# Supplementary material for: Fade into you: genetic control of pigmentation patterns in red-flesh apple (Malus domestica)
Source: Front Plant Sci. 2025 Jan 13;15:1462545. doi: 10.3389/fpls.2024.1462545 (PMC11770013; doi:10.3389/fpls.2024.1462545)
Supplement: Supplementary file 4 [file DataSheet1.zip › CB B1UV_VIS_1/CB B1UV_VIS_1.txt]

URL	chrom://thermo-pfav3ojr/ChromeleonLocal/Instrument Data/Vanquish_MS/Dimitri/VALEMA/Pierre/Echantillons 03-04-24.seq/125.smp/UV_VIS_1.channel/UV_VIS_1.chm
Channel	UV_VIS_1

Injection Information:
Data Vault	ChromeleonLocal
Sequence	Echantillons 03-04-24
Name	CB B1
Number	6
Position	B:A6
Comment	colonne SB-AQ MeOH+5%AA
Processing Method	Quantitative
Instrument Method	VALEMA test separation GRAQ 4
Type	Unknown
Status	Finished
Inject Time	4/3/2024 9:22:24 PM +02:00
Volume (µl)	10.0000
Dilution Factor	1.0000
Weight	1.0000

Chromatogram Data Information:
Time Min. (min)	0.001683
Time Max. (min)	47.000017
Data Points	28200
Detector	UV
Generating Data System	Chromeleon 7.3.2.10759
Exporting Data System	Chromeleon 7.3.2.0
Operator	Instrument Controller
Signal Quantity	Absorbance
Signal Unit	mAU
Signal Min.	-0.980818
Signal Max.	743.654348
Channel	UV_VIS_1
Driver Name	VDAD.dll
Channel Type	Evaluation
Min. Step (s)	0.1
Max. Step (s)	0.1
Average Step (s)	0.1

Signal Parameter Information:
Signal Info	WVL:279 nm

Chromatogram Data:
Time (min)	Step (s)	Value (mAU)
0.001683	n.a.	0.000000
0.003350	0.1	0.000116
0.005017	0.1	0.000605
0.006683	0.1	0.001336
0.008350	0.1	0.001700
0.010017	0.1	0.001281
0.011683	0.1	-0.000042
0.013350	0.1	-0.002338
0.015017	0.1	-0.005281
0.016683	0.1	-0.007944
0.018350	0.1	-0.009164
0.020017	0.1	-0.008363
0.021683	0.1	-0.006142
0.023350	0.1	-0.003763
0.025017	0.1	-0.001970
0.026683	0.1	-0.001146
0.028350	0.1	-0.001919
0.030017	0.1	-0.004419
0.031683	0.1	-0.007642
0.033350	0.1	-0.010324
0.035017	0.1	-0.011493
0.036683	0.1	-0.010710
0.038350	0.1	-0.008703
0.040017	0.1	-0.006799
0.041683	0.1	-0.005155
0.043350	0.1	-0.002398
0.045017	0.1	0.002501
0.046683	0.1	0.008293
0.048350	0.1	0.012177
0.050017	0.1	0.012079
0.051683	0.1	0.008084
0.053350	0.1	0.002352
0.055017	0.1	-0.002207
0.056683	0.1	-0.003856
0.058350	0.1	-0.003604
0.060017	0.1	-0.004102
0.061683	0.1	-0.006040
0.063350	0.1	-0.007371
0.065017	0.1	-0.006449
0.066683	0.1	-0.004042
0.068350	0.1	-0.002161
0.070017	0.1	-0.001900
0.071683	0.1	-0.002426
0.073350	0.1	-0.001583
0.075017	0.1	0.001872
0.076683	0.1	0.006324
0.078350	0.1	0.008629
0.080017	0.1	0.007385
0.081683	0.1	0.004224
0.083350	0.1	0.001993
0.085017	0.1	0.002026
0.086683	0.1	0.003180
0.088350	0.1	0.003357
0.090017	0.1	0.001141
0.091683	0.1	-0.003893
0.093350	0.1	-0.010845
0.095017	0.1	-0.017257
0.096683	0.1	-0.020196
0.098350	0.1	-0.017877
0.100017	0.1	-0.010789
0.101683	0.1	-0.001658
0.103350	0.1	0.005751
0.105017	0.1	0.008862
0.106683	0.1	0.007879
0.108350	0.1	0.004666
0.110017	0.1	0.000866
0.111683	0.1	-0.001872
0.113350	0.1	-0.001728
0.115017	0.1	0.001173
0.116683	0.1	0.004047
0.118350	0.1	0.004293
0.120017	0.1	0.001881
0.121683	0.1	-0.001444
0.123350	0.1	-0.004424
0.125017	0.1	-0.006855
0.126683	0.1	-0.008424
0.128350	0.1	-0.008564
0.130017	0.1	-0.007334
0.131683	0.1	-0.005364
0.133350	0.1	-0.003218
0.135017	0.1	-0.001406
0.136683	0.1	-0.000871
0.138350	0.1	-0.002375
0.140017	0.1	-0.005374
0.141683	0.1	-0.008065
0.143350	0.1	-0.009057
0.145017	0.1	-0.008792
0.146683	0.1	-0.008917
0.148350	0.1	-0.010389
0.150017	0.1	-0.012480
0.151683	0.1	-0.013551
0.153350	0.1	-0.012699
0.155017	0.1	-0.010235
0.156683	0.1	-0.006729
0.158350	0.1	-0.002659
0.160017	0.1	0.001057
0.161683	0.1	0.003353
0.163350	0.1	0.003888
0.165017	0.1	0.002529
0.166683	0.1	-0.001113
0.168350	0.1	-0.006915
0.170017	0.1	-0.013821
0.171683	0.1	-0.019982
0.173350	0.1	-0.023087
0.175017	0.1	-0.021975
0.176683	0.1	-0.017905
0.178350	0.1	-0.013076
0.180017	0.1	-0.008903
0.181683	0.1	-0.006561
0.183350	0.1	-0.007190
0.185017	0.1	-0.010468
0.186683	0.1	-0.014314
0.188350	0.1	-0.016405
0.190017	0.1	-0.015874
0.191683	0.1	-0.013462
0.193350	0.1	-0.009979
0.195017	0.1	-0.005653
0.196683	0.1	-0.001304
0.198350	0.1	0.001523
0.200017	0.1	0.002137
0.201683	0.1	0.001253
0.203350	0.1	-0.000563
0.205017	0.1	-0.003693
0.206683	0.1	-0.007767
0.208350	0.1	-0.010990
0.210017	0.1	-0.012177
0.211683	0.1	-0.012037
0.213350	0.1	-0.012023
0.215017	0.1	-0.013271
0.216683	0.1	-0.016028
0.218350	0.1	-0.019139
0.220017	0.1	-0.020964
0.221683	0.1	-0.020750
0.223350	0.1	-0.018445
0.225017	0.1	-0.014054
0.226683	0.1	-0.008391
0.228350	0.1	-0.003376
0.230017	0.1	-0.000368
0.231683	0.1	0.001299
0.233350	0.1	0.003194
0.235017	0.1	0.005714
0.236683	0.1	0.007758
0.238350	0.1	0.007688
0.240017	0.1	0.004843
0.241683	0.1	0.000200
0.243350	0.1	-0.004638
0.245017	0.1	-0.008582
0.246683	0.1	-0.010920
0.248350	0.1	-0.011036
0.250017	0.1	-0.009080
0.251683	0.1	-0.006487
0.253350	0.1	-0.005029
0.255017	0.1	-0.005192
0.256683	0.1	-0.006128
0.258350	0.1	-0.007050
0.260017	0.1	-0.007893
0.261683	0.1	-0.009150
0.263350	0.1	-0.011604
0.265017	0.1	-0.015600
0.266683	0.1	-0.020280
0.268350	0.1	-0.023851
0.270017	0.1	-0.024703
0.271683	0.1	-0.022622
0.273350	0.1	-0.019050
0.275017	0.1	-0.015930
0.276683	0.1	-0.014198
0.278350	0.1	-0.013001
0.280017	0.1	-0.010338
0.281683	0.1	-0.005397
0.283350	0.1	0.000102
0.285017	0.1	0.003721
0.286683	0.1	0.004345
0.288350	0.1	0.002082
0.290017	0.1	-0.002356
0.291683	0.1	-0.007772
0.293350	0.1	-0.012964
0.295017	0.1	-0.017262
0.296683	0.1	-0.020396
0.298350	0.1	-0.022417
0.300017	0.1	-0.024009
0.301683	0.1	-0.025928
0.303350	0.1	-0.027837
0.305017	0.1	-0.029006
0.306683	0.1	-0.030296
0.308350	0.1	-0.033276
0.310017	0.1	-0.037011
0.311683	0.1	-0.038147
0.313350	0.1	-0.034617
0.315017	0.1	-0.027735
0.316683	0.1	-0.020755
0.318350	0.1	-0.016321
0.320017	0.1	-0.014724
0.321683	0.1	-0.014035
0.323350	0.1	-0.012298
0.325017	0.1	-0.009504
0.326683	0.1	-0.006757
0.328350	0.1	-0.004792
0.330017	0.1	-0.004089
0.331683	0.1	-0.004773
0.333350	0.1	-0.006370
0.335017	0.1	-0.008177
0.336683	0.1	-0.009607
0.338350	0.1	-0.010110
0.340017	0.1	-0.009364
0.341683	0.1	-0.007781
0.343350	0.1	-0.006263
0.345017	0.1	-0.005383
0.346683	0.1	-0.005132
0.348350	0.1	-0.005569
0.350017	0.1	-0.007008
0.351683	0.1	-0.009355
0.353350	0.1	-0.012112
0.355017	0.1	-0.015278
0.356683	0.1	-0.019348
0.358350	0.1	-0.024112
0.360017	0.1	-0.027912
0.361683	0.1	-0.028722
0.363350	0.1	-0.026259
0.365017	0.1	-0.022268
0.366683	0.1	-0.018505
0.368350	0.1	-0.015558
0.370017	0.1	-0.013709
0.371683	0.1	-0.013909
0.373350	0.1	-0.016801
0.375017	0.1	-0.021406
0.376683	0.1	-0.025569
0.378350	0.1	-0.027404
0.380017	0.1	-0.026356
0.381683	0.1	-0.023455
0.383350	0.1	-0.020685
0.385017	0.1	-0.019879
0.386683	0.1	-0.021528
0.388350	0.1	-0.024471
0.390017	0.1	-0.026966
0.391683	0.1	-0.028028
0.393350	0.1	-0.027725
0.395017	0.1	-0.026817
0.396683	0.1	-0.026445
0.398350	0.1	-0.027339
0.400017	0.1	-0.028694
0.401683	0.1	-0.028363
0.403350	0.1	-0.025248
0.405017	0.1	-0.021071
0.406683	0.1	-0.018869
0.408350	0.1	-0.019968
0.410017	0.1	-0.023153
0.411683	0.1	-0.026394
0.413350	0.1	-0.028219
0.415017	0.1	-0.028200
0.416683	0.1	-0.027143
0.418350	0.1	-0.026422
0.420017	0.1	-0.026771
0.421683	0.1	-0.027828
0.423350	0.1	-0.028224
0.425017	0.1	-0.026459
0.426683	0.1	-0.022566
0.428350	0.1	-0.018654
0.430017	0.1	-0.016522
0.431683	0.1	-0.015697
0.433350	0.1	-0.015199
0.435017	0.1	-0.015520
0.436683	0.1	-0.017164
0.438350	0.1	-0.018883
0.440017	0.1	-0.019544
0.441683	0.1	-0.020275
0.443350	0.1	-0.022687
0.445017	0.1	-0.025989
0.446683	0.1	-0.027744
0.448350	0.1	-0.026892
0.450017	0.1	-0.024228
0.451683	0.1	-0.020866
0.453350	0.1	-0.017267
0.455017	0.1	-0.013052
0.456683	0.1	-0.007995
0.458350	0.1	-0.003381
0.460017	0.1	-0.001341
0.461683	0.1	-0.002659
0.463350	0.1	-0.005998
0.465017	0.1	-0.009546
0.466683	0.1	-0.012629
0.468350	0.1	-0.015511
0.470017	0.1	-0.018515
0.471683	0.1	-0.021472
0.473350	0.1	-0.023921
0.475017	0.1	-0.025881
0.476683	0.1	-0.027986
0.478350	0.1	-0.030040
0.480017	0.1	-0.030398
0.481683	0.1	-0.028065
0.483350	0.1	-0.024471
0.485017	0.1	-0.021989
0.486683	0.1	-0.021756
0.488350	0.1	-0.022985
0.490017	0.1	-0.023912
0.491683	0.1	-0.023814
0.493350	0.1	-0.024014
0.495017	0.1	-0.026296
0.496683	0.1	-0.030482
0.498350	0.1	-0.033919
0.500017	0.1	-0.034259
0.501683	0.1	-0.031758
0.503350	0.1	-0.027982
0.505017	0.1	-0.024247
0.506683	0.1	-0.021523
0.508350	0.1	-0.020470
0.510017	0.1	-0.021476
0.511683	0.1	-0.023884
0.513350	0.1	-0.025192
0.515017	0.1	-0.023181
0.516683	0.1	-0.018589
0.518350	0.1	-0.014198
0.520017	0.1	-0.012228
0.521683	0.1	-0.013290
0.523350	0.1	-0.016443
0.525017	0.1	-0.019846
0.526683	0.1	-0.021998
0.528350	0.1	-0.022701
0.530017	0.1	-0.022752
0.531683	0.1	-0.022911
0.533350	0.1	-0.023479
0.535017	0.1	-0.024415
0.536683	0.1	-0.025379
0.538350	0.1	-0.026179
0.540017	0.1	-0.027055
0.541683	0.1	-0.027986
0.543350	0.1	-0.028368
0.545017	0.1	-0.028200
0.546683	0.1	-0.028769
0.548350	0.1	-0.031008
0.550017	0.1	-0.034440
0.551683	0.1	-0.038180
0.553350	0.1	-0.041742
0.555017	0.1	-0.044941
0.556683	0.1	-0.047418
0.558350	0.1	-0.048317
0.560017	0.1	-0.046934
0.561683	0.1	-0.043684
0.563350	0.1	-0.039265
0.565017	0.1	-0.033886
0.566683	0.1	-0.028103
0.568350	0.1	-0.022883
0.570017	0.1	-0.018738
0.571683	0.1	-0.015581
0.573350	0.1	-0.013001
0.575017	0.1	-0.010813
0.576683	0.1	-0.009504
0.578350	0.1	-0.009830
0.580017	0.1	-0.011744
0.581683	0.1	-0.014058
0.583350	0.1	-0.015590
0.585017	0.1	-0.016270
0.586683	0.1	-0.017104
0.588350	0.1	-0.019073
0.590017	0.1	-0.021937
0.591683	0.1	-0.024796
0.593350	0.1	-0.027311
0.595017	0.1	-0.029663
0.596683	0.1	-0.031996
0.598350	0.1	-0.034445
0.600017	0.1	-0.036908
0.601683	0.1	-0.038650
0.603350	0.1	-0.039097
0.605017	0.1	-0.038883
0.606683	0.1	-0.039292
0.608350	0.1	-0.040745
0.610017	0.1	-0.042217
0.611683	0.1	-0.041919
0.613350	0.1	-0.038776
0.615017	0.1	-0.033742
0.616683	0.1	-0.029244
0.618350	0.1	-0.026906
0.620017	0.1	-0.026934
0.621683	0.1	-0.029076
0.623350	0.1	-0.032666
0.625017	0.1	-0.036648
0.626683	0.1	-0.040056
0.628350	0.1	-0.041900
0.630017	0.1	-0.041816
0.631683	0.1	-0.040941
0.633350	0.1	-0.040983
0.635017	0.1	-0.042440
0.636683	0.1	-0.044405
0.638350	0.1	-0.046096
0.640017	0.1	-0.047158
0.641683	0.1	-0.046934
0.643350	0.1	-0.045355
0.645017	0.1	-0.043088
0.646683	0.1	-0.040224
0.648350	0.1	-0.036340
0.650017	0.1	-0.031516
0.651683	0.1	-0.027092
0.653350	0.1	-0.025374
0.655017	0.1	-0.027386
0.656683	0.1	-0.031414
0.658350	0.1	-0.034804
0.660017	0.1	-0.036410
0.661683	0.1	-0.036876
0.663350	0.1	-0.037057
0.665017	0.1	-0.036759
0.666683	0.1	-0.035474
0.668350	0.1	-0.034012
0.670017	0.1	-0.034198
0.671683	0.1	-0.036932
0.673350	0.1	-0.041155
0.675017	0.1	-0.044601
0.676683	0.1	-0.045407
0.678350	0.1	-0.043195
0.680017	0.1	-0.038669
0.681683	0.1	-0.032969
0.683350	0.1	-0.027600
0.685017	0.1	-0.023809
0.686683	0.1	-0.021779
0.688350	0.1	-0.021206
0.690017	0.1	-0.021965
0.691683	0.1	-0.023539
0.693350	0.1	-0.024638
0.695017	0.1	-0.024140
0.696683	0.1	-0.022245
0.698350	0.1	-0.020755
0.700017	0.1	-0.021849
0.701683	0.1	-0.026026
0.703350	0.1	-0.031358
0.705017	0.1	-0.034873
0.706683	0.1	-0.034743
0.708350	0.1	-0.031684
0.710017	0.1	-0.028298
0.711683	0.1	-0.026822
0.713350	0.1	-0.027963
0.715017	0.1	-0.031218
0.716683	0.1	-0.035367
0.718350	0.1	-0.038897
0.720017	0.1	-0.040764
0.721683	0.1	-0.041234
0.723350	0.1	-0.041695
0.725017	0.1	-0.043232
0.726683	0.1	-0.045872
0.728350	0.1	-0.049146
0.730017	0.1	-0.052280
0.731683	0.1	-0.054287
0.733350	0.1	-0.054813
0.735017	0.1	-0.054557
0.736683	0.1	-0.054338
0.738350	0.1	-0.053947
0.740017	0.1	-0.052573
0.741683	0.1	-0.050301
0.743350	0.1	-0.048373
0.745017	0.1	-0.047619
0.746683	0.1	-0.047744
0.748350	0.1	-0.048438
0.750017	0.1	-0.049938
0.751683	0.1	-0.051796
0.753350	0.1	-0.052233
0.755017	0.1	-0.049928
0.756683	0.1	-0.046035
0.758350	0.1	-0.043255
0.760017	0.1	-0.042692
0.761683	0.1	-0.042873
0.763350	0.1	-0.042194
0.765017	0.1	-0.040927
0.766683	0.1	-0.040461
0.768350	0.1	-0.041453
0.770017	0.1	-0.043428
0.771683	0.1	-0.045788
0.773350	0.1	-0.048405
0.775017	0.1	-0.051158
0.776683	0.1	-0.053686
0.778350	0.1	-0.055819
0.780017	0.1	-0.057463
0.781683	0.1	-0.057840
0.783350	0.1	-0.055735
0.785017	0.1	-0.051167
0.786683	0.1	-0.045691
0.788350	0.1	-0.040713
0.790017	0.1	-0.037150
0.791683	0.1	-0.036671
0.793350	0.1	-0.040676
0.795017	0.1	-0.047716
0.796683	0.1	-0.054231
0.798350	0.1	-0.057952
0.800017	0.1	-0.059106
0.801683	0.1	-0.058562
0.803350	0.1	-0.056322
0.805017	0.1	-0.052503
0.806683	0.1	-0.048368
0.808350	0.1	-0.045300
0.810017	0.1	-0.043707
0.811683	0.1	-0.043469
0.813350	0.1	-0.044098
0.815017	0.1	-0.044419
0.816683	0.1	-0.043577
0.818350	0.1	-0.041844
0.820017	0.1	-0.040135
0.821683	0.1	-0.039218
0.823350	0.1	-0.038790
0.825017	0.1	-0.037858
0.826683	0.1	-0.036708
0.828350	0.1	-0.036657
0.830017	0.1	-0.037872
0.831683	0.1	-0.038971
0.833350	0.1	-0.038734
0.835017	0.1	-0.037444
0.836683	0.1	-0.036084
0.838350	0.1	-0.035227
0.840017	0.1	-0.034990
0.841683	0.1	-0.035246
0.843350	0.1	-0.036261
0.845017	0.1	-0.038710
0.846683	0.1	-0.042622
0.848350	0.1	-0.047036
0.850017	0.1	-0.050669
0.851683	0.1	-0.052452
0.853350	0.1	-0.052033
0.855017	0.1	-0.049979
0.856683	0.1	-0.047362
0.858350	0.1	-0.045029
0.860017	0.1	-0.042915
0.861683	0.1	-0.040336
0.863350	0.1	-0.037053
0.865017	0.1	-0.033514
0.866683	0.1	-0.030482
0.868350	0.1	-0.029141
0.870017	0.1	-0.030370
0.871683	0.1	-0.033434
0.873350	0.1	-0.036261
0.875017	0.1	-0.037341
0.876683	0.1	-0.037216
0.878350	0.1	-0.037272
0.880017	0.1	-0.037630
0.881683	0.1	-0.037728
0.883350	0.1	-0.037560
0.885017	0.1	-0.037197
0.886683	0.1	-0.036662
0.888350	0.1	-0.036345
0.890017	0.1	-0.036778
0.891683	0.1	-0.038296
0.893350	0.1	-0.040829
0.895017	0.1	-0.044033
0.896683	0.1	-0.047395
0.898350	0.1	-0.049928
0.900017	0.1	-0.050892
0.901683	0.1	-0.050692
0.903350	0.1	-0.050031
0.905017	0.1	-0.048988
0.906683	0.1	-0.047949
0.908350	0.1	-0.047782
0.910017	0.1	-0.048480
0.911683	0.1	-0.049286
0.913350	0.1	-0.049826
0.915017	0.1	-0.050035
0.916683	0.1	-0.049532
0.918350	0.1	-0.047744
0.920017	0.1	-0.044657
0.921683	0.1	-0.041374
0.923350	0.1	-0.039246
0.925017	0.1	-0.038343
0.926683	0.1	-0.037500
0.928350	0.1	-0.035772
0.930017	0.1	-0.033341
0.931683	0.1	-0.030855
0.933350	0.1	-0.028415
0.935017	0.1	-0.025989
0.936683	0.1	-0.024391
0.938350	0.1	-0.024624
0.940017	0.1	-0.026440
0.941683	0.1	-0.028713
0.943350	0.1	-0.030980
0.945017	0.1	-0.033639
0.946683	0.1	-0.037160
0.948350	0.1	-0.041360
0.950017	0.1	-0.044941
0.951683	0.1	-0.046147
0.953350	0.1	-0.044494
0.955017	0.1	-0.041495
0.956683	0.1	-0.039469
0.958350	0.1	-0.040084
0.960017	0.1	-0.043185
0.961683	0.1	-0.046873
0.963350	0.1	-0.049421
0.965017	0.1	-0.050240
0.966683	0.1	-0.049337
0.968350	0.1	-0.047134
0.970017	0.1	-0.044391
0.971683	0.1	-0.042017
0.973350	0.1	-0.040717
0.975017	0.1	-0.040592
0.976683	0.1	-0.041258
0.978350	0.1	-0.042161
0.980017	0.1	-0.042627
0.981683	0.1	-0.042012
0.983350	0.1	-0.040364
0.985017	0.1	-0.039106
0.986683	0.1	-0.040233
0.988350	0.1	-0.044433
0.990017	0.1	-0.050548
0.991683	0.1	-0.056340
0.993350	0.1	-0.059321
0.995017	0.1	-0.058040
0.996683	0.1	-0.053504
0.998350	0.1	-0.048634
1.000017	0.1	-0.046128
1.001683	0.1	-0.046580
1.003350	0.1	-0.048210
1.005017	0.1	-0.048722
1.006683	0.1	-0.047097
1.008350	0.1	-0.043772
1.010017	0.1	-0.040359
1.011683	0.1	-0.038729
1.013350	0.1	-0.039428
1.015017	0.1	-0.041588
1.016683	0.1	-0.043870
1.018350	0.1	-0.044862
1.020017	0.1	-0.043549
1.021683	0.1	-0.040652
1.023350	0.1	-0.038925
1.025017	0.1	-0.040964
1.026683	0.1	-0.046683
1.028350	0.1	-0.053048
1.030017	0.1	-0.056243
1.031683	0.1	-0.054478
1.033350	0.1	-0.049374
1.035017	0.1	-0.044284
1.036683	0.1	-0.041197
1.038350	0.1	-0.039623
1.040017	0.1	-0.038315
1.041683	0.1	-0.037318
1.043350	0.1	-0.037788
1.045017	0.1	-0.040359
1.046683	0.1	-0.044368
1.048350	0.1	-0.048629
1.050017	0.1	-0.052308
1.051683	0.1	-0.055078
1.053350	0.1	-0.056787
1.055017	0.1	-0.057579
1.056683	0.1	-0.058012
1.058350	0.1	-0.058440
1.060017	0.1	-0.058529
1.061683	0.1	-0.057914
1.063350	0.1	-0.056955
1.065017	0.1	-0.056671
1.066683	0.1	-0.057374
1.068350	0.1	-0.057858
1.070017	0.1	-0.057044
1.071683	0.1	-0.055516
1.073350	0.1	-0.054576
1.075017	0.1	-0.054650
1.076683	0.1	-0.054911
1.078350	0.1	-0.054063
1.080017	0.1	-0.051740
1.081683	0.1	-0.048801
1.083350	0.1	-0.046450
1.085017	0.1	-0.045407
1.086683	0.1	-0.045658
1.088350	0.1	-0.046897
1.090017	0.1	-0.049151
1.091683	0.1	-0.052555
1.093350	0.1	-0.056247
1.095017	0.1	-0.058627
1.096683	0.1	-0.059116
1.098350	0.1	-0.058301
1.100017	0.1	-0.056848
1.101683	0.1	-0.055525
1.103350	0.1	-0.054985
1.105017	0.1	-0.054892
1.106683	0.1	-0.054529
1.108350	0.1	-0.053570
1.110017	0.1	-0.051893
1.111683	0.1	-0.049565
1.113350	0.1	-0.046864
1.115017	0.1	-0.044242
1.116683	0.1	-0.041868
1.118350	0.1	-0.039316
1.120017	0.1	-0.036093
1.121683	0.1	-0.032228
1.123350	0.1	-0.028643
1.125017	0.1	-0.027092
1.126683	0.1	-0.028717
1.128350	0.1	-0.032918
1.130017	0.1	-0.038720
1.131683	0.1	-0.045281
1.133350	0.1	-0.050762
1.135017	0.1	-0.053626
1.136683	0.1	-0.054501
1.138350	0.1	-0.054897
1.140017	0.1	-0.055335
1.141683	0.1	-0.055586
1.143350	0.1	-0.055823
1.145017	0.1	-0.056601
1.146683	0.1	-0.057793
1.148350	0.1	-0.058571
1.150017	0.1	-0.058804
1.151683	0.1	-0.059349
1.153350	0.1	-0.060922
1.155017	0.1	-0.063479
1.156683	0.1	-0.066189
1.158350	0.1	-0.067470
1.160017	0.1	-0.066129
1.161683	0.1	-0.062762
1.163350	0.1	-0.059279
1.165017	0.1	-0.057090
1.166683	0.1	-0.056108
1.168350	0.1	-0.055158
1.170017	0.1	-0.053355
1.171683	0.1	-0.051176
1.173350	0.1	-0.049714
1.175017	0.1	-0.049188
1.176683	0.1	-0.048536
1.178350	0.1	-0.046138
1.180017	0.1	-0.041467
1.181683	0.1	-0.036340
1.183350	0.1	-0.033714
1.185017	0.1	-0.034999
1.186683	0.1	-0.038859
1.188350	0.1	-0.042124
1.190017	0.1	-0.042319
1.191683	0.1	-0.039600
1.193350	0.1	-0.036242
1.195017	0.1	-0.034710
1.196683	0.1	-0.036387
1.198350	0.1	-0.040801
1.200017	0.1	-0.045709
1.201683	0.1	-0.049011
1.203350	0.1	-0.050589
1.205017	0.1	-0.051535
1.206683	0.1	-0.052252
1.208350	0.1	-0.052261
1.210017	0.1	-0.051321
1.211683	0.1	-0.049723
1.213350	0.1	-0.047600
1.215017	0.1	-0.045020
1.216683	0.1	-0.042426
1.218350	0.1	-0.040461
1.220017	0.1	-0.039986
1.221683	0.1	-0.041672
1.223350	0.1	-0.044983
1.225017	0.1	-0.048303
1.226683	0.1	-0.049793
1.228350	0.1	-0.047842
1.230017	0.1	-0.042305
1.231683	0.1	-0.035055
1.233350	0.1	-0.028545
1.235017	0.1	-0.024689
1.236683	0.1	-0.024508
1.238350	0.1	-0.027618
1.240017	0.1	-0.032657
1.241683	0.1	-0.038436
1.243350	0.1	-0.043940
1.245017	0.1	-0.047660
1.246683	0.1	-0.048373
1.248350	0.1	-0.046641
1.250017	0.1	-0.044876
1.251683	0.1	-0.045868
1.253350	0.1	-0.050878
1.255017	0.1	-0.058357
1.256683	0.1	-0.065039
1.258350	0.1	-0.068392
1.260017	0.1	-0.067698
1.261683	0.1	-0.063907
1.263350	0.1	-0.059227
1.265017	0.1	-0.055870
1.266683	0.1	-0.054515
1.268350	0.1	-0.054818
1.270017	0.1	-0.056773
1.271683	0.1	-0.060140
1.273350	0.1	-0.063786
1.275017	0.1	-0.067046
1.276683	0.1	-0.070254
1.278350	0.1	-0.073435
1.280017	0.1	-0.075870
1.281683	0.1	-0.076732
1.283350	0.1	-0.075675
1.285017	0.1	-0.073602
1.286683	0.1	-0.072317
1.288350	0.1	-0.072783
1.290017	0.1	-0.073882
1.291683	0.1	-0.073276
1.293350	0.1	-0.069859
1.295017	0.1	-0.064485
1.296683	0.1	-0.058720
1.298350	0.1	-0.053747
1.300017	0.1	-0.049770
1.301683	0.1	-0.046203
1.303350	0.1	-0.042636
1.305017	0.1	-0.038971
1.306683	0.1	-0.035698
1.308350	0.1	-0.034096
1.310017	0.1	-0.034971
1.311683	0.1	-0.037956
1.313350	0.1	-0.042482
1.315017	0.1	-0.047940
1.316683	0.1	-0.053230
1.318350	0.1	-0.057318
1.320017	0.1	-0.060285
1.321683	0.1	-0.063269
1.323350	0.1	-0.067549
1.325017	0.1	-0.073412
1.326683	0.1	-0.079405
1.328350	0.1	-0.083377
1.330017	0.1	-0.084210
1.331683	0.1	-0.082003
1.333350	0.1	-0.077542
1.335017	0.1	-0.072047
1.336683	0.1	-0.066394
1.338350	0.1	-0.060345
1.340017	0.1	-0.053318
1.341683	0.1	-0.045877
1.343350	0.1	-0.040024
1.345017	0.1	-0.037965
1.346683	0.1	-0.040550
1.348350	0.1	-0.046683
1.350017	0.1	-0.054189
1.351683	0.1	-0.061151
1.353350	0.1	-0.066189
1.355017	0.1	-0.068648
1.356683	0.1	-0.069207
1.358350	0.1	-0.069737
1.360017	0.1	-0.071954
1.361683	0.1	-0.075842
1.363350	0.1	-0.079931
1.365017	0.1	-0.082739
1.366683	0.1	-0.083600
1.368350	0.1	-0.083135
1.370017	0.1	-0.082976
1.371683	0.1	-0.084159
1.373350	0.1	-0.085975
1.375017	0.1	-0.086599
1.376683	0.1	-0.085179
1.378350	0.1	-0.082771
1.380017	0.1	-0.080313
1.381683	0.1	-0.077090
1.383350	0.1	-0.072499
1.385017	0.1	-0.068084
1.386683	0.1	-0.066324
1.388350	0.1	-0.068005
1.390017	0.1	-0.071819
1.391683	0.1	-0.076396
1.393350	0.1	-0.081421
1.395017	0.1	-0.086650
1.396683	0.1	-0.090776
1.398350	0.1	-0.091493
1.400017	0.1	-0.087139
1.401683	0.1	-0.078115
1.403350	0.1	-0.066534
1.405017	0.1	-0.054957
1.406683	0.1	-0.045323
1.408350	0.1	-0.038058
1.410017	0.1	-0.031646
1.411683	0.1	-0.023469
1.413350	0.1	-0.012200
1.415017	0.1	0.001183
1.416683	0.1	0.015376
1.418350	0.1	0.030492
1.420017	0.1	0.047577
1.421683	0.1	0.067735
1.423350	0.1	0.091735
1.425017	0.1	0.119596
1.426683	0.1	0.150288
1.428350	0.1	0.182455
1.430017	0.1	0.215857
1.431683	0.1	0.251457
1.433350	0.1	0.290065
1.435017	0.1	0.331793
1.436683	0.1	0.375719
1.438350	0.1	0.419929
1.440017	0.1	0.463622
1.441683	0.1	0.507990
1.443350	0.1	0.553443
1.445017	0.1	0.598412
1.446683	0.1	0.641854
1.448350	0.1	0.684680
1.450017	0.1	0.728923
1.451683	0.1	0.776662
1.453350	0.1	0.829101
1.455017	0.1	0.886000
1.456683	0.1	0.945143
1.458350	0.1	1.002480
1.460017	0.1	1.054625
1.461683	0.1	1.101885
1.463350	0.1	1.147590
1.465017	0.1	1.194552
1.466683	0.1	1.243483
1.468350	0.1	1.294222
1.470017	0.1	1.346194
1.471683	0.1	1.398474
1.473350	0.1	1.450358
1.475017	0.1	1.501474
1.476683	0.1	1.552012
1.478350	0.1	1.602811
1.480017	0.1	1.653899
1.481683	0.1	1.704055
1.483350	0.1	1.753052
1.485017	0.1	1.802132
1.486683	0.1	1.851800
1.488350	0.1	1.901076
1.490017	0.1	1.948942
1.491683	0.1	1.995419
1.493350	0.1	2.041007
1.495017	0.1	2.085953
1.496683	0.1	2.130307
1.498350	0.1	2.174438
1.500017	0.1	2.219244
1.501683	0.1	2.265167
1.503350	0.1	2.311170
1.505017	0.1	2.356544
1.506683	0.1	2.403022
1.508350	0.1	2.452815
1.510017	0.1	2.505658
1.511683	0.1	2.559209
1.513350	0.1	2.611140
1.515017	0.1	2.660062
1.516683	0.1	2.706256
1.518350	0.1	2.752207
1.520017	0.1	2.800943
1.521683	0.1	2.853805
1.523350	0.1	2.910248
1.525017	0.1	2.969000
1.526683	0.1	3.029006
1.528350	0.1	3.089518
1.530017	0.1	3.149691
1.531683	0.1	3.208863
1.533350	0.1	3.267345
1.535017	0.1	3.326088
1.536683	0.1	3.385451
1.538350	0.1	3.445102
1.540017	0.1	3.505223
1.541683	0.1	3.566430
1.543350	0.1	3.628391
1.545017	0.1	3.690021
1.546683	0.1	3.751186
1.548350	0.1	3.812970
1.550017	0.1	3.876202
1.551683	0.1	3.940598
1.553350	0.1	4.005609
1.555017	0.1	4.071556
1.556683	0.1	4.140423
1.558350	0.1	4.215096
1.560017	0.1	4.296792
1.561683	0.1	4.384345
1.563350	0.1	4.476747
1.565017	0.1	4.573977
1.566683	0.1	4.675468
1.568350	0.1	4.780646
1.570017	0.1	4.891292
1.571683	0.1	5.011419
1.573350	0.1	5.144789
1.575017	0.1	5.292781
1.576683	0.1	5.454193
1.578350	0.1	5.626818
1.580017	0.1	5.809008
1.581683	0.1	5.999953
1.583350	0.1	6.199898
1.585017	0.1	6.409837
1.586683	0.1	6.629601
1.588350	0.1	6.856420
1.590017	0.1	7.086187
1.591683	0.1	7.316405
1.593350	0.1	7.548039
1.595017	0.1	7.785182
1.596683	0.1	8.032820
1.598350	0.1	8.293404
1.600017	0.1	8.565141
1.601683	0.1	8.843811
1.603350	0.1	9.124540
1.605017	0.1	9.402549
1.606683	0.1	9.674975
1.608350	0.1	9.942115
1.610017	0.1	10.206061
1.611683	0.1	10.467176
1.613350	0.1	10.721795
1.615017	0.1	10.963338
1.616683	0.1	11.183834
1.618350	0.1	11.372836
1.620017	0.1	11.516428
1.621683	0.1	11.599804
1.623350	0.1	11.611623
1.625017	0.1	11.546519
1.626683	0.1	11.405256
1.628350	0.1	11.192770
1.630017	0.1	10.915408
1.631683	0.1	10.580253
1.633350	0.1	10.196599
1.635017	0.1	9.776549
1.636683	0.1	9.334306
1.638350	0.1	8.884608
1.640017	0.1	8.440446
1.641683	0.1	8.012038
1.643350	0.1	7.608063
1.645017	0.1	7.236884
1.646683	0.1	6.905771
1.648350	0.1	6.619291
1.650017	0.1	6.378959
1.651683	0.1	6.184219
1.653350	0.1	6.033229
1.655017	0.1	5.923328
1.656683	0.1	5.851039
1.658350	0.1	5.811979
1.660017	0.1	5.801213
1.661683	0.1	5.813697
1.663350	0.1	5.844082
1.665017	0.1	5.886983
1.666683	0.1	5.937354
1.668350	0.1	5.990397
1.670017	0.1	6.042537
1.671683	0.1	6.092000
1.673350	0.1	6.137970
1.675017	0.1	6.179847
1.676683	0.1	6.216974
1.678350	0.1	6.248322
1.680017	0.1	6.272327
1.681683	0.1	6.287061
1.683350	0.1	6.291438
1.685017	0.1	6.286246
1.686683	0.1	6.272988
1.688350	0.1	6.252555
1.690017	0.1	6.226082
1.691683	0.1	6.195763
1.693350	0.1	6.163698
1.695017	0.1	6.129993
1.696683	0.1	6.092833
1.698350	0.1	6.051161
1.700017	0.1	6.005932
1.701683	0.1	5.958704
1.703350	0.1	5.911109
1.705017	0.1	5.864920
1.706683	0.1	5.821190
1.708350	0.1	5.779774
1.710017	0.1	5.739969
1.711683	0.1	5.701068
1.713350	0.1	5.662637
1.715017	0.1	5.624904
1.716683	0.1	5.588853
1.718350	0.1	5.555302
1.720017	0.1	5.524121
1.721683	0.1	5.494510
1.723350	0.1	5.465853
1.725017	0.1	5.438323
1.726683	0.1	5.412642
1.728350	0.1	5.389545
1.730017	0.1	5.368954
1.731683	0.1	5.349391
1.733350	0.1	5.329163
1.735017	0.1	5.307845
1.736683	0.1	5.286131
1.738350	0.1	5.265018
1.740017	0.1	5.245237
1.741683	0.1	5.227365
1.743350	0.1	5.211481
1.745017	0.1	5.196640
1.746683	0.1	5.181925
1.748350	0.1	5.167564
1.750017	0.1	5.154298
1.751683	0.1	5.142190
1.753350	0.1	5.130386
1.755017	0.1	5.118232
1.756683	0.1	5.105971
1.758350	0.1	5.094013
1.760017	0.1	5.082451
1.761683	0.1	5.071666
1.763350	0.1	5.062371
1.765017	0.1	5.054390
1.766683	0.1	5.045906
1.768350	0.1	5.034944
1.770017	0.1	5.021347
1.771683	0.1	5.006017
1.773350	0.1	4.989584
1.775017	0.1	4.972899
1.776683	0.1	4.956941
1.778350	0.1	4.941938
1.780017	0.1	4.927935
1.781683	0.1	4.915348
1.783350	0.1	4.904321
1.785017	0.1	4.894878
1.786683	0.1	4.887292
1.788350	0.1	4.881006
1.790017	0.1	4.874347
1.791683	0.1	4.865904
1.793350	0.1	4.855334
1.795017	0.1	4.843250
1.796683	0.1	4.831329
1.798350	0.1	4.821746
1.800017	0.1	4.815473
1.801683	0.1	4.811077
1.803350	0.1	4.805699
1.805017	0.1	4.797024
1.806683	0.1	4.784339
1.808350	0.1	4.768493
1.810017	0.1	4.751547
1.811683	0.1	4.735915
1.813350	0.1	4.723244
1.815017	0.1	4.713819
1.816683	0.1	4.706802
1.818350	0.1	4.701139
1.820017	0.1	4.695617
1.821683	0.1	4.688245
1.823350	0.1	4.677274
1.825017	0.1	4.663160
1.826683	0.1	4.648166
1.828350	0.1	4.634056
1.830017	0.1	4.620939
1.831683	0.1	4.607593
1.833350	0.1	4.592924
1.835017	0.1	4.577334
1.836683	0.1	4.562126
1.838350	0.1	4.548067
1.840017	0.1	4.534516
1.841683	0.1	4.519816
1.843350	0.1	4.503382
1.845017	0.1	4.486749
1.846683	0.1	4.471503
1.848350	0.1	4.457599
1.850017	0.1	4.444309
1.851683	0.1	4.431093
1.853350	0.1	4.417328
1.855017	0.1	4.402427
1.856683	0.1	4.386040
1.858350	0.1	4.368192
1.860017	0.1	4.349286
1.861683	0.1	4.329905
1.863350	0.1	4.310720
1.865017	0.1	4.292238
1.866683	0.1	4.274333
1.868350	0.1	4.256228
1.870017	0.1	4.236377
1.871683	0.1	4.212796
1.873350	0.1	4.184498
1.875017	0.1	4.152437
1.876683	0.1	4.118844
1.878350	0.1	4.085801
1.880017	0.1	4.054043
1.881683	0.1	4.023248
1.883350	0.1	3.993586
1.885017	0.1	3.966265
1.886683	0.1	3.942219
1.888350	0.1	3.920686
1.890017	0.1	3.899876
1.891683	0.1	3.878265
1.893350	0.1	3.854311
1.895017	0.1	3.826353
1.896683	0.1	3.794376
1.898350	0.1	3.760522
1.900017	0.1	3.727074
1.901683	0.1	3.695581
1.903350	0.1	3.667418
1.905017	0.1	3.643143
1.906683	0.1	3.621480
1.908350	0.1	3.600121
1.910017	0.1	3.577196
1.911683	0.1	3.552055
1.913350	0.1	3.525410
1.915017	0.1	3.498546
1.916683	0.1	3.472222
1.918350	0.1	3.446871
1.920017	0.1	3.422676
1.921683	0.1	3.398759
1.923350	0.1	3.373870
1.925017	0.1	3.347956
1.926683	0.1	3.322358
1.928350	0.1	3.298451
1.930017	0.1	3.276635
1.931683	0.1	3.256374
1.933350	0.1	3.236816
1.935017	0.1	3.217827
1.936683	0.1	3.200099
1.938350	0.1	3.183698
1.940017	0.1	3.167475
1.941683	0.1	3.150241
1.943350	0.1	3.131726
1.945017	0.1	3.112564
1.946683	0.1	3.093616
1.948350	0.1	3.075176
1.950017	0.1	3.056792
1.951683	0.1	3.037807
1.953350	0.1	3.017974
1.955017	0.1	2.997988
1.956683	0.1	2.979292
1.958350	0.1	2.962691
1.960017	0.1	2.947431
1.961683	0.1	2.932497
1.963350	0.1	2.918276
1.965017	0.1	2.905736
1.966683	0.1	2.894686
1.968350	0.1	2.883999
1.970017	0.1	2.872949
1.971683	0.1	2.861787
1.973350	0.1	2.850913
1.975017	0.1	2.839491
1.976683	0.1	2.825907
1.978350	0.1	2.809940
1.980017	0.1	2.793856
1.981683	0.1	2.780166
1.983350	0.1	2.768789
1.985017	0.1	2.757702
1.986683	0.1	2.745455
1.988350	0.1	2.731811
1.990017	0.1	2.717339
1.991683	0.1	2.703746
1.993350	0.1	2.693315
1.995017	0.1	2.686605
1.996683	0.1	2.681767
1.998350	0.1	2.676430
2.000017	0.1	2.669329
2.001683	0.1	2.660397
2.003350	0.1	2.649836
2.005017	0.1	2.637398
2.006683	0.1	2.623042
2.008350	0.1	2.607992
2.010017	0.1	2.594357
2.011683	0.1	2.583470
2.013350	0.1	2.575452
2.015017	0.1	2.570162
2.016683	0.1	2.566925
2.018350	0.1	2.564010
2.020017	0.1	2.559586
2.021683	0.1	2.552997
2.023350	0.1	2.544862
2.025017	0.1	2.536457
2.026683	0.1	2.529002
2.028350	0.1	2.522958
2.030017	0.1	2.518059
2.031683	0.1	2.514259
2.033350	0.1	2.511814
2.035017	0.1	2.510273
2.036683	0.1	2.508527
2.038350	0.1	2.506361
2.040017	0.1	2.504364
2.041683	0.1	2.502431
2.043350	0.1	2.500038
2.045017	0.1	2.497160
2.046683	0.1	2.493942
2.048350	0.1	2.489798
2.050017	0.1	2.483814
2.051683	0.1	2.476186
2.053350	0.1	2.468284
2.055017	0.1	2.461188
2.056683	0.1	2.454552
2.058350	0.1	2.447115
2.060017	0.1	2.438105
2.061683	0.1	2.427981
2.063350	0.1	2.417895
2.065017	0.1	2.408721
2.066683	0.1	2.400926
2.068350	0.1	2.394449
2.070017	0.1	2.388689
2.071683	0.1	2.383604
2.073350	0.1	2.379618
2.075017	0.1	2.375878
2.076683	0.1	2.370458
2.078350	0.1	2.362658
2.080017	0.1	2.353578
2.081683	0.1	2.344181
2.083350	0.1	2.334015
2.085017	0.1	2.322327
2.086683	0.1	2.309280
2.088350	0.1	2.295477
2.090017	0.1	2.281554
2.091683	0.1	2.268502
2.093350	0.1	2.257354
2.095017	0.1	2.248320
2.096683	0.1	2.240348
2.098350	0.1	2.231481
2.100017	0.1	2.220240
2.101683	0.1	2.207039
2.103350	0.1	2.193521
2.105017	0.1	2.180627
2.106683	0.1	2.168268
2.108350	0.1	2.156491
2.110017	0.1	2.145851
2.111683	0.1	2.136249
2.113350	0.1	2.126736
2.115017	0.1	2.116873
2.116683	0.1	2.106745
2.118350	0.1	2.096044
2.120017	0.1	2.084742
2.121683	0.1	2.073636
2.123350	0.1	2.063303
2.125017	0.1	2.053538
2.126683	0.1	2.043834
2.128350	0.1	2.033575
2.130017	0.1	2.022274
2.131683	0.1	2.009897
2.133350	0.1	1.996504
2.135017	0.1	1.982390
2.136683	0.1	1.968541
2.138350	0.1	1.955554
2.140017	0.1	1.942902
2.141683	0.1	1.930441
2.143350	0.1	1.919237
2.145017	0.1	1.910152
2.146683	0.1	1.902478
2.148350	0.1	1.894492
2.150017	0.1	1.884629
2.151683	0.1	1.872359
2.153350	0.1	1.858752
2.155017	0.1	1.845919
2.156683	0.1	1.835735
2.158350	0.1	1.828764
2.160017	0.1	1.823539
2.161683	0.1	1.817402
2.163350	0.1	1.809034
2.165017	0.1	1.799506
2.166683	0.1	1.790398
2.168350	0.1	1.781816
2.170017	0.1	1.772381
2.171683	0.1	1.760656
2.173350	0.1	1.747026
2.175017	0.1	1.733867
2.176683	0.1	1.723049
2.178350	0.1	1.714053
2.180017	0.1	1.705233
2.181683	0.1	1.695575
2.183350	0.1	1.684898
2.185017	0.1	1.673703
2.186683	0.1	1.662616
2.188350	0.1	1.651351
2.190017	0.1	1.639025
2.191683	0.1	1.625703
2.193350	0.1	1.612622
2.195017	0.1	1.600999
2.196683	0.1	1.591453
2.198350	0.1	1.584152
2.200017	0.1	1.578964
2.201683	0.1	1.575556
2.203350	0.1	1.572655
2.205017	0.1	1.568054
2.206683	0.1	1.560603
2.208350	0.1	1.551467
2.210017	0.1	1.542806
2.211683	0.1	1.535797
2.213350	0.1	1.529721
2.215017	0.1	1.522661
2.216683	0.1	1.513483
2.218350	0.1	1.502628
2.220017	0.1	1.491462
2.221683	0.1	1.481837
2.223350	0.1	1.475248
2.225017	0.1	1.471355
2.226683	0.1	1.468565
2.228350	0.1	1.466228
2.230017	0.1	1.464756
2.231683	0.1	1.463946
2.233350	0.1	1.462097
2.235017	0.1	1.456770
2.236683	0.1	1.446824
2.238350	0.1	1.433650
2.240017	0.1	1.419582
2.241683	0.1	1.405710
2.243350	0.1	1.392202
2.245017	0.1	1.379605
2.246683	0.1	1.368634
2.248350	0.1	1.359666
2.250017	0.1	1.352890
2.251683	0.1	1.348113
2.253350	0.1	1.344071
2.255017	0.1	1.338874
2.256683	0.1	1.331773
2.258350	0.1	1.323624
2.260017	0.1	1.315628
2.261683	0.1	1.308741
2.263350	0.1	1.303516
2.265017	0.1	1.299907
2.266683	0.1	1.297249
2.268350	0.1	1.294441
2.270017	0.1	1.290599
2.271683	0.1	1.285817
2.273350	0.1	1.281002
2.275017	0.1	1.276881
2.276683	0.1	1.273304
2.278350	0.1	1.270059
2.280017	0.1	1.267418
2.281683	0.1	1.265672
2.283350	0.1	1.264797
2.285017	0.1	1.264727
2.286683	0.1	1.265057
2.288350	0.1	1.264559
2.290017	0.1	1.262082
2.291683	0.1	1.258175
2.293350	0.1	1.254892
2.295017	0.1	1.254086
2.296683	0.1	1.256387
2.298350	0.1	1.260922
2.300017	0.1	1.265686
2.301683	0.1	1.268568
2.303350	0.1	1.268289
2.305017	0.1	1.265337
2.306683	0.1	1.261979
2.308350	0.1	1.260410
2.310017	0.1	1.261341
2.311683	0.1	1.264769
2.313350	0.1	1.271102
2.315017	0.1	1.280308
2.316683	0.1	1.290371
2.318350	0.1	1.298157
2.320017	0.1	1.302208
2.321683	0.1	1.303498
2.323350	0.1	1.303656
2.325017	0.1	1.303507
2.326683	0.1	1.303568
2.328350	0.1	1.304843
2.330017	0.1	1.308052
2.331683	0.1	1.312965
2.333350	0.1	1.319209
2.335017	0.1	1.326590
2.336683	0.1	1.334688
2.338350	0.1	1.342837
2.340017	0.1	1.350301
2.341683	0.1	1.356672
2.343350	0.1	1.362162
2.345017	0.1	1.366665
2.346683	0.1	1.368942
2.348350	0.1	1.367992
2.350017	0.1	1.364839
2.351683	0.1	1.361636
2.353350	0.1	1.359601
2.355017	0.1	1.358991
2.356683	0.1	1.359922
2.358350	0.1	1.362148
2.360017	0.1	1.364965
2.361683	0.1	1.367591
2.363350	0.1	1.369426
2.365017	0.1	1.370381
2.366683	0.1	1.370539
2.368350	0.1	1.369636
2.370017	0.1	1.367847
2.371683	0.1	1.366348
2.373350	0.1	1.366260
2.375017	0.1	1.367619
2.376683	0.1	1.369482
2.378350	0.1	1.370180
2.380017	0.1	1.368201
2.381683	0.1	1.363819
2.383350	0.1	1.358767
2.385017	0.1	1.354101
2.386683	0.1	1.349924
2.388350	0.1	1.346436
2.390017	0.1	1.343880
2.391683	0.1	1.342320
2.393350	0.1	1.341496
2.395017	0.1	1.340145
2.396683	0.1	1.336234
2.398350	0.1	1.328844
2.400017	0.1	1.319502
2.401683	0.1	1.310986
2.403350	0.1	1.304871
2.405017	0.1	1.300592
2.406683	0.1	1.296639
2.408350	0.1	1.291991
2.410017	0.1	1.286273
2.411683	0.1	1.279702
2.413350	0.1	1.273276
2.415017	0.1	1.268312
2.416683	0.1	1.265416
2.418350	0.1	1.263786
2.420017	0.1	1.261719
2.421683	0.1	1.258077
2.423350	0.1	1.253216
2.425017	0.1	1.248042
2.426683	0.1	1.242720
2.428350	0.1	1.237290
2.430017	0.1	1.232675
2.431683	0.1	1.229462
2.433350	0.1	1.226738
2.435017	0.1	1.223329
2.436683	0.1	1.219101
2.438350	0.1	1.214640
2.440017	0.1	1.210100
2.441683	0.1	1.204894
2.443350	0.1	1.199315
2.445017	0.1	1.195446
2.446683	0.1	1.194612
2.448350	0.1	1.195278
2.450017	0.1	1.194715
2.451683	0.1	1.191320
2.453350	0.1	1.184680
2.455017	0.1	1.175837
2.456683	0.1	1.167762
2.458350	0.1	1.163101
2.460017	0.1	1.161769
2.461683	0.1	1.161834
2.463350	0.1	1.161122
2.465017	0.1	1.157802
2.466683	0.1	1.151413
2.468350	0.1	1.143366
2.470017	0.1	1.135580
2.471683	0.1	1.129331
2.473350	0.1	1.125042
2.475017	0.1	1.122062
2.476683	0.1	1.119608
2.478350	0.1	1.117941
2.480017	0.1	1.117550
2.481683	0.1	1.117834
2.483350	0.1	1.117443
2.485017	0.1	1.115431
2.486683	0.1	1.111412
2.488350	0.1	1.105247
2.490017	0.1	1.097657
2.491683	0.1	1.090653
2.493350	0.1	1.086150
2.495017	0.1	1.084488
2.496683	0.1	1.084940
2.498350	0.1	1.086663
2.500017	0.1	1.088469
2.501683	0.1	1.089093
2.503350	0.1	1.088274
2.505017	0.1	1.086383
2.506683	0.1	1.083640
2.508350	0.1	1.080022
2.510017	0.1	1.075147
2.511683	0.1	1.068627
2.513350	0.1	1.060986
2.515017	0.1	1.053824
2.516683	0.1	1.049093
2.518350	0.1	1.047589
2.520017	0.1	1.048320
2.521683	0.1	1.049335
2.523350	0.1	1.048590
2.525017	0.1	1.045098
2.526683	0.1	1.040059
2.528350	0.1	1.035733
2.530017	0.1	1.033442
2.531683	0.1	1.032841
2.533350	0.1	1.032203
2.535017	0.1	1.029680
2.536683	0.1	1.024944
2.538350	0.1	1.019528
2.540017	0.1	1.015472
2.541683	0.1	1.013656
2.543350	0.1	1.013530
2.545017	0.1	1.014010
2.546683	0.1	1.014345
2.548350	0.1	1.013945
2.550017	0.1	1.011859
2.551683	0.1	1.007537
2.553350	0.1	1.001600
2.555017	0.1	0.995067
2.556683	0.1	0.988762
2.558350	0.1	0.983714
2.560017	0.1	0.980943
2.561683	0.1	0.980673
2.563350	0.1	0.982117
2.565017	0.1	0.983593
2.566683	0.1	0.983682
2.568350	0.1	0.982927
2.570017	0.1	0.982904
2.571683	0.1	0.983505
2.573350	0.1	0.982457
2.575017	0.1	0.977675
2.576683	0.1	0.969488
2.578350	0.1	0.960371
2.580017	0.1	0.952785
2.581683	0.1	0.947467
2.583350	0.1	0.943430
2.585017	0.1	0.939327
2.586683	0.1	0.934899
2.588350	0.1	0.931313
2.590017	0.1	0.929656
2.591683	0.1	0.929311
2.593350	0.1	0.928985
2.595017	0.1	0.928668
2.596683	0.1	0.929236
2.598350	0.1	0.931104
2.600017	0.1	0.934126
2.601683	0.1	0.937763
2.603350	0.1	0.940962
2.605017	0.1	0.942540
2.606683	0.1	0.941567
2.608350	0.1	0.937800
2.610017	0.1	0.932124
2.611683	0.1	0.926196
2.613350	0.1	0.921455
2.615017	0.1	0.918456
2.616683	0.1	0.917036
2.618350	0.1	0.916687
2.620017	0.1	0.916305
2.621683	0.1	0.914447
2.623350	0.1	0.910419
2.625017	0.1	0.904966
2.626683	0.1	0.899532
2.628350	0.1	0.894894
2.630017	0.1	0.890847
2.631683	0.1	0.887229
2.633350	0.1	0.884351
2.635017	0.1	0.882475
2.636683	0.1	0.881422
2.638350	0.1	0.880715
2.640017	0.1	0.880258
2.641683	0.1	0.880430
2.643350	0.1	0.881241
2.645017	0.1	0.882396
2.646683	0.1	0.883802
2.648350	0.1	0.885115
2.650017	0.1	0.885390
2.651683	0.1	0.883774
2.653350	0.1	0.880607
2.655017	0.1	0.877734
2.656683	0.1	0.876626
2.658350	0.1	0.876808
2.660017	0.1	0.877283
2.661683	0.1	0.877827
2.663350	0.1	0.878605
2.665017	0.1	0.879960
2.666683	0.1	0.882139
2.668350	0.1	0.884677
2.670017	0.1	0.886228
2.671683	0.1	0.885157
2.673350	0.1	0.880850
2.675017	0.1	0.874633
2.676683	0.1	0.869078
2.678350	0.1	0.865837
2.680017	0.1	0.864137
2.681683	0.1	0.861832
2.683350	0.1	0.857618
2.685017	0.1	0.851839
2.686683	0.1	0.845739
2.688350	0.1	0.840886
2.690017	0.1	0.838814
2.691683	0.1	0.839904
2.693350	0.1	0.842880
2.695017	0.1	0.845967
2.696683	0.1	0.848081
2.698350	0.1	0.848635
2.700017	0.1	0.847513
2.701683	0.1	0.845403
2.703350	0.1	0.843010
2.705017	0.1	0.840435
2.706683	0.1	0.837413
2.708350	0.1	0.833422
2.710017	0.1	0.828565
2.711683	0.1	0.824644
2.713350	0.1	0.823685
2.715017	0.1	0.825324
2.716683	0.1	0.827243
2.718350	0.1	0.827652
2.720017	0.1	0.826167
2.721683	0.1	0.823340
2.723350	0.1	0.820355
2.725017	0.1	0.818148
2.726683	0.1	0.816863
2.728350	0.1	0.816411
2.730017	0.1	0.816868
2.731683	0.1	0.818111
2.733350	0.1	0.819801
2.735017	0.1	0.821506
2.736683	0.1	0.823126
2.738350	0.1	0.825110
2.740017	0.1	0.827597
2.741683	0.1	0.829510
2.743350	0.1	0.829441
2.745017	0.1	0.827005
2.746683	0.1	0.822772
2.748350	0.1	0.817687
2.750017	0.1	0.812770
2.751683	0.1	0.808570
2.753350	0.1	0.805003
2.755017	0.1	0.802139
2.756683	0.1	0.800807
2.758350	0.1	0.801762
2.760017	0.1	0.804379
2.761683	0.1	0.806847
2.763350	0.1	0.807634
2.765017	0.1	0.806456
2.766683	0.1	0.804029
2.768350	0.1	0.801492
2.770017	0.1	0.799717
2.771683	0.1	0.798879
2.773350	0.1	0.798833
2.775017	0.1	0.799336
2.776683	0.1	0.799289
2.778350	0.1	0.797091
2.780017	0.1	0.793287
2.781683	0.1	0.791312
2.783350	0.1	0.793687
2.785017	0.1	0.798567
2.786683	0.1	0.801785
2.788350	0.1	0.801422
2.790017	0.1	0.798693
2.791683	0.1	0.795354
2.793350	0.1	0.791992
2.795017	0.1	0.788672
2.796683	0.1	0.785654
2.798350	0.1	0.783554
2.800017	0.1	0.783247
2.801683	0.1	0.785012
2.803350	0.1	0.787769
2.805017	0.1	0.790209
2.806683	0.1	0.791717
2.808350	0.1	0.791857
2.810017	0.1	0.790884
2.811683	0.1	0.789915
2.813350	0.1	0.788998
2.815017	0.1	0.786982
2.816683	0.1	0.784020
2.818350	0.1	0.782129
2.820017	0.1	0.783047
2.821683	0.1	0.786465
2.823350	0.1	0.790390
2.825017	0.1	0.792807
2.826683	0.1	0.792895
2.828350	0.1	0.791326
2.830017	0.1	0.789771
2.831683	0.1	0.790004
2.833350	0.1	0.792751
2.835017	0.1	0.797431
2.836683	0.1	0.802628
2.838350	0.1	0.806623
2.840017	0.1	0.808290
2.841683	0.1	0.807783
2.843350	0.1	0.806027
2.845017	0.1	0.803773
2.846683	0.1	0.801063
2.848350	0.1	0.797673
2.850017	0.1	0.794302
2.851683	0.1	0.792323
2.853350	0.1	0.792509
2.855017	0.1	0.795005
2.856683	0.1	0.799699
2.858350	0.1	0.806223
2.860017	0.1	0.813887
2.861683	0.1	0.821063
2.863350	0.1	0.825631
2.865017	0.1	0.827257
2.866683	0.1	0.827499
2.868350	0.1	0.827727
2.870017	0.1	0.828551
2.871683	0.1	0.830586
2.873350	0.1	0.834255
2.875017	0.1	0.838945
2.876683	0.1	0.843382
2.878350	0.1	0.846758
2.880017	0.1	0.848295
2.881683	0.1	0.846935
2.883350	0.1	0.843047
2.885017	0.1	0.838814
2.886683	0.1	0.836076
2.888350	0.1	0.835191
2.890017	0.1	0.835601
2.891683	0.1	0.836710
2.893350	0.1	0.838321
2.895017	0.1	0.840640
2.896683	0.1	0.843378
2.898350	0.1	0.844812
2.900017	0.1	0.842782
2.901683	0.1	0.837212
2.903350	0.1	0.831061
2.905017	0.1	0.828244
2.906683	0.1	0.830987
2.908350	0.1	0.838987
2.910017	0.1	0.849687
2.911683	0.1	0.859038
2.913350	0.1	0.863643
2.915017	0.1	0.863043
2.916683	0.1	0.858977
2.918350	0.1	0.853143
2.920017	0.1	0.846847
2.921683	0.1	0.841790
2.923350	0.1	0.839322
2.925017	0.1	0.839299
2.926683	0.1	0.840668
2.928350	0.1	0.842586
2.930017	0.1	0.844831
2.931683	0.1	0.847704
2.933350	0.1	0.851192
2.935017	0.1	0.854107
2.936683	0.1	0.854991
2.938350	0.1	0.853697
2.940017	0.1	0.851396
2.941683	0.1	0.849217
2.943350	0.1	0.847718
2.945017	0.1	0.847238
2.946683	0.1	0.847569
2.948350	0.1	0.847736
2.950017	0.1	0.846861
2.951683	0.1	0.845022
2.953350	0.1	0.843387
2.955017	0.1	0.843308
2.956683	0.1	0.845008
2.958350	0.1	0.847159
2.960017	0.1	0.847811
2.961683	0.1	0.845902
2.963350	0.1	0.841678
2.965017	0.1	0.835992
2.966683	0.1	0.830060
2.968350	0.1	0.825496
2.970017	0.1	0.823396
2.971683	0.1	0.823694
2.973350	0.1	0.825585
2.975017	0.1	0.828174
2.976683	0.1	0.830670
2.978350	0.1	0.832444
2.980017	0.1	0.833357
2.981683	0.1	0.833771
2.983350	0.1	0.834051
2.985017	0.1	0.834628
2.986683	0.1	0.835815
2.988350	0.1	0.837352
2.990017	0.1	0.838987
2.991683	0.1	0.840882
2.993350	0.1	0.843070
2.995017	0.1	0.844616
2.996683	0.1	0.843643
2.998350	0.1	0.839066
3.000017	0.1	0.832514
3.001683	0.1	0.826982
3.003350	0.1	0.823648
3.005017	0.1	0.821739
3.006683	0.1	0.820830
3.008350	0.1	0.821361
3.010017	0.1	0.823261
3.011683	0.1	0.825650
3.013350	0.1	0.827694
3.015017	0.1	0.828966
3.016683	0.1	0.829091
3.018350	0.1	0.827839
3.020017	0.1	0.825617
3.021683	0.1	0.823243
3.023350	0.1	0.821240
3.025017	0.1	0.819289
3.026683	0.1	0.816588
3.028350	0.1	0.813063
3.030017	0.1	0.809375
3.031683	0.1	0.806130
3.033350	0.1	0.804095
3.035017	0.1	0.804234
3.036683	0.1	0.806814
3.038350	0.1	0.810749
3.040017	0.1	0.814013
3.041683	0.1	0.815275
3.043350	0.1	0.814716
3.045017	0.1	0.813147
3.046683	0.1	0.811438
3.048350	0.1	0.810293
3.050017	0.1	0.809534
3.051683	0.1	0.808262
3.053350	0.1	0.805925
3.055017	0.1	0.802535
3.056683	0.1	0.797985
3.058350	0.1	0.792146
3.060017	0.1	0.785720
3.061683	0.1	0.780262
3.063350	0.1	0.777082
3.065017	0.1	0.776649
3.066683	0.1	0.778823
3.068350	0.1	0.782805
3.070017	0.1	0.786777
3.071683	0.1	0.788583
3.073350	0.1	0.787908
3.075017	0.1	0.786535
3.076683	0.1	0.785496
3.078350	0.1	0.784239
3.080017	0.1	0.782460
3.081683	0.1	0.780760
3.083350	0.1	0.780304
3.085017	0.1	0.781994
3.086683	0.1	0.784928
3.088350	0.1	0.786595
3.090017	0.1	0.785384
3.091683	0.1	0.782227
3.093350	0.1	0.779559
3.095017	0.1	0.779200
3.096683	0.1	0.780914
3.098350	0.1	0.782693
3.100017	0.1	0.782516
3.101683	0.1	0.779829
3.103350	0.1	0.775750
3.105017	0.1	0.771852
3.106683	0.1	0.769007
3.108350	0.1	0.767470
3.110017	0.1	0.767629
3.111683	0.1	0.769896
3.113350	0.1	0.773072
3.115017	0.1	0.773962
3.116683	0.1	0.770665
3.118350	0.1	0.764886
3.120017	0.1	0.759587
3.121683	0.1	0.756062
3.123350	0.1	0.754348
3.125017	0.1	0.754232
3.126683	0.1	0.754874
3.128350	0.1	0.754725
3.130017	0.1	0.752630
3.131683	0.1	0.749039
3.133350	0.1	0.745598
3.135017	0.1	0.743037
3.136683	0.1	0.740518
3.138350	0.1	0.737272
3.140017	0.1	0.733486
3.141683	0.1	0.729957
3.143350	0.1	0.727759
3.145017	0.1	0.727489
3.146683	0.1	0.728206
3.148350	0.1	0.727964
3.150017	0.1	0.725230
3.151683	0.1	0.720001
3.153350	0.1	0.713621
3.155017	0.1	0.707344
3.156683	0.1	0.701677
3.158350	0.1	0.696913
3.160017	0.1	0.693100
3.161683	0.1	0.690310
3.163350	0.1	0.689267
3.165017	0.1	0.691004
3.166683	0.1	0.695838
3.168350	0.1	0.702385
3.170017	0.1	0.707731
3.171683	0.1	0.709384
3.173350	0.1	0.706930
3.175017	0.1	0.701253
3.176683	0.1	0.693593
3.178350	0.1	0.686268
3.180017	0.1	0.682063
3.181683	0.1	0.681723
3.183350	0.1	0.683488
3.185017	0.1	0.684774
3.186683	0.1	0.683819
3.188350	0.1	0.680564
3.190017	0.1	0.676299
3.191683	0.1	0.672000
3.193350	0.1	0.667842
3.195017	0.1	0.664075
3.196683	0.1	0.660978
3.198350	0.1	0.658385
3.200017	0.1	0.656033
3.201683	0.1	0.653374
3.203350	0.1	0.649700
3.205017	0.1	0.645239
3.206683	0.1	0.641532
3.208350	0.1	0.640405
3.210017	0.1	0.641807
3.211683	0.1	0.642776
3.213350	0.1	0.640275
3.215017	0.1	0.634533
3.216683	0.1	0.628233
3.218350	0.1	0.623269
3.220017	0.1	0.619381
3.221683	0.1	0.615777
3.223350	0.1	0.612540
3.225017	0.1	0.610063
3.226683	0.1	0.608577
3.228350	0.1	0.608377
3.230017	0.1	0.609285
3.231683	0.1	0.609695
3.233350	0.1	0.607390
3.235017	0.1	0.601849
3.236683	0.1	0.594868
3.238350	0.1	0.588829
3.240017	0.1	0.584661
3.241683	0.1	0.581318
3.243350	0.1	0.577313
3.245017	0.1	0.572577
3.246683	0.1	0.568032
3.248350	0.1	0.563515
3.250017	0.1	0.557858
3.251683	0.1	0.550947
3.253350	0.1	0.544265
3.255017	0.1	0.540116
3.256683	0.1	0.540074
3.258350	0.1	0.542924
3.260017	0.1	0.545504
3.261683	0.1	0.546505
3.263350	0.1	0.547608
3.265017	0.1	0.550062
3.266683	0.1	0.552000
3.268350	0.1	0.550360
3.270017	0.1	0.544460
3.271683	0.1	0.536507
3.273350	0.1	0.529387
3.275017	0.1	0.524702
3.276683	0.1	0.522099
3.278350	0.1	0.520009
3.280017	0.1	0.516870
3.281683	0.1	0.511985
3.283350	0.1	0.506081
3.285017	0.1	0.501205
3.286683	0.1	0.498965
3.288350	0.1	0.498216
3.290017	0.1	0.495911
3.291683	0.1	0.490602
3.293350	0.1	0.483459
3.295017	0.1	0.476209
3.296683	0.1	0.469661
3.298350	0.1	0.463966
3.300017	0.1	0.459184
3.301683	0.1	0.455189
3.303350	0.1	0.451775
3.305017	0.1	0.449433
3.306683	0.1	0.449088
3.308350	0.1	0.450569
3.310017	0.1	0.452027
3.311683	0.1	0.450942
3.313350	0.1	0.445880
3.315017	0.1	0.437615
3.316683	0.1	0.428539
3.318350	0.1	0.421023
3.320017	0.1	0.416348
3.321683	0.1	0.414546
3.323350	0.1	0.414811
3.325017	0.1	0.416585
3.326683	0.1	0.419579
3.328350	0.1	0.422727
3.330017	0.1	0.424189
3.331683	0.1	0.422555
3.333350	0.1	0.418024
3.335017	0.1	0.412469
3.336683	0.1	0.408115
3.338350	0.1	0.406061
3.340017	0.1	0.405353
3.341683	0.1	0.403896
3.343350	0.1	0.400934
3.345017	0.1	0.397777
3.346683	0.1	0.395756
3.348350	0.1	0.394499
3.350017	0.1	0.392501
3.351683	0.1	0.389121
3.353350	0.1	0.385237
3.355017	0.1	0.381935
3.356683	0.1	0.379374
3.358350	0.1	0.377265
3.360017	0.1	0.375668
3.361683	0.1	0.374499
3.363350	0.1	0.372902
3.365017	0.1	0.370159
3.366683	0.1	0.366536
3.368350	0.1	0.363002
3.370017	0.1	0.360492
3.371683	0.1	0.359206
3.373350	0.1	0.358713
3.375017	0.1	0.358685
3.376683	0.1	0.358731
3.378350	0.1	0.357763
3.380017	0.1	0.354401
3.381683	0.1	0.348217
3.383350	0.1	0.340999
3.385017	0.1	0.335816
3.386683	0.1	0.333865
3.388350	0.1	0.333725
3.390017	0.1	0.333744
3.391683	0.1	0.333362
3.393350	0.1	0.333185
3.395017	0.1	0.334228
3.396683	0.1	0.336319
3.398350	0.1	0.337767
3.400017	0.1	0.336934
3.401683	0.1	0.333274
3.403350	0.1	0.327262
3.405017	0.1	0.320538
3.406683	0.1	0.315267
3.408350	0.1	0.312305
3.410017	0.1	0.311285
3.411683	0.1	0.312217
3.413350	0.1	0.315309
3.415017	0.1	0.319807
3.416683	0.1	0.323905
3.418350	0.1	0.326009
3.420017	0.1	0.326266
3.421683	0.1	0.326289
3.423350	0.1	0.327127
3.425017	0.1	0.328082
3.426683	0.1	0.327569
3.428350	0.1	0.324496
3.430017	0.1	0.318848
3.431683	0.1	0.311672
3.433350	0.1	0.304570
3.435017	0.1	0.299318
3.436683	0.1	0.297409
3.438350	0.1	0.298852
3.440017	0.1	0.301911
3.441683	0.1	0.304827
3.443350	0.1	0.307234
3.445017	0.1	0.310270
3.446683	0.1	0.314969
3.448350	0.1	0.319974
3.450017	0.1	0.322047
3.451683	0.1	0.319388
3.453350	0.1	0.313278
3.455017	0.1	0.306689
3.456683	0.1	0.302135
3.458350	0.1	0.300789
3.460017	0.1	0.303374
3.461683	0.1	0.310489
3.463350	0.1	0.321469
3.465017	0.1	0.333856
3.466683	0.1	0.344831
3.468350	0.1	0.353409
3.470017	0.1	0.360655
3.471683	0.1	0.367402
3.473350	0.1	0.372566
3.475017	0.1	0.374508
3.476683	0.1	0.373260
3.478350	0.1	0.370466
3.480017	0.1	0.366778
3.481683	0.1	0.360892
3.483350	0.1	0.352319
3.485017	0.1	0.343015
3.486683	0.1	0.334727
3.488350	0.1	0.327178
3.490017	0.1	0.319951
3.491683	0.1	0.313851
3.493350	0.1	0.309986
3.495017	0.1	0.308971
3.496683	0.1	0.310508
3.498350	0.1	0.313492
3.500017	0.1	0.317111
3.501683	0.1	0.320938
3.503350	0.1	0.324138
3.505017	0.1	0.326028
3.506683	0.1	0.326755
3.508350	0.1	0.326522
3.510017	0.1	0.324924
3.511683	0.1	0.321390
3.513350	0.1	0.316054
3.515017	0.1	0.310326
3.516683	0.1	0.305856
3.518350	0.1	0.302526
3.520017	0.1	0.298587
3.521683	0.1	0.292538
3.523350	0.1	0.284445
3.525017	0.1	0.275648
3.526683	0.1	0.267792
3.528350	0.1	0.261734
3.530017	0.1	0.256961
3.531683	0.1	0.252509
3.533350	0.1	0.248183
3.535017	0.1	0.244104
3.536683	0.1	0.239806
3.538350	0.1	0.234907
3.540017	0.1	0.229855
3.541683	0.1	0.225264
3.543350	0.1	0.221361
3.545017	0.1	0.218078
3.546683	0.1	0.215191
3.548350	0.1	0.213045
3.550017	0.1	0.212514
3.551683	0.1	0.213543
3.553350	0.1	0.214893
3.555017	0.1	0.215787
3.556683	0.1	0.216691
3.558350	0.1	0.218232
3.560017	0.1	0.219839
3.561683	0.1	0.220076
3.563350	0.1	0.218065
3.565017	0.1	0.213911
3.566683	0.1	0.208104
3.568350	0.1	0.201678
3.570017	0.1	0.196360
3.571683	0.1	0.193473
3.573350	0.1	0.192644
3.575017	0.1	0.192197
3.576683	0.1	0.190847
3.578350	0.1	0.189012
3.580017	0.1	0.188365
3.581683	0.1	0.189999
3.583350	0.1	0.193389
3.585017	0.1	0.197077
3.586683	0.1	0.199783
3.588350	0.1	0.200537
3.590017	0.1	0.198721
3.591683	0.1	0.194665
3.593350	0.1	0.190116
3.595017	0.1	0.187354
3.596683	0.1	0.187303
3.598350	0.1	0.189319
3.600017	0.1	0.192826
3.601683	0.1	0.197319
3.603350	0.1	0.201240
3.605017	0.1	0.202591
3.606683	0.1	0.201142
3.608350	0.1	0.199191
3.610017	0.1	0.199145
3.611683	0.1	0.200910
3.613350	0.1	0.202414
3.615017	0.1	0.201762
3.616683	0.1	0.198977
3.618350	0.1	0.195960
3.620017	0.1	0.194288
3.621683	0.1	0.193482
3.623350	0.1	0.192299
3.625017	0.1	0.190642
3.626683	0.1	0.189263
3.628350	0.1	0.188509
3.630017	0.1	0.187927
3.631683	0.1	0.186847
3.633350	0.1	0.185012
3.635017	0.1	0.182712
3.636683	0.1	0.180779
3.638350	0.1	0.180257
3.640017	0.1	0.181617
3.641683	0.1	0.184416
3.643350	0.1	0.187834
3.645017	0.1	0.191042
3.646683	0.1	0.193059
3.648350	0.1	0.192956
3.650017	0.1	0.190316
3.651683	0.1	0.185692
3.653350	0.1	0.180695
3.655017	0.1	0.177342
3.656683	0.1	0.176835
3.658350	0.1	0.178511
3.660017	0.1	0.180127
3.661683	0.1	0.179848
3.663350	0.1	0.177780
3.665017	0.1	0.175517
3.666683	0.1	0.174446
3.668350	0.1	0.174651
3.670017	0.1	0.175051
3.671683	0.1	0.174469
3.673350	0.1	0.172835
3.675017	0.1	0.171205
3.676683	0.1	0.170595
3.678350	0.1	0.170944
3.680017	0.1	0.171624
3.681683	0.1	0.171917
3.683350	0.1	0.171005
3.685017	0.1	0.169086
3.686683	0.1	0.167675
3.688350	0.1	0.167810
3.690017	0.1	0.169277
3.691683	0.1	0.171121
3.693350	0.1	0.172216
3.695017	0.1	0.171876
3.696683	0.1	0.170353
3.698350	0.1	0.168639
3.700017	0.1	0.167359
3.701683	0.1	0.166409
3.703350	0.1	0.165785
3.705017	0.1	0.165510
3.706683	0.1	0.164676
3.708350	0.1	0.162409
3.710017	0.1	0.159480
3.711683	0.1	0.157352
3.713350	0.1	0.156336
3.715017	0.1	0.156043
3.716683	0.1	0.156229
3.718350	0.1	0.156639
3.720017	0.1	0.156816
3.721683	0.1	0.156164
3.723350	0.1	0.154469
3.725017	0.1	0.152709
3.726683	0.1	0.152071
3.728350	0.1	0.152574
3.730017	0.1	0.153771
3.731683	0.1	0.155619
3.733350	0.1	0.157827
3.735017	0.1	0.159903
3.736683	0.1	0.162241
3.738350	0.1	0.165734
3.740017	0.1	0.169738
3.741683	0.1	0.171922
3.743350	0.1	0.170912
3.745017	0.1	0.167973
3.746683	0.1	0.165575
3.748350	0.1	0.165524
3.750017	0.1	0.168607
3.751683	0.1	0.174376
3.753350	0.1	0.180951
3.755017	0.1	0.186167
3.756683	0.1	0.189007
3.758350	0.1	0.189659
3.760017	0.1	0.188444
3.761683	0.1	0.185240
3.763350	0.1	0.180230
3.765017	0.1	0.174749
3.766683	0.1	0.170898
3.768350	0.1	0.170246
3.770017	0.1	0.172649
3.771683	0.1	0.176267
3.773350	0.1	0.179037
3.775017	0.1	0.180285
3.776683	0.1	0.180672
3.778350	0.1	0.180863
3.780017	0.1	0.180625
3.781683	0.1	0.179065
3.783350	0.1	0.175992
3.785017	0.1	0.172732
3.786683	0.1	0.170837
3.788350	0.1	0.170525
3.790017	0.1	0.171047
3.791683	0.1	0.172071
3.793350	0.1	0.173822
3.795017	0.1	0.176090
3.796683	0.1	0.178213
3.798350	0.1	0.180355
3.800017	0.1	0.183610
3.801683	0.1	0.188430
3.803350	0.1	0.193766
3.805017	0.1	0.198320
3.806683	0.1	0.201534
3.808350	0.1	0.202795
3.810017	0.1	0.200784
3.811683	0.1	0.194861
3.813350	0.1	0.186898
3.815017	0.1	0.180546
3.816683	0.1	0.178926
3.818350	0.1	0.182828
3.820017	0.1	0.190246
3.821683	0.1	0.197953
3.823350	0.1	0.203745
3.825017	0.1	0.206786
3.826683	0.1	0.206898
3.828350	0.1	0.204211
3.830017	0.1	0.198875
3.831683	0.1	0.191531
3.833350	0.1	0.184057
3.835017	0.1	0.178991
3.836683	0.1	0.177599
3.838350	0.1	0.178739
3.840017	0.1	0.180043
3.841683	0.1	0.179643
3.843350	0.1	0.177077
3.845017	0.1	0.173803
3.846683	0.1	0.172374
3.848350	0.1	0.174083
3.850017	0.1	0.177342
3.851683	0.1	0.179023
3.853350	0.1	0.177580
3.855017	0.1	0.174027
3.856683	0.1	0.170083
3.858350	0.1	0.166846
3.860017	0.1	0.164816
3.861683	0.1	0.164011
3.863350	0.1	0.164448
3.865017	0.1	0.166474
3.866683	0.1	0.169771
3.868350	0.1	0.172746
3.870017	0.1	0.173892
3.871683	0.1	0.172961
3.873350	0.1	0.170288
3.875017	0.1	0.166120
3.876683	0.1	0.161310
3.878350	0.1	0.158041
3.880017	0.1	0.158660
3.881683	0.1	0.163456
3.883350	0.1	0.170525
3.885017	0.1	0.177864
3.886683	0.1	0.184462
3.888350	0.1	0.189454
3.890017	0.1	0.191210
3.891683	0.1	0.187969
3.893350	0.1	0.179792
3.895017	0.1	0.169356
3.896683	0.1	0.159866
3.898350	0.1	0.153109
3.900017	0.1	0.149752
3.901683	0.1	0.149678
3.903350	0.1	0.151363
3.905017	0.1	0.152560
3.906683	0.1	0.152085
3.908350	0.1	0.150469
3.910017	0.1	0.149002
3.911683	0.1	0.148206
3.913350	0.1	0.147377
3.915017	0.1	0.145640
3.916683	0.1	0.143084
3.918350	0.1	0.140583
3.920017	0.1	0.138925
3.921683	0.1	0.138381
3.923350	0.1	0.138632
3.925017	0.1	0.138981
3.926683	0.1	0.139251
3.928350	0.1	0.139927
3.930017	0.1	0.140611
3.931683	0.1	0.140294
3.933350	0.1	0.139344
3.935017	0.1	0.139396
3.936683	0.1	0.141221
3.938350	0.1	0.143894
3.940017	0.1	0.145873
3.941683	0.1	0.146609
3.943350	0.1	0.146972
3.945017	0.1	0.147871
3.946683	0.1	0.148723
3.948350	0.1	0.148285
3.950017	0.1	0.146236
3.951683	0.1	0.143228
3.953350	0.1	0.139843
3.955017	0.1	0.135992
3.956683	0.1	0.131852
3.958350	0.1	0.128900
3.960017	0.1	0.128429
3.961683	0.1	0.129836
3.963350	0.1	0.131368
3.965017	0.1	0.131833
3.966683	0.1	0.130609
3.968350	0.1	0.127307
3.970017	0.1	0.122879
3.971683	0.1	0.119731
3.973350	0.1	0.119112
3.975017	0.1	0.119838
3.976683	0.1	0.119740
3.978350	0.1	0.117468
3.980017	0.1	0.113472
3.981683	0.1	0.109887
3.983350	0.1	0.109132
3.985017	0.1	0.111903
3.986683	0.1	0.116392
3.988350	0.1	0.120001
3.990017	0.1	0.121300
3.991683	0.1	0.120481
3.993350	0.1	0.118832
3.995017	0.1	0.117826
3.996683	0.1	0.118422
3.998350	0.1	0.120695
4.000017	0.1	0.123605
4.001683	0.1	0.125747
4.003350	0.1	0.126404
4.005017	0.1	0.125715
4.006683	0.1	0.124248
4.008350	0.1	0.122772
4.010017	0.1	0.121742
4.011683	0.1	0.121011
4.013350	0.1	0.119964
4.015017	0.1	0.117882
4.016683	0.1	0.115051
4.018350	0.1	0.112937
4.020017	0.1	0.112769
4.021683	0.1	0.114799
4.023350	0.1	0.118408
4.025017	0.1	0.122120
4.026683	0.1	0.124197
4.028350	0.1	0.123726
4.030017	0.1	0.120779
4.031683	0.1	0.115903
4.033350	0.1	0.110143
4.035017	0.1	0.105235
4.036683	0.1	0.102296
4.038350	0.1	0.100289
4.040017	0.1	0.097677
4.041683	0.1	0.094827
4.043350	0.1	0.092983
4.045017	0.1	0.092476
4.046683	0.1	0.093034
4.048350	0.1	0.094962
4.050017	0.1	0.098911
4.051683	0.1	0.104462
4.053350	0.1	0.110189
4.055017	0.1	0.115037
4.056683	0.1	0.118124
4.058350	0.1	0.118315
4.060017	0.1	0.115633
4.061683	0.1	0.112187
4.063350	0.1	0.110590
4.065017	0.1	0.111326
4.066683	0.1	0.112583
4.068350	0.1	0.112513
4.070017	0.1	0.110841
4.071683	0.1	0.108718
4.073350	0.1	0.107675
4.075017	0.1	0.108131
4.076683	0.1	0.109002
4.078350	0.1	0.108816
4.080017	0.1	0.106948
4.081683	0.1	0.103777
4.083350	0.1	0.099936
4.085017	0.1	0.095870
4.086683	0.1	0.091945
4.088350	0.1	0.088224
4.090017	0.1	0.084732
4.091683	0.1	0.082189
4.093350	0.1	0.081467
4.095017	0.1	0.082576
4.096683	0.1	0.084955
4.098350	0.1	0.087908
4.100017	0.1	0.090413
4.101683	0.1	0.092024
4.103350	0.1	0.093351
4.105017	0.1	0.094897
4.106683	0.1	0.096392
4.108350	0.1	0.097351
4.110017	0.1	0.097165
4.111683	0.1	0.095302
4.113350	0.1	0.092126
4.115017	0.1	0.089132
4.116683	0.1	0.087852
4.118350	0.1	0.088378
4.120017	0.1	0.089258
4.121683	0.1	0.089034
4.123350	0.1	0.087195
4.125017	0.1	0.084327
4.126683	0.1	0.082059
4.128350	0.1	0.081686
4.130017	0.1	0.082985
4.131683	0.1	0.085183
4.133350	0.1	0.087889
4.135017	0.1	0.090702
4.136683	0.1	0.093216
4.138350	0.1	0.095000
4.140017	0.1	0.095582
4.141683	0.1	0.095130
4.143350	0.1	0.094562
4.145017	0.1	0.094571
4.146683	0.1	0.094301
4.148350	0.1	0.091693
4.150017	0.1	0.086152
4.151683	0.1	0.079651
4.153350	0.1	0.074431
4.155017	0.1	0.071707
4.156683	0.1	0.072080
4.158350	0.1	0.075502
4.160017	0.1	0.081114
4.161683	0.1	0.087172
4.163350	0.1	0.091493
4.165017	0.1	0.092895
4.166683	0.1	0.091549
4.168350	0.1	0.087782
4.170017	0.1	0.082236
4.171683	0.1	0.076964
4.173350	0.1	0.074282
4.175017	0.1	0.074548
4.176683	0.1	0.076233
4.178350	0.1	0.077556
4.180017	0.1	0.077486
4.181683	0.1	0.075810
4.183350	0.1	0.073086
4.185017	0.1	0.070478
4.186683	0.1	0.069165
4.188350	0.1	0.069500
4.190017	0.1	0.070720
4.191683	0.1	0.071460
4.193350	0.1	0.070143
4.195017	0.1	0.065584
4.196683	0.1	0.058613
4.198350	0.1	0.052187
4.200017	0.1	0.048825
4.201683	0.1	0.048857
4.203350	0.1	0.051195
4.205017	0.1	0.054501
4.206683	0.1	0.057737
4.208350	0.1	0.060499
4.210017	0.1	0.062482
4.211683	0.1	0.062920
4.213350	0.1	0.061779
4.215017	0.1	0.060746
4.216683	0.1	0.061314
4.218350	0.1	0.062999
4.220017	0.1	0.064434
4.221683	0.1	0.064736
4.223350	0.1	0.063265
4.225017	0.1	0.059414
4.226683	0.1	0.054087
4.228350	0.1	0.050124
4.230017	0.1	0.050254
4.231683	0.1	0.055246
4.233350	0.1	0.063414
4.235017	0.1	0.071325
4.236683	0.1	0.075754
4.238350	0.1	0.075353
4.240017	0.1	0.070962
4.241683	0.1	0.064853
4.243350	0.1	0.059656
4.245017	0.1	0.057262
4.246683	0.1	0.057542
4.248350	0.1	0.058687
4.250017	0.1	0.059986
4.251683	0.1	0.062459
4.253350	0.1	0.066366
4.255017	0.1	0.069984
4.256683	0.1	0.071302
4.258350	0.1	0.069956
4.260017	0.1	0.067274
4.261683	0.1	0.064857
4.263350	0.1	0.063744
4.265017	0.1	0.064573
4.266683	0.1	0.067363
4.268350	0.1	0.070943
4.270017	0.1	0.073845
4.271683	0.1	0.075572
4.273350	0.1	0.076150
4.275017	0.1	0.075046
4.276683	0.1	0.072299
4.278350	0.1	0.069891
4.280017	0.1	0.069947
4.281683	0.1	0.072438
4.283350	0.1	0.075833
4.285017	0.1	0.078776
4.286683	0.1	0.080145
4.288350	0.1	0.078892
4.290017	0.1	0.075079
4.291683	0.1	0.070045
4.293350	0.1	0.064946
4.295017	0.1	0.060489
4.296683	0.1	0.057579
4.298350	0.1	0.056694
4.300017	0.1	0.057481
4.301683	0.1	0.059372
4.303350	0.1	0.061379
4.305017	0.1	0.062287
4.306683	0.1	0.062473
4.308350	0.1	0.063851
4.310017	0.1	0.067260
4.311683	0.1	0.071232
4.313350	0.1	0.073919
4.315017	0.1	0.075237
4.316683	0.1	0.076112
4.318350	0.1	0.076611
4.320017	0.1	0.076368
4.321683	0.1	0.076001
4.323350	0.1	0.076769
4.325017	0.1	0.078944
4.326683	0.1	0.081304
4.328350	0.1	0.082464
4.330017	0.1	0.081942
4.331683	0.1	0.080233
4.333350	0.1	0.078329
4.335017	0.1	0.077318
4.336683	0.1	0.078240
4.338350	0.1	0.081542
4.340017	0.1	0.086557
4.341683	0.1	0.091549
4.343350	0.1	0.094064
4.345017	0.1	0.091922
4.346683	0.1	0.084704
4.348350	0.1	0.074529
4.350017	0.1	0.065323
4.351683	0.1	0.060815
4.353350	0.1	0.062534
4.355017	0.1	0.069286
4.356683	0.1	0.077747
4.358350	0.1	0.084084
4.360017	0.1	0.086483
4.361683	0.1	0.086138
4.363350	0.1	0.085826
4.365017	0.1	0.087847
4.366683	0.1	0.092434
4.368350	0.1	0.097938
4.370017	0.1	0.102716
4.371683	0.1	0.105989
4.373350	0.1	0.107652
4.375017	0.1	0.108308
4.376683	0.1	0.108890
4.378350	0.1	0.110059
4.380017	0.1	0.112136
4.381683	0.1	0.115125
4.383350	0.1	0.118343
4.385017	0.1	0.120481
4.386683	0.1	0.120676
4.388350	0.1	0.119437
4.390017	0.1	0.118078
4.391683	0.1	0.117994
4.393350	0.1	0.120322
4.395017	0.1	0.124979
4.396683	0.1	0.130306
4.398350	0.1	0.134539
4.400017	0.1	0.137254
4.401683	0.1	0.139056
4.403350	0.1	0.140402
4.405017	0.1	0.141463
4.406683	0.1	0.142585
4.408350	0.1	0.144001
4.410017	0.1	0.145184
4.411683	0.1	0.145440
4.413350	0.1	0.145282
4.415017	0.1	0.146087
4.416683	0.1	0.148104
4.418350	0.1	0.150069
4.420017	0.1	0.151121
4.421683	0.1	0.151568
4.423350	0.1	0.151759
4.425017	0.1	0.151913
4.426683	0.1	0.152853
4.428350	0.1	0.155545
4.430017	0.1	0.159750
4.431683	0.1	0.164090
4.433350	0.1	0.167564
4.435017	0.1	0.170050
4.436683	0.1	0.171382
4.438350	0.1	0.171475
4.440017	0.1	0.171112
4.441683	0.1	0.171480
4.443350	0.1	0.172961
4.445017	0.1	0.174753
4.446683	0.1	0.175466
4.448350	0.1	0.174060
4.450017	0.1	0.170521
4.451683	0.1	0.166134
4.453350	0.1	0.162893
4.455017	0.1	0.162232
4.456683	0.1	0.163997
4.458350	0.1	0.166749
4.460017	0.1	0.168714
4.461683	0.1	0.168518
4.463350	0.1	0.165957
4.465017	0.1	0.161999
4.466683	0.1	0.157733
4.468350	0.1	0.154227
4.470017	0.1	0.152690
4.471683	0.1	0.153678
4.473350	0.1	0.156225
4.475017	0.1	0.158441
4.476683	0.1	0.159130
4.478350	0.1	0.158255
4.480017	0.1	0.156378
4.481683	0.1	0.154315
4.483350	0.1	0.152993
4.485017	0.1	0.153105
4.486683	0.1	0.155186
4.488350	0.1	0.159447
4.490017	0.1	0.164844
4.491683	0.1	0.169296
4.493350	0.1	0.171252
4.495017	0.1	0.170521
4.496683	0.1	0.167810
4.498350	0.1	0.164155
4.500017	0.1	0.160779
4.501683	0.1	0.158804
4.503350	0.1	0.158497
4.505017	0.1	0.158860
4.506683	0.1	0.158455
4.508350	0.1	0.156686
4.510017	0.1	0.154036
4.511683	0.1	0.151107
4.513350	0.1	0.148239
4.515017	0.1	0.146013
4.516683	0.1	0.144923
4.518350	0.1	0.144420
4.520017	0.1	0.143163
4.521683	0.1	0.140369
4.523350	0.1	0.136765
4.525017	0.1	0.134134
4.526683	0.1	0.134162
4.528350	0.1	0.137300
4.530017	0.1	0.142031
4.531683	0.1	0.145664
4.533350	0.1	0.146353
4.535017	0.1	0.144299
4.536683	0.1	0.141240
4.538350	0.1	0.138986
4.540017	0.1	0.137882
4.541683	0.1	0.136807
4.543350	0.1	0.135018
4.545017	0.1	0.132718
4.546683	0.1	0.130027
4.548350	0.1	0.127261
4.550017	0.1	0.125244
4.551683	0.1	0.124020
4.553350	0.1	0.122706
4.555017	0.1	0.120937
4.556683	0.1	0.119386
4.558350	0.1	0.119288
4.560017	0.1	0.121398
4.561683	0.1	0.124914
4.563350	0.1	0.128015
4.565017	0.1	0.129435
4.566683	0.1	0.129007
4.568350	0.1	0.127112
4.570017	0.1	0.124248
4.571683	0.1	0.121137
4.573350	0.1	0.118730
4.575017	0.1	0.117635
4.576683	0.1	0.117901
4.578350	0.1	0.119419
4.580017	0.1	0.122129
4.581683	0.1	0.125775
4.583350	0.1	0.129449
4.585017	0.1	0.131968
4.586683	0.1	0.133212
4.588350	0.1	0.134092
4.590017	0.1	0.135195
4.591683	0.1	0.136076
4.593350	0.1	0.135424
4.595017	0.1	0.131964
4.596683	0.1	0.126413
4.598350	0.1	0.121822
4.600017	0.1	0.120671
4.601683	0.1	0.122446
4.603350	0.1	0.124439
4.605017	0.1	0.124434
4.606683	0.1	0.122702
4.608350	0.1	0.120988
4.610017	0.1	0.120234
4.611683	0.1	0.120411
4.613350	0.1	0.121342
4.615017	0.1	0.122646
4.616683	0.1	0.123726
4.618350	0.1	0.123940
4.620017	0.1	0.122446
4.621683	0.1	0.118855
4.623350	0.1	0.114655
4.625017	0.1	0.112886
4.626683	0.1	0.115731
4.628350	0.1	0.122590
4.630017	0.1	0.130511
4.631683	0.1	0.135750
4.633350	0.1	0.135531
4.635017	0.1	0.129845
4.636683	0.1	0.121393
4.638350	0.1	0.113938
4.640017	0.1	0.111056
4.641683	0.1	0.114241
4.643350	0.1	0.121128
4.645017	0.1	0.127195
4.646683	0.1	0.129603
4.648350	0.1	0.128527
4.650017	0.1	0.125687
4.651683	0.1	0.123144
4.653350	0.1	0.122096
4.655017	0.1	0.121882
4.656683	0.1	0.121235
4.658350	0.1	0.119861
4.660017	0.1	0.118348
4.661683	0.1	0.117486
4.663350	0.1	0.117859
4.665017	0.1	0.119316
4.666683	0.1	0.120802
4.668350	0.1	0.121300
4.670017	0.1	0.120983
4.671683	0.1	0.121035
4.673350	0.1	0.122478
4.675017	0.1	0.125002
4.676683	0.1	0.126758
4.678350	0.1	0.126017
4.680017	0.1	0.123074
4.681683	0.1	0.120201
4.683350	0.1	0.119554
4.685017	0.1	0.121119
4.686683	0.1	0.122776
4.688350	0.1	0.122418
4.690017	0.1	0.119749
4.691683	0.1	0.115870
4.693350	0.1	0.112262
4.695017	0.1	0.110250
4.696683	0.1	0.109882
4.698350	0.1	0.110036
4.700017	0.1	0.109910
4.701683	0.1	0.109388
4.703350	0.1	0.108439
4.705017	0.1	0.107181
4.706683	0.1	0.106292
4.708350	0.1	0.106618
4.710017	0.1	0.107880
4.711683	0.1	0.108657
4.713350	0.1	0.108266
4.715017	0.1	0.107354
4.716683	0.1	0.106655
4.718350	0.1	0.106171
4.720017	0.1	0.105635
4.721683	0.1	0.105612
4.723350	0.1	0.107270
4.725017	0.1	0.110515
4.726683	0.1	0.113859
4.728350	0.1	0.116332
4.730017	0.1	0.117659
4.731683	0.1	0.117347
4.733350	0.1	0.115288
4.735017	0.1	0.112606
4.736683	0.1	0.110874
4.738350	0.1	0.110758
4.740017	0.1	0.111638
4.741683	0.1	0.112732
4.743350	0.1	0.113980
4.745017	0.1	0.115787
4.746683	0.1	0.118702
4.748350	0.1	0.122772
4.750017	0.1	0.127396
4.751683	0.1	0.132159
4.753350	0.1	0.136751
4.755017	0.1	0.140150
4.756683	0.1	0.141123
4.758350	0.1	0.139293
4.760017	0.1	0.135861
4.761683	0.1	0.133296
4.763350	0.1	0.133007
4.765017	0.1	0.134073
4.766683	0.1	0.135051
4.768350	0.1	0.135293
4.770017	0.1	0.134362
4.771683	0.1	0.132150
4.773350	0.1	0.129398
4.775017	0.1	0.127209
4.776683	0.1	0.126031
4.778350	0.1	0.125431
4.780017	0.1	0.124900
4.781683	0.1	0.124811
4.783350	0.1	0.126320
4.785017	0.1	0.129673
4.786683	0.1	0.133370
4.788350	0.1	0.136122
4.790017	0.1	0.138283
4.791683	0.1	0.140457
4.793350	0.1	0.141989
4.795017	0.1	0.141710
4.796683	0.1	0.139261
4.798350	0.1	0.134944
4.800017	0.1	0.129561
4.801683	0.1	0.124774
4.803350	0.1	0.121882
4.805017	0.1	0.120457
4.806683	0.1	0.119321
4.808350	0.1	0.117943
4.810017	0.1	0.116578
4.811683	0.1	0.115847
4.813350	0.1	0.115950
4.815017	0.1	0.116285
4.816683	0.1	0.116630
4.818350	0.1	0.117603
4.820017	0.1	0.119470
4.821683	0.1	0.121649
4.823350	0.1	0.123209
4.825017	0.1	0.123493
4.826683	0.1	0.122972
4.828350	0.1	0.123084
4.830017	0.1	0.124825
4.831683	0.1	0.127903
4.833350	0.1	0.130986
4.835017	0.1	0.132485
4.836683	0.1	0.131470
4.838350	0.1	0.128001
4.840017	0.1	0.122762
4.841683	0.1	0.117295
4.843350	0.1	0.113691
4.845017	0.1	0.112797
4.846683	0.1	0.113640
4.848350	0.1	0.115060
4.850017	0.1	0.116471
4.851683	0.1	0.117370
4.853350	0.1	0.117584
4.855017	0.1	0.117570
4.856683	0.1	0.118017
4.858350	0.1	0.119391
4.860017	0.1	0.121323
4.861683	0.1	0.122283
4.863350	0.1	0.120713
4.865017	0.1	0.116620
4.866683	0.1	0.111945
4.868350	0.1	0.108783
4.870017	0.1	0.107302
4.871683	0.1	0.106492
4.873350	0.1	0.105938
4.875017	0.1	0.105705
4.876683	0.1	0.105742
4.878350	0.1	0.106143
4.880017	0.1	0.107135
4.881683	0.1	0.108439
4.883350	0.1	0.109472
4.885017	0.1	0.110725
4.886683	0.1	0.113449
4.888350	0.1	0.117463
4.890017	0.1	0.120625
4.891683	0.1	0.121077
4.893350	0.1	0.119540
4.895017	0.1	0.118869
4.896683	0.1	0.121160
4.898350	0.1	0.126045
4.900017	0.1	0.131256
4.901683	0.1	0.134362
4.903350	0.1	0.134325
4.905017	0.1	0.131568
4.906683	0.1	0.127144
4.908350	0.1	0.122422
4.910017	0.1	0.119205
4.911683	0.1	0.119205
4.913350	0.1	0.122921
4.915017	0.1	0.129174
4.916683	0.1	0.135778
4.918350	0.1	0.141212
4.920017	0.1	0.145514
4.921683	0.1	0.148867
4.923350	0.1	0.150488
4.925017	0.1	0.149673
4.926683	0.1	0.147042
4.928350	0.1	0.144788
4.930017	0.1	0.145393
4.931683	0.1	0.149528
4.933350	0.1	0.155373
4.935017	0.1	0.160034
4.936683	0.1	0.161752
4.938350	0.1	0.161515
4.940017	0.1	0.162185
4.941683	0.1	0.165533
4.943350	0.1	0.170968
4.945017	0.1	0.177072
4.946683	0.1	0.183126
4.948350	0.1	0.188812
4.950017	0.1	0.193766
4.951683	0.1	0.197934
4.953350	0.1	0.201645
4.955017	0.1	0.205152
4.956683	0.1	0.208784
4.958350	0.1	0.213431
4.960017	0.1	0.219704
4.961683	0.1	0.226917
4.963350	0.1	0.234055
4.965017	0.1	0.241012
4.966683	0.1	0.247927
4.968350	0.1	0.254274
4.970017	0.1	0.259285
4.971683	0.1	0.262908
4.973350	0.1	0.266097
4.975017	0.1	0.269990
4.976683	0.1	0.275141
4.978350	0.1	0.281758
4.980017	0.1	0.290354
4.981683	0.1	0.301655
4.983350	0.1	0.315793
4.985017	0.1	0.331681
4.986683	0.1	0.347123
4.988350	0.1	0.359635
4.990017	0.1	0.367598
4.991683	0.1	0.370839
4.993350	0.1	0.370373
4.995017	0.1	0.368436
4.996683	0.1	0.368110
4.998350	0.1	0.371486
5.000017	0.1	0.378443
5.001683	0.1	0.387318
5.003350	0.1	0.396138
5.005017	0.1	0.404026
5.006683	0.1	0.411626
5.008350	0.1	0.419393
5.010017	0.1	0.427091
5.011683	0.1	0.435179
5.013350	0.1	0.444590
5.015017	0.1	0.455412
5.016683	0.1	0.466807
5.018350	0.1	0.477890
5.020017	0.1	0.488539
5.021683	0.1	0.498705
5.023350	0.1	0.507468
5.025017	0.1	0.514183
5.026683	0.1	0.519762
5.028350	0.1	0.525676
5.030017	0.1	0.531920
5.031683	0.1	0.537280
5.033350	0.1	0.541769
5.035017	0.1	0.547240
5.036683	0.1	0.555185
5.038350	0.1	0.564903
5.040017	0.1	0.574188
5.041683	0.1	0.581318
5.043350	0.1	0.585951
5.045017	0.1	0.589085
5.046683	0.1	0.592726
5.048350	0.1	0.598459
5.050017	0.1	0.606421
5.051683	0.1	0.615637
5.053350	0.1	0.624070
5.055017	0.1	0.629290
5.056683	0.1	0.630612
5.058350	0.1	0.629695
5.060017	0.1	0.628582
5.061683	0.1	0.628610
5.063350	0.1	0.630566
5.065017	0.1	0.634305
5.066683	0.1	0.638883
5.068350	0.1	0.643809
5.070017	0.1	0.649397
5.071683	0.1	0.655660
5.073350	0.1	0.661500
5.075017	0.1	0.665830
5.076683	0.1	0.668871
5.078350	0.1	0.671488
5.080017	0.1	0.673844
5.081683	0.1	0.675390
5.083350	0.1	0.676150
5.085017	0.1	0.677365
5.086683	0.1	0.680420
5.088350	0.1	0.685328
5.090017	0.1	0.690767
5.091683	0.1	0.695279
5.093350	0.1	0.698031
5.095017	0.1	0.698897
5.096683	0.1	0.698473
5.098350	0.1	0.697924
5.100017	0.1	0.698245
5.101683	0.1	0.699512
5.103350	0.1	0.700937
5.105017	0.1	0.701929
5.106683	0.1	0.702618
5.108350	0.1	0.703498
5.110017	0.1	0.705160
5.111683	0.1	0.708005
5.113350	0.1	0.711852
5.115017	0.1	0.716224
5.116683	0.1	0.720718
5.118350	0.1	0.724643
5.120017	0.1	0.727228
5.121683	0.1	0.728481
5.123350	0.1	0.729039
5.125017	0.1	0.729300
5.126683	0.1	0.729244
5.128350	0.1	0.728820
5.130017	0.1	0.728332
5.131683	0.1	0.728476
5.133350	0.1	0.729947
5.135017	0.1	0.732900
5.136683	0.1	0.736956
5.138350	0.1	0.741505
5.140017	0.1	0.745854
5.141683	0.1	0.749435
5.143350	0.1	0.752150
5.145017	0.1	0.754227
5.146683	0.1	0.756141
5.148350	0.1	0.758385
5.150017	0.1	0.760411
5.151683	0.1	0.760695
5.153350	0.1	0.759186
5.155017	0.1	0.758502
5.156683	0.1	0.761128
5.158350	0.1	0.766851
5.160017	0.1	0.774157
5.161683	0.1	0.782204
5.163350	0.1	0.790320
5.165017	0.1	0.797566
5.166683	0.1	0.803620
5.168350	0.1	0.809305
5.170017	0.1	0.815620
5.171683	0.1	0.822507
5.173350	0.1	0.828956
5.175017	0.1	0.833925
5.176683	0.1	0.837548
5.178350	0.1	0.841701
5.180017	0.1	0.848365
5.181683	0.1	0.857566
5.183350	0.1	0.867574
5.185017	0.1	0.876430
5.186683	0.1	0.883103
5.188350	0.1	0.887769
5.190017	0.1	0.891248
5.191683	0.1	0.894242
5.193350	0.1	0.897576
5.195017	0.1	0.902363
5.196683	0.1	0.908924
5.198350	0.1	0.916151
5.200017	0.1	0.922289
5.201683	0.1	0.926242
5.203350	0.1	0.928650
5.205017	0.1	0.931122
5.206683	0.1	0.934820
5.208350	0.1	0.940054
5.210017	0.1	0.946042
5.211683	0.1	0.950857
5.213350	0.1	0.953320
5.215017	0.1	0.954489
5.216683	0.1	0.956254
5.218350	0.1	0.959672
5.220017	0.1	0.964832
5.221683	0.1	0.970783
5.223350	0.1	0.976110
5.225017	0.1	0.980310
5.226683	0.1	0.983737
5.228350	0.1	0.986746
5.230017	0.1	0.989893
5.231683	0.1	0.993838
5.233350	0.1	0.998690
5.235017	0.1	1.003975
5.236683	0.1	1.009097
5.238350	0.1	1.013703
5.240017	0.1	1.017326
5.241683	0.1	1.019356
5.243350	0.1	1.019873
5.245017	0.1	1.019733
5.246683	0.1	1.019794
5.248350	0.1	1.020292
5.250017	0.1	1.020492
5.251683	0.1	1.019514
5.253350	0.1	1.018145
5.255017	0.1	1.018355
5.256683	0.1	1.020660
5.258350	0.1	1.023989
5.260017	0.1	1.028064
5.261683	0.1	1.033503
5.263350	0.1	1.039738
5.265017	0.1	1.045023
5.266683	0.1	1.048418
5.268350	0.1	1.050117
5.270017	0.1	1.050327
5.271683	0.1	1.049172
5.273350	0.1	1.047235
5.275017	0.1	1.045545
5.276683	0.1	1.045032
5.278350	0.1	1.045717
5.280017	0.1	1.046467
5.281683	0.1	1.046304
5.283350	0.1	1.045638
5.285017	0.1	1.045577
5.286683	0.1	1.046415
5.288350	0.1	1.047198
5.290017	0.1	1.046900
5.291683	0.1	1.045717
5.293350	0.1	1.044637
5.295017	0.1	1.044194
5.296683	0.1	1.044213
5.298350	0.1	1.044348
5.300017	0.1	1.044730
5.301683	0.1	1.045773
5.303350	0.1	1.047621
5.305017	0.1	1.049996
5.306683	0.1	1.052110
5.308350	0.1	1.053065
5.310017	0.1	1.052632
5.311683	0.1	1.051491
5.313350	0.1	1.051007
5.315017	0.1	1.052287
5.316683	0.1	1.054546
5.318350	0.1	1.055542
5.320017	0.1	1.054103
5.321683	0.1	1.051174
5.323350	0.1	1.048516
5.325017	0.1	1.047193
5.326683	0.1	1.047379
5.328350	0.1	1.049140
5.330017	0.1	1.052432
5.331683	0.1	1.056110
5.333350	0.1	1.058136
5.335017	0.1	1.057540
5.336683	0.1	1.055170
5.338350	0.1	1.052087
5.340017	0.1	1.048166
5.341683	0.1	1.042886
5.343350	0.1	1.036664
5.345017	0.1	1.030895
5.346683	0.1	1.027221
5.348350	0.1	1.026387
5.350017	0.1	1.027538
5.351683	0.1	1.028865
5.353350	0.1	1.028623
5.355017	0.1	1.025978
5.356683	0.1	1.021791
5.358350	0.1	1.018089
5.360017	0.1	1.016590
5.361683	0.1	1.017633
5.363350	0.1	1.019868
5.365017	0.1	1.021470
5.366683	0.1	1.022220
5.368350	0.1	1.023859
5.370017	0.1	1.028166
5.371683	0.1	1.034806
5.373350	0.1	1.041261
5.375017	0.1	1.044497
5.376683	0.1	1.042760
5.378350	0.1	1.036627
5.380017	0.1	1.028739
5.381683	0.1	1.021931
5.383350	0.1	1.017484
5.385017	0.1	1.015468
5.386683	0.1	1.015808
5.388350	0.1	1.018266
5.390017	0.1	1.021954
5.391683	0.1	1.025381
5.393350	0.1	1.026844
5.395017	0.1	1.025088
5.396683	0.1	1.020152
5.398350	0.1	1.013689
5.400017	0.1	1.007691
5.401683	0.1	1.002881
5.403350	0.1	0.998834
5.405017	0.1	0.995537
5.406683	0.1	0.993875
5.408350	0.1	0.994499
5.410017	0.1	0.997055
5.411683	0.1	1.000254
5.413350	0.1	1.002573
5.415017	0.1	1.003193
5.416683	0.1	1.002406
5.418350	0.1	1.001065
5.420017	0.1	0.999612
5.421683	0.1	0.997945
5.423350	0.1	0.996049
5.425017	0.1	0.994080
5.426683	0.1	0.992320
5.428350	0.1	0.991593
5.430017	0.1	0.992408
5.431683	0.1	0.993819
5.433350	0.1	0.994145
5.435017	0.1	0.992417
5.436683	0.1	0.988510
5.438350	0.1	0.983039
5.440017	0.1	0.977572
5.441683	0.1	0.973740
5.443350	0.1	0.972385
5.445017	0.1	0.973684
5.446683	0.1	0.976739
5.448350	0.1	0.979449
5.450017	0.1	0.980180
5.451683	0.1	0.978895
5.453350	0.1	0.976254
5.455017	0.1	0.973037
5.456683	0.1	0.970447
5.458350	0.1	0.969684
5.460017	0.1	0.970731
5.461683	0.1	0.972431
5.463350	0.1	0.973446
5.465017	0.1	0.972310
5.466683	0.1	0.968287
5.468350	0.1	0.963192
5.470017	0.1	0.960194
5.471683	0.1	0.960384
5.473350	0.1	0.962317
5.475017	0.1	0.963942
5.476683	0.1	0.964231
5.478350	0.1	0.963821
5.480017	0.1	0.964263
5.481683	0.1	0.966135
5.483350	0.1	0.967872
5.485017	0.1	0.967528
5.486683	0.1	0.964920
5.488350	0.1	0.961176
5.490017	0.1	0.957293
5.491683	0.1	0.953549
5.493350	0.1	0.950093
5.495017	0.1	0.947602
5.496683	0.1	0.946834
5.498350	0.1	0.948366
5.500017	0.1	0.952114
5.501683	0.1	0.956869
5.503350	0.1	0.961302
5.505017	0.1	0.964575
5.506683	0.1	0.965823
5.508350	0.1	0.964478
5.510017	0.1	0.961055
5.511683	0.1	0.956757
5.513350	0.1	0.952296
5.515017	0.1	0.947919
5.516683	0.1	0.943891
5.518350	0.1	0.940003
5.520017	0.1	0.936086
5.521683	0.1	0.933013
5.523350	0.1	0.931458
5.525017	0.1	0.930899
5.526683	0.1	0.930983
5.528350	0.1	0.932133
5.530017	0.1	0.934033
5.531683	0.1	0.934717
5.533350	0.1	0.932436
5.535017	0.1	0.927690
5.536683	0.1	0.922610
5.538350	0.1	0.919034
5.540017	0.1	0.917269
5.541683	0.1	0.916137
5.543350	0.1	0.914740
5.545017	0.1	0.913702
5.546683	0.1	0.914140
5.548350	0.1	0.916491
5.550017	0.1	0.920594
5.551683	0.1	0.925749
5.553350	0.1	0.930340
5.555017	0.1	0.932384
5.556683	0.1	0.931020
5.558350	0.1	0.927127
5.560017	0.1	0.922582
5.561683	0.1	0.918880
5.563350	0.1	0.916501
5.565017	0.1	0.915369
5.566683	0.1	0.915024
5.568350	0.1	0.914452
5.570017	0.1	0.913036
5.571683	0.1	0.911527
5.573350	0.1	0.911267
5.575017	0.1	0.912594
5.576683	0.1	0.914396
5.578350	0.1	0.915015
5.580017	0.1	0.913474
5.581683	0.1	0.910601
5.583350	0.1	0.908389
5.585017	0.1	0.907606
5.586683	0.1	0.906945
5.588350	0.1	0.905087
5.590017	0.1	0.902372
5.591683	0.1	0.899672
5.593350	0.1	0.897199
5.595017	0.1	0.895164
5.596683	0.1	0.894228
5.598350	0.1	0.894447
5.600017	0.1	0.894703
5.601683	0.1	0.893692
5.603350	0.1	0.891425
5.605017	0.1	0.889031
5.606683	0.1	0.887401
5.608350	0.1	0.886661
5.610017	0.1	0.886451
5.611683	0.1	0.886125
5.613350	0.1	0.885101
5.615017	0.1	0.883243
5.616683	0.1	0.880784
5.618350	0.1	0.877879
5.620017	0.1	0.874847
5.621683	0.1	0.872174
5.623350	0.1	0.869599
5.625017	0.1	0.866032
5.626683	0.1	0.861026
5.628350	0.1	0.855573
5.630017	0.1	0.851024
5.631683	0.1	0.847648
5.633350	0.1	0.844868
5.635017	0.1	0.842414
5.636683	0.1	0.840155
5.638350	0.1	0.837683
5.640017	0.1	0.834726
5.641683	0.1	0.831252
5.643350	0.1	0.827443
5.645017	0.1	0.823862
5.646683	0.1	0.821068
5.648350	0.1	0.818865
5.650017	0.1	0.816835
5.651683	0.1	0.815284
5.653350	0.1	0.814879
5.655017	0.1	0.815908
5.656683	0.1	0.817887
5.658350	0.1	0.819508
5.660017	0.1	0.819112
5.661683	0.1	0.815666
5.663350	0.1	0.809617
5.665017	0.1	0.802656
5.666683	0.1	0.796253
5.668350	0.1	0.790786
5.670017	0.1	0.786027
5.671683	0.1	0.781827
5.673350	0.1	0.778609
5.675017	0.1	0.777463
5.676683	0.1	0.779042
5.678350	0.1	0.782255
5.680017	0.1	0.784560
5.681683	0.1	0.783955
5.683350	0.1	0.780546
5.685017	0.1	0.775526
5.686683	0.1	0.769668
5.688350	0.1	0.763298
5.690017	0.1	0.756490
5.691683	0.1	0.749454
5.693350	0.1	0.742995
5.695017	0.1	0.737985
5.696683	0.1	0.734716
5.698350	0.1	0.732820
5.700017	0.1	0.731610
5.701683	0.1	0.730408
5.703350	0.1	0.728448
5.705017	0.1	0.724979
5.706683	0.1	0.719982
5.708350	0.1	0.714366
5.710017	0.1	0.709542
5.711683	0.1	0.706832
5.713350	0.1	0.706422
5.715017	0.1	0.706818
5.716683	0.1	0.706380
5.718350	0.1	0.705002
5.720017	0.1	0.703577
5.721683	0.1	0.702459
5.723350	0.1	0.701230
5.725017	0.1	0.699339
5.726683	0.1	0.696285
5.728350	0.1	0.691744
5.730017	0.1	0.686124
5.731683	0.1	0.680741
5.733350	0.1	0.677248
5.735017	0.1	0.675889
5.736683	0.1	0.674762
5.738350	0.1	0.672215
5.740017	0.1	0.668657
5.741683	0.1	0.665118
5.743350	0.1	0.661546
5.745017	0.1	0.657304
5.746683	0.1	0.652350
5.748350	0.1	0.646915
5.750017	0.1	0.640727
5.751683	0.1	0.634058
5.753350	0.1	0.628275
5.755017	0.1	0.624247
5.756683	0.1	0.621690
5.758350	0.1	0.619944
5.760017	0.1	0.618319
5.761683	0.1	0.616116
5.763350	0.1	0.613113
5.765017	0.1	0.609877
5.766683	0.1	0.606934
5.768350	0.1	0.603991
5.770017	0.1	0.600512
5.771683	0.1	0.596684
5.773350	0.1	0.593481
5.775017	0.1	0.592126
5.776683	0.1	0.592917
5.778350	0.1	0.594296
5.780017	0.1	0.593872
5.781683	0.1	0.590389
5.783350	0.1	0.584321
5.785017	0.1	0.577280
5.786683	0.1	0.571376
5.788350	0.1	0.568232
5.790017	0.1	0.567702
5.791683	0.1	0.567911
5.793350	0.1	0.567092
5.795017	0.1	0.564731
5.796683	0.1	0.561322
5.798350	0.1	0.558463
5.800017	0.1	0.558211
5.801683	0.1	0.560847
5.803350	0.1	0.563920
5.805017	0.1	0.564065
5.806683	0.1	0.559604
5.808350	0.1	0.551706
5.810017	0.1	0.543115
5.811683	0.1	0.535767
5.813350	0.1	0.529680
5.815017	0.1	0.524418
5.816683	0.1	0.520442
5.818350	0.1	0.518276
5.820017	0.1	0.517522
5.821683	0.1	0.517354
5.823350	0.1	0.517047
5.825017	0.1	0.515799
5.826683	0.1	0.513257
5.828350	0.1	0.510472
5.830017	0.1	0.509475
5.831683	0.1	0.511124
5.833350	0.1	0.513857
5.835017	0.1	0.515138
5.836683	0.1	0.513801
5.838350	0.1	0.510728
5.840017	0.1	0.507426
5.841683	0.1	0.504442
5.843350	0.1	0.501536
5.845017	0.1	0.498379
5.846683	0.1	0.494639
5.848350	0.1	0.490495
5.850017	0.1	0.486858
5.851683	0.1	0.484646
5.853350	0.1	0.484465
5.855017	0.1	0.486048
5.856683	0.1	0.487817
5.858350	0.1	0.487911
5.860017	0.1	0.485610
5.861683	0.1	0.481517
5.863350	0.1	0.476395
5.865017	0.1	0.470593
5.866683	0.1	0.464674
5.868350	0.1	0.459729
5.870017	0.1	0.456674
5.871683	0.1	0.455501
5.873350	0.1	0.455021
5.875017	0.1	0.454029
5.876683	0.1	0.452851
5.878350	0.1	0.452823
5.880017	0.1	0.454104
5.881683	0.1	0.455072
5.883350	0.1	0.453638
5.885017	0.1	0.448818
5.886683	0.1	0.442113
5.888350	0.1	0.437382
5.890017	0.1	0.437633
5.891683	0.1	0.441754
5.893350	0.1	0.445605
5.895017	0.1	0.446052
5.896683	0.1	0.442900
5.898350	0.1	0.437605
5.900017	0.1	0.431389
5.901683	0.1	0.424800
5.903350	0.1	0.418653
5.905017	0.1	0.414206
5.906683	0.1	0.411957
5.908350	0.1	0.411104
5.910017	0.1	0.410317
5.911683	0.1	0.408716
5.913350	0.1	0.406452
5.915017	0.1	0.404478
5.916683	0.1	0.403486
5.918350	0.1	0.403426
5.920017	0.1	0.403970
5.921683	0.1	0.404543
5.923350	0.1	0.404236
5.925017	0.1	0.403137
5.926683	0.1	0.402504
5.928350	0.1	0.403090
5.930017	0.1	0.404515
5.931683	0.1	0.405847
5.933350	0.1	0.405912
5.935017	0.1	0.403957
5.936683	0.1	0.400380
5.938350	0.1	0.396315
5.940017	0.1	0.392678
5.941683	0.1	0.389344
5.943350	0.1	0.385372
5.945017	0.1	0.380361
5.946683	0.1	0.374946
5.948350	0.1	0.369875
5.950017	0.1	0.365423
5.951683	0.1	0.361949
5.953350	0.1	0.360096
5.955017	0.1	0.359635
5.956683	0.1	0.358941
5.958350	0.1	0.356301
5.960017	0.1	0.351509
5.961683	0.1	0.346201
5.963350	0.1	0.342485
5.965017	0.1	0.340911
5.966683	0.1	0.340194
5.968350	0.1	0.338778
5.970017	0.1	0.335881
5.971683	0.1	0.331518
5.973350	0.1	0.326694
5.975017	0.1	0.323188
5.976683	0.1	0.322019
5.978350	0.1	0.322433
5.980017	0.1	0.322568
5.981683	0.1	0.320952
5.983350	0.1	0.317688
5.985017	0.1	0.314354
5.986683	0.1	0.312254
5.988350	0.1	0.310666
5.990017	0.1	0.307448
5.991683	0.1	0.301711
5.993350	0.1	0.295537
5.995017	0.1	0.292091
5.996683	0.1	0.291900
5.998350	0.1	0.292240
6.000017	0.1	0.290107
6.001683	0.1	0.284831
6.003350	0.1	0.278624
6.005017	0.1	0.274689
6.006683	0.1	0.273958
6.008350	0.1	0.274316
6.010017	0.1	0.273376
6.011683	0.1	0.270950
6.013350	0.1	0.268240
6.015017	0.1	0.265758
6.016683	0.1	0.263243
6.018350	0.1	0.260910
6.020017	0.1	0.259615
6.021683	0.1	0.260235
6.023350	0.1	0.263168
6.025017	0.1	0.267802
6.026683	0.1	0.272249
6.028350	0.1	0.274251
6.030017	0.1	0.272710
6.031683	0.1	0.268375
6.033350	0.1	0.263168
6.035017	0.1	0.258917
6.036683	0.1	0.256309
6.038350	0.1	0.255001
6.040017	0.1	0.254246
6.041683	0.1	0.253203
6.043350	0.1	0.251378
6.045017	0.1	0.249250
6.046683	0.1	0.247844
6.048350	0.1	0.247541
6.050017	0.1	0.247862
6.051683	0.1	0.247965
6.053350	0.1	0.247192
6.055017	0.1	0.245576
6.056683	0.1	0.243350
6.058350	0.1	0.240374
6.060017	0.1	0.236696
6.061683	0.1	0.232784
6.063350	0.1	0.229287
6.065017	0.1	0.226814
6.066683	0.1	0.225562
6.068350	0.1	0.225259
6.070017	0.1	0.225394
6.071683	0.1	0.225548
6.073350	0.1	0.225813
6.075017	0.1	0.225995
6.076683	0.1	0.224742
6.078350	0.1	0.220966
6.080017	0.1	0.215350
6.081683	0.1	0.209734
6.083350	0.1	0.206130
6.085017	0.1	0.205976
6.086683	0.1	0.209021
6.088350	0.1	0.213240
6.090017	0.1	0.216598
6.091683	0.1	0.218404
6.093350	0.1	0.218623
6.095017	0.1	0.216933
6.096683	0.1	0.213413
6.098350	0.1	0.208821
6.100017	0.1	0.203662
6.101683	0.1	0.198390
6.103350	0.1	0.193906
6.105017	0.1	0.190786
6.106683	0.1	0.188816
6.108350	0.1	0.187610
6.110017	0.1	0.186814
6.111683	0.1	0.185533
6.113350	0.1	0.182875
6.115017	0.1	0.179205
6.116683	0.1	0.176337
6.118350	0.1	0.176285
6.120017	0.1	0.179894
6.121683	0.1	0.186306
6.123350	0.1	0.193049
6.125017	0.1	0.196984
6.126683	0.1	0.196309
6.128350	0.1	0.191713
6.130017	0.1	0.185394
6.131683	0.1	0.179769
6.133350	0.1	0.176518
6.135017	0.1	0.175596
6.136683	0.1	0.175447
6.138350	0.1	0.174735
6.140017	0.1	0.173212
6.141683	0.1	0.170898
6.143350	0.1	0.167843
6.145017	0.1	0.164560
6.146683	0.1	0.161915
6.148350	0.1	0.160662
6.150017	0.1	0.160658
6.151683	0.1	0.160453
6.153350	0.1	0.158711
6.155017	0.1	0.155619
6.156683	0.1	0.152141
6.158350	0.1	0.148737
6.160017	0.1	0.145356
6.161683	0.1	0.142371
6.163350	0.1	0.140872
6.165017	0.1	0.141254
6.166683	0.1	0.142166
6.168350	0.1	0.141691
6.170017	0.1	0.138953
6.171683	0.1	0.134660
6.173350	0.1	0.130585
6.175017	0.1	0.128243
6.176683	0.1	0.128066
6.178350	0.1	0.129966
6.180017	0.1	0.133826
6.181683	0.1	0.139088
6.183350	0.1	0.144187
6.185017	0.1	0.147014
6.186683	0.1	0.146157
6.188350	0.1	0.141952
6.190017	0.1	0.136411
6.191683	0.1	0.131782
6.193350	0.1	0.128956
6.195017	0.1	0.127507
6.196683	0.1	0.126851
6.198350	0.1	0.126716
6.200017	0.1	0.126790
6.201683	0.1	0.126176
6.203350	0.1	0.123954
6.205017	0.1	0.120709
6.206683	0.1	0.118325
6.208350	0.1	0.117747
6.210017	0.1	0.118334
6.211683	0.1	0.119396
6.213350	0.1	0.121086
6.215017	0.1	0.123358
6.216683	0.1	0.124797
6.218350	0.1	0.123712
6.220017	0.1	0.120406
6.221683	0.1	0.117058
6.223350	0.1	0.115344
6.225017	0.1	0.115116
6.226683	0.1	0.115372
6.228350	0.1	0.115805
6.230017	0.1	0.117202
6.231683	0.1	0.120946
6.233350	0.1	0.127768
6.235017	0.1	0.136201
6.236683	0.1	0.142683
6.238350	0.1	0.144080
6.240017	0.1	0.139927
6.241683	0.1	0.131773
6.243350	0.1	0.121640
6.245017	0.1	0.111768
6.246683	0.1	0.104061
6.248350	0.1	0.099163
6.250017	0.1	0.096648
6.251683	0.1	0.095866
6.253350	0.1	0.096508
6.255017	0.1	0.098441
6.256683	0.1	0.101617
6.258350	0.1	0.105924
6.260017	0.1	0.110362
6.261683	0.1	0.113100
6.263350	0.1	0.112876
6.265017	0.1	0.110068
6.266683	0.1	0.106585
6.268350	0.1	0.104411
6.270017	0.1	0.104196
6.271683	0.1	0.105300
6.273350	0.1	0.106837
6.275017	0.1	0.108103
6.276683	0.1	0.108457
6.278350	0.1	0.107456
6.280017	0.1	0.105365
6.281683	0.1	0.103237
6.283350	0.1	0.102315
6.285017	0.1	0.103419
6.286683	0.1	0.106506
6.288350	0.1	0.110450
6.290017	0.1	0.113905
6.291683	0.1	0.116080
6.293350	0.1	0.116262
6.295017	0.1	0.114231
6.296683	0.1	0.111600
6.298350	0.1	0.110716
6.300017	0.1	0.111796
6.301683	0.1	0.112848
6.303350	0.1	0.112313
6.305017	0.1	0.110529
6.306683	0.1	0.108792
6.308350	0.1	0.108145
6.310017	0.1	0.109267
6.311683	0.1	0.111889
6.313350	0.1	0.114297
6.315017	0.1	0.115028
6.316683	0.1	0.114525
6.318350	0.1	0.114669
6.320017	0.1	0.117393
6.321683	0.1	0.122776
6.323350	0.1	0.128443
6.325017	0.1	0.131852
6.326683	0.1	0.132220
6.328350	0.1	0.130604
6.330017	0.1	0.128923
6.331683	0.1	0.128206
6.333350	0.1	0.128034
6.335017	0.1	0.127521
6.336683	0.1	0.126101
6.338350	0.1	0.124131
6.340017	0.1	0.122986
6.341683	0.1	0.123512
6.343350	0.1	0.124858
6.345017	0.1	0.126129
6.346683	0.1	0.128052
6.348350	0.1	0.131326
6.350017	0.1	0.134734
6.351683	0.1	0.136476
6.353350	0.1	0.136243
6.355017	0.1	0.135084
6.356683	0.1	0.133910
6.358350	0.1	0.132644
6.360017	0.1	0.130981
6.361683	0.1	0.129202
6.363350	0.1	0.127479
6.365017	0.1	0.125971
6.366683	0.1	0.125784
6.368350	0.1	0.128164
6.370017	0.1	0.132970
6.371683	0.1	0.138581
6.373350	0.1	0.143070
6.375017	0.1	0.145556
6.376683	0.1	0.146423
6.378350	0.1	0.146804
6.380017	0.1	0.147698
6.381683	0.1	0.148909
6.383350	0.1	0.149217
6.385017	0.1	0.147466
6.386683	0.1	0.143265
6.388350	0.1	0.137500
6.390017	0.1	0.132560
6.391683	0.1	0.131368
6.393350	0.1	0.135363
6.395017	0.1	0.142991
6.396683	0.1	0.150651
6.398350	0.1	0.155391
6.400017	0.1	0.156597
6.401683	0.1	0.155671
6.403350	0.1	0.154427
6.405017	0.1	0.154073
6.406683	0.1	0.155098
6.408350	0.1	0.157389
6.410017	0.1	0.160197
6.411683	0.1	0.162427
6.413350	0.1	0.163680
6.415017	0.1	0.164877
6.416683	0.1	0.167084
6.418350	0.1	0.170395
6.420017	0.1	0.174190
6.421683	0.1	0.177422
6.423350	0.1	0.179093
6.425017	0.1	0.179023
6.426683	0.1	0.177743
6.428350	0.1	0.176099
6.430017	0.1	0.175009
6.431683	0.1	0.175033
6.433350	0.1	0.176011
6.435017	0.1	0.177156
6.436683	0.1	0.177938
6.438350	0.1	0.178646
6.440017	0.1	0.179997
6.441683	0.1	0.182325
6.443350	0.1	0.185091
6.445017	0.1	0.187554
6.446683	0.1	0.189622
6.448350	0.1	0.191373
6.450017	0.1	0.192593
6.451683	0.1	0.192914
6.453350	0.1	0.191703
6.455017	0.1	0.188374
6.456683	0.1	0.183741
6.458350	0.1	0.179508
6.460017	0.1	0.175773
6.461683	0.1	0.171424
6.463350	0.1	0.166791
6.465017	0.1	0.163931
6.466683	0.1	0.164560
6.468350	0.1	0.168383
6.470017	0.1	0.173631
6.471683	0.1	0.179051
6.473350	0.1	0.184770
6.475017	0.1	0.191121
6.476683	0.1	0.197119
6.478350	0.1	0.200993
6.480017	0.1	0.202209
6.481683	0.1	0.201594
6.483350	0.1	0.199429
6.485017	0.1	0.195112
6.486683	0.1	0.188928
6.488350	0.1	0.182907
6.490017	0.1	0.179419
6.491683	0.1	0.179196
6.493350	0.1	0.180472
6.495017	0.1	0.180383
6.496683	0.1	0.177776
6.498350	0.1	0.174241
6.500017	0.1	0.172514
6.501683	0.1	0.174446
6.503350	0.1	0.179708
6.505017	0.1	0.186055
6.506683	0.1	0.191354
6.508350	0.1	0.195010
6.510017	0.1	0.197226
6.511683	0.1	0.197897
6.513350	0.1	0.197049
6.515017	0.1	0.195242
6.516683	0.1	0.193003
6.518350	0.1	0.190795
6.520017	0.1	0.189608
6.521683	0.1	0.190376
6.523350	0.1	0.192677
6.525017	0.1	0.195140
6.526683	0.1	0.196933
6.528350	0.1	0.198008
6.530017	0.1	0.198507
6.531683	0.1	0.198344
6.533350	0.1	0.197398
6.535017	0.1	0.195871
6.536683	0.1	0.194265
6.538350	0.1	0.193445
6.540017	0.1	0.194227
6.541683	0.1	0.196495
6.543350	0.1	0.199424
6.545017	0.1	0.202218
6.546683	0.1	0.204626
6.548350	0.1	0.207298
6.550017	0.1	0.211108
6.551683	0.1	0.216225
6.553350	0.1	0.222111
6.555017	0.1	0.227592
6.556683	0.1	0.231308
6.558350	0.1	0.232831
6.560017	0.1	0.232989
6.561683	0.1	0.233147
6.563350	0.1	0.233841
6.565017	0.1	0.234023
6.566683	0.1	0.232756
6.568350	0.1	0.230740
6.570017	0.1	0.229012
6.571683	0.1	0.228002
6.573350	0.1	0.228346
6.575017	0.1	0.230535
6.576683	0.1	0.233655
6.578350	0.1	0.236044
6.580017	0.1	0.237012
6.581683	0.1	0.237124
6.583350	0.1	0.237175
6.585017	0.1	0.237445
6.586683	0.1	0.238032
6.588350	0.1	0.239373
6.590017	0.1	0.241748
6.591683	0.1	0.244812
6.593350	0.1	0.248253
6.595017	0.1	0.252430
6.596683	0.1	0.257464
6.598350	0.1	0.262596
6.600017	0.1	0.266945
6.601683	0.1	0.270195
6.603350	0.1	0.272165
6.605017	0.1	0.272878
6.606683	0.1	0.273054
6.608350	0.1	0.273283
6.610017	0.1	0.273297
6.611683	0.1	0.273096
6.613350	0.1	0.273990
6.615017	0.1	0.277301
6.616683	0.1	0.282042
6.618350	0.1	0.285115
6.620017	0.1	0.284621
6.621683	0.1	0.281814
6.623350	0.1	0.279290
6.625017	0.1	0.278358
6.626683	0.1	0.278829
6.628350	0.1	0.280011
6.630017	0.1	0.281162
6.631683	0.1	0.282032
6.633350	0.1	0.283620
6.635017	0.1	0.287262
6.636683	0.1	0.292519
6.638350	0.1	0.296957
6.640017	0.1	0.298726
6.641683	0.1	0.298591
6.643350	0.1	0.298461
6.645017	0.1	0.298778
6.646683	0.1	0.298833
6.648350	0.1	0.298419
6.650017	0.1	0.297534
6.651683	0.1	0.295588
6.653350	0.1	0.292566
6.655017	0.1	0.289921
6.656683	0.1	0.289292
6.658350	0.1	0.290931
6.660017	0.1	0.293748
6.661683	0.1	0.296375
6.663350	0.1	0.297655
6.665017	0.1	0.296715
6.666683	0.1	0.293991
6.668350	0.1	0.291876
6.670017	0.1	0.293143
6.671683	0.1	0.298405
6.673350	0.1	0.305236
6.675017	0.1	0.310126
6.676683	0.1	0.311527
6.678350	0.1	0.310638
6.680017	0.1	0.309199
6.681683	0.1	0.307574
6.683350	0.1	0.305199
6.685017	0.1	0.301218
6.686683	0.1	0.295029
6.688350	0.1	0.287476
6.690017	0.1	0.280738
6.691683	0.1	0.276715
6.693350	0.1	0.275834
6.695017	0.1	0.277269
6.696683	0.1	0.280323
6.698350	0.1	0.284784
6.700017	0.1	0.289492
6.701683	0.1	0.292510
6.703350	0.1	0.293013
6.705017	0.1	0.291718
6.706683	0.1	0.290372
6.708350	0.1	0.291192
6.710017	0.1	0.295253
6.711683	0.1	0.301376
6.713350	0.1	0.307201
6.715017	0.1	0.310792
6.716683	0.1	0.311309
6.718350	0.1	0.309334
6.720017	0.1	0.306494
6.721683	0.1	0.304272
6.723350	0.1	0.303402
6.725017	0.1	0.303695
6.726683	0.1	0.304258
6.728350	0.1	0.304091
6.730017	0.1	0.302652
6.731683	0.1	0.300072
6.733350	0.1	0.297073
6.735017	0.1	0.294754
6.736683	0.1	0.294060
6.738350	0.1	0.294964
6.740017	0.1	0.296389
6.741683	0.1	0.297236
6.743350	0.1	0.297134
6.745017	0.1	0.296491
6.746683	0.1	0.296184
6.748350	0.1	0.296659
6.750017	0.1	0.297399
6.751683	0.1	0.297395
6.753350	0.1	0.296207
6.755017	0.1	0.294526
6.756683	0.1	0.293320
6.758350	0.1	0.292808
6.760017	0.1	0.292761
6.761683	0.1	0.292826
6.763350	0.1	0.292328
6.765017	0.1	0.290843
6.766683	0.1	0.288808
6.768350	0.1	0.287029
6.770017	0.1	0.286060
6.771683	0.1	0.285846
6.773350	0.1	0.285557
6.775017	0.1	0.284226
6.776683	0.1	0.281720
6.778350	0.1	0.278698
6.780017	0.1	0.275522
6.781683	0.1	0.272486
6.783350	0.1	0.271257
6.785017	0.1	0.273776
6.786683	0.1	0.279578
6.788350	0.1	0.285795
6.790017	0.1	0.289734
6.791683	0.1	0.290829
6.793350	0.1	0.290289
6.795017	0.1	0.289232
6.796683	0.1	0.287825
6.798350	0.1	0.286158
6.800017	0.1	0.284957
6.801683	0.1	0.285120
6.803350	0.1	0.287201
6.805017	0.1	0.290782
6.806683	0.1	0.294009
6.808350	0.1	0.295131
6.810017	0.1	0.294396
6.811683	0.1	0.293073
6.813350	0.1	0.291625
6.815017	0.1	0.290158
6.816683	0.1	0.289227
6.818350	0.1	0.288980
6.820017	0.1	0.288775
6.821683	0.1	0.288081
6.823350	0.1	0.287360
6.825017	0.1	0.287644
6.826683	0.1	0.289069
6.828350	0.1	0.290461
6.830017	0.1	0.290759
6.831683	0.1	0.289464
6.833350	0.1	0.285963
6.835017	0.1	0.280063
6.836683	0.1	0.272780
6.838350	0.1	0.265706
6.840017	0.1	0.260375
6.841683	0.1	0.258028
6.843350	0.1	0.259061
6.845017	0.1	0.262945
6.846683	0.1	0.268989
6.848350	0.1	0.276766
6.850017	0.1	0.285055
6.851683	0.1	0.291606
6.853350	0.1	0.294982
6.855017	0.1	0.295909
6.856683	0.1	0.296072
6.858350	0.1	0.295979
6.860017	0.1	0.294866
6.861683	0.1	0.292198
6.863350	0.1	0.288263
6.865017	0.1	0.284086
6.866683	0.1	0.281255
6.868350	0.1	0.280612
6.870017	0.1	0.281334
6.871683	0.1	0.281651
6.873350	0.1	0.280128
6.875017	0.1	0.276621
6.876683	0.1	0.272281
6.878350	0.1	0.268407
6.880017	0.1	0.265371
6.881683	0.1	0.262577
6.883350	0.1	0.259811
6.885017	0.1	0.258065
6.886683	0.1	0.258167
6.888350	0.1	0.259820
6.890017	0.1	0.262205
6.891683	0.1	0.264142
6.893350	0.1	0.264370
6.895017	0.1	0.262377
6.896683	0.1	0.258647
6.898350	0.1	0.254605
6.900017	0.1	0.251960
6.901683	0.1	0.251294
6.903350	0.1	0.251858
6.905017	0.1	0.252943
6.906683	0.1	0.254633
6.908350	0.1	0.257390
6.910017	0.1	0.261744
6.911683	0.1	0.268212
6.913350	0.1	0.276738
6.915017	0.1	0.285762
6.916683	0.1	0.292356
6.918350	0.1	0.293679
6.920017	0.1	0.288533
6.921683	0.1	0.278819
6.923350	0.1	0.268938
6.925017	0.1	0.262116
6.926683	0.1	0.257939
6.928350	0.1	0.254498
6.930017	0.1	0.251746
6.931683	0.1	0.251359
6.933350	0.1	0.253925
6.935017	0.1	0.257855
6.936683	0.1	0.261348
6.938350	0.1	0.264016
6.940017	0.1	0.265976
6.941683	0.1	0.267038
6.943350	0.1	0.267243
6.945017	0.1	0.266847
6.946683	0.1	0.266097
6.948350	0.1	0.265385
6.950017	0.1	0.264426
6.951683	0.1	0.262242
6.953350	0.1	0.258833
6.955017	0.1	0.255154
6.956683	0.1	0.251844
6.958350	0.1	0.249613
6.960017	0.1	0.249781
6.961683	0.1	0.253324
6.963350	0.1	0.259574
6.965017	0.1	0.266060
6.966683	0.1	0.270423
6.968350	0.1	0.272393
6.970017	0.1	0.272910
6.971683	0.1	0.271774
6.973350	0.1	0.268216
6.975017	0.1	0.263248
6.976683	0.1	0.258889
6.978350	0.1	0.255886
6.980017	0.1	0.254018
6.981683	0.1	0.253646
6.983350	0.1	0.255746
6.985017	0.1	0.260524
6.986683	0.1	0.266163
6.988350	0.1	0.269688
6.990017	0.1	0.269469
6.991683	0.1	0.266451
6.993350	0.1	0.262945
6.995017	0.1	0.260957
6.996683	0.1	0.261194
6.998350	0.1	0.262796
7.000017	0.1	0.264398
7.001683	0.1	0.265390
7.003350	0.1	0.265883
7.005017	0.1	0.266000
7.006683	0.1	0.265716
7.008350	0.1	0.265050
7.010017	0.1	0.264142
7.011683	0.1	0.262908
7.013350	0.1	0.261203
7.015017	0.1	0.259588
7.016683	0.1	0.258819
7.018350	0.1	0.258652
7.020017	0.1	0.258256
7.021683	0.1	0.257352
7.023350	0.1	0.256561
7.025017	0.1	0.256738
7.026683	0.1	0.257790
7.028350	0.1	0.259066
7.030017	0.1	0.260719
7.031683	0.1	0.263415
7.033350	0.1	0.266992
7.035017	0.1	0.270391
7.036683	0.1	0.272738
7.038350	0.1	0.273972
7.040017	0.1	0.274554
7.041683	0.1	0.274889
7.043350	0.1	0.275085
7.045017	0.1	0.274926
7.046683	0.1	0.273869
7.048350	0.1	0.271439
7.050017	0.1	0.267853
7.051683	0.1	0.263909
7.053350	0.1	0.260314
7.055017	0.1	0.257748
7.056683	0.1	0.257026
7.058350	0.1	0.258689
7.060017	0.1	0.262489
7.061683	0.1	0.266964
7.063350	0.1	0.270102
7.065017	0.1	0.270656
7.066683	0.1	0.268505
7.068350	0.1	0.264454
7.070017	0.1	0.259816
7.071683	0.1	0.255639
7.073350	0.1	0.252528
7.075017	0.1	0.250633
7.076683	0.1	0.249632
7.078350	0.1	0.249399
7.080017	0.1	0.250242
7.081683	0.1	0.252207
7.083350	0.1	0.254856
7.085017	0.1	0.257515
7.086683	0.1	0.259122
7.088350	0.1	0.258270
7.090017	0.1	0.254470
7.091683	0.1	0.249157
7.093350	0.1	0.244286
7.095017	0.1	0.240617
7.096683	0.1	0.238079
7.098350	0.1	0.236686
7.100017	0.1	0.236169
7.101683	0.1	0.235508
7.103350	0.1	0.233999
7.105017	0.1	0.232435
7.106683	0.1	0.232202
7.108350	0.1	0.233850
7.110017	0.1	0.236756
7.111683	0.1	0.239150
7.113350	0.1	0.239010
7.115017	0.1	0.236137
7.116683	0.1	0.232439
7.118350	0.1	0.229934
7.120017	0.1	0.229832
7.121683	0.1	0.232542
7.123350	0.1	0.237068
7.125017	0.1	0.241580
7.126683	0.1	0.244994
7.128350	0.1	0.247401
7.130017	0.1	0.249152
7.131683	0.1	0.250335
7.133350	0.1	0.251131
7.135017	0.1	0.251583
7.136683	0.1	0.251066
7.138350	0.1	0.249296
7.140017	0.1	0.247229
7.141683	0.1	0.245995
7.143350	0.1	0.245995
7.145017	0.1	0.247876
7.146683	0.1	0.252430
7.148350	0.1	0.258726
7.150017	0.1	0.264151
7.151683	0.1	0.266531
7.153350	0.1	0.265869
7.155017	0.1	0.264281
7.156683	0.1	0.264142
7.158350	0.1	0.266633
7.160017	0.1	0.271318
7.161683	0.1	0.276379
7.163350	0.1	0.279895
7.165017	0.1	0.280798
7.166683	0.1	0.278992
7.168350	0.1	0.275751
7.170017	0.1	0.273553
7.171683	0.1	0.274549
7.173350	0.1	0.279057
7.175017	0.1	0.285483
7.176683	0.1	0.291835
7.178350	0.1	0.296868
7.180017	0.1	0.300226
7.181683	0.1	0.302354
7.183350	0.1	0.303644
7.185017	0.1	0.303304
7.186683	0.1	0.300216
7.188350	0.1	0.295159
7.190017	0.1	0.290871
7.191683	0.1	0.289576
7.193350	0.1	0.291266
7.195017	0.1	0.295001
7.196683	0.1	0.300650
7.198350	0.1	0.308291
7.200017	0.1	0.317362
7.201683	0.1	0.326871
7.203350	0.1	0.335155
7.205017	0.1	0.339951
7.206683	0.1	0.340100
7.208350	0.1	0.336864
7.210017	0.1	0.332803
7.211683	0.1	0.329483
7.213350	0.1	0.326941
7.215017	0.1	0.325157
7.216683	0.1	0.324706
7.218350	0.1	0.325954
7.220017	0.1	0.328855
7.221683	0.1	0.333134
7.223350	0.1	0.337847
7.225017	0.1	0.341502
7.226683	0.1	0.343150
7.228350	0.1	0.343006
7.230017	0.1	0.341884
7.231683	0.1	0.340128
7.233350	0.1	0.337516
7.235017	0.1	0.334578
7.236683	0.1	0.332645
7.238350	0.1	0.332436
7.240017	0.1	0.333926
7.241683	0.1	0.337050
7.243350	0.1	0.341306
7.245017	0.1	0.345577
7.246683	0.1	0.348631
7.248350	0.1	0.349893
7.250017	0.1	0.349991
7.251683	0.1	0.350000
7.253350	0.1	0.350056
7.255017	0.1	0.349437
7.256683	0.1	0.347667
7.258350	0.1	0.344794
7.260017	0.1	0.341134
7.261683	0.1	0.337414
7.263350	0.1	0.334573
7.265017	0.1	0.332827
7.266683	0.1	0.331555
7.268350	0.1	0.330424
7.270017	0.1	0.329698
7.271683	0.1	0.329367
7.273350	0.1	0.328897
7.275017	0.1	0.327905
7.276683	0.1	0.326415
7.278350	0.1	0.323998
7.280017	0.1	0.319644
7.281683	0.1	0.313511
7.283350	0.1	0.307946
7.285017	0.1	0.305991
7.286683	0.1	0.308612
7.288350	0.1	0.313725
7.290017	0.1	0.318326
7.291683	0.1	0.320915
7.293350	0.1	0.321697
7.295017	0.1	0.321339
7.296683	0.1	0.319970
7.298350	0.1	0.317148
7.300017	0.1	0.312864
7.301683	0.1	0.307900
7.303350	0.1	0.303057
7.305017	0.1	0.298903
7.306683	0.1	0.296021
7.308350	0.1	0.294782
7.310017	0.1	0.295350
7.311683	0.1	0.297343
7.313350	0.1	0.299281
7.315017	0.1	0.299779
7.316683	0.1	0.299439
7.318350	0.1	0.300161
7.320017	0.1	0.302503
7.321683	0.1	0.305180
7.323350	0.1	0.306708
7.325017	0.1	0.306424
7.326683	0.1	0.304105
7.328350	0.1	0.299909
7.330017	0.1	0.295383
7.331683	0.1	0.292994
7.333350	0.1	0.293935
7.335017	0.1	0.296985
7.336683	0.1	0.299904
7.338350	0.1	0.301539
7.340017	0.1	0.301949
7.341683	0.1	0.301497
7.343350	0.1	0.300407
7.345017	0.1	0.298540
7.346683	0.1	0.295890
7.348350	0.1	0.293110
7.350017	0.1	0.290531
7.351683	0.1	0.287723
7.353350	0.1	0.284403
7.355017	0.1	0.280496
7.356683	0.1	0.275853
7.358350	0.1	0.270894
7.360017	0.1	0.266805
7.361683	0.1	0.264868
7.363350	0.1	0.265664
7.365017	0.1	0.268426
7.366683	0.1	0.271304
7.368350	0.1	0.272891
7.370017	0.1	0.273786
7.371683	0.1	0.275709
7.373350	0.1	0.278987
7.375017	0.1	0.282326
7.376683	0.1	0.284757
7.378350	0.1	0.286680
7.380017	0.1	0.289441
7.381683	0.1	0.293818
7.383350	0.1	0.299206
7.385017	0.1	0.304598
7.386683	0.1	0.309059
7.388350	0.1	0.311290
7.390017	0.1	0.310456
7.391683	0.1	0.307113
7.393350	0.1	0.302335
7.395017	0.1	0.296915
7.396683	0.1	0.291369
7.398350	0.1	0.285930
7.400017	0.1	0.281320
7.401683	0.1	0.278861
7.403350	0.1	0.278642
7.405017	0.1	0.278894
7.406683	0.1	0.277739
7.408350	0.1	0.275029
7.410017	0.1	0.272486
7.411683	0.1	0.272044
7.413350	0.1	0.274102
7.415017	0.1	0.277343
7.416683	0.1	0.279858
7.418350	0.1	0.280454
7.420017	0.1	0.279155
7.421683	0.1	0.277092
7.423350	0.1	0.276179
7.425017	0.1	0.278074
7.426683	0.1	0.282568
7.428350	0.1	0.287285
7.430017	0.1	0.289157
7.431683	0.1	0.286573
7.433350	0.1	0.280640
7.435017	0.1	0.274465
7.436683	0.1	0.270857
7.438350	0.1	0.270517
7.440017	0.1	0.271993
7.441683	0.1	0.273450
7.443350	0.1	0.274545
7.445017	0.1	0.275900
7.446683	0.1	0.277092
7.448350	0.1	0.276580
7.450017	0.1	0.273813
7.451683	0.1	0.270177
7.453350	0.1	0.267667
7.455017	0.1	0.267173
7.456683	0.1	0.268039
7.458350	0.1	0.269185
7.460017	0.1	0.270191
7.461683	0.1	0.271145
7.463350	0.1	0.272351
7.465017	0.1	0.274102
7.466683	0.1	0.276105
7.468350	0.1	0.277706
7.470017	0.1	0.278908
7.471683	0.1	0.280216
7.473350	0.1	0.281758
7.475017	0.1	0.282675
7.476683	0.1	0.281711
7.478350	0.1	0.278503
7.480017	0.1	0.273963
7.481683	0.1	0.269683
7.483350	0.1	0.267383
7.485017	0.1	0.268323
7.486683	0.1	0.272393
7.488350	0.1	0.277418
7.490017	0.1	0.280566
7.491683	0.1	0.280435
7.493350	0.1	0.277464
7.495017	0.1	0.273371
7.496683	0.1	0.270447
7.498350	0.1	0.270135
7.500017	0.1	0.271932
7.501683	0.1	0.274112
7.503350	0.1	0.275564
7.505017	0.1	0.276272
7.506683	0.1	0.276342
7.508350	0.1	0.275299
7.510017	0.1	0.272570
7.511683	0.1	0.268640
7.513350	0.1	0.265157
7.515017	0.1	0.263588
7.516683	0.1	0.264589
7.518350	0.1	0.267965
7.520017	0.1	0.272081
7.521683	0.1	0.274573
7.523350	0.1	0.274265
7.525017	0.1	0.271779
7.526683	0.1	0.268659
7.528350	0.1	0.266666
7.530017	0.1	0.267080
7.531683	0.1	0.269832
7.533350	0.1	0.273366
7.535017	0.1	0.275774
7.536683	0.1	0.275830
7.538350	0.1	0.273301
7.540017	0.1	0.269036
7.541683	0.1	0.264654
7.543350	0.1	0.261711
7.545017	0.1	0.261031
7.546683	0.1	0.262051
7.548350	0.1	0.262787
7.550017	0.1	0.261404
7.551683	0.1	0.258335
7.553350	0.1	0.256365
7.555017	0.1	0.258149
7.556683	0.1	0.263778
7.558350	0.1	0.270545
7.560017	0.1	0.274926
7.561683	0.1	0.275392
7.563350	0.1	0.273390
7.565017	0.1	0.271075
7.566683	0.1	0.268929
7.568350	0.1	0.266298
7.570017	0.1	0.263047
7.571683	0.1	0.260067
7.573350	0.1	0.259154
7.575017	0.1	0.261660
7.576683	0.1	0.266298
7.578350	0.1	0.269883
7.580017	0.1	0.270489
7.581683	0.1	0.268542
7.583350	0.1	0.265655
7.585017	0.1	0.263522
7.586683	0.1	0.263001
7.588350	0.1	0.263406
7.590017	0.1	0.263215
7.591683	0.1	0.261744
7.593350	0.1	0.259778
7.595017	0.1	0.258647
7.596683	0.1	0.259066
7.598350	0.1	0.260915
7.600017	0.1	0.264011
7.601683	0.1	0.268361
7.603350	0.1	0.273599
7.605017	0.1	0.278698
7.606683	0.1	0.282363
7.608350	0.1	0.284193
7.610017	0.1	0.285422
7.611683	0.1	0.287523
7.613350	0.1	0.290438
7.615017	0.1	0.292938
7.616683	0.1	0.294242
7.618350	0.1	0.294740
7.620017	0.1	0.295220
7.621683	0.1	0.295918
7.623350	0.1	0.296533
7.625017	0.1	0.296785
7.626683	0.1	0.296454
7.628350	0.1	0.295234
7.630017	0.1	0.293273
7.631683	0.1	0.292039
7.633350	0.1	0.294065
7.635017	0.1	0.300822
7.636683	0.1	0.310615
7.638350	0.1	0.319723
7.640017	0.1	0.325721
7.641683	0.1	0.328943
7.643350	0.1	0.331094
7.645017	0.1	0.333297
7.646683	0.1	0.335206
7.648350	0.1	0.335542
7.650017	0.1	0.333521
7.651683	0.1	0.329502
7.653350	0.1	0.324692
7.655017	0.1	0.320459
7.656683	0.1	0.317539
7.658350	0.1	0.315863
7.660017	0.1	0.315108
7.661683	0.1	0.315532
7.663350	0.1	0.317707
7.665017	0.1	0.321614
7.666683	0.1	0.326796
7.668350	0.1	0.332971
7.670017	0.1	0.339854
7.671683	0.1	0.346773
7.673350	0.1	0.353027
7.675017	0.1	0.358475
7.676683	0.1	0.363211
7.678350	0.1	0.367085
7.680017	0.1	0.370680
7.681683	0.1	0.375505
7.683350	0.1	0.381838
7.685017	0.1	0.388012
7.686683	0.1	0.392608
7.688350	0.1	0.395705
7.690017	0.1	0.398052
7.691683	0.1	0.400324
7.693350	0.1	0.403193
7.695017	0.1	0.407128
7.696683	0.1	0.411719
7.698350	0.1	0.415570
7.700017	0.1	0.417600
7.701683	0.1	0.418285
7.703350	0.1	0.419519
7.705017	0.1	0.423193
7.706683	0.1	0.429428
7.708350	0.1	0.435985
7.710017	0.1	0.439719
7.711683	0.1	0.439030
7.713350	0.1	0.435133
7.715017	0.1	0.430536
7.716683	0.1	0.426639
7.718350	0.1	0.423677
7.720017	0.1	0.422122
7.721683	0.1	0.422862
7.723350	0.1	0.426290
7.725017	0.1	0.431607
7.726683	0.1	0.437028
7.728350	0.1	0.440734
7.730017	0.1	0.441633
7.731683	0.1	0.439994
7.733350	0.1	0.437461
7.735017	0.1	0.435896
7.736683	0.1	0.436218
7.738350	0.1	0.438457
7.740017	0.1	0.442313
7.741683	0.1	0.447114
7.743350	0.1	0.451440
7.745017	0.1	0.452986
7.746683	0.1	0.449643
7.748350	0.1	0.441452
7.750017	0.1	0.431486
7.751683	0.1	0.423882
7.753350	0.1	0.420720
7.755017	0.1	0.421428
7.756683	0.1	0.424320
7.758350	0.1	0.427337
7.760017	0.1	0.428502
7.761683	0.1	0.427226
7.763350	0.1	0.424581
7.765017	0.1	0.422243
7.766683	0.1	0.421391
7.768350	0.1	0.421726
7.770017	0.1	0.421423
7.771683	0.1	0.418848
7.773350	0.1	0.414071
7.775017	0.1	0.408413
7.776683	0.1	0.403062
7.778350	0.1	0.398564
7.780017	0.1	0.394913
7.781683	0.1	0.391677
7.783350	0.1	0.388739
7.785017	0.1	0.386843
7.786683	0.1	0.386806
7.788350	0.1	0.388594
7.790017	0.1	0.391095
7.791683	0.1	0.392441
7.793350	0.1	0.390816
7.795017	0.1	0.385623
7.796683	0.1	0.378597
7.798350	0.1	0.372985
7.800017	0.1	0.370559
7.801683	0.1	0.370718
7.803350	0.1	0.372422
7.805017	0.1	0.374829
7.806683	0.1	0.376184
7.808350	0.1	0.374210
7.810017	0.1	0.368180
7.811683	0.1	0.359872
7.813350	0.1	0.352073
7.815017	0.1	0.346815
7.816683	0.1	0.344696
7.818350	0.1	0.344492
7.820017	0.1	0.344263
7.821683	0.1	0.343705
7.823350	0.1	0.344287
7.825017	0.1	0.347034
7.826683	0.1	0.351542
7.828350	0.1	0.356771
7.830017	0.1	0.361577
7.831683	0.1	0.364725
7.833350	0.1	0.364967
7.835017	0.1	0.361647
7.836683	0.1	0.355537
7.838350	0.1	0.348464
7.840017	0.1	0.341902
7.841683	0.1	0.336543
7.843350	0.1	0.332743
7.845017	0.1	0.330559
7.846683	0.1	0.329241
7.848350	0.1	0.327895
7.850017	0.1	0.327043
7.851683	0.1	0.328175
7.853350	0.1	0.331230
7.855017	0.1	0.334154
7.856683	0.1	0.335327
7.858350	0.1	0.334866
7.860017	0.1	0.333684
7.861683	0.1	0.333088
7.863350	0.1	0.334396
7.865017	0.1	0.337837
7.866683	0.1	0.342424
7.868350	0.1	0.346755
7.870017	0.1	0.349795
7.871683	0.1	0.351081
7.873350	0.1	0.350503
7.875017	0.1	0.348534
7.876683	0.1	0.346419
7.878350	0.1	0.345390
7.880017	0.1	0.345716
7.881683	0.1	0.346620
7.883350	0.1	0.346862
7.885017	0.1	0.345665
7.886683	0.1	0.343597
7.888350	0.1	0.342019
7.890017	0.1	0.341651
7.891683	0.1	0.342713
7.893350	0.1	0.345851
7.895017	0.1	0.350941
7.896683	0.1	0.355514
7.898350	0.1	0.356603
7.900017	0.1	0.353577
7.901683	0.1	0.348203
7.903350	0.1	0.343020
7.905017	0.1	0.339886
7.906683	0.1	0.339188
7.908350	0.1	0.340119
7.910017	0.1	0.341865
7.911683	0.1	0.344710
7.913350	0.1	0.349679
7.915017	0.1	0.356766
7.916683	0.1	0.364184
7.918350	0.1	0.369903
7.920017	0.1	0.373391
7.921683	0.1	0.375132
7.923350	0.1	0.375276
7.925017	0.1	0.374140
7.926683	0.1	0.373051
7.928350	0.1	0.373055
7.930017	0.1	0.373884
7.931683	0.1	0.375118
7.933350	0.1	0.377195
7.935017	0.1	0.379682
7.936683	0.1	0.380445
7.938350	0.1	0.378112
7.940017	0.1	0.373386
7.941683	0.1	0.367984
7.943350	0.1	0.363742
7.945017	0.1	0.361693
7.946683	0.1	0.361502
7.948350	0.1	0.362070
7.950017	0.1	0.362564
7.951683	0.1	0.362666
7.953350	0.1	0.362243
7.955017	0.1	0.361158
7.956683	0.1	0.359495
7.958350	0.1	0.357511
7.960017	0.1	0.355439
7.961683	0.1	0.353772
7.963350	0.1	0.353218
7.965017	0.1	0.354056
7.966683	0.1	0.356049
7.968350	0.1	0.359160
7.970017	0.1	0.363677
7.971683	0.1	0.369581
7.973350	0.1	0.375775
7.975017	0.1	0.380413
7.976683	0.1	0.382531
7.978350	0.1	0.382811
7.980017	0.1	0.382354
7.981683	0.1	0.381456
7.983350	0.1	0.380324
7.985017	0.1	0.379947
7.986683	0.1	0.380240
7.988350	0.1	0.379155
7.990017	0.1	0.375723
7.991683	0.1	0.371886
7.993350	0.1	0.370271
7.995017	0.1	0.371849
7.996683	0.1	0.375928
7.998350	0.1	0.381116
8.000017	0.1	0.386187
8.001683	0.1	0.390485
8.003350	0.1	0.393731
8.005017	0.1	0.395477
8.006683	0.1	0.394662
8.008350	0.1	0.390555
8.010017	0.1	0.384301
8.011683	0.1	0.378578
8.013350	0.1	0.375626
8.015017	0.1	0.375607
8.016683	0.1	0.376841
8.018350	0.1	0.377852
8.020017	0.1	0.378522
8.021683	0.1	0.378918
8.023350	0.1	0.378313
8.025017	0.1	0.375840
8.026683	0.1	0.371360
8.028350	0.1	0.366089
8.030017	0.1	0.362331
8.031683	0.1	0.362122
8.033350	0.1	0.366047
8.035017	0.1	0.373214
8.036683	0.1	0.381558
8.038350	0.1	0.388254
8.040017	0.1	0.391160
8.041683	0.1	0.390233
8.043350	0.1	0.386769
8.045017	0.1	0.382033
8.046683	0.1	0.377074
8.048350	0.1	0.372641
8.050017	0.1	0.369051
8.051683	0.1	0.366457
8.053350	0.1	0.365078
8.055017	0.1	0.365302
8.056683	0.1	0.367216
8.058350	0.1	0.370159
8.060017	0.1	0.373228
8.061683	0.1	0.375705
8.063350	0.1	0.376734
8.065017	0.1	0.375104
8.066683	0.1	0.369921
8.068350	0.1	0.362047
8.070017	0.1	0.354210
8.071683	0.1	0.348957
8.073350	0.1	0.347081
8.075017	0.1	0.347937
8.076683	0.1	0.350419
8.078350	0.1	0.353861
8.080017	0.1	0.357665
8.081683	0.1	0.360403
8.083350	0.1	0.360641
8.085017	0.1	0.358326
8.086683	0.1	0.354680
8.088350	0.1	0.351220
8.090017	0.1	0.348915
8.091683	0.1	0.347910
8.093350	0.1	0.347970
8.095017	0.1	0.348981
8.096683	0.1	0.351067
8.098350	0.1	0.354312
8.100017	0.1	0.358103
8.101683	0.1	0.360911
8.103350	0.1	0.361130
8.105017	0.1	0.358438
8.106683	0.1	0.354284
8.108350	0.1	0.350596
8.110017	0.1	0.348324
8.111683	0.1	0.347546
8.113350	0.1	0.348049
8.115017	0.1	0.349246
8.116683	0.1	0.350121
8.118350	0.1	0.349381
8.120017	0.1	0.345996
8.121683	0.1	0.340622
8.123350	0.1	0.335686
8.125017	0.1	0.333255
8.126683	0.1	0.333167
8.128350	0.1	0.333353
8.130017	0.1	0.331472
8.131683	0.1	0.326191
8.133350	0.1	0.318051
8.135017	0.1	0.309609
8.136683	0.1	0.303779
8.138350	0.1	0.301953
8.140017	0.1	0.303802
8.141683	0.1	0.308272
8.143350	0.1	0.313944
8.145017	0.1	0.319122
8.146683	0.1	0.322717
8.148350	0.1	0.324696
8.150017	0.1	0.325534
8.151683	0.1	0.325725
8.153350	0.1	0.325474
8.155017	0.1	0.325209
8.156683	0.1	0.325576
8.158350	0.1	0.326326
8.160017	0.1	0.326172
8.161683	0.1	0.324193
8.163350	0.1	0.321032
8.165017	0.1	0.318531
8.166683	0.1	0.317735
8.168350	0.1	0.318000
8.170017	0.1	0.318061
8.171683	0.1	0.317269
8.173350	0.1	0.316431
8.175017	0.1	0.317353
8.176683	0.1	0.320729
8.178350	0.1	0.325050
8.180017	0.1	0.328012
8.181683	0.1	0.328128
8.183350	0.1	0.325241
8.185017	0.1	0.319993
8.186683	0.1	0.313064
8.188350	0.1	0.305404
8.190017	0.1	0.298535
8.191683	0.1	0.293627
8.193350	0.1	0.290927
8.195017	0.1	0.290223
8.196683	0.1	0.290670
8.198350	0.1	0.290424
8.200017	0.1	0.288230
8.201683	0.1	0.284826
8.203350	0.1	0.282163
8.205017	0.1	0.282098
8.206683	0.1	0.285227
8.208350	0.1	0.289851
8.210017	0.1	0.293544
8.211683	0.1	0.295611
8.213350	0.1	0.296487
8.215017	0.1	0.295700
8.216683	0.1	0.292482
8.218350	0.1	0.288086
8.220017	0.1	0.285818
8.221683	0.1	0.288128
8.223350	0.1	0.294344
8.225017	0.1	0.301600
8.226683	0.1	0.307271
8.228350	0.1	0.310438
8.230017	0.1	0.311648
8.231683	0.1	0.311751
8.233350	0.1	0.311169
8.235017	0.1	0.310335
8.236683	0.1	0.309972
8.238350	0.1	0.310251
8.240017	0.1	0.310335
8.241683	0.1	0.309455
8.243350	0.1	0.308328
8.245017	0.1	0.308510
8.246683	0.1	0.310875
8.248350	0.1	0.315015
8.250017	0.1	0.319416
8.251683	0.1	0.322224
8.253350	0.1	0.322680
8.255017	0.1	0.321656
8.256683	0.1	0.320040
8.258350	0.1	0.317479
8.260017	0.1	0.313744
8.261683	0.1	0.310149
8.263350	0.1	0.308505
8.265017	0.1	0.309665
8.266683	0.1	0.313204
8.268350	0.1	0.317413
8.270017	0.1	0.320184
8.271683	0.1	0.320775
8.273350	0.1	0.320035
8.275017	0.1	0.319351
8.276683	0.1	0.319537
8.278350	0.1	0.320030
8.280017	0.1	0.319411
8.281683	0.1	0.316864
8.283350	0.1	0.312822
8.285017	0.1	0.308282
8.286683	0.1	0.303653
8.288350	0.1	0.298861
8.290017	0.1	0.294363
8.291683	0.1	0.291369
8.293350	0.1	0.291271
8.295017	0.1	0.294638
8.296683	0.1	0.300240
8.298350	0.1	0.305702
8.300017	0.1	0.309385
8.301683	0.1	0.311383
8.303350	0.1	0.312789
8.305017	0.1	0.313572
8.306683	0.1	0.312128
8.308350	0.1	0.307858
8.310017	0.1	0.302652
8.311683	0.1	0.298927
8.313350	0.1	0.297111
8.315017	0.1	0.295569
8.316683	0.1	0.293073
8.318350	0.1	0.290377
8.320017	0.1	0.288575
8.321683	0.1	0.287234
8.323350	0.1	0.285218
8.325017	0.1	0.282507
8.326683	0.1	0.280412
8.328350	0.1	0.280431
8.330017	0.1	0.283113
8.331683	0.1	0.287741
8.333350	0.1	0.292533
8.335017	0.1	0.295341
8.336683	0.1	0.295327
8.338350	0.1	0.293548
8.340017	0.1	0.291308
8.341683	0.1	0.289301
8.343350	0.1	0.288603
8.345017	0.1	0.290046
8.346683	0.1	0.291984
8.348350	0.1	0.291034
8.350017	0.1	0.286079
8.351683	0.1	0.279951
8.353350	0.1	0.276281
8.355017	0.1	0.275895
8.356683	0.1	0.276435
8.358350	0.1	0.275020
8.360017	0.1	0.271210
8.361683	0.1	0.267038
8.363350	0.1	0.263946
8.365017	0.1	0.261134
8.366683	0.1	0.257748
8.368350	0.1	0.254512
8.370017	0.1	0.252300
8.371683	0.1	0.251536
8.373350	0.1	0.252519
8.375017	0.1	0.254572
8.376683	0.1	0.256281
8.378350	0.1	0.257231
8.380017	0.1	0.258037
8.381683	0.1	0.258768
8.383350	0.1	0.258852
8.385017	0.1	0.258414
8.386683	0.1	0.258484
8.388350	0.1	0.259443
8.390017	0.1	0.260319
8.391683	0.1	0.259788
8.393350	0.1	0.257222
8.395017	0.1	0.253217
8.396683	0.1	0.249520
8.398350	0.1	0.247639
8.400017	0.1	0.247327
8.401683	0.1	0.247108
8.403350	0.1	0.245897
8.405017	0.1	0.244020
8.406683	0.1	0.242633
8.408350	0.1	0.242037
8.410017	0.1	0.241119
8.411683	0.1	0.238833
8.413350	0.1	0.235550
8.415017	0.1	0.232500
8.416683	0.1	0.230563
8.418350	0.1	0.230130
8.420017	0.1	0.231126
8.421683	0.1	0.232868
8.423350	0.1	0.234637
8.425017	0.1	0.236211
8.426683	0.1	0.237562
8.428350	0.1	0.238763
8.430017	0.1	0.239718
8.431683	0.1	0.239438
8.433350	0.1	0.236467
8.435017	0.1	0.231103
8.436683	0.1	0.226200
8.438350	0.1	0.224626
8.440017	0.1	0.226391
8.441683	0.1	0.228598
8.443350	0.1	0.228062
8.445017	0.1	0.224346
8.446683	0.1	0.219992
8.448350	0.1	0.217985
8.450017	0.1	0.219699
8.451683	0.1	0.224588
8.453350	0.1	0.230726
8.455017	0.1	0.236081
8.456683	0.1	0.239774
8.458350	0.1	0.241748
8.460017	0.1	0.241809
8.461683	0.1	0.239788
8.463350	0.1	0.236304
8.465017	0.1	0.233059
8.466683	0.1	0.232235
8.468350	0.1	0.234502
8.470017	0.1	0.238102
8.471683	0.1	0.240882
8.473350	0.1	0.242046
8.475017	0.1	0.241715
8.476683	0.1	0.240463
8.478350	0.1	0.239164
8.480017	0.1	0.238474
8.481683	0.1	0.238558
8.483350	0.1	0.239308
8.485017	0.1	0.240575
8.486683	0.1	0.242013
8.488350	0.1	0.242628
8.490017	0.1	0.241385
8.491683	0.1	0.238386
8.493350	0.1	0.234833
8.495017	0.1	0.232030
8.496683	0.1	0.230903
8.498350	0.1	0.232528
8.500017	0.1	0.237473
8.501683	0.1	0.243979
8.503350	0.1	0.248314
8.505017	0.1	0.248039
8.506683	0.1	0.243974
8.508350	0.1	0.238875
8.510017	0.1	0.235247
8.511683	0.1	0.234228
8.513350	0.1	0.235606
8.515017	0.1	0.238339
8.516683	0.1	0.241180
8.518350	0.1	0.243485
8.520017	0.1	0.245301
8.521683	0.1	0.246288
8.523350	0.1	0.245702
8.525017	0.1	0.243699
8.526683	0.1	0.241338
8.528350	0.1	0.239583
8.530017	0.1	0.238819
8.531683	0.1	0.238763
8.533350	0.1	0.238772
8.535017	0.1	0.238521
8.536683	0.1	0.238069
8.538350	0.1	0.237268
8.540017	0.1	0.236309
8.541683	0.1	0.236533
8.543350	0.1	0.239364
8.545017	0.1	0.244416
8.546683	0.1	0.249469
8.548350	0.1	0.252360
8.550017	0.1	0.252868
8.551683	0.1	0.252752
8.553350	0.1	0.253702
8.555017	0.1	0.255974
8.556683	0.1	0.258861
8.558350	0.1	0.261343
8.560017	0.1	0.262600
8.561683	0.1	0.262479
8.563350	0.1	0.261422
8.565017	0.1	0.259997
8.566683	0.1	0.258591
8.568350	0.1	0.257548
8.570017	0.1	0.257529
8.571683	0.1	0.259145
8.573350	0.1	0.262107
8.575017	0.1	0.265655
8.576683	0.1	0.269427
8.578350	0.1	0.273366
8.580017	0.1	0.277297
8.581683	0.1	0.280775
8.583350	0.1	0.282917
8.585017	0.1	0.282703
8.586683	0.1	0.280268
8.588350	0.1	0.277408
8.590017	0.1	0.275960
8.591683	0.1	0.276105
8.593350	0.1	0.277050
8.595017	0.1	0.278475
8.596683	0.1	0.280552
8.598350	0.1	0.282950
8.600017	0.1	0.284808
8.601683	0.1	0.285562
8.603350	0.1	0.285194
8.605017	0.1	0.284235
8.606683	0.1	0.283280
8.608350	0.1	0.282251
8.610017	0.1	0.280892
8.611683	0.1	0.279597
8.613350	0.1	0.279201
8.615017	0.1	0.279825
8.616683	0.1	0.280607
8.618350	0.1	0.280621
8.620017	0.1	0.279285
8.621683	0.1	0.276412
8.623350	0.1	0.272738
8.625017	0.1	0.269609
8.626683	0.1	0.267690
8.628350	0.1	0.266293
8.630017	0.1	0.264160
8.631683	0.1	0.261175
8.633350	0.1	0.258544
8.635017	0.1	0.256957
8.636683	0.1	0.256049
8.638350	0.1	0.256128
8.640017	0.1	0.258083
8.641683	0.1	0.261464
8.643350	0.1	0.264663
8.645017	0.1	0.266456
8.646683	0.1	0.265958
8.648350	0.1	0.261990
8.650017	0.1	0.254344
8.651683	0.1	0.245268
8.653350	0.1	0.238335
8.655017	0.1	0.235997
8.656683	0.1	0.237944
8.658350	0.1	0.241031
8.660017	0.1	0.241837
8.661683	0.1	0.239890
8.663350	0.1	0.237436
8.665017	0.1	0.236388
8.666683	0.1	0.236826
8.668350	0.1	0.237529
8.670017	0.1	0.236845
8.671683	0.1	0.233664
8.673350	0.1	0.228579
8.675017	0.1	0.223396
8.676683	0.1	0.219159
8.678350	0.1	0.215326
8.680017	0.1	0.211084
8.681683	0.1	0.206800
8.683350	0.1	0.203820
8.685017	0.1	0.202954
8.686683	0.1	0.203303
8.688350	0.1	0.202893
8.690017	0.1	0.200244
8.691683	0.1	0.195433
8.693350	0.1	0.190004
8.695017	0.1	0.185827
8.696683	0.1	0.183769
8.698350	0.1	0.182865
8.700017	0.1	0.181268
8.701683	0.1	0.177813
8.703350	0.1	0.172597
8.705017	0.1	0.167112
8.706683	0.1	0.163461
8.708350	0.1	0.162236
8.710017	0.1	0.162041
8.711683	0.1	0.161305
8.713350	0.1	0.159489
8.715017	0.1	0.157272
8.716683	0.1	0.155577
8.718350	0.1	0.154199
8.720017	0.1	0.152229
8.721683	0.1	0.149445
8.723350	0.1	0.146441
8.725017	0.1	0.144057
8.726683	0.1	0.142842
8.728350	0.1	0.142702
8.730017	0.1	0.143293
8.731683	0.1	0.144611
8.733350	0.1	0.146530
8.735017	0.1	0.147903
8.736683	0.1	0.147214
8.738350	0.1	0.144197
8.740017	0.1	0.140346
8.741683	0.1	0.138027
8.743350	0.1	0.138441
8.745017	0.1	0.140518
8.746683	0.1	0.142423
8.748350	0.1	0.143051
8.750017	0.1	0.141715
8.751683	0.1	0.138343
8.753350	0.1	0.134315
8.755017	0.1	0.131861
8.756683	0.1	0.132336
8.758350	0.1	0.134786
8.760017	0.1	0.136704
8.761683	0.1	0.136364
8.763350	0.1	0.133687
8.765017	0.1	0.129137
8.766683	0.1	0.123088
8.768350	0.1	0.116322
8.770017	0.1	0.110418
8.771683	0.1	0.107349
8.773350	0.1	0.108480
8.775017	0.1	0.113295
8.776683	0.1	0.119437
8.778350	0.1	0.124490
8.780017	0.1	0.127251
8.781683	0.1	0.127377
8.783350	0.1	0.124774
8.785017	0.1	0.119624
8.786683	0.1	0.112928
8.788350	0.1	0.107200
8.790017	0.1	0.105114
8.791683	0.1	0.106585
8.793350	0.1	0.108960
8.795017	0.1	0.110138
8.796683	0.1	0.109840
8.798350	0.1	0.109263
8.800017	0.1	0.110460
8.801683	0.1	0.114720
8.803350	0.1	0.121379
8.805017	0.1	0.128136
8.806683	0.1	0.132215
8.808350	0.1	0.131899
8.810017	0.1	0.128015
8.811683	0.1	0.123656
8.813350	0.1	0.121132
8.815017	0.1	0.120173
8.816683	0.1	0.119726
8.818350	0.1	0.119479
8.820017	0.1	0.119293
8.821683	0.1	0.119098
8.823350	0.1	0.119298
8.825017	0.1	0.119880
8.826683	0.1	0.119586
8.828350	0.1	0.117165
8.830017	0.1	0.112974
8.831683	0.1	0.108560
8.833350	0.1	0.105589
8.835017	0.1	0.105398
8.836683	0.1	0.108639
8.838350	0.1	0.114758
8.840017	0.1	0.121868
8.841683	0.1	0.128052
8.843350	0.1	0.132723
8.845017	0.1	0.135759
8.846683	0.1	0.136485
8.848350	0.1	0.134474
8.850017	0.1	0.130651
8.851683	0.1	0.126958
8.853350	0.1	0.124676
8.855017	0.1	0.123484
8.856683	0.1	0.122446
8.858350	0.1	0.121170
8.860017	0.1	0.119982
8.861683	0.1	0.119843
8.863350	0.1	0.121742
8.865017	0.1	0.125128
8.866683	0.1	0.127205
8.868350	0.1	0.125770
8.870017	0.1	0.122348
8.871683	0.1	0.120187
8.873350	0.1	0.120346
8.875017	0.1	0.121999
8.876683	0.1	0.124956
8.878350	0.1	0.129472
8.880017	0.1	0.134408
8.881683	0.1	0.137561
8.883350	0.1	0.137454
8.885017	0.1	0.134208
8.886683	0.1	0.129850
8.888350	0.1	0.127256
8.890017	0.1	0.126944
8.891683	0.1	0.126185
8.893350	0.1	0.123177
8.895017	0.1	0.119349
8.896683	0.1	0.116951
8.898350	0.1	0.117254
8.900017	0.1	0.120690
8.901683	0.1	0.126343
8.903350	0.1	0.131754
8.905017	0.1	0.134544
8.906683	0.1	0.134343
8.908350	0.1	0.132159
8.910017	0.1	0.128252
8.911683	0.1	0.122525
8.913350	0.1	0.116499
8.915017	0.1	0.112648
8.916683	0.1	0.111605
8.918350	0.1	0.111940
8.920017	0.1	0.112508
8.921683	0.1	0.113272
8.923350	0.1	0.114022
8.925017	0.1	0.114064
8.926683	0.1	0.113486
8.928350	0.1	0.113486
8.930017	0.1	0.115242
8.931683	0.1	0.118804
8.933350	0.1	0.122855
8.935017	0.1	0.125766
8.936683	0.1	0.126665
8.938350	0.1	0.125142
8.940017	0.1	0.121370
8.941683	0.1	0.116904
8.943350	0.1	0.113589
8.945017	0.1	0.112122
8.946683	0.1	0.112671
8.948350	0.1	0.115526
8.950017	0.1	0.120187
8.951683	0.1	0.125174
8.953350	0.1	0.129063
8.955017	0.1	0.130842
8.956683	0.1	0.129933
8.958350	0.1	0.126278
8.960017	0.1	0.119829
8.961683	0.1	0.110632
8.963350	0.1	0.100108
8.965017	0.1	0.091046
8.966683	0.1	0.085779
8.968350	0.1	0.084769
8.970017	0.1	0.086352
8.971683	0.1	0.087968
8.973350	0.1	0.088541
8.975017	0.1	0.089123
8.976683	0.1	0.090995
8.978350	0.1	0.094352
8.980017	0.1	0.098739
8.981683	0.1	0.103330
8.983350	0.1	0.107079
8.985017	0.1	0.109025
8.986683	0.1	0.108574
8.988350	0.1	0.105873
8.990017	0.1	0.102045
8.991683	0.1	0.098608
8.993350	0.1	0.096327
8.995017	0.1	0.095135
8.996683	0.1	0.094832
8.998350	0.1	0.095190
9.000017	0.1	0.096164
9.001683	0.1	0.098236
9.003350	0.1	0.101519
9.005017	0.1	0.104606
9.006683	0.1	0.105295
9.008350	0.1	0.103046
9.010017	0.1	0.099819
9.011683	0.1	0.097849
9.013350	0.1	0.097533
9.015017	0.1	0.097579
9.016683	0.1	0.096774
9.018350	0.1	0.095288
9.020017	0.1	0.093966
9.021683	0.1	0.093067
9.023350	0.1	0.092648
9.025017	0.1	0.093146
9.026683	0.1	0.094990
9.028350	0.1	0.098143
9.030017	0.1	0.101966
9.031683	0.1	0.105477
9.033350	0.1	0.107875
9.035017	0.1	0.108755
9.036683	0.1	0.108196
9.038350	0.1	0.106688
9.040017	0.1	0.104504
9.041683	0.1	0.101426
9.043350	0.1	0.097272
9.045017	0.1	0.092713
9.046683	0.1	0.089463
9.048350	0.1	0.089179
9.050017	0.1	0.092178
9.051683	0.1	0.097482
9.053350	0.1	0.103228
9.055017	0.1	0.107093
9.056683	0.1	0.107600
9.058350	0.1	0.104811
9.060017	0.1	0.099847
9.061683	0.1	0.094320
9.063350	0.1	0.089542
9.065017	0.1	0.086101
9.066683	0.1	0.084355
9.068350	0.1	0.084247
9.070017	0.1	0.084192
9.071683	0.1	0.081984
9.073350	0.1	0.077356
9.075017	0.1	0.072294
9.076683	0.1	0.068946
9.078350	0.1	0.068112
9.080017	0.1	0.069295
9.081683	0.1	0.071395
9.083350	0.1	0.073691
9.085017	0.1	0.076252
9.086683	0.1	0.078864
9.088350	0.1	0.080504
9.090017	0.1	0.080355
9.091683	0.1	0.078403
9.093350	0.1	0.075186
9.095017	0.1	0.071703
9.096683	0.1	0.069169
9.098350	0.1	0.067963
9.100017	0.1	0.067442
9.101683	0.1	0.067116
9.103350	0.1	0.066678
9.105017	0.1	0.065542
9.106683	0.1	0.063968
9.108350	0.1	0.063190
9.110017	0.1	0.063512
9.111683	0.1	0.063949
9.113350	0.1	0.063693
9.115017	0.1	0.062892
9.116683	0.1	0.062552
9.118350	0.1	0.063833
9.120017	0.1	0.066683
9.121683	0.1	0.069509
9.123350	0.1	0.070869
9.125017	0.1	0.070571
9.126683	0.1	0.068746
9.128350	0.1	0.065626
9.130017	0.1	0.062343
9.131683	0.1	0.060163
9.133350	0.1	0.059279
9.135017	0.1	0.059707
9.136683	0.1	0.061919
9.138350	0.1	0.065109
9.140017	0.1	0.066813
9.141683	0.1	0.065607
9.143350	0.1	0.062333
9.145017	0.1	0.058338
9.146683	0.1	0.054324
9.148350	0.1	0.050939
9.150017	0.1	0.049095
9.151683	0.1	0.048880
9.153350	0.1	0.049165
9.155017	0.1	0.048899
9.156683	0.1	0.048000
9.158350	0.1	0.047046
9.160017	0.1	0.046804
9.161683	0.1	0.047646
9.163350	0.1	0.049071
9.165017	0.1	0.050236
9.166683	0.1	0.050906
9.168350	0.1	0.051032
9.170017	0.1	0.049863
9.171683	0.1	0.046953
9.173350	0.1	0.043679
9.175017	0.1	0.042277
9.176683	0.1	0.043577
9.178350	0.1	0.046543
9.180017	0.1	0.049304
9.181683	0.1	0.049984
9.183350	0.1	0.048517
9.185017	0.1	0.047577
9.186683	0.1	0.049588
9.188350	0.1	0.054026
9.190017	0.1	0.058804
9.191683	0.1	0.062361
9.193350	0.1	0.064154
9.195017	0.1	0.064252
9.196683	0.1	0.062590
9.198350	0.1	0.058785
9.200017	0.1	0.053104
9.201683	0.1	0.047055
9.203350	0.1	0.042389
9.205017	0.1	0.040149
9.206683	0.1	0.040699
9.208350	0.1	0.043912
9.210017	0.1	0.049369
9.211683	0.1	0.056261
9.213350	0.1	0.062957
9.215017	0.1	0.067772
9.216683	0.1	0.070315
9.218350	0.1	0.071032
9.220017	0.1	0.069900
9.221683	0.1	0.067302
9.223350	0.1	0.064722
9.225017	0.1	0.063074
9.226683	0.1	0.061966
9.228350	0.1	0.060685
9.230017	0.1	0.058790
9.231683	0.1	0.056964
9.233350	0.1	0.057127
9.235017	0.1	0.060331
9.236683	0.1	0.065346
9.238350	0.1	0.069430
9.240017	0.1	0.070152
9.241683	0.1	0.067288
9.243350	0.1	0.063279
9.245017	0.1	0.061151
9.246683	0.1	0.062063
9.248350	0.1	0.065435
9.250017	0.1	0.070082
9.251683	0.1	0.073956
9.253350	0.1	0.074520
9.255017	0.1	0.070888
9.256683	0.1	0.064783
9.258350	0.1	0.059330
9.260017	0.1	0.057076
9.261683	0.1	0.058608
9.263350	0.1	0.062506
9.265017	0.1	0.066408
9.266683	0.1	0.068401
9.268350	0.1	0.068219
9.270017	0.1	0.067274
9.271683	0.1	0.067404
9.273350	0.1	0.069705
9.275017	0.1	0.073831
9.276683	0.1	0.078189
9.278350	0.1	0.081523
9.280017	0.1	0.084094
9.281683	0.1	0.086818
9.283350	0.1	0.089752
9.285017	0.1	0.091791
9.286683	0.1	0.091670
9.288350	0.1	0.089346
9.290017	0.1	0.086166
9.291683	0.1	0.083973
9.293350	0.1	0.083647
9.295017	0.1	0.084159
9.296683	0.1	0.084005
9.298350	0.1	0.083065
9.300017	0.1	0.082674
9.301683	0.1	0.084639
9.303350	0.1	0.089356
9.305017	0.1	0.095172
9.306683	0.1	0.100392
9.308350	0.1	0.104303
9.310017	0.1	0.106664
9.311683	0.1	0.107978
9.313350	0.1	0.109179
9.315017	0.1	0.110264
9.316683	0.1	0.110487
9.318350	0.1	0.109691
9.320017	0.1	0.108187
9.321683	0.1	0.106194
9.323350	0.1	0.104099
9.325017	0.1	0.102688
9.326683	0.1	0.102939
9.328350	0.1	0.105235
9.330017	0.1	0.109058
9.331683	0.1	0.113635
9.333350	0.1	0.118501
9.335017	0.1	0.123777
9.336683	0.1	0.129831
9.338350	0.1	0.136378
9.340017	0.1	0.141868
9.341683	0.1	0.143987
9.343350	0.1	0.141654
9.345017	0.1	0.136718
9.346683	0.1	0.132285
9.348350	0.1	0.129794
9.350017	0.1	0.128904
9.351683	0.1	0.128802
9.353350	0.1	0.128704
9.355017	0.1	0.128285
9.356683	0.1	0.128173
9.358350	0.1	0.129296
9.360017	0.1	0.131642
9.361683	0.1	0.134073
9.363350	0.1	0.135046
9.365017	0.1	0.133798
9.366683	0.1	0.131670
9.368350	0.1	0.131303
9.370017	0.1	0.134050
9.371683	0.1	0.138925
9.373350	0.1	0.143964
9.375017	0.1	0.148159
9.376683	0.1	0.152071
9.378350	0.1	0.155941
9.380017	0.1	0.157864
9.381683	0.1	0.155489
9.383350	0.1	0.148811
9.385017	0.1	0.140560
9.386683	0.1	0.134823
9.388350	0.1	0.134641
9.390017	0.1	0.140001
9.391683	0.1	0.148225
9.393350	0.1	0.156187
9.395017	0.1	0.162171
9.396683	0.1	0.166004
9.398350	0.1	0.168211
9.400017	0.1	0.169454
9.401683	0.1	0.169985
9.403350	0.1	0.169319
9.405017	0.1	0.167247
9.406683	0.1	0.164690
9.408350	0.1	0.162735
9.410017	0.1	0.161538
9.411683	0.1	0.160988
9.413350	0.1	0.161203
9.415017	0.1	0.161869
9.416683	0.1	0.162655
9.418350	0.1	0.164476
9.420017	0.1	0.168574
9.421683	0.1	0.174665
9.423350	0.1	0.181091
9.425017	0.1	0.186427
9.426683	0.1	0.190055
9.428350	0.1	0.191214
9.430017	0.1	0.189217
9.431683	0.1	0.185254
9.433350	0.1	0.182060
9.435017	0.1	0.181119
9.436683	0.1	0.181445
9.438350	0.1	0.181417
9.440017	0.1	0.180649
9.441683	0.1	0.179666
9.443350	0.1	0.178893
9.445017	0.1	0.178646
9.446683	0.1	0.179270
9.448350	0.1	0.180858
9.450017	0.1	0.183280
9.451683	0.1	0.185920
9.453350	0.1	0.187652
9.455017	0.1	0.187661
9.456683	0.1	0.186078
9.458350	0.1	0.183675
9.460017	0.1	0.180798
9.461683	0.1	0.177259
9.463350	0.1	0.173715
9.465017	0.1	0.171680
9.466683	0.1	0.172034
9.468350	0.1	0.174865
9.470017	0.1	0.179512
9.471683	0.1	0.184430
9.473350	0.1	0.188332
9.475017	0.1	0.190842
9.476683	0.1	0.191825
9.478350	0.1	0.191499
9.480017	0.1	0.190977
9.481683	0.1	0.191480
9.483350	0.1	0.193352
9.485017	0.1	0.195685
9.486683	0.1	0.196621
9.488350	0.1	0.194972
9.490017	0.1	0.191280
9.491683	0.1	0.187075
9.493350	0.1	0.184048
9.495017	0.1	0.183703
9.496683	0.1	0.186097
9.498350	0.1	0.189436
9.500017	0.1	0.192327
9.501683	0.1	0.195624
9.503350	0.1	0.200993
9.505017	0.1	0.208612
9.506683	0.1	0.217138
9.508350	0.1	0.224831
9.510017	0.1	0.230088
9.511683	0.1	0.231890
9.513350	0.1	0.230307
9.515017	0.1	0.226949
9.516683	0.1	0.224444
9.518350	0.1	0.224584
9.520017	0.1	0.227061
9.521683	0.1	0.230400
9.523350	0.1	0.233436
9.525017	0.1	0.235545
9.526683	0.1	0.236412
9.528350	0.1	0.235839
9.530017	0.1	0.233911
9.531683	0.1	0.231313
9.533350	0.1	0.228784
9.535017	0.1	0.226465
9.536683	0.1	0.224640
9.538350	0.1	0.224644
9.540017	0.1	0.227699
9.541683	0.1	0.233087
9.543350	0.1	0.239150
9.545017	0.1	0.245003
9.546683	0.1	0.250097
9.548350	0.1	0.253702
9.550017	0.1	0.255695
9.551683	0.1	0.256887
9.553350	0.1	0.258372
9.555017	0.1	0.260766
9.556683	0.1	0.263983
9.558350	0.1	0.267769
9.560017	0.1	0.272100
9.561683	0.1	0.276924
9.563350	0.1	0.281832
9.565017	0.1	0.286121
9.566683	0.1	0.288966
9.568350	0.1	0.290084
9.570017	0.1	0.290102
9.571683	0.1	0.289776
9.573350	0.1	0.289208
9.575017	0.1	0.288677
9.576683	0.1	0.289674
9.578350	0.1	0.294023
9.580017	0.1	0.301860
9.581683	0.1	0.311146
9.583350	0.1	0.319383
9.585017	0.1	0.325353
9.586683	0.1	0.329041
9.588350	0.1	0.330522
9.590017	0.1	0.329590
9.591683	0.1	0.326326
9.593350	0.1	0.321465
9.595017	0.1	0.316272
9.596683	0.1	0.312277
9.598350	0.1	0.311113
9.600017	0.1	0.314298
9.601683	0.1	0.322526
9.603350	0.1	0.334280
9.605017	0.1	0.345642
9.606683	0.1	0.352501
9.608350	0.1	0.353828
9.610017	0.1	0.352724
9.611683	0.1	0.353022
9.613350	0.1	0.355467
9.615017	0.1	0.358471
9.616683	0.1	0.360939
9.618350	0.1	0.362690
9.620017	0.1	0.363817
9.621683	0.1	0.364739
9.623350	0.1	0.365586
9.625017	0.1	0.365679
9.626683	0.1	0.364329
9.628350	0.1	0.361442
9.630017	0.1	0.357209
9.631683	0.1	0.352031
9.633350	0.1	0.346955
9.635017	0.1	0.343714
9.636683	0.1	0.343751
9.638350	0.1	0.346927
9.640017	0.1	0.351304
9.641683	0.1	0.354336
9.643350	0.1	0.354419
9.645017	0.1	0.351556
9.646683	0.1	0.347174
9.648350	0.1	0.343625
9.650017	0.1	0.342885
9.651683	0.1	0.345064
9.653350	0.1	0.348571
9.655017	0.1	0.351383
9.656683	0.1	0.352170
9.658350	0.1	0.350871
9.660017	0.1	0.348547
9.661683	0.1	0.347053
9.663350	0.1	0.347872
9.665017	0.1	0.350648
9.666683	0.1	0.353754
9.668350	0.1	0.356268
9.670017	0.1	0.358229
9.671683	0.1	0.359048
9.673350	0.1	0.357190
9.675017	0.1	0.352110
9.676683	0.1	0.345255
9.678350	0.1	0.339095
9.680017	0.1	0.335579
9.681683	0.1	0.335192
9.683350	0.1	0.337218
9.685017	0.1	0.340077
9.686683	0.1	0.341828
9.688350	0.1	0.341469
9.690017	0.1	0.339285
9.691683	0.1	0.335723
9.693350	0.1	0.331015
9.695017	0.1	0.325739
9.696683	0.1	0.320706
9.698350	0.1	0.316822
9.700017	0.1	0.315350
9.701683	0.1	0.317367
9.703350	0.1	0.322727
9.705017	0.1	0.329828
9.706683	0.1	0.336468
9.708350	0.1	0.341055
9.710017	0.1	0.342871
9.711683	0.1	0.342107
9.713350	0.1	0.340021
9.715017	0.1	0.338396
9.716683	0.1	0.338522
9.718350	0.1	0.340566
9.720017	0.1	0.343621
9.721683	0.1	0.346429
9.723350	0.1	0.348277
9.725017	0.1	0.349344
9.726683	0.1	0.350475
9.728350	0.1	0.352515
9.730017	0.1	0.355560
9.731683	0.1	0.358843
9.733350	0.1	0.361307
9.735017	0.1	0.362117
9.736683	0.1	0.360883
9.738350	0.1	0.358098
9.740017	0.1	0.354918
9.741683	0.1	0.352142
9.743350	0.1	0.349847
9.745017	0.1	0.347858
9.746683	0.1	0.346131
9.748350	0.1	0.344249
9.750017	0.1	0.341176
9.751683	0.1	0.336543
9.753350	0.1	0.331854
9.755017	0.1	0.329590
9.756683	0.1	0.331351
9.758350	0.1	0.336543
9.760017	0.1	0.342592
9.761683	0.1	0.346587
9.763350	0.1	0.346717
9.765017	0.1	0.343146
9.766683	0.1	0.338070
9.768350	0.1	0.333954
9.770017	0.1	0.331695
9.771683	0.1	0.331295
9.773350	0.1	0.333032
9.775017	0.1	0.336776
9.776683	0.1	0.340883
9.778350	0.1	0.343216
9.780017	0.1	0.343169
9.781683	0.1	0.342019
9.783350	0.1	0.341306
9.785017	0.1	0.341451
9.786683	0.1	0.342000
9.788350	0.1	0.342298
9.790017	0.1	0.341926
9.791683	0.1	0.341083
9.793350	0.1	0.340315
9.795017	0.1	0.339756
9.796683	0.1	0.339318
9.798350	0.1	0.339244
9.800017	0.1	0.339113
9.801683	0.1	0.337628
9.803350	0.1	0.334810
9.805017	0.1	0.332878
9.806683	0.1	0.333707
9.808350	0.1	0.336999
9.810017	0.1	0.341167
9.811683	0.1	0.344487
9.813350	0.1	0.346224
9.815017	0.1	0.347300
9.816683	0.1	0.348883
9.818350	0.1	0.351062
9.820017	0.1	0.353125
9.821683	0.1	0.354173
9.823350	0.1	0.353744
9.825017	0.1	0.352287
9.826683	0.1	0.351085
9.828350	0.1	0.351365
9.830017	0.1	0.352524
9.831683	0.1	0.352045
9.833350	0.1	0.348077
9.835017	0.1	0.341674
9.836683	0.1	0.335979
9.838350	0.1	0.333427
9.840017	0.1	0.334023
9.841683	0.1	0.336072
9.843350	0.1	0.338056
9.845017	0.1	0.339430
9.846683	0.1	0.340422
9.848350	0.1	0.341507
9.850017	0.1	0.342745
9.851683	0.1	0.343779
9.853350	0.1	0.343951
9.855017	0.1	0.341786
9.856683	0.1	0.336054
9.858350	0.1	0.327877
9.860017	0.1	0.320254
9.861683	0.1	0.315267
9.863350	0.1	0.312454
9.865017	0.1	0.310279
9.866683	0.1	0.309069
9.868350	0.1	0.310806
9.870017	0.1	0.315825
9.871683	0.1	0.321758
9.873350	0.1	0.326289
9.875017	0.1	0.329129
9.876683	0.1	0.330438
9.878350	0.1	0.329525
9.880017	0.1	0.326582
9.881683	0.1	0.323607
9.883350	0.1	0.322289
9.885017	0.1	0.322284
9.886683	0.1	0.321846
9.888350	0.1	0.319602
9.890017	0.1	0.315742
9.891683	0.1	0.311648
9.893350	0.1	0.308580
9.895017	0.1	0.307285
9.896683	0.1	0.308189
9.898350	0.1	0.310540
9.900017	0.1	0.312389
9.901683	0.1	0.312617
9.903350	0.1	0.311784
9.905017	0.1	0.310824
9.906683	0.1	0.309921
9.908350	0.1	0.308226
9.910017	0.1	0.304710
9.911683	0.1	0.299686
9.913350	0.1	0.294708
9.915017	0.1	0.291010
9.916683	0.1	0.288794
9.918350	0.1	0.287546
9.920017	0.1	0.286475
9.921683	0.1	0.284663
9.923350	0.1	0.281385
9.925017	0.1	0.276719
9.926683	0.1	0.271597
9.928350	0.1	0.267145
9.930017	0.1	0.264035
9.931683	0.1	0.262447
9.933350	0.1	0.262321
9.935017	0.1	0.263662
9.936683	0.1	0.266312
9.938350	0.1	0.269166
9.940017	0.1	0.270624
9.941683	0.1	0.270028
9.943350	0.1	0.267811
9.945017	0.1	0.264575
9.946683	0.1	0.260854
9.948350	0.1	0.256938
9.950017	0.1	0.252649
9.951683	0.1	0.247713
9.953350	0.1	0.242242
9.955017	0.1	0.237012
9.956683	0.1	0.233189
9.958350	0.1	0.231224
9.960017	0.1	0.230996
9.961683	0.1	0.232626
9.963350	0.1	0.235494
9.965017	0.1	0.237701
9.966683	0.1	0.237725
9.968350	0.1	0.235252
9.970017	0.1	0.230623
9.971683	0.1	0.224710
9.973350	0.1	0.218996
9.975017	0.1	0.215126
9.976683	0.1	0.214418
9.978350	0.1	0.217343
9.980017	0.1	0.223089
9.981683	0.1	0.229655
9.983350	0.1	0.234805
9.985017	0.1	0.237320
9.986683	0.1	0.237534
9.988350	0.1	0.236733
9.990017	0.1	0.235969
9.991683	0.1	0.235359
9.993350	0.1	0.234647
9.995017	0.1	0.234190
9.996683	0.1	0.234544
9.998350	0.1	0.235438
10.000017	0.1	0.235601
10.001683	0.1	0.233329
10.003350	0.1	0.227885
10.005017	0.1	0.220975
10.006683	0.1	0.215867
10.008350	0.1	0.214549
10.010017	0.1	0.216002
10.011683	0.1	0.217650
10.013350	0.1	0.217999
10.015017	0.1	0.217501
10.016683	0.1	0.217175
10.018350	0.1	0.216863
10.020017	0.1	0.215643
10.021683	0.1	0.213627
10.023350	0.1	0.211583
10.025017	0.1	0.209725
10.026683	0.1	0.208113
10.028350	0.1	0.206889
10.030017	0.1	0.205832
10.031683	0.1	0.204802
10.033350	0.1	0.203862
10.035017	0.1	0.202688
10.036683	0.1	0.200695
10.038350	0.1	0.197892
10.040017	0.1	0.195252
10.041683	0.1	0.194157
10.043350	0.1	0.195922
10.045017	0.1	0.200802
10.046683	0.1	0.206986
10.048350	0.1	0.211839
10.050017	0.1	0.214367
10.051683	0.1	0.215359
10.053350	0.1	0.215345
10.055017	0.1	0.213883
10.056683	0.1	0.210926
10.058350	0.1	0.207433
10.060017	0.1	0.204174
10.061683	0.1	0.200970
10.063350	0.1	0.197380
10.065017	0.1	0.193263
10.066683	0.1	0.188746
10.068350	0.1	0.184258
10.070017	0.1	0.180802
10.071683	0.1	0.179415
10.073350	0.1	0.180122
10.075017	0.1	0.182535
10.076683	0.1	0.186870
10.078350	0.1	0.192970
10.080017	0.1	0.199159
10.081683	0.1	0.203336
10.083350	0.1	0.204607
10.085017	0.1	0.203364
10.086683	0.1	0.200546
10.088350	0.1	0.197277
10.090017	0.1	0.194595
10.091683	0.1	0.192854
10.093350	0.1	0.191526
10.095017	0.1	0.190046
10.096683	0.1	0.189110
10.098350	0.1	0.189967
10.100017	0.1	0.192351
10.101683	0.1	0.194660
10.103350	0.1	0.195992
10.105017	0.1	0.196602
10.106683	0.1	0.197100
10.108350	0.1	0.197762
10.110017	0.1	0.198013
10.111683	0.1	0.196886
10.113350	0.1	0.194306
10.115017	0.1	0.191126
10.116683	0.1	0.187908
10.118350	0.1	0.184672
10.120017	0.1	0.181948
10.121683	0.1	0.180844
10.123350	0.1	0.181990
10.125017	0.1	0.185142
10.126683	0.1	0.189240
10.128350	0.1	0.193021
10.130017	0.1	0.195643
10.131683	0.1	0.196472
10.133350	0.1	0.195191
10.135017	0.1	0.192719
10.136683	0.1	0.190660
10.138350	0.1	0.189780
10.140017	0.1	0.189524
10.141683	0.1	0.188597
10.143350	0.1	0.186362
10.145017	0.1	0.183317
10.146683	0.1	0.180318
10.148350	0.1	0.178418
10.150017	0.1	0.178497
10.151683	0.1	0.179843
10.153350	0.1	0.180588
10.155017	0.1	0.180216
10.156683	0.1	0.180076
10.158350	0.1	0.181631
10.160017	0.1	0.185031
10.161683	0.1	0.188593
10.163350	0.1	0.189771
10.165017	0.1	0.187657
10.166683	0.1	0.183778
10.168350	0.1	0.179689
10.170017	0.1	0.175224
10.171683	0.1	0.169589
10.173350	0.1	0.163363
10.175017	0.1	0.158781
10.176683	0.1	0.157668
10.178350	0.1	0.159349
10.180017	0.1	0.161519
10.181683	0.1	0.162963
10.183350	0.1	0.164583
10.185017	0.1	0.167685
10.186683	0.1	0.172057
10.188350	0.1	0.176029
10.190017	0.1	0.177999
10.191683	0.1	0.177943
10.193350	0.1	0.176914
10.195017	0.1	0.175857
10.196683	0.1	0.175545
10.198350	0.1	0.176495
10.200017	0.1	0.178297
10.201683	0.1	0.180039
10.203350	0.1	0.181510
10.205017	0.1	0.182856
10.206683	0.1	0.183634
10.208350	0.1	0.183405
10.210017	0.1	0.182292
10.211683	0.1	0.180537
10.213350	0.1	0.178162
10.215017	0.1	0.174590
10.216683	0.1	0.169231
10.218350	0.1	0.163317
10.220017	0.1	0.159401
10.221683	0.1	0.158423
10.223350	0.1	0.159158
10.225017	0.1	0.160527
10.226683	0.1	0.162348
10.228350	0.1	0.164364
10.230017	0.1	0.165943
10.231683	0.1	0.166721
10.233350	0.1	0.167210
10.235017	0.1	0.168784
10.236683	0.1	0.172663
10.238350	0.1	0.178479
10.240017	0.1	0.184253
10.241683	0.1	0.188285
10.243350	0.1	0.190530
10.245017	0.1	0.191387
10.246683	0.1	0.190283
10.248350	0.1	0.186632
10.250017	0.1	0.181366
10.251683	0.1	0.176476
10.253350	0.1	0.173370
10.255017	0.1	0.172234
10.256683	0.1	0.172774
10.258350	0.1	0.174679
10.260017	0.1	0.177473
10.261683	0.1	0.180798
10.263350	0.1	0.184397
10.265017	0.1	0.187275
10.266683	0.1	0.187699
10.268350	0.1	0.185212
10.270017	0.1	0.181827
10.271683	0.1	0.179959
10.273350	0.1	0.179969
10.275017	0.1	0.180705
10.276683	0.1	0.181776
10.278350	0.1	0.183466
10.280017	0.1	0.185021
10.281683	0.1	0.185436
10.283350	0.1	0.185263
10.285017	0.1	0.186129
10.286683	0.1	0.189380
10.288350	0.1	0.194958
10.290017	0.1	0.201212
10.291683	0.1	0.206619
10.293350	0.1	0.210875
10.295017	0.1	0.214051
10.296683	0.1	0.216141
10.298350	0.1	0.216914
10.300017	0.1	0.216076
10.301683	0.1	0.214535
10.303350	0.1	0.214451
10.305017	0.1	0.217003
10.306683	0.1	0.220807
10.308350	0.1	0.223578
10.310017	0.1	0.224723
10.311683	0.1	0.225333
10.313350	0.1	0.226428
10.315017	0.1	0.227997
10.316683	0.1	0.229096
10.318350	0.1	0.229045
10.320017	0.1	0.228728
10.321683	0.1	0.230116
10.323350	0.1	0.234474
10.325017	0.1	0.241203
10.326683	0.1	0.248281
10.328350	0.1	0.253948
10.330017	0.1	0.257432
10.331683	0.1	0.258796
10.333350	0.1	0.259480
10.335017	0.1	0.261841
10.336683	0.1	0.267248
10.338350	0.1	0.275001
10.340017	0.1	0.283257
10.341683	0.1	0.290512
10.343350	0.1	0.296268
10.345017	0.1	0.300827
10.346683	0.1	0.304738
10.348350	0.1	0.308654
10.350017	0.1	0.313497
10.351683	0.1	0.319611
10.353350	0.1	0.326135
10.355017	0.1	0.331933
10.356683	0.1	0.337223
10.358350	0.1	0.343518
10.360017	0.1	0.351267
10.361683	0.1	0.358927
10.363350	0.1	0.365078
10.365017	0.1	0.369591
10.366683	0.1	0.373237
10.368350	0.1	0.377563
10.370017	0.1	0.384576
10.371683	0.1	0.395332
10.373350	0.1	0.408883
10.375017	0.1	0.423226
10.376683	0.1	0.436916
10.378350	0.1	0.449275
10.380017	0.1	0.460558
10.381683	0.1	0.472362
10.383350	0.1	0.486346
10.385017	0.1	0.502439
10.386683	0.1	0.518947
10.388350	0.1	0.533974
10.390017	0.1	0.546821
10.391683	0.1	0.558365
10.393350	0.1	0.569820
10.395017	0.1	0.581932
10.396683	0.1	0.595287
10.398350	0.1	0.609937
10.400017	0.1	0.625085
10.401683	0.1	0.640065
10.403350	0.1	0.655125
10.405017	0.1	0.671018
10.406683	0.1	0.688192
10.408350	0.1	0.706189
10.410017	0.1	0.723703
10.411683	0.1	0.739959
10.413350	0.1	0.755629
10.415017	0.1	0.771503
10.416683	0.1	0.787657
10.418350	0.1	0.803838
10.420017	0.1	0.819312
10.421683	0.1	0.833510
10.423350	0.1	0.847466
10.425017	0.1	0.862726
10.426683	0.1	0.879169
10.428350	0.1	0.895537
10.430017	0.1	0.911746
10.431683	0.1	0.929772
10.433350	0.1	0.951695
10.435017	0.1	0.976734
10.436683	0.1	1.001530
10.438350	0.1	1.023412
10.440017	0.1	1.041559
10.441683	0.1	1.055980
10.443350	0.1	1.067896
10.445017	0.1	1.080302
10.446683	0.1	1.095855
10.448350	0.1	1.114383
10.450017	0.1	1.133173
10.451683	0.1	1.149713
10.453350	0.1	1.164158
10.455017	0.1	1.178491
10.456683	0.1	1.193909
10.458350	0.1	1.210105
10.460017	0.1	1.225811
10.461683	0.1	1.239334
10.463350	0.1	1.249709
10.465017	0.1	1.257942
10.466683	0.1	1.266273
10.468350	0.1	1.275279
10.470017	0.1	1.283512
10.471683	0.1	1.290664
10.473350	0.1	1.298259
10.475017	0.1	1.307419
10.476683	0.1	1.318022
10.478350	0.1	1.328979
10.480017	0.1	1.338576
10.481683	0.1	1.345798
10.483350	0.1	1.351270
10.485017	0.1	1.356308
10.486683	0.1	1.361826
10.488350	0.1	1.368169
10.490017	0.1	1.374925
10.491683	0.1	1.381072
10.493350	0.1	1.385994
10.495017	0.1	1.389976
10.496683	0.1	1.393976
10.498350	0.1	1.399564
10.500017	0.1	1.407946
10.501683	0.1	1.417948
10.503350	0.1	1.426567
10.505017	0.1	1.432463
10.506683	0.1	1.437101
10.508350	0.1	1.442065
10.510017	0.1	1.447164
10.511683	0.1	1.451159
10.513350	0.1	1.453240
10.515017	0.1	1.453725
10.516683	0.1	1.454060
10.518350	0.1	1.455951
10.520017	0.1	1.459676
10.521683	0.1	1.463741
10.523350	0.1	1.467122
10.525017	0.1	1.470749
10.526683	0.1	1.475867
10.528350	0.1	1.482125
10.530017	0.1	1.487923
10.531683	0.1	1.491806
10.533350	0.1	1.493376
10.535017	0.1	1.493329
10.536683	0.1	1.492780
10.538350	0.1	1.492575
10.540017	0.1	1.492673
10.541683	0.1	1.492458
10.543350	0.1	1.492021
10.545017	0.1	1.491969
10.546683	0.1	1.492472
10.548350	0.1	1.493623
10.550017	0.1	1.495662
10.551683	0.1	1.498796
10.553350	0.1	1.503672
10.555017	0.1	1.510973
10.556683	0.1	1.519583
10.558350	0.1	1.526680
10.560017	0.1	1.530191
10.561683	0.1	1.530675
10.563350	0.1	1.530284
10.565017	0.1	1.530489
10.566683	0.1	1.531607
10.568350	0.1	1.534005
10.570017	0.1	1.538140
10.571683	0.1	1.543486
10.573350	0.1	1.548599
10.575017	0.1	1.551802
10.576683	0.1	1.551486
10.578350	0.1	1.547541
10.580017	0.1	1.542554
10.581683	0.1	1.539853
10.583350	0.1	1.540678
10.585017	0.1	1.543555
10.586683	0.1	1.545893
10.588350	0.1	1.546326
10.590017	0.1	1.545623
10.591683	0.1	1.545711
10.593350	0.1	1.548012
10.595017	0.1	1.551965
10.596683	0.1	1.555379
10.598350	0.1	1.556780
10.600017	0.1	1.556803
10.601683	0.1	1.557157
10.603350	0.1	1.559043
10.605017	0.1	1.562354
10.606683	0.1	1.566131
10.608350	0.1	1.570238
10.610017	0.1	1.575779
10.611683	0.1	1.583137
10.613350	0.1	1.590285
10.615017	0.1	1.594131
10.616683	0.1	1.593423
10.618350	0.1	1.589609
10.620017	0.1	1.585279
10.621683	0.1	1.582420
10.623350	0.1	1.581772
10.625017	0.1	1.583281
10.626683	0.1	1.586541
10.628350	0.1	1.590634
10.630017	0.1	1.594387
10.631683	0.1	1.597377
10.633350	0.1	1.599477
10.635017	0.1	1.599644
10.636683	0.1	1.596720
10.638350	0.1	1.591463
10.640017	0.1	1.586406
10.641683	0.1	1.583230
10.643350	0.1	1.581237
10.645017	0.1	1.578750
10.646683	0.1	1.575435
10.648350	0.1	1.572738
10.650017	0.1	1.571714
10.651683	0.1	1.571728
10.653350	0.1	1.571858
10.655017	0.1	1.571970
10.656683	0.1	1.572291
10.658350	0.1	1.572799
10.660017	0.1	1.573139
10.661683	0.1	1.572701
10.663350	0.1	1.570415
10.665017	0.1	1.565451
10.666683	0.1	1.558550
10.668350	0.1	1.551113
10.670017	0.1	1.543369
10.671683	0.1	1.534722
10.673350	0.1	1.525073
10.675017	0.1	1.515415
10.676683	0.1	1.506819
10.678350	0.1	1.498554
10.680017	0.1	1.488873
10.681683	0.1	1.477879
10.683350	0.1	1.467387
10.685017	0.1	1.458456
10.686683	0.1	1.450488
10.688350	0.1	1.442200
10.690017	0.1	1.433101
10.691683	0.1	1.423964
10.693350	0.1	1.415219
10.695017	0.1	1.405636
10.696683	0.1	1.393706
10.698350	0.1	1.379596
10.700017	0.1	1.364774
10.701683	0.1	1.350623
10.703350	0.1	1.337775
10.705017	0.1	1.326054
10.706683	0.1	1.314688
10.708350	0.1	1.302892
10.710017	0.1	1.290403
10.711683	0.1	1.277570
10.713350	0.1	1.264871
10.715017	0.1	1.252154
10.716683	0.1	1.238734
10.718350	0.1	1.224405
10.720017	0.1	1.209914
10.721683	0.1	1.196451
10.723350	0.1	1.184489
10.725017	0.1	1.173401
10.726683	0.1	1.162258
10.728350	0.1	1.150360
10.730017	0.1	1.137410
10.731683	0.1	1.123804
10.733350	0.1	1.110346
10.735017	0.1	1.097214
10.736683	0.1	1.083524
10.738350	0.1	1.068446
10.740017	0.1	1.052339
10.741683	0.1	1.036264
10.743350	0.1	1.020436
10.745017	0.1	1.004068
10.746683	0.1	0.987374
10.748350	0.1	0.972268
10.750017	0.1	0.960231
10.751683	0.1	0.950745
10.753350	0.1	0.942056
10.755017	0.1	0.932505
10.756683	0.1	0.921190
10.758350	0.1	0.908403
10.760017	0.1	0.895066
10.761683	0.1	0.880859
10.763350	0.1	0.864500
10.765017	0.1	0.846386
10.766683	0.1	0.828984
10.768350	0.1	0.814651
10.770017	0.1	0.804346
10.771683	0.1	0.797729
10.773350	0.1	0.793599
10.775017	0.1	0.790036
10.776683	0.1	0.784555
10.778350	0.1	0.775373
10.780017	0.1	0.762930
10.781683	0.1	0.749361
10.783350	0.1	0.736495
10.785017	0.1	0.724769
10.786683	0.1	0.713454
10.788350	0.1	0.701845
10.790017	0.1	0.690492
10.791683	0.1	0.680857
10.793350	0.1	0.673528
10.795017	0.1	0.667581
10.796683	0.1	0.661849
10.798350	0.1	0.655875
10.800017	0.1	0.649816
10.801683	0.1	0.644191
10.803350	0.1	0.639441
10.805017	0.1	0.635548
10.806683	0.1	0.631693
10.808350	0.1	0.626384
10.810017	0.1	0.618547
10.811683	0.1	0.608494
10.813350	0.1	0.597574
10.815017	0.1	0.587311
10.816683	0.1	0.579199
10.818350	0.1	0.574542
10.820017	0.1	0.573616
10.821683	0.1	0.575148
10.823350	0.1	0.576973
10.825017	0.1	0.576773
10.826683	0.1	0.572945
10.828350	0.1	0.565932
10.830017	0.1	0.557629
10.831683	0.1	0.549583
10.833350	0.1	0.542607
10.835017	0.1	0.536628
10.836683	0.1	0.530779
10.838350	0.1	0.524814
10.840017	0.1	0.519338
10.841683	0.1	0.514351
10.843350	0.1	0.509429
10.845017	0.1	0.505163
10.846683	0.1	0.503003
10.848350	0.1	0.503287
10.850017	0.1	0.504102
10.851683	0.1	0.502993
10.853350	0.1	0.499580
10.855017	0.1	0.495641
10.856683	0.1	0.492972
10.858350	0.1	0.491752
10.860017	0.1	0.490653
10.861683	0.1	0.488386
10.863350	0.1	0.485000
10.865017	0.1	0.481741
10.866683	0.1	0.479622
10.868350	0.1	0.478183
10.870017	0.1	0.476097
10.871683	0.1	0.473252
10.873350	0.1	0.471254
10.875017	0.1	0.471408
10.876683	0.1	0.473200
10.878350	0.1	0.474849
10.880017	0.1	0.474653
10.881683	0.1	0.472311
10.883350	0.1	0.469382
10.885017	0.1	0.467938
10.886683	0.1	0.468316
10.888350	0.1	0.468949
10.890017	0.1	0.468991
10.891683	0.1	0.469163
10.893350	0.1	0.469489
10.895017	0.1	0.468674
10.896683	0.1	0.465857
10.898350	0.1	0.461410
10.900017	0.1	0.456441
10.901683	0.1	0.452269
10.903350	0.1	0.449861
10.905017	0.1	0.449489
10.906683	0.1	0.450667
10.908350	0.1	0.452437
10.910017	0.1	0.454141
10.911683	0.1	0.455277
10.913350	0.1	0.454602
10.915017	0.1	0.451021
10.916683	0.1	0.445647
10.918350	0.1	0.441521
10.920017	0.1	0.440800
10.921683	0.1	0.443077
10.923350	0.1	0.446318
10.925017	0.1	0.448697
10.926683	0.1	0.449708
10.928350	0.1	0.450369
10.930017	0.1	0.451929
10.931683	0.1	0.454150
10.933350	0.1	0.455277
10.935017	0.1	0.453438
10.936683	0.1	0.448157
10.938350	0.1	0.441223
10.940017	0.1	0.435496
10.941683	0.1	0.432734
10.943350	0.1	0.432762
10.945017	0.1	0.434108
10.946683	0.1	0.435021
10.948350	0.1	0.434164
10.950017	0.1	0.431258
10.951683	0.1	0.427389
10.953350	0.1	0.424297
10.955017	0.1	0.423179
10.956683	0.1	0.423826
10.958350	0.1	0.424781
10.960017	0.1	0.424488
10.961683	0.1	0.422122
10.963350	0.1	0.418071
10.965017	0.1	0.414085
10.966683	0.1	0.412003
10.968350	0.1	0.411780
10.970017	0.1	0.411477
10.971683	0.1	0.409503
10.973350	0.1	0.406080
10.975017	0.1	0.402653
10.976683	0.1	0.400972
10.978350	0.1	0.401828
10.980017	0.1	0.403589
10.981683	0.1	0.403291
10.983350	0.1	0.399575
10.985017	0.1	0.393684
10.986683	0.1	0.388203
10.988350	0.1	0.385130
10.990017	0.1	0.384897
10.991683	0.1	0.386969
10.993350	0.1	0.390420
10.995017	0.1	0.393572
10.996683	0.1	0.394471
10.998350	0.1	0.392590
11.000017	0.1	0.389316
11.001683	0.1	0.386662
11.003350	0.1	0.386289
11.005017	0.1	0.388701
11.006683	0.1	0.392301
11.008350	0.1	0.394704
11.010017	0.1	0.395272
11.011683	0.1	0.395300
11.013350	0.1	0.395905
11.015017	0.1	0.396776
11.016683	0.1	0.397027
11.018350	0.1	0.396241
11.020017	0.1	0.394359
11.021683	0.1	0.391416
11.023350	0.1	0.387426
11.025017	0.1	0.382666
11.026683	0.1	0.378657
11.028350	0.1	0.377577
11.030017	0.1	0.379500
11.031683	0.1	0.381996
11.033350	0.1	0.383500
11.035017	0.1	0.384590
11.036683	0.1	0.385633
11.038350	0.1	0.385684
11.040017	0.1	0.384306
11.041683	0.1	0.382578
11.043350	0.1	0.382042
11.045017	0.1	0.383831
11.046683	0.1	0.388324
11.048350	0.1	0.394606
11.050017	0.1	0.400739
11.051683	0.1	0.405074
11.053350	0.1	0.407016
11.055017	0.1	0.406974
11.056683	0.1	0.405922
11.058350	0.1	0.404622
11.060017	0.1	0.403440
11.061683	0.1	0.403025
11.063350	0.1	0.404259
11.065017	0.1	0.407826
11.066683	0.1	0.413638
11.068350	0.1	0.419877
11.070017	0.1	0.424008
11.071683	0.1	0.425363
11.073350	0.1	0.424855
11.075017	0.1	0.423132
11.076683	0.1	0.420641
11.078350	0.1	0.418546
11.080017	0.1	0.418471
11.081683	0.1	0.421321
11.083350	0.1	0.426588
11.085017	0.1	0.432795
11.086683	0.1	0.438406
11.088350	0.1	0.443058
11.090017	0.1	0.447566
11.091683	0.1	0.452558
11.093350	0.1	0.457959
11.095017	0.1	0.463207
11.096683	0.1	0.467603
11.098350	0.1	0.470961
11.100017	0.1	0.473727
11.101683	0.1	0.476441
11.103350	0.1	0.479226
11.105017	0.1	0.481601
11.106683	0.1	0.482826
11.108350	0.1	0.482667
11.110017	0.1	0.481773
11.111683	0.1	0.481559
11.113350	0.1	0.483510
11.115017	0.1	0.487738
11.116683	0.1	0.492767
11.118350	0.1	0.496996
11.120017	0.1	0.499832
11.121683	0.1	0.501834
11.123350	0.1	0.503538
11.125017	0.1	0.504204
11.126683	0.1	0.502421
11.128350	0.1	0.497876
11.130017	0.1	0.492134
11.131683	0.1	0.488157
11.133350	0.1	0.488800
11.135017	0.1	0.494733
11.136683	0.1	0.503981
11.138350	0.1	0.513876
11.140017	0.1	0.522677
11.141683	0.1	0.529638
11.143350	0.1	0.534467
11.145017	0.1	0.537056
11.146683	0.1	0.537424
11.148350	0.1	0.535897
11.150017	0.1	0.533834
11.151683	0.1	0.533373
11.153350	0.1	0.535478
11.155017	0.1	0.538854
11.156683	0.1	0.541289
11.158350	0.1	0.541857
11.160017	0.1	0.541699
11.161683	0.1	0.542328
11.163350	0.1	0.543753
11.165017	0.1	0.544908
11.166683	0.1	0.545564
11.168350	0.1	0.546603
11.170017	0.1	0.548381
11.171683	0.1	0.550440
11.173350	0.1	0.552824
11.175017	0.1	0.556046
11.176683	0.1	0.560260
11.178350	0.1	0.564954
11.180017	0.1	0.568889
11.181683	0.1	0.570631
11.183350	0.1	0.569606
11.185017	0.1	0.566565
11.186683	0.1	0.562887
11.188350	0.1	0.559231
11.190017	0.1	0.555431
11.191683	0.1	0.551865
11.193350	0.1	0.549387
11.195017	0.1	0.547701
11.196683	0.1	0.546020
11.198350	0.1	0.545224
11.200017	0.1	0.547487
11.201683	0.1	0.553592
11.203350	0.1	0.561764
11.205017	0.1	0.568843
11.206683	0.1	0.572219
11.208350	0.1	0.571474
11.210017	0.1	0.568414
11.211683	0.1	0.565643
11.213350	0.1	0.564875
11.215017	0.1	0.566188
11.216683	0.1	0.568712
11.218350	0.1	0.571623
11.220017	0.1	0.574240
11.221683	0.1	0.576088
11.223350	0.1	0.577490
11.225017	0.1	0.579255
11.226683	0.1	0.581630
11.228350	0.1	0.584233
11.230017	0.1	0.586435
11.231683	0.1	0.587455
11.233350	0.1	0.587106
11.235017	0.1	0.586230
11.236683	0.1	0.585844
11.238350	0.1	0.586314
11.240017	0.1	0.587432
11.241683	0.1	0.588549
11.243350	0.1	0.588950
11.245017	0.1	0.588843
11.246683	0.1	0.589476
11.248350	0.1	0.591418
11.250017	0.1	0.593364
11.251683	0.1	0.593239
11.253350	0.1	0.590100
11.255017	0.1	0.585061
11.256683	0.1	0.580600
11.258350	0.1	0.578761
11.260017	0.1	0.579911
11.261683	0.1	0.583418
11.263350	0.1	0.588289
11.265017	0.1	0.593131
11.266683	0.1	0.597127
11.268350	0.1	0.600773
11.270017	0.1	0.604666
11.271683	0.1	0.608088
11.273350	0.1	0.609369
11.275017	0.1	0.608000
11.276683	0.1	0.605281
11.278350	0.1	0.602314
11.280017	0.1	0.599246
11.281683	0.1	0.596517
11.283350	0.1	0.594747
11.285017	0.1	0.593527
11.286683	0.1	0.591846
11.288350	0.1	0.589821
11.290017	0.1	0.588838
11.291683	0.1	0.589471
11.293350	0.1	0.590594
11.295017	0.1	0.590887
11.296683	0.1	0.589862
11.298350	0.1	0.587781
11.300017	0.1	0.585569
11.301683	0.1	0.584107
11.303350	0.1	0.583027
11.305017	0.1	0.581294
11.306683	0.1	0.578775
11.308350	0.1	0.576261
11.310017	0.1	0.574528
11.311683	0.1	0.573690
11.313350	0.1	0.573294
11.315017	0.1	0.572726
11.316683	0.1	0.570933
11.318350	0.1	0.567269
11.320017	0.1	0.563394
11.321683	0.1	0.562370
11.323350	0.1	0.565550
11.325017	0.1	0.571464
11.326683	0.1	0.576931
11.328350	0.1	0.578831
11.330017	0.1	0.576084
11.331683	0.1	0.570235
11.333350	0.1	0.563893
11.335017	0.1	0.558491
11.336683	0.1	0.553713
11.338350	0.1	0.549061
11.340017	0.1	0.545247
11.341683	0.1	0.543268
11.343350	0.1	0.542696
11.345017	0.1	0.542109
11.346683	0.1	0.541150
11.348350	0.1	0.541168
11.350017	0.1	0.543529
11.351683	0.1	0.547981
11.353350	0.1	0.552968
11.355017	0.1	0.556777
11.356683	0.1	0.558114
11.358350	0.1	0.556102
11.360017	0.1	0.550705
11.361683	0.1	0.543781
11.363350	0.1	0.538779
11.365017	0.1	0.538016
11.366683	0.1	0.540456
11.368350	0.1	0.542882
11.370017	0.1	0.542616
11.371683	0.1	0.538956
11.373350	0.1	0.533690
11.375017	0.1	0.530318
11.376683	0.1	0.531017
11.378350	0.1	0.534384
11.380017	0.1	0.537280
11.381683	0.1	0.537885
11.383350	0.1	0.536218
11.385017	0.1	0.533056
11.386683	0.1	0.529317
11.388350	0.1	0.526202
11.390017	0.1	0.524735
11.391683	0.1	0.524665
11.393350	0.1	0.524740
11.395017	0.1	0.524148
11.396683	0.1	0.522751
11.398350	0.1	0.520512
11.400017	0.1	0.517471
11.401683	0.1	0.513974
11.403350	0.1	0.510328
11.405017	0.1	0.506779
11.406683	0.1	0.504227
11.408350	0.1	0.503901
11.410017	0.1	0.505741
11.411683	0.1	0.508511
11.413350	0.1	0.511464
11.415017	0.1	0.514761
11.416683	0.1	0.518151
11.418350	0.1	0.520493
11.420017	0.1	0.520865
11.421683	0.1	0.519697
11.423350	0.1	0.518309
11.425017	0.1	0.517182
11.426683	0.1	0.515580
11.428350	0.1	0.513112
11.430017	0.1	0.510467
11.431683	0.1	0.508777
11.433350	0.1	0.508651
11.435017	0.1	0.509648
11.436683	0.1	0.510379
11.438350	0.1	0.509596
11.440017	0.1	0.507128
11.441683	0.1	0.503706
11.443350	0.1	0.500451
11.445017	0.1	0.498393
11.446683	0.1	0.497997
11.448350	0.1	0.499063
11.450017	0.1	0.500758
11.451683	0.1	0.501932
11.453350	0.1	0.501894
11.455017	0.1	0.500823
11.456683	0.1	0.499198
11.458350	0.1	0.497308
11.460017	0.1	0.495580
11.461683	0.1	0.494514
11.463350	0.1	0.494262
11.465017	0.1	0.494970
11.466683	0.1	0.496376
11.468350	0.1	0.497294
11.470017	0.1	0.496744
11.471683	0.1	0.495147
11.473350	0.1	0.493717
11.475017	0.1	0.492944
11.476683	0.1	0.492050
11.478350	0.1	0.490625
11.480017	0.1	0.489880
11.481683	0.1	0.491086
11.483350	0.1	0.493950
11.485017	0.1	0.497582
11.486683	0.1	0.501806
11.488350	0.1	0.506788
11.490017	0.1	0.511878
11.491683	0.1	0.515343
11.493350	0.1	0.515752
11.495017	0.1	0.513238
11.496683	0.1	0.509014
11.498350	0.1	0.504488
11.500017	0.1	0.500660
11.501683	0.1	0.497950
11.503350	0.1	0.496428
11.505017	0.1	0.495822
11.506683	0.1	0.495613
11.508350	0.1	0.495766
11.510017	0.1	0.496679
11.511683	0.1	0.498146
11.513350	0.1	0.499492
11.515017	0.1	0.500493
11.516683	0.1	0.501596
11.518350	0.1	0.503543
11.520017	0.1	0.506714
11.521683	0.1	0.510337
11.523350	0.1	0.512684
11.525017	0.1	0.512623
11.526683	0.1	0.510677
11.528350	0.1	0.508237
11.530017	0.1	0.506281
11.531683	0.1	0.504791
11.533350	0.1	0.502341
11.535017	0.1	0.497177
11.536683	0.1	0.489624
11.538350	0.1	0.482276
11.540017	0.1	0.477354
11.541683	0.1	0.475058
11.543350	0.1	0.474332
11.545017	0.1	0.474290
11.546683	0.1	0.474295
11.548350	0.1	0.473033
11.550017	0.1	0.469047
11.551683	0.1	0.462770
11.553350	0.1	0.456823
11.555017	0.1	0.454048
11.556683	0.1	0.455971
11.558350	0.1	0.462066
11.560017	0.1	0.469182
11.561683	0.1	0.472930
11.563350	0.1	0.470760
11.565017	0.1	0.463407
11.566683	0.1	0.453903
11.568350	0.1	0.445605
11.570017	0.1	0.440413
11.571683	0.1	0.438681
11.573350	0.1	0.439747
11.575017	0.1	0.441796
11.576683	0.1	0.442816
11.578350	0.1	0.442448
11.580017	0.1	0.441656
11.581683	0.1	0.441046
11.583350	0.1	0.440944
11.585017	0.1	0.441703
11.586683	0.1	0.442513
11.588350	0.1	0.441349
11.590017	0.1	0.436953
11.591683	0.1	0.430387
11.593350	0.1	0.423905
11.595017	0.1	0.418946
11.596683	0.1	0.416012
11.598350	0.1	0.415314
11.600017	0.1	0.416362
11.601683	0.1	0.417694
11.603350	0.1	0.417451
11.605017	0.1	0.414513
11.606683	0.1	0.409442
11.608350	0.1	0.404054
11.610017	0.1	0.399938
11.611683	0.1	0.397842
11.613350	0.1	0.397977
11.615017	0.1	0.399910
11.616683	0.1	0.402508
11.618350	0.1	0.404445
11.620017	0.1	0.404674
11.621683	0.1	0.402536
11.623350	0.1	0.398275
11.625017	0.1	0.393116
11.626683	0.1	0.388315
11.628350	0.1	0.384809
11.630017	0.1	0.383081
11.631683	0.1	0.382653
11.633350	0.1	0.382354
11.635017	0.1	0.381223
11.636683	0.1	0.378997
11.638350	0.1	0.375807
11.640017	0.1	0.371728
11.641683	0.1	0.367416
11.643350	0.1	0.364040
11.645017	0.1	0.362005
11.646683	0.1	0.360790
11.648350	0.1	0.359346
11.650017	0.1	0.356338
11.651683	0.1	0.351123
11.653350	0.1	0.344473
11.655017	0.1	0.337898
11.656683	0.1	0.332934
11.658350	0.1	0.330722
11.660017	0.1	0.331467
11.661683	0.1	0.333977
11.663350	0.1	0.336184
11.665017	0.1	0.336524
11.666683	0.1	0.334787
11.668350	0.1	0.331942
11.670017	0.1	0.329237
11.671683	0.1	0.327076
11.673350	0.1	0.324999
11.675017	0.1	0.323108
11.676683	0.1	0.322605
11.678350	0.1	0.324273
11.680017	0.1	0.327132
11.681683	0.1	0.329153
11.683350	0.1	0.328990
11.685017	0.1	0.326922
11.686683	0.1	0.323979
11.688350	0.1	0.320650
11.690017	0.1	0.316771
11.691683	0.1	0.312300
11.693350	0.1	0.308077
11.695017	0.1	0.305283
11.696683	0.1	0.304198
11.698350	0.1	0.304077
11.700017	0.1	0.303905
11.701683	0.1	0.302787
11.703350	0.1	0.300203
11.705017	0.1	0.296668
11.706683	0.1	0.294028
11.708350	0.1	0.294340
11.710017	0.1	0.297907
11.711683	0.1	0.302615
11.713350	0.1	0.305818
11.715017	0.1	0.306480
11.716683	0.1	0.305288
11.718350	0.1	0.303597
11.720017	0.1	0.302689
11.721683	0.1	0.302969
11.723350	0.1	0.303239
11.725017	0.1	0.301646
11.726683	0.1	0.297418
11.728350	0.1	0.291024
11.730017	0.1	0.283555
11.731683	0.1	0.276361
11.733350	0.1	0.270647
11.735017	0.1	0.267015
11.736683	0.1	0.265138
11.738350	0.1	0.264272
11.740017	0.1	0.264151
11.741683	0.1	0.264486
11.743350	0.1	0.264281
11.745017	0.1	0.263005
11.746683	0.1	0.261804
11.748350	0.1	0.262135
11.750017	0.1	0.263886
11.751683	0.1	0.266586
11.753350	0.1	0.271080
11.755017	0.1	0.278046
11.756683	0.1	0.285935
11.758350	0.1	0.291816
11.760017	0.1	0.293697
11.761683	0.1	0.291341
11.763350	0.1	0.285958
11.765017	0.1	0.279620
11.766683	0.1	0.274167
11.768350	0.1	0.270274
11.770017	0.1	0.267923
11.771683	0.1	0.267196
11.773350	0.1	0.268323
11.775017	0.1	0.271136
11.776683	0.1	0.274782
11.778350	0.1	0.278223
11.780017	0.1	0.280780
11.781683	0.1	0.281762
11.783350	0.1	0.280668
11.785017	0.1	0.278349
11.786683	0.1	0.276635
11.788350	0.1	0.276300
11.790017	0.1	0.276025
11.791683	0.1	0.274349
11.793350	0.1	0.272063
11.795017	0.1	0.270894
11.796683	0.1	0.270861
11.798350	0.1	0.270773
11.800017	0.1	0.270139
11.801683	0.1	0.269250
11.803350	0.1	0.268207
11.805017	0.1	0.267234
11.806683	0.1	0.267653
11.808350	0.1	0.271136
11.810017	0.1	0.277730
11.811683	0.1	0.285553
11.813350	0.1	0.291904
11.815017	0.1	0.294293
11.816683	0.1	0.291741
11.818350	0.1	0.285599
11.820017	0.1	0.278978
11.821683	0.1	0.275192
11.823350	0.1	0.275732
11.825017	0.1	0.279113
11.826683	0.1	0.282563
11.828350	0.1	0.284831
11.830017	0.1	0.286340
11.831683	0.1	0.287443
11.833350	0.1	0.287741
11.835017	0.1	0.287108
11.836683	0.1	0.286750
11.838350	0.1	0.288626
11.840017	0.1	0.293823
11.841683	0.1	0.301395
11.843350	0.1	0.308608
11.845017	0.1	0.313041
11.846683	0.1	0.314866
11.848350	0.1	0.316398
11.850017	0.1	0.319248
11.851683	0.1	0.322885
11.853350	0.1	0.326061
11.855017	0.1	0.328384
11.856683	0.1	0.330275
11.858350	0.1	0.332422
11.860017	0.1	0.335067
11.861683	0.1	0.337861
11.863350	0.1	0.340245
11.865017	0.1	0.341390
11.866683	0.1	0.340641
11.868350	0.1	0.338932
11.870017	0.1	0.338689
11.871683	0.1	0.341954
11.873350	0.1	0.348804
11.875017	0.1	0.357162
11.876683	0.1	0.363947
11.878350	0.1	0.366997
11.880017	0.1	0.366792
11.881683	0.1	0.365893
11.883350	0.1	0.366489
11.885017	0.1	0.369251
11.886683	0.1	0.373786
11.888350	0.1	0.378950
11.890017	0.1	0.383104
11.891683	0.1	0.385488
11.893350	0.1	0.387109
11.895017	0.1	0.389414
11.896683	0.1	0.392799
11.898350	0.1	0.396688
11.900017	0.1	0.399952
11.901683	0.1	0.401726
11.903350	0.1	0.402699
11.905017	0.1	0.404734
11.906683	0.1	0.409000
11.908350	0.1	0.415239
11.910017	0.1	0.422727
11.911683	0.1	0.431058
11.913350	0.1	0.440003
11.915017	0.1	0.449219
11.916683	0.1	0.458076
11.918350	0.1	0.465238
11.920017	0.1	0.469228
11.921683	0.1	0.469857
11.923350	0.1	0.468809
11.925017	0.1	0.468590
11.926683	0.1	0.470704
11.928350	0.1	0.474965
11.930017	0.1	0.480358
11.931683	0.1	0.486248
11.933350	0.1	0.492875
11.935017	0.1	0.500320
11.936683	0.1	0.507701
11.938350	0.1	0.514472
11.940017	0.1	0.521475
11.941683	0.1	0.529424
11.943350	0.1	0.537736
11.945017	0.1	0.545452
11.946683	0.1	0.552614
11.948350	0.1	0.560661
11.950017	0.1	0.570551
11.951683	0.1	0.580563
11.953350	0.1	0.588074
11.955017	0.1	0.593001
11.956683	0.1	0.597546
11.958350	0.1	0.603357
11.960017	0.1	0.610035
11.961683	0.1	0.616023
11.963350	0.1	0.620782
11.965017	0.1	0.625760
11.966683	0.1	0.633099
11.968350	0.1	0.643539
11.970017	0.1	0.655395
11.971683	0.1	0.665640
11.973350	0.1	0.672759
11.975017	0.1	0.677817
11.976683	0.1	0.682711
11.978350	0.1	0.688438
11.980017	0.1	0.694809
11.981683	0.1	0.700899
11.983350	0.1	0.705794
11.985017	0.1	0.709640
11.986683	0.1	0.713971
11.988350	0.1	0.720713
11.990017	0.1	0.730921
11.991683	0.1	0.744206
11.993350	0.1	0.758995
11.995017	0.1	0.773449
11.996683	0.1	0.786344
11.998350	0.1	0.796788
12.000017	0.1	0.804146
12.001683	0.1	0.809226
12.003350	0.1	0.814614
12.005017	0.1	0.822316
12.006683	0.1	0.831890
12.008350	0.1	0.841664
12.010017	0.1	0.850526
12.011683	0.1	0.858423
12.013350	0.1	0.866237
12.015017	0.1	0.875029
12.016683	0.1	0.885623
12.018350	0.1	0.898722
12.020017	0.1	0.914130
12.021683	0.1	0.929786
12.023350	0.1	0.943053
12.025017	0.1	0.953311
12.026683	0.1	0.961954
12.028350	0.1	0.970284
12.030017	0.1	0.978978
12.031683	0.1	0.988995
12.033350	0.1	1.001041
12.035017	0.1	1.014178
12.036683	0.1	1.026704
12.038350	0.1	1.038439
12.040017	0.1	1.050550
12.041683	0.1	1.063566
12.043350	0.1	1.076800
12.045017	0.1	1.089135
12.046683	0.1	1.099808
12.048350	0.1	1.109140
12.050017	0.1	1.118267
12.051683	0.1	1.128186
12.053350	0.1	1.139548
12.055017	0.1	1.152572
12.056683	0.1	1.166873
12.058350	0.1	1.181886
12.060017	0.1	1.197020
12.061683	0.1	1.211083
12.063350	0.1	1.222724
12.065017	0.1	1.231665
12.066683	0.1	1.238845
12.068350	0.1	1.245514
12.070017	0.1	1.252443
12.071683	0.1	1.260149
12.073350	0.1	1.269402
12.075017	0.1	1.280271
12.076683	0.1	1.291432
12.078350	0.1	1.301430
12.080017	0.1	1.309938
12.081683	0.1	1.317482
12.083350	0.1	1.324322
12.085017	0.1	1.330166
12.086683	0.1	1.335177
12.088350	0.1	1.340420
12.090017	0.1	1.346832
12.091683	0.1	1.354134
12.093350	0.1	1.360895
12.095017	0.1	1.365519
12.096683	0.1	1.367819
12.098350	0.1	1.369826
12.100017	0.1	1.373962
12.101683	0.1	1.380686
12.103350	0.1	1.388513
12.105017	0.1	1.395438
12.106683	0.1	1.399959
12.108350	0.1	1.401543
12.110017	0.1	1.400863
12.111683	0.1	1.399508
12.113350	0.1	1.398898
12.115017	0.1	1.399121
12.116683	0.1	1.398697
12.118350	0.1	1.395927
12.120017	0.1	1.391103
12.121683	0.1	1.387028
12.123350	0.1	1.386637
12.125017	0.1	1.390376
12.126683	0.1	1.396192
12.128350	0.1	1.401291
12.130017	0.1	1.403722
12.131683	0.1	1.403331
12.133350	0.1	1.401450
12.135017	0.1	1.399405
12.136683	0.1	1.397664
12.138350	0.1	1.396118
12.140017	0.1	1.394460
12.141683	0.1	1.392937
12.143350	0.1	1.392500
12.145017	0.1	1.392826
12.146683	0.1	1.391750
12.148350	0.1	1.387745
12.150017	0.1	1.381142
12.151683	0.1	1.373026
12.153350	0.1	1.364788
12.155017	0.1	1.358101
12.156683	0.1	1.354120
12.158350	0.1	1.352625
12.160017	0.1	1.352141
12.161683	0.1	1.350725
12.163350	0.1	1.347302
12.165017	0.1	1.342511
12.166683	0.1	1.337621
12.168350	0.1	1.332927
12.170017	0.1	1.327693
12.171683	0.1	1.320881
12.173350	0.1	1.311991
12.175017	0.1	1.301439
12.176683	0.1	1.290315
12.178350	0.1	1.280392
12.180017	0.1	1.273383
12.181683	0.1	1.269705
12.183350	0.1	1.268843
12.185017	0.1	1.269649
12.186683	0.1	1.269723
12.188350	0.1	1.266166
12.190017	0.1	1.257546
12.191683	0.1	1.245230
12.193350	0.1	1.232261
12.195017	0.1	1.220773
12.196683	0.1	1.211111
12.198350	0.1	1.203083
12.200017	0.1	1.196978
12.201683	0.1	1.193029
12.203350	0.1	1.190412
12.205017	0.1	1.187720
12.206683	0.1	1.184386
12.208350	0.1	1.180894
12.210017	0.1	1.177834
12.211683	0.1	1.175245
12.213350	0.1	1.172340
12.215017	0.1	1.167716
12.216683	0.1	1.159892
12.218350	0.1	1.149182
12.220017	0.1	1.139068
12.221683	0.1	1.133513
12.223350	0.1	1.132931
12.225017	0.1	1.134570
12.226683	0.1	1.135897
12.228350	0.1	1.136134
12.230017	0.1	1.135082
12.231683	0.1	1.132032
12.233350	0.1	1.126514
12.235017	0.1	1.119417
12.236683	0.1	1.112446
12.238350	0.1	1.107054
12.240017	0.1	1.104269
12.241683	0.1	1.104372
12.243350	0.1	1.106891
12.245017	0.1	1.111352
12.246683	0.1	1.117103
12.248350	0.1	1.123287
12.250017	0.1	1.129839
12.251683	0.1	1.137676
12.253350	0.1	1.147147
12.255017	0.1	1.157299
12.256683	0.1	1.167203
12.258350	0.1	1.176726
12.260017	0.1	1.185518
12.261683	0.1	1.192731
12.263350	0.1	1.198193
12.265017	0.1	1.202873
12.266683	0.1	1.208098
12.268350	0.1	1.214463
12.270017	0.1	1.221327
12.271683	0.1	1.227963
12.273350	0.1	1.235455
12.275017	0.1	1.246529
12.276683	0.1	1.262892
12.278350	0.1	1.283749
12.280017	0.1	1.307037
12.281683	0.1	1.331107
12.283350	0.1	1.355256
12.285017	0.1	1.379047
12.286683	0.1	1.401133
12.288350	0.1	1.419736
12.290017	0.1	1.434800
12.291683	0.1	1.448505
12.293350	0.1	1.463201
12.295017	0.1	1.479513
12.296683	0.1	1.496342
12.298350	0.1	1.512207
12.300017	0.1	1.526624
12.301683	0.1	1.540240
12.303350	0.1	1.554242
12.305017	0.1	1.569837
12.306683	0.1	1.587807
12.308350	0.1	1.608524
12.310017	0.1	1.632199
12.311683	0.1	1.658355
12.313350	0.1	1.685400
12.315017	0.1	1.711482
12.316683	0.1	1.735608
12.318350	0.1	1.757843
12.320017	0.1	1.779129
12.321683	0.1	1.800763
12.323350	0.1	1.823278
12.325017	0.1	1.846254
12.326683	0.1	1.869835
12.328350	0.1	1.895195
12.330017	0.1	1.922711
12.331683	0.1	1.950613
12.333350	0.1	1.976392
12.335017	0.1	1.999089
12.336683	0.1	2.019913
12.338350	0.1	2.041059
12.340017	0.1	2.064132
12.341683	0.1	2.089296
12.343350	0.1	2.115457
12.345017	0.1	2.141357
12.346683	0.1	2.166741
12.348350	0.1	2.192017
12.350017	0.1	2.217270
12.351683	0.1	2.242522
12.353350	0.1	2.267999
12.355017	0.1	2.293652
12.356683	0.1	2.319152
12.358350	0.1	2.343999
12.360017	0.1	2.367804
12.361683	0.1	2.391362
12.363350	0.1	2.416214
12.365017	0.1	2.442035
12.366683	0.1	2.466063
12.368350	0.1	2.486319
12.370017	0.1	2.503674
12.371683	0.1	2.520182
12.373350	0.1	2.537561
12.375017	0.1	2.557668
12.376683	0.1	2.581677
12.378350	0.1	2.608672
12.380017	0.1	2.636621
12.381683	0.1	2.664244
12.383350	0.1	2.691769
12.385017	0.1	2.720221
12.386683	0.1	2.749851
12.388350	0.1	2.779081
12.390017	0.1	2.805553
12.391683	0.1	2.828347
12.393350	0.1	2.848827
12.395017	0.1	2.869046
12.396683	0.1	2.889931
12.398350	0.1	2.911463
12.400017	0.1	2.933736
12.401683	0.1	2.956861
12.403350	0.1	2.980791
12.405017	0.1	3.005657
12.406683	0.1	3.031762
12.408350	0.1	3.059325
12.410017	0.1	3.087963
12.411683	0.1	3.116704
12.413350	0.1	3.144974
12.415017	0.1	3.172676
12.416683	0.1	3.199168
12.418350	0.1	3.223447
12.420017	0.1	3.245301
12.421683	0.1	3.265855
12.423350	0.1	3.286605
12.425017	0.1	3.307867
12.426683	0.1	3.329185
12.428350	0.1	3.350973
12.430017	0.1	3.374307
12.431683	0.1	3.399407
12.433350	0.1	3.425418
12.435017	0.1	3.451663
12.436683	0.1	3.477936
12.438350	0.1	3.503649
12.440017	0.1	3.527631
12.441683	0.1	3.549042
12.443350	0.1	3.568283
12.445017	0.1	3.586924
12.446683	0.1	3.606691
12.448350	0.1	3.628093
12.450017	0.1	3.649979
12.451683	0.1	3.670296
12.453350	0.1	3.687404
12.455017	0.1	3.701369
12.456683	0.1	3.713658
12.458350	0.1	3.725579
12.460017	0.1	3.737407
12.461683	0.1	3.748178
12.463350	0.1	3.756396
12.465017	0.1	3.761952
12.466683	0.1	3.766557
12.468350	0.1	3.771978
12.470017	0.1	3.778413
12.471683	0.1	3.784220
12.473350	0.1	3.787237
12.475017	0.1	3.786911
12.476683	0.1	3.784802
12.478350	0.1	3.782827
12.480017	0.1	3.781337
12.481683	0.1	3.778939
12.483350	0.1	3.774068
12.485017	0.1	3.767111
12.486683	0.1	3.760601
12.488350	0.1	3.756383
12.490017	0.1	3.753458
12.491683	0.1	3.749128
12.493350	0.1	3.741439
12.495017	0.1	3.730445
12.496683	0.1	3.717635
12.498350	0.1	3.704419
12.500017	0.1	3.691134
12.501683	0.1	3.677565
12.503350	0.1	3.664345
12.505017	0.1	3.653108
12.506683	0.1	3.644484
12.508350	0.1	3.636796
12.510017	0.1	3.627879
12.511683	0.1	3.617294
12.513350	0.1	3.605820
12.515017	0.1	3.594044
12.516683	0.1	3.582006
12.518350	0.1	3.569308
12.520017	0.1	3.555277
12.521683	0.1	3.539496
12.523350	0.1	3.522332
12.525017	0.1	3.505042
12.526683	0.1	3.489242
12.528350	0.1	3.475733
12.530017	0.1	3.463659
12.531683	0.1	3.452054
12.533350	0.1	3.441647
12.535017	0.1	3.433642
12.536683	0.1	3.427248
12.538350	0.1	3.419649
12.540017	0.1	3.409004
12.541683	0.1	3.396627
12.543350	0.1	3.385511
12.545017	0.1	3.377260
12.546683	0.1	3.370456
12.548350	0.1	3.362326
12.550017	0.1	3.351928
12.551683	0.1	3.340510
12.553350	0.1	3.329138
12.555017	0.1	3.318079
12.556683	0.1	3.308202
12.558350	0.1	3.301115
12.560017	0.1	3.296994
12.561683	0.1	3.293962
12.563350	0.1	3.289976
12.565017	0.1	3.284453
12.566683	0.1	3.278106
12.568350	0.1	3.271853
12.570017	0.1	3.266176
12.571683	0.1	3.260998
12.573350	0.1	3.255494
12.575017	0.1	3.248635
12.576683	0.1	3.240476
12.578350	0.1	3.232239
12.580017	0.1	3.224942
12.581683	0.1	3.218111
12.583350	0.1	3.209836
12.585017	0.1	3.199042
12.586683	0.1	3.187251
12.588350	0.1	3.176806
12.590017	0.1	3.168369
12.591683	0.1	3.160834
12.593350	0.1	3.151940
12.595017	0.1	3.139223
12.596683	0.1	3.122096
12.598350	0.1	3.102785
12.600017	0.1	3.084401
12.601683	0.1	3.068484
12.603350	0.1	3.054710
12.605017	0.1	3.041900
12.606683	0.1	3.028815
12.608350	0.1	3.013965
12.610017	0.1	2.995692
12.611683	0.1	2.973722
12.613350	0.1	2.950346
12.615017	0.1	2.928693
12.616683	0.1	2.909829
12.618350	0.1	2.892031
12.620017	0.1	2.872539
12.621683	0.1	2.849619
12.623350	0.1	2.823593
12.625017	0.1	2.796329
12.626683	0.1	2.769846
12.628350	0.1	2.744524
12.630017	0.1	2.718950
12.631683	0.1	2.692174
12.633350	0.1	2.664775
12.635017	0.1	2.637440
12.636683	0.1	2.610199
12.638350	0.1	2.582525
12.640017	0.1	2.553784
12.641683	0.1	2.524364
12.643350	0.1	2.495511
12.645017	0.1	2.467614
12.646683	0.1	2.440014
12.648350	0.1	2.412437
12.650017	0.1	2.385718
12.651683	0.1	2.360865
12.653350	0.1	2.337792
12.655017	0.1	2.315403
12.656683	0.1	2.292087
12.658350	0.1	2.266136
12.660017	0.1	2.237018
12.661683	0.1	2.205810
12.663350	0.1	2.174475
12.665017	0.1	2.145241
12.666683	0.1	2.119830
12.668350	0.1	2.098391
12.670017	0.1	2.079122
12.671683	0.1	2.059392
12.673350	0.1	2.037878
12.675017	0.1	2.015186
12.676683	0.1	1.992644
12.678350	0.1	1.970921
12.680017	0.1	1.949528
12.681683	0.1	1.927512
12.683350	0.1	1.904438
12.685017	0.1	1.880364
12.686683	0.1	1.855497
12.688350	0.1	1.830980
12.690017	0.1	1.808805
12.691683	0.1	1.789746
12.693350	0.1	1.772251
12.695017	0.1	1.754081
12.696683	0.1	1.734439
12.698350	0.1	1.714774
12.700017	0.1	1.696926
12.701683	0.1	1.680418
12.703350	0.1	1.663044
12.705017	0.1	1.643999
12.706683	0.1	1.624539
12.708350	0.1	1.605991
12.710017	0.1	1.588534
12.711683	0.1	1.571747
12.713350	0.1	1.555723
12.715017	0.1	1.541232
12.716683	0.1	1.528924
12.718350	0.1	1.518442
12.720017	0.1	1.508137
12.721683	0.1	1.496142
12.723350	0.1	1.481753
12.725017	0.1	1.465473
12.726683	0.1	1.448342
12.728350	0.1	1.431834
12.730017	0.1	1.417529
12.731683	0.1	1.405794
12.733350	0.1	1.395592
12.735017	0.1	1.385929
12.736683	0.1	1.376742
12.738350	0.1	1.368038
12.740017	0.1	1.359107
12.741683	0.1	1.349240
12.743350	0.1	1.338897
12.745017	0.1	1.329626
12.746683	0.1	1.322618
12.748350	0.1	1.317426
12.750017	0.1	1.312317
12.751683	0.1	1.306357
12.753350	0.1	1.299893
12.755017	0.1	1.292704
12.756683	0.1	1.284280
12.758350	0.1	1.275754
12.760017	0.1	1.269025
12.761683	0.1	1.264741
12.763350	0.1	1.262692
12.765017	0.1	1.262459
12.766683	0.1	1.262850
12.768350	0.1	1.262380
12.770017	0.1	1.260610
12.771683	0.1	1.258235
12.773350	0.1	1.256093
12.775017	0.1	1.254142
12.776683	0.1	1.251637
12.778350	0.1	1.248587
12.780017	0.1	1.246417
12.781683	0.1	1.247204
12.783350	0.1	1.251996
12.785017	0.1	1.259553
12.786683	0.1	1.267125
12.788350	0.1	1.272461
12.790017	0.1	1.274929
12.791683	0.1	1.275511
12.793350	0.1	1.276303
12.795017	0.1	1.279349
12.796683	0.1	1.285062
12.798350	0.1	1.291782
12.800017	0.1	1.296899
12.801683	0.1	1.298962
12.803350	0.1	1.299419
12.805017	0.1	1.301579
12.806683	0.1	1.307377
12.808350	0.1	1.316406
12.810017	0.1	1.327181
12.811683	0.1	1.337579
12.813350	0.1	1.345528
12.815017	0.1	1.351265
12.816683	0.1	1.357286
12.818350	0.1	1.365417
12.820017	0.1	1.375396
12.821683	0.1	1.385980
12.823350	0.1	1.396411
12.825017	0.1	1.407256
12.826683	0.1	1.419382
12.828350	0.1	1.432123
12.830017	0.1	1.443862
12.831683	0.1	1.454344
12.833350	0.1	1.464877
12.835017	0.1	1.476030
12.836683	0.1	1.486884
12.838350	0.1	1.496812
12.840017	0.1	1.506670
12.841683	0.1	1.518037
12.843350	0.1	1.531867
12.845017	0.1	1.547989
12.846683	0.1	1.565116
12.848350	0.1	1.581213
12.850017	0.1	1.595002
12.851683	0.1	1.607388
12.853350	0.1	1.620520
12.855017	0.1	1.635686
12.856683	0.1	1.652753
12.858350	0.1	1.670956
12.860017	0.1	1.689093
12.861683	0.1	1.705736
12.863350	0.1	1.720809
12.865017	0.1	1.736339
12.866683	0.1	1.754137
12.868350	0.1	1.773513
12.870017	0.1	1.792046
12.871683	0.1	1.807995
12.873350	0.1	1.821457
12.875017	0.1	1.833555
12.876683	0.1	1.845132
12.878350	0.1	1.856242
12.880017	0.1	1.867390
12.881683	0.1	1.880373
12.883350	0.1	1.896801
12.885017	0.1	1.916424
12.886683	0.1	1.937230
12.888350	0.1	1.957095
12.890017	0.1	1.975019
12.891683	0.1	1.990474
12.893350	0.1	2.002986
12.895017	0.1	2.013044
12.896683	0.1	2.022595
12.898350	0.1	2.033915
12.900017	0.1	2.047881
12.901683	0.1	2.063685
12.903350	0.1	2.079913
12.905017	0.1	2.095369
12.906683	0.1	2.109031
12.908350	0.1	2.119909
12.910017	0.1	2.127769
12.911683	0.1	2.133660
12.913350	0.1	2.139220
12.915017	0.1	2.145823
12.916683	0.1	2.154098
12.918350	0.1	2.163979
12.920017	0.1	2.175472
12.921683	0.1	2.188585
12.923350	0.1	2.202452
12.925017	0.1	2.215174
12.926683	0.1	2.224683
12.928350	0.1	2.230220
12.930017	0.1	2.233395
12.931683	0.1	2.237284
12.933350	0.1	2.243808
12.935017	0.1	2.252110
12.936683	0.1	2.259663
12.938350	0.1	2.264651
12.940017	0.1	2.266876
12.941683	0.1	2.266681
12.943350	0.1	2.264208
12.945017	0.1	2.259910
12.946683	0.1	2.254923
12.948350	0.1	2.250639
12.950017	0.1	2.247840
12.951683	0.1	2.246173
12.953350	0.1	2.244455
12.955017	0.1	2.242071
12.956683	0.1	2.239840
12.958350	0.1	2.239156
12.960017	0.1	2.240767
12.961683	0.1	2.243896
12.963350	0.1	2.246164
12.965017	0.1	2.245316
12.966683	0.1	2.240883
12.968350	0.1	2.233842
12.970017	0.1	2.225814
12.971683	0.1	2.219263
12.973350	0.1	2.216133
12.975017	0.1	2.215798
12.976683	0.1	2.215593
12.978350	0.1	2.213093
12.980017	0.1	2.207384
12.981683	0.1	2.198904
12.983350	0.1	2.188561
12.985017	0.1	2.176636
12.986683	0.1	2.162629
12.988350	0.1	2.147011
12.990017	0.1	2.131946
12.991683	0.1	2.119225
12.993350	0.1	2.108640
12.995017	0.1	2.098782
12.996683	0.1	2.088114
12.998350	0.1	2.074931
13.000017	0.1	2.058232
13.001683	0.1	2.038879
13.003350	0.1	2.018544
13.005017	0.1	1.997827
13.006683	0.1	1.976434
13.008350	0.1	1.954772
13.010017	0.1	1.934031
13.011683	0.1	1.914869
13.013350	0.1	1.896233
13.015017	0.1	1.875991
13.016683	0.1	1.853546
13.018350	0.1	1.829974
13.020017	0.1	1.805271
13.021683	0.1	1.777997
13.023350	0.1	1.747529
13.025017	0.1	1.714756
13.026683	0.1	1.681075
13.028350	0.1	1.647542
13.030017	0.1	1.614876
13.031683	0.1	1.583742
13.033350	0.1	1.554531
13.035017	0.1	1.526880
13.036683	0.1	1.499956
13.038350	0.1	1.473189
13.040017	0.1	1.446600
13.041683	0.1	1.420714
13.043350	0.1	1.395908
13.045017	0.1	1.372034
13.046683	0.1	1.348602
13.048350	0.1	1.325058
13.050017	0.1	1.301235
13.051683	0.1	1.277183
13.053350	0.1	1.252466
13.055017	0.1	1.226617
13.056683	0.1	1.200447
13.058350	0.1	1.176316
13.060017	0.1	1.156423
13.061683	0.1	1.140325
13.063350	0.1	1.124693
13.065017	0.1	1.106393
13.066683	0.1	1.085596
13.068350	0.1	1.065019
13.070017	0.1	1.046811
13.071683	0.1	1.031733
13.073350	0.1	1.020022
13.075017	0.1	1.011221
13.076683	0.1	1.003835
13.078350	0.1	0.995877
13.080017	0.1	0.986001
13.081683	0.1	0.974690
13.083350	0.1	0.964194
13.085017	0.1	0.956887
13.086683	0.1	0.953306
13.088350	0.1	0.951742
13.090017	0.1	0.949702
13.091683	0.1	0.945618
13.093350	0.1	0.939989
13.095017	0.1	0.935127
13.096683	0.1	0.932682
13.098350	0.1	0.931611
13.100017	0.1	0.929660
13.101683	0.1	0.925614
13.103350	0.1	0.919574
13.105017	0.1	0.912515
13.106683	0.1	0.906149
13.108350	0.1	0.902452
13.110017	0.1	0.902703
13.111683	0.1	0.907020
13.113350	0.1	0.914582
13.115017	0.1	0.923988
13.116683	0.1	0.933609
13.118350	0.1	0.942112
13.120017	0.1	0.948855
13.121683	0.1	0.953581
13.123350	0.1	0.955933
13.125017	0.1	0.955942
13.126683	0.1	0.954717
13.128350	0.1	0.953865
13.130017	0.1	0.954247
13.131683	0.1	0.955653
13.133350	0.1	0.957837
13.135017	0.1	0.960864
13.136683	0.1	0.964813
13.138350	0.1	0.969856
13.140017	0.1	0.975826
13.141683	0.1	0.981563
13.143350	0.1	0.985409
13.145017	0.1	0.986424
13.146683	0.1	0.985279
13.148350	0.1	0.984077
13.150017	0.1	0.985167
13.151683	0.1	0.989409
13.153350	0.1	0.995542
13.155017	0.1	1.001931
13.156683	0.1	1.008264
13.158350	0.1	1.014587
13.160017	0.1	1.020040
13.161683	0.1	1.023454
13.163350	0.1	1.024934
13.165017	0.1	1.026229
13.166683	0.1	1.029009
13.168350	0.1	1.033177
13.170017	0.1	1.037959
13.171683	0.1	1.043463
13.173350	0.1	1.049764
13.175017	0.1	1.055626
13.176683	0.1	1.059361
13.178350	0.1	1.060651
13.180017	0.1	1.061144
13.181683	0.1	1.063221
13.183350	0.1	1.068371
13.185017	0.1	1.076418
13.186683	0.1	1.085494
13.188350	0.1	1.092558
13.190017	0.1	1.095263
13.191683	0.1	1.094067
13.193350	0.1	1.091957
13.195017	0.1	1.092325
13.196683	0.1	1.097107
13.198350	0.1	1.105824
13.200017	0.1	1.116088
13.201683	0.1	1.125326
13.203350	0.1	1.132139
13.205017	0.1	1.136689
13.206683	0.1	1.140623
13.208350	0.1	1.145555
13.210017	0.1	1.151119
13.211683	0.1	1.155734
13.213350	0.1	1.158910
13.215017	0.1	1.162044
13.216683	0.1	1.166677
13.218350	0.1	1.172344
13.220017	0.1	1.177308
13.221683	0.1	1.181108
13.223350	0.1	1.185094
13.225017	0.1	1.191054
13.226683	0.1	1.199688
13.228350	0.1	1.210328
13.230017	0.1	1.221979
13.231683	0.1	1.233853
13.233350	0.1	1.244838
13.235017	0.1	1.253732
13.236683	0.1	1.260266
13.238350	0.1	1.265267
13.240017	0.1	1.269770
13.241683	0.1	1.274268
13.243350	0.1	1.278967
13.245017	0.1	1.285025
13.246683	0.1	1.294473
13.248350	0.1	1.307768
13.250017	0.1	1.322664
13.251683	0.1	1.336741
13.253350	0.1	1.349803
13.255017	0.1	1.363554
13.256683	0.1	1.379857
13.258350	0.1	1.399000
13.260017	0.1	1.419620
13.261683	0.1	1.440835
13.263350	0.1	1.463038
13.265017	0.1	1.486284
13.266683	0.1	1.509544
13.268350	0.1	1.532030
13.270017	0.1	1.554373
13.271683	0.1	1.578061
13.273350	0.1	1.604287
13.275017	0.1	1.632981
13.276683	0.1	1.662625
13.278350	0.1	1.691645
13.280017	0.1	1.719920
13.281683	0.1	1.748982
13.283350	0.1	1.780912
13.285017	0.1	1.816428
13.286683	0.1	1.853867
13.288350	0.1	1.890720
13.290017	0.1	1.926566
13.291683	0.1	1.963652
13.293350	0.1	2.004174
13.295017	0.1	2.048514
13.296683	0.1	2.096286
13.298350	0.1	2.147192
13.300017	0.1	2.200552
13.301683	0.1	2.255151
13.303350	0.1	2.309964
13.305017	0.1	2.364907
13.306683	0.1	2.420824
13.308350	0.1	2.479036
13.310017	0.1	2.540904
13.311683	0.1	2.606995
13.313350	0.1	2.676263
13.315017	0.1	2.747136
13.316683	0.1	2.819109
13.318350	0.1	2.892073
13.320017	0.1	2.965778
13.321683	0.1	3.040498
13.323350	0.1	3.117309
13.325017	0.1	3.197822
13.326683	0.1	3.282875
13.328350	0.1	3.371714
13.330017	0.1	3.463607
13.331683	0.1	3.558984
13.333350	0.1	3.657979
13.335017	0.1	3.759693
13.336683	0.1	3.863731
13.338350	0.1	3.970619
13.340017	0.1	4.080446
13.341683	0.1	4.192777
13.343350	0.1	4.307767
13.345017	0.1	4.425729
13.346683	0.1	4.546372
13.348350	0.1	4.669768
13.350017	0.1	4.796656
13.351683	0.1	4.927581
13.353350	0.1	5.063047
13.355017	0.1	5.204268
13.356683	0.1	5.352073
13.358350	0.1	5.505239
13.360017	0.1	5.661105
13.361683	0.1	5.817991
13.363350	0.1	5.976614
13.365017	0.1	6.139302
13.366683	0.1	6.308253
13.368350	0.1	6.484464
13.370017	0.1	6.667110
13.371683	0.1	6.853887
13.373350	0.1	7.043234
13.375017	0.1	7.236283
13.376683	0.1	7.435977
13.378350	0.1	7.644277
13.380017	0.1	7.860642
13.381683	0.1	8.082907
13.383350	0.1	8.309265
13.385017	0.1	8.539581
13.386683	0.1	8.774875
13.388350	0.1	9.015519
13.390017	0.1	9.260578
13.391683	0.1	9.508953
13.393350	0.1	9.760573
13.395017	0.1	10.016272
13.396683	0.1	10.276684
13.398350	0.1	10.541691
13.400017	0.1	10.810667
13.401683	0.1	11.082906
13.403350	0.1	11.358145
13.405017	0.1	11.636089
13.406683	0.1	11.915378
13.408350	0.1	12.193942
13.410017	0.1	12.470628
13.411683	0.1	12.746011
13.413350	0.1	13.021310
13.415017	0.1	13.296916
13.416683	0.1	13.572769
13.418350	0.1	13.848669
13.420017	0.1	14.123111
13.421683	0.1	14.393656
13.423350	0.1	14.658715
13.425017	0.1	14.917930
13.426683	0.1	15.171370
13.428350	0.1	15.419167
13.430017	0.1	15.661689
13.431683	0.1	15.899502
13.433350	0.1	16.132542
13.435017	0.1	16.359612
13.436683	0.1	16.578920
13.438350	0.1	16.788840
13.440017	0.1	16.988628
13.441683	0.1	17.178715
13.443350	0.1	17.360463
13.445017	0.1	17.535524
13.446683	0.1	17.704940
13.448350	0.1	17.868192
13.450017	0.1	18.023113
13.451683	0.1	18.167435
13.453350	0.1	18.300344
13.455017	0.1	18.422278
13.456683	0.1	18.534190
13.458350	0.1	18.637371
13.460017	0.1	18.732790
13.461683	0.1	18.820558
13.463350	0.1	18.900465
13.465017	0.1	18.972768
13.466683	0.1	19.038236
13.468350	0.1	19.097733
13.470017	0.1	19.151564
13.471683	0.1	19.199210
13.473350	0.1	19.239783
13.475017	0.1	19.272733
13.476683	0.1	19.297577
13.478350	0.1	19.313484
13.480017	0.1	19.320408
13.481683	0.1	19.319700
13.483350	0.1	19.312883
13.485017	0.1	19.301209
13.486683	0.1	19.285809
13.488350	0.1	19.266917
13.490017	0.1	19.243257
13.491683	0.1	19.212947
13.493350	0.1	19.175722
13.495017	0.1	19.133231
13.496683	0.1	19.086432
13.498350	0.1	19.034459
13.500017	0.1	18.975809
13.501683	0.1	18.908759
13.503350	0.1	18.831468
13.505017	0.1	18.743430
13.506683	0.1	18.646261
13.508350	0.1	18.542390
13.510017	0.1	18.433468
13.511683	0.1	18.319958
13.513350	0.1	18.201447
13.515017	0.1	18.077050
13.516683	0.1	17.945366
13.518350	0.1	17.805062
13.520017	0.1	17.656358
13.521683	0.1	17.501018
13.523350	0.1	17.340295
13.525017	0.1	17.173705
13.526683	0.1	17.000176
13.528350	0.1	16.818997
13.530017	0.1	16.629016
13.531683	0.1	16.428973
13.533350	0.1	16.218913
13.535017	0.1	15.999903
13.536683	0.1	15.772879
13.538350	0.1	15.538498
13.540017	0.1	15.297304
13.541683	0.1	15.049628
13.543350	0.1	14.795805
13.545017	0.1	14.536395
13.546683	0.1	14.271908
13.548350	0.1	14.002863
13.550017	0.1	13.730144
13.551683	0.1	13.454352
13.553350	0.1	13.175202
13.555017	0.1	12.892103
13.556683	0.1	12.604529
13.558350	0.1	12.311847
13.560017	0.1	12.013908
13.561683	0.1	11.711949
13.563350	0.1	11.408445
13.565017	0.1	11.105645
13.566683	0.1	10.804478
13.568350	0.1	10.504830
13.570017	0.1	10.206313
13.571683	0.1	9.908564
13.573350	0.1	9.612013
13.575017	0.1	9.318031
13.576683	0.1	9.027668
13.578350	0.1	8.740732
13.580017	0.1	8.456493
13.581683	0.1	8.174698
13.583350	0.1	7.896069
13.585017	0.1	7.621734
13.586683	0.1	7.352312
13.588350	0.1	7.088357
13.590017	0.1	6.830976
13.591683	0.1	6.581075
13.593350	0.1	6.338973
13.595017	0.1	6.104810
13.596683	0.1	5.878396
13.598350	0.1	5.658753
13.600017	0.1	5.444479
13.601683	0.1	5.234871
13.603350	0.1	5.030567
13.605017	0.1	4.833471
13.606683	0.1	4.646028
13.608350	0.1	4.469021
13.610017	0.1	4.299879
13.611683	0.1	4.134793
13.613350	0.1	3.972510
13.615017	0.1	3.815079
13.616683	0.1	3.665127
13.618350	0.1	3.523645
13.620017	0.1	3.390182
13.621683	0.1	3.264025
13.623350	0.1	3.144271
13.625017	0.1	3.029308
13.626683	0.1	2.918094
13.628350	0.1	2.811113
13.630017	0.1	2.709175
13.631683	0.1	2.613077
13.633350	0.1	2.524201
13.635017	0.1	2.443637
13.636683	0.1	2.371119
13.638350	0.1	2.304851
13.640017	0.1	2.242317
13.641683	0.1	2.181763
13.643350	0.1	2.122526
13.645017	0.1	2.064100
13.646683	0.1	2.006288
13.648350	0.1	1.950520
13.650017	0.1	1.899218
13.651683	0.1	1.853243
13.653350	0.1	1.811595
13.655017	0.1	1.773550
13.656683	0.1	1.738728
13.658350	0.1	1.705592
13.660017	0.1	1.672166
13.661683	0.1	1.637368
13.663350	0.1	1.601032
13.665017	0.1	1.564259
13.666683	0.1	1.529604
13.668350	0.1	1.499671
13.670017	0.1	1.475392
13.671683	0.1	1.455611
13.673350	0.1	1.438181
13.675017	0.1	1.421487
13.676683	0.1	1.404658
13.678350	0.1	1.387042
13.680017	0.1	1.368993
13.681683	0.1	1.352238
13.683350	0.1	1.337994
13.685017	0.1	1.326050
13.686683	0.1	1.315842
13.688350	0.1	1.306613
13.690017	0.1	1.296750
13.691683	0.1	1.284713
13.693350	0.1	1.271181
13.695017	0.1	1.258915
13.696683	0.1	1.249681
13.698350	0.1	1.242762
13.700017	0.1	1.236810
13.701683	0.1	1.231288
13.703350	0.1	1.225891
13.705017	0.1	1.220340
13.706683	0.1	1.214785
13.708350	0.1	1.209313
13.710017	0.1	1.203585
13.711683	0.1	1.197644
13.713350	0.1	1.192070
13.715017	0.1	1.187115
13.716683	0.1	1.182719
13.718350	0.1	1.179264
13.720017	0.1	1.177038
13.721683	0.1	1.174933
13.723350	0.1	1.170947
13.725017	0.1	1.164088
13.726683	0.1	1.155520
13.728350	0.1	1.148172
13.730017	0.1	1.144772
13.731683	0.1	1.145550
13.733350	0.1	1.147911
13.735017	0.1	1.148889
13.736683	0.1	1.147552
13.738350	0.1	1.144772
13.740017	0.1	1.141625
13.741683	0.1	1.138640
13.743350	0.1	1.135855
13.745017	0.1	1.132856
13.746683	0.1	1.129182
13.748350	0.1	1.125247
13.750017	0.1	1.122099
13.751683	0.1	1.120241
13.753350	0.1	1.119291
13.755017	0.1	1.118411
13.756683	0.1	1.117224
13.758350	0.1	1.116553
13.760017	0.1	1.117713
13.761683	0.1	1.121270
13.763350	0.1	1.126532
13.765017	0.1	1.131585
13.766683	0.1	1.134477
13.768350	0.1	1.134863
13.770017	0.1	1.134062
13.771683	0.1	1.134034
13.773350	0.1	1.136316
13.775017	0.1	1.140838
13.776683	0.1	1.145806
13.778350	0.1	1.149569
13.780017	0.1	1.152176
13.781683	0.1	1.154086
13.783350	0.1	1.154477
13.785017	0.1	1.152321
13.786683	0.1	1.148046
13.788350	0.1	1.143175
13.790017	0.1	1.139278
13.791683	0.1	1.137517
13.793350	0.1	1.138272
13.795017	0.1	1.141080
13.796683	0.1	1.145327
13.798350	0.1	1.150663
13.800017	0.1	1.156274
13.801683	0.1	1.160763
13.803350	0.1	1.163115
13.805017	0.1	1.162943
13.806683	0.1	1.160395
13.808350	0.1	1.156833
13.810017	0.1	1.155003
13.811683	0.1	1.157396
13.813350	0.1	1.164558
13.815017	0.1	1.175408
13.816683	0.1	1.187967
13.818350	0.1	1.198980
13.820017	0.1	1.204740
13.821683	0.1	1.204233
13.823350	0.1	1.200926
13.825017	0.1	1.199925
13.826683	0.1	1.203278
13.828350	0.1	1.208563
13.830017	0.1	1.211907
13.831683	0.1	1.211488
13.833350	0.1	1.208400
13.835017	0.1	1.205127
13.836683	0.1	1.203474
13.838350	0.1	1.203450
13.840017	0.1	1.203800
13.841683	0.1	1.203790
13.843350	0.1	1.203702
13.845017	0.1	1.203590
13.846683	0.1	1.203264
13.848350	0.1	1.203273
13.850017	0.1	1.204442
13.851683	0.1	1.206864
13.853350	0.1	1.209690
13.855017	0.1	1.211953
13.856683	0.1	1.213043
13.858350	0.1	1.212605
13.860017	0.1	1.210766
13.861683	0.1	1.208154
13.863350	0.1	1.205457
13.865017	0.1	1.203027
13.866683	0.1	1.200573
13.868350	0.1	1.198025
13.870017	0.1	1.196456
13.871683	0.1	1.197276
13.873350	0.1	1.201131
13.875017	0.1	1.207748
13.876683	0.1	1.216149
13.878350	0.1	1.225010
13.880017	0.1	1.232247
13.881683	0.1	1.235059
13.883350	0.1	1.232307
13.885017	0.1	1.225928
13.886683	0.1	1.219446
13.888350	0.1	1.216056
13.890017	0.1	1.217239
13.891683	0.1	1.222072
13.893350	0.1	1.228447
13.895017	0.1	1.234324
13.896683	0.1	1.238207
13.898350	0.1	1.240387
13.900017	0.1	1.242394
13.901683	0.1	1.244647
13.903350	0.1	1.246575
13.905017	0.1	1.248531
13.906683	0.1	1.251837
13.908350	0.1	1.256745
13.910017	0.1	1.261481
13.911683	0.1	1.263656
13.913350	0.1	1.262389
13.915017	0.1	1.258873
13.916683	0.1	1.255218
13.918350	0.1	1.253635
13.920017	0.1	1.256163
13.921683	0.1	1.263502
13.923350	0.1	1.273807
13.925017	0.1	1.283856
13.926683	0.1	1.291456
13.928350	0.1	1.295842
13.930017	0.1	1.296685
13.931683	0.1	1.294157
13.933350	0.1	1.289803
13.935017	0.1	1.286180
13.936683	0.1	1.285314
13.938350	0.1	1.287730
13.940017	0.1	1.292787
13.941683	0.1	1.299768
13.943350	0.1	1.308178
13.945017	0.1	1.317100
13.946683	0.1	1.325826
13.948350	0.1	1.334809
13.950017	0.1	1.345072
13.951683	0.1	1.356686
13.953350	0.1	1.367973
13.955017	0.1	1.376462
13.956683	0.1	1.381109
13.958350	0.1	1.383703
13.960017	0.1	1.386935
13.961683	0.1	1.391615
13.963350	0.1	1.397063
13.965017	0.1	1.402833
13.966683	0.1	1.408611
13.968350	0.1	1.413566
13.970017	0.1	1.417072
13.971683	0.1	1.419345
13.973350	0.1	1.420826
13.975017	0.1	1.421673
13.976683	0.1	1.422665
13.978350	0.1	1.425790
13.980017	0.1	1.432910
13.981683	0.1	1.443909
13.983350	0.1	1.456677
13.985017	0.1	1.469199
13.986683	0.1	1.481422
13.988350	0.1	1.494624
13.990017	0.1	1.509758
13.991683	0.1	1.526247
13.993350	0.1	1.541926
13.995017	0.1	1.554736
13.996683	0.1	1.564529
13.998350	0.1	1.572804
14.000017	0.1	1.581297
14.001683	0.1	1.590922
14.003350	0.1	1.602173
14.005017	0.1	1.615668
14.006683	0.1	1.630844
14.008350	0.1	1.645745
14.010017	0.1	1.659314
14.011683	0.1	1.672572
14.013350	0.1	1.687044
14.015017	0.1	1.702514
14.016683	0.1	1.717182
14.018350	0.1	1.729843
14.020017	0.1	1.740907
14.021683	0.1	1.752516
14.023350	0.1	1.767934
14.025017	0.1	1.789117
14.026683	0.1	1.814929
14.028350	0.1	1.842021
14.030017	0.1	1.866734
14.031683	0.1	1.886748
14.033350	0.1	1.902361
14.035017	0.1	1.916434
14.036683	0.1	1.931880
14.038350	0.1	1.949314
14.040017	0.1	1.968080
14.041683	0.1	1.988495
14.043350	0.1	2.011568
14.045017	0.1	2.037724
14.046683	0.1	2.067066
14.048350	0.1	2.099075
14.050017	0.1	2.131495
14.051683	0.1	2.161642
14.053350	0.1	2.188515
14.055017	0.1	2.212459
14.056683	0.1	2.234397
14.058350	0.1	2.255668
14.060017	0.1	2.277638
14.061683	0.1	2.301512
14.063350	0.1	2.328078
14.065017	0.1	2.357368
14.066683	0.1	2.388768
14.068350	0.1	2.421252
14.070017	0.1	2.454040
14.071683	0.1	2.487414
14.073350	0.1	2.521630
14.075017	0.1	2.555023
14.076683	0.1	2.585193
14.078350	0.1	2.611582
14.080017	0.1	2.635322
14.081683	0.1	2.657860
14.083350	0.1	2.680812
14.085017	0.1	2.705976
14.086683	0.1	2.734414
14.088350	0.1	2.765530
14.090017	0.1	2.797158
14.091683	0.1	2.826643
14.093350	0.1	2.852483
14.095017	0.1	2.875514
14.096683	0.1	2.898220
14.098350	0.1	2.922374
14.100017	0.1	2.947645
14.101683	0.1	2.972130
14.103350	0.1	2.993690
14.105017	0.1	3.011748
14.106683	0.1	3.028116
14.108350	0.1	3.045262
14.110017	0.1	3.064480
14.111683	0.1	3.086161
14.113350	0.1	3.109989
14.115017	0.1	3.134236
14.116683	0.1	3.155959
14.118350	0.1	3.172639
14.120017	0.1	3.183903
14.121683	0.1	3.191824
14.123350	0.1	3.199284
14.125017	0.1	3.207801
14.126683	0.1	3.217123
14.128350	0.1	3.226376
14.130017	0.1	3.234986
14.131683	0.1	3.242996
14.133350	0.1	3.250842
14.135017	0.1	3.258907
14.136683	0.1	3.267233
14.138350	0.1	3.275466
14.140017	0.1	3.283056
14.141683	0.1	3.289576
14.143350	0.1	3.294838
14.145017	0.1	3.298474
14.146683	0.1	3.299420
14.148350	0.1	3.296514
14.150017	0.1	3.290405
14.151683	0.1	3.284137
14.153350	0.1	3.280547
14.155017	0.1	3.279587
14.156683	0.1	3.278945
14.158350	0.1	3.276370
14.160017	0.1	3.271038
14.161683	0.1	3.263541
14.163350	0.1	3.255280
14.165017	0.1	3.247410
14.166683	0.1	3.239992
14.168350	0.1	3.232425
14.170017	0.1	3.224406
14.171683	0.1	3.215605
14.173350	0.1	3.204886
14.175017	0.1	3.191200
14.176683	0.1	3.175577
14.178350	0.1	3.160746
14.180017	0.1	3.147782
14.181683	0.1	3.134357
14.183350	0.1	3.117495
14.185017	0.1	3.096699
14.186683	0.1	3.073802
14.188350	0.1	3.050971
14.190017	0.1	3.029360
14.191683	0.1	3.009127
14.193350	0.1	2.989941
14.195017	0.1	2.971515
14.196683	0.1	2.953680
14.198350	0.1	2.936157
14.200017	0.1	2.918360
14.201683	0.1	2.899366
14.203350	0.1	2.877847
14.205017	0.1	2.852869
14.206683	0.1	2.825721
14.208350	0.1	2.799514
14.210017	0.1	2.776482
14.211683	0.1	2.756496
14.213350	0.1	2.737404
14.215017	0.1	2.716831
14.216683	0.1	2.694638
14.218350	0.1	2.672882
14.220017	0.1	2.653333
14.221683	0.1	2.635974
14.223350	0.1	2.619713
14.225017	0.1	2.603340
14.226683	0.1	2.586129
14.228350	0.1	2.568183
14.230017	0.1	2.550147
14.231683	0.1	2.532704
14.233350	0.1	2.516541
14.235017	0.1	2.501826
14.236683	0.1	2.487605
14.238350	0.1	2.472992
14.240017	0.1	2.458692
14.241683	0.1	2.446123
14.243350	0.1	2.435911
14.245017	0.1	2.427725
14.246683	0.1	2.420451
14.248350	0.1	2.412787
14.250017	0.1	2.404139
14.251683	0.1	2.395352
14.253350	0.1	2.388265
14.255017	0.1	2.384232
14.256683	0.1	2.383273
14.258350	0.1	2.383762
14.260017	0.1	2.383091
14.261683	0.1	2.379688
14.263350	0.1	2.373676
14.265017	0.1	2.365629
14.266683	0.1	2.356446
14.268350	0.1	2.348125
14.270017	0.1	2.343068
14.271683	0.1	2.342449
14.273350	0.1	2.346048
14.275017	0.1	2.352893
14.276683	0.1	2.360875
14.278350	0.1	2.367217
14.280017	0.1	2.370677
14.281683	0.1	2.371958
14.283350	0.1	2.372526
14.285017	0.1	2.373615
14.286683	0.1	2.375436
14.288350	0.1	2.377182
14.290017	0.1	2.377830
14.291683	0.1	2.376968
14.293350	0.1	2.374812
14.295017	0.1	2.371944
14.296683	0.1	2.369089
14.298350	0.1	2.366845
14.300017	0.1	2.365718
14.301683	0.1	2.365881
14.303350	0.1	2.366849
14.305017	0.1	2.368116
14.306683	0.1	2.369387
14.308350	0.1	2.370272
14.310017	0.1	2.370388
14.311683	0.1	2.369182
14.313350	0.1	2.365964
14.315017	0.1	2.361191
14.316683	0.1	2.356870
14.318350	0.1	2.354700
14.320017	0.1	2.354681
14.321683	0.1	2.355902
14.323350	0.1	2.357601
14.325017	0.1	2.359091
14.326683	0.1	2.359916
14.328350	0.1	2.360567
14.330017	0.1	2.361876
14.331683	0.1	2.363361
14.333350	0.1	2.363492
14.335017	0.1	2.361792
14.336683	0.1	2.359208
14.338350	0.1	2.356507
14.340017	0.1	2.354165
14.341683	0.1	2.353140
14.343350	0.1	2.353652
14.345017	0.1	2.354034
14.346683	0.1	2.352609
14.348350	0.1	2.349596
14.350017	0.1	2.346551
14.351683	0.1	2.344884
14.353350	0.1	2.345033
14.355017	0.1	2.346672
14.356683	0.1	2.349326
14.358350	0.1	2.352465
14.360017	0.1	2.355822
14.361683	0.1	2.359799
14.363350	0.1	2.364605
14.365017	0.1	2.369396
14.366683	0.1	2.373215
14.368350	0.1	2.376470
14.370017	0.1	2.380451
14.371683	0.1	2.385923
14.373350	0.1	2.393057
14.375017	0.1	2.401876
14.376683	0.1	2.411520
14.378350	0.1	2.420158
14.380017	0.1	2.426761
14.381683	0.1	2.431897
14.383350	0.1	2.436903
14.385017	0.1	2.443194
14.386683	0.1	2.451860
14.388350	0.1	2.462780
14.390017	0.1	2.474026
14.391683	0.1	2.483581
14.393350	0.1	2.491530
14.395017	0.1	2.499218
14.396683	0.1	2.507605
14.398350	0.1	2.517509
14.400017	0.1	2.529467
14.401683	0.1	2.542427
14.403350	0.1	2.554143
14.405017	0.1	2.563447
14.406683	0.1	2.571368
14.408350	0.1	2.579880
14.410017	0.1	2.590003
14.411683	0.1	2.601594
14.413350	0.1	2.614027
14.415017	0.1	2.626358
14.416683	0.1	2.637780
14.418350	0.1	2.648039
14.420017	0.1	2.657073
14.421683	0.1	2.664491
14.423350	0.1	2.669939
14.425017	0.1	2.674251
14.426683	0.1	2.679429
14.428350	0.1	2.686791
14.430017	0.1	2.695811
14.431683	0.1	2.705217
14.433350	0.1	2.714489
14.435017	0.1	2.723704
14.436683	0.1	2.733059
14.438350	0.1	2.742987
14.440017	0.1	2.753702
14.441683	0.1	2.764557
14.443350	0.1	2.774578
14.445017	0.1	2.783728
14.446683	0.1	2.792850
14.448350	0.1	2.802131
14.450017	0.1	2.810792
14.451683	0.1	2.818587
14.453350	0.1	2.826215
14.455017	0.1	2.834080
14.456683	0.1	2.842038
14.458350	0.1	2.850220
14.460017	0.1	2.859253
14.461683	0.1	2.869884
14.463350	0.1	2.882062
14.465017	0.1	2.894849
14.466683	0.1	2.907882
14.468350	0.1	2.922136
14.470017	0.1	2.938444
14.471683	0.1	2.955911
14.473350	0.1	2.972283
14.475017	0.1	2.985778
14.476683	0.1	2.996507
14.478350	0.1	3.006360
14.480017	0.1	3.017639
14.481683	0.1	3.031865
14.483350	0.1	3.049648
14.485017	0.1	3.071022
14.486683	0.1	3.095083
14.488350	0.1	3.119828
14.490017	0.1	3.143805
14.491683	0.1	3.167442
14.493350	0.1	3.192336
14.495017	0.1	3.220057
14.496683	0.1	3.251261
14.498350	0.1	3.285022
14.500017	0.1	3.319164
14.501683	0.1	3.351616
14.503350	0.1	3.382028
14.505017	0.1	3.412371
14.506683	0.1	3.445507
14.508350	0.1	3.483067
14.510017	0.1	3.524739
14.511683	0.1	3.568986
14.513350	0.1	3.614100
14.515017	0.1	3.659306
14.516683	0.1	3.705295
14.518350	0.1	3.753444
14.520017	0.1	3.804648
14.521683	0.1	3.858865
14.523350	0.1	3.915848
14.525017	0.1	3.975774
14.526683	0.1	4.038536
14.528350	0.1	4.103589
14.530017	0.1	4.170905
14.531683	0.1	4.240549
14.533350	0.1	4.311744
14.535017	0.1	4.384122
14.536683	0.1	4.459037
14.538350	0.1	4.538489
14.540017	0.1	4.623677
14.541683	0.1	4.714648
14.543350	0.1	4.810044
14.545017	0.1	4.907129
14.546683	0.1	5.003447
14.548350	0.1	5.098819
14.550017	0.1	5.195281
14.551683	0.1	5.294960
14.553350	0.1	5.398970
14.555017	0.1	5.508051
14.556683	0.1	5.622501
14.558350	0.1	5.741734
14.560017	0.1	5.865041
14.561683	0.1	5.992195
14.563350	0.1	6.123059
14.565017	0.1	6.257361
14.566683	0.1	6.394605
14.568350	0.1	6.534383
14.570017	0.1	6.677327
14.571683	0.1	6.824248
14.573350	0.1	6.974428
14.575017	0.1	7.126341
14.576683	0.1	7.279515
14.578350	0.1	7.434483
14.580017	0.1	7.591508
14.581683	0.1	7.750113
14.583350	0.1	7.909457
14.585017	0.1	8.069347
14.586683	0.1	8.230647
14.588350	0.1	8.394187
14.590017	0.1	8.560144
14.591683	0.1	8.728756
14.593350	0.1	8.900305
14.595017	0.1	9.073960
14.596683	0.1	9.247679
14.598350	0.1	9.418982
14.600017	0.1	9.585409
14.601683	0.1	9.745816
14.603350	0.1	9.901896
14.605017	0.1	10.057096
14.606683	0.1	10.213442
14.608350	0.1	10.369569
14.610017	0.1	10.522627
14.611683	0.1	10.671816
14.613350	0.1	10.818965
14.615017	0.1	10.965783
14.616683	0.1	11.111423
14.618350	0.1	11.253273
14.620017	0.1	11.389819
14.621683	0.1	11.521820
14.623350	0.1	11.650375
14.625017	0.1	11.774804
14.626683	0.1	11.893283
14.628350	0.1	12.004627
14.630017	0.1	12.108642
14.631683	0.1	12.205713
14.633350	0.1	12.296862
14.635017	0.1	12.383317
14.636683	0.1	12.465538
14.638350	0.1	12.542843
14.640017	0.1	12.614247
14.641683	0.1	12.680315
14.643350	0.1	12.743240
14.645017	0.1	12.804079
14.646683	0.1	12.861597
14.648350	0.1	12.914152
14.650017	0.1	12.961524
14.651683	0.1	13.004658
14.653350	0.1	13.044002
14.655017	0.1	13.078679
14.656683	0.1	13.107308
14.658350	0.1	13.129166
14.660017	0.1	13.144924
14.661683	0.1	13.156193
14.663350	0.1	13.164342
14.665017	0.1	13.170326
14.666683	0.1	13.175388
14.668350	0.1	13.180682
14.670017	0.1	13.186187
14.671683	0.1	13.190992
14.673350	0.1	13.194750
14.675017	0.1	13.198056
14.676683	0.1	13.202252
14.678350	0.1	13.208701
14.680017	0.1	13.217744
14.681683	0.1	13.228948
14.683350	0.1	13.242485
14.685017	0.1	13.259426
14.686683	0.1	13.280772
14.688350	0.1	13.306872
14.690017	0.1	13.337750
14.691683	0.1	13.372921
14.693350	0.1	13.410891
14.695017	0.1	13.450049
14.696683	0.1	13.490389
14.698350	0.1	13.533579
14.700017	0.1	13.581952
14.701683	0.1	13.637450
14.703350	0.1	13.700183
14.705017	0.1	13.768356
14.706683	0.1	13.840175
14.708350	0.1	13.914886
14.710017	0.1	13.992027
14.711683	0.1	14.071413
14.713350	0.1	14.153784
14.715017	0.1	14.240104
14.716683	0.1	14.330074
14.718350	0.1	14.421605
14.720017	0.1	14.511892
14.721683	0.1	14.599855
14.723350	0.1	14.686333
14.725017	0.1	14.771391
14.726683	0.1	14.853752
14.728350	0.1	14.932808
14.730017	0.1	15.009139
14.731683	0.1	15.083286
14.733350	0.1	15.154560
14.735017	0.1	15.221047
14.736683	0.1	15.281118
14.738350	0.1	15.334790
14.740017	0.1	15.382436
14.741683	0.1	15.422865
14.743350	0.1	15.454316
14.745017	0.1	15.476570
14.746683	0.1	15.490917
14.748350	0.1	15.498442
14.750017	0.1	15.499224
14.751683	0.1	15.492952
14.753350	0.1	15.479163
14.755017	0.1	15.457366
14.756683	0.1	15.428062
14.758350	0.1	15.392401
14.760017	0.1	15.350562
14.761683	0.1	15.302124
14.763350	0.1	15.247255
14.765017	0.1	15.186174
14.766683	0.1	15.119109
14.768350	0.1	15.046969
14.770017	0.1	14.970219
14.771683	0.1	14.887895
14.773350	0.1	14.798995
14.775017	0.1	14.704517
14.776683	0.1	14.607175
14.778350	0.1	14.508721
14.780017	0.1	14.409060
14.781683	0.1	14.308365
14.783350	0.1	14.207517
14.785017	0.1	14.106403
14.786683	0.1	14.004507
14.788350	0.1	13.902644
14.790017	0.1	13.802103
14.791683	0.1	13.702898
14.793350	0.1	13.604080
14.795017	0.1	13.504485
14.796683	0.1	13.403608
14.798350	0.1	13.302728
14.800017	0.1	13.204385
14.801683	0.1	13.110614
14.803350	0.1	13.021533
14.805017	0.1	12.935204
14.806683	0.1	12.848969
14.808350	0.1	12.761229
14.810017	0.1	12.672115
14.811683	0.1	12.582783
14.813350	0.1	12.494470
14.815017	0.1	12.407657
14.816683	0.1	12.321677
14.818350	0.1	12.235898
14.820017	0.1	12.151045
14.821683	0.1	12.069074
14.823350	0.1	11.991765
14.825017	0.1	11.919066
14.826683	0.1	11.849026
14.828350	0.1	11.779387
14.830017	0.1	11.708834
14.831683	0.1	11.637318
14.833350	0.1	11.565522
14.835017	0.1	11.493745
14.836683	0.1	11.421368
14.838350	0.1	11.347779
14.840017	0.1	11.273092
14.841683	0.1	11.197440
14.843350	0.1	11.120155
14.845017	0.1	11.040503
14.846683	0.1	10.958705
14.848350	0.1	10.875571
14.850017	0.1	10.791314
14.851683	0.1	10.705148
14.853350	0.1	10.616765
14.855017	0.1	10.527801
14.856683	0.1	10.440373
14.858350	0.1	10.354859
14.860017	0.1	10.269661
14.861683	0.1	10.182625
14.863350	0.1	10.092468
14.865017	0.1	9.998586
14.866683	0.1	9.900192
14.868350	0.1	9.797295
14.870017	0.1	9.692130
14.871683	0.1	9.588315
14.873350	0.1	9.488375
14.875017	0.1	9.392332
14.876683	0.1	9.298422
14.878350	0.1	9.204317
14.880017	0.1	9.108246
14.881683	0.1	9.009615
14.883350	0.1	8.908650
14.885017	0.1	8.806223
14.886683	0.1	8.703927
14.888350	0.1	8.603144
14.890017	0.1	8.504135
14.891683	0.1	8.406593
14.893350	0.1	8.310466
14.895017	0.1	8.215723
14.896683	0.1	8.121873
14.898350	0.1	8.028243
14.900017	0.1	7.935110
14.901683	0.1	7.844218
14.903350	0.1	7.757307
14.905017	0.1	7.674336
14.906683	0.1	7.594209
14.908350	0.1	7.516742
14.910017	0.1	7.442739
14.911683	0.1	7.372657
14.913350	0.1	7.306472
14.915017	0.1	7.244512
14.916683	0.1	7.187040
14.918350	0.1	7.133354
14.920017	0.1	7.082885
14.921683	0.1	7.036766
14.923350	0.1	6.997082
14.925017	0.1	6.964873
14.926683	0.1	6.939396
14.928350	0.1	6.918870
14.930017	0.1	6.901501
14.931683	0.1	6.886618
14.933350	0.1	6.876104
14.935017	0.1	6.873598
14.936683	0.1	6.881086
14.938350	0.1	6.896961
14.940017	0.1	6.917692
14.941683	0.1	6.940626
14.943350	0.1	6.965389
14.945017	0.1	6.993427
14.946683	0.1	7.026698
14.948350	0.1	7.066336
14.950017	0.1	7.112226
14.951683	0.1	7.163547
14.953350	0.1	7.219343
14.955017	0.1	7.278686
14.956683	0.1	7.341076
14.958350	0.1	7.406836
14.960017	0.1	7.476374
14.961683	0.1	7.549226
14.963350	0.1	7.624435
14.965017	0.1	7.701749
14.966683	0.1	7.781745
14.968350	0.1	7.864046
14.970017	0.1	7.946272
14.971683	0.1	8.025412
14.973350	0.1	8.100392
14.975017	0.1	8.173729
14.976683	0.1	8.249641
14.978350	0.1	8.330117
14.980017	0.1	8.413550
14.981683	0.1	8.496805
14.983350	0.1	8.577700
14.985017	0.1	8.656145
14.986683	0.1	8.733594
14.988350	0.1	8.810703
14.990017	0.1	8.885860
14.991683	0.1	8.956613
14.993350	0.1	9.022271
14.995017	0.1	9.084865
14.996683	0.1	9.146924
14.998350	0.1	9.208703
15.000017	0.1	9.268643
15.001683	0.1	9.325915
15.003350	0.1	9.381133
15.005017	0.1	9.434354
15.006683	0.1	9.483919
15.008350	0.1	9.527993
15.010017	0.1	9.565745
15.011683	0.1	9.596874
15.013350	0.1	9.621829
15.015017	0.1	9.641959
15.016683	0.1	9.658099
15.018350	0.1	9.669927
15.020017	0.1	9.677224
15.021683	0.1	9.680912
15.023350	0.1	9.682700
15.025017	0.1	9.683534
15.026683	0.1	9.682607
15.028350	0.1	9.678062
15.030017	0.1	9.668600
15.031683	0.1	9.654691
15.033350	0.1	9.638257
15.035017	0.1	9.620832
15.036683	0.1	9.602206
15.038350	0.1	9.581372
15.040017	0.1	9.557679
15.041683	0.1	9.529940
15.043350	0.1	9.496622
15.045017	0.1	9.457967
15.046683	0.1	9.415955
15.048350	0.1	9.372216
15.050017	0.1	9.327317
15.051683	0.1	9.281100
15.053350	0.1	9.233141
15.055017	0.1	9.183656
15.056683	0.1	9.134221
15.058350	0.1	9.086980
15.060017	0.1	9.042271
15.061683	0.1	8.997833
15.063350	0.1	8.951239
15.065017	0.1	8.901893
15.066683	0.1	8.850298
15.068350	0.1	8.797208
15.070017	0.1	8.743531
15.071683	0.1	8.690180
15.073350	0.1	8.637807
15.075017	0.1	8.586617
15.076683	0.1	8.536805
15.078350	0.1	8.489303
15.080017	0.1	8.445168
15.081683	0.1	8.404227
15.083350	0.1	8.365125
15.085017	0.1	8.326564
15.086683	0.1	8.288072
15.088350	0.1	8.249744
15.090017	0.1	8.211853
15.091683	0.1	8.175108
15.093350	0.1	8.140965
15.095017	0.1	8.110637
15.096683	0.1	8.084015
15.098350	0.1	8.060015
15.100017	0.1	8.037724
15.101683	0.1	8.017160
15.103350	0.1	7.999148
15.105017	0.1	7.984368
15.106683	0.1	7.972978
15.108350	0.1	7.965369
15.110017	0.1	7.961961
15.111683	0.1	7.961714
15.113350	0.1	7.962827
15.115017	0.1	7.964792
15.116683	0.1	7.967805
15.118350	0.1	7.971870
15.120017	0.1	7.977402
15.121683	0.1	7.985099
15.123350	0.1	7.996089
15.125017	0.1	8.012652
15.126683	0.1	8.036648
15.128350	0.1	8.067242
15.130017	0.1	8.101715
15.131683	0.1	8.138013
15.133350	0.1	8.175750
15.135017	0.1	8.215224
15.136683	0.1	8.256375
15.138350	0.1	8.299076
15.140017	0.1	8.343123
15.141683	0.1	8.387985
15.143350	0.1	8.433978
15.145017	0.1	8.482700
15.146683	0.1	8.535543
15.148350	0.1	8.592536
15.150017	0.1	8.652210
15.151683	0.1	8.712616
15.153350	0.1	8.773175
15.155017	0.1	8.835406
15.156683	0.1	8.901455
15.158350	0.1	8.972259
15.160017	0.1	9.047329
15.161683	0.1	9.125462
15.163350	0.1	9.205658
15.165017	0.1	9.287754
15.166683	0.1	9.371666
15.168350	0.1	9.456961
15.170017	0.1	9.543700
15.171683	0.1	9.632558
15.173350	0.1	9.723548
15.175017	0.1	9.815120
15.176683	0.1	9.905887
15.178350	0.1	9.996626
15.180017	0.1	10.088547
15.181683	0.1	10.181018
15.183350	0.1	10.272451
15.185017	0.1	10.361779
15.186683	0.1	10.448964
15.188350	0.1	10.535112
15.190017	0.1	10.621408
15.191683	0.1	10.707388
15.193350	0.1	10.791640
15.195017	0.1	10.873787
15.196683	0.1	10.954184
15.198350	0.1	11.033034
15.200017	0.1	11.110967
15.201683	0.1	11.188644
15.203350	0.1	11.265292
15.205017	0.1	11.339062
15.206683	0.1	11.408622
15.208350	0.1	11.473428
15.210017	0.1	11.532912
15.211683	0.1	11.586496
15.213350	0.1	11.634473
15.215017	0.1	11.677733
15.216683	0.1	11.716397
15.218350	0.1	11.750069
15.220017	0.1	11.778963
15.221683	0.1	11.803401
15.223350	0.1	11.823215
15.225017	0.1	11.838083
15.226683	0.1	11.847690
15.228350	0.1	11.851313
15.230017	0.1	11.847932
15.231683	0.1	11.836975
15.233350	0.1	11.818944
15.235017	0.1	11.795424
15.236683	0.1	11.767931
15.238350	0.1	11.737025
15.240017	0.1	11.702594
15.241683	0.1	11.664191
15.243350	0.1	11.621811
15.245017	0.1	11.576689
15.246683	0.1	11.529434
15.248350	0.1	11.478812
15.250017	0.1	11.424809
15.251683	0.1	11.369698
15.253350	0.1	11.314545
15.255017	0.1	11.257366
15.256683	0.1	11.195391
15.258350	0.1	11.127410
15.260017	0.1	11.053896
15.261683	0.1	10.976503
15.263350	0.1	10.897787
15.265017	0.1	10.819817
15.266683	0.1	10.743067
15.268350	0.1	10.667406
15.270017	0.1	10.593156
15.271683	0.1	10.520145
15.273350	0.1	10.446906
15.275017	0.1	10.372791
15.276683	0.1	10.299869
15.278350	0.1	10.231258
15.280017	0.1	10.168557
15.281683	0.1	10.111327
15.283350	0.1	10.057762
15.285017	0.1	10.006116
15.286683	0.1	9.956127
15.288350	0.1	9.908946
15.290017	0.1	9.866087
15.291683	0.1	9.828890
15.293350	0.1	9.798394
15.295017	0.1	9.775097
15.296683	0.1	9.758761
15.298350	0.1	9.749047
15.300017	0.1	9.746044
15.301683	0.1	9.749839
15.303350	0.1	9.760242
15.305017	0.1	9.777322
15.306683	0.1	9.802440
15.308350	0.1	9.838236
15.310017	0.1	9.886404
15.311683	0.1	9.946781
15.313350	0.1	10.018772
15.315017	0.1	10.101977
15.316683	0.1	10.196180
15.318350	0.1	10.301620
15.320017	0.1	10.418752
15.321683	0.1	10.548066
15.323350	0.1	10.690219
15.325017	0.1	10.846281
15.326683	0.1	11.017579
15.328350	0.1	11.205007
15.330017	0.1	11.409386
15.331683	0.1	11.632349
15.333350	0.1	11.875532
15.335017	0.1	12.139049
15.336683	0.1	12.421859
15.338350	0.1	12.723329
15.340017	0.1	13.043573
15.341683	0.1	13.383953
15.343350	0.1	13.747527
15.345017	0.1	14.136992
15.346683	0.1	14.552679
15.348350	0.1	14.994442
15.350017	0.1	15.463955
15.351683	0.1	15.964084
15.353350	0.1	16.497578
15.355017	0.1	17.066919
15.356683	0.1	17.674696
15.358350	0.1	18.323385
15.360017	0.1	19.014608
15.361683	0.1	19.749175
15.363350	0.1	20.528068
15.365017	0.1	21.352847
15.366683	0.1	22.225990
15.368350	0.1	23.151217
15.370017	0.1	24.132961
15.371683	0.1	25.175032
15.373350	0.1	26.280275
15.375017	0.1	27.451417
15.376683	0.1	28.691674
15.378350	0.1	30.004708
15.380017	0.1	31.394535
15.381683	0.1	32.865377
15.383350	0.1	34.421654
15.385017	0.1	36.067842
15.386683	0.1	37.808195
15.388350	0.1	39.646109
15.390017	0.1	41.583511
15.391683	0.1	43.621250
15.393350	0.1	45.760768
15.395017	0.1	48.005702
15.396683	0.1	50.362311
15.398350	0.1	52.837706
15.400017	0.1	55.436897
15.401683	0.1	58.162143
15.403350	0.1	61.014723
15.405017	0.1	63.996767
15.406683	0.1	67.112106
15.408350	0.1	70.365002
15.410017	0.1	73.758466
15.411683	0.1	77.294740
15.413350	0.1	80.977082
15.415017	0.1	84.810583
15.416683	0.1	88.799805
15.418350	0.1	92.945807
15.420017	0.1	97.247050
15.421683	0.1	101.702297
15.423350	0.1	106.312526
15.425017	0.1	111.081670
15.426683	0.1	116.015244
15.428350	0.1	121.117151
15.430017	0.1	126.388567
15.431683	0.1	131.830499
15.433350	0.1	137.446327
15.435017	0.1	143.240341
15.436683	0.1	149.215106
15.438350	0.1	155.372559
15.440017	0.1	161.716538
15.441683	0.1	168.253263
15.443350	0.1	174.990879
15.445017	0.1	181.938247
15.446683	0.1	189.103605
15.448350	0.1	196.495480
15.450017	0.1	204.124791
15.451683	0.1	212.005135
15.453350	0.1	220.151223
15.455017	0.1	228.577121
15.456683	0.1	237.295781
15.458350	0.1	246.320791
15.460017	0.1	255.668545
15.461683	0.1	265.357723
15.463350	0.1	275.406339
15.465017	0.1	285.830037
15.466683	0.1	296.643195
15.468350	0.1	307.859672
15.470017	0.1	319.491271
15.471683	0.1	331.546786
15.473350	0.1	344.032017
15.475017	0.1	356.949047
15.476683	0.1	370.295695
15.478350	0.1	384.065002
15.480017	0.1	398.243037
15.481683	0.1	412.806776
15.483350	0.1	427.724640
15.485017	0.1	442.958321
15.486683	0.1	458.464469
15.488350	0.1	474.195350
15.490017	0.1	490.096258
15.491683	0.1	506.102788
15.493350	0.1	522.142803
15.495017	0.1	538.140312
15.496683	0.1	554.016205
15.498350	0.1	569.687235
15.500017	0.1	585.067319
15.501683	0.1	600.070437
15.503350	0.1	614.613435
15.505017	0.1	628.619302
15.506683	0.1	642.019748
15.508350	0.1	654.753959
15.510017	0.1	666.764267
15.511683	0.1	677.994490
15.513350	0.1	688.393601
15.515017	0.1	697.920160
15.516683	0.1	706.544365
15.518350	0.1	714.249244
15.520017	0.1	721.029924
15.521683	0.1	726.889214
15.523350	0.1	731.834020
15.525017	0.1	735.879145
15.526683	0.1	739.051225
15.528350	0.1	741.382051
15.530017	0.1	742.902244
15.531683	0.1	743.645817
15.533350	0.1	743.654348
15.535017	0.1	742.972722
15.536683	0.1	741.646146
15.538350	0.1	739.723179
15.540017	0.1	737.255431
15.541683	0.1	734.292791
15.543350	0.1	730.881198
15.545017	0.1	727.062175
15.546683	0.1	722.873328
15.548350	0.1	718.351268
15.550017	0.1	713.533317
15.551683	0.1	708.455593
15.553350	0.1	703.152214
15.555017	0.1	697.657355
15.556683	0.1	692.004678
15.558350	0.1	686.222073
15.560017	0.1	680.328697
15.561683	0.1	674.339380
15.563350	0.1	668.270295
15.565017	0.1	662.139995
15.566683	0.1	655.966416
15.568350	0.1	649.763602
15.570017	0.1	643.542451
15.571683	0.1	637.314027
15.573350	0.1	631.089626
15.575017	0.1	624.878291
15.576683	0.1	618.685913
15.578350	0.1	612.517559
15.580017	0.1	606.379654
15.581683	0.1	600.278462
15.583350	0.1	594.218742
15.585017	0.1	588.204507
15.586683	0.1	582.238162
15.588350	0.1	576.318331
15.590017	0.1	570.441280
15.591683	0.1	564.605371
15.593350	0.1	558.812838
15.595017	0.1	553.067970
15.596683	0.1	547.374753
15.598350	0.1	541.734486
15.600017	0.1	536.145052
15.601683	0.1	530.602774
15.603350	0.1	525.104297
15.605017	0.1	519.648060
15.606683	0.1	514.234058
15.608350	0.1	508.861337
15.610017	0.1	503.527895
15.611683	0.1	498.232656
15.613350	0.1	492.975302
15.615017	0.1	487.755370
15.616683	0.1	482.572588
15.618350	0.1	477.426467
15.620017	0.1	472.314936
15.621683	0.1	467.234166
15.623350	0.1	462.179450
15.625017	0.1	457.145963
15.626683	0.1	452.129385
15.628350	0.1	447.127447
15.630017	0.1	442.141509
15.631683	0.1	437.174943
15.633350	0.1	432.228642
15.635017	0.1	427.300074
15.636683	0.1	422.386392
15.638350	0.1	417.485806
15.640017	0.1	412.597289
15.641683	0.1	407.720367
15.643350	0.1	402.854081
15.645017	0.1	397.997406
15.646683	0.1	393.150347
15.648350	0.1	388.312298
15.650017	0.1	383.481030
15.651683	0.1	378.654627
15.653350	0.1	373.832565
15.655017	0.1	369.015900
15.656683	0.1	364.206313
15.658350	0.1	359.403254
15.660017	0.1	354.604787
15.661683	0.1	349.811274
15.663350	0.1	345.024467
15.665017	0.1	340.244067
15.666683	0.1	335.468399
15.668350	0.1	330.697266
15.670017	0.1	325.931385
15.671683	0.1	321.169519
15.673350	0.1	316.409734
15.675017	0.1	311.653330
15.676683	0.1	306.905210
15.678350	0.1	302.170846
15.680017	0.1	297.453068
15.681683	0.1	292.751198
15.683350	0.1	288.063428
15.685017	0.1	283.389320
15.686683	0.1	278.730253
15.688350	0.1	274.088802
15.690017	0.1	269.467547
15.691683	0.1	264.868802
15.693350	0.1	260.295873
15.695017	0.1	255.752369
15.696683	0.1	251.240162
15.698350	0.1	246.759961
15.700017	0.1	242.312211
15.701683	0.1	237.896350
15.703350	0.1	233.511441
15.705017	0.1	229.157517
15.706683	0.1	224.835160
15.708350	0.1	220.545894
15.710017	0.1	216.293815
15.711683	0.1	212.084688
15.713350	0.1	207.922720
15.715017	0.1	203.809231
15.716683	0.1	199.744483
15.718350	0.1	195.729709
15.720017	0.1	191.766988
15.721683	0.1	187.857663
15.723350	0.1	184.001387
15.725017	0.1	180.197298
15.726683	0.1	176.445646
15.728350	0.1	172.747472
15.730017	0.1	169.103486
15.731683	0.1	165.514690
15.733350	0.1	161.984065
15.735017	0.1	158.515545
15.736683	0.1	155.110597
15.738350	0.1	151.767382
15.740017	0.1	148.483305
15.741683	0.1	145.257511
15.743350	0.1	142.091420
15.745017	0.1	138.987368
15.746683	0.1	135.947219
15.748350	0.1	132.971835
15.750017	0.1	130.060492
15.751683	0.1	127.210799
15.753350	0.1	124.420175
15.755017	0.1	121.687860
15.756683	0.1	119.015505
15.758350	0.1	116.405804
15.760017	0.1	113.860211
15.761683	0.1	111.377630
15.763350	0.1	108.955987
15.765017	0.1	106.594437
15.766683	0.1	104.292948
15.768350	0.1	102.050272
15.770017	0.1	99.863028
15.771683	0.1	97.727347
15.773350	0.1	95.641804
15.775017	0.1	93.608257
15.776683	0.1	91.629550
15.778350	0.1	89.707142
15.780017	0.1	87.840697
15.781683	0.1	86.028492
15.783350	0.1	84.267859
15.785017	0.1	82.556121
15.786683	0.1	80.891731
15.788350	0.1	79.274131
15.790017	0.1	77.702515
15.791683	0.1	76.175612
15.793350	0.1	74.692224
15.795017	0.1	73.251012
15.796683	0.1	71.850903
15.798350	0.1	70.492062
15.800017	0.1	69.174976
15.801683	0.1	67.898682
15.803350	0.1	66.661057
15.805017	0.1	65.460573
15.806683	0.1	64.296899
15.808350	0.1	63.169664
15.810017	0.1	62.077120
15.811683	0.1	61.016898
15.813350	0.1	59.988066
15.815017	0.1	58.991546
15.816683	0.1	58.028172
15.818350	0.1	57.096831
15.820017	0.1	56.194793
15.821683	0.1	55.319010
15.823350	0.1	54.466957
15.825017	0.1	53.637442
15.826683	0.1	52.830791
15.828350	0.1	52.047684
15.830017	0.1	51.288595
15.831683	0.1	50.554164
15.833350	0.1	49.844342
15.835017	0.1	49.157594
15.836683	0.1	48.492225
15.838350	0.1	47.847554
15.840017	0.1	47.223154
15.841683	0.1	46.617761
15.843350	0.1	46.029482
15.845017	0.1	45.456961
15.846683	0.1	44.899555
15.848350	0.1	44.356845
15.850017	0.1	43.828902
15.851683	0.1	43.316199
15.853350	0.1	42.819032
15.855017	0.1	42.337435
15.856683	0.1	41.871243
15.858350	0.1	41.419691
15.860017	0.1	40.981271
15.861683	0.1	40.554223
15.863350	0.1	40.137093
15.865017	0.1	39.728959
15.866683	0.1	39.329324
15.868350	0.1	38.937894
15.870017	0.1	38.554929
15.871683	0.1	38.181650
15.873350	0.1	37.819473
15.875017	0.1	37.468579
15.876683	0.1	37.127803
15.878350	0.1	36.795540
15.880017	0.1	36.470559
15.881683	0.1	36.152387
15.883350	0.1	35.841325
15.885017	0.1	35.538147
15.886683	0.1	35.244012
15.888350	0.1	34.960243
15.890017	0.1	34.687300
15.891683	0.1	34.423927
15.893350	0.1	34.167348
15.895017	0.1	33.914554
15.896683	0.1	33.663954
15.898350	0.1	33.416324
15.900017	0.1	33.174427
15.901683	0.1	32.941182
15.903350	0.1	32.717688
15.905017	0.1	32.502990
15.906683	0.1	32.295557
15.908350	0.1	32.094717
15.910017	0.1	31.900136
15.911683	0.1	31.710584
15.913350	0.1	31.524953
15.915017	0.1	31.343559
15.916683	0.1	31.167520
15.918350	0.1	30.998029
15.920017	0.1	30.836165
15.921683	0.1	30.681724
15.923350	0.1	30.532572
15.925017	0.1	30.386304
15.926683	0.1	30.242340
15.928350	0.1	30.102124
15.930017	0.1	29.967311
15.931683	0.1	29.837908
15.933350	0.1	29.712874
15.935017	0.1	29.591532
15.936683	0.1	29.473682
15.938350	0.1	29.359660
15.940017	0.1	29.249820
15.941683	0.1	29.142895
15.943350	0.1	29.036291
15.945017	0.1	28.928579
15.946683	0.1	28.820569
15.948350	0.1	28.713942
15.950017	0.1	28.609620
15.951683	0.1	28.507207
15.953350	0.1	28.404975
15.955017	0.1	28.300793
15.956683	0.1	28.193593
15.958350	0.1	28.084228
15.960017	0.1	27.975026
15.961683	0.1	27.867798
15.963350	0.1	27.761897
15.965017	0.1	27.655042
15.966683	0.1	27.545737
15.968350	0.1	27.434067
15.970017	0.1	27.320804
15.971683	0.1	27.206643
15.973350	0.1	27.091433
15.975017	0.1	26.973970
15.976683	0.1	26.853606
15.978350	0.1	26.731533
15.980017	0.1	26.609753
15.981683	0.1	26.489622
15.983350	0.1	26.371190
15.985017	0.1	26.252908
15.986683	0.1	26.132287
15.988350	0.1	26.007867
15.990017	0.1	25.880709
15.991683	0.1	25.754026
15.993350	0.1	25.631068
15.995017	0.1	25.512758
15.996683	0.1	25.397725
15.998350	0.1	25.284914
16.000017	0.1	25.175121
16.001683	0.1	25.069173
16.003350	0.1	24.966341
16.005017	0.1	24.865572
16.006683	0.1	24.766685
16.008350	0.1	24.669915
16.010017	0.1	24.575465
16.011683	0.1	24.483837
16.013350	0.1	24.395944
16.015017	0.1	24.312446
16.016683	0.1	24.233554
16.018350	0.1	24.159658
16.020017	0.1	24.091182
16.021683	0.1	24.027796
16.023350	0.1	23.968662
16.025017	0.1	23.913318
16.026683	0.1	23.861825
16.028350	0.1	23.814701
16.030017	0.1	23.772451
16.031683	0.1	23.734672
16.033350	0.1	23.699547
16.035017	0.1	23.664474
16.036683	0.1	23.627714
16.038350	0.1	23.589619
16.040017	0.1	23.552026
16.041683	0.1	23.516370
16.043350	0.1	23.482516
16.045017	0.1	23.449408
16.046683	0.1	23.416486
16.048350	0.1	23.384132
16.050017	0.1	23.352793
16.051683	0.1	23.322501
16.053350	0.1	23.293737
16.055017	0.1	23.267432
16.056683	0.1	23.243055
16.058350	0.1	23.217951
16.060017	0.1	23.189769
16.061683	0.1	23.158290
16.063350	0.1	23.124926
16.065017	0.1	23.091207
16.066683	0.1	23.057517
16.068350	0.1	23.022946
16.070017	0.1	22.986499
16.071683	0.1	22.948342
16.073350	0.1	22.909571
16.075017	0.1	22.870931
16.076683	0.1	22.832104
16.078350	0.1	22.792034
16.080017	0.1	22.749924
16.081683	0.1	22.705556
16.083350	0.1	22.658762
16.085017	0.1	22.609574
16.086683	0.1	22.558472
16.088350	0.1	22.505694
16.090017	0.1	22.451351
16.091683	0.1	22.396608
16.093350	0.1	22.343025
16.095017	0.1	22.290722
16.096683	0.1	22.238628
16.098350	0.1	22.185976
16.100017	0.1	22.132578
16.101683	0.1	22.078566
16.103350	0.1	22.024410
16.105017	0.1	21.970272
16.106683	0.1	21.915338
16.108350	0.1	21.858634
16.110017	0.1	21.800008
16.111683	0.1	21.740268
16.113350	0.1	21.681418
16.115017	0.1	21.626474
16.116683	0.1	21.577650
16.118350	0.1	21.534804
16.120017	0.1	21.496234
16.121683	0.1	21.459926
16.123350	0.1	21.424084
16.125017	0.1	21.387558
16.126683	0.1	21.350533
16.128350	0.1	21.314160
16.130017	0.1	21.279277
16.131683	0.1	21.246141
16.133350	0.1	21.214699
16.135017	0.1	21.184385
16.136683	0.1	21.155113
16.138350	0.1	21.128082
16.140017	0.1	21.104394
16.141683	0.1	21.083620
16.143350	0.1	21.064603
16.145017	0.1	21.047285
16.146683	0.1	21.032672
16.148350	0.1	21.021185
16.150017	0.1	21.012570
16.151683	0.1	21.006628
16.153350	0.1	21.002404
16.155017	0.1	20.998763
16.156683	0.1	20.996267
16.158350	0.1	20.996039
16.160017	0.1	20.997706
16.161683	0.1	21.000407
16.163350	0.1	21.004383
16.165017	0.1	21.010861
16.166683	0.1	21.021236
16.168350	0.1	21.035816
16.170017	0.1	21.052742
16.171683	0.1	21.069106
16.173350	0.1	21.083662
16.175017	0.1	21.097669
16.176683	0.1	21.112836
16.178350	0.1	21.129577
16.180017	0.1	21.147328
16.181683	0.1	21.165479
16.183350	0.1	21.183719
16.185017	0.1	21.202085
16.186683	0.1	21.221614
16.188350	0.1	21.244600
16.190017	0.1	21.273061
16.191683	0.1	21.306686
16.193350	0.1	21.342523
16.195017	0.1	21.377187
16.196683	0.1	21.409243
16.198350	0.1	21.439185
16.200017	0.1	21.467428
16.201683	0.1	21.493123
16.203350	0.1	21.515861
16.205017	0.1	21.537603
16.206683	0.1	21.560681
16.208350	0.1	21.585003
16.210017	0.1	21.609566
16.211683	0.1	21.634945
16.213350	0.1	21.662046
16.215017	0.1	21.690228
16.216683	0.1	21.718526
16.218350	0.1	21.747095
16.220017	0.1	21.776389
16.221683	0.1	21.806038
16.223350	0.1	21.835044
16.225017	0.1	21.862718
16.226683	0.1	21.889131
16.228350	0.1	21.914933
16.230017	0.1	21.940814
16.231683	0.1	21.966980
16.233350	0.1	21.993280
16.235017	0.1	22.019446
16.236683	0.1	22.044880
16.238350	0.1	22.069095
16.240017	0.1	22.092420
16.241683	0.1	22.115577
16.243350	0.1	22.138855
16.245017	0.1	22.162544
16.246683	0.1	22.187405
16.248350	0.1	22.213785
16.250017	0.1	22.240807
16.251683	0.1	22.266977
16.253350	0.1	22.291327
16.255017	0.1	22.314140
16.256683	0.1	22.336324
16.258350	0.1	22.358079
16.260017	0.1	22.378559
16.261683	0.1	22.397260
16.263350	0.1	22.414890
16.265017	0.1	22.432525
16.266683	0.1	22.450690
16.268350	0.1	22.469438
16.270017	0.1	22.488702
16.271683	0.1	22.508502
16.273350	0.1	22.528870
16.275017	0.1	22.549592
16.276683	0.1	22.570505
16.278350	0.1	22.591869
16.280017	0.1	22.614072
16.281683	0.1	22.637183
16.283350	0.1	22.661178
16.285017	0.1	22.686287
16.286683	0.1	22.712746
16.288350	0.1	22.740182
16.290017	0.1	22.767186
16.291683	0.1	22.792071
16.293350	0.1	22.814148
16.295017	0.1	22.833995
16.296683	0.1	22.853031
16.298350	0.1	22.872845
16.300017	0.1	22.894512
16.301683	0.1	22.918019
16.303350	0.1	22.942154
16.305017	0.1	22.965740
16.306683	0.1	22.989064
16.308350	0.1	23.013516
16.310017	0.1	23.040385
16.311683	0.1	23.070006
16.313350	0.1	23.101298
16.315017	0.1	23.132316
16.316683	0.1	23.162072
16.318350	0.1	23.191343
16.320017	0.1	23.220908
16.321683	0.1	23.250282
16.323350	0.1	23.279074
16.325017	0.1	23.307838
16.326683	0.1	23.336993
16.328350	0.1	23.366110
16.330017	0.1	23.394520
16.331683	0.1	23.422553
16.333350	0.1	23.452216
16.335017	0.1	23.485473
16.336683	0.1	23.521800
16.338350	0.1	23.558619
16.340017	0.1	23.593777
16.341683	0.1	23.626923
16.343350	0.1	23.659063
16.345017	0.1	23.691668
16.346683	0.1	23.725918
16.348350	0.1	23.761988
16.350017	0.1	23.798901
16.351683	0.1	23.835464
16.353350	0.1	23.871381
16.355017	0.1	23.906790
16.356683	0.1	23.941691
16.358350	0.1	23.976774
16.360017	0.1	24.013585
16.361683	0.1	24.053175
16.363350	0.1	24.095275
16.365017	0.1	24.138796
16.366683	0.1	24.182717
16.368350	0.1	24.226313
16.370017	0.1	24.269065
16.371683	0.1	24.310858
16.373350	0.1	24.351697
16.375017	0.1	24.391422
16.376683	0.1	24.430654
16.378350	0.1	24.471413
16.380017	0.1	24.516135
16.381683	0.1	24.565654
16.383350	0.1	24.618213
16.385017	0.1	24.670563
16.386683	0.1	24.720104
16.388350	0.1	24.766182
16.390017	0.1	24.809530
16.391683	0.1	24.851533
16.393350	0.1	24.893908
16.395017	0.1	24.937871
16.396683	0.1	24.983734
16.398350	0.1	25.031925
16.400017	0.1	25.083302
16.401683	0.1	25.137696
16.403350	0.1	25.192588
16.405017	0.1	25.244574
16.406683	0.1	25.292602
16.408350	0.1	25.339052
16.410017	0.1	25.387253
16.411683	0.1	25.438466
16.413350	0.1	25.491826
16.415017	0.1	25.546192
16.416683	0.1	25.601159
16.418350	0.1	25.656670
16.420017	0.1	25.712121
16.421683	0.1	25.766697
16.423350	0.1	25.820732
16.425017	0.1	25.875615
16.426683	0.1	25.932221
16.428350	0.1	25.990419
16.430017	0.1	26.049959
16.431683	0.1	26.110522
16.433350	0.1	26.171519
16.435017	0.1	26.232330
16.436683	0.1	26.291800
16.438350	0.1	26.348596
16.440017	0.1	26.402818
16.441683	0.1	26.456239
16.443350	0.1	26.510786
16.445017	0.1	26.567010
16.446683	0.1	26.624370
16.448350	0.1	26.682424
16.450017	0.1	26.740977
16.451683	0.1	26.799785
16.453350	0.1	26.859241
16.455017	0.1	26.920582
16.456683	0.1	26.984708
16.458350	0.1	27.051200
16.460017	0.1	27.118572
16.461683	0.1	27.185166
16.463350	0.1	27.250201
16.465017	0.1	27.313619
16.466683	0.1	27.375086
16.468350	0.1	27.434225
16.470017	0.1	27.491478
16.471683	0.1	27.547875
16.473350	0.1	27.604951
16.475017	0.1	27.665137
16.476683	0.1	27.730721
16.478350	0.1	27.801590
16.480017	0.1	27.874880
16.481683	0.1	27.947319
16.483350	0.1	28.016935
16.485017	0.1	28.083092
16.486683	0.1	28.146566
16.488350	0.1	28.209076
16.490017	0.1	28.272015
16.491683	0.1	28.336043
16.493350	0.1	28.401366
16.495017	0.1	28.467686
16.496683	0.1	28.534383
16.498350	0.1	28.601391
16.500017	0.1	28.669597
16.501683	0.1	28.739823
16.503350	0.1	28.812303
16.505017	0.1	28.887447
16.506683	0.1	28.965897
16.508350	0.1	29.047076
16.510017	0.1	29.128557
16.511683	0.1	29.207701
16.513350	0.1	29.283897
16.515017	0.1	29.358636
16.516683	0.1	29.434063
16.518350	0.1	29.511941
16.520017	0.1	29.592672
16.521683	0.1	29.675318
16.523350	0.1	29.759123
16.525017	0.1	29.844577
16.526683	0.1	29.932526
16.528350	0.1	30.022827
16.530017	0.1	30.114185
16.531683	0.1	30.205376
16.533350	0.1	30.296305
16.535017	0.1	30.387412
16.536683	0.1	30.478290
16.538350	0.1	30.568275
16.540017	0.1	30.658511
16.541683	0.1	30.751638
16.543350	0.1	30.849250
16.545017	0.1	30.950736
16.546683	0.1	31.054579
16.548350	0.1	31.159995
16.550017	0.1	31.266962
16.551683	0.1	31.375419
16.553350	0.1	31.484799
16.555017	0.1	31.594164
16.556683	0.1	31.702481
16.558350	0.1	31.809113
16.560017	0.1	31.914646
16.561683	0.1	32.021119
16.563350	0.1	32.130927
16.565017	0.1	32.244758
16.566683	0.1	32.360861
16.568350	0.1	32.476941
16.570017	0.1	32.591973
16.571683	0.1	32.706261
16.573350	0.1	32.820758
16.575017	0.1	32.936814
16.576683	0.1	33.055311
16.578350	0.1	33.175554
16.580017	0.1	33.295690
16.581683	0.1	33.414029
16.583350	0.1	33.529368
16.585017	0.1	33.641467
16.586683	0.1	33.752159
16.588350	0.1	33.864258
16.590017	0.1	33.979146
16.591683	0.1	34.096423
16.593350	0.1	34.214975
16.595017	0.1	34.333658
16.596683	0.1	34.451615
16.598350	0.1	34.568585
16.600017	0.1	34.685186
16.601683	0.1	34.802402
16.603350	0.1	34.920746
16.605017	0.1	35.039838
16.606683	0.1	35.158359
16.608350	0.1	35.274965
16.610017	0.1	35.389364
16.611683	0.1	35.502277
16.613350	0.1	35.614683
16.615017	0.1	35.726964
16.616683	0.1	35.839109
16.618350	0.1	35.951631
16.620017	0.1	36.065397
16.621683	0.1	36.181049
16.623350	0.1	36.298269
16.625017	0.1	36.415416
16.626683	0.1	36.531370
16.628350	0.1	36.647473
16.630017	0.1	36.765463
16.631683	0.1	36.884588
16.633350	0.1	37.002848
16.635017	0.1	37.119738
16.636683	0.1	37.236665
16.638350	0.1	37.355581
16.640017	0.1	37.476816
16.641683	0.1	37.597879
16.643350	0.1	37.714946
16.645017	0.1	37.825904
16.646683	0.1	37.931963
16.648350	0.1	38.035954
16.650017	0.1	38.139676
16.651683	0.1	38.243872
16.653350	0.1	38.349838
16.655017	0.1	38.459264
16.656683	0.1	38.572489
16.658350	0.1	38.687601
16.660017	0.1	38.801441
16.661683	0.1	38.911551
16.663350	0.1	39.016958
16.665017	0.1	39.118002
16.666683	0.1	39.215819
16.668350	0.1	39.311210
16.670017	0.1	39.404091
16.671683	0.1	39.494797
16.673350	0.1	39.585177
16.675017	0.1	39.677126
16.676683	0.1	39.770333
16.678350	0.1	39.862455
16.680017	0.1	39.951028
16.681683	0.1	40.035145
16.683350	0.1	40.116077
16.685017	0.1	40.195957
16.686683	0.1	40.275729
16.688350	0.1	40.355120
16.690017	0.1	40.433803
16.691683	0.1	40.511554
16.693350	0.1	40.587881
16.695017	0.1	40.661702
16.696683	0.1	40.731533
16.698350	0.1	40.796632
16.700017	0.1	40.857648
16.701683	0.1	40.915981
16.703350	0.1	40.973416
16.705017	0.1	41.032066
16.706683	0.1	41.093524
16.708350	0.1	41.157841
16.710017	0.1	41.223369
16.711683	0.1	41.288002
16.713350	0.1	41.350843
16.715017	0.1	41.412306
16.716683	0.1	41.473052
16.718350	0.1	41.532954
16.720017	0.1	41.591208
16.721683	0.1	41.647609
16.723350	0.1	41.703419
16.725017	0.1	41.760779
16.726683	0.1	41.820924
16.728350	0.1	41.882768
16.730017	0.1	41.943882
16.731683	0.1	42.002741
16.733350	0.1	42.059873
16.735017	0.1	42.117001
16.736683	0.1	42.175157
16.738350	0.1	42.234496
16.740017	0.1	42.295470
16.741683	0.1	42.358176
16.743350	0.1	42.420984
16.745017	0.1	42.481311
16.746683	0.1	42.537786
16.748350	0.1	42.591626
16.750017	0.1	42.645801
16.751683	0.1	42.702491
16.753350	0.1	42.761755
16.755017	0.1	42.822771
16.756683	0.1	42.885472
16.758350	0.1	42.949626
16.760017	0.1	43.013864
16.761683	0.1	43.077041
16.763350	0.1	43.139369
16.765017	0.1	43.201656
16.766683	0.1	43.264302
16.768350	0.1	43.327482
16.770017	0.1	43.391534
16.771683	0.1	43.456391
16.773350	0.1	43.521673
16.775017	0.1	43.587307
16.776683	0.1	43.652873
16.778350	0.1	43.717357
16.780017	0.1	43.780683
16.781683	0.1	43.844408
16.783350	0.1	43.910677
16.785017	0.1	43.980465
16.786683	0.1	44.053248
16.788350	0.1	44.128047
16.790017	0.1	44.203792
16.791683	0.1	44.279266
16.793350	0.1	44.353786
16.795017	0.1	44.427556
16.796683	0.1	44.501089
16.798350	0.1	44.575422
16.800017	0.1	44.652587
16.801683	0.1	44.733672
16.803350	0.1	44.816812
16.805017	0.1	44.899178
16.806683	0.1	44.979923
16.808350	0.1	45.059570
16.810017	0.1	45.138504
16.811683	0.1	45.217630
16.813350	0.1	45.298738
16.815017	0.1	45.382530
16.816683	0.1	45.468099
16.818350	0.1	45.555299
16.820017	0.1	45.644920
16.821683	0.1	45.736600
16.823350	0.1	45.828866
16.825017	0.1	45.920848
16.826683	0.1	46.012169
16.828350	0.1	46.101757
16.830017	0.1	46.188668
16.831683	0.1	46.274257
16.833350	0.1	46.361568
16.835017	0.1	46.452684
16.836683	0.1	46.547884
16.838350	0.1	46.646232
16.840017	0.1	46.746475
16.841683	0.1	46.848212
16.843350	0.1	46.951496
16.845017	0.1	47.055688
16.846683	0.1	47.159367
16.848350	0.1	47.261296
16.850017	0.1	47.361548
16.851683	0.1	47.461544
16.853350	0.1	47.563026
16.855017	0.1	47.667506
16.856683	0.1	47.775433
16.858350	0.1	47.885254
16.860017	0.1	47.994931
16.861683	0.1	48.104450
16.863350	0.1	48.215021
16.865017	0.1	48.326473
16.866683	0.1	48.437039
16.868350	0.1	48.545292
16.870017	0.1	48.651546
16.871683	0.1	48.757694
16.873350	0.1	48.865867
16.875017	0.1	48.976615
16.876683	0.1	49.088588
16.878350	0.1	49.200598
16.880017	0.1	49.312632
16.881683	0.1	49.425080
16.883350	0.1	49.538626
16.885017	0.1	49.654231
16.886683	0.1	49.771997
16.888350	0.1	49.890536
16.890017	0.1	50.007515
16.891683	0.1	50.120805
16.893350	0.1	50.230338
16.895017	0.1	50.338744
16.896683	0.1	50.449125
16.898350	0.1	50.563207
16.900017	0.1	50.680949
16.901683	0.1	50.800163
16.903350	0.1	50.918111
16.905017	0.1	51.034163
16.906683	0.1	51.149600
16.908350	0.1	51.265527
16.910017	0.1	51.381998
16.911683	0.1	51.498604
16.913350	0.1	51.615415
16.915017	0.1	51.732631
16.916683	0.1	51.849685
16.918350	0.1	51.965662
16.920017	0.1	52.080313
16.921683	0.1	52.193771
16.923350	0.1	52.305586
16.925017	0.1	52.414942
16.926683	0.1	52.521755
16.928350	0.1	52.626981
16.930017	0.1	52.732355
16.931683	0.1	52.839927
16.933350	0.1	52.950732
16.935017	0.1	53.063366
16.936683	0.1	53.174417
16.938350	0.1	53.281291
16.940017	0.1	53.384411
16.941683	0.1	53.485823
16.943350	0.1	53.586839
16.945017	0.1	53.687571
16.946683	0.1	53.787483
16.948350	0.1	53.885998
16.950017	0.1	53.982604
16.951683	0.1	54.077548
16.953350	0.1	54.172184
16.955017	0.1	54.267342
16.956683	0.1	54.362430
16.958350	0.1	54.456731
16.960017	0.1	54.549882
16.961683	0.1	54.641366
16.963350	0.1	54.730834
16.965017	0.1	54.818397
16.966683	0.1	54.904423
16.968350	0.1	54.989900
16.970017	0.1	55.075600
16.971683	0.1	55.160546
16.973350	0.1	55.242744
16.975017	0.1	55.321264
16.976683	0.1	55.397251
16.978350	0.1	55.473009
16.980017	0.1	55.550202
16.981683	0.1	55.629159
16.983350	0.1	55.709574
16.985017	0.1	55.791033
16.986683	0.1	55.873198
16.988350	0.1	55.955416
16.990017	0.1	56.036343
16.991683	0.1	56.115254
16.993350	0.1	56.193075
16.995017	0.1	56.270957
16.996683	0.1	56.348913
16.998350	0.1	56.426348
17.000017	0.1	56.502721
17.001683	0.1	56.577874
17.003350	0.1	56.652487
17.005017	0.1	56.727952
17.006683	0.1	56.805466
17.008350	0.1	56.885206
17.010017	0.1	56.966301
17.011683	0.1	57.048183
17.013350	0.1	57.131359
17.015017	0.1	57.216301
17.016683	0.1	57.302481
17.018350	0.1	57.388600
17.020017	0.1	57.473080
17.021683	0.1	57.555134
17.023350	0.1	57.636001
17.025017	0.1	57.718721
17.026683	0.1	57.805488
17.028350	0.1	57.895375
17.030017	0.1	57.985522
17.031683	0.1	58.073653
17.033350	0.1	58.159535
17.035017	0.1	58.245217
17.036683	0.1	58.333259
17.038350	0.1	58.424566
17.040017	0.1	58.517885
17.041683	0.1	58.611021
17.043350	0.1	58.702938
17.045017	0.1	58.794408
17.046683	0.1	58.886381
17.048350	0.1	58.978228
17.050017	0.1	59.068389
17.051683	0.1	59.156925
17.053350	0.1	59.246505
17.055017	0.1	59.340629
17.056683	0.1	59.441212
17.058350	0.1	59.547229
17.060017	0.1	59.655183
17.061683	0.1	59.761186
17.063350	0.1	59.863194
17.065017	0.1	59.961588
17.066683	0.1	60.058199
17.068350	0.1	60.155159
17.070017	0.1	60.253744
17.071683	0.1	60.353898
17.073350	0.1	60.455180
17.075017	0.1	60.557253
17.076683	0.1	60.659992
17.078350	0.1	60.763736
17.080017	0.1	60.868687
17.081683	0.1	60.974821
17.083350	0.1	61.082318
17.085017	0.1	61.190869
17.086683	0.1	61.299792
17.088350	0.1	61.409185
17.090017	0.1	61.519602
17.091683	0.1	61.630928
17.093350	0.1	61.742324
17.095017	0.1	61.853095
17.096683	0.1	61.963531
17.098350	0.1	62.075136
17.100017	0.1	62.189582
17.101683	0.1	62.307185
17.103350	0.1	62.426552
17.105017	0.1	62.545720
17.106683	0.1	62.663602
17.108350	0.1	62.780492
17.110017	0.1	62.897662
17.111683	0.1	63.017062
17.113350	0.1	63.141054
17.115017	0.1	63.271229
17.116683	0.1	63.406797
17.118350	0.1	63.544540
17.120017	0.1	63.680667
17.121683	0.1	63.813049
17.123350	0.1	63.942596
17.125017	0.1	64.072013
17.126683	0.1	64.202887
17.128350	0.1	64.335149
17.130017	0.1	64.469357
17.131683	0.1	64.607449
17.133350	0.1	64.751017
17.135017	0.1	64.899791
17.136683	0.1	65.052141
17.138350	0.1	65.206490
17.140017	0.1	65.361899
17.141683	0.1	65.518208
17.143350	0.1	65.676142
17.145017	0.1	65.836590
17.146683	0.1	65.999781
17.148350	0.1	66.165668
17.150017	0.1	66.335029
17.151683	0.1	66.509415
17.153350	0.1	66.689574
17.155017	0.1	66.874581
17.156683	0.1	67.062122
17.158350	0.1	67.249932
17.160017	0.1	67.438069
17.161683	0.1	67.628948
17.163350	0.1	67.824591
17.165017	0.1	68.025538
17.166683	0.1	68.231826
17.168350	0.1	68.443241
17.170017	0.1	68.659592
17.171683	0.1	68.881679
17.173350	0.1	69.111101
17.175017	0.1	69.348877
17.176683	0.1	69.594989
17.178350	0.1	69.848783
17.180017	0.1	70.109353
17.181683	0.1	70.375917
17.183350	0.1	70.648231
17.185017	0.1	70.926878
17.186683	0.1	71.212975
17.188350	0.1	71.507641
17.190017	0.1	71.811839
17.191683	0.1	72.126831
17.193350	0.1	72.454531
17.195017	0.1	72.796210
17.196683	0.1	73.150783
17.198350	0.1	73.515843
17.200017	0.1	73.890369
17.201683	0.1	74.275197
17.203350	0.1	74.671311
17.205017	0.1	75.079049
17.206683	0.1	75.498563
17.208350	0.1	75.930674
17.210017	0.1	76.377182
17.211683	0.1	76.839873
17.213350	0.1	77.319867
17.215017	0.1	77.817449
17.216683	0.1	78.331260
17.218350	0.1	78.859227
17.220017	0.1	79.401303
17.221683	0.1	79.960045
17.223350	0.1	80.538066
17.225017	0.1	81.135640
17.226683	0.1	81.751174
17.228350	0.1	82.383603
17.230017	0.1	83.033638
17.231683	0.1	83.702807
17.233350	0.1	84.392009
17.235017	0.1	85.101347
17.236683	0.1	85.830502
17.238350	0.1	86.579067
17.240017	0.1	87.347333
17.241683	0.1	88.136545
17.243350	0.1	88.947839
17.245017	0.1	89.780921
17.246683	0.1	90.634544
17.248350	0.1	91.508213
17.250017	0.1	92.402762
17.251683	0.1	93.319328
17.253350	0.1	94.259260
17.255017	0.1	95.224739
17.256683	0.1	96.217366
17.258350	0.1	97.236442
17.260017	0.1	98.280413
17.261683	0.1	99.348812
17.263350	0.1	100.442413
17.265017	0.1	101.563046
17.266683	0.1	102.713057
17.268350	0.1	103.893634
17.270017	0.1	105.104596
17.271683	0.1	106.346039
17.273350	0.1	107.618575
17.275017	0.1	108.922348
17.276683	0.1	110.256872
17.278350	0.1	111.621879
17.280017	0.1	113.019231
17.281683	0.1	114.453230
17.283350	0.1	115.927118
17.285017	0.1	117.441029
17.286683	0.1	118.994569
17.288350	0.1	120.588821
17.290017	0.1	122.225187
17.291683	0.1	123.904459
17.293350	0.1	125.627751
17.295017	0.1	127.396956
17.296683	0.1	129.213431
17.298350	0.1	131.077371
17.300017	0.1	132.988384
17.301683	0.1	134.945796
17.303350	0.1	136.948996
17.305017	0.1	138.997473
17.306683	0.1	141.090518
17.308350	0.1	143.227894
17.310017	0.1	145.410658
17.311683	0.1	147.639504
17.313350	0.1	149.912089
17.315017	0.1	152.223408
17.316683	0.1	154.568413
17.318350	0.1	156.942639
17.320017	0.1	159.341945
17.321683	0.1	161.763653
17.323350	0.1	164.206727
17.325017	0.1	166.669605
17.326683	0.1	169.148292
17.328350	0.1	171.636925
17.330017	0.1	174.129014
17.331683	0.1	176.616837
17.333350	0.1	179.091338
17.335017	0.1	181.543566
17.336683	0.1	183.965755
17.338350	0.1	186.351780
17.340017	0.1	188.696771
17.341683	0.1	190.995964
17.343350	0.1	193.243805
17.345017	0.1	195.434033
17.346683	0.1	197.560210
17.348350	0.1	199.615909
17.350017	0.1	201.595100
17.351683	0.1	203.492725
17.353350	0.1	205.304069
17.355017	0.1	207.023709
17.356683	0.1	208.646432
17.358350	0.1	210.168399
17.360017	0.1	211.586491
17.361683	0.1	212.897514
17.363350	0.1	214.098948
17.365017	0.1	215.189611
17.366683	0.1	216.168943
17.368350	0.1	217.036312
17.370017	0.1	217.791009
17.371683	0.1	218.431978
17.373350	0.1	218.957453
17.375017	0.1	219.365978
17.376683	0.1	219.657971
17.378350	0.1	219.836175
17.380017	0.1	219.905577
17.381683	0.1	219.871849
17.383350	0.1	219.738735
17.385017	0.1	219.507497
17.386683	0.1	219.178046
17.388350	0.1	218.750038
17.390017	0.1	218.223715
17.391683	0.1	217.600097
17.393350	0.1	216.881260
17.395017	0.1	216.072002
17.396683	0.1	215.180051
17.398350	0.1	214.212625
17.400017	0.1	213.173232
17.401683	0.1	212.062127
17.403350	0.1	210.878933
17.405017	0.1	209.625066
17.406683	0.1	208.304269
17.408350	0.1	206.921054
17.410017	0.1	205.479618
17.411683	0.1	203.984762
17.413350	0.1	202.441453
17.415017	0.1	200.852668
17.416683	0.1	199.219510
17.418350	0.1	197.543050
17.420017	0.1	195.825240
17.421683	0.1	194.068989
17.423350	0.1	192.278507
17.425017	0.1	190.458675
17.426683	0.1	188.613376
17.428350	0.1	186.744961
17.430017	0.1	184.854935
17.431683	0.1	182.944653
17.433350	0.1	181.016410
17.435017	0.1	179.073974
17.436683	0.1	177.121200
17.438350	0.1	175.160379
17.440017	0.1	173.193319
17.441683	0.1	171.223721
17.443350	0.1	169.256320
17.445017	0.1	167.293721
17.446683	0.1	165.335955
17.448350	0.1	163.383070
17.450017	0.1	161.437132
17.451683	0.1	159.501876
17.453350	0.1	157.580818
17.455017	0.1	155.675849
17.456683	0.1	153.788049
17.458350	0.1	151.919886
17.460017	0.1	150.075229
17.461683	0.1	148.256687
17.463350	0.1	146.464543
17.465017	0.1	144.698620
17.466683	0.1	142.959501
17.468350	0.1	141.247576
17.470017	0.1	139.562739
17.471683	0.1	137.905805
17.473350	0.1	136.279515
17.475017	0.1	134.687913
17.476683	0.1	133.134644
17.478350	0.1	131.620476
17.480017	0.1	130.142691
17.481683	0.1	128.698382
17.483350	0.1	127.287605
17.485017	0.1	125.912600
17.486683	0.1	124.574537
17.488350	0.1	123.272264
17.490017	0.1	122.004985
17.491683	0.1	120.774359
17.493350	0.1	119.582270
17.495017	0.1	118.428320
17.496683	0.1	117.310234
17.498350	0.1	116.225598
17.500017	0.1	115.173520
17.501683	0.1	114.154709
17.503350	0.1	113.169476
17.505017	0.1	112.216864
17.506683	0.1	111.295935
17.508350	0.1	110.405651
17.510017	0.1	109.544033
17.511683	0.1	108.709806
17.513350	0.1	107.903755
17.515017	0.1	107.126911
17.516683	0.1	106.378724
17.518350	0.1	105.657568
17.520017	0.1	104.961796
17.521683	0.1	104.290391
17.523350	0.1	103.642996
17.525017	0.1	103.019774
17.526683	0.1	102.421329
17.528350	0.1	101.848035
17.530017	0.1	101.298657
17.531683	0.1	100.770285
17.533350	0.1	100.259953
17.535017	0.1	99.765821
17.536683	0.1	99.286861
17.538350	0.1	98.822652
17.540017	0.1	98.374016
17.541683	0.1	97.943130
17.543350	0.1	97.531597
17.545017	0.1	97.137983
17.546683	0.1	96.758828
17.548350	0.1	96.391863
17.550017	0.1	96.036973
17.551683	0.1	95.694792
17.553350	0.1	95.365620
17.555017	0.1	95.049236
17.556683	0.1	94.744768
17.558350	0.1	94.450340
17.560017	0.1	94.163823
17.561683	0.1	93.884533
17.563350	0.1	93.613900
17.565017	0.1	93.354601
17.566683	0.1	93.108742
17.568350	0.1	92.875776
17.570017	0.1	92.652631
17.571683	0.1	92.436615
17.573350	0.1	92.227794
17.575017	0.1	92.028347
17.576683	0.1	91.839763
17.578350	0.1	91.661220
17.580017	0.1	91.490387
17.581683	0.1	91.325198
17.583350	0.1	91.165355
17.585017	0.1	91.011934
17.586683	0.1	90.865814
17.588350	0.1	90.727345
17.590017	0.1	90.596923
17.591683	0.1	90.474687
17.593350	0.1	90.360087
17.595017	0.1	90.252385
17.596683	0.1	90.151280
17.598350	0.1	90.056053
17.600017	0.1	89.965300
17.601683	0.1	89.878268
17.603350	0.1	89.795189
17.605017	0.1	89.716557
17.606683	0.1	89.642797
17.608350	0.1	89.574051
17.610017	0.1	89.509590
17.611683	0.1	89.447927
17.613350	0.1	89.387880
17.615017	0.1	89.329621
17.616683	0.1	89.274827
17.618350	0.1	89.225262
17.620017	0.1	89.180633
17.621683	0.1	89.138835
17.623350	0.1	89.098597
17.625017	0.1	89.060236
17.626683	0.1	89.024105
17.628350	0.1	88.990224
17.630017	0.1	88.958754
17.631683	0.1	88.929632
17.633350	0.1	88.902270
17.635017	0.1	88.875839
17.636683	0.1	88.849645
17.638350	0.1	88.823587
17.640017	0.1	88.798306
17.641683	0.1	88.774161
17.643350	0.1	88.750473
17.645017	0.1	88.726031
17.646683	0.1	88.700019
17.648350	0.1	88.673020
17.650017	0.1	88.647269
17.651683	0.1	88.625024
17.653350	0.1	88.606854
17.655017	0.1	88.591599
17.656683	0.1	88.577420
17.658350	0.1	88.563375
17.660017	0.1	88.550006
17.661683	0.1	88.537396
17.663350	0.1	88.523827
17.665017	0.1	88.507477
17.666683	0.1	88.487938
17.668350	0.1	88.466057
17.670017	0.1	88.443281
17.671683	0.1	88.420357
17.673350	0.1	88.396692
17.675017	0.1	88.371611
17.676683	0.1	88.345870
17.678350	0.1	88.321120
17.680017	0.1	88.298130
17.681683	0.1	88.276491
17.683350	0.1	88.255527
17.685017	0.1	88.234278
17.686683	0.1	88.211652
17.688350	0.1	88.187698
17.690017	0.1	88.163978
17.691683	0.1	88.142012
17.693350	0.1	88.121877
17.695017	0.1	88.102073
17.696683	0.1	88.080466
17.698350	0.1	88.056261
17.700017	0.1	88.030528
17.701683	0.1	88.004074
17.703350	0.1	87.976502
17.705017	0.1	87.948013
17.706683	0.1	87.920111
17.708350	0.1	87.894080
17.710017	0.1	87.869340
17.711683	0.1	87.844222
17.713350	0.1	87.818247
17.715017	0.1	87.792277
17.716683	0.1	87.766638
17.718350	0.1	87.740701
17.720017	0.1	87.713967
17.721683	0.1	87.686884
17.723350	0.1	87.660821
17.725017	0.1	87.637222
17.726683	0.1	87.616509
17.728350	0.1	87.597333
17.730017	0.1	87.577221
17.731683	0.1	87.554269
17.733350	0.1	87.528024
17.735017	0.1	87.499321
17.736683	0.1	87.470464
17.738350	0.1	87.444708
17.740017	0.1	87.423995
17.741683	0.1	87.407488
17.743350	0.1	87.392712
17.745017	0.1	87.377317
17.746683	0.1	87.359720
17.748350	0.1	87.339399
17.750017	0.1	87.317140
17.751683	0.1	87.294318
17.753350	0.1	87.271524
17.755017	0.1	87.248855
17.756683	0.1	87.227267
17.758350	0.1	87.208171
17.760017	0.1	87.192142
17.761683	0.1	87.178415
17.763350	0.1	87.164664
17.765017	0.1	87.147998
17.766683	0.1	87.127462
17.768350	0.1	87.104929
17.770017	0.1	87.083792
17.771683	0.1	87.066400
17.773350	0.1	87.052165
17.775017	0.1	87.039122
17.776683	0.1	87.026786
17.778350	0.1	87.016253
17.780017	0.1	87.007806
17.781683	0.1	86.999415
17.783350	0.1	86.988323
17.785017	0.1	86.974111
17.786683	0.1	86.959549
17.788350	0.1	86.947782
17.790017	0.1	86.939363
17.791683	0.1	86.932732
17.793350	0.1	86.926231
17.795017	0.1	86.918953
17.796683	0.1	86.910473
17.798350	0.1	86.901039
17.800017	0.1	86.892229
17.801683	0.1	86.886487
17.803350	0.1	86.885123
17.805017	0.1	86.887316
17.806683	0.1	86.890855
17.808350	0.1	86.893234
17.810017	0.1	86.893072
17.811683	0.1	86.891563
17.813350	0.1	86.891879
17.815017	0.1	86.896368
17.816683	0.1	86.904825
17.818350	0.1	86.915256
17.820017	0.1	86.926017
17.821683	0.1	86.936890
17.823350	0.1	86.948108
17.825017	0.1	86.959610
17.826683	0.1	86.971042
17.828350	0.1	86.982106
17.830017	0.1	86.993673
17.831683	0.1	87.007713
17.833350	0.1	87.025603
17.835017	0.1	87.047527
17.836683	0.1	87.072924
17.838350	0.1	87.100393
17.840017	0.1	87.128026
17.841683	0.1	87.155029
17.843350	0.1	87.182308
17.845017	0.1	87.211281
17.846683	0.1	87.242457
17.848350	0.1	87.274755
17.850017	0.1	87.306276
17.851683	0.1	87.335501
17.853350	0.1	87.362058
17.855017	0.1	87.387338
17.856683	0.1	87.413783
17.858350	0.1	87.442966
17.860017	0.1	87.474967
17.861683	0.1	87.509095
17.863350	0.1	87.544699
17.865017	0.1	87.581533
17.866683	0.1	87.619145
17.868350	0.1	87.656323
17.870017	0.1	87.691993
17.871683	0.1	87.726275
17.873350	0.1	87.760445
17.875017	0.1	87.795593
17.876683	0.1	87.831682
17.878350	0.1	87.868739
17.880017	0.1	87.907463
17.881683	0.1	87.948307
17.883350	0.1	87.990873
17.885017	0.1	88.034272
17.886683	0.1	88.077583
17.888350	0.1	88.119623
17.890017	0.1	88.158865
17.891683	0.1	88.194753
17.893350	0.1	88.228588
17.895017	0.1	88.261934
17.896683	0.1	88.295108
17.898350	0.1	88.327900
17.900017	0.1	88.360603
17.901683	0.1	88.393684
17.903350	0.1	88.427221
17.905017	0.1	88.460841
17.906683	0.1	88.493400
17.908350	0.1	88.523231
17.910017	0.1	88.549829
17.911683	0.1	88.574183
17.913350	0.1	88.597448
17.915017	0.1	88.620298
17.916683	0.1	88.642561
17.918350	0.1	88.663614
17.920017	0.1	88.683139
17.921683	0.1	88.701118
17.923350	0.1	88.717770
17.925017	0.1	88.733356
17.926683	0.1	88.747693
17.928350	0.1	88.760546
17.930017	0.1	88.772033
17.931683	0.1	88.781808
17.933350	0.1	88.788779
17.935017	0.1	88.792844
17.936683	0.1	88.795833
17.938350	0.1	88.799512
17.940017	0.1	88.803945
17.941683	0.1	88.807917
17.943350	0.1	88.810064
17.945017	0.1	88.809747
17.946683	0.1	88.807163
17.948350	0.1	88.803051
17.950017	0.1	88.797966
17.951683	0.1	88.791549
17.953350	0.1	88.783410
17.955017	0.1	88.774241
17.956683	0.1	88.764895
17.958350	0.1	88.754911
17.960017	0.1	88.742916
17.961683	0.1	88.728387
17.963350	0.1	88.712466
17.965017	0.1	88.697053
17.966683	0.1	88.683684
17.968350	0.1	88.672452
17.970017	0.1	88.661267
17.971683	0.1	88.647329
17.973350	0.1	88.629816
17.975017	0.1	88.610090
17.976683	0.1	88.588968
17.978350	0.1	88.565191
17.980017	0.1	88.537377
17.981683	0.1	88.506225
17.983350	0.1	88.473647
17.985017	0.1	88.440804
17.986683	0.1	88.408021
17.988350	0.1	88.375416
17.990017	0.1	88.342736
17.991683	0.1	88.309469
17.993350	0.1	88.275308
17.995017	0.1	88.240719
17.996683	0.1	88.206977
17.998350	0.1	88.175209
18.000017	0.1	88.145197
18.001683	0.1	88.114976
18.003350	0.1	88.082585
18.005017	0.1	88.048237
18.006683	0.1	88.013238
18.008350	0.1	87.977834
18.010017	0.1	87.941429
18.011683	0.1	87.903929
18.013350	0.1	87.866308
18.015017	0.1	87.829749
18.016683	0.1	87.794894
18.018350	0.1	87.761763
18.020017	0.1	87.729474
18.021683	0.1	87.697273
18.023350	0.1	87.665850
18.025017	0.1	87.636113
18.026683	0.1	87.607526
18.028350	0.1	87.578925
18.030017	0.1	87.550124
18.031683	0.1	87.521849
18.033350	0.1	87.494599
18.035017	0.1	87.468117
18.036683	0.1	87.441909
18.038350	0.1	87.415758
18.040017	0.1	87.389797
18.041683	0.1	87.364153
18.043350	0.1	87.338258
18.045017	0.1	87.311473
18.046683	0.1	87.284623
18.048350	0.1	87.259715
18.050017	0.1	87.237926
18.051683	0.1	87.218466
18.053350	0.1	87.199365
18.055017	0.1	87.179151
18.056683	0.1	87.157632
18.058350	0.1	87.135253
18.060017	0.1	87.112556
18.061683	0.1	87.090326
18.063350	0.1	87.068779
18.065017	0.1	87.046735
18.066683	0.1	87.022833
18.068350	0.1	86.996509
18.070017	0.1	86.966814
18.071683	0.1	86.932383
18.073350	0.1	86.893444
18.075017	0.1	86.852447
18.076683	0.1	86.811939
18.078350	0.1	86.771976
18.080017	0.1	86.730863
18.081683	0.1	86.688339
18.083350	0.1	86.646103
18.085017	0.1	86.605498
18.086683	0.1	86.565749
18.088350	0.1	86.524561
18.090017	0.1	86.480146
18.091683	0.1	86.431862
18.093350	0.1	86.379559
18.095017	0.1	86.323363
18.096683	0.1	86.264038
18.098350	0.1	86.202580
18.100017	0.1	86.139236
18.101683	0.1	86.073647
18.103350	0.1	86.006033
18.105017	0.1	85.937446
18.106683	0.1	85.869152
18.108350	0.1	85.802265
18.110017	0.1	85.737105
18.111683	0.1	85.672834
18.113350	0.1	85.608051
18.115017	0.1	85.540884
18.116683	0.1	85.469363
18.118350	0.1	85.393321
18.120017	0.1	85.314484
18.121683	0.1	85.233906
18.123350	0.1	85.150823
18.125017	0.1	85.064909
18.126683	0.1	84.978286
18.128350	0.1	84.894043
18.130017	0.1	84.813465
18.131683	0.1	84.735919
18.133350	0.1	84.660701
18.135017	0.1	84.587378
18.136683	0.1	84.514888
18.138350	0.1	84.441849
18.140017	0.1	84.367530
18.141683	0.1	84.291673
18.143350	0.1	84.214192
18.145017	0.1	84.135356
18.146683	0.1	84.055541
18.148350	0.1	83.975275
18.150017	0.1	83.895582
18.151683	0.1	83.816974
18.153350	0.1	83.738118
18.155017	0.1	83.656916
18.156683	0.1	83.572972
18.158350	0.1	83.487998
18.160017	0.1	83.404542
18.161683	0.1	83.324444
18.163350	0.1	83.247428
18.165017	0.1	83.171707
18.166683	0.1	83.095846
18.168350	0.1	83.019016
18.170017	0.1	82.940543
18.171683	0.1	82.860426
18.173350	0.1	82.779685
18.175017	0.1	82.699750
18.176683	0.1	82.621593
18.178350	0.1	82.545141
18.180017	0.1	82.469736
18.181683	0.1	82.395063
18.183350	0.1	82.320566
18.185017	0.1	82.245111
18.186683	0.1	82.167871
18.188350	0.1	82.088444
18.190017	0.1	82.006506
18.191683	0.1	81.922356
18.193350	0.1	81.837322
18.195017	0.1	81.752730
18.196683	0.1	81.668962
18.198350	0.1	81.585967
18.200017	0.1	81.503992
18.201683	0.1	81.423554
18.203350	0.1	81.344666
18.205017	0.1	81.266374
18.206683	0.1	81.187827
18.208350	0.1	81.108683
18.210017	0.1	81.028869
18.211683	0.1	80.949147
18.213350	0.1	80.870180
18.215017	0.1	80.791283
18.216683	0.1	80.711707
18.218350	0.1	80.631748
18.220017	0.1	80.551864
18.221683	0.1	80.471323
18.223350	0.1	80.388421
18.225017	0.1	80.302586
18.226683	0.1	80.215349
18.228350	0.1	80.128955
18.230017	0.1	80.045294
18.231683	0.1	79.965345
18.233350	0.1	79.888511
18.235017	0.1	79.813041
18.236683	0.1	79.737580
18.238350	0.1	79.661966
18.240017	0.1	79.586688
18.241683	0.1	79.512242
18.243350	0.1	79.438645
18.245017	0.1	79.365070
18.246683	0.1	79.290206
18.248350	0.1	79.213167
18.250017	0.1	79.134125
18.251683	0.1	79.053883
18.253350	0.1	78.973151
18.255017	0.1	78.892806
18.256683	0.1	78.814095
18.258350	0.1	78.738160
18.260017	0.1	78.665605
18.261683	0.1	78.595611
18.263350	0.1	78.525660
18.265017	0.1	78.453724
18.266683	0.1	78.380639
18.268350	0.1	78.308703
18.270017	0.1	78.238449
18.271683	0.1	78.168432
18.273350	0.1	78.097554
18.275017	0.1	78.026173
18.276683	0.1	77.955257
18.278350	0.1	77.885795
18.280017	0.1	77.819051
18.281683	0.1	77.755819
18.283350	0.1	77.694985
18.285017	0.1	77.634002
18.286683	0.1	77.570928
18.288350	0.1	77.505638
18.290017	0.1	77.439696
18.291683	0.1	77.374880
18.293350	0.1	77.311918
18.295017	0.1	77.251373
18.296683	0.1	77.193934
18.298350	0.1	77.139069
18.300017	0.1	77.084964
18.301683	0.1	77.030049
18.303350	0.1	76.974048
18.305017	0.1	76.917764
18.306683	0.1	76.861791
18.308350	0.1	76.805861
18.310017	0.1	76.749781
18.311683	0.1	76.694298
18.313350	0.1	76.640500
18.315017	0.1	76.589338
18.316683	0.1	76.541482
18.318350	0.1	76.496773
18.320017	0.1	76.453951
18.321683	0.1	76.410901
18.323350	0.1	76.365643
18.325017	0.1	76.317615
18.326683	0.1	76.267980
18.328350	0.1	76.218434
18.330017	0.1	76.169702
18.331683	0.1	76.121818
18.333350	0.1	76.075466
18.335017	0.1	76.031764
18.336683	0.1	75.990548
18.338350	0.1	75.949691
18.340017	0.1	75.906525
18.341683	0.1	75.860028
18.343350	0.1	75.811776
18.345017	0.1	75.764782
18.346683	0.1	75.721559
18.348350	0.1	75.682597
18.350017	0.1	75.645908
18.351683	0.1	75.608608
18.353350	0.1	75.569428
18.355017	0.1	75.529236
18.356683	0.1	75.489064
18.358350	0.1	75.448672
18.360017	0.1	75.407475
18.361683	0.1	75.365622
18.363350	0.1	75.323354
18.365017	0.1	75.280108
18.366683	0.1	75.234855
18.368350	0.1	75.186999
18.370017	0.1	75.137513
18.371683	0.1	75.088996
18.373350	0.1	75.043030
18.375017	0.1	74.997991
18.376683	0.1	74.951081
18.378350	0.1	74.901148
18.380017	0.1	74.848998
18.381683	0.1	74.796425
18.383350	0.1	74.745510
18.385017	0.1	74.697677
18.386683	0.1	74.652033
18.388350	0.1	74.605616
18.390017	0.1	74.555771
18.391683	0.1	74.501471
18.393350	0.1	74.443282
18.395017	0.1	74.382955
18.396683	0.1	74.322717
18.398350	0.1	74.264119
18.400017	0.1	74.207173
18.401683	0.1	74.150683
18.403350	0.1	74.093482
18.405017	0.1	74.035279
18.406683	0.1	73.975981
18.408350	0.1	73.914542
18.410017	0.1	73.849461
18.411683	0.1	73.780771
18.413350	0.1	73.710713
18.415017	0.1	73.641618
18.416683	0.1	73.574036
18.418350	0.1	73.507652
18.420017	0.1	73.442306
18.421683	0.1	73.377835
18.423350	0.1	73.313974
18.425017	0.1	73.249941
18.426683	0.1	73.183924
18.428350	0.1	73.113837
18.430017	0.1	73.039355
18.431683	0.1	72.962390
18.433350	0.1	72.884848
18.435017	0.1	72.807111
18.436683	0.1	72.728838
18.438350	0.1	72.649904
18.440017	0.1	72.570816
18.441683	0.1	72.492561
18.443350	0.1	72.415453
18.445017	0.1	72.338032
18.446683	0.1	72.257859
18.448350	0.1	72.173965
18.450017	0.1	72.087990
18.451683	0.1	72.002299
18.453350	0.1	71.917512
18.455017	0.1	71.833152
18.456683	0.1	71.749510
18.458350	0.1	71.666869
18.460017	0.1	71.584578
18.461683	0.1	71.501941
18.463350	0.1	71.418509
18.465017	0.1	71.333060
18.466683	0.1	71.244109
18.468350	0.1	71.151685
18.470017	0.1	71.057384
18.471683	0.1	70.962976
18.473350	0.1	70.869508
18.475017	0.1	70.777675
18.476683	0.1	70.687523
18.478350	0.1	70.597106
18.480017	0.1	70.503401
18.481683	0.1	70.405263
18.483350	0.1	70.304181
18.485017	0.1	70.202565
18.486683	0.1	70.101735
18.488350	0.1	70.001185
18.490017	0.1	69.899526
18.491683	0.1	69.796424
18.493350	0.1	69.693346
18.495017	0.1	69.591506
18.496683	0.1	69.490490
18.498350	0.1	69.389776
18.500017	0.1	69.289575
18.501683	0.1	69.190040
18.503350	0.1	69.090934
18.505017	0.1	68.991645
18.506683	0.1	68.891752
18.508350	0.1	68.791672
18.510017	0.1	68.691545
18.511683	0.1	68.589994
18.513350	0.1	68.485327
18.515017	0.1	68.377638
18.516683	0.1	68.268990
18.518350	0.1	68.161632
18.520017	0.1	68.056262
18.521683	0.1	67.952056
18.523350	0.1	67.847907
18.525017	0.1	67.743049
18.526683	0.1	67.637158
18.528350	0.1	67.530596
18.530017	0.1	67.424150
18.531683	0.1	67.318711
18.533350	0.1	67.215283
18.535017	0.1	67.113643
18.536683	0.1	67.011765
18.538350	0.1	66.908458
18.540017	0.1	66.805249
18.541683	0.1	66.704680
18.543350	0.1	66.607236
18.545017	0.1	66.510444
18.546683	0.1	66.411072
18.548350	0.1	66.307793
18.550017	0.1	66.201906
18.551683	0.1	66.096284
18.553350	0.1	65.993392
18.555017	0.1	65.893275
18.556683	0.1	65.793973
18.558350	0.1	65.694582
18.560017	0.1	65.596341
18.561683	0.1	65.500019
18.563350	0.1	65.404307
18.565017	0.1	65.307389
18.566683	0.1	65.208497
18.568350	0.1	65.108193
18.570017	0.1	65.008379
18.571683	0.1	64.911414
18.573350	0.1	64.818598
18.575017	0.1	64.729154
18.576683	0.1	64.640320
18.578350	0.1	64.548929
18.580017	0.1	64.453934
18.581683	0.1	64.357449
18.583350	0.1	64.262492
18.585017	0.1	64.170794
18.586683	0.1	64.083031
18.588350	0.1	63.998946
18.590017	0.1	63.916948
18.591683	0.1	63.834335
18.593350	0.1	63.748006
18.595017	0.1	63.656271
18.596683	0.1	63.560177
18.598350	0.1	63.462751
18.600017	0.1	63.367472
18.601683	0.1	63.276626
18.603350	0.1	63.190339
18.605017	0.1	63.107102
18.606683	0.1	63.025393
18.608350	0.1	62.944861
18.610017	0.1	62.865801
18.611683	0.1	62.788096
18.613350	0.1	62.710918
18.615017	0.1	62.633255
18.616683	0.1	62.554320
18.618350	0.1	62.473370
18.620017	0.1	62.390096
18.621683	0.1	62.305364
18.623350	0.1	62.220935
18.625017	0.1	62.138955
18.626683	0.1	62.061576
18.628350	0.1	61.989264
18.630017	0.1	61.919880
18.631683	0.1	61.850073
18.633350	0.1	61.777528
18.635017	0.1	61.702514
18.636683	0.1	61.627748
18.638350	0.1	61.556995
18.640017	0.1	61.493041
18.641683	0.1	61.435592
18.643350	0.1	61.381692
18.645017	0.1	61.328667
18.646683	0.1	61.275633
18.648350	0.1	61.222012
18.650017	0.1	61.166775
18.651683	0.1	61.110128
18.653350	0.1	61.054314
18.655017	0.1	61.001955
18.656683	0.1	60.954527
18.658350	0.1	60.912091
18.660017	0.1	60.873744
18.661683	0.1	60.838782
18.663350	0.1	60.807411
18.665017	0.1	60.779830
18.666683	0.1	60.755448
18.668350	0.1	60.733734
18.670017	0.1	60.714893
18.671683	0.1	60.698688
18.673350	0.1	60.684439
18.675017	0.1	60.672360
18.676683	0.1	60.663465
18.678350	0.1	60.659037
18.680017	0.1	60.660015
18.681683	0.1	60.666283
18.683350	0.1	60.677896
18.685017	0.1	60.696155
18.686683	0.1	60.721915
18.688350	0.1	60.754288
18.690017	0.1	60.791881
18.691683	0.1	60.833991
18.693350	0.1	60.880533
18.695017	0.1	60.931887
18.696683	0.1	60.988655
18.698350	0.1	61.051813
18.700017	0.1	61.123036
18.701683	0.1	61.203819
18.703350	0.1	61.294385
18.705017	0.1	61.393841
18.706683	0.1	61.500566
18.708350	0.1	61.612870
18.710017	0.1	61.730282
18.711683	0.1	61.853533
18.713350	0.1	61.983350
18.715017	0.1	62.120450
18.716683	0.1	62.266267
18.718350	0.1	62.422566
18.720017	0.1	62.590344
18.721683	0.1	62.769149
18.723350	0.1	62.957909
18.725017	0.1	63.156402
18.726683	0.1	63.365032
18.728350	0.1	63.583399
18.730017	0.1	63.810395
18.731683	0.1	64.045154
18.733350	0.1	64.287460
18.735017	0.1	64.538121
18.736683	0.1	64.798747
18.738350	0.1	65.071066
18.740017	0.1	65.356293
18.741683	0.1	65.654311
18.743350	0.1	65.964214
18.745017	0.1	66.286102
18.746683	0.1	66.620978
18.748350	0.1	66.969395
18.750017	0.1	67.331218
18.751683	0.1	67.706346
18.753350	0.1	68.095126
18.755017	0.1	68.497886
18.756683	0.1	68.914634
18.758350	0.1	69.345562
18.760017	0.1	69.791447
18.761683	0.1	70.253834
18.763350	0.1	70.734853
18.765017	0.1	71.236603
18.766683	0.1	71.760314
18.768350	0.1	72.305892
18.770017	0.1	72.872955
18.771683	0.1	73.461882
18.773350	0.1	74.073346
18.775017	0.1	74.707675
18.776683	0.1	75.364746
18.778350	0.1	76.044244
18.780017	0.1	76.746615
18.781683	0.1	77.474429
18.783350	0.1	78.231678
18.785017	0.1	79.021179
18.786683	0.1	79.843761
18.788350	0.1	80.698989
18.790017	0.1	81.584822
18.791683	0.1	82.497685
18.793350	0.1	83.434545
18.795017	0.1	84.395018
18.796683	0.1	85.381325
18.798350	0.1	86.395755
18.800017	0.1	87.438021
18.801683	0.1	88.505484
18.803350	0.1	89.595369
18.805017	0.1	90.705794
18.806683	0.1	91.834706
18.808350	0.1	92.978682
18.810017	0.1	94.133183
18.811683	0.1	95.293354
18.813350	0.1	96.453973
18.815017	0.1	97.610159
18.816683	0.1	98.759234
18.818350	0.1	99.900193
18.820017	0.1	101.030576
18.821683	0.1	102.144647
18.823350	0.1	103.234281
18.825017	0.1	104.291416
18.826683	0.1	105.309859
18.828350	0.1	106.285540
18.830017	0.1	107.215396
18.831683	0.1	108.095510
18.833350	0.1	108.920350
18.835017	0.1	109.684034
18.836683	0.1	110.382121
18.838350	0.1	111.012347
18.840017	0.1	111.573469
18.841683	0.1	112.062977
18.843350	0.1	112.477006
18.845017	0.1	112.812412
18.846683	0.1	113.067869
18.848350	0.1	113.242725
18.850017	0.1	113.335438
18.851683	0.1	113.343978
18.853350	0.1	113.267405
18.855017	0.1	113.105667
18.856683	0.1	112.859253
18.858350	0.1	112.530585
18.860017	0.1	112.123643
18.861683	0.1	111.641409
18.863350	0.1	111.085316
18.865017	0.1	110.456883
18.866683	0.1	109.758717
18.868350	0.1	108.994083
18.870017	0.1	108.166249
18.871683	0.1	107.278191
18.873350	0.1	106.332456
18.875017	0.1	105.332323
18.876683	0.1	104.282796
18.878350	0.1	103.189633
18.880017	0.1	102.057881
18.881683	0.1	100.891590
18.883350	0.1	99.694347
18.885017	0.1	98.469849
18.886683	0.1	97.222040
18.888350	0.1	95.954640
18.890017	0.1	94.671045
18.891683	0.1	93.375123
18.893350	0.1	92.071211
18.895017	0.1	90.763024
18.896683	0.1	89.453179
18.898350	0.1	88.143707
18.900017	0.1	86.836545
18.901683	0.1	85.534202
18.903350	0.1	84.240553
18.905017	0.1	82.959686
18.906683	0.1	81.694075
18.908350	0.1	80.444999
18.910017	0.1	79.213441
18.911683	0.1	77.999719
18.913350	0.1	76.803886
18.915017	0.1	75.627077
18.916683	0.1	74.471342
18.918350	0.1	73.338728
18.920017	0.1	72.232038
18.921683	0.1	71.154898
18.923350	0.1	70.108837
18.925017	0.1	69.091809
18.926683	0.1	68.100886
18.928350	0.1	67.135519
18.930017	0.1	66.197761
18.931683	0.1	65.289503
18.933350	0.1	64.411070
18.935017	0.1	63.562887
18.936683	0.1	62.745800
18.938350	0.1	61.958297
18.940017	0.1	61.196187
18.941683	0.1	60.456218
18.943350	0.1	59.738313
18.945017	0.1	59.043723
18.946683	0.1	58.372826
18.948350	0.1	57.725660
18.950017	0.1	57.102982
18.951683	0.1	56.505632
18.953350	0.1	55.933744
18.955017	0.1	55.386517
18.956683	0.1	54.861913
18.958350	0.1	54.357532
18.960017	0.1	53.872415
18.961683	0.1	53.407084
18.963350	0.1	52.962527
18.965017	0.1	52.539301
18.966683	0.1	52.136420
18.968350	0.1	51.750778
18.970017	0.1	51.377765
18.971683	0.1	51.013231
18.973350	0.1	50.655981
18.975017	0.1	50.308593
18.976683	0.1	49.975258
18.978350	0.1	49.658110
18.980017	0.1	49.356176
18.981683	0.1	49.067284
18.983350	0.1	48.789079
18.985017	0.1	48.519368
18.986683	0.1	48.256880
18.988350	0.1	48.001017
18.990017	0.1	47.751609
18.991683	0.1	47.509805
18.993350	0.1	47.277692
18.995017	0.1	47.056372
18.996683	0.1	46.845349
18.998350	0.1	46.643023
19.000017	0.1	46.447092
19.001683	0.1	46.255272
19.003350	0.1	46.065874
19.005017	0.1	45.877770
19.006683	0.1	45.691021
19.008350	0.1	45.507876
19.010017	0.1	45.331894
19.011683	0.1	45.164977
19.013350	0.1	45.005269
19.015017	0.1	44.848588
19.016683	0.1	44.691651
19.018350	0.1	44.534132
19.020017	0.1	44.378275
19.021683	0.1	44.226768
19.023350	0.1	44.081011
19.025017	0.1	43.940777
19.026683	0.1	43.804799
19.028350	0.1	43.672035
19.030017	0.1	43.542180
19.031683	0.1	43.414794
19.033350	0.1	43.289131
19.035017	0.1	43.164874
19.036683	0.1	43.042372
19.038350	0.1	42.922152
19.040017	0.1	42.804331
19.041683	0.1	42.688767
19.043350	0.1	42.575770
19.045017	0.1	42.465525
19.046683	0.1	42.357184
19.048350	0.1	42.249267
19.050017	0.1	42.140763
19.051683	0.1	42.031845
19.053350	0.1	41.923495
19.055017	0.1	41.816388
19.056683	0.1	41.710786
19.058350	0.1	41.607688
19.060017	0.1	41.508819
19.061683	0.1	41.414858
19.063350	0.1	41.324236
19.065017	0.1	41.234801
19.066683	0.1	41.145887
19.068350	0.1	41.057272
19.070017	0.1	40.968009
19.071683	0.1	40.877513
19.073350	0.1	40.786206
19.075017	0.1	40.694592
19.076683	0.1	40.602940
19.078350	0.1	40.512141
19.080017	0.1	40.423605
19.081683	0.1	40.338128
19.083350	0.1	40.255762
19.085017	0.1	40.176138
19.086683	0.1	40.098093
19.088350	0.1	40.019969
19.090017	0.1	39.940579
19.091683	0.1	39.859652
19.093350	0.1	39.777574
19.095017	0.1	39.694300
19.096683	0.1	39.609321
19.098350	0.1	39.522899
19.100017	0.1	39.435737
19.101683	0.1	39.347867
19.103350	0.1	39.259559
19.105017	0.1	39.172424
19.106683	0.1	39.088321
19.108350	0.1	39.007999
19.110017	0.1	38.931333
19.111683	0.1	38.857637
19.113350	0.1	38.785664
19.115017	0.1	38.714130
19.116683	0.1	38.642231
19.118350	0.1	38.570114
19.120017	0.1	38.498980
19.121683	0.1	38.429974
19.123350	0.1	38.362825
19.125017	0.1	38.296143
19.126683	0.1	38.228300
19.128350	0.1	38.157869
19.130017	0.1	38.084425
19.131683	0.1	38.009277
19.133350	0.1	37.935083
19.135017	0.1	37.864530
19.136683	0.1	37.798774
19.138350	0.1	37.736669
19.140017	0.1	37.675370
19.141683	0.1	37.612333
19.143350	0.1	37.546940
19.145017	0.1	37.480095
19.146683	0.1	37.412848
19.148350	0.1	37.346282
19.150017	0.1	37.281630
19.151683	0.1	37.218952
19.153350	0.1	37.156511
19.155017	0.1	37.092846
19.156683	0.1	37.028487
19.158350	0.1	36.965171
19.160017	0.1	36.904351
19.161683	0.1	36.846125
19.163350	0.1	36.789156
19.165017	0.1	36.731726
19.166683	0.1	36.673057
19.168350	0.1	36.613927
19.170017	0.1	36.555179
19.171683	0.1	36.496068
19.173350	0.1	36.435728
19.175017	0.1	36.375118
19.176683	0.1	36.315937
19.178350	0.1	36.258698
19.180017	0.1	36.202520
19.181683	0.1	36.145831
19.183350	0.1	36.087222
19.185017	0.1	36.026225
19.186683	0.1	35.963212
19.188350	0.1	35.898774
19.190017	0.1	35.833577
19.191683	0.1	35.767849
19.193350	0.1	35.701809
19.195017	0.1	35.636611
19.196683	0.1	35.572951
19.198350	0.1	35.509537
19.200017	0.1	35.444628
19.201683	0.1	35.377611
19.203350	0.1	35.309256
19.205017	0.1	35.241293
19.206683	0.1	35.174610
19.208350	0.1	35.108174
19.210017	0.1	35.040835
19.211683	0.1	34.972904
19.213350	0.1	34.905169
19.215017	0.1	34.837555
19.216683	0.1	34.769066
19.218350	0.1	34.698681
19.220017	0.1	34.626010
19.221683	0.1	34.551481
19.223350	0.1	34.476398
19.225017	0.1	34.401808
19.226683	0.1	34.327055
19.228350	0.1	34.250454
19.230017	0.1	34.170668
19.231683	0.1	34.087151
19.233350	0.1	34.000385
19.235017	0.1	33.911709
19.236683	0.1	33.822795
19.238350	0.1	33.735652
19.240017	0.1	33.652457
19.241683	0.1	33.574523
19.243350	0.1	33.501373
19.245017	0.1	33.430415
19.246683	0.1	33.357698
19.248350	0.1	33.280328
19.250017	0.1	33.198763
19.251683	0.1	33.116299
19.253350	0.1	33.036103
19.255017	0.1	32.958710
19.256683	0.1	32.882635
19.258350	0.1	32.806261
19.260017	0.1	32.728063
19.261683	0.1	32.646889
19.263350	0.1	32.563605
19.265017	0.1	32.480606
19.266683	0.1	32.399059
19.268350	0.1	32.317974
19.270017	0.1	32.236464
19.271683	0.1	32.155751
19.273350	0.1	32.077576
19.275017	0.1	32.002106
19.276683	0.1	31.928509
19.278350	0.1	31.855726
19.280017	0.1	31.782133
19.281683	0.1	31.705936
19.283350	0.1	31.626723
19.285017	0.1	31.546135
19.286683	0.1	31.466372
19.288350	0.1	31.388472
19.290017	0.1	31.312462
19.291683	0.1	31.238133
19.293350	0.1	31.164885
19.295017	0.1	31.091734
19.296683	0.1	31.018145
19.298350	0.1	30.944715
19.300017	0.1	30.872640
19.301683	0.1	30.802623
19.303350	0.1	30.734516
19.305017	0.1	30.667586
19.306683	0.1	30.600904
19.308350	0.1	30.533914
19.310017	0.1	30.466919
19.311683	0.1	30.400828
19.313350	0.1	30.336562
19.315017	0.1	30.274545
19.316683	0.1	30.214186
19.318350	0.1	30.154260
19.320017	0.1	30.094408
19.321683	0.1	30.035093
19.323350	0.1	29.976270
19.325017	0.1	29.917229
19.326683	0.1	29.857173
19.328350	0.1	29.795999
19.330017	0.1	29.734620
19.331683	0.1	29.673977
19.333350	0.1	29.614056
19.335017	0.1	29.554507
19.336683	0.1	29.495438
19.338350	0.1	29.437058
19.340017	0.1	29.379404
19.341683	0.1	29.323045
19.343350	0.1	29.268628
19.345017	0.1	29.215496
19.346683	0.1	29.162820
19.348350	0.1	29.111067
19.350017	0.1	29.060147
19.351683	0.1	29.008379
19.353350	0.1	28.954647
19.355017	0.1	28.899731
19.356683	0.1	28.845370
19.358350	0.1	28.792671
19.360017	0.1	28.741402
19.361683	0.1	28.690775
19.363350	0.1	28.640367
19.365017	0.1	28.590318
19.366683	0.1	28.540981
19.368350	0.1	28.492310
19.370017	0.1	28.443607
19.371683	0.1	28.393650
19.373350	0.1	28.341650
19.375017	0.1	28.287838
19.376683	0.1	28.232820
19.378350	0.1	28.177262
19.380017	0.1	28.121853
19.381683	0.1	28.066416
19.383350	0.1	28.010146
19.385017	0.1	27.953084
19.386683	0.1	27.896562
19.388350	0.1	27.841995
19.390017	0.1	27.790405
19.391683	0.1	27.742502
19.393350	0.1	27.697692
19.395017	0.1	27.653920
19.396683	0.1	27.609207
19.398350	0.1	27.562319
19.400017	0.1	27.512796
19.401683	0.1	27.461532
19.403350	0.1	27.410239
19.405017	0.1	27.359938
19.406683	0.1	27.310699
19.408350	0.1	27.262424
19.410017	0.1	27.214745
19.411683	0.1	27.167257
19.413350	0.1	27.119857
19.415017	0.1	27.072057
19.416683	0.1	27.022888
19.418350	0.1	26.971702
19.420017	0.1	26.918757
19.421683	0.1	26.865257
19.423350	0.1	26.812623
19.425017	0.1	26.761773
19.426683	0.1	26.712925
19.428350	0.1	26.665931
19.430017	0.1	26.620696
19.431683	0.1	26.576789
19.433350	0.1	26.533282
19.435017	0.1	26.489776
19.436683	0.1	26.446586
19.438350	0.1	26.403922
19.440017	0.1	26.361672
19.441683	0.1	26.319791
19.443350	0.1	26.278272
19.445017	0.1	26.236135
19.446683	0.1	26.192041
19.448350	0.1	26.147002
19.450017	0.1	26.103910
19.451683	0.1	26.063393
19.453350	0.1	26.023318
19.455017	0.1	25.982461
19.456683	0.1	25.941976
19.458350	0.1	25.903401
19.460017	0.1	25.867182
19.461683	0.1	25.832616
19.463350	0.1	25.798222
19.465017	0.1	25.762548
19.466683	0.1	25.725323
19.468350	0.1	25.687814
19.470017	0.1	25.651562
19.471683	0.1	25.616800
19.473350	0.1	25.582844
19.475017	0.1	25.549200
19.476683	0.1	25.515794
19.478350	0.1	25.482615
19.480017	0.1	25.449563
19.481683	0.1	25.416384
19.483350	0.1	25.382885
19.485017	0.1	25.349688
19.486683	0.1	25.317967
19.488350	0.1	25.287909
19.490017	0.1	25.257766
19.491683	0.1	25.224513
19.493350	0.1	25.186278
19.495017	0.1	25.144122
19.496683	0.1	25.100634
19.498350	0.1	25.057839
19.500017	0.1	25.016358
19.501683	0.1	24.975333
19.503350	0.1	24.933438
19.505017	0.1	24.889889
19.506683	0.1	24.844171
19.508350	0.1	24.795798
19.510017	0.1	24.744864
19.511683	0.1	24.692500
19.513350	0.1	24.640188
19.515017	0.1	24.588383
19.516683	0.1	24.536015
19.518350	0.1	24.481486
19.520017	0.1	24.423744
19.521683	0.1	24.362584
19.523350	0.1	24.298565
19.525017	0.1	24.232683
19.526683	0.1	24.166200
19.528350	0.1	24.100528
19.530017	0.1	24.036588
19.531683	0.1	23.974483
19.533350	0.1	23.913817
19.535017	0.1	23.853756
19.536683	0.1	23.793234
19.538350	0.1	23.731929
19.540017	0.1	23.670462
19.541683	0.1	23.609460
19.543350	0.1	23.548910
19.545017	0.1	23.488663
19.546683	0.1	23.428747
19.548350	0.1	23.368569
19.550017	0.1	23.307218
19.551683	0.1	23.244792
19.553350	0.1	23.182537
19.555017	0.1	23.121624
19.556683	0.1	23.062388
19.558350	0.1	23.004608
19.560017	0.1	22.947569
19.561683	0.1	22.889874
19.563350	0.1	22.831024
19.565017	0.1	22.772853
19.566683	0.1	22.717770
19.568350	0.1	22.666445
19.570017	0.1	22.617904
19.571683	0.1	22.571064
19.573350	0.1	22.525471
19.575017	0.1	22.480912
19.576683	0.1	22.437288
19.578350	0.1	22.394424
19.580017	0.1	22.351798
19.581683	0.1	22.309278
19.583350	0.1	22.267681
19.585017	0.1	22.228253
19.586683	0.1	22.191713
19.588350	0.1	22.157733
19.590017	0.1	22.125226
19.591683	0.1	22.093160
19.593350	0.1	22.061681
19.595017	0.1	22.031977
19.596683	0.1	22.004060
19.598350	0.1	21.976125
19.600017	0.1	21.946314
19.601683	0.1	21.913820
19.603350	0.1	21.879184
19.605017	0.1	21.844264
19.606683	0.1	21.811007
19.608350	0.1	21.779924
19.610017	0.1	21.750238
19.611683	0.1	21.721190
19.613350	0.1	21.692645
19.615017	0.1	21.664719
19.616683	0.1	21.637552
19.618350	0.1	21.611154
19.620017	0.1	21.585063
19.621683	0.1	21.558465
19.623350	0.1	21.530124
19.625017	0.1	21.498259
19.626683	0.1	21.461658
19.628350	0.1	21.421653
19.630017	0.1	21.382039
19.631683	0.1	21.345927
19.633350	0.1	21.313406
19.635017	0.1	21.282374
19.636683	0.1	21.249973
19.638350	0.1	21.214313
19.640017	0.1	21.176040
19.641683	0.1	21.137125
19.643350	0.1	21.098028
19.645017	0.1	21.057501
19.646683	0.1	21.015080
19.648350	0.1	20.972374
19.650017	0.1	20.931554
19.651683	0.1	20.893281
19.653350	0.1	20.856243
19.655017	0.1	20.818682
19.656683	0.1	20.779730
19.658350	0.1	20.738808
19.660017	0.1	20.694910
19.661683	0.1	20.647789
19.663350	0.1	20.599472
19.665017	0.1	20.553023
19.666683	0.1	20.509730
19.668350	0.1	20.468719
19.670017	0.1	20.428509
19.671683	0.1	20.388020
19.673350	0.1	20.347005
19.675017	0.1	20.305677
19.676683	0.1	20.263982
19.678350	0.1	20.221719
19.680017	0.1	20.179134
19.681683	0.1	20.136889
19.683350	0.1	20.095278
19.685017	0.1	20.053759
19.686683	0.1	20.011761
19.688350	0.1	19.969465
19.690017	0.1	19.927528
19.691683	0.1	19.886405
19.693350	0.1	19.845967
19.695017	0.1	19.805632
19.696683	0.1	19.764802
19.698350	0.1	19.723410
19.700017	0.1	19.682478
19.701683	0.1	19.643437
19.703350	0.1	19.606743
19.705017	0.1	19.571478
19.706683	0.1	19.536070
19.708350	0.1	19.499701
19.710017	0.1	19.463464
19.711683	0.1	19.429345
19.713350	0.1	19.397861
19.715017	0.1	19.367421
19.716683	0.1	19.336375
19.718350	0.1	19.305088
19.720017	0.1	19.275304
19.721683	0.1	19.247923
19.723350	0.1	19.221734
19.725017	0.1	19.194218
19.726683	0.1	19.163275
19.728350	0.1	19.128690
19.730017	0.1	19.092611
19.731683	0.1	19.057924
19.733350	0.1	19.025495
19.735017	0.1	18.994068
19.736683	0.1	18.962882
19.738350	0.1	18.932885
19.740017	0.1	18.905117
19.741683	0.1	18.879087
19.743350	0.1	18.853573
19.745017	0.1	18.828264
19.746683	0.1	18.803775
19.748350	0.1	18.780436
19.750017	0.1	18.757833
19.751683	0.1	18.735142
19.753350	0.1	18.711495
19.755017	0.1	18.686494
19.756683	0.1	18.660473
19.758350	0.1	18.633897
19.760017	0.1	18.606978
19.761683	0.1	18.580295
19.763350	0.1	18.554889
19.765017	0.1	18.531634
19.766683	0.1	18.510805
19.768350	0.1	18.491726
19.770017	0.1	18.473198
19.771683	0.1	18.454157
19.773350	0.1	18.434073
19.775017	0.1	18.413714
19.776683	0.1	18.394883
19.778350	0.1	18.378580
19.780017	0.1	18.363833
19.781683	0.1	18.348489
19.783350	0.1	18.331157
19.785017	0.1	18.312242
19.786683	0.1	18.293015
19.788350	0.1	18.274137
19.790017	0.1	18.255538
19.791683	0.1	18.237596
19.793350	0.1	18.221377
19.795017	0.1	18.206965
19.796683	0.1	18.192721
19.798350	0.1	18.176585
19.800017	0.1	18.157153
19.801683	0.1	18.134280
19.803350	0.1	18.109041
19.805017	0.1	18.082489
19.806683	0.1	18.055323
19.808350	0.1	18.028812
19.810017	0.1	18.004468
19.811683	0.1	17.982498
19.813350	0.1	17.961394
19.815017	0.1	17.939201
19.816683	0.1	17.914977
19.818350	0.1	17.888863
19.820017	0.1	17.861412
19.821683	0.1	17.832741
19.823350	0.1	17.802459
19.825017	0.1	17.770524
19.826683	0.1	17.737448
19.828350	0.1	17.703874
19.830017	0.1	17.670281
19.831683	0.1	17.636400
19.833350	0.1	17.601191
19.835017	0.1	17.564092
19.836683	0.1	17.525386
19.838350	0.1	17.485595
19.840017	0.1	17.445241
19.841683	0.1	17.404980
19.843350	0.1	17.365385
19.845017	0.1	17.326497
19.846683	0.1	17.287778
19.848350	0.1	17.248746
19.850017	0.1	17.210078
19.851683	0.1	17.173225
19.853350	0.1	17.138720
19.855017	0.1	17.105341
19.856683	0.1	17.070957
19.858350	0.1	17.034123
19.860017	0.1	16.995333
19.861683	0.1	16.956613
19.863350	0.1	16.919179
19.865017	0.1	16.882229
19.866683	0.1	16.844878
19.868350	0.1	16.807746
19.870017	0.1	16.771755
19.871683	0.1	16.737236
19.873350	0.1	16.704761
19.875017	0.1	16.674697
19.876683	0.1	16.646553
19.878350	0.1	16.619675
19.880017	0.1	16.593519
19.881683	0.1	16.567307
19.883350	0.1	16.540275
19.885017	0.1	16.512219
19.886683	0.1	16.483441
19.888350	0.1	16.454333
19.890017	0.1	16.425275
19.891683	0.1	16.396544
19.893350	0.1	16.368506
19.895017	0.1	16.342332
19.896683	0.1	16.319081
19.898350	0.1	16.297922
19.900017	0.1	16.276799
19.901683	0.1	16.255048
19.903350	0.1	16.234154
19.905017	0.1	16.215453
19.906683	0.1	16.198456
19.908350	0.1	16.182121
19.910017	0.1	16.166079
19.911683	0.1	16.150358
19.913350	0.1	16.135005
19.915017	0.1	16.120221
19.916683	0.1	16.105911
19.918350	0.1	16.090716
19.920017	0.1	16.072770
19.921683	0.1	16.051601
19.923350	0.1	16.028569
19.925017	0.1	16.006064
19.926683	0.1	15.986254
19.928350	0.1	15.969663
19.930017	0.1	15.955004
19.931683	0.1	15.940825
19.933350	0.1	15.926464
19.935017	0.1	15.911162
19.936683	0.1	15.894212
19.938350	0.1	15.876377
19.940017	0.1	15.859199
19.941683	0.1	15.843255
19.943350	0.1	15.828270
19.945017	0.1	15.813559
19.946683	0.1	15.798179
19.948350	0.1	15.781606
19.950017	0.1	15.764222
19.951683	0.1	15.746630
19.953350	0.1	15.728776
19.955017	0.1	15.710788
19.956683	0.1	15.693996
19.958350	0.1	15.680208
19.960017	0.1	15.670275
19.961683	0.1	15.663179
19.963350	0.1	15.656217
19.965017	0.1	15.646662
19.966683	0.1	15.633521
19.968350	0.1	15.617707
19.970017	0.1	15.600808
19.971683	0.1	15.584035
19.973350	0.1	15.567807
19.975017	0.1	15.552281
19.976683	0.1	15.538130
19.978350	0.1	15.525743
19.980017	0.1	15.513776
19.981683	0.1	15.500141
19.983350	0.1	15.484067
19.985017	0.1	15.466432
19.986683	0.1	15.448835
19.988350	0.1	15.432453
19.990017	0.1	15.417263
19.991683	0.1	15.402450
19.993350	0.1	15.387274
19.995017	0.1	15.371204
19.996683	0.1	15.353714
19.998350	0.1	15.334450
20.000017	0.1	15.313560
20.001683	0.1	15.291357
20.003350	0.1	15.268116
20.005017	0.1	15.244260
20.006683	0.1	15.219962
20.008350	0.1	15.194975
20.010017	0.1	15.169205
20.011683	0.1	15.142867
20.013350	0.1	15.116227
20.015017	0.1	15.089214
20.016683	0.1	15.061316
20.018350	0.1	15.032128
20.020017	0.1	15.001684
20.021683	0.1	14.970209
20.023350	0.1	14.938340
20.025017	0.1	14.907322
20.026683	0.1	14.878153
20.028350	0.1	14.850250
20.030017	0.1	14.821677
20.031683	0.1	14.790953
20.033350	0.1	14.758380
20.035017	0.1	14.725593
20.036683	0.1	14.693989
20.038350	0.1	14.663520
20.040017	0.1	14.633168
20.041683	0.1	14.602658
20.043350	0.1	14.572595
20.045017	0.1	14.543273
20.046683	0.1	14.514164
20.048350	0.1	14.483957
20.050017	0.1	14.451956
20.051683	0.1	14.420133
20.053350	0.1	14.391523
20.055017	0.1	14.366554
20.056683	0.1	14.342968
20.058350	0.1	14.318405
20.060017	0.1	14.291652
20.061683	0.1	14.262632
20.063350	0.1	14.232569
20.065017	0.1	14.203158
20.066683	0.1	14.174846
20.068350	0.1	14.147135
20.070017	0.1	14.120345
20.071683	0.1	14.095502
20.073350	0.1	14.072983
20.075017	0.1	14.052475
20.076683	0.1	14.033983
20.078350	0.1	14.017331
20.080017	0.1	14.001280
20.081683	0.1	13.984665
20.083350	0.1	13.967329
20.085017	0.1	13.949648
20.086683	0.1	13.932013
20.088350	0.1	13.914597
20.090017	0.1	13.897442
20.091683	0.1	13.880893
20.093350	0.1	13.865912
20.095017	0.1	13.853298
20.096683	0.1	13.842513
20.098350	0.1	13.832082
20.100017	0.1	13.820995
20.101683	0.1	13.809418
20.103350	0.1	13.798191
20.105017	0.1	13.787854
20.106683	0.1	13.778270
20.108350	0.1	13.769269
20.110017	0.1	13.761357
20.111683	0.1	13.754861
20.113350	0.1	13.749050
20.115017	0.1	13.743262
20.116683	0.1	13.737786
20.118350	0.1	13.733106
20.120017	0.1	13.728845
20.121683	0.1	13.723811
20.123350	0.1	13.717501
20.125017	0.1	13.711038
20.126683	0.1	13.706274
20.128350	0.1	13.704775
20.130017	0.1	13.706959
20.131683	0.1	13.711434
20.133350	0.1	13.716118
20.135017	0.1	13.719653
20.136683	0.1	13.721790
20.138350	0.1	13.723359
20.140017	0.1	13.725851
20.141683	0.1	13.730805
20.143350	0.1	13.738661
20.145017	0.1	13.747881
20.146683	0.1	13.756217
20.148350	0.1	13.762768
20.150017	0.1	13.768100
20.151683	0.1	13.773064
20.153350	0.1	13.778321
20.155017	0.1	13.784883
20.156683	0.1	13.793707
20.158350	0.1	13.804408
20.160017	0.1	13.815733
20.161683	0.1	13.827179
20.163350	0.1	13.839067
20.165017	0.1	13.851621
20.166683	0.1	13.864725
20.168350	0.1	13.878550
20.170017	0.1	13.894229
20.171683	0.1	13.913196
20.173350	0.1	13.935808
20.175017	0.1	13.961159
20.176683	0.1	13.987627
20.178350	0.1	14.013490
20.180017	0.1	14.038496
20.181683	0.1	14.064582
20.183350	0.1	14.093816
20.185017	0.1	14.126571
20.186683	0.1	14.162026
20.188350	0.1	14.199163
20.190017	0.1	14.236746
20.191683	0.1	14.273161
20.193350	0.1	14.307764
20.195017	0.1	14.341953
20.196683	0.1	14.378228
20.198350	0.1	14.418522
20.200017	0.1	14.463309
20.201683	0.1	14.511985
20.203350	0.1	14.562989
20.205017	0.1	14.613592
20.206683	0.1	14.661504
20.208350	0.1	14.706459
20.210017	0.1	14.749779
20.211683	0.1	14.793500
20.213350	0.1	14.839405
20.215017	0.1	14.887308
20.216683	0.1	14.934530
20.218350	0.1	14.978084
20.220017	0.1	15.016957
20.221683	0.1	15.051840
20.223350	0.1	15.083868
20.225017	0.1	15.113973
20.226683	0.1	15.142979
20.228350	0.1	15.171794
20.230017	0.1	15.200507
20.231683	0.1	15.227771
20.233350	0.1	15.250728
20.235017	0.1	15.265611
20.236683	0.1	15.269928
20.238350	0.1	15.263916
20.240017	0.1	15.250067
20.241683	0.1	15.231441
20.243350	0.1	15.209704
20.245017	0.1	15.184726
20.246683	0.1	15.155785
20.248350	0.1	15.122648
20.250017	0.1	15.085568
20.251683	0.1	15.044082
20.253350	0.1	14.996356
20.255017	0.1	14.940882
20.256683	0.1	14.878088
20.258350	0.1	14.809771
20.260017	0.1	14.737737
20.261683	0.1	14.662733
20.263350	0.1	14.584619
20.265017	0.1	14.503449
20.266683	0.1	14.419751
20.268350	0.1	14.334284
20.270017	0.1	14.248001
20.271683	0.1	14.161873
20.273350	0.1	14.076205
20.275017	0.1	13.990016
20.276683	0.1	13.901619
20.278350	0.1	13.810382
20.280017	0.1	13.717697
20.281683	0.1	13.626083
20.283350	0.1	13.537696
20.285017	0.1	13.453048
20.286683	0.1	13.370882
20.288350	0.1	13.290076
20.290017	0.1	13.210704
20.291683	0.1	13.132780
20.293350	0.1	13.055736
20.295017	0.1	12.980057
20.296683	0.1	12.907861
20.298350	0.1	12.840573
20.300017	0.1	12.776707
20.301683	0.1	12.713955
20.303350	0.1	12.652390
20.305017	0.1	12.593474
20.306683	0.1	12.537371
20.308350	0.1	12.482912
20.310017	0.1	12.429161
20.311683	0.1	12.375838
20.313350	0.1	12.323102
20.315017	0.1	12.271651
20.316683	0.1	12.222966
20.318350	0.1	12.178957
20.320017	0.1	12.140479
20.321683	0.1	12.106346
20.323350	0.1	12.074248
20.325017	0.1	12.041959
20.326683	0.1	12.008213
20.328350	0.1	11.973646
20.330017	0.1	11.940482
20.331683	0.1	11.910503
20.333350	0.1	11.884044
20.335017	0.1	11.860682
20.336683	0.1	11.839950
20.338350	0.1	11.821026
20.340017	0.1	11.802642
20.341683	0.1	11.784052
20.343350	0.1	11.765221
20.345017	0.1	11.745496
20.346683	0.1	11.723456
20.348350	0.1	11.698869
20.350017	0.1	11.673663
20.351683	0.1	11.650366
20.353350	0.1	11.630277
20.355017	0.1	11.613681
20.356683	0.1	11.600330
20.358350	0.1	11.588694
20.360017	0.1	11.577033
20.361683	0.1	11.565252
20.363350	0.1	11.554258
20.365017	0.1	11.544339
20.366683	0.1	11.534905
20.368350	0.1	11.525680
20.370017	0.1	11.517312
20.371683	0.1	11.509862
20.373350	0.1	11.501978
20.375017	0.1	11.492078
20.376683	0.1	11.479422
20.378350	0.1	11.464735
20.380017	0.1	11.450271
20.381683	0.1	11.438616
20.383350	0.1	11.431039
20.385017	0.1	11.427300
20.386683	0.1	11.426695
20.388350	0.1	11.428283
20.390017	0.1	11.430224
20.391683	0.1	11.430071
20.393350	0.1	11.426099
20.395017	0.1	11.418341
20.396683	0.1	11.408292
20.398350	0.1	11.397670
20.400017	0.1	11.388115
20.401683	0.1	11.380832
20.403350	0.1	11.375621
20.405017	0.1	11.371574
20.406683	0.1	11.368124
20.408350	0.1	11.364659
20.410017	0.1	11.360766
20.411683	0.1	11.356855
20.413350	0.1	11.353600
20.415017	0.1	11.351076
20.416683	0.1	11.348971
20.418350	0.1	11.347309
20.420017	0.1	11.346075
20.421683	0.1	11.344440
20.423350	0.1	11.341330
20.425017	0.1	11.336640
20.426683	0.1	11.331248
20.428350	0.1	11.326121
20.430017	0.1	11.321856
20.431683	0.1	11.318275
20.433350	0.1	11.314307
20.435017	0.1	11.308943
20.436683	0.1	11.302023
20.438350	0.1	11.294079
20.440017	0.1	11.285618
20.441683	0.1	11.276170
20.443350	0.1	11.264617
20.445017	0.1	11.250866
20.446683	0.1	11.236067
20.448350	0.1	11.220840
20.450017	0.1	11.204565
20.451683	0.1	11.186958
20.453350	0.1	11.168765
20.455017	0.1	11.150697
20.456683	0.1	11.132611
20.458350	0.1	11.114264
20.460017	0.1	11.096410
20.461683	0.1	11.080084
20.463350	0.1	11.065225
20.465017	0.1	11.050859
20.466683	0.1	11.035581
20.468350	0.1	11.018333
20.470017	0.1	10.999255
20.471683	0.1	10.979245
20.473350	0.1	10.959134
20.475017	0.1	10.938738
20.476683	0.1	10.916605
20.478350	0.1	10.891501
20.480017	0.1	10.863389
20.481683	0.1	10.833456
20.483350	0.1	10.804096
20.485017	0.1	10.778038
20.486683	0.1	10.756529
20.488350	0.1	10.737856
20.490017	0.1	10.718317
20.491683	0.1	10.695439
20.493350	0.1	10.669907
20.495017	0.1	10.644482
20.496683	0.1	10.621161
20.498350	0.1	10.599871
20.500017	0.1	10.579298
20.501683	0.1	10.558022
20.503350	0.1	10.535135
20.505017	0.1	10.510613
20.506683	0.1	10.485416
20.508350	0.1	10.461262
20.510017	0.1	10.439525
20.511683	0.1	10.419926
20.513350	0.1	10.401011
20.515017	0.1	10.382589
20.516683	0.1	10.366491
20.518350	0.1	10.353778
20.520017	0.1	10.342794
20.521683	0.1	10.330966
20.523350	0.1	10.317075
20.525017	0.1	10.301475
20.526683	0.1	10.285187
20.528350	0.1	10.268954
20.530017	0.1	10.253228
20.531683	0.1	10.238583
20.533350	0.1	10.225484
20.535017	0.1	10.213754
20.536683	0.1	10.203137
20.538350	0.1	10.193833
20.540017	0.1	10.186019
20.541683	0.1	10.179454
20.543350	0.1	10.173582
20.545017	0.1	10.167817
20.546683	0.1	10.161763
20.548350	0.1	10.154983
20.550017	0.1	10.147500
20.551683	0.1	10.140934
20.553350	0.1	10.137442
20.555017	0.1	10.137116
20.556683	0.1	10.137376
20.558350	0.1	10.135141
20.560017	0.1	10.129465
20.561683	0.1	10.121930
20.563350	0.1	10.114801
20.565017	0.1	10.109348
20.566683	0.1	10.105716
20.568350	0.1	10.103639
20.570017	0.1	10.102740
20.571683	0.1	10.102601
20.573350	0.1	10.103164
20.575017	0.1	10.104631
20.576683	0.1	10.106969
20.578350	0.1	10.110019
20.580017	0.1	10.113749
20.581683	0.1	10.118084
20.583350	0.1	10.122689
20.585017	0.1	10.126922
20.586683	0.1	10.130513
20.588350	0.1	10.134056
20.590017	0.1	10.138210
20.591683	0.1	10.143095
20.593350	0.1	10.148822
20.595017	0.1	10.155709
20.596683	0.1	10.163565
20.598350	0.1	10.171118
20.600017	0.1	10.176729
20.601683	0.1	10.179658
20.603350	0.1	10.179947
20.605017	0.1	10.177912
20.606683	0.1	10.174471
20.608350	0.1	10.171141
20.610017	0.1	10.169265
20.611683	0.1	10.169102
20.613350	0.1	10.169307
20.615017	0.1	10.167831
20.616683	0.1	10.163998
20.618350	0.1	10.158955
20.620017	0.1	10.154042
20.621683	0.1	10.149577
20.623350	0.1	10.145507
20.625017	0.1	10.142135
20.626683	0.1	10.138955
20.628350	0.1	10.134513
20.630017	0.1	10.127984
20.631683	0.1	10.119556
20.633350	0.1	10.109632
20.635017	0.1	10.097967
20.636683	0.1	10.083416
20.638350	0.1	10.064826
20.640017	0.1	10.042763
20.641683	0.1	10.019792
20.643350	0.1	9.998279
20.645017	0.1	9.978325
20.646683	0.1	9.958358
20.648350	0.1	9.937640
20.650017	0.1	9.917840
20.651683	0.1	9.901556
20.653350	0.1	9.889374
20.655017	0.1	9.879135
20.656683	0.1	9.867726
20.658350	0.1	9.853453
20.660017	0.1	9.836964
20.661683	0.1	9.820182
20.663350	0.1	9.804629
20.665017	0.1	9.791041
20.666683	0.1	9.779274
20.668350	0.1	9.768736
20.670017	0.1	9.759516
20.671683	0.1	9.751911
20.673350	0.1	9.744884
20.675017	0.1	9.736824
20.676683	0.1	9.728298
20.678350	0.1	9.722258
20.680017	0.1	9.720665
20.681683	0.1	9.722523
20.683350	0.1	9.725415
20.685017	0.1	9.727487
20.686683	0.1	9.728158
20.688350	0.1	9.727967
20.690017	0.1	9.727636
20.691683	0.1	9.727436
20.693350	0.1	9.728055
20.695017	0.1	9.730891
20.696683	0.1	9.736391
20.698350	0.1	9.743175
20.700017	0.1	9.749397
20.701683	0.1	9.754607
20.703350	0.1	9.759432
20.705017	0.1	9.764112
20.706683	0.1	9.768805
20.708350	0.1	9.774636
20.710017	0.1	9.783283
20.711683	0.1	9.795665
20.713350	0.1	9.811153
20.715017	0.1	9.827707
20.716683	0.1	9.843325
20.718350	0.1	9.857775
20.720017	0.1	9.872690
20.721683	0.1	9.889859
20.723350	0.1	9.909421
20.725017	0.1	9.930176
20.726683	0.1	9.951838
20.728350	0.1	9.975657
20.730017	0.1	10.002027
20.731683	0.1	10.028984
20.733350	0.1	10.054032
20.735017	0.1	10.077017
20.736683	0.1	10.100538
20.738350	0.1	10.127090
20.740017	0.1	10.156715
20.741683	0.1	10.187691
20.743350	0.1	10.218159
20.745017	0.1	10.247212
20.746683	0.1	10.275496
20.748350	0.1	10.304903
20.750017	0.1	10.337462
20.751683	0.1	10.373704
20.753350	0.1	10.412112
20.755017	0.1	10.450743
20.756683	0.1	10.488885
20.758350	0.1	10.526450
20.760017	0.1	10.563303
20.761683	0.1	10.599960
20.763350	0.1	10.637902
20.765017	0.1	10.678284
20.766683	0.1	10.720650
20.768350	0.1	10.762750
20.770017	0.1	10.801386
20.771683	0.1	10.834266
20.773350	0.1	10.861736
20.775017	0.1	10.885932
20.776683	0.1	10.908484
20.778350	0.1	10.930020
20.780017	0.1	10.951022
20.781683	0.1	10.971599
20.783350	0.1	10.990868
20.785017	0.1	11.007614
20.786683	0.1	11.021462
20.788350	0.1	11.033034
20.790017	0.1	11.043316
20.791683	0.1	11.052899
20.793350	0.1	11.061500
20.795017	0.1	11.068415
20.796683	0.1	11.073384
20.798350	0.1	11.076829
20.800017	0.1	11.079689
20.801683	0.1	11.082245
20.803350	0.1	11.082911
20.805017	0.1	11.079339
20.806683	0.1	11.071325
20.808350	0.1	11.061733
20.810017	0.1	11.053691
20.811683	0.1	11.048052
20.813350	0.1	11.044317
20.815017	0.1	11.042431
20.816683	0.1	11.042180
20.818350	0.1	11.042189
20.820017	0.1	11.041379
20.821683	0.1	11.040131
20.823350	0.1	11.039320
20.825017	0.1	11.039600
20.826683	0.1	11.041318
20.828350	0.1	11.044401
20.830017	0.1	11.048755
20.831683	0.1	11.054543
20.833350	0.1	11.062277
20.835017	0.1	11.073300
20.836683	0.1	11.089370
20.838350	0.1	11.111065
20.840017	0.1	11.136956
20.841683	0.1	11.164369
20.843350	0.1	11.190344
20.845017	0.1	11.212607
20.846683	0.1	11.231136
20.848350	0.1	11.248281
20.850017	0.1	11.266666
20.851683	0.1	11.287816
20.853350	0.1	11.312324
20.855017	0.1	11.339653
20.856683	0.1	11.368115
20.858350	0.1	11.395742
20.860017	0.1	11.420911
20.861683	0.1	11.442164
20.863350	0.1	11.458374
20.865017	0.1	11.469419
20.866683	0.1	11.476362
20.868350	0.1	11.480958
20.870017	0.1	11.484791
20.871683	0.1	11.488218
20.873350	0.1	11.490011
20.875017	0.1	11.488581
20.876683	0.1	11.483300
20.878350	0.1	11.474611
20.880017	0.1	11.462825
20.881683	0.1	11.446746
20.883350	0.1	11.424418
20.885017	0.1	11.394783
20.886683	0.1	11.358280
20.888350	0.1	11.316524
20.890017	0.1	11.271201
20.891683	0.1	11.223466
20.893350	0.1	11.174274
20.895017	0.1	11.124085
20.896683	0.1	11.072229
20.898350	0.1	11.017490
20.900017	0.1	10.959688
20.901683	0.1	10.899883
20.903350	0.1	10.838602
20.905017	0.1	10.774867
20.906683	0.1	10.707560
20.908350	0.1	10.636752
20.910017	0.1	10.563782
20.911683	0.1	10.490422
20.913350	0.1	10.417681
20.915017	0.1	10.345480
20.916683	0.1	10.273405
20.918350	0.1	10.201335
20.920017	0.1	10.129078
20.921683	0.1	10.055983
20.923350	0.1	9.982106
20.925017	0.1	9.908802
20.926683	0.1	9.837146
20.928350	0.1	9.767441
20.930017	0.1	9.699971
20.931683	0.1	9.634532
20.933350	0.1	9.570238
20.935017	0.1	9.506880
20.936683	0.1	9.445506
20.938350	0.1	9.386553
20.940017	0.1	9.328383
20.941683	0.1	9.269090
20.943350	0.1	9.208866
20.945017	0.1	9.149709
20.946683	0.1	9.093829
20.948350	0.1	9.042560
20.950017	0.1	8.996390
20.951683	0.1	8.955486
20.953350	0.1	8.919151
20.955017	0.1	8.885656
20.956683	0.1	8.853767
20.958350	0.1	8.822652
20.960017	0.1	8.790544
20.961683	0.1	8.756369
20.963350	0.1	8.721920
20.965017	0.1	8.690469
20.966683	0.1	8.663964
20.968350	0.1	8.641495
20.970017	0.1	8.619810
20.971683	0.1	8.596093
20.973350	0.1	8.570426
20.975017	0.1	8.545411
20.976683	0.1	8.523776
20.978350	0.1	8.506514
20.980017	0.1	8.493452
20.981683	0.1	8.484125
20.983350	0.1	8.476595
20.985017	0.1	8.467468
20.986683	0.1	8.454877
20.988350	0.1	8.440376
20.990017	0.1	8.427189
20.991683	0.1	8.417415
20.993350	0.1	8.410793
20.995017	0.1	8.405540
20.996683	0.1	8.400157
20.998350	0.1	8.394346
21.000017	0.1	8.388557
21.001683	0.1	8.383333
21.003350	0.1	8.379333
21.005017	0.1	8.377149
21.006683	0.1	8.376939
21.008350	0.1	8.378765
21.010017	0.1	8.382369
21.011683	0.1	8.386713
21.013350	0.1	8.391282
21.015017	0.1	8.396683
21.016683	0.1	8.403212
21.018350	0.1	8.410392
21.020017	0.1	8.417512
21.021683	0.1	8.423887
21.023350	0.1	8.429354
21.025017	0.1	8.434574
21.026683	0.1	8.440143
21.028350	0.1	8.445429
21.030017	0.1	8.448777
21.031683	0.1	8.449564
21.033350	0.1	8.449778
21.035017	0.1	8.453345
21.036683	0.1	8.463580
21.038350	0.1	8.480735
21.040017	0.1	8.502565
21.041683	0.1	8.526677
21.043350	0.1	8.551264
21.045017	0.1	8.574957
21.046683	0.1	8.596918
21.048350	0.1	8.616606
21.050017	0.1	8.634189
21.051683	0.1	8.651377
21.053350	0.1	8.670231
21.055017	0.1	8.691242
21.056683	0.1	8.713384
21.058350	0.1	8.735727
21.060017	0.1	8.758404
21.061683	0.1	8.782404
21.063350	0.1	8.808770
21.065017	0.1	8.838312
21.066683	0.1	8.871490
21.068350	0.1	8.907923
21.070017	0.1	8.946625
21.071683	0.1	8.987053
21.073350	0.1	9.029689
21.075017	0.1	9.075361
21.076683	0.1	9.123799
21.078350	0.1	9.173495
21.080017	0.1	9.223600
21.081683	0.1	9.274920
21.083350	0.1	9.328234
21.085017	0.1	9.382810
21.086683	0.1	9.437646
21.088350	0.1	9.493376
21.090017	0.1	9.551779
21.091683	0.1	9.613968
21.093350	0.1	9.679617
21.095017	0.1	9.747101
21.096683	0.1	9.814492
21.098350	0.1	9.881067
21.100017	0.1	9.947680
21.101683	0.1	10.015965
21.103350	0.1	10.087448
21.105017	0.1	10.162462
21.106683	0.1	10.239389
21.108350	0.1	10.315301
21.110017	0.1	10.387842
21.111683	0.1	10.456704
21.113350	0.1	10.523130
21.115017	0.1	10.588453
21.116683	0.1	10.653702
21.118350	0.1	10.719104
21.120017	0.1	10.783197
21.121683	0.1	10.843310
21.123350	0.1	10.896642
21.125017	0.1	10.941676
21.126683	0.1	10.979474
21.128350	0.1	11.012703
21.130017	0.1	11.043330
21.131683	0.1	11.071251
21.133350	0.1	11.094636
21.135017	0.1	11.111791
21.136683	0.1	11.121957
21.138350	0.1	11.124630
21.140017	0.1	11.120276
21.141683	0.1	11.110464
21.143350	0.1	11.095623
21.145017	0.1	11.074748
21.146683	0.1	11.047744
21.148350	0.1	11.016177
21.150017	0.1	10.981238
21.151683	0.1	10.941979
21.153350	0.1	10.896591
21.155017	0.1	10.844525
21.156683	0.1	10.786350
21.158350	0.1	10.722862
21.160017	0.1	10.654870
21.161683	0.1	10.582521
21.163350	0.1	10.505170
21.165017	0.1	10.423334
21.166683	0.1	10.339762
21.168350	0.1	10.257168
21.170017	0.1	10.175919
21.171683	0.1	10.094740
21.173350	0.1	10.013040
21.175017	0.1	9.931601
21.176683	0.1	9.851088
21.178350	0.1	9.771092
21.180017	0.1	9.691189
21.181683	0.1	9.611901
21.183350	0.1	9.534140
21.185017	0.1	9.458587
21.186683	0.1	9.385874
21.188350	0.1	9.316499
21.190017	0.1	9.250706
21.191683	0.1	9.188629
21.193350	0.1	9.129974
21.195017	0.1	9.073769
21.196683	0.1	9.019198
21.198350	0.1	8.966629
21.200017	0.1	8.917544
21.201683	0.1	8.873232
21.203350	0.1	8.833832
21.205017	0.1	8.799033
21.206683	0.1	8.768607
21.208350	0.1	8.741771
21.210017	0.1	8.717556
21.211683	0.1	8.695624
21.213350	0.1	8.676047
21.215017	0.1	8.659065
21.216683	0.1	8.645253
21.218350	0.1	8.635442
21.220017	0.1	8.629616
21.221683	0.1	8.626189
21.223350	0.1	8.623698
21.225017	0.1	8.622352
21.226683	0.1	8.622897
21.228350	0.1	8.625425
21.230017	0.1	8.629411
21.231683	0.1	8.633980
21.233350	0.1	8.639018
21.235017	0.1	8.645584
21.236683	0.1	8.653854
21.238350	0.1	8.662040
21.240017	0.1	8.668127
21.241683	0.1	8.672010
21.243350	0.1	8.675908
21.245017	0.1	8.682595
21.246683	0.1	8.692541
21.248350	0.1	8.703102
21.250017	0.1	8.711074
21.251683	0.1	8.715228
21.253350	0.1	8.715997
21.255017	0.1	8.714036
21.256683	0.1	8.709477
21.258350	0.1	8.702325
21.260017	0.1	8.693193
21.261683	0.1	8.683149
21.263350	0.1	8.672765
21.265017	0.1	8.661873
21.266683	0.1	8.649938
21.268350	0.1	8.636536
21.270017	0.1	8.621654
21.271683	0.1	8.605337
21.273350	0.1	8.587614
21.275017	0.1	8.568848
21.276683	0.1	8.549248
21.278350	0.1	8.528028
21.280017	0.1	8.504074
21.281683	0.1	8.476982
21.283350	0.1	8.447124
21.285017	0.1	8.415412
21.286683	0.1	8.383240
21.288350	0.1	8.352222
21.290017	0.1	8.323332
21.291683	0.1	8.295793
21.293350	0.1	8.267397
21.295017	0.1	8.236389
21.296683	0.1	8.203001
21.298350	0.1	8.169007
21.300017	0.1	8.136081
21.301683	0.1	8.105137
21.303350	0.1	8.076569
21.305017	0.1	8.050273
21.306683	0.1	8.025509
21.308350	0.1	8.000736
21.310017	0.1	7.974473
21.311683	0.1	7.946715
21.313350	0.1	7.918803
21.315017	0.1	7.892083
21.316683	0.1	7.866914
21.318350	0.1	7.842542
21.320017	0.1	7.818039
21.321683	0.1	7.792893
21.323350	0.1	7.766648
21.325017	0.1	7.739016
21.326683	0.1	7.710801
21.328350	0.1	7.684296
21.330017	0.1	7.661623
21.331683	0.1	7.643104
21.333350	0.1	7.627946
21.335017	0.1	7.615164
21.336683	0.1	7.603131
21.338350	0.1	7.590307
21.340017	0.1	7.576426
21.341683	0.1	7.562116
21.343350	0.1	7.548071
21.345017	0.1	7.534726
21.346683	0.1	7.522460
21.348350	0.1	7.512136
21.350017	0.1	7.504546
21.351683	0.1	7.499130
21.353350	0.1	7.494129
21.355017	0.1	7.488090
21.356683	0.1	7.480923
21.358350	0.1	7.473626
21.360017	0.1	7.467214
21.361683	0.1	7.462366
21.363350	0.1	7.459410
21.365017	0.1	7.457994
21.366683	0.1	7.456997
21.368350	0.1	7.454790
21.370017	0.1	7.450162
21.371683	0.1	7.443624
21.373350	0.1	7.437211
21.375017	0.1	7.432746
21.376683	0.1	7.430599
21.378350	0.1	7.430138
21.380017	0.1	7.430851
21.381683	0.1	7.432783
21.383350	0.1	7.435610
21.385017	0.1	7.438166
21.386683	0.1	7.439265
21.388350	0.1	7.438050
21.390017	0.1	7.434441
21.391683	0.1	7.429966
21.393350	0.1	7.427093
21.395017	0.1	7.427116
21.396683	0.1	7.429095
21.398350	0.1	7.431372
21.400017	0.1	7.433537
21.401683	0.1	7.436383
21.403350	0.1	7.440550
21.405017	0.1	7.445579
21.406683	0.1	7.450269
21.408350	0.1	7.454208
21.410017	0.1	7.458078
21.411683	0.1	7.461980
21.413350	0.1	7.464583
21.415017	0.1	7.464276
21.416683	0.1	7.460578
21.418350	0.1	7.454408
21.420017	0.1	7.447451
21.421683	0.1	7.441198
21.423350	0.1	7.436359
21.425017	0.1	7.433179
21.426683	0.1	7.431642
21.428350	0.1	7.431149
21.430017	0.1	7.430473
21.431683	0.1	7.428620
21.433350	0.1	7.425561
21.435017	0.1	7.421840
21.436683	0.1	7.418157
21.438350	0.1	7.415260
21.440017	0.1	7.412811
21.441683	0.1	7.409416
21.443350	0.1	7.404280
21.445017	0.1	7.397453
21.446683	0.1	7.388801
21.448350	0.1	7.378105
21.450017	0.1	7.366184
21.451683	0.1	7.354761
21.453350	0.1	7.344647
21.455017	0.1	7.335343
21.456683	0.1	7.326370
21.458350	0.1	7.317406
21.460017	0.1	7.307827
21.461683	0.1	7.297010
21.463350	0.1	7.284549
21.465017	0.1	7.270304
21.466683	0.1	7.254230
21.468350	0.1	7.236083
21.470017	0.1	7.216013
21.471683	0.1	7.195082
21.473350	0.1	7.174551
21.475017	0.1	7.155514
21.476683	0.1	7.138997
21.478350	0.1	7.125754
21.480017	0.1	7.115239
21.481683	0.1	7.104962
21.483350	0.1	7.092180
21.485017	0.1	7.076347
21.486683	0.1	7.059379
21.488350	0.1	7.043825
21.490017	0.1	7.031122
21.491683	0.1	7.020729
21.493350	0.1	7.010689
21.495017	0.1	6.999630
21.496683	0.1	6.988170
21.498350	0.1	6.977669
21.500017	0.1	6.968351
21.501683	0.1	6.959070
21.503350	0.1	6.948346
21.505017	0.1	6.935545
21.506683	0.1	6.921105
21.508350	0.1	6.906022
21.510017	0.1	6.891666
21.511683	0.1	6.879345
21.513350	0.1	6.869449
21.515017	0.1	6.861743
21.516683	0.1	6.856276
21.518350	0.1	6.852718
21.520017	0.1	6.849351
21.521683	0.1	6.844043
21.523350	0.1	6.836425
21.525017	0.1	6.828317
21.526683	0.1	6.821444
21.528350	0.1	6.816024
21.530017	0.1	6.811838
21.531683	0.1	6.808774
21.533350	0.1	6.806250
21.535017	0.1	6.803577
21.536683	0.1	6.800881
21.538350	0.1	6.799251
21.540017	0.1	6.799567
21.541683	0.1	6.801337
21.543350	0.1	6.803279
21.545017	0.1	6.804289
21.546683	0.1	6.803726
21.548350	0.1	6.801705
21.550017	0.1	6.799335
21.551683	0.1	6.797831
21.553350	0.1	6.797505
21.555017	0.1	6.798231
21.556683	0.1	6.800340
21.558350	0.1	6.804173
21.560017	0.1	6.808685
21.561683	0.1	6.811530
21.563350	0.1	6.810981
21.565017	0.1	6.806902
21.566683	0.1	6.800201
21.568350	0.1	6.792853
21.570017	0.1	6.787730
21.571683	0.1	6.786673
21.573350	0.1	6.789281
21.575017	0.1	6.793728
21.576683	0.1	6.797728
21.578350	0.1	6.799763
21.580017	0.1	6.799954
21.581683	0.1	6.799423
21.583350	0.1	6.799074
21.585017	0.1	6.799446
21.586683	0.1	6.800918
21.588350	0.1	6.802976
21.590017	0.1	6.804098
21.591683	0.1	6.803488
21.593350	0.1	6.802510
21.595017	0.1	6.803665
21.596683	0.1	6.807898
21.598350	0.1	6.813253
21.600017	0.1	6.817128
21.601683	0.1	6.819093
21.603350	0.1	6.820564
21.605017	0.1	6.822944
21.606683	0.1	6.826515
21.608350	0.1	6.830548
21.610017	0.1	6.834622
21.611683	0.1	6.838962
21.613350	0.1	6.842953
21.615017	0.1	6.845035
21.616683	0.1	6.844769
21.618350	0.1	6.843843
21.620017	0.1	6.844038
21.621683	0.1	6.845361
21.623350	0.1	6.847037
21.625017	0.1	6.849100
21.626683	0.1	6.852425
21.628350	0.1	6.857924
21.630017	0.1	6.865831
21.631683	0.1	6.874935
21.633350	0.1	6.882655
21.635017	0.1	6.887070
21.636683	0.1	6.888793
21.638350	0.1	6.890213
21.640017	0.1	6.893324
21.641683	0.1	6.898325
21.643350	0.1	6.904029
21.645017	0.1	6.909529
21.646683	0.1	6.915247
21.648350	0.1	6.922223
21.650017	0.1	6.930772
21.651683	0.1	6.940220
21.653350	0.1	6.949580
21.655017	0.1	6.958167
21.656683	0.1	6.966013
21.658350	0.1	6.973688
21.660017	0.1	6.981948
21.661683	0.1	6.991583
21.663350	0.1	7.002391
21.665017	0.1	7.013381
21.666683	0.1	7.024882
21.668350	0.1	7.038321
21.670017	0.1	7.053828
21.671683	0.1	7.069898
21.673350	0.1	7.085279
21.675017	0.1	7.100562
21.676683	0.1	7.117605
21.678350	0.1	7.137470
21.680017	0.1	7.159440
21.681683	0.1	7.181782
21.683350	0.1	7.203058
21.685017	0.1	7.223128
21.686683	0.1	7.243264
21.688350	0.1	7.265536
21.690017	0.1	7.291711
21.691683	0.1	7.321560
21.693350	0.1	7.352591
21.695017	0.1	7.381993
21.696683	0.1	7.408275
21.698350	0.1	7.431712
21.700017	0.1	7.453915
21.701683	0.1	7.476648
21.703350	0.1	7.501002
21.705017	0.1	7.527117
21.706683	0.1	7.554139
21.708350	0.1	7.580919
21.710017	0.1	7.606871
21.711683	0.1	7.631606
21.713350	0.1	7.654158
21.715017	0.1	7.673786
21.716683	0.1	7.691337
21.718350	0.1	7.708147
21.720017	0.1	7.724152
21.721683	0.1	7.738033
21.723350	0.1	7.748599
21.725017	0.1	7.755090
21.726683	0.1	7.756762
21.728350	0.1	7.753596
21.730017	0.1	7.746289
21.731683	0.1	7.734802
21.733350	0.1	7.718536
21.735017	0.1	7.698210
21.736683	0.1	7.676170
21.738350	0.1	7.654852
21.740017	0.1	7.634684
21.741683	0.1	7.613585
21.743350	0.1	7.589278
21.745017	0.1	7.560654
21.746683	0.1	7.527201
21.748350	0.1	7.489454
21.750017	0.1	7.448830
21.751683	0.1	7.405896
21.753350	0.1	7.360429
21.755017	0.1	7.312992
21.756683	0.1	7.265052
21.758350	0.1	7.217592
21.760017	0.1	7.170178
21.761683	0.1	7.121665
21.763350	0.1	7.071248
21.765017	0.1	7.019085
21.766683	0.1	6.966558
21.768350	0.1	6.915508
21.770017	0.1	6.866497
21.771683	0.1	6.818422
21.773350	0.1	6.769560
21.775017	0.1	6.718803
21.776683	0.1	6.666384
21.778350	0.1	6.613354
21.780017	0.1	6.560227
21.781683	0.1	6.507291
21.783350	0.1	6.455602
21.785017	0.1	6.406587
21.786683	0.1	6.361245
21.788350	0.1	6.319778
21.790017	0.1	6.281449
21.791683	0.1	6.245337
21.793350	0.1	6.211107
21.795017	0.1	6.178501
21.796683	0.1	6.146980
21.798350	0.1	6.116456
21.800017	0.1	6.087702
21.801683	0.1	6.061476
21.803350	0.1	6.037843
21.805017	0.1	6.016376
21.806683	0.1	5.996181
21.808350	0.1	5.975962
21.810017	0.1	5.954839
21.811683	0.1	5.933400
21.813350	0.1	5.913740
21.815017	0.1	5.897754
21.816683	0.1	5.884990
21.818350	0.1	5.872776
21.820017	0.1	5.858936
21.821683	0.1	5.843402
21.823350	0.1	5.827486
21.825017	0.1	5.813283
21.826683	0.1	5.802377
21.828350	0.1	5.793720
21.830017	0.1	5.784496
21.831683	0.1	5.773646
21.833350	0.1	5.763178
21.835017	0.1	5.755727
21.836683	0.1	5.751732
21.838350	0.1	5.750037
21.840017	0.1	5.750163
21.841683	0.1	5.751848
21.843350	0.1	5.753245
21.845017	0.1	5.752021
21.846683	0.1	5.748104
21.848350	0.1	5.743043
21.850017	0.1	5.737091
21.851683	0.1	5.729557
21.853350	0.1	5.721408
21.855017	0.1	5.715489
21.856683	0.1	5.714102
21.858350	0.1	5.716798
21.860017	0.1	5.720686
21.861683	0.1	5.723196
21.863350	0.1	5.724006
21.865017	0.1	5.724709
21.866683	0.1	5.726749
21.868350	0.1	5.729818
21.870017	0.1	5.732812
21.871683	0.1	5.735480
21.873350	0.1	5.738284
21.875017	0.1	5.741497
21.876683	0.1	5.744621
21.878350	0.1	5.747005
21.880017	0.1	5.748770
21.881683	0.1	5.750461
21.883350	0.1	5.752784
21.885017	0.1	5.756896
21.886683	0.1	5.762922
21.888350	0.1	5.768235
21.890017	0.1	5.769301
21.891683	0.1	5.765194
21.893350	0.1	5.758153
21.895017	0.1	5.751522
21.896683	0.1	5.747471
21.898350	0.1	5.746391
21.900017	0.1	5.748072
21.901683	0.1	5.752305
21.903350	0.1	5.758218
21.905017	0.1	5.764039
21.906683	0.1	5.767825
21.908350	0.1	5.768831
21.910017	0.1	5.767867
21.911683	0.1	5.766368
21.913350	0.1	5.765236
21.915017	0.1	5.764146
21.916683	0.1	5.761879
21.918350	0.1	5.757641
21.920017	0.1	5.751383
21.921683	0.1	5.743327
21.923350	0.1	5.734512
21.925017	0.1	5.726889
21.926683	0.1	5.722069
21.928350	0.1	5.720509
21.930017	0.1	5.721161
21.931683	0.1	5.721697
21.933350	0.1	5.720160
21.935017	0.1	5.716141
21.936683	0.1	5.710474
21.938350	0.1	5.704588
21.940017	0.1	5.699890
21.941683	0.1	5.696975
21.943350	0.1	5.695391
21.945017	0.1	5.694218
21.946683	0.1	5.692453
21.948350	0.1	5.689422
21.950017	0.1	5.685352
21.951683	0.1	5.680784
21.953350	0.1	5.675899
21.955017	0.1	5.671470
21.956683	0.1	5.668700
21.958350	0.1	5.667717
21.960017	0.1	5.667242
21.961683	0.1	5.665552
21.963350	0.1	5.661370
21.965017	0.1	5.654353
21.966683	0.1	5.645403
21.968350	0.1	5.636634
21.970017	0.1	5.630343
21.971683	0.1	5.627745
21.973350	0.1	5.628257
21.975017	0.1	5.629831
21.976683	0.1	5.630613
21.978350	0.1	5.630017
21.980017	0.1	5.628080
21.981683	0.1	5.625263
21.983350	0.1	5.622888
21.985017	0.1	5.621952
21.986683	0.1	5.622553
21.988350	0.1	5.624741
21.990017	0.1	5.628010
21.991683	0.1	5.630930
21.993350	0.1	5.632965
21.995017	0.1	5.635330
21.996683	0.1	5.639438
21.998350	0.1	5.645338
22.000017	0.1	5.651312
22.001683	0.1	5.654609
22.003350	0.1	5.653510
22.005017	0.1	5.648881
22.006683	0.1	5.643289
22.008350	0.1	5.638744
22.010017	0.1	5.636038
22.011683	0.1	5.635768
22.013350	0.1	5.638287
22.015017	0.1	5.642646
22.016683	0.1	5.647596
22.018350	0.1	5.653319
22.020017	0.1	5.660411
22.021683	0.1	5.668458
22.023350	0.1	5.677054
22.025017	0.1	5.686567
22.026683	0.1	5.697263
22.028350	0.1	5.708528
22.030017	0.1	5.719103
22.031683	0.1	5.728351
22.033350	0.1	5.736859
22.035017	0.1	5.745343
22.036683	0.1	5.753879
22.038350	0.1	5.762568
22.040017	0.1	5.772393
22.041683	0.1	5.784938
22.043350	0.1	5.800570
22.045017	0.1	5.817809
22.046683	0.1	5.835574
22.048350	0.1	5.853926
22.050017	0.1	5.872240
22.051683	0.1	5.889628
22.053350	0.1	5.906499
22.055017	0.1	5.923589
22.056683	0.1	5.940776
22.058350	0.1	5.958090
22.060017	0.1	5.976865
22.061683	0.1	5.998658
22.063350	0.1	6.022905
22.065017	0.1	6.046742
22.066683	0.1	6.067837
22.068350	0.1	6.085755
22.070017	0.1	6.100982
22.071683	0.1	6.114780
22.073350	0.1	6.129411
22.075017	0.1	6.146841
22.076683	0.1	6.166874
22.078350	0.1	6.187186
22.080017	0.1	6.205188
22.081683	0.1	6.219484
22.083350	0.1	6.230255
22.085017	0.1	6.239191
22.086683	0.1	6.248411
22.088350	0.1	6.259149
22.090017	0.1	6.271168
22.091683	0.1	6.282693
22.093350	0.1	6.291042
22.095017	0.1	6.293803
22.096683	0.1	6.290278
22.098350	0.1	6.282367
22.100017	0.1	6.273161
22.101683	0.1	6.264797
22.103350	0.1	6.257757
22.105017	0.1	6.250809
22.106683	0.1	6.241952
22.108350	0.1	6.230422
22.110017	0.1	6.216951
22.111683	0.1	6.202031
22.113350	0.1	6.185076
22.115017	0.1	6.165523
22.116683	0.1	6.143725
22.118350	0.1	6.120573
22.120017	0.1	6.096531
22.121683	0.1	6.071348
22.123350	0.1	6.044973
22.125017	0.1	6.018383
22.126683	0.1	5.992604
22.128350	0.1	5.967314
22.130017	0.1	5.941615
22.131683	0.1	5.915682
22.133350	0.1	5.891011
22.135017	0.1	5.868734
22.136683	0.1	5.848021
22.138350	0.1	5.827178
22.140017	0.1	5.805669
22.141683	0.1	5.783965
22.143350	0.1	5.762083
22.145017	0.1	5.739462
22.146683	0.1	5.716202
22.148350	0.1	5.693557
22.150017	0.1	5.673403
22.151683	0.1	5.657100
22.153350	0.1	5.644169
22.155017	0.1	5.632974
22.156683	0.1	5.622865
22.158350	0.1	5.614832
22.160017	0.1	5.610604
22.161683	0.1	5.610799
22.163350	0.1	5.613565
22.165017	0.1	5.615992
22.166683	0.1	5.616765
22.168350	0.1	5.616620
22.170017	0.1	5.616727
22.171683	0.1	5.617663
22.173350	0.1	5.619721
22.175017	0.1	5.623256
22.176683	0.1	5.628164
22.178350	0.1	5.633985
22.180017	0.1	5.640495
22.181683	0.1	5.647265
22.183350	0.1	5.653384
22.185017	0.1	5.658963
22.186683	0.1	5.666190
22.188350	0.1	5.677016
22.190017	0.1	5.690758
22.191683	0.1	5.705324
22.193350	0.1	5.719299
22.195017	0.1	5.732779
22.196683	0.1	5.747462
22.198350	0.1	5.765352
22.200017	0.1	5.786931
22.201683	0.1	5.810540
22.203350	0.1	5.833511
22.205017	0.1	5.854093
22.206683	0.1	5.872194
22.208350	0.1	5.888427
22.210017	0.1	5.903360
22.211683	0.1	5.917507
22.213350	0.1	5.931789
22.215017	0.1	5.947272
22.216683	0.1	5.963924
22.218350	0.1	5.980567
22.220017	0.1	5.995855
22.221683	0.1	6.009093
22.223350	0.1	6.020796
22.225017	0.1	6.031771
22.226683	0.1	6.041736
22.228350	0.1	6.050048
22.230017	0.1	6.057220
22.231683	0.1	6.064107
22.233350	0.1	6.070239
22.235017	0.1	6.074044
22.236683	0.1	6.074915
22.238350	0.1	6.074267
22.240017	0.1	6.073634
22.241683	0.1	6.072475
22.243350	0.1	6.069159
22.245017	0.1	6.063199
22.246683	0.1	6.055613
22.248350	0.1	6.047683
22.250017	0.1	6.039459
22.251683	0.1	6.029727
22.253350	0.1	6.017918
22.255017	0.1	6.004446
22.256683	0.1	5.989084
22.258350	0.1	5.971277
22.260017	0.1	5.951812
22.261683	0.1	5.932013
22.263350	0.1	5.911780
22.265017	0.1	5.889665
22.266683	0.1	5.864589
22.268350	0.1	5.837199
22.270017	0.1	5.809297
22.271683	0.1	5.782200
22.273350	0.1	5.756305
22.275017	0.1	5.731811
22.276683	0.1	5.708667
22.278350	0.1	5.685696
22.280017	0.1	5.661044
22.281683	0.1	5.634520
22.283350	0.1	5.607978
22.285017	0.1	5.582585
22.286683	0.1	5.557728
22.288350	0.1	5.533067
22.290017	0.1	5.509476
22.291683	0.1	5.487725
22.293350	0.1	5.467287
22.295017	0.1	5.446966
22.296683	0.1	5.426742
22.298350	0.1	5.407832
22.300017	0.1	5.390891
22.301683	0.1	5.375538
22.303350	0.1	5.361461
22.305017	0.1	5.349037
22.306683	0.1	5.339086
22.308350	0.1	5.332036
22.310017	0.1	5.327356
22.311683	0.1	5.324227
22.313350	0.1	5.322155
22.315017	0.1	5.320730
22.316683	0.1	5.319915
22.318350	0.1	5.320115
22.320017	0.1	5.321708
22.321683	0.1	5.325098
22.323350	0.1	5.330527
22.325017	0.1	5.337885
22.326683	0.1	5.347352
22.328350	0.1	5.359324
22.330017	0.1	5.373769
22.331683	0.1	5.390262
22.333350	0.1	5.408232
22.335017	0.1	5.427143
22.336683	0.1	5.446789
22.338350	0.1	5.468023
22.340017	0.1	5.492419
22.341683	0.1	5.519791
22.343350	0.1	5.547563
22.345017	0.1	5.573411
22.346683	0.1	5.597081
22.348350	0.1	5.620546
22.350017	0.1	5.647340
22.351683	0.1	5.680285
22.353350	0.1	5.719685
22.355017	0.1	5.763914
22.356683	0.1	5.811076
22.358350	0.1	5.860184
22.360017	0.1	5.911686
22.361683	0.1	5.966849
22.363350	0.1	6.026095
22.365017	0.1	6.088545
22.366683	0.1	6.153220
22.368350	0.1	6.219759
22.370017	0.1	6.288537
22.371683	0.1	6.360621
22.373350	0.1	6.437036
22.375017	0.1	6.518569
22.376683	0.1	6.605336
22.378350	0.1	6.696242
22.380017	0.1	6.790441
22.381683	0.1	6.889161
22.383350	0.1	6.994656
22.385017	0.1	7.107439
22.386683	0.1	7.225662
22.388350	0.1	7.347446
22.390017	0.1	7.472369
22.391683	0.1	7.601115
22.393350	0.1	7.735258
22.395017	0.1	7.876339
22.396683	0.1	8.024913
22.398350	0.1	8.181515
22.400017	0.1	8.347025
22.401683	0.1	8.521643
22.403350	0.1	8.704443
22.405017	0.1	8.894294
22.406683	0.1	9.091333
22.408350	0.1	9.296937
22.410017	0.1	9.512072
22.411683	0.1	9.736889
22.413350	0.1	9.971759
22.415017	0.1	10.218006
22.416683	0.1	10.477202
22.418350	0.1	10.749633
22.420017	0.1	11.034152
22.421683	0.1	11.329385
22.423350	0.1	11.634617
22.425017	0.1	11.950196
22.426683	0.1	12.277174
22.428350	0.1	12.616003
22.430017	0.1	12.966897
22.431683	0.1	13.331752
22.433350	0.1	13.714163
22.435017	0.1	14.116894
22.436683	0.1	14.540302
22.438350	0.1	14.983737
22.440017	0.1	15.446930
22.441683	0.1	15.929523
22.443350	0.1	16.431087
22.445017	0.1	16.952143
22.446683	0.1	17.494173
22.448350	0.1	18.058242
22.450017	0.1	18.644054
22.451683	0.1	19.251080
22.453350	0.1	19.879751
22.455017	0.1	20.531258
22.456683	0.1	21.207696
22.458350	0.1	21.912348
22.460017	0.1	22.648177
22.461683	0.1	23.415629
22.463350	0.1	24.213088
22.465017	0.1	25.039120
22.466683	0.1	25.893766
22.468350	0.1	26.778486
22.470017	0.1	27.694888
22.471683	0.1	28.644111
22.473350	0.1	29.627616
22.475017	0.1	30.647670
22.476683	0.1	31.706574
22.478350	0.1	32.805591
22.480017	0.1	33.945553
22.481683	0.1	35.128361
22.483350	0.1	36.355951
22.485017	0.1	37.629320
22.486683	0.1	38.950648
22.488350	0.1	40.324130
22.490017	0.1	41.753897
22.491683	0.1	43.243296
22.493350	0.1	44.795843
22.495017	0.1	46.415036
22.496683	0.1	48.103160
22.498350	0.1	49.861525
22.500017	0.1	51.692277
22.501683	0.1	53.599225
22.503350	0.1	55.587054
22.505017	0.1	57.660220
22.506683	0.1	59.822421
22.508350	0.1	62.077427
22.510017	0.1	64.430274
22.511683	0.1	66.886642
22.513350	0.1	69.450811
22.515017	0.1	72.124247
22.516683	0.1	74.905590
22.518350	0.1	77.791601
22.520017	0.1	80.779134
22.521683	0.1	83.866296
22.523350	0.1	87.051904
22.525017	0.1	90.334579
22.526683	0.1	93.711550
22.528350	0.1	97.178128
22.530017	0.1	100.728246
22.531683	0.1	104.353833
22.533350	0.1	108.043566
22.535017	0.1	111.783813
22.536683	0.1	115.561332
22.538350	0.1	119.364318
22.540017	0.1	123.180249
22.541683	0.1	126.993745
22.543350	0.1	130.786789
22.545017	0.1	134.539371
22.546683	0.1	138.230343
22.548350	0.1	141.839199
22.550017	0.1	145.346848
22.551683	0.1	148.734665
22.553350	0.1	151.983197
22.555017	0.1	155.071644
22.556683	0.1	157.978940
22.558350	0.1	160.685047
22.560017	0.1	163.171790
22.561683	0.1	165.423947
22.563350	0.1	167.428940
22.565017	0.1	169.174671
22.566683	0.1	170.648401
22.568350	0.1	171.837839
22.570017	0.1	172.733208
22.571683	0.1	173.328468
22.573350	0.1	173.620042
22.575017	0.1	173.605685
22.576683	0.1	173.285473
22.578350	0.1	172.661701
22.580017	0.1	171.737233
22.581683	0.1	170.516134
22.583350	0.1	169.005068
22.585017	0.1	167.213618
22.586683	0.1	165.153910
22.588350	0.1	162.839350
22.590017	0.1	160.283479
22.591683	0.1	157.500468
22.593350	0.1	154.506136
22.595017	0.1	151.318079
22.596683	0.1	147.954524
22.598350	0.1	144.432560
22.600017	0.1	140.768462
22.601683	0.1	136.979707
22.603350	0.1	133.085773
22.605017	0.1	129.106720
22.606683	0.1	125.060924
22.608350	0.1	120.964428
22.610017	0.1	116.832215
22.611683	0.1	112.679359
22.613350	0.1	108.521879
22.615017	0.1	104.377116
22.616683	0.1	100.261932
22.618350	0.1	96.189589
22.620017	0.1	92.168897
22.621683	0.1	88.207033
22.623350	0.1	84.313979
22.625017	0.1	80.503188
22.626683	0.1	76.786853
22.628350	0.1	73.172827
22.630017	0.1	69.666575
22.631683	0.1	66.272970
22.633350	0.1	62.995781
22.635017	0.1	59.837275
22.636683	0.1	56.799059
22.638350	0.1	53.883190
22.640017	0.1	51.091947
22.641683	0.1	48.426963
22.643350	0.1	45.889495
22.645017	0.1	43.480340
22.646683	0.1	41.198693
22.648350	0.1	39.042085
22.650017	0.1	37.007672
22.651683	0.1	35.092980
22.653350	0.1	33.295066
22.655017	0.1	31.609917
22.656683	0.1	30.033812
22.658350	0.1	28.564516
22.660017	0.1	27.200216
22.661683	0.1	25.937473
22.663350	0.1	24.771313
22.665017	0.1	23.697433
22.666683	0.1	22.712005
22.668350	0.1	21.809996
22.670017	0.1	20.986581
22.671683	0.1	20.238631
22.673350	0.1	19.563446
22.675017	0.1	18.958221
22.676683	0.1	18.420648
22.678350	0.1	17.948444
22.680017	0.1	17.538248
22.681683	0.1	17.185081
22.683350	0.1	16.883640
22.685017	0.1	16.630464
22.686683	0.1	16.423715
22.688350	0.1	16.261316
22.690017	0.1	16.140910
22.691683	0.1	16.060914
22.693350	0.1	16.020155
22.695017	0.1	16.016359
22.696683	0.1	16.046027
22.698350	0.1	16.106083
22.700017	0.1	16.194610
22.701683	0.1	16.309638
22.703350	0.1	16.448745
22.705017	0.1	16.609938
22.706683	0.1	16.791774
22.708350	0.1	16.993168
22.710017	0.1	17.212871
22.711683	0.1	17.448524
22.713350	0.1	17.696768
22.715017	0.1	17.954237
22.716683	0.1	18.218635
22.718350	0.1	18.488579
22.720017	0.1	18.762094
22.721683	0.1	19.036494
22.723350	0.1	19.309996
22.725017	0.1	19.582114
22.726683	0.1	19.852165
22.728350	0.1	20.117797
22.730017	0.1	20.375503
22.731683	0.1	20.622192
22.733350	0.1	20.855316
22.735017	0.1	21.072808
22.736683	0.1	21.273517
22.738350	0.1	21.456555
22.740017	0.1	21.620835
22.741683	0.1	21.764925
22.743350	0.1	21.886267
22.745017	0.1	21.982361
22.746683	0.1	22.052419
22.748350	0.1	22.096541
22.750017	0.1	22.114567
22.751683	0.1	22.106036
22.753350	0.1	22.070315
22.755017	0.1	22.007166
22.756683	0.1	21.917005
22.758350	0.1	21.799752
22.760017	0.1	21.654051
22.761683	0.1	21.478306
22.763350	0.1	21.272167
22.765017	0.1	21.037417
22.766683	0.1	20.777984
22.768350	0.1	20.497777
22.770017	0.1	20.198170
22.771683	0.1	19.878922
22.773350	0.1	19.540624
22.775017	0.1	19.185250
22.776683	0.1	18.814746
22.778350	0.1	18.430045
22.780017	0.1	18.031984
22.781683	0.1	17.622346
22.783350	0.1	17.203330
22.785017	0.1	16.777026
22.786683	0.1	16.345531
22.788350	0.1	15.911022
22.790017	0.1	15.475298
22.791683	0.1	15.039011
22.793350	0.1	14.602393
22.795017	0.1	14.166785
22.796683	0.1	13.735052
22.798350	0.1	13.310788
22.800017	0.1	12.896596
22.801683	0.1	12.493120
22.803350	0.1	12.099626
22.805017	0.1	11.715130
22.806683	0.1	11.339332
22.808350	0.1	10.972889
22.810017	0.1	10.616933
22.811683	0.1	10.272977
22.813350	0.1	9.942972
22.815017	0.1	9.628381
22.816683	0.1	9.329240
22.818350	0.1	9.044791
22.820017	0.1	8.774805
22.821683	0.1	8.519362
22.823350	0.1	8.277590
22.825017	0.1	8.047521
22.826683	0.1	7.826868
22.828350	0.1	7.614410
22.830017	0.1	7.410971
22.831683	0.1	7.218523
22.833350	0.1	7.038750
22.835017	0.1	6.872602
22.836683	0.1	6.719804
22.838350	0.1	6.578648
22.840017	0.1	6.446983
22.841683	0.1	6.323410
22.843350	0.1	6.207749
22.845017	0.1	6.100684
22.846683	0.1	6.003026
22.848350	0.1	5.914886
22.850017	0.1	5.835062
22.851683	0.1	5.761101
22.853350	0.1	5.690418
22.855017	0.1	5.621631
22.856683	0.1	5.554836
22.858350	0.1	5.490920
22.860017	0.1	5.431343
22.861683	0.1	5.377955
22.863350	0.1	5.331677
22.865017	0.1	5.291775
22.866683	0.1	5.256808
22.868350	0.1	5.225721
22.870017	0.1	5.197856
22.871683	0.1	5.172659
22.873350	0.1	5.149529
22.875017	0.1	5.127601
22.876683	0.1	5.106321
22.878350	0.1	5.086204
22.880017	0.1	5.067764
22.881683	0.1	5.050376
22.883350	0.1	5.033272
22.885017	0.1	5.017258
22.886683	0.1	5.004592
22.888350	0.1	4.996564
22.890017	0.1	4.991652
22.891683	0.1	4.987093
22.893350	0.1	4.981132
22.895017	0.1	4.973155
22.896683	0.1	4.963744
22.898350	0.1	4.954664
22.900017	0.1	4.947828
22.901683	0.1	4.944615
22.903350	0.1	4.945286
22.905017	0.1	4.948284
22.906683	0.1	4.951642
22.908350	0.1	4.954948
22.910017	0.1	4.958822
22.911683	0.1	4.964028
22.913350	0.1	4.971684
22.915017	0.1	4.982506
22.916683	0.1	4.995572
22.918350	0.1	5.009798
22.920017	0.1	5.025356
22.921683	0.1	5.042092
22.923350	0.1	5.058665
22.925017	0.1	5.074386
22.926683	0.1	5.090353
22.928350	0.1	5.108742
22.930017	0.1	5.131452
22.931683	0.1	5.158302
22.933350	0.1	5.186573
22.935017	0.1	5.212841
22.936683	0.1	5.235397
22.938350	0.1	5.255402
22.940017	0.1	5.276352
22.941683	0.1	5.301372
22.943350	0.1	5.330900
22.945017	0.1	5.363589
22.946683	0.1	5.397969
22.948350	0.1	5.432689
22.950017	0.1	5.467385
22.951683	0.1	5.503297
22.953350	0.1	5.541905
22.955017	0.1	5.583512
22.956683	0.1	5.627638
22.958350	0.1	5.673440
22.960017	0.1	5.719620
22.961683	0.1	5.765925
22.963350	0.1	5.814526
22.965017	0.1	5.867681
22.966683	0.1	5.924506
22.968350	0.1	5.982206
22.970017	0.1	6.039804
22.971683	0.1	6.098505
22.973350	0.1	6.159488
22.975017	0.1	6.223437
22.976683	0.1	6.291210
22.978350	0.1	6.363471
22.980017	0.1	6.439835
22.981683	0.1	6.519179
22.983350	0.1	6.600744
22.985017	0.1	6.684405
22.986683	0.1	6.770459
22.988350	0.1	6.859959
22.990017	0.1	6.954554
22.991683	0.1	7.055039
22.993350	0.1	7.160525
22.995017	0.1	7.269243
22.996683	0.1	7.380187
22.998350	0.1	7.494232
23.000017	0.1	7.613678
23.001683	0.1	7.740720
23.003350	0.1	7.875981
23.005017	0.1	8.018357
23.006683	0.1	8.166581
23.008350	0.1	8.320310
23.010017	0.1	8.479250
23.011683	0.1	8.642506
23.013350	0.1	8.808603
23.015017	0.1	8.975631
23.016683	0.1	9.142580
23.018350	0.1	9.310213
23.020017	0.1	9.479593
23.021683	0.1	9.650993
23.023350	0.1	9.824387
23.025017	0.1	9.999489
23.026683	0.1	10.175318
23.028350	0.1	10.350058
23.030017	0.1	10.521752
23.031683	0.1	10.689376
23.033350	0.1	10.852586
23.035017	0.1	11.010948
23.036683	0.1	11.163787
23.038350	0.1	11.310289
23.040017	0.1	11.450090
23.041683	0.1	11.583394
23.043350	0.1	11.709621
23.045017	0.1	11.826833
23.046683	0.1	11.932463
23.048350	0.1	12.024362
23.050017	0.1	12.101564
23.051683	0.1	12.163543
23.053350	0.1	12.208978
23.055017	0.1	12.237006
23.056683	0.1	12.248945
23.058350	0.1	12.247162
23.060017	0.1	12.232983
23.061683	0.1	12.205676
23.063350	0.1	12.163338
23.065017	0.1	12.104684
23.066683	0.1	12.029731
23.068350	0.1	11.939262
23.070017	0.1	11.834274
23.071683	0.1	11.716066
23.073350	0.1	11.586775
23.075017	0.1	11.448278
23.076683	0.1	11.300566
23.078350	0.1	11.141910
23.080017	0.1	10.970403
23.081683	0.1	10.785926
23.083350	0.1	10.590986
23.085017	0.1	10.389248
23.086683	0.1	10.183891
23.088350	0.1	9.976965
23.090017	0.1	9.768787
23.091683	0.1	9.558504
23.093350	0.1	9.345920
23.095017	0.1	9.132074
23.096683	0.1	8.918750
23.098350	0.1	8.707833
23.100017	0.1	8.500465
23.101683	0.1	8.296557
23.103350	0.1	8.095624
23.105017	0.1	7.898207
23.106683	0.1	7.706052
23.108350	0.1	7.520830
23.110017	0.1	7.343069
23.111683	0.1	7.171826
23.113350	0.1	7.005390
23.115017	0.1	6.842953
23.116683	0.1	6.685597
23.118350	0.1	6.534923
23.120017	0.1	6.391192
23.121683	0.1	6.254264
23.123350	0.1	6.125108
23.125017	0.1	6.004521
23.126683	0.1	5.892199
23.128350	0.1	5.787471
23.130017	0.1	5.689161
23.131683	0.1	5.595689
23.133350	0.1	5.506212
23.135017	0.1	5.421015
23.136683	0.1	5.340865
23.138350	0.1	5.266229
23.140017	0.1	5.197260
23.141683	0.1	5.134144
23.143350	0.1	5.076774
23.145017	0.1	5.024048
23.146683	0.1	4.974431
23.148350	0.1	4.927162
23.150017	0.1	4.882580
23.151683	0.1	4.841583
23.153350	0.1	4.804316
23.155017	0.1	4.769620
23.156683	0.1	4.736609
23.158350	0.1	4.705787
23.160017	0.1	4.677698
23.161683	0.1	4.651952
23.163350	0.1	4.628305
23.165017	0.1	4.607323
23.166683	0.1	4.589357
23.168350	0.1	4.573516
23.170017	0.1	4.558074
23.171683	0.1	4.541790
23.173350	0.1	4.524686
23.175017	0.1	4.507755
23.176683	0.1	4.491671
23.178350	0.1	4.476281
23.180017	0.1	4.461864
23.181683	0.1	4.449417
23.183350	0.1	4.439214
23.185017	0.1	4.430353
23.186683	0.1	4.421864
23.188350	0.1	4.413738
23.190017	0.1	4.406804
23.191683	0.1	4.401607
23.193350	0.1	4.397705
23.195017	0.1	4.393877
23.196683	0.1	4.388806
23.198350	0.1	4.381868
23.200017	0.1	4.373165
23.201683	0.1	4.363139
23.203350	0.1	4.352778
23.205017	0.1	4.343069
23.206683	0.1	4.334007
23.208350	0.1	4.325323
23.210017	0.1	4.317472
23.211683	0.1	4.310957
23.213350	0.1	4.305788
23.215017	0.1	4.301844
23.216683	0.1	4.299325
23.218350	0.1	4.298608
23.220017	0.1	4.299837
23.221683	0.1	4.302971
23.223350	0.1	4.307232
23.225017	0.1	4.310585
23.226683	0.1	4.310859
23.228350	0.1	4.307497
23.230017	0.1	4.302040
23.231683	0.1	4.296913
23.233350	0.1	4.293532
23.235017	0.1	4.291497
23.236683	0.1	4.290026
23.238350	0.1	4.289709
23.240017	0.1	4.291967
23.241683	0.1	4.297085
23.243350	0.1	4.303516
23.245017	0.1	4.309136
23.246683	0.1	4.312852
23.248350	0.1	4.314701
23.250017	0.1	4.314994
23.251683	0.1	4.314086
23.253350	0.1	4.312606
23.255017	0.1	4.311167
23.256683	0.1	4.310487
23.258350	0.1	4.311693
23.260017	0.1	4.315749
23.261683	0.1	4.322841
23.263350	0.1	4.332275
23.265017	0.1	4.342236
23.266683	0.1	4.350259
23.268350	0.1	4.355083
23.270017	0.1	4.357486
23.271683	0.1	4.358906
23.273350	0.1	4.360480
23.275017	0.1	4.363391
23.276683	0.1	4.368615
23.278350	0.1	4.375987
23.280017	0.1	4.383852
23.281683	0.1	4.389980
23.283350	0.1	4.393067
23.285017	0.1	4.393277
23.286683	0.1	4.391908
23.288350	0.1	4.391088
23.290017	0.1	4.392639
23.291683	0.1	4.396276
23.293350	0.1	4.399670
23.295017	0.1	4.400848
23.296683	0.1	4.399805
23.298350	0.1	4.397738
23.300017	0.1	4.396006
23.301683	0.1	4.395512
23.303350	0.1	4.395703
23.305017	0.1	4.394674
23.306683	0.1	4.390683
23.308350	0.1	4.383610
23.310017	0.1	4.374823
23.311683	0.1	4.365263
23.313350	0.1	4.355041
23.315017	0.1	4.344885
23.316683	0.1	4.336247
23.318350	0.1	4.330077
23.320017	0.1	4.326170
23.321683	0.1	4.323539
23.323350	0.1	4.321476
23.325017	0.1	4.319572
23.326683	0.1	4.316880
23.328350	0.1	4.312773
23.330017	0.1	4.308256
23.331683	0.1	4.304671
23.333350	0.1	4.301802
23.335017	0.1	4.298529
23.336683	0.1	4.294147
23.338350	0.1	4.288489
23.340017	0.1	4.281756
23.341683	0.1	4.275148
23.343350	0.1	4.270473
23.345017	0.1	4.268331
23.346683	0.1	4.267585
23.348350	0.1	4.266622
23.350017	0.1	4.264540
23.351683	0.1	4.261667
23.353350	0.1	4.259176
23.355017	0.1	4.258119
23.356683	0.1	4.258743
23.358350	0.1	4.260582
23.360017	0.1	4.262803
23.361683	0.1	4.264321
23.363350	0.1	4.264349
23.365017	0.1	4.263143
23.366683	0.1	4.261993
23.368350	0.1	4.262701
23.370017	0.1	4.266226
23.371683	0.1	4.271083
23.373350	0.1	4.274393
23.375017	0.1	4.274771
23.376683	0.1	4.272964
23.378350	0.1	4.270710
23.380017	0.1	4.269951
23.381683	0.1	4.271967
23.383350	0.1	4.276712
23.385017	0.1	4.283655
23.386683	0.1	4.292619
23.388350	0.1	4.303078
23.390017	0.1	4.314142
23.391683	0.1	4.325472
23.393350	0.1	4.336913
23.395017	0.1	4.347563
23.396683	0.1	4.356452
23.398350	0.1	4.363577
23.400017	0.1	4.369677
23.401683	0.1	4.375959
23.403350	0.1	4.383526
23.405017	0.1	4.392397
23.406683	0.1	4.402115
23.408350	0.1	4.412970
23.410017	0.1	4.425272
23.411683	0.1	4.437882
23.413350	0.1	4.448770
23.415017	0.1	4.456895
23.416683	0.1	4.462730
23.418350	0.1	4.467331
23.420017	0.1	4.471322
23.421683	0.1	4.474390
23.423350	0.1	4.476132
23.425017	0.1	4.477510
23.426683	0.1	4.480006
23.428350	0.1	4.483480
23.430017	0.1	4.486409
23.431683	0.1	4.487699
23.433350	0.1	4.487266
23.435017	0.1	4.485706
23.436683	0.1	4.483517
23.438350	0.1	4.480248
23.440017	0.1	4.475075
23.441683	0.1	4.468053
23.443350	0.1	4.460150
23.445017	0.1	4.452532
23.446683	0.1	4.445901
23.448350	0.1	4.440285
23.450017	0.1	4.435028
23.451683	0.1	4.428891
23.453350	0.1	4.420774
23.455017	0.1	4.410860
23.456683	0.1	4.400732
23.458350	0.1	4.392294
23.460017	0.1	4.386473
23.461683	0.1	4.383093
23.463350	0.1	4.381747
23.465017	0.1	4.381863
23.466683	0.1	4.381910
23.468350	0.1	4.379703
23.470017	0.1	4.374478
23.471683	0.1	4.367414
23.473350	0.1	4.359684
23.475017	0.1	4.351716
23.476683	0.1	4.344299
23.478350	0.1	4.339195
23.480017	0.1	4.337938
23.481683	0.1	4.340168
23.483350	0.1	4.344434
23.485017	0.1	4.349975
23.486683	0.1	4.356741
23.488350	0.1	4.364955
23.490017	0.1	4.375074
23.491683	0.1	4.387195
23.493350	0.1	4.400858
23.495017	0.1	4.415279
23.496683	0.1	4.429477
23.498350	0.1	4.442879
23.500017	0.1	4.456253
23.501683	0.1	4.471526
23.503350	0.1	4.490269
23.505017	0.1	4.512402
23.506683	0.1	4.537157
23.508350	0.1	4.564421
23.510017	0.1	4.594275
23.511683	0.1	4.626382
23.513350	0.1	4.661013
23.515017	0.1	4.699416
23.516683	0.1	4.742574
23.518350	0.1	4.790165
23.520017	0.1	4.840456
23.521683	0.1	4.891423
23.523350	0.1	4.942357
23.525017	0.1	4.994203
23.526683	0.1	5.048732
23.528350	0.1	5.107741
23.530017	0.1	5.171904
23.531683	0.1	5.240883
23.533350	0.1	5.314667
23.535017	0.1	5.393177
23.536683	0.1	5.475511
23.538350	0.1	5.561528
23.540017	0.1	5.653016
23.541683	0.1	5.752165
23.543350	0.1	5.859942
23.545017	0.1	5.975734
23.546683	0.1	6.097797
23.548350	0.1	6.224411
23.550017	0.1	6.354516
23.551683	0.1	6.488105
23.553350	0.1	6.626565
23.555017	0.1	6.772033
23.556683	0.1	6.926651
23.558350	0.1	7.092441
23.560017	0.1	7.270509
23.561683	0.1	7.460956
23.563350	0.1	7.663602
23.565017	0.1	7.878090
23.566683	0.1	8.104593
23.568350	0.1	8.344171
23.570017	0.1	8.596727
23.571683	0.1	8.860454
23.573350	0.1	9.134570
23.575017	0.1	9.420882
23.576683	0.1	9.722444
23.578350	0.1	10.041450
23.580017	0.1	10.377751
23.581683	0.1	10.729902
23.583350	0.1	11.097849
23.585017	0.1	11.482886
23.586683	0.1	11.885618
23.588350	0.1	12.305947
23.590017	0.1	12.744493
23.591683	0.1	13.202610
23.593350	0.1	13.681590
23.595017	0.1	14.182450
23.596683	0.1	14.706361
23.598350	0.1	15.254463
23.600017	0.1	15.827329
23.601683	0.1	16.424977
23.603350	0.1	17.047040
23.605017	0.1	17.693122
23.606683	0.1	18.363758
23.608350	0.1	19.060024
23.610017	0.1	19.782013
23.611683	0.1	20.529330
23.613350	0.1	21.302947
23.615017	0.1	22.105034
23.616683	0.1	22.937604
23.618350	0.1	23.801541
23.620017	0.1	24.696095
23.621683	0.1	25.620176
23.623350	0.1	26.574000
23.625017	0.1	27.559362
23.626683	0.1	28.579319
23.628350	0.1	29.636472
23.630017	0.1	30.730721
23.631683	0.1	31.860117
23.633350	0.1	33.023767
23.635017	0.1	34.223134
23.636683	0.1	35.460680
23.638350	0.1	36.737528
23.640017	0.1	38.053677
23.641683	0.1	39.410740
23.643350	0.1	40.812888
23.645017	0.1	42.264485
23.646683	0.1	43.768385
23.648350	0.1	45.326389
23.650017	0.1	46.939803
23.651683	0.1	48.609916
23.653350	0.1	50.339033
23.655017	0.1	52.130679
23.656683	0.1	53.988253
23.658350	0.1	55.914111
23.660017	0.1	57.910355
23.661683	0.1	59.980182
23.663350	0.1	62.128785
23.665017	0.1	64.362823
23.666683	0.1	66.688419
23.668350	0.1	69.109812
23.670017	0.1	71.629346
23.671683	0.1	74.247671
23.673350	0.1	76.964498
23.675017	0.1	79.780845
23.676683	0.1	82.700322
23.678350	0.1	85.726702
23.680017	0.1	88.861268
23.681683	0.1	92.103551
23.683350	0.1	95.452857
23.685017	0.1	98.907421
23.686683	0.1	102.462787
23.688350	0.1	106.111569
23.690017	0.1	109.845232
23.691683	0.1	113.655543
23.693350	0.1	117.533519
23.695017	0.1	121.468278
23.696683	0.1	125.447665
23.698350	0.1	129.458513
23.700017	0.1	133.485925
23.701683	0.1	137.513261
23.703350	0.1	141.522964
23.705017	0.1	145.496740
23.706683	0.1	149.415191
23.708350	0.1	153.257442
23.710017	0.1	157.002011
23.711683	0.1	160.628050
23.713350	0.1	164.114516
23.715017	0.1	167.439236
23.716683	0.1	170.579958
23.718350	0.1	173.515538
23.720017	0.1	176.226469
23.721683	0.1	178.695237
23.723350	0.1	180.906123
23.725017	0.1	182.844335
23.726683	0.1	184.495798
23.728350	0.1	185.848214
23.730017	0.1	186.891779
23.731683	0.1	187.619031
23.733350	0.1	188.024556
23.735017	0.1	188.104306
23.736683	0.1	187.855144
23.738350	0.1	187.276593
23.740017	0.1	186.373014
23.741683	0.1	185.153028
23.743350	0.1	183.626381
23.745017	0.1	181.801515
23.746683	0.1	179.686989
23.748350	0.1	177.294477
23.750017	0.1	174.637712
23.751683	0.1	171.730141
23.753350	0.1	168.585996
23.755017	0.1	165.221882
23.756683	0.1	161.656933
23.758350	0.1	157.912392
23.760017	0.1	154.009611
23.761683	0.1	149.968178
23.763350	0.1	145.806708
23.765017	0.1	141.544100
23.766683	0.1	137.199704
23.768350	0.1	132.792662
23.770017	0.1	128.340568
23.771683	0.1	123.859495
23.773350	0.1	119.366073
23.775017	0.1	114.877643
23.776683	0.1	110.409916
23.778350	0.1	105.976490
23.780017	0.1	101.589952
23.781683	0.1	97.262147
23.783350	0.1	93.004303
23.785017	0.1	88.826926
23.786683	0.1	84.738680
23.788350	0.1	80.746627
23.790017	0.1	76.858681
23.791683	0.1	73.083891
23.793350	0.1	69.429441
23.795017	0.1	65.898751
23.796683	0.1	62.492476
23.798350	0.1	59.210951
23.800017	0.1	56.055486
23.801683	0.1	53.026630
23.803350	0.1	50.123264
23.805017	0.1	47.345418
23.806683	0.1	44.695907
23.808350	0.1	42.176959
23.810017	0.1	39.786440
23.811683	0.1	37.518903
23.813350	0.1	35.369303
23.815017	0.1	33.334415
23.816683	0.1	31.411578
23.818350	0.1	29.597534
23.820017	0.1	27.888352
23.821683	0.1	26.280563
23.823350	0.1	24.772030
23.825017	0.1	23.360411
23.826683	0.1	22.041369
23.828350	0.1	20.808945
23.830017	0.1	19.656806
23.831683	0.1	18.579457
23.833350	0.1	17.573317
23.835017	0.1	16.636234
23.836683	0.1	15.765862
23.838350	0.1	14.958703
23.840017	0.1	14.210329
23.841683	0.1	13.516182
23.843350	0.1	12.871870
23.845017	0.1	12.273360
23.846683	0.1	11.717752
23.848350	0.1	11.203540
23.850017	0.1	10.729269
23.851683	0.1	10.292623
23.853350	0.1	9.890962
23.855017	0.1	9.521833
23.856683	0.1	9.183120
23.858350	0.1	8.872226
23.860017	0.1	8.585262
23.861683	0.1	8.318713
23.863350	0.1	8.071470
23.865017	0.1	7.844125
23.866683	0.1	7.637395
23.868350	0.1	7.450851
23.870017	0.1	7.282468
23.871683	0.1	7.129754
23.873350	0.1	6.990703
23.875017	0.1	6.863032
23.876683	0.1	6.743972
23.878350	0.1	6.631901
23.880017	0.1	6.526997
23.881683	0.1	6.429120
23.883350	0.1	6.336737
23.885017	0.1	6.248606
23.886683	0.1	6.164745
23.888350	0.1	6.085793
23.890017	0.1	6.012795
23.891683	0.1	5.947319
23.893350	0.1	5.890294
23.895017	0.1	5.840915
23.896683	0.1	5.797143
23.898350	0.1	5.756854
23.900017	0.1	5.718311
23.901683	0.1	5.679880
23.903350	0.1	5.640187
23.905017	0.1	5.599242
23.906683	0.1	5.558515
23.908350	0.1	5.519395
23.910017	0.1	5.482431
23.911683	0.1	5.447916
23.913350	0.1	5.415156
23.915017	0.1	5.382183
23.916683	0.1	5.348073
23.918350	0.1	5.313768
23.920017	0.1	5.280189
23.921683	0.1	5.247449
23.923350	0.1	5.214936
23.925017	0.1	5.181748
23.926683	0.1	5.147983
23.928350	0.1	5.114935
23.930017	0.1	5.083648
23.931683	0.1	5.054083
23.933350	0.1	5.025864
23.935017	0.1	4.998492
23.936683	0.1	4.971004
23.938350	0.1	4.943162
23.940017	0.1	4.915921
23.941683	0.1	4.889630
23.943350	0.1	4.862994
23.945017	0.1	4.834244
23.946683	0.1	4.803352
23.948350	0.1	4.772865
23.950017	0.1	4.745242
23.951683	0.1	4.720204
23.953350	0.1	4.695905
23.955017	0.1	4.671151
23.956683	0.1	4.646140
23.958350	0.1	4.622154
23.960017	0.1	4.600147
23.961683	0.1	4.579341
23.963350	0.1	4.558084
23.965017	0.1	4.535490
23.966683	0.1	4.511629
23.968350	0.1	4.487196
23.970017	0.1	4.463736
23.971683	0.1	4.442870
23.973350	0.1	4.424583
23.975017	0.1	4.407186
23.976683	0.1	4.389356
23.978350	0.1	4.371521
23.980017	0.1	4.354967
23.981683	0.1	4.339912
23.983350	0.1	4.325020
23.985017	0.1	4.308606
23.986683	0.1	4.290361
23.988350	0.1	4.271991
23.990017	0.1	4.255748
23.991683	0.1	4.242412
23.993350	0.1	4.231110
23.995017	0.1	4.220372
23.996683	0.1	4.209294
23.998350	0.1	4.198207
24.000017	0.1	4.187748
24.001683	0.1	4.177424
24.003350	0.1	4.166374
24.005017	0.1	4.155012
24.006683	0.1	4.144572
24.008350	0.1	4.135962
24.010017	0.1	4.129200
24.011683	0.1	4.123114
24.013350	0.1	4.116343
24.015017	0.1	4.108818
24.016683	0.1	4.101223
24.018350	0.1	4.093731
24.020017	0.1	4.086616
24.021683	0.1	4.080259
24.023350	0.1	4.073964
24.025017	0.1	4.066769
24.026683	0.1	4.059128
24.028350	0.1	4.052380
24.030017	0.1	4.047100
24.031683	0.1	4.042708
24.033350	0.1	4.038247
24.035017	0.1	4.033125
24.036683	0.1	4.027453
24.038350	0.1	4.021442
24.040017	0.1	4.014629
24.041683	0.1	4.006750
24.043350	0.1	3.998633
24.045017	0.1	3.991495
24.046683	0.1	3.986177
24.048350	0.1	3.983174
24.050017	0.1	3.982889
24.051683	0.1	3.985772
24.053350	0.1	3.991374
24.055017	0.1	3.997437
24.056683	0.1	4.001120
24.058350	0.1	4.001460
24.060017	0.1	4.000189
24.061683	0.1	3.999444
24.063350	0.1	3.998918
24.065017	0.1	3.996538
24.066683	0.1	3.991583
24.068350	0.1	3.985870
24.070017	0.1	3.981772
24.071683	0.1	3.979867
24.073350	0.1	3.978577
24.075017	0.1	3.976678
24.076683	0.1	3.975560
24.078350	0.1	3.977506
24.080017	0.1	3.982587
24.081683	0.1	3.988934
24.083350	0.1	3.994964
24.085017	0.1	4.000384
24.086683	0.1	4.005320
24.088350	0.1	4.008873
24.090017	0.1	4.009618
24.091683	0.1	4.007597
24.093350	0.1	4.005060
24.095017	0.1	4.005060
24.096683	0.1	4.009069
24.098350	0.1	4.015672
24.100017	0.1	4.022033
24.101683	0.1	4.026410
24.103350	0.1	4.028962
24.105017	0.1	4.030415
24.106683	0.1	4.031411
24.108350	0.1	4.033116
24.110017	0.1	4.036240
24.111683	0.1	4.040031
24.113350	0.1	4.044012
24.115017	0.1	4.048855
24.116683	0.1	4.054667
24.118350	0.1	4.060147
24.120017	0.1	4.063551
24.121683	0.1	4.063901
24.123350	0.1	4.061922
24.125017	0.1	4.059756
24.126683	0.1	4.059416
24.128350	0.1	4.061586
24.130017	0.1	4.065433
24.131683	0.1	4.069288
24.133350	0.1	4.072115
24.135017	0.1	4.074038
24.136683	0.1	4.075752
24.138350	0.1	4.078071
24.140017	0.1	4.081791
24.141683	0.1	4.087170
24.143350	0.1	4.093242
24.145017	0.1	4.098373
24.146683	0.1	4.101745
24.148350	0.1	4.103524
24.150017	0.1	4.103798
24.151683	0.1	4.102676
24.153350	0.1	4.100841
24.155017	0.1	4.099030
24.156683	0.1	4.097861
24.158350	0.1	4.097912
24.160017	0.1	4.099188
24.161683	0.1	4.101601
24.163350	0.1	4.105503
24.165017	0.1	4.110737
24.166683	0.1	4.116739
24.168350	0.1	4.123515
24.170017	0.1	4.131300
24.171683	0.1	4.140018
24.173350	0.1	4.149172
24.175017	0.1	4.157517
24.176683	0.1	4.163762
24.178350	0.1	4.168237
24.180017	0.1	4.172605
24.181683	0.1	4.177867
24.183350	0.1	4.183725
24.185017	0.1	4.189145
24.186683	0.1	4.193028
24.188350	0.1	4.196125
24.190017	0.1	4.202044
24.191683	0.1	4.214142
24.193350	0.1	4.231711
24.195017	0.1	4.250826
24.196683	0.1	4.268214
24.198350	0.1	4.283395
24.200017	0.1	4.297714
24.201683	0.1	4.312368
24.203350	0.1	4.327656
24.205017	0.1	4.343265
24.206683	0.1	4.358608
24.208350	0.1	4.373514
24.210017	0.1	4.388308
24.211683	0.1	4.403298
24.213350	0.1	4.419377
24.215017	0.1	4.438125
24.216683	0.1	4.460402
24.218350	0.1	4.486269
24.220017	0.1	4.515322
24.221683	0.1	4.545273
24.223350	0.1	4.572026
24.225017	0.1	4.592869
24.226683	0.1	4.608976
24.228350	0.1	4.624319
24.230017	0.1	4.642466
24.231683	0.1	4.664068
24.233350	0.1	4.687286
24.235017	0.1	4.710108
24.236683	0.1	4.731305
24.238350	0.1	4.750239
24.240017	0.1	4.767394
24.241683	0.1	4.784171
24.243350	0.1	4.801885
24.245017	0.1	4.820824
24.246683	0.1	4.839511
24.248350	0.1	4.855562
24.250017	0.1	4.867357
24.251683	0.1	4.874202
24.253350	0.1	4.876386
24.255017	0.1	4.875548
24.256683	0.1	4.873942
24.258350	0.1	4.873001
24.260017	0.1	4.872973
24.261683	0.1	4.873085
24.263350	0.1	4.871744
24.265017	0.1	4.867353
24.266683	0.1	4.858929
24.268350	0.1	4.845718
24.270017	0.1	4.827655
24.271683	0.1	4.806030
24.273350	0.1	4.782961
24.275017	0.1	4.760618
24.276683	0.1	4.739454
24.278350	0.1	4.716897
24.280017	0.1	4.689922
24.281683	0.1	4.658406
24.283350	0.1	4.624552
24.285017	0.1	4.590913
24.286683	0.1	4.559155
24.288350	0.1	4.528789
24.290017	0.1	4.497869
24.291683	0.1	4.465133
24.293350	0.1	4.430604
24.295017	0.1	4.395107
24.296683	0.1	4.359628
24.298350	0.1	4.324401
24.300017	0.1	4.288540
24.301683	0.1	4.251217
24.303350	0.1	4.213061
24.305017	0.1	4.175883
24.306683	0.1	4.141247
24.308350	0.1	4.109573
24.310017	0.1	4.079980
24.311683	0.1	4.051356
24.313350	0.1	4.023421
24.315017	0.1	3.995546
24.316683	0.1	3.965916
24.318350	0.1	3.933962
24.320017	0.1	3.901995
24.321683	0.1	3.872626
24.323350	0.1	3.845999
24.325017	0.1	3.820490
24.326683	0.1	3.795237
24.328350	0.1	3.771135
24.330017	0.1	3.749640
24.331683	0.1	3.731959
24.333350	0.1	3.718906
24.335017	0.1	3.709756
24.336683	0.1	3.702175
24.338350	0.1	3.694422
24.340017	0.1	3.685723
24.341683	0.1	3.674687
24.343350	0.1	3.660293
24.345017	0.1	3.643706
24.346683	0.1	3.627115
24.348350	0.1	3.612177
24.350017	0.1	3.600391
24.351683	0.1	3.592488
24.353350	0.1	3.587306
24.355017	0.1	3.583087
24.356683	0.1	3.579115
24.358350	0.1	3.575608
24.360017	0.1	3.573103
24.361683	0.1	3.571715
24.363350	0.1	3.570742
24.365017	0.1	3.569359
24.366683	0.1	3.567734
24.368350	0.1	3.566686
24.370017	0.1	3.566258
24.371683	0.1	3.565433
24.373350	0.1	3.563119
24.375017	0.1	3.558872
24.376683	0.1	3.553471
24.378350	0.1	3.548665
24.380017	0.1	3.546081
24.381683	0.1	3.546732
24.383350	0.1	3.550183
24.385017	0.1	3.554090
24.386683	0.1	3.556004
24.388350	0.1	3.555506
24.390017	0.1	3.554211
24.391683	0.1	3.553815
24.393350	0.1	3.554029
24.395017	0.1	3.553545
24.396683	0.1	3.552455
24.398350	0.1	3.552129
24.400017	0.1	3.553308
24.401683	0.1	3.555375
24.403350	0.1	3.557121
24.405017	0.1	3.557936
24.406683	0.1	3.558630
24.408350	0.1	3.560511
24.410017	0.1	3.563575
24.411683	0.1	3.566789
24.413350	0.1	3.569270
24.415017	0.1	3.570649
24.416683	0.1	3.570975
24.418350	0.1	3.570202
24.420017	0.1	3.568251
24.421683	0.1	3.565457
24.423350	0.1	3.562057
24.425017	0.1	3.558286
24.426683	0.1	3.555347
24.428350	0.1	3.554532
24.430017	0.1	3.555776
24.431683	0.1	3.558043
24.433350	0.1	3.560442
24.435017	0.1	3.562588
24.436683	0.1	3.564302
24.438350	0.1	3.565676
24.440017	0.1	3.567813
24.441683	0.1	3.572283
24.443350	0.1	3.578975
24.445017	0.1	3.585401
24.446683	0.1	3.589457
24.448350	0.1	3.591646
24.450017	0.1	3.593704
24.451683	0.1	3.596959
24.453350	0.1	3.601839
24.455017	0.1	3.607185
24.456683	0.1	3.610901
24.458350	0.1	3.612167
24.460017	0.1	3.612456
24.461683	0.1	3.613974
24.463350	0.1	3.617043
24.465017	0.1	3.620111
24.466683	0.1	3.622589
24.468350	0.1	3.625634
24.470017	0.1	3.629932
24.471683	0.1	3.634840
24.473350	0.1	3.639767
24.475017	0.1	3.644400
24.476683	0.1	3.647879
24.478350	0.1	3.649332
24.480017	0.1	3.648964
24.481683	0.1	3.647557
24.483350	0.1	3.645467
24.485017	0.1	3.642770
24.486683	0.1	3.640363
24.488350	0.1	3.640451
24.490017	0.1	3.645057
24.491683	0.1	3.653839
24.493350	0.1	3.664051
24.495017	0.1	3.672326
24.496683	0.1	3.676550
24.498350	0.1	3.676829
24.500017	0.1	3.674887
24.501683	0.1	3.672661
24.503350	0.1	3.671357
24.505017	0.1	3.671250
24.506683	0.1	3.672345
24.508350	0.1	3.675176
24.510017	0.1	3.679809
24.511683	0.1	3.684256
24.513350	0.1	3.685700
24.515017	0.1	3.683236
24.516683	0.1	3.678203
24.518350	0.1	3.672442
24.520017	0.1	3.667469
24.521683	0.1	3.664484
24.523350	0.1	3.663553
24.525017	0.1	3.663125
24.526683	0.1	3.661718
24.528350	0.1	3.659404
24.530017	0.1	3.656852
24.531683	0.1	3.654044
24.533350	0.1	3.650659
24.535017	0.1	3.646682
24.536683	0.1	3.642300
24.538350	0.1	3.638212
24.540017	0.1	3.635269
24.541683	0.1	3.633434
24.543350	0.1	3.632284
24.545017	0.1	3.632093
24.546683	0.1	3.632945
24.548350	0.1	3.633713
24.550017	0.1	3.633318
24.551683	0.1	3.631744
24.553350	0.1	3.629276
24.555017	0.1	3.625853
24.556683	0.1	3.621271
24.558350	0.1	3.615785
24.560017	0.1	3.610207
24.561683	0.1	3.604940
24.563350	0.1	3.599613
24.565017	0.1	3.594384
24.566683	0.1	3.590640
24.568350	0.1	3.589364
24.570017	0.1	3.589457
24.571683	0.1	3.588810
24.573350	0.1	3.587082
24.575017	0.1	3.586411
24.576683	0.1	3.588740
24.578350	0.1	3.593173
24.580017	0.1	3.596414
24.581683	0.1	3.595366
24.583350	0.1	3.589075
24.585017	0.1	3.578900
24.586683	0.1	3.567580
24.588350	0.1	3.558053
24.590017	0.1	3.552348
24.591683	0.1	3.550965
24.593350	0.1	3.553135
24.595017	0.1	3.557508
24.596683	0.1	3.562504
24.598350	0.1	3.566663
24.600017	0.1	3.569196
24.601683	0.1	3.570160
24.603350	0.1	3.570751
24.605017	0.1	3.573271
24.606683	0.1	3.579040
24.608350	0.1	3.586411
24.610017	0.1	3.592428
24.611683	0.1	3.595501
24.613350	0.1	3.595874
24.615017	0.1	3.595008
24.616683	0.1	3.594332
24.618350	0.1	3.593718
24.620017	0.1	3.592214
24.621683	0.1	3.590113
24.623350	0.1	3.588856
24.625017	0.1	3.589485
24.626683	0.1	3.592218
24.628350	0.1	3.596423
24.630017	0.1	3.600358
24.631683	0.1	3.602142
24.633350	0.1	3.601536
24.635017	0.1	3.600260
24.636683	0.1	3.600554
24.638350	0.1	3.603576
24.640017	0.1	3.608838
24.641683	0.1	3.614398
24.643350	0.1	3.618193
24.645017	0.1	3.619851
24.646683	0.1	3.620945
24.648350	0.1	3.623622
24.650017	0.1	3.629033
24.651683	0.1	3.636898
24.653350	0.1	3.645979
24.655017	0.1	3.654286
24.656683	0.1	3.659879
24.658350	0.1	3.662203
24.660017	0.1	3.662701
24.661683	0.1	3.663930
24.663350	0.1	3.667716
24.665017	0.1	3.674040
24.666683	0.1	3.681853
24.668350	0.1	3.690012
24.670017	0.1	3.697244
24.671683	0.1	3.702673
24.673350	0.1	3.706585
24.675017	0.1	3.710152
24.676683	0.1	3.714687
24.678350	0.1	3.720415
24.680017	0.1	3.725854
24.681683	0.1	3.729728
24.683350	0.1	3.732555
24.685017	0.1	3.734832
24.686683	0.1	3.735702
24.688350	0.1	3.734883
24.690017	0.1	3.734096
24.691683	0.1	3.735698
24.693350	0.1	3.740629
24.695017	0.1	3.747772
24.696683	0.1	3.755479
24.698350	0.1	3.762916
24.700017	0.1	3.769123
24.701683	0.1	3.772378
24.703350	0.1	3.771442
24.705017	0.1	3.766664
24.706683	0.1	3.760075
24.708350	0.1	3.754287
24.710017	0.1	3.750580
24.711683	0.1	3.748941
24.713350	0.1	3.749491
24.715017	0.1	3.752396
24.716683	0.1	3.756746
24.718350	0.1	3.760289
24.720017	0.1	3.760406
24.721683	0.1	3.755828
24.723350	0.1	3.747633
24.725017	0.1	3.738389
24.726683	0.1	3.730664
24.728350	0.1	3.726035
24.730017	0.1	3.724303
24.731683	0.1	3.723390
24.733350	0.1	3.721351
24.735017	0.1	3.717858
24.736683	0.1	3.713281
24.738350	0.1	3.708075
24.740017	0.1	3.703376
24.741683	0.1	3.700810
24.743350	0.1	3.701062
24.745017	0.1	3.702519
24.746683	0.1	3.701863
24.748350	0.1	3.696545
24.750017	0.1	3.686748
24.751683	0.1	3.674831
24.753350	0.1	3.662952
24.755017	0.1	3.651651
24.756683	0.1	3.640642
24.758350	0.1	3.630538
24.760017	0.1	3.622915
24.761683	0.1	3.618584
24.763350	0.1	3.617057
24.765017	0.1	3.617452
24.766683	0.1	3.618719
24.768350	0.1	3.619515
24.770017	0.1	3.618826
24.771683	0.1	3.616600
24.773350	0.1	3.613527
24.775017	0.1	3.610286
24.776683	0.1	3.606710
24.778350	0.1	3.601746
24.780017	0.1	3.594691
24.781683	0.1	3.586030
24.783350	0.1	3.576875
24.785017	0.1	3.568293
24.786683	0.1	3.561592
24.788350	0.1	3.558351
24.790017	0.1	3.558858
24.791683	0.1	3.561024
24.793350	0.1	3.562132
24.795017	0.1	3.561419
24.796683	0.1	3.560223
24.798350	0.1	3.559683
24.800017	0.1	3.559282
24.801683	0.1	3.557797
24.803350	0.1	3.554984
24.805017	0.1	3.551724
24.806683	0.1	3.549117
24.808350	0.1	3.548115
24.810017	0.1	3.549252
24.811683	0.1	3.551720
24.813350	0.1	3.553061
24.815017	0.1	3.550579
24.816683	0.1	3.543966
24.818350	0.1	3.536446
24.820017	0.1	3.532292
24.821683	0.1	3.533093
24.823350	0.1	3.536623
24.825017	0.1	3.539184
24.826683	0.1	3.538826
24.828350	0.1	3.536101
24.830017	0.1	3.532488
24.831683	0.1	3.529252
24.833350	0.1	3.526877
24.835017	0.1	3.524628
24.836683	0.1	3.521806
24.838350	0.1	3.518965
24.840017	0.1	3.517135
24.841683	0.1	3.516716
24.843350	0.1	3.517345
24.845017	0.1	3.518667
24.846683	0.1	3.520790
24.848350	0.1	3.523803
24.850017	0.1	3.527440
24.851683	0.1	3.531864
24.853350	0.1	3.537857
24.855017	0.1	3.545182
24.856683	0.1	3.551915
24.858350	0.1	3.556483
24.860017	0.1	3.558956
24.861683	0.1	3.560190
24.863350	0.1	3.561405
24.865017	0.1	3.563990
24.866683	0.1	3.568665
24.868350	0.1	3.575627
24.870017	0.1	3.584931
24.871683	0.1	3.596009
24.873350	0.1	3.607725
24.875017	0.1	3.618980
24.876683	0.1	3.628880
24.878350	0.1	3.637043
24.880017	0.1	3.644424
24.881683	0.1	3.653150
24.883350	0.1	3.664466
24.885017	0.1	3.677066
24.886683	0.1	3.688294
24.888350	0.1	3.696890
24.890017	0.1	3.704340
24.891683	0.1	3.713686
24.893350	0.1	3.726701
24.895017	0.1	3.742683
24.896683	0.1	3.760173
24.898350	0.1	3.778483
24.900017	0.1	3.797747
24.901683	0.1	3.818688
24.903350	0.1	3.841585
24.905017	0.1	3.865175
24.906683	0.1	3.887927
24.908350	0.1	3.909939
24.910017	0.1	3.932319
24.911683	0.1	3.955937
24.913350	0.1	3.981548
24.915017	0.1	4.009609
24.916683	0.1	4.039309
24.918350	0.1	4.068809
24.920017	0.1	4.096390
24.921683	0.1	4.121163
24.923350	0.1	4.143310
24.925017	0.1	4.164511
24.926683	0.1	4.187650
24.928350	0.1	4.214458
24.930017	0.1	4.243669
24.931683	0.1	4.272666
24.933350	0.1	4.300154
24.935017	0.1	4.326561
24.936683	0.1	4.353346
24.938350	0.1	4.381826
24.940017	0.1	4.411782
24.941683	0.1	4.441049
24.943350	0.1	4.466493
24.945017	0.1	4.485603
24.946683	0.1	4.498302
24.948350	0.1	4.507434
24.950017	0.1	4.516351
24.951683	0.1	4.526032
24.953350	0.1	4.535276
24.955017	0.1	4.542936
24.956683	0.1	4.549581
24.958350	0.1	4.557651
24.960017	0.1	4.569064
24.961683	0.1	4.582326
24.963350	0.1	4.593013
24.965017	0.1	4.597004
24.966683	0.1	4.593330
24.968350	0.1	4.584049
24.970017	0.1	4.571769
24.971683	0.1	4.558200
24.973350	0.1	4.544128
24.975017	0.1	4.529371
24.976683	0.1	4.512533
24.978350	0.1	4.492034
24.980017	0.1	4.467997
24.981683	0.1	4.441929
24.983350	0.1	4.414320
24.985017	0.1	4.384695
24.986683	0.1	4.353779
24.988350	0.1	4.323577
24.990017	0.1	4.295595
24.991683	0.1	4.270058
24.993350	0.1	4.246007
24.995017	0.1	4.222067
24.996683	0.1	4.197680
24.998350	0.1	4.172903
25.000017	0.1	4.147398
25.001683	0.1	4.121009
25.003350	0.1	4.094057
25.005017	0.1	4.066173
25.006683	0.1	4.036664
25.008350	0.1	4.006182
25.010017	0.1	3.976477
25.011683	0.1	3.948845
25.013350	0.1	3.923583
25.015017	0.1	3.899834
25.016683	0.1	3.875606
25.018350	0.1	3.849017
25.020017	0.1	3.820467
25.021683	0.1	3.792853
25.023350	0.1	3.769118
25.025017	0.1	3.750231
25.026683	0.1	3.735116
25.028350	0.1	3.721691
25.030017	0.1	3.707944
25.031683	0.1	3.692494
25.033350	0.1	3.674924
25.035017	0.1	3.655837
25.036683	0.1	3.636628
25.038350	0.1	3.619059
25.040017	0.1	3.604204
25.041683	0.1	3.592041
25.043350	0.1	3.581974
25.045017	0.1	3.572870
25.046683	0.1	3.563268
25.048350	0.1	3.552446
25.050017	0.1	3.540972
25.051683	0.1	3.530295
25.053350	0.1	3.522020
25.055017	0.1	3.516506
25.056683	0.1	3.512455
25.058350	0.1	3.508679
25.060017	0.1	3.505126
25.061683	0.1	3.501447
25.063350	0.1	3.495966
25.065017	0.1	3.487626
25.066683	0.1	3.477712
25.068350	0.1	3.468315
25.070017	0.1	3.460781
25.071683	0.1	3.456012
25.073350	0.1	3.454420
25.075017	0.1	3.455491
25.076683	0.1	3.458043
25.078350	0.1	3.460934
25.080017	0.1	3.463626
25.081683	0.1	3.465726
25.083350	0.1	3.466550
25.085017	0.1	3.465563
25.086683	0.1	3.462485
25.088350	0.1	3.457190
25.090017	0.1	3.450499
25.091683	0.1	3.444590
25.093350	0.1	3.441786
25.095017	0.1	3.442764
25.096683	0.1	3.445516
25.098350	0.1	3.446755
25.100017	0.1	3.445214
25.101683	0.1	3.442606
25.103350	0.1	3.441498
25.105017	0.1	3.443086
25.106683	0.1	3.446131
25.108350	0.1	3.448175
25.110017	0.1	3.447994
25.111683	0.1	3.446112
25.113350	0.1	3.443751
25.115017	0.1	3.442355
25.116683	0.1	3.442955
25.118350	0.1	3.444632
25.120017	0.1	3.444650
25.121683	0.1	3.441600
25.123350	0.1	3.437451
25.125017	0.1	3.434722
25.126683	0.1	3.433330
25.128350	0.1	3.431286
25.130017	0.1	3.426792
25.131683	0.1	3.420170
25.133350	0.1	3.414270
25.135017	0.1	3.412007
25.136683	0.1	3.413786
25.138350	0.1	3.417553
25.140017	0.1	3.420631
25.141683	0.1	3.421437
25.143350	0.1	3.420291
25.145017	0.1	3.418778
25.146683	0.1	3.418559
25.148350	0.1	3.420352
25.150017	0.1	3.422783
25.151683	0.1	3.422978
25.153350	0.1	3.419411
25.155017	0.1	3.413111
25.156683	0.1	3.405865
25.158350	0.1	3.398964
25.160017	0.1	3.393576
25.161683	0.1	3.390755
25.163350	0.1	3.390764
25.165017	0.1	3.393032
25.166683	0.1	3.396766
25.168350	0.1	3.401260
25.170017	0.1	3.405605
25.171683	0.1	3.408617
25.173350	0.1	3.409688
25.175017	0.1	3.409451
25.176683	0.1	3.409134
25.178350	0.1	3.409623
25.180017	0.1	3.411267
25.181683	0.1	3.413651
25.183350	0.1	3.415844
25.185017	0.1	3.417893
25.186683	0.1	3.421288
25.188350	0.1	3.426410
25.190017	0.1	3.430797
25.191683	0.1	3.431677
25.193350	0.1	3.429125
25.195017	0.1	3.425572
25.196683	0.1	3.423044
25.198350	0.1	3.421935
25.200017	0.1	3.422117
25.201683	0.1	3.423700
25.203350	0.1	3.426624
25.205017	0.1	3.430098
25.206683	0.1	3.432464
25.208350	0.1	3.432175
25.210017	0.1	3.429530
25.211683	0.1	3.426541
25.213350	0.1	3.424566
25.215017	0.1	3.423411
25.216683	0.1	3.423085
25.218350	0.1	3.424669
25.220017	0.1	3.429125
25.221683	0.1	3.436082
25.223350	0.1	3.443561
25.225017	0.1	3.449009
25.226683	0.1	3.451346
25.228350	0.1	3.451738
25.230017	0.1	3.452273
25.231683	0.1	3.454504
25.233350	0.1	3.458853
25.235017	0.1	3.464287
25.236683	0.1	3.468990
25.238350	0.1	3.471863
25.240017	0.1	3.473023
25.241683	0.1	3.473265
25.243350	0.1	3.473493
25.245017	0.1	3.473987
25.246683	0.1	3.474797
25.248350	0.1	3.476790
25.250017	0.1	3.480953
25.251683	0.1	3.487449
25.253350	0.1	3.495920
25.255017	0.1	3.505661
25.256683	0.1	3.515575
25.258350	0.1	3.525047
25.260017	0.1	3.534616
25.261683	0.1	3.545131
25.263350	0.1	3.556334
25.265017	0.1	3.567175
25.266683	0.1	3.576917
25.268350	0.1	3.584796
25.270017	0.1	3.590100
25.271683	0.1	3.593969
25.273350	0.1	3.599222
25.275017	0.1	3.607846
25.276683	0.1	3.619627
25.278350	0.1	3.632926
25.280017	0.1	3.646235
25.281683	0.1	3.658668
25.283350	0.1	3.669425
25.285017	0.1	3.677825
25.286683	0.1	3.684415
25.288350	0.1	3.691064
25.290017	0.1	3.699195
25.291683	0.1	3.708601
25.293350	0.1	3.718641
25.295017	0.1	3.729267
25.296683	0.1	3.740489
25.298350	0.1	3.751712
25.300017	0.1	3.761826
25.301683	0.1	3.769994
25.303350	0.1	3.776541
25.305017	0.1	3.782641
25.306683	0.1	3.788997
25.308350	0.1	3.795708
25.310017	0.1	3.803037
25.311683	0.1	3.810679
25.313350	0.1	3.817338
25.315017	0.1	3.822139
25.316683	0.1	3.825189
25.318350	0.1	3.826949
25.320017	0.1	3.828001
25.321683	0.1	3.829137
25.323350	0.1	3.830972
25.325017	0.1	3.833212
25.326683	0.1	3.835135
25.328350	0.1	3.836351
25.330017	0.1	3.836588
25.331683	0.1	3.835992
25.333350	0.1	3.835703
25.335017	0.1	3.836472
25.336683	0.1	3.837347
25.338350	0.1	3.837389
25.340017	0.1	3.837529
25.341683	0.1	3.839582
25.343350	0.1	3.844094
25.345017	0.1	3.849762
25.346683	0.1	3.855024
25.348350	0.1	3.859396
25.350017	0.1	3.863061
25.351683	0.1	3.866502
25.353350	0.1	3.871010
25.355017	0.1	3.878199
25.356683	0.1	3.888411
25.358350	0.1	3.900263
25.360017	0.1	3.911862
25.361683	0.1	3.921827
25.363350	0.1	3.929664
25.365017	0.1	3.935606
25.366683	0.1	3.940407
25.368350	0.1	3.945665
25.370017	0.1	3.953357
25.371683	0.1	3.964319
25.373350	0.1	3.977488
25.375017	0.1	3.990904
25.376683	0.1	4.002997
25.378350	0.1	4.013139
25.380017	0.1	4.021656
25.381683	0.1	4.029251
25.383350	0.1	4.036482
25.385017	0.1	4.044133
25.386683	0.1	4.052818
25.388350	0.1	4.061754
25.390017	0.1	4.069386
25.391683	0.1	4.074946
25.393350	0.1	4.078508
25.395017	0.1	4.080688
25.396683	0.1	4.082536
25.398350	0.1	4.084161
25.400017	0.1	4.083873
25.401683	0.1	4.080096
25.403350	0.1	4.073875
25.405017	0.1	4.068059
25.406683	0.1	4.064715
25.408350	0.1	4.064091
25.410017	0.1	4.064520
25.411683	0.1	4.062592
25.413350	0.1	4.055784
25.415017	0.1	4.044962
25.416683	0.1	4.032874
25.418350	0.1	4.021334
25.420017	0.1	4.010820
25.421683	0.1	4.001125
25.423350	0.1	3.991234
25.425017	0.1	3.979215
25.426683	0.1	3.963560
25.428350	0.1	3.945222
25.430017	0.1	3.927234
25.431683	0.1	3.911881
25.433350	0.1	3.898987
25.435017	0.1	3.886810
25.436683	0.1	3.874260
25.438350	0.1	3.861967
25.440017	0.1	3.850982
25.441683	0.1	3.841007
25.443350	0.1	3.830758
25.445017	0.1	3.819410
25.446683	0.1	3.806474
25.448350	0.1	3.791191
25.450017	0.1	3.773561
25.451683	0.1	3.755246
25.453350	0.1	3.738552
25.455017	0.1	3.724783
25.456683	0.1	3.713686
25.458350	0.1	3.703856
25.460017	0.1	3.693621
25.461683	0.1	3.681821
25.463350	0.1	3.668419
25.465017	0.1	3.654519
25.466683	0.1	3.641020
25.468350	0.1	3.627748
25.470017	0.1	3.614835
25.471683	0.1	3.603427
25.473350	0.1	3.594374
25.475017	0.1	3.587157
25.476683	0.1	3.580423
25.478350	0.1	3.572898
25.480017	0.1	3.564092
25.481683	0.1	3.554835
25.483350	0.1	3.546630
25.485017	0.1	3.539706
25.486683	0.1	3.532702
25.488350	0.1	3.525051
25.490017	0.1	3.517787
25.491683	0.1	3.511487
25.493350	0.1	3.505195
25.495017	0.1	3.497372
25.496683	0.1	3.487160
25.498350	0.1	3.475277
25.500017	0.1	3.463682
25.501683	0.1	3.454192
25.503350	0.1	3.447263
25.505017	0.1	3.442112
25.506683	0.1	3.437642
25.508350	0.1	3.432557
25.510017	0.1	3.425400
25.511683	0.1	3.415868
25.513350	0.1	3.405386
25.515017	0.1	3.395434
25.516683	0.1	3.386578
25.518350	0.1	3.379551
25.520017	0.1	3.375639
25.521683	0.1	3.375392
25.523350	0.1	3.377451
25.525017	0.1	3.378643
25.526683	0.1	3.376198
25.528350	0.1	3.370750
25.530017	0.1	3.366000
25.531683	0.1	3.364631
25.533350	0.1	3.365949
25.535017	0.1	3.367690
25.536683	0.1	3.367863
25.538350	0.1	3.365316
25.540017	0.1	3.360589
25.541683	0.1	3.355909
25.543350	0.1	3.353111
25.545017	0.1	3.352193
25.546683	0.1	3.352151
25.548350	0.1	3.351942
25.550017	0.1	3.350456
25.551683	0.1	3.347178
25.553350	0.1	3.342540
25.555017	0.1	3.337106
25.556683	0.1	3.331602
25.558350	0.1	3.326866
25.560017	0.1	3.322852
25.561683	0.1	3.319671
25.563350	0.1	3.318456
25.565017	0.1	3.319406
25.566683	0.1	3.321311
25.568350	0.1	3.323667
25.570017	0.1	3.326866
25.571683	0.1	3.330032
25.573350	0.1	3.331243
25.575017	0.1	3.329841
25.576683	0.1	3.326526
25.578350	0.1	3.322186
25.580017	0.1	3.317748
25.581683	0.1	3.313716
25.583350	0.1	3.309683
25.585017	0.1	3.305138
25.586683	0.1	3.300025
25.588350	0.1	3.294153
25.590017	0.1	3.287303
25.591683	0.1	3.280481
25.593350	0.1	3.275797
25.595017	0.1	3.274111
25.596683	0.1	3.273557
25.598350	0.1	3.271592
25.600017	0.1	3.267839
25.601683	0.1	3.264043
25.603350	0.1	3.261995
25.605017	0.1	3.262502
25.606683	0.1	3.265319
25.608350	0.1	3.268518
25.610017	0.1	3.269129
25.611683	0.1	3.266181
25.613350	0.1	3.261692
25.615017	0.1	3.257375
25.616683	0.1	3.252611
25.618350	0.1	3.246539
25.620017	0.1	3.239983
25.621683	0.1	3.234637
25.623350	0.1	3.231810
25.625017	0.1	3.231945
25.626683	0.1	3.234795
25.628350	0.1	3.239205
25.630017	0.1	3.242809
25.631683	0.1	3.243242
25.633350	0.1	3.239932
25.635017	0.1	3.234418
25.636683	0.1	3.229296
25.638350	0.1	3.226325
25.640017	0.1	3.224900
25.641683	0.1	3.223335
25.643350	0.1	3.221328
25.645017	0.1	3.219466
25.646683	0.1	3.217408
25.648350	0.1	3.214227
25.650017	0.1	3.210120
25.651683	0.1	3.206432
25.653350	0.1	3.204113
25.655017	0.1	3.203372
25.656683	0.1	3.204457
25.658350	0.1	3.207023
25.660017	0.1	3.209342
25.661683	0.1	3.209710
25.663350	0.1	3.208159
25.665017	0.1	3.205868
25.666683	0.1	3.204141
25.668350	0.1	3.204406
25.670017	0.1	3.207363
25.671683	0.1	3.211652
25.673350	0.1	3.214884
25.675017	0.1	3.215666
25.676683	0.1	3.213929
25.678350	0.1	3.210567
25.680017	0.1	3.206995
25.681683	0.1	3.204439
25.683350	0.1	3.203270
25.685017	0.1	3.203051
25.686683	0.1	3.203391
25.688350	0.1	3.204211
25.690017	0.1	3.205063
25.691683	0.1	3.205296
25.693350	0.1	3.204909
25.695017	0.1	3.204769
25.696683	0.1	3.206194
25.698350	0.1	3.210045
25.700017	0.1	3.215759
25.701683	0.1	3.221594
25.703350	0.1	3.225803
25.705017	0.1	3.227456
25.706683	0.1	3.226795
25.708350	0.1	3.224909
25.710017	0.1	3.222791
25.711683	0.1	3.221030
25.713350	0.1	3.220127
25.715017	0.1	3.220662
25.716683	0.1	3.222381
25.718350	0.1	3.223554
25.720017	0.1	3.223033
25.721683	0.1	3.222041
25.723350	0.1	3.221985
25.725017	0.1	3.222213
25.726683	0.1	3.221468
25.728350	0.1	3.220038
25.730017	0.1	3.219093
25.731683	0.1	3.219070
25.733350	0.1	3.219643
25.735017	0.1	3.220341
25.736683	0.1	3.220732
25.738350	0.1	3.220360
25.740017	0.1	3.218832
25.741683	0.1	3.216411
25.743350	0.1	3.214586
25.745017	0.1	3.215577
25.746683	0.1	3.220565
25.748350	0.1	3.228327
25.750017	0.1	3.236546
25.751683	0.1	3.243722
25.753350	0.1	3.248961
25.755017	0.1	3.251862
25.756683	0.1	3.253305
25.758350	0.1	3.254362
25.760017	0.1	3.254232
25.761683	0.1	3.251466
25.763350	0.1	3.246665
25.765017	0.1	3.241389
25.766683	0.1	3.235689
25.768350	0.1	3.229273
25.770017	0.1	3.223293
25.771683	0.1	3.219214
25.773350	0.1	3.217510
25.775017	0.1	3.217924
25.776683	0.1	3.219130
25.778350	0.1	3.219103
25.780017	0.1	3.216947
25.781683	0.1	3.213575
25.783350	0.1	3.210688
25.785017	0.1	3.209319
25.786683	0.1	3.209193
25.788350	0.1	3.209510
25.790017	0.1	3.209622
25.791683	0.1	3.209016
25.793350	0.1	3.207666
25.795017	0.1	3.206301
25.796683	0.1	3.205976
25.798350	0.1	3.207023
25.800017	0.1	3.208532
25.801683	0.1	3.209799
25.803350	0.1	3.211582
25.805017	0.1	3.214488
25.806683	0.1	3.216895
25.808350	0.1	3.216057
25.810017	0.1	3.210884
25.811683	0.1	3.202683
25.813350	0.1	3.193975
25.815017	0.1	3.187419
25.816683	0.1	3.184616
25.818350	0.1	3.184946
25.820017	0.1	3.186245
25.821683	0.1	3.186632
25.823350	0.1	3.185477
25.825017	0.1	3.183503
25.826683	0.1	3.181999
25.828350	0.1	3.181845
25.830017	0.1	3.183433
25.831683	0.1	3.186869
25.833350	0.1	3.191647
25.835017	0.1	3.195675
25.836683	0.1	3.195731
25.838350	0.1	3.190851
25.840017	0.1	3.184085
25.841683	0.1	3.179298
25.843350	0.1	3.177603
25.845017	0.1	3.177510
25.846683	0.1	3.177305
25.848350	0.1	3.176806
25.850017	0.1	3.177039
25.851683	0.1	3.178110
25.853350	0.1	3.178543
25.855017	0.1	3.177663
25.856683	0.1	3.176988
25.858350	0.1	3.177915
25.860017	0.1	3.179465
25.861683	0.1	3.179456
25.863350	0.1	3.176956
25.865017	0.1	3.173333
25.866683	0.1	3.171139
25.868350	0.1	3.171349
25.870017	0.1	3.172182
25.871683	0.1	3.171321
25.873350	0.1	3.168215
25.875017	0.1	3.164313
25.876683	0.1	3.162636
25.878350	0.1	3.165882
25.880017	0.1	3.173361
25.881683	0.1	3.181254
25.883350	0.1	3.186227
25.885017	0.1	3.187675
25.886683	0.1	3.187270
25.888350	0.1	3.186907
25.890017	0.1	3.186832
25.891683	0.1	3.186180
25.893350	0.1	3.184923
25.895017	0.1	3.184373
25.896683	0.1	3.185621
25.898350	0.1	3.188415
25.900017	0.1	3.191880
25.901683	0.1	3.195428
25.903350	0.1	3.198916
25.905017	0.1	3.202264
25.906683	0.1	3.205100
25.908350	0.1	3.206921
25.910017	0.1	3.207643
25.911683	0.1	3.207740
25.913350	0.1	3.207698
25.915017	0.1	3.207633
25.916683	0.1	3.207792
25.918350	0.1	3.208607
25.920017	0.1	3.210180
25.921683	0.1	3.212811
25.923350	0.1	3.216784
25.925017	0.1	3.221272
25.926683	0.1	3.224988
25.928350	0.1	3.227587
25.930017	0.1	3.229505
25.931683	0.1	3.231531
25.933350	0.1	3.234847
25.935017	0.1	3.240681
25.936683	0.1	3.249184
25.938350	0.1	3.258488
25.940017	0.1	3.265943
25.941683	0.1	3.270339
25.943350	0.1	3.272076
25.945017	0.1	3.271988
25.946683	0.1	3.270963
25.948350	0.1	3.269799
25.950017	0.1	3.269203
25.951683	0.1	3.269874
25.953350	0.1	3.272076
25.955017	0.1	3.275797
25.956683	0.1	3.281068
25.958350	0.1	3.287047
25.960017	0.1	3.291769
25.961683	0.1	3.293552
25.963350	0.1	3.292249
25.965017	0.1	3.289012
25.966683	0.1	3.285850
25.968350	0.1	3.284900
25.970017	0.1	3.286633
25.971683	0.1	3.289073
25.973350	0.1	3.289981
25.975017	0.1	3.288919
25.976683	0.1	3.286535
25.978350	0.1	3.282791
25.980017	0.1	3.277105
25.981683	0.1	3.269985
25.983350	0.1	3.263024
25.985017	0.1	3.257506
25.986683	0.1	3.254148
25.988350	0.1	3.253282
25.990017	0.1	3.254088
25.991683	0.1	3.255089
25.993350	0.1	3.255298
25.995017	0.1	3.253976
25.996683	0.1	3.250828
25.998350	0.1	3.246996
26.000017	0.1	3.244095
26.001683	0.1	3.242246
26.003350	0.1	3.240472
26.005017	0.1	3.238344
26.006683	0.1	3.235689
26.008350	0.1	3.232132
26.010017	0.1	3.227866
26.011683	0.1	3.223415
26.013350	0.1	3.218674
26.015017	0.1	3.213305
26.016683	0.1	3.207522
26.018350	0.1	3.202707
26.020017	0.1	3.200802
26.021683	0.1	3.201538
26.023350	0.1	3.201822
26.025017	0.1	3.199736
26.026683	0.1	3.197012
26.028350	0.1	3.196588
26.030017	0.1	3.199414
26.031683	0.1	3.203438
26.033350	0.1	3.205175
26.035017	0.1	3.202627
26.036683	0.1	3.196704
26.038350	0.1	3.190185
26.040017	0.1	3.185421
26.041683	0.1	3.182660
26.043350	0.1	3.180802
26.045017	0.1	3.179386
26.046683	0.1	3.178651
26.048350	0.1	3.178134
26.050017	0.1	3.177058
26.051683	0.1	3.176178
26.053350	0.1	3.177156
26.055017	0.1	3.179894
26.056683	0.1	3.182827
26.058350	0.1	3.185291
26.060017	0.1	3.187470
26.061683	0.1	3.188900
26.063350	0.1	3.188695
26.065017	0.1	3.186716
26.066683	0.1	3.183871
26.068350	0.1	3.181486
26.070017	0.1	3.180359
26.071683	0.1	3.180113
26.073350	0.1	3.180187
26.075017	0.1	3.180970
26.076683	0.1	3.182790
26.078350	0.1	3.184914
26.080017	0.1	3.186539
26.081683	0.1	3.187871
26.083350	0.1	3.189454
26.085017	0.1	3.190865
26.086683	0.1	3.190995
26.088350	0.1	3.189719
26.090017	0.1	3.188504
26.091683	0.1	3.189258
26.093350	0.1	3.192844
26.095017	0.1	3.198381
26.096683	0.1	3.203503
26.098350	0.1	3.206166
26.100017	0.1	3.206297
26.101683	0.1	3.204998
26.103350	0.1	3.202697
26.105017	0.1	3.199596
26.106683	0.1	3.197561
26.108350	0.1	3.198921
26.110017	0.1	3.203535
26.111683	0.1	3.209240
26.113350	0.1	3.213892
26.115017	0.1	3.216621
26.116683	0.1	3.218479
26.118350	0.1	3.220881
26.120017	0.1	3.223424
26.121683	0.1	3.224690
26.123350	0.1	3.224704
26.125017	0.1	3.224970
26.126683	0.1	3.226306
26.128350	0.1	3.228108
26.130017	0.1	3.229789
26.131683	0.1	3.231461
26.133350	0.1	3.233398
26.135017	0.1	3.235894
26.136683	0.1	3.239065
26.138350	0.1	3.242651
26.140017	0.1	3.245971
26.141683	0.1	3.247703
26.143350	0.1	3.246795
26.145017	0.1	3.243904
26.146683	0.1	3.240802
26.148350	0.1	3.238851
26.150017	0.1	3.238735
26.151683	0.1	3.240737
26.153350	0.1	3.244905
26.155017	0.1	3.251289
26.156683	0.1	3.259517
26.158350	0.1	3.267569
26.160017	0.1	3.272742
26.161683	0.1	3.274716
26.163350	0.1	3.275508
26.165017	0.1	3.276495
26.166683	0.1	3.277268
26.168350	0.1	3.277096
26.170017	0.1	3.276700
26.171683	0.1	3.277911
26.173350	0.1	3.281641
26.175017	0.1	3.287159
26.176683	0.1	3.293296
26.178350	0.1	3.299355
26.180017	0.1	3.304612
26.181683	0.1	3.308323
26.183350	0.1	3.311066
26.185017	0.1	3.314517
26.186683	0.1	3.319466
26.188350	0.1	3.325306
26.190017	0.1	3.331699
26.191683	0.1	3.339499
26.193350	0.1	3.349544
26.195017	0.1	3.361185
26.196683	0.1	3.372813
26.198350	0.1	3.383197
26.200017	0.1	3.391826
26.201683	0.1	3.398862
26.203350	0.1	3.405251
26.205017	0.1	3.411882
26.206683	0.1	3.418894
26.208350	0.1	3.426638
26.210017	0.1	3.436273
26.211683	0.1	3.448310
26.213350	0.1	3.461936
26.215017	0.1	3.476171
26.216683	0.1	3.490597
26.218350	0.1	3.505060
26.220017	0.1	3.519533
26.221683	0.1	3.534043
26.223350	0.1	3.548227
26.225017	0.1	3.561229
26.226683	0.1	3.572665
26.228350	0.1	3.584004
26.230017	0.1	3.597853
26.231683	0.1	3.615269
26.233350	0.1	3.634738
26.235017	0.1	3.653988
26.236683	0.1	3.672061
26.238350	0.1	3.689369
26.240017	0.1	3.706710
26.241683	0.1	3.724350
26.243350	0.1	3.742012
26.245017	0.1	3.759488
26.246683	0.1	3.776592
26.248350	0.1	3.792746
26.250017	0.1	3.807694
26.251683	0.1	3.822478
26.253350	0.1	3.838465
26.255017	0.1	3.855615
26.256683	0.1	3.873259
26.258350	0.1	3.891168
26.260017	0.1	3.908700
26.261683	0.1	3.924337
26.263350	0.1	3.936589
26.265017	0.1	3.944919
26.266683	0.1	3.950130
26.268350	0.1	3.954056
26.270017	0.1	3.958498
26.271683	0.1	3.963923
26.273350	0.1	3.969455
26.275017	0.1	3.974126
26.276683	0.1	3.976971
26.278350	0.1	3.976380
26.280017	0.1	3.970833
26.281683	0.1	3.960310
26.283350	0.1	3.946396
26.285017	0.1	3.931159
26.286683	0.1	3.916402
26.288350	0.1	3.903559
26.290017	0.1	3.893110
26.291683	0.1	3.883694
26.293350	0.1	3.872900
26.295017	0.1	3.859298
26.296683	0.1	3.842614
26.298350	0.1	3.822586
26.300017	0.1	3.799507
26.301683	0.1	3.775270
26.303350	0.1	3.752010
26.305017	0.1	3.729891
26.306683	0.1	3.708047
26.308350	0.1	3.687302
26.310017	0.1	3.669742
26.311683	0.1	3.655492
26.313350	0.1	3.642109
26.315017	0.1	3.627068
26.316683	0.1	3.609168
26.318350	0.1	3.588344
26.320017	0.1	3.565345
26.321683	0.1	3.540781
26.323350	0.1	3.514672
26.325017	0.1	3.488185
26.326683	0.1	3.464525
26.328350	0.1	3.446066
26.330017	0.1	3.431886
26.331683	0.1	3.419099
26.333350	0.1	3.405446
26.335017	0.1	3.389907
26.336683	0.1	3.372440
26.338350	0.1	3.354307
26.340017	0.1	3.337213
26.341683	0.1	3.321711
26.343350	0.1	3.307075
26.345017	0.1	3.292402
26.346683	0.1	3.277687
26.348350	0.1	3.263843
26.350017	0.1	3.251950
26.351683	0.1	3.242493
26.353350	0.1	3.234842
26.355017	0.1	3.227638
26.356683	0.1	3.219796
26.358350	0.1	3.210926
26.360017	0.1	3.201105
26.361683	0.1	3.190660
26.363350	0.1	3.180057
26.365017	0.1	3.169826
26.366683	0.1	3.160923
26.368350	0.1	3.154483
26.370017	0.1	3.150431
26.371683	0.1	3.146869
26.373350	0.1	3.141770
26.375017	0.1	3.134809
26.376683	0.1	3.127097
26.378350	0.1	3.120266
26.380017	0.1	3.115796
26.381683	0.1	3.114156
26.383350	0.1	3.114454
26.385017	0.1	3.115260
26.386683	0.1	3.115456
26.388350	0.1	3.113858
26.390017	0.1	3.109202
26.391683	0.1	3.101993
26.393350	0.1	3.095553
26.395017	0.1	3.092950
26.396683	0.1	3.093397
26.398350	0.1	3.093327
26.400017	0.1	3.090478
26.401683	0.1	3.085840
26.403350	0.1	3.082124
26.405017	0.1	3.080764
26.406683	0.1	3.080680
26.408350	0.1	3.079888
26.410017	0.1	3.077486
26.411683	0.1	3.074529
26.413350	0.1	3.072983
26.415017	0.1	3.073262
26.416683	0.1	3.073951
26.418350	0.1	3.074021
26.420017	0.1	3.073937
26.421683	0.1	3.074273
26.423350	0.1	3.074422
26.425017	0.1	3.073975
26.426683	0.1	3.074189
26.428350	0.1	3.076526
26.430017	0.1	3.080638
26.431683	0.1	3.084247
26.433350	0.1	3.084820
26.435017	0.1	3.081742
26.436683	0.1	3.076741
26.438350	0.1	3.072177
26.440017	0.1	3.069169
26.441683	0.1	3.066882
26.443350	0.1	3.063679
26.445017	0.1	3.059218
26.446683	0.1	3.054924
26.448350	0.1	3.052414
26.450017	0.1	3.052419
26.451683	0.1	3.054813
26.453350	0.1	3.058403
26.455017	0.1	3.061104
26.456683	0.1	3.061281
26.458350	0.1	3.059055
26.460017	0.1	3.055623
26.461683	0.1	3.052060
26.463350	0.1	3.049206
26.465017	0.1	3.047516
26.466683	0.1	3.046873
26.468350	0.1	3.046929
26.470017	0.1	3.047492
26.471683	0.1	3.048661
26.473350	0.1	3.050514
26.475017	0.1	3.052033
26.476683	0.1	3.051432
26.478350	0.1	3.048293
26.480017	0.1	3.044298
26.481683	0.1	3.041504
26.483350	0.1	3.040824
26.485017	0.1	3.042589
26.486683	0.1	3.046636
26.488350	0.1	3.051441
26.490017	0.1	3.054901
26.491683	0.1	3.056196
26.493350	0.1	3.055725
26.495017	0.1	3.054063
26.496683	0.1	3.051944
26.498350	0.1	3.050314
26.500017	0.1	3.049728
26.501683	0.1	3.050291
26.503350	0.1	3.052093
26.505017	0.1	3.054752
26.506683	0.1	3.057178
26.508350	0.1	3.058910
26.510017	0.1	3.060647
26.511683	0.1	3.062971
26.513350	0.1	3.065593
26.515017	0.1	3.067874
26.516683	0.1	3.068987
26.518350	0.1	3.068382
26.520017	0.1	3.066594
26.521683	0.1	3.064433
26.523350	0.1	3.062007
26.525017	0.1	3.059693
26.526683	0.1	3.058058
26.528350	0.1	3.056335
26.530017	0.1	3.053653
26.531683	0.1	3.050976
26.533350	0.1	3.049541
26.535017	0.1	3.049509
26.536683	0.1	3.050640
26.538350	0.1	3.051814
26.540017	0.1	3.051348
26.541683	0.1	3.049541
26.543350	0.1	3.048661
26.545017	0.1	3.049974
26.546683	0.1	3.052615
26.548350	0.1	3.055101
26.550017	0.1	3.056596
26.551683	0.1	3.057010
26.553350	0.1	3.056531
26.555017	0.1	3.055311
26.556683	0.1	3.053602
26.558350	0.1	3.051609
26.560017	0.1	3.048885
26.561683	0.1	3.044605
26.563350	0.1	3.038761
26.565017	0.1	3.033020
26.566683	0.1	3.030351
26.568350	0.1	3.033024
26.570017	0.1	3.040084
26.571683	0.1	3.047134
26.573350	0.1	3.049872
26.575017	0.1	3.047497
26.576683	0.1	3.042086
26.578350	0.1	3.035837
26.580017	0.1	3.029616
26.581683	0.1	3.023404
26.583350	0.1	3.017858
26.585017	0.1	3.014463
26.586683	0.1	3.013946
26.588350	0.1	3.015907
26.590017	0.1	3.019799
26.591683	0.1	3.025266
26.593350	0.1	3.031646
26.595017	0.1	3.037583
26.596683	0.1	3.041700
26.598350	0.1	3.043721
26.600017	0.1	3.044349
26.601683	0.1	3.044382
26.603350	0.1	3.044740
26.605017	0.1	3.045849
26.606683	0.1	3.046435
26.608350	0.1	3.045048
26.610017	0.1	3.042039
26.611683	0.1	3.038691
26.613350	0.1	3.035879
26.615017	0.1	3.034160
26.616683	0.1	3.033783
26.618350	0.1	3.034254
26.620017	0.1	3.034663
26.621683	0.1	3.035106
26.623350	0.1	3.037113
26.625017	0.1	3.041755
26.626683	0.1	3.047683
26.628350	0.1	3.052317
26.630017	0.1	3.054501
26.631683	0.1	3.054733
26.633350	0.1	3.053579
26.635017	0.1	3.050985
26.636683	0.1	3.047036
26.638350	0.1	3.042668
26.640017	0.1	3.038873
26.641683	0.1	3.036009
26.643350	0.1	3.034784
26.645017	0.1	3.036484
26.646683	0.1	3.041117
26.648350	0.1	3.046799
26.650017	0.1	3.051567
26.651683	0.1	3.054691
26.653350	0.1	3.056042
26.655017	0.1	3.055744
26.656683	0.1	3.054631
26.658350	0.1	3.053709
26.660017	0.1	3.053197
26.661683	0.1	3.052922
26.663350	0.1	3.053304
26.665017	0.1	3.055087
26.666683	0.1	3.058235
26.668350	0.1	3.061700
26.670017	0.1	3.064536
26.671683	0.1	3.066715
26.673350	0.1	3.068601
26.675017	0.1	3.070589
26.676683	0.1	3.073765
26.678350	0.1	3.079306
26.680017	0.1	3.086105
26.681683	0.1	3.091018
26.683350	0.1	3.092247
26.685017	0.1	3.090473
26.686683	0.1	3.087153
26.688350	0.1	3.083693
26.690017	0.1	3.081774
26.691683	0.1	3.083195
26.693350	0.1	3.089067
26.695017	0.1	3.098520
26.696683	0.1	3.108592
26.698350	0.1	3.116564
26.700017	0.1	3.121709
26.701683	0.1	3.125044
26.703350	0.1	3.128485
26.705017	0.1	3.133430
26.706683	0.1	3.140070
26.708350	0.1	3.148532
26.710017	0.1	3.159149
26.711683	0.1	3.171023
26.713350	0.1	3.182115
26.715017	0.1	3.190758
26.716683	0.1	3.196448
26.718350	0.1	3.199726
26.720017	0.1	3.201342
26.721683	0.1	3.201594
26.723350	0.1	3.201757
26.725017	0.1	3.205077
26.726683	0.1	3.214157
26.728350	0.1	3.228043
26.730017	0.1	3.243075
26.731683	0.1	3.255894
26.733350	0.1	3.265613
26.735017	0.1	3.273962
26.736683	0.1	3.283420
26.738350	0.1	3.295187
26.740017	0.1	3.308873
26.741683	0.1	3.323485
26.743350	0.1	3.338167
26.745017	0.1	3.351923
26.746683	0.1	3.363541
26.748350	0.1	3.372426
26.750017	0.1	3.379262
26.751683	0.1	3.385730
26.753350	0.1	3.393684
26.755017	0.1	3.404729
26.756683	0.1	3.420268
26.758350	0.1	3.440804
26.760017	0.1	3.464972
26.761683	0.1	3.489740
26.763350	0.1	3.511710
26.765017	0.1	3.528669
26.766683	0.1	3.541121
26.768350	0.1	3.552390
26.770017	0.1	3.566151
26.771683	0.1	3.584097
26.773350	0.1	3.605909
26.775017	0.1	3.630221
26.776683	0.1	3.655641
26.778350	0.1	3.681327
26.780017	0.1	3.706436
26.781683	0.1	3.730101
26.783350	0.1	3.752704
26.785017	0.1	3.776141
26.786683	0.1	3.801910
26.788350	0.1	3.829836
26.790017	0.1	3.859098
26.791683	0.1	3.889767
26.793350	0.1	3.922950
26.795017	0.1	3.959700
26.796683	0.1	3.999663
26.798350	0.1	4.040948
26.800017	0.1	4.081400
26.801683	0.1	4.120050
26.803350	0.1	4.157810
26.805017	0.1	4.196600
26.806683	0.1	4.237886
26.808350	0.1	4.282398
26.810017	0.1	4.330473
26.811683	0.1	4.381477
26.813350	0.1	4.434017
26.815017	0.1	4.487382
26.816683	0.1	4.541818
26.818350	0.1	4.597600
26.820017	0.1	4.654531
26.821683	0.1	4.712502
26.823350	0.1	4.771580
26.825017	0.1	4.830584
26.826683	0.1	4.886710
26.828350	0.1	4.937858
26.830017	0.1	4.985021
26.831683	0.1	5.031340
26.833350	0.1	5.079345
26.835017	0.1	5.130148
26.836683	0.1	5.183876
26.838350	0.1	5.239677
26.840017	0.1	5.295984
26.841683	0.1	5.350858
26.843350	0.1	5.402029
26.845017	0.1	5.447543
26.846683	0.1	5.486733
26.848350	0.1	5.520172
26.850017	0.1	5.548708
26.851683	0.1	5.573034
26.853350	0.1	5.593793
26.855017	0.1	5.611363
26.856683	0.1	5.625556
26.858350	0.1	5.635764
26.860017	0.1	5.641528
26.861683	0.1	5.643563
26.863350	0.1	5.643456
26.865017	0.1	5.641431
26.866683	0.1	5.635470
26.868350	0.1	5.623791
26.870017	0.1	5.606809
26.871683	0.1	5.585928
26.873350	0.1	5.561933
26.875017	0.1	5.534715
26.876683	0.1	5.503688
26.878350	0.1	5.468628
26.880017	0.1	5.430393
26.881683	0.1	5.390341
26.883350	0.1	5.349773
26.885017	0.1	5.309493
26.886683	0.1	5.268613
26.888350	0.1	5.224771
26.890017	0.1	5.176808
26.891683	0.1	5.125771
26.893350	0.1	5.073142
26.895017	0.1	5.019531
26.896683	0.1	4.965058
26.898350	0.1	4.910068
26.900017	0.1	4.855627
26.901683	0.1	4.803557
26.903350	0.1	4.755631
26.905017	0.1	4.712380
26.906683	0.1	4.672734
26.908350	0.1	4.635104
26.910017	0.1	4.599225
26.911683	0.1	4.566424
26.913350	0.1	4.537441
26.915017	0.1	4.510949
26.916683	0.1	4.484705
26.918350	0.1	4.457044
26.920017	0.1	4.427768
26.921683	0.1	4.398767
26.923350	0.1	4.372885
26.925017	0.1	4.351432
26.926683	0.1	4.332936
26.928350	0.1	4.314617
26.930017	0.1	4.295181
26.931683	0.1	4.275665
26.933350	0.1	4.257713
26.935017	0.1	4.241946
26.936683	0.1	4.227916
26.938350	0.1	4.214938
26.940017	0.1	4.202561
26.941683	0.1	4.190919
26.943350	0.1	4.180605
26.945017	0.1	4.171832
26.946683	0.1	4.164255
26.948350	0.1	4.157149
26.950017	0.1	4.149578
26.951683	0.1	4.141582
26.953350	0.1	4.134248
26.955017	0.1	4.127966
26.956683	0.1	4.121484
26.958350	0.1	4.112790
26.960017	0.1	4.100651
26.961683	0.1	4.085419
26.963350	0.1	4.067770
26.965017	0.1	4.047477
26.966683	0.1	4.025148
26.968350	0.1	4.003653
26.970017	0.1	3.985860
26.971683	0.1	3.972342
26.973350	0.1	3.961530
26.975017	0.1	3.950377
26.976683	0.1	3.935406
26.978350	0.1	3.914787
26.980017	0.1	3.889287
26.981683	0.1	3.861235
26.983350	0.1	3.832905
26.985017	0.1	3.805887
26.986683	0.1	3.781649
26.988350	0.1	3.761067
26.990017	0.1	3.743460
26.991683	0.1	3.727186
26.993350	0.1	3.710953
26.995017	0.1	3.693979
26.996683	0.1	3.675912
26.998350	0.1	3.656815
27.000017	0.1	3.636507
27.001683	0.1	3.615012
27.003350	0.1	3.593760
27.005017	0.1	3.574360
27.006683	0.1	3.556735
27.008350	0.1	3.539887
27.010017	0.1	3.523785
27.011683	0.1	3.509335
27.013350	0.1	3.496739
27.015017	0.1	3.484893
27.016683	0.1	3.472427
27.018350	0.1	3.458639
27.020017	0.1	3.443980
27.021683	0.1	3.430326
27.023350	0.1	3.420161
27.025017	0.1	3.414624
27.026683	0.1	3.412357
27.028350	0.1	3.410685
27.030017	0.1	3.407500
27.031683	0.1	3.402233
27.033350	0.1	3.395928
27.035017	0.1	3.390070
27.036683	0.1	3.385171
27.038350	0.1	3.381185
27.040017	0.1	3.378717
27.041683	0.1	3.378675
27.043350	0.1	3.381008
27.045017	0.1	3.384482
27.046683	0.1	3.387430
27.048350	0.1	3.388766
27.050017	0.1	3.388780
27.051683	0.1	3.388613
27.053350	0.1	3.389232
27.055017	0.1	3.391239
27.056683	0.1	3.395244
27.058350	0.1	3.401432
27.060017	0.1	3.408594
27.061683	0.1	3.415057
27.063350	0.1	3.420371
27.065017	0.1	3.424785
27.066683	0.1	3.428138
27.068350	0.1	3.430848
27.070017	0.1	3.434513
27.071683	0.1	3.440413
27.073350	0.1	3.448837
27.075017	0.1	3.459714
27.076683	0.1	3.472329
27.078350	0.1	3.485302
27.080017	0.1	3.497684
27.081683	0.1	3.508874
27.083350	0.1	3.517554
27.085017	0.1	3.522690
27.086683	0.1	3.525848
27.088350	0.1	3.530472
27.090017	0.1	3.538537
27.091683	0.1	3.549238
27.093350	0.1	3.560721
27.095017	0.1	3.571860
27.096683	0.1	3.582384
27.098350	0.1	3.592372
27.100017	0.1	3.602118
27.101683	0.1	3.611473
27.103350	0.1	3.619362
27.105017	0.1	3.625201
27.106683	0.1	3.629699
27.108350	0.1	3.633830
27.110017	0.1	3.638342
27.111683	0.1	3.644051
27.113350	0.1	3.651408
27.115017	0.1	3.660112
27.116683	0.1	3.669607
27.118350	0.1	3.679283
27.120017	0.1	3.688443
27.121683	0.1	3.696801
27.123350	0.1	3.705053
27.125017	0.1	3.714184
27.126683	0.1	3.723972
27.128350	0.1	3.733323
27.130017	0.1	3.741938
27.131683	0.1	3.750836
27.133350	0.1	3.761579
27.135017	0.1	3.775093
27.136683	0.1	3.790874
27.138350	0.1	3.807433
27.140017	0.1	3.823210
27.141683	0.1	3.837207
27.143350	0.1	3.849864
27.145017	0.1	3.862614
27.146683	0.1	3.876397
27.148350	0.1	3.891462
27.150017	0.1	3.907890
27.151683	0.1	3.925385
27.153350	0.1	3.943709
27.155017	0.1	3.963211
27.156683	0.1	3.984058
27.158350	0.1	4.005632
27.160017	0.1	4.027081
27.161683	0.1	4.048646
27.163350	0.1	4.072110
27.165017	0.1	4.099156
27.166683	0.1	4.130369
27.168350	0.1	4.165825
27.170017	0.1	4.204740
27.171683	0.1	4.245066
27.173350	0.1	4.285183
27.175017	0.1	4.324890
27.176683	0.1	4.364224
27.178350	0.1	4.403377
27.180017	0.1	4.443801
27.181683	0.1	4.487382
27.183350	0.1	4.534204
27.185017	0.1	4.582522
27.186683	0.1	4.630992
27.188350	0.1	4.679929
27.190017	0.1	4.730741
27.191683	0.1	4.784833
27.193350	0.1	4.842873
27.195017	0.1	4.904913
27.196683	0.1	4.970841
27.198350	0.1	5.040215
27.200017	0.1	5.111857
27.201683	0.1	5.184552
27.203350	0.1	5.258224
27.205017	0.1	5.334169
27.206683	0.1	5.414458
27.208350	0.1	5.500494
27.210017	0.1	5.591782
27.211683	0.1	5.687140
27.213350	0.1	5.786489
27.215017	0.1	5.890899
27.216683	0.1	6.001242
27.218350	0.1	6.116987
27.220017	0.1	6.236904
27.221683	0.1	6.359983
27.223350	0.1	6.485484
27.225017	0.1	6.613317
27.226683	0.1	6.744689
27.228350	0.1	6.881761
27.230017	0.1	7.025856
27.231683	0.1	7.176101
27.233350	0.1	7.330282
27.235017	0.1	7.486553
27.236683	0.1	7.644496
27.238350	0.1	7.805242
27.240017	0.1	7.970296
27.241683	0.1	8.140057
27.243350	0.1	8.313051
27.245017	0.1	8.486090
27.246683	0.1	8.656313
27.248350	0.1	8.823238
27.250017	0.1	8.988171
27.251683	0.1	9.152154
27.253350	0.1	9.314832
27.255017	0.1	9.474694
27.256683	0.1	9.630285
27.258350	0.1	9.781178
27.260017	0.1	9.927335
27.261683	0.1	10.067746
27.263350	0.1	10.201223
27.265017	0.1	10.327850
27.266683	0.1	10.447865
27.268350	0.1	10.559643
27.270017	0.1	10.659900
27.271683	0.1	10.745707
27.273350	0.1	10.815859
27.275017	0.1	10.870676
27.276683	0.1	10.911771
27.278350	0.1	10.941173
27.280017	0.1	10.959171
27.281683	0.1	10.965075
27.283350	0.1	10.959725
27.285017	0.1	10.944270
27.286683	0.1	10.918141
27.288350	0.1	10.881117
27.290017	0.1	10.834839
27.291683	0.1	10.780701
27.293350	0.1	10.718592
27.295017	0.1	10.647802
27.296683	0.1	10.567247
27.298350	0.1	10.475433
27.300017	0.1	10.371492
27.301683	0.1	10.256423
27.303350	0.1	10.133004
27.305017	0.1	10.004542
27.306683	0.1	9.873481
27.308350	0.1	9.740796
27.310017	0.1	9.606653
27.311683	0.1	9.471439
27.313350	0.1	9.335601
27.315017	0.1	9.199339
27.316683	0.1	9.063105
27.318350	0.1	8.927467
27.320017	0.1	8.792621
27.321683	0.1	8.658748
27.323350	0.1	8.526128
27.325017	0.1	8.394602
27.326683	0.1	8.264161
27.328350	0.1	8.135978
27.330017	0.1	8.011595
27.331683	0.1	7.891506
27.333350	0.1	7.774825
27.335017	0.1	7.660189
27.336683	0.1	7.547978
27.338350	0.1	7.440946
27.340017	0.1	7.340880
27.341683	0.1	7.246370
27.343350	0.1	7.155049
27.345017	0.1	7.066433
27.346683	0.1	6.981706
27.348350	0.1	6.901906
27.350017	0.1	6.826753
27.351683	0.1	6.754701
27.353350	0.1	6.683585
27.355017	0.1	6.611426
27.356683	0.1	6.537037
27.358350	0.1	6.460380
27.360017	0.1	6.382181
27.361683	0.1	6.303252
27.363350	0.1	6.224257
27.365017	0.1	6.145760
27.366683	0.1	6.068354
27.368350	0.1	5.992651
27.370017	0.1	5.918811
27.371683	0.1	5.845344
27.373350	0.1	5.769399
27.375017	0.1	5.689003
27.376683	0.1	5.604173
27.378350	0.1	5.516596
27.380017	0.1	5.429285
27.381683	0.1	5.345168
27.383350	0.1	5.264841
27.385017	0.1	5.186428
27.386683	0.1	5.108095
27.388350	0.1	5.029384
27.390017	0.1	4.950096
27.391683	0.1	4.869839
27.393350	0.1	4.789187
27.395017	0.1	4.709517
27.396683	0.1	4.631253
27.398350	0.1	4.553655
27.400017	0.1	4.476481
27.401683	0.1	4.400550
27.403350	0.1	4.327274
27.405017	0.1	4.257886
27.406683	0.1	4.192274
27.408350	0.1	4.129149
27.410017	0.1	4.067691
27.411683	0.1	4.007593
27.413350	0.1	3.947751
27.415017	0.1	3.886758
27.416683	0.1	3.824742
27.418350	0.1	3.763735
27.420017	0.1	3.706370
27.421683	0.1	3.654012
27.423350	0.1	3.606095
27.425017	0.1	3.561922
27.426683	0.1	3.522029
27.428350	0.1	3.486252
27.430017	0.1	3.452143
27.431683	0.1	3.416911
27.433350	0.1	3.379839
27.435017	0.1	3.342396
27.436683	0.1	3.307043
27.438350	0.1	3.276109
27.440017	0.1	3.250637
27.441683	0.1	3.229561
27.443350	0.1	3.210618
27.445017	0.1	3.192197
27.446683	0.1	3.173975
27.448350	0.1	3.156890
27.450017	0.1	3.142306
27.451683	0.1	3.129952
27.453350	0.1	3.117905
27.455017	0.1	3.104913
27.456683	0.1	3.091251
27.458350	0.1	3.077858
27.460017	0.1	3.066086
27.461683	0.1	3.057308
27.463350	0.1	3.051320
27.465017	0.1	3.046137
27.466683	0.1	3.039869
27.468350	0.1	3.032084
27.470017	0.1	3.023893
27.471683	0.1	3.017266
27.473350	0.1	3.013406
27.475017	0.1	3.011255
27.476683	0.1	3.008437
27.478350	0.1	3.003106
27.480017	0.1	2.994910
27.481683	0.1	2.985727
27.483350	0.1	2.978761
27.485017	0.1	2.976051
27.486683	0.1	2.977578
27.488350	0.1	2.981704
27.490017	0.1	2.985750
27.491683	0.1	2.986952
27.493350	0.1	2.984190
27.495017	0.1	2.979115
27.496683	0.1	2.974514
27.498350	0.1	2.971478
27.500017	0.1	2.969257
27.501683	0.1	2.967315
27.503350	0.1	2.965326
27.505017	0.1	2.962174
27.506683	0.1	2.957555
27.508350	0.1	2.953555
27.510017	0.1	2.952768
27.511683	0.1	2.955804
27.513350	0.1	2.961215
27.515017	0.1	2.967147
27.516683	0.1	2.972241
27.518350	0.1	2.975343
27.520017	0.1	2.975729
27.521683	0.1	2.974090
27.523350	0.1	2.972120
27.525017	0.1	2.970826
27.526683	0.1	2.970267
27.528350	0.1	2.970323
27.530017	0.1	2.970914
27.531683	0.1	2.971664
27.533350	0.1	2.971659
27.535017	0.1	2.969760
27.536683	0.1	2.965643
27.538350	0.1	2.960628
27.540017	0.1	2.956958
27.541683	0.1	2.955939
27.543350	0.1	2.956861
27.545017	0.1	2.958151
27.546683	0.1	2.959222
27.548350	0.1	2.960046
27.550017	0.1	2.960111
27.551683	0.1	2.958579
27.553350	0.1	2.955031
27.555017	0.1	2.950318
27.556683	0.1	2.946421
27.558350	0.1	2.944842
27.560017	0.1	2.945489
27.561683	0.1	2.947049
27.563350	0.1	2.948055
27.565017	0.1	2.947669
27.566683	0.1	2.946039
27.568350	0.1	2.943897
27.570017	0.1	2.941946
27.571683	0.1	2.940502
27.573350	0.1	2.939450
27.575017	0.1	2.938937
27.576683	0.1	2.939426
27.578350	0.1	2.940544
27.580017	0.1	2.940744
27.581683	0.1	2.938500
27.583350	0.1	2.933559
27.585017	0.1	2.927021
27.586683	0.1	2.920367
27.588350	0.1	2.914579
27.590017	0.1	2.910201
27.591683	0.1	2.907636
27.593350	0.1	2.907156
27.595017	0.1	2.908665
27.596683	0.1	2.911282
27.598350	0.1	2.913503
27.600017	0.1	2.913857
27.601683	0.1	2.911626
27.603350	0.1	2.907421
27.605017	0.1	2.902648
27.606683	0.1	2.898350
27.608350	0.1	2.895100
27.610017	0.1	2.892851
27.611683	0.1	2.890765
27.613350	0.1	2.888041
27.615017	0.1	2.884693
27.616683	0.1	2.881330
27.618350	0.1	2.878946
27.620017	0.1	2.878583
27.621683	0.1	2.880343
27.623350	0.1	2.882951
27.625017	0.1	2.885344
27.626683	0.1	2.887440
27.628350	0.1	2.888567
27.630017	0.1	2.887608
27.631683	0.1	2.885228
27.633350	0.1	2.883421
27.635017	0.1	2.882415
27.636683	0.1	2.880185
27.638350	0.1	2.875552
27.640017	0.1	2.869954
27.641683	0.1	2.865689
27.643350	0.1	2.864003
27.645017	0.1	2.865107
27.646683	0.1	2.868841
27.648350	0.1	2.874932
27.650017	0.1	2.882462
27.651683	0.1	2.889335
27.653350	0.1	2.892977
27.655017	0.1	2.892050
27.656683	0.1	2.887445
27.658350	0.1	2.881368
27.660017	0.1	2.875575
27.661683	0.1	2.870974
27.663350	0.1	2.868627
27.665017	0.1	2.869503
27.666683	0.1	2.872949
27.668350	0.1	2.876949
27.670017	0.1	2.880031
27.671683	0.1	2.882341
27.673350	0.1	2.884832
27.675017	0.1	2.887906
27.676683	0.1	2.891417
27.678350	0.1	2.895114
27.680017	0.1	2.898220
27.681683	0.1	2.899165
27.683350	0.1	2.897154
27.685017	0.1	2.893782
27.686683	0.1	2.891324
27.688350	0.1	2.890332
27.690017	0.1	2.890383
27.691683	0.1	2.891235
27.693350	0.1	2.892241
27.695017	0.1	2.892362
27.696683	0.1	2.891240
27.698350	0.1	2.889112
27.700017	0.1	2.886015
27.701683	0.1	2.882532
27.703350	0.1	2.880287
27.705017	0.1	2.880432
27.706683	0.1	2.882965
27.708350	0.1	2.887780
27.710017	0.1	2.894313
27.711683	0.1	2.900432
27.713350	0.1	2.904339
27.715017	0.1	2.907016
27.716683	0.1	2.910551
27.718350	0.1	2.915594
27.720017	0.1	2.921945
27.721683	0.1	2.929028
27.723350	0.1	2.935422
27.725017	0.1	2.940232
27.726683	0.1	2.943720
27.728350	0.1	2.945722
27.730017	0.1	2.945703
27.731683	0.1	2.944381
27.733350	0.1	2.943343
27.735017	0.1	2.943678
27.736683	0.1	2.945820
27.738350	0.1	2.949154
27.740017	0.1	2.952097
27.741683	0.1	2.953708
27.743350	0.1	2.954556
27.745017	0.1	2.955981
27.746683	0.1	2.959385
27.748350	0.1	2.965578
27.750017	0.1	2.973937
27.751683	0.1	2.982817
27.753350	0.1	2.991012
27.755017	0.1	2.998277
27.756683	0.1	3.004875
27.758350	0.1	3.011157
27.760017	0.1	3.017117
27.761683	0.1	3.022142
27.763350	0.1	3.025560
27.765017	0.1	3.027073
27.766683	0.1	3.026705
27.768350	0.1	3.025397
27.770017	0.1	3.025178
27.771683	0.1	3.027455
27.773350	0.1	3.031720
27.775017	0.1	3.036377
27.776683	0.1	3.040140
27.778350	0.1	3.042733
27.780017	0.1	3.044168
27.781683	0.1	3.043739
27.783350	0.1	3.040954
27.785017	0.1	3.036694
27.786683	0.1	3.032349
27.788350	0.1	3.028531
27.790017	0.1	3.025425
27.791683	0.1	3.023450
27.793350	0.1	3.022808
27.795017	0.1	3.023357
27.796683	0.1	3.024852
27.798350	0.1	3.026403
27.800017	0.1	3.026729
27.801683	0.1	3.025490
27.803350	0.1	3.023390
27.805017	0.1	3.021038
27.806683	0.1	3.018458
27.808350	0.1	3.014999
27.810017	0.1	3.009699
27.811683	0.1	3.002658
27.813350	0.1	2.995683
27.815017	0.1	2.990309
27.816683	0.1	2.986011
27.818350	0.1	2.981317
27.820017	0.1	2.975794
27.821683	0.1	2.970602
27.823350	0.1	2.967143
27.825017	0.1	2.965117
27.826683	0.1	2.962775
27.828350	0.1	2.959175
27.830017	0.1	2.955077
27.831683	0.1	2.951585
27.833350	0.1	2.949131
27.835017	0.1	2.947696
27.836683	0.1	2.947026
27.838350	0.1	2.946812
27.840017	0.1	2.947035
27.841683	0.1	2.947613
27.843350	0.1	2.947859
27.845017	0.1	2.946681
27.846683	0.1	2.943105
27.848350	0.1	2.936902
27.850017	0.1	2.929112
27.851683	0.1	2.921666
27.853350	0.1	2.916418
27.855017	0.1	2.914527
27.856683	0.1	2.916027
27.858350	0.1	2.919319
27.860017	0.1	2.921727
27.861683	0.1	2.921023
27.863350	0.1	2.917200
27.865017	0.1	2.912791
27.866683	0.1	2.910099
27.868350	0.1	2.909163
27.870017	0.1	2.909866
27.871683	0.1	2.913438
27.873350	0.1	2.920651
27.875017	0.1	2.930425
27.876683	0.1	2.940390
27.878350	0.1	2.948325
27.880017	0.1	2.953606
27.881683	0.1	2.957247
27.883350	0.1	2.960898
27.885017	0.1	2.965829
27.886683	0.1	2.971678
27.888350	0.1	2.976428
27.890017	0.1	2.978020
27.891683	0.1	2.975827
27.893350	0.1	2.971347
27.895017	0.1	2.967422
27.896683	0.1	2.965410
27.898350	0.1	2.963995
27.900017	0.1	2.961485
27.901683	0.1	2.958076
27.903350	0.1	2.955454
27.905017	0.1	2.955194
27.906683	0.1	2.957797
27.908350	0.1	2.962369
27.910017	0.1	2.966956
27.911683	0.1	2.970053
27.913350	0.1	2.971501
27.915017	0.1	2.971697
27.916683	0.1	2.971534
27.918350	0.1	2.972479
27.920017	0.1	2.975087
27.921683	0.1	2.978388
27.923350	0.1	2.981341
27.925017	0.1	2.983371
27.926683	0.1	2.983566
27.928350	0.1	2.981448
27.930017	0.1	2.978146
27.931683	0.1	2.975203
27.933350	0.1	2.973136
27.935017	0.1	2.972060
27.936683	0.1	2.972498
27.938350	0.1	2.974523
27.940017	0.1	2.977052
27.941683	0.1	2.978845
27.943350	0.1	2.980167
27.945017	0.1	2.982495
27.946683	0.1	2.986346
27.948350	0.1	2.989806
27.950017	0.1	2.989988
27.951683	0.1	2.985862
27.953350	0.1	2.979101
27.955017	0.1	2.972889
27.956683	0.1	2.969769
27.958350	0.1	2.969825
27.960017	0.1	2.971338
27.961683	0.1	2.973280
27.963350	0.1	2.975990
27.965017	0.1	2.979450
27.966683	0.1	2.981871
27.968350	0.1	2.980810
27.970017	0.1	2.974905
27.971683	0.1	2.964516
27.973350	0.1	2.952381
27.975017	0.1	2.942849
27.976683	0.1	2.939091
27.978350	0.1	2.941736
27.980017	0.1	2.949671
27.981683	0.1	2.960670
27.983350	0.1	2.971720
27.985017	0.1	2.979632
27.986683	0.1	2.981857
27.988350	0.1	2.978155
27.990017	0.1	2.971366
27.991683	0.1	2.964754
27.993350	0.1	2.959375
27.995017	0.1	2.955501
27.996683	0.1	2.954276
27.998350	0.1	2.956213
28.000017	0.1	2.959934
28.001683	0.1	2.963692
28.003350	0.1	2.966938
28.005017	0.1	2.969741
28.006683	0.1	2.971846
28.008350	0.1	2.973042
28.010017	0.1	2.973094
28.011683	0.1	2.971180
28.013350	0.1	2.966919
28.015017	0.1	2.961312
28.016683	0.1	2.956307
28.018350	0.1	2.954151
28.020017	0.1	2.956097
28.021683	0.1	2.961229
28.023350	0.1	2.967161
28.025017	0.1	2.971920
28.026683	0.1	2.974747
28.028350	0.1	2.975664
28.030017	0.1	2.975082
28.031683	0.1	2.973583
28.033350	0.1	2.971855
28.035017	0.1	2.970742
28.036683	0.1	2.970593
28.038350	0.1	2.971124
28.040017	0.1	2.972451
28.041683	0.1	2.975431
28.043350	0.1	2.980456
28.045017	0.1	2.986207
28.046683	0.1	2.990467
28.048350	0.1	2.992586
28.050017	0.1	2.994034
28.051683	0.1	2.996335
28.053350	0.1	2.999799
28.055017	0.1	3.003716
28.056683	0.1	3.006766
28.058350	0.1	3.007855
28.060017	0.1	3.007054
28.061683	0.1	3.005769
28.063350	0.1	3.006081
28.065017	0.1	3.009629
28.066683	0.1	3.016316
28.068350	0.1	3.023646
28.070017	0.1	3.028247
28.071683	0.1	3.028535
28.073350	0.1	3.025257
28.075017	0.1	3.020237
28.076683	0.1	3.015813
28.078350	0.1	3.014393
28.080017	0.1	3.016759
28.081683	0.1	3.021453
28.083350	0.1	3.026878
28.085017	0.1	3.032759
28.086683	0.1	3.039250
28.088350	0.1	3.045644
28.090017	0.1	3.050002
28.091683	0.1	3.050403
28.093350	0.1	3.046808
28.095017	0.1	3.040959
28.096683	0.1	3.035013
28.098350	0.1	3.030896
28.100017	0.1	3.029713
28.101683	0.1	3.031380
28.103350	0.1	3.035003
28.105017	0.1	3.039516
28.106683	0.1	3.043637
28.108350	0.1	3.045253
28.110017	0.1	3.042361
28.111683	0.1	3.035013
28.113350	0.1	3.025238
28.115017	0.1	3.015990
28.116683	0.1	3.010170
28.118350	0.1	3.009080
28.120017	0.1	3.011189
28.121683	0.1	3.013341
28.123350	0.1	3.014146
28.125017	0.1	3.014831
28.126683	0.1	3.016121
28.128350	0.1	3.016852
28.130017	0.1	3.016531
28.131683	0.1	3.016526
28.133350	0.1	3.017960
28.135017	0.1	3.020102
28.136683	0.1	3.021020
28.138350	0.1	3.018533
28.140017	0.1	3.011730
28.141683	0.1	3.002817
28.143350	0.1	2.995483
28.145017	0.1	2.991040
28.146683	0.1	2.988013
28.148350	0.1	2.985122
28.150017	0.1	2.983199
28.151683	0.1	2.983734
28.153350	0.1	2.986537
28.155017	0.1	2.990249
28.156683	0.1	2.993969
28.158350	0.1	2.996731
28.160017	0.1	2.996800
28.161683	0.1	2.993234
28.163350	0.1	2.987077
28.165017	0.1	2.980107
28.166683	0.1	2.974155
28.168350	0.1	2.971152
28.170017	0.1	2.971506
28.171683	0.1	2.973154
28.173350	0.1	2.973652
28.175017	0.1	2.972237
28.176683	0.1	2.969075
28.178350	0.1	2.963883
28.180017	0.1	2.956381
28.181683	0.1	2.947073
28.183350	0.1	2.937000
28.185017	0.1	2.927934
28.186683	0.1	2.922425
28.188350	0.1	2.922025
28.190017	0.1	2.924949
28.191683	0.1	2.927049
28.193350	0.1	2.925871
28.195017	0.1	2.922174
28.196683	0.1	2.917694
28.198350	0.1	2.913764
28.200017	0.1	2.911370
28.201683	0.1	2.910900
28.203350	0.1	2.911775
28.205017	0.1	2.912800
28.206683	0.1	2.913103
28.208350	0.1	2.912595
28.210017	0.1	2.911105
28.211683	0.1	2.907710
28.213350	0.1	2.901666
28.215017	0.1	2.894155
28.216683	0.1	2.888148
28.218350	0.1	2.885694
28.220017	0.1	2.886318
28.221683	0.1	2.888297
28.223350	0.1	2.890173
28.225017	0.1	2.891212
28.226683	0.1	2.891365
28.228350	0.1	2.891039
28.230017	0.1	2.890844
28.231683	0.1	2.890881
28.233350	0.1	2.890527
28.235017	0.1	2.889452
28.236683	0.1	2.888013
28.238350	0.1	2.886686
28.240017	0.1	2.885708
28.241683	0.1	2.885126
28.243350	0.1	2.885018
28.245017	0.1	2.885126
28.246683	0.1	2.884385
28.248350	0.1	2.881801
28.250017	0.1	2.877358
28.251683	0.1	2.871882
28.253350	0.1	2.867207
28.255017	0.1	2.865917
28.256683	0.1	2.868921
28.258350	0.1	2.873726
28.260017	0.1	2.876814
28.261683	0.1	2.877316
28.263350	0.1	2.877070
28.265017	0.1	2.877885
28.266683	0.1	2.880171
28.268350	0.1	2.883789
28.270017	0.1	2.888357
28.271683	0.1	2.892660
28.273350	0.1	2.895324
28.275017	0.1	2.896176
28.276683	0.1	2.895873
28.278350	0.1	2.895077
28.280017	0.1	2.894606
28.281683	0.1	2.895244
28.283350	0.1	2.897191
28.285017	0.1	2.900255
28.286683	0.1	2.904022
28.288350	0.1	2.908017
28.290017	0.1	2.912004
28.291683	0.1	2.915896
28.293350	0.1	2.919622
28.295017	0.1	2.923212
28.296683	0.1	2.926644
28.298350	0.1	2.929778
28.300017	0.1	2.932413
28.301683	0.1	2.934244
28.303350	0.1	2.935482
28.305017	0.1	2.937424
28.306683	0.1	2.941270
28.308350	0.1	2.946728
28.310017	0.1	2.952176
28.311683	0.1	2.956185
28.313350	0.1	2.958891
28.315017	0.1	2.961615
28.316683	0.1	2.964986
28.318350	0.1	2.968227
28.320017	0.1	2.970546
28.321683	0.1	2.972395
28.323350	0.1	2.975049
28.325017	0.1	2.979008
28.326683	0.1	2.983273
28.328350	0.1	2.986277
28.330017	0.1	2.987115
28.331683	0.1	2.986155
28.333350	0.1	2.985201
28.335017	0.1	2.986868
28.336683	0.1	2.993271
28.338350	0.1	3.004735
28.340017	0.1	3.019213
28.341683	0.1	3.033001
28.343350	0.1	3.042486
28.345017	0.1	3.045942
28.346683	0.1	3.044615
28.348350	0.1	3.041755
28.350017	0.1	3.040354
28.351683	0.1	3.041611
28.353350	0.1	3.045038
28.355017	0.1	3.049476
28.356683	0.1	3.053993
28.358350	0.1	3.058547
28.360017	0.1	3.063902
28.361683	0.1	3.070529
28.363350	0.1	3.077826
28.365017	0.1	3.084154
28.366683	0.1	3.087618
28.368350	0.1	3.087884
28.370017	0.1	3.086771
28.371683	0.1	3.086063
28.373350	0.1	3.085830
28.375017	0.1	3.085341
28.376683	0.1	3.084517
28.378350	0.1	3.083940
28.380017	0.1	3.083861
28.381683	0.1	3.083097
28.383350	0.1	3.080200
28.385017	0.1	3.075874
28.386683	0.1	3.072568
28.388350	0.1	3.071656
28.390017	0.1	3.072177
28.391683	0.1	3.072349
28.393350	0.1	3.071041
28.395017	0.1	3.067725
28.396683	0.1	3.062123
28.398350	0.1	3.054081
28.400017	0.1	3.043832
28.401683	0.1	3.032545
28.403350	0.1	3.021988
28.405017	0.1	3.013364
28.406683	0.1	3.006724
28.408350	0.1	3.001578
28.410017	0.1	2.997513
28.411683	0.1	2.993699
28.413350	0.1	2.989322
28.415017	0.1	2.984875
28.416683	0.1	2.981042
28.418350	0.1	2.977126
28.420017	0.1	2.972223
28.421683	0.1	2.966365
28.423350	0.1	2.959347
28.425017	0.1	2.950551
28.426683	0.1	2.940600
28.428350	0.1	2.931287
28.430017	0.1	2.923869
28.431683	0.1	2.918853
28.433350	0.1	2.916530
28.435017	0.1	2.916446
28.436683	0.1	2.917256
28.438350	0.1	2.917359
28.440017	0.1	2.915259
28.441683	0.1	2.909573
28.443350	0.1	2.900241
28.445017	0.1	2.889726
28.446683	0.1	2.881140
28.448350	0.1	2.875524
28.450017	0.1	2.872385
28.451683	0.1	2.871109
28.453350	0.1	2.870690
28.455017	0.1	2.869451
28.456683	0.1	2.866043
28.458350	0.1	2.860059
28.460017	0.1	2.851738
28.461683	0.1	2.842247
28.463350	0.1	2.833693
28.465017	0.1	2.827691
28.466683	0.1	2.824184
28.468350	0.1	2.821977
28.470017	0.1	2.819989
28.471683	0.1	2.817535
28.473350	0.1	2.814285
28.475017	0.1	2.811002
28.476683	0.1	2.809167
28.478350	0.1	2.809558
28.480017	0.1	2.812073
28.481683	0.1	2.816026
28.483350	0.1	2.820180
28.485017	0.1	2.823491
28.486683	0.1	2.825269
28.488350	0.1	2.825079
28.490017	0.1	2.823076
28.491683	0.1	2.819840
28.493350	0.1	2.816175
28.495017	0.1	2.813679
28.496683	0.1	2.813879
28.498350	0.1	2.816641
28.500017	0.1	2.820916
28.501683	0.1	2.826052
28.503350	0.1	2.831132
28.505017	0.1	2.834797
28.506683	0.1	2.836394
28.508350	0.1	2.836254
28.510017	0.1	2.835095
28.511683	0.1	2.833479
28.513350	0.1	2.831682
28.515017	0.1	2.829526
28.516683	0.1	2.826769
28.518350	0.1	2.824143
28.520017	0.1	2.822941
28.521683	0.1	2.823710
28.523350	0.1	2.826089
28.525017	0.1	2.829246
28.526683	0.1	2.832413
28.528350	0.1	2.835393
28.530017	0.1	2.838536
28.531683	0.1	2.842527
28.533350	0.1	2.847938
28.535017	0.1	2.854434
28.536683	0.1	2.861274
28.538350	0.1	2.868306
28.540017	0.1	2.875631
28.541683	0.1	2.883002
28.543350	0.1	2.889950
28.545017	0.1	2.895594
28.546683	0.1	2.899286
28.548350	0.1	2.901894
28.550017	0.1	2.904786
28.551683	0.1	2.908004
28.553350	0.1	2.910793
28.555017	0.1	2.913368
28.556683	0.1	2.917019
28.558350	0.1	2.922541
28.560017	0.1	2.928991
28.561683	0.1	2.934551
28.563350	0.1	2.938453
28.565017	0.1	2.941787
28.566683	0.1	2.946476
28.568350	0.1	2.953513
28.570017	0.1	2.962532
28.571683	0.1	2.973136
28.573350	0.1	2.985364
28.575017	0.1	2.998682
28.576683	0.1	3.011622
28.578350	0.1	3.022719
28.580017	0.1	3.031353
28.581683	0.1	3.038095
28.583350	0.1	3.044889
28.585017	0.1	3.053746
28.586683	0.1	3.065034
28.588350	0.1	3.078021
28.590017	0.1	3.092345
28.591683	0.1	3.107921
28.593350	0.1	3.124443
28.595017	0.1	3.141072
28.596683	0.1	3.155931
28.598350	0.1	3.167107
28.600017	0.1	3.174925
28.601683	0.1	3.181705
28.603350	0.1	3.189449
28.605017	0.1	3.199028
28.606683	0.1	3.210427
28.608350	0.1	3.222753
28.610017	0.1	3.234688
28.611683	0.1	3.244961
28.613350	0.1	3.252821
28.615017	0.1	3.258954
28.616683	0.1	3.265841
28.618350	0.1	3.275806
28.620017	0.1	3.288588
28.621683	0.1	3.302405
28.623350	0.1	3.316803
28.625017	0.1	3.332281
28.626683	0.1	3.348282
28.628350	0.1	3.363229
28.630017	0.1	3.375686
28.631683	0.1	3.385288
28.633350	0.1	3.393004
28.635017	0.1	3.400422
28.636683	0.1	3.408538
28.638350	0.1	3.417484
28.640017	0.1	3.427272
28.641683	0.1	3.438341
28.643350	0.1	3.451221
28.645017	0.1	3.465703
28.646683	0.1	3.480758
28.648350	0.1	3.495878
28.650017	0.1	3.511533
28.651683	0.1	3.527780
28.653350	0.1	3.543762
28.655017	0.1	3.558970
28.656683	0.1	3.574309
28.658350	0.1	3.591673
28.660017	0.1	3.612279
28.661683	0.1	3.635730
28.663350	0.1	3.660778
28.665017	0.1	3.686296
28.666683	0.1	3.711372
28.668350	0.1	3.735344
28.670017	0.1	3.757938
28.671683	0.1	3.778725
28.673350	0.1	3.797989
28.675017	0.1	3.818446
28.676683	0.1	3.843857
28.678350	0.1	3.875364
28.680017	0.1	3.910181
28.681683	0.1	3.944342
28.683350	0.1	3.976598
28.685017	0.1	4.008831
28.686683	0.1	4.042629
28.688350	0.1	4.077447
28.690017	0.1	4.112124
28.691683	0.1	4.146262
28.693350	0.1	4.180591
28.695017	0.1	4.217066
28.696683	0.1	4.257592
28.698350	0.1	4.302710
28.700017	0.1	4.351861
28.701683	0.1	4.403777
28.703350	0.1	4.456299
28.705017	0.1	4.507178
28.706683	0.1	4.556179
28.708350	0.1	4.605534
28.710017	0.1	4.657921
28.711683	0.1	4.714532
28.713350	0.1	4.775045
28.715017	0.1	4.839529
28.716683	0.1	4.909369
28.718350	0.1	4.985030
28.720017	0.1	5.064807
28.721683	0.1	5.146810
28.723350	0.1	5.230140
28.725017	0.1	5.314234
28.726683	0.1	5.398919
28.728350	0.1	5.484880
28.730017	0.1	5.572825
28.731683	0.1	5.662949
28.733350	0.1	5.755429
28.735017	0.1	5.850866
28.736683	0.1	5.949982
28.738350	0.1	6.052507
28.740017	0.1	6.157216
28.741683	0.1	6.263759
28.743350	0.1	6.373748
28.745017	0.1	6.489065
28.746683	0.1	6.609522
28.748350	0.1	6.732880
28.750017	0.1	6.857296
28.751683	0.1	6.983103
28.753350	0.1	7.112473
28.755017	0.1	7.247739
28.756683	0.1	7.389369
28.758350	0.1	7.535210
28.760017	0.1	7.682629
28.761683	0.1	7.830993
28.763350	0.1	7.981230
28.765017	0.1	8.134344
28.766683	0.1	8.291309
28.768350	0.1	8.453117
28.770017	0.1	8.620196
28.771683	0.1	8.792090
28.773350	0.1	8.968436
28.775017	0.1	9.150449
28.776683	0.1	9.339955
28.778350	0.1	9.537144
28.780017	0.1	9.740992
28.781683	0.1	9.951140
28.783350	0.1	10.168455
28.785017	0.1	10.393648
28.786683	0.1	10.626190
28.788350	0.1	10.865508
28.790017	0.1	11.112294
28.791683	0.1	11.367323
28.793350	0.1	11.629690
28.795017	0.1	11.897315
28.796683	0.1	12.168749
28.798350	0.1	12.443941
28.800017	0.1	12.723543
28.801683	0.1	13.007890
28.803350	0.1	13.297056
28.805017	0.1	13.591037
28.806683	0.1	13.888879
28.808350	0.1	14.188751
28.810017	0.1	14.488692
28.811683	0.1	14.786636
28.813350	0.1	15.080986
28.815017	0.1	15.370888
28.816683	0.1	15.655071
28.818350	0.1	15.931604
28.820017	0.1	16.198722
28.821683	0.1	16.455045
28.823350	0.1	16.699159
28.825017	0.1	16.928921
28.826683	0.1	17.141500
28.828350	0.1	17.334451
28.830017	0.1	17.506811
28.831683	0.1	17.658933
28.833350	0.1	17.791353
28.835017	0.1	17.903554
28.836683	0.1	17.993655
28.838350	0.1	18.059486
28.840017	0.1	18.099593
28.841683	0.1	18.112580
28.843350	0.1	18.097139
28.845017	0.1	18.053139
28.846683	0.1	17.981315
28.848350	0.1	17.882665
28.850017	0.1	17.758915
28.851683	0.1	17.611785
28.853350	0.1	17.441488
28.855017	0.1	17.246809
28.856683	0.1	17.026733
28.858350	0.1	16.781981
28.860017	0.1	16.515683
28.861683	0.1	16.232333
28.863350	0.1	15.934915
28.865017	0.1	15.623271
28.866683	0.1	15.295669
28.868350	0.1	14.951634
28.870017	0.1	14.592931
28.871683	0.1	14.222637
28.873350	0.1	13.844031
28.875017	0.1	13.459893
28.876683	0.1	13.072221
28.878350	0.1	12.682648
28.880017	0.1	12.292820
28.881683	0.1	11.903979
28.883350	0.1	11.516521
28.885017	0.1	11.130748
28.886683	0.1	10.747835
28.888350	0.1	10.369662
28.890017	0.1	9.998232
28.891683	0.1	9.635775
28.893350	0.1	9.284262
28.895017	0.1	8.944152
28.896683	0.1	8.614273
28.898350	0.1	8.293339
28.900017	0.1	7.981043
28.901683	0.1	7.677935
28.903350	0.1	7.385239
28.905017	0.1	7.104510
28.906683	0.1	6.836886
28.908350	0.1	6.582942
28.910017	0.1	6.342232
28.911683	0.1	6.113057
28.913350	0.1	5.894364
28.915017	0.1	5.687200
28.916683	0.1	5.493052
28.918350	0.1	5.311710
28.920017	0.1	5.141674
28.921683	0.1	4.982073
28.923350	0.1	4.833238
28.925017	0.1	4.695444
28.926683	0.1	4.568049
28.928350	0.1	4.449971
28.930017	0.1	4.340587
28.931683	0.1	4.240051
28.933350	0.1	4.148530
28.935017	0.1	4.065465
28.936683	0.1	3.990200
28.938350	0.1	3.922093
28.940017	0.1	3.859652
[truncated: 249,831 more chars]
