# Supplementary material for: Fade into you: genetic control of pigmentation patterns in red-flesh apple (Malus domestica)
Source: Front Plant Sci. 2025 Jan 13;15:1462545. doi: 10.3389/fpls.2024.1462545 (PMC11770013; doi:10.3389/fpls.2024.1462545)
Supplement: Supplementary file 4 [file DataSheet1.zip › CB B1UV_VIS_2/CB B1UV_VIS_2.txt]

URL	chrom://thermo-pfav3ojr/ChromeleonLocal/Instrument Data/Vanquish_MS/Dimitri/VALEMA/Pierre/Echantillons 03-04-24.seq/125.smp/UV_VIS_2.channel/UV_VIS_2.chm
Channel	UV_VIS_2

Injection Information:
Data Vault	ChromeleonLocal
Sequence	Echantillons 03-04-24
Name	CB B1
Number	6
Position	B:A6
Comment	colonne SB-AQ MeOH+5%AA
Processing Method	Quantitative
Instrument Method	VALEMA test separation GRAQ 4
Type	Unknown
Status	Finished
Inject Time	4/3/2024 9:22:24 PM +02:00
Volume (µl)	10.0000
Dilution Factor	1.0000
Weight	1.0000

Chromatogram Data Information:
Time Min. (min)	0.001683
Time Max. (min)	47.000017
Data Points	28200
Detector	UV
Generating Data System	Chromeleon 7.3.2.10759
Exporting Data System	Chromeleon 7.3.2.0
Operator	Instrument Controller
Signal Quantity	Absorbance
Signal Unit	mAU
Signal Min.	-3.559734
Signal Max.	1,348.319264
Channel	UV_VIS_2
Driver Name	VDAD.dll
Channel Type	Evaluation
Min. Step (s)	0.1
Max. Step (s)	0.1
Average Step (s)	0.1

Signal Parameter Information:
Signal Info	WVL:312 nm

Chromatogram Data:
Time (min)	Step (s)	Value (mAU)
0.001683	n.a.	0.000000
0.003350	0.1	0.000051
0.005017	0.1	0.000270
0.006683	0.1	0.000498
0.008350	0.1	-0.000019
0.010017	0.1	-0.001788
0.011683	0.1	-0.003898
0.013350	0.1	-0.004685
0.015017	0.1	-0.003930
0.016683	0.1	-0.003539
0.018350	0.1	-0.006040
0.020017	0.1	-0.012713
0.021683	0.1	-0.022464
0.023350	0.1	-0.032331
0.025017	0.1	-0.039409
0.026683	0.1	-0.042384
0.028350	0.1	-0.041919
0.030017	0.1	-0.040140
0.031683	0.1	-0.039451
0.033350	0.1	-0.041346
0.035017	0.1	-0.045849
0.036683	0.1	-0.051693
0.038350	0.1	-0.057011
0.040017	0.1	-0.060443
0.041683	0.1	-0.061723
0.043350	0.1	-0.061085
0.045017	0.1	-0.058454
0.046683	0.1	-0.053528
0.048350	0.1	-0.046450
0.050017	0.1	-0.038352
0.051683	0.1	-0.031092
0.053350	0.1	-0.026128
0.055017	0.1	-0.023488
0.056683	0.1	-0.021928
0.058350	0.1	-0.020042
0.060017	0.1	-0.017178
0.061683	0.1	-0.013374
0.063350	0.1	-0.009122
0.065017	0.1	-0.005574
0.066683	0.1	-0.003977
0.068350	0.1	-0.004671
0.070017	0.1	-0.006990
0.071683	0.1	-0.009597
0.073350	0.1	-0.010980
0.075017	0.1	-0.010580
0.076683	0.1	-0.009290
0.078350	0.1	-0.008396
0.080017	0.1	-0.008559
0.081683	0.1	-0.009569
0.083350	0.1	-0.010557
0.085017	0.1	-0.010380
0.086683	0.1	-0.008033
0.088350	0.1	-0.003618
0.090017	0.1	0.001271
0.091683	0.1	0.004484
0.093350	0.1	0.004396
0.095017	0.1	0.000941
0.096683	0.1	-0.003851
0.098350	0.1	-0.007045
0.100017	0.1	-0.007031
0.101683	0.1	-0.004135
0.103350	0.1	0.000792
0.105017	0.1	0.006896
0.106683	0.1	0.012293
0.108350	0.1	0.014785
0.110017	0.1	0.014012
0.111683	0.1	0.011143
0.113350	0.1	0.007222
0.115017	0.1	0.003078
0.116683	0.1	-0.000149
0.118350	0.1	-0.001499
0.120017	0.1	-0.001071
0.121683	0.1	-0.000028
0.123350	0.1	0.000293
0.125017	0.1	-0.000512
0.126683	0.1	-0.001867
0.128350	0.1	-0.003222
0.130017	0.1	-0.004550
0.131683	0.1	-0.005760
0.133350	0.1	-0.006277
0.135017	0.1	-0.005313
0.136683	0.1	-0.002901
0.138350	0.1	-0.000349
0.140017	0.1	0.000922
0.141683	0.1	0.000997
0.143350	0.1	0.000997
0.145017	0.1	0.001332
0.146683	0.1	0.001276
0.148350	0.1	0.000037
0.150017	0.1	-0.002393
0.151683	0.1	-0.005164
0.153350	0.1	-0.007423
0.155017	0.1	-0.009155
0.156683	0.1	-0.010864
0.158350	0.1	-0.013071
0.160017	0.1	-0.016065
0.161683	0.1	-0.019362
0.163350	0.1	-0.021793
0.165017	0.1	-0.022524
0.166683	0.1	-0.021383
0.168350	0.1	-0.018491
0.170017	0.1	-0.014324
0.171683	0.1	-0.009970
0.173350	0.1	-0.006566
0.175017	0.1	-0.004582
0.176683	0.1	-0.003963
0.178350	0.1	-0.004126
0.180017	0.1	-0.004172
0.181683	0.1	-0.003730
0.183350	0.1	-0.003432
0.185017	0.1	-0.004200
0.186683	0.1	-0.006207
0.188350	0.1	-0.008703
0.190017	0.1	-0.010873
0.191683	0.1	-0.012256
0.193350	0.1	-0.012540
0.195017	0.1	-0.011483
0.196683	0.1	-0.009080
0.198350	0.1	-0.006030
0.200017	0.1	-0.003879
0.201683	0.1	-0.003967
0.203350	0.1	-0.006175
0.205017	0.1	-0.009174
0.206683	0.1	-0.011502
0.208350	0.1	-0.012154
0.210017	0.1	-0.011139
0.211683	0.1	-0.009621
0.213350	0.1	-0.008424
0.215017	0.1	-0.007018
0.216683	0.1	-0.004512
0.218350	0.1	-0.000554
0.220017	0.1	0.004363
0.221683	0.1	0.008396
0.223350	0.1	0.009583
0.225017	0.1	0.007832
0.226683	0.1	0.004643
0.228350	0.1	0.001849
0.230017	0.1	0.000866
0.231683	0.1	0.002142
0.233350	0.1	0.004969
0.235017	0.1	0.007912
0.236683	0.1	0.009704
0.238350	0.1	0.009900
0.240017	0.1	0.008382
0.241683	0.1	0.005118
0.243350	0.1	0.000908
0.245017	0.1	-0.002882
0.246683	0.1	-0.005439
0.248350	0.1	-0.006440
0.250017	0.1	-0.005974
0.251683	0.1	-0.005024
0.253350	0.1	-0.004880
0.255017	0.1	-0.005984
0.256683	0.1	-0.007525
0.258350	0.1	-0.008279
0.260017	0.1	-0.008168
0.261683	0.1	-0.008256
0.263350	0.1	-0.008871
0.265017	0.1	-0.008955
0.266683	0.1	-0.007912
0.268350	0.1	-0.006980
0.270017	0.1	-0.007795
0.271683	0.1	-0.010207
0.273350	0.1	-0.012461
0.275017	0.1	-0.012880
0.276683	0.1	-0.011115
0.278350	0.1	-0.008163
0.280017	0.1	-0.005295
0.281683	0.1	-0.003120
0.283350	0.1	-0.001825
0.285017	0.1	-0.001532
0.286683	0.1	-0.002324
0.288350	0.1	-0.004009
0.290017	0.1	-0.005830
0.291683	0.1	-0.006799
0.293350	0.1	-0.006268
0.295017	0.1	-0.004466
0.296683	0.1	-0.002626
0.298350	0.1	-0.001793
0.300017	0.1	-0.001993
0.301683	0.1	-0.003204
0.303350	0.1	-0.005732
0.305017	0.1	-0.009108
0.306683	0.1	-0.012103
0.308350	0.1	-0.014007
0.310017	0.1	-0.014808
0.311683	0.1	-0.014049
0.313350	0.1	-0.010910
0.315017	0.1	-0.005551
0.316683	0.1	0.000289
0.318350	0.1	0.004112
0.320017	0.1	0.004107
0.321683	0.1	0.000307
0.323350	0.1	-0.005257
0.325017	0.1	-0.009788
0.326683	0.1	-0.011716
0.328350	0.1	-0.011595
0.330017	0.1	-0.011041
0.331683	0.1	-0.011162
0.333350	0.1	-0.012079
0.335017	0.1	-0.013374
0.336683	0.1	-0.014803
0.338350	0.1	-0.016489
0.340017	0.1	-0.017909
0.341683	0.1	-0.017243
0.343350	0.1	-0.013080
0.345017	0.1	-0.006673
0.346683	0.1	-0.001327
0.348350	0.1	0.000722
0.350017	0.1	0.000065
0.351683	0.1	-0.001616
0.353350	0.1	-0.003790
0.355017	0.1	-0.006570
0.356683	0.1	-0.009593
0.358350	0.1	-0.012657
0.360017	0.1	-0.015725
0.361683	0.1	-0.017863
0.363350	0.1	-0.017835
0.365017	0.1	-0.015567
0.366683	0.1	-0.012093
0.368350	0.1	-0.008536
0.370017	0.1	-0.005695
0.371683	0.1	-0.003832
0.373350	0.1	-0.002570
0.375017	0.1	-0.001527
0.376683	0.1	-0.001169
0.378350	0.1	-0.002449
0.380017	0.1	-0.005635
0.381683	0.1	-0.010002
0.383350	0.1	-0.014515
0.385017	0.1	-0.018021
0.386683	0.1	-0.019525
0.388350	0.1	-0.018906
0.390017	0.1	-0.016475
0.391683	0.1	-0.012107
0.393350	0.1	-0.006016
0.395017	0.1	0.000140
0.396683	0.1	0.004130
0.398350	0.1	0.005038
0.400017	0.1	0.003842
0.401683	0.1	0.002445
0.403350	0.1	0.001844
0.405017	0.1	0.001276
0.406683	0.1	-0.000428
0.408350	0.1	-0.003302
0.410017	0.1	-0.006296
0.411683	0.1	-0.008205
0.413350	0.1	-0.008685
0.415017	0.1	-0.008540
0.416683	0.1	-0.008992
0.418350	0.1	-0.010552
0.420017	0.1	-0.012736
0.421683	0.1	-0.014994
0.423350	0.1	-0.017383
0.425017	0.1	-0.019995
0.426683	0.1	-0.022282
0.428350	0.1	-0.023558
0.430017	0.1	-0.023856
0.431683	0.1	-0.023390
0.433350	0.1	-0.021509
0.435017	0.1	-0.017472
0.436683	0.1	-0.012075
0.438350	0.1	-0.007264
0.440017	0.1	-0.003809
0.441683	0.1	-0.000810
0.443350	0.1	0.002389
0.445017	0.1	0.005197
0.446683	0.1	0.006971
0.448350	0.1	0.007926
0.450017	0.1	0.008275
0.451683	0.1	0.008084
0.453350	0.1	0.007902
0.455017	0.1	0.007702
0.456683	0.1	0.006105
0.458350	0.1	0.002119
0.460017	0.1	-0.003483
0.461683	0.1	-0.008931
0.463350	0.1	-0.012890
0.465017	0.1	-0.015176
0.466683	0.1	-0.016335
0.468350	0.1	-0.016489
0.470017	0.1	-0.015018
0.471683	0.1	-0.011595
0.473350	0.1	-0.007437
0.475017	0.1	-0.004852
0.476683	0.1	-0.005169
0.478350	0.1	-0.006934
0.480017	0.1	-0.007092
0.481683	0.1	-0.004340
0.483350	0.1	-0.000373
0.485017	0.1	0.002370
0.486683	0.1	0.002990
0.488350	0.1	0.002421
0.490017	0.1	0.002165
0.491683	0.1	0.002673
0.493350	0.1	0.003278
0.495017	0.1	0.003371
0.496683	0.1	0.002724
0.498350	0.1	0.001327
0.500017	0.1	-0.000540
0.501683	0.1	-0.002459
0.503350	0.1	-0.004536
0.505017	0.1	-0.007269
0.506683	0.1	-0.010328
0.508350	0.1	-0.012140
0.510017	0.1	-0.011320
0.511683	0.1	-0.008387
0.513350	0.1	-0.005644
0.515017	0.1	-0.004820
0.516683	0.1	-0.005472
0.518350	0.1	-0.005858
0.520017	0.1	-0.004787
0.521683	0.1	-0.002268
0.523350	0.1	0.001159
0.525017	0.1	0.004699
0.526683	0.1	0.007027
0.528350	0.1	0.006356
0.530017	0.1	0.001364
0.531683	0.1	-0.007283
0.533350	0.1	-0.016824
0.535017	0.1	-0.024210
0.536683	0.1	-0.027581
0.538350	0.1	-0.026631
0.540017	0.1	-0.022640
0.541683	0.1	-0.017961
0.543350	0.1	-0.014980
0.545017	0.1	-0.015264
0.546683	0.1	-0.018477
0.548350	0.1	-0.022207
0.550017	0.1	-0.023819
0.551683	0.1	-0.022673
0.553350	0.1	-0.020177
0.555017	0.1	-0.017830
0.556683	0.1	-0.015697
0.558350	0.1	-0.012973
0.560017	0.1	-0.009467
0.561683	0.1	-0.006603
0.563350	0.1	-0.006594
0.565017	0.1	-0.009816
0.566683	0.1	-0.014454
0.568350	0.1	-0.018380
0.570017	0.1	-0.019935
0.571683	0.1	-0.018547
0.573350	0.1	-0.015497
0.575017	0.1	-0.012848
0.576683	0.1	-0.012000
0.578350	0.1	-0.013113
0.580017	0.1	-0.014948
0.581683	0.1	-0.015469
0.583350	0.1	-0.013565
0.585017	0.1	-0.010449
0.586683	0.1	-0.008889
0.588350	0.1	-0.010501
0.590017	0.1	-0.014515
0.591683	0.1	-0.019125
0.593350	0.1	-0.022631
0.595017	0.1	-0.023437
0.596683	0.1	-0.020526
0.598350	0.1	-0.014841
0.600017	0.1	-0.009192
0.601683	0.1	-0.006291
0.603350	0.1	-0.006971
0.605017	0.1	-0.010235
0.606683	0.1	-0.014580
0.608350	0.1	-0.018766
0.610017	0.1	-0.021695
0.611683	0.1	-0.022799
0.613350	0.1	-0.022282
0.615017	0.1	-0.020610
0.616683	0.1	-0.018333
0.618350	0.1	-0.016275
0.620017	0.1	-0.015232
0.621683	0.1	-0.015241
0.623350	0.1	-0.015525
0.625017	0.1	-0.015805
0.626683	0.1	-0.016750
0.628350	0.1	-0.018692
0.630017	0.1	-0.020885
0.631683	0.1	-0.022626
0.633350	0.1	-0.024466
0.635017	0.1	-0.027120
0.636683	0.1	-0.029518
0.638350	0.1	-0.029560
0.640017	0.1	-0.026957
0.641683	0.1	-0.023860
0.643350	0.1	-0.022650
0.645017	0.1	-0.023916
0.646683	0.1	-0.026515
0.648350	0.1	-0.028741
0.650017	0.1	-0.029244
0.651683	0.1	-0.027423
0.653350	0.1	-0.023744
0.655017	0.1	-0.019572
0.656683	0.1	-0.016256
0.658350	0.1	-0.014338
0.660017	0.1	-0.013621
0.661683	0.1	-0.013909
0.663350	0.1	-0.015143
0.665017	0.1	-0.017155
0.666683	0.1	-0.020056
0.668350	0.1	-0.024014
0.670017	0.1	-0.028429
0.671683	0.1	-0.031842
0.673350	0.1	-0.032783
0.675017	0.1	-0.031018
0.676683	0.1	-0.027693
0.678350	0.1	-0.024079
0.680017	0.1	-0.020857
0.681683	0.1	-0.018701
0.683350	0.1	-0.018296
0.685017	0.1	-0.019521
0.686683	0.1	-0.021523
0.688350	0.1	-0.023297
0.690017	0.1	-0.023968
0.691683	0.1	-0.023190
0.693350	0.1	-0.021560
0.695017	0.1	-0.020545
0.696683	0.1	-0.021695
0.698350	0.1	-0.025355
0.700017	0.1	-0.030077
0.701683	0.1	-0.033323
0.703350	0.1	-0.032852
0.705017	0.1	-0.028322
0.706683	0.1	-0.021737
0.708350	0.1	-0.015902
0.710017	0.1	-0.012829
0.711683	0.1	-0.013290
0.713350	0.1	-0.016587
0.715017	0.1	-0.020666
0.716683	0.1	-0.023628
0.718350	0.1	-0.025057
0.720017	0.1	-0.025528
0.721683	0.1	-0.025416
0.723350	0.1	-0.024727
0.725017	0.1	-0.023660
0.726683	0.1	-0.022803
0.728350	0.1	-0.022599
0.730017	0.1	-0.023101
0.731683	0.1	-0.024131
0.733350	0.1	-0.025081
0.735017	0.1	-0.024792
0.736683	0.1	-0.022398
0.738350	0.1	-0.018268
0.740017	0.1	-0.013942
0.741683	0.1	-0.011297
0.743350	0.1	-0.011143
0.745017	0.1	-0.012373
0.746683	0.1	-0.013309
0.748350	0.1	-0.013593
0.750017	0.1	-0.013863
0.751683	0.1	-0.014347
0.753350	0.1	-0.015027
0.755017	0.1	-0.015851
0.756683	0.1	-0.016149
0.758350	0.1	-0.015232
0.760017	0.1	-0.013588
0.761683	0.1	-0.012503
0.763350	0.1	-0.012652
0.765017	0.1	-0.013397
0.766683	0.1	-0.013951
0.768350	0.1	-0.014766
0.770017	0.1	-0.016694
0.771683	0.1	-0.019693
0.773350	0.1	-0.023134
0.775017	0.1	-0.026277
0.776683	0.1	-0.028592
0.778350	0.1	-0.030338
0.780017	0.1	-0.032098
0.781683	0.1	-0.033793
0.783350	0.1	-0.034911
0.785017	0.1	-0.035414
0.786683	0.1	-0.035544
0.788350	0.1	-0.034720
0.790017	0.1	-0.032079
0.791683	0.1	-0.028135
0.793350	0.1	-0.024596
0.795017	0.1	-0.022925
0.796683	0.1	-0.023535
0.798350	0.1	-0.025742
0.800017	0.1	-0.028377
0.801683	0.1	-0.030641
0.803350	0.1	-0.031977
0.805017	0.1	-0.032214
0.806683	0.1	-0.032308
0.808350	0.1	-0.033528
0.810017	0.1	-0.035334
0.811683	0.1	-0.035749
0.813350	0.1	-0.034040
0.815017	0.1	-0.031246
0.816683	0.1	-0.028154
0.818350	0.1	-0.024484
0.820017	0.1	-0.019609
0.821683	0.1	-0.013597
0.823350	0.1	-0.008009
0.825017	0.1	-0.005211
0.826683	0.1	-0.006631
0.828350	0.1	-0.012126
0.830017	0.1	-0.019795
0.831683	0.1	-0.026315
0.833350	0.1	-0.029262
0.835017	0.1	-0.028810
0.836683	0.1	-0.026464
0.838350	0.1	-0.023376
0.840017	0.1	-0.020270
0.841683	0.1	-0.017942
0.843350	0.1	-0.017160
0.845017	0.1	-0.018077
0.846683	0.1	-0.019935
0.848350	0.1	-0.021961
0.850017	0.1	-0.024079
0.851683	0.1	-0.026003
0.853350	0.1	-0.026920
0.855017	0.1	-0.026948
0.856683	0.1	-0.027274
0.858350	0.1	-0.028522
0.860017	0.1	-0.029923
0.861683	0.1	-0.030044
0.863350	0.1	-0.028294
0.865017	0.1	-0.026068
0.866683	0.1	-0.026063
0.868350	0.1	-0.029770
0.870017	0.1	-0.035916
0.871683	0.1	-0.041947
0.873350	0.1	-0.046128
0.875017	0.1	-0.048028
0.876683	0.1	-0.048494
0.878350	0.1	-0.048582
0.880017	0.1	-0.047847
0.881683	0.1	-0.044871
0.883350	0.1	-0.039493
0.885017	0.1	-0.033448
0.886683	0.1	-0.029686
0.888350	0.1	-0.030478
0.890017	0.1	-0.035050
0.891683	0.1	-0.040443
0.893350	0.1	-0.044303
0.895017	0.1	-0.045719
0.896683	0.1	-0.045039
0.898350	0.1	-0.043577
0.900017	0.1	-0.041891
0.901683	0.1	-0.039269
0.903350	0.1	-0.035488
0.905017	0.1	-0.031274
0.906683	0.1	-0.027302
0.908350	0.1	-0.024042
0.910017	0.1	-0.021951
0.911683	0.1	-0.021365
0.913350	0.1	-0.022640
0.915017	0.1	-0.026221
0.916683	0.1	-0.031777
0.918350	0.1	-0.037225
0.920017	0.1	-0.040289
0.921683	0.1	-0.040731
0.923350	0.1	-0.039223
0.925017	0.1	-0.035567
0.926683	0.1	-0.029635
0.928350	0.1	-0.022594
0.930017	0.1	-0.016433
0.931683	0.1	-0.012643
0.933350	0.1	-0.011371
0.935017	0.1	-0.011800
0.936683	0.1	-0.012964
0.938350	0.1	-0.013597
0.940017	0.1	-0.012508
0.941683	0.1	-0.010272
0.943350	0.1	-0.009076
0.945017	0.1	-0.009993
0.946683	0.1	-0.012079
0.948350	0.1	-0.014021
0.950017	0.1	-0.015041
0.951683	0.1	-0.014799
0.953350	0.1	-0.014030
0.955017	0.1	-0.014729
0.956683	0.1	-0.018021
0.958350	0.1	-0.022505
0.960017	0.1	-0.025327
0.961683	0.1	-0.024536
0.963350	0.1	-0.020578
0.965017	0.1	-0.016051
0.966683	0.1	-0.013956
0.968350	0.1	-0.015618
0.970017	0.1	-0.019548
0.971683	0.1	-0.022417
0.973350	0.1	-0.021691
0.975017	0.1	-0.017714
0.976683	0.1	-0.013243
0.978350	0.1	-0.010701
0.980017	0.1	-0.009951
0.981683	0.1	-0.009178
0.983350	0.1	-0.007516
0.985017	0.1	-0.005825
0.986683	0.1	-0.005364
0.988350	0.1	-0.006850
0.990017	0.1	-0.010259
0.991683	0.1	-0.014543
0.993350	0.1	-0.017961
0.995017	0.1	-0.019288
0.996683	0.1	-0.018510
0.998350	0.1	-0.016484
1.000017	0.1	-0.014370
1.001683	0.1	-0.013201
1.003350	0.1	-0.013462
1.005017	0.1	-0.014906
1.006683	0.1	-0.016550
1.008350	0.1	-0.017500
1.010017	0.1	-0.018054
1.011683	0.1	-0.019129
1.013350	0.1	-0.020629
1.015017	0.1	-0.021565
1.016683	0.1	-0.021569
1.018350	0.1	-0.021323
1.020017	0.1	-0.021579
1.021683	0.1	-0.022547
1.023350	0.1	-0.023711
1.025017	0.1	-0.023912
1.026683	0.1	-0.022501
1.028350	0.1	-0.020168
1.030017	0.1	-0.017933
1.031683	0.1	-0.016517
1.033350	0.1	-0.016782
1.035017	0.1	-0.019204
1.036683	0.1	-0.022911
1.038350	0.1	-0.026249
1.040017	0.1	-0.027814
1.041683	0.1	-0.026803
1.043350	0.1	-0.023399
1.045017	0.1	-0.019302
1.046683	0.1	-0.016950
1.048350	0.1	-0.017048
1.050017	0.1	-0.018226
1.051683	0.1	-0.019637
1.053350	0.1	-0.021351
1.055017	0.1	-0.022771
1.056683	0.1	-0.023227
1.058350	0.1	-0.023502
1.060017	0.1	-0.025108
1.061683	0.1	-0.028275
1.063350	0.1	-0.031856
1.065017	0.1	-0.035209
1.066683	0.1	-0.038762
1.068350	0.1	-0.042496
1.070017	0.1	-0.045164
1.071683	0.1	-0.045472
1.073350	0.1	-0.043246
1.075017	0.1	-0.039297
1.076683	0.1	-0.034948
1.078350	0.1	-0.031716
1.080017	0.1	-0.030450
1.081683	0.1	-0.031195
1.083350	0.1	-0.033844
1.085017	0.1	-0.038012
1.086683	0.1	-0.042478
1.088350	0.1	-0.045425
1.090017	0.1	-0.045472
1.091683	0.1	-0.042701
1.093350	0.1	-0.038464
1.095017	0.1	-0.034235
1.096683	0.1	-0.031153
1.098350	0.1	-0.030086
1.100017	0.1	-0.031465
1.101683	0.1	-0.035106
1.103350	0.1	-0.039977
1.105017	0.1	-0.044173
1.106683	0.1	-0.045579
1.108350	0.1	-0.043134
1.110017	0.1	-0.037998
1.111683	0.1	-0.033132
1.113350	0.1	-0.030748
1.115017	0.1	-0.030566
1.116683	0.1	-0.031078
1.118350	0.1	-0.031604
1.120017	0.1	-0.032843
1.121683	0.1	-0.035730
1.123350	0.1	-0.039921
1.125017	0.1	-0.043837
1.126683	0.1	-0.045747
1.128350	0.1	-0.044401
1.130017	0.1	-0.039837
1.131683	0.1	-0.034142
1.133350	0.1	-0.029826
1.135017	0.1	-0.027395
1.136683	0.1	-0.025835
1.138350	0.1	-0.024503
1.140017	0.1	-0.023553
1.141683	0.1	-0.023367
1.143350	0.1	-0.024308
1.145017	0.1	-0.026776
1.146683	0.1	-0.030957
1.148350	0.1	-0.036275
1.150017	0.1	-0.041472
1.151683	0.1	-0.045346
1.153350	0.1	-0.047409
1.155017	0.1	-0.047577
1.156683	0.1	-0.045709
1.158350	0.1	-0.042287
1.160017	0.1	-0.038743
1.161683	0.1	-0.036191
1.163350	0.1	-0.034622
1.165017	0.1	-0.033858
1.166683	0.1	-0.034273
1.168350	0.1	-0.036051
1.170017	0.1	-0.038412
1.171683	0.1	-0.039851
1.173350	0.1	-0.038999
1.175017	0.1	-0.035679
1.176683	0.1	-0.031530
1.178350	0.1	-0.029006
1.180017	0.1	-0.029127
1.181683	0.1	-0.030636
1.183350	0.1	-0.031586
1.185017	0.1	-0.030906
1.186683	0.1	-0.028862
1.188350	0.1	-0.026594
1.190017	0.1	-0.024876
1.191683	0.1	-0.023469
1.193350	0.1	-0.022175
1.195017	0.1	-0.021374
1.196683	0.1	-0.021248
1.198350	0.1	-0.021383
1.200017	0.1	-0.021369
1.201683	0.1	-0.021723
1.203350	0.1	-0.023521
1.205017	0.1	-0.026757
1.206683	0.1	-0.029961
1.208350	0.1	-0.031674
1.210017	0.1	-0.031386
1.211683	0.1	-0.029220
1.213350	0.1	-0.025821
1.215017	0.1	-0.022929
1.216683	0.1	-0.022734
1.218350	0.1	-0.025705
1.220017	0.1	-0.030030
1.221683	0.1	-0.033565
1.223350	0.1	-0.035451
1.225017	0.1	-0.035898
1.226683	0.1	-0.035074
1.228350	0.1	-0.032708
1.230017	0.1	-0.028936
1.231683	0.1	-0.024843
1.233350	0.1	-0.021746
1.235017	0.1	-0.020200
1.236683	0.1	-0.019995
1.238350	0.1	-0.021164
1.240017	0.1	-0.024005
1.241683	0.1	-0.027753
1.243350	0.1	-0.030170
1.245017	0.1	-0.029244
1.246683	0.1	-0.025639
1.248350	0.1	-0.022789
1.250017	0.1	-0.023497
1.251683	0.1	-0.027129
1.253350	0.1	-0.030580
1.255017	0.1	-0.031344
1.256683	0.1	-0.029607
1.258350	0.1	-0.027386
1.260017	0.1	-0.026217
1.261683	0.1	-0.026510
1.263350	0.1	-0.028023
1.265017	0.1	-0.030263
1.266683	0.1	-0.032969
1.268350	0.1	-0.036084
1.270017	0.1	-0.038920
1.271683	0.1	-0.040429
1.273350	0.1	-0.040517
1.275017	0.1	-0.039497
1.276683	0.1	-0.037164
1.278350	0.1	-0.034189
1.280017	0.1	-0.032368
1.281683	0.1	-0.032396
1.283350	0.1	-0.033001
1.285017	0.1	-0.032680
1.286683	0.1	-0.031488
1.288350	0.1	-0.030496
1.290017	0.1	-0.030333
1.291683	0.1	-0.030878
1.293350	0.1	-0.031278
1.295017	0.1	-0.030287
1.296683	0.1	-0.027530
1.298350	0.1	-0.024540
1.300017	0.1	-0.023865
1.301683	0.1	-0.026789
1.303350	0.1	-0.032270
1.305017	0.1	-0.037844
1.306683	0.1	-0.041556
1.308350	0.1	-0.043367
1.310017	0.1	-0.044410
1.311683	0.1	-0.044773
1.313350	0.1	-0.043577
1.315017	0.1	-0.041416
1.316683	0.1	-0.040517
1.318350	0.1	-0.041774
1.320017	0.1	-0.043185
1.321683	0.1	-0.041528
1.323350	0.1	-0.034794
1.325017	0.1	-0.023441
1.326683	0.1	-0.009341
1.328350	0.1	0.006282
1.330017	0.1	0.023106
1.331683	0.1	0.041146
1.333350	0.1	0.060662
1.335017	0.1	0.081812
1.336683	0.1	0.103852
1.338350	0.1	0.124741
1.340017	0.1	0.142027
1.341683	0.1	0.154115
1.343350	0.1	0.160267
1.345017	0.1	0.160434
1.346683	0.1	0.155647
1.348350	0.1	0.147442
1.350017	0.1	0.137170
1.351683	0.1	0.126394
1.353350	0.1	0.116653
1.355017	0.1	0.107912
1.356683	0.1	0.098334
1.358350	0.1	0.086064
1.360017	0.1	0.070678
1.361683	0.1	0.053453
1.363350	0.1	0.036564
1.365017	0.1	0.021285
1.366683	0.1	0.007423
1.368350	0.1	-0.005267
1.370017	0.1	-0.015823
1.371683	0.1	-0.022915
1.373350	0.1	-0.027013
1.375017	0.1	-0.030487
1.376683	0.1	-0.034957
1.378350	0.1	-0.039884
1.380017	0.1	-0.043917
1.381683	0.1	-0.046552
1.383350	0.1	-0.048070
1.385017	0.1	-0.048191
1.386683	0.1	-0.046282
1.388350	0.1	-0.042967
1.390017	0.1	-0.040191
1.391683	0.1	-0.040014
1.393350	0.1	-0.043768
1.395017	0.1	-0.051400
1.396683	0.1	-0.061188
1.398350	0.1	-0.070254
1.400017	0.1	-0.075749
1.401683	0.1	-0.076755
1.403350	0.1	-0.074925
1.405017	0.1	-0.072545
1.406683	0.1	-0.070422
1.408350	0.1	-0.068131
1.410017	0.1	-0.065076
1.411683	0.1	-0.061081
1.413350	0.1	-0.056881
1.415017	0.1	-0.053924
1.416683	0.1	-0.052983
1.418350	0.1	-0.053165
1.420017	0.1	-0.052517
1.421683	0.1	-0.049495
1.423350	0.1	-0.043823
1.425017	0.1	-0.036382
1.426683	0.1	-0.028317
1.428350	0.1	-0.020019
1.430017	0.1	-0.011222
1.431683	0.1	-0.002100
1.433350	0.1	0.006668
1.435017	0.1	0.014557
1.436683	0.1	0.021327
1.438350	0.1	0.027409
1.440017	0.1	0.034240
1.441683	0.1	0.043306
1.443350	0.1	0.055004
1.445017	0.1	0.068722
1.446683	0.1	0.083628
1.448350	0.1	0.099093
1.450017	0.1	0.114283
1.451683	0.1	0.128099
1.453350	0.1	0.139768
1.455017	0.1	0.149230
1.456683	0.1	0.157105
1.458350	0.1	0.164309
1.460017	0.1	0.171317
1.461683	0.1	0.178418
1.463350	0.1	0.186502
1.465017	0.1	0.196332
1.466683	0.1	0.207601
1.468350	0.1	0.219322
1.470017	0.1	0.230419
1.471683	0.1	0.240393
1.473350	0.1	0.249268
1.475017	0.1	0.256659
1.476683	0.1	0.261907
1.478350	0.1	0.265138
1.480017	0.1	0.267709
1.481683	0.1	0.271550
1.483350	0.1	0.277427
1.485017	0.1	0.284030
1.486683	0.1	0.289702
1.488350	0.1	0.294694
1.490017	0.1	0.300580
1.491683	0.1	0.307942
1.493350	0.1	0.316021
1.495017	0.1	0.324068
1.496683	0.1	0.331709
1.498350	0.1	0.338317
1.500017	0.1	0.343020
1.501683	0.1	0.345684
1.503350	0.1	0.347686
1.505017	0.1	0.351570
1.506683	0.1	0.359714
1.508350	0.1	0.372948
1.510017	0.1	0.390019
1.511683	0.1	0.407924
1.513350	0.1	0.423607
1.515017	0.1	0.436362
1.516683	0.1	0.447673
1.518350	0.1	0.458732
1.520017	0.1	0.469824
1.521683	0.1	0.481163
1.523350	0.1	0.493005
1.525017	0.1	0.505438
1.526683	0.1	0.518439
1.528350	0.1	0.532120
1.530017	0.1	0.547031
1.531683	0.1	0.563543
1.533350	0.1	0.580689
1.535017	0.1	0.596656
1.536683	0.1	0.610538
1.538350	0.1	0.622761
1.540017	0.1	0.634063
1.541683	0.1	0.644582
1.543350	0.1	0.653830
1.545017	0.1	0.661369
1.546683	0.1	0.667353
1.548350	0.1	0.672587
1.550017	0.1	0.678468
1.551683	0.1	0.686212
1.553350	0.1	0.695633
1.555017	0.1	0.705766
1.556683	0.1	0.716392
1.558350	0.1	0.727908
1.560017	0.1	0.740481
1.561683	0.1	0.754530
1.563350	0.1	0.770977
1.565017	0.1	0.790372
1.566683	0.1	0.812877
1.568350	0.1	0.838796
1.570017	0.1	0.867634
1.571683	0.1	0.897348
1.573350	0.1	0.925730
1.575017	0.1	0.951900
1.576683	0.1	0.976026
1.578350	0.1	0.998657
1.580017	0.1	1.020832
1.581683	0.1	1.043165
1.583350	0.1	1.064409
1.585017	0.1	1.082476
1.586683	0.1	1.096479
1.588350	0.1	1.106788
1.590017	0.1	1.113573
1.591683	0.1	1.115990
1.593350	0.1	1.112865
1.595017	0.1	1.103948
1.596683	0.1	1.090509
1.598350	0.1	1.074830
1.600017	0.1	1.059454
1.601683	0.1	1.047412
1.603350	0.1	1.043524
1.605017	0.1	1.055379
1.606683	0.1	1.092968
1.608350	0.1	1.166365
1.610017	0.1	1.283269
1.611683	0.1	1.448207
1.613350	0.1	1.662676
1.615017	0.1	1.924355
1.616683	0.1	2.225949
1.618350	0.1	2.555652
1.620017	0.1	2.899184
1.621683	0.1	3.242102
1.623350	0.1	3.572158
1.625017	0.1	3.880388
1.626683	0.1	4.160260
1.628350	0.1	4.407219
1.630017	0.1	4.619644
1.631683	0.1	4.800009
1.633350	0.1	4.954045
1.635017	0.1	5.087946
1.636683	0.1	5.207057
1.638350	0.1	5.316050
1.640017	0.1	5.417680
1.641683	0.1	5.511912
1.643350	0.1	5.597672
1.645017	0.1	5.674721
1.646683	0.1	5.743527
1.648350	0.1	5.803797
1.650017	0.1	5.854103
1.651683	0.1	5.892529
1.653350	0.1	5.917000
1.655017	0.1	5.925577
1.656683	0.1	5.917856
1.658350	0.1	5.895766
1.660017	0.1	5.861758
1.661683	0.1	5.816631
1.663350	0.1	5.760458
1.665017	0.1	5.694488
1.666683	0.1	5.620625
1.668350	0.1	5.539544
1.670017	0.1	5.450109
1.671683	0.1	5.350783
1.673350	0.1	5.241483
1.675017	0.1	5.124290
1.676683	0.1	5.002278
1.678350	0.1	4.877392
1.680017	0.1	4.749857
1.681683	0.1	4.619709
1.683350	0.1	4.487899
1.685017	0.1	4.355488
1.686683	0.1	4.222929
1.688350	0.1	4.090113
1.690017	0.1	3.956323
1.691683	0.1	3.820793
1.693350	0.1	3.683744
1.695017	0.1	3.546318
1.696683	0.1	3.409768
1.698350	0.1	3.275042
1.700017	0.1	3.142543
1.701683	0.1	3.011734
1.703350	0.1	2.882043
1.705017	0.1	2.754163
1.706683	0.1	2.629757
1.708350	0.1	2.510347
1.710017	0.1	2.396200
1.711683	0.1	2.286076
1.713350	0.1	2.178182
1.715017	0.1	2.071299
1.716683	0.1	1.965589
1.718350	0.1	1.862166
1.720017	0.1	1.761876
1.721683	0.1	1.665046
1.723350	0.1	1.571546
1.725017	0.1	1.481227
1.726683	0.1	1.395475
1.728350	0.1	1.316667
1.730017	0.1	1.245071
1.731683	0.1	1.178528
1.733350	0.1	1.115091
1.735017	0.1	1.054183
1.736683	0.1	0.995989
1.738350	0.1	0.940976
1.740017	0.1	0.889455
1.741683	0.1	0.841096
1.743350	0.1	0.795517
1.745017	0.1	0.753193
1.746683	0.1	0.714776
1.748350	0.1	0.680005
1.750017	0.1	0.647996
1.751683	0.1	0.618543
1.753350	0.1	0.592223
1.755017	0.1	0.568917
1.756683	0.1	0.547194
1.758350	0.1	0.525187
1.760017	0.1	0.501620
1.761683	0.1	0.476739
1.763350	0.1	0.452413
1.765017	0.1	0.429954
1.766683	0.1	0.408771
1.768350	0.1	0.388436
1.770017	0.1	0.370238
1.771683	0.1	0.356035
1.773350	0.1	0.346880
1.775017	0.1	0.341949
1.776683	0.1	0.338345
1.778350	0.1	0.333018
1.780017	0.1	0.325097
1.781683	0.1	0.315951
1.783350	0.1	0.306959
1.785017	0.1	0.298293
1.786683	0.1	0.289925
1.788350	0.1	0.282326
1.790017	0.1	0.275439
1.791683	0.1	0.268421
1.793350	0.1	0.260915
1.795017	0.1	0.253259
1.796683	0.1	0.245739
1.798350	0.1	0.238731
1.800017	0.1	0.232649
1.801683	0.1	0.227499
1.803350	0.1	0.222833
1.805017	0.1	0.217925
1.806683	0.1	0.212486
1.808350	0.1	0.207527
1.810017	0.1	0.204658
1.811683	0.1	0.203969
1.813350	0.1	0.203419
1.815017	0.1	0.201385
1.816683	0.1	0.198279
1.818350	0.1	0.195000
1.820017	0.1	0.191736
1.821683	0.1	0.188621
1.823350	0.1	0.185957
1.825017	0.1	0.183652
1.826683	0.1	0.181487
1.828350	0.1	0.179857
1.830017	0.1	0.179135
1.831683	0.1	0.178730
1.833350	0.1	0.177920
1.835017	0.1	0.176947
1.836683	0.1	0.176951
1.838350	0.1	0.178786
1.840017	0.1	0.181450
1.841683	0.1	0.182753
1.843350	0.1	0.181864
1.845017	0.1	0.180360
1.846683	0.1	0.181091
1.848350	0.1	0.185752
1.850017	0.1	0.193818
1.851683	0.1	0.203848
1.853350	0.1	0.214307
1.855017	0.1	0.224039
1.856683	0.1	0.233431
1.858350	0.1	0.244561
1.860017	0.1	0.259392
1.861683	0.1	0.277711
1.863350	0.1	0.297539
1.865017	0.1	0.317553
1.866683	0.1	0.337777
1.868350	0.1	0.358922
1.870017	0.1	0.382368
1.871683	0.1	0.409456
1.873350	0.1	0.440134
1.875017	0.1	0.473363
1.876683	0.1	0.508428
1.878350	0.1	0.544549
1.880017	0.1	0.580223
1.881683	0.1	0.614552
1.883350	0.1	0.647819
1.885017	0.1	0.679810
1.886683	0.1	0.709291
1.888350	0.1	0.735703
1.890017	0.1	0.760197
1.891683	0.1	0.784462
1.893350	0.1	0.809385
1.895017	0.1	0.834516
1.896683	0.1	0.857692
1.898350	0.1	0.875723
1.900017	0.1	0.886526
1.901683	0.1	0.890307
1.903350	0.1	0.888635
1.905017	0.1	0.882726
1.906683	0.1	0.872570
1.908350	0.1	0.858163
1.910017	0.1	0.841185
1.911683	0.1	0.823978
1.913350	0.1	0.807452
1.915017	0.1	0.791354
1.916683	0.1	0.775359
1.918350	0.1	0.758548
1.920017	0.1	0.739289
1.921683	0.1	0.717081
1.923350	0.1	0.693458
1.925017	0.1	0.670133
1.926683	0.1	0.647218
1.928350	0.1	0.623842
1.930017	0.1	0.599944
1.931683	0.1	0.576712
1.933350	0.1	0.555729
1.935017	0.1	0.537820
1.936683	0.1	0.522272
1.938350	0.1	0.507715
1.940017	0.1	0.493657
1.941683	0.1	0.480036
1.943350	0.1	0.466458
1.945017	0.1	0.452856
1.946683	0.1	0.439980
1.948350	0.1	0.428488
1.950017	0.1	0.417908
1.951683	0.1	0.406937
1.953350	0.1	0.394587
1.955017	0.1	0.381111
1.956683	0.1	0.367719
1.958350	0.1	0.355644
1.960017	0.1	0.345875
1.961683	0.1	0.338531
1.963350	0.1	0.332217
1.965017	0.1	0.325185
1.966683	0.1	0.316771
1.968350	0.1	0.307253
1.970017	0.1	0.297278
1.971683	0.1	0.287783
1.973350	0.1	0.279467
1.975017	0.1	0.272049
1.976683	0.1	0.264589
1.978350	0.1	0.256370
1.980017	0.1	0.247224
1.981683	0.1	0.237287
1.983350	0.1	0.226800
1.985017	0.1	0.216626
1.986683	0.1	0.208295
1.988350	0.1	0.202269
1.990017	0.1	0.197259
1.991683	0.1	0.192444
1.993350	0.1	0.188467
1.995017	0.1	0.185394
1.996683	0.1	0.182111
1.998350	0.1	0.177938
2.000017	0.1	0.172961
2.001683	0.1	0.167638
2.003350	0.1	0.163000
2.005017	0.1	0.159787
2.006683	0.1	0.157286
2.008350	0.1	0.154041
2.010017	0.1	0.149254
2.011683	0.1	0.143033
2.013350	0.1	0.135992
2.015017	0.1	0.129282
2.016683	0.1	0.124131
2.018350	0.1	0.120644
2.020017	0.1	0.117845
2.021683	0.1	0.115046
2.023350	0.1	0.112229
2.025017	0.1	0.109547
2.026683	0.1	0.107251
2.028350	0.1	0.105728
2.030017	0.1	0.105090
2.031683	0.1	0.104918
2.033350	0.1	0.104476
2.035017	0.1	0.103139
2.036683	0.1	0.100946
2.038350	0.1	0.098948
2.040017	0.1	0.098492
2.041683	0.1	0.099693
2.043350	0.1	0.101347
2.045017	0.1	0.102120
2.046683	0.1	0.101048
2.048350	0.1	0.097598
2.050017	0.1	0.092052
2.051683	0.1	0.085635
2.053350	0.1	0.079521
2.055017	0.1	0.073938
2.056683	0.1	0.068704
2.058350	0.1	0.064080
2.060017	0.1	0.060387
2.061683	0.1	0.057388
2.063350	0.1	0.054580
2.065017	0.1	0.051935
2.066683	0.1	0.050133
2.068350	0.1	0.049775
2.070017	0.1	0.050794
2.071683	0.1	0.052727
2.073350	0.1	0.054673
2.075017	0.1	0.054915
2.076683	0.1	0.052010
2.078350	0.1	0.046967
2.080017	0.1	0.042985
2.081683	0.1	0.041928
2.083350	0.1	0.042324
2.085017	0.1	0.041737
2.086683	0.1	0.040056
2.088350	0.1	0.039521
2.090017	0.1	0.042128
2.091683	0.1	0.047577
2.093350	0.1	0.053598
2.095017	0.1	0.058105
2.096683	0.1	0.060569
2.098350	0.1	0.060783
2.100017	0.1	0.057681
2.101683	0.1	0.050692
2.103350	0.1	0.041281
2.105017	0.1	0.032033
2.106683	0.1	0.024964
2.108350	0.1	0.020978
2.110017	0.1	0.019744
2.111683	0.1	0.020061
2.113350	0.1	0.021253
2.115017	0.1	0.023739
2.116683	0.1	0.027823
2.118350	0.1	0.033178
2.120017	0.1	0.039581
2.121683	0.1	0.046976
2.123350	0.1	0.054706
2.125017	0.1	0.061584
2.126683	0.1	0.066408
2.128350	0.1	0.068205
2.130017	0.1	0.066985
2.131683	0.1	0.063786
2.133350	0.1	0.059283
2.135017	0.1	0.054012
2.136683	0.1	0.049891
2.138350	0.1	0.049137
2.140017	0.1	0.051688
2.141683	0.1	0.055092
2.143350	0.1	0.056480
2.145017	0.1	0.054366
2.146683	0.1	0.049421
2.148350	0.1	0.044028
2.150017	0.1	0.040638
2.151683	0.1	0.040103
2.153350	0.1	0.041858
2.155017	0.1	0.045253
2.156683	0.1	0.049835
2.158350	0.1	0.055013
2.160017	0.1	0.060084
2.161683	0.1	0.064252
2.163350	0.1	0.066520
2.165017	0.1	0.066082
2.166683	0.1	0.063055
2.168350	0.1	0.058850
2.170017	0.1	0.055754
2.171683	0.1	0.055707
2.173350	0.1	0.059209
2.175017	0.1	0.065384
2.176683	0.1	0.072853
2.178350	0.1	0.080601
2.180017	0.1	0.087824
2.181683	0.1	0.093374
2.183350	0.1	0.096224
2.185017	0.1	0.096229
2.186683	0.1	0.094180
2.188350	0.1	0.091605
2.190017	0.1	0.090636
2.191683	0.1	0.093095
2.193350	0.1	0.099032
2.195017	0.1	0.106404
2.196683	0.1	0.112560
2.198350	0.1	0.116387
2.200017	0.1	0.118483
2.201683	0.1	0.119009
2.203350	0.1	0.116983
2.205017	0.1	0.112150
2.206683	0.1	0.106301
2.208350	0.1	0.102106
2.210017	0.1	0.101076
2.211683	0.1	0.103000
2.213350	0.1	0.106348
2.215017	0.1	0.109128
2.216683	0.1	0.110557
2.218350	0.1	0.111582
2.220017	0.1	0.113179
2.221683	0.1	0.115209
2.223350	0.1	0.116853
2.225017	0.1	0.117705
2.226683	0.1	0.118483
2.228350	0.1	0.120448
2.230017	0.1	0.123777
2.231683	0.1	0.127172
2.233350	0.1	0.129361
2.235017	0.1	0.130259
2.236683	0.1	0.130925
2.238350	0.1	0.132560
2.240017	0.1	0.134893
2.241683	0.1	0.136518
2.243350	0.1	0.137025
2.245017	0.1	0.136946
2.246683	0.1	0.136332
2.248350	0.1	0.134595
2.250017	0.1	0.131633
2.251683	0.1	0.128346
2.253350	0.1	0.125812
2.255017	0.1	0.124611
2.256683	0.1	0.125077
2.258350	0.1	0.126758
2.260017	0.1	0.128220
2.261683	0.1	0.129119
2.263350	0.1	0.130883
2.265017	0.1	0.133542
2.266683	0.1	0.134534
2.268350	0.1	0.132052
2.270017	0.1	0.127144
2.271683	0.1	0.122008
2.273350	0.1	0.118045
2.275017	0.1	0.115870
2.276683	0.1	0.115628
2.278350	0.1	0.116541
2.280017	0.1	0.117593
2.281683	0.1	0.118269
2.283350	0.1	0.117943
2.285017	0.1	0.116616
2.286683	0.1	0.116336
2.288350	0.1	0.119703
2.290017	0.1	0.126907
2.291683	0.1	0.135251
2.293350	0.1	0.140732
2.295017	0.1	0.140360
2.296683	0.1	0.134390
2.298350	0.1	0.126744
2.300017	0.1	0.122031
2.301683	0.1	0.121798
2.303350	0.1	0.123871
2.305017	0.1	0.125188
2.306683	0.1	0.124630
2.308350	0.1	0.123107
2.310017	0.1	0.121375
2.311683	0.1	0.119056
2.313350	0.1	0.115791
2.315017	0.1	0.112131
2.316683	0.1	0.109090
2.318350	0.1	0.107349
2.320017	0.1	0.106762
2.321683	0.1	0.106972
2.323350	0.1	0.107847
2.325017	0.1	0.109114
2.326683	0.1	0.110422
2.328350	0.1	0.111130
2.330017	0.1	0.110380
2.331683	0.1	0.108536
2.333350	0.1	0.107391
2.335017	0.1	0.107922
2.336683	0.1	0.108667
2.338350	0.1	0.107386
2.340017	0.1	0.104005
2.341683	0.1	0.100648
2.343350	0.1	0.099135
2.345017	0.1	0.099363
2.346683	0.1	0.099894
2.348350	0.1	0.100085
2.350017	0.1	0.100583
2.351683	0.1	0.101356
2.353350	0.1	0.101388
2.355017	0.1	0.100513
2.356683	0.1	0.099605
2.358350	0.1	0.099400
2.360017	0.1	0.100224
2.361683	0.1	0.101961
2.363350	0.1	0.103959
2.365017	0.1	0.105570
2.366683	0.1	0.106576
2.368350	0.1	0.106744
2.370017	0.1	0.105528
2.371683	0.1	0.102930
2.373350	0.1	0.100168
2.375017	0.1	0.098464
2.376683	0.1	0.097649
2.378350	0.1	0.096876
2.380017	0.1	0.095931
2.381683	0.1	0.095046
2.383350	0.1	0.094413
2.385017	0.1	0.094157
2.386683	0.1	0.093756
2.388350	0.1	0.092178
2.390017	0.1	0.088853
2.391683	0.1	0.084359
2.393350	0.1	0.080671
2.395017	0.1	0.079763
2.396683	0.1	0.080974
2.398350	0.1	0.081169
2.400017	0.1	0.078208
2.401683	0.1	0.073109
2.403350	0.1	0.068294
2.405017	0.1	0.064718
2.406683	0.1	0.061826
2.408350	0.1	0.059200
2.410017	0.1	0.057006
2.411683	0.1	0.055456
2.413350	0.1	0.054650
2.415017	0.1	0.054650
2.416683	0.1	0.055479
2.418350	0.1	0.057071
2.420017	0.1	0.058804
2.421683	0.1	0.059661
2.423350	0.1	0.059353
2.425017	0.1	0.058473
2.426683	0.1	0.057607
2.428350	0.1	0.057197
2.430017	0.1	0.057872
2.431683	0.1	0.059628
2.433350	0.1	0.060946
2.435017	0.1	0.060019
2.436683	0.1	0.056634
2.438350	0.1	0.052187
2.440017	0.1	0.048159
2.441683	0.1	0.045202
2.443350	0.1	0.043688
2.445017	0.1	0.044182
2.446683	0.1	0.046482
2.448350	0.1	0.048839
2.450017	0.1	0.049160
2.451683	0.1	0.046617
2.453350	0.1	0.041812
2.455017	0.1	0.036117
2.456683	0.1	0.031041
2.458350	0.1	0.027455
2.460017	0.1	0.025360
2.461683	0.1	0.024191
2.463350	0.1	0.023134
2.465017	0.1	0.021406
2.466683	0.1	0.018980
2.468350	0.1	0.016806
2.470017	0.1	0.015907
2.471683	0.1	0.016657
2.473350	0.1	0.018408
2.475017	0.1	0.018901
2.476683	0.1	0.015972
2.478350	0.1	0.010650
2.480017	0.1	0.006389
2.481683	0.1	0.005602
2.483350	0.1	0.008037
2.485017	0.1	0.011572
2.486683	0.1	0.014282
2.488350	0.1	0.015767
2.490017	0.1	0.016317
2.491683	0.1	0.016149
2.493350	0.1	0.015758
2.495017	0.1	0.015530
2.496683	0.1	0.014990
2.498350	0.1	0.013658
2.500017	0.1	0.011981
2.501683	0.1	0.010417
2.503350	0.1	0.009127
2.505017	0.1	0.008345
2.506683	0.1	0.007749
2.508350	0.1	0.006510
2.510017	0.1	0.004880
2.511683	0.1	0.004489
2.513350	0.1	0.006598
2.515017	0.1	0.010869
2.516683	0.1	0.015548
2.518350	0.1	0.018263
2.520017	0.1	0.017635
2.521683	0.1	0.014454
2.523350	0.1	0.010887
2.525017	0.1	0.008661
2.526683	0.1	0.007921
2.528350	0.1	0.007623
2.530017	0.1	0.007022
2.531683	0.1	0.006142
2.533350	0.1	0.004466
2.535017	0.1	0.000955
2.536683	0.1	-0.004177
2.538350	0.1	-0.009062
2.540017	0.1	-0.011851
2.541683	0.1	-0.012117
2.543350	0.1	-0.010533
2.545017	0.1	-0.007674
2.546683	0.1	-0.004116
2.548350	0.1	-0.001211
2.550017	0.1	-0.000163
2.551683	0.1	-0.000829
2.553350	0.1	-0.002375
2.555017	0.1	-0.004410
2.556683	0.1	-0.006598
2.558350	0.1	-0.007977
2.560017	0.1	-0.007390
2.561683	0.1	-0.004754
2.563350	0.1	-0.001327
2.565017	0.1	0.001299
2.566683	0.1	0.002254
2.568350	0.1	0.001709
2.570017	0.1	0.000484
2.571683	0.1	-0.000596
2.573350	0.1	-0.001369
2.575017	0.1	-0.002366
2.576683	0.1	-0.004275
2.578350	0.1	-0.007451
2.580017	0.1	-0.011260
2.581683	0.1	-0.013779
2.583350	0.1	-0.013402
2.585017	0.1	-0.010473
2.586683	0.1	-0.006701
2.588350	0.1	-0.003851
2.590017	0.1	-0.003027
2.591683	0.1	-0.004577
2.593350	0.1	-0.008573
2.595017	0.1	-0.014426
2.596683	0.1	-0.020121
2.598350	0.1	-0.023115
2.600017	0.1	-0.022193
2.601683	0.1	-0.018133
2.603350	0.1	-0.013141
2.605017	0.1	-0.009891
2.606683	0.1	-0.009825
2.608350	0.1	-0.011646
2.610017	0.1	-0.012829
2.611683	0.1	-0.012489
2.613350	0.1	-0.011125
2.615017	0.1	-0.009239
2.616683	0.1	-0.007339
2.618350	0.1	-0.005988
2.620017	0.1	-0.005625
2.621683	0.1	-0.006394
2.623350	0.1	-0.007544
2.625017	0.1	-0.007614
2.626683	0.1	-0.006193
2.628350	0.1	-0.004633
2.630017	0.1	-0.004419
2.631683	0.1	-0.005495
2.633350	0.1	-0.006701
2.635017	0.1	-0.007306
2.636683	0.1	-0.008019
2.638350	0.1	-0.010268
2.640017	0.1	-0.013914
2.641683	0.1	-0.016754
2.643350	0.1	-0.017122
2.645017	0.1	-0.015581
2.646683	0.1	-0.013690
2.648350	0.1	-0.012591
2.650017	0.1	-0.012959
2.651683	0.1	-0.014990
2.653350	0.1	-0.017937
2.655017	0.1	-0.020624
2.656683	0.1	-0.022468
2.658350	0.1	-0.023330
2.660017	0.1	-0.022366
2.661683	0.1	-0.018305
2.663350	0.1	-0.011558
2.665017	0.1	-0.005029
2.666683	0.1	-0.001644
2.668350	0.1	-0.002133
2.670017	0.1	-0.005346
2.671683	0.1	-0.009355
2.673350	0.1	-0.012391
2.675017	0.1	-0.013649
2.676683	0.1	-0.013309
2.678350	0.1	-0.012098
2.680017	0.1	-0.010733
2.681683	0.1	-0.009565
2.683350	0.1	-0.008587
2.685017	0.1	-0.007474
2.686683	0.1	-0.005811
2.688350	0.1	-0.003558
2.690017	0.1	-0.001197
2.691683	0.1	0.000368
2.693350	0.1	0.000275
2.695017	0.1	-0.001597
2.696683	0.1	-0.004130
2.698350	0.1	-0.005644
2.700017	0.1	-0.005392
2.701683	0.1	-0.004265
2.703350	0.1	-0.003800
2.705017	0.1	-0.004531
2.706683	0.1	-0.005723
2.708350	0.1	-0.006682
2.710017	0.1	-0.007469
2.711683	0.1	-0.008037
2.713350	0.1	-0.007791
2.715017	0.1	-0.006589
2.716683	0.1	-0.004699
2.718350	0.1	-0.002049
2.720017	0.1	0.000927
2.721683	0.1	0.003064
2.723350	0.1	0.003926
2.725017	0.1	0.004051
2.726683	0.1	0.003534
2.728350	0.1	0.001467
2.730017	0.1	-0.002873
2.731683	0.1	-0.009090
2.733350	0.1	-0.016061
2.735017	0.1	-0.022170
2.736683	0.1	-0.025337
2.738350	0.1	-0.023935
2.740017	0.1	-0.017933
2.741683	0.1	-0.009057
2.743350	0.1	0.000303
2.745017	0.1	0.008116
2.746683	0.1	0.013057
2.748350	0.1	0.014678
2.750017	0.1	0.013523
2.751683	0.1	0.010896
2.753350	0.1	0.008345
2.755017	0.1	0.006929
2.756683	0.1	0.007078
2.758350	0.1	0.009178
2.760017	0.1	0.013760
2.761683	0.1	0.020023
2.763350	0.1	0.025262
2.765017	0.1	0.027372
2.766683	0.1	0.026473
2.768350	0.1	0.023334
2.770017	0.1	0.018612
2.771683	0.1	0.013784
2.773350	0.1	0.010789
2.775017	0.1	0.010328
2.776683	0.1	0.011390
2.778350	0.1	0.012494
2.780017	0.1	0.012945
2.781683	0.1	0.012871
2.783350	0.1	0.012484
2.785017	0.1	0.011637
2.786683	0.1	0.010110
2.788350	0.1	0.007818
2.790017	0.1	0.004880
2.791683	0.1	0.002431
2.793350	0.1	0.002761
2.795017	0.1	0.006850
2.796683	0.1	0.012508
2.798350	0.1	0.016289
2.800017	0.1	0.016461
2.801683	0.1	0.013816
2.803350	0.1	0.010380
2.805017	0.1	0.007884
2.806683	0.1	0.007180
2.808350	0.1	0.007711
2.810017	0.1	0.008112
2.811683	0.1	0.008321
2.813350	0.1	0.009551
2.815017	0.1	0.011781
2.816683	0.1	0.013607
2.818350	0.1	0.014119
2.820017	0.1	0.013486
2.821683	0.1	0.012536
2.823350	0.1	0.012377
2.825017	0.1	0.013439
2.826683	0.1	0.014934
2.828350	0.1	0.015763
2.830017	0.1	0.015651
2.831683	0.1	0.015525
2.833350	0.1	0.016829
2.835017	0.1	0.019837
2.836683	0.1	0.022962
2.838350	0.1	0.024526
2.840017	0.1	0.024363
2.841683	0.1	0.023097
2.843350	0.1	0.021248
2.845017	0.1	0.019344
2.846683	0.1	0.018091
2.848350	0.1	0.018412
2.850017	0.1	0.020792
2.851683	0.1	0.024824
2.853350	0.1	0.029965
2.855017	0.1	0.035204
2.856683	0.1	0.038324
2.858350	0.1	0.037733
2.860017	0.1	0.034384
2.861683	0.1	0.030803
2.863350	0.1	0.028848
2.865017	0.1	0.028373
2.866683	0.1	0.028112
2.868350	0.1	0.027283
2.870017	0.1	0.026091
2.871683	0.1	0.025360
2.873350	0.1	0.025877
2.875017	0.1	0.027604
2.876683	0.1	0.029407
2.878350	0.1	0.029872
2.880017	0.1	0.029122
2.881683	0.1	0.029136
2.883350	0.1	0.030985
2.885017	0.1	0.032894
2.886683	0.1	0.032322
2.888350	0.1	0.028722
2.890017	0.1	0.023725
2.891683	0.1	0.019427
2.893350	0.1	0.016619
2.895017	0.1	0.014878
2.896683	0.1	0.014189
2.898350	0.1	0.014817
2.900017	0.1	0.015777
2.901683	0.1	0.015339
2.903350	0.1	0.012978
2.905017	0.1	0.009970
2.906683	0.1	0.008503
2.908350	0.1	0.010314
2.910017	0.1	0.015595
2.911683	0.1	0.023199
2.913350	0.1	0.031320
2.915017	0.1	0.037705
2.916683	0.1	0.040359
2.918350	0.1	0.038985
2.920017	0.1	0.035125
2.921683	0.1	0.030324
2.923350	0.1	0.025071
2.925017	0.1	0.019651
2.926683	0.1	0.015032
2.928350	0.1	0.012512
2.930017	0.1	0.012438
2.931683	0.1	0.013760
2.933350	0.1	0.015292
2.935017	0.1	0.016550
2.936683	0.1	0.017211
2.938350	0.1	0.016461
2.940017	0.1	0.013844
2.941683	0.1	0.010375
2.943350	0.1	0.007642
2.945017	0.1	0.006431
2.946683	0.1	0.006957
2.948350	0.1	0.009355
2.950017	0.1	0.013374
2.951683	0.1	0.018012
2.953350	0.1	0.021583
2.955017	0.1	0.022491
2.956683	0.1	0.020424
2.958350	0.1	0.016936
2.960017	0.1	0.014729
2.961683	0.1	0.015390
2.963350	0.1	0.018175
2.965017	0.1	0.021434
2.966683	0.1	0.024214
2.968350	0.1	0.026226
2.970017	0.1	0.027330
2.971683	0.1	0.027521
2.973350	0.1	0.026822
2.975017	0.1	0.025160
2.976683	0.1	0.022552
2.978350	0.1	0.019069
2.980017	0.1	0.014887
2.981683	0.1	0.010645
2.983350	0.1	0.007581
2.985017	0.1	0.007120
2.986683	0.1	0.009914
2.988350	0.1	0.015358
2.990017	0.1	0.021970
2.991683	0.1	0.028084
2.993350	0.1	0.032648
2.995017	0.1	0.035185
2.996683	0.1	0.035190
2.998350	0.1	0.032657
3.000017	0.1	0.028615
3.001683	0.1	0.024284
3.003350	0.1	0.020363
3.005017	0.1	0.017700
3.006683	0.1	0.017253
3.008350	0.1	0.018929
3.010017	0.1	0.021430
3.011683	0.1	0.023139
3.013350	0.1	0.022743
3.015017	0.1	0.019874
3.016683	0.1	0.015087
3.018350	0.1	0.009420
3.020017	0.1	0.004359
3.021683	0.1	0.001285
3.023350	0.1	0.000526
3.025017	0.1	0.001811
3.026683	0.1	0.004815
3.028350	0.1	0.008303
3.030017	0.1	0.010636
3.031683	0.1	0.011451
3.033350	0.1	0.011148
3.035017	0.1	0.009653
3.036683	0.1	0.007157
3.038350	0.1	0.004834
3.040017	0.1	0.004247
3.041683	0.1	0.006272
3.043350	0.1	0.009942
3.045017	0.1	0.012782
3.046683	0.1	0.013197
3.048350	0.1	0.011888
3.050017	0.1	0.010706
3.051683	0.1	0.011157
3.053350	0.1	0.013793
3.055017	0.1	0.018063
3.056683	0.1	0.022752
3.058350	0.1	0.026482
3.060017	0.1	0.027935
3.061683	0.1	0.026678
3.063350	0.1	0.023860
3.065017	0.1	0.020973
3.066683	0.1	0.018203
3.068350	0.1	0.014864
3.070017	0.1	0.010990
3.071683	0.1	0.008084
3.073350	0.1	0.007874
3.075017	0.1	0.010128
3.076683	0.1	0.012512
3.078350	0.1	0.013062
3.080017	0.1	0.011781
3.081683	0.1	0.009695
3.083350	0.1	0.007683
3.085017	0.1	0.006622
3.086683	0.1	0.007171
3.088350	0.1	0.009066
3.090017	0.1	0.011255
3.091683	0.1	0.012564
3.093350	0.1	0.012708
3.095017	0.1	0.012359
3.096683	0.1	0.012098
3.098350	0.1	0.012433
3.100017	0.1	0.014277
3.101683	0.1	0.017728
3.103350	0.1	0.021067
3.105017	0.1	0.022380
3.106683	0.1	0.021108
3.108350	0.1	0.017770
3.110017	0.1	0.013839
3.111683	0.1	0.011488
3.113350	0.1	0.011995
3.115017	0.1	0.014431
3.116683	0.1	0.016666
3.118350	0.1	0.017267
3.120017	0.1	0.015800
3.121683	0.1	0.012172
3.123350	0.1	0.007004
3.125017	0.1	0.002333
3.126683	0.1	0.000349
3.128350	0.1	0.001164
3.130017	0.1	0.003106
3.131683	0.1	0.005118
3.133350	0.1	0.007427
3.135017	0.1	0.010207
3.136683	0.1	0.013062
3.138350	0.1	0.015236
3.140017	0.1	0.016461
3.141683	0.1	0.017234
3.143350	0.1	0.017183
3.145017	0.1	0.014976
3.146683	0.1	0.010766
3.148350	0.1	0.006724
3.150017	0.1	0.005020
3.151683	0.1	0.006217
3.153350	0.1	0.009304
3.155017	0.1	0.012876
3.156683	0.1	0.016107
3.158350	0.1	0.018599
3.160017	0.1	0.019930
3.161683	0.1	0.019670
3.163350	0.1	0.018040
3.165017	0.1	0.016014
3.166683	0.1	0.014207
3.168350	0.1	0.012554
3.170017	0.1	0.011204
3.171683	0.1	0.010617
3.173350	0.1	0.010980
3.175017	0.1	0.012242
3.176683	0.1	0.014212
3.178350	0.1	0.016573
3.180017	0.1	0.019260
3.181683	0.1	0.022030
3.183350	0.1	0.023567
3.185017	0.1	0.022203
3.186683	0.1	0.017700
3.188350	0.1	0.011688
3.190017	0.1	0.006347
3.191683	0.1	0.002882
3.193350	0.1	0.001132
3.195017	0.1	0.000102
3.196683	0.1	-0.001024
3.198350	0.1	-0.002179
3.200017	0.1	-0.002687
3.201683	0.1	-0.002156
3.203350	0.1	-0.001006
3.205017	0.1	-0.000433
3.206683	0.1	-0.001830
3.208350	0.1	-0.005271
3.210017	0.1	-0.008927
3.211683	0.1	-0.010659
3.213350	0.1	-0.009933
3.215017	0.1	-0.007832
3.216683	0.1	-0.005537
3.218350	0.1	-0.003166
3.220017	0.1	-0.000284
3.221683	0.1	0.003013
3.223350	0.1	0.005714
3.225017	0.1	0.006869
3.226683	0.1	0.006808
3.228350	0.1	0.006570
3.230017	0.1	0.006659
3.231683	0.1	0.006841
3.233350	0.1	0.006538
3.235017	0.1	0.005742
3.236683	0.1	0.005220
3.238350	0.1	0.005434
3.240017	0.1	0.005742
3.241683	0.1	0.004703
3.243350	0.1	0.001234
3.245017	0.1	-0.004563
3.246683	0.1	-0.011576
3.248350	0.1	-0.018263
3.250017	0.1	-0.023292
3.251683	0.1	-0.026058
3.253350	0.1	-0.026482
3.255017	0.1	-0.025011
3.256683	0.1	-0.022883
3.258350	0.1	-0.021351
3.260017	0.1	-0.020969
3.261683	0.1	-0.021551
3.263350	0.1	-0.021979
3.265017	0.1	-0.021206
3.266683	0.1	-0.019828
3.268350	0.1	-0.019353
3.270017	0.1	-0.019963
3.271683	0.1	-0.020396
3.273350	0.1	-0.020014
3.275017	0.1	-0.019581
3.276683	0.1	-0.019809
3.278350	0.1	-0.020182
3.280017	0.1	-0.019525
3.281683	0.1	-0.017569
3.283350	0.1	-0.015339
3.285017	0.1	-0.013663
3.286683	0.1	-0.011967
3.288350	0.1	-0.009378
3.290017	0.1	-0.005900
3.291683	0.1	-0.002100
3.293350	0.1	0.001192
3.295017	0.1	0.003013
3.296683	0.1	0.002808
3.298350	0.1	0.000745
3.300017	0.1	-0.002142
3.301683	0.1	-0.004158
3.303350	0.1	-0.004624
3.305017	0.1	-0.005015
3.306683	0.1	-0.007334
3.308350	0.1	-0.011893
3.310017	0.1	-0.017234
3.311683	0.1	-0.021360
3.313350	0.1	-0.022883
3.315017	0.1	-0.021718
3.316683	0.1	-0.018906
3.318350	0.1	-0.015856
3.320017	0.1	-0.013355
3.321683	0.1	-0.011353
3.323350	0.1	-0.009681
3.325017	0.1	-0.008652
3.326683	0.1	-0.008638
3.328350	0.1	-0.009597
3.330017	0.1	-0.011348
3.331683	0.1	-0.013430
3.333350	0.1	-0.014780
3.335017	0.1	-0.014775
3.336683	0.1	-0.014263
3.338350	0.1	-0.014668
3.340017	0.1	-0.016517
3.341683	0.1	-0.019325
3.343350	0.1	-0.022873
3.345017	0.1	-0.027199
3.346683	0.1	-0.031008
3.348350	0.1	-0.032419
3.350017	0.1	-0.031036
3.351683	0.1	-0.027991
3.353350	0.1	-0.024862
3.355017	0.1	-0.022841
3.356683	0.1	-0.022179
3.358350	0.1	-0.022464
3.360017	0.1	-0.023381
3.361683	0.1	-0.024703
3.363350	0.1	-0.026016
3.365017	0.1	-0.026990
3.366683	0.1	-0.027246
3.368350	0.1	-0.026235
3.370017	0.1	-0.023870
3.371683	0.1	-0.020796
3.373350	0.1	-0.017826
3.375017	0.1	-0.015171
3.376683	0.1	-0.012517
3.378350	0.1	-0.009960
3.380017	0.1	-0.008340
3.381683	0.1	-0.008307
3.383350	0.1	-0.009406
3.385017	0.1	-0.010282
3.386683	0.1	-0.009919
3.388350	0.1	-0.008629
3.390017	0.1	-0.007409
3.391683	0.1	-0.006794
3.393350	0.1	-0.007008
3.395017	0.1	-0.008466
3.396683	0.1	-0.011520
3.398350	0.1	-0.015749
3.400017	0.1	-0.019795
3.401683	0.1	-0.022394
3.403350	0.1	-0.023483
3.405017	0.1	-0.023949
3.406683	0.1	-0.024764
3.408350	0.1	-0.026110
3.410017	0.1	-0.026487
3.411683	0.1	-0.023958
3.413350	0.1	-0.018999
3.415017	0.1	-0.014552
3.416683	0.1	-0.013011
3.418350	0.1	-0.014496
3.420017	0.1	-0.017192
3.421683	0.1	-0.018557
3.423350	0.1	-0.017141
3.425017	0.1	-0.013644
3.426683	0.1	-0.010207
3.428350	0.1	-0.008647
3.430017	0.1	-0.008848
3.431683	0.1	-0.009527
3.433350	0.1	-0.009965
3.435017	0.1	-0.009933
3.436683	0.1	-0.009453
3.438350	0.1	-0.009332
3.440017	0.1	-0.010701
3.441683	0.1	-0.013923
3.443350	0.1	-0.018221
3.445017	0.1	-0.021989
3.446683	0.1	-0.023372
3.448350	0.1	-0.021155
3.450017	0.1	-0.015916
3.451683	0.1	-0.010123
3.453350	0.1	-0.006608
3.455017	0.1	-0.006370
3.456683	0.1	-0.007767
3.458350	0.1	-0.008079
3.460017	0.1	-0.005816
3.461683	0.1	-0.001406
3.463350	0.1	0.003870
3.465017	0.1	0.008703
3.466683	0.1	0.012047
3.468350	0.1	0.013248
3.470017	0.1	0.011977
3.471683	0.1	0.008629
3.473350	0.1	0.005197
3.475017	0.1	0.004033
3.476683	0.1	0.004843
3.478350	0.1	0.004801
3.480017	0.1	0.002501
3.481683	0.1	0.000005
3.483350	0.1	0.000349
3.485017	0.1	0.004806
3.486683	0.1	0.012978
3.488350	0.1	0.024289
3.490017	0.1	0.038510
3.491683	0.1	0.054850
3.493350	0.1	0.071609
3.495017	0.1	0.087572
3.496683	0.1	0.103130
3.498350	0.1	0.120108
3.500017	0.1	0.140374
3.501683	0.1	0.164094
3.503350	0.1	0.189622
3.505017	0.1	0.214535
3.506683	0.1	0.236183
3.508350	0.1	0.252393
3.510017	0.1	0.262363
3.511683	0.1	0.266652
3.513350	0.1	0.266461
3.515017	0.1	0.262922
3.516683	0.1	0.257208
3.518350	0.1	0.250749
3.520017	0.1	0.243895
3.521683	0.1	0.235229
3.523350	0.1	0.223680
3.525017	0.1	0.209934
3.526683	0.1	0.195075
3.528350	0.1	0.179787
3.530017	0.1	0.165123
3.531683	0.1	0.152234
3.533350	0.1	0.141193
3.535017	0.1	0.131261
3.536683	0.1	0.121994
3.538350	0.1	0.113635
3.540017	0.1	0.106920
3.541683	0.1	0.102138
3.543350	0.1	0.098031
3.545017	0.1	0.092480
3.546683	0.1	0.084271
3.548350	0.1	0.074096
3.550017	0.1	0.063926
3.551683	0.1	0.055893
3.553350	0.1	0.051185
3.555017	0.1	0.049002
3.556683	0.1	0.047428
3.558350	0.1	0.045686
3.560017	0.1	0.044224
3.561683	0.1	0.043167
3.563350	0.1	0.042366
3.565017	0.1	0.041858
3.566683	0.1	0.041621
3.568350	0.1	0.041854
3.570017	0.1	0.043064
3.571683	0.1	0.045202
3.573350	0.1	0.047544
3.575017	0.1	0.048922
3.576683	0.1	0.047693
3.578350	0.1	0.043442
3.580017	0.1	0.038082
3.581683	0.1	0.033318
3.583350	0.1	0.028745
3.585017	0.1	0.023884
3.586683	0.1	0.019777
3.588350	0.1	0.017560
3.590017	0.1	0.017127
3.591683	0.1	0.017039
3.593350	0.1	0.015381
3.595017	0.1	0.011590
3.596683	0.1	0.007465
3.598350	0.1	0.005779
3.600017	0.1	0.008000
3.601683	0.1	0.013281
3.603350	0.1	0.019222
3.605017	0.1	0.023376
3.606683	0.1	0.024438
3.608350	0.1	0.022403
3.610017	0.1	0.018026
3.611683	0.1	0.012657
3.613350	0.1	0.008470
3.615017	0.1	0.007199
3.616683	0.1	0.008270
3.618350	0.1	0.009630
3.620017	0.1	0.010375
3.621683	0.1	0.010915
3.623350	0.1	0.011125
3.625017	0.1	0.010277
3.626683	0.1	0.008135
3.628350	0.1	0.004708
3.630017	0.1	0.000261
3.631683	0.1	-0.003967
3.633350	0.1	-0.006175
3.635017	0.1	-0.005276
3.636683	0.1	-0.001974
3.638350	0.1	0.001560
3.640017	0.1	0.003553
3.641683	0.1	0.003590
3.643350	0.1	0.002198
3.645017	0.1	0.000671
3.646683	0.1	0.000312
3.648350	0.1	0.001141
3.650017	0.1	0.002082
3.651683	0.1	0.002114
3.653350	0.1	0.000698
3.655017	0.1	-0.002100
3.656683	0.1	-0.005211
3.658350	0.1	-0.006957
3.660017	0.1	-0.006496
3.661683	0.1	-0.004768
3.663350	0.1	-0.003371
3.665017	0.1	-0.002864
3.666683	0.1	-0.002938
3.668350	0.1	-0.003255
3.670017	0.1	-0.003432
3.671683	0.1	-0.003045
3.673350	0.1	-0.002128
3.675017	0.1	-0.001136
3.676683	0.1	-0.000307
3.678350	0.1	0.000596
3.680017	0.1	0.001839
3.681683	0.1	0.003139
3.683350	0.1	0.003907
3.685017	0.1	0.003884
3.686683	0.1	0.003055
3.688350	0.1	0.001281
3.690017	0.1	-0.001080
3.691683	0.1	-0.002692
3.693350	0.1	-0.002570
3.695017	0.1	-0.001490
3.696683	0.1	-0.001290
3.698350	0.1	-0.002892
3.700017	0.1	-0.005178
3.701683	0.1	-0.005872
3.703350	0.1	-0.003534
3.705017	0.1	0.001262
3.706683	0.1	0.006598
3.708350	0.1	0.010752
3.710017	0.1	0.013043
3.711683	0.1	0.013714
3.713350	0.1	0.013332
3.715017	0.1	0.011977
3.716683	0.1	0.009439
3.718350	0.1	0.006212
3.720017	0.1	0.003371
3.721683	0.1	0.001979
3.723350	0.1	0.002715
3.725017	0.1	0.004992
3.726683	0.1	0.007036
3.728350	0.1	0.007781
3.730017	0.1	0.007446
3.731683	0.1	0.005830
3.733350	0.1	0.001625
3.735017	0.1	-0.005336
3.736683	0.1	-0.012736
3.738350	0.1	-0.017793
3.740017	0.1	-0.019246
3.741683	0.1	-0.017644
3.743350	0.1	-0.014687
3.745017	0.1	-0.011865
3.746683	0.1	-0.009527
3.748350	0.1	-0.007157
3.750017	0.1	-0.004335
3.751683	0.1	-0.001285
3.753350	0.1	0.001495
3.755017	0.1	0.003758
3.756683	0.1	0.005360
3.758350	0.1	0.005993
3.760017	0.1	0.004936
3.761683	0.1	0.001411
3.763350	0.1	-0.003898
3.765017	0.1	-0.008368
3.766683	0.1	-0.009425
3.768350	0.1	-0.006841
3.770017	0.1	-0.002468
3.771683	0.1	0.001872
3.773350	0.1	0.005150
3.775017	0.1	0.006915
3.776683	0.1	0.007334
3.778350	0.1	0.006533
3.780017	0.1	0.004293
3.781683	0.1	0.000810
3.783350	0.1	-0.002873
3.785017	0.1	-0.005425
3.786683	0.1	-0.006189
3.788350	0.1	-0.005607
3.790017	0.1	-0.004899
3.791683	0.1	-0.005318
3.793350	0.1	-0.006738
3.795017	0.1	-0.007423
3.796683	0.1	-0.006193
3.798350	0.1	-0.003572
3.800017	0.1	-0.000433
3.801683	0.1	0.002193
3.803350	0.1	0.002752
3.805017	0.1	0.001225
3.806683	0.1	0.000107
3.808350	0.1	0.001192
3.810017	0.1	0.003590
3.811683	0.1	0.005732
3.813350	0.1	0.006724
3.815017	0.1	0.005746
3.816683	0.1	0.002412
3.818350	0.1	-0.002193
3.820017	0.1	-0.005774
3.821683	0.1	-0.006724
3.823350	0.1	-0.005709
3.825017	0.1	-0.005048
3.826683	0.1	-0.006547
3.828350	0.1	-0.010114
3.830017	0.1	-0.014422
3.831683	0.1	-0.017984
3.833350	0.1	-0.019916
3.835017	0.1	-0.020256
3.836683	0.1	-0.019050
3.838350	0.1	-0.015581
3.840017	0.1	-0.009332
3.841683	0.1	-0.001318
3.843350	0.1	0.005942
3.845017	0.1	0.010082
3.846683	0.1	0.010561
3.848350	0.1	0.008545
3.850017	0.1	0.005849
3.851683	0.1	0.003898
3.853350	0.1	0.003157
3.855017	0.1	0.003264
3.856683	0.1	0.003465
3.858350	0.1	0.002920
3.860017	0.1	0.000973
3.861683	0.1	-0.002589
3.863350	0.1	-0.006952
3.865017	0.1	-0.010352
3.866683	0.1	-0.011297
3.868350	0.1	-0.009681
3.870017	0.1	-0.006901
3.871683	0.1	-0.004619
3.873350	0.1	-0.003497
3.875017	0.1	-0.003511
3.876683	0.1	-0.004480
3.878350	0.1	-0.005495
3.880017	0.1	-0.004969
3.881683	0.1	-0.002030
3.883350	0.1	0.002407
3.885017	0.1	0.006659
3.886683	0.1	0.010002
3.888350	0.1	0.012447
3.890017	0.1	0.013630
3.891683	0.1	0.013351
3.893350	0.1	0.012196
3.895017	0.1	0.010352
3.896683	0.1	0.007241
3.898350	0.1	0.003036
3.900017	0.1	-0.000796
3.901683	0.1	-0.002785
3.903350	0.1	-0.002696
3.905017	0.1	-0.001797
3.906683	0.1	-0.001560
3.908350	0.1	-0.002049
3.910017	0.1	-0.002389
3.911683	0.1	-0.002626
3.913350	0.1	-0.003572
3.915017	0.1	-0.005169
3.916683	0.1	-0.006515
3.918350	0.1	-0.007302
3.920017	0.1	-0.008065
3.921683	0.1	-0.009015
3.923350	0.1	-0.009602
3.925017	0.1	-0.009257
3.926683	0.1	-0.008070
3.928350	0.1	-0.006375
3.930017	0.1	-0.004014
3.931683	0.1	-0.000480
3.933350	0.1	0.004121
3.935017	0.1	0.008680
3.936683	0.1	0.011991
3.938350	0.1	0.013663
3.940017	0.1	0.013909
3.941683	0.1	0.012945
3.943350	0.1	0.010692
3.945017	0.1	0.006487
3.946683	0.1	-0.000382
3.948350	0.1	-0.009132
3.950017	0.1	-0.017253
3.951683	0.1	-0.022184
3.953350	0.1	-0.022631
3.955017	0.1	-0.019032
3.956683	0.1	-0.013416
3.958350	0.1	-0.008130
3.960017	0.1	-0.004321
3.961683	0.1	-0.001956
3.963350	0.1	-0.000889
3.965017	0.1	-0.001304
3.966683	0.1	-0.003004
3.968350	0.1	-0.005332
3.970017	0.1	-0.008135
3.971683	0.1	-0.011409
3.973350	0.1	-0.014054
3.975017	0.1	-0.014631
3.976683	0.1	-0.012633
3.978350	0.1	-0.008587
3.980017	0.1	-0.003949
3.981683	0.1	-0.000396
3.983350	0.1	0.001215
3.985017	0.1	0.000903
3.986683	0.1	-0.000745
3.988350	0.1	-0.002943
3.990017	0.1	-0.005504
3.991683	0.1	-0.008442
3.993350	0.1	-0.010910
3.995017	0.1	-0.011772
3.996683	0.1	-0.010761
3.998350	0.1	-0.008214
4.000017	0.1	-0.004815
4.001683	0.1	-0.002147
4.003350	0.1	-0.002231
4.005017	0.1	-0.005518
4.006683	0.1	-0.010203
4.008350	0.1	-0.014435
4.010017	0.1	-0.017541
4.011683	0.1	-0.018631
4.013350	0.1	-0.016489
4.015017	0.1	-0.011502
4.016683	0.1	-0.006435
4.018350	0.1	-0.004619
4.020017	0.1	-0.007008
4.021683	0.1	-0.011567
4.023350	0.1	-0.015544
4.025017	0.1	-0.017290
4.026683	0.1	-0.016633
4.028350	0.1	-0.014682
4.030017	0.1	-0.013043
4.031683	0.1	-0.012778
4.033350	0.1	-0.013863
4.035017	0.1	-0.015362
4.036683	0.1	-0.016377
4.038350	0.1	-0.016615
4.040017	0.1	-0.016065
4.041683	0.1	-0.014906
4.043350	0.1	-0.013751
4.045017	0.1	-0.013192
4.046683	0.1	-0.013392
4.048350	0.1	-0.014529
4.050017	0.1	-0.016848
4.051683	0.1	-0.020233
4.053350	0.1	-0.024019
4.055017	0.1	-0.027409
4.056683	0.1	-0.029891
4.058350	0.1	-0.031288
4.060017	0.1	-0.031637
4.061683	0.1	-0.030687
4.063350	0.1	-0.027455
4.065017	0.1	-0.021337
4.066683	0.1	-0.013802
4.068350	0.1	-0.007856
4.070017	0.1	-0.005295
4.071683	0.1	-0.005378
4.073350	0.1	-0.006678
4.075017	0.1	-0.009025
4.076683	0.1	-0.012806
4.078350	0.1	-0.018221
4.080017	0.1	-0.025234
4.081683	0.1	-0.032675
4.083350	0.1	-0.038152
4.085017	0.1	-0.039977
4.086683	0.1	-0.038189
4.088350	0.1	-0.033546
4.090017	0.1	-0.026920
4.091683	0.1	-0.019926
4.093350	0.1	-0.014482
4.095017	0.1	-0.011572
4.096683	0.1	-0.011334
4.098350	0.1	-0.013746
4.100017	0.1	-0.018063
4.101683	0.1	-0.022422
4.103350	0.1	-0.025341
4.105017	0.1	-0.026738
4.106683	0.1	-0.027041
4.108350	0.1	-0.026310
4.110017	0.1	-0.024047
4.111683	0.1	-0.019828
4.113350	0.1	-0.014366
4.115017	0.1	-0.009281
4.116683	0.1	-0.005690
4.118350	0.1	-0.003572
4.120017	0.1	-0.002519
4.121683	0.1	-0.002608
4.123350	0.1	-0.003967
4.125017	0.1	-0.006054
4.126683	0.1	-0.008228
4.128350	0.1	-0.010207
4.130017	0.1	-0.011292
4.131683	0.1	-0.010813
4.133350	0.1	-0.009346
4.135017	0.1	-0.008233
4.136683	0.1	-0.008615
4.138350	0.1	-0.011111
4.140017	0.1	-0.015618
4.141683	0.1	-0.021071
4.143350	0.1	-0.025798
4.145017	0.1	-0.029062
4.146683	0.1	-0.031451
4.148350	0.1	-0.033160
4.150017	0.1	-0.033295
4.151683	0.1	-0.031237
4.153350	0.1	-0.027590
4.155017	0.1	-0.024070
4.156683	0.1	-0.022850
4.158350	0.1	-0.024890
4.160017	0.1	-0.028568
4.161683	0.1	-0.031195
4.163350	0.1	-0.031455
4.165017	0.1	-0.029821
4.166683	0.1	-0.027781
4.168350	0.1	-0.026538
4.170017	0.1	-0.025951
4.171683	0.1	-0.025476
4.173350	0.1	-0.025085
4.175017	0.1	-0.024615
4.176683	0.1	-0.023874
4.178350	0.1	-0.023684
4.180017	0.1	-0.025546
4.181683	0.1	-0.030338
4.183350	0.1	-0.036852
4.185017	0.1	-0.041919
4.186683	0.1	-0.043013
4.188350	0.1	-0.040168
4.190017	0.1	-0.035111
4.191683	0.1	-0.029812
4.193350	0.1	-0.025807
4.195017	0.1	-0.023954
4.196683	0.1	-0.024424
4.198350	0.1	-0.026678
4.200017	0.1	-0.029551
4.201683	0.1	-0.031684
4.203350	0.1	-0.032010
4.205017	0.1	-0.030193
4.206683	0.1	-0.027111
4.208350	0.1	-0.024079
4.210017	0.1	-0.021234
4.211683	0.1	-0.017411
4.213350	0.1	-0.012033
4.215017	0.1	-0.006068
4.216683	0.1	-0.001425
4.218350	0.1	0.000135
4.220017	0.1	-0.001984
4.221683	0.1	-0.007180
4.223350	0.1	-0.014231
4.225017	0.1	-0.021369
4.226683	0.1	-0.026785
4.228350	0.1	-0.029802
4.230017	0.1	-0.030878
4.231683	0.1	-0.030682
4.233350	0.1	-0.029947
4.235017	0.1	-0.029677
4.236683	0.1	-0.030436
4.238350	0.1	-0.031726
4.240017	0.1	-0.032466
4.241683	0.1	-0.032252
4.243350	0.1	-0.031535
4.245017	0.1	-0.030403
4.246683	0.1	-0.028275
4.248350	0.1	-0.025248
4.250017	0.1	-0.022482
4.251683	0.1	-0.021071
4.253350	0.1	-0.021220
4.255017	0.1	-0.022468
4.256683	0.1	-0.024200
4.258350	0.1	-0.025630
4.260017	0.1	-0.026021
4.261683	0.1	-0.025472
4.263350	0.1	-0.024983
4.265017	0.1	-0.025593
4.266683	0.1	-0.027330
4.268350	0.1	-0.029071
4.270017	0.1	-0.029863
4.271683	0.1	-0.029886
4.273350	0.1	-0.029956
4.275017	0.1	-0.030478
4.276683	0.1	-0.031046
4.278350	0.1	-0.030859
4.280017	0.1	-0.029472
4.281683	0.1	-0.026925
4.283350	0.1	-0.023507
4.285017	0.1	-0.019642
4.286683	0.1	-0.015949
4.288350	0.1	-0.013360
4.290017	0.1	-0.012987
4.291683	0.1	-0.015348
4.293350	0.1	-0.019697
4.295017	0.1	-0.024741
4.296683	0.1	-0.029770
4.298350	0.1	-0.034212
4.300017	0.1	-0.037262
4.301683	0.1	-0.038696
4.303350	0.1	-0.038627
4.305017	0.1	-0.036452
4.306683	0.1	-0.031930
4.308350	0.1	-0.026464
4.310017	0.1	-0.021942
4.311683	0.1	-0.019469
4.313350	0.1	-0.019553
4.315017	0.1	-0.021784
4.316683	0.1	-0.024778
4.318350	0.1	-0.027227
4.320017	0.1	-0.028349
4.321683	0.1	-0.028117
4.323350	0.1	-0.027446
4.325017	0.1	-0.026873
4.326683	0.1	-0.025388
4.328350	0.1	-0.021686
4.330017	0.1	-0.015893
4.331683	0.1	-0.009732
4.333350	0.1	-0.005579
4.335017	0.1	-0.005132
4.336683	0.1	-0.008782
4.338350	0.1	-0.015465
4.340017	0.1	-0.022664
4.341683	0.1	-0.027781
4.343350	0.1	-0.030394
4.345017	0.1	-0.031968
4.346683	0.1	-0.033234
4.348350	0.1	-0.033672
4.350017	0.1	-0.033248
4.351683	0.1	-0.032550
4.353350	0.1	-0.031637
4.355017	0.1	-0.030175
4.356683	0.1	-0.027916
4.358350	0.1	-0.024498
4.360017	0.1	-0.020186
4.361683	0.1	-0.016522
4.363350	0.1	-0.015525
4.365017	0.1	-0.018217
4.366683	0.1	-0.023749
4.368350	0.1	-0.030026
4.370017	0.1	-0.035022
4.371683	0.1	-0.037267
4.373350	0.1	-0.035861
4.375017	0.1	-0.030608
4.376683	0.1	-0.022426
4.378350	0.1	-0.013532
4.380017	0.1	-0.006557
4.381683	0.1	-0.003246
4.383350	0.1	-0.003641
4.385017	0.1	-0.006510
4.386683	0.1	-0.010645
4.388350	0.1	-0.015073
4.390017	0.1	-0.018594
4.391683	0.1	-0.020373
4.393350	0.1	-0.020615
4.395017	0.1	-0.020307
4.396683	0.1	-0.020415
4.398350	0.1	-0.021197
4.400017	0.1	-0.022142
4.401683	0.1	-0.022678
4.403350	0.1	-0.022678
4.405017	0.1	-0.022375
4.406683	0.1	-0.022426
4.408350	0.1	-0.023893
4.410017	0.1	-0.027004
4.411683	0.1	-0.030762
4.413350	0.1	-0.034128
4.415017	0.1	-0.036461
4.416683	0.1	-0.037053
4.418350	0.1	-0.035642
4.420017	0.1	-0.032824
4.421683	0.1	-0.029467
4.423350	0.1	-0.025998
4.425017	0.1	-0.022780
4.426683	0.1	-0.020829
4.428350	0.1	-0.020806
4.430017	0.1	-0.022072
4.431683	0.1	-0.024093
4.433350	0.1	-0.026831
4.435017	0.1	-0.029574
4.436683	0.1	-0.031488
4.438350	0.1	-0.032713
4.440017	0.1	-0.033686
4.441683	0.1	-0.033700
4.443350	0.1	-0.031190
4.445017	0.1	-0.025942
4.446683	0.1	-0.019483
4.448350	0.1	-0.013439
4.450017	0.1	-0.008610
4.451683	0.1	-0.005108
4.453350	0.1	-0.003311
4.455017	0.1	-0.003874
4.456683	0.1	-0.006445
4.458350	0.1	-0.009802
4.460017	0.1	-0.012754
4.461683	0.1	-0.014077
4.463350	0.1	-0.013299
4.465017	0.1	-0.011921
4.466683	0.1	-0.012014
4.468350	0.1	-0.014263
4.470017	0.1	-0.018333
4.471683	0.1	-0.023372
4.473350	0.1	-0.027814
4.475017	0.1	-0.030282
4.476683	0.1	-0.030627
4.478350	0.1	-0.029881
4.480017	0.1	-0.029500
4.481683	0.1	-0.030203
4.483350	0.1	-0.031474
4.485017	0.1	-0.032620
4.486683	0.1	-0.033807
4.488350	0.1	-0.035134
4.490017	0.1	-0.035581
4.491683	0.1	-0.034361
4.493350	0.1	-0.031940
4.495017	0.1	-0.028694
4.496683	0.1	-0.024540
4.498350	0.1	-0.020158
4.500017	0.1	-0.017234
4.501683	0.1	-0.016838
4.503350	0.1	-0.018245
4.505017	0.1	-0.019739
4.506683	0.1	-0.020182
4.508350	0.1	-0.019399
4.510017	0.1	-0.017895
4.511683	0.1	-0.016661
4.513350	0.1	-0.016489
4.515017	0.1	-0.017574
4.516683	0.1	-0.019837
4.518350	0.1	-0.022659
4.520017	0.1	-0.024680
4.521683	0.1	-0.025146
4.523350	0.1	-0.025136
4.525017	0.1	-0.025854
4.526683	0.1	-0.026585
4.528350	0.1	-0.026086
4.530017	0.1	-0.024573
4.531683	0.1	-0.022859
4.533350	0.1	-0.021136
4.535017	0.1	-0.019590
4.536683	0.1	-0.018920
4.538350	0.1	-0.019711
4.540017	0.1	-0.021714
4.541683	0.1	-0.023497
4.543350	0.1	-0.023600
4.545017	0.1	-0.022338
4.546683	0.1	-0.021341
4.548350	0.1	-0.021239
4.550017	0.1	-0.021029
4.551683	0.1	-0.019744
4.553350	0.1	-0.017928
4.555017	0.1	-0.017215
4.556683	0.1	-0.018640
4.558350	0.1	-0.021434
4.560017	0.1	-0.023809
4.561683	0.1	-0.024918
4.563350	0.1	-0.025243
4.565017	0.1	-0.024992
4.566683	0.1	-0.023711
4.568350	0.1	-0.021718
4.570017	0.1	-0.020526
4.571683	0.1	-0.021458
4.573350	0.1	-0.024829
4.575017	0.1	-0.030217
4.576683	0.1	-0.036396
4.578350	0.1	-0.041588
4.580017	0.1	-0.044713
4.581683	0.1	-0.046175
4.583350	0.1	-0.046971
4.585017	0.1	-0.046925
4.586683	0.1	-0.044801
4.588350	0.1	-0.040005
4.590017	0.1	-0.033639
4.591683	0.1	-0.027753
4.593350	0.1	-0.023874
4.595017	0.1	-0.022026
4.596683	0.1	-0.021234
4.598350	0.1	-0.021253
4.600017	0.1	-0.023004
4.601683	0.1	-0.026547
4.603350	0.1	-0.030026
4.605017	0.1	-0.031497
4.606683	0.1	-0.030953
4.608350	0.1	-0.029602
4.610017	0.1	-0.027749
4.611683	0.1	-0.024890
4.613350	0.1	-0.021667
4.615017	0.1	-0.019814
4.616683	0.1	-0.020065
4.618350	0.1	-0.021323
4.620017	0.1	-0.022221
4.621683	0.1	-0.022636
4.623350	0.1	-0.023097
4.625017	0.1	-0.023870
4.626683	0.1	-0.025020
4.628350	0.1	-0.026547
4.630017	0.1	-0.028047
4.631683	0.1	-0.028792
4.633350	0.1	-0.028708
4.635017	0.1	-0.028727
4.636683	0.1	-0.029644
4.638350	0.1	-0.031274
4.640017	0.1	-0.032857
4.641683	0.1	-0.034026
4.643350	0.1	-0.035060
4.645017	0.1	-0.036084
4.646683	0.1	-0.036503
4.648350	0.1	-0.035884
4.650017	0.1	-0.034617
4.651683	0.1	-0.033113
4.653350	0.1	-0.031088
4.655017	0.1	-0.027963
4.656683	0.1	-0.023548
4.658350	0.1	-0.018226
4.660017	0.1	-0.013220
4.661683	0.1	-0.010580
4.663350	0.1	-0.011632
4.665017	0.1	-0.015260
4.666683	0.1	-0.019027
4.668350	0.1	-0.021486
4.670017	0.1	-0.022058
4.671683	0.1	-0.020093
4.673350	0.1	-0.015814
4.675017	0.1	-0.011055
4.676683	0.1	-0.007688
4.678350	0.1	-0.006235
4.680017	0.1	-0.006636
4.681683	0.1	-0.008955
4.683350	0.1	-0.012633
4.685017	0.1	-0.016312
4.686683	0.1	-0.018761
4.688350	0.1	-0.019590
4.690017	0.1	-0.019530
4.691683	0.1	-0.020065
4.693350	0.1	-0.022110
4.695017	0.1	-0.025015
4.696683	0.1	-0.027036
4.698350	0.1	-0.027143
4.700017	0.1	-0.026184
4.701683	0.1	-0.025756
4.703350	0.1	-0.026682
4.705017	0.1	-0.028335
4.706683	0.1	-0.028647
4.708350	0.1	-0.025639
4.710017	0.1	-0.019516
4.711683	0.1	-0.012652
4.713350	0.1	-0.007581
4.715017	0.1	-0.005560
4.716683	0.1	-0.006468
4.718350	0.1	-0.008964
4.720017	0.1	-0.011181
4.721683	0.1	-0.012345
4.723350	0.1	-0.013406
4.725017	0.1	-0.015702
4.726683	0.1	-0.019120
4.728350	0.1	-0.022221
4.730017	0.1	-0.024037
4.731683	0.1	-0.024620
4.733350	0.1	-0.024042
4.735017	0.1	-0.022249
4.736683	0.1	-0.019656
4.738350	0.1	-0.017118
4.740017	0.1	-0.015837
4.741683	0.1	-0.017006
4.743350	0.1	-0.020619
4.745017	0.1	-0.024936
4.746683	0.1	-0.027646
4.748350	0.1	-0.027781
4.750017	0.1	-0.026221
4.751683	0.1	-0.024238
4.753350	0.1	-0.022296
4.755017	0.1	-0.020568
4.756683	0.1	-0.019446
4.758350	0.1	-0.019134
4.760017	0.1	-0.019404
4.761683	0.1	-0.019968
4.763350	0.1	-0.020880
4.765017	0.1	-0.022301
4.766683	0.1	-0.023758
4.768350	0.1	-0.024233
4.770017	0.1	-0.023022
4.771683	0.1	-0.020666
4.773350	0.1	-0.018901
4.775017	0.1	-0.019269
4.776683	0.1	-0.021760
4.778350	0.1	-0.025085
4.780017	0.1	-0.027870
4.781683	0.1	-0.029262
4.783350	0.1	-0.029276
4.785017	0.1	-0.028969
4.786683	0.1	-0.029416
4.788350	0.1	-0.030077
4.790017	0.1	-0.029295
4.791683	0.1	-0.026701
4.793350	0.1	-0.023828
4.795017	0.1	-0.022231
4.796683	0.1	-0.022426
4.798350	0.1	-0.024047
4.800017	0.1	-0.025854
4.801683	0.1	-0.026333
4.803350	0.1	-0.025239
4.805017	0.1	-0.023958
4.806683	0.1	-0.023842
4.808350	0.1	-0.024992
4.810017	0.1	-0.026696
4.811683	0.1	-0.028079
4.813350	0.1	-0.028047
4.815017	0.1	-0.025891
4.816683	0.1	-0.021923
4.818350	0.1	-0.017001
4.820017	0.1	-0.012056
4.821683	0.1	-0.008228
4.823350	0.1	-0.006370
4.825017	0.1	-0.006356
4.826683	0.1	-0.007208
4.828350	0.1	-0.007884
4.830017	0.1	-0.008042
4.831683	0.1	-0.008410
4.833350	0.1	-0.010147
4.835017	0.1	-0.013225
4.836683	0.1	-0.015548
4.838350	0.1	-0.014855
4.840017	0.1	-0.011269
4.841683	0.1	-0.007115
4.843350	0.1	-0.004601
4.845017	0.1	-0.004056
4.846683	0.1	-0.004387
4.848350	0.1	-0.004978
4.850017	0.1	-0.006175
4.851683	0.1	-0.008163
4.853350	0.1	-0.010398
4.855017	0.1	-0.012293
4.856683	0.1	-0.014091
4.858350	0.1	-0.016028
4.860017	0.1	-0.016866
4.861683	0.1	-0.015344
4.863350	0.1	-0.012536
4.865017	0.1	-0.010813
4.866683	0.1	-0.011395
4.868350	0.1	-0.013965
4.870017	0.1	-0.017248
4.871683	0.1	-0.019302
4.873350	0.1	-0.018873
4.875017	0.1	-0.016722
4.876683	0.1	-0.014547
4.878350	0.1	-0.013392
4.880017	0.1	-0.013458
4.881683	0.1	-0.013812
4.883350	0.1	-0.012661
4.885017	0.1	-0.009197
4.886683	0.1	-0.004279
4.888350	0.1	0.000466
4.890017	0.1	0.003232
4.891683	0.1	0.002855
4.893350	0.1	-0.000121
4.895017	0.1	-0.003832
4.896683	0.1	-0.006673
4.898350	0.1	-0.007967
4.900017	0.1	-0.007655
4.901683	0.1	-0.006128
4.903350	0.1	-0.004745
4.905017	0.1	-0.005327
4.906683	0.1	-0.007981
4.908350	0.1	-0.010491
4.910017	0.1	-0.010398
4.911683	0.1	-0.007250
4.913350	0.1	-0.002715
4.915017	0.1	0.001322
4.916683	0.1	0.004065
4.918350	0.1	0.005150
4.920017	0.1	0.004284
4.921683	0.1	0.001574
4.923350	0.1	-0.002747
4.925017	0.1	-0.008284
4.926683	0.1	-0.013770
4.928350	0.1	-0.017635
4.930017	0.1	-0.019027
4.931683	0.1	-0.017816
4.933350	0.1	-0.014505
4.935017	0.1	-0.010491
4.936683	0.1	-0.007697
4.938350	0.1	-0.006896
4.940017	0.1	-0.007139
4.941683	0.1	-0.007409
4.943350	0.1	-0.007399
4.945017	0.1	-0.006547
4.946683	0.1	-0.004433
4.948350	0.1	-0.001946
4.950017	0.1	-0.000428
4.951683	0.1	-0.000414
4.953350	0.1	-0.001821
4.955017	0.1	-0.004163
4.956683	0.1	-0.006263
4.958350	0.1	-0.006575
4.960017	0.1	-0.004522
4.961683	0.1	-0.001038
4.963350	0.1	0.002491
4.965017	0.1	0.005309
4.966683	0.1	0.007413
4.968350	0.1	0.009080
4.970017	0.1	0.010310
4.971683	0.1	0.010892
4.973350	0.1	0.011246
4.975017	0.1	0.012489
4.976683	0.1	0.014640
4.978350	0.1	0.016219
4.980017	0.1	0.016666
4.981683	0.1	0.017188
4.983350	0.1	0.018422
4.985017	0.1	0.019213
4.986683	0.1	0.018342
4.988350	0.1	0.016228
4.990017	0.1	0.014594
4.991683	0.1	0.014831
4.993350	0.1	0.016857
4.995017	0.1	0.019972
4.996683	0.1	0.023572
4.998350	0.1	0.026384
5.000017	0.1	0.026939
5.001683	0.1	0.025318
5.003350	0.1	0.023167
5.005017	0.1	0.022291
5.006683	0.1	0.023772
5.008350	0.1	0.027535
5.010017	0.1	0.033020
5.011683	0.1	0.039926
5.013350	0.1	0.047106
5.015017	0.1	0.051986
5.016683	0.1	0.052992
5.018350	0.1	0.051460
5.020017	0.1	0.049626
5.021683	0.1	0.048224
5.023350	0.1	0.047009
5.025017	0.1	0.045970
5.026683	0.1	0.045625
5.028350	0.1	0.046846
5.030017	0.1	0.050096
5.031683	0.1	0.055111
5.033350	0.1	0.060983
5.035017	0.1	0.066119
5.036683	0.1	0.069155
5.038350	0.1	0.069942
5.040017	0.1	0.069137
5.041683	0.1	0.067563
5.043350	0.1	0.066087
5.045017	0.1	0.065374
5.046683	0.1	0.065649
5.048350	0.1	0.066999
5.050017	0.1	0.069402
5.051683	0.1	0.071819
5.053350	0.1	0.072406
5.055017	0.1	0.070441
5.056683	0.1	0.067139
5.058350	0.1	0.064117
5.060017	0.1	0.061793
5.061683	0.1	0.060075
5.063350	0.1	0.059628
5.065017	0.1	0.061085
5.066683	0.1	0.063982
5.068350	0.1	0.067563
5.070017	0.1	0.071903
5.071683	0.1	0.077304
5.073350	0.1	0.082995
5.075017	0.1	0.087437
5.076683	0.1	0.089873
5.078350	0.1	0.090725
5.080017	0.1	0.090702
5.081683	0.1	0.090040
5.083350	0.1	0.088736
5.085017	0.1	0.086999
5.086683	0.1	0.085025
5.088350	0.1	0.082911
5.090017	0.1	0.081207
5.091683	0.1	0.081104
5.093350	0.1	0.083023
5.095017	0.1	0.085528
5.096683	0.1	0.086888
5.098350	0.1	0.086953
5.100017	0.1	0.086227
5.101683	0.1	0.084164
5.103350	0.1	0.080154
5.105017	0.1	0.075465
5.106683	0.1	0.072671
5.108350	0.1	0.073090
5.110017	0.1	0.075623
5.111683	0.1	0.078371
5.113350	0.1	0.080820
5.115017	0.1	0.083717
5.116683	0.1	0.087372
5.118350	0.1	0.091707
5.120017	0.1	0.096569
5.121683	0.1	0.100834
5.123350	0.1	0.102888
5.125017	0.1	0.102390
5.126683	0.1	0.100094
5.128350	0.1	0.096657
5.130017	0.1	0.092709
5.131683	0.1	0.089314
5.133350	0.1	0.087391
5.135017	0.1	0.087097
5.136683	0.1	0.088247
5.138350	0.1	0.090739
5.140017	0.1	0.094227
5.141683	0.1	0.097617
5.143350	0.1	0.099428
5.145017	0.1	0.098860
5.146683	0.1	0.096457
5.148350	0.1	0.093784
5.150017	0.1	0.092601
5.151683	0.1	0.093924
5.153350	0.1	0.097239
5.155017	0.1	0.100648
5.156683	0.1	0.102287
5.158350	0.1	0.102073
5.160017	0.1	0.101761
5.161683	0.1	0.103158
5.163350	0.1	0.106269
5.165017	0.1	0.108774
5.166683	0.1	0.107931
5.168350	0.1	0.103512
5.170017	0.1	0.098338
5.171683	0.1	0.095386
5.173350	0.1	0.094990
5.175017	0.1	0.095721
5.176683	0.1	0.096913
5.178350	0.1	0.099177
5.180017	0.1	0.103055
5.181683	0.1	0.107926
5.183350	0.1	0.112453
5.185017	0.1	0.115419
5.186683	0.1	0.115540
5.188350	0.1	0.112243
5.190017	0.1	0.106860
5.191683	0.1	0.101519
5.193350	0.1	0.097491
5.195017	0.1	0.095069
5.196683	0.1	0.094245
5.198350	0.1	0.094944
5.200017	0.1	0.096238
5.201683	0.1	0.096322
5.203350	0.1	0.094366
5.205017	0.1	0.091540
5.206683	0.1	0.089481
5.208350	0.1	0.088741
5.210017	0.1	0.088997
5.211683	0.1	0.089980
5.213350	0.1	0.091805
5.215017	0.1	0.094543
5.216683	0.1	0.097421
5.218350	0.1	0.098799
5.220017	0.1	0.097328
5.221683	0.1	0.093374
5.223350	0.1	0.089197
5.225017	0.1	0.086972
5.226683	0.1	0.087069
5.228350	0.1	0.088890
5.230017	0.1	0.091847
5.231683	0.1	0.094795
5.233350	0.1	0.096108
5.235017	0.1	0.094948
5.236683	0.1	0.091568
5.238350	0.1	0.086804
5.240017	0.1	0.082068
5.241683	0.1	0.079260
5.243350	0.1	0.079633
5.245017	0.1	0.082469
5.246683	0.1	0.085370
5.248350	0.1	0.086538
5.250017	0.1	0.086552
5.251683	0.1	0.087144
5.253350	0.1	0.088923
5.255017	0.1	0.091358
5.256683	0.1	0.093570
5.258350	0.1	0.094082
5.260017	0.1	0.092243
5.261683	0.1	0.090040
5.263350	0.1	0.090334
5.265017	0.1	0.093579
5.266683	0.1	0.097556
5.268350	0.1	0.100201
5.270017	0.1	0.101654
5.271683	0.1	0.102986
5.273350	0.1	0.104252
5.275017	0.1	0.105412
5.276683	0.1	0.107447
5.278350	0.1	0.110809
5.280017	0.1	0.114241
5.281683	0.1	0.116294
5.283350	0.1	0.116774
5.285017	0.1	0.116173
5.286683	0.1	0.114930
5.288350	0.1	0.113514
5.290017	0.1	0.112299
5.291683	0.1	0.111265
5.293350	0.1	0.110357
5.295017	0.1	0.109593
5.296683	0.1	0.108681
5.298350	0.1	0.107177
5.300017	0.1	0.104862
5.301683	0.1	0.101915
5.303350	0.1	0.099149
5.305017	0.1	0.097407
5.306683	0.1	0.096867
5.308350	0.1	0.097533
5.310017	0.1	0.099358
5.311683	0.1	0.101393
5.313350	0.1	0.102427
5.315017	0.1	0.102604
5.316683	0.1	0.102865
5.318350	0.1	0.103414
5.320017	0.1	0.103908
5.321683	0.1	0.104140
5.323350	0.1	0.104047
5.325017	0.1	0.104001
5.326683	0.1	0.104909
5.328350	0.1	0.107349
5.330017	0.1	0.110958
5.331683	0.1	0.114664
5.333350	0.1	0.117249
5.335017	0.1	0.117938
5.336683	0.1	0.116280
5.338350	0.1	0.112038
5.340017	0.1	0.105742
5.341683	0.1	0.098902
5.343350	0.1	0.093579
5.345017	0.1	0.091298
5.346683	0.1	0.091703
5.348350	0.1	0.093197
5.350017	0.1	0.094902
5.351683	0.1	0.097197
5.353350	0.1	0.100750
5.355017	0.1	0.105631
5.356683	0.1	0.111479
5.358350	0.1	0.117915
5.360017	0.1	0.123684
5.361683	0.1	0.126148
5.363350	0.1	0.123503
5.365017	0.1	0.117212
5.366683	0.1	0.110697
5.368350	0.1	0.106245
5.370017	0.1	0.104308
5.371683	0.1	0.104569
5.373350	0.1	0.106273
5.375017	0.1	0.108620
5.376683	0.1	0.111400
5.378350	0.1	0.114315
5.380017	0.1	0.116494
5.381683	0.1	0.117403
5.383350	0.1	0.117389
5.385017	0.1	0.117039
5.386683	0.1	0.116560
5.388350	0.1	0.115768
5.390017	0.1	0.114539
5.391683	0.1	0.112806
5.393350	0.1	0.110338
5.395017	0.1	0.107116
5.396683	0.1	0.103819
5.398350	0.1	0.101384
5.400017	0.1	0.100322
5.401683	0.1	0.100899
5.403350	0.1	0.103586
5.405017	0.1	0.108350
5.406683	0.1	0.113775
5.408350	0.1	0.118068
5.410017	0.1	0.120546
5.411683	0.1	0.121403
5.413350	0.1	0.121142
5.415017	0.1	0.120597
5.416683	0.1	0.120820
5.418350	0.1	0.122292
5.420017	0.1	0.124401
5.421683	0.1	0.126078
5.423350	0.1	0.126790
5.425017	0.1	0.126478
5.426683	0.1	0.125039
5.428350	0.1	0.122548
5.430017	0.1	0.119386
5.431683	0.1	0.116397
5.433350	0.1	0.114581
5.435017	0.1	0.114208
5.436683	0.1	0.114869
5.438350	0.1	0.115978
5.440017	0.1	0.116685
5.441683	0.1	0.116508
5.443350	0.1	0.116010
5.445017	0.1	0.115922
5.446683	0.1	0.116001
5.448350	0.1	0.115274
5.450017	0.1	0.113077
5.451683	0.1	0.109915
5.453350	0.1	0.107014
5.455017	0.1	0.105090
5.456683	0.1	0.104355
5.458350	0.1	0.105174
5.460017	0.1	0.107661
5.461683	0.1	0.110664
5.463350	0.1	0.112238
5.465017	0.1	0.111600
5.466683	0.1	0.109561
5.468350	0.1	0.107107
5.470017	0.1	0.104904
5.471683	0.1	0.103172
5.473350	0.1	0.101468
5.475017	0.1	0.099749
5.476683	0.1	0.099475
5.478350	0.1	0.102078
5.480017	0.1	0.106851
5.481683	0.1	0.111004
5.483350	0.1	0.111861
5.485017	0.1	0.109579
5.486683	0.1	0.107051
5.488350	0.1	0.106595
5.490017	0.1	0.107894
5.491683	0.1	0.109002
5.493350	0.1	0.108490
5.495017	0.1	0.107149
5.496683	0.1	0.107358
5.498350	0.1	0.110315
5.500017	0.1	0.114692
5.501683	0.1	0.118022
5.503350	0.1	0.118650
5.505017	0.1	0.116839
5.506683	0.1	0.114078
5.508350	0.1	0.111414
5.510017	0.1	0.109095
5.511683	0.1	0.107302
5.513350	0.1	0.106064
5.515017	0.1	0.104941
5.516683	0.1	0.103773
5.518350	0.1	0.102897
5.520017	0.1	0.102697
5.521683	0.1	0.103707
5.523350	0.1	0.106147
5.525017	0.1	0.109053
5.526683	0.1	0.110958
5.528350	0.1	0.111442
5.530017	0.1	0.111377
5.531683	0.1	0.112043
5.533350	0.1	0.114017
5.535017	0.1	0.116583
5.536683	0.1	0.118436
5.538350	0.1	0.118455
5.540017	0.1	0.115852
5.541683	0.1	0.110925
5.543350	0.1	0.105216
5.545017	0.1	0.100662
5.546683	0.1	0.099023
5.548350	0.1	0.100848
5.550017	0.1	0.104392
5.551683	0.1	0.106911
5.553350	0.1	0.107107
5.555017	0.1	0.105705
5.556683	0.1	0.103856
5.558350	0.1	0.101845
5.560017	0.1	0.099665
5.561683	0.1	0.097896
5.563350	0.1	0.097048
5.565017	0.1	0.096932
5.566683	0.1	0.097384
5.568350	0.1	0.099111
5.570017	0.1	0.102539
5.571683	0.1	0.106301
5.573350	0.1	0.108192
5.575017	0.1	0.107298
5.576683	0.1	0.104625
5.578350	0.1	0.102082
5.580017	0.1	0.100886
5.581683	0.1	0.100760
5.583350	0.1	0.101104
5.585017	0.1	0.102445
5.586683	0.1	0.105449
5.588350	0.1	0.108890
5.590017	0.1	0.110306
5.591683	0.1	0.108802
5.593350	0.1	0.105966
5.595017	0.1	0.103838
5.596683	0.1	0.103018
5.598350	0.1	0.102888
5.600017	0.1	0.102953
5.601683	0.1	0.103153
5.603350	0.1	0.103400
5.605017	0.1	0.103386
5.606683	0.1	0.102753
5.608350	0.1	0.101808
5.610017	0.1	0.101752
5.611683	0.1	0.103400
5.613350	0.1	0.105877
5.615017	0.1	0.107237
5.616683	0.1	0.106376
5.618350	0.1	0.103912
5.620017	0.1	0.101146
5.621683	0.1	0.098590
5.623350	0.1	0.095810
5.625017	0.1	0.092797
5.626683	0.1	0.091046
5.628350	0.1	0.091824
5.630017	0.1	0.094022
5.631683	0.1	0.095884
5.633350	0.1	0.097542
5.635017	0.1	0.099936
5.636683	0.1	0.103167
5.638350	0.1	0.106795
5.640017	0.1	0.110134
5.641683	0.1	0.112099
5.643350	0.1	0.112033
5.645017	0.1	0.110622
5.646683	0.1	0.109118
5.648350	0.1	0.108052
5.650017	0.1	0.106804
5.651683	0.1	0.104536
5.653350	0.1	0.101421
5.655017	0.1	0.098422
5.656683	0.1	0.096280
5.658350	0.1	0.095223
5.660017	0.1	0.095041
5.661683	0.1	0.095079
5.663350	0.1	0.094888
5.665017	0.1	0.094729
5.666683	0.1	0.094725
5.668350	0.1	0.094422
5.670017	0.1	0.093929
5.671683	0.1	0.094469
5.673350	0.1	0.096867
5.675017	0.1	0.100005
5.676683	0.1	0.102017
5.678350	0.1	0.102394
5.680017	0.1	0.101915
5.681683	0.1	0.101142
5.683350	0.1	0.099796
5.685017	0.1	0.097561
5.686683	0.1	0.094930
5.688350	0.1	0.092876
5.690017	0.1	0.091940
5.691683	0.1	0.091866
5.693350	0.1	0.092010
5.695017	0.1	0.091833
5.696683	0.1	0.091046
5.698350	0.1	0.089891
5.700017	0.1	0.089067
5.701683	0.1	0.089058
5.703350	0.1	0.089766
5.705017	0.1	0.090683
5.706683	0.1	0.090948
5.708350	0.1	0.089691
5.710017	0.1	0.087102
5.711683	0.1	0.084750
5.713350	0.1	0.084187
5.715017	0.1	0.085738
5.716683	0.1	0.088564
5.718350	0.1	0.091023
5.720017	0.1	0.091176
5.721683	0.1	0.087987
5.723350	0.1	0.082324
5.725017	0.1	0.076503
5.726683	0.1	0.072368
5.728350	0.1	0.069877
5.730017	0.1	0.068070
5.731683	0.1	0.066948
5.733350	0.1	0.067567
5.735017	0.1	0.070273
5.736683	0.1	0.073831
5.738350	0.1	0.076699
5.740017	0.1	0.078613
5.741683	0.1	0.080289
5.743350	0.1	0.081742
5.745017	0.1	0.082063
5.746683	0.1	0.080722
5.748350	0.1	0.078054
5.750017	0.1	0.074860
5.751683	0.1	0.072173
5.753350	0.1	0.070846
5.755017	0.1	0.070943
5.756683	0.1	0.071903
5.758350	0.1	0.072960
5.760017	0.1	0.073211
5.761683	0.1	0.072028
5.763350	0.1	0.069318
5.765017	0.1	0.065039
5.766683	0.1	0.059535
5.768350	0.1	0.054040
5.770017	0.1	0.049993
5.771683	0.1	0.048289
5.773350	0.1	0.049267
5.775017	0.1	0.052578
5.776683	0.1	0.057076
5.778350	0.1	0.061188
5.780017	0.1	0.063805
5.781683	0.1	0.064904
5.783350	0.1	0.065384
5.785017	0.1	0.066231
5.786683	0.1	0.067865
5.788350	0.1	0.070347
5.790017	0.1	0.073700
5.791683	0.1	0.077118
5.793350	0.1	0.078757
5.795017	0.1	0.077877
5.796683	0.1	0.075665
5.798350	0.1	0.072904
5.800017	0.1	0.069435
5.801683	0.1	0.066035
5.803350	0.1	0.063987
5.805017	0.1	0.063190
5.806683	0.1	0.062394
5.808350	0.1	0.061053
5.810017	0.1	0.059796
5.811683	0.1	0.058915
5.813350	0.1	0.057737
5.815017	0.1	0.055730
5.816683	0.1	0.053188
5.818350	0.1	0.050562
5.820017	0.1	0.047944
5.821683	0.1	0.045146
5.823350	0.1	0.042254
5.825017	0.1	0.040452
5.826683	0.1	0.041658
5.828350	0.1	0.046985
5.830017	0.1	0.055395
5.831683	0.1	0.064094
5.833350	0.1	0.070650
5.835017	0.1	0.074236
5.836683	0.1	0.074757
5.838350	0.1	0.072098
5.840017	0.1	0.066836
5.841683	0.1	0.060471
5.843350	0.1	0.054529
5.845017	0.1	0.050049
5.846683	0.1	0.047516
5.848350	0.1	0.046720
5.850017	0.1	0.047116
5.851683	0.1	0.047879
5.853350	0.1	0.047446
5.855017	0.1	0.044485
5.856683	0.1	0.039726
5.858350	0.1	0.035781
5.860017	0.1	0.034738
5.861683	0.1	0.036103
5.863350	0.1	0.037826
5.865017	0.1	0.038804
5.866683	0.1	0.039446
5.868350	0.1	0.040573
5.870017	0.1	0.042529
5.871683	0.1	0.044932
5.873350	0.1	0.046766
5.875017	0.1	0.047144
5.876683	0.1	0.046329
5.878350	0.1	0.045509
5.880017	0.1	0.045444
5.881683	0.1	0.046026
5.883350	0.1	0.046901
5.885017	0.1	0.047768
5.886683	0.1	0.048159
5.888350	0.1	0.047698
5.890017	0.1	0.046571
5.891683	0.1	0.045565
5.893350	0.1	0.045416
5.895017	0.1	0.046254
5.896683	0.1	0.047856
5.898350	0.1	0.050059
5.900017	0.1	0.052918
5.901683	0.1	0.056294
5.903350	0.1	0.059111
5.905017	0.1	0.059628
5.906683	0.1	0.057155
5.908350	0.1	0.053174
5.910017	0.1	0.050045
5.911683	0.1	0.048922
5.913350	0.1	0.049681
5.915017	0.1	0.052182
5.916683	0.1	0.056424
5.918350	0.1	0.061351
5.920017	0.1	0.064359
5.921683	0.1	0.063130
5.923350	0.1	0.057667
5.925017	0.1	0.050091
5.926683	0.1	0.043125
5.928350	0.1	0.038412
5.930017	0.1	0.036098
5.931683	0.1	0.036126
5.933350	0.1	0.038659
5.935017	0.1	0.042543
5.936683	0.1	0.045476
5.938350	0.1	0.046259
5.940017	0.1	0.045537
5.941683	0.1	0.044471
5.943350	0.1	0.043865
5.945017	0.1	0.043795
5.946683	0.1	0.043549
5.948350	0.1	0.042338
5.950017	0.1	0.040405
5.951683	0.1	0.038818
5.953350	0.1	0.038021
5.955017	0.1	0.037607
5.956683	0.1	0.037439
5.958350	0.1	0.037807
5.960017	0.1	0.038943
5.961683	0.1	0.040964
5.963350	0.1	0.043558
5.965017	0.1	0.045761
5.966683	0.1	0.046687
5.968350	0.1	0.046301
5.970017	0.1	0.045053
5.971683	0.1	0.043339
5.973350	0.1	0.041900
5.975017	0.1	0.041714
5.976683	0.1	0.042738
5.978350	0.1	0.043488
5.980017	0.1	0.042510
5.981683	0.1	0.039912
5.983350	0.1	0.037029
5.985017	0.1	0.034929
5.986683	0.1	0.033397
5.988350	0.1	0.031563
5.990017	0.1	0.029225
5.991683	0.1	0.026813
5.993350	0.1	0.024722
5.995017	0.1	0.023744
5.996683	0.1	0.024587
5.998350	0.1	0.026603
6.000017	0.1	0.028424
6.001683	0.1	0.029374
6.003350	0.1	0.029523
6.005017	0.1	0.029239
6.006683	0.1	0.029048
6.008350	0.1	0.028941
6.010017	0.1	0.028280
6.011683	0.1	0.026883
6.013350	0.1	0.025337
6.015017	0.1	0.024517
6.016683	0.1	0.025197
6.018350	0.1	0.027367
6.020017	0.1	0.029667
6.021683	0.1	0.030030
6.023350	0.1	0.027339
6.025017	0.1	0.022496
6.026683	0.1	0.017569
6.028350	0.1	0.014221
6.030017	0.1	0.013444
6.031683	0.1	0.015860
6.033350	0.1	0.020904
6.035017	0.1	0.026668
6.036683	0.1	0.031386
6.038350	0.1	0.034403
6.040017	0.1	0.035879
6.041683	0.1	0.036340
6.043350	0.1	0.036526
6.045017	0.1	0.037029
6.046683	0.1	0.037528
6.048350	0.1	0.037099
6.050017	0.1	0.035674
6.051683	0.1	0.033909
6.053350	0.1	0.032187
6.055017	0.1	0.030687
6.056683	0.1	0.029667
6.058350	0.1	0.029318
6.060017	0.1	0.029821
6.061683	0.1	0.031064
6.063350	0.1	0.032894
6.065017	0.1	0.035516
6.066683	0.1	0.038473
6.068350	0.1	0.040117
6.070017	0.1	0.039209
6.071683	0.1	0.036117
6.073350	0.1	0.031861
6.075017	0.1	0.027106
6.076683	0.1	0.022319
6.078350	0.1	0.018324
6.080017	0.1	0.016000
6.081683	0.1	0.015409
6.083350	0.1	0.016075
6.085017	0.1	0.018300
6.086683	0.1	0.022752
6.088350	0.1	0.028559
6.090017	0.1	0.033523
6.091683	0.1	0.036214
6.093350	0.1	0.036848
6.095017	0.1	0.036517
6.096683	0.1	0.035996
6.098350	0.1	0.035283
6.100017	0.1	0.034343
6.101683	0.1	0.033495
6.103350	0.1	0.032620
6.105017	0.1	0.030925
6.106683	0.1	0.028377
6.108350	0.1	0.026575
6.110017	0.1	0.026901
6.111683	0.1	0.028862
6.113350	0.1	0.030822
6.115017	0.1	0.031814
6.116683	0.1	0.032010
6.118350	0.1	0.031469
6.120017	0.1	0.029765
6.121683	0.1	0.027493
6.123350	0.1	0.026496
6.125017	0.1	0.027977
6.126683	0.1	0.031181
6.128350	0.1	0.034152
6.130017	0.1	0.035400
6.131683	0.1	0.035055
6.133350	0.1	0.034003
6.135017	0.1	0.032326
6.136683	0.1	0.029928
6.138350	0.1	0.027730
6.140017	0.1	0.026366
6.141683	0.1	0.025127
6.143350	0.1	0.023269
6.145017	0.1	0.021267
6.146683	0.1	0.020345
6.148350	0.1	0.021206
6.150017	0.1	0.023735
6.151683	0.1	0.027539
6.153350	0.1	0.032168
6.155017	0.1	0.036675
6.156683	0.1	0.039302
6.158350	0.1	0.038357
6.160017	0.1	0.033872
6.161683	0.1	0.028037
6.163350	0.1	0.024154
6.165017	0.1	0.024466
6.166683	0.1	0.028345
6.168350	0.1	0.033560
6.170017	0.1	0.038845
6.171683	0.1	0.043390
6.173350	0.1	0.045449
6.175017	0.1	0.043856
6.176683	0.1	0.039735
6.178350	0.1	0.035674
6.180017	0.1	0.033998
6.181683	0.1	0.035404
6.183350	0.1	0.038575
6.185017	0.1	0.041542
6.186683	0.1	0.043130
6.188350	0.1	0.043199
6.190017	0.1	0.042035
6.191683	0.1	0.039991
6.193350	0.1	0.037476
6.195017	0.1	0.034599
6.196683	0.1	0.031027
6.198350	0.1	0.026543
6.200017	0.1	0.021388
6.201683	0.1	0.016042
6.203350	0.1	0.011227
6.205017	0.1	0.007558
6.206683	0.1	0.005038
6.208350	0.1	0.003516
6.210017	0.1	0.003944
6.211683	0.1	0.007986
6.213350	0.1	0.015432
6.215017	0.1	0.023083
6.216683	0.1	0.027805
6.218350	0.1	0.029723
6.220017	0.1	0.031209
6.221683	0.1	0.033909
6.223350	0.1	0.037560
6.225017	0.1	0.041057
6.226683	0.1	0.043446
6.228350	0.1	0.043847
6.230017	0.1	0.041616
6.231683	0.1	0.037104
6.233350	0.1	0.031367
6.235017	0.1	0.025243
6.236683	0.1	0.019241
6.238350	0.1	0.014254
6.240017	0.1	0.011367
6.241683	0.1	0.011153
6.243350	0.1	0.013285
6.245017	0.1	0.016340
6.246683	0.1	0.018505
6.248350	0.1	0.019362
6.250017	0.1	0.020284
6.251683	0.1	0.022962
6.253350	0.1	0.027777
6.255017	0.1	0.032801
6.256683	0.1	0.034692
6.258350	0.1	0.031991
6.260017	0.1	0.026617
6.261683	0.1	0.021886
6.263350	0.1	0.019744
6.265017	0.1	0.019702
6.266683	0.1	0.020210
6.268350	0.1	0.020368
6.270017	0.1	0.020368
6.271683	0.1	0.021071
6.273350	0.1	0.023055
6.275017	0.1	0.025663
6.276683	0.1	0.027474
6.278350	0.1	0.027013
6.280017	0.1	0.022976
6.281683	0.1	0.015683
6.283350	0.1	0.008186
6.285017	0.1	0.004154
6.286683	0.1	0.004983
6.288350	0.1	0.009811
6.290017	0.1	0.017104
6.291683	0.1	0.025155
6.293350	0.1	0.031912
6.295017	0.1	0.035670
6.296683	0.1	0.036317
6.298350	0.1	0.035353
6.300017	0.1	0.034310
6.301683	0.1	0.033472
6.303350	0.1	0.032154
6.305017	0.1	0.030072
6.306683	0.1	0.028168
6.308350	0.1	0.027595
6.310017	0.1	0.028219
6.311683	0.1	0.028755
6.313350	0.1	0.028275
6.315017	0.1	0.027353
6.316683	0.1	0.027479
6.318350	0.1	0.029360
6.320017	0.1	0.032331
6.321683	0.1	0.035325
6.323350	0.1	0.037737
6.325017	0.1	0.039325
6.326683	0.1	0.040145
6.328350	0.1	0.040671
6.330017	0.1	0.041127
6.331683	0.1	0.041118
6.333350	0.1	0.040415
6.335017	0.1	0.039861
6.336683	0.1	0.040880
6.338350	0.1	0.043460
6.340017	0.1	0.045579
6.341683	0.1	0.045407
6.343350	0.1	0.043139
6.345017	0.1	0.040503
6.346683	0.1	0.039558
6.348350	0.1	0.041416
6.350017	0.1	0.045374
6.351683	0.1	0.049751
6.353350	0.1	0.053481
6.355017	0.1	0.056396
6.356683	0.1	0.058678
6.358350	0.1	0.060708
6.360017	0.1	0.062753
6.361683	0.1	0.064098
6.363350	0.1	0.063456
6.365017	0.1	0.060494
6.366683	0.1	0.055865
6.368350	0.1	0.050371
6.370017	0.1	0.045560
6.371683	0.1	0.043693
6.373350	0.1	0.045141
6.375017	0.1	0.047293
6.376683	0.1	0.047726
6.378350	0.1	0.046943
6.380017	0.1	0.047046
6.381683	0.1	0.049332
6.383350	0.1	0.053467
6.385017	0.1	0.058119
6.386683	0.1	0.062422
6.388350	0.1	0.066897
6.390017	0.1	0.072275
6.391683	0.1	0.077649
6.393350	0.1	0.081155
6.395017	0.1	0.081817
6.396683	0.1	0.079367
6.398350	0.1	0.073751
6.400017	0.1	0.066119
6.401683	0.1	0.059130
6.403350	0.1	0.055097
6.405017	0.1	0.054240
6.406683	0.1	0.055498
6.408350	0.1	0.058282
6.410017	0.1	0.061947
6.411683	0.1	0.064671
6.413350	0.1	0.064643
6.415017	0.1	0.062166
6.416683	0.1	0.059521
6.418350	0.1	0.058576
6.420017	0.1	0.059176
6.421683	0.1	0.060117
6.423350	0.1	0.060732
6.425017	0.1	0.061314
6.426683	0.1	0.062441
6.428350	0.1	0.063963
6.430017	0.1	0.064946
6.431683	0.1	0.064624
6.433350	0.1	0.062962
6.435017	0.1	0.059996
6.436683	0.1	0.055777
6.438350	0.1	0.051106
6.440017	0.1	0.047120
6.441683	0.1	0.044601
6.443350	0.1	0.043823
6.445017	0.1	0.044308
6.446683	0.1	0.044950
6.448350	0.1	0.044503
6.450017	0.1	0.042515
6.451683	0.1	0.040252
6.453350	0.1	0.039488
6.455017	0.1	0.040843
6.456683	0.1	0.043926
6.458350	0.1	0.048033
6.460017	0.1	0.052531
6.461683	0.1	0.057216
6.463350	0.1	0.062012
6.465017	0.1	0.066296
6.466683	0.1	0.068950
6.468350	0.1	0.069202
6.470017	0.1	0.066892
6.471683	0.1	0.062748
6.473350	0.1	0.058431
6.475017	0.1	0.055116
6.476683	0.1	0.052685
6.478350	0.1	0.050929
6.480017	0.1	0.050552
6.481683	0.1	0.052531
6.483350	0.1	0.056694
6.485017	0.1	0.061197
6.486683	0.1	0.064061
6.488350	0.1	0.065109
6.490017	0.1	0.065579
6.491683	0.1	0.066380
6.493350	0.1	0.067623
6.495017	0.1	0.069137
6.496683	0.1	0.070943
6.498350	0.1	0.073216
6.500017	0.1	0.075665
6.501683	0.1	0.077197
6.503350	0.1	0.076876
6.505017	0.1	0.075009
6.506683	0.1	0.072531
6.508350	0.1	0.069886
6.510017	0.1	0.067237
6.511683	0.1	0.064471
6.513350	0.1	0.061183
6.515017	0.1	0.057374
6.516683	0.1	0.053598
6.518350	0.1	0.051032
6.520017	0.1	0.051330
6.521683	0.1	0.055009
6.523350	0.1	0.060606
6.525017	0.1	0.065970
6.526683	0.1	0.069663
6.528350	0.1	0.071269
6.530017	0.1	0.071255
6.531683	0.1	0.070827
6.533350	0.1	0.071716
6.535017	0.1	0.075293
6.536683	0.1	0.081086
6.538350	0.1	0.086818
6.540017	0.1	0.090343
6.541683	0.1	0.091018
6.543350	0.1	0.089575
6.545017	0.1	0.087856
6.546683	0.1	0.087898
6.548350	0.1	0.090110
6.550017	0.1	0.092671
6.551683	0.1	0.092937
6.553350	0.1	0.089826
6.555017	0.1	0.085337
6.556683	0.1	0.083433
6.558350	0.1	0.086823
6.560017	0.1	0.094590
6.561683	0.1	0.103125
6.563350	0.1	0.109402
6.565017	0.1	0.112616
6.566683	0.1	0.113589
6.568350	0.1	0.113724
6.570017	0.1	0.113663
6.571683	0.1	0.112723
6.573350	0.1	0.110385
6.575017	0.1	0.107693
6.576683	0.1	0.106525
6.578350	0.1	0.108276
6.580017	0.1	0.112965
6.581683	0.1	0.119051
6.583350	0.1	0.124732
6.585017	0.1	0.129044
6.586683	0.1	0.131615
6.588350	0.1	0.132062
6.590017	0.1	0.130436
6.591683	0.1	0.128294
6.593350	0.1	0.127992
6.595017	0.1	0.130637
6.596683	0.1	0.135531
6.598350	0.1	0.141291
6.600017	0.1	0.147149
6.601683	0.1	0.153212
6.603350	0.1	0.159633
6.605017	0.1	0.166316
6.606683	0.1	0.172909
6.608350	0.1	0.178404
6.610017	0.1	0.181734
6.611683	0.1	0.182767
6.613350	0.1	0.181920
6.615017	0.1	0.180067
6.616683	0.1	0.178888
6.618350	0.1	0.179564
6.620017	0.1	0.181342
6.621683	0.1	0.182507
6.623350	0.1	0.182935
6.625017	0.1	0.184677
6.626683	0.1	0.189221
6.628350	0.1	0.195177
6.630017	0.1	0.199890
6.631683	0.1	0.202581
6.633350	0.1	0.204397
6.635017	0.1	0.206153
6.636683	0.1	0.207638
6.638350	0.1	0.208998
6.640017	0.1	0.211424
6.641683	0.1	0.215760
6.643350	0.1	0.221520
6.645017	0.1	0.227750
6.646683	0.1	0.233888
6.648350	0.1	0.240034
6.650017	0.1	0.246479
6.651683	0.1	0.252905
6.653350	0.1	0.258791
6.655017	0.1	0.264193
6.656683	0.1	0.269529
6.658350	0.1	0.274987
6.660017	0.1	0.280454
6.661683	0.1	0.285595
6.663350	0.1	0.289856
6.665017	0.1	0.292938
6.666683	0.1	0.295462
6.668350	0.1	0.298568
6.670017	0.1	0.302573
6.671683	0.1	0.306200
6.673350	0.1	0.307919
6.675017	0.1	0.307783
6.676683	0.1	0.307220
6.678350	0.1	0.307867
6.680017	0.1	0.311015
6.681683	0.1	0.316883
6.683350	0.1	0.324622
6.685017	0.1	0.332831
6.686683	0.1	0.339258
6.688350	0.1	0.341577
6.690017	0.1	0.339514
6.691683	0.1	0.335220
6.693350	0.1	0.331113
6.695017	0.1	0.328021
6.696683	0.1	0.325958
6.698350	0.1	0.325511
6.700017	0.1	0.327118
6.701683	0.1	0.330401
6.703350	0.1	0.334759
6.705017	0.1	0.339467
6.706683	0.1	0.343351
6.708350	0.1	0.345442
6.710017	0.1	0.345693
6.711683	0.1	0.344585
6.713350	0.1	0.342559
6.715017	0.1	0.339695
6.716683	0.1	0.335863
6.718350	0.1	0.331583
6.720017	0.1	0.328347
6.721683	0.1	0.327360
6.723350	0.1	0.328189
6.725017	0.1	0.329418
6.726683	0.1	0.330159
6.728350	0.1	0.330568
6.730017	0.1	0.331220
6.731683	0.1	0.332352
6.733350	0.1	0.334056
6.735017	0.1	0.336585
6.736683	0.1	0.339560
6.738350	0.1	0.341991
6.740017	0.1	0.343472
6.741683	0.1	0.344254
6.743350	0.1	0.344580
6.745017	0.1	0.344729
6.746683	0.1	0.344929
6.748350	0.1	0.344780
6.750017	0.1	0.343081
6.751683	0.1	0.338992
6.753350	0.1	0.333600
6.755017	0.1	0.329232
6.756683	0.1	0.327509
6.758350	0.1	0.328831
6.760017	0.1	0.332389
6.761683	0.1	0.336301
6.763350	0.1	0.338522
6.765017	0.1	0.338014
6.766683	0.1	0.335649
6.768350	0.1	0.333092
6.770017	0.1	0.330331
6.771683	0.1	0.326075
6.773350	0.1	0.320436
6.775017	0.1	0.315667
6.776683	0.1	0.314415
6.778350	0.1	0.317707
6.780017	0.1	0.324161
6.781683	0.1	0.330741
6.783350	0.1	0.334671
6.785017	0.1	0.335053
6.786683	0.1	0.333241
6.788350	0.1	0.331630
6.790017	0.1	0.331625
6.791683	0.1	0.332696
6.793350	0.1	0.333553
6.795017	0.1	0.333628
6.796683	0.1	0.332929
6.798350	0.1	0.331532
6.800017	0.1	0.329958
6.801683	0.1	0.329064
6.803350	0.1	0.328636
6.805017	0.1	0.327267
6.806683	0.1	0.324645
6.808350	0.1	0.322321
6.810017	0.1	0.321693
6.811683	0.1	0.323043
6.813350	0.1	0.326056
6.815017	0.1	0.329609
6.816683	0.1	0.331989
6.818350	0.1	0.332687
6.820017	0.1	0.333008
6.821683	0.1	0.334415
6.823350	0.1	0.336864
6.825017	0.1	0.338932
6.826683	0.1	0.339076
6.828350	0.1	0.336762
6.830017	0.1	0.333143
6.831683	0.1	0.330382
6.833350	0.1	0.330042
6.835017	0.1	0.332426
6.836683	0.1	0.336668
6.838350	0.1	0.341055
6.840017	0.1	0.344147
6.841683	0.1	0.345591
6.843350	0.1	0.345437
6.845017	0.1	0.343202
6.846683	0.1	0.338433
6.848350	0.1	0.332315
6.850017	0.1	0.327830
6.851683	0.1	0.327472
6.853350	0.1	0.330787
6.855017	0.1	0.335090
6.856683	0.1	0.338051
6.858350	0.1	0.338829
6.860017	0.1	0.337642
6.861683	0.1	0.335728
6.863350	0.1	0.335025
6.865017	0.1	0.336603
6.866683	0.1	0.339276
6.868350	0.1	0.340533
6.870017	0.1	0.339425
6.871683	0.1	0.337581
6.873350	0.1	0.337134
6.875017	0.1	0.338382
6.876683	0.1	0.340152
6.878350	0.1	0.341660
6.880017	0.1	0.342652
6.881683	0.1	0.342247
6.883350	0.1	0.339076
6.885017	0.1	0.332897
6.886683	0.1	0.325670
6.888350	0.1	0.320217
6.890017	0.1	0.317893
6.891683	0.1	0.318405
6.893350	0.1	0.321320
6.895017	0.1	0.326210
6.896683	0.1	0.331951
6.898350	0.1	0.337618
6.900017	0.1	0.342820
6.901683	0.1	0.346350
6.903350	0.1	0.346494
6.905017	0.1	0.342848
6.906683	0.1	0.336622
6.908350	0.1	0.329837
6.910017	0.1	0.324287
6.911683	0.1	0.320761
6.913350	0.1	0.319434
6.915017	0.1	0.320231
6.916683	0.1	0.322429
6.918350	0.1	0.324706
6.920017	0.1	0.326061
6.921683	0.1	0.326713
6.923350	0.1	0.327798
6.925017	0.1	0.329744
6.926683	0.1	0.331649
6.928350	0.1	0.333292
6.930017	0.1	0.336287
6.931683	0.1	0.341320
6.933350	0.1	0.345702
6.935017	0.1	0.345977
6.936683	0.1	0.341879
6.938350	0.1	0.336543
6.940017	0.1	0.333549
6.941683	0.1	0.334335
6.943350	0.1	0.337460
6.945017	0.1	0.340166
6.946683	0.1	0.340878
6.948350	0.1	0.339765
6.950017	0.1	0.337684
6.951683	0.1	0.335844
6.953350	0.1	0.335407
6.955017	0.1	0.336710
6.956683	0.1	0.339281
6.958350	0.1	0.342354
6.960017	0.1	0.345148
6.961683	0.1	0.346550
6.963350	0.1	0.345311
6.965017	0.1	0.341535
6.966683	0.1	0.337097
6.968350	0.1	0.334140
6.970017	0.1	0.333856
6.971683	0.1	0.336207
6.973350	0.1	0.339691
6.975017	0.1	0.341777
6.976683	0.1	0.340510
6.978350	0.1	0.336207
6.980017	0.1	0.331365
6.981683	0.1	0.328422
6.983350	0.1	0.328114
6.985017	0.1	0.329413
6.986683	0.1	0.330606
6.988350	0.1	0.330848
6.990017	0.1	0.330610
6.991683	0.1	0.330443
6.993350	0.1	0.330522
6.995017	0.1	0.331053
6.996683	0.1	0.331518
6.998350	0.1	0.330443
7.000017	0.1	0.327509
7.001683	0.1	0.324785
7.003350	0.1	0.324473
7.005017	0.1	0.326443
7.006683	0.1	0.328822
7.008350	0.1	0.330070
7.010017	0.1	0.329996
7.011683	0.1	0.329441
7.013350	0.1	0.329493
7.015017	0.1	0.330936
7.016683	0.1	0.333712
7.018350	0.1	0.336571
7.020017	0.1	0.338103
7.021683	0.1	0.338280
7.023350	0.1	0.338564
7.025017	0.1	0.340077
7.026683	0.1	0.341819
7.028350	0.1	0.341623
7.030017	0.1	0.338252
7.031683	0.1	0.331942
7.033350	0.1	0.324403
7.035017	0.1	0.318284
7.036683	0.1	0.315774
7.038350	0.1	0.317595
7.040017	0.1	0.322987
7.041683	0.1	0.329963
7.043350	0.1	0.335900
7.045017	0.1	0.339192
7.046683	0.1	0.340096
7.048350	0.1	0.339635
7.050017	0.1	0.338717
7.051683	0.1	0.337888
7.053350	0.1	0.336808
7.055017	0.1	0.334689
7.056683	0.1	0.331448
7.058350	0.1	0.327826
7.060017	0.1	0.324603
7.061683	0.1	0.322172
7.063350	0.1	0.320999
7.065017	0.1	0.321488
7.066683	0.1	0.322768
7.068350	0.1	0.322917
7.070017	0.1	0.321381
7.071683	0.1	0.319667
7.073350	0.1	0.319066
7.075017	0.1	0.319593
7.076683	0.1	0.320845
7.078350	0.1	0.322317
7.080017	0.1	0.323467
7.081683	0.1	0.324156
7.083350	0.1	0.324980
7.085017	0.1	0.326661
7.086683	0.1	0.328738
7.088350	0.1	0.329842
7.090017	0.1	0.329348
7.091683	0.1	0.327635
7.093350	0.1	0.325446
7.095017	0.1	0.323793
7.096683	0.1	0.323225
7.098350	0.1	0.322713
7.100017	0.1	0.320724
7.101683	0.1	0.317558
7.103350	0.1	0.315206
7.105017	0.1	0.315178
7.106683	0.1	0.317525
7.108350	0.1	0.321353
7.110017	0.1	0.325656
7.111683	0.1	0.329609
7.113350	0.1	0.332170
7.115017	0.1	0.331975
7.116683	0.1	0.328487
7.118350	0.1	0.323183
7.120017	0.1	0.318978
7.121683	0.1	0.318233
7.123350	0.1	0.321139
7.125017	0.1	0.325488
7.126683	0.1	0.328259
7.128350	0.1	0.327858
7.130017	0.1	0.325153
7.131683	0.1	0.322144
7.133350	0.1	0.320468
7.135017	0.1	0.320855
7.136683	0.1	0.322429
7.138350	0.1	0.323127
7.140017	0.1	0.321604
7.141683	0.1	0.318019
7.143350	0.1	0.313474
7.145017	0.1	0.309832
7.146683	0.1	0.309269
7.148350	0.1	0.312622
7.150017	0.1	0.318466
7.151683	0.1	0.324664
7.153350	0.1	0.330065
7.155017	0.1	0.334396
7.156683	0.1	0.337292
7.158350	0.1	0.338089
7.160017	0.1	0.336701
7.161683	0.1	0.333954
7.163350	0.1	0.330880
7.165017	0.1	0.328491
7.166683	0.1	0.327630
7.168350	0.1	0.328100
7.170017	0.1	0.328971
7.171683	0.1	0.329446
7.173350	0.1	0.328678
7.175017	0.1	0.325958
7.176683	0.1	0.321618
7.178350	0.1	0.316720
7.180017	0.1	0.312282
7.181683	0.1	0.309036
7.183350	0.1	0.307108
7.185017	0.1	0.306005
7.186683	0.1	0.305250
7.188350	0.1	0.304272
7.190017	0.1	0.302438
7.191683	0.1	0.299853
7.193350	0.1	0.297162
7.195017	0.1	0.294754
7.196683	0.1	0.292775
7.198350	0.1	0.291611
7.200017	0.1	0.291923
7.201683	0.1	0.294042
7.203350	0.1	0.297930
7.205017	0.1	0.303695
7.206683	0.1	0.311099
7.208350	0.1	0.318540
7.210017	0.1	0.323337
7.211683	0.1	0.323607
7.213350	0.1	0.319947
7.215017	0.1	0.314834
7.216683	0.1	0.310428
7.218350	0.1	0.307187
7.220017	0.1	0.303956
7.221683	0.1	0.298982
7.223350	0.1	0.291779
7.225017	0.1	0.283709
7.226683	0.1	0.276701
7.228350	0.1	0.271914
7.230017	0.1	0.269865
7.231683	0.1	0.270936
7.233350	0.1	0.274950
7.235017	0.1	0.280100
7.236683	0.1	0.283453
7.238350	0.1	0.283434
7.240017	0.1	0.280850
7.241683	0.1	0.277483
7.243350	0.1	0.274745
7.245017	0.1	0.272975
7.246683	0.1	0.271699
7.248350	0.1	0.270600
7.250017	0.1	0.269189
7.251683	0.1	0.266610
7.253350	0.1	0.262712
7.255017	0.1	0.258344
7.256683	0.1	0.254721
7.258350	0.1	0.252924
7.260017	0.1	0.253348
7.261683	0.1	0.255005
7.263350	0.1	0.255988
7.265017	0.1	0.255071
7.266683	0.1	0.252826
7.268350	0.1	0.250633
7.270017	0.1	0.248929
7.271683	0.1	0.247182
7.273350	0.1	0.245092
7.275017	0.1	0.242819
7.276683	0.1	0.241124
7.278350	0.1	0.240863
7.280017	0.1	0.241389
7.281683	0.1	0.241525
7.283350	0.1	0.242097
7.285017	0.1	0.244817
7.286683	0.1	0.249492
7.288350	0.1	0.253981
7.290017	0.1	0.255913
7.291683	0.1	0.254107
7.293350	0.1	0.248412
7.295017	0.1	0.239206
7.296683	0.1	0.228579
7.298350	0.1	0.220439
7.300017	0.1	0.217236
7.301683	0.1	0.217855
7.303350	0.1	0.219387
7.305017	0.1	0.219997
7.306683	0.1	0.219941
7.308350	0.1	0.220137
7.310017	0.1	0.220402
7.311683	0.1	0.219578
7.313350	0.1	0.216872
7.315017	0.1	0.213142
7.316683	0.1	0.210144
7.318350	0.1	0.208388
7.320017	0.1	0.206982
7.321683	0.1	0.205194
7.323350	0.1	0.202805
7.325017	0.1	0.199960
7.326683	0.1	0.197608
7.328350	0.1	0.196882
7.330017	0.1	0.197543
7.331683	0.1	0.198032
7.333350	0.1	0.197329
7.335017	0.1	0.195629
7.336683	0.1	0.192886
7.338350	0.1	0.188611
7.340017	0.1	0.183466
7.341683	0.1	0.179149
7.343350	0.1	0.176681
7.345017	0.1	0.175838
7.346683	0.1	0.175810
7.348350	0.1	0.175624
7.350017	0.1	0.174302
7.351683	0.1	0.171307
7.353350	0.1	0.167019
7.355017	0.1	0.162590
7.356683	0.1	0.159363
7.358350	0.1	0.158297
7.360017	0.1	0.159536
7.361683	0.1	0.162120
7.363350	0.1	0.164248
7.365017	0.1	0.164132
7.366683	0.1	0.161063
7.368350	0.1	0.156197
7.370017	0.1	0.151945
7.371683	0.1	0.149915
7.373350	0.1	0.149743
7.375017	0.1	0.149761
7.376683	0.1	0.148527
7.378350	0.1	0.145896
7.380017	0.1	0.142795
7.381683	0.1	0.140104
7.383350	0.1	0.138031
7.385017	0.1	0.136280
7.386683	0.1	0.134651
7.388350	0.1	0.133370
7.390017	0.1	0.133091
7.391683	0.1	0.134613
7.393350	0.1	0.138017
7.395017	0.1	0.142055
7.396683	0.1	0.145049
7.398350	0.1	0.145994
7.400017	0.1	0.145203
7.401683	0.1	0.144234
7.403350	0.1	0.144192
7.405017	0.1	0.144299
7.406683	0.1	0.142977
7.408350	0.1	0.140253
7.410017	0.1	0.138003
7.411683	0.1	0.137636
7.413350	0.1	0.138404
7.415017	0.1	0.138674
7.416683	0.1	0.138269
7.418350	0.1	0.138427
7.420017	0.1	0.139847
7.421683	0.1	0.141957
7.423350	0.1	0.143717
7.425017	0.1	0.144430
7.426683	0.1	0.143885
7.428350	0.1	0.142083
7.430017	0.1	0.139354
7.431683	0.1	0.136811
7.433350	0.1	0.135731
7.435017	0.1	0.136127
7.436683	0.1	0.136788
7.438350	0.1	0.136420
7.440017	0.1	0.134329
7.441683	0.1	0.130460
7.443350	0.1	0.125673
7.445017	0.1	0.121724
7.446683	0.1	0.120387
7.448350	0.1	0.122231
7.450017	0.1	0.126087
7.451683	0.1	0.130013
7.453350	0.1	0.132336
7.455017	0.1	0.131805
7.456683	0.1	0.128350
7.458350	0.1	0.123768
7.460017	0.1	0.120071
7.461683	0.1	0.118087
7.463350	0.1	0.118134
7.465017	0.1	0.120043
7.466683	0.1	0.122515
7.468350	0.1	0.123968
7.470017	0.1	0.123805
7.471683	0.1	0.122874
7.473350	0.1	0.123102
7.475017	0.1	0.125654
7.476683	0.1	0.129738
7.478350	0.1	0.133472
7.480017	0.1	0.135135
7.481683	0.1	0.133854
7.483350	0.1	0.129854
7.485017	0.1	0.124220
7.486683	0.1	0.118534
7.488350	0.1	0.114162
7.490017	0.1	0.111768
7.491683	0.1	0.111382
7.493350	0.1	0.112536
7.495017	0.1	0.114832
7.496683	0.1	0.118162
7.498350	0.1	0.121733
7.500017	0.1	0.124029
7.501683	0.1	0.124364
7.503350	0.1	0.123545
7.505017	0.1	0.122748
7.506683	0.1	0.122422
7.508350	0.1	0.122404
7.510017	0.1	0.122301
7.511683	0.1	0.121798
7.513350	0.1	0.120886
7.515017	0.1	0.119973
7.516683	0.1	0.119358
7.518350	0.1	0.118562
7.520017	0.1	0.116313
7.521683	0.1	0.111870
7.523350	0.1	0.106553
7.525017	0.1	0.102981
7.526683	0.1	0.102441
7.528350	0.1	0.104206
7.530017	0.1	0.107028
7.531683	0.1	0.109901
7.533350	0.1	0.111833
7.535017	0.1	0.112080
7.536683	0.1	0.110818
7.538350	0.1	0.109333
7.540017	0.1	0.108895
7.541683	0.1	0.109468
7.543350	0.1	0.110161
7.545017	0.1	0.110343
7.546683	0.1	0.109877
7.548350	0.1	0.108723
7.550017	0.1	0.107004
7.551683	0.1	0.105570
7.553350	0.1	0.105542
7.555017	0.1	0.107065
7.556683	0.1	0.109607
7.558350	0.1	0.112676
7.560017	0.1	0.115293
7.561683	0.1	0.115922
7.563350	0.1	0.113961
7.565017	0.1	0.110976
7.566683	0.1	0.109538
7.568350	0.1	0.110320
7.570017	0.1	0.111447
7.571683	0.1	0.111223
7.573350	0.1	0.110068
7.575017	0.1	0.108969
7.576683	0.1	0.107782
7.578350	0.1	0.105989
7.580017	0.1	0.103903
7.581683	0.1	0.102711
7.583350	0.1	0.103796
7.585017	0.1	0.107344
7.586683	0.1	0.111903
7.588350	0.1	0.116164
7.590017	0.1	0.120173
7.591683	0.1	0.124024
7.593350	0.1	0.126781
7.595017	0.1	0.127018
7.596683	0.1	0.123819
7.598350	0.1	0.117975
7.600017	0.1	0.112201
7.601683	0.1	0.109416
7.603350	0.1	0.110762
7.605017	0.1	0.115144
7.606683	0.1	0.120434
7.608350	0.1	0.124900
7.610017	0.1	0.127316
7.611683	0.1	0.126855
7.613350	0.1	0.123759
7.615017	0.1	0.119261
7.616683	0.1	0.114446
7.618350	0.1	0.110124
7.620017	0.1	0.107018
7.621683	0.1	0.105151
7.623350	0.1	0.103917
7.625017	0.1	0.103326
7.626683	0.1	0.104420
7.628350	0.1	0.107884
7.630017	0.1	0.112955
7.631683	0.1	0.117877
7.633350	0.1	0.120709
7.635017	0.1	0.120210
7.636683	0.1	0.116960
7.638350	0.1	0.113458
7.640017	0.1	0.112117
7.641683	0.1	0.112993
7.643350	0.1	0.113975
7.645017	0.1	0.113347
7.646683	0.1	0.111335
7.648350	0.1	0.109202
7.650017	0.1	0.108038
7.651683	0.1	0.108480
7.653350	0.1	0.110846
7.655017	0.1	0.114893
7.656683	0.1	0.119270
7.658350	0.1	0.121919
7.660017	0.1	0.121552
7.661683	0.1	0.118837
7.663350	0.1	0.115973
7.665017	0.1	0.114958
7.666683	0.1	0.116616
7.668350	0.1	0.120793
7.670017	0.1	0.126404
7.671683	0.1	0.131526
7.673350	0.1	0.134320
7.675017	0.1	0.134106
7.676683	0.1	0.131819
7.678350	0.1	0.129370
7.680017	0.1	0.128387
7.681683	0.1	0.129407
7.683350	0.1	0.131712
7.685017	0.1	0.133784
7.686683	0.1	0.134269
7.688350	0.1	0.132741
7.690017	0.1	0.129323
7.691683	0.1	0.124066
7.693350	0.1	0.117449
7.695017	0.1	0.111344
7.696683	0.1	0.108522
7.698350	0.1	0.110329
7.700017	0.1	0.115302
7.701683	0.1	0.120625
7.703350	0.1	0.123964
7.705017	0.1	0.124453
7.706683	0.1	0.123219
7.708350	0.1	0.122143
7.710017	0.1	0.121812
7.711683	0.1	0.121319
7.713350	0.1	0.120006
7.715017	0.1	0.118362
7.716683	0.1	0.117105
7.718350	0.1	0.116793
7.720017	0.1	0.117691
7.721683	0.1	0.119004
7.723350	0.1	0.119205
7.725017	0.1	0.117845
7.726683	0.1	0.116131
7.728350	0.1	0.115484
7.730017	0.1	0.116457
7.731683	0.1	0.118604
7.733350	0.1	0.120364
7.735017	0.1	0.119982
7.736683	0.1	0.117118
7.738350	0.1	0.113407
7.740017	0.1	0.111721
7.741683	0.1	0.113943
7.743350	0.1	0.118888
7.745017	0.1	0.123261
7.746683	0.1	0.124746
7.748350	0.1	0.123316
7.750017	0.1	0.119954
7.751683	0.1	0.115447
7.753350	0.1	0.111032
7.755017	0.1	0.108369
7.756683	0.1	0.107549
7.758350	0.1	0.106422
7.760017	0.1	0.103386
7.761683	0.1	0.099763
7.763350	0.1	0.098073
7.765017	0.1	0.099093
7.766683	0.1	0.101393
7.768350	0.1	0.103028
7.770017	0.1	0.103284
7.771683	0.1	0.102920
7.773350	0.1	0.102920
7.775017	0.1	0.103763
7.776683	0.1	0.105314
7.778350	0.1	0.107046
7.780017	0.1	0.108485
7.781683	0.1	0.109142
7.783350	0.1	0.108783
7.785017	0.1	0.108168
7.786683	0.1	0.108113
7.788350	0.1	0.108085
7.790017	0.1	0.107051
7.791683	0.1	0.105016
7.793350	0.1	0.103083
7.795017	0.1	0.102776
7.796683	0.1	0.104895
7.798350	0.1	0.108434
7.800017	0.1	0.110879
7.801683	0.1	0.110292
7.803350	0.1	0.107083
7.805017	0.1	0.103358
7.806683	0.1	0.101021
7.808350	0.1	0.100988
7.810017	0.1	0.103037
7.811683	0.1	0.105770
7.813350	0.1	0.107801
7.815017	0.1	0.108881
7.816683	0.1	0.109314
7.818350	0.1	0.109267
7.820017	0.1	0.109221
7.821683	0.1	0.109836
7.823350	0.1	0.111163
7.825017	0.1	0.112611
7.826683	0.1	0.113570
7.828350	0.1	0.113863
7.830017	0.1	0.113654
7.831683	0.1	0.112881
7.833350	0.1	0.111470
7.835017	0.1	0.110213
7.836683	0.1	0.110273
7.838350	0.1	0.112229
7.840017	0.1	0.116299
7.841683	0.1	0.122180
7.843350	0.1	0.128415
7.845017	0.1	0.133109
7.846683	0.1	0.135540
7.848350	0.1	0.136588
7.850017	0.1	0.137854
7.851683	0.1	0.140313
7.853350	0.1	0.143000
7.855017	0.1	0.143368
7.856683	0.1	0.140388
7.858350	0.1	0.136313
7.860017	0.1	0.134292
7.861683	0.1	0.135503
7.863350	0.1	0.138939
7.865017	0.1	0.142595
7.866683	0.1	0.144327
7.868350	0.1	0.142823
7.870017	0.1	0.138693
7.871683	0.1	0.134315
7.873350	0.1	0.132392
7.875017	0.1	0.134371
7.876683	0.1	0.139931
7.878350	0.1	0.147726
7.880017	0.1	0.155875
7.881683	0.1	0.161915
7.883350	0.1	0.163899
7.885017	0.1	0.162064
7.886683	0.1	0.158525
7.888350	0.1	0.155112
7.890017	0.1	0.152956
7.891683	0.1	0.153882
7.893350	0.1	0.159000
7.895017	0.1	0.166162
7.896683	0.1	0.171601
7.898350	0.1	0.173743
7.900017	0.1	0.173864
7.901683	0.1	0.173589
7.903350	0.1	0.173189
7.905017	0.1	0.172816
7.906683	0.1	0.173817
7.908350	0.1	0.177720
7.910017	0.1	0.184001
7.911683	0.1	0.189729
7.913350	0.1	0.192635
7.915017	0.1	0.193357
7.916683	0.1	0.193892
7.918350	0.1	0.195536
7.920017	0.1	0.198409
7.921683	0.1	0.201752
7.923350	0.1	0.204137
7.925017	0.1	0.204234
7.926683	0.1	0.202381
7.928350	0.1	0.200602
7.930017	0.1	0.200281
7.931683	0.1	0.200830
7.933350	0.1	0.200830
7.935017	0.1	0.199727
7.936683	0.1	0.198521
7.938350	0.1	0.198791
7.940017	0.1	0.200830
7.941683	0.1	0.203107
7.943350	0.1	0.204016
7.945017	0.1	0.203624
7.946683	0.1	0.203052
7.948350	0.1	0.203033
7.950017	0.1	0.203629
7.951683	0.1	0.204630
7.953350	0.1	0.205920
7.955017	0.1	0.207545
7.956683	0.1	0.209920
7.958350	0.1	0.214223
7.960017	0.1	0.221166
7.961683	0.1	0.229343
7.963350	0.1	0.235559
7.965017	0.1	0.237129
7.966683	0.1	0.234093
7.968350	0.1	0.228859
7.970017	0.1	0.223829
7.971683	0.1	0.220416
7.973350	0.1	0.219122
7.975017	0.1	0.219285
7.976683	0.1	0.219876
7.978350	0.1	0.220607
7.980017	0.1	0.221538
7.981683	0.1	0.222498
7.983350	0.1	0.223410
7.985017	0.1	0.224560
7.986683	0.1	0.226335
7.988350	0.1	0.228737
7.990017	0.1	0.230861
7.991683	0.1	0.231452
7.993350	0.1	0.230656
7.995017	0.1	0.230353
7.996683	0.1	0.232155
7.998350	0.1	0.235783
8.000017	0.1	0.239750
8.001683	0.1	0.242838
8.003350	0.1	0.244374
8.005017	0.1	0.243918
8.006683	0.1	0.241487
8.008350	0.1	0.238381
8.010017	0.1	0.237203
8.011683	0.1	0.239792
8.013350	0.1	0.244705
8.015017	0.1	0.248342
8.016683	0.1	0.248756
8.018350	0.1	0.247061
8.020017	0.1	0.245599
8.021683	0.1	0.245813
8.023350	0.1	0.247094
8.025017	0.1	0.247578
8.026683	0.1	0.246321
8.028350	0.1	0.244249
8.030017	0.1	0.243094
8.031683	0.1	0.243746
8.033350	0.1	0.245767
8.035017	0.1	0.247741
8.036683	0.1	0.247667
8.038350	0.1	0.244137
8.040017	0.1	0.238242
8.041683	0.1	0.233566
8.043350	0.1	0.233464
8.045017	0.1	0.238190
8.046683	0.1	0.244719
8.048350	0.1	0.249813
8.050017	0.1	0.252486
8.051683	0.1	0.253185
8.053350	0.1	0.252477
8.055017	0.1	0.250954
8.056683	0.1	0.249208
8.058350	0.1	0.247695
8.060017	0.1	0.246838
8.061683	0.1	0.247038
8.063350	0.1	0.247355
8.065017	0.1	0.245199
8.066683	0.1	0.239708
8.068350	0.1	0.233655
8.070017	0.1	0.230521
8.071683	0.1	0.231601
8.073350	0.1	0.236016
8.075017	0.1	0.241683
8.076683	0.1	0.246428
8.078350	0.1	0.248854
8.080017	0.1	0.248305
8.081683	0.1	0.244966
8.083350	0.1	0.240118
8.085017	0.1	0.235112
8.086683	0.1	0.230423
8.088350	0.1	0.226549
8.090017	0.1	0.224784
8.091683	0.1	0.226172
8.093350	0.1	0.229757
8.095017	0.1	0.232728
8.096683	0.1	0.233189
8.098350	0.1	0.232370
8.100017	0.1	0.233008
8.101683	0.1	0.235979
8.103350	0.1	0.239550
8.105017	0.1	0.241729
8.106683	0.1	0.242405
8.108350	0.1	0.242819
8.110017	0.1	0.244095
8.111683	0.1	0.246675
8.113350	0.1	0.249892
8.115017	0.1	0.252337
8.116683	0.1	0.253646
8.118350	0.1	0.254624
8.120017	0.1	0.255099
8.121683	0.1	0.253678
8.123350	0.1	0.250037
8.125017	0.1	0.245883
8.126683	0.1	0.243364
8.128350	0.1	0.243126
8.130017	0.1	0.244537
8.131683	0.1	0.246898
8.133350	0.1	0.249352
8.135017	0.1	0.250768
8.136683	0.1	0.250493
8.138350	0.1	0.248821
8.140017	0.1	0.246717
8.141683	0.1	0.244789
8.143350	0.1	0.242852
8.145017	0.1	0.240826
8.146683	0.1	0.239345
8.148350	0.1	0.239220
8.150017	0.1	0.240533
8.151683	0.1	0.242437
8.153350	0.1	0.244169
8.155017	0.1	0.245720
8.156683	0.1	0.247094
8.158350	0.1	0.247434
8.160017	0.1	0.245743
8.161683	0.1	0.241972
8.163350	0.1	0.236928
8.165017	0.1	0.232067
8.166683	0.1	0.229226
8.168350	0.1	0.229552
8.170017	0.1	0.232644
8.171683	0.1	0.236821
8.173350	0.1	0.240328
8.175017	0.1	0.242405
8.176683	0.1	0.243024
8.178350	0.1	0.242582
8.180017	0.1	0.242167
8.181683	0.1	0.243476
8.183350	0.1	0.247941
8.185017	0.1	0.255327
8.186683	0.1	0.263448
8.188350	0.1	0.269832
8.190017	0.1	0.272938
8.191683	0.1	0.272188
8.193350	0.1	0.268263
8.195017	0.1	0.263182
8.196683	0.1	0.259331
8.198350	0.1	0.258065
8.200017	0.1	0.259210
8.201683	0.1	0.261702
8.203350	0.1	0.263862
8.205017	0.1	0.263718
8.206683	0.1	0.260114
8.208350	0.1	0.253641
8.210017	0.1	0.246642
8.211683	0.1	0.241729
8.213350	0.1	0.239811
8.215017	0.1	0.239857
8.216683	0.1	0.240677
8.218350	0.1	0.242381
8.220017	0.1	0.245101
8.221683	0.1	0.247527
8.223350	0.1	0.248528
8.225017	0.1	0.248696
8.226683	0.1	0.249157
8.228350	0.1	0.250172
8.230017	0.1	0.251131
8.231683	0.1	0.250936
8.233350	0.1	0.248728
8.235017	0.1	0.245003
8.236683	0.1	0.241417
8.238350	0.1	0.239247
8.240017	0.1	0.238749
8.241683	0.1	0.239783
8.243350	0.1	0.241962
8.245017	0.1	0.244281
8.246683	0.1	0.245697
8.248350	0.1	0.246065
8.250017	0.1	0.246088
8.251683	0.1	0.246344
8.253350	0.1	0.246610
8.255017	0.1	0.246679
8.256683	0.1	0.246842
8.258350	0.1	0.246931
8.260017	0.1	0.245958
8.261683	0.1	0.243192
8.263350	0.1	0.238977
8.265017	0.1	0.234833
8.266683	0.1	0.232733
8.268350	0.1	0.233804
8.270017	0.1	0.237217
8.271683	0.1	0.240910
8.273350	0.1	0.243573
8.275017	0.1	0.244682
8.276683	0.1	0.243410
8.278350	0.1	0.239522
8.280017	0.1	0.234353
8.281683	0.1	0.230116
8.283350	0.1	0.228621
8.285017	0.1	0.229925
8.286683	0.1	0.232109
8.288350	0.1	0.233119
8.290017	0.1	0.232137
8.291683	0.1	0.229273
8.293350	0.1	0.225208
8.295017	0.1	0.221203
8.296683	0.1	0.218777
8.298350	0.1	0.218814
8.300017	0.1	0.220714
8.301683	0.1	0.222847
8.303350	0.1	0.224514
8.305017	0.1	0.226754
8.306683	0.1	0.230405
8.308350	0.1	0.234675
8.310017	0.1	0.238307
8.311683	0.1	0.240491
8.313350	0.1	0.240314
8.315017	0.1	0.236719
8.316683	0.1	0.229790
8.318350	0.1	0.221878
8.320017	0.1	0.216258
8.321683	0.1	0.214330
8.323350	0.1	0.214973
8.325017	0.1	0.216132
8.326683	0.1	0.216444
8.328350	0.1	0.215555
8.330017	0.1	0.213794
8.331683	0.1	0.211331
8.333350	0.1	0.207732
8.335017	0.1	0.202791
8.336683	0.1	0.197152
8.338350	0.1	0.191969
8.340017	0.1	0.188639
8.341683	0.1	0.188872
8.343350	0.1	0.193506
8.345017	0.1	0.201506
8.346683	0.1	0.210954
8.348350	0.1	0.219964
8.350017	0.1	0.226446
8.351683	0.1	0.228719
8.353350	0.1	0.226870
8.355017	0.1	0.222549
8.356683	0.1	0.217515
8.358350	0.1	0.212672
8.360017	0.1	0.208118
8.361683	0.1	0.204081
8.363350	0.1	0.201408
8.365017	0.1	0.200900
8.366683	0.1	0.202660
8.368350	0.1	0.205920
8.370017	0.1	0.209142
8.371683	0.1	0.210684
8.373350	0.1	0.209943
8.375017	0.1	0.207946
8.376683	0.1	0.206269
8.378350	0.1	0.205529
8.380017	0.1	0.205454
8.381683	0.1	0.205822
8.383350	0.1	0.206265
8.385017	0.1	0.206097
8.386683	0.1	0.204979
8.388350	0.1	0.203075
8.390017	0.1	0.200737
8.391683	0.1	0.198358
8.393350	0.1	0.196267
8.395017	0.1	0.194311
8.396683	0.1	0.191927
8.398350	0.1	0.189147
8.400017	0.1	0.186814
8.401683	0.1	0.185613
8.403350	0.1	0.185426
8.405017	0.1	0.185519
8.406683	0.1	0.185324
8.408350	0.1	0.185245
8.410017	0.1	0.186176
8.411683	0.1	0.188411
8.413350	0.1	0.191461
8.415017	0.1	0.194600
8.416683	0.1	0.197114
8.418350	0.1	0.198106
8.420017	0.1	0.197217
8.421683	0.1	0.195503
8.423350	0.1	0.194297
8.425017	0.1	0.193398
8.426683	0.1	0.191391
8.428350	0.1	0.187336
8.430017	0.1	0.181333
8.431683	0.1	0.174730
8.433350	0.1	0.169966
8.435017	0.1	0.168514
8.436683	0.1	0.169277
8.438350	0.1	0.170092
8.440017	0.1	0.169817
8.441683	0.1	0.168658
8.443350	0.1	0.167503
8.445017	0.1	0.167363
8.446683	0.1	0.168788
8.448350	0.1	0.171443
8.450017	0.1	0.174125
8.451683	0.1	0.175461
8.453350	0.1	0.175075
8.455017	0.1	0.173911
8.456683	0.1	0.172877
8.458350	0.1	0.171657
8.460017	0.1	0.169398
8.461683	0.1	0.166316
8.463350	0.1	0.163699
8.465017	0.1	0.162437
8.466683	0.1	0.162544
8.468350	0.1	0.163703
8.470017	0.1	0.164877
8.471683	0.1	0.164756
8.473350	0.1	0.163363
8.475017	0.1	0.161701
8.476683	0.1	0.160127
8.478350	0.1	0.158371
8.480017	0.1	0.156425
8.481683	0.1	0.154530
8.483350	0.1	0.152406
8.485017	0.1	0.149561
8.486683	0.1	0.146437
8.488350	0.1	0.144495
8.490017	0.1	0.144728
8.491683	0.1	0.146371
8.493350	0.1	0.147428
8.495017	0.1	0.146665
8.496683	0.1	0.144499
8.498350	0.1	0.141757
8.500017	0.1	0.138665
8.501683	0.1	0.135559
8.503350	0.1	0.133524
8.505017	0.1	0.133556
8.506683	0.1	0.135624
8.508350	0.1	0.138641
8.510017	0.1	0.140639
8.511683	0.1	0.139857
8.513350	0.1	0.136634
8.515017	0.1	0.133030
8.516683	0.1	0.130632
8.518350	0.1	0.129757
8.520017	0.1	0.129943
8.521683	0.1	0.130218
8.523350	0.1	0.129654
8.525017	0.1	0.128122
8.526683	0.1	0.126292
8.528350	0.1	0.124970
8.530017	0.1	0.124113
8.531683	0.1	0.122637
8.533350	0.1	0.119484
8.535017	0.1	0.115107
8.536683	0.1	0.111545
8.538350	0.1	0.110711
8.540017	0.1	0.113226
8.541683	0.1	0.118618
8.543350	0.1	0.125580
8.545017	0.1	0.131843
8.546683	0.1	0.134800
8.548350	0.1	0.133403
8.550017	0.1	0.129300
8.551683	0.1	0.125226
8.553350	0.1	0.123084
8.555017	0.1	0.123563
8.556683	0.1	0.126217
8.558350	0.1	0.129626
8.560017	0.1	0.131940
8.561683	0.1	0.131554
8.563350	0.1	0.127968
8.565017	0.1	0.122082
8.566683	0.1	0.115125
8.568350	0.1	0.107745
8.570017	0.1	0.100904
8.571683	0.1	0.096611
8.573350	0.1	0.096457
8.575017	0.1	0.099903
8.576683	0.1	0.105021
8.578350	0.1	0.110199
8.580017	0.1	0.114315
8.581683	0.1	0.116378
8.583350	0.1	0.116266
8.585017	0.1	0.115340
8.586683	0.1	0.115642
8.588350	0.1	0.118171
8.590017	0.1	0.121873
8.591683	0.1	0.124723
8.593350	0.1	0.125528
8.595017	0.1	0.124942
8.596683	0.1	0.125114
8.598350	0.1	0.127517
8.600017	0.1	0.131028
8.601683	0.1	0.132890
8.603350	0.1	0.131587
8.605017	0.1	0.128187
8.606683	0.1	0.125086
8.608350	0.1	0.123922
8.610017	0.1	0.124485
8.611683	0.1	0.124942
8.613350	0.1	0.123135
8.615017	0.1	0.118273
8.616683	0.1	0.111512
8.618350	0.1	0.104685
8.620017	0.1	0.099116
8.621683	0.1	0.095759
8.623350	0.1	0.095125
8.625017	0.1	0.096671
8.626683	0.1	0.099321
8.628350	0.1	0.102548
8.630017	0.1	0.106175
8.631683	0.1	0.109700
8.633350	0.1	0.112467
8.635017	0.1	0.114399
8.636683	0.1	0.116322
8.638350	0.1	0.118674
8.640017	0.1	0.120155
8.641683	0.1	0.119335
8.643350	0.1	0.116881
8.645017	0.1	0.114883
8.646683	0.1	0.114725
8.648350	0.1	0.116476
8.650017	0.1	0.119740
8.651683	0.1	0.123996
8.653350	0.1	0.128346
8.655017	0.1	0.131587
8.656683	0.1	0.132988
8.658350	0.1	0.132928
8.660017	0.1	0.132117
8.661683	0.1	0.130567
8.663350	0.1	0.128029
8.665017	0.1	0.124848
8.666683	0.1	0.121826
8.668350	0.1	0.119419
8.670017	0.1	0.117486
8.671683	0.1	0.115708
8.673350	0.1	0.114213
8.675017	0.1	0.113281
8.676683	0.1	0.112853
8.678350	0.1	0.113049
8.680017	0.1	0.114134
8.681683	0.1	0.115340
8.683350	0.1	0.115321
8.685017	0.1	0.113784
8.686683	0.1	0.111889
8.688350	0.1	0.111163
8.690017	0.1	0.111856
8.691683	0.1	0.112369
8.693350	0.1	0.111111
8.695017	0.1	0.108224
8.696683	0.1	0.104764
8.698350	0.1	0.101486
8.700017	0.1	0.099107
8.701683	0.1	0.098399
8.703350	0.1	0.099353
8.705017	0.1	0.101440
8.706683	0.1	0.104574
8.708350	0.1	0.108187
8.710017	0.1	0.110352
8.711683	0.1	0.109696
8.713350	0.1	0.106553
8.715017	0.1	0.101775
8.716683	0.1	0.095917
8.718350	0.1	0.090054
8.720017	0.1	0.086245
8.721683	0.1	0.086175
8.723350	0.1	0.089263
8.725017	0.1	0.093193
8.726683	0.1	0.096275
8.728350	0.1	0.098571
8.730017	0.1	0.101030
8.731683	0.1	0.103996
8.733350	0.1	0.106874
8.735017	0.1	0.108858
8.736683	0.1	0.109607
8.738350	0.1	0.109053
8.740017	0.1	0.106990
8.741683	0.1	0.103363
8.743350	0.1	0.098702
8.745017	0.1	0.093947
8.746683	0.1	0.089882
8.748350	0.1	0.086641
8.750017	0.1	0.083591
8.751683	0.1	0.080210
8.753350	0.1	0.077235
8.755017	0.1	0.076219
8.756683	0.1	0.078110
8.758350	0.1	0.082515
8.760017	0.1	0.088094
8.761683	0.1	0.093314
8.763350	0.1	0.097048
8.765017	0.1	0.099065
8.766683	0.1	0.099991
8.768350	0.1	0.100434
8.770017	0.1	0.100438
8.771683	0.1	0.099801
8.773350	0.1	0.098809
8.775017	0.1	0.098697
8.776683	0.1	0.100322
8.778350	0.1	0.102138
8.780017	0.1	0.101314
8.781683	0.1	0.097174
8.783350	0.1	0.091903
8.785017	0.1	0.088168
8.786683	0.1	0.087069
8.788350	0.1	0.088108
8.790017	0.1	0.090064
8.791683	0.1	0.092229
8.793350	0.1	0.094660
8.795017	0.1	0.097109
8.796683	0.1	0.098608
8.798350	0.1	0.098040
8.800017	0.1	0.095442
8.801683	0.1	0.092727
8.803350	0.1	0.091493
8.805017	0.1	0.090920
8.806683	0.1	0.089458
8.808350	0.1	0.086641
8.810017	0.1	0.082725
8.811683	0.1	0.078413
8.813350	0.1	0.074641
8.815017	0.1	0.071777
8.816683	0.1	0.069398
8.818350	0.1	0.066976
8.820017	0.1	0.065034
8.821683	0.1	0.065435
8.823350	0.1	0.069714
8.825017	0.1	0.077207
8.826683	0.1	0.085612
8.828350	0.1	0.092327
8.830017	0.1	0.095237
8.831683	0.1	0.093905
8.833350	0.1	0.090320
8.835017	0.1	0.087041
8.836683	0.1	0.085216
8.838350	0.1	0.084955
8.840017	0.1	0.086250
8.841683	0.1	0.088946
8.843350	0.1	0.092471
8.845017	0.1	0.095884
8.846683	0.1	0.098771
8.848350	0.1	0.101738
8.850017	0.1	0.105309
8.851683	0.1	0.108513
8.853350	0.1	0.109510
8.855017	0.1	0.107707
8.856683	0.1	0.104322
8.858350	0.1	0.100555
8.860017	0.1	0.096206
8.861683	0.1	0.090268
8.863350	0.1	0.082836
8.865017	0.1	0.076424
8.866683	0.1	0.074580
8.868350	0.1	0.078664
8.870017	0.1	0.086576
8.871683	0.1	0.094348
8.873350	0.1	0.098501
8.875017	0.1	0.097700
8.876683	0.1	0.093114
8.878350	0.1	0.087442
8.880017	0.1	0.082888
8.881683	0.1	0.080406
8.883350	0.1	0.080722
8.885017	0.1	0.083968
8.886683	0.1	0.088564
8.888350	0.1	0.092308
8.890017	0.1	0.094431
8.891683	0.1	0.095684
8.893350	0.1	0.096690
8.895017	0.1	0.097263
8.896683	0.1	0.097649
8.898350	0.1	0.098543
8.900017	0.1	0.100145
8.901683	0.1	0.102506
8.903350	0.1	0.105705
8.905017	0.1	0.109179
8.906683	0.1	0.112224
8.908350	0.1	0.114753
8.910017	0.1	0.116527
8.911683	0.1	0.116471
8.913350	0.1	0.113901
8.915017	0.1	0.109696
8.916683	0.1	0.105235
8.918350	0.1	0.100997
8.920017	0.1	0.096955
8.921683	0.1	0.093430
8.923350	0.1	0.091433
8.925017	0.1	0.092252
8.926683	0.1	0.095847
8.928350	0.1	0.100392
8.930017	0.1	0.104303
8.931683	0.1	0.107069
8.933350	0.1	0.108066
8.935017	0.1	0.106459
8.936683	0.1	0.102478
8.938350	0.1	0.097966
8.940017	0.1	0.095181
8.941683	0.1	0.094837
8.943350	0.1	0.095563
8.945017	0.1	0.095572
8.946683	0.1	0.094180
8.948350	0.1	0.091614
8.950017	0.1	0.088336
8.951683	0.1	0.085179
8.953350	0.1	0.083479
8.955017	0.1	0.083884
8.956683	0.1	0.085719
8.958350	0.1	0.088210
8.960017	0.1	0.090958
8.961683	0.1	0.093714
8.963350	0.1	0.096564
8.965017	0.1	0.099242
8.966683	0.1	0.100727
8.968350	0.1	0.100345
8.970017	0.1	0.098557
8.971683	0.1	0.096620
8.973350	0.1	0.095651
8.975017	0.1	0.096275
8.976683	0.1	0.098743
8.978350	0.1	0.102469
8.980017	0.1	0.105929
8.981683	0.1	0.107456
8.983350	0.1	0.106036
8.985017	0.1	0.101808
8.986683	0.1	0.096001
8.988350	0.1	0.090315
8.990017	0.1	0.086152
8.991683	0.1	0.084015
8.993350	0.1	0.083363
8.995017	0.1	0.083088
8.996683	0.1	0.082208
8.998350	0.1	0.080303
9.000017	0.1	0.077630
9.001683	0.1	0.074832
9.003350	0.1	0.072769
9.005017	0.1	0.072364
9.006683	0.1	0.074254
9.008350	0.1	0.078245
9.010017	0.1	0.083060
9.011683	0.1	0.087172
9.013350	0.1	0.090115
9.015017	0.1	0.092182
9.016683	0.1	0.093156
9.018350	0.1	0.092578
9.020017	0.1	0.090920
9.021683	0.1	0.088890
9.023350	0.1	0.086357
9.025017	0.1	0.083297
9.026683	0.1	0.080816
9.028350	0.1	0.079935
9.030017	0.1	0.080196
9.031683	0.1	0.080196
9.033350	0.1	0.079176
9.035017	0.1	0.077388
9.036683	0.1	0.075730
9.038350	0.1	0.075251
9.040017	0.1	0.076485
9.041683	0.1	0.079218
9.043350	0.1	0.082389
9.045017	0.1	0.084448
9.046683	0.1	0.084690
9.048350	0.1	0.083786
9.050017	0.1	0.082985
9.051683	0.1	0.083093
9.053350	0.1	0.084098
9.055017	0.1	0.085286
9.056683	0.1	0.085649
9.058350	0.1	0.084965
9.060017	0.1	0.083693
9.061683	0.1	0.081956
9.063350	0.1	0.079987
9.065017	0.1	0.078795
9.066683	0.1	0.079405
9.068350	0.1	0.081849
9.070017	0.1	0.085314
9.071683	0.1	0.089030
9.073350	0.1	0.092410
9.075017	0.1	0.094604
9.076683	0.1	0.094837
9.078350	0.1	0.093561
9.080017	0.1	0.092434
9.081683	0.1	0.093030
9.083350	0.1	0.095693
9.085017	0.1	0.099307
9.086683	0.1	0.102143
9.088350	0.1	0.102785
9.090017	0.1	0.100494
9.091683	0.1	0.095740
9.093350	0.1	0.090902
9.095017	0.1	0.088834
9.096683	0.1	0.090408
9.098350	0.1	0.094217
9.100017	0.1	0.098366
9.101683	0.1	0.101374
9.103350	0.1	0.102026
9.105017	0.1	0.099693
9.106683	0.1	0.095121
9.108350	0.1	0.090473
9.110017	0.1	0.088168
9.111683	0.1	0.089160
9.113350	0.1	0.092485
9.115017	0.1	0.096769
9.116683	0.1	0.101295
9.118350	0.1	0.104825
9.120017	0.1	0.105221
9.121683	0.1	0.101849
9.123350	0.1	0.096867
9.125017	0.1	0.093007
9.126683	0.1	0.091437
9.128350	0.1	0.092448
9.130017	0.1	0.096089
9.131683	0.1	0.101347
9.133350	0.1	0.106404
9.135017	0.1	0.110324
9.136683	0.1	0.113365
9.138350	0.1	0.115307
9.140017	0.1	0.114744
9.141683	0.1	0.110511
9.143350	0.1	0.103121
9.145017	0.1	0.094566
9.146683	0.1	0.086841
9.148350	0.1	0.081235
9.150017	0.1	0.078762
9.151683	0.1	0.079861
9.153350	0.1	0.083586
9.155017	0.1	0.088150
9.156683	0.1	0.092187
9.158350	0.1	0.095367
9.160017	0.1	0.098096
9.161683	0.1	0.100457
9.163350	0.1	0.101789
9.165017	0.1	0.101835
9.166683	0.1	0.101146
9.168350	0.1	0.100182
9.170017	0.1	0.099177
9.171683	0.1	0.098604
9.173350	0.1	0.098790
9.175017	0.1	0.099563
9.176683	0.1	0.100508
9.178350	0.1	0.101351
9.180017	0.1	0.102031
9.181683	0.1	0.102576
9.183350	0.1	0.103344
9.185017	0.1	0.105356
9.186683	0.1	0.109440
9.188350	0.1	0.115009
9.190017	0.1	0.120215
9.191683	0.1	0.123167
9.193350	0.1	0.122874
9.195017	0.1	0.119973
9.196683	0.1	0.116355
9.198350	0.1	0.113426
9.200017	0.1	0.111512
9.201683	0.1	0.110692
9.203350	0.1	0.110539
9.205017	0.1	0.109673
9.206683	0.1	0.107153
9.208350	0.1	0.103791
9.210017	0.1	0.101142
9.211683	0.1	0.100210
9.213350	0.1	0.101281
9.215017	0.1	0.104001
9.216683	0.1	0.107782
9.218350	0.1	0.111964
9.220017	0.1	0.115461
9.221683	0.1	0.116765
9.223350	0.1	0.115479
9.225017	0.1	0.113272
9.226683	0.1	0.112052
9.228350	0.1	0.111694
9.230017	0.1	0.110706
9.231683	0.1	0.108532
9.233350	0.1	0.106441
9.235017	0.1	0.106110
9.236683	0.1	0.108173
9.238350	0.1	0.111978
9.240017	0.1	0.115857
9.241683	0.1	0.117915
9.243350	0.1	0.117235
9.245017	0.1	0.114380
9.246683	0.1	0.110520
9.248350	0.1	0.106711
9.250017	0.1	0.103931
9.251683	0.1	0.102576
9.253350	0.1	0.102390
9.255017	0.1	0.103372
9.256683	0.1	0.105626
9.258350	0.1	0.108574
9.260017	0.1	0.110921
9.261683	0.1	0.111395
9.263350	0.1	0.109635
9.265017	0.1	0.106199
9.266683	0.1	0.101980
9.268350	0.1	0.098390
9.270017	0.1	0.097072
9.271683	0.1	0.098515
9.273350	0.1	0.102366
9.275017	0.1	0.108443
9.276683	0.1	0.115777
9.278350	0.1	0.122222
9.280017	0.1	0.126385
9.281683	0.1	0.128988
9.283350	0.1	0.131563
9.285017	0.1	0.134283
9.286683	0.1	0.135796
9.288350	0.1	0.135149
9.290017	0.1	0.132844
9.291683	0.1	0.129994
9.293350	0.1	0.127289
9.295017	0.1	0.125207
9.296683	0.1	0.124481
9.298350	0.1	0.125435
9.300017	0.1	0.127363
9.301683	0.1	0.129379
9.303350	0.1	0.131484
9.305017	0.1	0.133975
9.306683	0.1	0.136169
9.308350	0.1	0.136779
9.310017	0.1	0.135456
9.311683	0.1	0.133631
9.313350	0.1	0.133594
9.315017	0.1	0.136225
9.316683	0.1	0.140136
9.318350	0.1	0.143698
9.320017	0.1	0.146767
9.321683	0.1	0.149915
9.323350	0.1	0.152802
9.325017	0.1	0.154488
9.326683	0.1	0.155205
9.328350	0.1	0.156420
9.330017	0.1	0.159149
9.331683	0.1	0.162446
9.333350	0.1	0.164104
9.335017	0.1	0.163680
9.336683	0.1	0.163773
9.338350	0.1	0.167135
9.340017	0.1	0.173585
9.341683	0.1	0.180537
9.343350	0.1	0.185687
9.345017	0.1	0.188509
9.346683	0.1	0.189510
9.348350	0.1	0.189021
9.350017	0.1	0.187382
9.351683	0.1	0.185533
9.353350	0.1	0.184393
9.355017	0.1	0.184155
9.356683	0.1	0.184621
9.358350	0.1	0.185394
9.360017	0.1	0.185417
9.361683	0.1	0.183336
9.363350	0.1	0.178781
9.365017	0.1	0.173189
9.366683	0.1	0.169147
9.368350	0.1	0.168718
9.370017	0.1	0.171815
9.371683	0.1	0.176523
9.373350	0.1	0.181468
9.375017	0.1	0.186563
9.376683	0.1	0.191587
9.378350	0.1	0.196053
9.380017	0.1	0.199722
9.381683	0.1	0.202497
9.383350	0.1	0.204439
9.385017	0.1	0.205962
9.386683	0.1	0.207769
9.388350	0.1	0.210148
9.390017	0.1	0.212449
9.391683	0.1	0.213734
9.393350	0.1	0.213520
9.395017	0.1	0.211857
9.396683	0.1	0.209538
9.398350	0.1	0.207946
9.400017	0.1	0.207969
9.401683	0.1	0.208891
9.403350	0.1	0.209431
9.405017	0.1	0.209734
9.406683	0.1	0.211103
9.408350	0.1	0.213808
9.410017	0.1	0.216560
9.411683	0.1	0.218526
9.413350	0.1	0.220370
9.415017	0.1	0.222586
9.416683	0.1	0.224235
9.418350	0.1	0.224086
9.420017	0.1	0.222139
9.421683	0.1	0.219601
9.423350	0.1	0.217962
9.425017	0.1	0.218065
9.426683	0.1	0.219750
9.428350	0.1	0.222204
9.430017	0.1	0.224155
9.431683	0.1	0.224249
9.433350	0.1	0.222013
9.435017	0.1	0.217971
9.436683	0.1	0.213105
9.438350	0.1	0.209282
9.440017	0.1	0.208733
9.441683	0.1	0.211732
9.443350	0.1	0.216314
9.445017	0.1	0.220761
9.446683	0.1	0.224686
9.448350	0.1	0.227722
9.450017	0.1	0.228868
9.451683	0.1	0.227606
9.453350	0.1	0.224672
9.455017	0.1	0.221431
9.456683	0.1	0.219345
9.458350	0.1	0.219648
9.460017	0.1	0.222595
9.461683	0.1	0.227452
9.463350	0.1	0.232900
9.465017	0.1	0.237040
9.466683	0.1	0.238623
9.468350	0.1	0.238670
9.470017	0.1	0.239620
9.471683	0.1	0.242922
9.473350	0.1	0.247597
9.475017	0.1	0.250996
9.476683	0.1	0.251429
9.478350	0.1	0.249837
9.480017	0.1	0.248593
9.481683	0.1	0.249292
9.483350	0.1	0.251355
9.485017	0.1	0.252975
9.486683	0.1	0.253115
9.488350	0.1	0.251932
9.490017	0.1	0.250237
9.491683	0.1	0.249222
9.493350	0.1	0.249892
9.495017	0.1	0.252663
9.496683	0.1	0.257744
9.498350	0.1	0.264850
9.500017	0.1	0.272524
9.501683	0.1	0.279048
9.503350	0.1	0.283588
9.505017	0.1	0.285995
9.506683	0.1	0.286400
9.508350	0.1	0.285469
9.510017	0.1	0.284305
9.511683	0.1	0.283639
9.513350	0.1	0.283322
9.515017	0.1	0.282964
9.516683	0.1	0.282954
9.518350	0.1	0.284314
9.520017	0.1	0.287164
9.521683	0.1	0.290307
9.523350	0.1	0.292780
9.525017	0.1	0.294684
9.526683	0.1	0.296663
9.528350	0.1	0.299779
9.530017	0.1	0.305143
9.531683	0.1	0.312245
9.533350	0.1	0.318685
9.535017	0.1	0.322484
9.536683	0.1	0.323448
9.538350	0.1	0.322349
9.540017	0.1	0.320422
9.541683	0.1	0.319355
9.543350	0.1	0.321092
9.545017	0.1	0.326885
9.546683	0.1	0.336063
9.548350	0.1	0.346722
9.550017	0.1	0.357507
9.551683	0.1	0.367742
9.553350	0.1	0.376417
9.555017	0.1	0.382247
9.556683	0.1	0.385065
9.558350	0.1	0.386848
9.560017	0.1	0.390429
9.561683	0.1	0.396981
9.563350	0.1	0.405204
9.565017	0.1	0.412776
9.566683	0.1	0.418234
9.568350	0.1	0.421791
9.570017	0.1	0.425093
9.571683	0.1	0.429591
9.573350	0.1	0.435100
9.575017	0.1	0.440376
9.576683	0.1	0.444599
9.578350	0.1	0.447803
9.580017	0.1	0.450653
9.581683	0.1	0.454192
9.583350	0.1	0.459263
9.585017	0.1	0.466048
9.586683	0.1	0.474029
9.588350	0.1	0.482253
9.590017	0.1	0.489489
9.591683	0.1	0.494430
9.593350	0.1	0.496423
9.595017	0.1	0.496269
9.596683	0.1	0.496134
9.598350	0.1	0.498048
9.600017	0.1	0.502802
9.601683	0.1	0.509955
9.603350	0.1	0.518244
9.605017	0.1	0.525871
9.606683	0.1	0.531268
9.608350	0.1	0.534211
9.610017	0.1	0.535715
9.611683	0.1	0.536554
9.613350	0.1	0.537005
9.615017	0.1	0.537932
9.616683	0.1	0.540153
9.618350	0.1	0.542961
9.620017	0.1	0.545220
9.621683	0.1	0.547096
9.623350	0.1	0.549289
9.625017	0.1	0.551986
9.626683	0.1	0.555357
9.628350	0.1	0.559869
9.630017	0.1	0.565457
9.631683	0.1	0.570798
9.633350	0.1	0.573914
9.635017	0.1	0.573578
9.636683	0.1	0.569909
9.638350	0.1	0.564205
9.640017	0.1	0.558239
9.641683	0.1	0.553606
9.643350	0.1	0.551455
9.645017	0.1	0.552009
9.646683	0.1	0.554458
9.648350	0.1	0.557466
9.650017	0.1	0.560060
9.651683	0.1	0.562030
9.653350	0.1	0.563446
9.655017	0.1	0.564330
9.656683	0.1	0.564801
9.658350	0.1	0.564922
9.660017	0.1	0.564670
9.661683	0.1	0.564186
9.663350	0.1	0.563711
9.665017	0.1	0.563604
9.666683	0.1	0.564228
9.668350	0.1	0.565550
9.670017	0.1	0.567646
9.671683	0.1	0.570975
9.673350	0.1	0.575134
9.675017	0.1	0.578519
9.676683	0.1	0.579860
9.678350	0.1	0.579199
9.680017	0.1	0.577425
9.681683	0.1	0.575227
9.683350	0.1	0.572223
9.685017	0.1	0.567855
9.686683	0.1	0.562854
9.688350	0.1	0.558305
9.690017	0.1	0.554086
9.691683	0.1	0.549941
9.693350	0.1	0.547194
9.695017	0.1	0.547199
9.696683	0.1	0.549033
9.698350	0.1	0.550942
9.700017	0.1	0.552516
9.701683	0.1	0.554151
9.703350	0.1	0.556172
9.705017	0.1	0.558738
9.706683	0.1	0.561397
9.708350	0.1	0.563064
9.710017	0.1	0.563166
9.711683	0.1	0.561913
9.713350	0.1	0.558891
9.715017	0.1	0.553248
9.716683	0.1	0.545727
9.718350	0.1	0.538751
9.720017	0.1	0.534267
9.721683	0.1	0.532968
9.723350	0.1	0.534733
9.725017	0.1	0.538849
9.726683	0.1	0.544563
9.728350	0.1	0.551324
9.730017	0.1	0.558058
9.731683	0.1	0.563189
9.733350	0.1	0.566142
9.735017	0.1	0.567785
9.736683	0.1	0.569043
9.738350	0.1	0.569941
9.740017	0.1	0.570044
9.741683	0.1	0.569224
9.743350	0.1	0.567953
9.745017	0.1	0.566714
9.746683	0.1	0.565709
9.748350	0.1	0.565308
9.750017	0.1	0.565853
9.751683	0.1	0.567129
9.753350	0.1	0.568586
9.755017	0.1	0.569639
9.756683	0.1	0.569741
9.758350	0.1	0.568507
9.760017	0.1	0.565769
9.761683	0.1	0.562016
9.763350	0.1	0.559026
9.765017	0.1	0.558924
9.766683	0.1	0.561955
9.768350	0.1	0.565620
9.770017	0.1	0.566882
9.771683	0.1	0.565173
9.773350	0.1	0.562454
9.775017	0.1	0.561234
9.776683	0.1	0.562891
9.778350	0.1	0.566882
9.780017	0.1	0.571026
9.781683	0.1	0.572791
9.783350	0.1	0.571120
9.785017	0.1	0.567362
9.786683	0.1	0.563934
9.788350	0.1	0.561951
9.790017	0.1	0.560698
9.791683	0.1	0.559599
9.793350	0.1	0.559799
9.795017	0.1	0.562961
9.796683	0.1	0.569117
9.798350	0.1	0.576880
9.800017	0.1	0.584750
9.801683	0.1	0.591199
9.803350	0.1	0.594645
9.805017	0.1	0.594431
9.806683	0.1	0.591697
9.808350	0.1	0.588698
9.810017	0.1	0.586943
9.811683	0.1	0.585848
9.813350	0.1	0.583190
9.815017	0.1	0.577392
9.816683	0.1	0.569513
9.818350	0.1	0.562444
9.820017	0.1	0.558347
9.821683	0.1	0.557448
9.823350	0.1	0.559147
9.825017	0.1	0.562877
9.826683	0.1	0.567352
9.828350	0.1	0.570924
9.830017	0.1	0.573322
9.831683	0.1	0.575241
9.833350	0.1	0.576708
9.835017	0.1	0.577630
9.836683	0.1	0.578468
9.838350	0.1	0.578919
9.840017	0.1	0.577928
9.841683	0.1	0.575394
9.843350	0.1	0.572293
9.845017	0.1	0.569429
9.846683	0.1	0.566868
9.848350	0.1	0.564465
9.850017	0.1	0.562482
9.851683	0.1	0.561313
9.853350	0.1	0.561425
9.855017	0.1	0.563292
9.856683	0.1	0.566393
9.858350	0.1	0.568801
9.860017	0.1	0.568344
9.861683	0.1	0.563785
9.863350	0.1	0.555716
9.865017	0.1	0.546933
9.866683	0.1	0.540544
9.868350	0.1	0.537876
9.870017	0.1	0.539110
9.871683	0.1	0.543916
9.873350	0.1	0.550142
9.875017	0.1	0.554323
9.876683	0.1	0.554328
9.878350	0.1	0.550528
9.880017	0.1	0.544880
9.881683	0.1	0.539506
9.883350	0.1	0.535641
9.885017	0.1	0.533401
9.886683	0.1	0.532544
9.888350	0.1	0.532749
9.890017	0.1	0.532828
9.891683	0.1	0.531119
9.893350	0.1	0.527794
9.895017	0.1	0.524963
9.896683	0.1	0.523729
9.898350	0.1	0.523282
9.900017	0.1	0.522286
9.901683	0.1	0.519780
9.903350	0.1	0.515808
9.905017	0.1	0.511408
9.906683	0.1	0.507776
9.908350	0.1	0.505554
9.910017	0.1	0.504511
9.911683	0.1	0.503873
9.913350	0.1	0.502784
9.915017	0.1	0.500432
9.916683	0.1	0.496693
9.918350	0.1	0.492805
9.920017	0.1	0.490090
9.921683	0.1	0.488511
9.923350	0.1	0.486644
9.925017	0.1	0.482528
9.926683	0.1	0.475510
9.928350	0.1	0.466947
9.930017	0.1	0.458644
9.931683	0.1	0.451626
9.933350	0.1	0.446150
9.935017	0.1	0.442099
9.936683	0.1	0.439500
9.938350	0.1	0.438448
9.940017	0.1	0.438527
9.941683	0.1	0.438709
9.943350	0.1	0.437507
9.945017	0.1	0.433493
9.946683	0.1	0.426220
9.948350	0.1	0.417014
9.950017	0.1	0.408487
9.951683	0.1	0.403081
9.953350	0.1	0.401502
9.955017	0.1	0.402424
9.956683	0.1	0.403672
9.958350	0.1	0.403887
9.960017	0.1	0.403235
9.961683	0.1	0.402578
9.963350	0.1	0.402089
9.965017	0.1	0.401088
9.966683	0.1	0.399435
9.968350	0.1	0.397908
9.970017	0.1	0.396692
9.971683	0.1	0.395058
9.973350	0.1	0.392734
9.975017	0.1	0.390066
9.976683	0.1	0.387146
9.978350	0.1	0.383439
9.980017	0.1	0.378448
9.981683	0.1	0.372585
9.983350	0.1	0.366559
9.985017	0.1	0.360804
9.986683	0.1	0.356184
9.988350	0.1	0.353605
9.990017	0.1	0.352776
9.991683	0.1	0.352613
9.993350	0.1	0.352152
9.995017	0.1	0.351034
9.996683	0.1	0.349726
9.998350	0.1	0.348720
10.000017	0.1	0.347956
10.001683	0.1	0.347178
10.003350	0.1	0.346112
10.005017	0.1	0.344934
10.006683	0.1	0.344440
10.008350	0.1	0.344883
10.010017	0.1	0.345362
10.011683	0.1	0.345083
10.013350	0.1	0.344268
10.015017	0.1	0.342955
10.016683	0.1	0.340356
10.018350	0.1	0.336347
10.020017	0.1	0.332254
10.021683	0.1	0.330196
10.023350	0.1	0.331826
10.025017	0.1	0.336538
10.026683	0.1	0.341539
10.028350	0.1	0.344198
10.030017	0.1	0.343546
10.031683	0.1	0.339798
10.033350	0.1	0.333693
10.035017	0.1	0.326559
10.036683	0.1	0.320007
10.038350	0.1	0.315127
10.040017	0.1	0.312389
10.041683	0.1	0.312021
10.043350	0.1	0.313981
10.045017	0.1	0.317809
10.046683	0.1	0.322498
10.048350	0.1	0.326564
10.050017	0.1	0.328133
10.051683	0.1	0.325767
10.053350	0.1	0.320077
10.055017	0.1	0.313930
10.056683	0.1	0.310596
10.058350	0.1	0.312151
10.060017	0.1	0.318615
10.061683	0.1	0.327681
10.063350	0.1	0.335677
10.065017	0.1	0.339588
10.066683	0.1	0.339160
10.068350	0.1	0.336533
10.070017	0.1	0.333176
10.071683	0.1	0.328533
10.073350	0.1	0.322340
10.075017	0.1	0.316510
10.076683	0.1	0.313330
10.078350	0.1	0.312664
10.080017	0.1	0.312524
10.081683	0.1	0.311593
10.083350	0.1	0.309828
10.085017	0.1	0.307718
10.086683	0.1	0.305604
10.088350	0.1	0.303290
10.090017	0.1	0.300733
10.091683	0.1	0.298829
10.093350	0.1	0.298861
10.095017	0.1	0.301003
10.096683	0.1	0.303634
10.098350	0.1	0.304696
10.100017	0.1	0.303518
10.101683	0.1	0.300854
10.103350	0.1	0.298037
10.105017	0.1	0.296650
10.106683	0.1	0.297828
10.108350	0.1	0.301362
10.110017	0.1	0.305888
10.111683	0.1	0.309520
10.113350	0.1	0.310787
10.115017	0.1	0.309506
10.116683	0.1	0.306973
10.118350	0.1	0.304799
10.120017	0.1	0.303364
10.121683	0.1	0.301828
10.123350	0.1	0.299597
10.125017	0.1	0.297078
10.126683	0.1	0.295113
10.128350	0.1	0.294028
10.130017	0.1	0.293576
10.131683	0.1	0.293460
10.133350	0.1	0.293264
10.135017	0.1	0.292496
10.136683	0.1	0.291364
10.138350	0.1	0.290619
10.140017	0.1	0.290591
10.141683	0.1	0.290899
10.143350	0.1	0.290833
10.145017	0.1	0.290256
10.146683	0.1	0.289879
10.148350	0.1	0.290340
10.150017	0.1	0.291811
10.151683	0.1	0.294801
10.153350	0.1	0.299918
10.155017	0.1	0.306210
10.156683	0.1	0.311309
10.158350	0.1	0.313716
10.160017	0.1	0.313604
10.161683	0.1	0.311607
10.163350	0.1	0.308105
10.165017	0.1	0.303369
10.166683	0.1	0.297469
10.168350	0.1	0.290181
10.170017	0.1	0.282186
10.171683	0.1	0.275751
10.173350	0.1	0.273166
10.175017	0.1	0.274992
10.176683	0.1	0.279648
10.178350	0.1	0.284342
10.180017	0.1	0.287024
10.181683	0.1	0.287541
10.183350	0.1	0.286913
10.185017	0.1	0.286363
10.186683	0.1	0.287127
10.188350	0.1	0.289800
10.190017	0.1	0.293204
10.191683	0.1	0.294959
10.193350	0.1	0.293702
10.195017	0.1	0.290396
10.196683	0.1	0.287103
10.198350	0.1	0.284552
10.200017	0.1	0.281963
10.201683	0.1	0.279248
10.203350	0.1	0.277716
10.205017	0.1	0.278344
10.206683	0.1	0.280337
10.208350	0.1	0.282242
10.210017	0.1	0.283918
10.211683	0.1	0.286540
10.213350	0.1	0.290531
10.215017	0.1	0.294372
10.216683	0.1	0.296626
10.218350	0.1	0.297781
10.220017	0.1	0.298847
10.221683	0.1	0.299639
10.223350	0.1	0.298880
10.225017	0.1	0.295639
10.226683	0.1	0.290750
10.228350	0.1	0.285981
10.230017	0.1	0.282233
10.231683	0.1	0.279783
10.233350	0.1	0.279001
10.235017	0.1	0.279457
10.236683	0.1	0.279769
10.238350	0.1	0.279173
10.240017	0.1	0.278503
10.241683	0.1	0.279220
10.243350	0.1	0.281637
10.245017	0.1	0.284561
10.246683	0.1	0.286833
10.248350	0.1	0.288384
10.250017	0.1	0.289511
10.251683	0.1	0.290088
10.253350	0.1	0.289744
10.255017	0.1	0.288426
10.256683	0.1	0.286801
10.258350	0.1	0.285916
10.260017	0.1	0.286228
10.261683	0.1	0.287239
10.263350	0.1	0.288063
10.265017	0.1	0.288296
10.266683	0.1	0.288384
10.268350	0.1	0.288938
10.270017	0.1	0.289767
10.271683	0.1	0.290046
10.273350	0.1	0.289418
10.275017	0.1	0.288561
10.276683	0.1	0.288510
10.278350	0.1	0.289977
10.280017	0.1	0.293273
10.281683	0.1	0.298051
10.283350	0.1	0.303076
10.285017	0.1	0.307155
10.286683	0.1	0.310247
10.288350	0.1	0.313087
10.290017	0.1	0.316165
10.291683	0.1	0.319444
10.293350	0.1	0.322675
10.295017	0.1	0.325479
10.296683	0.1	0.327206
10.298350	0.1	0.327458
10.300017	0.1	0.326601
10.301683	0.1	0.325562
10.303350	0.1	0.325679
10.305017	0.1	0.328352
10.306683	0.1	0.334461
10.308350	0.1	0.343979
10.310017	0.1	0.355155
10.311683	0.1	0.364515
10.313350	0.1	0.369293
10.315017	0.1	0.369856
10.316683	0.1	0.368850
10.318350	0.1	0.368389
10.320017	0.1	0.369111
10.321683	0.1	0.371332
10.323350	0.1	0.375421
10.325017	0.1	0.381176
10.326683	0.1	0.387602
10.328350	0.1	0.393903
10.330017	0.1	0.400422
10.331683	0.1	0.407672
10.333350	0.1	0.415477
10.335017	0.1	0.423500
10.336683	0.1	0.431426
10.338350	0.1	0.438420
10.340017	0.1	0.443463
10.341683	0.1	0.446648
10.343350	0.1	0.449810
10.345017	0.1	0.455696
10.346683	0.1	0.465862
10.348350	0.1	0.479138
10.350017	0.1	0.492590
10.351683	0.1	0.504279
10.353350	0.1	0.514295
10.355017	0.1	0.523576
10.356683	0.1	0.533094
10.358350	0.1	0.543599
10.360017	0.1	0.555119
10.361683	0.1	0.566980
10.363350	0.1	0.578719
10.365017	0.1	0.590966
10.366683	0.1	0.604573
10.368350	0.1	0.619339
10.370017	0.1	0.634156
10.371683	0.1	0.647763
10.373350	0.1	0.659814
10.375017	0.1	0.671661
10.376683	0.1	0.685193
10.378350	0.1	0.700601
10.380017	0.1	0.716285
10.381683	0.1	0.731093
10.383350	0.1	0.745817
10.385017	0.1	0.762553
10.386683	0.1	0.782949
10.388350	0.1	0.806390
10.390017	0.1	0.829999
10.391683	0.1	0.850721
10.393350	0.1	0.867620
10.395017	0.1	0.882526
10.396683	0.1	0.897921
10.398350	0.1	0.914703
10.400017	0.1	0.932910
10.401683	0.1	0.953358
10.403350	0.1	0.977260
10.405017	0.1	1.004282
10.406683	0.1	1.032129
10.408350	0.1	1.058928
10.410017	0.1	1.084977
10.411683	0.1	1.111538
10.413350	0.1	1.139282
10.415017	0.1	1.167902
10.416683	0.1	1.196247
10.418350	0.1	1.223236
10.420017	0.1	1.249155
10.421683	0.1	1.275619
10.423350	0.1	1.304359
10.425017	0.1	1.335852
10.426683	0.1	1.368704
10.428350	0.1	1.400816
10.430017	0.1	1.431056
10.431683	0.1	1.459285
10.433350	0.1	1.485655
10.435017	0.1	1.510335
10.436683	0.1	1.533963
10.438350	0.1	1.557902
10.440017	0.1	1.582736
10.441683	0.1	1.607393
10.443350	0.1	1.630913
10.445017	0.1	1.653666
10.446683	0.1	1.676492
10.448350	0.1	1.699659
10.450017	0.1	1.722765
10.451683	0.1	1.745340
10.453350	0.1	1.767110
10.455017	0.1	1.787781
10.456683	0.1	1.807278
10.458350	0.1	1.825909
10.460017	0.1	1.843879
10.461683	0.1	1.860866
10.463350	0.1	1.876443
10.465017	0.1	1.890613
10.466683	0.1	1.903437
10.468350	0.1	1.914902
10.470017	0.1	1.925696
10.471683	0.1	1.937030
10.473350	0.1	1.948802
10.475017	0.1	1.959130
10.476683	0.1	1.966502
10.478350	0.1	1.971070
10.480017	0.1	1.974148
10.481683	0.1	1.977365
10.483350	0.1	1.981505
10.485017	0.1	1.986269
10.486683	0.1	1.991219
10.488350	0.1	1.995973
10.490017	0.1	1.999843
10.491683	0.1	2.002232
10.493350	0.1	2.003363
10.495017	0.1	2.004118
10.496683	0.1	2.005300
10.498350	0.1	2.007289
10.500017	0.1	2.009580
10.501683	0.1	2.010795
10.503350	0.1	2.010120
10.505017	0.1	2.008597
10.506683	0.1	2.007931
10.508350	0.1	2.008476
10.510017	0.1	2.009165
10.511683	0.1	2.008774
10.513350	0.1	2.006865
10.515017	0.1	2.004146
10.516683	0.1	2.002027
10.518350	0.1	2.001505
10.520017	0.1	2.002344
10.521683	0.1	2.003452
10.523350	0.1	2.003880
10.525017	0.1	2.003051
10.526683	0.1	2.001077
10.528350	0.1	1.999168
10.530017	0.1	1.998311
10.531683	0.1	1.998125
10.533350	0.1	1.998409
10.535017	0.1	1.999945
10.536683	0.1	2.002604
10.538350	0.1	2.004891
10.540017	0.1	2.005799
10.541683	0.1	2.005268
10.543350	0.1	2.003643
10.545017	0.1	2.002013
10.546683	0.1	2.002083
10.548350	0.1	2.004444
10.550017	0.1	2.007461
10.551683	0.1	2.009263
10.553350	0.1	2.010441
10.555017	0.1	2.012802
10.556683	0.1	2.016365
10.558350	0.1	2.019303
10.560017	0.1	2.020486
10.561683	0.1	2.020788
10.563350	0.1	2.021743
10.565017	0.1	2.024123
10.566683	0.1	2.027727
10.568350	0.1	2.030991
10.570017	0.1	2.031988
10.571683	0.1	2.030428
10.573350	0.1	2.027643
10.575017	0.1	2.025240
10.576683	0.1	2.024467
10.578350	0.1	2.025934
10.580017	0.1	2.029380
10.581683	0.1	2.034367
10.583350	0.1	2.040556
10.585017	0.1	2.046861
10.586683	0.1	2.051480
10.588350	0.1	2.053496
10.590017	0.1	2.053254
10.591683	0.1	2.051326
10.593350	0.1	2.048686
10.595017	0.1	2.047173
10.596683	0.1	2.048099
10.598350	0.1	2.051098
10.600017	0.1	2.055191
10.601683	0.1	2.059969
10.603350	0.1	2.064938
10.605017	0.1	2.069017
10.606683	0.1	2.071667
10.608350	0.1	2.073483
10.610017	0.1	2.075406
10.611683	0.1	2.077664
10.613350	0.1	2.079355
10.615017	0.1	2.079466
10.616683	0.1	2.078167
10.618350	0.1	2.076267
10.620017	0.1	2.074260
10.621683	0.1	2.072235
10.623350	0.1	2.069999
10.625017	0.1	2.067583
10.626683	0.1	2.065529
10.628350	0.1	2.064393
10.630017	0.1	2.064407
10.631683	0.1	2.065208
10.633350	0.1	2.065501
10.635017	0.1	2.063606
10.636683	0.1	2.058637
10.638350	0.1	2.051089
10.640017	0.1	2.042614
10.641683	0.1	2.035284
10.643350	0.1	2.030483
10.645017	0.1	2.028169
10.646683	0.1	2.027014
10.648350	0.1	2.025543
10.650017	0.1	2.023168
10.651683	0.1	2.020076
10.653350	0.1	2.016271
10.655017	0.1	2.011163
10.656683	0.1	2.004253
10.658350	0.1	1.995680
10.660017	0.1	1.985724
10.661683	0.1	1.974297
10.663350	0.1	1.961277
10.665017	0.1	1.947298
10.666683	0.1	1.934371
10.668350	0.1	1.924969
10.670017	0.1	1.919293
10.671683	0.1	1.914161
10.673350	0.1	1.905877
10.675017	0.1	1.893779
10.676683	0.1	1.879917
10.678350	0.1	1.865886
10.680017	0.1	1.850794
10.681683	0.1	1.832186
10.683350	0.1	1.808959
10.685017	0.1	1.783064
10.686683	0.1	1.758169
10.688350	0.1	1.737252
10.690017	0.1	1.720814
10.691683	0.1	1.706337
10.693350	0.1	1.690104
10.695017	0.1	1.670499
10.696683	0.1	1.649158
10.698350	0.1	1.628716
10.700017	0.1	1.609712
10.701683	0.1	1.590499
10.703350	0.1	1.569786
10.705017	0.1	1.548147
10.706683	0.1	1.527183
10.708350	0.1	1.507727
10.710017	0.1	1.489492
10.711683	0.1	1.471876
10.713350	0.1	1.453697
10.715017	0.1	1.433152
10.716683	0.1	1.409808
10.718350	0.1	1.385361
10.720017	0.1	1.361030
10.721683	0.1	1.336024
10.723350	0.1	1.309635
10.725017	0.1	1.282529
10.726683	0.1	1.255320
10.728350	0.1	1.228219
10.730017	0.1	1.201583
10.731683	0.1	1.175241
10.733350	0.1	1.148642
10.735017	0.1	1.122132
10.736683	0.1	1.096847
10.738350	0.1	1.073354
10.740017	0.1	1.051095
10.741683	0.1	1.029433
10.743350	0.1	1.008464
10.745017	0.1	0.988394
10.746683	0.1	0.968752
10.748350	0.1	0.948920
10.750017	0.1	0.929115
10.751683	0.1	0.909911
10.753350	0.1	0.890656
10.755017	0.1	0.869762
10.756683	0.1	0.847094
10.758350	0.1	0.824556
10.760017	0.1	0.803820
10.761683	0.1	0.784788
10.763350	0.1	0.766870
10.765017	0.1	0.750814
10.766683	0.1	0.738190
10.768350	0.1	0.729063
10.770017	0.1	0.721193
10.771683	0.1	0.711652
10.773350	0.1	0.698874
10.775017	0.1	0.683353
10.776683	0.1	0.666794
10.778350	0.1	0.651083
10.780017	0.1	0.637462
10.781683	0.1	0.626091
10.783350	0.1	0.616042
10.785017	0.1	0.605714
10.786683	0.1	0.594137
10.788350	0.1	0.582151
10.790017	0.1	0.571031
10.791683	0.1	0.560516
10.793350	0.1	0.549490
10.795017	0.1	0.537569
10.796683	0.1	0.524935
10.798350	0.1	0.511762
10.800017	0.1	0.498765
10.801683	0.1	0.487575
10.803350	0.1	0.479422
10.805017	0.1	0.473675
10.806683	0.1	0.468479
10.808350	0.1	0.462523
10.810017	0.1	0.455901
10.811683	0.1	0.449331
10.813350	0.1	0.442960
10.815017	0.1	0.436045
10.816683	0.1	0.427682
10.818350	0.1	0.418155
10.820017	0.1	0.409512
10.821683	0.1	0.403724
10.823350	0.1	0.400706
10.825017	0.1	0.398969
10.826683	0.1	0.397330
10.828350	0.1	0.395724
10.830017	0.1	0.394518
10.831683	0.1	0.393316
10.833350	0.1	0.391598
10.835017	0.1	0.389889
10.836683	0.1	0.388925
10.838350	0.1	0.388348
10.840017	0.1	0.387058
10.841683	0.1	0.384226
10.843350	0.1	0.379654
10.845017	0.1	0.373721
10.846683	0.1	0.367090
10.848350	0.1	0.360156
10.850017	0.1	0.353060
10.851683	0.1	0.346703
10.853350	0.1	0.343001
10.855017	0.1	0.343113
10.856683	0.1	0.346177
10.858350	0.1	0.350294
10.860017	0.1	0.353884
10.861683	0.1	0.355979
10.863350	0.1	0.356194
10.865017	0.1	0.354527
10.866683	0.1	0.351183
10.868350	0.1	0.346974
10.870017	0.1	0.343346
10.871683	0.1	0.341455
10.873350	0.1	0.341493
10.875017	0.1	0.342531
10.876683	0.1	0.343025
10.878350	0.1	0.342107
10.880017	0.1	0.340496
10.881683	0.1	0.339658
10.883350	0.1	0.340273
10.885017	0.1	0.341753
10.886683	0.1	0.343206
10.888350	0.1	0.344124
10.890017	0.1	0.344329
10.891683	0.1	0.343765
10.893350	0.1	0.342499
10.895017	0.1	0.341223
10.896683	0.1	0.341148
10.898350	0.1	0.342680
10.900017	0.1	0.344892
10.901683	0.1	0.346457
10.903350	0.1	0.346838
10.905017	0.1	0.346345
10.906683	0.1	0.345325
10.908350	0.1	0.343644
10.910017	0.1	0.340827
10.911683	0.1	0.336766
10.913350	0.1	0.332417
10.915017	0.1	0.328990
10.916683	0.1	0.326680
10.918350	0.1	0.324808
10.920017	0.1	0.322815
10.921683	0.1	0.320990
10.923350	0.1	0.320249
10.925017	0.1	0.321120
10.926683	0.1	0.323411
10.928350	0.1	0.326219
10.930017	0.1	0.327681
10.931683	0.1	0.326489
10.933350	0.1	0.323551
10.935017	0.1	0.321185
10.936683	0.1	0.320966
10.938350	0.1	0.322699
10.940017	0.1	0.325260
10.941683	0.1	0.327774
10.943350	0.1	0.329986
10.945017	0.1	0.331900
10.946683	0.1	0.332738
10.948350	0.1	0.331290
10.950017	0.1	0.327895
10.951683	0.1	0.324785
10.953350	0.1	0.323839
10.955017	0.1	0.325046
10.956683	0.1	0.327248
10.958350	0.1	0.329297
10.960017	0.1	0.330410
10.961683	0.1	0.330396
10.963350	0.1	0.329767
10.965017	0.1	0.329036
10.966683	0.1	0.328263
10.968350	0.1	0.327607
10.970017	0.1	0.327532
10.971683	0.1	0.328016
10.973350	0.1	0.328012
10.975017	0.1	0.326307
10.976683	0.1	0.322871
10.978350	0.1	0.318554
10.980017	0.1	0.313828
10.981683	0.1	0.309283
10.983350	0.1	0.306335
10.985017	0.1	0.305586
10.986683	0.1	0.305939
10.988350	0.1	0.306019
10.990017	0.1	0.305306
10.991683	0.1	0.304342
10.993350	0.1	0.304086
10.995017	0.1	0.304598
10.996683	0.1	0.304864
10.998350	0.1	0.304170
11.000017	0.1	0.303094
11.001683	0.1	0.302722
11.003350	0.1	0.302689
11.005017	0.1	0.300985
11.006683	0.1	0.296109
11.008350	0.1	0.288477
11.010017	0.1	0.279970
11.011683	0.1	0.273096
11.013350	0.1	0.270018
11.015017	0.1	0.271574
11.016683	0.1	0.277036
11.018350	0.1	0.284654
11.020017	0.1	0.292603
11.021683	0.1	0.299336
11.023350	0.1	0.302955
11.025017	0.1	0.302200
11.026683	0.1	0.298615
11.028350	0.1	0.295746
11.030017	0.1	0.295723
11.031683	0.1	0.297716
11.033350	0.1	0.299555
11.035017	0.1	0.299714
11.036683	0.1	0.298177
11.038350	0.1	0.296701
11.040017	0.1	0.297269
11.041683	0.1	0.299448
11.043350	0.1	0.300957
11.045017	0.1	0.300496
11.046683	0.1	0.298573
11.048350	0.1	0.296459
11.050017	0.1	0.295397
11.051683	0.1	0.296147
11.053350	0.1	0.298568
11.055017	0.1	0.301711
11.056683	0.1	0.304650
11.058350	0.1	0.306736
11.060017	0.1	0.306936
11.061683	0.1	0.304556
11.063350	0.1	0.300915
11.065017	0.1	0.298815
11.066683	0.1	0.300161
11.068350	0.1	0.304598
11.070017	0.1	0.310480
11.071683	0.1	0.316291
11.073350	0.1	0.321120
11.075017	0.1	0.324706
11.076683	0.1	0.326973
11.078350	0.1	0.327532
11.080017	0.1	0.326540
11.081683	0.1	0.325101
11.083350	0.1	0.323872
11.085017	0.1	0.322647
11.086683	0.1	0.321274
11.088350	0.1	0.319788
11.090017	0.1	0.318731
11.091683	0.1	0.319774
11.093350	0.1	0.324193
11.095017	0.1	0.330652
11.096683	0.1	0.336259
11.098350	0.1	0.339141
11.100017	0.1	0.339462
11.101683	0.1	0.339039
11.103350	0.1	0.339588
11.105017	0.1	0.341181
11.106683	0.1	0.342731
11.108350	0.1	0.342992
11.110017	0.1	0.341311
11.111683	0.1	0.338368
11.113350	0.1	0.335695
11.115017	0.1	0.334452
11.116683	0.1	0.334955
11.118350	0.1	0.337115
11.120017	0.1	0.340766
11.121683	0.1	0.345549
11.123350	0.1	0.350839
11.125017	0.1	0.355951
11.126683	0.1	0.360380
11.128350	0.1	0.363956
11.130017	0.1	0.366401
11.131683	0.1	0.366890
11.133350	0.1	0.364836
11.135017	0.1	0.360780
11.136683	0.1	0.356077
11.138350	0.1	0.352152
11.140017	0.1	0.350201
11.141683	0.1	0.350941
11.143350	0.1	0.354475
11.145017	0.1	0.360324
11.146683	0.1	0.367258
11.148350	0.1	0.373647
11.150017	0.1	0.378527
11.151683	0.1	0.381838
11.153350	0.1	0.383803
11.155017	0.1	0.384706
11.156683	0.1	0.384725
11.158350	0.1	0.382969
11.160017	0.1	0.378070
11.161683	0.1	0.370461
11.163350	0.1	0.362662
11.165017	0.1	0.357181
11.166683	0.1	0.355314
11.168350	0.1	0.357400
11.170017	0.1	0.363095
11.171683	0.1	0.371081
11.173350	0.1	0.379556
11.175017	0.1	0.387183
11.176683	0.1	0.393000
11.178350	0.1	0.396161
11.180017	0.1	0.396487
11.181683	0.1	0.395016
11.183350	0.1	0.393610
11.185017	0.1	0.393726
11.186683	0.1	0.395314
11.188350	0.1	0.397214
11.190017	0.1	0.398555
11.191683	0.1	0.399384
11.193350	0.1	0.400147
11.195017	0.1	0.400562
11.196683	0.1	0.399961
11.198350	0.1	0.398755
11.200017	0.1	0.397949
11.201683	0.1	0.397707
11.203350	0.1	0.397665
11.205017	0.1	0.397786
11.206683	0.1	0.398275
11.208350	0.1	0.399328
11.210017	0.1	0.401246
11.211683	0.1	0.404245
11.213350	0.1	0.407924
11.215017	0.1	0.411123
11.216683	0.1	0.413000
11.218350	0.1	0.414313
11.220017	0.1	0.416837
11.221683	0.1	0.421233
11.223350	0.1	0.426569
11.225017	0.1	0.431645
11.226683	0.1	0.435752
11.228350	0.1	0.438388
11.230017	0.1	0.439337
11.231683	0.1	0.439347
11.233350	0.1	0.439840
11.235017	0.1	0.441568
11.236683	0.1	0.444204
11.238350	0.1	0.447235
11.240017	0.1	0.450434
11.241683	0.1	0.453684
11.243350	0.1	0.456385
11.245017	0.1	0.457461
11.246683	0.1	0.456227
11.248350	0.1	0.453126
11.250017	0.1	0.449712
11.251683	0.1	0.447803
11.253350	0.1	0.447948
11.255017	0.1	0.449372
11.256683	0.1	0.452166
11.258350	0.1	0.457717
11.260017	0.1	0.466369
11.261683	0.1	0.476497
11.263350	0.1	0.485904
11.265017	0.1	0.492581
11.266683	0.1	0.495045
11.268350	0.1	0.493182
11.270017	0.1	0.487375
11.271683	0.1	0.477908
11.273350	0.1	0.466709
11.275017	0.1	0.457545
11.276683	0.1	0.453400
11.278350	0.1	0.454606
11.280017	0.1	0.459049
11.281683	0.1	0.463868
11.283350	0.1	0.467268
11.285017	0.1	0.468283
11.286683	0.1	0.466397
11.288350	0.1	0.462071
11.290017	0.1	0.456758
11.291683	0.1	0.452781
11.293350	0.1	0.452427
11.295017	0.1	0.455691
11.296683	0.1	0.460180
11.298350	0.1	0.463338
11.300017	0.1	0.463985
11.301683	0.1	0.462662
11.303350	0.1	0.460837
11.305017	0.1	0.459417
11.306683	0.1	0.458308
11.308350	0.1	0.457335
11.310017	0.1	0.456916
11.311683	0.1	0.457144
11.313350	0.1	0.457256
11.315017	0.1	0.456967
11.316683	0.1	0.457419
11.318350	0.1	0.459948
11.320017	0.1	0.464371
11.321683	0.1	0.468898
11.323350	0.1	0.471766
11.325017	0.1	0.472944
11.326683	0.1	0.473931
11.328350	0.1	0.475626
11.330017	0.1	0.476972
11.331683	0.1	0.476604
11.333350	0.1	0.475273
11.335017	0.1	0.474420
11.336683	0.1	0.473163
11.338350	0.1	0.469252
11.340017	0.1	0.462448
11.341683	0.1	0.455244
11.343350	0.1	0.450718
11.345017	0.1	0.449941
11.346683	0.1	0.451324
11.348350	0.1	0.452576
11.350017	0.1	0.452716
11.351683	0.1	0.451994
11.353350	0.1	0.450965
11.355017	0.1	0.449838
11.356683	0.1	0.448800
11.358350	0.1	0.448399
11.360017	0.1	0.448450
11.361683	0.1	0.447948
11.363350	0.1	0.446667
11.365017	0.1	0.445480
11.366683	0.1	0.445368
11.368350	0.1	0.446844
11.370017	0.1	0.450015
11.371683	0.1	0.454294
11.373350	0.1	0.458369
11.375017	0.1	0.461391
11.376683	0.1	0.463370
11.378350	0.1	0.464143
11.380017	0.1	0.463338
11.381683	0.1	0.461107
11.383350	0.1	0.457806
11.385017	0.1	0.453587
11.386683	0.1	0.448842
11.388350	0.1	0.444995
11.390017	0.1	0.444246
11.391683	0.1	0.447351
11.393350	0.1	0.452092
11.395017	0.1	0.455407
11.396683	0.1	0.456329
11.398350	0.1	0.455482
11.400017	0.1	0.453410
11.401683	0.1	0.450998
11.403350	0.1	0.449354
11.405017	0.1	0.448287
11.406683	0.1	0.446970
11.408350	0.1	0.445638
11.410017	0.1	0.445074
11.411683	0.1	0.445237
11.413350	0.1	0.445102
11.415017	0.1	0.443514
11.416683	0.1	0.440152
11.418350	0.1	0.435840
11.420017	0.1	0.432511
11.421683	0.1	0.431794
11.423350	0.1	0.433074
11.425017	0.1	0.433777
11.426683	0.1	0.431500
11.428350	0.1	0.426234
11.430017	0.1	0.420562
11.431683	0.1	0.417260
11.433350	0.1	0.417558
11.435017	0.1	0.421330
11.436683	0.1	0.427477
11.438350	0.1	0.433889
11.440017	0.1	0.437908
11.441683	0.1	0.437484
11.443350	0.1	0.432287
11.445017	0.1	0.424115
11.446683	0.1	0.415435
11.448350	0.1	0.407333
11.450017	0.1	0.400017
11.451683	0.1	0.394639
11.453350	0.1	0.392580
11.455017	0.1	0.393502
11.456683	0.1	0.395547
11.458350	0.1	0.396804
11.460017	0.1	0.396171
11.461683	0.1	0.393894
11.463350	0.1	0.391304
11.465017	0.1	0.389214
11.466683	0.1	0.387221
11.468350	0.1	0.384646
11.470017	0.1	0.381568
11.471683	0.1	0.378704
11.473350	0.1	0.376315
11.475017	0.1	0.373721
11.476683	0.1	0.370052
11.478350	0.1	0.365539
11.480017	0.1	0.361707
11.481683	0.1	0.359947
11.483350	0.1	0.360417
11.485017	0.1	0.362350
11.486683	0.1	0.364608
11.488350	0.1	0.365777
11.490017	0.1	0.364687
11.491683	0.1	0.361158
11.493350	0.1	0.355775
11.495017	0.1	0.348818
11.496683	0.1	0.340133
11.498350	0.1	0.330042
11.500017	0.1	0.319858
11.501683	0.1	0.311630
11.503350	0.1	0.307257
11.505017	0.1	0.307257
11.506683	0.1	0.310838
11.508350	0.1	0.316603
11.510017	0.1	0.322307
11.511683	0.1	0.325246
11.513350	0.1	0.323830
11.515017	0.1	0.318345
11.516683	0.1	0.310820
11.518350	0.1	0.304058
11.520017	0.1	0.300035
11.521683	0.1	0.299150
11.523350	0.1	0.300407
11.525017	0.1	0.302014
11.526683	0.1	0.302363
11.528350	0.1	0.300612
11.530017	0.1	0.296691
11.531683	0.1	0.291532
11.533350	0.1	0.286414
11.535017	0.1	0.281916
11.536683	0.1	0.278326
11.538350	0.1	0.276058
11.540017	0.1	0.274880
11.541683	0.1	0.274563
11.543350	0.1	0.275816
11.545017	0.1	0.278736
11.546683	0.1	0.281339
11.548350	0.1	0.281222
11.550017	0.1	0.277837
11.551683	0.1	0.272398
11.553350	0.1	0.266274
11.555017	0.1	0.260174
11.556683	0.1	0.254754
11.558350	0.1	0.250898
11.560017	0.1	0.248919
11.561683	0.1	0.248174
11.563350	0.1	0.247620
11.565017	0.1	0.246363
11.566683	0.1	0.244202
11.568350	0.1	0.241906
11.570017	0.1	0.240691
11.571683	0.1	0.241161
11.573350	0.1	0.242698
11.575017	0.1	0.243890
11.576683	0.1	0.243858
11.578350	0.1	0.243210
11.580017	0.1	0.243322
11.581683	0.1	0.244309
11.583350	0.1	0.244882
11.585017	0.1	0.244128
11.586683	0.1	0.242358
11.588350	0.1	0.240793
11.590017	0.1	0.240700
11.591683	0.1	0.242228
11.593350	0.1	0.244244
11.595017	0.1	0.245590
11.596683	0.1	0.246004
11.598350	0.1	0.245804
11.600017	0.1	0.245287
11.601683	0.1	0.244644
11.603350	0.1	0.244225
11.605017	0.1	0.244523
11.606683	0.1	0.245632
11.608350	0.1	0.246866
11.610017	0.1	0.247341
11.611683	0.1	0.246591
11.613350	0.1	0.244896
11.615017	0.1	0.243583
11.616683	0.1	0.244114
11.618350	0.1	0.246367
11.620017	0.1	0.248621
11.621683	0.1	0.249445
11.623350	0.1	0.248929
11.625017	0.1	0.247806
11.626683	0.1	0.246372
11.628350	0.1	0.244919
11.630017	0.1	0.244258
11.631683	0.1	0.245082
11.633350	0.1	0.247029
11.635017	0.1	0.248905
11.636683	0.1	0.249860
11.638350	0.1	0.250242
11.640017	0.1	0.251099
11.641683	0.1	0.253124
11.643350	0.1	0.256556
11.645017	0.1	0.260957
11.646683	0.1	0.264687
11.648350	0.1	0.266181
11.650017	0.1	0.265818
11.651683	0.1	0.265394
11.653350	0.1	0.265860
11.655017	0.1	0.265879
11.656683	0.1	0.263038
11.658350	0.1	0.256621
11.660017	0.1	0.248682
11.661683	0.1	0.242256
11.663350	0.1	0.239220
11.665017	0.1	0.239504
11.666683	0.1	0.241823
11.668350	0.1	0.244495
11.670017	0.1	0.245972
11.671683	0.1	0.245706
11.673350	0.1	0.244379
11.675017	0.1	0.243196
11.676683	0.1	0.243159
11.678350	0.1	0.244393
11.680017	0.1	0.246484
11.681683	0.1	0.249320
11.683350	0.1	0.252849
11.685017	0.1	0.256528
11.686683	0.1	0.259727
11.688350	0.1	0.262186
11.690017	0.1	0.263229
11.691683	0.1	0.261660
11.693350	0.1	0.257608
11.695017	0.1	0.252975
11.696683	0.1	0.249525
11.698350	0.1	0.247378
11.700017	0.1	0.245199
11.701683	0.1	0.242000
11.703350	0.1	0.238610
11.705017	0.1	0.236607
11.706683	0.1	0.236770
11.708350	0.1	0.238875
11.710017	0.1	0.241776
11.711683	0.1	0.243643
11.713350	0.1	0.243094
11.715017	0.1	0.240039
11.716683	0.1	0.235257
11.718350	0.1	0.229962
11.720017	0.1	0.225613
11.721683	0.1	0.223322
11.723350	0.1	0.223657
11.725017	0.1	0.226684
11.726683	0.1	0.231522
11.728350	0.1	0.236556
11.730017	0.1	0.240225
11.731683	0.1	0.241306
11.733350	0.1	0.239457
11.735017	0.1	0.235839
11.736683	0.1	0.232048
11.738350	0.1	0.229031
11.740017	0.1	0.227368
11.741683	0.1	0.227094
11.743350	0.1	0.227755
11.745017	0.1	0.229431
11.746683	0.1	0.232523
11.748350	0.1	0.236281
11.750017	0.1	0.238959
11.751683	0.1	0.239452
11.753350	0.1	0.238018
11.755017	0.1	0.235694
11.756683	0.1	0.233520
11.758350	0.1	0.231722
11.760017	0.1	0.229753
11.761683	0.1	0.227513
11.763350	0.1	0.225510
11.765017	0.1	0.223774
11.766683	0.1	0.221729
11.768350	0.1	0.219350
11.770017	0.1	0.217678
11.771683	0.1	0.217794
11.773350	0.1	0.219755
11.775017	0.1	0.222800
11.776683	0.1	0.225520
11.778350	0.1	0.226493
11.780017	0.1	0.225576
11.781683	0.1	0.223988
11.783350	0.1	0.223331
11.785017	0.1	0.224505
11.786683	0.1	0.226870
11.788350	0.1	0.228961
11.790017	0.1	0.230027
11.791683	0.1	0.230176
11.793350	0.1	0.229729
11.795017	0.1	0.228612
11.796683	0.1	0.225883
11.798350	0.1	0.221003
11.800017	0.1	0.215848
11.801683	0.1	0.213739
11.803350	0.1	0.216169
11.805017	0.1	0.221636
11.806683	0.1	0.227583
11.808350	0.1	0.232523
11.810017	0.1	0.236440
11.811683	0.1	0.239699
11.813350	0.1	0.241906
11.815017	0.1	0.242400
11.816683	0.1	0.241171
11.818350	0.1	0.238754
11.820017	0.1	0.235927
11.821683	0.1	0.233715
11.823350	0.1	0.232826
11.825017	0.1	0.232966
11.826683	0.1	0.233138
11.828350	0.1	0.232435
11.830017	0.1	0.231061
11.831683	0.1	0.230637
11.833350	0.1	0.232663
11.835017	0.1	0.237292
11.836683	0.1	0.243830
11.838350	0.1	0.251005
11.840017	0.1	0.256905
11.841683	0.1	0.260174
11.843350	0.1	0.260924
11.845017	0.1	0.259895
11.846683	0.1	0.257595
11.848350	0.1	0.254801
11.850017	0.1	0.252705
11.851683	0.1	0.251764
11.853350	0.1	0.251424
11.855017	0.1	0.251043
11.856683	0.1	0.250186
11.858350	0.1	0.248831
11.860017	0.1	0.247704
11.861683	0.1	0.247681
11.863350	0.1	0.249054
11.865017	0.1	0.251657
11.866683	0.1	0.255196
11.868350	0.1	0.259229
11.870017	0.1	0.262992
11.871683	0.1	0.265776
11.873350	0.1	0.267504
11.875017	0.1	0.268598
11.876683	0.1	0.269599
11.878350	0.1	0.271061
11.880017	0.1	0.273259
11.881683	0.1	0.276412
11.883350	0.1	0.280952
11.885017	0.1	0.286270
11.886683	0.1	0.290256
11.888350	0.1	0.291383
11.890017	0.1	0.290386
11.891683	0.1	0.289511
11.893350	0.1	0.290927
11.895017	0.1	0.295178
11.896683	0.1	0.300435
11.898350	0.1	0.304095
11.900017	0.1	0.305036
11.901683	0.1	0.303779
11.903350	0.1	0.301395
11.905017	0.1	0.298931
11.906683	0.1	0.297469
11.908350	0.1	0.298154
11.910017	0.1	0.301413
11.911683	0.1	0.306414
11.913350	0.1	0.311835
11.915017	0.1	0.316799
11.916683	0.1	0.320971
11.918350	0.1	0.324333
11.920017	0.1	0.327099
11.921683	0.1	0.329460
11.923350	0.1	0.331514
11.925017	0.1	0.333376
11.926683	0.1	0.335486
11.928350	0.1	0.338517
11.930017	0.1	0.342387
11.931683	0.1	0.345716
11.933350	0.1	0.347244
11.935017	0.1	0.347407
11.936683	0.1	0.347998
11.938350	0.1	0.350461
11.940017	0.1	0.354596
11.941683	0.1	0.358946
11.943350	0.1	0.362247
11.945017	0.1	0.364468
11.946683	0.1	0.366913
11.948350	0.1	0.371016
11.950017	0.1	0.376487
11.951683	0.1	0.381619
11.953350	0.1	0.385018
11.955017	0.1	0.386289
11.956683	0.1	0.386261
11.958350	0.1	0.387100
11.960017	0.1	0.390857
11.961683	0.1	0.397689
11.963350	0.1	0.405828
11.965017	0.1	0.413088
11.966683	0.1	0.418206
11.968350	0.1	0.421084
11.970017	0.1	0.421996
11.971683	0.1	0.421209
11.973350	0.1	0.419356
11.975017	0.1	0.417433
11.976683	0.1	0.416622
11.978350	0.1	0.418057
11.980017	0.1	0.421950
11.981683	0.1	0.426844
11.983350	0.1	0.430155
11.985017	0.1	0.430085
11.986683	0.1	0.427649
11.988350	0.1	0.426192
11.990017	0.1	0.428255
11.991683	0.1	0.433079
11.993350	0.1	0.437684
11.995017	0.1	0.440222
11.996683	0.1	0.440995
11.998350	0.1	0.441121
12.000017	0.1	0.441722
12.001683	0.1	0.443524
12.003350	0.1	0.446131
12.005017	0.1	0.448655
12.006683	0.1	0.451375
12.008350	0.1	0.455459
12.010017	0.1	0.461116
12.011683	0.1	0.467510
12.013350	0.1	0.473205
12.015017	0.1	0.476250
12.016683	0.1	0.475892
12.018350	0.1	0.473610
12.020017	0.1	0.471650
12.021683	0.1	0.471431
12.023350	0.1	0.473103
12.025017	0.1	0.475748
12.026683	0.1	0.478006
12.028350	0.1	0.478518
12.030017	0.1	0.476437
12.031683	0.1	0.472688
12.033350	0.1	0.469852
12.035017	0.1	0.469955
12.036683	0.1	0.472954
12.038350	0.1	0.477065
12.040017	0.1	0.480311
12.041683	0.1	0.482057
12.043350	0.1	0.483147
12.045017	0.1	0.485056
12.046683	0.1	0.489098
12.048350	0.1	0.495613
12.050017	0.1	0.503729
12.051683	0.1	0.511757
12.053350	0.1	0.518081
12.055017	0.1	0.522425
12.056683	0.1	0.525932
12.058350	0.1	0.529280
12.060017	0.1	0.531739
12.061683	0.1	0.532283
12.063350	0.1	0.530523
12.065017	0.1	0.527059
12.066683	0.1	0.523720
12.068350	0.1	0.522914
12.070017	0.1	0.526179
12.071683	0.1	0.533140
12.073350	0.1	0.541545
12.075017	0.1	0.548312
12.076683	0.1	0.551068
12.078350	0.1	0.549653
12.080017	0.1	0.546090
12.081683	0.1	0.542728
12.083350	0.1	0.540917
12.085017	0.1	0.541233
12.086683	0.1	0.544093
12.088350	0.1	0.549583
12.090017	0.1	0.556814
12.091683	0.1	0.563986
12.093350	0.1	0.569327
12.095017	0.1	0.571925
12.096683	0.1	0.571948
12.098350	0.1	0.570589
12.100017	0.1	0.569467
12.101683	0.1	0.569215
12.103350	0.1	0.569592
12.105017	0.1	0.570868
12.106683	0.1	0.573327
12.108350	0.1	0.576307
12.110017	0.1	0.579371
12.111683	0.1	0.582775
12.113350	0.1	0.586575
12.115017	0.1	0.590626
12.116683	0.1	0.594985
12.118350	0.1	0.599604
12.120017	0.1	0.604372
12.121683	0.1	0.609611
12.123350	0.1	0.615893
12.125017	0.1	0.623413
12.126683	0.1	0.631781
12.128350	0.1	0.639674
12.130017	0.1	0.644955
12.131683	0.1	0.646343
12.133350	0.1	0.644531
12.135017	0.1	0.641225
12.136683	0.1	0.638412
12.138350	0.1	0.638571
12.140017	0.1	0.643465
12.141683	0.1	0.652196
12.143350	0.1	0.661775
12.145017	0.1	0.669477
12.146683	0.1	0.673905
12.148350	0.1	0.675237
12.150017	0.1	0.675293
12.151683	0.1	0.676448
12.153350	0.1	0.679977
12.155017	0.1	0.685598
12.156683	0.1	0.691982
12.158350	0.1	0.697388
12.160017	0.1	0.700997
12.161683	0.1	0.704057
12.163350	0.1	0.708783
12.165017	0.1	0.716327
12.166683	0.1	0.726297
12.168350	0.1	0.737687
12.170017	0.1	0.749584
12.171683	0.1	0.760658
12.173350	0.1	0.769137
12.175017	0.1	0.773808
12.176683	0.1	0.774660
12.178350	0.1	0.773212
12.180017	0.1	0.772458
12.181683	0.1	0.775442
12.183350	0.1	0.783731
12.185017	0.1	0.797086
12.186683	0.1	0.813720
12.188350	0.1	0.830749
12.190017	0.1	0.845389
12.191683	0.1	0.856300
12.193350	0.1	0.864370
12.195017	0.1	0.871997
12.196683	0.1	0.881059
12.198350	0.1	0.891751
12.200017	0.1	0.902992
12.201683	0.1	0.913073
12.203350	0.1	0.920682
12.205017	0.1	0.926512
12.206683	0.1	0.932948
12.208350	0.1	0.941395
12.210017	0.1	0.950918
12.211683	0.1	0.959523
12.213350	0.1	0.965935
12.215017	0.1	0.970881
12.216683	0.1	0.976482
12.218350	0.1	0.984017
12.220017	0.1	0.992953
12.221683	0.1	1.002178
12.223350	0.1	1.011556
12.225017	0.1	1.022033
12.226683	0.1	1.034038
12.228350	0.1	1.047058
12.230017	0.1	1.061019
12.231683	0.1	1.076311
12.233350	0.1	1.092525
12.235017	0.1	1.108637
12.236683	0.1	1.124009
12.238350	0.1	1.138933
12.240017	0.1	1.154551
12.241683	0.1	1.172046
12.243350	0.1	1.191404
12.245017	0.1	1.211232
12.246683	0.1	1.230258
12.248350	0.1	1.248578
12.250017	0.1	1.266976
12.251683	0.1	1.285872
12.253350	0.1	1.304955
12.255017	0.1	1.323428
12.256683	0.1	1.341030
12.258350	0.1	1.358371
12.260017	0.1	1.376057
12.261683	0.1	1.394092
12.263350	0.1	1.412136
12.265017	0.1	1.429943
12.266683	0.1	1.447434
12.268350	0.1	1.464365
12.270017	0.1	1.480817
12.271683	0.1	1.497730
12.273350	0.1	1.516361
12.275017	0.1	1.537497
12.276683	0.1	1.561050
12.278350	0.1	1.585996
12.280017	0.1	1.610834
12.281683	0.1	1.634294
12.283350	0.1	1.655943
12.285017	0.1	1.676278
12.286683	0.1	1.696306
12.288350	0.1	1.716916
12.290017	0.1	1.738127
12.291683	0.1	1.759497
12.293350	0.1	1.781210
12.295017	0.1	1.803404
12.296683	0.1	1.825350
12.298350	0.1	1.846924
12.300017	0.1	1.869285
12.301683	0.1	1.892741
12.303350	0.1	1.916038
12.305017	0.1	1.938124
12.306683	0.1	1.958692
12.308350	0.1	1.977952
12.310017	0.1	1.996248
12.311683	0.1	2.013179
12.313350	0.1	2.027848
12.315017	0.1	2.040090
12.316683	0.1	2.051117
12.318350	0.1	2.063061
12.320017	0.1	2.077087
12.321683	0.1	2.092468
12.323350	0.1	2.107876
12.325017	0.1	2.122861
12.326683	0.1	2.137944
12.328350	0.1	2.153628
12.330017	0.1	2.169376
12.331683	0.1	2.183937
12.333350	0.1	2.196790
12.335017	0.1	2.208669
12.336683	0.1	2.220548
12.338350	0.1	2.232543
12.340017	0.1	2.244287
12.341683	0.1	2.256325
12.343350	0.1	2.269880
12.345017	0.1	2.284888
12.346683	0.1	2.299524
12.348350	0.1	2.312302
12.350017	0.1	2.323608
12.351683	0.1	2.334397
12.353350	0.1	2.344018
12.355017	0.1	2.351017
12.356683	0.1	2.355617
12.358350	0.1	2.359180
12.360017	0.1	2.362099
12.361683	0.1	2.364093
12.363350	0.1	2.365503
12.365017	0.1	2.367212
12.366683	0.1	2.370137
12.368350	0.1	2.375003
12.370017	0.1	2.382253
12.371683	0.1	2.391869
12.373350	0.1	2.402733
12.375017	0.1	2.412610
12.376683	0.1	2.419953
12.378350	0.1	2.425280
12.380017	0.1	2.430044
12.381683	0.1	2.435097
12.383350	0.1	2.440456
12.385017	0.1	2.445620
12.386683	0.1	2.450035
12.388350	0.1	2.453700
12.390017	0.1	2.456978
12.391683	0.1	2.460079
12.393350	0.1	2.463507
12.395017	0.1	2.468401
12.396683	0.1	2.475614
12.398350	0.1	2.484950
12.400017	0.1	2.495213
12.401683	0.1	2.504531
12.403350	0.1	2.510990
12.405017	0.1	2.513458
12.406683	0.1	2.512424
12.408350	0.1	2.510538
12.410017	0.1	2.511498
12.411683	0.1	2.517099
12.413350	0.1	2.526040
12.415017	0.1	2.535614
12.416683	0.1	2.543880
12.418350	0.1	2.550632
12.420017	0.1	2.556602
12.421683	0.1	2.562273
12.423350	0.1	2.567582
12.425017	0.1	2.571531
12.426683	0.1	2.572681
12.428350	0.1	2.570776
12.430017	0.1	2.567102
12.431683	0.1	2.563596
12.433350	0.1	2.562213
12.435017	0.1	2.564648
12.436683	0.1	2.571745
12.438350	0.1	2.582492
12.440017	0.1	2.593864
12.441683	0.1	2.602614
12.443350	0.1	2.607186
12.445017	0.1	2.608015
12.446683	0.1	2.606423
12.448350	0.1	2.603661
12.450017	0.1	2.600476
12.451683	0.1	2.597063
12.453350	0.1	2.593366
12.455017	0.1	2.589081
12.456683	0.1	2.583778
12.458350	0.1	2.577035
12.460017	0.1	2.568946
12.461683	0.1	2.561100
12.463350	0.1	2.555856
12.465017	0.1	2.554087
12.466683	0.1	2.554622
12.468350	0.1	2.555326
12.470017	0.1	2.554227
12.471683	0.1	2.550143
12.473350	0.1	2.542567
12.475017	0.1	2.531516
12.476683	0.1	2.517733
12.478350	0.1	2.502254
12.480017	0.1	2.486198
12.481683	0.1	2.470841
12.483350	0.1	2.456913
12.485017	0.1	2.444070
12.486683	0.1	2.431870
12.488350	0.1	2.420214
12.490017	0.1	2.408670
12.491683	0.1	2.396358
12.493350	0.1	2.382291
12.495017	0.1	2.365918
12.496683	0.1	2.347762
12.498350	0.1	2.329317
12.500017	0.1	2.312027
12.501683	0.1	2.296427
12.503350	0.1	2.281964
12.505017	0.1	2.267077
12.506683	0.1	2.250015
12.508350	0.1	2.230401
12.510017	0.1	2.209637
12.511683	0.1	2.189595
12.513350	0.1	2.171053
12.515017	0.1	2.153716
12.516683	0.1	2.137451
12.518350	0.1	2.122512
12.520017	0.1	2.108533
12.521683	0.1	2.094219
12.523350	0.1	2.078428
12.525017	0.1	2.061352
12.526683	0.1	2.044579
12.528350	0.1	2.030032
12.530017	0.1	2.018148
12.531683	0.1	2.006898
12.533350	0.1	1.993920
12.535017	0.1	1.979112
12.536683	0.1	1.963940
12.538350	0.1	1.949822
12.540017	0.1	1.937780
12.541683	0.1	1.928275
12.543350	0.1	1.920825
12.545017	0.1	1.914040
12.546683	0.1	1.905989
12.548350	0.1	1.895474
12.550017	0.1	1.883134
12.551683	0.1	1.870655
12.553350	0.1	1.858971
12.555017	0.1	1.848019
12.556683	0.1	1.837960
12.558350	0.1	1.829485
12.560017	0.1	1.823097
12.561683	0.1	1.818859
12.563350	0.1	1.816731
12.565017	0.1	1.816647
12.566683	0.1	1.818403
12.568350	0.1	1.821206
12.570017	0.1	1.823627
12.571683	0.1	1.824331
12.573350	0.1	1.822761
12.575017	0.1	1.819320
12.576683	0.1	1.814561
12.578350	0.1	1.808377
12.580017	0.1	1.800847
12.581683	0.1	1.792926
12.583350	0.1	1.785709
12.585017	0.1	1.780172
12.586683	0.1	1.776973
12.588350	0.1	1.775641
12.590017	0.1	1.774598
12.591683	0.1	1.772419
12.593350	0.1	1.768651
12.595017	0.1	1.763231
12.596683	0.1	1.756307
12.598350	0.1	1.748852
12.600017	0.1	1.741960
12.601683	0.1	1.735715
12.603350	0.1	1.729890
12.605017	0.1	1.724954
12.606683	0.1	1.721703
12.608350	0.1	1.719738
12.610017	0.1	1.716646
12.611683	0.1	1.709806
12.613350	0.1	1.699091
12.615017	0.1	1.687016
12.616683	0.1	1.676739
12.618350	0.1	1.669805
12.620017	0.1	1.665135
12.621683	0.1	1.660064
12.623350	0.1	1.652269
12.625017	0.1	1.641163
12.626683	0.1	1.628227
12.628350	0.1	1.615328
12.630017	0.1	1.603002
12.631683	0.1	1.591169
12.633350	0.1	1.579579
12.635017	0.1	1.566717
12.636683	0.1	1.551029
12.638350	0.1	1.533385
12.640017	0.1	1.516012
12.641683	0.1	1.500319
12.643350	0.1	1.487164
12.645017	0.1	1.476593
12.646683	0.1	1.467173
12.648350	0.1	1.457501
12.650017	0.1	1.447201
12.651683	0.1	1.436034
12.653350	0.1	1.423722
12.655017	0.1	1.410255
12.656683	0.1	1.396011
12.658350	0.1	1.381505
12.660017	0.1	1.366762
12.661683	0.1	1.351507
12.663350	0.1	1.335852
12.665017	0.1	1.320518
12.666683	0.1	1.306506
12.668350	0.1	1.294357
12.670017	0.1	1.283907
12.671683	0.1	1.274729
12.673350	0.1	1.266566
12.675017	0.1	1.259600
12.676683	0.1	1.253784
12.678350	0.1	1.248145
12.680017	0.1	1.241849
12.681683	0.1	1.234668
12.683350	0.1	1.225914
12.685017	0.1	1.214803
12.686683	0.1	1.201741
12.688350	0.1	1.187953
12.690017	0.1	1.174188
12.691683	0.1	1.160330
12.693350	0.1	1.146202
12.695017	0.1	1.132335
12.696683	0.1	1.119860
12.698350	0.1	1.109461
12.700017	0.1	1.100651
12.701683	0.1	1.092772
12.703350	0.1	1.085778
12.705017	0.1	1.079161
12.706683	0.1	1.071566
12.708350	0.1	1.062420
12.710017	0.1	1.052353
12.711683	0.1	1.041610
12.713350	0.1	1.029586
12.715017	0.1	1.016119
12.716683	0.1	1.002243
12.718350	0.1	0.989079
12.720017	0.1	0.976915
12.721683	0.1	0.965837
12.723350	0.1	0.955937
12.725017	0.1	0.946955
12.726683	0.1	0.938172
12.728350	0.1	0.928612
12.730017	0.1	0.917758
12.731683	0.1	0.906358
12.733350	0.1	0.896011
12.735017	0.1	0.887788
12.736683	0.1	0.881269
12.738350	0.1	0.874856
12.740017	0.1	0.867285
12.741683	0.1	0.858540
12.743350	0.1	0.849045
12.745017	0.1	0.838907
12.746683	0.1	0.828234
12.748350	0.1	0.817254
12.750017	0.1	0.805645
12.751683	0.1	0.792537
12.753350	0.1	0.777771
12.755017	0.1	0.762301
12.756683	0.1	0.747619
12.758350	0.1	0.735521
12.760017	0.1	0.727060
12.761683	0.1	0.721440
12.763350	0.1	0.716941
12.765017	0.1	0.712727
12.766683	0.1	0.708816
12.768350	0.1	0.705132
12.770017	0.1	0.701337
12.771683	0.1	0.696545
12.773350	0.1	0.689854
12.775017	0.1	0.681393
12.776683	0.1	0.671986
12.778350	0.1	0.662245
12.780017	0.1	0.652717
12.781683	0.1	0.644480
12.783350	0.1	0.638962
12.785017	0.1	0.636433
12.786683	0.1	0.634887
12.788350	0.1	0.631805
12.790017	0.1	0.626775
12.791683	0.1	0.620494
12.793350	0.1	0.612442
12.795017	0.1	0.602021
12.796683	0.1	0.590477
12.798350	0.1	0.580121
12.800017	0.1	0.572568
12.801683	0.1	0.567958
12.803350	0.1	0.565415
12.805017	0.1	0.564037
12.806683	0.1	0.563059
12.808350	0.1	0.561699
12.810017	0.1	0.559562
12.811683	0.1	0.557140
12.813350	0.1	0.555119
12.815017	0.1	0.553285
12.816683	0.1	0.550700
12.818350	0.1	0.546826
12.820017	0.1	0.542197
12.821683	0.1	0.537685
12.823350	0.1	0.534011
12.825017	0.1	0.531692
12.826683	0.1	0.530258
12.828350	0.1	0.528283
12.830017	0.1	0.525136
12.831683	0.1	0.521825
12.833350	0.1	0.519771
12.835017	0.1	0.519180
12.836683	0.1	0.518919
12.838350	0.1	0.517890
12.840017	0.1	0.516307
12.841683	0.1	0.515301
12.843350	0.1	0.515440
12.845017	0.1	0.516432
12.846683	0.1	0.517718
12.848350	0.1	0.518481
12.850017	0.1	0.517592
12.851683	0.1	0.514477
12.853350	0.1	0.509620
12.855017	0.1	0.504446
12.856683	0.1	0.500842
12.858350	0.1	0.499971
12.860017	0.1	0.501741
12.861683	0.1	0.505517
12.863350	0.1	0.510644
12.865017	0.1	0.516223
12.866683	0.1	0.520749
12.868350	0.1	0.522491
12.870017	0.1	0.521089
12.871683	0.1	0.518346
12.873350	0.1	0.516507
12.875017	0.1	0.516097
12.876683	0.1	0.516446
12.878350	0.1	0.517378
12.880017	0.1	0.518914
12.881683	0.1	0.520288
12.883350	0.1	0.520507
12.885017	0.1	0.519254
12.886683	0.1	0.516577
12.888350	0.1	0.512977
12.890017	0.1	0.509499
12.891683	0.1	0.506910
12.893350	0.1	0.505485
12.895017	0.1	0.505829
12.896683	0.1	0.508474
12.898350	0.1	0.512726
12.900017	0.1	0.516912
12.901683	0.1	0.519860
12.903350	0.1	0.521494
12.905017	0.1	0.522295
12.906683	0.1	0.522751
12.908350	0.1	0.523124
12.910017	0.1	0.523343
12.911683	0.1	0.523278
12.913350	0.1	0.523254
12.915017	0.1	0.523929
12.916683	0.1	0.525787
12.918350	0.1	0.528209
12.920017	0.1	0.529531
12.921683	0.1	0.528889
12.923350	0.1	0.527329
12.925017	0.1	0.526411
12.926683	0.1	0.526598
12.928350	0.1	0.527301
12.930017	0.1	0.527673
12.931683	0.1	0.526807
12.933350	0.1	0.523771
12.935017	0.1	0.518560
12.936683	0.1	0.512772
12.938350	0.1	0.508605
12.940017	0.1	0.507701
12.941683	0.1	0.510085
12.943350	0.1	0.513825
12.945017	0.1	0.517108
12.946683	0.1	0.520288
12.948350	0.1	0.524651
12.950017	0.1	0.530118
12.951683	0.1	0.534845
12.953350	0.1	0.537015
12.955017	0.1	0.536717
12.956683	0.1	0.535790
12.958350	0.1	0.535622
12.960017	0.1	0.535762
12.961683	0.1	0.535087
12.963350	0.1	0.533657
12.965017	0.1	0.532386
12.966683	0.1	0.531478
12.968350	0.1	0.530379
12.970017	0.1	0.528893
12.971683	0.1	0.527669
12.973350	0.1	0.527673
12.975017	0.1	0.529494
12.976683	0.1	0.532791
12.978350	0.1	0.536344
12.980017	0.1	0.538952
12.981683	0.1	0.540027
12.983350	0.1	0.539604
12.985017	0.1	0.538318
12.986683	0.1	0.537061
12.988350	0.1	0.536004
12.990017	0.1	0.534370
12.991683	0.1	0.531613
12.993350	0.1	0.528204
12.995017	0.1	0.524963
12.996683	0.1	0.522598
12.998350	0.1	0.521904
13.000017	0.1	0.523264
13.001683	0.1	0.526318
13.003350	0.1	0.530216
13.005017	0.1	0.533308
13.006683	0.1	0.533685
13.008350	0.1	0.530924
13.010017	0.1	0.526481
13.011683	0.1	0.522435
13.013350	0.1	0.520321
13.015017	0.1	0.520861
13.016683	0.1	0.523902
13.018350	0.1	0.528051
13.020017	0.1	0.531073
13.021683	0.1	0.531380
13.023350	0.1	0.529257
13.025017	0.1	0.526435
13.026683	0.1	0.524619
13.028350	0.1	0.524344
13.030017	0.1	0.524693
13.031683	0.1	0.524474
13.033350	0.1	0.523883
13.035017	0.1	0.524260
13.036683	0.1	0.526491
13.038350	0.1	0.530952
13.040017	0.1	0.537704
13.041683	0.1	0.545806
13.043350	0.1	0.553257
13.045017	0.1	0.558016
13.046683	0.1	0.559450
13.048350	0.1	0.558612
13.050017	0.1	0.557201
13.051683	0.1	0.556987
13.053350	0.1	0.559310
13.055017	0.1	0.563823
13.056683	0.1	0.568484
13.058350	0.1	0.571571
13.060017	0.1	0.572889
13.061683	0.1	0.572992
13.063350	0.1	0.572442
13.065017	0.1	0.572321
13.066683	0.1	0.573881
13.068350	0.1	0.577131
13.070017	0.1	0.581029
13.071683	0.1	0.584880
13.073350	0.1	0.588847
13.075017	0.1	0.593415
13.076683	0.1	0.598729
13.078350	0.1	0.604372
13.080017	0.1	0.609970
13.081683	0.1	0.615693
13.083350	0.1	0.621472
13.085017	0.1	0.626757
13.086683	0.1	0.631902
13.088350	0.1	0.638375
13.090017	0.1	0.647069
13.091683	0.1	0.657211
13.093350	0.1	0.667172
13.095017	0.1	0.675642
13.096683	0.1	0.682012
13.098350	0.1	0.686431
13.100017	0.1	0.689607
13.101683	0.1	0.692271
13.103350	0.1	0.694608
13.105017	0.1	0.696164
13.106683	0.1	0.696853
13.108350	0.1	0.697761
13.110017	0.1	0.700597
13.111683	0.1	0.706776
13.113350	0.1	0.716541
13.115017	0.1	0.728630
13.116683	0.1	0.741137
13.118350	0.1	0.752499
13.120017	0.1	0.761566
13.121683	0.1	0.767438
13.123350	0.1	0.770064
13.125017	0.1	0.770385
13.126683	0.1	0.769640
13.128350	0.1	0.769272
13.130017	0.1	0.770791
13.131683	0.1	0.775051
13.133350	0.1	0.781850
13.135017	0.1	0.790376
13.136683	0.1	0.800192
13.138350	0.1	0.811354
13.140017	0.1	0.822959
13.141683	0.1	0.832644
13.143350	0.1	0.838214
13.145017	0.1	0.839341
13.146683	0.1	0.837711
13.148350	0.1	0.836044
13.150017	0.1	0.836779
13.151683	0.1	0.840728
13.153350	0.1	0.846311
13.155017	0.1	0.850968
13.156683	0.1	0.853715
13.158350	0.1	0.855010
13.160017	0.1	0.855066
13.161683	0.1	0.854414
13.163350	0.1	0.854540
13.165017	0.1	0.856412
13.166683	0.1	0.859844
13.168350	0.1	0.864351
13.170017	0.1	0.869446
13.171683	0.1	0.874721
13.173350	0.1	0.879955
13.175017	0.1	0.884319
13.176683	0.1	0.886191
13.178350	0.1	0.884645
13.180017	0.1	0.880696
13.181683	0.1	0.876584
13.183350	0.1	0.874037
13.185017	0.1	0.873539
13.186683	0.1	0.874931
13.188350	0.1	0.877790
13.190017	0.1	0.881348
13.191683	0.1	0.884589
13.193350	0.1	0.886847
13.195017	0.1	0.888146
13.196683	0.1	0.888649
13.198350	0.1	0.889027
13.200017	0.1	0.891364
13.201683	0.1	0.897544
13.203350	0.1	0.906694
13.205017	0.1	0.916040
13.206683	0.1	0.923723
13.208350	0.1	0.929753
13.210017	0.1	0.935034
13.211683	0.1	0.940072
13.213350	0.1	0.944617
13.215017	0.1	0.948864
13.216683	0.1	0.953912
13.218350	0.1	0.960622
13.220017	0.1	0.969106
13.221683	0.1	0.979220
13.223350	0.1	0.990760
13.225017	0.1	1.002988
13.226683	0.1	1.014364
13.228350	0.1	1.023803
13.230017	0.1	1.032348
13.231683	0.1	1.042616
13.233350	0.1	1.056669
13.235017	0.1	1.074704
13.236683	0.1	1.095417
13.238350	0.1	1.117387
13.240017	0.1	1.139739
13.241683	0.1	1.162011
13.243350	0.1	1.184447
13.245017	0.1	1.207888
13.246683	0.1	1.233234
13.248350	0.1	1.261365
13.250017	0.1	1.292205
13.251683	0.1	1.324522
13.253350	0.1	1.357803
13.255017	0.1	1.393058
13.256683	0.1	1.431843
13.258350	0.1	1.474647
13.260017	0.1	1.519779
13.261683	0.1	1.564943
13.263350	0.1	1.609861
13.265017	0.1	1.656092
13.266683	0.1	1.704986
13.268350	0.1	1.757219
13.270017	0.1	1.813262
13.271683	0.1	1.872964
13.273350	0.1	1.935870
13.275017	0.1	2.002134
13.276683	0.1	2.072277
13.278350	0.1	2.146256
13.280017	0.1	2.223486
13.281683	0.1	2.303836
13.283350	0.1	2.387771
13.285017	0.1	2.475586
13.286683	0.1	2.567358
13.288350	0.1	2.663136
13.290017	0.1	2.763052
13.291683	0.1	2.867845
13.293350	0.1	2.978863
13.295017	0.1	3.097043
13.296683	0.1	3.221720
13.298350	0.1	3.350605
13.300017	0.1	3.481051
13.301683	0.1	3.611567
13.303350	0.1	3.743004
13.305017	0.1	3.877990
13.306683	0.1	4.018410
13.308350	0.1	4.164041
13.310017	0.1	4.314096
13.311683	0.1	4.469440
13.313350	0.1	4.632133
13.315017	0.1	4.802891
13.316683	0.1	4.980634
13.318350	0.1	5.164514
13.320017	0.1	5.354816
13.321683	0.1	5.552084
13.323350	0.1	5.756137
13.325017	0.1	5.965871
13.326683	0.1	6.180028
13.328350	0.1	6.398233
13.330017	0.1	6.621000
13.331683	0.1	6.849170
13.333350	0.1	7.083914
13.335017	0.1	7.326566
13.336683	0.1	7.577753
13.338350	0.1	7.836996
13.340017	0.1	8.103317
13.341683	0.1	8.375891
13.343350	0.1	8.654427
13.345017	0.1	8.939607
13.346683	0.1	9.233113
13.348350	0.1	9.536631
13.350017	0.1	9.851092
13.351683	0.1	10.176585
13.353350	0.1	10.512169
13.355017	0.1	10.856302
13.356683	0.1	11.207960
13.358350	0.1	11.567781
13.360017	0.1	11.938186
13.361683	0.1	12.321915
13.363350	0.1	12.719957
13.365017	0.1	13.131062
13.366683	0.1	13.553295
13.368350	0.1	13.985601
13.370017	0.1	14.427663
13.371683	0.1	14.879154
13.373350	0.1	15.339893
13.375017	0.1	15.810798
13.376683	0.1	16.293847
13.378350	0.1	16.791564
13.380017	0.1	17.306418
13.381683	0.1	17.839195
13.383350	0.1	18.387963
13.385017	0.1	18.949355
13.386683	0.1	19.520274
13.388350	0.1	20.098863
13.390017	0.1	20.685503
13.391683	0.1	21.282639
13.393350	0.1	21.892102
13.395017	0.1	22.513303
13.396683	0.1	23.144786
13.398350	0.1	23.785955
13.400017	0.1	24.436107
13.401683	0.1	25.093094
13.403350	0.1	25.754347
13.405017	0.1	26.418404
13.406683	0.1	27.084867
13.408350	0.1	27.753636
13.410017	0.1	28.424272
13.411683	0.1	29.095840
13.413350	0.1	29.767109
13.415017	0.1	30.436618
13.416683	0.1	31.102444
13.418350	0.1	31.762528
13.420017	0.1	32.415306
13.421683	0.1	33.059949
13.423350	0.1	33.695833
13.425017	0.1	34.321914
13.426683	0.1	34.936178
13.428350	0.1	35.535721
13.430017	0.1	36.118086
13.431683	0.1	36.682528
13.433350	0.1	37.229843
13.435017	0.1	37.761056
13.436683	0.1	38.276077
13.438350	0.1	38.773441
13.440017	0.1	39.250855
13.441683	0.1	39.706519
13.443350	0.1	40.140580
13.445017	0.1	40.554693
13.446683	0.1	40.950091
13.448350	0.1	41.326261
13.450017	0.1	41.681463
13.451683	0.1	42.014676
13.453350	0.1	42.326292
13.455017	0.1	42.616744
13.456683	0.1	42.885700
13.458350	0.1	43.132659
13.460017	0.1	43.358104
13.461683	0.1	43.563494
13.463350	0.1	43.749521
13.465017	0.1	43.915631
13.466683	0.1	44.061877
13.468350	0.1	44.189999
13.470017	0.1	44.301837
13.471683	0.1	44.397628
13.473350	0.1	44.476674
13.475017	0.1	44.539031
13.476683	0.1	44.585331
13.478350	0.1	44.615623
13.480017	0.1	44.629783
13.481683	0.1	44.628261
13.483350	0.1	44.611893
13.485017	0.1	44.581369
13.486683	0.1	44.536549
13.488350	0.1	44.477307
13.490017	0.1	44.404622
13.491683	0.1	44.319243
13.493350	0.1	44.220504
13.495017	0.1	44.107214
13.496683	0.1	43.978132
13.498350	0.1	43.831947
13.500017	0.1	43.667955
13.501683	0.1	43.486604
13.503350	0.1	43.289266
13.505017	0.1	43.077492
13.506683	0.1	42.851898
13.508350	0.1	42.611836
13.510017	0.1	42.356630
13.511683	0.1	42.085568
13.513350	0.1	41.796262
13.515017	0.1	41.485769
13.516683	0.1	41.153757
13.518350	0.1	40.803272
13.520017	0.1	40.437840
13.521683	0.1	40.057688
13.523350	0.1	39.659585
13.525017	0.1	39.239889
13.526683	0.1	38.797115
13.528350	0.1	38.332571
13.530017	0.1	37.849182
13.531683	0.1	37.349528
13.533350	0.1	36.834907
13.535017	0.1	36.305445
13.536683	0.1	35.760384
13.538350	0.1	35.198401
13.540017	0.1	34.618103
13.541683	0.1	34.018862
13.543350	0.1	33.402056
13.545017	0.1	32.770759
13.546683	0.1	32.127793
13.548350	0.1	31.474587
13.550017	0.1	30.811084
13.551683	0.1	30.136267
13.553350	0.1	29.449863
13.555017	0.1	28.752969
13.556683	0.1	28.046737
13.558350	0.1	27.331798
13.560017	0.1	26.609572
13.561683	0.1	25.882996
13.563350	0.1	25.155190
13.565017	0.1	24.427869
13.566683	0.1	23.701452
13.568350	0.1	22.976352
13.570017	0.1	22.253846
13.571683	0.1	21.535228
13.573350	0.1	20.820820
13.575017	0.1	20.110905
13.576683	0.1	19.407072
13.578350	0.1	18.711714
13.580017	0.1	18.026796
13.581683	0.1	17.353487
13.583350	0.1	16.692174
13.585017	0.1	16.042823
13.586683	0.1	15.405556
13.588350	0.1	14.780872
13.590017	0.1	14.169761
13.591683	0.1	13.573682
13.593350	0.1	12.993794
13.595017	0.1	12.430204
13.596683	0.1	11.882475
13.598350	0.1	11.350960
13.600017	0.1	10.837126
13.601683	0.1	10.342407
13.603350	0.1	9.867013
13.605017	0.1	9.409687
13.606683	0.1	8.968487
13.608350	0.1	8.542403
13.610017	0.1	8.132081
13.611683	0.1	7.738601
13.613350	0.1	7.362417
13.615017	0.1	7.003509
13.616683	0.1	6.661713
13.618350	0.1	6.336705
13.620017	0.1	6.027636
13.621683	0.1	5.733301
13.623350	0.1	5.452773
13.625017	0.1	5.185776
13.626683	0.1	4.932722
13.628350	0.1	4.694019
13.630017	0.1	4.469119
13.631683	0.1	4.256689
13.633350	0.1	4.055691
13.635017	0.1	3.866246
13.636683	0.1	3.689234
13.638350	0.1	3.525331
13.640017	0.1	3.373735
13.641683	0.1	3.231419
13.643350	0.1	3.095227
13.645017	0.1	2.964716
13.646683	0.1	2.840911
13.648350	0.1	2.723490
13.650017	0.1	2.611666
13.651683	0.1	2.506543
13.653350	0.1	2.410100
13.655017	0.1	2.322476
13.656683	0.1	2.241181
13.658350	0.1	2.163234
13.660017	0.1	2.088146
13.661683	0.1	2.017650
13.663350	0.1	1.952611
13.665017	0.1	1.891493
13.666683	0.1	1.831995
13.668350	0.1	1.773350
13.670017	0.1	1.716837
13.671683	0.1	1.664218
13.673350	0.1	1.616189
13.675017	0.1	1.572822
13.676683	0.1	1.534480
13.678350	0.1	1.500947
13.680017	0.1	1.470367
13.681683	0.1	1.439643
13.683350	0.1	1.406246
13.685017	0.1	1.370399
13.686683	0.1	1.334967
13.688350	0.1	1.302632
13.690017	0.1	1.274464
13.691683	0.1	1.250152
13.693350	0.1	1.228191
13.695017	0.1	1.206873
13.696683	0.1	1.185425
13.698350	0.1	1.163920
13.700017	0.1	1.142640
13.701683	0.1	1.121764
13.703350	0.1	1.101689
13.705017	0.1	1.082849
13.706683	0.1	1.065028
13.708350	0.1	1.047519
13.710017	0.1	1.030066
13.711683	0.1	1.013111
13.713350	0.1	0.997130
13.715017	0.1	0.982010
13.716683	0.1	0.966941
13.718350	0.1	0.951262
13.720017	0.1	0.935756
13.721683	0.1	0.922452
13.723350	0.1	0.912519
13.725017	0.1	0.904985
13.726683	0.1	0.898070
13.728350	0.1	0.890759
13.730017	0.1	0.882652
13.731683	0.1	0.873422
13.733350	0.1	0.863182
13.735017	0.1	0.852696
13.736683	0.1	0.842493
13.738350	0.1	0.832118
13.740017	0.1	0.820705
13.741683	0.1	0.807978
13.743350	0.1	0.794646
13.745017	0.1	0.781529
13.746683	0.1	0.769114
13.748350	0.1	0.758423
13.750017	0.1	0.750888
13.751683	0.1	0.746963
13.753350	0.1	0.745784
13.755017	0.1	0.745608
13.756683	0.1	0.743889
13.758350	0.1	0.738162
13.760017	0.1	0.728196
13.761683	0.1	0.716345
13.763350	0.1	0.705305
13.765017	0.1	0.696471
13.766683	0.1	0.689551
13.768350	0.1	0.683325
13.770017	0.1	0.677058
13.771683	0.1	0.670622
13.773350	0.1	0.663763
13.775017	0.1	0.656014
13.776683	0.1	0.646943
13.778350	0.1	0.636829
13.780017	0.1	0.627134
13.781683	0.1	0.619674
13.783350	0.1	0.615092
13.785017	0.1	0.612270
13.786683	0.1	0.609290
13.788350	0.1	0.605006
13.790017	0.1	0.599683
13.791683	0.1	0.594109
13.793350	0.1	0.588545
13.795017	0.1	0.583078
13.796683	0.1	0.578747
13.798350	0.1	0.577024
13.800017	0.1	0.577839
13.801683	0.1	0.579180
13.803350	0.1	0.579013
13.805017	0.1	0.576787
13.806683	0.1	0.573425
13.808350	0.1	0.569928
13.810017	0.1	0.565518
13.811683	0.1	0.558421
13.813350	0.1	0.548800
13.815017	0.1	0.539357
13.816683	0.1	0.532917
13.818350	0.1	0.530183
13.820017	0.1	0.529550
13.821683	0.1	0.528949
13.823350	0.1	0.527301
13.825017	0.1	0.524148
13.826683	0.1	0.519240
13.828350	0.1	0.513811
13.830017	0.1	0.510537
13.831683	0.1	0.510858
13.833350	0.1	0.513713
13.835017	0.1	0.517098
13.836683	0.1	0.519473
13.838350	0.1	0.520190
13.840017	0.1	0.518942
13.841683	0.1	0.515394
13.843350	0.1	0.510057
13.845017	0.1	0.504875
13.846683	0.1	0.501997
13.848350	0.1	0.501988
13.850017	0.1	0.503724
13.851683	0.1	0.505843
13.853350	0.1	0.507836
13.855017	0.1	0.509666
13.856683	0.1	0.510649
13.858350	0.1	0.509606
13.860017	0.1	0.506220
13.861683	0.1	0.501857
13.863350	0.1	0.498942
13.865017	0.1	0.499194
13.866683	0.1	0.502532
13.868350	0.1	0.507603
13.870017	0.1	0.512567
13.871683	0.1	0.515864
13.873350	0.1	0.517131
13.875017	0.1	0.517098
13.876683	0.1	0.516521
13.878350	0.1	0.515622
13.880017	0.1	0.514691
13.881683	0.1	0.514328
13.883350	0.1	0.514975
13.885017	0.1	0.516716
13.886683	0.1	0.519212
13.888350	0.1	0.521382
13.890017	0.1	0.521829
13.891683	0.1	0.519962
13.893350	0.1	0.516674
13.895017	0.1	0.514062
13.896683	0.1	0.514309
13.898350	0.1	0.518146
13.900017	0.1	0.523962
13.901683	0.1	0.528703
13.903350	0.1	0.529783
13.905017	0.1	0.526574
13.906683	0.1	0.520879
13.908350	0.1	0.515673
13.910017	0.1	0.512926
13.911683	0.1	0.512609
13.913350	0.1	0.513536
13.915017	0.1	0.515315
13.916683	0.1	0.518672
13.918350	0.1	0.523836
13.920017	0.1	0.529988
13.921683	0.1	0.535846
13.923350	0.1	0.539785
13.925017	0.1	0.540712
13.926683	0.1	0.539417
13.928350	0.1	0.537978
13.930017	0.1	0.537960
13.931683	0.1	0.540051
13.933350	0.1	0.544917
13.935017	0.1	0.552982
13.936683	0.1	0.563399
13.938350	0.1	0.574053
13.940017	0.1	0.583227
13.941683	0.1	0.591255
13.943350	0.1	0.599339
13.945017	0.1	0.606864
13.946683	0.1	0.611846
13.948350	0.1	0.614240
13.950017	0.1	0.617057
13.951683	0.1	0.623991
13.953350	0.1	0.636359
13.955017	0.1	0.652084
13.956683	0.1	0.667330
13.958350	0.1	0.678939
13.960017	0.1	0.685537
13.961683	0.1	0.687460
13.963350	0.1	0.686669
13.965017	0.1	0.686450
13.966683	0.1	0.689845
13.968350	0.1	0.697733
13.970017	0.1	0.708615
13.971683	0.1	0.719996
13.973350	0.1	0.729836
13.975017	0.1	0.737854
13.976683	0.1	0.746162
13.978350	0.1	0.757524
13.980017	0.1	0.772956
13.981683	0.1	0.791382
13.983350	0.1	0.810786
13.985017	0.1	0.829366
13.986683	0.1	0.846013
13.988350	0.1	0.860603
13.990017	0.1	0.874349
13.991683	0.1	0.888915
13.993350	0.1	0.904952
13.995017	0.1	0.921669
13.996683	0.1	0.937707
13.998350	0.1	0.952901
14.000017	0.1	0.969162
14.001683	0.1	0.988822
14.003350	0.1	1.012324
14.005017	0.1	1.037903
14.006683	0.1	1.063454
14.008350	0.1	1.088018
14.010017	0.1	1.111366
14.011683	0.1	1.133541
14.013350	0.1	1.155376
14.015017	0.1	1.178221
14.016683	0.1	1.203218
14.018350	0.1	1.230836
14.020017	0.1	1.260480
14.021683	0.1	1.290608
14.023350	0.1	1.319684
14.025017	0.1	1.347084
14.026683	0.1	1.373682
14.028350	0.1	1.401338
14.030017	0.1	1.431582
14.031683	0.1	1.464994
14.033350	0.1	1.501138
14.035017	0.1	1.538466
14.036683	0.1	1.574955
14.038350	0.1	1.609712
14.040017	0.1	1.643649
14.041683	0.1	1.678332
14.043350	0.1	1.714709
14.045017	0.1	1.752949
14.046683	0.1	1.792647
14.048350	0.1	1.833569
14.050017	0.1	1.876210
14.051683	0.1	1.920415
14.053350	0.1	1.964392
14.055017	0.1	2.006483
14.056683	0.1	2.047145
14.058350	0.1	2.088803
14.060017	0.1	2.133907
14.061683	0.1	2.182778
14.063350	0.1	2.233097
14.065017	0.1	2.282159
14.066683	0.1	2.329545
14.068350	0.1	2.376526
14.070017	0.1	2.423492
14.071683	0.1	2.470245
14.073350	0.1	2.517295
14.075017	0.1	2.565007
14.076683	0.1	2.613561
14.078350	0.1	2.663531
14.080017	0.1	2.714205
14.081683	0.1	2.762834
14.083350	0.1	2.806871
14.085017	0.1	2.846294
14.086683	0.1	2.883165
14.088350	0.1	2.919645
14.090017	0.1	2.957326
14.091683	0.1	2.997085
14.093350	0.1	3.038263
14.095017	0.1	3.079260
14.096683	0.1	3.119404
14.098350	0.1	3.159051
14.100017	0.1	3.197934
14.101683	0.1	3.235214
14.103350	0.1	3.270605
14.105017	0.1	3.303532
14.106683	0.1	3.332822
14.108350	0.1	3.358568
14.110017	0.1	3.382633
14.111683	0.1	3.406950
14.113350	0.1	3.432450
14.115017	0.1	3.459337
14.116683	0.1	3.487016
14.118350	0.1	3.514001
14.120017	0.1	3.538677
14.121683	0.1	3.559967
14.123350	0.1	3.577396
14.125017	0.1	3.591096
14.126683	0.1	3.601676
14.128350	0.1	3.610151
14.130017	0.1	3.617248
14.131683	0.1	3.622924
14.133350	0.1	3.627064
14.135017	0.1	3.630156
14.136683	0.1	3.632880
14.138350	0.1	3.635203
14.140017	0.1	3.636060
14.141683	0.1	3.634114
14.143350	0.1	3.629061
14.145017	0.1	3.621890
14.146683	0.1	3.613736
14.148350	0.1	3.605005
14.150017	0.1	3.595878
14.151683	0.1	3.586719
14.153350	0.1	3.577508
14.155017	0.1	3.567287
14.156683	0.1	3.554681
14.158350	0.1	3.538644
14.160017	0.1	3.518597
14.161683	0.1	3.494662
14.163350	0.1	3.467784
14.165017	0.1	3.439216
14.166683	0.1	3.409637
14.168350	0.1	3.379183
14.170017	0.1	3.348449
14.171683	0.1	3.318386
14.173350	0.1	3.288952
14.175017	0.1	3.258917
14.176683	0.1	3.226711
14.178350	0.1	3.191237
14.180017	0.1	3.152578
14.181683	0.1	3.112010
14.183350	0.1	3.070631
14.185017	0.1	3.028405
14.186683	0.1	2.985131
14.188350	0.1	2.941275
14.190017	0.1	2.897200
14.191683	0.1	2.852664
14.193350	0.1	2.807304
14.195017	0.1	2.760999
14.196683	0.1	2.713497
14.198350	0.1	2.664188
14.200017	0.1	2.613142
14.201683	0.1	2.561826
14.203350	0.1	2.511889
14.205017	0.1	2.463795
14.206683	0.1	2.417099
14.208350	0.1	2.370826
14.210017	0.1	2.323128
14.211683	0.1	2.272031
14.213350	0.1	2.217717
14.215017	0.1	2.162764
14.216683	0.1	2.109278
14.218350	0.1	2.057273
14.220017	0.1	2.005850
14.221683	0.1	1.954497
14.223350	0.1	1.903712
14.225017	0.1	1.854794
14.226683	0.1	1.808843
14.228350	0.1	1.765760
14.230017	0.1	1.724120
14.231683	0.1	1.682406
14.233350	0.1	1.640003
14.235017	0.1	1.597414
14.236683	0.1	1.556017
14.238350	0.1	1.516724
14.240017	0.1	1.478940
14.241683	0.1	1.441785
14.243350	0.1	1.405491
14.245017	0.1	1.370618
14.246683	0.1	1.337207
14.248350	0.1	1.305286
14.250017	0.1	1.274799
14.251683	0.1	1.245164
14.253350	0.1	1.215497
14.255017	0.1	1.184894
14.256683	0.1	1.153420
14.258350	0.1	1.123040
14.260017	0.1	1.095873
14.261683	0.1	1.071612
14.263350	0.1	1.047901
14.265017	0.1	1.023137
14.266683	0.1	0.998494
14.268350	0.1	0.976757
14.270017	0.1	0.959462
14.271683	0.1	0.946051
14.273350	0.1	0.934824
14.275017	0.1	0.923849
14.276683	0.1	0.911830
14.278350	0.1	0.898829
14.280017	0.1	0.885809
14.281683	0.1	0.873539
14.283350	0.1	0.862405
14.285017	0.1	0.852919
14.286683	0.1	0.845389
14.288350	0.1	0.839480
14.290017	0.1	0.834339
14.291683	0.1	0.828691
14.293350	0.1	0.821049
14.295017	0.1	0.810814
14.296683	0.1	0.798772
14.298350	0.1	0.786129
14.300017	0.1	0.773966
14.301683	0.1	0.763866
14.303350	0.1	0.757743
14.305017	0.1	0.756374
14.306683	0.1	0.758674
14.308350	0.1	0.762413
14.310017	0.1	0.765207
14.311683	0.1	0.765566
14.313350	0.1	0.763685
14.315017	0.1	0.761133
14.316683	0.1	0.759535
14.318350	0.1	0.759382
14.320017	0.1	0.760085
14.321683	0.1	0.761058
14.323350	0.1	0.762185
14.325017	0.1	0.763498
14.326683	0.1	0.765002
14.328350	0.1	0.766423
14.330017	0.1	0.767624
14.331683	0.1	0.769193
14.333350	0.1	0.771703
14.335017	0.1	0.775051
14.336683	0.1	0.778791
14.338350	0.1	0.782963
14.340017	0.1	0.787936
14.341683	0.1	0.792835
14.343350	0.1	0.795755
14.345017	0.1	0.796048
14.346683	0.1	0.795098
14.348350	0.1	0.795177
14.350017	0.1	0.797724
14.351683	0.1	0.802511
14.353350	0.1	0.808327
14.355017	0.1	0.814097
14.356683	0.1	0.819545
14.358350	0.1	0.825343
14.360017	0.1	0.832467
14.361683	0.1	0.841119
14.363350	0.1	0.850586
14.365017	0.1	0.859853
14.366683	0.1	0.867797
14.368350	0.1	0.873827
14.370017	0.1	0.878698
14.371683	0.1	0.883681
14.373350	0.1	0.889353
14.375017	0.1	0.895862
14.376683	0.1	0.903509
14.378350	0.1	0.912719
14.380017	0.1	0.923267
14.381683	0.1	0.933413
14.383350	0.1	0.940608
14.385017	0.1	0.943500
14.386683	0.1	0.943481
14.388350	0.1	0.943858
14.390017	0.1	0.947048
14.391683	0.1	0.953311
14.393350	0.1	0.961316
14.395017	0.1	0.969358
14.396683	0.1	0.976818
14.398350	0.1	0.984035
14.400017	0.1	0.990615
14.401683	0.1	0.995030
14.403350	0.1	0.996334
14.405017	0.1	0.995374
14.406683	0.1	0.993819
14.408350	0.1	0.992543
14.410017	0.1	0.991519
14.411683	0.1	0.990629
14.413350	0.1	0.990033
14.415017	0.1	0.989875
14.416683	0.1	0.989940
14.418350	0.1	0.989847
14.420017	0.1	0.989195
14.421683	0.1	0.987868
14.423350	0.1	0.986638
14.425017	0.1	0.986722
14.426683	0.1	0.988580
14.428350	0.1	0.991644
14.430017	0.1	0.995044
14.431683	0.1	0.998434
14.433350	0.1	1.002378
14.435017	0.1	1.007556
14.436683	0.1	1.013596
14.438350	0.1	1.019277
14.440017	0.1	1.023337
14.441683	0.1	1.025344
14.443350	0.1	1.026122
14.445017	0.1	1.026797
14.446683	0.1	1.027975
14.448350	0.1	1.030094
14.450017	0.1	1.033675
14.451683	0.1	1.039598
14.453350	0.1	1.049060
14.455017	0.1	1.062406
14.456683	0.1	1.078388
14.458350	0.1	1.094718
14.460017	0.1	1.109317
14.461683	0.1	1.121559
14.463350	0.1	1.133136
14.465017	0.1	1.147259
14.466683	0.1	1.165909
14.468350	0.1	1.187888
14.470017	0.1	1.210398
14.471683	0.1	1.232307
14.473350	0.1	1.254827
14.475017	0.1	1.278888
14.476683	0.1	1.303302
14.478350	0.1	1.326613
14.480017	0.1	1.349342
14.481683	0.1	1.373426
14.483350	0.1	1.400723
14.485017	0.1	1.432211
14.486683	0.1	1.467620
14.488350	0.1	1.506242
14.490017	0.1	1.547723
14.491683	0.1	1.591388
14.493350	0.1	1.635710
14.495017	0.1	1.679133
14.496683	0.1	1.721173
14.498350	0.1	1.762984
14.500017	0.1	1.806039
14.501683	0.1	1.850538
14.503350	0.1	1.896280
14.505017	0.1	1.944122
14.506683	0.1	1.995130
14.508350	0.1	2.049352
14.510017	0.1	2.106009
14.511683	0.1	2.164077
14.513350	0.1	2.222871
14.515017	0.1	2.282416
14.516683	0.1	2.343338
14.518350	0.1	2.406794
14.520017	0.1	2.473989
14.521683	0.1	2.545491
14.523350	0.1	2.620886
14.525017	0.1	2.699113
14.526683	0.1	2.779304
14.528350	0.1	2.861684
14.530017	0.1	2.947017
14.531683	0.1	3.034878
14.533350	0.1	3.124187
14.535017	0.1	3.214679
14.536683	0.1	3.306204
14.538350	0.1	3.398149
14.540017	0.1	3.490709
14.541683	0.1	3.585783
14.543350	0.1	3.685961
14.545017	0.1	3.792569
14.546683	0.1	3.904840
14.548350	0.1	4.020780
14.550017	0.1	4.138453
14.551683	0.1	4.256880
14.553350	0.1	4.376718
14.555017	0.1	4.499648
14.556683	0.1	4.626582
14.558350	0.1	4.756716
14.560017	0.1	4.888298
14.561683	0.1	5.020285
14.563350	0.1	5.153511
14.565017	0.1	5.290066
14.566683	0.1	5.431389
14.568350	0.1	5.577025
14.570017	0.1	5.725129
14.571683	0.1	5.874308
14.573350	0.1	6.024553
14.575017	0.1	6.176247
14.576683	0.1	6.329366
14.578350	0.1	6.483695
14.580017	0.1	6.639161
14.581683	0.1	6.795861
14.583350	0.1	6.954139
14.585017	0.1	7.114485
14.586683	0.1	7.276521
14.588350	0.1	7.438180
14.590017	0.1	7.597036
14.591683	0.1	7.752399
14.593350	0.1	7.904978
14.595017	0.1	8.055619
14.596683	0.1	8.205343
14.598350	0.1	8.354718
14.600017	0.1	8.503068
14.601683	0.1	8.649244
14.603350	0.1	8.792272
14.605017	0.1	8.931234
14.606683	0.1	9.065792
14.608350	0.1	9.196377
14.610017	0.1	9.323619
14.611683	0.1	9.447997
14.613350	0.1	9.569395
14.615017	0.1	9.685964
14.616683	0.1	9.794501
14.618350	0.1	9.893226
14.620017	0.1	9.983499
14.621683	0.1	10.067984
14.623350	0.1	10.148017
14.625017	0.1	10.223580
14.626683	0.1	10.294658
14.628350	0.1	10.361513
14.630017	0.1	10.423912
14.631683	0.1	10.480578
14.633350	0.1	10.529361
14.635017	0.1	10.568169
14.636683	0.1	10.596421
14.638350	0.1	10.615899
14.640017	0.1	10.629459
14.641683	0.1	10.638759
14.643350	0.1	10.643830
14.645017	0.1	10.644314
14.646683	0.1	10.640244
14.648350	0.1	10.631392
14.650017	0.1	10.616486
14.651683	0.1	10.593841
14.653350	0.1	10.562870
14.655017	0.1	10.524467
14.656683	0.1	10.479712
14.658350	0.1	10.429290
14.660017	0.1	10.374812
14.661683	0.1	10.318630
14.663350	0.1	10.261694
14.665017	0.1	10.203607
14.666683	0.1	10.144156
14.668350	0.1	10.083294
14.670017	0.1	10.020956
14.671683	0.1	9.957179
14.673350	0.1	9.891223
14.675017	0.1	9.821462
14.676683	0.1	9.746663
14.678350	0.1	9.667599
14.680017	0.1	9.587710
14.681683	0.1	9.511351
14.683350	0.1	9.440971
14.685017	0.1	9.376248
14.686683	0.1	9.315307
14.688350	0.1	9.256401
14.690017	0.1	9.199157
14.691683	0.1	9.144023
14.693350	0.1	9.090542
14.695017	0.1	9.037280
14.696683	0.1	8.983864
14.698350	0.1	8.932007
14.700017	0.1	8.883998
14.701683	0.1	8.841208
14.703350	0.1	8.803830
14.705017	0.1	8.771317
14.706683	0.1	8.743247
14.708350	0.1	8.719377
14.710017	0.1	8.698693
14.711683	0.1	8.679079
14.713350	0.1	8.658641
14.715017	0.1	8.637588
14.716683	0.1	8.618329
14.718350	0.1	8.603246
14.720017	0.1	8.592764
14.721683	0.1	8.585458
14.723350	0.1	8.579344
14.725017	0.1	8.572689
14.726683	0.1	8.564498
14.728350	0.1	8.555106
14.730017	0.1	8.545397
14.731683	0.1	8.535143
14.733350	0.1	8.523101
14.735017	0.1	8.508158
14.736683	0.1	8.489694
14.738350	0.1	8.467385
14.740017	0.1	8.441303
14.741683	0.1	8.412367
14.743350	0.1	8.382108
14.745017	0.1	8.351835
14.746683	0.1	8.321623
14.748350	0.1	8.289223
14.750017	0.1	8.251453
14.751683	0.1	8.207727
14.753350	0.1	8.160006
14.755017	0.1	8.109268
14.756683	0.1	8.054962
14.758350	0.1	7.996997
14.760017	0.1	7.935939
14.761683	0.1	7.872209
14.763350	0.1	7.805582
14.765017	0.1	7.735183
14.766683	0.1	7.660901
14.768350	0.1	7.584258
14.770017	0.1	7.506828
14.771683	0.1	7.428676
14.773350	0.1	7.348913
14.775017	0.1	7.267431
14.776683	0.1	7.185410
14.778350	0.1	7.104119
14.780017	0.1	7.023825
14.781683	0.1	6.943839
14.783350	0.1	6.863284
14.785017	0.1	6.782049
14.786683	0.1	6.701280
14.788350	0.1	6.622286
14.790017	0.1	6.544613
14.791683	0.1	6.466522
14.793350	0.1	6.387159
14.795017	0.1	6.307173
14.796683	0.1	6.227847
14.798350	0.1	6.150384
14.800017	0.1	6.075241
14.801683	0.1	6.001918
14.803350	0.1	5.930206
14.805017	0.1	5.861102
14.806683	0.1	5.795392
14.808350	0.1	5.731867
14.810017	0.1	5.668285
14.811683	0.1	5.603968
14.813350	0.1	5.540084
14.815017	0.1	5.477611
14.816683	0.1	5.416875
14.818350	0.1	5.358281
14.820017	0.1	5.302294
14.821683	0.1	5.248757
14.823350	0.1	5.196570
14.825017	0.1	5.144188
14.826683	0.1	5.090204
14.828350	0.1	5.034269
14.830017	0.1	4.977724
14.831683	0.1	4.922342
14.833350	0.1	4.869038
14.835017	0.1	4.818081
14.836683	0.1	4.769452
14.838350	0.1	4.722313
14.840017	0.1	4.674452
14.841683	0.1	4.623854
14.843350	0.1	4.570941
14.845017	0.1	4.517701
14.846683	0.1	4.465175
14.848350	0.1	4.412793
14.850017	0.1	4.359386
14.851683	0.1	4.304172
14.853350	0.1	4.247488
14.855017	0.1	4.190388
14.856683	0.1	4.133484
14.858350	0.1	4.076860
14.860017	0.1	4.020478
14.861683	0.1	3.964393
14.863350	0.1	3.909245
14.865017	0.1	3.856216
14.866683	0.1	3.805496
14.868350	0.1	3.755167
14.870017	0.1	3.702808
14.871683	0.1	3.646961
14.873350	0.1	3.586509
14.875017	0.1	3.521224
14.876683	0.1	3.452962
14.878350	0.1	3.384994
14.880017	0.1	3.320295
14.881683	0.1	3.260141
14.883350	0.1	3.203573
14.885017	0.1	3.147810
14.886683	0.1	3.089793
14.888350	0.1	3.028191
14.890017	0.1	2.963957
14.891683	0.1	2.899710
14.893350	0.1	2.837614
14.895017	0.1	2.777330
14.896683	0.1	2.717385
14.898350	0.1	2.657832
14.900017	0.1	2.600350
14.901683	0.1	2.546217
14.903350	0.1	2.494911
14.905017	0.1	2.444671
14.906683	0.1	2.393411
14.908350	0.1	2.339697
14.910017	0.1	2.284385
14.911683	0.1	2.230736
14.913350	0.1	2.181558
14.915017	0.1	2.136719
14.916683	0.1	2.094004
14.918350	0.1	2.051117
14.920017	0.1	2.006795
14.921683	0.1	1.961701
14.923350	0.1	1.918101
14.925017	0.1	1.877747
14.926683	0.1	1.840722
14.928350	0.1	1.805965
14.930017	0.1	1.772321
14.931683	0.1	1.740181
14.933350	0.1	1.711156
14.935017	0.1	1.685377
14.936683	0.1	1.661144
14.938350	0.1	1.636953
14.940017	0.1	1.612604
14.941683	0.1	1.588729
14.943350	0.1	1.566024
14.945017	0.1	1.545353
14.946683	0.1	1.527383
14.948350	0.1	1.511364
14.950017	0.1	1.495988
14.951683	0.1	1.480742
14.953350	0.1	1.465790
14.955017	0.1	1.451992
14.956683	0.1	1.440784
14.958350	0.1	1.432686
14.960017	0.1	1.426004
14.961683	0.1	1.417906
14.963350	0.1	1.407089
14.965017	0.1	1.394995
14.966683	0.1	1.384187
14.968350	0.1	1.375936
14.970017	0.1	1.369673
14.971683	0.1	1.364280
14.973350	0.1	1.359247
14.975017	0.1	1.354618
14.976683	0.1	1.350399
14.978350	0.1	1.346604
14.980017	0.1	1.343694
14.981683	0.1	1.342129
14.983350	0.1	1.341710
14.985017	0.1	1.341878
14.986683	0.1	1.342311
14.988350	0.1	1.343424
14.990017	0.1	1.346543
14.991683	0.1	1.352727
14.993350	0.1	1.361561
14.995017	0.1	1.371633
14.996683	0.1	1.381515
14.998350	0.1	1.390041
15.000017	0.1	1.396541
15.001683	0.1	1.400854
15.003350	0.1	1.402921
15.005017	0.1	1.403345
15.006683	0.1	1.403969
15.008350	0.1	1.406493
15.010017	0.1	1.411154
15.011683	0.1	1.417366
15.013350	0.1	1.424761
15.015017	0.1	1.433375
15.016683	0.1	1.443066
15.018350	0.1	1.452654
15.020017	0.1	1.460267
15.021683	0.1	1.465571
15.023350	0.1	1.470540
15.025017	0.1	1.477199
15.026683	0.1	1.485953
15.028350	0.1	1.496393
15.030017	0.1	1.508347
15.031683	0.1	1.522070
15.033350	0.1	1.537558
15.035017	0.1	1.553567
15.036683	0.1	1.568366
15.038350	0.1	1.581497
15.040017	0.1	1.593796
15.041683	0.1	1.606122
15.043350	0.1	1.619197
15.045017	0.1	1.634085
15.046683	0.1	1.651850
15.048350	0.1	1.672204
15.050017	0.1	1.693196
15.051683	0.1	1.713382
15.053350	0.1	1.732931
15.055017	0.1	1.751552
15.056683	0.1	1.768051
15.058350	0.1	1.783054
15.060017	0.1	1.799967
15.061683	0.1	1.822319
15.063350	0.1	1.851209
15.065017	0.1	1.884839
15.066683	0.1	1.919526
15.068350	0.1	1.952080
15.070017	0.1	1.981827
15.071683	0.1	2.010348
15.073350	0.1	2.039685
15.075017	0.1	2.070754
15.076683	0.1	2.103602
15.078350	0.1	2.138568
15.080017	0.1	2.175579
15.081683	0.1	2.213209
15.083350	0.1	2.250159
15.085017	0.1	2.286937
15.086683	0.1	2.324888
15.088350	0.1	2.364144
15.090017	0.1	2.403725
15.091683	0.1	2.443478
15.093350	0.1	2.484778
15.095017	0.1	2.529314
15.096683	0.1	2.577771
15.098350	0.1	2.629743
15.100017	0.1	2.684705
15.101683	0.1	2.742261
15.103350	0.1	2.801460
15.105017	0.1	2.860888
15.106683	0.1	2.919459
15.108350	0.1	2.976819
15.110017	0.1	3.033602
15.111683	0.1	3.091148
15.113350	0.1	3.150473
15.115017	0.1	3.211563
15.116683	0.1	3.273725
15.118350	0.1	3.336794
15.120017	0.1	3.401837
15.121683	0.1	3.469703
15.123350	0.1	3.539491
15.125017	0.1	3.609746
15.126683	0.1	3.679949
15.128350	0.1	3.750869
15.130017	0.1	3.824453
15.131683	0.1	3.902614
15.133350	0.1	3.985572
15.135017	0.1	4.071780
15.136683	0.1	4.159184
15.138350	0.1	4.246477
15.140017	0.1	4.333644
15.141683	0.1	4.421896
15.143350	0.1	4.512970
15.145017	0.1	4.608226
15.146683	0.1	4.708241
15.148350	0.1	4.812526
15.150017	0.1	4.919367
15.151683	0.1	5.026949
15.153350	0.1	5.134945
15.155017	0.1	5.244473
15.156683	0.1	5.356660
15.158350	0.1	5.471846
15.160017	0.1	5.589961
15.161683	0.1	5.711191
15.163350	0.1	5.836296
15.165017	0.1	5.965861
15.166683	0.1	6.098668
15.168350	0.1	6.231843
15.170017	0.1	6.363289
15.171683	0.1	6.492944
15.173350	0.1	6.621652
15.175017	0.1	6.750408
15.176683	0.1	6.880490
15.178350	0.1	7.013073
15.180017	0.1	7.148385
15.181683	0.1	7.285196
15.183350	0.1	7.421374
15.185017	0.1	7.555517
15.186683	0.1	7.687234
15.188350	0.1	7.816162
15.190017	0.1	7.941984
15.191683	0.1	8.065156
15.193350	0.1	8.186712
15.195017	0.1	8.307621
15.196683	0.1	8.428241
15.198350	0.1	8.547623
15.200017	0.1	8.663335
15.201683	0.1	8.772337
15.203350	0.1	8.872328
15.205017	0.1	8.962904
15.206683	0.1	9.046164
15.208350	0.1	9.125732
15.210017	0.1	9.204047
15.211683	0.1	9.280727
15.213350	0.1	9.353361
15.215017	0.1	9.419331
15.216683	0.1	9.477134
15.218350	0.1	9.526657
15.220017	0.1	9.568245
15.221683	0.1	9.601903
15.223350	0.1	9.627845
15.225017	0.1	9.646658
15.226683	0.1	9.658509
15.228350	0.1	9.662760
15.230017	0.1	9.658234
15.231683	0.1	9.643803
15.233350	0.1	9.619524
15.235017	0.1	9.586690
15.236683	0.1	9.547207
15.238350	0.1	9.503476
15.240017	0.1	9.457232
15.241683	0.1	9.408016
15.243350	0.1	9.353766
15.245017	0.1	9.293072
15.246683	0.1	9.226585
15.248350	0.1	9.155627
15.250017	0.1	9.080432
15.251683	0.1	9.001107
15.253350	0.1	8.919057
15.255017	0.1	8.835592
15.256683	0.1	8.750092
15.258350	0.1	8.660750
15.260017	0.1	8.566529
15.261683	0.1	8.468097
15.263350	0.1	8.367402
15.265017	0.1	8.266349
15.266683	0.1	8.165985
15.268350	0.1	8.066874
15.270017	0.1	7.969313
15.271683	0.1	7.873136
15.273350	0.1	7.778057
15.275017	0.1	7.684883
15.276683	0.1	7.595606
15.278350	0.1	7.511931
15.280017	0.1	7.434557
15.281683	0.1	7.363833
15.283350	0.1	7.300079
15.285017	0.1	7.243697
15.286683	0.1	7.195198
15.288350	0.1	7.154970
15.290017	0.1	7.123635
15.291683	0.1	7.102583
15.293350	0.1	7.092832
15.295017	0.1	7.093595
15.296683	0.1	7.103262
15.298350	0.1	7.121465
15.300017	0.1	7.149354
15.301683	0.1	7.188930
15.303350	0.1	7.242477
15.305017	0.1	7.311441
15.306683	0.1	7.395907
15.308350	0.1	7.496062
15.310017	0.1	7.613553
15.311683	0.1	7.750448
15.313350	0.1	7.907650
15.315017	0.1	8.084998
15.316683	0.1	8.282550
15.318350	0.1	8.500945
15.320017	0.1	8.740267
15.321683	0.1	8.999556
15.323350	0.1	9.278040
15.325017	0.1	9.577102
15.326683	0.1	9.901137
15.328350	0.1	10.255184
15.330017	0.1	10.642172
15.331683	0.1	11.063768
15.333350	0.1	11.521899
15.335017	0.1	12.017610
15.336683	0.1	12.550047
15.338350	0.1	13.117986
15.340017	0.1	13.721711
15.341683	0.1	14.363187
15.343350	0.1	15.045702
15.345017	0.1	15.773769
15.346683	0.1	16.552005
15.348350	0.1	17.383895
15.350017	0.1	18.271939
15.351683	0.1	19.218549
15.353350	0.1	20.226636
15.355017	0.1	21.299701
15.356683	0.1	22.441703
15.358350	0.1	23.656995
15.360017	0.1	24.949689
15.361683	0.1	26.323320
15.363350	0.1	27.781636
15.365017	0.1	29.329504
15.366683	0.1	30.972944
15.368350	0.1	32.717944
15.370017	0.1	34.569595
15.371683	0.1	36.532716
15.373350	0.1	38.612681
15.375017	0.1	40.815547
15.376683	0.1	43.147672
15.378350	0.1	45.615551
15.380017	0.1	48.225904
15.381683	0.1	50.985152
15.383350	0.1	53.899582
15.385017	0.1	56.976145
15.386683	0.1	60.222149
15.388350	0.1	63.645179
15.390017	0.1	67.253448
15.391683	0.1	71.055288
15.393350	0.1	75.058783
15.395017	0.1	79.271230
15.396683	0.1	83.697820
15.398350	0.1	88.342168
15.400017	0.1	93.208784
15.401683	0.1	98.304064
15.403350	0.1	103.635090
15.405017	0.1	109.208254
15.406683	0.1	115.028629
15.408350	0.1	121.100024
15.410017	0.1	127.425883
15.411683	0.1	134.010399
15.413350	0.1	140.858344
15.415017	0.1	147.974491
15.416683	0.1	155.364094
15.418350	0.1	163.032506
15.420017	0.1	170.983682
15.421683	0.1	179.220066
15.423350	0.1	187.744205
15.425017	0.1	196.559774
15.426683	0.1	205.671415
15.428350	0.1	215.082853
15.430017	0.1	224.795458
15.431683	0.1	234.810845
15.433350	0.1	245.133811
15.435017	0.1	255.771564
15.436683	0.1	266.731992
15.438350	0.1	278.023174
15.440017	0.1	289.653382
15.441683	0.1	301.632150
15.443350	0.1	313.971951
15.445017	0.1	326.687717
15.446683	0.1	339.795035
15.448350	0.1	353.310816
15.450017	0.1	367.255477
15.451683	0.1	381.652615
15.453350	0.1	396.527481
15.455017	0.1	411.907281
15.456683	0.1	427.821228
15.458350	0.1	444.298741
15.460017	0.1	461.368831
15.461683	0.1	479.061227
15.463350	0.1	497.407085
15.465017	0.1	516.438601
15.466683	0.1	536.186183
15.468350	0.1	556.674661
15.470017	0.1	577.922646
15.471683	0.1	599.944052
15.473350	0.1	622.748091
15.475017	0.1	646.337183
15.476683	0.1	670.705350
15.478350	0.1	695.838552
15.480017	0.1	721.713948
15.481683	0.1	748.295594
15.483350	0.1	775.530032
15.485017	0.1	803.344842
15.486683	0.1	831.649239
15.488350	0.1	860.337355
15.490017	0.1	889.296565
15.491683	0.1	918.415218
15.493350	0.1	947.578392
15.495017	0.1	976.656066
15.496683	0.1	1,005.501683
15.498350	0.1	1,033.961285
15.500017	0.1	1,061.876096
15.501683	0.1	1,089.083972
15.503350	0.1	1,115.433193
15.505017	0.1	1,140.791617
15.506683	0.1	1,165.039121
15.508350	0.1	1,188.061974
15.510017	0.1	1,209.756528
15.511683	0.1	1,230.028040
15.513350	0.1	1,248.786069
15.515017	0.1	1,265.951582
15.516683	0.1	1,281.474094
15.518350	0.1	1,295.336351
15.520017	0.1	1,307.537101
15.521683	0.1	1,318.080506
15.523350	0.1	1,326.985174
15.525017	0.1	1,334.285118
15.526683	0.1	1,340.015518
15.528350	0.1	1,344.213697
15.530017	0.1	1,346.939151
15.531683	0.1	1,348.277392
15.533350	0.1	1,348.319264
15.535017	0.1	1,347.142888
15.536683	0.1	1,344.817208
15.538350	0.1	1,341.416166
15.540017	0.1	1,337.023788
15.541683	0.1	1,331.728316
15.543350	0.1	1,325.613611
15.545017	0.1	1,318.755323
15.546683	0.1	1,311.223587
15.548350	0.1	1,303.088322
15.550017	0.1	1,294.418100
15.551683	0.1	1,285.273341
15.553350	0.1	1,275.709040
15.555017	0.1	1,265.784019
15.556683	0.1	1,255.558353
15.558350	0.1	1,245.084308
15.560017	0.1	1,234.406350
15.561683	0.1	1,223.563576
15.563350	0.1	1,212.588773
15.565017	0.1	1,201.509508
15.566683	0.1	1,190.350546
15.568350	0.1	1,179.135853
15.570017	0.1	1,167.887502
15.571683	0.1	1,156.621167
15.573350	0.1	1,145.345900
15.575017	0.1	1,134.072860
15.576683	0.1	1,122.822376
15.578350	0.1	1,111.615446
15.580017	0.1	1,100.461228
15.581683	0.1	1,089.358820
15.583350	0.1	1,078.306987
15.585017	0.1	1,067.311918
15.586683	0.1	1,056.387314
15.588350	0.1	1,045.546239
15.590017	0.1	1,034.794176
15.591683	0.1	1,024.128120
15.593350	0.1	1,013.542848
15.595017	0.1	1,003.039429
15.596683	0.1	992.623522
15.598350	0.1	982.297553
15.600017	0.1	972.059817
15.601683	0.1	961.906357
15.603350	0.1	951.831304
15.605017	0.1	941.828751
15.606683	0.1	931.894477
15.608350	0.1	922.026719
15.610017	0.1	912.225229
15.611683	0.1	902.489406
15.613350	0.1	892.818352
15.615017	0.1	883.211112
15.616683	0.1	873.665098
15.618350	0.1	864.175424
15.620017	0.1	854.735808
15.621683	0.1	845.340794
15.623350	0.1	835.989798
15.625017	0.1	826.685816
15.626683	0.1	817.427729
15.628350	0.1	808.209256
15.630017	0.1	799.024585
15.631683	0.1	789.870537
15.633350	0.1	780.746318
15.635017	0.1	771.652875
15.636683	0.1	762.590059
15.638350	0.1	753.555313
15.640017	0.1	744.545172
15.641683	0.1	735.555334
15.643350	0.1	726.579363
15.645017	0.1	717.611281
15.646683	0.1	708.650687
15.648350	0.1	699.701664
15.650017	0.1	690.765680
15.651683	0.1	681.839474
15.653350	0.1	672.920505
15.655017	0.1	664.010300
15.656683	0.1	655.111564
15.658350	0.1	646.224428
15.660017	0.1	637.346157
15.661683	0.1	628.474323
15.663350	0.1	619.609436
15.665017	0.1	610.752861
15.666683	0.1	601.903499
15.668350	0.1	593.059208
15.670017	0.1	584.220933
15.671683	0.1	575.392922
15.673350	0.1	566.579849
15.675017	0.1	557.785039
15.676683	0.1	549.010272
15.678350	0.1	540.256054
15.680017	0.1	531.522483
15.681683	0.1	522.811059
15.683350	0.1	514.125932
15.685017	0.1	505.472185
15.686683	0.1	496.853427
15.688350	0.1	488.272119
15.690017	0.1	479.731095
15.691683	0.1	471.234033
15.693350	0.1	462.784772
15.695017	0.1	454.386031
15.696683	0.1	446.039355
15.698350	0.1	437.745955
15.700017	0.1	429.506861
15.701683	0.1	421.322422
15.703350	0.1	413.193712
15.705017	0.1	405.125530
15.706683	0.1	397.126074
15.708350	0.1	389.202992
15.710017	0.1	381.360515
15.711683	0.1	373.599851
15.713350	0.1	365.922223
15.715017	0.1	358.330980
15.716683	0.1	350.830495
15.718350	0.1	343.423640
15.720017	0.1	336.109838
15.721683	0.1	328.886300
15.723350	0.1	321.752602
15.725017	0.1	314.713074
15.726683	0.1	307.774158
15.728350	0.1	300.940676
15.730017	0.1	294.214827
15.731683	0.1	287.597673
15.733350	0.1	281.090564
15.735017	0.1	274.695028
15.736683	0.1	268.411665
15.738350	0.1	262.239296
15.740017	0.1	256.175911
15.741683	0.1	250.221342
15.743350	0.1	244.378806
15.745017	0.1	238.652132
15.746683	0.1	233.041947
15.748350	0.1	227.546431
15.750017	0.1	222.164286
15.751683	0.1	216.895440
15.753350	0.1	211.740453
15.755017	0.1	206.700643
15.756683	0.1	201.776829
15.758350	0.1	196.967335
15.760017	0.1	192.269157
15.761683	0.1	187.680428
15.763350	0.1	183.200333
15.765017	0.1	178.827848
15.766683	0.1	174.561790
15.768350	0.1	170.401451
15.770017	0.1	166.346710
15.771683	0.1	162.397768
15.773350	0.1	158.553985
15.775017	0.1	154.812490
15.776683	0.1	151.169226
15.778350	0.1	147.621529
15.780017	0.1	144.168157
15.781683	0.1	140.807410
15.783350	0.1	137.537466
15.785017	0.1	134.357596
15.786683	0.1	131.267295
15.788350	0.1	128.265186
15.790017	0.1	125.348834
15.791683	0.1	122.515233
15.793350	0.1	119.762193
15.795017	0.1	117.089041
15.796683	0.1	114.495293
15.798350	0.1	111.978841
15.800017	0.1	109.535614
15.801683	0.1	107.160905
15.803350	0.1	104.851145
15.805017	0.1	102.604977
15.806683	0.1	100.422846
15.808350	0.1	98.305703
15.810017	0.1	96.254125
15.811683	0.1	94.267777
15.813350	0.1	92.344638
15.815017	0.1	90.480861
15.816683	0.1	88.671749
15.818350	0.1	86.913523
15.820017	0.1	85.204607
15.821683	0.1	83.545037
15.823350	0.1	81.935325
15.825017	0.1	80.375192
15.826683	0.1	78.861956
15.828350	0.1	77.391523
15.830017	0.1	75.961612
15.831683	0.1	74.572209
15.833350	0.1	73.223212
15.835017	0.1	71.913186
15.836683	0.1	70.640049
15.838350	0.1	69.402279
15.840017	0.1	68.199551
15.841683	0.1	67.032119
15.843350	0.1	65.899836
15.845017	0.1	64.801560
15.846683	0.1	63.734716
15.848350	0.1	62.696086
15.850017	0.1	61.683944
15.851683	0.1	60.698516
15.853350	0.1	59.739952
15.855017	0.1	58.806511
15.856683	0.1	57.895095
15.858350	0.1	57.003377
15.860017	0.1	56.131315
15.861683	0.1	55.280570
15.863350	0.1	54.452200
15.865017	0.1	53.645065
15.866683	0.1	52.856593
15.868350	0.1	52.084457
15.870017	0.1	51.327436
15.871683	0.1	50.585913
15.873350	0.1	49.861688
15.875017	0.1	49.156342
15.876683	0.1	48.469580
15.878350	0.1	47.799512
15.880017	0.1	47.144592
15.881683	0.1	46.504890
15.883350	0.1	45.881267
15.885017	0.1	45.273546
15.886683	0.1	44.680191
15.888350	0.1	44.099977
15.890017	0.1	43.532555
15.891683	0.1	42.977431
15.893350	0.1	42.434051
15.895017	0.1	41.902671
15.896683	0.1	41.383770
15.898350	0.1	40.876814
15.900017	0.1	40.380098
15.901683	0.1	39.891941
15.903350	0.1	39.412500
15.905017	0.1	38.944306
15.906683	0.1	38.490202
15.908350	0.1	38.051377
15.910017	0.1	37.627015
15.911683	0.1	37.214635
15.913350	0.1	36.811419
15.915017	0.1	36.415872
15.916683	0.1	36.028293
15.918350	0.1	35.650497
15.920017	0.1	35.284949
15.921683	0.1	34.933011
15.923350	0.1	34.593865
15.925017	0.1	34.265136
15.926683	0.1	33.944105
15.928350	0.1	33.629043
15.930017	0.1	33.319863
15.931683	0.1	33.016647
15.933350	0.1	32.717958
15.935017	0.1	32.421998
15.936683	0.1	32.128794
15.938350	0.1	31.840135
15.940017	0.1	31.557600
15.941683	0.1	31.281463
15.943350	0.1	31.010970
15.945017	0.1	30.744569
15.946683	0.1	30.480609
15.948350	0.1	30.217883
15.950017	0.1	29.955120
15.951683	0.1	29.690834
15.953350	0.1	29.423959
15.955017	0.1	29.154476
15.956683	0.1	28.882637
15.958350	0.1	28.607980
15.960017	0.1	28.330120
15.961683	0.1	28.049746
15.963350	0.1	27.767802
15.965017	0.1	27.483851
15.966683	0.1	27.196002
15.968350	0.1	26.902431
15.970017	0.1	26.602405
15.971683	0.1	26.296428
15.973350	0.1	25.985707
15.975017	0.1	25.671050
15.976683	0.1	25.352882
15.978350	0.1	25.031995
15.980017	0.1	24.709171
15.981683	0.1	24.384973
15.983350	0.1	24.060570
15.985017	0.1	23.737163
15.986683	0.1	23.414586
15.988350	0.1	23.091664
15.990017	0.1	22.767549
15.991683	0.1	22.442155
15.993350	0.1	22.116136
15.995017	0.1	21.791146
15.996683	0.1	21.469202
15.998350	0.1	21.151532
16.000017	0.1	20.838827
16.001683	0.1	20.531975
16.003350	0.1	20.231539
16.005017	0.1	19.937344
16.006683	0.1	19.649290
16.008350	0.1	19.367361
16.010017	0.1	19.090772
16.011683	0.1	18.818267
16.013350	0.1	18.549482
16.015017	0.1	18.285294
16.016683	0.1	18.027015
16.018350	0.1	17.775795
16.020017	0.1	17.532595
16.021683	0.1	17.298376
16.023350	0.1	17.074104
16.025017	0.1	16.860152
16.026683	0.1	16.655964
16.028350	0.1	16.460554
16.030017	0.1	16.272599
16.031683	0.1	16.089855
16.033350	0.1	15.909770
16.035017	0.1	15.731561
16.036683	0.1	15.556593
16.038350	0.1	15.386334
16.040017	0.1	15.221322
16.041683	0.1	15.061516
16.043350	0.1	14.906684
16.045017	0.1	14.756653
16.046683	0.1	14.611511
16.048350	0.1	14.471044
16.050017	0.1	14.334130
16.051683	0.1	14.199764
16.053350	0.1	14.067721
16.055017	0.1	13.937475
16.056683	0.1	13.808603
16.058350	0.1	13.681850
16.060017	0.1	13.557961
16.061683	0.1	13.436885
16.063350	0.1	13.318653
16.065017	0.1	13.203472
16.066683	0.1	13.091052
16.068350	0.1	12.980895
16.070017	0.1	12.872815
16.071683	0.1	12.766854
16.073350	0.1	12.663011
16.075017	0.1	12.561004
16.076683	0.1	12.459564
16.078350	0.1	12.356932
16.080017	0.1	12.252838
16.081683	0.1	12.148824
16.083350	0.1	12.046602
16.085017	0.1	11.947304
16.086683	0.1	11.851434
16.088350	0.1	11.757808
16.090017	0.1	11.663889
16.091683	0.1	11.568940
16.093350	0.1	11.475221
16.095017	0.1	11.384957
16.096683	0.1	11.297939
16.098350	0.1	11.212248
16.100017	0.1	11.126106
16.101683	0.1	11.039139
16.103350	0.1	10.951990
16.105017	0.1	10.865536
16.106683	0.1	10.781013
16.108350	0.1	10.699760
16.110017	0.1	10.621590
16.111683	0.1	10.544411
16.113350	0.1	10.466389
16.115017	0.1	10.387236
16.116683	0.1	10.307273
16.118350	0.1	10.227347
16.120017	0.1	10.149423
16.121683	0.1	10.075299
16.123350	0.1	10.005268
16.125017	0.1	9.938800
16.126683	0.1	9.875260
16.128350	0.1	9.813407
16.130017	0.1	9.751148
16.131683	0.1	9.686393
16.133350	0.1	9.619016
16.135017	0.1	9.551612
16.136683	0.1	9.486969
16.138350	0.1	9.425953
16.140017	0.1	9.367852
16.141683	0.1	9.311698
16.143350	0.1	9.257407
16.145017	0.1	9.205770
16.146683	0.1	9.156982
16.148350	0.1	9.109927
16.150017	0.1	9.063664
16.151683	0.1	9.018611
16.153350	0.1	8.975258
16.155017	0.1	8.932902
16.156683	0.1	8.890219
16.158350	0.1	8.846070
16.160017	0.1	8.800095
16.161683	0.1	8.753701
16.163350	0.1	8.709878
16.165017	0.1	8.670925
16.166683	0.1	8.636592
16.168350	0.1	8.605076
16.170017	0.1	8.574924
16.171683	0.1	8.545076
16.173350	0.1	8.514617
16.175017	0.1	8.483958
16.176683	0.1	8.454602
16.178350	0.1	8.427026
16.180017	0.1	8.400334
16.181683	0.1	8.373824
16.183350	0.1	8.347519
16.185017	0.1	8.321516
16.186683	0.1	8.296003
16.188350	0.1	8.271653
16.190017	0.1	8.248920
16.191683	0.1	8.227108
16.193350	0.1	8.205264
16.195017	0.1	8.183350
16.196683	0.1	8.161436
16.198350	0.1	8.139140
16.200017	0.1	8.116923
16.201683	0.1	8.096737
16.203350	0.1	8.080262
16.205017	0.1	8.066874
16.206683	0.1	8.054059
16.208350	0.1	8.039800
16.210017	0.1	8.023405
16.211683	0.1	8.004205
16.213350	0.1	7.981178
16.215017	0.1	7.953788
16.216683	0.1	7.922803
16.218350	0.1	7.890398
16.220017	0.1	7.859208
16.221683	0.1	7.831315
16.223350	0.1	7.807193
16.225017	0.1	7.785275
16.226683	0.1	7.763319
16.228350	0.1	7.740306
16.230017	0.1	7.716212
16.231683	0.1	7.690862
16.233350	0.1	7.663802
16.235017	0.1	7.634619
16.236683	0.1	7.603308
16.238350	0.1	7.570982
16.240017	0.1	7.539694
16.241683	0.1	7.510558
16.243350	0.1	7.482097
16.245017	0.1	7.451805
16.246683	0.1	7.419069
16.248350	0.1	7.385071
16.250017	0.1	7.350505
16.251683	0.1	7.315190
16.253350	0.1	7.279422
16.255017	0.1	7.243906
16.256683	0.1	7.208646
16.258350	0.1	7.172888
16.260017	0.1	7.135854
16.261683	0.1	7.097153
16.263350	0.1	7.057041
16.265017	0.1	7.016785
16.266683	0.1	6.978158
16.268350	0.1	6.941757
16.270017	0.1	6.906260
16.271683	0.1	6.869878
16.273350	0.1	6.831884
16.275017	0.1	6.792974
16.276683	0.1	6.754883
16.278350	0.1	6.718882
16.280017	0.1	6.683953
16.281683	0.1	6.647441
16.283350	0.1	6.607538
16.285017	0.1	6.563962
16.286683	0.1	6.516953
16.288350	0.1	6.467765
16.290017	0.1	6.419299
16.291683	0.1	6.373972
16.293350	0.1	6.331699
16.295017	0.1	6.290954
16.296683	0.1	6.250916
16.298350	0.1	6.212201
16.300017	0.1	6.175488
16.301683	0.1	6.139376
16.303350	0.1	6.101043
16.305017	0.1	6.059236
16.306683	0.1	6.014812
16.308350	0.1	5.968735
16.310017	0.1	5.921903
16.311683	0.1	5.876040
16.313350	0.1	5.832985
16.315017	0.1	5.793544
16.316683	0.1	5.757269
16.318350	0.1	5.722940
16.320017	0.1	5.688886
16.321683	0.1	5.653277
16.323350	0.1	5.615377
16.325017	0.1	5.576350
16.326683	0.1	5.537891
16.328350	0.1	5.500554
16.330017	0.1	5.463837
16.331683	0.1	5.426994
16.333350	0.1	5.389350
16.335017	0.1	5.350774
16.336683	0.1	5.312148
16.338350	0.1	5.274583
16.340017	0.1	5.238149
16.341683	0.1	5.202084
16.343350	0.1	5.166004
16.345017	0.1	5.130684
16.346683	0.1	5.097529
16.348350	0.1	5.067028
16.350017	0.1	5.037845
16.351683	0.1	5.007470
16.353350	0.1	4.974003
16.355017	0.1	4.937472
16.356683	0.1	4.899069
16.358350	0.1	4.860116
16.360017	0.1	4.822104
16.361683	0.1	4.786286
16.363350	0.1	4.753494
16.365017	0.1	4.724474
16.366683	0.1	4.699058
16.368350	0.1	4.675048
16.370017	0.1	4.649446
16.371683	0.1	4.620883
16.373350	0.1	4.590340
16.375017	0.1	4.560119
16.376683	0.1	4.532496
16.378350	0.1	4.508044
16.380017	0.1	4.485035
16.381683	0.1	4.460933
16.383350	0.1	4.434283
16.385017	0.1	4.405356
16.386683	0.1	4.375665
16.388350	0.1	4.347204
16.390017	0.1	4.321793
16.391683	0.1	4.300363
16.393350	0.1	4.282109
16.395017	0.1	4.264815
16.396683	0.1	4.246547
16.398350	0.1	4.226412
16.400017	0.1	4.204419
16.401683	0.1	4.181284
16.403350	0.1	4.157885
16.405017	0.1	4.134993
16.406683	0.1	4.113577
16.408350	0.1	4.094359
16.410017	0.1	4.076888
16.411683	0.1	4.059747
16.413350	0.1	4.041712
16.415017	0.1	4.022708
16.416683	0.1	4.003737
16.418350	0.1	3.985753
16.420017	0.1	3.968710
16.421683	0.1	3.952100
16.423350	0.1	3.935737
16.425017	0.1	3.919229
16.426683	0.1	3.901543
16.428350	0.1	3.882153
16.430017	0.1	3.862409
16.431683	0.1	3.844765
16.433350	0.1	3.830437
16.435017	0.1	3.818474
16.436683	0.1	3.807368
16.438350	0.1	3.796639
16.440017	0.1	3.786520
16.441683	0.1	3.777193
16.443350	0.1	3.768634
16.445017	0.1	3.760546
16.446683	0.1	3.751884
16.448350	0.1	3.741030
16.450017	0.1	3.727297
16.451683	0.1	3.712033
16.453350	0.1	3.697574
16.455017	0.1	3.685057
16.456683	0.1	3.673648
16.458350	0.1	3.662179
16.460017	0.1	3.650859
16.461683	0.1	3.641034
16.463350	0.1	3.633765
16.465017	0.1	3.628680
16.466683	0.1	3.623813
16.468350	0.1	3.616717
16.470017	0.1	3.606398
16.471683	0.1	3.594221
16.473350	0.1	3.582365
16.475017	0.1	3.572172
16.476683	0.1	3.564302
16.478350	0.1	3.558830
16.480017	0.1	3.554327
16.481683	0.1	3.548046
16.483350	0.1	3.538383
16.485017	0.1	3.526388
16.486683	0.1	3.514215
16.488350	0.1	3.503179
16.490017	0.1	3.493684
16.491683	0.1	3.485875
16.493350	0.1	3.479430
16.495017	0.1	3.473395
16.496683	0.1	3.466997
16.498350	0.1	3.460101
16.500017	0.1	3.453009
16.501683	0.1	3.446154
16.503350	0.1	3.439817
16.505017	0.1	3.434126
16.506683	0.1	3.429083
16.508350	0.1	3.424580
16.510017	0.1	3.420380
16.511683	0.1	3.416087
16.513350	0.1	3.411495
16.515017	0.1	3.406941
16.516683	0.1	3.402904
16.518350	0.1	3.399435
16.520017	0.1	3.396412
16.521683	0.1	3.393963
16.523350	0.1	3.391947
16.525017	0.1	3.389590
16.526683	0.1	3.386205
16.528350	0.1	3.382144
16.530017	0.1	3.378103
16.531683	0.1	3.373995
16.533350	0.1	3.369576
16.535017	0.1	3.365516
16.536683	0.1	3.362824
16.538350	0.1	3.361814
16.540017	0.1	3.361800
16.541683	0.1	3.361185
16.543350	0.1	3.358489
16.545017	0.1	3.354023
16.546683	0.1	3.349902
16.548350	0.1	3.348161
16.550017	0.1	3.348887
16.551683	0.1	3.350335
16.553350	0.1	3.350871
16.555017	0.1	3.349870
16.556683	0.1	3.347266
16.558350	0.1	3.344202
16.560017	0.1	3.342871
16.561683	0.1	3.344091
16.563350	0.1	3.346442
16.565017	0.1	3.348449
16.566683	0.1	3.350051
16.568350	0.1	3.352193
16.570017	0.1	3.355541
16.571683	0.1	3.359350
16.573350	0.1	3.362256
16.575017	0.1	3.364342
16.576683	0.1	3.366889
16.578350	0.1	3.370252
16.580017	0.1	3.373576
16.581683	0.1	3.376119
16.583350	0.1	3.377944
16.585017	0.1	3.379728
16.586683	0.1	3.382196
16.588350	0.1	3.385386
16.590017	0.1	3.388328
16.591683	0.1	3.389977
16.593350	0.1	3.390415
16.595017	0.1	3.390615
16.596683	0.1	3.391304
16.598350	0.1	3.392873
16.600017	0.1	3.396017
16.601683	0.1	3.401497
16.603350	0.1	3.409237
16.605017	0.1	3.418145
16.606683	0.1	3.427076
16.608350	0.1	3.435863
16.610017	0.1	3.445344
16.611683	0.1	3.456213
16.613350	0.1	3.467626
16.615017	0.1	3.477517
16.616683	0.1	3.484664
16.618350	0.1	3.489777
16.620017	0.1	3.494495
16.621683	0.1	3.500129
16.623350	0.1	3.507296
16.625017	0.1	3.515910
16.626683	0.1	3.525144
16.628350	0.1	3.533699
16.630017	0.1	3.540586
16.631683	0.1	3.545913
16.633350	0.1	3.550649
16.635017	0.1	3.555780
16.636683	0.1	3.561629
16.638350	0.1	3.567482
16.640017	0.1	3.572027
16.641683	0.1	3.574924
16.643350	0.1	3.577382
16.645017	0.1	3.581145
16.646683	0.1	3.587576
16.648350	0.1	3.597103
16.650017	0.1	3.608889
16.651683	0.1	3.621210
16.653350	0.1	3.631995
16.655017	0.1	3.639250
16.656683	0.1	3.641765
16.658350	0.1	3.640153
16.660017	0.1	3.636754
16.661683	0.1	3.634053
16.663350	0.1	3.633657
16.665017	0.1	3.635958
16.666683	0.1	3.639678
16.668350	0.1	3.642621
16.670017	0.1	3.643306
16.671683	0.1	3.641886
16.673350	0.1	3.639939
16.675017	0.1	3.638817
16.676683	0.1	3.637904
16.678350	0.1	3.635362
16.680017	0.1	3.630491
16.681683	0.1	3.624228
16.683350	0.1	3.617518
16.685017	0.1	3.610486
16.686683	0.1	3.603040
16.688350	0.1	3.595403
16.690017	0.1	3.587706
16.691683	0.1	3.579184
16.693350	0.1	3.568754
16.695017	0.1	3.556437
16.696683	0.1	3.543217
16.698350	0.1	3.529293
16.700017	0.1	3.513861
16.701683	0.1	3.496939
16.703350	0.1	3.480129
16.705017	0.1	3.465223
16.706683	0.1	3.452948
16.708350	0.1	3.443090
16.710017	0.1	3.434876
16.711683	0.1	3.427104
16.713350	0.1	3.418699
16.715017	0.1	3.409176
16.716683	0.1	3.398238
16.718350	0.1	3.385209
16.720017	0.1	3.369544
16.721683	0.1	3.351448
16.723350	0.1	3.331844
16.725017	0.1	3.312300
16.726683	0.1	3.294540
16.728350	0.1	3.279406
16.730017	0.1	3.267108
16.731683	0.1	3.258046
16.733350	0.1	3.251662
16.735017	0.1	3.245180
16.736683	0.1	3.235321
16.738350	0.1	3.220569
16.740017	0.1	3.201715
16.741683	0.1	3.181524
16.743350	0.1	3.162785
16.745017	0.1	3.146594
16.746683	0.1	3.133384
16.748350	0.1	3.123828
16.750017	0.1	3.117612
16.751683	0.1	3.112433
16.753350	0.1	3.105230
16.755017	0.1	3.094929
16.756683	0.1	3.083316
16.758350	0.1	3.072368
16.760017	0.1	3.062394
16.761683	0.1	3.053304
16.763350	0.1	3.045364
16.765017	0.1	3.038282
16.766683	0.1	3.030743
16.768350	0.1	3.020945
16.770017	0.1	3.007841
16.771683	0.1	2.992391
16.773350	0.1	2.977080
16.775017	0.1	2.964400
16.776683	0.1	2.955627
16.778350	0.1	2.950500
16.780017	0.1	2.947859
16.781683	0.1	2.946113
16.783350	0.1	2.943492
16.785017	0.1	2.938709
16.786683	0.1	2.931119
16.788350	0.1	2.920483
16.790017	0.1	2.907538
16.791683	0.1	2.893866
16.793350	0.1	2.880464
16.795017	0.1	2.867277
16.796683	0.1	2.854355
16.798350	0.1	2.842974
16.800017	0.1	2.834895
16.801683	0.1	2.830974
16.803350	0.1	2.830857
16.805017	0.1	2.833107
16.806683	0.1	2.835719
16.808350	0.1	2.837512
16.810017	0.1	2.838322
16.811683	0.1	2.837637
16.813350	0.1	2.834396
16.815017	0.1	2.827765
16.816683	0.1	2.817316
16.818350	0.1	2.803369
16.820017	0.1	2.787379
16.821683	0.1	2.771080
16.823350	0.1	2.755732
16.825017	0.1	2.742666
16.826683	0.1	2.733544
16.828350	0.1	2.729171
16.830017	0.1	2.728645
16.831683	0.1	2.730126
16.833350	0.1	2.732310
16.835017	0.1	2.734931
16.836683	0.1	2.737618
16.838350	0.1	2.738596
16.840017	0.1	2.735583
16.841683	0.1	2.728067
16.843350	0.1	2.718149
16.845017	0.1	2.709050
16.846683	0.1	2.703224
16.848350	0.1	2.701101
16.850017	0.1	2.700845
16.851683	0.1	2.699774
16.853350	0.1	2.696500
16.855017	0.1	2.691876
16.856683	0.1	2.687722
16.858350	0.1	2.684398
16.860017	0.1	2.680528
16.861683	0.1	2.674768
16.863350	0.1	2.667014
16.865017	0.1	2.658274
16.866683	0.1	2.649552
16.868350	0.1	2.641319
16.870017	0.1	2.634181
16.871683	0.1	2.629072
16.873350	0.1	2.626637
16.875017	0.1	2.626181
16.876683	0.1	2.625580
16.878350	0.1	2.623023
16.880017	0.1	2.618446
16.881683	0.1	2.613515
16.883350	0.1	2.610963
16.885017	0.1	2.612886
16.886683	0.1	2.618823
16.888350	0.1	2.625296
16.890017	0.1	2.627959
16.891683	0.1	2.624909
16.893350	0.1	2.617654
16.895017	0.1	2.609799
16.896683	0.1	2.604728
16.898350	0.1	2.603442
16.900017	0.1	2.604378
16.901683	0.1	2.605096
16.903350	0.1	2.604257
16.905017	0.1	2.602050
16.906683	0.1	2.599177
16.908350	0.1	2.596108
16.910017	0.1	2.593067
16.911683	0.1	2.590385
16.913350	0.1	2.588900
16.915017	0.1	2.589375
16.916683	0.1	2.591535
16.918350	0.1	2.593836
16.920017	0.1	2.594651
16.921683	0.1	2.593347
16.923350	0.1	2.590395
16.925017	0.1	2.587265
16.926683	0.1	2.585533
16.928350	0.1	2.585170
16.930017	0.1	2.584755
16.931683	0.1	2.583330
16.933350	0.1	2.580974
16.935017	0.1	2.577943
16.936683	0.1	2.574404
16.938350	0.1	2.571135
16.940017	0.1	2.569337
16.941683	0.1	2.569230
16.943350	0.1	2.569631
16.945017	0.1	2.569230
16.946683	0.1	2.567754
16.948350	0.1	2.566134
16.950017	0.1	2.565985
16.951683	0.1	2.568341
16.953350	0.1	2.572723
16.955017	0.1	2.577780
16.956683	0.1	2.582073
16.958350	0.1	2.584262
16.960017	0.1	2.583414
16.961683	0.1	2.579545
16.963350	0.1	2.573924
16.965017	0.1	2.568406
16.966683	0.1	2.564280
16.968350	0.1	2.561542
16.970017	0.1	2.559293
16.971683	0.1	2.557212
16.973350	0.1	2.556066
16.975017	0.1	2.556555
16.976683	0.1	2.557985
16.978350	0.1	2.558809
16.980017	0.1	2.558334
16.981683	0.1	2.556648
16.983350	0.1	2.553575
16.985017	0.1	2.549477
16.986683	0.1	2.545835
16.988350	0.1	2.543959
16.990017	0.1	2.543544
16.991683	0.1	2.542809
16.993350	0.1	2.540625
16.995017	0.1	2.537752
16.996683	0.1	2.535479
16.998350	0.1	2.534245
17.000017	0.1	2.533179
17.001683	0.1	2.530576
17.003350	0.1	2.525728
17.005017	0.1	2.519824
17.006683	0.1	2.514627
17.008350	0.1	2.510953
17.010017	0.1	2.508601
17.011683	0.1	2.507330
17.013350	0.1	2.507661
17.015017	0.1	2.509840
17.016683	0.1	2.512741
17.018350	0.1	2.514734
17.020017	0.1	2.514874
17.021683	0.1	2.512778
17.023350	0.1	2.508387
17.025017	0.1	2.502077
17.026683	0.1	2.494492
17.028350	0.1	2.486864
17.030017	0.1	2.481123
17.031683	0.1	2.478538
17.033350	0.1	2.478692
17.035017	0.1	2.480126
17.036683	0.1	2.481029
17.038350	0.1	2.479861
17.040017	0.1	2.476829
17.041683	0.1	2.474161
17.043350	0.1	2.473774
17.045017	0.1	2.475712
17.046683	0.1	2.478925
17.048350	0.1	2.481928
17.050017	0.1	2.483972
17.051683	0.1	2.486189
17.053350	0.1	2.489896
17.055017	0.1	2.494478
17.056683	0.1	2.498324
17.058350	0.1	2.500904
17.060017	0.1	2.502734
17.061683	0.1	2.503721
17.063350	0.1	2.503297
17.065017	0.1	2.502059
17.066683	0.1	2.501826
17.068350	0.1	2.504443
17.070017	0.1	2.510599
17.071683	0.1	2.519451
17.073350	0.1	2.529416
17.075017	0.1	2.539083
17.076683	0.1	2.547521
17.078350	0.1	2.554478
17.080017	0.1	2.560513
17.081683	0.1	2.566786
17.083350	0.1	2.574464
17.085017	0.1	2.584253
17.086683	0.1	2.596569
17.088350	0.1	2.611536
17.090017	0.1	2.628653
17.091683	0.1	2.647247
17.093350	0.1	2.666912
17.095017	0.1	2.687383
17.096683	0.1	2.708836
17.098350	0.1	2.732165
17.100017	0.1	2.757809
17.101683	0.1	2.784990
17.103350	0.1	2.812855
17.105017	0.1	2.841465
17.106683	0.1	2.871193
17.108350	0.1	2.902234
17.110017	0.1	2.935380
17.111683	0.1	2.972251
17.113350	0.1	3.013788
17.115017	0.1	3.059045
17.116683	0.1	3.105933
17.118350	0.1	3.152937
17.120017	0.1	3.200187
17.121683	0.1	3.248933
17.123350	0.1	3.300072
17.125017	0.1	3.353884
17.126683	0.1	3.411081
17.128350	0.1	3.473549
17.130017	0.1	3.543138
17.131683	0.1	3.619650
17.133350	0.1	3.700708
17.135017	0.1	3.783978
17.136683	0.1	3.869869
17.138350	0.1	3.961665
17.140017	0.1	4.062173
17.141683	0.1	4.171040
17.143350	0.1	4.285867
17.145017	0.1	4.404620
17.146683	0.1	4.526591
17.148350	0.1	4.652734
17.150017	0.1	4.785480
17.151683	0.1	4.927879
17.153350	0.1	5.082465
17.155017	0.1	5.249935
17.156683	0.1	5.428921
17.158350	0.1	5.617128
17.160017	0.1	5.812435
17.161683	0.1	6.014020
17.163350	0.1	6.223130
17.165017	0.1	6.442308
17.166683	0.1	6.673774
17.168350	0.1	6.918483
17.170017	0.1	7.176450
17.171683	0.1	7.447521
17.173350	0.1	7.731644
17.175017	0.1	8.029090
17.176683	0.1	8.340795
17.178350	0.1	8.668448
17.180017	0.1	9.013913
17.181683	0.1	9.378148
17.183350	0.1	9.761266
17.185017	0.1	10.163230
17.186683	0.1	10.583787
17.188350	0.1	11.022529
17.190017	0.1	11.479636
17.191683	0.1	11.956189
17.193350	0.1	12.454246
17.195017	0.1	12.976890
17.196683	0.1	13.526976
17.198350	0.1	14.105332
17.200017	0.1	14.710515
17.201683	0.1	15.339437
17.203350	0.1	15.989011
17.205017	0.1	16.659359
17.206683	0.1	17.354777
17.208350	0.1	18.080478
17.210017	0.1	18.839161
17.211683	0.1	19.631120
17.213350	0.1	20.456323
17.215017	0.1	21.314793
17.216683	0.1	22.205501
17.218350	0.1	23.127105
17.220017	0.1	24.080169
17.221683	0.1	25.067385
17.223350	0.1	26.091300
17.225017	0.1	27.152644
17.226683	0.1	28.250893
17.228350	0.1	29.385248
17.230017	0.1	30.554961
17.231683	0.1	31.760084
17.233350	0.1	33.002179
17.235017	0.1	34.283805
17.236683	0.1	35.607140
17.238350	0.1	36.972775
17.240017	0.1	38.379380
17.241683	0.1	39.824410
17.243350	0.1	41.305623
17.245017	0.1	42.822622
17.246683	0.1	44.378014
17.248350	0.1	45.976169
17.250017	0.1	47.619925
17.251683	0.1	49.308976
17.253350	0.1	51.040966
17.255017	0.1	52.813967
17.256683	0.1	54.628262
17.258350	0.1	56.485781
17.260017	0.1	58.388212
17.261683	0.1	60.336767
17.263350	0.1	62.333527
17.265017	0.1	64.381044
17.266683	0.1	66.480548
17.268350	0.1	68.632029
17.270017	0.1	70.835985
17.271683	0.1	73.093954
17.273350	0.1	75.407690
17.275017	0.1	77.779042
17.276683	0.1	80.210161
17.278350	0.1	82.703359
17.280017	0.1	85.261217
17.281683	0.1	87.885819
17.283350	0.1	90.578050
17.285017	0.1	93.339090
17.286683	0.1	96.171512
17.288350	0.1	99.078035
17.290017	0.1	102.060828
17.291683	0.1	105.122402
17.293350	0.1	108.265970
17.295017	0.1	111.494237
17.296683	0.1	114.808227
17.298350	0.1	118.208174
17.300017	0.1	121.694827
17.301683	0.1	125.269648
17.303350	0.1	128.934309
17.305017	0.1	132.689611
17.306683	0.1	136.534996
17.308350	0.1	140.468725
17.310017	0.1	144.487289
17.311683	0.1	148.585336
17.313350	0.1	152.757364
17.315017	0.1	156.998909
17.316683	0.1	161.305526
17.318350	0.1	165.671534
17.320017	0.1	170.090520
17.321683	0.1	174.556379
17.323350	0.1	179.062444
17.325017	0.1	183.599210
17.326683	0.1	188.153922
17.328350	0.1	192.713198
17.330017	0.1	197.265363
17.331683	0.1	201.800261
17.333350	0.1	206.308142
17.335017	0.1	210.778653
17.336683	0.1	215.199744
17.338350	0.1	219.557090
17.340017	0.1	223.834948
17.341683	0.1	228.017536
17.343350	0.1	232.089889
17.345017	0.1	236.038668
17.346683	0.1	239.852839
17.348350	0.1	243.523740
17.350017	0.1	247.044717
17.351683	0.1	250.408747
17.353350	0.1	253.606225
17.355017	0.1	256.625237
17.356683	0.1	259.453203
17.358350	0.1	262.079751
17.360017	0.1	264.498969
17.361683	0.1	266.708168
17.363350	0.1	268.706084
17.365017	0.1	270.491918
17.366683	0.1	272.063897
17.368350	0.1	273.418515
17.370017	0.1	274.551828
17.371683	0.1	275.461907
17.373350	0.1	276.150112
17.375017	0.1	276.620076
17.376683	0.1	276.875794
17.378350	0.1	276.920316
17.380017	0.1	276.756268
17.381683	0.1	276.387618
17.383350	0.1	275.819735
17.385017	0.1	275.058272
17.386683	0.1	274.108872
17.388350	0.1	272.976542
17.390017	0.1	271.664881
17.391683	0.1	270.177201
17.393350	0.1	268.518268
17.395017	0.1	266.695014
17.396683	0.1	264.716419
17.398350	0.1	262.592063
17.400017	0.1	260.329410
17.401683	0.1	257.932879
17.403350	0.1	255.406308
17.405017	0.1	252.755773
17.406683	0.1	249.989159
17.408350	0.1	247.113547
17.410017	0.1	244.134679
17.411683	0.1	241.058259
17.413350	0.1	237.890273
17.415017	0.1	234.636949
17.416683	0.1	231.304043
17.418350	0.1	227.896329
17.420017	0.1	224.419511
17.421683	0.1	220.880900
17.423350	0.1	217.287378
17.425017	0.1	213.644444
17.426683	0.1	209.956533
17.428350	0.1	206.227731
17.430017	0.1	202.462799
17.431683	0.1	198.666998
17.433350	0.1	194.845451
17.435017	0.1	191.002996
17.436683	0.1	187.144159
17.438350	0.1	183.272832
17.440017	0.1	179.392914
17.441683	0.1	175.509709
17.443350	0.1	171.630127
17.445017	0.1	167.761110
17.446683	0.1	163.907427
17.448350	0.1	160.071408
17.450017	0.1	156.255108
17.451683	0.1	152.461953
17.453350	0.1	148.696788
17.455017	0.1	144.965463
17.456683	0.1	141.273425
17.458350	0.1	137.624024
17.460017	0.1	134.018720
17.461683	0.1	130.459168
17.463350	0.1	126.948333
17.465017	0.1	123.489355
17.466683	0.1	120.084016
17.468350	0.1	116.733238
17.470017	0.1	113.438168
17.471683	0.1	110.200509
17.473350	0.1	107.023036
17.475017	0.1	103.909341
17.476683	0.1	100.862081
17.478350	0.1	97.882524
17.480017	0.1	94.971759
17.481683	0.1	92.131221
17.483350	0.1	89.361817
17.485017	0.1	86.663277
17.486683	0.1	84.034582
17.488350	0.1	81.474776
17.490017	0.1	78.983032
17.491683	0.1	76.558730
17.493350	0.1	74.202269
17.495017	0.1	71.914885
17.496683	0.1	69.697355
17.498350	0.1	67.549418
17.500017	0.1	65.469784
17.501683	0.1	63.456711
17.503350	0.1	61.508720
17.505017	0.1	59.624254
17.506683	0.1	57.801385
17.508350	0.1	56.038504
17.510017	0.1	54.334723
17.511683	0.1	52.689519
17.513350	0.1	51.102345
17.515017	0.1	49.572187
17.516683	0.1	48.097246
17.518350	0.1	46.675294
17.520017	0.1	45.303968
17.521683	0.1	43.980670
17.523350	0.1	42.702882
17.525017	0.1	41.468912
17.526683	0.1	40.277629
17.528350	0.1	39.127721
17.530017	0.1	38.018175
17.531683	0.1	36.948859
17.533350	0.1	35.919943
17.535017	0.1	34.930338
17.536683	0.1	33.976780
17.538350	0.1	33.055777
17.540017	0.1	32.165945
17.541683	0.1	31.307163
17.543350	0.1	30.478565
17.545017	0.1	29.678443
17.546683	0.1	28.905165
17.548350	0.1	28.157486
17.550017	0.1	27.434612
17.551683	0.1	26.736218
17.553350	0.1	26.061526
17.555017	0.1	25.408757
17.556683	0.1	24.776557
17.558350	0.1	24.165525
17.560017	0.1	23.576757
17.561683	0.1	23.009609
17.563350	0.1	22.462122
17.565017	0.1	21.932358
17.566683	0.1	21.418459
17.568350	0.1	20.919275
17.570017	0.1	20.435327
17.571683	0.1	19.968012
17.573350	0.1	19.517941
17.575017	0.1	19.084793
17.576683	0.1	18.667891
17.578350	0.1	18.265974
17.580017	0.1	17.877449
17.581683	0.1	17.501311
17.583350	0.1	17.136810
17.585017	0.1	16.782559
17.586683	0.1	16.437052
17.588350	0.1	16.100281
17.590017	0.1	15.774015
17.591683	0.1	15.460141
17.593350	0.1	15.159212
17.595017	0.1	14.870400
17.596683	0.1	14.591916
17.598350	0.1	14.321506
17.600017	0.1	14.058072
17.601683	0.1	13.802866
17.603350	0.1	13.557882
17.605017	0.1	13.323207
17.606683	0.1	13.096645
17.608350	0.1	12.875758
17.610017	0.1	12.660250
17.611683	0.1	12.451848
17.613350	0.1	12.251707
17.615017	0.1	12.059188
17.616683	0.1	11.872905
17.618350	0.1	11.691591
17.620017	0.1	11.514388
17.621683	0.1	11.341223
17.623350	0.1	11.172676
17.625017	0.1	11.009523
17.626683	0.1	10.852166
17.628350	0.1	10.700370
17.630017	0.1	10.553943
17.631683	0.1	10.413751
17.633350	0.1	10.281135
17.635017	0.1	10.155756
17.636683	0.1	10.034847
17.638350	0.1	9.915293
17.640017	0.1	9.795986
17.641683	0.1	9.677773
17.643350	0.1	9.561703
17.645017	0.1	9.447616
17.646683	0.1	9.334194
17.648350	0.1	9.220853
17.650017	0.1	9.109410
17.651683	0.1	9.002811
17.653350	0.1	8.901986
17.655017	0.1	8.805119
17.656683	0.1	8.710036
17.658350	0.1	8.616084
17.660017	0.1	8.523860
17.661683	0.1	8.434318
17.663350	0.1	8.347859
17.665017	0.1	8.264049
17.666683	0.1	8.182395
17.668350	0.1	8.102995
17.670017	0.1	8.025947
17.671683	0.1	7.950901
17.673350	0.1	7.878025
17.675017	0.1	7.808497
17.676683	0.1	7.743165
17.678350	0.1	7.680962
17.680017	0.1	7.619578
17.681683	0.1	7.557413
17.683350	0.1	7.494325
17.685017	0.1	7.431023
17.686683	0.1	7.368429
17.688350	0.1	7.307311
17.690017	0.1	7.248288
17.691683	0.1	7.191519
17.693350	0.1	7.136338
17.695017	0.1	7.082080
17.696683	0.1	7.028910
17.698350	0.1	6.977394
17.700017	0.1	6.927946
17.701683	0.1	6.880439
17.703350	0.1	6.833705
17.705017	0.1	6.786482
17.706683	0.1	6.739376
17.708350	0.1	6.694486
17.710017	0.1	6.653047
17.711683	0.1	6.614523
17.713350	0.1	6.577936
17.715017	0.1	6.542816
17.716683	0.1	6.508906
17.718350	0.1	6.475970
17.720017	0.1	6.443756
17.721683	0.1	6.411984
17.723350	0.1	6.380468
17.725017	0.1	6.348947
17.726683	0.1	6.317166
17.728350	0.1	6.285170
17.730017	0.1	6.253421
17.731683	0.1	6.222543
17.733350	0.1	6.192164
17.735017	0.1	6.161146
17.736683	0.1	6.129090
17.738350	0.1	6.096540
17.740017	0.1	6.064712
17.741683	0.1	6.035031
17.743350	0.1	6.007329
17.745017	0.1	5.978732
17.746683	0.1	5.945778
17.748350	0.1	5.908264
17.750017	0.1	5.869847
17.751683	0.1	5.834438
17.753350	0.1	5.803136
17.755017	0.1	5.774475
17.756683	0.1	5.746349
17.758350	0.1	5.717431
17.760017	0.1	5.687652
17.761683	0.1	5.657808
17.763350	0.1	5.628881
17.765017	0.1	5.601197
17.766683	0.1	5.573910
17.768350	0.1	5.545272
17.770017	0.1	5.513672
17.771683	0.1	5.478533
17.773350	0.1	5.440814
17.775017	0.1	5.402877
17.776683	0.1	5.367082
17.778350	0.1	5.334239
17.780017	0.1	5.303421
17.781683	0.1	5.272999
17.783350	0.1	5.241912
17.785017	0.1	5.210331
17.786683	0.1	5.179266
17.788350	0.1	5.149464
17.790017	0.1	5.120747
17.791683	0.1	5.092081
17.793350	0.1	5.062069
17.795017	0.1	5.029705
17.796683	0.1	4.995265
17.798350	0.1	4.960489
17.800017	0.1	4.927320
17.801683	0.1	4.896396
17.803350	0.1	4.866864
17.805017	0.1	4.837331
17.806683	0.1	4.807441
17.808350	0.1	4.778160
17.810017	0.1	4.749950
17.811683	0.1	4.722001
17.813350	0.1	4.693903
17.815017	0.1	4.666764
17.816683	0.1	4.642066
17.818350	0.1	4.619868
17.820017	0.1	4.598633
17.821683	0.1	4.576361
17.823350	0.1	4.551793
17.825017	0.1	4.525441
17.826683	0.1	4.499364
17.828350	0.1	4.475540
17.830017	0.1	4.455047
17.831683	0.1	4.438465
17.833350	0.1	4.425677
17.835017	0.1	4.415344
17.836683	0.1	4.405710
17.838350	0.1	4.395386
17.840017	0.1	4.383293
17.841683	0.1	4.369067
17.843350	0.1	4.353458
17.845017	0.1	4.337518
17.846683	0.1	4.322007
17.848350	0.1	4.307413
17.850017	0.1	4.293639
17.851683	0.1	4.280540
17.853350	0.1	4.268838
17.855017	0.1	4.259343
17.856683	0.1	4.251879
17.858350	0.1	4.245667
17.860017	0.1	4.240409
17.861683	0.1	4.236801
17.863350	0.1	4.235832
17.865017	0.1	4.237881
17.866683	0.1	4.242538
17.868350	0.1	4.248284
17.870017	0.1	4.252596
17.871683	0.1	4.253620
17.873350	0.1	4.252009
17.875017	0.1	4.250095
17.876683	0.1	4.249392
17.878350	0.1	4.249793
17.880017	0.1	4.251059
17.881683	0.1	4.254282
17.883350	0.1	4.260889
17.885017	0.1	4.270561
17.886683	0.1	4.281225
17.888350	0.1	4.291134
17.890017	0.1	4.300252
17.891683	0.1	4.309816
17.893350	0.1	4.320759
17.895017	0.1	4.332969
17.896683	0.1	4.346133
17.898350	0.1	4.360108
17.900017	0.1	4.375172
17.901683	0.1	4.392578
17.903350	0.1	4.413072
17.905017	0.1	4.435075
17.906683	0.1	4.455629
17.908350	0.1	4.472891
17.910017	0.1	4.487289
17.911683	0.1	4.500919
17.913350	0.1	4.516314
17.915017	0.1	4.535043
17.916683	0.1	4.556975
17.918350	0.1	4.580994
17.920017	0.1	4.605725
17.921683	0.1	4.630373
17.923350	0.1	4.655565
17.925017	0.1	4.682411
17.926683	0.1	4.711174
17.928350	0.1	4.741158
17.930017	0.1	4.771175
17.931683	0.1	4.800097
17.933350	0.1	4.827776
17.935017	0.1	4.855739
17.936683	0.1	4.886063
17.938350	0.1	4.919209
17.940017	0.1	4.953635
17.941683	0.1	4.987349
17.943350	0.1	5.019801
17.945017	0.1	5.052513
17.946683	0.1	5.087415
17.948350	0.1	5.124900
17.950017	0.1	5.163555
17.951683	0.1	5.201255
17.953350	0.1	5.236426
17.955017	0.1	5.268413
17.956683	0.1	5.297400
17.958350	0.1	5.324455
17.960017	0.1	5.351598
17.961683	0.1	5.380800
17.963350	0.1	5.412400
17.965017	0.1	5.444745
17.966683	0.1	5.475394
17.968350	0.1	5.502831
17.970017	0.1	5.527819
17.971683	0.1	5.552643
17.973350	0.1	5.578375
17.975017	0.1	5.603628
17.976683	0.1	5.626357
17.978350	0.1	5.645631
17.980017	0.1	5.661868
17.981683	0.1	5.676425
17.983350	0.1	5.690143
17.985017	0.1	5.701887
17.986683	0.1	5.709650
17.988350	0.1	5.713003
17.990017	0.1	5.713562
17.991683	0.1	5.713073
17.993350	0.1	5.711378
17.995017	0.1	5.706833
17.996683	0.1	5.698693
17.998350	0.1	5.687904
18.000017	0.1	5.675247
18.001683	0.1	5.660094
18.003350	0.1	5.641738
18.005017	0.1	5.620499
18.006683	0.1	5.596839
18.008350	0.1	5.570706
18.010017	0.1	5.542524
18.011683	0.1	5.513518
18.013350	0.1	5.484195
18.015017	0.1	5.453574
18.016683	0.1	5.420432
18.018350	0.1	5.384479
18.020017	0.1	5.346015
18.021683	0.1	5.305451
18.023350	0.1	5.263248
18.025017	0.1	5.219420
18.026683	0.1	5.173972
18.028350	0.1	5.128114
18.030017	0.1	5.083531
18.031683	0.1	5.040313
18.033350	0.1	4.997063
18.035017	0.1	4.952871
18.036683	0.1	4.908005
18.038350	0.1	4.863115
18.040017	0.1	4.818500
18.041683	0.1	4.774844
18.043350	0.1	4.733857
18.045017	0.1	4.696199
18.046683	0.1	4.659384
18.048350	0.1	4.619537
18.050017	0.1	4.574894
18.051683	0.1	4.526735
18.053350	0.1	4.478204
18.055017	0.1	4.432662
18.056683	0.1	4.391763
18.058350	0.1	4.354860
18.060017	0.1	4.320913
18.061683	0.1	4.289239
18.063350	0.1	4.258528
18.065017	0.1	4.227431
18.066683	0.1	4.196214
18.068350	0.1	4.166719
18.070017	0.1	4.140553
18.071683	0.1	4.117354
18.073350	0.1	4.094886
18.075017	0.1	4.070969
18.076683	0.1	4.044990
18.078350	0.1	4.017539
18.080017	0.1	3.989371
18.081683	0.1	3.961027
18.083350	0.1	3.932919
18.085017	0.1	3.905650
18.086683	0.1	3.879820
18.088350	0.1	3.855284
18.090017	0.1	3.831186
18.091683	0.1	3.807074
18.093350	0.1	3.783600
18.095017	0.1	3.761472
18.096683	0.1	3.740266
18.098350	0.1	3.718971
18.100017	0.1	3.696927
18.101683	0.1	3.674272
18.103350	0.1	3.652056
18.105017	0.1	3.631189
18.106683	0.1	3.611073
18.108350	0.1	3.590677
18.110017	0.1	3.570365
18.111683	0.1	3.550816
18.113350	0.1	3.531668
18.115017	0.1	3.512506
18.116683	0.1	3.493787
18.118350	0.1	3.476338
18.120017	0.1	3.460310
18.121683	0.1	3.444930
18.123350	0.1	3.429186
18.125017	0.1	3.412245
18.126683	0.1	3.393558
18.128350	0.1	3.373362
18.130017	0.1	3.352999
18.131683	0.1	3.333907
18.133350	0.1	3.316184
18.135017	0.1	3.298852
18.136683	0.1	3.280831
18.138350	0.1	3.261217
18.140017	0.1	3.239913
18.141683	0.1	3.218725
18.143350	0.1	3.200453
18.145017	0.1	3.186124
18.146683	0.1	3.174231
18.148350	0.1	3.162599
18.150017	0.1	3.150129
18.151683	0.1	3.136955
18.153350	0.1	3.123297
18.155017	0.1	3.109057
18.156683	0.1	3.094533
18.158350	0.1	3.080466
18.160017	0.1	3.067348
18.161683	0.1	3.055325
18.163350	0.1	3.044163
18.165017	0.1	3.033495
18.166683	0.1	3.023255
18.168350	0.1	3.013373
18.170017	0.1	3.003157
18.171683	0.1	2.991823
18.173350	0.1	2.979659
18.175017	0.1	2.967762
18.176683	0.1	2.956926
18.178350	0.1	2.947245
18.180017	0.1	2.937922
18.181683	0.1	2.927738
18.183350	0.1	2.916548
18.185017	0.1	2.905498
18.186683	0.1	2.895407
18.188350	0.1	2.886662
18.190017	0.1	2.880273
18.191683	0.1	2.876865
18.193350	0.1	2.875300
18.195017	0.1	2.873666
18.196683	0.1	2.870699
18.198350	0.1	2.866443
18.200017	0.1	2.861829
18.201683	0.1	2.857028
18.203350	0.1	2.850555
18.205017	0.1	2.841167
18.206683	0.1	2.830252
18.208350	0.1	2.820808
18.210017	0.1	2.814326
18.211683	0.1	2.809791
18.213350	0.1	2.805693
18.215017	0.1	2.801674
18.216683	0.1	2.797968
18.218350	0.1	2.794596
18.220017	0.1	2.791183
18.221683	0.1	2.786620
18.223350	0.1	2.779742
18.225017	0.1	2.770773
18.226683	0.1	2.761539
18.228350	0.1	2.753986
18.230017	0.1	2.748305
18.231683	0.1	2.743215
18.233350	0.1	2.737991
18.235017	0.1	2.733022
18.236683	0.1	2.728952
18.238350	0.1	2.726554
18.240017	0.1	2.726521
18.241683	0.1	2.728510
18.243350	0.1	2.730750
18.245017	0.1	2.731001
18.246683	0.1	2.727872
18.248350	0.1	2.721171
18.250017	0.1	2.711816
18.251683	0.1	2.701664
18.253350	0.1	2.692603
18.255017	0.1	2.685846
18.256683	0.1	2.681771
18.258350	0.1	2.679671
18.260017	0.1	2.677813
18.261683	0.1	2.674437
18.263350	0.1	2.669133
18.265017	0.1	2.662637
18.266683	0.1	2.655238
18.268350	0.1	2.646483
18.270017	0.1	2.636532
18.271683	0.1	2.626562
18.273350	0.1	2.617859
18.275017	0.1	2.610767
18.276683	0.1	2.604173
18.278350	0.1	2.596965
18.280017	0.1	2.590250
18.281683	0.1	2.586036
18.283350	0.1	2.584187
18.285017	0.1	2.582506
18.286683	0.1	2.578930
18.288350	0.1	2.573160
18.290017	0.1	2.567037
18.291683	0.1	2.562939
18.293350	0.1	2.561393
18.295017	0.1	2.561100
18.296683	0.1	2.560667
18.298350	0.1	2.559167
18.300017	0.1	2.556341
18.301683	0.1	2.553165
18.303350	0.1	2.550818
18.305017	0.1	2.549393
18.306683	0.1	2.548452
18.308350	0.1	2.547833
18.310017	0.1	2.547414
18.311683	0.1	2.547037
18.313350	0.1	2.546743
18.315017	0.1	2.547135
18.316683	0.1	2.548886
18.318350	0.1	2.551274
18.320017	0.1	2.552066
18.321683	0.1	2.549756
18.323350	0.1	2.544695
18.325017	0.1	2.537705
18.326683	0.1	2.529928
18.328350	0.1	2.523637
18.330017	0.1	2.520625
18.331683	0.1	2.520662
18.333350	0.1	2.522357
18.335017	0.1	2.523991
18.336683	0.1	2.524168
18.338350	0.1	2.523107
18.340017	0.1	2.522869
18.341683	0.1	2.525281
18.343350	0.1	2.529831
18.345017	0.1	2.533928
18.346683	0.1	2.535461
18.348350	0.1	2.534636
18.350017	0.1	2.532694
18.351683	0.1	2.530031
18.353350	0.1	2.527116
18.355017	0.1	2.525537
18.356683	0.1	2.526571
18.358350	0.1	2.529966
18.360017	0.1	2.534525
18.361683	0.1	2.538902
18.363350	0.1	2.541952
18.365017	0.1	2.542743
18.366683	0.1	2.540741
18.368350	0.1	2.536466
18.370017	0.1	2.531628
18.371683	0.1	2.528140
18.373350	0.1	2.526585
18.375017	0.1	2.525817
18.376683	0.1	2.523973
18.378350	0.1	2.519428
18.380017	0.1	2.511898
18.381683	0.1	2.503111
18.383350	0.1	2.495474
18.385017	0.1	2.490166
18.386683	0.1	2.487190
18.388350	0.1	2.486249
18.390017	0.1	2.486650
18.391683	0.1	2.487460
18.393350	0.1	2.488107
18.395017	0.1	2.488219
18.396683	0.1	2.487507
18.398350	0.1	2.486086
18.400017	0.1	2.484564
18.401683	0.1	2.483386
18.403350	0.1	2.482045
18.405017	0.1	2.479288
18.406683	0.1	2.474603
18.408350	0.1	2.469267
18.410017	0.1	2.465006
18.411683	0.1	2.461993
18.413350	0.1	2.459525
18.415017	0.1	2.457704
18.416683	0.1	2.457071
18.418350	0.1	2.457141
18.420017	0.1	2.456638
18.421683	0.1	2.454869
18.423350	0.1	2.451749
18.425017	0.1	2.447534
18.426683	0.1	2.443031
18.428350	0.1	2.439246
18.430017	0.1	2.436787
18.431683	0.1	2.435311
18.433350	0.1	2.433830
18.435017	0.1	2.432573
18.436683	0.1	2.433239
18.438350	0.1	2.436670
18.440017	0.1	2.441467
18.441683	0.1	2.445225
18.443350	0.1	2.446049
18.445017	0.1	2.443204
18.446683	0.1	2.437555
18.448350	0.1	2.431613
18.450017	0.1	2.428177
18.451683	0.1	2.427972
18.453350	0.1	2.429271
18.455017	0.1	2.429672
18.456683	0.1	2.427669
18.458350	0.1	2.423422
18.460017	0.1	2.418342
18.461683	0.1	2.413755
18.463350	0.1	2.410556
18.465017	0.1	2.409252
18.466683	0.1	2.409271
18.468350	0.1	2.409238
18.470017	0.1	2.408000
18.471683	0.1	2.405345
18.473350	0.1	2.401993
18.475017	0.1	2.398901
18.476683	0.1	2.396717
18.478350	0.1	2.395641
18.480017	0.1	2.395161
18.481683	0.1	2.393951
18.483350	0.1	2.391054
18.485017	0.1	2.387487
18.486683	0.1	2.385429
18.488350	0.1	2.385746
18.490017	0.1	2.387250
18.491683	0.1	2.387902
18.493350	0.1	2.386514
18.495017	0.1	2.383408
18.496683	0.1	2.379506
18.498350	0.1	2.375231
18.500017	0.1	2.370887
18.501683	0.1	2.367138
18.503350	0.1	2.363911
18.505017	0.1	2.360032
18.506683	0.1	2.354821
18.508350	0.1	2.348786
18.510017	0.1	2.342998
18.511683	0.1	2.338723
18.513350	0.1	2.337038
18.515017	0.1	2.337941
18.516683	0.1	2.339995
18.518350	0.1	2.341392
18.520017	0.1	2.341229
18.521683	0.1	2.339636
18.523350	0.1	2.336954
18.525017	0.1	2.333149
18.526683	0.1	2.328278
18.528350	0.1	2.323161
18.530017	0.1	2.318942
18.531683	0.1	2.315878
18.533350	0.1	2.313447
18.535017	0.1	2.311836
18.536683	0.1	2.312027
18.538350	0.1	2.314453
18.540017	0.1	2.318416
18.541683	0.1	2.322504
18.543350	0.1	2.325196
18.545017	0.1	2.325475
18.546683	0.1	2.323324
18.548350	0.1	2.319673
18.550017	0.1	2.315631
18.551683	0.1	2.311990
18.553350	0.1	2.309349
18.555017	0.1	2.307799
18.556683	0.1	2.306411
18.558350	0.1	2.304036
18.560017	0.1	2.300683
18.561683	0.1	2.297941
18.563350	0.1	2.297829
18.565017	0.1	2.300772
18.566683	0.1	2.305177
18.568350	0.1	2.309405
18.570017	0.1	2.313345
18.571683	0.1	2.317517
18.573350	0.1	2.321228
18.575017	0.1	2.322970
18.576683	0.1	2.322551
18.578350	0.1	2.321638
18.580017	0.1	2.322299
18.581683	0.1	2.325308
18.583350	0.1	2.329946
18.585017	0.1	2.335613
18.586683	0.1	2.342369
18.588350	0.1	2.349648
18.590017	0.1	2.356223
18.591683	0.1	2.361629
18.593350	0.1	2.366146
18.595017	0.1	2.369802
18.596683	0.1	2.372810
18.598350	0.1	2.376386
18.600017	0.1	2.382123
18.601683	0.1	2.390393
18.603350	0.1	2.399464
18.605017	0.1	2.407101
18.606683	0.1	2.413266
18.608350	0.1	2.420158
18.610017	0.1	2.429597
18.611683	0.1	2.441453
18.613350	0.1	2.454566
18.615017	0.1	2.468065
18.616683	0.1	2.481081
18.618350	0.1	2.492550
18.620017	0.1	2.502631
18.621683	0.1	2.513668
18.623350	0.1	2.528797
18.625017	0.1	2.549849
18.626683	0.1	2.576644
18.628350	0.1	2.607405
18.630017	0.1	2.639689
18.631683	0.1	2.671811
18.633350	0.1	2.703900
18.635017	0.1	2.737441
18.636683	0.1	2.773767
18.638350	0.1	2.812846
18.640017	0.1	2.853167
18.641683	0.1	2.893391
18.643350	0.1	2.934462
18.645017	0.1	2.979361
18.646683	0.1	3.030673
18.648350	0.1	3.088564
18.650017	0.1	3.151218
18.651683	0.1	3.217272
18.653350	0.1	3.286991
18.655017	0.1	3.361241
18.656683	0.1	3.440320
18.658350	0.1	3.524018
18.660017	0.1	3.612512
18.661683	0.1	3.706166
18.663350	0.1	3.804709
18.665017	0.1	3.908207
18.666683	0.1	4.017781
18.668350	0.1	4.134248
18.670017	0.1	4.258142
18.671683	0.1	4.390464
18.673350	0.1	4.531778
18.675017	0.1	4.682099
18.676683	0.1	4.841620
18.678350	0.1	5.010306
18.680017	0.1	5.187206
18.681683	0.1	5.371068
18.683350	0.1	5.561421
18.685017	0.1	5.758693
18.686683	0.1	5.963789
18.688350	0.1	6.178236
18.690017	0.1	6.404552
18.691683	0.1	6.644931
18.693350	0.1	6.899689
18.695017	0.1	7.168730
18.696683	0.1	7.452690
18.698350	0.1	7.751253
18.700017	0.1	8.062623
18.701683	0.1	8.385517
18.703350	0.1	8.720588
18.705017	0.1	9.069694
18.706683	0.1	9.434186
18.708350	0.1	9.814021
18.710017	0.1	10.208343
18.711683	0.1	10.616588
18.713350	0.1	11.039050
18.715017	0.1	11.477284
18.716683	0.1	11.934363
18.718350	0.1	12.412742
18.720017	0.1	12.911791
18.721683	0.1	13.428978
18.723350	0.1	13.962653
18.725017	0.1	14.513372
18.726683	0.1	15.083016
18.728350	0.1	15.672324
18.730017	0.1	16.279980
18.731683	0.1	16.904878
18.733350	0.1	17.548236
18.735017	0.1	18.213214
18.736683	0.1	18.903143
18.738350	0.1	19.619907
18.740017	0.1	20.362907
18.741683	0.1	21.129786
18.743350	0.1	21.918896
18.745017	0.1	22.730473
18.746683	0.1	23.566326
18.748350	0.1	24.429495
18.750017	0.1	25.322288
18.751683	0.1	26.244284
18.753350	0.1	27.193343
18.755017	0.1	28.168559
18.756683	0.1	29.172013
18.758350	0.1	30.207504
18.760017	0.1	31.278138
18.761683	0.1	32.385080
18.763350	0.1	33.527659
18.765017	0.1	34.704898
18.766683	0.1	35.917102
18.768350	0.1	37.166867
18.770017	0.1	38.458798
18.771683	0.1	39.797379
18.773350	0.1	41.185296
18.775017	0.1	42.623575
18.776683	0.1	44.112275
18.778350	0.1	45.651528
18.780017	0.1	47.242506
18.781683	0.1	48.887115
18.783350	0.1	50.586117
18.785017	0.1	52.338489
18.786683	0.1	54.142834
18.788350	0.1	55.998829
18.790017	0.1	57.907603
18.791683	0.1	59.871096
18.793350	0.1	61.891130
18.795017	0.1	63.967826
18.796683	0.1	66.098203
18.798350	0.1	68.278071
18.800017	0.1	70.504863
18.801683	0.1	72.777346
18.803350	0.1	75.092926
18.805017	0.1	77.446108
18.806683	0.1	79.829837
18.808350	0.1	82.237437
18.810017	0.1	84.662801
18.811683	0.1	87.099429
18.813350	0.1	89.539643
18.815017	0.1	91.974335
18.816683	0.1	94.393101
18.818350	0.1	96.785557
18.820017	0.1	99.142436
18.821683	0.1	101.454868
18.823350	0.1	103.713828
18.825017	0.1	105.910730
18.826683	0.1	108.037130
18.828350	0.1	110.083856
18.830017	0.1	112.040662
18.831683	0.1	113.896099
18.833350	0.1	115.638380
18.835017	0.1	117.257224
18.836683	0.1	118.745249
18.838350	0.1	120.097380
18.840017	0.1	121.308230
18.841683	0.1	122.370762
18.843350	0.1	123.278531
18.845017	0.1	124.027687
18.846683	0.1	124.615710
18.848350	0.1	125.040016
18.850017	0.1	125.298575
18.851683	0.1	125.390831
18.853350	0.1	125.317639
18.855017	0.1	125.080543
18.856683	0.1	124.681443
18.858350	0.1	124.122920
18.860017	0.1	123.408134
18.861683	0.1	122.540929
18.863350	0.1	121.525843
18.865017	0.1	120.367580
18.866683	0.1	119.071277
18.868350	0.1	117.642870
18.870017	0.1	116.089136
18.871683	0.1	114.418469
18.873350	0.1	112.640127
18.875017	0.1	110.762008
18.876683	0.1	108.791576
18.878350	0.1	106.738252
18.880017	0.1	104.611833
18.881683	0.1	102.419886
18.883350	0.1	100.168157
18.885017	0.1	97.862226
18.886683	0.1	95.508751
18.888350	0.1	93.116565
18.890017	0.1	90.696332
18.891683	0.1	88.258018
18.893350	0.1	85.809021
18.895017	0.1	83.354819
18.896683	0.1	80.900299
18.898350	0.1	78.450758
18.900017	0.1	76.012472
18.901683	0.1	73.592244
18.903350	0.1	71.196216
18.905017	0.1	68.829330
18.906683	0.1	66.495854
18.908350	0.1	64.199604
18.910017	0.1	61.943349
18.911683	0.1	59.729274
18.913350	0.1	57.559642
18.915017	0.1	55.436771
18.916683	0.1	53.363489
18.918350	0.1	51.343609
18.920017	0.1	49.380548
18.921683	0.1	47.475002
18.923350	0.1	45.625502
18.925017	0.1	43.831235
18.926683	0.1	42.093000
18.928350	0.1	40.411926
18.930017	0.1	38.788789
18.931683	0.1	37.224065
18.933350	0.1	35.717269
18.935017	0.1	34.266426
18.936683	0.1	32.869382
18.938350	0.1	31.525889
18.940017	0.1	30.237841
18.941683	0.1	29.007038
18.943350	0.1	27.832938
18.945017	0.1	26.712427
18.946683	0.1	25.641690
18.948350	0.1	24.617924
18.950017	0.1	23.638802
18.951683	0.1	22.701449
18.953350	0.1	21.803249
18.955017	0.1	20.943675
18.956683	0.1	20.124763
18.958350	0.1	19.349242
18.960017	0.1	18.617539
18.961683	0.1	17.926302
18.963350	0.1	17.269761
18.965017	0.1	16.642874
18.966683	0.1	16.043521
18.968350	0.1	15.471699
18.970017	0.1	14.927615
18.971683	0.1	14.411253
18.973350	0.1	13.922225
18.975017	0.1	13.458338
18.976683	0.1	13.015666
18.978350	0.1	12.591239
18.980017	0.1	12.185019
18.981683	0.1	11.798297
18.983350	0.1	11.431207
18.985017	0.1	11.082878
18.986683	0.1	10.752692
18.988350	0.1	10.440080
18.990017	0.1	10.144007
18.991683	0.1	9.863027
18.993350	0.1	9.595663
18.995017	0.1	9.340984
18.996683	0.1	9.098272
18.998350	0.1	8.866424
19.000017	0.1	8.644382
19.001683	0.1	8.431673
19.003350	0.1	8.228039
19.005017	0.1	8.032862
19.006683	0.1	7.845038
19.008350	0.1	7.663569
19.010017	0.1	7.488234
19.011683	0.1	7.319562
19.013350	0.1	7.158844
19.015017	0.1	7.007560
19.016683	0.1	6.865910
19.018350	0.1	6.732284
19.020017	0.1	6.604036
19.021683	0.1	6.478885
19.023350	0.1	6.356062
19.025017	0.1	6.236294
19.026683	0.1	6.120349
19.028350	0.1	6.007827
19.030017	0.1	5.897661
19.031683	0.1	5.790321
19.033350	0.1	5.688388
19.035017	0.1	5.594129
19.036683	0.1	5.507846
19.038350	0.1	5.428237
19.040017	0.1	5.353373
19.041683	0.1	5.281833
19.043350	0.1	5.212980
19.045017	0.1	5.146116
19.046683	0.1	5.080001
19.048350	0.1	5.013263
19.050017	0.1	4.945588
19.051683	0.1	4.878188
19.053350	0.1	4.812693
19.055017	0.1	4.750015
19.056683	0.1	4.690504
19.058350	0.1	4.633907
19.060017	0.1	4.579318
19.061683	0.1	4.526079
19.063350	0.1	4.474502
19.065017	0.1	4.424853
19.066683	0.1	4.376029
19.068350	0.1	4.326841
19.070017	0.1	4.277970
19.071683	0.1	4.230919
19.073350	0.1	4.186267
19.075017	0.1	4.143859
19.076683	0.1	4.103403
19.078350	0.1	4.064292
19.080017	0.1	4.025707
19.081683	0.1	3.987770
19.083350	0.1	3.951779
19.085017	0.1	3.918423
19.086683	0.1	3.886628
19.088350	0.1	3.854744
19.090017	0.1	3.821868
19.091683	0.1	3.787945
19.093350	0.1	3.753654
19.095017	0.1	3.719772
19.096683	0.1	3.686529
19.098350	0.1	3.653895
19.100017	0.1	3.621448
19.101683	0.1	3.588144
19.103350	0.1	3.553606
19.105017	0.1	3.519151
19.106683	0.1	3.486765
19.108350	0.1	3.457800
19.110017	0.1	3.432469
19.111683	0.1	3.409674
19.113350	0.1	3.387481
19.115017	0.1	3.363965
19.116683	0.1	3.338102
19.118350	0.1	3.310656
19.120017	0.1	3.283829
19.121683	0.1	3.259345
19.123350	0.1	3.237240
19.125017	0.1	3.216891
19.126683	0.1	3.197789
19.128350	0.1	3.178902
19.130017	0.1	3.158562
19.131683	0.1	3.135642
19.133350	0.1	3.110240
19.135017	0.1	3.083642
19.136683	0.1	3.058170
19.138350	0.1	3.036205
19.140017	0.1	3.018444
19.141683	0.1	3.003380
19.143350	0.1	2.988996
19.145017	0.1	2.974798
19.146683	0.1	2.961517
19.148350	0.1	2.949196
19.150017	0.1	2.936735
19.151683	0.1	2.923189
19.153350	0.1	2.908516
19.155017	0.1	2.893130
19.156683	0.1	2.877312
19.158350	0.1	2.861344
19.160017	0.1	2.845745
19.161683	0.1	2.830848
19.163350	0.1	2.816385
19.165017	0.1	2.801856
19.166683	0.1	2.787588
19.168350	0.1	2.775025
19.170017	0.1	2.765828
19.171683	0.1	2.760044
19.173350	0.1	2.755141
19.175017	0.1	2.748175
19.176683	0.1	2.738382
19.178350	0.1	2.726861
19.180017	0.1	2.715113
19.181683	0.1	2.703862
19.183350	0.1	2.692668
19.185017	0.1	2.680840
19.186683	0.1	2.668425
19.188350	0.1	2.655894
19.190017	0.1	2.643582
19.191683	0.1	2.631852
19.193350	0.1	2.621012
19.195017	0.1	2.610879
19.196683	0.1	2.601109
19.198350	0.1	2.591666
19.200017	0.1	2.582436
19.201683	0.1	2.573016
19.203350	0.1	2.563088
19.205017	0.1	2.552341
19.206683	0.1	2.540532
19.208350	0.1	2.527940
19.210017	0.1	2.515456
19.211683	0.1	2.504522
19.213350	0.1	2.496168
19.215017	0.1	2.489821
19.216683	0.1	2.483744
19.218350	0.1	2.476149
19.220017	0.1	2.466356
19.221683	0.1	2.455115
19.223350	0.1	2.443157
19.225017	0.1	2.429998
19.226683	0.1	2.415115
19.228350	0.1	2.399799
19.230017	0.1	2.386682
19.231683	0.1	2.377322
19.233350	0.1	2.371320
19.235017	0.1	2.366947
19.236683	0.1	2.361503
19.238350	0.1	2.352088
19.240017	0.1	2.337196
19.241683	0.1	2.317894
19.243350	0.1	2.297563
19.245017	0.1	2.279370
19.246683	0.1	2.263924
19.248350	0.1	2.250490
19.250017	0.1	2.238955
19.251683	0.1	2.229461
19.253350	0.1	2.221256
19.255017	0.1	2.212664
19.256683	0.1	2.202387
19.258350	0.1	2.190685
19.260017	0.1	2.178624
19.261683	0.1	2.166945
19.263350	0.1	2.156030
19.265017	0.1	2.145944
19.266683	0.1	2.136622
19.268350	0.1	2.128263
19.270017	0.1	2.121273
19.271683	0.1	2.115574
19.273350	0.1	2.110088
19.275017	0.1	2.103420
19.276683	0.1	2.095099
19.278350	0.1	2.085664
19.280017	0.1	2.075639
19.281683	0.1	2.065012
19.283350	0.1	2.054055
19.285017	0.1	2.044099
19.286683	0.1	2.036523
19.288350	0.1	2.031359
19.290017	0.1	2.028095
19.291683	0.1	2.026577
19.293350	0.1	2.026097
19.295017	0.1	2.024979
19.296683	0.1	2.021878
19.298350	0.1	2.017207
19.300017	0.1	2.012858
19.301683	0.1	2.010111
19.303350	0.1	2.008644
19.305017	0.1	2.007652
19.306683	0.1	2.006330
19.308350	0.1	2.003629
19.310017	0.1	1.998837
19.311683	0.1	1.991843
19.313350	0.1	1.983093
19.315017	0.1	1.973817
19.316683	0.1	1.965668
19.318350	0.1	1.959931
19.320017	0.1	1.957384
19.321683	0.1	1.958185
19.323350	0.1	1.961463
19.325017	0.1	1.965682
19.326683	0.1	1.969491
19.328350	0.1	1.972052
19.330017	0.1	1.972988
19.331683	0.1	1.972048
19.333350	0.1	1.968918
19.335017	0.1	1.963763
19.336683	0.1	1.957775
19.338350	0.1	1.952513
19.340017	0.1	1.948564
19.341683	0.1	1.945444
19.343350	0.1	1.942921
19.345017	0.1	1.941561
19.346683	0.1	1.941519
19.348350	0.1	1.941714
19.350017	0.1	1.941407
19.351683	0.1	1.941207
19.353350	0.1	1.941072
19.355017	0.1	1.939381
19.356683	0.1	1.935475
19.358350	0.1	1.930855
19.360017	0.1	1.927218
19.361683	0.1	1.924788
19.363350	0.1	1.922995
19.365017	0.1	1.921565
19.366683	0.1	1.919814
19.368350	0.1	1.916159
19.370017	0.1	1.909742
19.371683	0.1	1.901714
19.373350	0.1	1.894105
19.375017	0.1	1.888284
19.376683	0.1	1.884704
19.378350	0.1	1.882673
19.380017	0.1	1.880187
19.381683	0.1	1.875260
19.383350	0.1	1.867819
19.385017	0.1	1.859656
19.386683	0.1	1.852494
19.388350	0.1	1.846789
19.390017	0.1	1.842584
19.391683	0.1	1.840172
19.393350	0.1	1.839399
19.395017	0.1	1.839893
19.396683	0.1	1.841481
19.398350	0.1	1.843493
19.400017	0.1	1.844345
19.401683	0.1	1.842333
19.403350	0.1	1.837015
19.405017	0.1	1.829718
19.406683	0.1	1.822677
19.408350	0.1	1.818030
19.410017	0.1	1.816936
19.411683	0.1	1.818738
19.413350	0.1	1.821402
19.415017	0.1	1.823213
19.416683	0.1	1.823343
19.418350	0.1	1.821094
19.420017	0.1	1.816531
19.421683	0.1	1.811530
19.423350	0.1	1.808796
19.425017	0.1	1.809965
19.426683	0.1	1.814747
19.428350	0.1	1.821327
19.430017	0.1	1.827530
19.431683	0.1	1.832196
19.433350	0.1	1.835744
19.435017	0.1	1.839208
19.436683	0.1	1.843316
19.438350	0.1	1.849039
19.440017	0.1	1.857756
19.441683	0.1	1.870114
19.443350	0.1	1.885379
19.445017	0.1	1.901840
19.446683	0.1	1.917980
19.448350	0.1	1.933319
19.450017	0.1	1.948103
19.451683	0.1	1.962758
19.453350	0.1	1.977487
19.455017	0.1	1.991740
19.456683	0.1	2.004909
19.458350	0.1	2.018013
19.460017	0.1	2.033138
19.461683	0.1	2.050772
19.463350	0.1	2.069417
19.465017	0.1	2.088109
19.466683	0.1	2.107508
19.468350	0.1	2.128626
19.470017	0.1	2.151555
19.471683	0.1	2.175434
19.473350	0.1	2.199234
19.475017	0.1	2.222294
19.476683	0.1	2.244380
19.478350	0.1	2.265871
19.480017	0.1	2.287803
19.481683	0.1	2.311519
19.483350	0.1	2.337145
19.485017	0.1	2.362328
19.486683	0.1	2.383459
19.488350	0.1	2.398510
19.490017	0.1	2.408903
19.491683	0.1	2.418547
19.493350	0.1	2.430291
19.495017	0.1	2.443404
19.496683	0.1	2.455288
19.498350	0.1	2.464857
19.500017	0.1	2.473001
19.501683	0.1	2.480247
19.503350	0.1	2.485989
19.505017	0.1	2.489802
19.506683	0.1	2.491535
19.508350	0.1	2.490873
19.510017	0.1	2.488107
19.511683	0.1	2.484056
19.513350	0.1	2.478650
19.515017	0.1	2.470617
19.516683	0.1	2.458962
19.518350	0.1	2.444098
19.520017	0.1	2.427325
19.521683	0.1	2.409220
19.523350	0.1	2.388586
19.525017	0.1	2.364097
19.526683	0.1	2.336325
19.528350	0.1	2.307259
19.530017	0.1	2.278746
19.531683	0.1	2.251691
19.533350	0.1	2.225703
19.535017	0.1	2.199453
19.536683	0.1	2.171774
19.538350	0.1	2.142722
19.540017	0.1	2.113888
19.541683	0.1	2.087299
19.543350	0.1	2.063191
19.545017	0.1	2.039587
19.546683	0.1	2.014465
19.548350	0.1	1.987391
19.550017	0.1	1.959363
19.551683	0.1	1.931335
19.553350	0.1	1.903139
19.555017	0.1	1.874180
19.556683	0.1	1.844615
19.558350	0.1	1.815530
19.560017	0.1	1.788270
19.561683	0.1	1.764135
19.563350	0.1	1.743571
19.565017	0.1	1.724944
19.566683	0.1	1.705955
19.568350	0.1	1.686737
19.570017	0.1	1.670020
19.571683	0.1	1.657894
19.573350	0.1	1.649400
19.575017	0.1	1.641666
19.576683	0.1	1.632846
19.578350	0.1	1.623309
19.580017	0.1	1.614359
19.581683	0.1	1.606885
19.583350	0.1	1.600967
19.585017	0.1	1.596049
19.586683	0.1	1.591234
19.588350	0.1	1.585749
19.590017	0.1	1.579765
19.591683	0.1	1.574401
19.593350	0.1	1.571015
19.595017	0.1	1.570233
19.596683	0.1	1.571476
19.598350	0.1	1.574080
19.600017	0.1	1.578452
19.601683	0.1	1.584981
19.603350	0.1	1.592385
19.605017	0.1	1.598219
19.606683	0.1	1.601153
19.608350	0.1	1.602150
19.610017	0.1	1.603067
19.611683	0.1	1.605167
19.613350	0.1	1.609083
19.615017	0.1	1.614825
19.616683	0.1	1.621479
19.618350	0.1	1.627696
19.620017	0.1	1.632734
19.621683	0.1	1.636390
19.623350	0.1	1.637982
19.625017	0.1	1.637158
19.626683	0.1	1.635305
19.628350	0.1	1.634355
19.630017	0.1	1.634578
19.631683	0.1	1.634923
19.633350	0.1	1.635104
19.635017	0.1	1.635537
19.636683	0.1	1.636017
19.638350	0.1	1.636362
19.640017	0.1	1.636739
19.641683	0.1	1.636436
19.643350	0.1	1.634224
19.645017	0.1	1.630154
19.646683	0.1	1.625777
19.648350	0.1	1.622508
19.650017	0.1	1.620264
19.651683	0.1	1.617605
19.653350	0.1	1.612972
19.655017	0.1	1.605917
19.656683	0.1	1.596995
19.658350	0.1	1.586783
19.660017	0.1	1.575481
19.661683	0.1	1.563174
19.663350	0.1	1.550568
19.665017	0.1	1.539113
19.666683	0.1	1.529674
19.668350	0.1	1.521460
19.670017	0.1	1.513301
19.671683	0.1	1.505180
19.673350	0.1	1.497380
19.675017	0.1	1.489026
19.676683	0.1	1.478633
19.678350	0.1	1.465641
19.680017	0.1	1.451280
19.681683	0.1	1.437487
19.683350	0.1	1.425263
19.685017	0.1	1.414861
19.686683	0.1	1.406530
19.688350	0.1	1.400220
19.690017	0.1	1.395103
19.691683	0.1	1.389547
19.693350	0.1	1.381384
19.695017	0.1	1.369487
19.696683	0.1	1.354967
19.698350	0.1	1.340252
19.700017	0.1	1.327842
19.701683	0.1	1.319642
19.703350	0.1	1.315838
19.705017	0.1	1.314958
19.706683	0.1	1.315032
19.708350	0.1	1.314287
19.710017	0.1	1.311847
19.711683	0.1	1.308210
19.713350	0.1	1.304825
19.715017	0.1	1.303344
19.716683	0.1	1.304420
19.718350	0.1	1.306566
19.720017	0.1	1.307004
19.721683	0.1	1.303982
19.723350	0.1	1.298026
19.725017	0.1	1.291228
19.726683	0.1	1.285546
19.728350	0.1	1.281775
19.730017	0.1	1.279418
19.731683	0.1	1.277709
19.733350	0.1	1.277043
19.735017	0.1	1.278371
19.736683	0.1	1.281383
19.738350	0.1	1.284336
19.740017	0.1	1.285607
19.741683	0.1	1.284862
19.743350	0.1	1.282748
19.745017	0.1	1.280103
19.746683	0.1	1.277518
19.748350	0.1	1.275442
19.750017	0.1	1.274473
19.751683	0.1	1.275050
19.753350	0.1	1.276769
19.755017	0.1	1.278804
19.756683	0.1	1.280890
19.758350	0.1	1.283069
19.760017	0.1	1.284964
19.761683	0.1	1.286068
19.763350	0.1	1.286743
19.765017	0.1	1.288448
19.766683	0.1	1.292289
19.768350	0.1	1.297412
19.770017	0.1	1.301374
19.771683	0.1	1.301691
19.773350	0.1	1.297509
19.775017	0.1	1.290580
19.776683	0.1	1.284080
19.778350	0.1	1.280424
19.780017	0.1	1.280098
19.781683	0.1	1.281453
19.783350	0.1	1.282226
19.785017	0.1	1.281905
19.786683	0.1	1.281323
19.788350	0.1	1.280452
19.790017	0.1	1.278990
19.791683	0.1	1.277970
19.793350	0.1	1.278827
19.795017	0.1	1.281719
19.796683	0.1	1.285090
19.798350	0.1	1.286487
19.800017	0.1	1.284606
19.801683	0.1	1.280624
19.803350	0.1	1.276680
19.805017	0.1	1.273607
19.806683	0.1	1.270790
19.808350	0.1	1.267274
19.810017	0.1	1.262678
19.811683	0.1	1.257323
19.813350	0.1	1.251698
19.815017	0.1	1.246366
19.816683	0.1	1.241788
19.818350	0.1	1.237867
19.820017	0.1	1.234123
19.821683	0.1	1.230286
19.823350	0.1	1.226426
19.825017	0.1	1.222547
19.826683	0.1	1.217853
19.828350	0.1	1.211395
19.830017	0.1	1.203516
19.831683	0.1	1.195632
19.833350	0.1	1.188680
19.835017	0.1	1.182794
19.836683	0.1	1.178388
19.838350	0.1	1.175804
19.840017	0.1	1.173536
19.841683	0.1	1.168940
19.843350	0.1	1.161182
19.845017	0.1	1.151832
19.846683	0.1	1.143245
19.848350	0.1	1.137038
19.850017	0.1	1.133140
19.851683	0.1	1.130593
19.853350	0.1	1.129266
19.855017	0.1	1.129517
19.856683	0.1	1.130439
19.858350	0.1	1.129732
19.860017	0.1	1.125466
19.861683	0.1	1.117513
19.863350	0.1	1.107664
19.865017	0.1	1.098379
19.866683	0.1	1.091179
19.868350	0.1	1.086416
19.870017	0.1	1.083757
19.871683	0.1	1.082341
19.873350	0.1	1.081154
19.875017	0.1	1.079375
19.876683	0.1	1.076730
19.878350	0.1	1.073810
19.880017	0.1	1.071370
19.881683	0.1	1.069168
19.883350	0.1	1.065987
19.885017	0.1	1.060832
19.886683	0.1	1.054010
19.888350	0.1	1.046970
19.890017	0.1	1.041377
19.891683	0.1	1.038397
19.893350	0.1	1.038164
19.895017	0.1	1.039091
19.896683	0.1	1.038765
19.898350	0.1	1.036469
19.900017	0.1	1.033857
19.901683	0.1	1.032976
19.903350	0.1	1.033875
19.905017	0.1	1.034755
19.906683	0.1	1.034355
19.908350	0.1	1.032706
19.910017	0.1	1.030182
19.911683	0.1	1.027226
19.913350	0.1	1.024557
19.915017	0.1	1.022844
19.916683	0.1	1.021898
19.918350	0.1	1.020497
19.920017	0.1	1.017638
19.921683	0.1	1.013745
19.923350	0.1	1.010364
19.925017	0.1	1.008916
19.926683	0.1	1.009484
19.928350	0.1	1.010816
19.930017	0.1	1.011863
19.931683	0.1	1.012827
19.933350	0.1	1.014415
19.935017	0.1	1.016385
19.936683	0.1	1.017223
19.938350	0.1	1.016003
19.940017	0.1	1.014248
19.941683	0.1	1.014597
19.943350	0.1	1.017652
19.945017	0.1	1.021288
19.946683	0.1	1.022820
19.948350	0.1	1.021046
19.950017	0.1	1.016790
19.951683	0.1	1.012129
19.953350	0.1	1.009288
19.955017	0.1	1.009284
19.956683	0.1	1.010746
19.958350	0.1	1.011291
19.960017	0.1	1.010373
19.961683	0.1	1.009554
19.963350	0.1	1.010238
19.965017	0.1	1.012078
19.966683	0.1	1.013260
19.968350	0.1	1.012064
19.970017	0.1	1.008306
19.971683	0.1	1.003379
19.973350	0.1	0.998909
19.975017	0.1	0.995602
19.976683	0.1	0.993288
19.978350	0.1	0.991351
19.980017	0.1	0.988874
19.981683	0.1	0.985288
19.983350	0.1	0.981339
19.985017	0.1	0.978680
19.986683	0.1	0.978480
19.988350	0.1	0.980571
19.990017	0.1	0.983793
19.991683	0.1	0.986736
19.993350	0.1	0.988110
19.995017	0.1	0.986760
19.996683	0.1	0.981987
19.998350	0.1	0.974196
20.000017	0.1	0.964585
20.001683	0.1	0.954582
20.003350	0.1	0.946014
20.005017	0.1	0.940780
20.006683	0.1	0.939816
20.008350	0.1	0.942647
20.010017	0.1	0.947369
20.011683	0.1	0.950978
20.013350	0.1	0.951421
20.015017	0.1	0.949423
20.016683	0.1	0.947127
20.018350	0.1	0.945777
20.020017	0.1	0.945632
20.021683	0.1	0.946494
20.023350	0.1	0.947663
20.025017	0.1	0.948254
20.026683	0.1	0.947523
20.028350	0.1	0.944803
20.030017	0.1	0.940030
20.031683	0.1	0.934447
20.033350	0.1	0.929795
20.035017	0.1	0.926577
20.036683	0.1	0.923960
20.038350	0.1	0.921288
20.040017	0.1	0.918759
20.041683	0.1	0.917078
20.043350	0.1	0.916761
20.045017	0.1	0.917637
20.046683	0.1	0.918922
20.048350	0.1	0.919909
20.050017	0.1	0.920454
20.051683	0.1	0.920775
20.053350	0.1	0.920966
20.055017	0.1	0.920687
20.056683	0.1	0.919304
20.058350	0.1	0.916417
20.060017	0.1	0.911877
20.061683	0.1	0.906079
20.063350	0.1	0.900882
20.065017	0.1	0.898563
20.066683	0.1	0.899481
20.068350	0.1	0.902335
20.070017	0.1	0.905474
20.071683	0.1	0.907583
20.073350	0.1	0.908403
20.075017	0.1	0.908277
20.076683	0.1	0.907406
20.078350	0.1	0.906182
20.080017	0.1	0.905106
20.081683	0.1	0.904566
20.083350	0.1	0.905008
20.085017	0.1	0.906428
20.086683	0.1	0.907984
20.088350	0.1	0.909120
20.090017	0.1	0.910480
20.091683	0.1	0.913111
20.093350	0.1	0.916850
20.095017	0.1	0.920207
20.096683	0.1	0.921860
20.098350	0.1	0.922163
20.100017	0.1	0.922945
20.101683	0.1	0.925404
20.103350	0.1	0.928715
20.105017	0.1	0.931784
20.106683	0.1	0.935141
20.108350	0.1	0.940016
20.110017	0.1	0.946955
20.111683	0.1	0.955593
20.113350	0.1	0.964743
20.115017	0.1	0.972352
20.116683	0.1	0.976571
20.118350	0.1	0.977656
20.120017	0.1	0.977642
20.121683	0.1	0.978117
20.123350	0.1	0.979695
20.125017	0.1	0.982983
20.126683	0.1	0.988785
20.128350	0.1	0.997949
20.130017	0.1	1.010620
20.131683	0.1	1.025479
20.133350	0.1	1.040120
20.135017	0.1	1.052241
20.136683	0.1	1.061219
20.138350	0.1	1.068232
20.140017	0.1	1.074998
20.141683	0.1	1.082732
20.143350	0.1	1.091412
20.145017	0.1	1.100400
20.146683	0.1	1.109987
20.148350	0.1	1.120740
20.150017	0.1	1.132004
20.151683	0.1	1.142747
20.153350	0.1	1.153033
20.155017	0.1	1.163650
20.156683	0.1	1.174901
20.158350	0.1	1.186775
20.160017	0.1	1.199450
20.161683	0.1	1.212768
20.163350	0.1	1.226421
20.165017	0.1	1.240936
20.166683	0.1	1.256955
20.168350	0.1	1.274045
20.170017	0.1	1.291018
20.171683	0.1	1.306823
20.173350	0.1	1.321197
20.175017	0.1	1.335493
20.176683	0.1	1.351982
20.178350	0.1	1.371508
20.180017	0.1	1.392830
20.181683	0.1	1.414586
20.183350	0.1	1.436956
20.185017	0.1	1.461371
20.186683	0.1	1.488733
20.188350	0.1	1.517897
20.190017	0.1	1.546596
20.191683	0.1	1.573805
20.193350	0.1	1.600194
20.195017	0.1	1.626490
20.196683	0.1	1.652800
20.198350	0.1	1.678951
20.200017	0.1	1.704623
20.201683	0.1	1.729853
20.203350	0.1	1.755385
20.205017	0.1	1.781960
20.206683	0.1	1.809667
20.208350	0.1	1.838403
20.210017	0.1	1.868582
20.211683	0.1	1.901034
20.213350	0.1	1.936150
20.215017	0.1	1.973156
20.216683	0.1	2.010395
20.218350	0.1	2.046302
20.220017	0.1	2.079713
20.221683	0.1	2.109590
20.223350	0.1	2.135192
20.225017	0.1	2.156729
20.226683	0.1	2.175388
20.228350	0.1	2.192399
20.230017	0.1	2.208650
20.231683	0.1	2.224781
20.233350	0.1	2.240511
20.235017	0.1	2.254625
20.236683	0.1	2.266150
20.238350	0.1	2.274825
20.240017	0.1	2.280949
20.241683	0.1	2.285377
20.243350	0.1	2.288991
20.245017	0.1	2.292129
20.246683	0.1	2.294392
20.248350	0.1	2.294527
20.250017	0.1	2.291286
20.251683	0.1	2.284329
20.253350	0.1	2.274117
20.255017	0.1	2.261312
20.256683	0.1	2.246294
20.258350	0.1	2.229321
20.260017	0.1	2.210815
20.261683	0.1	2.191174
20.263350	0.1	2.170391
20.265017	0.1	2.147839
20.266683	0.1	2.122428
20.268350	0.1	2.093934
20.270017	0.1	2.063983
20.271683	0.1	2.034977
20.273350	0.1	2.008062
20.275017	0.1	1.982418
20.276683	0.1	1.956201
20.278350	0.1	1.928415
20.280017	0.1	1.900070
20.281683	0.1	1.873104
20.283350	0.1	1.848298
20.285017	0.1	1.824414
20.286683	0.1	1.799404
20.288350	0.1	1.772456
20.290017	0.1	1.744293
20.291683	0.1	1.716176
20.293350	0.1	1.689601
20.295017	0.1	1.666034
20.296683	0.1	1.645554
20.298350	0.1	1.626117
20.300017	0.1	1.605707
20.301683	0.1	1.584608
20.303350	0.1	1.564482
20.305017	0.1	1.546168
20.306683	0.1	1.529651
20.308350	0.1	1.514917
20.310017	0.1	1.501413
20.311683	0.1	1.487662
20.313350	0.1	1.472663
20.315017	0.1	1.457357
20.316683	0.1	1.444090
20.318350	0.1	1.434162
20.320017	0.1	1.426348
20.321683	0.1	1.418074
20.323350	0.1	1.407941
20.325017	0.1	1.396406
20.326683	0.1	1.384411
20.328350	0.1	1.373095
20.330017	0.1	1.364052
20.331683	0.1	1.357924
20.333350	0.1	1.353640
20.335017	0.1	1.349724
20.336683	0.1	1.345570
20.338350	0.1	1.341389
20.340017	0.1	1.337458
20.341683	0.1	1.333579
20.343350	0.1	1.329482
20.345017	0.1	1.325603
20.346683	0.1	1.322539
20.348350	0.1	1.320015
20.350017	0.1	1.317435
20.351683	0.1	1.314715
20.353350	0.1	1.311935
20.355017	0.1	1.309235
20.356683	0.1	1.306860
20.358350	0.1	1.304899
20.360017	0.1	1.303614
20.361683	0.1	1.303512
20.363350	0.1	1.304480
20.365017	0.1	1.305752
20.366683	0.1	1.306948
20.368350	0.1	1.308387
20.370017	0.1	1.310613
20.371683	0.1	1.314320
20.373350	0.1	1.320066
20.375017	0.1	1.327381
20.376683	0.1	1.334907
20.378350	0.1	1.341435
20.380017	0.1	1.346488
20.381683	0.1	1.350893
20.383350	0.1	1.357081
20.385017	0.1	1.367372
20.386683	0.1	1.381855
20.388350	0.1	1.398171
20.390017	0.1	1.413091
20.391683	0.1	1.424761
20.393350	0.1	1.433892
20.395017	0.1	1.442363
20.396683	0.1	1.450619
20.398350	0.1	1.457557
20.400017	0.1	1.463140
20.401683	0.1	1.469031
20.403350	0.1	1.476463
20.405017	0.1	1.485548
20.406683	0.1	1.496100
20.408350	0.1	1.507592
20.410017	0.1	1.519010
20.411683	0.1	1.529814
20.413350	0.1	1.540734
20.415017	0.1	1.552626
20.416683	0.1	1.564864
20.418350	0.1	1.575463
20.420017	0.1	1.582811
20.421683	0.1	1.587206
20.423350	0.1	1.590317
20.425017	0.1	1.593116
20.426683	0.1	1.594760
20.428350	0.1	1.594005
20.430017	0.1	1.591346
20.431683	0.1	1.588534
20.433350	0.1	1.586247
20.435017	0.1	1.583537
20.436683	0.1	1.579723
20.438350	0.1	1.575542
20.440017	0.1	1.571695
20.441683	0.1	1.567435
20.443350	0.1	1.561460
20.445017	0.1	1.553339
20.446683	0.1	1.543718
20.448350	0.1	1.533469
20.450017	0.1	1.522601
20.451683	0.1	1.510186
20.453350	0.1	1.495541
20.455017	0.1	1.479834
20.456683	0.1	1.465525
20.458350	0.1	1.453492
20.460017	0.1	1.441808
20.461683	0.1	1.427555
20.463350	0.1	1.409492
20.465017	0.1	1.389305
20.466683	0.1	1.369980
20.468350	0.1	1.353389
20.470017	0.1	1.339708
20.471683	0.1	1.327451
20.473350	0.1	1.313435
20.475017	0.1	1.294888
20.476683	0.1	1.272345
20.478350	0.1	1.248992
20.480017	0.1	1.227153
20.481683	0.1	1.207083
20.483350	0.1	1.188638
20.485017	0.1	1.172088
20.486683	0.1	1.157057
20.488350	0.1	1.142384
20.490017	0.1	1.127236
20.491683	0.1	1.111426
20.493350	0.1	1.095268
20.495017	0.1	1.079547
20.496683	0.1	1.064837
20.498350	0.1	1.050676
20.500017	0.1	1.035999
20.501683	0.1	1.020632
20.503350	0.1	1.005582
20.505017	0.1	0.991910
20.506683	0.1	0.980254
20.508350	0.1	0.970559
20.510017	0.1	0.961930
20.511683	0.1	0.953404
20.513350	0.1	0.945060
20.515017	0.1	0.938107
20.516683	0.1	0.933278
20.518350	0.1	0.929623
20.520017	0.1	0.925688
20.521683	0.1	0.920873
20.523350	0.1	0.915392
20.525017	0.1	0.909814
20.526683	0.1	0.904817
20.528350	0.1	0.900864
20.530017	0.1	0.897404
20.531683	0.1	0.892794
20.533350	0.1	0.885581
20.535017	0.1	0.876272
20.536683	0.1	0.867648
20.538350	0.1	0.862605
20.540017	0.1	0.861688
20.541683	0.1	0.863173
20.543350	0.1	0.864938
20.545017	0.1	0.865855
20.546683	0.1	0.866042
20.548350	0.1	0.866405
20.550017	0.1	0.867606
20.551683	0.1	0.869050
20.553350	0.1	0.869473
20.555017	0.1	0.868384
20.556683	0.1	0.866381
20.558350	0.1	0.864728
20.560017	0.1	0.864617
20.561683	0.1	0.866018
20.563350	0.1	0.867485
20.565017	0.1	0.867457
20.566683	0.1	0.865818
20.568350	0.1	0.864211
20.570017	0.1	0.864556
20.571683	0.1	0.866894
20.573350	0.1	0.869189
20.575017	0.1	0.869762
20.576683	0.1	0.869343
20.578350	0.1	0.869879
20.580017	0.1	0.872519
20.581683	0.1	0.878093
20.583350	0.1	0.886950
20.585017	0.1	0.897506
20.586683	0.1	0.907118
20.588350	0.1	0.914158
20.590017	0.1	0.918754
20.591683	0.1	0.922121
20.593350	0.1	0.925078
20.595017	0.1	0.927444
20.596683	0.1	0.929157
20.598350	0.1	0.931090
20.600017	0.1	0.933930
20.601683	0.1	0.937311
20.603350	0.1	0.940640
20.605017	0.1	0.943765
20.606683	0.1	0.946866
20.608350	0.1	0.950377
20.610017	0.1	0.954336
20.611683	0.1	0.958033
20.613350	0.1	0.960515
20.615017	0.1	0.961157
20.616683	0.1	0.960641
20.618350	0.1	0.961390
20.620017	0.1	0.965800
20.621683	0.1	0.974340
20.623350	0.1	0.985838
20.625017	0.1	0.998499
20.626683	0.1	1.010443
20.628350	0.1	1.020357
20.630017	0.1	1.028036
20.631683	0.1	1.034434
20.633350	0.1	1.040786
20.635017	0.1	1.047370
20.636683	0.1	1.053396
20.638350	0.1	1.057982
20.640017	0.1	1.061787
20.641683	0.1	1.067161
20.643350	0.1	1.075803
20.645017	0.1	1.087347
20.646683	0.1	1.100539
20.648350	0.1	1.114216
20.650017	0.1	1.127250
20.651683	0.1	1.138509
20.653350	0.1	1.147054
20.655017	0.1	1.152842
20.656683	0.1	1.157396
20.658350	0.1	1.163520
20.660017	0.1	1.174021
20.661683	0.1	1.189793
20.663350	0.1	1.209346
20.665017	0.1	1.230626
20.666683	0.1	1.252387
20.668350	0.1	1.273993
20.670017	0.1	1.294860
20.671683	0.1	1.314296
20.673350	0.1	1.332038
20.675017	0.1	1.348993
20.676683	0.1	1.366986
20.678350	0.1	1.387373
20.680017	0.1	1.410199
20.681683	0.1	1.434865
20.683350	0.1	1.460658
20.685017	0.1	1.486973
20.686683	0.1	1.513883
20.688350	0.1	1.542224
20.690017	0.1	1.572715
20.691683	0.1	1.605400
20.693350	0.1	1.639901
20.695017	0.1	1.676017
20.696683	0.1	1.713843
20.698350	0.1	1.753387
20.700017	0.1	1.794035
20.701683	0.1	1.834738
20.703350	0.1	1.875064
20.705017	0.1	1.915307
20.706683	0.1	1.955172
20.708350	0.1	1.994073
20.710017	0.1	2.032993
20.711683	0.1	2.074535
20.713350	0.1	2.121185
20.715017	0.1	2.173730
20.716683	0.1	2.230755
20.718350	0.1	2.289931
20.720017	0.1	2.350127
20.721683	0.1	2.411511
20.723350	0.1	2.473891
20.725017	0.1	2.536718
20.726683	0.1	2.600178
20.728350	0.1	2.664700
20.730017	0.1	2.730261
20.731683	0.1	2.797116
20.733350	0.1	2.866616
20.735017	0.1	2.940390
20.736683	0.1	3.019082
20.738350	0.1	3.102096
20.740017	0.1	3.187903
20.741683	0.1	3.274735
20.743350	0.1	3.361865
20.745017	0.1	3.450084
20.746683	0.1	3.540237
20.748350	0.1	3.631911
20.750017	0.1	3.724177
20.751683	0.1	3.817119
20.753350	0.1	3.911285
20.755017	0.1	4.005963
20.756683	0.1	4.099966
20.758350	0.1	4.193056
20.760017	0.1	4.285160
20.761683	0.1	4.376159
20.763350	0.1	4.466213
20.765017	0.1	4.554787
20.766683	0.1	4.640636
20.768350	0.1	4.723566
20.770017	0.1	4.804851
20.771683	0.1	4.885201
20.773350	0.1	4.963465
20.775017	0.1	5.037542
20.776683	0.1	5.105725
20.778350	0.1	5.167467
20.780017	0.1	5.223402
20.781683	0.1	5.274778
20.783350	0.1	5.322564
20.785017	0.1	5.367277
20.786683	0.1	5.409317
20.788350	0.1	5.448381
20.790017	0.1	5.483073
20.791683	0.1	5.512470
20.793350	0.1	5.537234
20.795017	0.1	5.558580
20.796683	0.1	5.577011
20.798350	0.1	5.592285
20.800017	0.1	5.603977
20.801683	0.1	5.611805
20.803350	0.1	5.616052
20.805017	0.1	5.618073
20.806683	0.1	5.619559
20.808350	0.1	5.620951
20.810017	0.1	5.621524
20.811683	0.1	5.621086
20.813350	0.1	5.620867
20.815017	0.1	5.622311
20.816683	0.1	5.625682
20.818350	0.1	5.630534
20.820017	0.1	5.637067
20.821683	0.1	5.646520
20.823350	0.1	5.660062
20.825017	0.1	5.677459
20.826683	0.1	5.697291
20.828350	0.1	5.718763
20.830017	0.1	5.742083
20.831683	0.1	5.767476
20.833350	0.1	5.795332
20.835017	0.1	5.826252
20.836683	0.1	5.860142
20.838350	0.1	5.896445
20.840017	0.1	5.935603
20.841683	0.1	5.979696
20.843350	0.1	6.030733
20.845017	0.1	6.087543
20.846683	0.1	6.146035
20.848350	0.1	6.203181
20.850017	0.1	6.259088
20.851683	0.1	6.315233
20.853350	0.1	6.372379
20.855017	0.1	6.429991
20.856683	0.1	6.486587
20.858350	0.1	6.540539
20.860017	0.1	6.590667
20.861683	0.1	6.636037
20.863350	0.1	6.675939
20.865017	0.1	6.710463
20.866683	0.1	6.740252
20.868350	0.1	6.765407
20.870017	0.1	6.785234
20.871683	0.1	6.798944
20.873350	0.1	6.805905
20.875017	0.1	6.805514
20.876683	0.1	6.796983
20.878350	0.1	6.779637
20.880017	0.1	6.753481
20.881683	0.1	6.719185
20.883350	0.1	6.677737
20.885017	0.1	6.630179
20.886683	0.1	6.577070
20.888350	0.1	6.517675
20.890017	0.1	6.450443
20.891683	0.1	6.374707
20.893350	0.1	6.291009
20.895017	0.1	6.200396
20.896683	0.1	6.104414
20.898350	0.1	6.004209
20.900017	0.1	5.899188
20.901683	0.1	5.787807
20.903350	0.1	5.669827
20.905017	0.1	5.547106
20.906683	0.1	5.421494
20.908350	0.1	5.293246
20.910017	0.1	5.162070
20.911683	0.1	5.027861
20.913350	0.1	4.890752
20.915017	0.1	4.751715
20.916683	0.1	4.612603
20.918350	0.1	4.475187
20.920017	0.1	4.339837
20.921683	0.1	4.205401
20.923350	0.1	4.071048
20.925017	0.1	3.937371
20.926683	0.1	3.804830
20.928350	0.1	3.672638
20.930017	0.1	3.540548
20.931683	0.1	3.410750
20.933350	0.1	3.286814
20.935017	0.1	3.170930
20.936683	0.1	3.062370
20.938350	0.1	2.958155
20.940017	0.1	2.855323
20.941683	0.1	2.752990
20.943350	0.1	2.652006
20.945017	0.1	2.553500
20.946683	0.1	2.458473
20.948350	0.1	2.367920
20.950017	0.1	2.283040
20.951683	0.1	2.204832
20.953350	0.1	2.132636
20.955017	0.1	2.064351
20.956683	0.1	1.998511
20.958350	0.1	1.934576
20.960017	0.1	1.872377
20.961683	0.1	1.812936
20.963350	0.1	1.758109
20.965017	0.1	1.708320
20.966683	0.1	1.661726
20.968350	0.1	1.615728
20.970017	0.1	1.568962
20.971683	0.1	1.522526
20.973350	0.1	1.479527
20.975017	0.1	1.442940
20.976683	0.1	1.413189
20.978350	0.1	1.387727
20.980017	0.1	1.363666
20.981683	0.1	1.339805
20.983350	0.1	1.315870
20.985017	0.1	1.291973
20.986683	0.1	1.269002
20.988350	0.1	1.248363
20.990017	0.1	1.230878
20.991683	0.1	1.215860
20.993350	0.1	1.201495
20.995017	0.1	1.186579
20.996683	0.1	1.171608
20.998350	0.1	1.157713
21.000017	0.1	1.144982
21.001683	0.1	1.132758
21.003350	0.1	1.121429
21.005017	0.1	1.112744
21.006683	0.1	1.107864
21.008350	0.1	1.105615
21.010017	0.1	1.103315
21.011683	0.1	1.099505
21.013350	0.1	1.094900
21.015017	0.1	1.090579
21.016683	0.1	1.086658
21.018350	0.1	1.083086
21.020017	0.1	1.080232
21.021683	0.1	1.078392
21.023350	0.1	1.077633
21.025017	0.1	1.078080
21.026683	0.1	1.079915
21.028350	0.1	1.082662
21.030017	0.1	1.085107
21.031683	0.1	1.086709
21.033350	0.1	1.088176
21.035017	0.1	1.090248
21.036683	0.1	1.093331
21.038350	0.1	1.098495
21.040017	0.1	1.107180
21.041683	0.1	1.119110
21.043350	0.1	1.131655
21.045017	0.1	1.142160
21.046683	0.1	1.149909
21.048350	0.1	1.155869
21.050017	0.1	1.161639
21.051683	0.1	1.168456
21.053350	0.1	1.176428
21.055017	0.1	1.184824
21.056683	0.1	1.192633
21.058350	0.1	1.199176
21.060017	0.1	1.205350
21.061683	0.1	1.213369
21.063350	0.1	1.224536
21.065017	0.1	1.238631
21.066683	0.1	1.255446
21.068350	0.1	1.275339
21.070017	0.1	1.297919
21.071683	0.1	1.321486
21.073350	0.1	1.344644
21.075017	0.1	1.367475
21.076683	0.1	1.391144
21.078350	0.1	1.416719
21.080017	0.1	1.443648
21.081683	0.1	1.469776
21.083350	0.1	1.493529
21.085017	0.1	1.515197
21.086683	0.1	1.536380
21.088350	0.1	1.559239
21.090017	0.1	1.585139
21.091683	0.1	1.613633
21.093350	0.1	1.643300
21.095017	0.1	1.673070
21.096683	0.1	1.702574
21.098350	0.1	1.731915
21.100017	0.1	1.761396
21.101683	0.1	1.791576
21.103350	0.1	1.822743
21.105017	0.1	1.854203
21.106683	0.1	1.885016
21.108350	0.1	1.915637
21.110017	0.1	1.947843
21.111683	0.1	1.982762
21.113350	0.1	2.019512
21.115017	0.1	2.056141
21.116683	0.1	2.091117
21.118350	0.1	2.123509
21.120017	0.1	2.152598
21.121683	0.1	2.178489
21.123350	0.1	2.202517
21.125017	0.1	2.226089
21.126683	0.1	2.249116
21.128350	0.1	2.269801
21.130017	0.1	2.286094
21.131683	0.1	2.297536
21.133350	0.1	2.305293
21.135017	0.1	2.310439
21.136683	0.1	2.312958
21.138350	0.1	2.312399
21.140017	0.1	2.308884
21.141683	0.1	2.303352
21.143350	0.1	2.296632
21.145017	0.1	2.288320
21.146683	0.1	2.277419
21.148350	0.1	2.264124
21.150017	0.1	2.249372
21.151683	0.1	2.233232
21.153350	0.1	2.215318
21.155017	0.1	2.195067
21.156683	0.1	2.171118
21.158350	0.1	2.142787
21.160017	0.1	2.111248
21.161683	0.1	2.078069
21.163350	0.1	2.044020
21.165017	0.1	2.009487
21.166683	0.1	1.974823
21.168350	0.1	1.940262
21.170017	0.1	1.905686
21.171683	0.1	1.871111
21.173350	0.1	1.837146
21.175017	0.1	1.804479
21.176683	0.1	1.772968
21.178350	0.1	1.741294
21.180017	0.1	1.707608
21.181683	0.1	1.671296
21.183350	0.1	1.633782
21.185017	0.1	1.597377
21.186683	0.1	1.564086
21.188350	0.1	1.535239
21.190017	0.1	1.511192
21.191683	0.1	1.491085
21.193350	0.1	1.473296
21.195017	0.1	1.456332
21.196683	0.1	1.439019
21.198350	0.1	1.420621
21.200017	0.1	1.401068
21.201683	0.1	1.380504
21.203350	0.1	1.359060
21.205017	0.1	1.337524
21.206683	0.1	1.317575
21.208350	0.1	1.301286
21.210017	0.1	1.289709
21.211683	0.1	1.282166
21.213350	0.1	1.277248
21.215017	0.1	1.273388
21.216683	0.1	1.268969
21.218350	0.1	1.263772
21.220017	0.1	1.259809
21.221683	0.1	1.259116
21.223350	0.1	1.261020
21.225017	0.1	1.262929
21.226683	0.1	1.263418
21.228350	0.1	1.263404
21.230017	0.1	1.264950
21.231683	0.1	1.269528
21.233350	0.1	1.276722
21.235017	0.1	1.284801
21.236683	0.1	1.292522
21.238350	0.1	1.299293
21.240017	0.1	1.304527
21.241683	0.1	1.308457
21.243350	0.1	1.312508
21.245017	0.1	1.317780
21.246683	0.1	1.323777
21.248350	0.1	1.328699
21.250017	0.1	1.330902
21.251683	0.1	1.330306
21.253350	0.1	1.328401
21.255017	0.1	1.327116
21.256683	0.1	1.327540
21.258350	0.1	1.329118
21.260017	0.1	1.330534
21.261683	0.1	1.331121
21.263350	0.1	1.330804
21.265017	0.1	1.329705
21.266683	0.1	1.328192
21.268350	0.1	1.326464
21.270017	0.1	1.324164
21.271683	0.1	1.320485
21.273350	0.1	1.314874
21.275017	0.1	1.307824
21.276683	0.1	1.300378
21.278350	0.1	1.292857
21.280017	0.1	1.285044
21.281683	0.1	1.277495
21.283350	0.1	1.270948
21.285017	0.1	1.264648
21.286683	0.1	1.257509
21.288350	0.1	1.249518
21.290017	0.1	1.240689
21.291683	0.1	1.230584
21.293350	0.1	1.219395
21.295017	0.1	1.207786
21.296683	0.1	1.195874
21.298350	0.1	1.183376
21.300017	0.1	1.170812
21.301683	0.1	1.159818
21.303350	0.1	1.151641
21.305017	0.1	1.145755
21.306683	0.1	1.140526
21.308350	0.1	1.134789
21.310017	0.1	1.128409
21.311683	0.1	1.121480
21.313350	0.1	1.113820
21.315017	0.1	1.105652
21.316683	0.1	1.097922
21.318350	0.1	1.091575
21.320017	0.1	1.086849
21.321683	0.1	1.082956
21.323350	0.1	1.078984
21.325017	0.1	1.075221
21.326683	0.1	1.072427
21.328350	0.1	1.070499
21.330017	0.1	1.069224
21.331683	0.1	1.069172
21.333350	0.1	1.070783
21.335017	0.1	1.073801
21.336683	0.1	1.078020
21.338350	0.1	1.082788
21.340017	0.1	1.086057
21.341683	0.1	1.085750
21.343350	0.1	1.082225
21.345017	0.1	1.077899
21.346683	0.1	1.074630
21.348350	0.1	1.072758
21.350017	0.1	1.072343
21.351683	0.1	1.074094
21.353350	0.1	1.078285
21.355017	0.1	1.083361
21.356683	0.1	1.087179
21.358350	0.1	1.089214
21.360017	0.1	1.090453
21.361683	0.1	1.091682
21.363350	0.1	1.092763
21.365017	0.1	1.093708
21.366683	0.1	1.095696
21.368350	0.1	1.100525
21.370017	0.1	1.109303
21.371683	0.1	1.121531
21.373350	0.1	1.134803
21.375017	0.1	1.146048
21.376683	0.1	1.153862
21.378350	0.1	1.159189
21.380017	0.1	1.163613
21.381683	0.1	1.168153
21.383350	0.1	1.173681
21.385017	0.1	1.181364
21.386683	0.1	1.191953
21.388350	0.1	1.204773
21.390017	0.1	1.218366
21.391683	0.1	1.231902
21.393350	0.1	1.245025
21.395017	0.1	1.257234
21.396683	0.1	1.267977
21.398350	0.1	1.277057
21.400017	0.1	1.284839
21.401683	0.1	1.291945
21.403350	0.1	1.298990
21.405017	0.1	1.306296
21.406683	0.1	1.313649
21.408350	0.1	1.320774
21.410017	0.1	1.327796
21.411683	0.1	1.335219
21.413350	0.1	1.342916
21.415017	0.1	1.349202
21.416683	0.1	1.352653
21.418350	0.1	1.354292
21.420017	0.1	1.355833
21.421683	0.1	1.357212
21.423350	0.1	1.357812
21.425017	0.1	1.358455
21.426683	0.1	1.360467
21.428350	0.1	1.363666
21.430017	0.1	1.366166
21.431683	0.1	1.365817
21.433350	0.1	1.361831
21.435017	0.1	1.354809
21.436683	0.1	1.345580
21.438350	0.1	1.334879
21.440017	0.1	1.323433
21.441683	0.1	1.311945
21.443350	0.1	1.301211
21.445017	0.1	1.292122
21.446683	0.1	1.285067
21.448350	0.1	1.279409
21.450017	0.1	1.273672
21.451683	0.1	1.266045
21.453350	0.1	1.255642
21.455017	0.1	1.243604
21.456683	0.1	1.231753
21.458350	0.1	1.220359
21.460017	0.1	1.208545
21.461683	0.1	1.196233
21.463350	0.1	1.184270
21.465017	0.1	1.172912
21.466683	0.1	1.161401
21.468350	0.1	1.149117
21.470017	0.1	1.135957
21.471683	0.1	1.121527
21.473350	0.1	1.106109
21.475017	0.1	1.091757
21.476683	0.1	1.080502
21.478350	0.1	1.072250
21.480017	0.1	1.065135
21.481683	0.1	1.056739
21.483350	0.1	1.045042
21.485017	0.1	1.029102
21.486683	0.1	1.009377
21.488350	0.1	0.987747
21.490017	0.1	0.966880
21.491683	0.1	0.948859
21.493350	0.1	0.933665
21.495017	0.1	0.919616
21.496683	0.1	0.905576
21.498350	0.1	0.891984
21.500017	0.1	0.879546
21.501683	0.1	0.868156
21.503350	0.1	0.857962
21.505017	0.1	0.850060
21.506683	0.1	0.845040
21.508350	0.1	0.841836
21.510017	0.1	0.838381
21.511683	0.1	0.833212
21.513350	0.1	0.826544
21.515017	0.1	0.819517
21.516683	0.1	0.812844
21.518350	0.1	0.806693
21.520017	0.1	0.800975
21.521683	0.1	0.795531
21.523350	0.1	0.790022
21.525017	0.1	0.783624
21.526683	0.1	0.776062
21.528350	0.1	0.768816
21.530017	0.1	0.763973
21.531683	0.1	0.762218
21.533350	0.1	0.762441
21.535017	0.1	0.762772
21.536683	0.1	0.761691
21.538350	0.1	0.758776
21.540017	0.1	0.754888
21.541683	0.1	0.751433
21.543350	0.1	0.748755
21.545017	0.1	0.746027
21.546683	0.1	0.742786
21.548350	0.1	0.739810
21.550017	0.1	0.738404
21.551683	0.1	0.739177
21.553350	0.1	0.741663
21.555017	0.1	0.744723
21.556683	0.1	0.746883
21.558350	0.1	0.746842
21.560017	0.1	0.744178
21.561683	0.1	0.739531
21.563350	0.1	0.734134
21.565017	0.1	0.728974
21.566683	0.1	0.724555
21.568350	0.1	0.721216
21.570017	0.1	0.719065
21.571683	0.1	0.717938
21.573350	0.1	0.717686
21.575017	0.1	0.718660
21.576683	0.1	0.721472
21.578350	0.1	0.725929
21.580017	0.1	0.730795
21.581683	0.1	0.734180
21.583350	0.1	0.733724
21.585017	0.1	0.728187
21.586683	0.1	0.719116
21.588350	0.1	0.709901
21.590017	0.1	0.703377
21.591683	0.1	0.700452
21.593350	0.1	0.700462
21.595017	0.1	0.702143
21.596683	0.1	0.704112
21.598350	0.1	0.705123
21.600017	0.1	0.704876
21.601683	0.1	0.704397
21.603350	0.1	0.705244
21.605017	0.1	0.708182
21.606683	0.1	0.711894
21.608350	0.1	0.713700
21.610017	0.1	0.712355
21.611683	0.1	0.708797
21.613350	0.1	0.704159
21.615017	0.1	0.699311
21.616683	0.1	0.695973
21.618350	0.1	0.695931
21.620017	0.1	0.699232
21.621683	0.1	0.704098
21.623350	0.1	0.708462
21.625017	0.1	0.711577
21.626683	0.1	0.714301
21.628350	0.1	0.717379
21.630017	0.1	0.720024
21.631683	0.1	0.720946
21.633350	0.1	0.720182
21.635017	0.1	0.718702
21.636683	0.1	0.716955
21.638350	0.1	0.714916
21.640017	0.1	0.712723
21.641683	0.1	0.710669
21.643350	0.1	0.709151
21.645017	0.1	0.709090
21.646683	0.1	0.711628
21.648350	0.1	0.717309
21.650017	0.1	0.726050
21.651683	0.1	0.737323
21.653350	0.1	0.749859
21.655017	0.1	0.762059
21.656683	0.1	0.772886
21.658350	0.1	0.781831
21.660017	0.1	0.788406
21.661683	0.1	0.792230
21.663350	0.1	0.793422
21.665017	0.1	0.793068
21.666683	0.1	0.793082
21.668350	0.1	0.795033
21.670017	0.1	0.799592
21.671683	0.1	0.806949
21.673350	0.1	0.816872
21.675017	0.1	0.828225
21.676683	0.1	0.838866
21.678350	0.1	0.846763
21.680017	0.1	0.851490
21.681683	0.1	0.854270
21.683350	0.1	0.856519
21.685017	0.1	0.858712
21.686683	0.1	0.860901
21.688350	0.1	0.863974
21.690017	0.1	0.869459
21.691683	0.1	0.878158
21.693350	0.1	0.889916
21.695017	0.1	0.904240
21.696683	0.1	0.920151
21.698350	0.1	0.936482
21.700017	0.1	0.952221
21.701683	0.1	0.965549
21.703350	0.1	0.974275
21.705017	0.1	0.978285
21.706683	0.1	0.980296
21.708350	0.1	0.984157
21.710017	0.1	0.991896
21.711683	0.1	1.002145
21.713350	0.1	1.012175
21.715017	0.1	1.021181
21.716683	0.1	1.030276
21.718350	0.1	1.039952
21.720017	0.1	1.048921
21.721683	0.1	1.055487
21.723350	0.1	1.059179
21.725017	0.1	1.060255
21.726683	0.1	1.058863
21.728350	0.1	1.055710
21.730017	0.1	1.052408
21.731683	0.1	1.050401
21.733350	0.1	1.050164
21.735017	0.1	1.051524
21.736683	0.1	1.053731
21.738350	0.1	1.055393
21.740017	0.1	1.055063
21.741683	0.1	1.052348
21.743350	0.1	1.047831
21.745017	0.1	1.041670
21.746683	0.1	1.033749
21.748350	0.1	1.025298
21.750017	0.1	1.018443
21.751683	0.1	1.014182
21.753350	0.1	1.011319
21.755017	0.1	1.007118
21.756683	0.1	0.999374
21.758350	0.1	0.987644
21.760017	0.1	0.972506
21.761683	0.1	0.954815
21.763350	0.1	0.935905
21.765017	0.1	0.918014
21.766683	0.1	0.903727
21.768350	0.1	0.894158
21.770017	0.1	0.887890
21.771683	0.1	0.881967
21.773350	0.1	0.874000
21.775017	0.1	0.863280
21.776683	0.1	0.850209
21.778350	0.1	0.835755
21.780017	0.1	0.821822
21.781683	0.1	0.809911
21.783350	0.1	0.799224
21.785017	0.1	0.787876
21.786683	0.1	0.775908
21.788350	0.1	0.765068
21.790017	0.1	0.756262
21.791683	0.1	0.749202
21.793350	0.1	0.743074
21.795017	0.1	0.736048
21.796683	0.1	0.726506
21.798350	0.1	0.714865
21.800017	0.1	0.702674
21.801683	0.1	0.691162
21.803350	0.1	0.681230
21.805017	0.1	0.673658
21.806683	0.1	0.668508
21.808350	0.1	0.664438
21.810017	0.1	0.659586
21.811683	0.1	0.653421
21.813350	0.1	0.647539
21.815017	0.1	0.644159
21.816683	0.1	0.643991
21.818350	0.1	0.645882
21.820017	0.1	0.648224
21.821683	0.1	0.650305
21.823350	0.1	0.652098
21.825017	0.1	0.653593
21.826683	0.1	0.655265
21.828350	0.1	0.658263
21.830017	0.1	0.662813
21.831683	0.1	0.667446
21.833350	0.1	0.670566
21.835017	0.1	0.672243
21.836683	0.1	0.674073
21.838350	0.1	0.677202
21.840017	0.1	0.680769
21.841683	0.1	0.683311
21.843350	0.1	0.684937
21.845017	0.1	0.687074
21.846683	0.1	0.691358
21.848350	0.1	0.698911
21.850017	0.1	0.709137
21.851683	0.1	0.719409
21.853350	0.1	0.727130
21.855017	0.1	0.731940
21.856683	0.1	0.735545
21.858350	0.1	0.739899
21.860017	0.1	0.746259
21.861683	0.1	0.755340
21.863350	0.1	0.767112
21.865017	0.1	0.780406
21.866683	0.1	0.793496
21.868350	0.1	0.805133
21.870017	0.1	0.814986
21.871683	0.1	0.823098
21.873350	0.1	0.829459
21.875017	0.1	0.834563
21.876683	0.1	0.839639
21.878350	0.1	0.846200
21.880017	0.1	0.855401
21.881683	0.1	0.867406
21.883350	0.1	0.881245
21.885017	0.1	0.895327
21.886683	0.1	0.908021
21.888350	0.1	0.918731
21.890017	0.1	0.928584
21.891683	0.1	0.938741
21.893350	0.1	0.948249
21.895017	0.1	0.955053
21.896683	0.1	0.958298
21.898350	0.1	0.958904
21.900017	0.1	0.958592
21.901683	0.1	0.958578
21.903350	0.1	0.959286
21.905017	0.1	0.960981
21.906683	0.1	0.963965
21.908350	0.1	0.968627
21.910017	0.1	0.974978
21.911683	0.1	0.982084
21.913350	0.1	0.988874
21.915017	0.1	0.994909
21.916683	0.1	0.999393
21.918350	0.1	1.001079
21.920017	0.1	0.999910
21.921683	0.1	0.997107
21.923350	0.1	0.993432
21.925017	0.1	0.989223
21.926683	0.1	0.985120
21.928350	0.1	0.981498
21.930017	0.1	0.978340
21.931683	0.1	0.975914
21.933350	0.1	0.974354
21.935017	0.1	0.973055
21.936683	0.1	0.971276
21.938350	0.1	0.969470
21.940017	0.1	0.968729
21.941683	0.1	0.968655
21.943350	0.1	0.967365
21.945017	0.1	0.963830
21.946683	0.1	0.958955
21.948350	0.1	0.954517
21.950017	0.1	0.951658
21.951683	0.1	0.950564
21.953350	0.1	0.951048
21.955017	0.1	0.952994
21.956683	0.1	0.956310
21.958350	0.1	0.960585
21.960017	0.1	0.964734
21.961683	0.1	0.967663
21.963350	0.1	0.969484
21.965017	0.1	0.971621
21.966683	0.1	0.975365
21.968350	0.1	0.980697
21.970017	0.1	0.986550
21.971683	0.1	0.991770
21.973350	0.1	0.995849
21.975017	0.1	0.999593
21.976683	0.1	1.004785
21.978350	0.1	1.012459
21.980017	0.1	1.022140
21.981683	0.1	1.033242
21.983350	0.1	1.045833
21.985017	0.1	1.059514
21.986683	0.1	1.072795
21.988350	0.1	1.084283
21.990017	0.1	1.093685
21.991683	0.1	1.101680
21.993350	0.1	1.109801
21.995017	0.1	1.119967
21.996683	0.1	1.133233
21.998350	0.1	1.149164
22.000017	0.1	1.166426
22.001683	0.1	1.184051
22.003350	0.1	1.201928
22.005017	0.1	1.219758
22.006683	0.1	1.236890
22.008350	0.1	1.253625
22.010017	0.1	1.270748
22.011683	0.1	1.288406
22.013350	0.1	1.306552
22.015017	0.1	1.325435
22.016683	0.1	1.345705
22.018350	0.1	1.368728
22.020017	0.1	1.395531
22.021683	0.1	1.425720
22.023350	0.1	1.457897
22.025017	0.1	1.490447
22.026683	0.1	1.521888
22.028350	0.1	1.551239
22.030017	0.1	1.578531
22.031683	0.1	1.605311
22.033350	0.1	1.634131
22.035017	0.1	1.666783
22.036683	0.1	1.703007
22.038350	0.1	1.741005
22.040017	0.1	1.779450
22.041683	0.1	1.818608
22.043350	0.1	1.859451
22.045017	0.1	1.902347
22.046683	0.1	1.947265
22.048350	0.1	1.994330
22.050017	0.1	2.043084
22.051683	0.1	2.092472
22.053350	0.1	2.142000
22.055017	0.1	2.191747
22.056683	0.1	2.242741
22.058350	0.1	2.297400
22.060017	0.1	2.357145
22.061683	0.1	2.419529
22.063350	0.1	2.479777
22.065017	0.1	2.535013
22.066683	0.1	2.586050
22.068350	0.1	2.635196
22.070017	0.1	2.684034
22.071683	0.1	2.733064
22.073350	0.1	2.781763
22.075017	0.1	2.829339
22.076683	0.1	2.875947
22.078350	0.1	2.922383
22.080017	0.1	2.969108
22.081683	0.1	3.015804
22.083350	0.1	3.061118
22.085017	0.1	3.102617
22.086683	0.1	3.137514
22.088350	0.1	3.164159
22.090017	0.1	3.182986
22.091683	0.1	3.196192
22.093350	0.1	3.206381
22.095017	0.1	3.214707
22.096683	0.1	3.220462
22.098350	0.1	3.222469
22.100017	0.1	3.219983
22.101683	0.1	3.212914
22.103350	0.1	3.201556
22.105017	0.1	3.185151
22.106683	0.1	3.162231
22.108350	0.1	3.133412
22.110017	0.1	3.101830
22.111683	0.1	3.069821
22.113350	0.1	3.036745
22.115017	0.1	3.000475
22.116683	0.1	2.959883
22.118350	0.1	2.915417
22.120017	0.1	2.867831
22.121683	0.1	2.817442
22.123350	0.1	2.764724
22.125017	0.1	2.710493
22.126683	0.1	2.655373
22.128350	0.1	2.599643
22.130017	0.1	2.543596
22.131683	0.1	2.487670
22.133350	0.1	2.432410
22.135017	0.1	2.378509
22.136683	0.1	2.327375
22.138350	0.1	2.281256
22.140017	0.1	2.241568
22.141683	0.1	2.207467
22.143350	0.1	2.176417
22.145017	0.1	2.145753
22.146683	0.1	2.114624
22.148350	0.1	2.084547
22.150017	0.1	2.057394
22.151683	0.1	2.033296
22.153350	0.1	2.011424
22.155017	0.1	1.992239
22.156683	0.1	1.977757
22.158350	0.1	1.969296
22.160017	0.1	1.966013
22.161683	0.1	1.965663
22.163350	0.1	1.966325
22.165017	0.1	1.967903
22.166683	0.1	1.971843
22.168350	0.1	1.979633
22.170017	0.1	1.992215
22.171683	0.1	2.010288
22.173350	0.1	2.034451
22.175017	0.1	2.064737
22.176683	0.1	2.100361
22.178350	0.1	2.140519
22.180017	0.1	2.185218
22.181683	0.1	2.234997
22.183350	0.1	2.289233
22.185017	0.1	2.345536
22.186683	0.1	2.402007
22.188350	0.1	2.459232
22.190017	0.1	2.519558
22.191683	0.1	2.585193
22.193350	0.1	2.656882
22.195017	0.1	2.733301
22.196683	0.1	2.811872
22.198350	0.1	2.890592
22.200017	0.1	2.969033
22.201683	0.1	3.047190
22.203350	0.1	3.124881
22.205017	0.1	3.202916
22.206683	0.1	3.282973
22.208350	0.1	3.366079
22.210017	0.1	3.452245
22.211683	0.1	3.540269
22.213350	0.1	3.628060
22.215017	0.1	3.714194
22.216683	0.1	3.798101
22.218350	0.1	3.879066
22.220017	0.1	3.956808
22.221683	0.1	4.031924
22.223350	0.1	4.104348
22.225017	0.1	4.172847
22.226683	0.1	4.236605
22.228350	0.1	4.295940
22.230017	0.1	4.351228
22.231683	0.1	4.402110
22.233350	0.1	4.447689
22.235017	0.1	4.486409
22.236683	0.1	4.516579
22.238350	0.1	4.537706
22.240017	0.1	4.550312
22.241683	0.1	4.555169
22.243350	0.1	4.553287
22.245017	0.1	4.545399
22.246683	0.1	4.531499
22.248350	0.1	4.511103
22.250017	0.1	4.483140
22.251683	0.1	4.446800
22.253350	0.1	4.403046
22.255017	0.1	4.353551
22.256683	0.1	4.298626
22.258350	0.1	4.237415
22.260017	0.1	4.168889
22.261683	0.1	4.092474
22.263350	0.1	4.008585
22.265017	0.1	3.918288
22.266683	0.1	3.822716
22.268350	0.1	3.723400
22.270017	0.1	3.622188
22.271683	0.1	3.520390
22.273350	0.1	3.418475
22.275017	0.1	3.316556
22.276683	0.1	3.214623
22.278350	0.1	3.112401
22.280017	0.1	3.009294
22.281683	0.1	2.904665
22.283350	0.1	2.798550
22.285017	0.1	2.691709
22.286683	0.1	2.584499
22.288350	0.1	2.476890
22.290017	0.1	2.370509
22.291683	0.1	2.268553
22.293350	0.1	2.172682
22.295017	0.1	2.082274
22.296683	0.1	1.996676
22.298350	0.1	1.915745
22.300017	0.1	1.839167
22.301683	0.1	1.766328
22.303350	0.1	1.696167
22.305017	0.1	1.627780
22.306683	0.1	1.561530
22.308350	0.1	1.498642
22.310017	0.1	1.439895
22.311683	0.1	1.384723
22.313350	0.1	1.331568
22.315017	0.1	1.279768
22.316683	0.1	1.230743
22.318350	0.1	1.186761
22.320017	0.1	1.149331
22.321683	0.1	1.118560
22.323350	0.1	1.093154
22.325017	0.1	1.071268
22.326683	0.1	1.051938
22.328350	0.1	1.035347
22.330017	0.1	1.021675
22.331683	0.1	1.009926
22.333350	0.1	0.998657
22.335017	0.1	0.987686
22.336683	0.1	0.978285
22.338350	0.1	0.971854
22.340017	0.1	0.968734
22.341683	0.1	0.968343
22.343350	0.1	0.970028
22.345017	0.1	0.973409
22.346683	0.1	0.978732
22.348350	0.1	0.987016
22.350017	0.1	0.999062
22.351683	0.1	1.015007
22.353350	0.1	1.034546
22.355017	0.1	1.056180
22.356683	0.1	1.077293
22.358350	0.1	1.095785
22.360017	0.1	1.111622
22.361683	0.1	1.127534
22.363350	0.1	1.147161
22.365017	0.1	1.171855
22.366683	0.1	1.200303
22.368350	0.1	1.230710
22.370017	0.1	1.262212
22.371683	0.1	1.294562
22.373350	0.1	1.327582
22.375017	0.1	1.361505
22.376683	0.1	1.397366
22.378350	0.1	1.436397
22.380017	0.1	1.479303
22.381683	0.1	1.525925
22.383350	0.1	1.575286
22.385017	0.1	1.625903
22.386683	0.1	1.676292
22.388350	0.1	1.725927
22.390017	0.1	1.775702
22.391683	0.1	1.827325
22.393350	0.1	1.882268
22.395017	0.1	1.940783
22.396683	0.1	2.002250
22.398350	0.1	2.066582
22.400017	0.1	2.134787
22.401683	0.1	2.207858
22.403350	0.1	2.285326
22.405017	0.1	2.365788
22.406683	0.1	2.449029
22.408350	0.1	2.536383
22.410017	0.1	2.629110
22.411683	0.1	2.727411
22.413350	0.1	2.830555
22.415017	0.1	2.937433
22.416683	0.1	3.047660
22.418350	0.1	3.162273
22.420017	0.1	3.282800
22.421683	0.1	3.409642
22.423350	0.1	3.541964
22.425017	0.1	3.679157
22.426683	0.1	3.821780
22.428350	0.1	3.971402
22.430017	0.1	4.129289
22.431683	0.1	4.295278
22.433350	0.1	4.468649
22.435017	0.1	4.648892
22.436683	0.1	4.835790
22.438350	0.1	5.030078
22.440017	0.1	5.232729
22.441683	0.1	5.443990
22.443350	0.1	5.664793
22.445017	0.1	5.897027
22.446683	0.1	6.141751
22.448350	0.1	6.398386
22.450017	0.1	6.665466
22.451683	0.1	6.941776
22.453350	0.1	7.227110
22.455017	0.1	7.521794
22.456683	0.1	7.826379
22.458350	0.1	8.141752
22.460017	0.1	8.468931
22.461683	0.1	8.808640
22.463350	0.1	9.161229
22.465017	0.1	9.526988
22.466683	0.1	9.906320
22.468350	0.1	10.299818
22.470017	0.1	10.708557
22.471683	0.1	11.133412
22.473350	0.1	11.574612
22.475017	0.1	12.032804
22.476683	0.1	12.509115
22.478350	0.1	13.003997
22.480017	0.1	13.517472
22.481683	0.1	14.049448
22.483350	0.1	14.599538
22.485017	0.1	15.167925
22.486683	0.1	15.756022
22.488350	0.1	16.366066
22.490017	0.1	17.000604
22.491683	0.1	17.662095
22.493350	0.1	18.352354
22.495017	0.1	19.071982
22.496683	0.1	19.820565
22.498350	0.1	20.598019
22.500017	0.1	21.405518
22.501683	0.1	22.245841
22.503350	0.1	23.122993
22.505017	0.1	24.040518
22.506683	0.1	25.000395
22.508350	0.1	26.003351
22.510017	0.1	27.050087
22.511683	0.1	28.141965
22.513350	0.1	29.279734
22.515017	0.1	30.462858
22.516683	0.1	31.691142
22.518350	0.1	32.965834
22.520017	0.1	34.288559
22.521683	0.1	35.659340
22.523350	0.1	37.075710
22.525017	0.1	38.534212
22.526683	0.1	40.032286
22.528350	0.1	41.568358
22.530017	0.1	43.140543
22.531683	0.1	44.745351
22.533350	0.1	46.377559
22.535017	0.1	48.031216
22.536683	0.1	49.700611
22.538350	0.1	51.380186
22.540017	0.1	53.063799
22.541683	0.1	54.744394
22.543350	0.1	56.413719
22.545017	0.1	58.062482
22.546683	0.1	59.681605
22.548350	0.1	61.262646
22.550017	0.1	62.796716
22.551683	0.1	64.274548
22.553350	0.1	65.687806
22.555017	0.1	67.029134
22.556683	0.1	68.290923
22.558350	0.1	69.464417
22.560017	0.1	70.540621
22.561683	0.1	71.512149
22.563350	0.1	72.372747
22.565017	0.1	73.116408
22.566683	0.1	73.738783
22.568350	0.1	74.237268
22.570017	0.1	74.609448
22.571683	0.1	74.852402
22.573350	0.1	74.962829
22.575017	0.1	74.938410
22.576683	0.1	74.778833
22.578350	0.1	74.484376
22.580017	0.1	74.055088
22.581683	0.1	73.492406
22.583350	0.1	72.800629
22.585017	0.1	71.986439
22.586683	0.1	71.056834
22.588350	0.1	70.017823
22.590017	0.1	68.875160
22.591683	0.1	67.635472
22.593350	0.1	66.306163
22.595017	0.1	64.894264
22.596683	0.1	63.405805
22.598350	0.1	61.846389
22.600017	0.1	60.222098
22.601683	0.1	58.540250
22.603350	0.1	56.810821
22.605017	0.1	55.046366
22.606683	0.1	53.258184
22.608350	0.1	51.453039
22.610017	0.1	49.634930
22.611683	0.1	47.809114
22.613350	0.1	45.983074
22.615017	0.1	44.163819
22.616683	0.1	42.356406
22.618350	0.1	40.565599
22.620017	0.1	38.797297
22.621683	0.1	37.058266
22.623350	0.1	35.355096
22.625017	0.1	33.692578
22.626683	0.1	32.073008
22.628350	0.1	30.497280
22.630017	0.1	28.966679
22.631683	0.1	27.483953
22.633350	0.1	26.052878
22.635017	0.1	24.676267
22.636683	0.1	23.354520
22.638350	0.1	22.086562
22.640017	0.1	20.871786
22.641683	0.1	19.710576
22.643350	0.1	18.603508
22.645017	0.1	17.551179
22.646683	0.1	16.554496
22.648350	0.1	15.614172
22.650017	0.1	14.729453
22.651683	0.1	13.897852
22.653350	0.1	13.116538
22.655017	0.1	12.383931
22.656683	0.1	11.699512
22.658350	0.1	11.062217
22.660017	0.1	10.469812
22.661683	0.1	9.919927
22.663350	0.1	9.411229
22.665017	0.1	8.943928
22.666683	0.1	8.518458
22.668350	0.1	8.132947
22.670017	0.1	7.783230
22.671683	0.1	7.465347
22.673350	0.1	7.176930
22.675017	0.1	6.917142
22.676683	0.1	6.685443
22.678350	0.1	6.480250
22.680017	0.1	6.299438
22.681683	0.1	6.141928
22.683350	0.1	6.008130
22.685017	0.1	5.898825
22.686683	0.1	5.814028
22.688350	0.1	5.752160
22.690017	0.1	5.709804
22.691683	0.1	5.683522
22.693350	0.1	5.671945
22.695017	0.1	5.675098
22.696683	0.1	5.692714
22.698350	0.1	5.723992
22.700017	0.1	5.767783
22.701683	0.1	5.822759
22.703350	0.1	5.888292
22.705017	0.1	5.964758
22.706683	0.1	6.052228
22.708350	0.1	6.149299
22.710017	0.1	6.253868
22.711683	0.1	6.364477
22.713350	0.1	6.480026
22.715017	0.1	6.599100
22.716683	0.1	6.720237
22.718350	0.1	6.842162
22.720017	0.1	6.963857
22.721683	0.1	7.084925
22.723350	0.1	7.205596
22.725017	0.1	7.326123
22.726683	0.1	7.445896
22.728350	0.1	7.563462
22.730017	0.1	7.677642
22.731683	0.1	7.788120
22.733350	0.1	7.894593
22.735017	0.1	7.995819
22.736683	0.1	8.089468
22.738350	0.1	8.172980
22.740017	0.1	8.245008
22.741683	0.1	8.305777
22.743350	0.1	8.355873
22.745017	0.1	8.395254
22.746683	0.1	8.423212
22.748350	0.1	8.439538
22.750017	0.1	8.445503
22.751683	0.1	8.442132
22.753350	0.1	8.428507
22.755017	0.1	8.403193
22.756683	0.1	8.365470
22.758350	0.1	8.314438
22.760017	0.1	8.249017
22.761683	0.1	8.169324
22.763350	0.1	8.076848
22.765017	0.1	7.973318
22.766683	0.1	7.859999
22.768350	0.1	7.737502
22.770017	0.1	7.605446
22.771683	0.1	7.463121
22.773350	0.1	7.310929
22.775017	0.1	7.150285
22.776683	0.1	6.982470
22.778350	0.1	6.808485
22.780017	0.1	6.629205
22.781683	0.1	6.444929
22.783350	0.1	6.255582
22.785017	0.1	6.061876
22.786683	0.1	5.865293
22.788350	0.1	5.667214
22.790017	0.1	5.469071
22.791683	0.1	5.272627
22.793350	0.1	5.079382
22.795017	0.1	4.889620
22.796683	0.1	4.702285
22.798350	0.1	4.516281
22.800017	0.1	4.331390
22.801683	0.1	4.147799
22.803350	0.1	3.966424
22.805017	0.1	3.789635
22.806683	0.1	3.620046
22.808350	0.1	3.458518
22.810017	0.1	3.303457
22.811683	0.1	3.152248
22.813350	0.1	3.003743
22.815017	0.1	2.859128
22.816683	0.1	2.720403
22.818350	0.1	2.589133
22.820017	0.1	2.465970
22.821683	0.1	2.350374
22.823350	0.1	2.241326
22.825017	0.1	2.138186
22.826683	0.1	2.040383
22.828350	0.1	1.946893
22.830017	0.1	1.856699
22.831683	0.1	1.769438
22.833350	0.1	1.685699
22.835017	0.1	1.606811
22.836683	0.1	1.533953
22.838350	0.1	1.467331
22.840017	0.1	1.406423
22.841683	0.1	1.350949
22.843350	0.1	1.300932
22.845017	0.1	1.255944
22.846683	0.1	1.214775
22.848350	0.1	1.175907
22.850017	0.1	1.138123
22.851683	0.1	1.100958
22.853350	0.1	1.064632
22.855017	0.1	1.029707
22.856683	0.1	0.997190
22.858350	0.1	0.968585
22.860017	0.1	0.945511
22.861683	0.1	0.928957
22.863350	0.1	0.918438
22.865017	0.1	0.911904
22.866683	0.1	0.906237
22.868350	0.1	0.898349
22.870017	0.1	0.887010
22.871683	0.1	0.873269
22.873350	0.1	0.858563
22.875017	0.1	0.843452
22.876683	0.1	0.828374
22.878350	0.1	0.814470
22.880017	0.1	0.803163
22.881683	0.1	0.795596
22.883350	0.1	0.792593
22.885017	0.1	0.793682
22.886683	0.1	0.796248
22.888350	0.1	0.797417
22.890017	0.1	0.796597
22.891683	0.1	0.795368
22.893350	0.1	0.795475
22.895017	0.1	0.797161
22.896683	0.1	0.799540
22.898350	0.1	0.801613
22.900017	0.1	0.802125
22.901683	0.1	0.800593
22.903350	0.1	0.798847
22.905017	0.1	0.799191
22.906683	0.1	0.801929
22.908350	0.1	0.805813
22.910017	0.1	0.809641
22.911683	0.1	0.813389
22.913350	0.1	0.818246
22.915017	0.1	0.825226
22.916683	0.1	0.834181
22.918350	0.1	0.844379
22.920017	0.1	0.855126
22.921683	0.1	0.865916
22.923350	0.1	0.876561
22.925017	0.1	0.886829
22.926683	0.1	0.895937
22.928350	0.1	0.902996
22.930017	0.1	0.908291
22.931683	0.1	0.913856
22.933350	0.1	0.922168
22.935017	0.1	0.934051
22.936683	0.1	0.948268
22.938350	0.1	0.963416
22.940017	0.1	0.979020
22.941683	0.1	0.994499
22.943350	0.1	1.009209
22.945017	0.1	1.023631
22.946683	0.1	1.039393
22.948350	0.1	1.057838
22.950017	0.1	1.078290
22.951683	0.1	1.098630
22.953350	0.1	1.118146
22.955017	0.1	1.138127
22.956683	0.1	1.159813
22.958350	0.1	1.183581
22.960017	0.1	1.208889
22.961683	0.1	1.234277
22.963350	0.1	1.258841
22.965017	0.1	1.283051
22.966683	0.1	1.307628
22.968350	0.1	1.332979
22.970017	0.1	1.359633
22.971683	0.1	1.388490
22.973350	0.1	1.420090
22.975017	0.1	1.453250
22.976683	0.1	1.485501
22.978350	0.1	1.515797
22.980017	0.1	1.546042
22.981683	0.1	1.579337
22.983350	0.1	1.617312
22.985017	0.1	1.659459
22.986683	0.1	1.704227
22.988350	0.1	1.750565
22.990017	0.1	1.798719
22.991683	0.1	1.849341
22.993350	0.1	1.901672
22.995017	0.1	1.954036
22.996683	0.1	2.006129
22.998350	0.1	2.059494
23.000017	0.1	2.115881
23.001683	0.1	2.175644
23.003350	0.1	2.237735
23.005017	0.1	2.300986
23.006683	0.1	2.364987
23.008350	0.1	2.430063
23.010017	0.1	2.496545
23.011683	0.1	2.564271
23.013350	0.1	2.633026
23.015017	0.1	2.702884
23.016683	0.1	2.773805
23.018350	0.1	2.845689
23.020017	0.1	2.918793
23.021683	0.1	2.993448
23.023350	0.1	3.069467
23.025017	0.1	3.146026
23.026683	0.1	3.222045
23.028350	0.1	3.296789
23.030017	0.1	3.369986
23.031683	0.1	3.441493
23.033350	0.1	3.511100
23.035017	0.1	3.578500
23.036683	0.1	3.642864
23.038350	0.1	3.702585
23.040017	0.1	3.756578
23.041683	0.1	3.805533
23.043350	0.1	3.851028
23.045017	0.1	3.893962
23.046683	0.1	3.933851
23.048350	0.1	3.968929
23.050017	0.1	3.997083
23.051683	0.1	4.016864
23.053350	0.1	4.028128
23.055017	0.1	4.031858
23.056683	0.1	4.029293
23.058350	0.1	4.021358
23.060017	0.1	4.009055
23.061683	0.1	3.992934
23.063350	0.1	3.972063
23.065017	0.1	3.944710
23.066683	0.1	3.910097
23.068350	0.1	3.868849
23.070017	0.1	3.821575
23.071683	0.1	3.767908
23.073350	0.1	3.707660
23.075017	0.1	3.641997
23.076683	0.1	3.572810
23.078350	0.1	3.501163
23.080017	0.1	3.426825
23.081683	0.1	3.349446
23.083350	0.1	3.268952
23.085017	0.1	3.184783
23.086683	0.1	3.096149
23.088350	0.1	3.002584
23.090017	0.1	2.904627
23.091683	0.1	2.804622
23.093350	0.1	2.705832
23.095017	0.1	2.610427
23.096683	0.1	2.518310
23.098350	0.1	2.427977
23.100017	0.1	2.338467
23.101683	0.1	2.249563
23.103350	0.1	2.161250
23.105017	0.1	2.073953
23.106683	0.1	1.988010
23.108350	0.1	1.903242
23.110017	0.1	1.819828
23.111683	0.1	1.739021
23.113350	0.1	1.662583
23.115017	0.1	1.591300
23.116683	0.1	1.524966
23.118350	0.1	1.464034
23.120017	0.1	1.409417
23.121683	0.1	1.360131
23.123350	0.1	1.313100
23.125017	0.1	1.265928
23.126683	0.1	1.218622
23.128350	0.1	1.172158
23.130017	0.1	1.126849
23.131683	0.1	1.083021
23.133350	0.1	1.041694
23.135017	0.1	1.003728
23.136683	0.1	0.969665
23.138350	0.1	0.939881
23.140017	0.1	0.913986
23.141683	0.1	0.891308
23.143350	0.1	0.871541
23.145017	0.1	0.854153
23.146683	0.1	0.838353
23.148350	0.1	0.823233
23.150017	0.1	0.807433
23.151683	0.1	0.789943
23.153350	0.1	0.771489
23.155017	0.1	0.754287
23.156683	0.1	0.740718
23.158350	0.1	0.731875
23.160017	0.1	0.726422
23.161683	0.1	0.721198
23.163350	0.1	0.714222
23.165017	0.1	0.706217
23.166683	0.1	0.698827
23.168350	0.1	0.692406
23.170017	0.1	0.685975
23.171683	0.1	0.679055
23.173350	0.1	0.672643
23.175017	0.1	0.668112
23.176683	0.1	0.665933
23.178350	0.1	0.665751
23.180017	0.1	0.666543
23.181683	0.1	0.666440
23.183350	0.1	0.663716
23.185017	0.1	0.658208
23.186683	0.1	0.651558
23.188350	0.1	0.646217
23.190017	0.1	0.643344
23.191683	0.1	0.641583
23.193350	0.1	0.638771
23.195017	0.1	0.634431
23.196683	0.1	0.630044
23.198350	0.1	0.626990
23.200017	0.1	0.624773
23.201683	0.1	0.621928
23.203350	0.1	0.617886
23.205017	0.1	0.613048
23.206683	0.1	0.608386
23.208350	0.1	0.604987
23.210017	0.1	0.603218
23.211683	0.1	0.602449
23.213350	0.1	0.601159
23.215017	0.1	0.597816
23.216683	0.1	0.592186
23.218350	0.1	0.585038
23.220017	0.1	0.577308
23.221683	0.1	0.569844
23.223350	0.1	0.563073
23.225017	0.1	0.557029
23.226683	0.1	0.551785
23.228350	0.1	0.547431
23.230017	0.1	0.544148
23.231683	0.1	0.542025
23.233350	0.1	0.540419
23.235017	0.1	0.538412
23.236683	0.1	0.536190
23.238350	0.1	0.535059
23.240017	0.1	0.535734
23.241683	0.1	0.537690
23.243350	0.1	0.540093
23.245017	0.1	0.542421
23.246683	0.1	0.544330
23.248350	0.1	0.545662
23.250017	0.1	0.546626
23.251683	0.1	0.547441
23.253350	0.1	0.547403
23.255017	0.1	0.545476
23.256683	0.1	0.542337
23.258350	0.1	0.540153
23.260017	0.1	0.540498
23.261683	0.1	0.543129
23.263350	0.1	0.546593
23.265017	0.1	0.550062
23.266683	0.1	0.553620
23.268350	0.1	0.556712
23.270017	0.1	0.558263
23.271683	0.1	0.558328
23.273350	0.1	0.558631
23.275017	0.1	0.561229
23.276683	0.1	0.566435
23.278350	0.1	0.572568
23.280017	0.1	0.577876
23.281683	0.1	0.581653
23.283350	0.1	0.583804
23.285017	0.1	0.584908
23.286683	0.1	0.586407
23.288350	0.1	0.589192
23.290017	0.1	0.592829
23.291683	0.1	0.596638
23.293350	0.1	0.599786
23.295017	0.1	0.601378
23.296683	0.1	0.601932
23.298350	0.1	0.603367
23.300017	0.1	0.607208
23.301683	0.1	0.613332
23.303350	0.1	0.620368
23.305017	0.1	0.627157
23.306683	0.1	0.633039
23.308350	0.1	0.637686
23.310017	0.1	0.641444
23.311683	0.1	0.644568
23.313350	0.1	0.646817
23.315017	0.1	0.648466
23.316683	0.1	0.650589
23.318350	0.1	0.653882
23.320017	0.1	0.657961
23.321683	0.1	0.661816
23.323350	0.1	0.664773
23.325017	0.1	0.666934
23.326683	0.1	0.668610
23.328350	0.1	0.669681
23.330017	0.1	0.669872
23.331683	0.1	0.669132
23.333350	0.1	0.667414
23.335017	0.1	0.664680
23.336683	0.1	0.661183
23.338350	0.1	0.657439
23.340017	0.1	0.654128
23.341683	0.1	0.651926
23.343350	0.1	0.651148
23.345017	0.1	0.651525
23.346683	0.1	0.652014
23.348350	0.1	0.651046
23.350017	0.1	0.647851
23.351683	0.1	0.643241
23.353350	0.1	0.638813
23.355017	0.1	0.635614
23.356683	0.1	0.633425
23.358350	0.1	0.631437
23.360017	0.1	0.629467
23.361683	0.1	0.628098
23.363350	0.1	0.627576
23.365017	0.1	0.627139
23.366683	0.1	0.625649
23.368350	0.1	0.622380
23.370017	0.1	0.617621
23.371683	0.1	0.613127
23.373350	0.1	0.610943
23.375017	0.1	0.611260
23.376683	0.1	0.612540
23.378350	0.1	0.612950
23.380017	0.1	0.610854
23.381683	0.1	0.605276
23.383350	0.1	0.596661
23.385017	0.1	0.586961
23.386683	0.1	0.578468
23.388350	0.1	0.572801
23.390017	0.1	0.570775
23.391683	0.1	0.572149
23.393350	0.1	0.575357
23.395017	0.1	0.578575
23.396683	0.1	0.580722
23.398350	0.1	0.581420
23.400017	0.1	0.580978
23.401683	0.1	0.580470
23.403350	0.1	0.580931
23.405017	0.1	0.582454
23.406683	0.1	0.584060
23.408350	0.1	0.584545
23.410017	0.1	0.583655
23.411683	0.1	0.582160
23.413350	0.1	0.580810
23.415017	0.1	0.579804
23.416683	0.1	0.578887
23.418350	0.1	0.577760
23.420017	0.1	0.576549
23.421683	0.1	0.575576
23.423350	0.1	0.575017
23.425017	0.1	0.575022
23.426683	0.1	0.575720
23.428350	0.1	0.577350
23.430017	0.1	0.580139
23.431683	0.1	0.583581
23.433350	0.1	0.586631
23.435017	0.1	0.588857
23.436683	0.1	0.590985
23.438350	0.1	0.594179
23.440017	0.1	0.598510
23.441683	0.1	0.602505
23.443350	0.1	0.604768
23.445017	0.1	0.605211
23.446683	0.1	0.604414
23.448350	0.1	0.603334
23.450017	0.1	0.603767
23.451683	0.1	0.607283
23.453350	0.1	0.613295
23.455017	0.1	0.619311
23.456683	0.1	0.623246
23.458350	0.1	0.624494
23.460017	0.1	0.623004
23.461683	0.1	0.619064
23.463350	0.1	0.614333
23.465017	0.1	0.611423
23.466683	0.1	0.611781
23.468350	0.1	0.614729
23.470017	0.1	0.618175
23.471683	0.1	0.620279
23.473350	0.1	0.621127
23.475017	0.1	0.622496
23.476683	0.1	0.625434
23.478350	0.1	0.628955
23.480017	0.1	0.631511
23.481683	0.1	0.632945
23.483350	0.1	0.634473
23.485017	0.1	0.636871
23.486683	0.1	0.639879
23.488350	0.1	0.643423
23.490017	0.1	0.648205
23.491683	0.1	0.655372
23.493350	0.1	0.666026
23.495017	0.1	0.680322
23.496683	0.1	0.696843
23.498350	0.1	0.713025
23.500017	0.1	0.726623
23.501683	0.1	0.737133
23.503350	0.1	0.746110
23.505017	0.1	0.756038
23.506683	0.1	0.768839
23.508350	0.1	0.784928
23.510017	0.1	0.802996
23.511683	0.1	0.820947
23.513350	0.1	0.837459
23.515017	0.1	0.852980
23.516683	0.1	0.869599
23.518350	0.1	0.889353
23.520017	0.1	0.912468
23.521683	0.1	0.937651
23.523350	0.1	0.963556
23.525017	0.1	0.989693
23.526683	0.1	1.016380
23.528350	0.1	1.044115
23.530017	0.1	1.073037
23.531683	0.1	1.103389
23.533350	0.1	1.135790
23.535017	0.1	1.170374
23.536683	0.1	1.206896
23.538350	0.1	1.245528
23.540017	0.1	1.286557
23.541683	0.1	1.330362
23.543350	0.1	1.377258
23.545017	0.1	1.426470
23.546683	0.1	1.476789
23.548350	0.1	1.528612
23.550017	0.1	1.583719
23.551683	0.1	1.643845
23.553350	0.1	1.710039
23.555017	0.1	1.782044
23.556683	0.1	1.858431
23.558350	0.1	1.937975
23.560017	0.1	2.020155
23.561683	0.1	2.104742
23.563350	0.1	2.191728
23.565017	0.1	2.281410
23.566683	0.1	2.374952
23.568350	0.1	2.474342
23.570017	0.1	2.580965
23.571683	0.1	2.695159
23.573350	0.1	2.816897
23.575017	0.1	2.946183
23.576683	0.1	3.083255
23.578350	0.1	3.227955
23.580017	0.1	3.379118
23.581683	0.1	3.535775
23.583350	0.1	3.698226
23.585017	0.1	3.867424
23.586683	0.1	4.043956
23.588350	0.1	4.227674
23.590017	0.1	4.418455
23.591683	0.1	4.617493
23.593350	0.1	4.826696
23.595017	0.1	5.046935
23.596683	0.1	5.278229
23.598350	0.1	5.520866
23.600017	0.1	5.775015
23.601683	0.1	6.040153
23.603350	0.1	6.315778
23.605017	0.1	6.602150
23.606683	0.1	6.899931
23.608350	0.1	7.209713
23.610017	0.1	7.532290
23.611683	0.1	7.868600
23.613350	0.1	8.218330
23.615017	0.1	8.579600
23.616683	0.1	8.951076
23.618350	0.1	9.332891
23.620017	0.1	9.725774
23.621683	0.1	10.130964
23.623350	0.1	10.549957
23.625017	0.1	10.984070
23.626683	0.1	11.434448
23.628350	0.1	11.901441
23.630017	0.1	12.383843
23.631683	0.1	12.880280
23.633350	0.1	13.391376
23.635017	0.1	13.919156
23.636683	0.1	14.465102
23.638350	0.1	15.030107
23.640017	0.1	15.615006
23.641683	0.1	16.220072
23.643350	0.1	16.845018
23.645017	0.1	17.489786
23.646683	0.1	18.154802
23.648350	0.1	18.841340
23.650017	0.1	19.551492
23.651683	0.1	20.287610
23.653350	0.1	21.052277
23.655017	0.1	21.847901
23.656683	0.1	22.675581
23.658350	0.1	23.535243
23.660017	0.1	24.426905
23.661683	0.1	25.350917
23.663350	0.1	26.307628
23.665017	0.1	27.298429
23.666683	0.1	28.326800
23.668350	0.1	29.396620
23.670017	0.1	30.509615
23.671683	0.1	31.665140
23.673350	0.1	32.862551
23.675017	0.1	34.103412
23.676683	0.1	35.391320
23.678350	0.1	36.730142
23.680017	0.1	38.121459
23.681683	0.1	39.563389
23.683350	0.1	41.053137
23.685017	0.1	42.589014
23.686683	0.1	44.168183
23.688350	0.1	45.785480
23.690017	0.1	47.436184
23.691683	0.1	49.117859
23.693350	0.1	50.829025
23.695017	0.1	52.566589
23.696683	0.1	54.324525
23.698350	0.1	56.095277
23.700017	0.1	57.871477
23.701683	0.1	59.645269
23.703350	0.1	61.408277
23.705017	0.1	63.153184
23.706683	0.1	64.872964
23.708350	0.1	66.559059
23.710017	0.1	68.201386
23.711683	0.1	69.789188
23.713350	0.1	71.312180
23.715017	0.1	72.761569
23.716683	0.1	74.129123
23.718350	0.1	75.406232
23.720017	0.1	76.584579
23.721683	0.1	77.656475
23.723350	0.1	78.613991
23.725017	0.1	79.449285
23.726683	0.1	80.156294
23.728350	0.1	80.730436
23.730017	0.1	81.166825
23.731683	0.1	81.460960
23.733350	0.1	81.610484
23.735017	0.1	81.615211
23.736683	0.1	81.476420
23.738350	0.1	81.195822
23.740017	0.1	80.774678
23.741683	0.1	80.214315
23.743350	0.1	79.517481
23.745017	0.1	78.688706
23.746683	0.1	77.733384
23.748350	0.1	76.657147
23.750017	0.1	75.466181
23.751683	0.1	74.167415
23.753350	0.1	72.767977
23.755017	0.1	71.275402
23.756683	0.1	69.698421
23.758350	0.1	68.046260
23.760017	0.1	66.327392
23.761683	0.1	64.549847
23.763350	0.1	62.721609
23.765017	0.1	60.850573
23.766683	0.1	58.944519
23.768350	0.1	57.010446
23.770017	0.1	55.054682
23.771683	0.1	53.085019
23.773350	0.1	51.111160
23.775017	0.1	49.141902
23.776683	0.1	47.183270
23.778350	0.1	45.239590
23.780017	0.1	43.315459
23.781683	0.1	41.416562
23.783350	0.1	39.549083
23.785017	0.1	37.719286
23.786683	0.1	35.933498
23.788350	0.1	34.196605
23.790017	0.1	32.510334
23.791683	0.1	30.874130
23.793350	0.1	29.287362
23.795017	0.1	27.750335
23.796683	0.1	26.264242
23.798350	0.1	24.830750
23.800017	0.1	23.452006
23.801683	0.1	22.130413
23.803350	0.1	20.867195
23.805017	0.1	19.661975
23.806683	0.1	18.513841
23.808350	0.1	17.421488
23.810017	0.1	16.383245
23.811683	0.1	15.398106
23.813350	0.1	14.465805
23.815017	0.1	13.585617
23.816683	0.1	12.756046
23.818350	0.1	11.975002
23.820017	0.1	11.239476
23.821683	0.1	10.546381
23.823350	0.1	9.894227
23.825017	0.1	9.282944
23.826683	0.1	8.711605
23.828350	0.1	8.177790
23.830017	0.1	7.679174
23.831683	0.1	7.213610
23.833350	0.1	6.778575
23.835017	0.1	6.371527
23.836683	0.1	5.989927
23.838350	0.1	5.632020
23.840017	0.1	5.298252
23.841683	0.1	4.990045
23.843350	0.1	4.707216
23.845017	0.1	4.447289
23.846683	0.1	4.206393
23.848350	0.1	3.981129
23.850017	0.1	3.770436
23.851683	0.1	3.575305
23.853350	0.1	3.396678
23.855017	0.1	3.233608
23.856683	0.1	3.083367
23.858350	0.1	2.943166
23.860017	0.1	2.811505
23.861683	0.1	2.688519
23.863350	0.1	2.575107
23.865017	0.1	2.471725
23.866683	0.1	2.377736
23.868350	0.1	2.291300
23.870017	0.1	2.210364
23.871683	0.1	2.134130
23.873350	0.1	2.062712
23.875017	0.1	1.995955
23.876683	0.1	1.933300
23.878350	0.1	1.874105
23.880017	0.1	1.818198
23.881683	0.1	1.766589
23.883350	0.1	1.721098
23.885017	0.1	1.682350
23.886683	0.1	1.648283
23.888350	0.1	1.615570
23.890017	0.1	1.582187
23.891683	0.1	1.548068
23.893350	0.1	1.514363
23.895017	0.1	1.482577
23.896683	0.1	1.453510
23.898350	0.1	1.427229
23.900017	0.1	1.403787
23.901683	0.1	1.382781
23.903350	0.1	1.362897
23.905017	0.1	1.343098
23.906683	0.1	1.323302
23.908350	0.1	1.303768
23.910017	0.1	1.285151
23.911683	0.1	1.267991
23.913350	0.1	1.251227
23.915017	0.1	1.233248
23.916683	0.1	1.214193
23.918350	0.1	1.195245
23.920017	0.1	1.176875
23.921683	0.1	1.159119
23.923350	0.1	1.141876
23.925017	0.1	1.124744
23.926683	0.1	1.107655
23.928350	0.1	1.090886
23.930017	0.1	1.074076
23.931683	0.1	1.056404
23.933350	0.1	1.037838
23.935017	0.1	1.019440
23.936683	0.1	1.002238
23.938350	0.1	0.986713
23.940017	0.1	0.973432
23.941683	0.1	0.963188
23.943350	0.1	0.955900
23.945017	0.1	0.949665
23.946683	0.1	0.941837
23.948350	0.1	0.930964
23.950017	0.1	0.917264
23.951683	0.1	0.901851
23.953350	0.1	0.885963
23.955017	0.1	0.870889
23.956683	0.1	0.857981
23.958350	0.1	0.847564
23.960017	0.1	0.838372
23.961683	0.1	0.828682
23.963350	0.1	0.817431
23.965017	0.1	0.804914
23.966683	0.1	0.792914
23.968350	0.1	0.783042
23.970017	0.1	0.775098
23.971683	0.1	0.767927
23.973350	0.1	0.760746
23.975017	0.1	0.753161
23.976683	0.1	0.745221
23.978350	0.1	0.737598
23.980017	0.1	0.730674
23.981683	0.1	0.724290
23.983350	0.1	0.718301
23.985017	0.1	0.712411
23.986683	0.1	0.705831
23.988350	0.1	0.697463
23.990017	0.1	0.686757
23.991683	0.1	0.674902
23.993350	0.1	0.664550
23.995017	0.1	0.657570
23.996683	0.1	0.653872
23.998350	0.1	0.652242
24.000017	0.1	0.651139
24.001683	0.1	0.649118
24.003350	0.1	0.645812
24.005017	0.1	0.642450
24.006683	0.1	0.640689
24.008350	0.1	0.641178
24.010017	0.1	0.643502
24.011683	0.1	0.646724
24.013350	0.1	0.649951
24.015017	0.1	0.652778
24.016683	0.1	0.654459
24.018350	0.1	0.653290
24.020017	0.1	0.648596
24.021683	0.1	0.642370
24.023350	0.1	0.637188
24.025017	0.1	0.633737
24.026683	0.1	0.631097
24.028350	0.1	0.628121
24.030017	0.1	0.624717
24.031683	0.1	0.622142
24.033350	0.1	0.621397
24.035017	0.1	0.622044
24.036683	0.1	0.623716
24.038350	0.1	0.627097
24.040017	0.1	0.632191
24.041683	0.1	0.637663
24.043350	0.1	0.642226
24.045017	0.1	0.645290
24.046683	0.1	0.647102
24.048350	0.1	0.649160
24.050017	0.1	0.653188
24.051683	0.1	0.659316
24.053350	0.1	0.665965
24.055017	0.1	0.671376
24.056683	0.1	0.674739
24.058350	0.1	0.676778
24.060017	0.1	0.679903
24.061683	0.1	0.686967
24.063350	0.1	0.698911
24.065017	0.1	0.713598
24.066683	0.1	0.727461
24.068350	0.1	0.737999
24.070017	0.1	0.744718
24.071683	0.1	0.749198
24.073350	0.1	0.754604
24.075017	0.1	0.763251
24.076683	0.1	0.774455
24.078350	0.1	0.785571
24.080017	0.1	0.794614
24.081683	0.1	0.801431
24.083350	0.1	0.807387
24.085017	0.1	0.814334
24.086683	0.1	0.823224
24.088350	0.1	0.833916
24.090017	0.1	0.846209
24.091683	0.1	0.859895
24.093350	0.1	0.874149
24.095017	0.1	0.887993
24.096683	0.1	0.901083
24.098350	0.1	0.913618
24.100017	0.1	0.926075
24.101683	0.1	0.939122
24.103350	0.1	0.953372
24.105017	0.1	0.968734
24.106683	0.1	0.984031
24.108350	0.1	0.997591
24.110017	0.1	1.008273
24.111683	0.1	1.016273
24.113350	0.1	1.023319
24.115017	0.1	1.031118
24.116683	0.1	1.039784
24.118350	0.1	1.048259
24.120017	0.1	1.055826
24.121683	0.1	1.062867
24.123350	0.1	1.070788
24.125017	0.1	1.081326
24.126683	0.1	1.095049
24.128350	0.1	1.110071
24.130017	0.1	1.123054
24.131683	0.1	1.132018
24.133350	0.1	1.137741
24.135017	0.1	1.142160
24.136683	0.1	1.146533
24.138350	0.1	1.151729
24.140017	0.1	1.158696
24.141683	0.1	1.167501
24.143350	0.1	1.176698
24.145017	0.1	1.184712
24.146683	0.1	1.191385
24.148350	0.1	1.197495
24.150017	0.1	1.203832
24.151683	0.1	1.210719
24.153350	0.1	1.217080
24.155017	0.1	1.221490
24.156683	0.1	1.224452
24.158350	0.1	1.227902
24.160017	0.1	1.233243
24.161683	0.1	1.240857
24.163350	0.1	1.250100
24.165017	0.1	1.259749
24.166683	0.1	1.269123
24.168350	0.1	1.278631
24.170017	0.1	1.289393
24.171683	0.1	1.302422
24.173350	0.1	1.317724
24.175017	0.1	1.334259
24.176683	0.1	1.350753
24.178350	0.1	1.365952
24.180017	0.1	1.379210
24.181683	0.1	1.391703
24.183350	0.1	1.405664
24.185017	0.1	1.422213
24.186683	0.1	1.440905
24.188350	0.1	1.461324
24.190017	0.1	1.484142
24.191683	0.1	1.510396
24.193350	0.1	1.540389
24.195017	0.1	1.573064
24.196683	0.1	1.606042
24.198350	0.1	1.636865
24.200017	0.1	1.664548
24.201683	0.1	1.690127
24.203350	0.1	1.715859
24.205017	0.1	1.743538
24.206683	0.1	1.773839
24.208350	0.1	1.806817
24.210017	0.1	1.841914
24.211683	0.1	1.878445
24.213350	0.1	1.916615
24.215017	0.1	1.957151
24.216683	0.1	2.000015
24.218350	0.1	2.044169
24.220017	0.1	2.088062
24.221683	0.1	2.130382
24.223350	0.1	2.170824
24.225017	0.1	2.210117
24.226683	0.1	2.249549
24.228350	0.1	2.290523
24.230017	0.1	2.333620
24.231683	0.1	2.377848
24.233350	0.1	2.421401
24.235017	0.1	2.462873
24.236683	0.1	2.501621
24.238350	0.1	2.537896
24.240017	0.1	2.572378
24.241683	0.1	2.604881
24.243350	0.1	2.634581
24.245017	0.1	2.661413
24.246683	0.1	2.685860
24.248350	0.1	2.707769
24.250017	0.1	2.726535
24.251683	0.1	2.742116
24.253350	0.1	2.754470
24.255017	0.1	2.762605
24.256683	0.1	2.765353
24.258350	0.1	2.763290
24.260017	0.1	2.759108
24.261683	0.1	2.754973
24.263350	0.1	2.749707
24.265017	0.1	2.739620
24.266683	0.1	2.721716
24.268350	0.1	2.695681
24.270017	0.1	2.663839
24.271683	0.1	2.629641
24.273350	0.1	2.595126
24.275017	0.1	2.559558
24.276683	0.1	2.520634
24.278350	0.1	2.476643
24.280017	0.1	2.427469
24.281683	0.1	2.374318
24.283350	0.1	2.319026
24.285017	0.1	2.263235
24.286683	0.1	2.207328
24.288350	0.1	2.150317
24.290017	0.1	2.091345
24.291683	0.1	2.030786
24.293350	0.1	1.969822
24.295017	0.1	1.909649
24.296683	0.1	1.850985
24.298350	0.1	1.793602
24.300017	0.1	1.736348
24.301683	0.1	1.678052
24.303350	0.1	1.618345
24.305017	0.1	1.557427
24.306683	0.1	1.495550
24.308350	0.1	1.433655
24.310017	0.1	1.373529
24.311683	0.1	1.316397
24.313350	0.1	1.262156
24.315017	0.1	1.209821
24.316683	0.1	1.158481
24.318350	0.1	1.108553
24.320017	0.1	1.061531
24.321683	0.1	1.017861
24.323350	0.1	0.976170
24.325017	0.1	0.935006
24.326683	0.1	0.894465
24.328350	0.1	0.855308
24.330017	0.1	0.817347
24.331683	0.1	0.780039
24.333350	0.1	0.744103
24.335017	0.1	0.711083
24.336683	0.1	0.681975
24.338350	0.1	0.657099
24.340017	0.1	0.635646
24.341683	0.1	0.615628
24.343350	0.1	0.595432
24.345017	0.1	0.574701
24.346683	0.1	0.553806
24.348350	0.1	0.533541
24.350017	0.1	0.514667
24.351683	0.1	0.497540
24.353350	0.1	0.482406
24.355017	0.1	0.469345
24.356683	0.1	0.457424
24.358350	0.1	0.445247
24.360017	0.1	0.432525
24.361683	0.1	0.420283
24.363350	0.1	0.410019
24.365017	0.1	0.403053
24.366683	0.1	0.399793
24.368350	0.1	0.399835
24.370017	0.1	0.402620
24.371683	0.1	0.406746
24.373350	0.1	0.409484
24.375017	0.1	0.408506
24.376683	0.1	0.403761
24.378350	0.1	0.396986
24.380017	0.1	0.389819
24.381683	0.1	0.383086
24.383350	0.1	0.377400
24.385017	0.1	0.373321
24.386683	0.1	0.370829
24.388350	0.1	0.369404
24.390017	0.1	0.368585
24.391683	0.1	0.368231
24.393350	0.1	0.368278
24.395017	0.1	0.368454
24.396683	0.1	0.368510
24.398350	0.1	0.368790
24.400017	0.1	0.370163
24.401683	0.1	0.372920
24.403350	0.1	0.376231
24.405017	0.1	0.378983
24.406683	0.1	0.380315
24.408350	0.1	0.379370
24.410017	0.1	0.375756
24.411683	0.1	0.370834
24.413350	0.1	0.367430
24.415017	0.1	0.367295
24.416683	0.1	0.369856
24.418350	0.1	0.373661
24.420017	0.1	0.377507
24.421683	0.1	0.380515
24.423350	0.1	0.382499
24.425017	0.1	0.383961
24.426683	0.1	0.384999
24.428350	0.1	0.385125
24.430017	0.1	0.384827
24.431683	0.1	0.385689
24.433350	0.1	0.388478
24.435017	0.1	0.392273
24.436683	0.1	0.395733
24.438350	0.1	0.398490
24.440017	0.1	0.400972
24.441683	0.1	0.403086
24.443350	0.1	0.403756
24.445017	0.1	0.402168
24.446683	0.1	0.399128
24.448350	0.1	0.396697
24.450017	0.1	0.396469
24.451683	0.1	0.398871
24.453350	0.1	0.403761
24.455017	0.1	0.410345
24.456683	0.1	0.416925
24.458350	0.1	0.421815
24.460017	0.1	0.423989
24.461683	0.1	0.422630
24.463350	0.1	0.417479
24.465017	0.1	0.410094
24.466683	0.1	0.403454
24.468350	0.1	0.400217
24.470017	0.1	0.401582
24.471683	0.1	0.406993
24.473350	0.1	0.414704
24.475017	0.1	0.422709
24.476683	0.1	0.429205
24.478350	0.1	0.432995
24.480017	0.1	0.434262
24.481683	0.1	0.434527
24.483350	0.1	0.435077
24.485017	0.1	0.435957
24.486683	0.1	0.436683
24.488350	0.1	0.437144
24.490017	0.1	0.437233
24.491683	0.1	0.436427
24.493350	0.1	0.434383
24.495017	0.1	0.431547
24.496683	0.1	0.429219
24.498350	0.1	0.429116
24.500017	0.1	0.432162
24.501683	0.1	0.438076
24.503350	0.1	0.446173
24.505017	0.1	0.455035
24.506683	0.1	0.462197
24.508350	0.1	0.465810
24.510017	0.1	0.465992
24.511683	0.1	0.464451
24.513350	0.1	0.463487
24.515017	0.1	0.464497
24.516683	0.1	0.467058
24.518350	0.1	0.469666
24.520017	0.1	0.470863
24.521683	0.1	0.470015
24.523350	0.1	0.467384
24.525017	0.1	0.463114
24.526683	0.1	0.457130
24.528350	0.1	0.450322
24.530017	0.1	0.444255
24.531683	0.1	0.439924
24.533350	0.1	0.438038
24.535017	0.1	0.439086
24.536683	0.1	0.442057
24.538350	0.1	0.444809
24.540017	0.1	0.446434
24.541683	0.1	0.447989
24.543350	0.1	0.450532
24.545017	0.1	0.453298
24.546683	0.1	0.454187
24.548350	0.1	0.451813
24.550017	0.1	0.446970
24.551683	0.1	0.442071
24.553350	0.1	0.439598
24.555017	0.1	0.440744
24.556683	0.1	0.444194
24.558350	0.1	0.446658
24.560017	0.1	0.445745
24.561683	0.1	0.441689
24.563350	0.1	0.436027
24.565017	0.1	0.429824
24.566683	0.1	0.423864
24.568350	0.1	0.419202
24.570017	0.1	0.416436
24.571683	0.1	0.415500
24.573350	0.1	0.416334
24.575017	0.1	0.418462
24.576683	0.1	0.420837
24.578350	0.1	0.422518
24.580017	0.1	0.422481
24.581683	0.1	0.419440
24.583350	0.1	0.413428
24.585017	0.1	0.406257
24.586683	0.1	0.399910
24.588350	0.1	0.395612
24.590017	0.1	0.393772
24.591683	0.1	0.393544
24.593350	0.1	0.393316
24.595017	0.1	0.392110
24.596683	0.1	0.390075
24.598350	0.1	0.388152
24.600017	0.1	0.387421
24.601683	0.1	0.387887
24.603350	0.1	0.388422
24.605017	0.1	0.388268
24.606683	0.1	0.387849
24.608350	0.1	0.388231
24.610017	0.1	0.390103
24.611683	0.1	0.393451
24.613350	0.1	0.397828
24.615017	0.1	0.402196
24.616683	0.1	0.405232
24.618350	0.1	0.406299
24.620017	0.1	0.405568
24.621683	0.1	0.403612
24.623350	0.1	0.401293
24.625017	0.1	0.399528
24.626683	0.1	0.398913
24.628350	0.1	0.399505
24.630017	0.1	0.400892
24.631683	0.1	0.402252
24.633350	0.1	0.402909
24.635017	0.1	0.403491
24.636683	0.1	0.405759
24.638350	0.1	0.410345
24.640017	0.1	0.415612
24.641683	0.1	0.419286
24.643350	0.1	0.420017
24.645017	0.1	0.417726
24.646683	0.1	0.413866
24.648350	0.1	0.410862
24.650017	0.1	0.410336
24.651683	0.1	0.411849
24.653350	0.1	0.413875
24.655017	0.1	0.416175
24.656683	0.1	0.420026
24.658350	0.1	0.426103
24.660017	0.1	0.433242
24.661683	0.1	0.439617
24.663350	0.1	0.444353
24.665017	0.1	0.447328
24.666683	0.1	0.448395
24.668350	0.1	0.448092
24.670017	0.1	0.448525
24.671683	0.1	0.452157
24.673350	0.1	0.459636
24.675017	0.1	0.468893
24.676683	0.1	0.476120
24.678350	0.1	0.478127
24.680017	0.1	0.474676
24.681683	0.1	0.468786
24.683350	0.1	0.464148
24.685017	0.1	0.462015
24.686683	0.1	0.461563
24.688350	0.1	0.462225
24.690017	0.1	0.463920
24.691683	0.1	0.466211
24.693350	0.1	0.468697
24.695017	0.1	0.471123
24.696683	0.1	0.472814
24.698350	0.1	0.472530
24.700017	0.1	0.469293
24.701683	0.1	0.463929
24.703350	0.1	0.459189
24.705017	0.1	0.457764
24.706683	0.1	0.460451
24.708350	0.1	0.465536
24.710017	0.1	0.469866
24.711683	0.1	0.471477
24.713350	0.1	0.470970
24.715017	0.1	0.469722
24.716683	0.1	0.467668
24.718350	0.1	0.463924
24.720017	0.1	0.458676
24.721683	0.1	0.453372
24.723350	0.1	0.449652
24.725017	0.1	0.448623
24.726683	0.1	0.450490
24.728350	0.1	0.453936
24.730017	0.1	0.456539
24.731683	0.1	0.456832
24.733350	0.1	0.455277
24.735017	0.1	0.452665
24.736683	0.1	0.448823
24.738350	0.1	0.443729
24.740017	0.1	0.438439
24.741683	0.1	0.434211
24.743350	0.1	0.431449
24.745017	0.1	0.429302
24.746683	0.1	0.425917
24.748350	0.1	0.419631
24.750017	0.1	0.410406
24.751683	0.1	0.399663
24.753350	0.1	0.388827
24.755017	0.1	0.379221
24.756683	0.1	0.372780
24.758350	0.1	0.370876
24.760017	0.1	0.372413
24.761683	0.1	0.374699
24.763350	0.1	0.375868
24.765017	0.1	0.375565
24.766683	0.1	0.374191
24.768350	0.1	0.372552
24.770017	0.1	0.371234
24.771683	0.1	0.369982
24.773350	0.1	0.368459
24.775017	0.1	0.367030
24.776683	0.1	0.365986
24.778350	0.1	0.365102
24.780017	0.1	0.364082
24.781683	0.1	0.362908
24.783350	0.1	0.361586
24.785017	0.1	0.359574
24.786683	0.1	0.356012
24.788350	0.1	0.351071
24.790017	0.1	0.346387
24.791683	0.1	0.343677
24.793350	0.1	0.343686
24.795017	0.1	0.346326
24.796683	0.1	0.350820
24.798350	0.1	0.355854
24.800017	0.1	0.360389
24.801683	0.1	0.364077
24.803350	0.1	0.366350
24.805017	0.1	0.366373
24.806683	0.1	0.364473
24.808350	0.1	0.362112
24.810017	0.1	0.360231
24.811683	0.1	0.358671
24.813350	0.1	0.356850
24.815017	0.1	0.354401
24.816683	0.1	0.352007
24.818350	0.1	0.351411
24.820017	0.1	0.353749
24.821683	0.1	0.358596
24.823350	0.1	0.364818
24.825017	0.1	0.371514
24.826683	0.1	0.378084
24.828350	0.1	0.384548
24.830017	0.1	0.391547
24.831683	0.1	0.399384
24.833350	0.1	0.407603
24.835017	0.1	0.415547
24.836683	0.1	0.422811
24.838350	0.1	0.429540
24.840017	0.1	0.436264
24.841683	0.1	0.443715
24.843350	0.1	0.452669
24.845017	0.1	0.463217
24.846683	0.1	0.474346
24.848350	0.1	0.484819
24.850017	0.1	0.494090
24.851683	0.1	0.502835
24.853350	0.1	0.512619
24.855017	0.1	0.524349
24.856683	0.1	0.537392
24.858350	0.1	0.550407
24.860017	0.1	0.562328
24.861683	0.1	0.572922
24.863350	0.1	0.583250
24.865017	0.1	0.595334
24.866683	0.1	0.610924
24.868350	0.1	0.630370
24.870017	0.1	0.652131
24.871683	0.1	0.673528
24.873350	0.1	0.692252
24.875017	0.1	0.707749
24.876683	0.1	0.721854
24.878350	0.1	0.737607
24.880017	0.1	0.757016
24.881683	0.1	0.780057
24.883350	0.1	0.805608
24.885017	0.1	0.832900
24.886683	0.1	0.861716
24.888350	0.1	0.892240
24.890017	0.1	0.925246
24.891683	0.1	0.961241
24.893350	0.1	0.999030
24.895017	0.1	1.036371
24.896683	0.1	1.071799
24.898350	0.1	1.105336
24.900017	0.1	1.138831
24.901683	0.1	1.175385
24.903350	0.1	1.216587
24.905017	0.1	1.261113
24.906683	0.1	1.307088
24.908350	0.1	1.354357
24.910017	0.1	1.403750
24.911683	0.1	1.455643
24.913350	0.1	1.509646
24.915017	0.1	1.564915
24.916683	0.1	1.620962
24.918350	0.1	1.678066
24.920017	0.1	1.736362
24.921683	0.1	1.795199
24.923350	0.1	1.853667
24.925017	0.1	1.911046
24.926683	0.1	1.966576
24.928350	0.1	2.019806
24.930017	0.1	2.071485
24.931683	0.1	2.123336
24.933350	0.1	2.176487
24.935017	0.1	2.230289
24.936683	0.1	2.282797
24.938350	0.1	2.332204
24.940017	0.1	2.378700
24.941683	0.1	2.424484
24.943350	0.1	2.470631
24.945017	0.1	2.515246
24.946683	0.1	2.555614
24.948350	0.1	2.589934
24.950017	0.1	2.617468
24.951683	0.1	2.639662
24.953350	0.1	2.660011
24.955017	0.1	2.681073
24.956683	0.1	2.702121
24.958350	0.1	2.719979
24.960017	0.1	2.731583
24.961683	0.1	2.735732
24.963350	0.1	2.733488
24.965017	0.1	2.727383
24.966683	0.1	2.719499
24.968350	0.1	2.710037
24.970017	0.1	2.697734
24.971683	0.1	2.680919
24.973350	0.1	2.658507
24.975017	0.1	2.630800
24.976683	0.1	2.598902
24.978350	0.1	2.563223
24.980017	0.1	2.523223
24.981683	0.1	2.478692
24.983350	0.1	2.430868
24.985017	0.1	2.381876
24.986683	0.1	2.332977
24.988350	0.1	2.283915
24.990017	0.1	2.234126
24.991683	0.1	2.183807
24.993350	0.1	2.133660
24.995017	0.1	2.084523
24.996683	0.1	2.036914
24.998350	0.1	1.989785
25.000017	0.1	1.940411
25.001683	0.1	1.886724
25.003350	0.1	1.829336
25.005017	0.1	1.770435
25.006683	0.1	1.711641
25.008350	0.1	1.654057
25.010017	0.1	1.598895
25.011683	0.1	1.546452
25.013350	0.1	1.495788
25.015017	0.1	1.446418
25.016683	0.1	1.398851
25.018350	0.1	1.352881
25.020017	0.1	1.306897
25.021683	0.1	1.259642
25.023350	0.1	1.211315
25.025017	0.1	1.162929
25.026683	0.1	1.115776
25.028350	0.1	1.071543
25.030017	0.1	1.032175
25.031683	0.1	0.998904
25.033350	0.1	0.971016
25.035017	0.1	0.945968
25.036683	0.1	0.921437
25.038350	0.1	0.896519
25.040017	0.1	0.871131
25.041683	0.1	0.845310
25.043350	0.1	0.818660
25.045017	0.1	0.790628
25.046683	0.1	0.761948
25.048350	0.1	0.734399
25.050017	0.1	0.708527
25.051683	0.1	0.683544
25.053350	0.1	0.659181
25.055017	0.1	0.636075
25.056683	0.1	0.615264
25.058350	0.1	0.597956
25.060017	0.1	0.584573
25.061683	0.1	0.573960
25.063350	0.1	0.564470
25.065017	0.1	0.555422
25.066683	0.1	0.547310
25.068350	0.1	0.541159
25.070017	0.1	0.536954
25.071683	0.1	0.532451
25.073350	0.1	0.525103
25.075017	0.1	0.514966
25.076683	0.1	0.504521
25.078350	0.1	0.496437
25.080017	0.1	0.491743
25.081683	0.1	0.489252
25.083350	0.1	0.486542
25.085017	0.1	0.482164
25.086683	0.1	0.476548
25.088350	0.1	0.470653
25.090017	0.1	0.464902
25.091683	0.1	0.459529
25.093350	0.1	0.454802
25.095017	0.1	0.451137
25.096683	0.1	0.448697
25.098350	0.1	0.446923
25.100017	0.1	0.445382
25.101683	0.1	0.444530
25.103350	0.1	0.444781
25.105017	0.1	0.445172
25.106683	0.1	0.443971
25.108350	0.1	0.440711
25.110017	0.1	0.436492
25.111683	0.1	0.432408
25.113350	0.1	0.429102
25.115017	0.1	0.427403
25.116683	0.1	0.428064
25.118350	0.1	0.430821
25.120017	0.1	0.434108
25.121683	0.1	0.435803
25.123350	0.1	0.434779
25.125017	0.1	0.431887
25.126683	0.1	0.428981
25.128350	0.1	0.426699
25.130017	0.1	0.424106
25.131683	0.1	0.420790
25.133350	0.1	0.417838
25.135017	0.1	0.416017
25.136683	0.1	0.414797
25.138350	0.1	0.413675
25.140017	0.1	0.413028
25.141683	0.1	0.413228
25.143350	0.1	0.413642
25.145017	0.1	0.413051
25.146683	0.1	0.411146
25.148350	0.1	0.408785
25.150017	0.1	0.406699
25.151683	0.1	0.405097
25.153350	0.1	0.404175
25.155017	0.1	0.403551
25.156683	0.1	0.402126
25.158350	0.1	0.399733
25.160017	0.1	0.397777
25.161683	0.1	0.397465
25.163350	0.1	0.398611
25.165017	0.1	0.401125
25.166683	0.1	0.405516
25.168350	0.1	0.411151
25.170017	0.1	0.415905
25.171683	0.1	0.417707
25.173350	0.1	0.415924
25.175017	0.1	0.411835
25.176683	0.1	0.407542
25.178350	0.1	0.404688
25.180017	0.1	0.403961
25.181683	0.1	0.405153
25.183350	0.1	0.407728
25.185017	0.1	0.411524
25.186683	0.1	0.416306
25.188350	0.1	0.420478
25.190017	0.1	0.421857
25.191683	0.1	0.420217
25.193350	0.1	0.417624
25.195017	0.1	0.416473
25.196683	0.1	0.418448
25.198350	0.1	0.423891
25.200017	0.1	0.431091
25.201683	0.1	0.437442
25.203350	0.1	0.441838
25.205017	0.1	0.444828
25.206683	0.1	0.446863
25.208350	0.1	0.447547
25.210017	0.1	0.446029
25.211683	0.1	0.441833
25.213350	0.1	0.436017
25.215017	0.1	0.431272
25.216683	0.1	0.430266
25.218350	0.1	0.433605
25.220017	0.1	0.439654
25.221683	0.1	0.446574
25.223350	0.1	0.453521
25.225017	0.1	0.459799
25.226683	0.1	0.464250
25.228350	0.1	0.466090
25.230017	0.1	0.465540
25.231683	0.1	0.463352
25.233350	0.1	0.460548
25.235017	0.1	0.458821
25.236683	0.1	0.459938
25.238350	0.1	0.464474
25.240017	0.1	0.471417
25.241683	0.1	0.478984
25.243350	0.1	0.485866
25.245017	0.1	0.491599
25.246683	0.1	0.496139
25.248350	0.1	0.499575
25.250017	0.1	0.502169
25.251683	0.1	0.505201
25.253350	0.1	0.510658
25.255017	0.1	0.518621
25.256683	0.1	0.526682
25.258350	0.1	0.533178
25.260017	0.1	0.538733
25.261683	0.1	0.544386
25.263350	0.1	0.550724
25.265017	0.1	0.558142
25.266683	0.1	0.566458
25.268350	0.1	0.575385
25.270017	0.1	0.585397
25.271683	0.1	0.596670
25.273350	0.1	0.608517
25.275017	0.1	0.620252
25.276683	0.1	0.631730
25.278350	0.1	0.643488
25.280017	0.1	0.656280
25.281683	0.1	0.670138
25.283350	0.1	0.683963
25.285017	0.1	0.696625
25.286683	0.1	0.708215
25.288350	0.1	0.719321
25.290017	0.1	0.729817
25.291683	0.1	0.739163
25.293350	0.1	0.747531
25.295017	0.1	0.755955
25.296683	0.1	0.765137
25.298350	0.1	0.774539
25.300017	0.1	0.783186
25.301683	0.1	0.790730
25.303350	0.1	0.797440
25.305017	0.1	0.803946
25.306683	0.1	0.811005
25.308350	0.1	0.819513
25.310017	0.1	0.829878
25.311683	0.1	0.840859
25.313350	0.1	0.850442
25.315017	0.1	0.858381
25.316683	0.1	0.866093
25.318350	0.1	0.874256
25.320017	0.1	0.882531
25.321683	0.1	0.890577
25.323350	0.1	0.897832
25.325017	0.1	0.903308
25.326683	0.1	0.906624
25.328350	0.1	0.908622
25.330017	0.1	0.910526
25.331683	0.1	0.912775
25.333350	0.1	0.914382
25.335017	0.1	0.914251
25.336683	0.1	0.913255
25.338350	0.1	0.913069
25.340017	0.1	0.913530
25.341683	0.1	0.913204
25.343350	0.1	0.911658
25.345017	0.1	0.910386
25.346683	0.1	0.911634
25.348350	0.1	0.916226
25.350017	0.1	0.923490
25.351683	0.1	0.933032
25.353350	0.1	0.945381
25.355017	0.1	0.960687
25.356683	0.1	0.977316
25.358350	0.1	0.992725
25.360017	0.1	1.005516
25.361683	0.1	1.015957
25.363350	0.1	1.025409
25.365017	0.1	1.035538
25.366683	0.1	1.047188
25.368350	0.1	1.060069
25.370017	0.1	1.072953
25.371683	0.1	1.084325
25.373350	0.1	1.093396
25.375017	0.1	1.100507
25.376683	0.1	1.106872
25.378350	0.1	1.114062
25.380017	0.1	1.123198
25.381683	0.1	1.134709
25.383350	0.1	1.148419
25.385017	0.1	1.163343
25.386683	0.1	1.178086
25.388350	0.1	1.192121
25.390017	0.1	1.205578
25.391683	0.1	1.217569
25.393350	0.1	1.226417
25.395017	0.1	1.231646
25.396683	0.1	1.233891
25.398350	0.1	1.233784
25.400017	0.1	1.232037
25.401683	0.1	1.229555
25.403350	0.1	1.226864
25.405017	0.1	1.223963
25.406683	0.1	1.221159
25.408350	0.1	1.219301
25.410017	0.1	1.217779
25.411683	0.1	1.213835
25.413350	0.1	1.205653
25.415017	0.1	1.194002
25.416683	0.1	1.180549
25.418350	0.1	1.166500
25.420017	0.1	1.152772
25.421683	0.1	1.139734
25.423350	0.1	1.126854
25.425017	0.1	1.113359
25.426683	0.1	1.099100
25.428350	0.1	1.084553
25.430017	0.1	1.069955
25.431683	0.1	1.054974
25.433350	0.1	1.039407
25.435017	0.1	1.023565
25.436683	0.1	1.007961
25.438350	0.1	0.992673
25.440017	0.1	0.976752
25.441683	0.1	0.958731
25.443350	0.1	0.938443
25.445017	0.1	0.917464
25.446683	0.1	0.897641
25.448350	0.1	0.880337
25.450017	0.1	0.866512
25.451683	0.1	0.856030
25.453350	0.1	0.847522
25.455017	0.1	0.839201
25.456683	0.1	0.829510
25.458350	0.1	0.817496
25.460017	0.1	0.803201
25.461683	0.1	0.787620
25.463350	0.1	0.772206
25.465017	0.1	0.758045
25.466683	0.1	0.745216
25.468350	0.1	0.733198
25.470017	0.1	0.721761
25.471683	0.1	0.710832
25.473350	0.1	0.699889
25.475017	0.1	0.688410
25.476683	0.1	0.676913
25.478350	0.1	0.666846
25.480017	0.1	0.659460
25.481683	0.1	0.654683
25.483350	0.1	0.650529
25.485017	0.1	0.644024
25.486683	0.1	0.633406
25.488350	0.1	0.619553
25.490017	0.1	0.605299
25.491683	0.1	0.593686
25.493350	0.1	0.586458
25.495017	0.1	0.583068
25.496683	0.1	0.580749
25.498350	0.1	0.576447
25.500017	0.1	0.569043
25.501683	0.1	0.559879
25.503350	0.1	0.551441
25.505017	0.1	0.545140
25.506683	0.1	0.540488
25.508350	0.1	0.536432
25.510017	0.1	0.532367
25.511683	0.1	0.527957
25.513350	0.1	0.522994
25.515017	0.1	0.517536
25.516683	0.1	0.511976
25.518350	0.1	0.507166
25.520017	0.1	0.503780
25.521683	0.1	0.501685
25.523350	0.1	0.500316
25.525017	0.1	0.499226
25.526683	0.1	0.498123
25.528350	0.1	0.496595
25.530017	0.1	0.494267
25.531683	0.1	0.491524
25.533350	0.1	0.489205
25.535017	0.1	0.487426
25.536683	0.1	0.485731
25.538350	0.1	0.484292
25.540017	0.1	0.483966
25.541683	0.1	0.484958
25.543350	0.1	0.486486
25.545017	0.1	0.487841
25.546683	0.1	0.488642
25.548350	0.1	0.488781
25.550017	0.1	0.488800
25.551683	0.1	0.489093
25.553350	0.1	0.489228
25.555017	0.1	0.489410
25.556683	0.1	0.490905
25.558350	0.1	0.493708
25.560017	0.1	0.495929
25.561683	0.1	0.495976
25.563350	0.1	0.493783
25.565017	0.1	0.490542
25.566683	0.1	0.487976
25.568350	0.1	0.487184
25.570017	0.1	0.487543
25.571683	0.1	0.487147
25.573350	0.1	0.484972
25.575017	0.1	0.481815
25.576683	0.1	0.478616
25.578350	0.1	0.475179
25.580017	0.1	0.470928
25.581683	0.1	0.465820
25.583350	0.1	0.460297
25.585017	0.1	0.455095
25.586683	0.1	0.450644
25.588350	0.1	0.446243
25.590017	0.1	0.440599
25.591683	0.1	0.433223
25.593350	0.1	0.424753
25.595017	0.1	0.415957
25.596683	0.1	0.407258
25.598350	0.1	0.399337
25.600017	0.1	0.392837
25.601683	0.1	0.387100
25.603350	0.1	0.380897
25.605017	0.1	0.373912
25.606683	0.1	0.366606
25.608350	0.1	0.360105
25.610017	0.1	0.356268
25.611683	0.1	0.356021
25.613350	0.1	0.357302
25.615017	0.1	0.356180
25.616683	0.1	0.350312
25.618350	0.1	0.340464
25.620017	0.1	0.329190
25.621683	0.1	0.318997
25.623350	0.1	0.311169
25.625017	0.1	0.305800
25.626683	0.1	0.302615
25.628350	0.1	0.301413
25.630017	0.1	0.301902
25.631683	0.1	0.303239
25.633350	0.1	0.304021
25.635017	0.1	0.303346
25.636683	0.1	0.301767
25.638350	0.1	0.299932
25.640017	0.1	0.296691
25.641683	0.1	0.290689
25.643350	0.1	0.283015
25.645017	0.1	0.276351
25.646683	0.1	0.272286
25.648350	0.1	0.270680
25.650017	0.1	0.270871
25.651683	0.1	0.272011
25.653350	0.1	0.273129
25.655017	0.1	0.273646
25.656683	0.1	0.273720
25.658350	0.1	0.273995
25.660017	0.1	0.274866
25.661683	0.1	0.276216
25.663350	0.1	0.277744
25.665017	0.1	0.278694
25.666683	0.1	0.278102
25.668350	0.1	0.275439
25.670017	0.1	0.270484
25.671683	0.1	0.263494
25.673350	0.1	0.255853
25.675017	0.1	0.250125
25.676683	0.1	0.248528
25.678350	0.1	0.251187
25.680017	0.1	0.256975
25.681683	0.1	0.264863
25.683350	0.1	0.272891
25.685017	0.1	0.277972
25.686683	0.1	0.278316
25.688350	0.1	0.275075
25.690017	0.1	0.271304
25.691683	0.1	0.269553
25.693350	0.1	0.270102
25.695017	0.1	0.271550
25.696683	0.1	0.272654
25.698350	0.1	0.272770
25.700017	0.1	0.271918
25.701683	0.1	0.271397
25.703350	0.1	0.272691
25.705017	0.1	0.275290
25.706683	0.1	0.276980
25.708350	0.1	0.276263
25.710017	0.1	0.273315
25.711683	0.1	0.269413
25.713350	0.1	0.266070
25.715017	0.1	0.264286
25.716683	0.1	0.264323
25.718350	0.1	0.265930
25.720017	0.1	0.268789
25.721683	0.1	0.272882
25.723350	0.1	0.277874
25.725017	0.1	0.282652
25.726683	0.1	0.285958
25.728350	0.1	0.286782
25.730017	0.1	0.284375
25.731683	0.1	0.279383
25.733350	0.1	0.274158
25.735017	0.1	0.270852
25.736683	0.1	0.270274
25.738350	0.1	0.272319
25.740017	0.1	0.275788
25.741683	0.1	0.278102
25.743350	0.1	0.277236
25.745017	0.1	0.274042
25.746683	0.1	0.271350
25.748350	0.1	0.271252
25.750017	0.1	0.273823
25.751683	0.1	0.277436
25.753350	0.1	0.279951
25.755017	0.1	0.280407
25.756683	0.1	0.279644
25.758350	0.1	0.278843
25.760017	0.1	0.277911
25.761683	0.1	0.276025
25.763350	0.1	0.273082
25.765017	0.1	0.270111
25.766683	0.1	0.268696
25.768350	0.1	0.269418
25.770017	0.1	0.270852
25.771683	0.1	0.270964
25.773350	0.1	0.269231
25.775017	0.1	0.266768
25.776683	0.1	0.264496
25.778350	0.1	0.262256
25.780017	0.1	0.259867
25.781683	0.1	0.257166
25.783350	0.1	0.253338
25.785017	0.1	0.248556
25.786683	0.1	0.244817
25.788350	0.1	0.243830
25.790017	0.1	0.245436
25.791683	0.1	0.247848
25.793350	0.1	0.248398
25.795017	0.1	0.245217
25.796683	0.1	0.238777
25.798350	0.1	0.230917
25.800017	0.1	0.222758
25.801683	0.1	0.215056
25.803350	0.1	0.209748
25.805017	0.1	0.208905
25.806683	0.1	0.212346
25.808350	0.1	0.217799
25.810017	0.1	0.222786
25.811683	0.1	0.225799
25.813350	0.1	0.226758
25.815017	0.1	0.227094
25.816683	0.1	0.228118
25.818350	0.1	0.229357
25.820017	0.1	0.229850
25.821683	0.1	0.229888
25.823350	0.1	0.230148
25.825017	0.1	0.230363
25.826683	0.1	0.229576
25.828350	0.1	0.227001
25.830017	0.1	0.222940
25.831683	0.1	0.218973
25.833350	0.1	0.216751
25.835017	0.1	0.216630
25.836683	0.1	0.217343
25.838350	0.1	0.217203
25.840017	0.1	0.215964
25.841683	0.1	0.214879
25.843350	0.1	0.214903
25.845017	0.1	0.215373
25.846683	0.1	0.215042
25.848350	0.1	0.214158
25.850017	0.1	0.214591
25.851683	0.1	0.217315
25.853350	0.1	0.220868
25.855017	0.1	0.222842
25.856683	0.1	0.221957
25.858350	0.1	0.218721
25.860017	0.1	0.214488
25.861683	0.1	0.209836
25.863350	0.1	0.204430
25.865017	0.1	0.198483
25.866683	0.1	0.193240
25.868350	0.1	0.190120
25.870017	0.1	0.190139
25.871683	0.1	0.193063
25.873350	0.1	0.197142
25.875017	0.1	0.200770
25.876683	0.1	0.203974
25.878350	0.1	0.207513
25.880017	0.1	0.211438
25.881683	0.1	0.214726
25.883350	0.1	0.215941
25.885017	0.1	0.214637
25.886683	0.1	0.212197
25.888350	0.1	0.210931
25.890017	0.1	0.212099
25.891683	0.1	0.214754
25.893350	0.1	0.216700
25.895017	0.1	0.216351
25.896683	0.1	0.213780
25.898350	0.1	0.210116
25.900017	0.1	0.206367
25.901683	0.1	0.203084
25.903350	0.1	0.200355
25.905017	0.1	0.197995
25.906683	0.1	0.196202
25.908350	0.1	0.195592
25.910017	0.1	0.196476
25.911683	0.1	0.198451
25.913350	0.1	0.200570
25.915017	0.1	0.202525
25.916683	0.1	0.205250
25.918350	0.1	0.209231
25.920017	0.1	0.213073
25.921683	0.1	0.214907
25.923350	0.1	0.214665
25.925017	0.1	0.213715
25.926683	0.1	0.213096
25.928350	0.1	0.213268
25.930017	0.1	0.214139
25.931683	0.1	0.214772
25.933350	0.1	0.214707
25.935017	0.1	0.214614
25.936683	0.1	0.214945
25.938350	0.1	0.215303
25.940017	0.1	0.215289
25.941683	0.1	0.214954
25.943350	0.1	0.214316
25.945017	0.1	0.213045
25.946683	0.1	0.211191
25.948350	0.1	0.209571
25.950017	0.1	0.209087
25.951683	0.1	0.210097
25.953350	0.1	0.212169
25.955017	0.1	0.214297
25.956683	0.1	0.215438
25.958350	0.1	0.214889
25.960017	0.1	0.212593
25.961683	0.1	0.209366
25.963350	0.1	0.206339
25.965017	0.1	0.204192
25.966683	0.1	0.203578
25.968350	0.1	0.205082
25.970017	0.1	0.207955
25.971683	0.1	0.210991
25.973350	0.1	0.214349
25.975017	0.1	0.218637
25.976683	0.1	0.223168
25.978350	0.1	0.226097
25.980017	0.1	0.226363
25.981683	0.1	0.225217
25.983350	0.1	0.224723
25.985017	0.1	0.225152
25.986683	0.1	0.225306
25.988350	0.1	0.224337
25.990017	0.1	0.222009
25.991683	0.1	0.218251
25.993350	0.1	0.213524
25.995017	0.1	0.208933
25.996683	0.1	0.205841
25.998350	0.1	0.205822
26.000017	0.1	0.209664
26.001683	0.1	0.215918
26.003350	0.1	0.222060
26.005017	0.1	0.226232
26.006683	0.1	0.227061
26.008350	0.1	0.224025
26.010017	0.1	0.218367
26.011683	0.1	0.212486
26.013350	0.1	0.208695
26.015017	0.1	0.208467
26.016683	0.1	0.211527
26.018350	0.1	0.215741
26.020017	0.1	0.218842
26.021683	0.1	0.219899
26.023350	0.1	0.218661
26.025017	0.1	0.215396
26.026683	0.1	0.211881
26.028350	0.1	0.210186
26.030017	0.1	0.210623
26.031683	0.1	0.212365
26.033350	0.1	0.214498
26.035017	0.1	0.215932
26.036683	0.1	0.216002
26.038350	0.1	0.215052
26.040017	0.1	0.213431
26.041683	0.1	0.211475
26.043350	0.1	0.210460
26.045017	0.1	0.211624
26.046683	0.1	0.214488
26.048350	0.1	0.217096
26.050017	0.1	0.217585
26.051683	0.1	0.215606
26.053350	0.1	0.212444
26.055017	0.1	0.210037
26.056683	0.1	0.209939
26.058350	0.1	0.212011
26.060017	0.1	0.214386
26.061683	0.1	0.215643
26.063350	0.1	0.216267
26.065017	0.1	0.217492
26.066683	0.1	0.219541
26.068350	0.1	0.221739
26.070017	0.1	0.223522
26.071683	0.1	0.224803
26.073350	0.1	0.226283
26.075017	0.1	0.229399
26.076683	0.1	0.234446
26.078350	0.1	0.239327
26.080017	0.1	0.241655
26.081683	0.1	0.241231
26.083350	0.1	0.239699
26.085017	0.1	0.238726
26.086683	0.1	0.238959
26.088350	0.1	0.239853
26.090017	0.1	0.240477
26.091683	0.1	0.240318
26.093350	0.1	0.239350
26.095017	0.1	0.238004
26.096683	0.1	0.236938
26.098350	0.1	0.237050
26.100017	0.1	0.239238
26.101683	0.1	0.243257
26.103350	0.1	0.247811
26.105017	0.1	0.252319
26.106683	0.1	0.257064
26.108350	0.1	0.261846
26.110017	0.1	0.265744
26.111683	0.1	0.267806
26.113350	0.1	0.267560
26.115017	0.1	0.265697
26.116683	0.1	0.263806
26.118350	0.1	0.262964
26.120017	0.1	0.263178
26.121683	0.1	0.264184
26.123350	0.1	0.265650
26.125017	0.1	0.267169
26.126683	0.1	0.268640
26.128350	0.1	0.270116
26.130017	0.1	0.271224
26.131683	0.1	0.271960
26.133350	0.1	0.273618
26.135017	0.1	0.277464
26.136683	0.1	0.283043
26.138350	0.1	0.289069
26.140017	0.1	0.295141
26.141683	0.1	0.301818
26.143350	0.1	0.309353
26.145017	0.1	0.316952
26.146683	0.1	0.323374
26.148350	0.1	0.327951
26.150017	0.1	0.330750
26.151683	0.1	0.332058
26.153350	0.1	0.332459
26.155017	0.1	0.332994
26.156683	0.1	0.335006
26.158350	0.1	0.339127
26.160017	0.1	0.344366
26.161683	0.1	0.349088
26.163350	0.1	0.352873
26.165017	0.1	0.356301
26.166683	0.1	0.359626
26.168350	0.1	0.362857
26.170017	0.1	0.366499
26.171683	0.1	0.371244
26.173350	0.1	0.377544
26.175017	0.1	0.385172
26.176683	0.1	0.393488
26.178350	0.1	0.402159
26.180017	0.1	0.410471
26.181683	0.1	0.417624
26.183350	0.1	0.424744
26.185017	0.1	0.433964
26.186683	0.1	0.445200
26.188350	0.1	0.456204
26.190017	0.1	0.465610
26.191683	0.1	0.474453
26.193350	0.1	0.484353
26.195017	0.1	0.495333
26.196683	0.1	0.506188
26.198350	0.1	0.516479
26.200017	0.1	0.527147
26.201683	0.1	0.539101
26.203350	0.1	0.552363
26.205017	0.1	0.566831
26.206683	0.1	0.582580
26.208350	0.1	0.598952
26.210017	0.1	0.614487
26.211683	0.1	0.627898
26.213350	0.1	0.638883
26.215017	0.1	0.648494
26.216683	0.1	0.658957
26.218350	0.1	0.672499
26.220017	0.1	0.689793
26.221683	0.1	0.709472
26.223350	0.1	0.729393
26.225017	0.1	0.748564
26.226683	0.1	0.767666
26.228350	0.1	0.787852
26.230017	0.1	0.809277
26.231683	0.1	0.831364
26.233350	0.1	0.854023
26.235017	0.1	0.877446
26.236683	0.1	0.901371
26.238350	0.1	0.925516
26.240017	0.1	0.949847
26.241683	0.1	0.973917
26.243350	0.1	0.996804
26.245017	0.1	1.017903
26.246683	0.1	1.037065
26.248350	0.1	1.054630
26.250017	0.1	1.071678
26.251683	0.1	1.089377
26.253350	0.1	1.107827
26.255017	0.1	1.126146
26.256683	0.1	1.143427
26.258350	0.1	1.159008
26.260017	0.1	1.172251
26.261683	0.1	1.183068
26.263350	0.1	1.192293
26.265017	0.1	1.201103
26.266683	0.1	1.210570
26.268350	0.1	1.221504
26.270017	0.1	1.233839
26.271683	0.1	1.246119
26.273350	0.1	1.255940
26.275017	0.1	1.260955
26.276683	0.1	1.259772
26.278350	0.1	1.252647
26.280017	0.1	1.241728
26.281683	0.1	1.229909
26.283350	0.1	1.218556
26.285017	0.1	1.206985
26.286683	0.1	1.194025
26.288350	0.1	1.178938
26.290017	0.1	1.161383
26.291683	0.1	1.142090
26.293350	0.1	1.122910
26.295017	0.1	1.105210
26.296683	0.1	1.088725
26.298350	0.1	1.071854
26.300017	0.1	1.052730
26.301683	0.1	1.030513
26.303350	0.1	1.005665
26.305017	0.1	0.979323
26.306683	0.1	0.953092
26.308350	0.1	0.928459
26.310017	0.1	0.905283
26.311683	0.1	0.882065
26.313350	0.1	0.857906
26.315017	0.1	0.832858
26.316683	0.1	0.806819
26.318350	0.1	0.780127
26.320017	0.1	0.753980
26.321683	0.1	0.728886
26.323350	0.1	0.704317
26.325017	0.1	0.680462
26.326683	0.1	0.658655
26.328350	0.1	0.639632
26.330017	0.1	0.622729
26.331683	0.1	0.607092
26.333350	0.1	0.591823
26.335017	0.1	0.575553
26.336683	0.1	0.557587
26.338350	0.1	0.538314
26.340017	0.1	0.518137
26.341683	0.1	0.497880
26.343350	0.1	0.479491
26.345017	0.1	0.464092
26.346683	0.1	0.450057
26.348350	0.1	0.435119
26.350017	0.1	0.419877
26.351683	0.1	0.407319
26.353350	0.1	0.399207
26.355017	0.1	0.393772
26.356683	0.1	0.387551
26.358350	0.1	0.379025
26.360017	0.1	0.369078
26.361683	0.1	0.358713
26.363350	0.1	0.348459
26.365017	0.1	0.338992
26.366683	0.1	0.330531
26.368350	0.1	0.322210
26.370017	0.1	0.312910
26.371683	0.1	0.302074
26.373350	0.1	0.289772
26.375017	0.1	0.276808
26.376683	0.1	0.264682
26.378350	0.1	0.255201
26.380017	0.1	0.249622
26.381683	0.1	0.247466
26.383350	0.1	0.246731
26.385017	0.1	0.245990
26.386683	0.1	0.245222
26.388350	0.1	0.244379
26.390017	0.1	0.242707
26.391683	0.1	0.239653
26.393350	0.1	0.235909
26.395017	0.1	0.233185
26.396683	0.1	0.232835
26.398350	0.1	0.234847
26.400017	0.1	0.237832
26.401683	0.1	0.239881
26.403350	0.1	0.240020
26.405017	0.1	0.238870
26.406683	0.1	0.237650
26.408350	0.1	0.236300
26.410017	0.1	0.233119
26.411683	0.1	0.226987
26.413350	0.1	0.219201
26.415017	0.1	0.212421
26.416683	0.1	0.208681
26.418350	0.1	0.208193
26.420017	0.1	0.209226
26.421683	0.1	0.209403
26.423350	0.1	0.207573
26.425017	0.1	0.204341
26.426683	0.1	0.201329
26.428350	0.1	0.199857
26.430017	0.1	0.200351
26.431683	0.1	0.202521
26.433350	0.1	0.205222
26.435017	0.1	0.206865
26.436683	0.1	0.206768
26.438350	0.1	0.205454
26.440017	0.1	0.203932
26.441683	0.1	0.202772
26.443350	0.1	0.202060
26.445017	0.1	0.202605
26.446683	0.1	0.205631
26.448350	0.1	0.211033
26.450017	0.1	0.217175
26.451683	0.1	0.221794
26.453350	0.1	0.222875
26.455017	0.1	0.219741
26.456683	0.1	0.213492
26.458350	0.1	0.206158
26.460017	0.1	0.199126
26.461683	0.1	0.192951
26.463350	0.1	0.188746
26.465017	0.1	0.188332
26.466683	0.1	0.192486
26.468350	0.1	0.199480
26.470017	0.1	0.205804
26.471683	0.1	0.208756
26.473350	0.1	0.208570
26.475017	0.1	0.207969
26.476683	0.1	0.209394
26.478350	0.1	0.212975
26.480017	0.1	0.217371
26.481683	0.1	0.221520
26.483350	0.1	0.224910
26.485017	0.1	0.226935
26.486683	0.1	0.226833
26.488350	0.1	0.224863
26.490017	0.1	0.222553
26.491683	0.1	0.220765
26.493350	0.1	0.218567
26.495017	0.1	0.214730
26.496683	0.1	0.209827
26.498350	0.1	0.206190
26.500017	0.1	0.205589
26.501683	0.1	0.208174
26.503350	0.1	0.213385
26.505017	0.1	0.220328
26.506683	0.1	0.227802
26.508350	0.1	0.234512
26.510017	0.1	0.239066
26.511683	0.1	0.240537
26.513350	0.1	0.239429
26.515017	0.1	0.237417
26.516683	0.1	0.236300
26.518350	0.1	0.237105
26.520017	0.1	0.239192
26.521683	0.1	0.240174
26.523350	0.1	0.238018
26.525017	0.1	0.233282
26.526683	0.1	0.228933
26.528350	0.1	0.227778
26.530017	0.1	0.229757
26.531683	0.1	0.232025
26.533350	0.1	0.232304
26.535017	0.1	0.231122
26.536683	0.1	0.229781
26.538350	0.1	0.227848
26.540017	0.1	0.224630
26.541683	0.1	0.221441
26.543350	0.1	0.220253
26.545017	0.1	0.221226
26.546683	0.1	0.222865
26.548350	0.1	0.223331
26.550017	0.1	0.221902
26.551683	0.1	0.219997
26.553350	0.1	0.219382
26.555017	0.1	0.219848
26.556683	0.1	0.220132
26.558350	0.1	0.219839
26.560017	0.1	0.219219
26.561683	0.1	0.218232
26.563350	0.1	0.216812
26.565017	0.1	0.215266
26.566683	0.1	0.213399
26.568350	0.1	0.210162
26.570017	0.1	0.205538
26.571683	0.1	0.201701
26.573350	0.1	0.200830
26.575017	0.1	0.202842
26.576683	0.1	0.206074
26.578350	0.1	0.209231
26.580017	0.1	0.212234
26.581683	0.1	0.215140
26.583350	0.1	0.216691
26.585017	0.1	0.215298
26.586683	0.1	0.211210
26.588350	0.1	0.206721
26.590017	0.1	0.204477
26.591683	0.1	0.205683
26.593350	0.1	0.209408
26.595017	0.1	0.213371
26.596683	0.1	0.215438
26.598350	0.1	0.214782
26.600017	0.1	0.212314
26.601683	0.1	0.209855
26.603350	0.1	0.208430
26.605017	0.1	0.207829
26.606683	0.1	0.207629
26.608350	0.1	0.207708
26.610017	0.1	0.208048
26.611683	0.1	0.208411
26.613350	0.1	0.208109
26.615017	0.1	0.206856
26.616683	0.1	0.205738
26.618350	0.1	0.206167
26.620017	0.1	0.208565
26.621683	0.1	0.212290
26.623350	0.1	0.215876
26.625017	0.1	0.218083
26.626683	0.1	0.218791
26.628350	0.1	0.218283
26.630017	0.1	0.217012
26.631683	0.1	0.216537
26.633350	0.1	0.218526
26.635017	0.1	0.222409
26.636683	0.1	0.225552
26.638350	0.1	0.226325
26.640017	0.1	0.225776
26.641683	0.1	0.225762
26.643350	0.1	0.226609
26.645017	0.1	0.227168
26.646683	0.1	0.226381
26.648350	0.1	0.224481
26.650017	0.1	0.222553
26.651683	0.1	0.221217
26.653350	0.1	0.220244
26.655017	0.1	0.219503
26.656683	0.1	0.219857
26.658350	0.1	0.222693
26.660017	0.1	0.228593
26.661683	0.1	0.236309
26.663350	0.1	0.243667
26.665017	0.1	0.249622
26.666683	0.1	0.254242
26.668350	0.1	0.257445
26.670017	0.1	0.259294
26.671683	0.1	0.260416
26.673350	0.1	0.261301
26.675017	0.1	0.262018
26.676683	0.1	0.262694
26.678350	0.1	0.263494
26.680017	0.1	0.264701
26.681683	0.1	0.266931
26.683350	0.1	0.270410
26.685017	0.1	0.274223
26.686683	0.1	0.277264
26.688350	0.1	0.279145
26.690017	0.1	0.280254
26.691683	0.1	0.281576
26.693350	0.1	0.283848
26.695017	0.1	0.286824
26.696683	0.1	0.290144
26.698350	0.1	0.293748
26.700017	0.1	0.297404
26.701683	0.1	0.301339
26.703350	0.1	0.306396
26.705017	0.1	0.312496
26.706683	0.1	0.318307
26.708350	0.1	0.323113
26.710017	0.1	0.327812
26.711683	0.1	0.334303
26.713350	0.1	0.344035
26.715017	0.1	0.356506
26.716683	0.1	0.369307
26.718350	0.1	0.380087
26.720017	0.1	0.388403
26.721683	0.1	0.395784
26.723350	0.1	0.404227
26.725017	0.1	0.414234
26.726683	0.1	0.424916
26.728350	0.1	0.435724
26.730017	0.1	0.446662
26.731683	0.1	0.457698
26.733350	0.1	0.469023
26.735017	0.1	0.481005
26.736683	0.1	0.493624
26.738350	0.1	0.506989
26.740017	0.1	0.521834
26.741683	0.1	0.538207
26.743350	0.1	0.554663
26.745017	0.1	0.569844
26.746683	0.1	0.583441
26.748350	0.1	0.595776
26.750017	0.1	0.608112
26.751683	0.1	0.622724
26.753350	0.1	0.641053
26.755017	0.1	0.662138
26.756683	0.1	0.683302
26.758350	0.1	0.702036
26.760017	0.1	0.718110
26.761683	0.1	0.733854
26.763350	0.1	0.751801
26.765017	0.1	0.773491
26.766683	0.1	0.799750
26.768350	0.1	0.829776
26.770017	0.1	0.861459
26.771683	0.1	0.893120
26.773350	0.1	0.923071
26.775017	0.1	0.949614
26.776683	0.1	0.973265
26.778350	0.1	0.996888
26.780017	0.1	1.023374
26.781683	0.1	1.054099
26.783350	0.1	1.088893
26.785017	0.1	1.126844
26.786683	0.1	1.167380
26.788350	0.1	1.210640
26.790017	0.1	1.256624
26.791683	0.1	1.304331
26.793350	0.1	1.351982
26.795017	0.1	1.398060
26.796683	0.1	1.442870
26.798350	0.1	1.488649
26.800017	0.1	1.537111
26.801683	0.1	1.587789
26.803350	0.1	1.639123
26.805017	0.1	1.690248
26.806683	0.1	1.741676
26.808350	0.1	1.794719
26.810017	0.1	1.850077
26.811683	0.1	1.907297
26.813350	0.1	1.965854
26.815017	0.1	2.026176
26.816683	0.1	2.089152
26.818350	0.1	2.155071
26.820017	0.1	2.223621
26.821683	0.1	2.294420
26.823350	0.1	2.366523
26.825017	0.1	2.437891
26.826683	0.1	2.506422
26.828350	0.1	2.571256
26.830017	0.1	2.632514
26.831683	0.1	2.690689
26.833350	0.1	2.746708
26.835017	0.1	2.802317
26.836683	0.1	2.859095
26.838350	0.1	2.916511
26.840017	0.1	2.972190
26.841683	0.1	3.023976
26.843350	0.1	3.070920
26.845017	0.1	3.113002
26.846683	0.1	3.150199
26.848350	0.1	3.181985
26.850017	0.1	3.208383
26.851683	0.1	3.230516
26.853350	0.1	3.249659
26.855017	0.1	3.266418
26.856683	0.1	3.280509
26.858350	0.1	3.290833
26.860017	0.1	3.296249
26.861683	0.1	3.296421
26.863350	0.1	3.291550
26.865017	0.1	3.281380
26.866683	0.1	3.265212
26.868350	0.1	3.242875
26.870017	0.1	3.215177
26.871683	0.1	3.183433
26.873350	0.1	3.148359
26.875017	0.1	3.110184
26.876683	0.1	3.069737
26.878350	0.1	3.027702
26.880017	0.1	2.983515
26.881683	0.1	2.936441
26.883350	0.1	2.886681
26.885017	0.1	2.835020
26.886683	0.1	2.782149
26.888350	0.1	2.728468
26.890017	0.1	2.673636
26.891683	0.1	2.616914
26.893350	0.1	2.558799
26.895017	0.1	2.501346
26.896683	0.1	2.445644
26.898350	0.1	2.390584
26.900017	0.1	2.334756
26.901683	0.1	2.278201
26.903350	0.1	2.222625
26.905017	0.1	2.170126
26.906683	0.1	2.121413
26.908350	0.1	2.076053
26.910017	0.1	2.034204
26.911683	0.1	1.996402
26.913350	0.1	1.961789
26.915017	0.1	1.928462
26.916683	0.1	1.895661
26.918350	0.1	1.864443
26.920017	0.1	1.836200
26.921683	0.1	1.811753
26.923350	0.1	1.790752
26.925017	0.1	1.771012
26.926683	0.1	1.750095
26.928350	0.1	1.728144
26.930017	0.1	1.707543
26.931683	0.1	1.690080
26.933350	0.1	1.676264
26.935017	0.1	1.666532
26.936683	0.1	1.660869
26.938350	0.1	1.657736
26.940017	0.1	1.655123
26.941683	0.1	1.651836
26.943350	0.1	1.646741
26.945017	0.1	1.638373
26.946683	0.1	1.626336
26.948350	0.1	1.611891
26.950017	0.1	1.596455
26.951683	0.1	1.580422
26.953350	0.1	1.563588
26.955017	0.1	1.546219
26.956683	0.1	1.529050
26.958350	0.1	1.512328
26.960017	0.1	1.495783
26.961683	0.1	1.479709
26.963350	0.1	1.464854
26.965017	0.1	1.450679
26.966683	0.1	1.435108
26.968350	0.1	1.416425
26.970017	0.1	1.394390
26.971683	0.1	1.370008
26.973350	0.1	1.344765
26.975017	0.1	1.319251
26.976683	0.1	1.292923
26.978350	0.1	1.265481
26.980017	0.1	1.237676
26.981683	0.1	1.210691
26.983350	0.1	1.185862
26.985017	0.1	1.164437
26.986683	0.1	1.146332
26.988350	0.1	1.129932
26.990017	0.1	1.113317
26.991683	0.1	1.094765
26.993350	0.1	1.073251
26.995017	0.1	1.049549
26.996683	0.1	1.025740
26.998350	0.1	1.003332
27.000017	0.1	0.982219
27.001683	0.1	0.961544
27.003350	0.1	0.941320
27.005017	0.1	0.922289
27.006683	0.1	0.904622
27.008350	0.1	0.888086
27.010017	0.1	0.872719
27.011683	0.1	0.858461
27.013350	0.1	0.845157
27.015017	0.1	0.833282
27.016683	0.1	0.823294
27.018350	0.1	0.814041
27.020017	0.1	0.803545
27.021683	0.1	0.791391
27.023350	0.1	0.778795
27.025017	0.1	0.767088
27.026683	0.1	0.757868
27.028350	0.1	0.752988
27.030017	0.1	0.752481
27.031683	0.1	0.753677
27.033350	0.1	0.753538
27.035017	0.1	0.750772
27.036683	0.1	0.745784
27.038350	0.1	0.739852
27.040017	0.1	0.734306
27.041683	0.1	0.730194
27.043350	0.1	0.728378
27.045017	0.1	0.729021
27.046683	0.1	0.731018
27.048350	0.1	0.732569
27.050017	0.1	0.732536
27.051683	0.1	0.731186
27.053350	0.1	0.729486
27.055017	0.1	0.727884
27.056683	0.1	0.726557
27.058350	0.1	0.726180
27.060017	0.1	0.727107
27.061683	0.1	0.729263
27.063350	0.1	0.733333
27.065017	0.1	0.740094
27.066683	0.1	0.748471
27.068350	0.1	0.756071
27.070017	0.1	0.761934
27.071683	0.1	0.767475
27.073350	0.1	0.774236
27.075017	0.1	0.781789
27.076683	0.1	0.788434
27.078350	0.1	0.793324
27.080017	0.1	0.797352
27.081683	0.1	0.801669
27.083350	0.1	0.805832
27.085017	0.1	0.808691
27.086683	0.1	0.811098
27.088350	0.1	0.815573
27.090017	0.1	0.823298
27.091683	0.1	0.833208
27.093350	0.1	0.843471
27.095017	0.1	0.852495
27.096683	0.1	0.859634
27.098350	0.1	0.865697
27.100017	0.1	0.871872
27.101683	0.1	0.878260
27.103350	0.1	0.884500
27.105017	0.1	0.890736
27.106683	0.1	0.897096
27.108350	0.1	0.903294
27.110017	0.1	0.909884
27.111683	0.1	0.918428
27.113350	0.1	0.929609
27.115017	0.1	0.942433
27.116683	0.1	0.955244
27.118350	0.1	0.966438
27.120017	0.1	0.974969
27.121683	0.1	0.981153
27.123350	0.1	0.986885
27.125017	0.1	0.994545
27.126683	0.1	1.005172
27.128350	0.1	1.017754
27.130017	0.1	1.030727
27.131683	0.1	1.043752
27.133350	0.1	1.057526
27.135017	0.1	1.072227
27.136683	0.1	1.087328
27.138350	0.1	1.103049
27.140017	0.1	1.120521
27.141683	0.1	1.139729
27.143350	0.1	1.158924
27.145017	0.1	1.176912
27.146683	0.1	1.194472
27.148350	0.1	1.213239
27.150017	0.1	1.234356
27.151683	0.1	1.257807
27.153350	0.1	1.283125
27.155017	0.1	1.310576
27.156683	0.1	1.340741
27.158350	0.1	1.373687
27.160017	0.1	1.408793
27.161683	0.1	1.444733
27.163350	0.1	1.480198
27.165017	0.1	1.515355
27.166683	0.1	1.551942
27.168350	0.1	1.591649
27.170017	0.1	1.634690
27.171683	0.1	1.679640
27.173350	0.1	1.725052
27.175017	0.1	1.770961
27.176683	0.1	1.818351
27.178350	0.1	1.868499
27.180017	0.1	1.922767
27.181683	0.1	1.981300
27.183350	0.1	2.042507
27.185017	0.1	2.105027
27.186683	0.1	2.169143
27.188350	0.1	2.235677
27.190017	0.1	2.304944
27.191683	0.1	2.376819
27.193350	0.1	2.451255
27.195017	0.1	2.529025
27.196683	0.1	2.611293
27.198350	0.1	2.698409
27.200017	0.1	2.790228
27.201683	0.1	2.887202
27.203350	0.1	2.990030
27.205017	0.1	3.098976
27.206683	0.1	3.213785
27.208350	0.1	3.333776
27.210017	0.1	3.458639
27.211683	0.1	3.589406
27.213350	0.1	3.727651
27.215017	0.1	3.873557
27.216683	0.1	4.025213
27.218350	0.1	4.180027
27.220017	0.1	4.336722
27.221683	0.1	4.495960
27.223350	0.1	4.659332
27.225017	0.1	4.828009
27.226683	0.1	5.002189
27.228350	0.1	5.181893
27.230017	0.1	5.368195
27.231683	0.1	5.563237
27.233350	0.1	5.768370
27.235017	0.1	5.982663
27.236683	0.1	6.203917
27.238350	0.1	6.430675
27.240017	0.1	6.662165
27.241683	0.1	6.896728
27.243350	0.1	7.131756
27.245017	0.1	7.365169
27.246683	0.1	7.595904
27.248350	0.1	7.823673
27.250017	0.1	8.049221
27.251683	0.1	8.273209
27.253350	0.1	8.494924
27.255017	0.1	8.713403
27.256683	0.1	8.928468
27.258350	0.1	9.139879
27.260017	0.1	9.346060
27.261683	0.1	9.544250
27.263350	0.1	9.732018
27.265017	0.1	9.907940
27.266683	0.1	10.071392
27.268350	0.1	10.222755
27.270017	0.1	10.363008
27.271683	0.1	10.492411
27.273350	0.1	10.610195
27.275017	0.1	10.715267
27.276683	0.1	10.806373
27.278350	0.1	10.882034
27.280017	0.1	10.941098
27.281683	0.1	10.983925
27.283350	0.1	11.012540
27.285017	0.1	11.029220
27.286683	0.1	11.035255
27.288350	0.1	11.030813
27.290017	0.1	11.015539
27.291683	0.1	10.989141
27.293350	0.1	10.951660
27.295017	0.1	10.903184
27.296683	0.1	10.843207
27.298350	0.1	10.771481
27.300017	0.1	10.689879
27.301683	0.1	10.601929
27.303350	0.1	10.510506
27.305017	0.1	10.416936
27.306683	0.1	10.322016
27.308350	0.1	10.226462
27.310017	0.1	10.129828
27.311683	0.1	10.030363
27.313350	0.1	9.927442
27.315017	0.1	9.823237
27.316683	0.1	9.721257
27.318350	0.1	9.624548
27.320017	0.1	9.534480
27.321683	0.1	9.449949
27.323350	0.1	9.368598
27.325017	0.1	9.288373
27.326683	0.1	9.208205
27.328350	0.1	9.128731
27.330017	0.1	9.052069
27.331683	0.1	8.980287
27.333350	0.1	8.914452
27.335017	0.1	8.854098
27.336683	0.1	8.797240
27.338350	0.1	8.742167
27.340017	0.1	8.688667
27.341683	0.1	8.636601
27.343350	0.1	8.584410
27.345017	0.1	8.529881
27.346683	0.1	8.472041
27.348350	0.1	8.412129
27.350017	0.1	8.352064
27.351683	0.1	8.292063
27.353350	0.1	8.230344
27.355017	0.1	8.164765
27.356683	0.1	8.094069
27.358350	0.1	8.017235
27.360017	0.1	7.932950
27.361683	0.1	7.840423
27.363350	0.1	7.739272
27.365017	0.1	7.628887
27.366683	0.1	7.509491
27.368350	0.1	7.382706
27.370017	0.1	7.249685
27.371683	0.1	7.110331
27.373350	0.1	6.964845
27.375017	0.1	6.814115
27.376683	0.1	6.658267
27.378350	0.1	6.496282
27.380017	0.1	6.327801
27.381683	0.1	6.154068
27.383350	0.1	5.976320
27.385017	0.1	5.794810
27.386683	0.1	5.609733
27.388350	0.1	5.421401
27.390017	0.1	5.229954
27.391683	0.1	5.036225
27.393350	0.1	4.841918
27.395017	0.1	4.648259
27.396683	0.1	4.455424
27.398350	0.1	4.263292
27.400017	0.1	4.072520
27.401683	0.1	3.885059
27.403350	0.1	3.702957
27.405017	0.1	3.526551
27.406683	0.1	3.354521
27.408350	0.1	3.185566
27.410017	0.1	3.019157
27.411683	0.1	2.855132
27.413350	0.1	2.694470
27.415017	0.1	2.539665
27.416683	0.1	2.392563
27.418350	0.1	2.253149
27.420017	0.1	2.121176
27.421683	0.1	1.997156
27.423350	0.1	1.880773
27.425017	0.1	1.770183
27.426683	0.1	1.663668
27.428350	0.1	1.561199
27.430017	0.1	1.464537
27.431683	0.1	1.375349
27.433350	0.1	1.292941
27.435017	0.1	1.215292
27.436683	0.1	1.141708
27.438350	0.1	1.072665
27.440017	0.1	1.008119
27.441683	0.1	0.947574
27.443350	0.1	0.890763
27.445017	0.1	0.837171
27.446683	0.1	0.785980
27.448350	0.1	0.737202
27.450017	0.1	0.691600
27.451683	0.1	0.649504
27.453350	0.1	0.610687
27.455017	0.1	0.575227
27.456683	0.1	0.543562
27.458350	0.1	0.515967
27.460017	0.1	0.493061
27.461683	0.1	0.475761
27.463350	0.1	0.463007
27.465017	0.1	0.451091
27.466683	0.1	0.436706
27.468350	0.1	0.419202
27.470017	0.1	0.400296
27.471683	0.1	0.383062
27.473350	0.1	0.369959
27.475017	0.1	0.361092
27.476683	0.1	0.354839
27.478350	0.1	0.349036
27.480017	0.1	0.341651
27.481683	0.1	0.331784
27.483350	0.1	0.320170
27.485017	0.1	0.308743
27.486683	0.1	0.300021
27.488350	0.1	0.295783
27.490017	0.1	0.295481
27.491683	0.1	0.296677
27.493350	0.1	0.297478
27.495017	0.1	0.297586
27.496683	0.1	0.297138
27.498350	0.1	0.295886
27.500017	0.1	0.293343
27.501683	0.1	0.289143
27.503350	0.1	0.283280
27.505017	0.1	0.276580
27.506683	0.1	0.271075
27.508350	0.1	0.268547
27.510017	0.1	0.268403
27.511683	0.1	0.268552
27.513350	0.1	0.267942
27.515017	0.1	0.267229
27.516683	0.1	0.267108
27.518350	0.1	0.267318
27.520017	0.1	0.267690
27.521683	0.1	0.268384
27.523350	0.1	0.268528
27.525017	0.1	0.267150
27.526683	0.1	0.265059
27.528350	0.1	0.263406
27.530017	0.1	0.261539
27.531683	0.1	0.258284
27.533350	0.1	0.254172
27.535017	0.1	0.250763
27.536683	0.1	0.249017
27.538350	0.1	0.249329
27.540017	0.1	0.251457
27.541683	0.1	0.254009
27.543350	0.1	0.255555
27.545017	0.1	0.255937
27.546683	0.1	0.255769
27.548350	0.1	0.255103
27.550017	0.1	0.253567
27.551683	0.1	0.251322
27.553350	0.1	0.248970
27.555017	0.1	0.247261
27.556683	0.1	0.246968
27.558350	0.1	0.247923
27.560017	0.1	0.248607
27.561683	0.1	0.247625
27.563350	0.1	0.245031
27.565017	0.1	0.242079
27.566683	0.1	0.239979
27.568350	0.1	0.238954
27.570017	0.1	0.238689
27.571683	0.1	0.239005
27.573350	0.1	0.239578
27.575017	0.1	0.239438
27.576683	0.1	0.237534
27.578350	0.1	0.233944
27.580017	0.1	0.229855
27.581683	0.1	0.226195
27.583350	0.1	0.223406
27.585017	0.1	0.222195
27.586683	0.1	0.222693
27.588350	0.1	0.223196
27.590017	0.1	0.221604
27.591683	0.1	0.217720
27.593350	0.1	0.212733
27.595017	0.1	0.208062
27.596683	0.1	0.205170
27.598350	0.1	0.204705
27.600017	0.1	0.205981
27.601683	0.1	0.207741
27.603350	0.1	0.208598
27.605017	0.1	0.207676
27.606683	0.1	0.205450
27.608350	0.1	0.203243
27.610017	0.1	0.201943
27.611683	0.1	0.201254
27.613350	0.1	0.199983
27.615017	0.1	0.197282
27.616683	0.1	0.193506
27.618350	0.1	0.189738
27.620017	0.1	0.186875
27.621683	0.1	0.185212
27.623350	0.1	0.184691
27.625017	0.1	0.185105
27.626683	0.1	0.185752
27.628350	0.1	0.185287
27.630017	0.1	0.182684
27.631683	0.1	0.178465
27.633350	0.1	0.174735
27.635017	0.1	0.173566
27.636683	0.1	0.175396
27.638350	0.1	0.179098
27.640017	0.1	0.182828
27.641683	0.1	0.185049
27.643350	0.1	0.185492
27.645017	0.1	0.184602
27.646683	0.1	0.182670
27.648350	0.1	0.180029
27.650017	0.1	0.177324
27.651683	0.1	0.175331
27.653350	0.1	0.174828
27.655017	0.1	0.176271
27.656683	0.1	0.179210
27.658350	0.1	0.182455
27.660017	0.1	0.185245
27.661683	0.1	0.187783
27.663350	0.1	0.190032
27.665017	0.1	0.190907
27.666683	0.1	0.189906
27.668350	0.1	0.188351
27.670017	0.1	0.187689
27.671683	0.1	0.188029
27.673350	0.1	0.188267
27.675017	0.1	0.187038
27.676683	0.1	0.184239
27.678350	0.1	0.181100
27.680017	0.1	0.178325
27.681683	0.1	0.175741
27.683350	0.1	0.174046
27.685017	0.1	0.175284
27.686683	0.1	0.180844
27.688350	0.1	0.189878
27.690017	0.1	0.199857
27.691683	0.1	0.208477
27.693350	0.1	0.215038
27.695017	0.1	0.219974
27.696683	0.1	0.223145
27.698350	0.1	0.223517
27.700017	0.1	0.221012
27.701683	0.1	0.217669
27.703350	0.1	0.216262
27.705017	0.1	0.218409
27.706683	0.1	0.223992
27.708350	0.1	0.231536
27.710017	0.1	0.238717
27.711683	0.1	0.243480
27.713350	0.1	0.245506
27.715017	0.1	0.246176
27.716683	0.1	0.247094
27.718350	0.1	0.249012
27.720017	0.1	0.252184
27.721683	0.1	0.256533
27.723350	0.1	0.261562
27.725017	0.1	0.267224
27.726683	0.1	0.274442
27.728350	0.1	0.284137
27.730017	0.1	0.296398
27.731683	0.1	0.310144
27.733350	0.1	0.322969
27.735017	0.1	0.332696
27.736683	0.1	0.339686
27.738350	0.1	0.346098
27.740017	0.1	0.352981
27.741683	0.1	0.359756
27.743350	0.1	0.365884
27.745017	0.1	0.371896
27.746683	0.1	0.379034
27.748350	0.1	0.388445
27.750017	0.1	0.400478
27.751683	0.1	0.414229
27.753350	0.1	0.428534
27.755017	0.1	0.442830
27.756683	0.1	0.456315
27.758350	0.1	0.467459
27.760017	0.1	0.474956
27.761683	0.1	0.478881
27.763350	0.1	0.480800
27.765017	0.1	0.482318
27.766683	0.1	0.483925
27.768350	0.1	0.485871
27.770017	0.1	0.488842
27.771683	0.1	0.493443
27.773350	0.1	0.499785
27.775017	0.1	0.507436
27.776683	0.1	0.515613
27.778350	0.1	0.523916
27.780017	0.1	0.532558
27.781683	0.1	0.541043
27.783350	0.1	0.547669
27.785017	0.1	0.551068
27.786683	0.1	0.551441
27.788350	0.1	0.549676
27.790017	0.1	0.546146
27.791683	0.1	0.540712
27.793350	0.1	0.533271
27.795017	0.1	0.524307
27.796683	0.1	0.515301
27.798350	0.1	0.507957
27.800017	0.1	0.503166
27.801683	0.1	0.500535
27.803350	0.1	0.498584
27.805017	0.1	0.495636
27.806683	0.1	0.489950
27.808350	0.1	0.479561
27.810017	0.1	0.464618
27.811683	0.1	0.448632
27.813350	0.1	0.435151
27.815017	0.1	0.425116
27.816683	0.1	0.418085
27.818350	0.1	0.412916
27.820017	0.1	0.407398
27.821683	0.1	0.399817
27.823350	0.1	0.390648
27.825017	0.1	0.381679
27.826683	0.1	0.374182
27.828350	0.1	0.368236
27.830017	0.1	0.363085
27.831683	0.1	0.357698
27.833350	0.1	0.351532
27.835017	0.1	0.345293
27.836683	0.1	0.340175
27.838350	0.1	0.336259
27.840017	0.1	0.332571
27.841683	0.1	0.327979
27.843350	0.1	0.321893
27.845017	0.1	0.314615
27.846683	0.1	0.306764
27.848350	0.1	0.299159
27.850017	0.1	0.293097
27.851683	0.1	0.289278
27.853350	0.1	0.287383
27.855017	0.1	0.287271
27.856683	0.1	0.289199
27.858350	0.1	0.292463
27.860017	0.1	0.295034
27.861683	0.1	0.295201
27.863350	0.1	0.293069
27.865017	0.1	0.290191
27.866683	0.1	0.288161
27.868350	0.1	0.288123
27.870017	0.1	0.290689
27.871683	0.1	0.295695
27.873350	0.1	0.302652
27.875017	0.1	0.310992
27.876683	0.1	0.319313
27.878350	0.1	0.325735
27.880017	0.1	0.329674
27.881683	0.1	0.332687
27.883350	0.1	0.337032
27.885017	0.1	0.343802
27.886683	0.1	0.352724
27.888350	0.1	0.362191
27.890017	0.1	0.369009
27.891683	0.1	0.370429
27.893350	0.1	0.367179
27.895017	0.1	0.362494
27.896683	0.1	0.358564
27.898350	0.1	0.355602
27.900017	0.1	0.353754
27.901683	0.1	0.353898
27.903350	0.1	0.356380
27.905017	0.1	0.360585
27.906683	0.1	0.365865
27.908350	0.1	0.371384
27.910017	0.1	0.375807
27.911683	0.1	0.378694
27.913350	0.1	0.381200
27.915017	0.1	0.384515
27.916683	0.1	0.388576
27.918350	0.1	0.392473
27.920017	0.1	0.395011
27.921683	0.1	0.395104
27.923350	0.1	0.392795
27.925017	0.1	0.389409
27.926683	0.1	0.386448
27.928350	0.1	0.385023
27.930017	0.1	0.385661
27.931683	0.1	0.387304
27.933350	0.1	0.387789
27.935017	0.1	0.386420
27.936683	0.1	0.384715
27.938350	0.1	0.383924
27.940017	0.1	0.383868
27.941683	0.1	0.384599
27.943350	0.1	0.386364
27.945017	0.1	0.387980
27.946683	0.1	0.387756
27.948350	0.1	0.385214
27.950017	0.1	0.380701
27.951683	0.1	0.374657
27.953350	0.1	0.368408
27.955017	0.1	0.364515
27.956683	0.1	0.364659
27.958350	0.1	0.367975
27.960017	0.1	0.372780
27.961683	0.1	0.378191
27.963350	0.1	0.382611
27.965017	0.1	0.383174
27.966683	0.1	0.378801
27.968350	0.1	0.371672
27.970017	0.1	0.364617
27.971683	0.1	0.359151
27.973350	0.1	0.355663
27.975017	0.1	0.353917
27.976683	0.1	0.353567
27.978350	0.1	0.354266
27.980017	0.1	0.355048
27.981683	0.1	0.354806
27.983350	0.1	0.353325
27.985017	0.1	0.350792
27.986683	0.1	0.347113
27.988350	0.1	0.342326
27.990017	0.1	0.336827
27.991683	0.1	0.331383
27.993350	0.1	0.327514
27.995017	0.1	0.326340
27.996683	0.1	0.326522
27.998350	0.1	0.324883
28.000017	0.1	0.319863
28.001683	0.1	0.313120
28.003350	0.1	0.307439
28.005017	0.1	0.303867
28.006683	0.1	0.301506
28.008350	0.1	0.299355
28.010017	0.1	0.297516
28.011683	0.1	0.296854
28.013350	0.1	0.297739
28.015017	0.1	0.299169
28.016683	0.1	0.299797
28.018350	0.1	0.299639
28.020017	0.1	0.300114
28.021683	0.1	0.302722
28.023350	0.1	0.307607
28.025017	0.1	0.313083
28.026683	0.1	0.316733
28.028350	0.1	0.317204
28.030017	0.1	0.314959
28.031683	0.1	0.311793
28.033350	0.1	0.309488
28.035017	0.1	0.308622
28.036683	0.1	0.308626
28.038350	0.1	0.308403
28.040017	0.1	0.307360
28.041683	0.1	0.306023
28.043350	0.1	0.305446
28.045017	0.1	0.306014
28.046683	0.1	0.306987
28.048350	0.1	0.307024
28.050017	0.1	0.305721
28.051683	0.1	0.304417
28.053350	0.1	0.304598
28.055017	0.1	0.306065
28.056683	0.1	0.307718
28.058350	0.1	0.309083
28.060017	0.1	0.310414
28.061683	0.1	0.311518
28.063350	0.1	0.311350
28.065017	0.1	0.309097
28.066683	0.1	0.304799
28.068350	0.1	0.299416
28.070017	0.1	0.295220
28.071683	0.1	0.294712
28.073350	0.1	0.298154
28.075017	0.1	0.303374
28.076683	0.1	0.307607
28.078350	0.1	0.308258
28.080017	0.1	0.303648
28.081683	0.1	0.294847
28.083350	0.1	0.285567
28.085017	0.1	0.279094
28.086683	0.1	0.276072
28.088350	0.1	0.275206
28.090017	0.1	0.274694
28.091683	0.1	0.273087
28.093350	0.1	0.269767
28.095017	0.1	0.265227
28.096683	0.1	0.260775
28.098350	0.1	0.257413
28.100017	0.1	0.254656
28.101683	0.1	0.251420
28.103350	0.1	0.248300
28.105017	0.1	0.246773
28.106683	0.1	0.246326
28.108350	0.1	0.244663
28.110017	0.1	0.239937
28.111683	0.1	0.231396
28.113350	0.1	0.220081
28.115017	0.1	0.209399
28.116683	0.1	0.202702
28.118350	0.1	0.200300
28.120017	0.1	0.199853
28.121683	0.1	0.199103
28.123350	0.1	0.197790
28.125017	0.1	0.196770
28.126683	0.1	0.195839
28.128350	0.1	0.193957
28.130017	0.1	0.191545
28.131683	0.1	0.190586
28.133350	0.1	0.192309
28.135017	0.1	0.195946
28.136683	0.1	0.199629
28.138350	0.1	0.201752
28.140017	0.1	0.201799
28.141683	0.1	0.200574
28.143350	0.1	0.198958
28.145017	0.1	0.196593
28.146683	0.1	0.193077
28.148350	0.1	0.189347
28.150017	0.1	0.187019
28.151683	0.1	0.187070
28.153350	0.1	0.188882
28.155017	0.1	0.191024
28.156683	0.1	0.192514
28.158350	0.1	0.192607
28.160017	0.1	0.190935
28.161683	0.1	0.188258
28.163350	0.1	0.185715
28.165017	0.1	0.183983
28.166683	0.1	0.183387
28.168350	0.1	0.183587
28.170017	0.1	0.183494
28.171683	0.1	0.182167
28.173350	0.1	0.179317
28.175017	0.1	0.175112
28.176683	0.1	0.170395
28.178350	0.1	0.167103
28.180017	0.1	0.167321
28.181683	0.1	0.171289
28.183350	0.1	0.176439
28.185017	0.1	0.179471
28.186683	0.1	0.179540
28.188350	0.1	0.178749
28.190017	0.1	0.179601
28.191683	0.1	0.183145
28.193350	0.1	0.188714
28.195017	0.1	0.193976
28.196683	0.1	0.196025
28.198350	0.1	0.193873
28.200017	0.1	0.189291
28.201683	0.1	0.184430
28.203350	0.1	0.179945
28.205017	0.1	0.176323
28.206683	0.1	0.174809
28.208350	0.1	0.175973
28.210017	0.1	0.178684
28.211683	0.1	0.181217
28.213350	0.1	0.182809
28.215017	0.1	0.183708
28.216683	0.1	0.184430
28.218350	0.1	0.185510
28.220017	0.1	0.187699
28.221683	0.1	0.191680
28.223350	0.1	0.197138
28.225017	0.1	0.202446
28.226683	0.1	0.205496
28.228350	0.1	0.205105
28.230017	0.1	0.201967
28.231683	0.1	0.197827
28.233350	0.1	0.194041
28.235017	0.1	0.191359
28.236683	0.1	0.190185
28.238350	0.1	0.190879
28.240017	0.1	0.193864
28.241683	0.1	0.198879
28.243350	0.1	0.204658
28.245017	0.1	0.209906
28.246683	0.1	0.214553
28.248350	0.1	0.219881
28.250017	0.1	0.227001
28.251683	0.1	0.235061
28.253350	0.1	0.241944
28.255017	0.1	0.246298
28.256683	0.1	0.247806
28.258350	0.1	0.246535
28.260017	0.1	0.243750
28.261683	0.1	0.242521
28.263350	0.1	0.245492
28.265017	0.1	0.252649
28.266683	0.1	0.262405
28.268350	0.1	0.273325
28.270017	0.1	0.284170
28.271683	0.1	0.293786
28.273350	0.1	0.301646
28.275017	0.1	0.308175
28.276683	0.1	0.313763
28.278350	0.1	0.318172
28.280017	0.1	0.321618
28.281683	0.1	0.325260
28.283350	0.1	0.330186
28.285017	0.1	0.336431
28.286683	0.1	0.343085
28.288350	0.1	0.349116
28.290017	0.1	0.353735
28.291683	0.1	0.356827
28.293350	0.1	0.359649
28.295017	0.1	0.364166
28.296683	0.1	0.371188
28.298350	0.1	0.380208
28.300017	0.1	0.390401
28.301683	0.1	0.400706
28.303350	0.1	0.409856
28.305017	0.1	0.417219
28.306683	0.1	0.423240
28.308350	0.1	0.429028
28.310017	0.1	0.435566
28.311683	0.1	0.442839
28.313350	0.1	0.449847
28.315017	0.1	0.455938
28.316683	0.1	0.461866
28.318350	0.1	0.468926
28.320017	0.1	0.477694
28.321683	0.1	0.488036
28.323350	0.1	0.499394
28.325017	0.1	0.510677
28.326683	0.1	0.520470
28.328350	0.1	0.527957
28.330017	0.1	0.533946
28.331683	0.1	0.540358
28.333350	0.1	0.548013
28.335017	0.1	0.556079
28.336683	0.1	0.563948
28.338350	0.1	0.572209
28.340017	0.1	0.581415
28.341683	0.1	0.591176
28.343350	0.1	0.600345
28.345017	0.1	0.607623
28.346683	0.1	0.612657
28.348350	0.1	0.616843
28.350017	0.1	0.622440
28.351683	0.1	0.630771
28.353350	0.1	0.642026
28.355017	0.1	0.655754
28.356683	0.1	0.670049
28.358350	0.1	0.681807
28.360017	0.1	0.688708
28.361683	0.1	0.690655
28.363350	0.1	0.689379
28.365017	0.1	0.687377
28.366683	0.1	0.687083
28.368350	0.1	0.689924
28.370017	0.1	0.695125
28.371683	0.1	0.700252
28.373350	0.1	0.703260
28.375017	0.1	0.703610
28.376683	0.1	0.701966
28.378350	0.1	0.699228
28.380017	0.1	0.695544
28.381683	0.1	0.690329
28.383350	0.1	0.683237
28.385017	0.1	0.674501
28.386683	0.1	0.664513
28.388350	0.1	0.653886
28.390017	0.1	0.643944
28.391683	0.1	0.636373
28.393350	0.1	0.631828
28.395017	0.1	0.628890
28.396683	0.1	0.624931
28.398350	0.1	0.617956
28.400017	0.1	0.607553
28.401683	0.1	0.594747
28.403350	0.1	0.581271
28.405017	0.1	0.568582
28.406683	0.1	0.557029
28.408350	0.1	0.545895
28.410017	0.1	0.534318
28.411683	0.1	0.522230
28.413350	0.1	0.510551
28.415017	0.1	0.500595
28.416683	0.1	0.492721
28.418350	0.1	0.485899
28.420017	0.1	0.478812
28.421683	0.1	0.470765
28.423350	0.1	0.461373
28.425017	0.1	0.450099
28.426683	0.1	0.436367
28.428350	0.1	0.420045
28.430017	0.1	0.402229
28.431683	0.1	0.385456
28.433350	0.1	0.372101
28.435017	0.1	0.362862
28.436683	0.1	0.356892
28.438350	0.1	0.352231
28.440017	0.1	0.346210
28.441683	0.1	0.336636
28.443350	0.1	0.323141
28.445017	0.1	0.307402
28.446683	0.1	0.291993
28.448350	0.1	0.279276
28.450017	0.1	0.270884
28.451683	0.1	0.266917
28.453350	0.1	0.265334
28.455017	0.1	0.263178
28.456683	0.1	0.258540
28.458350	0.1	0.250922
28.460017	0.1	0.240891
28.461683	0.1	0.230442
28.463350	0.1	0.222558
28.465017	0.1	0.218824
28.466683	0.1	0.217920
28.468350	0.1	0.217450
28.470017	0.1	0.215992
28.471683	0.1	0.213231
28.473350	0.1	0.209818
28.475017	0.1	0.206903
28.476683	0.1	0.204439
28.478350	0.1	0.201031
28.480017	0.1	0.195983
28.481683	0.1	0.190437
28.483350	0.1	0.186116
28.485017	0.1	0.183377
28.486683	0.1	0.180998
28.488350	0.1	0.177897
28.490017	0.1	0.174250
28.491683	0.1	0.170898
28.493350	0.1	0.168737
28.495017	0.1	0.168006
28.496683	0.1	0.167871
28.498350	0.1	0.167447
28.500017	0.1	0.166935
28.501683	0.1	0.167158
28.503350	0.1	0.168248
28.505017	0.1	0.169547
28.506683	0.1	0.170870
28.508350	0.1	0.172830
28.510017	0.1	0.176099
28.511683	0.1	0.180700
28.513350	0.1	0.185315
28.515017	0.1	0.187908
28.516683	0.1	0.188155
28.518350	0.1	0.187885
28.520017	0.1	0.188574
28.521683	0.1	0.189841
28.523350	0.1	0.190581
28.525017	0.1	0.190376
28.526683	0.1	0.189738
28.528350	0.1	0.189831
28.530017	0.1	0.191783
28.531683	0.1	0.195517
28.533350	0.1	0.199825
28.535017	0.1	0.203755
28.536683	0.1	0.207117
28.538350	0.1	0.209501
28.540017	0.1	0.210279
28.541683	0.1	0.210069
28.543350	0.1	0.210674
28.545017	0.1	0.213641
28.546683	0.1	0.219624
28.548350	0.1	0.227937
28.550017	0.1	0.236393
28.551683	0.1	0.243480
28.553350	0.1	0.249934
28.555017	0.1	0.257217
28.556683	0.1	0.265762
28.558350	0.1	0.275224
28.560017	0.1	0.284854
28.561683	0.1	0.293716
28.563350	0.1	0.301781
28.565017	0.1	0.310154
28.566683	0.1	0.319458
28.568350	0.1	0.329325
28.570017	0.1	0.339337
28.571683	0.1	0.349302
28.573350	0.1	0.359034
28.575017	0.1	0.368590
28.576683	0.1	0.378415
28.578350	0.1	0.389013
28.580017	0.1	0.400590
28.581683	0.1	0.413219
28.583350	0.1	0.426308
28.585017	0.1	0.438299
28.586683	0.1	0.448423
28.588350	0.1	0.458015
28.590017	0.1	0.468963
28.591683	0.1	0.481587
28.593350	0.1	0.494807
28.595017	0.1	0.507967
28.596683	0.1	0.521480
28.598350	0.1	0.535920
28.600017	0.1	0.551534
28.601683	0.1	0.568046
28.603350	0.1	0.584135
28.605017	0.1	0.598333
28.606683	0.1	0.610538
28.608350	0.1	0.621770
28.610017	0.1	0.632615
28.611683	0.1	0.642724
28.613350	0.1	0.651819
28.615017	0.1	0.660336
28.616683	0.1	0.668513
28.618350	0.1	0.675968
28.620017	0.1	0.683041
28.621683	0.1	0.691367
28.623350	0.1	0.701942
28.625017	0.1	0.713565
28.626683	0.1	0.724494
28.628350	0.1	0.734446
28.630017	0.1	0.743913
28.631683	0.1	0.753105
28.633350	0.1	0.762767
28.635017	0.1	0.774171
28.636683	0.1	0.787224
28.638350	0.1	0.800202
28.640017	0.1	0.811778
28.641683	0.1	0.821957
28.643350	0.1	0.831452
28.645017	0.1	0.840928
28.646683	0.1	0.850866
28.648350	0.1	0.861720
28.650017	0.1	0.873827
28.651683	0.1	0.887401
28.653350	0.1	0.902615
28.655017	0.1	0.919485
28.656683	0.1	0.937521
28.658350	0.1	0.955546
28.660017	0.1	0.972254
28.661683	0.1	0.987034
28.663350	0.1	1.000036
28.665017	0.1	1.012059
28.666683	0.1	1.024599
28.668350	0.1	1.039435
28.670017	0.1	1.057144
28.671683	0.1	1.075901
28.673350	0.1	1.093247
28.675017	0.1	1.108889
28.676683	0.1	1.123939
28.678350	0.1	1.138812
28.680017	0.1	1.153769
28.681683	0.1	1.169667
28.683350	0.1	1.187320
28.685017	0.1	1.207441
28.686683	0.1	1.230584
28.688350	0.1	1.256308
28.690017	0.1	1.283130
28.691683	0.1	1.309384
28.693350	0.1	1.334180
28.695017	0.1	1.357710
28.696683	0.1	1.380611
28.698350	0.1	1.403899
28.700017	0.1	1.429413
28.701683	0.1	1.458861
28.703350	0.1	1.492174
28.705017	0.1	1.527662
28.706683	0.1	1.564096
28.708350	0.1	1.601866
28.710017	0.1	1.641945
28.711683	0.1	1.684823
28.713350	0.1	1.730779
28.715017	0.1	1.779650
28.716683	0.1	1.829923
28.718350	0.1	1.879977
28.720017	0.1	1.930087
28.721683	0.1	1.981491
28.723350	0.1	2.034712
28.725017	0.1	2.089981
28.726683	0.1	2.148254
28.728350	0.1	2.210378
28.730017	0.1	2.275524
28.731683	0.1	2.342118
28.733350	0.1	2.410300
28.735017	0.1	2.481621
28.736683	0.1	2.556671
28.738350	0.1	2.634632
28.740017	0.1	2.714931
28.741683	0.1	2.797744
28.743350	0.1	2.882713
28.745017	0.1	2.968856
28.746683	0.1	3.055711
28.748350	0.1	3.143847
28.750017	0.1	3.233957
28.751683	0.1	3.326093
28.753350	0.1	3.420198
28.755017	0.1	3.516562
28.756683	0.1	3.615320
28.758350	0.1	3.717076
28.760017	0.1	3.823671
28.761683	0.1	3.936323
28.763350	0.1	4.053526
28.765017	0.1	4.172130
28.766683	0.1	4.290324
28.768350	0.1	4.409193
28.770017	0.1	4.531150
28.771683	0.1	4.657628
28.773350	0.1	4.788972
28.775017	0.1	4.925611
28.776683	0.1	5.068001
28.778350	0.1	5.216096
28.780017	0.1	5.370015
28.781683	0.1	5.530631
28.783350	0.1	5.698223
28.785017	0.1	5.871574
28.786683	0.1	6.049108
28.788350	0.1	6.230008
28.790017	0.1	6.414205
28.791683	0.1	6.602164
28.793350	0.1	6.794930
28.795017	0.1	6.993748
28.796683	0.1	7.198961
28.798350	0.1	7.409598
28.800017	0.1	7.624356
28.801683	0.1	7.842272
28.803350	0.1	8.062506
28.805017	0.1	8.284068
28.806683	0.1	8.506160
28.808350	0.1	8.728448
28.810017	0.1	8.950150
28.811683	0.1	9.169774
28.813350	0.1	9.386349
28.815017	0.1	9.599864
28.816683	0.1	9.810124
28.818350	0.1	10.015923
28.820017	0.1	10.215687
28.821683	0.1	10.407944
28.823350	0.1	10.590865
28.825017	0.1	10.762732
28.826683	0.1	10.922747
28.828350	0.1	11.070315
28.830017	0.1	11.203890
28.831683	0.1	11.320943
28.833350	0.1	11.419286
28.835017	0.1	11.498663
28.836683	0.1	11.559711
28.838350	0.1	11.601788
28.840017	0.1	11.623898
28.841683	0.1	11.626664
28.843350	0.1	11.611651
28.845017	0.1	11.579557
28.846683	0.1	11.530062
28.848350	0.1	11.462970
28.850017	0.1	11.377973
28.851683	0.1	11.273604
28.853350	0.1	11.148509
28.855017	0.1	11.003003
28.856683	0.1	10.837764
28.858350	0.1	10.652938
28.860017	0.1	10.449877
28.861683	0.1	10.231668
28.863350	0.1	10.001129
28.865017	0.1	9.759949
28.866683	0.1	9.509493
28.868350	0.1	9.250580
28.870017	0.1	8.983496
28.871683	0.1	8.709314
28.873350	0.1	8.429666
28.875017	0.1	8.145459
28.876683	0.1	7.857503
28.878350	0.1	7.567634
28.880017	0.1	7.278207
28.881683	0.1	6.990805
28.883350	0.1	6.705318
28.885017	0.1	6.420487
28.886683	0.1	6.136103
28.888350	0.1	5.854005
28.890017	0.1	5.576820
28.891683	0.1	5.306862
28.893350	0.1	5.045766
28.895017	0.1	4.793820
28.896683	0.1	4.550060
28.898350	0.1	4.313779
28.900017	0.1	4.085223
28.901683	0.1	3.864551
28.903350	0.1	3.651343
28.905017	0.1	3.445540
28.906683	0.1	3.247843
28.908350	0.1	3.058999
28.910017	0.1	2.879533
28.911683	0.1	2.710293
28.913350	0.1	2.552131
28.915017	0.1	2.404824
28.916683	0.1	2.266881
28.918350	0.1	2.136650
28.920017	0.1	2.013543
28.921683	0.1	1.897914
28.923350	0.1	1.790002
28.925017	0.1	1.689657
28.926683	0.1	1.596771
28.928350	0.1	1.511355
28.930017	0.1	1.433641
28.931683	0.1	1.363796
28.933350	0.1	1.300424
28.935017	0.1	1.240536
28.936683	0.1	1.182496
28.938350	0.1	1.127627
28.940017	0.1	1.078234
28.941683	0.1	1.035477
28.943350	0.1	0.999225
28.945017	0.1	0.968156
28.946683	0.1	0.940142
28.948350	0.1	0.913832
28.950017	0.1	0.889287
28.951683	0.1	0.866447
28.953350	0.1	0.844779
28.955017	0.1	0.824872
28.956683	0.1	0.808225
28.958350	0.1	0.795433
28.960017	0.1	0.785659
28.961683	0.1	0.777524
28.963350	0.1	0.769915
28.965017	0.1	0.762166
28.966683	0.1	0.754083
28.968350	0.1	0.746245
28.970017	0.1	0.739549
28.971683	0.1	0.734399
28.973350	0.1	0.730529
28.975017	0.1	0.727340
28.976683	0.1	0.724345
28.978350	0.1	0.721114
28.980017	0.1	0.717416
28.981683	0.1	0.713225
28.983350	0.1	0.707922
28.985017	0.1	0.700699
28.986683	0.1	0.691949
28.988350	0.1	0.683088
28.990017	0.1	0.675158
28.991683	0.1	0.668340
28.993350	0.1	0.662310
28.995017	0.1	0.656047
28.996683	0.1	0.647935
28.998350	0.1	0.637504
29.000017	0.1	0.626189
29.001683	0.1	0.615628
29.003350	0.1	0.606426
29.005017	0.1	0.598589
29.006683	0.1	0.591828
29.008350	0.1	0.585532
29.010017	0.1	0.578915
29.011683	0.1	0.571115
29.013350	0.1	0.561471
29.015017	0.1	0.550230
29.016683	0.1	0.538970
29.018350	0.1	0.528945
29.020017	0.1	0.519324
29.021683	0.1	0.508605
29.023350	0.1	0.496684
29.025017	0.1	0.484325
29.026683	0.1	0.472460
29.028350	0.1	0.462513
29.030017	0.1	0.455086
29.031683	0.1	0.448455
29.033350	0.1	0.440441
29.035017	0.1	0.430937
29.036683	0.1	0.421288
29.038350	0.1	0.412217
29.040017	0.1	0.403780
29.041683	0.1	0.396143
29.043350	0.1	0.389232
29.045017	0.1	0.382597
29.046683	0.1	0.375709
29.048350	0.1	0.367831
29.050017	0.1	0.358624
29.051683	0.1	0.349181
29.053350	0.1	0.340939
29.055017	0.1	0.333935
29.056683	0.1	0.327304
29.058350	0.1	0.320617
29.060017	0.1	0.314200
29.061683	0.1	0.308966
29.063350	0.1	0.305902
29.065017	0.1	0.304752
29.066683	0.1	0.303504
29.068350	0.1	0.300496
29.070017	0.1	0.296026
29.071683	0.1	0.290917
29.073350	0.1	0.285399
29.075017	0.1	0.280440
29.076683	0.1	0.277869
29.078350	0.1	0.278158
[truncated: 254,955 more chars]
