# Supplementary material for: Fade into you: genetic control of pigmentation patterns in red-flesh apple (Malus domestica)
Source: Front Plant Sci. 2025 Jan 13;15:1462545. doi: 10.3389/fpls.2024.1462545 (PMC11770013; doi:10.3389/fpls.2024.1462545)
Supplement: Supplementary file 4 [file DataSheet1.zip › CB B1UV_VIS_3/CB B1UV_VIS_3.txt]

URL	chrom://thermo-pfav3ojr/ChromeleonLocal/Instrument Data/Vanquish_MS/Dimitri/VALEMA/Pierre/Echantillons 03-04-24.seq/125.smp/UV_VIS_3.channel/UV_VIS_3.chm
Channel	UV_VIS_3

Injection Information:
Data Vault	ChromeleonLocal
Sequence	Echantillons 03-04-24
Name	CB B1
Number	6
Position	B:A6
Comment	colonne SB-AQ MeOH+5%AA
Processing Method	Quantitative
Instrument Method	VALEMA test separation GRAQ 4
Type	Unknown
Status	Finished
Inject Time	4/3/2024 9:22:24 PM +02:00
Volume (µl)	10.0000
Dilution Factor	1.0000
Weight	1.0000

Chromatogram Data Information:
Time Min. (min)	0.001683
Time Max. (min)	47.000017
Data Points	28200
Detector	UV
Generating Data System	Chromeleon 7.3.2.10759
Exporting Data System	Chromeleon 7.3.2.0
Operator	Instrument Controller
Signal Quantity	Absorbance
Signal Unit	mAU
Signal Min.	-5.755345
Signal Max.	709.128562
Channel	UV_VIS_3
Driver Name	VDAD.dll
Channel Type	Evaluation
Min. Step (s)	0.1
Max. Step (s)	0.1
Average Step (s)	0.1

Signal Parameter Information:
Signal Info	WVL:350 nm

Chromatogram Data:
Time (min)	Step (s)	Value (mAU)
0.001683	n.a.	0.000000
0.003350	0.1	-0.000177
0.005017	0.1	-0.001132
0.006683	0.1	-0.003269
0.008350	0.1	-0.005490
0.010017	0.1	-0.005900
0.011683	0.1	-0.004428
0.013350	0.1	-0.003381
0.015017	0.1	-0.004889
0.016683	0.1	-0.009090
0.018350	0.1	-0.014920
0.020017	0.1	-0.021816
0.021683	0.1	-0.029719
0.023350	0.1	-0.037733
0.025017	0.1	-0.043651
0.026683	0.1	-0.045993
0.028350	0.1	-0.045970
0.030017	0.1	-0.046436
0.031683	0.1	-0.049546
0.033350	0.1	-0.055060
0.035017	0.1	-0.060610
0.036683	0.1	-0.064215
0.038350	0.1	-0.065290
0.040017	0.1	-0.063777
0.041683	0.1	-0.060294
0.043350	0.1	-0.056378
0.045017	0.1	-0.053365
0.046683	0.1	-0.051395
0.048350	0.1	-0.049500
0.050017	0.1	-0.046287
0.051683	0.1	-0.041556
0.053350	0.1	-0.037011
0.055017	0.1	-0.034217
0.056683	0.1	-0.032359
0.058350	0.1	-0.029709
0.060017	0.1	-0.026468
0.061683	0.1	-0.024405
0.063350	0.1	-0.024680
0.065017	0.1	-0.027153
0.066683	0.1	-0.030943
0.068350	0.1	-0.034780
0.070017	0.1	-0.037113
0.071683	0.1	-0.036228
0.073350	0.1	-0.031213
0.075017	0.1	-0.023278
0.076683	0.1	-0.015176
0.078350	0.1	-0.009476
0.080017	0.1	-0.007800
0.081683	0.1	-0.010268
0.083350	0.1	-0.015702
0.085017	0.1	-0.022762
0.086683	0.1	-0.030277
0.088350	0.1	-0.036843
0.090017	0.1	-0.041043
0.091683	0.1	-0.041719
0.093350	0.1	-0.038259
0.095017	0.1	-0.031325
0.096683	0.1	-0.023227
0.098350	0.1	-0.017574
0.100017	0.1	-0.017472
0.101683	0.1	-0.022589
0.103350	0.1	-0.029011
0.105017	0.1	-0.032610
0.106683	0.1	-0.032010
0.108350	0.1	-0.028596
0.110017	0.1	-0.024559
0.111683	0.1	-0.021141
0.113350	0.1	-0.018617
0.115017	0.1	-0.016568
0.116683	0.1	-0.014170
0.118350	0.1	-0.011371
0.120017	0.1	-0.009392
0.121683	0.1	-0.009518
0.123350	0.1	-0.012340
0.125017	0.1	-0.017355
0.126683	0.1	-0.022380
0.128350	0.1	-0.024280
0.130017	0.1	-0.021458
0.131683	0.1	-0.015167
0.133350	0.1	-0.008182
0.135017	0.1	-0.002887
0.136683	0.1	-0.000391
0.138350	0.1	-0.000596
0.140017	0.1	-0.002822
0.141683	0.1	-0.006366
0.143350	0.1	-0.010626
0.145017	0.1	-0.014822
0.146683	0.1	-0.017802
0.148350	0.1	-0.018645
0.150017	0.1	-0.016955
0.151683	0.1	-0.012843
0.153350	0.1	-0.007795
0.155017	0.1	-0.004480
0.156683	0.1	-0.004298
0.158350	0.1	-0.006743
0.160017	0.1	-0.010617
0.161683	0.1	-0.014319
0.163350	0.1	-0.016293
0.165017	0.1	-0.016084
0.166683	0.1	-0.014142
0.168350	0.1	-0.010678
0.170017	0.1	-0.005695
0.171683	0.1	-0.000056
0.173350	0.1	0.004238
0.175017	0.1	0.005071
0.176683	0.1	0.001919
0.178350	0.1	-0.002934
0.180017	0.1	-0.006147
0.181683	0.1	-0.006510
0.183350	0.1	-0.005183
0.185017	0.1	-0.003534
0.186683	0.1	-0.001835
0.188350	0.1	0.000070
0.190017	0.1	0.001425
0.191683	0.1	0.000624
0.193350	0.1	-0.003064
0.195017	0.1	-0.008387
0.196683	0.1	-0.013201
0.198350	0.1	-0.016289
0.200017	0.1	-0.017737
0.201683	0.1	-0.018235
0.203350	0.1	-0.018599
0.205017	0.1	-0.019372
0.206683	0.1	-0.020070
0.208350	0.1	-0.019073
0.210017	0.1	-0.014603
0.211683	0.1	-0.006030
0.213350	0.1	0.004978
0.215017	0.1	0.014701
0.216683	0.1	0.019544
0.218350	0.1	0.018193
0.220017	0.1	0.011977
0.221683	0.1	0.003744
0.223350	0.1	-0.003707
0.225017	0.1	-0.008494
0.226683	0.1	-0.010012
0.228350	0.1	-0.009430
0.230017	0.1	-0.009038
0.231683	0.1	-0.009928
0.233350	0.1	-0.010743
0.235017	0.1	-0.009551
0.236683	0.1	-0.006468
0.238350	0.1	-0.003614
0.240017	0.1	-0.002859
0.241683	0.1	-0.004680
0.243350	0.1	-0.008945
0.245017	0.1	-0.015032
0.246683	0.1	-0.021099
0.248350	0.1	-0.024838
0.250017	0.1	-0.025784
0.251683	0.1	-0.025830
0.253350	0.1	-0.026310
0.255017	0.1	-0.025765
0.256683	0.1	-0.022310
0.258350	0.1	-0.016354
0.260017	0.1	-0.009849
0.261683	0.1	-0.004899
0.263350	0.1	-0.003129
0.265017	0.1	-0.004894
0.266683	0.1	-0.008917
0.268350	0.1	-0.013011
0.270017	0.1	-0.015609
0.271683	0.1	-0.016727
0.273350	0.1	-0.016904
0.275017	0.1	-0.016000
0.276683	0.1	-0.013695
0.278350	0.1	-0.010091
0.280017	0.1	-0.005071
0.281683	0.1	0.001821
0.283350	0.1	0.009271
0.285017	0.1	0.013099
0.286683	0.1	0.009923
0.288350	0.1	0.001341
0.290017	0.1	-0.007674
0.291683	0.1	-0.013947
0.293350	0.1	-0.017690
0.295017	0.1	-0.020023
0.296683	0.1	-0.021104
0.298350	0.1	-0.020191
0.300017	0.1	-0.016713
0.301683	0.1	-0.012084
0.303350	0.1	-0.009779
0.305017	0.1	-0.012526
0.306683	0.1	-0.020233
0.308350	0.1	-0.030273
0.310017	0.1	-0.038524
0.311683	0.1	-0.041346
0.313350	0.1	-0.037937
0.315017	0.1	-0.030748
0.316683	0.1	-0.023595
0.318350	0.1	-0.019595
0.320017	0.1	-0.019870
0.321683	0.1	-0.023069
0.323350	0.1	-0.026426
0.325017	0.1	-0.027935
0.326683	0.1	-0.027609
0.328350	0.1	-0.026505
0.330017	0.1	-0.025253
0.331683	0.1	-0.023744
0.333350	0.1	-0.021732
0.335017	0.1	-0.019241
0.336683	0.1	-0.016466
0.338350	0.1	-0.013676
0.340017	0.1	-0.011520
0.341683	0.1	-0.011106
0.343350	0.1	-0.013174
0.345017	0.1	-0.016857
0.346683	0.1	-0.019814
0.348350	0.1	-0.020117
0.350017	0.1	-0.017988
0.351683	0.1	-0.015860
0.353350	0.1	-0.016536
0.355017	0.1	-0.020596
0.356683	0.1	-0.025854
0.358350	0.1	-0.029146
0.360017	0.1	-0.028121
0.361683	0.1	-0.022743
0.363350	0.1	-0.016103
0.365017	0.1	-0.011902
0.366683	0.1	-0.011404
0.368350	0.1	-0.013560
0.370017	0.1	-0.016214
0.371683	0.1	-0.017611
0.373350	0.1	-0.018040
0.375017	0.1	-0.018952
0.376683	0.1	-0.020363
0.378350	0.1	-0.020545
0.380017	0.1	-0.018128
0.381683	0.1	-0.013635
0.383350	0.1	-0.008573
0.385017	0.1	-0.003963
0.386683	0.1	-0.000782
0.388350	0.1	-0.000265
0.390017	0.1	-0.002682
0.391683	0.1	-0.007162
0.393350	0.1	-0.012745
0.395017	0.1	-0.018445
0.396683	0.1	-0.022715
0.398350	0.1	-0.024070
0.400017	0.1	-0.022179
0.401683	0.1	-0.018128
0.403350	0.1	-0.013835
0.405017	0.1	-0.010906
0.406683	0.1	-0.009839
0.408350	0.1	-0.010286
0.410017	0.1	-0.011413
0.411683	0.1	-0.012019
0.413350	0.1	-0.011409
0.415017	0.1	-0.010235
0.416683	0.1	-0.009253
0.418350	0.1	-0.008387
0.420017	0.1	-0.007581
0.421683	0.1	-0.006873
0.423350	0.1	-0.006082
0.425017	0.1	-0.005267
0.426683	0.1	-0.004787
0.428350	0.1	-0.005285
0.430017	0.1	-0.007716
0.431683	0.1	-0.011972
0.433350	0.1	-0.015898
0.435017	0.1	-0.017532
0.436683	0.1	-0.017295
0.438350	0.1	-0.016852
0.440017	0.1	-0.017127
0.441683	0.1	-0.017486
0.443350	0.1	-0.016368
0.445017	0.1	-0.013337
0.446683	0.1	-0.009807
0.448350	0.1	-0.007111
0.450017	0.1	-0.005453
0.451683	0.1	-0.004992
0.453350	0.1	-0.005546
0.455017	0.1	-0.005662
0.456683	0.1	-0.004414
0.458350	0.1	-0.002868
0.460017	0.1	-0.002380
0.461683	0.1	-0.003404
0.463350	0.1	-0.005821
0.465017	0.1	-0.008778
0.466683	0.1	-0.010682
0.468350	0.1	-0.010165
0.470017	0.1	-0.007092
0.471683	0.1	-0.002948
0.473350	0.1	0.000335
0.475017	0.1	0.001867
0.476683	0.1	0.001527
0.478350	0.1	-0.000712
0.480017	0.1	-0.003912
0.481683	0.1	-0.005960
0.483350	0.1	-0.005434
0.485017	0.1	-0.002519
0.486683	0.1	0.001886
0.488350	0.1	0.006692
0.490017	0.1	0.010850
0.491683	0.1	0.013793
0.493350	0.1	0.015320
0.495017	0.1	0.014738
0.496683	0.1	0.011064
0.498350	0.1	0.004447
0.500017	0.1	-0.003804
0.501683	0.1	-0.012331
0.503350	0.1	-0.019749
0.505017	0.1	-0.024238
0.506683	0.1	-0.024270
0.508350	0.1	-0.020321
0.510017	0.1	-0.015334
0.511683	0.1	-0.012205
0.513350	0.1	-0.010976
0.515017	0.1	-0.009681
0.516683	0.1	-0.007665
0.518350	0.1	-0.006412
0.520017	0.1	-0.007395
0.521683	0.1	-0.010505
0.523350	0.1	-0.014277
0.525017	0.1	-0.016917
0.526683	0.1	-0.017420
0.528350	0.1	-0.015693
0.530017	0.1	-0.012247
0.531683	0.1	-0.008233
0.533350	0.1	-0.004997
0.535017	0.1	-0.003208
0.536683	0.1	-0.002719
0.538350	0.1	-0.002636
0.540017	0.1	-0.001709
0.541683	0.1	0.000438
0.543350	0.1	0.002892
0.545017	0.1	0.004042
0.546683	0.1	0.002589
0.548350	0.1	-0.001499
0.550017	0.1	-0.007399
0.551683	0.1	-0.014678
0.553350	0.1	-0.022789
0.555017	0.1	-0.030170
0.556683	0.1	-0.035441
0.558350	0.1	-0.038603
0.560017	0.1	-0.040396
0.561683	0.1	-0.041365
0.563350	0.1	-0.041644
0.565017	0.1	-0.040848
0.566683	0.1	-0.038603
0.568350	0.1	-0.035483
0.570017	0.1	-0.032536
0.571683	0.1	-0.029705
0.573350	0.1	-0.026044
0.575017	0.1	-0.021728
0.576683	0.1	-0.018496
0.578350	0.1	-0.017541
0.580017	0.1	-0.018054
0.581683	0.1	-0.018165
0.583350	0.1	-0.016550
0.585017	0.1	-0.013071
0.586683	0.1	-0.008759
0.588350	0.1	-0.005355
0.590017	0.1	-0.004321
0.591683	0.1	-0.006049
0.593350	0.1	-0.009430
0.595017	0.1	-0.012303
0.596683	0.1	-0.013271
0.598350	0.1	-0.012689
0.600017	0.1	-0.011530
0.601683	0.1	-0.010538
0.603350	0.1	-0.010468
0.605017	0.1	-0.011749
0.606683	0.1	-0.014170
0.608350	0.1	-0.017625
0.610017	0.1	-0.022217
0.611683	0.1	-0.027237
0.613350	0.1	-0.031134
0.615017	0.1	-0.032671
0.616683	0.1	-0.031847
0.618350	0.1	-0.030287
0.620017	0.1	-0.030412
0.621683	0.1	-0.032983
0.623350	0.1	-0.036568
0.625017	0.1	-0.040475
0.626683	0.1	-0.045868
0.628350	0.1	-0.052331
0.630017	0.1	-0.055637
0.631683	0.1	-0.051921
0.633350	0.1	-0.042487
0.635017	0.1	-0.032205
0.636683	0.1	-0.025365
0.638350	0.1	-0.023935
0.640017	0.1	-0.027088
0.641683	0.1	-0.031656
0.643350	0.1	-0.034678
0.645017	0.1	-0.035339
0.646683	0.1	-0.034389
0.648350	0.1	-0.032745
0.650017	0.1	-0.030808
0.651683	0.1	-0.028634
0.653350	0.1	-0.026315
0.655017	0.1	-0.024340
0.656683	0.1	-0.023809
0.658350	0.1	-0.025448
0.660017	0.1	-0.028573
0.661683	0.1	-0.031884
0.663350	0.1	-0.034524
0.665017	0.1	-0.035735
0.666683	0.1	-0.034454
0.668350	0.1	-0.030273
0.670017	0.1	-0.024643
0.671683	0.1	-0.020065
0.673350	0.1	-0.018068
0.675017	0.1	-0.018142
0.676683	0.1	-0.018533
0.678350	0.1	-0.018231
0.680017	0.1	-0.018100
0.681683	0.1	-0.019809
0.683350	0.1	-0.023767
0.685017	0.1	-0.028308
0.686683	0.1	-0.030980
0.688350	0.1	-0.030729
0.690017	0.1	-0.028508
0.691683	0.1	-0.025989
0.693350	0.1	-0.024191
0.695017	0.1	-0.023227
0.696683	0.1	-0.023074
0.698350	0.1	-0.023548
0.700017	0.1	-0.023288
0.701683	0.1	-0.020973
0.703350	0.1	-0.017285
0.705017	0.1	-0.014151
0.706683	0.1	-0.013243
0.708350	0.1	-0.015218
0.710017	0.1	-0.018966
0.711683	0.1	-0.022152
0.713350	0.1	-0.023167
0.715017	0.1	-0.022277
0.716683	0.1	-0.020820
0.718350	0.1	-0.019707
0.720017	0.1	-0.018990
0.721683	0.1	-0.018221
0.723350	0.1	-0.017262
0.725017	0.1	-0.017034
0.726683	0.1	-0.018501
0.728350	0.1	-0.021225
0.730017	0.1	-0.024233
0.731683	0.1	-0.027432
0.733350	0.1	-0.031143
0.735017	0.1	-0.034808
0.736683	0.1	-0.036932
0.738350	0.1	-0.036317
0.740017	0.1	-0.032475
0.741683	0.1	-0.025393
0.743350	0.1	-0.016326
0.745017	0.1	-0.008149
0.746683	0.1	-0.003860
0.748350	0.1	-0.004256
0.750017	0.1	-0.006873
0.751683	0.1	-0.008103
0.753350	0.1	-0.006938
0.755017	0.1	-0.005676
0.756683	0.1	-0.006356
0.758350	0.1	-0.008340
0.760017	0.1	-0.009863
0.761683	0.1	-0.009816
0.763350	0.1	-0.007898
0.765017	0.1	-0.004875
0.766683	0.1	-0.002654
0.768350	0.1	-0.002678
0.770017	0.1	-0.004247
0.771683	0.1	-0.005816
0.773350	0.1	-0.007376
0.775017	0.1	-0.010016
0.776683	0.1	-0.014179
0.778350	0.1	-0.019465
0.780017	0.1	-0.024969
0.781683	0.1	-0.029164
0.783350	0.1	-0.030580
0.785017	0.1	-0.029486
0.786683	0.1	-0.027907
0.788350	0.1	-0.027716
0.790017	0.1	-0.028987
0.791683	0.1	-0.030291
0.793350	0.1	-0.030333
0.795017	0.1	-0.028815
0.796683	0.1	-0.025858
0.798350	0.1	-0.021695
0.800017	0.1	-0.017141
0.801683	0.1	-0.013993
0.803350	0.1	-0.014361
0.805017	0.1	-0.018594
0.806683	0.1	-0.024303
0.808350	0.1	-0.028270
0.810017	0.1	-0.029136
0.811683	0.1	-0.027791
0.813350	0.1	-0.026021
0.815017	0.1	-0.025583
0.816683	0.1	-0.027628
0.818350	0.1	-0.031209
0.820017	0.1	-0.033183
0.821683	0.1	-0.030999
0.823350	0.1	-0.025155
0.825017	0.1	-0.018729
0.826683	0.1	-0.015059
0.828350	0.1	-0.015269
0.830017	0.1	-0.017835
0.831683	0.1	-0.020671
0.833350	0.1	-0.022775
0.835017	0.1	-0.023847
0.836683	0.1	-0.023218
0.838350	0.1	-0.020224
0.840017	0.1	-0.015753
0.841683	0.1	-0.011995
0.843350	0.1	-0.009891
0.845017	0.1	-0.008154
0.846683	0.1	-0.005560
0.848350	0.1	-0.002873
0.850017	0.1	-0.001821
0.851683	0.1	-0.002990
0.853350	0.1	-0.005523
0.855017	0.1	-0.008787
0.856683	0.1	-0.012661
0.858350	0.1	-0.016415
0.860017	0.1	-0.019199
0.861683	0.1	-0.020722
0.863350	0.1	-0.020606
0.865017	0.1	-0.018789
0.866683	0.1	-0.016298
0.868350	0.1	-0.014366
0.870017	0.1	-0.013462
0.871683	0.1	-0.013583
0.873350	0.1	-0.015106
0.875017	0.1	-0.019004
0.876683	0.1	-0.025542
0.878350	0.1	-0.032946
0.880017	0.1	-0.037975
0.881683	0.1	-0.037923
0.883350	0.1	-0.032773
0.885017	0.1	-0.025546
0.886683	0.1	-0.020065
0.888350	0.1	-0.017909
0.890017	0.1	-0.017984
0.891683	0.1	-0.019176
0.893350	0.1	-0.022114
0.895017	0.1	-0.027590
0.896683	0.1	-0.034329
0.898350	0.1	-0.039102
0.900017	0.1	-0.039092
0.901683	0.1	-0.034035
0.903350	0.1	-0.026547
0.905017	0.1	-0.020289
0.906683	0.1	-0.017388
0.908350	0.1	-0.017462
0.910017	0.1	-0.018785
0.911683	0.1	-0.020033
0.913350	0.1	-0.020950
0.915017	0.1	-0.021802
0.916683	0.1	-0.023032
0.918350	0.1	-0.024955
0.920017	0.1	-0.027465
0.921683	0.1	-0.030594
0.923350	0.1	-0.034957
0.925017	0.1	-0.040787
0.926683	0.1	-0.046799
0.928350	0.1	-0.050827
0.930017	0.1	-0.051837
0.931683	0.1	-0.050515
0.933350	0.1	-0.047842
0.935017	0.1	-0.044066
0.936683	0.1	-0.039162
0.938350	0.1	-0.033500
0.940017	0.1	-0.027115
0.941683	0.1	-0.019511
0.943350	0.1	-0.011125
0.945017	0.1	-0.003725
0.946683	0.1	0.000810
0.948350	0.1	0.001616
0.950017	0.1	-0.000959
0.951683	0.1	-0.005914
0.953350	0.1	-0.012061
0.955017	0.1	-0.017672
0.956683	0.1	-0.020983
0.958350	0.1	-0.021243
0.960017	0.1	-0.019022
0.961683	0.1	-0.015767
0.963350	0.1	-0.013011
0.965017	0.1	-0.011697
0.966683	0.1	-0.011832
0.968350	0.1	-0.012377
0.970017	0.1	-0.012196
0.971683	0.1	-0.011292
0.973350	0.1	-0.010738
0.975017	0.1	-0.011511
0.976683	0.1	-0.013686
0.978350	0.1	-0.016768
0.980017	0.1	-0.019991
0.981683	0.1	-0.022287
0.983350	0.1	-0.023167
0.985017	0.1	-0.023162
0.986683	0.1	-0.022673
0.988350	0.1	-0.021276
0.990017	0.1	-0.018529
0.991683	0.1	-0.014747
0.993350	0.1	-0.011278
0.995017	0.1	-0.009774
0.996683	0.1	-0.010962
0.998350	0.1	-0.014505
1.000017	0.1	-0.019595
1.001683	0.1	-0.025122
1.003350	0.1	-0.030054
1.005017	0.1	-0.033798
1.006683	0.1	-0.036173
1.008350	0.1	-0.036797
1.010017	0.1	-0.035046
1.011683	0.1	-0.030850
1.013350	0.1	-0.025318
1.015017	0.1	-0.020103
1.016683	0.1	-0.016401
1.018350	0.1	-0.014869
1.020017	0.1	-0.015991
1.021683	0.1	-0.019688
1.023350	0.1	-0.024550
1.025017	0.1	-0.028028
1.026683	0.1	-0.028433
1.028350	0.1	-0.026291
1.030017	0.1	-0.023348
1.031683	0.1	-0.021658
1.033350	0.1	-0.023306
1.035017	0.1	-0.028657
1.036683	0.1	-0.035269
1.038350	0.1	-0.040014
1.040017	0.1	-0.041421
1.041683	0.1	-0.040024
1.043350	0.1	-0.037602
1.045017	0.1	-0.035097
1.046683	0.1	-0.031409
1.048350	0.1	-0.025481
1.050017	0.1	-0.018124
1.051683	0.1	-0.011730
1.053350	0.1	-0.009309
1.055017	0.1	-0.012596
1.056683	0.1	-0.020256
1.058350	0.1	-0.028908
1.060017	0.1	-0.036121
1.061683	0.1	-0.041551
1.063350	0.1	-0.045118
1.065017	0.1	-0.045882
1.066683	0.1	-0.043157
1.068350	0.1	-0.037379
1.070017	0.1	-0.030198
1.071683	0.1	-0.024508
1.073350	0.1	-0.022775
1.075017	0.1	-0.025025
1.076683	0.1	-0.029393
1.078350	0.1	-0.033858
1.080017	0.1	-0.037043
1.081683	0.1	-0.038617
1.083350	0.1	-0.039460
1.085017	0.1	-0.040983
1.086683	0.1	-0.043637
1.088350	0.1	-0.045644
1.090017	0.1	-0.044494
1.091683	0.1	-0.040168
1.093350	0.1	-0.035358
1.095017	0.1	-0.032857
1.096683	0.1	-0.033653
1.098350	0.1	-0.036415
1.100017	0.1	-0.038566
1.101683	0.1	-0.038752
1.103350	0.1	-0.038152
1.105017	0.1	-0.038724
1.106683	0.1	-0.040713
1.108350	0.1	-0.042212
1.110017	0.1	-0.041169
1.111683	0.1	-0.038021
1.113350	0.1	-0.035195
1.115017	0.1	-0.034105
1.116683	0.1	-0.034212
1.118350	0.1	-0.034762
1.120017	0.1	-0.036056
1.121683	0.1	-0.038901
1.123350	0.1	-0.042617
1.125017	0.1	-0.044866
1.126683	0.1	-0.044340
1.128350	0.1	-0.041784
1.130017	0.1	-0.038357
1.131683	0.1	-0.034943
1.133350	0.1	-0.032475
1.135017	0.1	-0.031423
1.136683	0.1	-0.031455
1.138350	0.1	-0.031502
1.140017	0.1	-0.030659
1.141683	0.1	-0.029267
1.143350	0.1	-0.028806
1.145017	0.1	-0.030948
1.146683	0.1	-0.036084
1.148350	0.1	-0.042263
1.150017	0.1	-0.046375
1.151683	0.1	-0.046548
1.153350	0.1	-0.043283
1.155017	0.1	-0.038412
1.156683	0.1	-0.033081
1.158350	0.1	-0.026939
1.160017	0.1	-0.019572
1.161683	0.1	-0.012033
1.163350	0.1	-0.006254
1.165017	0.1	-0.003367
1.166683	0.1	-0.003129
1.168350	0.1	-0.004880
1.170017	0.1	-0.008573
1.171683	0.1	-0.014417
1.173350	0.1	-0.021616
1.175017	0.1	-0.028270
1.176683	0.1	-0.032894
1.178350	0.1	-0.035423
1.180017	0.1	-0.036084
1.181683	0.1	-0.034631
1.183350	0.1	-0.031185
1.185017	0.1	-0.026552
1.186683	0.1	-0.021467
1.188350	0.1	-0.016121
1.190017	0.1	-0.011218
1.191683	0.1	-0.008754
1.193350	0.1	-0.010189
1.195017	0.1	-0.014789
1.196683	0.1	-0.020489
1.198350	0.1	-0.024997
1.200017	0.1	-0.026692
1.201683	0.1	-0.025784
1.203350	0.1	-0.023423
1.205017	0.1	-0.020163
1.206683	0.1	-0.016890
1.208350	0.1	-0.015274
1.210017	0.1	-0.016023
1.211683	0.1	-0.018412
1.213350	0.1	-0.021183
1.215017	0.1	-0.023139
1.216683	0.1	-0.023860
1.218350	0.1	-0.023944
1.220017	0.1	-0.023595
1.221683	0.1	-0.022124
1.223350	0.1	-0.019702
1.225017	0.1	-0.017928
1.226683	0.1	-0.017947
1.228350	0.1	-0.019209
1.230017	0.1	-0.020121
1.231683	0.1	-0.019735
1.233350	0.1	-0.018533
1.235017	0.1	-0.017853
1.236683	0.1	-0.018980
1.238350	0.1	-0.022440
1.240017	0.1	-0.027777
1.241683	0.1	-0.034007
1.243350	0.1	-0.039972
1.245017	0.1	-0.044438
1.246683	0.1	-0.046086
1.248350	0.1	-0.043828
1.250017	0.1	-0.037970
1.251683	0.1	-0.030692
1.253350	0.1	-0.024512
1.255017	0.1	-0.020508
1.256683	0.1	-0.018505
1.258350	0.1	-0.017826
1.260017	0.1	-0.016913
1.261683	0.1	-0.014300
1.263350	0.1	-0.010920
1.265017	0.1	-0.009667
1.266683	0.1	-0.012550
1.268350	0.1	-0.018771
1.270017	0.1	-0.024899
1.271683	0.1	-0.027441
1.273350	0.1	-0.025714
1.275017	0.1	-0.021569
1.276683	0.1	-0.017360
1.278350	0.1	-0.014734
1.280017	0.1	-0.014235
1.281683	0.1	-0.015451
1.283350	0.1	-0.017625
1.285017	0.1	-0.020317
1.286683	0.1	-0.023306
1.288350	0.1	-0.025714
1.290017	0.1	-0.026328
1.291683	0.1	-0.025034
1.293350	0.1	-0.022971
1.295017	0.1	-0.021341
1.296683	0.1	-0.020424
1.298350	0.1	-0.020121
1.300017	0.1	-0.020852
1.301683	0.1	-0.022417
1.303350	0.1	-0.023451
1.305017	0.1	-0.023358
1.306683	0.1	-0.023218
1.308350	0.1	-0.024419
1.310017	0.1	-0.027050
1.311683	0.1	-0.029691
1.313350	0.1	-0.030710
1.315017	0.1	-0.029313
1.316683	0.1	-0.025546
1.318350	0.1	-0.020284
1.320017	0.1	-0.014771
1.321683	0.1	-0.009499
1.323350	0.1	-0.004205
1.325017	0.1	0.001905
1.326683	0.1	0.010477
1.328350	0.1	0.023115
1.330017	0.1	0.040145
1.331683	0.1	0.061491
1.333350	0.1	0.086525
1.335017	0.1	0.112602
1.336683	0.1	0.136057
1.338350	0.1	0.154115
1.340017	0.1	0.165682
1.341683	0.1	0.171759
1.343350	0.1	0.174190
1.345017	0.1	0.174008
1.346683	0.1	0.171629
1.348350	0.1	0.167526
1.350017	0.1	0.162134
1.351683	0.1	0.155279
1.353350	0.1	0.146148
1.355017	0.1	0.134446
1.356683	0.1	0.121398
1.358350	0.1	0.108466
1.360017	0.1	0.095973
1.361683	0.1	0.084043
1.363350	0.1	0.073528
1.365017	0.1	0.064843
1.366683	0.1	0.056936
1.368350	0.1	0.048466
1.370017	0.1	0.039651
1.371683	0.1	0.032261
1.373350	0.1	0.027413
1.375017	0.1	0.024000
1.376683	0.1	0.020033
1.378350	0.1	0.014650
1.380017	0.1	0.007967
1.381683	0.1	0.000158
1.383350	0.1	-0.008056
1.385017	0.1	-0.014752
1.386683	0.1	-0.018040
1.388350	0.1	-0.017947
1.390017	0.1	-0.016270
1.391683	0.1	-0.014859
1.393350	0.1	-0.014841
1.395017	0.1	-0.016843
1.396683	0.1	-0.021118
1.398350	0.1	-0.027325
1.400017	0.1	-0.034375
1.401683	0.1	-0.041155
1.403350	0.1	-0.047232
1.405017	0.1	-0.052354
1.406683	0.1	-0.056489
1.408350	0.1	-0.060755
1.410017	0.1	-0.066650
1.411683	0.1	-0.074152
1.413350	0.1	-0.081724
1.415017	0.1	-0.087973
1.416683	0.1	-0.092587
1.418350	0.1	-0.096005
1.420017	0.1	-0.098548
1.421683	0.1	-0.099861
1.423350	0.1	-0.099246
1.425017	0.1	-0.096271
1.426683	0.1	-0.091279
1.428350	0.1	-0.085556
1.430017	0.1	-0.080070
1.431683	0.1	-0.073952
1.433350	0.1	-0.065770
1.435017	0.1	-0.056056
1.436683	0.1	-0.047251
1.438350	0.1	-0.041244
1.440017	0.1	-0.037500
1.441683	0.1	-0.033714
1.443350	0.1	-0.028196
1.445017	0.1	-0.021597
1.446683	0.1	-0.016252
1.448350	0.1	-0.014300
1.450017	0.1	-0.016149
1.451683	0.1	-0.019926
1.453350	0.1	-0.022696
1.455017	0.1	-0.022836
1.456683	0.1	-0.020335
1.458350	0.1	-0.014924
1.460017	0.1	-0.005951
1.461683	0.1	0.005872
1.463350	0.1	0.018347
1.465017	0.1	0.029262
1.466683	0.1	0.036960
1.468350	0.1	0.040452
1.470017	0.1	0.039912
1.471683	0.1	0.036564
1.473350	0.1	0.032191
1.475017	0.1	0.029127
1.476683	0.1	0.029528
1.478350	0.1	0.033737
1.480017	0.1	0.039791
1.481683	0.1	0.045388
1.483350	0.1	0.049467
1.485017	0.1	0.051856
1.486683	0.1	0.052857
1.488350	0.1	0.053025
1.490017	0.1	0.052480
1.491683	0.1	0.051241
1.493350	0.1	0.050203
1.495017	0.1	0.050464
1.496683	0.1	0.051940
1.498350	0.1	0.053425
1.500017	0.1	0.053667
1.501683	0.1	0.052270
1.503350	0.1	0.050198
1.505017	0.1	0.049295
1.506683	0.1	0.050426
1.508350	0.1	0.053346
1.510017	0.1	0.057886
1.511683	0.1	0.063530
1.513350	0.1	0.069244
1.515017	0.1	0.074343
1.516683	0.1	0.078627
1.518350	0.1	0.082594
1.520017	0.1	0.087507
1.521683	0.1	0.094702
1.523350	0.1	0.105114
1.525017	0.1	0.118418
1.526683	0.1	0.132630
1.528350	0.1	0.145785
1.530017	0.1	0.157431
1.531683	0.1	0.168108
1.533350	0.1	0.178232
1.535017	0.1	0.188025
1.536683	0.1	0.197999
1.538350	0.1	0.208397
1.540017	0.1	0.218581
1.541683	0.1	0.228076
1.543350	0.1	0.237264
1.545017	0.1	0.246540
1.546683	0.1	0.255769
1.548350	0.1	0.264314
1.550017	0.1	0.271322
1.551683	0.1	0.276938
1.553350	0.1	0.282568
1.555017	0.1	0.289413
1.556683	0.1	0.298382
1.558350	0.1	0.311034
1.560017	0.1	0.328980
1.561683	0.1	0.353260
1.563350	0.1	0.384105
1.565017	0.1	0.420241
1.566683	0.1	0.459608
1.568350	0.1	0.501131
1.570017	0.1	0.545196
1.571683	0.1	0.592275
1.573350	0.1	0.641202
1.575017	0.1	0.689826
1.576683	0.1	0.737836
1.578350	0.1	0.787317
1.580017	0.1	0.840602
1.581683	0.1	0.897991
1.583350	0.1	0.957046
1.585017	0.1	1.013735
1.586683	0.1	1.064409
1.588350	0.1	1.106956
1.590017	0.1	1.140307
1.591683	0.1	1.164060
1.593350	0.1	1.178500
1.595017	0.1	1.183697
1.596683	0.1	1.179362
1.598350	0.1	1.166402
1.600017	0.1	1.148079
1.601683	0.1	1.130528
1.603350	0.1	1.123766
1.605017	0.1	1.141345
1.606683	0.1	1.198156
1.608350	0.1	1.308206
1.610017	0.1	1.483378
1.611683	0.1	1.733545
1.613350	0.1	2.066568
1.615017	0.1	2.485523
1.616683	0.1	2.984619
1.618350	0.1	3.548726
1.620017	0.1	4.157620
1.621683	0.1	4.790626
1.623350	0.1	5.428772
1.625017	0.1	6.055902
1.626683	0.1	6.660200
1.628350	0.1	7.234910
1.630017	0.1	7.776534
1.631683	0.1	8.282098
1.633350	0.1	8.748630
1.635017	0.1	9.173681
1.636683	0.1	9.554736
1.638350	0.1	9.888844
1.640017	0.1	10.173321
1.641683	0.1	10.405821
1.643350	0.1	10.584104
1.645017	0.1	10.707485
1.646683	0.1	10.778238
1.648350	0.1	10.800138
1.650017	0.1	10.776236
1.651683	0.1	10.709781
1.653350	0.1	10.606097
1.655017	0.1	10.471311
1.656683	0.1	10.309527
1.658350	0.1	10.122783
1.660017	0.1	9.914632
1.661683	0.1	9.692395
1.663350	0.1	9.464705
1.665017	0.1	9.237397
1.666683	0.1	9.012250
1.668350	0.1	8.788127
1.670017	0.1	8.562589
1.671683	0.1	8.333912
1.673350	0.1	8.102427
1.675017	0.1	7.869620
1.676683	0.1	7.637306
1.678350	0.1	7.407102
1.680017	0.1	7.178551
1.681683	0.1	6.948696
1.683350	0.1	6.714663
1.685017	0.1	6.476305
1.686683	0.1	6.236425
1.688350	0.1	5.998635
1.690017	0.1	5.764985
1.691683	0.1	5.535940
1.693350	0.1	5.312213
1.695017	0.1	5.094847
1.696683	0.1	4.883464
1.698350	0.1	4.676417
1.700017	0.1	4.472537
1.701683	0.1	4.271683
1.703350	0.1	4.074033
1.705017	0.1	3.879368
1.706683	0.1	3.687930
1.708350	0.1	3.501317
1.710017	0.1	3.321292
1.711683	0.1	3.149016
1.713350	0.1	2.984856
1.715017	0.1	2.827863
1.716683	0.1	2.676426
1.718350	0.1	2.529225
1.720017	0.1	2.385499
1.721683	0.1	2.245549
1.723350	0.1	2.110349
1.725017	0.1	1.980648
1.726683	0.1	1.857039
1.728350	0.1	1.740018
1.730017	0.1	1.629358
1.731683	0.1	1.523951
1.733350	0.1	1.422833
1.735017	0.1	1.326026
1.736683	0.1	1.234463
1.738350	0.1	1.149476
1.740017	0.1	1.072092
1.741683	0.1	1.002299
1.743350	0.1	0.938638
1.745017	0.1	0.878074
1.746683	0.1	0.817478
1.748350	0.1	0.755647
1.750017	0.1	0.693467
1.751683	0.1	0.633136
1.753350	0.1	0.577220
1.755017	0.1	0.527170
1.756683	0.1	0.482518
1.758350	0.1	0.441032
1.760017	0.1	0.400231
1.761683	0.1	0.359947
1.763350	0.1	0.322540
1.765017	0.1	0.290014
1.766683	0.1	0.262475
1.768350	0.1	0.239224
1.770017	0.1	0.219326
1.771683	0.1	0.201161
1.773350	0.1	0.182702
1.775017	0.1	0.162069
1.776683	0.1	0.138469
1.778350	0.1	0.113691
1.780017	0.1	0.090976
1.781683	0.1	0.071889
1.783350	0.1	0.055414
1.785017	0.1	0.039269
1.786683	0.1	0.021742
1.788350	0.1	0.003506
1.790017	0.1	-0.013011
1.791683	0.1	-0.026301
1.793350	0.1	-0.036885
1.795017	0.1	-0.046482
1.796683	0.1	-0.056457
1.798350	0.1	-0.066929
1.800017	0.1	-0.077654
1.801683	0.1	-0.088932
1.803350	0.1	-0.100988
1.805017	0.1	-0.113021
1.806683	0.1	-0.123498
1.808350	0.1	-0.131736
1.810017	0.1	-0.138856
1.811683	0.1	-0.146469
1.813350	0.1	-0.154576
1.815017	0.1	-0.161682
1.816683	0.1	-0.166693
1.818350	0.1	-0.169035
1.820017	0.1	-0.168472
1.821683	0.1	-0.166856
1.823350	0.1	-0.167615
1.825017	0.1	-0.172229
1.826683	0.1	-0.179322
1.828350	0.1	-0.187047
1.830017	0.1	-0.194404
1.831683	0.1	-0.200602
1.833350	0.1	-0.204863
1.835017	0.1	-0.206972
1.836683	0.1	-0.207420
1.838350	0.1	-0.207396
1.840017	0.1	-0.208728
1.841683	0.1	-0.212551
1.843350	0.1	-0.218251
1.845017	0.1	-0.224183
1.846683	0.1	-0.228244
1.848350	0.1	-0.227778
1.850017	0.1	-0.220975
1.851683	0.1	-0.209040
1.853350	0.1	-0.195578
1.855017	0.1	-0.183070
1.856683	0.1	-0.170753
1.858350	0.1	-0.156551
1.860017	0.1	-0.140471
1.861683	0.1	-0.124741
1.863350	0.1	-0.110692
1.865017	0.1	-0.097593
1.866683	0.1	-0.084303
1.868350	0.1	-0.069635
1.870017	0.1	-0.051609
1.871683	0.1	-0.028554
1.873350	0.1	-0.000740
1.875017	0.1	0.029849
1.876683	0.1	0.061067
1.878350	0.1	0.092294
1.880017	0.1	0.125188
1.881683	0.1	0.162139
1.883350	0.1	0.203252
1.885017	0.1	0.245683
1.886683	0.1	0.286549
1.888350	0.1	0.325209
1.890017	0.1	0.362317
1.891683	0.1	0.397987
1.893350	0.1	0.431249
1.895017	0.1	0.460930
1.896683	0.1	0.486346
1.898350	0.1	0.506984
1.900017	0.1	0.522416
1.901683	0.1	0.533322
1.903350	0.1	0.541480
1.905017	0.1	0.547632
1.906683	0.1	0.550305
1.908350	0.1	0.547562
1.910017	0.1	0.539115
1.911683	0.1	0.526384
1.913350	0.1	0.511543
1.915017	0.1	0.496525
1.916683	0.1	0.482164
1.918350	0.1	0.468427
1.920017	0.1	0.454662
1.921683	0.1	0.439649
1.923350	0.1	0.422797
1.925017	0.1	0.405516
1.926683	0.1	0.390336
1.928350	0.1	0.378331
1.930017	0.1	0.368222
1.931683	0.1	0.357926
1.933350	0.1	0.346252
1.935017	0.1	0.333302
1.936683	0.1	0.319886
1.938350	0.1	0.305935
1.940017	0.1	0.290098
1.941683	0.1	0.271667
1.943350	0.1	0.252090
1.945017	0.1	0.234046
1.946683	0.1	0.218898
1.948350	0.1	0.205198
1.950017	0.1	0.190618
1.951683	0.1	0.174870
1.953350	0.1	0.159401
1.955017	0.1	0.145081
1.956683	0.1	0.131559
1.958350	0.1	0.118506
1.960017	0.1	0.106539
1.961683	0.1	0.096713
1.963350	0.1	0.088979
1.965017	0.1	0.081328
1.966683	0.1	0.071665
1.968350	0.1	0.060559
1.970017	0.1	0.050273
1.971683	0.1	0.041649
1.973350	0.1	0.033933
1.975017	0.1	0.026217
1.976683	0.1	0.018142
1.978350	0.1	0.010389
1.980017	0.1	0.003576
1.981683	0.1	-0.003041
1.983350	0.1	-0.010538
1.985017	0.1	-0.019157
1.986683	0.1	-0.028652
1.988350	0.1	-0.038329
1.990017	0.1	-0.047428
1.991683	0.1	-0.056252
1.993350	0.1	-0.065886
1.995017	0.1	-0.077132
1.996683	0.1	-0.089691
1.998350	0.1	-0.101812
2.000017	0.1	-0.111568
2.001683	0.1	-0.118883
2.003350	0.1	-0.125403
2.005017	0.1	-0.132020
2.006683	0.1	-0.138055
2.008350	0.1	-0.143237
2.010017	0.1	-0.148718
2.011683	0.1	-0.155908
2.013350	0.1	-0.164681
2.015017	0.1	-0.172900
2.016683	0.1	-0.178120
2.018350	0.1	-0.179564
2.020017	0.1	-0.178674
2.021683	0.1	-0.178399
2.023350	0.1	-0.180742
2.025017	0.1	-0.185096
2.026683	0.1	-0.190167
2.028350	0.1	-0.196178
2.030017	0.1	-0.203676
2.031683	0.1	-0.211908
2.033350	0.1	-0.219690
2.035017	0.1	-0.226358
2.036683	0.1	-0.231881
2.038350	0.1	-0.236249
2.040017	0.1	-0.238931
2.041683	0.1	-0.239457
2.043350	0.1	-0.238311
2.045017	0.1	-0.236975
2.046683	0.1	-0.237445
2.048350	0.1	-0.240961
2.050017	0.1	-0.246600
2.051683	0.1	-0.252244
2.053350	0.1	-0.257120
2.055017	0.1	-0.261418
2.056683	0.1	-0.264957
2.058350	0.1	-0.268412
2.060017	0.1	-0.273460
2.061683	0.1	-0.280477
2.063350	0.1	-0.287788
2.065017	0.1	-0.293036
2.066683	0.1	-0.294349
2.068350	0.1	-0.291499
2.070017	0.1	-0.286330
2.071683	0.1	-0.281283
2.073350	0.1	-0.277660
2.075017	0.1	-0.275420
2.076683	0.1	-0.274540
2.078350	0.1	-0.275951
2.080017	0.1	-0.280188
2.081683	0.1	-0.286414
2.083350	0.1	-0.293325
2.085017	0.1	-0.299765
2.086683	0.1	-0.305218
2.088350	0.1	-0.310428
2.090017	0.1	-0.316040
2.091683	0.1	-0.321264
2.093350	0.1	-0.324994
2.095017	0.1	-0.326545
2.096683	0.1	-0.325213
2.098350	0.1	-0.320845
2.100017	0.1	-0.314792
2.101683	0.1	-0.309297
2.103350	0.1	-0.306093
2.105017	0.1	-0.306014
2.106683	0.1	-0.309041
2.108350	0.1	-0.313297
2.110017	0.1	-0.315094
2.111683	0.1	-0.312235
2.113350	0.1	-0.306228
2.115017	0.1	-0.300044
2.116683	0.1	-0.295495
2.118350	0.1	-0.293157
2.120017	0.1	-0.292952
2.121683	0.1	-0.294801
2.123350	0.1	-0.298531
2.125017	0.1	-0.302638
2.126683	0.1	-0.304570
2.128350	0.1	-0.303038
2.130017	0.1	-0.298899
2.131683	0.1	-0.293730
2.133350	0.1	-0.288454
2.135017	0.1	-0.282908
2.136683	0.1	-0.276514
2.138350	0.1	-0.269632
2.140017	0.1	-0.263592
2.141683	0.1	-0.258973
2.143350	0.1	-0.255285
2.145017	0.1	-0.252123
2.146683	0.1	-0.249869
2.148350	0.1	-0.249208
2.150017	0.1	-0.250079
2.151683	0.1	-0.251085
2.153350	0.1	-0.249958
2.155017	0.1	-0.245455
2.156683	0.1	-0.238409
2.158350	0.1	-0.230311
2.160017	0.1	-0.222172
2.161683	0.1	-0.215145
2.163350	0.1	-0.210321
2.165017	0.1	-0.207252
2.166683	0.1	-0.204179
2.168350	0.1	-0.199722
2.170017	0.1	-0.193832
2.171683	0.1	-0.187755
2.173350	0.1	-0.183051
2.175017	0.1	-0.180579
2.176683	0.1	-0.180067
2.178350	0.1	-0.180053
2.180017	0.1	-0.179121
2.181683	0.1	-0.177417
2.183350	0.1	-0.175764
2.185017	0.1	-0.174227
2.186683	0.1	-0.172229
2.188350	0.1	-0.169077
2.190017	0.1	-0.164011
2.191683	0.1	-0.156546
2.193350	0.1	-0.146958
2.195017	0.1	-0.136159
2.196683	0.1	-0.125235
2.198350	0.1	-0.115768
2.200017	0.1	-0.110050
2.201683	0.1	-0.109207
2.203350	0.1	-0.111782
2.205017	0.1	-0.115479
2.206683	0.1	-0.118492
2.208350	0.1	-0.119307
2.210017	0.1	-0.117286
2.211683	0.1	-0.113300
2.213350	0.1	-0.108844
2.215017	0.1	-0.104806
2.216683	0.1	-0.101551
2.218350	0.1	-0.099139
2.220017	0.1	-0.096816
2.221683	0.1	-0.093775
2.223350	0.1	-0.090119
2.225017	0.1	-0.086012
2.226683	0.1	-0.081174
2.228350	0.1	-0.075945
2.230017	0.1	-0.071474
2.231683	0.1	-0.068154
2.233350	0.1	-0.064941
2.235017	0.1	-0.060773
2.236683	0.1	-0.056038
2.238350	0.1	-0.052196
2.240017	0.1	-0.050156
2.241683	0.1	-0.049542
2.243350	0.1	-0.049775
2.245017	0.1	-0.050659
2.246683	0.1	-0.051553
2.248350	0.1	-0.050929
2.250017	0.1	-0.047111
2.251683	0.1	-0.039660
2.253350	0.1	-0.030329
2.255017	0.1	-0.022161
2.256683	0.1	-0.017365
2.258350	0.1	-0.016466
2.260017	0.1	-0.018482
2.261683	0.1	-0.021276
2.263350	0.1	-0.022966
2.265017	0.1	-0.023292
2.266683	0.1	-0.023167
2.268350	0.1	-0.023521
2.270017	0.1	-0.024233
2.271683	0.1	-0.024056
2.273350	0.1	-0.021849
2.275017	0.1	-0.017267
2.276683	0.1	-0.010720
2.278350	0.1	-0.003986
2.280017	0.1	0.000182
2.281683	0.1	-0.000144
2.283350	0.1	-0.004801
2.285017	0.1	-0.011413
2.286683	0.1	-0.016447
2.288350	0.1	-0.017788
2.290017	0.1	-0.016433
2.291683	0.1	-0.014864
2.293350	0.1	-0.014510
2.295017	0.1	-0.015032
2.296683	0.1	-0.015604
2.298350	0.1	-0.016633
2.300017	0.1	-0.018729
2.301683	0.1	-0.020596
2.303350	0.1	-0.020103
2.305017	0.1	-0.016582
2.306683	0.1	-0.011376
2.308350	0.1	-0.006733
2.310017	0.1	-0.004028
2.311683	0.1	-0.003222
2.313350	0.1	-0.003641
2.315017	0.1	-0.004414
2.316683	0.1	-0.004526
2.318350	0.1	-0.002994
2.320017	0.1	0.000349
2.321683	0.1	0.004233
2.323350	0.1	0.007250
2.325017	0.1	0.009057
2.326683	0.1	0.009686
2.328350	0.1	0.008889
2.330017	0.1	0.006277
2.331683	0.1	0.001867
2.333350	0.1	-0.003069
2.335017	0.1	-0.006165
2.336683	0.1	-0.005909
2.338350	0.1	-0.003255
2.340017	0.1	-0.000694
2.341683	0.1	0.000377
2.343350	0.1	0.000782
2.345017	0.1	0.002035
2.346683	0.1	0.003963
2.348350	0.1	0.004242
2.350017	0.1	0.000969
2.351683	0.1	-0.004908
2.353350	0.1	-0.010421
2.355017	0.1	-0.013402
2.356683	0.1	-0.013970
2.358350	0.1	-0.013351
2.360017	0.1	-0.012154
2.361683	0.1	-0.010184
2.363350	0.1	-0.007544
2.365017	0.1	-0.004759
2.366683	0.1	-0.001802
2.368350	0.1	0.001327
2.370017	0.1	0.003087
2.371683	0.1	0.001416
2.373350	0.1	-0.003586
2.375017	0.1	-0.009770
2.376683	0.1	-0.015493
2.378350	0.1	-0.020475
2.380017	0.1	-0.024261
2.381683	0.1	-0.026170
2.383350	0.1	-0.026715
2.385017	0.1	-0.026850
2.386683	0.1	-0.026398
2.388350	0.1	-0.024503
2.390017	0.1	-0.021039
2.391683	0.1	-0.016675
2.393350	0.1	-0.011818
2.395017	0.1	-0.006533
2.396683	0.1	-0.001700
2.398350	0.1	0.001164
2.400017	0.1	0.001630
2.401683	0.1	0.000605
2.403350	0.1	-0.001430
2.405017	0.1	-0.004862
2.406683	0.1	-0.009807
2.408350	0.1	-0.015413
2.410017	0.1	-0.020168
2.411683	0.1	-0.023474
2.413350	0.1	-0.026510
2.415017	0.1	-0.029807
2.416683	0.1	-0.031572
2.418350	0.1	-0.030366
2.420017	0.1	-0.027549
2.421683	0.1	-0.025649
2.423350	0.1	-0.025746
2.425017	0.1	-0.026869
2.426683	0.1	-0.027386
2.428350	0.1	-0.026738
2.430017	0.1	-0.026035
2.431683	0.1	-0.026966
2.433350	0.1	-0.030175
2.435017	0.1	-0.034519
2.436683	0.1	-0.038417
2.438350	0.1	-0.041034
2.440017	0.1	-0.041737
2.441683	0.1	-0.040326
2.443350	0.1	-0.037854
2.445017	0.1	-0.035595
2.446683	0.1	-0.034031
2.448350	0.1	-0.033146
2.450017	0.1	-0.032573
2.451683	0.1	-0.031758
2.453350	0.1	-0.030263
2.455017	0.1	-0.028322
2.456683	0.1	-0.027507
2.458350	0.1	-0.029462
2.460017	0.1	-0.033509
2.461683	0.1	-0.037248
2.463350	0.1	-0.039698
2.465017	0.1	-0.042170
2.466683	0.1	-0.045784
2.468350	0.1	-0.049714
2.470017	0.1	-0.052201
2.471683	0.1	-0.052159
2.473350	0.1	-0.049537
2.475017	0.1	-0.045393
2.476683	0.1	-0.041765
2.478350	0.1	-0.040256
2.480017	0.1	-0.040480
2.481683	0.1	-0.040671
2.483350	0.1	-0.040168
2.485017	0.1	-0.040210
2.486683	0.1	-0.042068
2.488350	0.1	-0.045667
2.490017	0.1	-0.050152
2.491683	0.1	-0.054291
2.493350	0.1	-0.056312
2.495017	0.1	-0.055199
2.496683	0.1	-0.052177
2.498350	0.1	-0.049230
2.500017	0.1	-0.047223
2.501683	0.1	-0.046692
2.503350	0.1	-0.048238
2.505017	0.1	-0.051409
2.506683	0.1	-0.054925
2.508350	0.1	-0.057798
2.510017	0.1	-0.059484
2.511683	0.1	-0.059926
2.513350	0.1	-0.059730
2.515017	0.1	-0.058939
2.516683	0.1	-0.056438
2.518350	0.1	-0.052028
2.520017	0.1	-0.047665
2.521683	0.1	-0.045183
2.523350	0.1	-0.044471
2.525017	0.1	-0.044773
2.526683	0.1	-0.045546
2.528350	0.1	-0.045584
2.530017	0.1	-0.043716
2.531683	0.1	-0.040736
2.533350	0.1	-0.038417
2.535017	0.1	-0.037267
2.536683	0.1	-0.036997
2.538350	0.1	-0.037677
2.540017	0.1	-0.039404
2.541683	0.1	-0.042003
2.543350	0.1	-0.045113
2.545017	0.1	-0.048564
2.546683	0.1	-0.052196
2.548350	0.1	-0.055176
2.550017	0.1	-0.056135
2.551683	0.1	-0.053928
2.553350	0.1	-0.048336
2.555017	0.1	-0.041025
2.556683	0.1	-0.035050
2.558350	0.1	-0.032480
2.560017	0.1	-0.032973
2.561683	0.1	-0.034878
2.563350	0.1	-0.036606
2.565017	0.1	-0.037225
2.566683	0.1	-0.037346
2.568350	0.1	-0.038771
2.570017	0.1	-0.042100
2.571683	0.1	-0.045635
2.573350	0.1	-0.047311
2.575017	0.1	-0.046832
2.576683	0.1	-0.045802
2.578350	0.1	-0.045877
2.580017	0.1	-0.046613
2.581683	0.1	-0.045835
2.583350	0.1	-0.042082
2.585017	0.1	-0.035819
2.586683	0.1	-0.028987
2.588350	0.1	-0.023628
2.590017	0.1	-0.020452
2.591683	0.1	-0.019101
2.593350	0.1	-0.019111
2.595017	0.1	-0.019926
2.596683	0.1	-0.020629
2.598350	0.1	-0.020498
2.600017	0.1	-0.019427
2.601683	0.1	-0.017704
2.603350	0.1	-0.015716
2.605017	0.1	-0.013537
2.606683	0.1	-0.011032
2.608350	0.1	-0.009169
2.610017	0.1	-0.010193
2.611683	0.1	-0.015111
2.613350	0.1	-0.021770
2.615017	0.1	-0.026501
2.616683	0.1	-0.027129
2.618350	0.1	-0.024531
2.620017	0.1	-0.021304
2.621683	0.1	-0.018757
2.623350	0.1	-0.016652
2.625017	0.1	-0.015222
2.626683	0.1	-0.015637
2.628350	0.1	-0.019134
2.630017	0.1	-0.025514
2.631683	0.1	-0.032308
2.633350	0.1	-0.036508
2.635017	0.1	-0.036778
2.636683	0.1	-0.033565
2.638350	0.1	-0.028536
2.640017	0.1	-0.023874
2.641683	0.1	-0.021239
2.643350	0.1	-0.020913
2.645017	0.1	-0.021793
2.646683	0.1	-0.022231
2.648350	0.1	-0.021136
2.650017	0.1	-0.018501
2.651683	0.1	-0.015208
2.653350	0.1	-0.013029
2.655017	0.1	-0.014012
2.656683	0.1	-0.018375
2.658350	0.1	-0.023707
2.660017	0.1	-0.027358
2.661683	0.1	-0.028485
2.663350	0.1	-0.027828
2.665017	0.1	-0.026175
2.666683	0.1	-0.023530
2.668350	0.1	-0.020168
2.670017	0.1	-0.017872
2.671683	0.1	-0.018943
2.673350	0.1	-0.023670
2.675017	0.1	-0.029742
2.676683	0.1	-0.034696
2.678350	0.1	-0.037737
2.680017	0.1	-0.038841
2.681683	0.1	-0.037788
2.683350	0.1	-0.034571
2.685017	0.1	-0.029625
2.686683	0.1	-0.023679
2.688350	0.1	-0.017988
2.690017	0.1	-0.014273
2.691683	0.1	-0.013546
2.693350	0.1	-0.015171
2.695017	0.1	-0.017714
2.696683	0.1	-0.019972
2.698350	0.1	-0.021136
2.700017	0.1	-0.021039
2.701683	0.1	-0.020126
2.703350	0.1	-0.019167
2.705017	0.1	-0.019227
2.706683	0.1	-0.020815
2.708350	0.1	-0.022803
2.710017	0.1	-0.023386
2.711683	0.1	-0.022058
2.713350	0.1	-0.019786
2.715017	0.1	-0.017486
2.716683	0.1	-0.015260
2.718350	0.1	-0.012708
2.720017	0.1	-0.010100
2.721683	0.1	-0.008638
2.723350	0.1	-0.009420
2.725017	0.1	-0.013099
2.726683	0.1	-0.019404
2.728350	0.1	-0.026189
2.730017	0.1	-0.030263
2.731683	0.1	-0.029602
2.733350	0.1	-0.024899
2.735017	0.1	-0.018873
2.736683	0.1	-0.013923
2.738350	0.1	-0.011208
2.740017	0.1	-0.011111
2.741683	0.1	-0.013239
2.743350	0.1	-0.016629
2.745017	0.1	-0.020172
2.746683	0.1	-0.022757
2.748350	0.1	-0.023954
2.750017	0.1	-0.024652
2.751683	0.1	-0.026226
2.753350	0.1	-0.029099
2.755017	0.1	-0.032205
2.756683	0.1	-0.033630
2.758350	0.1	-0.032047
2.760017	0.1	-0.027819
2.761683	0.1	-0.022724
2.763350	0.1	-0.018538
2.765017	0.1	-0.016196
2.766683	0.1	-0.015977
2.768350	0.1	-0.017495
2.770017	0.1	-0.019185
2.771683	0.1	-0.018878
2.773350	0.1	-0.015832
2.775017	0.1	-0.011353
2.776683	0.1	-0.006864
2.778350	0.1	-0.003199
2.780017	0.1	-0.001779
2.781683	0.1	-0.003893
2.783350	0.1	-0.009048
2.785017	0.1	-0.015129
2.786683	0.1	-0.019413
2.788350	0.1	-0.020075
2.790017	0.1	-0.018021
2.791683	0.1	-0.016484
2.793350	0.1	-0.017653
2.795017	0.1	-0.020340
2.796683	0.1	-0.022328
2.798350	0.1	-0.023325
2.800017	0.1	-0.023888
2.801683	0.1	-0.023404
2.803350	0.1	-0.021276
2.805017	0.1	-0.018938
2.806683	0.1	-0.018501
2.808350	0.1	-0.020061
2.810017	0.1	-0.022063
2.811683	0.1	-0.023204
2.813350	0.1	-0.022873
2.815017	0.1	-0.021220
2.816683	0.1	-0.019278
2.818350	0.1	-0.018193
2.820017	0.1	-0.017970
2.821683	0.1	-0.017309
2.823350	0.1	-0.015167
2.825017	0.1	-0.011944
2.826683	0.1	-0.008955
2.828350	0.1	-0.007278
2.830017	0.1	-0.006822
2.831683	0.1	-0.006286
2.833350	0.1	-0.004857
2.835017	0.1	-0.003451
2.836683	0.1	-0.003567
2.838350	0.1	-0.005891
2.840017	0.1	-0.010128
2.841683	0.1	-0.014957
2.843350	0.1	-0.018524
2.845017	0.1	-0.019735
2.846683	0.1	-0.018897
2.848350	0.1	-0.017276
2.850017	0.1	-0.016326
2.851683	0.1	-0.017104
2.853350	0.1	-0.020107
2.855017	0.1	-0.024210
2.856683	0.1	-0.026068
2.858350	0.1	-0.023209
2.860017	0.1	-0.016834
2.861683	0.1	-0.009960
2.863350	0.1	-0.005146
2.865017	0.1	-0.004405
2.866683	0.1	-0.008349
2.868350	0.1	-0.015129
2.870017	0.1	-0.021742
2.871683	0.1	-0.025807
2.873350	0.1	-0.026035
2.875017	0.1	-0.022566
2.876683	0.1	-0.016997
2.878350	0.1	-0.011227
2.880017	0.1	-0.006743
2.881683	0.1	-0.004317
2.883350	0.1	-0.003744
2.885017	0.1	-0.004796
2.886683	0.1	-0.008014
2.888350	0.1	-0.013779
2.890017	0.1	-0.020573
2.891683	0.1	-0.025304
2.893350	0.1	-0.026119
2.895017	0.1	-0.023991
2.896683	0.1	-0.021379
2.898350	0.1	-0.020191
2.900017	0.1	-0.020559
2.901683	0.1	-0.020913
2.903350	0.1	-0.019907
2.905017	0.1	-0.017798
2.906683	0.1	-0.015153
2.908350	0.1	-0.011483
2.910017	0.1	-0.006706
2.911683	0.1	-0.002962
2.913350	0.1	-0.002794
2.915017	0.1	-0.006473
2.916683	0.1	-0.012303
2.918350	0.1	-0.017998
2.920017	0.1	-0.021085
2.921683	0.1	-0.019926
2.923350	0.1	-0.015320
2.925017	0.1	-0.010170
2.926683	0.1	-0.007446
2.928350	0.1	-0.008512
2.930017	0.1	-0.012671
2.931683	0.1	-0.017663
2.933350	0.1	-0.020852
2.935017	0.1	-0.020484
2.936683	0.1	-0.016489
2.938350	0.1	-0.010850
2.940017	0.1	-0.006794
2.941683	0.1	-0.006575
2.943350	0.1	-0.010156
2.945017	0.1	-0.015856
2.946683	0.1	-0.021481
2.948350	0.1	-0.025746
2.950017	0.1	-0.028987
2.951683	0.1	-0.031996
2.953350	0.1	-0.034808
2.955017	0.1	-0.036862
2.956683	0.1	-0.037099
2.958350	0.1	-0.034552
2.960017	0.1	-0.029509
2.961683	0.1	-0.023423
2.963350	0.1	-0.018040
2.965017	0.1	-0.014999
2.966683	0.1	-0.015446
2.968350	0.1	-0.019069
2.970017	0.1	-0.024140
2.971683	0.1	-0.029020
2.973350	0.1	-0.032457
2.975017	0.1	-0.033122
2.976683	0.1	-0.030976
2.978350	0.1	-0.028000
2.980017	0.1	-0.026049
2.981683	0.1	-0.025248
2.983350	0.1	-0.025141
2.985017	0.1	-0.025551
2.986683	0.1	-0.025737
2.988350	0.1	-0.024508
2.990017	0.1	-0.021602
2.991683	0.1	-0.018557
2.993350	0.1	-0.017658
2.995017	0.1	-0.020238
2.996683	0.1	-0.025588
2.998350	0.1	-0.031171
3.000017	0.1	-0.034985
3.001683	0.1	-0.037290
3.003350	0.1	-0.039120
3.005017	0.1	-0.040084
3.006683	0.1	-0.038976
3.008350	0.1	-0.036317
3.010017	0.1	-0.034445
3.011683	0.1	-0.034855
3.013350	0.1	-0.036801
3.015017	0.1	-0.037700
3.016683	0.1	-0.034780
3.018350	0.1	-0.027227
3.020017	0.1	-0.017057
3.021683	0.1	-0.008112
3.023350	0.1	-0.003516
3.025017	0.1	-0.003767
3.026683	0.1	-0.006934
3.028350	0.1	-0.010058
3.030017	0.1	-0.010841
3.031683	0.1	-0.009527
3.033350	0.1	-0.008573
3.035017	0.1	-0.009397
3.036683	0.1	-0.011032
3.038350	0.1	-0.012321
3.040017	0.1	-0.013621
3.041683	0.1	-0.015683
3.043350	0.1	-0.017788
3.045017	0.1	-0.017998
3.046683	0.1	-0.015656
3.048350	0.1	-0.012731
3.050017	0.1	-0.012279
3.051683	0.1	-0.015632
3.053350	0.1	-0.021430
3.055017	0.1	-0.027451
3.056683	0.1	-0.032461
3.058350	0.1	-0.035944
3.060017	0.1	-0.037374
3.061683	0.1	-0.036489
3.063350	0.1	-0.033821
3.065017	0.1	-0.030617
3.066683	0.1	-0.028247
3.068350	0.1	-0.027232
3.070017	0.1	-0.027008
3.071683	0.1	-0.027111
3.073350	0.1	-0.028084
3.075017	0.1	-0.030226
3.076683	0.1	-0.032601
3.078350	0.1	-0.034436
3.080017	0.1	-0.036112
3.081683	0.1	-0.037709
3.083350	0.1	-0.037798
3.085017	0.1	-0.035102
3.086683	0.1	-0.030594
3.088350	0.1	-0.026845
3.090017	0.1	-0.025681
3.091683	0.1	-0.026957
3.093350	0.1	-0.028918
3.095017	0.1	-0.029500
3.096683	0.1	-0.028177
3.098350	0.1	-0.025919
3.100017	0.1	-0.023181
3.101683	0.1	-0.019879
3.103350	0.1	-0.017239
3.105017	0.1	-0.016680
3.106683	0.1	-0.017504
3.108350	0.1	-0.018282
3.110017	0.1	-0.018920
3.111683	0.1	-0.019716
3.113350	0.1	-0.020731
3.115017	0.1	-0.022012
3.116683	0.1	-0.023176
3.118350	0.1	-0.024168
3.120017	0.1	-0.026072
3.121683	0.1	-0.029663
3.123350	0.1	-0.033975
3.125017	0.1	-0.037272
3.126683	0.1	-0.038310
3.128350	0.1	-0.036461
3.130017	0.1	-0.032345
3.131683	0.1	-0.028368
3.133350	0.1	-0.027143
3.135017	0.1	-0.029337
3.136683	0.1	-0.033327
3.138350	0.1	-0.036536
3.140017	0.1	-0.037123
3.141683	0.1	-0.035251
3.143350	0.1	-0.032913
3.145017	0.1	-0.032014
3.146683	0.1	-0.032755
3.148350	0.1	-0.034333
3.150017	0.1	-0.036368
3.151683	0.1	-0.038939
3.153350	0.1	-0.041653
3.155017	0.1	-0.043125
3.156683	0.1	-0.041840
3.158350	0.1	-0.037248
3.160017	0.1	-0.029723
3.161683	0.1	-0.021029
3.163350	0.1	-0.013858
3.165017	0.1	-0.009737
3.166683	0.1	-0.008927
3.168350	0.1	-0.011115
3.170017	0.1	-0.014901
3.171683	0.1	-0.018836
3.173350	0.1	-0.022645
3.175017	0.1	-0.026240
3.176683	0.1	-0.029127
3.178350	0.1	-0.031348
3.180017	0.1	-0.033458
3.181683	0.1	-0.035493
3.183350	0.1	-0.037216
3.185017	0.1	-0.038580
3.186683	0.1	-0.039465
3.188350	0.1	-0.039940
3.190017	0.1	-0.040634
3.191683	0.1	-0.042012
3.193350	0.1	-0.043805
3.195017	0.1	-0.045160
3.196683	0.1	-0.045169
3.198350	0.1	-0.043623
3.200017	0.1	-0.041178
3.201683	0.1	-0.038273
3.203350	0.1	-0.035157
3.205017	0.1	-0.032643
3.206683	0.1	-0.031511
3.208350	0.1	-0.031600
3.210017	0.1	-0.032168
3.211683	0.1	-0.032564
3.213350	0.1	-0.032685
3.215017	0.1	-0.032946
3.216683	0.1	-0.033276
3.218350	0.1	-0.032620
3.220017	0.1	-0.030221
3.221683	0.1	-0.026654
3.223350	0.1	-0.023325
3.225017	0.1	-0.021141
3.226683	0.1	-0.019856
3.228350	0.1	-0.019171
3.230017	0.1	-0.019623
3.231683	0.1	-0.021346
3.233350	0.1	-0.023297
3.235017	0.1	-0.023977
3.236683	0.1	-0.021905
3.238350	0.1	-0.017127
3.240017	0.1	-0.012578
3.241683	0.1	-0.011427
3.243350	0.1	-0.013798
3.245017	0.1	-0.017788
3.246683	0.1	-0.021900
3.248350	0.1	-0.025188
3.250017	0.1	-0.026808
3.251683	0.1	-0.026622
3.253350	0.1	-0.025653
3.255017	0.1	-0.024787
3.256683	0.1	-0.023204
3.258350	0.1	-0.019576
3.260017	0.1	-0.014547
3.261683	0.1	-0.010827
3.263350	0.1	-0.010533
3.265017	0.1	-0.013453
3.266683	0.1	-0.017760
3.268350	0.1	-0.021434
3.270017	0.1	-0.023157
3.271683	0.1	-0.022566
3.273350	0.1	-0.020419
3.275017	0.1	-0.018575
3.276683	0.1	-0.019134
3.278350	0.1	-0.023092
3.280017	0.1	-0.029709
3.281683	0.1	-0.036773
3.283350	0.1	-0.041574
3.285017	0.1	-0.042110
3.286683	0.1	-0.038068
3.288350	0.1	-0.031339
3.290017	0.1	-0.024932
3.291683	0.1	-0.020606
3.293350	0.1	-0.018338
3.295017	0.1	-0.017579
3.296683	0.1	-0.017853
3.298350	0.1	-0.018654
3.300017	0.1	-0.019879
3.301683	0.1	-0.022170
3.303350	0.1	-0.026193
3.305017	0.1	-0.031558
3.306683	0.1	-0.036950
3.308350	0.1	-0.041407
3.310017	0.1	-0.044955
3.311683	0.1	-0.047991
3.313350	0.1	-0.050035
3.315017	0.1	-0.049621
3.316683	0.1	-0.046073
3.318350	0.1	-0.040787
3.320017	0.1	-0.035814
3.321683	0.1	-0.031600
3.323350	0.1	-0.027441
3.325017	0.1	-0.023274
3.326683	0.1	-0.019446
3.328350	0.1	-0.016061
3.330017	0.1	-0.013057
3.331683	0.1	-0.010417
3.333350	0.1	-0.008913
3.335017	0.1	-0.009998
3.336683	0.1	-0.013406
3.338350	0.1	-0.016489
3.340017	0.1	-0.017025
3.341683	0.1	-0.015353
3.343350	0.1	-0.013364
3.345017	0.1	-0.012256
3.346683	0.1	-0.012163
3.348350	0.1	-0.013616
3.350017	0.1	-0.017402
3.351683	0.1	-0.022938
3.353350	0.1	-0.028028
3.355017	0.1	-0.030347
3.356683	0.1	-0.029113
3.358350	0.1	-0.025672
3.360017	0.1	-0.022375
3.361683	0.1	-0.020140
3.363350	0.1	-0.017611
3.365017	0.1	-0.013458
3.366683	0.1	-0.008582
3.368350	0.1	-0.005765
3.370017	0.1	-0.007274
3.371683	0.1	-0.012396
3.373350	0.1	-0.017481
3.375017	0.1	-0.019139
3.376683	0.1	-0.017285
3.378350	0.1	-0.014696
3.380017	0.1	-0.014096
3.381683	0.1	-0.016079
3.383350	0.1	-0.019148
3.385017	0.1	-0.021225
3.386683	0.1	-0.021369
3.388350	0.1	-0.020675
3.390017	0.1	-0.021099
3.391683	0.1	-0.023004
3.393350	0.1	-0.025043
3.395017	0.1	-0.026291
3.396683	0.1	-0.026892
3.398350	0.1	-0.027185
3.400017	0.1	-0.027367
3.401683	0.1	-0.027772
3.403350	0.1	-0.029257
3.405017	0.1	-0.032936
3.406683	0.1	-0.038287
3.408350	0.1	-0.042412
3.410017	0.1	-0.042859
3.411683	0.1	-0.040340
3.413350	0.1	-0.037677
3.415017	0.1	-0.036992
3.416683	0.1	-0.038315
3.418350	0.1	-0.040280
3.420017	0.1	-0.041421
3.421683	0.1	-0.040829
3.423350	0.1	-0.038166
3.425017	0.1	-0.033271
3.426683	0.1	-0.026342
3.428350	0.1	-0.018263
3.430017	0.1	-0.010375
3.431683	0.1	-0.004186
3.433350	0.1	-0.000722
3.435017	0.1	0.000149
3.436683	0.1	-0.000834
3.438350	0.1	-0.003017
3.440017	0.1	-0.005434
3.441683	0.1	-0.007139
3.443350	0.1	-0.008233
3.445017	0.1	-0.009751
3.446683	0.1	-0.012051
3.448350	0.1	-0.014380
3.450017	0.1	-0.016578
3.451683	0.1	-0.019511
3.453350	0.1	-0.022948
3.455017	0.1	-0.025267
3.456683	0.1	-0.025532
3.458350	0.1	-0.024443
3.460017	0.1	-0.023241
3.461683	0.1	-0.022147
3.463350	0.1	-0.020307
3.465017	0.1	-0.017667
3.466683	0.1	-0.015753
3.468350	0.1	-0.016103
3.470017	0.1	-0.018268
3.471683	0.1	-0.020145
3.473350	0.1	-0.020587
3.475017	0.1	-0.020973
3.476683	0.1	-0.023120
3.478350	0.1	-0.026827
3.480017	0.1	-0.030538
3.481683	0.1	-0.033439
3.483350	0.1	-0.035758
3.485017	0.1	-0.037686
3.486683	0.1	-0.038710
3.488350	0.1	-0.037351
3.490017	0.1	-0.031260
3.491683	0.1	-0.018370
3.493350	0.1	0.001402
3.495017	0.1	0.026207
3.496683	0.1	0.054012
3.498350	0.1	0.083125
3.500017	0.1	0.111870
3.501683	0.1	0.138981
3.503350	0.1	0.164318
3.505017	0.1	0.188602
3.506683	0.1	0.211773
3.508350	0.1	0.232193
3.510017	0.1	0.247923
3.511683	0.1	0.258028
3.513350	0.1	0.262731
3.515017	0.1	0.263317
3.516683	0.1	0.261213
3.518350	0.1	0.256826
3.520017	0.1	0.249906
3.521683	0.1	0.240481
3.523350	0.1	0.229524
3.525017	0.1	0.219014
3.526683	0.1	0.210311
3.528350	0.1	0.202805
3.530017	0.1	0.194805
3.531683	0.1	0.185370
3.533350	0.1	0.175252
3.535017	0.1	0.166148
3.536683	0.1	0.158777
3.538350	0.1	0.151778
3.540017	0.1	0.143438
3.541683	0.1	0.134292
3.543350	0.1	0.126362
3.545017	0.1	0.120560
3.546683	0.1	0.116448
3.548350	0.1	0.113100
3.550017	0.1	0.109584
3.551683	0.1	0.106036
3.553350	0.1	0.103749
3.555017	0.1	0.103568
3.556683	0.1	0.104988
3.558350	0.1	0.106785
3.560017	0.1	0.107931
3.561683	0.1	0.107423
3.563350	0.1	0.103991
3.565017	0.1	0.097137
3.566683	0.1	0.088005
3.568350	0.1	0.078790
3.570017	0.1	0.071586
3.571683	0.1	0.067642
3.573350	0.1	0.067321
3.575017	0.1	0.070175
3.576683	0.1	0.074347
3.578350	0.1	0.077020
3.580017	0.1	0.076224
3.581683	0.1	0.071991
3.583350	0.1	0.066394
3.585017	0.1	0.062385
3.586683	0.1	0.061411
3.588350	0.1	0.062264
3.590017	0.1	0.062939
3.591683	0.1	0.062729
3.593350	0.1	0.061896
3.595017	0.1	0.060699
3.596683	0.1	0.059213
3.598350	0.1	0.057244
3.600017	0.1	0.054743
3.601683	0.1	0.052392
3.603350	0.1	0.050850
3.605017	0.1	0.049444
3.606683	0.1	0.046641
3.608350	0.1	0.041765
3.610017	0.1	0.035521
3.611683	0.1	0.029621
3.613350	0.1	0.026585
3.615017	0.1	0.028173
3.616683	0.1	0.033486
3.618350	0.1	0.039791
3.620017	0.1	0.045244
3.621683	0.1	0.049328
3.623350	0.1	0.051670
3.625017	0.1	0.052382
3.626683	0.1	0.052745
3.628350	0.1	0.053947
3.630017	0.1	0.055349
3.631683	0.1	0.055153
3.633350	0.1	0.052587
3.635017	0.1	0.048662
3.636683	0.1	0.045272
3.638350	0.1	0.043730
3.640017	0.1	0.043777
3.641683	0.1	0.044070
3.643350	0.1	0.043493
3.645017	0.1	0.041751
3.646683	0.1	0.038994
3.648350	0.1	0.035404
3.650017	0.1	0.031050
3.651683	0.1	0.026296
3.653350	0.1	0.022394
3.655017	0.1	0.020894
3.656683	0.1	0.022002
3.658350	0.1	0.024159
3.660017	0.1	0.025518
3.661683	0.1	0.025071
3.663350	0.1	0.022799
3.665017	0.1	0.019767
3.666683	0.1	0.018044
3.668350	0.1	0.019241
3.670017	0.1	0.022668
3.671683	0.1	0.026086
3.673350	0.1	0.027986
3.675017	0.1	0.028415
3.676683	0.1	0.028447
3.678350	0.1	0.029514
3.680017	0.1	0.032764
3.681683	0.1	0.038203
3.683350	0.1	0.043819
3.685017	0.1	0.046492
3.686683	0.1	0.044350
3.688350	0.1	0.038198
3.690017	0.1	0.030766
3.691683	0.1	0.024391
3.693350	0.1	0.019218
3.695017	0.1	0.014333
3.696683	0.1	0.009886
3.698350	0.1	0.007018
3.700017	0.1	0.006719
3.701683	0.1	0.009113
3.703350	0.1	0.013160
3.705017	0.1	0.017253
3.706683	0.1	0.019968
3.708350	0.1	0.020247
3.710017	0.1	0.017704
3.711683	0.1	0.013052
3.713350	0.1	0.008149
3.715017	0.1	0.005644
3.716683	0.1	0.008149
3.718350	0.1	0.015968
3.720017	0.1	0.025188
3.721683	0.1	0.030682
3.723350	0.1	0.031055
3.725017	0.1	0.028298
3.726683	0.1	0.024098
3.728350	0.1	0.018855
3.730017	0.1	0.013281
3.731683	0.1	0.009313
3.733350	0.1	0.009611
3.735017	0.1	0.015600
3.736683	0.1	0.025518
3.738350	0.1	0.035474
3.740017	0.1	0.042156
3.741683	0.1	0.044149
3.743350	0.1	0.042222
3.745017	0.1	0.038277
3.746683	0.1	0.033230
3.748350	0.1	0.027013
3.750017	0.1	0.020703
3.751683	0.1	0.016666
3.753350	0.1	0.016112
3.755017	0.1	0.017453
3.756683	0.1	0.018138
3.758350	0.1	0.017523
3.760017	0.1	0.016158
3.761683	0.1	0.014049
3.763350	0.1	0.011753
3.765017	0.1	0.010724
3.766683	0.1	0.011595
3.768350	0.1	0.014012
3.770017	0.1	0.017765
3.771683	0.1	0.022491
3.773350	0.1	0.026682
3.775017	0.1	0.028214
3.776683	0.1	0.026193
3.778350	0.1	0.021532
3.780017	0.1	0.016168
3.781683	0.1	0.012065
3.783350	0.1	0.010296
3.785017	0.1	0.010664
3.786683	0.1	0.011926
3.788350	0.1	0.012666
3.790017	0.1	0.012517
3.791683	0.1	0.012559
3.793350	0.1	0.014240
3.795017	0.1	0.017867
3.796683	0.1	0.021914
3.798350	0.1	0.024657
3.800017	0.1	0.026193
3.801683	0.1	0.027632
3.803350	0.1	0.029197
3.805017	0.1	0.030552
3.806683	0.1	0.031726
3.808350	0.1	0.032713
3.810017	0.1	0.032932
3.811683	0.1	0.031888
3.813350	0.1	0.029951
3.815017	0.1	0.028103
3.816683	0.1	0.026883
3.818350	0.1	0.025844
3.820017	0.1	0.024345
3.821683	0.1	0.022464
3.823350	0.1	0.020671
3.825017	0.1	0.019246
3.826683	0.1	0.018398
3.828350	0.1	0.018082
3.830017	0.1	0.017793
3.831683	0.1	0.017160
3.833350	0.1	0.016438
3.835017	0.1	0.016657
3.836683	0.1	0.019181
3.838350	0.1	0.023926
3.840017	0.1	0.028713
3.841683	0.1	0.031441
3.843350	0.1	0.031628
3.845017	0.1	0.029840
3.846683	0.1	0.027311
3.848350	0.1	0.025146
3.850017	0.1	0.022920
3.851683	0.1	0.019260
3.853350	0.1	0.014585
3.855017	0.1	0.011576
3.856683	0.1	0.012438
3.858350	0.1	0.017108
3.860017	0.1	0.023725
3.861683	0.1	0.029481
3.863350	0.1	0.031572
3.865017	0.1	0.028620
3.866683	0.1	0.021756
3.868350	0.1	0.014124
3.870017	0.1	0.008983
3.871683	0.1	0.007926
3.873350	0.1	0.010496
3.875017	0.1	0.015092
3.876683	0.1	0.019684
3.878350	0.1	0.022487
3.880017	0.1	0.023148
3.881683	0.1	0.022948
3.883350	0.1	0.023362
3.885017	0.1	0.025150
3.886683	0.1	0.028461
3.888350	0.1	0.032759
3.890017	0.1	0.036582
3.891683	0.1	0.037905
3.893350	0.1	0.035283
3.895017	0.1	0.029118
3.896683	0.1	0.021523
3.898350	0.1	0.014817
3.900017	0.1	0.010179
3.901683	0.1	0.007348
3.903350	0.1	0.005895
3.905017	0.1	0.006203
3.906683	0.1	0.008834
3.908350	0.1	0.013728
3.910017	0.1	0.020117
3.911683	0.1	0.026440
3.913350	0.1	0.031018
3.915017	0.1	0.032783
3.916683	0.1	0.031660
3.918350	0.1	0.028335
3.920017	0.1	0.023590
3.921683	0.1	0.018482
3.923350	0.1	0.014966
3.925017	0.1	0.014850
3.926683	0.1	0.017509
3.928350	0.1	0.020033
3.930017	0.1	0.020429
3.931683	0.1	0.019730
3.933350	0.1	0.019851
3.935017	0.1	0.020629
3.936683	0.1	0.020289
3.938350	0.1	0.017895
3.940017	0.1	0.014636
3.941683	0.1	0.013113
3.943350	0.1	0.015101
3.945017	0.1	0.019828
3.946683	0.1	0.025076
3.948350	0.1	0.029611
3.950017	0.1	0.033090
3.951683	0.1	0.034985
3.953350	0.1	0.035134
3.955017	0.1	0.034072
3.956683	0.1	0.032270
3.958350	0.1	0.029565
3.960017	0.1	0.025635
3.961683	0.1	0.021118
3.963350	0.1	0.017574
3.965017	0.1	0.015898
3.966683	0.1	0.015534
3.968350	0.1	0.015660
3.970017	0.1	0.016270
3.971683	0.1	0.017583
3.973350	0.1	0.019814
3.975017	0.1	0.023823
3.976683	0.1	0.030277
3.978350	0.1	0.037574
3.980017	0.1	0.042305
3.981683	0.1	0.042161
3.983350	0.1	0.037537
3.985017	0.1	0.030636
3.986683	0.1	0.024280
3.988350	0.1	0.021094
3.990017	0.1	0.022189
3.991683	0.1	0.026026
3.993350	0.1	0.029360
3.995017	0.1	0.029444
3.996683	0.1	0.025560
3.998350	0.1	0.019362
4.000017	0.1	0.013742
4.001683	0.1	0.010757
4.003350	0.1	0.010463
4.005017	0.1	0.011525
4.006683	0.1	0.012801
4.008350	0.1	0.014314
4.010017	0.1	0.017039
4.011683	0.1	0.021937
4.013350	0.1	0.028717
4.015017	0.1	0.035404
4.016683	0.1	0.039837
4.018350	0.1	0.041346
4.020017	0.1	0.040219
4.021683	0.1	0.036573
4.023350	0.1	0.030929
4.025017	0.1	0.025001
4.026683	0.1	0.020862
4.028350	0.1	0.019604
4.030017	0.1	0.021029
4.031683	0.1	0.023656
4.033350	0.1	0.025243
4.035017	0.1	0.024573
4.036683	0.1	0.022678
4.038350	0.1	0.021490
4.040017	0.1	0.021616
4.041683	0.1	0.022389
4.043350	0.1	0.023469
4.045017	0.1	0.025094
4.046683	0.1	0.026720
4.048350	0.1	0.026813
4.050017	0.1	0.024699
4.051683	0.1	0.021108
4.053350	0.1	0.017332
4.055017	0.1	0.014910
4.056683	0.1	0.014980
4.058350	0.1	0.017062
4.060017	0.1	0.019534
4.061683	0.1	0.021276
4.063350	0.1	0.021849
4.065017	0.1	0.020931
4.066683	0.1	0.018631
4.068350	0.1	0.015981
4.070017	0.1	0.014347
4.071683	0.1	0.014165
4.073350	0.1	0.014710
4.075017	0.1	0.015236
4.076683	0.1	0.015735
4.078350	0.1	0.016550
4.080017	0.1	0.017909
4.081683	0.1	0.020214
4.083350	0.1	0.023888
4.085017	0.1	0.028517
4.086683	0.1	0.032918
4.088350	0.1	0.036061
4.090017	0.1	0.037462
4.091683	0.1	0.037435
4.093350	0.1	0.036587
4.095017	0.1	0.034892
4.096683	0.1	0.031958
4.098350	0.1	0.028093
4.100017	0.1	0.024810
4.101683	0.1	0.024410
4.103350	0.1	0.028191
4.105017	0.1	0.034771
4.106683	0.1	0.040974
4.108350	0.1	0.044340
4.110017	0.1	0.044452
4.111683	0.1	0.041956
4.113350	0.1	0.037500
4.115017	0.1	0.031916
4.116683	0.1	0.026529
4.118350	0.1	0.023050
4.120017	0.1	0.022850
4.121683	0.1	0.025271
4.123350	0.1	0.027469
4.125017	0.1	0.027129
4.126683	0.1	0.024810
4.128350	0.1	0.022715
4.130017	0.1	0.022142
4.131683	0.1	0.023283
4.133350	0.1	0.026310
4.135017	0.1	0.030841
4.136683	0.1	0.034785
4.138350	0.1	0.035320
4.140017	0.1	0.031590
4.141683	0.1	0.025886
4.143350	0.1	0.021826
4.145017	0.1	0.021318
4.146683	0.1	0.023288
4.148350	0.1	0.025611
4.150017	0.1	0.027469
4.151683	0.1	0.029504
4.153350	0.1	0.032242
4.155017	0.1	0.035404
4.156683	0.1	0.038636
4.158350	0.1	0.041346
4.160017	0.1	0.041882
4.161683	0.1	0.038701
4.163350	0.1	0.032680
4.165017	0.1	0.027376
4.166683	0.1	0.026179
4.168350	0.1	0.029397
4.170017	0.1	0.034375
4.171683	0.1	0.038035
4.173350	0.1	0.039167
4.175017	0.1	0.038524
4.176683	0.1	0.037206
4.178350	0.1	0.035744
4.180017	0.1	0.034748
4.181683	0.1	0.035116
4.183350	0.1	0.036405
4.185017	0.1	0.036345
4.186683	0.1	0.033141
4.188350	0.1	0.027232
4.190017	0.1	0.020475
4.191683	0.1	0.015106
4.193350	0.1	0.012834
4.195017	0.1	0.014021
4.196683	0.1	0.017588
4.198350	0.1	0.021649
4.200017	0.1	0.024559
4.201683	0.1	0.025812
4.203350	0.1	0.026277
4.205017	0.1	0.027423
4.206683	0.1	0.029332
4.208350	0.1	0.029868
4.210017	0.1	0.027744
4.211683	0.1	0.024932
4.213350	0.1	0.023819
4.215017	0.1	0.024247
4.216683	0.1	0.024955
4.218350	0.1	0.025565
4.220017	0.1	0.026124
4.221683	0.1	0.026375
4.223350	0.1	0.026617
4.225017	0.1	0.027684
4.226683	0.1	0.029244
4.228350	0.1	0.029989
4.230017	0.1	0.029188
4.231683	0.1	0.026771
4.233350	0.1	0.022817
4.235017	0.1	0.017551
4.236683	0.1	0.011586
4.238350	0.1	0.005933
4.240017	0.1	0.001038
4.241683	0.1	-0.003218
4.243350	0.1	-0.005728
4.245017	0.1	-0.004047
4.246683	0.1	0.003166
4.248350	0.1	0.014165
4.250017	0.1	0.025104
4.251683	0.1	0.033234
4.253350	0.1	0.038375
4.255017	0.1	0.041081
4.256683	0.1	0.040997
4.258350	0.1	0.037956
4.260017	0.1	0.032960
4.261683	0.1	0.027209
4.263350	0.1	0.021243
4.265017	0.1	0.015548
4.266683	0.1	0.011101
4.268350	0.1	0.009136
4.270017	0.1	0.010757
4.271683	0.1	0.016168
4.273350	0.1	0.023935
4.275017	0.1	0.031660
4.276683	0.1	0.037788
4.278350	0.1	0.042422
4.280017	0.1	0.046375
4.281683	0.1	0.049709
4.283350	0.1	0.051456
4.285017	0.1	0.050678
4.286683	0.1	0.047516
4.288350	0.1	0.043274
4.290017	0.1	0.039660
4.291683	0.1	0.037649
4.293350	0.1	0.037481
4.295017	0.1	0.039111
4.296683	0.1	0.041653
4.298350	0.1	0.043111
4.300017	0.1	0.041788
4.301683	0.1	0.038254
4.303350	0.1	0.034869
4.305017	0.1	0.033071
4.306683	0.1	0.032769
4.308350	0.1	0.033900
4.310017	0.1	0.036457
4.311683	0.1	0.039628
4.313350	0.1	0.042678
4.315017	0.1	0.046208
4.316683	0.1	0.051251
4.318350	0.1	0.057183
4.320017	0.1	0.061276
4.321683	0.1	0.060587
4.323350	0.1	0.054766
4.325017	0.1	0.046459
4.326683	0.1	0.039097
4.328350	0.1	0.034976
4.330017	0.1	0.034356
4.331683	0.1	0.036000
4.333350	0.1	0.038948
4.335017	0.1	0.042710
4.336683	0.1	0.045793
4.338350	0.1	0.046189
4.340017	0.1	0.043456
4.341683	0.1	0.039092
4.343350	0.1	0.035106
4.345017	0.1	0.032559
4.346683	0.1	0.031558
4.348350	0.1	0.031861
4.350017	0.1	0.032480
4.351683	0.1	0.031232
4.353350	0.1	0.026487
4.355017	0.1	0.019562
4.356683	0.1	0.013951
4.358350	0.1	0.012056
4.360017	0.1	0.013974
4.361683	0.1	0.019171
4.363350	0.1	0.027185
4.365017	0.1	0.036648
4.366683	0.1	0.045160
4.368350	0.1	0.050496
4.370017	0.1	0.052000
4.371683	0.1	0.050985
4.373350	0.1	0.049402
4.375017	0.1	0.048238
4.376683	0.1	0.047521
4.378350	0.1	0.047423
4.380017	0.1	0.048326
4.381683	0.1	0.049886
4.383350	0.1	0.050920
4.385017	0.1	0.050166
4.386683	0.1	0.047246
4.388350	0.1	0.043218
4.390017	0.1	0.039800
4.391683	0.1	0.037742
4.393350	0.1	0.036708
4.395017	0.1	0.036377
4.396683	0.1	0.036741
4.398350	0.1	0.037504
4.400017	0.1	0.037872
4.401683	0.1	0.037136
4.403350	0.1	0.036033
4.405017	0.1	0.036471
4.406683	0.1	0.039195
4.408350	0.1	0.042962
4.410017	0.1	0.046738
4.411683	0.1	0.050822
4.413350	0.1	0.055493
4.415017	0.1	0.059810
4.416683	0.1	0.062380
4.418350	0.1	0.062697
4.420017	0.1	0.060871
4.421683	0.1	0.056787
4.423350	0.1	0.050473
4.425017	0.1	0.043111
4.426683	0.1	0.037043
4.428350	0.1	0.034194
4.430017	0.1	0.034566
4.431683	0.1	0.037057
4.433350	0.1	0.040717
4.435017	0.1	0.044550
4.436683	0.1	0.047679
4.438350	0.1	0.049830
4.440017	0.1	0.050832
4.441683	0.1	0.050431
4.443350	0.1	0.049192
4.445017	0.1	0.048513
4.446683	0.1	0.049681
4.448350	0.1	0.053095
4.450017	0.1	0.057886
4.451683	0.1	0.062324
4.453350	0.1	0.064988
4.455017	0.1	0.065416
4.456683	0.1	0.064094
4.458350	0.1	0.061998
4.460017	0.1	0.059386
4.461683	0.1	0.055674
4.463350	0.1	0.051367
4.465017	0.1	0.048266
4.466683	0.1	0.047213
4.468350	0.1	0.047311
4.470017	0.1	0.047148
4.471683	0.1	0.046338
4.473350	0.1	0.045802
4.475017	0.1	0.046291
4.476683	0.1	0.047386
4.478350	0.1	0.048080
4.480017	0.1	0.047460
4.481683	0.1	0.045048
4.483350	0.1	0.041365
4.485017	0.1	0.038282
4.486683	0.1	0.037872
4.488350	0.1	0.040387
4.490017	0.1	0.043693
4.491683	0.1	0.045290
4.493350	0.1	0.044452
4.495017	0.1	0.042347
4.496683	0.1	0.040648
4.498350	0.1	0.040005
4.500017	0.1	0.039530
4.501683	0.1	0.037933
4.503350	0.1	0.035651
4.505017	0.1	0.035129
4.506683	0.1	0.038310
4.508350	0.1	0.044280
4.510017	0.1	0.049784
4.511683	0.1	0.051963
4.513350	0.1	0.050263
4.515017	0.1	0.046329
4.516683	0.1	0.042827
4.518350	0.1	0.041290
4.520017	0.1	0.040871
4.521683	0.1	0.039875
4.523350	0.1	0.037635
4.525017	0.1	0.034827
4.526683	0.1	0.033453
4.528350	0.1	0.036028
4.530017	0.1	0.043097
4.531683	0.1	0.051805
4.533350	0.1	0.058166
4.535017	0.1	0.060867
4.536683	0.1	0.061970
4.538350	0.1	0.063856
4.540017	0.1	0.066352
4.541683	0.1	0.067009
4.543350	0.1	0.064131
4.545017	0.1	0.058748
4.546683	0.1	0.053290
4.548350	0.1	0.049477
4.550017	0.1	0.047549
4.551683	0.1	0.046832
4.553350	0.1	0.046613
4.555017	0.1	0.046249
4.556683	0.1	0.045500
4.558350	0.1	0.045332
4.560017	0.1	0.047321
4.561683	0.1	0.052052
4.563350	0.1	0.058380
4.565017	0.1	0.063949
4.566683	0.1	0.066711
4.568350	0.1	0.066189
4.570017	0.1	0.063814
4.571683	0.1	0.062222
4.573350	0.1	0.063414
4.575017	0.1	0.067102
4.576683	0.1	0.070827
4.578350	0.1	0.072345
4.580017	0.1	0.071744
4.581683	0.1	0.070203
4.583350	0.1	0.068401
4.585017	0.1	0.067027
4.586683	0.1	0.066655
4.588350	0.1	0.066445
4.590017	0.1	0.064704
4.591683	0.1	0.060927
4.593350	0.1	0.056303
4.595017	0.1	0.052392
4.596683	0.1	0.049961
4.598350	0.1	0.048708
4.600017	0.1	0.047763
4.601683	0.1	0.046580
4.603350	0.1	0.045137
4.605017	0.1	0.043693
4.606683	0.1	0.042557
4.608350	0.1	0.041225
4.610017	0.1	0.038617
4.611683	0.1	0.035353
4.613350	0.1	0.033686
4.615017	0.1	0.034636
4.616683	0.1	0.037863
4.618350	0.1	0.042999
4.620017	0.1	0.048624
4.621683	0.1	0.052135
4.623350	0.1	0.052424
4.625017	0.1	0.051777
4.626683	0.1	0.053803
4.628350	0.1	0.059023
4.630017	0.1	0.064098
4.631683	0.1	0.065542
4.633350	0.1	0.062878
4.635017	0.1	0.058641
4.636683	0.1	0.056257
4.638350	0.1	0.057369
4.640017	0.1	0.060410
4.641683	0.1	0.062706
4.643350	0.1	0.063586
4.645017	0.1	0.063907
4.646683	0.1	0.063987
4.648350	0.1	0.063470
4.650017	0.1	0.062385
4.651683	0.1	0.061779
4.653350	0.1	0.063232
4.655017	0.1	0.067144
4.656683	0.1	0.071549
4.658350	0.1	0.073374
4.660017	0.1	0.071106
4.661683	0.1	0.066007
4.663350	0.1	0.060969
4.665017	0.1	0.058403
4.666683	0.1	0.058627
4.668350	0.1	0.060010
4.670017	0.1	0.060839
4.671683	0.1	0.060885
4.673350	0.1	0.061397
4.675017	0.1	0.063414
4.676683	0.1	0.065938
4.678350	0.1	0.066855
4.680017	0.1	0.065444
4.681683	0.1	0.062678
4.683350	0.1	0.059977
4.685017	0.1	0.058454
4.686683	0.1	0.058445
4.688350	0.1	0.059917
4.690017	0.1	0.063223
4.691683	0.1	0.068201
4.693350	0.1	0.073602
4.695017	0.1	0.077775
4.696683	0.1	0.078874
4.698350	0.1	0.075814
4.700017	0.1	0.069980
4.701683	0.1	0.064922
4.703350	0.1	0.063423
4.705017	0.1	0.065127
4.706683	0.1	0.067907
4.708350	0.1	0.070254
4.710017	0.1	0.070976
4.711683	0.1	0.068485
4.713350	0.1	0.062534
4.715017	0.1	0.055260
4.716683	0.1	0.049528
4.718350	0.1	0.047125
4.720017	0.1	0.048019
4.721683	0.1	0.050375
4.723350	0.1	0.052145
4.725017	0.1	0.052694
4.726683	0.1	0.052033
4.728350	0.1	0.049705
4.730017	0.1	0.045700
4.731683	0.1	0.041318
4.733350	0.1	0.038221
4.735017	0.1	0.037011
4.736683	0.1	0.037686
4.738350	0.1	0.040652
4.740017	0.1	0.045928
4.741683	0.1	0.051963
4.743350	0.1	0.056024
4.745017	0.1	0.056303
4.746683	0.1	0.053607
4.748350	0.1	0.050128
4.750017	0.1	0.047176
4.751683	0.1	0.045164
4.753350	0.1	0.044811
4.755017	0.1	0.046990
4.756683	0.1	0.051744
4.758350	0.1	0.057993
4.760017	0.1	0.063907
4.761683	0.1	0.067665
4.763350	0.1	0.068271
4.765017	0.1	0.066068
4.766683	0.1	0.062552
4.768350	0.1	0.059390
4.770017	0.1	0.057812
4.771683	0.1	0.058855
4.773350	0.1	0.063172
4.775017	0.1	0.069980
4.776683	0.1	0.077053
4.778350	0.1	0.082371
4.780017	0.1	0.085309
4.781683	0.1	0.085989
4.783350	0.1	0.084764
4.785017	0.1	0.082930
4.786683	0.1	0.082189
4.788350	0.1	0.082408
4.790017	0.1	0.081356
4.791683	0.1	0.077314
4.793350	0.1	0.071037
4.795017	0.1	0.064722
4.796683	0.1	0.059609
4.798350	0.1	0.055977
4.800017	0.1	0.055139
4.801683	0.1	0.058436
4.803350	0.1	0.063963
4.805017	0.1	0.067456
4.806683	0.1	0.066482
4.808350	0.1	0.062049
4.810017	0.1	0.056657
4.811683	0.1	0.051688
4.813350	0.1	0.046901
4.815017	0.1	0.042729
4.816683	0.1	0.041616
4.818350	0.1	0.044713
4.820017	0.1	0.049453
4.821683	0.1	0.053016
4.823350	0.1	0.055516
4.825017	0.1	0.058389
4.826683	0.1	0.062496
4.828350	0.1	0.067833
4.830017	0.1	0.073016
4.831683	0.1	0.076019
4.833350	0.1	0.076196
4.835017	0.1	0.074673
4.836683	0.1	0.072317
4.838350	0.1	0.069025
4.840017	0.1	0.065337
4.841683	0.1	0.062492
4.843350	0.1	0.061309
4.845017	0.1	0.062059
4.846683	0.1	0.064359
4.848350	0.1	0.067167
4.850017	0.1	0.069542
4.851683	0.1	0.071041
4.853350	0.1	0.071148
4.855017	0.1	0.069481
4.856683	0.1	0.067209
4.858350	0.1	0.066478
4.860017	0.1	0.068066
4.861683	0.1	0.070538
4.863350	0.1	0.071302
4.865017	0.1	0.068550
4.866683	0.1	0.062850
4.868350	0.1	0.056792
4.870017	0.1	0.053011
4.871683	0.1	0.052797
4.873350	0.1	0.055791
4.875017	0.1	0.060205
4.876683	0.1	0.063851
4.878350	0.1	0.065695
4.880017	0.1	0.066296
4.881683	0.1	0.066850
4.883350	0.1	0.068559
4.885017	0.1	0.072471
4.886683	0.1	0.078520
4.888350	0.1	0.084955
4.890017	0.1	0.089603
4.891683	0.1	0.091754
4.893350	0.1	0.092401
4.895017	0.1	0.093025
4.896683	0.1	0.094613
4.898350	0.1	0.096937
4.900017	0.1	0.098753
4.901683	0.1	0.099288
4.903350	0.1	0.098608
4.905017	0.1	0.096271
4.906683	0.1	0.091535
4.908350	0.1	0.085011
4.910017	0.1	0.078329
4.911683	0.1	0.072648
4.913350	0.1	0.068201
4.915017	0.1	0.064634
4.916683	0.1	0.061858
4.918350	0.1	0.060694
4.920017	0.1	0.061910
4.921683	0.1	0.064671
4.923350	0.1	0.066943
4.925017	0.1	0.067675
4.926683	0.1	0.067884
4.928350	0.1	0.069272
4.930017	0.1	0.072517
4.931683	0.1	0.077235
4.933350	0.1	0.082958
4.935017	0.1	0.089058
4.936683	0.1	0.093654
4.938350	0.1	0.093854
4.940017	0.1	0.088331
4.941683	0.1	0.079228
4.943350	0.1	0.070869
4.945017	0.1	0.066706
4.946683	0.1	0.067651
4.948350	0.1	0.072550
4.950017	0.1	0.078967
4.951683	0.1	0.083931
4.953350	0.1	0.085826
4.955017	0.1	0.085402
4.956683	0.1	0.084583
4.958350	0.1	0.085072
4.960017	0.1	0.087344
4.961683	0.1	0.089975
4.963350	0.1	0.090557
4.965017	0.1	0.087488
4.966683	0.1	0.081137
4.968350	0.1	0.073938
4.970017	0.1	0.069048
4.971683	0.1	0.068238
4.973350	0.1	0.071125
4.975017	0.1	0.075665
4.976683	0.1	0.078888
4.978350	0.1	0.078809
4.980017	0.1	0.076247
4.981683	0.1	0.073663
4.983350	0.1	0.072597
4.985017	0.1	0.073533
4.986683	0.1	0.076815
4.988350	0.1	0.081952
4.990017	0.1	0.087419
4.991683	0.1	0.091712
4.993350	0.1	0.093589
4.995017	0.1	0.092010
4.996683	0.1	0.086976
4.998350	0.1	0.080094
5.000017	0.1	0.074236
5.001683	0.1	0.072108
5.003350	0.1	0.074268
5.005017	0.1	0.078436
5.006683	0.1	0.081216
5.008350	0.1	0.080988
5.010017	0.1	0.079102
5.011683	0.1	0.078157
5.013350	0.1	0.079256
5.015017	0.1	0.081118
5.016683	0.1	0.081426
5.018350	0.1	0.078962
5.020017	0.1	0.074655
5.021683	0.1	0.070999
5.023350	0.1	0.070282
5.025017	0.1	0.073188
5.026683	0.1	0.078594
5.028350	0.1	0.084559
5.030017	0.1	0.089165
5.031683	0.1	0.091102
5.033350	0.1	0.090576
5.035017	0.1	0.088685
5.036683	0.1	0.086064
5.038350	0.1	0.083121
5.040017	0.1	0.080578
5.041683	0.1	0.078762
5.043350	0.1	0.077263
5.045017	0.1	0.075949
5.046683	0.1	0.075828
5.048350	0.1	0.077942
5.050017	0.1	0.081887
5.051683	0.1	0.086520
5.053350	0.1	0.091656
5.055017	0.1	0.097710
5.056683	0.1	0.104094
5.058350	0.1	0.108830
5.060017	0.1	0.109640
5.061683	0.1	0.105812
5.063350	0.1	0.099321
5.065017	0.1	0.093384
5.066683	0.1	0.089635
5.068350	0.1	0.086925
5.070017	0.1	0.083600
5.071683	0.1	0.080406
5.073350	0.1	0.079907
5.075017	0.1	0.083623
5.076683	0.1	0.090683
5.078350	0.1	0.098711
5.080017	0.1	0.105537
5.081683	0.1	0.110529
5.083350	0.1	0.114441
5.085017	0.1	0.118189
5.086683	0.1	0.122073
5.088350	0.1	0.125198
5.090017	0.1	0.125156
5.091683	0.1	0.119987
5.093350	0.1	0.110669
5.095017	0.1	0.100243
5.096683	0.1	0.091321
5.098350	0.1	0.085318
5.100017	0.1	0.082776
5.101683	0.1	0.083870
5.103350	0.1	0.088234
5.105017	0.1	0.093989
5.106683	0.1	0.098478
5.108350	0.1	0.100788
5.110017	0.1	0.102264
5.111683	0.1	0.104178
5.113350	0.1	0.106441
5.115017	0.1	0.108504
5.116683	0.1	0.110338
5.118350	0.1	0.112727
5.120017	0.1	0.116359
5.121683	0.1	0.120220
5.123350	0.1	0.121985
5.125017	0.1	0.120169
5.126683	0.1	0.115037
5.128350	0.1	0.108387
5.130017	0.1	0.102515
5.131683	0.1	0.098422
5.133350	0.1	0.095372
5.135017	0.1	0.092713
5.136683	0.1	0.091223
5.138350	0.1	0.091693
5.140017	0.1	0.093007
5.141683	0.1	0.092974
5.143350	0.1	0.091065
5.145017	0.1	0.089188
5.146683	0.1	0.089603
5.148350	0.1	0.093435
5.150017	0.1	0.100536
5.151683	0.1	0.109137
5.153350	0.1	0.116513
5.155017	0.1	0.120793
5.156683	0.1	0.121435
5.158350	0.1	0.119149
5.160017	0.1	0.115754
5.161683	0.1	0.112290
5.163350	0.1	0.107479
5.165017	0.1	0.099884
5.166683	0.1	0.091139
5.168350	0.1	0.085388
5.170017	0.1	0.085495
5.171683	0.1	0.090771
5.173350	0.1	0.098217
5.175017	0.1	0.105058
5.176683	0.1	0.110217
5.178350	0.1	0.114003
5.180017	0.1	0.117077
5.181683	0.1	0.119614
5.183350	0.1	0.121235
5.185017	0.1	0.121542
5.186683	0.1	0.120136
5.188350	0.1	0.116485
5.190017	0.1	0.111014
5.191683	0.1	0.105584
5.193350	0.1	0.101975
5.195017	0.1	0.100578
5.196683	0.1	0.100932
5.198350	0.1	0.102469
5.200017	0.1	0.104774
5.201683	0.1	0.107638
5.203350	0.1	0.110613
5.205017	0.1	0.112359
5.206683	0.1	0.111703
5.208350	0.1	0.109184
5.210017	0.1	0.106436
5.211683	0.1	0.104574
5.213350	0.1	0.103540
5.215017	0.1	0.102343
5.216683	0.1	0.100206
5.218350	0.1	0.097635
5.220017	0.1	0.095968
5.221683	0.1	0.096369
5.223350	0.1	0.099624
5.225017	0.1	0.105794
5.226683	0.1	0.113146
5.228350	0.1	0.118618
5.230017	0.1	0.120043
5.231683	0.1	0.117938
5.233350	0.1	0.114827
5.235017	0.1	0.112569
5.236683	0.1	0.111093
5.238350	0.1	0.109784
5.240017	0.1	0.108732
5.241683	0.1	0.108369
5.243350	0.1	0.108797
5.245017	0.1	0.109752
5.246683	0.1	0.110921
5.248350	0.1	0.111936
5.250017	0.1	0.112760
5.251683	0.1	0.113775
5.253350	0.1	0.115111
5.255017	0.1	0.116890
5.256683	0.1	0.119507
5.258350	0.1	0.122287
5.260017	0.1	0.123247
5.261683	0.1	0.121258
5.263350	0.1	0.117146
5.265017	0.1	0.112373
5.266683	0.1	0.108159
5.268350	0.1	0.105361
5.270017	0.1	0.103861
5.271683	0.1	0.102730
5.273350	0.1	0.101370
5.275017	0.1	0.099759
5.276683	0.1	0.098189
5.278350	0.1	0.098199
5.280017	0.1	0.101845
5.281683	0.1	0.108709
5.283350	0.1	0.115898
5.285017	0.1	0.121072
5.286683	0.1	0.123461
5.288350	0.1	0.123410
5.290017	0.1	0.122171
5.291683	0.1	0.120853
5.293350	0.1	0.119577
5.295017	0.1	0.118655
5.296683	0.1	0.119018
5.298350	0.1	0.120536
5.300017	0.1	0.121780
5.301683	0.1	0.122073
5.303350	0.1	0.121864
5.305017	0.1	0.121277
5.306683	0.1	0.120001
5.308350	0.1	0.118301
5.310017	0.1	0.116876
5.311683	0.1	0.115633
5.313350	0.1	0.113971
5.315017	0.1	0.112406
5.316683	0.1	0.111992
5.318350	0.1	0.112546
5.320017	0.1	0.113356
5.321683	0.1	0.114548
5.323350	0.1	0.116588
5.325017	0.1	0.119004
5.326683	0.1	0.120113
5.328350	0.1	0.118953
5.330017	0.1	0.117081
5.331683	0.1	0.116825
5.333350	0.1	0.118492
5.335017	0.1	0.120704
5.336683	0.1	0.122241
5.338350	0.1	0.122581
5.340017	0.1	0.121882
5.341683	0.1	0.121081
5.343350	0.1	0.121077
5.345017	0.1	0.121556
5.346683	0.1	0.121226
5.348350	0.1	0.119396
5.350017	0.1	0.116657
5.351683	0.1	0.113631
5.353350	0.1	0.110627
5.355017	0.1	0.108853
5.356683	0.1	0.109631
5.358350	0.1	0.112574
5.360017	0.1	0.116234
5.361683	0.1	0.119782
5.363350	0.1	0.123158
5.365017	0.1	0.126055
5.366683	0.1	0.127796
5.368350	0.1	0.128150
5.370017	0.1	0.127815
5.371683	0.1	0.128187
5.373350	0.1	0.130539
5.375017	0.1	0.134767
5.376683	0.1	0.139065
5.378350	0.1	0.140918
5.380017	0.1	0.138530
5.381683	0.1	0.131973
5.383350	0.1	0.123219
5.385017	0.1	0.115130
5.386683	0.1	0.110120
5.388350	0.1	0.109086
5.390017	0.1	0.111731
5.391683	0.1	0.116895
5.393350	0.1	0.122609
5.395017	0.1	0.127098
5.396683	0.1	0.129323
5.398350	0.1	0.129226
5.400017	0.1	0.128043
5.401683	0.1	0.127638
5.403350	0.1	0.129216
5.405017	0.1	0.132350
5.406683	0.1	0.135074
5.408350	0.1	0.135670
5.410017	0.1	0.133668
5.411683	0.1	0.129202
5.413350	0.1	0.123046
5.415017	0.1	0.117077
5.416683	0.1	0.113184
5.418350	0.1	0.111526
5.420017	0.1	0.110720
5.421683	0.1	0.109943
5.423350	0.1	0.109700
5.425017	0.1	0.110688
5.426683	0.1	0.112755
5.428350	0.1	0.115242
5.430017	0.1	0.118273
5.431683	0.1	0.122730
5.433350	0.1	0.127698
5.435017	0.1	0.130087
5.436683	0.1	0.128495
5.438350	0.1	0.125230
5.440017	0.1	0.122632
5.441683	0.1	0.119926
5.443350	0.1	0.115540
5.445017	0.1	0.110436
5.446683	0.1	0.107889
5.448350	0.1	0.110557
5.450017	0.1	0.118129
5.451683	0.1	0.127670
5.453350	0.1	0.135805
5.455017	0.1	0.140369
5.456683	0.1	0.140565
5.458350	0.1	0.136849
5.460017	0.1	0.130967
5.461683	0.1	0.124807
5.463350	0.1	0.119470
5.465017	0.1	0.115829
5.466683	0.1	0.114581
5.468350	0.1	0.115559
5.470017	0.1	0.118399
5.471683	0.1	0.122981
5.473350	0.1	0.128015
5.475017	0.1	0.130991
5.476683	0.1	0.130292
5.478350	0.1	0.126418
5.480017	0.1	0.121421
5.481683	0.1	0.117766
5.483350	0.1	0.116704
5.485017	0.1	0.117226
5.486683	0.1	0.117272
5.488350	0.1	0.115829
5.490017	0.1	0.113272
5.491683	0.1	0.110255
5.493350	0.1	0.107270
5.495017	0.1	0.105295
5.496683	0.1	0.105896
5.498350	0.1	0.109468
5.500017	0.1	0.114152
5.501683	0.1	0.117570
5.503350	0.1	0.118688
5.505017	0.1	0.117761
5.506683	0.1	0.115763
5.508350	0.1	0.114166
5.510017	0.1	0.114329
5.511683	0.1	0.116238
5.513350	0.1	0.118101
5.515017	0.1	0.118576
5.516683	0.1	0.118371
5.518350	0.1	0.118539
5.520017	0.1	0.119028
5.521683	0.1	0.119442
5.523350	0.1	0.119782
5.525017	0.1	0.120280
5.526683	0.1	0.121119
5.528350	0.1	0.122460
5.530017	0.1	0.124467
5.531683	0.1	0.126469
5.533350	0.1	0.127214
5.535017	0.1	0.126590
5.536683	0.1	0.125659
5.538350	0.1	0.124942
5.540017	0.1	0.124122
5.541683	0.1	0.123093
5.543350	0.1	0.122292
5.545017	0.1	0.121444
5.546683	0.1	0.118781
5.548350	0.1	0.113212
5.550017	0.1	0.106664
5.551683	0.1	0.102283
5.553350	0.1	0.101547
5.555017	0.1	0.103908
5.556683	0.1	0.107912
5.558350	0.1	0.112201
5.560017	0.1	0.115903
5.561683	0.1	0.118585
5.563350	0.1	0.120350
5.565017	0.1	0.121775
5.566683	0.1	0.123354
5.568350	0.1	0.124858
5.570017	0.1	0.125905
5.571683	0.1	0.127247
5.573350	0.1	0.130008
5.575017	0.1	0.133859
5.576683	0.1	0.137095
5.578350	0.1	0.138148
5.580017	0.1	0.137095
5.581683	0.1	0.135181
5.583350	0.1	0.132960
5.585017	0.1	0.130367
5.586683	0.1	0.127917
5.588350	0.1	0.126823
5.590017	0.1	0.128811
5.591683	0.1	0.135391
5.593350	0.1	0.145836
5.595017	0.1	0.156141
5.596683	0.1	0.161137
5.598350	0.1	0.157845
5.600017	0.1	0.147521
5.601683	0.1	0.135242
5.603350	0.1	0.126041
5.605017	0.1	0.120816
5.606683	0.1	0.117412
5.608350	0.1	0.115009
5.610017	0.1	0.114776
5.611683	0.1	0.117184
5.613350	0.1	0.121398
5.615017	0.1	0.126236
5.616683	0.1	0.129752
5.618350	0.1	0.130055
5.620017	0.1	0.127875
5.621683	0.1	0.126138
5.623350	0.1	0.126483
5.625017	0.1	0.128159
5.626683	0.1	0.129621
5.628350	0.1	0.129999
5.630017	0.1	0.129542
5.631683	0.1	0.129058
5.633350	0.1	0.128807
5.635017	0.1	0.128164
5.636683	0.1	0.126571
5.638350	0.1	0.124532
5.640017	0.1	0.123163
5.641683	0.1	0.123479
5.643350	0.1	0.126162
5.645017	0.1	0.130543
5.646683	0.1	0.134329
5.648350	0.1	0.135479
5.650017	0.1	0.133840
5.651683	0.1	0.131363
5.653350	0.1	0.130688
5.655017	0.1	0.132509
5.656683	0.1	0.135028
5.658350	0.1	0.136448
5.660017	0.1	0.136392
5.661683	0.1	0.135084
5.663350	0.1	0.133114
5.665017	0.1	0.131624
5.666683	0.1	0.131545
5.668350	0.1	0.132797
5.670017	0.1	0.134087
5.671683	0.1	0.133938
5.673350	0.1	0.132248
5.675017	0.1	0.130003
5.676683	0.1	0.128411
5.678350	0.1	0.128336
5.680017	0.1	0.129351
5.681683	0.1	0.129901
5.683350	0.1	0.129230
5.685017	0.1	0.128057
5.686683	0.1	0.126851
5.688350	0.1	0.125379
5.690017	0.1	0.124197
5.691683	0.1	0.124727
5.693350	0.1	0.127610
5.695017	0.1	0.131796
5.696683	0.1	0.134995
5.698350	0.1	0.135209
5.700017	0.1	0.132299
5.701683	0.1	0.127964
5.703350	0.1	0.123745
5.705017	0.1	0.119964
5.706683	0.1	0.116881
5.708350	0.1	0.115503
5.710017	0.1	0.116867
5.711683	0.1	0.120793
5.713350	0.1	0.125393
5.715017	0.1	0.128578
5.716683	0.1	0.130082
5.718350	0.1	0.130874
5.720017	0.1	0.131242
5.721683	0.1	0.130595
5.723350	0.1	0.129021
5.725017	0.1	0.127926
5.726683	0.1	0.128513
5.728350	0.1	0.130357
5.730017	0.1	0.132099
5.731683	0.1	0.132774
5.733350	0.1	0.132341
5.735017	0.1	0.131042
5.736683	0.1	0.128588
5.738350	0.1	0.124141
5.740017	0.1	0.117291
5.741683	0.1	0.109659
5.743350	0.1	0.104755
5.745017	0.1	0.104769
5.746683	0.1	0.108485
5.748350	0.1	0.113240
5.750017	0.1	0.117137
5.751683	0.1	0.118744
5.753350	0.1	0.117403
5.755017	0.1	0.114548
5.756683	0.1	0.112560
5.758350	0.1	0.111908
5.760017	0.1	0.111526
5.761683	0.1	0.111107
5.763350	0.1	0.111330
5.765017	0.1	0.113272
5.766683	0.1	0.118017
5.768350	0.1	0.125207
5.770017	0.1	0.132383
5.771683	0.1	0.137016
5.773350	0.1	0.138418
5.775017	0.1	0.137156
5.776683	0.1	0.133854
5.778350	0.1	0.129254
5.780017	0.1	0.124467
5.781683	0.1	0.120434
5.783350	0.1	0.117677
5.785017	0.1	0.117100
5.786683	0.1	0.120034
5.788350	0.1	0.126483
5.790017	0.1	0.134190
5.791683	0.1	0.139973
5.793350	0.1	0.141538
5.795017	0.1	0.138409
5.796683	0.1	0.132187
5.798350	0.1	0.126106
5.800017	0.1	0.122888
5.801683	0.1	0.122399
5.803350	0.1	0.122595
5.805017	0.1	0.122678
5.806683	0.1	0.123722
5.808350	0.1	0.126148
5.810017	0.1	0.128737
5.811683	0.1	0.130069
5.813350	0.1	0.129147
5.815017	0.1	0.125677
5.816683	0.1	0.120997
5.818350	0.1	0.117910
5.820017	0.1	0.118604
5.821683	0.1	0.122646
5.823350	0.1	0.127740
5.825017	0.1	0.131666
5.826683	0.1	0.132821
5.828350	0.1	0.130855
5.830017	0.1	0.127209
5.831683	0.1	0.124243
5.833350	0.1	0.123978
5.835017	0.1	0.126804
5.836683	0.1	0.130995
5.838350	0.1	0.134143
5.840017	0.1	0.135005
5.841683	0.1	0.133957
5.843350	0.1	0.132313
5.845017	0.1	0.131400
5.846683	0.1	0.131815
5.848350	0.1	0.133403
5.850017	0.1	0.135824
5.851683	0.1	0.138441
5.853350	0.1	0.139899
5.855017	0.1	0.138483
5.856683	0.1	0.133491
5.858350	0.1	0.126129
5.860017	0.1	0.119070
5.861683	0.1	0.115451
5.863350	0.1	0.117002
5.865017	0.1	0.122087
5.866683	0.1	0.126911
5.868350	0.1	0.129216
5.870017	0.1	0.130367
5.871683	0.1	0.133128
5.873350	0.1	0.137938
5.875017	0.1	0.142776
5.876683	0.1	0.146073
5.878350	0.1	0.148132
5.880017	0.1	0.149803
5.881683	0.1	0.150846
5.883350	0.1	0.150665
5.885017	0.1	0.149831
5.886683	0.1	0.149528
5.888350	0.1	0.150106
5.890017	0.1	0.150781
5.891683	0.1	0.150427
5.893350	0.1	0.148918
5.895017	0.1	0.147331
5.896683	0.1	0.146418
5.898350	0.1	0.145324
5.900017	0.1	0.142907
5.901683	0.1	0.140187
5.903350	0.1	0.139782
5.905017	0.1	0.142930
5.906683	0.1	0.148136
5.908350	0.1	0.152453
5.910017	0.1	0.153594
5.911683	0.1	0.150870
5.913350	0.1	0.145193
5.915017	0.1	0.138967
5.916683	0.1	0.134744
5.918350	0.1	0.133417
5.920017	0.1	0.133645
5.921683	0.1	0.132886
5.923350	0.1	0.129924
5.925017	0.1	0.126441
5.926683	0.1	0.125342
5.928350	0.1	0.128229
5.930017	0.1	0.134036
5.931683	0.1	0.139554
5.933350	0.1	0.142115
5.935017	0.1	0.141510
5.936683	0.1	0.138958
5.938350	0.1	0.135582
5.940017	0.1	0.132341
5.941683	0.1	0.130287
5.943350	0.1	0.130008
5.945017	0.1	0.130879
5.946683	0.1	0.131819
5.948350	0.1	0.132699
5.950017	0.1	0.134157
5.951683	0.1	0.136131
5.953350	0.1	0.137226
5.955017	0.1	0.136313
5.956683	0.1	0.134455
5.958350	0.1	0.133691
5.960017	0.1	0.134627
5.961683	0.1	0.136155
5.963350	0.1	0.136467
5.965017	0.1	0.134432
5.966683	0.1	0.131163
5.968350	0.1	0.129808
5.970017	0.1	0.132355
5.971683	0.1	0.137142
5.973350	0.1	0.140960
5.975017	0.1	0.142753
5.976683	0.1	0.143168
5.978350	0.1	0.141878
5.980017	0.1	0.138194
5.981683	0.1	0.133072
5.983350	0.1	0.128737
5.985017	0.1	0.126772
5.986683	0.1	0.127070
5.988350	0.1	0.128341
5.990017	0.1	0.129137
5.991683	0.1	0.128685
5.993350	0.1	0.127465
5.995017	0.1	0.127056
5.996683	0.1	0.128816
5.998350	0.1	0.132611
6.000017	0.1	0.136881
6.001683	0.1	0.139321
6.003350	0.1	0.138241
6.005017	0.1	0.134651
6.006683	0.1	0.131591
6.008350	0.1	0.130660
6.010017	0.1	0.131242
6.011683	0.1	0.132779
6.013350	0.1	0.135126
6.015017	0.1	0.136993
6.016683	0.1	0.136723
6.018350	0.1	0.134096
6.020017	0.1	0.130180
6.021683	0.1	0.126376
6.023350	0.1	0.123614
6.025017	0.1	0.121538
6.026683	0.1	0.119177
6.028350	0.1	0.116774
6.030017	0.1	0.116173
6.031683	0.1	0.118641
6.033350	0.1	0.123368
6.035017	0.1	0.128569
6.036683	0.1	0.132662
6.038350	0.1	0.134627
6.040017	0.1	0.134790
6.041683	0.1	0.135018
6.043350	0.1	0.136853
6.045017	0.1	0.139493
6.046683	0.1	0.140974
6.048350	0.1	0.140807
6.050017	0.1	0.139908
6.051683	0.1	0.139461
6.053350	0.1	0.140765
6.055017	0.1	0.144313
6.056683	0.1	0.148946
6.058350	0.1	0.152332
6.060017	0.1	0.152080
6.061683	0.1	0.147978
6.063350	0.1	0.143419
6.065017	0.1	0.142572
6.066683	0.1	0.145878
6.068350	0.1	0.149785
6.070017	0.1	0.150674
6.071683	0.1	0.148001
6.073350	0.1	0.144001
6.075017	0.1	0.141244
6.076683	0.1	0.140797
6.078350	0.1	0.141612
6.080017	0.1	0.141524
6.081683	0.1	0.139778
6.083350	0.1	0.137733
6.085017	0.1	0.136914
6.086683	0.1	0.138031
6.088350	0.1	0.141021
6.090017	0.1	0.144518
6.091683	0.1	0.146520
6.093350	0.1	0.146301
6.095017	0.1	0.144457
6.096683	0.1	0.141533
6.098350	0.1	0.138213
6.100017	0.1	0.135833
6.101683	0.1	0.135256
6.103350	0.1	0.136038
6.105017	0.1	0.136923
6.106683	0.1	0.136504
6.108350	0.1	0.134110
6.110017	0.1	0.130073
6.111683	0.1	0.125505
6.113350	0.1	0.122180
6.115017	0.1	0.121472
6.116683	0.1	0.122953
6.118350	0.1	0.124769
6.120017	0.1	0.125449
6.121683	0.1	0.125249
6.123350	0.1	0.125780
6.125017	0.1	0.127903
6.126683	0.1	0.130031
6.128350	0.1	0.129566
6.130017	0.1	0.125663
6.131683	0.1	0.119735
6.133350	0.1	0.114138
6.135017	0.1	0.111251
6.136683	0.1	0.112127
6.138350	0.1	0.115377
6.140017	0.1	0.118450
6.141683	0.1	0.119638
6.143350	0.1	0.118837
6.145017	0.1	0.117803
6.146683	0.1	0.119209
6.148350	0.1	0.124406
6.150017	0.1	0.132136
6.151683	0.1	0.139228
6.153350	0.1	0.142851
6.155017	0.1	0.142390
6.156683	0.1	0.138963
6.158350	0.1	0.134185
6.160017	0.1	0.129743
6.161683	0.1	0.126683
6.163350	0.1	0.124928
6.165017	0.1	0.123940
6.166683	0.1	0.123493
6.168350	0.1	0.123912
6.170017	0.1	0.125407
6.171683	0.1	0.127181
6.173350	0.1	0.128085
6.175017	0.1	0.128085
6.176683	0.1	0.127838
6.178350	0.1	0.127293
6.180017	0.1	0.126334
6.181683	0.1	0.125896
6.183350	0.1	0.127051
6.185017	0.1	0.129752
6.186683	0.1	0.133161
6.188350	0.1	0.136448
6.190017	0.1	0.138702
6.191683	0.1	0.138991
6.193350	0.1	0.137570
6.195017	0.1	0.135712
6.196683	0.1	0.133622
6.198350	0.1	0.130502
6.200017	0.1	0.126446
6.201683	0.1	0.122637
6.203350	0.1	0.120597
6.205017	0.1	0.121668
6.206683	0.1	0.126120
6.208350	0.1	0.132672
6.210017	0.1	0.139172
6.211683	0.1	0.143629
6.213350	0.1	0.144728
6.215017	0.1	0.142208
6.216683	0.1	0.137254
6.218350	0.1	0.131931
6.220017	0.1	0.128127
6.221683	0.1	0.126585
6.223350	0.1	0.126581
6.225017	0.1	0.126567
6.226683	0.1	0.125328
6.228350	0.1	0.123088
6.230017	0.1	0.121188
6.231683	0.1	0.120271
6.233350	0.1	0.120043
6.235017	0.1	0.121160
6.236683	0.1	0.125254
6.238350	0.1	0.132513
6.240017	0.1	0.140881
6.241683	0.1	0.147498
6.243350	0.1	0.150292
6.245017	0.1	0.148714
6.246683	0.1	0.143596
6.248350	0.1	0.136420
6.250017	0.1	0.128685
6.251683	0.1	0.121729
6.253350	0.1	0.116411
6.255017	0.1	0.112979
6.256683	0.1	0.111442
6.258350	0.1	0.111195
6.260017	0.1	0.111437
6.261683	0.1	0.112955
6.263350	0.1	0.117021
6.265017	0.1	0.122618
6.266683	0.1	0.126837
6.268350	0.1	0.127447
6.270017	0.1	0.124681
6.271683	0.1	0.120592
6.273350	0.1	0.117049
6.275017	0.1	0.115475
6.276683	0.1	0.117370
6.278350	0.1	0.122776
6.280017	0.1	0.129370
6.281683	0.1	0.134967
6.283350	0.1	0.139903
6.285017	0.1	0.145277
6.286683	0.1	0.149622
6.288350	0.1	0.149771
6.290017	0.1	0.144811
6.291683	0.1	0.136802
6.293350	0.1	0.128229
6.295017	0.1	0.120881
6.296683	0.1	0.116397
6.298350	0.1	0.115959
6.300017	0.1	0.119354
6.301683	0.1	0.124816
6.303350	0.1	0.129850
6.305017	0.1	0.132686
6.306683	0.1	0.133119
6.308350	0.1	0.131740
6.310017	0.1	0.129305
6.311683	0.1	0.127037
6.313350	0.1	0.126655
6.315017	0.1	0.129077
6.316683	0.1	0.133459
6.318350	0.1	0.138152
6.320017	0.1	0.142087
6.321683	0.1	0.145081
6.323350	0.1	0.147466
6.325017	0.1	0.149189
6.326683	0.1	0.149435
6.328350	0.1	0.147526
6.330017	0.1	0.144271
6.331683	0.1	0.141799
6.333350	0.1	0.141249
6.335017	0.1	0.141622
6.336683	0.1	0.141663
6.338350	0.1	0.141826
6.340017	0.1	0.143521
6.341683	0.1	0.146651
6.343350	0.1	0.149505
6.345017	0.1	0.151526
6.346683	0.1	0.153678
6.348350	0.1	0.156108
6.350017	0.1	0.157789
6.351683	0.1	0.157976
6.353350	0.1	0.156756
6.355017	0.1	0.154455
6.356683	0.1	0.151321
6.358350	0.1	0.148066
6.360017	0.1	0.146255
6.361683	0.1	0.147149
6.363350	0.1	0.150064
6.365017	0.1	0.153081
6.366683	0.1	0.155242
6.368350	0.1	0.156788
6.370017	0.1	0.157803
6.371683	0.1	0.157738
6.373350	0.1	0.156127
6.375017	0.1	0.153510
6.376683	0.1	0.151484
6.378350	0.1	0.151247
6.380017	0.1	0.152085
6.381683	0.1	0.152164
6.383350	0.1	0.150623
6.385017	0.1	0.147759
6.386683	0.1	0.144150
6.388350	0.1	0.141105
6.390017	0.1	0.140518
6.391683	0.1	0.143196
6.393350	0.1	0.147806
6.395017	0.1	0.151489
6.396683	0.1	0.151740
6.398350	0.1	0.148308
6.400017	0.1	0.143670
6.401683	0.1	0.141603
6.403350	0.1	0.144071
6.405017	0.1	0.149435
6.406683	0.1	0.154441
6.408350	0.1	0.157245
6.410017	0.1	0.157841
6.411683	0.1	0.156714
6.413350	0.1	0.154367
6.415017	0.1	0.151414
6.416683	0.1	0.148122
6.418350	0.1	0.144574
6.420017	0.1	0.141868
6.421683	0.1	0.142111
6.423350	0.1	0.146157
6.425017	0.1	0.152364
6.426683	0.1	0.158111
6.428350	0.1	0.161398
6.430017	0.1	0.161682
6.431683	0.1	0.160122
6.433350	0.1	0.158069
6.435017	0.1	0.156024
6.436683	0.1	0.154376
6.438350	0.1	0.153719
6.440017	0.1	0.154544
6.441683	0.1	0.156527
6.443350	0.1	0.157999
6.445017	0.1	0.157272
6.446683	0.1	0.154865
6.448350	0.1	0.153421
6.450017	0.1	0.155387
6.451683	0.1	0.161035
6.453350	0.1	0.167903
6.455017	0.1	0.172416
6.456683	0.1	0.172840
6.458350	0.1	0.170204
6.460017	0.1	0.166423
6.461683	0.1	0.162469
6.463350	0.1	0.158413
6.465017	0.1	0.154837
6.466683	0.1	0.153524
6.468350	0.1	0.155447
6.470017	0.1	0.158376
6.471683	0.1	0.159252
6.473350	0.1	0.158306
6.475017	0.1	0.157631
6.476683	0.1	0.157380
6.478350	0.1	0.156057
6.480017	0.1	0.152923
6.481683	0.1	0.149007
6.483350	0.1	0.145976
6.485017	0.1	0.144420
6.486683	0.1	0.143708
6.488350	0.1	0.143098
6.490017	0.1	0.142911
6.491683	0.1	0.144420
6.493350	0.1	0.148290
6.495017	0.1	0.153421
6.496683	0.1	0.157426
6.498350	0.1	0.158274
6.500017	0.1	0.156094
6.501683	0.1	0.153440
6.503350	0.1	0.153263
6.505017	0.1	0.156527
6.506683	0.1	0.162139
6.508350	0.1	0.168313
6.510017	0.1	0.172793
6.511683	0.1	0.173692
6.513350	0.1	0.171168
6.515017	0.1	0.166669
6.516683	0.1	0.161007
6.518350	0.1	0.154809
6.520017	0.1	0.149584
6.521683	0.1	0.146697
6.523350	0.1	0.145687
6.525017	0.1	0.144825
6.526683	0.1	0.143270
6.528350	0.1	0.141985
6.530017	0.1	0.143060
6.531683	0.1	0.147372
6.533350	0.1	0.152569
6.535017	0.1	0.154623
6.536683	0.1	0.151317
6.538350	0.1	0.143661
6.540017	0.1	0.134679
6.541683	0.1	0.127763
6.543350	0.1	0.125682
6.545017	0.1	0.128774
6.546683	0.1	0.134660
6.548350	0.1	0.140732
6.550017	0.1	0.145668
6.551683	0.1	0.149170
6.553350	0.1	0.151722
6.555017	0.1	0.154055
6.556683	0.1	0.156770
6.558350	0.1	0.160336
6.560017	0.1	0.164509
6.561683	0.1	0.168248
6.563350	0.1	0.170814
6.565017	0.1	0.172346
6.566683	0.1	0.172863
6.568350	0.1	0.171652
6.570017	0.1	0.168490
6.571683	0.1	0.164392
6.573350	0.1	0.160937
6.575017	0.1	0.159391
6.576683	0.1	0.160211
6.578350	0.1	0.163275
6.580017	0.1	0.168062
6.581683	0.1	0.173384
6.583350	0.1	0.177827
6.585017	0.1	0.180998
6.586683	0.1	0.183647
6.588350	0.1	0.186604
6.590017	0.1	0.189831
6.591683	0.1	0.191978
6.593350	0.1	0.191210
6.595017	0.1	0.187326
6.596683	0.1	0.181627
6.598350	0.1	0.174609
6.600017	0.1	0.166264
6.601683	0.1	0.158241
6.603350	0.1	0.153352
6.605017	0.1	0.153268
6.606683	0.1	0.157333
6.608350	0.1	0.163116
6.610017	0.1	0.168011
6.611683	0.1	0.170269
6.613350	0.1	0.168947
6.615017	0.1	0.164574
6.616683	0.1	0.159512
6.618350	0.1	0.156248
6.620017	0.1	0.155885
6.621683	0.1	0.158418
6.623350	0.1	0.162884
6.625017	0.1	0.167317
6.626683	0.1	0.170250
6.628350	0.1	0.171922
6.630017	0.1	0.173301
6.631683	0.1	0.175452
6.633350	0.1	0.179471
6.635017	0.1	0.185054
6.636683	0.1	0.190041
6.638350	0.1	0.192397
6.640017	0.1	0.191419
6.641683	0.1	0.187587
6.643350	0.1	0.182758
6.645017	0.1	0.179396
6.646683	0.1	0.178632
6.648350	0.1	0.180318
6.650017	0.1	0.184299
6.651683	0.1	0.190334
6.653350	0.1	0.197403
6.655017	0.1	0.203461
6.656683	0.1	0.206013
6.658350	0.1	0.204407
6.660017	0.1	0.201319
6.661683	0.1	0.200109
6.663350	0.1	0.201785
6.665017	0.1	0.205431
6.666683	0.1	0.209613
6.668350	0.1	0.213110
6.670017	0.1	0.215215
6.671683	0.1	0.215559
6.673350	0.1	0.214162
6.675017	0.1	0.211638
6.676683	0.1	0.208546
6.678350	0.1	0.204891
6.680017	0.1	0.201338
6.681683	0.1	0.199792
6.683350	0.1	0.201692
6.685017	0.1	0.206809
6.686683	0.1	0.213501
6.688350	0.1	0.218987
6.690017	0.1	0.220560
6.691683	0.1	0.217613
6.693350	0.1	0.211657
6.695017	0.1	0.205026
6.696683	0.1	0.199801
6.698350	0.1	0.196598
6.700017	0.1	0.194879
6.701683	0.1	0.195168
6.703350	0.1	0.198600
6.705017	0.1	0.204104
6.706683	0.1	0.208891
6.708350	0.1	0.211312
6.710017	0.1	0.211517
6.711683	0.1	0.210395
6.713350	0.1	0.209329
6.715017	0.1	0.209580
6.716683	0.1	0.210614
6.718350	0.1	0.210437
6.720017	0.1	0.208374
6.721683	0.1	0.206353
6.723350	0.1	0.207033
6.725017	0.1	0.211000
6.726683	0.1	0.215610
6.728350	0.1	0.217427
6.730017	0.1	0.215988
6.731683	0.1	0.213827
6.733350	0.1	0.212849
6.735017	0.1	0.212281
6.736683	0.1	0.210493
6.738350	0.1	0.207946
6.740017	0.1	0.206432
6.741683	0.1	0.205906
6.743350	0.1	0.204486
6.745017	0.1	0.201231
6.746683	0.1	0.197310
6.748350	0.1	0.194483
6.750017	0.1	0.192858
6.751683	0.1	0.190977
6.753350	0.1	0.188183
6.755017	0.1	0.185552
6.756683	0.1	0.184765
6.758350	0.1	0.186590
6.760017	0.1	0.190022
6.761683	0.1	0.193380
6.763350	0.1	0.195890
6.765017	0.1	0.197357
6.766683	0.1	0.197487
6.768350	0.1	0.196253
6.770017	0.1	0.194353
6.771683	0.1	0.192826
6.773350	0.1	0.192453
6.775017	0.1	0.193371
6.776683	0.1	0.194428
6.778350	0.1	0.193785
6.780017	0.1	0.191098
6.781683	0.1	0.188407
6.783350	0.1	0.187908
6.785017	0.1	0.189575
6.786683	0.1	0.191922
6.788350	0.1	0.193771
6.790017	0.1	0.194889
6.791683	0.1	0.195652
6.793350	0.1	0.196146
6.795017	0.1	0.196127
6.796683	0.1	0.196081
6.798350	0.1	0.196975
6.800017	0.1	0.198535
6.801683	0.1	0.198977
6.803350	0.1	0.197431
6.805017	0.1	0.195503
6.806683	0.1	0.195038
6.808350	0.1	0.195969
6.810017	0.1	0.197366
6.811683	0.1	0.198586
6.813350	0.1	0.199210
6.815017	0.1	0.199503
6.816683	0.1	0.200197
6.818350	0.1	0.200807
6.820017	0.1	0.199932
6.821683	0.1	0.197762
6.823350	0.1	0.196267
6.825017	0.1	0.196612
6.826683	0.1	0.197943
6.828350	0.1	0.198944
6.830017	0.1	0.199908
6.831683	0.1	0.202013
6.833350	0.1	0.204952
6.835017	0.1	0.207126
6.836683	0.1	0.207913
6.838350	0.1	0.208248
6.840017	0.1	0.209222
6.841683	0.1	0.210861
6.843350	0.1	0.212351
6.845017	0.1	0.213147
6.846683	0.1	0.213659
6.848350	0.1	0.214656
6.850017	0.1	0.216127
6.851683	0.1	0.217366
6.853350	0.1	0.218055
6.855017	0.1	0.219005
6.856683	0.1	0.221631
6.858350	0.1	0.226088
6.860017	0.1	0.230395
6.861683	0.1	0.232048
6.863350	0.1	0.229832
6.865017	0.1	0.224793
6.866683	0.1	0.219755
6.868350	0.1	0.216793
6.870017	0.1	0.215871
6.871683	0.1	0.216016
6.873350	0.1	0.216304
6.875017	0.1	0.216104
6.876683	0.1	0.215592
6.878350	0.1	0.215550
6.880017	0.1	0.216472
6.881683	0.1	0.218381
6.883350	0.1	0.220751
6.885017	0.1	0.222451
6.886683	0.1	0.222521
6.888350	0.1	0.221254
6.890017	0.1	0.219885
6.891683	0.1	0.218949
6.893350	0.1	0.217734
6.895017	0.1	0.215424
6.896683	0.1	0.212160
6.898350	0.1	0.209259
6.900017	0.1	0.208281
6.901683	0.1	0.209627
6.903350	0.1	0.212342
6.905017	0.1	0.215215
6.906683	0.1	0.217529
6.908350	0.1	0.218628
6.910017	0.1	0.217613
6.911683	0.1	0.214777
6.913350	0.1	0.212276
6.915017	0.1	0.211247
6.916683	0.1	0.209631
6.918350	0.1	0.205212
6.920017	0.1	0.199326
6.921683	0.1	0.195741
6.923350	0.1	0.196849
6.925017	0.1	0.202004
6.926683	0.1	0.208630
6.928350	0.1	0.214432
6.930017	0.1	0.218875
6.931683	0.1	0.222391
6.933350	0.1	0.224914
6.935017	0.1	0.226172
6.936683	0.1	0.226027
6.938350	0.1	0.224272
6.940017	0.1	0.221338
6.941683	0.1	0.218344
6.943350	0.1	0.215615
6.945017	0.1	0.211978
6.946683	0.1	0.206339
6.948350	0.1	0.199392
6.950017	0.1	0.193086
6.951683	0.1	0.189054
6.953350	0.1	0.188206
6.955017	0.1	0.190409
6.956683	0.1	0.193873
6.958350	0.1	0.196397
6.960017	0.1	0.197724
6.961683	0.1	0.199503
6.963350	0.1	0.202577
6.965017	0.1	0.205701
6.966683	0.1	0.207471
6.968350	0.1	0.207853
6.970017	0.1	0.206954
6.971683	0.1	0.204495
6.973350	0.1	0.201552
6.975017	0.1	0.200649
6.976683	0.1	0.202721
6.978350	0.1	0.205622
6.980017	0.1	0.206307
6.981683	0.1	0.203927
6.983350	0.1	0.200626
6.985017	0.1	0.199028
6.986683	0.1	0.199471
6.988350	0.1	0.200407
6.990017	0.1	0.200369
6.991683	0.1	0.198795
6.993350	0.1	0.196253
6.995017	0.1	0.194162
6.996683	0.1	0.194013
6.998350	0.1	0.196481
7.000017	0.1	0.200639
7.001683	0.1	0.204709
7.003350	0.1	0.207634
7.005017	0.1	0.208975
7.006683	0.1	0.208691
7.008350	0.1	0.207759
7.010017	0.1	0.207457
7.011683	0.1	0.207620
7.013350	0.1	0.206688
7.015017	0.1	0.203401
7.016683	0.1	0.197957
7.018350	0.1	0.191894
7.020017	0.1	0.186875
7.021683	0.1	0.183913
7.023350	0.1	0.183824
7.025017	0.1	0.186595
7.026683	0.1	0.190083
7.028350	0.1	0.191364
7.030017	0.1	0.189492
7.031683	0.1	0.186143
7.033350	0.1	0.184341
7.035017	0.1	0.186278
7.036683	0.1	0.191536
7.038350	0.1	0.197366
7.040017	0.1	0.200281
7.041683	0.1	0.198171
7.043350	0.1	0.192476
7.045017	0.1	0.187526
7.046683	0.1	0.186930
7.048350	0.1	0.191270
7.050017	0.1	0.198912
7.051683	0.1	0.207718
7.053350	0.1	0.215797
7.055017	0.1	0.221287
7.056683	0.1	0.222297
7.058350	0.1	0.217780
7.060017	0.1	0.208523
7.061683	0.1	0.197096
7.063350	0.1	0.187140
7.065017	0.1	0.181780
7.066683	0.1	0.181701
7.068350	0.1	0.185478
7.070017	0.1	0.191415
7.071683	0.1	0.197655
7.073350	0.1	0.202116
7.075017	0.1	0.203885
7.076683	0.1	0.203606
7.078350	0.1	0.202307
7.080017	0.1	0.201087
7.081683	0.1	0.201254
7.083350	0.1	0.203410
7.085017	0.1	0.207047
7.086683	0.1	0.210707
7.088350	0.1	0.212169
7.090017	0.1	0.209943
7.091683	0.1	0.204905
7.093350	0.1	0.199596
7.095017	0.1	0.196090
7.096683	0.1	0.194372
7.098350	0.1	0.193003
7.100017	0.1	0.191629
7.101683	0.1	0.191797
7.103350	0.1	0.195061
7.105017	0.1	0.201571
7.106683	0.1	0.210046
7.108350	0.1	0.217943
7.110017	0.1	0.222833
7.111683	0.1	0.224593
7.113350	0.1	0.225026
7.115017	0.1	0.225492
7.116683	0.1	0.225962
7.118350	0.1	0.225902
7.120017	0.1	0.225590
7.121683	0.1	0.226055
7.123350	0.1	0.227094
7.125017	0.1	0.226321
7.126683	0.1	0.221590
7.128350	0.1	0.213804
7.130017	0.1	0.206199
7.131683	0.1	0.201338
7.133350	0.1	0.199447
7.135017	0.1	0.199345
7.136683	0.1	0.200463
7.138350	0.1	0.203317
7.140017	0.1	0.208369
7.141683	0.1	0.215336
7.143350	0.1	0.222884
7.145017	0.1	0.228486
7.146683	0.1	0.229855
7.148350	0.1	0.227336
7.150017	0.1	0.224174
7.151683	0.1	0.223708
7.153350	0.1	0.226293
7.155017	0.1	0.229073
7.156683	0.1	0.228654
7.158350	0.1	0.223829
7.160017	0.1	0.216318
7.161683	0.1	0.209329
7.163350	0.1	0.205399
7.165017	0.1	0.205268
7.166683	0.1	0.208113
7.168350	0.1	0.212188
7.170017	0.1	0.215466
7.171683	0.1	0.216956
7.173350	0.1	0.217399
7.175017	0.1	0.218088
7.176683	0.1	0.219219
7.178350	0.1	0.219727
7.180017	0.1	0.218372
7.181683	0.1	0.215215
7.183350	0.1	0.211559
7.185017	0.1	0.208076
7.186683	0.1	0.204379
7.188350	0.1	0.200630
7.190017	0.1	0.198269
7.191683	0.1	0.198763
7.193350	0.1	0.201720
7.195017	0.1	0.205082
7.196683	0.1	0.207783
7.198350	0.1	0.210726
7.200017	0.1	0.214847
7.201683	0.1	0.219811
7.203350	0.1	0.224565
7.205017	0.1	0.228197
7.206683	0.1	0.229948
7.208350	0.1	0.229175
7.210017	0.1	0.225804
7.211683	0.1	0.220397
7.213350	0.1	0.214204
7.215017	0.1	0.209096
7.216683	0.1	0.206670
7.218350	0.1	0.207410
7.220017	0.1	0.210726
7.221683	0.1	0.215191
7.223350	0.1	0.218935
7.225017	0.1	0.220509
7.226683	0.1	0.219736
7.228350	0.1	0.217892
7.230017	0.1	0.216551
7.231683	0.1	0.216002
7.233350	0.1	0.215261
7.235017	0.1	0.213925
7.236683	0.1	0.213170
7.238350	0.1	0.213743
7.240017	0.1	0.214009
7.241683	0.1	0.211904
7.243350	0.1	0.207704
7.245017	0.1	0.203303
7.246683	0.1	0.200104
7.248350	0.1	0.198954
7.250017	0.1	0.200341
7.251683	0.1	0.203568
7.253350	0.1	0.206823
7.255017	0.1	0.208933
7.256683	0.1	0.210279
7.258350	0.1	0.211503
7.260017	0.1	0.212272
7.261683	0.1	0.211797
7.263350	0.1	0.209808
7.265017	0.1	0.206791
7.266683	0.1	0.203545
7.268350	0.1	0.200872
7.270017	0.1	0.199690
7.271683	0.1	0.200775
7.273350	0.1	0.204365
7.275017	0.1	0.209385
7.276683	0.1	0.213170
7.278350	0.1	0.213394
7.280017	0.1	0.210642
7.281683	0.1	0.208220
7.283350	0.1	0.209217
7.285017	0.1	0.213501
7.286683	0.1	0.217678
7.288350	0.1	0.218386
7.290017	0.1	0.215163
7.291683	0.1	0.210730
7.293350	0.1	0.208793
7.295017	0.1	0.210558
7.296683	0.1	0.213468
7.298350	0.1	0.214144
7.300017	0.1	0.211885
7.301683	0.1	0.208630
7.303350	0.1	0.206027
7.305017	0.1	0.204155
7.306683	0.1	0.203135
7.308350	0.1	0.204286
7.310017	0.1	0.208379
7.311683	0.1	0.213166
7.313350	0.1	0.214884
7.315017	0.1	0.212435
7.316683	0.1	0.208267
7.318350	0.1	0.205273
7.320017	0.1	0.204053
7.321683	0.1	0.203233
7.323350	0.1	0.201496
7.325017	0.1	0.198889
7.326683	0.1	0.196160
7.328350	0.1	0.193613
7.330017	0.1	0.191489
7.331683	0.1	0.190390
7.333350	0.1	0.190735
7.335017	0.1	0.192211
7.336683	0.1	0.193850
7.338350	0.1	0.194847
7.340017	0.1	0.195149
7.341683	0.1	0.194944
7.343350	0.1	0.194111
7.345017	0.1	0.192677
7.346683	0.1	0.191070
7.348350	0.1	0.190102
7.350017	0.1	0.190646
7.351683	0.1	0.193152
7.353350	0.1	0.197343
7.355017	0.1	0.201822
7.356683	0.1	0.204858
7.358350	0.1	0.206158
7.360017	0.1	0.206674
7.361683	0.1	0.206870
7.363350	0.1	0.206302
7.365017	0.1	0.204486
7.366683	0.1	0.201683
7.368350	0.1	0.198572
7.370017	0.1	0.194879
7.371683	0.1	0.190334
7.373350	0.1	0.187000
7.375017	0.1	0.187401
7.376683	0.1	0.190749
7.378350	0.1	0.194139
7.380017	0.1	0.196327
7.381683	0.1	0.198013
7.383350	0.1	0.199927
7.385017	0.1	0.202316
7.386683	0.1	0.205259
7.388350	0.1	0.208775
7.390017	0.1	0.212477
7.391683	0.1	0.215424
7.393350	0.1	0.216840
7.395017	0.1	0.216668
7.396683	0.1	0.215136
7.398350	0.1	0.212360
7.400017	0.1	0.208607
7.401683	0.1	0.204630
7.403350	0.1	0.201212
7.405017	0.1	0.198400
7.406683	0.1	0.196178
7.408350	0.1	0.195340
7.410017	0.1	0.196751
7.411683	0.1	0.200421
7.413350	0.1	0.205110
7.415017	0.1	0.208272
7.416683	0.1	0.207964
7.418350	0.1	0.204723
7.420017	0.1	0.200574
7.421683	0.1	0.197683
7.423350	0.1	0.197450
7.425017	0.1	0.199541
7.426683	0.1	0.201971
7.428350	0.1	0.203042
7.430017	0.1	0.203080
7.431683	0.1	0.203154
7.433350	0.1	0.203331
7.435017	0.1	0.202847
7.436683	0.1	0.200798
7.438350	0.1	0.196872
7.440017	0.1	0.191871
7.441683	0.1	0.187559
7.443350	0.1	0.186078
7.445017	0.1	0.188416
7.446683	0.1	0.193091
7.448350	0.1	0.197808
7.450017	0.1	0.201734
7.451683	0.1	0.205114
7.453350	0.1	0.208211
7.455017	0.1	0.211508
7.456683	0.1	0.215615
7.458350	0.1	0.220374
7.460017	0.1	0.224817
7.461683	0.1	0.227774
7.463350	0.1	0.228505
7.465017	0.1	0.226740
7.466683	0.1	0.222567
7.468350	0.1	0.217129
7.470017	0.1	0.212248
7.471683	0.1	0.208565
7.473350	0.1	0.205436
7.475017	0.1	0.202800
7.476683	0.1	0.201655
7.478350	0.1	0.202316
7.480017	0.1	0.203545
7.481683	0.1	0.204109
7.483350	0.1	0.204123
7.485017	0.1	0.203983
7.486683	0.1	0.203494
7.488350	0.1	0.202493
7.490017	0.1	0.201138
7.491683	0.1	0.199028
7.493350	0.1	0.194847
7.495017	0.1	0.187871
7.496683	0.1	0.179964
7.498350	0.1	0.174870
7.500017	0.1	0.175126
7.501683	0.1	0.180309
7.503350	0.1	0.187699
7.505017	0.1	0.194465
7.506683	0.1	0.199610
7.508350	0.1	0.203894
7.510017	0.1	0.208053
7.511683	0.1	0.211792
7.513350	0.1	0.214060
7.515017	0.1	0.213929
7.516683	0.1	0.211615
7.518350	0.1	0.208351
7.520017	0.1	0.205147
7.521683	0.1	0.202358
7.523350	0.1	0.199922
7.525017	0.1	0.197277
7.526683	0.1	0.194199
7.528350	0.1	0.191932
7.530017	0.1	0.192206
7.531683	0.1	0.195592
7.533350	0.1	0.201291
7.535017	0.1	0.207876
7.536683	0.1	0.214269
7.538350	0.1	0.219792
7.540017	0.1	0.223126
7.541683	0.1	0.222493
7.543350	0.1	0.217715
7.545017	0.1	0.210605
7.546683	0.1	0.202814
7.548350	0.1	0.195671
7.550017	0.1	0.191345
7.551683	0.1	0.191014
7.553350	0.1	0.193622
7.555017	0.1	0.197738
7.556683	0.1	0.202358
7.558350	0.1	0.206414
7.560017	0.1	0.209617
7.561683	0.1	0.212714
7.563350	0.1	0.216016
7.565017	0.1	0.218269
7.566683	0.1	0.217664
7.568350	0.1	0.214116
7.570017	0.1	0.210027
7.571683	0.1	0.208057
7.573350	0.1	0.208863
7.575017	0.1	0.211350
7.576683	0.1	0.213818
7.578350	0.1	0.215187
7.580017	0.1	0.215801
7.581683	0.1	0.216630
7.583350	0.1	0.218265
7.585017	0.1	0.220910
7.586683	0.1	0.224365
7.588350	0.1	0.227937
7.590017	0.1	0.230912
7.591683	0.1	0.232994
7.593350	0.1	0.233673
7.595017	0.1	0.232183
7.596683	0.1	0.228868
7.598350	0.1	0.225548
7.600017	0.1	0.223666
7.601683	0.1	0.222665
7.603350	0.1	0.221268
7.605017	0.1	0.219643
7.606683	0.1	0.219080
7.608350	0.1	0.220225
7.610017	0.1	0.222861
7.611683	0.1	0.226856
7.613350	0.1	0.232067
7.615017	0.1	0.237287
7.616683	0.1	0.240575
7.618350	0.1	0.240994
7.620017	0.1	0.239708
7.621683	0.1	0.238824
7.623350	0.1	0.239671
7.625017	0.1	0.242093
7.626683	0.1	0.244239
7.628350	0.1	0.243848
7.630017	0.1	0.240747
7.631683	0.1	0.236849
7.633350	0.1	0.233590
7.635017	0.1	0.231024
7.636683	0.1	0.228770
7.638350	0.1	0.226418
7.640017	0.1	0.223764
7.641683	0.1	0.221217
7.643350	0.1	0.219354
7.645017	0.1	0.218246
7.646683	0.1	0.217864
7.648350	0.1	0.218339
7.650017	0.1	0.219266
7.651683	0.1	0.219899
7.653350	0.1	0.220481
7.655017	0.1	0.222037
7.656683	0.1	0.224775
7.658350	0.1	0.227718
7.660017	0.1	0.229827
7.661683	0.1	0.231080
7.663350	0.1	0.231722
7.665017	0.1	0.231066
7.666683	0.1	0.228444
7.668350	0.1	0.224770
7.670017	0.1	0.221804
7.671683	0.1	0.220560
7.673350	0.1	0.221049
7.675017	0.1	0.222917
7.676683	0.1	0.225278
7.678350	0.1	0.226055
7.680017	0.1	0.223606
7.681683	0.1	0.218959
7.683350	0.1	0.214330
7.685017	0.1	0.210246
7.686683	0.1	0.205860
7.688350	0.1	0.201324
7.690017	0.1	0.198749
7.691683	0.1	0.200490
7.693350	0.1	0.207066
7.695017	0.1	0.216756
7.696683	0.1	0.226400
7.698350	0.1	0.232719
7.700017	0.1	0.234372
7.701683	0.1	0.232761
7.703350	0.1	0.230311
7.705017	0.1	0.228644
7.706683	0.1	0.228137
7.708350	0.1	0.228081
7.710017	0.1	0.227215
7.711683	0.1	0.224942
7.713350	0.1	0.222088
7.715017	0.1	0.220109
7.716683	0.1	0.219629
7.718350	0.1	0.219708
7.720017	0.1	0.218698
7.721683	0.1	0.215992
7.723350	0.1	0.212449
7.725017	0.1	0.209250
7.726683	0.1	0.206879
7.728350	0.1	0.205096
7.730017	0.1	0.203983
7.731683	0.1	0.204975
7.733350	0.1	0.209520
7.735017	0.1	0.216612
7.736683	0.1	0.222940
7.738350	0.1	0.226023
7.740017	0.1	0.225911
7.741683	0.1	0.223713
7.743350	0.1	0.220509
7.745017	0.1	0.217501
7.746683	0.1	0.215112
7.748350	0.1	0.212640
7.750017	0.1	0.209399
7.751683	0.1	0.205575
7.753350	0.1	0.202442
7.755017	0.1	0.201557
7.756683	0.1	0.203219
7.758350	0.1	0.206432
7.760017	0.1	0.209804
7.761683	0.1	0.212323
7.763350	0.1	0.213822
7.765017	0.1	0.214856
7.766683	0.1	0.215857
7.768350	0.1	0.216546
7.770017	0.1	0.216682
7.771683	0.1	0.217054
7.773350	0.1	0.218316
7.775017	0.1	0.219801
7.776683	0.1	0.220784
7.778350	0.1	0.221273
7.780017	0.1	0.220970
7.781683	0.1	0.219131
7.783350	0.1	0.215746
7.785017	0.1	0.212076
7.786683	0.1	0.209645
7.788350	0.1	0.208542
7.790017	0.1	0.207475
7.791683	0.1	0.205729
7.793350	0.1	0.203825
7.795017	0.1	0.202511
7.796683	0.1	0.202553
7.798350	0.1	0.204910
7.800017	0.1	0.209827
7.801683	0.1	0.215932
7.803350	0.1	0.220980
7.805017	0.1	0.223764
7.806683	0.1	0.224658
7.808350	0.1	0.224370
7.810017	0.1	0.223024
7.811683	0.1	0.220048
7.813350	0.1	0.214959
7.815017	0.1	0.208318
7.816683	0.1	0.201790
7.818350	0.1	0.197385
7.820017	0.1	0.196602
7.821683	0.1	0.199601
7.823350	0.1	0.205026
7.825017	0.1	0.211098
7.826683	0.1	0.216691
7.828350	0.1	0.221012
7.830017	0.1	0.223168
7.831683	0.1	0.222921
7.833350	0.1	0.221399
7.835017	0.1	0.220290
7.836683	0.1	0.220491
7.838350	0.1	0.222237
7.840017	0.1	0.225888
7.841683	0.1	0.231122
7.843350	0.1	0.236081
7.845017	0.1	0.238856
7.846683	0.1	0.239206
7.848350	0.1	0.237855
7.850017	0.1	0.235210
7.851683	0.1	0.232081
7.853350	0.1	0.230437
7.855017	0.1	0.231834
7.856683	0.1	0.235620
7.858350	0.1	0.239741
7.860017	0.1	0.242814
7.861683	0.1	0.244365
7.863350	0.1	0.243778
7.865017	0.1	0.240663
7.866683	0.1	0.235830
7.868350	0.1	0.230828
7.870017	0.1	0.226623
7.871683	0.1	0.223271
7.873350	0.1	0.220905
7.875017	0.1	0.220062
7.876683	0.1	0.220654
7.878350	0.1	0.221729
7.880017	0.1	0.222703
7.881683	0.1	0.223792
7.883350	0.1	0.225068
7.885017	0.1	0.225548
7.886683	0.1	0.223825
7.888350	0.1	0.220076
7.890017	0.1	0.216784
7.891683	0.1	0.216528
7.893350	0.1	0.219429
7.895017	0.1	0.223555
7.896683	0.1	0.227042
7.898350	0.1	0.229441
7.900017	0.1	0.231774
7.901683	0.1	0.235708
7.903350	0.1	0.241818
7.905017	0.1	0.247997
7.906683	0.1	0.250796
7.908350	0.1	0.248845
7.910017	0.1	0.243979
7.911683	0.1	0.239420
7.913350	0.1	0.237622
7.915017	0.1	0.238949
7.916683	0.1	0.241864
7.918350	0.1	0.244165
7.920017	0.1	0.244486
7.921683	0.1	0.243098
7.923350	0.1	0.241399
7.925017	0.1	0.241180
7.926683	0.1	0.243364
7.928350	0.1	0.246488
7.930017	0.1	0.247937
7.931683	0.1	0.247057
7.933350	0.1	0.245930
7.935017	0.1	0.246465
7.936683	0.1	0.248016
7.938350	0.1	0.248910
7.940017	0.1	0.248509
7.941683	0.1	0.246628
7.943350	0.1	0.243434
7.945017	0.1	0.240412
7.946683	0.1	0.238852
7.948350	0.1	0.237743
7.950017	0.1	0.235420
7.951683	0.1	0.232328
7.953350	0.1	0.230656
7.955017	0.1	0.232216
7.956683	0.1	0.237068
7.958350	0.1	0.242912
7.960017	0.1	0.246456
7.961683	0.1	0.246316
7.963350	0.1	0.243881
7.965017	0.1	0.241450
7.966683	0.1	0.240579
7.968350	0.1	0.241245
7.970017	0.1	0.242009
7.971683	0.1	0.241552
7.973350	0.1	0.239867
7.975017	0.1	0.237869
7.976683	0.1	0.236728
7.978350	0.1	0.237036
7.980017	0.1	0.238041
7.981683	0.1	0.238298
7.983350	0.1	0.237422
7.985017	0.1	0.236062
7.986683	0.1	0.233878
7.988350	0.1	0.229981
7.990017	0.1	0.225217
7.991683	0.1	0.221664
7.993350	0.1	0.220630
7.995017	0.1	0.222218
7.996683	0.1	0.225818
7.998350	0.1	0.230568
8.000017	0.1	0.235848
8.001683	0.1	0.241054
8.003350	0.1	0.244896
8.005017	0.1	0.246274
8.006683	0.1	0.246088
8.008350	0.1	0.246312
8.010017	0.1	0.247476
8.011683	0.1	0.248183
8.013350	0.1	0.246628
8.015017	0.1	0.242484
8.016683	0.1	0.237459
8.018350	0.1	0.233715
8.020017	0.1	0.232058
8.021683	0.1	0.231504
8.023350	0.1	0.230083
8.025017	0.1	0.226311
8.026683	0.1	0.220723
8.028350	0.1	0.215750
8.030017	0.1	0.213538
8.031683	0.1	0.214633
8.033350	0.1	0.218684
8.035017	0.1	0.224966
8.036683	0.1	0.232300
8.038350	0.1	0.239825
8.040017	0.1	0.247029
8.041683	0.1	0.252766
8.043350	0.1	0.255615
8.045017	0.1	0.254796
8.046683	0.1	0.250507
8.048350	0.1	0.244537
8.050017	0.1	0.239969
8.051683	0.1	0.238884
8.053350	0.1	0.241082
8.055017	0.1	0.245147
8.056683	0.1	0.249702
8.058350	0.1	0.253669
8.060017	0.1	0.256184
8.061683	0.1	0.256649
8.063350	0.1	0.255266
8.065017	0.1	0.252845
8.066683	0.1	0.249818
8.068350	0.1	0.245781
8.070017	0.1	0.240393
8.071683	0.1	0.234647
8.073350	0.1	0.230470
8.075017	0.1	0.229049
8.076683	0.1	0.230637
8.078350	0.1	0.235029
8.080017	0.1	0.241334
8.081683	0.1	0.248114
8.083350	0.1	0.253757
8.085017	0.1	0.256696
8.086683	0.1	0.255983
8.088350	0.1	0.251811
8.090017	0.1	0.245371
8.091683	0.1	0.238721
8.093350	0.1	0.234358
8.095017	0.1	0.233967
8.096683	0.1	0.237329
8.098350	0.1	0.242274
8.100017	0.1	0.245557
8.101683	0.1	0.244575
8.103350	0.1	0.238610
8.105017	0.1	0.228854
8.106683	0.1	0.218451
8.108350	0.1	0.211429
8.110017	0.1	0.210288
8.111683	0.1	0.215010
8.113350	0.1	0.223885
8.115017	0.1	0.233864
8.116683	0.1	0.241594
8.118350	0.1	0.246079
8.120017	0.1	0.248533
8.121683	0.1	0.248933
8.123350	0.1	0.245604
8.125017	0.1	0.238754
8.126683	0.1	0.231494
8.128350	0.1	0.227084
8.130017	0.1	0.226996
8.131683	0.1	0.230838
8.133350	0.1	0.236728
8.135017	0.1	0.242079
8.136683	0.1	0.244649
8.138350	0.1	0.243597
8.140017	0.1	0.239909
8.141683	0.1	0.236002
8.143350	0.1	0.234284
8.145017	0.1	0.235476
8.146683	0.1	0.238582
8.148350	0.1	0.242260
8.150017	0.1	0.245511
8.151683	0.1	0.247280
8.153350	0.1	0.246689
8.155017	0.1	0.244160
8.156683	0.1	0.241036
8.158350	0.1	0.238237
8.160017	0.1	0.236244
8.161683	0.1	0.235140
8.163350	0.1	0.234218
8.165017	0.1	0.232602
8.166683	0.1	0.230297
8.168350	0.1	0.228118
8.170017	0.1	0.226800
8.171683	0.1	0.226963
8.173350	0.1	0.229087
8.175017	0.1	0.232416
8.176683	0.1	0.235368
8.178350	0.1	0.237506
8.180017	0.1	0.239899
8.181683	0.1	0.243098
8.183350	0.1	0.245688
8.185017	0.1	0.245506
8.186683	0.1	0.241888
8.188350	0.1	0.236542
8.190017	0.1	0.232370
8.191683	0.1	0.231029
8.193350	0.1	0.231750
8.195017	0.1	0.232388
8.196683	0.1	0.231294
8.198350	0.1	0.228561
8.200017	0.1	0.225911
8.201683	0.1	0.225455
8.203350	0.1	0.228300
8.205017	0.1	0.233622
8.206683	0.1	0.238889
8.208350	0.1	0.242065
8.210017	0.1	0.243015
8.211683	0.1	0.242218
8.213350	0.1	0.239592
8.215017	0.1	0.235597
8.216683	0.1	0.232095
8.218350	0.1	0.230935
8.220017	0.1	0.232137
8.221683	0.1	0.233911
8.223350	0.1	0.234377
8.225017	0.1	0.233175
8.226683	0.1	0.231331
8.228350	0.1	0.230069
8.230017	0.1	0.230311
8.231683	0.1	0.232244
8.233350	0.1	0.234926
8.235017	0.1	0.237422
8.236683	0.1	0.239783
8.238350	0.1	0.242624
8.240017	0.1	0.246116
8.241683	0.1	0.249385
8.243350	0.1	0.251397
8.245017	0.1	0.251820
8.246683	0.1	0.250330
8.248350	0.1	0.246419
8.250017	0.1	0.240528
8.251683	0.1	0.234460
8.253350	0.1	0.230540
8.255017	0.1	0.230190
8.256683	0.1	0.233194
8.258350	0.1	0.238181
8.260017	0.1	0.243573
8.261683	0.1	0.247923
8.263350	0.1	0.250028
8.265017	0.1	0.249534
8.266683	0.1	0.247727
8.268350	0.1	0.246596
8.270017	0.1	0.247168
8.271683	0.1	0.249348
8.273350	0.1	0.252724
8.275017	0.1	0.256840
8.276683	0.1	0.260766
8.278350	0.1	0.263378
8.280017	0.1	0.264319
8.281683	0.1	0.264142
8.283350	0.1	0.263588
8.285017	0.1	0.262568
8.286683	0.1	0.260100
8.288350	0.1	0.256058
8.290017	0.1	0.251667
8.291683	0.1	0.247806
8.293350	0.1	0.244291
8.295017	0.1	0.240249
8.296683	0.1	0.234703
8.298350	0.1	0.227983
8.300017	0.1	0.222190
8.301683	0.1	0.219368
8.303350	0.1	0.220235
8.305017	0.1	0.224630
8.306683	0.1	0.231569
8.308350	0.1	0.239657
8.310017	0.1	0.248044
8.311683	0.1	0.255792
8.313350	0.1	0.261273
8.315017	0.1	0.263969
8.316683	0.1	0.265217
8.318350	0.1	0.265702
8.320017	0.1	0.264361
8.321683	0.1	0.260035
8.323350	0.1	0.252542
8.325017	0.1	0.243131
8.326683	0.1	0.234372
8.328350	0.1	0.228770
8.330017	0.1	0.227392
8.331683	0.1	0.229818
8.333350	0.1	0.234745
8.335017	0.1	0.240435
8.336683	0.1	0.245427
8.338350	0.1	0.249688
8.340017	0.1	0.254470
8.341683	0.1	0.260752
8.343350	0.1	0.267960
8.345017	0.1	0.274205
8.346683	0.1	0.277115
8.348350	0.1	0.274982
8.350017	0.1	0.268612
8.351683	0.1	0.261613
8.353350	0.1	0.257418
8.355017	0.1	0.256593
8.356683	0.1	0.257320
8.358350	0.1	0.257199
8.360017	0.1	0.255276
8.361683	0.1	0.252901
8.363350	0.1	0.251876
8.365017	0.1	0.252398
8.366683	0.1	0.253562
8.368350	0.1	0.254679
8.370017	0.1	0.255499
8.371683	0.1	0.255639
8.373350	0.1	0.254232
8.375017	0.1	0.250684
8.376683	0.1	0.245590
8.378350	0.1	0.240430
8.380017	0.1	0.236803
8.381683	0.1	0.236188
8.383350	0.1	0.239480
8.385017	0.1	0.246381
8.386683	0.1	0.255238
8.388350	0.1	0.263397
8.390017	0.1	0.268398
8.391683	0.1	0.269604
8.393350	0.1	0.268561
8.395017	0.1	0.267597
8.396683	0.1	0.268063
8.398350	0.1	0.269469
8.400017	0.1	0.270335
8.401683	0.1	0.269730
8.403350	0.1	0.268039
8.405017	0.1	0.266372
8.406683	0.1	0.265134
8.408350	0.1	0.263783
8.410017	0.1	0.262326
8.411683	0.1	0.261865
8.413350	0.1	0.263308
8.415017	0.1	0.266177
8.416683	0.1	0.268486
8.418350	0.1	0.268328
8.420017	0.1	0.265897
8.421683	0.1	0.262810
8.423350	0.1	0.259741
8.425017	0.1	0.256142
8.426683	0.1	0.251662
8.428350	0.1	0.246875
8.430017	0.1	0.243401
8.431683	0.1	0.243164
8.433350	0.1	0.246745
8.435017	0.1	0.253143
8.436683	0.1	0.260873
8.438350	0.1	0.268011
8.440017	0.1	0.272281
8.441683	0.1	0.272444
8.443350	0.1	0.269311
8.445017	0.1	0.264524
8.446683	0.1	0.258856
8.448350	0.1	0.252565
8.450017	0.1	0.246759
8.451683	0.1	0.243154
8.453350	0.1	0.242721
8.455017	0.1	0.244677
8.456683	0.1	0.246898
8.458350	0.1	0.247653
8.460017	0.1	0.246614
8.461683	0.1	0.243862
8.463350	0.1	0.239569
8.465017	0.1	0.234861
8.466683	0.1	0.231490
8.468350	0.1	0.230670
8.470017	0.1	0.232127
8.471683	0.1	0.234260
8.473350	0.1	0.236002
8.475017	0.1	0.237799
8.476683	0.1	0.240002
8.478350	0.1	0.241422
8.480017	0.1	0.240514
8.481683	0.1	0.237008
8.483350	0.1	0.231643
8.485017	0.1	0.225971
8.486683	0.1	0.222269
8.488350	0.1	0.221701
8.490017	0.1	0.223401
8.491683	0.1	0.226079
8.493350	0.1	0.228966
8.495017	0.1	0.231573
8.496683	0.1	0.233925
8.498350	0.1	0.236337
8.500017	0.1	0.238018
8.501683	0.1	0.236840
8.503350	0.1	0.231816
8.505017	0.1	0.225548
8.506683	0.1	0.222563
8.508350	0.1	0.224663
8.510017	0.1	0.229734
8.511683	0.1	0.234898
8.513350	0.1	0.238717
8.515017	0.1	0.240756
8.516683	0.1	0.241250
8.518350	0.1	0.241119
8.520017	0.1	0.241175
8.521683	0.1	0.241231
8.523350	0.1	0.240533
8.525017	0.1	0.238670
8.526683	0.1	0.236114
8.528350	0.1	0.234297
8.530017	0.1	0.234689
8.531683	0.1	0.237189
8.533350	0.1	0.240309
8.535017	0.1	0.242963
8.536683	0.1	0.244961
8.538350	0.1	0.246172
8.540017	0.1	0.246507
8.541683	0.1	0.246256
8.543350	0.1	0.245930
8.545017	0.1	0.245627
8.546683	0.1	0.245222
8.548350	0.1	0.245464
8.550017	0.1	0.247038
8.551683	0.1	0.249073
8.553350	0.1	0.250349
8.555017	0.1	0.250931
8.556683	0.1	0.251634
8.558350	0.1	0.252919
8.560017	0.1	0.254656
8.561683	0.1	0.256193
8.563350	0.1	0.256752
8.565017	0.1	0.256286
8.566683	0.1	0.255434
8.568350	0.1	0.254377
8.570017	0.1	0.252733
8.571683	0.1	0.250512
8.573350	0.1	0.248468
8.575017	0.1	0.247466
8.576683	0.1	0.247876
8.578350	0.1	0.249520
8.580017	0.1	0.251941
8.581683	0.1	0.254521
8.583350	0.1	0.256533
8.585017	0.1	0.257329
8.586683	0.1	0.256635
8.588350	0.1	0.254828
8.590017	0.1	0.252887
8.591683	0.1	0.251071
8.593350	0.1	0.247913
8.595017	0.1	0.242041
8.596683	0.1	0.234740
8.598350	0.1	0.229166
8.600017	0.1	0.227354
8.601683	0.1	0.229212
8.603350	0.1	0.233352
8.605017	0.1	0.237687
8.606683	0.1	0.240151
8.608350	0.1	0.239592
8.610017	0.1	0.236253
8.611683	0.1	0.231694
8.613350	0.1	0.228086
8.615017	0.1	0.227392
8.616683	0.1	0.230586
8.618350	0.1	0.236980
8.620017	0.1	0.244649
8.621683	0.1	0.251736
8.623350	0.1	0.257143
8.625017	0.1	0.260202
8.626683	0.1	0.260104
8.628350	0.1	0.256989
8.630017	0.1	0.253422
8.631683	0.1	0.253003
8.633350	0.1	0.256682
8.635017	0.1	0.261804
8.636683	0.1	0.265739
8.638350	0.1	0.268491
8.640017	0.1	0.271085
8.641683	0.1	0.273753
8.643350	0.1	0.275839
8.645017	0.1	0.275960
8.646683	0.1	0.273096
8.648350	0.1	0.267639
8.650017	0.1	0.261199
8.651683	0.1	0.255774
8.653350	0.1	0.252668
8.655017	0.1	0.251876
8.656683	0.1	0.252640
8.658350	0.1	0.253865
8.660017	0.1	0.254074
8.661683	0.1	0.251927
8.663350	0.1	0.247690
8.665017	0.1	0.244025
8.666683	0.1	0.244072
8.668350	0.1	0.248388
8.670017	0.1	0.254372
8.671683	0.1	0.258815
8.673350	0.1	0.260537
8.675017	0.1	0.260328
8.676683	0.1	0.259401
8.678350	0.1	0.258964
8.680017	0.1	0.259872
8.681683	0.1	0.261832
8.683350	0.1	0.263718
8.685017	0.1	0.264584
8.686683	0.1	0.264156
8.688350	0.1	0.263071
8.690017	0.1	0.262368
8.691683	0.1	0.262149
8.693350	0.1	0.261306
8.695017	0.1	0.258898
8.696683	0.1	0.255280
8.698350	0.1	0.251541
8.700017	0.1	0.248309
8.701683	0.1	0.245189
8.703350	0.1	0.241753
8.705017	0.1	0.239471
8.706683	0.1	0.240561
8.708350	0.1	0.244509
8.710017	0.1	0.248486
8.711683	0.1	0.250568
8.713350	0.1	0.250600
8.715017	0.1	0.248807
8.716683	0.1	0.245152
8.718350	0.1	0.240728
8.720017	0.1	0.238391
8.721683	0.1	0.240421
8.723350	0.1	0.246111
8.725017	0.1	0.252435
8.726683	0.1	0.256817
8.728350	0.1	0.258517
8.730017	0.1	0.256868
8.731683	0.1	0.250796
8.733350	0.1	0.241604
8.735017	0.1	0.233166
8.736683	0.1	0.228365
8.738350	0.1	0.227578
8.740017	0.1	0.229846
8.741683	0.1	0.233771
8.743350	0.1	0.237678
8.745017	0.1	0.240123
8.746683	0.1	0.240458
8.748350	0.1	0.238642
8.750017	0.1	0.235559
8.751683	0.1	0.233385
8.753350	0.1	0.234139
8.755017	0.1	0.238437
8.756683	0.1	0.245795
8.758350	0.1	0.254707
8.760017	0.1	0.262670
8.761683	0.1	0.267299
8.763350	0.1	0.267900
8.765017	0.1	0.265623
8.766683	0.1	0.262368
8.768350	0.1	0.259546
8.770017	0.1	0.257194
8.771683	0.1	0.254703
8.773350	0.1	0.252207
8.775017	0.1	0.250177
8.776683	0.1	0.248649
8.778350	0.1	0.247681
8.780017	0.1	0.247224
8.781683	0.1	0.246642
8.783350	0.1	0.245445
8.785017	0.1	0.243760
8.786683	0.1	0.241399
8.788350	0.1	0.237678
8.790017	0.1	0.232840
8.791683	0.1	0.228356
8.793350	0.1	0.226060
8.795017	0.1	0.227643
8.796683	0.1	0.233469
8.798350	0.1	0.241348
8.800017	0.1	0.247895
8.801683	0.1	0.251126
8.803350	0.1	0.251462
8.805017	0.1	0.250516
8.806683	0.1	0.249590
8.808350	0.1	0.249431
8.810017	0.1	0.250577
8.811683	0.1	0.252682
8.813350	0.1	0.254065
8.815017	0.1	0.252817
8.816683	0.1	0.248672
8.818350	0.1	0.243480
8.820017	0.1	0.239857
8.821683	0.1	0.239494
8.823350	0.1	0.242386
8.825017	0.1	0.247280
8.826683	0.1	0.252882
8.828350	0.1	0.258097
8.830017	0.1	0.261758
8.831683	0.1	0.262586
8.833350	0.1	0.259788
8.835017	0.1	0.254572
8.836683	0.1	0.249632
8.838350	0.1	0.246591
8.840017	0.1	0.245417
8.841683	0.1	0.245618
8.843350	0.1	0.246782
8.845017	0.1	0.248654
8.846683	0.1	0.251057
8.848350	0.1	0.253953
8.850017	0.1	0.257022
8.851683	0.1	0.259136
8.853350	0.1	0.259220
8.855017	0.1	0.257725
8.856683	0.1	0.256142
8.858350	0.1	0.255345
8.860017	0.1	0.255546
8.861683	0.1	0.256831
8.863350	0.1	0.258782
8.865017	0.1	0.260705
8.866683	0.1	0.262656
8.868350	0.1	0.265348
8.870017	0.1	0.269017
8.871683	0.1	0.273180
8.873350	0.1	0.277180
8.875017	0.1	0.280319
8.876683	0.1	0.281944
8.878350	0.1	0.282051
8.880017	0.1	0.281483
8.881683	0.1	0.280929
8.883350	0.1	0.279709
8.885017	0.1	0.276291
8.886683	0.1	0.269413
8.888350	0.1	0.258894
8.890017	0.1	0.246917
8.891683	0.1	0.238018
8.893350	0.1	0.236090
8.895017	0.1	0.240984
8.896683	0.1	0.248603
8.898350	0.1	0.254982
8.900017	0.1	0.259457
8.901683	0.1	0.263676
8.903350	0.1	0.268668
8.905017	0.1	0.273427
8.906683	0.1	0.276119
8.908350	0.1	0.275839
8.910017	0.1	0.273390
8.911683	0.1	0.271015
8.913350	0.1	0.270689
8.915017	0.1	0.272412
8.916683	0.1	0.274656
8.918350	0.1	0.275527
8.920017	0.1	0.273478
8.921683	0.1	0.268091
8.923350	0.1	0.260957
8.925017	0.1	0.255010
8.926683	0.1	0.252109
8.928350	0.1	0.252323
8.930017	0.1	0.254712
8.931683	0.1	0.257366
8.933350	0.1	0.258628
8.935017	0.1	0.259043
8.936683	0.1	0.260132
8.938350	0.1	0.261925
8.940017	0.1	0.263532
8.941683	0.1	0.264933
8.943350	0.1	0.266149
8.945017	0.1	0.266246
8.946683	0.1	0.265185
8.948350	0.1	0.264673
8.950017	0.1	0.265874
8.951683	0.1	0.268170
8.953350	0.1	0.269851
8.955017	0.1	0.269152
8.956683	0.1	0.265790
8.958350	0.1	0.261180
8.960017	0.1	0.256393
8.961683	0.1	0.251709
8.963350	0.1	0.248416
8.965017	0.1	0.248207
8.966683	0.1	0.250558
8.968350	0.1	0.253236
8.970017	0.1	0.255094
8.971683	0.1	0.256351
8.973350	0.1	0.257189
8.975017	0.1	0.257669
8.976683	0.1	0.258046
8.978350	0.1	0.258200
8.980017	0.1	0.257352
8.981683	0.1	0.255238
8.983350	0.1	0.253194
8.985017	0.1	0.253082
8.986683	0.1	0.255536
8.988350	0.1	0.259955
8.990017	0.1	0.265548
8.991683	0.1	0.271178
8.993350	0.1	0.275010
8.995017	0.1	0.275578
8.996683	0.1	0.273306
8.998350	0.1	0.270288
9.000017	0.1	0.268403
9.001683	0.1	0.268207
9.003350	0.1	0.269338
9.005017	0.1	0.270489
9.006683	0.1	0.269897
9.008350	0.1	0.266824
9.010017	0.1	0.261907
9.011683	0.1	0.256710
9.013350	0.1	0.253273
9.015017	0.1	0.252551
9.016683	0.1	0.253497
9.018350	0.1	0.254773
9.020017	0.1	0.256551
9.021683	0.1	0.259760
9.023350	0.1	0.264496
9.025017	0.1	0.269790
9.026683	0.1	0.274400
9.028350	0.1	0.277422
9.030017	0.1	0.278167
9.031683	0.1	0.276370
9.033350	0.1	0.272631
9.035017	0.1	0.268025
9.036683	0.1	0.263085
9.038350	0.1	0.258172
9.040017	0.1	0.254586
9.041683	0.1	0.253706
9.043350	0.1	0.255262
9.045017	0.1	0.257716
9.046683	0.1	0.260188
9.048350	0.1	0.262964
9.050017	0.1	0.265958
9.051683	0.1	0.268505
9.053350	0.1	0.270549
9.055017	0.1	0.272500
9.056683	0.1	0.274428
9.058350	0.1	0.276151
9.060017	0.1	0.277255
9.061683	0.1	0.276738
9.063350	0.1	0.273855
9.065017	0.1	0.269567
9.066683	0.1	0.265897
9.068350	0.1	0.263574
9.070017	0.1	0.261609
9.071683	0.1	0.259141
9.073350	0.1	0.256207
9.075017	0.1	0.253003
9.076683	0.1	0.249567
9.078350	0.1	0.245888
9.080017	0.1	0.242209
9.081683	0.1	0.239182
9.083350	0.1	0.237660
9.085017	0.1	0.238186
9.086683	0.1	0.240463
9.088350	0.1	0.243378
9.090017	0.1	0.245874
9.091683	0.1	0.247476
9.093350	0.1	0.248090
9.095017	0.1	0.248300
9.096683	0.1	0.249101
9.098350	0.1	0.250489
9.100017	0.1	0.252002
9.101683	0.1	0.254340
9.103350	0.1	0.258465
9.105017	0.1	0.264132
9.106683	0.1	0.270284
9.108350	0.1	0.275495
9.110017	0.1	0.277958
9.111683	0.1	0.276943
9.113350	0.1	0.274037
9.115017	0.1	0.271960
9.116683	0.1	0.272607
9.118350	0.1	0.276170
9.120017	0.1	0.281367
9.121683	0.1	0.286181
9.123350	0.1	0.288617
9.125017	0.1	0.287765
9.126683	0.1	0.284621
9.128350	0.1	0.281050
9.130017	0.1	0.278014
9.131683	0.1	0.275699
9.133350	0.1	0.274507
9.135017	0.1	0.274666
9.136683	0.1	0.274922
9.138350	0.1	0.272766
9.140017	0.1	0.267108
9.141683	0.1	0.260090
9.143350	0.1	0.255061
9.145017	0.1	0.253529
9.146683	0.1	0.255066
9.148350	0.1	0.258912
9.150017	0.1	0.264449
9.151683	0.1	0.270535
9.153350	0.1	0.275378
9.155017	0.1	0.277455
9.156683	0.1	0.276291
9.158350	0.1	0.272496
9.160017	0.1	0.267630
9.161683	0.1	0.263248
9.163350	0.1	0.259844
9.165017	0.1	0.257595
9.166683	0.1	0.256710
9.168350	0.1	0.256193
9.170017	0.1	0.254321
9.171683	0.1	0.250661
9.173350	0.1	0.246377
9.175017	0.1	0.243150
9.176683	0.1	0.242367
9.178350	0.1	0.244374
9.180017	0.1	0.248062
9.181683	0.1	0.251760
9.183350	0.1	0.254312
9.185017	0.1	0.255229
9.186683	0.1	0.254870
9.188350	0.1	0.254647
9.190017	0.1	0.256007
9.191683	0.1	0.259229
9.193350	0.1	0.263294
9.195017	0.1	0.266181
9.196683	0.1	0.265879
9.198350	0.1	0.262326
9.200017	0.1	0.258149
9.201683	0.1	0.256472
9.203350	0.1	0.257515
9.205017	0.1	0.258312
9.206683	0.1	0.256416
9.208350	0.1	0.252887
9.210017	0.1	0.250530
9.211683	0.1	0.250316
9.213350	0.1	0.250991
9.215017	0.1	0.251140
9.216683	0.1	0.250116
9.218350	0.1	0.248142
9.220017	0.1	0.246721
9.221683	0.1	0.247695
9.223350	0.1	0.251131
9.225017	0.1	0.255220
9.226683	0.1	0.258340
9.228350	0.1	0.260049
9.230017	0.1	0.260607
9.231683	0.1	0.260579
9.233350	0.1	0.260472
9.235017	0.1	0.260109
9.236683	0.1	0.258801
9.238350	0.1	0.256188
9.240017	0.1	0.252407
9.241683	0.1	0.247890
9.243350	0.1	0.243969
9.245017	0.1	0.243178
9.246683	0.1	0.247676
9.248350	0.1	0.256915
9.250017	0.1	0.267415
9.251683	0.1	0.275439
9.253350	0.1	0.279536
9.255017	0.1	0.280067
9.256683	0.1	0.277357
9.258350	0.1	0.272468
9.260017	0.1	0.268468
9.261683	0.1	0.267611
9.263350	0.1	0.268482
9.265017	0.1	0.268668
9.266683	0.1	0.267564
9.268350	0.1	0.265134
9.270017	0.1	0.261469
9.271683	0.1	0.258107
9.273350	0.1	0.257301
9.275017	0.1	0.259979
9.276683	0.1	0.264812
9.278350	0.1	0.269208
9.280017	0.1	0.271131
9.281683	0.1	0.270111
9.283350	0.1	0.266908
9.285017	0.1	0.262698
9.286683	0.1	0.258465
9.288350	0.1	0.254596
9.290017	0.1	0.251043
9.291683	0.1	0.247997
9.293350	0.1	0.246046
9.295017	0.1	0.245837
9.296683	0.1	0.247844
9.298350	0.1	0.252463
9.300017	0.1	0.259057
9.301683	0.1	0.265040
9.303350	0.1	0.267606
9.305017	0.1	0.266186
9.306683	0.1	0.262680
9.308350	0.1	0.259937
9.310017	0.1	0.259853
9.311683	0.1	0.262302
9.313350	0.1	0.265557
9.315017	0.1	0.267876
9.316683	0.1	0.268579
9.318350	0.1	0.267606
9.320017	0.1	0.265478
9.321683	0.1	0.263671
9.323350	0.1	0.263802
9.325017	0.1	0.266060
9.326683	0.1	0.268826
9.328350	0.1	0.270256
9.330017	0.1	0.269441
9.331683	0.1	0.265976
9.333350	0.1	0.260496
9.335017	0.1	0.255727
9.336683	0.1	0.254666
9.338350	0.1	0.257208
9.340017	0.1	0.260482
9.341683	0.1	0.262447
9.343350	0.1	0.263136
9.345017	0.1	0.263108
9.346683	0.1	0.262675
9.348350	0.1	0.262209
9.350017	0.1	0.261986
9.351683	0.1	0.262079
9.353350	0.1	0.262773
9.355017	0.1	0.264435
9.356683	0.1	0.266964
9.358350	0.1	0.269841
9.360017	0.1	0.273096
9.361683	0.1	0.277660
9.363350	0.1	0.283625
9.365017	0.1	0.288524
9.366683	0.1	0.289399
9.368350	0.1	0.286512
9.370017	0.1	0.282829
9.371683	0.1	0.280445
9.373350	0.1	0.279304
9.375017	0.1	0.278163
9.376683	0.1	0.276053
9.378350	0.1	0.273539
9.380017	0.1	0.272179
9.381683	0.1	0.272784
9.383350	0.1	0.275066
9.385017	0.1	0.278433
9.386683	0.1	0.282307
9.388350	0.1	0.286056
9.390017	0.1	0.288985
9.391683	0.1	0.290535
9.393350	0.1	0.290275
9.395017	0.1	0.287392
9.396683	0.1	0.281120
9.398350	0.1	0.272472
9.400017	0.1	0.264463
9.401683	0.1	0.259881
9.403350	0.1	0.260016
9.405017	0.1	0.265553
9.406683	0.1	0.276165
9.408350	0.1	0.288817
9.410017	0.1	0.298582
9.411683	0.1	0.302317
9.413350	0.1	0.300808
9.415017	0.1	0.296817
9.416683	0.1	0.292100
9.418350	0.1	0.287434
9.420017	0.1	0.283960
9.421683	0.1	0.282298
9.423350	0.1	0.281273
9.425017	0.1	0.279453
9.426683	0.1	0.277506
9.428350	0.1	0.277869
9.430017	0.1	0.282344
9.431683	0.1	0.290242
9.433350	0.1	0.298345
9.435017	0.1	0.303118
9.436683	0.1	0.303634
9.438350	0.1	0.301749
9.440017	0.1	0.299658
9.441683	0.1	0.298312
9.443350	0.1	0.297800
9.445017	0.1	0.297832
9.446683	0.1	0.297725
9.448350	0.1	0.296538
9.450017	0.1	0.294000
9.451683	0.1	0.291290
9.453350	0.1	0.290098
9.455017	0.1	0.291127
9.456683	0.1	0.293874
9.458350	0.1	0.297423
9.460017	0.1	0.301162
9.461683	0.1	0.304719
9.463350	0.1	0.307225
9.465017	0.1	0.306782
9.466683	0.1	0.301935
9.468350	0.1	0.294237
9.470017	0.1	0.287849
9.471683	0.1	0.286289
9.473350	0.1	0.290056
9.475017	0.1	0.296966
9.476683	0.1	0.304049
9.478350	0.1	0.309250
9.480017	0.1	0.311779
9.481683	0.1	0.311509
9.483350	0.1	0.308440
9.485017	0.1	0.303290
9.486683	0.1	0.298289
9.488350	0.1	0.296249
9.490017	0.1	0.298158
9.491683	0.1	0.302400
9.493350	0.1	0.306587
9.495017	0.1	0.309399
9.496683	0.1	0.310717
9.498350	0.1	0.311029
9.500017	0.1	0.310712
9.501683	0.1	0.309544
9.503350	0.1	0.307164
9.505017	0.1	0.303416
9.506683	0.1	0.298801
9.508350	0.1	0.295425
9.510017	0.1	0.295872
9.511683	0.1	0.300305
9.513350	0.1	0.305893
9.515017	0.1	0.309292
9.516683	0.1	0.309581
9.518350	0.1	0.308692
9.520017	0.1	0.309129
9.521683	0.1	0.311984
9.523350	0.1	0.317022
9.525017	0.1	0.323476
9.526683	0.1	0.330526
9.528350	0.1	0.337190
9.530017	0.1	0.341721
9.531683	0.1	0.342056
9.533350	0.1	0.338196
9.535017	0.1	0.333069
9.536683	0.1	0.329963
9.538350	0.1	0.330326
9.540017	0.1	0.334266
9.541683	0.1	0.340738
9.543350	0.1	0.346880
9.545017	0.1	0.349605
9.546683	0.1	0.348673
9.548350	0.1	0.346620
9.550017	0.1	0.345604
9.551683	0.1	0.345842
9.553350	0.1	0.346671
9.555017	0.1	0.347965
9.556683	0.1	0.350066
9.558350	0.1	0.352492
9.560017	0.1	0.353865
9.561683	0.1	0.353437
9.563350	0.1	0.352324
9.565017	0.1	0.352482
9.566683	0.1	0.354601
9.568350	0.1	0.357698
9.570017	0.1	0.360766
9.571683	0.1	0.364087
9.573350	0.1	0.368604
9.575017	0.1	0.374652
9.576683	0.1	0.381707
9.578350	0.1	0.388734
9.580017	0.1	0.394727
9.581683	0.1	0.399551
9.583350	0.1	0.403603
9.585017	0.1	0.406164
9.586683	0.1	0.406033
9.588350	0.1	0.403770
9.590017	0.1	0.401307
9.591683	0.1	0.399966
9.593350	0.1	0.400217
9.595017	0.1	0.402080
9.596683	0.1	0.404865
9.598350	0.1	0.407430
9.600017	0.1	0.409437
9.601683	0.1	0.411561
9.603350	0.1	0.414322
9.605017	0.1	0.417526
9.606683	0.1	0.420376
9.608350	0.1	0.421838
9.610017	0.1	0.421628
9.611683	0.1	0.420464
9.613350	0.1	0.419202
9.615017	0.1	0.418467
9.616683	0.1	0.418420
9.618350	0.1	0.418657
9.620017	0.1	0.419198
9.621683	0.1	0.421307
9.623350	0.1	0.426499
9.625017	0.1	0.435100
9.626683	0.1	0.445722
9.628350	0.1	0.455570
9.630017	0.1	0.461731
9.631683	0.1	0.463529
9.633350	0.1	0.463207
9.635017	0.1	0.463207
9.636683	0.1	0.464180
9.638350	0.1	0.465536
9.640017	0.1	0.465969
9.641683	0.1	0.464064
9.643350	0.1	0.459491
9.645017	0.1	0.453386
9.646683	0.1	0.447910
9.648350	0.1	0.445168
9.650017	0.1	0.445689
9.651683	0.1	0.448106
9.653350	0.1	0.450453
9.655017	0.1	0.451417
9.656683	0.1	0.450881
9.658350	0.1	0.449894
9.660017	0.1	0.449894
9.661683	0.1	0.451482
9.663350	0.1	0.454090
9.665017	0.1	0.457224
9.666683	0.1	0.461140
9.668350	0.1	0.465587
9.670017	0.1	0.469452
9.671683	0.1	0.471873
9.673350	0.1	0.472330
9.675017	0.1	0.470714
9.676683	0.1	0.468008
9.678350	0.1	0.465610
9.680017	0.1	0.464190
9.681683	0.1	0.463547
9.683350	0.1	0.463016
9.685017	0.1	0.462024
9.686683	0.1	0.460520
9.688350	0.1	0.458546
9.690017	0.1	0.456036
9.691683	0.1	0.453484
9.693350	0.1	0.452115
9.695017	0.1	0.453047
9.696683	0.1	0.456404
9.698350	0.1	0.461182
9.700017	0.1	0.465922
9.701683	0.1	0.469517
9.703350	0.1	0.471873
9.705017	0.1	0.473890
9.706683	0.1	0.475943
9.708350	0.1	0.476791
9.710017	0.1	0.474565
9.711683	0.1	0.468479
9.713350	0.1	0.459608
9.715017	0.1	0.450294
9.716683	0.1	0.442774
9.718350	0.1	0.438346
9.720017	0.1	0.437116
9.721683	0.1	0.438327
9.723350	0.1	0.441284
9.725017	0.1	0.445223
9.726683	0.1	0.448828
9.728350	0.1	0.451119
9.730017	0.1	0.452250
9.731683	0.1	0.452390
9.733350	0.1	0.451305
9.735017	0.1	0.449787
9.736683	0.1	0.449764
9.738350	0.1	0.452492
9.740017	0.1	0.457359
9.741683	0.1	0.462625
9.743350	0.1	0.466998
9.745017	0.1	0.469750
9.746683	0.1	0.470248
9.748350	0.1	0.468795
9.750017	0.1	0.467547
9.751683	0.1	0.469121
9.753350	0.1	0.473782
9.755017	0.1	0.478723
9.756683	0.1	0.480474
9.758350	0.1	0.478262
9.760017	0.1	0.474621
9.761683	0.1	0.472013
9.763350	0.1	0.470411
9.765017	0.1	0.468590
9.766683	0.1	0.465596
9.768350	0.1	0.461861
9.770017	0.1	0.460050
9.771683	0.1	0.462802
9.773350	0.1	0.469633
9.775017	0.1	0.477261
9.776683	0.1	0.482178
9.778350	0.1	0.482206
9.780017	0.1	0.477410
9.781683	0.1	0.470644
9.783350	0.1	0.465726
9.785017	0.1	0.464898
9.786683	0.1	0.468399
9.788350	0.1	0.475044
9.790017	0.1	0.482313
9.791683	0.1	0.487133
9.793350	0.1	0.487706
9.795017	0.1	0.484320
9.796683	0.1	0.478155
9.798350	0.1	0.470462
9.800017	0.1	0.462965
9.801683	0.1	0.457717
9.803350	0.1	0.455924
9.805017	0.1	0.457508
9.806683	0.1	0.461717
9.808350	0.1	0.467720
9.810017	0.1	0.474560
9.811683	0.1	0.481186
9.813350	0.1	0.486760
9.815017	0.1	0.490304
9.816683	0.1	0.490048
9.818350	0.1	0.485014
9.820017	0.1	0.477382
9.821683	0.1	0.471543
9.823350	0.1	0.470816
9.825017	0.1	0.474993
9.826683	0.1	0.480600
9.828350	0.1	0.483920
9.830017	0.1	0.484088
9.831683	0.1	0.483119
9.833350	0.1	0.483454
9.835017	0.1	0.485759
9.836683	0.1	0.488278
9.838350	0.1	0.488157
9.840017	0.1	0.484064
9.841683	0.1	0.477242
9.843350	0.1	0.470141
9.845017	0.1	0.464791
9.846683	0.1	0.462076
9.848350	0.1	0.461997
9.850017	0.1	0.464204
9.851683	0.1	0.467785
9.853350	0.1	0.471403
9.855017	0.1	0.473782
9.856683	0.1	0.473829
9.858350	0.1	0.471179
9.860017	0.1	0.466723
9.861683	0.1	0.462150
9.863350	0.1	0.459347
9.865017	0.1	0.459705
9.866683	0.1	0.463659
9.868350	0.1	0.470523
9.870017	0.1	0.478588
9.871683	0.1	0.486108
9.873350	0.1	0.491687
9.875017	0.1	0.493634
9.876683	0.1	0.491114
9.878350	0.1	0.485592
9.880017	0.1	0.479189
9.881683	0.1	0.472795
9.883350	0.1	0.466625
9.885017	0.1	0.461461
9.886683	0.1	0.458551
9.888350	0.1	0.458737
9.890017	0.1	0.461782
9.891683	0.1	0.466225
9.893350	0.1	0.470071
9.895017	0.1	0.472204
9.896683	0.1	0.473121
9.898350	0.1	0.473717
9.900017	0.1	0.473778
9.901683	0.1	0.472525
9.903350	0.1	0.470039
9.905017	0.1	0.467314
9.906683	0.1	0.465540
9.908350	0.1	0.465168
9.910017	0.1	0.465037
9.911683	0.1	0.463412
9.913350	0.1	0.459994
9.915017	0.1	0.455622
9.916683	0.1	0.450891
9.918350	0.1	0.446364
9.920017	0.1	0.442551
9.921683	0.1	0.439114
9.923350	0.1	0.435882
9.925017	0.1	0.433945
9.926683	0.1	0.433992
9.928350	0.1	0.434695
9.930017	0.1	0.433801
9.931683	0.1	0.430653
9.933350	0.1	0.427319
9.935017	0.1	0.426788
9.936683	0.1	0.429950
9.938350	0.1	0.435072
9.940017	0.1	0.439892
9.941683	0.1	0.443128
9.943350	0.1	0.444357
9.945017	0.1	0.443417
9.946683	0.1	0.440464
9.948350	0.1	0.436264
9.950017	0.1	0.431938
9.951683	0.1	0.428162
9.953350	0.1	0.424888
9.955017	0.1	0.421940
9.956683	0.1	0.419347
9.958350	0.1	0.417368
9.960017	0.1	0.416306
9.961683	0.1	0.416245
9.963350	0.1	0.417032
9.965017	0.1	0.418285
9.966683	0.1	0.419482
9.968350	0.1	0.419761
9.970017	0.1	0.417745
9.971683	0.1	0.412734
9.973350	0.1	0.406029
9.975017	0.1	0.399761
9.976683	0.1	0.394895
9.978350	0.1	0.391244
9.980017	0.1	0.388697
9.981683	0.1	0.387062
9.983350	0.1	0.385582
9.985017	0.1	0.383630
9.986683	0.1	0.381796
9.988350	0.1	0.381628
9.990017	0.1	0.383956
9.991683	0.1	0.387914
9.993350	0.1	0.391714
9.995017	0.1	0.394084
9.996683	0.1	0.395025
9.998350	0.1	0.394583
10.000017	0.1	0.391724
10.001683	0.1	0.385861
10.003350	0.1	0.378564
10.005017	0.1	0.372669
10.006683	0.1	0.370066
10.008350	0.1	0.370271
10.010017	0.1	0.370466
10.011683	0.1	0.367942
10.013350	0.1	0.362881
10.015017	0.1	0.357740
10.016683	0.1	0.354527
10.018350	0.1	0.353819
10.020017	0.1	0.355337
10.021683	0.1	0.357879
10.023350	0.1	0.359300
10.025017	0.1	0.357912
10.026683	0.1	0.354038
10.028350	0.1	0.349558
10.030017	0.1	0.346731
10.031683	0.1	0.347742
10.033350	0.1	0.353092
10.035017	0.1	0.360692
10.036683	0.1	0.367821
10.038350	0.1	0.372808
10.040017	0.1	0.374964
10.041683	0.1	0.374368
10.043350	0.1	0.371560
10.045017	0.1	0.367099
10.046683	0.1	0.362019
10.048350	0.1	0.358364
10.050017	0.1	0.357227
10.051683	0.1	0.357088
10.053350	0.1	0.355705
10.055017	0.1	0.352892
10.056683	0.1	0.350666
10.058350	0.1	0.350638
10.060017	0.1	0.351779
10.061683	0.1	0.351937
10.063350	0.1	0.350694
10.065017	0.1	0.349376
10.066683	0.1	0.349125
10.068350	0.1	0.349889
10.070017	0.1	0.351272
10.071683	0.1	0.353423
10.073350	0.1	0.356594
10.075017	0.1	0.360804
10.076683	0.1	0.365940
10.078350	0.1	0.371202
10.080017	0.1	0.375025
10.081683	0.1	0.376161
10.083350	0.1	0.374531
10.085017	0.1	0.371011
10.086683	0.1	0.366480
10.088350	0.1	0.360897
10.090017	0.1	0.353884
10.091683	0.1	0.346238
10.093350	0.1	0.339914
10.095017	0.1	0.336203
10.096683	0.1	0.334596
10.098350	0.1	0.334135
10.100017	0.1	0.335299
10.101683	0.1	0.338987
10.103350	0.1	0.344384
10.105017	0.1	0.349293
10.106683	0.1	0.352166
10.108350	0.1	0.353749
10.110017	0.1	0.356291
10.111683	0.1	0.360515
10.113350	0.1	0.364361
10.115017	0.1	0.365814
10.116683	0.1	0.365321
10.118350	0.1	0.364240
10.120017	0.1	0.362550
10.121683	0.1	0.359728
10.123350	0.1	0.356962
10.125017	0.1	0.355928
10.126683	0.1	0.356799
10.128350	0.1	0.358638
10.130017	0.1	0.359686
10.131683	0.1	0.358322
10.133350	0.1	0.355178
10.135017	0.1	0.352217
10.136683	0.1	0.350117
10.138350	0.1	0.348454
10.140017	0.1	0.347476
10.141683	0.1	0.348133
10.143350	0.1	0.350899
10.145017	0.1	0.355197
10.146683	0.1	0.359956
10.148350	0.1	0.364464
10.150017	0.1	0.368049
10.151683	0.1	0.369200
10.153350	0.1	0.366564
10.155017	0.1	0.360408
10.156683	0.1	0.352189
10.158350	0.1	0.343802
10.160017	0.1	0.337698
10.161683	0.1	0.336072
10.163350	0.1	0.339132
10.165017	0.1	0.344785
10.166683	0.1	0.350438
10.168350	0.1	0.354266
10.170017	0.1	0.355174
10.171683	0.1	0.353386
10.173350	0.1	0.351202
10.175017	0.1	0.351104
10.176683	0.1	0.353321
10.178350	0.1	0.356031
10.180017	0.1	0.357279
10.181683	0.1	0.356226
10.183350	0.1	0.353171
10.185017	0.1	0.349348
10.186683	0.1	0.346634
10.188350	0.1	0.346741
10.190017	0.1	0.350038
10.191683	0.1	0.354764
10.193350	0.1	0.357861
10.195017	0.1	0.357381
10.196683	0.1	0.353879
10.198350	0.1	0.349418
10.200017	0.1	0.346350
10.201683	0.1	0.346438
10.203350	0.1	0.349423
10.205017	0.1	0.353241
10.206683	0.1	0.356250
10.208350	0.1	0.358033
10.210017	0.1	0.358755
10.211683	0.1	0.358992
10.213350	0.1	0.359025
10.215017	0.1	0.358298
10.216683	0.1	0.356501
10.218350	0.1	0.354485
10.220017	0.1	0.354014
10.221683	0.1	0.356543
10.223350	0.1	0.361884
10.225017	0.1	0.368049
10.226683	0.1	0.372468
10.228350	0.1	0.373912
10.230017	0.1	0.373363
10.231683	0.1	0.372161
10.233350	0.1	0.370299
10.235017	0.1	0.367407
10.236683	0.1	0.364357
10.238350	0.1	0.362708
10.240017	0.1	0.362531
10.241683	0.1	0.361879
10.243350	0.1	0.359030
10.245017	0.1	0.354298
10.246683	0.1	0.349390
10.248350	0.1	0.345469
10.250017	0.1	0.342126
10.251683	0.1	0.338722
10.253350	0.1	0.336035
10.255017	0.1	0.335192
10.256683	0.1	0.336217
10.258350	0.1	0.338643
10.260017	0.1	0.342522
10.261683	0.1	0.347854
10.263350	0.1	0.353670
10.265017	0.1	0.358657
10.266683	0.1	0.361898
10.268350	0.1	0.362461
10.270017	0.1	0.359900
10.271683	0.1	0.355570
10.273350	0.1	0.352133
10.275017	0.1	0.351379
10.276683	0.1	0.353316
10.278350	0.1	0.357348
10.280017	0.1	0.362946
10.281683	0.1	0.368641
10.283350	0.1	0.372212
10.285017	0.1	0.372888
10.286683	0.1	0.371877
10.288350	0.1	0.370578
10.290017	0.1	0.370070
10.291683	0.1	0.371104
10.293350	0.1	0.373130
10.295017	0.1	0.374964
10.296683	0.1	0.376040
10.298350	0.1	0.376124
10.300017	0.1	0.376012
10.301683	0.1	0.378117
10.303350	0.1	0.383649
10.305017	0.1	0.390690
10.306683	0.1	0.396534
10.308350	0.1	0.400241
10.310017	0.1	0.402317
10.311683	0.1	0.402778
10.313350	0.1	0.400855
10.315017	0.1	0.397381
10.316683	0.1	0.395384
10.318350	0.1	0.396962
10.320017	0.1	0.401703
10.321683	0.1	0.408427
10.323350	0.1	0.416511
10.325017	0.1	0.425135
10.326683	0.1	0.432609
10.328350	0.1	0.437708
10.330017	0.1	0.441093
10.331683	0.1	0.444236
10.333350	0.1	0.447556
10.335017	0.1	0.450374
10.336683	0.1	0.452627
10.338350	0.1	0.455771
10.340017	0.1	0.461475
10.341683	0.1	0.469824
10.343350	0.1	0.479673
10.345017	0.1	0.489950
10.346683	0.1	0.499696
10.348350	0.1	0.508102
10.350017	0.1	0.515096
10.351683	0.1	0.520400
10.353350	0.1	0.522593
10.355017	0.1	0.521196
10.356683	0.1	0.518393
10.358350	0.1	0.517350
10.360017	0.1	0.519841
10.361683	0.1	0.525559
10.363350	0.1	0.533154
10.365017	0.1	0.541396
10.366683	0.1	0.549476
10.368350	0.1	0.557187
10.370017	0.1	0.565341
10.371683	0.1	0.575385
10.373350	0.1	0.588293
10.375017	0.1	0.603748
10.376683	0.1	0.620126
10.378350	0.1	0.635237
10.380017	0.1	0.647162
10.381683	0.1	0.655339
10.383350	0.1	0.661705
10.385017	0.1	0.669723
10.386683	0.1	0.681528
10.388350	0.1	0.696676
10.390017	0.1	0.713230
10.391683	0.1	0.729454
10.393350	0.1	0.744904
10.395017	0.1	0.760132
10.396683	0.1	0.775456
10.398350	0.1	0.790292
10.400017	0.1	0.803783
10.401683	0.1	0.816071
10.403350	0.1	0.828831
10.405017	0.1	0.844053
10.406683	0.1	0.861883
10.408350	0.1	0.880295
10.410017	0.1	0.897599
10.411683	0.1	0.914228
10.413350	0.1	0.931225
10.415017	0.1	0.948422
10.416683	0.1	0.965064
10.418350	0.1	0.981055
10.420017	0.1	0.997200
10.421683	0.1	1.014448
10.423350	0.1	1.032418
10.425017	0.1	1.049675
10.426683	0.1	1.066057
10.428350	0.1	1.083161
10.430017	0.1	1.102090
10.431683	0.1	1.122006
10.433350	0.1	1.141177
10.435017	0.1	1.158947
10.436683	0.1	1.176102
10.438350	0.1	1.193471
10.440017	0.1	1.211069
10.441683	0.1	1.228903
10.443350	0.1	1.247674
10.445017	0.1	1.267777
10.446683	0.1	1.287945
10.448350	0.1	1.306194
10.450017	0.1	1.321640
10.451683	0.1	1.334781
10.453350	0.1	1.346744
10.455017	0.1	1.358525
10.456683	0.1	1.370297
10.458350	0.1	1.381505
10.460017	0.1	1.391475
10.461683	0.1	1.399596
10.463350	0.1	1.405799
10.465017	0.1	1.411005
10.466683	0.1	1.416313
10.468350	0.1	1.421967
10.470017	0.1	1.427582
10.471683	0.1	1.432858
10.473350	0.1	1.438009
10.475017	0.1	1.443508
10.476683	0.1	1.449422
10.478350	0.1	1.455415
10.480017	0.1	1.461110
10.481683	0.1	1.466223
10.483350	0.1	1.470400
10.485017	0.1	1.473231
10.486683	0.1	1.474828
10.488350	0.1	1.476198
10.490017	0.1	1.478000
10.491683	0.1	1.479364
10.493350	0.1	1.479099
10.495017	0.1	1.477692
10.496683	0.1	1.476747
10.498350	0.1	1.476514
10.500017	0.1	1.475443
10.501683	0.1	1.471797
10.503350	0.1	1.465213
10.505017	0.1	1.457562
10.506683	0.1	1.451946
10.508350	0.1	1.449878
10.510017	0.1	1.450353
10.511683	0.1	1.451909
10.513350	0.1	1.454134
10.515017	0.1	1.456472
10.516683	0.1	1.457450
10.518350	0.1	1.456654
10.520017	0.1	1.455387
10.521683	0.1	1.454530
10.523350	0.1	1.453850
10.525017	0.1	1.453483
10.526683	0.1	1.454344
10.528350	0.1	1.456896
10.530017	0.1	1.460449
10.531683	0.1	1.464058
10.533350	0.1	1.467043
10.535017	0.1	1.468323
10.536683	0.1	1.466763
10.538350	0.1	1.462712
10.540017	0.1	1.457995
10.541683	0.1	1.454703
10.543350	0.1	1.454656
10.545017	0.1	1.458423
10.546683	0.1	1.463997
10.548350	0.1	1.468104
10.550017	0.1	1.468845
10.551683	0.1	1.466656
10.553350	0.1	1.463499
10.555017	0.1	1.460784
10.556683	0.1	1.458582
10.558350	0.1	1.457292
10.560017	0.1	1.458358
10.561683	0.1	1.462284
10.563350	0.1	1.467280
10.565017	0.1	1.471178
10.566683	0.1	1.473497
10.568350	0.1	1.474600
10.570017	0.1	1.474605
10.571683	0.1	1.474512
10.573350	0.1	1.476416
10.575017	0.1	1.481222
10.576683	0.1	1.487592
10.578350	0.1	1.493641
10.580017	0.1	1.498461
10.581683	0.1	1.501418
10.583350	0.1	1.501492
10.585017	0.1	1.498568
10.586683	0.1	1.493907
10.588350	0.1	1.488607
10.590017	0.1	1.483257
10.591683	0.1	1.478880
10.593350	0.1	1.476598
10.595017	0.1	1.476104
10.596683	0.1	1.475895
10.598350	0.1	1.475206
10.600017	0.1	1.474977
10.601683	0.1	1.476733
10.603350	0.1	1.481003
10.605017	0.1	1.486922
10.606683	0.1	1.493022
10.608350	0.1	1.497897
10.610017	0.1	1.500621
10.611683	0.1	1.501213
10.613350	0.1	1.500547
10.615017	0.1	1.499602
10.616683	0.1	1.498372
10.618350	0.1	1.495886
10.620017	0.1	1.491508
10.621683	0.1	1.485930
10.623350	0.1	1.481259
10.625017	0.1	1.479913
10.626683	0.1	1.482349
10.628350	0.1	1.486340
10.630017	0.1	1.489101
10.631683	0.1	1.489529
10.633350	0.1	1.488472
10.635017	0.1	1.487737
10.636683	0.1	1.488882
10.638350	0.1	1.492235
10.640017	0.1	1.496421
10.641683	0.1	1.498954
10.643350	0.1	1.497366
10.645017	0.1	1.490377
10.646683	0.1	1.479061
10.648350	0.1	1.466693
10.650017	0.1	1.456901
10.651683	0.1	1.451871
10.653350	0.1	1.451392
10.655017	0.1	1.452942
10.656683	0.1	1.453119
10.658350	0.1	1.449673
10.660017	0.1	1.442735
10.661683	0.1	1.434213
10.663350	0.1	1.425915
10.665017	0.1	1.418088
10.666683	0.1	1.409478
10.668350	0.1	1.398670
10.670017	0.1	1.385622
10.671683	0.1	1.372020
10.673350	0.1	1.360010
10.675017	0.1	1.351032
10.676683	0.1	1.345174
10.678350	0.1	1.340890
10.680017	0.1	1.335382
10.681683	0.1	1.326185
10.683350	0.1	1.312802
10.685017	0.1	1.297244
10.686683	0.1	1.283167
10.688350	0.1	1.273719
10.690017	0.1	1.269113
10.691683	0.1	1.266184
10.693350	0.1	1.260643
10.695017	0.1	1.249998
10.696683	0.1	1.234496
10.698350	0.1	1.216382
10.700017	0.1	1.198677
10.701683	0.1	1.183664
10.703350	0.1	1.172074
10.705017	0.1	1.163115
10.706683	0.1	1.155012
10.708350	0.1	1.146193
10.710017	0.1	1.135990
10.711683	0.1	1.124116
10.713350	0.1	1.110299
10.715017	0.1	1.094574
10.716683	0.1	1.076721
10.718350	0.1	1.056339
10.720017	0.1	1.034341
10.721683	0.1	1.013069
10.723350	0.1	0.994503
10.725017	0.1	0.978899
10.726683	0.1	0.964757
10.728350	0.1	0.950475
10.730017	0.1	0.935849
10.731683	0.1	0.921325
10.733350	0.1	0.907104
10.735017	0.1	0.892957
10.736683	0.1	0.878237
10.738350	0.1	0.862731
10.740017	0.1	0.847527
10.741683	0.1	0.833757
10.743350	0.1	0.820803
10.745017	0.1	0.807280
10.746683	0.1	0.793296
10.748350	0.1	0.780029
10.750017	0.1	0.767829
10.751683	0.1	0.755996
10.753350	0.1	0.743889
10.755017	0.1	0.731377
10.756683	0.1	0.718222
10.758350	0.1	0.704308
10.760017	0.1	0.690576
10.761683	0.1	0.678366
10.763350	0.1	0.668000
10.765017	0.1	0.658995
10.766683	0.1	0.650659
10.768350	0.1	0.642473
10.770017	0.1	0.634738
10.771683	0.1	0.627940
10.773350	0.1	0.621611
10.775017	0.1	0.615045
10.776683	0.1	0.607991
10.778350	0.1	0.600396
10.780017	0.1	0.592545
10.781683	0.1	0.584987
10.783350	0.1	0.577592
10.785017	0.1	0.569606
10.786683	0.1	0.560670
10.788350	0.1	0.550877
10.790017	0.1	0.540614
10.791683	0.1	0.530761
10.793350	0.1	0.522695
10.795017	0.1	0.517331
10.796683	0.1	0.513978
10.798350	0.1	0.510984
10.800017	0.1	0.507445
10.801683	0.1	0.503776
10.803350	0.1	0.500772
10.805017	0.1	0.498816
10.806683	0.1	0.497829
10.808350	0.1	0.497163
10.810017	0.1	0.495850
10.811683	0.1	0.493336
10.813350	0.1	0.490020
10.815017	0.1	0.486737
10.816683	0.1	0.483971
10.818350	0.1	0.482104
10.820017	0.1	0.481070
10.821683	0.1	0.479715
10.823350	0.1	0.477582
10.825017	0.1	0.476018
10.826683	0.1	0.475370
10.828350	0.1	0.473717
10.830017	0.1	0.469829
10.831683	0.1	0.465061
10.833350	0.1	0.461307
10.835017	0.1	0.458513
10.836683	0.1	0.455240
10.838350	0.1	0.451473
10.840017	0.1	0.449400
10.841683	0.1	0.450551
10.843350	0.1	0.453745
10.845017	0.1	0.456111
10.846683	0.1	0.454835
10.848350	0.1	0.448870
10.850017	0.1	0.440050
10.851683	0.1	0.432245
10.853350	0.1	0.428953
10.855017	0.1	0.431170
10.856683	0.1	0.436865
10.858350	0.1	0.442583
10.860017	0.1	0.445726
10.861683	0.1	0.445922
10.863350	0.1	0.444432
10.865017	0.1	0.442029
10.866683	0.1	0.438411
10.868350	0.1	0.433866
10.870017	0.1	0.429992
10.871683	0.1	0.428362
10.873350	0.1	0.429628
10.875017	0.1	0.433396
10.876683	0.1	0.437805
10.878350	0.1	0.440236
10.880017	0.1	0.439058
10.881683	0.1	0.433973
10.883350	0.1	0.425880
10.885017	0.1	0.417233
10.886683	0.1	0.411351
10.888350	0.1	0.409991
10.890017	0.1	0.411677
10.891683	0.1	0.413316
10.893350	0.1	0.413242
10.895017	0.1	0.411812
10.896683	0.1	0.410071
10.898350	0.1	0.408669
10.900017	0.1	0.407579
10.901683	0.1	0.406518
10.903350	0.1	0.405898
10.905017	0.1	0.406946
10.906683	0.1	0.410518
10.908350	0.1	0.415803
10.910017	0.1	0.420930
10.911683	0.1	0.424967
10.913350	0.1	0.427938
10.915017	0.1	0.428967
10.916683	0.1	0.426890
10.918350	0.1	0.422900
10.920017	0.1	0.420301
10.921683	0.1	0.421181
10.923350	0.1	0.425032
10.925017	0.1	0.430034
10.926683	0.1	0.433838
10.928350	0.1	0.434285
10.930017	0.1	0.430960
10.931683	0.1	0.425740
10.933350	0.1	0.421405
10.935017	0.1	0.419756
10.936683	0.1	0.420413
10.938350	0.1	0.421051
10.940017	0.1	0.419864
10.941683	0.1	0.417982
10.943350	0.1	0.417773
10.945017	0.1	0.419253
10.946683	0.1	0.420162
10.948350	0.1	0.418951
10.950017	0.1	0.416446
10.951683	0.1	0.414592
10.953350	0.1	0.414266
10.955017	0.1	0.414778
10.956683	0.1	0.415011
10.958350	0.1	0.414955
10.960017	0.1	0.416487
10.961683	0.1	0.421512
10.963350	0.1	0.429046
10.965017	0.1	0.436041
10.966683	0.1	0.440544
10.968350	0.1	0.442192
10.970017	0.1	0.441014
10.971683	0.1	0.437442
10.973350	0.1	0.432371
10.975017	0.1	0.426997
10.976683	0.1	0.422546
10.978350	0.1	0.419240
10.980017	0.1	0.416040
10.981683	0.1	0.411673
10.983350	0.1	0.405810
10.985017	0.1	0.399891
10.986683	0.1	0.396105
10.988350	0.1	0.395030
10.990017	0.1	0.395500
10.991683	0.1	0.396501
10.993350	0.1	0.397819
10.995017	0.1	0.398997
10.996683	0.1	0.398899
10.998350	0.1	0.397228
11.000017	0.1	0.394969
11.001683	0.1	0.392878
11.003350	0.1	0.391067
11.005017	0.1	0.389828
11.006683	0.1	0.389027
11.008350	0.1	0.387910
11.010017	0.1	0.386573
11.011683	0.1	0.385693
11.013350	0.1	0.385283
11.015017	0.1	0.385242
11.016683	0.1	0.385954
11.018350	0.1	0.387668
11.020017	0.1	0.389996
11.021683	0.1	0.392138
11.023350	0.1	0.393200
11.025017	0.1	0.392525
11.026683	0.1	0.390275
11.028350	0.1	0.387244
11.030017	0.1	0.383924
11.031683	0.1	0.380515
11.033350	0.1	0.377540
11.035017	0.1	0.375477
11.036683	0.1	0.373749
11.038350	0.1	0.370992
11.040017	0.1	0.366336
11.041683	0.1	0.360641
11.043350	0.1	0.356487
11.045017	0.1	0.356082
11.046683	0.1	0.359481
11.048350	0.1	0.364901
11.050017	0.1	0.370205
11.051683	0.1	0.374205
11.053350	0.1	0.376832
11.055017	0.1	0.378760
11.056683	0.1	0.380632
11.058350	0.1	0.382247
11.060017	0.1	0.382373
11.061683	0.1	0.379751
11.063350	0.1	0.375188
11.065017	0.1	0.371803
11.066683	0.1	0.372208
11.068350	0.1	0.376324
11.070017	0.1	0.382215
11.071683	0.1	0.387747
11.073350	0.1	0.391291
11.075017	0.1	0.392403
11.076683	0.1	0.392296
11.078350	0.1	0.392590
11.080017	0.1	0.393325
11.081683	0.1	0.393298
11.083350	0.1	0.392064
11.085017	0.1	0.390559
11.086683	0.1	0.390061
11.088350	0.1	0.390797
11.090017	0.1	0.391658
11.091683	0.1	0.391966
11.093350	0.1	0.392129
11.095017	0.1	0.392152
11.096683	0.1	0.391360
11.098350	0.1	0.389572
11.100017	0.1	0.387281
11.101683	0.1	0.385088
11.103350	0.1	0.383202
11.105017	0.1	0.381293
11.106683	0.1	0.378671
11.108350	0.1	0.375477
11.110017	0.1	0.373339
11.111683	0.1	0.373675
11.113350	0.1	0.376063
11.115017	0.1	0.379076
11.116683	0.1	0.381619
11.118350	0.1	0.383579
11.120017	0.1	0.386052
11.121683	0.1	0.390280
11.123350	0.1	0.395961
11.125017	0.1	0.401339
11.126683	0.1	0.404739
11.128350	0.1	0.405610
11.130017	0.1	0.404767
11.131683	0.1	0.403798
11.133350	0.1	0.403915
11.135017	0.1	0.404944
11.136683	0.1	0.405312
11.138350	0.1	0.403458
11.140017	0.1	0.399887
11.141683	0.1	0.396920
11.143350	0.1	0.396166
11.145017	0.1	0.397218
11.146683	0.1	0.398876
11.148350	0.1	0.400455
11.150017	0.1	0.401940
11.151683	0.1	0.403584
11.153350	0.1	0.405181
11.155017	0.1	0.406047
11.156683	0.1	0.406066
11.158350	0.1	0.406448
11.160017	0.1	0.408874
11.161683	0.1	0.413842
11.163350	0.1	0.420338
11.165017	0.1	0.426495
11.166683	0.1	0.430066
11.168350	0.1	0.429596
11.170017	0.1	0.425698
11.171683	0.1	0.420446
11.173350	0.1	0.415710
11.175017	0.1	0.412404
11.176683	0.1	0.410676
11.178350	0.1	0.410518
11.180017	0.1	0.412208
11.181683	0.1	0.415882
11.183350	0.1	0.420660
11.185017	0.1	0.424776
11.186683	0.1	0.427137
11.188350	0.1	0.428576
11.190017	0.1	0.430555
11.191683	0.1	0.432841
11.193350	0.1	0.433899
11.195017	0.1	0.433368
11.196683	0.1	0.432148
11.198350	0.1	0.430276
11.200017	0.1	0.427086
11.201683	0.1	0.423179
11.203350	0.1	0.420380
11.205017	0.1	0.419435
11.206683	0.1	0.419309
11.208350	0.1	0.419216
11.210017	0.1	0.420166
11.211683	0.1	0.423635
11.213350	0.1	0.429642
11.215017	0.1	0.436907
11.216683	0.1	0.443691
11.218350	0.1	0.447799
11.220017	0.1	0.447500
11.221683	0.1	0.443426
11.223350	0.1	0.438397
11.225017	0.1	0.435011
11.226683	0.1	0.433857
11.228350	0.1	0.434024
11.230017	0.1	0.435095
11.231683	0.1	0.437666
11.233350	0.1	0.441987
11.235017	0.1	0.447100
11.236683	0.1	0.451538
11.238350	0.1	0.454555
11.240017	0.1	0.456576
11.241683	0.1	0.458458
11.243350	0.1	0.460371
11.245017	0.1	0.461596
11.246683	0.1	0.461363
11.248350	0.1	0.459356
11.250017	0.1	0.455561
11.251683	0.1	0.450090
11.253350	0.1	0.443510
11.255017	0.1	0.437484
11.256683	0.1	0.434206
11.258350	0.1	0.434355
11.260017	0.1	0.436381
11.261683	0.1	0.438429
11.263350	0.1	0.439747
11.265017	0.1	0.440148
11.266683	0.1	0.439826
11.268350	0.1	0.439696
11.270017	0.1	0.440604
11.271683	0.1	0.442178
11.273350	0.1	0.443063
11.275017	0.1	0.442211
11.276683	0.1	0.439989
11.278350	0.1	0.437940
11.280017	0.1	0.437004
11.281683	0.1	0.436986
11.283350	0.1	0.437535
11.285017	0.1	0.438355
11.286683	0.1	0.438881
11.288350	0.1	0.438490
11.290017	0.1	0.437074
11.291683	0.1	0.435608
11.293350	0.1	0.435510
11.295017	0.1	0.437186
11.296683	0.1	0.439705
11.298350	0.1	0.441382
11.300017	0.1	0.440851
11.301683	0.1	0.438336
11.303350	0.1	0.435803
11.305017	0.1	0.435361
11.306683	0.1	0.437475
11.308350	0.1	0.440781
11.310017	0.1	0.443310
11.311683	0.1	0.443822
11.313350	0.1	0.442341
11.315017	0.1	0.439738
11.316683	0.1	0.437526
11.318350	0.1	0.437498
11.320017	0.1	0.439682
11.321683	0.1	0.441964
11.323350	0.1	0.443389
11.325017	0.1	0.445568
11.326683	0.1	0.449680
11.328350	0.1	0.454485
11.330017	0.1	0.457508
11.331683	0.1	0.456590
11.333350	0.1	0.451040
11.335017	0.1	0.442602
11.336683	0.1	0.435286
11.338350	0.1	0.432068
11.340017	0.1	0.431794
11.341683	0.1	0.431724
11.343350	0.1	0.431663
11.345017	0.1	0.433237
11.346683	0.1	0.436818
11.348350	0.1	0.441372
11.350017	0.1	0.446057
11.351683	0.1	0.450537
11.353350	0.1	0.454467
11.355017	0.1	0.457051
11.356683	0.1	0.456851
11.358350	0.1	0.453317
11.360017	0.1	0.448101
11.361683	0.1	0.443906
11.363350	0.1	0.442737
11.365017	0.1	0.444534
11.366683	0.1	0.447044
11.368350	0.1	0.447687
11.370017	0.1	0.445321
11.371683	0.1	0.440748
11.373350	0.1	0.436450
11.375017	0.1	0.435230
11.376683	0.1	0.438550
11.378350	0.1	0.445866
11.380017	0.1	0.455342
11.381683	0.1	0.465051
11.383350	0.1	0.473275
11.385017	0.1	0.478304
11.386683	0.1	0.479054
11.388350	0.1	0.475664
11.390017	0.1	0.469405
11.391683	0.1	0.462309
11.393350	0.1	0.456609
11.395017	0.1	0.453969
11.396683	0.1	0.455310
11.398350	0.1	0.460888
11.400017	0.1	0.469363
11.401683	0.1	0.477447
11.403350	0.1	0.482090
11.405017	0.1	0.482579
11.406683	0.1	0.479762
11.408350	0.1	0.474649
11.410017	0.1	0.468581
11.411683	0.1	0.462993
11.413350	0.1	0.458937
11.415017	0.1	0.456907
11.416683	0.1	0.456609
11.418350	0.1	0.457773
11.420017	0.1	0.460739
11.421683	0.1	0.464730
11.423350	0.1	0.467412
11.425017	0.1	0.467068
11.426683	0.1	0.463305
11.428350	0.1	0.456148
11.430017	0.1	0.446807
11.431683	0.1	0.438248
11.433350	0.1	0.433060
11.435017	0.1	0.431514
11.436683	0.1	0.432231
11.438350	0.1	0.433913
11.440017	0.1	0.436413
11.441683	0.1	0.440353
11.443350	0.1	0.445493
11.445017	0.1	0.450467
11.446683	0.1	0.454062
11.448350	0.1	0.455738
11.450017	0.1	0.455244
11.451683	0.1	0.452399
11.453350	0.1	0.447431
11.455017	0.1	0.441642
11.456683	0.1	0.436637
11.458350	0.1	0.432846
11.460017	0.1	0.430015
11.461683	0.1	0.428199
11.463350	0.1	0.427393
11.465017	0.1	0.427086
11.466683	0.1	0.427198
11.468350	0.1	0.428502
11.470017	0.1	0.431347
11.471683	0.1	0.434420
11.473350	0.1	0.435463
11.475017	0.1	0.432860
11.476683	0.1	0.426630
11.478350	0.1	0.418578
11.480017	0.1	0.411384
11.481683	0.1	0.406904
11.483350	0.1	0.405810
11.485017	0.1	0.408283
11.486683	0.1	0.413670
11.488350	0.1	0.420082
11.490017	0.1	0.425023
11.491683	0.1	0.426541
11.493350	0.1	0.424744
11.495017	0.1	0.421880
11.496683	0.1	0.420036
11.498350	0.1	0.419398
11.500017	0.1	0.418904
11.501683	0.1	0.417531
11.503350	0.1	0.415184
11.505017	0.1	0.412646
11.506683	0.1	0.410303
11.508350	0.1	0.407980
11.510017	0.1	0.405870
11.511683	0.1	0.404604
11.513350	0.1	0.404371
11.515017	0.1	0.404781
11.516683	0.1	0.405293
11.518350	0.1	0.405298
11.520017	0.1	0.404213
11.521683	0.1	0.401889
11.523350	0.1	0.398764
11.525017	0.1	0.395221
11.526683	0.1	0.391514
11.528350	0.1	0.388063
11.530017	0.1	0.385358
11.531683	0.1	0.384268
11.533350	0.1	0.385768
11.535017	0.1	0.389749
11.536683	0.1	0.394611
11.538350	0.1	0.397796
11.540017	0.1	0.397274
11.541683	0.1	0.392878
11.543350	0.1	0.385945
11.545017	0.1	0.378201
11.546683	0.1	0.371048
11.548350	0.1	0.365512
11.550017	0.1	0.362773
11.551683	0.1	0.364007
11.553350	0.1	0.368841
11.555017	0.1	0.374974
11.556683	0.1	0.380320
11.558350	0.1	0.384348
11.560017	0.1	0.387290
11.561683	0.1	0.389772
11.563350	0.1	0.392497
11.565017	0.1	0.395211
11.566683	0.1	0.396939
11.568350	0.1	0.397228
11.570017	0.1	0.396185
11.571683	0.1	0.393777
11.573350	0.1	0.390261
11.575017	0.1	0.386792
11.576683	0.1	0.384538
11.578350	0.1	0.383807
11.580017	0.1	0.384483
11.581683	0.1	0.386494
11.583350	0.1	0.389107
11.585017	0.1	0.390545
11.586683	0.1	0.389526
11.588350	0.1	0.386722
11.590017	0.1	0.383970
11.591683	0.1	0.382625
11.593350	0.1	0.383053
11.595017	0.1	0.384953
11.596683	0.1	0.387738
11.598350	0.1	0.390918
11.600017	0.1	0.394476
11.601683	0.1	0.399165
11.603350	0.1	0.405298
11.605017	0.1	0.410774
11.606683	0.1	0.412441
11.608350	0.1	0.409735
11.610017	0.1	0.404837
11.611683	0.1	0.399929
11.613350	0.1	0.396073
11.615017	0.1	0.394224
11.616683	0.1	0.395039
11.618350	0.1	0.397181
11.620017	0.1	0.397870
11.621683	0.1	0.395668
11.623350	0.1	0.391207
11.625017	0.1	0.386466
11.626683	0.1	0.384259
11.628350	0.1	0.386341
11.630017	0.1	0.391542
11.631683	0.1	0.396906
11.633350	0.1	0.400050
11.635017	0.1	0.399682
11.636683	0.1	0.395710
11.638350	0.1	0.389637
11.640017	0.1	0.383682
11.641683	0.1	0.379658
11.643350	0.1	0.379044
11.645017	0.1	0.382448
11.646683	0.1	0.388683
11.648350	0.1	0.395607
11.650017	0.1	0.401973
11.651683	0.1	0.407803
11.653350	0.1	0.413302
11.655017	0.1	0.418467
11.656683	0.1	0.422900
11.658350	0.1	0.425344
11.660017	0.1	0.424921
11.661683	0.1	0.422890
11.663350	0.1	0.421591
11.665017	0.1	0.422169
11.666683	0.1	0.423891
11.668350	0.1	0.424935
11.670017	0.1	0.423482
11.671683	0.1	0.418932
11.673350	0.1	0.412869
11.675017	0.1	0.408292
11.676683	0.1	0.407081
11.678350	0.1	0.408799
11.680017	0.1	0.411863
11.681683	0.1	0.415058
11.683350	0.1	0.417628
11.685017	0.1	0.418499
11.686683	0.1	0.416539
11.688350	0.1	0.412012
11.690017	0.1	0.406876
11.691683	0.1	0.403039
11.693350	0.1	0.401237
11.695017	0.1	0.401754
11.696683	0.1	0.404958
11.698350	0.1	0.410634
11.700017	0.1	0.417274
11.701683	0.1	0.422583
11.703350	0.1	0.424962
11.705017	0.1	0.424599
11.706683	0.1	0.423533
11.708350	0.1	0.423710
11.710017	0.1	0.424073
11.711683	0.1	0.421628
11.713350	0.1	0.415957
11.715017	0.1	0.410206
11.716683	0.1	0.407491
11.718350	0.1	0.407975
11.720017	0.1	0.409121
11.721683	0.1	0.407910
11.723350	0.1	0.403197
11.725017	0.1	0.396287
11.726683	0.1	0.389330
11.728350	0.1	0.383998
11.730017	0.1	0.381283
11.731683	0.1	0.381088
11.733350	0.1	0.382648
11.735017	0.1	0.386182
11.736683	0.1	0.392864
11.738350	0.1	0.402667
11.740017	0.1	0.413200
11.741683	0.1	0.420990
11.743350	0.1	0.423919
11.745017	0.1	0.422238
11.746683	0.1	0.418006
11.748350	0.1	0.413763
11.750017	0.1	0.410476
11.751683	0.1	0.406788
11.753350	0.1	0.401372
11.755017	0.1	0.394681
11.756683	0.1	0.388087
11.758350	0.1	0.383197
11.760017	0.1	0.381907
11.761683	0.1	0.385186
11.763350	0.1	0.391696
11.765017	0.1	0.398392
11.766683	0.1	0.402690
11.768350	0.1	0.403891
11.770017	0.1	0.402308
11.771683	0.1	0.398085
11.773350	0.1	0.391640
11.775017	0.1	0.384017
11.776683	0.1	0.376599
11.778350	0.1	0.371421
11.780017	0.1	0.370531
11.781683	0.1	0.373921
11.783350	0.1	0.379779
11.785017	0.1	0.386084
11.786683	0.1	0.390890
11.788350	0.1	0.392767
11.790017	0.1	0.391561
11.791683	0.1	0.388147
11.793350	0.1	0.383710
11.795017	0.1	0.379360
11.796683	0.1	0.375998
11.798350	0.1	0.374368
11.800017	0.1	0.374895
11.801683	0.1	0.377358
11.803350	0.1	0.380813
11.805017	0.1	0.383928
11.806683	0.1	0.385605
11.808350	0.1	0.385563
11.810017	0.1	0.384520
11.811683	0.1	0.383630
11.813350	0.1	0.383160
11.815017	0.1	0.382308
11.816683	0.1	0.380720
11.818350	0.1	0.378694
11.820017	0.1	0.376515
11.821683	0.1	0.374992
11.823350	0.1	0.375500
11.825017	0.1	0.378750
11.826683	0.1	0.383900
11.828350	0.1	0.388725
11.830017	0.1	0.390685
11.831683	0.1	0.388254
11.833350	0.1	0.382192
11.835017	0.1	0.375211
11.836683	0.1	0.370406
11.838350	0.1	0.370243
11.840017	0.1	0.374843
11.841683	0.1	0.381176
11.843350	0.1	0.386117
11.845017	0.1	0.389097
11.846683	0.1	0.391239
11.848350	0.1	0.393619
11.850017	0.1	0.396362
11.851683	0.1	0.398480
11.853350	0.1	0.398830
11.855017	0.1	0.397558
11.856683	0.1	0.396189
11.858350	0.1	0.395891
11.860017	0.1	0.396310
11.861683	0.1	0.396199
11.863350	0.1	0.394522
11.865017	0.1	0.391523
11.866683	0.1	0.389200
11.868350	0.1	0.389973
11.870017	0.1	0.394718
11.871683	0.1	0.402522
11.873350	0.1	0.411617
11.875017	0.1	0.419733
11.876683	0.1	0.424120
11.878350	0.1	0.422853
11.880017	0.1	0.416702
11.881683	0.1	0.408571
11.883350	0.1	0.401209
11.885017	0.1	0.396497
11.886683	0.1	0.395817
11.888350	0.1	0.399151
11.890017	0.1	0.404320
11.891683	0.1	0.409018
11.893350	0.1	0.412469
11.895017	0.1	0.414704
11.896683	0.1	0.416427
11.898350	0.1	0.418774
11.900017	0.1	0.421628
11.901683	0.1	0.423715
11.903350	0.1	0.424809
11.905017	0.1	0.425777
11.906683	0.1	0.426499
11.908350	0.1	0.426322
11.910017	0.1	0.426038
11.911683	0.1	0.427668
11.913350	0.1	0.432371
11.915017	0.1	0.439063
11.916683	0.1	0.444809
11.918350	0.1	0.446462
11.920017	0.1	0.442709
11.921683	0.1	0.435449
11.923350	0.1	0.428939
11.925017	0.1	0.426872
11.926683	0.1	0.430010
11.928350	0.1	0.436166
11.930017	0.1	0.441959
11.931683	0.1	0.445135
11.933350	0.1	0.445377
11.935017	0.1	0.443137
11.936683	0.1	0.438965
11.938350	0.1	0.434285
11.940017	0.1	0.431286
11.941683	0.1	0.430970
11.943350	0.1	0.432222
11.945017	0.1	0.433847
11.946683	0.1	0.436236
11.948350	0.1	0.440311
11.950017	0.1	0.445610
11.951683	0.1	0.450066
11.953350	0.1	0.451533
11.955017	0.1	0.449698
11.956683	0.1	0.446518
11.958350	0.1	0.444115
11.960017	0.1	0.442765
11.961683	0.1	0.441945
11.963350	0.1	0.441684
11.965017	0.1	0.442374
11.966683	0.1	0.444665
11.968350	0.1	0.448562
11.970017	0.1	0.452800
11.971683	0.1	0.456120
11.973350	0.1	0.458350
11.975017	0.1	0.459938
11.976683	0.1	0.461163
11.978350	0.1	0.461997
11.980017	0.1	0.462774
11.981683	0.1	0.464180
11.983350	0.1	0.465843
11.985017	0.1	0.466555
11.986683	0.1	0.466467
11.988350	0.1	0.467091
11.990017	0.1	0.468609
11.991683	0.1	0.469047
11.993350	0.1	0.466369
11.995017	0.1	0.460753
11.996683	0.1	0.454802
11.998350	0.1	0.451719
12.000017	0.1	0.453084
12.001683	0.1	0.457759
12.003350	0.1	0.462695
12.005017	0.1	0.464977
12.006683	0.1	0.463985
12.008350	0.1	0.461563
12.010017	0.1	0.459538
12.011683	0.1	0.458071
12.013350	0.1	0.456837
12.015017	0.1	0.455710
12.016683	0.1	0.454225
12.018350	0.1	0.452553
12.020017	0.1	0.452641
12.021683	0.1	0.456315
12.023350	0.1	0.462462
12.025017	0.1	0.467720
12.026683	0.1	0.470309
12.028350	0.1	0.471552
12.030017	0.1	0.473098
12.031683	0.1	0.474695
12.033350	0.1	0.475300
12.035017	0.1	0.474909
12.036683	0.1	0.474593
12.038350	0.1	0.475068
12.040017	0.1	0.475929
12.041683	0.1	0.476735
12.043350	0.1	0.477601
12.045017	0.1	0.478304
12.046683	0.1	0.478351
12.048350	0.1	0.478406
12.050017	0.1	0.479850
12.051683	0.1	0.482472
12.053350	0.1	0.484711
12.055017	0.1	0.486150
12.056683	0.1	0.487701
12.058350	0.1	0.489964
12.060017	0.1	0.492544
12.061683	0.1	0.494588
12.063350	0.1	0.495357
12.065017	0.1	0.494434
12.066683	0.1	0.492511
12.068350	0.1	0.491440
12.070017	0.1	0.492530
12.071683	0.1	0.494975
12.073350	0.1	0.496805
12.075017	0.1	0.497308
12.076683	0.1	0.497224
12.078350	0.1	0.497098
12.080017	0.1	0.497294
12.081683	0.1	0.498262
12.083350	0.1	0.499734
12.085017	0.1	0.501415
12.086683	0.1	0.503617
12.088350	0.1	0.506248
12.090017	0.1	0.508479
12.091683	0.1	0.509252
12.093350	0.1	0.507571
12.095017	0.1	0.503678
12.096683	0.1	0.499981
12.098350	0.1	0.499217
12.100017	0.1	0.501811
12.101683	0.1	0.505662
12.103350	0.1	0.508088
12.105017	0.1	0.507836
12.106683	0.1	0.506244
12.108350	0.1	0.506355
12.110017	0.1	0.509932
12.111683	0.1	0.515855
12.113350	0.1	0.522062
12.115017	0.1	0.527347
12.116683	0.1	0.530859
12.118350	0.1	0.531757
12.120017	0.1	0.530239
12.121683	0.1	0.528391
12.123350	0.1	0.528814
12.125017	0.1	0.531571
12.126683	0.1	0.534281
12.128350	0.1	0.535804
12.130017	0.1	0.537336
12.131683	0.1	0.539930
12.133350	0.1	0.543357
12.135017	0.1	0.546905
12.136683	0.1	0.549639
12.138350	0.1	0.550710
12.140017	0.1	0.550053
12.141683	0.1	0.548577
12.143350	0.1	0.547539
12.145017	0.1	0.547557
12.146683	0.1	0.548800
12.148350	0.1	0.551832
12.150017	0.1	0.557052
12.151683	0.1	0.563632
12.153350	0.1	0.569979
12.155017	0.1	0.574854
12.156683	0.1	0.577695
12.158350	0.1	0.578193
12.160017	0.1	0.576405
12.161683	0.1	0.573131
12.163350	0.1	0.569727
12.165017	0.1	0.567860
12.166683	0.1	0.569085
12.168350	0.1	0.573429
12.170017	0.1	0.578854
12.171683	0.1	0.582854
12.173350	0.1	0.584172
12.175017	0.1	0.582640
12.176683	0.1	0.579329
12.178350	0.1	0.576912
12.180017	0.1	0.577481
12.181683	0.1	0.580149
12.183350	0.1	0.582417
12.185017	0.1	0.583129
12.186683	0.1	0.583376
12.188350	0.1	0.585397
12.190017	0.1	0.590803
12.191683	0.1	0.599162
12.193350	0.1	0.608815
12.195017	0.1	0.618589
12.196683	0.1	0.627507
12.198350	0.1	0.634301
12.200017	0.1	0.638235
12.201683	0.1	0.639185
12.203350	0.1	0.637295
12.205017	0.1	0.633597
12.206683	0.1	0.630706
12.208350	0.1	0.631758
12.210017	0.1	0.637821
12.211683	0.1	0.646701
12.213350	0.1	0.654985
12.215017	0.1	0.660224
12.216683	0.1	0.661104
12.218350	0.1	0.657337
12.220017	0.1	0.650007
12.221683	0.1	0.641155
12.223350	0.1	0.632647
12.225017	0.1	0.626193
12.226683	0.1	0.623711
12.228350	0.1	0.626463
12.230017	0.1	0.633518
12.231683	0.1	0.641774
12.233350	0.1	0.648224
12.235017	0.1	0.652168
12.236683	0.1	0.654845
12.238350	0.1	0.657286
12.240017	0.1	0.659269
12.241683	0.1	0.659907
12.243350	0.1	0.658110
12.245017	0.1	0.653202
12.246683	0.1	0.646817
12.248350	0.1	0.643036
12.250017	0.1	0.644843
12.251683	0.1	0.651269
12.253350	0.1	0.659120
12.255017	0.1	0.666487
12.256683	0.1	0.672960
12.258350	0.1	0.677477
12.260017	0.1	0.678254
12.261683	0.1	0.675018
12.263350	0.1	0.669989
12.265017	0.1	0.666059
12.266683	0.1	0.664429
12.268350	0.1	0.664736
12.270017	0.1	0.666277
12.271683	0.1	0.668634
12.273350	0.1	0.671814
12.275017	0.1	0.675865
12.276683	0.1	0.680867
12.278350	0.1	0.686967
12.280017	0.1	0.693249
12.281683	0.1	0.697407
12.283350	0.1	0.697621
12.285017	0.1	0.694543
12.286683	0.1	0.691046
12.288350	0.1	0.689514
12.290017	0.1	0.689463
12.291683	0.1	0.689011
12.293350	0.1	0.687712
12.295017	0.1	0.686133
12.296683	0.1	0.684173
12.298350	0.1	0.681491
12.300017	0.1	0.678790
12.301683	0.1	0.677845
12.303350	0.1	0.680266
12.305017	0.1	0.686008
12.306683	0.1	0.693225
12.308350	0.1	0.699479
12.310017	0.1	0.703665
12.311683	0.1	0.707214
12.313350	0.1	0.712895
12.315017	0.1	0.721733
12.316683	0.1	0.731642
12.318350	0.1	0.739549
12.320017	0.1	0.743754
12.321683	0.1	0.744038
12.323350	0.1	0.741514
12.325017	0.1	0.738292
12.326683	0.1	0.735805
12.328350	0.1	0.734297
12.330017	0.1	0.733882
12.331683	0.1	0.734557
12.333350	0.1	0.735717
12.335017	0.1	0.736676
12.336683	0.1	0.737179
12.338350	0.1	0.736946
12.340017	0.1	0.735754
12.341683	0.1	0.734548
12.343350	0.1	0.734711
12.345017	0.1	0.735922
12.346683	0.1	0.736578
12.348350	0.1	0.736010
12.350017	0.1	0.735330
12.351683	0.1	0.735996
12.353350	0.1	0.737808
12.355017	0.1	0.739587
12.356683	0.1	0.741570
12.358350	0.1	0.745249
12.360017	0.1	0.751023
12.361683	0.1	0.757729
12.363350	0.1	0.764141
12.365017	0.1	0.769561
12.366683	0.1	0.773561
12.368350	0.1	0.776076
12.370017	0.1	0.777473
12.371683	0.1	0.778590
12.373350	0.1	0.779801
12.375017	0.1	0.780378
12.376683	0.1	0.779820
12.378350	0.1	0.778721
12.380017	0.1	0.777259
12.381683	0.1	0.774153
12.383350	0.1	0.768509
12.385017	0.1	0.762045
12.386683	0.1	0.758492
12.388350	0.1	0.760690
12.390017	0.1	0.768299
12.391683	0.1	0.778004
12.393350	0.1	0.786362
12.395017	0.1	0.792434
12.396683	0.1	0.797412
12.398350	0.1	0.802246
12.400017	0.1	0.805985
12.401683	0.1	0.806912
12.403350	0.1	0.804826
12.405017	0.1	0.801277
12.406683	0.1	0.798437
12.408350	0.1	0.798018
12.410017	0.1	0.799973
12.411683	0.1	0.802409
12.413350	0.1	0.803578
12.415017	0.1	0.803852
12.416683	0.1	0.805096
12.418350	0.1	0.807936
12.420017	0.1	0.811168
12.421683	0.1	0.813496
12.423350	0.1	0.814092
12.425017	0.1	0.812639
12.426683	0.1	0.810083
12.428350	0.1	0.807974
12.430017	0.1	0.807131
12.431683	0.1	0.807485
12.433350	0.1	0.808518
12.435017	0.1	0.809780
12.436683	0.1	0.811280
12.438350	0.1	0.813608
12.440017	0.1	0.817426
12.441683	0.1	0.821869
12.443350	0.1	0.824309
12.445017	0.1	0.822586
12.446683	0.1	0.816733
12.448350	0.1	0.809091
12.450017	0.1	0.802982
12.451683	0.1	0.799522
12.453350	0.1	0.796169
12.455017	0.1	0.790190
12.456683	0.1	0.782423
12.458350	0.1	0.776253
12.460017	0.1	0.774330
12.461683	0.1	0.777231
12.463350	0.1	0.783806
12.465017	0.1	0.791526
12.466683	0.1	0.797445
12.468350	0.1	0.799838
12.470017	0.1	0.798954
12.471683	0.1	0.795610
12.473350	0.1	0.789957
12.475017	0.1	0.782534
12.476683	0.1	0.775172
12.478350	0.1	0.769547
12.480017	0.1	0.765738
12.481683	0.1	0.762735
12.483350	0.1	0.759512
12.485017	0.1	0.755456
12.486683	0.1	0.751028
12.488350	0.1	0.747740
12.490017	0.1	0.746590
12.491683	0.1	0.747433
12.493350	0.1	0.750059
12.495017	0.1	0.753957
12.496683	0.1	0.757244
12.498350	0.1	0.758218
12.500017	0.1	0.757226
12.501683	0.1	0.755307
12.503350	0.1	0.752728
12.505017	0.1	0.749687
12.506683	0.1	0.746967
12.508350	0.1	0.745128
12.510017	0.1	0.743871
12.511683	0.1	0.742422
12.513350	0.1	0.739810
12.515017	0.1	0.735056
12.516683	0.1	0.728397
12.518350	0.1	0.721845
12.520017	0.1	0.717277
12.521683	0.1	0.714692
12.523350	0.1	0.712671
12.525017	0.1	0.710073
12.526683	0.1	0.706865
12.528350	0.1	0.703433
12.530017	0.1	0.699507
12.531683	0.1	0.694497
12.533350	0.1	0.688611
12.535017	0.1	0.682562
12.536683	0.1	0.676867
12.538350	0.1	0.672317
12.540017	0.1	0.669947
12.541683	0.1	0.669919
12.543350	0.1	0.671358
12.545017	0.1	0.672978
12.546683	0.1	0.673151
12.548350	0.1	0.670250
12.550017	0.1	0.663837
12.551683	0.1	0.655511
12.553350	0.1	0.648219
12.555017	0.1	0.644317
12.556683	0.1	0.644182
12.558350	0.1	0.646282
12.560017	0.1	0.648219
12.561683	0.1	0.648401
12.563350	0.1	0.646999
12.565017	0.1	0.645122
12.566683	0.1	0.643558
12.568350	0.1	0.642538
12.570017	0.1	0.642207
12.571683	0.1	0.642887
12.573350	0.1	0.644731
12.575017	0.1	0.647213
12.576683	0.1	0.649504
12.578350	0.1	0.651255
12.580017	0.1	0.652298
12.581683	0.1	0.651977
12.583350	0.1	0.649858
12.585017	0.1	0.646873
12.586683	0.1	0.644438
12.588350	0.1	0.643018
12.590017	0.1	0.642552
12.591683	0.1	0.643507
12.593350	0.1	0.646836
12.595017	0.1	0.652992
12.596683	0.1	0.660904
12.598350	0.1	0.667823
12.600017	0.1	0.670962
12.601683	0.1	0.669560
12.603350	0.1	0.665211
12.605017	0.1	0.660797
12.606683	0.1	0.658757
12.608350	0.1	0.659395
12.610017	0.1	0.660950
12.611683	0.1	0.661374
12.613350	0.1	0.659944
12.615017	0.1	0.657854
12.616683	0.1	0.657663
12.618350	0.1	0.661528
12.620017	0.1	0.668778
12.621683	0.1	0.675651
12.623350	0.1	0.678794
12.625017	0.1	0.678226
12.626683	0.1	0.676173
12.628350	0.1	0.674366
12.630017	0.1	0.672806
12.631683	0.1	0.669896
12.633350	0.1	0.664168
12.635017	0.1	0.656173
12.636683	0.1	0.648242
12.638350	0.1	0.642850
12.640017	0.1	0.641430
12.641683	0.1	0.643604
12.643350	0.1	0.647809
12.645017	0.1	0.652815
12.646683	0.1	0.657826
12.648350	0.1	0.661784
12.650017	0.1	0.663665
12.651683	0.1	0.662953
12.653350	0.1	0.659861
12.655017	0.1	0.656080
12.656683	0.1	0.654226
12.658350	0.1	0.655022
12.660017	0.1	0.656373
12.661683	0.1	0.656308
12.663350	0.1	0.655218
12.665017	0.1	0.654426
12.666683	0.1	0.653653
12.668350	0.1	0.651199
12.670017	0.1	0.646817
12.671683	0.1	0.642859
12.673350	0.1	0.642040
12.675017	0.1	0.644997
12.676683	0.1	0.649313
12.678350	0.1	0.650929
12.680017	0.1	0.648014
12.681683	0.1	0.643069
12.683350	0.1	0.640084
12.685017	0.1	0.640666
12.686683	0.1	0.643237
12.688350	0.1	0.645062
12.690017	0.1	0.644349
12.691683	0.1	0.640606
12.693350	0.1	0.634119
12.695017	0.1	0.625751
12.696683	0.1	0.617267
12.698350	0.1	0.611492
12.700017	0.1	0.610282
12.701683	0.1	0.612610
12.703350	0.1	0.616387
12.705017	0.1	0.620671
12.706683	0.1	0.624689
12.708350	0.1	0.627185
12.710017	0.1	0.627846
12.711683	0.1	0.627981
12.713350	0.1	0.629262
12.715017	0.1	0.632205
12.716683	0.1	0.635548
12.718350	0.1	0.637192
12.720017	0.1	0.636331
12.721683	0.1	0.633663
12.723350	0.1	0.629583
12.725017	0.1	0.623916
12.726683	0.1	0.617416
12.728350	0.1	0.612214
12.730017	0.1	0.610296
12.731683	0.1	0.612019
12.733350	0.1	0.616247
12.735017	0.1	0.620699
12.736683	0.1	0.622524
12.738350	0.1	0.620349
12.740017	0.1	0.615460
12.741683	0.1	0.610524
12.743350	0.1	0.607469
12.745017	0.1	0.606203
12.746683	0.1	0.604847
12.748350	0.1	0.601765
12.750017	0.1	0.597783
12.751683	0.1	0.595315
12.753350	0.1	0.595194
12.755017	0.1	0.596251
12.756683	0.1	0.597402
12.758350	0.1	0.598626
12.760017	0.1	0.600102
12.761683	0.1	0.601346
12.763350	0.1	0.601942
12.765017	0.1	0.602473
12.766683	0.1	0.603315
12.768350	0.1	0.602920
12.770017	0.1	0.598854
12.771683	0.1	0.591143
12.773350	0.1	0.583222
12.775017	0.1	0.578533
12.776683	0.1	0.577248
12.778350	0.1	0.577155
12.780017	0.1	0.576000
12.781683	0.1	0.573015
12.783350	0.1	0.569187
12.785017	0.1	0.566188
12.786683	0.1	0.564768
12.788350	0.1	0.564028
12.790017	0.1	0.562738
12.791683	0.1	0.561383
12.793350	0.1	0.561536
12.795017	0.1	0.563525
12.796683	0.1	0.566198
12.798350	0.1	0.568116
12.800017	0.1	0.568186
12.801683	0.1	0.566072
12.803350	0.1	0.562230
12.805017	0.1	0.557103
12.806683	0.1	0.550565
12.808350	0.1	0.542905
12.810017	0.1	0.536446
12.811683	0.1	0.534472
12.813350	0.1	0.537992
12.815017	0.1	0.544726
12.816683	0.1	0.550984
12.818350	0.1	0.553951
12.820017	0.1	0.552754
12.821683	0.1	0.548996
12.823350	0.1	0.546169
12.825017	0.1	0.546835
12.826683	0.1	0.550770
12.828350	0.1	0.555846
12.830017	0.1	0.559427
12.831683	0.1	0.559790
12.833350	0.1	0.556884
12.835017	0.1	0.551404
12.836683	0.1	0.543632
12.838350	0.1	0.533862
12.840017	0.1	0.523999
12.841683	0.1	0.517024
12.843350	0.1	0.514127
12.845017	0.1	0.514067
12.846683	0.1	0.515669
12.848350	0.1	0.518910
12.850017	0.1	0.523669
12.851683	0.1	0.528814
12.853350	0.1	0.532614
12.855017	0.1	0.533820
12.856683	0.1	0.532814
12.858350	0.1	0.531645
12.860017	0.1	0.532297
12.861683	0.1	0.535124
12.863350	0.1	0.538859
12.865017	0.1	0.541159
12.866683	0.1	0.540065
12.868350	0.1	0.535962
12.870017	0.1	0.531566
12.871683	0.1	0.529857
12.873350	0.1	0.532097
12.875017	0.1	0.537341
12.876683	0.1	0.543571
12.878350	0.1	0.548931
12.880017	0.1	0.552218
12.881683	0.1	0.553266
12.883350	0.1	0.553061
12.885017	0.1	0.553099
12.886683	0.1	0.554384
12.888350	0.1	0.557033
12.890017	0.1	0.560191
12.891683	0.1	0.561834
12.893350	0.1	0.559823
12.895017	0.1	0.553909
12.896683	0.1	0.545825
12.898350	0.1	0.537285
12.900017	0.1	0.529583
12.901683	0.1	0.524507
12.903350	0.1	0.523329
12.905017	0.1	0.525825
12.906683	0.1	0.531161
12.908350	0.1	0.538216
12.910017	0.1	0.545238
12.911683	0.1	0.550188
12.913350	0.1	0.551697
12.915017	0.1	0.549783
12.916683	0.1	0.545732
12.918350	0.1	0.541490
12.920017	0.1	0.539320
12.921683	0.1	0.540917
12.923350	0.1	0.545881
12.925017	0.1	0.552204
12.926683	0.1	0.558505
12.928350	0.1	0.564074
12.930017	0.1	0.567501
12.931683	0.1	0.567688
12.933350	0.1	0.565364
12.935017	0.1	0.562603
12.936683	0.1	0.561392
12.938350	0.1	0.562216
12.940017	0.1	0.563902
12.941683	0.1	0.565327
12.943350	0.1	0.566589
12.945017	0.1	0.568358
12.946683	0.1	0.571101
12.948350	0.1	0.575054
12.950017	0.1	0.580135
12.951683	0.1	0.585616
12.953350	0.1	0.589807
12.955017	0.1	0.590705
12.956683	0.1	0.587772
12.958350	0.1	0.582710
12.960017	0.1	0.577918
12.961683	0.1	0.574309
12.963350	0.1	0.571264
12.965017	0.1	0.568586
12.966683	0.1	0.567385
12.968350	0.1	0.568181
12.970017	0.1	0.569196
12.971683	0.1	0.568409
12.973350	0.1	0.566342
12.975017	0.1	0.564991
12.976683	0.1	0.565182
12.978350	0.1	0.566128
12.980017	0.1	0.566524
12.981683	0.1	0.565378
12.983350	0.1	0.562430
12.985017	0.1	0.558458
12.986683	0.1	0.555059
12.988350	0.1	0.554314
12.990017	0.1	0.557434
12.991683	0.1	0.563185
12.993350	0.1	0.569043
12.995017	0.1	0.573597
12.996683	0.1	0.576610
12.998350	0.1	0.577904
13.000017	0.1	0.577387
13.001683	0.1	0.575450
13.003350	0.1	0.572507
13.005017	0.1	0.568912
13.006683	0.1	0.565494
13.008350	0.1	0.563483
13.010017	0.1	0.564042
13.011683	0.1	0.567092
13.013350	0.1	0.570412
13.015017	0.1	0.571362
13.016683	0.1	0.569918
13.018350	0.1	0.568558
13.020017	0.1	0.569234
13.021683	0.1	0.571744
13.023350	0.1	0.574170
13.025017	0.1	0.574137
13.026683	0.1	0.570747
13.028350	0.1	0.565429
13.030017	0.1	0.560535
13.031683	0.1	0.557262
13.033350	0.1	0.555157
13.035017	0.1	0.553783
13.036683	0.1	0.553583
13.038350	0.1	0.554537
13.040017	0.1	0.555418
13.041683	0.1	0.554710
13.043350	0.1	0.552237
13.045017	0.1	0.549825
13.046683	0.1	0.549182
13.048350	0.1	0.549695
13.050017	0.1	0.550086
13.051683	0.1	0.550649
13.053350	0.1	0.552312
13.055017	0.1	0.555110
13.056683	0.1	0.558211
13.058350	0.1	0.560950
13.060017	0.1	0.563306
13.061683	0.1	0.565434
13.063350	0.1	0.567175
13.065017	0.1	0.567986
13.066683	0.1	0.567380
13.068350	0.1	0.565466
13.070017	0.1	0.563166
13.071683	0.1	0.562179
13.073350	0.1	0.564004
13.075017	0.1	0.568731
13.076683	0.1	0.575017
13.078350	0.1	0.580782
13.080017	0.1	0.584405
13.081683	0.1	0.585681
13.083350	0.1	0.585602
13.085017	0.1	0.585597
13.086683	0.1	0.586417
13.088350	0.1	0.587460
13.090017	0.1	0.587697
13.091683	0.1	0.586663
13.093350	0.1	0.584726
13.095017	0.1	0.583115
13.096683	0.1	0.583399
13.098350	0.1	0.586226
13.100017	0.1	0.590878
13.101683	0.1	0.596191
13.103350	0.1	0.601611
13.105017	0.1	0.606854
13.106683	0.1	0.610854
13.108350	0.1	0.613104
13.110017	0.1	0.615055
13.111683	0.1	0.618123
13.113350	0.1	0.622240
13.115017	0.1	0.626203
13.116683	0.1	0.628401
13.118350	0.1	0.628573
13.120017	0.1	0.628317
13.121683	0.1	0.629383
13.123350	0.1	0.632736
13.125017	0.1	0.638706
13.126683	0.1	0.646692
13.128350	0.1	0.655320
13.130017	0.1	0.663023
13.131683	0.1	0.668182
13.133350	0.1	0.669863
13.135017	0.1	0.668103
13.136683	0.1	0.663246
13.138350	0.1	0.657286
13.140017	0.1	0.654710
13.141683	0.1	0.658846
13.143350	0.1	0.668657
13.145017	0.1	0.680685
13.146683	0.1	0.692126
13.148350	0.1	0.701426
13.150017	0.1	0.707549
13.151683	0.1	0.709775
13.153350	0.1	0.707940
13.155017	0.1	0.702874
13.156683	0.1	0.696746
13.158350	0.1	0.692001
13.160017	0.1	0.689565
13.161683	0.1	0.689114
13.163350	0.1	0.690212
13.165017	0.1	0.692424
13.166683	0.1	0.695111
13.168350	0.1	0.698287
13.170017	0.1	0.703102
13.171683	0.1	0.710455
13.173350	0.1	0.719149
13.175017	0.1	0.725724
13.176683	0.1	0.726287
13.178350	0.1	0.719684
13.180017	0.1	0.708718
13.181683	0.1	0.697733
13.183350	0.1	0.690320
13.185017	0.1	0.688783
13.186683	0.1	0.692969
13.188350	0.1	0.699698
13.190017	0.1	0.704853
13.191683	0.1	0.706101
13.193350	0.1	0.703833
13.195017	0.1	0.699987
13.196683	0.1	0.696280
13.198350	0.1	0.694022
13.200017	0.1	0.694506
13.201683	0.1	0.697593
13.203350	0.1	0.700867
13.205017	0.1	0.701705
13.206683	0.1	0.699619
13.208350	0.1	0.696285
13.210017	0.1	0.694222
13.211683	0.1	0.695577
13.213350	0.1	0.700899
13.215017	0.1	0.708313
13.216683	0.1	0.714655
13.218350	0.1	0.717035
13.220017	0.1	0.713724
13.221683	0.1	0.705295
13.223350	0.1	0.694930
13.225017	0.1	0.686748
13.226683	0.1	0.683628
13.228350	0.1	0.685584
13.230017	0.1	0.689696
13.231683	0.1	0.692504
13.233350	0.1	0.693193
13.235017	0.1	0.693630
13.236683	0.1	0.695284
13.238350	0.1	0.697756
13.240017	0.1	0.700061
13.241683	0.1	0.701705
13.243350	0.1	0.702431
13.245017	0.1	0.702073
13.246683	0.1	0.701309
13.248350	0.1	0.701738
13.250017	0.1	0.704499
13.251683	0.1	0.709472
13.253350	0.1	0.715982
13.255017	0.1	0.723237
13.256683	0.1	0.730483
13.258350	0.1	0.737244
13.260017	0.1	0.743144
13.261683	0.1	0.747861
13.263350	0.1	0.751973
13.265017	0.1	0.756853
13.266683	0.1	0.763047
13.268350	0.1	0.769645
13.270017	0.1	0.775792
13.271683	0.1	0.782120
13.273350	0.1	0.790139
13.275017	0.1	0.800746
13.276683	0.1	0.813273
13.278350	0.1	0.826134
13.280017	0.1	0.838968
13.281683	0.1	0.852910
13.283350	0.1	0.868407
13.285017	0.1	0.884449
13.286683	0.1	0.900198
13.288350	0.1	0.915546
13.290017	0.1	0.929921
13.291683	0.1	0.942717
13.293350	0.1	0.955160
13.295017	0.1	0.969782
13.296683	0.1	0.988189
13.298350	0.1	1.010117
13.300017	0.1	1.033992
13.301683	0.1	1.058462
13.303350	0.1	1.083137
13.305017	0.1	1.107943
13.306683	0.1	1.132814
13.308350	0.1	1.157867
13.310017	0.1	1.183087
13.311683	0.1	1.208605
13.313350	0.1	1.235059
13.315017	0.1	1.262971
13.316683	0.1	1.292019
13.318350	0.1	1.321784
13.320017	0.1	1.352844
13.321683	0.1	1.386274
13.323350	0.1	1.422488
13.325017	0.1	1.461026
13.326683	0.1	1.500738
13.328350	0.1	1.540394
13.330017	0.1	1.579742
13.331683	0.1	1.619714
13.333350	0.1	1.661391
13.335017	0.1	1.705321
13.336683	0.1	1.751664
13.338350	0.1	1.800251
13.340017	0.1	1.850338
13.341683	0.1	1.901039
13.343350	0.1	1.952066
13.345017	0.1	2.003205
13.346683	0.1	2.053804
13.348350	0.1	2.103937
13.350017	0.1	2.154722
13.351683	0.1	2.207160
13.353350	0.1	2.261889
13.355017	0.1	2.319063
13.356683	0.1	2.378421
13.358350	0.1	2.440671
13.360017	0.1	2.507181
13.361683	0.1	2.577500
13.363350	0.1	2.648877
13.365017	0.1	2.718503
13.366683	0.1	2.786079
13.368350	0.1	2.854588
13.370017	0.1	2.927929
13.371683	0.1	3.008009
13.373350	0.1	3.094380
13.375017	0.1	3.185025
13.376683	0.1	3.277641
13.378350	0.1	3.371658
13.380017	0.1	3.468432
13.381683	0.1	3.568535
13.383350	0.1	3.670719
13.385017	0.1	3.773570
13.386683	0.1	3.876342
13.388350	0.1	3.978787
13.390017	0.1	4.081326
13.391683	0.1	4.184321
13.393350	0.1	4.287995
13.395017	0.1	4.393701
13.396683	0.1	4.503047
13.398350	0.1	4.616110
13.400017	0.1	4.732162
13.401683	0.1	4.850337
13.403350	0.1	4.969342
13.405017	0.1	5.088202
13.406683	0.1	5.206512
13.408350	0.1	5.323500
13.410017	0.1	5.438658
13.411683	0.1	5.552829
13.413350	0.1	5.667689
13.415017	0.1	5.784975
13.416683	0.1	5.905521
13.418350	0.1	6.027864
13.420017	0.1	6.149048
13.421683	0.1	6.266618
13.423350	0.1	6.379220
13.425017	0.1	6.486950
13.426683	0.1	6.590988
13.428350	0.1	6.692265
13.430017	0.1	6.791228
13.431683	0.1	6.888490
13.433350	0.1	6.985022
13.435017	0.1	7.081488
13.436683	0.1	7.176669
13.438350	0.1	7.267641
13.440017	0.1	7.352876
13.441683	0.1	7.433654
13.443350	0.1	7.511843
13.445017	0.1	7.587820
13.446683	0.1	7.660985
13.448350	0.1	7.730746
13.450017	0.1	7.795957
13.451683	0.1	7.854928
13.453350	0.1	7.906617
13.455017	0.1	7.951283
13.456683	0.1	7.990990
13.458350	0.1	8.029141
13.460017	0.1	8.067954
13.461683	0.1	8.106255
13.463350	0.1	8.140528
13.465017	0.1	8.167662
13.466683	0.1	8.186707
13.468350	0.1	8.199448
13.470017	0.1	8.210079
13.471683	0.1	8.222708
13.473350	0.1	8.238964
13.475017	0.1	8.258116
13.476683	0.1	8.277525
13.478350	0.1	8.292915
13.480017	0.1	8.300808
13.481683	0.1	8.300804
13.483350	0.1	8.294522
13.485017	0.1	8.283718
13.486683	0.1	8.270107
13.488350	0.1	8.255555
13.490017	0.1	8.241078
13.491683	0.1	8.225762
13.493350	0.1	8.207592
13.495017	0.1	8.185143
13.496683	0.1	8.158367
13.498350	0.1	8.128318
13.500017	0.1	8.096150
13.501683	0.1	8.062576
13.503350	0.1	8.028103
13.505017	0.1	7.992564
13.506683	0.1	7.954477
13.508350	0.1	7.912270
13.510017	0.1	7.866411
13.511683	0.1	7.818863
13.513350	0.1	7.769833
13.515017	0.1	7.716436
13.516683	0.1	7.655565
13.518350	0.1	7.587248
13.520017	0.1	7.514274
13.521683	0.1	7.439698
13.523350	0.1	7.365011
13.525017	0.1	7.290286
13.526683	0.1	7.215524
13.528350	0.1	7.139868
13.530017	0.1	7.060617
13.531683	0.1	6.975881
13.533350	0.1	6.886306
13.535017	0.1	6.792918
13.536683	0.1	6.696256
13.538350	0.1	6.597023
13.540017	0.1	6.495286
13.541683	0.1	6.390279
13.543350	0.1	6.281370
13.545017	0.1	6.168713
13.546683	0.1	6.053164
13.548350	0.1	5.935822
13.550017	0.1	5.817041
13.551683	0.1	5.695820
13.553350	0.1	5.571228
13.555017	0.1	5.443515
13.556683	0.1	5.313479
13.558350	0.1	5.182670
13.560017	0.1	5.053724
13.561683	0.1	4.928536
13.563350	0.1	4.806267
13.565017	0.1	4.683919
13.566683	0.1	4.559318
13.568350	0.1	4.432951
13.570017	0.1	4.306645
13.571683	0.1	4.181592
13.573350	0.1	4.057433
13.575017	0.1	3.932770
13.576683	0.1	3.807140
13.578350	0.1	3.681770
13.580017	0.1	3.558300
13.581683	0.1	3.437581
13.583350	0.1	3.319886
13.585017	0.1	3.205417
13.586683	0.1	3.093849
13.588350	0.1	2.984391
13.590017	0.1	2.877112
13.591683	0.1	2.772836
13.593350	0.1	2.671629
13.595017	0.1	2.572704
13.596683	0.1	2.475604
13.598350	0.1	2.380647
13.600017	0.1	2.288013
13.601683	0.1	2.197693
13.603350	0.1	2.110256
13.605017	0.1	2.026064
13.606683	0.1	1.944364
13.608350	0.1	1.864722
13.610017	0.1	1.788535
13.611683	0.1	1.717969
13.613350	0.1	1.654336
13.615017	0.1	1.597321
13.616683	0.1	1.545115
13.618350	0.1	1.495495
13.620017	0.1	1.446833
13.621683	0.1	1.398860
13.623350	0.1	1.352490
13.625017	0.1	1.308331
13.626683	0.1	1.266343
13.628350	0.1	1.226524
13.630017	0.1	1.189071
13.631683	0.1	1.154104
13.633350	0.1	1.121298
13.635017	0.1	1.090122
13.636683	0.1	1.060511
13.638350	0.1	1.032338
13.640017	0.1	1.004618
13.641683	0.1	0.976780
13.643350	0.1	0.950168
13.645017	0.1	0.927057
13.646683	0.1	0.908561
13.648350	0.1	0.893804
13.650017	0.1	0.880845
13.651683	0.1	0.867830
13.653350	0.1	0.852924
13.655017	0.1	0.834991
13.656683	0.1	0.815056
13.658350	0.1	0.795540
13.660017	0.1	0.778292
13.661683	0.1	0.764234
13.663350	0.1	0.753757
13.665017	0.1	0.746250
13.666683	0.1	0.739936
13.668350	0.1	0.733417
13.670017	0.1	0.726809
13.671683	0.1	0.720462
13.673350	0.1	0.713756
13.675017	0.1	0.705882
13.676683	0.1	0.696597
13.678350	0.1	0.686152
13.680017	0.1	0.675707
13.681683	0.1	0.667367
13.683350	0.1	0.662408
13.685017	0.1	0.660089
13.686683	0.1	0.658748
13.688350	0.1	0.657160
13.690017	0.1	0.654845
13.691683	0.1	0.651809
13.693350	0.1	0.648210
13.695017	0.1	0.643828
13.696683	0.1	0.638799
13.698350	0.1	0.634925
13.700017	0.1	0.634422
13.701683	0.1	0.636843
13.703350	0.1	0.639050
13.705017	0.1	0.638813
13.706683	0.1	0.636769
13.708350	0.1	0.634175
13.710017	0.1	0.630892
13.711683	0.1	0.625825
13.713350	0.1	0.618133
13.715017	0.1	0.608107
13.716683	0.1	0.597630
13.718350	0.1	0.589578
13.720017	0.1	0.586039
13.721683	0.1	0.586468
13.723350	0.1	0.588303
13.725017	0.1	0.589425
13.726683	0.1	0.589387
13.728350	0.1	0.589075
13.730017	0.1	0.589537
13.731683	0.1	0.590556
13.733350	0.1	0.590752
13.735017	0.1	0.589574
13.736683	0.1	0.588251
13.738350	0.1	0.587921
13.740017	0.1	0.587599
13.741683	0.1	0.585392
13.743350	0.1	0.581192
13.745017	0.1	0.577057
13.746683	0.1	0.575278
13.748350	0.1	0.576372
13.750017	0.1	0.579008
13.751683	0.1	0.581047
13.753350	0.1	0.580787
13.755017	0.1	0.578030
13.756683	0.1	0.573979
13.758350	0.1	0.569765
13.760017	0.1	0.565522
13.761683	0.1	0.561420
13.763350	0.1	0.558305
13.765017	0.1	0.556693
13.766683	0.1	0.556316
13.768350	0.1	0.556312
13.770017	0.1	0.555292
13.771683	0.1	0.551995
13.773350	0.1	0.546281
13.775017	0.1	0.539254
13.776683	0.1	0.532232
13.778350	0.1	0.525974
13.780017	0.1	0.521187
13.781683	0.1	0.518439
13.783350	0.1	0.517219
13.785017	0.1	0.516642
13.786683	0.1	0.516423
13.788350	0.1	0.516218
13.790017	0.1	0.515189
13.791683	0.1	0.513089
13.793350	0.1	0.511138
13.795017	0.1	0.511073
13.796683	0.1	0.513736
13.798350	0.1	0.518407
13.800017	0.1	0.522560
13.801683	0.1	0.523115
13.803350	0.1	0.518844
13.805017	0.1	0.511035
13.806683	0.1	0.502500
13.808350	0.1	0.496204
13.810017	0.1	0.493983
13.811683	0.1	0.496139
13.813350	0.1	0.501270
13.815017	0.1	0.506621
13.816683	0.1	0.510002
13.818350	0.1	0.510686
13.820017	0.1	0.508712
13.821683	0.1	0.504833
13.823350	0.1	0.500237
13.825017	0.1	0.496162
13.826683	0.1	0.493671
13.828350	0.1	0.492907
13.830017	0.1	0.493499
13.831683	0.1	0.495529
13.833350	0.1	0.498770
13.835017	0.1	0.501294
13.836683	0.1	0.500381
13.838350	0.1	0.495762
13.840017	0.1	0.490546
13.841683	0.1	0.488129
13.843350	0.1	0.488991
13.845017	0.1	0.490677
13.846683	0.1	0.490649
13.848350	0.1	0.489238
13.850017	0.1	0.489331
13.851683	0.1	0.493233
13.853350	0.1	0.500609
13.855017	0.1	0.508823
13.856683	0.1	0.514537
13.858350	0.1	0.515794
13.860017	0.1	0.512861
13.861683	0.1	0.507212
13.863350	0.1	0.500944
13.865017	0.1	0.496018
13.866683	0.1	0.492833
13.868350	0.1	0.490490
13.870017	0.1	0.488632
13.871683	0.1	0.488334
13.873350	0.1	0.490765
13.875017	0.1	0.494723
13.876683	0.1	0.497322
13.878350	0.1	0.497852
13.880017	0.1	0.498225
13.881683	0.1	0.499575
13.883350	0.1	0.500809
13.885017	0.1	0.500339
13.886683	0.1	0.497955
13.888350	0.1	0.495170
13.890017	0.1	0.494155
13.891683	0.1	0.495915
13.893350	0.1	0.499515
13.895017	0.1	0.503082
13.896683	0.1	0.504898
13.898350	0.1	0.503920
13.900017	0.1	0.500814
13.901683	0.1	0.498155
13.903350	0.1	0.497722
13.905017	0.1	0.498816
13.906683	0.1	0.500111
13.908350	0.1	0.500791
13.910017	0.1	0.500181
13.911683	0.1	0.498416
13.913350	0.1	0.496646
13.915017	0.1	0.495953
13.916683	0.1	0.496516
13.918350	0.1	0.497340
13.920017	0.1	0.497075
13.921683	0.1	0.495547
13.923350	0.1	0.494099
13.925017	0.1	0.493983
13.926683	0.1	0.494951
13.928350	0.1	0.496134
13.930017	0.1	0.497308
13.931683	0.1	0.498537
13.933350	0.1	0.500088
13.935017	0.1	0.502770
13.936683	0.1	0.506798
13.938350	0.1	0.511170
13.940017	0.1	0.515436
13.941683	0.1	0.520297
13.943350	0.1	0.525545
13.945017	0.1	0.529918
13.946683	0.1	0.532852
13.948350	0.1	0.534141
13.950017	0.1	0.533410
13.951683	0.1	0.531129
13.953350	0.1	0.528605
13.955017	0.1	0.526421
13.956683	0.1	0.524297
13.958350	0.1	0.522221
13.960017	0.1	0.520251
13.961683	0.1	0.517811
13.963350	0.1	0.514416
13.965017	0.1	0.510672
13.966683	0.1	0.508158
13.968350	0.1	0.508064
13.970017	0.1	0.510029
13.971683	0.1	0.512647
13.973350	0.1	0.514584
13.975017	0.1	0.515026
13.976683	0.1	0.513890
13.978350	0.1	0.512125
13.980017	0.1	0.511766
13.981683	0.1	0.514574
13.983350	0.1	0.520004
13.985017	0.1	0.525764
13.986683	0.1	0.530300
13.988350	0.1	0.533373
13.990017	0.1	0.535147
13.991683	0.1	0.535701
13.993350	0.1	0.535115
13.995017	0.1	0.533774
13.996683	0.1	0.532274
13.998350	0.1	0.530961
14.000017	0.1	0.530030
14.001683	0.1	0.529760
14.003350	0.1	0.530533
14.005017	0.1	0.533308
14.006683	0.1	0.538966
14.008350	0.1	0.546314
14.010017	0.1	0.552339
14.011683	0.1	0.555636
14.013350	0.1	0.558076
14.015017	0.1	0.561671
14.016683	0.1	0.565732
14.018350	0.1	0.569005
14.020017	0.1	0.572093
14.021683	0.1	0.575348
14.023350	0.1	0.577094
14.025017	0.1	0.576493
14.026683	0.1	0.575138
14.028350	0.1	0.574510
14.030017	0.1	0.574421
14.031683	0.1	0.573895
14.033350	0.1	0.572358
14.035017	0.1	0.570789
14.036683	0.1	0.571655
14.038350	0.1	0.576703
14.040017	0.1	0.585229
14.041683	0.1	0.594752
14.043350	0.1	0.603027
14.045017	0.1	0.609658
14.046683	0.1	0.615902
14.048350	0.1	0.622799
14.050017	0.1	0.630207
14.051683	0.1	0.637006
14.053350	0.1	0.641914
14.055017	0.1	0.644689
14.056683	0.1	0.646701
14.058350	0.1	0.649695
14.060017	0.1	0.653509
14.061683	0.1	0.656089
14.063350	0.1	0.656494
14.065017	0.1	0.656312
14.066683	0.1	0.657621
14.068350	0.1	0.660899
14.070017	0.1	0.665034
14.071683	0.1	0.668764
14.073350	0.1	0.672056
14.075017	0.1	0.675269
14.076683	0.1	0.677593
14.078350	0.1	0.677686
14.080017	0.1	0.675940
14.081683	0.1	0.674962
14.083350	0.1	0.677109
14.085017	0.1	0.682878
14.086683	0.1	0.691856
14.088350	0.1	0.702776
14.090017	0.1	0.712904
14.091683	0.1	0.719647
14.093350	0.1	0.723074
14.095017	0.1	0.726390
14.096683	0.1	0.732760
14.098350	0.1	0.741663
14.100017	0.1	0.749836
14.101683	0.1	0.754921
14.103350	0.1	0.756951
14.105017	0.1	0.757487
14.106683	0.1	0.757938
14.108350	0.1	0.758856
14.110017	0.1	0.760760
14.111683	0.1	0.764360
14.113350	0.1	0.769412
14.115017	0.1	0.774134
14.116683	0.1	0.776732
14.118350	0.1	0.777137
14.120017	0.1	0.776891
14.121683	0.1	0.777566
14.123350	0.1	0.779456
14.125017	0.1	0.781603
14.126683	0.1	0.782628
14.128350	0.1	0.781142
14.130017	0.1	0.776476
14.131683	0.1	0.769948
14.133350	0.1	0.764690
14.135017	0.1	0.763717
14.136683	0.1	0.767843
14.138350	0.1	0.775103
14.140017	0.1	0.782516
14.141683	0.1	0.788299
14.143350	0.1	0.792299
14.145017	0.1	0.795298
14.146683	0.1	0.798013
14.148350	0.1	0.799815
14.150017	0.1	0.798958
14.151683	0.1	0.794344
14.153350	0.1	0.786367
14.155017	0.1	0.776155
14.156683	0.1	0.764956
14.158350	0.1	0.754595
14.160017	0.1	0.747512
14.161683	0.1	0.744960
14.163350	0.1	0.745775
14.165017	0.1	0.747722
14.166683	0.1	0.749994
14.168350	0.1	0.753351
14.170017	0.1	0.757962
14.171683	0.1	0.762646
14.173350	0.1	0.765678
14.175017	0.1	0.765207
14.176683	0.1	0.760225
14.178350	0.1	0.752024
14.180017	0.1	0.743684
14.181683	0.1	0.737826
14.183350	0.1	0.735177
14.185017	0.1	0.734809
14.186683	0.1	0.734944
14.188350	0.1	0.733696
14.190017	0.1	0.730455
14.191683	0.1	0.726539
14.193350	0.1	0.723293
14.195017	0.1	0.719945
14.196683	0.1	0.714911
14.198350	0.1	0.708424
14.200017	0.1	0.702241
14.201683	0.1	0.697835
14.203350	0.1	0.695405
14.205017	0.1	0.693575
14.206683	0.1	0.690711
14.208350	0.1	0.686701
14.210017	0.1	0.682608
14.211683	0.1	0.678906
14.213350	0.1	0.674832
14.215017	0.1	0.669500
14.216683	0.1	0.662622
14.218350	0.1	0.654534
14.220017	0.1	0.646720
14.221683	0.1	0.641393
14.223350	0.1	0.639409
14.225017	0.1	0.639469
14.226683	0.1	0.639763
14.228350	0.1	0.639325
14.230017	0.1	0.637476
14.231683	0.1	0.633164
14.233350	0.1	0.625793
14.235017	0.1	0.615902
14.236683	0.1	0.604889
14.238350	0.1	0.595297
14.240017	0.1	0.590268
14.241683	0.1	0.591003
14.243350	0.1	0.595688
14.245017	0.1	0.601215
14.246683	0.1	0.604456
14.248350	0.1	0.602938
14.250017	0.1	0.596782
14.251683	0.1	0.589043
14.253350	0.1	0.582607
14.255017	0.1	0.578049
14.256683	0.1	0.574631
14.258350	0.1	0.571646
14.260017	0.1	0.568652
14.261683	0.1	0.565173
14.263350	0.1	0.560698
14.265017	0.1	0.555264
14.266683	0.1	0.549741
14.268350	0.1	0.545322
14.270017	0.1	0.542277
14.271683	0.1	0.539529
14.273350	0.1	0.536027
14.275017	0.1	0.532018
14.276683	0.1	0.528931
14.278350	0.1	0.528004
14.280017	0.1	0.528861
14.281683	0.1	0.530374
14.283350	0.1	0.532428
14.285017	0.1	0.535389
14.286683	0.1	0.538086
14.288350	0.1	0.538118
14.290017	0.1	0.534430
14.291683	0.1	0.528595
14.293350	0.1	0.523487
14.295017	0.1	0.521042
14.296683	0.1	0.521420
14.298350	0.1	0.524023
14.300017	0.1	0.527971
14.301683	0.1	0.531883
14.303350	0.1	0.534500
14.305017	0.1	0.535147
14.306683	0.1	0.533764
14.308350	0.1	0.530952
14.310017	0.1	0.527496
14.311683	0.1	0.523888
14.313350	0.1	0.520786
14.315017	0.1	0.519282
14.316683	0.1	0.520269
14.318350	0.1	0.523571
14.320017	0.1	0.527794
14.321683	0.1	0.531278
14.323350	0.1	0.533266
14.325017	0.1	0.534300
14.326683	0.1	0.535650
14.328350	0.1	0.538174
14.330017	0.1	0.541233
14.331683	0.1	0.542891
14.333350	0.1	0.542034
14.335017	0.1	0.539618
14.336683	0.1	0.536987
14.338350	0.1	0.534714
14.340017	0.1	0.533378
14.341683	0.1	0.533350
14.343350	0.1	0.534030
14.345017	0.1	0.534332
14.346683	0.1	0.533531
14.348350	0.1	0.531678
14.350017	0.1	0.529713
14.351683	0.1	0.529168
14.353350	0.1	0.531003
14.355017	0.1	0.534770
14.356683	0.1	0.539357
14.358350	0.1	0.544176
14.360017	0.1	0.549164
14.361683	0.1	0.553709
14.363350	0.1	0.556391
14.365017	0.1	0.556237
14.366683	0.1	0.554384
14.368350	0.1	0.553606
14.370017	0.1	0.555431
14.371683	0.1	0.558863
14.373350	0.1	0.561909
14.375017	0.1	0.563222
14.376683	0.1	0.562458
14.378350	0.1	0.560149
14.380017	0.1	0.557685
14.381683	0.1	0.556740
14.383350	0.1	0.558188
14.385017	0.1	0.562179
14.386683	0.1	0.568577
14.388350	0.1	0.576535
14.390017	0.1	0.584354
14.391683	0.1	0.590598
14.393350	0.1	0.595232
14.395017	0.1	0.599250
14.396683	0.1	0.603436
14.398350	0.1	0.607949
14.400017	0.1	0.612219
14.401683	0.1	0.615050
14.403350	0.1	0.616480
14.405017	0.1	0.618841
14.406683	0.1	0.624247
14.408350	0.1	0.631767
14.410017	0.1	0.638249
14.411683	0.1	0.641565
14.413350	0.1	0.641686
14.415017	0.1	0.640196
14.416683	0.1	0.639348
14.418350	0.1	0.639907
14.420017	0.1	0.641155
14.421683	0.1	0.643400
14.423350	0.1	0.647595
14.425017	0.1	0.653127
14.426683	0.1	0.658114
14.428350	0.1	0.661397
14.430017	0.1	0.663358
14.431683	0.1	0.665146
14.433350	0.1	0.668187
14.435017	0.1	0.674259
14.436683	0.1	0.684289
14.438350	0.1	0.697328
14.440017	0.1	0.711340
14.441683	0.1	0.724071
14.443350	0.1	0.733496
14.445017	0.1	0.739093
14.446683	0.1	0.742530
14.448350	0.1	0.746357
14.450017	0.1	0.752131
14.451683	0.1	0.759698
14.453350	0.1	0.767754
14.455017	0.1	0.775163
14.456683	0.1	0.781761
14.458350	0.1	0.788178
14.460017	0.1	0.794744
14.461683	0.1	0.800923
14.463350	0.1	0.806535
14.465017	0.1	0.812677
14.466683	0.1	0.820584
14.468350	0.1	0.830777
14.470017	0.1	0.843196
14.471683	0.1	0.856905
14.473350	0.1	0.870437
14.475017	0.1	0.883308
14.476683	0.1	0.896640
14.478350	0.1	0.912324
14.480017	0.1	0.931993
14.481683	0.1	0.955644
14.483350	0.1	0.981418
14.485017	0.1	1.007435
14.486683	0.1	1.032948
14.488350	0.1	1.057414
14.490017	0.1	1.079850
14.491683	0.1	1.099897
14.493350	0.1	1.118137
14.495017	0.1	1.135138
14.496683	0.1	1.151972
14.498350	0.1	1.170775
14.500017	0.1	1.192838
14.501683	0.1	1.217113
14.503350	0.1	1.242240
14.505017	0.1	1.268769
14.506683	0.1	1.298045
14.508350	0.1	1.329998
14.510017	0.1	1.362986
14.511683	0.1	1.395061
14.513350	0.1	1.425021
14.515017	0.1	1.453138
14.516683	0.1	1.480975
14.518350	0.1	1.510489
14.520017	0.1	1.543183
14.521683	0.1	1.579351
14.523350	0.1	1.617796
14.525017	0.1	1.657410
14.526683	0.1	1.698961
14.528350	0.1	1.743846
14.530017	0.1	1.791283
14.531683	0.1	1.838086
14.533350	0.1	1.881770
14.535017	0.1	1.923316
14.536683	0.1	1.966241
14.538350	0.1	2.013771
14.540017	0.1	2.067285
14.541683	0.1	2.126079
14.543350	0.1	2.187556
14.545017	0.1	2.248641
14.546683	0.1	2.307938
14.548350	0.1	2.366221
14.550017	0.1	2.424722
14.551683	0.1	2.483935
14.553350	0.1	2.544113
14.555017	0.1	2.605524
14.556683	0.1	2.668072
14.558350	0.1	2.732142
14.560017	0.1	2.799034
14.561683	0.1	2.869572
14.563350	0.1	2.943152
14.565017	0.1	3.018458
14.566683	0.1	3.095260
14.568350	0.1	3.175000
14.570017	0.1	3.258418
14.571683	0.1	3.343960
14.573350	0.1	3.429246
14.575017	0.1	3.512455
14.576683	0.1	3.592591
14.578350	0.1	3.669942
14.580017	0.1	3.746008
14.581683	0.1	3.822418
14.583350	0.1	3.899965
14.585017	0.1	3.978498
14.586683	0.1	4.057325
14.588350	0.1	4.135901
14.590017	0.1	4.214491
14.591683	0.1	4.293863
14.593350	0.1	4.373933
14.595017	0.1	4.453165
14.596683	0.1	4.529832
14.598350	0.1	4.603160
14.600017	0.1	4.673419
14.601683	0.1	4.741917
14.603350	0.1	4.810402
14.605017	0.1	4.879283
14.606683	0.1	4.946934
14.608350	0.1	5.011270
14.610017	0.1	5.071778
14.611683	0.1	5.130111
14.613350	0.1	5.188496
14.615017	0.1	5.246801
14.616683	0.1	5.301773
14.618350	0.1	5.350001
14.620017	0.1	5.391263
14.621683	0.1	5.428232
14.623350	0.1	5.463385
14.625017	0.1	5.496941
14.626683	0.1	5.527190
14.628350	0.1	5.552075
14.630017	0.1	5.571288
14.631683	0.1	5.587083
14.633350	0.1	5.601780
14.635017	0.1	5.614948
14.636683	0.1	5.624457
14.638350	0.1	5.628504
14.640017	0.1	5.625449
14.641683	0.1	5.614250
14.643350	0.1	5.596061
14.645017	0.1	5.574045
14.646683	0.1	5.551032
14.648350	0.1	5.527819
14.650017	0.1	5.503413
14.651683	0.1	5.475692
14.653350	0.1	5.442603
14.655017	0.1	5.404255
14.656683	0.1	5.363789
14.658350	0.1	5.325149
14.660017	0.1	5.288897
14.661683	0.1	5.250485
14.663350	0.1	5.203686
14.665017	0.1	5.146316
14.666683	0.1	5.082120
14.668350	0.1	5.017342
14.670017	0.1	4.956280
14.671683	0.1	4.899148
14.673350	0.1	4.843008
14.675017	0.1	4.784823
14.676683	0.1	4.723729
14.678350	0.1	4.660417
14.680017	0.1	4.595448
14.681683	0.1	4.528859
14.683350	0.1	4.460854
14.685017	0.1	4.391787
14.686683	0.1	4.321523
14.688350	0.1	4.249774
14.690017	0.1	4.177135
14.691683	0.1	4.105563
14.693350	0.1	4.037819
14.695017	0.1	3.975518
14.696683	0.1	3.917711
14.698350	0.1	3.861450
14.700017	0.1	3.803167
14.701683	0.1	3.740969
14.703350	0.1	3.676298
14.705017	0.1	3.611846
14.706683	0.1	3.548665
14.708350	0.1	3.486704
14.710017	0.1	3.426396
14.711683	0.1	3.368515
14.713350	0.1	3.313744
14.715017	0.1	3.262474
14.716683	0.1	3.214492
14.718350	0.1	3.169342
14.720017	0.1	3.126636
14.721683	0.1	3.085393
14.723350	0.1	3.043925
14.725017	0.1	3.001173
14.726683	0.1	2.957443
14.728350	0.1	2.914025
14.730017	0.1	2.872502
14.731683	0.1	2.833884
14.733350	0.1	2.797819
14.735017	0.1	2.762792
14.736683	0.1	2.727336
14.738350	0.1	2.690996
14.740017	0.1	2.654409
14.741683	0.1	2.618856
14.743350	0.1	2.585207
14.745017	0.1	2.553505
14.746683	0.1	2.523665
14.748350	0.1	2.495633
14.750017	0.1	2.468731
14.751683	0.1	2.442119
14.753350	0.1	2.415907
14.755017	0.1	2.391064
14.756683	0.1	2.368190
14.758350	0.1	2.346635
14.760017	0.1	2.324414
14.761683	0.1	2.299170
14.763350	0.1	2.270243
14.765017	0.1	2.239849
14.766683	0.1	2.211644
14.768350	0.1	2.187840
14.770017	0.1	2.167914
14.771683	0.1	2.150214
14.773350	0.1	2.134168
14.775017	0.1	2.119895
14.776683	0.1	2.106265
14.778350	0.1	2.091038
14.780017	0.1	2.072840
14.781683	0.1	2.052174
14.783350	0.1	2.030381
14.785017	0.1	2.008136
14.786683	0.1	1.985291
14.788350	0.1	1.961826
14.790017	0.1	1.938632
14.791683	0.1	1.917360
14.793350	0.1	1.899228
14.795017	0.1	1.884033
14.796683	0.1	1.870790
14.798350	0.1	1.858533
14.800017	0.1	1.846417
14.801683	0.1	1.833928
14.803350	0.1	1.820913
14.805017	0.1	1.807576
14.806683	0.1	1.794877
14.808350	0.1	1.783441
14.810017	0.1	1.771990
14.811683	0.1	1.758467
14.813350	0.1	1.742477
14.815017	0.1	1.725848
14.816683	0.1	1.711296
14.818350	0.1	1.700576
14.820017	0.1	1.693163
14.821683	0.1	1.686593
14.823350	0.1	1.678015
14.825017	0.1	1.665843
14.826683	0.1	1.650760
14.828350	0.1	1.634653
14.830017	0.1	1.618788
14.831683	0.1	1.603821
14.833350	0.1	1.590266
14.835017	0.1	1.578177
14.836683	0.1	1.567299
14.838350	0.1	1.557022
14.840017	0.1	1.546098
14.841683	0.1	1.533511
14.843350	0.1	1.519481
14.845017	0.1	1.505222
14.846683	0.1	1.491620
14.848350	0.1	1.478130
14.850017	0.1	1.463802
14.851683	0.1	1.449138
14.853350	0.1	1.435908
14.855017	0.1	1.425156
14.856683	0.1	1.415787
14.858350	0.1	1.405617
14.860017	0.1	1.393417
14.861683	0.1	1.379508
14.863350	0.1	1.365300
14.865017	0.1	1.352206
14.866683	0.1	1.340583
14.868350	0.1	1.329710
14.870017	0.1	1.318124
14.871683	0.1	1.304420
14.873350	0.1	1.288746
14.875017	0.1	1.273267
14.876683	0.1	1.259814
14.878350	0.1	1.247465
14.880017	0.1	1.233700
14.881683	0.1	1.217397
14.883350	0.1	1.199543
14.885017	0.1	1.181378
14.886683	0.1	1.163669
14.888350	0.1	1.148097
14.890017	0.1	1.137182
14.891683	0.1	1.131892
14.893350	0.1	1.130165
14.895017	0.1	1.128432
14.896683	0.1	1.124195
14.898350	0.1	1.116730
14.900017	0.1	1.106309
14.901683	0.1	1.093568
14.903350	0.1	1.079296
14.905017	0.1	1.064399
14.906683	0.1	1.049712
14.908350	0.1	1.035379
14.910017	0.1	1.021074
14.911683	0.1	1.007542
14.913350	0.1	0.996729
14.915017	0.1	0.989838
14.916683	0.1	0.986503
14.918350	0.1	0.985633
14.920017	0.1	0.985712
14.921683	0.1	0.984767
14.923350	0.1	0.981023
14.925017	0.1	0.974117
14.926683	0.1	0.965227
14.928350	0.1	0.956007
14.930017	0.1	0.947341
14.931683	0.1	0.938685
14.933350	0.1	0.929334
14.935017	0.1	0.920268
14.936683	0.1	0.913553
14.938350	0.1	0.910112
14.940017	0.1	0.908910
14.941683	0.1	0.908631
14.943350	0.1	0.909083
14.945017	0.1	0.910470
14.946683	0.1	0.912771
14.948350	0.1	0.916058
14.950017	0.1	0.920133
14.951683	0.1	0.923909
14.953350	0.1	0.925944
14.955017	0.1	0.925539
14.956683	0.1	0.923513
14.958350	0.1	0.921320
14.960017	0.1	0.919020
14.961683	0.1	0.915062
14.963350	0.1	0.908468
14.965017	0.1	0.900440
14.966683	0.1	0.893772
14.968350	0.1	0.890787
14.970017	0.1	0.891639
14.971683	0.1	0.894386
14.973350	0.1	0.896789
14.975017	0.1	0.897851
14.976683	0.1	0.897925
14.978350	0.1	0.897944
14.980017	0.1	0.898694
14.981683	0.1	0.900510
14.983350	0.1	0.902885
14.985017	0.1	0.904514
14.986683	0.1	0.904663
14.988350	0.1	0.903709
14.990017	0.1	0.902433
14.991683	0.1	0.901641
14.993350	0.1	0.901865
14.995017	0.1	0.903080
14.996683	0.1	0.905241
14.998350	0.1	0.908384
15.000017	0.1	0.911844
15.001683	0.1	0.914386
15.003350	0.1	0.915192
15.005017	0.1	0.914549
15.006683	0.1	0.913809
15.008350	0.1	0.914102
15.010017	0.1	0.915541
15.011683	0.1	0.918144
15.013350	0.1	0.922452
15.015017	0.1	0.928394
15.016683	0.1	0.934093
15.018350	0.1	0.937185
15.020017	0.1	0.937120
15.021683	0.1	0.935667
15.023350	0.1	0.935486
15.025017	0.1	0.938098
15.026683	0.1	0.943509
15.028350	0.1	0.951444
15.030017	0.1	0.961022
15.031683	0.1	0.970354
15.033350	0.1	0.978685
15.035017	0.1	0.987248
15.036683	0.1	0.996832
15.038350	0.1	1.006471
15.040017	0.1	1.015007
15.041683	0.1	1.022196
15.043350	0.1	1.028352
15.045017	0.1	1.034196
15.046683	0.1	1.041107
15.048350	0.1	1.050276
15.050017	0.1	1.061838
15.051683	0.1	1.075161
15.053350	0.1	1.088767
15.055017	0.1	1.100148
15.056683	0.1	1.107296
15.058350	0.1	1.110453
15.060017	0.1	1.111855
15.061683	0.1	1.114248
15.063350	0.1	1.119487
15.065017	0.1	1.128232
15.066683	0.1	1.140432
15.068350	0.1	1.155464
15.070017	0.1	1.172028
15.071683	0.1	1.188437
15.073350	0.1	1.203381
15.075017	0.1	1.216945
15.076683	0.1	1.230375
15.078350	0.1	1.244904
15.080017	0.1	1.261253
15.081683	0.1	1.279176
15.083350	0.1	1.297598
15.085017	0.1	1.315917
15.086683	0.1	1.334473
15.088350	0.1	1.353053
15.090017	0.1	1.370162
15.091683	0.1	1.384495
15.093350	0.1	1.396900
15.095017	0.1	1.410451
15.096683	0.1	1.428681
15.098350	0.1	1.453445
15.100017	0.1	1.483336
15.101683	0.1	1.514358
15.103350	0.1	1.542992
15.105017	0.1	1.568422
15.106683	0.1	1.591821
15.108350	0.1	1.614536
15.110017	0.1	1.637228
15.111683	0.1	1.660502
15.113350	0.1	1.685638
15.115017	0.1	1.713634
15.116683	0.1	1.743617
15.118350	0.1	1.773443
15.120017	0.1	1.801262
15.121683	0.1	1.826710
15.123350	0.1	1.851441
15.125017	0.1	1.878184
15.126683	0.1	1.908951
15.128350	0.1	1.944113
15.130017	0.1	1.982157
15.131683	0.1	2.020495
15.133350	0.1	2.057739
15.135017	0.1	2.094395
15.136683	0.1	2.130941
15.138350	0.1	2.167472
15.140017	0.1	2.204520
15.141683	0.1	2.242308
15.143350	0.1	2.280138
15.145017	0.1	2.317633
15.146683	0.1	2.355645
15.148350	0.1	2.395068
15.150017	0.1	2.435721
15.151683	0.1	2.477015
15.153350	0.1	2.518748
15.155017	0.1	2.561156
15.156683	0.1	2.604593
15.158350	0.1	2.649347
15.160017	0.1	2.696197
15.161683	0.1	2.746671
15.163350	0.1	2.801553
15.165017	0.1	2.859528
15.166683	0.1	2.918020
15.168350	0.1	2.975413
15.170017	0.1	3.031739
15.171683	0.1	3.087549
15.173350	0.1	3.143009
15.175017	0.1	3.197957
15.176683	0.1	3.252174
15.178350	0.1	3.305934
15.180017	0.1	3.360165
15.181683	0.1	3.415821
15.183350	0.1	3.473209
15.185017	0.1	3.532171
15.186683	0.1	3.592703
15.188350	0.1	3.654640
15.190017	0.1	3.716764
15.191683	0.1	3.776723
15.193350	0.1	3.832947
15.195017	0.1	3.886428
15.196683	0.1	3.939085
15.198350	0.1	3.991160
15.200017	0.1	4.041377
15.201683	0.1	4.088357
15.203350	0.1	4.131417
15.205017	0.1	4.170481
15.206683	0.1	4.205978
15.208350	0.1	4.239422
15.210017	0.1	4.272503
15.211683	0.1	4.305183
15.213350	0.1	4.336317
15.215017	0.1	4.365193
15.216683	0.1	4.391405
15.218350	0.1	4.413757
15.220017	0.1	4.430213
15.221683	0.1	4.439699
15.223350	0.1	4.444276
15.225017	0.1	4.449100
15.226683	0.1	4.459075
15.228350	0.1	4.474269
15.230017	0.1	4.489091
15.231683	0.1	4.497156
15.233350	0.1	4.496248
15.235017	0.1	4.488067
15.236683	0.1	4.474702
15.238350	0.1	4.456639
15.240017	0.1	4.433938
15.241683	0.1	4.408401
15.243350	0.1	4.383470
15.245017	0.1	4.361309
15.246683	0.1	4.341151
15.248350	0.1	4.320699
15.250017	0.1	4.297677
15.251683	0.1	4.271292
15.253350	0.1	4.243357
15.255017	0.1	4.216526
15.256683	0.1	4.191576
15.258350	0.1	4.166779
15.260017	0.1	4.139156
15.261683	0.1	4.107528
15.263350	0.1	4.074415
15.265017	0.1	4.043588
15.266683	0.1	4.016380
15.268350	0.1	3.991472
15.270017	0.1	3.967714
15.271683	0.1	3.945995
15.273350	0.1	3.927806
15.275017	0.1	3.912891
15.276683	0.1	3.899373
15.278350	0.1	3.885776
15.280017	0.1	3.872500
15.281683	0.1	3.861524
15.283350	0.1	3.855284
15.285017	0.1	3.856020
15.286683	0.1	3.865324
15.288350	0.1	3.883401
15.290017	0.1	3.908644
15.291683	0.1	3.937832
15.293350	0.1	3.967639
15.295017	0.1	3.997204
15.296683	0.1	4.029227
15.298350	0.1	4.068385
15.300017	0.1	4.118532
15.301683	0.1	4.180749
15.303350	0.1	4.253099
15.305017	0.1	4.332936
15.306683	0.1	4.420266
15.308350	0.1	4.517310
15.310017	0.1	4.625302
15.311683	0.1	4.743775
15.313350	0.1	4.872456
15.315017	0.1	5.011861
15.316683	0.1	5.162545
15.318350	0.1	5.325181
15.320017	0.1	5.500242
15.321683	0.1	5.687280
15.323350	0.1	5.886033
15.325017	0.1	6.097439
15.326683	0.1	6.322614
15.328350	0.1	6.562192
15.330017	0.1	6.816834
15.331683	0.1	7.087244
15.333350	0.1	7.374049
15.335017	0.1	7.678508
15.336683	0.1	8.002887
15.338350	0.1	8.349288
15.340017	0.1	8.718767
15.341683	0.1	9.112591
15.343350	0.1	9.532776
15.345017	0.1	9.980830
15.346683	0.1	10.457668
15.348350	0.1	10.964400
15.350017	0.1	11.501992
15.351683	0.1	12.071296
15.353350	0.1	12.673894
15.355017	0.1	13.311906
15.356683	0.1	13.987902
15.358350	0.1	14.704796
15.360017	0.1	15.464732
15.361683	0.1	16.268869
15.363350	0.1	17.118338
15.365017	0.1	18.015099
15.366683	0.1	18.962370
15.368350	0.1	19.964660
15.370017	0.1	21.026963
15.371683	0.1	22.152928
15.373350	0.1	23.343917
15.375017	0.1	24.601333
15.376683	0.1	25.929334
15.378350	0.1	27.334173
15.380017	0.1	28.821365
15.381683	0.1	30.393954
15.383350	0.1	32.053678
15.385017	0.1	33.803023
15.386683	0.1	35.645352
15.388350	0.1	37.583755
15.390017	0.1	39.621508
15.391683	0.1	41.763028
15.393350	0.1	44.012545
15.395017	0.1	46.372954
15.396683	0.1	48.847003
15.398350	0.1	51.437938
15.400017	0.1	54.149595
15.401683	0.1	56.986618
15.403350	0.1	59.953472
15.405017	0.1	63.052960
15.406683	0.1	66.286177
15.408350	0.1	69.653960
15.410017	0.1	73.157363
15.411683	0.1	76.796832
15.413350	0.1	80.572246
15.415017	0.1	84.483856
15.416683	0.1	88.532544
15.418350	0.1	92.719598
15.420017	0.1	97.047514
15.421683	0.1	101.520475
15.423350	0.1	106.142657
15.425017	0.1	110.915792
15.426683	0.1	115.839192
15.428350	0.1	120.911449
15.430017	0.1	126.131787
15.431683	0.1	131.501118
15.433350	0.1	137.022426
15.435017	0.1	142.699932
15.436683	0.1	148.538174
15.438350	0.1	154.541517
15.440017	0.1	160.714206
15.441683	0.1	167.060793
15.443350	0.1	173.586533
15.445017	0.1	180.298146
15.446683	0.1	187.204187
15.448350	0.1	194.315314
15.450017	0.1	201.644544
15.451683	0.1	209.205798
15.453350	0.1	217.012558
15.455017	0.1	225.078352
15.456683	0.1	233.417531
15.458350	0.1	242.045378
15.460017	0.1	250.977804
15.461683	0.1	260.230913
15.463350	0.1	269.821547
15.465017	0.1	279.767458
15.466683	0.1	290.085315
15.468350	0.1	300.789429
15.470017	0.1	311.892326
15.471683	0.1	323.403282
15.473350	0.1	335.326023
15.475017	0.1	347.659751
15.476683	0.1	360.400724
15.478350	0.1	373.541103
15.480017	0.1	387.066859
15.481683	0.1	400.956972
15.483350	0.1	415.184000
15.485017	0.1	429.713172
15.486683	0.1	444.499474
15.488350	0.1	459.487378
15.490017	0.1	474.614287
15.491683	0.1	489.813271
15.493350	0.1	505.013415
15.495017	0.1	520.140119
15.496683	0.1	535.116485
15.498350	0.1	549.865347
15.500017	0.1	564.310481
15.501683	0.1	578.375604
15.503350	0.1	591.983782
15.505017	0.1	605.059914
15.506683	0.1	617.534780
15.508350	0.1	629.347698
15.510017	0.1	640.445664
15.511683	0.1	650.782046
15.513350	0.1	660.318863
15.515017	0.1	669.027004
15.516683	0.1	676.881276
15.518350	0.1	683.860272
15.520017	0.1	689.952938
15.521683	0.1	695.162877
15.523350	0.1	699.507138
15.525017	0.1	703.009675
15.526683	0.1	705.694576
15.528350	0.1	707.586981
15.530017	0.1	708.718403
15.531683	0.1	709.128562
15.533350	0.1	708.863033
15.535017	0.1	707.967431
15.536683	0.1	706.484551
15.538350	0.1	704.458794
15.540017	0.1	701.937117
15.541683	0.1	698.963344
15.543350	0.1	695.574959
15.545017	0.1	691.805944
15.546683	0.1	687.692273
15.548350	0.1	683.274209
15.550017	0.1	678.592362
15.551683	0.1	673.681838
15.553350	0.1	668.571583
15.555017	0.1	663.287342
15.556683	0.1	657.852875
15.558350	0.1	652.291263
15.560017	0.1	646.625977
15.561683	0.1	640.879172
15.563350	0.1	635.070201
15.565017	0.1	629.213649
15.566683	0.1	623.317394
15.568350	0.1	617.387817
15.570017	0.1	611.436875
15.571683	0.1	605.480634
15.573350	0.1	599.533879
15.575017	0.1	593.608260
15.576683	0.1	587.711856
15.578350	0.1	581.848603
15.580017	0.1	576.019576
15.581683	0.1	570.224561
15.583350	0.1	564.463041
15.585017	0.1	558.735640
15.586683	0.1	553.044668
15.588350	0.1	547.393216
15.590017	0.1	541.783427
15.591683	0.1	536.214607
15.593350	0.1	530.684065
15.595017	0.1	525.190724
15.596683	0.1	519.737741
15.598350	0.1	514.330869
15.600017	0.1	508.973976
15.601683	0.1	503.666928
15.603350	0.1	498.407325
15.605017	0.1	493.192515
15.606683	0.1	488.019097
15.608350	0.1	482.882741
15.610017	0.1	477.781184
15.611683	0.1	472.715213
15.613350	0.1	467.684363
15.615017	0.1	462.684739
15.616683	0.1	457.712794
15.618350	0.1	452.767904
15.620017	0.1	447.850516
15.621683	0.1	442.959359
15.623350	0.1	438.090950
15.625017	0.1	433.242163
15.626683	0.1	428.411779
15.628350	0.1	423.599128
15.630017	0.1	418.803525
15.631683	0.1	414.025947
15.633350	0.1	409.269110
15.635017	0.1	404.534066
15.636683	0.1	399.817326
15.638350	0.1	395.112331
15.640017	0.1	390.412989
15.641683	0.1	385.716316
15.643350	0.1	381.023265
15.645017	0.1	376.337585
15.646683	0.1	371.662965
15.648350	0.1	366.999763
15.650017	0.1	362.345050
15.651683	0.1	357.695609
15.653350	0.1	353.049604
15.655017	0.1	348.406397
15.656683	0.1	343.766166
15.658350	0.1	339.129544
15.660017	0.1	334.496484
15.661683	0.1	329.865511
15.663350	0.1	325.235296
15.665017	0.1	320.606204
15.666683	0.1	315.979836
15.668350	0.1	311.358231
15.670017	0.1	306.743281
15.671683	0.1	302.136010
15.673350	0.1	297.536184
15.675017	0.1	292.943307
15.676683	0.1	288.358769
15.678350	0.1	283.786506
15.680017	0.1	279.229624
15.681683	0.1	274.687191
15.683350	0.1	270.156781
15.685017	0.1	265.638894
15.686683	0.1	261.135912
15.688350	0.1	256.649223
15.690017	0.1	252.180426
15.691683	0.1	247.732820
15.693350	0.1	243.310104
15.695017	0.1	238.914206
15.696683	0.1	234.545395
15.698350	0.1	230.204612
15.700017	0.1	225.894354
15.701683	0.1	221.616593
15.703350	0.1	217.370899
15.705017	0.1	213.156706
15.706683	0.1	208.976804
15.708350	0.1	204.836638
15.710017	0.1	200.740658
15.711683	0.1	196.689861
15.713350	0.1	192.682259
15.715017	0.1	188.715696
15.716683	0.1	184.790306
15.718350	0.1	180.908316
15.720017	0.1	177.072310
15.721683	0.1	173.285143
15.723350	0.1	169.549971
15.725017	0.1	165.868313
15.726683	0.1	162.239429
15.728350	0.1	158.662978
15.730017	0.1	155.140585
15.731683	0.1	151.674412
15.733350	0.1	148.265846
15.735017	0.1	144.915464
15.736683	0.1	141.623118
15.738350	0.1	138.388798
15.740017	0.1	135.213081
15.741683	0.1	132.095702
15.743350	0.1	129.035120
15.745017	0.1	126.030576
15.746683	0.1	123.083219
15.748350	0.1	120.195351
15.750017	0.1	117.369606
15.751683	0.1	114.608249
15.753350	0.1	111.911921
15.755017	0.1	109.278807
15.756683	0.1	106.705059
15.758350	0.1	104.186265
15.760017	0.1	101.719224
15.761683	0.1	99.303485
15.763350	0.1	96.941986
15.765017	0.1	94.638462
15.766683	0.1	92.393905
15.768350	0.1	90.207169
15.770017	0.1	88.077318
15.771683	0.1	86.003691
15.773350	0.1	83.985441
15.775017	0.1	82.022101
15.776683	0.1	80.112959
15.778350	0.1	78.255283
15.780017	0.1	76.444843
15.781683	0.1	74.678189
15.783350	0.1	72.953752
15.785017	0.1	71.272138
15.786683	0.1	69.635422
15.788350	0.1	68.044933
15.790017	0.1	66.500655
15.791683	0.1	65.002455
15.793350	0.1	63.550077
15.795017	0.1	62.142117
15.796683	0.1	60.776123
15.798350	0.1	59.449617
15.800017	0.1	58.160494
15.801683	0.1	56.906771
15.803350	0.1	55.686794
15.805017	0.1	54.499670
15.806683	0.1	53.345556
15.808350	0.1	52.225082
15.810017	0.1	51.138620
15.811683	0.1	50.086663
15.813350	0.1	49.068676
15.815017	0.1	48.080985
15.816683	0.1	47.118580
15.818350	0.1	46.179197
15.820017	0.1	45.264610
15.821683	0.1	44.377949
15.823350	0.1	43.520331
15.825017	0.1	42.689978
15.826683	0.1	41.883225
15.828350	0.1	41.096420
15.830017	0.1	40.328582
15.831683	0.1	39.581787
15.833350	0.1	38.857972
15.835017	0.1	38.156873
15.836683	0.1	37.476923
15.838350	0.1	36.816448
15.840017	0.1	36.174110
15.841683	0.1	35.549020
15.843350	0.1	34.940555
15.845017	0.1	34.348243
15.846683	0.1	33.771382
15.848350	0.1	33.208239
15.850017	0.1	32.656919
15.851683	0.1	32.117204
15.853350	0.1	31.590359
15.855017	0.1	31.077080
15.856683	0.1	30.576619
15.858350	0.1	30.088113
15.860017	0.1	29.611280
15.861683	0.1	29.145689
15.863350	0.1	28.690482
15.865017	0.1	28.244797
15.866683	0.1	27.807853
15.868350	0.1	27.379319
15.870017	0.1	26.959744
15.871683	0.1	26.549911
15.873350	0.1	26.150080
15.875017	0.1	25.760345
15.876683	0.1	25.380626
15.878350	0.1	25.009853
15.880017	0.1	24.646577
15.881683	0.1	24.290169
15.883350	0.1	23.940187
15.885017	0.1	23.595779
15.886683	0.1	23.256899
15.888350	0.1	22.924584
15.890017	0.1	22.599311
15.891683	0.1	22.280538
15.893350	0.1	21.967790
15.895017	0.1	21.661124
15.896683	0.1	21.360740
15.898350	0.1	21.066596
15.900017	0.1	20.778407
15.901683	0.1	20.495104
15.903350	0.1	20.214454
15.905017	0.1	19.935304
15.906683	0.1	19.659805
15.908350	0.1	19.391212
15.910017	0.1	19.130693
15.911683	0.1	18.877778
15.913350	0.1	18.631546
15.915017	0.1	18.390538
15.916683	0.1	18.153037
15.918350	0.1	17.917850
15.920017	0.1	17.685113
15.921683	0.1	17.456301
15.923350	0.1	17.233086
15.925017	0.1	17.016251
15.926683	0.1	16.805176
15.928350	0.1	16.597910
15.930017	0.1	16.392423
15.931683	0.1	16.187765
15.933350	0.1	15.984057
15.935017	0.1	15.781932
15.936683	0.1	15.582154
15.938350	0.1	15.385919
15.940017	0.1	15.194765
15.941683	0.1	15.009390
15.943350	0.1	14.829496
15.945017	0.1	14.654766
15.946683	0.1	14.484650
15.948350	0.1	14.317771
15.950017	0.1	14.152518
15.951683	0.1	13.988265
15.953350	0.1	13.825740
15.955017	0.1	13.666297
15.956683	0.1	13.510548
15.958350	0.1	13.357587
15.960017	0.1	13.206373
15.961683	0.1	13.057645
15.963350	0.1	12.912387
15.965017	0.1	12.769066
15.966683	0.1	12.625158
15.968350	0.1	12.480151
15.970017	0.1	12.335046
15.971683	0.1	12.190561
15.973350	0.1	12.046988
15.975017	0.1	11.905008
15.976683	0.1	11.765650
15.978350	0.1	11.629597
15.980017	0.1	11.496642
15.981683	0.1	11.365423
15.983350	0.1	11.234358
15.985017	0.1	11.103349
15.986683	0.1	10.973923
15.988350	0.1	10.847743
15.990017	0.1	10.725721
15.991683	0.1	10.607904
15.993350	0.1	10.493705
15.995017	0.1	10.381839
15.996683	0.1	10.270351
15.998350	0.1	10.157791
16.000017	0.1	10.044514
16.001683	0.1	9.931973
16.003350	0.1	9.821169
16.005017	0.1	9.712474
16.006683	0.1	9.605913
16.008350	0.1	9.501018
16.010017	0.1	9.397361
16.011683	0.1	9.295642
16.013350	0.1	9.197183
16.015017	0.1	9.102351
16.016683	0.1	9.010932
16.018350	0.1	8.922932
16.020017	0.1	8.837394
16.021683	0.1	8.751983
16.023350	0.1	8.664979
16.025017	0.1	8.576890
16.026683	0.1	8.489778
16.028350	0.1	8.405312
16.030017	0.1	8.323905
16.031683	0.1	8.245194
16.033350	0.1	8.168435
16.035017	0.1	8.092695
16.036683	0.1	8.017705
16.038350	0.1	7.944107
16.040017	0.1	7.872065
16.041683	0.1	7.800497
16.043350	0.1	7.728981
16.045017	0.1	7.658876
16.046683	0.1	7.590861
16.048350	0.1	7.523578
16.050017	0.1	7.455642
16.051683	0.1	7.387069
16.053350	0.1	7.318491
16.055017	0.1	7.250868
16.056683	0.1	7.185964
16.058350	0.1	7.125558
16.060017	0.1	7.069870
16.061683	0.1	7.016952
16.063350	0.1	6.964030
16.065017	0.1	6.909552
16.066683	0.1	6.853775
16.068350	0.1	6.797952
16.070017	0.1	6.743171
16.071683	0.1	6.689769
16.073350	0.1	6.637648
16.075017	0.1	6.587193
16.076683	0.1	6.538969
16.078350	0.1	6.492864
16.080017	0.1	6.448259
16.081683	0.1	6.404435
16.083350	0.1	6.360994
16.085017	0.1	6.318167
16.086683	0.1	6.276499
16.088350	0.1	6.235973
16.090017	0.1	6.195349
16.091683	0.1	6.153043
16.093350	0.1	6.109048
16.095017	0.1	6.065350
16.096683	0.1	6.024111
16.098350	0.1	5.985959
16.100017	0.1	5.950085
16.101683	0.1	5.915044
16.103350	0.1	5.878839
16.105017	0.1	5.839276
16.106683	0.1	5.795504
16.108350	0.1	5.749455
16.110017	0.1	5.704733
16.111683	0.1	5.663722
16.113350	0.1	5.626078
16.115017	0.1	5.589933
16.116683	0.1	5.554073
16.118350	0.1	5.519236
16.120017	0.1	5.486840
16.121683	0.1	5.456619
16.123350	0.1	5.426793
16.125017	0.1	5.395962
16.126683	0.1	5.364330
16.128350	0.1	5.333917
16.130017	0.1	5.306932
16.131683	0.1	5.283435
16.133350	0.1	5.261325
16.135017	0.1	5.238433
16.136683	0.1	5.213935
16.138350	0.1	5.188636
16.140017	0.1	5.164091
16.141683	0.1	5.140668
16.143350	0.1	5.116947
16.145017	0.1	5.091508
16.146683	0.1	5.064737
16.148350	0.1	5.038450
16.150017	0.1	5.013724
16.151683	0.1	4.989877
16.153350	0.1	4.966040
16.155017	0.1	4.943097
16.156683	0.1	4.922813
16.158350	0.1	4.905518
16.160017	0.1	4.889844
16.161683	0.1	4.874291
16.163350	0.1	4.858491
16.165017	0.1	4.843478
16.166683	0.1	4.830766
16.168350	0.1	4.820260
16.170017	0.1	4.809629
16.171683	0.1	4.795888
16.173350	0.1	4.777396
16.175017	0.1	4.755291
16.176683	0.1	4.732963
16.178350	0.1	4.713456
16.180017	0.1	4.698024
16.181683	0.1	4.686606
16.183350	0.1	4.678122
16.185017	0.1	4.670690
16.186683	0.1	4.662406
16.188350	0.1	4.651700
16.190017	0.1	4.637451
16.191683	0.1	4.619868
16.193350	0.1	4.601507
16.195017	0.1	4.585972
16.196683	0.1	4.575094
16.198350	0.1	4.567993
16.200017	0.1	4.562223
16.201683	0.1	4.555262
16.203350	0.1	4.546554
16.205017	0.1	4.538228
16.206683	0.1	4.531825
16.208350	0.1	4.525296
16.210017	0.1	4.515322
16.211683	0.1	4.501333
16.213350	0.1	4.485627
16.215017	0.1	4.470455
16.216683	0.1	4.456444
16.218350	0.1	4.443219
16.220017	0.1	4.430134
16.221683	0.1	4.416453
16.223350	0.1	4.401580
16.225017	0.1	4.385919
16.226683	0.1	4.370995
16.228350	0.1	4.357463
16.230017	0.1	4.344098
16.231683	0.1	4.329314
16.233350	0.1	4.312722
16.235017	0.1	4.295059
16.236683	0.1	4.277416
16.238350	0.1	4.261206
16.240017	0.1	4.247800
16.241683	0.1	4.237280
16.243350	0.1	4.228465
16.245017	0.1	4.219417
16.246683	0.1	4.207767
16.248350	0.1	4.192563
16.250017	0.1	4.175194
16.251683	0.1	4.156791
16.253350	0.1	4.136506
16.255017	0.1	4.113344
16.256683	0.1	4.088213
16.258350	0.1	4.062932
16.260017	0.1	4.038420
16.261683	0.1	4.014941
16.263350	0.1	3.993227
16.265017	0.1	3.974033
16.266683	0.1	3.956887
16.268350	0.1	3.940188
16.270017	0.1	3.922554
16.271683	0.1	3.904034
16.273350	0.1	3.886041
16.275017	0.1	3.869543
16.276683	0.1	3.853971
16.278350	0.1	3.838572
16.280017	0.1	3.823168
16.281683	0.1	3.806762
16.283350	0.1	3.787242
16.285017	0.1	3.763195
16.286683	0.1	3.735004
16.288350	0.1	3.704592
16.290017	0.1	3.674859
16.291683	0.1	3.648768
16.293350	0.1	3.627674
16.295017	0.1	3.610151
16.296683	0.1	3.592889
16.298350	0.1	3.572921
16.300017	0.1	3.549401
16.301683	0.1	3.523841
16.303350	0.1	3.498755
16.305017	0.1	3.475873
16.306683	0.1	3.455519
16.308350	0.1	3.437353
16.310017	0.1	3.420995
16.311683	0.1	3.405833
16.313350	0.1	3.391132
16.315017	0.1	3.376221
16.316683	0.1	3.360170
16.318350	0.1	3.342037
16.320017	0.1	3.321739
16.321683	0.1	3.300249
16.323350	0.1	3.279201
16.325017	0.1	3.260016
16.326683	0.1	3.243024
16.328350	0.1	3.227652
16.330017	0.1	3.213300
16.331683	0.1	3.199442
16.333350	0.1	3.185258
16.335017	0.1	3.169952
16.336683	0.1	3.153253
16.338350	0.1	3.134701
16.340017	0.1	3.113430
16.341683	0.1	3.089872
16.343350	0.1	3.066175
16.345017	0.1	3.044461
16.346683	0.1	3.025471
16.348350	0.1	3.008205
16.350017	0.1	2.991087
16.351683	0.1	2.974169
16.353350	0.1	2.959161
16.355017	0.1	2.946691
16.356683	0.1	2.935189
16.358350	0.1	2.922914
16.360017	0.1	2.909615
16.361683	0.1	2.895980
16.363350	0.1	2.882439
16.365017	0.1	2.868683
16.366683	0.1	2.854359
16.368350	0.1	2.840054
16.370017	0.1	2.826564
16.371683	0.1	2.813623
16.373350	0.1	2.800678
16.375017	0.1	2.787123
16.376683	0.1	2.771523
16.378350	0.1	2.753208
16.380017	0.1	2.734237
16.381683	0.1	2.718084
16.383350	0.1	2.706535
16.385017	0.1	2.698707
16.386683	0.1	2.692589
16.388350	0.1	2.686554
16.390017	0.1	2.679466
16.391683	0.1	2.670484
16.393350	0.1	2.659149
16.395017	0.1	2.645613
16.396683	0.1	2.630823
16.398350	0.1	2.615624
16.400017	0.1	2.599955
16.401683	0.1	2.584103
16.403350	0.1	2.569291
16.405017	0.1	2.556839
16.406683	0.1	2.547721
16.408350	0.1	2.542073
16.410017	0.1	2.538366
16.411683	0.1	2.534133
16.413350	0.1	2.528350
16.415017	0.1	2.522264
16.416683	0.1	2.516792
16.418350	0.1	2.510529
16.420017	0.1	2.501798
16.421683	0.1	2.491511
16.423350	0.1	2.482431
16.425017	0.1	2.476275
16.426683	0.1	2.472713
16.428350	0.1	2.470119
16.430017	0.1	2.466352
16.431683	0.1	2.460009
16.433350	0.1	2.451795
16.435017	0.1	2.443818
16.436683	0.1	2.437253
16.438350	0.1	2.431362
16.440017	0.1	2.424857
16.441683	0.1	2.417187
16.443350	0.1	2.408465
16.445017	0.1	2.398733
16.446683	0.1	2.387916
16.448350	0.1	2.376754
16.450017	0.1	2.367045
16.451683	0.1	2.360772
16.453350	0.1	2.358542
16.455017	0.1	2.358472
16.456683	0.1	2.357676
16.458350	0.1	2.354803
16.460017	0.1	2.350281
16.461683	0.1	2.344861
16.463350	0.1	2.339054
16.465017	0.1	2.333289
16.466683	0.1	2.327827
16.468350	0.1	2.322881
16.470017	0.1	2.318677
16.471683	0.1	2.315319
16.473350	0.1	2.312716
16.475017	0.1	2.309876
16.476683	0.1	2.305163
16.478350	0.1	2.298024
16.480017	0.1	2.289717
16.481683	0.1	2.282630
16.483350	0.1	2.278956
16.485017	0.1	2.278867
16.486683	0.1	2.280148
16.488350	0.1	2.280381
16.490017	0.1	2.278336
16.491683	0.1	2.273456
16.493350	0.1	2.265885
16.495017	0.1	2.256921
16.496683	0.1	2.248241
16.498350	0.1	2.240441
16.500017	0.1	2.233195
16.501683	0.1	2.227118
16.503350	0.1	2.224110
16.505017	0.1	2.224902
16.506683	0.1	2.228036
16.508350	0.1	2.231929
16.510017	0.1	2.236417
16.511683	0.1	2.241987
16.513350	0.1	2.248278
16.515017	0.1	2.253545
16.516683	0.1	2.255500
16.518350	0.1	2.253111
16.520017	0.1	2.247347
16.521683	0.1	2.240548
16.523350	0.1	2.235416
16.525017	0.1	2.233866
16.526683	0.1	2.235649
16.528350	0.1	2.237903
16.530017	0.1	2.237065
16.531683	0.1	2.231868
16.533350	0.1	2.224180
16.535017	0.1	2.216995
16.536683	0.1	2.212296
16.538350	0.1	2.210140
16.540017	0.1	2.209223
16.541683	0.1	2.208613
16.543350	0.1	2.208860
16.545017	0.1	2.211016
16.546683	0.1	2.215281
16.548350	0.1	2.220757
16.550017	0.1	2.225791
16.551683	0.1	2.228473
16.553350	0.1	2.227705
16.555017	0.1	2.224273
16.556683	0.1	2.220073
16.558350	0.1	2.215598
16.560017	0.1	2.209814
16.561683	0.1	2.203123
16.563350	0.1	2.198075
16.565017	0.1	2.196771
16.566683	0.1	2.199123
16.568350	0.1	2.203393
16.570017	0.1	2.208040
16.571683	0.1	2.212552
16.573350	0.1	2.216129
16.575017	0.1	2.217502
16.576683	0.1	2.216785
16.578350	0.1	2.215644
16.580017	0.1	2.215444
16.581683	0.1	2.216129
16.583350	0.1	2.216683
16.585017	0.1	2.216385
16.586683	0.1	2.215761
16.588350	0.1	2.216441
16.590017	0.1	2.219770
16.591683	0.1	2.225311
16.593350	0.1	2.230904
16.595017	0.1	2.234583
16.596683	0.1	2.236147
16.598350	0.1	2.236278
16.600017	0.1	2.235207
16.601683	0.1	2.233190
16.603350	0.1	2.231011
16.605017	0.1	2.229768
16.606683	0.1	2.230476
16.608350	0.1	2.232706
16.610017	0.1	2.234192
16.611683	0.1	2.233488
16.613350	0.1	2.231621
16.615017	0.1	2.230038
16.616683	0.1	2.228743
16.618350	0.1	2.227402
16.620017	0.1	2.227183
16.621683	0.1	2.229791
16.623350	0.1	2.234555
16.625017	0.1	2.238560
16.626683	0.1	2.240031
16.628350	0.1	2.239649
16.630017	0.1	2.238792
16.631683	0.1	2.238448
16.633350	0.1	2.239235
16.635017	0.1	2.241139
16.636683	0.1	2.243542
16.638350	0.1	2.245768
16.640017	0.1	2.247831
16.641683	0.1	2.250466
16.643350	0.1	2.253815
16.645017	0.1	2.256534
16.646683	0.1	2.256581
16.648350	0.1	2.252986
16.650017	0.1	2.247123
16.651683	0.1	2.241973
16.653350	0.1	2.239957
16.655017	0.1	2.241465
16.656683	0.1	2.245484
16.658350	0.1	2.251519
16.660017	0.1	2.259691
16.661683	0.1	2.268520
16.663350	0.1	2.274667
16.665017	0.1	2.276022
16.666683	0.1	2.273223
16.668350	0.1	2.267892
16.670017	0.1	2.261419
16.671683	0.1	2.255370
16.673350	0.1	2.251202
16.675017	0.1	2.249465
16.676683	0.1	2.250085
16.678350	0.1	2.253121
16.680017	0.1	2.258196
16.681683	0.1	2.262797
16.683350	0.1	2.263151
16.685017	0.1	2.257610
16.686683	0.1	2.247840
16.688350	0.1	2.237451
16.690017	0.1	2.229596
16.691683	0.1	2.224417
16.693350	0.1	2.219505
16.695017	0.1	2.213344
16.696683	0.1	2.207118
16.698350	0.1	2.203034
16.700017	0.1	2.201539
16.701683	0.1	2.200585
16.703350	0.1	2.197968
16.705017	0.1	2.193456
16.706683	0.1	2.188049
16.708350	0.1	2.182228
16.710017	0.1	2.176082
16.711683	0.1	2.170252
16.713350	0.1	2.165725
16.715017	0.1	2.163234
16.716683	0.1	2.162824
16.718350	0.1	2.163500
16.720017	0.1	2.163565
16.721683	0.1	2.161637
16.723350	0.1	2.157423
16.725017	0.1	2.151360
16.726683	0.1	2.143779
16.728350	0.1	2.135341
16.730017	0.1	2.127336
16.731683	0.1	2.120249
16.733350	0.1	2.113134
16.735017	0.1	2.105162
16.736683	0.1	2.096514
16.738350	0.1	2.087452
16.740017	0.1	2.078554
16.741683	0.1	2.071676
16.743350	0.1	2.068230
16.745017	0.1	2.067317
16.746683	0.1	2.066670
16.748350	0.1	2.064388
16.750017	0.1	2.059974
16.751683	0.1	2.054758
16.753350	0.1	2.050512
16.755017	0.1	2.047843
16.756683	0.1	2.046409
16.758350	0.1	2.045347
16.760017	0.1	2.042837
16.761683	0.1	2.036523
16.763350	0.1	2.025343
16.765017	0.1	2.010986
16.766683	0.1	1.996714
16.768350	0.1	1.985240
16.770017	0.1	1.977752
16.771683	0.1	1.973347
16.773350	0.1	1.969095
16.775017	0.1	1.962120
16.776683	0.1	1.952606
16.778350	0.1	1.944141
16.780017	0.1	1.940383
16.781683	0.1	1.941808
16.783350	0.1	1.945752
16.785017	0.1	1.948746
16.786683	0.1	1.948592
16.788350	0.1	1.944671
16.790017	0.1	1.937835
16.791683	0.1	1.930227
16.793350	0.1	1.923577
16.795017	0.1	1.918138
16.796683	0.1	1.914245
16.798350	0.1	1.912992
16.800017	0.1	1.914399
16.801683	0.1	1.916890
16.803350	0.1	1.918892
16.805017	0.1	1.920089
16.806683	0.1	1.921216
16.808350	0.1	1.922296
16.810017	0.1	1.921561
16.811683	0.1	1.917616
16.813350	0.1	1.911432
16.815017	0.1	1.905379
16.816683	0.1	1.901141
16.818350	0.1	1.898073
16.820017	0.1	1.894003
16.821683	0.1	1.887986
16.823350	0.1	1.881481
16.825017	0.1	1.876517
16.826683	0.1	1.873672
16.828350	0.1	1.871637
16.830017	0.1	1.868377
16.831683	0.1	1.863283
16.833350	0.1	1.857681
16.835017	0.1	1.853113
16.836683	0.1	1.850617
16.838350	0.1	1.850952
16.840017	0.1	1.853937
16.841683	0.1	1.857844
16.843350	0.1	1.860620
16.845017	0.1	1.861844
16.846683	0.1	1.862985
16.848350	0.1	1.865709
16.850017	0.1	1.870068
16.851683	0.1	1.874273
16.853350	0.1	1.876224
16.855017	0.1	1.875055
16.856683	0.1	1.871283
16.858350	0.1	1.865779
16.860017	0.1	1.859241
16.861683	0.1	1.852969
16.863350	0.1	1.848955
16.865017	0.1	1.848950
16.866683	0.1	1.853588
16.868350	0.1	1.861020
16.870017	0.1	1.867088
16.871683	0.1	1.868713
16.873350	0.1	1.866212
16.875017	0.1	1.862124
16.876683	0.1	1.859167
16.878350	0.1	1.858873
16.880017	0.1	1.861574
16.881683	0.1	1.866790
16.883350	0.1	1.872801
16.885017	0.1	1.877178
16.886683	0.1	1.878738
16.888350	0.1	1.877821
16.890017	0.1	1.874883
16.891683	0.1	1.870026
16.893350	0.1	1.863590
16.895017	0.1	1.856592
16.896683	0.1	1.850305
16.898350	0.1	1.845425
16.900017	0.1	1.842245
16.901683	0.1	1.841756
16.903350	0.1	1.845486
16.905017	0.1	1.853043
16.906683	0.1	1.860838
16.908350	0.1	1.865211
16.910017	0.1	1.865984
16.911683	0.1	1.865630
16.913350	0.1	1.866384
16.915017	0.1	1.868857
16.916683	0.1	1.872294
16.918350	0.1	1.875437
16.920017	0.1	1.876703
16.921683	0.1	1.874585
16.923350	0.1	1.869355
16.925017	0.1	1.863488
16.926683	0.1	1.859376
16.928350	0.1	1.857728
16.930017	0.1	1.858156
16.931683	0.1	1.859376
16.933350	0.1	1.859283
16.935017	0.1	1.857220
16.936683	0.1	1.855218
16.938350	0.1	1.855548
16.940017	0.1	1.857760
16.941683	0.1	1.859232
16.943350	0.1	1.858613
16.945017	0.1	1.857672
16.946683	0.1	1.859032
16.948350	0.1	1.863069
16.950017	0.1	1.867772
16.951683	0.1	1.870897
16.953350	0.1	1.871656
16.955017	0.1	1.871102
16.956683	0.1	1.871120
16.958350	0.1	1.872829
16.960017	0.1	1.876107
16.961683	0.1	1.879735
16.963350	0.1	1.881458
16.965017	0.1	1.879511
16.966683	0.1	1.874696
16.968350	0.1	1.869495
16.970017	0.1	1.865681
16.971683	0.1	1.864010
16.973350	0.1	1.864261
16.975017	0.1	1.864876
16.976683	0.1	1.864345
16.978350	0.1	1.862645
16.980017	0.1	1.860899
16.981683	0.1	1.860191
16.983350	0.1	1.860722
16.985017	0.1	1.862305
16.986683	0.1	1.864918
16.988350	0.1	1.868028
16.990017	0.1	1.870389
16.991683	0.1	1.870841
16.993350	0.1	1.869043
16.995017	0.1	1.865593
16.996683	0.1	1.861397
16.998350	0.1	1.857160
17.000017	0.1	1.853453
17.001683	0.1	1.850617
17.003350	0.1	1.848531
17.005017	0.1	1.846929
17.006683	0.1	1.845644
17.008350	0.1	1.844224
17.010017	0.1	1.842286
17.011683	0.1	1.840414
17.013350	0.1	1.839739
17.015017	0.1	1.840657
17.016683	0.1	1.842347
17.018350	0.1	1.843651
17.020017	0.1	1.844186
17.021683	0.1	1.844438
17.023350	0.1	1.844792
17.025017	0.1	1.844750
17.026683	0.1	1.843721
17.028350	0.1	1.842333
17.030017	0.1	1.841644
17.031683	0.1	1.841211
17.033350	0.1	1.839250
17.035017	0.1	1.835069
17.036683	0.1	1.830338
17.038350	0.1	1.827357
17.040017	0.1	1.827171
17.041683	0.1	1.829281
17.043350	0.1	1.832196
17.045017	0.1	1.834002
17.046683	0.1	1.833132
17.048350	0.1	1.829290
17.050017	0.1	1.823860
17.051683	0.1	1.818752
17.053350	0.1	1.815185
17.055017	0.1	1.814058
17.056683	0.1	1.815730
17.058350	0.1	1.819534
17.060017	0.1	1.824270
17.061683	0.1	1.827809
17.063350	0.1	1.827544
17.065017	0.1	1.822943
17.066683	0.1	1.816414
17.068350	0.1	1.811567
17.070017	0.1	1.810691
17.071683	0.1	1.813471
17.073350	0.1	1.817783
17.075017	0.1	1.821336
17.076683	0.1	1.823166
17.078350	0.1	1.824317
17.080017	0.1	1.826538
17.081683	0.1	1.830361
17.083350	0.1	1.834719
17.085017	0.1	1.838896
17.086683	0.1	1.843781
17.088350	0.1	1.849984
17.090017	0.1	1.857141
17.091683	0.1	1.865807
17.093350	0.1	1.877053
17.095017	0.1	1.890310
17.096683	0.1	1.903130
17.098350	0.1	1.912965
17.100017	0.1	1.919083
17.101683	0.1	1.922599
17.103350	0.1	1.924871
17.105017	0.1	1.926767
17.106683	0.1	1.929519
17.108350	0.1	1.935489
17.110017	0.1	1.947000
17.111683	0.1	1.964229
17.113350	0.1	1.985109
17.115017	0.1	2.007191
17.116683	0.1	2.028462
17.118350	0.1	2.046539
17.120017	0.1	2.059531
17.121683	0.1	2.067913
17.123350	0.1	2.074470
17.125017	0.1	2.082828
17.126683	0.1	2.095629
17.128350	0.1	2.112817
17.130017	0.1	2.131988
17.131683	0.1	2.151076
17.133350	0.1	2.169618
17.135017	0.1	2.187798
17.136683	0.1	2.206117
17.138350	0.1	2.225190
17.140017	0.1	2.245205
17.141683	0.1	2.266378
17.143350	0.1	2.289396
17.145017	0.1	2.315128
17.146683	0.1	2.343929
17.148350	0.1	2.375501
17.150017	0.1	2.409955
17.151683	0.1	2.448075
17.153350	0.1	2.489905
17.155017	0.1	2.533668
17.156683	0.1	2.576807
17.158350	0.1	2.618404
17.160017	0.1	2.659545
17.161683	0.1	2.701101
17.163350	0.1	2.742279
17.165017	0.1	2.782294
17.166683	0.1	2.822108
17.168350	0.1	2.863384
17.170017	0.1	2.907258
17.171683	0.1	2.954905
17.173350	0.1	3.007888
17.175017	0.1	3.067269
17.176683	0.1	3.132005
17.178350	0.1	3.199046
17.180017	0.1	3.266321
17.181683	0.1	3.334270
17.183350	0.1	3.404128
17.185017	0.1	3.476795
17.186683	0.1	3.553350
17.188350	0.1	3.634831
17.190017	0.1	3.721439
17.191683	0.1	3.812881
17.193350	0.1	3.908798
17.195017	0.1	4.007970
17.196683	0.1	4.108865
17.198350	0.1	4.210854
17.200017	0.1	4.314152
17.201683	0.1	4.419228
17.203350	0.1	4.526731
17.205017	0.1	4.637479
17.206683	0.1	4.752516
17.208350	0.1	4.873108
17.210017	0.1	5.000187
17.211683	0.1	5.133809
17.213350	0.1	5.273572
17.215017	0.1	5.419157
17.216683	0.1	5.569835
17.218350	0.1	5.724058
17.220017	0.1	5.880506
17.221683	0.1	6.039059
17.223350	0.1	6.200485
17.225017	0.1	6.366596
17.226683	0.1	6.539812
17.228350	0.1	6.720843
17.230017	0.1	6.907955
17.231683	0.1	7.098843
17.233350	0.1	7.291664
17.235017	0.1	7.484783
17.236683	0.1	7.677348
17.238350	0.1	7.870323
17.240017	0.1	8.066013
17.241683	0.1	8.266340
17.243350	0.1	8.471273
17.245017	0.1	8.678762
17.246683	0.1	8.886871
17.248350	0.1	9.095352
17.250017	0.1	9.304443
17.251683	0.1	9.513726
17.253350	0.1	9.723129
17.255017	0.1	9.933431
17.256683	0.1	10.145172
17.258350	0.1	10.358440
17.260017	0.1	10.573468
17.261683	0.1	10.789442
17.263350	0.1	11.004223
17.265017	0.1	11.216719
17.266683	0.1	11.427649
17.268350	0.1	11.638063
17.270017	0.1	11.848696
17.271683	0.1	12.059989
17.273350	0.1	12.271726
17.275017	0.1	12.483080
17.276683	0.1	12.693387
17.278350	0.1	12.902473
17.280017	0.1	13.110745
17.281683	0.1	13.319454
17.283350	0.1	13.530571
17.285017	0.1	13.745623
17.286683	0.1	13.964376
17.288350	0.1	14.185281
17.290017	0.1	14.407183
17.291683	0.1	14.630570
17.293350	0.1	14.857724
17.295017	0.1	15.091188
17.296683	0.1	15.331772
17.298350	0.1	15.578168
17.300017	0.1	15.828377
17.301683	0.1	16.081752
17.303350	0.1	16.339622
17.305017	0.1	16.603675
17.306683	0.1	16.874569
17.308350	0.1	17.152452
17.310017	0.1	17.437493
17.311683	0.1	17.729509
17.313350	0.1	18.027932
17.315017	0.1	18.332126
17.316683	0.1	18.640910
17.318350	0.1	18.952680
17.320017	0.1	19.267141
17.321683	0.1	19.585793
17.323350	0.1	19.910815
17.325017	0.1	20.244061
17.326683	0.1	20.585470
17.328350	0.1	20.932346
17.330017	0.1	21.280916
17.331683	0.1	21.628262
17.333350	0.1	21.973136
17.335017	0.1	22.315802
17.336683	0.1	22.656983
17.338350	0.1	22.996324
17.340017	0.1	23.331218
17.341683	0.1	23.657568
17.343350	0.1	23.972476
17.345017	0.1	24.275789
17.346683	0.1	24.568420
17.348350	0.1	24.850438
17.350017	0.1	25.121593
17.351683	0.1	25.381837
17.353350	0.1	25.630593
17.355017	0.1	25.866791
17.356683	0.1	26.089591
17.358350	0.1	26.298095
17.360017	0.1	26.490558
17.361683	0.1	26.664035
17.363350	0.1	26.815347
17.365017	0.1	26.943288
17.366683	0.1	27.049580
17.368350	0.1	27.138046
17.370017	0.1	27.212515
17.371683	0.1	27.274494
17.373350	0.1	27.322699
17.375017	0.1	27.354602
17.376683	0.1	27.367729
17.378350	0.1	27.359729
17.380017	0.1	27.328990
17.381683	0.1	27.276147
17.383350	0.1	27.203942
17.385017	0.1	27.115224
17.386683	0.1	27.011884
17.388350	0.1	26.895311
17.390017	0.1	26.766793
17.391683	0.1	26.626652
17.393350	0.1	26.473696
17.395017	0.1	26.306082
17.396683	0.1	26.122201
17.398350	0.1	25.921501
17.400017	0.1	25.705230
17.401683	0.1	25.475794
17.403350	0.1	25.235117
17.405017	0.1	24.984423
17.406683	0.1	24.725008
17.408350	0.1	24.457583
17.410017	0.1	24.181930
17.411683	0.1	23.898436
17.413350	0.1	23.608068
17.415017	0.1	23.310762
17.416683	0.1	23.005609
17.418350	0.1	22.692336
17.420017	0.1	22.371225
17.421683	0.1	22.042240
17.423350	0.1	21.705390
17.425017	0.1	21.361304
17.426683	0.1	21.011555
17.428350	0.1	20.658965
17.430017	0.1	20.306469
17.431683	0.1	19.955095
17.433350	0.1	19.604052
17.435017	0.1	19.252631
17.436683	0.1	18.900326
17.438350	0.1	18.546125
17.440017	0.1	18.189480
17.441683	0.1	17.831526
17.443350	0.1	17.474266
17.445017	0.1	17.119125
17.446683	0.1	16.766358
17.448350	0.1	16.415440
17.450017	0.1	16.065757
17.451683	0.1	15.717051
17.453350	0.1	15.369938
17.455017	0.1	15.025535
17.456683	0.1	14.684508
17.458350	0.1	14.347271
17.460017	0.1	14.014482
17.461683	0.1	13.686982
17.463350	0.1	13.365522
17.465017	0.1	13.050237
17.466683	0.1	12.740437
17.468350	0.1	12.435243
17.470017	0.1	12.133997
17.471683	0.1	11.836607
17.473350	0.1	11.544069
17.475017	0.1	11.257338
17.476683	0.1	10.976098
17.478350	0.1	10.700310
17.480017	0.1	10.431306
17.481683	0.1	10.170252
17.483350	0.1	9.916960
17.485017	0.1	9.670467
17.486683	0.1	9.429408
17.488350	0.1	9.192661
17.490017	0.1	8.960902
17.491683	0.1	8.735936
17.493350	0.1	8.518635
17.495017	0.1	8.309251
17.496683	0.1	8.107908
17.498350	0.1	7.913536
17.500017	0.1	7.724101
17.501683	0.1	7.538567
17.503350	0.1	7.357607
17.505017	0.1	7.183058
17.506683	0.1	7.016794
17.508350	0.1	6.858632
17.510017	0.1	6.705727
17.511683	0.1	6.555226
17.513350	0.1	6.407001
17.515017	0.1	6.263098
17.516683	0.1	6.125271
17.518350	0.1	5.993736
17.520017	0.1	5.867290
17.521683	0.1	5.743676
17.523350	0.1	5.621118
17.525017	0.1	5.500419
17.526683	0.1	5.384400
17.528350	0.1	5.275188
17.530017	0.1	5.172882
17.531683	0.1	5.075880
17.533350	0.1	4.982026
17.535017	0.1	4.889951
17.536683	0.1	4.799552
17.538350	0.1	4.711901
17.540017	0.1	4.628701
17.541683	0.1	4.550680
17.543350	0.1	4.476784
17.545017	0.1	4.405365
17.546683	0.1	4.335535
17.548350	0.1	4.267581
17.550017	0.1	4.202519
17.551683	0.1	4.140530
17.553350	0.1	4.080255
17.555017	0.1	4.020547
17.556683	0.1	3.962140
17.558350	0.1	3.906884
17.560017	0.1	3.856048
17.561683	0.1	3.809473
17.563350	0.1	3.765621
17.565017	0.1	3.722152
17.566683	0.1	3.677057
17.568350	0.1	3.630030
17.570017	0.1	3.582640
17.571683	0.1	3.536996
17.573350	0.1	3.494471
17.575017	0.1	3.455123
17.576683	0.1	3.418094
17.578350	0.1	3.383150
17.580017	0.1	3.351001
17.581683	0.1	3.321092
17.583350	0.1	3.291219
17.585017	0.1	3.260938
17.586683	0.1	3.232812
17.588350	0.1	3.208802
17.590017	0.1	3.187773
17.591683	0.1	3.167111
17.593350	0.1	3.144881
17.595017	0.1	3.120615
17.596683	0.1	3.095148
17.598350	0.1	3.069541
17.600017	0.1	3.044419
17.601683	0.1	3.019907
17.603350	0.1	2.995715
17.605017	0.1	2.971739
17.606683	0.1	2.948628
17.608350	0.1	2.926765
17.610017	0.1	2.905680
17.611683	0.1	2.885666
17.613350	0.1	2.867770
17.615017	0.1	2.851500
17.616683	0.1	2.835235
17.618350	0.1	2.818685
17.620017	0.1	2.803104
17.621683	0.1	2.789744
17.623350	0.1	2.779062
17.625017	0.1	2.770331
17.626683	0.1	2.761763
17.628350	0.1	2.752012
17.630017	0.1	2.740962
17.631683	0.1	2.729171
17.633350	0.1	2.717492
17.635017	0.1	2.706605
17.636683	0.1	2.696090
17.638350	0.1	2.684849
17.640017	0.1	2.672728
17.641683	0.1	2.660486
17.643350	0.1	2.648770
17.645017	0.1	2.637799
17.646683	0.1	2.627531
17.648350	0.1	2.618372
17.650017	0.1	2.611345
17.651683	0.1	2.606506
17.653350	0.1	2.602180
17.655017	0.1	2.596863
17.656683	0.1	2.590935
17.658350	0.1	2.585500
17.660017	0.1	2.580704
17.661683	0.1	2.576304
17.663350	0.1	2.572550
17.665017	0.1	2.569151
17.666683	0.1	2.564550
17.668350	0.1	2.557747
17.670017	0.1	2.549998
17.671683	0.1	2.543516
17.673350	0.1	2.538329
17.675017	0.1	2.532015
17.676683	0.1	2.523158
17.678350	0.1	2.513574
17.680017	0.1	2.506468
17.681683	0.1	2.503223
17.683350	0.1	2.502669
17.685017	0.1	2.502734
17.686683	0.1	2.501677
17.688350	0.1	2.498697
17.690017	0.1	2.494482
17.691683	0.1	2.491153
17.693350	0.1	2.490995
17.695017	0.1	2.494231
17.696683	0.1	2.498580
17.698350	0.1	2.501756
17.700017	0.1	2.502915
17.701683	0.1	2.501733
17.703350	0.1	2.498105
17.705017	0.1	2.493020
17.706683	0.1	2.488587
17.708350	0.1	2.486184
17.710017	0.1	2.485244
17.711683	0.1	2.484783
17.713350	0.1	2.484866
17.715017	0.1	2.485723
17.716683	0.1	2.486748
17.718350	0.1	2.487269
17.720017	0.1	2.487428
17.721683	0.1	2.487665
17.723350	0.1	2.487767
17.725017	0.1	2.486994
17.726683	0.1	2.485211
17.728350	0.1	2.482813
17.730017	0.1	2.480247
17.731683	0.1	2.478389
17.733350	0.1	2.477882
17.735017	0.1	2.478277
17.736683	0.1	2.479022
17.738350	0.1	2.480196
17.740017	0.1	2.481793
17.741683	0.1	2.482976
17.743350	0.1	2.482692
17.745017	0.1	2.481025
17.746683	0.1	2.479032
17.748350	0.1	2.477053
17.750017	0.1	2.474329
17.751683	0.1	2.470091
17.753350	0.1	2.464619
17.755017	0.1	2.459483
17.756683	0.1	2.455949
17.758350	0.1	2.453104
17.760017	0.1	2.448610
17.761683	0.1	2.441397
17.763350	0.1	2.432456
17.765017	0.1	2.423045
17.766683	0.1	2.413588
17.768350	0.1	2.404288
17.770017	0.1	2.396000
17.771683	0.1	2.389764
17.773350	0.1	2.385285
17.775017	0.1	2.380763
17.776683	0.1	2.374575
17.778350	0.1	2.366607
17.780017	0.1	2.357750
17.781683	0.1	2.348651
17.783350	0.1	2.339697
17.785017	0.1	2.331571
17.786683	0.1	2.324968
17.788350	0.1	2.320041
17.790017	0.1	2.315696
17.791683	0.1	2.309675
17.793350	0.1	2.300916
17.795017	0.1	2.291584
17.796683	0.1	2.285047
17.798350	0.1	2.281577
17.800017	0.1	2.277684
17.801683	0.1	2.270299
17.803350	0.1	2.260213
17.805017	0.1	2.250741
17.806683	0.1	2.244087
17.808350	0.1	2.239798
17.810017	0.1	2.236133
17.811683	0.1	2.232059
17.813350	0.1	2.227616
17.815017	0.1	2.222727
17.816683	0.1	2.216967
17.818350	0.1	2.211239
17.820017	0.1	2.207723
17.821683	0.1	2.207463
17.823350	0.1	2.208631
17.825017	0.1	2.207817
17.826683	0.1	2.203123
17.828350	0.1	2.195612
17.830017	0.1	2.187542
17.831683	0.1	2.180431
17.833350	0.1	2.175388
17.835017	0.1	2.173465
17.836683	0.1	2.174336
17.838350	0.1	2.175705
17.840017	0.1	2.175039
17.841683	0.1	2.171653
17.843350	0.1	2.167234
17.845017	0.1	2.164794
17.846683	0.1	2.166377
17.848350	0.1	2.171393
17.850017	0.1	2.177716
17.851683	0.1	2.183868
17.853350	0.1	2.188818
17.855017	0.1	2.190624
17.856683	0.1	2.188063
17.858350	0.1	2.183393
17.860017	0.1	2.180948
17.861683	0.1	2.183137
17.863350	0.1	2.188724
17.865017	0.1	2.194671
17.866683	0.1	2.199765
17.868350	0.1	2.205707
17.870017	0.1	2.214070
17.871683	0.1	2.224096
17.873350	0.1	2.234178
17.875017	0.1	2.243188
17.876683	0.1	2.249829
17.878350	0.1	2.253037
17.880017	0.1	2.253535
17.881683	0.1	2.253433
17.883350	0.1	2.254262
17.885017	0.1	2.256921
17.886683	0.1	2.262546
17.888350	0.1	2.271351
17.890017	0.1	2.281717
17.891683	0.1	2.291682
17.893350	0.1	2.300274
17.895017	0.1	2.307617
17.896683	0.1	2.315082
17.898350	0.1	2.324642
17.900017	0.1	2.337070
17.901683	0.1	2.351073
17.903350	0.1	2.364297
17.905017	0.1	2.375320
17.906683	0.1	2.384651
17.908350	0.1	2.393411
17.910017	0.1	2.402305
17.911683	0.1	2.412130
17.913350	0.1	2.423762
17.915017	0.1	2.437774
17.916683	0.1	2.454654
17.918350	0.1	2.474394
17.920017	0.1	2.495339
17.921683	0.1	2.514739
17.923350	0.1	2.530548
17.925017	0.1	2.542315
17.926683	0.1	2.551205
17.928350	0.1	2.559540
17.930017	0.1	2.569691
17.931683	0.1	2.583070
17.933350	0.1	2.599717
17.935017	0.1	2.618101
17.936683	0.1	2.635429
17.938350	0.1	2.649589
17.940017	0.1	2.661073
17.941683	0.1	2.672332
17.943350	0.1	2.685641
17.945017	0.1	2.701851
17.946683	0.1	2.720696
17.948350	0.1	2.741092
17.950017	0.1	2.761227
17.951683	0.1	2.780184
17.953350	0.1	2.799011
17.955017	0.1	2.818811
17.956683	0.1	2.838871
17.958350	0.1	2.857191
17.960017	0.1	2.872446
17.961683	0.1	2.885922
17.963350	0.1	2.900800
17.965017	0.1	2.918625
17.966683	0.1	2.937876
17.968350	0.1	2.956088
17.970017	0.1	2.971794
17.971683	0.1	2.984870
17.973350	0.1	2.996475
17.975017	0.1	3.008135
17.976683	0.1	3.019609
17.978350	0.1	3.028703
17.980017	0.1	3.034002
17.981683	0.1	3.036396
17.983350	0.1	3.037755
17.985017	0.1	3.038906
17.986683	0.1	3.038784
17.988350	0.1	3.036698
17.990017	0.1	3.034333
17.991683	0.1	3.033653
17.993350	0.1	3.034174
17.995017	0.1	3.033876
17.996683	0.1	3.031399
17.998350	0.1	3.026682
18.000017	0.1	3.020060
18.001683	0.1	3.011180
18.003350	0.1	2.999404
18.005017	0.1	2.985494
18.006683	0.1	2.971459
18.008350	0.1	2.958239
18.010017	0.1	2.944181
18.011683	0.1	2.927179
18.013350	0.1	2.907761
18.015017	0.1	2.888255
18.016683	0.1	2.870187
18.018350	0.1	2.853838
18.020017	0.1	2.838415
18.021683	0.1	2.822108
18.023350	0.1	2.803733
18.025017	0.1	2.784152
18.026683	0.1	2.764538
18.028350	0.1	2.744463
18.030017	0.1	2.722703
18.031683	0.1	2.698959
18.033350	0.1	2.674130
18.035017	0.1	2.649324
18.036683	0.1	2.625091
18.038350	0.1	2.601561
18.040017	0.1	2.578865
18.041683	0.1	2.557212
18.043350	0.1	2.536345
18.045017	0.1	2.514715
18.046683	0.1	2.490501
18.048350	0.1	2.463963
18.050017	0.1	2.437839
18.051683	0.1	2.415436
18.053350	0.1	2.398286
18.055017	0.1	2.385057
18.056683	0.1	2.372982
18.058350	0.1	2.360265
18.060017	0.1	2.346812
18.061683	0.1	2.333168
18.063350	0.1	2.319450
18.065017	0.1	2.305666
18.066683	0.1	2.292185
18.068350	0.1	2.279291
18.070017	0.1	2.266844
18.071683	0.1	2.254434
18.073350	0.1	2.241274
18.075017	0.1	2.226597
18.076683	0.1	2.210778
18.078350	0.1	2.195565
18.080017	0.1	2.183407
18.081683	0.1	2.175961
18.083350	0.1	2.172412
18.085017	0.1	2.169851
18.086683	0.1	2.165777
18.088350	0.1	2.159919
18.090017	0.1	2.153693
18.091683	0.1	2.148938
18.093350	0.1	2.146624
18.095017	0.1	2.145469
18.096683	0.1	2.142959
18.098350	0.1	2.138373
18.100017	0.1	2.133460
18.101683	0.1	2.130005
18.103350	0.1	2.127565
18.105017	0.1	2.124291
18.106683	0.1	2.119280
18.108350	0.1	2.113427
18.110017	0.1	2.108971
18.111683	0.1	2.108184
18.113350	0.1	2.111201
18.115017	0.1	2.115364
18.116683	0.1	2.117110
18.118350	0.1	2.114112
18.120017	0.1	2.105995
18.121683	0.1	2.094652
18.123350	0.1	2.083639
18.125017	0.1	2.075783
18.126683	0.1	2.071415
18.128350	0.1	2.069264
18.130017	0.1	2.067802
18.131683	0.1	2.065753
18.133350	0.1	2.062516
18.135017	0.1	2.058377
18.136683	0.1	2.054023
18.138350	0.1	2.049785
18.140017	0.1	2.045534
18.141683	0.1	2.041352
18.143350	0.1	2.037762
18.145017	0.1	2.034488
18.146683	0.1	2.029981
18.148350	0.1	2.023308
18.150017	0.1	2.015564
18.151683	0.1	2.008653
18.153350	0.1	2.003307
18.155017	0.1	1.998753
18.156683	0.1	1.993496
18.158350	0.1	1.986264
18.160017	0.1	1.977799
18.161683	0.1	1.971228
18.163350	0.1	1.968923
18.165017	0.1	1.970101
18.166683	0.1	1.972085
18.168350	0.1	1.972835
18.170017	0.1	1.972094
18.171683	0.1	1.970534
18.173350	0.1	1.968783
18.175017	0.1	1.967456
18.176683	0.1	1.966790
18.178350	0.1	1.966199
18.180017	0.1	1.964634
18.181683	0.1	1.961854
18.183350	0.1	1.958651
18.185017	0.1	1.955507
18.186683	0.1	1.951843
18.188350	0.1	1.946962
18.190017	0.1	1.941370
18.191683	0.1	1.936741
18.193350	0.1	1.934026
18.195017	0.1	1.931926
18.196683	0.1	1.928620
18.198350	0.1	1.924420
18.200017	0.1	1.921263
18.201683	0.1	1.920308
18.203350	0.1	1.920904
18.205017	0.1	1.921244
18.206683	0.1	1.919740
18.208350	0.1	1.915395
18.210017	0.1	1.908070
18.211683	0.1	1.899670
18.213350	0.1	1.893290
18.215017	0.1	1.890864
18.216683	0.1	1.892550
18.218350	0.1	1.896913
18.220017	0.1	1.901900
18.221683	0.1	1.906510
18.223350	0.1	1.910529
18.225017	0.1	1.912876
18.226683	0.1	1.911786
18.228350	0.1	1.906739
18.230017	0.1	1.899358
18.231683	0.1	1.892308
18.233350	0.1	1.887255
18.235017	0.1	1.883968
18.236683	0.1	1.881444
18.238350	0.1	1.878836
18.240017	0.1	1.875474
18.241683	0.1	1.871563
18.243350	0.1	1.868620
18.245017	0.1	1.868191
18.246683	0.1	1.870091
18.248350	0.1	1.872103
18.250017	0.1	1.871884
18.251683	0.1	1.868620
18.253350	0.1	1.862906
18.255017	0.1	1.856340
18.256683	0.1	1.850687
18.258350	0.1	1.846799
18.260017	0.1	1.844713
18.261683	0.1	1.843809
18.263350	0.1	1.843036
18.265017	0.1	1.841681
18.266683	0.1	1.839842
18.268350	0.1	1.838482
18.270017	0.1	1.838049
18.271683	0.1	1.836969
18.273350	0.1	1.833392
18.275017	0.1	1.827967
18.276683	0.1	1.823423
18.278350	0.1	1.821714
18.280017	0.1	1.822216
18.281683	0.1	1.822249
18.283350	0.1	1.819357
18.285017	0.1	1.813117
18.286683	0.1	1.804833
18.288350	0.1	1.796391
18.290017	0.1	1.789774
18.291683	0.1	1.786347
18.293350	0.1	1.786123
18.295017	0.1	1.788223
18.296683	0.1	1.791711
18.298350	0.1	1.795399
18.300017	0.1	1.797900
18.301683	0.1	1.798701
18.303350	0.1	1.798174
18.305017	0.1	1.796517
18.306683	0.1	1.794146
18.308350	0.1	1.792023
18.310017	0.1	1.790412
18.311683	0.1	1.788675
18.313350	0.1	1.786477
18.315017	0.1	1.784535
18.316683	0.1	1.784288
18.318350	0.1	1.786356
18.320017	0.1	1.789220
18.321683	0.1	1.790728
18.323350	0.1	1.790714
18.325017	0.1	1.790421
18.326683	0.1	1.789555
18.328350	0.1	1.786733
18.330017	0.1	1.782337
18.331683	0.1	1.778095
18.333350	0.1	1.775040
18.335017	0.1	1.773830
18.336683	0.1	1.774793
18.338350	0.1	1.776889
18.340017	0.1	1.778495
18.341683	0.1	1.779115
18.343350	0.1	1.779492
18.345017	0.1	1.780284
18.346683	0.1	1.781546
18.348350	0.1	1.783753
18.350017	0.1	1.787706
18.351683	0.1	1.792810
18.353350	0.1	1.796545
18.355017	0.1	1.796735
18.356683	0.1	1.793881
18.358350	0.1	1.790561
18.360017	0.1	1.788633
18.361683	0.1	1.787865
18.363350	0.1	1.787641
18.365017	0.1	1.788409
18.366683	0.1	1.790766
18.368350	0.1	1.794095
18.370017	0.1	1.796521
18.371683	0.1	1.796484
18.373350	0.1	1.794095
18.375017	0.1	1.790184
18.376683	0.1	1.785033
18.378350	0.1	1.779003
18.380017	0.1	1.773243
18.381683	0.1	1.769145
18.383350	0.1	1.767715
18.385017	0.1	1.769019
18.386683	0.1	1.771925
18.388350	0.1	1.775087
18.390017	0.1	1.777876
18.391683	0.1	1.779795
18.393350	0.1	1.780419
18.395017	0.1	1.780107
18.396683	0.1	1.779497
18.398350	0.1	1.778230
18.400017	0.1	1.775003
18.401683	0.1	1.769541
18.403350	0.1	1.763776
18.405017	0.1	1.760121
18.406683	0.1	1.758970
18.408350	0.1	1.758966
18.410017	0.1	1.759194
18.411683	0.1	1.759804
18.413350	0.1	1.760921
18.415017	0.1	1.762607
18.416683	0.1	1.765541
18.418350	0.1	1.770230
18.420017	0.1	1.775511
18.421683	0.1	1.778509
18.423350	0.1	1.776707
18.425017	0.1	1.770193
18.426683	0.1	1.761545
18.428350	0.1	1.753513
18.430017	0.1	1.747576
18.431683	0.1	1.744414
18.433350	0.1	1.743911
18.435017	0.1	1.745047
18.436683	0.1	1.747129
18.438350	0.1	1.750565
18.440017	0.1	1.755399
18.441683	0.1	1.759399
18.443350	0.1	1.759026
18.445017	0.1	1.752889
18.446683	0.1	1.743739
18.448350	0.1	1.735995
18.450017	0.1	1.731697
18.451683	0.1	1.729894
18.453350	0.1	1.728530
18.455017	0.1	1.725936
18.456683	0.1	1.721922
18.458350	0.1	1.717396
18.460017	0.1	1.712912
18.461683	0.1	1.708660
18.463350	0.1	1.705559
18.465017	0.1	1.705009
18.466683	0.1	1.707673
18.468350	0.1	1.712488
18.470017	0.1	1.717154
18.471683	0.1	1.720251
18.473350	0.1	1.721857
18.475017	0.1	1.722248
18.476683	0.1	1.721471
18.478350	0.1	1.719343
18.480017	0.1	1.715459
18.481683	0.1	1.710346
18.483350	0.1	1.705764
18.485017	0.1	1.703221
18.486683	0.1	1.702937
18.488350	0.1	1.704465
18.490017	0.1	1.706802
18.491683	0.1	1.707808
18.493350	0.1	1.705508
18.495017	0.1	1.700306
18.496683	0.1	1.694676
18.498350	0.1	1.691170
18.500017	0.1	1.690546
18.501683	0.1	1.691105
18.503350	0.1	1.690886
18.505017	0.1	1.689927
18.506683	0.1	1.689089
18.508350	0.1	1.688432
18.510017	0.1	1.687557
18.511683	0.1	1.686206
18.513350	0.1	1.684399
18.515017	0.1	1.682243
18.516683	0.1	1.680274
18.518350	0.1	1.679980
18.520017	0.1	1.682048
18.521683	0.1	1.684418
18.523350	0.1	1.684329
18.525017	0.1	1.681014
18.526683	0.1	1.675547
18.528350	0.1	1.669768
18.530017	0.1	1.665368
18.531683	0.1	1.662667
18.533350	0.1	1.660618
18.535017	0.1	1.658951
18.536683	0.1	1.658811
18.538350	0.1	1.660297
18.540017	0.1	1.661396
18.541683	0.1	1.659892
18.543350	0.1	1.655137
18.545017	0.1	1.648115
18.546683	0.1	1.640595
18.548350	0.1	1.634704
18.550017	0.1	1.632287
18.551683	0.1	1.633679
18.553350	0.1	1.637409
18.555017	0.1	1.641340
18.556683	0.1	1.643840
18.558350	0.1	1.644101
18.560017	0.1	1.642122
18.561683	0.1	1.638825
18.563350	0.1	1.635859
18.565017	0.1	1.634397
18.566683	0.1	1.633782
18.568350	0.1	1.632595
18.570017	0.1	1.630727
18.571683	0.1	1.629414
18.573350	0.1	1.629265
18.575017	0.1	1.628930
18.576683	0.1	1.626802
18.578350	0.1	1.623514
18.580017	0.1	1.621181
18.581683	0.1	1.621102
18.583350	0.1	1.622606
18.585017	0.1	1.623728
18.586683	0.1	1.623398
18.588350	0.1	1.622215
18.590017	0.1	1.621125
18.591683	0.1	1.620697
18.593350	0.1	1.621176
18.595017	0.1	1.622010
18.596683	0.1	1.621670
18.598350	0.1	1.618983
18.600017	0.1	1.614876
18.601683	0.1	1.612017
18.603350	0.1	1.612324
18.605017	0.1	1.615025
18.606683	0.1	1.617586
18.608350	0.1	1.618355
18.610017	0.1	1.617293
18.611683	0.1	1.614653
18.613350	0.1	1.610909
18.615017	0.1	1.607547
18.616683	0.1	1.606289
18.618350	0.1	1.607421
18.620017	0.1	1.609717
18.621683	0.1	1.612087
18.623350	0.1	1.614471
18.625017	0.1	1.617051
18.626683	0.1	1.620273
18.628350	0.1	1.624795
18.630017	0.1	1.630187
18.631683	0.1	1.635035
18.633350	0.1	1.638602
18.635017	0.1	1.641763
18.636683	0.1	1.646145
18.638350	0.1	1.652027
18.640017	0.1	1.657349
18.641683	0.1	1.660162
18.643350	0.1	1.661391
18.645017	0.1	1.663729
18.646683	0.1	1.668422
18.648350	0.1	1.674355
18.650017	0.1	1.679659
18.651683	0.1	1.683757
18.653350	0.1	1.687515
18.655017	0.1	1.692502
18.656683	0.1	1.700441
18.658350	0.1	1.711440
18.660017	0.1	1.722993
18.661683	0.1	1.732283
18.663350	0.1	1.739403
18.665017	0.1	1.747198
18.666683	0.1	1.758239
18.668350	0.1	1.772651
18.670017	0.1	1.788600
18.671683	0.1	1.804261
18.673350	0.1	1.818947
18.675017	0.1	1.832857
18.676683	0.1	1.845928
18.678350	0.1	1.857695
18.680017	0.1	1.868731
18.681683	0.1	1.880690
18.683350	0.1	1.894445
18.685017	0.1	1.909593
18.686683	0.1	1.926241
18.688350	0.1	1.946087
18.690017	0.1	1.971037
18.691683	0.1	2.001319
18.693350	0.1	2.034870
18.695017	0.1	2.068309
18.696683	0.1	2.098856
18.698350	0.1	2.126019
18.700017	0.1	2.151616
18.701683	0.1	2.178145
18.703350	0.1	2.206825
18.705017	0.1	2.237447
18.706683	0.1	2.270010
18.708350	0.1	2.305037
18.710017	0.1	2.342192
18.711683	0.1	2.380121
18.713350	0.1	2.417448
18.715017	0.1	2.453811
18.716683	0.1	2.490841
18.718350	0.1	2.531274
18.720017	0.1	2.576397
18.721683	0.1	2.625021
18.723350	0.1	2.674782
18.725017	0.1	2.724202
18.726683	0.1	2.774047
18.728350	0.1	2.826401
18.730017	0.1	2.882597
18.731683	0.1	2.942914
18.733350	0.1	3.007296
18.735017	0.1	3.074538
18.736683	0.1	3.142380
18.738350	0.1	3.209538
18.740017	0.1	3.276174
18.741683	0.1	3.342782
18.743350	0.1	3.409972
18.745017	0.1	3.479491
18.746683	0.1	3.553587
18.748350	0.1	3.632219
18.750017	0.1	3.712839
18.751683	0.1	3.793570
18.753350	0.1	3.874921
18.755017	0.1	3.958666
18.756683	0.1	4.046815
18.758350	0.1	4.141224
18.760017	0.1	4.242985
18.761683	0.1	4.351437
18.763350	0.1	4.463759
18.765017	0.1	4.576594
18.766683	0.1	4.688455
18.768350	0.1	4.800297
18.770017	0.1	4.914133
18.771683	0.1	5.032038
18.773350	0.1	5.156123
18.775017	0.1	5.288161
18.776683	0.1	5.428465
18.778350	0.1	5.575190
18.780017	0.1	5.725333
18.781683	0.1	5.877158
18.783350	0.1	6.031170
18.785017	0.1	6.188932
18.786683	0.1	6.351862
18.788350	0.1	6.520851
18.790017	0.1	6.696326
18.791683	0.1	6.878516
18.793350	0.1	7.067188
18.795017	0.1	7.260819
18.796683	0.1	7.457184
18.798350	0.1	7.655779
18.800017	0.1	7.858183
18.801683	0.1	8.065505
18.803350	0.1	8.277278
18.805017	0.1	8.493285
18.806683	0.1	8.714590
18.808350	0.1	8.941921
18.810017	0.1	9.173015
18.811683	0.1	9.403108
18.813350	0.1	9.629014
18.815017	0.1	9.850967
18.816683	0.1	10.070577
18.818350	0.1	10.289256
18.820017	0.1	10.507796
18.821683	0.1	10.725381
18.823350	0.1	10.939613
18.825017	0.1	11.148173
18.826683	0.1	11.350024
18.828350	0.1	11.544996
18.830017	0.1	11.732019
18.831683	0.1	11.908333
18.833350	0.1	12.071515
18.835017	0.1	12.220936
18.836683	0.1	12.356956
18.838350	0.1	12.481376
18.840017	0.1	12.597451
18.841683	0.1	12.706765
18.843350	0.1	12.807017
18.845017	0.1	12.893984
18.846683	0.1	12.964346
18.848350	0.1	13.015843
18.850017	0.1	13.047564
18.851683	0.1	13.061315
18.853350	0.1	13.060397
18.855017	0.1	13.046889
18.856683	0.1	13.021245
18.858350	0.1	12.983163
18.860017	0.1	12.931507
18.861683	0.1	12.864959
18.863350	0.1	12.783231
18.865017	0.1	12.687207
18.866683	0.1	12.578596
18.868350	0.1	12.459108
18.870017	0.1	12.329128
18.871683	0.1	12.187809
18.873350	0.1	12.034429
18.875017	0.1	11.869166
18.876683	0.1	11.693495
18.878350	0.1	11.510178
18.880017	0.1	11.321516
18.881683	0.1	11.126604
18.883350	0.1	10.922449
18.885017	0.1	10.709148
18.886683	0.1	10.491391
18.888350	0.1	10.274081
18.890017	0.1	10.058358
18.891683	0.1	9.841872
18.893350	0.1	9.622285
18.895017	0.1	9.399792
18.896683	0.1	9.175702
18.898350	0.1	8.950219
18.900017	0.1	8.722730
18.901683	0.1	8.493504
18.903350	0.1	8.264957
18.905017	0.1	8.040764
18.906683	0.1	7.823017
18.908350	0.1	7.610270
18.910017	0.1	7.399027
18.911683	0.1	7.187547
18.913350	0.1	6.977487
18.915017	0.1	6.771367
18.916683	0.1	6.569703
18.918350	0.1	6.371923
18.920017	0.1	6.178576
18.921683	0.1	5.991203
18.923350	0.1	5.811183
18.925017	0.1	5.639112
18.926683	0.1	5.474221
18.928350	0.1	5.314276
18.930017	0.1	5.157045
18.931683	0.1	5.002376
18.933350	0.1	4.852833
18.935017	0.1	4.712078
18.936683	0.1	4.582056
18.938350	0.1	4.461664
18.940017	0.1	4.347907
18.941683	0.1	4.237778
18.943350	0.1	4.129484
18.945017	0.1	4.022890
18.946683	0.1	3.918838
18.948350	0.1	3.818385
18.950017	0.1	3.722706
18.951683	0.1	3.633001
18.953350	0.1	3.549671
18.955017	0.1	3.471347
18.956683	0.1	3.395481
18.958350	0.1	3.320221
18.960017	0.1	3.246036
18.961683	0.1	3.175698
18.963350	0.1	3.111782
18.965017	0.1	3.055003
18.966683	0.1	3.004726
18.968350	0.1	2.958779
18.970017	0.1	2.913228
18.971683	0.1	2.864804
18.973350	0.1	2.813796
18.975017	0.1	2.763136
18.976683	0.1	2.715727
18.978350	0.1	2.673520
18.980017	0.1	2.637254
18.981683	0.1	2.605999
18.983350	0.1	2.576835
18.985017	0.1	2.545910
18.986683	0.1	2.511181
18.988350	0.1	2.473444
18.990017	0.1	2.435087
18.991683	0.1	2.398966
18.993350	0.1	2.366784
18.995017	0.1	2.337894
18.996683	0.1	2.310444
18.998350	0.1	2.283226
19.000017	0.1	2.256343
19.001683	0.1	2.230192
19.003350	0.1	2.203854
19.005017	0.1	2.175090
19.006683	0.1	2.142568
19.008350	0.1	2.108314
19.010017	0.1	2.076998
19.011683	0.1	2.051876
19.013350	0.1	2.032085
19.015017	0.1	2.014171
19.016683	0.1	1.995564
19.018350	0.1	1.976006
19.020017	0.1	1.956206
19.021683	0.1	1.936462
19.023350	0.1	1.916518
19.025017	0.1	1.896177
19.026683	0.1	1.876145
19.028350	0.1	1.857863
19.030017	0.1	1.842105
19.031683	0.1	1.828275
19.033350	0.1	1.815627
19.035017	0.1	1.803734
19.036683	0.1	1.791581
19.038350	0.1	1.778686
19.040017	0.1	1.766593
19.041683	0.1	1.756949
19.043350	0.1	1.749489
19.045017	0.1	1.742621
19.046683	0.1	1.735068
19.048350	0.1	1.726137
19.050017	0.1	1.714546
19.051683	0.1	1.699268
19.053350	0.1	1.682066
19.055017	0.1	1.666979
19.056683	0.1	1.657140
19.058350	0.1	1.652851
19.060017	0.1	1.652394
19.061683	0.1	1.653824
19.063350	0.1	1.654876
19.065017	0.1	1.652543
19.066683	0.1	1.644641
19.068350	0.1	1.631714
19.070017	0.1	1.616837
19.071683	0.1	1.603547
19.073350	0.1	1.593754
19.075017	0.1	1.587141
19.076683	0.1	1.582508
19.078350	0.1	1.579490
19.080017	0.1	1.578266
19.081683	0.1	1.577879
19.083350	0.1	1.576166
19.085017	0.1	1.571388
19.086683	0.1	1.563388
19.088350	0.1	1.553795
19.090017	0.1	1.545232
19.091683	0.1	1.539239
19.093350	0.1	1.535369
19.095017	0.1	1.532566
19.096683	0.1	1.530205
19.098350	0.1	1.527322
19.100017	0.1	1.522806
19.101683	0.1	1.516854
19.103350	0.1	1.510964
19.105017	0.1	1.506717
19.106683	0.1	1.504826
19.108350	0.1	1.504449
19.110017	0.1	1.503336
19.111683	0.1	1.499630
19.113350	0.1	1.493837
19.115017	0.1	1.488253
19.116683	0.1	1.484542
19.118350	0.1	1.482666
19.120017	0.1	1.481967
19.121683	0.1	1.481781
19.123350	0.1	1.481045
19.125017	0.1	1.478889
19.126683	0.1	1.475168
19.128350	0.1	1.469753
19.130017	0.1	1.462977
19.131683	0.1	1.456323
19.133350	0.1	1.450968
19.135017	0.1	1.446409
19.136683	0.1	1.441143
19.138350	0.1	1.433636
19.140017	0.1	1.423419
19.141683	0.1	1.412793
19.143350	0.1	1.406036
19.145017	0.1	1.405766
19.146683	0.1	1.410595
19.148350	0.1	1.416081
19.150017	0.1	1.417920
19.151683	0.1	1.415140
19.153350	0.1	1.410590
19.155017	0.1	1.408062
19.156683	0.1	1.408500
19.158350	0.1	1.409561
19.160017	0.1	1.408271
19.161683	0.1	1.402856
19.163350	0.1	1.393571
19.165017	0.1	1.383079
19.166683	0.1	1.375130
19.168350	0.1	1.372290
19.170017	0.1	1.374180
19.171683	0.1	1.377831
19.173350	0.1	1.379964
19.175017	0.1	1.379256
19.176683	0.1	1.377193
19.178350	0.1	1.376579
19.180017	0.1	1.378804
19.181683	0.1	1.382907
19.183350	0.1	1.386474
19.185017	0.1	1.387745
19.186683	0.1	1.386986
19.188350	0.1	1.385524
19.190017	0.1	1.384527
19.191683	0.1	1.384555
19.193350	0.1	1.384770
19.195017	0.1	1.382898
19.196683	0.1	1.377342
19.198350	0.1	1.369035
19.200017	0.1	1.360578
19.201683	0.1	1.354180
19.203350	0.1	1.350781
19.205017	0.1	1.350385
19.206683	0.1	1.352043
19.208350	0.1	1.354059
19.210017	0.1	1.354869
19.211683	0.1	1.353743
19.213350	0.1	1.350739
19.215017	0.1	1.346455
19.216683	0.1	1.342054
19.218350	0.1	1.338813
19.220017	0.1	1.337165
19.221683	0.1	1.336550
19.223350	0.1	1.336280
19.225017	0.1	1.335996
19.226683	0.1	1.335465
19.228350	0.1	1.334567
19.230017	0.1	1.333044
19.231683	0.1	1.330147
19.233350	0.1	1.325309
19.235017	0.1	1.319270
19.236683	0.1	1.313984
19.238350	0.1	1.311121
19.240017	0.1	1.310916
19.241683	0.1	1.312587
19.243350	0.1	1.314953
19.245017	0.1	1.316564
19.246683	0.1	1.316876
19.248350	0.1	1.316760
19.250017	0.1	1.316820
19.251683	0.1	1.316499
19.253350	0.1	1.315419
19.255017	0.1	1.314222
19.256683	0.1	1.313277
19.258350	0.1	1.311447
19.260017	0.1	1.307582
19.261683	0.1	1.302850
19.263350	0.1	1.299907
19.265017	0.1	1.300368
19.266683	0.1	1.304131
19.268350	0.1	1.309705
19.270017	0.1	1.314343
19.271683	0.1	1.315149
19.273350	0.1	1.311051
19.275017	0.1	1.303591
19.276683	0.1	1.295572
19.278350	0.1	1.289253
19.280017	0.1	1.285886
19.281683	0.1	1.285854
19.283350	0.1	1.288452
19.285017	0.1	1.292299
19.286683	0.1	1.295912
19.288350	0.1	1.298133
19.290017	0.1	1.298669
19.291683	0.1	1.297407
19.293350	0.1	1.293500
19.295017	0.1	1.286850
19.296683	0.1	1.280173
19.298350	0.1	1.277174
19.300017	0.1	1.278655
19.301683	0.1	1.282343
19.303350	0.1	1.285812
19.305017	0.1	1.287982
19.306683	0.1	1.288448
19.308350	0.1	1.287269
19.310017	0.1	1.285644
19.311683	0.1	1.285342
19.313350	0.1	1.287414
19.315017	0.1	1.291833
19.316683	0.1	1.297421
19.318350	0.1	1.302180
19.320017	0.1	1.304662
19.321683	0.1	1.304811
19.323350	0.1	1.303167
19.325017	0.1	1.300201
19.326683	0.1	1.296555
19.328350	0.1	1.293211
19.330017	0.1	1.291540
19.331683	0.1	1.293053
19.333350	0.1	1.298254
19.335017	0.1	1.306040
19.336683	0.1	1.314278
19.338350	0.1	1.320890
19.340017	0.1	1.324937
19.341683	0.1	1.326730
19.343350	0.1	1.326948
19.345017	0.1	1.325654
19.346683	0.1	1.322194
19.348350	0.1	1.317062
19.350017	0.1	1.312625
19.351683	0.1	1.311270
19.353350	0.1	1.313561
19.355017	0.1	1.318180
19.356683	0.1	1.322953
19.358350	0.1	1.326175
19.360017	0.1	1.327265
19.361683	0.1	1.326287
19.363350	0.1	1.323144
19.365017	0.1	1.317691
19.366683	0.1	1.310371
19.368350	0.1	1.302105
19.370017	0.1	1.293579
19.371683	0.1	1.285169
19.373350	0.1	1.277411
19.375017	0.1	1.270687
19.376683	0.1	1.265267
19.378350	0.1	1.262133
19.380017	0.1	1.261877
19.381683	0.1	1.263693
19.383350	0.1	1.266534
19.385017	0.1	1.269658
19.386683	0.1	1.272522
19.388350	0.1	1.275572
19.390017	0.1	1.279903
19.391683	0.1	1.285374
19.393350	0.1	1.289872
19.395017	0.1	1.290981
19.396683	0.1	1.287949
19.398350	0.1	1.281779
19.400017	0.1	1.274375
19.401683	0.1	1.268261
19.403350	0.1	1.265188
19.405017	0.1	1.264322
19.406683	0.1	1.263954
19.408350	0.1	1.264410
19.410017	0.1	1.267274
19.411683	0.1	1.272648
19.413350	0.1	1.278687
19.415017	0.1	1.283572
19.416683	0.1	1.286776
19.418350	0.1	1.288475
19.420017	0.1	1.289509
19.421683	0.1	1.291698
19.423350	0.1	1.296769
19.425017	0.1	1.305230
19.426683	0.1	1.316289
19.428350	0.1	1.328108
19.430017	0.1	1.338446
19.431683	0.1	1.345584
19.433350	0.1	1.348620
19.435017	0.1	1.347875
19.436683	0.1	1.345449
19.438350	0.1	1.344508
19.440017	0.1	1.347563
19.441683	0.1	1.355056
19.443350	0.1	1.365724
19.445017	0.1	1.378055
19.446683	0.1	1.391163
19.448350	0.1	1.404649
19.450017	0.1	1.418251
19.451683	0.1	1.431787
19.453350	0.1	1.444737
19.455017	0.1	1.455978
19.456683	0.1	1.465026
19.458350	0.1	1.472817
19.460017	0.1	1.481399
19.461683	0.1	1.492915
19.463350	0.1	1.507867
19.465017	0.1	1.524664
19.466683	0.1	1.541227
19.468350	0.1	1.556790
19.470017	0.1	1.572492
19.471683	0.1	1.590014
19.473350	0.1	1.609251
19.475017	0.1	1.628282
19.476683	0.1	1.645745
19.478350	0.1	1.661866
19.480017	0.1	1.676953
19.481683	0.1	1.690858
19.483350	0.1	1.704409
19.485017	0.1	1.719622
19.486683	0.1	1.737382
19.488350	0.1	1.756027
19.490017	0.1	1.772852
19.491683	0.1	1.785932
19.493350	0.1	1.794943
19.495017	0.1	1.801504
19.496683	0.1	1.807678
19.498350	0.1	1.813602
19.500017	0.1	1.818165
19.501683	0.1	1.821429
19.503350	0.1	1.824945
19.505017	0.1	1.829811
19.506683	0.1	1.835106
19.508350	0.1	1.838380
19.510017	0.1	1.837872
19.511683	0.1	1.833802
19.513350	0.1	1.827776
19.515017	0.1	1.821369
19.516683	0.1	1.814766
19.518350	0.1	1.806654
19.520017	0.1	1.795557
19.521683	0.1	1.781546
19.523350	0.1	1.766314
19.525017	0.1	1.750742
19.526683	0.1	1.733699
19.528350	0.1	1.714341
19.530017	0.1	1.693312
19.531683	0.1	1.671724
19.533350	0.1	1.651072
19.535017	0.1	1.632958
19.536683	0.1	1.617502
19.538350	0.1	1.603146
19.540017	0.1	1.587910
19.541683	0.1	1.570312
19.543350	0.1	1.549888
19.545017	0.1	1.527313
19.546683	0.1	1.503965
19.548350	0.1	1.481273
19.550017	0.1	1.459676
19.551683	0.1	1.437971
19.553350	0.1	1.415014
19.555017	0.1	1.391666
19.556683	0.1	1.369603
19.558350	0.1	1.349463
19.560017	0.1	1.331060
19.561683	0.1	1.313845
19.563350	0.1	1.297630
19.565017	0.1	1.283530
19.566683	0.1	1.272759
19.568350	0.1	1.264531
19.570017	0.1	1.256149
19.571683	0.1	1.245346
19.573350	0.1	1.231879
19.575017	0.1	1.217038
19.576683	0.1	1.202715
19.578350	0.1	1.191339
19.580017	0.1	1.185122
19.581683	0.1	1.183995
19.583350	0.1	1.185355
19.585017	0.1	1.186184
19.586683	0.1	1.184572
19.588350	0.1	1.180670
19.590017	0.1	1.176619
19.591683	0.1	1.174575
19.593350	0.1	1.175329
19.595017	0.1	1.178640
19.596683	0.1	1.183394
19.598350	0.1	1.187683
19.600017	0.1	1.189858
19.601683	0.1	1.189560
19.603350	0.1	1.187311
19.605017	0.1	1.183469
19.606683	0.1	1.178160
19.608350	0.1	1.172293
19.610017	0.1	1.167827
19.611683	0.1	1.166812
19.613350	0.1	1.169494
19.615017	0.1	1.173038
19.616683	0.1	1.173792
19.618350	0.1	1.170929
19.620017	0.1	1.166617
19.621683	0.1	1.163534
19.623350	0.1	1.163543
19.625017	0.1	1.167278
19.626683	0.1	1.173629
19.628350	0.1	1.180200
19.630017	0.1	1.184954
19.631683	0.1	1.187199
19.633350	0.1	1.187013
19.635017	0.1	1.184656
19.636683	0.1	1.181206
19.638350	0.1	1.178752
19.640017	0.1	1.178058
19.641683	0.1	1.176926
19.643350	0.1	1.173313
19.645017	0.1	1.168451
19.646683	0.1	1.164693
19.648350	0.1	1.162142
19.650017	0.1	1.159399
19.651683	0.1	1.156246
19.653350	0.1	1.153783
19.655017	0.1	1.152609
19.656683	0.1	1.152181
19.658350	0.1	1.151883
19.660017	0.1	1.151613
19.661683	0.1	1.151389
19.663350	0.1	1.151306
19.665017	0.1	1.150658
19.666683	0.1	1.147473
19.668350	0.1	1.140903
19.670017	0.1	1.132786
19.671683	0.1	1.125671
19.673350	0.1	1.120558
19.675017	0.1	1.116712
19.676683	0.1	1.112600
19.678350	0.1	1.106700
19.680017	0.1	1.098779
19.681683	0.1	1.090318
19.683350	0.1	1.082574
19.685017	0.1	1.075398
19.686683	0.1	1.068572
19.688350	0.1	1.062946
19.690017	0.1	1.059705
19.691683	0.1	1.058714
19.693350	0.1	1.058020
19.695017	0.1	1.055286
19.696683	0.1	1.049810
19.698350	0.1	1.043635
19.700017	0.1	1.039663
19.701683	0.1	1.038769
19.703350	0.1	1.039826
19.705017	0.1	1.041275
19.706683	0.1	1.041302
19.708350	0.1	1.038229
19.710017	0.1	1.032404
19.711683	0.1	1.026583
19.713350	0.1	1.023528
19.715017	0.1	1.023598
19.716683	0.1	1.024599
19.718350	0.1	1.023817
19.720017	0.1	1.020441
19.721683	0.1	1.015863
19.723350	0.1	1.012250
19.725017	0.1	1.011216
19.726683	0.1	1.013121
19.728350	0.1	1.017042
19.730017	0.1	1.020972
19.731683	0.1	1.022704
19.733350	0.1	1.021512
19.735017	0.1	1.018839
19.736683	0.1	1.016939
19.738350	0.1	1.016920
19.740017	0.1	1.018448
19.741683	0.1	1.020664
19.743350	0.1	1.023263
19.745017	0.1	1.026313
19.746683	0.1	1.029274
19.748350	0.1	1.031240
19.750017	0.1	1.031528
19.751683	0.1	1.029857
19.753350	0.1	1.026848
19.755017	0.1	1.023235
19.756683	0.1	1.018844
19.758350	0.1	1.014094
19.760017	0.1	1.010885
19.761683	0.1	1.010527
19.763350	0.1	1.012399
19.765017	0.1	1.015295
19.766683	0.1	1.018588
19.768350	0.1	1.021815
19.770017	0.1	1.024399
19.771683	0.1	1.025717
19.773350	0.1	1.024986
19.775017	0.1	1.021479
19.776683	0.1	1.015351
19.778350	0.1	1.008268
19.780017	0.1	1.002434
19.781683	0.1	0.998769
19.783350	0.1	0.996822
19.785017	0.1	0.996101
19.786683	0.1	0.996604
19.788350	0.1	0.998769
19.790017	0.1	1.002746
19.791683	0.1	1.007118
19.793350	0.1	1.009316
19.795017	0.1	1.008245
19.796683	0.1	1.005535
19.798350	0.1	1.003118
19.800017	0.1	1.000310
19.801683	0.1	0.994797
19.803350	0.1	0.985451
19.805017	0.1	0.973209
19.806683	0.1	0.961316
19.808350	0.1	0.954079
19.810017	0.1	0.953176
19.811683	0.1	0.956338
19.813350	0.1	0.960142
19.815017	0.1	0.963034
19.816683	0.1	0.965931
19.818350	0.1	0.970303
19.820017	0.1	0.975914
19.821683	0.1	0.980478
19.823350	0.1	0.981344
19.825017	0.1	0.977647
19.826683	0.1	0.971011
19.828350	0.1	0.964561
19.830017	0.1	0.960887
19.831683	0.1	0.959728
19.833350	0.1	0.958303
19.835017	0.1	0.954797
19.836683	0.1	0.950163
19.838350	0.1	0.946214
19.840017	0.1	0.943653
19.841683	0.1	0.942023
19.843350	0.1	0.940864
19.845017	0.1	0.940184
19.846683	0.1	0.939895
19.848350	0.1	0.939681
19.850017	0.1	0.939835
19.851683	0.1	0.941316
19.853350	0.1	0.944389
19.855017	0.1	0.947588
19.856683	0.1	0.948380
19.858350	0.1	0.945120
19.860017	0.1	0.938233
19.861683	0.1	0.929669
19.863350	0.1	0.921828
19.865017	0.1	0.916459
19.866683	0.1	0.913939
19.868350	0.1	0.914042
19.870017	0.1	0.916505
19.871683	0.1	0.920193
19.873350	0.1	0.923551
19.875017	0.1	0.925823
19.876683	0.1	0.926456
19.878350	0.1	0.924310
19.880017	0.1	0.918582
19.881683	0.1	0.910484
19.883350	0.1	0.903122
19.885017	0.1	0.899336
19.886683	0.1	0.899755
19.888350	0.1	0.902731
19.890017	0.1	0.905683
19.891683	0.1	0.906656
19.893350	0.1	0.905138
19.895017	0.1	0.902298
19.896683	0.1	0.900137
19.898350	0.1	0.899797
19.900017	0.1	0.901395
19.901683	0.1	0.905050
19.903350	0.1	0.910885
19.905017	0.1	0.917809
19.906683	0.1	0.923113
19.908350	0.1	0.924179
19.910017	0.1	0.920631
19.911683	0.1	0.914680
19.913350	0.1	0.909781
19.915017	0.1	0.908454
19.916683	0.1	0.910531
19.918350	0.1	0.913278
19.920017	0.1	0.913716
19.921683	0.1	0.911118
19.923350	0.1	0.906982
19.925017	0.1	0.902927
19.926683	0.1	0.899546
19.928350	0.1	0.897096
19.930017	0.1	0.895914
19.931683	0.1	0.895965
19.933350	0.1	0.896943
19.935017	0.1	0.898554
19.936683	0.1	0.900412
19.938350	0.1	0.902079
19.940017	0.1	0.903420
19.941683	0.1	0.904961
19.943350	0.1	0.907481
19.945017	0.1	0.910535
19.946683	0.1	0.912342
19.948350	0.1	0.911383
19.950017	0.1	0.907918
19.951683	0.1	0.904272
19.953350	0.1	0.902968
19.955017	0.1	0.904091
19.956683	0.1	0.905138
19.958350	0.1	0.904137
19.960017	0.1	0.902461
19.961683	0.1	0.902792
19.963350	0.1	0.905176
19.965017	0.1	0.907439
19.966683	0.1	0.908119
19.968350	0.1	0.907364
19.970017	0.1	0.905595
19.971683	0.1	0.902987
19.973350	0.1	0.900114
19.975017	0.1	0.897557
19.976683	0.1	0.895145
19.978350	0.1	0.892696
19.980017	0.1	0.890819
19.981683	0.1	0.890298
19.983350	0.1	0.891206
19.985017	0.1	0.892957
19.986683	0.1	0.894731
19.988350	0.1	0.896063
19.990017	0.1	0.897367
19.991683	0.1	0.899513
19.993350	0.1	0.902545
19.995017	0.1	0.905483
19.996683	0.1	0.907457
19.998350	0.1	0.908147
20.000017	0.1	0.907253
20.001683	0.1	0.904016
20.003350	0.1	0.897744
20.005017	0.1	0.889380
20.006683	0.1	0.881748
20.008350	0.1	0.877553
20.010017	0.1	0.877711
20.011683	0.1	0.881045
20.013350	0.1	0.885301
20.015017	0.1	0.888640
20.016683	0.1	0.890032
20.018350	0.1	0.889003
20.020017	0.1	0.885297
20.021683	0.1	0.878959
20.023350	0.1	0.871550
20.025017	0.1	0.866055
20.026683	0.1	0.864519
20.028350	0.1	0.866572
20.030017	0.1	0.870223
20.031683	0.1	0.873096
20.033350	0.1	0.873650
20.035017	0.1	0.872202
20.036683	0.1	0.870498
20.038350	0.1	0.869874
20.040017	0.1	0.869851
20.041683	0.1	0.868980
20.043350	0.1	0.866828
20.045017	0.1	0.864216
20.046683	0.1	0.862270
20.048350	0.1	0.862218
20.050017	0.1	0.864859
20.051683	0.1	0.869120
20.053350	0.1	0.872402
20.055017	0.1	0.873045
20.056683	0.1	0.871387
20.058350	0.1	0.868705
20.060017	0.1	0.865851
20.061683	0.1	0.862796
20.063350	0.1	0.859373
20.065017	0.1	0.855862
20.066683	0.1	0.851974
20.068350	0.1	0.846554
20.070017	0.1	0.839508
20.071683	0.1	0.832514
20.073350	0.1	0.827271
20.075017	0.1	0.824197
20.076683	0.1	0.823326
20.078350	0.1	0.825245
20.080017	0.1	0.830293
20.081683	0.1	0.837371
20.083350	0.1	0.844127
20.085017	0.1	0.848775
20.086683	0.1	0.851615
20.088350	0.1	0.853650
20.090017	0.1	0.854349
20.091683	0.1	0.852454
20.093350	0.1	0.848314
20.095017	0.1	0.844281
20.096683	0.1	0.842717
20.098350	0.1	0.843797
20.100017	0.1	0.845906
20.101683	0.1	0.848044
20.103350	0.1	0.850833
20.105017	0.1	0.855038
20.106683	0.1	0.859657
20.108350	0.1	0.862814
20.110017	0.1	0.863774
20.111683	0.1	0.862777
20.113350	0.1	0.860621
20.115017	0.1	0.859001
20.116683	0.1	0.859615
20.118350	0.1	0.862433
20.120017	0.1	0.865525
20.121683	0.1	0.867210
20.123350	0.1	0.867615
20.125017	0.1	0.867629
20.126683	0.1	0.867685
20.128350	0.1	0.868170
20.130017	0.1	0.869813
20.131683	0.1	0.872789
20.133350	0.1	0.875695
20.135017	0.1	0.876924
20.136683	0.1	0.877106
20.138350	0.1	0.878600
20.140017	0.1	0.882391
20.141683	0.1	0.887057
20.143350	0.1	0.890680
20.145017	0.1	0.892016
20.146683	0.1	0.890777
20.148350	0.1	0.888593
20.150017	0.1	0.888384
20.151683	0.1	0.891648
20.153350	0.1	0.897325
20.155017	0.1	0.903751
20.156683	0.1	0.910433
20.158350	0.1	0.917236
20.160017	0.1	0.923052
20.161683	0.1	0.926126
20.163350	0.1	0.926014
20.165017	0.1	0.924752
20.166683	0.1	0.925362
20.168350	0.1	0.929600
20.170017	0.1	0.936743
20.171683	0.1	0.944184
20.173350	0.1	0.949879
20.175017	0.1	0.954093
20.176683	0.1	0.958317
20.178350	0.1	0.963062
20.180017	0.1	0.967095
20.181683	0.1	0.969050
20.183350	0.1	0.969670
20.185017	0.1	0.970983
20.186683	0.1	0.973912
20.188350	0.1	0.977600
20.190017	0.1	0.980352
20.191683	0.1	0.981232
20.193350	0.1	0.981046
20.195017	0.1	0.981721
20.196683	0.1	0.984985
20.198350	0.1	0.991016
20.200017	0.1	0.998126
20.201683	0.1	1.005037
20.203350	0.1	1.012576
20.205017	0.1	1.022085
20.206683	0.1	1.033372
20.208350	0.1	1.044930
20.210017	0.1	1.055105
20.211683	0.1	1.062476
20.213350	0.1	1.065866
20.215017	0.1	1.065186
20.216683	0.1	1.062490
20.218350	0.1	1.061601
20.220017	0.1	1.065885
20.221683	0.1	1.076283
20.223350	0.1	1.091347
20.225017	0.1	1.108386
20.226683	0.1	1.124260
20.228350	0.1	1.135957
20.230017	0.1	1.141280
20.231683	0.1	1.139762
20.233350	0.1	1.133084
20.235017	0.1	1.124465
20.236683	0.1	1.117131
20.238350	0.1	1.112767
20.240017	0.1	1.110947
20.241683	0.1	1.110299
20.243350	0.1	1.110742
20.245017	0.1	1.114248
20.246683	0.1	1.122537
20.248350	0.1	1.134477
20.250017	0.1	1.146477
20.251683	0.1	1.154412
20.253350	0.1	1.155837
20.255017	0.1	1.152051
20.256683	0.1	1.146863
20.258350	0.1	1.142854
20.260017	0.1	1.140200
20.261683	0.1	1.138826
20.263350	0.1	1.139510
20.265017	0.1	1.142477
20.266683	0.1	1.146276
20.268350	0.1	1.148563
20.270017	0.1	1.147389
20.271683	0.1	1.142216
20.273350	0.1	1.134062
20.275017	0.1	1.124660
20.276683	0.1	1.115589
20.278350	0.1	1.108279
20.280017	0.1	1.104153
20.281683	0.1	1.104088
20.283350	0.1	1.107706
20.285017	0.1	1.113019
20.286683	0.1	1.116805
20.288350	0.1	1.116749
20.290017	0.1	1.113005
20.291683	0.1	1.107119
20.293350	0.1	1.100977
20.295017	0.1	1.096306
20.296683	0.1	1.093559
20.298350	0.1	1.092032
20.300017	0.1	1.090663
20.301683	0.1	1.088255
20.303350	0.1	1.084781
20.305017	0.1	1.081792
20.306683	0.1	1.080451
20.308350	0.1	1.080362
20.310017	0.1	1.080413
20.311683	0.1	1.079426
20.313350	0.1	1.076870
20.315017	0.1	1.073978
20.316683	0.1	1.072343
20.318350	0.1	1.071240
20.320017	0.1	1.068860
20.321683	0.1	1.065168
20.323350	0.1	1.061186
20.325017	0.1	1.057084
20.326683	0.1	1.053177
20.328350	0.1	1.051188
20.330017	0.1	1.052269
20.331683	0.1	1.055379
20.333350	0.1	1.059133
20.335017	0.1	1.062956
20.336683	0.1	1.065577
20.338350	0.1	1.064818
20.340017	0.1	1.059962
20.341683	0.1	1.053023
20.343350	0.1	1.046988
20.345017	0.1	1.043403
20.346683	0.1	1.042024
20.348350	0.1	1.041777
20.350017	0.1	1.041763
20.351683	0.1	1.041689
20.353350	0.1	1.041633
20.355017	0.1	1.041614
20.356683	0.1	1.041093
20.358350	0.1	1.039132
20.360017	0.1	1.035663
20.361683	0.1	1.032408
20.363350	0.1	1.031924
20.365017	0.1	1.035118
20.366683	0.1	1.040408
20.368350	0.1	1.045610
20.370017	0.1	1.049689
20.371683	0.1	1.052809
20.373350	0.1	1.055654
20.375017	0.1	1.058578
20.376683	0.1	1.061535
20.378350	0.1	1.064972
20.380017	0.1	1.069959
20.381683	0.1	1.076637
20.383350	0.1	1.083491
20.385017	0.1	1.089112
20.386683	0.1	1.093443
20.388350	0.1	1.096833
20.390017	0.1	1.099575
20.391683	0.1	1.102514
20.393350	0.1	1.106309
20.395017	0.1	1.110719
20.396683	0.1	1.114993
20.398350	0.1	1.118784
20.400017	0.1	1.122858
20.401683	0.1	1.128456
20.403350	0.1	1.135580
20.405017	0.1	1.142425
20.406683	0.1	1.146831
20.408350	0.1	1.148228
20.410017	0.1	1.147832
20.411683	0.1	1.147413
20.413350	0.1	1.148502
20.415017	0.1	1.151916
20.416683	0.1	1.157820
20.418350	0.1	1.166100
20.420017	0.1	1.175953
20.421683	0.1	1.185262
20.423350	0.1	1.191688
20.425017	0.1	1.194528
20.426683	0.1	1.194850
20.428350	0.1	1.194305
20.430017	0.1	1.194114
20.431683	0.1	1.194170
20.433350	0.1	1.193257
20.435017	0.1	1.190202
20.436683	0.1	1.184591
20.438350	0.1	1.176926
20.440017	0.1	1.168265
20.441683	0.1	1.159818
20.443350	0.1	1.152735
20.445017	0.1	1.147385
20.446683	0.1	1.142854
20.448350	0.1	1.138174
20.450017	0.1	1.133736
20.451683	0.1	1.130742
20.453350	0.1	1.129271
20.455017	0.1	1.127548
20.456683	0.1	1.123422
20.458350	0.1	1.115659
20.460017	0.1	1.104074
20.461683	0.1	1.089866
20.463350	0.1	1.075985
20.465017	0.1	1.065214
20.466683	0.1	1.057591
20.468350	0.1	1.051021
20.470017	0.1	1.044101
20.471683	0.1	1.036986
20.473350	0.1	1.029992
20.475017	0.1	1.022657
20.476683	0.1	1.014811
20.478350	0.1	1.008087
20.480017	0.1	1.004268
20.481683	0.1	1.002210
20.483350	0.1	0.998662
20.485017	0.1	0.991360
20.486683	0.1	0.979747
20.488350	0.1	0.964827
20.490017	0.1	0.949665
20.491683	0.1	0.937316
20.493350	0.1	0.927909
20.495017	0.1	0.919979
20.496683	0.1	0.913749
20.498350	0.1	0.910773
20.500017	0.1	0.911159
20.501683	0.1	0.912603
20.503350	0.1	0.911811
20.505017	0.1	0.906480
20.506683	0.1	0.896403
20.508350	0.1	0.883332
20.510017	0.1	0.870340
20.511683	0.1	0.860728
20.513350	0.1	0.855741
20.515017	0.1	0.853506
20.516683	0.1	0.851220
20.518350	0.1	0.847126
20.520017	0.1	0.840551
20.521683	0.1	0.832011
20.523350	0.1	0.823336
20.525017	0.1	0.816914
20.526683	0.1	0.814460
20.528350	0.1	0.816118
20.530017	0.1	0.819946
20.531683	0.1	0.822097
20.533350	0.1	0.818870
20.535017	0.1	0.809804
20.536683	0.1	0.798483
20.538350	0.1	0.790125
20.540017	0.1	0.788225
20.541683	0.1	0.792616
20.543350	0.1	0.800365
20.545017	0.1	0.808346
20.546683	0.1	0.814488
20.548350	0.1	0.817557
20.550017	0.1	0.817715
20.551683	0.1	0.816570
20.553350	0.1	0.815736
20.555017	0.1	0.815499
20.556683	0.1	0.814348
20.558350	0.1	0.810861
20.560017	0.1	0.806437
20.561683	0.1	0.803792
20.563350	0.1	0.803391
20.565017	0.1	0.803717
20.566683	0.1	0.803280
20.568350	0.1	0.801068
20.570017	0.1	0.796774
20.571683	0.1	0.791168
20.573350	0.1	0.785748
20.575017	0.1	0.782157
20.576683	0.1	0.781352
20.578350	0.1	0.782670
20.580017	0.1	0.784327
20.581683	0.1	0.785016
20.583350	0.1	0.784588
20.585017	0.1	0.783377
20.586683	0.1	0.781943
20.588350	0.1	0.781082
20.590017	0.1	0.781529
20.591683	0.1	0.783647
20.593350	0.1	0.786679
20.595017	0.1	0.788849
20.596683	0.1	0.788681
20.598350	0.1	0.785734
20.600017	0.1	0.780802
20.601683	0.1	0.775694
20.603350	0.1	0.772001
20.605017	0.1	0.770902
20.606683	0.1	0.773487
20.608350	0.1	0.779335
20.610017	0.1	0.785892
20.611683	0.1	0.790698
20.613350	0.1	0.792635
20.615017	0.1	0.791354
20.616683	0.1	0.787931
20.618350	0.1	0.785012
20.620017	0.1	0.784374
20.621683	0.1	0.785221
20.623350	0.1	0.785645
20.625017	0.1	0.784677
20.626683	0.1	0.782940
20.628350	0.1	0.782446
20.630017	0.1	0.785119
20.631683	0.1	0.791168
20.633350	0.1	0.798586
20.635017	0.1	0.804178
20.636683	0.1	0.806144
20.638350	0.1	0.805375
20.640017	0.1	0.804584
20.641683	0.1	0.806656
20.643350	0.1	0.812332
20.645017	0.1	0.819359
20.646683	0.1	0.825049
20.648350	0.1	0.828020
20.650017	0.1	0.827978
20.651683	0.1	0.826404
20.653350	0.1	0.826139
20.655017	0.1	0.828481
20.656683	0.1	0.832081
20.658350	0.1	0.834623
20.660017	0.1	0.834833
20.661683	0.1	0.833133
20.663350	0.1	0.830637
20.665017	0.1	0.828640
20.666683	0.1	0.828789
20.668350	0.1	0.831704
20.670017	0.1	0.836165
20.671683	0.1	0.840598
20.673350	0.1	0.844337
20.675017	0.1	0.847173
20.676683	0.1	0.848938
20.678350	0.1	0.850395
20.680017	0.1	0.853152
20.681683	0.1	0.857869
20.683350	0.1	0.863867
20.685017	0.1	0.870097
20.686683	0.1	0.875699
20.688350	0.1	0.880160
20.690017	0.1	0.883895
20.691683	0.1	0.888570
20.693350	0.1	0.895811
20.695017	0.1	0.905655
20.696683	0.1	0.916664
20.698350	0.1	0.926945
20.700017	0.1	0.935183
20.701683	0.1	0.941232
20.703350	0.1	0.946266
20.705017	0.1	0.951639
20.706683	0.1	0.956953
20.708350	0.1	0.961078
20.710017	0.1	0.965260
20.711683	0.1	0.972529
20.713350	0.1	0.984385
20.715017	0.1	0.999202
20.716683	0.1	1.013400
20.718350	0.1	1.024283
20.720017	0.1	1.031822
20.721683	0.1	1.037871
20.723350	0.1	1.044520
20.725017	0.1	1.053438
20.726683	0.1	1.065456
20.728350	0.1	1.080236
20.730017	0.1	1.096539
20.731683	0.1	1.112814
20.733350	0.1	1.127897
20.735017	0.1	1.141857
20.736683	0.1	1.155240
20.738350	0.1	1.168023
20.740017	0.1	1.180498
20.741683	0.1	1.193820
20.743350	0.1	1.209062
20.745017	0.1	1.226664
20.746683	0.1	1.246333
20.748350	0.1	1.267036
20.750017	0.1	1.287302
20.751683	0.1	1.306008
20.753350	0.1	1.323451
20.755017	0.1	1.341202
20.756683	0.1	1.360723
20.758350	0.1	1.382651
20.760017	0.1	1.406791
20.761683	0.1	1.431941
20.763350	0.1	1.456197
20.765017	0.1	1.478330
20.766683	0.1	1.498628
20.768350	0.1	1.518037
20.770017	0.1	1.537222
20.771683	0.1	1.557018
20.773350	0.1	1.578694
20.775017	0.1	1.603663
20.776683	0.1	1.632790
20.778350	0.1	1.665233
20.780017	0.1	1.698365
20.781683	0.1	1.729336
20.783350	0.1	1.756335
20.785017	0.1	1.779273
20.786683	0.1	1.800009
20.788350	0.1	1.820819
20.790017	0.1	1.842715
20.791683	0.1	1.865416
20.793350	0.1	1.888820
20.795017	0.1	1.913663
20.796683	0.1	1.940322
20.798350	0.1	1.968453
20.800017	0.1	1.997924
20.801683	0.1	2.028281
20.803350	0.1	2.058316
20.805017	0.1	2.087494
20.806683	0.1	2.116575
20.808350	0.1	2.146405
20.810017	0.1	2.177497
20.811683	0.1	2.210690
20.813350	0.1	2.246704
20.815017	0.1	2.285047
20.816683	0.1	2.323813
20.818350	0.1	2.361364
20.820017	0.1	2.398393
20.821683	0.1	2.437374
20.823350	0.1	2.480079
20.825017	0.1	2.526552
20.826683	0.1	2.575507
20.828350	0.1	2.625617
20.830017	0.1	2.676975
20.831683	0.1	2.730656
20.833350	0.1	2.787020
20.835017	0.1	2.845172
20.836683	0.1	2.903785
20.838350	0.1	2.961596
20.840017	0.1	3.017569
20.841683	0.1	3.071497
20.843350	0.1	3.123805
20.845017	0.1	3.174869
20.846683	0.1	3.225640
20.848350	0.1	3.277757
20.850017	0.1	3.331369
20.851683	0.1	3.384347
20.853350	0.1	3.434885
20.855017	0.1	3.483263
20.856683	0.1	3.530639
20.858350	0.1	3.576935
20.860017	0.1	3.619888
20.861683	0.1	3.656670
20.863350	0.1	3.686873
20.865017	0.1	3.713197
20.866683	0.1	3.739009
20.868350	0.1	3.765016
20.870017	0.1	3.788406
20.871683	0.1	3.805151
20.873350	0.1	3.813002
20.875017	0.1	3.812704
20.876683	0.1	3.806702
20.878350	0.1	3.796928
20.880017	0.1	3.784169
20.881683	0.1	3.768653
20.883350	0.1	3.749770
20.885017	0.1	3.725393
20.886683	0.1	3.693164
20.888350	0.1	3.652391
20.890017	0.1	3.604256
20.891683	0.1	3.551398
20.893350	0.1	3.497326
20.895017	0.1	3.444524
20.896683	0.1	3.392836
20.898350	0.1	3.339727
20.900017	0.1	3.282661
20.901683	0.1	3.221226
20.903350	0.1	3.155828
20.905017	0.1	3.086249
20.906683	0.1	3.013392
20.908350	0.1	2.939608
20.910017	0.1	2.866443
20.911683	0.1	2.793283
20.913350	0.1	2.718754
20.915017	0.1	2.643391
20.916683	0.1	2.569235
20.918350	0.1	2.496848
20.920017	0.1	2.425243
20.921683	0.1	2.354044
20.923350	0.1	2.283910
20.925017	0.1	2.215551
20.926683	0.1	2.148817
20.928350	0.1	2.083103
20.930017	0.1	2.018427
20.931683	0.1	1.955959
20.933350	0.1	1.897081
20.935017	0.1	1.841574
20.936683	0.1	1.788302
20.938350	0.1	1.737420
20.940017	0.1	1.689587
20.941683	0.1	1.644250
20.943350	0.1	1.600143
20.945017	0.1	1.556710
20.946683	0.1	1.514750
20.948350	0.1	1.475066
20.950017	0.1	1.437129
20.951683	0.1	1.400174
20.953350	0.1	1.364434
20.955017	0.1	1.330948
20.956683	0.1	1.301207
20.958350	0.1	1.275772
20.960017	0.1	1.253299
20.961683	0.1	1.231753
20.963350	0.1	1.209606
20.965017	0.1	1.186021
20.966683	0.1	1.161098
20.968350	0.1	1.135897
20.970017	0.1	1.111808
20.971683	0.1	1.090271
20.973350	0.1	1.072199
20.975017	0.1	1.056860
20.976683	0.1	1.042699
20.978350	0.1	1.029172
20.980017	0.1	1.016809
20.981683	0.1	1.005968
20.983350	0.1	0.996171
20.985017	0.1	0.987025
20.986683	0.1	0.978913
20.988350	0.1	0.971728
20.990017	0.1	0.964538
20.991683	0.1	0.956990
20.993350	0.1	0.949525
20.995017	0.1	0.942531
20.996683	0.1	0.936198
20.998350	0.1	0.930750
21.000017	0.1	0.925921
21.001683	0.1	0.921199
21.003350	0.1	0.916757
21.005017	0.1	0.912850
21.006683	0.1	0.908957
21.008350	0.1	0.904677
21.010017	0.1	0.900105
21.011683	0.1	0.895518
21.013350	0.1	0.891760
21.015017	0.1	0.889432
21.016683	0.1	0.887574
21.018350	0.1	0.884347
21.020017	0.1	0.878875
21.021683	0.1	0.871783
21.023350	0.1	0.864151
21.025017	0.1	0.857292
21.026683	0.1	0.853175
21.028350	0.1	0.852663
21.030017	0.1	0.853972
21.031683	0.1	0.854321
21.033350	0.1	0.852053
21.035017	0.1	0.847713
21.036683	0.1	0.844062
21.038350	0.1	0.843490
21.040017	0.1	0.845660
21.041683	0.1	0.848565
21.043350	0.1	0.850549
21.045017	0.1	0.851061
21.046683	0.1	0.850363
21.048350	0.1	0.848924
21.050017	0.1	0.847280
21.051683	0.1	0.845892
21.053350	0.1	0.844789
21.055017	0.1	0.843983
21.056683	0.1	0.844221
21.058350	0.1	0.846358
21.060017	0.1	0.850186
21.061683	0.1	0.854232
21.063350	0.1	0.857003
21.065017	0.1	0.858363
21.066683	0.1	0.858880
21.068350	0.1	0.858898
21.070017	0.1	0.858735
21.071683	0.1	0.858614
21.073350	0.1	0.858852
21.075017	0.1	0.860002
21.076683	0.1	0.861911
21.078350	0.1	0.863909
21.080017	0.1	0.865948
21.081683	0.1	0.868957
21.083350	0.1	0.874619
21.085017	0.1	0.883969
21.086683	0.1	0.895578
21.088350	0.1	0.906177
21.090017	0.1	0.912892
21.091683	0.1	0.914806
21.093350	0.1	0.913152
21.095017	0.1	0.910312
21.096683	0.1	0.908752
21.098350	0.1	0.910419
21.100017	0.1	0.915555
21.101683	0.1	0.922633
21.103350	0.1	0.929968
21.105017	0.1	0.936422
21.106683	0.1	0.941698
21.108350	0.1	0.946354
21.110017	0.1	0.950899
21.111683	0.1	0.955709
21.113350	0.1	0.961283
21.115017	0.1	0.967639
21.116683	0.1	0.974168
21.118350	0.1	0.980184
21.120017	0.1	0.985428
21.121683	0.1	0.989800
21.123350	0.1	0.992916
21.125017	0.1	0.994634
21.126683	0.1	0.995467
21.128350	0.1	0.996101
21.130017	0.1	0.997093
21.131683	0.1	0.998336
21.133350	0.1	0.999006
21.135017	0.1	0.998662
21.136683	0.1	0.997591
21.138350	0.1	0.996110
21.140017	0.1	0.994485
21.141683	0.1	0.993120
21.143350	0.1	0.992687
21.145017	0.1	0.993889
21.146683	0.1	0.996776
21.148350	0.1	1.000362
21.150017	0.1	1.002657
21.151683	0.1	1.001582
21.153350	0.1	0.996557
21.155017	0.1	0.988962
21.156683	0.1	0.980631
21.158350	0.1	0.972287
21.160017	0.1	0.963667
21.161683	0.1	0.954592
21.163350	0.1	0.945916
21.165017	0.1	0.939411
21.166683	0.1	0.936491
21.168350	0.1	0.937078
21.170017	0.1	0.939206
21.171683	0.1	0.939928
21.173350	0.1	0.937772
21.175017	0.1	0.933753
21.176683	0.1	0.929520
21.178350	0.1	0.925353
21.180017	0.1	0.920105
21.181683	0.1	0.912892
21.183350	0.1	0.904100
21.185017	0.1	0.894605
21.186683	0.1	0.885106
21.188350	0.1	0.876049
21.190017	0.1	0.867718
21.191683	0.1	0.860556
21.193350	0.1	0.854847
21.195017	0.1	0.850228
21.196683	0.1	0.846726
21.198350	0.1	0.845706
21.200017	0.1	0.848537
21.201683	0.1	0.854582
21.203350	0.1	0.861320
21.205017	0.1	0.865799
21.206683	0.1	0.865557
21.208350	0.1	0.860090
21.210017	0.1	0.851937
21.211683	0.1	0.844705
21.213350	0.1	0.840337
21.215017	0.1	0.839126
21.216683	0.1	0.840523
21.218350	0.1	0.843317
21.220017	0.1	0.846321
21.221683	0.1	0.849087
21.223350	0.1	0.851247
21.225017	0.1	0.851853
21.226683	0.1	0.850596
21.228350	0.1	0.848621
21.230017	0.1	0.847126
21.231683	0.1	0.846167
21.233350	0.1	0.845436
21.235017	0.1	0.845357
21.236683	0.1	0.846782
21.238350	0.1	0.849487
21.240017	0.1	0.851746
21.241683	0.1	0.852328
21.243350	0.1	0.852183
21.245017	0.1	0.853371
21.246683	0.1	0.857650
21.248350	0.1	0.865166
21.250017	0.1	0.873264
21.251683	0.1	0.878489
21.253350	0.1	0.879499
21.255017	0.1	0.877455
21.256683	0.1	0.874670
21.258350	0.1	0.872561
21.260017	0.1	0.870912
21.261683	0.1	0.869036
21.263350	0.1	0.866489
21.265017	0.1	0.863564
21.266683	0.1	0.861394
21.268350	0.1	0.860482
21.270017	0.1	0.859685
21.271683	0.1	0.857427
21.273350	0.1	0.853194
21.275017	0.1	0.848025
21.276683	0.1	0.844388
21.278350	0.1	0.844793
21.280017	0.1	0.849096
21.281683	0.1	0.854330
21.283350	0.1	0.857832
21.285017	0.1	0.858502
21.286683	0.1	0.856165
21.288350	0.1	0.851732
21.290017	0.1	0.846400
21.291683	0.1	0.840644
21.293350	0.1	0.834945
21.295017	0.1	0.830018
21.296683	0.1	0.826032
21.298350	0.1	0.822907
21.300017	0.1	0.821189
21.301683	0.1	0.821906
21.303350	0.1	0.824598
21.305017	0.1	0.826381
21.306683	0.1	0.824574
21.308350	0.1	0.819317
21.310017	0.1	0.812816
21.311683	0.1	0.807475
21.313350	0.1	0.804886
21.315017	0.1	0.805715
21.316683	0.1	0.809738
21.318350	0.1	0.815578
21.320017	0.1	0.821003
21.321683	0.1	0.823787
21.323350	0.1	0.822819
21.325017	0.1	0.818414
21.326683	0.1	0.811536
21.328350	0.1	0.803438
21.330017	0.1	0.795783
21.331683	0.1	0.790339
21.333350	0.1	0.787964
21.335017	0.1	0.786926
21.336683	0.1	0.783866
21.338350	0.1	0.778483
21.340017	0.1	0.774311
21.341683	0.1	0.773869
21.343350	0.1	0.776872
21.345017	0.1	0.782325
21.346683	0.1	0.788816
21.348350	0.1	0.794451
21.350017	0.1	0.798618
21.351683	0.1	0.802418
21.353350	0.1	0.806893
21.355017	0.1	0.811378
21.356683	0.1	0.813943
21.358350	0.1	0.813641
21.360017	0.1	0.811121
21.361683	0.1	0.807433
21.363350	0.1	0.804048
21.365017	0.1	0.802856
21.366683	0.1	0.804462
21.368350	0.1	0.807540
21.370017	0.1	0.810791
21.371683	0.1	0.814912
21.373350	0.1	0.820812
21.375017	0.1	0.826907
21.376683	0.1	0.830512
21.378350	0.1	0.830418
21.380017	0.1	0.827317
21.381683	0.1	0.823648
21.383350	0.1	0.822418
21.385017	0.1	0.824821
21.386683	0.1	0.829534
21.388350	0.1	0.834251
21.390017	0.1	0.837445
21.391683	0.1	0.838558
21.393350	0.1	0.837590
21.395017	0.1	0.835755
21.396683	0.1	0.835154
21.398350	0.1	0.836281
21.400017	0.1	0.837469
21.401683	0.1	0.837068
21.403350	0.1	0.834903
21.405017	0.1	0.832058
21.406683	0.1	0.830274
21.408350	0.1	0.831378
21.410017	0.1	0.835662
21.411683	0.1	0.840630
21.413350	0.1	0.843066
21.415017	0.1	0.842107
21.416683	0.1	0.839126
21.418350	0.1	0.835969
21.420017	0.1	0.833906
21.421683	0.1	0.833222
21.423350	0.1	0.833273
21.425017	0.1	0.833296
21.426683	0.1	0.833170
21.428350	0.1	0.833324
21.430017	0.1	0.834400
21.431683	0.1	0.837198
21.433350	0.1	0.841771
21.435017	0.1	0.846549
21.436683	0.1	0.849268
21.438350	0.1	0.848291
21.440017	0.1	0.843303
21.441683	0.1	0.835806
21.443350	0.1	0.828323
21.445017	0.1	0.822940
21.446683	0.1	0.820826
21.448350	0.1	0.822134
21.450017	0.1	0.825827
21.451683	0.1	0.829808
21.453350	0.1	0.832174
21.455017	0.1	0.833063
21.456683	0.1	0.833706
21.458350	0.1	0.834051
21.460017	0.1	0.833259
21.461683	0.1	0.831392
21.463350	0.1	0.829152
21.465017	0.1	0.827080
21.466683	0.1	0.825487
21.468350	0.1	0.824323
21.470017	0.1	0.823615
21.471683	0.1	0.823904
21.473350	0.1	0.825380
21.475017	0.1	0.827238
21.476683	0.1	0.827876
21.478350	0.1	0.825785
21.480017	0.1	0.820765
21.481683	0.1	0.813897
21.483350	0.1	0.806563
21.485017	0.1	0.800211
21.486683	0.1	0.795750
21.488350	0.1	0.793198
21.490017	0.1	0.792388
21.491683	0.1	0.792835
21.493350	0.1	0.793324
21.495017	0.1	0.792732
21.496683	0.1	0.790111
21.498350	0.1	0.784276
21.500017	0.1	0.775047
21.501683	0.1	0.764509
21.503350	0.1	0.755768
21.505017	0.1	0.750707
21.506683	0.1	0.748965
21.508350	0.1	0.748951
21.510017	0.1	0.749491
21.511683	0.1	0.750120
21.513350	0.1	0.750199
21.515017	0.1	0.748825
21.516683	0.1	0.745892
21.518350	0.1	0.742874
21.520017	0.1	0.741524
21.521683	0.1	0.741794
21.523350	0.1	0.742134
21.525017	0.1	0.741738
21.526683	0.1	0.741645
21.528350	0.1	0.743689
21.530017	0.1	0.748639
21.531683	0.1	0.754879
21.533350	0.1	0.759130
21.535017	0.1	0.759060
21.536683	0.1	0.754716
21.538350	0.1	0.747805
21.540017	0.1	0.740574
21.541683	0.1	0.735144
21.543350	0.1	0.732830
21.545017	0.1	0.733156
21.546683	0.1	0.733640
21.548350	0.1	0.731875
21.550017	0.1	0.727787
21.551683	0.1	0.722641
21.553350	0.1	0.716895
21.555017	0.1	0.710539
21.556683	0.1	0.704629
21.558350	0.1	0.701412
21.560017	0.1	0.702860
21.561683	0.1	0.708783
21.563350	0.1	0.715950
21.565017	0.1	0.719940
21.566683	0.1	0.718860
21.568350	0.1	0.714813
21.570017	0.1	0.711069
21.571683	0.1	0.708797
21.573350	0.1	0.707428
21.575017	0.1	0.706185
21.576683	0.1	0.703880
21.578350	0.1	0.699023
21.580017	0.1	0.691693
21.581683	0.1	0.684373
21.583350	0.1	0.680103
21.585017	0.1	0.680424
21.586683	0.1	0.684834
21.588350	0.1	0.691633
21.590017	0.1	0.698995
21.591683	0.1	0.704993
21.593350	0.1	0.707698
21.595017	0.1	0.706781
21.596683	0.1	0.703763
21.598350	0.1	0.699810
21.600017	0.1	0.695144
21.601683	0.1	0.691069
21.603350	0.1	0.690068
21.605017	0.1	0.693118
21.606683	0.1	0.698529
21.608350	0.1	0.703284
21.610017	0.1	0.705300
21.611683	0.1	0.704499
21.613350	0.1	0.701891
21.615017	0.1	0.698632
21.616683	0.1	0.695465
21.618350	0.1	0.692443
21.620017	0.1	0.689873
21.621683	0.1	0.689048
21.623350	0.1	0.691288
21.625017	0.1	0.696527
21.626683	0.1	0.703139
21.628350	0.1	0.709086
21.630017	0.1	0.713407
21.631683	0.1	0.716504
21.633350	0.1	0.718739
21.635017	0.1	0.719540
21.636683	0.1	0.718269
21.638350	0.1	0.715149
21.640017	0.1	0.710883
21.641683	0.1	0.706334
21.643350	0.1	0.702338
21.645017	0.1	0.699298
21.646683	0.1	0.697235
21.648350	0.1	0.696233
21.650017	0.1	0.696545
21.651683	0.1	0.698417
21.653350	0.1	0.701393
21.655017	0.1	0.704434
21.656683	0.1	0.707060
21.658350	0.1	0.709086
21.660017	0.1	0.710222
21.661683	0.1	0.710855
21.663350	0.1	0.712103
21.665017	0.1	0.714823
21.666683	0.1	0.718567
21.668350	0.1	0.721239
21.670017	0.1	0.721375
21.671683	0.1	0.720192
21.673350	0.1	0.719791
21.675017	0.1	0.720737
21.676683	0.1	0.722725
21.678350	0.1	0.725775
21.680017	0.1	0.729775
21.681683	0.1	0.733742
21.683350	0.1	0.735964
21.685017	0.1	0.735414
21.686683	0.1	0.732373
21.688350	0.1	0.727866
21.690017	0.1	0.723978
21.691683	0.1	0.723107
21.693350	0.1	0.725552
21.695017	0.1	0.729482
21.696683	0.1	0.733174
21.698350	0.1	0.736136
21.700017	0.1	0.738502
21.701683	0.1	0.740918
21.703350	0.1	0.744713
21.705017	0.1	0.750609
21.706683	0.1	0.757524
21.708350	0.1	0.763307
21.710017	0.1	0.766190
21.711683	0.1	0.765342
21.713350	0.1	0.760881
21.715017	0.1	0.754106
21.716683	0.1	0.747391
21.718350	0.1	0.743265
21.720017	0.1	0.742688
21.721683	0.1	0.743745
21.723350	0.1	0.743554
21.725017	0.1	0.741570
21.726683	0.1	0.739410
21.728350	0.1	0.738599
21.730017	0.1	0.739447
21.731683	0.1	0.741002
21.733350	0.1	0.742115
21.735017	0.1	0.742571
21.736683	0.1	0.742646
21.738350	0.1	0.742679
21.740017	0.1	0.742930
21.741683	0.1	0.743144
21.743350	0.1	0.743126
21.745017	0.1	0.743805
21.746683	0.1	0.746762
21.748350	0.1	0.752211
21.750017	0.1	0.757673
21.751683	0.1	0.759657
21.753350	0.1	0.756579
21.755017	0.1	0.749505
21.756683	0.1	0.740713
21.758350	0.1	0.731978
21.760017	0.1	0.724224
21.761683	0.1	0.718404
21.763350	0.1	0.715419
21.765017	0.1	0.714851
21.766683	0.1	0.714734
21.768350	0.1	0.713239
21.770017	0.1	0.710059
21.771683	0.1	0.706059
21.773350	0.1	0.702422
21.775017	0.1	0.700210
21.776683	0.1	0.699898
21.778350	0.1	0.701160
21.780017	0.1	0.703312
21.781683	0.1	0.705794
21.783350	0.1	0.708294
21.785017	0.1	0.710259
21.786683	0.1	0.710869
21.788350	0.1	0.709835
21.790017	0.1	0.707516
21.791683	0.1	0.704424
21.793350	0.1	0.701030
21.795017	0.1	0.697565
21.796683	0.1	0.694068
21.798350	0.1	0.690869
21.800017	0.1	0.688541
21.801683	0.1	0.687581
21.803350	0.1	0.688354
21.805017	0.1	0.690664
21.806683	0.1	0.693374
21.808350	0.1	0.695074
21.810017	0.1	0.694967
21.811683	0.1	0.693076
21.813350	0.1	0.690469
21.815017	0.1	0.689076
21.816683	0.1	0.690222
21.818350	0.1	0.693300
21.820017	0.1	0.696341
21.821683	0.1	0.697635
21.823350	0.1	0.696615
21.825017	0.1	0.693919
21.826683	0.1	0.691460
21.828350	0.1	0.691898
21.830017	0.1	0.696168
21.831683	0.1	0.701933
21.833350	0.1	0.706105
21.835017	0.1	0.708415
21.836683	0.1	0.711121
21.838350	0.1	0.715689
21.840017	0.1	0.720965
21.841683	0.1	0.724811
21.843350	0.1	0.726590
21.845017	0.1	0.727470
21.846683	0.1	0.728802
21.848350	0.1	0.730953
21.850017	0.1	0.733812
21.851683	0.1	0.737985
21.853350	0.1	0.744783
21.855017	0.1	0.754697
21.856683	0.1	0.765938
21.858350	0.1	0.774981
21.860017	0.1	0.778860
21.861683	0.1	0.777175
21.863350	0.1	0.772420
21.865017	0.1	0.769100
21.866683	0.1	0.771154
21.868350	0.1	0.778586
21.870017	0.1	0.787736
21.871683	0.1	0.795405
21.873350	0.1	0.801380
21.875017	0.1	0.807177
21.876683	0.1	0.813720
21.878350	0.1	0.820691
21.880017	0.1	0.827359
21.881683	0.1	0.833329
21.883350	0.1	0.838544
21.885017	0.1	0.842870
21.886683	0.1	0.845362
21.888350	0.1	0.844933
21.890017	0.1	0.842358
21.891683	0.1	0.840281
21.893350	0.1	0.841012
21.895017	0.1	0.845236
21.896683	0.1	0.851774
21.898350	0.1	0.858209
21.900017	0.1	0.863136
21.901683	0.1	0.866833
21.903350	0.1	0.869338
21.905017	0.1	0.869669
21.906683	0.1	0.867234
21.908350	0.1	0.862810
21.910017	0.1	0.857674
21.911683	0.1	0.852728
21.913350	0.1	0.849077
21.915017	0.1	0.847806
21.916683	0.1	0.848444
21.918350	0.1	0.849525
21.920017	0.1	0.850745
21.921683	0.1	0.852696
21.923350	0.1	0.855201
21.925017	0.1	0.857231
21.926683	0.1	0.857483
21.928350	0.1	0.854959
21.930017	0.1	0.850274
21.931683	0.1	0.845948
21.933350	0.1	0.844020
21.935017	0.1	0.844165
21.936683	0.1	0.844491
21.938350	0.1	0.842852
21.940017	0.1	0.838069
21.941683	0.1	0.831094
21.943350	0.1	0.824332
21.945017	0.1	0.819433
21.946683	0.1	0.815997
21.948350	0.1	0.812779
21.950017	0.1	0.810092
21.951683	0.1	0.809459
21.953350	0.1	0.811326
21.955017	0.1	0.814227
21.956683	0.1	0.816123
21.958350	0.1	0.816374
21.960017	0.1	0.815885
21.961683	0.1	0.815191
21.963350	0.1	0.813925
21.965017	0.1	0.811894
21.966683	0.1	0.809310
21.968350	0.1	0.806348
21.970017	0.1	0.802879
21.971683	0.1	0.798232
21.973350	0.1	0.791494
21.975017	0.1	0.782921
21.976683	0.1	0.775009
21.978350	0.1	0.770781
21.980017	0.1	0.771172
21.981683	0.1	0.775186
21.983350	0.1	0.781114
21.985017	0.1	0.786595
21.986683	0.1	0.790041
21.988350	0.1	0.792062
21.990017	0.1	0.793641
21.991683	0.1	0.794264
21.993350	0.1	0.792835
21.995017	0.1	0.789445
21.996683	0.1	0.786115
21.998350	0.1	0.785226
22.000017	0.1	0.787284
22.001683	0.1	0.790847
22.003350	0.1	0.794563
22.005017	0.1	0.798930
22.006683	0.1	0.805617
22.008350	0.1	0.815070
22.010017	0.1	0.825003
22.011683	0.1	0.831936
22.013350	0.1	0.834907
22.015017	0.1	0.836523
22.016683	0.1	0.839392
22.018350	0.1	0.843215
22.020017	0.1	0.845948
22.021683	0.1	0.846460
22.023350	0.1	0.846125
22.025017	0.1	0.847806
22.026683	0.1	0.852919
22.028350	0.1	0.860291
22.030017	0.1	0.867788
22.031683	0.1	0.874102
22.033350	0.1	0.879006
22.035017	0.1	0.882861
22.036683	0.1	0.886577
22.038350	0.1	0.891481
22.040017	0.1	0.898731
22.041683	0.1	0.908696
22.043350	0.1	0.920305
22.045017	0.1	0.931318
22.046683	0.1	0.940110
22.048350	0.1	0.946703
22.050017	0.1	0.951895
22.051683	0.1	0.956701
22.053350	0.1	0.962573
22.055017	0.1	0.970694
22.056683	0.1	0.980888
22.058350	0.1	0.991719
22.060017	0.1	1.001949
22.061683	0.1	1.011668
22.063350	0.1	1.021428
22.065017	0.1	1.031319
22.066683	0.1	1.042061
22.068350	0.1	1.054858
22.070017	0.1	1.069158
22.071683	0.1	1.082225
22.073350	0.1	1.091994
22.075017	0.1	1.099426
22.076683	0.1	1.106816
22.078350	0.1	1.114602
22.080017	0.1	1.121177
22.081683	0.1	1.124609
22.083350	0.1	1.124209
22.085017	0.1	1.121871
22.086683	0.1	1.120963
22.088350	0.1	1.123026
22.090017	0.1	1.127627
22.091683	0.1	1.134621
22.093350	0.1	1.143380
22.095017	0.1	1.151003
22.096683	0.1	1.154370
22.098350	0.1	1.153192
22.100017	0.1	1.149713
22.101683	0.1	1.146290
22.103350	0.1	1.144023
22.105017	0.1	1.142481
22.106683	0.1	1.140479
22.108350	0.1	1.137331
22.110017	0.1	1.132977
22.111683	0.1	1.127464
22.113350	0.1	1.120865
22.115017	0.1	1.113238
22.116683	0.1	1.104358
22.118350	0.1	1.094495
22.120017	0.1	1.085228
22.121683	0.1	1.078057
22.123350	0.1	1.073023
22.125017	0.1	1.069158
22.126683	0.1	1.065205
22.128350	0.1	1.060120
22.130017	0.1	1.053209
22.131683	0.1	1.044031
22.133350	0.1	1.033251
22.135017	0.1	1.022751
22.136683	0.1	1.013619
22.138350	0.1	1.004809
22.140017	0.1	0.994569
22.141683	0.1	0.983351
22.143350	0.1	0.974052
22.145017	0.1	0.968473
22.146683	0.1	0.965931
22.148350	0.1	0.965046
22.150017	0.1	0.964748
22.151683	0.1	0.964655
22.153350	0.1	0.965074
22.155017	0.1	0.965833
22.156683	0.1	0.966038
22.158350	0.1	0.965139
22.160017	0.1	0.963700
22.161683	0.1	0.962839
22.163350	0.1	0.962983
22.165017	0.1	0.963844
22.166683	0.1	0.965293
22.168350	0.1	0.967565
22.170017	0.1	0.971397
22.171683	0.1	0.977810
22.173350	0.1	0.987076
22.175017	0.1	0.997842
22.176683	0.1	1.008059
22.178350	0.1	1.017321
22.180017	0.1	1.027402
22.181683	0.1	1.040297
22.183350	0.1	1.056194
22.185017	0.1	1.073694
22.186683	0.1	1.091552
22.188350	0.1	1.109284
22.190017	0.1	1.126630
22.191683	0.1	1.143576
22.193350	0.1	1.160204
22.195017	0.1	1.176447
22.196683	0.1	1.192405
22.198350	0.1	1.208945
22.200017	0.1	1.227297
22.201683	0.1	1.247069
22.203350	0.1	1.266538
22.205017	0.1	1.285183
22.206683	0.1	1.303679
22.208350	0.1	1.322469
22.210017	0.1	1.341798
22.211683	0.1	1.361500
22.213350	0.1	1.380742
22.215017	0.1	1.399275
22.216683	0.1	1.417892
22.218350	0.1	1.437524
22.220017	0.1	1.458372
22.221683	0.1	1.479448
22.223350	0.1	1.499639
22.225017	0.1	1.518792
22.226683	0.1	1.536505
22.228350	0.1	1.551639
22.230017	0.1	1.563961
22.231683	0.1	1.573865
22.233350	0.1	1.581330
22.235017	0.1	1.587179
22.236683	0.1	1.593139
22.238350	0.1	1.599588
22.240017	0.1	1.604739
22.241683	0.1	1.606527
22.243350	0.1	1.604999
22.245017	0.1	1.602052
22.246683	0.1	1.598755
22.248350	0.1	1.594052
22.250017	0.1	1.586596
22.251683	0.1	1.577199
22.253350	0.1	1.568426
22.255017	0.1	1.561269
22.256683	0.1	1.553311
22.258350	0.1	1.541241
22.260017	0.1	1.523807
22.261683	0.1	1.501935
22.263350	0.1	1.477459
22.265017	0.1	1.452053
22.266683	0.1	1.427215
22.268350	0.1	1.404346
22.270017	0.1	1.383675
22.271683	0.1	1.364429
22.273350	0.1	1.345570
22.275017	0.1	1.325216
22.276683	0.1	1.301481
22.278350	0.1	1.274068
22.280017	0.1	1.244117
22.281683	0.1	1.213606
22.283350	0.1	1.184968
22.285017	0.1	1.160032
22.286683	0.1	1.139152
22.288350	0.1	1.121070
22.290017	0.1	1.103776
22.291683	0.1	1.086369
22.293350	0.1	1.069144
22.295017	0.1	1.051403
22.296683	0.1	1.031724
22.298350	0.1	1.010364
22.300017	0.1	0.989116
22.301683	0.1	0.969339
22.303350	0.1	0.950904
22.305017	0.1	0.932859
22.306683	0.1	0.914847
22.308350	0.1	0.897357
22.310017	0.1	0.881208
22.311683	0.1	0.867196
22.313350	0.1	0.855122
22.315017	0.1	0.843708
22.316683	0.1	0.832267
22.318350	0.1	0.821534
22.320017	0.1	0.812705
22.321683	0.1	0.806334
22.323350	0.1	0.802469
22.325017	0.1	0.800625
22.326683	0.1	0.799107
22.328350	0.1	0.796099
22.330017	0.1	0.791694
22.331683	0.1	0.787498
22.333350	0.1	0.784798
22.335017	0.1	0.784243
22.336683	0.1	0.785547
22.338350	0.1	0.786455
22.340017	0.1	0.784406
22.341683	0.1	0.780155
22.343350	0.1	0.777934
22.345017	0.1	0.781217
22.346683	0.1	0.789030
22.348350	0.1	0.797771
22.350017	0.1	0.805352
22.351683	0.1	0.812234
22.353350	0.1	0.819988
22.355017	0.1	0.829557
22.356683	0.1	0.840458
22.358350	0.1	0.851108
22.360017	0.1	0.859443
22.361683	0.1	0.864239
22.363350	0.1	0.865981
22.365017	0.1	0.865781
22.366683	0.1	0.864998
22.368350	0.1	0.865674
22.370017	0.1	0.869175
22.371683	0.1	0.874936
22.373350	0.1	0.881553
22.375017	0.1	0.888170
22.376683	0.1	0.894386
22.378350	0.1	0.900058
22.380017	0.1	0.905641
22.381683	0.1	0.912035
22.383350	0.1	0.919909
22.385017	0.1	0.928962
22.386683	0.1	0.938461
22.388350	0.1	0.948519
22.390017	0.1	0.959444
22.391683	0.1	0.971151
22.393350	0.1	0.983491
22.395017	0.1	0.995686
22.396683	0.1	1.006871
22.398350	0.1	1.017642
22.400017	0.1	1.029079
22.401683	0.1	1.040841
22.403350	0.1	1.051850
22.405017	0.1	1.062299
22.406683	0.1	1.073680
22.408350	0.1	1.086621
22.410017	0.1	1.100074
22.411683	0.1	1.112921
22.413350	0.1	1.125038
22.415017	0.1	1.136535
22.416683	0.1	1.146938
22.418350	0.1	1.156176
22.420017	0.1	1.165965
22.421683	0.1	1.178249
22.423350	0.1	1.192931
22.425017	0.1	1.209104
22.426683	0.1	1.226878
22.428350	0.1	1.246780
22.430017	0.1	1.268936
22.431683	0.1	1.293109
22.433350	0.1	1.318590
22.435017	0.1	1.344495
22.436683	0.1	1.370702
22.438350	0.1	1.398074
22.440017	0.1	1.426842
22.441683	0.1	1.455718
22.443350	0.1	1.483844
22.445017	0.1	1.512058
22.446683	0.1	1.541646
22.448350	0.1	1.573632
22.450017	0.1	1.608585
22.451683	0.1	1.645950
22.453350	0.1	1.684218
22.455017	0.1	1.722057
22.456683	0.1	1.759049
22.458350	0.1	1.796093
22.460017	0.1	1.834920
22.461683	0.1	1.876894
22.463350	0.1	1.922883
22.465017	0.1	1.973296
22.466683	0.1	2.027061
22.468350	0.1	2.081916
22.470017	0.1	2.136538
22.471683	0.1	2.191821
22.473350	0.1	2.249647
22.475017	0.1	2.310877
22.476683	0.1	2.375366
22.478350	0.1	2.442789
22.480017	0.1	2.512322
22.481683	0.1	2.583270
22.483350	0.1	2.656556
22.485017	0.1	2.733660
22.486683	0.1	2.814438
22.488350	0.1	2.897982
22.490017	0.1	2.985275
22.491683	0.1	3.078375
22.493350	0.1	3.177053
22.495017	0.1	3.278740
22.496683	0.1	3.381837
22.498350	0.1	3.487812
22.500017	0.1	3.599497
22.501683	0.1	3.717933
22.503350	0.1	3.842190
22.505017	0.1	3.971853
22.506683	0.1	4.107635
22.508350	0.1	4.249481
22.510017	0.1	4.396443
22.511683	0.1	4.548565
22.513350	0.1	4.706797
22.515017	0.1	4.871269
22.516683	0.1	5.040932
22.518350	0.1	5.214615
22.520017	0.1	5.392157
22.521683	0.1	5.574478
22.523350	0.1	5.763229
22.525017	0.1	5.960176
22.526683	0.1	6.164783
22.528350	0.1	6.373646
22.530017	0.1	6.583687
22.531683	0.1	6.794194
22.533350	0.1	7.006573
22.535017	0.1	7.222863
22.536683	0.1	7.443498
22.538350	0.1	7.667067
22.540017	0.1	7.891553
22.541683	0.1	8.114981
22.543350	0.1	8.335840
22.545017	0.1	8.552847
22.546683	0.1	8.764765
22.548350	0.1	8.971444
22.550017	0.1	9.173239
22.551683	0.1	9.368323
22.553350	0.1	9.552776
22.555017	0.1	9.723310
22.556683	0.1	9.878580
22.558350	0.1	10.018907
22.560017	0.1	10.145712
22.561683	0.1	10.261289
22.563350	0.1	10.367460
22.565017	0.1	10.463404
22.566683	0.1	10.545924
22.568350	0.1	10.611517
22.570017	0.1	10.657562
22.571683	0.1	10.682829
22.573350	0.1	10.687271
22.575017	0.1	10.671355
22.576683	0.1	10.636072
22.578350	0.1	10.582539
22.580017	0.1	10.511503
22.581683	0.1	10.424079
22.583350	0.1	10.321816
22.585017	0.1	10.205950
22.586683	0.1	10.077683
22.588350	0.1	9.937692
22.590017	0.1	9.785234
22.591683	0.1	9.619119
22.593350	0.1	9.438880
22.595017	0.1	9.245132
22.596683	0.1	9.039096
22.598350	0.1	8.821730
22.600017	0.1	8.594519
22.601683	0.1	8.360376
22.603350	0.1	8.122190
22.605017	0.1	7.881206
22.606683	0.1	7.637753
22.608350	0.1	7.392652
22.610017	0.1	7.147193
22.611683	0.1	6.902181
22.613350	0.1	6.658081
22.615017	0.1	6.415672
22.616683	0.1	6.175758
22.618350	0.1	5.938611
22.620017	0.1	5.704141
22.621683	0.1	5.472470
22.623350	0.1	5.244138
22.625017	0.1	5.019852
22.626683	0.1	4.800018
22.628350	0.1	4.585073
22.630017	0.1	4.376592
22.631683	0.1	4.176772
22.633350	0.1	3.986503
22.635017	0.1	3.804951
22.636683	0.1	3.630826
22.638350	0.1	3.463826
22.640017	0.1	3.304840
22.641683	0.1	3.154310
22.643350	0.1	3.010985
22.645017	0.1	2.873056
22.646683	0.1	2.740286
22.648350	0.1	2.614413
22.650017	0.1	2.497192
22.651683	0.1	2.388861
22.653350	0.1	2.288311
22.655017	0.1	2.194154
22.656683	0.1	2.106032
22.658350	0.1	2.025235
22.660017	0.1	1.953128
22.661683	0.1	1.888284
22.663350	0.1	1.826431
22.665017	0.1	1.764251
22.666683	0.1	1.702080
22.668350	0.1	1.642723
22.670017	0.1	1.589353
22.671683	0.1	1.544505
22.673350	0.1	1.508910
22.675017	0.1	1.480333
22.676683	0.1	1.454675
22.678350	0.1	1.429510
22.680017	0.1	1.405994
22.681683	0.1	1.386325
22.683350	0.1	1.370809
22.685017	0.1	1.357971
22.686683	0.1	1.345905
22.688350	0.1	1.333705
22.690017	0.1	1.322357
22.691683	0.1	1.313919
22.693350	0.1	1.309975
22.695017	0.1	1.311037
22.696683	0.1	1.316587
22.698350	0.1	1.325137
22.700017	0.1	1.334487
22.701683	0.1	1.343214
22.703350	0.1	1.352062
22.705017	0.1	1.362781
22.706683	0.1	1.375522
22.708350	0.1	1.388923
22.710017	0.1	1.402441
22.711683	0.1	1.416663
22.713350	0.1	1.431806
22.715017	0.1	1.447359
22.716683	0.1	1.462800
22.718350	0.1	1.478172
22.720017	0.1	1.493711
22.721683	0.1	1.509092
22.723350	0.1	1.523476
22.725017	0.1	1.536710
22.726683	0.1	1.549795
22.728350	0.1	1.563667
22.730017	0.1	1.578331
22.731683	0.1	1.592743
22.733350	0.1	1.604855
22.735017	0.1	1.612804
22.736683	0.1	1.616408
22.738350	0.1	1.617447
22.740017	0.1	1.618867
22.741683	0.1	1.623100
22.743350	0.1	1.630681
22.745017	0.1	1.640529
22.746683	0.1	1.650923
22.748350	0.1	1.660315
22.750017	0.1	1.667934
22.751683	0.1	1.673475
22.753350	0.1	1.676814
22.755017	0.1	1.677871
22.756683	0.1	1.675752
22.758350	0.1	1.668986
22.760017	0.1	1.657167
22.761683	0.1	1.640865
22.763350	0.1	1.620580
22.765017	0.1	1.597456
22.766683	0.1	1.574093
22.768350	0.1	1.553176
22.770017	0.1	1.535071
22.771683	0.1	1.517674
22.773350	0.1	1.498736
22.775017	0.1	1.477068
22.776683	0.1	1.452132
22.778350	0.1	1.424761
22.780017	0.1	1.397398
22.781683	0.1	1.372104
22.783350	0.1	1.348816
22.785017	0.1	1.325840
22.786683	0.1	1.302152
22.788350	0.1	1.278543
22.790017	0.1	1.255739
22.791683	0.1	1.233253
22.793350	0.1	1.210505
22.795017	0.1	1.187068
22.796683	0.1	1.161662
22.798350	0.1	1.132800
22.800017	0.1	1.100893
22.801683	0.1	1.068395
22.803350	0.1	1.037545
22.805017	0.1	1.009055
22.806683	0.1	0.982732
22.808350	0.1	0.958610
22.810017	0.1	0.937199
22.811683	0.1	0.918331
22.813350	0.1	0.900975
22.815017	0.1	0.884859
22.816683	0.1	0.870903
22.818350	0.1	0.859592
22.820017	0.1	0.849874
22.821683	0.1	0.839792
22.823350	0.1	0.828165
22.825017	0.1	0.815261
22.826683	0.1	0.801776
22.828350	0.1	0.788197
22.830017	0.1	0.774967
22.831683	0.1	0.762353
22.833350	0.1	0.750110
22.835017	0.1	0.737826
22.836683	0.1	0.725691
22.838350	0.1	0.714809
22.840017	0.1	0.706865
22.841683	0.1	0.703190
22.843350	0.1	0.703596
22.845017	0.1	0.706040
22.846683	0.1	0.707502
22.848350	0.1	0.706045
22.850017	0.1	0.701784
22.851683	0.1	0.695409
22.853350	0.1	0.687055
22.855017	0.1	0.676564
22.856683	0.1	0.664149
22.858350	0.1	0.651469
22.860017	0.1	0.641518
22.861683	0.1	0.636228
22.863350	0.1	0.635069
22.865017	0.1	0.636526
22.866683	0.1	0.639474
22.868350	0.1	0.643106
22.870017	0.1	0.646873
22.871683	0.1	0.650124
22.873350	0.1	0.651795
22.875017	0.1	0.651460
22.876683	0.1	0.649886
22.878350	0.1	0.647991
22.880017	0.1	0.646380
22.881683	0.1	0.645579
22.883350	0.1	0.645700
22.885017	0.1	0.646780
22.886683	0.1	0.649448
22.888350	0.1	0.653714
22.890017	0.1	0.657588
22.891683	0.1	0.658743
22.893350	0.1	0.656457
22.895017	0.1	0.651563
22.896683	0.1	0.646166
22.898350	0.1	0.642734
22.900017	0.1	0.642207
22.901683	0.1	0.643763
22.903350	0.1	0.646147
22.905017	0.1	0.648289
22.906683	0.1	0.649523
22.908350	0.1	0.650226
22.910017	0.1	0.651679
22.911683	0.1	0.654575
22.913350	0.1	0.658385
22.915017	0.1	0.661942
22.916683	0.1	0.664019
22.918350	0.1	0.664373
22.920017	0.1	0.664326
22.921683	0.1	0.665095
22.923350	0.1	0.666101
22.925017	0.1	0.666133
22.926683	0.1	0.665672
22.928350	0.1	0.666571
22.930017	0.1	0.669616
22.931683	0.1	0.673532
22.933350	0.1	0.676606
22.935017	0.1	0.678338
22.936683	0.1	0.679060
22.938350	0.1	0.679027
22.940017	0.1	0.678655
22.941683	0.1	0.679018
22.943350	0.1	0.681304
22.945017	0.1	0.685509
22.946683	0.1	0.689807
22.948350	0.1	0.691987
22.950017	0.1	0.691591
22.951683	0.1	0.689984
22.953350	0.1	0.688843
22.955017	0.1	0.689183
22.956683	0.1	0.691190
22.958350	0.1	0.694781
22.960017	0.1	0.699833
22.961683	0.1	0.705691
22.963350	0.1	0.711451
22.965017	0.1	0.716620
22.966683	0.1	0.720844
22.968350	0.1	0.723563
22.970017	0.1	0.724760
22.971683	0.1	0.725430
22.973350	0.1	0.726678
22.975017	0.1	0.729002
22.976683	0.1	0.732359
22.978350	0.1	0.736048
22.980017	0.1	0.739079
22.981683	0.1	0.740942
22.983350	0.1	0.742087
22.985017	0.1	0.743680
22.986683	0.1	0.747084
22.988350	0.1	0.753705
22.990017	0.1	0.763740
22.991683	0.1	0.775163
22.993350	0.1	0.785557
22.995017	0.1	0.794115
22.996683	0.1	0.801589
22.998350	0.1	0.809296
23.000017	0.1	0.817580
23.001683	0.1	0.825077
23.003350	0.1	0.830647
23.005017	0.1	0.835056
23.006683	0.1	0.840249
23.008350	0.1	0.847797
23.010017	0.1	0.857865
23.011683	0.1	0.869348
23.013350	0.1	0.880877
23.015017	0.1	0.891951
23.016683	0.1	0.903639
23.018350	0.1	0.917013
23.020017	0.1	0.930857
23.021683	0.1	0.942689
23.023350	0.1	0.951448
23.025017	0.1	0.958107
23.026683	0.1	0.964575
23.028350	0.1	0.972161
23.030017	0.1	0.980916
23.031683	0.1	0.990289
23.033350	0.1	0.999309
23.035017	0.1	1.006625
23.036683	0.1	1.011644
23.038350	0.1	1.015291
23.040017	0.1	1.019128
23.041683	0.1	1.023854
23.043350	0.1	1.029177
23.045017	0.1	1.035249
23.046683	0.1	1.042928
23.048350	0.1	1.052264
23.050017	0.1	1.062243
23.051683	0.1	1.071570
23.053350	0.1	1.079133
23.055017	0.1	1.084362
23.056683	0.1	1.087142
23.058350	0.1	1.087808
23.060017	0.1	1.086462
23.061683	0.1	1.082052
23.063350	0.1	1.073740
23.065017	0.1	1.062849
23.066683	0.1	1.051775
23.068350	0.1	1.041619
23.070017	0.1	1.031444
23.071683	0.1	1.019677
23.073350	0.1	1.006522
23.075017	0.1	0.994178
23.076683	0.1	0.984208
23.078350	0.1	0.976245
23.080017	0.1	0.969018
23.081683	0.1	0.961013
23.083350	0.1	0.950918
23.085017	0.1	0.938261
23.086683	0.1	0.923756
23.088350	0.1	0.909241
23.090017	0.1	0.896333
23.091683	0.1	0.885529
23.093350	0.1	0.876896
23.095017	0.1	0.870265
23.096683	0.1	0.864496
23.098350	0.1	0.857469
23.100017	0.1	0.847108
23.101683	0.1	0.832621
23.103350	0.1	0.814986
23.105017	0.1	0.795862
23.106683	0.1	0.776518
23.108350	0.1	0.758450
23.110017	0.1	0.743750
23.111683	0.1	0.733659
23.113350	0.1	0.727526
23.115017	0.1	0.723628
23.116683	0.1	0.720676
23.118350	0.1	0.718040
23.120017	0.1	0.714795
23.121683	0.1	0.709649
23.123350	0.1	0.701975
23.125017	0.1	0.692061
23.126683	0.1	0.681267
23.128350	0.1	0.672289
23.130017	0.1	0.667232
23.131683	0.1	0.664932
23.133350	0.1	0.662012
23.135017	0.1	0.656717
23.136683	0.1	0.650194
23.138350	0.1	0.644182
23.140017	0.1	0.639441
23.141683	0.1	0.636433
23.143350	0.1	0.635502
23.145017	0.1	0.635698
23.146683	0.1	0.635097
23.148350	0.1	0.632727
23.150017	0.1	0.629183
23.151683	0.1	0.625793
23.153350	0.1	0.623534
23.155017	0.1	0.622477
23.156683	0.1	0.622133
23.158350	0.1	0.621970
23.160017	0.1	0.621853
23.161683	0.1	0.622431
23.163350	0.1	0.624475
23.165017	0.1	0.627558
23.166683	0.1	0.630040
23.168350	0.1	0.630249
23.170017	0.1	0.627539
23.171683	0.1	0.622678
23.173350	0.1	0.617532
23.175017	0.1	0.614072
23.176683	0.1	0.612712
23.178350	0.1	0.611721
23.180017	0.1	0.609430
23.181683	0.1	0.606133
23.183350	0.1	0.603213
23.185017	0.1	0.601825
23.186683	0.1	0.602426
23.188350	0.1	0.604731
23.190017	0.1	0.607893
23.191683	0.1	0.610575
23.193350	0.1	0.611437
23.195017	0.1	0.609960
23.196683	0.1	0.606189
23.198350	0.1	0.600633
23.200017	0.1	0.594668
23.201683	0.1	0.589737
23.203350	0.1	0.586519
23.205017	0.1	0.585136
23.206683	0.1	0.585774
23.208350	0.1	0.589257
23.210017	0.1	0.595949
23.211683	0.1	0.603977
23.213350	0.1	0.609998
23.215017	0.1	0.611618
23.216683	0.1	0.608433
23.218350	0.1	0.601672
23.220017	0.1	0.593518
23.221683	0.1	0.585946
23.223350	0.1	0.580023
23.225017	0.1	0.576298
23.226683	0.1	0.574416
23.228350	0.1	0.572870
23.230017	0.1	0.571064
23.231683	0.1	0.570407
23.233350	0.1	0.572228
23.235017	0.1	0.575818
23.236683	0.1	0.579418
23.238350	0.1	0.582817
23.240017	0.1	0.587450
23.241683	0.1	0.593904
23.243350	0.1	0.600703
23.245017	0.1	0.605532
23.246683	0.1	0.607222
23.248350	0.1	0.606193
23.250017	0.1	0.603646
23.251683	0.1	0.601201
23.253350	0.1	0.600112
23.255017	0.1	0.600107
23.256683	0.1	0.599781
23.258350	0.1	0.597937
23.260017	0.1	0.594533
23.261683	0.1	0.590496
23.263350	0.1	0.586757
23.265017	0.1	0.583986
23.266683	0.1	0.582626
23.268350	0.1	0.582435
23.270017	0.1	0.582305
23.271683	0.1	0.581173
23.273350	0.1	0.578994
23.275017	0.1	0.576549
23.276683	0.1	0.574789
23.278350	0.1	0.574645
23.280017	0.1	0.576791
23.281683	0.1	0.581136
23.283350	0.1	0.587087
23.285017	0.1	0.593802
23.286683	0.1	0.599856
23.288350	0.1	0.603748
23.290017	0.1	0.604903
23.291683	0.1	0.603818
23.293350	0.1	0.601439
23.295017	0.1	0.599036
23.296683	0.1	0.598095
23.298350	0.1	0.599059
23.300017	0.1	0.600731
23.301683	0.1	0.601388
23.303350	0.1	0.600698
23.305017	0.1	0.600340
23.306683	0.1	0.602095
23.308350	0.1	0.605998
23.310017	0.1	0.610328
23.311683	0.1	0.612270
23.313350	0.1	0.609825
23.315017	0.1	0.603795
23.316683	0.1	0.596982
23.318350	0.1	0.592400
23.320017	0.1	0.592270
23.321683	0.1	0.596722
23.323350	0.1	0.603572
23.325017	0.1	0.609718
23.326683	0.1	0.612717
23.328350	0.1	0.611781
23.330017	0.1	0.607353
23.331683	0.1	0.600130
23.333350	0.1	0.591604
23.335017	0.1	0.584470
23.336683	0.1	0.581220
23.338350	0.1	0.582500
23.340017	0.1	0.586850
23.341683	0.1	0.591883
23.343350	0.1	0.595832
23.345017	0.1	0.598202
23.346683	0.1	0.599641
23.348350	0.1	0.601029
23.350017	0.1	0.602701
23.351683	0.1	0.604615
23.353350	0.1	0.607171
23.355017	0.1	0.610691
23.356683	0.1	0.613760
23.358350	0.1	0.613937
23.360017	0.1	0.611003
23.361683	0.1	0.607418
23.363350	0.1	0.605481
23.365017	0.1	0.605844
23.366683	0.1	0.608210
23.368350	0.1	0.611511
23.370017	0.1	0.614077
23.371683	0.1	0.615432
23.373350	0.1	0.617122
23.375017	0.1	0.620172
23.376683	0.1	0.623264
23.378350	0.1	0.624321
23.380017	0.1	0.622175
23.381683	0.1	0.617099
23.383350	0.1	0.611460
23.385017	0.1	0.608666
23.386683	0.1	0.610375
23.388350	0.1	0.615134
23.390017	0.1	0.620037
23.391683	0.1	0.623297
23.393350	0.1	0.625281
23.395017	0.1	0.627819
23.396683	0.1	0.632568
23.398350	0.1	0.639176
23.400017	0.1	0.645225
23.401683	0.1	0.648987
23.403350	0.1	0.650580
23.405017	0.1	0.650664
23.406683	0.1	0.650277
23.408350	0.1	0.650450
23.410017	0.1	0.651078
23.411683	0.1	0.651670
23.413350	0.1	0.652382
23.415017	0.1	0.653407
23.416683	0.1	0.654175
23.418350	0.1	0.653928
23.420017	0.1	0.653057
23.421683	0.1	0.653006
23.423350	0.1	0.654552
23.425017	0.1	0.657463
23.426683	0.1	0.661425
23.428350	0.1	0.666101
23.430017	0.1	0.670790
23.431683	0.1	0.674459
23.433350	0.1	0.675982
23.435017	0.1	0.675339
23.436683	0.1	0.674138
23.438350	0.1	0.673714
23.440017	0.1	0.673789
23.441683	0.1	0.674166
23.443350	0.1	0.675716
23.445017	0.1	0.678333
23.446683	0.1	0.680243
23.448350	0.1	0.680066
23.450017	0.1	0.678170
23.451683	0.1	0.676210
23.453350	0.1	0.675484
23.455017	0.1	0.676061
23.456683	0.1	0.677919
23.458350	0.1	0.681523
23.460017	0.1	0.686524
23.461683	0.1	0.690906
23.463350	0.1	0.692061
23.465017	0.1	0.689086
23.466683	0.1	0.683940
23.468350	0.1	0.680033
23.470017	0.1	0.679395
23.471683	0.1	0.681039
23.473350	0.1	0.682184
23.475017	0.1	0.680629
23.476683	0.1	0.675460
23.478350	0.1	0.666701
23.480017	0.1	0.655823
23.481683	0.1	0.646058
23.483350	0.1	0.641416
23.485017	0.1	0.644508
23.486683	0.1	0.654240
23.488350	0.1	0.665984
23.490017	0.1	0.674655
23.491683	0.1	0.677300
23.493350	0.1	0.673914
23.495017	0.1	0.666687
23.496683	0.1	0.658152
23.498350	0.1	0.650310
23.500017	0.1	0.645174
23.501683	0.1	0.644331
23.503350	0.1	0.646934
23.505017	0.1	0.650035
23.506683	0.1	0.651972
23.508350	0.1	0.653518
23.510017	0.1	0.655595
23.511683	0.1	0.657877
23.513350	0.1	0.660000
23.515017	0.1	0.662622
23.516683	0.1	0.666697
23.518350	0.1	0.672364
23.520017	0.1	0.678767
23.521683	0.1	0.684583
23.523350	0.1	0.689100
23.525017	0.1	0.692303
23.526683	0.1	0.693998
23.528350	0.1	0.694352
23.530017	0.1	0.694687
23.531683	0.1	0.696457
23.533350	0.1	0.700504
23.535017	0.1	0.706878
23.536683	0.1	0.714492
23.538350	0.1	0.722096
23.540017	0.1	0.728737
23.541683	0.1	0.732644
23.543350	0.1	0.732578
23.545017	0.1	0.730059
23.546683	0.1	0.728229
23.548350	0.1	0.729654
23.550017	0.1	0.735465
23.551683	0.1	0.744853
23.553350	0.1	0.755889
23.555017	0.1	0.767531
23.556683	0.1	0.780057
23.558350	0.1	0.793766
23.560017	0.1	0.807894
23.561683	0.1	0.821087
23.563350	0.1	0.833059
23.565017	0.1	0.844253
23.566683	0.1	0.854395
23.568350	0.1	0.863764
23.570017	0.1	0.874312
23.571683	0.1	0.887788
23.573350	0.1	0.904305
23.575017	0.1	0.922889
23.576683	0.1	0.942550
23.578350	0.1	0.962941
23.580017	0.1	0.983765
23.581683	0.1	1.004408
23.583350	0.1	1.025116
23.585017	0.1	1.047365
23.586683	0.1	1.072595
23.588350	0.1	1.100991
23.590017	0.1	1.131240
23.591683	0.1	1.161690
23.593350	0.1	1.191855
23.595017	0.1	1.222398
23.596683	0.1	1.254124
23.598350	0.1	1.287512
23.600017	0.1	1.322459
23.601683	0.1	1.358716
23.603350	0.1	1.396630
23.605017	0.1	1.436523
23.606683	0.1	1.477846
23.608350	0.1	1.519499
23.610017	0.1	1.561041
23.611683	0.1	1.604003
23.613350	0.1	1.650765
23.615017	0.1	1.702267
23.616683	0.1	1.757983
23.618350	0.1	1.816782
23.620017	0.1	1.876899
23.621683	0.1	1.936369
23.623350	0.1	1.994153
23.625017	0.1	2.050805
23.626683	0.1	2.108072
23.628350	0.1	2.167909
23.630017	0.1	2.231747
23.631683	0.1	2.300180
23.633350	0.1	2.372526
23.635017	0.1	2.446654
23.636683	0.1	2.520527
23.638350	0.1	2.594185
23.640017	0.1	2.669175
23.641683	0.1	2.747085
23.643350	0.1	2.829293
23.645017	0.1	2.917033
23.646683	0.1	3.010933
23.648350	0.1	3.110431
23.650017	0.1	3.213915
23.651683	0.1	3.320160
23.653350	0.1	3.429442
23.655017	0.1	3.542653
23.656683	0.1	3.659655
23.658350	0.1	3.779018
23.660017	0.1	3.899285
23.661683	0.1	4.020412
23.663350	0.1	4.144367
23.665017	0.1	4.274361
23.666683	0.1	4.412737
23.668350	0.1	4.559169
23.670017	0.1	4.711580
23.671683	0.1	4.868861
23.673350	0.1	5.031987
23.675017	0.1	5.202666
23.676683	0.1	5.381405
23.678350	0.1	5.567456
23.680017	0.1	5.759858
23.681683	0.1	5.957601
23.683350	0.1	6.159768
23.685017	0.1	6.366461
23.686683	0.1	6.578537
23.688350	0.1	6.796191
23.690017	0.1	7.018922
23.691683	0.1	7.246831
23.693350	0.1	7.480499
23.695017	0.1	7.719281
23.696683	0.1	7.960680
23.698350	0.1	8.201115
23.700017	0.1	8.437727
23.701683	0.1	8.670189
23.703350	0.1	8.900412
23.705017	0.1	9.130323
23.706683	0.1	9.359978
23.708350	0.1	9.587174
23.710017	0.1	9.808508
23.711683	0.1	10.020952
23.713350	0.1	10.222518
23.715017	0.1	10.412261
23.716683	0.1	10.590325
23.718350	0.1	10.756860
23.720017	0.1	10.910546
23.721683	0.1	11.048997
23.723350	0.1	11.170325
23.725017	0.1	11.274088
23.726683	0.1	11.360669
23.728350	0.1	11.429880
23.730017	0.1	11.481019
23.731683	0.1	11.514053
23.733350	0.1	11.529648
23.735017	0.1	11.527794
23.736683	0.1	11.507357
23.738350	0.1	11.467091
23.740017	0.1	11.406322
23.741683	0.1	11.325055
23.743350	0.1	11.223629
23.745017	0.1	11.102222
23.746683	0.1	10.962328
23.748350	0.1	10.807412
23.750017	0.1	10.639862
23.751683	0.1	10.459591
23.753350	0.1	10.266108
23.755017	0.1	10.059746
23.756683	0.1	9.841225
23.758350	0.1	9.611566
23.760017	0.1	9.372435
23.761683	0.1	9.125951
23.763350	0.1	8.873697
23.765017	0.1	8.616569
23.766683	0.1	8.355817
23.768350	0.1	8.093165
23.770017	0.1	7.829736
23.771683	0.1	7.565408
23.773350	0.1	7.299664
23.775017	0.1	7.033390
23.776683	0.1	6.769407
23.778350	0.1	6.510010
23.780017	0.1	6.254772
23.781683	0.1	6.002658
23.783350	0.1	5.754782
23.785017	0.1	5.512708
23.786683	0.1	5.275859
23.788350	0.1	5.042646
23.790017	0.1	4.813061
23.791683	0.1	4.588701
23.793350	0.1	4.371838
23.795017	0.1	4.164740
23.796683	0.1	3.968086
23.798350	0.1	3.780425
23.800017	0.1	3.600228
23.801683	0.1	3.427505
23.803350	0.1	3.262945
23.805017	0.1	3.106385
23.806683	0.1	2.957103
23.808350	0.1	2.814676
23.810017	0.1	2.678954
23.811683	0.1	2.550343
23.813350	0.1	2.429471
23.815017	0.1	2.316041
23.816683	0.1	2.209051
23.818350	0.1	2.107541
23.820017	0.1	2.010469
23.821683	0.1	1.916997
23.823350	0.1	1.827334
23.825017	0.1	1.742602
23.826683	0.1	1.663817
23.828350	0.1	1.591574
23.830017	0.1	1.526340
23.831683	0.1	1.468211
23.833350	0.1	1.416556
23.835017	0.1	1.369980
23.836683	0.1	1.326548
23.838350	0.1	1.284680
23.840017	0.1	1.243870
23.841683	0.1	1.204084
23.843350	0.1	1.165173
23.845017	0.1	1.127683
23.846683	0.1	1.093224
23.848350	0.1	1.063123
23.850017	0.1	1.037703
23.851683	0.1	1.016511
23.853350	0.1	0.997921
23.855017	0.1	0.979877
23.856683	0.1	0.962303
23.858350	0.1	0.946205
23.860017	0.1	0.931066
23.861683	0.1	0.916058
23.863350	0.1	0.902065
23.865017	0.1	0.890489
23.866683	0.1	0.881110
23.868350	0.1	0.872076
23.870017	0.1	0.861771
23.871683	0.1	0.850321
23.873350	0.1	0.838819
23.875017	0.1	0.827839
23.876683	0.1	0.817655
23.878350	0.1	0.808942
23.880017	0.1	0.802758
23.881683	0.1	0.800029
23.883350	0.1	0.800798
23.885017	0.1	0.803652
23.886683	0.1	0.805836
23.888350	0.1	0.804546
23.890017	0.1	0.798749
23.891683	0.1	0.789552
23.893350	0.1	0.779037
23.895017	0.1	0.769449
23.896683	0.1	0.762432
23.898350	0.1	0.758246
23.900017	0.1	0.756611
23.901683	0.1	0.757212
23.903350	0.1	0.758516
23.905017	0.1	0.758255
23.906683	0.1	0.755317
23.908350	0.1	0.750292
23.910017	0.1	0.745235
23.911683	0.1	0.742073
23.913350	0.1	0.740294
23.915017	0.1	0.737864
23.916683	0.1	0.734380
23.918350	0.1	0.731084
23.920017	0.1	0.728006
23.921683	0.1	0.723773
23.923350	0.1	0.717775
23.925017	0.1	0.710529
23.926683	0.1	0.703037
23.928350	0.1	0.696527
23.930017	0.1	0.691256
23.931683	0.1	0.686529
23.933350	0.1	0.682608
23.935017	0.1	0.680638
23.936683	0.1	0.680955
23.938350	0.1	0.682659
23.940017	0.1	0.684387
23.941683	0.1	0.684722
23.943350	0.1	0.682753
23.945017	0.1	0.678548
23.946683	0.1	0.672471
23.948350	0.1	0.664853
23.950017	0.1	0.656834
23.951683	0.1	0.650068
23.953350	0.1	0.645625
23.955017	0.1	0.643842
23.956683	0.1	0.644438
23.958350	0.1	0.646515
23.960017	0.1	0.648899
23.961683	0.1	0.650124
23.963350	0.1	0.648387
23.965017	0.1	0.642720
23.966683	0.1	0.633858
23.968350	0.1	0.623604
23.970017	0.1	0.614664
23.971683	0.1	0.610328
23.973350	0.1	0.611586
23.975017	0.1	0.615637
23.976683	0.1	0.619111
23.978350	0.1	0.620941
23.980017	0.1	0.621276
23.981683	0.1	0.619777
23.983350	0.1	0.615981
23.985017	0.1	0.610678
23.986683	0.1	0.606044
23.988350	0.1	0.603991
23.990017	0.1	0.604284
23.991683	0.1	0.604959
23.993350	0.1	0.604284
23.995017	0.1	0.601979
23.996683	0.1	0.599436
23.998350	0.1	0.598766
24.000017	0.1	0.600652
24.001683	0.1	0.603283
24.003350	0.1	0.604051
24.005017	0.1	0.601956
24.006683	0.1	0.597974
24.008350	0.1	0.593974
24.010017	0.1	0.591115
24.011683	0.1	0.588726
24.013350	0.1	0.585560
24.015017	0.1	0.581942
24.016683	0.1	0.579734
24.018350	0.1	0.579911
24.020017	0.1	0.581173
24.021683	0.1	0.581830
24.023350	0.1	0.581774
24.025017	0.1	0.581811
24.026683	0.1	0.582156
24.028350	0.1	0.582435
24.030017	0.1	0.582640
24.031683	0.1	0.583110
24.033350	0.1	0.583539
24.035017	0.1	0.583078
24.036683	0.1	0.581495
24.038350	0.1	0.579716
24.040017	0.1	0.579250
24.041683	0.1	0.580857
24.043350	0.1	0.584321
24.045017	0.1	0.589350
24.046683	0.1	0.595609
24.048350	0.1	0.602058
24.050017	0.1	0.607232
24.051683	0.1	0.610100
24.053350	0.1	0.609932
24.055017	0.1	0.606286
24.056683	0.1	0.600335
24.058350	0.1	0.595138
24.060017	0.1	0.593718
24.061683	0.1	0.596810
24.063350	0.1	0.602449
24.065017	0.1	0.607702
24.066683	0.1	0.610664
24.068350	0.1	0.611516
24.070017	0.1	0.612028
24.071683	0.1	0.612922
24.073350	0.1	0.612671
24.075017	0.1	0.610803
24.076683	0.1	0.609490
24.078350	0.1	0.610803
24.080017	0.1	0.615255
24.081683	0.1	0.622291
24.083350	0.1	0.630519
24.085017	0.1	0.638491
24.086683	0.1	0.645267
24.088350	0.1	0.649989
24.090017	0.1	0.652289
24.091683	0.1	0.652838
24.093350	0.1	0.652596
24.095017	0.1	0.652475
24.096683	0.1	0.653761
24.098350	0.1	0.657183
24.100017	0.1	0.661826
24.101683	0.1	0.665393
24.103350	0.1	0.665556
24.105017	0.1	0.662217
24.106683	0.1	0.658729
24.108350	0.1	0.658943
24.110017	0.1	0.662920
24.111683	0.1	0.667665
24.113350	0.1	0.671623
24.115017	0.1	0.675493
24.116683	0.1	0.679675
24.118350	0.1	0.683726
24.120017	0.1	0.687572
24.121683	0.1	0.691679
24.123350	0.1	0.696136
24.125017	0.1	0.700383
24.126683	0.1	0.703717
24.128350	0.1	0.705644
24.130017	0.1	0.706119
24.131683	0.1	0.706129
24.133350	0.1	0.707838
24.135017	0.1	0.712732
24.136683	0.1	0.719265
24.138350	0.1	0.723973
24.140017	0.1	0.724881
24.141683	0.1	0.722348
24.143350	0.1	0.717831
24.145017	0.1	0.713193
24.146683	0.1	0.709635
24.148350	0.1	0.707032
24.150017	0.1	0.704895
24.151683	0.1	0.703367
24.153350	0.1	0.702846
24.155017	0.1	0.703265
24.156683	0.1	0.704406
24.158350	0.1	0.706241
24.160017	0.1	0.708615
24.161683	0.1	0.710958
24.163350	0.1	0.712029
24.165017	0.1	0.710883
24.166683	0.1	0.709058
24.168350	0.1	0.709775
24.170017	0.1	0.714259
24.171683	0.1	0.720918
24.173350	0.1	0.727228
24.175017	0.1	0.731060
24.176683	0.1	0.731903
24.178350	0.1	0.731344
24.180017	0.1	0.731447
24.181683	0.1	0.733542
24.183350	0.1	0.738390
24.185017	0.1	0.746124
24.186683	0.1	0.756350
24.188350	0.1	0.768346
24.190017	0.1	0.780630
24.191683	0.1	0.791033
24.193350	0.1	0.798344
24.195017	0.1	0.803154
24.196683	0.1	0.806707
24.198350	0.1	0.809715
24.200017	0.1	0.812323
24.201683	0.1	0.814805
24.203350	0.1	0.817943
24.205017	0.1	0.822367
24.206683	0.1	0.828421
24.208350	0.1	0.836775
24.210017	0.1	0.846949
24.211683	0.1	0.856058
24.213350	0.1	0.861594
24.215017	0.1	0.864076
24.216683	0.1	0.865930
24.218350	0.1	0.869343
24.220017	0.1	0.874936
24.221683	0.1	0.881716
24.223350	0.1	0.888398
24.225017	0.1	0.894433
24.226683	0.1	0.899844
24.228350	0.1	0.905269
24.230017	0.1	0.911523
24.231683	0.1	0.917837
24.233350	0.1	0.922377
24.235017	0.1	0.924906
24.236683	0.1	0.926317
24.238350	0.1	0.926969
24.240017	0.1	0.927546
24.241683	0.1	0.928887
24.243350	0.1	0.930321
24.245017	0.1	0.930023
24.246683	0.1	0.927201
24.248350	0.1	0.923555
24.250017	0.1	0.922089
24.251683	0.1	0.923844
24.253350	0.1	0.926880
24.255017	0.1	0.929292
24.256683	0.1	0.931402
24.258350	0.1	0.934377
24.260017	0.1	0.938354
24.261683	0.1	0.941665
24.263350	0.1	0.941604
24.265017	0.1	0.936850
24.266683	0.1	0.928272
24.268350	0.1	0.917134
24.270017	0.1	0.904459
24.271683	0.1	0.891783
24.273350	0.1	0.880519
24.275017	0.1	0.871178
24.276683	0.1	0.863778
24.278350	0.1	0.857869
24.280017	0.1	0.852095
24.281683	0.1	0.844928
24.283350	0.1	0.835988
24.285017	0.1	0.826088
24.286683	0.1	0.815825
24.288350	0.1	0.804518
24.290017	0.1	0.790926
24.291683	0.1	0.775005
24.293350	0.1	0.758134
24.295017	0.1	0.741803
24.296683	0.1	0.727186
24.298350	0.1	0.715391
24.300017	0.1	0.707028
24.301683	0.1	0.701742
24.303350	0.1	0.698217
24.305017	0.1	0.694110
24.306683	0.1	0.687083
24.308350	0.1	0.676839
24.310017	0.1	0.665155
24.311683	0.1	0.653951
24.313350	0.1	0.644210
24.315017	0.1	0.635851
24.316683	0.1	0.628163
24.318350	0.1	0.620261
24.320017	0.1	0.611506
24.321683	0.1	0.602631
24.323350	0.1	0.595311
24.325017	0.1	0.589713
24.326683	0.1	0.584573
24.328350	0.1	0.579292
24.330017	0.1	0.573830
24.331683	0.1	0.568195
24.333350	0.1	0.562980
24.335017	0.1	0.558463
24.336683	0.1	0.553746
24.338350	0.1	0.548116
24.340017	0.1	0.542076
24.341683	0.1	0.536786
24.343350	0.1	0.533550
24.345017	0.1	0.533452
24.346683	0.1	0.536032
24.348350	0.1	0.539361
24.350017	0.1	0.541988
24.351683	0.1	0.543403
24.353350	0.1	0.543292
24.355017	0.1	0.542225
24.356683	0.1	0.541694
24.358350	0.1	0.542533
24.360017	0.1	0.544139
24.361683	0.1	0.545150
24.363350	0.1	0.544586
24.365017	0.1	0.542877
24.366683	0.1	0.541355
24.368350	0.1	0.540717
24.370017	0.1	0.540521
24.371683	0.1	0.539874
24.373350	0.1	0.537829
24.375017	0.1	0.534258
24.376683	0.1	0.530719
24.378350	0.1	0.529089
24.380017	0.1	0.529545
24.381683	0.1	0.530705
24.383350	0.1	0.531022
24.385017	0.1	0.529620
24.386683	0.1	0.526370
24.388350	0.1	0.522011
24.390017	0.1	0.518113
24.391683	0.1	0.515799
24.393350	0.1	0.514770
24.395017	0.1	0.514560
24.396683	0.1	0.515650
24.398350	0.1	0.518011
24.400017	0.1	0.520125
24.401683	0.1	0.520595
24.403350	0.1	0.519566
24.405017	0.1	0.518137
24.406683	0.1	0.517224
24.408350	0.1	0.517094
24.410017	0.1	0.517857
24.411683	0.1	0.519762
24.413350	0.1	0.522411
24.415017	0.1	0.524558
24.416683	0.1	0.525508
24.418350	0.1	0.525843
24.420017	0.1	0.526253
24.421683	0.1	0.526728
24.423350	0.1	0.526677
24.425017	0.1	0.525741
24.426683	0.1	0.524609
24.428350	0.1	0.523799
24.430017	0.1	0.522807
24.431683	0.1	0.521364
24.433350	0.1	0.519371
24.435017	0.1	0.516553
24.436683	0.1	0.513722
24.438350	0.1	0.513010
24.440017	0.1	0.516381
24.441683	0.1	0.523906
24.443350	0.1	0.533229
24.445017	0.1	0.541327
24.446683	0.1	0.546337
24.448350	0.1	0.547701
24.450017	0.1	0.545983
24.451683	0.1	0.543054
24.453350	0.1	0.541229
24.455017	0.1	0.541792
24.456683	0.1	0.544372
24.458350	0.1	0.546635
24.460017	0.1	0.545573
24.461683	0.1	0.540954
24.463350	0.1	0.535906
24.465017	0.1	0.532814
24.466683	0.1	0.530696
24.468350	0.1	0.527566
24.470017	0.1	0.523464
24.471683	0.1	0.520363
24.473350	0.1	0.519878
24.475017	0.1	0.521340
24.476683	0.1	0.523170
24.478350	0.1	0.525285
24.480017	0.1	0.527995
24.481683	0.1	0.530630
24.483350	0.1	0.532819
24.485017	0.1	0.534835
24.486683	0.1	0.536651
24.488350	0.1	0.537764
24.490017	0.1	0.537164
24.491683	0.1	0.534104
24.493350	0.1	0.529489
24.495017	0.1	0.525415
24.496683	0.1	0.523170
24.498350	0.1	0.522700
24.500017	0.1	0.523394
24.501683	0.1	0.524651
24.503350	0.1	0.526318
24.505017	0.1	0.528251
24.506683	0.1	0.530020
24.508350	0.1	0.531869
24.510017	0.1	0.534714
24.511683	0.1	0.538686
24.513350	0.1	0.542584
24.515017	0.1	0.544959
24.516683	0.1	0.545252
24.518350	0.1	0.543757
24.520017	0.1	0.541043
24.521683	0.1	0.537992
24.523350	0.1	0.535729
24.525017	0.1	0.534649
24.526683	0.1	0.533923
24.528350	0.1	0.532628
24.530017	0.1	0.531040
24.531683	0.1	0.530304
24.533350	0.1	0.531091
24.535017	0.1	0.532847
24.536683	0.1	0.534202
24.538350	0.1	0.533746
24.540017	0.1	0.531147
24.541683	0.1	0.528265
24.543350	0.1	0.528097
24.545017	0.1	0.531874
24.546683	0.1	0.538053
24.548350	0.1	0.544037
24.550017	0.1	0.547585
24.551683	0.1	0.547082
24.553350	0.1	0.542458
24.555017	0.1	0.535878
24.556683	0.1	0.530798
24.558350	0.1	0.529741
24.560017	0.1	0.532125
24.561683	0.1	0.534588
24.563350	0.1	0.534225
24.565017	0.1	0.531273
24.566683	0.1	0.528707
24.568350	0.1	0.529285
24.570017	0.1	0.532870
24.571683	0.1	0.537215
24.573350	0.1	0.540889
24.575017	0.1	0.543515
24.576683	0.1	0.543646
24.578350	0.1	0.539110
24.580017	0.1	0.529718
24.581683	0.1	0.518304
24.583350	0.1	0.508865
24.585017	0.1	0.503906
24.586683	0.1	0.503426
24.588350	0.1	0.506011
24.590017	0.1	0.510346
24.591683	0.1	0.515510
24.593350	0.1	0.520288
24.595017	0.1	0.522868
24.596683	0.1	0.522016
24.598350	0.1	0.518691
24.600017	0.1	0.515557
24.601683	0.1	0.515198
24.603350	0.1	0.519129
24.605017	0.1	0.526900
24.606683	0.1	0.535911
24.608350	0.1	0.543040
24.610017	0.1	0.546272
24.611683	0.1	0.545140
24.613350	0.1	0.540717
24.615017	0.1	0.534817
24.616683	0.1	0.528977
24.618350	0.1	0.524540
24.620017	0.1	0.522668
24.621683	0.1	0.523338
24.623350	0.1	0.525229
24.625017	0.1	0.527008
24.626683	0.1	0.528484
24.628350	0.1	0.530235
24.630017	0.1	0.532446
24.631683	0.1	0.534649
24.633350	0.1	0.535976
24.635017	0.1	0.535417
24.636683	0.1	0.532963
24.638350	0.1	0.530202
24.640017	0.1	0.529038
24.641683	0.1	0.530207
24.643350	0.1	0.532707
24.645017	0.1	0.534528
24.646683	0.1	0.534737
24.648350	0.1	0.534202
24.650017	0.1	0.534025
24.651683	0.1	0.534011
24.653350	0.1	0.532842
24.655017	0.1	0.530104
24.656683	0.1	0.527888
24.658350	0.1	0.529019
24.660017	0.1	0.534039
24.661683	0.1	0.540786
24.663350	0.1	0.546281
24.665017	0.1	0.548796
24.666683	0.1	0.548912
24.668350	0.1	0.548307
24.670017	0.1	0.547548
24.671683	0.1	0.545955
24.673350	0.1	0.543324
24.675017	0.1	0.540772
24.676683	0.1	0.539408
24.678350	0.1	0.539008
24.680017	0.1	0.538556
24.681683	0.1	0.537308
24.683350	0.1	0.535427
24.685017	0.1	0.533802
24.686683	0.1	0.533471
24.688350	0.1	0.534961
24.690017	0.1	0.537890
24.691683	0.1	0.541336
24.693350	0.1	0.544428
24.695017	0.1	0.546477
24.696683	0.1	0.547408
24.698350	0.1	0.547934
24.700017	0.1	0.548959
24.701683	0.1	0.551199
24.703350	0.1	0.554342
24.705017	0.1	0.556544
24.706683	0.1	0.556419
24.708350	0.1	0.555040
24.710017	0.1	0.554356
24.711683	0.1	0.554710
24.713350	0.1	0.555180
24.715017	0.1	0.555152
24.716683	0.1	0.554542
24.718350	0.1	0.553285
24.720017	0.1	0.550915
24.721683	0.1	0.546756
24.723350	0.1	0.541494
24.725017	0.1	0.537811
24.726683	0.1	0.538202
24.728350	0.1	0.542477
24.730017	0.1	0.547706
24.731683	0.1	0.550682
24.733350	0.1	0.550789
24.735017	0.1	0.549732
24.736683	0.1	0.548931
24.738350	0.1	0.548703
24.740017	0.1	0.548530
24.741683	0.1	0.547254
24.743350	0.1	0.544433
24.745017	0.1	0.541103
24.746683	0.1	0.538426
24.748350	0.1	0.536572
24.750017	0.1	0.535101
24.751683	0.1	0.533834
24.753350	0.1	0.532842
24.755017	0.1	0.531618
24.756683	0.1	0.529238
24.758350	0.1	0.525438
24.760017	0.1	0.521094
24.761683	0.1	0.517596
24.763350	0.1	0.515832
24.765017	0.1	0.515645
24.766683	0.1	0.516437
24.768350	0.1	0.517736
24.770017	0.1	0.518640
24.771683	0.1	0.517773
24.773350	0.1	0.514202
24.775017	0.1	0.507971
24.776683	0.1	0.500893
24.778350	0.1	0.496181
24.780017	0.1	0.495496
24.781683	0.1	0.497331
24.783350	0.1	0.499310
24.785017	0.1	0.501028
24.786683	0.1	0.503804
24.788350	0.1	0.508092
24.790017	0.1	0.512372
24.791683	0.1	0.514677
24.793350	0.1	0.514123
24.795017	0.1	0.511170
24.796683	0.1	0.506970
24.798350	0.1	0.502565
24.800017	0.1	0.498854
24.801683	0.1	0.497070
24.803350	0.1	0.498127
24.805017	0.1	0.501657
24.806683	0.1	0.506779
24.808350	0.1	0.512875
24.810017	0.1	0.518830
24.811683	0.1	0.523701
24.813350	0.1	0.528116
24.815017	0.1	0.532726
24.816683	0.1	0.536274
24.818350	0.1	0.536898
24.820017	0.1	0.534472
24.821683	0.1	0.530737
24.823350	0.1	0.528023
24.825017	0.1	0.528404
24.826683	0.1	0.532898
24.828350	0.1	0.540656
24.830017	0.1	0.549462
24.831683	0.1	0.556973
24.833350	0.1	0.561695
24.835017	0.1	0.563459
24.836683	0.1	0.563404
24.838350	0.1	0.563562
24.840017	0.1	0.566123
24.841683	0.1	0.572321
24.843350	0.1	0.581359
24.845017	0.1	0.590645
24.846683	0.1	0.597560
24.848350	0.1	0.601294
24.850017	0.1	0.602887
24.851683	0.1	0.603646
24.853350	0.1	0.604726
24.855017	0.1	0.607758
24.856683	0.1	0.613756
24.858350	0.1	0.622119
24.860017	0.1	0.631749
24.861683	0.1	0.641900
24.863350	0.1	0.652075
24.865017	0.1	0.661979
24.866683	0.1	0.671577
24.868350	0.1	0.681416
24.870017	0.1	0.692415
24.871683	0.1	0.704858
24.873350	0.1	0.718441
24.875017	0.1	0.733072
24.876683	0.1	0.748262
24.878350	0.1	0.762711
24.880017	0.1	0.775834
24.881683	0.1	0.788597
24.883350	0.1	0.801953
24.885017	0.1	0.815522
24.886683	0.1	0.827834
24.888350	0.1	0.837664
24.890017	0.1	0.846223
24.891683	0.1	0.857241
24.893350	0.1	0.873571
24.895017	0.1	0.894875
24.896683	0.1	0.919621
24.898350	0.1	0.946992
24.900017	0.1	0.976287
24.901683	0.1	1.006476
24.903350	0.1	1.036669
24.905017	0.1	1.066476
24.906683	0.1	1.096143
24.908350	0.1	1.125950
24.910017	0.1	1.155203
24.911683	0.1	1.182426
24.913350	0.1	1.206608
24.915017	0.1	1.228047
24.916683	0.1	1.248382
24.918350	0.1	1.270035
24.920017	0.1	1.295656
24.921683	0.1	1.327246
24.923350	0.1	1.364234
24.925017	0.1	1.402716
24.926683	0.1	1.437613
24.928350	0.1	1.466288
24.930017	0.1	1.490721
24.931683	0.1	1.515439
24.933350	0.1	1.542806
24.935017	0.1	1.571644
24.936683	0.1	1.600352
24.938350	0.1	1.629069
24.940017	0.1	1.658187
24.941683	0.1	1.686737
24.943350	0.1	1.712805
24.945017	0.1	1.734635
24.946683	0.1	1.751762
24.948350	0.1	1.765387
24.950017	0.1	1.777164
24.951683	0.1	1.788200
24.953350	0.1	1.798910
24.955017	0.1	1.808591
24.956683	0.1	1.816070
24.958350	0.1	1.821159
24.960017	0.1	1.824228
24.961683	0.1	1.824917
24.963350	0.1	1.822887
24.965017	0.1	1.818417
24.966683	0.1	1.811325
24.968350	0.1	1.801122
24.970017	0.1	1.787641
24.971683	0.1	1.770654
24.973350	0.1	1.750048
24.975017	0.1	1.726365
24.976683	0.1	1.700437
24.978350	0.1	1.672544
24.980017	0.1	1.642839
24.981683	0.1	1.612650
24.983350	0.1	1.584096
24.985017	0.1	1.558270
24.986683	0.1	1.534685
24.988350	0.1	1.512719
24.990017	0.1	1.492049
24.991683	0.1	1.471294
24.993350	0.1	1.447983
24.995017	0.1	1.419727
24.996683	0.1	1.385175
24.998350	0.1	1.345235
25.000017	0.1	1.303600
25.001683	0.1	1.264797
25.003350	0.1	1.231311
25.005017	0.1	1.202687
25.006683	0.1	1.177015
25.008350	0.1	1.152623
25.010017	0.1	1.128344
25.011683	0.1	1.103194
25.013350	0.1	1.077289
25.015017	0.1	1.052199
25.016683	0.1	1.029079
25.018350	0.1	1.007370
25.020017	0.1	0.985907
25.021683	0.1	0.964073
25.023350	0.1	0.941595
25.025017	0.1	0.918689
25.026683	0.1	0.896254
25.028350	0.1	0.874898
25.030017	0.1	0.854703
25.031683	0.1	0.835932
25.033350	0.1	0.818432
25.035017	0.1	0.801901
25.036683	0.1	0.787699
25.038350	0.1	0.777566
25.040017	0.1	0.770222
25.041683	0.1	0.761719
25.043350	0.1	0.749184
25.045017	0.1	0.732979
25.046683	0.1	0.715605
25.048350	0.1	0.699516
25.050017	0.1	0.685877
25.051683	0.1	0.674971
25.053350	0.1	0.666780
25.055017	0.1	0.660690
25.056683	0.1	0.655553
25.058350	0.1	0.650855
25.060017	0.1	0.646887
25.061683	0.1	0.644028
25.063350	0.1	0.642166
25.065017	0.1	0.640033
25.066683	0.1	0.635521
25.068350	0.1	0.628182
25.070017	0.1	0.620494
25.071683	0.1	0.615274
25.073350	0.1	0.613248
25.075017	0.1	0.613704
25.076683	0.1	0.615655
25.078350	0.1	0.618589
25.080017	0.1	0.622878
25.081683	0.1	0.628456
25.083350	0.1	0.633039
25.085017	0.1	0.633230
25.086683	0.1	0.628019
25.088350	0.1	0.620009
25.090017	0.1	0.612698
25.091683	0.1	0.607758
25.093350	0.1	0.604917
25.095017	0.1	0.603031
25.096683	0.1	0.601579
25.098350	0.1	0.600871
25.100017	0.1	0.601006
25.101683	0.1	0.601439
25.103350	0.1	0.601262
25.105017	0.1	0.599064
25.106683	0.1	0.593229
25.108350	0.1	0.583283
25.110017	0.1	0.571171
25.111683	0.1	0.560842
25.113350	0.1	0.555883
25.115017	0.1	0.556675
25.116683	0.1	0.560465
25.118350	0.1	0.564428
25.120017	0.1	0.568093
25.121683	0.1	0.572349
25.123350	0.1	0.576526
25.125017	0.1	0.577983
25.126683	0.1	0.575273
25.128350	0.1	0.569974
25.130017	0.1	0.564246
25.131683	0.1	0.558440
25.133350	0.1	0.552554
25.135017	0.1	0.547958
25.136683	0.1	0.546472
25.138350	0.1	0.548894
25.140017	0.1	0.554333
25.141683	0.1	0.560540
25.143350	0.1	0.565127
25.145017	0.1	0.566514
25.146683	0.1	0.564638
25.148350	0.1	0.561327
25.150017	0.1	0.558919
25.151683	0.1	0.557937
25.153350	0.1	0.557438
25.155017	0.1	0.557117
25.156683	0.1	0.557597
25.158350	0.1	0.559753
25.160017	0.1	0.564000
25.161683	0.1	0.569317
25.163350	0.1	0.573830
25.165017	0.1	0.576372
25.166683	0.1	0.576819
25.168350	0.1	0.575683
25.170017	0.1	0.573616
25.171683	0.1	0.571297
25.173350	0.1	0.569629
25.175017	0.1	0.569210
25.176683	0.1	0.569858
25.178350	0.1	0.570938
25.180017	0.1	0.572097
25.181683	0.1	0.573467
25.183350	0.1	0.574845
25.185017	0.1	0.575548
25.186683	0.1	0.575664
25.188350	0.1	0.576051
25.190017	0.1	0.576493
25.191683	0.1	0.575488
25.193350	0.1	0.572591
25.195017	0.1	0.568987
25.196683	0.1	0.565839
25.198350	0.1	0.563664
25.200017	0.1	0.562519
25.201683	0.1	0.562170
25.203350	0.1	0.562491
25.205017	0.1	0.563194
25.206683	0.1	0.563329
25.208350	0.1	0.562416
25.210017	0.1	0.561620
25.211683	0.1	0.562156
25.213350	0.1	0.563036
25.215017	0.1	0.562570
25.216683	0.1	0.561145
25.218350	0.1	0.559869
25.220017	0.1	0.558770
25.221683	0.1	0.558579
25.223350	0.1	0.561047
25.225017	0.1	0.566216
25.226683	0.1	0.571953
25.228350	0.1	0.576526
25.230017	0.1	0.579618
25.231683	0.1	0.580749
25.233350	0.1	0.579115
25.235017	0.1	0.575148
25.236683	0.1	0.570798
25.238350	0.1	0.568195
25.240017	0.1	0.568368
25.241683	0.1	0.571110
25.243350	0.1	0.575581
25.245017	0.1	0.580675
25.246683	0.1	0.585159
25.248350	0.1	0.587394
25.250017	0.1	0.585648
25.251683	0.1	0.580372
25.253350	0.1	0.574989
25.255017	0.1	0.572819
25.256683	0.1	0.574621
25.258350	0.1	0.580018
25.260017	0.1	0.588624
25.261683	0.1	0.598901
25.263350	0.1	0.608414
25.265017	0.1	0.615162
25.266683	0.1	0.618352
25.268350	0.1	0.619353
25.270017	0.1	0.621285
25.271683	0.1	0.626063
25.273350	0.1	0.632689
25.275017	0.1	0.639083
25.276683	0.1	0.644689
25.278350	0.1	0.650189
25.280017	0.1	0.655861
25.281683	0.1	0.661993
25.283350	0.1	0.669439
25.285017	0.1	0.678245
25.286683	0.1	0.687251
25.288350	0.1	0.695554
25.290017	0.1	0.703037
25.291683	0.1	0.710287
25.293350	0.1	0.718622
25.295017	0.1	0.729514
25.296683	0.1	0.743638
25.298350	0.1	0.760495
25.300017	0.1	0.778241
25.301683	0.1	0.794302
25.303350	0.1	0.806851
25.305017	0.1	0.814958
25.306683	0.1	0.817995
25.308350	0.1	0.817520
25.310017	0.1	0.818074
25.311683	0.1	0.823042
25.313350	0.1	0.831736
25.315017	0.1	0.842051
25.316683	0.1	0.853674
25.318350	0.1	0.867592
25.320017	0.1	0.884249
25.321683	0.1	0.903192
25.323350	0.1	0.923625
25.325017	0.1	0.944850
25.326683	0.1	0.965949
25.328350	0.1	0.985614
25.330017	0.1	1.003309
25.331683	0.1	1.020459
25.333350	0.1	1.039370
25.335017	0.1	1.060860
25.336683	0.1	1.083394
25.338350	0.1	1.104781
25.340017	0.1	1.124307
25.341683	0.1	1.142593
25.343350	0.1	1.160675
25.345017	0.1	1.180372
25.346683	0.1	1.204149
25.348350	0.1	1.233243
25.350017	0.1	1.266808
25.351683	0.1	1.303302
25.353350	0.1	1.341319
25.355017	0.1	1.379251
25.356683	0.1	1.415792
25.358350	0.1	1.450661
25.360017	0.1	1.484444
25.361683	0.1	1.517986
25.363350	0.1	1.552040
25.365017	0.1	1.586890
25.366683	0.1	1.621824
25.368350	0.1	1.655398
25.370017	0.1	1.686965
25.371683	0.1	1.717512
25.373350	0.1	1.748693
25.375017	0.1	1.781392
25.376683	0.1	1.815595
25.378350	0.1	1.851358
25.380017	0.1	1.888382
25.381683	0.1	1.925086
25.383350	0.1	1.959177
25.385017	0.1	1.988551
25.386683	0.1	2.011685
25.388350	0.1	2.028705
25.390017	0.1	2.041576
25.391683	0.1	2.052044
25.393350	0.1	2.060551
25.395017	0.1	2.067401
25.396683	0.1	2.073371
25.398350	0.1	2.078693
25.400017	0.1	2.082782
25.401683	0.1	2.085427
25.403350	0.1	2.087154
25.405017	0.1	2.087527
25.406683	0.1	2.084635
25.408350	0.1	2.077194
25.410017	0.1	2.065720
25.411683	0.1	2.051382
25.413350	0.1	2.035513
25.415017	0.1	2.019624
25.416683	0.1	2.004281
25.418350	0.1	1.988518
25.420017	0.1	1.970702
25.421683	0.1	1.949719
25.423350	0.1	1.925640
25.425017	0.1	1.899307
25.426683	0.1	1.871129
25.428350	0.1	1.840401
25.430017	0.1	1.806375
25.431683	0.1	1.770337
25.433350	0.1	1.735818
25.435017	0.1	1.705317
25.436683	0.1	1.678439
25.438350	0.1	1.653908
25.440017	0.1	1.630490
25.441683	0.1	1.606299
25.443350	0.1	1.579830
25.445017	0.1	1.550792
25.446683	0.1	1.519425
25.448350	0.1	1.486442
25.450017	0.1	1.453375
25.451683	0.1	1.421873
25.453350	0.1	1.392588
25.455017	0.1	1.365389
25.456683	0.1	1.339987
25.458350	0.1	1.316024
25.460017	0.1	1.293416
25.461683	0.1	1.272415
25.463350	0.1	1.253388
25.465017	0.1	1.237006
25.466683	0.1	1.223614
25.468350	0.1	1.211911
25.470017	0.1	1.199353
25.471683	0.1	1.184233
25.473350	0.1	1.166500
25.475017	0.1	1.146374
25.476683	0.1	1.123925
25.478350	0.1	1.100097
25.480017	0.1	1.076562
25.481683	0.1	1.055314
25.483350	0.1	1.038625
25.485017	0.1	1.027286
25.486683	0.1	1.019062
25.488350	0.1	1.010508
25.490017	0.1	0.999817
25.491683	0.1	0.987044
25.493350	0.1	0.972664
25.495017	0.1	0.957437
25.496683	0.1	0.942829
25.498350	0.1	0.930754
25.500017	0.1	0.922219
25.501683	0.1	0.916095
25.503350	0.1	0.910531
25.505017	0.1	0.904938
25.506683	0.1	0.899201
25.508350	0.1	0.892021
25.510017	0.1	0.881907
25.511683	0.1	0.869702
25.513350	0.1	0.858163
25.515017	0.1	0.849445
25.516683	0.1	0.844528
25.518350	0.1	0.843257
25.520017	0.1	0.843913
25.521683	0.1	0.844379
25.523350	0.1	0.843368
25.525017	0.1	0.840588
25.526683	0.1	0.836751
25.528350	0.1	0.833380
25.530017	0.1	0.832169
25.531683	0.1	0.834065
25.533350	0.1	0.838586
25.535017	0.1	0.844439
25.536683	0.1	0.850447
25.538350	0.1	0.855923
25.540017	0.1	0.860989
25.541683	0.1	0.866065
25.543350	0.1	0.870819
25.545017	0.1	0.874377
25.546683	0.1	0.876240
25.548350	0.1	0.876281
25.550017	0.1	0.874526
25.551683	0.1	0.871522
25.553350	0.1	0.868500
25.555017	0.1	0.866805
25.556683	0.1	0.867029
25.558350	0.1	0.868905
25.560017	0.1	0.872132
25.561683	0.1	0.875946
25.563350	0.1	0.878321
25.565017	0.1	0.877380
25.566683	0.1	0.873380
25.568350	0.1	0.868081
25.570017	0.1	0.862703
25.571683	0.1	0.857613
25.573350	0.1	0.853520
25.575017	0.1	0.851350
25.576683	0.1	0.850456
25.578350	0.1	0.848449
25.580017	0.1	0.843494
25.581683	0.1	0.835583
25.583350	0.1	0.825003
25.585017	0.1	0.811866
25.586683	0.1	0.797841
25.588350	0.1	0.785110
25.590017	0.1	0.773529
25.591683	0.1	0.762036
25.593350	0.1	0.751307
25.595017	0.1	0.742180
25.596683	0.1	0.733887
25.598350	0.1	0.725188
25.600017	0.1	0.715326
25.601683	0.1	0.703698
25.603350	0.1	0.690194
25.605017	0.1	0.675945
25.606683	0.1	0.663414
25.608350	0.1	0.654282
25.610017	0.1	0.647274
25.611683	0.1	0.640163
25.613350	0.1	0.632512
25.615017	0.1	0.624969
25.616683	0.1	0.617788
25.618350	0.1	0.610044
25.620017	0.1	0.599469
25.621683	0.1	0.585043
25.623350	0.1	0.569457
25.625017	0.1	0.556959
25.626683	0.1	0.549294
25.628350	0.1	0.544596
25.630017	0.1	0.539944
25.631683	0.1	0.534668
25.633350	0.1	0.530314
25.635017	0.1	0.527641
25.636683	0.1	0.525997
25.638350	0.1	0.524642
25.640017	0.1	0.522337
25.641683	0.1	0.517284
25.643350	0.1	0.509550
25.645017	0.1	0.502146
25.646683	0.1	0.498551
25.648350	0.1	0.499813
25.650017	0.1	0.504013
25.651683	0.1	0.507557
25.653350	0.1	0.507352
25.655017	0.1	0.502723
25.656683	0.1	0.495370
25.658350	0.1	0.487673
25.660017	0.1	0.481228
25.661683	0.1	0.476656
25.663350	0.1	0.473945
25.665017	0.1	0.472604
25.666683	0.1	0.472129
25.668350	0.1	0.472856
25.670017	0.1	0.475678
25.671683	0.1	0.480465
25.673350	0.1	0.485573
25.675017	0.1	0.489326
25.676683	0.1	0.491138
25.678350	0.1	0.491510
25.680017	0.1	0.491501
25.681683	0.1	0.491668
25.683350	0.1	0.491687
25.685017	0.1	0.491207
25.686683	0.1	0.489983
25.688350	0.1	0.487268
25.690017	0.1	0.482635
25.691683	0.1	0.477075
25.693350	0.1	0.471845
25.695017	0.1	0.467193
25.696683	0.1	0.463347
25.698350	0.1	0.461373
25.700017	0.1	0.462276
25.701683	0.1	0.466043
25.703350	0.1	0.471710
25.705017	0.1	0.477368
25.706683	0.1	0.480651
25.708350	0.1	0.480912
25.710017	0.1	0.480367
25.711683	0.1	0.481396
25.713350	0.1	0.484129
25.715017	0.1	0.487212
25.716683	0.1	0.489093
25.718350	0.1	0.489135
25.720017	0.1	0.488395
25.721683	0.1	0.488353
25.723350	0.1	0.489564
25.725017	0.1	0.491939
25.726683	0.1	0.494975
25.728350	0.1	0.497084
25.730017	0.1	0.495454
25.731683	0.1	0.488474
25.733350	0.1	0.478337
25.735017	0.1	0.468702
25.736683	0.1	0.460865
25.738350	0.1	0.454066
25.740017	0.1	0.447892
25.741683	0.1	0.443091
25.743350	0.1	0.441168
25.745017	0.1	0.443347
25.746683	0.1	0.448860
25.748350	0.1	0.454644
25.750017	0.1	0.457810
25.751683	0.1	0.457610
25.753350	0.1	0.454616
25.755017	0.1	0.449531
25.756683	0.1	0.443161
25.758350	0.1	0.436637
25.760017	0.1	0.431244
25.761683	0.1	0.428068
25.763350	0.1	0.427542
25.765017	0.1	0.429158
25.766683	0.1	0.432231
25.768350	0.1	0.436488
25.770017	0.1	0.441521
25.771683	0.1	0.446718
25.773350	0.1	0.451803
25.775017	0.1	0.456953
25.776683	0.1	0.462388
25.778350	0.1	0.467771
25.780017	0.1	0.471426
25.781683	0.1	0.470714
25.783350	0.1	0.464530
25.785017	0.1	0.455319
25.786683	0.1	0.447542
25.788350	0.1	0.443687
25.790017	0.1	0.442225
25.791683	0.1	0.440427
25.793350	0.1	0.437750
25.795017	0.1	0.435291
25.796683	0.1	0.434327
25.798350	0.1	0.435743
25.800017	0.1	0.439100
25.801683	0.1	0.442541
25.803350	0.1	0.444199
25.805017	0.1	0.443342
25.806683	0.1	0.440348
25.808350	0.1	0.436176
25.810017	0.1	0.432543
25.811683	0.1	0.431575
25.813350	0.1	0.433945
25.815017	0.1	0.438155
25.816683	0.1	0.442043
25.818350	0.1	0.444246
25.820017	0.1	0.444870
25.821683	0.1	0.445372
25.823350	0.1	0.446448
25.825017	0.1	0.447063
25.826683	0.1	0.446825
25.828350	0.1	0.446946
25.830017	0.1	0.448092
25.831683	0.1	0.449400
25.833350	0.1	0.449973
25.835017	0.1	0.449880
25.836683	0.1	0.450080
25.838350	0.1	0.451244
25.840017	0.1	0.452152
25.841683	0.1	0.450294
25.843350	0.1	0.444916
25.845017	0.1	0.438383
25.846683	0.1	0.434094
25.848350	0.1	0.433619
25.850017	0.1	0.435915
25.851683	0.1	0.438439
25.853350	0.1	0.438904
25.855017	0.1	0.437079
25.856683	0.1	0.434276
25.858350	0.1	0.431095
25.860017	0.1	0.427598
25.861683	0.1	0.424879
25.863350	0.1	0.423901
25.865017	0.1	0.424138
25.866683	0.1	0.424581
25.868350	0.1	0.424664
25.870017	0.1	0.423952
25.871683	0.1	0.422196
25.873350	0.1	0.419794
25.875017	0.1	0.417274
25.876683	0.1	0.414955
25.878350	0.1	0.413549
25.880017	0.1	0.413847
25.881683	0.1	0.415584
25.883350	0.1	0.417852
25.885017	0.1	0.419556
25.886683	0.1	0.419165
25.888350	0.1	0.416171
25.890017	0.1	0.412669
25.891683	0.1	0.411612
25.893350	0.1	0.414453
25.895017	0.1	0.420627
25.896683	0.1	0.427957
25.898350	0.1	0.433913
25.900017	0.1	0.436995
25.901683	0.1	0.436795
25.903350	0.1	0.433740
25.905017	0.1	0.429419
25.906683	0.1	0.426471
25.908350	0.1	0.426914
25.910017	0.1	0.430280
25.911683	0.1	0.434220
25.913350	0.1	0.436646
25.915017	0.1	0.436744
25.916683	0.1	0.434741
25.918350	0.1	0.430872
25.920017	0.1	0.424702
25.921683	0.1	0.416599
25.923350	0.1	0.408948
25.925017	0.1	0.404580
25.926683	0.1	0.405251
25.928350	0.1	0.411626
25.930017	0.1	0.422280
25.931683	0.1	0.432953
25.933350	0.1	0.439351
25.935017	0.1	0.440627
25.936683	0.1	0.438918
25.938350	0.1	0.436655
25.940017	0.1	0.434737
25.941683	0.1	0.432199
25.943350	0.1	0.427770
25.945017	0.1	0.422224
25.946683	0.1	0.418476
25.948350	0.1	0.418262
25.950017	0.1	0.419975
25.951683	0.1	0.421219
25.953350	0.1	0.421875
25.955017	0.1	0.423174
25.956683	0.1	0.425740
25.958350	0.1	0.429302
25.960017	0.1	0.432800
25.961683	0.1	0.434821
25.963350	0.1	0.434956
25.965017	0.1	0.433899
25.966683	0.1	0.432259
25.968350	0.1	0.430611
25.970017	0.1	0.429908
25.971683	0.1	0.430541
25.973350	0.1	0.431822
25.975017	0.1	0.432702
25.976683	0.1	0.432101
25.978350	0.1	0.429074
25.980017	0.1	0.423752
25.981683	0.1	0.418099
25.983350	0.1	0.414988
25.985017	0.1	0.415770
25.986683	0.1	0.418876
25.988350	0.1	0.421102
25.990017	0.1	0.420813
25.991683	0.1	0.419444
25.993350	0.1	0.419226
25.995017	0.1	0.420455
25.996683	0.1	0.421572
25.998350	0.1	0.421107
26.000017	0.1	0.418988
26.001683	0.1	0.416520
26.003350	0.1	0.415891
26.005017	0.1	0.418979
26.006683	0.1	0.425363
26.008350	0.1	0.432115
26.010017	0.1	0.436469
26.011683	0.1	0.437964
26.013350	0.1	0.437819
26.015017	0.1	0.437670
26.016683	0.1	0.439174
26.018350	0.1	0.442890
26.020017	0.1	0.447594
26.021683	0.1	0.451254
26.023350	0.1	0.452008
26.025017	0.1	0.449335
26.026683	0.1	0.445200
26.028350	0.1	0.442225
26.030017	0.1	0.440641
26.031683	0.1	0.438960
26.033350	0.1	0.436711
26.035017	0.1	0.434699
26.036683	0.1	0.433847
26.038350	0.1	0.434685
26.040017	0.1	0.436823
26.041683	0.1	0.438276
26.043350	0.1	0.436446
26.045017	0.1	0.430774
26.046683	0.1	0.423491
26.048350	0.1	0.417759
26.050017	0.1	0.415840
26.051683	0.1	0.418238
26.053350	0.1	0.423579
26.055017	0.1	0.429791
26.056683	0.1	0.435729
26.058350	0.1	0.440860
26.060017	0.1	0.444185
26.061683	0.1	0.444842
26.063350	0.1	0.442970
26.065017	0.1	0.439319
26.066683	0.1	0.435100
26.068350	0.1	0.432385
26.070017	0.1	0.432706
26.071683	0.1	0.435514
26.073350	0.1	0.439286
26.075017	0.1	0.443356
26.076683	0.1	0.447854
26.078350	0.1	0.452744
26.080017	0.1	0.457559
26.081683	0.1	0.461373
26.083350	0.1	0.462923
26.085017	0.1	0.461568
26.086683	0.1	0.457852
26.088350	0.1	0.453726
26.090017	0.1	0.451813
26.091683	0.1	0.453340
26.093350	0.1	0.457847
26.095017	0.1	0.464432
26.096683	0.1	0.471859
26.098350	0.1	0.478481
26.100017	0.1	0.482900
26.101683	0.1	0.484711
26.103350	0.1	0.484544
26.105017	0.1	0.483748
26.106683	0.1	0.483501
26.108350	0.1	0.483752
26.110017	0.1	0.484269
26.111683	0.1	0.486108
26.113350	0.1	0.490015
26.115017	0.1	0.494770
26.116683	0.1	0.498267
26.118350	0.1	0.499082
26.120017	0.1	0.497242
26.121683	0.1	0.494202
26.123350	0.1	0.492162
26.125017	0.1	0.493014
26.126683	0.1	0.497089
26.128350	0.1	0.502723
26.130017	0.1	0.507561
26.131683	0.1	0.510537
26.133350	0.1	0.512786
26.135017	0.1	0.516083
26.136683	0.1	0.520688
26.138350	0.1	0.525452
26.140017	0.1	0.529233
26.141683	0.1	0.531622
26.143350	0.1	0.533396
26.145017	0.1	0.536498
26.146683	0.1	0.542733
26.148350	0.1	0.552721
26.150017	0.1	0.566016
26.151683	0.1	0.581429
26.153350	0.1	0.597071
26.155017	0.1	0.610733
26.156683	0.1	0.621183
26.158350	0.1	0.628601
26.160017	0.1	0.633216
26.161683	0.1	0.634952
26.163350	0.1	0.635111
26.165017	0.1	0.636601
26.166683	0.1	0.641793
26.168350	0.1	0.650687
26.170017	0.1	0.661258
26.171683	0.1	0.671805
26.173350	0.1	0.682184
26.175017	0.1	0.692531
26.176683	0.1	0.702576
26.178350	0.1	0.712671
26.180017	0.1	0.723787
26.181683	0.1	0.736755
26.183350	0.1	0.752262
26.185017	0.1	0.769640
26.186683	0.1	0.786143
26.188350	0.1	0.799573
26.190017	0.1	0.810474
26.191683	0.1	0.820686
26.193350	0.1	0.831778
26.195017	0.1	0.845632
26.196683	0.1	0.864039
26.198350	0.1	0.886223
26.200017	0.1	0.909045
26.201683	0.1	0.930526
26.203350	0.1	0.950340
26.205017	0.1	0.967961
26.206683	0.1	0.983761
26.208350	0.1	1.000427
26.210017	0.1	1.020525
26.211683	0.1	1.044343
26.213350	0.1	1.071505
26.215017	0.1	1.102164
26.216683	0.1	1.135692
26.218350	0.1	1.170468
26.220017	0.1	1.204838
26.221683	0.1	1.237565
26.223350	0.1	1.268163
26.225017	0.1	1.297295
26.226683	0.1	1.326627
26.228350	0.1	1.357831
26.230017	0.1	1.391615
26.231683	0.1	1.428076
26.233350	0.1	1.467466
26.235017	0.1	1.509320
26.236683	0.1	1.551299
26.238350	0.1	1.591127
26.240017	0.1	1.629293
26.241683	0.1	1.667887
26.243350	0.1	1.707170
26.245017	0.1	1.745224
26.246683	0.1	1.780731
26.248350	0.1	1.814170
26.250017	0.1	1.846454
26.251683	0.1	1.877877
26.253350	0.1	1.908299
26.255017	0.1	1.937533
26.256683	0.1	1.965524
26.258350	0.1	1.991568
26.260017	0.1	2.013748
26.261683	0.1	2.031187
26.263350	0.1	2.045953
26.265017	0.1	2.060514
26.266683	0.1	2.074968
26.268350	0.1	2.087709
26.270017	0.1	2.096947
26.271683	0.1	2.101525
26.273350	0.1	2.102014
26.275017	0.1	2.100649
26.276683	0.1	2.098866
26.278350	0.1	2.095480
26.280017	0.1	2.088388
26.281683	0.1	2.076798
26.283350	0.1	2.060710
26.285017	0.1	2.040495
26.286683	0.1	2.018134
26.288350	0.1	1.996048
26.290017	0.1	1.973868
26.291683	0.1	1.948173
26.293350	0.1	1.915842
26.295017	0.1	1.877067
26.296683	0.1	1.834622
26.298350	0.1	1.790449
26.300017	0.1	1.744581
26.301683	0.1	1.697810
26.303350	0.1	1.652567
26.305017	0.1	1.610648
26.306683	0.1	1.571951
26.308350	0.1	1.535174
26.310017	0.1	1.498684
26.311683	0.1	1.461115
26.313350	0.1	1.421967
26.315017	0.1	1.382069
26.316683	0.1	1.342157
26.318350	0.1	1.301439
26.320017	0.1	1.258785
26.321683	0.1	1.214058
26.323350	0.1	1.168377
26.325017	0.1	1.124539
26.326683	0.1	1.085503
26.328350	0.1	1.051300
26.330017	0.1	1.019277
26.331683	0.1	0.987430
26.333350	0.1	0.955737
26.335017	0.1	0.924896
26.336683	0.1	0.895583
26.338350	0.1	0.868733
26.340017	0.1	0.844859
26.341683	0.1	0.822810
26.343350	0.1	0.800774
26.345017	0.1	0.778213
26.346683	0.1	0.755792
26.348350	0.1	0.734138
26.350017	0.1	0.712955
26.351683	0.1	0.691158
26.353350	0.1	0.668284
26.355017	0.1	0.646170
26.356683	0.1	0.628210
26.358350	0.1	0.615735
26.360017	0.1	0.606366
26.361683	0.1	0.596871
26.363350	0.1	0.585816
26.365017	0.1	0.573797
26.366683	0.1	0.562761
26.368350	0.1	0.554328
26.370017	0.1	0.548158
26.371683	0.1	0.542724
26.373350	0.1	0.536861
26.375017	0.1	0.529275
26.376683	0.1	0.518337
26.378350	0.1	0.504488
26.380017	0.1	0.491682
26.381683	0.1	0.484223
26.383350	0.1	0.482746
26.385017	0.1	0.484008
26.386683	0.1	0.483985
26.388350	0.1	0.481009
26.390017	0.1	0.476018
26.391683	0.1	0.470476
26.393350	0.1	0.465708
26.395017	0.1	0.463175
26.396683	0.1	0.463165
26.398350	0.1	0.464492
26.400017	0.1	0.466616
26.401683	0.1	0.470229
26.403350	0.1	0.475110
26.405017	0.1	0.479375
26.406683	0.1	0.481671
26.408350	0.1	0.482365
26.410017	0.1	0.481801
26.411683	0.1	0.479436
26.413350	0.1	0.475082
26.415017	0.1	0.469149
26.416683	0.1	0.461345
26.418350	0.1	0.451314
26.420017	0.1	0.440716
26.421683	0.1	0.432013
26.423350	0.1	0.425838
26.425017	0.1	0.421586
26.426683	0.1	0.419794
26.428350	0.1	0.421740
26.430017	0.1	0.426704
26.431683	0.1	0.431300
26.433350	0.1	0.432534
26.435017	0.1	0.430662
26.436683	0.1	0.428138
26.438350	0.1	0.426490
26.440017	0.1	0.425060
26.441683	0.1	0.422704
26.443350	0.1	0.419607
26.445017	0.1	0.417023
26.446683	0.1	0.415812
26.448350	0.1	0.416250
26.450017	0.1	0.418467
26.451683	0.1	0.421652
26.453350	0.1	0.423831
26.455017	0.1	0.423850
26.456683	0.1	0.423165
26.458350	0.1	0.424571
26.460017	0.1	0.428860
26.461683	0.1	0.433275
26.463350	0.1	0.434075
26.465017	0.1	0.430150
26.466683	0.1	0.423254
26.468350	0.1	0.415668
26.470017	0.1	0.408739
26.471683	0.1	0.403561
26.473350	0.1	0.401335
26.475017	0.1	0.402192
26.476683	0.1	0.405023
26.478350	0.1	0.408976
26.480017	0.1	0.413954
26.481683	0.1	0.419533
26.483350	0.1	0.424804
26.485017	0.1	0.428851
26.486683	0.1	0.430611
26.488350	0.1	0.429195
26.490017	0.1	0.425209
26.491683	0.1	0.420846
26.493350	0.1	0.417996
26.495017	0.1	0.417079
26.496683	0.1	0.417675
26.498350	0.1	0.419240
26.500017	0.1	0.421163
26.501683	0.1	0.422513
26.503350	0.1	0.422047
26.505017	0.1	0.419109
26.506683	0.1	0.414141
26.508350	0.1	0.408762
26.510017	0.1	0.405302
26.511683	0.1	0.404473
26.513350	0.1	0.404450
26.515017	0.1	0.403468
26.516683	0.1	0.402117
26.518350	0.1	0.402522
26.520017	0.1	0.405945
26.521683	0.1	0.411035
26.523350	0.1	0.414578
26.525017	0.1	0.414536
26.526683	0.1	0.411794
26.528350	0.1	0.408413
26.530017	0.1	0.405265
26.531683	0.1	0.402108
26.533350	0.1	0.399249
26.535017	0.1	0.398494
26.536683	0.1	0.401814
26.538350	0.1	0.408567
26.540017	0.1	0.415253
26.541683	0.1	0.418392
26.543350	0.1	0.416497
26.545017	0.1	0.410657
26.546683	0.1	0.404250
26.548350	0.1	0.400981
26.550017	0.1	0.402122
26.551683	0.1	0.406010
26.553350	0.1	0.410029
26.555017	0.1	0.412264
26.556683	0.1	0.412264
26.558350	0.1	0.410993
26.560017	0.1	0.409167
26.561683	0.1	0.406271
26.563350	0.1	0.402555
26.565017	0.1	0.400092
26.566683	0.1	0.400012
26.568350	0.1	0.401102
26.570017	0.1	0.401926
26.571683	0.1	0.402047
26.573350	0.1	0.401684
26.575017	0.1	0.401870
26.576683	0.1	0.403267
26.578350	0.1	0.404459
26.580017	0.1	0.404087
26.581683	0.1	0.403468
26.583350	0.1	0.404273
26.585017	0.1	0.405521
26.586683	0.1	0.405004
26.588350	0.1	0.402243
26.590017	0.1	0.398508
26.591683	0.1	0.394871
26.593350	0.1	0.392324
26.595017	0.1	0.392240
26.596683	0.1	0.394899
26.598350	0.1	0.399044
26.600017	0.1	0.402820
26.601683	0.1	0.404399
26.603350	0.1	0.402881
26.605017	0.1	0.399188
26.606683	0.1	0.395342
26.608350	0.1	0.393158
26.610017	0.1	0.393600
26.611683	0.1	0.395984
26.613350	0.1	0.398112
26.615017	0.1	0.398578
26.616683	0.1	0.397731
26.618350	0.1	0.396287
26.620017	0.1	0.395025
26.621683	0.1	0.395053
26.623350	0.1	0.396837
26.625017	0.1	0.399207
26.626683	0.1	0.400003
26.628350	0.1	0.397954
26.630017	0.1	0.393973
26.631683	0.1	0.390513
26.633350	0.1	0.390019
26.635017	0.1	0.393679
26.636683	0.1	0.400073
26.638350	0.1	0.406145
26.640017	0.1	0.410774
26.641683	0.1	0.415831
26.643350	0.1	0.423216
26.645017	0.1	0.431677
26.646683	0.1	0.437209
26.648350	0.1	0.437004
26.650017	0.1	0.432031
26.651683	0.1	0.425410
26.653350	0.1	0.419482
26.655017	0.1	0.415281
26.656683	0.1	0.413344
26.658350	0.1	0.413950
26.660017	0.1	0.417400
26.661683	0.1	0.423249
26.663350	0.1	0.429093
26.665017	0.1	0.432595
26.666683	0.1	0.434471
26.668350	0.1	0.436800
26.670017	0.1	0.439775
26.671683	0.1	0.442402
26.673350	0.1	0.444334
26.675017	0.1	0.445689
26.676683	0.1	0.446844
26.678350	0.1	0.448362
26.680017	0.1	0.450322
26.681683	0.1	0.452483
26.683350	0.1	0.454439
26.685017	0.1	0.455403
26.686683	0.1	0.455058
26.688350	0.1	0.454620
26.690017	0.1	0.456003
26.691683	0.1	0.460451
26.693350	0.1	0.467743
26.695017	0.1	0.475990
26.696683	0.1	0.483189
26.698350	0.1	0.489205
26.700017	0.1	0.495133
26.701683	0.1	0.501466
26.703350	0.1	0.507911
26.705017	0.1	0.513811
26.706683	0.1	0.517950
26.708350	0.1	0.519427
26.710017	0.1	0.519352
26.711683	0.1	0.519957
26.713350	0.1	0.522379
26.715017	0.1	0.527045
26.716683	0.1	0.534547
26.718350	0.1	0.544908
26.720017	0.1	0.557420
26.721683	0.1	0.571380
26.723350	0.1	0.586398
26.725017	0.1	0.601923
26.726683	0.1	0.616885
26.728350	0.1	0.630347
26.730017	0.1	0.642645
26.731683	0.1	0.654925
26.733350	0.1	0.667446
26.735017	0.1	0.679428
26.736683	0.1	0.690529
26.738350	0.1	0.701454
26.740017	0.1	0.713342
26.741683	0.1	0.726674
26.743350	0.1	0.740355
26.745017	0.1	0.752644
26.746683	0.1	0.762902
26.748350	0.1	0.772090
26.750017	0.1	0.781743
26.751683	0.1	0.792802
26.753350	0.1	0.805580
26.755017	0.1	0.820179
26.756683	0.1	0.837031
26.758350	0.1	0.857138
26.760017	0.1	0.880896
26.761683	0.1	0.907043
26.763350	0.1	0.933493
26.765017	0.1	0.958648
26.766683	0.1	0.982299
26.768350	0.1	1.005754
26.770017	0.1	1.030508
26.771683	0.1	1.057032
26.773350	0.1	1.084353
26.775017	0.1	1.110365
26.776683	0.1	1.133936
26.778350	0.1	1.156582
26.780017	0.1	1.181397
26.781683	0.1	1.211357
26.783350	0.1	1.247940
26.785017	0.1	1.289751
26.786683	0.1	1.333645
26.788350	0.1	1.377435
26.790017	0.1	1.420570
26.791683	0.1	1.463392
26.793350	0.1	1.506889
26.795017	0.1	1.551900
26.796683	0.1	1.598191
26.798350	0.1	1.644990
26.800017	0.1	1.692339
26.801683	0.1	1.741382
26.803350	0.1	1.793439
26.805017	0.1	1.849029
26.806683	0.1	1.908187
26.808350	0.1	1.971438
26.810017	0.1	2.038567
26.811683	0.1	2.107294
26.813350	0.1	2.175709
26.815017	0.1	2.244716
26.816683	0.1	2.316623
26.818350	0.1	2.392414
26.820017	0.1	2.470873
26.821683	0.1	2.549267
26.823350	0.1	2.624942
26.825017	0.1	2.697455
26.826683	0.1	2.768920
26.828350	0.1	2.841465
26.830017	0.1	2.915231
26.831683	0.1	2.989061
26.833350	0.1	3.061830
26.835017	0.1	3.132541
26.836683	0.1	3.200467
26.838350	0.1	3.265319
26.840017	0.1	3.326847
26.841683	0.1	3.385218
26.843350	0.1	3.441032
26.845017	0.1	3.493726
26.846683	0.1	3.541205
26.848350	0.1	3.582248
26.850017	0.1	3.618333
26.851683	0.1	3.651576
26.853350	0.1	3.682175
26.855017	0.1	3.709276
26.856683	0.1	3.732522
26.858350	0.1	3.751633
26.860017	0.1	3.766171
26.861683	0.1	3.775237
26.863350	0.1	3.776299
26.865017	0.1	3.766078
26.866683	0.1	3.744275
26.868350	0.1	3.714766
26.870017	0.1	3.682063
26.871683	0.1	3.648163
26.873350	0.1	3.613541
26.875017	0.1	3.578691
26.876683	0.1	3.544176
26.878350	0.1	3.510243
26.880017	0.1	3.475626
26.881683	0.1	3.437274
26.883350	0.1	3.393199
26.885017	0.1	3.344747
26.886683	0.1	3.294321
26.888350	0.1	3.242623
26.890017	0.1	3.189621
26.891683	0.1	3.135949
26.893350	0.1	3.081774
26.895017	0.1	3.026803
26.896683	0.1	2.972195
26.898350	0.1	2.920530
26.900017	0.1	2.873931
26.901683	0.1	2.832673
26.903350	0.1	2.795467
26.905017	0.1	2.761176
26.906683	0.1	2.729795
26.908350	0.1	2.701534
26.910017	0.1	2.675932
26.911683	0.1	2.651950
26.913350	0.1	2.628677
26.915017	0.1	2.606222
26.916683	0.1	2.585589
26.918350	0.1	2.567424
26.920017	0.1	2.551344
26.921683	0.1	2.536639
26.923350	0.1	2.524052
26.925017	0.1	2.515949
26.926683	0.1	2.513793
26.928350	0.1	2.516261
26.930017	0.1	2.520774
26.931683	0.1	2.524997
26.933350	0.1	2.526436
26.935017	0.1	2.523698
26.936683	0.1	2.518287
26.938350	0.1	2.512676
26.940017	0.1	2.507311
26.941683	0.1	2.501360
26.943350	0.1	2.494706
26.945017	0.1	2.487865
26.946683	0.1	2.481244
26.948350	0.1	2.474706
26.950017	0.1	2.467399
26.951683	0.1	2.458245
26.953350	0.1	2.446841
26.955017	0.1	2.433597
26.956683	0.1	2.418580
26.958350	0.1	2.400619
26.960017	0.1	2.378812
26.961683	0.1	2.354276
26.963350	0.1	2.329163
26.965017	0.1	2.304725
26.966683	0.1	2.280483
26.968350	0.1	2.254327
26.970017	0.1	2.223831
26.971683	0.1	2.187979
26.973350	0.1	2.147662
26.975017	0.1	2.104407
26.976683	0.1	2.058819
26.978350	0.1	2.011168
26.980017	0.1	1.962935
26.981683	0.1	1.915582
26.983350	0.1	1.868443
26.985017	0.1	1.819846
26.986683	0.1	1.769373
26.988350	0.1	1.718537
26.990017	0.1	1.670341
26.991683	0.1	1.627342
26.993350	0.1	1.589358
26.995017	0.1	1.553646
26.996683	0.1	1.517441
26.998350	0.1	1.479518
27.000017	0.1	1.439778
27.001683	0.1	1.398628
27.003350	0.1	1.356881
27.005017	0.1	1.315600
27.006683	0.1	1.275945
27.008350	0.1	1.239204
27.010017	0.1	1.206286
27.011683	0.1	1.176926
27.013350	0.1	1.149783
27.015017	0.1	1.124018
27.016683	0.1	1.100567
27.018350	0.1	1.080460
27.020017	0.1	1.062476
27.021683	0.1	1.043943
27.023350	0.1	1.022979
27.025017	0.1	0.999584
27.026683	0.1	0.975509
27.028350	0.1	0.953386
27.030017	0.1	0.935462
27.031683	0.1	0.922456
27.033350	0.1	0.913506
27.035017	0.1	0.907243
27.036683	0.1	0.902303
27.038350	0.1	0.897497
27.040017	0.1	0.891960
27.041683	0.1	0.885101
27.043350	0.1	0.877101
27.045017	0.1	0.869646
27.046683	0.1	0.865250
27.048350	0.1	0.865269
27.050017	0.1	0.869385
27.051683	0.1	0.876500
27.053350	0.1	0.884831
27.055017	0.1	0.892002
27.056683	0.1	0.896659
27.058350	0.1	0.899970
27.060017	0.1	0.904370
27.061683	0.1	0.910470
27.063350	0.1	0.916240
27.065017	0.1	0.919318
27.066683	0.1	0.919346
27.068350	0.1	0.918442
27.070017	0.1	0.919471
27.071683	0.1	0.923914
27.073350	0.1	0.931947
27.075017	0.1	0.943546
27.076683	0.1	0.958042
27.078350	0.1	0.973539
27.080017	0.1	0.988101
27.081683	0.1	1.001605
27.083350	0.1	1.015710
27.085017	0.1	1.031281
27.086683	0.1	1.046769
27.088350	0.1	1.059929
27.090017	0.1	1.069969
27.091683	0.1	1.078341
27.093350	0.1	1.088334
27.095017	0.1	1.102546
27.096683	0.1	1.120237
27.098350	0.1	1.138388
27.100017	0.1	1.154724
27.101683	0.1	1.168745
27.103350	0.1	1.181331
27.105017	0.1	1.194193
27.106683	0.1	1.208461
27.108350	0.1	1.223660
27.110017	0.1	1.238729
27.111683	0.1	1.253379
27.113350	0.1	1.268080
27.115017	0.1	1.283493
27.116683	0.1	1.300196
27.118350	0.1	1.318506
27.120017	0.1	1.338255
27.121683	0.1	1.359168
27.123350	0.1	1.381501
27.125017	0.1	1.405221
27.126683	0.1	1.429478
27.128350	0.1	1.453431
27.130017	0.1	1.476412
27.131683	0.1	1.497427
27.133350	0.1	1.515970
27.135017	0.1	1.533045
27.136683	0.1	1.551011
27.138350	0.1	1.572715
27.140017	0.1	1.600739
27.141683	0.1	1.636422
27.143350	0.1	1.678937
27.145017	0.1	1.725359
27.146683	0.1	1.771576
27.148350	0.1	1.813946
27.150017	0.1	1.851325
27.151683	0.1	1.885584
27.153350	0.1	1.919945
27.155017	0.1	1.956588
27.156683	0.1	1.996355
27.158350	0.1	2.040300
27.160017	0.1	2.089548
27.161683	0.1	2.143551
27.163350	0.1	2.199900
27.165017	0.1	2.256245
27.166683	0.1	2.312469
27.168350	0.1	2.370523
27.170017	0.1	2.431446
27.171683	0.1	2.493747
27.173350	0.1	2.555898
27.175017	0.1	2.618991
27.176683	0.1	2.685753
27.178350	0.1	2.758238
27.180017	0.1	2.836683
27.181683	0.1	2.919850
27.183350	0.1	3.006230
27.185017	0.1	3.095102
27.186683	0.1	3.186977
27.188350	0.1	3.283075
27.190017	0.1	3.384096
27.191683	0.1	3.489843
27.193350	0.1	3.599566
27.195017	0.1	3.712508
27.196683	0.1	3.828411
27.198350	0.1	3.947834
27.200017	0.1	4.072613
27.201683	0.1	4.205364
27.203350	0.1	4.347693
27.205017	0.1	4.499448
27.206683	0.1	4.659374
27.208350	0.1	4.826151
27.210017	0.1	4.999209
27.211683	0.1	5.178903
27.213350	0.1	5.365699
27.215017	0.1	5.559050
27.216683	0.1	5.757893
27.218350	0.1	5.962783
27.220017	0.1	6.176294
27.221683	0.1	6.400598
27.223350	0.1	6.635757
27.225017	0.1	6.880108
27.226683	0.1	7.131798
27.228350	0.1	7.390175
27.230017	0.1	7.655816
27.231683	0.1	7.929527
27.233350	0.1	8.211127
27.235017	0.1	8.499110
27.236683	0.1	8.792263
27.238350	0.1	9.091161
27.240017	0.1	9.396737
27.241683	0.1	9.707846
27.243350	0.1	10.021226
27.245017	0.1	10.332977
27.246683	0.1	10.639662
27.248350	0.1	10.939944
27.250017	0.1	11.235154
27.251683	0.1	11.526695
27.253350	0.1	11.813198
27.255017	0.1	12.090965
27.256683	0.1	12.356732
27.258350	0.1	12.609293
27.260017	0.1	12.849509
27.261683	0.1	13.078335
27.263350	0.1	13.294085
27.265017	0.1	13.493192
27.266683	0.1	13.673385
27.268350	0.1	13.834317
27.270017	0.1	13.976051
27.271683	0.1	14.097076
27.273350	0.1	14.193701
27.275017	0.1	14.262581
27.276683	0.1	14.303597
27.278350	0.1	14.318903
27.280017	0.1	14.309757
27.281683	0.1	14.276104
27.283350	0.1	14.218157
27.285017	0.1	14.136457
27.286683	0.1	14.030845
27.288350	0.1	13.900511
27.290017	0.1	13.744812
27.291683	0.1	13.564359
27.293350	0.1	13.361769
27.295017	0.1	13.140556
27.296683	0.1	12.902999
27.298350	0.1	12.650066
27.300017	0.1	12.382604
27.301683	0.1	12.101489
27.303350	0.1	11.807955
27.305017	0.1	11.504041
27.306683	0.1	11.191708
27.308350	0.1	10.872288
27.310017	0.1	10.546874
27.311683	0.1	10.215864
27.313350	0.1	9.879270
27.315017	0.1	9.538718
27.316683	0.1	9.197844
27.318350	0.1	8.859592
27.320017	0.1	8.524503
27.321683	0.1	8.192533
27.323350	0.1	7.864824
27.325017	0.1	7.542875
27.326683	0.1	7.227249
27.328350	0.1	6.917748
27.330017	0.1	6.613852
27.331683	0.1	6.315392
27.333350	0.1	6.023585
27.335017	0.1	5.740849
27.336683	0.1	5.469006
27.338350	0.1	5.208794
27.340017	0.1	4.961006
27.341683	0.1	4.726206
27.343350	0.1	4.503289
27.345017	0.1	4.290477
27.346683	0.1	4.087221
27.348350	0.1	3.893785
27.350017	0.1	3.709900
27.351683	0.1	3.534611
27.353350	0.1	3.366829
27.355017	0.1	3.205934
27.356683	0.1	3.052317
27.358350	0.1	2.907310
27.360017	0.1	2.771844
27.361683	0.1	2.645450
27.363350	0.1	2.527423
27.365017	0.1	2.417844
27.366683	0.1	2.316749
27.368350	0.1	2.223146
27.370017	0.1	2.134889
27.371683	0.1	2.049292
27.373350	0.1	1.964727
27.375017	0.1	1.882156
27.376683	0.1	1.804424
27.378350	0.1	1.733289
27.380017	0.1	1.667570
27.381683	0.1	1.604347
27.383350	0.1	1.541502
27.385017	0.1	1.479918
27.386683	0.1	1.423047
27.388350	0.1	1.373440
27.390017	0.1	1.330539
27.391683	0.1	1.292494
27.393350	0.1	1.257900
27.395017	0.1	1.225504
27.396683	0.1	1.193844
27.398350	0.1	1.161313
27.400017	0.1	1.127128
27.401683	0.1	1.092171
27.403350	0.1	1.057978
27.405017	0.1	1.025540
27.406683	0.1	0.995640
27.408350	0.1	0.968501
27.410017	0.1	0.942983
27.411683	0.1	0.917846
27.413350	0.1	0.893129
27.415017	0.1	0.869622
27.416683	0.1	0.847755
27.418350	0.1	0.827108
27.420017	0.1	0.807019
27.421683	0.1	0.787429
27.423350	0.1	0.768853
27.425017	0.1	0.751964
27.426683	0.1	0.737179
27.428350	0.1	0.724075
27.430017	0.1	0.711489
27.431683	0.1	0.698674
27.433350	0.1	0.685509
27.435017	0.1	0.671553
27.436683	0.1	0.656629
27.438350	0.1	0.642375
27.440017	0.1	0.630976
27.441683	0.1	0.622701
27.443350	0.1	0.616098
27.445017	0.1	0.609802
27.446683	0.1	0.603078
27.448350	0.1	0.595069
27.450017	0.1	0.585183
27.451683	0.1	0.574142
27.453350	0.1	0.563511
27.455017	0.1	0.554649
27.456683	0.1	0.548405
27.458350	0.1	0.544991
27.460017	0.1	0.544265
27.461683	0.1	0.545648
27.463350	0.1	0.547199
27.465017	0.1	0.546039
27.466683	0.1	0.541015
27.468350	0.1	0.533718
27.470017	0.1	0.526495
27.471683	0.1	0.521014
27.473350	0.1	0.518225
27.475017	0.1	0.518118
27.476683	0.1	0.519669
27.478350	0.1	0.521573
27.480017	0.1	0.522779
27.481683	0.1	0.522733
27.483350	0.1	0.521815
27.485017	0.1	0.521247
27.486683	0.1	0.521787
27.488350	0.1	0.522500
27.490017	0.1	0.521238
27.491683	0.1	0.516553
27.493350	0.1	0.509289
27.495017	0.1	0.502286
27.496683	0.1	0.498374
27.498350	0.1	0.497918
27.500017	0.1	0.497969
27.501683	0.1	0.495031
27.503350	0.1	0.489014
27.505017	0.1	0.483152
27.506683	0.1	0.480525
27.508350	0.1	0.481610
27.510017	0.1	0.484888
27.511683	0.1	0.489145
27.513350	0.1	0.494057
27.515017	0.1	0.498798
27.516683	0.1	0.501946
27.518350	0.1	0.502807
27.520017	0.1	0.501960
27.521683	0.1	0.500414
27.523350	0.1	0.498276
27.525017	0.1	0.495389
27.526683	0.1	0.492609
27.528350	0.1	0.490439
27.530017	0.1	0.487790
27.531683	0.1	0.483678
27.533350	0.1	0.478565
27.535017	0.1	0.473065
27.536683	0.1	0.466942
27.538350	0.1	0.460446
27.540017	0.1	0.455836
27.541683	0.1	0.455477
27.543350	0.1	0.458905
27.545017	0.1	0.463654
27.546683	0.1	0.467459
27.548350	0.1	0.468977
27.550017	0.1	0.468963
27.551683	0.1	0.469899
27.553350	0.1	0.472669
27.555017	0.1	0.475356
27.556683	0.1	0.475664
27.558350	0.1	0.472581
27.560017	0.1	0.466518
27.561683	0.1	0.459407
27.563350	0.1	0.453885
27.565017	0.1	0.451491
27.566683	0.1	0.451696
27.568350	0.1	0.452539
27.570017	0.1	0.452367
27.571683	0.1	0.450956
27.573350	0.1	0.449135
27.575017	0.1	0.447659
27.576683	0.1	0.446485
27.578350	0.1	0.444902
27.580017	0.1	0.442122
27.581683	0.1	0.438001
27.583350	0.1	0.433563
27.585017	0.1	0.430588
27.586683	0.1	0.429819
27.588350	0.1	0.429954
27.590017	0.1	0.429102
27.591683	0.1	0.426397
27.593350	0.1	0.422131
27.595017	0.1	0.417372
27.596683	0.1	0.413554
27.598350	0.1	0.411714
27.600017	0.1	0.411691
27.601683	0.1	0.411998
27.603350	0.1	0.411347
27.605017	0.1	0.410262
27.606683	0.1	0.409959
27.608350	0.1	0.410252
27.610017	0.1	0.410089
27.611683	0.1	0.408967
27.613350	0.1	0.406611
27.615017	0.1	0.402499
27.616683	0.1	0.396599
27.618350	0.1	0.389889
27.620017	0.1	0.384129
27.621683	0.1	0.380515
27.623350	0.1	0.378150
27.625017	0.1	0.375612
27.626683	0.1	0.373428
27.628350	0.1	0.372897
27.630017	0.1	0.373698
27.631683	0.1	0.373856
27.633350	0.1	0.371374
27.635017	0.1	0.366094
27.636683	0.1	0.360445
27.638350	0.1	0.357646
27.640017	0.1	0.358862
27.641683	0.1	0.362745
27.643350	0.1	0.367411
27.645017	0.1	0.371337
27.646683	0.1	0.373158
27.648350	0.1	0.372496
27.650017	0.1	0.371248
27.651683	0.1	0.372510
27.653350	0.1	0.377749
27.655017	0.1	0.385693
27.656683	0.1	0.393577
27.658350	0.1	0.398913
27.660017	0.1	0.400469
27.661683	0.1	0.397977
27.663350	0.1	0.391775
27.665017	0.1	0.383737
27.666683	0.1	0.377237
27.668350	0.1	0.374103
27.670017	0.1	0.372822
27.671683	0.1	0.371165
27.673350	0.1	0.368352
27.675017	0.1	0.364510
27.676683	0.1	0.360706
27.678350	0.1	0.359062
27.680017	0.1	0.361162
27.681683	0.1	0.366503
27.683350	0.1	0.372566
27.685017	0.1	0.376678
27.686683	0.1	0.378066
27.688350	0.1	0.377600
27.690017	0.1	0.376240
27.691683	0.1	0.374103
27.693350	0.1	0.370503
27.695017	0.1	0.365409
27.696683	0.1	0.360310
27.698350	0.1	0.356850
27.700017	0.1	0.355775
27.701683	0.1	0.357497
27.703350	0.1	0.361749
27.705017	0.1	0.366643
27.706683	0.1	0.369838
27.708350	0.1	0.370755
27.710017	0.1	0.370480
27.711683	0.1	0.369535
27.713350	0.1	0.367854
27.715017	0.1	0.366317
27.716683	0.1	0.366149
27.718350	0.1	0.367141
27.720017	0.1	0.367728
27.721683	0.1	0.366531
27.723350	0.1	0.363872
27.725017	0.1	0.361772
27.726683	0.1	0.362014
27.728350	0.1	0.364813
27.730017	0.1	0.369507
27.731683	0.1	0.375309
27.733350	0.1	0.381935
27.735017	0.1	0.389856
27.736683	0.1	0.398634
27.738350	0.1	0.406010
27.740017	0.1	0.409931
27.741683	0.1	0.411118
27.743350	0.1	0.412618
27.745017	0.1	0.416264
27.746683	0.1	0.420804
27.748350	0.1	0.424334
27.750017	0.1	0.426346
27.751683	0.1	0.426648
27.753350	0.1	0.424543
27.755017	0.1	0.419812
27.756683	0.1	0.413745
27.758350	0.1	0.409521
27.760017	0.1	0.410294
27.761683	0.1	0.415989
27.763350	0.1	0.423766
27.765017	0.1	0.430723
27.766683	0.1	0.434723
27.768350	0.1	0.434667
27.770017	0.1	0.431514
27.771683	0.1	0.427724
27.773350	0.1	0.425279
27.775017	0.1	0.425363
27.776683	0.1	0.428222
27.778350	0.1	0.431994
27.780017	0.1	0.434360
27.781683	0.1	0.435100
27.783350	0.1	0.435119
27.785017	0.1	0.434839
27.786683	0.1	0.434420
27.788350	0.1	0.433931
27.790017	0.1	0.433787
27.791683	0.1	0.434811
27.793350	0.1	0.436734
27.795017	0.1	0.438048
27.796683	0.1	0.437959
27.798350	0.1	0.436720
27.800017	0.1	0.434578
27.801683	0.1	0.431701
27.803350	0.1	0.427845
27.805017	0.1	0.422196
27.806683	0.1	0.414811
27.808350	0.1	0.407179
27.810017	0.1	0.400804
27.811683	0.1	0.395994
27.813350	0.1	0.392268
27.815017	0.1	0.389311
27.816683	0.1	0.386997
27.818350	0.1	0.385167
27.820017	0.1	0.383700
27.821683	0.1	0.382694
27.823350	0.1	0.382643
27.825017	0.1	0.383924
27.826683	0.1	0.386192
27.828350	0.1	0.388725
27.830017	0.1	0.390974
27.831683	0.1	0.392511
27.833350	0.1	0.393097
27.835017	0.1	0.392976
27.836683	0.1	0.392385
27.838350	0.1	0.390979
27.840017	0.1	0.388576
27.841683	0.1	0.385949
27.843350	0.1	0.384166
27.845017	0.1	0.382955
27.846683	0.1	0.380585
27.848350	0.1	0.375984
27.850017	0.1	0.370070
27.851683	0.1	0.364715
27.853350	0.1	0.361083
27.855017	0.1	0.359518
27.856683	0.1	0.360375
27.858350	0.1	0.363011
27.860017	0.1	0.364450
27.861683	0.1	0.361707
27.863350	0.1	0.355081
27.865017	0.1	0.347476
27.866683	0.1	0.341902
27.868350	0.1	0.340589
27.870017	0.1	0.344701
27.871683	0.1	0.352636
27.873350	0.1	0.360273
27.875017	0.1	0.364720
27.876683	0.1	0.365945
27.878350	0.1	0.364739
27.880017	0.1	0.361963
27.881683	0.1	0.358932
27.883350	0.1	0.356515
27.885017	0.1	0.354708
27.886683	0.1	0.353432
27.888350	0.1	0.352771
27.890017	0.1	0.352296
27.891683	0.1	0.350908
27.893350	0.1	0.348091
27.895017	0.1	0.344506
27.896683	0.1	0.340827
27.898350	0.1	0.337432
27.900017	0.1	0.335346
27.901683	0.1	0.336017
27.903350	0.1	0.339630
27.905017	0.1	0.344389
27.906683	0.1	0.348189
27.908350	0.1	0.350815
27.910017	0.1	0.353595
27.911683	0.1	0.356995
27.913350	0.1	0.359700
27.915017	0.1	0.359938
27.916683	0.1	0.356878
27.918350	0.1	0.350871
27.920017	0.1	0.343076
27.921683	0.1	0.335360
27.923350	0.1	0.329688
27.925017	0.1	0.327192
27.926683	0.1	0.327881
27.928350	0.1	0.330880
27.930017	0.1	0.334876
27.931683	0.1	0.338363
27.933350	0.1	0.339672
27.935017	0.1	0.338163
27.936683	0.1	0.335532
27.938350	0.1	0.334457
27.940017	0.1	0.336072
27.941683	0.1	0.339774
27.943350	0.1	0.344310
27.945017	0.1	0.348077
27.946683	0.1	0.349632
27.948350	0.1	0.348985
27.950017	0.1	0.347840
27.951683	0.1	0.348352
27.953350	0.1	0.351579
27.955017	0.1	0.356054
27.956683	0.1	0.358247
27.958350	0.1	0.355761
27.960017	0.1	0.350093
27.961683	0.1	0.345618
27.963350	0.1	0.345455
27.965017	0.1	0.348911
27.966683	0.1	0.353376
27.968350	0.1	0.357227
27.970017	0.1	0.360059
27.971683	0.1	0.361768
27.973350	0.1	0.362573
27.975017	0.1	0.362741
27.976683	0.1	0.361698
27.978350	0.1	0.358690
27.980017	0.1	0.353791
27.981683	0.1	0.347635
27.983350	0.1	0.341306
27.985017	0.1	0.336245
27.986683	0.1	0.333330
27.988350	0.1	0.332501
27.990017	0.1	0.333553
27.991683	0.1	0.336315
27.993350	0.1	0.339658
27.995017	0.1	0.341772
27.996683	0.1	0.341744
27.998350	0.1	0.339667
28.000017	0.1	0.335975
28.001683	0.1	0.331779
28.003350	0.1	0.328971
28.005017	0.1	0.329283
28.006683	0.1	0.332952
28.008350	0.1	0.338117
28.010017	0.1	0.342177
28.011683	0.1	0.343658
28.013350	0.1	0.342331
28.015017	0.1	0.338629
28.016683	0.1	0.333772
28.018350	0.1	0.329437
28.020017	0.1	0.327039
28.021683	0.1	0.327290
28.023350	0.1	0.329823
28.025017	0.1	0.333381
28.026683	0.1	0.336557
28.028350	0.1	0.338219
28.030017	0.1	0.337977
28.031683	0.1	0.336803
28.033350	0.1	0.336561
28.035017	0.1	0.338163
28.036683	0.1	0.340678
28.038350	0.1	0.342680
28.040017	0.1	0.343467
28.041683	0.1	0.342955
28.043350	0.1	0.341651
28.045017	0.1	0.340431
28.046683	0.1	0.339514
28.048350	0.1	0.338568
28.050017	0.1	0.337763
28.051683	0.1	0.337474
28.053350	0.1	0.337237
28.055017	0.1	0.336282
28.056683	0.1	0.334927
28.058350	0.1	0.334340
28.060017	0.1	0.334946
28.061683	0.1	0.335588
28.063350	0.1	0.334093
28.065017	0.1	0.328808
28.066683	0.1	0.320487
28.068350	0.1	0.311853
28.070017	0.1	0.305404
28.071683	0.1	0.302708
28.073350	0.1	0.304482
28.075017	0.1	0.309753
28.076683	0.1	0.316110
28.078350	0.1	0.321213
28.080017	0.1	0.323998
28.081683	0.1	0.325227
28.083350	0.1	0.326699
28.085017	0.1	0.328957
28.086683	0.1	0.330219
28.088350	0.1	0.328538
28.090017	0.1	0.324356
28.091683	0.1	0.319518
28.093350	0.1	0.315118
28.095017	0.1	0.311839
28.096683	0.1	0.310922
28.098350	0.1	0.313031
28.100017	0.1	0.316859
28.101683	0.1	0.320273
28.103350	0.1	0.322489
28.105017	0.1	0.323872
28.106683	0.1	0.323923
28.108350	0.1	0.321362
28.110017	0.1	0.316366
28.111683	0.1	0.311271
28.113350	0.1	0.308375
28.115017	0.1	0.308608
28.116683	0.1	0.312296
28.118350	0.1	0.318992
28.120017	0.1	0.326121
28.121683	0.1	0.329679
28.123350	0.1	0.327118
28.125017	0.1	0.319523
28.126683	0.1	0.310568
28.128350	0.1	0.303434
28.130017	0.1	0.299667
28.131683	0.1	0.299537
28.133350	0.1	0.301842
28.135017	0.1	0.304286
28.136683	0.1	0.304990
28.138350	0.1	0.303853
28.140017	0.1	0.301963
28.141683	0.1	0.299541
28.143350	0.1	0.295672
28.145017	0.1	0.289823
28.146683	0.1	0.282768
28.148350	0.1	0.276766
28.150017	0.1	0.275155
28.151683	0.1	0.280039
28.153350	0.1	0.289772
28.155017	0.1	0.300156
28.156683	0.1	0.308356
28.158350	0.1	0.313893
28.160017	0.1	0.316449
28.161683	0.1	0.315676
28.163350	0.1	0.312971
28.165017	0.1	0.310587
28.166683	0.1	0.309544
28.168350	0.1	0.309874
28.170017	0.1	0.311239
28.171683	0.1	0.312710
28.173350	0.1	0.313558
28.175017	0.1	0.314051
28.176683	0.1	0.314629
28.178350	0.1	0.315174
28.180017	0.1	0.315625
28.181683	0.1	0.316445
28.183350	0.1	0.318158
28.185017	0.1	0.321101
28.186683	0.1	0.325162
28.188350	0.1	0.329050
28.190017	0.1	0.330424
28.191683	0.1	0.327779
28.193350	0.1	0.321767
28.195017	0.1	0.313921
28.196683	0.1	0.305097
28.198350	0.1	0.296826
28.200017	0.1	0.292822
28.201683	0.1	0.296300
28.203350	0.1	0.306643
28.205017	0.1	0.319905
28.206683	0.1	0.331192
28.208350	0.1	0.336538
28.210017	0.1	0.335425
28.211683	0.1	0.331528
28.213350	0.1	0.328757
28.215017	0.1	0.327206
28.216683	0.1	0.324529
28.218350	0.1	0.319760
28.220017	0.1	0.314112
28.221683	0.1	0.309213
28.223350	0.1	0.305995
28.225017	0.1	0.304268
28.226683	0.1	0.303271
28.228350	0.1	0.303672
28.230017	0.1	0.307350
28.231683	0.1	0.314228
28.233350	0.1	0.321846
28.235017	0.1	0.327830
28.236683	0.1	0.330801
28.238350	0.1	0.330014
28.240017	0.1	0.325916
28.241683	0.1	0.320910
28.243350	0.1	0.318140
28.245017	0.1	0.319071
28.246683	0.1	0.322773
28.248350	0.1	0.327332
28.250017	0.1	0.331504
28.251683	0.1	0.334773
28.253350	0.1	0.336743
28.255017	0.1	0.337996
28.256683	0.1	0.340627
28.258350	0.1	0.345963
28.260017	0.1	0.352478
28.261683	0.1	0.357744
28.263350	0.1	0.360948
28.265017	0.1	0.362173
28.266683	0.1	0.361577
28.268350	0.1	0.359956
28.270017	0.1	0.358480
28.271683	0.1	0.358126
28.273350	0.1	0.359900
28.275017	0.1	0.364510
28.276683	0.1	0.371300
28.278350	0.1	0.378117
28.280017	0.1	0.382708
28.281683	0.1	0.384236
28.283350	0.1	0.383309
28.285017	0.1	0.380869
28.286683	0.1	0.377987
28.288350	0.1	0.376161
28.290017	0.1	0.376245
28.291683	0.1	0.377558
28.293350	0.1	0.378937
28.295017	0.1	0.379514
28.296683	0.1	0.378853
28.298350	0.1	0.378080
28.300017	0.1	0.379831
28.301683	0.1	0.385540
28.303350	0.1	0.393847
28.305017	0.1	0.401870
28.306683	0.1	0.407323
28.308350	0.1	0.409624
28.310017	0.1	0.409521
28.311683	0.1	0.408036
28.313350	0.1	0.405880
28.315017	0.1	0.403686
28.316683	0.1	0.401796
28.318350	0.1	0.399929
28.320017	0.1	0.397530
28.321683	0.1	0.394699
28.323350	0.1	0.392250
28.325017	0.1	0.391016
28.326683	0.1	0.391831
28.328350	0.1	0.395598
28.330017	0.1	0.402434
28.331683	0.1	0.410797
28.333350	0.1	0.418513
28.335017	0.1	0.424543
28.336683	0.1	0.428930
28.338350	0.1	0.431640
28.340017	0.1	0.432152
28.341683	0.1	0.430229
28.343350	0.1	0.426867
28.345017	0.1	0.423659
28.346683	0.1	0.421447
28.348350	0.1	0.420311
28.350017	0.1	0.419943
28.351683	0.1	0.419780
28.353350	0.1	0.420203
28.355017	0.1	0.423053
28.356683	0.1	0.429731
28.358350	0.1	0.439743
28.360017	0.1	0.450821
28.361683	0.1	0.459426
28.363350	0.1	0.462621
28.365017	0.1	0.460078
28.366683	0.1	0.454248
28.368350	0.1	0.448795
28.370017	0.1	0.446727
28.371683	0.1	0.449214
28.373350	0.1	0.455282
28.375017	0.1	0.461913
28.376683	0.1	0.465601
28.378350	0.1	0.464884
28.380017	0.1	0.460651
28.381683	0.1	0.454970
28.383350	0.1	0.450616
28.385017	0.1	0.450020
28.386683	0.1	0.453447
28.388350	0.1	0.458863
28.390017	0.1	0.463938
28.391683	0.1	0.467738
28.393350	0.1	0.469978
28.395017	0.1	0.470192
28.396683	0.1	0.468562
28.398350	0.1	0.466127
28.400017	0.1	0.463114
28.401683	0.1	0.458253
28.403350	0.1	0.450560
28.405017	0.1	0.440637
28.406683	0.1	0.430229
28.408350	0.1	0.421614
28.410017	0.1	0.416529
28.411683	0.1	0.414709
28.413350	0.1	0.414187
28.415017	0.1	0.413582
28.416683	0.1	0.412920
28.418350	0.1	0.412553
28.420017	0.1	0.412720
28.421683	0.1	0.413279
28.423350	0.1	0.412841
28.425017	0.1	0.410168
28.426683	0.1	0.406113
28.428350	0.1	0.402145
28.430017	0.1	0.398392
28.431683	0.1	0.394313
28.433350	0.1	0.390168
28.435017	0.1	0.387081
28.436683	0.1	0.386089
28.438350	0.1	0.387691
28.440017	0.1	0.391384
28.441683	0.1	0.395486
28.443350	0.1	0.397847
28.445017	0.1	0.396529
28.446683	0.1	0.390504
28.448350	0.1	0.380492
28.450017	0.1	0.369307
28.451683	0.1	0.360394
28.453350	0.1	0.354890
28.455017	0.1	0.351113
28.456683	0.1	0.347407
28.458350	0.1	0.343765
28.460017	0.1	0.340459
28.461683	0.1	0.337726
28.463350	0.1	0.337218
28.465017	0.1	0.340957
28.466683	0.1	0.348524
28.468350	0.1	0.356887
28.470017	0.1	0.362312
28.471683	0.1	0.361833
28.473350	0.1	0.354350
28.475017	0.1	0.342089
28.476683	0.1	0.329940
28.478350	0.1	0.321893
28.480017	0.1	0.318792
28.481683	0.1	0.319583
28.483350	0.1	0.322605
28.485017	0.1	0.325749
28.486683	0.1	0.327691
28.488350	0.1	0.328976
28.490017	0.1	0.330834
28.491683	0.1	0.333623
28.493350	0.1	0.336776
28.495017	0.1	0.339262
28.496683	0.1	0.339979
28.498350	0.1	0.338503
28.500017	0.1	0.335090
28.501683	0.1	0.329786
28.503350	0.1	0.322699
28.505017	0.1	0.315197
28.506683	0.1	0.309651
28.508350	0.1	0.307518
28.510017	0.1	0.308403
28.511683	0.1	0.311448
28.513350	0.1	0.316319
28.515017	0.1	0.322368
28.516683	0.1	0.328184
28.518350	0.1	0.332724
28.520017	0.1	0.335691
28.521683	0.1	0.336817
28.523350	0.1	0.335895
28.525017	0.1	0.333525
28.526683	0.1	0.331122
28.528350	0.1	0.329525
28.530017	0.1	0.328319
28.531683	0.1	0.327122
28.533350	0.1	0.326666
28.535017	0.1	0.328678
28.536683	0.1	0.334186
28.538350	0.1	0.341376
28.540017	0.1	0.346727
28.541683	0.1	0.348194
28.543350	0.1	0.345572
28.545017	0.1	0.339677
28.546683	0.1	0.332813
28.548350	0.1	0.328510
28.550017	0.1	0.329367
28.551683	0.1	0.335327
28.553350	0.1	0.344627
28.555017	0.1	0.355388
28.556683	0.1	0.365353
28.558350	0.1	0.372725
28.560017	0.1	0.377921
28.561683	0.1	0.382215
28.563350	0.1	0.385744
28.565017	0.1	0.388478
28.566683	0.1	0.390857
28.568350	0.1	0.392850
28.570017	0.1	0.394136
28.571683	0.1	0.394667
28.573350	0.1	0.394606
28.575017	0.1	0.394881
28.576683	0.1	0.397400
28.578350	0.1	0.403491
28.580017	0.1	0.412441
28.581683	0.1	0.422085
28.583350	0.1	0.430774
28.585017	0.1	0.438225
28.586683	0.1	0.444725
28.588350	0.1	0.450164
28.590017	0.1	0.454253
28.591683	0.1	0.457517
28.593350	0.1	0.460939
28.595017	0.1	0.464860
28.596683	0.1	0.469466
28.598350	0.1	0.474923
28.600017	0.1	0.480423
28.601683	0.1	0.484828
28.603350	0.1	0.487743
28.605017	0.1	0.489093
28.606683	0.1	0.489224
28.608350	0.1	0.489485
28.610017	0.1	0.490779
28.611683	0.1	0.492143
28.613350	0.1	0.492102
28.615017	0.1	0.490523
28.616683	0.1	0.488386
28.618350	0.1	0.486579
28.620017	0.1	0.485531
28.621683	0.1	0.485973
28.623350	0.1	0.488944
28.625017	0.1	0.494211
28.626683	0.1	0.499864
28.628350	0.1	0.504274
28.630017	0.1	0.507287
28.631683	0.1	0.508875
28.633350	0.1	0.508036
28.635017	0.1	0.503692
28.636683	0.1	0.495599
28.638350	0.1	0.484311
28.640017	0.1	0.471519
28.641683	0.1	0.460371
28.643350	0.1	0.454304
28.645017	0.1	0.454886
28.646683	0.1	0.460474
28.648350	0.1	0.466807
28.650017	0.1	0.469312
28.651683	0.1	0.465238
28.653350	0.1	0.453987
28.655017	0.1	0.437261
28.656683	0.1	0.419370
28.658350	0.1	0.405135
28.660017	0.1	0.397237
28.661683	0.1	0.396268
28.663350	0.1	0.401256
28.665017	0.1	0.408976
28.666683	0.1	0.415402
28.668350	0.1	0.419160
28.670017	0.1	0.421652
28.671683	0.1	0.423989
28.673350	0.1	0.425717
28.675017	0.1	0.425917
28.676683	0.1	0.424408
28.678350	0.1	0.421763
28.680017	0.1	0.418560
28.681683	0.1	0.415593
28.683350	0.1	0.413922
28.685017	0.1	0.413042
28.686683	0.1	0.410369
28.688350	0.1	0.404455
28.690017	0.1	0.397055
28.691683	0.1	0.390876
28.693350	0.1	0.386895
28.695017	0.1	0.384673
28.696683	0.1	0.383141
28.698350	0.1	0.380375
28.700017	0.1	0.374727
28.701683	0.1	0.367439
28.703350	0.1	0.362117
28.705017	0.1	0.360431
28.706683	0.1	0.360925
28.708350	0.1	0.361884
28.710017	0.1	0.362340
28.711683	0.1	0.361465
28.713350	0.1	0.359011
28.715017	0.1	0.355775
28.716683	0.1	0.353251
28.718350	0.1	0.352631
28.720017	0.1	0.354163
28.721683	0.1	0.357809
28.723350	0.1	0.363616
28.725017	0.1	0.370666
28.726683	0.1	0.376650
28.728350	0.1	0.379416
28.730017	0.1	0.378727
28.731683	0.1	0.376212
28.733350	0.1	0.373619
28.735017	0.1	0.371346
28.736683	0.1	0.368804
28.738350	0.1	0.365116
28.740017	0.1	0.359849
28.741683	0.1	0.353884
28.743350	0.1	0.348757
28.745017	0.1	0.345451
28.746683	0.1	0.344212
28.748350	0.1	0.344710
28.750017	0.1	0.346713
28.751683	0.1	0.351057
28.753350	0.1	0.358596
28.755017	0.1	0.368604
28.756683	0.1	0.378736
28.758350	0.1	0.386504
28.760017	0.1	0.390979
28.761683	0.1	0.392967
28.763350	0.1	0.393926
28.765017	0.1	0.395169
28.766683	0.1	0.397158
28.768350	0.1	0.399733
28.770017	0.1	0.403095
28.771683	0.1	0.407342
28.773350	0.1	0.411635
28.775017	0.1	0.415463
28.776683	0.1	0.420078
28.778350	0.1	0.427365
28.780017	0.1	0.437768
28.781683	0.1	0.449806
28.783350	0.1	0.460879
28.785017	0.1	0.468586
28.786683	0.1	0.472083
28.788350	0.1	0.472637
28.790017	0.1	0.472325
28.791683	0.1	0.472427
28.793350	0.1	0.473880
28.795017	0.1	0.478169
28.796683	0.1	0.486546
28.798350	0.1	0.498202
28.800017	0.1	0.510160
28.801683	0.1	0.519804
28.803350	0.1	0.526812
28.805017	0.1	0.532167
28.806683	0.1	0.536740
28.808350	0.1	0.541559
28.810017	0.1	0.547976
28.811683	0.1	0.556130
28.813350	0.1	0.564088
28.815017	0.1	0.569997
28.816683	0.1	0.574365
28.818350	0.1	0.579320
28.820017	0.1	0.586184
28.821683	0.1	0.594566
28.823350	0.1	0.603129
28.825017	0.1	0.609909
28.826683	0.1	0.613029
28.828350	0.1	0.612834
28.830017	0.1	0.612116
28.831683	0.1	0.613905
28.833350	0.1	0.619451
28.835017	0.1	0.627637
28.836683	0.1	0.636103
28.838350	0.1	0.642771
28.840017	0.1	0.646338
28.841683	0.1	0.647204
28.843350	0.1	0.647446
28.845017	0.1	0.648615
28.846683	0.1	0.650296
28.848350	0.1	0.651185
28.850017	0.1	0.650603
28.851683	0.1	0.648233
28.853350	0.1	0.643632
28.855017	0.1	0.637244
28.856683	0.1	0.630757
28.858350	0.1	0.626175
28.860017	0.1	0.624522
28.861683	0.1	0.624647
28.863350	0.1	0.623846
28.865017	0.1	0.619655
28.866683	0.1	0.611315
28.868350	0.1	0.600405
28.870017	0.1	0.589611
28.871683	0.1	0.580535
28.873350	0.1	0.573546
28.875017	0.1	0.568596
28.876683	0.1	0.564838
28.878350	0.1	0.560977
28.880017	0.1	0.556558
28.881683	0.1	0.551781
28.883350	0.1	0.546426
28.885017	0.1	0.540032
28.886683	0.1	0.532973
28.888350	0.1	0.526183
28.890017	0.1	0.519627
28.891683	0.1	0.512665
28.893350	0.1	0.505708
28.895017	0.1	0.499506
28.896683	0.1	0.493862
28.898350	0.1	0.488679
28.900017	0.1	0.484698
28.901683	0.1	0.482239
28.903350	0.1	0.480078
28.905017	0.1	0.476246
28.906683	0.1	0.470425
28.908350	0.1	0.464963
28.910017	0.1	0.462788
28.911683	0.1	0.464292
28.913350	0.1	0.467370
28.915017	0.1	0.470337
28.916683	0.1	0.473289
28.918350	0.1	0.476842
28.920017	0.1	0.481126
28.921683	0.1	0.485950
28.923350	0.1	0.490858
28.925017	0.1	0.495017
28.926683	0.1	0.497396
28.928350	0.1	0.497201
28.930017	0.1	0.494788
28.931683	0.1	0.492539
28.933350	0.1	0.493159
28.935017	0.1	0.496898
28.936683	0.1	0.502025
28.938350	0.1	0.507501
28.940017	0.1	0.513317
28.941683	0.1	0.518640
28.943350	0.1	0.521983
28.945017	0.1	0.523715
28.946683	0.1	0.526309
28.948350	0.1	0.531231
28.950017	0.1	0.537708
28.951683	0.1	0.544651
28.953350	0.1	0.551878
28.955017	0.1	0.559762
28.956683	0.1	0.568810
28.958350	0.1	0.579348
28.960017	0.1	0.590719
28.961683	0.1	0.600945
28.963350	0.1	0.608037
28.965017	0.1	0.611655
28.966683	0.1	0.613625
28.968350	0.1	0.616852
28.970017	0.1	0.622929
28.971683	0.1	0.630356
28.973350	0.1	0.635916
28.975017	0.1	0.638259
28.976683	0.1	0.638701
28.978350	0.1	0.638664
28.980017	0.1	0.638315
28.981683	0.1	0.637281
28.983350	0.1	0.635083
28.985017	0.1	0.631195
28.986683	0.1	0.625877
28.988350	0.1	0.620699
28.990017	0.1	0.617392
28.991683	0.1	0.616265
28.993350	0.1	0.615702
28.995017	0.1	0.613397
28.996683	0.1	0.608084
28.998350	0.1	0.600079
29.000017	0.1	0.590831
29.001683	0.1	0.582361
29.003350	0.1	0.576135
29.005017	0.1	0.571758
29.006683	0.1	0.567413
29.008350	0.1	0.561718
29.010017	0.1	0.554807
29.011683	0.1	0.548400
29.013350	0.1	0.544372
29.015017	0.1	0.542402
29.016683	0.1	0.539762
29.018350	0.1	0.533634
29.020017	0.1	0.523021
29.021683	0.1	0.508898
29.023350	0.1	0.493084
29.025017	0.1	0.476846
29.026683	0.1	0.461102
29.028350	0.1	0.447826
29.030017	0.1	0.439333
29.031683	0.1	0.435072
29.033350	0.1	0.431286
29.035017	0.1	0.425074
29.036683	0.1	0.417158
29.038350	0.1	0.409982
29.040017	0.1	0.405055
29.041683	0.1	0.402620
29.043350	0.1	0.402071
29.045017	0.1	0.402019
29.046683	0.1	0.400892
29.048350	0.1	0.398024
29.050017	0.1	0.394201
29.051683	0.1	0.390788
29.053350	0.1	0.388143
29.055017	0.1	0.385595
29.056683	0.1	0.382280
29.058350	0.1	0.377744
29.060017	0.1	0.372520
29.061683	0.1	0.367244
29.063350	0.1	0.361647
29.065017	0.1	0.355849
29.066683	0.1	0.351071
29.068350	0.1	0.348212
29.070017	0.1	0.346871
29.071683	0.1	0.345833
29.073350	0.1	0.344114
29.075017	0.1	0.341777
29.076683	0.1	0.339583
29.078350	0.1	0.338051
29.080017	0.1	0.337474
29.081683	0.1	0.338107
29.083350	0.1	0.339909
29.085017	0.1	0.342745
29.086683	0.1	0.345735
29.088350	0.1	0.346508
29.090017	0.1	0.343677
29.091683	0.1	0.338894
29.093350	0.1	0.334485
29.095017	0.1	0.331337
29.096683	0.1	0.329483
29.098350	0.1	0.328152
29.100017	0.1	0.325702
29.101683	0.1	0.321451
29.103350	0.1	0.316738
29.105017	0.1	0.313194
29.106683	0.1	0.311206
29.108350	0.1	0.310382
29.110017	0.1	0.309758
29.111683	0.1	0.307737
29.113350	0.1	0.302964
29.115017	0.1	0.295653
29.116683	0.1	0.288100
29.118350	0.1	0.283066
29.120017	0.1	0.281599
29.121683	0.1	0.283136
29.123350	0.1	0.286712
29.125017	0.1	0.290968
29.126683	0.1	0.294168
29.128350	0.1	0.294875
29.130017	0.1	0.292826
29.131683	0.1	0.289911
29.133350	0.1	0.288822
29.135017	0.1	0.290102
29.136683	0.1	0.292039
29.138350	0.1	0.292771
29.140017	0.1	0.291802
29.141683	0.1	0.290046
29.143350	0.1	0.288794
29.145017	0.1	0.288859
29.146683	0.1	0.289995
29.148350	0.1	0.290875
29.150017	0.1	0.290335
29.151683	0.1	0.289027
[truncated: 253,672 more chars]
