# Supplementary material for: Fade into you: genetic control of pigmentation patterns in red-flesh apple (Malus domestica)
Source: Front Plant Sci. 2025 Jan 13;15:1462545. doi: 10.3389/fpls.2024.1462545 (PMC11770013; doi:10.3389/fpls.2024.1462545)
Supplement: Supplementary file 4 [file DataSheet1.zip › CB B1UV_VIS_4/CB B1UV_VIS_4.txt]

URL	chrom://thermo-pfav3ojr/ChromeleonLocal/Instrument Data/Vanquish_MS/Dimitri/VALEMA/Pierre/Echantillons 03-04-24.seq/125.smp/UV_VIS_4.channel/UV_VIS_4.chm
Channel	UV_VIS_4

Injection Information:
Data Vault	ChromeleonLocal
Sequence	Echantillons 03-04-24
Name	CB B1
Number	6
Position	B:A6
Comment	colonne SB-AQ MeOH+5%AA
Processing Method	Quantitative
Instrument Method	VALEMA test separation GRAQ 4
Type	Unknown
Status	Finished
Inject Time	4/3/2024 9:22:24 PM +02:00
Volume (µl)	10.0000
Dilution Factor	1.0000
Weight	1.0000

Chromatogram Data Information:
Time Min. (min)	0.001683
Time Max. (min)	47.000017
Data Points	28200
Detector	UV
Generating Data System	Chromeleon 7.3.2.10759
Exporting Data System	Chromeleon 7.3.2.0
Operator	Instrument Controller
Signal Quantity	Absorbance
Signal Unit	mAU
Signal Min.	-7.695518
Signal Max.	29.649958
Channel	UV_VIS_4
Driver Name	VDAD.dll
Channel Type	Evaluation
Min. Step (s)	0.1
Max. Step (s)	0.1
Average Step (s)	0.1

Signal Parameter Information:
Signal Info	WVL:512 nm

Chromatogram Data:
Time (min)	Step (s)	Value (mAU)
0.001683	n.a.	0.000000
0.003350	0.1	0.000028
0.005017	0.1	0.000102
0.006683	0.1	0.000121
0.008350	0.1	-0.000061
0.010017	0.1	-0.000442
0.011683	0.1	-0.001136
0.013350	0.1	-0.002482
0.015017	0.1	-0.004885
0.016683	0.1	-0.008768
0.018350	0.1	-0.014133
0.020017	0.1	-0.020424
0.021683	0.1	-0.027269
0.023350	0.1	-0.034506
0.025017	0.1	-0.041518
0.026683	0.1	-0.047493
0.028350	0.1	-0.052033
0.030017	0.1	-0.054999
0.031683	0.1	-0.056229
0.033350	0.1	-0.055674
0.035017	0.1	-0.053458
0.036683	0.1	-0.050026
0.038350	0.1	-0.046110
0.040017	0.1	-0.042249
0.041683	0.1	-0.038589
0.043350	0.1	-0.035088
0.045017	0.1	-0.031563
0.046683	0.1	-0.027977
0.048350	0.1	-0.024801
0.050017	0.1	-0.022552
0.051683	0.1	-0.021243
0.053350	0.1	-0.020768
0.055017	0.1	-0.021025
0.056683	0.1	-0.021588
0.058350	0.1	-0.021998
0.060017	0.1	-0.022305
0.061683	0.1	-0.022659
0.063350	0.1	-0.022915
0.065017	0.1	-0.023078
0.066683	0.1	-0.023376
0.068350	0.1	-0.023912
0.070017	0.1	-0.024564
0.071683	0.1	-0.025178
0.073350	0.1	-0.025989
0.075017	0.1	-0.027628
0.076683	0.1	-0.029919
0.078350	0.1	-0.031153
0.080017	0.1	-0.029760
0.081683	0.1	-0.026189
0.083350	0.1	-0.022231
0.085017	0.1	-0.019292
0.086683	0.1	-0.017961
0.088350	0.1	-0.018110
0.090017	0.1	-0.018743
0.091683	0.1	-0.018403
0.093350	0.1	-0.016540
0.095017	0.1	-0.014198
0.096683	0.1	-0.013071
0.098350	0.1	-0.013956
0.100017	0.1	-0.016331
0.101683	0.1	-0.019046
0.103350	0.1	-0.021136
0.105017	0.1	-0.022203
0.106683	0.1	-0.022440
0.108350	0.1	-0.022436
0.110017	0.1	-0.022631
0.111683	0.1	-0.022762
0.113350	0.1	-0.022445
0.115017	0.1	-0.022082
0.116683	0.1	-0.022161
0.118350	0.1	-0.022296
0.120017	0.1	-0.021886
0.121683	0.1	-0.021211
0.123350	0.1	-0.021169
0.125017	0.1	-0.022370
0.126683	0.1	-0.024876
0.128350	0.1	-0.028159
0.130017	0.1	-0.030920
0.131683	0.1	-0.031800
0.133350	0.1	-0.030668
0.135017	0.1	-0.028862
0.136683	0.1	-0.027986
0.138350	0.1	-0.028550
0.140017	0.1	-0.029667
0.141683	0.1	-0.029942
0.143350	0.1	-0.028987
0.145017	0.1	-0.027604
0.146683	0.1	-0.026394
0.148350	0.1	-0.025001
0.150017	0.1	-0.022794
0.151683	0.1	-0.019586
0.153350	0.1	-0.015716
0.155017	0.1	-0.012000
0.156683	0.1	-0.009304
0.158350	0.1	-0.007963
0.160017	0.1	-0.007949
0.161683	0.1	-0.009127
0.163350	0.1	-0.010985
0.165017	0.1	-0.012750
0.166683	0.1	-0.014082
0.168350	0.1	-0.015278
0.170017	0.1	-0.016824
0.171683	0.1	-0.018738
0.173350	0.1	-0.020466
0.175017	0.1	-0.021481
0.176683	0.1	-0.021793
0.178350	0.1	-0.021509
0.180017	0.1	-0.020638
0.181683	0.1	-0.019660
0.183350	0.1	-0.019665
0.185017	0.1	-0.021453
0.186683	0.1	-0.024782
0.188350	0.1	-0.028652
0.190017	0.1	-0.031875
0.191683	0.1	-0.033407
0.193350	0.1	-0.032866
0.195017	0.1	-0.030808
0.196683	0.1	-0.028210
0.198350	0.1	-0.026007
0.200017	0.1	-0.024922
0.201683	0.1	-0.025094
0.203350	0.1	-0.025807
0.205017	0.1	-0.026082
0.206683	0.1	-0.025737
0.208350	0.1	-0.025360
0.210017	0.1	-0.025132
0.211683	0.1	-0.024606
0.213350	0.1	-0.023623
0.215017	0.1	-0.022557
0.216683	0.1	-0.021919
0.218350	0.1	-0.022016
0.220017	0.1	-0.022808
0.221683	0.1	-0.024191
0.223350	0.1	-0.025821
0.225017	0.1	-0.026678
0.226683	0.1	-0.026021
0.228350	0.1	-0.024443
0.230017	0.1	-0.023204
0.231683	0.1	-0.022948
0.233350	0.1	-0.023469
0.235017	0.1	-0.024382
0.236683	0.1	-0.025462
0.238350	0.1	-0.026482
0.240017	0.1	-0.027502
0.241683	0.1	-0.029332
0.243350	0.1	-0.032648
0.245017	0.1	-0.036899
0.246683	0.1	-0.040703
0.248350	0.1	-0.042957
0.250017	0.1	-0.043041
0.251683	0.1	-0.040741
0.253350	0.1	-0.036675
0.255017	0.1	-0.032214
0.256683	0.1	-0.028722
0.258350	0.1	-0.026869
0.260017	0.1	-0.026301
0.261683	0.1	-0.025621
0.263350	0.1	-0.023572
0.265017	0.1	-0.020489
0.266683	0.1	-0.018333
0.268350	0.1	-0.018687
0.270017	0.1	-0.020964
0.271683	0.1	-0.023455
0.273350	0.1	-0.025346
0.275017	0.1	-0.026678
0.276683	0.1	-0.027516
0.278350	0.1	-0.027991
0.280017	0.1	-0.028294
0.281683	0.1	-0.028098
0.283350	0.1	-0.026729
0.285017	0.1	-0.024065
0.286683	0.1	-0.021104
0.288350	0.1	-0.019320
0.290017	0.1	-0.019344
0.291683	0.1	-0.020717
0.293350	0.1	-0.022580
0.295017	0.1	-0.024335
0.296683	0.1	-0.025863
0.298350	0.1	-0.027441
0.300017	0.1	-0.029616
0.301683	0.1	-0.032880
0.303350	0.1	-0.036927
0.305017	0.1	-0.040387
0.306683	0.1	-0.041993
0.308350	0.1	-0.041779
0.310017	0.1	-0.040783
0.311683	0.1	-0.039772
0.313350	0.1	-0.038538
0.315017	0.1	-0.036452
0.316683	0.1	-0.033667
0.318350	0.1	-0.031525
0.320017	0.1	-0.031162
0.321683	0.1	-0.032196
0.323350	0.1	-0.033197
0.325017	0.1	-0.033318
0.326683	0.1	-0.032866
0.328350	0.1	-0.032475
0.330017	0.1	-0.032401
0.331683	0.1	-0.032648
0.333350	0.1	-0.033081
0.335017	0.1	-0.033299
0.336683	0.1	-0.032624
0.338350	0.1	-0.030687
0.340017	0.1	-0.028037
0.341683	0.1	-0.025737
0.343350	0.1	-0.024554
0.345017	0.1	-0.024685
0.346683	0.1	-0.025714
0.348350	0.1	-0.026678
0.350017	0.1	-0.026766
0.351683	0.1	-0.026156
0.353350	0.1	-0.025835
0.355017	0.1	-0.026743
0.356683	0.1	-0.029160
0.358350	0.1	-0.032317
0.360017	0.1	-0.034561
0.361683	0.1	-0.034659
0.363350	0.1	-0.032899
0.365017	0.1	-0.030799
0.366683	0.1	-0.029756
0.368350	0.1	-0.029858
0.370017	0.1	-0.030040
0.371683	0.1	-0.029416
0.373350	0.1	-0.027912
0.375017	0.1	-0.025956
0.376683	0.1	-0.024377
0.378350	0.1	-0.024154
0.380017	0.1	-0.025323
0.381683	0.1	-0.026915
0.383350	0.1	-0.028056
0.385017	0.1	-0.028396
0.386683	0.1	-0.028140
0.388350	0.1	-0.027888
0.390017	0.1	-0.028056
0.391683	0.1	-0.028559
0.393350	0.1	-0.029225
0.395017	0.1	-0.030007
0.396683	0.1	-0.030510
0.398350	0.1	-0.030003
0.400017	0.1	-0.028554
0.401683	0.1	-0.027190
0.403350	0.1	-0.026897
0.405017	0.1	-0.028005
0.406683	0.1	-0.030259
0.408350	0.1	-0.032778
0.410017	0.1	-0.034310
0.411683	0.1	-0.034017
0.413350	0.1	-0.032028
0.415017	0.1	-0.029169
0.416683	0.1	-0.026440
0.418350	0.1	-0.024829
0.420017	0.1	-0.024834
0.421683	0.1	-0.025937
0.423350	0.1	-0.026971
0.425017	0.1	-0.027074
0.426683	0.1	-0.026347
0.428350	0.1	-0.025500
0.430017	0.1	-0.025001
0.431683	0.1	-0.024969
0.433350	0.1	-0.025481
0.435017	0.1	-0.026519
0.436683	0.1	-0.027902
0.438350	0.1	-0.029192
0.440017	0.1	-0.029732
0.441683	0.1	-0.029136
0.443350	0.1	-0.027511
0.445017	0.1	-0.025327
0.446683	0.1	-0.023157
0.448350	0.1	-0.021416
0.450017	0.1	-0.020331
0.451683	0.1	-0.020103
0.453350	0.1	-0.020759
0.455017	0.1	-0.021984
0.456683	0.1	-0.023213
0.458350	0.1	-0.023809
0.460017	0.1	-0.023441
0.461683	0.1	-0.022696
0.463350	0.1	-0.022859
0.465017	0.1	-0.024703
0.466683	0.1	-0.027921
0.468350	0.1	-0.031632
0.470017	0.1	-0.034845
0.471683	0.1	-0.036475
0.473350	0.1	-0.035833
0.475017	0.1	-0.033104
0.476683	0.1	-0.029043
0.478350	0.1	-0.024587
0.480017	0.1	-0.020741
0.481683	0.1	-0.018156
0.483350	0.1	-0.016945
0.485017	0.1	-0.017108
0.486683	0.1	-0.018538
0.488350	0.1	-0.020550
0.490017	0.1	-0.022142
0.491683	0.1	-0.022822
0.493350	0.1	-0.022980
0.495017	0.1	-0.023274
0.496683	0.1	-0.023660
0.498350	0.1	-0.023427
0.500017	0.1	-0.022380
0.501683	0.1	-0.021649
0.503350	0.1	-0.022561
0.505017	0.1	-0.024675
0.506683	0.1	-0.026026
0.508350	0.1	-0.025118
0.510017	0.1	-0.021933
0.511683	0.1	-0.017718
0.513350	0.1	-0.014273
0.515017	0.1	-0.012862
0.516683	0.1	-0.013644
0.518350	0.1	-0.015800
0.520017	0.1	-0.018077
0.521683	0.1	-0.019679
0.523350	0.1	-0.020480
0.525017	0.1	-0.020838
0.526683	0.1	-0.021439
0.528350	0.1	-0.022617
0.530017	0.1	-0.023907
0.531683	0.1	-0.025113
0.533350	0.1	-0.026911
0.535017	0.1	-0.029504
0.536683	0.1	-0.031660
0.538350	0.1	-0.031930
0.540017	0.1	-0.030212
0.541683	0.1	-0.027446
0.543350	0.1	-0.024405
0.545017	0.1	-0.021383
0.546683	0.1	-0.018594
0.548350	0.1	-0.016633
0.550017	0.1	-0.016037
0.551683	0.1	-0.016475
0.553350	0.1	-0.017146
0.555017	0.1	-0.017672
0.556683	0.1	-0.018375
0.558350	0.1	-0.019916
0.560017	0.1	-0.022450
0.561683	0.1	-0.025081
0.563350	0.1	-0.026659
0.565017	0.1	-0.027181
0.566683	0.1	-0.027977
0.568350	0.1	-0.030319
0.570017	0.1	-0.034366
0.571683	0.1	-0.039060
0.573350	0.1	-0.042566
0.575017	0.1	-0.043367
0.576683	0.1	-0.041528
0.578350	0.1	-0.038831
0.580017	0.1	-0.037444
0.581683	0.1	-0.038408
0.583350	0.1	-0.040894
0.585017	0.1	-0.042473
0.586683	0.1	-0.041006
0.588350	0.1	-0.036838
0.590017	0.1	-0.032443
0.591683	0.1	-0.030096
0.593350	0.1	-0.030356
0.595017	0.1	-0.032103
0.596683	0.1	-0.033560
0.598350	0.1	-0.033304
0.600017	0.1	-0.031046
0.601683	0.1	-0.028256
0.603350	0.1	-0.027106
0.605017	0.1	-0.028135
0.606683	0.1	-0.029909
0.608350	0.1	-0.030864
0.610017	0.1	-0.030366
0.611683	0.1	-0.028419
0.613350	0.1	-0.025420
0.615017	0.1	-0.022436
0.616683	0.1	-0.020871
0.618350	0.1	-0.021430
0.620017	0.1	-0.023772
0.621683	0.1	-0.027055
0.623350	0.1	-0.030221
0.625017	0.1	-0.032005
0.626683	0.1	-0.031916
0.628350	0.1	-0.030892
0.630017	0.1	-0.030110
0.631683	0.1	-0.030017
0.633350	0.1	-0.030575
0.635017	0.1	-0.031362
0.636683	0.1	-0.031511
0.638350	0.1	-0.030352
0.640017	0.1	-0.027847
0.641683	0.1	-0.024643
0.643350	0.1	-0.021588
0.645017	0.1	-0.019232
0.646683	0.1	-0.017858
0.648350	0.1	-0.017644
0.650017	0.1	-0.018813
0.651683	0.1	-0.021514
0.653350	0.1	-0.025351
0.655017	0.1	-0.029295
0.656683	0.1	-0.032173
0.658350	0.1	-0.033383
0.660017	0.1	-0.033365
0.661683	0.1	-0.033202
0.663350	0.1	-0.033849
0.665017	0.1	-0.035726
0.666683	0.1	-0.038436
0.668350	0.1	-0.040568
0.670017	0.1	-0.040387
0.671683	0.1	-0.037458
0.673350	0.1	-0.033276
0.675017	0.1	-0.029807
0.676683	0.1	-0.028084
0.678350	0.1	-0.028070
0.680017	0.1	-0.028843
0.681683	0.1	-0.029099
0.683350	0.1	-0.028335
0.685017	0.1	-0.026887
0.686683	0.1	-0.025067
0.688350	0.1	-0.023348
0.690017	0.1	-0.022575
0.691683	0.1	-0.022901
0.693350	0.1	-0.023479
0.695017	0.1	-0.023530
0.696683	0.1	-0.023232
0.698350	0.1	-0.023493
0.700017	0.1	-0.024955
0.701683	0.1	-0.027311
0.703350	0.1	-0.029942
0.705017	0.1	-0.032452
0.706683	0.1	-0.034464
0.708350	0.1	-0.035651
0.710017	0.1	-0.035861
0.711683	0.1	-0.035036
0.713350	0.1	-0.033616
0.715017	0.1	-0.032797
0.716683	0.1	-0.033602
0.718350	0.1	-0.035660
0.720017	0.1	-0.037462
0.721683	0.1	-0.037630
0.723350	0.1	-0.035968
0.725017	0.1	-0.033542
0.726683	0.1	-0.031586
0.728350	0.1	-0.030501
0.730017	0.1	-0.030221
0.731683	0.1	-0.030780
0.733350	0.1	-0.032051
0.735017	0.1	-0.033462
0.736683	0.1	-0.034217
0.738350	0.1	-0.033812
0.740017	0.1	-0.032359
0.741683	0.1	-0.030575
0.743350	0.1	-0.029365
0.745017	0.1	-0.029239
0.746683	0.1	-0.030226
0.748350	0.1	-0.031875
0.750017	0.1	-0.033141
0.751683	0.1	-0.033025
0.753350	0.1	-0.031786
0.755017	0.1	-0.030948
0.756683	0.1	-0.031567
0.758350	0.1	-0.033081
0.760017	0.1	-0.034105
0.761683	0.1	-0.033844
0.763350	0.1	-0.032648
0.765017	0.1	-0.031595
0.766683	0.1	-0.031730
0.768350	0.1	-0.033434
0.770017	0.1	-0.036056
0.771683	0.1	-0.038357
0.773350	0.1	-0.039847
0.775017	0.1	-0.041174
0.776683	0.1	-0.042967
0.778350	0.1	-0.044890
0.780017	0.1	-0.045840
0.781683	0.1	-0.045132
0.783350	0.1	-0.043218
0.785017	0.1	-0.040950
0.786683	0.1	-0.038645
0.788350	0.1	-0.036214
0.790017	0.1	-0.033923
0.791683	0.1	-0.032606
0.793350	0.1	-0.032866
0.795017	0.1	-0.034506
0.796683	0.1	-0.036838
0.798350	0.1	-0.039041
0.800017	0.1	-0.040405
0.801683	0.1	-0.040778
0.803350	0.1	-0.040713
0.805017	0.1	-0.041118
0.806683	0.1	-0.042492
0.808350	0.1	-0.044405
0.810017	0.1	-0.046073
0.811683	0.1	-0.047195
0.813350	0.1	-0.047586
0.815017	0.1	-0.046906
0.816683	0.1	-0.045234
0.818350	0.1	-0.043493
0.820017	0.1	-0.042827
0.821683	0.1	-0.043511
0.823350	0.1	-0.044894
0.825017	0.1	-0.046226
0.826683	0.1	-0.047069
0.828350	0.1	-0.047279
0.830017	0.1	-0.046864
0.831683	0.1	-0.045924
0.833350	0.1	-0.044494
0.835017	0.1	-0.042468
0.836683	0.1	-0.039837
0.838350	0.1	-0.037071
0.840017	0.1	-0.034804
0.841683	0.1	-0.033895
0.843350	0.1	-0.035553
0.845017	0.1	-0.040317
0.846683	0.1	-0.047004
0.848350	0.1	-0.053453
0.850017	0.1	-0.057933
0.851683	0.1	-0.059674
0.853350	0.1	-0.058901
0.855017	0.1	-0.056573
0.856683	0.1	-0.053891
0.858350	0.1	-0.051889
0.860017	0.1	-0.050934
0.861683	0.1	-0.050599
0.863350	0.1	-0.050394
0.865017	0.1	-0.050203
0.866683	0.1	-0.050017
0.868350	0.1	-0.049965
0.870017	0.1	-0.050194
0.871683	0.1	-0.050426
0.873350	0.1	-0.050087
0.875017	0.1	-0.048708
0.876683	0.1	-0.046296
0.878350	0.1	-0.043386
0.880017	0.1	-0.040662
0.881683	0.1	-0.038818
0.883350	0.1	-0.038506
0.885017	0.1	-0.039903
0.886683	0.1	-0.042454
0.888350	0.1	-0.045225
0.890017	0.1	-0.047223
0.891683	0.1	-0.047823
0.893350	0.1	-0.047227
0.895017	0.1	-0.046282
0.896683	0.1	-0.045476
0.898350	0.1	-0.044610
0.900017	0.1	-0.043847
0.901683	0.1	-0.043991
0.903350	0.1	-0.045151
0.905017	0.1	-0.046189
0.906683	0.1	-0.045854
0.908350	0.1	-0.043758
0.910017	0.1	-0.040228
0.911683	0.1	-0.036051
0.913350	0.1	-0.032405
0.915017	0.1	-0.030342
0.916683	0.1	-0.030203
0.918350	0.1	-0.031632
0.920017	0.1	-0.033835
0.921683	0.1	-0.035851
0.923350	0.1	-0.036927
0.925017	0.1	-0.036536
0.926683	0.1	-0.034729
0.928350	0.1	-0.032759
0.930017	0.1	-0.032047
0.931683	0.1	-0.032526
0.933350	0.1	-0.033164
0.935017	0.1	-0.033597
0.936683	0.1	-0.034254
0.938350	0.1	-0.035237
0.940017	0.1	-0.035958
0.941683	0.1	-0.035921
0.943350	0.1	-0.035469
0.945017	0.1	-0.035348
0.946683	0.1	-0.035972
0.948350	0.1	-0.037290
0.950017	0.1	-0.038831
0.951683	0.1	-0.039614
0.953350	0.1	-0.038655
0.955017	0.1	-0.035926
0.956683	0.1	-0.032452
0.958350	0.1	-0.029504
0.960017	0.1	-0.027884
0.961683	0.1	-0.027884
0.963350	0.1	-0.029495
0.965017	0.1	-0.032377
0.966683	0.1	-0.035930
0.968350	0.1	-0.039507
0.970017	0.1	-0.042473
0.971683	0.1	-0.044135
0.973350	0.1	-0.043949
0.975017	0.1	-0.042096
0.976683	0.1	-0.039465
0.978350	0.1	-0.036820
0.980017	0.1	-0.034450
0.981683	0.1	-0.032717
0.983350	0.1	-0.032149
0.985017	0.1	-0.032736
0.986683	0.1	-0.033583
0.988350	0.1	-0.033774
0.990017	0.1	-0.033341
0.991683	0.1	-0.032843
0.993350	0.1	-0.032238
0.995017	0.1	-0.031204
0.996683	0.1	-0.029942
0.998350	0.1	-0.028731
1.000017	0.1	-0.027511
1.001683	0.1	-0.026380
1.003350	0.1	-0.025672
1.005017	0.1	-0.025425
1.006683	0.1	-0.025420
1.008350	0.1	-0.025756
1.010017	0.1	-0.026962
1.011683	0.1	-0.029127
1.013350	0.1	-0.031409
1.015017	0.1	-0.032857
1.016683	0.1	-0.033160
1.018350	0.1	-0.032326
1.020017	0.1	-0.030757
1.021683	0.1	-0.029453
1.023350	0.1	-0.029327
1.025017	0.1	-0.030599
1.026683	0.1	-0.033099
1.028350	0.1	-0.036173
1.030017	0.1	-0.038482
1.031683	0.1	-0.039111
1.033350	0.1	-0.038650
1.035017	0.1	-0.038240
1.036683	0.1	-0.038180
1.038350	0.1	-0.038235
1.040017	0.1	-0.038240
1.041683	0.1	-0.038058
1.043350	0.1	-0.037681
1.045017	0.1	-0.037560
1.046683	0.1	-0.038329
1.048350	0.1	-0.040117
1.050017	0.1	-0.042315
1.051683	0.1	-0.044149
1.053350	0.1	-0.045416
1.055017	0.1	-0.046468
1.056683	0.1	-0.047474
1.058350	0.1	-0.048308
1.060017	0.1	-0.048876
1.061683	0.1	-0.048871
1.063350	0.1	-0.047949
1.065017	0.1	-0.046361
1.066683	0.1	-0.044745
1.068350	0.1	-0.043702
1.070017	0.1	-0.043618
1.071683	0.1	-0.044433
1.073350	0.1	-0.045560
1.075017	0.1	-0.046459
1.076683	0.1	-0.047069
1.078350	0.1	-0.047241
1.080017	0.1	-0.046100
1.081683	0.1	-0.043018
1.083350	0.1	-0.038873
1.085017	0.1	-0.035535
1.086683	0.1	-0.034738
1.088350	0.1	-0.037262
1.090017	0.1	-0.042049
1.091683	0.1	-0.046543
1.093350	0.1	-0.048508
1.095017	0.1	-0.047605
1.096683	0.1	-0.045272
1.098350	0.1	-0.043195
1.100017	0.1	-0.042468
1.101683	0.1	-0.043521
1.103350	0.1	-0.045816
1.105017	0.1	-0.048033
1.106683	0.1	-0.048969
1.108350	0.1	-0.048266
1.110017	0.1	-0.046459
1.111683	0.1	-0.044545
1.113350	0.1	-0.043260
1.115017	0.1	-0.042925
1.116683	0.1	-0.043674
1.118350	0.1	-0.045430
1.120017	0.1	-0.047865
1.121683	0.1	-0.050496
1.123350	0.1	-0.052666
1.125017	0.1	-0.053807
1.126683	0.1	-0.053709
1.128350	0.1	-0.052308
1.130017	0.1	-0.049714
1.131683	0.1	-0.046850
1.133350	0.1	-0.045318
1.135017	0.1	-0.045947
1.136683	0.1	-0.047730
1.138350	0.1	-0.048731
1.140017	0.1	-0.048224
1.141683	0.1	-0.047274
1.143350	0.1	-0.047111
1.145017	0.1	-0.047884
1.146683	0.1	-0.049029
1.148350	0.1	-0.049756
1.150017	0.1	-0.049360
1.151683	0.1	-0.047903
1.153350	0.1	-0.046166
1.155017	0.1	-0.044899
1.156683	0.1	-0.044666
1.158350	0.1	-0.045844
1.160017	0.1	-0.048061
1.161683	0.1	-0.050240
1.163350	0.1	-0.051423
1.165017	0.1	-0.051241
1.166683	0.1	-0.049663
1.168350	0.1	-0.047074
1.170017	0.1	-0.044573
1.171683	0.1	-0.043418
1.173350	0.1	-0.043907
1.175017	0.1	-0.045244
1.176683	0.1	-0.046673
1.178350	0.1	-0.048350
1.180017	0.1	-0.050976
1.181683	0.1	-0.054506
1.183350	0.1	-0.057295
1.185017	0.1	-0.057188
1.186683	0.1	-0.053714
1.188350	0.1	-0.048308
1.190017	0.1	-0.042818
1.191683	0.1	-0.038608
1.193350	0.1	-0.036308
1.195017	0.1	-0.035795
1.196683	0.1	-0.036843
1.198350	0.1	-0.039209
1.200017	0.1	-0.042124
1.201683	0.1	-0.044545
1.203350	0.1	-0.045900
1.205017	0.1	-0.046375
1.206683	0.1	-0.046459
1.208350	0.1	-0.046440
1.210017	0.1	-0.046538
1.211683	0.1	-0.046799
1.213350	0.1	-0.047004
1.215017	0.1	-0.047213
1.216683	0.1	-0.047898
1.218350	0.1	-0.049234
1.220017	0.1	-0.050929
1.221683	0.1	-0.052513
1.223350	0.1	-0.053546
1.225017	0.1	-0.053891
1.226683	0.1	-0.053570
1.228350	0.1	-0.052489
1.230017	0.1	-0.050641
1.231683	0.1	-0.048359
1.233350	0.1	-0.046198
1.235017	0.1	-0.044736
1.236683	0.1	-0.043982
1.238350	0.1	-0.043041
1.240017	0.1	-0.041127
1.241683	0.1	-0.038743
1.243350	0.1	-0.037341
1.245017	0.1	-0.037681
1.246683	0.1	-0.039074
1.248350	0.1	-0.040410
1.250017	0.1	-0.041183
1.251683	0.1	-0.041588
1.253350	0.1	-0.042222
1.255017	0.1	-0.043595
1.256683	0.1	-0.045681
1.258350	0.1	-0.048149
1.260017	0.1	-0.050613
1.261683	0.1	-0.052629
1.263350	0.1	-0.053928
1.265017	0.1	-0.054752
1.266683	0.1	-0.055442
1.268350	0.1	-0.055786
1.270017	0.1	-0.055246
1.271683	0.1	-0.053942
1.273350	0.1	-0.052578
1.275017	0.1	-0.051213
1.276683	0.1	-0.049225
1.278350	0.1	-0.046603
1.280017	0.1	-0.044289
1.281683	0.1	-0.043423
1.283350	0.1	-0.044382
1.285017	0.1	-0.046706
1.286683	0.1	-0.049877
1.288350	0.1	-0.053504
1.290017	0.1	-0.057067
1.291683	0.1	-0.060257
1.293350	0.1	-0.063218
1.295017	0.1	-0.066403
1.296683	0.1	-0.070478
1.298350	0.1	-0.075637
1.300017	0.1	-0.081197
1.301683	0.1	-0.086641
1.303350	0.1	-0.092369
1.305017	0.1	-0.098916
1.306683	0.1	-0.106366
1.308350	0.1	-0.114706
1.310017	0.1	-0.123773
1.311683	0.1	-0.132960
1.313350	0.1	-0.141198
1.315017	0.1	-0.147177
1.316683	0.1	-0.149794
1.318350	0.1	-0.148406
1.320017	0.1	-0.142935
1.321683	0.1	-0.133812
1.323350	0.1	-0.121221
1.325017	0.1	-0.104345
1.326683	0.1	-0.082636
1.328350	0.1	-0.057630
1.330017	0.1	-0.032405
1.331683	0.1	-0.009383
1.333350	0.1	0.010380
1.335017	0.1	0.026110
1.336683	0.1	0.037001
1.338350	0.1	0.043223
1.340017	0.1	0.046343
1.341683	0.1	0.048187
1.343350	0.1	0.049318
1.345017	0.1	0.048932
1.346683	0.1	0.046142
1.348350	0.1	0.040904
1.350017	0.1	0.033593
1.351683	0.1	0.024671
1.353350	0.1	0.014743
1.355017	0.1	0.004391
1.356683	0.1	-0.006035
1.358350	0.1	-0.016242
1.360017	0.1	-0.025695
1.361683	0.1	-0.033504
1.363350	0.1	-0.038720
1.365017	0.1	-0.041169
1.366683	0.1	-0.041779
1.368350	0.1	-0.042017
1.370017	0.1	-0.043232
1.371683	0.1	-0.045872
1.373350	0.1	-0.049099
1.375017	0.1	-0.051875
1.376683	0.1	-0.054142
1.378350	0.1	-0.056927
1.380017	0.1	-0.061542
1.381683	0.1	-0.068513
1.383350	0.1	-0.077216
1.385017	0.1	-0.086883
1.386683	0.1	-0.097533
1.388350	0.1	-0.109565
1.390017	0.1	-0.123261
1.391683	0.1	-0.138711
1.393350	0.1	-0.155522
1.395017	0.1	-0.172793
1.396683	0.1	-0.190060
1.398350	0.1	-0.207708
1.400017	0.1	-0.226242
1.401683	0.1	-0.245697
1.403350	0.1	-0.265725
1.405017	0.1	-0.285595
1.406683	0.1	-0.304524
1.408350	0.1	-0.322452
1.410017	0.1	-0.340277
1.411683	0.1	-0.359104
1.413350	0.1	-0.379081
1.415017	0.1	-0.399034
1.416683	0.1	-0.417759
1.418350	0.1	-0.435202
1.420017	0.1	-0.451757
1.421683	0.1	-0.467421
1.423350	0.1	-0.482309
1.425017	0.1	-0.496944
1.426683	0.1	-0.511287
1.428350	0.1	-0.524358
1.430017	0.1	-0.535222
1.431683	0.1	-0.543557
1.433350	0.1	-0.549625
1.435017	0.1	-0.554388
1.436683	0.1	-0.559138
1.438350	0.1	-0.564582
1.440017	0.1	-0.570598
1.441683	0.1	-0.576531
1.443350	0.1	-0.581685
1.445017	0.1	-0.585779
1.446683	0.1	-0.588652
1.448350	0.1	-0.590002
1.450017	0.1	-0.589970
1.451683	0.1	-0.589299
1.453350	0.1	-0.588326
1.455017	0.1	-0.586682
1.456683	0.1	-0.584233
1.458350	0.1	-0.581322
1.460017	0.1	-0.578333
1.461683	0.1	-0.575711
1.463350	0.1	-0.573960
1.465017	0.1	-0.573252
1.466683	0.1	-0.573592
1.468350	0.1	-0.575068
1.470017	0.1	-0.577457
1.471683	0.1	-0.580214
1.473350	0.1	-0.583138
1.475017	0.1	-0.586435
1.476683	0.1	-0.590137
1.478350	0.1	-0.593928
1.480017	0.1	-0.597439
1.481683	0.1	-0.600764
1.483350	0.1	-0.604684
1.485017	0.1	-0.610040
1.486683	0.1	-0.617141
1.488350	0.1	-0.625844
1.490017	0.1	-0.635698
1.491683	0.1	-0.645989
1.493350	0.1	-0.655879
1.495017	0.1	-0.664745
1.496683	0.1	-0.672298
1.498350	0.1	-0.678403
1.500017	0.1	-0.683018
1.501683	0.1	-0.686357
1.503350	0.1	-0.688643
1.505017	0.1	-0.689747
1.506683	0.1	-0.689318
1.508350	0.1	-0.687428
1.510017	0.1	-0.684820
1.511683	0.1	-0.682399
1.513350	0.1	-0.680420
1.515017	0.1	-0.678217
1.516683	0.1	-0.674715
1.518350	0.1	-0.669002
1.520017	0.1	-0.660731
1.521683	0.1	-0.650422
1.523350	0.1	-0.639060
1.525017	0.1	-0.627143
1.526683	0.1	-0.614789
1.528350	0.1	-0.602426
1.530017	0.1	-0.590440
1.531683	0.1	-0.578677
1.533350	0.1	-0.566570
1.535017	0.1	-0.553625
1.536683	0.1	-0.539790
1.538350	0.1	-0.525881
1.540017	0.1	-0.513657
1.541683	0.1	-0.504465
1.543350	0.1	-0.497694
1.545017	0.1	-0.491417
1.546683	0.1	-0.484665
1.548350	0.1	-0.478239
1.550017	0.1	-0.473126
1.551683	0.1	-0.469000
1.553350	0.1	-0.464846
1.555017	0.1	-0.459901
1.556683	0.1	-0.453806
1.558350	0.1	-0.446509
1.560017	0.1	-0.438103
1.561683	0.1	-0.428618
1.563350	0.1	-0.418150
1.565017	0.1	-0.407258
1.566683	0.1	-0.397377
1.568350	0.1	-0.390760
1.570017	0.1	-0.389805
1.571683	0.1	-0.396315
1.573350	0.1	-0.411239
1.575017	0.1	-0.435417
1.576683	0.1	-0.470644
1.578350	0.1	-0.519957
1.580017	0.1	-0.587320
1.581683	0.1	-0.677216
1.583350	0.1	-0.794223
1.585017	0.1	-0.943053
1.586683	0.1	-1.129154
1.588350	0.1	-1.358897
1.590017	0.1	-1.639063
1.591683	0.1	-1.975861
1.593350	0.1	-2.373680
1.595017	0.1	-2.833968
1.596683	0.1	-3.354391
1.598350	0.1	-3.927709
1.600017	0.1	-4.540319
1.601683	0.1	-5.170736
1.603350	0.1	-5.788947
1.605017	0.1	-6.357464
1.606683	0.1	-6.833295
1.608350	0.1	-7.170998
1.610017	0.1	-7.326985
1.611683	0.1	-7.264228
1.613350	0.1	-6.956840
1.615017	0.1	-6.394386
1.616683	0.1	-5.584261
1.618350	0.1	-4.551364
1.620017	0.1	-3.334964
1.621683	0.1	-1.983382
1.623350	0.1	-0.547897
1.625017	0.1	0.922699
1.626683	0.1	2.385997
1.628350	0.1	3.807438
1.630017	0.1	5.159448
1.631683	0.1	6.420398
1.633350	0.1	7.574582
1.635017	0.1	8.611227
1.636683	0.1	9.522638
1.638350	0.1	10.304037
1.640017	0.1	10.954309
1.641683	0.1	11.475659
1.643350	0.1	11.872626
1.645017	0.1	12.151613
1.646683	0.1	12.320671
1.648350	0.1	12.388877
1.650017	0.1	12.365910
1.651683	0.1	12.262636
1.653350	0.1	12.091403
1.655017	0.1	11.864943
1.656683	0.1	11.595027
1.658350	0.1	11.292119
1.660017	0.1	10.965159
1.661683	0.1	10.621259
1.663350	0.1	10.266006
1.665017	0.1	9.904318
1.666683	0.1	9.540878
1.668350	0.1	9.180084
1.670017	0.1	8.825338
1.671683	0.1	8.478141
1.673350	0.1	8.138143
1.675017	0.1	7.804576
1.676683	0.1	7.477202
1.678350	0.1	7.156078
1.680017	0.1	6.841510
1.681683	0.1	6.534266
1.683350	0.1	6.234935
1.685017	0.1	5.943128
1.686683	0.1	5.657962
1.688350	0.1	5.379077
1.690017	0.1	5.106772
1.691683	0.1	4.841341
1.693350	0.1	4.582601
1.695017	0.1	4.330589
1.696683	0.1	4.086234
1.698350	0.1	3.850469
1.700017	0.1	3.623059
1.701683	0.1	3.402983
1.703350	0.1	3.189328
1.705017	0.1	2.981275
1.706683	0.1	2.778368
1.708350	0.1	2.581254
1.710017	0.1	2.391748
1.711683	0.1	2.211784
1.713350	0.1	2.042050
1.715017	0.1	1.881598
1.716683	0.1	1.728744
1.718350	0.1	1.582154
1.720017	0.1	1.441105
1.721683	0.1	1.305277
1.723350	0.1	1.174589
1.725017	0.1	1.049144
1.726683	0.1	0.929139
1.728350	0.1	0.814539
1.730017	0.1	0.704778
1.731683	0.1	0.598948
1.733350	0.1	0.496488
1.735017	0.1	0.397973
1.736683	0.1	0.304822
1.738350	0.1	0.217813
1.740017	0.1	0.135931
1.741683	0.1	0.057193
1.743350	0.1	-0.019488
1.745017	0.1	-0.093603
1.746683	0.1	-0.163903
1.748350	0.1	-0.229245
1.750017	0.1	-0.288999
1.751683	0.1	-0.343388
1.753350	0.1	-0.393549
1.755017	0.1	-0.440828
1.756683	0.1	-0.485871
1.758350	0.1	-0.528698
1.760017	0.1	-0.569476
1.761683	0.1	-0.608447
1.763350	0.1	-0.645365
1.765017	0.1	-0.679772
1.766683	0.1	-0.711568
1.768350	0.1	-0.741030
1.770017	0.1	-0.768695
1.771683	0.1	-0.795135
1.773350	0.1	-0.820337
1.775017	0.1	-0.843545
1.776683	0.1	-0.864198
1.778350	0.1	-0.882684
1.780017	0.1	-0.899974
1.781683	0.1	-0.916868
1.783350	0.1	-0.933488
1.785017	0.1	-0.948966
1.786683	0.1	-0.961898
1.788350	0.1	-0.971574
1.790017	0.1	-0.978475
1.791683	0.1	-0.983835
1.793350	0.1	-0.988808
1.795017	0.1	-0.993940
1.796683	0.1	-0.999137
1.798350	0.1	-1.004250
1.800017	0.1	-1.009526
1.801683	0.1	-1.015235
1.803350	0.1	-1.021177
1.805017	0.1	-1.026937
1.806683	0.1	-1.032096
1.808350	0.1	-1.035999
1.810017	0.1	-1.037964
1.811683	0.1	-1.038006
1.813350	0.1	-1.037237
1.815017	0.1	-1.037321
1.816683	0.1	-1.039193
1.818350	0.1	-1.042476
1.820017	0.1	-1.045917
1.821683	0.1	-1.048441
1.823350	0.1	-1.049796
1.825017	0.1	-1.049940
1.826683	0.1	-1.048632
1.828350	0.1	-1.046192
1.830017	0.1	-1.043733
1.831683	0.1	-1.042131
1.833350	0.1	-1.041424
1.835017	0.1	-1.041242
1.836683	0.1	-1.040981
1.838350	0.1	-1.039519
1.840017	0.1	-1.035910
1.841683	0.1	-1.030439
1.843350	0.1	-1.024441
1.845017	0.1	-1.019142
1.846683	0.1	-1.015076
1.848350	0.1	-1.012296
1.850017	0.1	-1.010480
1.851683	0.1	-1.008986
1.853350	0.1	-1.007481
1.855017	0.1	-1.006043
1.856683	0.1	-1.004096
1.858350	0.1	-0.999938
1.860017	0.1	-0.991845
1.861683	0.1	-0.979151
1.863350	0.1	-0.962070
1.865017	0.1	-0.941018
1.866683	0.1	-0.916063
1.868350	0.1	-0.886749
1.870017	0.1	-0.852696
1.871683	0.1	-0.814251
1.873350	0.1	-0.772025
1.875017	0.1	-0.726101
1.876683	0.1	-0.676662
1.878350	0.1	-0.625257
1.880017	0.1	-0.573895
1.881683	0.1	-0.523543
1.883350	0.1	-0.474690
1.885017	0.1	-0.428348
1.886683	0.1	-0.385614
1.888350	0.1	-0.347137
1.890017	0.1	-0.313483
1.891683	0.1	-0.285394
1.893350	0.1	-0.263462
1.895017	0.1	-0.247760
1.896683	0.1	-0.237860
1.898350	0.1	-0.233036
1.900017	0.1	-0.232519
1.901683	0.1	-0.235676
1.903350	0.1	-0.242065
1.905017	0.1	-0.251415
1.906683	0.1	-0.263494
1.908350	0.1	-0.278163
1.910017	0.1	-0.295262
1.911683	0.1	-0.314331
1.913350	0.1	-0.334573
1.915017	0.1	-0.354997
1.916683	0.1	-0.374950
1.918350	0.1	-0.394392
1.920017	0.1	-0.413321
1.921683	0.1	-0.431598
1.923350	0.1	-0.449438
1.925017	0.1	-0.466839
1.926683	0.1	-0.482704
1.928350	0.1	-0.495734
1.930017	0.1	-0.506109
1.931683	0.1	-0.515389
1.933350	0.1	-0.524749
1.935017	0.1	-0.533969
1.936683	0.1	-0.542123
1.938350	0.1	-0.548530
1.940017	0.1	-0.553112
1.941683	0.1	-0.556302
1.943350	0.1	-0.558649
1.945017	0.1	-0.560638
1.946683	0.1	-0.562584
1.948350	0.1	-0.564521
1.950017	0.1	-0.566635
1.951683	0.1	-0.569522
1.953350	0.1	-0.573588
1.955017	0.1	-0.578593
1.956683	0.1	-0.583897
1.958350	0.1	-0.588889
1.960017	0.1	-0.593178
1.961683	0.1	-0.596489
1.963350	0.1	-0.598580
1.965017	0.1	-0.599311
1.966683	0.1	-0.598803
1.968350	0.1	-0.597606
1.970017	0.1	-0.596712
1.971683	0.1	-0.596959
1.973350	0.1	-0.598370
1.975017	0.1	-0.600270
1.976683	0.1	-0.602235
1.978350	0.1	-0.604196
1.980017	0.1	-0.605946
1.981683	0.1	-0.607260
1.983350	0.1	-0.608349
1.985017	0.1	-0.609774
1.986683	0.1	-0.611753
1.988350	0.1	-0.613783
1.990017	0.1	-0.615013
1.991683	0.1	-0.614957
1.993350	0.1	-0.614133
1.995017	0.1	-0.613746
1.996683	0.1	-0.614254
1.998350	0.1	-0.614938
2.000017	0.1	-0.615017
2.001683	0.1	-0.614612
2.003350	0.1	-0.614682
2.005017	0.1	-0.616112
2.006683	0.1	-0.619050
2.008350	0.1	-0.622980
2.010017	0.1	-0.627013
2.011683	0.1	-0.630310
2.013350	0.1	-0.632708
2.015017	0.1	-0.634575
2.016683	0.1	-0.635874
2.018350	0.1	-0.635842
2.020017	0.1	-0.633877
2.021683	0.1	-0.630519
2.023350	0.1	-0.627278
2.025017	0.1	-0.625034
2.026683	0.1	-0.623297
2.028350	0.1	-0.621434
2.030017	0.1	-0.619595
2.031683	0.1	-0.618170
2.033350	0.1	-0.617304
2.035017	0.1	-0.617248
2.036683	0.1	-0.618319
2.038350	0.1	-0.620289
2.040017	0.1	-0.622515
2.041683	0.1	-0.624806
2.043350	0.1	-0.627362
2.045017	0.1	-0.629867
2.046683	0.1	-0.631139
2.048350	0.1	-0.629742
2.050017	0.1	-0.625178
2.051683	0.1	-0.618584
2.053350	0.1	-0.612037
2.055017	0.1	-0.607125
2.056683	0.1	-0.604219
2.058350	0.1	-0.602840
2.060017	0.1	-0.602463
2.061683	0.1	-0.603022
2.063350	0.1	-0.604382
2.065017	0.1	-0.605462
2.066683	0.1	-0.604624
2.068350	0.1	-0.600992
2.070017	0.1	-0.594957
2.071683	0.1	-0.587790
2.073350	0.1	-0.581024
2.075017	0.1	-0.575795
2.076683	0.1	-0.572288
2.078350	0.1	-0.569955
2.080017	0.1	-0.568414
2.081683	0.1	-0.568000
2.083350	0.1	-0.569220
2.085017	0.1	-0.571646
2.086683	0.1	-0.573713
2.088350	0.1	-0.573560
2.090017	0.1	-0.570207
2.091683	0.1	-0.564051
2.093350	0.1	-0.556256
2.095017	0.1	-0.548046
2.096683	0.1	-0.540647
2.098350	0.1	-0.535003
2.100017	0.1	-0.531389
2.101683	0.1	-0.529629
2.103350	0.1	-0.529033
2.105017	0.1	-0.528311
2.106683	0.1	-0.526351
2.108350	0.1	-0.523101
2.110017	0.1	-0.519231
2.111683	0.1	-0.515105
2.113350	0.1	-0.510495
2.115017	0.1	-0.505159
2.116683	0.1	-0.499333
2.118350	0.1	-0.493806
2.120017	0.1	-0.489480
2.121683	0.1	-0.486430
2.123350	0.1	-0.483906
2.125017	0.1	-0.481158
2.126683	0.1	-0.477731
2.128350	0.1	-0.473182
2.130017	0.1	-0.467012
2.131683	0.1	-0.459165
2.133350	0.1	-0.450439
2.135017	0.1	-0.441717
2.136683	0.1	-0.433214
2.138350	0.1	-0.424990
2.140017	0.1	-0.417354
2.141683	0.1	-0.410457
2.143350	0.1	-0.404115
2.145017	0.1	-0.398173
2.146683	0.1	-0.392660
2.148350	0.1	-0.387388
2.150017	0.1	-0.381772
2.151683	0.1	-0.375435
2.153350	0.1	-0.369065
2.155017	0.1	-0.363905
2.156683	0.1	-0.359933
2.158350	0.1	-0.355509
2.160017	0.1	-0.349195
2.161683	0.1	-0.341269
2.163350	0.1	-0.333251
2.165017	0.1	-0.326415
2.166683	0.1	-0.321013
2.168350	0.1	-0.316338
2.170017	0.1	-0.311499
2.171683	0.1	-0.306075
2.173350	0.1	-0.299970
2.175017	0.1	-0.293232
2.176683	0.1	-0.286126
2.178350	0.1	-0.279089
2.180017	0.1	-0.272486
2.181683	0.1	-0.266461
2.183350	0.1	-0.261208
2.185017	0.1	-0.256789
2.186683	0.1	-0.252645
2.188350	0.1	-0.248109
2.190017	0.1	-0.243420
2.191683	0.1	-0.239620
2.193350	0.1	-0.237231
2.195017	0.1	-0.235611
2.196683	0.1	-0.233748
2.198350	0.1	-0.230991
2.200017	0.1	-0.226819
2.201683	0.1	-0.221045
2.203350	0.1	-0.214321
2.205017	0.1	-0.207666
2.206683	0.1	-0.201738
2.208350	0.1	-0.196877
2.210017	0.1	-0.193357
2.211683	0.1	-0.191065
2.213350	0.1	-0.189310
2.215017	0.1	-0.187415
2.216683	0.1	-0.185161
2.218350	0.1	-0.182372
2.220017	0.1	-0.178944
2.221683	0.1	-0.175438
2.223350	0.1	-0.172541
2.225017	0.1	-0.169845
2.226683	0.1	-0.166390
2.228350	0.1	-0.162176
2.230017	0.1	-0.158059
2.231683	0.1	-0.154711
2.233350	0.1	-0.152448
2.235017	0.1	-0.151172
2.236683	0.1	-0.150073
2.238350	0.1	-0.147983
2.240017	0.1	-0.144164
2.241683	0.1	-0.138734
2.243350	0.1	-0.132686
2.245017	0.1	-0.127456
2.246683	0.1	-0.123857
2.248350	0.1	-0.121733
2.250017	0.1	-0.120541
2.251683	0.1	-0.119666
2.253350	0.1	-0.118515
2.255017	0.1	-0.117114
2.256683	0.1	-0.116196
2.258350	0.1	-0.116127
2.260017	0.1	-0.116243
2.261683	0.1	-0.115591
2.263350	0.1	-0.113850
2.265017	0.1	-0.111228
2.266683	0.1	-0.108019
2.268350	0.1	-0.104406
2.270017	0.1	-0.100527
2.271683	0.1	-0.096960
2.273350	0.1	-0.095046
2.275017	0.1	-0.096187
2.276683	0.1	-0.100411
2.278350	0.1	-0.106003
2.280017	0.1	-0.110553
2.281683	0.1	-0.112331
2.283350	0.1	-0.110827
2.285017	0.1	-0.106841
2.286683	0.1	-0.102045
2.288350	0.1	-0.097528
2.290017	0.1	-0.093281
2.291683	0.1	-0.089435
2.293350	0.1	-0.086795
2.295017	0.1	-0.085728
2.296683	0.1	-0.085467
2.298350	0.1	-0.085067
2.300017	0.1	-0.084513
2.301683	0.1	-0.084420
2.303350	0.1	-0.085104
2.305017	0.1	-0.086278
2.306683	0.1	-0.087512
2.308350	0.1	-0.088601
2.310017	0.1	-0.089272
2.311683	0.1	-0.089132
2.313350	0.1	-0.088164
2.315017	0.1	-0.086762
2.316683	0.1	-0.085207
2.318350	0.1	-0.083544
2.320017	0.1	-0.081919
2.321683	0.1	-0.080667
2.323350	0.1	-0.080094
2.325017	0.1	-0.080266
2.326683	0.1	-0.080918
2.328350	0.1	-0.081682
2.330017	0.1	-0.082445
2.331683	0.1	-0.083167
2.333350	0.1	-0.083465
2.335017	0.1	-0.082627
2.336683	0.1	-0.080164
2.338350	0.1	-0.076205
2.340017	0.1	-0.071614
2.341683	0.1	-0.067567
2.343350	0.1	-0.064527
2.345017	0.1	-0.061989
2.346683	0.1	-0.059577
2.348350	0.1	-0.057765
2.350017	0.1	-0.057318
2.351683	0.1	-0.058399
2.353350	0.1	-0.060489
2.355017	0.1	-0.062734
2.356683	0.1	-0.064317
2.358350	0.1	-0.065002
2.360017	0.1	-0.065104
2.361683	0.1	-0.064829
2.363350	0.1	-0.063865
2.365017	0.1	-0.061803
2.366683	0.1	-0.058850
2.368350	0.1	-0.055935
2.370017	0.1	-0.053933
2.371683	0.1	-0.053160
2.373350	0.1	-0.053425
2.375017	0.1	-0.054138
2.376683	0.1	-0.054487
2.378350	0.1	-0.054045
2.380017	0.1	-0.053197
2.381683	0.1	-0.052475
2.383350	0.1	-0.051940
2.385017	0.1	-0.051539
2.386683	0.1	-0.051432
2.388350	0.1	-0.051851
2.390017	0.1	-0.053016
2.391683	0.1	-0.054790
2.393350	0.1	-0.056238
2.395017	0.1	-0.056145
2.396683	0.1	-0.054217
2.398350	0.1	-0.051432
2.400017	0.1	-0.049309
2.401683	0.1	-0.049020
2.403350	0.1	-0.050743
2.405017	0.1	-0.053383
2.406683	0.1	-0.055204
2.408350	0.1	-0.055246
2.410017	0.1	-0.053775
2.411683	0.1	-0.051651
2.413350	0.1	-0.049900
2.415017	0.1	-0.049328
2.416683	0.1	-0.050175
2.418350	0.1	-0.052252
2.420017	0.1	-0.055027
2.421683	0.1	-0.057979
2.423350	0.1	-0.061071
2.425017	0.1	-0.064434
2.426683	0.1	-0.067791
2.428350	0.1	-0.070510
2.430017	0.1	-0.071791
2.431683	0.1	-0.071255
2.433350	0.1	-0.069365
2.435017	0.1	-0.066957
2.436683	0.1	-0.064699
2.438350	0.1	-0.062874
2.440017	0.1	-0.061416
2.441683	0.1	-0.060000
2.443350	0.1	-0.058315
2.445017	0.1	-0.056480
2.446683	0.1	-0.054999
2.448350	0.1	-0.054268
2.450017	0.1	-0.054333
2.451683	0.1	-0.054939
2.453350	0.1	-0.055842
2.455017	0.1	-0.057183
2.456683	0.1	-0.059111
2.458350	0.1	-0.060969
2.460017	0.1	-0.061761
2.461683	0.1	-0.061365
2.463350	0.1	-0.060620
2.465017	0.1	-0.060047
2.466683	0.1	-0.059330
2.468350	0.1	-0.058236
2.470017	0.1	-0.057216
2.471683	0.1	-0.056829
2.473350	0.1	-0.057141
2.475017	0.1	-0.057803
2.476683	0.1	-0.058482
2.478350	0.1	-0.059330
2.480017	0.1	-0.060862
2.481683	0.1	-0.063176
2.483350	0.1	-0.065733
2.485017	0.1	-0.067996
2.486683	0.1	-0.069779
2.488350	0.1	-0.071037
2.490017	0.1	-0.071647
2.491683	0.1	-0.071237
2.493350	0.1	-0.069351
2.495017	0.1	-0.066040
2.496683	0.1	-0.062366
2.498350	0.1	-0.059973
2.500017	0.1	-0.059959
2.501683	0.1	-0.062133
2.503350	0.1	-0.065323
2.505017	0.1	-0.068229
2.506683	0.1	-0.070059
2.508350	0.1	-0.070911
2.510017	0.1	-0.071605
2.511683	0.1	-0.072978
2.513350	0.1	-0.075060
2.515017	0.1	-0.076913
2.516683	0.1	-0.077426
2.518350	0.1	-0.076350
2.520017	0.1	-0.074320
2.521683	0.1	-0.072126
2.523350	0.1	-0.070413
2.525017	0.1	-0.069365
2.526683	0.1	-0.068629
2.528350	0.1	-0.067744
2.530017	0.1	-0.066520
2.531683	0.1	-0.065486
2.533350	0.1	-0.065858
2.535017	0.1	-0.068001
2.536683	0.1	-0.070552
2.538350	0.1	-0.072061
2.540017	0.1	-0.072345
2.541683	0.1	-0.071879
2.543350	0.1	-0.071097
2.545017	0.1	-0.070590
2.546683	0.1	-0.070720
2.548350	0.1	-0.071330
2.550017	0.1	-0.072392
2.551683	0.1	-0.074366
2.553350	0.1	-0.077379
2.555017	0.1	-0.080457
2.556683	0.1	-0.082278
2.558350	0.1	-0.082403
2.560017	0.1	-0.081100
2.561683	0.1	-0.078958
2.563350	0.1	-0.076941
2.565017	0.1	-0.075973
2.566683	0.1	-0.076648
2.568350	0.1	-0.079037
2.570017	0.1	-0.082324
2.571683	0.1	-0.085304
2.573350	0.1	-0.087055
2.575017	0.1	-0.087125
2.576683	0.1	-0.085719
2.578350	0.1	-0.084001
2.580017	0.1	-0.083409
2.581683	0.1	-0.084131
2.583350	0.1	-0.084983
2.585017	0.1	-0.085207
2.586683	0.1	-0.085123
2.588350	0.1	-0.084848
2.590017	0.1	-0.083670
2.591683	0.1	-0.081183
2.593350	0.1	-0.077984
2.595017	0.1	-0.075111
2.596683	0.1	-0.073635
2.598350	0.1	-0.074399
2.600017	0.1	-0.077235
2.601683	0.1	-0.080746
2.603350	0.1	-0.083088
2.605017	0.1	-0.083228
2.606683	0.1	-0.081593
2.608350	0.1	-0.079307
2.610017	0.1	-0.077030
2.611683	0.1	-0.074836
2.613350	0.1	-0.072923
2.615017	0.1	-0.072001
2.616683	0.1	-0.072899
2.618350	0.1	-0.075535
2.620017	0.1	-0.078343
2.621683	0.1	-0.079563
2.623350	0.1	-0.079074
2.625017	0.1	-0.078180
2.626683	0.1	-0.078105
2.628350	0.1	-0.079386
2.630017	0.1	-0.082026
2.631683	0.1	-0.085463
2.633350	0.1	-0.088569
2.635017	0.1	-0.089998
2.636683	0.1	-0.088755
2.638350	0.1	-0.084974
2.640017	0.1	-0.080052
2.641683	0.1	-0.075432
2.643350	0.1	-0.071530
2.645017	0.1	-0.068257
2.646683	0.1	-0.065896
2.648350	0.1	-0.064685
2.650017	0.1	-0.064289
2.651683	0.1	-0.064163
2.653350	0.1	-0.063968
2.655017	0.1	-0.063777
2.656683	0.1	-0.064210
2.658350	0.1	-0.065635
2.660017	0.1	-0.067516
2.661683	0.1	-0.069202
2.663350	0.1	-0.070375
2.665017	0.1	-0.070776
2.666683	0.1	-0.070552
2.668350	0.1	-0.070371
2.670017	0.1	-0.070650
2.671683	0.1	-0.071344
2.673350	0.1	-0.072331
2.675017	0.1	-0.073495
2.676683	0.1	-0.074860
2.678350	0.1	-0.076578
2.680017	0.1	-0.078506
2.681683	0.1	-0.080098
2.683350	0.1	-0.080792
2.685017	0.1	-0.080322
2.686683	0.1	-0.078874
2.688350	0.1	-0.077114
2.690017	0.1	-0.075842
2.691683	0.1	-0.075442
2.693350	0.1	-0.075516
2.695017	0.1	-0.075228
2.696683	0.1	-0.074292
2.698350	0.1	-0.073430
2.700017	0.1	-0.073630
2.701683	0.1	-0.075125
2.703350	0.1	-0.077216
2.705017	0.1	-0.079083
2.706683	0.1	-0.080476
2.708350	0.1	-0.081244
2.710017	0.1	-0.080862
2.711683	0.1	-0.079018
2.713350	0.1	-0.076117
2.715017	0.1	-0.073095
2.716683	0.1	-0.070943
2.718350	0.1	-0.070082
2.720017	0.1	-0.070338
2.721683	0.1	-0.071470
2.723350	0.1	-0.073039
2.725017	0.1	-0.074049
2.726683	0.1	-0.073579
2.728350	0.1	-0.071614
2.730017	0.1	-0.069216
2.731683	0.1	-0.068112
2.733350	0.1	-0.069481
2.735017	0.1	-0.072815
2.736683	0.1	-0.076476
2.738350	0.1	-0.078934
2.740017	0.1	-0.079377
2.741683	0.1	-0.078115
2.743350	0.1	-0.076341
2.745017	0.1	-0.074785
2.746683	0.1	-0.073020
2.748350	0.1	-0.070315
2.750017	0.1	-0.066734
2.751683	0.1	-0.063372
2.753350	0.1	-0.061574
2.755017	0.1	-0.061751
2.756683	0.1	-0.062720
2.758350	0.1	-0.062794
2.760017	0.1	-0.061714
2.761683	0.1	-0.060829
2.763350	0.1	-0.061383
2.765017	0.1	-0.063349
2.766683	0.1	-0.065593
2.768350	0.1	-0.066794
2.770017	0.1	-0.066576
2.771683	0.1	-0.065649
2.773350	0.1	-0.065132
2.775017	0.1	-0.065914
2.776683	0.1	-0.068224
2.778350	0.1	-0.071418
2.780017	0.1	-0.074445
2.781683	0.1	-0.076322
2.783350	0.1	-0.076657
2.785017	0.1	-0.076047
2.786683	0.1	-0.075358
2.788350	0.1	-0.074441
2.790017	0.1	-0.072285
2.791683	0.1	-0.068848
2.793350	0.1	-0.065602
2.795017	0.1	-0.063875
2.796683	0.1	-0.063805
2.798350	0.1	-0.064825
2.800017	0.1	-0.066389
2.801683	0.1	-0.068252
2.803350	0.1	-0.070278
2.805017	0.1	-0.071875
2.806683	0.1	-0.071973
2.808350	0.1	-0.069938
2.810017	0.1	-0.066333
2.811683	0.1	-0.062496
2.813350	0.1	-0.059609
2.815017	0.1	-0.058128
2.816683	0.1	-0.057919
2.818350	0.1	-0.058711
2.820017	0.1	-0.060149
2.821683	0.1	-0.061803
2.823350	0.1	-0.063400
2.825017	0.1	-0.065048
2.826683	0.1	-0.066827
2.828350	0.1	-0.068396
2.830017	0.1	-0.069239
2.831683	0.1	-0.069095
2.833350	0.1	-0.067893
2.835017	0.1	-0.065719
2.836683	0.1	-0.063092
2.838350	0.1	-0.060890
2.840017	0.1	-0.059824
2.841683	0.1	-0.060154
2.843350	0.1	-0.061719
2.845017	0.1	-0.064052
2.846683	0.1	-0.066506
2.848350	0.1	-0.068219
2.850017	0.1	-0.068410
2.851683	0.1	-0.067209
2.853350	0.1	-0.065798
2.855017	0.1	-0.065262
2.856683	0.1	-0.065686
2.858350	0.1	-0.066264
2.860017	0.1	-0.065849
2.861683	0.1	-0.063847
2.863350	0.1	-0.060787
2.865017	0.1	-0.057928
2.866683	0.1	-0.056322
2.868350	0.1	-0.056108
2.870017	0.1	-0.056657
2.871683	0.1	-0.057570
2.873350	0.1	-0.058855
2.875017	0.1	-0.060275
2.876683	0.1	-0.061141
2.878350	0.1	-0.060936
2.880017	0.1	-0.059796
2.881683	0.1	-0.058333
2.883350	0.1	-0.057211
2.885017	0.1	-0.056848
2.886683	0.1	-0.057458
2.888350	0.1	-0.058953
2.890017	0.1	-0.060601
2.891683	0.1	-0.061449
2.893350	0.1	-0.061090
2.895017	0.1	-0.059558
2.896683	0.1	-0.057197
2.898350	0.1	-0.054706
2.900017	0.1	-0.052680
2.901683	0.1	-0.051223
2.903350	0.1	-0.050277
2.905017	0.1	-0.049877
2.906683	0.1	-0.049924
2.908350	0.1	-0.050319
2.910017	0.1	-0.051223
2.911683	0.1	-0.052638
2.913350	0.1	-0.054147
2.915017	0.1	-0.055307
2.916683	0.1	-0.055800
2.918350	0.1	-0.055437
2.920017	0.1	-0.054385
2.921683	0.1	-0.053104
2.923350	0.1	-0.052168
2.925017	0.1	-0.052014
2.926683	0.1	-0.052829
2.928350	0.1	-0.054231
2.930017	0.1	-0.055227
2.931683	0.1	-0.055302
2.933350	0.1	-0.055204
2.935017	0.1	-0.055865
2.936683	0.1	-0.057081
2.938350	0.1	-0.057928
2.940017	0.1	-0.057924
2.941683	0.1	-0.057435
2.943350	0.1	-0.057258
2.945017	0.1	-0.057942
2.946683	0.1	-0.059712
2.948350	0.1	-0.062454
2.950017	0.1	-0.065295
2.951683	0.1	-0.066762
2.953350	0.1	-0.065886
2.955017	0.1	-0.062827
2.956683	0.1	-0.058692
2.958350	0.1	-0.055018
2.960017	0.1	-0.053118
2.961683	0.1	-0.053393
2.963350	0.1	-0.055167
2.965017	0.1	-0.057253
2.966683	0.1	-0.058701
2.968350	0.1	-0.059060
2.970017	0.1	-0.058529
2.971683	0.1	-0.057970
2.973350	0.1	-0.058059
2.975017	0.1	-0.058552
2.976683	0.1	-0.059139
2.978350	0.1	-0.059847
2.980017	0.1	-0.060163
2.981683	0.1	-0.058995
2.983350	0.1	-0.055977
2.985017	0.1	-0.052331
2.986683	0.1	-0.050203
2.988350	0.1	-0.050850
2.990017	0.1	-0.053607
2.991683	0.1	-0.056708
2.993350	0.1	-0.058752
2.995017	0.1	-0.059335
2.996683	0.1	-0.058911
2.998350	0.1	-0.058110
3.000017	0.1	-0.057034
3.001683	0.1	-0.055479
3.003350	0.1	-0.053556
3.005017	0.1	-0.051730
3.006683	0.1	-0.050692
3.008350	0.1	-0.051120
3.010017	0.1	-0.053416
3.011683	0.1	-0.057267
3.013350	0.1	-0.061397
3.015017	0.1	-0.064364
3.016683	0.1	-0.065705
3.018350	0.1	-0.066026
3.020017	0.1	-0.066115
3.021683	0.1	-0.066217
3.023350	0.1	-0.065989
3.025017	0.1	-0.064773
3.026683	0.1	-0.062236
3.028350	0.1	-0.058808
3.030017	0.1	-0.055549
3.031683	0.1	-0.053644
3.033350	0.1	-0.053891
3.035017	0.1	-0.056210
3.036683	0.1	-0.059595
3.038350	0.1	-0.062692
3.040017	0.1	-0.064550
3.041683	0.1	-0.065030
3.043350	0.1	-0.064718
3.045017	0.1	-0.064438
3.046683	0.1	-0.064811
3.048350	0.1	-0.065928
3.050017	0.1	-0.067046
3.051683	0.1	-0.066985
3.053350	0.1	-0.065300
3.055017	0.1	-0.062962
3.056683	0.1	-0.061463
3.058350	0.1	-0.061155
3.060017	0.1	-0.061090
3.061683	0.1	-0.060559
3.063350	0.1	-0.060210
3.065017	0.1	-0.061165
3.066683	0.1	-0.063516
3.068350	0.1	-0.066194
3.070017	0.1	-0.067921
3.071683	0.1	-0.068247
3.073350	0.1	-0.067921
3.075017	0.1	-0.068136
3.076683	0.1	-0.069309
3.078350	0.1	-0.070692
3.080017	0.1	-0.070916
3.081683	0.1	-0.069002
3.083350	0.1	-0.065067
3.085017	0.1	-0.060364
3.086683	0.1	-0.056466
3.088350	0.1	-0.054324
3.090017	0.1	-0.054119
3.091683	0.1	-0.055507
3.093350	0.1	-0.057975
3.095017	0.1	-0.060899
3.096683	0.1	-0.063325
3.098350	0.1	-0.064485
3.100017	0.1	-0.064587
3.101683	0.1	-0.064541
3.103350	0.1	-0.064927
3.105017	0.1	-0.065584
3.106683	0.1	-0.066101
3.108350	0.1	-0.066156
3.110017	0.1	-0.065593
3.111683	0.1	-0.064690
3.113350	0.1	-0.064224
3.115017	0.1	-0.064978
3.116683	0.1	-0.067088
3.118350	0.1	-0.069807
3.120017	0.1	-0.071828
3.121683	0.1	-0.072219
3.123350	0.1	-0.071246
3.125017	0.1	-0.069914
3.126683	0.1	-0.068936
3.128350	0.1	-0.068322
3.130017	0.1	-0.067595
3.131683	0.1	-0.066450
3.133350	0.1	-0.065388
3.135017	0.1	-0.065183
3.136683	0.1	-0.066007
3.138350	0.1	-0.067451
3.140017	0.1	-0.068704
3.141683	0.1	-0.068601
3.143350	0.1	-0.066506
3.145017	0.1	-0.063065
3.146683	0.1	-0.059782
3.148350	0.1	-0.058175
3.150017	0.1	-0.058836
3.151683	0.1	-0.060825
3.153350	0.1	-0.062850
3.155017	0.1	-0.064676
3.156683	0.1	-0.066585
3.158350	0.1	-0.068261
3.160017	0.1	-0.069118
3.161683	0.1	-0.069379
3.163350	0.1	-0.069900
3.165017	0.1	-0.070846
3.166683	0.1	-0.071526
3.168350	0.1	-0.071488
3.170017	0.1	-0.070808
3.171683	0.1	-0.069849
3.173350	0.1	-0.069113
3.175017	0.1	-0.068741
3.176683	0.1	-0.068154
3.178350	0.1	-0.066548
3.180017	0.1	-0.063726
3.181683	0.1	-0.060345
3.183350	0.1	-0.057705
3.185017	0.1	-0.057030
3.186683	0.1	-0.058622
3.188350	0.1	-0.061677
3.190017	0.1	-0.064806
3.191683	0.1	-0.066571
3.193350	0.1	-0.066119
3.195017	0.1	-0.063675
3.196683	0.1	-0.060466
3.198350	0.1	-0.057700
3.200017	0.1	-0.055796
3.201683	0.1	-0.054780
3.203350	0.1	-0.054725
3.205017	0.1	-0.055511
3.206683	0.1	-0.056629
3.208350	0.1	-0.057332
3.210017	0.1	-0.057379
3.211683	0.1	-0.057304
3.213350	0.1	-0.057644
3.215017	0.1	-0.058347
3.216683	0.1	-0.059227
3.218350	0.1	-0.060475
3.220017	0.1	-0.062566
3.221683	0.1	-0.065458
3.223350	0.1	-0.068247
3.225017	0.1	-0.069914
3.226683	0.1	-0.069961
3.228350	0.1	-0.068499
3.230017	0.1	-0.066138
3.231683	0.1	-0.063810
3.233350	0.1	-0.062264
3.235017	0.1	-0.061370
3.236683	0.1	-0.060098
3.238350	0.1	-0.057588
3.240017	0.1	-0.053998
3.241683	0.1	-0.050422
3.243350	0.1	-0.048531
3.245017	0.1	-0.049667
3.246683	0.1	-0.053644
3.248350	0.1	-0.058729
3.250017	0.1	-0.062743
3.251683	0.1	-0.064126
3.253350	0.1	-0.062948
3.255017	0.1	-0.061053
3.256683	0.1	-0.060541
3.258350	0.1	-0.062133
3.260017	0.1	-0.065016
3.261683	0.1	-0.067842
3.263350	0.1	-0.069547
3.265017	0.1	-0.069477
3.266683	0.1	-0.067442
3.268350	0.1	-0.063777
3.270017	0.1	-0.059167
3.271683	0.1	-0.054343
3.273350	0.1	-0.050035
3.275017	0.1	-0.047088
3.276683	0.1	-0.046245
3.278350	0.1	-0.047600
3.280017	0.1	-0.050194
3.281683	0.1	-0.052419
3.283350	0.1	-0.053458
3.285017	0.1	-0.053677
3.286683	0.1	-0.053537
3.288350	0.1	-0.053248
3.290017	0.1	-0.053472
3.291683	0.1	-0.055064
3.293350	0.1	-0.058119
3.295017	0.1	-0.061849
3.296683	0.1	-0.065011
3.298350	0.1	-0.066366
3.300017	0.1	-0.065477
3.301683	0.1	-0.063283
3.303350	0.1	-0.061383
3.305017	0.1	-0.060606
3.306683	0.1	-0.060759
3.308350	0.1	-0.061467
3.310017	0.1	-0.062534
3.311683	0.1	-0.063679
3.313350	0.1	-0.064708
3.315017	0.1	-0.065691
3.316683	0.1	-0.066594
3.318350	0.1	-0.066967
3.320017	0.1	-0.066427
3.321683	0.1	-0.065193
3.323350	0.1	-0.063675
3.325017	0.1	-0.062082
3.326683	0.1	-0.060801
3.328350	0.1	-0.060252
3.330017	0.1	-0.060219
3.331683	0.1	-0.060122
3.333350	0.1	-0.059735
3.335017	0.1	-0.059325
3.336683	0.1	-0.059246
3.338350	0.1	-0.059842
3.340017	0.1	-0.061360
3.341683	0.1	-0.063390
3.343350	0.1	-0.065058
3.345017	0.1	-0.066147
3.346683	0.1	-0.067214
3.348350	0.1	-0.068592
3.350017	0.1	-0.069779
3.351683	0.1	-0.070170
3.353350	0.1	-0.069877
3.355017	0.1	-0.069458
3.356683	0.1	-0.069062
3.358350	0.1	-0.068317
3.360017	0.1	-0.067311
3.361683	0.1	-0.066957
3.363350	0.1	-0.067581
3.365017	0.1	-0.067893
3.366683	0.1	-0.066338
3.368350	0.1	-0.063065
3.370017	0.1	-0.060131
3.371683	0.1	-0.059633
3.373350	0.1	-0.061775
3.375017	0.1	-0.065006
3.376683	0.1	-0.067721
3.378350	0.1	-0.069393
3.380017	0.1	-0.070259
3.381683	0.1	-0.070008
3.383350	0.1	-0.067777
3.385017	0.1	-0.063805
3.386683	0.1	-0.059819
3.388350	0.1	-0.057570
3.390017	0.1	-0.057602
3.391683	0.1	-0.059106
3.393350	0.1	-0.060434
3.395017	0.1	-0.060108
3.396683	0.1	-0.057956
3.398350	0.1	-0.055176
3.400017	0.1	-0.053211
3.401683	0.1	-0.052815
3.403350	0.1	-0.054007
3.405017	0.1	-0.056103
3.406683	0.1	-0.057835
3.408350	0.1	-0.058319
3.410017	0.1	-0.057970
3.411683	0.1	-0.057868
3.413350	0.1	-0.058669
3.415017	0.1	-0.060461
3.416683	0.1	-0.062804
3.418350	0.1	-0.064834
3.420017	0.1	-0.065868
3.421683	0.1	-0.065831
3.423350	0.1	-0.065216
3.425017	0.1	-0.064704
3.426683	0.1	-0.064783
3.428350	0.1	-0.065602
3.430017	0.1	-0.066967
3.431683	0.1	-0.068191
3.433350	0.1	-0.068503
3.435017	0.1	-0.068024
3.436683	0.1	-0.067716
3.438350	0.1	-0.068191
3.440017	0.1	-0.069109
3.441683	0.1	-0.069519
3.443350	0.1	-0.068569
3.445017	0.1	-0.066236
3.446683	0.1	-0.063279
3.448350	0.1	-0.061034
3.450017	0.1	-0.060964
3.451683	0.1	-0.063498
3.453350	0.1	-0.067358
3.455017	0.1	-0.070604
3.456683	0.1	-0.072233
3.458350	0.1	-0.072792
3.460017	0.1	-0.073705
3.461683	0.1	-0.076154
3.463350	0.1	-0.080378
3.465017	0.1	-0.086008
3.466683	0.1	-0.093412
3.468350	0.1	-0.104066
3.470017	0.1	-0.118930
3.471683	0.1	-0.137268
3.473350	0.1	-0.157608
3.475017	0.1	-0.178702
3.476683	0.1	-0.199378
3.478350	0.1	-0.218293
3.480017	0.1	-0.234237
3.481683	0.1	-0.246558
3.483350	0.1	-0.255145
3.485017	0.1	-0.259709
3.486683	0.1	-0.259695
3.488350	0.1	-0.254936
3.490017	0.1	-0.245762
3.491683	0.1	-0.232798
3.493350	0.1	-0.216831
3.495017	0.1	-0.198227
3.496683	0.1	-0.176891
3.498350	0.1	-0.153650
3.500017	0.1	-0.130641
3.501683	0.1	-0.109668
3.503350	0.1	-0.090986
3.505017	0.1	-0.073779
3.506683	0.1	-0.057500
3.508350	0.1	-0.042659
3.510017	0.1	-0.030128
3.511683	0.1	-0.020089
3.513350	0.1	-0.012284
3.515017	0.1	-0.006584
3.516683	0.1	-0.002864
3.518350	0.1	-0.000997
3.520017	0.1	-0.000983
3.521683	0.1	-0.002622
3.523350	0.1	-0.005201
3.525017	0.1	-0.007818
3.526683	0.1	-0.009760
3.528350	0.1	-0.010733
3.530017	0.1	-0.010864
3.531683	0.1	-0.010398
3.533350	0.1	-0.009276
3.535017	0.1	-0.007367
3.536683	0.1	-0.005038
3.538350	0.1	-0.002836
3.540017	0.1	-0.000941
3.541683	0.1	0.000652
3.543350	0.1	0.001928
3.545017	0.1	0.003045
3.546683	0.1	0.004224
3.548350	0.1	0.005304
3.550017	0.1	0.005653
3.551683	0.1	0.004615
3.553350	0.1	0.001942
3.555017	0.1	-0.001872
3.556683	0.1	-0.005420
3.558350	0.1	-0.007101
3.560017	0.1	-0.006454
3.561683	0.1	-0.004605
3.563350	0.1	-0.003218
3.565017	0.1	-0.003339
3.566683	0.1	-0.004857
3.568350	0.1	-0.006454
3.570017	0.1	-0.006785
3.571683	0.1	-0.006040
3.573350	0.1	-0.005518
3.575017	0.1	-0.005891
3.576683	0.1	-0.006687
3.578350	0.1	-0.007427
3.580017	0.1	-0.008489
3.581683	0.1	-0.010417
3.583350	0.1	-0.012647
3.585017	0.1	-0.013649
3.586683	0.1	-0.012307
3.588350	0.1	-0.008945
3.590017	0.1	-0.005015
3.591683	0.1	-0.002109
3.593350	0.1	-0.001271
3.595017	0.1	-0.002603
3.596683	0.1	-0.005211
3.598350	0.1	-0.007800
3.600017	0.1	-0.009695
3.601683	0.1	-0.011222
3.603350	0.1	-0.013197
3.605017	0.1	-0.016079
3.606683	0.1	-0.019418
3.608350	0.1	-0.022226
3.610017	0.1	-0.023935
3.611683	0.1	-0.024498
3.613350	0.1	-0.023865
3.615017	0.1	-0.021951
3.616683	0.1	-0.019185
3.618350	0.1	-0.016810
3.620017	0.1	-0.016387
3.621683	0.1	-0.018491
3.623350	0.1	-0.022114
3.625017	0.1	-0.025607
3.626683	0.1	-0.027912
3.628350	0.1	-0.028824
3.630017	0.1	-0.028634
3.631683	0.1	-0.027698
3.633350	0.1	-0.026044
3.635017	0.1	-0.023427
3.636683	0.1	-0.019870
3.638350	0.1	-0.015935
3.640017	0.1	-0.012233
3.641683	0.1	-0.009118
3.643350	0.1	-0.007176
3.645017	0.1	-0.007343
3.646683	0.1	-0.009714
3.648350	0.1	-0.012838
3.650017	0.1	-0.015297
3.651683	0.1	-0.017011
3.653350	0.1	-0.018603
3.655017	0.1	-0.020461
3.656683	0.1	-0.022380
3.658350	0.1	-0.023660
3.660017	0.1	-0.023805
3.661683	0.1	-0.023139
3.663350	0.1	-0.022519
3.665017	0.1	-0.022505
3.666683	0.1	-0.022827
3.668350	0.1	-0.022775
3.670017	0.1	-0.022110
3.671683	0.1	-0.021406
3.673350	0.1	-0.021490
3.675017	0.1	-0.022613
3.676683	0.1	-0.024135
3.678350	0.1	-0.024801
3.680017	0.1	-0.023805
3.681683	0.1	-0.021481
3.683350	0.1	-0.018785
3.685017	0.1	-0.016745
3.686683	0.1	-0.016177
3.688350	0.1	-0.017285
3.690017	0.1	-0.019516
3.691683	0.1	-0.021947
3.693350	0.1	-0.023968
3.695017	0.1	-0.025933
3.696683	0.1	-0.028517
3.698350	0.1	-0.031539
3.700017	0.1	-0.034226
3.701683	0.1	-0.036047
3.703350	0.1	-0.036764
3.705017	0.1	-0.036568
3.706683	0.1	-0.036121
3.708350	0.1	-0.035553
3.710017	0.1	-0.033868
3.711683	0.1	-0.030338
3.713350	0.1	-0.025779
3.715017	0.1	-0.021970
3.716683	0.1	-0.020335
3.718350	0.1	-0.021146
3.720017	0.1	-0.023297
3.721683	0.1	-0.025118
3.723350	0.1	-0.025458
3.725017	0.1	-0.024275
3.726683	0.1	-0.022422
3.728350	0.1	-0.020997
3.730017	0.1	-0.020782
3.731683	0.1	-0.021867
3.733350	0.1	-0.023651
3.735017	0.1	-0.025355
3.736683	0.1	-0.026622
3.738350	0.1	-0.027623
3.740017	0.1	-0.028550
3.741683	0.1	-0.029141
3.743350	0.1	-0.029230
3.745017	0.1	-0.029346
3.746683	0.1	-0.030329
3.748350	0.1	-0.032457
3.750017	0.1	-0.035050
3.751683	0.1	-0.037011
3.753350	0.1	-0.037700
3.755017	0.1	-0.037318
3.756683	0.1	-0.036350
3.758350	0.1	-0.034976
3.760017	0.1	-0.033276
3.761683	0.1	-0.031441
3.763350	0.1	-0.029560
3.765017	0.1	-0.027525
3.766683	0.1	-0.025369
3.768350	0.1	-0.023535
3.770017	0.1	-0.022617
3.771683	0.1	-0.022789
3.773350	0.1	-0.023828
3.775017	0.1	-0.025476
3.776683	0.1	-0.027381
3.778350	0.1	-0.028983
3.780017	0.1	-0.029840
3.781683	0.1	-0.029937
3.783350	0.1	-0.029616
3.785017	0.1	-0.029122
3.786683	0.1	-0.028531
3.788350	0.1	-0.028107
3.790017	0.1	-0.028233
3.791683	0.1	-0.028955
3.793350	0.1	-0.029705
3.795017	0.1	-0.029719
3.796683	0.1	-0.028964
3.798350	0.1	-0.028047
3.800017	0.1	-0.027348
3.801683	0.1	-0.027190
3.803350	0.1	-0.028405
3.805017	0.1	-0.031404
3.806683	0.1	-0.035227
3.808350	0.1	-0.038273
3.810017	0.1	-0.039614
3.811683	0.1	-0.039428
3.813350	0.1	-0.038496
3.815017	0.1	-0.037369
3.816683	0.1	-0.036014
3.818350	0.1	-0.034194
3.820017	0.1	-0.032005
3.821683	0.1	-0.029840
3.823350	0.1	-0.028047
3.825017	0.1	-0.026701
3.826683	0.1	-0.025779
3.828350	0.1	-0.025379
3.830017	0.1	-0.025532
3.831683	0.1	-0.026063
3.833350	0.1	-0.026878
3.835017	0.1	-0.027940
3.836683	0.1	-0.029192
3.838350	0.1	-0.030790
3.840017	0.1	-0.032578
3.841683	0.1	-0.033737
3.843350	0.1	-0.033588
3.845017	0.1	-0.032112
3.846683	0.1	-0.029886
3.848350	0.1	-0.027963
3.850017	0.1	-0.027171
3.851683	0.1	-0.027493
3.853350	0.1	-0.028480
3.855017	0.1	-0.029732
3.856683	0.1	-0.030673
3.858350	0.1	-0.030715
3.860017	0.1	-0.029774
3.861683	0.1	-0.028182
3.863350	0.1	-0.026366
3.865017	0.1	-0.024983
3.866683	0.1	-0.025043
3.868350	0.1	-0.027088
3.870017	0.1	-0.030277
3.871683	0.1	-0.032987
3.873350	0.1	-0.034319
3.875017	0.1	-0.034366
3.876683	0.1	-0.033667
3.878350	0.1	-0.033081
3.880017	0.1	-0.033164
3.881683	0.1	-0.033430
3.883350	0.1	-0.032894
3.885017	0.1	-0.031469
3.886683	0.1	-0.030152
3.888350	0.1	-0.029719
3.890017	0.1	-0.029914
3.891683	0.1	-0.030091
3.893350	0.1	-0.030040
3.895017	0.1	-0.030077
3.896683	0.1	-0.030701
3.898350	0.1	-0.032070
3.900017	0.1	-0.033611
3.901683	0.1	-0.034492
3.903350	0.1	-0.034259
3.905017	0.1	-0.032946
3.906683	0.1	-0.031055
3.908350	0.1	-0.029551
3.910017	0.1	-0.029192
3.911683	0.1	-0.029891
3.913350	0.1	-0.030841
3.915017	0.1	-0.031381
3.916683	0.1	-0.031651
3.918350	0.1	-0.032037
3.920017	0.1	-0.032433
3.921683	0.1	-0.032452
3.923350	0.1	-0.031926
3.925017	0.1	-0.031046
3.926683	0.1	-0.030282
3.928350	0.1	-0.029779
3.930017	0.1	-0.029211
3.931683	0.1	-0.028475
3.933350	0.1	-0.027693
3.935017	0.1	-0.026706
3.936683	0.1	-0.025565
3.938350	0.1	-0.024661
3.940017	0.1	-0.024149
3.941683	0.1	-0.024145
3.943350	0.1	-0.025094
3.945017	0.1	-0.027111
3.946683	0.1	-0.029416
3.948350	0.1	-0.030925
3.950017	0.1	-0.031311
3.951683	0.1	-0.031129
3.953350	0.1	-0.030654
3.955017	0.1	-0.029476
3.956683	0.1	-0.027674
3.958350	0.1	-0.026035
3.960017	0.1	-0.024824
3.961683	0.1	-0.023749
3.963350	0.1	-0.022999
3.965017	0.1	-0.023074
3.966683	0.1	-0.024037
3.968350	0.1	-0.025402
3.970017	0.1	-0.026403
3.971683	0.1	-0.026599
3.973350	0.1	-0.026361
3.975017	0.1	-0.026445
3.976683	0.1	-0.027246
3.978350	0.1	-0.028438
3.980017	0.1	-0.029318
3.981683	0.1	-0.029528
3.983350	0.1	-0.029295
3.985017	0.1	-0.028857
3.986683	0.1	-0.028093
3.988350	0.1	-0.026920
3.990017	0.1	-0.025523
3.991683	0.1	-0.023977
3.993350	0.1	-0.022138
3.995017	0.1	-0.020163
3.996683	0.1	-0.018533
3.998350	0.1	-0.017257
4.000017	0.1	-0.015902
4.001683	0.1	-0.014347
4.003350	0.1	-0.012852
4.005017	0.1	-0.012005
4.006683	0.1	-0.012568
4.008350	0.1	-0.014524
4.010017	0.1	-0.016647
4.011683	0.1	-0.017844
4.013350	0.1	-0.018529
4.015017	0.1	-0.019888
4.016683	0.1	-0.022240
4.018350	0.1	-0.024764
4.020017	0.1	-0.026417
4.021683	0.1	-0.026552
4.023350	0.1	-0.025099
4.025017	0.1	-0.022724
4.026683	0.1	-0.020610
4.028350	0.1	-0.019688
4.030017	0.1	-0.020326
4.031683	0.1	-0.022482
4.033350	0.1	-0.025644
4.035017	0.1	-0.028959
4.036683	0.1	-0.031674
4.038350	0.1	-0.033267
4.040017	0.1	-0.033323
4.041683	0.1	-0.031600
4.043350	0.1	-0.028214
4.045017	0.1	-0.023809
4.046683	0.1	-0.019548
4.048350	0.1	-0.016694
4.050017	0.1	-0.016037
4.051683	0.1	-0.017551
4.053350	0.1	-0.020578
4.055017	0.1	-0.024363
4.056683	0.1	-0.028121
4.058350	0.1	-0.031129
4.060017	0.1	-0.033150
4.061683	0.1	-0.034394
4.063350	0.1	-0.035004
4.065017	0.1	-0.034845
4.066683	0.1	-0.033947
4.068350	0.1	-0.032838
4.070017	0.1	-0.031986
4.071683	0.1	-0.031269
4.073350	0.1	-0.030268
4.075017	0.1	-0.028913
4.076683	0.1	-0.027628
4.078350	0.1	-0.027050
4.080017	0.1	-0.027474
4.081683	0.1	-0.028615
4.083350	0.1	-0.030017
4.085017	0.1	-0.031600
4.086683	0.1	-0.033486
4.088350	0.1	-0.035274
4.090017	0.1	-0.036224
4.091683	0.1	-0.036196
4.093350	0.1	-0.035432
4.095017	0.1	-0.033611
4.096683	0.1	-0.030496
4.098350	0.1	-0.027069
4.100017	0.1	-0.024703
4.101683	0.1	-0.023744
4.103350	0.1	-0.023511
4.105017	0.1	-0.023139
4.106683	0.1	-0.022254
4.108350	0.1	-0.021271
4.110017	0.1	-0.020927
4.111683	0.1	-0.021555
4.113350	0.1	-0.022855
4.115017	0.1	-0.024471
4.116683	0.1	-0.026487
4.118350	0.1	-0.028615
4.120017	0.1	-0.029407
4.121683	0.1	-0.027539
4.123350	0.1	-0.023604
4.125017	0.1	-0.020042
4.126683	0.1	-0.019381
4.128350	0.1	-0.022370
4.130017	0.1	-0.027521
4.131683	0.1	-0.032168
4.133350	0.1	-0.033737
4.135017	0.1	-0.031050
4.136683	0.1	-0.025257
4.138350	0.1	-0.018999
4.140017	0.1	-0.014543
4.141683	0.1	-0.012740
4.143350	0.1	-0.013248
4.145017	0.1	-0.015288
4.146683	0.1	-0.018063
4.148350	0.1	-0.020512
4.150017	0.1	-0.021588
4.151683	0.1	-0.021281
4.153350	0.1	-0.020759
4.155017	0.1	-0.021192
4.156683	0.1	-0.022557
4.158350	0.1	-0.023725
4.160017	0.1	-0.023763
4.161683	0.1	-0.022599
4.163350	0.1	-0.020741
4.165017	0.1	-0.019050
4.166683	0.1	-0.018659
4.168350	0.1	-0.020042
4.170017	0.1	-0.022319
4.171683	0.1	-0.024168
4.173350	0.1	-0.025071
4.175017	0.1	-0.025355
4.176683	0.1	-0.025495
4.178350	0.1	-0.025625
4.180017	0.1	-0.025402
4.181683	0.1	-0.024280
4.183350	0.1	-0.022054
4.185017	0.1	-0.019362
4.186683	0.1	-0.017378
4.188350	0.1	-0.016754
4.190017	0.1	-0.017192
4.191683	0.1	-0.018231
4.193350	0.1	-0.019576
4.195017	0.1	-0.020638
4.196683	0.1	-0.020843
4.198350	0.1	-0.020494
4.200017	0.1	-0.020573
4.201683	0.1	-0.021751
4.203350	0.1	-0.023926
4.205017	0.1	-0.026417
4.206683	0.1	-0.028382
4.208350	0.1	-0.029262
4.210017	0.1	-0.029164
4.211683	0.1	-0.028694
4.213350	0.1	-0.028363
4.215017	0.1	-0.028322
4.216683	0.1	-0.028485
4.218350	0.1	-0.028959
4.220017	0.1	-0.030170
4.221683	0.1	-0.032224
4.223350	0.1	-0.034380
4.225017	0.1	-0.035674
4.226683	0.1	-0.036103
4.228350	0.1	-0.036415
4.230017	0.1	-0.036899
4.231683	0.1	-0.037118
4.233350	0.1	-0.036596
4.235017	0.1	-0.035204
4.236683	0.1	-0.033160
4.238350	0.1	-0.030803
4.240017	0.1	-0.028345
4.241683	0.1	-0.025951
4.243350	0.1	-0.023860
4.245017	0.1	-0.022333
4.246683	0.1	-0.021653
4.248350	0.1	-0.021942
4.250017	0.1	-0.022855
4.251683	0.1	-0.023581
4.253350	0.1	-0.023190
4.255017	0.1	-0.021369
4.256683	0.1	-0.018985
4.258350	0.1	-0.017220
4.260017	0.1	-0.016433
4.261683	0.1	-0.016340
4.263350	0.1	-0.016596
4.265017	0.1	-0.017039
4.266683	0.1	-0.017951
4.268350	0.1	-0.019823
4.270017	0.1	-0.022543
4.271683	0.1	-0.025192
4.273350	0.1	-0.026748
4.275017	0.1	-0.026673
4.276683	0.1	-0.025029
4.278350	0.1	-0.022259
4.280017	0.1	-0.018897
4.281683	0.1	-0.015614
4.283350	0.1	-0.013299
4.285017	0.1	-0.012661
4.286683	0.1	-0.013704
4.288350	0.1	-0.015670
4.290017	0.1	-0.017476
4.291683	0.1	-0.018352
4.293350	0.1	-0.017923
4.295017	0.1	-0.016056
4.296683	0.1	-0.013150
4.298350	0.1	-0.010142
4.300017	0.1	-0.007781
4.301683	0.1	-0.006296
4.303350	0.1	-0.005672
4.305017	0.1	-0.006030
4.306683	0.1	-0.008000
4.308350	0.1	-0.011963
4.310017	0.1	-0.016796
4.311683	0.1	-0.020722
4.313350	0.1	-0.022887
4.315017	0.1	-0.023334
4.316683	0.1	-0.022594
4.318350	0.1	-0.021663
4.320017	0.1	-0.021146
4.321683	0.1	-0.020629
4.323350	0.1	-0.019348
4.325017	0.1	-0.016824
4.326683	0.1	-0.013178
4.328350	0.1	-0.009611
4.330017	0.1	-0.007837
4.331683	0.1	-0.008461
4.333350	0.1	-0.010552
4.335017	0.1	-0.012517
4.336683	0.1	-0.013201
4.338350	0.1	-0.012666
4.340017	0.1	-0.011753
4.341683	0.1	-0.011050
4.343350	0.1	-0.010710
4.345017	0.1	-0.010976
4.346683	0.1	-0.012340
4.348350	0.1	-0.015069
4.350017	0.1	-0.018636
4.351683	0.1	-0.021961
4.353350	0.1	-0.024135
4.355017	0.1	-0.024843
4.356683	0.1	-0.024172
4.358350	0.1	-0.022561
4.360017	0.1	-0.020899
4.361683	0.1	-0.020014
4.363350	0.1	-0.020168
4.365017	0.1	-0.021239
4.366683	0.1	-0.022720
4.368350	0.1	-0.023562
4.370017	0.1	-0.022827
4.371683	0.1	-0.020540
4.373350	0.1	-0.017472
4.375017	0.1	-0.014300
4.376683	0.1	-0.011520
4.378350	0.1	-0.009746
4.380017	0.1	-0.009639
4.381683	0.1	-0.011278
4.383350	0.1	-0.013844
4.385017	0.1	-0.016200
4.386683	0.1	-0.017621
4.388350	0.1	-0.018091
4.390017	0.1	-0.018105
4.391683	0.1	-0.018016
4.393350	0.1	-0.017798
4.395017	0.1	-0.017406
4.396683	0.1	-0.017169
4.398350	0.1	-0.017597
4.400017	0.1	-0.018938
4.401683	0.1	-0.020764
4.403350	0.1	-0.021937
4.405017	0.1	-0.021444
4.406683	0.1	-0.019544
4.408350	0.1	-0.017700
4.410017	0.1	-0.017113
4.411683	0.1	-0.017625
4.413350	0.1	-0.018333
4.415017	0.1	-0.018789
4.416683	0.1	-0.018841
4.418350	0.1	-0.017886
4.420017	0.1	-0.015381
4.421683	0.1	-0.011986
4.423350	0.1	-0.009444
4.425017	0.1	-0.008699
4.426683	0.1	-0.008843
4.428350	0.1	-0.009020
4.430017	0.1	-0.009704
4.431683	0.1	-0.011222
4.433350	0.1	-0.012824
4.435017	0.1	-0.013849
4.436683	0.1	-0.014720
4.438350	0.1	-0.016410
4.440017	0.1	-0.019064
4.441683	0.1	-0.021686
4.443350	0.1	-0.023311
4.445017	0.1	-0.023837
4.446683	0.1	-0.023688
4.448350	0.1	-0.023106
4.450017	0.1	-0.021895
4.451683	0.1	-0.019874
4.453350	0.1	-0.017621
4.455017	0.1	-0.016340
4.456683	0.1	-0.016778
4.458350	0.1	-0.018417
4.460017	0.1	-0.020158
4.461683	0.1	-0.021341
4.463350	0.1	-0.021933
4.465017	0.1	-0.022221
4.466683	0.1	-0.022650
4.468350	0.1	-0.023306
4.470017	0.1	-0.023651
4.471683	0.1	-0.023111
4.473350	0.1	-0.021933
4.475017	0.1	-0.021267
4.476683	0.1	-0.021840
4.478350	0.1	-0.022827
4.480017	0.1	-0.022668
4.481683	0.1	-0.020778
4.483350	0.1	-0.017881
4.485017	0.1	-0.015008
4.486683	0.1	-0.012764
4.488350	0.1	-0.011460
4.490017	0.1	-0.011255
4.491683	0.1	-0.011935
4.493350	0.1	-0.012871
4.495017	0.1	-0.013420
4.496683	0.1	-0.013397
4.498350	0.1	-0.013001
4.500017	0.1	-0.012256
4.501683	0.1	-0.010845
4.503350	0.1	-0.008591
4.505017	0.1	-0.005970
4.506683	0.1	-0.003804
4.508350	0.1	-0.002673
4.510017	0.1	-0.002556
4.511683	0.1	-0.002901
4.513350	0.1	-0.003306
4.515017	0.1	-0.003884
4.516683	0.1	-0.004554
4.518350	0.1	-0.004531
4.520017	0.1	-0.003022
4.521683	0.1	-0.000154
4.523350	0.1	0.003008
4.525017	0.1	0.005439
4.526683	0.1	0.006929
4.528350	0.1	0.007632
4.530017	0.1	0.007399
4.531683	0.1	0.005979
4.533350	0.1	0.003376
4.535017	0.1	-0.000126
4.536683	0.1	-0.004093
4.538350	0.1	-0.007856
4.540017	0.1	-0.010501
4.541683	0.1	-0.011483
4.543350	0.1	-0.011162
4.545017	0.1	-0.010300
4.546683	0.1	-0.009383
4.548350	0.1	-0.008545
4.550017	0.1	-0.007795
4.551683	0.1	-0.007092
4.553350	0.1	-0.006412
4.555017	0.1	-0.006021
4.556683	0.1	-0.006501
4.558350	0.1	-0.008154
4.560017	0.1	-0.010659
4.561683	0.1	-0.013234
4.563350	0.1	-0.014924
4.565017	0.1	-0.014966
4.566683	0.1	-0.013113
4.568350	0.1	-0.009574
4.570017	0.1	-0.005346
4.571683	0.1	-0.002249
4.573350	0.1	-0.001388
4.575017	0.1	-0.002086
4.576683	0.1	-0.003111
4.578350	0.1	-0.003902
4.580017	0.1	-0.004480
4.581683	0.1	-0.005215
4.583350	0.1	-0.006286
4.585017	0.1	-0.007283
4.586683	0.1	-0.007856
4.588350	0.1	-0.007958
4.590017	0.1	-0.007423
4.591683	0.1	-0.006421
4.593350	0.1	-0.005821
4.595017	0.1	-0.006468
4.596683	0.1	-0.008428
4.598350	0.1	-0.011045
4.600017	0.1	-0.013374
4.601683	0.1	-0.014938
4.603350	0.1	-0.015968
4.605017	0.1	-0.016787
4.606683	0.1	-0.017504
4.608350	0.1	-0.018026
4.610017	0.1	-0.018105
4.611683	0.1	-0.017602
4.613350	0.1	-0.016522
4.615017	0.1	-0.014850
4.616683	0.1	-0.012829
4.618350	0.1	-0.011264
4.620017	0.1	-0.011097
4.621683	0.1	-0.012466
4.623350	0.1	-0.014552
4.625017	0.1	-0.016405
4.626683	0.1	-0.017392
4.628350	0.1	-0.017015
4.630017	0.1	-0.015162
4.631683	0.1	-0.012349
4.633350	0.1	-0.009206
4.635017	0.1	-0.006012
4.636683	0.1	-0.003087
4.638350	0.1	-0.001132
4.640017	0.1	-0.000754
4.641683	0.1	-0.001816
4.643350	0.1	-0.003446
4.645017	0.1	-0.004680
4.646683	0.1	-0.005285
4.648350	0.1	-0.005807
4.650017	0.1	-0.006733
4.651683	0.1	-0.008000
4.653350	0.1	-0.009132
4.655017	0.1	-0.009611
4.656683	0.1	-0.009355
4.658350	0.1	-0.008699
4.660017	0.1	-0.007795
4.661683	0.1	-0.006496
4.663350	0.1	-0.004931
4.665017	0.1	-0.003329
4.666683	0.1	-0.001634
4.668350	0.1	0.000088
4.670017	0.1	0.001523
4.671683	0.1	0.002659
4.673350	0.1	0.003488
4.675017	0.1	0.003641
4.676683	0.1	0.003208
4.678350	0.1	0.002962
4.680017	0.1	0.003292
4.681683	0.1	0.003888
4.683350	0.1	0.004326
4.685017	0.1	0.004065
4.686683	0.1	0.002594
4.688350	0.1	0.000033
4.690017	0.1	-0.003059
4.691683	0.1	-0.006193
4.693350	0.1	-0.009057
4.695017	0.1	-0.011572
4.696683	0.1	-0.013704
4.698350	0.1	-0.014803
4.700017	0.1	-0.013793
4.701683	0.1	-0.010207
4.703350	0.1	-0.004736
4.705017	0.1	0.001034
4.706683	0.1	0.005420
4.708350	0.1	0.007311
4.710017	0.1	0.006487
4.711683	0.1	0.003651
4.713350	0.1	0.000093
4.715017	0.1	-0.002743
4.716683	0.1	-0.003879
4.718350	0.1	-0.003185
4.720017	0.1	-0.001276
4.721683	0.1	0.000917
4.723350	0.1	0.002631
4.725017	0.1	0.003604
4.726683	0.1	0.003991
4.728350	0.1	0.004121
4.730017	0.1	0.004177
4.731683	0.1	0.003795
4.733350	0.1	0.002352
4.735017	0.1	-0.000158
4.736683	0.1	-0.002994
4.738350	0.1	-0.005462
4.740017	0.1	-0.007260
4.741683	0.1	-0.008061
4.743350	0.1	-0.007669
4.745017	0.1	-0.006245
4.746683	0.1	-0.003907
4.748350	0.1	-0.000596
4.750017	0.1	0.003339
4.751683	0.1	0.006724
4.753350	0.1	0.008014
4.755017	0.1	0.006361
4.756683	0.1	0.002212
4.758350	0.1	-0.003185
4.760017	0.1	-0.008340
4.761683	0.1	-0.011865
4.763350	0.1	-0.012862
4.765017	0.1	-0.011153
4.766683	0.1	-0.007544
4.768350	0.1	-0.003777
4.770017	0.1	-0.001471
4.771683	0.1	-0.000852
4.773350	0.1	-0.000820
4.775017	0.1	-0.000787
4.776683	0.1	-0.001402
4.778350	0.1	-0.002789
4.780017	0.1	-0.003562
4.781683	0.1	-0.002705
4.783350	0.1	-0.001127
4.785017	0.1	-0.000391
4.786683	0.1	-0.000806
4.788350	0.1	-0.001565
4.790017	0.1	-0.002109
4.791683	0.1	-0.002696
4.793350	0.1	-0.003558
4.795017	0.1	-0.004182
4.796683	0.1	-0.003995
4.798350	0.1	-0.002990
4.800017	0.1	-0.001243
4.801683	0.1	0.000973
4.803350	0.1	0.002682
4.805017	0.1	0.003069
4.806683	0.1	0.002547
4.808350	0.1	0.001965
4.810017	0.1	0.001369
4.811683	0.1	0.000307
4.813350	0.1	-0.000983
4.815017	0.1	-0.001481
4.816683	0.1	-0.000461
4.818350	0.1	0.001653
4.820017	0.1	0.003451
4.821683	0.1	0.003623
4.823350	0.1	0.001919
4.825017	0.1	-0.000685
4.826683	0.1	-0.002850
4.828350	0.1	-0.003795
4.830017	0.1	-0.003576
4.831683	0.1	-0.003055
4.833350	0.1	-0.003022
4.835017	0.1	-0.003073
4.836683	0.1	-0.002016
4.838350	0.1	0.000447
4.840017	0.1	0.002915
4.841683	0.1	0.003572
4.843350	0.1	0.001891
4.845017	0.1	-0.001490
4.846683	0.1	-0.005392
4.848350	0.1	-0.008219
4.850017	0.1	-0.008694
4.851683	0.1	-0.007106
4.853350	0.1	-0.004731
4.855017	0.1	-0.002156
4.856683	0.1	0.000801
4.858350	0.1	0.003963
4.860017	0.1	0.006487
4.861683	0.1	0.007665
4.863350	0.1	0.007534
4.865017	0.1	0.006580
4.866683	0.1	0.005262
4.868350	0.1	0.004135
4.870017	0.1	0.003651
4.871683	0.1	0.003795
4.873350	0.1	0.004568
4.875017	0.1	0.006100
4.876683	0.1	0.008042
4.878350	0.1	0.009881
4.880017	0.1	0.011199
4.881683	0.1	0.011683
4.883350	0.1	0.011721
4.885017	0.1	0.012158
4.886683	0.1	0.013257
4.888350	0.1	0.014296
4.890017	0.1	0.014380
4.891683	0.1	0.013490
4.893350	0.1	0.012573
4.895017	0.1	0.012554
4.896683	0.1	0.013588
4.898350	0.1	0.014994
4.900017	0.1	0.015963
4.901683	0.1	0.016042
4.903350	0.1	0.014817
4.905017	0.1	0.012214
4.906683	0.1	0.009257
4.908350	0.1	0.007628
4.910017	0.1	0.008382
4.911683	0.1	0.011325
4.913350	0.1	0.015283
4.915017	0.1	0.018575
4.916683	0.1	0.019725
4.918350	0.1	0.018314
4.920017	0.1	0.015227
4.921683	0.1	0.011884
4.923350	0.1	0.009225
4.925017	0.1	0.007269
4.926683	0.1	0.005839
4.928350	0.1	0.005201
4.930017	0.1	0.005635
4.931683	0.1	0.006859
4.933350	0.1	0.008252
4.935017	0.1	0.009192
4.936683	0.1	0.009248
4.938350	0.1	0.008489
4.940017	0.1	0.007595
4.941683	0.1	0.007376
4.943350	0.1	0.007870
4.945017	0.1	0.008256
4.946683	0.1	0.007940
4.948350	0.1	0.007409
4.950017	0.1	0.007823
4.951683	0.1	0.009690
4.953350	0.1	0.012182
4.955017	0.1	0.013644
4.956683	0.1	0.013039
4.958350	0.1	0.010803
4.960017	0.1	0.008191
4.961683	0.1	0.006137
4.963350	0.1	0.005057
4.965017	0.1	0.005215
4.966683	0.1	0.006496
4.968350	0.1	0.008000
4.970017	0.1	0.008876
4.971683	0.1	0.009337
4.973350	0.1	0.010240
4.975017	0.1	0.012037
4.976683	0.1	0.014091
4.978350	0.1	0.015302
4.980017	0.1	0.015423
4.981683	0.1	0.015083
4.983350	0.1	0.014845
4.985017	0.1	0.014920
4.986683	0.1	0.015241
4.988350	0.1	0.015376
4.990017	0.1	0.014957
4.991683	0.1	0.013891
4.993350	0.1	0.012154
4.995017	0.1	0.010035
4.996683	0.1	0.008033
4.998350	0.1	0.006207
5.000017	0.1	0.004284
5.001683	0.1	0.002417
5.003350	0.1	0.001257
5.005017	0.1	0.001336
5.006683	0.1	0.002324
5.008350	0.1	0.003357
5.010017	0.1	0.004433
5.011683	0.1	0.006659
5.013350	0.1	0.010519
5.015017	0.1	0.014929
5.016683	0.1	0.018347
5.018350	0.1	0.020228
5.020017	0.1	0.021048
5.021683	0.1	0.021234
5.023350	0.1	0.020443
5.025017	0.1	0.018477
5.026683	0.1	0.016186
5.028350	0.1	0.014557
5.030017	0.1	0.013700
5.031683	0.1	0.013085
5.033350	0.1	0.012219
5.035017	0.1	0.011101
5.036683	0.1	0.010151
5.038350	0.1	0.009937
5.040017	0.1	0.010948
5.041683	0.1	0.013281
5.043350	0.1	0.016242
5.045017	0.1	0.018664
5.046683	0.1	0.019986
5.048350	0.1	0.020638
5.050017	0.1	0.021080
5.051683	0.1	0.021053
5.053350	0.1	0.019991
5.055017	0.1	0.017788
5.056683	0.1	0.015004
5.058350	0.1	0.012615
5.060017	0.1	0.011544
5.061683	0.1	0.012070
5.063350	0.1	0.013974
5.065017	0.1	0.016899
5.066683	0.1	0.020177
5.068350	0.1	0.023036
5.070017	0.1	0.025081
5.071683	0.1	0.026058
5.073350	0.1	0.025905
5.075017	0.1	0.025523
5.076683	0.1	0.026375
5.078350	0.1	0.028973
5.080017	0.1	0.032387
5.081683	0.1	0.035269
5.083350	0.1	0.036773
5.085017	0.1	0.036652
5.086683	0.1	0.035111
5.088350	0.1	0.032620
5.090017	0.1	0.029863
5.091683	0.1	0.027618
5.093350	0.1	0.026468
5.095017	0.1	0.026496
5.096683	0.1	0.027218
5.098350	0.1	0.027786
5.100017	0.1	0.027609
5.101683	0.1	0.026757
5.103350	0.1	0.025914
5.105017	0.1	0.025714
5.106683	0.1	0.026207
5.108350	0.1	0.026808
5.110017	0.1	0.026650
5.111683	0.1	0.025369
5.113350	0.1	0.023609
5.115017	0.1	0.022138
5.116683	0.1	0.021136
5.118350	0.1	0.020596
5.120017	0.1	0.020433
5.121683	0.1	0.020592
5.123350	0.1	0.021467
5.125017	0.1	0.023250
5.126683	0.1	0.025230
5.128350	0.1	0.026440
5.130017	0.1	0.026631
5.131683	0.1	0.026389
5.133350	0.1	0.026557
5.135017	0.1	0.027600
5.136683	0.1	0.029178
5.138350	0.1	0.030193
5.140017	0.1	0.029425
5.141683	0.1	0.026505
5.143350	0.1	0.022510
5.145017	0.1	0.019274
5.146683	0.1	0.017961
5.148350	0.1	0.018459
5.150017	0.1	0.019660
5.151683	0.1	0.020363
5.153350	0.1	0.020098
5.155017	0.1	0.019097
5.156683	0.1	0.017979
5.158350	0.1	0.017551
5.160017	0.1	0.018030
5.161683	0.1	0.018617
5.163350	0.1	0.018510
5.165017	0.1	0.018068
5.166683	0.1	0.018473
5.168350	0.1	0.020331
5.170017	0.1	0.022962
5.171683	0.1	0.025369
5.173350	0.1	0.027246
5.175017	0.1	0.028741
5.176683	0.1	0.029993
5.178350	0.1	0.030957
5.180017	0.1	0.031311
5.181683	0.1	0.031004
5.183350	0.1	0.030608
5.185017	0.1	0.030990
5.186683	0.1	0.032624
5.188350	0.1	0.034948
5.190017	0.1	0.036685
5.191683	0.1	0.037067
5.193350	0.1	0.036494
5.195017	0.1	0.035884
5.196683	0.1	0.035507
5.198350	0.1	0.034957
5.200017	0.1	0.034166
5.201683	0.1	0.033621
5.203350	0.1	0.033556
5.205017	0.1	0.033476
5.206683	0.1	0.032573
5.208350	0.1	0.030389
5.210017	0.1	0.027167
5.211683	0.1	0.023479
5.213350	0.1	0.019711
5.215017	0.1	0.016238
5.216683	0.1	0.013751
5.218350	0.1	0.012685
5.220017	0.1	0.012582
5.221683	0.1	0.012913
5.223350	0.1	0.014016
5.225017	0.1	0.016410
5.226683	0.1	0.019423
5.228350	0.1	0.021337
5.230017	0.1	0.021239
5.231683	0.1	0.020149
5.233350	0.1	0.019749
5.235017	0.1	0.020708
5.236683	0.1	0.022673
5.238350	0.1	0.024703
5.240017	0.1	0.025588
5.241683	0.1	0.024708
5.243350	0.1	0.022543
5.245017	0.1	0.020186
5.246683	0.1	0.018761
5.248350	0.1	0.019069
5.250017	0.1	0.021136
5.251683	0.1	0.023833
5.253350	0.1	0.025616
5.255017	0.1	0.026021
5.256683	0.1	0.025784
5.258350	0.1	0.025569
5.260017	0.1	0.025374
5.261683	0.1	0.025164
5.263350	0.1	0.025532
5.265017	0.1	0.027209
5.266683	0.1	0.029989
5.268350	0.1	0.032778
5.270017	0.1	0.034608
5.271683	0.1	0.035386
5.273350	0.1	0.035646
5.275017	0.1	0.036131
5.276683	0.1	0.037602
5.278350	0.1	0.040242
5.280017	0.1	0.043171
5.281683	0.1	0.045141
5.283350	0.1	0.045528
5.285017	0.1	0.044694
5.286683	0.1	0.043525
5.288350	0.1	0.042338
5.290017	0.1	0.040680
5.291683	0.1	0.038324
5.293350	0.1	0.035889
5.295017	0.1	0.034240
5.296683	0.1	0.033495
5.298350	0.1	0.032936
5.300017	0.1	0.031982
5.301683	0.1	0.031134
5.303350	0.1	0.031572
5.305017	0.1	0.033951
5.306683	0.1	0.037742
5.308350	0.1	0.041449
5.310017	0.1	0.043623
5.311683	0.1	0.043893
5.313350	0.1	0.042818
5.315017	0.1	0.040755
5.316683	0.1	0.037779
5.318350	0.1	0.034571
5.320017	0.1	0.032224
5.321683	0.1	0.031241
5.323350	0.1	0.031525
5.325017	0.1	0.032750
5.326683	0.1	0.034552
5.328350	0.1	0.036834
5.330017	0.1	0.039409
5.331683	0.1	0.041388
5.333350	0.1	0.041691
5.335017	0.1	0.040131
5.336683	0.1	0.037197
5.338350	0.1	0.033574
5.340017	0.1	0.030301
5.341683	0.1	0.028331
5.343350	0.1	0.027926
5.345017	0.1	0.029020
5.346683	0.1	0.031418
5.348350	0.1	0.034613
5.350017	0.1	0.038110
5.351683	0.1	0.041686
5.353350	0.1	0.045178
5.355017	0.1	0.048294
5.356683	0.1	0.050492
5.358350	0.1	0.051046
5.360017	0.1	0.049579
5.361683	0.1	0.046422
5.363350	0.1	0.042515
5.365017	0.1	0.039083
5.366683	0.1	0.037211
5.368350	0.1	0.037150
5.370017	0.1	0.037933
5.371683	0.1	0.038310
5.373350	0.1	0.038031
5.375017	0.1	0.037611
5.376683	0.1	0.037327
5.378350	0.1	0.037062
5.380017	0.1	0.036689
5.381683	0.1	0.036396
5.383350	0.1	0.036731
5.385017	0.1	0.037714
5.386683	0.1	0.038585
5.388350	0.1	0.039018
5.390017	0.1	0.039353
5.391683	0.1	0.039791
5.393350	0.1	0.040359
5.395017	0.1	0.041095
5.396683	0.1	0.041826
5.398350	0.1	0.042249
5.400017	0.1	0.042086
5.401683	0.1	0.041253
5.403350	0.1	0.040210
5.405017	0.1	0.039791
5.406683	0.1	0.040564
5.408350	0.1	0.042114
5.410017	0.1	0.043330
5.411683	0.1	0.043618
5.413350	0.1	0.043176
5.415017	0.1	0.042547
5.416683	0.1	0.042249
5.418350	0.1	0.042380
5.420017	0.1	0.042724
5.421683	0.1	0.043069
5.423350	0.1	0.042859
5.425017	0.1	0.041304
5.426683	0.1	0.038394
5.428350	0.1	0.035176
5.430017	0.1	0.032992
5.431683	0.1	0.032606
5.433350	0.1	0.033746
5.435017	0.1	0.035521
5.436683	0.1	0.037202
5.438350	0.1	0.038310
5.440017	0.1	0.038473
5.441683	0.1	0.037695
5.443350	0.1	0.036373
5.445017	0.1	0.034841
5.446683	0.1	0.033285
5.448350	0.1	0.032224
5.450017	0.1	0.032280
5.451683	0.1	0.033290
5.453350	0.1	0.034249
5.455017	0.1	0.034217
5.456683	0.1	0.033006
5.458350	0.1	0.031404
5.460017	0.1	0.030641
5.461683	0.1	0.031297
5.463350	0.1	0.032759
5.465017	0.1	0.034049
5.466683	0.1	0.034780
5.468350	0.1	0.035251
5.470017	0.1	0.035907
5.471683	0.1	0.036540
5.473350	0.1	0.036391
5.475017	0.1	0.035134
5.476683	0.1	0.033150
5.478350	0.1	0.031139
5.480017	0.1	0.029788
5.481683	0.1	0.029481
5.483350	0.1	0.030114
5.485017	0.1	0.030915
5.486683	0.1	0.030827
5.488350	0.1	0.029705
5.490017	0.1	0.028643
5.491683	0.1	0.028568
5.493350	0.1	0.029146
5.495017	0.1	0.029579
5.496683	0.1	0.029881
5.498350	0.1	0.030636
5.500017	0.1	0.031772
5.501683	0.1	0.032592
5.503350	0.1	0.032992
5.505017	0.1	0.033742
5.506683	0.1	0.035395
5.508350	0.1	0.037742
5.510017	0.1	0.040033
5.511683	0.1	0.041500
5.513350	0.1	0.042063
5.515017	0.1	0.042408
5.516683	0.1	0.043060
5.518350	0.1	0.043618
5.520017	0.1	0.043116
5.521683	0.1	0.041081
5.523350	0.1	0.038128
5.525017	0.1	0.035386
5.526683	0.1	0.033625
5.528350	0.1	0.032852
5.530017	0.1	0.032540
5.531683	0.1	0.032056
5.533350	0.1	0.031171
5.535017	0.1	0.030478
5.536683	0.1	0.030743
5.538350	0.1	0.031940
5.540017	0.1	0.033616
5.541683	0.1	0.035581
5.543350	0.1	0.037793
5.545017	0.1	0.039968
5.546683	0.1	0.041500
5.548350	0.1	0.042017
5.550017	0.1	0.041979
5.551683	0.1	0.042375
5.553350	0.1	0.043451
5.555017	0.1	0.044480
5.556683	0.1	0.044848
5.558350	0.1	0.044736
5.560017	0.1	0.044559
5.561683	0.1	0.044294
5.563350	0.1	0.043786
5.565017	0.1	0.043302
5.566683	0.1	0.043223
5.568350	0.1	0.043507
5.570017	0.1	0.043483
5.571683	0.1	0.042249
5.573350	0.1	0.039586
5.575017	0.1	0.036466
5.576683	0.1	0.034631
5.578350	0.1	0.035088
5.580017	0.1	0.036685
5.581683	0.1	0.037062
5.583350	0.1	0.034994
5.585017	0.1	0.031358
5.586683	0.1	0.028284
5.588350	0.1	0.027674
5.590017	0.1	0.029835
5.591683	0.1	0.033346
5.593350	0.1	0.036322
5.595017	0.1	0.037616
5.596683	0.1	0.037323
5.598350	0.1	0.036713
5.600017	0.1	0.037285
5.601683	0.1	0.039623
5.603350	0.1	0.043209
5.605017	0.1	0.046832
5.606683	0.1	0.049118
5.608350	0.1	0.049346
5.610017	0.1	0.047954
5.611683	0.1	0.045891
5.613350	0.1	0.043605
5.615017	0.1	0.041109
5.616683	0.1	0.038971
5.618350	0.1	0.038357
5.620017	0.1	0.039791
5.621683	0.1	0.042776
5.623350	0.1	0.046603
5.625017	0.1	0.050641
5.626683	0.1	0.053919
5.628350	0.1	0.055530
5.630017	0.1	0.055353
5.631683	0.1	0.053844
5.633350	0.1	0.051814
5.635017	0.1	0.050440
5.636683	0.1	0.050492
5.638350	0.1	0.051474
5.640017	0.1	0.052112
5.641683	0.1	0.051367
5.643350	0.1	0.049369
5.645017	0.1	0.047307
5.646683	0.1	0.046128
5.648350	0.1	0.045854
5.650017	0.1	0.045956
5.651683	0.1	0.045625
5.653350	0.1	0.044019
5.655017	0.1	0.040904
5.656683	0.1	0.037416
5.658350	0.1	0.035642
5.660017	0.1	0.036834
5.661683	0.1	0.040443
5.663350	0.1	0.044717
5.665017	0.1	0.047861
5.666683	0.1	0.048811
5.668350	0.1	0.047712
5.670017	0.1	0.045844
5.671683	0.1	0.044489
5.673350	0.1	0.043986
5.675017	0.1	0.044443
5.676683	0.1	0.046301
5.678350	0.1	0.049528
5.680017	0.1	0.053030
5.681683	0.1	0.055395
5.683350	0.1	0.055730
5.685017	0.1	0.053854
5.686683	0.1	0.050226
5.688350	0.1	0.045858
5.690017	0.1	0.042012
5.691683	0.1	0.039563
5.693350	0.1	0.038496
5.695017	0.1	0.038263
5.696683	0.1	0.038636
5.698350	0.1	0.039539
5.700017	0.1	0.040703
5.701683	0.1	0.042166
5.703350	0.1	0.044140
5.705017	0.1	0.046096
5.706683	0.1	0.047074
5.708350	0.1	0.046799
5.710017	0.1	0.046138
5.711683	0.1	0.046538
5.713350	0.1	0.048825
5.715017	0.1	0.052475
5.716683	0.1	0.055940
5.718350	0.1	0.057733
5.720017	0.1	0.057411
5.721683	0.1	0.055600
5.723350	0.1	0.053216
5.725017	0.1	0.050860
5.726683	0.1	0.048932
5.728350	0.1	0.047926
5.730017	0.1	0.048168
5.731683	0.1	0.049216
5.733350	0.1	0.049989
5.735017	0.1	0.049882
5.736683	0.1	0.049588
5.738350	0.1	0.050189
5.740017	0.1	0.051833
5.741683	0.1	0.053626
5.743350	0.1	0.054482
5.745017	0.1	0.054059
5.746683	0.1	0.053039
5.748350	0.1	0.052368
5.750017	0.1	0.052471
5.751683	0.1	0.053206
5.753350	0.1	0.054138
5.755017	0.1	0.054659
5.756683	0.1	0.054124
5.758350	0.1	0.052336
5.760017	0.1	0.049761
5.761683	0.1	0.047009
5.763350	0.1	0.044471
5.765017	0.1	0.042217
5.766683	0.1	0.040201
5.768350	0.1	0.038464
5.770017	0.1	0.037062
5.771683	0.1	0.036075
5.773350	0.1	0.035572
5.775017	0.1	0.035586
5.776683	0.1	0.036145
5.778350	0.1	0.037355
5.780017	0.1	0.039241
5.781683	0.1	0.041444
5.783350	0.1	0.043223
5.785017	0.1	0.044215
5.786683	0.1	0.044717
5.788350	0.1	0.044992
5.790017	0.1	0.044941
5.791683	0.1	0.044545
5.793350	0.1	0.044187
5.795017	0.1	0.044336
5.796683	0.1	0.045113
5.798350	0.1	0.046184
5.800017	0.1	0.046957
5.801683	0.1	0.046701
5.803350	0.1	0.044573
5.805017	0.1	0.040443
5.806683	0.1	0.035539
5.808350	0.1	0.031479
5.810017	0.1	0.028978
5.811683	0.1	0.027963
5.813350	0.1	0.028373
5.815017	0.1	0.030166
5.816683	0.1	0.032699
5.818350	0.1	0.035074
5.820017	0.1	0.037313
5.821683	0.1	0.040140
5.823350	0.1	0.043926
5.825017	0.1	0.048266
5.826683	0.1	0.051931
5.828350	0.1	0.053565
5.830017	0.1	0.052745
5.831683	0.1	0.050138
5.833350	0.1	0.046873
5.835017	0.1	0.044173
5.836683	0.1	0.043018
5.838350	0.1	0.043688
5.840017	0.1	0.045481
5.841683	0.1	0.047390
5.843350	0.1	0.048978
5.845017	0.1	0.050436
5.846683	0.1	0.052145
5.848350	0.1	0.054310
5.850017	0.1	0.056615
5.851683	0.1	0.058506
5.853350	0.1	0.059502
5.855017	0.1	0.059283
5.856683	0.1	0.057966
5.858350	0.1	0.056168
5.860017	0.1	0.054641
5.861683	0.1	0.053970
5.863350	0.1	0.054389
5.865017	0.1	0.055777
5.866683	0.1	0.057924
5.868350	0.1	0.060778
5.870017	0.1	0.064429
5.871683	0.1	0.068457
5.873350	0.1	0.071744
5.875017	0.1	0.073221
5.876683	0.1	0.072531
5.878350	0.1	0.070073
5.880017	0.1	0.066706
5.881683	0.1	0.063237
5.883350	0.1	0.060187
5.885017	0.1	0.058101
5.886683	0.1	0.057635
5.888350	0.1	0.058846
5.890017	0.1	0.060620
5.891683	0.1	0.061397
5.893350	0.1	0.060685
5.895017	0.1	0.059479
5.896683	0.1	0.058832
5.898350	0.1	0.058557
5.900017	0.1	0.057705
5.901683	0.1	0.055749
5.903350	0.1	0.053057
5.905017	0.1	0.050478
5.906683	0.1	0.048690
5.908350	0.1	0.048131
5.910017	0.1	0.048899
5.911683	0.1	0.050412
5.913350	0.1	0.051563
5.915017	0.1	0.051660
5.916683	0.1	0.051139
5.918350	0.1	0.051009
5.920017	0.1	0.051707
5.921683	0.1	0.052680
5.923350	0.1	0.052885
5.925017	0.1	0.051726
5.926683	0.1	0.049574
5.928350	0.1	0.047679
5.930017	0.1	0.047614
5.931683	0.1	0.050012
5.933350	0.1	0.053649
5.935017	0.1	0.056205
5.936683	0.1	0.056229
5.938350	0.1	0.054147
5.940017	0.1	0.051530
5.941683	0.1	0.049816
5.943350	0.1	0.049444
5.945017	0.1	0.049630
5.946683	0.1	0.049383
5.948350	0.1	0.048517
5.950017	0.1	0.047409
5.951683	0.1	0.046287
5.953350	0.1	0.045323
5.955017	0.1	0.044880
5.956683	0.1	0.044997
5.958350	0.1	0.045034
5.960017	0.1	0.044284
5.961683	0.1	0.042729
5.963350	0.1	0.041374
5.965017	0.1	0.041500
5.966683	0.1	0.043316
5.968350	0.1	0.046007
5.970017	0.1	0.048531
5.971683	0.1	0.050170
5.973350	0.1	0.050762
5.975017	0.1	0.050580
5.976683	0.1	0.049979
5.978350	0.1	0.049151
5.980017	0.1	0.048000
5.981683	0.1	0.046524
5.983350	0.1	0.045174
5.985017	0.1	0.044447
5.986683	0.1	0.044289
5.988350	0.1	0.044187
5.990017	0.1	0.044266
5.991683	0.1	0.045616
5.993350	0.1	0.048894
5.995017	0.1	0.053146
5.996683	0.1	0.056783
5.998350	0.1	0.059158
6.000017	0.1	0.060555
6.001683	0.1	0.061202
6.003350	0.1	0.061146
6.005017	0.1	0.060638
6.006683	0.1	0.059968
6.008350	0.1	0.059102
6.010017	0.1	0.057858
6.011683	0.1	0.056252
6.013350	0.1	0.054524
6.015017	0.1	0.052950
6.016683	0.1	0.051772
6.018350	0.1	0.051078
6.020017	0.1	0.050762
6.021683	0.1	0.050697
6.023350	0.1	0.051106
6.025017	0.1	0.052312
6.026683	0.1	0.054161
6.028350	0.1	0.056098
6.030017	0.1	0.057658
6.031683	0.1	0.058743
6.033350	0.1	0.059493
6.035017	0.1	0.060000
6.036683	0.1	0.060443
6.038350	0.1	0.061174
6.040017	0.1	0.062329
6.041683	0.1	0.063563
6.043350	0.1	0.064517
6.045017	0.1	0.065272
6.046683	0.1	0.065984
6.048350	0.1	0.066194
6.050017	0.1	0.065141
6.051683	0.1	0.062902
6.053350	0.1	0.060676
6.055017	0.1	0.059758
6.056683	0.1	0.060592
6.058350	0.1	0.062832
6.060017	0.1	0.065658
6.061683	0.1	0.067963
6.063350	0.1	0.068801
6.065017	0.1	0.068080
6.066683	0.1	0.066697
6.068350	0.1	0.065719
6.070017	0.1	0.065435
6.071683	0.1	0.065258
6.073350	0.1	0.064326
6.075017	0.1	0.062510
6.076683	0.1	0.060834
6.078350	0.1	0.060503
6.080017	0.1	0.061821
6.081683	0.1	0.064299
6.083350	0.1	0.067223
6.085017	0.1	0.069761
6.086683	0.1	0.071260
6.088350	0.1	0.071903
6.090017	0.1	0.072317
6.091683	0.1	0.072741
6.093350	0.1	0.072857
6.095017	0.1	0.072317
6.096683	0.1	0.071139
6.098350	0.1	0.069528
6.100017	0.1	0.067656
6.101683	0.1	0.065910
6.103350	0.1	0.064881
6.105017	0.1	0.064960
6.106683	0.1	0.065980
6.108350	0.1	0.067297
6.110017	0.1	0.068247
6.111683	0.1	0.068438
6.113350	0.1	0.067740
6.115017	0.1	0.066147
6.116683	0.1	0.063763
6.118350	0.1	0.061020
6.120017	0.1	0.058743
6.121683	0.1	0.057747
6.123350	0.1	0.057900
6.125017	0.1	0.057891
6.126683	0.1	0.056629
6.128350	0.1	0.054413
6.130017	0.1	0.052261
6.131683	0.1	0.050971
6.133350	0.1	0.051167
6.135017	0.1	0.053071
6.136683	0.1	0.055800
6.138350	0.1	0.057695
6.140017	0.1	0.057868
6.141683	0.1	0.056708
6.143350	0.1	0.054943
6.145017	0.1	0.053146
6.146683	0.1	0.052010
6.148350	0.1	0.052131
6.150017	0.1	0.053812
6.151683	0.1	0.056890
6.153350	0.1	0.060736
6.155017	0.1	0.064522
6.156683	0.1	0.067381
6.158350	0.1	0.068755
6.160017	0.1	0.068890
6.161683	0.1	0.068662
6.163350	0.1	0.068792
6.165017	0.1	0.069267
6.166683	0.1	0.069793
6.168350	0.1	0.070389
6.170017	0.1	0.071111
6.171683	0.1	0.071782
6.173350	0.1	0.072364
6.175017	0.1	0.072853
6.176683	0.1	0.072978
6.178350	0.1	0.072555
6.180017	0.1	0.071893
6.181683	0.1	0.071591
6.183350	0.1	0.072010
6.185017	0.1	0.073100
6.186683	0.1	0.074613
6.188350	0.1	0.075982
6.190017	0.1	0.076117
6.191683	0.1	0.074371
6.193350	0.1	0.071619
6.195017	0.1	0.069602
6.196683	0.1	0.069169
6.198350	0.1	0.069574
6.200017	0.1	0.069663
6.201683	0.1	0.069262
6.203350	0.1	0.069146
6.205017	0.1	0.069756
6.206683	0.1	0.070175
6.208350	0.1	0.068955
6.210017	0.1	0.066170
6.211683	0.1	0.063628
6.213350	0.1	0.062836
6.215017	0.1	0.063637
6.216683	0.1	0.064773
6.218350	0.1	0.064936
6.220017	0.1	0.063647
6.221683	0.1	0.061961
6.223350	0.1	0.061719
6.225017	0.1	0.063861
6.226683	0.1	0.067847
6.228350	0.1	0.072299
6.230017	0.1	0.075689
6.231683	0.1	0.077216
6.233350	0.1	0.077169
6.235017	0.1	0.076182
6.236683	0.1	0.074413
6.238350	0.1	0.072164
6.240017	0.1	0.070627
6.241683	0.1	0.070855
6.243350	0.1	0.072597
6.245017	0.1	0.074618
6.246683	0.1	0.075507
6.248350	0.1	0.074315
6.250017	0.1	0.070874
6.251683	0.1	0.065947
6.253350	0.1	0.061281
6.255017	0.1	0.058678
6.256683	0.1	0.058673
6.258350	0.1	0.060447
6.260017	0.1	0.062780
6.261683	0.1	0.064704
6.263350	0.1	0.065751
6.265017	0.1	0.066133
6.266683	0.1	0.066785
6.268350	0.1	0.068387
6.270017	0.1	0.070315
6.271683	0.1	0.071349
6.273350	0.1	0.071060
6.275017	0.1	0.070012
6.276683	0.1	0.069058
6.278350	0.1	0.068508
6.280017	0.1	0.067879
6.281683	0.1	0.066552
6.283350	0.1	0.064452
6.285017	0.1	0.062087
6.286683	0.1	0.060238
6.288350	0.1	0.059535
6.290017	0.1	0.060066
6.291683	0.1	0.061495
6.293350	0.1	0.063353
6.295017	0.1	0.065118
6.296683	0.1	0.066129
6.298350	0.1	0.066054
6.300017	0.1	0.065397
6.301683	0.1	0.065141
6.303350	0.1	0.065765
6.305017	0.1	0.066846
6.306683	0.1	0.067530
6.308350	0.1	0.067395
6.310017	0.1	0.066911
6.311683	0.1	0.067167
6.313350	0.1	0.068950
6.315017	0.1	0.071875
6.316683	0.1	0.074506
6.318350	0.1	0.075581
6.320017	0.1	0.074934
6.321683	0.1	0.073169
6.323350	0.1	0.070981
6.325017	0.1	0.069020
6.326683	0.1	0.068038
6.328350	0.1	0.068499
6.330017	0.1	0.069835
6.331683	0.1	0.070995
6.333350	0.1	0.071716
6.335017	0.1	0.072345
6.336683	0.1	0.073262
6.338350	0.1	0.075027
6.340017	0.1	0.077994
6.341683	0.1	0.081803
6.343350	0.1	0.085360
6.345017	0.1	0.087298
6.346683	0.1	0.086944
6.348350	0.1	0.084713
6.350017	0.1	0.081556
6.351683	0.1	0.078301
6.353350	0.1	0.075446
6.355017	0.1	0.073048
6.356683	0.1	0.070967
6.358350	0.1	0.069072
6.360017	0.1	0.067316
6.361683	0.1	0.066063
6.363350	0.1	0.065905
6.365017	0.1	0.066888
6.366683	0.1	0.068508
6.368350	0.1	0.070105
6.370017	0.1	0.071032
6.371683	0.1	0.070934
6.373350	0.1	0.070212
6.375017	0.1	0.069761
6.376683	0.1	0.070198
6.378350	0.1	0.071405
6.380017	0.1	0.072788
6.381683	0.1	0.073873
6.383350	0.1	0.074529
6.385017	0.1	0.074818
6.386683	0.1	0.074776
6.388350	0.1	0.074599
6.390017	0.1	0.074529
6.391683	0.1	0.074329
6.393350	0.1	0.073672
6.395017	0.1	0.072904
6.396683	0.1	0.072555
6.398350	0.1	0.072406
6.400017	0.1	0.071786
6.401683	0.1	0.070576
6.403350	0.1	0.069449
6.405017	0.1	0.069030
6.406683	0.1	0.068904
6.408350	0.1	0.068275
6.410017	0.1	0.067372
6.411683	0.1	0.067251
6.413350	0.1	0.068401
6.415017	0.1	0.070431
6.416683	0.1	0.072462
6.418350	0.1	0.073495
6.420017	0.1	0.073276
6.421683	0.1	0.072611
6.423350	0.1	0.072368
6.425017	0.1	0.072806
6.426683	0.1	0.073798
6.428350	0.1	0.075051
6.430017	0.1	0.076182
6.431683	0.1	0.076764
6.433350	0.1	0.076592
6.435017	0.1	0.075875
6.436683	0.1	0.075069
6.438350	0.1	0.074459
6.440017	0.1	0.074096
6.441683	0.1	0.073886
6.443350	0.1	0.073630
6.445017	0.1	0.073356
6.446683	0.1	0.073579
6.448350	0.1	0.074506
6.450017	0.1	0.075391
6.451683	0.1	0.075391
6.453350	0.1	0.074464
6.455017	0.1	0.073123
6.456683	0.1	0.072084
6.458350	0.1	0.072117
6.460017	0.1	0.073384
6.461683	0.1	0.075195
6.463350	0.1	0.076671
6.465017	0.1	0.077602
6.466683	0.1	0.078524
6.468350	0.1	0.080043
6.470017	0.1	0.082245
6.471683	0.1	0.084625
6.473350	0.1	0.086306
6.475017	0.1	0.086585
6.476683	0.1	0.085626
6.478350	0.1	0.084443
6.480017	0.1	0.084136
6.481683	0.1	0.084979
6.483350	0.1	0.086282
6.485017	0.1	0.087162
6.486683	0.1	0.087311
6.488350	0.1	0.087046
6.490017	0.1	0.086804
6.491683	0.1	0.086594
6.493350	0.1	0.086031
6.495017	0.1	0.084820
6.496683	0.1	0.082962
6.498350	0.1	0.080746
6.500017	0.1	0.078483
6.501683	0.1	0.076094
6.503350	0.1	0.073500
6.505017	0.1	0.071293
6.506683	0.1	0.070413
6.508350	0.1	0.071484
6.510017	0.1	0.074534
6.511683	0.1	0.078790
6.513350	0.1	0.083027
6.515017	0.1	0.086469
6.516683	0.1	0.088946
6.518350	0.1	0.090376
6.520017	0.1	0.090660
6.521683	0.1	0.090217
6.523350	0.1	0.089826
6.525017	0.1	0.089756
6.526683	0.1	0.089561
6.528350	0.1	0.088695
6.530017	0.1	0.087032
6.531683	0.1	0.085337
6.533350	0.1	0.085118
6.535017	0.1	0.087302
6.536683	0.1	0.090962
6.538350	0.1	0.093770
6.540017	0.1	0.093933
6.541683	0.1	0.091521
6.543350	0.1	0.088038
6.545017	0.1	0.084983
6.546683	0.1	0.082841
6.548350	0.1	0.081481
6.550017	0.1	0.080923
6.551683	0.1	0.081025
6.553350	0.1	0.081183
6.555017	0.1	0.081100
6.556683	0.1	0.081058
6.558350	0.1	0.081146
6.560017	0.1	0.081058
6.561683	0.1	0.080639
6.563350	0.1	0.080233
6.565017	0.1	0.080531
6.566683	0.1	0.082324
6.568350	0.1	0.086091
6.570017	0.1	0.091251
6.571683	0.1	0.096289
6.573350	0.1	0.100061
6.575017	0.1	0.101998
6.576683	0.1	0.101472
6.578350	0.1	0.098431
6.580017	0.1	0.094227
6.581683	0.1	0.090674
6.583350	0.1	0.088806
6.585017	0.1	0.088695
6.586683	0.1	0.089938
6.588350	0.1	0.091749
6.590017	0.1	0.093244
6.591683	0.1	0.094404
6.593350	0.1	0.096126
6.595017	0.1	0.099014
6.596683	0.1	0.102683
6.598350	0.1	0.106180
6.600017	0.1	0.108536
6.601683	0.1	0.108960
6.603350	0.1	0.106944
6.605017	0.1	0.102711
6.606683	0.1	0.097570
6.608350	0.1	0.093612
6.610017	0.1	0.092480
6.611683	0.1	0.094343
6.613350	0.1	0.097868
6.615017	0.1	0.101058
6.616683	0.1	0.102473
6.618350	0.1	0.101724
6.620017	0.1	0.099125
6.621683	0.1	0.095381
6.623350	0.1	0.091386
6.625017	0.1	0.087987
6.626683	0.1	0.085835
6.628350	0.1	0.085374
6.630017	0.1	0.086660
6.631683	0.1	0.089179
6.633350	0.1	0.092103
6.635017	0.1	0.094366
6.636683	0.1	0.094967
6.638350	0.1	0.093821
6.640017	0.1	0.092010
6.641683	0.1	0.090874
6.643350	0.1	0.091037
6.645017	0.1	0.092029
6.646683	0.1	0.092643
6.648350	0.1	0.092038
6.650017	0.1	0.090334
6.651683	0.1	0.088220
6.653350	0.1	0.086487
6.655017	0.1	0.085849
6.656683	0.1	0.086785
6.658350	0.1	0.089370
6.660017	0.1	0.092895
6.661683	0.1	0.095982
6.663350	0.1	0.097477
6.665017	0.1	0.097305
6.666683	0.1	0.096024
6.668350	0.1	0.094255
6.670017	0.1	0.092764
6.671683	0.1	0.092378
6.673350	0.1	0.093430
6.675017	0.1	0.095507
6.676683	0.1	0.097710
6.678350	0.1	0.099232
6.680017	0.1	0.099903
6.681683	0.1	0.100150
6.683350	0.1	0.100429
6.685017	0.1	0.100806
6.686683	0.1	0.101174
6.688350	0.1	0.101626
6.690017	0.1	0.102175
6.691683	0.1	0.102390
6.693350	0.1	0.101756
6.695017	0.1	0.100341
6.696683	0.1	0.098660
6.698350	0.1	0.097170
6.700017	0.1	0.096206
6.701683	0.1	0.095987
6.703350	0.1	0.096499
6.705017	0.1	0.097658
6.706683	0.1	0.099349
6.708350	0.1	0.101146
6.710017	0.1	0.102245
6.711683	0.1	0.101877
6.713350	0.1	0.100033
6.715017	0.1	0.097710
6.716683	0.1	0.096192
6.718350	0.1	0.095847
6.720017	0.1	0.095717
6.721683	0.1	0.094851
6.723350	0.1	0.093658
6.725017	0.1	0.093230
6.726683	0.1	0.093668
6.728350	0.1	0.093966
6.730017	0.1	0.093295
6.731683	0.1	0.092015
6.733350	0.1	0.091260
6.735017	0.1	0.091544
6.736683	0.1	0.092122
6.738350	0.1	0.092098
6.740017	0.1	0.091610
6.741683	0.1	0.091088
6.743350	0.1	0.090380
6.745017	0.1	0.089235
6.746683	0.1	0.087889
6.748350	0.1	0.086990
6.750017	0.1	0.087377
6.751683	0.1	0.089682
6.753350	0.1	0.093593
6.755017	0.1	0.097482
6.756683	0.1	0.099535
6.758350	0.1	0.099540
6.760017	0.1	0.098865
6.761683	0.1	0.098851
6.763350	0.1	0.099964
6.765017	0.1	0.101840
6.766683	0.1	0.103414
6.768350	0.1	0.103465
6.770017	0.1	0.101486
6.771683	0.1	0.098092
6.773350	0.1	0.094604
6.775017	0.1	0.092378
6.776683	0.1	0.092140
6.778350	0.1	0.093495
6.780017	0.1	0.095041
6.781683	0.1	0.095479
6.783350	0.1	0.094427
6.785017	0.1	0.092401
6.786683	0.1	0.090408
6.788350	0.1	0.089291
6.790017	0.1	0.089300
6.791683	0.1	0.090278
6.793350	0.1	0.091796
6.795017	0.1	0.093337
6.796683	0.1	0.094767
6.798350	0.1	0.096327
6.800017	0.1	0.097831
6.801683	0.1	0.098743
6.803350	0.1	0.099032
6.805017	0.1	0.099279
6.806683	0.1	0.099535
6.808350	0.1	0.098930
6.810017	0.1	0.097011
6.811683	0.1	0.094897
6.813350	0.1	0.094143
6.815017	0.1	0.095009
6.816683	0.1	0.096760
6.818350	0.1	0.098948
6.820017	0.1	0.101454
6.821683	0.1	0.103698
6.823350	0.1	0.104685
6.825017	0.1	0.103856
6.826683	0.1	0.101840
6.828350	0.1	0.100024
6.830017	0.1	0.099405
6.831683	0.1	0.099847
6.833350	0.1	0.100685
6.835017	0.1	0.101742
6.836683	0.1	0.103288
6.838350	0.1	0.105398
6.840017	0.1	0.107861
6.841683	0.1	0.110110
6.843350	0.1	0.111195
6.845017	0.1	0.110692
6.846683	0.1	0.109375
6.848350	0.1	0.108141
6.850017	0.1	0.106869
6.851683	0.1	0.105090
6.853350	0.1	0.103270
6.855017	0.1	0.102618
6.856683	0.1	0.103805
6.858350	0.1	0.106250
6.860017	0.1	0.108569
6.861683	0.1	0.109500
6.863350	0.1	0.108914
6.865017	0.1	0.107842
6.866683	0.1	0.107195
6.868350	0.1	0.107051
6.870017	0.1	0.107368
6.871683	0.1	0.108238
6.873350	0.1	0.109165
6.875017	0.1	0.109295
6.876683	0.1	0.108420
6.878350	0.1	0.106874
6.880017	0.1	0.104886
6.881683	0.1	0.102613
6.883350	0.1	0.100425
6.885017	0.1	0.098981
6.886683	0.1	0.099135
6.888350	0.1	0.101323
6.890017	0.1	0.105081
6.891683	0.1	0.108974
6.893350	0.1	0.111018
6.895017	0.1	0.110166
6.896683	0.1	0.107251
6.898350	0.1	0.104005
6.900017	0.1	0.101621
6.901683	0.1	0.100425
6.903350	0.1	0.100303
6.905017	0.1	0.101184
6.906683	0.1	0.102962
6.908350	0.1	0.105058
6.910017	0.1	0.106562
6.911683	0.1	0.106869
6.913350	0.1	0.105854
6.915017	0.1	0.103563
6.916683	0.1	0.100452
6.918350	0.1	0.097700
6.920017	0.1	0.096564
6.921683	0.1	0.097365
6.923350	0.1	0.099321
6.925017	0.1	0.101300
6.926683	0.1	0.102608
6.928350	0.1	0.103051
6.930017	0.1	0.102748
6.931683	0.1	0.102152
6.933350	0.1	0.101700
6.935017	0.1	0.101603
6.936683	0.1	0.102455
6.938350	0.1	0.104825
6.940017	0.1	0.107856
6.941683	0.1	0.109598
6.943350	0.1	0.108918
6.945017	0.1	0.106166
6.946683	0.1	0.102529
6.948350	0.1	0.099372
6.950017	0.1	0.097677
6.951683	0.1	0.097486
6.953350	0.1	0.098231
6.955017	0.1	0.099535
6.956683	0.1	0.101267
6.958350	0.1	0.102865
6.960017	0.1	0.103340
6.961683	0.1	0.102245
6.963350	0.1	0.100206
6.965017	0.1	0.098208
6.966683	0.1	0.096611
6.968350	0.1	0.095060
6.970017	0.1	0.093160
6.971683	0.1	0.091102
6.973350	0.1	0.089761
6.975017	0.1	0.090003
6.976683	0.1	0.091870
6.978350	0.1	0.094599
6.980017	0.1	0.097230
6.981683	0.1	0.099316
6.983350	0.1	0.100899
6.985017	0.1	0.101919
6.986683	0.1	0.102120
6.988350	0.1	0.101263
6.990017	0.1	0.099624
6.991683	0.1	0.098180
6.993350	0.1	0.097891
6.995017	0.1	0.098911
6.996683	0.1	0.100499
6.998350	0.1	0.101528
7.000017	0.1	0.101444
7.001683	0.1	0.100536
7.003350	0.1	0.099083
7.005017	0.1	0.097165
7.006683	0.1	0.095209
7.008350	0.1	0.093798
7.010017	0.1	0.093416
7.011683	0.1	0.094515
7.013350	0.1	0.096941
7.015017	0.1	0.099707
7.016683	0.1	0.101738
7.018350	0.1	0.102352
7.020017	0.1	0.101374
7.021683	0.1	0.099340
7.023350	0.1	0.097393
7.025017	0.1	0.096713
7.026683	0.1	0.097337
7.028350	0.1	0.097882
7.030017	0.1	0.097216
7.031683	0.1	0.095880
7.033350	0.1	0.095190
7.035017	0.1	0.095619
7.036683	0.1	0.096774
7.038350	0.1	0.098646
7.040017	0.1	0.101938
7.041683	0.1	0.106664
7.043350	0.1	0.111340
7.045017	0.1	0.114045
7.046683	0.1	0.113845
7.048350	0.1	0.111186
7.050017	0.1	0.107563
7.051683	0.1	0.104490
7.053350	0.1	0.102646
7.055017	0.1	0.101803
7.056683	0.1	0.101328
7.058350	0.1	0.100951
7.060017	0.1	0.100988
7.061683	0.1	0.101738
7.063350	0.1	0.102962
7.065017	0.1	0.104243
7.066683	0.1	0.105165
7.068350	0.1	0.105426
7.070017	0.1	0.105249
7.071683	0.1	0.105030
7.073350	0.1	0.105072
7.075017	0.1	0.105822
7.076683	0.1	0.107083
7.078350	0.1	0.107889
7.080017	0.1	0.108178
7.081683	0.1	0.109058
7.083350	0.1	0.111097
7.085017	0.1	0.113817
7.086683	0.1	0.116383
7.088350	0.1	0.118008
7.090017	0.1	0.118241
7.091683	0.1	0.117137
7.093350	0.1	0.115219
7.095017	0.1	0.113579
7.096683	0.1	0.113375
7.098350	0.1	0.114674
7.100017	0.1	0.116285
7.101683	0.1	0.117142
7.103350	0.1	0.117314
7.105017	0.1	0.117510
7.106683	0.1	0.118231
7.108350	0.1	0.119414
7.110017	0.1	0.120765
7.111683	0.1	0.121971
7.113350	0.1	0.122520
7.115017	0.1	0.121873
7.116683	0.1	0.119843
7.118350	0.1	0.116737
7.120017	0.1	0.113440
7.121683	0.1	0.110888
7.123350	0.1	0.109468
7.125017	0.1	0.109412
7.126683	0.1	0.110925
7.128350	0.1	0.113249
7.130017	0.1	0.114795
7.131683	0.1	0.114925
7.133350	0.1	0.114297
7.135017	0.1	0.113631
7.136683	0.1	0.113412
7.138350	0.1	0.114194
7.140017	0.1	0.116150
7.141683	0.1	0.118585
7.143350	0.1	0.120406
7.145017	0.1	0.121207
7.146683	0.1	0.121524
7.148350	0.1	0.121999
7.150017	0.1	0.122786
7.151683	0.1	0.123759
7.153350	0.1	0.125044
7.155017	0.1	0.126902
7.156683	0.1	0.128932
7.158350	0.1	0.130078
7.160017	0.1	0.129691
7.161683	0.1	0.128201
7.163350	0.1	0.126553
7.165017	0.1	0.125323
7.166683	0.1	0.124373
7.168350	0.1	0.123298
7.170017	0.1	0.122064
7.171683	0.1	0.120839
7.173350	0.1	0.119451
7.175017	0.1	0.117747
7.176683	0.1	0.116108
7.178350	0.1	0.114888
7.180017	0.1	0.113691
7.181683	0.1	0.111712
7.183350	0.1	0.108746
7.185017	0.1	0.105719
7.186683	0.1	0.103866
7.188350	0.1	0.103493
7.190017	0.1	0.103945
7.191683	0.1	0.104476
7.193350	0.1	0.104564
7.195017	0.1	0.103940
7.196683	0.1	0.103149
7.198350	0.1	0.103437
7.200017	0.1	0.105444
7.201683	0.1	0.108453
7.203350	0.1	0.111116
7.205017	0.1	0.112876
7.206683	0.1	0.114744
7.208350	0.1	0.118199
7.210017	0.1	0.122865
7.211683	0.1	0.126516
7.213350	0.1	0.127438
7.215017	0.1	0.125808
7.216683	0.1	0.123247
7.218350	0.1	0.121379
7.220017	0.1	0.120657
7.221683	0.1	0.120555
7.223350	0.1	0.120508
7.225017	0.1	0.120248
7.226683	0.1	0.119912
7.228350	0.1	0.119796
7.230017	0.1	0.119591
7.231683	0.1	0.118422
7.233350	0.1	0.115903
7.235017	0.1	0.112723
7.236683	0.1	0.110152
7.238350	0.1	0.108988
7.240017	0.1	0.108927
7.241683	0.1	0.109398
7.243350	0.1	0.110227
7.245017	0.1	0.110934
7.246683	0.1	0.110627
7.248350	0.1	0.109002
7.250017	0.1	0.106716
7.251683	0.1	0.104806
7.253350	0.1	0.104178
7.255017	0.1	0.105114
7.256683	0.1	0.107079
7.258350	0.1	0.109011
7.260017	0.1	0.110050
7.261683	0.1	0.110087
7.263350	0.1	0.109696
7.265017	0.1	0.109263
7.266683	0.1	0.108131
7.268350	0.1	0.105472
7.270017	0.1	0.101682
7.271683	0.1	0.097961
7.273350	0.1	0.095190
7.275017	0.1	0.093621
7.276683	0.1	0.093463
7.278350	0.1	0.095046
7.280017	0.1	0.097933
7.281683	0.1	0.100718
7.283350	0.1	0.102520
7.285017	0.1	0.103624
7.286683	0.1	0.104494
7.288350	0.1	0.105104
7.290017	0.1	0.105430
7.291683	0.1	0.106012
7.293350	0.1	0.107586
7.295017	0.1	0.110366
7.296683	0.1	0.113919
7.298350	0.1	0.117593
7.300017	0.1	0.120592
7.301683	0.1	0.121994
7.303350	0.1	0.121286
7.305017	0.1	0.118921
7.306683	0.1	0.116131
7.308350	0.1	0.113826
7.310017	0.1	0.112033
7.311683	0.1	0.110818
7.313350	0.1	0.111135
7.315017	0.1	0.113919
7.316683	0.1	0.118488
7.318350	0.1	0.122427
7.320017	0.1	0.123596
7.321683	0.1	0.122180
7.323350	0.1	0.120131
7.325017	0.1	0.118823
7.326683	0.1	0.118362
7.328350	0.1	0.118474
7.330017	0.1	0.118841
7.331683	0.1	0.118907
7.333350	0.1	0.118124
7.335017	0.1	0.116532
7.336683	0.1	0.114893
7.338350	0.1	0.114036
7.340017	0.1	0.114152
7.341683	0.1	0.115009
7.343350	0.1	0.116271
7.345017	0.1	0.117486
7.346683	0.1	0.118199
7.348350	0.1	0.118450
7.350017	0.1	0.118697
7.351683	0.1	0.119042
7.353350	0.1	0.119177
7.355017	0.1	0.119051
7.356683	0.1	0.118730
7.358350	0.1	0.118003
7.360017	0.1	0.116918
7.361683	0.1	0.116318
7.363350	0.1	0.117207
7.365017	0.1	0.119666
7.366683	0.1	0.122632
7.368350	0.1	0.124783
7.370017	0.1	0.125463
7.371683	0.1	0.124695
7.373350	0.1	0.122930
7.375017	0.1	0.120881
7.376683	0.1	0.119228
7.378350	0.1	0.118511
7.380017	0.1	0.119209
7.381683	0.1	0.121598
7.383350	0.1	0.125282
7.385017	0.1	0.128942
7.386683	0.1	0.131121
7.388350	0.1	0.131591
7.390017	0.1	0.131470
7.391683	0.1	0.131642
7.393350	0.1	0.131959
7.395017	0.1	0.132080
7.396683	0.1	0.132122
7.398350	0.1	0.132201
7.400017	0.1	0.132234
7.401683	0.1	0.132155
7.403350	0.1	0.131861
7.405017	0.1	0.130944
7.406683	0.1	0.129128
7.408350	0.1	0.126963
7.410017	0.1	0.125747
7.411683	0.1	0.126408
7.413350	0.1	0.128574
7.415017	0.1	0.131004
7.416683	0.1	0.132732
7.418350	0.1	0.133310
7.420017	0.1	0.132252
7.421683	0.1	0.129226
7.423350	0.1	0.124900
7.425017	0.1	0.120974
7.426683	0.1	0.119330
7.428350	0.1	0.120751
7.430017	0.1	0.124220
7.431683	0.1	0.127791
7.433350	0.1	0.130208
7.435017	0.1	0.131340
7.436683	0.1	0.131531
7.438350	0.1	0.130902
7.440017	0.1	0.129309
7.441683	0.1	0.126958
7.443350	0.1	0.124765
7.445017	0.1	0.123684
7.446683	0.1	0.123843
7.448350	0.1	0.124513
7.450017	0.1	0.124825
7.451683	0.1	0.124336
7.453350	0.1	0.123237
7.455017	0.1	0.122283
7.456683	0.1	0.122096
7.458350	0.1	0.122455
7.460017	0.1	0.122357
7.461683	0.1	0.120881
7.463350	0.1	0.118101
7.465017	0.1	0.115060
7.466683	0.1	0.112783
7.468350	0.1	0.111838
7.470017	0.1	0.112550
7.471683	0.1	0.115093
7.473350	0.1	0.119214
7.475017	0.1	0.124024
7.476683	0.1	0.128043
7.478350	0.1	0.129798
7.480017	0.1	0.128704
7.481683	0.1	0.125538
7.483350	0.1	0.122013
7.485017	0.1	0.119857
7.486683	0.1	0.119861
7.488350	0.1	0.121812
7.490017	0.1	0.125207
7.491683	0.1	0.129379
7.493350	0.1	0.133384
7.495017	0.1	0.136266
7.496683	0.1	0.137431
7.498350	0.1	0.136918
7.500017	0.1	0.135293
7.501683	0.1	0.133184
7.503350	0.1	0.131112
7.505017	0.1	0.129398
7.506683	0.1	0.128038
7.508350	0.1	0.126986
7.510017	0.1	0.126199
7.511683	0.1	0.125552
7.513350	0.1	0.125114
7.515017	0.1	0.125016
7.516683	0.1	0.124970
7.518350	0.1	0.124611
7.520017	0.1	0.123740
7.521683	0.1	0.122306
7.523350	0.1	0.120634
7.525017	0.1	0.119284
7.526683	0.1	0.118450
7.528350	0.1	0.118013
7.530017	0.1	0.117794
7.531683	0.1	0.117654
7.533350	0.1	0.117901
7.535017	0.1	0.119139
7.536683	0.1	0.121342
7.538350	0.1	0.123717
7.540017	0.1	0.125375
7.541683	0.1	0.125892
7.543350	0.1	0.125691
7.545017	0.1	0.125575
7.546683	0.1	0.125659
7.548350	0.1	0.125458
7.550017	0.1	0.124681
7.551683	0.1	0.123489
7.553350	0.1	0.122273
7.555017	0.1	0.121426
7.556683	0.1	0.121100
7.558350	0.1	0.121207
7.560017	0.1	0.121817
7.561683	0.1	0.123526
7.563350	0.1	0.126758
7.565017	0.1	0.130697
7.566683	0.1	0.133328
7.568350	0.1	0.133207
7.570017	0.1	0.131014
7.571683	0.1	0.128658
7.573350	0.1	0.127349
7.575017	0.1	0.127200
7.576683	0.1	0.127875
7.578350	0.1	0.128904
7.580017	0.1	0.129896
7.581683	0.1	0.130953
7.583350	0.1	0.132588
7.585017	0.1	0.134944
7.586683	0.1	0.137445
7.588350	0.1	0.139517
7.590017	0.1	0.141240
7.591683	0.1	0.142870
7.593350	0.1	0.144034
7.595017	0.1	0.143955
7.596683	0.1	0.142697
7.598350	0.1	0.141333
7.600017	0.1	0.140727
7.601683	0.1	0.140881
7.603350	0.1	0.141435
7.605017	0.1	0.142134
7.606683	0.1	0.143065
7.608350	0.1	0.144439
7.610017	0.1	0.145971
7.611683	0.1	0.146716
7.613350	0.1	0.146003
7.615017	0.1	0.144369
7.616683	0.1	0.143191
7.618350	0.1	0.143652
7.620017	0.1	0.146287
7.621683	0.1	0.150800
7.623350	0.1	0.155810
7.625017	0.1	0.159568
7.626683	0.1	0.161193
7.628350	0.1	0.161026
7.630017	0.1	0.159792
7.631683	0.1	0.157813
7.633350	0.1	0.154991
7.635017	0.1	0.151470
7.636683	0.1	0.147903
7.638350	0.1	0.144825
7.640017	0.1	0.142166
7.641683	0.1	0.139880
7.643350	0.1	0.138441
7.645017	0.1	0.138492
7.646683	0.1	0.140155
7.648350	0.1	0.142460
7.650017	0.1	0.143880
7.651683	0.1	0.143810
7.653350	0.1	0.142893
7.655017	0.1	0.141989
7.656683	0.1	0.141612
7.658350	0.1	0.141817
7.660017	0.1	0.142385
7.661683	0.1	0.143419
7.663350	0.1	0.145021
7.665017	0.1	0.146590
7.666683	0.1	0.147289
7.668350	0.1	0.146884
7.670017	0.1	0.145771
7.671683	0.1	0.144783
7.673350	0.1	0.144714
7.675017	0.1	0.145524
7.676683	0.1	0.146576
7.678350	0.1	0.147675
7.680017	0.1	0.149170
7.681683	0.1	0.151061
7.683350	0.1	0.152583
7.685017	0.1	0.153226
7.686683	0.1	0.153654
7.688350	0.1	0.154953
7.690017	0.1	0.157179
7.691683	0.1	0.159228
7.693350	0.1	0.160127
7.695017	0.1	0.159852
7.696683	0.1	0.158870
7.698350	0.1	0.157640
7.700017	0.1	0.156607
7.701683	0.1	0.156108
7.703350	0.1	0.156215
7.705017	0.1	0.156616
7.706683	0.1	0.156863
7.708350	0.1	0.156653
7.710017	0.1	0.155885
7.711683	0.1	0.154595
7.713350	0.1	0.152877
7.715017	0.1	0.150492
7.716683	0.1	0.147182
7.718350	0.1	0.143377
7.720017	0.1	0.139829
7.721683	0.1	0.137114
7.723350	0.1	0.135680
7.725017	0.1	0.135805
7.726683	0.1	0.137361
7.728350	0.1	0.139610
7.730017	0.1	0.141258
7.731683	0.1	0.141286
7.733350	0.1	0.139768
7.735017	0.1	0.137351
7.736683	0.1	0.134571
7.738350	0.1	0.132187
7.740017	0.1	0.131261
7.741683	0.1	0.132108
7.743350	0.1	0.133975
7.745017	0.1	0.136164
7.746683	0.1	0.138432
7.748350	0.1	0.140355
7.750017	0.1	0.141263
7.751683	0.1	0.140811
7.753350	0.1	0.139051
7.755017	0.1	0.136332
7.756683	0.1	0.133351
7.758350	0.1	0.130902
7.760017	0.1	0.129524
7.761683	0.1	0.129449
7.763350	0.1	0.130734
7.765017	0.1	0.133240
7.766683	0.1	0.136239
7.768350	0.1	0.138464
7.770017	0.1	0.139303
7.771683	0.1	0.139223
7.773350	0.1	0.138632
7.775017	0.1	0.137254
7.776683	0.1	0.135056
7.778350	0.1	0.132737
7.780017	0.1	0.130972
7.781683	0.1	0.130106
7.783350	0.1	0.130464
7.785017	0.1	0.132178
7.786683	0.1	0.134776
7.788350	0.1	0.137491
7.790017	0.1	0.139875
7.791683	0.1	0.141733
7.793350	0.1	0.142870
7.795017	0.1	0.143289
7.796683	0.1	0.143219
7.798350	0.1	0.142921
7.800017	0.1	0.142776
7.801683	0.1	0.143172
7.803350	0.1	0.143726
7.805017	0.1	0.143233
7.806683	0.1	0.141328
7.808350	0.1	0.139298
7.810017	0.1	0.138711
7.811683	0.1	0.140150
7.813350	0.1	0.143149
7.815017	0.1	0.146683
7.816683	0.1	0.149566
7.818350	0.1	0.150655
7.820017	0.1	0.149463
7.821683	0.1	0.146795
7.823350	0.1	0.144253
7.825017	0.1	0.143056
7.826683	0.1	0.143251
7.828350	0.1	0.143885
7.830017	0.1	0.144034
7.831683	0.1	0.143731
7.833350	0.1	0.143582
7.835017	0.1	0.143824
7.836683	0.1	0.144327
7.838350	0.1	0.145067
7.840017	0.1	0.146003
7.841683	0.1	0.146702
7.843350	0.1	0.146804
7.845017	0.1	0.146930
7.846683	0.1	0.148425
7.848350	0.1	0.151992
7.850017	0.1	0.156569
7.851683	0.1	0.160229
7.853350	0.1	0.162148
7.855017	0.1	0.162772
7.856683	0.1	0.162469
7.858350	0.1	0.161203
7.860017	0.1	0.159005
7.861683	0.1	0.156374
7.863350	0.1	0.154334
7.865017	0.1	0.153850
7.866683	0.1	0.155154
7.868350	0.1	0.157645
7.870017	0.1	0.160332
7.871683	0.1	0.162357
7.873350	0.1	0.162995
7.875017	0.1	0.161603
7.876683	0.1	0.158194
7.878350	0.1	0.153854
7.880017	0.1	0.150320
7.881683	0.1	0.149356
7.883350	0.1	0.151796
7.885017	0.1	0.156797
7.886683	0.1	0.162409
7.888350	0.1	0.166902
7.890017	0.1	0.169538
7.891683	0.1	0.170697
7.893350	0.1	0.171233
7.895017	0.1	0.171601
7.896683	0.1	0.171755
7.898350	0.1	0.171405
7.900017	0.1	0.170521
7.901683	0.1	0.169417
7.903350	0.1	0.168276
7.905017	0.1	0.166930
7.906683	0.1	0.165477
7.908350	0.1	0.164369
7.910017	0.1	0.163880
7.911683	0.1	0.163703
7.913350	0.1	0.162944
7.915017	0.1	0.160844
7.916683	0.1	0.157799
7.918350	0.1	0.154926
7.920017	0.1	0.153030
7.921683	0.1	0.152318
7.923350	0.1	0.152569
7.925017	0.1	0.153342
7.926683	0.1	0.154329
7.928350	0.1	0.155512
7.930017	0.1	0.156811
7.931683	0.1	0.158106
7.933350	0.1	0.159582
7.935017	0.1	0.161454
7.936683	0.1	0.163433
7.938350	0.1	0.165026
7.940017	0.1	0.166250
7.941683	0.1	0.167429
7.943350	0.1	0.168388
7.945017	0.1	0.168490
7.946683	0.1	0.167117
7.948350	0.1	0.164015
7.950017	0.1	0.159591
7.951683	0.1	0.154851
7.953350	0.1	0.150832
7.955017	0.1	0.148015
7.956683	0.1	0.146241
7.958350	0.1	0.145063
7.960017	0.1	0.144066
7.961683	0.1	0.143060
7.963350	0.1	0.142353
7.965017	0.1	0.142809
7.966683	0.1	0.145268
7.968350	0.1	0.149473
7.970017	0.1	0.153822
7.971683	0.1	0.156597
7.973350	0.1	0.157366
7.975017	0.1	0.156793
7.976683	0.1	0.155699
7.978350	0.1	0.154846
7.980017	0.1	0.154977
7.981683	0.1	0.156113
7.983350	0.1	0.157394
7.985017	0.1	0.157831
7.986683	0.1	0.156984
7.988350	0.1	0.155023
7.990017	0.1	0.152537
7.991683	0.1	0.150353
7.993350	0.1	0.149258
7.995017	0.1	0.149705
7.996683	0.1	0.151573
7.998350	0.1	0.153990
8.000017	0.1	0.155647
8.001683	0.1	0.155810
8.003350	0.1	0.154669
8.005017	0.1	0.152797
8.006683	0.1	0.150739
8.008350	0.1	0.148844
8.010017	0.1	0.147256
8.011683	0.1	0.145780
8.013350	0.1	0.143657
8.015017	0.1	0.140253
8.016683	0.1	0.136169
8.018350	0.1	0.133002
8.020017	0.1	0.132020
8.021683	0.1	0.133472
8.023350	0.1	0.136835
8.025017	0.1	0.141249
8.026683	0.1	0.145910
8.028350	0.1	0.150311
8.030017	0.1	0.154218
8.031683	0.1	0.157659
8.033350	0.1	0.160644
8.035017	0.1	0.162665
8.036683	0.1	0.162804
8.038350	0.1	0.160676
8.040017	0.1	0.156956
8.041683	0.1	0.153044
8.043350	0.1	0.150376
8.045017	0.1	0.149705
8.046683	0.1	0.150744
8.048350	0.1	0.152485
8.050017	0.1	0.153817
8.051683	0.1	0.154302
8.053350	0.1	0.154441
8.055017	0.1	0.154856
8.056683	0.1	0.155647
8.058350	0.1	0.156499
8.060017	0.1	0.156802
8.061683	0.1	0.155908
8.063350	0.1	0.153910
8.065017	0.1	0.151722
8.066683	0.1	0.150162
8.068350	0.1	0.149612
8.070017	0.1	0.150241
8.071683	0.1	0.151964
8.073350	0.1	0.154395
8.075017	0.1	0.157054
8.076683	0.1	0.159340
8.078350	0.1	0.160611
8.080017	0.1	0.160546
8.081683	0.1	0.159252
8.083350	0.1	0.157044
8.085017	0.1	0.154367
8.086683	0.1	0.151745
8.088350	0.1	0.149948
8.090017	0.1	0.149678
8.091683	0.1	0.150939
8.093350	0.1	0.152998
8.095017	0.1	0.155056
8.096683	0.1	0.156756
8.098350	0.1	0.157999
8.100017	0.1	0.158735
8.101683	0.1	0.159205
8.103350	0.1	0.159713
8.105017	0.1	0.160201
8.106683	0.1	0.160481
8.108350	0.1	0.160756
8.110017	0.1	0.161440
8.111683	0.1	0.162493
8.113350	0.1	0.163526
8.115017	0.1	0.164504
8.116683	0.1	0.165761
8.118350	0.1	0.167540
8.120017	0.1	0.169659
8.121683	0.1	0.171196
8.123350	0.1	0.170991
8.125017	0.1	0.168881
8.126683	0.1	0.166046
8.128350	0.1	0.163829
8.130017	0.1	0.162660
8.131683	0.1	0.162194
8.133350	0.1	0.162153
8.135017	0.1	0.162395
8.136683	0.1	0.162567
8.138350	0.1	0.162534
8.140017	0.1	0.162534
8.141683	0.1	0.162497
8.143350	0.1	0.162083
8.145017	0.1	0.161645
8.146683	0.1	0.162041
8.148350	0.1	0.163685
8.150017	0.1	0.166125
8.151683	0.1	0.168434
8.153350	0.1	0.169626
8.155017	0.1	0.169054
8.156683	0.1	0.166888
8.158350	0.1	0.164178
8.160017	0.1	0.161962
8.161683	0.1	0.160555
8.163350	0.1	0.159773
8.165017	0.1	0.159680
8.166683	0.1	0.160644
8.168350	0.1	0.162553
8.170017	0.1	0.164555
8.171683	0.1	0.165883
8.173350	0.1	0.166385
8.175017	0.1	0.166348
8.176683	0.1	0.165985
8.178350	0.1	0.165342
8.180017	0.1	0.164718
8.181683	0.1	0.164718
8.183350	0.1	0.165659
8.185017	0.1	0.167210
8.186683	0.1	0.168639
8.188350	0.1	0.169310
8.190017	0.1	0.169119
8.191683	0.1	0.168593
8.193350	0.1	0.168583
8.195017	0.1	0.169598
8.196683	0.1	0.171349
8.198350	0.1	0.173030
8.200017	0.1	0.174022
8.201683	0.1	0.174223
8.203350	0.1	0.173636
8.205017	0.1	0.172155
8.206683	0.1	0.170050
8.208350	0.1	0.168039
8.210017	0.1	0.166674
8.211683	0.1	0.166167
8.213350	0.1	0.166348
8.215017	0.1	0.166614
8.216683	0.1	0.166260
8.218350	0.1	0.165305
8.220017	0.1	0.164211
8.221683	0.1	0.162995
8.223350	0.1	0.161510
8.225017	0.1	0.160132
8.226683	0.1	0.159610
8.228350	0.1	0.160453
8.230017	0.1	0.162325
8.231683	0.1	0.163945
8.233350	0.1	0.164085
8.235017	0.1	0.162926
8.236683	0.1	0.162083
8.238350	0.1	0.162893
8.240017	0.1	0.165123
8.241683	0.1	0.167619
8.243350	0.1	0.169389
8.245017	0.1	0.169817
8.246683	0.1	0.168635
8.248350	0.1	0.166143
8.250017	0.1	0.163349
8.251683	0.1	0.161449
8.253350	0.1	0.161040
8.255017	0.1	0.161962
8.256683	0.1	0.163550
8.258350	0.1	0.164965
8.260017	0.1	0.165510
8.261683	0.1	0.164839
8.263350	0.1	0.163075
8.265017	0.1	0.160597
8.266683	0.1	0.157729
8.268350	0.1	0.154832
8.270017	0.1	0.152611
8.271683	0.1	0.151647
8.273350	0.1	0.151829
8.275017	0.1	0.152527
8.276683	0.1	0.153240
8.278350	0.1	0.153757
8.280017	0.1	0.154194
8.281683	0.1	0.155033
8.283350	0.1	0.156667
8.285017	0.1	0.158967
8.286683	0.1	0.161314
8.288350	0.1	0.162697
8.290017	0.1	0.162134
8.291683	0.1	0.159652
8.293350	0.1	0.156406
8.295017	0.1	0.153705
8.296683	0.1	0.152122
8.298350	0.1	0.151512
8.300017	0.1	0.151414
8.301683	0.1	0.151508
8.303350	0.1	0.152159
8.305017	0.1	0.154171
8.306683	0.1	0.157952
8.308350	0.1	0.162949
8.310017	0.1	0.167806
8.311683	0.1	0.171377
8.313350	0.1	0.173268
8.315017	0.1	0.173170
8.316683	0.1	0.170623
8.318350	0.1	0.166129
8.320017	0.1	0.161706
8.321683	0.1	0.159531
8.323350	0.1	0.160327
8.325017	0.1	0.163326
8.326683	0.1	0.167280
8.328350	0.1	0.171186
8.330017	0.1	0.174516
8.331683	0.1	0.176872
8.333350	0.1	0.177720
8.335017	0.1	0.176509
8.336683	0.1	0.172975
8.338350	0.1	0.167610
8.340017	0.1	0.161966
8.341683	0.1	0.158069
8.343350	0.1	0.157109
8.345017	0.1	0.158562
8.346683	0.1	0.160947
8.348350	0.1	0.163354
8.350017	0.1	0.165892
8.351683	0.1	0.168895
8.353350	0.1	0.172346
8.355017	0.1	0.175927
8.356683	0.1	0.179103
8.358350	0.1	0.180947
8.360017	0.1	0.180816
8.361683	0.1	0.179391
8.363350	0.1	0.177999
8.365017	0.1	0.177133
8.366683	0.1	0.176691
8.368350	0.1	0.176704
8.370017	0.1	0.177268
8.371683	0.1	0.178264
8.373350	0.1	0.179140
8.375017	0.1	0.179028
8.376683	0.1	0.177328
8.378350	0.1	0.174209
8.380017	0.1	0.170670
8.381683	0.1	0.167992
8.383350	0.1	0.166963
8.385017	0.1	0.167792
8.386683	0.1	0.170404
8.388350	0.1	0.174344
8.390017	0.1	0.178530
8.391683	0.1	0.181622
8.393350	0.1	0.183070
8.395017	0.1	0.183373
8.396683	0.1	0.183145
8.398350	0.1	0.182637
8.400017	0.1	0.182199
8.401683	0.1	0.182576
8.403350	0.1	0.184551
8.405017	0.1	0.187908
8.406683	0.1	0.190851
8.408350	0.1	0.191196
8.410017	0.1	0.188206
8.411683	0.1	0.183308
8.413350	0.1	0.179014
8.415017	0.1	0.177268
8.416683	0.1	0.178353
8.418350	0.1	0.180746
8.420017	0.1	0.182516
8.421683	0.1	0.183056
8.423350	0.1	0.182861
8.425017	0.1	0.182316
8.426683	0.1	0.181398
8.428350	0.1	0.180281
8.430017	0.1	0.179578
8.431683	0.1	0.179810
8.433350	0.1	0.180881
8.435017	0.1	0.182185
8.436683	0.1	0.182753
8.438350	0.1	0.181906
8.440017	0.1	0.180099
8.441683	0.1	0.178288
8.443350	0.1	0.176765
8.445017	0.1	0.175573
8.446683	0.1	0.175121
8.448350	0.1	0.175773
8.450017	0.1	0.177613
8.451683	0.1	0.180523
8.453350	0.1	0.183918
8.455017	0.1	0.186758
8.456683	0.1	0.188155
8.458350	0.1	0.187797
8.460017	0.1	0.185911
8.461683	0.1	0.183233
8.463350	0.1	0.180681
8.465017	0.1	0.178679
8.466683	0.1	0.177450
8.468350	0.1	0.177412
8.470017	0.1	0.178497
8.471683	0.1	0.179820
8.473350	0.1	0.180672
8.475017	0.1	0.180993
8.476683	0.1	0.180751
8.478350	0.1	0.179736
8.480017	0.1	0.178125
8.481683	0.1	0.176537
8.483350	0.1	0.175410
8.485017	0.1	0.174474
8.486683	0.1	0.173403
8.488350	0.1	0.172560
8.490017	0.1	0.172281
8.491683	0.1	0.172243
8.493350	0.1	0.172132
8.495017	0.1	0.172001
8.496683	0.1	0.172122
8.498350	0.1	0.172784
8.500017	0.1	0.173962
8.501683	0.1	0.174884
8.503350	0.1	0.174739
8.505017	0.1	0.173822
8.506683	0.1	0.173319
8.508350	0.1	0.173976
8.510017	0.1	0.175503
8.511683	0.1	0.177072
8.513350	0.1	0.177878
8.515017	0.1	0.177477
8.516683	0.1	0.176062
8.518350	0.1	0.174092
8.520017	0.1	0.171508
8.521683	0.1	0.167997
8.523350	0.1	0.163829
8.525017	0.1	0.159857
8.526683	0.1	0.156942
8.528350	0.1	0.155484
8.530017	0.1	0.155484
8.531683	0.1	0.156811
8.533350	0.1	0.158986
8.535017	0.1	0.161030
8.536683	0.1	0.162148
8.538350	0.1	0.162288
8.540017	0.1	0.161808
8.541683	0.1	0.160974
8.543350	0.1	0.160052
8.545017	0.1	0.159722
8.546683	0.1	0.160807
8.548350	0.1	0.163373
8.550017	0.1	0.166511
8.551683	0.1	0.169184
8.553350	0.1	0.171126
8.555017	0.1	0.172406
8.556683	0.1	0.172840
8.558350	0.1	0.172704
8.560017	0.1	0.172947
8.561683	0.1	0.174185
8.563350	0.1	0.176118
8.565017	0.1	0.177687
8.566683	0.1	0.177957
8.568350	0.1	0.176900
8.570017	0.1	0.175037
8.571683	0.1	0.172723
8.573350	0.1	0.170348
8.575017	0.1	0.168714
8.576683	0.1	0.168639
8.578350	0.1	0.170246
8.580017	0.1	0.172947
8.581683	0.1	0.176243
8.583350	0.1	0.180141
8.585017	0.1	0.184528
8.586683	0.1	0.188611
8.588350	0.1	0.191214
8.590017	0.1	0.191689
8.591683	0.1	0.190483
8.593350	0.1	0.188858
8.595017	0.1	0.187727
8.596683	0.1	0.186912
8.598350	0.1	0.185673
8.600017	0.1	0.183708
8.601683	0.1	0.181608
8.603350	0.1	0.180309
8.605017	0.1	0.180192
8.606683	0.1	0.181068
8.608350	0.1	0.182716
8.610017	0.1	0.184765
8.611683	0.1	0.186465
8.613350	0.1	0.187056
8.615017	0.1	0.186358
8.616683	0.1	0.184923
8.618350	0.1	0.183480
8.620017	0.1	0.182446
8.621683	0.1	0.181785
8.623350	0.1	0.181003
8.625017	0.1	0.179741
8.626683	0.1	0.178376
8.628350	0.1	0.177855
8.630017	0.1	0.178902
8.631683	0.1	0.181324
8.633350	0.1	0.184346
8.635017	0.1	0.187382
8.636683	0.1	0.189901
8.638350	0.1	0.191135
8.640017	0.1	0.190646
8.641683	0.1	0.188807
8.643350	0.1	0.186739
8.645017	0.1	0.185505
8.646683	0.1	0.185021
8.648350	0.1	0.184448
8.650017	0.1	0.183438
8.651683	0.1	0.182455
8.653350	0.1	0.182171
8.655017	0.1	0.182875
8.656683	0.1	0.184295
8.658350	0.1	0.186050
8.660017	0.1	0.188001
8.661683	0.1	0.189962
8.663350	0.1	0.191554
8.665017	0.1	0.192490
8.666683	0.1	0.192844
8.668350	0.1	0.192956
8.670017	0.1	0.193091
8.671683	0.1	0.193189
8.673350	0.1	0.192844
8.675017	0.1	0.191540
8.676683	0.1	0.189259
8.678350	0.1	0.186833
8.680017	0.1	0.185347
8.681683	0.1	0.185114
8.683350	0.1	0.185827
8.685017	0.1	0.187312
8.686683	0.1	0.189259
8.688350	0.1	0.190977
8.690017	0.1	0.192155
8.691683	0.1	0.193231
8.693350	0.1	0.194442
8.695017	0.1	0.195485
8.696683	0.1	0.196267
8.698350	0.1	0.197068
8.700017	0.1	0.198050
8.701683	0.1	0.198949
8.703350	0.1	0.199145
8.705017	0.1	0.198218
8.706683	0.1	0.196500
8.708350	0.1	0.194651
8.710017	0.1	0.193147
8.711683	0.1	0.192383
8.713350	0.1	0.192802
8.715017	0.1	0.194455
8.716683	0.1	0.196639
8.718350	0.1	0.198395
8.720017	0.1	0.199340
8.721683	0.1	0.199531
8.723350	0.1	0.198879
8.725017	0.1	0.197114
8.726683	0.1	0.194171
8.728350	0.1	0.190488
8.730017	0.1	0.187061
8.731683	0.1	0.185077
8.733350	0.1	0.185156
8.735017	0.1	0.187014
8.736683	0.1	0.189706
8.738350	0.1	0.192113
8.740017	0.1	0.193436
8.741683	0.1	0.193431
8.743350	0.1	0.192304
8.745017	0.1	0.190744
8.746683	0.1	0.189762
8.748350	0.1	0.189655
8.750017	0.1	0.189543
8.751683	0.1	0.188523
8.753350	0.1	0.186856
8.755017	0.1	0.185543
8.756683	0.1	0.185058
8.758350	0.1	0.184863
8.760017	0.1	0.183978
8.761683	0.1	0.181738
8.763350	0.1	0.178269
8.765017	0.1	0.174558
8.766683	0.1	0.171959
8.768350	0.1	0.171312
8.770017	0.1	0.172518
8.771683	0.1	0.174874
8.773350	0.1	0.177524
8.775017	0.1	0.179512
8.776683	0.1	0.180281
8.778350	0.1	0.180341
8.780017	0.1	0.180774
8.781683	0.1	0.181966
8.783350	0.1	0.183280
8.785017	0.1	0.183769
8.786683	0.1	0.183037
8.788350	0.1	0.181631
8.790017	0.1	0.180504
8.791683	0.1	0.180239
8.793350	0.1	0.180830
8.795017	0.1	0.181929
8.796683	0.1	0.183214
8.798350	0.1	0.184565
8.800017	0.1	0.185682
8.801683	0.1	0.186255
8.803350	0.1	0.186516
8.805017	0.1	0.187047
8.806683	0.1	0.188295
8.808350	0.1	0.190255
8.810017	0.1	0.192299
8.811683	0.1	0.193585
8.813350	0.1	0.193878
8.815017	0.1	0.193338
8.816683	0.1	0.191992
8.818350	0.1	0.189925
8.820017	0.1	0.187354
8.821683	0.1	0.184472
8.823350	0.1	0.181715
8.825017	0.1	0.180090
8.826683	0.1	0.180774
8.828350	0.1	0.184076
8.830017	0.1	0.188695
8.831683	0.1	0.192490
8.833350	0.1	0.194241
8.835017	0.1	0.194325
8.836683	0.1	0.193999
8.838350	0.1	0.194134
8.840017	0.1	0.194614
8.841683	0.1	0.195126
8.843350	0.1	0.195904
8.845017	0.1	0.197194
8.846683	0.1	0.198619
8.848350	0.1	0.199717
8.850017	0.1	0.200584
8.851683	0.1	0.201375
8.853350	0.1	0.202120
8.855017	0.1	0.203266
8.856683	0.1	0.205059
8.858350	0.1	0.206497
8.860017	0.1	0.206339
8.861683	0.1	0.204672
8.863350	0.1	0.202530
8.865017	0.1	0.200779
8.866683	0.1	0.199736
8.868350	0.1	0.199624
8.870017	0.1	0.200905
8.871683	0.1	0.203676
8.873350	0.1	0.207154
8.875017	0.1	0.210232
8.876683	0.1	0.212123
8.878350	0.1	0.212747
8.880017	0.1	0.212695
8.881683	0.1	0.212495
8.883350	0.1	0.212393
8.885017	0.1	0.212798
8.886683	0.1	0.214037
8.888350	0.1	0.215806
8.890017	0.1	0.217045
8.891683	0.1	0.216477
8.893350	0.1	0.213841
8.895017	0.1	0.210246
8.896683	0.1	0.207108
8.898350	0.1	0.205375
8.900017	0.1	0.205361
8.901683	0.1	0.206595
8.903350	0.1	0.207904
8.905017	0.1	0.207941
8.906683	0.1	0.206376
8.908350	0.1	0.204435
8.910017	0.1	0.203531
8.911683	0.1	0.204011
8.913350	0.1	0.205431
8.915017	0.1	0.207080
8.916683	0.1	0.208104
8.918350	0.1	0.207811
8.920017	0.1	0.206027
8.921683	0.1	0.203247
8.923350	0.1	0.200165
8.925017	0.1	0.197343
8.926683	0.1	0.195396
8.928350	0.1	0.194521
8.930017	0.1	0.194376
8.931683	0.1	0.194954
8.933350	0.1	0.196635
8.935017	0.1	0.199159
8.936683	0.1	0.201296
8.938350	0.1	0.202078
8.940017	0.1	0.202050
8.941683	0.1	0.202637
8.943350	0.1	0.204369
8.945017	0.1	0.206362
8.946683	0.1	0.207461
8.948350	0.1	0.207191
8.950017	0.1	0.205864
8.951683	0.1	0.204188
8.953350	0.1	0.202567
8.955017	0.1	0.201245
8.956683	0.1	0.200691
8.958350	0.1	0.201263
8.960017	0.1	0.202977
8.961683	0.1	0.205305
8.963350	0.1	0.207024
8.965017	0.1	0.207005
8.966683	0.1	0.205287
8.968350	0.1	0.202735
8.970017	0.1	0.200272
8.971683	0.1	0.198772
8.973350	0.1	0.198856
8.975017	0.1	0.200248
8.976683	0.1	0.201846
8.978350	0.1	0.202577
8.980017	0.1	0.202218
8.981683	0.1	0.201375
8.983350	0.1	0.200528
8.985017	0.1	0.199531
8.986683	0.1	0.198497
8.988350	0.1	0.198241
8.990017	0.1	0.199457
8.991683	0.1	0.201915
8.993350	0.1	0.204500
8.995017	0.1	0.206060
8.996683	0.1	0.206348
8.998350	0.1	0.205506
9.000017	0.1	0.203466
9.001683	0.1	0.200747
9.003350	0.1	0.198823
9.005017	0.1	0.198572
9.006683	0.1	0.199322
9.008350	0.1	0.199853
9.010017	0.1	0.199522
9.011683	0.1	0.198307
9.013350	0.1	0.196737
9.015017	0.1	0.195852
9.016683	0.1	0.196532
9.018350	0.1	0.198395
9.020017	0.1	0.200015
9.021683	0.1	0.200472
9.023350	0.1	0.200006
9.025017	0.1	0.199112
9.026683	0.1	0.197864
9.028350	0.1	0.196309
9.030017	0.1	0.194954
9.031683	0.1	0.194418
9.033350	0.1	0.194777
9.035017	0.1	0.195624
9.036683	0.1	0.196416
9.038350	0.1	0.196500
9.040017	0.1	0.195322
9.041683	0.1	0.192802
9.043350	0.1	0.189543
9.045017	0.1	0.186521
9.046683	0.1	0.184407
9.048350	0.1	0.183415
9.050017	0.1	0.183880
9.051683	0.1	0.186129
9.053350	0.1	0.189650
9.055017	0.1	0.193003
9.056683	0.1	0.194893
9.058350	0.1	0.194991
9.060017	0.1	0.193748
9.061683	0.1	0.191899
9.063350	0.1	0.189794
9.065017	0.1	0.187284
9.066683	0.1	0.184691
9.068350	0.1	0.183145
9.070017	0.1	0.183647
9.071683	0.1	0.186213
9.073350	0.1	0.189692
9.075017	0.1	0.192602
9.076683	0.1	0.194614
9.078350	0.1	0.196514
9.080017	0.1	0.198912
9.081683	0.1	0.201832
9.083350	0.1	0.204900
9.085017	0.1	0.207154
9.086683	0.1	0.207652
9.088350	0.1	0.206530
9.090017	0.1	0.204872
9.091683	0.1	0.203801
9.093350	0.1	0.203880
9.095017	0.1	0.204858
9.096683	0.1	0.205939
9.098350	0.1	0.206414
9.100017	0.1	0.206050
9.101683	0.1	0.205338
9.103350	0.1	0.205347
9.105017	0.1	0.206842
9.106683	0.1	0.209459
9.108350	0.1	0.211708
9.110017	0.1	0.212067
9.111683	0.1	0.210502
9.113350	0.1	0.208365
9.115017	0.1	0.206972
9.116683	0.1	0.206870
9.118350	0.1	0.208039
9.120017	0.1	0.210176
9.121683	0.1	0.212695
9.123350	0.1	0.214847
9.125017	0.1	0.215964
9.126683	0.1	0.215834
9.128350	0.1	0.214824
9.130017	0.1	0.213603
9.131683	0.1	0.212817
9.133350	0.1	0.212733
9.135017	0.1	0.212942
9.136683	0.1	0.212672
9.138350	0.1	0.211610
9.140017	0.1	0.210274
9.141683	0.1	0.209501
9.143350	0.1	0.209808
9.145017	0.1	0.211387
9.146683	0.1	0.214274
9.148350	0.1	0.217957
9.150017	0.1	0.221222
9.151683	0.1	0.222926
9.153350	0.1	0.222744
9.155017	0.1	0.220942
9.156683	0.1	0.217911
9.158350	0.1	0.214321
9.160017	0.1	0.211545
9.161683	0.1	0.210968
9.163350	0.1	0.212649
9.165017	0.1	0.215257
9.166683	0.1	0.216998
9.168350	0.1	0.216914
9.170017	0.1	0.215471
9.171683	0.1	0.213594
9.173350	0.1	0.211699
9.175017	0.1	0.210153
9.176683	0.1	0.209529
9.178350	0.1	0.209827
9.180017	0.1	0.210362
9.181683	0.1	0.210637
9.183350	0.1	0.210493
9.185017	0.1	0.209855
9.186683	0.1	0.208896
9.188350	0.1	0.208160
9.190017	0.1	0.208025
9.191683	0.1	0.208127
9.193350	0.1	0.207503
9.195017	0.1	0.205431
9.196683	0.1	0.202232
9.198350	0.1	0.199010
9.200017	0.1	0.196816
9.201683	0.1	0.196188
9.203350	0.1	0.197301
9.205017	0.1	0.200076
9.206683	0.1	0.203950
9.208350	0.1	0.207839
9.210017	0.1	0.210442
9.211683	0.1	0.211056
9.213350	0.1	0.210055
9.215017	0.1	0.208258
9.216683	0.1	0.206348
9.218350	0.1	0.204830
9.220017	0.1	0.203680
9.221683	0.1	0.202432
9.223350	0.1	0.201012
9.225017	0.1	0.199992
9.226683	0.1	0.199950
9.228350	0.1	0.201040
9.230017	0.1	0.202917
9.231683	0.1	0.204924
9.233350	0.1	0.206488
9.235017	0.1	0.207392
9.236683	0.1	0.207764
9.238350	0.1	0.207680
9.240017	0.1	0.206870
9.241683	0.1	0.205422
9.243350	0.1	0.204407
9.245017	0.1	0.204965
9.246683	0.1	0.207108
9.248350	0.1	0.209860
9.250017	0.1	0.211815
9.251683	0.1	0.211843
9.253350	0.1	0.209874
9.255017	0.1	0.206479
9.256683	0.1	0.202204
9.258350	0.1	0.198158
9.260017	0.1	0.195852
9.261683	0.1	0.195759
9.263350	0.1	0.196979
9.265017	0.1	0.198320
9.266683	0.1	0.198665
9.268350	0.1	0.197249
9.270017	0.1	0.194567
9.271683	0.1	0.192132
9.273350	0.1	0.190884
9.275017	0.1	0.190283
9.276683	0.1	0.189003
9.278350	0.1	0.186702
9.280017	0.1	0.184909
9.281683	0.1	0.185599
9.283350	0.1	0.189408
9.285017	0.1	0.194996
9.286683	0.1	0.199550
9.288350	0.1	0.200714
9.290017	0.1	0.198511
9.291683	0.1	0.194977
9.293350	0.1	0.192337
9.295017	0.1	0.191648
9.296683	0.1	0.192332
9.298350	0.1	0.192774
9.300017	0.1	0.192169
9.301683	0.1	0.191494
9.303350	0.1	0.192155
9.305017	0.1	0.194362
9.306683	0.1	0.197133
9.308350	0.1	0.198972
9.310017	0.1	0.198949
9.311683	0.1	0.197627
9.313350	0.1	0.196481
9.315017	0.1	0.196546
9.316683	0.1	0.198088
9.318350	0.1	0.200728
9.320017	0.1	0.203615
9.321683	0.1	0.205780
9.323350	0.1	0.206577
9.325017	0.1	0.205738
9.326683	0.1	0.203480
9.328350	0.1	0.200686
9.330017	0.1	0.198786
9.331683	0.1	0.198968
9.333350	0.1	0.201361
9.335017	0.1	0.204956
9.336683	0.1	0.208402
9.338350	0.1	0.210665
9.340017	0.1	0.211536
9.341683	0.1	0.211769
9.343350	0.1	0.212253
9.345017	0.1	0.213212
9.346683	0.1	0.214316
9.348350	0.1	0.215238
9.350017	0.1	0.215787
9.351683	0.1	0.215881
9.353350	0.1	0.215648
9.355017	0.1	0.215340
9.356683	0.1	0.215159
9.358350	0.1	0.215140
9.360017	0.1	0.215145
9.361683	0.1	0.215038
9.363350	0.1	0.214707
9.365017	0.1	0.213753
9.366683	0.1	0.211573
9.368350	0.1	0.208383
9.370017	0.1	0.205548
9.371683	0.1	0.204486
9.373350	0.1	0.205468
9.375017	0.1	0.207648
9.376683	0.1	0.210088
9.378350	0.1	0.212477
9.380017	0.1	0.214912
9.381683	0.1	0.217501
9.383350	0.1	0.220099
9.385017	0.1	0.222558
9.386683	0.1	0.225152
9.388350	0.1	0.228230
9.390017	0.1	0.231401
9.391683	0.1	0.233627
9.393350	0.1	0.234256
9.395017	0.1	0.233636
9.396683	0.1	0.232719
9.398350	0.1	0.232295
9.400017	0.1	0.232714
9.401683	0.1	0.233711
9.403350	0.1	0.234549
9.405017	0.1	0.234791
9.406683	0.1	0.234628
9.408350	0.1	0.234446
9.410017	0.1	0.234586
9.411683	0.1	0.235070
9.413350	0.1	0.235313
9.415017	0.1	0.234488
9.416683	0.1	0.232337
9.418350	0.1	0.229632
9.420017	0.1	0.227694
9.421683	0.1	0.227196
9.423350	0.1	0.227978
9.425017	0.1	0.229804
9.426683	0.1	0.232318
9.428350	0.1	0.234665
9.430017	0.1	0.236044
9.431683	0.1	0.236165
9.433350	0.1	0.234912
9.435017	0.1	0.232533
9.436683	0.1	0.230097
9.438350	0.1	0.228765
9.440017	0.1	0.228919
9.441683	0.1	0.230339
9.443350	0.1	0.232253
9.445017	0.1	0.233431
9.446683	0.1	0.233026
9.448350	0.1	0.231224
9.450017	0.1	0.228686
9.451683	0.1	0.225888
9.453350	0.1	0.223401
9.455017	0.1	0.221864
9.456683	0.1	0.221380
9.458350	0.1	0.221753
9.460017	0.1	0.222987
9.461683	0.1	0.224891
9.463350	0.1	0.226898
9.465017	0.1	0.228393
9.466683	0.1	0.228765
9.468350	0.1	0.227746
9.470017	0.1	0.226120
9.471683	0.1	0.225231
9.473350	0.1	0.225636
9.475017	0.1	0.226842
9.476683	0.1	0.227895
9.478350	0.1	0.227988
9.480017	0.1	0.226982
9.481683	0.1	0.225333
9.483350	0.1	0.223643
9.485017	0.1	0.222637
9.486683	0.1	0.222637
9.488350	0.1	0.222865
9.490017	0.1	0.222609
9.491683	0.1	0.222488
9.493350	0.1	0.223238
9.495017	0.1	0.224574
9.496683	0.1	0.225762
9.498350	0.1	0.226102
9.500017	0.1	0.225049
9.501683	0.1	0.222460
9.503350	0.1	0.218661
9.505017	0.1	0.214106
9.506683	0.1	0.209347
9.508350	0.1	0.205385
9.510017	0.1	0.203541
9.511683	0.1	0.204709
9.513350	0.1	0.208532
9.515017	0.1	0.213431
9.516683	0.1	0.217585
9.518350	0.1	0.219932
9.520017	0.1	0.220430
9.521683	0.1	0.219555
9.523350	0.1	0.217701
9.525017	0.1	0.215238
9.526683	0.1	0.212840
9.528350	0.1	0.211257
9.530017	0.1	0.210851
9.531683	0.1	0.211466
9.533350	0.1	0.212458
9.535017	0.1	0.213054
9.536683	0.1	0.212668
9.538350	0.1	0.211089
9.540017	0.1	0.208993
9.541683	0.1	0.207680
9.543350	0.1	0.207722
9.545017	0.1	0.208700
9.546683	0.1	0.210325
9.548350	0.1	0.212565
9.550017	0.1	0.214758
9.551683	0.1	0.215666
9.553350	0.1	0.214614
9.555017	0.1	0.212234
9.556683	0.1	0.209888
9.558350	0.1	0.208663
9.560017	0.1	0.208928
9.561683	0.1	0.210567
9.563350	0.1	0.213287
9.565017	0.1	0.216505
9.566683	0.1	0.219368
9.568350	0.1	0.221245
9.570017	0.1	0.221902
9.571683	0.1	0.221259
9.573350	0.1	0.219489
9.575017	0.1	0.217124
9.576683	0.1	0.214614
9.578350	0.1	0.212183
9.580017	0.1	0.210339
9.581683	0.1	0.209981
9.583350	0.1	0.211890
9.585017	0.1	0.215922
9.586683	0.1	0.220803
9.588350	0.1	0.224980
9.590017	0.1	0.227545
9.591683	0.1	0.228304
9.593350	0.1	0.227541
9.595017	0.1	0.225874
9.596683	0.1	0.223718
9.598350	0.1	0.221087
9.600017	0.1	0.218200
9.601683	0.1	0.215732
9.603350	0.1	0.214297
9.605017	0.1	0.213925
9.606683	0.1	0.214172
9.608350	0.1	0.214763
9.610017	0.1	0.215597
9.611683	0.1	0.216365
9.613350	0.1	0.216840
9.615017	0.1	0.217138
9.616683	0.1	0.217725
9.618350	0.1	0.219205
9.620017	0.1	0.221920
9.621683	0.1	0.225515
9.623350	0.1	0.228970
9.625017	0.1	0.231299
9.626683	0.1	0.232141
9.628350	0.1	0.231941
9.630017	0.1	0.231694
9.631683	0.1	0.232337
9.633350	0.1	0.234153
9.635017	0.1	0.236495
9.636683	0.1	0.238018
9.638350	0.1	0.237972
9.640017	0.1	0.237045
9.641683	0.1	0.236123
9.643350	0.1	0.235140
9.645017	0.1	0.233813
9.646683	0.1	0.232551
9.648350	0.1	0.232155
9.650017	0.1	0.232910
9.651683	0.1	0.234284
9.653350	0.1	0.235597
9.655017	0.1	0.236672
9.656683	0.1	0.237795
9.658350	0.1	0.239210
9.660017	0.1	0.240728
9.661683	0.1	0.241771
9.663350	0.1	0.242074
9.665017	0.1	0.242009
9.666683	0.1	0.242055
9.668350	0.1	0.242125
9.670017	0.1	0.241473
9.671683	0.1	0.239504
9.673350	0.1	0.236719
9.675017	0.1	0.234083
9.676683	0.1	0.232225
9.678350	0.1	0.231653
9.680017	0.1	0.232798
9.681683	0.1	0.235583
9.683350	0.1	0.239066
9.685017	0.1	0.241697
9.686683	0.1	0.242284
9.688350	0.1	0.240980
9.690017	0.1	0.238949
9.691683	0.1	0.237171
9.693350	0.1	0.236016
9.695017	0.1	0.235462
9.696683	0.1	0.234884
9.698350	0.1	0.233166
9.700017	0.1	0.229743
9.701683	0.1	0.225236
9.703350	0.1	0.220998
9.705017	0.1	0.218241
9.706683	0.1	0.217422
9.708350	0.1	0.218092
9.710017	0.1	0.219448
9.711683	0.1	0.220854
9.713350	0.1	0.221892
9.715017	0.1	0.222400
9.716683	0.1	0.222567
9.718350	0.1	0.222414
9.720017	0.1	0.221534
9.721683	0.1	0.219895
9.723350	0.1	0.218130
9.725017	0.1	0.217045
9.726683	0.1	0.217203
9.728350	0.1	0.218488
9.730017	0.1	0.219941
9.731683	0.1	0.220416
9.733350	0.1	0.219457
9.735017	0.1	0.217520
9.736683	0.1	0.215527
9.738350	0.1	0.214204
9.740017	0.1	0.213790
9.741683	0.1	0.214567
9.743350	0.1	0.217240
9.745017	0.1	0.221948
9.746683	0.1	0.227336
9.748350	0.1	0.231280
9.750017	0.1	0.232286
9.751683	0.1	0.230093
9.753350	0.1	0.225664
9.755017	0.1	0.220826
9.756683	0.1	0.217156
9.758350	0.1	0.215289
9.760017	0.1	0.215499
9.761683	0.1	0.217762
9.763350	0.1	0.221184
9.765017	0.1	0.224356
9.766683	0.1	0.226144
9.768350	0.1	0.226167
9.770017	0.1	0.224756
9.771683	0.1	0.222442
9.773350	0.1	0.219704
9.775017	0.1	0.216938
9.776683	0.1	0.214283
9.778350	0.1	0.211825
9.780017	0.1	0.209971
9.781683	0.1	0.209389
9.783350	0.1	0.210390
9.785017	0.1	0.212095
9.786683	0.1	0.212747
9.788350	0.1	0.211508
9.790017	0.1	0.209264
9.791683	0.1	0.207368
9.793350	0.1	0.206558
9.795017	0.1	0.207131
9.796683	0.1	0.209003
9.798350	0.1	0.211443
9.800017	0.1	0.213450
9.801683	0.1	0.214595
9.803350	0.1	0.215145
9.805017	0.1	0.215592
9.806683	0.1	0.216211
9.808350	0.1	0.217096
9.810017	0.1	0.218269
9.811683	0.1	0.219294
9.813350	0.1	0.219126
9.815017	0.1	0.217259
9.816683	0.1	0.214623
9.818350	0.1	0.212821
9.820017	0.1	0.212872
9.821683	0.1	0.214740
9.823350	0.1	0.217455
9.825017	0.1	0.219615
9.826683	0.1	0.220165
9.828350	0.1	0.219392
9.830017	0.1	0.218987
9.831683	0.1	0.220346
9.833350	0.1	0.223145
9.835017	0.1	0.226377
9.836683	0.1	0.229869
9.838350	0.1	0.233552
9.840017	0.1	0.236398
9.841683	0.1	0.237455
9.843350	0.1	0.236970
9.845017	0.1	0.235573
9.846683	0.1	0.233361
9.848350	0.1	0.230391
9.850017	0.1	0.227359
9.851683	0.1	0.225487
9.853350	0.1	0.225743
9.855017	0.1	0.227862
9.856683	0.1	0.230507
9.858350	0.1	0.232384
9.860017	0.1	0.232831
9.861683	0.1	0.231666
9.863350	0.1	0.229226
9.865017	0.1	0.226516
9.866683	0.1	0.224840
9.868350	0.1	0.225022
9.870017	0.1	0.226991
9.871683	0.1	0.230107
9.873350	0.1	0.233832
9.875017	0.1	0.237781
9.876683	0.1	0.241408
9.878350	0.1	0.243955
9.880017	0.1	0.245040
9.881683	0.1	0.245208
9.883350	0.1	0.245459
9.885017	0.1	0.246172
9.886683	0.1	0.247043
9.888350	0.1	0.248062
9.890017	0.1	0.249711
9.891683	0.1	0.252053
9.893350	0.1	0.254153
9.895017	0.1	0.254507
9.896683	0.1	0.251965
9.898350	0.1	0.247057
9.900017	0.1	0.242414
9.901683	0.1	0.240942
9.903350	0.1	0.243322
9.905017	0.1	0.247778
9.906683	0.1	0.251783
9.908350	0.1	0.253720
9.910017	0.1	0.253641
9.911683	0.1	0.252579
9.913350	0.1	0.251108
9.915017	0.1	0.249045
9.916683	0.1	0.246372
9.918350	0.1	0.243778
9.920017	0.1	0.242367
9.921683	0.1	0.242963
9.923350	0.1	0.245394
9.925017	0.1	0.248542
9.926683	0.1	0.251285
9.928350	0.1	0.253106
9.930017	0.1	0.254074
9.931683	0.1	0.254652
9.933350	0.1	0.255425
9.935017	0.1	0.256682
9.936683	0.1	0.257958
9.938350	0.1	0.258000
9.940017	0.1	0.255653
9.941683	0.1	0.250940
9.943350	0.1	0.245310
9.945017	0.1	0.240761
9.946683	0.1	0.238749
9.948350	0.1	0.239578
9.950017	0.1	0.242633
9.951683	0.1	0.247117
9.953350	0.1	0.252156
9.955017	0.1	0.256416
9.956683	0.1	0.258423
9.958350	0.1	0.257716
9.960017	0.1	0.255201
9.961683	0.1	0.252011
9.963350	0.1	0.248696
9.965017	0.1	0.245599
9.966683	0.1	0.243364
9.968350	0.1	0.242665
9.970017	0.1	0.243499
9.971683	0.1	0.244901
9.973350	0.1	0.245995
9.975017	0.1	0.246791
9.976683	0.1	0.247317
9.978350	0.1	0.247010
9.980017	0.1	0.245390
9.981683	0.1	0.242624
9.983350	0.1	0.239653
9.985017	0.1	0.237632
9.986683	0.1	0.236812
9.988350	0.1	0.236719
9.990017	0.1	0.237161
9.991683	0.1	0.237874
9.993350	0.1	0.237748
9.995017	0.1	0.235634
9.996683	0.1	0.231834
9.998350	0.1	0.228183
10.000017	0.1	0.226391
10.001683	0.1	0.226782
10.003350	0.1	0.228742
10.005017	0.1	0.231573
10.006683	0.1	0.234544
10.008350	0.1	0.237022
10.010017	0.1	0.238707
10.011683	0.1	0.239261
10.013350	0.1	0.238116
10.015017	0.1	0.235429
10.016683	0.1	0.232519
10.018350	0.1	0.230903
10.020017	0.1	0.231108
10.021683	0.1	0.232491
10.023350	0.1	0.234125
10.025017	0.1	0.235406
10.026683	0.1	0.236160
10.028350	0.1	0.236435
10.030017	0.1	0.235965
10.031683	0.1	0.234405
10.033350	0.1	0.232025
10.035017	0.1	0.229483
10.036683	0.1	0.227331
10.038350	0.1	0.225711
10.040017	0.1	0.224267
10.041683	0.1	0.222768
10.043350	0.1	0.221790
10.045017	0.1	0.222186
10.046683	0.1	0.224356
10.048350	0.1	0.228197
10.050017	0.1	0.233054
10.051683	0.1	0.237431
10.053350	0.1	0.239694
10.055017	0.1	0.239518
10.056683	0.1	0.237683
10.058350	0.1	0.235052
10.060017	0.1	0.232486
10.061683	0.1	0.230446
10.063350	0.1	0.228705
10.065017	0.1	0.227094
10.066683	0.1	0.225562
10.068350	0.1	0.223690
10.070017	0.1	0.221352
10.071683	0.1	0.219513
10.073350	0.1	0.219573
10.075017	0.1	0.222041
10.076683	0.1	0.226102
10.078350	0.1	0.230460
10.080017	0.1	0.234582
10.081683	0.1	0.238824
10.083350	0.1	0.243206
10.085017	0.1	0.246651
10.086683	0.1	0.247885
10.088350	0.1	0.246712
10.090017	0.1	0.244090
10.091683	0.1	0.241692
10.093350	0.1	0.241180
10.095017	0.1	0.242898
10.096683	0.1	0.245324
10.098350	0.1	0.246395
10.100017	0.1	0.245492
10.101683	0.1	0.243788
10.103350	0.1	0.242838
10.105017	0.1	0.243187
10.106683	0.1	0.244356
10.108350	0.1	0.245525
10.110017	0.1	0.246232
10.111683	0.1	0.246554
10.113350	0.1	0.246586
10.115017	0.1	0.246353
10.116683	0.1	0.246395
10.118350	0.1	0.247471
10.120017	0.1	0.249534
10.121683	0.1	0.251462
10.123350	0.1	0.252137
10.125017	0.1	0.251466
10.126683	0.1	0.250055
10.128350	0.1	0.248151
10.130017	0.1	0.245650
10.131683	0.1	0.243215
10.133350	0.1	0.242307
10.135017	0.1	0.243704
10.136683	0.1	0.246838
10.138350	0.1	0.250591
10.140017	0.1	0.254088
10.141683	0.1	0.256761
10.143350	0.1	0.258237
10.145017	0.1	0.258479
10.146683	0.1	0.257958
10.148350	0.1	0.257366
10.150017	0.1	0.257287
10.151683	0.1	0.258065
10.153350	0.1	0.259485
10.155017	0.1	0.260607
10.156683	0.1	0.260687
10.158350	0.1	0.259927
10.160017	0.1	0.259085
10.161683	0.1	0.258740
10.163350	0.1	0.258922
10.165017	0.1	0.259164
10.166683	0.1	0.258838
10.168350	0.1	0.257343
10.170017	0.1	0.254610
10.171683	0.1	0.251825
10.173350	0.1	0.250824
10.175017	0.1	0.252356
10.176683	0.1	0.255452
10.178350	0.1	0.258470
10.180017	0.1	0.260351
10.181683	0.1	0.260882
10.183350	0.1	0.260174
10.185017	0.1	0.258237
10.186683	0.1	0.255243
10.188350	0.1	0.252179
10.190017	0.1	0.250628
10.191683	0.1	0.251490
10.193350	0.1	0.254377
10.195017	0.1	0.258121
10.196683	0.1	0.261287
10.198350	0.1	0.262563
10.200017	0.1	0.261185
10.201683	0.1	0.257329
10.203350	0.1	0.252044
10.205017	0.1	0.246987
10.206683	0.1	0.243559
10.208350	0.1	0.241916
10.210017	0.1	0.241408
10.211683	0.1	0.241604
10.213350	0.1	0.242335
10.215017	0.1	0.243206
10.216683	0.1	0.243601
10.218350	0.1	0.243271
10.220017	0.1	0.242451
10.221683	0.1	0.241427
10.223350	0.1	0.240682
10.225017	0.1	0.240919
10.226683	0.1	0.242321
10.228350	0.1	0.244374
10.230017	0.1	0.246391
10.231683	0.1	0.247792
10.233350	0.1	0.248253
10.235017	0.1	0.247764
10.236683	0.1	0.246633
10.238350	0.1	0.245264
10.240017	0.1	0.244044
10.241683	0.1	0.243308
10.243350	0.1	0.243033
10.245017	0.1	0.242745
10.246683	0.1	0.241916
10.248350	0.1	0.240407
10.250017	0.1	0.238442
10.251683	0.1	0.236090
10.253350	0.1	0.233036
10.255017	0.1	0.229343
10.256683	0.1	0.226134
10.258350	0.1	0.225063
10.260017	0.1	0.227029
10.261683	0.1	0.231257
10.263350	0.1	0.235578
10.265017	0.1	0.238102
10.266683	0.1	0.238749
10.268350	0.1	0.238866
10.270017	0.1	0.239466
10.271683	0.1	0.240300
10.273350	0.1	0.240779
10.275017	0.1	0.240980
10.276683	0.1	0.241268
10.278350	0.1	0.241827
10.280017	0.1	0.242870
10.281683	0.1	0.244370
10.283350	0.1	0.245459
10.285017	0.1	0.244780
10.286683	0.1	0.241622
10.288350	0.1	0.236644
10.290017	0.1	0.231718
10.291683	0.1	0.228868
10.293350	0.1	0.228933
10.295017	0.1	0.231275
10.296683	0.1	0.234423
10.298350	0.1	0.236779
10.300017	0.1	0.237278
10.301683	0.1	0.235732
10.303350	0.1	0.232868
10.305017	0.1	0.230055
10.306683	0.1	0.228323
10.308350	0.1	0.227694
10.310017	0.1	0.227718
10.311683	0.1	0.228225
10.313350	0.1	0.229143
10.315017	0.1	0.230470
10.316683	0.1	0.232831
10.318350	0.1	0.236719
10.320017	0.1	0.241343
10.321683	0.1	0.244924
10.323350	0.1	0.245846
10.325017	0.1	0.243713
10.326683	0.1	0.239699
10.328350	0.1	0.235499
10.330017	0.1	0.232351
10.331683	0.1	0.230824
10.333350	0.1	0.230838
10.335017	0.1	0.231778
10.336683	0.1	0.232612
10.338350	0.1	0.232635
10.340017	0.1	0.232323
10.341683	0.1	0.232910
10.343350	0.1	0.235005
10.345017	0.1	0.237920
10.346683	0.1	0.240342
10.348350	0.1	0.241399
10.350017	0.1	0.241078
10.351683	0.1	0.240016
10.353350	0.1	0.239071
10.355017	0.1	0.238866
10.356683	0.1	0.239555
10.358350	0.1	0.240928
10.360017	0.1	0.242335
10.361683	0.1	0.242926
10.363350	0.1	0.242596
10.365017	0.1	0.242307
10.366683	0.1	0.243168
10.368350	0.1	0.245450
10.370017	0.1	0.248388
10.371683	0.1	0.250856
10.373350	0.1	0.252463
10.375017	0.1	0.253934
10.376683	0.1	0.256207
10.378350	0.1	0.259196
10.380017	0.1	0.261716
10.381683	0.1	0.262698
10.383350	0.1	0.262093
10.385017	0.1	0.260449
10.386683	0.1	0.258270
10.388350	0.1	0.256090
10.390017	0.1	0.254437
10.391683	0.1	0.253539
10.393350	0.1	0.253483
10.395017	0.1	0.254191
10.396683	0.1	0.255173
10.398350	0.1	0.255890
10.400017	0.1	0.256514
10.401683	0.1	0.257883
10.403350	0.1	0.260486
10.405017	0.1	0.263834
10.406683	0.1	0.267136
10.408350	0.1	0.269837
10.410017	0.1	0.271220
10.411683	0.1	0.270591
10.413350	0.1	0.268267
10.415017	0.1	0.265474
10.416683	0.1	0.263462
10.418350	0.1	0.263108
10.420017	0.1	0.264649
10.421683	0.1	0.267546
10.423350	0.1	0.271010
10.425017	0.1	0.274074
10.426683	0.1	0.275425
10.428350	0.1	0.274419
10.430017	0.1	0.272091
10.431683	0.1	0.270223
10.433350	0.1	0.269902
10.435017	0.1	0.271047
10.436683	0.1	0.272654
10.438350	0.1	0.273664
10.440017	0.1	0.273949
10.441683	0.1	0.273958
10.443350	0.1	0.273972
10.445017	0.1	0.274191
10.446683	0.1	0.274698
10.448350	0.1	0.275155
10.450017	0.1	0.275332
10.451683	0.1	0.275541
10.453350	0.1	0.275965
10.455017	0.1	0.276039
10.456683	0.1	0.274908
10.458350	0.1	0.272342
10.460017	0.1	0.269008
10.461683	0.1	0.265925
10.463350	0.1	0.263937
10.465017	0.1	0.263532
10.466683	0.1	0.264547
10.468350	0.1	0.266298
10.470017	0.1	0.267825
10.471683	0.1	0.268244
10.473350	0.1	0.267508
10.475017	0.1	0.266498
10.476683	0.1	0.265930
10.478350	0.1	0.265855
10.480017	0.1	0.265935
10.481683	0.1	0.265567
10.483350	0.1	0.264207
10.485017	0.1	0.261962
10.486683	0.1	0.259937
10.488350	0.1	0.259513
10.490017	0.1	0.260868
10.491683	0.1	0.262433
10.493350	0.1	0.262372
10.495017	0.1	0.260491
10.496683	0.1	0.258056
10.498350	0.1	0.256370
10.500017	0.1	0.256104
10.501683	0.1	0.257143
10.503350	0.1	0.258819
10.505017	0.1	0.260249
10.506683	0.1	0.260635
10.508350	0.1	0.259560
10.510017	0.1	0.257306
10.511683	0.1	0.254577
10.513350	0.1	0.251760
10.515017	0.1	0.248901
10.516683	0.1	0.246069
10.518350	0.1	0.243583
10.520017	0.1	0.242041
10.521683	0.1	0.241888
10.523350	0.1	0.242852
10.525017	0.1	0.244095
10.526683	0.1	0.244747
10.528350	0.1	0.244454
10.530017	0.1	0.243839
10.531683	0.1	0.244263
10.533350	0.1	0.246572
10.535017	0.1	0.250032
10.536683	0.1	0.252821
10.538350	0.1	0.253608
10.540017	0.1	0.252579
10.541683	0.1	0.250917
10.543350	0.1	0.249608
10.545017	0.1	0.248947
10.546683	0.1	0.248714
10.548350	0.1	0.248528
10.550017	0.1	0.248211
10.551683	0.1	0.248062
10.553350	0.1	0.248812
10.555017	0.1	0.250940
10.556683	0.1	0.253990
10.558350	0.1	0.257012
10.560017	0.1	0.259457
10.561683	0.1	0.261017
10.563350	0.1	0.261241
10.565017	0.1	0.260049
10.566683	0.1	0.258083
10.568350	0.1	0.256211
10.570017	0.1	0.254847
10.571683	0.1	0.253944
10.573350	0.1	0.253324
10.575017	0.1	0.252924
10.576683	0.1	0.252989
10.578350	0.1	0.253716
10.580017	0.1	0.254759
10.581683	0.1	0.255560
10.583350	0.1	0.255965
10.585017	0.1	0.256239
10.586683	0.1	0.256528
10.588350	0.1	0.256551
10.590017	0.1	0.256081
10.591683	0.1	0.255504
10.593350	0.1	0.255504
10.595017	0.1	0.256151
10.596683	0.1	0.257003
10.598350	0.1	0.257827
10.600017	0.1	0.258652
10.601683	0.1	0.259420
10.603350	0.1	0.259983
10.605017	0.1	0.260486
10.606683	0.1	0.261613
10.608350	0.1	0.263932
10.610017	0.1	0.267341
10.611683	0.1	0.271192
10.613350	0.1	0.274535
10.615017	0.1	0.276440
10.616683	0.1	0.276491
10.618350	0.1	0.274950
10.620017	0.1	0.272463
10.621683	0.1	0.269678
10.623350	0.1	0.267271
10.625017	0.1	0.266340
10.626683	0.1	0.267699
10.628350	0.1	0.271057
10.630017	0.1	0.275769
10.631683	0.1	0.281436
10.633350	0.1	0.287248
10.635017	0.1	0.291681
10.636683	0.1	0.293315
10.638350	0.1	0.291853
10.640017	0.1	0.288291
10.641683	0.1	0.284165
10.643350	0.1	0.281050
10.645017	0.1	0.280300
10.646683	0.1	0.282093
10.648350	0.1	0.284952
10.650017	0.1	0.287108
10.651683	0.1	0.288114
10.653350	0.1	0.288733
10.655017	0.1	0.289590
10.656683	0.1	0.290335
10.658350	0.1	0.290195
10.660017	0.1	0.288701
10.661683	0.1	0.285669
10.663350	0.1	0.281283
10.665017	0.1	0.276500
10.666683	0.1	0.272924
10.668350	0.1	0.271825
10.670017	0.1	0.273385
10.671683	0.1	0.276752
10.673350	0.1	0.280850
10.675017	0.1	0.284906
10.676683	0.1	0.288123
10.678350	0.1	0.289674
10.680017	0.1	0.289106
10.681683	0.1	0.286833
10.683350	0.1	0.284198
10.685017	0.1	0.282750
10.686683	0.1	0.283094
10.688350	0.1	0.284459
10.690017	0.1	0.285706
10.691683	0.1	0.286489
10.693350	0.1	0.287085
10.695017	0.1	0.287574
10.696683	0.1	0.287713
10.698350	0.1	0.287457
10.700017	0.1	0.287099
10.701683	0.1	0.287001
10.703350	0.1	0.287439
10.705017	0.1	0.288268
10.706683	0.1	0.288482
10.708350	0.1	0.286950
10.710017	0.1	0.283746
10.711683	0.1	0.280063
10.713350	0.1	0.276989
10.715017	0.1	0.274922
10.716683	0.1	0.273832
10.718350	0.1	0.273520
10.720017	0.1	0.273827
10.721683	0.1	0.274950
10.723350	0.1	0.277115
10.725017	0.1	0.279713
10.726683	0.1	0.281427
10.728350	0.1	0.281599
10.730017	0.1	0.280491
10.731683	0.1	0.278479
10.733350	0.1	0.275732
10.735017	0.1	0.272254
10.736683	0.1	0.268142
10.738350	0.1	0.264002
10.740017	0.1	0.260673
10.741683	0.1	0.258600
10.743350	0.1	0.257767
10.745017	0.1	0.257632
10.746683	0.1	0.257613
10.748350	0.1	0.257804
10.750017	0.1	0.258530
10.751683	0.1	0.259578
10.753350	0.1	0.260654
10.755017	0.1	0.261823
10.756683	0.1	0.262982
10.758350	0.1	0.263690
10.760017	0.1	0.263993
10.761683	0.1	0.264654
10.763350	0.1	0.266130
10.765017	0.1	0.268077
10.766683	0.1	0.270060
10.768350	0.1	0.271914
10.770017	0.1	0.273087
10.771683	0.1	0.272724
10.773350	0.1	0.270968
10.775017	0.1	0.268980
10.776683	0.1	0.267467
10.778350	0.1	0.266377
10.780017	0.1	0.265585
10.781683	0.1	0.265003
10.783350	0.1	0.264472
10.785017	0.1	0.263983
10.786683	0.1	0.263727
10.788350	0.1	0.263597
10.790017	0.1	0.262852
10.791683	0.1	0.260687
10.793350	0.1	0.257278
10.795017	0.1	0.253897
10.796683	0.1	0.252253
10.798350	0.1	0.253771
10.800017	0.1	0.258470
10.801683	0.1	0.264570
10.803350	0.1	0.269730
10.805017	0.1	0.272235
10.806683	0.1	0.271532
10.808350	0.1	0.268659
10.810017	0.1	0.265571
10.811683	0.1	0.263439
10.813350	0.1	0.262177
10.815017	0.1	0.261511
10.816683	0.1	0.261534
10.818350	0.1	0.262354
10.820017	0.1	0.263853
10.821683	0.1	0.265553
10.823350	0.1	0.266815
10.825017	0.1	0.267113
10.826683	0.1	0.266121
10.828350	0.1	0.263778
10.830017	0.1	0.260333
10.831683	0.1	0.256808
10.833350	0.1	0.255196
10.835017	0.1	0.256654
10.836683	0.1	0.260081
10.838350	0.1	0.263434
10.840017	0.1	0.265613
10.841683	0.1	0.266735
10.843350	0.1	0.267648
10.845017	0.1	0.269026
10.846683	0.1	0.270517
10.848350	0.1	0.271117
10.850017	0.1	0.270493
10.851683	0.1	0.269404
10.853350	0.1	0.269134
10.855017	0.1	0.270456
10.856683	0.1	0.273022
10.858350	0.1	0.275853
10.860017	0.1	0.278042
10.861683	0.1	0.278899
10.863350	0.1	0.278051
10.865017	0.1	0.275737
10.866683	0.1	0.272850
10.868350	0.1	0.270526
10.870017	0.1	0.269576
10.871683	0.1	0.269962
10.873350	0.1	0.270689
10.875017	0.1	0.270833
10.876683	0.1	0.270526
10.878350	0.1	0.270279
10.880017	0.1	0.270186
10.881683	0.1	0.270419
10.883350	0.1	0.271485
10.885017	0.1	0.273609
10.886683	0.1	0.276277
10.888350	0.1	0.278638
10.890017	0.1	0.280160
10.891683	0.1	0.280542
10.893350	0.1	0.279672
10.895017	0.1	0.278209
10.896683	0.1	0.277599
10.898350	0.1	0.278666
10.900017	0.1	0.280933
10.901683	0.1	0.283606
10.903350	0.1	0.286247
10.905017	0.1	0.288389
10.906683	0.1	0.289464
10.908350	0.1	0.289343
10.910017	0.1	0.288291
10.911683	0.1	0.286833
10.913350	0.1	0.285818
10.915017	0.1	0.285921
10.916683	0.1	0.287136
10.918350	0.1	0.289110
10.920017	0.1	0.291653
10.921683	0.1	0.294643
10.923350	0.1	0.297716
10.925017	0.1	0.300147
10.926683	0.1	0.300868
10.928350	0.1	0.298889
10.930017	0.1	0.294293
10.931683	0.1	0.288957
10.933350	0.1	0.285795
10.935017	0.1	0.286303
10.936683	0.1	0.289329
10.938350	0.1	0.292705
10.940017	0.1	0.295066
10.941683	0.1	0.295723
10.943350	0.1	0.294158
10.945017	0.1	0.290754
10.946683	0.1	0.287038
10.948350	0.1	0.284472
10.950017	0.1	0.283527
10.951683	0.1	0.283895
10.953350	0.1	0.284906
10.955017	0.1	0.285646
10.956683	0.1	0.285343
10.958350	0.1	0.283807
10.960017	0.1	0.281488
10.961683	0.1	0.279094
10.963350	0.1	0.277366
10.965017	0.1	0.276817
10.966683	0.1	0.277176
10.968350	0.1	0.277427
10.970017	0.1	0.276929
10.971683	0.1	0.276258
10.973350	0.1	0.276370
10.975017	0.1	0.277725
10.976683	0.1	0.280230
10.978350	0.1	0.283159
10.980017	0.1	0.285208
10.981683	0.1	0.285278
10.983350	0.1	0.283141
10.985017	0.1	0.279392
10.986683	0.1	0.275178
10.988350	0.1	0.271625
10.990017	0.1	0.269022
10.991683	0.1	0.266917
10.993350	0.1	0.264896
10.995017	0.1	0.263131
10.996683	0.1	0.262433
10.998350	0.1	0.263657
11.000017	0.1	0.266549
11.001683	0.1	0.269581
11.003350	0.1	0.271248
11.005017	0.1	0.271113
11.006683	0.1	0.269581
11.008350	0.1	0.267499
11.010017	0.1	0.266042
11.011683	0.1	0.266149
11.013350	0.1	0.267760
11.015017	0.1	0.270046
11.016683	0.1	0.272025
11.018350	0.1	0.272919
11.020017	0.1	0.272500
11.021683	0.1	0.271127
11.023350	0.1	0.269348
11.025017	0.1	0.267513
11.026683	0.1	0.265450
11.028350	0.1	0.262568
11.030017	0.1	0.258586
11.031683	0.1	0.254149
11.033350	0.1	0.250679
11.035017	0.1	0.249571
11.036683	0.1	0.251103
11.038350	0.1	0.254163
11.040017	0.1	0.257185
11.041683	0.1	0.259220
11.043350	0.1	0.259960
11.045017	0.1	0.259252
11.046683	0.1	0.257390
11.048350	0.1	0.255303
11.050017	0.1	0.254037
11.051683	0.1	0.254125
11.053350	0.1	0.255639
11.055017	0.1	0.258158
11.056683	0.1	0.260510
11.058350	0.1	0.261436
11.060017	0.1	0.260705
11.061683	0.1	0.259331
11.063350	0.1	0.258847
11.065017	0.1	0.259955
11.066683	0.1	0.262060
11.068350	0.1	0.264095
11.070017	0.1	0.265455
11.071683	0.1	0.266070
11.073350	0.1	0.266107
11.075017	0.1	0.266233
11.076683	0.1	0.267406
11.078350	0.1	0.269799
11.080017	0.1	0.272524
11.081683	0.1	0.274363
11.083350	0.1	0.274330
11.085017	0.1	0.272254
11.086683	0.1	0.269101
11.088350	0.1	0.266442
11.090017	0.1	0.265418
11.091683	0.1	0.266167
11.093350	0.1	0.267997
11.095017	0.1	0.270093
11.096683	0.1	0.272123
11.098350	0.1	0.273976
11.100017	0.1	0.275201
11.101683	0.1	0.275276
11.103350	0.1	0.274614
11.105017	0.1	0.274358
11.106683	0.1	0.274805
11.108350	0.1	0.275052
11.110017	0.1	0.274652
11.111683	0.1	0.274279
11.113350	0.1	0.274605
11.115017	0.1	0.275411
11.116683	0.1	0.275876
11.118350	0.1	0.275490
11.120017	0.1	0.274442
11.121683	0.1	0.273190
11.123350	0.1	0.272039
11.125017	0.1	0.271373
11.126683	0.1	0.271825
11.128350	0.1	0.273706
11.130017	0.1	0.276454
11.131683	0.1	0.279141
11.133350	0.1	0.281283
11.135017	0.1	0.282903
11.136683	0.1	0.284272
11.138350	0.1	0.285809
11.140017	0.1	0.288058
11.141683	0.1	0.291378
11.143350	0.1	0.295271
11.145017	0.1	0.298289
11.146683	0.1	0.299173
11.148350	0.1	0.298177
11.150017	0.1	0.296817
11.151683	0.1	0.296379
11.153350	0.1	0.297115
11.155017	0.1	0.298410
11.156683	0.1	0.299267
11.158350	0.1	0.298820
11.160017	0.1	0.296901
11.161683	0.1	0.294219
11.163350	0.1	0.291923
11.165017	0.1	0.290889
11.166683	0.1	0.291378
11.168350	0.1	0.293036
11.170017	0.1	0.295267
11.171683	0.1	0.297460
11.173350	0.1	0.298861
11.175017	0.1	0.298978
11.176683	0.1	0.298144
11.178350	0.1	0.297264
11.180017	0.1	0.297334
11.181683	0.1	0.298857
11.183350	0.1	0.301111
11.185017	0.1	0.302438
11.186683	0.1	0.301804
11.188350	0.1	0.299895
11.190017	0.1	0.298200
11.191683	0.1	0.297413
11.193350	0.1	0.297185
11.195017	0.1	0.296962
11.196683	0.1	0.296603
11.198350	0.1	0.296212
11.200017	0.1	0.295779
11.201683	0.1	0.295322
11.203350	0.1	0.294931
11.205017	0.1	0.294577
11.206683	0.1	0.293944
11.208350	0.1	0.292421
11.210017	0.1	0.289702
11.211683	0.1	0.286209
11.213350	0.1	0.282521
11.215017	0.1	0.279085
11.216683	0.1	0.276621
11.218350	0.1	0.275760
11.220017	0.1	0.276272
11.221683	0.1	0.277413
11.223350	0.1	0.279038
11.225017	0.1	0.281711
11.226683	0.1	0.285530
11.228350	0.1	0.289674
11.230017	0.1	0.293194
11.231683	0.1	0.295690
11.233350	0.1	0.297045
11.235017	0.1	0.297008
11.236683	0.1	0.295793
11.238350	0.1	0.294601
11.240017	0.1	0.294736
11.241683	0.1	0.296426
11.243350	0.1	0.298885
11.245017	0.1	0.301180
11.246683	0.1	0.302638
11.248350	0.1	0.302708
11.250017	0.1	0.301176
11.251683	0.1	0.298317
11.253350	0.1	0.294880
11.255017	0.1	0.291844
11.256683	0.1	0.289860
11.258350	0.1	0.289064
11.260017	0.1	0.288952
11.261683	0.1	0.288398
11.263350	0.1	0.286601
11.265017	0.1	0.284128
11.266683	0.1	0.282051
11.268350	0.1	0.280417
11.270017	0.1	0.278661
11.271683	0.1	0.276919
11.273350	0.1	0.275606
11.275017	0.1	0.274577
11.276683	0.1	0.273692
11.278350	0.1	0.273534
11.280017	0.1	0.274749
11.281683	0.1	0.276826
11.283350	0.1	0.278428
11.285017	0.1	0.278954
11.286683	0.1	0.278894
11.288350	0.1	0.278791
11.290017	0.1	0.278722
11.291683	0.1	0.278689
11.293350	0.1	0.278852
11.295017	0.1	0.279392
11.296683	0.1	0.280556
11.298350	0.1	0.282386
11.300017	0.1	0.284500
11.301683	0.1	0.286303
11.303350	0.1	0.287089
11.305017	0.1	0.286242
11.306683	0.1	0.284184
11.308350	0.1	0.282573
11.310017	0.1	0.282768
11.311683	0.1	0.284309
11.313350	0.1	0.285590
11.315017	0.1	0.285725
11.316683	0.1	0.285162
11.318350	0.1	0.284915
11.320017	0.1	0.285776
11.321683	0.1	0.287862
11.323350	0.1	0.290503
11.325017	0.1	0.292510
11.326683	0.1	0.293017
11.328350	0.1	0.291951
11.330017	0.1	0.289837
11.331683	0.1	0.287350
11.333350	0.1	0.284938
11.335017	0.1	0.282894
11.336683	0.1	0.281744
11.338350	0.1	0.282051
11.340017	0.1	0.283965
11.341683	0.1	0.287127
11.343350	0.1	0.290568
11.345017	0.1	0.293115
11.346683	0.1	0.294489
11.348350	0.1	0.295420
11.350017	0.1	0.296799
11.351683	0.1	0.298931
11.353350	0.1	0.301576
11.355017	0.1	0.304449
11.356683	0.1	0.307402
11.358350	0.1	0.310219
11.360017	0.1	0.312352
11.361683	0.1	0.312952
11.363350	0.1	0.311499
11.365017	0.1	0.308128
11.366683	0.1	0.303602
11.368350	0.1	0.299294
11.370017	0.1	0.296785
11.371683	0.1	0.297092
11.373350	0.1	0.300189
11.375017	0.1	0.304841
11.376683	0.1	0.308878
11.378350	0.1	0.310368
11.380017	0.1	0.309092
11.381683	0.1	0.306540
11.383350	0.1	0.304542
11.385017	0.1	0.304203
11.386683	0.1	0.305530
11.388350	0.1	0.307579
11.390017	0.1	0.309115
11.391683	0.1	0.309576
11.393350	0.1	0.309586
11.395017	0.1	0.310047
11.396683	0.1	0.310983
11.398350	0.1	0.311751
11.400017	0.1	0.312049
11.401683	0.1	0.312100
11.403350	0.1	0.312333
11.405017	0.1	0.312976
11.406683	0.1	0.313693
11.408350	0.1	0.314335
11.410017	0.1	0.315513
11.411683	0.1	0.317604
11.413350	0.1	0.320170
11.415017	0.1	0.322540
11.416683	0.1	0.324077
11.418350	0.1	0.324398
11.420017	0.1	0.323812
11.421683	0.1	0.323011
11.423350	0.1	0.322550
11.425017	0.1	0.322694
11.426683	0.1	0.323351
11.428350	0.1	0.324612
11.430017	0.1	0.326955
11.431683	0.1	0.330247
11.433350	0.1	0.333483
11.435017	0.1	0.335551
11.436683	0.1	0.335700
11.438350	0.1	0.333781
11.440017	0.1	0.330266
11.441683	0.1	0.325944
11.443350	0.1	0.321981
11.445017	0.1	0.319900
11.446683	0.1	0.320515
11.448350	0.1	0.322959
11.450017	0.1	0.325474
11.451683	0.1	0.327011
11.453350	0.1	0.327737
11.455017	0.1	0.328249
11.456683	0.1	0.328748
11.458350	0.1	0.329055
11.460017	0.1	0.329148
11.461683	0.1	0.329264
11.463350	0.1	0.329339
11.465017	0.1	0.328682
11.466683	0.1	0.326717
11.468350	0.1	0.323937
11.470017	0.1	0.321530
11.471683	0.1	0.320212
11.473350	0.1	0.319970
11.475017	0.1	0.320515
11.476683	0.1	0.321376
11.478350	0.1	0.321819
11.480017	0.1	0.320934
11.481683	0.1	0.318433
11.483350	0.1	0.315397
11.485017	0.1	0.313022
11.486683	0.1	0.311052
11.488350	0.1	0.308631
11.490017	0.1	0.306075
11.491683	0.1	0.304678
11.493350	0.1	0.305353
11.495017	0.1	0.308165
11.496683	0.1	0.312617
11.498350	0.1	0.317437
11.500017	0.1	0.320887
11.501683	0.1	0.321977
11.503350	0.1	0.320571
11.505017	0.1	0.316757
11.506683	0.1	0.311341
11.508350	0.1	0.306279
11.510017	0.1	0.303350
11.511683	0.1	0.302773
11.513350	0.1	0.303597
11.515017	0.1	0.304822
11.516683	0.1	0.305753
11.518350	0.1	0.305888
11.520017	0.1	0.304822
11.521683	0.1	0.302331
11.523350	0.1	0.298629
11.525017	0.1	0.294587
11.526683	0.1	0.291546
11.528350	0.1	0.290526
11.530017	0.1	0.291592
11.531683	0.1	0.294102
11.533350	0.1	0.297185
11.535017	0.1	0.299681
11.536683	0.1	0.300566
11.538350	0.1	0.299714
11.540017	0.1	0.297832
11.541683	0.1	0.295425
11.543350	0.1	0.292337
11.545017	0.1	0.288580
11.546683	0.1	0.285232
11.548350	0.1	0.284105
11.550017	0.1	0.286358
11.551683	0.1	0.291532
11.553350	0.1	0.297823
11.555017	0.1	0.303094
11.556683	0.1	0.306196
11.558350	0.1	0.307392
11.560017	0.1	0.307593
11.561683	0.1	0.307569
11.563350	0.1	0.307644
11.565017	0.1	0.307555
11.566683	0.1	0.306913
11.568350	0.1	0.305735
11.570017	0.1	0.304435
11.571683	0.1	0.303611
11.573350	0.1	0.303816
11.575017	0.1	0.304808
11.576683	0.1	0.305576
11.578350	0.1	0.305413
11.580017	0.1	0.304286
11.581683	0.1	0.302494
11.583350	0.1	0.300491
11.585017	0.1	0.298582
11.586683	0.1	0.296943
11.588350	0.1	0.295816
11.590017	0.1	0.295457
11.591683	0.1	0.295723
11.593350	0.1	0.296184
11.595017	0.1	0.296775
11.596683	0.1	0.298186
11.598350	0.1	0.301180
11.600017	0.1	0.305525
11.601683	0.1	0.310047
11.603350	0.1	0.313818
11.605017	0.1	0.316496
11.606683	0.1	0.317916
11.608350	0.1	0.317944
11.610017	0.1	0.316594
11.611683	0.1	0.313949
11.613350	0.1	0.310405
11.615017	0.1	0.306964
11.616683	0.1	0.304626
11.618350	0.1	0.303672
11.620017	0.1	0.304077
11.621683	0.1	0.305925
11.623350	0.1	0.308882
11.625017	0.1	0.311919
11.626683	0.1	0.314298
11.628350	0.1	0.316110
11.630017	0.1	0.317600
11.631683	0.1	0.318810
11.633350	0.1	0.319942
11.635017	0.1	0.321022
11.636683	0.1	0.321660
11.638350	0.1	0.321614
11.640017	0.1	0.321143
11.641683	0.1	0.320557
11.643350	0.1	0.320161
11.645017	0.1	0.320580
11.646683	0.1	0.322303
11.648350	0.1	0.325064
11.650017	0.1	0.328165
11.651683	0.1	0.331062
11.653350	0.1	0.333330
11.655017	0.1	0.334471
11.656683	0.1	0.334093
11.658350	0.1	0.332412
11.660017	0.1	0.330200
11.661683	0.1	0.328445
11.663350	0.1	0.328133
11.665017	0.1	0.329744
11.666683	0.1	0.332850
11.668350	0.1	0.336282
11.670017	0.1	0.338620
11.671683	0.1	0.338978
11.673350	0.1	0.337576
11.675017	0.1	0.335588
11.676683	0.1	0.334508
11.678350	0.1	0.334936
11.680017	0.1	0.335877
11.681683	0.1	0.335993
11.683350	0.1	0.335230
11.685017	0.1	0.334522
11.686683	0.1	0.334326
11.688350	0.1	0.334391
11.690017	0.1	0.334419
11.691683	0.1	0.334196
11.693350	0.1	0.333530
11.695017	0.1	0.332813
11.696683	0.1	0.332971
11.698350	0.1	0.334224
11.700017	0.1	0.335174
11.701683	0.1	0.334107
11.703350	0.1	0.331174
11.705017	0.1	0.328594
11.706683	0.1	0.328599
11.708350	0.1	0.331565
11.710017	0.1	0.336007
11.711683	0.1	0.339979
11.713350	0.1	0.342051
11.715017	0.1	0.341614
11.716683	0.1	0.338890
11.718350	0.1	0.334610
11.720017	0.1	0.329865
11.721683	0.1	0.325874
11.723350	0.1	0.323555
11.725017	0.1	0.323127
11.726683	0.1	0.324203
11.728350	0.1	0.325930
11.730017	0.1	0.327425
11.731683	0.1	0.328259
11.733350	0.1	0.328328
11.735017	0.1	0.327453
11.736683	0.1	0.325604
11.738350	0.1	0.323220
11.740017	0.1	0.321227
11.741683	0.1	0.320645
11.743350	0.1	0.321744
11.745017	0.1	0.323341
11.746683	0.1	0.323555
11.748350	0.1	0.321376
11.750017	0.1	0.317432
11.751683	0.1	0.313208
11.753350	0.1	0.309874
11.755017	0.1	0.307998
11.756683	0.1	0.307690
11.758350	0.1	0.308817
11.760017	0.1	0.311295
11.761683	0.1	0.314759
11.763350	0.1	0.317870
11.765017	0.1	0.318876
11.766683	0.1	0.317190
11.768350	0.1	0.314005
11.770017	0.1	0.310917
11.771683	0.1	0.308501
11.773350	0.1	0.306447
11.775017	0.1	0.304510
11.776683	0.1	0.303006
11.778350	0.1	0.302498
11.780017	0.1	0.302941
11.781683	0.1	0.303756
11.783350	0.1	0.304971
11.785017	0.1	0.307127
11.786683	0.1	0.310019
11.788350	0.1	0.312477
11.790017	0.1	0.313395
11.791683	0.1	0.312268
11.793350	0.1	0.309278
11.795017	0.1	0.305180
11.796683	0.1	0.301283
11.798350	0.1	0.298992
11.800017	0.1	0.298875
11.801683	0.1	0.300505
11.803350	0.1	0.303145
11.805017	0.1	0.306130
11.806683	0.1	0.308701
11.808350	0.1	0.310019
11.810017	0.1	0.309716
11.811683	0.1	0.308221
11.813350	0.1	0.306545
11.815017	0.1	0.305767
11.816683	0.1	0.306256
11.818350	0.1	0.307509
11.820017	0.1	0.308729
11.821683	0.1	0.309343
11.823350	0.1	0.309134
11.825017	0.1	0.307779
11.826683	0.1	0.304929
11.828350	0.1	0.300952
11.830017	0.1	0.297017
11.831683	0.1	0.294163
11.833350	0.1	0.292892
11.835017	0.1	0.293395
11.836683	0.1	0.295448
11.838350	0.1	0.298289
11.840017	0.1	0.301301
11.841683	0.1	0.304221
11.843350	0.1	0.306792
11.845017	0.1	0.308906
11.846683	0.1	0.310997
11.848350	0.1	0.313572
11.850017	0.1	0.316300
11.851683	0.1	0.317972
11.853350	0.1	0.317534
11.855017	0.1	0.315225
11.856683	0.1	0.312678
11.858350	0.1	0.311821
11.860017	0.1	0.313460
11.861683	0.1	0.316855
11.863350	0.1	0.320431
11.865017	0.1	0.322955
11.866683	0.1	0.324273
11.868350	0.1	0.324934
11.870017	0.1	0.325474
11.871683	0.1	0.326056
11.873350	0.1	0.326438
11.875017	0.1	0.326228
11.876683	0.1	0.325004
11.878350	0.1	0.322186
11.880017	0.1	0.317735
11.881683	0.1	0.312710
11.883350	0.1	0.308868
11.885017	0.1	0.307760
11.886683	0.1	0.309725
11.888350	0.1	0.313548
11.890017	0.1	0.317320
11.891683	0.1	0.320054
11.893350	0.1	0.322517
11.895017	0.1	0.326135
11.896683	0.1	0.331225
11.898350	0.1	0.336650
11.900017	0.1	0.340701
11.901683	0.1	0.341902
11.903350	0.1	0.339905
11.905017	0.1	0.336291
11.906683	0.1	0.333679
11.908350	0.1	0.333893
11.910017	0.1	0.337120
11.911683	0.1	0.342121
11.913350	0.1	0.347048
11.915017	0.1	0.350303
11.916683	0.1	0.351081
11.918350	0.1	0.349684
11.920017	0.1	0.347076
11.921683	0.1	0.344212
11.923350	0.1	0.341944
11.925017	0.1	0.340776
11.926683	0.1	0.340356
11.928350	0.1	0.339951
11.930017	0.1	0.339476
11.931683	0.1	0.339476
11.933350	0.1	0.340394
11.935017	0.1	0.342121
11.936683	0.1	0.343956
11.938350	0.1	0.345055
11.940017	0.1	0.345167
11.941683	0.1	0.344687
11.943350	0.1	0.343886
11.945017	0.1	0.342764
11.946683	0.1	0.341767
11.948350	0.1	0.341837
11.950017	0.1	0.343220
11.951683	0.1	0.345111
11.953350	0.1	0.346345
11.955017	0.1	0.346107
11.956683	0.1	0.344715
11.958350	0.1	0.343700
11.960017	0.1	0.344431
11.961683	0.1	0.346904
11.963350	0.1	0.350066
11.965017	0.1	0.352752
11.966683	0.1	0.354177
11.968350	0.1	0.353903
11.970017	0.1	0.351686
11.971683	0.1	0.347774
11.973350	0.1	0.343118
11.975017	0.1	0.339062
11.976683	0.1	0.336692
11.978350	0.1	0.336035
11.980017	0.1	0.336082
11.981683	0.1	0.335798
11.983350	0.1	0.335020
11.985017	0.1	0.334121
11.986683	0.1	0.333143
11.988350	0.1	0.331714
11.990017	0.1	0.329502
11.991683	0.1	0.326303
11.993350	0.1	0.322554
11.995017	0.1	0.319984
11.996683	0.1	0.320231
11.998350	0.1	0.322950
12.000017	0.1	0.326009
12.001683	0.1	0.327462
12.003350	0.1	0.327281
12.005017	0.1	0.326848
12.006683	0.1	0.327234
12.008350	0.1	0.328687
12.010017	0.1	0.330904
12.011683	0.1	0.333083
12.013350	0.1	0.334238
12.015017	0.1	0.333493
12.016683	0.1	0.330689
12.018350	0.1	0.327048
12.020017	0.1	0.324110
12.021683	0.1	0.322424
12.023350	0.1	0.322009
12.025017	0.1	0.322978
12.026683	0.1	0.325069
12.028350	0.1	0.327453
12.030017	0.1	0.329427
12.031683	0.1	0.330601
12.033350	0.1	0.330601
12.035017	0.1	0.329171
12.036683	0.1	0.326424
12.038350	0.1	0.322582
12.040017	0.1	0.318000
12.041683	0.1	0.313534
12.043350	0.1	0.310428
12.045017	0.1	0.309390
12.046683	0.1	0.310382
12.048350	0.1	0.313185
12.050017	0.1	0.317185
12.051683	0.1	0.321171
12.053350	0.1	0.324030
12.055017	0.1	0.325157
12.056683	0.1	0.324561
12.058350	0.1	0.322871
12.060017	0.1	0.320696
12.061683	0.1	0.318135
12.063350	0.1	0.315467
12.065017	0.1	0.313786
12.066683	0.1	0.314144
12.068350	0.1	0.316473
12.070017	0.1	0.319676
12.071683	0.1	0.322126
12.073350	0.1	0.322335
12.075017	0.1	0.320333
12.076683	0.1	0.318028
12.078350	0.1	0.317520
12.080017	0.1	0.319397
12.081683	0.1	0.322810
12.083350	0.1	0.326377
12.085017	0.1	0.328720
12.086683	0.1	0.329153
12.088350	0.1	0.328179
12.090017	0.1	0.327174
12.091683	0.1	0.327281
12.093350	0.1	0.328696
12.095017	0.1	0.330871
12.096683	0.1	0.332999
12.098350	0.1	0.334252
12.100017	0.1	0.334079
12.101683	0.1	0.332631
12.103350	0.1	0.330745
12.105017	0.1	0.329199
12.106683	0.1	0.328068
12.108350	0.1	0.327150
12.110017	0.1	0.326764
12.111683	0.1	0.327490
12.113350	0.1	0.329330
12.115017	0.1	0.331560
12.116683	0.1	0.333497
12.118350	0.1	0.335090
12.120017	0.1	0.336641
12.121683	0.1	0.338289
12.123350	0.1	0.340147
12.125017	0.1	0.342201
12.126683	0.1	0.343984
12.128350	0.1	0.344939
12.130017	0.1	0.344962
12.131683	0.1	0.344594
12.133350	0.1	0.344706
12.135017	0.1	0.345758
12.136683	0.1	0.347360
12.138350	0.1	0.348780
12.140017	0.1	0.349674
12.141683	0.1	0.349935
12.143350	0.1	0.349274
12.145017	0.1	0.347793
12.146683	0.1	0.346159
12.148350	0.1	0.344743
12.150017	0.1	0.343360
12.151683	0.1	0.341837
12.153350	0.1	0.340827
12.155017	0.1	0.341865
12.156683	0.1	0.345842
12.158350	0.1	0.351733
12.160017	0.1	0.357358
12.161683	0.1	0.360985
12.163350	0.1	0.362406
12.165017	0.1	0.362988
12.166683	0.1	0.364492
12.168350	0.1	0.367556
12.170017	0.1	0.371095
12.171683	0.1	0.373083
12.173350	0.1	0.372124
12.175017	0.1	0.368552
12.176683	0.1	0.364203
12.178350	0.1	0.361097
12.180017	0.1	0.360059
12.181683	0.1	0.360366
12.183350	0.1	0.360836
12.185017	0.1	0.360999
12.186683	0.1	0.361097
12.188350	0.1	0.361525
12.190017	0.1	0.362438
12.191683	0.1	0.363523
12.193350	0.1	0.364119
12.195017	0.1	0.364152
12.196683	0.1	0.364678
12.198350	0.1	0.366764
12.200017	0.1	0.370066
12.201683	0.1	0.373144
12.203350	0.1	0.374825
12.205017	0.1	0.374876
12.206683	0.1	0.373777
12.208350	0.1	0.372189
12.210017	0.1	0.370485
12.211683	0.1	0.368897
12.213350	0.1	0.367477
12.215017	0.1	0.365796
12.216683	0.1	0.363481
12.218350	0.1	0.360864
12.220017	0.1	0.358624
12.221683	0.1	0.357130
12.223350	0.1	0.356371
12.225017	0.1	0.356096
12.226683	0.1	0.355905
12.228350	0.1	0.355523
12.230017	0.1	0.355057
12.231683	0.1	0.354648
12.233350	0.1	0.354201
12.235017	0.1	0.353716
12.236683	0.1	0.353646
12.238350	0.1	0.354457
12.240017	0.1	0.355793
12.241683	0.1	0.356659
12.243350	0.1	0.356371
12.245017	0.1	0.355169
12.246683	0.1	0.353968
12.248350	0.1	0.353483
12.250017	0.1	0.353754
12.251683	0.1	0.354317
12.253350	0.1	0.354424
12.255017	0.1	0.353768
12.256683	0.1	0.352897
12.258350	0.1	0.352385
12.260017	0.1	0.352156
12.261683	0.1	0.352142
12.263350	0.1	0.352561
12.265017	0.1	0.353269
12.266683	0.1	0.353563
12.268350	0.1	0.352948
12.270017	0.1	0.351560
12.271683	0.1	0.349944
12.273350	0.1	0.348841
12.275017	0.1	0.348701
12.276683	0.1	0.349269
12.278350	0.1	0.349907
12.280017	0.1	0.350266
12.281683	0.1	0.350517
12.283350	0.1	0.351015
12.285017	0.1	0.351681
12.286683	0.1	0.351937
12.288350	0.1	0.351327
12.290017	0.1	0.350079
12.291683	0.1	0.348766
12.293350	0.1	0.347611
12.295017	0.1	0.346466
12.296683	0.1	0.345111
12.298350	0.1	0.343681
12.300017	0.1	0.343011
12.301683	0.1	0.343774
12.303350	0.1	0.345684
12.305017	0.1	0.347965
12.306683	0.1	0.350089
12.308350	0.1	0.351821
12.310017	0.1	0.353344
12.311683	0.1	0.354969
12.313350	0.1	0.356548
12.315017	0.1	0.357572
12.316683	0.1	0.357712
12.318350	0.1	0.356953
12.320017	0.1	0.355672
12.321683	0.1	0.354638
12.323350	0.1	0.354610
12.325017	0.1	0.355891
12.326683	0.1	0.358038
12.328350	0.1	0.360007
12.330017	0.1	0.361023
12.331683	0.1	0.361558
12.333350	0.1	0.362769
12.335017	0.1	0.364957
12.336683	0.1	0.367444
12.338350	0.1	0.369735
12.340017	0.1	0.371961
12.341683	0.1	0.374289
12.343350	0.1	0.376417
12.345017	0.1	0.377712
12.346683	0.1	0.377940
12.348350	0.1	0.377786
12.350017	0.1	0.378028
12.351683	0.1	0.378615
12.353350	0.1	0.379104
12.355017	0.1	0.379556
12.356683	0.1	0.380455
12.358350	0.1	0.382187
12.360017	0.1	0.384510
12.361683	0.1	0.386331
12.363350	0.1	0.386829
12.365017	0.1	0.386317
12.366683	0.1	0.385526
12.368350	0.1	0.384762
12.370017	0.1	0.384282
12.371683	0.1	0.384608
12.373350	0.1	0.385982
12.375017	0.1	0.387877
12.376683	0.1	0.389777
12.378350	0.1	0.392012
12.380017	0.1	0.395402
12.381683	0.1	0.400222
12.383350	0.1	0.405721
12.385017	0.1	0.410830
12.386683	0.1	0.414876
12.388350	0.1	0.417246
12.390017	0.1	0.417298
12.391683	0.1	0.415533
12.393350	0.1	0.413945
12.395017	0.1	0.414038
12.396683	0.1	0.415342
12.398350	0.1	0.416730
12.400017	0.1	0.418066
12.401683	0.1	0.420045
12.403350	0.1	0.423244
12.405017	0.1	0.427351
12.406683	0.1	0.431384
12.408350	0.1	0.434760
12.410017	0.1	0.437717
12.411683	0.1	0.440613
12.413350	0.1	0.443347
12.415017	0.1	0.445419
12.416683	0.1	0.446653
12.418350	0.1	0.447487
12.420017	0.1	0.448441
12.421683	0.1	0.449759
12.423350	0.1	0.451310
12.425017	0.1	0.452613
12.426683	0.1	0.453359
12.428350	0.1	0.453745
12.430017	0.1	0.453950
12.431683	0.1	0.453582
12.433350	0.1	0.452306
12.435017	0.1	0.450485
12.436683	0.1	0.448711
12.438350	0.1	0.447058
12.440017	0.1	0.445414
12.441683	0.1	0.444124
12.443350	0.1	0.443668
12.445017	0.1	0.443696
12.446683	0.1	0.443156
12.448350	0.1	0.441726
12.450017	0.1	0.440809
12.451683	0.1	0.442346
12.453350	0.1	0.446616
12.455017	0.1	0.451826
12.456683	0.1	0.455580
12.458350	0.1	0.456441
12.460017	0.1	0.454942
12.461683	0.1	0.452725
12.463350	0.1	0.450751
12.465017	0.1	0.449149
12.466683	0.1	0.447929
12.468350	0.1	0.447067
12.470017	0.1	0.446341
12.471683	0.1	0.445116
12.473350	0.1	0.442588
12.475017	0.1	0.438658
12.476683	0.1	0.434169
12.478350	0.1	0.430210
12.480017	0.1	0.427365
12.481683	0.1	0.425824
12.483350	0.1	0.425833
12.485017	0.1	0.427482
12.486683	0.1	0.430252
12.488350	0.1	0.433275
12.490017	0.1	0.435980
12.491683	0.1	0.438467
12.493350	0.1	0.441228
12.495017	0.1	0.444106
12.496683	0.1	0.445922
12.498350	0.1	0.445480
12.500017	0.1	0.442662
12.501683	0.1	0.438238
12.503350	0.1	0.433442
12.505017	0.1	0.429619
12.506683	0.1	0.427486
12.508350	0.1	0.426713
12.510017	0.1	0.426886
12.511683	0.1	0.428045
12.513350	0.1	0.429992
12.515017	0.1	0.431906
12.516683	0.1	0.433065
12.518350	0.1	0.433503
12.520017	0.1	0.433414
12.521683	0.1	0.432548
12.523350	0.1	0.430774
12.525017	0.1	0.428674
12.526683	0.1	0.426881
12.528350	0.1	0.425512
12.530017	0.1	0.424292
12.531683	0.1	0.422988
12.533350	0.1	0.421819
12.535017	0.1	0.421447
12.536683	0.1	0.422322
12.538350	0.1	0.424068
12.540017	0.1	0.425684
12.541683	0.1	0.426318
12.543350	0.1	0.425824
12.545017	0.1	0.424786
12.546683	0.1	0.424180
12.548350	0.1	0.424632
12.550017	0.1	0.425931
12.551683	0.1	0.427249
12.553350	0.1	0.427612
12.555017	0.1	0.426550
12.556683	0.1	0.424548
12.558350	0.1	0.422243
12.560017	0.1	0.419724
12.561683	0.1	0.417195
12.563350	0.1	0.415398
12.565017	0.1	0.414858
12.566683	0.1	0.415416
12.568350	0.1	0.416604
12.570017	0.1	0.418061
12.571683	0.1	0.419654
12.573350	0.1	0.421191
12.575017	0.1	0.422406
12.576683	0.1	0.423226
12.578350	0.1	0.423784
12.580017	0.1	0.424273
12.581683	0.1	0.424967
12.583350	0.1	0.425875
12.585017	0.1	0.426089
12.586683	0.1	0.424501
12.588350	0.1	0.421270
12.590017	0.1	0.417815
12.591683	0.1	0.415631
12.593350	0.1	0.415444
12.595017	0.1	0.417102
12.596683	0.1	0.419947
12.598350	0.1	0.422969
12.600017	0.1	0.425107
12.601683	0.1	0.425782
12.603350	0.1	0.425354
12.605017	0.1	0.425079
12.606683	0.1	0.425964
12.608350	0.1	0.427598
12.610017	0.1	0.428795
12.611683	0.1	0.428725
12.613350	0.1	0.427435
12.615017	0.1	0.425819
12.616683	0.1	0.425028
12.618350	0.1	0.425661
12.620017	0.1	0.427584
12.621683	0.1	0.430141
12.623350	0.1	0.432460
12.625017	0.1	0.434183
12.626683	0.1	0.435575
12.628350	0.1	0.436753
12.630017	0.1	0.437428
12.631683	0.1	0.437358
12.633350	0.1	0.436753
12.635017	0.1	0.436231
12.636683	0.1	0.436339
12.638350	0.1	0.437228
12.640017	0.1	0.438183
12.641683	0.1	0.437768
12.643350	0.1	0.435309
12.645017	0.1	0.431654
12.646683	0.1	0.428278
12.648350	0.1	0.426439
12.650017	0.1	0.426834
12.651683	0.1	0.429098
12.653350	0.1	0.431612
12.655017	0.1	0.432534
12.656683	0.1	0.431258
12.658350	0.1	0.428702
12.660017	0.1	0.426378
12.661683	0.1	0.425261
12.663350	0.1	0.425247
12.665017	0.1	0.425512
12.666683	0.1	0.425386
12.668350	0.1	0.424841
12.670017	0.1	0.424231
12.671683	0.1	0.423663
12.673350	0.1	0.422839
12.675017	0.1	0.421694
12.676683	0.1	0.421051
12.678350	0.1	0.422010
12.680017	0.1	0.424539
12.681683	0.1	0.427314
12.683350	0.1	0.429181
12.685017	0.1	0.430159
12.686683	0.1	0.430727
12.688350	0.1	0.430914
12.690017	0.1	0.430704
12.691683	0.1	0.430560
12.693350	0.1	0.431058
12.695017	0.1	0.432404
12.696683	0.1	0.434448
12.698350	0.1	0.436706
12.700017	0.1	0.438518
12.701683	0.1	0.439370
12.703350	0.1	0.439021
12.705017	0.1	0.437601
12.706683	0.1	0.435603
12.708350	0.1	0.433223
12.710017	0.1	0.430127
12.711683	0.1	0.426229
12.713350	0.1	0.422285
12.715017	0.1	0.419435
12.716683	0.1	0.418304
12.718350	0.1	0.418401
12.720017	0.1	0.418094
12.721683	0.1	0.415985
12.723350	0.1	0.412390
12.725017	0.1	0.408799
12.726683	0.1	0.406485
12.728350	0.1	0.406080
12.730017	0.1	0.407626
12.731683	0.1	0.410308
12.733350	0.1	0.412585
12.735017	0.1	0.413335
12.736683	0.1	0.412683
12.738350	0.1	0.411449
12.740017	0.1	0.410001
12.741683	0.1	0.408106
12.743350	0.1	0.405428
12.745017	0.1	0.401894
12.746683	0.1	0.398080
12.748350	0.1	0.395039
12.750017	0.1	0.393493
12.751683	0.1	0.393549
12.753350	0.1	0.395002
12.755017	0.1	0.397223
12.756683	0.1	0.399188
12.758350	0.1	0.400026
12.760017	0.1	0.399160
12.761683	0.1	0.396231
12.763350	0.1	0.391500
12.765017	0.1	0.386131
12.766683	0.1	0.381847
12.768350	0.1	0.379952
12.770017	0.1	0.380450
12.771683	0.1	0.382247
12.773350	0.1	0.384175
12.775017	0.1	0.385540
12.776683	0.1	0.386168
12.778350	0.1	0.386513
12.780017	0.1	0.386843
12.781683	0.1	0.386122
12.783350	0.1	0.382932
12.785017	0.1	0.377605
12.786683	0.1	0.372557
12.788350	0.1	0.370340
12.790017	0.1	0.371528
12.791683	0.1	0.374359
12.793350	0.1	0.376226
12.795017	0.1	0.375696
12.796683	0.1	0.373400
12.798350	0.1	0.370904
12.800017	0.1	0.369223
12.801683	0.1	0.368622
12.803350	0.1	0.368934
12.805017	0.1	0.369553
12.806683	0.1	0.369702
12.808350	0.1	0.368943
12.810017	0.1	0.367370
12.811683	0.1	0.365553
12.813350	0.1	0.364259
12.815017	0.1	0.363900
12.816683	0.1	0.364347
12.818350	0.1	0.365227
12.820017	0.1	0.366499
12.821683	0.1	0.368375
12.823350	0.1	0.370415
12.825017	0.1	0.371514
12.826683	0.1	0.371067
12.828350	0.1	0.369651
12.830017	0.1	0.368557
12.831683	0.1	0.368566
12.833350	0.1	0.369204
12.835017	0.1	0.369442
12.836683	0.1	0.368864
12.838350	0.1	0.368007
12.840017	0.1	0.367770
12.841683	0.1	0.368673
12.843350	0.1	0.370489
12.845017	0.1	0.372282
12.846683	0.1	0.373293
12.848350	0.1	0.373656
12.850017	0.1	0.373903
12.851683	0.1	0.374205
12.853350	0.1	0.374652
12.855017	0.1	0.375407
12.856683	0.1	0.376264
12.858350	0.1	0.377060
12.860017	0.1	0.378205
12.861683	0.1	0.379742
12.863350	0.1	0.380822
12.865017	0.1	0.380995
12.866683	0.1	0.380864
12.868350	0.1	0.381051
12.870017	0.1	0.381744
12.871683	0.1	0.383193
12.873350	0.1	0.385395
12.875017	0.1	0.387877
12.876683	0.1	0.389968
12.878350	0.1	0.391197
12.880017	0.1	0.391505
12.881683	0.1	0.391346
12.883350	0.1	0.391519
12.885017	0.1	0.392459
12.886683	0.1	0.393908
12.888350	0.1	0.395658
12.890017	0.1	0.397782
12.891683	0.1	0.399780
12.893350	0.1	0.400641
12.895017	0.1	0.399929
12.896683	0.1	0.398057
12.898350	0.1	0.395533
12.900017	0.1	0.392958
12.901683	0.1	0.391263
12.903350	0.1	0.390881
12.905017	0.1	0.391360
12.906683	0.1	0.392240
12.908350	0.1	0.393307
12.910017	0.1	0.394168
12.911683	0.1	0.394373
12.913350	0.1	0.394140
12.915017	0.1	0.394355
12.916683	0.1	0.395472
12.918350	0.1	0.397093
12.920017	0.1	0.398913
12.921683	0.1	0.401251
12.923350	0.1	0.404315
12.925017	0.1	0.407635
12.926683	0.1	0.410541
12.928350	0.1	0.412739
12.930017	0.1	0.414094
12.931683	0.1	0.414015
12.933350	0.1	0.411589
12.935017	0.1	0.406820
12.936683	0.1	0.401125
12.938350	0.1	0.396366
12.940017	0.1	0.393675
12.941683	0.1	0.393176
12.943350	0.1	0.394387
12.945017	0.1	0.396618
12.946683	0.1	0.398932
12.948350	0.1	0.400245
12.950017	0.1	0.399989
12.951683	0.1	0.398681
12.953350	0.1	0.397391
12.955017	0.1	0.396934
12.956683	0.1	0.397582
12.958350	0.1	0.398946
12.960017	0.1	0.400329
12.961683	0.1	0.401260
12.963350	0.1	0.401260
12.965017	0.1	0.399235
12.966683	0.1	0.394247
12.968350	0.1	0.387174
12.970017	0.1	0.380506
12.971683	0.1	0.376026
12.973350	0.1	0.373540
12.975017	0.1	0.371947
12.976683	0.1	0.370871
12.978350	0.1	0.370946
12.980017	0.1	0.372562
12.981683	0.1	0.374899
12.983350	0.1	0.376608
12.985017	0.1	0.376850
12.986683	0.1	0.375514
12.988350	0.1	0.373349
12.990017	0.1	0.371882
12.991683	0.1	0.372240
12.993350	0.1	0.373907
12.995017	0.1	0.375086
12.996683	0.1	0.374303
12.998350	0.1	0.371556
13.000017	0.1	0.368082
13.001683	0.1	0.365227
13.003350	0.1	0.363388
13.005017	0.1	0.361959
13.006683	0.1	0.360166
13.008350	0.1	0.357828
13.010017	0.1	0.355360
13.011683	0.1	0.353563
13.013350	0.1	0.353330
13.015017	0.1	0.354769
13.016683	0.1	0.356752
13.018350	0.1	0.358028
13.020017	0.1	0.358322
13.021683	0.1	0.357991
13.023350	0.1	0.357223
13.025017	0.1	0.355770
13.026683	0.1	0.353176
13.028350	0.1	0.349265
13.030017	0.1	0.344613
13.031683	0.1	0.340301
13.033350	0.1	0.337223
13.035017	0.1	0.335686
13.036683	0.1	0.335439
13.038350	0.1	0.335728
13.040017	0.1	0.335798
13.041683	0.1	0.335434
13.043350	0.1	0.334596
13.045017	0.1	0.333069
13.046683	0.1	0.331118
13.048350	0.1	0.329753
13.050017	0.1	0.330135
13.051683	0.1	0.332538
13.053350	0.1	0.335993
13.055017	0.1	0.338946
13.056683	0.1	0.340198
13.058350	0.1	0.339733
13.060017	0.1	0.338908
13.061683	0.1	0.339523
13.063350	0.1	0.342242
13.065017	0.1	0.346177
13.066683	0.1	0.350038
13.068350	0.1	0.353018
13.070017	0.1	0.354648
13.071683	0.1	0.354443
13.073350	0.1	0.352147
13.075017	0.1	0.348249
13.076683	0.1	0.344128
13.078350	0.1	0.341227
13.080017	0.1	0.340133
13.081683	0.1	0.340571
13.083350	0.1	0.341875
13.085017	0.1	0.343584
13.086683	0.1	0.345465
13.088350	0.1	0.347192
13.090017	0.1	0.348412
13.091683	0.1	0.348971
13.093350	0.1	0.348967
13.095017	0.1	0.348664
13.096683	0.1	0.348166
13.098350	0.1	0.347262
13.100017	0.1	0.345986
13.101683	0.1	0.344748
13.103350	0.1	0.343691
13.105017	0.1	0.342680
13.106683	0.1	0.342033
13.108350	0.1	0.342536
13.110017	0.1	0.344487
13.111683	0.1	0.347230
13.113350	0.1	0.350107
13.115017	0.1	0.352929
13.116683	0.1	0.355202
13.118350	0.1	0.356026
13.120017	0.1	0.355197
13.121683	0.1	0.353898
13.123350	0.1	0.353721
13.125017	0.1	0.355244
13.126683	0.1	0.358014
13.128350	0.1	0.361055
13.130017	0.1	0.363286
13.131683	0.1	0.364147
13.133350	0.1	0.363886
13.135017	0.1	0.363197
13.136683	0.1	0.362685
13.138350	0.1	0.362396
13.140017	0.1	0.361879
13.141683	0.1	0.360925
13.143350	0.1	0.359919
13.145017	0.1	0.359314
13.146683	0.1	0.359360
13.148350	0.1	0.360142
13.150017	0.1	0.361651
13.151683	0.1	0.363817
13.153350	0.1	0.366420
13.155017	0.1	0.368995
13.156683	0.1	0.371020
13.158350	0.1	0.372152
13.160017	0.1	0.372333
13.161683	0.1	0.371728
13.163350	0.1	0.370359
13.165017	0.1	0.368096
13.166683	0.1	0.365577
13.168350	0.1	0.364510
13.170017	0.1	0.366499
13.171683	0.1	0.371654
13.173350	0.1	0.378238
13.175017	0.1	0.383561
13.176683	0.1	0.385931
13.178350	0.1	0.385647
13.180017	0.1	0.384245
13.181683	0.1	0.383202
13.183350	0.1	0.383249
13.185017	0.1	0.384189
13.186683	0.1	0.385055
13.188350	0.1	0.385088
13.190017	0.1	0.384543
13.191683	0.1	0.384096
13.193350	0.1	0.383658
13.195017	0.1	0.382694
13.196683	0.1	0.381409
13.198350	0.1	0.380715
13.200017	0.1	0.380985
13.201683	0.1	0.381889
13.203350	0.1	0.383109
13.205017	0.1	0.384222
13.206683	0.1	0.384483
13.208350	0.1	0.383672
13.210017	0.1	0.382382
13.211683	0.1	0.381107
13.213350	0.1	0.379905
13.215017	0.1	0.378811
13.216683	0.1	0.377758
13.218350	0.1	0.376590
13.220017	0.1	0.375556
13.221683	0.1	0.375509
13.223350	0.1	0.377283
13.225017	0.1	0.380683
13.226683	0.1	0.384296
13.228350	0.1	0.386494
13.230017	0.1	0.386219
13.231683	0.1	0.383258
13.233350	0.1	0.378611
13.235017	0.1	0.374047
13.236683	0.1	0.370466
13.238350	0.1	0.367397
13.240017	0.1	0.364417
13.241683	0.1	0.361893
13.243350	0.1	0.360101
13.245017	0.1	0.358867
13.246683	0.1	0.358252
13.248350	0.1	0.358322
13.250017	0.1	0.358606
13.251683	0.1	0.358694
13.253350	0.1	0.358750
13.255017	0.1	0.358867
13.256683	0.1	0.358801
13.258350	0.1	0.358173
13.260017	0.1	0.356678
13.261683	0.1	0.354340
13.263350	0.1	0.351742
13.265017	0.1	0.349861
13.266683	0.1	0.349451
13.268350	0.1	0.350452
13.270017	0.1	0.352217
13.271683	0.1	0.354084
13.273350	0.1	0.355593
13.275017	0.1	0.356496
13.276683	0.1	0.356794
13.278350	0.1	0.356715
13.280017	0.1	0.356571
13.281683	0.1	0.356403
13.283350	0.1	0.355761
13.285017	0.1	0.354485
13.286683	0.1	0.353362
13.288350	0.1	0.353102
13.290017	0.1	0.353265
13.291683	0.1	0.353032
13.293350	0.1	0.352091
13.295017	0.1	0.350229
13.296683	0.1	0.347248
13.298350	0.1	0.343737
13.300017	0.1	0.341311
13.301683	0.1	0.341218
13.303350	0.1	0.342987
13.305017	0.1	0.345213
13.306683	0.1	0.347081
13.308350	0.1	0.348361
13.310017	0.1	0.348594
13.311683	0.1	0.347118
13.313350	0.1	0.343709
13.315017	0.1	0.339253
13.316683	0.1	0.335709
13.318350	0.1	0.334815
13.320017	0.1	0.336762
13.321683	0.1	0.340221
13.323350	0.1	0.343448
13.325017	0.1	0.345367
13.326683	0.1	0.345916
13.328350	0.1	0.345660
13.330017	0.1	0.345157
13.331683	0.1	0.344729
13.333350	0.1	0.344478
13.335017	0.1	0.344305
13.336683	0.1	0.343923
13.338350	0.1	0.343281
13.340017	0.1	0.342950
13.341683	0.1	0.343821
13.343350	0.1	0.346480
13.345017	0.1	0.350550
13.346683	0.1	0.354629
13.348350	0.1	0.357321
13.350017	0.1	0.358336
13.351683	0.1	0.358550
13.353350	0.1	0.359132
13.355017	0.1	0.360529
13.356683	0.1	0.362499
13.358350	0.1	0.365158
13.360017	0.1	0.368590
13.361683	0.1	0.371947
13.363350	0.1	0.373996
13.365017	0.1	0.374252
13.366683	0.1	0.373214
13.368350	0.1	0.371607
13.370017	0.1	0.369726
13.371683	0.1	0.367924
13.373350	0.1	0.367188
13.375017	0.1	0.368147
13.376683	0.1	0.369893
13.378350	0.1	0.370895
13.380017	0.1	0.370797
13.381683	0.1	0.370308
13.383350	0.1	0.369945
13.385017	0.1	0.369782
13.386683	0.1	0.369977
13.388350	0.1	0.370974
13.390017	0.1	0.373116
13.391683	0.1	0.376208
13.393350	0.1	0.379467
13.395017	0.1	0.382075
13.396683	0.1	0.383798
13.398350	0.1	0.385009
13.400017	0.1	0.385991
13.401683	0.1	0.386662
13.403350	0.1	0.387090
13.405017	0.1	0.387621
13.406683	0.1	0.388399
13.408350	0.1	0.389088
13.410017	0.1	0.389586
13.411683	0.1	0.390429
13.413350	0.1	0.391961
13.415017	0.1	0.393684
13.416683	0.1	0.394839
13.418350	0.1	0.395207
13.420017	0.1	0.394932
13.421683	0.1	0.394015
13.423350	0.1	0.392362
13.425017	0.1	0.390126
13.426683	0.1	0.388003
13.428350	0.1	0.386871
13.430017	0.1	0.386913
13.431683	0.1	0.387528
13.433350	0.1	0.388399
13.435017	0.1	0.390117
13.436683	0.1	0.393400
13.438350	0.1	0.397945
13.440017	0.1	0.402275
13.441683	0.1	0.404613
13.443350	0.1	0.404008
13.445017	0.1	0.401032
13.446683	0.1	0.397325
13.448350	0.1	0.394266
13.450017	0.1	0.392045
13.451683	0.1	0.389838
13.453350	0.1	0.387090
13.455017	0.1	0.384520
13.456683	0.1	0.383449
13.458350	0.1	0.384636
13.460017	0.1	0.388045
13.461683	0.1	0.393232
13.463350	0.1	0.399281
13.465017	0.1	0.404613
13.466683	0.1	0.407198
13.468350	0.1	0.405428
13.470017	0.1	0.399514
13.471683	0.1	0.391775
13.473350	0.1	0.385260
13.475017	0.1	0.382047
13.476683	0.1	0.382289
13.478350	0.1	0.384771
13.480017	0.1	0.388268
13.481683	0.1	0.391877
13.483350	0.1	0.394797
13.485017	0.1	0.396650
13.486683	0.1	0.397293
13.488350	0.1	0.396525
13.490017	0.1	0.394620
13.491683	0.1	0.392376
13.493350	0.1	0.390336
13.495017	0.1	0.388264
13.496683	0.1	0.385130
13.498350	0.1	0.380110
13.500017	0.1	0.373796
13.501683	0.1	0.368152
13.503350	0.1	0.365074
13.505017	0.1	0.365018
13.506683	0.1	0.366699
13.508350	0.1	0.368250
13.510017	0.1	0.368874
13.511683	0.1	0.368883
13.513350	0.1	0.368585
13.515017	0.1	0.368194
13.516683	0.1	0.367947
13.518350	0.1	0.367630
13.520017	0.1	0.366406
13.521683	0.1	0.363602
13.523350	0.1	0.359686
13.525017	0.1	0.356068
13.526683	0.1	0.354038
13.528350	0.1	0.354163
13.530017	0.1	0.356138
13.531683	0.1	0.358773
13.533350	0.1	0.360995
13.535017	0.1	0.362573
13.536683	0.1	0.363667
13.538350	0.1	0.364403
13.540017	0.1	0.365027
13.541683	0.1	0.365605
13.543350	0.1	0.365879
13.545017	0.1	0.365730
13.546683	0.1	0.365083
13.548350	0.1	0.363407
13.550017	0.1	0.360073
13.551683	0.1	0.355290
13.553350	0.1	0.350163
13.555017	0.1	0.345851
13.556683	0.1	0.342913
13.558350	0.1	0.341549
13.560017	0.1	0.341958
13.561683	0.1	0.344296
13.563350	0.1	0.348170
13.565017	0.1	0.352436
13.566683	0.1	0.355602
13.568350	0.1	0.356804
13.570017	0.1	0.356366
13.571683	0.1	0.355137
13.573350	0.1	0.353688
13.575017	0.1	0.352128
13.576683	0.1	0.350182
13.578350	0.1	0.347537
13.580017	0.1	0.344431
13.581683	0.1	0.341767
13.583350	0.1	0.340398
13.585017	0.1	0.340538
13.586683	0.1	0.341944
13.588350	0.1	0.344040
13.590017	0.1	0.345777
13.591683	0.1	0.346308
13.593350	0.1	0.345851
13.595017	0.1	0.345223
13.596683	0.1	0.344976
13.598350	0.1	0.345465
13.600017	0.1	0.347062
13.601683	0.1	0.350159
13.603350	0.1	0.354550
13.605017	0.1	0.358908
13.606683	0.1	0.361600
13.608350	0.1	0.362196
13.610017	0.1	0.361581
13.611683	0.1	0.360701
13.613350	0.1	0.359598
13.615017	0.1	0.357786
13.616683	0.1	0.355290
13.618350	0.1	0.353265
13.620017	0.1	0.353134
13.621683	0.1	0.355225
13.623350	0.1	0.358708
13.625017	0.1	0.362494
13.626683	0.1	0.365810
13.628350	0.1	0.368287
13.630017	0.1	0.369893
13.631683	0.1	0.370536
13.633350	0.1	0.370233
13.635017	0.1	0.369628
13.636683	0.1	0.369428
13.638350	0.1	0.369688
13.640017	0.1	0.370345
13.641683	0.1	0.371514
13.643350	0.1	0.372822
13.645017	0.1	0.373130
13.646683	0.1	0.371640
13.648350	0.1	0.369027
13.650017	0.1	0.366848
13.651683	0.1	0.366163
13.653350	0.1	0.367397
13.655017	0.1	0.370331
13.656683	0.1	0.373633
13.658350	0.1	0.375789
13.660017	0.1	0.376850
13.661683	0.1	0.378098
13.663350	0.1	0.380296
13.665017	0.1	0.383100
13.666683	0.1	0.385488
13.668350	0.1	0.386732
13.670017	0.1	0.386918
13.671683	0.1	0.386569
13.673350	0.1	0.386117
13.675017	0.1	0.385744
13.676683	0.1	0.385176
13.678350	0.1	0.383919
13.680017	0.1	0.381959
13.681683	0.1	0.379882
13.683350	0.1	0.378592
13.685017	0.1	0.378997
13.686683	0.1	0.381367
13.688350	0.1	0.384953
13.690017	0.1	0.388739
13.691683	0.1	0.392445
13.693350	0.1	0.396254
13.695017	0.1	0.399761
13.696683	0.1	0.401502
13.698350	0.1	0.400245
13.700017	0.1	0.396860
13.701683	0.1	0.393731
13.703350	0.1	0.392473
13.705017	0.1	0.393135
13.706683	0.1	0.394890
13.708350	0.1	0.396986
13.710017	0.1	0.398923
13.711683	0.1	0.400152
13.713350	0.1	0.400133
13.715017	0.1	0.398904
13.716683	0.1	0.397125
13.718350	0.1	0.395570
13.720017	0.1	0.394895
13.721683	0.1	0.395407
13.723350	0.1	0.396627
13.725017	0.1	0.397656
13.726683	0.1	0.397870
13.728350	0.1	0.397200
13.730017	0.1	0.395728
13.731683	0.1	0.393377
13.733350	0.1	0.390378
13.735017	0.1	0.387416
13.736683	0.1	0.385041
13.738350	0.1	0.383649
13.740017	0.1	0.383477
13.741683	0.1	0.384073
13.743350	0.1	0.384497
13.745017	0.1	0.384320
13.746683	0.1	0.384063
13.748350	0.1	0.384334
13.750017	0.1	0.384860
13.751683	0.1	0.384920
13.753350	0.1	0.383896
13.755017	0.1	0.381046
13.756683	0.1	0.375947
13.758350	0.1	0.369181
13.760017	0.1	0.362168
13.761683	0.1	0.356585
13.763350	0.1	0.353754
13.765017	0.1	0.354052
13.766683	0.1	0.356711
13.768350	0.1	0.359919
13.770017	0.1	0.361945
13.771683	0.1	0.362191
13.773350	0.1	0.360962
13.775017	0.1	0.359239
13.776683	0.1	0.358503
13.778350	0.1	0.359290
13.780017	0.1	0.360529
13.781683	0.1	0.361009
13.783350	0.1	0.360729
13.785017	0.1	0.360538
13.786683	0.1	0.361120
13.788350	0.1	0.362135
13.790017	0.1	0.362466
13.791683	0.1	0.361651
13.793350	0.1	0.360757
13.795017	0.1	0.360794
13.796683	0.1	0.361227
13.798350	0.1	0.360939
13.800017	0.1	0.359644
13.801683	0.1	0.357954
13.803350	0.1	0.356832
13.805017	0.1	0.357083
13.806683	0.1	0.358988
13.808350	0.1	0.362052
13.810017	0.1	0.365186
13.811683	0.1	0.367123
13.813350	0.1	0.366936
13.815017	0.1	0.364450
13.816683	0.1	0.360771
13.818350	0.1	0.357954
13.820017	0.1	0.357511
13.821683	0.1	0.359123
13.823350	0.1	0.361172
13.825017	0.1	0.362513
13.826683	0.1	0.363495
13.828350	0.1	0.365176
13.830017	0.1	0.367677
13.831683	0.1	0.369670
13.833350	0.1	0.369898
13.835017	0.1	0.368441
13.836683	0.1	0.366098
13.838350	0.1	0.363640
13.840017	0.1	0.361991
13.841683	0.1	0.362126
13.843350	0.1	0.364319
13.845017	0.1	0.367928
13.846683	0.1	0.371914
13.848350	0.1	0.375267
13.850017	0.1	0.377414
13.851683	0.1	0.378550
13.853350	0.1	0.379244
13.855017	0.1	0.379696
13.856683	0.1	0.379658
13.858350	0.1	0.378713
13.860017	0.1	0.376692
13.861683	0.1	0.374299
13.863350	0.1	0.372711
13.865017	0.1	0.372492
13.866683	0.1	0.373512
13.868350	0.1	0.375411
13.870017	0.1	0.377512
13.871683	0.1	0.378927
13.873350	0.1	0.379095
13.875017	0.1	0.378387
13.876683	0.1	0.377842
13.878350	0.1	0.378080
13.880017	0.1	0.378797
13.881683	0.1	0.379519
13.883350	0.1	0.380087
13.885017	0.1	0.380347
13.886683	0.1	0.380096
13.888350	0.1	0.379509
13.890017	0.1	0.379258
13.891683	0.1	0.380329
13.893350	0.1	0.383407
13.895017	0.1	0.388226
13.896683	0.1	0.393656
13.898350	0.1	0.398378
13.900017	0.1	0.401582
13.901683	0.1	0.403216
13.903350	0.1	0.403817
13.905017	0.1	0.404143
13.906683	0.1	0.404464
13.908350	0.1	0.404236
13.910017	0.1	0.403081
13.911683	0.1	0.401628
13.913350	0.1	0.400599
13.915017	0.1	0.399677
13.916683	0.1	0.398038
13.918350	0.1	0.395784
13.920017	0.1	0.394271
13.921683	0.1	0.394965
13.923350	0.1	0.398289
13.925017	0.1	0.403193
13.926683	0.1	0.407868
13.928350	0.1	0.411016
13.930017	0.1	0.412478
13.931683	0.1	0.413051
13.933350	0.1	0.413889
13.935017	0.1	0.415505
13.936683	0.1	0.417344
13.938350	0.1	0.418606
13.940017	0.1	0.419449
13.941683	0.1	0.421153
13.943350	0.1	0.425000
13.945017	0.1	0.431021
13.946683	0.1	0.437950
13.948350	0.1	0.444073
13.950017	0.1	0.447994
13.951683	0.1	0.448921
13.953350	0.1	0.446951
13.955017	0.1	0.443188
13.956683	0.1	0.439198
13.958350	0.1	0.435691
13.960017	0.1	0.432134
13.961683	0.1	0.428059
13.963350	0.1	0.424017
13.965017	0.1	0.421000
13.966683	0.1	0.419598
13.968350	0.1	0.419579
13.970017	0.1	0.419929
13.971683	0.1	0.419626
13.973350	0.1	0.418318
13.975017	0.1	0.416269
13.976683	0.1	0.414196
13.978350	0.1	0.412595
13.980017	0.1	0.411142
13.981683	0.1	0.409293
13.983350	0.1	0.407249
13.985017	0.1	0.405987
13.986683	0.1	0.406369
13.988350	0.1	0.408334
13.990017	0.1	0.410932
13.991683	0.1	0.412911
13.993350	0.1	0.413596
13.995017	0.1	0.413200
13.996683	0.1	0.412120
13.998350	0.1	0.410555
14.000017	0.1	0.408664
14.001683	0.1	0.406443
14.003350	0.1	0.403724
14.005017	0.1	0.400455
14.006683	0.1	0.396855
14.008350	0.1	0.393493
14.010017	0.1	0.391155
14.011683	0.1	0.390187
14.013350	0.1	0.389917
14.015017	0.1	0.389330
14.016683	0.1	0.388175
14.018350	0.1	0.387081
14.020017	0.1	0.387109
14.021683	0.1	0.388678
14.023350	0.1	0.390634
14.025017	0.1	0.391123
14.026683	0.1	0.389512
14.028350	0.1	0.386592
14.030017	0.1	0.383607
14.031683	0.1	0.381642
14.033350	0.1	0.381256
14.035017	0.1	0.382094
14.036683	0.1	0.382946
14.038350	0.1	0.382583
14.040017	0.1	0.380855
14.041683	0.1	0.378927
14.043350	0.1	0.378052
14.045017	0.1	0.378480
14.046683	0.1	0.379486
14.048350	0.1	0.380236
14.050017	0.1	0.380669
14.051683	0.1	0.381204
14.053350	0.1	0.381679
14.055017	0.1	0.381367
14.056683	0.1	0.379952
14.058350	0.1	0.377963
14.060017	0.1	0.376543
14.061683	0.1	0.376785
14.063350	0.1	0.378890
14.065017	0.1	0.381833
14.066683	0.1	0.384063
14.068350	0.1	0.384487
14.070017	0.1	0.383072
14.071683	0.1	0.380925
14.073350	0.1	0.379444
14.075017	0.1	0.379346
14.076683	0.1	0.380562
14.078350	0.1	0.382736
14.080017	0.1	0.385684
14.081683	0.1	0.389102
14.083350	0.1	0.392077
14.085017	0.1	0.393684
14.086683	0.1	0.393870
14.088350	0.1	0.393074
14.090017	0.1	0.391561
14.091683	0.1	0.389880
14.093350	0.1	0.388892
14.095017	0.1	0.388715
14.096683	0.1	0.388641
14.098350	0.1	0.388152
14.100017	0.1	0.387407
14.101683	0.1	0.387020
14.103350	0.1	0.387561
14.105017	0.1	0.388827
14.106683	0.1	0.389982
14.108350	0.1	0.390718
14.110017	0.1	0.391263
14.111683	0.1	0.391421
14.113350	0.1	0.390732
14.115017	0.1	0.389265
14.116683	0.1	0.387640
14.118350	0.1	0.386578
14.120017	0.1	0.386881
14.121683	0.1	0.388995
14.123350	0.1	0.392371
14.125017	0.1	0.395761
14.126683	0.1	0.398424
14.128350	0.1	0.400683
14.130017	0.1	0.403188
14.131683	0.1	0.405926
14.133350	0.1	0.408287
14.135017	0.1	0.409740
14.136683	0.1	0.410313
14.138350	0.1	0.410397
14.140017	0.1	0.410406
14.141683	0.1	0.410755
14.143350	0.1	0.411831
14.145017	0.1	0.413666
14.146683	0.1	0.415961
14.148350	0.1	0.418304
14.150017	0.1	0.420120
14.151683	0.1	0.420786
14.153350	0.1	0.420185
14.155017	0.1	0.418914
14.156683	0.1	0.417684
14.158350	0.1	0.416762
14.160017	0.1	0.416311
14.161683	0.1	0.416618
14.163350	0.1	0.417610
14.165017	0.1	0.418620
14.166683	0.1	0.418792
14.168350	0.1	0.417377
14.170017	0.1	0.414313
14.171683	0.1	0.410876
14.173350	0.1	0.409130
14.175017	0.1	0.410159
14.176683	0.1	0.413489
14.178350	0.1	0.417894
14.180017	0.1	0.422066
14.181683	0.1	0.424930
14.183350	0.1	0.426071
14.185017	0.1	0.425754
14.186683	0.1	0.424539
14.188350	0.1	0.423025
14.190017	0.1	0.421889
14.191683	0.1	0.421884
14.193350	0.1	0.423589
14.195017	0.1	0.426946
14.196683	0.1	0.431011
14.198350	0.1	0.434285
14.200017	0.1	0.435403
14.201683	0.1	0.433899
14.203350	0.1	0.430536
14.205017	0.1	0.426662
14.206683	0.1	0.423398
14.208350	0.1	0.421512
14.210017	0.1	0.421279
14.211683	0.1	0.422155
14.213350	0.1	0.423379
14.215017	0.1	0.424632
14.216683	0.1	0.425582
14.218350	0.1	0.425968
14.220017	0.1	0.426196
14.221683	0.1	0.426946
14.223350	0.1	0.428087
14.225017	0.1	0.428297
14.226683	0.1	0.426117
14.228350	0.1	0.421572
14.230017	0.1	0.416460
14.231683	0.1	0.412823
14.233350	0.1	0.411347
14.235017	0.1	0.411100
14.236683	0.1	0.410560
14.238350	0.1	0.409014
14.240017	0.1	0.406755
14.241683	0.1	0.404199
14.243350	0.1	0.401800
14.245017	0.1	0.400185
14.246683	0.1	0.399617
14.248350	0.1	0.399509
14.250017	0.1	0.398806
14.251683	0.1	0.397046
14.253350	0.1	0.394788
14.255017	0.1	0.392897
14.256683	0.1	0.391705
14.258350	0.1	0.390871
14.260017	0.1	0.389870
14.261683	0.1	0.388706
14.263350	0.1	0.387751
14.265017	0.1	0.387230
14.266683	0.1	0.387230
14.268350	0.1	0.387682
14.270017	0.1	0.388147
14.271683	0.1	0.388161
14.273350	0.1	0.387798
14.275017	0.1	0.387486
14.276683	0.1	0.387472
14.278350	0.1	0.387658
14.280017	0.1	0.387770
14.281683	0.1	0.387533
14.283350	0.1	0.386573
14.285017	0.1	0.384427
14.286683	0.1	0.380981
14.288350	0.1	0.376734
14.290017	0.1	0.372287
14.291683	0.1	0.367886
14.293350	0.1	0.363770
14.295017	0.1	0.360538
14.296683	0.1	0.358974
14.298350	0.1	0.359616
14.300017	0.1	0.362187
14.301683	0.1	0.365418
14.303350	0.1	0.368124
14.305017	0.1	0.370187
14.306683	0.1	0.372194
14.308350	0.1	0.374569
14.310017	0.1	0.377223
14.311683	0.1	0.379565
14.313350	0.1	0.380897
14.315017	0.1	0.381176
14.316683	0.1	0.380990
14.318350	0.1	0.380850
14.320017	0.1	0.380911
14.321683	0.1	0.380995
14.323350	0.1	0.380790
14.325017	0.1	0.380198
14.326683	0.1	0.379281
14.328350	0.1	0.378108
14.330017	0.1	0.376599
14.331683	0.1	0.374396
14.333350	0.1	0.371342
14.335017	0.1	0.368189
14.336683	0.1	0.366061
14.338350	0.1	0.365390
14.340017	0.1	0.365814
14.341683	0.1	0.366699
14.343350	0.1	0.367821
14.345017	0.1	0.369684
14.346683	0.1	0.373004
14.348350	0.1	0.377498
14.350017	0.1	0.381544
14.351683	0.1	0.383621
14.353350	0.1	0.383877
14.355017	0.1	0.383733
14.356683	0.1	0.384240
14.358350	0.1	0.385330
14.360017	0.1	0.386653
14.361683	0.1	0.387998
14.363350	0.1	0.388836
14.365017	0.1	0.388529
14.366683	0.1	0.387039
14.368350	0.1	0.384878
14.370017	0.1	0.382862
14.371683	0.1	0.381642
14.373350	0.1	0.381302
14.375017	0.1	0.381442
14.376683	0.1	0.381293
14.378350	0.1	0.380115
14.380017	0.1	0.378345
14.381683	0.1	0.377782
14.383350	0.1	0.379859
14.385017	0.1	0.384427
14.386683	0.1	0.390564
14.388350	0.1	0.397461
14.390017	0.1	0.404143
14.391683	0.1	0.409666
14.393350	0.1	0.413465
14.395017	0.1	0.415100
14.396683	0.1	0.414294
14.398350	0.1	0.411351
14.400017	0.1	0.407253
14.401683	0.1	0.403440
14.403350	0.1	0.401270
14.405017	0.1	0.401144
14.406683	0.1	0.402275
14.408350	0.1	0.403803
14.410017	0.1	0.405600
14.411683	0.1	0.408120
14.413350	0.1	0.411682
14.415017	0.1	0.415896
14.416683	0.1	0.419952
14.418350	0.1	0.423198
14.420017	0.1	0.425349
14.421683	0.1	0.426536
14.423350	0.1	0.427067
14.425017	0.1	0.427114
14.426683	0.1	0.426769
14.428350	0.1	0.426094
14.430017	0.1	0.425200
14.431683	0.1	0.424627
14.433350	0.1	0.425200
14.435017	0.1	0.427198
14.436683	0.1	0.430057
14.438350	0.1	0.433163
14.440017	0.1	0.436250
14.441683	0.1	0.439095
14.443350	0.1	0.441046
14.445017	0.1	0.441107
14.446683	0.1	0.438583
14.448350	0.1	0.433656
14.450017	0.1	0.427491
14.451683	0.1	0.421894
14.453350	0.1	0.418471
14.455017	0.1	0.418075
14.456683	0.1	0.420772
14.458350	0.1	0.425847
14.460017	0.1	0.431873
14.461683	0.1	0.437503
14.463350	0.1	0.441945
14.465017	0.1	0.444395
14.466683	0.1	0.444115
14.468350	0.1	0.441303
14.470017	0.1	0.436953
14.471683	0.1	0.432180
14.473350	0.1	0.427910
14.475017	0.1	0.424800
14.476683	0.1	0.423174
14.478350	0.1	0.423039
14.480017	0.1	0.423901
14.481683	0.1	0.424753
14.483350	0.1	0.424888
14.485017	0.1	0.424646
14.486683	0.1	0.424893
14.488350	0.1	0.426229
14.490017	0.1	0.428231
14.491683	0.1	0.429358
14.493350	0.1	0.428655
14.495017	0.1	0.427007
14.496683	0.1	0.425968
14.498350	0.1	0.426155
14.500017	0.1	0.427091
14.501683	0.1	0.427794
14.503350	0.1	0.427300
14.505017	0.1	0.425200
14.506683	0.1	0.421973
14.508350	0.1	0.418662
14.510017	0.1	0.416273
14.511683	0.1	0.415333
14.513350	0.1	0.415538
14.515017	0.1	0.416115
14.516683	0.1	0.416613
14.518350	0.1	0.416976
14.520017	0.1	0.417042
14.521683	0.1	0.416618
14.523350	0.1	0.415458
14.525017	0.1	0.413242
14.526683	0.1	0.410131
14.528350	0.1	0.407095
14.530017	0.1	0.405433
14.531683	0.1	0.405894
14.533350	0.1	0.407947
14.535017	0.1	0.410234
14.536683	0.1	0.411668
14.538350	0.1	0.411919
14.540017	0.1	0.411253
14.541683	0.1	0.410220
14.543350	0.1	0.409549
14.545017	0.1	0.409675
14.546683	0.1	0.410401
14.548350	0.1	0.411212
14.550017	0.1	0.411635
14.551683	0.1	0.411402
14.553350	0.1	0.410718
14.555017	0.1	0.410057
14.556683	0.1	0.409526
14.558350	0.1	0.408790
14.560017	0.1	0.407607
14.561683	0.1	0.406341
14.563350	0.1	0.405842
14.565017	0.1	0.406611
14.566683	0.1	0.408217
14.568350	0.1	0.409554
14.570017	0.1	0.409661
14.571683	0.1	0.408497
14.573350	0.1	0.407137
14.575017	0.1	0.406932
14.576683	0.1	0.408147
14.578350	0.1	0.409908
14.580017	0.1	0.411342
14.581683	0.1	0.412269
14.583350	0.1	0.412879
14.585017	0.1	0.413451
14.586683	0.1	0.414383
14.588350	0.1	0.415756
14.590017	0.1	0.417144
14.591683	0.1	0.418052
14.593350	0.1	0.418252
14.595017	0.1	0.417694
14.596683	0.1	0.416795
14.598350	0.1	0.416553
14.600017	0.1	0.417563
14.601683	0.1	0.419319
14.603350	0.1	0.420902
14.605017	0.1	0.421931
14.606683	0.1	0.422420
14.608350	0.1	0.422536
14.610017	0.1	0.422834
14.611683	0.1	0.423905
14.613350	0.1	0.425698
14.615017	0.1	0.427808
14.616683	0.1	0.430034
14.618350	0.1	0.432399
14.620017	0.1	0.434802
14.621683	0.1	0.436795
14.623350	0.1	0.437992
14.625017	0.1	0.438318
14.626683	0.1	0.437750
14.628350	0.1	0.436525
14.630017	0.1	0.435556
14.631683	0.1	0.435654
14.633350	0.1	0.436348
14.635017	0.1	0.436581
14.636683	0.1	0.436278
14.638350	0.1	0.436143
14.640017	0.1	0.436502
14.641683	0.1	0.437051
14.643350	0.1	0.437289
14.645017	0.1	0.436949
14.646683	0.1	0.436488
14.648350	0.1	0.436865
14.650017	0.1	0.438439
14.651683	0.1	0.440422
14.653350	0.1	0.441824
14.655017	0.1	0.442355
14.656683	0.1	0.442350
14.658350	0.1	0.442709
14.660017	0.1	0.444585
14.661683	0.1	0.448273
14.663350	0.1	0.452679
14.665017	0.1	0.456315
14.666683	0.1	0.458392
14.668350	0.1	0.459170
14.670017	0.1	0.459654
14.671683	0.1	0.460725
14.673350	0.1	0.462476
14.675017	0.1	0.464269
14.676683	0.1	0.465312
14.678350	0.1	0.465331
14.680017	0.1	0.464623
14.681683	0.1	0.463645
14.683350	0.1	0.462774
14.685017	0.1	0.462122
14.686683	0.1	0.461447
14.688350	0.1	0.460674
14.690017	0.1	0.460348
14.691683	0.1	0.461065
14.693350	0.1	0.462579
14.695017	0.1	0.464027
14.696683	0.1	0.465009
14.698350	0.1	0.465964
14.700017	0.1	0.467156
14.701683	0.1	0.467980
14.703350	0.1	0.467924
14.705017	0.1	0.467440
14.706683	0.1	0.467123
14.708350	0.1	0.467119
14.710017	0.1	0.467482
14.711683	0.1	0.468395
14.713350	0.1	0.469810
14.715017	0.1	0.471040
14.716683	0.1	0.471040
14.718350	0.1	0.469312
14.720017	0.1	0.465950
14.721683	0.1	0.461368
14.723350	0.1	0.456534
14.725017	0.1	0.452790
14.726683	0.1	0.450728
14.728350	0.1	0.449475
14.730017	0.1	0.447668
14.731683	0.1	0.444814
14.733350	0.1	0.441461
14.735017	0.1	0.438718
14.736683	0.1	0.437628
14.738350	0.1	0.438406
14.740017	0.1	0.440176
14.741683	0.1	0.441624
14.743350	0.1	0.441717
14.745017	0.1	0.439989
14.746683	0.1	0.436800
14.748350	0.1	0.433340
14.750017	0.1	0.430890
14.751683	0.1	0.429917
14.753350	0.1	0.429857
14.755017	0.1	0.430015
14.756683	0.1	0.430634
14.758350	0.1	0.432171
14.760017	0.1	0.433987
14.761683	0.1	0.434974
14.763350	0.1	0.434835
14.765017	0.1	0.434113
14.766683	0.1	0.433465
14.768350	0.1	0.432911
14.770017	0.1	0.431906
14.771683	0.1	0.430122
14.773350	0.1	0.428041
14.775017	0.1	0.426732
14.776683	0.1	0.426904
14.778350	0.1	0.428078
14.780017	0.1	0.428846
14.781683	0.1	0.427854
14.783350	0.1	0.424576
14.785017	0.1	0.419286
14.786683	0.1	0.413205
14.788350	0.1	0.408525
14.790017	0.1	0.407156
14.791683	0.1	0.409163
14.793350	0.1	0.412762
14.795017	0.1	0.415961
14.796683	0.1	0.417992
14.798350	0.1	0.419114
14.800017	0.1	0.419677
14.801683	0.1	0.419943
14.803350	0.1	0.420315
14.805017	0.1	0.421237
14.806683	0.1	0.423123
14.808350	0.1	0.426141
14.810017	0.1	0.429559
14.811683	0.1	0.431910
14.813350	0.1	0.432343
14.815017	0.1	0.431123
14.816683	0.1	0.428827
14.818350	0.1	0.425992
14.820017	0.1	0.423384
14.821683	0.1	0.421754
14.823350	0.1	0.421335
14.825017	0.1	0.422071
14.826683	0.1	0.424003
14.828350	0.1	0.426890
14.830017	0.1	0.430034
14.831683	0.1	0.432436
14.833350	0.1	0.433107
14.835017	0.1	0.431612
14.836683	0.1	0.428669
14.838350	0.1	0.425964
14.840017	0.1	0.425023
14.841683	0.1	0.425964
14.843350	0.1	0.427472
14.845017	0.1	0.428245
14.846683	0.1	0.427868
14.848350	0.1	0.426397
14.850017	0.1	0.424278
14.851683	0.1	0.422481
14.853350	0.1	0.421647
14.855017	0.1	0.421503
14.856683	0.1	0.421330
14.858350	0.1	0.420776
14.860017	0.1	0.420045
14.861683	0.1	0.419570
14.863350	0.1	0.419663
14.865017	0.1	0.420474
14.866683	0.1	0.422089
14.868350	0.1	0.424674
14.870017	0.1	0.428283
14.871683	0.1	0.432576
14.873350	0.1	0.436823
14.875017	0.1	0.440250
14.876683	0.1	0.442597
14.878350	0.1	0.444236
14.880017	0.1	0.445717
14.881683	0.1	0.447286
14.883350	0.1	0.448665
14.885017	0.1	0.449503
14.886683	0.1	0.450201
14.888350	0.1	0.451510
14.890017	0.1	0.453475
14.891683	0.1	0.455282
14.893350	0.1	0.455845
14.895017	0.1	0.454886
14.896683	0.1	0.453633
14.898350	0.1	0.453456
14.900017	0.1	0.454173
14.901683	0.1	0.454667
14.903350	0.1	0.454350
14.905017	0.1	0.453377
14.906683	0.1	0.452246
14.908350	0.1	0.451622
14.910017	0.1	0.451929
14.911683	0.1	0.452893
14.913350	0.1	0.453964
14.915017	0.1	0.455100
14.916683	0.1	0.456688
14.918350	0.1	0.458746
14.920017	0.1	0.460884
14.921683	0.1	0.463035
14.923350	0.1	0.465419
14.925017	0.1	0.467696
14.926683	0.1	0.469107
14.928350	0.1	0.469550
14.930017	0.1	0.469731
14.931683	0.1	0.470369
14.933350	0.1	0.471687
14.935017	0.1	0.473708
14.936683	0.1	0.476632
14.938350	0.1	0.480581
14.940017	0.1	0.484972
14.941683	0.1	0.488535
14.943350	0.1	0.490015
14.945017	0.1	0.489084
14.946683	0.1	0.486868
14.948350	0.1	0.485028
14.950017	0.1	0.484404
14.951683	0.1	0.485070
14.953350	0.1	0.486565
14.955017	0.1	0.487878
14.956683	0.1	0.488339
14.958350	0.1	0.488213
14.960017	0.1	0.487803
14.961683	0.1	0.486872
14.963350	0.1	0.485140
14.965017	0.1	0.482788
14.966683	0.1	0.480362
14.968350	0.1	0.478262
14.970017	0.1	0.476567
14.971683	0.1	0.475370
14.973350	0.1	0.474877
14.975017	0.1	0.475100
14.976683	0.1	0.475291
14.978350	0.1	0.474281
14.980017	0.1	0.472087
14.981683	0.1	0.470332
14.983350	0.1	0.470043
14.985017	0.1	0.470043
14.986683	0.1	0.468502
14.988350	0.1	0.465391
14.990017	0.1	0.462332
14.991683	0.1	0.460367
14.993350	0.1	0.458965
14.995017	0.1	0.457237
14.996683	0.1	0.455268
14.998350	0.1	0.453847
15.000017	0.1	0.453438
15.001683	0.1	0.453680
15.003350	0.1	0.453740
15.005017	0.1	0.453088
15.006683	0.1	0.451896
15.008350	0.1	0.450658
15.010017	0.1	0.449503
15.011683	0.1	0.448027
15.013350	0.1	0.446122
15.015017	0.1	0.444441
15.016683	0.1	0.443459
15.018350	0.1	0.442779
15.020017	0.1	0.441722
15.021683	0.1	0.440404
15.023350	0.1	0.439752
15.025017	0.1	0.440185
15.026683	0.1	0.440702
15.028350	0.1	0.440101
15.030017	0.1	0.438136
15.031683	0.1	0.434737
15.033350	0.1	0.429600
15.035017	0.1	0.423272
15.036683	0.1	0.417475
15.038350	0.1	0.414071
15.040017	0.1	0.413982
15.041683	0.1	0.416795
15.043350	0.1	0.421368
15.045017	0.1	0.426634
15.046683	0.1	0.431887
15.048350	0.1	0.436469
15.050017	0.1	0.439258
15.051683	0.1	0.439151
15.053350	0.1	0.436371
15.055017	0.1	0.432418
15.056683	0.1	0.428897
15.058350	0.1	0.426751
15.060017	0.1	0.426117
15.061683	0.1	0.426639
15.063350	0.1	0.427961
15.065017	0.1	0.429861
15.066683	0.1	0.431854
15.068350	0.1	0.432986
15.070017	0.1	0.432306
15.071683	0.1	0.429628
15.073350	0.1	0.425717
15.075017	0.1	0.421922
15.076683	0.1	0.419347
15.078350	0.1	0.418238
15.080017	0.1	0.418164
15.081683	0.1	0.418769
15.083350	0.1	0.420222
15.085017	0.1	0.422648
15.086683	0.1	0.425437
15.088350	0.1	0.427449
15.090017	0.1	0.427845
15.091683	0.1	0.426793
15.093350	0.1	0.425237
15.095017	0.1	0.423868
15.096683	0.1	0.422681
15.098350	0.1	0.421493
15.100017	0.1	0.420208
15.101683	0.1	0.418900
15.103350	0.1	0.417940
15.105017	0.1	0.417931
15.106683	0.1	0.419328
15.108350	0.1	0.422029
15.110017	0.1	0.425521
15.111683	0.1	0.429307
15.113350	0.1	0.432814
15.115017	0.1	0.435538
15.116683	0.1	0.437489
15.118350	0.1	0.439095
15.120017	0.1	0.440688
15.121683	0.1	0.442066
15.123350	0.1	0.442727
15.125017	0.1	0.442606
15.126683	0.1	0.442090
15.128350	0.1	0.441354
15.130017	0.1	0.440390
15.131683	0.1	0.439561
15.133350	0.1	0.439114
15.135017	0.1	0.438639
15.136683	0.1	0.437968
15.138350	0.1	0.437866
15.140017	0.1	0.439067
15.141683	0.1	0.441535
15.143350	0.1	0.444879
15.145017	0.1	0.448874
15.146683	0.1	0.453293
15.148350	0.1	0.457438
15.150017	0.1	0.460059
15.151683	0.1	0.460278
15.153350	0.1	0.458425
15.155017	0.1	0.455566
15.156683	0.1	0.452735
15.158350	0.1	0.451053
15.160017	0.1	0.451384
15.161683	0.1	0.453317
15.163350	0.1	0.455417
15.165017	0.1	0.456502
15.166683	0.1	0.456376
15.168350	0.1	0.455775
15.170017	0.1	0.455645
15.171683	0.1	0.456567
15.173350	0.1	0.458770
15.175017	0.1	0.461815
15.176683	0.1	0.464418
15.178350	0.1	0.465522
15.180017	0.1	0.465289
15.181683	0.1	0.464544
15.183350	0.1	0.463710
15.185017	0.1	0.462821
15.186683	0.1	0.462239
15.188350	0.1	0.462611
15.190017	0.1	0.464055
15.191683	0.1	0.465792
15.193350	0.1	0.466700
15.195017	0.1	0.466113
15.196683	0.1	0.464278
15.198350	0.1	0.461987
15.200017	0.1	0.459980
15.201683	0.1	0.458751
15.203350	0.1	0.458611
15.205017	0.1	0.459570
15.206683	0.1	0.461307
15.208350	0.1	0.463487
15.210017	0.1	0.465810
15.211683	0.1	0.467934
15.213350	0.1	0.469740
15.215017	0.1	0.471463
15.216683	0.1	0.473219
15.218350	0.1	0.474579
15.220017	0.1	0.474704
15.221683	0.1	0.473298
15.223350	0.1	0.471035
15.225017	0.1	0.468707
15.226683	0.1	0.466597
15.228350	0.1	0.464977
15.230017	0.1	0.464208
15.231683	0.1	0.464194
15.233350	0.1	0.464446
15.235017	0.1	0.464995
15.236683	0.1	0.466094
15.238350	0.1	0.467016
15.240017	0.1	0.466607
15.241683	0.1	0.464665
15.243350	0.1	0.461941
15.245017	0.1	0.459175
15.246683	0.1	0.456665
15.248350	0.1	0.454453
15.250017	0.1	0.452488
15.251683	0.1	0.450630
15.253350	0.1	0.448688
15.255017	0.1	0.446662
15.256683	0.1	0.444883
15.258350	0.1	0.443715
15.260017	0.1	0.443039
15.261683	0.1	0.442173
15.263350	0.1	0.440492
15.265017	0.1	0.438113
15.266683	0.1	0.435901
15.268350	0.1	0.434862
15.270017	0.1	0.435137
15.271683	0.1	0.435803
15.273350	0.1	0.436036
15.275017	0.1	0.435668
15.276683	0.1	0.434802
15.278350	0.1	0.433801
15.280017	0.1	0.433191
15.281683	0.1	0.433261
15.283350	0.1	0.433866
15.285017	0.1	0.434420
15.286683	0.1	0.434397
15.288350	0.1	0.433759
15.290017	0.1	0.432660
15.291683	0.1	0.431174
15.293350	0.1	0.429647
15.295017	0.1	0.428413
15.296683	0.1	0.427286
15.298350	0.1	0.426210
15.300017	0.1	0.425978
15.301683	0.1	0.427370
15.303350	0.1	0.429973
15.305017	0.1	0.432297
15.306683	0.1	0.433181
15.308350	0.1	0.432716
15.310017	0.1	0.431724
15.311683	0.1	0.430802
15.313350	0.1	0.429871
15.315017	0.1	0.428408
15.316683	0.1	0.426169
15.318350	0.1	0.423538
15.320017	0.1	0.421302
15.321683	0.1	0.420394
15.323350	0.1	0.421414
15.325017	0.1	0.424162
15.326683	0.1	0.427994
15.328350	0.1	0.432301
15.330017	0.1	0.436511
15.331683	0.1	0.440273
15.333350	0.1	0.443459
15.335017	0.1	0.445805
15.336683	0.1	0.447081
15.338350	0.1	0.447431
15.340017	0.1	0.447417
15.341683	0.1	0.447826
15.343350	0.1	0.449223
15.345017	0.1	0.451459
15.346683	0.1	0.453754
15.348350	0.1	0.455426
15.350017	0.1	0.456232
15.351683	0.1	0.456390
15.353350	0.1	0.456413
15.355017	0.1	0.456851
15.356683	0.1	0.458234
15.358350	0.1	0.460660
15.360017	0.1	0.463305
15.361683	0.1	0.465214
15.363350	0.1	0.466360
15.365017	0.1	0.467296
15.366683	0.1	0.468502
15.368350	0.1	0.470388
15.370017	0.1	0.473117
15.371683	0.1	0.476469
15.373350	0.1	0.480101
15.375017	0.1	0.483375
15.376683	0.1	0.485550
15.378350	0.1	0.486672
15.380017	0.1	0.487585
15.381683	0.1	0.489224
15.383350	0.1	0.491990
15.385017	0.1	0.495617
15.386683	0.1	0.499729
15.388350	0.1	0.504251
15.390017	0.1	0.509061
15.391683	0.1	0.513536
15.393350	0.1	0.516796
15.395017	0.1	0.518905
15.396683	0.1	0.521061
15.398350	0.1	0.524302
15.400017	0.1	0.528628
15.401683	0.1	0.533247
15.403350	0.1	0.537015
15.405017	0.1	0.539194
15.406683	0.1	0.540344
15.408350	0.1	0.541890
15.410017	0.1	0.545122
15.411683	0.1	0.550766
15.413350	0.1	0.558663
15.415017	0.1	0.567762
15.416683	0.1	0.576382
15.418350	0.1	0.583022
15.420017	0.1	0.587599
15.421683	0.1	0.591413
15.423350	0.1	0.595790
15.425017	0.1	0.601201
15.426683	0.1	0.607353
15.428350	0.1	0.613690
15.430017	0.1	0.619409
15.431683	0.1	0.623786
15.433350	0.1	0.626752
15.435017	0.1	0.628843
15.436683	0.1	0.630957
15.438350	0.1	0.634184
15.440017	0.1	0.639507
15.441683	0.1	0.647339
15.443350	0.1	0.656964
15.445017	0.1	0.666408
15.446683	0.1	0.673630
15.448350	0.1	0.678021
15.450017	0.1	0.680489
15.451683	0.1	0.682566
15.453350	0.1	0.685402
15.455017	0.1	0.689141
15.456683	0.1	0.693346
15.458350	0.1	0.697905
15.460017	0.1	0.703009
15.461683	0.1	0.708699
15.463350	0.1	0.714730
15.465017	0.1	0.720704
15.466683	0.1	0.726301
15.468350	0.1	0.731437
15.470017	0.1	0.736383
15.471683	0.1	0.741812
15.473350	0.1	0.748504
15.475017	0.1	0.756769
15.476683	0.1	0.766073
15.478350	0.1	0.775605
15.480017	0.1	0.785179
15.481683	0.1	0.795014
15.483350	0.1	0.804886
15.485017	0.1	0.813920
15.486683	0.1	0.820877
15.488350	0.1	0.824877
15.490017	0.1	0.826358
15.491683	0.1	0.827126
15.493350	0.1	0.828840
15.495017	0.1	0.831317
15.496683	0.1	0.833031
15.498350	0.1	0.833143
15.500017	0.1	0.832491
15.501683	0.1	0.832691
15.503350	0.1	0.834432
15.505017	0.1	0.836714
15.506683	0.1	0.837883
15.508350	0.1	0.837203
15.510017	0.1	0.835187
15.511683	0.1	0.832975
15.513350	0.1	0.831303
15.515017	0.1	0.829780
15.516683	0.1	0.827378
15.518350	0.1	0.823541
15.520017	0.1	0.818488
15.521683	0.1	0.812695
15.523350	0.1	0.806563
15.525017	0.1	0.800407
15.526683	0.1	0.794595
15.528350	0.1	0.789356
15.530017	0.1	0.784523
15.531683	0.1	0.779801
15.533350	0.1	0.775368
15.535017	0.1	0.771796
15.536683	0.1	0.769226
15.538350	0.1	0.766777
15.540017	0.1	0.763233
15.541683	0.1	0.758492
15.543350	0.1	0.753780
15.545017	0.1	0.750218
15.546683	0.1	0.747661
15.548350	0.1	0.744951
15.550017	0.1	0.741039
15.551683	0.1	0.735936
15.553350	0.1	0.730907
15.555017	0.1	0.727456
15.556683	0.1	0.725775
15.558350	0.1	0.724336
15.560017	0.1	0.721286
15.561683	0.1	0.715987
15.563350	0.1	0.709193
15.565017	0.1	0.702110
15.566683	0.1	0.695684
15.568350	0.1	0.690212
15.570017	0.1	0.685421
15.571683	0.1	0.681458
15.573350	0.1	0.679176
15.575017	0.1	0.678790
15.576683	0.1	0.679353
15.578350	0.1	0.679996
15.580017	0.1	0.680536
15.581683	0.1	0.680806
15.583350	0.1	0.680271
15.585017	0.1	0.678468
15.586683	0.1	0.675577
15.588350	0.1	0.672406
15.590017	0.1	0.669975
15.591683	0.1	0.668988
15.593350	0.1	0.669351
15.595017	0.1	0.670156
15.596683	0.1	0.670212
15.598350	0.1	0.669048
15.600017	0.1	0.667255
15.601683	0.1	0.665672
15.603350	0.1	0.664606
15.605017	0.1	0.664061
15.606683	0.1	0.664033
15.608350	0.1	0.664573
15.610017	0.1	0.665700
15.611683	0.1	0.667148
15.613350	0.1	0.668154
15.615017	0.1	0.667893
15.616683	0.1	0.666128
15.618350	0.1	0.663614
15.620017	0.1	0.661905
15.621683	0.1	0.662282
15.623350	0.1	0.664452
15.625017	0.1	0.666524
15.626683	0.1	0.666701
15.628350	0.1	0.664913
15.630017	0.1	0.662445
15.631683	0.1	0.660196
15.633350	0.1	0.658059
15.635017	0.1	0.655749
15.636683	0.1	0.653318
15.638350	0.1	0.650785
15.640017	0.1	0.648112
15.641683	0.1	0.645504
15.643350	0.1	0.643386
15.645017	0.1	0.642277
15.646683	0.1	0.642543
15.648350	0.1	0.644093
15.650017	0.1	0.646361
15.651683	0.1	0.648494
15.653350	0.1	0.649798
15.655017	0.1	0.650291
15.656683	0.1	0.650506
15.658350	0.1	0.650827
15.660017	0.1	0.651241
15.661683	0.1	0.651279
15.663350	0.1	0.649970
15.665017	0.1	0.646459
15.666683	0.1	0.640913
15.668350	0.1	0.634678
15.670017	0.1	0.629304
15.671683	0.1	0.625658
15.673350	0.1	0.624144
15.675017	0.1	0.625071
15.676683	0.1	0.627898
15.678350	0.1	0.630859
15.680017	0.1	0.632089
15.681683	0.1	0.630761
15.683350	0.1	0.627022
15.685017	0.1	0.621779
15.686683	0.1	0.616694
15.688350	0.1	0.613411
15.690017	0.1	0.612522
15.691683	0.1	0.613555
15.693350	0.1	0.615478
15.695017	0.1	0.617141
15.696683	0.1	0.617560
15.698350	0.1	0.616102
15.700017	0.1	0.612880
15.701683	0.1	0.608810
15.703350	0.1	0.604959
15.705017	0.1	0.601998
15.706683	0.1	0.600461
15.708350	0.1	0.600605
15.710017	0.1	0.601634
15.711683	0.1	0.602063
15.713350	0.1	0.601150
15.715017	0.1	0.599325
15.716683	0.1	0.597443
15.718350	0.1	0.596307
15.720017	0.1	0.596149
15.721683	0.1	0.596209
15.723350	0.1	0.595152
15.725017	0.1	0.592219
15.726683	0.1	0.587893
15.728350	0.1	0.583301
15.730017	0.1	0.578891
15.731683	0.1	0.574258
15.733350	0.1	0.569439
15.735017	0.1	0.565420
15.736683	0.1	0.562896
15.738350	0.1	0.561178
15.740017	0.1	0.558943
15.741683	0.1	0.555706
15.743350	0.1	0.552232
15.745017	0.1	0.549699
15.746683	0.1	0.548717
15.748350	0.1	0.548749
15.750017	0.1	0.548386
15.751683	0.1	0.546654
15.753350	0.1	0.543687
15.755017	0.1	0.540051
15.756683	0.1	0.536283
15.758350	0.1	0.533024
15.760017	0.1	0.530663
15.761683	0.1	0.528959
15.763350	0.1	0.527357
15.765017	0.1	0.525550
15.766683	0.1	0.523501
15.768350	0.1	0.521303
15.770017	0.1	0.519347
15.771683	0.1	0.518342
15.773350	0.1	0.518500
15.775017	0.1	0.518877
15.776683	0.1	0.518542
15.778350	0.1	0.517815
15.780017	0.1	0.517434
15.781683	0.1	0.517424
15.783350	0.1	0.517359
15.785017	0.1	0.516889
15.786683	0.1	0.515739
15.788350	0.1	0.513722
15.790017	0.1	0.511114
15.791683	0.1	0.508497
15.793350	0.1	0.506253
15.795017	0.1	0.504507
15.796683	0.1	0.503310
15.798350	0.1	0.502504
15.800017	0.1	0.501727
15.801683	0.1	0.500656
15.803350	0.1	0.499231
15.805017	0.1	0.497559
15.806683	0.1	0.495748
15.808350	0.1	0.494146
15.810017	0.1	0.493480
15.811683	0.1	0.494109
15.813350	0.1	0.495580
15.815017	0.1	0.497177
15.816683	0.1	0.498453
15.818350	0.1	0.499049
15.820017	0.1	0.498798
15.821683	0.1	0.498164
15.823350	0.1	0.497815
15.825017	0.1	0.497960
15.826683	0.1	0.498621
15.828350	0.1	0.499645
15.830017	0.1	0.500479
15.831683	0.1	0.500795
15.833350	0.1	0.501126
15.835017	0.1	0.502169
15.836683	0.1	0.503873
15.838350	0.1	0.505489
15.840017	0.1	0.506146
15.841683	0.1	0.505359
15.843350	0.1	0.503287
15.845017	0.1	0.500949
15.846683	0.1	0.499571
15.848350	0.1	0.499142
15.850017	0.1	0.498691
15.851683	0.1	0.498085
15.853350	0.1	0.498216
15.855017	0.1	0.499520
15.856683	0.1	0.501554
15.858350	0.1	0.503920
15.860017	0.1	0.506435
15.861683	0.1	0.508516
15.863350	0.1	0.509373
15.865017	0.1	0.508884
15.866683	0.1	0.507641
15.868350	0.1	0.506612
15.870017	0.1	0.506579
15.871683	0.1	0.507501
15.873350	0.1	0.508726
15.875017	0.1	0.509773
15.876683	0.1	0.510416
15.878350	0.1	0.510379
15.880017	0.1	0.509755
15.881683	0.1	0.509294
15.883350	0.1	0.509704
15.885017	0.1	0.510849
15.886683	0.1	0.512218
15.888350	0.1	0.513732
15.890017	0.1	0.515641
15.891683	0.1	0.517960
15.893350	0.1	0.520567
15.895017	0.1	0.523478
15.896683	0.1	0.526668
15.898350	0.1	0.530039
15.900017	0.1	0.533285
15.901683	0.1	0.535985
15.903350	0.1	0.538062
15.905017	0.1	0.539445
15.906683	0.1	0.539664
15.908350	0.1	0.538453
15.910017	0.1	0.536172
15.911683	0.1	0.533438
15.913350	0.1	0.530803
15.915017	0.1	0.528870
15.916683	0.1	0.528507
15.918350	0.1	0.530276
15.920017	0.1	0.533471
15.921683	0.1	0.536582
15.923350	0.1	0.538840
15.925017	0.1	0.540544
15.926683	0.1	0.542370
15.928350	0.1	0.544605
15.930017	0.1	0.546724
15.931683	0.1	0.547534
15.933350	0.1	0.546249
15.935017	0.1	0.543362
15.936683	0.1	0.540251
15.938350	0.1	0.538072
15.940017	0.1	0.537219
15.941683	0.1	0.537583
15.943350	0.1	0.538998
15.945017	0.1	0.541410
15.946683	0.1	0.544610
15.948350	0.1	0.547715
15.950017	0.1	0.549397
15.951683	0.1	0.549275
15.953350	0.1	0.548661
15.955017	0.1	0.549168
15.956683	0.1	0.550835
15.958350	0.1	0.552298
15.960017	0.1	0.552405
15.961683	0.1	0.551203
15.963350	0.1	0.549722
15.965017	0.1	0.549015
15.966683	0.1	0.549303
15.968350	0.1	0.549671
15.970017	0.1	0.548712
15.971683	0.1	0.545834
15.973350	0.1	0.541788
15.975017	0.1	0.537871
15.976683	0.1	0.535022
15.978350	0.1	0.533671
15.980017	0.1	0.534141
15.981683	0.1	0.536297
15.983350	0.1	0.539040
15.985017	0.1	0.540991
15.986683	0.1	0.541368
15.988350	0.1	0.540186
15.990017	0.1	0.538435
15.991683	0.1	0.537550
15.993350	0.1	0.537955
15.995017	0.1	0.538719
15.996683	0.1	0.538835
15.998350	0.1	0.538002
16.000017	0.1	0.536069
16.001683	0.1	0.532679
16.003350	0.1	0.527850
16.005017	0.1	0.522346
16.006683	0.1	0.517284
16.008350	0.1	0.513666
16.010017	0.1	0.511887
16.011683	0.1	0.511697
16.013350	0.1	0.512782
16.015017	0.1	0.514854
16.016683	0.1	0.517019
16.018350	0.1	0.517997
16.020017	0.1	0.517382
16.021683	0.1	0.516088
16.023350	0.1	0.515408
16.025017	0.1	0.515748
16.026683	0.1	0.516470
16.028350	0.1	0.516884
16.030017	0.1	0.516875
16.031683	0.1	0.516549
16.033350	0.1	0.515874
16.035017	0.1	0.514742
16.036683	0.1	0.513243
16.038350	0.1	0.511818
16.040017	0.1	0.510877
16.041683	0.1	0.510323
16.043350	0.1	0.509932
16.045017	0.1	0.509629
16.046683	0.1	0.509457
16.048350	0.1	0.509596
16.050017	0.1	0.509960
16.051683	0.1	0.509890
16.053350	0.1	0.508986
16.055017	0.1	0.507790
16.056683	0.1	0.507329
16.058350	0.1	0.508083
16.060017	0.1	0.509731
16.061683	0.1	0.511887
16.063350	0.1	0.514179
16.065017	0.1	0.515729
16.066683	0.1	0.515762
16.068350	0.1	0.514402
16.070017	0.1	0.512609
16.071683	0.1	0.511361
16.073350	0.1	0.510742
16.075017	0.1	0.510011
16.076683	0.1	0.508935
16.078350	0.1	0.508139
16.080017	0.1	0.507985
16.081683	0.1	0.507925
16.083350	0.1	0.507114
16.085017	0.1	0.505275
16.086683	0.1	0.503105
16.088350	0.1	0.502011
16.090017	0.1	0.503012
16.091683	0.1	0.505731
16.093350	0.1	0.508856
16.095017	0.1	0.511329
16.096683	0.1	0.512931
16.098350	0.1	0.514071
16.100017	0.1	0.515440
16.101683	0.1	0.517420
16.103350	0.1	0.519967
16.105017	0.1	0.522900
16.106683	0.1	0.525680
16.108350	0.1	0.527478
16.110017	0.1	0.528377
16.111683	0.1	0.529788
16.113350	0.1	0.532763
16.115017	0.1	0.536754
16.116683	0.1	0.540409
16.118350	0.1	0.542821
16.120017	0.1	0.543599
16.121683	0.1	0.542700
16.123350	0.1	0.540810
16.125017	0.1	0.539203
16.126683	0.1	0.538910
16.128350	0.1	0.540097
16.130017	0.1	0.542188
16.131683	0.1	0.544460
16.133350	0.1	0.546323
16.135017	0.1	0.547250
16.136683	0.1	0.547292
16.138350	0.1	0.547208
16.140017	0.1	0.547906
16.141683	0.1	0.550151
16.143350	0.1	0.554337
16.145017	0.1	0.560107
16.146683	0.1	0.566388
16.148350	0.1	0.571883
16.150017	0.1	0.575855
16.151683	0.1	0.578556
16.153350	0.1	0.580759
16.155017	0.1	0.582994
16.156683	0.1	0.585252
16.158350	0.1	0.587353
16.160017	0.1	0.589481
16.161683	0.1	0.591837
16.163350	0.1	0.594347
16.165017	0.1	0.596750
16.166683	0.1	0.598654
16.168350	0.1	0.599683
16.170017	0.1	0.600023
16.171683	0.1	0.600335
16.173350	0.1	0.600838
16.175017	0.1	0.601211
16.176683	0.1	0.601443
16.178350	0.1	0.601788
16.180017	0.1	0.602114
16.181683	0.1	0.602249
16.183350	0.1	0.602645
16.185017	0.1	0.603879
16.186683	0.1	0.605667
16.188350	0.1	0.606892
16.190017	0.1	0.606845
16.191683	0.1	0.605853
16.193350	0.1	0.605015
16.195017	0.1	0.605737
16.196683	0.1	0.608535
16.198350	0.1	0.612307
16.200017	0.1	0.615809
16.201683	0.1	0.619031
16.203350	0.1	0.622221
16.205017	0.1	0.624792
16.206683	0.1	0.625984
16.208350	0.1	0.625825
16.210017	0.1	0.625015
16.211683	0.1	0.624638
16.213350	0.1	0.625406
16.215017	0.1	0.626468
16.216683	0.1	0.626226
16.218350	0.1	0.624484
16.220017	0.1	0.622398
16.221683	0.1	0.621020
16.223350	0.1	0.621239
16.225017	0.1	0.623842
16.226683	0.1	0.628508
16.228350	0.1	0.633448
16.230017	0.1	0.636773
16.231683	0.1	0.637751
16.233350	0.1	0.636778
16.235017	0.1	0.634859
16.236683	0.1	0.633276
16.238350	0.1	0.632955
16.240017	0.1	0.633714
16.241683	0.1	0.634599
16.243350	0.1	0.634748
16.245017	0.1	0.633621
16.246683	0.1	0.631027
16.248350	0.1	0.627618
16.250017	0.1	0.624699
16.251683	0.1	0.623041
16.253350	0.1	0.622510
16.255017	0.1	0.622938
16.256683	0.1	0.624652
16.258350	0.1	0.628098
16.260017	0.1	0.632978
16.261683	0.1	0.638021
16.263350	0.1	0.641728
16.265017	0.1	0.643432
16.266683	0.1	0.643372
16.268350	0.1	0.641942
16.270017	0.1	0.639576
16.271683	0.1	0.636987
16.273350	0.1	0.634962
16.275017	0.1	0.633784
16.276683	0.1	0.633225
16.278350	0.1	0.633253
16.280017	0.1	0.634119
16.281683	0.1	0.635604
16.283350	0.1	0.636997
16.285017	0.1	0.637770
16.286683	0.1	0.637742
16.288350	0.1	0.637118
16.290017	0.1	0.636699
16.291683	0.1	0.637709
16.293350	0.1	0.640834
16.295017	0.1	0.645206
16.296683	0.1	0.648904
16.298350	0.1	0.650897
16.300017	0.1	0.651861
16.301683	0.1	0.652904
16.303350	0.1	0.654394
16.305017	0.1	0.655935
16.306683	0.1	0.656964
16.308350	0.1	0.657481
16.310017	0.1	0.657858
16.311683	0.1	0.658194
16.313350	0.1	0.658585
16.315017	0.1	0.659279
16.316683	0.1	0.660070
16.318350	0.1	0.660531
16.320017	0.1	0.660722
16.321683	0.1	0.660890
16.323350	0.1	0.660978
16.325017	0.1	0.660834
16.326683	0.1	0.660717
16.328350	0.1	0.661220
16.330017	0.1	0.662659
16.331683	0.1	0.665002
16.333350	0.1	0.668280
16.335017	0.1	0.672471
16.336683	0.1	0.677174
16.338350	0.1	0.681477
16.340017	0.1	0.684438
16.341683	0.1	0.686203
16.343350	0.1	0.688257
16.345017	0.1	0.691921
16.346683	0.1	0.697174
16.348350	0.1	0.703223
16.350017	0.1	0.709128
16.351683	0.1	0.713775
16.353350	0.1	0.716443
16.355017	0.1	0.717612
16.356683	0.1	0.718418
16.358350	0.1	0.719535
16.360017	0.1	0.721249
16.361683	0.1	0.723917
16.363350	0.1	0.727372
16.365017	0.1	0.730790
16.366683	0.1	0.733440
16.368350	0.1	0.735098
16.370017	0.1	0.735945
16.371683	0.1	0.736373
16.373350	0.1	0.736979
16.375017	0.1	0.738599
16.376683	0.1	0.741952
16.378350	0.1	0.746809
16.380017	0.1	0.751889
16.381683	0.1	0.755996
16.383350	0.1	0.758851
16.385017	0.1	0.760662
16.386683	0.1	0.761547
16.388350	0.1	0.761929
16.390017	0.1	0.763084
16.391683	0.1	0.766357
16.393350	0.1	0.771750
16.395017	0.1	0.777915
16.396683	0.1	0.783517
16.398350	0.1	0.787992
16.400017	0.1	0.791298
16.401683	0.1	0.793729
16.403350	0.1	0.795713
16.405017	0.1	0.797268
16.406683	0.1	0.797990
16.408350	0.1	0.797976
16.410017	0.1	0.798278
16.411683	0.1	0.799838
16.413350	0.1	0.802525
16.415017	0.1	0.805883
16.416683	0.1	0.810008
16.418350	0.1	0.815205
16.420017	0.1	0.821287
16.421683	0.1	0.827820
16.423350	0.1	0.834283
16.425017	0.1	0.839713
16.426683	0.1	0.843140
16.428350	0.1	0.844379
16.430017	0.1	0.844081
16.431683	0.1	0.843424
16.433350	0.1	0.843625
16.435017	0.1	0.845445
16.436683	0.1	0.848919
16.438350	0.1	0.853376
16.440017	0.1	0.857906
16.441683	0.1	0.862121
16.443350	0.1	0.866228
16.445017	0.1	0.870470
16.446683	0.1	0.874568
16.448350	0.1	0.877846
16.450017	0.1	0.879704
16.451683	0.1	0.880137
16.453350	0.1	0.879886
16.455017	0.1	0.880035
16.456683	0.1	0.881306
16.458350	0.1	0.883653
16.460017	0.1	0.886573
16.461683	0.1	0.889855
16.463350	0.1	0.893855
16.465017	0.1	0.898563
16.466683	0.1	0.903104
16.468350	0.1	0.906684
16.470017	0.1	0.909148
16.471683	0.1	0.910787
16.473350	0.1	0.912105
16.475017	0.1	0.913483
16.476683	0.1	0.915197
16.478350	0.1	0.917665
16.480017	0.1	0.921255
16.481683	0.1	0.925832
16.483350	0.1	0.931020
16.485017	0.1	0.936375
16.486683	0.1	0.941120
16.488350	0.1	0.944347
16.490017	0.1	0.945549
16.491683	0.1	0.944808
16.493350	0.1	0.943039
16.495017	0.1	0.941576
16.496683	0.1	0.941260
16.498350	0.1	0.942233
16.500017	0.1	0.944529
16.501683	0.1	0.948147
16.503350	0.1	0.952836
16.505017	0.1	0.957949
16.506683	0.1	0.962373
16.508350	0.1	0.965176
16.510017	0.1	0.966620
16.511683	0.1	0.968105
16.513350	0.1	0.970704
16.515017	0.1	0.974108
16.516683	0.1	0.977307
16.518350	0.1	0.979882
16.520017	0.1	0.982489
16.521683	0.1	0.986336
16.523350	0.1	0.991630
16.525017	0.1	0.996818
16.526683	0.1	1.000143
16.528350	0.1	1.001828
16.530017	0.1	1.003677
16.531683	0.1	1.006783
16.533350	0.1	1.010876
16.535017	0.1	1.015617
16.536683	0.1	1.021032
16.538350	0.1	1.026648
16.540017	0.1	1.031226
16.541683	0.1	1.033684
16.543350	0.1	1.033922
16.545017	0.1	1.032855
16.546683	0.1	1.031929
16.548350	0.1	1.032357
16.550017	0.1	1.034499
16.551683	0.1	1.037666
16.553350	0.1	1.040990
16.555017	0.1	1.044711
16.556683	0.1	1.049666
16.558350	0.1	1.055906
16.560017	0.1	1.062620
16.561683	0.1	1.068837
16.563350	0.1	1.073857
16.565017	0.1	1.077610
16.566683	0.1	1.080777
16.568350	0.1	1.084195
16.570017	0.1	1.088427
16.571683	0.1	1.093755
16.573350	0.1	1.099948
16.575017	0.1	1.106462
16.576683	0.1	1.112889
16.578350	0.1	1.119045
16.580017	0.1	1.124935
16.581683	0.1	1.130630
16.583350	0.1	1.136535
16.585017	0.1	1.143385
16.586683	0.1	1.151431
16.588350	0.1	1.160018
16.590017	0.1	1.168018
16.591683	0.1	1.174430
16.593350	0.1	1.178933
16.595017	0.1	1.182156
16.596683	0.1	1.185294
16.598350	0.1	1.189429
16.600017	0.1	1.194878
16.601683	0.1	1.201127
16.603350	0.1	1.207506
16.605017	0.1	1.213662
16.606683	0.1	1.219441
16.608350	0.1	1.224964
16.610017	0.1	1.231139
16.611683	0.1	1.239157
16.613350	0.1	1.248801
16.615017	0.1	1.258166
16.616683	0.1	1.265761
16.618350	0.1	1.272103
16.620017	0.1	1.278976
16.621683	0.1	1.287749
16.623350	0.1	1.298632
16.625017	0.1	1.310669
16.626683	0.1	1.322147
16.628350	0.1	1.331735
16.630017	0.1	1.339563
16.631683	0.1	1.346860
16.633350	0.1	1.354651
16.635017	0.1	1.363056
16.636683	0.1	1.371722
16.638350	0.1	1.380206
16.640017	0.1	1.388183
16.641683	0.1	1.395871
16.643350	0.1	1.404015
16.645017	0.1	1.413110
16.646683	0.1	1.422870
16.648350	0.1	1.432421
16.650017	0.1	1.440868
16.651683	0.1	1.447881
16.653350	0.1	1.453855
16.655017	0.1	1.459680
16.656683	0.1	1.466111
16.658350	0.1	1.473110
16.660017	0.1	1.480118
16.661683	0.1	1.486577
16.663350	0.1	1.491988
16.665017	0.1	1.496198
16.666683	0.1	1.499662
16.668350	0.1	1.503094
16.670017	0.1	1.506950
16.671683	0.1	1.511429
16.673350	0.1	1.516589
16.675017	0.1	1.522060
16.676683	0.1	1.526996
16.678350	0.1	1.530764
16.680017	0.1	1.533423
16.681683	0.1	1.535290
16.683350	0.1	1.536263
16.685017	0.1	1.536342
16.686683	0.1	1.536431
16.688350	0.1	1.537739
16.690017	0.1	1.540622
16.691683	0.1	1.544189
16.693350	0.1	1.546922
16.695017	0.1	1.547602
16.696683	0.1	1.546182
16.698350	0.1	1.543877
16.700017	0.1	1.542028
16.701683	0.1	1.541064
16.703350	0.1	1.540724
16.705017	0.1	1.540701
16.706683	0.1	1.540654
16.708350	0.1	1.539807
16.710017	0.1	1.537413
16.711683	0.1	1.533749
16.713350	0.1	1.529776
16.715017	0.1	1.526126
16.716683	0.1	1.523118
16.718350	0.1	1.521097
16.720017	0.1	1.520212
16.721683	0.1	1.520165
16.723350	0.1	1.520561
16.725017	0.1	1.521129
16.726683	0.1	1.521492
16.728350	0.1	1.521083
16.730017	0.1	1.519728
16.731683	0.1	1.517865
16.733350	0.1	1.516109
16.735017	0.1	1.515038
16.736683	0.1	1.515024
16.738350	0.1	1.515732
16.740017	0.1	1.516193
16.741683	0.1	1.515560
16.743350	0.1	1.513618
16.745017	0.1	1.510689
16.746683	0.1	1.507509
16.748350	0.1	1.505055
16.750017	0.1	1.503942
16.751683	0.1	1.503672
16.753350	0.1	1.503062
16.755017	0.1	1.501450
16.756683	0.1	1.499178
16.758350	0.1	1.497264
16.760017	0.1	1.496524
16.761683	0.1	1.496691
16.763350	0.1	1.496784
16.765017	0.1	1.496165
16.766683	0.1	1.494759
16.768350	0.1	1.493096
16.770017	0.1	1.492240
16.771683	0.1	1.492808
16.773350	0.1	1.494433
16.775017	0.1	1.496407
16.776683	0.1	1.498153
16.778350	0.1	1.499322
16.780017	0.1	1.499993
16.781683	0.1	1.500277
16.783350	0.1	1.500091
16.785017	0.1	1.499536
16.786683	0.1	1.498815
16.788350	0.1	1.498014
16.790017	0.1	1.497357
16.791683	0.1	1.497087
16.793350	0.1	1.496864
16.795017	0.1	1.496105
16.796683	0.1	1.495252
16.798350	0.1	1.495751
16.800017	0.1	1.498354
16.801683	0.1	1.502410
16.803350	0.1	1.506805
16.805017	0.1	1.510568
16.806683	0.1	1.512873
16.808350	0.1	1.513418
16.810017	0.1	1.512519
16.811683	0.1	1.510773
16.813350	0.1	1.508878
16.815017	0.1	1.507518
16.816683	0.1	1.507071
16.818350	0.1	1.507625
16.820017	0.1	1.509208
16.821683	0.1	1.511755
16.823350	0.1	1.515062
16.825017	0.1	1.518796
16.826683	0.1	1.522279
16.828350	0.1	1.524789
16.830017	0.1	1.526112
16.831683	0.1	1.526321
16.833350	0.1	1.525637
16.835017	0.1	1.524785
16.836683	0.1	1.524724
16.838350	0.1	1.525832
16.840017	0.1	1.527616
16.841683	0.1	1.529413
16.843350	0.1	1.531076
16.845017	0.1	1.532794
16.846683	0.1	1.534652
16.848350	0.1	1.536524
16.850017	0.1	1.538340
16.851683	0.1	1.540123
16.853350	0.1	1.541991
16.855017	0.1	1.544282
16.856683	0.1	1.547136
16.858350	0.1	1.549805
16.860017	0.1	1.551267
16.861683	0.1	1.551379
16.863350	0.1	1.550717
16.865017	0.1	1.550200
16.866683	0.1	1.551062
16.868350	0.1	1.553884
16.870017	0.1	1.557893
16.871683	0.1	1.561786
16.873350	0.1	1.564790
16.875017	0.1	1.566843
16.876683	0.1	1.568338
16.878350	0.1	1.569595
16.880017	0.1	1.570317
16.881683	0.1	1.570182
16.883350	0.1	1.569502
16.885017	0.1	1.568762
16.886683	0.1	1.568347
16.888350	0.1	1.568655
16.890017	0.1	1.569781
16.891683	0.1	1.571374
16.893350	0.1	1.573144
16.895017	0.1	1.575183
16.896683	0.1	1.577381
16.898350	0.1	1.579244
16.900017	0.1	1.580557
16.901683	0.1	1.581442
16.903350	0.1	1.581819
16.905017	0.1	1.581269
16.906683	0.1	1.579593
16.908350	0.1	1.577474
16.910017	0.1	1.576194
16.911683	0.1	1.576650
16.913350	0.1	1.578773
16.915017	0.1	1.581763
16.916683	0.1	1.584846
16.918350	0.1	1.587891
16.920017	0.1	1.590983
16.921683	0.1	1.593535
16.923350	0.1	1.594517
16.925017	0.1	1.593586
16.926683	0.1	1.591467
16.928350	0.1	1.589241
16.930017	0.1	1.587877
16.931683	0.1	1.587756
16.933350	0.1	1.588291
16.935017	0.1	1.588692
16.936683	0.1	1.588752
16.938350	0.1	1.588287
16.940017	0.1	1.586750
16.941683	0.1	1.583956
16.943350	0.1	1.580794
16.945017	0.1	1.578662
16.946683	0.1	1.577991
16.948350	0.1	1.577856
16.950017	0.1	1.577297
16.951683	0.1	1.575984
16.953350	0.1	1.573479
16.955017	0.1	1.569451
16.956683	0.1	1.564631
16.958350	0.1	1.560543
16.960017	0.1	1.558433
16.961683	0.1	1.558438
16.963350	0.1	1.559318
16.965017	0.1	1.559323
16.966683	0.1	1.557674
16.968350	0.1	1.554741
16.970017	0.1	1.551448
16.971683	0.1	1.548813
16.973350	0.1	1.547043
16.975017	0.1	1.545404
16.976683	0.1	1.543290
16.978350	0.1	1.540682
16.980017	0.1	1.537763
16.981683	0.1	1.535076
16.983350	0.1	1.533721
16.985017	0.1	1.534293
16.986683	0.1	1.535709
16.988350	0.1	1.535779
16.990017	0.1	1.533199
16.991683	0.1	1.528310
16.993350	0.1	1.522158
16.995017	0.1	1.515518
16.996683	0.1	1.508649
16.998350	0.1	1.501669
17.000017	0.1	1.495234
17.001683	0.1	1.490484
17.003350	0.1	1.487872
17.005017	0.1	1.486661
17.006683	0.1	1.485995
17.008350	0.1	1.485758
17.010017	0.1	1.485781
17.011683	0.1	1.484831
17.013350	0.1	1.481436
17.015017	0.1	1.475210
17.016683	0.1	1.466949
17.018350	0.1	1.457762
17.020017	0.1	1.448411
17.021683	0.1	1.439163
17.023350	0.1	1.430213
17.025017	0.1	1.422474
17.026683	0.1	1.417436
17.028350	0.1	1.415685
17.030017	0.1	1.416123
17.031683	0.1	1.416896
17.033350	0.1	1.416528
17.035017	0.1	1.414618
17.036683	0.1	1.412034
17.038350	0.1	1.409925
17.040017	0.1	1.408528
17.041683	0.1	1.407135
17.043350	0.1	1.404923
17.045017	0.1	1.401464
17.046683	0.1	1.396886
17.048350	0.1	1.391708
17.050017	0.1	1.386488
17.051683	0.1	1.381347
17.053350	0.1	1.376038
17.055017	0.1	1.370544
17.056683	0.1	1.365193
17.058350	0.1	1.360369
17.060017	0.1	1.356099
17.061683	0.1	1.352024
17.063350	0.1	1.348038
17.065017	0.1	1.344541
17.066683	0.1	1.341621
17.068350	0.1	1.338855
17.070017	0.1	1.336196
17.071683	0.1	1.334324
17.073350	0.1	1.333663
17.075017	0.1	1.333542
17.076683	0.1	1.332858
17.078350	0.1	1.331093
17.080017	0.1	1.328182
17.081683	0.1	1.324122
17.083350	0.1	1.319237
17.085017	0.1	1.314119
17.086683	0.1	1.309006
17.088350	0.1	1.304038
17.090017	0.1	1.299921
17.091683	0.1	1.297300
17.093350	0.1	1.295772
17.095017	0.1	1.294450
17.096683	0.1	1.292937
17.098350	0.1	1.291423
17.100017	0.1	1.290278
17.101683	0.1	1.289509
17.103350	0.1	1.288527
17.105017	0.1	1.286641
17.106683	0.1	1.283805
17.108350	0.1	1.280569
17.110017	0.1	1.277421
17.111683	0.1	1.274729
17.113350	0.1	1.272615
17.115017	0.1	1.270301
17.116683	0.1	1.266324
17.118350	0.1	1.260005
17.120017	0.1	1.252200
17.121683	0.1	1.244191
17.123350	0.1	1.236456
17.125017	0.1	1.229057
17.126683	0.1	1.222254
17.128350	0.1	1.216335
17.130017	0.1	1.211427
17.131683	0.1	1.207651
17.133350	0.1	1.204894
17.135017	0.1	1.202747
17.136683	0.1	1.201024
17.138350	0.1	1.199609
17.140017	0.1	1.197918
17.141683	0.1	1.195348
17.143350	0.1	1.191990
17.145017	0.1	1.188316
17.146683	0.1	1.184708
17.148350	0.1	1.181746
17.150017	0.1	1.180200
17.151683	0.1	1.180414
17.153350	0.1	1.181974
17.155017	0.1	1.183818
17.156683	0.1	1.184763
17.158350	0.1	1.183879
17.160017	0.1	1.180749
17.161683	0.1	1.175916
17.163350	0.1	1.170896
17.165017	0.1	1.166761
17.166683	0.1	1.162845
17.168350	0.1	1.157504
17.170017	0.1	1.150426
17.171683	0.1	1.143361
17.173350	0.1	1.138486
17.175017	0.1	1.136721
17.176683	0.1	1.137280
17.178350	0.1	1.138067
17.180017	0.1	1.136921
17.181683	0.1	1.132940
17.183350	0.1	1.126761
17.185017	0.1	1.119538
17.186683	0.1	1.112046
17.188350	0.1	1.105191
17.190017	0.1	1.100111
17.191683	0.1	1.097224
17.193350	0.1	1.095897
17.195017	0.1	1.095212
17.196683	0.1	1.094555
17.198350	0.1	1.093452
17.200017	0.1	1.091766
17.201683	0.1	1.089931
17.203350	0.1	1.088278
17.205017	0.1	1.086476
17.206683	0.1	1.084078
17.208350	0.1	1.081172
17.210017	0.1	1.078006
17.211683	0.1	1.074472
17.213350	0.1	1.070299
17.215017	0.1	1.065447
17.216683	0.1	1.059962
17.218350	0.1	1.053540
17.220017	0.1	1.045656
17.221683	0.1	1.036776
17.223350	0.1	1.028678
17.225017	0.1	1.022760
17.226683	0.1	1.018918
17.228350	0.1	1.016483
17.230017	0.1	1.014923
17.231683	0.1	1.013605
17.233350	0.1	1.011831
17.235017	0.1	1.009419
17.236683	0.1	1.006750
17.238350	0.1	1.004166
17.240017	0.1	1.001344
17.241683	0.1	0.997479
17.243350	0.1	0.992329
17.245017	0.1	0.986783
17.246683	0.1	0.982061
17.248350	0.1	0.978517
17.250017	0.1	0.975430
17.251683	0.1	0.971775
17.253350	0.1	0.966988
17.255017	0.1	0.961237
17.256683	0.1	0.955029
17.258350	0.1	0.948817
17.260017	0.1	0.943039
17.261683	0.1	0.938172
17.263350	0.1	0.934531
17.265017	0.1	0.931984
17.266683	0.1	0.929777
17.268350	0.1	0.926661
17.270017	0.1	0.921916
17.271683	0.1	0.916258
17.273350	0.1	0.911192
17.275017	0.1	0.907946
17.276683	0.1	0.906908
17.278350	0.1	0.907457
17.280017	0.1	0.908226
17.281683	0.1	0.907779
17.283350	0.1	0.905301
17.285017	0.1	0.900854
17.286683	0.1	0.895029
17.288350	0.1	0.888403
17.290017	0.1	0.881245
17.291683	0.1	0.873907
17.293350	0.1	0.867359
17.295017	0.1	0.862582
17.296683	0.1	0.859397
17.298350	0.1	0.856766
17.300017	0.1	0.854032
17.301683	0.1	0.851220
17.303350	0.1	0.848584
17.305017	0.1	0.846442
17.306683	0.1	0.845110
17.308350	0.1	0.844477
17.310017	0.1	0.843848
17.311683	0.1	0.842619
17.313350	0.1	0.840910
17.315017	0.1	0.839089
17.316683	0.1	0.837012
17.318350	0.1	0.834018
17.320017	0.1	0.829552
17.321683	0.1	0.824062
17.323350	0.1	0.819205
17.325017	0.1	0.816686
17.326683	0.1	0.816737
17.328350	0.1	0.818009
17.330017	0.1	0.819159
17.331683	0.1	0.819713
17.333350	0.1	0.819187
17.335017	0.1	0.816761
17.336683	0.1	0.812719
17.338350	0.1	0.808812
17.340017	0.1	0.806507
17.341683	0.1	0.805692
17.343350	0.1	0.805035
17.345017	0.1	0.803154
17.346683	0.1	0.799615
17.348350	0.1	0.795117
17.350017	0.1	0.790940
17.351683	0.1	0.788388
17.353350	0.1	0.788104
17.355017	0.1	0.789394
17.356683	0.1	0.790781
17.358350	0.1	0.791261
17.360017	0.1	0.790604
17.361683	0.1	0.788965
17.363350	0.1	0.786581
17.365017	0.1	0.783610
17.366683	0.1	0.780313
17.368350	0.1	0.777128
17.370017	0.1	0.774479
17.371683	0.1	0.772532
17.373350	0.1	0.771168
17.375017	0.1	0.770264
17.376683	0.1	0.770045
17.378350	0.1	0.770679
17.380017	0.1	0.771722
17.381683	0.1	0.772779
17.383350	0.1	0.773971
17.385017	0.1	0.775182
17.386683	0.1	0.775866
17.388350	0.1	0.775610
17.390017	0.1	0.774232
17.391683	0.1	0.771917
17.393350	0.1	0.769356
17.395017	0.1	0.767172
17.396683	0.1	0.765417
17.398350	0.1	0.764066
17.400017	0.1	0.763456
17.401683	0.1	0.763689
17.403350	0.1	0.764169
17.405017	0.1	0.764206
17.406683	0.1	0.763764
17.408350	0.1	0.763396
17.410017	0.1	0.763554
17.411683	0.1	0.764006
17.413350	0.1	0.763941
17.415017	0.1	0.762856
17.416683	0.1	0.761119
17.418350	0.1	0.759466
17.420017	0.1	0.757989
17.421683	0.1	0.756076
17.423350	0.1	0.753584
17.425017	0.1	0.751112
17.426683	0.1	0.748881
17.428350	0.1	0.746674
17.430017	0.1	0.744816
17.431683	0.1	0.744248
17.433350	0.1	0.745333
17.435017	0.1	0.747088
17.436683	0.1	0.748038
17.438350	0.1	0.747452
17.440017	0.1	0.745659
17.441683	0.1	0.743545
17.443350	0.1	0.741621
17.445017	0.1	0.739638
17.446683	0.1	0.737086
17.448350	0.1	0.734106
17.450017	0.1	0.731605
17.451683	0.1	0.730315
17.453350	0.1	0.730208
17.455017	0.1	0.730450
17.456683	0.1	0.729975
17.458350	0.1	0.728350
17.460017	0.1	0.725999
17.461683	0.1	0.723735
17.463350	0.1	0.722245
17.465017	0.1	0.721668
17.466683	0.1	0.721435
17.468350	0.1	0.720755
17.470017	0.1	0.719451
17.471683	0.1	0.717961
17.473350	0.1	0.716769
17.475017	0.1	0.716164
17.476683	0.1	0.716299
17.478350	0.1	0.717044
17.480017	0.1	0.717891
17.481683	0.1	0.718161
17.483350	0.1	0.717049
17.485017	0.1	0.713887
17.486683	0.1	0.709016
17.488350	0.1	0.703856
17.490017	0.1	0.699721
17.491683	0.1	0.697002
17.493350	0.1	0.695661
17.495017	0.1	0.695609
17.496683	0.1	0.696313
17.498350	0.1	0.696466
17.500017	0.1	0.694660
17.501683	0.1	0.690590
17.503350	0.1	0.685221
17.505017	0.1	0.680117
17.506683	0.1	0.676676
17.508350	0.1	0.675227
17.510017	0.1	0.674832
17.511683	0.1	0.673989
17.513350	0.1	0.671698
17.515017	0.1	0.668229
17.516683	0.1	0.664531
17.518350	0.1	0.661043
17.520017	0.1	0.657863
17.521683	0.1	0.655516
17.523350	0.1	0.654729
17.525017	0.1	0.655381
17.526683	0.1	0.656201
17.528350	0.1	0.655856
17.530017	0.1	0.653989
17.531683	0.1	0.650939
17.533350	0.1	0.647246
17.535017	0.1	0.643688
17.536683	0.1	0.641076
17.538350	0.1	0.639772
17.540017	0.1	0.639530
17.541683	0.1	0.639907
17.543350	0.1	0.640540
17.545017	0.1	0.640913
17.546683	0.1	0.640745
17.548350	0.1	0.640322
17.550017	0.1	0.639902
17.551683	0.1	0.639455
17.553350	0.1	0.639241
17.555017	0.1	0.639851
17.556683	0.1	0.641244
17.558350	0.1	0.642096
17.560017	0.1	0.640764
17.561683	0.1	0.636792
17.563350	0.1	0.631451
17.565017	0.1	0.627078
17.566683	0.1	0.625667
17.568350	0.1	0.627604
17.570017	0.1	0.631302
17.571683	0.1	0.634333
17.573350	0.1	0.635064
17.575017	0.1	0.633337
17.576683	0.1	0.630291
17.578350	0.1	0.627348
17.580017	0.1	0.624945
17.581683	0.1	0.622454
17.583350	0.1	0.619427
17.585017	0.1	0.616210
17.586683	0.1	0.613546
17.588350	0.1	0.612275
17.590017	0.1	0.612843
17.591683	0.1	0.614901
17.593350	0.1	0.617704
17.595017	0.1	0.620824
17.596683	0.1	0.624210
17.598350	0.1	0.627893
17.600017	0.1	0.631753
17.601683	0.1	0.635223
17.603350	0.1	0.637239
17.605017	0.1	0.636973
17.606683	0.1	0.634901
17.608350	0.1	0.632470
17.610017	0.1	0.630515
17.611683	0.1	0.629062
17.613350	0.1	0.628252
17.615017	0.1	0.628484
17.616683	0.1	0.629774
17.618350	0.1	0.631600
17.620017	0.1	0.633365
17.621683	0.1	0.634571
17.623350	0.1	0.634892
17.625017	0.1	0.634687
17.626683	0.1	0.634915
17.628350	0.1	0.636205
17.630017	0.1	0.638259
17.631683	0.1	0.640140
17.633350	0.1	0.640876
17.635017	0.1	0.640019
17.636683	0.1	0.638049
17.638350	0.1	0.636317
17.640017	0.1	0.636010
17.641683	0.1	0.637071
17.643350	0.1	0.638789
17.645017	0.1	0.640829
17.646683	0.1	0.643330
17.648350	0.1	0.646464
17.650017	0.1	0.650152
17.651683	0.1	0.654091
17.653350	0.1	0.657891
17.655017	0.1	0.660908
17.656683	0.1	0.662673
17.658350	0.1	0.663479
17.660017	0.1	0.663898
17.661683	0.1	0.664191
17.663350	0.1	0.664284
17.665017	0.1	0.663726
17.666683	0.1	0.661984
17.668350	0.1	0.659362
17.670017	0.1	0.656908
17.671683	0.1	0.655223
17.673350	0.1	0.654152
17.675017	0.1	0.653444
17.676683	0.1	0.653169
17.678350	0.1	0.653854
17.680017	0.1	0.656131
17.681683	0.1	0.659847
17.683350	0.1	0.663721
17.685017	0.1	0.666124
17.686683	0.1	0.666105
17.688350	0.1	0.663917
17.690017	0.1	0.661043
17.691683	0.1	0.658999
17.693350	0.1	0.657891
17.695017	0.1	0.656708
17.696683	0.1	0.654957
17.698350	0.1	0.653295
17.700017	0.1	0.652671
17.701683	0.1	0.653313
17.703350	0.1	0.654818
17.705017	0.1	0.656713
17.706683	0.1	0.658459
17.708350	0.1	0.659325
17.710017	0.1	0.659036
17.711683	0.1	0.658259
17.713350	0.1	0.658198
17.715017	0.1	0.659409
17.716683	0.1	0.661379
17.718350	0.1	0.663404
17.720017	0.1	0.665095
17.721683	0.1	0.665747
17.723350	0.1	0.664270
17.725017	0.1	0.660205
17.726683	0.1	0.654459
17.728350	0.1	0.648727
17.730017	0.1	0.644298
17.731683	0.1	0.641458
17.733350	0.1	0.639749
17.735017	0.1	0.638422
17.736683	0.1	0.636680
17.738350	0.1	0.634044
17.740017	0.1	0.630934
17.741683	0.1	0.628340
17.743350	0.1	0.627027
17.745017	0.1	0.627209
17.746683	0.1	0.628512
17.748350	0.1	0.630491
17.750017	0.1	0.632950
17.751683	0.1	0.635278
17.753350	0.1	0.636536
17.755017	0.1	0.636196
17.756683	0.1	0.634193
17.758350	0.1	0.631055
17.760017	0.1	0.628117
17.761683	0.1	0.626589
17.763350	0.1	0.626240
17.765017	0.1	0.625742
17.766683	0.1	0.623888
17.768350	0.1	0.620452
17.770017	0.1	0.616363
17.771683	0.1	0.613108
17.773350	0.1	0.611427
17.775017	0.1	0.610747
17.776683	0.1	0.609830
17.778350	0.1	0.607809
17.780017	0.1	0.604885
17.781683	0.1	0.602296
17.783350	0.1	0.601150
17.785017	0.1	0.601481
17.786683	0.1	0.602566
17.788350	0.1	0.603357
17.790017	0.1	0.602524
17.791683	0.1	0.599255
17.793350	0.1	0.594324
17.795017	0.1	0.589597
17.796683	0.1	0.586282
17.798350	0.1	0.584270
17.800017	0.1	0.583138
17.801683	0.1	0.582966
17.803350	0.1	0.584144
17.805017	0.1	0.586538
17.806683	0.1	0.589089
17.808350	0.1	0.590761
17.810017	0.1	0.591641
17.811683	0.1	0.592568
17.813350	0.1	0.594114
17.815017	0.1	0.596326
17.816683	0.1	0.598584
17.818350	0.1	0.599911
17.820017	0.1	0.600019
17.821683	0.1	0.599632
17.823350	0.1	0.599609
17.825017	0.1	0.600335
17.826683	0.1	0.601676
17.828350	0.1	0.603218
17.830017	0.1	0.604582
17.831683	0.1	0.605518
17.833350	0.1	0.605639
17.835017	0.1	0.604605
17.836683	0.1	0.602948
17.838350	0.1	0.601774
17.840017	0.1	0.601490
17.841683	0.1	0.601877
17.843350	0.1	0.602873
17.845017	0.1	0.604405
17.846683	0.1	0.605886
17.848350	0.1	0.606766
17.850017	0.1	0.607432
17.851683	0.1	0.608480
17.853350	0.1	0.609457
17.855017	0.1	0.609499
17.856683	0.1	0.608750
17.858350	0.1	0.608130
17.860017	0.1	0.608182
17.861683	0.1	0.608927
17.863350	0.1	0.610072
17.865017	0.1	0.611101
17.866683	0.1	0.611632
17.868350	0.1	0.611735
17.870017	0.1	0.611772
17.871683	0.1	0.612112
17.873350	0.1	0.612955
17.875017	0.1	0.614412
17.876683	0.1	0.616289
17.878350	0.1	0.617686
17.880017	0.1	0.617784
17.881683	0.1	0.616964
17.883350	0.1	0.616470
17.885017	0.1	0.617243
17.886683	0.1	0.619134
17.888350	0.1	0.621183
17.890017	0.1	0.622757
17.891683	0.1	0.623963
17.893350	0.1	0.625150
17.895017	0.1	0.626864
17.896683	0.1	0.629975
17.898350	0.1	0.634911
17.900017	0.1	0.640890
17.901683	0.1	0.646352
17.903350	0.1	0.650026
17.905017	0.1	0.651469
17.906683	0.1	0.650873
17.908350	0.1	0.648871
17.910017	0.1	0.646398
17.911683	0.1	0.644107
17.913350	0.1	0.642133
17.915017	0.1	0.640415
17.916683	0.1	0.638878
17.918350	0.1	0.637723
17.920017	0.1	0.637518
17.921683	0.1	0.638501
17.923350	0.1	0.640079
17.925017	0.1	0.641323
17.926683	0.1	0.641821
17.928350	0.1	0.641909
17.930017	0.1	0.642310
17.931683	0.1	0.643209
17.933350	0.1	0.643665
17.935017	0.1	0.642808
17.936683	0.1	0.641108
17.938350	0.1	0.639553
17.940017	0.1	0.638734
17.941683	0.1	0.639022
17.943350	0.1	0.640852
17.945017	0.1	0.644252
17.946683	0.1	0.648331
17.948350	0.1	0.651740
17.950017	0.1	0.653751
17.951683	0.1	0.654636
17.953350	0.1	0.654832
17.955017	0.1	0.653905
17.956683	0.1	0.651116
17.958350	0.1	0.646915
17.960017	0.1	0.643088
17.961683	0.1	0.641211
17.963350	0.1	0.641597
17.965017	0.1	0.643777
17.966683	0.1	0.646901
17.968350	0.1	0.649532
17.970017	0.1	0.650361
17.971683	0.1	0.649244
17.973350	0.1	0.647204
17.975017	0.1	0.645588
17.976683	0.1	0.645160
17.978350	0.1	0.645868
17.980017	0.1	0.647218
17.981683	0.1	0.648699
17.983350	0.1	0.649779
17.985017	0.1	0.650138
17.986683	0.1	0.650142
17.988350	0.1	0.650394
17.990017	0.1	0.650720
17.991683	0.1	0.650249
17.993350	0.1	0.648345
17.995017	0.1	0.645053
17.996683	0.1	0.640843
17.998350	0.1	0.636084
18.000017	0.1	0.631139
18.001683	0.1	0.626892
18.003350	0.1	0.624512
18.005017	0.1	0.624317
18.006683	0.1	0.625225
18.008350	0.1	0.625658
18.010017	0.1	0.624787
18.011683	0.1	0.622910
18.013350	0.1	0.620717
18.015017	0.1	0.618342
18.016683	0.1	0.615292
18.018350	0.1	0.611213
18.020017	0.1	0.607031
18.021683	0.1	0.604712
18.023350	0.1	0.605308
18.025017	0.1	0.607832
18.026683	0.1	0.610435
18.028350	0.1	0.611981
18.030017	0.1	0.612237
18.031683	0.1	0.611320
18.033350	0.1	0.609746
18.035017	0.1	0.608270
18.036683	0.1	0.607213
18.038350	0.1	0.606361
18.040017	0.1	0.605267
18.041683	0.1	0.603455
18.043350	0.1	0.601113
18.045017	0.1	0.599339
18.046683	0.1	0.598687
18.048350	0.1	0.598314
18.050017	0.1	0.597108
18.051683	0.1	0.594836
18.053350	0.1	0.592340
18.055017	0.1	0.590873
18.056683	0.1	0.590915
18.058350	0.1	0.591986
18.060017	0.1	0.593606
18.061683	0.1	0.595599
18.063350	0.1	0.597695
18.065017	0.1	0.599087
18.066683	0.1	0.598826
18.068350	0.1	0.597029
18.070017	0.1	0.595055
18.071683	0.1	0.594207
18.073350	0.1	0.594715
18.075017	0.1	0.596070
18.076683	0.1	0.597807
18.078350	0.1	0.599525
18.080017	0.1	0.600717
18.081683	0.1	0.601034
18.083350	0.1	0.600526
18.085017	0.1	0.599558
18.086683	0.1	0.598552
18.088350	0.1	0.597583
18.090017	0.1	0.596400
18.091683	0.1	0.594854
18.093350	0.1	0.592959
18.095017	0.1	0.590691
18.096683	0.1	0.588214
18.098350	0.1	0.585960
18.100017	0.1	0.584526
18.101683	0.1	0.584428
18.103350	0.1	0.585443
18.105017	0.1	0.586715
18.106683	0.1	0.587981
18.108350	0.1	0.589658
18.110017	0.1	0.591869
18.111683	0.1	0.594114
18.113350	0.1	0.595660
18.115017	0.1	0.596191
18.116683	0.1	0.595921
18.118350	0.1	0.595273
18.120017	0.1	0.594514
18.121683	0.1	0.593811
18.123350	0.1	0.593551
18.125017	0.1	0.594226
18.126683	0.1	0.596079
18.128350	0.1	0.599180
18.130017	0.1	0.603348
18.131683	0.1	0.607735
18.133350	0.1	0.611069
18.135017	0.1	0.612647
18.136683	0.1	0.612806
18.138350	0.1	0.612256
18.140017	0.1	0.611651
18.141683	0.1	0.611437
18.143350	0.1	0.611818
18.145017	0.1	0.612945
18.146683	0.1	0.615269
18.148350	0.1	0.619376
18.150017	0.1	0.625146
18.151683	0.1	0.631115
18.153350	0.1	0.635525
18.155017	0.1	0.637858
18.156683	0.1	0.638990
18.158350	0.1	0.640061
18.160017	0.1	0.641248
18.161683	0.1	0.641486
18.163350	0.1	0.639623
18.165017	0.1	0.635725
18.166683	0.1	0.630808
18.168350	0.1	0.625970
18.170017	0.1	0.622389
18.171683	0.1	0.621392
18.173350	0.1	0.623530
18.175017	0.1	0.627893
18.176683	0.1	0.632438
18.178350	0.1	0.635148
18.180017	0.1	0.635767
18.181683	0.1	0.635935
18.183350	0.1	0.637104
18.185017	0.1	0.638799
18.186683	0.1	0.639400
18.188350	0.1	0.638203
18.190017	0.1	0.636266
18.191683	0.1	0.635171
18.193350	0.1	0.635651
18.195017	0.1	0.637104
18.196683	0.1	0.638408
18.198350	0.1	0.639027
18.200017	0.1	0.638901
18.201683	0.1	0.637905
18.203350	0.1	0.636145
18.205017	0.1	0.634203
18.206683	0.1	0.632717
18.208350	0.1	0.631660
18.210017	0.1	0.630338
18.211683	0.1	0.628382
18.213350	0.1	0.626454
18.215017	0.1	0.625793
18.216683	0.1	0.626892
18.218350	0.1	0.628792
18.220017	0.1	0.630035
18.221683	0.1	0.629942
18.223350	0.1	0.629039
18.225017	0.1	0.628689
18.226683	0.1	0.630049
18.228350	0.1	0.633271
18.230017	0.1	0.637234
18.231683	0.1	0.639795
18.233350	0.1	0.639167
18.235017	0.1	0.635465
18.236683	0.1	0.630310
18.238350	0.1	0.625076
18.240017	0.1	0.620149
18.241683	0.1	0.615646
18.243350	0.1	0.612079
18.245017	0.1	0.609914
18.246683	0.1	0.609020
18.248350	0.1	0.608806
18.250017	0.1	0.608643
18.251683	0.1	0.608279
18.253350	0.1	0.607851
18.255017	0.1	0.607544
18.256683	0.1	0.607376
18.258350	0.1	0.607492
18.260017	0.1	0.608289
18.261683	0.1	0.609830
18.263350	0.1	0.611604
18.265017	0.1	0.612880
18.266683	0.1	0.613057
18.268350	0.1	0.611860
18.270017	0.1	0.609420
18.271683	0.1	0.605904
18.273350	0.1	0.601355
18.275017	0.1	0.596340
18.276683	0.1	0.592251
18.278350	0.1	0.590207
18.280017	0.1	0.590254
18.281683	0.1	0.591567
18.283350	0.1	0.592964
18.285017	0.1	0.593537
18.286683	0.1	0.592913
18.288350	0.1	0.591269
18.290017	0.1	0.589215
18.291683	0.1	0.587315
18.293350	0.1	0.585634
18.295017	0.1	0.583921
18.296683	0.1	0.582044
18.298350	0.1	0.580065
18.300017	0.1	0.578235
18.301683	0.1	0.577033
18.303350	0.1	0.576782
18.305017	0.1	0.577383
18.306683	0.1	0.578612
18.308350	0.1	0.580312
18.310017	0.1	0.581960
18.311683	0.1	0.582547
18.313350	0.1	0.581527
18.315017	0.1	0.579627
18.316683	0.1	0.577932
18.318350	0.1	0.576829
18.320017	0.1	0.576293
18.321683	0.1	0.576330
18.323350	0.1	0.576754
18.325017	0.1	0.577043
18.326683	0.1	0.576279
18.328350	0.1	0.573620
18.330017	0.1	0.569690
18.331683	0.1	0.566812
18.333350	0.1	0.566654
18.335017	0.1	0.568572
18.336683	0.1	0.570910
18.338350	0.1	0.572358
18.340017	0.1	0.572191
18.341683	0.1	0.570351
18.343350	0.1	0.567599
18.345017	0.1	0.565066
18.346683	0.1	0.563567
18.348350	0.1	0.563506
18.350017	0.1	0.564959
18.351683	0.1	0.567399
18.353350	0.1	0.569704
18.355017	0.1	0.570919
18.356683	0.1	0.570854
18.358350	0.1	0.570058
18.360017	0.1	0.569704
18.361683	0.1	0.570994
18.363350	0.1	0.574170
18.365017	0.1	0.578337
18.366683	0.1	0.582165
18.368350	0.1	0.584545
18.370017	0.1	0.585024
18.371683	0.1	0.584018
18.373350	0.1	0.582533
18.375017	0.1	0.581550
18.376683	0.1	0.581546
18.378350	0.1	0.582435
18.380017	0.1	0.583748
18.381683	0.1	0.585057
18.383350	0.1	0.586584
18.385017	0.1	0.588954
18.386683	0.1	0.592154
18.388350	0.1	0.595390
18.390017	0.1	0.597658
18.391683	0.1	0.598230
18.393350	0.1	0.597308
18.395017	0.1	0.596172
18.396683	0.1	0.596130
18.398350	0.1	0.597672
18.400017	0.1	0.600368
18.401683	0.1	0.602952
18.403350	0.1	0.604149
18.405017	0.1	0.603911
18.406683	0.1	0.603087
18.408350	0.1	0.602328
18.410017	0.1	0.602184
18.411683	0.1	0.603520
18.413350	0.1	0.606631
18.415017	0.1	0.610319
18.416683	0.1	0.612708
18.418350	0.1	0.612782
18.420017	0.1	0.610873
18.421683	0.1	0.608349
18.423350	0.1	0.606701
18.425017	0.1	0.606505
18.426683	0.1	0.607520
18.428350	0.1	0.609332
18.430017	0.1	0.611483
18.431683	0.1	0.613583
18.433350	0.1	0.615465
18.435017	0.1	0.617183
18.436683	0.1	0.619232
18.438350	0.1	0.622375
18.440017	0.1	0.626757
18.441683	0.1	0.631376
18.443350	0.1	0.634850
18.445017	0.1	0.636415
18.446683	0.1	0.636126
18.448350	0.1	0.634645
18.450017	0.1	0.632643
18.451683	0.1	0.630338
18.453350	0.1	0.627930
18.455017	0.1	0.625942
18.456683	0.1	0.624801
18.458350	0.1	0.624545
18.460017	0.1	0.624568
18.461683	0.1	0.623879
18.463350	0.1	0.622035
18.465017	0.1	0.619371
18.466683	0.1	0.616242
18.468350	0.1	0.612978
18.470017	0.1	0.610412
18.471683	0.1	0.609541
18.473350	0.1	0.610445
18.475017	0.1	0.612079
18.476683	0.1	0.613225
18.478350	0.1	0.612978
18.480017	0.1	0.611055
18.481683	0.1	0.608140
18.483350	0.1	0.605527
18.485017	0.1	0.604256
18.486683	0.1	0.604591
18.488350	0.1	0.606049
18.490017	0.1	0.607986
18.491683	0.1	0.609881
18.493350	0.1	0.610878
18.495017	0.1	0.609932
18.496683	0.1	0.606687
18.498350	0.1	0.601830
18.500017	0.1	0.596610
18.501683	0.1	0.592349
18.503350	0.1	0.590025
18.505017	0.1	0.589527
18.506683	0.1	0.589723
18.508350	0.1	0.589821
18.510017	0.1	0.589839
18.511683	0.1	0.589830
18.513350	0.1	0.589578
18.515017	0.1	0.588703
18.516683	0.1	0.586761
18.518350	0.1	0.583595
18.520017	0.1	0.579720
18.521683	0.1	0.576382
18.523350	0.1	0.574924
18.525017	0.1	0.575352
18.526683	0.1	0.575809
18.528350	0.1	0.574412
18.530017	0.1	0.571087
18.531683	0.1	0.567101
18.533350	0.1	0.563809
18.535017	0.1	0.562114
18.536683	0.1	0.562267
18.538350	0.1	0.563730
18.540017	0.1	0.565415
18.541683	0.1	0.565927
18.543350	0.1	0.564330
18.545017	0.1	0.560968
18.546683	0.1	0.556968
18.548350	0.1	0.553331
18.550017	0.1	0.550747
18.551683	0.1	0.549466
18.553350	0.1	0.548908
18.555017	0.1	0.548284
18.556683	0.1	0.547688
18.558350	0.1	0.547962
18.560017	0.1	0.549606
18.561683	0.1	0.552447
18.563350	0.1	0.556041
18.565017	0.1	0.559902
18.566683	0.1	0.563487
18.568350	0.1	0.566361
18.570017	0.1	0.568400
18.571683	0.1	0.569727
18.573350	0.1	0.570207
18.575017	0.1	0.569415
18.576683	0.1	0.567157
18.578350	0.1	0.563767
18.580017	0.1	0.560125
18.581683	0.1	0.557536
18.583350	0.1	0.557182
18.585017	0.1	0.559315
18.586683	0.1	0.562738
18.588350	0.1	0.565271
18.590017	0.1	0.565327
18.591683	0.1	0.563157
18.593350	0.1	0.560521
18.595017	0.1	0.559152
18.596683	0.1	0.559674
18.598350	0.1	0.561601
18.600017	0.1	0.564065
18.601683	0.1	0.566314
18.603350	0.1	0.567776
18.605017	0.1	0.567986
18.606683	0.1	0.566817
18.608350	0.1	0.564689
18.610017	0.1	0.562388
18.611683	0.1	0.560512
18.613350	0.1	0.559450
18.615017	0.1	0.559818
18.616683	0.1	0.562137
18.618350	0.1	0.566035
18.620017	0.1	0.570342
18.621683	0.1	0.573960
18.623350	0.1	0.576423
18.625017	0.1	0.578072
18.626683	0.1	0.579539
18.628350	0.1	0.581280
18.630017	0.1	0.583674
18.631683	0.1	0.586570
18.633350	0.1	0.588838
18.635017	0.1	0.589145
18.636683	0.1	0.587176
18.638350	0.1	0.583869
18.640017	0.1	0.580694
18.641683	0.1	0.578570
18.643350	0.1	0.577415
18.645017	0.1	0.576898
18.646683	0.1	0.577373
18.648350	0.1	0.579590
18.650017	0.1	0.583339
18.651683	0.1	0.587101
18.653350	0.1	0.589332
18.655017	0.1	0.589727
18.656683	0.1	0.589266
18.658350	0.1	0.589550
18.660017	0.1	0.591781
18.661683	0.1	0.595772
18.663350	0.1	0.600042
18.665017	0.1	0.602915
18.666683	0.1	0.603385
18.668350	0.1	0.601695
18.670017	0.1	0.599367
18.671683	0.1	0.598002
18.673350	0.1	0.598161
18.675017	0.1	0.599581
18.676683	0.1	0.601402
18.678350	0.1	0.602342
18.680017	0.1	0.601718
18.681683	0.1	0.599837
18.683350	0.1	0.597108
18.685017	0.1	0.593718
18.686683	0.1	0.590323
18.688350	0.1	0.588251
18.690017	0.1	0.588498
18.691683	0.1	0.590673
18.693350	0.1	0.593560
18.695017	0.1	0.596447
18.696683	0.1	0.599367
18.698350	0.1	0.602328
18.700017	0.1	0.604633
18.701683	0.1	0.605308
18.703350	0.1	0.604275
18.705017	0.1	0.602505
18.706683	0.1	0.601076
18.708350	0.1	0.600419
18.710017	0.1	0.600247
18.711683	0.1	0.599911
18.713350	0.1	0.599129
18.715017	0.1	0.598603
18.716683	0.1	0.599530
18.718350	0.1	0.602133
18.720017	0.1	0.605341
18.721683	0.1	0.607809
18.723350	0.1	0.608745
18.725017	0.1	0.607828
18.726683	0.1	0.604847
18.728350	0.1	0.600154
18.730017	0.1	0.595511
18.731683	0.1	0.593076
18.733350	0.1	0.593523
18.735017	0.1	0.595883
18.736683	0.1	0.598659
18.738350	0.1	0.600247
18.740017	0.1	0.599413
18.741683	0.1	0.596074
18.743350	0.1	0.591339
18.745017	0.1	0.586770
18.746683	0.1	0.583576
18.748350	0.1	0.582151
18.750017	0.1	0.582156
18.751683	0.1	0.582691
18.753350	0.1	0.582524
18.755017	0.1	0.580708
18.756683	0.1	0.577457
18.758350	0.1	0.574035
18.760017	0.1	0.571627
18.761683	0.1	0.570654
18.763350	0.1	0.570822
18.765017	0.1	0.571259
18.766683	0.1	0.571026
18.768350	0.1	0.569741
18.770017	0.1	0.567376
18.771683	0.1	0.564218
18.773350	0.1	0.560940
18.775017	0.1	0.558305
18.776683	0.1	0.557308
18.778350	0.1	0.558649
18.780017	0.1	0.561387
18.781683	0.1	0.563581
18.783350	0.1	0.564409
18.785017	0.1	0.564316
18.786683	0.1	0.563716
18.788350	0.1	0.562747
18.790017	0.1	0.561676
18.791683	0.1	0.560549
18.793350	0.1	0.559059
18.795017	0.1	0.557140
18.796683	0.1	0.555278
18.798350	0.1	0.554239
18.800017	0.1	0.554570
18.801683	0.1	0.556079
18.803350	0.1	0.557909
18.805017	0.1	0.559026
18.806683	0.1	0.558766
18.808350	0.1	0.557406
18.810017	0.1	0.556069
18.811683	0.1	0.555869
18.813350	0.1	0.557215
18.815017	0.1	0.559995
18.816683	0.1	0.563986
18.818350	0.1	0.568712
18.820017	0.1	0.573541
18.821683	0.1	0.578021
18.823350	0.1	0.581434
18.825017	0.1	0.582933
18.826683	0.1	0.582379
18.828350	0.1	0.580419
18.830017	0.1	0.577983
18.831683	0.1	0.576186
18.833350	0.1	0.575786
18.835017	0.1	0.576801
18.836683	0.1	0.578905
18.838350	0.1	0.581695
18.840017	0.1	0.584377
18.841683	0.1	0.586086
18.843350	0.1	0.586673
18.845017	0.1	0.586770
18.846683	0.1	0.587101
18.848350	0.1	0.587925
18.850017	0.1	0.588964
18.851683	0.1	0.589881
18.853350	0.1	0.590859
18.855017	0.1	0.592452
18.856683	0.1	0.595329
18.858350	0.1	0.599935
18.860017	0.1	0.605695
18.861683	0.1	0.611031
18.863350	0.1	0.614515
18.865017	0.1	0.615912
18.866683	0.1	0.616298
18.868350	0.1	0.616959
18.870017	0.1	0.618547
18.871683	0.1	0.621597
18.873350	0.1	0.626687
18.875017	0.1	0.633509
18.876683	0.1	0.640610
18.878350	0.1	0.646482
18.880017	0.1	0.650533
18.881683	0.1	0.652829
18.883350	0.1	0.653449
18.885017	0.1	0.652708
18.886683	0.1	0.651237
18.888350	0.1	0.649653
18.890017	0.1	0.648713
18.891683	0.1	0.649197
18.893350	0.1	0.651008
18.895017	0.1	0.653137
18.896683	0.1	0.654776
18.898350	0.1	0.656447
18.900017	0.1	0.659586
18.901683	0.1	0.664629
18.903350	0.1	0.670301
18.905017	0.1	0.674757
18.906683	0.1	0.677025
18.908350	0.1	0.677556
18.910017	0.1	0.677500
18.911683	0.1	0.677705
18.913350	0.1	0.678403
18.915017	0.1	0.679241
18.916683	0.1	0.679558
18.918350	0.1	0.678883
18.920017	0.1	0.677211
18.921683	0.1	0.675088
18.923350	0.1	0.673453
18.925017	0.1	0.672936
18.926683	0.1	0.673085
18.928350	0.1	0.672736
18.930017	0.1	0.671106
18.931683	0.1	0.668447
18.933350	0.1	0.665775
18.935017	0.1	0.663828
18.936683	0.1	0.662524
18.938350	0.1	0.661528
18.940017	0.1	0.660503
18.941683	0.1	0.658762
18.943350	0.1	0.655442
18.945017	0.1	0.650408
18.946683	0.1	0.644815
18.948350	0.1	0.640643
18.950017	0.1	0.639227
18.951683	0.1	0.640280
18.953350	0.1	0.642524
18.955017	0.1	0.644485
18.956683	0.1	0.644461
18.958350	0.1	0.641369
18.960017	0.1	0.635670
18.961683	0.1	0.628759
18.963350	0.1	0.622026
18.965017	0.1	0.616503
18.966683	0.1	0.612410
18.968350	0.1	0.609043
18.970017	0.1	0.605611
18.971683	0.1	0.602254
18.973350	0.1	0.599730
18.975017	0.1	0.598324
18.976683	0.1	0.597881
18.978350	0.1	0.598128
18.980017	0.1	0.598286
18.981683	0.1	0.597271
18.983350	0.1	0.594696
18.985017	0.1	0.591399
18.986683	0.1	0.588577
18.988350	0.1	0.586538
18.990017	0.1	0.584652
18.991683	0.1	0.582426
18.993350	0.1	0.580032
18.995017	0.1	0.577988
18.996683	0.1	0.576661
18.998350	0.1	0.575860
19.000017	0.1	0.574617
19.001683	0.1	0.571986
19.003350	0.1	0.568214
19.005017	0.1	0.564125
19.006683	0.1	0.559827
19.008350	0.1	0.554901
19.010017	0.1	0.549373
19.011683	0.1	0.544316
19.013350	0.1	0.541359
19.015017	0.1	0.541108
19.016683	0.1	0.542328
19.018350	0.1	0.543087
19.020017	0.1	0.542370
19.021683	0.1	0.540358
19.023350	0.1	0.537680
19.025017	0.1	0.534966
19.026683	0.1	0.532847
19.028350	0.1	0.531697
19.030017	0.1	0.531347
19.031683	0.1	0.531534
19.033350	0.1	0.532167
19.035017	0.1	0.532852
19.036683	0.1	0.532917
19.038350	0.1	0.532153
19.040017	0.1	0.530849
19.041683	0.1	0.529289
19.043350	0.1	0.527557
19.045017	0.1	0.525573
19.046683	0.1	0.523138
19.048350	0.1	0.520218
19.050017	0.1	0.517541
19.051683	0.1	0.516446
19.053350	0.1	0.517536
19.055017	0.1	0.520120
19.056683	0.1	0.523133
19.058350	0.1	0.525941
19.060017	0.1	0.528139
19.061683	0.1	0.529238
19.063350	0.1	0.528926
19.065017	0.1	0.527059
19.066683	0.1	0.523431
19.068350	0.1	0.518295
19.070017	0.1	0.512870
19.071683	0.1	0.508721
19.073350	0.1	0.506812
19.075017	0.1	0.507268
19.076683	0.1	0.509452
19.078350	0.1	0.512218
19.080017	0.1	0.514295
19.081683	0.1	0.514816
19.083350	0.1	0.513843
19.085017	0.1	0.512111
19.086683	0.1	0.510192
19.088350	0.1	0.508185
19.090017	0.1	0.505997
19.091683	0.1	0.503692
19.093350	0.1	0.502062
19.095017	0.1	0.502109
19.096683	0.1	0.503766
19.098350	0.1	0.505997
19.100017	0.1	0.507892
19.101683	0.1	0.509117
19.103350	0.1	0.509699
19.105017	0.1	0.509499
19.106683	0.1	0.508297
19.108350	0.1	0.506639
19.110017	0.1	0.505843
19.111683	0.1	0.506765
19.113350	0.1	0.509247
19.115017	0.1	0.512684
19.116683	0.1	0.516498
19.118350	0.1	0.520120
19.120017	0.1	0.522840
19.121683	0.1	0.524004
19.123350	0.1	0.523757
19.125017	0.1	0.523175
19.126683	0.1	0.523510
19.128350	0.1	0.525354
19.130017	0.1	0.528218
19.131683	0.1	0.530984
19.133350	0.1	0.532707
19.135017	0.1	0.532926
19.136683	0.1	0.531720
19.138350	0.1	0.529597
19.140017	0.1	0.527208
19.141683	0.1	0.525448
19.143350	0.1	0.525634
19.145017	0.1	0.528838
19.146683	0.1	0.534863
19.148350	0.1	0.542039
19.150017	0.1	0.547925
19.151683	0.1	0.550682
19.153350	0.1	0.550020
19.155017	0.1	0.547250
19.156683	0.1	0.544386
19.158350	0.1	0.542733
19.160017	0.1	0.542384
19.161683	0.1	0.543045
19.163350	0.1	0.544433
19.165017	0.1	0.546123
19.166683	0.1	0.547878
19.168350	0.1	0.549848
19.170017	0.1	0.552409
19.171683	0.1	0.556051
19.173350	0.1	0.561122
19.175017	0.1	0.566980
19.176683	0.1	0.571744
19.178350	0.1	0.573476
19.180017	0.1	0.571646
19.181683	0.1	0.567110
19.183350	0.1	0.561215
19.185017	0.1	0.555418
19.186683	0.1	0.550877
19.188350	0.1	0.548256
19.190017	0.1	0.547636
19.191683	0.1	0.548270
19.193350	0.1	0.548856
19.195017	0.1	0.548386
19.196683	0.1	0.546756
19.198350	0.1	0.544977
19.200017	0.1	0.544386
19.201683	0.1	0.545466
19.203350	0.1	0.547883
19.205017	0.1	0.550961
19.206683	0.1	0.553932
19.208350	0.1	0.556032
19.210017	0.1	0.556521
19.211683	0.1	0.554863
19.213350	0.1	0.551413
19.215017	0.1	0.547175
19.216683	0.1	0.542793
19.218350	0.1	0.538463
19.220017	0.1	0.534584
19.221683	0.1	0.532116
19.223350	0.1	0.532065
19.225017	0.1	0.534197
19.226683	0.1	0.536749
19.228350	0.1	0.537969
19.230017	0.1	0.537490
19.231683	0.1	0.535990
19.233350	0.1	0.534179
19.235017	0.1	0.532563
19.236683	0.1	0.531808
19.238350	0.1	0.532256
19.240017	0.1	0.533252
19.241683	0.1	0.533527
19.243350	0.1	0.532218
19.245017	0.1	0.529480
19.246683	0.1	0.526202
19.248350	0.1	0.523282
19.250017	0.1	0.521098
19.251683	0.1	0.519501
19.253350	0.1	0.518109
19.255017	0.1	0.516470
19.256683	0.1	0.514430
19.258350	0.1	0.512297
19.260017	0.1	0.510234
19.261683	0.1	0.508237
19.263350	0.1	0.506444
19.265017	0.1	0.505061
19.266683	0.1	0.504386
19.268350	0.1	0.504656
19.270017	0.1	0.505294
19.271683	0.1	0.505061
19.273350	0.1	0.503277
19.275017	0.1	0.500418
19.276683	0.1	0.497629
19.278350	0.1	0.495827
19.280017	0.1	0.495389
19.281683	0.1	0.496171
19.283350	0.1	0.497396
19.285017	0.1	0.498085
19.286683	0.1	0.498029
19.288350	0.1	0.497545
19.290017	0.1	0.496805
19.291683	0.1	0.495850
19.293350	0.1	0.494504
19.295017	0.1	0.492278
19.296683	0.1	0.488875
19.298350	0.1	0.484693
19.300017	0.1	0.480562
19.301683	0.1	0.477210
19.303350	0.1	0.475063
19.305017	0.1	0.474150
19.306683	0.1	0.473922
19.308350	0.1	0.473647
19.310017	0.1	0.473224
19.311683	0.1	0.472963
19.313350	0.1	0.472860
19.315017	0.1	0.473009
19.316683	0.1	0.473773
19.318350	0.1	0.474704
19.320017	0.1	0.474569
19.321683	0.1	0.472800
19.323350	0.1	0.470085
19.325017	0.1	0.467394
19.326683	0.1	0.465219
19.328350	0.1	0.463887
19.330017	0.1	0.463729
19.331683	0.1	0.464749
19.333350	0.1	0.466676
19.335017	0.1	0.469158
19.336683	0.1	0.471617
19.338350	0.1	0.473391
19.340017	0.1	0.474211
19.341683	0.1	0.474066
19.343350	0.1	0.472749
19.345017	0.1	0.470025
19.346683	0.1	0.466323
19.348350	0.1	0.462495
19.350017	0.1	0.459170
19.351683	0.1	0.456613
19.353350	0.1	0.454690
19.355017	0.1	0.453233
19.356683	0.1	0.452655
19.358350	0.1	0.453428
19.360017	0.1	0.455398
19.361683	0.1	0.458332
19.363350	0.1	0.462253
19.365017	0.1	0.466811
19.366683	0.1	0.471058
19.368350	0.1	0.474080
19.370017	0.1	0.475640
19.371683	0.1	0.475994
19.373350	0.1	0.475603
19.375017	0.1	0.474993
19.376683	0.1	0.474546
19.378350	0.1	0.474434
19.380017	0.1	0.474676
19.381683	0.1	0.475342
19.383350	0.1	0.476595
19.385017	0.1	0.478402
19.386683	0.1	0.480423
19.388350	0.1	0.482155
19.390017	0.1	0.483119
19.391683	0.1	0.483259
19.393350	0.1	0.483021
19.395017	0.1	0.483007
19.396683	0.1	0.483822
19.398350	0.1	0.485885
19.400017	0.1	0.488823
19.401683	0.1	0.491426
19.403350	0.1	0.492479
19.405017	0.1	0.491650
19.406683	0.1	0.489731
19.408350	0.1	0.487855
19.410017	0.1	0.486565
19.411683	0.1	0.485950
19.413350	0.1	0.486146
19.415017	0.1	0.486998
19.416683	0.1	0.488092
19.418350	0.1	0.489336
19.420017	0.1	0.490863
19.421683	0.1	0.492330
19.423350	0.1	0.493000
19.425017	0.1	0.492604
19.426683	0.1	0.491734
19.428350	0.1	0.491454
19.430017	0.1	0.492111
19.431683	0.1	0.492507
19.433350	0.1	0.491301
19.435017	0.1	0.488875
19.436683	0.1	0.486947
19.438350	0.1	0.486607
19.440017	0.1	0.487468
19.441683	0.1	0.488656
19.443350	0.1	0.489680
19.445017	0.1	0.490500
19.446683	0.1	0.491431
19.448350	0.1	0.492898
19.450017	0.1	0.494937
19.451683	0.1	0.496986
19.453350	0.1	0.497936
19.455017	0.1	0.496879
19.456683	0.1	0.493987
19.458350	0.1	0.490509
19.460017	0.1	0.488036
19.461683	0.1	0.487417
19.463350	0.1	0.488083
19.465017	0.1	0.489061
19.466683	0.1	0.490090
19.468350	0.1	0.491324
19.470017	0.1	0.492446
19.471683	0.1	0.492483
19.473350	0.1	0.490816
19.475017	0.1	0.487859
19.476683	0.1	0.484702
19.478350	0.1	0.482472
19.480017	0.1	0.481890
19.481683	0.1	0.482993
19.483350	0.1	0.485056
19.485017	0.1	0.486942
19.486683	0.1	0.487668
19.488350	0.1	0.486970
19.490017	0.1	0.485443
19.491683	0.1	0.483897
19.493350	0.1	0.482746
19.495017	0.1	0.482034
19.496683	0.1	0.481391
19.498350	0.1	0.480255
19.500017	0.1	0.478495
19.501683	0.1	0.476385
19.503350	0.1	0.474001
19.505017	0.1	0.471515
19.506683	0.1	0.469750
19.508350	0.1	0.469671
19.510017	0.1	0.471082
19.511683	0.1	0.472427
19.513350	0.1	0.472134
19.515017	0.1	0.469894
19.516683	0.1	0.466346
19.518350	0.1	0.462229
19.520017	0.1	0.457922
19.521683	0.1	0.453466
19.523350	0.1	0.449023
19.525017	0.1	0.445130
19.526683	0.1	0.442569
19.528350	0.1	0.441857
19.530017	0.1	0.442453
19.531683	0.1	0.442881
19.533350	0.1	0.442369
19.535017	0.1	0.441535
19.536683	0.1	0.441037
19.538350	0.1	0.440674
19.540017	0.1	0.439780
19.541683	0.1	0.437913
19.543350	0.1	0.435528
19.545017	0.1	0.433475
19.546683	0.1	0.431659
19.548350	0.1	0.429172
19.550017	0.1	0.425698
19.551683	0.1	0.421931
19.553350	0.1	0.418932
19.555017	0.1	0.417642
19.556683	0.1	0.418625
19.558350	0.1	0.421857
19.560017	0.1	0.426536
19.561683	0.1	0.431221
19.563350	0.1	0.434439
19.565017	0.1	0.435212
19.566683	0.1	0.433186
19.568350	0.1	0.428851
19.570017	0.1	0.423430
19.571683	0.1	0.418313
19.573350	0.1	0.414411
19.575017	0.1	0.412026
19.576683	0.1	0.411109
19.578350	0.1	0.411454
19.580017	0.1	0.412893
19.581683	0.1	0.415593
19.583350	0.1	0.419794
19.585017	0.1	0.424832
19.586683	0.1	0.429014
19.588350	0.1	0.430821
19.590017	0.1	0.430103
19.591683	0.1	0.427924
19.593350	0.1	0.425633
19.595017	0.1	0.424301
19.596683	0.1	0.424371
19.598350	0.1	0.425670
19.600017	0.1	0.427733
19.601683	0.1	0.429894
19.603350	0.1	0.431361
19.605017	0.1	0.431589
19.606683	0.1	0.430564
19.608350	0.1	0.429014
19.610017	0.1	0.427915
19.611683	0.1	0.427454
19.613350	0.1	0.427128
19.615017	0.1	0.426807
19.616683	0.1	0.426900
19.618350	0.1	0.427668
19.620017	0.1	0.428893
19.621683	0.1	0.430197
19.623350	0.1	0.431305
19.625017	0.1	0.432050
19.626683	0.1	0.432348
19.628350	0.1	0.432404
19.630017	0.1	0.432832
19.631683	0.1	0.433819
19.633350	0.1	0.434592
19.635017	0.1	0.434378
19.636683	0.1	0.433326
19.638350	0.1	0.432460
19.640017	0.1	0.432725
19.641683	0.1	0.434350
19.643350	0.1	0.436939
19.645017	0.1	0.439845
19.646683	0.1	0.442457
19.648350	0.1	0.444348
19.650017	0.1	0.445638
19.651683	0.1	0.447119
19.653350	0.1	0.449321
19.655017	0.1	0.451780
19.656683	0.1	0.453759
19.658350	0.1	0.455314
19.660017	0.1	0.456837
19.661683	0.1	0.458499
19.663350	0.1	0.460730
19.665017	0.1	0.464013
19.666683	0.1	0.467924
19.668350	0.1	0.471207
19.670017	0.1	0.472590
19.671683	0.1	0.471710
19.673350	0.1	0.469522
19.675017	0.1	0.467421
19.676683	0.1	0.466034
19.678350	0.1	0.464935
19.680017	0.1	0.463594
19.681683	0.1	0.462281
19.683350	0.1	0.461712
19.685017	0.1	0.462038
19.686683	0.1	0.462690
19.688350	0.1	0.463002
19.690017	0.1	0.462891
19.691683	0.1	0.462886
19.693350	0.1	0.463300
19.695017	0.1	0.464050
19.696683	0.1	0.465359
19.698350	0.1	0.467463
19.700017	0.1	0.469834
19.701683	0.1	0.471598
19.703350	0.1	0.472106
19.705017	0.1	0.470812
19.706683	0.1	0.467664
19.708350	0.1	0.463407
19.710017	0.1	0.459235
19.711683	0.1	0.456413
19.713350	0.1	0.455673
19.715017	0.1	0.456576
19.716683	0.1	0.458159
19.718350	0.1	0.459645
19.720017	0.1	0.460329
19.721683	0.1	0.459938
19.723350	0.1	0.459286
19.725017	0.1	0.459682
19.726683	0.1	0.461549
19.728350	0.1	0.464097
19.730017	0.1	0.466122
19.731683	0.1	0.466867
19.733350	0.1	0.466309
19.735017	0.1	0.465107
19.736683	0.1	0.464232
19.738350	0.1	0.464153
19.740017	0.1	0.464572
19.741683	0.1	0.465186
19.743350	0.1	0.466029
19.745017	0.1	0.467007
19.746683	0.1	0.467361
19.748350	0.1	0.466201
19.750017	0.1	0.463729
19.751683	0.1	0.461191
19.753350	0.1	0.459477
19.755017	0.1	0.458779
19.756683	0.1	0.459263
19.758350	0.1	0.460800
19.760017	0.1	0.462299
19.761683	0.1	0.462378
19.763350	0.1	0.460856
19.765017	0.1	0.459077
19.766683	0.1	0.458481
19.768350	0.1	0.459333
19.770017	0.1	0.461084
19.771683	0.1	0.463170
19.773350	0.1	0.464935
19.775017	0.1	0.465531
19.776683	0.1	0.464548
19.778350	0.1	0.462774
19.780017	0.1	0.461983
19.781683	0.1	0.463603
19.783350	0.1	0.467403
19.785017	0.1	0.471454
19.786683	0.1	0.473438
19.788350	0.1	0.472348
19.790017	0.1	0.469224
19.791683	0.1	0.466043
19.793350	0.1	0.463882
19.795017	0.1	0.462462
19.796683	0.1	0.461135
19.798350	0.1	0.459556
19.800017	0.1	0.457796
19.801683	0.1	0.456437
19.803350	0.1	0.456162
19.805017	0.1	0.457373
19.806683	0.1	0.460022
19.808350	0.1	0.463454
19.810017	0.1	0.466774
19.811683	0.1	0.469517
19.813350	0.1	0.471594
19.815017	0.1	0.472916
19.816683	0.1	0.473629
19.818350	0.1	0.474313
19.820017	0.1	0.475394
19.821683	0.1	0.476371
19.823350	0.1	0.476269
19.825017	0.1	0.474826
19.826683	0.1	0.472791
19.828350	0.1	0.471189
19.830017	0.1	0.470518
19.831683	0.1	0.470597
19.833350	0.1	0.470881
19.835017	0.1	0.470821
19.836683	0.1	0.470155
19.838350	0.1	0.468851
19.840017	0.1	0.466951
19.841683	0.1	0.464981
19.843350	0.1	0.463799
19.845017	0.1	0.463477
19.846683	0.1	0.462933
19.848350	0.1	0.461047
19.850017	0.1	0.458099
19.851683	0.1	0.455528
19.853350	0.1	0.454220
19.855017	0.1	0.453866
19.856683	0.1	0.454104
19.858350	0.1	0.455203
19.860017	0.1	0.457261
19.861683	0.1	0.459133
19.863350	0.1	0.459058
19.865017	0.1	0.456418
19.866683	0.1	0.452283
19.868350	0.1	0.448483
19.870017	0.1	0.446578
19.871683	0.1	0.446993
19.873350	0.1	0.448767
19.875017	0.1	0.450793
19.876683	0.1	0.452818
19.878350	0.1	0.454811
19.880017	0.1	0.456213
19.881683	0.1	0.456325
19.883350	0.1	0.455151
19.885017	0.1	0.453312
19.886683	0.1	0.451487
19.888350	0.1	0.450304
19.890017	0.1	0.450118
19.891683	0.1	0.450742
19.893350	0.1	0.451799
19.895017	0.1	0.453005
19.896683	0.1	0.454155
19.898350	0.1	0.455170
19.900017	0.1	0.456129
19.901683	0.1	0.457047
19.903350	0.1	0.457936
19.905017	0.1	0.459147
19.906683	0.1	0.460967
19.908350	0.1	0.462993
19.910017	0.1	0.464483
19.911683	0.1	0.465130
19.913350	0.1	0.465121
19.915017	0.1	0.464683
19.916683	0.1	0.464176
19.918350	0.1	0.464269
19.920017	0.1	0.465382
19.921683	0.1	0.467091
19.923350	0.1	0.468758
19.925017	0.1	0.470169
19.926683	0.1	0.471249
19.928350	0.1	0.471976
19.930017	0.1	0.472427
19.931683	0.1	0.472520
19.933350	0.1	0.472199
19.935017	0.1	0.471803
19.936683	0.1	0.471771
19.938350	0.1	0.472139
19.940017	0.1	0.472642
19.941683	0.1	0.473233
19.943350	0.1	0.474071
19.945017	0.1	0.475147
19.946683	0.1	0.476115
19.948350	0.1	0.476451
19.950017	0.1	0.476004
19.951683	0.1	0.475352
19.953350	0.1	0.475203
19.955017	0.1	0.475547
19.956683	0.1	0.475822
19.958350	0.1	0.475659
19.960017	0.1	0.475249
19.961683	0.1	0.474970
19.963350	0.1	0.474709
19.965017	0.1	0.473978
19.966683	0.1	0.472637
19.968350	0.1	0.471170
19.970017	0.1	0.470402
19.971683	0.1	0.470728
19.973350	0.1	0.471561
19.975017	0.1	0.472027
19.976683	0.1	0.471747
19.978350	0.1	0.470635
19.980017	0.1	0.468660
19.981683	0.1	0.465992
19.983350	0.1	0.462653
19.985017	0.1	0.458569
19.986683	0.1	0.454308
19.988350	0.1	0.451109
19.990017	0.1	0.450104
19.991683	0.1	0.451552
19.993350	0.1	0.454383
19.995017	0.1	0.456730
19.996683	0.1	0.457456
19.998350	0.1	0.456944
20.000017	0.1	0.456208
20.001683	0.1	0.455640
20.003350	0.1	0.454993
20.005017	0.1	0.454118
20.006683	0.1	0.453233
20.008350	0.1	0.452423
20.010017	0.1	0.451393
20.011683	0.1	0.449908
20.013350	0.1	0.448180
20.015017	0.1	0.446695
20.016683	0.1	0.445666
20.018350	0.1	0.444837
20.020017	0.1	0.443952
20.021683	0.1	0.443081
20.023350	0.1	0.442294
20.025017	0.1	0.441368
20.026683	0.1	0.439994
20.028350	0.1	0.437992
20.030017	0.1	0.435500
20.031683	0.1	0.433205
20.033350	0.1	0.431812
20.035017	0.1	0.431165
20.036683	0.1	0.430448
20.038350	0.1	0.429163
20.040017	0.1	0.427566
20.041683	0.1	0.426378
20.043350	0.1	0.426234
20.045017	0.1	0.427216
20.046683	0.1	0.428888
20.048350	0.1	0.430653
20.050017	0.1	0.432013
20.051683	0.1	0.432511
20.053350	0.1	0.431789
20.055017	0.1	0.429987
20.056683	0.1	0.427892
20.058350	0.1	0.426355
20.060017	0.1	0.425540
20.061683	0.1	0.424627
20.063350	0.1	0.422508
20.065017	0.1	0.418965
20.066683	0.1	0.415212
20.068350	0.1	0.412972
20.070017	0.1	0.413070
20.071683	0.1	0.414941
20.073350	0.1	0.417163
20.075017	0.1	0.418238
20.076683	0.1	0.417531
20.078350	0.1	0.415626
20.080017	0.1	0.413763
20.081683	0.1	0.413000
20.083350	0.1	0.413638
20.085017	0.1	0.415226
20.086683	0.1	0.417205
20.088350	0.1	0.419528
20.090017	0.1	0.422182
20.091683	0.1	0.424688
20.093350	0.1	0.426793
20.095017	0.1	0.429037
20.096683	0.1	0.431756
20.098350	0.1	0.434271
20.100017	0.1	0.435705
20.101683	0.1	0.436106
20.103350	0.1	0.436441
20.105017	0.1	0.437675
20.106683	0.1	0.439524
20.108350	0.1	0.440576
20.110017	0.1	0.439850
20.111683	0.1	0.437619
20.113350	0.1	0.434876
20.115017	0.1	0.432911
20.116683	0.1	0.432921
20.118350	0.1	0.435170
20.120017	0.1	0.438821
20.121683	0.1	0.442588
20.123350	0.1	0.445182
20.125017	0.1	0.446034
20.126683	0.1	0.445764
20.128350	0.1	0.445493
20.130017	0.1	0.446024
20.131683	0.1	0.447943
20.133350	0.1	0.451365
20.135017	0.1	0.455361
20.136683	0.1	0.458723
20.138350	0.1	0.461116
20.140017	0.1	0.462644
20.141683	0.1	0.462979
20.143350	0.1	0.461852
20.145017	0.1	0.459692
20.146683	0.1	0.457438
20.148350	0.1	0.456185
20.150017	0.1	0.457042
20.151683	0.1	0.460404
20.153350	0.1	0.465354
20.155017	0.1	0.470397
20.156683	0.1	0.474383
20.158350	0.1	0.476660
20.160017	0.1	0.477335
20.161683	0.1	0.477461
20.163350	0.1	0.478267
20.165017	0.1	0.480129
20.166683	0.1	0.482397
20.168350	0.1	0.484046
20.170017	0.1	0.484642
20.171683	0.1	0.484651
20.173350	0.1	0.484739
20.175017	0.1	0.485033
20.176683	0.1	0.485261
20.178350	0.1	0.485517
20.180017	0.1	0.486095
20.181683	0.1	0.486528
20.183350	0.1	0.485978
20.185017	0.1	0.484809
20.186683	0.1	0.484399
20.188350	0.1	0.485312
20.190017	0.1	0.487091
20.191683	0.1	0.489294
20.193350	0.1	0.491631
20.195017	0.1	0.493359
20.196683	0.1	0.493675
20.198350	0.1	0.492521
20.200017	0.1	0.490439
20.201683	0.1	0.488134
20.203350	0.1	0.486481
20.205017	0.1	0.486239
20.206683	0.1	0.487338
20.208350	0.1	0.488791
20.210017	0.1	0.489727
20.211683	0.1	0.490132
20.213350	0.1	0.490369
20.215017	0.1	0.490425
20.216683	0.1	0.489834
20.218350	0.1	0.488376
20.220017	0.1	0.486569
20.221683	0.1	0.484842
20.223350	0.1	0.482937
20.225017	0.1	0.480721
20.226683	0.1	0.478481
20.228350	0.1	0.476325
20.230017	0.1	0.473950
20.231683	0.1	0.471380
20.233350	0.1	0.469382
20.235017	0.1	0.468576
20.236683	0.1	0.468590
20.238350	0.1	0.468348
20.240017	0.1	0.466942
20.241683	0.1	0.464329
20.243350	0.1	0.461573
20.245017	0.1	0.460194
20.246683	0.1	0.461051
20.248350	0.1	0.463882
20.250017	0.1	0.467729
20.251683	0.1	0.471417
20.253350	0.1	0.473647
20.255017	0.1	0.473228
20.256683	0.1	0.469978
20.258350	0.1	0.465335
20.260017	0.1	0.461224
20.261683	0.1	0.458565
20.263350	0.1	0.457442
20.265017	0.1	0.457466
20.266683	0.1	0.457498
20.268350	0.1	0.456455
20.270017	0.1	0.454523
20.271683	0.1	0.452753
20.273350	0.1	0.451347
20.275017	0.1	0.449261
20.276683	0.1	0.445736
20.278350	0.1	0.441456
20.280017	0.1	0.438127
20.281683	0.1	0.436846
20.283350	0.1	0.436949
20.285017	0.1	0.436837
20.286683	0.1	0.435873
20.288350	0.1	0.434946
20.290017	0.1	0.435184
20.291683	0.1	0.436651
20.293350	0.1	0.438462
20.295017	0.1	0.439934
20.296683	0.1	0.441032
20.298350	0.1	0.441908
20.300017	0.1	0.442471
20.301683	0.1	0.442383
20.303350	0.1	0.441596
20.305017	0.1	0.440613
20.306683	0.1	0.439743
20.308350	0.1	0.438653
20.310017	0.1	0.437009
20.311683	0.1	0.434858
20.313350	0.1	0.432529
20.315017	0.1	0.430732
20.316683	0.1	0.430304
20.318350	0.1	0.431286
20.320017	0.1	0.432534
20.321683	0.1	0.432516
20.323350	0.1	0.430872
20.325017	0.1	0.428674
20.326683	0.1	0.426932
20.328350	0.1	0.425591
20.330017	0.1	0.424162
20.331683	0.1	0.422443
20.333350	0.1	0.420604
20.335017	0.1	0.419146
20.336683	0.1	0.418695
20.338350	0.1	0.419542
20.340017	0.1	0.421470
20.341683	0.1	0.424013
20.343350	0.1	0.426844
20.345017	0.1	0.430210
20.346683	0.1	0.434564
20.348350	0.1	0.439663
20.350017	0.1	0.444809
20.351683	0.1	0.449503
20.353350	0.1	0.453149
20.355017	0.1	0.455147
20.356683	0.1	0.455719
20.358350	0.1	0.455854
20.360017	0.1	0.456274
20.361683	0.1	0.456707
20.363350	0.1	0.456241
20.365017	0.1	0.454579
20.366683	0.1	0.452367
20.368350	0.1	0.450257
20.370017	0.1	0.448525
20.371683	0.1	0.447538
20.373350	0.1	0.447570
20.375017	0.1	0.448213
20.376683	0.1	0.448963
20.378350	0.1	0.450346
20.380017	0.1	0.453568
20.381683	0.1	0.459040
20.383350	0.1	0.465694
20.385017	0.1	0.471766
20.386683	0.1	0.475850
20.388350	0.1	0.477307
20.390017	0.1	0.476609
20.391683	0.1	0.475100
20.393350	0.1	0.473703
20.395017	0.1	0.472628
20.396683	0.1	0.472125
20.398350	0.1	0.472353
20.400017	0.1	0.472940
20.401683	0.1	0.473415
20.403350	0.1	0.474099
20.405017	0.1	0.475780
20.406683	0.1	0.478518
20.408350	0.1	0.481536
20.410017	0.1	0.484237
20.411683	0.1	0.486495
20.413350	0.1	0.488269
20.415017	0.1	0.489629
20.416683	0.1	0.490700
20.418350	0.1	0.491063
20.420017	0.1	0.490220
20.421683	0.1	0.488679
20.423350	0.1	0.487692
20.425017	0.1	0.487925
20.426683	0.1	0.489103
20.428350	0.1	0.490830
20.430017	0.1	0.492865
20.431683	0.1	0.494574
20.433350	0.1	0.495147
20.435017	0.1	0.494421
20.436683	0.1	0.493093
20.438350	0.1	0.492069
20.440017	0.1	0.491682
20.441683	0.1	0.491827
20.443350	0.1	0.492381
20.445017	0.1	0.492963
20.446683	0.1	0.493033
20.448350	0.1	0.492455
20.450017	0.1	0.491738
20.451683	0.1	0.491706
20.453350	0.1	0.492786
20.455017	0.1	0.494528
20.456683	0.1	0.495873
20.458350	0.1	0.496139
20.460017	0.1	0.495650
20.461683	0.1	0.495203
20.463350	0.1	0.495110
20.465017	0.1	0.494975
20.466683	0.1	0.494262
20.468350	0.1	0.492805
20.470017	0.1	0.490607
20.471683	0.1	0.487948
20.473350	0.1	0.485904
20.475017	0.1	0.485638
20.476683	0.1	0.487147
20.478350	0.1	0.489396
20.480017	0.1	0.491333
20.481683	0.1	0.492367
20.483350	0.1	0.492162
20.485017	0.1	0.490430
20.486683	0.1	0.487291
20.488350	0.1	0.483603
20.490017	0.1	0.480278
20.491683	0.1	0.477787
20.493350	0.1	0.476190
20.495017	0.1	0.475287
20.496683	0.1	0.474891
20.498350	0.1	0.474979
20.500017	0.1	0.475491
20.501683	0.1	0.476204
20.503350	0.1	0.476525
20.505017	0.1	0.475664
20.506683	0.1	0.473801
20.508350	0.1	0.472232
20.510017	0.1	0.471855
20.511683	0.1	0.472385
20.513350	0.1	0.473009
20.515017	0.1	0.473084
20.516683	0.1	0.472260
20.518350	0.1	0.470900
20.520017	0.1	0.470043
20.521683	0.1	0.470234
20.523350	0.1	0.470951
20.525017	0.1	0.471566
20.526683	0.1	0.471896
20.528350	0.1	0.471682
20.530017	0.1	0.470513
20.531683	0.1	0.468665
20.533350	0.1	0.466979
20.535017	0.1	0.465927
20.536683	0.1	0.465494
20.538350	0.1	0.465377
20.540017	0.1	0.465498
20.541683	0.1	0.466560
20.543350	0.1	0.469303
20.545017	0.1	0.473345
20.546683	0.1	0.477289
20.548350	0.1	0.479477
20.550017	0.1	0.479012
20.551683	0.1	0.476609
20.553350	0.1	0.473955
20.555017	0.1	0.472139
20.556683	0.1	0.471314
20.558350	0.1	0.471445
20.560017	0.1	0.472553
20.561683	0.1	0.474420
20.563350	0.1	0.476553
20.565017	0.1	0.478430
20.566683	0.1	0.479948
20.568350	0.1	0.481624
20.570017	0.1	0.484008
20.571683	0.1	0.486905
20.573350	0.1	0.489685
20.575017	0.1	0.491980
20.576683	0.1	0.493717
20.578350	0.1	0.494863
20.580017	0.1	0.495375
20.581683	0.1	0.495547
20.583350	0.1	0.495855
20.585017	0.1	0.496479
20.586683	0.1	0.497643
20.588350	0.1	0.499832
20.590017	0.1	0.503259
20.591683	0.1	0.507766
20.593350	0.1	0.513173
20.595017	0.1	0.518952
20.596683	0.1	0.523841
20.598350	0.1	0.526579
20.600017	0.1	0.527250
20.601683	0.1	0.527310
20.603350	0.1	0.528460
20.605017	0.1	0.531697
20.606683	0.1	0.536880
20.608350	0.1	0.542975
20.610017	0.1	0.548852
20.611683	0.1	0.553718
20.613350	0.1	0.557275
20.615017	0.1	0.559781
20.616683	0.1	0.561788
20.618350	0.1	0.563883
20.620017	0.1	0.566496
20.621683	0.1	0.569597
20.623350	0.1	0.572908
20.625017	0.1	0.576368
20.626683	0.1	0.579767
20.628350	0.1	0.582463
20.630017	0.1	0.584354
20.631683	0.1	0.585974
20.633350	0.1	0.587339
20.635017	0.1	0.588065
20.636683	0.1	0.588279
20.638350	0.1	0.588130
20.640017	0.1	0.587166
20.641683	0.1	0.585043
20.643350	0.1	0.582556
20.645017	0.1	0.581322
20.646683	0.1	0.582263
20.648350	0.1	0.584810
20.650017	0.1	0.587460
20.651683	0.1	0.589178
20.653350	0.1	0.590207
20.655017	0.1	0.591069
20.656683	0.1	0.591483
20.658350	0.1	0.591166
20.660017	0.1	0.590822
20.661683	0.1	0.591511
20.663350	0.1	0.593630
20.665017	0.1	0.596559
20.666683	0.1	0.599073
20.668350	0.1	0.600358
20.670017	0.1	0.600470
20.671683	0.1	0.599693
20.673350	0.1	0.598296
20.675017	0.1	0.596880
20.676683	0.1	0.596195
20.678350	0.1	0.596601
20.680017	0.1	0.597704
20.681683	0.1	0.598724
20.683350	0.1	0.598887
20.685017	0.1	0.597565
20.686683	0.1	0.594775
20.688350	0.1	0.591599
20.690017	0.1	0.589611
20.691683	0.1	0.589746
20.693350	0.1	0.591613
20.695017	0.1	0.594002
20.696683	0.1	0.596014
20.698350	0.1	0.597471
20.700017	0.1	0.598314
20.701683	0.1	0.598361
20.703350	0.1	0.598063
20.705017	0.1	0.598594
20.706683	0.1	0.600666
20.708350	0.1	0.603897
20.710017	0.1	0.607385
20.711683	0.1	0.610105
20.713350	0.1	0.611381
20.715017	0.1	0.611497
20.716683	0.1	0.611511
20.718350	0.1	0.612205
20.720017	0.1	0.613402
20.721683	0.1	0.614459
20.723350	0.1	0.614813
20.725017	0.1	0.614044
20.726683	0.1	0.612079
20.728350	0.1	0.609704
20.730017	0.1	0.608275
20.731683	0.1	0.608373
20.733350	0.1	0.609243
20.735017	0.1	0.610217
20.736683	0.1	0.611865
20.738350	0.1	0.614757
20.740017	0.1	0.617886
20.741683	0.1	0.619339
20.743350	0.1	0.618044
20.745017	0.1	0.614896
20.746683	0.1	0.612293
20.748350	0.1	0.611921
20.750017	0.1	0.613350
20.751683	0.1	0.615167
20.753350	0.1	0.616177
20.755017	0.1	0.615465
20.756683	0.1	0.612591
20.758350	0.1	0.608191
20.760017	0.1	0.603879
20.761683	0.1	0.601229
20.763350	0.1	0.600913
20.765017	0.1	0.602729
20.766683	0.1	0.606072
20.768350	0.1	0.610221
20.770017	0.1	0.614547
20.771683	0.1	0.618971
20.773350	0.1	0.623595
20.775017	0.1	0.627679
20.776683	0.1	0.629937
20.778350	0.1	0.630035
20.780017	0.1	0.628899
20.781683	0.1	0.627618
20.783350	0.1	0.626505
20.785017	0.1	0.625323
20.786683	0.1	0.623879
20.788350	0.1	0.622105
20.790017	0.1	0.620121
20.791683	0.1	0.618170
20.793350	0.1	0.616484
20.795017	0.1	0.615492
20.796683	0.1	0.615655
20.798350	0.1	0.616871
20.800017	0.1	0.618594
20.801683	0.1	0.620480
20.803350	0.1	0.622477
20.805017	0.1	0.624456
20.806683	0.1	0.626091
20.808350	0.1	0.627073
20.810017	0.1	0.627418
20.811683	0.1	0.627730
20.813350	0.1	0.628806
20.815017	0.1	0.630664
20.816683	0.1	0.632261
20.818350	0.1	0.632466
20.820017	0.1	0.631143
20.821683	0.1	0.629188
20.823350	0.1	0.627632
20.825017	0.1	0.626850
20.826683	0.1	0.626654
20.828350	0.1	0.627553
20.830017	0.1	0.630817
20.831683	0.1	0.636633
20.833350	0.1	0.643525
20.835017	0.1	0.649816
20.836683	0.1	0.654515
20.838350	0.1	0.657146
20.840017	0.1	0.657686
20.841683	0.1	0.656624
20.843350	0.1	0.654841
20.845017	0.1	0.653253
20.846683	0.1	0.652615
20.848350	0.1	0.653402
20.850017	0.1	0.655302
20.851683	0.1	0.657123
20.853350	0.1	0.658049
20.855017	0.1	0.658729
20.856683	0.1	0.660568
20.858350	0.1	0.664205
20.860017	0.1	0.669127
20.861683	0.1	0.674790
20.863350	0.1	0.681011
20.865017	0.1	0.687065
20.866683	0.1	0.691568
20.868350	0.1	0.693551
20.870017	0.1	0.693537
20.871683	0.1	0.693244
20.873350	0.1	0.693901
20.875017	0.1	0.695405
20.876683	0.1	0.697430
20.878350	0.1	0.700247
20.880017	0.1	0.703949
20.881683	0.1	0.707884
20.883350	0.1	0.711335
20.885017	0.1	0.714231
20.886683	0.1	0.716927
20.888350	0.1	0.719512
20.890017	0.1	0.721482
20.891683	0.1	0.722283
20.893350	0.1	0.722106
20.895017	0.1	0.721980
20.896683	0.1	0.722944
20.898350	0.1	0.725230
20.900017	0.1	0.728322
20.901683	0.1	0.731624
20.903350	0.1	0.734925
20.905017	0.1	0.738604
20.906683	0.1	0.743219
20.908350	0.1	0.748467
20.910017	0.1	0.753016
20.911683	0.1	0.755335
20.913350	0.1	0.754800
20.915017	0.1	0.752374
20.916683	0.1	0.750190
20.918350	0.1	0.750236
20.920017	0.1	0.752951
20.921683	0.1	0.756900
20.923350	0.1	0.760220
20.925017	0.1	0.761934
20.926683	0.1	0.762092
20.928350	0.1	0.761519
20.930017	0.1	0.761221
20.931683	0.1	0.761794
20.933350	0.1	0.763508
20.935017	0.1	0.766413
20.936683	0.1	0.769980
20.938350	0.1	0.772988
20.940017	0.1	0.774516
20.941683	0.1	0.774669
20.943350	0.1	0.774073
20.945017	0.1	0.773608
20.946683	0.1	0.774357
20.948350	0.1	0.776895
20.950017	0.1	0.780839
20.951683	0.1	0.785356
20.953350	0.1	0.789855
20.955017	0.1	0.794274
20.956683	0.1	0.798707
20.958350	0.1	0.802772
20.960017	0.1	0.805799
20.961683	0.1	0.807620
20.963350	0.1	0.808821
20.965017	0.1	0.810116
20.966683	0.1	0.811736
20.968350	0.1	0.813259
20.970017	0.1	0.813929
20.971683	0.1	0.813473
20.973350	0.1	0.812435
20.975017	0.1	0.811652
20.976683	0.1	0.811634
20.978350	0.1	0.812300
20.980017	0.1	0.813198
20.981683	0.1	0.813878
20.983350	0.1	0.814172
20.985017	0.1	0.814125
20.986683	0.1	0.813659
20.988350	0.1	0.812868
20.990017	0.1	0.812211
20.991683	0.1	0.811787
20.993350	0.1	0.811336
20.995017	0.1	0.810525
20.996683	0.1	0.809049
20.998350	0.1	0.807280
21.000017	0.1	0.806511
21.001683	0.1	0.807857
21.003350	0.1	0.811163
21.005017	0.1	0.815270
21.006683	0.1	0.818935
21.008350	0.1	0.821259
21.010017	0.1	0.821687
21.011683	0.1	0.820467
21.013350	0.1	0.818884
21.015017	0.1	0.818186
21.016683	0.1	0.818791
21.018350	0.1	0.820654
21.020017	0.1	0.823378
21.021683	0.1	0.826060
21.023350	0.1	0.827834
21.025017	0.1	0.828379
21.026683	0.1	0.827829
21.028350	0.1	0.826581
21.030017	0.1	0.825338
21.031683	0.1	0.824789
21.033350	0.1	0.824919
21.035017	0.1	0.825068
21.036683	0.1	0.824821
21.038350	0.1	0.824616
21.040017	0.1	0.825389
21.041683	0.1	0.827508
21.043350	0.1	0.830195
21.045017	0.1	0.832193
21.046683	0.1	0.832533
21.048350	0.1	0.831094
21.050017	0.1	0.828747
21.051683	0.1	0.826702
21.053350	0.1	0.825934
21.055017	0.1	0.827159
21.056683	0.1	0.830675
21.058350	0.1	0.835899
21.060017	0.1	0.841427
21.061683	0.1	0.845678
21.063350	0.1	0.847783
21.065017	0.1	0.847825
21.066683	0.1	0.846176
21.068350	0.1	0.843420
21.070017	0.1	0.840784
21.071683	0.1	0.839755
21.073350	0.1	0.841096
21.075017	0.1	0.844579
21.076683	0.1	0.849357
21.078350	0.1	0.854274
21.080017	0.1	0.858093
21.081683	0.1	0.860156
21.083350	0.1	0.860798
21.085017	0.1	0.860742
21.086683	0.1	0.860440
21.088350	0.1	0.860277
21.090017	0.1	0.860798
21.091683	0.1	0.862428
21.093350	0.1	0.865594
21.095017	0.1	0.870689
21.096683	0.1	0.877483
21.098350	0.1	0.884831
21.100017	0.1	0.891169
21.101683	0.1	0.895644
21.103350	0.1	0.898317
21.105017	0.1	0.899318
21.106683	0.1	0.899071
21.108350	0.1	0.898899
21.110017	0.1	0.899886
21.111683	0.1	0.902037
21.113350	0.1	0.904808
21.115017	0.1	0.907308
21.116683	0.1	0.908617
21.118350	0.1	0.908626
21.120017	0.1	0.908258
21.121683	0.1	0.908640
21.123350	0.1	0.910354
21.125017	0.1	0.913492
21.126683	0.1	0.917651
21.128350	0.1	0.921935
21.130017	0.1	0.925893
21.131683	0.1	0.929832
21.133350	0.1	0.933767
21.135017	0.1	0.937167
21.136683	0.1	0.939737
21.138350	0.1	0.941604
21.140017	0.1	0.943234
21.141683	0.1	0.945278
21.143350	0.1	0.948128
21.145017	0.1	0.951355
21.146683	0.1	0.954047
21.148350	0.1	0.955896
21.150017	0.1	0.957157
21.151683	0.1	0.957642
21.153350	0.1	0.957041
21.155017	0.1	0.956068
21.156683	0.1	0.956277
21.158350	0.1	0.958797
21.160017	0.1	0.963346
21.161683	0.1	0.968450
21.163350	0.1	0.972524
21.165017	0.1	0.974811
21.166683	0.1	0.975570
21.168350	0.1	0.975523
21.170017	0.1	0.975202
21.171683	0.1	0.974420
21.173350	0.1	0.972557
21.175017	0.1	0.969712
21.176683	0.1	0.967132
21.178350	0.1	0.966280
21.180017	0.1	0.967672
21.181683	0.1	0.970471
21.183350	0.1	0.973307
21.185017	0.1	0.975570
21.186683	0.1	0.977051
21.188350	0.1	0.977078
21.190017	0.1	0.975234
21.191683	0.1	0.972087
21.193350	0.1	0.969023
21.195017	0.1	0.967449
21.196683	0.1	0.967765
21.198350	0.1	0.969358
21.200017	0.1	0.971477
21.201683	0.1	0.973479
21.203350	0.1	0.974853
21.205017	0.1	0.975337
21.206683	0.1	0.974960
21.208350	0.1	0.974080
21.210017	0.1	0.972981
21.211683	0.1	0.971514
21.213350	0.1	0.969362
21.215017	0.1	0.966457
21.216683	0.1	0.963043
21.218350	0.1	0.959625
21.220017	0.1	0.956878
21.221683	0.1	0.955430
21.223350	0.1	0.955299
21.225017	0.1	0.955528
21.226683	0.1	0.954992
21.228350	0.1	0.953614
21.230017	0.1	0.952422
21.231683	0.1	0.952366
21.233350	0.1	0.953423
21.235017	0.1	0.954946
21.236683	0.1	0.956431
21.238350	0.1	0.957572
21.240017	0.1	0.958033
21.241683	0.1	0.957907
21.243350	0.1	0.957637
21.245017	0.1	0.957358
21.246683	0.1	0.956864
21.248350	0.1	0.955886
21.250017	0.1	0.954545
21.251683	0.1	0.953656
21.253350	0.1	0.954168
21.255017	0.1	0.956100
21.256683	0.1	0.958373
21.258350	0.1	0.959602
21.260017	0.1	0.959276
21.261683	0.1	0.957758
21.263350	0.1	0.955551
21.265017	0.1	0.953283
21.266683	0.1	0.951751
21.268350	0.1	0.951365
21.270017	0.1	0.951868
21.271683	0.1	0.952673
21.273350	0.1	0.953418
21.275017	0.1	0.954019
21.276683	0.1	0.954340
21.278350	0.1	0.954368
21.280017	0.1	0.954368
21.281683	0.1	0.954354
21.283350	0.1	0.954028
21.285017	0.1	0.953218
21.286683	0.1	0.951909
21.288350	0.1	0.950424
21.290017	0.1	0.949409
21.291683	0.1	0.949106
21.293350	0.1	0.948864
21.295017	0.1	0.947653
21.296683	0.1	0.945306
21.298350	0.1	0.942932
21.300017	0.1	0.941842
21.301683	0.1	0.942587
21.303350	0.1	0.944552
21.305017	0.1	0.946135
21.306683	0.1	0.945935
21.308350	0.1	0.943840
21.310017	0.1	0.940710
21.311683	0.1	0.937460
21.313350	0.1	0.934699
21.315017	0.1	0.932687
21.316683	0.1	0.931392
21.318350	0.1	0.930824
21.320017	0.1	0.931108
21.321683	0.1	0.931956
21.323350	0.1	0.932654
21.325017	0.1	0.933041
21.326683	0.1	0.933739
21.328350	0.1	0.935113
21.330017	0.1	0.936701
21.331683	0.1	0.937888
21.333350	0.1	0.938452
21.335017	0.1	0.938480
21.336683	0.1	0.938210
21.338350	0.1	0.937986
21.340017	0.1	0.938154
21.341683	0.1	0.938973
21.343350	0.1	0.940440
21.345017	0.1	0.942126
21.346683	0.1	0.943332
21.348350	0.1	0.943621
21.350017	0.1	0.942829
21.351683	0.1	0.940957
21.353350	0.1	0.938359
21.355017	0.1	0.935821
21.356683	0.1	0.934536
21.358350	0.1	0.935341
21.360017	0.1	0.937739
21.361683	0.1	0.940440
21.363350	0.1	0.942512
21.365017	0.1	0.943751
21.366683	0.1	0.944808
21.368350	0.1	0.947062
21.370017	0.1	0.951244
21.371683	0.1	0.956291
21.373350	0.1	0.960189
21.375017	0.1	0.961525
21.376683	0.1	0.960156
21.378350	0.1	0.956883
21.380017	0.1	0.953004
21.381683	0.1	0.949893
21.383350	0.1	0.948235
21.385017	0.1	0.948063
21.386683	0.1	0.949479
21.388350	0.1	0.952641
21.390017	0.1	0.957139
21.391683	0.1	0.961963
21.393350	0.1	0.966173
21.395017	0.1	0.969274
21.396683	0.1	0.970894
21.398350	0.1	0.970843
21.400017	0.1	0.969432
21.401683	0.1	0.967467
21.403350	0.1	0.965870
21.405017	0.1	0.964981
21.406683	0.1	0.964492
21.408350	0.1	0.964138
21.410017	0.1	0.963812
21.411683	0.1	0.963416
21.413350	0.1	0.962778
21.415017	0.1	0.961274
21.416683	0.1	0.958005
21.418350	0.1	0.952734
21.420017	0.1	0.946308
21.421683	0.1	0.940608
21.423350	0.1	0.937711
21.425017	0.1	0.938629
21.426683	0.1	0.942894
21.428350	0.1	0.949204
21.430017	0.1	0.956007
21.431683	0.1	0.961735
21.433350	0.1	0.965181
21.435017	0.1	0.966061
21.436683	0.1	0.965027
21.438350	0.1	0.962974
21.440017	0.1	0.960808
21.441683	0.1	0.959300
21.443350	0.1	0.958457
21.445017	0.1	0.957539
21.446683	0.1	0.955667
21.448350	0.1	0.952203
21.450017	0.1	0.947295
21.451683	0.1	0.941893
21.453350	0.1	0.937176
21.455017	0.1	0.933954
21.456683	0.1	0.932147
21.458350	0.1	0.931052
21.460017	0.1	0.930214
21.461683	0.1	0.929506
21.463350	0.1	0.928589
21.465017	0.1	0.927011
21.466683	0.1	0.924678
21.468350	0.1	0.921944
21.470017	0.1	0.919476
21.471683	0.1	0.917763
21.473350	0.1	0.916570
21.475017	0.1	0.915146
21.476683	0.1	0.912948
21.478350	0.1	0.909846
21.480017	0.1	0.905790
21.481683	0.1	0.901208
21.483350	0.1	0.897362
21.485017	0.1	0.895131
21.486683	0.1	0.894116
21.488350	0.1	0.893432
21.490017	0.1	0.892621
21.491683	0.1	0.891723
21.493350	0.1	0.890568
21.495017	0.1	0.888514
21.496683	0.1	0.885492
21.498350	0.1	0.882545
21.500017	0.1	0.880309
21.501683	0.1	0.878056
21.503350	0.1	0.875015
21.505017	0.1	0.871504
21.506683	0.1	0.868142
21.508350	0.1	0.865026
21.510017	0.1	0.862018
21.511683	0.1	0.859126
21.513350	0.1	0.856463
21.515017	0.1	0.853948
21.516683	0.1	0.851182
21.518350	0.1	0.847843
21.520017	0.1	0.844114
21.521683	0.1	0.840421
21.523350	0.1	0.837110
21.525017	0.1	0.834404
21.526683	0.1	0.832416
21.528350	0.1	0.831117
21.530017	0.1	0.830023
21.531683	0.1	0.828402
21.533350	0.1	0.826111
21.535017	0.1	0.823485
21.536683	0.1	0.820416
21.538350	0.1	0.816109
21.540017	0.1	0.810013
21.541683	0.1	0.802646
21.543350	0.1	0.795298
21.545017	0.1	0.789245
21.546683	0.1	0.785156
21.548350	0.1	0.782912
21.550017	0.1	0.781966
21.551683	0.1	0.781617
21.553350	0.1	0.780998
21.555017	0.1	0.779335
21.556683	0.1	0.776192
21.558350	0.1	0.771740
21.560017	0.1	0.766646
21.561683	0.1	0.761840
21.563350	0.1	0.758278
21.565017	0.1	0.756183
21.566683	0.1	0.755014
21.568350	0.1	0.754511
21.570017	0.1	0.754716
21.571683	0.1	0.755070
21.573350	0.1	0.754585
21.575017	0.1	0.753081
21.576683	0.1	0.751554
21.578350	0.1	0.750921
21.580017	0.1	0.750860
21.581683	0.1	0.750530
21.583350	0.1	0.749798
21.585017	0.1	0.749053
21.586683	0.1	0.748429
21.588350	0.1	0.747577
21.590017	0.1	0.745859
21.591683	0.1	0.742828
21.593350	0.1	0.738716
21.595017	0.1	0.734455
21.596683	0.1	0.731242
21.598350	0.1	0.729538
21.600017	0.1	0.728499
21.601683	0.1	0.727000
21.603350	0.1	0.724825
21.605017	0.1	0.722525
21.606683	0.1	0.720439
21.608350	0.1	0.718320
21.610017	0.1	0.715759
21.611683	0.1	0.712578
21.613350	0.1	0.708909
21.615017	0.1	0.705551
21.616683	0.1	0.703991
21.618350	0.1	0.705021
21.620017	0.1	0.707721
21.621683	0.1	0.710357
21.623350	0.1	0.711642
21.625017	0.1	0.711042
21.626683	0.1	0.708755
21.628350	0.1	0.705798
21.630017	0.1	0.703381
21.631683	0.1	0.701835
21.633350	0.1	0.700769
21.635017	0.1	0.699982
21.636683	0.1	0.699554
21.638350	0.1	0.699409
21.640017	0.1	0.699018
21.641683	0.1	0.697603
21.643350	0.1	0.694888
21.645017	0.1	0.691288
21.646683	0.1	0.687689
21.648350	0.1	0.685216
21.650017	0.1	0.684755
21.651683	0.1	0.686492
21.653350	0.1	0.689649
21.655017	0.1	0.692825
21.656683	0.1	0.694781
21.658350	0.1	0.694715
21.660017	0.1	0.692112
21.661683	0.1	0.686827
21.663350	0.1	0.679777
21.665017	0.1	0.672867
21.666683	0.1	0.667889
21.668350	0.1	0.665793
21.670017	0.1	0.666375
21.671683	0.1	0.668103
21.673350	0.1	0.668815
21.675017	0.1	0.667199
21.676683	0.1	0.663931
21.678350	0.1	0.661085
21.680017	0.1	0.660177
21.681683	0.1	0.661165
21.683350	0.1	0.662939
21.685017	0.1	0.664261
21.686683	0.1	0.664685
21.688350	0.1	0.664517
21.690017	0.1	0.663768
21.691683	0.1	0.662068
21.693350	0.1	0.659488
21.695017	0.1	0.656582
21.696683	0.1	0.653653
21.698350	0.1	0.650282
21.700017	0.1	0.645909
21.701683	0.1	0.640592
21.703350	0.1	0.634859
21.705017	0.1	0.629514
21.706683	0.1	0.625653
21.708350	0.1	0.624084
21.710017	0.1	0.624740
21.711683	0.1	0.626827
21.713350	0.1	0.629374
21.715017	0.1	0.631516
21.716683	0.1	0.632517
21.718350	0.1	0.631865
21.720017	0.1	0.629378
21.721683	0.1	0.625378
21.723350	0.1	0.620610
21.725017	0.1	0.615586
21.726683	0.1	0.610147
21.728350	0.1	0.603991
21.730017	0.1	0.597523
21.731683	0.1	0.591762
21.733350	0.1	0.587478
21.735017	0.1	0.584670
21.736683	0.1	0.582682
21.738350	0.1	0.580754
21.740017	0.1	0.578472
21.741683	0.1	0.575697
21.743350	0.1	0.572526
21.745017	0.1	0.569648
21.746683	0.1	0.567981
21.748350	0.1	0.567674
21.750017	0.1	0.567771
21.751683	0.1	0.566822
21.753350	0.1	0.563902
21.755017	0.1	0.559310
21.756683	0.1	0.554253
21.758350	0.1	0.549788
21.760017	0.1	0.545993
21.761683	0.1	0.542281
21.763350	0.1	0.538337
21.765017	0.1	0.534425
21.766683	0.1	0.531040
21.768350	0.1	0.528516
21.770017	0.1	0.526919
21.771683	0.1	0.526085
21.773350	0.1	0.525527
21.775017	0.1	0.524176
21.776683	0.1	0.520954
21.778350	0.1	0.516083
21.780017	0.1	0.511268
21.781683	0.1	0.508120
21.783350	0.1	0.506858
21.785017	0.1	0.506509
21.786683	0.1	0.505694
21.788350	0.1	0.503515
21.790017	0.1	0.500455
21.791683	0.1	0.497969
21.793350	0.1	0.496977
21.795017	0.1	0.497317
21.796683	0.1	0.498258
21.798350	0.1	0.498854
21.800017	0.1	0.498043
21.801683	0.1	0.495170
21.803350	0.1	0.490653
21.805017	0.1	0.485601
21.806683	0.1	0.480800
21.808350	0.1	0.476595
21.810017	0.1	0.473415
21.811683	0.1	0.471631
21.813350	0.1	0.470942
21.815017	0.1	0.470448
21.816683	0.1	0.469512
21.818350	0.1	0.468069
21.820017	0.1	0.466327
21.821683	0.1	0.464851
21.823350	0.1	0.464157
21.825017	0.1	0.463878
21.826683	0.1	0.463058
21.828350	0.1	0.461303
21.830017	0.1	0.459184
21.831683	0.1	0.457554
21.833350	0.1	0.456502
21.835017	0.1	0.455356
21.836683	0.1	0.453903
21.838350	0.1	0.452809
21.840017	0.1	0.452823
21.841683	0.1	0.454159
21.843350	0.1	0.456460
21.845017	0.1	0.458672
21.846683	0.1	0.459473
21.848350	0.1	0.458234
21.850017	0.1	0.455528
21.851683	0.1	0.452632
21.853350	0.1	0.450504
21.855017	0.1	0.449223
21.856683	0.1	0.448390
21.858350	0.1	0.447617
21.860017	0.1	0.446755
21.861683	0.1	0.445894
21.863350	0.1	0.445163
21.865017	0.1	0.444502
21.866683	0.1	0.443873
21.868350	0.1	0.443626
21.870017	0.1	0.444301
21.871683	0.1	0.445931
21.873350	0.1	0.448022
21.875017	0.1	0.450122
21.876683	0.1	0.451775
21.878350	0.1	0.452069
21.880017	0.1	0.450350
21.881683	0.1	0.447221
21.883350	0.1	0.444101
21.885017	0.1	0.442052
21.886683	0.1	0.441140
21.888350	0.1	0.440697
21.890017	0.1	0.440334
21.891683	0.1	0.440450
21.893350	0.1	0.441861
21.895017	0.1	0.444981
21.896683	0.1	0.448986
21.898350	0.1	0.452171
21.900017	0.1	0.453223
21.901683	0.1	0.451938
21.903350	0.1	0.449121
21.905017	0.1	0.446164
21.906683	0.1	0.444683
21.908350	0.1	0.445517
21.910017	0.1	0.447812
21.911683	0.1	0.449582
21.913350	0.1	0.449386
21.915017	0.1	0.447212
21.916683	0.1	0.443896
21.918350	0.1	0.440376
21.920017	0.1	0.437545
21.921683	0.1	0.436320
21.923350	0.1	0.437340
21.925017	0.1	0.440390
21.926683	0.1	0.444222
21.928350	0.1	0.446979
21.930017	0.1	0.447044
21.931683	0.1	0.444166
21.933350	0.1	0.439696
21.935017	0.1	0.435580
21.936683	0.1	0.433056
21.938350	0.1	0.432269
21.940017	0.1	0.432841
21.941683	0.1	0.434355
21.943350	0.1	0.436502
21.945017	0.1	0.438904
21.946683	0.1	0.441163
21.948350	0.1	0.443133
21.950017	0.1	0.444558
21.951683	0.1	0.444539
21.953350	0.1	0.442471
21.955017	0.1	0.438802
21.956683	0.1	0.434299
21.958350	0.1	0.429684
21.960017	0.1	0.425768
21.961683	0.1	0.423035
21.963350	0.1	0.421288
21.965017	0.1	0.419989
21.966683	0.1	0.418564
21.968350	0.1	0.416539
21.970017	0.1	0.413861
21.971683	0.1	0.411011
21.973350	0.1	0.408422
21.975017	0.1	0.405810
21.976683	0.1	0.402778
21.978350	0.1	0.399435
21.980017	0.1	0.396078
21.981683	0.1	0.392995
21.983350	0.1	0.390569
21.985017	0.1	0.388986
21.986683	0.1	0.388380
21.988350	0.1	0.388972
21.990017	0.1	0.390271
21.991683	0.1	0.391207
21.993350	0.1	0.391072
21.995017	0.1	0.389605
21.996683	0.1	0.387160
21.998350	0.1	0.384981
22.000017	0.1	0.384278
22.001683	0.1	0.385237
22.003350	0.1	0.387216
22.005017	0.1	0.389279
22.006683	0.1	0.390494
22.008350	0.1	0.390294
22.010017	0.1	0.388878
22.011683	0.1	0.386881
22.013350	0.1	0.384697
22.015017	0.1	0.382448
22.016683	0.1	0.380343
22.018350	0.1	0.378517
22.020017	0.1	0.376864
22.021683	0.1	0.375421
22.023350	0.1	0.374382
22.025017	0.1	0.373321
22.026683	0.1	0.371495
22.028350	0.1	0.369200
22.030017	0.1	0.367342
22.031683	0.1	0.365712
22.033350	0.1	0.363225
22.035017	0.1	0.359537
22.036683	0.1	0.355309
22.038350	0.1	0.351276
22.040017	0.1	0.347644
22.041683	0.1	0.344468
22.043350	0.1	0.342373
22.045017	0.1	0.342284
22.046683	0.1	0.344543
22.048350	0.1	0.348454
22.050017	0.1	0.352333
22.051683	0.1	0.354424
22.053350	0.1	0.354084
22.055017	0.1	0.351691
22.056683	0.1	0.348082
22.058350	0.1	0.344124
22.060017	0.1	0.340138
22.061683	0.1	0.336287
22.063350	0.1	0.333264
22.065017	0.1	0.331597
22.066683	0.1	0.331011
22.068350	0.1	0.330997
22.070017	0.1	0.331542
22.071683	0.1	0.332845
22.073350	0.1	0.334471
22.075017	0.1	0.335420
22.076683	0.1	0.335150
22.078350	0.1	0.333902
22.080017	0.1	0.331956
22.081683	0.1	0.329227
22.083350	0.1	0.326298
22.085017	0.1	0.324673
22.086683	0.1	0.325115
22.088350	0.1	0.326727
22.090017	0.1	0.328016
22.091683	0.1	0.327900
22.093350	0.1	0.325851
22.095017	0.1	0.322340
22.096683	0.1	0.318973
22.098350	0.1	0.317264
22.100017	0.1	0.317404
22.101683	0.1	0.318531
22.103350	0.1	0.319658
22.105017	0.1	0.320226
22.106683	0.1	0.320147
22.108350	0.1	0.319625
22.110017	0.1	0.318959
22.111683	0.1	0.318345
22.113350	0.1	0.318014
22.115017	0.1	0.318391
22.116683	0.1	0.319555
22.118350	0.1	0.321316
22.120017	0.1	0.323695
22.121683	0.1	0.326564
22.123350	0.1	0.329185
22.125017	0.1	0.330787
22.126683	0.1	0.331192
22.128350	0.1	0.330536
22.130017	0.1	0.328962
22.131683	0.1	0.326978
22.133350	0.1	0.325539
22.135017	0.1	0.325139
22.136683	0.1	0.325367
22.138350	0.1	0.325707
22.140017	0.1	0.326023
22.141683	0.1	0.326359
22.143350	0.1	0.326843
22.145017	0.1	0.328128
22.146683	0.1	0.331015
22.148350	0.1	0.335095
22.150017	0.1	0.338382
22.151683	0.1	0.338880
22.153350	0.1	0.336119
22.155017	0.1	0.331318
22.156683	0.1	0.326317
22.158350	0.1	0.322289
22.160017	0.1	0.319597
22.161683	0.1	0.318410
22.163350	0.1	0.318778
22.165017	0.1	0.320389
22.166683	0.1	0.322736
22.168350	0.1	0.325157
22.170017	0.1	0.326745
22.171683	0.1	0.326866
22.173350	0.1	0.325735
22.175017	0.1	0.324226
22.176683	0.1	0.323309
22.178350	0.1	0.323388
22.180017	0.1	0.324026
22.181683	0.1	0.324454
22.183350	0.1	0.324408
22.185017	0.1	0.324259
22.186683	0.1	0.324529
22.188350	0.1	0.325330
22.190017	0.1	0.326326
22.191683	0.1	0.327057
22.193350	0.1	0.327127
22.195017	0.1	0.326578
22.196683	0.1	0.325809
22.198350	0.1	0.325167
22.200017	0.1	0.324957
22.201683	0.1	0.325525
22.203350	0.1	0.326741
22.205017	0.1	0.327872
22.206683	0.1	0.328412
22.208350	0.1	0.328505
22.210017	0.1	0.328380
22.211683	0.1	0.328068
22.213350	0.1	0.327644
22.215017	0.1	0.326838
22.216683	0.1	0.325041
22.218350	0.1	0.322172
22.220017	0.1	0.318717
22.221683	0.1	0.315174
22.223350	0.1	0.311970
22.225017	0.1	0.309325
22.226683	0.1	0.306950
22.228350	0.1	0.304375
22.230017	0.1	0.301586
22.231683	0.1	0.298964
22.233350	0.1	0.296799
22.235017	0.1	0.295322
22.236683	0.1	0.294950
22.238350	0.1	0.295751
22.240017	0.1	0.296831
22.241683	0.1	0.297031
22.243350	0.1	0.296542
22.245017	0.1	0.296785
22.246683	0.1	0.298349
22.248350	0.1	0.299807
22.250017	0.1	0.299010
22.251683	0.1	0.295131
22.253350	0.1	0.289301
22.255017	0.1	0.283471
22.256683	0.1	0.279285
22.258350	0.1	0.277758
22.260017	0.1	0.279252
22.261683	0.1	0.283155
22.263350	0.1	0.287839
22.265017	0.1	0.291443
22.266683	0.1	0.293232
22.268350	0.1	0.294074
22.270017	0.1	0.295159
22.271683	0.1	0.296994
22.273350	0.1	0.299318
22.275017	0.1	0.300757
22.276683	0.1	0.299411
22.278350	0.1	0.294889
22.280017	0.1	0.289096
22.281683	0.1	0.284556
22.283350	0.1	0.282279
22.285017	0.1	0.281394
22.286683	0.1	0.280449
22.288350	0.1	0.278726
22.290017	0.1	0.276701
22.291683	0.1	0.275550
22.293350	0.1	0.275904
22.295017	0.1	0.277138
22.296683	0.1	0.278368
22.298350	0.1	0.279285
22.300017	0.1	0.279523
22.301683	0.1	0.278563
22.303350	0.1	0.276575
22.305017	0.1	0.274503
22.306683	0.1	0.273231
22.308350	0.1	0.273106
22.310017	0.1	0.274098
22.311683	0.1	0.276002
22.313350	0.1	0.278479
22.315017	0.1	0.280966
22.316683	0.1	0.282857
22.318350	0.1	0.283900
22.320017	0.1	0.284226
22.321683	0.1	0.283998
22.323350	0.1	0.283308
22.325017	0.1	0.282386
22.326683	0.1	0.281576
22.328350	0.1	0.281082
22.330017	0.1	0.280775
22.331683	0.1	0.280295
22.333350	0.1	0.279765
22.335017	0.1	0.279872
22.336683	0.1	0.280798
22.338350	0.1	0.281716
22.340017	0.1	0.281595
22.341683	0.1	0.280212
22.343350	0.1	0.278568
22.345017	0.1	0.277921
22.346683	0.1	0.278456
22.348350	0.1	0.279429
22.350017	0.1	0.280594
22.351683	0.1	0.282703
22.353350	0.1	0.285977
22.355017	0.1	0.288947
22.356683	0.1	0.289986
22.358350	0.1	0.289450
22.360017	0.1	0.289306
22.361683	0.1	0.290652
22.363350	0.1	0.292496
22.365017	0.1	0.293176
22.366683	0.1	0.292361
22.368350	0.1	0.291294
22.370017	0.1	0.291392
22.371683	0.1	0.292906
22.373350	0.1	0.295099
22.375017	0.1	0.297264
22.376683	0.1	0.299430
22.378350	0.1	0.302242
22.380017	0.1	0.305823
22.381683	0.1	0.309036
22.383350	0.1	0.310419
22.385017	0.1	0.309739
22.386683	0.1	0.308193
22.388350	0.1	0.307192
22.390017	0.1	0.307439
22.391683	0.1	0.309162
22.393350	0.1	0.312361
22.395017	0.1	0.316743
22.396683	0.1	0.321972
22.398350	0.1	0.327607
22.400017	0.1	0.332398
22.401683	0.1	0.334713
22.403350	0.1	0.333912
22.405017	0.1	0.330936
22.406683	0.1	0.327863
22.408350	0.1	0.326480
22.410017	0.1	0.327080
22.411683	0.1	0.328743
22.413350	0.1	0.330731
22.415017	0.1	0.333241
22.416683	0.1	0.336594
22.418350	0.1	0.340301
22.420017	0.1	0.343230
22.421683	0.1	0.344212
22.423350	0.1	0.342983
22.425017	0.1	0.340529
22.426683	0.1	0.338117
22.428350	0.1	0.336454
22.430017	0.1	0.335765
22.431683	0.1	0.335942
22.433350	0.1	0.336436
22.435017	0.1	0.336324
22.436683	0.1	0.335011
22.438350	0.1	0.333316
22.440017	0.1	0.333218
22.441683	0.1	0.336091
22.443350	0.1	0.341195
22.445017	0.1	0.346247
22.446683	0.1	0.349460
22.448350	0.1	0.350634
22.450017	0.1	0.350587
22.451683	0.1	0.350396
22.453350	0.1	0.350783
22.455017	0.1	0.351486
22.456683	0.1	0.351593
22.458350	0.1	0.350177
22.460017	0.1	0.346801
22.461683	0.1	0.342075
22.463350	0.1	0.337269
22.465017	0.1	0.333344
22.466683	0.1	0.330787
22.468350	0.1	0.329688
22.470017	0.1	0.329674
22.471683	0.1	0.330308
22.473350	0.1	0.331239
22.475017	0.1	0.332277
22.476683	0.1	0.333590
22.478350	0.1	0.335248
22.480017	0.1	0.336543
22.481683	0.1	0.336813
22.483350	0.1	0.336417
22.485017	0.1	0.336180
22.486683	0.1	0.336482
22.488350	0.1	0.337376
22.490017	0.1	0.339015
22.491683	0.1	0.341176
22.493350	0.1	0.342652
22.495017	0.1	0.342047
22.496683	0.1	0.339178
22.498350	0.1	0.335281
22.500017	0.1	0.331858
22.501683	0.1	0.329642
22.503350	0.1	0.328366
22.505017	0.1	0.327434
22.506683	0.1	0.326876
22.508350	0.1	0.327225
22.510017	0.1	0.328314
22.511683	0.1	0.329358
22.513350	0.1	0.329702
22.515017	0.1	0.329013
22.516683	0.1	0.327472
22.518350	0.1	0.325739
22.520017	0.1	0.324291
22.521683	0.1	0.323099
22.523350	0.1	0.322121
22.525017	0.1	0.321823
22.526683	0.1	0.322512
22.528350	0.1	0.323537
22.530017	0.1	0.323909
22.531683	0.1	0.323239
22.533350	0.1	0.321828
22.535017	0.1	0.320300
22.536683	0.1	0.319057
22.538350	0.1	0.318093
22.540017	0.1	0.317097
22.541683	0.1	0.315565
22.543350	0.1	0.313180
22.545017	0.1	0.310317
22.546683	0.1	0.308151
22.548350	0.1	0.307625
22.550017	0.1	0.308333
22.551683	0.1	0.309311
22.553350	0.1	0.310000
22.555017	0.1	0.310084
22.556683	0.1	0.309744
22.558350	0.1	0.309865
22.560017	0.1	0.310964
22.561683	0.1	0.312300
22.563350	0.1	0.312245
22.565017	0.1	0.309842
22.566683	0.1	0.306191
22.568350	0.1	0.303304
22.570017	0.1	0.301781
22.571683	0.1	0.300473
22.573350	0.1	0.298121
22.575017	0.1	0.294535
22.576683	0.1	0.290312
22.578350	0.1	0.286181
22.580017	0.1	0.282596
22.581683	0.1	0.279429
22.583350	0.1	0.276263
22.585017	0.1	0.273073
22.586683	0.1	0.270125
22.588350	0.1	0.267336
22.590017	0.1	0.264682
22.591683	0.1	0.262717
22.593350	0.1	0.261953
22.595017	0.1	0.262195
22.596683	0.1	0.262898
22.598350	0.1	0.263699
22.600017	0.1	0.264440
22.601683	0.1	0.265171
22.603350	0.1	0.265953
22.605017	0.1	0.266344
22.606683	0.1	0.265609
22.608350	0.1	0.263457
22.610017	0.1	0.260347
22.611683	0.1	0.257571
22.613350	0.1	0.256859
22.615017	0.1	0.258889
22.616683	0.1	0.262605
22.618350	0.1	0.266535
22.620017	0.1	0.269939
22.621683	0.1	0.272640
22.623350	0.1	0.274535
22.625017	0.1	0.275369
22.626683	0.1	0.274866
22.628350	0.1	0.273115
22.630017	0.1	0.270912
22.631683	0.1	0.269478
22.633350	0.1	0.269706
22.635017	0.1	0.271606
22.636683	0.1	0.274270
22.638350	0.1	0.276351
22.640017	0.1	0.276784
22.641683	0.1	0.275602
22.643350	0.1	0.274233
22.645017	0.1	0.274428
22.646683	0.1	0.276589
22.648350	0.1	0.279858
22.650017	0.1	0.283541
22.651683	0.1	0.287252
22.653350	0.1	0.290382
22.655017	0.1	0.292622
22.656683	0.1	0.293879
22.658350	0.1	0.293511
22.660017	0.1	0.290959
22.661683	0.1	0.286992
22.663350	0.1	0.283360
22.665017	0.1	0.281390
22.666683	0.1	0.281353
22.668350	0.1	0.282750
22.670017	0.1	0.284594
22.671683	0.1	0.285930
22.673350	0.1	0.286628
22.675017	0.1	0.287164
22.676683	0.1	0.287783
22.678350	0.1	0.288673
22.680017	0.1	0.290275
22.681683	0.1	0.292645
22.683350	0.1	0.294950
22.685017	0.1	0.296156
22.686683	0.1	0.295951
22.688350	0.1	0.294615
22.690017	0.1	0.292575
22.691683	0.1	0.290507
22.693350	0.1	0.289194
22.695017	0.1	0.288920
22.696683	0.1	0.289395
22.698350	0.1	0.290275
22.700017	0.1	0.291378
22.701683	0.1	0.292547
22.703350	0.1	0.293693
22.705017	0.1	0.294708
22.706683	0.1	0.295271
22.708350	0.1	0.294959
22.710017	0.1	0.293795
22.711683	0.1	0.292403
22.713350	0.1	0.291415
22.715017	0.1	0.290796
22.716683	0.1	0.290181
22.718350	0.1	0.289744
22.720017	0.1	0.290074
22.721683	0.1	0.290922
22.723350	0.1	0.290894
22.725017	0.1	0.288980
22.726683	0.1	0.285860
22.728350	0.1	0.282940
22.730017	0.1	0.280915
22.731683	0.1	0.279918
22.733350	0.1	0.280049
22.735017	0.1	0.281041
22.736683	0.1	0.281883
22.738350	0.1	0.281422
22.740017	0.1	0.279215
22.741683	0.1	0.275667
22.743350	0.1	0.271616
22.745017	0.1	0.267983
22.746683	0.1	0.265287
22.748350	0.1	0.263476
22.750017	0.1	0.262335
22.751683	0.1	0.261450
22.753350	0.1	0.259760
22.755017	0.1	0.256337
22.756683	0.1	0.251895
22.758350	0.1	0.248323
22.760017	0.1	0.247071
22.761683	0.1	0.248328
22.763350	0.1	0.251210
22.765017	0.1	0.254358
22.766683	0.1	0.256514
22.768350	0.1	0.256975
22.770017	0.1	0.255681
22.771683	0.1	0.253157
22.773350	0.1	0.250409
22.775017	0.1	0.248472
22.776683	0.1	0.247885
22.778350	0.1	0.248700
22.780017	0.1	0.250568
22.781683	0.1	0.252402
22.783350	0.1	0.252505
22.785017	0.1	0.249548
22.786683	0.1	0.243993
22.788350	0.1	0.238181
22.790017	0.1	0.234460
22.791683	0.1	0.233557
22.793350	0.1	0.234516
22.795017	0.1	0.235424
22.796683	0.1	0.234586
22.798350	0.1	0.231909
22.800017	0.1	0.228733
22.801683	0.1	0.226335
22.803350	0.1	0.225049
22.805017	0.1	0.224411
22.806683	0.1	0.223834
22.808350	0.1	0.223350
22.810017	0.1	0.223373
22.811683	0.1	0.224072
22.813350	0.1	0.225366
22.815017	0.1	0.227033
22.816683	0.1	0.228686
22.818350	0.1	0.230358
22.820017	0.1	0.232598
22.821683	0.1	0.235233
22.823350	0.1	0.236914
22.825017	0.1	0.236467
22.826683	0.1	0.234004
22.828350	0.1	0.230861
22.830017	0.1	0.228495
22.831683	0.1	0.227438
22.833350	0.1	0.227238
22.835017	0.1	0.227252
22.836683	0.1	0.227299
22.838350	0.1	0.227643
22.840017	0.1	0.228798
22.841683	0.1	0.231131
22.843350	0.1	0.233985
22.845017	0.1	0.235932
22.846683	0.1	0.236491
22.848350	0.1	0.236612
22.850017	0.1	0.237194
22.851683	0.1	0.238130
22.853350	0.1	0.238917
22.855017	0.1	0.239508
22.856683	0.1	0.240174
22.858350	0.1	0.240919
22.860017	0.1	0.241571
22.861683	0.1	0.242000
22.863350	0.1	0.242079
22.865017	0.1	0.241799
22.866683	0.1	0.241133
22.868350	0.1	0.239909
22.870017	0.1	0.238088
22.871683	0.1	0.235965
22.873350	0.1	0.233985
22.875017	0.1	0.232728
22.876683	0.1	0.232663
22.878350	0.1	0.233762
22.880017	0.1	0.235704
22.881683	0.1	0.238284
22.883350	0.1	0.241492
22.885017	0.1	0.245301
22.886683	0.1	0.249287
22.888350	0.1	0.252575
22.890017	0.1	0.254326
22.891683	0.1	0.254489
22.893350	0.1	0.253706
22.895017	0.1	0.252775
22.896683	0.1	0.252165
22.898350	0.1	0.251927
22.900017	0.1	0.251862
22.901683	0.1	0.251802
22.903350	0.1	0.251499
22.905017	0.1	0.250475
22.906683	0.1	0.248440
22.908350	0.1	0.245902
22.910017	0.1	0.244034
22.911683	0.1	0.244197
22.913350	0.1	0.247275
22.915017	0.1	0.252905
22.916683	0.1	0.259615
22.918350	0.1	0.265907
22.920017	0.1	0.270563
22.921683	0.1	0.272561
22.923350	0.1	0.271830
22.925017	0.1	0.269506
22.926683	0.1	0.266968
22.928350	0.1	0.264989
22.930017	0.1	0.263774
22.931683	0.1	0.263234
22.933350	0.1	0.262721
22.935017	0.1	0.261371
22.936683	0.1	0.259476
22.938350	0.1	0.258638
22.940017	0.1	0.259699
22.941683	0.1	0.261469
22.943350	0.1	0.261976
22.945017	0.1	0.260593
22.946683	0.1	0.258568
22.948350	0.1	0.257404
22.950017	0.1	0.257306
22.951683	0.1	0.257585
22.953350	0.1	0.257757
22.955017	0.1	0.257920
22.956683	0.1	0.258363
22.958350	0.1	0.258666
22.960017	0.1	0.257799
22.961683	0.1	0.255476
22.963350	0.1	0.252514
22.965017	0.1	0.249720
22.966683	0.1	0.247392
22.968350	0.1	0.245548
22.970017	0.1	0.243979
22.971683	0.1	0.242321
22.973350	0.1	0.240221
22.975017	0.1	0.237520
22.976683	0.1	0.234488
22.978350	0.1	0.231816
22.980017	0.1	0.230377
22.981683	0.1	0.230763
22.983350	0.1	0.232686
22.985017	0.1	0.235401
22.986683	0.1	0.238246
22.988350	0.1	0.240407
22.990017	0.1	0.241040
22.991683	0.1	0.239881
22.993350	0.1	0.237422
22.995017	0.1	0.234633
22.996683	0.1	0.232584
22.998350	0.1	0.232020
23.000017	0.1	0.232905
23.001683	0.1	0.234474
23.003350	0.1	0.235722
23.005017	0.1	0.235932
23.006683	0.1	0.235359
23.008350	0.1	0.234889
23.010017	0.1	0.234786
23.011683	0.1	0.234386
23.013350	0.1	0.233031
23.015017	0.1	0.230893
23.016683	0.1	0.228789
23.018350	0.1	0.227219
23.020017	0.1	0.225990
23.021683	0.1	0.224863
23.023350	0.1	0.223527
23.025017	0.1	0.221590
23.026683	0.1	0.219382
23.028350	0.1	0.218065
23.030017	0.1	0.218628
23.031683	0.1	0.220961
23.033350	0.1	0.223885
23.035017	0.1	0.225883
23.036683	0.1	0.226125
23.038350	0.1	0.224947
23.040017	0.1	0.223387
23.041683	0.1	0.222013
23.043350	0.1	0.220658
23.045017	0.1	0.219331
23.046683	0.1	0.218344
23.048350	0.1	0.217799
23.050017	0.1	0.217776
23.051683	0.1	0.218307
23.053350	0.1	0.218987
23.055017	0.1	0.219187
23.056683	0.1	0.218563
23.058350	0.1	0.216649
23.060017	0.1	0.212886
23.061683	0.1	0.207704
23.063350	0.1	0.203075
23.065017	0.1	0.201222
23.066683	0.1	0.202744
23.068350	0.1	0.206437
23.070017	0.1	0.210577
23.071683	0.1	0.213822
23.073350	0.1	0.215308
23.075017	0.1	0.214805
23.076683	0.1	0.212686
23.078350	0.1	0.209627
23.080017	0.1	0.206358
23.081683	0.1	0.203601
23.083350	0.1	0.201864
23.085017	0.1	0.201189
23.086683	0.1	0.201263
23.088350	0.1	0.201622
23.090017	0.1	0.202032
23.091683	0.1	0.202996
23.093350	0.1	0.205119
23.095017	0.1	0.208062
23.096683	0.1	0.210633
23.098350	0.1	0.211610
23.100017	0.1	0.210740
23.101683	0.1	0.209184
23.103350	0.1	0.208560
23.105017	0.1	0.209757
23.106683	0.1	0.212607
23.108350	0.1	0.216276
23.110017	0.1	0.219690
23.111683	0.1	0.221841
23.113350	0.1	0.222395
23.115017	0.1	0.222102
23.116683	0.1	0.222195
23.118350	0.1	0.223503
23.120017	0.1	0.225729
23.121683	0.1	0.227238
23.123350	0.1	0.226288
23.125017	0.1	0.222893
23.126683	0.1	0.218819
23.128350	0.1	0.215890
23.130017	0.1	0.214595
23.131683	0.1	0.214172
23.133350	0.1	0.213520
23.135017	0.1	0.212034
23.136683	0.1	0.210167
23.138350	0.1	0.208924
23.140017	0.1	0.208630
23.141683	0.1	0.208970
23.143350	0.1	0.209869
23.145017	0.1	0.211727
23.146683	0.1	0.215145
23.148350	0.1	0.220193
23.150017	0.1	0.225585
23.151683	0.1	0.229343
23.153350	0.1	0.230698
23.155017	0.1	0.230749
23.156683	0.1	0.230819
23.158350	0.1	0.231126
23.160017	0.1	0.231131
23.161683	0.1	0.230442
23.163350	0.1	0.229226
23.165017	0.1	0.227992
23.166683	0.1	0.227080
23.168350	0.1	0.226484
23.170017	0.1	0.226069
23.171683	0.1	0.225813
23.173350	0.1	0.225767
23.175017	0.1	0.225934
23.176683	0.1	0.226344
23.178350	0.1	0.226931
23.180017	0.1	0.227382
23.181683	0.1	0.227387
23.183350	0.1	0.227285
23.185017	0.1	0.227885
23.186683	0.1	0.229380
23.188350	0.1	0.230996
23.190017	0.1	0.231983
23.191683	0.1	0.232342
23.193350	0.1	0.232556
23.195017	0.1	0.232840
23.196683	0.1	0.232807
23.198350	0.1	0.232048
23.200017	0.1	0.230856
23.201683	0.1	0.229958
23.203350	0.1	0.229888
23.205017	0.1	0.230754
23.206683	0.1	0.232095
23.208350	0.1	0.233110
23.210017	0.1	0.233254
23.211683	0.1	0.232435
23.213350	0.1	0.230651
23.215017	0.1	0.228309
23.216683	0.1	0.226330
23.218350	0.1	0.225208
23.220017	0.1	0.224495
23.221683	0.1	0.223313
23.223350	0.1	0.221212
23.225017	0.1	0.218847
23.226683	0.1	0.217352
23.228350	0.1	0.217226
23.230017	0.1	0.218190
23.231683	0.1	0.219368
23.233350	0.1	0.219741
23.235017	0.1	0.218865
23.236683	0.1	0.217110
23.238350	0.1	0.215438
23.240017	0.1	0.214856
23.241683	0.1	0.215736
23.243350	0.1	0.217790
23.245017	0.1	0.220342
23.246683	0.1	0.222633
23.248350	0.1	0.224295
23.250017	0.1	0.225306
23.251683	0.1	0.225441
23.253350	0.1	0.224272
23.255017	0.1	0.221678
23.256683	0.1	0.218293
23.258350	0.1	0.215177
23.260017	0.1	0.213189
23.261683	0.1	0.212695
23.263350	0.1	0.213282
23.265017	0.1	0.214018
23.266683	0.1	0.214544
23.268350	0.1	0.215266
23.270017	0.1	0.216682
23.271683	0.1	0.218945
23.273350	0.1	0.221757
23.275017	0.1	0.224481
23.276683	0.1	0.226605
23.278350	0.1	0.227746
23.280017	0.1	0.227359
23.281683	0.1	0.225003
23.283350	0.1	0.221073
23.285017	0.1	0.216863
23.286683	0.1	0.213771
23.288350	0.1	0.212528
23.290017	0.1	0.212933
23.291683	0.1	0.213911
23.293350	0.1	0.214498
23.295017	0.1	0.215075
23.296683	0.1	0.216677
23.298350	0.1	0.219392
23.300017	0.1	0.222349
23.301683	0.1	0.224509
23.303350	0.1	0.224882
23.305017	0.1	0.222996
23.306683	0.1	0.219452
23.308350	0.1	0.215853
23.310017	0.1	0.213869
23.311683	0.1	0.214078
23.313350	0.1	0.215610
23.315017	0.1	0.217133
23.316683	0.1	0.217902
23.318350	0.1	0.217799
23.320017	0.1	0.217133
23.321683	0.1	0.216584
23.323350	0.1	0.216858
23.325017	0.1	0.218018
23.326683	0.1	0.219094
23.328350	0.1	0.218777
23.330017	0.1	0.216775
23.331683	0.1	0.214102
23.333350	0.1	0.212197
23.335017	0.1	0.212006
23.336683	0.1	0.213515
23.338350	0.1	0.215829
23.340017	0.1	0.217627
23.341683	0.1	0.218065
23.343350	0.1	0.217496
23.345017	0.1	0.217124
23.346683	0.1	0.217864
23.348350	0.1	0.219881
23.350017	0.1	0.222903
23.351683	0.1	0.226176
23.353350	0.1	0.228249
23.355017	0.1	0.227885
23.356683	0.1	0.225022
23.358350	0.1	0.220789
23.360017	0.1	0.217124
23.361683	0.1	0.215764
23.363350	0.1	0.216989
23.365017	0.1	0.219676
23.366683	0.1	0.222395
23.368350	0.1	0.224188
23.370017	0.1	0.225031
23.371683	0.1	0.225585
23.373350	0.1	0.226288
23.375017	0.1	0.227001
23.376683	0.1	0.227573
23.378350	0.1	0.228216
23.380017	0.1	0.229133
23.381683	0.1	0.230172
23.383350	0.1	0.231196
23.385017	0.1	0.232351
23.386683	0.1	0.233836
23.388350	0.1	0.235741
23.390017	0.1	0.237785
23.391683	0.1	0.239285
23.393350	0.1	0.239904
23.395017	0.1	0.240142
23.396683	0.1	0.240430
23.398350	0.1	0.240291
23.400017	0.1	0.239098
23.401683	0.1	0.236910
23.403350	0.1	0.234181
23.405017	0.1	0.231466
23.406683	0.1	0.229520
23.408350	0.1	0.229059
23.410017	0.1	0.230465
23.411683	0.1	0.233827
23.413350	0.1	0.238619
23.415017	0.1	0.243490
23.416683	0.1	0.247126
23.418350	0.1	0.249040
23.420017	0.1	0.249166
23.421683	0.1	0.247606
23.423350	0.1	0.245087
23.425017	0.1	0.242898
23.426683	0.1	0.242000
23.428350	0.1	0.242470
23.430017	0.1	0.243746
23.431683	0.1	0.245129
23.433350	0.1	0.246293
23.435017	0.1	0.247504
23.436683	0.1	0.249031
23.438350	0.1	0.250777
23.440017	0.1	0.252635
23.441683	0.1	0.254610
23.443350	0.1	0.256500
23.445017	0.1	0.257581
23.446683	0.1	0.256514
23.448350	0.1	0.252323
23.450017	0.1	0.245697
23.451683	0.1	0.238651
23.453350	0.1	0.233054
23.455017	0.1	0.229632
23.456683	0.1	0.228188
23.458350	0.1	0.228351
23.460017	0.1	0.230130
23.461683	0.1	0.233785
23.463350	0.1	0.238898
23.465017	0.1	0.243806
23.466683	0.1	0.246363
23.468350	0.1	0.245478
23.470017	0.1	0.241804
23.471683	0.1	0.237175
23.473350	0.1	0.233632
23.475017	0.1	0.232426
23.476683	0.1	0.233250
23.478350	0.1	0.234498
23.480017	0.1	0.234498
23.481683	0.1	0.232793
23.483350	0.1	0.230120
23.485017	0.1	0.227322
23.486683	0.1	0.224770
23.488350	0.1	0.222605
23.490017	0.1	0.221045
23.491683	0.1	0.220439
23.493350	0.1	0.220696
23.495017	0.1	0.220868
23.496683	0.1	0.220053
23.498350	0.1	0.218274
23.500017	0.1	0.215950
23.501683	0.1	0.213441
23.503350	0.1	0.211322
23.505017	0.1	0.210265
23.506683	0.1	0.210451
23.508350	0.1	0.211564
23.510017	0.1	0.213012
23.511683	0.1	0.214064
23.513350	0.1	0.214404
23.515017	0.1	0.214516
23.516683	0.1	0.214959
23.518350	0.1	0.215401
23.520017	0.1	0.215010
23.521683	0.1	0.213664
23.523350	0.1	0.211834
23.525017	0.1	0.209743
23.526683	0.1	0.207406
23.528350	0.1	0.204891
23.530017	0.1	0.202227
23.531683	0.1	0.199471
23.533350	0.1	0.196970
23.535017	0.1	0.195019
23.536683	0.1	0.193520
23.538350	0.1	0.192388
23.540017	0.1	0.191792
23.541683	0.1	0.191955
23.543350	0.1	0.193063
23.545017	0.1	0.195033
23.546683	0.1	0.197175
23.548350	0.1	0.198595
23.550017	0.1	0.198837
23.551683	0.1	0.197915
23.553350	0.1	0.196178
23.555017	0.1	0.194334
23.556683	0.1	0.193194
23.558350	0.1	0.193254
23.560017	0.1	0.194306
23.561683	0.1	0.195419
23.563350	0.1	0.195489
23.565017	0.1	0.194153
23.566683	0.1	0.192286
23.568350	0.1	0.191201
23.570017	0.1	0.191103
23.571683	0.1	0.191159
23.573350	0.1	0.190903
23.575017	0.1	0.190740
23.576683	0.1	0.191070
23.578350	0.1	0.191717
23.580017	0.1	0.192309
23.581683	0.1	0.192705
23.583350	0.1	0.192747
23.585017	0.1	0.192090
23.586683	0.1	0.190837
23.588350	0.1	0.189887
23.590017	0.1	0.190022
23.591683	0.1	0.191079
23.593350	0.1	0.192304
23.595017	0.1	0.193189
23.596683	0.1	0.193613
23.598350	0.1	0.193701
23.600017	0.1	0.193911
23.601683	0.1	0.194847
23.603350	0.1	0.196905
23.605017	0.1	0.200099
23.606683	0.1	0.203666
23.608350	0.1	0.206209
23.610017	0.1	0.207135
23.611683	0.1	0.207219
23.613350	0.1	0.207457
23.615017	0.1	0.208174
23.616683	0.1	0.209142
23.618350	0.1	0.209664
23.620017	0.1	0.208816
23.621683	0.1	0.206362
23.623350	0.1	0.203149
23.625017	0.1	0.200532
23.626683	0.1	0.199261
23.628350	0.1	0.199052
23.630017	0.1	0.199322
23.631683	0.1	0.199876
23.633350	0.1	0.200840
23.635017	0.1	0.202246
23.636683	0.1	0.203862
23.638350	0.1	0.205375
23.640017	0.1	0.206665
23.641683	0.1	0.207759
23.643350	0.1	0.208709
23.645017	0.1	0.209589
23.646683	0.1	0.210619
23.648350	0.1	0.212388
23.650017	0.1	0.215429
23.651683	0.1	0.219545
23.653350	0.1	0.223895
23.655017	0.1	0.227657
23.656683	0.1	0.230609
23.658350	0.1	0.233189
23.660017	0.1	0.235816
23.661683	0.1	0.238214
23.663350	0.1	0.239648
23.665017	0.1	0.239778
23.666683	0.1	0.239103
23.668350	0.1	0.238335
23.670017	0.1	0.237571
23.671683	0.1	0.236263
23.673350	0.1	0.233818
23.675017	0.1	0.230544
23.676683	0.1	0.227545
23.678350	0.1	0.225534
23.680017	0.1	0.224290
23.681683	0.1	0.223420
23.683350	0.1	0.223136
23.685017	0.1	0.224011
23.686683	0.1	0.225836
23.688350	0.1	0.227308
23.690017	0.1	0.227503
23.691683	0.1	0.226931
23.693350	0.1	0.226600
23.695017	0.1	0.227080
23.696683	0.1	0.228565
23.698350	0.1	0.230628
23.700017	0.1	0.231881
23.701683	0.1	0.231168
23.703350	0.1	0.228868
23.705017	0.1	0.226288
23.706683	0.1	0.224579
23.708350	0.1	0.224416
23.710017	0.1	0.225781
23.711683	0.1	0.227871
23.713350	0.1	0.229650
23.715017	0.1	0.230693
23.716683	0.1	0.231420
23.718350	0.1	0.231965
23.720017	0.1	0.231476
23.721683	0.1	0.229208
23.723350	0.1	0.225469
23.725017	0.1	0.220989
23.726683	0.1	0.216076
23.728350	0.1	0.210679
23.730017	0.1	0.205277
23.731683	0.1	0.201012
23.733350	0.1	0.198493
23.735017	0.1	0.197287
23.736683	0.1	0.196695
23.738350	0.1	0.196174
23.740017	0.1	0.195378
23.741683	0.1	0.194306
23.743350	0.1	0.192989
23.745017	0.1	0.191079
23.746683	0.1	0.188439
23.748350	0.1	0.185524
23.750017	0.1	0.182977
23.751683	0.1	0.181375
23.753350	0.1	0.180700
23.755017	0.1	0.179703
23.756683	0.1	0.176621
23.758350	0.1	0.170805
23.760017	0.1	0.163550
23.761683	0.1	0.157179
23.763350	0.1	0.153496
23.765017	0.1	0.152672
23.766683	0.1	0.153417
23.768350	0.1	0.154343
23.770017	0.1	0.155093
23.771683	0.1	0.156136
23.773350	0.1	0.157589
23.775017	0.1	0.158600
23.776683	0.1	0.158190
23.778350	0.1	0.156136
23.780017	0.1	0.152914
23.781683	0.1	0.149459
23.783350	0.1	0.146874
23.785017	0.1	0.145710
23.786683	0.1	0.145608
23.788350	0.1	0.145771
23.790017	0.1	0.145589
23.791683	0.1	0.145021
23.793350	0.1	0.144374
23.795017	0.1	0.143885
23.796683	0.1	0.143708
23.798350	0.1	0.144076
23.800017	0.1	0.145035
23.801683	0.1	0.146250
23.803350	0.1	0.147196
23.805017	0.1	0.147633
23.806683	0.1	0.147922
23.808350	0.1	0.148574
23.810017	0.1	0.149943
23.811683	0.1	0.152062
23.813350	0.1	0.154320
23.815017	0.1	0.155857
23.816683	0.1	0.156756
23.818350	0.1	0.158204
23.820017	0.1	0.161054
23.821683	0.1	0.164849
23.823350	0.1	0.168299
23.825017	0.1	0.170204
23.826683	0.1	0.170008
23.828350	0.1	0.168039
23.830017	0.1	0.165207
23.831683	0.1	0.162283
23.833350	0.1	0.159424
23.835017	0.1	0.156467
23.836683	0.1	0.153552
23.838350	0.1	0.151484
23.840017	0.1	0.151265
23.841683	0.1	0.153007
23.843350	0.1	0.155591
23.845017	0.1	0.157789
23.846683	0.1	0.159056
23.848350	0.1	0.159438
23.850017	0.1	0.159424
23.851683	0.1	0.159522
23.853350	0.1	0.159666
23.855017	0.1	0.159428
23.856683	0.1	0.158912
23.858350	0.1	0.158860
23.860017	0.1	0.159736
23.861683	0.1	0.161044
23.863350	0.1	0.161976
23.865017	0.1	0.162306
23.866683	0.1	0.162483
23.868350	0.1	0.163089
23.870017	0.1	0.164444
23.871683	0.1	0.166707
23.873350	0.1	0.169976
23.875017	0.1	0.173729
23.876683	0.1	0.176746
23.878350	0.1	0.178320
23.880017	0.1	0.179028
23.881683	0.1	0.179908
23.883350	0.1	0.181478
23.885017	0.1	0.183415
23.886683	0.1	0.184868
23.888350	0.1	0.185454
23.890017	0.1	0.185552
23.891683	0.1	0.185468
23.893350	0.1	0.185291
23.895017	0.1	0.185305
23.896683	0.1	0.185892
23.898350	0.1	0.187252
23.900017	0.1	0.189031
23.901683	0.1	0.190171
23.903350	0.1	0.189659
23.905017	0.1	0.187294
23.906683	0.1	0.183713
23.908350	0.1	0.180020
23.910017	0.1	0.177235
23.911683	0.1	0.175792
23.913350	0.1	0.175694
23.915017	0.1	0.177021
23.916683	0.1	0.179899
23.918350	0.1	0.183815
23.920017	0.1	0.187489
23.921683	0.1	0.189920
23.923350	0.1	0.190819
23.925017	0.1	0.190139
23.926683	0.1	0.188239
23.928350	0.1	0.186148
23.930017	0.1	0.184802
23.931683	0.1	0.184239
23.933350	0.1	0.184015
23.935017	0.1	0.183899
23.936683	0.1	0.183694
23.938350	0.1	0.183159
23.940017	0.1	0.182609
23.941683	0.1	0.182791
23.943350	0.1	0.183606
23.945017	0.1	0.184076
23.946683	0.1	0.183713
23.948350	0.1	0.182809
23.950017	0.1	0.181543
23.951683	0.1	0.179796
23.953350	0.1	0.177822
23.955017	0.1	0.176318
23.956683	0.1	0.175764
23.958350	0.1	0.175852
23.960017	0.1	0.175755
23.961683	0.1	0.175079
23.963350	0.1	0.174413
23.965017	0.1	0.174735
23.966683	0.1	0.176313
23.968350	0.1	0.178320
23.970017	0.1	0.179685
23.971683	0.1	0.179866
23.973350	0.1	0.178674
23.975017	0.1	0.176309
23.976683	0.1	0.173561
23.978350	0.1	0.171172
23.980017	0.1	0.169398
23.981683	0.1	0.168500
23.983350	0.1	0.168807
23.985017	0.1	0.169994
23.986683	0.1	0.171019
23.988350	0.1	0.171303
23.990017	0.1	0.171363
23.991683	0.1	0.172085
23.993350	0.1	0.174092
23.995017	0.1	0.177487
23.996683	0.1	0.181226
23.998350	0.1	0.183326
24.000017	0.1	0.182297
24.001683	0.1	0.178237
24.003350	0.1	0.173110
24.005017	0.1	0.169650
24.006683	0.1	0.169198
24.008350	0.1	0.171023
24.010017	0.1	0.173650
24.011683	0.1	0.175880
24.013350	0.1	0.176793
24.015017	0.1	0.175829
24.016683	0.1	0.173175
24.018350	0.1	0.169892
24.020017	0.1	0.167089
24.021683	0.1	0.164988
24.023350	0.1	0.163103
24.025017	0.1	0.161487
24.026683	0.1	0.161030
24.028350	0.1	0.162334
24.030017	0.1	0.164933
24.031683	0.1	0.167717
24.033350	0.1	0.169580
24.035017	0.1	0.169771
24.036683	0.1	0.168416
24.038350	0.1	0.166404
24.040017	0.1	0.164383
24.041683	0.1	0.162418
24.043350	0.1	0.160760
24.045017	0.1	0.159778
24.046683	0.1	0.159363
24.048350	0.1	0.159200
24.050017	0.1	0.159238
24.051683	0.1	0.159536
24.053350	0.1	0.160015
24.055017	0.1	0.160472
24.056683	0.1	0.160853
24.058350	0.1	0.161352
24.060017	0.1	0.162213
24.061683	0.1	0.163717
24.063350	0.1	0.166129
24.065017	0.1	0.169128
24.066683	0.1	0.171554
24.068350	0.1	0.172253
24.070017	0.1	0.170893
24.071683	0.1	0.167857
24.073350	0.1	0.163922
24.075017	0.1	0.160136
24.076683	0.1	0.157221
24.078350	0.1	0.155140
24.080017	0.1	0.153403
24.081683	0.1	0.151661
24.083350	0.1	0.150264
24.085017	0.1	0.150339
24.086683	0.1	0.152509
24.088350	0.1	0.155997
24.090017	0.1	0.159652
24.091683	0.1	0.162744
24.093350	0.1	0.164737
24.095017	0.1	0.165398
24.096683	0.1	0.165184
24.098350	0.1	0.164951
24.100017	0.1	0.165245
24.101683	0.1	0.166064
24.103350	0.1	0.167107
24.105017	0.1	0.167992
24.106683	0.1	0.168607
24.108350	0.1	0.169221
24.110017	0.1	0.169924
24.111683	0.1	0.170162
24.113350	0.1	0.169105
24.115017	0.1	0.166441
24.116683	0.1	0.162888
24.118350	0.1	0.159750
24.120017	0.1	0.157808
24.121683	0.1	0.156877
24.123350	0.1	0.156672
24.125017	0.1	0.157361
24.126683	0.1	0.158991
24.128350	0.1	0.161226
24.130017	0.1	0.163428
24.131683	0.1	0.164770
24.133350	0.1	0.164947
24.135017	0.1	0.164695
24.136683	0.1	0.165054
24.138350	0.1	0.166665
24.140017	0.1	0.169533
24.141683	0.1	0.172849
24.143350	0.1	0.175550
24.145017	0.1	0.177426
24.146683	0.1	0.178916
24.148350	0.1	0.179955
24.150017	0.1	0.179866
24.151683	0.1	0.178316
24.153350	0.1	0.175778
24.155017	0.1	0.173128
24.156683	0.1	0.170884
24.158350	0.1	0.169007
24.160017	0.1	0.167638
24.161683	0.1	0.167373
24.163350	0.1	0.168364
24.165017	0.1	0.170013
24.166683	0.1	0.171834
24.168350	0.1	0.173645
24.170017	0.1	0.175089
24.171683	0.1	0.175699
24.173350	0.1	0.175145
24.175017	0.1	0.173477
24.176683	0.1	0.171280
24.178350	0.1	0.169030
24.180017	0.1	0.166316
24.181683	0.1	0.162655
24.183350	0.1	0.158828
24.185017	0.1	0.156262
24.186683	0.1	0.155419
24.188350	0.1	0.155517
24.190017	0.1	0.155731
24.191683	0.1	0.156085
24.193350	0.1	0.156895
24.195017	0.1	0.158139
24.196683	0.1	0.159475
24.198350	0.1	0.160555
24.200017	0.1	0.161147
24.201683	0.1	0.161533
24.203350	0.1	0.162525
24.205017	0.1	0.164355
24.206683	0.1	0.166059
24.208350	0.1	0.166488
24.210017	0.1	0.165254
24.211683	0.1	0.162721
24.213350	0.1	0.159438
24.215017	0.1	0.155861
24.216683	0.1	0.152397
24.218350	0.1	0.149389
24.220017	0.1	0.146916
24.221683	0.1	0.144793
24.223350	0.1	0.143093
24.225017	0.1	0.142124
24.226683	0.1	0.141687
24.228350	0.1	0.141305
24.230017	0.1	0.140909
24.231683	0.1	0.140811
24.233350	0.1	0.141202
24.235017	0.1	0.142013
24.236683	0.1	0.142786
24.238350	0.1	0.142585
24.240017	0.1	0.140471
24.241683	0.1	0.136518
24.243350	0.1	0.132006
24.245017	0.1	0.128448
24.246683	0.1	0.126716
24.248350	0.1	0.126669
24.250017	0.1	0.127521
24.251683	0.1	0.128490
24.253350	0.1	0.129254
24.255017	0.1	0.130348
24.256683	0.1	0.132322
24.258350	0.1	0.134697
24.260017	0.1	0.136667
24.261683	0.1	0.138241
24.263350	0.1	0.139978
24.265017	0.1	0.142097
24.266683	0.1	0.144108
24.268350	0.1	0.145203
24.270017	0.1	0.144904
24.271683	0.1	0.143247
24.273350	0.1	0.140364
24.275017	0.1	0.136504
24.276683	0.1	0.132252
24.278350	0.1	0.128173
24.280017	0.1	0.124429
24.281683	0.1	0.121109
24.283350	0.1	0.118436
24.285017	0.1	0.116648
24.286683	0.1	0.115735
24.288350	0.1	0.114962
24.290017	0.1	0.113402
24.291683	0.1	0.111265
24.293350	0.1	0.110054
24.295017	0.1	0.110986
24.296683	0.1	0.113719
24.298350	0.1	0.116942
24.300017	0.1	0.119461
24.301683	0.1	0.120625
24.303350	0.1	0.120453
24.305017	0.1	0.119554
24.306683	0.1	0.118650
24.308350	0.1	0.117919
24.310017	0.1	0.116918
24.311683	0.1	0.115200
24.313350	0.1	0.112928
24.315017	0.1	0.110730
24.316683	0.1	0.109263
24.318350	0.1	0.108811
24.320017	0.1	0.108923
24.321683	0.1	0.108844
24.323350	0.1	0.108406
24.325017	0.1	0.108108
24.326683	0.1	0.108606
24.328350	0.1	0.110441
24.330017	0.1	0.113789
24.331683	0.1	0.118273
24.333350	0.1	0.122804
24.335017	0.1	0.125957
24.336683	0.1	0.126790
24.338350	0.1	0.125440
24.340017	0.1	0.123167
24.341683	0.1	0.121566
24.343350	0.1	0.121258
24.345017	0.1	0.121533
24.346683	0.1	0.121486
24.348350	0.1	0.121049
24.350017	0.1	0.120723
24.351683	0.1	0.121072
24.353350	0.1	0.122609
24.355017	0.1	0.125421
24.356683	0.1	0.128932
24.358350	0.1	0.132429
24.360017	0.1	0.135382
24.361683	0.1	0.137095
24.363350	0.1	0.136681
24.365017	0.1	0.133966
24.366683	0.1	0.130073
24.368350	0.1	0.126786
24.370017	0.1	0.125766
24.371683	0.1	0.127950
24.373350	0.1	0.132732
24.375017	0.1	0.138083
24.376683	0.1	0.142017
24.378350	0.1	0.143382
24.380017	0.1	0.141873
24.381683	0.1	0.138395
24.383350	0.1	0.134883
24.385017	0.1	0.132946
24.386683	0.1	0.132457
24.388350	0.1	0.132187
24.390017	0.1	0.131424
24.391683	0.1	0.130064
24.393350	0.1	0.128099
24.395017	0.1	0.126031
24.396683	0.1	0.124876
24.398350	0.1	0.125230
24.400017	0.1	0.126814
24.401683	0.1	0.128993
24.403350	0.1	0.131265
24.405017	0.1	0.133156
24.406683	0.1	0.134325
24.408350	0.1	0.134869
24.410017	0.1	0.135209
24.411683	0.1	0.135796
24.413350	0.1	0.136783
24.415017	0.1	0.137794
24.416683	0.1	0.138204
24.418350	0.1	0.137649
24.420017	0.1	0.136201
24.421683	0.1	0.134222
24.423350	0.1	0.132136
24.425017	0.1	0.130292
24.426683	0.1	0.129053
24.428350	0.1	0.128904
24.430017	0.1	0.130157
24.431683	0.1	0.132751
24.433350	0.1	0.135954
24.435017	0.1	0.138259
24.436683	0.1	0.138506
24.438350	0.1	0.136890
24.440017	0.1	0.134623
24.441683	0.1	0.132979
24.443350	0.1	0.132569
24.445017	0.1	0.133133
24.446683	0.1	0.133966
24.448350	0.1	0.134418
24.450017	0.1	0.134297
24.451683	0.1	0.133677
24.453350	0.1	0.132611
24.455017	0.1	0.131438
24.456683	0.1	0.130613
24.458350	0.1	0.130050
24.460017	0.1	0.129477
24.461683	0.1	0.129049
24.463350	0.1	0.129016
24.465017	0.1	0.129361
24.466683	0.1	0.129892
24.468350	0.1	0.130143
24.470017	0.1	0.129724
24.471683	0.1	0.129240
24.473350	0.1	0.129659
24.475017	0.1	0.130469
24.476683	0.1	0.129910
24.478350	0.1	0.127284
24.480017	0.1	0.124052
24.481683	0.1	0.122339
24.483350	0.1	0.122925
24.485017	0.1	0.124970
24.486683	0.1	0.127205
24.488350	0.1	0.128876
24.490017	0.1	0.129598
24.491683	0.1	0.129235
24.493350	0.1	0.127852
24.495017	0.1	0.125291
24.496683	0.1	0.121370
24.498350	0.1	0.116513
24.500017	0.1	0.111409
24.501683	0.1	0.106520
24.503350	0.1	0.102525
24.505017	0.1	0.100285
24.506683	0.1	0.100057
24.508350	0.1	0.101510
24.510017	0.1	0.104229
24.511683	0.1	0.107661
24.513350	0.1	0.111093
24.515017	0.1	0.113738
24.516683	0.1	0.114720
24.518350	0.1	0.113240
24.520017	0.1	0.109184
24.521683	0.1	0.103707
24.523350	0.1	0.098911
24.525017	0.1	0.096378
24.526683	0.1	0.096047
24.528350	0.1	0.096797
24.530017	0.1	0.097645
24.531683	0.1	0.098199
24.533350	0.1	0.098646
24.535017	0.1	0.099381
24.536683	0.1	0.100331
24.538350	0.1	0.101179
24.540017	0.1	0.102124
24.541683	0.1	0.103447
24.543350	0.1	0.104751
24.545017	0.1	0.105482
24.546683	0.1	0.105496
24.548350	0.1	0.104662
24.550017	0.1	0.102720
24.551683	0.1	0.099796
24.553350	0.1	0.096830
24.555017	0.1	0.094939
24.556683	0.1	0.094278
24.558350	0.1	0.093947
24.560017	0.1	0.092881
24.561683	0.1	0.090692
24.563350	0.1	0.088150
24.565017	0.1	0.086529
24.566683	0.1	0.086292
24.568350	0.1	0.086729
24.570017	0.1	0.086618
24.571683	0.1	0.085169
24.573350	0.1	0.083107
24.575017	0.1	0.082157
24.576683	0.1	0.083321
24.578350	0.1	0.086171
24.580017	0.1	0.089249
24.581683	0.1	0.090948
24.583350	0.1	0.090646
24.585017	0.1	0.089146
24.586683	0.1	0.088038
24.588350	0.1	0.088634
24.590017	0.1	0.091284
24.591683	0.1	0.095433
24.593350	0.1	0.099908
24.595017	0.1	0.103158
24.596683	0.1	0.104085
24.598350	0.1	0.102972
24.600017	0.1	0.100895
24.601683	0.1	0.098641
24.603350	0.1	0.096736
24.605017	0.1	0.095782
24.606683	0.1	0.095810
24.608350	0.1	0.096117
24.610017	0.1	0.096313
24.611683	0.1	0.096699
24.613350	0.1	0.097631
24.615017	0.1	0.098953
24.616683	0.1	0.100029
24.618350	0.1	0.100071
24.620017	0.1	0.098660
24.621683	0.1	0.096280
24.623350	0.1	0.094329
24.625017	0.1	0.094078
24.626683	0.1	0.095638
24.628350	0.1	0.098040
24.630017	0.1	0.099991
24.631683	0.1	0.100867
24.633350	0.1	0.101137
24.635017	0.1	0.101863
24.636683	0.1	0.103796
24.638350	0.1	0.106678
24.640017	0.1	0.109351
24.641683	0.1	0.110841
24.643350	0.1	0.111023
24.645017	0.1	0.110306
24.646683	0.1	0.109202
24.648350	0.1	0.108308
24.650017	0.1	0.108299
24.651683	0.1	0.109510
24.653350	0.1	0.111647
24.655017	0.1	0.114175
24.656683	0.1	0.116485
24.658350	0.1	0.117947
24.660017	0.1	0.118217
24.661683	0.1	0.117435
24.663350	0.1	0.116103
24.665017	0.1	0.114846
24.666683	0.1	0.114026
24.668350	0.1	0.113617
24.670017	0.1	0.113593
24.671683	0.1	0.114138
24.673350	0.1	0.115018
24.675017	0.1	0.115233
24.676683	0.1	0.113859
24.678350	0.1	0.111237
24.680017	0.1	0.109044
24.681683	0.1	0.108839
24.683350	0.1	0.110432
24.685017	0.1	0.112280
24.686683	0.1	0.113179
24.688350	0.1	0.112783
24.690017	0.1	0.111246
24.691683	0.1	0.109184
24.693350	0.1	0.107461
24.695017	0.1	0.106511
24.696683	0.1	0.106161
24.698350	0.1	0.106003
24.700017	0.1	0.105905
24.701683	0.1	0.106273
24.703350	0.1	0.107475
24.705017	0.1	0.108993
24.706683	0.1	0.109780
24.708350	0.1	0.109300
24.710017	0.1	0.107614
24.711683	0.1	0.105160
24.713350	0.1	0.102860
24.715017	0.1	0.101663
24.716683	0.1	0.101882
24.718350	0.1	0.102976
24.720017	0.1	0.103954
24.721683	0.1	0.104187
24.723350	0.1	0.103805
24.725017	0.1	0.103121
24.726683	0.1	0.102087
24.728350	0.1	0.100564
24.730017	0.1	0.098590
24.731683	0.1	0.096262
24.733350	0.1	0.093668
24.735017	0.1	0.091046
24.736683	0.1	0.088951
24.738350	0.1	0.087940
24.740017	0.1	0.088019
24.741683	0.1	0.088955
24.743350	0.1	0.090725
24.745017	0.1	0.092895
24.746683	0.1	0.094543
24.748350	0.1	0.095074
24.750017	0.1	0.094566
24.751683	0.1	0.093519
24.753350	0.1	0.092848
24.755017	0.1	0.093356
24.756683	0.1	0.094785
24.758350	0.1	0.095889
24.760017	0.1	0.095689
24.761683	0.1	0.094324
24.763350	0.1	0.092611
24.765017	0.1	0.091083
24.766683	0.1	0.089654
24.768350	0.1	0.087870
24.770017	0.1	0.085346
24.771683	0.1	0.082436
24.773350	0.1	0.080634
24.775017	0.1	0.081467
24.776683	0.1	0.084806
24.778350	0.1	0.088718
24.780017	0.1	0.091074
24.781683	0.1	0.091107
24.783350	0.1	0.089458
24.785017	0.1	0.087307
24.786683	0.1	0.085807
24.788350	0.1	0.085449
24.790017	0.1	0.085644
24.791683	0.1	0.085318
24.793350	0.1	0.083856
24.795017	0.1	0.081309
24.796683	0.1	0.078101
24.798350	0.1	0.074957
24.800017	0.1	0.073081
24.801683	0.1	0.073472
24.803350	0.1	0.075721
24.805017	0.1	0.078240
24.806683	0.1	0.079758
24.808350	0.1	0.079945
24.810017	0.1	0.079004
24.811683	0.1	0.077421
24.813350	0.1	0.076029
24.815017	0.1	0.075558
24.816683	0.1	0.076019
24.818350	0.1	0.076764
24.820017	0.1	0.077263
24.821683	0.1	0.077412
24.823350	0.1	0.077100
24.825017	0.1	0.076424
24.826683	0.1	0.075959
24.828350	0.1	0.075856
24.830017	0.1	0.075875
24.831683	0.1	0.076229
24.833350	0.1	0.077193
24.835017	0.1	0.078580
24.836683	0.1	0.080364
24.838350	0.1	0.082962
24.840017	0.1	0.086525
24.841683	0.1	0.090236
24.843350	0.1	0.092527
24.845017	0.1	0.092671
24.846683	0.1	0.091614
24.848350	0.1	0.090646
24.850017	0.1	0.090059
24.851683	0.1	0.089407
24.853350	0.1	0.088182
24.855017	0.1	0.086124
24.856683	0.1	0.083428
24.858350	0.1	0.080843
24.860017	0.1	0.079186
24.861683	0.1	0.078725
24.863350	0.1	0.079330
24.865017	0.1	0.081044
24.866683	0.1	0.084089
24.868350	0.1	0.088243
24.870017	0.1	0.092299
24.871683	0.1	0.094664
24.873350	0.1	0.094930
24.875017	0.1	0.094264
24.876683	0.1	0.093984
24.878350	0.1	0.094329
24.880017	0.1	0.094944
24.881683	0.1	0.095591
24.883350	0.1	0.096112
24.885017	0.1	0.096220
24.886683	0.1	0.095600
24.888350	0.1	0.094296
24.890017	0.1	0.092881
24.891683	0.1	0.092224
24.893350	0.1	0.093030
24.895017	0.1	0.095391
24.896683	0.1	0.098394
24.898350	0.1	0.100425
24.900017	0.1	0.100182
24.901683	0.1	0.097598
24.903350	0.1	0.093812
24.905017	0.1	0.090157
24.906683	0.1	0.087614
24.908350	0.1	0.087023
24.910017	0.1	0.088601
24.911683	0.1	0.091498
24.913350	0.1	0.094194
24.915017	0.1	0.095079
24.916683	0.1	0.093258
24.918350	0.1	0.089216
24.920017	0.1	0.084587
24.921683	0.1	0.081109
24.923350	0.1	0.079693
24.925017	0.1	0.080308
24.926683	0.1	0.082436
24.928350	0.1	0.085277
24.930017	0.1	0.087963
24.931683	0.1	0.090003
24.933350	0.1	0.091405
24.935017	0.1	0.092490
24.936683	0.1	0.093598
24.938350	0.1	0.094804
24.940017	0.1	0.095819
24.941683	0.1	0.096085
24.943350	0.1	0.094967
24.945017	0.1	0.092378
24.946683	0.1	0.089374
24.948350	0.1	0.087419
24.950017	0.1	0.086930
24.951683	0.1	0.087083
24.953350	0.1	0.087055
24.955017	0.1	0.086916
24.956683	0.1	0.087260
24.958350	0.1	0.088443
24.960017	0.1	0.090068
24.961683	0.1	0.091204
24.963350	0.1	0.091251
24.965017	0.1	0.090334
24.966683	0.1	0.089086
24.968350	0.1	0.088154
24.970017	0.1	0.087791
24.971683	0.1	0.087763
24.973350	0.1	0.087582
24.975017	0.1	0.086795
24.976683	0.1	0.085076
24.978350	0.1	0.082343
24.980017	0.1	0.079088
24.981683	0.1	0.076066
24.983350	0.1	0.073756
24.985017	0.1	0.072406
24.986683	0.1	0.072187
24.988350	0.1	0.073328
24.990017	0.1	0.076354
24.991683	0.1	0.081635
24.993350	0.1	0.088117
24.995017	0.1	0.093132
24.996683	0.1	0.094469
24.998350	0.1	0.092066
25.000017	0.1	0.087391
25.001683	0.1	0.081994
25.003350	0.1	0.076937
25.005017	0.1	0.072462
25.006683	0.1	0.068140
25.008350	0.1	0.063870
25.010017	0.1	0.060410
25.011683	0.1	0.058780
25.013350	0.1	0.059460
25.015017	0.1	0.061933
25.016683	0.1	0.064922
25.018350	0.1	0.067311
25.020017	0.1	0.068936
25.021683	0.1	0.069942
25.023350	0.1	0.070063
25.025017	0.1	0.068839
25.026683	0.1	0.066105
25.028350	0.1	0.062208
25.030017	0.1	0.057779
25.031683	0.1	0.053565
25.033350	0.1	0.050273
25.035017	0.1	0.048298
25.036683	0.1	0.047674
25.038350	0.1	0.048196
25.040017	0.1	0.049295
25.041683	0.1	0.050222
25.043350	0.1	0.050343
25.045017	0.1	0.049416
25.046683	0.1	0.047898
25.048350	0.1	0.046906
25.050017	0.1	0.047353
25.051683	0.1	0.049169
25.053350	0.1	0.051432
25.055017	0.1	0.053425
25.056683	0.1	0.055409
25.058350	0.1	0.058054
25.060017	0.1	0.061449
25.061683	0.1	0.064839
25.063350	0.1	0.066906
25.065017	0.1	0.066780
25.066683	0.1	0.064839
25.068350	0.1	0.062110
25.070017	0.1	0.059083
25.071683	0.1	0.055609
25.073350	0.1	0.051623
25.075017	0.1	0.047619
25.076683	0.1	0.044522
25.078350	0.1	0.043167
25.080017	0.1	0.043875
25.081683	0.1	0.046194
25.083350	0.1	0.049076
25.085017	0.1	0.051721
25.086683	0.1	0.054110
25.088350	0.1	0.056429
25.090017	0.1	0.058259
25.091683	0.1	0.059116
25.093350	0.1	0.059316
25.095017	0.1	0.059470
25.096683	0.1	0.059726
25.098350	0.1	0.059917
25.100017	0.1	0.059847
25.101683	0.1	0.059423
25.103350	0.1	0.058836
25.105017	0.1	0.058566
25.106683	0.1	0.058967
25.108350	0.1	0.059819
25.110017	0.1	0.060168
25.111683	0.1	0.058999
25.113350	0.1	0.056317
25.115017	0.1	0.053220
25.116683	0.1	0.050920
25.118350	0.1	0.050114
25.120017	0.1	0.050906
25.121683	0.1	0.052676
25.123350	0.1	0.054697
25.125017	0.1	0.056899
25.126683	0.1	0.059153
25.128350	0.1	0.060387
25.130017	0.1	0.059595
25.131683	0.1	0.057034
25.133350	0.1	0.054068
25.135017	0.1	0.052354
25.136683	0.1	0.052773
25.138350	0.1	0.054622
25.140017	0.1	0.056238
25.141683	0.1	0.056745
25.143350	0.1	0.056615
25.145017	0.1	0.056545
25.146683	0.1	0.056578
25.148350	0.1	0.056759
25.150017	0.1	0.057518
25.151683	0.1	0.058860
25.153350	0.1	0.059973
25.155017	0.1	0.059945
25.156683	0.1	0.058636
25.158350	0.1	0.056778
25.160017	0.1	0.055502
25.161683	0.1	0.055647
25.163350	0.1	0.057071
25.165017	0.1	0.058906
25.166683	0.1	0.060480
25.168350	0.1	0.061681
25.170017	0.1	0.062655
25.171683	0.1	0.063619
25.173350	0.1	0.064718
25.175017	0.1	0.065612
25.176683	0.1	0.065523
25.178350	0.1	0.064066
25.180017	0.1	0.061952
25.181683	0.1	0.060424
25.183350	0.1	0.060024
25.185017	0.1	0.060406
25.186683	0.1	0.061411
25.188350	0.1	0.063255
25.190017	0.1	0.065626
25.191683	0.1	0.067544
25.193350	0.1	0.068401
25.195017	0.1	0.068531
25.196683	0.1	0.068620
25.198350	0.1	0.068764
25.200017	0.1	0.068373
25.201683	0.1	0.066911
25.203350	0.1	0.064517
25.205017	0.1	0.061742
25.206683	0.1	0.059139
25.208350	0.1	0.057234
25.210017	0.1	0.056271
25.211683	0.1	0.055991
25.213350	0.1	0.055768
25.215017	0.1	0.054678
25.216683	0.1	0.051931
25.218350	0.1	0.047754
25.220017	0.1	0.043595
25.221683	0.1	0.041141
25.223350	0.1	0.041034
25.225017	0.1	0.042520
25.226683	0.1	0.044564
25.228350	0.1	0.046864
25.230017	0.1	0.049486
25.231683	0.1	0.051912
25.233350	0.1	0.052964
25.235017	0.1	0.051600
25.236683	0.1	0.048061
25.238350	0.1	0.043935
25.240017	0.1	0.040606
25.241683	0.1	0.038138
25.243350	0.1	0.035916
25.245017	0.1	0.033658
25.246683	0.1	0.031609
25.248350	0.1	0.030105
25.250017	0.1	0.029323
25.251683	0.1	0.029425
25.253350	0.1	0.030375
25.255017	0.1	0.031525
25.256683	0.1	0.031893
25.258350	0.1	0.031223
25.260017	0.1	0.030138
25.261683	0.1	0.029099
25.263350	0.1	0.028186
25.265017	0.1	0.027400
25.266683	0.1	0.026627
25.268350	0.1	0.025793
25.270017	0.1	0.025174
25.271683	0.1	0.024848
25.273350	0.1	0.024373
25.275017	0.1	0.023381
25.276683	0.1	0.021984
25.278350	0.1	0.020722
25.280017	0.1	0.020284
25.281683	0.1	0.020927
25.283350	0.1	0.022221
25.285017	0.1	0.023819
25.286683	0.1	0.025877
25.288350	0.1	0.028117
25.290017	0.1	0.029304
25.291683	0.1	0.028634
25.293350	0.1	0.026748
25.295017	0.1	0.024824
25.296683	0.1	0.023348
25.298350	0.1	0.022305
25.300017	0.1	0.021555
25.301683	0.1	0.020857
25.303350	0.1	0.019898
25.305017	0.1	0.018245
25.306683	0.1	0.015548
25.308350	0.1	0.012242
25.310017	0.1	0.009579
25.311683	0.1	0.008419
25.313350	0.1	0.008694
25.315017	0.1	0.009881
25.316683	0.1	0.010980
25.318350	0.1	0.010938
25.320017	0.1	0.009974
25.321683	0.1	0.009532
25.323350	0.1	0.010617
25.325017	0.1	0.013090
25.326683	0.1	0.016433
25.328350	0.1	0.019888
25.330017	0.1	0.022030
25.331683	0.1	0.021788
25.333350	0.1	0.019814
25.335017	0.1	0.017770
25.336683	0.1	0.016466
25.338350	0.1	0.015688
25.340017	0.1	0.015111
25.341683	0.1	0.014375
25.343350	0.1	0.013146
25.345017	0.1	0.011497
25.346683	0.1	0.010002
25.348350	0.1	0.009625
25.350017	0.1	0.010971
25.351683	0.1	0.013784
25.353350	0.1	0.017313
25.355017	0.1	0.020615
25.356683	0.1	0.022743
25.358350	0.1	0.023101
25.360017	0.1	0.021486
25.361683	0.1	0.018552
25.363350	0.1	0.016070
25.365017	0.1	0.015781
25.366683	0.1	0.018086
25.368350	0.1	0.022077
25.370017	0.1	0.026491
25.371683	0.1	0.030086
25.373350	0.1	0.031777
25.375017	0.1	0.031264
25.376683	0.1	0.029267
25.378350	0.1	0.026780
25.380017	0.1	0.024675
25.381683	0.1	0.023772
25.383350	0.1	0.024522
25.385017	0.1	0.026422
25.386683	0.1	0.028098
25.388350	0.1	0.028238
25.390017	0.1	0.026608
25.391683	0.1	0.023986
25.393350	0.1	0.021281
25.395017	0.1	0.019129
25.396683	0.1	0.017649
25.398350	0.1	0.016508
25.400017	0.1	0.015642
25.401683	0.1	0.015702
25.403350	0.1	0.017080
25.405017	0.1	0.018938
25.406683	0.1	0.019954
25.408350	0.1	0.019562
25.410017	0.1	0.018030
25.411683	0.1	0.016014
25.413350	0.1	0.014431
25.415017	0.1	0.014175
25.416683	0.1	0.015437
25.418350	0.1	0.017430
25.420017	0.1	0.019120
25.421683	0.1	0.020093
25.423350	0.1	0.020433
25.425017	0.1	0.020363
25.426683	0.1	0.020294
25.428350	0.1	0.020945
25.430017	0.1	0.022934
25.431683	0.1	0.025979
25.433350	0.1	0.028759
25.435017	0.1	0.029765
25.436683	0.1	0.028480
25.438350	0.1	0.025597
25.440017	0.1	0.022179
25.441683	0.1	0.018934
25.443350	0.1	0.016447
25.445017	0.1	0.015278
25.446683	0.1	0.015516
25.448350	0.1	0.016605
25.450017	0.1	0.017630
25.451683	0.1	0.017835
25.453350	0.1	0.017248
25.455017	0.1	0.016517
25.456683	0.1	0.015912
25.458350	0.1	0.014999
25.460017	0.1	0.013369
25.461683	0.1	0.011106
25.463350	0.1	0.008428
25.465017	0.1	0.005364
25.466683	0.1	0.002300
25.468350	0.1	0.000233
25.470017	0.1	0.000009
25.471683	0.1	0.001914
25.473350	0.1	0.005700
25.475017	0.1	0.010482
25.476683	0.1	0.015073
25.478350	0.1	0.018487
25.480017	0.1	0.020200
25.481683	0.1	0.020494
25.483350	0.1	0.020158
25.485017	0.1	0.019786
25.486683	0.1	0.019432
25.488350	0.1	0.019036
25.490017	0.1	0.018603
25.491683	0.1	0.017933
25.493350	0.1	0.016754
25.495017	0.1	0.015348
25.496683	0.1	0.014412
25.498350	0.1	0.014114
25.500017	0.1	0.013886
25.501683	0.1	0.013015
25.503350	0.1	0.010924
25.505017	0.1	0.007539
25.506683	0.1	0.003534
25.508350	0.1	-0.000005
25.510017	0.1	-0.001993
25.511683	0.1	-0.002030
25.513350	0.1	-0.000978
25.515017	0.1	-0.000135
25.516683	0.1	0.000140
25.518350	0.1	0.000251
25.520017	0.1	0.000405
25.521683	0.1	0.000475
25.523350	0.1	0.000396
25.525017	0.1	0.000303
25.526683	0.1	0.000373
25.528350	0.1	0.000629
25.530017	0.1	0.001048
25.531683	0.1	0.001700
25.533350	0.1	0.002519
25.535017	0.1	0.002938
25.536683	0.1	0.002291
25.538350	0.1	0.000643
25.540017	0.1	-0.001132
25.541683	0.1	-0.002366
25.543350	0.1	-0.003125
25.545017	0.1	-0.003753
25.546683	0.1	-0.004587
25.548350	0.1	-0.005644
25.550017	0.1	-0.006487
25.551683	0.1	-0.007018
25.553350	0.1	-0.007777
25.555017	0.1	-0.008796
25.556683	0.1	-0.009444
25.558350	0.1	-0.009681
25.560017	0.1	-0.010272
25.561683	0.1	-0.011823
25.563350	0.1	-0.014151
25.565017	0.1	-0.016354
25.566683	0.1	-0.017420
25.568350	0.1	-0.016745
25.570017	0.1	-0.014431
25.571683	0.1	-0.011153
25.573350	0.1	-0.007609
25.575017	0.1	-0.004275
25.576683	0.1	-0.001714
25.578350	0.1	-0.000312
25.580017	0.1	0.000568
25.581683	0.1	0.002258
25.583350	0.1	0.005183
25.585017	0.1	0.008484
25.586683	0.1	0.011045
25.588350	0.1	0.012103
25.590017	0.1	0.011213
25.591683	0.1	0.008512
25.593350	0.1	0.004997
25.595017	0.1	0.001970
25.596683	0.1	0.000298
25.598350	0.1	0.000331
25.600017	0.1	0.002040
25.601683	0.1	0.004768
25.603350	0.1	0.007371
25.605017	0.1	0.009206
25.606683	0.1	0.010044
25.608350	0.1	0.009439
25.610017	0.1	0.007357
25.611683	0.1	0.004773
25.613350	0.1	0.002855
25.615017	0.1	0.002082
25.616683	0.1	0.002361
25.618350	0.1	0.003506
25.620017	0.1	0.005136
25.621683	0.1	0.006743
25.623350	0.1	0.008242
25.625017	0.1	0.009960
25.626683	0.1	0.012168
25.628350	0.1	0.014962
25.630017	0.1	0.018054
25.631683	0.1	0.020475
25.633350	0.1	0.021285
25.635017	0.1	0.020880
25.636683	0.1	0.020801
25.638350	0.1	0.021956
25.640017	0.1	0.023856
25.641683	0.1	0.025616
25.643350	0.1	0.026952
25.645017	0.1	0.027735
25.646683	0.1	0.027628
25.648350	0.1	0.026678
25.650017	0.1	0.025560
25.651683	0.1	0.024894
25.653350	0.1	0.024750
25.655017	0.1	0.024731
25.656683	0.1	0.024037
25.658350	0.1	0.021993
25.660017	0.1	0.018971
25.661683	0.1	0.015986
25.663350	0.1	0.013369
25.665017	0.1	0.010761
25.666683	0.1	0.008289
25.668350	0.1	0.006855
25.670017	0.1	0.007069
25.671683	0.1	0.008615
25.673350	0.1	0.010817
25.675017	0.1	0.013225
25.676683	0.1	0.015469
25.678350	0.1	0.017127
25.680017	0.1	0.018300
25.681683	0.1	0.019744
25.683350	0.1	0.022012
25.685017	0.1	0.025118
25.686683	0.1	0.028582
25.688350	0.1	0.031390
25.690017	0.1	0.032354
25.691683	0.1	0.030720
25.693350	0.1	0.026645
25.695017	0.1	0.021229
25.696683	0.1	0.015870
25.698350	0.1	0.011683
25.700017	0.1	0.009653
25.701683	0.1	0.010221
25.703350	0.1	0.012512
25.705017	0.1	0.014300
25.706683	0.1	0.013788
25.708350	0.1	0.011441
25.710017	0.1	0.009094
25.711683	0.1	0.007674
25.713350	0.1	0.006780
25.715017	0.1	0.006044
25.716683	0.1	0.005751
25.718350	0.1	0.006184
25.720017	0.1	0.007320
25.721683	0.1	0.009187
25.723350	0.1	0.011674
25.725017	0.1	0.014380
25.726683	0.1	0.017174
25.728350	0.1	0.019791
25.730017	0.1	0.021220
25.731683	0.1	0.020666
25.733350	0.1	0.018594
25.735017	0.1	0.016191
25.736683	0.1	0.014147
25.738350	0.1	0.012182
25.740017	0.1	0.009625
25.741683	0.1	0.006203
25.743350	0.1	0.002617
25.745017	0.1	0.000214
25.746683	0.1	-0.000447
25.748350	0.1	-0.000242
25.750017	0.1	-0.000508
25.751683	0.1	-0.001793
25.753350	0.1	-0.003604
25.755017	0.1	-0.005099
25.756683	0.1	-0.005853
25.758350	0.1	-0.006068
25.760017	0.1	-0.006165
25.761683	0.1	-0.006300
25.763350	0.1	-0.006505
25.765017	0.1	-0.006948
25.766683	0.1	-0.007707
25.768350	0.1	-0.008480
25.770017	0.1	-0.008554
25.771683	0.1	-0.007190
25.773350	0.1	-0.004652
25.775017	0.1	-0.002249
25.776683	0.1	-0.000987
25.778350	0.1	-0.000806
25.780017	0.1	-0.001374
25.781683	0.1	-0.002701
25.783350	0.1	-0.004829
25.785017	0.1	-0.007609
25.786683	0.1	-0.010701
25.788350	0.1	-0.013448
25.790017	0.1	-0.015176
25.791683	0.1	-0.015819
25.793350	0.1	-0.015851
25.795017	0.1	-0.015716
25.796683	0.1	-0.015628
25.798350	0.1	-0.015618
25.800017	0.1	-0.015497
25.801683	0.1	-0.014962
25.803350	0.1	-0.013732
25.805017	0.1	-0.011572
25.806683	0.1	-0.008838
25.808350	0.1	-0.006915
25.810017	0.1	-0.007227
25.811683	0.1	-0.009802
25.813350	0.1	-0.013267
25.815017	0.1	-0.015851
25.816683	0.1	-0.016731
25.818350	0.1	-0.016480
25.820017	0.1	-0.015865
25.821683	0.1	-0.014789
25.823350	0.1	-0.012941
25.825017	0.1	-0.010584
25.826683	0.1	-0.008340
25.828350	0.1	-0.006780
25.830017	0.1	-0.006086
25.831683	0.1	-0.006007
25.833350	0.1	-0.006529
25.835017	0.1	-0.008135
25.836683	0.1	-0.010664
25.838350	0.1	-0.012899
25.840017	0.1	-0.013984
25.841683	0.1	-0.014142
25.843350	0.1	-0.013635
25.845017	0.1	-0.012387
25.846683	0.1	-0.010729
25.848350	0.1	-0.009346
25.850017	0.1	-0.008396
25.851683	0.1	-0.007791
25.853350	0.1	-0.007665
25.855017	0.1	-0.008079
25.856683	0.1	-0.008838
25.858350	0.1	-0.009653
25.860017	0.1	-0.010119
25.861683	0.1	-0.009774
25.863350	0.1	-0.008480
25.865017	0.1	-0.006910
25.866683	0.1	-0.006184
25.868350	0.1	-0.006971
25.870017	0.1	-0.009160
25.871683	0.1	-0.012317
25.873350	0.1	-0.016196
25.875017	0.1	-0.020280
25.876683	0.1	-0.023427
25.878350	0.1	-0.024834
25.880017	0.1	-0.024601
25.881683	0.1	-0.023083
25.883350	0.1	-0.020713
25.885017	0.1	-0.018231
25.886683	0.1	-0.016363
25.888350	0.1	-0.015288
25.890017	0.1	-0.014487
25.891683	0.1	-0.013360
25.893350	0.1	-0.011758
25.895017	0.1	-0.009942
25.896683	0.1	-0.008554
25.898350	0.1	-0.008144
25.900017	0.1	-0.008284
25.901683	0.1	-0.008317
25.903350	0.1	-0.008475
25.905017	0.1	-0.009169
25.906683	0.1	-0.010203
25.908350	0.1	-0.011325
25.910017	0.1	-0.012545
25.911683	0.1	-0.013895
25.913350	0.1	-0.015395
25.915017	0.1	-0.016824
25.916683	0.1	-0.017397
25.918350	0.1	-0.016461
25.920017	0.1	-0.014678
25.921683	0.1	-0.013425
25.923350	0.1	-0.013211
25.925017	0.1	-0.013728
25.926683	0.1	-0.014496
25.928350	0.1	-0.014869
25.930017	0.1	-0.014487
25.931683	0.1	-0.013928
25.933350	0.1	-0.014352
25.935017	0.1	-0.016200
25.936683	0.1	-0.018748
25.938350	0.1	-0.020936
25.940017	0.1	-0.022221
25.941683	0.1	-0.022734
25.943350	0.1	-0.022897
25.945017	0.1	-0.022957
25.946683	0.1	-0.022915
25.948350	0.1	-0.022631
25.950017	0.1	-0.021821
25.951683	0.1	-0.020252
25.953350	0.1	-0.018259
25.955017	0.1	-0.016773
25.956683	0.1	-0.016559
25.958350	0.1	-0.017826
25.960017	0.1	-0.020266
25.961683	0.1	-0.023027
25.963350	0.1	-0.024950
25.965017	0.1	-0.025188
25.966683	0.1	-0.023693
25.968350	0.1	-0.021467
25.970017	0.1	-0.020033
25.971683	0.1	-0.020415
25.973350	0.1	-0.022524
25.975017	0.1	-0.025253
25.976683	0.1	-0.027139
25.978350	0.1	-0.027400
25.980017	0.1	-0.026226
25.981683	0.1	-0.024363
25.983350	0.1	-0.022738
25.985017	0.1	-0.021853
25.986683	0.1	-0.021593
25.988350	0.1	-0.021677
25.990017	0.1	-0.022138
25.991683	0.1	-0.023171
25.993350	0.1	-0.024685
25.995017	0.1	-0.025886
25.996683	0.1	-0.025723
25.998350	0.1	-0.024149
26.000017	0.1	-0.022454
26.001683	0.1	-0.021933
26.003350	0.1	-0.022631
26.005017	0.1	-0.023879
26.006683	0.1	-0.025691
26.008350	0.1	-0.028578
26.010017	0.1	-0.032233
26.011683	0.1	-0.035348
26.013350	0.1	-0.036620
26.015017	0.1	-0.035637
26.016683	0.1	-0.033057
26.018350	0.1	-0.030277
26.020017	0.1	-0.028391
26.021683	0.1	-0.027465
26.023350	0.1	-0.027143
26.025017	0.1	-0.027344
26.026683	0.1	-0.028084
26.028350	0.1	-0.029453
26.030017	0.1	-0.031786
26.031683	0.1	-0.035209
26.033350	0.1	-0.039334
26.035017	0.1	-0.043595
26.036683	0.1	-0.047092
26.038350	0.1	-0.048508
26.040017	0.1	-0.047246
26.041683	0.1	-0.044340
26.043350	0.1	-0.041635
26.045017	0.1	-0.040298
26.046683	0.1	-0.040238
26.048350	0.1	-0.040573
26.050017	0.1	-0.040554
26.051683	0.1	-0.040140
26.053350	0.1	-0.039809
26.055017	0.1	-0.039847
26.056683	0.1	-0.040028
26.058350	0.1	-0.040187
26.060017	0.1	-0.040559
26.061683	0.1	-0.041430
26.063350	0.1	-0.042915
26.065017	0.1	-0.044866
26.066683	0.1	-0.046566
26.068350	0.1	-0.047102
26.070017	0.1	-0.046357
26.071683	0.1	-0.044825
26.073350	0.1	-0.042669
26.075017	0.1	-0.040089
26.076683	0.1	-0.037970
26.078350	0.1	-0.036918
26.080017	0.1	-0.036638
26.081683	0.1	-0.036806
26.083350	0.1	-0.037528
26.085017	0.1	-0.038650
26.086683	0.1	-0.039348
26.088350	0.1	-0.038906
26.090017	0.1	-0.037379
26.091683	0.1	-0.035376
26.093350	0.1	-0.033877
26.095017	0.1	-0.034040
26.096683	0.1	-0.036149
26.098350	0.1	-0.038911
26.100017	0.1	-0.040573
26.101683	0.1	-0.040638
26.103350	0.1	-0.039814
26.105017	0.1	-0.038878
26.106683	0.1	-0.038296
26.108350	0.1	-0.038180
26.110017	0.1	-0.037919
26.111683	0.1	-0.036950
26.113350	0.1	-0.035986
26.115017	0.1	-0.036228
26.116683	0.1	-0.037737
26.118350	0.1	-0.039502
26.120017	0.1	-0.040922
26.121683	0.1	-0.042673
26.123350	0.1	-0.045714
26.125017	0.1	-0.049607
26.126683	0.1	-0.052592
26.128350	0.1	-0.053500
26.130017	0.1	-0.052671
26.131683	0.1	-0.050869
26.133350	0.1	-0.048382
26.135017	0.1	-0.045472
26.136683	0.1	-0.042771
26.138350	0.1	-0.040904
26.140017	0.1	-0.040038
26.141683	0.1	-0.040121
26.143350	0.1	-0.040992
26.145017	0.1	-0.042026
26.146683	0.1	-0.042212
26.148350	0.1	-0.040848
26.150017	0.1	-0.038049
26.151683	0.1	-0.034655
26.153350	0.1	-0.031781
26.155017	0.1	-0.030389
26.156683	0.1	-0.030827
26.158350	0.1	-0.033020
26.160017	0.1	-0.036862
26.161683	0.1	-0.042012
26.163350	0.1	-0.047358
26.165017	0.1	-0.050948
26.166683	0.1	-0.051283
26.168350	0.1	-0.048419
26.170017	0.1	-0.043646
26.171683	0.1	-0.038669
26.173350	0.1	-0.035008
26.175017	0.1	-0.033444
26.176683	0.1	-0.033989
26.178350	0.1	-0.036396
26.180017	0.1	-0.040070
26.181683	0.1	-0.043693
26.183350	0.1	-0.046040
26.185017	0.1	-0.046995
26.186683	0.1	-0.047213
26.188350	0.1	-0.047334
26.190017	0.1	-0.047488
26.191683	0.1	-0.047269
26.193350	0.1	-0.046636
26.195017	0.1	-0.046552
26.196683	0.1	-0.048243
26.198350	0.1	-0.052131
26.200017	0.1	-0.057318
26.201683	0.1	-0.061882
26.203350	0.1	-0.064629
26.205017	0.1	-0.066091
26.206683	0.1	-0.067153
26.208350	0.1	-0.067637
26.210017	0.1	-0.066757
26.211683	0.1	-0.064299
26.213350	0.1	-0.060848
26.215017	0.1	-0.057211
26.216683	0.1	-0.054394
26.218350	0.1	-0.053556
26.220017	0.1	-0.054934
26.221683	0.1	-0.057383
26.223350	0.1	-0.059782
26.225017	0.1	-0.061793
26.226683	0.1	-0.063232
26.228350	0.1	-0.063563
26.230017	0.1	-0.062305
26.231683	0.1	-0.059754
26.233350	0.1	-0.056955
26.235017	0.1	-0.055088
26.236683	0.1	-0.054971
26.238350	0.1	-0.056694
26.240017	0.1	-0.059460
26.241683	0.1	-0.062562
26.243350	0.1	-0.065919
26.245017	0.1	-0.069300
26.246683	0.1	-0.072019
26.248350	0.1	-0.073393
26.250017	0.1	-0.072997
26.251683	0.1	-0.071228
26.253350	0.1	-0.069551
26.255017	0.1	-0.069439
26.256683	0.1	-0.070957
26.258350	0.1	-0.073137
26.260017	0.1	-0.075186
26.261683	0.1	-0.076583
26.263350	0.1	-0.076671
26.265017	0.1	-0.075051
26.266683	0.1	-0.072140
26.268350	0.1	-0.069086
26.270017	0.1	-0.067181
26.271683	0.1	-0.067190
26.273350	0.1	-0.069058
26.275017	0.1	-0.072126
26.276683	0.1	-0.075279
26.278350	0.1	-0.077137
26.280017	0.1	-0.076839
26.281683	0.1	-0.074678
26.283350	0.1	-0.071754
26.285017	0.1	-0.069216
26.286683	0.1	-0.067805
26.288350	0.1	-0.067404
26.290017	0.1	-0.067316
26.291683	0.1	-0.067120
26.293350	0.1	-0.067172
26.295017	0.1	-0.068098
26.296683	0.1	-0.070212
26.298350	0.1	-0.073318
26.300017	0.1	-0.076769
26.301683	0.1	-0.079530
26.303350	0.1	-0.080885
26.305017	0.1	-0.081174
26.306683	0.1	-0.081095
26.308350	0.1	-0.080825
26.310017	0.1	-0.080420
26.311683	0.1	-0.079987
26.313350	0.1	-0.079465
26.315017	0.1	-0.078920
26.316683	0.1	-0.078501
26.318350	0.1	-0.077984
26.320017	0.1	-0.077030
26.321683	0.1	-0.075940
26.323350	0.1	-0.075470
26.325017	0.1	-0.075866
26.326683	0.1	-0.076741
26.328350	0.1	-0.077318
26.330017	0.1	-0.076527
26.331683	0.1	-0.073803
26.333350	0.1	-0.070008
26.335017	0.1	-0.067255
26.336683	0.1	-0.067567
26.338350	0.1	-0.071428
26.340017	0.1	-0.077402
26.341683	0.1	-0.082878
26.343350	0.1	-0.085556
26.345017	0.1	-0.084769
26.346683	0.1	-0.081477
26.348350	0.1	-0.077230
26.350017	0.1	-0.073565
26.351683	0.1	-0.071614
26.353350	0.1	-0.071367
26.355017	0.1	-0.071791
26.356683	0.1	-0.072359
26.358350	0.1	-0.073561
26.360017	0.1	-0.075647
26.361683	0.1	-0.077952
26.363350	0.1	-0.079772
26.365017	0.1	-0.081263
26.366683	0.1	-0.083023
26.368350	0.1	-0.085221
26.370017	0.1	-0.087507
26.371683	0.1	-0.089118
26.373350	0.1	-0.089006
26.375017	0.1	-0.086599
26.376683	0.1	-0.082422
26.378350	0.1	-0.077924
26.380017	0.1	-0.074706
26.381683	0.1	-0.073463
26.383350	0.1	-0.073677
26.385017	0.1	-0.074320
26.386683	0.1	-0.074515
26.388350	0.1	-0.074147
26.390017	0.1	-0.074082
26.391683	0.1	-0.075083
26.393350	0.1	-0.076480
26.395017	0.1	-0.076918
26.396683	0.1	-0.075656
26.398350	0.1	-0.072690
26.400017	0.1	-0.068676
26.401683	0.1	-0.065025
26.403350	0.1	-0.063060
26.405017	0.1	-0.063032
26.406683	0.1	-0.064308
26.408350	0.1	-0.065984
26.410017	0.1	-0.067302
26.411683	0.1	-0.068014
26.413350	0.1	-0.068210
26.415017	0.1	-0.067828
26.416683	0.1	-0.066836
26.418350	0.1	-0.065481
26.420017	0.1	-0.064052
26.421683	0.1	-0.062832
26.423350	0.1	-0.062017
26.425017	0.1	-0.061467
26.426683	0.1	-0.061132
26.428350	0.1	-0.061407
26.430017	0.1	-0.062571
26.431683	0.1	-0.064615
26.433350	0.1	-0.067530
26.435017	0.1	-0.071009
26.436683	0.1	-0.074259
26.438350	0.1	-0.076476
26.440017	0.1	-0.077314
26.441683	0.1	-0.077244
26.443350	0.1	-0.077300
26.445017	0.1	-0.078012
26.446683	0.1	-0.079228
26.448350	0.1	-0.080904
26.450017	0.1	-0.083013
26.451683	0.1	-0.084885
26.453350	0.1	-0.085682
26.455017	0.1	-0.085342
26.456683	0.1	-0.084308
26.458350	0.1	-0.082795
26.460017	0.1	-0.081067
26.461683	0.1	-0.079768
26.463350	0.1	-0.079297
26.465017	0.1	-0.079358
26.466683	0.1	-0.079470
26.468350	0.1	-0.079772
26.470017	0.1	-0.080951
26.471683	0.1	-0.083102
26.473350	0.1	-0.085179
26.475017	0.1	-0.085994
26.476683	0.1	-0.085360
26.478350	0.1	-0.084047
26.480017	0.1	-0.083121
26.481683	0.1	-0.083293
26.483350	0.1	-0.084359
26.485017	0.1	-0.085454
26.486683	0.1	-0.086054
26.488350	0.1	-0.086133
26.490017	0.1	-0.085626
26.491683	0.1	-0.084578
26.493350	0.1	-0.083521
26.495017	0.1	-0.083051
26.496683	0.1	-0.083325
26.498350	0.1	-0.084112
26.500017	0.1	-0.085253
26.501683	0.1	-0.086711
26.503350	0.1	-0.088145
26.505017	0.1	-0.089104
26.506683	0.1	-0.089598
26.508350	0.1	-0.089905
26.510017	0.1	-0.090129
26.511683	0.1	-0.090264
26.513350	0.1	-0.089910
26.515017	0.1	-0.088289
26.516683	0.1	-0.085402
26.518350	0.1	-0.082557
26.520017	0.1	-0.081151
26.521683	0.1	-0.081570
26.523350	0.1	-0.083433
26.525017	0.1	-0.086222
26.526683	0.1	-0.089421
26.528350	0.1	-0.092196
26.530017	0.1	-0.093542
26.531683	0.1	-0.092834
26.533350	0.1	-0.090278
26.535017	0.1	-0.086781
26.536683	0.1	-0.083335
26.538350	0.1	-0.080438
26.540017	0.1	-0.078259
26.541683	0.1	-0.077160
26.543350	0.1	-0.077519
26.545017	0.1	-0.079200
26.546683	0.1	-0.081579
26.548350	0.1	-0.084164
26.550017	0.1	-0.087009
26.551683	0.1	-0.090026
26.553350	0.1	-0.092397
26.555017	0.1	-0.093458
26.556683	0.1	-0.093458
26.558350	0.1	-0.092979
26.560017	0.1	-0.092518
26.561683	0.1	-0.092643
26.563350	0.1	-0.093845
26.565017	0.1	-0.095959
26.566683	0.1	-0.098236
26.568350	0.1	-0.099926
26.570017	0.1	-0.100569
26.571683	0.1	-0.099931
26.573350	0.1	-0.098194
26.575017	0.1	-0.096271
26.576683	0.1	-0.095339
26.578350	0.1	-0.095800
26.580017	0.1	-0.096941
26.581683	0.1	-0.097789
26.583350	0.1	-0.097812
26.585017	0.1	-0.096909
26.586683	0.1	-0.095321
26.588350	0.1	-0.093663
26.590017	0.1	-0.092625
26.591683	0.1	-0.092392
26.593350	0.1	-0.092345
26.595017	0.1	-0.091642
26.596683	0.1	-0.090101
26.598350	0.1	-0.088695
26.600017	0.1	-0.088811
26.601683	0.1	-0.090697
26.603350	0.1	-0.092862
26.605017	0.1	-0.093495
26.606683	0.1	-0.092164
26.608350	0.1	-0.089868
26.610017	0.1	-0.088075
26.611683	0.1	-0.088029
26.613350	0.1	-0.090390
26.615017	0.1	-0.094734
26.616683	0.1	-0.099530
26.618350	0.1	-0.102920
26.620017	0.1	-0.103838
26.621683	0.1	-0.102711
26.623350	0.1	-0.101095
26.625017	0.1	-0.100397
26.626683	0.1	-0.101048
26.628350	0.1	-0.102739
26.630017	0.1	-0.104690
26.631683	0.1	-0.105686
26.633350	0.1	-0.104667
26.635017	0.1	-0.101635
26.636683	0.1	-0.097500
26.638350	0.1	-0.093151
26.640017	0.1	-0.088969
26.641683	0.1	-0.085128
26.643350	0.1	-0.082101
26.645017	0.1	-0.080643
26.646683	0.1	-0.081123
26.648350	0.1	-0.083158
26.650017	0.1	-0.086026
26.651683	0.1	-0.088969
26.653350	0.1	-0.091279
26.655017	0.1	-0.092741
26.656683	0.1	-0.093537
26.658350	0.1	-0.093770
26.660017	0.1	-0.093649
26.661683	0.1	-0.093468
26.663350	0.1	-0.092932
26.665017	0.1	-0.091284
26.666683	0.1	-0.088625
26.668350	0.1	-0.086343
26.670017	0.1	-0.085831
26.671683	0.1	-0.087279
26.673350	0.1	-0.090040
26.675017	0.1	-0.093556
26.676683	0.1	-0.097267
26.678350	0.1	-0.100350
26.680017	0.1	-0.102185
26.681683	0.1	-0.102692
26.683350	0.1	-0.102161
26.685017	0.1	-0.101025
26.686683	0.1	-0.099558
26.688350	0.1	-0.097854
26.690017	0.1	-0.096252
26.691683	0.1	-0.095442
26.693350	0.1	-0.096220
26.695017	0.1	-0.098865
26.696683	0.1	-0.102734
26.698350	0.1	-0.106604
26.700017	0.1	-0.109146
26.701683	0.1	-0.109277
26.703350	0.1	-0.107130
26.705017	0.1	-0.104248
26.706683	0.1	-0.102175
26.708350	0.1	-0.101118
26.710017	0.1	-0.100159
26.711683	0.1	-0.098739
26.713350	0.1	-0.097631
26.715017	0.1	-0.097943
26.716683	0.1	-0.099745
26.718350	0.1	-0.102171
26.720017	0.1	-0.104266
26.721683	0.1	-0.105705
26.723350	0.1	-0.106590
26.725017	0.1	-0.106739
26.726683	0.1	-0.105929
26.728350	0.1	-0.104578
26.730017	0.1	-0.103624
26.731683	0.1	-0.103856
26.733350	0.1	-0.105458
26.735017	0.1	-0.108033
26.736683	0.1	-0.110799
26.738350	0.1	-0.112914
26.740017	0.1	-0.114008
26.741683	0.1	-0.114627
26.743350	0.1	-0.115791
26.745017	0.1	-0.117677
26.746683	0.1	-0.119219
26.748350	0.1	-0.119423
26.750017	0.1	-0.118529
26.751683	0.1	-0.117351
26.753350	0.1	-0.116052
26.755017	0.1	-0.114199
26.756683	0.1	-0.111908
26.758350	0.1	-0.110329
26.760017	0.1	-0.110609
26.761683	0.1	-0.112574
26.763350	0.1	-0.114795
26.765017	0.1	-0.115908
26.766683	0.1	-0.115777
26.768350	0.1	-0.115400
26.770017	0.1	-0.115819
26.771683	0.1	-0.117277
26.773350	0.1	-0.119228
26.775017	0.1	-0.120862
26.776683	0.1	-0.121533
26.778350	0.1	-0.121011
26.780017	0.1	-0.119517
26.781683	0.1	-0.117724
26.783350	0.1	-0.116834
26.785017	0.1	-0.117994
26.786683	0.1	-0.120956
26.788350	0.1	-0.123661
26.790017	0.1	-0.123838
26.791683	0.1	-0.120858
26.793350	0.1	-0.116234
26.795017	0.1	-0.112345
26.796683	0.1	-0.110706
26.798350	0.1	-0.111321
26.800017	0.1	-0.113253
26.801683	0.1	-0.115484
26.803350	0.1	-0.117407
26.805017	0.1	-0.118841
26.806683	0.1	-0.119489
26.808350	0.1	-0.118823
26.810017	0.1	-0.117160
26.811683	0.1	-0.115763
26.813350	0.1	-0.115247
26.815017	0.1	-0.115200
26.816683	0.1	-0.115274
26.818350	0.1	-0.115316
26.820017	0.1	-0.115046
26.821683	0.1	-0.114525
26.823350	0.1	-0.114287
26.825017	0.1	-0.114664
26.826683	0.1	-0.115451
26.828350	0.1	-0.116169
26.830017	0.1	-0.116318
26.831683	0.1	-0.115619
26.833350	0.1	-0.114073
26.835017	0.1	-0.111642
26.836683	0.1	-0.108667
26.838350	0.1	-0.106203
26.840017	0.1	-0.105118
26.841683	0.1	-0.105347
26.843350	0.1	-0.106520
26.845017	0.1	-0.108769
26.846683	0.1	-0.112359
26.848350	0.1	-0.116704
26.850017	0.1	-0.120485
26.851683	0.1	-0.122660
26.853350	0.1	-0.122976
26.855017	0.1	-0.121887
26.856683	0.1	-0.120127
26.858350	0.1	-0.118567
26.860017	0.1	-0.117961
26.861683	0.1	-0.118576
26.863350	0.1	-0.120206
26.865017	0.1	-0.122329
26.866683	0.1	-0.124234
26.868350	0.1	-0.125580
26.870017	0.1	-0.126446
26.871683	0.1	-0.126320
26.873350	0.1	-0.124308
26.875017	0.1	-0.120681
26.876683	0.1	-0.116862
26.878350	0.1	-0.114278
26.880017	0.1	-0.113859
26.881683	0.1	-0.115493
26.883350	0.1	-0.117864
26.885017	0.1	-0.119703
26.886683	0.1	-0.120755
26.888350	0.1	-0.121500
26.890017	0.1	-0.122418
26.891683	0.1	-0.123405
26.893350	0.1	-0.123843
26.895017	0.1	-0.123526
26.896683	0.1	-0.122893
26.898350	0.1	-0.122129
26.900017	0.1	-0.120937
26.901683	0.1	-0.119419
26.903350	0.1	-0.118376
26.905017	0.1	-0.118301
26.906683	0.1	-0.118716
26.908350	0.1	-0.118981
26.910017	0.1	-0.119014
26.911683	0.1	-0.119079
26.913350	0.1	-0.119619
26.915017	0.1	-0.121086
26.916683	0.1	-0.123321
26.918350	0.1	-0.125556
26.920017	0.1	-0.127195
26.921683	0.1	-0.128159
26.923350	0.1	-0.128727
26.925017	0.1	-0.129319
26.926683	0.1	-0.129947
26.928350	0.1	-0.129989
26.930017	0.1	-0.129216
26.931683	0.1	-0.128276
26.933350	0.1	-0.127857
26.935017	0.1	-0.128183
26.936683	0.1	-0.129296
26.938350	0.1	-0.131321
26.940017	0.1	-0.133896
26.941683	0.1	-0.135894
26.943350	0.1	-0.136304
26.945017	0.1	-0.135102
26.946683	0.1	-0.133254
26.948350	0.1	-0.131954
26.950017	0.1	-0.131829
26.951683	0.1	-0.132998
26.953350	0.1	-0.135205
26.955017	0.1	-0.137789
26.956683	0.1	-0.140150
26.958350	0.1	-0.141962
26.960017	0.1	-0.142842
26.961683	0.1	-0.142748
26.963350	0.1	-0.142399
26.965017	0.1	-0.142441
26.966683	0.1	-0.142748
26.968350	0.1	-0.143005
26.970017	0.1	-0.143065
26.971683	0.1	-0.142846
26.973350	0.1	-0.142390
26.975017	0.1	-0.142185
26.976683	0.1	-0.142995
26.978350	0.1	-0.144974
26.980017	0.1	-0.147084
26.981683	0.1	-0.148127
26.983350	0.1	-0.148211
26.985017	0.1	-0.148127
26.986683	0.1	-0.147992
26.988350	0.1	-0.147466
26.990017	0.1	-0.146329
26.991683	0.1	-0.144397
26.993350	0.1	-0.141636
26.995017	0.1	-0.138348
26.996683	0.1	-0.135298
26.998350	0.1	-0.133580
27.000017	0.1	-0.133561
27.001683	0.1	-0.134478
27.003350	0.1	-0.135424
27.005017	0.1	-0.135950
27.006683	0.1	-0.135759
27.008350	0.1	-0.134786
27.010017	0.1	-0.133510
27.011683	0.1	-0.132876
27.013350	0.1	-0.134152
27.015017	0.1	-0.138311
27.016683	0.1	-0.144825
27.018350	0.1	-0.151475
27.020017	0.1	-0.155666
27.021683	0.1	-0.155913
27.023350	0.1	-0.152718
27.025017	0.1	-0.148416
27.026683	0.1	-0.145314
27.028350	0.1	-0.143889
27.030017	0.1	-0.143135
27.031683	0.1	-0.142497
27.033350	0.1	-0.142693
27.035017	0.1	-0.144374
27.036683	0.1	-0.147098
27.038350	0.1	-0.149813
27.040017	0.1	-0.151685
27.041683	0.1	-0.152411
27.043350	0.1	-0.152220
27.045017	0.1	-0.151568
27.046683	0.1	-0.151000
27.048350	0.1	-0.150958
27.050017	0.1	-0.151261
27.051683	0.1	-0.151158
27.053350	0.1	-0.150381
27.055017	0.1	-0.149612
27.056683	0.1	-0.149654
27.058350	0.1	-0.150790
27.060017	0.1	-0.152965
27.061683	0.1	-0.155717
27.063350	0.1	-0.158050
27.065017	0.1	-0.159023
27.066683	0.1	-0.158506
27.068350	0.1	-0.157072
27.070017	0.1	-0.155205
27.071683	0.1	-0.153119
27.073350	0.1	-0.151061
27.075017	0.1	-0.148984
27.076683	0.1	-0.146464
27.078350	0.1	-0.143670
27.080017	0.1	-0.141803
27.081683	0.1	-0.142022
27.083350	0.1	-0.144322
27.085017	0.1	-0.147740
27.086683	0.1	-0.151144
27.088350	0.1	-0.153636
27.090017	0.1	-0.154525
27.091683	0.1	-0.153384
27.093350	0.1	-0.150325
27.095017	0.1	-0.146232
27.096683	0.1	-0.142660
27.098350	0.1	-0.140914
27.100017	0.1	-0.141179
27.101683	0.1	-0.142683
27.103350	0.1	-0.144816
27.105017	0.1	-0.147265
27.106683	0.1	-0.149338
27.108350	0.1	-0.150311
27.110017	0.1	-0.150157
27.111683	0.1	-0.149137
27.113350	0.1	-0.147303
27.115017	0.1	-0.144904
27.116683	0.1	-0.142823
27.118350	0.1	-0.141999
27.120017	0.1	-0.142511
27.121683	0.1	-0.143358
27.123350	0.1	-0.143480
27.125017	0.1	-0.142893
27.126683	0.1	-0.142539
27.128350	0.1	-0.143060
27.130017	0.1	-0.144304
27.131683	0.1	-0.145971
27.133350	0.1	-0.148085
27.135017	0.1	-0.150404
27.136683	0.1	-0.152141
27.138350	0.1	-0.152877
27.140017	0.1	-0.153203
27.141683	0.1	-0.153850
27.143350	0.1	-0.154753
27.145017	0.1	-0.155196
27.146683	0.1	-0.154818
27.148350	0.1	-0.153757
27.150017	0.1	-0.151987
27.151683	0.1	-0.149673
27.153350	0.1	-0.147703
27.155017	0.1	-0.147107
27.156683	0.1	-0.148145
27.158350	0.1	-0.150260
27.160017	0.1	-0.152513
27.161683	0.1	-0.153724
27.163350	0.1	-0.152686
27.165017	0.1	-0.149333
27.166683	0.1	-0.145263
27.168350	0.1	-0.142385
27.170017	0.1	-0.141477
27.171683	0.1	-0.142078
27.173350	0.1	-0.143354
27.175017	0.1	-0.144900
27.176683	0.1	-0.146781
27.178350	0.1	-0.148951
27.180017	0.1	-0.151037
27.181683	0.1	-0.152849
27.183350	0.1	-0.154292
27.185017	0.1	-0.154688
27.186683	0.1	-0.152988
27.188350	0.1	-0.149012
27.190017	0.1	-0.143880
27.191683	0.1	-0.139410
27.193350	0.1	-0.137407
27.195017	0.1	-0.138893
27.196683	0.1	-0.143247
27.198350	0.1	-0.148742
27.200017	0.1	-0.153817
27.201683	0.1	-0.157296
27.203350	0.1	-0.158292
27.205017	0.1	-0.156653
27.206683	0.1	-0.152881
27.208350	0.1	-0.147838
27.210017	0.1	-0.143070
27.211683	0.1	-0.140490
27.213350	0.1	-0.141189
27.215017	0.1	-0.144867
27.216683	0.1	-0.150152
27.218350	0.1	-0.155135
27.220017	0.1	-0.158139
27.221683	0.1	-0.158465
27.223350	0.1	-0.156667
27.225017	0.1	-0.154139
27.226683	0.1	-0.152332
27.228350	0.1	-0.151936
27.230017	0.1	-0.152495
27.231683	0.1	-0.152839
27.233350	0.1	-0.152052
27.235017	0.1	-0.150218
27.236683	0.1	-0.148187
27.238350	0.1	-0.146907
27.240017	0.1	-0.147154
27.241683	0.1	-0.149105
27.243350	0.1	-0.151820
27.245017	0.1	-0.153780
27.246683	0.1	-0.154041
27.248350	0.1	-0.152634
27.250017	0.1	-0.150474
27.251683	0.1	-0.148807
27.253350	0.1	-0.148043
27.255017	0.1	-0.147605
27.256683	0.1	-0.146790
27.258350	0.1	-0.145286
27.260017	0.1	-0.143410
27.261683	0.1	-0.142059
27.263350	0.1	-0.142111
27.265017	0.1	-0.143792
27.266683	0.1	-0.146641
27.268350	0.1	-0.149650
27.270017	0.1	-0.151549
27.271683	0.1	-0.151610
27.273350	0.1	-0.150357
27.275017	0.1	-0.148951
27.276683	0.1	-0.147857
27.278350	0.1	-0.147098
27.280017	0.1	-0.147033
27.281683	0.1	-0.147736
27.283350	0.1	-0.148551
27.285017	0.1	-0.149198
27.286683	0.1	-0.150050
27.288350	0.1	-0.150972
27.290017	0.1	-0.151256
27.291683	0.1	-0.150697
27.293350	0.1	-0.149664
27.295017	0.1	-0.148821
27.296683	0.1	-0.148974
27.298350	0.1	-0.150292
27.300017	0.1	-0.151941
27.301683	0.1	-0.152984
27.303350	0.1	-0.153123
27.305017	0.1	-0.152849
27.306683	0.1	-0.153179
27.308350	0.1	-0.155088
27.310017	0.1	-0.158767
27.311683	0.1	-0.163121
27.313350	0.1	-0.166227
27.315017	0.1	-0.166600
27.316683	0.1	-0.164169
27.318350	0.1	-0.160066
27.320017	0.1	-0.155871
27.321683	0.1	-0.152825
27.323350	0.1	-0.151522
27.325017	0.1	-0.152146
27.326683	0.1	-0.154623
27.328350	0.1	-0.158222
27.330017	0.1	-0.161715
27.331683	0.1	-0.164346
27.333350	0.1	-0.166423
27.335017	0.1	-0.168732
27.336683	0.1	-0.171219
27.338350	0.1	-0.172514
27.340017	0.1	-0.171550
27.341683	0.1	-0.168993
27.343350	0.1	-0.166404
27.345017	0.1	-0.164821
27.346683	0.1	-0.164667
27.348350	0.1	-0.165934
27.350017	0.1	-0.167852
27.351683	0.1	-0.169226
27.353350	0.1	-0.169631
27.355017	0.1	-0.170101
27.356683	0.1	-0.172048
27.358350	0.1	-0.175731
27.360017	0.1	-0.179876
27.361683	0.1	-0.182721
27.363350	0.1	-0.183103
27.365017	0.1	-0.180881
27.366683	0.1	-0.176677
27.368350	0.1	-0.171480
27.370017	0.1	-0.166553
27.371683	0.1	-0.163033
27.373350	0.1	-0.161259
27.375017	0.1	-0.160779
27.376683	0.1	-0.161147
27.378350	0.1	-0.162376
27.380017	0.1	-0.164504
27.381683	0.1	-0.166954
27.383350	0.1	-0.168909
27.385017	0.1	-0.170013
27.386683	0.1	-0.170367
27.388350	0.1	-0.170185
27.390017	0.1	-0.169887
27.391683	0.1	-0.169878
27.393350	0.1	-0.170004
27.395017	0.1	-0.169720
27.396683	0.1	-0.168928
27.398350	0.1	-0.168267
27.400017	0.1	-0.168546
27.401683	0.1	-0.169938
27.403350	0.1	-0.171778
27.405017	0.1	-0.173091
27.406683	0.1	-0.173203
27.408350	0.1	-0.172015
27.410017	0.1	-0.169948
27.411683	0.1	-0.167727
27.413350	0.1	-0.166041
27.415017	0.1	-0.165435
27.416683	0.1	-0.166218
27.418350	0.1	-0.168053
27.420017	0.1	-0.170101
27.421683	0.1	-0.172080
27.423350	0.1	-0.174576
27.425017	0.1	-0.177915
27.426683	0.1	-0.181319
27.428350	0.1	-0.183387
27.430017	0.1	-0.183112
27.431683	0.1	-0.180714
27.433350	0.1	-0.177971
27.435017	0.1	-0.176947
27.436683	0.1	-0.177878
27.438350	0.1	-0.179219
27.440017	0.1	-0.179270
27.441683	0.1	-0.177319
27.443350	0.1	-0.174278
27.445017	0.1	-0.172197
27.446683	0.1	-0.172388
27.448350	0.1	-0.174521
27.450017	0.1	-0.177477
27.451683	0.1	-0.180374
27.453350	0.1	-0.182884
27.455017	0.1	-0.184882
27.456683	0.1	-0.186195
27.458350	0.1	-0.186502
27.460017	0.1	-0.185221
27.461683	0.1	-0.182129
27.463350	0.1	-0.178260
27.465017	0.1	-0.175489
27.466683	0.1	-0.174805
27.468350	0.1	-0.175545
27.470017	0.1	-0.176528
27.471683	0.1	-0.177133
27.473350	0.1	-0.177394
27.475017	0.1	-0.177580
27.476683	0.1	-0.177464
27.478350	0.1	-0.176504
27.480017	0.1	-0.175158
27.481683	0.1	-0.174902
27.483350	0.1	-0.176658
27.485017	0.1	-0.179815
27.486683	0.1	-0.182544
27.488350	0.1	-0.183173
27.490017	0.1	-0.181603
27.491683	0.1	-0.179312
27.493350	0.1	-0.178013
27.495017	0.1	-0.178586
27.496683	0.1	-0.180998
27.498350	0.1	-0.184486
27.500017	0.1	-0.187713
27.501683	0.1	-0.189617
27.503350	0.1	-0.190348
27.505017	0.1	-0.190688
27.506683	0.1	-0.190949
27.508350	0.1	-0.191387
27.510017	0.1	-0.192695
27.511683	0.1	-0.195410
27.513350	0.1	-0.199219
27.515017	0.1	-0.202847
27.516683	0.1	-0.204705
27.518350	0.1	-0.203867
27.520017	0.1	-0.200621
27.521683	0.1	-0.196486
27.523350	0.1	-0.193268
27.525017	0.1	-0.191508
27.526683	0.1	-0.190292
27.528350	0.1	-0.189045
27.530017	0.1	-0.188481
27.531683	0.1	-0.189203
27.533350	0.1	-0.190549
27.535017	0.1	-0.191741
27.536683	0.1	-0.192854
27.538350	0.1	-0.194306
27.540017	0.1	-0.196309
27.541683	0.1	-0.198800
27.543350	0.1	-0.201394
27.545017	0.1	-0.203485
27.546683	0.1	-0.204584
27.548350	0.1	-0.204789
27.550017	0.1	-0.204560
27.551683	0.1	-0.203960
27.553350	0.1	-0.202628
27.555017	0.1	-0.200481
27.556683	0.1	-0.197999
27.558350	0.1	-0.196123
27.560017	0.1	-0.195494
27.561683	0.1	-0.195634
27.563350	0.1	-0.195527
27.565017	0.1	-0.194646
27.566683	0.1	-0.192979
27.568350	0.1	-0.190912
27.570017	0.1	-0.189287
27.571683	0.1	-0.188779
27.573350	0.1	-0.189384
27.575017	0.1	-0.190553
27.576683	0.1	-0.191666
27.578350	0.1	-0.192164
27.580017	0.1	-0.191834
27.581683	0.1	-0.191168
27.583350	0.1	-0.191019
27.585017	0.1	-0.191852
27.586683	0.1	-0.193780
27.588350	0.1	-0.196602
27.590017	0.1	-0.199582
27.591683	0.1	-0.201697
27.593350	0.1	-0.202549
27.595017	0.1	-0.202842
27.596683	0.1	-0.203508
27.598350	0.1	-0.204500
27.600017	0.1	-0.205128
27.601683	0.1	-0.205114
27.603350	0.1	-0.204588
27.605017	0.1	-0.203671
27.606683	0.1	-0.202646
27.608350	0.1	-0.201808
27.610017	0.1	-0.201222
27.611683	0.1	-0.200770
27.613350	0.1	-0.200258
27.615017	0.1	-0.200029
27.616683	0.1	-0.201138
27.618350	0.1	-0.203834
27.620017	0.1	-0.206619
27.621683	0.1	-0.207876
27.623350	0.1	-0.207401
27.625017	0.1	-0.205878
27.626683	0.1	-0.204020
27.628350	0.1	-0.202497
27.630017	0.1	-0.201999
27.631683	0.1	-0.202893
27.633350	0.1	-0.205198
27.635017	0.1	-0.208719
27.636683	0.1	-0.212658
27.638350	0.1	-0.215606
27.640017	0.1	-0.216570
27.641683	0.1	-0.215694
27.643350	0.1	-0.214013
27.645017	0.1	-0.212621
27.646683	0.1	-0.212025
27.648350	0.1	-0.212207
27.650017	0.1	-0.213007
27.651683	0.1	-0.214046
27.653350	0.1	-0.214623
27.655017	0.1	-0.213957
27.656683	0.1	-0.211867
27.658350	0.1	-0.209236
27.660017	0.1	-0.207177
27.661683	0.1	-0.205650
27.663350	0.1	-0.203876
27.665017	0.1	-0.201850
27.666683	0.1	-0.200425
27.668350	0.1	-0.200346
27.670017	0.1	-0.201785
27.671683	0.1	-0.204523
27.673350	0.1	-0.208165
27.675017	0.1	-0.211718
27.676683	0.1	-0.213543
27.678350	0.1	-0.213017
27.680017	0.1	-0.211438
27.681683	0.1	-0.210493
27.683350	0.1	-0.210712
27.685017	0.1	-0.211513
27.686683	0.1	-0.212085
27.688350	0.1	-0.211843
27.690017	0.1	-0.210446
27.691683	0.1	-0.208039
27.693350	0.1	-0.205520
27.695017	0.1	-0.204006
27.696683	0.1	-0.203829
27.698350	0.1	-0.204584
27.700017	0.1	-0.205780
27.701683	0.1	-0.207098
27.703350	0.1	-0.208369
27.705017	0.1	-0.209650
27.706683	0.1	-0.211219
27.708350	0.1	-0.213375
27.710017	0.1	-0.216202
27.711683	0.1	-0.219373
27.713350	0.1	-0.222507
27.715017	0.1	-0.225659
27.716683	0.1	-0.228672
27.718350	0.1	-0.230195
27.720017	0.1	-0.228514
27.721683	0.1	-0.223424
27.723350	0.1	-0.216719
27.725017	0.1	-0.210982
27.726683	0.1	-0.207815
27.728350	0.1	-0.207014
27.730017	0.1	-0.207312
27.731683	0.1	-0.207773
27.733350	0.1	-0.208309
27.735017	0.1	-0.209096
27.736683	0.1	-0.210116
27.738350	0.1	-0.211247
27.740017	0.1	-0.212379
27.741683	0.1	-0.213464
27.743350	0.1	-0.214502
27.745017	0.1	-0.215247
27.746683	0.1	-0.215331
27.748350	0.1	-0.214698
27.750017	0.1	-0.213897
27.751683	0.1	-0.213603
27.753350	0.1	-0.213776
27.755017	0.1	-0.213711
27.756683	0.1	-0.213296
27.758350	0.1	-0.213473
27.760017	0.1	-0.215131
27.761683	0.1	-0.218051
27.763350	0.1	-0.220970
27.765017	0.1	-0.222549
27.766683	0.1	-0.222400
27.768350	0.1	-0.221021
27.770017	0.1	-0.219122
27.771683	0.1	-0.217329
27.773350	0.1	-0.215978
27.775017	0.1	-0.214917
27.776683	0.1	-0.214051
27.778350	0.1	-0.213888
27.780017	0.1	-0.215224
27.781683	0.1	-0.218344
27.783350	0.1	-0.222353
27.785017	0.1	-0.225515
27.786683	0.1	-0.226884
27.788350	0.1	-0.226949
27.790017	0.1	-0.226442
27.791683	0.1	-0.225543
27.793350	0.1	-0.224207
27.795017	0.1	-0.222367
27.796683	0.1	-0.220048
27.798350	0.1	-0.217655
27.800017	0.1	-0.215801
27.801683	0.1	-0.214665
27.803350	0.1	-0.213976
27.805017	0.1	-0.213692
27.806683	0.1	-0.213971
27.808350	0.1	-0.214782
27.810017	0.1	-0.216062
27.811683	0.1	-0.217692
27.813350	0.1	-0.219271
27.815017	0.1	-0.220356
27.816683	0.1	-0.220598
27.818350	0.1	-0.219699
27.820017	0.1	-0.217818
27.821683	0.1	-0.215466
27.823350	0.1	-0.212877
27.825017	0.1	-0.210195
27.826683	0.1	-0.208146
27.828350	0.1	-0.207745
27.830017	0.1	-0.209394
27.831683	0.1	-0.212598
27.833350	0.1	-0.216477
27.835017	0.1	-0.220048
27.836683	0.1	-0.222307
27.838350	0.1	-0.222684
27.840017	0.1	-0.221916
27.841683	0.1	-0.221650
27.843350	0.1	-0.222353
27.845017	0.1	-0.222670
27.846683	0.1	-0.221645
27.848350	0.1	-0.220085
27.850017	0.1	-0.219056
27.851683	0.1	-0.218609
27.853350	0.1	-0.218381
27.855017	0.1	-0.218214
27.856683	0.1	-0.218144
27.858350	0.1	-0.218400
27.860017	0.1	-0.219336
27.861683	0.1	-0.221017
27.863350	0.1	-0.222791
27.865017	0.1	-0.223625
27.866683	0.1	-0.223080
27.868350	0.1	-0.221599
27.870017	0.1	-0.219862
27.871683	0.1	-0.218125
27.873350	0.1	-0.216034
27.875017	0.1	-0.212942
27.876683	0.1	-0.208984
27.878350	0.1	-0.205375
27.880017	0.1	-0.203317
27.881683	0.1	-0.203121
27.883350	0.1	-0.204188
27.885017	0.1	-0.205524
27.886683	0.1	-0.206307
27.888350	0.1	-0.206330
27.890017	0.1	-0.206251
27.891683	0.1	-0.207298
27.893350	0.1	-0.210432
27.895017	0.1	-0.215522
27.896683	0.1	-0.221492
27.898350	0.1	-0.226856
27.900017	0.1	-0.230074
27.901683	0.1	-0.230260
27.903350	0.1	-0.228276
27.905017	0.1	-0.226442
27.906683	0.1	-0.226805
27.908350	0.1	-0.229683
27.910017	0.1	-0.233892
27.911683	0.1	-0.237902
27.913350	0.1	-0.240575
27.915017	0.1	-0.241413
27.916683	0.1	-0.240686
27.918350	0.1	-0.239359
27.920017	0.1	-0.238749
27.921683	0.1	-0.239480
27.923350	0.1	-0.240910
27.925017	0.1	-0.242330
27.926683	0.1	-0.243848
27.928350	0.1	-0.245902
27.930017	0.1	-0.248444
27.931683	0.1	-0.250759
27.933350	0.1	-0.251904
27.935017	0.1	-0.251569
27.936683	0.1	-0.250558
27.938350	0.1	-0.249995
27.940017	0.1	-0.250018
27.941683	0.1	-0.249655
27.943350	0.1	-0.248193
27.945017	0.1	-0.246149
27.946683	0.1	-0.244286
27.948350	0.1	-0.242526
27.950017	0.1	-0.240756
27.951683	0.1	-0.239750
27.953350	0.1	-0.240179
27.955017	0.1	-0.241301
27.956683	0.1	-0.241487
27.958350	0.1	-0.240039
27.960017	0.1	-0.237636
27.961683	0.1	-0.235327
27.963350	0.1	-0.233976
27.965017	0.1	-0.233720
27.966683	0.1	-0.233715
27.968350	0.1	-0.233292
27.970017	0.1	-0.232863
27.971683	0.1	-0.233306
27.973350	0.1	-0.235019
27.975017	0.1	-0.237501
27.976683	0.1	-0.239755
27.978350	0.1	-0.241143
27.980017	0.1	-0.241748
27.981683	0.1	-0.241841
27.983350	0.1	-0.241608
27.985017	0.1	-0.241473
27.986683	0.1	-0.241939
27.988350	0.1	-0.242959
27.990017	0.1	-0.243941
27.991683	0.1	-0.244495
27.993350	0.1	-0.244714
27.995017	0.1	-0.244672
27.996683	0.1	-0.244165
27.998350	0.1	-0.243173
28.000017	0.1	-0.242069
28.001683	0.1	-0.241487
28.003350	0.1	-0.242228
28.005017	0.1	-0.244677
28.006683	0.1	-0.248351
28.008350	0.1	-0.252174
28.010017	0.1	-0.254926
28.011683	0.1	-0.255741
28.013350	0.1	-0.254512
28.015017	0.1	-0.251643
28.016683	0.1	-0.247811
28.018350	0.1	-0.244048
28.020017	0.1	-0.241245
28.021683	0.1	-0.239280
28.023350	0.1	-0.237147
28.025017	0.1	-0.234060
28.026683	0.1	-0.230274
28.028350	0.1	-0.227001
28.030017	0.1	-0.225692
28.031683	0.1	-0.226945
28.033350	0.1	-0.229925
28.035017	0.1	-0.232835
28.036683	0.1	-0.234372
28.038350	0.1	-0.234540
28.040017	0.1	-0.233976
28.041683	0.1	-0.233245
28.043350	0.1	-0.232672
28.045017	0.1	-0.232398
28.046683	0.1	-0.232612
28.048350	0.1	-0.233622
28.050017	0.1	-0.235494
28.051683	0.1	-0.238079
28.053350	0.1	-0.241217
28.055017	0.1	-0.244356
28.056683	0.1	-0.246433
28.058350	0.1	-0.246703
28.060017	0.1	-0.245683
28.061683	0.1	-0.244947
28.063350	0.1	-0.245464
28.065017	0.1	-0.246554
28.066683	0.1	-0.247075
28.068350	0.1	-0.247005
28.070017	0.1	-0.246903
28.071683	0.1	-0.246973
28.073350	0.1	-0.247415
28.075017	0.1	-0.248640
28.076683	0.1	-0.250610
28.078350	0.1	-0.252798
28.080017	0.1	-0.254768
28.081683	0.1	-0.256030
28.083350	0.1	-0.255657
28.085017	0.1	-0.253115
28.086683	0.1	-0.249189
28.088350	0.1	-0.245282
28.090017	0.1	-0.242330
28.091683	0.1	-0.240840
28.093350	0.1	-0.240980
28.095017	0.1	-0.242363
28.096683	0.1	-0.244421
28.098350	0.1	-0.246973
28.100017	0.1	-0.249930
28.101683	0.1	-0.252891
28.103350	0.1	-0.254996
28.105017	0.1	-0.255113
28.106683	0.1	-0.252994
28.108350	0.1	-0.250130
28.110017	0.1	-0.248188
28.111683	0.1	-0.247373
28.113350	0.1	-0.247462
28.115017	0.1	-0.248766
28.116683	0.1	-0.251043
28.118350	0.1	-0.253143
28.120017	0.1	-0.254367
28.121683	0.1	-0.255229
28.123350	0.1	-0.256491
28.125017	0.1	-0.258274
28.126683	0.1	-0.260239
28.128350	0.1	-0.261841
28.130017	0.1	-0.262242
28.131683	0.1	-0.260919
28.133350	0.1	-0.258335
28.135017	0.1	-0.255541
28.136683	0.1	-0.253310
28.138350	0.1	-0.251881
28.140017	0.1	-0.251443
28.141683	0.1	-0.252062
28.143350	0.1	-0.253278
28.145017	0.1	-0.254456
28.146683	0.1	-0.255192
28.148350	0.1	-0.254959
28.150017	0.1	-0.253459
28.151683	0.1	-0.251574
28.153350	0.1	-0.250731
28.155017	0.1	-0.251471
28.156683	0.1	-0.253310
28.158350	0.1	-0.255243
28.160017	0.1	-0.256225
28.161683	0.1	-0.255960
28.163350	0.1	-0.255308
28.165017	0.1	-0.255867
28.166683	0.1	-0.258703
28.168350	0.1	-0.263411
28.170017	0.1	-0.268221
28.171683	0.1	-0.271220
28.173350	0.1	-0.271602
28.175017	0.1	-0.269972
28.176683	0.1	-0.267592
28.178350	0.1	-0.265287
28.180017	0.1	-0.263057
28.181683	0.1	-0.260915
28.183350	0.1	-0.259504
28.185017	0.1	-0.259206
28.186683	0.1	-0.259490
28.188350	0.1	-0.259490
28.190017	0.1	-0.258703
28.191683	0.1	-0.257227
28.193350	0.1	-0.255583
28.195017	0.1	-0.254191
28.196683	0.1	-0.253157
28.198350	0.1	-0.252514
28.200017	0.1	-0.252416
28.201683	0.1	-0.253064
28.203350	0.1	-0.254521
28.205017	0.1	-0.256808
28.206683	0.1	-0.259737
28.208350	0.1	-0.262344
28.210017	0.1	-0.263173
28.211683	0.1	-0.261650
28.213350	0.1	-0.258773
28.215017	0.1	-0.256090
28.216683	0.1	-0.254461
28.218350	0.1	-0.253837
28.220017	0.1	-0.253832
28.221683	0.1	-0.254130
28.223350	0.1	-0.254647
28.225017	0.1	-0.255317
28.226683	0.1	-0.255788
28.228350	0.1	-0.255522
28.230017	0.1	-0.254447
28.231683	0.1	-0.253357
28.233350	0.1	-0.253241
28.235017	0.1	-0.254433
28.236683	0.1	-0.256668
28.238350	0.1	-0.259425
28.240017	0.1	-0.261967
28.241683	0.1	-0.263532
28.243350	0.1	-0.263858
28.245017	0.1	-0.263550
28.246683	0.1	-0.263406
28.248350	0.1	-0.263443
28.250017	0.1	-0.263364
28.251683	0.1	-0.263462
28.253350	0.1	-0.264170
28.255017	0.1	-0.265255
28.256683	0.1	-0.266046
28.258350	0.1	-0.265813
28.260017	0.1	-0.263997
28.261683	0.1	-0.260784
28.263350	0.1	-0.257324
28.265017	0.1	-0.254931
28.266683	0.1	-0.254149
28.268350	0.1	-0.254698
28.270017	0.1	-0.256305
28.271683	0.1	-0.259080
28.273350	0.1	-0.262754
28.275017	0.1	-0.266177
28.276683	0.1	-0.268226
28.278350	0.1	-0.268589
28.280017	0.1	-0.267471
28.281683	0.1	-0.265334
28.283350	0.1	-0.262815
28.285017	0.1	-0.260281
28.286683	0.1	-0.257920
28.288350	0.1	-0.256430
28.290017	0.1	-0.256775
28.291683	0.1	-0.258861
28.293350	0.1	-0.261376
28.295017	0.1	-0.263322
28.296683	0.1	-0.264826
28.298350	0.1	-0.266195
28.300017	0.1	-0.267117
28.301683	0.1	-0.267173
28.303350	0.1	-0.266642
28.305017	0.1	-0.266256
28.306683	0.1	-0.266735
28.308350	0.1	-0.268584
28.310017	0.1	-0.271779
28.311683	0.1	-0.275513
28.313350	0.1	-0.278684
28.315017	0.1	-0.280282
28.316683	0.1	-0.279481
28.318350	0.1	-0.276384
28.320017	0.1	-0.272472
28.321683	0.1	-0.269404
28.323350	0.1	-0.267564
28.325017	0.1	-0.266172
28.326683	0.1	-0.264533
28.328350	0.1	-0.263192
28.330017	0.1	-0.263578
28.331683	0.1	-0.266456
28.333350	0.1	-0.270973
28.335017	0.1	-0.275206
28.336683	0.1	-0.277404
28.338350	0.1	-0.277003
28.340017	0.1	-0.274801
28.341683	0.1	-0.272091
28.343350	0.1	-0.269967
28.345017	0.1	-0.268868
28.346683	0.1	-0.268547
28.348350	0.1	-0.268701
28.350017	0.1	-0.269217
28.351683	0.1	-0.270130
28.353350	0.1	-0.271620
28.355017	0.1	-0.273669
28.356683	0.1	-0.275774
28.358350	0.1	-0.277366
28.360017	0.1	-0.278498
28.361683	0.1	-0.279797
28.363350	0.1	-0.281748
28.365017	0.1	-0.284165
28.366683	0.1	-0.286209
28.368350	0.1	-0.287159
28.370017	0.1	-0.287043
28.371683	0.1	-0.286070
28.373350	0.1	-0.284226
28.375017	0.1	-0.281963
28.376683	0.1	-0.280389
28.378350	0.1	-0.280319
28.380017	0.1	-0.281632
28.381683	0.1	-0.283504
28.383350	0.1	-0.284854
28.385017	0.1	-0.285003
28.386683	0.1	-0.284300
28.388350	0.1	-0.283634
28.390017	0.1	-0.283187
28.391683	0.1	-0.282344
28.393350	0.1	-0.280906
28.395017	0.1	-0.279620
28.396683	0.1	-0.279290
28.398350	0.1	-0.279988
28.400017	0.1	-0.281394
28.401683	0.1	-0.283225
28.403350	0.1	-0.284957
28.405017	0.1	-0.285739
28.406683	0.1	-0.284906
28.408350	0.1	-0.282587
28.410017	0.1	-0.279737
28.411683	0.1	-0.277460
28.413350	0.1	-0.276403
28.415017	0.1	-0.276370
28.416683	0.1	-0.276696
28.418350	0.1	-0.277376
28.420017	0.1	-0.278824
28.421683	0.1	-0.280635
28.423350	0.1	-0.282167
28.425017	0.1	-0.283662
28.426683	0.1	-0.285562
28.428350	0.1	-0.287662
28.430017	0.1	-0.289544
28.431683	0.1	-0.291024
28.433350	0.1	-0.292105
28.435017	0.1	-0.293055
28.436683	0.1	-0.294293
28.438350	0.1	-0.295565
28.440017	0.1	-0.295769
28.441683	0.1	-0.294046
28.443350	0.1	-0.290736
28.445017	0.1	-0.287327
28.446683	0.1	-0.285618
28.448350	0.1	-0.286484
28.450017	0.1	-0.289157
28.451683	0.1	-0.291904
28.453350	0.1	-0.293395
28.455017	0.1	-0.293427
28.456683	0.1	-0.292570
28.458350	0.1	-0.291490
28.460017	0.1	-0.290629
28.461683	0.1	-0.290037
28.463350	0.1	-0.289381
28.465017	0.1	-0.288468
28.466683	0.1	-0.288100
28.468350	0.1	-0.289185
28.470017	0.1	-0.291141
28.471683	0.1	-0.292556
28.473350	0.1	-0.292761
28.475017	0.1	-0.292095
28.476683	0.1	-0.291532
28.478350	0.1	-0.292188
28.480017	0.1	-0.294307
28.481683	0.1	-0.296803
28.483350	0.1	-0.298168
28.485017	0.1	-0.297646
28.486683	0.1	-0.295527
28.488350	0.1	-0.292603
28.490017	0.1	-0.289981
28.491683	0.1	-0.288431
28.493350	0.1	-0.287760
28.495017	0.1	-0.287485
28.496683	0.1	-0.287588
28.498350	0.1	-0.288454
28.500017	0.1	-0.290349
28.501683	0.1	-0.293083
28.503350	0.1	-0.296184
28.505017	0.1	-0.298913
28.506683	0.1	-0.300463
28.508350	0.1	-0.300985
28.510017	0.1	-0.301637
28.511683	0.1	-0.302927
28.513350	0.1	-0.303993
28.515017	0.1	-0.303686
28.516683	0.1	-0.301553
28.518350	0.1	-0.298149
28.520017	0.1	-0.294927
28.521683	0.1	-0.293450
28.523350	0.1	-0.294340
28.525017	0.1	-0.297017
28.526683	0.1	-0.300216
28.528350	0.1	-0.302722
28.530017	0.1	-0.304026
28.531683	0.1	-0.304426
28.533350	0.1	-0.304431
28.535017	0.1	-0.304286
28.536683	0.1	-0.303900
28.538350	0.1	-0.303001
28.540017	0.1	-0.301604
28.541683	0.1	-0.300389
28.543350	0.1	-0.300077
28.545017	0.1	-0.300482
28.546683	0.1	-0.300827
28.548350	0.1	-0.300528
28.550017	0.1	-0.299658
28.551683	0.1	-0.299173
28.553350	0.1	-0.300319
28.555017	0.1	-0.303276
28.556683	0.1	-0.307146
28.558350	0.1	-0.311169
28.560017	0.1	-0.314903
28.561683	0.1	-0.317511
28.563350	0.1	-0.318112
28.565017	0.1	-0.316659
28.566683	0.1	-0.313879
28.568350	0.1	-0.310666
28.570017	0.1	-0.307555
28.571683	0.1	-0.304896
28.573350	0.1	-0.303145
28.575017	0.1	-0.302605
28.576683	0.1	-0.302959
28.578350	0.1	-0.303239
28.580017	0.1	-0.302638
28.581683	0.1	-0.301213
28.583350	0.1	-0.299565
28.585017	0.1	-0.298303
28.586683	0.1	-0.297716
28.588350	0.1	-0.297632
28.590017	0.1	-0.298009
28.591683	0.1	-0.299332
28.593350	0.1	-0.301893
28.595017	0.1	-0.305348
28.596683	0.1	-0.309031
28.598350	0.1	-0.312300
28.600017	0.1	-0.314675
28.601683	0.1	-0.315951
28.603350	0.1	-0.316338
28.605017	0.1	-0.316445
28.606683	0.1	-0.316752
28.608350	0.1	-0.316971
28.610017	0.1	-0.316510
28.611683	0.1	-0.315299
28.613350	0.1	-0.313893
28.615017	0.1	-0.313171
28.616683	0.1	-0.313804
28.618350	0.1	-0.315714
28.620017	0.1	-0.318172
28.621683	0.1	-0.320445
28.623350	0.1	-0.322466
28.625017	0.1	-0.324543
28.626683	0.1	-0.326172
28.628350	0.1	-0.326014
28.630017	0.1	-0.323569
28.631683	0.1	-0.320035
28.633350	0.1	-0.317181
28.635017	0.1	-0.316026
28.636683	0.1	-0.316626
28.638350	0.1	-0.318200
28.640017	0.1	-0.319351
28.641683	0.1	-0.318866
28.643350	0.1	-0.316650
28.645017	0.1	-0.313823
28.646683	0.1	-0.311988
28.648350	0.1	-0.312175
28.650017	0.1	-0.314214
28.651683	0.1	-0.317027
28.653350	0.1	-0.319434
28.655017	0.1	-0.320924
28.656683	0.1	-0.321926
28.658350	0.1	-0.323160
28.660017	0.1	-0.324799
28.661683	0.1	-0.326307
28.663350	0.1	-0.326992
28.665017	0.1	-0.326568
28.666683	0.1	-0.325325
28.668350	0.1	-0.324091
28.670017	0.1	-0.323677
28.671683	0.1	-0.324161
28.673350	0.1	-0.324878
28.675017	0.1	-0.325134
28.676683	0.1	-0.325120
28.678350	0.1	-0.325646
28.680017	0.1	-0.326927
28.681683	0.1	-0.328054
28.683350	0.1	-0.327793
28.685017	0.1	-0.325739
28.686683	0.1	-0.322983
28.688350	0.1	-0.321395
28.690017	0.1	-0.321884
28.691683	0.1	-0.323826
28.693350	0.1	-0.326200
28.695017	0.1	-0.328398
28.696683	0.1	-0.330224
28.698350	0.1	-0.331653
28.700017	0.1	-0.332342
28.701683	0.1	-0.331705
28.703350	0.1	-0.329879
28.705017	0.1	-0.327672
28.706683	0.1	-0.325739
28.708350	0.1	-0.324575
28.710017	0.1	-0.324701
28.711683	0.1	-0.326284
28.713350	0.1	-0.329227
28.715017	0.1	-0.333274
28.716683	0.1	-0.337409
28.718350	0.1	-0.340012
28.720017	0.1	-0.340478
28.721683	0.1	-0.340142
28.723350	0.1	-0.340911
28.725017	0.1	-0.343174
28.726683	0.1	-0.345642
28.728350	0.1	-0.346843
28.730017	0.1	-0.346284
28.731683	0.1	-0.344296
28.733350	0.1	-0.341497
28.735017	0.1	-0.338526
28.736683	0.1	-0.335793
28.738350	0.1	-0.333451
28.740017	0.1	-0.331379
28.741683	0.1	-0.329246
28.743350	0.1	-0.327090
28.745017	0.1	-0.325372
28.746683	0.1	-0.324314
28.748350	0.1	-0.324231
28.750017	0.1	-0.326028
28.751683	0.1	-0.330005
28.753350	0.1	-0.334764
28.755017	0.1	-0.338163
28.756683	0.1	-0.339146
28.758350	0.1	-0.338410
28.760017	0.1	-0.337325
28.761683	0.1	-0.336645
28.763350	0.1	-0.336417
28.765017	0.1	-0.336617
28.766683	0.1	-0.337348
28.768350	0.1	-0.338433
28.770017	0.1	-0.339504
28.771683	0.1	-0.340492
28.773350	0.1	-0.341320
28.775017	0.1	-0.341511
28.776683	0.1	-0.340724
28.778350	0.1	-0.339104
28.780017	0.1	-0.336887
28.781683	0.1	-0.334363
28.783350	0.1	-0.332249
28.785017	0.1	-0.331141
28.786683	0.1	-0.330945
28.788350	0.1	-0.331453
28.790017	0.1	-0.332980
28.791683	0.1	-0.335756
28.793350	0.1	-0.339104
28.795017	0.1	-0.341660
28.796683	0.1	-0.342438
28.798350	0.1	-0.341502
28.800017	0.1	-0.339686
28.801683	0.1	-0.338140
28.803350	0.1	-0.337819
28.805017	0.1	-0.339095
28.806683	0.1	-0.341828
28.808350	0.1	-0.345325
28.810017	0.1	-0.348249
28.811683	0.1	-0.349549
28.813350	0.1	-0.349013
28.815017	0.1	-0.347118
28.816683	0.1	-0.344864
28.818350	0.1	-0.343630
28.820017	0.1	-0.344156
28.821683	0.1	-0.345679
28.823350	0.1	-0.346685
28.825017	0.1	-0.346610
28.826683	0.1	-0.345991
28.828350	0.1	-0.345130
28.830017	0.1	-0.343691
28.831683	0.1	-0.341767
28.833350	0.1	-0.340175
28.835017	0.1	-0.339556
28.836683	0.1	-0.339970
28.838350	0.1	-0.341195
28.840017	0.1	-0.342652
28.841683	0.1	-0.343560
28.843350	0.1	-0.343504
28.845017	0.1	-0.342568
28.846683	0.1	-0.341339
28.848350	0.1	-0.340864
28.850017	0.1	-0.341986
28.851683	0.1	-0.344822
28.853350	0.1	-0.348971
28.855017	0.1	-0.353795
28.856683	0.1	-0.358494
28.858350	0.1	-0.362354
28.860017	0.1	-0.364874
28.861683	0.1	-0.365595
28.863350	0.1	-0.364431
28.865017	0.1	-0.362014
28.866683	0.1	-0.359118
28.868350	0.1	-0.355919
28.870017	0.1	-0.352222
28.871683	0.1	-0.348422
28.873350	0.1	-0.345740
28.875017	0.1	-0.345409
28.876683	0.1	-0.347551
28.878350	0.1	-0.350755
28.880017	0.1	-0.353078
28.881683	0.1	-0.353432
28.883350	0.1	-0.352170
28.885017	0.1	-0.350322
28.886683	0.1	-0.348431
28.888350	0.1	-0.346708
28.890017	0.1	-0.346024
28.891683	0.1	-0.347663
28.893350	0.1	-0.351788
28.895017	0.1	-0.356892
28.896683	0.1	-0.361037
28.898350	0.1	-0.363039
28.900017	0.1	-0.362801
28.901683	0.1	-0.361158
28.903350	0.1	-0.359421
28.905017	0.1	-0.358811
28.906683	0.1	-0.360054
28.908350	0.1	-0.363197
28.910017	0.1	-0.367374
28.911683	0.1	-0.370927
28.913350	0.1	-0.372245
28.915017	0.1	-0.370680
28.916683	0.1	-0.367099
28.918350	0.1	-0.363356
28.920017	0.1	-0.360687
28.921683	0.1	-0.359197
28.923350	0.1	-0.358699
28.925017	0.1	-0.359309
28.926683	0.1	-0.361339
28.928350	0.1	-0.364850
28.930017	0.1	-0.369344
28.931683	0.1	-0.373842
28.933350	0.1	-0.376995
28.935017	0.1	-0.377381
28.936683	0.1	-0.374485
28.938350	0.1	-0.369227
28.940017	0.1	-0.363463
28.941683	0.1	-0.358876
28.943350	0.1	-0.356012
28.945017	0.1	-0.354103
28.946683	0.1	-0.352114
28.948350	0.1	-0.350038
28.950017	0.1	-0.348887
28.951683	0.1	-0.349642
28.953350	0.1	-0.352496
28.955017	0.1	-0.356920
28.956683	0.1	-0.361903
28.958350	0.1	-0.366070
28.960017	0.1	-0.368333
28.961683	0.1	-0.368557
28.963350	0.1	-0.367286
28.965017	0.1	-0.365474
28.966683	0.1	-0.364217
28.968350	0.1	-0.363984
28.970017	0.1	-0.364287
28.971683	0.1	-0.364385
28.973350	0.1	-0.363630
28.975017	0.1	-0.361721
28.976683	0.1	-0.359314
28.978350	0.1	-0.357577
28.980017	0.1	-0.356776
28.981683	0.1	-0.356287
28.983350	0.1	-0.355979
28.985017	0.1	-0.356138
28.986683	0.1	-0.356324
28.988350	0.1	-0.355658
28.990017	0.1	-0.354107
28.991683	0.1	-0.352459
28.993350	0.1	-0.351537
28.995017	0.1	-0.352021
28.996683	0.1	-0.354061
[truncated: 257,771 more chars]
