# Supplementary material for: Fade into you: genetic control of pigmentation patterns in red-flesh apple (Malus domestica)
Source: Front Plant Sci. 2025 Jan 13;15:1462545. doi: 10.3389/fpls.2024.1462545 (PMC11770013; doi:10.3389/fpls.2024.1462545)
Supplement: Supplementary file 4 [file DataSheet1.zip › CB B2EXT250NM/CB B2EXT250NM.txt]

URL	chrom://thermo-pfav3ojr/ChromeleonLocal/Instrument Data/Vanquish_MS/Dimitri/VALEMA/Pierre/Echantillons 03-04-24.seq/944.smp/EXT250NM.channel/EXT250NM.chm
Channel	EXT250NM

Injection Information:
Data Vault	ChromeleonLocal
Sequence	Echantillons 03-04-24
Name	CB B2
Number	14
Position	B:B5
Comment	colonne SB-AQ MeOH+5%AA
Processing Method	Quantitative
Instrument Method	VALEMA test separation GRAQ 4
Type	Unknown
Status	Finished
Inject Time	4/4/2024 3:50:15 AM +02:00
Volume (µl)	10.0000
Dilution Factor	1.0000
Weight	1.0000

Chromatogram Data Information:
Time Min. (min)	0.001667
Time Max. (min)	47.000000
Data Points	28200
Detector	UV
Generating Data System	Chromeleon 7.3.2.10759
Exporting Data System	Chromeleon 7.3.2.0
Operator	Administrator
Signal Quantity	Absorbance
Signal Unit	mAU
Signal Min.	-0.727415
Signal Max.	831.181933
Channel	EXT250NM
Driver Name	VDAD.dll
Channel Type	Evaluation
Min. Step (s)	0.1
Max. Step (s)	0.1
Average Step (s)	0.1

Signal Parameter Information:
Signal Info	WVL:250 nm

Chromatogram Data:
Time (min)	Step (s)	Value (mAU)
0.001667	n.a.	0.000000
0.003333	0.1	0.000119
0.005000	0.1	0.000596
0.006667	0.1	0.001371
0.008333	0.1	0.001132
0.010000	0.1	-0.001252
0.011667	0.1	-0.005066
0.013333	0.1	-0.008404
0.015000	0.1	-0.010550
0.016667	0.1	-0.012279
0.018333	0.1	-0.014722
0.020000	0.1	-0.018001
0.021667	0.1	-0.021875
0.023333	0.1	-0.026226
0.025000	0.1	-0.030637
0.026667	0.1	-0.035107
0.028333	0.1	-0.039697
0.030000	0.1	-0.043273
0.031667	0.1	-0.044465
0.033333	0.1	-0.043094
0.035000	0.1	-0.040174
0.036667	0.1	-0.037193
0.038333	0.1	-0.034511
0.040000	0.1	-0.031948
0.041667	0.1	-0.029981
0.043333	0.1	-0.028908
0.045000	0.1	-0.027716
0.046667	0.1	-0.025809
0.048333	0.1	-0.023723
0.050000	0.1	-0.022233
0.051667	0.1	-0.021398
0.053333	0.1	-0.020683
0.055000	0.1	-0.019670
0.056667	0.1	-0.018060
0.058333	0.1	-0.015855
0.060000	0.1	-0.013292
0.061667	0.1	-0.010610
0.063333	0.1	-0.008166
0.065000	0.1	-0.006616
0.066667	0.1	-0.005782
0.068333	0.1	-0.004768
0.070000	0.1	-0.003278
0.071667	0.1	-0.001967
0.073333	0.1	-0.000834
0.075000	0.1	0.001192
0.076667	0.1	0.004053
0.078333	0.1	0.006437
0.080000	0.1	0.007629
0.081667	0.1	0.008464
0.083333	0.1	0.010252
0.085000	0.1	0.013173
0.086667	0.1	0.016093
0.088333	0.1	0.017822
0.090000	0.1	0.018239
0.091667	0.1	0.018060
0.093333	0.1	0.017881
0.095000	0.1	0.017703
0.096667	0.1	0.016987
0.098333	0.1	0.015199
0.100000	0.1	0.012338
0.101667	0.1	0.008821
0.103333	0.1	0.005901
0.105000	0.1	0.004709
0.106667	0.1	0.005186
0.108333	0.1	0.005960
0.110000	0.1	0.006020
0.111667	0.1	0.005901
0.113333	0.1	0.006199
0.115000	0.1	0.006914
0.116667	0.1	0.007331
0.118333	0.1	0.007451
0.120000	0.1	0.007749
0.121667	0.1	0.008404
0.123333	0.1	0.008702
0.125000	0.1	0.007927
0.126667	0.1	0.006676
0.128333	0.1	0.005841
0.130000	0.1	0.005543
0.131667	0.1	0.005662
0.133333	0.1	0.006080
0.135000	0.1	0.007093
0.136667	0.1	0.008464
0.138333	0.1	0.009894
0.140000	0.1	0.011384
0.141667	0.1	0.012815
0.143333	0.1	0.014246
0.145000	0.1	0.016153
0.146667	0.1	0.018895
0.148333	0.1	0.021994
0.150000	0.1	0.024140
0.151667	0.1	0.024140
0.153333	0.1	0.021994
0.155000	0.1	0.018716
0.156667	0.1	0.015438
0.158333	0.1	0.012517
0.160000	0.1	0.009775
0.161667	0.1	0.007272
0.163333	0.1	0.005960
0.165000	0.1	0.006080
0.166667	0.1	0.006616
0.168333	0.1	0.006437
0.170000	0.1	0.005364
0.171667	0.1	0.004053
0.173333	0.1	0.003517
0.175000	0.1	0.004411
0.176667	0.1	0.006139
0.178333	0.1	0.007629
0.180000	0.1	0.008285
0.181667	0.1	0.007749
0.183333	0.1	0.005364
0.185000	0.1	0.001132
0.186667	0.1	-0.003755
0.188333	0.1	-0.008047
0.190000	0.1	-0.010848
0.191667	0.1	-0.012577
0.193333	0.1	-0.013649
0.195000	0.1	-0.013590
0.196667	0.1	-0.011802
0.198333	0.1	-0.009120
0.200000	0.1	-0.007153
0.201667	0.1	-0.007212
0.203333	0.1	-0.009298
0.205000	0.1	-0.011384
0.206667	0.1	-0.010967
0.208333	0.1	-0.007212
0.210000	0.1	-0.001669
0.211667	0.1	0.003517
0.213333	0.1	0.007212
0.215000	0.1	0.009060
0.216667	0.1	0.009060
0.218333	0.1	0.008047
0.220000	0.1	0.006735
0.221667	0.1	0.005126
0.223333	0.1	0.003099
0.225000	0.1	0.001132
0.226667	0.1	-0.000298
0.228333	0.1	-0.001073
0.230000	0.1	-0.001371
0.231667	0.1	-0.001371
0.233333	0.1	-0.001967
0.235000	0.1	-0.003755
0.236667	0.1	-0.006199
0.238333	0.1	-0.008345
0.240000	0.1	-0.009596
0.241667	0.1	-0.008821
0.243333	0.1	-0.005305
0.245000	0.1	-0.000894
0.246667	0.1	0.001669
0.248333	0.1	0.001013
0.250000	0.1	-0.002503
0.251667	0.1	-0.008404
0.253333	0.1	-0.015736
0.255000	0.1	-0.022769
0.256667	0.1	-0.027120
0.258333	0.1	-0.027537
0.260000	0.1	-0.024796
0.261667	0.1	-0.020683
0.263333	0.1	-0.017047
0.265000	0.1	-0.014782
0.266667	0.1	-0.013828
0.268333	0.1	-0.013649
0.270000	0.1	-0.013411
0.271667	0.1	-0.012338
0.273333	0.1	-0.010669
0.275000	0.1	-0.009239
0.276667	0.1	-0.009418
0.278333	0.1	-0.011802
0.280000	0.1	-0.015140
0.281667	0.1	-0.017107
0.283333	0.1	-0.016809
0.285000	0.1	-0.014722
0.286667	0.1	-0.011504
0.288333	0.1	-0.008225
0.290000	0.1	-0.005841
0.291667	0.1	-0.004828
0.293333	0.1	-0.004530
0.295000	0.1	-0.004232
0.296667	0.1	-0.003695
0.298333	0.1	-0.003338
0.300000	0.1	-0.003815
0.301667	0.1	-0.004888
0.303333	0.1	-0.005662
0.305000	0.1	-0.005305
0.306667	0.1	-0.003994
0.308333	0.1	-0.002384
0.310000	0.1	-0.001550
0.311667	0.1	-0.002503
0.313333	0.1	-0.005424
0.315000	0.1	-0.009775
0.316667	0.1	-0.015199
0.318333	0.1	-0.021100
0.320000	0.1	-0.025630
0.321667	0.1	-0.027299
0.323333	0.1	-0.026286
0.325000	0.1	-0.023782
0.326667	0.1	-0.020981
0.328333	0.1	-0.018001
0.330000	0.1	-0.014305
0.331667	0.1	-0.009954
0.333333	0.1	-0.005782
0.335000	0.1	-0.002623
0.336667	0.1	-0.000775
0.338333	0.1	0.000119
0.340000	0.1	0.000656
0.341667	0.1	0.000834
0.343333	0.1	0.000417
0.345000	0.1	-0.001132
0.346667	0.1	-0.003934
0.348333	0.1	-0.007212
0.350000	0.1	-0.009775
0.351667	0.1	-0.010967
0.353333	0.1	-0.010312
0.355000	0.1	-0.008345
0.356667	0.1	-0.006676
0.358333	0.1	-0.006855
0.360000	0.1	-0.009656
0.361667	0.1	-0.014663
0.363333	0.1	-0.020802
0.365000	0.1	-0.026464
0.366667	0.1	-0.030398
0.368333	0.1	-0.031888
0.370000	0.1	-0.030816
0.371667	0.1	-0.028133
0.373333	0.1	-0.025392
0.375000	0.1	-0.023603
0.376667	0.1	-0.023067
0.378333	0.1	-0.023544
0.380000	0.1	-0.024438
0.381667	0.1	-0.025094
0.383333	0.1	-0.024438
0.385000	0.1	-0.021577
0.386667	0.1	-0.017703
0.388333	0.1	-0.014722
0.390000	0.1	-0.013590
0.391667	0.1	-0.013888
0.393333	0.1	-0.014663
0.395000	0.1	-0.015080
0.396667	0.1	-0.014722
0.398333	0.1	-0.014126
0.400000	0.1	-0.014186
0.401667	0.1	-0.015020
0.403333	0.1	-0.015736
0.405000	0.1	-0.015736
0.406667	0.1	-0.015497
0.408333	0.1	-0.015736
0.410000	0.1	-0.016570
0.411667	0.1	-0.016809
0.413333	0.1	-0.015199
0.415000	0.1	-0.011683
0.416667	0.1	-0.007570
0.418333	0.1	-0.004470
0.420000	0.1	-0.002980
0.421667	0.1	-0.002742
0.423333	0.1	-0.003338
0.425000	0.1	-0.004709
0.426667	0.1	-0.006318
0.428333	0.1	-0.007570
0.430000	0.1	-0.008464
0.431667	0.1	-0.009596
0.433333	0.1	-0.011325
0.435000	0.1	-0.013649
0.436667	0.1	-0.015020
0.438333	0.1	-0.014007
0.440000	0.1	-0.010371
0.441667	0.1	-0.005424
0.443333	0.1	-0.001252
0.445000	0.1	0.000715
0.446667	0.1	0.000358
0.448333	0.1	-0.001609
0.450000	0.1	-0.004411
0.451667	0.1	-0.007272
0.453333	0.1	-0.009358
0.455000	0.1	-0.010073
0.456667	0.1	-0.009954
0.458333	0.1	-0.010669
0.460000	0.1	-0.013530
0.461667	0.1	-0.018299
0.463333	0.1	-0.023365
0.465000	0.1	-0.027478
0.466667	0.1	-0.029683
0.468333	0.1	-0.029862
0.470000	0.1	-0.028610
0.471667	0.1	-0.026822
0.473333	0.1	-0.024796
0.475000	0.1	-0.022471
0.476667	0.1	-0.020325
0.478333	0.1	-0.018954
0.480000	0.1	-0.018716
0.481667	0.1	-0.019670
0.483333	0.1	-0.021815
0.485000	0.1	-0.024796
0.486667	0.1	-0.028014
0.488333	0.1	-0.030577
0.490000	0.1	-0.031829
0.491667	0.1	-0.031531
0.493333	0.1	-0.030339
0.495000	0.1	-0.028670
0.496667	0.1	-0.026882
0.498333	0.1	-0.025570
0.500000	0.1	-0.025213
0.501667	0.1	-0.025213
0.503333	0.1	-0.024080
0.505000	0.1	-0.021160
0.506667	0.1	-0.017107
0.508333	0.1	-0.012934
0.510000	0.1	-0.009060
0.511667	0.1	-0.005901
0.513333	0.1	-0.004470
0.515000	0.1	-0.005245
0.516667	0.1	-0.007510
0.518333	0.1	-0.010312
0.520000	0.1	-0.013232
0.521667	0.1	-0.016332
0.523333	0.1	-0.019312
0.525000	0.1	-0.021815
0.526667	0.1	-0.023961
0.528333	0.1	-0.026047
0.530000	0.1	-0.027716
0.531667	0.1	-0.028491
0.533333	0.1	-0.028908
0.535000	0.1	-0.029564
0.536667	0.1	-0.030339
0.538333	0.1	-0.030100
0.540000	0.1	-0.028253
0.541667	0.1	-0.024855
0.543333	0.1	-0.020564
0.545000	0.1	-0.016809
0.546667	0.1	-0.015438
0.548333	0.1	-0.017524
0.550000	0.1	-0.022233
0.551667	0.1	-0.027835
0.553333	0.1	-0.032485
0.555000	0.1	-0.034630
0.556667	0.1	-0.034094
0.558333	0.1	-0.032246
0.560000	0.1	-0.030994
0.561667	0.1	-0.031054
0.563333	0.1	-0.031710
0.565000	0.1	-0.032663
0.566667	0.1	-0.034034
0.568333	0.1	-0.035107
0.570000	0.1	-0.035226
0.571667	0.1	-0.034690
0.573333	0.1	-0.034153
0.575000	0.1	-0.033796
0.576667	0.1	-0.032544
0.578333	0.1	-0.029743
0.580000	0.1	-0.026286
0.581667	0.1	-0.023842
0.583333	0.1	-0.023723
0.585000	0.1	-0.025272
0.586667	0.1	-0.026643
0.588333	0.1	-0.026047
0.590000	0.1	-0.023365
0.591667	0.1	-0.019848
0.593333	0.1	-0.016630
0.595000	0.1	-0.014782
0.596667	0.1	-0.015318
0.598333	0.1	-0.018895
0.600000	0.1	-0.024557
0.601667	0.1	-0.030577
0.603333	0.1	-0.035167
0.605000	0.1	-0.037074
0.606667	0.1	-0.036299
0.608333	0.1	-0.033617
0.610000	0.1	-0.030041
0.611667	0.1	-0.026345
0.613333	0.1	-0.023544
0.615000	0.1	-0.022769
0.616667	0.1	-0.024319
0.618333	0.1	-0.026822
0.620000	0.1	-0.028253
0.621667	0.1	-0.027835
0.623333	0.1	-0.026524
0.625000	0.1	-0.025511
0.626667	0.1	-0.025272
0.628333	0.1	-0.025749
0.630000	0.1	-0.026643
0.631667	0.1	-0.027657
0.633333	0.1	-0.028849
0.635000	0.1	-0.029922
0.636667	0.1	-0.029981
0.638333	0.1	-0.028253
0.640000	0.1	-0.025451
0.641667	0.1	-0.023663
0.643333	0.1	-0.024915
0.645000	0.1	-0.029624
0.646667	0.1	-0.036061
0.648333	0.1	-0.041604
0.650000	0.1	-0.044525
0.651667	0.1	-0.044942
0.653333	0.1	-0.043988
0.655000	0.1	-0.042439
0.656667	0.1	-0.040293
0.658333	0.1	-0.037670
0.660000	0.1	-0.034988
0.661667	0.1	-0.033021
0.663333	0.1	-0.032723
0.665000	0.1	-0.034332
0.666667	0.1	-0.037074
0.668333	0.1	-0.039399
0.670000	0.1	-0.039876
0.671667	0.1	-0.038207
0.673333	0.1	-0.034511
0.675000	0.1	-0.029206
0.676667	0.1	-0.023782
0.678333	0.1	-0.020027
0.680000	0.1	-0.018835
0.681667	0.1	-0.020087
0.683333	0.1	-0.023842
0.685000	0.1	-0.029624
0.686667	0.1	-0.035405
0.688333	0.1	-0.038743
0.690000	0.1	-0.038326
0.691667	0.1	-0.035167
0.693333	0.1	-0.031233
0.695000	0.1	-0.028193
0.696667	0.1	-0.026941
0.698333	0.1	-0.026643
0.700000	0.1	-0.025749
0.701667	0.1	-0.023663
0.703333	0.1	-0.020683
0.705000	0.1	-0.018001
0.706667	0.1	-0.017047
0.708333	0.1	-0.018358
0.710000	0.1	-0.021517
0.711667	0.1	-0.024855
0.713333	0.1	-0.026464
0.715000	0.1	-0.025451
0.716667	0.1	-0.022948
0.718333	0.1	-0.020802
0.720000	0.1	-0.019848
0.721667	0.1	-0.019193
0.723333	0.1	-0.017881
0.725000	0.1	-0.016510
0.726667	0.1	-0.016630
0.728333	0.1	-0.018418
0.730000	0.1	-0.020802
0.731667	0.1	-0.023127
0.733333	0.1	-0.025928
0.735000	0.1	-0.029683
0.736667	0.1	-0.033498
0.738333	0.1	-0.036240
0.740000	0.1	-0.037313
0.741667	0.1	-0.036359
0.743333	0.1	-0.033617
0.745000	0.1	-0.030160
0.746667	0.1	-0.027359
0.748333	0.1	-0.025570
0.750000	0.1	-0.024796
0.751667	0.1	-0.025332
0.753333	0.1	-0.027597
0.755000	0.1	-0.031114
0.756667	0.1	-0.034869
0.758333	0.1	-0.037968
0.760000	0.1	-0.039697
0.761667	0.1	-0.039816
0.763333	0.1	-0.038445
0.765000	0.1	-0.036418
0.766667	0.1	-0.034630
0.768333	0.1	-0.033379
0.770000	0.1	-0.032604
0.771667	0.1	-0.031948
0.773333	0.1	-0.031233
0.775000	0.1	-0.030398
0.776667	0.1	-0.029981
0.778333	0.1	-0.030756
0.780000	0.1	-0.033140
0.781667	0.1	-0.036657
0.783333	0.1	-0.040412
0.785000	0.1	-0.043333
0.786667	0.1	-0.045061
0.788333	0.1	-0.045836
0.790000	0.1	-0.046253
0.791667	0.1	-0.046372
0.793333	0.1	-0.045955
0.795000	0.1	-0.045121
0.796667	0.1	-0.044644
0.798333	0.1	-0.044763
0.800000	0.1	-0.044703
0.801667	0.1	-0.043750
0.803333	0.1	-0.041962
0.805000	0.1	-0.040233
0.806667	0.1	-0.038981
0.808333	0.1	-0.038505
0.810000	0.1	-0.039041
0.811667	0.1	-0.040174
0.813333	0.1	-0.040472
0.815000	0.1	-0.039101
0.816667	0.1	-0.036895
0.818333	0.1	-0.035763
0.820000	0.1	-0.037014
0.821667	0.1	-0.040710
0.823333	0.1	-0.046372
0.825000	0.1	-0.052214
0.826667	0.1	-0.055492
0.828333	0.1	-0.054538
0.830000	0.1	-0.050306
0.831667	0.1	-0.044763
0.833333	0.1	-0.039816
0.835000	0.1	-0.037730
0.836667	0.1	-0.039458
0.838333	0.1	-0.043452
0.840000	0.1	-0.046611
0.841667	0.1	-0.047088
0.843333	0.1	-0.045776
0.845000	0.1	-0.044286
0.846667	0.1	-0.043154
0.848333	0.1	-0.042140
0.850000	0.1	-0.041068
0.851667	0.1	-0.040531
0.853333	0.1	-0.041187
0.855000	0.1	-0.042975
0.856667	0.1	-0.045478
0.858333	0.1	-0.047743
0.860000	0.1	-0.048637
0.861667	0.1	-0.047445
0.863333	0.1	-0.044525
0.865000	0.1	-0.040233
0.866667	0.1	-0.035644
0.868333	0.1	-0.032544
0.870000	0.1	-0.031948
0.871667	0.1	-0.034034
0.873333	0.1	-0.038326
0.875000	0.1	-0.043929
0.876667	0.1	-0.049889
0.878333	0.1	-0.055313
0.880000	0.1	-0.059485
0.881667	0.1	-0.061691
0.883333	0.1	-0.061810
0.885000	0.1	-0.059485
0.886667	0.1	-0.055134
0.888333	0.1	-0.050306
0.890000	0.1	-0.046432
0.891667	0.1	-0.043571
0.893333	0.1	-0.041068
0.895000	0.1	-0.038862
0.896667	0.1	-0.037789
0.898333	0.1	-0.038385
0.900000	0.1	-0.040710
0.901667	0.1	-0.044525
0.903333	0.1	-0.049293
0.905000	0.1	-0.053406
0.906667	0.1	-0.055015
0.908333	0.1	-0.053763
0.910000	0.1	-0.050604
0.911667	0.1	-0.046492
0.913333	0.1	-0.041902
0.915000	0.1	-0.037432
0.916667	0.1	-0.034392
0.918333	0.1	-0.033855
0.920000	0.1	-0.035584
0.921667	0.1	-0.038266
0.923333	0.1	-0.040472
0.925000	0.1	-0.041008
0.926667	0.1	-0.039935
0.928333	0.1	-0.038385
0.930000	0.1	-0.037253
0.931667	0.1	-0.036180
0.933333	0.1	-0.034153
0.935000	0.1	-0.031650
0.936667	0.1	-0.029743
0.938333	0.1	-0.029266
0.940000	0.1	-0.030279
0.941667	0.1	-0.032008
0.943333	0.1	-0.034094
0.945000	0.1	-0.036478
0.946667	0.1	-0.038981
0.948333	0.1	-0.040531
0.950000	0.1	-0.040531
0.951667	0.1	-0.039458
0.953333	0.1	-0.038862
0.955000	0.1	-0.039339
0.956667	0.1	-0.040293
0.958333	0.1	-0.041485
0.960000	0.1	-0.043392
0.961667	0.1	-0.046611
0.963333	0.1	-0.050366
0.965000	0.1	-0.053048
0.966667	0.1	-0.053465
0.968333	0.1	-0.051975
0.970000	0.1	-0.049651
0.971667	0.1	-0.048041
0.973333	0.1	-0.048101
0.975000	0.1	-0.049055
0.976667	0.1	-0.049293
0.978333	0.1	-0.047803
0.980000	0.1	-0.044584
0.981667	0.1	-0.040114
0.983333	0.1	-0.035644
0.985000	0.1	-0.033081
0.986667	0.1	-0.033319
0.988333	0.1	-0.034988
0.990000	0.1	-0.036240
0.991667	0.1	-0.036120
0.993333	0.1	-0.035584
0.995000	0.1	-0.035703
0.996667	0.1	-0.036657
0.998333	0.1	-0.038862
1.000000	0.1	-0.042319
1.001667	0.1	-0.045896
1.003333	0.1	-0.047803
1.005000	0.1	-0.048220
1.006667	0.1	-0.049174
1.008333	0.1	-0.052154
1.010000	0.1	-0.055373
1.011667	0.1	-0.056028
1.013333	0.1	-0.052929
1.015000	0.1	-0.047743
1.016667	0.1	-0.043273
1.018333	0.1	-0.041664
1.020000	0.1	-0.043213
1.021667	0.1	-0.046611
1.023333	0.1	-0.049949
1.025000	0.1	-0.052392
1.026667	0.1	-0.054002
1.028333	0.1	-0.054836
1.030000	0.1	-0.054955
1.031667	0.1	-0.054479
1.033333	0.1	-0.053823
1.035000	0.1	-0.053167
1.036667	0.1	-0.052333
1.038333	0.1	-0.051141
1.040000	0.1	-0.050306
1.041667	0.1	-0.050664
1.043333	0.1	-0.051558
1.045000	0.1	-0.051856
1.046667	0.1	-0.051320
1.048333	0.1	-0.050724
1.050000	0.1	-0.050306
1.051667	0.1	-0.050068
1.053333	0.1	-0.049829
1.055000	0.1	-0.049174
1.056667	0.1	-0.047803
1.058333	0.1	-0.046372
1.060000	0.1	-0.046194
1.061667	0.1	-0.048041
1.063333	0.1	-0.051200
1.065000	0.1	-0.054121
1.066667	0.1	-0.055552
1.068333	0.1	-0.055969
1.070000	0.1	-0.056744
1.071667	0.1	-0.058711
1.073333	0.1	-0.061274
1.075000	0.1	-0.062764
1.076667	0.1	-0.061989
1.078333	0.1	-0.059545
1.080000	0.1	-0.057518
1.081667	0.1	-0.056684
1.083333	0.1	-0.056148
1.085000	0.1	-0.055015
1.086667	0.1	-0.053763
1.088333	0.1	-0.053406
1.090000	0.1	-0.054300
1.091667	0.1	-0.055254
1.093333	0.1	-0.055373
1.095000	0.1	-0.054002
1.096667	0.1	-0.050664
1.098333	0.1	-0.045538
1.100000	0.1	-0.040174
1.101667	0.1	-0.035644
1.103333	0.1	-0.032425
1.105000	0.1	-0.031650
1.106667	0.1	-0.034869
1.108333	0.1	-0.041962
1.110000	0.1	-0.050724
1.111667	0.1	-0.057817
1.113333	0.1	-0.060320
1.115000	0.1	-0.057280
1.116667	0.1	-0.050604
1.118333	0.1	-0.044584
1.120000	0.1	-0.042379
1.121667	0.1	-0.044107
1.123333	0.1	-0.047922
1.125000	0.1	-0.052214
1.126667	0.1	-0.056088
1.128333	0.1	-0.058830
1.130000	0.1	-0.059903
1.131667	0.1	-0.059783
1.133333	0.1	-0.059664
1.135000	0.1	-0.060081
1.136667	0.1	-0.060797
1.138333	0.1	-0.060737
1.140000	0.1	-0.058711
1.141667	0.1	-0.054419
1.143333	0.1	-0.048876
1.145000	0.1	-0.044465
1.146667	0.1	-0.043333
1.148333	0.1	-0.045478
1.150000	0.1	-0.049114
1.151667	0.1	-0.053048
1.153333	0.1	-0.056922
1.155000	0.1	-0.060320
1.156667	0.1	-0.062466
1.158333	0.1	-0.062525
1.160000	0.1	-0.060201
1.161667	0.1	-0.056803
1.163333	0.1	-0.054598
1.165000	0.1	-0.054836
1.166667	0.1	-0.056386
1.168333	0.1	-0.057042
1.170000	0.1	-0.055850
1.171667	0.1	-0.054479
1.173333	0.1	-0.055313
1.175000	0.1	-0.058949
1.176667	0.1	-0.063717
1.178333	0.1	-0.067592
1.180000	0.1	-0.069141
1.181667	0.1	-0.067890
1.183333	0.1	-0.064313
1.185000	0.1	-0.059843
1.186667	0.1	-0.056088
1.188333	0.1	-0.054538
1.190000	0.1	-0.055552
1.191667	0.1	-0.057697
1.193333	0.1	-0.059426
1.195000	0.1	-0.060856
1.196667	0.1	-0.063121
1.198333	0.1	-0.066221
1.200000	0.1	-0.068963
1.201667	0.1	-0.070393
1.203333	0.1	-0.071049
1.205000	0.1	-0.071824
1.206667	0.1	-0.073314
1.208333	0.1	-0.075400
1.210000	0.1	-0.077069
1.211667	0.1	-0.077307
1.213333	0.1	-0.076413
1.215000	0.1	-0.075221
1.216667	0.1	-0.073612
1.218333	0.1	-0.071049
1.220000	0.1	-0.067830
1.221667	0.1	-0.065625
1.223333	0.1	-0.065446
1.225000	0.1	-0.067353
1.226667	0.1	-0.070333
1.228333	0.1	-0.073493
1.230000	0.1	-0.076413
1.231667	0.1	-0.078857
1.233333	0.1	-0.080764
1.235000	0.1	-0.082254
1.236667	0.1	-0.083029
1.238333	0.1	-0.083148
1.240000	0.1	-0.083625
1.241667	0.1	-0.085413
1.243333	0.1	-0.088036
1.245000	0.1	-0.089943
1.246667	0.1	-0.090361
1.248333	0.1	-0.089765
1.250000	0.1	-0.089586
1.251667	0.1	-0.090361
1.253333	0.1	-0.091612
1.255000	0.1	-0.092983
1.256667	0.1	-0.094712
1.258333	0.1	-0.097394
1.260000	0.1	-0.101089
1.261667	0.1	-0.106037
1.263333	0.1	-0.111401
1.265000	0.1	-0.116110
1.266667	0.1	-0.118971
1.268333	0.1	-0.119090
1.270000	0.1	-0.116766
1.271667	0.1	-0.113666
1.273333	0.1	-0.111580
1.275000	0.1	-0.111043
1.276667	0.1	-0.111282
1.278333	0.1	-0.111699
1.280000	0.1	-0.111699
1.281667	0.1	-0.111401
1.283333	0.1	-0.111282
1.285000	0.1	-0.111818
1.286667	0.1	-0.112832
1.288333	0.1	-0.113070
1.290000	0.1	-0.111222
1.291667	0.1	-0.107288
1.293333	0.1	-0.103056
1.295000	0.1	-0.100493
1.296667	0.1	-0.099719
1.298333	0.1	-0.099182
1.300000	0.1	-0.097156
1.301667	0.1	-0.093460
1.303333	0.1	-0.089169
1.305000	0.1	-0.084639
1.306667	0.1	-0.078678
1.308333	0.1	-0.070035
1.310000	0.1	-0.058830
1.311667	0.1	-0.046849
1.313333	0.1	-0.036240
1.315000	0.1	-0.028193
1.316667	0.1	-0.022769
1.318333	0.1	-0.019848
1.320000	0.1	-0.019908
1.321667	0.1	-0.023365
1.323333	0.1	-0.030398
1.325000	0.1	-0.040531
1.326667	0.1	-0.052512
1.328333	0.1	-0.064135
1.330000	0.1	-0.074089
1.331667	0.1	-0.082254
1.333333	0.1	-0.088632
1.335000	0.1	-0.093222
1.336667	0.1	-0.096619
1.338333	0.1	-0.100017
1.340000	0.1	-0.104487
1.341667	0.1	-0.109971
1.343333	0.1	-0.115573
1.345000	0.1	-0.120938
1.346667	0.1	-0.126839
1.348333	0.1	-0.134230
1.350000	0.1	-0.143170
1.351667	0.1	-0.152826
1.353333	0.1	-0.162303
1.355000	0.1	-0.171423
1.356667	0.1	-0.179827
1.358333	0.1	-0.186384
1.360000	0.1	-0.190616
1.361667	0.1	-0.193536
1.363333	0.1	-0.196219
1.365000	0.1	-0.198901
1.366667	0.1	-0.200868
1.368333	0.1	-0.201702
1.370000	0.1	-0.201345
1.371667	0.1	-0.199854
1.373333	0.1	-0.197172
1.375000	0.1	-0.193596
1.376667	0.1	-0.189722
1.378333	0.1	-0.186384
1.380000	0.1	-0.183880
1.381667	0.1	-0.182450
1.383333	0.1	-0.181794
1.385000	0.1	-0.181556
1.386667	0.1	-0.181556
1.388333	0.1	-0.181854
1.390000	0.1	-0.182331
1.391667	0.1	-0.182748
1.393333	0.1	-0.182867
1.395000	0.1	-0.182867
1.396667	0.1	-0.182807
1.398333	0.1	-0.182867
1.400000	0.1	-0.184238
1.401667	0.1	-0.187874
1.403333	0.1	-0.193417
1.405000	0.1	-0.198722
1.406667	0.1	-0.201821
1.408333	0.1	-0.202417
1.410000	0.1	-0.201881
1.411667	0.1	-0.201821
1.413333	0.1	-0.203192
1.415000	0.1	-0.206232
1.416667	0.1	-0.210166
1.418333	0.1	-0.214100
1.420000	0.1	-0.216782
1.421667	0.1	-0.217378
1.423333	0.1	-0.215888
1.425000	0.1	-0.213504
1.426667	0.1	-0.211358
1.428333	0.1	-0.209391
1.430000	0.1	-0.205874
1.431667	0.1	-0.199735
1.433333	0.1	-0.191331
1.435000	0.1	-0.181973
1.436667	0.1	-0.172496
1.438333	0.1	-0.162423
1.440000	0.1	-0.150621
1.441667	0.1	-0.136554
1.443333	0.1	-0.120878
1.445000	0.1	-0.105262
1.446667	0.1	-0.091195
1.448333	0.1	-0.078797
1.450000	0.1	-0.066578
1.451667	0.1	-0.053644
1.453333	0.1	-0.040293
1.455000	0.1	-0.026345
1.456667	0.1	-0.010312
1.458333	0.1	0.009120
1.460000	0.1	0.031948
1.461667	0.1	0.056863
1.463333	0.1	0.082314
1.465000	0.1	0.107229
1.466667	0.1	0.131071
1.468333	0.1	0.153542
1.470000	0.1	0.174820
1.471667	0.1	0.195324
1.473333	0.1	0.215650
1.475000	0.1	0.235915
1.476667	0.1	0.256479
1.478333	0.1	0.277817
1.480000	0.1	0.300586
1.481667	0.1	0.324428
1.483333	0.1	0.348210
1.485000	0.1	0.370383
1.486667	0.1	0.390410
1.488333	0.1	0.409603
1.490000	0.1	0.429392
1.491667	0.1	0.450015
1.493333	0.1	0.470638
1.495000	0.1	0.490069
1.496667	0.1	0.508189
1.498333	0.1	0.525355
1.500000	0.1	0.542462
1.501667	0.1	0.559747
1.503333	0.1	0.576735
1.505000	0.1	0.592828
1.506667	0.1	0.607789
1.508333	0.1	0.622451
1.510000	0.1	0.638425
1.511667	0.1	0.656247
1.513333	0.1	0.675261
1.515000	0.1	0.695109
1.516667	0.1	0.716269
1.518333	0.1	0.739813
1.520000	0.1	0.766516
1.521667	0.1	0.795901
1.523333	0.1	0.826359
1.525000	0.1	0.856400
1.526667	0.1	0.886262
1.528333	0.1	0.918686
1.530000	0.1	0.956476
1.531667	0.1	1.000166
1.533333	0.1	1.048327
1.535000	0.1	1.099289
1.536667	0.1	1.152337
1.538333	0.1	1.207531
1.540000	0.1	1.265705
1.541667	0.1	1.327455
1.543333	0.1	1.393199
1.545000	0.1	1.463711
1.546667	0.1	1.539707
1.548333	0.1	1.621604
1.550000	0.1	1.709521
1.551667	0.1	1.803517
1.553333	0.1	1.903474
1.555000	0.1	2.009213
1.556667	0.1	2.121389
1.558333	0.1	2.241910
1.560000	0.1	2.373994
1.561667	0.1	2.520502
1.563333	0.1	2.683401
1.565000	0.1	2.863884
1.566667	0.1	3.063142
1.568333	0.1	3.283084
1.570000	0.1	3.526867
1.571667	0.1	3.798604
1.573333	0.1	4.101455
1.575000	0.1	4.437566
1.576667	0.1	4.808426
1.578333	0.1	5.215109
1.580000	0.1	5.658090
1.581667	0.1	6.136895
1.583333	0.1	6.650329
1.585000	0.1	7.196010
1.586667	0.1	7.769585
1.588333	0.1	8.365095
1.590000	0.1	8.976341
1.591667	0.1	9.597898
1.593333	0.1	10.224581
1.595000	0.1	10.850907
1.596667	0.1	11.471213
1.598333	0.1	12.079597
1.600000	0.1	12.668908
1.601667	0.1	13.232411
1.603333	0.1	13.765813
1.605000	0.1	14.266849
1.606667	0.1	14.733971
1.608333	0.1	15.165449
1.610000	0.1	15.559853
1.611667	0.1	15.916110
1.613333	0.1	16.231240
1.615000	0.1	16.499640
1.616667	0.1	16.713739
1.618333	0.1	16.864420
1.620000	0.1	16.942860
1.621667	0.1	16.941966
1.623333	0.1	16.858638
1.625000	0.1	16.693414
1.626667	0.1	16.449333
1.628333	0.1	16.131640
1.630000	0.1	15.748144
1.631667	0.1	15.309096
1.633333	0.1	14.827133
1.635000	0.1	14.316440
1.636667	0.1	13.791026
1.638333	0.1	13.265014
1.640000	0.1	12.752176
1.641667	0.1	12.264312
1.643333	0.1	11.811019
1.645000	0.1	11.400939
1.646667	0.1	11.042119
1.648333	0.1	10.740340
1.650000	0.1	10.497392
1.651667	0.1	10.311366
1.653333	0.1	10.178507
1.655000	0.1	10.095418
1.656667	0.1	10.059655
1.658333	0.1	10.067344
1.660000	0.1	10.111452
1.661667	0.1	10.183335
1.663333	0.1	10.275305
1.665000	0.1	10.380984
1.666667	0.1	10.494888
1.668333	0.1	10.611952
1.670000	0.1	10.727466
1.671667	0.1	10.837019
1.673333	0.1	10.936678
1.675000	0.1	11.022270
1.676667	0.1	11.090637
1.678333	0.1	11.140943
1.680000	0.1	11.174977
1.681667	0.1	11.195541
1.683333	0.1	11.204005
1.685000	0.1	11.200071
1.686667	0.1	11.183799
1.688333	0.1	11.156500
1.690000	0.1	11.120797
1.691667	0.1	11.079372
1.693333	0.1	11.034728
1.695000	0.1	10.988594
1.696667	0.1	10.940970
1.698333	0.1	10.889948
1.700000	0.1	10.834516
1.701667	0.1	10.776342
1.703333	0.1	10.718883
1.705000	0.1	10.665239
1.706667	0.1	10.617316
1.708333	0.1	10.576666
1.710000	0.1	10.543943
1.711667	0.1	10.518253
1.713333	0.1	10.498048
1.715000	0.1	10.482193
1.716667	0.1	10.469795
1.718333	0.1	10.459662
1.720000	0.1	10.450602
1.721667	0.1	10.441662
1.723333	0.1	10.432661
1.725000	0.1	10.423601
1.726667	0.1	10.413707
1.728333	0.1	10.402024
1.730000	0.1	10.388673
1.731667	0.1	10.374547
1.733333	0.1	10.360063
1.735000	0.1	10.344387
1.736667	0.1	10.327757
1.738333	0.1	10.311366
1.740000	0.1	10.295213
1.741667	0.1	10.277630
1.743333	0.1	10.256708
1.745000	0.1	10.231913
1.746667	0.1	10.203660
1.748333	0.1	10.173381
1.750000	0.1	10.142148
1.751667	0.1	10.110260
1.753333	0.1	10.077179
1.755000	0.1	10.042966
1.756667	0.1	10.008395
1.758333	0.1	9.974719
1.760000	0.1	9.942830
1.761667	0.1	9.912193
1.763333	0.1	9.881199
1.765000	0.1	9.848476
1.766667	0.1	9.813667
1.768333	0.1	9.777964
1.770000	0.1	9.743810
1.771667	0.1	9.712637
1.773333	0.1	9.683669
1.775000	0.1	9.654821
1.776667	0.1	9.624899
1.778333	0.1	9.593845
1.780000	0.1	9.562255
1.781667	0.1	9.531677
1.783333	0.1	9.503067
1.785000	0.1	9.476364
1.786667	0.1	9.450734
1.788333	0.1	9.425879
1.790000	0.1	9.402097
1.791667	0.1	9.379387
1.793333	0.1	9.357751
1.795000	0.1	9.337545
1.796667	0.1	9.318293
1.798333	0.1	9.299338
1.800000	0.1	9.280921
1.801667	0.1	9.263695
1.803333	0.1	9.247959
1.805000	0.1	9.234071
1.806667	0.1	9.222329
1.808333	0.1	9.212614
1.810000	0.1	9.204090
1.811667	0.1	9.195388
1.813333	0.1	9.185196
1.815000	0.1	9.172977
1.816667	0.1	9.158850
1.818333	0.1	9.143472
1.820000	0.1	9.128035
1.821667	0.1	9.114147
1.823333	0.1	9.102762
1.825000	0.1	9.093226
1.826667	0.1	9.083808
1.828333	0.1	9.072900
1.830000	0.1	9.060324
1.831667	0.1	9.045959
1.833333	0.1	9.029508
1.835000	0.1	9.011329
1.836667	0.1	8.993209
1.838333	0.1	8.976996
1.840000	0.1	8.963287
1.841667	0.1	8.951605
1.843333	0.1	8.941293
1.845000	0.1	8.932651
1.846667	0.1	8.926690
1.848333	0.1	8.923889
1.850000	0.1	8.924962
1.851667	0.1	8.931041
1.853333	0.1	8.943141
1.855000	0.1	8.960903
1.856667	0.1	8.983911
1.858333	0.1	9.012104
1.860000	0.1	9.046436
1.861667	0.1	9.087980
1.863333	0.1	9.137512
1.865000	0.1	9.194971
1.866667	0.1	9.259165
1.868333	0.1	9.328247
1.870000	0.1	9.401322
1.871667	0.1	9.478927
1.873333	0.1	9.562433
1.875000	0.1	9.653211
1.876667	0.1	9.751082
1.878333	0.1	9.853960
1.880000	0.1	9.959102
1.881667	0.1	10.065079
1.883333	0.1	10.172845
1.885000	0.1	10.284305
1.886667	0.1	10.400594
1.888333	0.1	10.520876
1.890000	0.1	10.643900
1.891667	0.1	10.768533
1.893333	0.1	10.893405
1.895000	0.1	11.016906
1.896667	0.1	11.137963
1.898333	0.1	11.256159
1.900000	0.1	11.372388
1.901667	0.1	11.487604
1.903333	0.1	11.601568
1.905000	0.1	11.713148
1.906667	0.1	11.821092
1.908333	0.1	11.924566
1.910000	0.1	12.023211
1.911667	0.1	12.117089
1.913333	0.1	12.205840
1.915000	0.1	12.288988
1.916667	0.1	12.366594
1.918333	0.1	12.439311
1.920000	0.1	12.507439
1.921667	0.1	12.571157
1.923333	0.1	12.630821
1.925000	0.1	12.687028
1.926667	0.1	12.740076
1.928333	0.1	12.789310
1.930000	0.1	12.833775
1.931667	0.1	12.873293
1.933333	0.1	12.908340
1.935000	0.1	12.939931
1.936667	0.1	12.968601
1.938333	0.1	12.994409
1.940000	0.1	13.017953
1.941667	0.1	13.039947
1.943333	0.1	13.060273
1.945000	0.1	13.078035
1.946667	0.1	13.092578
1.948333	0.1	13.104022
1.950000	0.1	13.113142
1.951667	0.1	13.120533
1.953333	0.1	13.126851
1.955000	0.1	13.133109
1.956667	0.1	13.139547
1.958333	0.1	13.145746
1.960000	0.1	13.150216
1.961667	0.1	13.151468
1.963333	0.1	13.149262
1.965000	0.1	13.144494
1.966667	0.1	13.138057
1.968333	0.1	13.130666
1.970000	0.1	13.122321
1.971667	0.1	13.112248
1.973333	0.1	13.099671
1.975000	0.1	13.084532
1.976667	0.1	13.067723
1.978333	0.1	13.049901
1.980000	0.1	13.031007
1.981667	0.1	13.010383
1.983333	0.1	12.988091
1.985000	0.1	12.964369
1.986667	0.1	12.939394
1.988333	0.1	12.913287
1.990000	0.1	12.886525
1.991667	0.1	12.859643
1.993333	0.1	12.832940
1.995000	0.1	12.805641
1.996667	0.1	12.776912
1.998333	0.1	12.747348
2.000000	0.1	12.718797
2.001667	0.1	12.691797
2.003333	0.1	12.663961
2.005000	0.1	12.632311
2.006667	0.1	12.596310
2.008333	0.1	12.558759
2.010000	0.1	12.522281
2.011667	0.1	12.486995
2.013333	0.1	12.451590
2.015000	0.1	12.415410
2.016667	0.1	12.378813
2.018333	0.1	12.341381
2.020000	0.1	12.302757
2.021667	0.1	12.263239
2.023333	0.1	12.223840
2.025000	0.1	12.185217
2.026667	0.1	12.147487
2.028333	0.1	12.110413
2.030000	0.1	12.073220
2.031667	0.1	12.034298
2.033333	0.1	11.992574
2.035000	0.1	11.948705
2.036667	0.1	11.904240
2.038333	0.1	11.860073
2.040000	0.1	11.816204
2.041667	0.1	11.772693
2.043333	0.1	11.729599
2.045000	0.1	11.686981
2.046667	0.1	11.644543
2.048333	0.1	11.601866
2.050000	0.1	11.558891
2.051667	0.1	11.516035
2.053333	0.1	11.473478
2.055000	0.1	11.431695
2.056667	0.1	11.391998
2.058333	0.1	11.354387
2.060000	0.1	11.316539
2.061667	0.1	11.275888
2.063333	0.1	11.232079
2.065000	0.1	11.186779
2.066667	0.1	11.141599
2.068333	0.1	11.097134
2.070000	0.1	11.052907
2.071667	0.1	11.008144
2.073333	0.1	10.962487
2.075000	0.1	10.916174
2.076667	0.1	10.870398
2.078333	0.1	10.826350
2.080000	0.1	10.783792
2.081667	0.1	10.741771
2.083333	0.1	10.699392
2.085000	0.1	10.655940
2.086667	0.1	10.611296
2.088333	0.1	10.566235
2.090000	0.1	10.521770
2.091667	0.1	10.478497
2.093333	0.1	10.435463
2.095000	0.1	10.391296
2.096667	0.1	10.345102
2.098333	0.1	10.297418
2.100000	0.1	10.250271
2.101667	0.1	10.205687
2.103333	0.1	10.164202
2.105000	0.1	10.124624
2.106667	0.1	10.085106
2.108333	0.1	10.044277
2.110000	0.1	10.002256
2.111667	0.1	9.959877
2.113333	0.1	9.917796
2.115000	0.1	9.875954
2.116667	0.1	9.833694
2.118333	0.1	9.790898
2.120000	0.1	9.748757
2.121667	0.1	9.708822
2.123333	0.1	9.671271
2.125000	0.1	9.634555
2.126667	0.1	9.596944
2.128333	0.1	9.558499
2.130000	0.1	9.520054
2.131667	0.1	9.481729
2.133333	0.1	9.442807
2.135000	0.1	9.402752
2.136667	0.1	9.361685
2.138333	0.1	9.320260
2.140000	0.1	9.279669
2.141667	0.1	9.239853
2.143333	0.1	9.199918
2.145000	0.1	9.159446
2.146667	0.1	9.118975
2.148333	0.1	9.078861
2.150000	0.1	9.038687
2.151667	0.1	8.998573
2.153333	0.1	8.959592
2.155000	0.1	8.922279
2.156667	0.1	8.885205
2.158333	0.1	8.847356
2.160000	0.1	8.809567
2.161667	0.1	8.773029
2.163333	0.1	8.737326
2.165000	0.1	8.701563
2.166667	0.1	8.665503
2.168333	0.1	8.629561
2.170000	0.1	8.593619
2.171667	0.1	8.557380
2.173333	0.1	8.520604
2.175000	0.1	8.482993
2.176667	0.1	8.445025
2.178333	0.1	8.407474
2.180000	0.1	8.370996
2.181667	0.1	8.335948
2.183333	0.1	8.301616
2.185000	0.1	8.266271
2.186667	0.1	8.228064
2.188333	0.1	8.187235
2.190000	0.1	8.145452
2.191667	0.1	8.104325
2.193333	0.1	8.064688
2.195000	0.1	8.026124
2.196667	0.1	7.988036
2.198333	0.1	7.949770
2.200000	0.1	7.911087
2.201667	0.1	7.872284
2.203333	0.1	7.834018
2.205000	0.1	7.797063
2.206667	0.1	7.761300
2.208333	0.1	7.725835
2.210000	0.1	7.689834
2.211667	0.1	7.652998
2.213333	0.1	7.615388
2.215000	0.1	7.577360
2.216667	0.1	7.539154
2.218333	0.1	7.501066
2.220000	0.1	7.463098
2.221667	0.1	7.425666
2.223333	0.1	7.389129
2.225000	0.1	7.353127
2.226667	0.1	7.316113
2.228333	0.1	7.277310
2.230000	0.1	7.237554
2.231667	0.1	7.198453
2.233333	0.1	7.161200
2.235000	0.1	7.126570
2.236667	0.1	7.094026
2.238333	0.1	7.061959
2.240000	0.1	7.028223
2.241667	0.1	6.991566
2.243333	0.1	6.951929
2.245000	0.1	6.910563
2.246667	0.1	6.870091
2.248333	0.1	6.832302
2.250000	0.1	6.796897
2.251667	0.1	6.761671
2.253333	0.1	6.724596
2.255000	0.1	6.686569
2.256667	0.1	6.650091
2.258333	0.1	6.617129
2.260000	0.1	6.587089
2.261667	0.1	6.557644
2.263333	0.1	6.526649
2.265000	0.1	6.493450
2.266667	0.1	6.458640
2.268333	0.1	6.422997
2.270000	0.1	6.387353
2.271667	0.1	6.352783
2.273333	0.1	6.320119
2.275000	0.1	6.289661
2.276667	0.1	6.261230
2.278333	0.1	6.233514
2.280000	0.1	6.204844
2.281667	0.1	6.174207
2.283333	0.1	6.142378
2.285000	0.1	6.110609
2.286667	0.1	6.079197
2.288333	0.1	6.047428
2.290000	0.1	6.014765
2.291667	0.1	5.981923
2.293333	0.1	5.951226
2.295000	0.1	5.924702
2.296667	0.1	5.902231
2.298333	0.1	5.881906
2.300000	0.1	5.862058
2.301667	0.1	5.841911
2.303333	0.1	5.820990
2.305000	0.1	5.798817
2.306667	0.1	5.776048
2.308333	0.1	5.753696
2.310000	0.1	5.732179
2.311667	0.1	5.710841
2.313333	0.1	5.690039
2.315000	0.1	5.671203
2.316667	0.1	5.654574
2.318333	0.1	5.638421
2.320000	0.1	5.620361
2.321667	0.1	5.599320
2.323333	0.1	5.575896
2.325000	0.1	5.552590
2.326667	0.1	5.531550
2.328333	0.1	5.512596
2.330000	0.1	5.493224
2.331667	0.1	5.471528
2.333333	0.1	5.448163
2.335000	0.1	5.424798
2.336667	0.1	5.402327
2.338333	0.1	5.380035
2.340000	0.1	5.357147
2.341667	0.1	5.333841
2.343333	0.1	5.311311
2.345000	0.1	5.290509
2.346667	0.1	5.271554
2.348333	0.1	5.253434
2.350000	0.1	5.234659
2.351667	0.1	5.214274
2.353333	0.1	5.192638
2.355000	0.1	5.170942
2.356667	0.1	5.150259
2.358333	0.1	5.130053
2.360000	0.1	5.108595
2.361667	0.1	5.084277
2.363333	0.1	5.057156
2.365000	0.1	5.028069
2.366667	0.1	4.998386
2.368333	0.1	4.969001
2.370000	0.1	4.940510
2.371667	0.1	4.913211
2.373333	0.1	4.887224
2.375000	0.1	4.861772
2.376667	0.1	4.835666
2.378333	0.1	4.808069
2.380000	0.1	4.778445
2.381667	0.1	4.747093
2.383333	0.1	4.714787
2.385000	0.1	4.682243
2.386667	0.1	4.649878
2.388333	0.1	4.618049
2.390000	0.1	4.587293
2.391667	0.1	4.557252
2.393333	0.1	4.527092
2.395000	0.1	4.495621
2.396667	0.1	4.462600
2.398333	0.1	4.428864
2.400000	0.1	4.395187
2.401667	0.1	4.361511
2.403333	0.1	4.327834
2.405000	0.1	4.294932
2.406667	0.1	4.263819
2.408333	0.1	4.234255
2.410000	0.1	4.205585
2.411667	0.1	4.177273
2.413333	0.1	4.148960
2.415000	0.1	4.119754
2.416667	0.1	4.088283
2.418333	0.1	4.053712
2.420000	0.1	4.017055
2.421667	0.1	3.980279
2.423333	0.1	3.945351
2.425000	0.1	3.912926
2.426667	0.1	3.881574
2.428333	0.1	3.849209
2.430000	0.1	3.816128
2.431667	0.1	3.784538
2.433333	0.1	3.755927
2.435000	0.1	3.729284
2.436667	0.1	3.702700
2.438333	0.1	3.674329
2.440000	0.1	3.643573
2.441667	0.1	3.611744
2.443333	0.1	3.581166
2.445000	0.1	3.552377
2.446667	0.1	3.523946
2.448333	0.1	3.493965
2.450000	0.1	3.462672
2.451667	0.1	3.431738
2.453333	0.1	3.402353
2.455000	0.1	3.373623
2.456667	0.1	3.343761
2.458333	0.1	3.312409
2.460000	0.1	3.280699
2.461667	0.1	3.250480
2.463333	0.1	3.222048
2.465000	0.1	3.194392
2.466667	0.1	3.166676
2.468333	0.1	3.139258
2.470000	0.1	3.112972
2.471667	0.1	3.087700
2.473333	0.1	3.062725
2.475000	0.1	3.037691
2.476667	0.1	3.012717
2.478333	0.1	2.988279
2.480000	0.1	2.964199
2.481667	0.1	2.939820
2.483333	0.1	2.915085
2.485000	0.1	2.890527
2.486667	0.1	2.866268
2.488333	0.1	2.841890
2.490000	0.1	2.816916
2.491667	0.1	2.792001
2.493333	0.1	2.767503
2.495000	0.1	2.742589
2.496667	0.1	2.716839
2.498333	0.1	2.690852
2.500000	0.1	2.665103
2.501667	0.1	2.639771
2.503333	0.1	2.615333
2.505000	0.1	2.592623
2.506667	0.1	2.571643
2.508333	0.1	2.551317
2.510000	0.1	2.530396
2.511667	0.1	2.508402
2.513333	0.1	2.485991
2.515000	0.1	2.463877
2.516667	0.1	2.442658
2.518333	0.1	2.423108
2.520000	0.1	2.406299
2.521667	0.1	2.391875
2.523333	0.1	2.378345
2.525000	0.1	2.363801
2.526667	0.1	2.346873
2.528333	0.1	2.327144
2.530000	0.1	2.305329
2.531667	0.1	2.283335
2.533333	0.1	2.263725
2.535000	0.1	2.247870
2.536667	0.1	2.234697
2.538333	0.1	2.221942
2.540000	0.1	2.208233
2.541667	0.1	2.194166
2.543333	0.1	2.180874
2.545000	0.1	2.169192
2.546667	0.1	2.158523
2.548333	0.1	2.147317
2.550000	0.1	2.134502
2.551667	0.1	2.119303
2.553333	0.1	2.101779
2.555000	0.1	2.082944
2.556667	0.1	2.064109
2.558333	0.1	2.045393
2.560000	0.1	2.026439
2.561667	0.1	2.007842
2.563333	0.1	1.990855
2.565000	0.1	1.976729
2.566667	0.1	1.965821
2.568333	0.1	1.957595
2.570000	0.1	1.950443
2.571667	0.1	1.942814
2.573333	0.1	1.934528
2.575000	0.1	1.926184
2.576667	0.1	1.917541
2.578333	0.1	1.907647
2.580000	0.1	1.896024
2.581667	0.1	1.883149
2.583333	0.1	1.869857
2.585000	0.1	1.856983
2.586667	0.1	1.845241
2.588333	0.1	1.835168
2.590000	0.1	1.826763
2.591667	0.1	1.819432
2.593333	0.1	1.812220
2.595000	0.1	1.804173
2.596667	0.1	1.794577
2.598333	0.1	1.782835
2.600000	0.1	1.769126
2.601667	0.1	1.754761
2.603333	0.1	1.741350
2.605000	0.1	1.730144
2.606667	0.1	1.721442
2.608333	0.1	1.714170
2.610000	0.1	1.707077
2.611667	0.1	1.699925
2.613333	0.1	1.692832
2.615000	0.1	1.685679
2.616667	0.1	1.678765
2.618333	0.1	1.672208
2.620000	0.1	1.665652
2.621667	0.1	1.658321
2.623333	0.1	1.650095
2.625000	0.1	1.642108
2.626667	0.1	1.635194
2.628333	0.1	1.629055
2.630000	0.1	1.623631
2.631667	0.1	1.619518
2.633333	0.1	1.616955
2.635000	0.1	1.614630
2.636667	0.1	1.610935
2.638333	0.1	1.604855
2.640000	0.1	1.596332
2.641667	0.1	1.586914
2.643333	0.1	1.578808
2.645000	0.1	1.573205
2.646667	0.1	1.569629
2.648333	0.1	1.567245
2.650000	0.1	1.564860
2.651667	0.1	1.561463
2.653333	0.1	1.556456
2.655000	0.1	1.549900
2.656667	0.1	1.542270
2.658333	0.1	1.534760
2.660000	0.1	1.528502
2.661667	0.1	1.524031
2.663333	0.1	1.521647
2.665000	0.1	1.521230
2.666667	0.1	1.522541
2.668333	0.1	1.524747
2.670000	0.1	1.526058
2.671667	0.1	1.524747
2.673333	0.1	1.520574
2.675000	0.1	1.514495
2.676667	0.1	1.508117
2.678333	0.1	1.502156
2.680000	0.1	1.496673
2.681667	0.1	1.491666
2.683333	0.1	1.487374
2.685000	0.1	1.484096
2.686667	0.1	1.481533
2.688333	0.1	1.477778
2.690000	0.1	1.471877
2.691667	0.1	1.464903
2.693333	0.1	1.458943
2.695000	0.1	1.455605
2.696667	0.1	1.455307
2.698333	0.1	1.457930
2.700000	0.1	1.462400
2.701667	0.1	1.466990
2.703333	0.1	1.470089
2.705000	0.1	1.470804
2.706667	0.1	1.468599
2.708333	0.1	1.463652
2.710000	0.1	1.456797
2.711667	0.1	1.449943
2.713333	0.1	1.444817
2.715000	0.1	1.442611
2.716667	0.1	1.442432
2.718333	0.1	1.442194
2.720000	0.1	1.440525
2.721667	0.1	1.437843
2.723333	0.1	1.435459
2.725000	0.1	1.434147
2.726667	0.1	1.433492
2.728333	0.1	1.432896
2.730000	0.1	1.432896
2.731667	0.1	1.434386
2.733333	0.1	1.437247
2.735000	0.1	1.440466
2.736667	0.1	1.443148
2.738333	0.1	1.444876
2.740000	0.1	1.445532
2.741667	0.1	1.445353
2.743333	0.1	1.445174
2.745000	0.1	1.445770
2.746667	0.1	1.447916
2.748333	0.1	1.452625
2.750000	0.1	1.459837
2.751667	0.1	1.467884
2.753333	0.1	1.474857
2.755000	0.1	1.479745
2.756667	0.1	1.483619
2.758333	0.1	1.488090
2.760000	0.1	1.493335
2.761667	0.1	1.497507
2.763333	0.1	1.498640
2.765000	0.1	1.496852
2.766667	0.1	1.494348
2.768333	0.1	1.493812
2.770000	0.1	1.496375
2.771667	0.1	1.501680
2.773333	0.1	1.508474
2.775000	0.1	1.515508
2.776667	0.1	1.521587
2.778333	0.1	1.525939
2.780000	0.1	1.529217
2.781667	0.1	1.532436
2.783333	0.1	1.536250
2.785000	0.1	1.540542
2.786667	0.1	1.544774
2.788333	0.1	1.548171
2.790000	0.1	1.549721
2.791667	0.1	1.549721
2.793333	0.1	1.550198
2.795000	0.1	1.552582
2.796667	0.1	1.556397
2.798333	0.1	1.559973
2.800000	0.1	1.562715
2.801667	0.1	1.565278
2.803333	0.1	1.568854
2.805000	0.1	1.573920
2.806667	0.1	1.579523
2.808333	0.1	1.584649
2.810000	0.1	1.588822
2.811667	0.1	1.592159
2.813333	0.1	1.594663
2.815000	0.1	1.595736
2.816667	0.1	1.595676
2.818333	0.1	1.595140
2.820000	0.1	1.594663
2.821667	0.1	1.595080
2.823333	0.1	1.597345
2.825000	0.1	1.601637
2.826667	0.1	1.606763
2.828333	0.1	1.611352
2.830000	0.1	1.615048
2.831667	0.1	1.618505
2.833333	0.1	1.622319
2.835000	0.1	1.625836
2.836667	0.1	1.628459
2.838333	0.1	1.629889
2.840000	0.1	1.630366
2.841667	0.1	1.630187
2.843333	0.1	1.629353
2.845000	0.1	1.628339
2.846667	0.1	1.627982
2.848333	0.1	1.629472
2.850000	0.1	1.633406
2.851667	0.1	1.639485
2.853333	0.1	1.646519
2.855000	0.1	1.653373
2.856667	0.1	1.659632
2.858333	0.1	1.665473
2.860000	0.1	1.670539
2.861667	0.1	1.673997
2.863333	0.1	1.674891
2.865000	0.1	1.673401
2.866667	0.1	1.671195
2.868333	0.1	1.670659
2.870000	0.1	1.673043
2.871667	0.1	1.677811
2.873333	0.1	1.682699
2.875000	0.1	1.685619
2.876667	0.1	1.685977
2.878333	0.1	1.685023
2.880000	0.1	1.684070
2.881667	0.1	1.683533
2.883333	0.1	1.683653
2.885000	0.1	1.684547
2.886667	0.1	1.686037
2.888333	0.1	1.687467
2.890000	0.1	1.688182
2.891667	0.1	1.688600
2.893333	0.1	1.689315
2.895000	0.1	1.690567
2.896667	0.1	1.691878
2.898333	0.1	1.693308
2.900000	0.1	1.694858
2.901667	0.1	1.695812
2.903333	0.1	1.695335
2.905000	0.1	1.693428
2.906667	0.1	1.690924
2.908333	0.1	1.689017
2.910000	0.1	1.688421
2.911667	0.1	1.689494
2.913333	0.1	1.692176
2.915000	0.1	1.695275
2.916667	0.1	1.697064
2.918333	0.1	1.697064
2.920000	0.1	1.696348
2.921667	0.1	1.695693
2.923333	0.1	1.694620
2.925000	0.1	1.692534
2.926667	0.1	1.690030
2.928333	0.1	1.687825
2.930000	0.1	1.685560
2.931667	0.1	1.683056
2.933333	0.1	1.681328
2.935000	0.1	1.681864
2.936667	0.1	1.684547
2.938333	0.1	1.687586
2.940000	0.1	1.689017
2.941667	0.1	1.688540
2.943333	0.1	1.686931
2.945000	0.1	1.685381
2.946667	0.1	1.684487
2.948333	0.1	1.684010
2.950000	0.1	1.682758
2.951667	0.1	1.680136
2.953333	0.1	1.676798
2.955000	0.1	1.673222
2.956667	0.1	1.669228
2.958333	0.1	1.664460
2.960000	0.1	1.659215
2.961667	0.1	1.654208
2.963333	0.1	1.650035
2.965000	0.1	1.647294
2.966667	0.1	1.646459
2.968333	0.1	1.647174
2.970000	0.1	1.648307
2.971667	0.1	1.649261
2.973333	0.1	1.649916
2.975000	0.1	1.650393
2.976667	0.1	1.650632
2.978333	0.1	1.650930
2.980000	0.1	1.652062
2.981667	0.1	1.653850
2.983333	0.1	1.655340
2.985000	0.1	1.655221
2.986667	0.1	1.651883
2.988333	0.1	1.645267
2.990000	0.1	1.637519
2.991667	0.1	1.631379
2.993333	0.1	1.628161
2.995000	0.1	1.626909
2.996667	0.1	1.626134
2.998333	0.1	1.625061
3.000000	0.1	1.623869
3.001667	0.1	1.622617
3.003333	0.1	1.622200
3.005000	0.1	1.623213
3.006667	0.1	1.625478
3.008333	0.1	1.627743
3.010000	0.1	1.628399
3.011667	0.1	1.625657
3.013333	0.1	1.619399
3.015000	0.1	1.611829
3.016667	0.1	1.606047
3.018333	0.1	1.603127
3.020000	0.1	1.602054
3.021667	0.1	1.600802
3.023333	0.1	1.597941
3.025000	0.1	1.593530
3.026667	0.1	1.588643
3.028333	0.1	1.584232
3.030000	0.1	1.581431
3.031667	0.1	1.581192
3.033333	0.1	1.583099
3.035000	0.1	1.584947
3.036667	0.1	1.584292
3.038333	0.1	1.580954
3.040000	0.1	1.576543
3.041667	0.1	1.572490
3.043333	0.1	1.569152
3.045000	0.1	1.566470
3.046667	0.1	1.563907
3.048333	0.1	1.561046
3.050000	0.1	1.557350
3.051667	0.1	1.552463
3.053333	0.1	1.546741
3.055000	0.1	1.541197
3.056667	0.1	1.536131
3.058333	0.1	1.531363
3.060000	0.1	1.526773
3.061667	0.1	1.522720
3.063333	0.1	1.519919
3.065000	0.1	1.518488
3.066667	0.1	1.517832
3.068333	0.1	1.517415
3.070000	0.1	1.517832
3.071667	0.1	1.519084
3.073333	0.1	1.519084
3.075000	0.1	1.515627
3.076667	0.1	1.508057
3.078333	0.1	1.498222
3.080000	0.1	1.488626
3.081667	0.1	1.481235
3.083333	0.1	1.476228
3.085000	0.1	1.473010
3.086667	0.1	1.470804
3.088333	0.1	1.469076
3.090000	0.1	1.467586
3.091667	0.1	1.465976
3.093333	0.1	1.463473
3.095000	0.1	1.460075
3.096667	0.1	1.455784
3.098333	0.1	1.450360
3.100000	0.1	1.443863
3.101667	0.1	1.437008
3.103333	0.1	1.430154
3.105000	0.1	1.423478
3.106667	0.1	1.417399
3.108333	0.1	1.412094
3.110000	0.1	1.408339
3.111667	0.1	1.407385
3.113333	0.1	1.409233
3.115000	0.1	1.411319
3.116667	0.1	1.411021
3.118333	0.1	1.407683
3.120000	0.1	1.402140
3.121667	0.1	1.395226
3.123333	0.1	1.387060
3.125000	0.1	1.378536
3.126667	0.1	1.371741
3.128333	0.1	1.368284
3.130000	0.1	1.368105
3.131667	0.1	1.369000
3.133333	0.1	1.367927
3.135000	0.1	1.363278
3.136667	0.1	1.355827
3.138333	0.1	1.348555
3.140000	0.1	1.343846
3.141667	0.1	1.341879
3.143333	0.1	1.340687
3.145000	0.1	1.338482
3.146667	0.1	1.334906
3.148333	0.1	1.330018
3.150000	0.1	1.324058
3.151667	0.1	1.317382
3.153333	0.1	1.310527
3.155000	0.1	1.304030
3.156667	0.1	1.298010
3.158333	0.1	1.292050
3.160000	0.1	1.285732
3.161667	0.1	1.279473
3.163333	0.1	1.273871
3.165000	0.1	1.268506
3.166667	0.1	1.262605
3.168333	0.1	1.256883
3.170000	0.1	1.252949
3.171667	0.1	1.251221
3.173333	0.1	1.250088
3.175000	0.1	1.246989
3.176667	0.1	1.240790
3.178333	0.1	1.232505
3.180000	0.1	1.224399
3.181667	0.1	1.218140
3.183333	0.1	1.214147
3.185000	0.1	1.211584
3.186667	0.1	1.208544
3.188333	0.1	1.203358
3.190000	0.1	1.195669
3.191667	0.1	1.186907
3.193333	0.1	1.178861
3.195000	0.1	1.172185
3.196667	0.1	1.167059
3.198333	0.1	1.163602
3.200000	0.1	1.160920
3.201667	0.1	1.156986
3.203333	0.1	1.149952
3.205000	0.1	1.140237
3.206667	0.1	1.130462
3.208333	0.1	1.122534
3.210000	0.1	1.117349
3.211667	0.1	1.115203
3.213333	0.1	1.115680
3.215000	0.1	1.116872
3.216667	0.1	1.116812
3.218333	0.1	1.114607
3.220000	0.1	1.110375
3.221667	0.1	1.104534
3.223333	0.1	1.097202
3.225000	0.1	1.088202
3.226667	0.1	1.078427
3.228333	0.1	1.069486
3.230000	0.1	1.062632
3.231667	0.1	1.057267
3.233333	0.1	1.051784
3.235000	0.1	1.045406
3.236667	0.1	1.038849
3.238333	0.1	1.032829
3.240000	0.1	1.027465
3.241667	0.1	1.022816
3.243333	0.1	1.018822
3.245000	0.1	1.014829
3.246667	0.1	1.010001
3.248333	0.1	1.003206
3.250000	0.1	0.994146
3.251667	0.1	0.983715
3.253333	0.1	0.973702
3.255000	0.1	0.965178
3.256667	0.1	0.958204
3.258333	0.1	0.952721
3.260000	0.1	0.948548
3.261667	0.1	0.945211
3.263333	0.1	0.942051
3.265000	0.1	0.938356
3.266667	0.1	0.933588
3.268333	0.1	0.928104
3.270000	0.1	0.923097
3.271667	0.1	0.919581
3.273333	0.1	0.917673
3.275000	0.1	0.916660
3.276667	0.1	0.914753
3.278333	0.1	0.910103
3.280000	0.1	0.902295
3.281667	0.1	0.892699
3.283333	0.1	0.882983
3.285000	0.1	0.873745
3.286667	0.1	0.865519
3.288333	0.1	0.859082
3.290000	0.1	0.854790
3.291667	0.1	0.851572
3.293333	0.1	0.847638
3.295000	0.1	0.842273
3.296667	0.1	0.835657
3.298333	0.1	0.828445
3.300000	0.1	0.820935
3.301667	0.1	0.813246
3.303333	0.1	0.805557
3.305000	0.1	0.798523
3.306667	0.1	0.793040
3.308333	0.1	0.788987
3.310000	0.1	0.785708
3.311667	0.1	0.782907
3.313333	0.1	0.780523
3.315000	0.1	0.777721
3.316667	0.1	0.773907
3.318333	0.1	0.769615
3.320000	0.1	0.766099
3.321667	0.1	0.763536
3.323333	0.1	0.760555
3.325000	0.1	0.756085
3.326667	0.1	0.750423
3.328333	0.1	0.743985
3.330000	0.1	0.736594
3.331667	0.1	0.728250
3.333333	0.1	0.719965
3.335000	0.1	0.712931
3.336667	0.1	0.707269
3.338333	0.1	0.702500
3.340000	0.1	0.698030
3.341667	0.1	0.694037
3.343333	0.1	0.691056
3.345000	0.1	0.689149
3.346667	0.1	0.687242
3.348333	0.1	0.683844
3.350000	0.1	0.678241
3.351667	0.1	0.671744
3.353333	0.1	0.665844
3.355000	0.1	0.661373
3.356667	0.1	0.657499
3.358333	0.1	0.652552
3.360000	0.1	0.646353
3.361667	0.1	0.640273
3.363333	0.1	0.635862
3.365000	0.1	0.632286
3.366667	0.1	0.627279
3.368333	0.1	0.619471
3.370000	0.1	0.609458
3.371667	0.1	0.599623
3.373333	0.1	0.592768
3.375000	0.1	0.589550
3.376667	0.1	0.588596
3.378333	0.1	0.587702
3.380000	0.1	0.585437
3.381667	0.1	0.580788
3.383333	0.1	0.573754
3.385000	0.1	0.565052
3.386667	0.1	0.556827
3.388333	0.1	0.551045
3.390000	0.1	0.548244
3.391667	0.1	0.547528
3.393333	0.1	0.547767
3.395000	0.1	0.547469
3.396667	0.1	0.545979
3.398333	0.1	0.543892
3.400000	0.1	0.542700
3.401667	0.1	0.542283
3.403333	0.1	0.541151
3.405000	0.1	0.538111
3.406667	0.1	0.533760
3.408333	0.1	0.529230
3.410000	0.1	0.525236
3.411667	0.1	0.521600
3.413333	0.1	0.517845
3.415000	0.1	0.513613
3.416667	0.1	0.508428
3.418333	0.1	0.502288
3.420000	0.1	0.495374
3.421667	0.1	0.488639
3.423333	0.1	0.483274
3.425000	0.1	0.479877
3.426667	0.1	0.477731
3.428333	0.1	0.475943
3.430000	0.1	0.474095
3.431667	0.1	0.471592
3.433333	0.1	0.467658
3.435000	0.1	0.462413
3.436667	0.1	0.457644
3.438333	0.1	0.454307
3.440000	0.1	0.451982
3.441667	0.1	0.449896
3.443333	0.1	0.448525
3.445000	0.1	0.448585
3.446667	0.1	0.450075
3.448333	0.1	0.452697
3.450000	0.1	0.456214
3.451667	0.1	0.460327
3.453333	0.1	0.463963
3.455000	0.1	0.466347
3.456667	0.1	0.468016
3.458333	0.1	0.470817
3.460000	0.1	0.476837
3.461667	0.1	0.487566
3.463333	0.1	0.502944
3.465000	0.1	0.520587
3.466667	0.1	0.537515
3.468333	0.1	0.552177
3.470000	0.1	0.564575
3.471667	0.1	0.575364
3.473333	0.1	0.584781
3.475000	0.1	0.592053
3.476667	0.1	0.595927
3.478333	0.1	0.595987
3.480000	0.1	0.593126
3.481667	0.1	0.588715
3.483333	0.1	0.582874
3.485000	0.1	0.575066
3.486667	0.1	0.565410
3.488333	0.1	0.555217
3.490000	0.1	0.545621
3.491667	0.1	0.536919
3.493333	0.1	0.529647
3.495000	0.1	0.524461
3.496667	0.1	0.521839
3.498333	0.1	0.521660
3.500000	0.1	0.523567
3.501667	0.1	0.527322
3.503333	0.1	0.532687
3.505000	0.1	0.539720
3.506667	0.1	0.548661
3.508333	0.1	0.559628
3.510000	0.1	0.571907
3.511667	0.1	0.584602
3.513333	0.1	0.597417
3.515000	0.1	0.610411
3.516667	0.1	0.623643
3.518333	0.1	0.636637
3.520000	0.1	0.648737
3.521667	0.1	0.659883
3.523333	0.1	0.670135
3.525000	0.1	0.679255
3.526667	0.1	0.687063
3.528333	0.1	0.693440
3.530000	0.1	0.698686
3.531667	0.1	0.703096
3.533333	0.1	0.707090
3.535000	0.1	0.710428
3.536667	0.1	0.712872
3.538333	0.1	0.714362
3.540000	0.1	0.715613
3.541667	0.1	0.717104
3.543333	0.1	0.718474
3.545000	0.1	0.719488
3.546667	0.1	0.721037
3.548333	0.1	0.724018
3.550000	0.1	0.727177
3.551667	0.1	0.728130
3.553333	0.1	0.726163
3.555000	0.1	0.722885
3.556667	0.1	0.720620
3.558333	0.1	0.720859
3.560000	0.1	0.723064
3.561667	0.1	0.725389
3.563333	0.1	0.726104
3.565000	0.1	0.724793
3.566667	0.1	0.722528
3.568333	0.1	0.720978
3.570000	0.1	0.720501
3.571667	0.1	0.719786
3.573333	0.1	0.716984
3.575000	0.1	0.711918
3.576667	0.1	0.706315
3.578333	0.1	0.702262
3.580000	0.1	0.700533
3.581667	0.1	0.700474
3.583333	0.1	0.700593
3.585000	0.1	0.699282
3.586667	0.1	0.696421
3.588333	0.1	0.693858
3.590000	0.1	0.694096
3.591667	0.1	0.698209
3.593333	0.1	0.705063
3.595000	0.1	0.712037
3.596667	0.1	0.716507
3.598333	0.1	0.717700
3.600000	0.1	0.716209
3.601667	0.1	0.713348
3.603333	0.1	0.709891
3.605000	0.1	0.706196
3.606667	0.1	0.702560
3.608333	0.1	0.699222
3.610000	0.1	0.696659
3.611667	0.1	0.695705
3.613333	0.1	0.697255
3.615000	0.1	0.700891
3.616667	0.1	0.704825
3.618333	0.1	0.707507
3.620000	0.1	0.708401
3.621667	0.1	0.707865
3.623333	0.1	0.706971
3.625000	0.1	0.706732
3.626667	0.1	0.707269
3.628333	0.1	0.707388
3.630000	0.1	0.705063
3.631667	0.1	0.699222
3.633333	0.1	0.690937
3.635000	0.1	0.682592
3.636667	0.1	0.676155
3.638333	0.1	0.671983
3.640000	0.1	0.669360
3.641667	0.1	0.667751
3.643333	0.1	0.667334
3.645000	0.1	0.668049
3.646667	0.1	0.668824
3.648333	0.1	0.668287
3.650000	0.1	0.666261
3.651667	0.1	0.664115
3.653333	0.1	0.663042
3.655000	0.1	0.662684
3.656667	0.1	0.661790
3.658333	0.1	0.659108
3.660000	0.1	0.654340
3.661667	0.1	0.648201
3.663333	0.1	0.642598
3.665000	0.1	0.639200
3.666667	0.1	0.639021
3.668333	0.1	0.641465
3.670000	0.1	0.644803
3.671667	0.1	0.647008
3.673333	0.1	0.647306
3.675000	0.1	0.646532
3.676667	0.1	0.645518
3.678333	0.1	0.643969
3.680000	0.1	0.641406
3.681667	0.1	0.638723
3.683333	0.1	0.637412
3.685000	0.1	0.637770
3.686667	0.1	0.638783
3.688333	0.1	0.639260
3.690000	0.1	0.638783
3.691667	0.1	0.638008
3.693333	0.1	0.638008
3.695000	0.1	0.639141
3.696667	0.1	0.640035
3.698333	0.1	0.639677
3.700000	0.1	0.638604
3.701667	0.1	0.637472
3.703333	0.1	0.635982
3.705000	0.1	0.633359
3.706667	0.1	0.630021
3.708333	0.1	0.626564
3.710000	0.1	0.623107
3.711667	0.1	0.620067
3.713333	0.1	0.618041
3.715000	0.1	0.617504
3.716667	0.1	0.618458
3.718333	0.1	0.620127
3.720000	0.1	0.621080
3.721667	0.1	0.619948
3.723333	0.1	0.616670
3.725000	0.1	0.612855
3.726667	0.1	0.610709
3.728333	0.1	0.610590
3.730000	0.1	0.611305
3.731667	0.1	0.611365
3.733333	0.1	0.609875
3.735000	0.1	0.607371
3.736667	0.1	0.605226
3.738333	0.1	0.604332
3.740000	0.1	0.604451
3.741667	0.1	0.604272
3.743333	0.1	0.603437
3.745000	0.1	0.602245
3.746667	0.1	0.601113
3.748333	0.1	0.599921
3.750000	0.1	0.598788
3.751667	0.1	0.598192
3.753333	0.1	0.598013
3.755000	0.1	0.597656
3.756667	0.1	0.596225
3.758333	0.1	0.593364
3.760000	0.1	0.589609
3.761667	0.1	0.586093
3.763333	0.1	0.583530
3.765000	0.1	0.581682
3.766667	0.1	0.579834
3.768333	0.1	0.577569
3.770000	0.1	0.575244
3.771667	0.1	0.572979
3.773333	0.1	0.570834
3.775000	0.1	0.569701
3.776667	0.1	0.570536
3.778333	0.1	0.573278
3.780000	0.1	0.576854
3.781667	0.1	0.579178
3.783333	0.1	0.578940
3.785000	0.1	0.576615
3.786667	0.1	0.573456
3.788333	0.1	0.569999
3.790000	0.1	0.565887
3.791667	0.1	0.560641
3.793333	0.1	0.554621
3.795000	0.1	0.549316
3.796667	0.1	0.546336
3.798333	0.1	0.546217
3.800000	0.1	0.547707
3.801667	0.1	0.549197
3.803333	0.1	0.549972
3.805000	0.1	0.550211
3.806667	0.1	0.549912
3.808333	0.1	0.548661
3.810000	0.1	0.546873
3.811667	0.1	0.545442
3.813333	0.1	0.544608
3.815000	0.1	0.543535
3.816667	0.1	0.541210
3.818333	0.1	0.537634
3.820000	0.1	0.533938
3.821667	0.1	0.531316
3.823333	0.1	0.530243
3.825000	0.1	0.530303
3.826667	0.1	0.530601
3.828333	0.1	0.529945
3.830000	0.1	0.527263
3.831667	0.1	0.523031
3.833333	0.1	0.519037
3.835000	0.1	0.516772
3.836667	0.1	0.516713
3.838333	0.1	0.518262
3.840000	0.1	0.520289
3.841667	0.1	0.521719
3.843333	0.1	0.522018
3.845000	0.1	0.520170
3.846667	0.1	0.515699
3.848333	0.1	0.509083
3.850000	0.1	0.501752
3.851667	0.1	0.494897
3.853333	0.1	0.489116
3.855000	0.1	0.484526
3.856667	0.1	0.481725
3.858333	0.1	0.481486
3.860000	0.1	0.483573
3.861667	0.1	0.486791
3.863333	0.1	0.489950
3.865000	0.1	0.492036
3.866667	0.1	0.491798
3.868333	0.1	0.488281
3.870000	0.1	0.482202
3.871667	0.1	0.475466
3.873333	0.1	0.469983
3.875000	0.1	0.465870
3.876667	0.1	0.462055
3.878333	0.1	0.457644
3.880000	0.1	0.453711
3.881667	0.1	0.452220
3.883333	0.1	0.453651
3.885000	0.1	0.456512
3.886667	0.1	0.459194
3.888333	0.1	0.460625
3.890000	0.1	0.460267
3.891667	0.1	0.457943
3.893333	0.1	0.454247
3.895000	0.1	0.450313
3.896667	0.1	0.446916
3.898333	0.1	0.444114
3.900000	0.1	0.441134
3.901667	0.1	0.437140
3.903333	0.1	0.431657
3.905000	0.1	0.426292
3.906667	0.1	0.423372
3.908333	0.1	0.423849
3.910000	0.1	0.426173
3.911667	0.1	0.428319
3.913333	0.1	0.429153
3.915000	0.1	0.428855
3.916667	0.1	0.428319
3.918333	0.1	0.428140
3.920000	0.1	0.427842
3.921667	0.1	0.426292
3.923333	0.1	0.422716
3.925000	0.1	0.417650
3.926667	0.1	0.413179
3.928333	0.1	0.411749
3.930000	0.1	0.413537
3.931667	0.1	0.416815
3.933333	0.1	0.418544
3.935000	0.1	0.416100
3.936667	0.1	0.409126
3.938333	0.1	0.399649
3.940000	0.1	0.391066
3.941667	0.1	0.385702
3.943333	0.1	0.383735
3.945000	0.1	0.383794
3.946667	0.1	0.383675
3.948333	0.1	0.382185
3.950000	0.1	0.379443
3.951667	0.1	0.376940
3.953333	0.1	0.376523
3.955000	0.1	0.378609
3.956667	0.1	0.382185
3.958333	0.1	0.385344
3.960000	0.1	0.386238
3.961667	0.1	0.384271
3.963333	0.1	0.380337
3.965000	0.1	0.375807
3.966667	0.1	0.371873
3.968333	0.1	0.369430
3.970000	0.1	0.368536
3.971667	0.1	0.368238
3.973333	0.1	0.367939
3.975000	0.1	0.367463
3.976667	0.1	0.366747
3.978333	0.1	0.365853
3.980000	0.1	0.364959
3.981667	0.1	0.363529
3.983333	0.1	0.360787
3.985000	0.1	0.356913
3.986667	0.1	0.352442
3.988333	0.1	0.348210
3.990000	0.1	0.344872
3.991667	0.1	0.342965
3.993333	0.1	0.342667
3.995000	0.1	0.343621
3.996667	0.1	0.344515
3.998333	0.1	0.344694
4.000000	0.1	0.344515
4.001667	0.1	0.343978
4.003333	0.1	0.342488
4.005000	0.1	0.339568
4.006667	0.1	0.335693
4.008333	0.1	0.332356
4.010000	0.1	0.330269
4.011667	0.1	0.328481
4.013333	0.1	0.326097
4.015000	0.1	0.324190
4.016667	0.1	0.324428
4.018333	0.1	0.326693
4.020000	0.1	0.329077
4.021667	0.1	0.329673
4.023333	0.1	0.327826
4.025000	0.1	0.324249
4.026667	0.1	0.320017
4.028333	0.1	0.315607
4.030000	0.1	0.311196
4.031667	0.1	0.307381
4.033333	0.1	0.305057
4.035000	0.1	0.303924
4.036667	0.1	0.302851
4.038333	0.1	0.301540
4.040000	0.1	0.299990
4.041667	0.1	0.298917
4.043333	0.1	0.298679
4.045000	0.1	0.299037
4.046667	0.1	0.298798
4.048333	0.1	0.296831
4.050000	0.1	0.293672
4.051667	0.1	0.290215
4.053333	0.1	0.286996
4.055000	0.1	0.284433
4.056667	0.1	0.283480
4.058333	0.1	0.284195
4.060000	0.1	0.285566
4.061667	0.1	0.286758
4.063333	0.1	0.288188
4.065000	0.1	0.289559
4.066667	0.1	0.289798
4.068333	0.1	0.287771
4.070000	0.1	0.282943
4.071667	0.1	0.275671
4.073333	0.1	0.267625
4.075000	0.1	0.261128
4.076667	0.1	0.258088
4.078333	0.1	0.258803
4.080000	0.1	0.261784
4.081667	0.1	0.264347
4.083333	0.1	0.264645
4.085000	0.1	0.262856
4.086667	0.1	0.260353
4.088333	0.1	0.258803
4.090000	0.1	0.259161
4.091667	0.1	0.260532
4.093333	0.1	0.260890
4.095000	0.1	0.259221
4.096667	0.1	0.256479
4.098333	0.1	0.254393
4.100000	0.1	0.253141
4.101667	0.1	0.251472
4.103333	0.1	0.248432
4.105000	0.1	0.244796
4.106667	0.1	0.241697
4.108333	0.1	0.239491
4.110000	0.1	0.238538
4.111667	0.1	0.238538
4.113333	0.1	0.238061
4.115000	0.1	0.235915
4.116667	0.1	0.232399
4.118333	0.1	0.229597
4.120000	0.1	0.229478
4.121667	0.1	0.232160
4.123333	0.1	0.236630
4.125000	0.1	0.240684
4.126667	0.1	0.241756
4.128333	0.1	0.239015
4.130000	0.1	0.234127
4.131667	0.1	0.230372
4.133333	0.1	0.229478
4.135000	0.1	0.230670
4.136667	0.1	0.232041
4.138333	0.1	0.231862
4.140000	0.1	0.229478
4.141667	0.1	0.225127
4.143333	0.1	0.220180
4.145000	0.1	0.215888
4.146667	0.1	0.213265
4.148333	0.1	0.212193
4.150000	0.1	0.211656
4.151667	0.1	0.210464
4.153333	0.1	0.208378
4.155000	0.1	0.206172
4.156667	0.1	0.204682
4.158333	0.1	0.204027
4.160000	0.1	0.204146
4.161667	0.1	0.204563
4.163333	0.1	0.204265
4.165000	0.1	0.203192
4.166667	0.1	0.202298
4.168333	0.1	0.202954
4.170000	0.1	0.205219
4.171667	0.1	0.207603
4.173333	0.1	0.207722
4.175000	0.1	0.203788
4.176667	0.1	0.196159
4.178333	0.1	0.187337
4.180000	0.1	0.180066
4.181667	0.1	0.175893
4.183333	0.1	0.175476
4.185000	0.1	0.178576
4.186667	0.1	0.183702
4.188333	0.1	0.187993
4.190000	0.1	0.189960
4.191667	0.1	0.190020
4.193333	0.1	0.188708
4.195000	0.1	0.185907
4.196667	0.1	0.181556
4.198333	0.1	0.176311
4.200000	0.1	0.170589
4.201667	0.1	0.164688
4.203333	0.1	0.159264
4.205000	0.1	0.155151
4.206667	0.1	0.152767
4.208333	0.1	0.152349
4.210000	0.1	0.154138
4.211667	0.1	0.157595
4.213333	0.1	0.161409
4.215000	0.1	0.163913
4.216667	0.1	0.164509
4.218333	0.1	0.163615
4.220000	0.1	0.162184
4.221667	0.1	0.161588
4.223333	0.1	0.162303
4.225000	0.1	0.163853
4.226667	0.1	0.165284
4.228333	0.1	0.165761
4.230000	0.1	0.165105
4.231667	0.1	0.164330
4.233333	0.1	0.164270
4.235000	0.1	0.164151
4.236667	0.1	0.162363
4.238333	0.1	0.158608
4.240000	0.1	0.154257
4.241667	0.1	0.151157
4.243333	0.1	0.150085
4.245000	0.1	0.150204
4.246667	0.1	0.149667
4.248333	0.1	0.147581
4.250000	0.1	0.144839
4.251667	0.1	0.143230
4.253333	0.1	0.143111
4.255000	0.1	0.143886
4.256667	0.1	0.145555
4.258333	0.1	0.148356
4.260000	0.1	0.151396
4.261667	0.1	0.153244
4.263333	0.1	0.153542
4.265000	0.1	0.152946
4.266667	0.1	0.151813
4.268333	0.1	0.149965
4.270000	0.1	0.147581
4.271667	0.1	0.145137
4.273333	0.1	0.143111
4.275000	0.1	0.142217
4.276667	0.1	0.143111
4.278333	0.1	0.145316
4.280000	0.1	0.147581
4.281667	0.1	0.148773
4.283333	0.1	0.148475
4.285000	0.1	0.146329
4.286667	0.1	0.143111
4.288333	0.1	0.140190
4.290000	0.1	0.138521
4.291667	0.1	0.137925
4.293333	0.1	0.137448
4.295000	0.1	0.136256
4.296667	0.1	0.135183
4.298333	0.1	0.135541
4.300000	0.1	0.138283
4.301667	0.1	0.143051
4.303333	0.1	0.148177
4.305000	0.1	0.152111
4.306667	0.1	0.153899
4.308333	0.1	0.152886
4.310000	0.1	0.148952
4.311667	0.1	0.142872
4.313333	0.1	0.136554
4.315000	0.1	0.131786
4.316667	0.1	0.129640
4.318333	0.1	0.130355
4.320000	0.1	0.132978
4.321667	0.1	0.135303
4.323333	0.1	0.136018
4.325000	0.1	0.135720
4.326667	0.1	0.135958
4.328333	0.1	0.137448
4.330000	0.1	0.139713
4.331667	0.1	0.141621
4.333333	0.1	0.142694
4.335000	0.1	0.143409
4.336667	0.1	0.144541
4.338333	0.1	0.146270
4.340000	0.1	0.147939
4.341667	0.1	0.149250
4.343333	0.1	0.150442
4.345000	0.1	0.151634
4.346667	0.1	0.152886
4.348333	0.1	0.154495
4.350000	0.1	0.156641
4.351667	0.1	0.158846
4.353333	0.1	0.160515
4.355000	0.1	0.161648
4.356667	0.1	0.163078
4.358333	0.1	0.165463
4.360000	0.1	0.168562
4.361667	0.1	0.171542
4.363333	0.1	0.173867
4.365000	0.1	0.175834
4.366667	0.1	0.178337
4.368333	0.1	0.181258
4.370000	0.1	0.183404
4.371667	0.1	0.183880
4.373333	0.1	0.183702
4.375000	0.1	0.185430
4.376667	0.1	0.190020
4.378333	0.1	0.196099
4.380000	0.1	0.201583
4.381667	0.1	0.204921
4.383333	0.1	0.205994
4.385000	0.1	0.205874
4.386667	0.1	0.206590
4.388333	0.1	0.208974
4.390000	0.1	0.212073
4.391667	0.1	0.214636
4.393333	0.1	0.216723
4.395000	0.1	0.218987
4.396667	0.1	0.221491
4.398333	0.1	0.223517
4.400000	0.1	0.224590
4.401667	0.1	0.224888
4.403333	0.1	0.224829
4.405000	0.1	0.224531
4.406667	0.1	0.224471
4.408333	0.1	0.225127
4.410000	0.1	0.226915
4.411667	0.1	0.229418
4.413333	0.1	0.231802
4.415000	0.1	0.233471
4.416667	0.1	0.234962
4.418333	0.1	0.237405
4.420000	0.1	0.241756
4.421667	0.1	0.247300
4.423333	0.1	0.252128
4.425000	0.1	0.255346
4.426667	0.1	0.257432
4.428333	0.1	0.258803
4.430000	0.1	0.259638
4.431667	0.1	0.259995
4.433333	0.1	0.260293
4.435000	0.1	0.260592
4.436667	0.1	0.259995
4.438333	0.1	0.258088
4.440000	0.1	0.255406
4.441667	0.1	0.252783
4.443333	0.1	0.251234
4.445000	0.1	0.251174
4.446667	0.1	0.252724
4.448333	0.1	0.255823
4.450000	0.1	0.260234
4.451667	0.1	0.264764
4.453333	0.1	0.267923
4.455000	0.1	0.268698
4.456667	0.1	0.267446
4.458333	0.1	0.265241
4.460000	0.1	0.263155
4.461667	0.1	0.261664
4.463333	0.1	0.261009
4.465000	0.1	0.260711
4.466667	0.1	0.260174
4.468333	0.1	0.259340
4.470000	0.1	0.257790
4.471667	0.1	0.254631
4.473333	0.1	0.249922
4.475000	0.1	0.245333
4.476667	0.1	0.242829
4.478333	0.1	0.242829
4.480000	0.1	0.243843
4.481667	0.1	0.243545
4.483333	0.1	0.240803
4.485000	0.1	0.236332
4.486667	0.1	0.232041
4.488333	0.1	0.229478
4.490000	0.1	0.229657
4.491667	0.1	0.232399
4.493333	0.1	0.236332
4.495000	0.1	0.239253
4.496667	0.1	0.240088
4.498333	0.1	0.239074
4.500000	0.1	0.237107
4.501667	0.1	0.235200
4.503333	0.1	0.234187
4.505000	0.1	0.234365
4.506667	0.1	0.235379
4.508333	0.1	0.236213
4.510000	0.1	0.236690
4.511667	0.1	0.237107
4.513333	0.1	0.237227
4.515000	0.1	0.236332
4.516667	0.1	0.233889
4.518333	0.1	0.230074
4.520000	0.1	0.225544
4.521667	0.1	0.221610
4.523333	0.1	0.219047
4.525000	0.1	0.217855
4.526667	0.1	0.217497
4.528333	0.1	0.217736
4.530000	0.1	0.218272
4.531667	0.1	0.218630
4.533333	0.1	0.218749
4.535000	0.1	0.219047
4.536667	0.1	0.219464
4.538333	0.1	0.219226
4.540000	0.1	0.217855
4.541667	0.1	0.215948
4.543333	0.1	0.214458
4.545000	0.1	0.214040
4.546667	0.1	0.215232
4.548333	0.1	0.218272
4.550000	0.1	0.221968
4.551667	0.1	0.224769
4.553333	0.1	0.225663
4.555000	0.1	0.224412
4.556667	0.1	0.221610
4.558333	0.1	0.217974
4.560000	0.1	0.214160
4.561667	0.1	0.210524
4.563333	0.1	0.207782
4.565000	0.1	0.206530
4.566667	0.1	0.206828
4.568333	0.1	0.208020
4.570000	0.1	0.209749
4.571667	0.1	0.211835
4.573333	0.1	0.213921
4.575000	0.1	0.215113
4.576667	0.1	0.214696
4.578333	0.1	0.213742
4.580000	0.1	0.213623
4.581667	0.1	0.214517
4.583333	0.1	0.215113
4.585000	0.1	0.213385
4.586667	0.1	0.208557
4.588333	0.1	0.202894
4.590000	0.1	0.199437
4.591667	0.1	0.199497
4.593333	0.1	0.202358
4.595000	0.1	0.206590
4.596667	0.1	0.211120
4.598333	0.1	0.215650
4.600000	0.1	0.219762
4.601667	0.1	0.222981
4.603333	0.1	0.225246
4.605000	0.1	0.226438
4.606667	0.1	0.226378
4.608333	0.1	0.224113
4.610000	0.1	0.220001
4.611667	0.1	0.215471
4.613333	0.1	0.211835
4.615000	0.1	0.209093
4.616667	0.1	0.206530
4.618333	0.1	0.204086
4.620000	0.1	0.202298
4.621667	0.1	0.201643
4.623333	0.1	0.201583
4.625000	0.1	0.201166
4.626667	0.1	0.199437
4.628333	0.1	0.196159
4.630000	0.1	0.192463
4.631667	0.1	0.190794
4.633333	0.1	0.193417
4.635000	0.1	0.199854
4.636667	0.1	0.207365
4.638333	0.1	0.212908
4.640000	0.1	0.214696
4.641667	0.1	0.213265
4.643333	0.1	0.210941
4.645000	0.1	0.209928
4.646667	0.1	0.210881
4.648333	0.1	0.212491
4.650000	0.1	0.213265
4.651667	0.1	0.212848
4.653333	0.1	0.212133
4.655000	0.1	0.211775
4.656667	0.1	0.211656
4.658333	0.1	0.211179
4.660000	0.1	0.209212
4.661667	0.1	0.204921
4.663333	0.1	0.199139
4.665000	0.1	0.193954
4.666667	0.1	0.191450
4.668333	0.1	0.192225
4.670000	0.1	0.195682
4.671667	0.1	0.200152
4.673333	0.1	0.204086
4.675000	0.1	0.207126
4.676667	0.1	0.209928
4.678333	0.1	0.213325
4.680000	0.1	0.217080
4.681667	0.1	0.220537
4.683333	0.1	0.223696
4.685000	0.1	0.226080
4.686667	0.1	0.227034
4.688333	0.1	0.226200
4.690000	0.1	0.223756
4.691667	0.1	0.219643
4.693333	0.1	0.214040
4.695000	0.1	0.207841
4.696667	0.1	0.203013
4.698333	0.1	0.201583
4.700000	0.1	0.204027
4.701667	0.1	0.208557
4.703333	0.1	0.212789
4.705000	0.1	0.215113
4.706667	0.1	0.215232
4.708333	0.1	0.214160
4.710000	0.1	0.213146
4.711667	0.1	0.212252
4.713333	0.1	0.211000
4.715000	0.1	0.209630
4.716667	0.1	0.208974
4.718333	0.1	0.209153
4.720000	0.1	0.210166
4.721667	0.1	0.212312
4.723333	0.1	0.215471
4.725000	0.1	0.219286
4.726667	0.1	0.222802
4.728333	0.1	0.225365
4.730000	0.1	0.226557
4.731667	0.1	0.226855
4.733333	0.1	0.226736
4.735000	0.1	0.226080
4.736667	0.1	0.224292
4.738333	0.1	0.221849
4.740000	0.1	0.219822
4.741667	0.1	0.218391
4.743333	0.1	0.216961
4.745000	0.1	0.215173
4.746667	0.1	0.213802
4.748333	0.1	0.213027
4.750000	0.1	0.212014
4.751667	0.1	0.210285
4.753333	0.1	0.208318
4.755000	0.1	0.207305
4.756667	0.1	0.207722
4.758333	0.1	0.209391
4.760000	0.1	0.211477
4.761667	0.1	0.213504
4.763333	0.1	0.215471
4.765000	0.1	0.217795
4.766667	0.1	0.220776
4.768333	0.1	0.224173
4.770000	0.1	0.227213
4.771667	0.1	0.229239
4.773333	0.1	0.230193
4.775000	0.1	0.231266
4.776667	0.1	0.233591
4.778333	0.1	0.236809
4.780000	0.1	0.239015
4.781667	0.1	0.238717
4.783333	0.1	0.236154
4.785000	0.1	0.232935
4.786667	0.1	0.230551
4.788333	0.1	0.228882
4.790000	0.1	0.227153
4.791667	0.1	0.225604
4.793333	0.1	0.225246
4.795000	0.1	0.226975
4.796667	0.1	0.230432
4.798333	0.1	0.234187
4.800000	0.1	0.236452
4.801667	0.1	0.236571
4.803333	0.1	0.235140
4.805000	0.1	0.232637
4.806667	0.1	0.229061
4.808333	0.1	0.224412
4.810000	0.1	0.220239
4.811667	0.1	0.219047
4.813333	0.1	0.221729
4.815000	0.1	0.226378
4.816667	0.1	0.230014
4.818333	0.1	0.231147
4.820000	0.1	0.230432
4.821667	0.1	0.229478
4.823333	0.1	0.229597
4.825000	0.1	0.230789
4.826667	0.1	0.232518
4.828333	0.1	0.234067
4.830000	0.1	0.234783
4.831667	0.1	0.234365
4.833333	0.1	0.233650
4.835000	0.1	0.233412
4.836667	0.1	0.233531
4.838333	0.1	0.233054
4.840000	0.1	0.232101
4.841667	0.1	0.232220
4.843333	0.1	0.234246
4.845000	0.1	0.237048
4.846667	0.1	0.238836
4.848333	0.1	0.239253
4.850000	0.1	0.239253
4.851667	0.1	0.239015
4.853333	0.1	0.238359
4.855000	0.1	0.236869
4.856667	0.1	0.234544
4.858333	0.1	0.231862
4.860000	0.1	0.229955
4.861667	0.1	0.229955
4.863333	0.1	0.231326
4.865000	0.1	0.232816
4.866667	0.1	0.234544
4.868333	0.1	0.237703
4.870000	0.1	0.241816
4.871667	0.1	0.244737
4.873333	0.1	0.244856
4.875000	0.1	0.242412
4.876667	0.1	0.238657
4.878333	0.1	0.235081
4.880000	0.1	0.232816
4.881667	0.1	0.231445
4.883333	0.1	0.229716
4.885000	0.1	0.227273
4.886667	0.1	0.225365
4.888333	0.1	0.226021
4.890000	0.1	0.229538
4.891667	0.1	0.234127
4.893333	0.1	0.236869
4.895000	0.1	0.236154
4.896667	0.1	0.233173
4.898333	0.1	0.231266
4.900000	0.1	0.233173
4.901667	0.1	0.239015
4.903333	0.1	0.246286
4.905000	0.1	0.252008
4.906667	0.1	0.254214
4.908333	0.1	0.253379
4.910000	0.1	0.251353
4.911667	0.1	0.249922
4.913333	0.1	0.249207
4.915000	0.1	0.248671
4.916667	0.1	0.248373
4.918333	0.1	0.248671
4.920000	0.1	0.249565
4.921667	0.1	0.250459
4.923333	0.1	0.250638
4.925000	0.1	0.249863
4.926667	0.1	0.248909
4.928333	0.1	0.249147
4.930000	0.1	0.251114
4.931667	0.1	0.254571
4.933333	0.1	0.258267
4.935000	0.1	0.261426
4.936667	0.1	0.264049
4.938333	0.1	0.266731
4.940000	0.1	0.269771
4.941667	0.1	0.272572
4.943333	0.1	0.273943
4.945000	0.1	0.272691
4.946667	0.1	0.269294
4.948333	0.1	0.265777
4.950000	0.1	0.263691
4.951667	0.1	0.262678
4.953333	0.1	0.261962
4.955000	0.1	0.261188
4.956667	0.1	0.260055
4.958333	0.1	0.258327
4.960000	0.1	0.256479
4.961667	0.1	0.255823
4.963333	0.1	0.257134
4.965000	0.1	0.259280
4.966667	0.1	0.260830
4.968333	0.1	0.262082
4.970000	0.1	0.264287
4.971667	0.1	0.267565
4.973333	0.1	0.270903
4.975000	0.1	0.272989
4.976667	0.1	0.273466
4.978333	0.1	0.273228
4.980000	0.1	0.273526
4.981667	0.1	0.275075
4.983333	0.1	0.277996
4.985000	0.1	0.281930
4.986667	0.1	0.286281
4.988333	0.1	0.290275
4.990000	0.1	0.293434
4.991667	0.1	0.295818
4.993333	0.1	0.297546
4.995000	0.1	0.298142
4.996667	0.1	0.297725
4.998333	0.1	0.297010
5.000000	0.1	0.296414
5.001667	0.1	0.295699
5.003333	0.1	0.294983
5.005000	0.1	0.294924
5.006667	0.1	0.295997
5.008333	0.1	0.297844
5.010000	0.1	0.299692
5.011667	0.1	0.301301
5.013333	0.1	0.303566
5.015000	0.1	0.307202
5.016667	0.1	0.311971
5.018333	0.1	0.317454
5.020000	0.1	0.322998
5.021667	0.1	0.328004
5.023333	0.1	0.331938
5.025000	0.1	0.334442
5.026667	0.1	0.336111
5.028333	0.1	0.337780
5.030000	0.1	0.340045
5.031667	0.1	0.342429
5.033333	0.1	0.343859
5.035000	0.1	0.344336
5.036667	0.1	0.344634
5.038333	0.1	0.345409
5.040000	0.1	0.346661
5.041667	0.1	0.348210
5.043333	0.1	0.350177
5.045000	0.1	0.352681
5.046667	0.1	0.355482
5.048333	0.1	0.358522
5.050000	0.1	0.361323
5.051667	0.1	0.363052
5.053333	0.1	0.362813
5.055000	0.1	0.360906
5.056667	0.1	0.358641
5.058333	0.1	0.357986
5.060000	0.1	0.360012
5.061667	0.1	0.364244
5.063333	0.1	0.368834
5.065000	0.1	0.372171
5.066667	0.1	0.374138
5.068333	0.1	0.375509
5.070000	0.1	0.377655
5.071667	0.1	0.381112
5.073333	0.1	0.385106
5.075000	0.1	0.387371
5.076667	0.1	0.385761
5.078333	0.1	0.380635
5.080000	0.1	0.374794
5.081667	0.1	0.370860
5.083333	0.1	0.369847
5.085000	0.1	0.371456
5.086667	0.1	0.374436
5.088333	0.1	0.378072
5.090000	0.1	0.383019
5.091667	0.1	0.390112
5.093333	0.1	0.398934
5.095000	0.1	0.407636
5.096667	0.1	0.414372
5.098333	0.1	0.418723
5.100000	0.1	0.422537
5.101667	0.1	0.427604
5.103333	0.1	0.433862
5.105000	0.1	0.439644
5.106667	0.1	0.443339
5.108333	0.1	0.444114
5.110000	0.1	0.442922
5.111667	0.1	0.442684
5.113333	0.1	0.446081
5.115000	0.1	0.453293
5.116667	0.1	0.462830
5.118333	0.1	0.472784
5.120000	0.1	0.480831
5.121667	0.1	0.485122
5.123333	0.1	0.485420
5.125000	0.1	0.482857
5.126667	0.1	0.479639
5.128333	0.1	0.478089
5.130000	0.1	0.480294
5.131667	0.1	0.487089
5.133333	0.1	0.497460
5.135000	0.1	0.508666
5.136667	0.1	0.517666
5.138333	0.1	0.523090
5.140000	0.1	0.526011
5.141667	0.1	0.528812
5.143333	0.1	0.533760
5.145000	0.1	0.541568
5.146667	0.1	0.551760
5.148333	0.1	0.563800
5.150000	0.1	0.576913
5.151667	0.1	0.589430
5.153333	0.1	0.599682
5.155000	0.1	0.607550
5.156667	0.1	0.613749
5.158333	0.1	0.620067
5.160000	0.1	0.628412
5.161667	0.1	0.639319
5.163333	0.1	0.652134
5.165000	0.1	0.665903
5.166667	0.1	0.679076
5.168333	0.1	0.689685
5.170000	0.1	0.697315
5.171667	0.1	0.704110
5.173333	0.1	0.711978
5.175000	0.1	0.721932
5.176667	0.1	0.734031
5.178333	0.1	0.748038
5.180000	0.1	0.763059
5.181667	0.1	0.778139
5.183333	0.1	0.793397
5.185000	0.1	0.810146
5.186667	0.1	0.829101
5.188333	0.1	0.849128
5.190000	0.1	0.868142
5.191667	0.1	0.885367
5.193333	0.1	0.900865
5.195000	0.1	0.914872
5.196667	0.1	0.927210
5.198333	0.1	0.938058
5.200000	0.1	0.947416
5.201667	0.1	0.955522
5.203333	0.1	0.963450
5.205000	0.1	0.973046
5.206667	0.1	0.985146
5.208333	0.1	0.999034
5.210000	0.1	1.013458
5.211667	0.1	1.028359
5.213333	0.1	1.043975
5.215000	0.1	1.060128
5.216667	0.1	1.076281
5.218333	0.1	1.091838
5.220000	0.1	1.105845
5.221667	0.1	1.117408
5.223333	0.1	1.126647
5.225000	0.1	1.135290
5.226667	0.1	1.145184
5.228333	0.1	1.156867
5.230000	0.1	1.169562
5.231667	0.1	1.182318
5.233333	0.1	1.194298
5.235000	0.1	1.204968
5.236667	0.1	1.213670
5.238333	0.1	1.220346
5.240000	0.1	1.225889
5.241667	0.1	1.231611
5.243333	0.1	1.238287
5.245000	0.1	1.245499
5.246667	0.1	1.252532
5.248333	0.1	1.259089
5.250000	0.1	1.266003
5.251667	0.1	1.274228
5.253333	0.1	1.284003
5.255000	0.1	1.294315
5.256667	0.1	1.303375
5.258333	0.1	1.309037
5.260000	0.1	1.310587
5.261667	0.1	1.309276
5.263333	0.1	1.307309
5.265000	0.1	1.306653
5.266667	0.1	1.308560
5.268333	0.1	1.313150
5.270000	0.1	1.319349
5.271667	0.1	1.326025
5.273333	0.1	1.331985
5.275000	0.1	1.336098
5.276667	0.1	1.337886
5.278333	0.1	1.337826
5.280000	0.1	1.336992
5.281667	0.1	1.336217
5.283333	0.1	1.336217
5.285000	0.1	1.336873
5.286667	0.1	1.337409
5.288333	0.1	1.337349
5.290000	0.1	1.336575
5.291667	0.1	1.335859
5.293333	0.1	1.336277
5.295000	0.1	1.338184
5.296667	0.1	1.341105
5.298333	0.1	1.343966
5.300000	0.1	1.345933
5.301667	0.1	1.346648
5.303333	0.1	1.346052
5.305000	0.1	1.344144
5.306667	0.1	1.341164
5.308333	0.1	1.338124
5.310000	0.1	1.335323
5.311667	0.1	1.332462
5.313333	0.1	1.329422
5.315000	0.1	1.326859
5.316667	0.1	1.325488
5.318333	0.1	1.325965
5.320000	0.1	1.327813
5.321667	0.1	1.329422
5.323333	0.1	1.328945
5.325000	0.1	1.326084
5.326667	0.1	1.322568
5.328333	0.1	1.320541
5.330000	0.1	1.320601
5.331667	0.1	1.322091
5.333333	0.1	1.323819
5.335000	0.1	1.324296
5.336667	0.1	1.322627
5.338333	0.1	1.319468
5.340000	0.1	1.316369
5.341667	0.1	1.314104
5.343333	0.1	1.313210
5.345000	0.1	1.314044
5.346667	0.1	1.316011
5.348333	0.1	1.317501
5.350000	0.1	1.317203
5.351667	0.1	1.315713
5.353333	0.1	1.314998
5.355000	0.1	1.316428
5.356667	0.1	1.319349
5.358333	0.1	1.322091
5.360000	0.1	1.323581
5.361667	0.1	1.324058
5.363333	0.1	1.324177
5.365000	0.1	1.324296
5.366667	0.1	1.324475
5.368333	0.1	1.324415
5.370000	0.1	1.323760
5.371667	0.1	1.322508
5.373333	0.1	1.320899
5.375000	0.1	1.318455
5.376667	0.1	1.314461
5.378333	0.1	1.309276
5.380000	0.1	1.304507
5.381667	0.1	1.301110
5.383333	0.1	1.299024
5.385000	0.1	1.298130
5.386667	0.1	1.298904
5.388333	0.1	1.301825
5.390000	0.1	1.305997
5.391667	0.1	1.309216
5.393333	0.1	1.309514
5.395000	0.1	1.306832
5.396667	0.1	1.302421
5.398333	0.1	1.298070
5.400000	0.1	1.294494
5.401667	0.1	1.291871
5.403333	0.1	1.290143
5.405000	0.1	1.289368
5.406667	0.1	1.289606
5.408333	0.1	1.291215
5.410000	0.1	1.293242
5.411667	0.1	1.294315
5.413333	0.1	1.294613
5.415000	0.1	1.296163
5.416667	0.1	1.300156
5.418333	0.1	1.305223
5.420000	0.1	1.308262
5.421667	0.1	1.307309
5.423333	0.1	1.302302
5.425000	0.1	1.295388
5.426667	0.1	1.289487
5.428333	0.1	1.286268
5.430000	0.1	1.285136
5.431667	0.1	1.284778
5.433333	0.1	1.284957
5.435000	0.1	1.285791
5.436667	0.1	1.287699
5.438333	0.1	1.290560
5.440000	0.1	1.293659
5.441667	0.1	1.295924
5.443333	0.1	1.297176
5.445000	0.1	1.298010
5.446667	0.1	1.298726
5.448333	0.1	1.298964
5.450000	0.1	1.298845
5.451667	0.1	1.298487
5.453333	0.1	1.297474
5.455000	0.1	1.294553
5.456667	0.1	1.289427
5.458333	0.1	1.283228
5.460000	0.1	1.277983
5.461667	0.1	1.274228
5.463333	0.1	1.271248
5.465000	0.1	1.268327
5.466667	0.1	1.266062
5.468333	0.1	1.265109
5.470000	0.1	1.264989
5.471667	0.1	1.264632
5.473333	0.1	1.263499
5.475000	0.1	1.262188
5.476667	0.1	1.262128
5.478333	0.1	1.264453
5.480000	0.1	1.268864
5.481667	0.1	1.274169
5.483333	0.1	1.278818
5.485000	0.1	1.281798
5.486667	0.1	1.282632
5.488333	0.1	1.282275
5.490000	0.1	1.281560
5.491667	0.1	1.280189
5.493333	0.1	1.277447
5.495000	0.1	1.274347
5.496667	0.1	1.272678
5.498333	0.1	1.273215
5.500000	0.1	1.275539
5.501667	0.1	1.279116
5.503333	0.1	1.282871
5.505000	0.1	1.285732
5.506667	0.1	1.287043
5.508333	0.1	1.285791
5.510000	0.1	1.281619
5.511667	0.1	1.276255
5.513333	0.1	1.272619
5.515000	0.1	1.272261
5.516667	0.1	1.273871
5.518333	0.1	1.274705
5.520000	0.1	1.273632
5.521667	0.1	1.271069
5.523333	0.1	1.268506
5.525000	0.1	1.266897
5.526667	0.1	1.266241
5.528333	0.1	1.266122
5.530000	0.1	1.266301
5.531667	0.1	1.266778
5.533333	0.1	1.267850
5.535000	0.1	1.269698
5.536667	0.1	1.271784
5.538333	0.1	1.273215
5.540000	0.1	1.273513
5.541667	0.1	1.272857
5.543333	0.1	1.271904
5.545000	0.1	1.272082
5.546667	0.1	1.273632
5.548333	0.1	1.275659
5.550000	0.1	1.277626
5.551667	0.1	1.279593
5.553333	0.1	1.281381
5.555000	0.1	1.282156
5.556667	0.1	1.281023
5.558333	0.1	1.278281
5.560000	0.1	1.274884
5.561667	0.1	1.272023
5.563333	0.1	1.269937
5.565000	0.1	1.268685
5.566667	0.1	1.268983
5.568333	0.1	1.271725
5.570000	0.1	1.275778
5.571667	0.1	1.278818
5.573333	0.1	1.279414
5.575000	0.1	1.278400
5.576667	0.1	1.277447
5.578333	0.1	1.278162
5.580000	0.1	1.281262
5.581667	0.1	1.285911
5.583333	0.1	1.289845
5.585000	0.1	1.291037
5.586667	0.1	1.288951
5.588333	0.1	1.284778
5.590000	0.1	1.280248
5.591667	0.1	1.276553
5.593333	0.1	1.274526
5.595000	0.1	1.274109
5.596667	0.1	1.274705
5.598333	0.1	1.275480
5.600000	0.1	1.276493
5.601667	0.1	1.278222
5.603333	0.1	1.280963
5.605000	0.1	1.284182
5.606667	0.1	1.286864
5.608333	0.1	1.288354
5.610000	0.1	1.288891
5.611667	0.1	1.289189
5.613333	0.1	1.289725
5.615000	0.1	1.290321
5.616667	0.1	1.290441
5.618333	0.1	1.289904
5.620000	0.1	1.289249
5.621667	0.1	1.288414
5.623333	0.1	1.287341
5.625000	0.1	1.285791
5.626667	0.1	1.283348
5.628333	0.1	1.279295
5.630000	0.1	1.273632
5.631667	0.1	1.267731
5.633333	0.1	1.264036
5.635000	0.1	1.264215
5.636667	0.1	1.267493
5.638333	0.1	1.271367
5.640000	0.1	1.273751
5.641667	0.1	1.274109
5.643333	0.1	1.273811
5.645000	0.1	1.274228
5.646667	0.1	1.275897
5.648333	0.1	1.277685
5.650000	0.1	1.278043
5.651667	0.1	1.276255
5.653333	0.1	1.272857
5.655000	0.1	1.269043
5.656667	0.1	1.265705
5.658333	0.1	1.263380
5.660000	0.1	1.262367
5.661667	0.1	1.262844
5.663333	0.1	1.263857
5.665000	0.1	1.263678
5.666667	0.1	1.261711
5.668333	0.1	1.259089
5.670000	0.1	1.257658
5.671667	0.1	1.257718
5.673333	0.1	1.258075
5.675000	0.1	1.257479
5.676667	0.1	1.255810
5.678333	0.1	1.254082
5.680000	0.1	1.253963
5.681667	0.1	1.256585
5.683333	0.1	1.261473
5.685000	0.1	1.266241
5.686667	0.1	1.268804
5.688333	0.1	1.268447
5.690000	0.1	1.266360
5.691667	0.1	1.264095
5.693333	0.1	1.262486
5.695000	0.1	1.261175
5.696667	0.1	1.259625
5.698333	0.1	1.257718
5.700000	0.1	1.255393
5.701667	0.1	1.252234
5.703333	0.1	1.248300
5.705000	0.1	1.244664
5.706667	0.1	1.242042
5.708333	0.1	1.240254
5.710000	0.1	1.238763
5.711667	0.1	1.237154
5.713333	0.1	1.235545
5.715000	0.1	1.234651
5.716667	0.1	1.235187
5.718333	0.1	1.236618
5.720000	0.1	1.237691
5.721667	0.1	1.237810
5.723333	0.1	1.237750
5.725000	0.1	1.239240
5.726667	0.1	1.242995
5.728333	0.1	1.247406
5.730000	0.1	1.249313
5.731667	0.1	1.246035
5.733333	0.1	1.237452
5.735000	0.1	1.227081
5.736667	0.1	1.219213
5.738333	0.1	1.216471
5.740000	0.1	1.218259
5.741667	0.1	1.222074
5.743333	0.1	1.224995
5.745000	0.1	1.225352
5.746667	0.1	1.223087
5.748333	0.1	1.219630
5.750000	0.1	1.216889
5.751667	0.1	1.215696
5.753333	0.1	1.215756
5.755000	0.1	1.216352
5.756667	0.1	1.216173
5.758333	0.1	1.214027
5.760000	0.1	1.209498
5.761667	0.1	1.203418
5.763333	0.1	1.197696
5.765000	0.1	1.194000
5.766667	0.1	1.192749
5.768333	0.1	1.193166
5.770000	0.1	1.194060
5.771667	0.1	1.194477
5.773333	0.1	1.193881
5.775000	0.1	1.192451
5.776667	0.1	1.190603
5.778333	0.1	1.189172
5.780000	0.1	1.188994
5.781667	0.1	1.190484
5.783333	0.1	1.192510
5.785000	0.1	1.193464
5.786667	0.1	1.192570
5.788333	0.1	1.190603
5.790000	0.1	1.188994
5.791667	0.1	1.188576
5.793333	0.1	1.188755
5.795000	0.1	1.188576
5.796667	0.1	1.188159
5.798333	0.1	1.188278
5.800000	0.1	1.189232
5.801667	0.1	1.190484
5.803333	0.1	1.191557
5.805000	0.1	1.191437
5.806667	0.1	1.188994
5.808333	0.1	1.184285
5.810000	0.1	1.178920
5.811667	0.1	1.174569
5.813333	0.1	1.170755
5.815000	0.1	1.166523
5.816667	0.1	1.162410
5.818333	0.1	1.159787
5.820000	0.1	1.159251
5.821667	0.1	1.160622
5.823333	0.1	1.162887
5.825000	0.1	1.164496
5.826667	0.1	1.164496
5.828333	0.1	1.162887
5.830000	0.1	1.160026
5.831667	0.1	1.156569
5.833333	0.1	1.153112
5.835000	0.1	1.150012
5.836667	0.1	1.147330
5.838333	0.1	1.144409
5.840000	0.1	1.140297
5.841667	0.1	1.135111
5.843333	0.1	1.130104
5.845000	0.1	1.126468
5.846667	0.1	1.124501
5.848333	0.1	1.123905
5.850000	0.1	1.124442
5.851667	0.1	1.125813
5.853333	0.1	1.127005
5.855000	0.1	1.127184
5.856667	0.1	1.126051
5.858333	0.1	1.123965
5.860000	0.1	1.121759
5.861667	0.1	1.120508
5.863333	0.1	1.120329
5.865000	0.1	1.120448
5.866667	0.1	1.119733
5.868333	0.1	1.117885
5.870000	0.1	1.115263
5.871667	0.1	1.113117
5.873333	0.1	1.113057
5.875000	0.1	1.115322
5.876667	0.1	1.118124
5.878333	0.1	1.119018
5.880000	0.1	1.117170
5.881667	0.1	1.113117
5.883333	0.1	1.107454
5.885000	0.1	1.100361
5.886667	0.1	1.092255
5.888333	0.1	1.083911
5.890000	0.1	1.076460
5.891667	0.1	1.071334
5.893333	0.1	1.068950
5.895000	0.1	1.068413
5.896667	0.1	1.068056
5.898333	0.1	1.066446
5.900000	0.1	1.063287
5.901667	0.1	1.059234
5.903333	0.1	1.055360
5.905000	0.1	1.052201
5.906667	0.1	1.049638
5.908333	0.1	1.046836
5.910000	0.1	1.043618
5.911667	0.1	1.040280
5.913333	0.1	1.036465
5.915000	0.1	1.031935
5.916667	0.1	1.027048
5.918333	0.1	1.022339
5.920000	0.1	1.018107
5.921667	0.1	1.014412
5.923333	0.1	1.011074
5.925000	0.1	1.007915
5.926667	0.1	1.004458
5.928333	0.1	0.999987
5.930000	0.1	0.994206
5.931667	0.1	0.987470
5.933333	0.1	0.981152
5.935000	0.1	0.976980
5.936667	0.1	0.975490
5.938333	0.1	0.975907
5.940000	0.1	0.976384
5.941667	0.1	0.974953
5.943333	0.1	0.970304
5.945000	0.1	0.962257
5.946667	0.1	0.952303
5.948333	0.1	0.942648
5.950000	0.1	0.935018
5.951667	0.1	0.930071
5.953333	0.1	0.926971
5.955000	0.1	0.924289
5.956667	0.1	0.920773
5.958333	0.1	0.916600
5.960000	0.1	0.912607
5.961667	0.1	0.909030
5.963333	0.1	0.905573
5.965000	0.1	0.902116
5.966667	0.1	0.898302
5.968333	0.1	0.894070
5.970000	0.1	0.890195
5.971667	0.1	0.887334
5.973333	0.1	0.885189
5.975000	0.1	0.882685
5.976667	0.1	0.878513
5.978333	0.1	0.872195
5.980000	0.1	0.864327
5.981667	0.1	0.855684
5.983333	0.1	0.846922
5.985000	0.1	0.839353
5.986667	0.1	0.833571
5.988333	0.1	0.828803
5.990000	0.1	0.823736
5.991667	0.1	0.818431
5.993333	0.1	0.813246
5.995000	0.1	0.808477
5.996667	0.1	0.804246
5.998333	0.1	0.800133
6.000000	0.1	0.795364
6.001667	0.1	0.789046
6.003333	0.1	0.780821
6.005000	0.1	0.770688
6.006667	0.1	0.759065
6.008333	0.1	0.747442
6.010000	0.1	0.737906
6.011667	0.1	0.731528
6.013333	0.1	0.728071
6.015000	0.1	0.726104
6.016667	0.1	0.723660
6.018333	0.1	0.719190
6.020000	0.1	0.712991
6.021667	0.1	0.706673
6.023333	0.1	0.701666
6.025000	0.1	0.698030
6.026667	0.1	0.694990
6.028333	0.1	0.691891
6.030000	0.1	0.688434
6.031667	0.1	0.684023
6.033333	0.1	0.677943
6.035000	0.1	0.670373
6.036667	0.1	0.662923
6.038333	0.1	0.657439
6.040000	0.1	0.654399
6.041667	0.1	0.652373
6.043333	0.1	0.649154
6.045000	0.1	0.643432
6.046667	0.1	0.635743
6.048333	0.1	0.627697
6.050000	0.1	0.621021
6.051667	0.1	0.616431
6.053333	0.1	0.613272
6.055000	0.1	0.609934
6.056667	0.1	0.605822
6.058333	0.1	0.601411
6.060000	0.1	0.596941
6.061667	0.1	0.591934
6.063333	0.1	0.586271
6.065000	0.1	0.580549
6.066667	0.1	0.576079
6.068333	0.1	0.573278
6.070000	0.1	0.571668
6.071667	0.1	0.570178
6.073333	0.1	0.567794
6.075000	0.1	0.564814
6.076667	0.1	0.561833
6.078333	0.1	0.558853
6.080000	0.1	0.554681
6.081667	0.1	0.547886
6.083333	0.1	0.538170
6.085000	0.1	0.527144
6.086667	0.1	0.517070
6.088333	0.1	0.510216
6.090000	0.1	0.507593
6.091667	0.1	0.508726
6.093333	0.1	0.511467
6.095000	0.1	0.512898
6.096667	0.1	0.511467
6.098333	0.1	0.507295
6.100000	0.1	0.501871
6.101667	0.1	0.496089
6.103333	0.1	0.490308
6.105000	0.1	0.484586
6.106667	0.1	0.479162
6.108333	0.1	0.474513
6.110000	0.1	0.470936
6.111667	0.1	0.468314
6.113333	0.1	0.466764
6.115000	0.1	0.466406
6.116667	0.1	0.466883
6.118333	0.1	0.467539
6.120000	0.1	0.468016
6.121667	0.1	0.468791
6.123333	0.1	0.469983
6.125000	0.1	0.470519
6.126667	0.1	0.469029
6.128333	0.1	0.465095
6.130000	0.1	0.458896
6.131667	0.1	0.451744
6.133333	0.1	0.445068
6.135000	0.1	0.439942
6.136667	0.1	0.436485
6.138333	0.1	0.434399
6.140000	0.1	0.432789
6.141667	0.1	0.430524
6.143333	0.1	0.427902
6.145000	0.1	0.426352
6.146667	0.1	0.426829
6.148333	0.1	0.429332
6.150000	0.1	0.432789
6.151667	0.1	0.435710
6.153333	0.1	0.437021
6.155000	0.1	0.436008
6.156667	0.1	0.432849
6.158333	0.1	0.428498
6.160000	0.1	0.424027
6.161667	0.1	0.420094
6.163333	0.1	0.416279
6.165000	0.1	0.412762
6.166667	0.1	0.410557
6.168333	0.1	0.410616
6.170000	0.1	0.412941
6.171667	0.1	0.416577
6.173333	0.1	0.419736
6.175000	0.1	0.420809
6.176667	0.1	0.419855
6.178333	0.1	0.417948
6.180000	0.1	0.416100
6.181667	0.1	0.413597
6.183333	0.1	0.409186
6.185000	0.1	0.403225
6.186667	0.1	0.397205
6.188333	0.1	0.392437
6.190000	0.1	0.389338
6.191667	0.1	0.388443
6.193333	0.1	0.390053
6.195000	0.1	0.393927
6.196667	0.1	0.398934
6.198333	0.1	0.403762
6.200000	0.1	0.407159
6.201667	0.1	0.408351
6.203333	0.1	0.407159
6.205000	0.1	0.404000
6.206667	0.1	0.400305
6.208333	0.1	0.397086
6.210000	0.1	0.394344
6.211667	0.1	0.391603
6.213333	0.1	0.389397
6.215000	0.1	0.389099
6.216667	0.1	0.391960
6.218333	0.1	0.397444
6.220000	0.1	0.402987
6.221667	0.1	0.405669
6.223333	0.1	0.404477
6.225000	0.1	0.400841
6.226667	0.1	0.397682
6.228333	0.1	0.397205
6.230000	0.1	0.399053
6.231667	0.1	0.401378
6.233333	0.1	0.402749
6.235000	0.1	0.402808
6.236667	0.1	0.402331
6.238333	0.1	0.402331
6.240000	0.1	0.403404
6.241667	0.1	0.404775
6.243333	0.1	0.405014
6.245000	0.1	0.403047
6.246667	0.1	0.399411
6.248333	0.1	0.395298
6.250000	0.1	0.392616
6.251667	0.1	0.392616
6.253333	0.1	0.395536
6.255000	0.1	0.400424
6.256667	0.1	0.405312
6.258333	0.1	0.408471
6.260000	0.1	0.408947
6.261667	0.1	0.407159
6.263333	0.1	0.404358
6.265000	0.1	0.402153
6.266667	0.1	0.401974
6.268333	0.1	0.404775
6.270000	0.1	0.410318
6.271667	0.1	0.416338
6.273333	0.1	0.420034
6.275000	0.1	0.420868
6.276667	0.1	0.420630
6.278333	0.1	0.421584
6.280000	0.1	0.424206
6.281667	0.1	0.427544
6.283333	0.1	0.430644
6.285000	0.1	0.432909
6.286667	0.1	0.433981
6.288333	0.1	0.434697
6.290000	0.1	0.436246
6.291667	0.1	0.439465
6.293333	0.1	0.443935
6.295000	0.1	0.448704
6.296667	0.1	0.452638
6.298333	0.1	0.455201
6.300000	0.1	0.456631
6.301667	0.1	0.457704
6.303333	0.1	0.459194
6.305000	0.1	0.461936
6.306667	0.1	0.466347
6.308333	0.1	0.472009
6.310000	0.1	0.478208
6.311667	0.1	0.484467
6.313333	0.1	0.491262
6.315000	0.1	0.499189
6.316667	0.1	0.507355
6.318333	0.1	0.514269
6.320000	0.1	0.518858
6.321667	0.1	0.521302
6.323333	0.1	0.522852
6.325000	0.1	0.525534
6.326667	0.1	0.530601
6.328333	0.1	0.538111
6.330000	0.1	0.547588
6.331667	0.1	0.557601
6.333333	0.1	0.566006
6.335000	0.1	0.571013
6.336667	0.1	0.573278
6.338333	0.1	0.574946
6.340000	0.1	0.578165
6.341667	0.1	0.583410
6.343333	0.1	0.589848
6.345000	0.1	0.596464
6.346667	0.1	0.602484
6.348333	0.1	0.607610
6.350000	0.1	0.612676
6.351667	0.1	0.619292
6.353333	0.1	0.629008
6.355000	0.1	0.641584
6.356667	0.1	0.654936
6.358333	0.1	0.667512
6.360000	0.1	0.678957
6.361667	0.1	0.689387
6.363333	0.1	0.698328
6.365000	0.1	0.705957
6.366667	0.1	0.713170
6.368333	0.1	0.721097
6.370000	0.1	0.729919
6.371667	0.1	0.738800
6.373333	0.1	0.747323
6.375000	0.1	0.755847
6.376667	0.1	0.765264
6.378333	0.1	0.775874
6.380000	0.1	0.787139
6.381667	0.1	0.797868
6.383333	0.1	0.806987
6.385000	0.1	0.814259
6.386667	0.1	0.820637
6.388333	0.1	0.827730
6.390000	0.1	0.836909
6.391667	0.1	0.847936
6.393333	0.1	0.858903
6.395000	0.1	0.868082
6.396667	0.1	0.874996
6.398333	0.1	0.880897
6.400000	0.1	0.888050
6.401667	0.1	0.898361
6.403333	0.1	0.911355
6.405000	0.1	0.924826
6.406667	0.1	0.936806
6.408333	0.1	0.946224
6.410000	0.1	0.953198
6.411667	0.1	0.958920
6.413333	0.1	0.964940
6.415000	0.1	0.972688
6.416667	0.1	0.982523
6.418333	0.1	0.993013
6.420000	0.1	1.002073
6.421667	0.1	1.008511
6.423333	0.1	1.012981
6.425000	0.1	1.016796
6.426667	0.1	1.021385
6.428333	0.1	1.027286
6.430000	0.1	1.033783
6.431667	0.1	1.039624
6.433333	0.1	1.043379
6.435000	0.1	1.044750
6.436667	0.1	1.045466
6.438333	0.1	1.047790
6.440000	0.1	1.052380
6.441667	0.1	1.058400
6.443333	0.1	1.064122
6.445000	0.1	1.067877
6.446667	0.1	1.068652
6.448333	0.1	1.067102
6.450000	0.1	1.064599
6.451667	0.1	1.062274
6.453333	0.1	1.060963
6.455000	0.1	1.060546
6.456667	0.1	1.060486
6.458333	0.1	1.060188
6.460000	0.1	1.059771
6.461667	0.1	1.058996
6.463333	0.1	1.057148
6.465000	0.1	1.054168
6.466667	0.1	1.051068
6.468333	0.1	1.048803
6.470000	0.1	1.047134
6.471667	0.1	1.045644
6.473333	0.1	1.044393
6.475000	0.1	1.042843
6.476667	0.1	1.040340
6.478333	0.1	1.037002
6.480000	0.1	1.033723
6.481667	0.1	1.030803
6.483333	0.1	1.028180
6.485000	0.1	1.026094
6.486667	0.1	1.025081
6.488333	0.1	1.025319
6.490000	0.1	1.026332
6.491667	0.1	1.027584
6.493333	0.1	1.028240
6.495000	0.1	1.027525
6.496667	0.1	1.025260
6.498333	0.1	1.021922
6.500000	0.1	1.018643
6.501667	0.1	1.016140
6.503333	0.1	1.014590
6.505000	0.1	1.013935
6.506667	0.1	1.014888
6.508333	0.1	1.017690
6.510000	0.1	1.021326
6.511667	0.1	1.024425
6.513333	0.1	1.026392
6.515000	0.1	1.026750
6.516667	0.1	1.025379
6.518333	0.1	1.022279
6.520000	0.1	1.018047
6.521667	0.1	1.014054
6.523333	0.1	1.011491
6.525000	0.1	1.010418
6.526667	0.1	1.009762
6.528333	0.1	1.008511
6.530000	0.1	1.006961
6.531667	0.1	1.005948
6.533333	0.1	1.005769
6.535000	0.1	1.005948
6.536667	0.1	1.006305
6.538333	0.1	1.007199
6.540000	0.1	1.008987
6.541667	0.1	1.010895
6.543333	0.1	1.011729
6.545000	0.1	1.011133
6.546667	0.1	1.009345
6.548333	0.1	1.006544
6.550000	0.1	1.003325
6.551667	0.1	1.001179
6.553333	0.1	1.000762
6.555000	0.1	1.001716
6.556667	0.1	1.003563
6.558333	0.1	1.005650
6.560000	0.1	1.007438
6.561667	0.1	1.009047
6.563333	0.1	1.011014
6.565000	0.1	1.013577
6.566667	0.1	1.016438
6.568333	0.1	1.018703
6.570000	0.1	1.019239
6.571667	0.1	1.017630
6.573333	0.1	1.015186
6.575000	0.1	1.014054
6.576667	0.1	1.015782
6.578333	0.1	1.020193
6.580000	0.1	1.025796
6.581667	0.1	1.031160
6.583333	0.1	1.035810
6.585000	0.1	1.039565
6.586667	0.1	1.042128
6.588333	0.1	1.043141
6.590000	0.1	1.042128
6.591667	0.1	1.039922
6.593333	0.1	1.038253
6.595000	0.1	1.038075
6.596667	0.1	1.039624
6.598333	0.1	1.042783
6.600000	0.1	1.046896
6.601667	0.1	1.050890
6.603333	0.1	1.053810
6.605000	0.1	1.055241
6.606667	0.1	1.055479
6.608333	0.1	1.056016
6.610000	0.1	1.058221
6.611667	0.1	1.062155
6.613333	0.1	1.066387
6.615000	0.1	1.069486
6.616667	0.1	1.071453
6.618333	0.1	1.072705
6.620000	0.1	1.073420
6.621667	0.1	1.074374
6.623333	0.1	1.076460
6.625000	0.1	1.079142
6.626667	0.1	1.080632
6.628333	0.1	1.079798
6.630000	0.1	1.076639
6.631667	0.1	1.072705
6.633333	0.1	1.070678
6.635000	0.1	1.072168
6.636667	0.1	1.076877
6.638333	0.1	1.082778
6.640000	0.1	1.088262
6.641667	0.1	1.092792
6.643333	0.1	1.096606
6.645000	0.1	1.099944
6.646667	0.1	1.102686
6.648333	0.1	1.104236
6.650000	0.1	1.104415
6.651667	0.1	1.103401
6.653333	0.1	1.101732
6.655000	0.1	1.100779
6.656667	0.1	1.101732
6.658333	0.1	1.104832
6.660000	0.1	1.109421
6.661667	0.1	1.115322
6.663333	0.1	1.121819
6.665000	0.1	1.127124
6.666667	0.1	1.129568
6.668333	0.1	1.128972
6.670000	0.1	1.127601
6.671667	0.1	1.128376
6.673333	0.1	1.132369
6.675000	0.1	1.138151
6.676667	0.1	1.143873
6.678333	0.1	1.148999
6.680000	0.1	1.153588
6.681667	0.1	1.156926
6.683333	0.1	1.158059
6.685000	0.1	1.156926
6.686667	0.1	1.154304
6.688333	0.1	1.151085
6.690000	0.1	1.147986
6.691667	0.1	1.145423
6.693333	0.1	1.143932
6.695000	0.1	1.143873
6.696667	0.1	1.145542
6.698333	0.1	1.148582
6.700000	0.1	1.151621
6.701667	0.1	1.153052
6.703333	0.1	1.151919
6.705000	0.1	1.148999
6.706667	0.1	1.146674
6.708333	0.1	1.146972
6.710000	0.1	1.149356
6.711667	0.1	1.151383
6.713333	0.1	1.151085
6.715000	0.1	1.148760
6.716667	0.1	1.146615
6.718333	0.1	1.146436
6.720000	0.1	1.148939
6.721667	0.1	1.152814
6.723333	0.1	1.155436
6.725000	0.1	1.155794
6.726667	0.1	1.155794
6.728333	0.1	1.157463
6.730000	0.1	1.160264
6.731667	0.1	1.161754
6.733333	0.1	1.160503
6.735000	0.1	1.157105
6.736667	0.1	1.153529
6.738333	0.1	1.151860
6.740000	0.1	1.152694
6.741667	0.1	1.155555
6.743333	0.1	1.159728
6.745000	0.1	1.164138
6.746667	0.1	1.167357
6.748333	0.1	1.168311
6.750000	0.1	1.167238
6.751667	0.1	1.165152
6.753333	0.1	1.163542
6.755000	0.1	1.163542
6.756667	0.1	1.164913
6.758333	0.1	1.166046
6.760000	0.1	1.165450
6.761667	0.1	1.163185
6.763333	0.1	1.160443
6.765000	0.1	1.158834
6.766667	0.1	1.158536
6.768333	0.1	1.158893
6.770000	0.1	1.159787
6.771667	0.1	1.162112
6.773333	0.1	1.165807
6.775000	0.1	1.169682
6.776667	0.1	1.172304
6.778333	0.1	1.172721
6.780000	0.1	1.170933
6.781667	0.1	1.168013
6.783333	0.1	1.165867
6.785000	0.1	1.165569
6.786667	0.1	1.166582
6.788333	0.1	1.168251
6.790000	0.1	1.170218
6.791667	0.1	1.172006
6.793333	0.1	1.172662
6.795000	0.1	1.171291
6.796667	0.1	1.167476
6.798333	0.1	1.161933
6.800000	0.1	1.156211
6.801667	0.1	1.151562
6.803333	0.1	1.148880
6.805000	0.1	1.148820
6.806667	0.1	1.151502
6.808333	0.1	1.155555
6.810000	0.1	1.159668
6.811667	0.1	1.162827
6.813333	0.1	1.164258
6.815000	0.1	1.163602
6.816667	0.1	1.160860
6.818333	0.1	1.157165
6.820000	0.1	1.154482
6.821667	0.1	1.154244
6.823333	0.1	1.155973
6.825000	0.1	1.158655
6.826667	0.1	1.161456
6.828333	0.1	1.163066
6.830000	0.1	1.162410
6.831667	0.1	1.160204
6.833333	0.1	1.158416
6.835000	0.1	1.157820
6.836667	0.1	1.157761
6.838333	0.1	1.157701
6.840000	0.1	1.157880
6.841667	0.1	1.158655
6.843333	0.1	1.159847
6.845000	0.1	1.160920
6.846667	0.1	1.162052
6.848333	0.1	1.163542
6.850000	0.1	1.164854
6.851667	0.1	1.164973
6.853333	0.1	1.163423
6.855000	0.1	1.160562
6.856667	0.1	1.157463
6.858333	0.1	1.155377
6.860000	0.1	1.155138
6.861667	0.1	1.156211
6.863333	0.1	1.157284
6.865000	0.1	1.156986
6.866667	0.1	1.154661
6.868333	0.1	1.150727
6.870000	0.1	1.147151
6.871667	0.1	1.145899
6.873333	0.1	1.147807
6.875000	0.1	1.152098
6.876667	0.1	1.157463
6.878333	0.1	1.162708
6.880000	0.1	1.166821
6.881667	0.1	1.169026
6.883333	0.1	1.169026
6.885000	0.1	1.166701
6.886667	0.1	1.162231
6.888333	0.1	1.156867
6.890000	0.1	1.152515
6.891667	0.1	1.150608
6.893333	0.1	1.151145
6.895000	0.1	1.152456
6.896667	0.1	1.152575
6.898333	0.1	1.151025
6.900000	0.1	1.149178
6.901667	0.1	1.148462
6.903333	0.1	1.149416
6.905000	0.1	1.151741
6.906667	0.1	1.154482
6.908333	0.1	1.156628
6.910000	0.1	1.157463
6.911667	0.1	1.156986
6.913333	0.1	1.155496
6.915000	0.1	1.152933
6.916667	0.1	1.150191
6.918333	0.1	1.149237
6.920000	0.1	1.151204
6.921667	0.1	1.154840
6.923333	0.1	1.157582
6.925000	0.1	1.157820
6.926667	0.1	1.155734
6.928333	0.1	1.152873
6.930000	0.1	1.150727
6.931667	0.1	1.149178
6.933333	0.1	1.147628
6.935000	0.1	1.146019
6.936667	0.1	1.145363
6.938333	0.1	1.146972
6.940000	0.1	1.151025
6.941667	0.1	1.155734
6.943333	0.1	1.158416
6.945000	0.1	1.157940
6.946667	0.1	1.155496
6.948333	0.1	1.152992
6.950000	0.1	1.152039
6.951667	0.1	1.153052
6.953333	0.1	1.154780
6.955000	0.1	1.154721
6.956667	0.1	1.151502
6.958333	0.1	1.145899
6.960000	0.1	1.140714
6.961667	0.1	1.137912
6.963333	0.1	1.136780
6.965000	0.1	1.135528
6.966667	0.1	1.133502
6.968333	0.1	1.131237
6.970000	0.1	1.129270
6.971667	0.1	1.127899
6.973333	0.1	1.127124
6.975000	0.1	1.126468
6.976667	0.1	1.125872
6.978333	0.1	1.125693
6.980000	0.1	1.126409
6.981667	0.1	1.127720
6.983333	0.1	1.128078
6.985000	0.1	1.126111
6.986667	0.1	1.121998
6.988333	0.1	1.117647
6.990000	0.1	1.114607
6.991667	0.1	1.112640
6.993333	0.1	1.110435
6.995000	0.1	1.107097
6.996667	0.1	1.103163
6.998333	0.1	1.099885
7.000000	0.1	1.097679
7.001667	0.1	1.095891
7.003333	0.1	1.094163
7.005000	0.1	1.093030
7.006667	0.1	1.092613
7.008333	0.1	1.091898
7.010000	0.1	1.089156
7.011667	0.1	1.082957
7.013333	0.1	1.073957
7.015000	0.1	1.064420
7.016667	0.1	1.056492
7.018333	0.1	1.051843
7.020000	0.1	1.050472
7.021667	0.1	1.050770
7.023333	0.1	1.050413
7.025000	0.1	1.048029
7.026667	0.1	1.043439
7.028333	0.1	1.038015
7.030000	0.1	1.033545
7.031667	0.1	1.031280
7.033333	0.1	1.030803
7.035000	0.1	1.030982
7.036667	0.1	1.030266
7.038333	0.1	1.027763
7.040000	0.1	1.023352
7.041667	0.1	1.017213
7.043333	0.1	1.009762
7.045000	0.1	1.002431
7.046667	0.1	0.996828
7.048333	0.1	0.994027
7.050000	0.1	0.993431
7.051667	0.1	0.993013
7.053333	0.1	0.990868
7.055000	0.1	0.986099
7.056667	0.1	0.978947
7.058333	0.1	0.970423
7.060000	0.1	0.962496
7.061667	0.1	0.956655
7.063333	0.1	0.953138
7.065000	0.1	0.951052
7.066667	0.1	0.949383
7.068333	0.1	0.947475
7.070000	0.1	0.945091
7.071667	0.1	0.941455
7.073333	0.1	0.935972
7.075000	0.1	0.928879
7.076667	0.1	0.921965
7.078333	0.1	0.916839
7.080000	0.1	0.913441
7.081667	0.1	0.910342
7.083333	0.1	0.906706
7.085000	0.1	0.902355
7.086667	0.1	0.897408
7.088333	0.1	0.891566
7.090000	0.1	0.885665
7.091667	0.1	0.881374
7.093333	0.1	0.879824
7.095000	0.1	0.880480
7.096667	0.1	0.882030
7.098333	0.1	0.883222
7.100000	0.1	0.882924
7.101667	0.1	0.880599
7.103333	0.1	0.876606
7.105000	0.1	0.871897
7.106667	0.1	0.867665
7.108333	0.1	0.864685
7.110000	0.1	0.863373
7.111667	0.1	0.863731
7.113333	0.1	0.864565
7.115000	0.1	0.864446
7.116667	0.1	0.862777
7.118333	0.1	0.859797
7.120000	0.1	0.855923
7.121667	0.1	0.850976
7.123333	0.1	0.844717
7.125000	0.1	0.837505
7.126667	0.1	0.830710
7.128333	0.1	0.825644
7.130000	0.1	0.822842
7.131667	0.1	0.822187
7.133333	0.1	0.823259
7.135000	0.1	0.825048
7.136667	0.1	0.825942
7.138333	0.1	0.824451
7.140000	0.1	0.820577
7.141667	0.1	0.815690
7.143333	0.1	0.811696
7.145000	0.1	0.809252
7.146667	0.1	0.808060
7.148333	0.1	0.807822
7.150000	0.1	0.808477
7.151667	0.1	0.809848
7.153333	0.1	0.811517
7.155000	0.1	0.813365
7.156667	0.1	0.815034
7.158333	0.1	0.815630
7.160000	0.1	0.814974
7.161667	0.1	0.813782
7.163333	0.1	0.812769
7.165000	0.1	0.812113
7.166667	0.1	0.812233
7.168333	0.1	0.812948
7.170000	0.1	0.813425
7.171667	0.1	0.813067
7.173333	0.1	0.812650
7.175000	0.1	0.813544
7.176667	0.1	0.816345
7.178333	0.1	0.820637
7.180000	0.1	0.826061
7.181667	0.1	0.832319
7.183333	0.1	0.838816
7.185000	0.1	0.844419
7.186667	0.1	0.848293
7.188333	0.1	0.850558
7.190000	0.1	0.851512
7.191667	0.1	0.851214
7.193333	0.1	0.849783
7.195000	0.1	0.847578
7.196667	0.1	0.845790
7.198333	0.1	0.845373
7.200000	0.1	0.846803
7.201667	0.1	0.849247
7.203333	0.1	0.851333
7.205000	0.1	0.852168
7.206667	0.1	0.852108
7.208333	0.1	0.851929
7.210000	0.1	0.852108
7.211667	0.1	0.852525
7.213333	0.1	0.852644
7.215000	0.1	0.852227
7.216667	0.1	0.851572
7.218333	0.1	0.851393
7.220000	0.1	0.852406
7.221667	0.1	0.854969
7.223333	0.1	0.859320
7.225000	0.1	0.864744
7.226667	0.1	0.869751
7.228333	0.1	0.872970
7.230000	0.1	0.874162
7.231667	0.1	0.873983
7.233333	0.1	0.873625
7.235000	0.1	0.873506
7.236667	0.1	0.873387
7.238333	0.1	0.872970
7.240000	0.1	0.872552
7.241667	0.1	0.872970
7.243333	0.1	0.874460
7.245000	0.1	0.876069
7.246667	0.1	0.876308
7.248333	0.1	0.874519
7.250000	0.1	0.871122
7.251667	0.1	0.867009
7.253333	0.1	0.863135
7.255000	0.1	0.860333
7.256667	0.1	0.859618
7.258333	0.1	0.861049
7.260000	0.1	0.863314
7.261667	0.1	0.864804
7.263333	0.1	0.864804
7.265000	0.1	0.863314
7.266667	0.1	0.860930
7.268333	0.1	0.858665
7.270000	0.1	0.857592
7.271667	0.1	0.857770
7.273333	0.1	0.857949
7.275000	0.1	0.856578
7.276667	0.1	0.853598
7.278333	0.1	0.850618
7.280000	0.1	0.849366
7.281667	0.1	0.850439
7.283333	0.1	0.853479
7.285000	0.1	0.857472
7.286667	0.1	0.860930
7.288333	0.1	0.862241
7.290000	0.1	0.861228
7.291667	0.1	0.859082
7.293333	0.1	0.856876
7.295000	0.1	0.855506
7.296667	0.1	0.855923
7.298333	0.1	0.858784
7.300000	0.1	0.863016
7.301667	0.1	0.866354
7.303333	0.1	0.867367
7.305000	0.1	0.865638
7.306667	0.1	0.861704
7.308333	0.1	0.856519
7.310000	0.1	0.851512
7.311667	0.1	0.847518
7.313333	0.1	0.844479
7.315000	0.1	0.841856
7.316667	0.1	0.839293
7.318333	0.1	0.836551
7.320000	0.1	0.834346
7.321667	0.1	0.833452
7.323333	0.1	0.833869
7.325000	0.1	0.834763
7.326667	0.1	0.835657
7.328333	0.1	0.836730
7.330000	0.1	0.838518
7.331667	0.1	0.840426
7.333333	0.1	0.840724
7.335000	0.1	0.838757
7.336667	0.1	0.835538
7.338333	0.1	0.832558
7.340000	0.1	0.830591
7.341667	0.1	0.830531
7.343333	0.1	0.832260
7.345000	0.1	0.833929
7.346667	0.1	0.832856
7.348333	0.1	0.828385
7.350000	0.1	0.823140
7.351667	0.1	0.820398
7.353333	0.1	0.821054
7.355000	0.1	0.824094
7.356667	0.1	0.827730
7.358333	0.1	0.830948
7.360000	0.1	0.833809
7.361667	0.1	0.835538
7.363333	0.1	0.835538
7.365000	0.1	0.834644
7.366667	0.1	0.833809
7.368333	0.1	0.832379
7.370000	0.1	0.830352
7.371667	0.1	0.828743
7.373333	0.1	0.827551
7.375000	0.1	0.825405
7.376667	0.1	0.821233
7.378333	0.1	0.814855
7.380000	0.1	0.807166
7.381667	0.1	0.800312
7.383333	0.1	0.796676
7.385000	0.1	0.797033
7.386667	0.1	0.800490
7.388333	0.1	0.805557
7.390000	0.1	0.811100
7.391667	0.1	0.815451
7.393333	0.1	0.817001
7.395000	0.1	0.815690
7.396667	0.1	0.813246
7.398333	0.1	0.811398
7.400000	0.1	0.810146
7.401667	0.1	0.809193
7.403333	0.1	0.809193
7.405000	0.1	0.810742
7.406667	0.1	0.814140
7.408333	0.1	0.819266
7.410000	0.1	0.824928
7.411667	0.1	0.829756
7.413333	0.1	0.832915
7.415000	0.1	0.834405
7.416667	0.1	0.834048
7.418333	0.1	0.831485
7.420000	0.1	0.827372
7.421667	0.1	0.823200
7.423333	0.1	0.819981
7.425000	0.1	0.818193
7.426667	0.1	0.817895
7.428333	0.1	0.818193
7.430000	0.1	0.817716
7.431667	0.1	0.816286
7.433333	0.1	0.814557
7.435000	0.1	0.813663
7.436667	0.1	0.814140
7.438333	0.1	0.815630
7.440000	0.1	0.817537
7.441667	0.1	0.818610
7.443333	0.1	0.818074
7.445000	0.1	0.816345
7.446667	0.1	0.815213
7.448333	0.1	0.816107
7.450000	0.1	0.819206
7.451667	0.1	0.822902
7.453333	0.1	0.825048
7.455000	0.1	0.823915
7.456667	0.1	0.819981
7.458333	0.1	0.815570
7.460000	0.1	0.813365
7.461667	0.1	0.814259
7.463333	0.1	0.816941
7.465000	0.1	0.819325
7.466667	0.1	0.820458
7.468333	0.1	0.820279
7.470000	0.1	0.818670
7.471667	0.1	0.815690
7.473333	0.1	0.812888
7.475000	0.1	0.812769
7.476667	0.1	0.816107
7.478333	0.1	0.821710
7.480000	0.1	0.827491
7.481667	0.1	0.831783
7.483333	0.1	0.833690
7.485000	0.1	0.832915
7.486667	0.1	0.829697
7.488333	0.1	0.825524
7.490000	0.1	0.822485
7.491667	0.1	0.821471
7.493333	0.1	0.821233
7.495000	0.1	0.820220
7.496667	0.1	0.818431
7.498333	0.1	0.816822
7.500000	0.1	0.816345
7.501667	0.1	0.817299
7.503333	0.1	0.819325
7.505000	0.1	0.821829
7.506667	0.1	0.823736
7.508333	0.1	0.824273
7.510000	0.1	0.823379
7.511667	0.1	0.820816
7.513333	0.1	0.816464
7.515000	0.1	0.811040
7.516667	0.1	0.806689
7.518333	0.1	0.805557
7.520000	0.1	0.808060
7.521667	0.1	0.812590
7.523333	0.1	0.816822
7.525000	0.1	0.819027
7.526667	0.1	0.818551
7.528333	0.1	0.815332
7.530000	0.1	0.809729
7.531667	0.1	0.802577
7.533333	0.1	0.795603
7.535000	0.1	0.790477
7.536667	0.1	0.788271
7.538333	0.1	0.788927
7.540000	0.1	0.791431
7.541667	0.1	0.794292
7.543333	0.1	0.796616
7.545000	0.1	0.797868
7.546667	0.1	0.797749
7.548333	0.1	0.797093
7.550000	0.1	0.796914
7.551667	0.1	0.797331
7.553333	0.1	0.798225
7.555000	0.1	0.800312
7.556667	0.1	0.804424
7.558333	0.1	0.809729
7.560000	0.1	0.814080
7.561667	0.1	0.815451
7.563333	0.1	0.813365
7.565000	0.1	0.808775
7.566667	0.1	0.803530
7.568333	0.1	0.799060
7.570000	0.1	0.796080
7.571667	0.1	0.794649
7.573333	0.1	0.794292
7.575000	0.1	0.794649
7.576667	0.1	0.795841
7.578333	0.1	0.797868
7.580000	0.1	0.799358
7.581667	0.1	0.798464
7.583333	0.1	0.795245
7.585000	0.1	0.791311
7.586667	0.1	0.788748
7.588333	0.1	0.788748
7.590000	0.1	0.791669
7.591667	0.1	0.796914
7.593333	0.1	0.803173
7.595000	0.1	0.808477
7.596667	0.1	0.811279
7.598333	0.1	0.811398
7.600000	0.1	0.809968
7.601667	0.1	0.808179
7.603333	0.1	0.807107
7.605000	0.1	0.806987
7.606667	0.1	0.807345
7.608333	0.1	0.806987
7.610000	0.1	0.804842
7.611667	0.1	0.800610
7.613333	0.1	0.795782
7.615000	0.1	0.792384
7.616667	0.1	0.791550
7.618333	0.1	0.792921
7.620000	0.1	0.795066
7.621667	0.1	0.796676
7.623333	0.1	0.797212
7.625000	0.1	0.797331
7.626667	0.1	0.798166
7.628333	0.1	0.799835
7.630000	0.1	0.801384
7.631667	0.1	0.802100
7.633333	0.1	0.801921
7.635000	0.1	0.800669
7.636667	0.1	0.798523
7.638333	0.1	0.796855
7.640000	0.1	0.797570
7.641667	0.1	0.801325
7.643333	0.1	0.807047
7.645000	0.1	0.812948
7.646667	0.1	0.817239
7.648333	0.1	0.818670
7.650000	0.1	0.817001
7.651667	0.1	0.813186
7.653333	0.1	0.808358
7.655000	0.1	0.803649
7.656667	0.1	0.800908
7.658333	0.1	0.801444
7.660000	0.1	0.804842
7.661667	0.1	0.809014
7.663333	0.1	0.811935
7.665000	0.1	0.812769
7.666667	0.1	0.811458
7.668333	0.1	0.808656
7.670000	0.1	0.805676
7.671667	0.1	0.804305
7.673333	0.1	0.805557
7.675000	0.1	0.809491
7.676667	0.1	0.815153
7.678333	0.1	0.821114
7.680000	0.1	0.825644
7.681667	0.1	0.827551
7.683333	0.1	0.827193
7.685000	0.1	0.825942
7.686667	0.1	0.824928
7.688333	0.1	0.824511
7.690000	0.1	0.824392
7.691667	0.1	0.824094
7.693333	0.1	0.823557
7.695000	0.1	0.822604
7.696667	0.1	0.821292
7.698333	0.1	0.819981
7.700000	0.1	0.819027
7.701667	0.1	0.818729
7.703333	0.1	0.819564
7.705000	0.1	0.821650
7.706667	0.1	0.824213
7.708333	0.1	0.825644
7.710000	0.1	0.825524
7.711667	0.1	0.824511
7.713333	0.1	0.823915
7.715000	0.1	0.823915
7.716667	0.1	0.824451
7.718333	0.1	0.825763
7.720000	0.1	0.827670
7.721667	0.1	0.829041
7.723333	0.1	0.829101
7.725000	0.1	0.828087
7.726667	0.1	0.826180
7.728333	0.1	0.823259
7.730000	0.1	0.819802
7.731667	0.1	0.816822
7.733333	0.1	0.815094
7.735000	0.1	0.815511
7.736667	0.1	0.818312
7.738333	0.1	0.821471
7.740000	0.1	0.822067
7.741667	0.1	0.819445
7.743333	0.1	0.815570
7.745000	0.1	0.812590
7.746667	0.1	0.811160
7.748333	0.1	0.810325
7.750000	0.1	0.808537
7.751667	0.1	0.805080
7.753333	0.1	0.800848
7.755000	0.1	0.797510
7.756667	0.1	0.795424
7.758333	0.1	0.794172
7.760000	0.1	0.793815
7.761667	0.1	0.795007
7.763333	0.1	0.797510
7.765000	0.1	0.800371
7.766667	0.1	0.801921
7.768333	0.1	0.800610
7.770000	0.1	0.796855
7.771667	0.1	0.792682
7.773333	0.1	0.790000
7.775000	0.1	0.789464
7.776667	0.1	0.790238
7.778333	0.1	0.790477
7.780000	0.1	0.789046
7.781667	0.1	0.786543
7.783333	0.1	0.784159
7.785000	0.1	0.782311
7.786667	0.1	0.780821
7.788333	0.1	0.779927
7.790000	0.1	0.779986
7.791667	0.1	0.780642
7.793333	0.1	0.781119
7.795000	0.1	0.780761
7.796667	0.1	0.779569
7.798333	0.1	0.777423
7.800000	0.1	0.773728
7.801667	0.1	0.768721
7.803333	0.1	0.764370
7.805000	0.1	0.762761
7.806667	0.1	0.763476
7.808333	0.1	0.764132
7.810000	0.1	0.762880
7.811667	0.1	0.760317
7.813333	0.1	0.758231
7.815000	0.1	0.757515
7.816667	0.1	0.757694
7.818333	0.1	0.758231
7.820000	0.1	0.758886
7.821667	0.1	0.759780
7.823333	0.1	0.760973
7.825000	0.1	0.761747
7.826667	0.1	0.760555
7.828333	0.1	0.756860
7.830000	0.1	0.751555
7.831667	0.1	0.746012
7.833333	0.1	0.741959
7.835000	0.1	0.741005
7.836667	0.1	0.743806
7.838333	0.1	0.749409
7.840000	0.1	0.755668
7.841667	0.1	0.760376
7.843333	0.1	0.762522
7.845000	0.1	0.762939
7.846667	0.1	0.762939
7.848333	0.1	0.763834
7.850000	0.1	0.765681
7.851667	0.1	0.767827
7.853333	0.1	0.769019
7.855000	0.1	0.768483
7.856667	0.1	0.766099
7.858333	0.1	0.762224
7.860000	0.1	0.757933
7.861667	0.1	0.754476
7.863333	0.1	0.753045
7.865000	0.1	0.753403
7.866667	0.1	0.754595
7.868333	0.1	0.756323
7.870000	0.1	0.758171
7.871667	0.1	0.759482
7.873333	0.1	0.759661
7.875000	0.1	0.758529
7.876667	0.1	0.756383
7.878333	0.1	0.753343
7.880000	0.1	0.749111
7.881667	0.1	0.744164
7.883333	0.1	0.739992
7.885000	0.1	0.737727
7.886667	0.1	0.737667
7.888333	0.1	0.739872
7.890000	0.1	0.744343
7.891667	0.1	0.749886
7.893333	0.1	0.753939
7.895000	0.1	0.754595
7.896667	0.1	0.752449
7.898333	0.1	0.750423
7.900000	0.1	0.750542
7.901667	0.1	0.752330
7.903333	0.1	0.753760
7.905000	0.1	0.753939
7.906667	0.1	0.753403
7.908333	0.1	0.752986
7.910000	0.1	0.752211
7.911667	0.1	0.750601
7.913333	0.1	0.748336
7.915000	0.1	0.745833
7.916667	0.1	0.744104
7.918333	0.1	0.744283
7.920000	0.1	0.747263
7.921667	0.1	0.752687
7.923333	0.1	0.758529
7.925000	0.1	0.762224
7.926667	0.1	0.762463
7.928333	0.1	0.760019
7.930000	0.1	0.756562
7.931667	0.1	0.753284
7.933333	0.1	0.750363
7.935000	0.1	0.747860
7.936667	0.1	0.746131
7.938333	0.1	0.745356
7.940000	0.1	0.745535
7.941667	0.1	0.746250
7.943333	0.1	0.747502
7.945000	0.1	0.749290
7.946667	0.1	0.751376
7.948333	0.1	0.753105
7.950000	0.1	0.754595
7.951667	0.1	0.756502
7.953333	0.1	0.759423
7.955000	0.1	0.762880
7.956667	0.1	0.765979
7.958333	0.1	0.768125
7.960000	0.1	0.769675
7.961667	0.1	0.770748
7.963333	0.1	0.771225
7.965000	0.1	0.770867
7.966667	0.1	0.770390
7.968333	0.1	0.769973
7.970000	0.1	0.768900
7.971667	0.1	0.766993
7.973333	0.1	0.765145
7.975000	0.1	0.764132
7.976667	0.1	0.763893
7.978333	0.1	0.763774
7.980000	0.1	0.763118
7.981667	0.1	0.761449
7.983333	0.1	0.758231
7.985000	0.1	0.753880
7.986667	0.1	0.749648
7.988333	0.1	0.746727
7.990000	0.1	0.745714
7.991667	0.1	0.746310
7.993333	0.1	0.747561
7.995000	0.1	0.748873
7.996667	0.1	0.749886
7.998333	0.1	0.750482
8.000000	0.1	0.750661
8.001667	0.1	0.750959
8.003333	0.1	0.751615
8.005000	0.1	0.752986
8.006667	0.1	0.754595
8.008333	0.1	0.755489
8.010000	0.1	0.754952
8.011667	0.1	0.752986
8.013333	0.1	0.750482
8.015000	0.1	0.748575
8.016667	0.1	0.748098
8.018333	0.1	0.749111
8.020000	0.1	0.751495
8.021667	0.1	0.755191
8.023333	0.1	0.759661
8.025000	0.1	0.763953
8.026667	0.1	0.766575
8.028333	0.1	0.766099
8.030000	0.1	0.761807
8.031667	0.1	0.755310
8.033333	0.1	0.749648
8.035000	0.1	0.747263
8.036667	0.1	0.748515
8.038333	0.1	0.751734
8.040000	0.1	0.754952
8.041667	0.1	0.756681
8.043333	0.1	0.757098
8.045000	0.1	0.757098
8.046667	0.1	0.757158
8.048333	0.1	0.756860
8.050000	0.1	0.755847
8.051667	0.1	0.754237
8.053333	0.1	0.752330
8.055000	0.1	0.750423
8.056667	0.1	0.748694
8.058333	0.1	0.747442
8.060000	0.1	0.747502
8.061667	0.1	0.750065
8.063333	0.1	0.754774
8.065000	0.1	0.759065
8.066667	0.1	0.760198
8.068333	0.1	0.757635
8.070000	0.1	0.753462
8.071667	0.1	0.750601
8.073333	0.1	0.750363
8.075000	0.1	0.752032
8.076667	0.1	0.754595
8.078333	0.1	0.757456
8.080000	0.1	0.759542
8.081667	0.1	0.760317
8.083333	0.1	0.760436
8.085000	0.1	0.760913
8.086667	0.1	0.761986
8.088333	0.1	0.762880
8.090000	0.1	0.762463
8.091667	0.1	0.760436
8.093333	0.1	0.757456
8.095000	0.1	0.754952
8.096667	0.1	0.753760
8.098333	0.1	0.754118
8.100000	0.1	0.755787
8.101667	0.1	0.758112
8.103333	0.1	0.759542
8.105000	0.1	0.758708
8.106667	0.1	0.755549
8.108333	0.1	0.751317
8.110000	0.1	0.747919
8.111667	0.1	0.747323
8.113333	0.1	0.749648
8.115000	0.1	0.753045
8.116667	0.1	0.755727
8.118333	0.1	0.756919
8.120000	0.1	0.756681
8.121667	0.1	0.755847
8.123333	0.1	0.755847
8.125000	0.1	0.757217
8.126667	0.1	0.759304
8.128333	0.1	0.760734
8.130000	0.1	0.760853
8.131667	0.1	0.760376
8.133333	0.1	0.760257
8.135000	0.1	0.760913
8.136667	0.1	0.762165
8.138333	0.1	0.763595
8.140000	0.1	0.765085
8.141667	0.1	0.766099
8.143333	0.1	0.765920
8.145000	0.1	0.765026
8.146667	0.1	0.764012
8.148333	0.1	0.763357
8.150000	0.1	0.763536
8.151667	0.1	0.765622
8.153333	0.1	0.769258
8.155000	0.1	0.772536
8.156667	0.1	0.773013
8.158333	0.1	0.769794
8.160000	0.1	0.764251
8.161667	0.1	0.758469
8.163333	0.1	0.754118
8.165000	0.1	0.752211
8.166667	0.1	0.752807
8.168333	0.1	0.755250
8.170000	0.1	0.758708
8.171667	0.1	0.762105
8.173333	0.1	0.764251
8.175000	0.1	0.764966
8.176667	0.1	0.764728
8.178333	0.1	0.764430
8.180000	0.1	0.764966
8.181667	0.1	0.766873
8.183333	0.1	0.769198
8.185000	0.1	0.770748
8.186667	0.1	0.771821
8.188333	0.1	0.773490
8.190000	0.1	0.775874
8.191667	0.1	0.778377
8.193333	0.1	0.781179
8.195000	0.1	0.784814
8.196667	0.1	0.789285
8.198333	0.1	0.794113
8.200000	0.1	0.798643
8.201667	0.1	0.802457
8.203333	0.1	0.805080
8.205000	0.1	0.805974
8.206667	0.1	0.805438
8.208333	0.1	0.804424
8.210000	0.1	0.804365
8.211667	0.1	0.805676
8.213333	0.1	0.808120
8.215000	0.1	0.811815
8.216667	0.1	0.817001
8.218333	0.1	0.823319
8.220000	0.1	0.829220
8.221667	0.1	0.833213
8.223333	0.1	0.834882
8.225000	0.1	0.835180
8.226667	0.1	0.835300
8.228333	0.1	0.836313
8.230000	0.1	0.838637
8.231667	0.1	0.841856
8.233333	0.1	0.845075
8.235000	0.1	0.847518
8.236667	0.1	0.848472
8.238333	0.1	0.847340
8.240000	0.1	0.844657
8.241667	0.1	0.842512
8.243333	0.1	0.843644
8.245000	0.1	0.849843
8.246667	0.1	0.859737
8.248333	0.1	0.870168
8.250000	0.1	0.878215
8.251667	0.1	0.882924
8.253333	0.1	0.884831
8.255000	0.1	0.885248
8.256667	0.1	0.885069
8.258333	0.1	0.884652
8.260000	0.1	0.884652
8.261667	0.1	0.886381
8.263333	0.1	0.890791
8.265000	0.1	0.896990
8.266667	0.1	0.903189
8.268333	0.1	0.908434
8.270000	0.1	0.912666
8.271667	0.1	0.916362
8.273333	0.1	0.919342
8.275000	0.1	0.920713
8.276667	0.1	0.919759
8.278333	0.1	0.917614
8.280000	0.1	0.916839
8.281667	0.1	0.917971
8.283333	0.1	0.919044
8.285000	0.1	0.917316
8.286667	0.1	0.911593
8.288333	0.1	0.902832
8.290000	0.1	0.893474
8.291667	0.1	0.886381
8.293333	0.1	0.883639
8.295000	0.1	0.885487
8.296667	0.1	0.889897
8.298333	0.1	0.894129
8.300000	0.1	0.896871
8.301667	0.1	0.899077
8.303333	0.1	0.902057
8.305000	0.1	0.905275
8.306667	0.1	0.907183
8.308333	0.1	0.907004
8.310000	0.1	0.905156
8.311667	0.1	0.902832
8.313333	0.1	0.900626
8.315000	0.1	0.899255
8.316667	0.1	0.899315
8.318333	0.1	0.900745
8.320000	0.1	0.902772
8.321667	0.1	0.903904
8.323333	0.1	0.902832
8.325000	0.1	0.899255
8.326667	0.1	0.894010
8.328333	0.1	0.888407
8.330000	0.1	0.884414
8.331667	0.1	0.883818
8.333333	0.1	0.886560
8.335000	0.1	0.889897
8.336667	0.1	0.890613
8.338333	0.1	0.887513
8.340000	0.1	0.882626
8.341667	0.1	0.878930
8.343333	0.1	0.877976
8.345000	0.1	0.879109
8.346667	0.1	0.880718
8.348333	0.1	0.880957
8.350000	0.1	0.878394
8.351667	0.1	0.873327
8.353333	0.1	0.867724
8.355000	0.1	0.863254
8.356667	0.1	0.860751
8.358333	0.1	0.859439
8.360000	0.1	0.857592
8.361667	0.1	0.854850
8.363333	0.1	0.853062
8.365000	0.1	0.854254
8.366667	0.1	0.858963
8.368333	0.1	0.866413
8.370000	0.1	0.875294
8.371667	0.1	0.883341
8.373333	0.1	0.888109
8.375000	0.1	0.888646
8.376667	0.1	0.886381
8.378333	0.1	0.883460
8.380000	0.1	0.881195
8.381667	0.1	0.880003
8.383333	0.1	0.879288
8.385000	0.1	0.878274
8.386667	0.1	0.877261
8.388333	0.1	0.876665
8.390000	0.1	0.876129
8.391667	0.1	0.875354
8.393333	0.1	0.875533
8.395000	0.1	0.877321
8.396667	0.1	0.880003
8.398333	0.1	0.882149
8.400000	0.1	0.883162
8.401667	0.1	0.882804
8.403333	0.1	0.880897
8.405000	0.1	0.877082
8.406667	0.1	0.871658
8.408333	0.1	0.865996
8.410000	0.1	0.862181
8.411667	0.1	0.860930
8.413333	0.1	0.861228
8.415000	0.1	0.862122
8.416667	0.1	0.863612
8.418333	0.1	0.866234
8.420000	0.1	0.869751
8.421667	0.1	0.872970
8.423333	0.1	0.875592
8.425000	0.1	0.878274
8.426667	0.1	0.881136
8.428333	0.1	0.882983
8.430000	0.1	0.882447
8.431667	0.1	0.880003
8.433333	0.1	0.877500
8.435000	0.1	0.876725
8.436667	0.1	0.877857
8.438333	0.1	0.879765
8.440000	0.1	0.881136
8.441667	0.1	0.881076
8.443333	0.1	0.879824
8.445000	0.1	0.878334
8.446667	0.1	0.877678
8.448333	0.1	0.878692
8.450000	0.1	0.881314
8.451667	0.1	0.885487
8.453333	0.1	0.890315
8.455000	0.1	0.894666
8.456667	0.1	0.897288
8.458333	0.1	0.897586
8.460000	0.1	0.895679
8.461667	0.1	0.892103
8.463333	0.1	0.888109
8.465000	0.1	0.885248
8.466667	0.1	0.884712
8.468333	0.1	0.886679
8.470000	0.1	0.890136
8.471667	0.1	0.893176
8.473333	0.1	0.893772
8.475000	0.1	0.892043
8.476667	0.1	0.889838
8.478333	0.1	0.888526
8.480000	0.1	0.888109
8.481667	0.1	0.888526
8.483333	0.1	0.889778
8.485000	0.1	0.891149
8.486667	0.1	0.891447
8.488333	0.1	0.891030
8.490000	0.1	0.891686
8.491667	0.1	0.894785
8.493333	0.1	0.900090
8.495000	0.1	0.906050
8.496667	0.1	0.911474
8.498333	0.1	0.915825
8.500000	0.1	0.918746
8.501667	0.1	0.919938
8.503333	0.1	0.919402
8.505000	0.1	0.917435
8.506667	0.1	0.914753
8.508333	0.1	0.913143
8.510000	0.1	0.914037
8.511667	0.1	0.917494
8.513333	0.1	0.922620
8.515000	0.1	0.927925
8.516667	0.1	0.932336
8.518333	0.1	0.935674
8.520000	0.1	0.938594
8.521667	0.1	0.942051
8.523333	0.1	0.946105
8.525000	0.1	0.950158
8.526667	0.1	0.953376
8.528333	0.1	0.954926
8.530000	0.1	0.954390
8.531667	0.1	0.952005
8.533333	0.1	0.948668
8.535000	0.1	0.945747
8.536667	0.1	0.944912
8.538333	0.1	0.947058
8.540000	0.1	0.951588
8.541667	0.1	0.956476
8.543333	0.1	0.959635
8.545000	0.1	0.960290
8.546667	0.1	0.959039
8.548333	0.1	0.957131
8.550000	0.1	0.955522
8.551667	0.1	0.955522
8.553333	0.1	0.958443
8.555000	0.1	0.963628
8.556667	0.1	0.968933
8.558333	0.1	0.972509
8.560000	0.1	0.974298
8.561667	0.1	0.975072
8.563333	0.1	0.974894
8.565000	0.1	0.972629
8.566667	0.1	0.968218
8.568333	0.1	0.963926
8.570000	0.1	0.962079
8.571667	0.1	0.963271
8.573333	0.1	0.965834
8.575000	0.1	0.967681
8.576667	0.1	0.968337
8.578333	0.1	0.968933
8.580000	0.1	0.971139
8.581667	0.1	0.976026
8.583333	0.1	0.983179
8.585000	0.1	0.990868
8.586667	0.1	0.996232
8.588333	0.1	0.997245
8.590000	0.1	0.993848
8.591667	0.1	0.987649
8.593333	0.1	0.981271
8.595000	0.1	0.977099
8.596667	0.1	0.976503
8.598333	0.1	0.979543
8.600000	0.1	0.984967
8.601667	0.1	0.990868
8.603333	0.1	0.995100
8.605000	0.1	0.996947
8.606667	0.1	0.996769
8.608333	0.1	0.995278
8.610000	0.1	0.992715
8.611667	0.1	0.989854
8.613333	0.1	0.988126
8.615000	0.1	0.987709
8.616667	0.1	0.987649
8.618333	0.1	0.986874
8.620000	0.1	0.985205
8.621667	0.1	0.982583
8.623333	0.1	0.978589
8.625000	0.1	0.973582
8.626667	0.1	0.968635
8.628333	0.1	0.964999
8.630000	0.1	0.963330
8.631667	0.1	0.963569
8.633333	0.1	0.964642
8.635000	0.1	0.965774
8.636667	0.1	0.966966
8.638333	0.1	0.968397
8.640000	0.1	0.969410
8.641667	0.1	0.969231
8.643333	0.1	0.967622
8.645000	0.1	0.964701
8.646667	0.1	0.960708
8.648333	0.1	0.956178
8.650000	0.1	0.951707
8.651667	0.1	0.948250
8.653333	0.1	0.946164
8.655000	0.1	0.944793
8.656667	0.1	0.942528
8.658333	0.1	0.938356
8.660000	0.1	0.932992
8.661667	0.1	0.927925
8.663333	0.1	0.923634
8.665000	0.1	0.919640
8.666667	0.1	0.916302
8.668333	0.1	0.913560
8.670000	0.1	0.911176
8.671667	0.1	0.909388
8.673333	0.1	0.908375
8.675000	0.1	0.907779
8.676667	0.1	0.906587
8.678333	0.1	0.903964
8.680000	0.1	0.899673
8.681667	0.1	0.894964
8.683333	0.1	0.891089
8.685000	0.1	0.888586
8.686667	0.1	0.887573
8.688333	0.1	0.888050
8.690000	0.1	0.889361
8.691667	0.1	0.890374
8.693333	0.1	0.890136
8.695000	0.1	0.888586
8.696667	0.1	0.885904
8.698333	0.1	0.882447
8.700000	0.1	0.878811
8.701667	0.1	0.875354
8.703333	0.1	0.871539
8.705000	0.1	0.866473
8.706667	0.1	0.859737
8.708333	0.1	0.851929
8.710000	0.1	0.845134
8.711667	0.1	0.841975
8.713333	0.1	0.843704
8.715000	0.1	0.848591
8.716667	0.1	0.852883
8.718333	0.1	0.853777
8.720000	0.1	0.851512
8.721667	0.1	0.848174
8.723333	0.1	0.845373
8.725000	0.1	0.843287
8.726667	0.1	0.841618
8.728333	0.1	0.840426
8.730000	0.1	0.840068
8.731667	0.1	0.840068
8.733333	0.1	0.840306
8.735000	0.1	0.841796
8.736667	0.1	0.845075
8.738333	0.1	0.848532
8.740000	0.1	0.849783
8.741667	0.1	0.847936
8.743333	0.1	0.844300
8.745000	0.1	0.841260
8.746667	0.1	0.840724
8.748333	0.1	0.842571
8.750000	0.1	0.845134
8.751667	0.1	0.846207
8.753333	0.1	0.844181
8.755000	0.1	0.839651
8.756667	0.1	0.834942
8.758333	0.1	0.832200
8.760000	0.1	0.832200
8.761667	0.1	0.833869
8.763333	0.1	0.835896
8.765000	0.1	0.837386
8.766667	0.1	0.838339
8.768333	0.1	0.838995
8.770000	0.1	0.839770
8.771667	0.1	0.840545
8.773333	0.1	0.840426
8.775000	0.1	0.838757
8.776667	0.1	0.835598
8.778333	0.1	0.831544
8.780000	0.1	0.827014
8.781667	0.1	0.823140
8.783333	0.1	0.821054
8.785000	0.1	0.821710
8.786667	0.1	0.824750
8.788333	0.1	0.828862
8.790000	0.1	0.832617
8.791667	0.1	0.834525
8.793333	0.1	0.834107
8.795000	0.1	0.832021
8.796667	0.1	0.829876
8.798333	0.1	0.828862
8.800000	0.1	0.829041
8.801667	0.1	0.829816
8.803333	0.1	0.830472
8.805000	0.1	0.830650
8.806667	0.1	0.830174
8.808333	0.1	0.829399
8.810000	0.1	0.829220
8.811667	0.1	0.830114
8.813333	0.1	0.831723
8.815000	0.1	0.832856
8.816667	0.1	0.832617
8.818333	0.1	0.831068
8.820000	0.1	0.829101
8.821667	0.1	0.827491
8.823333	0.1	0.826776
8.825000	0.1	0.827611
8.826667	0.1	0.829995
8.828333	0.1	0.833273
8.830000	0.1	0.836074
8.831667	0.1	0.836968
8.833333	0.1	0.835538
8.835000	0.1	0.833035
8.836667	0.1	0.830233
8.838333	0.1	0.827134
8.840000	0.1	0.823855
8.841667	0.1	0.821412
8.843333	0.1	0.820816
8.845000	0.1	0.822544
8.846667	0.1	0.825882
8.848333	0.1	0.829279
8.850000	0.1	0.831604
8.851667	0.1	0.832319
8.853333	0.1	0.832140
8.855000	0.1	0.831962
8.856667	0.1	0.832200
8.858333	0.1	0.832260
8.860000	0.1	0.831902
8.861667	0.1	0.830948
8.863333	0.1	0.829101
8.865000	0.1	0.826538
8.866667	0.1	0.823855
8.868333	0.1	0.821531
8.870000	0.1	0.820100
8.871667	0.1	0.820100
8.873333	0.1	0.822187
8.875000	0.1	0.825763
8.876667	0.1	0.828743
8.878333	0.1	0.829279
8.880000	0.1	0.827789
8.881667	0.1	0.826478
8.883333	0.1	0.827313
8.885000	0.1	0.830352
8.886667	0.1	0.834405
8.888333	0.1	0.837684
8.890000	0.1	0.838995
8.891667	0.1	0.838161
8.893333	0.1	0.836492
8.895000	0.1	0.835717
8.896667	0.1	0.836849
8.898333	0.1	0.839055
8.900000	0.1	0.840783
8.901667	0.1	0.841200
8.903333	0.1	0.841081
8.905000	0.1	0.841737
8.906667	0.1	0.843406
8.908333	0.1	0.845432
8.910000	0.1	0.846982
8.911667	0.1	0.847340
8.913333	0.1	0.845969
8.915000	0.1	0.843465
8.916667	0.1	0.841022
8.918333	0.1	0.839949
8.920000	0.1	0.840306
8.921667	0.1	0.841022
8.923333	0.1	0.841081
8.925000	0.1	0.840485
8.926667	0.1	0.840247
8.928333	0.1	0.840545
8.930000	0.1	0.840604
8.931667	0.1	0.839412
8.933333	0.1	0.836730
8.935000	0.1	0.833929
8.936667	0.1	0.832379
8.938333	0.1	0.831842
8.940000	0.1	0.831187
8.941667	0.1	0.829876
8.943333	0.1	0.828207
8.945000	0.1	0.826418
8.946667	0.1	0.824928
8.948333	0.1	0.824809
8.950000	0.1	0.826597
8.951667	0.1	0.829160
8.953333	0.1	0.830710
8.955000	0.1	0.830054
8.956667	0.1	0.827670
8.958333	0.1	0.825644
8.960000	0.1	0.825286
8.961667	0.1	0.826418
8.963333	0.1	0.827968
8.965000	0.1	0.829041
8.966667	0.1	0.829637
8.968333	0.1	0.830412
8.970000	0.1	0.831664
8.971667	0.1	0.833035
8.973333	0.1	0.834882
8.975000	0.1	0.837505
8.976667	0.1	0.840068
8.978333	0.1	0.841439
8.980000	0.1	0.841737
8.981667	0.1	0.841737
8.983333	0.1	0.841796
8.985000	0.1	0.842273
8.986667	0.1	0.843406
8.988333	0.1	0.845432
8.990000	0.1	0.847697
8.991667	0.1	0.849426
8.993333	0.1	0.849664
8.995000	0.1	0.848413
8.996667	0.1	0.845909
8.998333	0.1	0.842691
9.000000	0.1	0.839114
9.001667	0.1	0.835538
9.003333	0.1	0.832379
9.005000	0.1	0.830412
9.006667	0.1	0.829876
9.008333	0.1	0.829816
9.010000	0.1	0.829399
9.011667	0.1	0.828385
9.013333	0.1	0.827313
9.015000	0.1	0.827372
9.016667	0.1	0.829160
9.018333	0.1	0.831902
9.020000	0.1	0.833809
9.021667	0.1	0.833571
9.023333	0.1	0.831246
9.025000	0.1	0.828505
9.026667	0.1	0.827491
9.028333	0.1	0.828922
9.030000	0.1	0.831485
9.031667	0.1	0.833333
9.033333	0.1	0.833631
9.035000	0.1	0.832677
9.036667	0.1	0.831187
9.038333	0.1	0.829697
9.040000	0.1	0.828505
9.041667	0.1	0.827611
9.043333	0.1	0.826955
9.045000	0.1	0.826478
9.046667	0.1	0.826001
9.048333	0.1	0.825405
9.050000	0.1	0.824690
9.051667	0.1	0.824630
9.053333	0.1	0.825644
9.055000	0.1	0.826716
9.056667	0.1	0.826418
9.058333	0.1	0.824273
9.060000	0.1	0.821948
9.061667	0.1	0.822008
9.063333	0.1	0.825882
9.065000	0.1	0.832617
9.066667	0.1	0.839591
9.068333	0.1	0.844598
9.070000	0.1	0.846148
9.071667	0.1	0.843525
9.073333	0.1	0.837982
9.075000	0.1	0.831664
9.076667	0.1	0.826299
9.078333	0.1	0.822485
9.080000	0.1	0.820041
9.081667	0.1	0.818610
9.083333	0.1	0.817657
9.085000	0.1	0.816941
9.086667	0.1	0.816584
9.088333	0.1	0.816762
9.090000	0.1	0.817716
9.091667	0.1	0.819087
9.093333	0.1	0.820100
9.095000	0.1	0.819922
9.096667	0.1	0.818431
9.098333	0.1	0.816584
9.100000	0.1	0.815213
9.101667	0.1	0.814259
9.103333	0.1	0.813246
9.105000	0.1	0.811756
9.106667	0.1	0.809789
9.108333	0.1	0.808299
9.110000	0.1	0.808477
9.111667	0.1	0.810206
9.113333	0.1	0.812054
9.115000	0.1	0.812590
9.116667	0.1	0.812173
9.118333	0.1	0.812113
9.120000	0.1	0.813484
9.121667	0.1	0.816405
9.123333	0.1	0.820220
9.125000	0.1	0.824153
9.126667	0.1	0.827014
9.128333	0.1	0.827551
9.130000	0.1	0.825644
9.131667	0.1	0.822842
9.133333	0.1	0.821292
9.135000	0.1	0.820518
9.136667	0.1	0.818849
9.138333	0.1	0.815570
9.140000	0.1	0.811756
9.141667	0.1	0.809193
9.143333	0.1	0.808835
9.145000	0.1	0.810385
9.146667	0.1	0.812292
9.148333	0.1	0.812829
9.150000	0.1	0.811160
9.151667	0.1	0.808358
9.153333	0.1	0.806391
9.155000	0.1	0.806749
9.156667	0.1	0.809491
9.158333	0.1	0.813484
9.160000	0.1	0.816822
9.161667	0.1	0.817657
9.163333	0.1	0.815451
9.165000	0.1	0.811160
9.166667	0.1	0.806809
9.168333	0.1	0.804365
9.170000	0.1	0.804365
9.171667	0.1	0.806034
9.173333	0.1	0.807703
9.175000	0.1	0.807703
9.176667	0.1	0.805676
9.178333	0.1	0.802279
9.180000	0.1	0.798762
9.181667	0.1	0.795841
9.183333	0.1	0.793934
9.185000	0.1	0.793517
9.186667	0.1	0.795186
9.188333	0.1	0.798941
9.190000	0.1	0.804067
9.191667	0.1	0.809014
9.193333	0.1	0.811935
9.195000	0.1	0.812173
9.196667	0.1	0.810504
9.198333	0.1	0.807941
9.200000	0.1	0.805438
9.201667	0.1	0.803351
9.203333	0.1	0.802338
9.205000	0.1	0.802994
9.206667	0.1	0.805259
9.208333	0.1	0.808477
9.210000	0.1	0.811577
9.211667	0.1	0.813901
9.213333	0.1	0.816107
9.215000	0.1	0.818610
9.216667	0.1	0.820339
9.218333	0.1	0.819922
9.220000	0.1	0.816882
9.221667	0.1	0.811935
9.223333	0.1	0.806451
9.225000	0.1	0.802457
9.226667	0.1	0.801265
9.228333	0.1	0.803232
9.230000	0.1	0.807226
9.231667	0.1	0.811577
9.233333	0.1	0.814855
9.235000	0.1	0.816047
9.236667	0.1	0.815690
9.238333	0.1	0.815511
9.240000	0.1	0.816286
9.241667	0.1	0.817359
9.243333	0.1	0.817716
9.245000	0.1	0.816941
9.246667	0.1	0.815809
9.248333	0.1	0.815153
9.250000	0.1	0.814676
9.251667	0.1	0.813425
9.253333	0.1	0.810921
9.255000	0.1	0.807762
9.256667	0.1	0.805736
9.258333	0.1	0.806034
9.260000	0.1	0.808418
9.261667	0.1	0.811517
9.263333	0.1	0.813842
9.265000	0.1	0.814498
9.266667	0.1	0.813305
9.268333	0.1	0.810325
9.270000	0.1	0.806570
9.271667	0.1	0.803411
9.273333	0.1	0.802457
9.275000	0.1	0.804663
9.276667	0.1	0.809014
9.278333	0.1	0.813365
9.280000	0.1	0.816166
9.281667	0.1	0.817299
9.283333	0.1	0.817776
9.285000	0.1	0.818908
9.286667	0.1	0.820756
9.288333	0.1	0.822365
9.290000	0.1	0.822902
9.291667	0.1	0.822008
9.293333	0.1	0.819743
9.295000	0.1	0.816524
9.296667	0.1	0.813246
9.298333	0.1	0.810862
9.300000	0.1	0.809908
9.301667	0.1	0.810742
9.303333	0.1	0.812769
9.305000	0.1	0.814378
9.306667	0.1	0.815034
9.308333	0.1	0.816405
9.310000	0.1	0.820160
9.311667	0.1	0.825644
9.313333	0.1	0.830293
9.315000	0.1	0.832140
9.316667	0.1	0.831246
9.318333	0.1	0.829339
9.320000	0.1	0.828743
9.321667	0.1	0.830710
9.323333	0.1	0.834227
9.325000	0.1	0.837386
9.326667	0.1	0.838935
9.328333	0.1	0.838757
9.330000	0.1	0.837565
9.331667	0.1	0.836790
9.333333	0.1	0.837565
9.335000	0.1	0.839889
9.336667	0.1	0.842691
9.338333	0.1	0.844955
9.340000	0.1	0.846088
9.341667	0.1	0.845730
9.343333	0.1	0.844181
9.345000	0.1	0.842571
9.346667	0.1	0.842154
9.348333	0.1	0.843048
9.350000	0.1	0.844896
9.351667	0.1	0.847161
9.353333	0.1	0.849247
9.355000	0.1	0.850976
9.356667	0.1	0.852525
9.358333	0.1	0.854671
9.360000	0.1	0.857949
9.361667	0.1	0.862300
9.363333	0.1	0.866413
9.365000	0.1	0.867546
9.366667	0.1	0.864029
9.368333	0.1	0.857949
9.370000	0.1	0.853419
9.371667	0.1	0.853002
9.373333	0.1	0.855863
9.375000	0.1	0.859022
9.376667	0.1	0.859916
9.378333	0.1	0.858128
9.380000	0.1	0.855267
9.381667	0.1	0.853360
9.383333	0.1	0.852585
9.385000	0.1	0.852406
9.386667	0.1	0.853062
9.388333	0.1	0.855386
9.390000	0.1	0.859439
9.391667	0.1	0.864208
9.393333	0.1	0.868022
9.395000	0.1	0.870109
9.396667	0.1	0.870943
9.398333	0.1	0.871062
9.400000	0.1	0.870705
9.401667	0.1	0.870287
9.403333	0.1	0.870287
9.405000	0.1	0.871301
9.406667	0.1	0.873506
9.408333	0.1	0.876606
9.410000	0.1	0.880599
9.411667	0.1	0.885010
9.413333	0.1	0.889659
9.415000	0.1	0.893951
9.416667	0.1	0.897348
9.418333	0.1	0.899255
9.420000	0.1	0.899375
9.421667	0.1	0.897884
9.423333	0.1	0.895321
9.425000	0.1	0.892043
9.426667	0.1	0.888884
9.428333	0.1	0.886977
9.430000	0.1	0.886500
9.431667	0.1	0.886142
9.433333	0.1	0.885367
9.435000	0.1	0.885069
9.436667	0.1	0.886381
9.438333	0.1	0.888765
9.440000	0.1	0.890672
9.441667	0.1	0.891447
9.443333	0.1	0.892222
9.445000	0.1	0.894249
9.446667	0.1	0.898063
9.448333	0.1	0.902712
9.450000	0.1	0.907123
9.451667	0.1	0.910342
9.453333	0.1	0.911772
9.455000	0.1	0.911415
9.456667	0.1	0.910640
9.458333	0.1	0.911355
9.460000	0.1	0.914276
9.461667	0.1	0.918388
9.463333	0.1	0.921428
9.465000	0.1	0.921726
9.466667	0.1	0.919461
9.468333	0.1	0.916302
9.470000	0.1	0.913918
9.471667	0.1	0.913262
9.473333	0.1	0.914276
9.475000	0.1	0.916541
9.476667	0.1	0.919998
9.478333	0.1	0.923991
9.480000	0.1	0.927508
9.481667	0.1	0.929475
9.483333	0.1	0.929236
9.485000	0.1	0.927329
9.486667	0.1	0.925064
9.488333	0.1	0.923276
9.490000	0.1	0.922144
9.491667	0.1	0.921667
9.493333	0.1	0.922024
9.495000	0.1	0.923157
9.496667	0.1	0.924587
9.498333	0.1	0.925839
9.500000	0.1	0.927150
9.501667	0.1	0.929415
9.503333	0.1	0.932932
9.505000	0.1	0.936806
9.506667	0.1	0.939608
9.508333	0.1	0.940561
9.510000	0.1	0.939965
9.511667	0.1	0.938654
9.513333	0.1	0.937343
9.515000	0.1	0.936687
9.516667	0.1	0.937343
9.518333	0.1	0.939429
9.520000	0.1	0.942826
9.521667	0.1	0.946641
9.523333	0.1	0.949502
9.525000	0.1	0.951111
9.526667	0.1	0.952900
9.528333	0.1	0.955939
9.530000	0.1	0.959933
9.531667	0.1	0.963569
9.533333	0.1	0.965536
9.535000	0.1	0.965536
9.536667	0.1	0.964999
9.538333	0.1	0.965834
9.540000	0.1	0.968933
9.541667	0.1	0.973523
9.543333	0.1	0.977874
9.545000	0.1	0.980556
9.546667	0.1	0.981391
9.548333	0.1	0.980794
9.550000	0.1	0.980020
9.551667	0.1	0.981271
9.553333	0.1	0.985861
9.555000	0.1	0.992954
9.556667	0.1	1.000166
9.558333	0.1	1.005650
9.560000	0.1	1.009345
9.561667	0.1	1.012445
9.563333	0.1	1.016617
9.565000	0.1	1.021504
9.566667	0.1	1.025140
9.568333	0.1	1.026332
9.570000	0.1	1.025796
9.571667	0.1	1.025498
9.573333	0.1	1.027286
9.575000	0.1	1.031578
9.576667	0.1	1.037061
9.578333	0.1	1.041591
9.580000	0.1	1.044571
9.581667	0.1	1.046956
9.583333	0.1	1.049817
9.585000	0.1	1.052976
9.586667	0.1	1.055300
9.588333	0.1	1.056194
9.590000	0.1	1.056612
9.591667	0.1	1.057744
9.593333	0.1	1.059353
9.595000	0.1	1.060307
9.596667	0.1	1.060665
9.598333	0.1	1.061618
9.600000	0.1	1.064360
9.601667	0.1	1.069307
9.603333	0.1	1.076222
9.605000	0.1	1.084149
9.606667	0.1	1.091302
9.608333	0.1	1.096010
9.610000	0.1	1.097500
9.611667	0.1	1.096070
9.613333	0.1	1.093209
9.615000	0.1	1.090467
9.616667	0.1	1.089096
9.618333	0.1	1.089811
9.620000	0.1	1.092076
9.621667	0.1	1.094699
9.623333	0.1	1.096428
9.625000	0.1	1.097024
9.626667	0.1	1.097500
9.628333	0.1	1.099110
9.630000	0.1	1.102805
9.631667	0.1	1.107693
9.633333	0.1	1.112104
9.635000	0.1	1.114905
9.636667	0.1	1.116753
9.638333	0.1	1.118124
9.640000	0.1	1.118183
9.641667	0.1	1.115918
9.643333	0.1	1.111448
9.645000	0.1	1.105845
9.646667	0.1	1.100719
9.648333	0.1	1.097977
9.650000	0.1	1.098871
9.651667	0.1	1.102924
9.653333	0.1	1.107991
9.655000	0.1	1.111507
9.656667	0.1	1.112759
9.658333	0.1	1.112998
9.660000	0.1	1.113653
9.661667	0.1	1.115203
9.663333	0.1	1.116633
9.665000	0.1	1.117110
9.666667	0.1	1.116633
9.668333	0.1	1.115978
9.670000	0.1	1.115859
9.671667	0.1	1.116574
9.673333	0.1	1.117826
9.675000	0.1	1.118541
9.676667	0.1	1.118004
9.678333	0.1	1.116693
9.680000	0.1	1.115382
9.681667	0.1	1.114428
9.683333	0.1	1.114011
9.685000	0.1	1.114011
9.686667	0.1	1.113653
9.688333	0.1	1.112342
9.690000	0.1	1.110971
9.691667	0.1	1.111388
9.693333	0.1	1.115024
9.695000	0.1	1.121879
9.696667	0.1	1.130223
9.698333	0.1	1.138032
9.700000	0.1	1.143932
9.701667	0.1	1.147747
9.703333	0.1	1.148939
9.705000	0.1	1.146436
9.706667	0.1	1.140416
9.708333	0.1	1.133084
9.710000	0.1	1.126468
9.711667	0.1	1.121581
9.713333	0.1	1.119137
9.715000	0.1	1.119733
9.716667	0.1	1.122713
9.718333	0.1	1.126766
9.720000	0.1	1.130402
9.721667	0.1	1.132846
9.723333	0.1	1.134574
9.725000	0.1	1.136780
9.726667	0.1	1.140654
9.728333	0.1	1.145482
9.730000	0.1	1.148999
9.731667	0.1	1.149297
9.733333	0.1	1.146972
9.735000	0.1	1.143813
9.736667	0.1	1.141191
9.738333	0.1	1.139402
9.740000	0.1	1.137972
9.741667	0.1	1.136661
9.743333	0.1	1.136124
9.745000	0.1	1.137376
9.746667	0.1	1.139641
9.748333	0.1	1.141429
9.750000	0.1	1.142502
9.751667	0.1	1.143754
9.753333	0.1	1.146019
9.755000	0.1	1.149237
9.756667	0.1	1.152635
9.758333	0.1	1.155257
9.760000	0.1	1.156569
9.761667	0.1	1.156271
9.763333	0.1	1.154363
9.765000	0.1	1.151681
9.766667	0.1	1.149535
9.768333	0.1	1.148403
9.770000	0.1	1.148224
9.771667	0.1	1.148522
9.773333	0.1	1.149297
9.775000	0.1	1.150608
9.776667	0.1	1.151860
9.778333	0.1	1.151800
9.780000	0.1	1.150012
9.781667	0.1	1.147330
9.783333	0.1	1.145363
9.785000	0.1	1.146019
9.786667	0.1	1.149595
9.788333	0.1	1.154065
9.790000	0.1	1.156986
9.791667	0.1	1.157582
9.793333	0.1	1.156390
9.795000	0.1	1.154363
9.796667	0.1	1.152635
9.798333	0.1	1.151681
9.800000	0.1	1.151741
9.801667	0.1	1.152217
9.803333	0.1	1.152158
9.805000	0.1	1.151800
9.806667	0.1	1.151800
9.808333	0.1	1.152337
9.810000	0.1	1.153231
9.811667	0.1	1.154721
9.813333	0.1	1.157761
9.815000	0.1	1.162529
9.816667	0.1	1.168072
9.818333	0.1	1.172245
9.820000	0.1	1.173019
9.821667	0.1	1.169860
9.823333	0.1	1.164973
9.825000	0.1	1.161277
9.826667	0.1	1.160622
9.828333	0.1	1.162887
9.830000	0.1	1.166642
9.831667	0.1	1.169860
9.833333	0.1	1.171053
9.835000	0.1	1.169682
9.836667	0.1	1.165807
9.838333	0.1	1.160264
9.840000	0.1	1.155019
9.841667	0.1	1.151860
9.843333	0.1	1.151443
9.845000	0.1	1.152933
9.846667	0.1	1.155675
9.848333	0.1	1.159906
9.850000	0.1	1.165986
9.851667	0.1	1.172602
9.853333	0.1	1.177311
9.855000	0.1	1.178742
9.856667	0.1	1.177609
9.858333	0.1	1.175046
9.860000	0.1	1.171529
9.861667	0.1	1.167297
9.863333	0.1	1.162589
9.865000	0.1	1.157701
9.866667	0.1	1.153469
9.868333	0.1	1.150906
9.870000	0.1	1.150966
9.871667	0.1	1.152992
9.873333	0.1	1.155377
9.875000	0.1	1.156747
9.876667	0.1	1.156449
9.878333	0.1	1.154184
9.880000	0.1	1.150370
9.881667	0.1	1.146078
9.883333	0.1	1.142860
9.885000	0.1	1.141369
9.886667	0.1	1.140833
9.888333	0.1	1.140118
9.890000	0.1	1.139224
9.891667	0.1	1.138210
9.893333	0.1	1.137197
9.895000	0.1	1.136184
9.896667	0.1	1.135290
9.898333	0.1	1.134694
9.900000	0.1	1.134396
9.901667	0.1	1.134634
9.903333	0.1	1.135767
9.905000	0.1	1.137793
9.906667	0.1	1.139402
9.908333	0.1	1.139462
9.910000	0.1	1.137912
9.911667	0.1	1.135707
9.913333	0.1	1.133859
9.915000	0.1	1.132667
9.916667	0.1	1.132011
9.918333	0.1	1.131713
9.920000	0.1	1.131475
9.921667	0.1	1.130939
9.923333	0.1	1.129985
9.925000	0.1	1.129031
9.926667	0.1	1.128495
9.928333	0.1	1.128256
9.930000	0.1	1.127184
9.931667	0.1	1.124203
9.933333	0.1	1.119316
9.935000	0.1	1.113713
9.936667	0.1	1.108885
9.938333	0.1	1.106024
9.940000	0.1	1.104951
9.941667	0.1	1.104951
9.943333	0.1	1.105189
9.945000	0.1	1.105130
9.946667	0.1	1.104355
9.948333	0.1	1.102328
9.950000	0.1	1.099110
9.951667	0.1	1.095355
9.953333	0.1	1.092076
9.955000	0.1	1.090229
9.956667	0.1	1.090169
9.958333	0.1	1.091302
9.960000	0.1	1.092732
9.961667	0.1	1.093507
9.963333	0.1	1.092732
9.965000	0.1	1.089990
9.966667	0.1	1.085699
9.968333	0.1	1.081526
9.970000	0.1	1.078844
9.971667	0.1	1.077414
9.973333	0.1	1.076043
9.975000	0.1	1.074076
9.976667	0.1	1.072228
9.978333	0.1	1.071453
9.980000	0.1	1.071811
9.981667	0.1	1.072466
9.983333	0.1	1.072407
9.985000	0.1	1.070738
9.986667	0.1	1.067042
9.988333	0.1	1.062036
9.990000	0.1	1.057029
9.991667	0.1	1.053333
9.993333	0.1	1.051545
9.995000	0.1	1.051366
9.996667	0.1	1.051784
9.998333	0.1	1.052022
10.000000	0.1	1.051843
10.001667	0.1	1.051128
10.003333	0.1	1.049817
10.005000	0.1	1.048088
10.006667	0.1	1.046598
10.008333	0.1	1.046181
10.010000	0.1	1.046896
10.011667	0.1	1.048029
10.013333	0.1	1.048863
10.015000	0.1	1.048505
10.016667	0.1	1.046956
10.018333	0.1	1.044393
10.020000	0.1	1.040936
10.021667	0.1	1.036763
10.023333	0.1	1.032353
10.025000	0.1	1.027942
10.026667	0.1	1.024127
10.028333	0.1	1.021743
10.030000	0.1	1.021504
10.031667	0.1	1.022995
10.033333	0.1	1.024723
10.035000	0.1	1.025081
10.036667	0.1	1.023412
10.038333	0.1	1.020730
10.040000	0.1	1.018882
10.041667	0.1	1.018763
10.043333	0.1	1.019716
10.045000	0.1	1.020670
10.046667	0.1	1.021385
10.048333	0.1	1.021862
10.050000	0.1	1.022697
10.051667	0.1	1.023471
10.053333	0.1	1.022697
10.055000	0.1	1.019657
10.056667	0.1	1.015365
10.058333	0.1	1.012027
10.060000	0.1	1.010716
10.061667	0.1	1.011431
10.063333	0.1	1.013398
10.065000	0.1	1.015544
10.066667	0.1	1.016855
10.068333	0.1	1.016676
10.070000	0.1	1.014769
10.071667	0.1	1.011372
10.073333	0.1	1.007140
10.075000	0.1	1.002193
10.076667	0.1	0.997305
10.078333	0.1	0.993967
10.080000	0.1	0.993848
10.081667	0.1	0.996530
10.083333	0.1	1.000464
10.085000	0.1	1.004636
10.086667	0.1	1.008570
10.088333	0.1	1.011789
10.090000	0.1	1.013637
10.091667	0.1	1.014173
10.093333	0.1	1.014292
10.095000	0.1	1.014292
10.096667	0.1	1.013815
10.098333	0.1	1.012445
10.100000	0.1	1.010895
10.101667	0.1	1.009584
10.103333	0.1	1.008034
10.105000	0.1	1.006246
10.106667	0.1	1.005232
10.108333	0.1	1.005530
10.110000	0.1	1.006067
10.111667	0.1	1.005530
10.113333	0.1	1.003981
10.115000	0.1	1.002610
10.116667	0.1	1.002133
10.118333	0.1	1.002312
10.120000	0.1	1.002491
10.121667	0.1	1.003027
10.123333	0.1	1.004458
10.125000	0.1	1.006782
10.126667	0.1	1.009584
10.128333	0.1	1.011908
10.130000	0.1	1.012623
10.131667	0.1	1.011014
10.133333	0.1	1.007736
10.135000	0.1	1.004160
10.136667	0.1	1.001895
10.138333	0.1	1.002073
10.140000	0.1	1.004636
10.141667	0.1	1.008332
10.143333	0.1	1.011968
10.145000	0.1	1.015365
10.146667	0.1	1.018047
10.148333	0.1	1.018763
10.150000	0.1	1.017034
10.151667	0.1	1.014352
10.153333	0.1	1.012385
10.155000	0.1	1.011550
10.156667	0.1	1.011670
10.158333	0.1	1.012445
10.160000	0.1	1.013339
10.161667	0.1	1.013339
10.163333	0.1	1.012564
10.165000	0.1	1.012206
10.166667	0.1	1.012862
10.168333	0.1	1.013994
10.170000	0.1	1.014531
10.171667	0.1	1.013696
10.173333	0.1	1.011312
10.175000	0.1	1.007795
10.176667	0.1	1.004160
10.178333	0.1	1.001418
10.180000	0.1	0.999868
10.181667	0.1	0.999451
10.183333	0.1	1.000643
10.185000	0.1	1.002967
10.186667	0.1	1.004636
10.188333	0.1	1.004160
10.190000	0.1	1.002193
10.191667	0.1	1.000762
10.193333	0.1	1.001179
10.195000	0.1	1.003206
10.196667	0.1	1.005709
10.198333	0.1	1.007319
10.200000	0.1	1.007676
10.201667	0.1	1.007259
10.203333	0.1	1.006782
10.205000	0.1	1.006782
10.206667	0.1	1.007617
10.208333	0.1	1.008570
10.210000	0.1	1.008332
10.211667	0.1	1.006365
10.213333	0.1	1.003325
10.215000	0.1	1.000524
10.216667	0.1	0.999272
10.218333	0.1	1.000524
10.220000	0.1	1.004160
10.221667	0.1	1.008928
10.223333	0.1	1.012802
10.225000	0.1	1.014590
10.226667	0.1	1.014710
10.228333	0.1	1.014769
10.230000	0.1	1.015902
10.231667	0.1	1.017690
10.233333	0.1	1.019001
10.235000	0.1	1.019359
10.236667	0.1	1.018941
10.238333	0.1	1.018226
10.240000	0.1	1.017213
10.241667	0.1	1.015961
10.243333	0.1	1.014888
10.245000	0.1	1.015246
10.246667	0.1	1.017630
10.248333	0.1	1.021206
10.250000	0.1	1.024067
10.251667	0.1	1.024485
10.253333	0.1	1.022339
10.255000	0.1	1.019120
10.256667	0.1	1.016855
10.258333	0.1	1.016498
10.260000	0.1	1.017988
10.261667	0.1	1.020908
10.263333	0.1	1.023829
10.265000	0.1	1.025319
10.266667	0.1	1.025200
10.268333	0.1	1.024365
10.270000	0.1	1.023889
10.271667	0.1	1.024246
10.273333	0.1	1.025677
10.275000	0.1	1.028597
10.276667	0.1	1.032770
10.278333	0.1	1.037777
10.280000	0.1	1.043022
10.281667	0.1	1.047611
10.283333	0.1	1.050592
10.285000	0.1	1.051605
10.286667	0.1	1.051128
10.288333	0.1	1.050055
10.290000	0.1	1.049578
10.291667	0.1	1.050174
10.293333	0.1	1.051247
10.295000	0.1	1.052380
10.296667	0.1	1.054347
10.298333	0.1	1.057863
10.300000	0.1	1.062572
10.301667	0.1	1.067221
10.303333	0.1	1.070321
10.305000	0.1	1.071513
10.306667	0.1	1.072168
10.308333	0.1	1.073778
10.310000	0.1	1.076698
10.311667	0.1	1.080096
10.313333	0.1	1.083255
10.315000	0.1	1.085758
10.316667	0.1	1.087904
10.318333	0.1	1.090884
10.320000	0.1	1.095533
10.321667	0.1	1.101673
10.323333	0.1	1.107812
10.325000	0.1	1.112580
10.326667	0.1	1.115263
10.328333	0.1	1.116633
10.330000	0.1	1.118064
10.331667	0.1	1.120150
10.333333	0.1	1.123071
10.335000	0.1	1.126647
10.336667	0.1	1.130581
10.338333	0.1	1.134455
10.340000	0.1	1.138926
10.341667	0.1	1.144826
10.343333	0.1	1.152337
10.345000	0.1	1.160681
10.346667	0.1	1.169026
10.348333	0.1	1.177013
10.350000	0.1	1.184821
10.351667	0.1	1.192391
10.353333	0.1	1.198888
10.355000	0.1	1.204252
10.356667	0.1	1.210094
10.358333	0.1	1.218140
10.360000	0.1	1.228690
10.361667	0.1	1.240671
10.363333	0.1	1.252532
10.365000	0.1	1.263380
10.366667	0.1	1.273274
10.368333	0.1	1.283050
10.370000	0.1	1.293123
10.371667	0.1	1.303494
10.373333	0.1	1.313865
10.375000	0.1	1.324177
10.376667	0.1	1.335144
10.378333	0.1	1.347542
10.380000	0.1	1.361668
10.381667	0.1	1.376629
10.383333	0.1	1.391649
10.385000	0.1	1.406670
10.386667	0.1	1.422763
10.388333	0.1	1.440287
10.390000	0.1	1.458109
10.391667	0.1	1.474202
10.393333	0.1	1.487196
10.395000	0.1	1.497686
10.396667	0.1	1.507878
10.398333	0.1	1.520395
10.400000	0.1	1.536667
10.401667	0.1	1.556337
10.403333	0.1	1.577497
10.405000	0.1	1.598418
10.406667	0.1	1.619339
10.408333	0.1	1.640856
10.410000	0.1	1.662135
10.411667	0.1	1.681507
10.413333	0.1	1.698673
10.415000	0.1	1.715183
10.416667	0.1	1.733422
10.418333	0.1	1.754522
10.420000	0.1	1.778185
10.421667	0.1	1.802862
10.423333	0.1	1.826465
10.425000	0.1	1.847923
10.426667	0.1	1.867294
10.428333	0.1	1.885235
10.430000	0.1	1.902342
10.431667	0.1	1.918912
10.433333	0.1	1.935601
10.435000	0.1	1.953185
10.436667	0.1	1.972914
10.438333	0.1	1.994968
10.440000	0.1	2.018273
10.441667	0.1	2.041340
10.443333	0.1	2.062559
10.445000	0.1	2.081692
10.446667	0.1	2.100647
10.448333	0.1	2.121389
10.450000	0.1	2.144098
10.451667	0.1	2.166867
10.453333	0.1	2.187610
10.455000	0.1	2.205908
10.456667	0.1	2.222955
10.458333	0.1	2.240181
10.460000	0.1	2.258301
10.461667	0.1	2.277136
10.463333	0.1	2.295852
10.465000	0.1	2.314329
10.466667	0.1	2.333105
10.468333	0.1	2.352655
10.470000	0.1	2.372682
10.471667	0.1	2.392650
10.473333	0.1	2.411544
10.475000	0.1	2.428591
10.476667	0.1	2.444029
10.478333	0.1	2.459288
10.480000	0.1	2.475202
10.481667	0.1	2.491713
10.483333	0.1	2.507746
10.485000	0.1	2.522230
10.486667	0.1	2.534866
10.488333	0.1	2.546668
10.490000	0.1	2.558828
10.491667	0.1	2.572537
10.493333	0.1	2.587795
10.495000	0.1	2.603173
10.496667	0.1	2.616942
10.498333	0.1	2.628327
10.500000	0.1	2.638221
10.501667	0.1	2.647937
10.503333	0.1	2.658785
10.505000	0.1	2.671957
10.506667	0.1	2.687514
10.508333	0.1	2.704024
10.510000	0.1	2.719045
10.511667	0.1	2.731323
10.513333	0.1	2.741456
10.515000	0.1	2.750456
10.516667	0.1	2.758742
10.518333	0.1	2.767146
10.520000	0.1	2.776563
10.521667	0.1	2.787113
10.523333	0.1	2.797425
10.525000	0.1	2.806187
10.526667	0.1	2.813339
10.528333	0.1	2.819479
10.530000	0.1	2.825260
10.531667	0.1	2.831459
10.533333	0.1	2.838493
10.535000	0.1	2.845764
10.536667	0.1	2.852023
10.538333	0.1	2.856374
10.540000	0.1	2.859056
10.541667	0.1	2.860964
10.543333	0.1	2.862692
10.545000	0.1	2.864123
10.546667	0.1	2.864957
10.548333	0.1	2.865255
10.550000	0.1	2.866209
10.551667	0.1	2.869010
10.553333	0.1	2.873063
10.555000	0.1	2.876759
10.556667	0.1	2.879501
10.558333	0.1	2.881468
10.560000	0.1	2.882719
10.561667	0.1	2.882660
10.563333	0.1	2.880871
10.565000	0.1	2.878130
10.566667	0.1	2.875805
10.568333	0.1	2.875209
10.570000	0.1	2.876640
10.571667	0.1	2.879918
10.573333	0.1	2.884090
10.575000	0.1	2.887547
10.576667	0.1	2.889276
10.578333	0.1	2.889693
10.580000	0.1	2.889633
10.581667	0.1	2.889276
10.583333	0.1	2.888739
10.585000	0.1	2.887964
10.586667	0.1	2.887011
10.588333	0.1	2.886474
10.590000	0.1	2.886892
10.591667	0.1	2.888322
10.593333	0.1	2.890647
10.595000	0.1	2.893448
10.596667	0.1	2.896369
10.598333	0.1	2.899587
10.600000	0.1	2.903223
10.601667	0.1	2.906978
10.603333	0.1	2.909959
10.605000	0.1	2.911508
10.606667	0.1	2.911031
10.608333	0.1	2.909064
10.610000	0.1	2.906382
10.611667	0.1	2.904236
10.613333	0.1	2.903760
10.615000	0.1	2.905667
10.616667	0.1	2.909184
10.618333	0.1	2.912820
10.620000	0.1	2.915144
10.621667	0.1	2.915919
10.623333	0.1	2.915681
10.625000	0.1	2.915442
10.626667	0.1	2.915681
10.628333	0.1	2.916336
10.630000	0.1	2.917171
10.631667	0.1	2.917826
10.633333	0.1	2.917648
10.635000	0.1	2.916932
10.636667	0.1	2.916992
10.638333	0.1	2.918720
10.640000	0.1	2.921224
10.641667	0.1	2.923310
10.643333	0.1	2.923906
10.645000	0.1	2.922774
10.646667	0.1	2.920687
10.648333	0.1	2.918482
10.650000	0.1	2.916277
10.651667	0.1	2.912939
10.653333	0.1	2.906919
10.655000	0.1	2.897501
10.656667	0.1	2.885819
10.658333	0.1	2.874553
10.660000	0.1	2.866447
10.661667	0.1	2.862692
10.663333	0.1	2.862215
10.665000	0.1	2.862632
10.666667	0.1	2.861500
10.668333	0.1	2.857506
10.670000	0.1	2.850712
10.671667	0.1	2.841950
10.673333	0.1	2.832353
10.675000	0.1	2.823055
10.676667	0.1	2.815306
10.678333	0.1	2.809346
10.680000	0.1	2.804160
10.681667	0.1	2.799213
10.683333	0.1	2.794266
10.685000	0.1	2.788603
10.686667	0.1	2.780795
10.688333	0.1	2.769768
10.690000	0.1	2.756417
10.691667	0.1	2.743066
10.693333	0.1	2.731264
10.695000	0.1	2.721071
10.696667	0.1	2.711773
10.698333	0.1	2.702773
10.700000	0.1	2.693176
10.701667	0.1	2.681852
10.703333	0.1	2.668321
10.705000	0.1	2.652943
10.706667	0.1	2.636552
10.708333	0.1	2.620340
10.710000	0.1	2.604723
10.711667	0.1	2.589524
10.713333	0.1	2.574742
10.715000	0.1	2.560437
10.716667	0.1	2.546191
10.718333	0.1	2.531409
10.720000	0.1	2.516329
10.721667	0.1	2.501309
10.723333	0.1	2.486646
10.725000	0.1	2.472818
10.726667	0.1	2.460182
10.728333	0.1	2.448499
10.730000	0.1	2.436340
10.731667	0.1	2.422035
10.733333	0.1	2.405167
10.735000	0.1	2.387226
10.736667	0.1	2.369583
10.738333	0.1	2.352417
10.740000	0.1	2.335429
10.741667	0.1	2.318800
10.743333	0.1	2.302706
10.745000	0.1	2.287388
10.746667	0.1	2.272725
10.748333	0.1	2.257824
10.750000	0.1	2.242029
10.751667	0.1	2.225578
10.753333	0.1	2.209604
10.755000	0.1	2.194762
10.756667	0.1	2.180398
10.758333	0.1	2.165437
10.760000	0.1	2.149582
10.761667	0.1	2.132654
10.763333	0.1	2.114415
10.765000	0.1	2.095461
10.766667	0.1	2.076209
10.768333	0.1	2.056301
10.770000	0.1	2.035618
10.771667	0.1	2.014756
10.773333	0.1	1.995206
10.775000	0.1	1.977563
10.776667	0.1	1.961172
10.778333	0.1	1.944721
10.780000	0.1	1.927614
10.781667	0.1	1.910567
10.783333	0.1	1.894653
10.785000	0.1	1.879990
10.786667	0.1	1.865447
10.788333	0.1	1.849473
10.790000	0.1	1.830936
10.791667	0.1	1.810610
10.793333	0.1	1.790762
10.795000	0.1	1.773477
10.796667	0.1	1.758576
10.798333	0.1	1.744211
10.800000	0.1	1.729012
10.801667	0.1	1.713216
10.803333	0.1	1.697540
10.805000	0.1	1.682282
10.806667	0.1	1.667321
10.808333	0.1	1.652837
10.810000	0.1	1.639545
10.811667	0.1	1.627684
10.813333	0.1	1.616716
10.815000	0.1	1.605809
10.816667	0.1	1.594305
10.818333	0.1	1.582325
10.820000	0.1	1.570165
10.821667	0.1	1.557291
10.823333	0.1	1.543403
10.825000	0.1	1.529694
10.826667	0.1	1.517236
10.828333	0.1	1.505613
10.830000	0.1	1.493752
10.831667	0.1	1.481474
10.833333	0.1	1.470089
10.835000	0.1	1.460791
10.836667	0.1	1.453579
10.838333	0.1	1.447797
10.840000	0.1	1.443088
10.841667	0.1	1.438618
10.843333	0.1	1.433730
10.845000	0.1	1.428247
10.846667	0.1	1.423180
10.848333	0.1	1.418769
10.850000	0.1	1.414239
10.851667	0.1	1.408637
10.853333	0.1	1.401901
10.855000	0.1	1.394630
10.856667	0.1	1.387537
10.858333	0.1	1.381397
10.860000	0.1	1.376569
10.861667	0.1	1.372814
10.863333	0.1	1.369774
10.865000	0.1	1.366556
10.866667	0.1	1.362622
10.868333	0.1	1.357913
10.870000	0.1	1.352727
10.871667	0.1	1.347780
10.873333	0.1	1.343370
10.875000	0.1	1.339018
10.876667	0.1	1.333654
10.878333	0.1	1.326859
10.880000	0.1	1.319826
10.881667	0.1	1.314581
10.883333	0.1	1.312733
10.885000	0.1	1.313686
10.886667	0.1	1.315415
10.888333	0.1	1.316011
10.890000	0.1	1.314759
10.891667	0.1	1.311660
10.893333	0.1	1.307428
10.895000	0.1	1.302898
10.896667	0.1	1.299083
10.898333	0.1	1.296401
10.900000	0.1	1.294673
10.901667	0.1	1.293898
10.903333	0.1	1.294017
10.905000	0.1	1.294494
10.906667	0.1	1.294673
10.908333	0.1	1.293838
10.910000	0.1	1.291990
10.911667	0.1	1.289666
10.913333	0.1	1.287460
10.915000	0.1	1.285732
10.916667	0.1	1.284540
10.918333	0.1	1.283705
10.920000	0.1	1.283228
10.921667	0.1	1.282930
10.923333	0.1	1.282036
10.925000	0.1	1.279831
10.926667	0.1	1.275897
10.928333	0.1	1.270115
10.930000	0.1	1.263499
10.931667	0.1	1.258075
10.933333	0.1	1.255632
10.935000	0.1	1.256764
10.936667	0.1	1.260281
10.938333	0.1	1.264274
10.940000	0.1	1.266897
10.941667	0.1	1.267254
10.943333	0.1	1.265585
10.945000	0.1	1.263082
10.946667	0.1	1.261532
10.948333	0.1	1.262128
10.950000	0.1	1.264274
10.951667	0.1	1.266480
10.953333	0.1	1.267493
10.955000	0.1	1.266658
10.956667	0.1	1.263678
10.958333	0.1	1.258791
10.960000	0.1	1.253128
10.961667	0.1	1.248360
10.963333	0.1	1.245081
10.965000	0.1	1.242638
10.966667	0.1	1.240254
10.968333	0.1	1.238465
10.970000	0.1	1.238287
10.971667	0.1	1.240075
10.973333	0.1	1.243234
10.975000	0.1	1.246572
10.976667	0.1	1.248956
10.978333	0.1	1.249731
10.980000	0.1	1.248658
10.981667	0.1	1.246929
10.983333	0.1	1.246572
10.985000	0.1	1.248658
10.986667	0.1	1.251936
10.988333	0.1	1.253903
10.990000	0.1	1.253009
10.991667	0.1	1.249969
10.993333	0.1	1.247466
10.995000	0.1	1.247346
10.996667	0.1	1.249433
10.998333	0.1	1.251996
11.000000	0.1	1.253367
11.001667	0.1	1.252890
11.003333	0.1	1.250923
11.005000	0.1	1.248241
11.006667	0.1	1.246274
11.008333	0.1	1.246214
11.010000	0.1	1.248360
11.011667	0.1	1.251757
11.013333	0.1	1.254857
11.015000	0.1	1.255870
11.016667	0.1	1.254737
11.018333	0.1	1.252651
11.020000	0.1	1.251578
11.021667	0.1	1.252472
11.023333	0.1	1.254737
11.025000	0.1	1.256168
11.026667	0.1	1.254976
11.028333	0.1	1.251936
11.030000	0.1	1.249611
11.031667	0.1	1.250267
11.033333	0.1	1.253843
11.035000	0.1	1.258373
11.036667	0.1	1.261532
11.038333	0.1	1.262248
11.040000	0.1	1.260817
11.041667	0.1	1.258731
11.043333	0.1	1.257420
11.045000	0.1	1.258195
11.046667	0.1	1.261294
11.048333	0.1	1.265705
11.050000	0.1	1.269758
11.051667	0.1	1.272917
11.053333	0.1	1.275659
11.055000	0.1	1.277626
11.056667	0.1	1.277924
11.058333	0.1	1.276434
11.060000	0.1	1.274765
11.061667	0.1	1.274943
11.063333	0.1	1.278400
11.065000	0.1	1.285255
11.066667	0.1	1.294196
11.068333	0.1	1.302242
11.070000	0.1	1.307190
11.071667	0.1	1.308978
11.073333	0.1	1.309156
11.075000	0.1	1.309395
11.076667	0.1	1.310408
11.078333	0.1	1.312316
11.080000	0.1	1.314819
11.081667	0.1	1.317620
11.083333	0.1	1.320779
11.085000	0.1	1.324833
11.086667	0.1	1.329780
11.088333	0.1	1.334727
11.090000	0.1	1.338720
11.091667	0.1	1.341641
11.093333	0.1	1.344025
11.095000	0.1	1.347125
11.096667	0.1	1.351714
11.098333	0.1	1.357138
11.100000	0.1	1.361609
11.101667	0.1	1.363337
11.103333	0.1	1.362443
11.105000	0.1	1.360715
11.106667	0.1	1.360416
11.108333	0.1	1.362979
11.110000	0.1	1.368463
11.111667	0.1	1.375854
11.113333	0.1	1.383424
11.115000	0.1	1.390278
11.116667	0.1	1.396954
11.118333	0.1	1.403928
11.120000	0.1	1.410663
11.121667	0.1	1.416564
11.123333	0.1	1.421571
11.125000	0.1	1.425564
11.126667	0.1	1.429021
11.128333	0.1	1.432300
11.130000	0.1	1.435578
11.131667	0.1	1.438439
11.133333	0.1	1.440823
11.135000	0.1	1.443327
11.136667	0.1	1.446247
11.138333	0.1	1.449168
11.140000	0.1	1.451135
11.141667	0.1	1.451731
11.143333	0.1	1.451671
11.145000	0.1	1.452983
11.146667	0.1	1.457512
11.148333	0.1	1.465380
11.150000	0.1	1.474321
11.151667	0.1	1.481474
11.153333	0.1	1.485705
11.155000	0.1	1.487494
11.156667	0.1	1.488209
11.158333	0.1	1.489103
11.160000	0.1	1.490295
11.161667	0.1	1.491487
11.163333	0.1	1.493692
11.165000	0.1	1.498640
11.166667	0.1	1.506507
11.168333	0.1	1.515031
11.170000	0.1	1.521528
11.171667	0.1	1.524568
11.173333	0.1	1.524150
11.175000	0.1	1.521826
11.176667	0.1	1.519561
11.178333	0.1	1.518965
11.180000	0.1	1.520097
11.181667	0.1	1.522243
11.183333	0.1	1.524806
11.185000	0.1	1.527667
11.186667	0.1	1.530826
11.188333	0.1	1.533866
11.190000	0.1	1.536310
11.191667	0.1	1.537979
11.193333	0.1	1.539409
11.195000	0.1	1.541436
11.196667	0.1	1.544535
11.198333	0.1	1.548469
11.200000	0.1	1.552641
11.201667	0.1	1.556277
11.203333	0.1	1.559079
11.205000	0.1	1.561344
11.206667	0.1	1.563311
11.208333	0.1	1.564801
11.210000	0.1	1.565993
11.211667	0.1	1.567721
11.213333	0.1	1.570642
11.215000	0.1	1.573682
11.216667	0.1	1.575470
11.218333	0.1	1.576424
11.220000	0.1	1.578212
11.221667	0.1	1.581729
11.223333	0.1	1.586318
11.225000	0.1	1.590908
11.226667	0.1	1.593828
11.228333	0.1	1.593828
11.230000	0.1	1.590967
11.231667	0.1	1.587272
11.233333	0.1	1.585543
11.235000	0.1	1.586437
11.236667	0.1	1.588822
11.238333	0.1	1.590788
11.240000	0.1	1.591146
11.241667	0.1	1.589775
11.243333	0.1	1.586855
11.245000	0.1	1.582861
11.246667	0.1	1.579344
11.248333	0.1	1.577497
11.250000	0.1	1.577139
11.251667	0.1	1.577020
11.253333	0.1	1.576305
11.255000	0.1	1.575410
11.256667	0.1	1.575410
11.258333	0.1	1.577079
11.260000	0.1	1.580656
11.261667	0.1	1.585484
11.263333	0.1	1.590312
11.265000	0.1	1.593888
11.266667	0.1	1.595974
11.268333	0.1	1.596987
11.270000	0.1	1.596987
11.271667	0.1	1.596034
11.273333	0.1	1.594544
11.275000	0.1	1.593053
11.276667	0.1	1.591623
11.278333	0.1	1.589656
11.280000	0.1	1.587153
11.281667	0.1	1.584649
11.283333	0.1	1.582444
11.285000	0.1	1.580179
11.286667	0.1	1.577556
11.288333	0.1	1.574814
11.290000	0.1	1.572430
11.291667	0.1	1.571953
11.293333	0.1	1.574397
11.295000	0.1	1.579404
11.296667	0.1	1.585007
11.298333	0.1	1.588583
11.300000	0.1	1.588762
11.301667	0.1	1.585662
11.303333	0.1	1.581490
11.305000	0.1	1.579106
11.306667	0.1	1.579702
11.308333	0.1	1.581848
11.310000	0.1	1.583338
11.311667	0.1	1.582563
11.313333	0.1	1.579106
11.315000	0.1	1.574516
11.316667	0.1	1.571417
11.318333	0.1	1.571775
11.320000	0.1	1.575828
11.321667	0.1	1.581967
11.323333	0.1	1.587272
11.325000	0.1	1.588464
11.326667	0.1	1.584590
11.328333	0.1	1.577735
11.330000	0.1	1.571000
11.331667	0.1	1.565993
11.333333	0.1	1.562774
11.335000	0.1	1.561463
11.336667	0.1	1.562357
11.338333	0.1	1.565099
11.340000	0.1	1.568616
11.341667	0.1	1.571477
11.343333	0.1	1.572788
11.345000	0.1	1.572967
11.346667	0.1	1.572907
11.348333	0.1	1.572490
11.350000	0.1	1.571059
11.351667	0.1	1.568914
11.353333	0.1	1.567125
11.355000	0.1	1.566529
11.356667	0.1	1.567602
11.358333	0.1	1.569986
11.360000	0.1	1.572251
11.361667	0.1	1.572907
11.363333	0.1	1.570582
11.365000	0.1	1.565337
11.366667	0.1	1.558781
11.368333	0.1	1.552999
11.370000	0.1	1.549780
11.371667	0.1	1.549304
11.373333	0.1	1.550138
11.375000	0.1	1.550675
11.376667	0.1	1.550317
11.378333	0.1	1.549304
11.380000	0.1	1.547754
11.381667	0.1	1.545668
11.383333	0.1	1.543939
11.385000	0.1	1.544297
11.386667	0.1	1.547337
11.388333	0.1	1.552224
11.390000	0.1	1.557529
11.391667	0.1	1.562059
11.393333	0.1	1.564384
11.395000	0.1	1.563072
11.396667	0.1	1.557589
11.398333	0.1	1.549304
11.400000	0.1	1.541317
11.401667	0.1	1.536667
11.403333	0.1	1.536846
11.405000	0.1	1.541495
11.406667	0.1	1.548290
11.408333	0.1	1.554668
11.410000	0.1	1.558900
11.411667	0.1	1.561046
11.413333	0.1	1.562119
11.415000	0.1	1.563132
11.416667	0.1	1.564562
11.418333	0.1	1.565814
11.420000	0.1	1.566172
11.421667	0.1	1.565278
11.423333	0.1	1.563847
11.425000	0.1	1.562774
11.426667	0.1	1.562893
11.428333	0.1	1.563966
11.430000	0.1	1.564622
11.431667	0.1	1.563609
11.433333	0.1	1.560867
11.435000	0.1	1.557589
11.436667	0.1	1.554728
11.438333	0.1	1.552105
11.440000	0.1	1.549602
11.441667	0.1	1.547754
11.443333	0.1	1.546860
11.445000	0.1	1.546383
11.446667	0.1	1.545847
11.448333	0.1	1.545251
11.450000	0.1	1.545072
11.451667	0.1	1.545489
11.453333	0.1	1.545966
11.455000	0.1	1.546025
11.456667	0.1	1.545906
11.458333	0.1	1.546145
11.460000	0.1	1.547098
11.461667	0.1	1.548886
11.463333	0.1	1.551390
11.465000	0.1	1.553953
11.466667	0.1	1.554847
11.468333	0.1	1.553059
11.470000	0.1	1.549125
11.471667	0.1	1.544833
11.473333	0.1	1.542270
11.475000	0.1	1.542330
11.476667	0.1	1.544416
11.478333	0.1	1.547396
11.480000	0.1	1.550078
11.481667	0.1	1.552045
11.483333	0.1	1.553416
11.485000	0.1	1.554012
11.486667	0.1	1.552999
11.488333	0.1	1.550555
11.490000	0.1	1.548171
11.491667	0.1	1.547337
11.493333	0.1	1.548112
11.495000	0.1	1.549900
11.496667	0.1	1.551867
11.498333	0.1	1.553238
11.500000	0.1	1.553536
11.501667	0.1	1.553297
11.503333	0.1	1.553655
11.505000	0.1	1.554489
11.506667	0.1	1.554966
11.508333	0.1	1.554430
11.510000	0.1	1.552999
11.511667	0.1	1.551449
11.513333	0.1	1.550377
11.515000	0.1	1.549721
11.516667	0.1	1.549125
11.518333	0.1	1.548648
11.520000	0.1	1.548052
11.521667	0.1	1.546681
11.523333	0.1	1.544893
11.525000	0.1	1.544058
11.526667	0.1	1.544893
11.528333	0.1	1.546919
11.530000	0.1	1.548946
11.531667	0.1	1.549721
11.533333	0.1	1.549125
11.535000	0.1	1.547992
11.536667	0.1	1.547039
11.538333	0.1	1.546264
11.540000	0.1	1.545191
11.541667	0.1	1.543582
11.543333	0.1	1.541913
11.545000	0.1	1.540482
11.546667	0.1	1.539111
11.548333	0.1	1.537919
11.550000	0.1	1.537681
11.551667	0.1	1.539052
11.553333	0.1	1.541436
11.555000	0.1	1.542866
11.556667	0.1	1.541674
11.558333	0.1	1.537740
11.560000	0.1	1.532197
11.561667	0.1	1.526535
11.563333	0.1	1.521587
11.565000	0.1	1.517832
11.566667	0.1	1.515687
11.568333	0.1	1.514971
11.570000	0.1	1.514971
11.571667	0.1	1.515389
11.573333	0.1	1.515687
11.575000	0.1	1.514852
11.576667	0.1	1.511991
11.578333	0.1	1.507402
11.580000	0.1	1.502097
11.581667	0.1	1.497328
11.583333	0.1	1.493871
11.585000	0.1	1.491368
11.586667	0.1	1.488447
11.588333	0.1	1.484513
11.590000	0.1	1.480281
11.591667	0.1	1.476407
11.593333	0.1	1.473367
11.595000	0.1	1.471281
11.596667	0.1	1.469612
11.598333	0.1	1.467049
11.600000	0.1	1.463413
11.601667	0.1	1.459658
11.603333	0.1	1.456440
11.605000	0.1	1.453519
11.606667	0.1	1.450539
11.608333	0.1	1.447558
11.610000	0.1	1.444221
11.611667	0.1	1.440168
11.613333	0.1	1.435697
11.615000	0.1	1.431882
11.616667	0.1	1.429319
11.618333	0.1	1.428187
11.620000	0.1	1.428127
11.621667	0.1	1.428247
11.623333	0.1	1.426995
11.625000	0.1	1.423597
11.626667	0.1	1.417995
11.628333	0.1	1.410782
11.630000	0.1	1.403093
11.631667	0.1	1.396418
11.633333	0.1	1.391888
11.635000	0.1	1.389444
11.636667	0.1	1.388371
11.638333	0.1	1.388431
11.640000	0.1	1.388967
11.641667	0.1	1.388490
11.643333	0.1	1.386046
11.645000	0.1	1.381815
11.646667	0.1	1.376569
11.648333	0.1	1.371384
11.650000	0.1	1.367331
11.651667	0.1	1.365602
11.653333	0.1	1.365960
11.655000	0.1	1.366794
11.656667	0.1	1.366675
11.658333	0.1	1.365960
11.660000	0.1	1.364887
11.661667	0.1	1.362860
11.663333	0.1	1.359582
11.665000	0.1	1.356363
11.666667	0.1	1.354814
11.668333	0.1	1.355410
11.670000	0.1	1.357019
11.671667	0.1	1.357913
11.673333	0.1	1.357377
11.675000	0.1	1.356065
11.676667	0.1	1.355529
11.678333	0.1	1.355827
11.680000	0.1	1.355529
11.681667	0.1	1.353264
11.683333	0.1	1.349032
11.685000	0.1	1.344442
11.686667	0.1	1.341045
11.688333	0.1	1.339614
11.690000	0.1	1.340151
11.691667	0.1	1.341820
11.693333	0.1	1.343131
11.695000	0.1	1.343250
11.696667	0.1	1.342416
11.698333	0.1	1.340628
11.700000	0.1	1.338065
11.701667	0.1	1.334727
11.703333	0.1	1.330435
11.705000	0.1	1.325309
11.706667	0.1	1.319885
11.708333	0.1	1.314819
11.710000	0.1	1.310706
11.711667	0.1	1.308143
11.713333	0.1	1.306892
11.715000	0.1	1.306236
11.716667	0.1	1.306415
11.718333	0.1	1.308501
11.720000	0.1	1.312256
11.721667	0.1	1.315713
11.723333	0.1	1.317561
11.725000	0.1	1.318097
11.726667	0.1	1.318216
11.728333	0.1	1.318395
11.730000	0.1	1.318395
11.731667	0.1	1.317501
11.733333	0.1	1.314879
11.735000	0.1	1.310468
11.736667	0.1	1.304805
11.738333	0.1	1.299203
11.740000	0.1	1.295209
11.741667	0.1	1.294613
11.743333	0.1	1.297534
11.745000	0.1	1.302362
11.746667	0.1	1.306117
11.748333	0.1	1.306772
11.750000	0.1	1.304627
11.751667	0.1	1.301646
11.753333	0.1	1.299381
11.755000	0.1	1.298606
11.756667	0.1	1.299977
11.758333	0.1	1.303136
11.760000	0.1	1.305938
11.761667	0.1	1.306474
11.763333	0.1	1.305461
11.765000	0.1	1.305282
11.766667	0.1	1.307070
11.768333	0.1	1.309872
11.770000	0.1	1.311779
11.771667	0.1	1.311898
11.773333	0.1	1.309872
11.775000	0.1	1.305997
11.776667	0.1	1.301408
11.778333	0.1	1.297653
11.780000	0.1	1.296282
11.781667	0.1	1.297534
11.783333	0.1	1.300216
11.785000	0.1	1.302779
11.786667	0.1	1.303971
11.788333	0.1	1.303077
11.790000	0.1	1.300335
11.791667	0.1	1.297474
11.793333	0.1	1.296282
11.795000	0.1	1.296699
11.796667	0.1	1.298070
11.798333	0.1	1.300216
11.800000	0.1	1.303017
11.801667	0.1	1.305103
11.803333	0.1	1.305461
11.805000	0.1	1.304388
11.806667	0.1	1.303077
11.808333	0.1	1.302362
11.810000	0.1	1.302540
11.811667	0.1	1.303613
11.813333	0.1	1.305699
11.815000	0.1	1.309276
11.816667	0.1	1.313448
11.818333	0.1	1.316369
11.820000	0.1	1.316845
11.821667	0.1	1.315177
11.823333	0.1	1.312494
11.825000	0.1	1.310229
11.826667	0.1	1.309395
11.828333	0.1	1.310051
11.830000	0.1	1.311243
11.831667	0.1	1.312494
11.833333	0.1	1.313567
11.835000	0.1	1.314223
11.836667	0.1	1.314104
11.838333	0.1	1.313150
11.840000	0.1	1.312018
11.841667	0.1	1.310706
11.843333	0.1	1.309156
11.845000	0.1	1.307905
11.846667	0.1	1.307368
11.848333	0.1	1.307845
11.850000	0.1	1.309574
11.851667	0.1	1.312256
11.853333	0.1	1.315296
11.855000	0.1	1.318157
11.856667	0.1	1.321316
11.858333	0.1	1.325190
11.860000	0.1	1.329064
11.861667	0.1	1.331747
11.863333	0.1	1.332402
11.865000	0.1	1.331151
11.866667	0.1	1.329005
11.868333	0.1	1.327336
11.870000	0.1	1.327038
11.871667	0.1	1.328111
11.873333	0.1	1.329482
11.875000	0.1	1.330257
11.876667	0.1	1.330674
11.878333	0.1	1.331389
11.880000	0.1	1.332998
11.881667	0.1	1.336038
11.883333	0.1	1.340270
11.885000	0.1	1.344562
11.886667	0.1	1.347244
11.888333	0.1	1.347542
11.890000	0.1	1.345933
11.891667	0.1	1.343966
11.893333	0.1	1.343012
11.895000	0.1	1.344323
11.896667	0.1	1.348198
11.898333	0.1	1.353204
11.900000	0.1	1.357198
11.901667	0.1	1.358986
11.903333	0.1	1.358986
11.905000	0.1	1.358509
11.906667	0.1	1.358688
11.908333	0.1	1.359999
11.910000	0.1	1.362503
11.911667	0.1	1.366496
11.913333	0.1	1.372814
11.915000	0.1	1.381517
11.916667	0.1	1.390994
11.918333	0.1	1.399160
11.920000	0.1	1.405001
11.921667	0.1	1.408577
11.923333	0.1	1.410246
11.925000	0.1	1.410425
11.926667	0.1	1.410067
11.928333	0.1	1.409531
11.930000	0.1	1.408696
11.931667	0.1	1.407862
11.933333	0.1	1.406968
11.935000	0.1	1.405716
11.936667	0.1	1.404166
11.938333	0.1	1.403332
11.940000	0.1	1.403749
11.941667	0.1	1.405597
11.943333	0.1	1.408637
11.945000	0.1	1.412749
11.946667	0.1	1.417816
11.948333	0.1	1.423776
11.950000	0.1	1.429737
11.951667	0.1	1.434386
11.953333	0.1	1.437128
11.955000	0.1	1.438439
11.956667	0.1	1.439333
11.958333	0.1	1.440823
11.960000	0.1	1.443267
11.961667	0.1	1.446366
11.963333	0.1	1.449108
11.965000	0.1	1.450837
11.966667	0.1	1.451790
11.968333	0.1	1.453459
11.970000	0.1	1.457095
11.971667	0.1	1.462936
11.973333	0.1	1.469970
11.975000	0.1	1.476288
11.976667	0.1	1.480401
11.978333	0.1	1.482546
11.980000	0.1	1.483798
11.981667	0.1	1.485467
11.983333	0.1	1.488745
11.985000	0.1	1.493931
11.986667	0.1	1.500547
11.988333	0.1	1.507580
11.990000	0.1	1.514196
11.991667	0.1	1.519799
11.993333	0.1	1.523733
11.995000	0.1	1.526058
11.996667	0.1	1.528263
11.998333	0.1	1.532316
12.000000	0.1	1.539409
12.001667	0.1	1.548886
12.003333	0.1	1.558423
12.005000	0.1	1.566112
12.006667	0.1	1.572073
12.008333	0.1	1.577616
12.010000	0.1	1.583934
12.011667	0.1	1.591861
12.013333	0.1	1.600742
12.015000	0.1	1.608968
12.016667	0.1	1.615107
12.018333	0.1	1.619041
12.020000	0.1	1.622319
12.021667	0.1	1.626909
12.023333	0.1	1.633585
12.025000	0.1	1.641572
12.026667	0.1	1.649857
12.028333	0.1	1.657546
12.030000	0.1	1.664221
12.031667	0.1	1.670361
12.033333	0.1	1.677036
12.035000	0.1	1.685023
12.036667	0.1	1.694322
12.038333	0.1	1.704574
12.040000	0.1	1.714945
12.041667	0.1	1.724959
12.043333	0.1	1.734912
12.045000	0.1	1.745522
12.046667	0.1	1.756787
12.048333	0.1	1.767755
12.050000	0.1	1.777232
12.051667	0.1	1.785040
12.053333	0.1	1.792133
12.055000	0.1	1.799524
12.056667	0.1	1.807809
12.058333	0.1	1.816988
12.060000	0.1	1.827121
12.061667	0.1	1.838327
12.063333	0.1	1.850367
12.065000	0.1	1.862347
12.066667	0.1	1.872599
12.068333	0.1	1.880527
12.070000	0.1	1.888156
12.071667	0.1	1.898050
12.073333	0.1	1.910627
12.075000	0.1	1.923740
12.076667	0.1	1.935065
12.078333	0.1	1.943886
12.080000	0.1	1.951099
12.081667	0.1	1.958013
12.083333	0.1	1.965225
12.085000	0.1	1.972973
12.086667	0.1	1.981199
12.088333	0.1	1.990140
12.090000	0.1	1.999557
12.091667	0.1	2.009332
12.093333	0.1	2.019405
12.095000	0.1	2.029419
12.096667	0.1	2.038539
12.098333	0.1	2.046228
12.100000	0.1	2.052844
12.101667	0.1	2.059281
12.103333	0.1	2.066612
12.105000	0.1	2.074778
12.106667	0.1	2.082586
12.108333	0.1	2.088547
12.110000	0.1	2.091706
12.111667	0.1	2.092004
12.113333	0.1	2.090991
12.115000	0.1	2.091348
12.116667	0.1	2.094925
12.118333	0.1	2.101421
12.120000	0.1	2.109110
12.121667	0.1	2.115786
12.123333	0.1	2.119899
12.125000	0.1	2.121508
12.126667	0.1	2.122224
12.128333	0.1	2.124071
12.130000	0.1	2.128005
12.131667	0.1	2.133131
12.133333	0.1	2.138376
12.135000	0.1	2.143264
12.136667	0.1	2.147436
12.138333	0.1	2.150893
12.140000	0.1	2.153933
12.141667	0.1	2.157390
12.143333	0.1	2.161503
12.145000	0.1	2.165139
12.146667	0.1	2.166271
12.148333	0.1	2.164066
12.150000	0.1	2.159238
12.151667	0.1	2.153754
12.153333	0.1	2.150178
12.155000	0.1	2.150476
12.156667	0.1	2.154827
12.158333	0.1	2.161384
12.160000	0.1	2.167225
12.161667	0.1	2.170324
12.163333	0.1	2.170324
12.165000	0.1	2.167523
12.166667	0.1	2.162755
12.168333	0.1	2.156973
12.170000	0.1	2.151072
12.171667	0.1	2.145708
12.173333	0.1	2.141237
12.175000	0.1	2.137780
12.176667	0.1	2.135396
12.178333	0.1	2.133966
12.180000	0.1	2.132356
12.181667	0.1	2.129138
12.183333	0.1	2.123892
12.185000	0.1	2.117872
12.186667	0.1	2.112746
12.188333	0.1	2.109707
12.190000	0.1	2.108991
12.191667	0.1	2.109110
12.193333	0.1	2.107918
12.195000	0.1	2.103627
12.196667	0.1	2.096713
12.198333	0.1	2.089322
12.200000	0.1	2.083480
12.201667	0.1	2.079606
12.203333	0.1	2.076686
12.205000	0.1	2.073407
12.206667	0.1	2.069116
12.208333	0.1	2.064228
12.210000	0.1	2.059519
12.211667	0.1	2.055228
12.213333	0.1	2.050698
12.215000	0.1	2.045512
12.216667	0.1	2.039790
12.218333	0.1	2.034187
12.220000	0.1	2.028883
12.221667	0.1	2.023995
12.223333	0.1	2.019465
12.225000	0.1	2.015114
12.226667	0.1	2.010644
12.228333	0.1	2.005696
12.230000	0.1	2.000630
12.231667	0.1	1.996398
12.233333	0.1	1.993179
12.235000	0.1	1.990199
12.236667	0.1	1.986563
12.238333	0.1	1.982272
12.240000	0.1	1.977980
12.241667	0.1	1.974166
12.243333	0.1	1.970828
12.245000	0.1	1.968086
12.246667	0.1	1.965821
12.248333	0.1	1.963735
12.250000	0.1	1.961768
12.251667	0.1	1.959562
12.253333	0.1	1.956701
12.255000	0.1	1.953364
12.256667	0.1	1.950562
12.258333	0.1	1.949072
12.260000	0.1	1.949072
12.261667	0.1	1.950026
12.263333	0.1	1.950681
12.265000	0.1	1.950026
12.266667	0.1	1.947880
12.268333	0.1	1.945138
12.270000	0.1	1.942873
12.271667	0.1	1.941800
12.273333	0.1	1.941800
12.275000	0.1	1.942814
12.276667	0.1	1.945198
12.278333	0.1	1.948655
12.280000	0.1	1.952052
12.281667	0.1	1.954079
12.283333	0.1	1.954973
12.285000	0.1	1.955748
12.286667	0.1	1.957476
12.288333	0.1	1.960456
12.290000	0.1	1.965046
12.291667	0.1	1.971185
12.293333	0.1	1.977861
12.295000	0.1	1.983404
12.296667	0.1	1.986623
12.298333	0.1	1.987875
12.300000	0.1	1.988471
12.301667	0.1	1.989663
12.303333	0.1	1.992285
12.305000	0.1	1.996219
12.306667	0.1	2.000570
12.308333	0.1	2.004624
12.310000	0.1	2.008498
12.311667	0.1	2.012551
12.313333	0.1	2.017439
12.315000	0.1	2.023637
12.316667	0.1	2.030611
12.318333	0.1	2.037346
12.320000	0.1	2.043724
12.321667	0.1	2.049983
12.323333	0.1	2.055764
12.325000	0.1	2.060831
12.326667	0.1	2.066076
12.328333	0.1	2.072990
12.330000	0.1	2.082110
12.331667	0.1	2.093136
12.333333	0.1	2.104819
12.335000	0.1	2.115607
12.336667	0.1	2.124965
12.338333	0.1	2.133310
12.340000	0.1	2.141297
12.341667	0.1	2.149463
12.343333	0.1	2.157986
12.345000	0.1	2.166391
12.346667	0.1	2.173841
12.348333	0.1	2.180576
12.350000	0.1	2.187789
12.351667	0.1	2.196491
12.353333	0.1	2.206802
12.355000	0.1	2.218306
12.356667	0.1	2.230466
12.358333	0.1	2.242744
12.360000	0.1	2.253711
12.361667	0.1	2.261996
12.363333	0.1	2.267480
12.365000	0.1	2.272010
12.366667	0.1	2.277494
12.368333	0.1	2.284587
12.370000	0.1	2.292633
12.371667	0.1	2.300739
12.373333	0.1	2.309084
12.375000	0.1	2.317608
12.376667	0.1	2.325654
12.378333	0.1	2.332568
12.380000	0.1	2.338052
12.381667	0.1	2.342284
12.383333	0.1	2.345920
12.385000	0.1	2.349198
12.386667	0.1	2.352715
12.388333	0.1	2.357304
12.390000	0.1	2.363742
12.391667	0.1	2.371967
12.393333	0.1	2.381742
12.395000	0.1	2.392054
12.396667	0.1	2.401114
12.398333	0.1	2.407849
12.400000	0.1	2.413035
12.401667	0.1	2.417982
12.403333	0.1	2.423287
12.405000	0.1	2.428889
12.406667	0.1	2.434313
12.408333	0.1	2.438665
12.410000	0.1	2.441406
12.411667	0.1	2.443731
12.413333	0.1	2.447188
12.415000	0.1	2.451897
12.416667	0.1	2.456129
12.418333	0.1	2.458513
12.420000	0.1	2.459765
12.421667	0.1	2.461791
12.423333	0.1	2.466083
12.425000	0.1	2.472580
12.426667	0.1	2.480269
12.428333	0.1	2.487540
12.430000	0.1	2.492726
12.431667	0.1	2.495170
12.433333	0.1	2.495885
12.435000	0.1	2.496302
12.436667	0.1	2.497137
12.438333	0.1	2.498269
12.440000	0.1	2.499283
12.441667	0.1	2.500653
12.443333	0.1	2.502680
12.445000	0.1	2.504707
12.446667	0.1	2.506256
12.448333	0.1	2.507866
12.450000	0.1	2.510369
12.451667	0.1	2.513826
12.453333	0.1	2.517700
12.455000	0.1	2.521038
12.456667	0.1	2.522469
12.458333	0.1	2.521336
12.460000	0.1	2.518952
12.461667	0.1	2.517164
12.463333	0.1	2.516568
12.465000	0.1	2.516925
12.466667	0.1	2.518177
12.468333	0.1	2.520442
12.470000	0.1	2.523244
12.471667	0.1	2.524793
12.473333	0.1	2.523780
12.475000	0.1	2.520859
12.476667	0.1	2.517462
12.478333	0.1	2.513945
12.480000	0.1	2.510131
12.481667	0.1	2.506614
12.483333	0.1	2.504230
12.485000	0.1	2.503038
12.486667	0.1	2.501726
12.488333	0.1	2.498210
12.490000	0.1	2.491892
12.491667	0.1	2.484024
12.493333	0.1	2.476692
12.495000	0.1	2.471268
12.496667	0.1	2.467752
12.498333	0.1	2.465248
12.500000	0.1	2.462804
12.501667	0.1	2.460003
12.503333	0.1	2.456129
12.505000	0.1	2.451539
12.506667	0.1	2.447009
12.508333	0.1	2.442897
12.510000	0.1	2.438963
12.511667	0.1	2.435327
12.513333	0.1	2.431870
12.515000	0.1	2.427817
12.516667	0.1	2.422393
12.518333	0.1	2.415657
12.520000	0.1	2.408385
12.521667	0.1	2.401769
12.523333	0.1	2.395749
12.525000	0.1	2.389968
12.526667	0.1	2.384246
12.528333	0.1	2.378881
12.530000	0.1	2.374590
12.531667	0.1	2.371907
12.533333	0.1	2.369762
12.535000	0.1	2.366245
12.536667	0.1	2.361000
12.538333	0.1	2.355337
12.540000	0.1	2.350569
12.541667	0.1	2.347291
12.543333	0.1	2.345264
12.545000	0.1	2.343238
12.546667	0.1	2.340019
12.548333	0.1	2.335370
12.550000	0.1	2.329648
12.551667	0.1	2.322734
12.553333	0.1	2.314806
12.555000	0.1	2.306521
12.556667	0.1	2.298534
12.558333	0.1	2.291501
12.560000	0.1	2.285838
12.561667	0.1	2.281547
12.563333	0.1	2.278388
12.565000	0.1	2.276063
12.566667	0.1	2.274156
12.568333	0.1	2.272546
12.570000	0.1	2.271414
12.571667	0.1	2.271116
12.573333	0.1	2.271652
12.575000	0.1	2.272248
12.576667	0.1	2.271891
12.578333	0.1	2.269983
12.580000	0.1	2.266944
12.581667	0.1	2.263248
12.583333	0.1	2.258361
12.585000	0.1	2.251864
12.586667	0.1	2.244711
12.588333	0.1	2.239108
12.590000	0.1	2.236903
12.591667	0.1	2.238572
12.593333	0.1	2.242744
12.595000	0.1	2.247214
12.596667	0.1	2.250135
12.598333	0.1	2.251089
12.600000	0.1	2.249956
12.601667	0.1	2.246261
12.603333	0.1	2.240539
12.605000	0.1	2.234995
12.606667	0.1	2.231240
12.608333	0.1	2.228856
12.610000	0.1	2.226234
12.611667	0.1	2.222240
12.613333	0.1	2.216876
12.615000	0.1	2.211154
12.616667	0.1	2.207279
12.618333	0.1	2.207160
12.620000	0.1	2.210260
12.621667	0.1	2.213776
12.623333	0.1	2.215088
12.625000	0.1	2.213478
12.626667	0.1	2.209306
12.628333	0.1	2.203584
12.630000	0.1	2.197623
12.631667	0.1	2.192617
12.633333	0.1	2.188623
12.635000	0.1	2.185166
12.636667	0.1	2.181769
12.638333	0.1	2.177954
12.640000	0.1	2.173722
12.641667	0.1	2.169609
12.643333	0.1	2.166450
12.645000	0.1	2.164662
12.646667	0.1	2.163589
12.648333	0.1	2.161384
12.650000	0.1	2.156556
12.651667	0.1	2.148926
12.653333	0.1	2.140165
12.655000	0.1	2.131820
12.656667	0.1	2.124369
12.658333	0.1	2.117634
12.660000	0.1	2.111495
12.661667	0.1	2.105951
12.663333	0.1	2.101421
12.665000	0.1	2.099037
12.666667	0.1	2.099991
12.668333	0.1	2.103150
12.670000	0.1	2.106071
12.671667	0.1	2.106965
12.673333	0.1	2.105653
12.675000	0.1	2.102196
12.676667	0.1	2.097011
12.678333	0.1	2.091408
12.680000	0.1	2.087057
12.681667	0.1	2.085209
12.683333	0.1	2.085328
12.685000	0.1	2.085567
12.686667	0.1	2.084434
12.688333	0.1	2.081990
12.690000	0.1	2.079427
12.691667	0.1	2.078474
12.693333	0.1	2.078712
12.695000	0.1	2.077878
12.696667	0.1	2.074182
12.698333	0.1	2.067864
12.700000	0.1	2.060592
12.701667	0.1	2.054393
12.703333	0.1	2.050996
12.705000	0.1	2.050758
12.706667	0.1	2.052248
12.708333	0.1	2.053261
12.710000	0.1	2.052605
12.711667	0.1	2.050281
12.713333	0.1	2.047479
12.715000	0.1	2.046466
12.716667	0.1	2.048314
12.718333	0.1	2.052009
12.720000	0.1	2.055109
12.721667	0.1	2.055407
12.723333	0.1	2.052724
12.725000	0.1	2.049327
12.726667	0.1	2.048373
12.728333	0.1	2.050519
12.730000	0.1	2.054095
12.731667	0.1	2.056718
12.733333	0.1	2.057433
12.735000	0.1	2.056122
12.736667	0.1	2.053619
12.738333	0.1	2.051473
12.740000	0.1	2.050400
12.741667	0.1	2.049983
12.743333	0.1	2.049387
12.745000	0.1	2.048493
12.746667	0.1	2.047777
12.748333	0.1	2.047956
12.750000	0.1	2.049863
12.751667	0.1	2.053797
12.753333	0.1	2.058685
12.755000	0.1	2.062559
12.756667	0.1	2.064645
12.758333	0.1	2.066136
12.760000	0.1	2.068460
12.761667	0.1	2.072632
12.763333	0.1	2.078653
12.765000	0.1	2.085328
12.766667	0.1	2.091110
12.768333	0.1	2.095044
12.770000	0.1	2.096653
12.771667	0.1	2.096117
12.773333	0.1	2.094865
12.775000	0.1	2.094746
12.776667	0.1	2.096534
12.778333	0.1	2.099872
12.780000	0.1	2.103925
12.781667	0.1	2.108276
12.783333	0.1	2.112866
12.785000	0.1	2.117753
12.786667	0.1	2.123058
12.788333	0.1	2.128899
12.790000	0.1	2.134979
12.791667	0.1	2.140582
12.793333	0.1	2.145291
12.795000	0.1	2.149046
12.796667	0.1	2.152205
12.798333	0.1	2.155662
12.800000	0.1	2.160072
12.801667	0.1	2.165496
12.803333	0.1	2.172053
12.805000	0.1	2.179444
12.806667	0.1	2.186895
12.808333	0.1	2.193391
12.810000	0.1	2.198815
12.811667	0.1	2.203703
12.813333	0.1	2.208233
12.815000	0.1	2.212465
12.816667	0.1	2.216578
12.818333	0.1	2.220154
12.820000	0.1	2.222717
12.821667	0.1	2.224863
12.823333	0.1	2.228320
12.825000	0.1	2.234757
12.826667	0.1	2.244771
12.828333	0.1	2.257764
12.830000	0.1	2.272189
12.831667	0.1	2.286673
12.833333	0.1	2.299845
12.835000	0.1	2.310991
12.836667	0.1	2.319694
12.838333	0.1	2.326846
12.840000	0.1	2.334178
12.841667	0.1	2.343655
12.843333	0.1	2.355874
12.845000	0.1	2.369881
12.846667	0.1	2.384603
12.848333	0.1	2.400220
12.850000	0.1	2.417207
12.851667	0.1	2.435386
12.853333	0.1	2.454102
12.855000	0.1	2.472937
12.856667	0.1	2.491355
12.858333	0.1	2.508462
12.860000	0.1	2.523482
12.861667	0.1	2.536535
12.863333	0.1	2.548993
12.865000	0.1	2.562165
12.866667	0.1	2.576709
12.868333	0.1	2.592862
12.870000	0.1	2.610684
12.871667	0.1	2.629519
12.873333	0.1	2.648413
12.875000	0.1	2.666652
12.876667	0.1	2.684176
12.878333	0.1	2.701163
12.880000	0.1	2.717734
12.881667	0.1	2.735019
12.883333	0.1	2.753854
12.885000	0.1	2.773583
12.886667	0.1	2.792537
12.888333	0.1	2.810300
12.890000	0.1	2.828002
12.891667	0.1	2.846539
12.893333	0.1	2.866268
12.895000	0.1	2.887070
12.896667	0.1	2.908886
12.898333	0.1	2.930701
12.900000	0.1	2.951503
12.901667	0.1	2.970994
12.903333	0.1	2.989829
12.905000	0.1	3.008187
12.906667	0.1	3.025115
12.908333	0.1	3.039777
12.910000	0.1	3.052652
12.911667	0.1	3.065407
12.913333	0.1	3.078997
12.915000	0.1	3.093362
12.916667	0.1	3.107012
12.918333	0.1	3.118515
12.920000	0.1	3.126502
12.921667	0.1	3.131032
12.923333	0.1	3.134310
12.925000	0.1	3.139436
12.926667	0.1	3.148318
12.928333	0.1	3.161013
12.930000	0.1	3.176093
12.931667	0.1	3.191412
12.933333	0.1	3.204763
12.935000	0.1	3.214657
12.936667	0.1	3.221035
12.938333	0.1	3.224492
12.940000	0.1	3.226876
12.941667	0.1	3.230393
12.943333	0.1	3.235758
12.945000	0.1	3.241182
12.946667	0.1	3.244996
12.948333	0.1	3.247678
12.950000	0.1	3.250778
12.951667	0.1	3.254652
12.953333	0.1	3.258407
12.955000	0.1	3.261566
12.956667	0.1	3.264904
12.958333	0.1	3.268779
12.960000	0.1	3.272355
12.961667	0.1	3.274560
12.963333	0.1	3.274679
12.965000	0.1	3.272653
12.966667	0.1	3.269255
12.968333	0.1	3.265619
12.970000	0.1	3.262341
12.971667	0.1	3.259242
12.973333	0.1	3.256321
12.975000	0.1	3.254175
12.976667	0.1	3.253460
12.978333	0.1	3.253639
12.980000	0.1	3.253281
12.981667	0.1	3.250957
12.983333	0.1	3.246188
12.985000	0.1	3.239215
12.986667	0.1	3.230870
12.988333	0.1	3.221572
12.990000	0.1	3.211677
12.991667	0.1	3.201187
12.993333	0.1	3.189683
12.995000	0.1	3.176749
12.996667	0.1	3.162205
12.998333	0.1	3.145695
13.000000	0.1	3.128052
13.001667	0.1	3.111124
13.003333	0.1	3.095627
13.005000	0.1	3.080547
13.006667	0.1	3.064394
13.008333	0.1	3.047049
13.010000	0.1	3.028631
13.011667	0.1	3.008902
13.013333	0.1	2.986908
13.015000	0.1	2.962232
13.016667	0.1	2.935887
13.018333	0.1	2.910078
13.020000	0.1	2.886295
13.021667	0.1	2.863825
13.023333	0.1	2.840281
13.025000	0.1	2.814233
13.026667	0.1	2.786935
13.028333	0.1	2.760708
13.030000	0.1	2.736807
13.031667	0.1	2.714574
13.033333	0.1	2.692223
13.035000	0.1	2.668441
13.036667	0.1	2.642930
13.038333	0.1	2.615988
13.040000	0.1	2.589047
13.041667	0.1	2.563715
13.043333	0.1	2.540767
13.045000	0.1	2.519071
13.046667	0.1	2.497435
13.048333	0.1	2.475739
13.050000	0.1	2.454758
13.051667	0.1	2.435208
13.053333	0.1	2.417147
13.055000	0.1	2.399743
13.056667	0.1	2.382100
13.058333	0.1	2.364457
13.060000	0.1	2.348542
13.061667	0.1	2.335310
13.063333	0.1	2.324164
13.065000	0.1	2.313674
13.066667	0.1	2.303362
13.068333	0.1	2.293766
13.070000	0.1	2.285063
13.071667	0.1	2.276778
13.073333	0.1	2.267301
13.075000	0.1	2.255321
13.076667	0.1	2.241016
13.078333	0.1	2.226412
13.080000	0.1	2.213657
13.081667	0.1	2.204061
13.083333	0.1	2.197683
13.085000	0.1	2.193391
13.086667	0.1	2.189517
13.088333	0.1	2.185106
13.090000	0.1	2.180576
13.091667	0.1	2.177060
13.093333	0.1	2.174735
13.095000	0.1	2.172649
13.096667	0.1	2.169967
13.098333	0.1	2.166391
13.100000	0.1	2.162278
13.101667	0.1	2.158940
13.103333	0.1	2.157867
13.105000	0.1	2.159000
13.106667	0.1	2.160192
13.108333	0.1	2.159655
13.110000	0.1	2.157927
13.111667	0.1	2.157569
13.113333	0.1	2.160013
13.115000	0.1	2.164662
13.116667	0.1	2.169788
13.118333	0.1	2.173722
13.120000	0.1	2.175987
13.121667	0.1	2.177477
13.123333	0.1	2.179682
13.125000	0.1	2.183378
13.126667	0.1	2.187550
13.128333	0.1	2.190411
13.130000	0.1	2.191484
13.131667	0.1	2.192736
13.133333	0.1	2.196789
13.135000	0.1	2.203763
13.136667	0.1	2.211213
13.138333	0.1	2.216280
13.140000	0.1	2.218485
13.141667	0.1	2.219737
13.143333	0.1	2.223015
13.145000	0.1	2.229393
13.146667	0.1	2.237499
13.148333	0.1	2.245188
13.150000	0.1	2.251625
13.151667	0.1	2.256990
13.153333	0.1	2.261937
13.155000	0.1	2.266705
13.156667	0.1	2.270639
13.158333	0.1	2.273142
13.160000	0.1	2.274573
13.161667	0.1	2.276123
13.163333	0.1	2.279043
13.165000	0.1	2.283812
13.166667	0.1	2.290070
13.168333	0.1	2.295971
13.170000	0.1	2.300203
13.171667	0.1	2.303004
13.173333	0.1	2.306163
13.175000	0.1	2.310872
13.176667	0.1	2.316713
13.178333	0.1	2.322495
13.180000	0.1	2.327263
13.181667	0.1	2.330840
13.183333	0.1	2.333939
13.185000	0.1	2.337933
13.186667	0.1	2.343893
13.188333	0.1	2.352178
13.190000	0.1	2.362371
13.191667	0.1	2.373040
13.193333	0.1	2.381921
13.195000	0.1	2.387583
13.196667	0.1	2.390027
13.198333	0.1	2.391100
13.200000	0.1	2.393603
13.201667	0.1	2.398670
13.203333	0.1	2.405167
13.205000	0.1	2.410889
13.206667	0.1	2.414882
13.208333	0.1	2.417803
13.210000	0.1	2.421141
13.211667	0.1	2.426148
13.213333	0.1	2.432227
13.215000	0.1	2.437771
13.216667	0.1	2.442241
13.218333	0.1	2.445877
13.220000	0.1	2.449036
13.221667	0.1	2.452195
13.223333	0.1	2.456367
13.225000	0.1	2.461672
13.226667	0.1	2.467632
13.228333	0.1	2.473653
13.230000	0.1	2.479434
13.231667	0.1	2.485156
13.233333	0.1	2.491117
13.235000	0.1	2.497077
13.236667	0.1	2.501905
13.238333	0.1	2.504409
13.240000	0.1	2.505124
13.241667	0.1	2.506018
13.243333	0.1	2.508521
13.245000	0.1	2.512634
13.246667	0.1	2.517224
13.248333	0.1	2.521813
13.250000	0.1	2.526641
13.251667	0.1	2.531648
13.253333	0.1	2.536357
13.255000	0.1	2.539933
13.256667	0.1	2.542436
13.258333	0.1	2.545178
13.260000	0.1	2.549350
13.261667	0.1	2.555132
13.263333	0.1	2.561927
13.265000	0.1	2.569020
13.266667	0.1	2.575874
13.268333	0.1	2.581358
13.270000	0.1	2.584815
13.271667	0.1	2.586842
13.273333	0.1	2.588988
13.275000	0.1	2.592802
13.276667	0.1	2.598405
13.278333	0.1	2.605081
13.280000	0.1	2.611995
13.281667	0.1	2.618253
13.283333	0.1	2.622008
13.285000	0.1	2.622128
13.286667	0.1	2.620578
13.288333	0.1	2.621412
13.290000	0.1	2.627731
13.291667	0.1	2.639294
13.293333	0.1	2.653301
13.295000	0.1	2.667129
13.296667	0.1	2.679169
13.298333	0.1	2.688229
13.300000	0.1	2.694667
13.301667	0.1	2.700150
13.303333	0.1	2.706349
13.305000	0.1	2.714038
13.306667	0.1	2.723277
13.308333	0.1	2.733946
13.310000	0.1	2.745509
13.311667	0.1	2.756894
13.313333	0.1	2.767563
13.315000	0.1	2.777279
13.316667	0.1	2.786577
13.318333	0.1	2.796471
13.320000	0.1	2.808333
13.321667	0.1	2.822936
13.323333	0.1	2.838791
13.325000	0.1	2.853930
13.326667	0.1	2.867997
13.328333	0.1	2.882064
13.330000	0.1	2.896846
13.331667	0.1	2.912879
13.333333	0.1	2.930343
13.335000	0.1	2.948880
13.336667	0.1	2.967298
13.338333	0.1	2.984226
13.340000	0.1	2.998829
13.341667	0.1	3.010988
13.343333	0.1	3.021479
13.345000	0.1	3.031969
13.346667	0.1	3.044546
13.348333	0.1	3.060937
13.350000	0.1	3.082216
13.351667	0.1	3.108621
13.353333	0.1	3.139198
13.355000	0.1	3.171325
13.356667	0.1	3.201962
13.358333	0.1	3.229082
13.360000	0.1	3.252506
13.361667	0.1	3.274322
13.363333	0.1	3.298223
13.365000	0.1	3.326953
13.366667	0.1	3.360331
13.368333	0.1	3.394842
13.370000	0.1	3.427088
13.371667	0.1	3.456414
13.373333	0.1	3.485024
13.375000	0.1	3.515482
13.376667	0.1	3.549278
13.378333	0.1	3.586173
13.380000	0.1	3.624976
13.381667	0.1	3.664136
13.383333	0.1	3.702402
13.385000	0.1	3.739536
13.386667	0.1	3.776372
13.388333	0.1	3.814340
13.390000	0.1	3.854454
13.391667	0.1	3.897071
13.393333	0.1	3.941477
13.395000	0.1	3.986299
13.396667	0.1	4.030764
13.398333	0.1	4.075766
13.400000	0.1	4.122675
13.401667	0.1	4.171014
13.403333	0.1	4.218459
13.405000	0.1	4.263401
13.406667	0.1	4.306376
13.408333	0.1	4.349411
13.410000	0.1	4.394114
13.411667	0.1	4.440666
13.413333	0.1	4.488051
13.415000	0.1	4.534304
13.416667	0.1	4.578054
13.418333	0.1	4.619837
13.420000	0.1	4.661858
13.421667	0.1	4.705549
13.423333	0.1	4.750788
13.425000	0.1	4.796326
13.426667	0.1	4.840434
13.428333	0.1	4.881680
13.430000	0.1	4.918933
13.431667	0.1	4.952073
13.433333	0.1	4.982710
13.435000	0.1	5.013049
13.436667	0.1	5.044878
13.438333	0.1	5.078793
13.440000	0.1	5.113662
13.441667	0.1	5.147219
13.443333	0.1	5.177856
13.445000	0.1	5.205632
13.446667	0.1	5.231142
13.448333	0.1	5.254150
13.450000	0.1	5.274117
13.451667	0.1	5.291522
13.453333	0.1	5.308032
13.455000	0.1	5.324781
13.456667	0.1	5.341411
13.458333	0.1	5.356789
13.460000	0.1	5.370081
13.461667	0.1	5.381167
13.463333	0.1	5.391002
13.465000	0.1	5.400598
13.466667	0.1	5.409777
13.468333	0.1	5.417645
13.470000	0.1	5.423606
13.471667	0.1	5.428553
13.473333	0.1	5.433977
13.475000	0.1	5.440533
13.476667	0.1	5.447388
13.478333	0.1	5.453289
13.480000	0.1	5.456746
13.481667	0.1	5.456746
13.483333	0.1	5.452514
13.485000	0.1	5.444885
13.486667	0.1	5.436421
13.488333	0.1	5.429149
13.490000	0.1	5.423487
13.491667	0.1	5.419016
13.493333	0.1	5.414725
13.495000	0.1	5.409420
13.496667	0.1	5.401969
13.498333	0.1	5.391717
13.500000	0.1	5.378843
13.501667	0.1	5.364716
13.503333	0.1	5.351007
13.505000	0.1	5.338490
13.506667	0.1	5.326331
13.508333	0.1	5.312920
13.510000	0.1	5.296469
13.511667	0.1	5.276203
13.513333	0.1	5.252779
13.515000	0.1	5.228281
13.516667	0.1	5.205274
13.518333	0.1	5.184353
13.520000	0.1	5.163133
13.521667	0.1	5.138696
13.523333	0.1	5.110324
13.525000	0.1	5.079151
13.526667	0.1	5.046904
13.528333	0.1	5.014777
13.530000	0.1	4.982353
13.531667	0.1	4.948438
13.533333	0.1	4.912794
13.535000	0.1	4.875779
13.536667	0.1	4.837513
13.538333	0.1	4.797817
13.540000	0.1	4.756987
13.541667	0.1	4.716873
13.543333	0.1	4.678607
13.545000	0.1	4.641116
13.546667	0.1	4.602075
13.548333	0.1	4.559756
13.550000	0.1	4.513979
13.551667	0.1	4.465878
13.553333	0.1	4.417837
13.555000	0.1	4.371703
13.556667	0.1	4.326761
13.558333	0.1	4.280448
13.560000	0.1	4.231155
13.561667	0.1	4.179955
13.563333	0.1	4.129589
13.565000	0.1	4.081309
13.566667	0.1	4.034519
13.568333	0.1	3.988207
13.570000	0.1	3.941953
13.571667	0.1	3.895998
13.573333	0.1	3.850699
13.575000	0.1	3.806114
13.576667	0.1	3.762663
13.578333	0.1	3.721059
13.580000	0.1	3.681243
13.581667	0.1	3.641963
13.583333	0.1	3.602028
13.585000	0.1	3.561020
13.586667	0.1	3.518820
13.588333	0.1	3.475309
13.590000	0.1	3.430724
13.591667	0.1	3.386438
13.593333	0.1	3.344238
13.595000	0.1	3.305614
13.596667	0.1	3.270567
13.598333	0.1	3.238261
13.600000	0.1	3.207922
13.601667	0.1	3.179014
13.603333	0.1	3.150642
13.605000	0.1	3.122151
13.606667	0.1	3.093064
13.608333	0.1	3.063798
13.610000	0.1	3.035486
13.611667	0.1	3.008843
13.613333	0.1	2.984286
13.615000	0.1	2.963126
13.616667	0.1	2.946079
13.618333	0.1	2.931535
13.620000	0.1	2.917051
13.621667	0.1	2.901316
13.623333	0.1	2.883852
13.625000	0.1	2.864480
13.626667	0.1	2.843857
13.628333	0.1	2.823770
13.630000	0.1	2.805352
13.631667	0.1	2.788544
13.633333	0.1	2.772212
13.635000	0.1	2.755702
13.636667	0.1	2.739787
13.638333	0.1	2.726078
13.640000	0.1	2.715588
13.641667	0.1	2.708078
13.643333	0.1	2.701938
13.645000	0.1	2.695203
13.646667	0.1	2.686858
13.648333	0.1	2.676726
13.650000	0.1	2.664685
13.651667	0.1	2.651751
13.653333	0.1	2.640069
13.655000	0.1	2.631307
13.656667	0.1	2.625108
13.658333	0.1	2.620101
13.660000	0.1	2.615214
13.661667	0.1	2.609909
13.663333	0.1	2.604127
13.665000	0.1	2.598524
13.666667	0.1	2.594650
13.668333	0.1	2.592623
13.670000	0.1	2.591431
13.671667	0.1	2.589822
13.673333	0.1	2.587259
13.675000	0.1	2.583623
13.676667	0.1	2.579451
13.678333	0.1	2.575696
13.680000	0.1	2.572358
13.681667	0.1	2.568841
13.683333	0.1	2.565086
13.685000	0.1	2.562285
13.686667	0.1	2.561569
13.688333	0.1	2.563059
13.690000	0.1	2.565086
13.691667	0.1	2.565622
13.693333	0.1	2.564132
13.695000	0.1	2.561629
13.696667	0.1	2.559543
13.698333	0.1	2.559364
13.700000	0.1	2.562165
13.701667	0.1	2.566755
13.703333	0.1	2.570868
13.705000	0.1	2.573133
13.706667	0.1	2.573729
13.708333	0.1	2.574146
13.710000	0.1	2.575100
13.711667	0.1	2.575815
13.713333	0.1	2.575517
13.715000	0.1	2.575278
13.716667	0.1	2.576232
13.718333	0.1	2.578259
13.720000	0.1	2.580941
13.721667	0.1	2.584279
13.723333	0.1	2.587855
13.725000	0.1	2.591312
13.726667	0.1	2.594769
13.728333	0.1	2.598524
13.730000	0.1	2.602339
13.731667	0.1	2.605081
13.733333	0.1	2.605915
13.735000	0.1	2.605140
13.736667	0.1	2.604842
13.738333	0.1	2.607227
13.740000	0.1	2.612531
13.741667	0.1	2.619147
13.743333	0.1	2.625644
13.745000	0.1	2.631009
13.746667	0.1	2.634466
13.748333	0.1	2.635837
13.750000	0.1	2.635598
13.751667	0.1	2.635002
13.753333	0.1	2.635777
13.755000	0.1	2.638996
13.756667	0.1	2.644062
13.758333	0.1	2.649725
13.760000	0.1	2.655149
13.761667	0.1	2.659977
13.763333	0.1	2.664149
13.765000	0.1	2.667308
13.766667	0.1	2.668858
13.768333	0.1	2.668977
13.770000	0.1	2.668560
13.771667	0.1	2.668500
13.773333	0.1	2.669513
13.775000	0.1	2.672494
13.776667	0.1	2.677918
13.778333	0.1	2.685666
13.780000	0.1	2.695024
13.781667	0.1	2.704978
13.783333	0.1	2.713978
13.785000	0.1	2.720714
13.786667	0.1	2.725065
13.788333	0.1	2.728105
13.790000	0.1	2.730429
13.791667	0.1	2.732694
13.793333	0.1	2.735794
13.795000	0.1	2.740622
13.796667	0.1	2.746463
13.798333	0.1	2.752364
13.800000	0.1	2.757788
13.801667	0.1	2.762318
13.803333	0.1	2.765417
13.805000	0.1	2.767682
13.806667	0.1	2.770841
13.808333	0.1	2.775848
13.810000	0.1	2.782166
13.811667	0.1	2.788484
13.813333	0.1	2.793551
13.815000	0.1	2.796889
13.816667	0.1	2.799452
13.818333	0.1	2.802253
13.820000	0.1	2.805114
13.821667	0.1	2.807200
13.823333	0.1	2.808869
13.825000	0.1	2.811611
13.826667	0.1	2.816379
13.828333	0.1	2.823055
13.830000	0.1	2.830267
13.831667	0.1	2.836168
13.833333	0.1	2.839446
13.835000	0.1	2.839744
13.836667	0.1	2.837718
13.838333	0.1	2.834976
13.840000	0.1	2.834022
13.841667	0.1	2.836049
13.843333	0.1	2.840519
13.845000	0.1	2.845764
13.846667	0.1	2.850473
13.848333	0.1	2.854049
13.850000	0.1	2.856851
13.851667	0.1	2.859771
13.853333	0.1	2.863527
13.855000	0.1	2.868235
13.856667	0.1	2.872944
13.858333	0.1	2.876401
13.860000	0.1	2.877236
13.861667	0.1	2.875030
13.863333	0.1	2.871216
13.865000	0.1	2.868533
13.866667	0.1	2.868712
13.868333	0.1	2.871573
13.870000	0.1	2.875745
13.871667	0.1	2.879441
13.873333	0.1	2.881646
13.875000	0.1	2.883017
13.876667	0.1	2.884984
13.878333	0.1	2.888501
13.880000	0.1	2.893329
13.881667	0.1	2.898276
13.883333	0.1	2.901256
13.885000	0.1	2.900899
13.886667	0.1	2.897740
13.888333	0.1	2.893627
13.890000	0.1	2.890647
13.891667	0.1	2.890051
13.893333	0.1	2.891123
13.895000	0.1	2.892435
13.896667	0.1	2.893567
13.898333	0.1	2.894938
13.900000	0.1	2.896726
13.901667	0.1	2.899468
13.903333	0.1	2.903998
13.905000	0.1	2.909839
13.906667	0.1	2.914906
13.908333	0.1	2.917409
13.910000	0.1	2.918065
13.911667	0.1	2.919555
13.913333	0.1	2.923906
13.915000	0.1	2.930582
13.916667	0.1	2.936840
13.918333	0.1	2.940059
13.920000	0.1	2.939522
13.921667	0.1	2.936959
13.923333	0.1	2.934694
13.925000	0.1	2.934396
13.926667	0.1	2.936006
13.928333	0.1	2.938330
13.930000	0.1	2.940118
13.931667	0.1	2.941609
13.933333	0.1	2.944350
13.935000	0.1	2.949238
13.936667	0.1	2.955258
13.938333	0.1	2.960682
13.940000	0.1	2.964437
13.941667	0.1	2.966523
13.943333	0.1	2.967537
13.945000	0.1	2.968669
13.946667	0.1	2.970576
13.948333	0.1	2.973259
13.950000	0.1	2.976239
13.951667	0.1	2.979279
13.953333	0.1	2.982676
13.955000	0.1	2.986908
13.956667	0.1	2.992273
13.958333	0.1	2.998352
13.960000	0.1	3.003895
13.961667	0.1	3.007651
13.963333	0.1	3.008425
13.965000	0.1	3.006637
13.966667	0.1	3.004670
13.968333	0.1	3.005386
13.970000	0.1	3.009975
13.971667	0.1	3.017366
13.973333	0.1	3.025413
13.975000	0.1	3.032029
13.976667	0.1	3.036261
13.978333	0.1	3.038466
13.980000	0.1	3.039897
13.981667	0.1	3.042400
13.983333	0.1	3.047884
13.985000	0.1	3.056228
13.986667	0.1	3.064573
13.988333	0.1	3.070057
13.990000	0.1	3.072024
13.991667	0.1	3.071666
13.993333	0.1	3.071368
13.995000	0.1	3.073037
13.996667	0.1	3.077269
13.998333	0.1	3.083468
14.000000	0.1	3.089786
14.001667	0.1	3.094256
14.003333	0.1	3.096223
14.005000	0.1	3.096760
14.006667	0.1	3.097654
14.008333	0.1	3.100217
14.010000	0.1	3.105104
14.011667	0.1	3.112376
14.013333	0.1	3.121495
14.015000	0.1	3.130675
14.016667	0.1	3.138483
14.018333	0.1	3.145218
14.020000	0.1	3.151715
14.021667	0.1	3.158033
14.023333	0.1	3.163696
14.025000	0.1	3.168643
14.026667	0.1	3.173828
14.028333	0.1	3.180862
14.030000	0.1	3.190220
14.031667	0.1	3.200472
14.033333	0.1	3.208876
14.035000	0.1	3.213763
14.036667	0.1	3.215552
14.038333	0.1	3.216863
14.040000	0.1	3.220558
14.041667	0.1	3.227771
14.043333	0.1	3.237307
14.045000	0.1	3.247321
14.046667	0.1	3.256738
14.048333	0.1	3.264845
14.050000	0.1	3.271043
14.051667	0.1	3.275812
14.053333	0.1	3.279925
14.055000	0.1	3.284395
14.056667	0.1	3.289461
14.058333	0.1	3.294587
14.060000	0.1	3.299356
14.061667	0.1	3.304541
14.063333	0.1	3.311932
14.065000	0.1	3.321886
14.066667	0.1	3.333152
14.068333	0.1	3.344119
14.070000	0.1	3.354013
14.071667	0.1	3.362715
14.073333	0.1	3.370166
14.075000	0.1	3.377080
14.076667	0.1	3.385365
14.078333	0.1	3.396273
14.080000	0.1	3.409565
14.081667	0.1	3.423453
14.083333	0.1	3.435970
14.085000	0.1	3.446222
14.086667	0.1	3.454268
14.088333	0.1	3.460825
14.090000	0.1	3.466845
14.091667	0.1	3.472746
14.093333	0.1	3.478110
14.095000	0.1	3.483236
14.096667	0.1	3.489375
14.098333	0.1	3.498197
14.100000	0.1	3.510177
14.101667	0.1	3.524721
14.103333	0.1	3.540397
14.105000	0.1	3.555715
14.106667	0.1	3.569663
14.108333	0.1	3.581405
14.110000	0.1	3.590405
14.111667	0.1	3.596723
14.113333	0.1	3.600776
14.115000	0.1	3.604353
14.116667	0.1	3.609240
14.118333	0.1	3.615618
14.120000	0.1	3.622413
14.121667	0.1	3.628731
14.123333	0.1	3.634453
14.125000	0.1	3.639639
14.126667	0.1	3.643811
14.128333	0.1	3.647387
14.130000	0.1	3.651440
14.131667	0.1	3.656566
14.133333	0.1	3.662169
14.135000	0.1	3.667891
14.136667	0.1	3.674090
14.138333	0.1	3.681600
14.140000	0.1	3.690839
14.141667	0.1	3.701091
14.143333	0.1	3.710747
14.145000	0.1	3.718496
14.146667	0.1	3.724158
14.148333	0.1	3.728330
14.150000	0.1	3.732205
14.151667	0.1	3.736913
14.153333	0.1	3.742218
14.155000	0.1	3.746927
14.156667	0.1	3.750563
14.158333	0.1	3.753484
14.160000	0.1	3.756345
14.161667	0.1	3.760040
14.163333	0.1	3.765643
14.165000	0.1	3.773451
14.166667	0.1	3.782213
14.168333	0.1	3.789723
14.170000	0.1	3.795207
14.171667	0.1	3.799260
14.173333	0.1	3.802777
14.175000	0.1	3.805876
14.176667	0.1	3.808260
14.178333	0.1	3.809870
14.180000	0.1	3.811121
14.181667	0.1	3.812552
14.183333	0.1	3.814519
14.185000	0.1	3.816903
14.186667	0.1	3.819585
14.188333	0.1	3.822625
14.190000	0.1	3.825248
14.191667	0.1	3.826797
14.193333	0.1	3.827572
14.195000	0.1	3.828585
14.196667	0.1	3.830493
14.198333	0.1	3.833235
14.200000	0.1	3.836394
14.201667	0.1	3.840208
14.203333	0.1	3.844857
14.205000	0.1	3.849983
14.206667	0.1	3.855109
14.208333	0.1	3.859282
14.210000	0.1	3.861428
14.211667	0.1	3.861964
14.213333	0.1	3.862679
14.215000	0.1	3.865123
14.216667	0.1	3.869474
14.218333	0.1	3.875375
14.220000	0.1	3.882051
14.221667	0.1	3.888786
14.223333	0.1	3.895045
14.225000	0.1	3.900826
14.226667	0.1	3.906250
14.228333	0.1	3.911793
14.230000	0.1	3.917933
14.231667	0.1	3.924549
14.233333	0.1	3.931165
14.235000	0.1	3.937006
14.236667	0.1	3.941715
14.238333	0.1	3.944338
14.240000	0.1	3.944576
14.241667	0.1	3.943503
14.243333	0.1	3.943861
14.245000	0.1	3.948868
14.246667	0.1	3.959716
14.248333	0.1	3.973842
14.250000	0.1	3.987134
14.251667	0.1	3.997386
14.253333	0.1	4.005432
14.255000	0.1	4.013479
14.256667	0.1	4.022956
14.258333	0.1	4.033506
14.260000	0.1	4.043460
14.261667	0.1	4.052103
14.263333	0.1	4.060567
14.265000	0.1	4.069507
14.266667	0.1	4.078329
14.268333	0.1	4.086137
14.270000	0.1	4.093468
14.271667	0.1	4.101515
14.273333	0.1	4.110396
14.275000	0.1	4.118979
14.276667	0.1	4.126370
14.278333	0.1	4.132629
14.280000	0.1	4.138589
14.281667	0.1	4.144490
14.283333	0.1	4.150272
14.285000	0.1	4.156113
14.286667	0.1	4.162610
14.288333	0.1	4.170358
14.290000	0.1	4.179597
14.291667	0.1	4.189492
14.293333	0.1	4.198551
14.295000	0.1	4.206300
14.296667	0.1	4.213155
14.298333	0.1	4.219413
14.300000	0.1	4.224420
14.301667	0.1	4.227281
14.303333	0.1	4.227996
14.305000	0.1	4.228056
14.306667	0.1	4.229605
14.308333	0.1	4.233301
14.310000	0.1	4.237831
14.311667	0.1	4.241705
14.313333	0.1	4.244924
14.315000	0.1	4.247785
14.316667	0.1	4.250050
14.318333	0.1	4.251302
14.320000	0.1	4.251600
14.321667	0.1	4.251361
14.323333	0.1	4.251421
14.325000	0.1	4.252970
14.326667	0.1	4.255772
14.328333	0.1	4.258514
14.330000	0.1	4.260123
14.331667	0.1	4.261315
14.333333	0.1	4.263044
14.335000	0.1	4.265130
14.336667	0.1	4.266143
14.338333	0.1	4.265011
14.340000	0.1	4.262388
14.341667	0.1	4.259587
14.343333	0.1	4.257739
14.345000	0.1	4.257262
14.346667	0.1	4.258335
14.348333	0.1	4.260659
14.350000	0.1	4.264117
14.351667	0.1	4.269004
14.353333	0.1	4.275441
14.355000	0.1	4.282832
14.356667	0.1	4.289985
14.358333	0.1	4.295349
14.360000	0.1	4.298628
14.361667	0.1	4.300833
14.363333	0.1	4.303336
14.365000	0.1	4.306615
14.366667	0.1	4.310787
14.368333	0.1	4.315794
14.370000	0.1	4.321695
14.371667	0.1	4.328788
14.373333	0.1	4.337430
14.375000	0.1	4.347503
14.376667	0.1	4.357577
14.378333	0.1	4.366398
14.380000	0.1	4.373610
14.381667	0.1	4.379630
14.383333	0.1	4.385650
14.385000	0.1	4.393399
14.386667	0.1	4.404366
14.388333	0.1	4.418612
14.390000	0.1	4.434109
14.391667	0.1	4.448474
14.393333	0.1	4.460156
14.395000	0.1	4.469097
14.396667	0.1	4.476071
14.398333	0.1	4.483342
14.400000	0.1	4.493177
14.401667	0.1	4.506231
14.403333	0.1	4.521311
14.405000	0.1	4.537046
14.406667	0.1	4.552543
14.408333	0.1	4.567027
14.410000	0.1	4.580081
14.411667	0.1	4.591227
14.413333	0.1	4.600704
14.415000	0.1	4.609883
14.416667	0.1	4.620850
14.418333	0.1	4.634500
14.420000	0.1	4.650176
14.421667	0.1	4.666209
14.423333	0.1	4.681111
14.425000	0.1	4.694224
14.426667	0.1	4.706264
14.428333	0.1	4.718483
14.430000	0.1	4.731655
14.431667	0.1	4.745722
14.433333	0.1	4.760564
14.435000	0.1	4.776359
14.436667	0.1	4.793167
14.438333	0.1	4.810751
14.440000	0.1	4.828751
14.441667	0.1	4.846752
14.443333	0.1	4.864097
14.445000	0.1	4.879892
14.446667	0.1	4.893959
14.448333	0.1	4.907370
14.450000	0.1	4.921198
14.451667	0.1	4.935980
14.453333	0.1	4.951597
14.455000	0.1	4.967690
14.456667	0.1	4.984081
14.458333	0.1	5.001068
14.460000	0.1	5.019188
14.461667	0.1	5.039096
14.463333	0.1	5.060196
14.465000	0.1	5.080521
14.466667	0.1	5.097688
14.468333	0.1	5.110860
14.470000	0.1	5.122304
14.471667	0.1	5.135894
14.473333	0.1	5.154193
14.475000	0.1	5.176664
14.476667	0.1	5.200804
14.478333	0.1	5.224705
14.480000	0.1	5.247891
14.481667	0.1	5.270779
14.483333	0.1	5.293906
14.485000	0.1	5.317450
14.486667	0.1	5.341530
14.488333	0.1	5.366743
14.490000	0.1	5.394101
14.491667	0.1	5.423129
14.493333	0.1	5.451918
14.495000	0.1	5.479038
14.496667	0.1	5.504847
14.498333	0.1	5.531013
14.500000	0.1	5.558789
14.501667	0.1	5.588055
14.503333	0.1	5.618573
14.505000	0.1	5.651057
14.506667	0.1	5.686045
14.508333	0.1	5.723536
14.510000	0.1	5.762935
14.511667	0.1	5.804062
14.513333	0.1	5.846799
14.515000	0.1	5.890847
14.516667	0.1	5.936206
14.518333	0.1	5.983591
14.520000	0.1	6.032646
14.521667	0.1	6.082118
14.523333	0.1	6.131351
14.525000	0.1	6.181002
14.526667	0.1	6.232679
14.528333	0.1	6.287456
14.530000	0.1	6.345809
14.531667	0.1	6.407917
14.533333	0.1	6.473601
14.535000	0.1	6.542027
14.536667	0.1	6.612480
14.538333	0.1	6.684721
14.540000	0.1	6.759167
14.541667	0.1	6.835938
14.543333	0.1	6.914854
14.545000	0.1	6.995619
14.546667	0.1	7.078290
14.548333	0.1	7.162989
14.550000	0.1	7.250548
14.551667	0.1	7.342101
14.553333	0.1	7.438064
14.555000	0.1	7.537306
14.556667	0.1	7.637740
14.558333	0.1	7.738650
14.560000	0.1	7.841170
14.561667	0.1	7.947207
14.563333	0.1	8.057356
14.565000	0.1	8.170009
14.566667	0.1	8.282900
14.568333	0.1	8.395136
14.570000	0.1	8.507431
14.571667	0.1	8.621693
14.573333	0.1	8.739651
14.575000	0.1	8.861602
14.576667	0.1	8.985699
14.578333	0.1	9.109855
14.580000	0.1	9.233714
14.581667	0.1	9.358526
14.583333	0.1	9.484768
14.585000	0.1	9.612203
14.586667	0.1	9.740353
14.588333	0.1	9.869040
14.590000	0.1	9.998084
14.591667	0.1	10.127128
14.593333	0.1	10.254801
14.595000	0.1	10.380209
14.596667	0.1	10.503829
14.598333	0.1	10.627151
14.600000	0.1	10.750294
14.601667	0.1	10.871828
14.603333	0.1	10.989130
14.605000	0.1	11.101008
14.606667	0.1	11.208714
14.608333	0.1	11.314691
14.610000	0.1	11.420549
14.611667	0.1	11.525453
14.613333	0.1	11.626781
14.615000	0.1	11.722267
14.616667	0.1	11.811376
14.618333	0.1	11.896075
14.620000	0.1	11.978269
14.621667	0.1	12.058318
14.623333	0.1	12.134910
14.625000	0.1	12.205840
14.626667	0.1	12.269617
14.628333	0.1	12.326182
14.630000	0.1	12.376548
14.631667	0.1	12.421847
14.633333	0.1	12.462617
14.635000	0.1	12.499214
14.636667	0.1	12.531579
14.638333	0.1	12.559355
14.640000	0.1	12.581647
14.641667	0.1	12.597383
14.643333	0.1	12.606085
14.645000	0.1	12.607992
14.646667	0.1	12.603701
14.648333	0.1	12.593985
14.650000	0.1	12.580097
14.651667	0.1	12.563408
14.653333	0.1	12.544633
14.655000	0.1	12.522758
14.656667	0.1	12.495578
14.658333	0.1	12.461246
14.660000	0.1	12.420357
14.661667	0.1	12.375177
14.663333	0.1	12.327374
14.665000	0.1	12.276948
14.666667	0.1	12.223304
14.668333	0.1	12.165905
14.670000	0.1	12.104989
14.671667	0.1	12.041033
14.673333	0.1	11.973859
14.675000	0.1	11.903048
14.676667	0.1	11.829258
14.678333	0.1	11.754573
14.680000	0.1	11.680425
14.681667	0.1	11.606336
14.683333	0.1	11.530996
14.685000	0.1	11.453450
14.686667	0.1	11.373938
14.688333	0.1	11.293174
14.690000	0.1	11.212409
14.691667	0.1	11.133254
14.693333	0.1	11.057378
14.695000	0.1	10.985017
14.696667	0.1	10.914267
14.698333	0.1	10.842562
14.700000	0.1	10.768831
14.701667	0.1	10.693849
14.703333	0.1	10.619641
14.705000	0.1	10.548294
14.706667	0.1	10.480405
14.708333	0.1	10.415137
14.710000	0.1	10.352493
14.711667	0.1	10.292769
14.713333	0.1	10.235012
14.715000	0.1	10.177673
14.716667	0.1	10.120512
14.718333	0.1	10.064901
14.720000	0.1	10.012031
14.721667	0.1	9.962261
14.723333	0.1	9.914637
14.725000	0.1	9.868146
14.726667	0.1	9.822965
14.728333	0.1	9.780110
14.730000	0.1	9.740472
14.731667	0.1	9.703994
14.733333	0.1	9.669722
14.735000	0.1	9.636105
14.736667	0.1	9.601832
14.738333	0.1	9.566606
14.740000	0.1	9.531201
14.741667	0.1	9.496809
14.743333	0.1	9.464205
14.745000	0.1	9.433508
14.746667	0.1	9.403706
14.748333	0.1	9.373546
14.750000	0.1	9.342433
14.751667	0.1	9.310961
14.753333	0.1	9.279550
14.755000	0.1	9.248019
14.756667	0.1	9.216428
14.758333	0.1	9.185315
14.760000	0.1	9.155393
14.761667	0.1	9.127439
14.763333	0.1	9.101630
14.765000	0.1	9.077550
14.766667	0.1	9.054542
14.768333	0.1	9.032071
14.770000	0.1	9.008945
14.771667	0.1	8.984089
14.773333	0.1	8.957267
14.775000	0.1	8.929551
14.776667	0.1	8.902371
14.778333	0.1	8.876682
14.780000	0.1	8.852900
14.781667	0.1	8.830965
14.783333	0.1	8.810521
14.785000	0.1	8.790970
14.786667	0.1	8.771718
14.788333	0.1	8.752525
14.790000	0.1	8.734048
14.791667	0.1	8.716643
14.793333	0.1	8.698881
14.795000	0.1	8.678735
14.796667	0.1	8.655906
14.798333	0.1	8.632541
14.800000	0.1	8.611203
14.801667	0.1	8.592546
14.803333	0.1	8.575380
14.805000	0.1	8.558453
14.806667	0.1	8.541406
14.808333	0.1	8.524418
14.810000	0.1	8.508027
14.811667	0.1	8.492828
14.813333	0.1	8.478761
14.815000	0.1	8.464754
14.816667	0.1	8.449078
14.818333	0.1	8.430660
14.820000	0.1	8.410633
14.821667	0.1	8.391977
14.823333	0.1	8.376956
14.825000	0.1	8.365453
14.826667	0.1	8.356035
14.828333	0.1	8.346618
14.830000	0.1	8.335650
14.831667	0.1	8.322657
14.833333	0.1	8.307696
14.835000	0.1	8.290709
14.836667	0.1	8.271933
14.838333	0.1	8.252204
14.840000	0.1	8.232415
14.841667	0.1	8.213282
14.843333	0.1	8.195222
14.845000	0.1	8.177698
14.846667	0.1	8.159936
14.848333	0.1	8.142293
14.850000	0.1	8.125782
14.851667	0.1	8.110106
14.853333	0.1	8.093358
14.855000	0.1	8.073628
14.856667	0.1	8.051038
14.858333	0.1	8.027494
14.860000	0.1	8.004606
14.861667	0.1	7.983089
14.863333	0.1	7.962466
14.865000	0.1	7.941604
14.866667	0.1	7.919908
14.868333	0.1	7.897676
14.870000	0.1	7.875681
14.871667	0.1	7.855475
14.873333	0.1	7.837475
14.875000	0.1	7.820189
14.876667	0.1	7.800878
14.878333	0.1	7.778287
14.880000	0.1	7.754148
14.881667	0.1	7.730663
14.883333	0.1	7.708908
14.885000	0.1	7.689119
14.886667	0.1	7.671118
14.888333	0.1	7.654131
14.890000	0.1	7.636905
14.891667	0.1	7.618964
14.893333	0.1	7.600964
14.895000	0.1	7.583797
14.896667	0.1	7.568121
14.898333	0.1	7.553936
14.900000	0.1	7.540524
14.901667	0.1	7.527709
14.903333	0.1	7.515967
14.905000	0.1	7.505417
14.906667	0.1	7.495165
14.908333	0.1	7.484735
14.910000	0.1	7.475317
14.911667	0.1	7.468760
14.913333	0.1	7.466078
14.915000	0.1	7.466495
14.916667	0.1	7.468343
14.918333	0.1	7.470549
14.920000	0.1	7.473827
14.921667	0.1	7.479370
14.923333	0.1	7.487298
14.925000	0.1	7.496417
14.926667	0.1	7.505417
14.928333	0.1	7.514060
14.930000	0.1	7.522762
14.931667	0.1	7.531226
14.933333	0.1	7.539511
14.935000	0.1	7.548929
14.936667	0.1	7.561207
14.938333	0.1	7.576764
14.940000	0.1	7.594824
14.941667	0.1	7.614732
14.943333	0.1	7.636130
14.945000	0.1	7.659018
14.946667	0.1	7.683814
14.948333	0.1	7.710755
14.950000	0.1	7.739306
14.951667	0.1	7.768870
14.953333	0.1	7.798970
14.955000	0.1	7.829726
14.956667	0.1	7.861972
14.958333	0.1	7.895709
14.960000	0.1	7.929922
14.961667	0.1	7.963598
14.963333	0.1	7.997275
14.965000	0.1	8.032322
14.966667	0.1	8.069516
14.968333	0.1	8.107961
14.970000	0.1	8.146585
14.971667	0.1	8.185149
14.973333	0.1	8.224071
14.975000	0.1	8.263112
14.976667	0.1	8.301259
14.978333	0.1	8.337617
14.980000	0.1	8.373082
14.981667	0.1	8.410275
14.983333	0.1	8.450330
14.985000	0.1	8.491934
14.986667	0.1	8.532227
14.988333	0.1	8.569360
14.990000	0.1	8.603097
14.991667	0.1	8.635283
14.993333	0.1	8.668185
14.995000	0.1	8.703113
14.996667	0.1	8.739114
14.998333	0.1	8.773804
15.000000	0.1	8.805931
15.001667	0.1	8.835614
15.003333	0.1	8.863748
15.005000	0.1	8.890808
15.006667	0.1	8.917213
15.008333	0.1	8.943916
15.010000	0.1	8.971096
15.011667	0.1	8.997500
15.013333	0.1	9.021521
15.015000	0.1	9.042681
15.016667	0.1	9.061635
15.018333	0.1	9.078622
15.020000	0.1	9.094239
15.021667	0.1	9.109140
15.023333	0.1	9.123266
15.025000	0.1	9.135962
15.026667	0.1	9.146929
15.028333	0.1	9.157301
15.030000	0.1	9.168387
15.031667	0.1	9.180368
15.033333	0.1	9.191871
15.035000	0.1	9.201229
15.036667	0.1	9.208263
15.038333	0.1	9.213865
15.040000	0.1	9.219051
15.041667	0.1	9.224773
15.043333	0.1	9.231449
15.045000	0.1	9.238542
15.046667	0.1	9.244919
15.048333	0.1	9.250582
15.050000	0.1	9.255767
15.051667	0.1	9.260476
15.053333	0.1	9.264708
15.055000	0.1	9.268880
15.056667	0.1	9.273053
15.058333	0.1	9.276927
15.060000	0.1	9.280861
15.061667	0.1	9.285570
15.063333	0.1	9.291053
15.065000	0.1	9.297371
15.066667	0.1	9.304524
15.068333	0.1	9.312869
15.070000	0.1	9.322465
15.071667	0.1	9.333194
15.073333	0.1	9.344161
15.075000	0.1	9.354890
15.076667	0.1	9.366334
15.078333	0.1	9.379984
15.080000	0.1	9.396315
15.081667	0.1	9.414316
15.083333	0.1	9.432316
15.085000	0.1	9.449185
15.086667	0.1	9.465218
15.088333	0.1	9.481788
15.090000	0.1	9.499908
15.091667	0.1	9.519995
15.093333	0.1	9.542287
15.095000	0.1	9.566963
15.096667	0.1	9.593547
15.098333	0.1	9.621621
15.100000	0.1	9.651781
15.101667	0.1	9.684802
15.103333	0.1	9.720624
15.105000	0.1	9.758294
15.106667	0.1	9.797693
15.108333	0.1	9.839774
15.110000	0.1	9.884775
15.111667	0.1	9.931267
15.113333	0.1	9.977461
15.115000	0.1	10.022581
15.116667	0.1	10.067165
15.118333	0.1	10.112286
15.120000	0.1	10.159910
15.121667	0.1	10.211945
15.123333	0.1	10.268927
15.125000	0.1	10.330499
15.126667	0.1	10.395885
15.128333	0.1	10.463596
15.130000	0.1	10.531963
15.131667	0.1	10.599733
15.133333	0.1	10.666788
15.135000	0.1	10.733665
15.136667	0.1	10.801614
15.138333	0.1	10.872901
15.140000	0.1	10.949493
15.141667	0.1	11.031390
15.143333	0.1	11.117399
15.145000	0.1	11.206091
15.146667	0.1	11.296273
15.148333	0.1	11.386753
15.150000	0.1	11.477590
15.151667	0.1	11.570335
15.153333	0.1	11.667014
15.155000	0.1	11.768521
15.156667	0.1	11.873902
15.158333	0.1	11.981607
15.160000	0.1	12.090445
15.161667	0.1	12.201012
15.163333	0.1	12.314380
15.165000	0.1	12.431086
15.166667	0.1	12.551010
15.168333	0.1	12.674332
15.170000	0.1	12.800456
15.171667	0.1	12.927354
15.173333	0.1	13.052882
15.175000	0.1	13.176740
15.176667	0.1	13.300479
15.178333	0.1	13.425411
15.180000	0.1	13.552607
15.181667	0.1	13.683201
15.183333	0.1	13.816954
15.185000	0.1	13.951660
15.186667	0.1	14.084996
15.188333	0.1	14.216662
15.190000	0.1	14.347256
15.191667	0.1	14.476896
15.193333	0.1	14.605344
15.195000	0.1	14.732421
15.196667	0.1	14.857055
15.198333	0.1	14.977814
15.200000	0.1	15.094520
15.201667	0.1	15.208722
15.203333	0.1	15.321673
15.205000	0.1	15.432120
15.206667	0.1	15.536905
15.208333	0.1	15.634120
15.210000	0.1	15.725316
15.211667	0.1	15.813769
15.213333	0.1	15.901447
15.215000	0.1	15.987576
15.216667	0.1	16.069354
15.218333	0.1	16.144098
15.220000	0.1	16.211093
15.221667	0.1	16.271413
15.223333	0.1	16.326250
15.225000	0.1	16.375483
15.226667	0.1	16.418458
15.228333	0.1	16.455055
15.230000	0.1	16.485632
15.231667	0.1	16.511441
15.233333	0.1	16.533555
15.235000	0.1	16.552032
15.236667	0.1	16.565562
15.238333	0.1	16.572655
15.240000	0.1	16.571880
15.241667	0.1	16.562284
15.243333	0.1	16.545297
15.245000	0.1	16.523660
15.246667	0.1	16.499163
15.248333	0.1	16.471804
15.250000	0.1	16.441167
15.251667	0.1	16.406954
15.253333	0.1	16.369582
15.255000	0.1	16.328932
15.256667	0.1	16.283990
15.258333	0.1	16.234101
15.260000	0.1	16.179443
15.261667	0.1	16.120912
15.263333	0.1	16.060294
15.265000	0.1	15.999974
15.266667	0.1	15.941740
15.268333	0.1	15.886129
15.270000	0.1	15.831948
15.271667	0.1	15.777589
15.273333	0.1	15.722633
15.275000	0.1	15.668870
15.276667	0.1	15.617968
15.278333	0.1	15.570403
15.280000	0.1	15.525700
15.281667	0.1	15.483798
15.283333	0.1	15.445233
15.285000	0.1	15.410961
15.286667	0.1	15.381754
15.288333	0.1	15.357614
15.290000	0.1	15.338422
15.291667	0.1	15.323997
15.293333	0.1	15.314103
15.295000	0.1	15.309335
15.296667	0.1	15.311957
15.298333	0.1	15.324594
15.300000	0.1	15.348018
15.301667	0.1	15.381397
15.303333	0.1	15.424074
15.305000	0.1	15.476049
15.306667	0.1	15.537859
15.308333	0.1	15.610517
15.310000	0.1	15.695334
15.311667	0.1	15.793086
15.313333	0.1	15.903295
15.315000	0.1	16.025485
15.316667	0.1	16.160131
15.318333	0.1	16.308189
15.320000	0.1	16.470552
15.321667	0.1	16.648234
15.323333	0.1	16.842664
15.325000	0.1	17.055751
15.326667	0.1	17.288507
15.328333	0.1	17.540516
15.330000	0.1	17.810763
15.331667	0.1	18.099428
15.333333	0.1	18.407584
15.335000	0.1	18.735827
15.336667	0.1	19.084812
15.338333	0.1	19.457103
15.340000	0.1	19.855560
15.341667	0.1	20.282031
15.343333	0.1	20.737888
15.345000	0.1	21.224023
15.346667	0.1	21.740915
15.348333	0.1	22.289337
15.350000	0.1	22.871317
15.351667	0.1	23.490192
15.353333	0.1	24.149002
15.355000	0.1	24.849595
15.356667	0.1	25.592627
15.358333	0.1	26.378812
15.360000	0.1	27.210058
15.361667	0.1	28.089883
15.363333	0.1	29.023053
15.365000	0.1	30.014517
15.366667	0.1	31.068506
15.368333	0.1	32.187464
15.370000	0.1	33.372285
15.371667	0.1	34.623685
15.373333	0.1	35.943987
15.375000	0.1	37.338199
15.376667	0.1	38.812401
15.378333	0.1	40.372076
15.380000	0.1	42.021992
15.381667	0.1	43.766442
15.383333	0.1	45.610252
15.385000	0.1	47.557476
15.386667	0.1	49.611333
15.388333	0.1	51.774445
15.390000	0.1	54.050568
15.391667	0.1	56.444887
15.393333	0.1	58.964196
15.395000	0.1	61.615054
15.396667	0.1	64.402167
15.398333	0.1	67.328278
15.400000	0.1	70.395712
15.401667	0.1	73.607568
15.403333	0.1	76.967780
15.405000	0.1	80.480580
15.406667	0.1	84.150021
15.408333	0.1	87.979501
15.410000	0.1	91.971880
15.411667	0.1	96.129960
15.413333	0.1	100.456601
15.415000	0.1	104.955143
15.416667	0.1	109.629161
15.418333	0.1	114.481575
15.420000	0.1	119.514294
15.421667	0.1	124.727674
15.423333	0.1	130.121418
15.425000	0.1	135.695764
15.426667	0.1	141.452440
15.428333	0.1	147.394487
15.430000	0.1	153.524766
15.431667	0.1	159.844289
15.433333	0.1	166.353593
15.435000	0.1	173.054586
15.436667	0.1	179.951202
15.438333	0.1	187.048208
15.440000	0.1	194.350791
15.441667	0.1	201.864672
15.443333	0.1	209.595693
15.445000	0.1	217.550350
15.446667	0.1	225.736453
15.448333	0.1	234.163537
15.450000	0.1	242.841854
15.451667	0.1	251.783207
15.453333	0.1	261.001185
15.455000	0.1	270.510928
15.456667	0.1	280.326860
15.458333	0.1	290.461915
15.460000	0.1	300.929326
15.461667	0.1	311.744828
15.463333	0.1	322.926839
15.465000	0.1	334.494253
15.466667	0.1	346.464595
15.468333	0.1	358.853421
15.470000	0.1	371.673129
15.471667	0.1	384.931408
15.473333	0.1	398.630762
15.475000	0.1	412.770356
15.476667	0.1	427.348401
15.478333	0.1	442.362037
15.480000	0.1	457.802263
15.481667	0.1	473.649053
15.483333	0.1	489.871650
15.485000	0.1	506.430775
15.486667	0.1	523.278506
15.488333	0.1	540.359052
15.490000	0.1	557.612333
15.491667	0.1	574.974631
15.493333	0.1	592.374837
15.495000	0.1	609.732307
15.496667	0.1	626.959421
15.498333	0.1	643.965938
15.500000	0.1	660.660008
15.501667	0.1	676.949839
15.503333	0.1	692.747098
15.505000	0.1	707.969708
15.506667	0.1	722.540422
15.508333	0.1	736.384018
15.510000	0.1	749.428317
15.511667	0.1	761.607692
15.513333	0.1	772.866236
15.515000	0.1	783.161746
15.516667	0.1	792.467582
15.518333	0.1	800.766754
15.520000	0.1	808.046389
15.521667	0.1	814.299930
15.523333	0.1	819.531728
15.525000	0.1	823.758115
15.526667	0.1	827.004244
15.528333	0.1	829.300393
15.530000	0.1	830.679883
15.531667	0.1	831.181933
15.533333	0.1	830.855359
15.535000	0.1	829.756309
15.536667	0.1	827.941527
15.538333	0.1	825.464059
15.540000	0.1	822.372903
15.541667	0.1	818.714250
15.543333	0.1	814.535607
15.545000	0.1	809.887338
15.546667	0.1	804.819334
15.548333	0.1	799.377131
15.550000	0.1	793.602037
15.551667	0.1	787.533271
15.553333	0.1	781.208562
15.555000	0.1	774.664508
15.556667	0.1	767.935262
15.558333	0.1	761.052296
15.560000	0.1	754.043803
15.561667	0.1	746.934220
15.563333	0.1	739.745363
15.565000	0.1	732.496961
15.566667	0.1	725.205226
15.568333	0.1	717.883451
15.570000	0.1	710.544927
15.571667	0.1	703.203601
15.573333	0.1	695.872646
15.575000	0.1	688.563626
15.576667	0.1	681.286316
15.578333	0.1	674.048345
15.580000	0.1	666.855911
15.581667	0.1	659.713248
15.583333	0.1	652.620593
15.585000	0.1	645.574131
15.586667	0.1	638.571122
15.588333	0.1	631.614365
15.590000	0.1	624.709703
15.591667	0.1	617.862857
15.593333	0.1	611.077882
15.595000	0.1	604.356563
15.596667	0.1	597.696340
15.598333	0.1	591.092681
15.600000	0.1	584.542965
15.601667	0.1	578.047012
15.603333	0.1	571.604703
15.605000	0.1	565.215681
15.606667	0.1	558.878992
15.608333	0.1	552.592966
15.610000	0.1	546.355340
15.611667	0.1	540.164145
15.613333	0.1	534.017893
15.615000	0.1	527.916165
15.616667	0.1	521.858425
15.618333	0.1	515.843422
15.620000	0.1	509.869189
15.621667	0.1	503.932506
15.623333	0.1	498.028487
15.625000	0.1	492.153078
15.626667	0.1	486.304193
15.628333	0.1	480.481057
15.630000	0.1	474.684624
15.631667	0.1	468.917577
15.633333	0.1	463.182417
15.635000	0.1	457.478789
15.636667	0.1	451.803413
15.638333	0.1	446.151760
15.640000	0.1	440.519240
15.641667	0.1	434.902515
15.643333	0.1	429.300095
15.645000	0.1	423.712458
15.646667	0.1	418.141807
15.648333	0.1	412.590647
15.650000	0.1	407.058323
15.651667	0.1	401.541019
15.653333	0.1	396.034324
15.655000	0.1	390.537285
15.656667	0.1	385.052644
15.658333	0.1	379.584395
15.660000	0.1	374.135159
15.661667	0.1	368.705771
15.663333	0.1	363.295100
15.665000	0.1	357.901058
15.666667	0.1	352.522513
15.668333	0.1	347.160896
15.670000	0.1	341.819366
15.671667	0.1	336.500367
15.673333	0.1	331.204196
15.675000	0.1	325.929125
15.676667	0.1	320.673962
15.678333	0.1	315.439362
15.680000	0.1	310.226817
15.681667	0.1	305.037397
15.683333	0.1	299.874264
15.685000	0.1	294.743675
15.686667	0.1	289.651173
15.688333	0.1	284.597473
15.690000	0.1	279.580133
15.691667	0.1	274.598078
15.693333	0.1	269.653217
15.695000	0.1	264.748947
15.696667	0.1	259.887890
15.698333	0.1	255.071774
15.700000	0.1	250.301912
15.701667	0.1	245.579555
15.703333	0.1	240.905180
15.705000	0.1	236.278846
15.706667	0.1	231.701030
15.708333	0.1	227.174713
15.710000	0.1	222.704126
15.711667	0.1	218.291832
15.713333	0.1	213.937713
15.715000	0.1	209.641469
15.716667	0.1	205.403936
15.718333	0.1	201.227140
15.720000	0.1	197.112930
15.721667	0.1	193.062794
15.723333	0.1	189.078640
15.725000	0.1	185.162198
15.726667	0.1	181.313466
15.728333	0.1	177.530836
15.730000	0.1	173.812519
15.731667	0.1	170.158396
15.733333	0.1	166.570316
15.735000	0.1	163.051079
15.736667	0.1	159.602711
15.738333	0.1	156.225214
15.740000	0.1	152.916917
15.741667	0.1	149.676213
15.743333	0.1	146.502027
15.745000	0.1	143.393585
15.746667	0.1	140.350410
15.748333	0.1	137.373396
15.750000	0.1	134.464868
15.751667	0.1	131.626912
15.753333	0.1	128.859230
15.755000	0.1	126.159199
15.756667	0.1	123.523541
15.758333	0.1	120.950646
15.760000	0.1	118.440993
15.761667	0.1	115.995891
15.763333	0.1	113.616235
15.765000	0.1	111.300952
15.766667	0.1	109.047121
15.768333	0.1	106.850690
15.770000	0.1	104.709035
15.771667	0.1	102.622038
15.773333	0.1	100.591487
15.775000	0.1	98.618990
15.776667	0.1	96.704727
15.778333	0.1	94.847327
15.780000	0.1	93.044465
15.781667	0.1	91.293638
15.783333	0.1	89.592939
15.785000	0.1	87.941413
15.786667	0.1	86.338227
15.788333	0.1	84.782009
15.790000	0.1	83.270555
15.791667	0.1	81.801539
15.793333	0.1	80.374186
15.795000	0.1	78.988140
15.796667	0.1	77.642982
15.798333	0.1	76.337819
15.800000	0.1	75.072114
15.801667	0.1	73.845749
15.803333	0.1	72.658603
15.805000	0.1	71.510021
15.806667	0.1	70.398812
15.808333	0.1	69.323127
15.810000	0.1	68.280641
15.811667	0.1	67.268793
15.813333	0.1	66.285912
15.815000	0.1	65.331701
15.816667	0.1	64.406697
15.818333	0.1	63.511554
15.820000	0.1	62.646572
15.821667	0.1	61.810557
15.823333	0.1	61.000887
15.825000	0.1	60.215060
15.826667	0.1	59.452001
15.828333	0.1	58.712069
15.830000	0.1	57.995263
15.831667	0.1	57.300154
15.833333	0.1	56.625012
15.835000	0.1	55.969718
15.836667	0.1	55.335167
15.838333	0.1	54.721895
15.840000	0.1	54.128650
15.841667	0.1	53.553227
15.843333	0.1	52.994672
15.845000	0.1	52.453223
15.846667	0.1	51.927808
15.848333	0.1	51.416281
15.850000	0.1	50.916496
15.851667	0.1	50.427976
15.853333	0.1	49.951854
15.855000	0.1	49.490097
15.856667	0.1	49.044076
15.858333	0.1	48.613074
15.860000	0.1	48.195127
15.861667	0.1	47.787788
15.863333	0.1	47.389272
15.865000	0.1	46.998980
15.866667	0.1	46.616855
15.868333	0.1	46.243670
15.870000	0.1	45.880142
15.871667	0.1	45.527103
15.873333	0.1	45.184675
15.875000	0.1	44.852200
15.876667	0.1	44.529143
15.878333	0.1	44.215086
15.880000	0.1	43.908897
15.881667	0.1	43.608489
15.883333	0.1	43.312314
15.885000	0.1	43.020847
15.886667	0.1	42.735877
15.888333	0.1	42.459014
15.890000	0.1	42.191270
15.891667	0.1	41.933301
15.893333	0.1	41.684094
15.895000	0.1	41.441205
15.896667	0.1	41.202965
15.898333	0.1	40.970268
15.900000	0.1	40.744724
15.901667	0.1	40.526631
15.903333	0.1	40.314736
15.905000	0.1	40.107193
15.906667	0.1	39.902689
15.908333	0.1	39.700809
15.910000	0.1	39.502206
15.911667	0.1	39.308312
15.913333	0.1	39.120736
15.915000	0.1	38.940194
15.916667	0.1	38.765790
15.918333	0.1	38.595679
15.920000	0.1	38.429084
15.921667	0.1	38.267019
15.923333	0.1	38.111093
15.925000	0.1	37.961962
15.926667	0.1	37.818375
15.928333	0.1	37.677767
15.930000	0.1	37.538829
15.931667	0.1	37.401857
15.933333	0.1	37.267806
15.935000	0.1	37.137570
15.936667	0.1	37.012043
15.938333	0.1	36.891641
15.940000	0.1	36.776366
15.941667	0.1	36.665978
15.943333	0.1	36.559405
15.945000	0.1	36.455276
15.946667	0.1	36.353054
15.948333	0.1	36.253991
15.950000	0.1	36.159696
15.951667	0.1	36.070766
15.953333	0.1	35.985949
15.955000	0.1	35.902622
15.956667	0.1	35.817923
15.958333	0.1	35.730304
15.960000	0.1	35.640361
15.961667	0.1	35.550477
15.963333	0.1	35.464468
15.965000	0.1	35.385253
15.966667	0.1	35.313191
15.968333	0.1	35.246434
15.970000	0.1	35.183134
15.971667	0.1	35.121741
15.973333	0.1	35.060229
15.975000	0.1	34.997942
15.976667	0.1	34.935715
15.978333	0.1	34.874620
15.980000	0.1	34.814896
15.981667	0.1	34.756663
15.983333	0.1	34.700098
15.985000	0.1	34.645381
15.986667	0.1	34.592213
15.988333	0.1	34.540953
15.990000	0.1	34.493031
15.991667	0.1	34.449341
15.993333	0.1	34.408571
15.995000	0.1	34.368815
15.996667	0.1	34.329714
15.998333	0.1	34.292760
16.000000	0.1	34.259381
16.001667	0.1	34.229519
16.003333	0.1	34.201743
16.005000	0.1	34.174564
16.006667	0.1	34.147682
16.008333	0.1	34.121754
16.010000	0.1	34.097674
16.011667	0.1	34.075679
16.013333	0.1	34.055354
16.015000	0.1	34.036162
16.016667	0.1	34.018221
16.018333	0.1	34.002723
16.020000	0.1	33.990326
16.021667	0.1	33.981087
16.023333	0.1	33.974709
16.025000	0.1	33.970120
16.026667	0.1	33.966007
16.028333	0.1	33.961954
16.030000	0.1	33.958854
16.031667	0.1	33.957185
16.033333	0.1	33.956470
16.035000	0.1	33.956113
16.036667	0.1	33.956113
16.038333	0.1	33.956828
16.040000	0.1	33.958854
16.041667	0.1	33.962311
16.043333	0.1	33.966722
16.045000	0.1	33.971610
16.046667	0.1	33.976795
16.048333	0.1	33.982160
16.050000	0.1	33.987465
16.051667	0.1	33.992948
16.053333	0.1	33.999028
16.055000	0.1	34.006180
16.056667	0.1	34.013929
16.058333	0.1	34.021558
16.060000	0.1	34.028532
16.061667	0.1	34.034671
16.063333	0.1	34.039797
16.065000	0.1	34.043135
16.066667	0.1	34.044566
16.068333	0.1	34.045162
16.070000	0.1	34.046592
16.071667	0.1	34.049513
16.073333	0.1	34.053745
16.075000	0.1	34.058334
16.076667	0.1	34.061970
16.078333	0.1	34.063580
16.080000	0.1	34.063103
16.081667	0.1	34.060719
16.083333	0.1	34.056844
16.085000	0.1	34.052314
16.086667	0.1	34.047665
16.088333	0.1	34.042956
16.090000	0.1	34.038665
16.091667	0.1	34.035565
16.093333	0.1	34.033479
16.095000	0.1	34.031512
16.096667	0.1	34.027996
16.098333	0.1	34.022095
16.100000	0.1	34.014346
16.101667	0.1	34.006002
16.103333	0.1	33.998789
16.105000	0.1	33.993961
16.106667	0.1	33.991637
16.108333	0.1	33.990326
16.110000	0.1	33.989253
16.111667	0.1	33.988895
16.113333	0.1	33.989730
16.115000	0.1	33.992471
16.116667	0.1	33.998015
16.118333	0.1	34.006002
16.120000	0.1	34.014763
16.121667	0.1	34.022691
16.123333	0.1	34.030082
16.125000	0.1	34.038188
16.126667	0.1	34.048202
16.128333	0.1	34.059825
16.130000	0.1	34.072044
16.131667	0.1	34.085157
16.133333	0.1	34.100773
16.135000	0.1	34.120621
16.136667	0.1	34.145000
16.138333	0.1	34.172537
16.140000	0.1	34.201207
16.141667	0.1	34.229757
16.143333	0.1	34.258487
16.145000	0.1	34.288945
16.146667	0.1	34.322741
16.148333	0.1	34.360828
16.150000	0.1	34.401955
16.151667	0.1	34.443619
16.153333	0.1	34.483554
16.155000	0.1	34.522118
16.156667	0.1	34.561875
16.158333	0.1	34.604551
16.160000	0.1	34.650149
16.161667	0.1	34.698727
16.163333	0.1	34.750881
16.165000	0.1	34.806194
16.166667	0.1	34.862699
16.168333	0.1	34.918847
16.170000	0.1	34.974696
16.171667	0.1	35.030367
16.173333	0.1	35.085680
16.175000	0.1	35.140993
16.176667	0.1	35.197618
16.178333	0.1	35.256686
16.180000	0.1	35.318436
16.181667	0.1	35.382273
16.183333	0.1	35.447480
16.185000	0.1	35.513165
16.186667	0.1	35.578849
16.188333	0.1	35.645070
16.190000	0.1	35.712721
16.191667	0.1	35.781862
16.193333	0.1	35.851540
16.195000	0.1	35.920622
16.196667	0.1	35.989108
16.198333	0.1	36.057117
16.200000	0.1	36.124351
16.201667	0.1	36.191048
16.203333	0.1	36.258700
16.205000	0.1	36.329033
16.206667	0.1	36.401751
16.208333	0.1	36.474588
16.210000	0.1	36.545100
16.211667	0.1	36.611857
16.213333	0.1	36.675873
16.215000	0.1	36.739530
16.216667	0.1	36.804499
16.218333	0.1	36.870541
16.220000	0.1	36.936047
16.221667	0.1	36.999883
16.223333	0.1	37.061693
16.225000	0.1	37.122252
16.226667	0.1	37.182512
16.228333	0.1	37.242951
16.230000	0.1	37.303629
16.231667	0.1	37.365200
16.233333	0.1	37.428381
16.235000	0.1	37.492933
16.236667	0.1	37.557902
16.238333	0.1	37.623050
16.240000	0.1	37.688913
16.241667	0.1	37.755968
16.243333	0.1	37.823441
16.245000	0.1	37.889721
16.246667	0.1	37.953379
16.248333	0.1	38.014414
16.250000	0.1	38.074138
16.251667	0.1	38.133564
16.253333	0.1	38.193407
16.255000	0.1	38.253846
16.256667	0.1	38.314226
16.258333	0.1	38.372757
16.260000	0.1	38.428368
16.261667	0.1	38.482609
16.263333	0.1	38.539174
16.265000	0.1	38.600268
16.266667	0.1	38.664880
16.268333	0.1	38.729849
16.270000	0.1	38.793209
16.271667	0.1	38.854959
16.273333	0.1	38.916173
16.275000	0.1	38.978400
16.276667	0.1	39.042475
16.278333	0.1	39.108338
16.280000	0.1	39.174678
16.281667	0.1	39.240243
16.283333	0.1	39.305093
16.285000	0.1	39.370301
16.286667	0.1	39.436164
16.288333	0.1	39.502444
16.290000	0.1	39.568605
16.291667	0.1	39.634886
16.293333	0.1	39.701822
16.295000	0.1	39.769890
16.296667	0.1	39.838734
16.298333	0.1	39.907339
16.300000	0.1	39.975586
16.301667	0.1	40.044668
16.303333	0.1	40.115299
16.305000	0.1	40.186944
16.306667	0.1	40.259721
16.308333	0.1	40.334287
16.310000	0.1	40.410402
16.311667	0.1	40.487411
16.313333	0.1	40.564897
16.315000	0.1	40.642681
16.316667	0.1	40.720644
16.318333	0.1	40.799382
16.320000	0.1	40.879252
16.321667	0.1	40.959897
16.323333	0.1	41.039648
16.325000	0.1	41.117253
16.326667	0.1	41.193309
16.328333	0.1	41.270080
16.330000	0.1	41.348817
16.331667	0.1	41.428986
16.333333	0.1	41.509988
16.335000	0.1	41.592004
16.336667	0.1	41.675928
16.338333	0.1	41.762474
16.340000	0.1	41.851940
16.341667	0.1	41.943731
16.343333	0.1	42.036178
16.345000	0.1	42.127016
16.346667	0.1	42.215588
16.348333	0.1	42.302909
16.350000	0.1	42.390409
16.351667	0.1	42.478385
16.353333	0.1	42.566183
16.355000	0.1	42.653027
16.356667	0.1	42.738857
16.358333	0.1	42.824390
16.360000	0.1	42.910280
16.361667	0.1	42.996648
16.363333	0.1	43.083730
16.365000	0.1	43.172362
16.366667	0.1	43.263140
16.368333	0.1	43.355885
16.370000	0.1	43.449822
16.371667	0.1	43.543461
16.373333	0.1	43.635848
16.375000	0.1	43.727341
16.376667	0.1	43.818596
16.378333	0.1	43.910148
16.380000	0.1	44.002059
16.381667	0.1	44.094386
16.383333	0.1	44.186535
16.385000	0.1	44.277790
16.386667	0.1	44.368329
16.388333	0.1	44.459226
16.390000	0.1	44.551316
16.391667	0.1	44.645074
16.393333	0.1	44.740620
16.395000	0.1	44.837477
16.396667	0.1	44.934037
16.398333	0.1	45.028808
16.400000	0.1	45.121792
16.401667	0.1	45.214417
16.403333	0.1	45.308116
16.405000	0.1	45.403960
16.406667	0.1	45.502367
16.408333	0.1	45.603159
16.410000	0.1	45.704964
16.411667	0.1	45.805457
16.413333	0.1	45.902791
16.415000	0.1	45.997563
16.416667	0.1	46.092513
16.418333	0.1	46.190682
16.420000	0.1	46.292844
16.421667	0.1	46.396854
16.423333	0.1	46.499732
16.425000	0.1	46.599689
16.426667	0.1	46.697083
16.428333	0.1	46.793762
16.430000	0.1	46.891692
16.431667	0.1	46.992126
16.433333	0.1	47.095242
16.435000	0.1	47.199848
16.436667	0.1	47.303620
16.438333	0.1	47.405007
16.440000	0.1	47.503832
16.441667	0.1	47.601583
16.443333	0.1	47.699991
16.445000	0.1	47.799888
16.446667	0.1	47.901276
16.448333	0.1	48.003915
16.450000	0.1	48.107806
16.451667	0.1	48.212173
16.453333	0.1	48.315468
16.455000	0.1	48.416260
16.456667	0.1	48.514905
16.458333	0.1	48.614088
16.460000	0.1	48.716369
16.461667	0.1	48.821810
16.463333	0.1	48.928145
16.465000	0.1	49.033883
16.466667	0.1	49.139026
16.468333	0.1	49.243930
16.470000	0.1	49.348953
16.471667	0.1	49.454692
16.473333	0.1	49.561086
16.475000	0.1	49.666527
16.476667	0.1	49.769762
16.478333	0.1	49.870732
16.480000	0.1	49.971166
16.481667	0.1	50.072852
16.483333	0.1	50.176862
16.485000	0.1	50.283733
16.486667	0.1	50.392988
16.488333	0.1	50.503436
16.490000	0.1	50.614181
16.491667	0.1	50.725225
16.493333	0.1	50.836626
16.495000	0.1	50.948265
16.496667	0.1	51.060203
16.498333	0.1	51.172260
16.500000	0.1	51.284555
16.501667	0.1	51.397684
16.503333	0.1	51.513854
16.505000	0.1	51.634732
16.506667	0.1	51.758948
16.508333	0.1	51.882747
16.510000	0.1	52.003804
16.511667	0.1	52.122954
16.513333	0.1	52.243057
16.515000	0.1	52.366200
16.516667	0.1	52.492145
16.518333	0.1	52.619282
16.520000	0.1	52.746418
16.521667	0.1	52.873853
16.523333	0.1	53.002778
16.525000	0.1	53.134266
16.526667	0.1	53.268495
16.528333	0.1	53.404692
16.530000	0.1	53.541664
16.531667	0.1	53.679529
16.533333	0.1	53.819719
16.535000	0.1	53.963188
16.536667	0.1	54.109517
16.538333	0.1	54.257992
16.540000	0.1	54.408375
16.541667	0.1	54.560307
16.543333	0.1	54.713491
16.545000	0.1	54.868165
16.546667	0.1	55.024627
16.548333	0.1	55.181566
16.550000	0.1	55.337492
16.551667	0.1	55.492643
16.553333	0.1	55.648807
16.555000	0.1	55.808190
16.556667	0.1	55.971924
16.558333	0.1	56.139592
16.560000	0.1	56.309525
16.561667	0.1	56.479934
16.563333	0.1	56.649688
16.565000	0.1	56.817535
16.566667	0.1	56.982759
16.568333	0.1	57.146851
16.570000	0.1	57.313386
16.571667	0.1	57.484928
16.573333	0.1	57.660881
16.575000	0.1	57.839039
16.576667	0.1	58.017853
16.578333	0.1	58.196548
16.580000	0.1	58.375004
16.581667	0.1	58.553640
16.583333	0.1	58.733586
16.585000	0.1	58.915797
16.586667	0.1	59.100453
16.588333	0.1	59.286658
16.590000	0.1	59.473280
16.591667	0.1	59.659544
16.593333	0.1	59.845153
16.595000	0.1	60.030226
16.596667	0.1	60.215119
16.598333	0.1	60.400668
16.600000	0.1	60.587827
16.601667	0.1	60.776893
16.603333	0.1	60.967449
16.605000	0.1	61.158243
16.606667	0.1	61.348859
16.608333	0.1	61.539654
16.610000	0.1	61.730627
16.611667	0.1	61.921660
16.613333	0.1	62.113170
16.615000	0.1	62.305931
16.616667	0.1	62.500123
16.618333	0.1	62.694494
16.620000	0.1	62.886778
16.621667	0.1	63.075665
16.623333	0.1	63.261930
16.625000	0.1	63.448254
16.626667	0.1	63.636426
16.628333	0.1	63.825850
16.630000	0.1	64.014439
16.631667	0.1	64.201657
16.633333	0.1	64.389531
16.635000	0.1	64.580266
16.636667	0.1	64.773981
16.638333	0.1	64.968769
16.640000	0.1	65.162245
16.641667	0.1	65.352980
16.643333	0.1	65.540318
16.645000	0.1	65.724138
16.646667	0.1	65.905098
16.648333	0.1	66.084568
16.650000	0.1	66.262666
16.651667	0.1	66.438321
16.653333	0.1	66.610758
16.655000	0.1	66.780094
16.656667	0.1	66.947047
16.658333	0.1	67.112390
16.660000	0.1	67.276303
16.661667	0.1	67.439024
16.663333	0.1	67.600373
16.665000	0.1	67.759458
16.666667	0.1	67.915205
16.668333	0.1	68.066541
16.670000	0.1	68.212096
16.671667	0.1	68.350796
16.673333	0.1	68.482999
16.675000	0.1	68.611149
16.676667	0.1	68.736736
16.678333	0.1	68.858926
16.680000	0.1	68.976585
16.681667	0.1	69.090072
16.683333	0.1	69.201056
16.685000	0.1	69.311265
16.686667	0.1	69.420878
16.688333	0.1	69.528703
16.690000	0.1	69.633667
16.691667	0.1	69.735174
16.693333	0.1	69.833283
16.695000	0.1	69.928829
16.696667	0.1	70.023004
16.698333	0.1	70.116345
16.700000	0.1	70.207838
16.701667	0.1	70.296053
16.703333	0.1	70.380513
16.705000	0.1	70.461814
16.706667	0.1	70.540790
16.708333	0.1	70.618872
16.710000	0.1	70.697669
16.711667	0.1	70.777957
16.713333	0.1	70.859079
16.715000	0.1	70.939605
16.716667	0.1	71.018462
16.718333	0.1	71.095113
16.720000	0.1	71.169977
16.721667	0.1	71.244423
16.723333	0.1	71.319882
16.725000	0.1	71.396832
16.726667	0.1	71.474676
16.728333	0.1	71.551983
16.730000	0.1	71.627264
16.731667	0.1	71.700279
16.733333	0.1	71.773176
16.735000	0.1	71.848993
16.736667	0.1	71.929638
16.738333	0.1	72.015469
16.740000	0.1	72.105650
16.741667	0.1	72.198276
16.743333	0.1	72.291319
16.745000	0.1	72.383289
16.746667	0.1	72.473292
16.748333	0.1	72.561090
16.750000	0.1	72.647457
16.751667	0.1	72.734479
16.753333	0.1	72.824304
16.755000	0.1	72.917645
16.756667	0.1	73.013966
16.758333	0.1	73.112313
16.760000	0.1	73.212330
16.761667	0.1	73.314135
16.763333	0.1	73.417608
16.765000	0.1	73.522989
16.766667	0.1	73.630218
16.768333	0.1	73.738281
16.770000	0.1	73.845868
16.771667	0.1	73.951845
16.773333	0.1	74.056749
16.775000	0.1	74.162607
16.776667	0.1	74.271028
16.778333	0.1	74.381773
16.780000	0.1	74.494068
16.781667	0.1	74.607258
16.783333	0.1	74.721341
16.785000	0.1	74.836080
16.786667	0.1	74.951653
16.788333	0.1	75.068478
16.790000	0.1	75.186436
16.791667	0.1	75.305228
16.793333	0.1	75.424914
16.795000	0.1	75.546269
16.796667	0.1	75.670426
16.798333	0.1	75.797980
16.800000	0.1	75.928335
16.801667	0.1	76.060002
16.803333	0.1	76.191311
16.805000	0.1	76.321130
16.806667	0.1	76.448684
16.808333	0.1	76.574211
16.810000	0.1	76.699381
16.811667	0.1	76.826517
16.813333	0.1	76.958005
16.815000	0.1	77.094977
16.816667	0.1	77.236121
16.818333	0.1	77.378158
16.820000	0.1	77.518587
16.821667	0.1	77.657108
16.823333	0.1	77.795212
16.825000	0.1	77.934925
16.826667	0.1	78.077798
16.828333	0.1	78.223889
16.830000	0.1	78.371112
16.831667	0.1	78.517442
16.833333	0.1	78.662996
16.835000	0.1	78.809028
16.836667	0.1	78.955953
16.838333	0.1	79.104190
16.840000	0.1	79.254155
16.841667	0.1	79.405730
16.843333	0.1	79.558854
16.845000	0.1	79.713469
16.846667	0.1	79.869633
16.848333	0.1	80.027525
16.850000	0.1	80.187206
16.851667	0.1	80.347781
16.853333	0.1	80.508118
16.855000	0.1	80.668097
16.856667	0.1	80.828254
16.858333	0.1	80.989068
16.860000	0.1	81.151609
16.861667	0.1	81.317310
16.863333	0.1	81.486290
16.865000	0.1	81.656878
16.866667	0.1	81.826811
16.868333	0.1	81.994538
16.870000	0.1	82.159166
16.871667	0.1	82.321470
16.873333	0.1	82.483654
16.875000	0.1	82.648044
16.876667	0.1	82.815831
16.878333	0.1	82.988148
16.880000	0.1	83.165114
16.881667	0.1	83.344584
16.883333	0.1	83.524053
16.885000	0.1	83.702867
16.886667	0.1	83.881681
16.888333	0.1	84.060376
16.890000	0.1	84.238236
16.891667	0.1	84.414666
16.893333	0.1	84.589844
16.895000	0.1	84.764307
16.896667	0.1	84.939008
16.898333	0.1	85.114961
16.900000	0.1	85.292940
16.901667	0.1	85.473006
16.903333	0.1	85.653787
16.905000	0.1	85.834031
16.906667	0.1	86.013322
16.908333	0.1	86.191957
16.910000	0.1	86.370652
16.911667	0.1	86.550599
16.913333	0.1	86.732631
16.915000	0.1	86.916809
16.916667	0.1	87.101763
16.918333	0.1	87.285047
16.920000	0.1	87.464636
16.921667	0.1	87.640946
16.923333	0.1	87.815707
16.925000	0.1	87.990170
16.926667	0.1	88.165527
16.928333	0.1	88.343268
16.930000	0.1	88.524228
16.931667	0.1	88.707393
16.933333	0.1	88.889664
16.935000	0.1	89.067643
16.936667	0.1	89.240676
16.938333	0.1	89.411443
16.940000	0.1	89.582985
16.941667	0.1	89.756017
16.943333	0.1	89.929765
16.945000	0.1	90.102916
16.946667	0.1	90.274935
16.948333	0.1	90.445524
16.950000	0.1	90.614265
16.951667	0.1	90.781217
16.953333	0.1	90.947335
16.955000	0.1	91.113096
16.956667	0.1	91.278499
16.958333	0.1	91.443425
16.960000	0.1	91.607993
16.961667	0.1	91.773039
16.963333	0.1	91.938859
16.965000	0.1	92.104798
16.966667	0.1	92.269188
16.968333	0.1	92.431074
16.970000	0.1	92.590636
16.971667	0.1	92.747992
16.973333	0.1	92.903202
16.975000	0.1	93.057042
16.976667	0.1	93.211895
16.978333	0.1	93.370026
16.980000	0.1	93.531555
16.981667	0.1	93.695050
16.983333	0.1	93.859261
16.985000	0.1	94.023531
16.986667	0.1	94.186788
16.988333	0.1	94.347602
16.990000	0.1	94.505614
16.991667	0.1	94.661778
16.993333	0.1	94.817584
16.995000	0.1	94.974523
16.996667	0.1	95.134145
16.998333	0.1	95.297104
17.000000	0.1	95.462924
17.001667	0.1	95.630651
17.003333	0.1	95.800346
17.005000	0.1	95.972961
17.006667	0.1	96.148437
17.008333	0.1	96.325463
17.010000	0.1	96.501893
17.011667	0.1	96.675819
17.013333	0.1	96.847480
17.015000	0.1	97.019023
17.016667	0.1	97.192532
17.018333	0.1	97.368783
17.020000	0.1	97.547775
17.021667	0.1	97.729093
17.023333	0.1	97.912198
17.025000	0.1	98.097032
17.026667	0.1	98.284072
17.028333	0.1	98.473197
17.030000	0.1	98.663634
17.031667	0.1	98.855144
17.033333	0.1	99.048978
17.035000	0.1	99.246210
17.036667	0.1	99.447018
17.038333	0.1	99.650508
17.040000	0.1	99.855071
17.041667	0.1	100.059575
17.043333	0.1	100.263661
17.045000	0.1	100.467688
17.046667	0.1	100.672847
17.048333	0.1	100.880212
17.050000	0.1	101.090139
17.051667	0.1	101.302749
17.053333	0.1	101.518816
17.055000	0.1	101.738161
17.056667	0.1	101.959592
17.058333	0.1	102.182335
17.060000	0.1	102.405316
17.061667	0.1	102.627164
17.063333	0.1	102.847165
17.065000	0.1	103.066272
17.066667	0.1	103.286451
17.068333	0.1	103.509730
17.070000	0.1	103.737062
17.071667	0.1	103.968030
17.073333	0.1	104.201561
17.075000	0.1	104.436046
17.076667	0.1	104.670054
17.078333	0.1	104.903287
17.080000	0.1	105.136758
17.081667	0.1	105.371899
17.083333	0.1	105.609960
17.085000	0.1	105.851061
17.086667	0.1	106.093651
17.088333	0.1	106.335825
17.090000	0.1	106.577105
17.091667	0.1	106.818325
17.093333	0.1	107.060498
17.095000	0.1	107.304818
17.096667	0.1	107.552892
17.098333	0.1	107.805795
17.100000	0.1	108.062691
17.101667	0.1	108.320898
17.103333	0.1	108.577973
17.105000	0.1	108.832902
17.106667	0.1	109.086282
17.108333	0.1	109.339661
17.110000	0.1	109.595067
17.111667	0.1	109.853572
17.113333	0.1	110.114164
17.115000	0.1	110.375053
17.116667	0.1	110.635824
17.118333	0.1	110.897786
17.120000	0.1	111.162490
17.121667	0.1	111.429281
17.123333	0.1	111.696012
17.125000	0.1	111.961252
17.126667	0.1	112.226016
17.128333	0.1	112.492032
17.130000	0.1	112.760908
17.131667	0.1	113.032765
17.133333	0.1	113.306648
17.135000	0.1	113.580055
17.136667	0.1	113.851018
17.138333	0.1	114.119298
17.140000	0.1	114.386446
17.141667	0.1	114.654369
17.143333	0.1	114.924617
17.145000	0.1	115.198083
17.146667	0.1	115.474767
17.148333	0.1	115.753598
17.150000	0.1	116.033561
17.151667	0.1	116.314478
17.153333	0.1	116.596885
17.155000	0.1	116.880543
17.156667	0.1	117.164023
17.158333	0.1	117.446012
17.160000	0.1	117.726214
17.161667	0.1	118.004985
17.163333	0.1	118.282385
17.165000	0.1	118.559904
17.166667	0.1	118.840344
17.168333	0.1	119.124896
17.170000	0.1	119.411654
17.171667	0.1	119.697638
17.173333	0.1	119.981713
17.175000	0.1	120.265431
17.176667	0.1	120.550640
17.178333	0.1	120.838053
17.180000	0.1	121.127076
17.181667	0.1	121.416814
17.183333	0.1	121.705778
17.185000	0.1	121.992774
17.186667	0.1	122.278698
17.188333	0.1	122.565754
17.190000	0.1	122.855671
17.191667	0.1	123.149402
17.193333	0.1	123.447366
17.195000	0.1	123.748906
17.196667	0.1	124.052472
17.198333	0.1	124.356754
17.200000	0.1	124.661453
17.201667	0.1	124.967642
17.203333	0.1	125.276156
17.205000	0.1	125.586815
17.206667	0.1	125.898786
17.208333	0.1	126.212128
17.210000	0.1	126.528092
17.211667	0.1	126.847692
17.213333	0.1	127.171464
17.215000	0.1	127.499826
17.216667	0.1	127.833255
17.218333	0.1	128.171332
17.220000	0.1	128.511615
17.221667	0.1	128.851719
17.223333	0.1	129.191406
17.225000	0.1	129.532047
17.226667	0.1	129.874714
17.228333	0.1	130.219288
17.230000	0.1	130.565949
17.231667	0.1	130.915948
17.233333	0.1	131.270595
17.235000	0.1	131.629654
17.236667	0.1	131.991394
17.238333	0.1	132.353731
17.240000	0.1	132.715591
17.241667	0.1	133.077272
17.243333	0.1	133.439608
17.245000	0.1	133.803256
17.246667	0.1	134.168573
17.248333	0.1	134.536155
17.250000	0.1	134.905823
17.251667	0.1	135.276504
17.253333	0.1	135.647424
17.255000	0.1	136.018344
17.256667	0.1	136.389502
17.258333	0.1	136.760422
17.260000	0.1	137.131044
17.261667	0.1	137.502321
17.263333	0.1	137.874790
17.265000	0.1	138.247081
17.266667	0.1	138.617822
17.268333	0.1	138.987728
17.270000	0.1	139.358052
17.271667	0.1	139.728972
17.273333	0.1	140.100249
17.275000	0.1	140.472420
17.276667	0.1	140.845963
17.278333	0.1	141.220876
17.280000	0.1	141.597041
17.281667	0.1	141.974815
17.283333	0.1	142.354795
17.285000	0.1	142.737516
17.286667	0.1	143.122860
17.288333	0.1	143.510589
17.290000	0.1	143.900224
17.291667	0.1	144.292184
17.293333	0.1	144.687423
17.295000	0.1	145.086476
17.296667	0.1	145.489523
17.298333	0.1	145.897516
17.300000	0.1	146.311530
17.301667	0.1	146.731922
17.303333	0.1	147.158512
17.305000	0.1	147.591540
17.306667	0.1	148.031661
17.308333	0.1	148.478994
17.310000	0.1	148.932943
17.311667	0.1	149.393269
17.313333	0.1	149.860510
17.315000	0.1	150.335142
17.316667	0.1	150.817284
17.318333	0.1	151.306400
17.320000	0.1	151.801834
17.321667	0.1	152.302691
17.323333	0.1	152.807722
17.325000	0.1	153.315732
17.326667	0.1	153.826365
17.328333	0.1	154.339740
17.330000	0.1	154.856035
17.331667	0.1	155.374238
17.333333	0.1	155.892143
17.335000	0.1	156.408796
17.336667	0.1	156.924197
17.338333	0.1	157.438347
17.340000	0.1	157.951364
17.341667	0.1	158.463368
17.343333	0.1	158.973465
17.345000	0.1	159.478912
17.346667	0.1	159.976790
17.348333	0.1	160.465310
17.350000	0.1	160.944114
17.351667	0.1	161.413620
17.353333	0.1	161.873589
17.355000	0.1	162.323127
17.356667	0.1	162.761400
17.358333	0.1	163.187514
17.360000	0.1	163.600157
17.361667	0.1	163.997898
17.363333	0.1	164.380560
17.365000	0.1	164.750109
17.366667	0.1	165.108810
17.368333	0.1	165.457199
17.370000	0.1	165.793548
17.371667	0.1	166.114638
17.373333	0.1	166.417251
17.375000	0.1	166.700135
17.376667	0.1	166.965077
17.378333	0.1	167.215834
17.380000	0.1	167.454491
17.381667	0.1	167.679856
17.383333	0.1	167.889367
17.385000	0.1	168.080698
17.386667	0.1	168.252657
17.388333	0.1	168.406318
17.390000	0.1	168.545137
17.391667	0.1	168.673406
17.393333	0.1	168.792317
17.395000	0.1	168.898950
17.396667	0.1	168.989490
17.398333	0.1	169.061850
17.400000	0.1	169.115792
17.401667	0.1	169.152508
17.403333	0.1	169.175277
17.405000	0.1	169.187258
17.406667	0.1	169.189404
17.408333	0.1	169.180940
17.410000	0.1	169.161330
17.411667	0.1	169.130395
17.413333	0.1	169.088910
17.415000	0.1	169.038544
17.416667	0.1	168.980787
17.418333	0.1	168.915401
17.420000	0.1	168.840538
17.421667	0.1	168.755184
17.423333	0.1	168.660353
17.425000	0.1	168.557773
17.426667	0.1	168.447445
17.428333	0.1	168.328116
17.430000	0.1	168.200264
17.431667	0.1	168.066452
17.433333	0.1	167.929063
17.435000	0.1	167.788933
17.436667	0.1	167.645643
17.438333	0.1	167.499195
17.440000	0.1	167.350541
17.441667	0.1	167.200635
17.443333	0.1	167.050193
17.445000	0.1	166.899989
17.446667	0.1	166.750083
17.448333	0.1	166.599164
17.450000	0.1	166.445146
17.451667	0.1	166.287134
17.453333	0.1	166.126023
17.455000	0.1	165.964256
17.456667	0.1	165.804813
17.458333	0.1	165.649484
17.460000	0.1	165.498922
17.461667	0.1	165.353070
17.463333	0.1	165.211687
17.465000	0.1	165.073166
17.466667	0.1	164.935479
17.468333	0.1	164.798508
17.470000	0.1	164.664755
17.471667	0.1	164.536844
17.473333	0.1	164.415608
17.475000	0.1	164.300213
17.476667	0.1	164.189527
17.478333	0.1	164.083550
17.480000	0.1	163.982699
17.481667	0.1	163.886736
17.483333	0.1	163.794706
17.485000	0.1	163.705895
17.486667	0.1	163.620064
17.488333	0.1	163.537929
17.490000	0.1	163.461099
17.491667	0.1	163.392136
17.493333	0.1	163.333187
17.495000	0.1	163.283894
17.496667	0.1	163.241635
17.498333	0.1	163.203428
17.500000	0.1	163.167427
17.501667	0.1	163.133869
17.503333	0.1	163.103650
17.505000	0.1	163.077781
17.506667	0.1	163.056920
17.508333	0.1	163.040588
17.510000	0.1	163.026819
17.511667	0.1	163.014064
17.513333	0.1	163.003216
17.515000	0.1	162.996838
17.516667	0.1	162.997375
17.518333	0.1	163.005362
17.520000	0.1	163.019190
17.521667	0.1	163.036535
17.523333	0.1	163.055966
17.525000	0.1	163.077305
17.526667	0.1	163.100491
17.528333	0.1	163.125525
17.530000	0.1	163.152347
17.531667	0.1	163.180242
17.533333	0.1	163.208912
17.535000	0.1	163.239608
17.536667	0.1	163.273761
17.538333	0.1	163.311551
17.540000	0.1	163.351963
17.541667	0.1	163.394163
17.543333	0.1	163.438091
17.545000	0.1	163.484762
17.546667	0.1	163.535784
17.548333	0.1	163.591871
17.550000	0.1	163.651953
17.551667	0.1	163.713525
17.553333	0.1	163.774142
17.555000	0.1	163.833688
17.556667	0.1	163.893411
17.558333	0.1	163.954983
17.560000	0.1	164.019892
17.561667	0.1	164.088676
17.563333	0.1	164.160738
17.565000	0.1	164.234529
17.566667	0.1	164.308915
17.568333	0.1	164.383362
17.570000	0.1	164.457748
17.571667	0.1	164.532314
17.573333	0.1	164.608608
17.575000	0.1	164.688657
17.576667	0.1	164.773474
17.578333	0.1	164.862345
17.580000	0.1	164.954017
17.581667	0.1	165.048132
17.583333	0.1	165.144751
17.585000	0.1	165.242741
17.586667	0.1	165.340374
17.588333	0.1	165.437291
17.590000	0.1	165.533552
17.591667	0.1	165.629039
17.593333	0.1	165.724466
17.595000	0.1	165.822099
17.596667	0.1	165.922890
17.598333	0.1	166.026245
17.600000	0.1	166.131149
17.601667	0.1	166.237662
17.603333	0.1	166.345129
17.605000	0.1	166.452954
17.606667	0.1	166.561137
17.608333	0.1	166.669975
17.610000	0.1	166.779349
17.611667	0.1	166.888068
17.613333	0.1	166.994641
17.615000	0.1	167.098353
17.616667	0.1	167.199443
17.618333	0.1	167.298625
17.620000	0.1	167.397032
17.621667	0.1	167.495976
17.623333	0.1	167.595933
17.625000	0.1	167.695771
17.626667	0.1	167.794655
17.628333	0.1	167.893479
17.630000	0.1	167.994032
17.631667	0.1	168.096970
17.633333	0.1	168.200264
17.635000	0.1	168.300460
17.636667	0.1	168.394576
17.638333	0.1	168.483148
17.640000	0.1	168.569158
17.641667	0.1	168.654094
17.643333	0.1	168.736945
17.645000	0.1	168.816755
17.646667	0.1	168.893705
17.648333	0.1	168.968568
17.650000	0.1	169.040928
17.651667	0.1	169.109653
17.653333	0.1	169.174622
17.655000	0.1	169.236610
17.656667	0.1	169.296275
17.658333	0.1	169.353853
17.660000	0.1	169.409226
17.661667	0.1	169.462989
17.663333	0.1	169.515679
17.665000	0.1	169.566045
17.666667	0.1	169.611762
17.668333	0.1	169.651518
17.670000	0.1	169.686328
17.671667	0.1	169.718454
17.673333	0.1	169.750283
17.675000	0.1	169.782529
17.676667	0.1	169.814597
17.678333	0.1	169.844697
17.680000	0.1	169.870923
17.681667	0.1	169.892560
17.683333	0.1	169.910322
17.685000	0.1	169.924150
17.686667	0.1	169.933627
17.688333	0.1	169.940005
17.690000	0.1	169.945489
17.691667	0.1	169.950972
17.693333	0.1	169.956098
17.695000	0.1	169.959972
17.696667	0.1	169.960747
17.698333	0.1	169.956039
17.700000	0.1	169.944893
17.701667	0.1	169.928918
17.703333	0.1	169.910977
17.705000	0.1	169.892560
17.706667	0.1	169.874261
17.708333	0.1	169.856201
17.710000	0.1	169.837902
17.711667	0.1	169.818590
17.713333	0.1	169.797967
17.715000	0.1	169.775794
17.716667	0.1	169.751952
17.718333	0.1	169.725905
17.720000	0.1	169.697235
17.721667	0.1	169.665704
17.723333	0.1	169.631551
17.725000	0.1	169.595252
17.726667	0.1	169.556747
17.728333	0.1	169.515799
17.730000	0.1	169.473062
17.731667	0.1	169.430981
17.733333	0.1	169.391046
17.735000	0.1	169.352363
17.736667	0.1	169.312428
17.738333	0.1	169.269274
17.740000	0.1	169.221948
17.741667	0.1	169.170330
17.743333	0.1	169.115494
17.745000	0.1	169.059406
17.746667	0.1	169.004331
17.748333	0.1	168.951939
17.750000	0.1	168.901930
17.751667	0.1	168.851982
17.753333	0.1	168.800126
17.755000	0.1	168.745826
17.756667	0.1	168.689619
17.758333	0.1	168.632756
17.760000	0.1	168.576668
17.761667	0.1	168.521891
17.763333	0.1	168.468366
17.765000	0.1	168.416033
17.766667	0.1	168.363760
17.768333	0.1	168.310056
17.770000	0.1	168.254445
17.771667	0.1	168.197403
17.773333	0.1	168.140004
17.775000	0.1	168.083499
17.776667	0.1	168.028007
17.778333	0.1	167.972813
17.780000	0.1	167.918334
17.781667	0.1	167.866061
17.783333	0.1	167.816470
17.785000	0.1	167.767773
17.786667	0.1	167.717944
17.788333	0.1	167.666147
17.790000	0.1	167.613099
17.791667	0.1	167.560051
17.793333	0.1	167.507241
17.795000	0.1	167.454014
17.796667	0.1	167.400668
17.798333	0.1	167.348335
17.800000	0.1	167.298327
17.801667	0.1	167.251537
17.803333	0.1	167.208384
17.805000	0.1	167.167554
17.806667	0.1	167.126546
17.808333	0.1	167.084108
17.810000	0.1	167.040894
17.811667	0.1	166.998098
17.813333	0.1	166.956077
17.815000	0.1	166.914294
17.816667	0.1	166.872094
17.818333	0.1	166.830013
17.820000	0.1	166.789184
17.821667	0.1	166.749547
17.823333	0.1	166.710148
17.825000	0.1	166.671346
17.826667	0.1	166.634510
17.828333	0.1	166.600356
17.830000	0.1	166.568230
17.831667	0.1	166.536878
17.833333	0.1	166.506002
17.835000	0.1	166.475544
17.836667	0.1	166.444729
17.838333	0.1	166.412125
17.840000	0.1	166.377674
17.841667	0.1	166.343222
17.843333	0.1	166.311453
17.845000	0.1	166.283081
17.846667	0.1	166.257213
17.848333	0.1	166.233132
17.850000	0.1	166.210304
17.851667	0.1	166.187237
17.853333	0.1	166.162084
17.855000	0.1	166.134844
17.856667	0.1	166.107545
17.858333	0.1	166.082392
17.860000	0.1	166.060279
17.861667	0.1	166.040907
17.863333	0.1	166.022370
17.865000	0.1	166.002462
17.866667	0.1	165.979634
17.868333	0.1	165.953050
17.870000	0.1	165.923188
17.871667	0.1	165.891717
17.873333	0.1	165.861259
17.875000	0.1	165.833781
17.876667	0.1	165.809403
17.878333	0.1	165.786097
17.880000	0.1	165.760467
17.881667	0.1	165.729771
17.883333	0.1	165.694187
17.885000	0.1	165.656278
17.886667	0.1	165.618966
17.888333	0.1	165.583024
17.890000	0.1	165.547440
17.891667	0.1	165.510903
17.893333	0.1	165.473292
17.895000	0.1	165.434966
17.896667	0.1	165.396045
17.898333	0.1	165.356407
17.900000	0.1	165.316234
17.901667	0.1	165.275166
17.903333	0.1	165.232489
17.905000	0.1	165.186951
17.906667	0.1	165.137360
17.908333	0.1	165.083359
17.910000	0.1	165.025602
17.911667	0.1	164.966116
17.913333	0.1	164.907525
17.915000	0.1	164.850006
17.916667	0.1	164.790998
17.918333	0.1	164.728055
17.920000	0.1	164.660940
17.921667	0.1	164.590726
17.923333	0.1	164.519022
17.925000	0.1	164.447258
17.926667	0.1	164.376328
17.928333	0.1	164.306114
17.930000	0.1	164.235423
17.931667	0.1	164.162109
17.933333	0.1	164.083371
17.935000	0.1	163.997541
17.936667	0.1	163.905571
17.938333	0.1	163.810382
17.940000	0.1	163.715015
17.941667	0.1	163.620720
17.943333	0.1	163.526783
17.945000	0.1	163.431714
17.946667	0.1	163.334141
17.948333	0.1	163.233230
17.950000	0.1	163.128863
17.951667	0.1	163.022051
17.953333	0.1	162.914524
17.955000	0.1	162.806938
17.956667	0.1	162.698636
17.958333	0.1	162.588546
17.960000	0.1	162.476311
17.961667	0.1	162.361870
17.963333	0.1	162.245164
17.965000	0.1	162.126253
17.966667	0.1	162.005673
17.968333	0.1	161.884198
17.970000	0.1	161.762724
17.971667	0.1	161.641786
17.973333	0.1	161.521564
17.975000	0.1	161.401103
17.976667	0.1	161.279032
17.978333	0.1	161.154816
17.980000	0.1	161.028812
17.981667	0.1	160.901377
17.983333	0.1	160.772095
17.985000	0.1	160.640845
17.986667	0.1	160.507927
17.988333	0.1	160.373936
17.990000	0.1	160.240004
17.991667	0.1	160.107026
17.993333	0.1	159.975061
17.995000	0.1	159.843991
17.996667	0.1	159.713576
17.998333	0.1	159.582684
18.000000	0.1	159.449885
18.001667	0.1	159.316013
18.003333	0.1	159.184585
18.005000	0.1	159.057329
18.006667	0.1	158.931920
18.008333	0.1	158.804426
18.010000	0.1	158.673236
18.011667	0.1	158.539722
18.013333	0.1	158.406505
18.015000	0.1	158.276091
18.016667	0.1	158.150325
18.018333	0.1	158.028493
18.020000	0.1	157.907138
18.021667	0.1	157.783995
18.023333	0.1	157.660076
18.025000	0.1	157.537768
18.026667	0.1	157.418916
18.028333	0.1	157.304356
18.030000	0.1	157.193789
18.031667	0.1	157.086441
18.033333	0.1	156.981299
18.035000	0.1	156.877408
18.036667	0.1	156.774173
18.038333	0.1	156.671295
18.040000	0.1	156.569192
18.041667	0.1	156.468639
18.043333	0.1	156.371007
18.045000	0.1	156.277666
18.046667	0.1	156.188080
18.048333	0.1	156.100998
18.050000	0.1	156.016598
18.051667	0.1	155.935774
18.053333	0.1	155.857692
18.055000	0.1	155.779192
18.056667	0.1	155.697713
18.058333	0.1	155.612895
18.060000	0.1	155.526707
18.061667	0.1	155.441591
18.063333	0.1	155.359397
18.065000	0.1	155.280719
18.066667	0.1	155.204901
18.068333	0.1	155.130753
18.070000	0.1	155.057320
18.071667	0.1	154.983887
18.073333	0.1	154.910454
18.075000	0.1	154.837975
18.076667	0.1	154.766926
18.078333	0.1	154.695699
18.080000	0.1	154.621789
18.081667	0.1	154.544482
18.083333	0.1	154.465089
18.085000	0.1	154.385159
18.086667	0.1	154.306123
18.088333	0.1	154.228518
18.090000	0.1	154.151866
18.091667	0.1	154.074559
18.093333	0.1	153.995165
18.095000	0.1	153.912911
18.096667	0.1	153.827915
18.098333	0.1	153.740534
18.100000	0.1	153.650651
18.101667	0.1	153.558144
18.103333	0.1	153.463134
18.105000	0.1	153.366217
18.106667	0.1	153.268406
18.108333	0.1	153.170178
18.110000	0.1	153.071651
18.111667	0.1	152.972230
18.113333	0.1	152.870724
18.115000	0.1	152.765879
18.116667	0.1	152.657339
18.118333	0.1	152.545640
18.120000	0.1	152.430603
18.121667	0.1	152.311692
18.123333	0.1	152.189383
18.125000	0.1	152.066359
18.126667	0.1	151.945362
18.128333	0.1	151.826808
18.130000	0.1	151.707897
18.131667	0.1	151.585826
18.133333	0.1	151.460657
18.135000	0.1	151.334772
18.136667	0.1	151.210138
18.138333	0.1	151.085863
18.140000	0.1	150.960156
18.141667	0.1	150.833020
18.143333	0.1	150.706181
18.145000	0.1	150.580594
18.146667	0.1	150.455186
18.148333	0.1	150.328466
18.150000	0.1	150.200793
18.151667	0.1	150.074133
18.153333	0.1	149.949381
18.155000	0.1	149.825105
18.156667	0.1	149.698207
18.158333	0.1	149.567315
18.160000	0.1	149.433264
18.161667	0.1	149.298260
18.163333	0.1	149.164626
18.165000	0.1	149.034092
18.166667	0.1	148.907134
18.168333	0.1	148.783275
18.170000	0.1	148.661324
18.171667	0.1	148.538598
18.173333	0.1	148.412356
18.175000	0.1	148.282775
18.176667	0.1	148.152837
18.178333	0.1	148.025462
18.180000	0.1	147.901186
18.181667	0.1	147.777685
18.183333	0.1	147.652754
18.185000	0.1	147.526094
18.186667	0.1	147.399017
18.188333	0.1	147.272953
18.190000	0.1	147.148916
18.191667	0.1	147.027144
18.193333	0.1	146.907040
18.195000	0.1	146.787533
18.196667	0.1	146.667132
18.198333	0.1	146.544525
18.200000	0.1	146.419951
18.201667	0.1	146.294722
18.203333	0.1	146.170327
18.205000	0.1	146.047958
18.206667	0.1	145.928034
18.208333	0.1	145.809421
18.210000	0.1	145.690986
18.211667	0.1	145.572731
18.213333	0.1	145.454594
18.215000	0.1	145.336517
18.216667	0.1	145.219215
18.218333	0.1	145.103165
18.220000	0.1	144.988367
18.221667	0.1	144.874581
18.223333	0.1	144.761094
18.225000	0.1	144.647011
18.226667	0.1	144.531855
18.228333	0.1	144.415983
18.230000	0.1	144.299814
18.231667	0.1	144.184062
18.233333	0.1	144.070395
18.235000	0.1	143.960008
18.236667	0.1	143.851706
18.238333	0.1	143.742868
18.240000	0.1	143.631526
18.241667	0.1	143.517562
18.243333	0.1	143.402406
18.245000	0.1	143.288621
18.246667	0.1	143.178650
18.248333	0.1	143.072971
18.250000	0.1	142.970213
18.251667	0.1	142.869064
18.253333	0.1	142.769286
18.255000	0.1	142.670640
18.256667	0.1	142.571994
18.258333	0.1	142.472335
18.260000	0.1	142.371842
18.261667	0.1	142.270872
18.263333	0.1	142.169901
18.265000	0.1	142.069646
18.266667	0.1	141.971120
18.268333	0.1	141.875097
18.270000	0.1	141.781398
18.271667	0.1	141.689726
18.273333	0.1	141.599842
18.275000	0.1	141.511330
18.276667	0.1	141.423413
18.278333	0.1	141.334840
18.280000	0.1	141.245135
18.281667	0.1	141.155311
18.283333	0.1	141.067334
18.285000	0.1	140.982815
18.286667	0.1	140.902647
18.288333	0.1	140.826412
18.290000	0.1	140.754052
18.291667	0.1	140.685984
18.293333	0.1	140.621194
18.295000	0.1	140.557834
18.296667	0.1	140.495011
18.298333	0.1	140.432903
18.300000	0.1	140.371569
18.301667	0.1	140.311190
18.303333	0.1	140.251883
18.305000	0.1	140.193769
18.306667	0.1	140.136608
18.308333	0.1	140.079864
18.310000	0.1	140.023419
18.311667	0.1	139.967808
18.313333	0.1	139.914938
18.315000	0.1	139.866778
18.316667	0.1	139.824876
18.318333	0.1	139.789351
18.320000	0.1	139.758834
18.321667	0.1	139.730283
18.323333	0.1	139.700719
18.325000	0.1	139.668413
18.326667	0.1	139.633783
18.328333	0.1	139.598438
18.330000	0.1	139.563569
18.331667	0.1	139.529415
18.333333	0.1	139.495798
18.335000	0.1	139.462420
18.336667	0.1	139.428385
18.338333	0.1	139.393100
18.340000	0.1	139.355668
18.341667	0.1	139.314839
18.343333	0.1	139.270076
18.345000	0.1	139.223107
18.346667	0.1	139.176258
18.348333	0.1	139.130124
18.350000	0.1	139.082679
18.351667	0.1	139.032015
18.353333	0.1	138.977894
18.355000	0.1	138.921329
18.356667	0.1	138.862618
18.358333	0.1	138.801345
18.360000	0.1	138.736733
18.361667	0.1	138.668128
18.363333	0.1	138.594814
18.365000	0.1	138.515540
18.366667	0.1	138.429054
18.368333	0.1	138.334879
18.370000	0.1	138.233670
18.371667	0.1	138.126918
18.373333	0.1	138.015875
18.375000	0.1	137.900361
18.376667	0.1	137.779304
18.378333	0.1	137.652644
18.380000	0.1	137.522288
18.381667	0.1	137.390085
18.383333	0.1	137.255200
18.385000	0.1	137.114771
18.386667	0.1	136.966058
18.388333	0.1	136.808165
18.390000	0.1	136.642822
18.391667	0.1	136.473723
18.393333	0.1	136.304089
18.395000	0.1	136.134335
18.396667	0.1	135.962614
18.398333	0.1	135.787257
18.400000	0.1	135.608085
18.401667	0.1	135.426053
18.403333	0.1	135.242053
18.405000	0.1	135.055848
18.406667	0.1	134.866961
18.408333	0.1	134.674796
18.410000	0.1	134.479113
18.411667	0.1	134.280630
18.413333	0.1	134.081372
18.415000	0.1	133.883305
18.416667	0.1	133.687504
18.418333	0.1	133.493849
18.420000	0.1	133.300551
18.421667	0.1	133.105107
18.423333	0.1	132.905670
18.425000	0.1	132.702001
18.426667	0.1	132.495471
18.428333	0.1	132.288583
18.430000	0.1	132.083722
18.431667	0.1	131.882139
18.433333	0.1	131.683775
18.435000	0.1	131.487675
18.436667	0.1	131.292649
18.438333	0.1	131.098576
18.440000	0.1	130.906828
18.441667	0.1	130.718418
18.443333	0.1	130.531557
18.445000	0.1	130.342909
18.446667	0.1	130.150743
18.448333	0.1	129.955896
18.450000	0.1	129.760154
18.451667	0.1	129.565366
18.453333	0.1	129.372366
18.455000	0.1	129.180856
18.456667	0.1	128.990598
18.458333	0.1	128.801055
18.460000	0.1	128.611036
18.461667	0.1	128.420778
18.463333	0.1	128.231414
18.465000	0.1	128.044136
18.466667	0.1	127.858527
18.468333	0.1	127.672859
18.470000	0.1	127.485164
18.471667	0.1	127.295382
18.473333	0.1	127.104767
18.475000	0.1	126.914688
18.476667	0.1	126.725562
18.478333	0.1	126.537450
18.480000	0.1	126.350053
18.481667	0.1	126.162119
18.483333	0.1	125.972278
18.485000	0.1	125.779994
18.486667	0.1	125.586040
18.488333	0.1	125.391491
18.490000	0.1	125.196584
18.491667	0.1	125.000723
18.493333	0.1	124.803968
18.495000	0.1	124.607570
18.496667	0.1	124.412365
18.498333	0.1	124.218471
18.500000	0.1	124.025591
18.501667	0.1	123.833127
18.503333	0.1	123.639949
18.505000	0.1	123.445280
18.506667	0.1	123.250194
18.508333	0.1	123.056657
18.510000	0.1	122.864492
18.511667	0.1	122.671373
18.513333	0.1	122.475512
18.515000	0.1	122.277386
18.516667	0.1	122.079439
18.518333	0.1	121.883519
18.520000	0.1	121.688969
18.521667	0.1	121.493764
18.523333	0.1	121.297009
18.525000	0.1	121.100135
18.526667	0.1	120.904930
18.528333	0.1	120.712168
18.530000	0.1	120.522327
18.531667	0.1	120.335884
18.533333	0.1	120.152004
18.535000	0.1	119.968660
18.536667	0.1	119.784005
18.538333	0.1	119.598157
18.540000	0.1	119.412250
18.541667	0.1	119.226582
18.543333	0.1	119.040258
18.545000	0.1	118.852980
18.546667	0.1	118.664927
18.548333	0.1	118.475623
18.550000	0.1	118.284531
18.551667	0.1	118.092365
18.553333	0.1	117.901809
18.555000	0.1	117.715664
18.556667	0.1	117.535002
18.558333	0.1	117.358215
18.560000	0.1	117.182619
18.561667	0.1	117.006130
18.563333	0.1	116.828031
18.565000	0.1	116.648741
18.566667	0.1	116.469509
18.568333	0.1	116.291232
18.570000	0.1	116.114087
18.571667	0.1	115.937776
18.573333	0.1	115.761645
18.575000	0.1	115.586049
18.576667	0.1	115.413136
18.578333	0.1	115.244574
18.580000	0.1	115.079708
18.581667	0.1	114.915616
18.583333	0.1	114.749498
18.585000	0.1	114.580459
18.586667	0.1	114.409454
18.588333	0.1	114.239163
18.590000	0.1	114.072747
18.591667	0.1	113.912053
18.593333	0.1	113.755948
18.595000	0.1	113.601393
18.596667	0.1	113.445468
18.598333	0.1	113.287277
18.600000	0.1	113.126702
18.601667	0.1	112.964339
18.603333	0.1	112.801201
18.605000	0.1	112.637765
18.606667	0.1	112.474448
18.608333	0.1	112.311787
18.610000	0.1	112.150616
18.611667	0.1	111.990935
18.613333	0.1	111.832327
18.615000	0.1	111.673958
18.616667	0.1	111.515052
18.618333	0.1	111.355490
18.620000	0.1	111.195929
18.621667	0.1	111.037678
18.623333	0.1	110.881812
18.625000	0.1	110.729403
18.626667	0.1	110.580689
18.628333	0.1	110.435075
18.630000	0.1	110.290772
18.631667	0.1	110.145337
18.633333	0.1	109.996385
18.635000	0.1	109.843201
18.636667	0.1	109.687394
18.638333	0.1	109.532124
18.640000	0.1	109.380252
18.641667	0.1	109.232671
18.643333	0.1	109.088308
18.645000	0.1	108.945853
18.646667	0.1	108.805424
18.648333	0.1	108.667201
18.650000	0.1	108.530051
18.651667	0.1	108.391411
18.653333	0.1	108.249432
18.655000	0.1	108.103818
18.656667	0.1	107.955879
18.658333	0.1	107.807643
18.660000	0.1	107.662029
18.661667	0.1	107.521481
18.663333	0.1	107.386893
18.665000	0.1	107.257015
18.666667	0.1	107.128984
18.668333	0.1	106.999761
18.670000	0.1	106.868452
18.671667	0.1	106.736249
18.673333	0.1	106.605298
18.675000	0.1	106.477088
18.676667	0.1	106.352157
18.678333	0.1	106.229788
18.680000	0.1	106.108910
18.681667	0.1	105.988866
18.683333	0.1	105.868882
18.685000	0.1	105.747289
18.686667	0.1	105.622417
18.688333	0.1	105.494386
18.690000	0.1	105.366057
18.691667	0.1	105.241305
18.693333	0.1	105.121738
18.695000	0.1	105.006403
18.696667	0.1	104.893691
18.698333	0.1	104.782468
18.700000	0.1	104.671961
18.701667	0.1	104.561454
18.703333	0.1	104.450828
18.705000	0.1	104.340202
18.706667	0.1	104.230172
18.708333	0.1	104.121453
18.710000	0.1	104.014641
18.711667	0.1	103.910512
18.713333	0.1	103.809542
18.715000	0.1	103.711432
18.716667	0.1	103.614813
18.718333	0.1	103.517658
18.720000	0.1	103.419072
18.721667	0.1	103.319949
18.723333	0.1	103.221482
18.725000	0.1	103.124207
18.726667	0.1	103.028304
18.728333	0.1	102.934247
18.730000	0.1	102.843768
18.731667	0.1	102.758354
18.733333	0.1	102.677411
18.735000	0.1	102.598554
18.736667	0.1	102.519697
18.738333	0.1	102.439529
18.740000	0.1	102.357751
18.741667	0.1	102.274960
18.743333	0.1	102.192527
18.745000	0.1	102.111882
18.746667	0.1	102.034336
18.748333	0.1	101.960546
18.750000	0.1	101.891106
18.751667	0.1	101.826137
18.753333	0.1	101.764804
18.755000	0.1	101.706034
18.756667	0.1	101.648456
18.758333	0.1	101.590520
18.760000	0.1	101.531154
18.761667	0.1	101.471371
18.763333	0.1	101.413494
18.765000	0.1	101.360327
18.766667	0.1	101.314491
18.768333	0.1	101.277417
18.770000	0.1	101.248807
18.771667	0.1	101.225799
18.773333	0.1	101.204938
18.775000	0.1	101.184613
18.776667	0.1	101.165360
18.778333	0.1	101.148552
18.780000	0.1	101.135856
18.781667	0.1	101.128405
18.783333	0.1	101.126498
18.785000	0.1	101.129955
18.786667	0.1	101.138061
18.788333	0.1	101.150101
18.790000	0.1	101.165539
18.791667	0.1	101.183897
18.793333	0.1	101.206189
18.795000	0.1	101.234800
18.796667	0.1	101.271039
18.798333	0.1	101.312524
18.800000	0.1	101.355022
18.801667	0.1	101.396507
18.803333	0.1	101.438290
18.805000	0.1	101.483053
18.806667	0.1	101.531750
18.808333	0.1	101.584143
18.810000	0.1	101.639396
18.811667	0.1	101.695961
18.813333	0.1	101.751989
18.815000	0.1	101.805633
18.816667	0.1	101.855940
18.818333	0.1	101.903743
18.820000	0.1	101.950294
18.821667	0.1	101.995474
18.823333	0.1	102.037495
18.825000	0.1	102.074272
18.826667	0.1	102.104133
18.828333	0.1	102.126187
18.830000	0.1	102.140492
18.831667	0.1	102.148479
18.833333	0.1	102.151758
18.835000	0.1	102.149493
18.836667	0.1	102.139598
18.838333	0.1	102.120108
18.840000	0.1	102.090365
18.841667	0.1	102.051085
18.843333	0.1	102.003700
18.845000	0.1	101.948923
18.846667	0.1	101.885861
18.848333	0.1	101.812548
18.850000	0.1	101.727671
18.851667	0.1	101.631588
18.853333	0.1	101.525611
18.855000	0.1	101.411468
18.856667	0.1	101.290351
18.858333	0.1	101.162082
18.860000	0.1	101.025707
18.861667	0.1	100.880569
18.863333	0.1	100.726491
18.865000	0.1	100.563294
18.866667	0.1	100.391394
18.868333	0.1	100.212401
18.870000	0.1	100.027508
18.871667	0.1	99.836892
18.873333	0.1	99.640018
18.875000	0.1	99.436349
18.876667	0.1	99.225706
18.878333	0.1	99.008685
18.880000	0.1	98.785943
18.881667	0.1	98.557597
18.883333	0.1	98.324484
18.885000	0.1	98.088270
18.886667	0.1	97.849971
18.888333	0.1	97.610122
18.890000	0.1	97.368425
18.891667	0.1	97.124225
18.893333	0.1	96.876448
18.895000	0.1	96.623188
18.896667	0.1	96.362239
18.898333	0.1	96.093303
18.900000	0.1	95.818287
18.901667	0.1	95.540231
18.903333	0.1	95.261162
18.905000	0.1	94.981199
18.906667	0.1	94.698435
18.908333	0.1	94.410962
18.910000	0.1	94.118780
18.911667	0.1	93.823140
18.913333	0.1	93.525296
18.915000	0.1	93.226438
18.916667	0.1	92.928654
18.918333	0.1	92.633134
18.920000	0.1	92.338925
18.921667	0.1	92.044299
18.923333	0.1	91.748481
18.925000	0.1	91.451531
18.926667	0.1	91.154223
18.928333	0.1	90.857332
18.930000	0.1	90.561634
18.931667	0.1	90.267604
18.933333	0.1	89.975541
18.935000	0.1	89.686041
18.936667	0.1	89.399283
18.938333	0.1	89.114492
18.940000	0.1	88.830953
18.941667	0.1	88.548844
18.943333	0.1	88.269656
18.945000	0.1	87.994938
18.946667	0.1	87.725525
18.948333	0.1	87.461119
18.950000	0.1	87.200945
18.951667	0.1	86.944526
18.953333	0.1	86.692219
18.955000	0.1	86.444323
18.956667	0.1	86.200183
18.958333	0.1	85.958724
18.960000	0.1	85.718816
18.961667	0.1	85.479980
18.963333	0.1	85.243409
18.965000	0.1	85.010951
18.966667	0.1	84.783380
18.968333	0.1	84.560936
18.970000	0.1	84.343438
18.971667	0.1	84.130113
18.973333	0.1	83.920484
18.975000	0.1	83.714252
18.976667	0.1	83.510583
18.978333	0.1	83.308225
18.980000	0.1	83.107298
18.981667	0.1	82.908814
18.983333	0.1	82.713609
18.985000	0.1	82.521205
18.986667	0.1	82.330470
18.988333	0.1	82.141106
18.990000	0.1	81.953590
18.991667	0.1	81.768816
18.993333	0.1	81.586485
18.995000	0.1	81.405704
18.996667	0.1	81.225877
18.998333	0.1	81.047242
19.000000	0.1	80.870216
19.001667	0.1	80.695097
19.003333	0.1	80.520992
19.005000	0.1	80.345993
19.006667	0.1	80.169623
19.008333	0.1	79.993968
19.010000	0.1	79.821055
19.011667	0.1	79.650943
19.013333	0.1	79.483037
19.015000	0.1	79.317455
19.016667	0.1	79.154675
19.018333	0.1	78.994756
19.020000	0.1	78.836982
19.021667	0.1	78.679268
19.023333	0.1	78.519885
19.025000	0.1	78.358834
19.026667	0.1	78.198020
19.028333	0.1	78.038518
19.030000	0.1	77.880149
19.031667	0.1	77.722852
19.033333	0.1	77.566867
19.035000	0.1	77.412193
19.036667	0.1	77.258174
19.038333	0.1	77.104871
19.040000	0.1	76.952879
19.041667	0.1	76.802318
19.043333	0.1	76.652710
19.045000	0.1	76.503699
19.046667	0.1	76.355939
19.048333	0.1	76.210980
19.050000	0.1	76.069181
19.051667	0.1	75.928335
19.053333	0.1	75.786416
19.055000	0.1	75.644140
19.056667	0.1	75.502877
19.058333	0.1	75.363044
19.060000	0.1	75.224523
19.061667	0.1	75.086419
19.063333	0.1	74.947838
19.065000	0.1	74.808423
19.066667	0.1	74.668531
19.068333	0.1	74.529354
19.070000	0.1	74.391787
19.071667	0.1	74.256782
19.073333	0.1	74.124519
19.075000	0.1	73.994224
19.076667	0.1	73.863690
19.078333	0.1	73.730235
19.080000	0.1	73.593442
19.081667	0.1	73.456232
19.083333	0.1	73.321585
19.085000	0.1	73.190932
19.086667	0.1	73.063616
19.088333	0.1	72.938387
19.090000	0.1	72.813515
19.091667	0.1	72.687988
19.093333	0.1	72.561090
19.095000	0.1	72.432701
19.096667	0.1	72.303776
19.098333	0.1	72.176163
19.100000	0.1	72.051112
19.101667	0.1	71.928446
19.103333	0.1	71.807150
19.105000	0.1	71.685318
19.106667	0.1	71.561877
19.108333	0.1	71.437542
19.110000	0.1	71.314280
19.111667	0.1	71.192984
19.113333	0.1	71.072404
19.115000	0.1	70.951585
19.116667	0.1	70.830767
19.118333	0.1	70.709829
19.120000	0.1	70.588235
19.121667	0.1	70.466046
19.123333	0.1	70.344035
19.125000	0.1	70.223216
19.126667	0.1	70.104305
19.128333	0.1	69.987957
19.130000	0.1	69.873695
19.131667	0.1	69.759611
19.133333	0.1	69.643621
19.135000	0.1	69.525782
19.136667	0.1	69.407825
19.138333	0.1	69.290702
19.140000	0.1	69.174473
19.141667	0.1	69.058720
19.143333	0.1	68.943207
19.145000	0.1	68.828050
19.146667	0.1	68.714206
19.148333	0.1	68.602328
19.150000	0.1	68.491582
19.151667	0.1	68.379764
19.153333	0.1	68.265561
19.155000	0.1	68.149452
19.156667	0.1	68.032269
19.158333	0.1	67.914252
19.160000	0.1	67.795817
19.161667	0.1	67.678456
19.163333	0.1	67.563180
19.165000	0.1	67.449156
19.166667	0.1	67.334418
19.168333	0.1	67.218010
19.170000	0.1	67.100767
19.171667	0.1	66.984538
19.173333	0.1	66.869978
19.175000	0.1	66.756133
19.176667	0.1	66.642229
19.178333	0.1	66.527371
19.180000	0.1	66.410486
19.181667	0.1	66.291336
19.183333	0.1	66.171352
19.185000	0.1	66.052024
19.186667	0.1	65.933828
19.188333	0.1	65.816943
19.190000	0.1	65.700356
19.191667	0.1	65.582339
19.193333	0.1	65.461818
19.195000	0.1	65.339748
19.196667	0.1	65.217558
19.198333	0.1	65.095786
19.200000	0.1	64.974610
19.201667	0.1	64.853434
19.203333	0.1	64.731185
19.205000	0.1	64.607207
19.206667	0.1	64.481501
19.208333	0.1	64.355139
19.210000	0.1	64.229671
19.211667	0.1	64.105455
19.213333	0.1	63.981000
19.215000	0.1	63.854102
19.216667	0.1	63.724283
19.218333	0.1	63.592795
19.220000	0.1	63.461844
19.221667	0.1	63.332800
19.223333	0.1	63.205604
19.225000	0.1	63.078169
19.226667	0.1	62.948290
19.228333	0.1	62.815551
19.230000	0.1	62.681142
19.231667	0.1	62.546555
19.233333	0.1	62.412802
19.235000	0.1	62.281016
19.236667	0.1	62.151495
19.238333	0.1	62.022511
19.240000	0.1	61.891917
19.241667	0.1	61.759297
19.243333	0.1	61.625902
19.245000	0.1	61.493579
19.246667	0.1	61.363045
19.248333	0.1	61.234716
19.250000	0.1	61.107937
19.251667	0.1	60.980264
19.253333	0.1	60.849253
19.255000	0.1	60.716096
19.256667	0.1	60.583774
19.258333	0.1	60.454491
19.260000	0.1	60.328428
19.261667	0.1	60.205046
19.263333	0.1	60.083512
19.265000	0.1	59.962038
19.266667	0.1	59.838597
19.268333	0.1	59.712890
19.270000	0.1	59.586052
19.271667	0.1	59.459511
19.273333	0.1	59.333924
19.275000	0.1	59.209171
19.276667	0.1	59.084479
19.278333	0.1	58.958594
19.280000	0.1	58.830861
19.281667	0.1	58.702115
19.283333	0.1	58.575216
19.285000	0.1	58.453146
19.286667	0.1	58.336142
19.288333	0.1	58.221344
19.290000	0.1	58.105055
19.291667	0.1	57.985071
19.293333	0.1	57.862464
19.295000	0.1	57.740453
19.296667	0.1	57.622377
19.298333	0.1	57.510081
19.300000	0.1	57.402257
19.301667	0.1	57.295862
19.303333	0.1	57.188514
19.305000	0.1	57.079915
19.306667	0.1	56.970779
19.308333	0.1	56.862179
19.310000	0.1	56.754831
19.311667	0.1	56.648735
19.313333	0.1	56.542758
19.315000	0.1	56.435946
19.316667	0.1	56.328181
19.318333	0.1	56.220296
19.320000	0.1	56.113962
19.321667	0.1	56.010726
19.323333	0.1	55.910471
19.325000	0.1	55.811468
19.326667	0.1	55.712346
19.328333	0.1	55.612925
19.330000	0.1	55.513266
19.331667	0.1	55.413428
19.333333	0.1	55.313471
19.335000	0.1	55.213991
19.336667	0.1	55.115226
19.338333	0.1	55.017117
19.340000	0.1	54.920081
19.341667	0.1	54.824892
19.343333	0.1	54.731551
19.345000	0.1	54.639164
19.346667	0.1	54.547075
19.348333	0.1	54.454926
19.350000	0.1	54.362002
19.351667	0.1	54.267648
19.353333	0.1	54.172221
19.355000	0.1	54.076496
19.356667	0.1	53.981129
19.358333	0.1	53.887132
19.360000	0.1	53.795639
19.361667	0.1	53.707424
19.363333	0.1	53.622070
19.365000	0.1	53.537312
19.366667	0.1	53.449992
19.368333	0.1	53.358558
19.370000	0.1	53.264085
19.371667	0.1	53.168538
19.373333	0.1	53.073707
19.375000	0.1	52.980903
19.376667	0.1	52.890244
19.378333	0.1	52.800837
19.380000	0.1	52.711609
19.381667	0.1	52.622202
19.383333	0.1	52.533034
19.385000	0.1	52.444938
19.386667	0.1	52.358332
19.388333	0.1	52.272681
19.390000	0.1	52.186790
19.391667	0.1	52.099708
19.393333	0.1	52.011016
19.395000	0.1	51.921967
19.396667	0.1	51.834288
19.398333	0.1	51.748338
19.400000	0.1	51.663163
19.401667	0.1	51.577035
19.403333	0.1	51.488224
19.405000	0.1	51.396909
19.406667	0.1	51.305655
19.408333	0.1	51.216844
19.410000	0.1	51.130596
19.411667	0.1	51.045242
19.413333	0.1	50.959531
19.415000	0.1	50.873879
19.416667	0.1	50.789836
19.418333	0.1	50.708118
19.420000	0.1	50.626937
19.421667	0.1	50.543848
19.423333	0.1	50.458732
19.425000	0.1	50.373140
19.426667	0.1	50.288442
19.428333	0.1	50.205055
19.430000	0.1	50.122920
19.431667	0.1	50.042215
19.433333	0.1	49.962583
19.435000	0.1	49.883190
19.436667	0.1	49.803320
19.438333	0.1	49.723569
19.440000	0.1	49.645367
19.441667	0.1	49.569312
19.443333	0.1	49.494866
19.445000	0.1	49.420837
19.446667	0.1	49.346152
19.448333	0.1	49.270216
19.450000	0.1	49.192968
19.451667	0.1	49.115244
19.453333	0.1	49.037996
19.455000	0.1	48.962417
19.456667	0.1	48.888567
19.458333	0.1	48.815194
19.460000	0.1	48.740867
19.461667	0.1	48.666420
19.463333	0.1	48.593941
19.465000	0.1	48.524502
19.466667	0.1	48.456553
19.468333	0.1	48.388007
19.470000	0.1	48.317435
19.471667	0.1	48.244956
19.473333	0.1	48.171940
19.475000	0.1	48.099342
19.476667	0.1	48.027161
19.478333	0.1	47.954324
19.480000	0.1	47.880295
19.481667	0.1	47.805431
19.483333	0.1	47.730866
19.485000	0.1	47.657731
19.486667	0.1	47.586563
19.488333	0.1	47.517302
19.490000	0.1	47.448578
19.491667	0.1	47.378781
19.493333	0.1	47.307136
19.495000	0.1	47.233882
19.496667	0.1	47.158900
19.498333	0.1	47.081294
19.500000	0.1	47.000828
19.501667	0.1	46.918991
19.503333	0.1	46.837511
19.505000	0.1	46.756688
19.506667	0.1	46.674850
19.508333	0.1	46.590510
19.510000	0.1	46.503606
19.511667	0.1	46.416107
19.513333	0.1	46.330276
19.515000	0.1	46.247366
19.516667	0.1	46.167198
19.518333	0.1	46.088758
19.520000	0.1	46.010497
19.521667	0.1	45.929733
19.523333	0.1	45.843962
19.525000	0.1	45.752766
19.526667	0.1	45.658353
19.528333	0.1	45.563879
19.530000	0.1	45.472267
19.531667	0.1	45.384291
19.533333	0.1	45.297923
19.535000	0.1	45.209291
19.536667	0.1	45.116129
19.538333	0.1	45.019033
19.540000	0.1	44.920805
19.541667	0.1	44.825318
19.543333	0.1	44.735196
19.545000	0.1	44.650080
19.546667	0.1	44.567588
19.548333	0.1	44.485512
19.550000	0.1	44.402483
19.551667	0.1	44.318023
19.553333	0.1	44.232729
19.555000	0.1	44.148090
19.556667	0.1	44.065955
19.558333	0.1	43.987873
19.560000	0.1	43.913486
19.561667	0.1	43.840292
19.563333	0.1	43.765369
19.565000	0.1	43.688181
19.566667	0.1	43.610575
19.568333	0.1	43.535116
19.570000	0.1	43.462815
19.571667	0.1	43.392899
19.573333	0.1	43.323043
19.575000	0.1	43.251994
19.576667	0.1	43.180051
19.578333	0.1	43.108585
19.580000	0.1	43.039384
19.581667	0.1	42.973700
19.583333	0.1	42.911294
19.585000	0.1	42.850557
19.586667	0.1	42.790237
19.588333	0.1	42.730453
19.590000	0.1	42.671981
19.591667	0.1	42.615476
19.593333	0.1	42.560818
19.595000	0.1	42.507293
19.596667	0.1	42.453530
19.598333	0.1	42.398396
19.600000	0.1	42.341116
19.601667	0.1	42.281928
19.603333	0.1	42.221728
19.605000	0.1	42.161586
19.606667	0.1	42.102161
19.608333	0.1	42.043688
19.610000	0.1	41.986408
19.611667	0.1	41.930440
19.613333	0.1	41.876021
19.615000	0.1	41.823151
19.616667	0.1	41.771116
19.618333	0.1	41.718307
19.620000	0.1	41.663351
19.621667	0.1	41.606548
19.623333	0.1	41.549566
19.625000	0.1	41.493776
19.626667	0.1	41.438999
19.628333	0.1	41.383984
19.630000	0.1	41.327837
19.631667	0.1	41.270318
19.633333	0.1	41.211667
19.635000	0.1	41.152301
19.636667	0.1	41.092517
19.638333	0.1	41.032496
19.640000	0.1	40.972354
19.641667	0.1	40.912273
19.643333	0.1	40.852788
19.645000	0.1	40.794196
19.646667	0.1	40.734711
19.648333	0.1	40.672782
19.650000	0.1	40.609005
19.651667	0.1	40.545466
19.653333	0.1	40.483477
19.655000	0.1	40.422740
19.656667	0.1	40.362003
19.658333	0.1	40.299776
19.660000	0.1	40.235522
19.661667	0.1	40.170136
19.663333	0.1	40.104690
19.665000	0.1	40.039542
19.666667	0.1	39.974990
19.668333	0.1	39.911273
19.670000	0.1	39.848509
19.671667	0.1	39.786341
19.673333	0.1	39.723935
19.675000	0.1	39.660575
19.676667	0.1	39.596560
19.678333	0.1	39.532604
19.680000	0.1	39.468589
19.681667	0.1	39.404037
19.683333	0.1	39.338472
19.685000	0.1	39.271655
19.686667	0.1	39.204779
19.688333	0.1	39.139273
19.690000	0.1	39.075437
19.691667	0.1	39.012792
19.693333	0.1	38.951638
19.695000	0.1	38.892748
19.696667	0.1	38.835170
19.698333	0.1	38.776936
19.700000	0.1	38.716974
19.701667	0.1	38.654687
19.703333	0.1	38.589897
19.705000	0.1	38.523140
19.706667	0.1	38.455965
19.708333	0.1	38.391116
19.710000	0.1	38.330855
19.711667	0.1	38.275363
19.713333	0.1	38.222852
19.715000	0.1	38.170459
19.716667	0.1	38.116159
19.718333	0.1	38.059058
19.720000	0.1	37.999334
19.721667	0.1	37.937882
19.723333	0.1	37.875535
19.725000	0.1	37.812593
19.726667	0.1	37.749650
19.728333	0.1	37.687960
19.730000	0.1	37.629130
19.731667	0.1	37.574413
19.733333	0.1	37.523272
19.735000	0.1	37.473919
19.736667	0.1	37.424805
19.738333	0.1	37.375154
19.740000	0.1	37.324669
19.741667	0.1	37.272813
19.743333	0.1	37.219527
19.745000	0.1	37.165167
19.746667	0.1	37.110390
19.748333	0.1	37.056091
19.750000	0.1	37.003341
19.751667	0.1	36.952796
19.753333	0.1	36.904337
19.755000	0.1	36.857548
19.756667	0.1	36.812010
19.758333	0.1	36.766949
19.760000	0.1	36.720815
19.761667	0.1	36.672356
19.763333	0.1	36.622228
19.765000	0.1	36.572757
19.766667	0.1	36.526623
19.768333	0.1	36.485257
19.770000	0.1	36.448540
19.771667	0.1	36.414685
19.773333	0.1	36.380949
19.775000	0.1	36.345067
19.776667	0.1	36.306443
19.778333	0.1	36.266091
19.780000	0.1	36.225321
19.781667	0.1	36.184909
19.783333	0.1	36.145510
19.785000	0.1	36.107661
19.786667	0.1	36.070349
19.788333	0.1	36.030950
19.790000	0.1	35.987618
19.791667	0.1	35.940411
19.793333	0.1	35.891773
19.795000	0.1	35.844388
19.796667	0.1	35.799327
19.798333	0.1	35.755160
19.800000	0.1	35.709622
19.801667	0.1	35.662057
19.803333	0.1	35.613122
19.805000	0.1	35.563948
19.806667	0.1	35.514714
19.808333	0.1	35.464349
19.810000	0.1	35.410526
19.811667	0.1	35.351696
19.813333	0.1	35.288813
19.815000	0.1	35.224559
19.816667	0.1	35.161915
19.818333	0.1	35.102608
19.820000	0.1	35.046580
19.821667	0.1	34.991326
19.823333	0.1	34.932854
19.825000	0.1	34.867885
19.826667	0.1	34.796240
19.828333	0.1	34.720721
19.830000	0.1	34.645917
19.831667	0.1	34.574928
19.833333	0.1	34.507634
19.835000	0.1	34.441592
19.836667	0.1	34.374060
19.838333	0.1	34.303488
19.840000	0.1	34.229340
19.841667	0.1	34.152689
19.843333	0.1	34.074785
19.845000	0.1	33.997240
19.846667	0.1	33.921840
19.848333	0.1	33.850195
19.850000	0.1	33.782305
19.851667	0.1	33.715667
19.853333	0.1	33.647539
19.855000	0.1	33.577325
19.856667	0.1	33.506336
19.858333	0.1	33.436241
19.860000	0.1	33.367993
19.861667	0.1	33.301057
19.863333	0.1	33.233823
19.865000	0.1	33.165218
19.866667	0.1	33.095779
19.868333	0.1	33.027234
19.870000	0.1	32.961430
19.871667	0.1	32.899620
19.873333	0.1	32.841446
19.875000	0.1	32.785358
19.876667	0.1	32.729330
19.878333	0.1	32.671871
19.880000	0.1	32.613279
19.881667	0.1	32.555701
19.883333	0.1	32.500805
19.885000	0.1	32.448473
19.886667	0.1	32.397570
19.888333	0.1	32.347145
19.890000	0.1	32.296421
19.891667	0.1	32.245221
19.893333	0.1	32.193365
19.895000	0.1	32.140913
19.896667	0.1	32.087626
19.898333	0.1	32.033684
19.900000	0.1	31.980218
19.901667	0.1	31.929137
19.903333	0.1	31.880977
19.905000	0.1	31.834843
19.906667	0.1	31.788649
19.908333	0.1	31.740846
19.910000	0.1	31.691434
19.911667	0.1	31.641545
19.913333	0.1	31.592609
19.915000	0.1	31.545820
19.916667	0.1	31.501295
19.918333	0.1	31.458201
19.920000	0.1	31.415584
19.921667	0.1	31.372966
19.923333	0.1	31.329395
19.925000	0.1	31.284632
19.926667	0.1	31.238975
19.928333	0.1	31.193377
19.930000	0.1	31.148734
19.931667	0.1	31.105639
19.933333	0.1	31.063916
19.935000	0.1	31.022372
19.936667	0.1	30.979754
19.938333	0.1	30.935826
19.940000	0.1	30.891540
19.941667	0.1	30.847611
19.943333	0.1	30.804636
19.945000	0.1	30.762197
19.946667	0.1	30.718865
19.948333	0.1	30.673804
19.950000	0.1	30.627968
19.951667	0.1	30.583562
19.953333	0.1	30.541303
19.955000	0.1	30.500414
19.956667	0.1	30.459108
19.958333	0.1	30.416729
19.960000	0.1	30.373694
19.961667	0.1	30.331435
19.963333	0.1	30.290546
19.965000	0.1	30.250670
19.966667	0.1	30.210199
19.968333	0.1	30.167760
19.970000	0.1	30.123295
19.971667	0.1	30.078532
19.973333	0.1	30.035557
19.975000	0.1	29.994549
19.976667	0.1	29.953660
19.978333	0.1	29.911103
19.980000	0.1	29.867114
19.981667	0.1	29.823663
19.983333	0.1	29.782297
19.985000	0.1	29.743196
19.986667	0.1	29.704692
19.988333	0.1	29.664041
19.990000	0.1	29.619576
19.991667	0.1	29.572369
19.993333	0.1	29.524567
19.995000	0.1	29.477300
19.996667	0.1	29.429974
19.998333	0.1	29.381456
20.000000	0.1	29.331328
20.001667	0.1	29.280247
20.003333	0.1	29.229106
20.005000	0.1	29.179396
20.006667	0.1	29.132129
20.008333	0.1	29.086592
20.010000	0.1	29.040934
20.011667	0.1	28.993489
20.013333	0.1	28.944196
20.015000	0.1	28.894307
20.016667	0.1	28.845014
20.018333	0.1	28.796853
20.020000	0.1	28.749766
20.021667	0.1	28.703453
20.023333	0.1	28.658213
20.025000	0.1	28.613807
20.026667	0.1	28.568687
20.028333	0.1	28.521182
20.030000	0.1	28.470756
20.031667	0.1	28.418483
20.033333	0.1	28.366329
20.035000	0.1	28.315248
20.036667	0.1	28.265001
20.038333	0.1	28.215470
20.040000	0.1	28.167249
20.041667	0.1	28.120579
20.043333	0.1	28.074028
20.045000	0.1	28.026225
20.046667	0.1	27.977409
20.048333	0.1	27.928414
20.050000	0.1	27.879299
20.051667	0.1	27.829410
20.053333	0.1	27.778687
20.055000	0.1	27.728142
20.056667	0.1	27.678909
20.058333	0.1	27.631880
20.060000	0.1	27.587356
20.061667	0.1	27.545275
20.063333	0.1	27.505459
20.065000	0.1	27.467193
20.066667	0.1	27.428986
20.068333	0.1	27.389230
20.070000	0.1	27.347864
20.071667	0.1	27.306201
20.073333	0.1	27.265014
20.075000	0.1	27.223648
20.076667	0.1	27.181210
20.078333	0.1	27.138592
20.080000	0.1	27.098836
20.081667	0.1	27.064444
20.083333	0.1	27.035000
20.085000	0.1	27.007105
20.086667	0.1	26.977421
20.088333	0.1	26.944162
20.090000	0.1	26.907386
20.091667	0.1	26.868464
20.093333	0.1	26.829900
20.095000	0.1	26.794078
20.096667	0.1	26.761593
20.098333	0.1	26.731135
20.100000	0.1	26.700796
20.101667	0.1	26.669802
20.103333	0.1	26.638211
20.105000	0.1	26.606979
20.106667	0.1	26.576580
20.108333	0.1	26.547016
20.110000	0.1	26.517750
20.111667	0.1	26.487769
20.113333	0.1	26.456477
20.115000	0.1	26.424350
20.116667	0.1	26.392879
20.118333	0.1	26.363613
20.120000	0.1	26.336731
20.121667	0.1	26.311101
20.123333	0.1	26.285352
20.125000	0.1	26.259185
20.126667	0.1	26.233675
20.128333	0.1	26.209952
20.130000	0.1	26.187898
20.131667	0.1	26.165606
20.133333	0.1	26.140989
20.135000	0.1	26.114287
20.136667	0.1	26.087345
20.138333	0.1	26.061954
20.140000	0.1	26.038946
20.141667	0.1	26.018204
20.143333	0.1	25.998654
20.145000	0.1	25.978686
20.146667	0.1	25.957049
20.148333	0.1	25.933208
20.150000	0.1	25.907816
20.151667	0.1	25.882246
20.153333	0.1	25.857629
20.155000	0.1	25.834145
20.156667	0.1	25.811853
20.158333	0.1	25.790812
20.160000	0.1	25.771023
20.161667	0.1	25.751235
20.163333	0.1	25.730611
20.165000	0.1	25.709333
20.166667	0.1	25.688233
20.168333	0.1	25.667550
20.170000	0.1	25.646688
20.171667	0.1	25.624992
20.173333	0.1	25.601567
20.175000	0.1	25.575937
20.176667	0.1	25.549056
20.178333	0.1	25.523068
20.180000	0.1	25.500418
20.181667	0.1	25.482477
20.183333	0.1	25.468828
20.185000	0.1	25.457384
20.186667	0.1	25.445701
20.188333	0.1	25.432886
20.190000	0.1	25.419177
20.191667	0.1	25.404634
20.193333	0.1	25.388660
20.195000	0.1	25.370838
20.196667	0.1	25.351347
20.198333	0.1	25.330545
20.200000	0.1	25.309445
20.201667	0.1	25.290073
20.203333	0.1	25.273921
20.205000	0.1	25.260331
20.206667	0.1	25.247158
20.208333	0.1	25.232317
20.210000	0.1	25.214912
20.211667	0.1	25.195540
20.213333	0.1	25.175335
20.215000	0.1	25.155665
20.216667	0.1	25.137068
20.218333	0.1	25.119068
20.220000	0.1	25.100531
20.221667	0.1	25.080802
20.223333	0.1	25.060119
20.225000	0.1	25.039198
20.226667	0.1	25.018813
20.228333	0.1	24.998845
20.230000	0.1	24.978222
20.231667	0.1	24.954976
20.233333	0.1	24.928035
20.235000	0.1	24.898709
20.236667	0.1	24.869861
20.238333	0.1	24.843396
20.240000	0.1	24.818601
20.241667	0.1	24.793507
20.243333	0.1	24.766685
20.245000	0.1	24.737836
20.246667	0.1	24.707617
20.248333	0.1	24.676265
20.250000	0.1	24.644019
20.251667	0.1	24.611117
20.253333	0.1	24.578156
20.255000	0.1	24.545671
20.256667	0.1	24.513961
20.258333	0.1	24.482132
20.260000	0.1	24.448635
20.261667	0.1	24.412514
20.263333	0.1	24.374069
20.265000	0.1	24.334730
20.266667	0.1	24.295987
20.268333	0.1	24.257602
20.270000	0.1	24.218084
20.271667	0.1	24.176003
20.273333	0.1	24.131955
20.275000	0.1	24.088205
20.276667	0.1	24.046422
20.278333	0.1	24.006964
20.280000	0.1	23.968758
20.281667	0.1	23.930789
20.283333	0.1	23.892583
20.285000	0.1	23.854197
20.286667	0.1	23.815991
20.288333	0.1	23.778619
20.290000	0.1	23.742081
20.291667	0.1	23.705663
20.293333	0.1	23.669721
20.295000	0.1	23.635389
20.296667	0.1	23.602725
20.298333	0.1	23.570003
20.300000	0.1	23.535730
20.301667	0.1	23.500682
20.303333	0.1	23.466708
20.305000	0.1	23.433627
20.306667	0.1	23.399593
20.308333	0.1	23.364128
20.310000	0.1	23.328842
20.311667	0.1	23.295106
20.313333	0.1	23.263158
20.315000	0.1	23.232283
20.316667	0.1	23.202003
20.318333	0.1	23.171724
20.320000	0.1	23.141147
20.321667	0.1	23.110570
20.323333	0.1	23.080231
20.325000	0.1	23.049892
20.326667	0.1	23.019434
20.328333	0.1	22.988976
20.330000	0.1	22.958280
20.331667	0.1	22.927286
20.333333	0.1	22.896708
20.335000	0.1	22.867502
20.336667	0.1	22.839250
20.338333	0.1	22.811533
20.340000	0.1	22.785307
20.341667	0.1	22.762002
20.343333	0.1	22.740842
20.345000	0.1	22.719087
20.346667	0.1	22.694827
20.348333	0.1	22.668423
20.350000	0.1	22.641124
20.351667	0.1	22.613884
20.353333	0.1	22.586883
20.355000	0.1	22.559763
20.356667	0.1	22.532584
20.358333	0.1	22.506358
20.360000	0.1	22.482635
20.361667	0.1	22.461594
20.363333	0.1	22.441567
20.365000	0.1	22.421540
20.366667	0.1	22.402049
20.368333	0.1	22.384049
20.370000	0.1	22.367121
20.371667	0.1	22.350015
20.373333	0.1	22.331239
20.375000	0.1	22.310437
20.376667	0.1	22.288562
20.378333	0.1	22.267760
20.380000	0.1	22.249283
20.381667	0.1	22.233309
20.383333	0.1	22.219242
20.385000	0.1	22.205652
20.386667	0.1	22.190691
20.388333	0.1	22.174062
20.390000	0.1	22.156836
20.391667	0.1	22.140564
20.393333	0.1	22.125424
20.395000	0.1	22.110583
20.396667	0.1	22.095145
20.398333	0.1	22.078813
20.400000	0.1	22.061588
20.401667	0.1	22.044064
20.403333	0.1	22.026421
20.405000	0.1	22.008361
20.406667	0.1	21.990181
20.408333	0.1	21.972777
20.410000	0.1	21.957101
20.411667	0.1	21.943332
20.413333	0.1	21.930457
20.415000	0.1	21.917225
20.416667	0.1	21.903039
20.418333	0.1	21.888377
20.420000	0.1	21.873833
20.421667	0.1	21.857799
20.423333	0.1	21.838249
20.425000	0.1	21.815003
20.426667	0.1	21.789969
20.428333	0.1	21.764935
20.430000	0.1	21.740557
20.431667	0.1	21.717192
20.433333	0.1	21.695138
20.435000	0.1	21.674456
20.436667	0.1	21.654488
20.438333	0.1	21.634222
20.440000	0.1	21.613063
20.441667	0.1	21.590473
20.443333	0.1	21.566273
20.445000	0.1	21.540405
20.446667	0.1	21.513285
20.448333	0.1	21.485449
20.450000	0.1	21.456481
20.451667	0.1	21.426202
20.453333	0.1	21.395744
20.455000	0.1	21.367253
20.456667	0.1	21.341564
20.458333	0.1	21.317543
20.460000	0.1	21.293880
20.461667	0.1	21.269740
20.463333	0.1	21.244348
20.465000	0.1	21.217586
20.466667	0.1	21.189691
20.468333	0.1	21.161259
20.470000	0.1	21.132649
20.471667	0.1	21.104099
20.473333	0.1	21.075727
20.475000	0.1	21.047295
20.476667	0.1	21.018983
20.478333	0.1	20.991625
20.480000	0.1	20.966233
20.481667	0.1	20.943166
20.483333	0.1	20.922543
20.485000	0.1	20.903827
20.486667	0.1	20.885946
20.488333	0.1	20.867289
20.490000	0.1	20.846905
20.491667	0.1	20.824434
20.493333	0.1	20.800473
20.495000	0.1	20.775915
20.496667	0.1	20.751418
20.498333	0.1	20.727695
20.500000	0.1	20.705940
20.501667	0.1	20.686687
20.503333	0.1	20.668687
20.505000	0.1	20.650030
20.506667	0.1	20.630301
20.508333	0.1	20.611168
20.510000	0.1	20.594181
20.511667	0.1	20.579280
20.513333	0.1	20.565332
20.515000	0.1	20.550967
20.516667	0.1	20.534993
20.518333	0.1	20.517350
20.520000	0.1	20.498813
20.521667	0.1	20.480634
20.523333	0.1	20.464302
20.525000	0.1	20.450355
20.526667	0.1	20.438195
20.528333	0.1	20.427169
20.530000	0.1	20.416261
20.531667	0.1	20.404161
20.533333	0.1	20.390810
20.535000	0.1	20.377756
20.536667	0.1	20.367266
20.538333	0.1	20.360054
20.540000	0.1	20.355047
20.541667	0.1	20.349981
20.543333	0.1	20.343066
20.545000	0.1	20.334305
20.546667	0.1	20.325006
20.548333	0.1	20.317079
20.550000	0.1	20.310820
20.551667	0.1	20.305039
20.553333	0.1	20.299495
20.555000	0.1	20.295025
20.556667	0.1	20.291866
20.558333	0.1	20.289422
20.560000	0.1	20.287634
20.561667	0.1	20.287098
20.563333	0.1	20.288290
20.565000	0.1	20.291628
20.566667	0.1	20.297230
20.568333	0.1	20.304383
20.570000	0.1	20.311416
20.571667	0.1	20.316483
20.573333	0.1	20.318927
20.575000	0.1	20.320059
20.576667	0.1	20.321847
20.578333	0.1	20.325841
20.580000	0.1	20.332576
20.581667	0.1	20.342232
20.583333	0.1	20.353974
20.585000	0.1	20.367028
20.586667	0.1	20.381452
20.588333	0.1	20.397068
20.590000	0.1	20.412625
20.591667	0.1	20.427049
20.593333	0.1	20.440222
20.595000	0.1	20.451964
20.596667	0.1	20.460905
20.598333	0.1	20.465971
20.600000	0.1	20.467521
20.601667	0.1	20.467163
20.603333	0.1	20.466746
20.605000	0.1	20.467044
20.606667	0.1	20.467700
20.608333	0.1	20.467521
20.610000	0.1	20.465196
20.611667	0.1	20.459534
20.613333	0.1	20.449759
20.615000	0.1	20.436169
20.616667	0.1	20.420314
20.618333	0.1	20.404459
20.620000	0.1	20.389498
20.621667	0.1	20.374061
20.623333	0.1	20.355703
20.625000	0.1	20.333053
20.626667	0.1	20.306112
20.628333	0.1	20.275475
20.630000	0.1	20.242156
20.631667	0.1	20.207466
20.633333	0.1	20.172001
20.635000	0.1	20.134987
20.636667	0.1	20.095767
20.638333	0.1	20.054818
20.640000	0.1	20.013632
20.641667	0.1	19.973160
20.643333	0.1	19.932808
20.645000	0.1	19.890667
20.646667	0.1	19.846023
20.648333	0.1	19.800724
20.650000	0.1	19.757332
20.651667	0.1	19.716681
20.653333	0.1	19.678296
20.655000	0.1	19.641162
20.656667	0.1	19.604684
20.658333	0.1	19.568206
20.660000	0.1	19.531013
20.661667	0.1	19.492508
20.663333	0.1	19.453169
20.665000	0.1	19.414366
20.666667	0.1	19.377233
20.668333	0.1	19.341768
20.670000	0.1	19.307018
20.671667	0.1	19.272984
20.673333	0.1	19.240917
20.675000	0.1	19.212426
20.676667	0.1	19.187630
20.678333	0.1	19.165040
20.680000	0.1	19.143583
20.681667	0.1	19.123138
20.683333	0.1	19.103945
20.685000	0.1	19.085766
20.686667	0.1	19.067944
20.688333	0.1	19.050778
20.690000	0.1	19.035162
20.691667	0.1	19.021631
20.693333	0.1	19.009830
20.695000	0.1	18.998028
20.696667	0.1	18.984915
20.698333	0.1	18.971027
20.700000	0.1	18.957914
20.701667	0.1	18.947066
20.703333	0.1	18.938841
20.705000	0.1	18.932940
20.706667	0.1	18.929185
20.708333	0.1	18.927456
20.710000	0.1	18.926979
20.711667	0.1	18.926562
20.713333	0.1	18.925608
20.715000	0.1	18.924237
20.716667	0.1	18.922926
20.718333	0.1	18.922390
20.720000	0.1	18.923880
20.721667	0.1	18.928529
20.723333	0.1	18.935920
20.725000	0.1	18.943967
20.726667	0.1	18.950940
20.728333	0.1	18.956543
20.730000	0.1	18.961550
20.731667	0.1	18.967153
20.733333	0.1	18.974186
20.735000	0.1	18.982710
20.736667	0.1	18.992783
20.738333	0.1	19.004108
20.740000	0.1	19.015611
20.741667	0.1	19.026340
20.743333	0.1	19.036473
20.745000	0.1	19.047142
20.746667	0.1	19.059182
20.748333	0.1	19.072295
20.750000	0.1	19.085110
20.751667	0.1	19.095780
20.753333	0.1	19.103707
20.755000	0.1	19.110383
20.756667	0.1	19.118191
20.758333	0.1	19.129277
20.760000	0.1	19.144000
20.761667	0.1	19.160451
20.763333	0.1	19.176067
20.765000	0.1	19.189240
20.766667	0.1	19.200684
20.768333	0.1	19.212664
20.770000	0.1	19.226314
20.771667	0.1	19.240500
20.773333	0.1	19.253195
20.775000	0.1	19.263507
20.776667	0.1	19.271375
20.778333	0.1	19.277157
20.780000	0.1	19.281985
20.781667	0.1	19.286813
20.783333	0.1	19.291939
20.785000	0.1	19.297065
20.786667	0.1	19.301714
20.788333	0.1	19.305707
20.790000	0.1	19.309760
20.791667	0.1	19.315244
20.793333	0.1	19.322635
20.795000	0.1	19.331397
20.796667	0.1	19.340039
20.798333	0.1	19.347252
20.800000	0.1	19.352258
20.801667	0.1	19.354941
20.803333	0.1	19.356013
20.805000	0.1	19.357802
20.806667	0.1	19.363464
20.808333	0.1	19.374491
20.810000	0.1	19.389571
20.811667	0.1	19.406022
20.813333	0.1	19.421638
20.815000	0.1	19.436063
20.816667	0.1	19.451023
20.818333	0.1	19.469739
20.820000	0.1	19.493819
20.821667	0.1	19.521655
20.823333	0.1	19.550325
20.825000	0.1	19.578100
20.826667	0.1	19.605757
20.828333	0.1	19.634844
20.830000	0.1	19.666136
20.831667	0.1	19.698979
20.833333	0.1	19.732238
20.835000	0.1	19.765855
20.836667	0.1	19.800903
20.838333	0.1	19.838394
20.840000	0.1	19.878508
20.841667	0.1	19.920470
20.843333	0.1	19.963266
20.845000	0.1	20.006658
20.846667	0.1	20.049990
20.848333	0.1	20.091475
20.850000	0.1	20.129563
20.851667	0.1	20.163895
20.853333	0.1	20.195664
20.855000	0.1	20.226182
20.856667	0.1	20.255626
20.858333	0.1	20.282329
20.860000	0.1	20.304323
20.861667	0.1	20.320596
20.863333	0.1	20.332040
20.865000	0.1	20.340503
20.866667	0.1	20.347596
20.868333	0.1	20.353616
20.870000	0.1	20.357252
20.871667	0.1	20.356001
20.873333	0.1	20.348550
20.875000	0.1	20.335437
20.876667	0.1	20.318033
20.878333	0.1	20.297230
20.880000	0.1	20.272733
20.881667	0.1	20.243288
20.883333	0.1	20.207406
20.885000	0.1	20.164014
20.886667	0.1	20.112695
20.888333	0.1	20.054401
20.890000	0.1	19.991637
20.891667	0.1	19.927384
20.893333	0.1	19.863666
20.895000	0.1	19.800724
20.896667	0.1	19.737006
20.898333	0.1	19.670368
20.900000	0.1	19.599081
20.901667	0.1	19.523085
20.903333	0.1	19.443632
20.905000	0.1	19.361974
20.906667	0.1	19.279302
20.908333	0.1	19.196750
20.910000	0.1	19.114197
20.911667	0.1	19.030453
20.913333	0.1	18.945397
20.915000	0.1	18.860282
20.916667	0.1	18.776597
20.918333	0.1	18.695475
20.920000	0.1	18.616856
20.921667	0.1	18.539609
20.923333	0.1	18.462301
20.925000	0.1	18.384339
20.926667	0.1	18.306614
20.928333	0.1	18.230678
20.930000	0.1	18.158020
20.931667	0.1	18.088699
20.933333	0.1	18.021704
20.935000	0.1	17.956258
20.936667	0.1	17.892660
20.938333	0.1	17.831744
20.940000	0.1	17.774285
20.941667	0.1	17.720224
20.943333	0.1	17.668725
20.945000	0.1	17.618836
20.946667	0.1	17.570377
20.948333	0.1	17.523826
20.950000	0.1	17.478944
20.951667	0.1	17.435015
20.953333	0.1	17.391385
20.955000	0.1	17.348708
20.956667	0.1	17.307402
20.958333	0.1	17.267347
20.960000	0.1	17.228366
20.961667	0.1	17.189861
20.963333	0.1	17.151834
20.965000	0.1	17.116011
20.966667	0.1	17.084600
20.968333	0.1	17.058374
20.970000	0.1	17.035724
20.971667	0.1	17.014922
20.973333	0.1	16.995252
20.975000	0.1	16.976119
20.976667	0.1	16.956450
20.978333	0.1	16.933859
20.980000	0.1	16.906918
20.981667	0.1	16.876997
20.983333	0.1	16.847790
20.985000	0.1	16.822458
20.986667	0.1	16.801060
20.988333	0.1	16.782166
20.990000	0.1	16.764642
20.991667	0.1	16.748191
20.993333	0.1	16.732515
20.995000	0.1	16.717137
20.996667	0.1	16.702295
20.998333	0.1	16.688467
21.000000	0.1	16.675652
21.001667	0.1	16.662897
21.003333	0.1	16.648949
21.005000	0.1	16.633452
21.006667	0.1	16.617359
21.008333	0.1	16.601981
21.010000	0.1	16.587258
21.011667	0.1	16.572357
21.013333	0.1	16.557039
21.015000	0.1	16.541720
21.016667	0.1	16.526700
21.018333	0.1	16.512037
21.020000	0.1	16.497494
21.021667	0.1	16.483665
21.023333	0.1	16.471864
21.025000	0.1	16.462744
21.026667	0.1	16.454817
21.028333	0.1	16.445042
21.030000	0.1	16.431333
21.031667	0.1	16.414166
21.033333	0.1	16.396404
21.035000	0.1	16.381563
21.036667	0.1	16.371072
21.038333	0.1	16.363860
21.040000	0.1	16.358377
21.041667	0.1	16.353668
21.043333	0.1	16.349376
21.045000	0.1	16.345025
21.046667	0.1	16.339541
21.048333	0.1	16.331793
21.050000	0.1	16.321660
21.051667	0.1	16.310335
21.053333	0.1	16.300143
21.055000	0.1	16.292513
21.056667	0.1	16.286970
21.058333	0.1	16.282261
21.060000	0.1	16.277374
21.061667	0.1	16.272009
21.063333	0.1	16.266347
21.065000	0.1	16.260983
21.066667	0.1	16.256393
21.068333	0.1	16.252161
21.070000	0.1	16.247214
21.071667	0.1	16.241253
21.073333	0.1	16.235055
21.075000	0.1	16.230227
21.076667	0.1	16.227246
21.078333	0.1	16.225577
21.080000	0.1	16.224445
21.081667	0.1	16.224087
21.083333	0.1	16.225697
21.085000	0.1	16.230107
21.086667	0.1	16.236783
21.088333	0.1	16.243816
21.090000	0.1	16.249598
21.091667	0.1	16.253592
21.093333	0.1	16.255201
21.095000	0.1	16.254188
21.096667	0.1	16.251744
21.098333	0.1	16.250313
21.100000	0.1	16.251267
21.101667	0.1	16.254247
21.103333	0.1	16.258479
21.105000	0.1	16.263367
21.106667	0.1	16.268075
21.108333	0.1	16.271235
21.110000	0.1	16.271592
21.111667	0.1	16.270102
21.113333	0.1	16.268970
21.115000	0.1	16.270042
21.116667	0.1	16.273440
21.118333	0.1	16.278268
21.120000	0.1	16.283096
21.121667	0.1	16.286970
21.123333	0.1	16.289414
21.125000	0.1	16.289772
21.126667	0.1	16.287507
21.128333	0.1	16.283692
21.130000	0.1	16.279937
21.131667	0.1	16.276897
21.133333	0.1	16.273798
21.135000	0.1	16.269327
21.136667	0.1	16.262294
21.138333	0.1	16.252817
21.140000	0.1	16.241969
21.141667	0.1	16.230882
21.143333	0.1	16.219915
21.145000	0.1	16.208054
21.146667	0.1	16.194941
21.148333	0.1	16.180993
21.150000	0.1	16.167284
21.151667	0.1	16.154171
21.153333	0.1	16.141416
21.155000	0.1	16.127885
21.156667	0.1	16.112031
21.158333	0.1	16.093970
21.160000	0.1	16.075076
21.161667	0.1	16.056121
21.163333	0.1	16.036631
21.165000	0.1	16.016663
21.166667	0.1	15.997113
21.168333	0.1	15.978099
21.170000	0.1	15.959562
21.171667	0.1	15.941084
21.173333	0.1	15.922249
21.175000	0.1	15.902401
21.176667	0.1	15.881539
21.178333	0.1	15.860082
21.180000	0.1	15.838922
21.181667	0.1	15.818776
21.183333	0.1	15.799821
21.185000	0.1	15.781344
21.186667	0.1	15.762032
21.188333	0.1	15.741409
21.190000	0.1	15.720130
21.191667	0.1	15.699090
21.193333	0.1	15.679301
21.195000	0.1	15.661956
21.196667	0.1	15.647353
21.198333	0.1	15.634657
21.200000	0.1	15.622498
21.201667	0.1	15.609683
21.203333	0.1	15.596391
21.205000	0.1	15.583278
21.206667	0.1	15.570224
21.208333	0.1	15.556456
21.210000	0.1	15.542508
21.211667	0.1	15.530110
21.213333	0.1	15.520335
21.215000	0.1	15.512110
21.216667	0.1	15.503407
21.218333	0.1	15.492977
21.220000	0.1	15.481175
21.221667	0.1	15.469492
21.223333	0.1	15.459658
21.225000	0.1	15.452624
21.226667	0.1	15.447319
21.228333	0.1	15.441359
21.230000	0.1	15.433670
21.231667	0.1	15.425504
21.233333	0.1	15.418709
21.235000	0.1	15.413166
21.236667	0.1	15.407325
21.238333	0.1	15.399815
21.240000	0.1	15.391053
21.241667	0.1	15.382648
21.243333	0.1	15.375436
21.245000	0.1	15.369535
21.246667	0.1	15.364171
21.248333	0.1	15.358270
21.250000	0.1	15.351058
21.251667	0.1	15.342713
21.253333	0.1	15.334309
21.255000	0.1	15.326739
21.256667	0.1	15.319527
21.258333	0.1	15.311719
21.260000	0.1	15.303076
21.261667	0.1	15.294016
21.263333	0.1	15.284778
21.265000	0.1	15.275062
21.266667	0.1	15.264750
21.268333	0.1	15.253724
21.270000	0.1	15.241862
21.271667	0.1	15.229643
21.273333	0.1	15.217961
21.275000	0.1	15.207470
21.276667	0.1	15.198172
21.278333	0.1	15.189708
21.280000	0.1	15.181244
21.281667	0.1	15.171827
21.283333	0.1	15.161515
21.285000	0.1	15.150846
21.286667	0.1	15.140296
21.288333	0.1	15.129209
21.290000	0.1	15.116454
21.291667	0.1	15.101970
21.293333	0.1	15.086950
21.295000	0.1	15.073479
21.296667	0.1	15.062989
21.298333	0.1	15.055061
21.300000	0.1	15.047849
21.301667	0.1	15.039385
21.303333	0.1	15.028716
21.305000	0.1	15.015841
21.306667	0.1	15.001536
21.308333	0.1	14.987052
21.310000	0.1	14.972926
21.311667	0.1	14.958502
21.313333	0.1	14.943124
21.315000	0.1	14.927448
21.316667	0.1	14.913083
21.318333	0.1	14.901281
21.320000	0.1	14.891745
21.321667	0.1	14.883400
21.323333	0.1	14.875115
21.325000	0.1	14.865817
21.326667	0.1	14.854849
21.328333	0.1	14.842750
21.330000	0.1	14.830650
21.331667	0.1	14.819563
21.333333	0.1	14.809490
21.335000	0.1	14.799655
21.336667	0.1	14.789701
21.338333	0.1	14.780463
21.340000	0.1	14.773131
21.341667	0.1	14.767290
21.343333	0.1	14.761032
21.345000	0.1	14.753521
21.346667	0.1	14.744998
21.348333	0.1	14.735938
21.350000	0.1	14.726580
21.351667	0.1	14.717341
21.353333	0.1	14.709295
21.355000	0.1	14.703811
21.356667	0.1	14.700652
21.358333	0.1	14.697553
21.360000	0.1	14.693023
21.361667	0.1	14.686943
21.363333	0.1	14.679790
21.365000	0.1	14.671684
21.366667	0.1	14.663578
21.368333	0.1	14.656962
21.370000	0.1	14.652134
21.371667	0.1	14.647604
21.373333	0.1	14.641941
21.375000	0.1	14.635206
21.376667	0.1	14.628530
21.378333	0.1	14.622987
21.380000	0.1	14.619530
21.381667	0.1	14.617861
21.383333	0.1	14.616908
21.385000	0.1	14.615835
21.386667	0.1	14.614523
21.388333	0.1	14.613212
21.390000	0.1	14.612080
21.391667	0.1	14.611662
21.393333	0.1	14.612020
21.395000	0.1	14.611960
21.396667	0.1	14.610411
21.398333	0.1	14.607848
21.400000	0.1	14.606000
21.401667	0.1	14.605881
21.403333	0.1	14.607252
21.405000	0.1	14.609457
21.406667	0.1	14.611960
21.408333	0.1	14.614345
21.410000	0.1	14.615477
21.411667	0.1	14.614285
21.413333	0.1	14.611066
21.415000	0.1	14.607490
21.416667	0.1	14.605165
21.418333	0.1	14.604569
21.420000	0.1	14.604987
21.421667	0.1	14.605225
21.423333	0.1	14.604629
21.425000	0.1	14.602602
21.426667	0.1	14.599682
21.428333	0.1	14.597357
21.430000	0.1	14.596702
21.431667	0.1	14.596940
21.433333	0.1	14.596344
21.435000	0.1	14.593960
21.436667	0.1	14.589668
21.438333	0.1	14.583767
21.440000	0.1	14.576853
21.441667	0.1	14.569045
21.443333	0.1	14.560402
21.445000	0.1	14.550866
21.446667	0.1	14.540256
21.448333	0.1	14.529110
21.450000	0.1	14.518143
21.451667	0.1	14.507652
21.453333	0.1	14.497281
21.455000	0.1	14.486016
21.456667	0.1	14.472724
21.458333	0.1	14.457763
21.460000	0.1	14.442743
21.461667	0.1	14.428378
21.463333	0.1	14.414311
21.465000	0.1	14.400006
21.466667	0.1	14.385463
21.468333	0.1	14.370919
21.470000	0.1	14.356733
21.471667	0.1	14.343203
21.473333	0.1	14.330090
21.475000	0.1	14.317156
21.476667	0.1	14.303625
21.478333	0.1	14.287949
21.480000	0.1	14.268399
21.481667	0.1	14.244975
21.483333	0.1	14.219881
21.485000	0.1	14.195920
21.486667	0.1	14.175297
21.488333	0.1	14.159025
21.490000	0.1	14.146627
21.491667	0.1	14.136196
21.493333	0.1	14.126063
21.495000	0.1	14.115632
21.496667	0.1	14.104546
21.498333	0.1	14.092327
21.500000	0.1	14.078856
21.501667	0.1	14.064968
21.503333	0.1	14.051557
21.505000	0.1	14.038683
21.506667	0.1	14.025808
21.508333	0.1	14.012874
21.510000	0.1	14.000834
21.511667	0.1	13.990820
21.513333	0.1	13.982595
21.515000	0.1	13.974250
21.516667	0.1	13.964117
21.518333	0.1	13.952435
21.520000	0.1	13.940216
21.521667	0.1	13.928533
21.523333	0.1	13.918520
21.525000	0.1	13.911188
21.526667	0.1	13.906539
21.528333	0.1	13.903201
21.530000	0.1	13.899625
21.531667	0.1	13.895334
21.533333	0.1	13.890863
21.535000	0.1	13.886751
21.536667	0.1	13.882757
21.538333	0.1	13.878287
21.540000	0.1	13.872743
21.541667	0.1	13.866723
21.543333	0.1	13.862074
21.545000	0.1	13.860227
21.546667	0.1	13.860584
21.548333	0.1	13.861538
21.550000	0.1	13.861538
21.551667	0.1	13.860286
21.553333	0.1	13.858200
21.555000	0.1	13.855637
21.556667	0.1	13.852538
21.558333	0.1	13.848604
21.560000	0.1	13.843656
21.561667	0.1	13.838352
21.563333	0.1	13.833524
21.565000	0.1	13.829411
21.566667	0.1	13.826073
21.568333	0.1	13.823510
21.570000	0.1	13.821901
21.571667	0.1	13.821364
21.573333	0.1	13.821603
21.575000	0.1	13.822795
21.576667	0.1	13.825477
21.578333	0.1	13.829172
21.580000	0.1	13.832332
21.581667	0.1	13.833464
21.583333	0.1	13.832034
21.585000	0.1	13.828398
21.586667	0.1	13.823868
21.588333	0.1	13.820589
21.590000	0.1	13.820470
21.591667	0.1	13.823391
21.593333	0.1	13.827325
21.595000	0.1	13.830067
21.596667	0.1	13.831259
21.598333	0.1	13.832272
21.600000	0.1	13.834418
21.601667	0.1	13.837875
21.603333	0.1	13.842047
21.605000	0.1	13.846339
21.606667	0.1	13.850273
21.608333	0.1	13.853312
21.610000	0.1	13.854564
21.611667	0.1	13.853014
21.613333	0.1	13.848782
21.615000	0.1	13.842703
21.616667	0.1	13.836385
21.618333	0.1	13.831616
21.620000	0.1	13.829351
21.621667	0.1	13.829232
21.623333	0.1	13.830007
21.625000	0.1	13.830484
21.626667	0.1	13.830663
21.628333	0.1	13.831139
21.630000	0.1	13.831795
21.631667	0.1	13.831914
21.633333	0.1	13.831080
21.635000	0.1	13.829232
21.636667	0.1	13.826311
21.638333	0.1	13.823152
21.640000	0.1	13.820828
21.641667	0.1	13.819397
21.643333	0.1	13.818086
21.645000	0.1	13.816298
21.646667	0.1	13.814212
21.648333	0.1	13.812304
21.650000	0.1	13.810576
21.651667	0.1	13.809086
21.653333	0.1	13.808668
21.655000	0.1	13.810397
21.656667	0.1	13.814867
21.658333	0.1	13.821483
21.660000	0.1	13.828517
21.661667	0.1	13.834358
21.663333	0.1	13.838292
21.665000	0.1	13.840915
21.666667	0.1	13.843478
21.668333	0.1	13.846994
21.670000	0.1	13.851763
21.671667	0.1	13.857604
21.673333	0.1	13.864280
21.675000	0.1	13.871492
21.676667	0.1	13.879300
21.678333	0.1	13.887347
21.680000	0.1	13.895453
21.681667	0.1	13.904036
21.683333	0.1	13.913275
21.685000	0.1	13.922633
21.686667	0.1	13.931871
21.688333	0.1	13.941348
21.690000	0.1	13.951779
21.691667	0.1	13.963998
21.693333	0.1	13.977528
21.695000	0.1	13.990820
21.696667	0.1	14.003099
21.698333	0.1	14.014960
21.700000	0.1	14.026464
21.701667	0.1	14.036597
21.703333	0.1	14.044822
21.705000	0.1	14.053226
21.706667	0.1	14.064313
21.708333	0.1	14.078558
21.710000	0.1	14.093817
21.711667	0.1	14.107824
21.713333	0.1	14.119447
21.715000	0.1	14.128567
21.716667	0.1	14.135004
21.718333	0.1	14.138938
21.720000	0.1	14.141262
21.721667	0.1	14.143408
21.723333	0.1	14.145673
21.725000	0.1	14.147223
21.726667	0.1	14.146746
21.728333	0.1	14.143349
21.730000	0.1	14.137269
21.731667	0.1	14.129222
21.733333	0.1	14.119924
21.735000	0.1	14.109076
21.736667	0.1	14.095605
21.738333	0.1	14.078856
21.740000	0.1	14.059306
21.741667	0.1	14.038027
21.743333	0.1	14.015318
21.745000	0.1	13.991178
21.746667	0.1	13.965906
21.748333	0.1	13.939978
21.750000	0.1	13.913811
21.751667	0.1	13.887347
21.753333	0.1	13.859273
21.755000	0.1	13.828398
21.756667	0.1	13.795198
21.758333	0.1	13.761581
21.760000	0.1	13.728798
21.761667	0.1	13.696254
21.763333	0.1	13.663114
21.765000	0.1	13.629735
21.766667	0.1	13.596118
21.768333	0.1	13.562084
21.770000	0.1	13.527990
21.771667	0.1	13.494433
21.773333	0.1	13.461233
21.775000	0.1	13.427437
21.776667	0.1	13.392032
21.778333	0.1	13.354719
21.780000	0.1	13.316692
21.781667	0.1	13.280691
21.783333	0.1	13.249517
21.785000	0.1	13.223649
21.786667	0.1	13.200880
21.788333	0.1	13.177992
21.790000	0.1	13.153315
21.791667	0.1	13.128043
21.793333	0.1	13.103724
21.795000	0.1	13.080121
21.796667	0.1	13.055623
21.798333	0.1	13.029517
21.800000	0.1	13.002992
21.801667	0.1	12.978555
21.803333	0.1	12.957812
21.805000	0.1	12.940765
21.806667	0.1	12.926460
21.808333	0.1	12.913526
21.810000	0.1	12.900890
21.811667	0.1	12.888194
21.813333	0.1	12.876213
21.815000	0.1	12.865663
21.816667	0.1	12.856305
21.818333	0.1	12.846709
21.820000	0.1	12.836397
21.821667	0.1	12.826920
21.823333	0.1	12.819291
21.825000	0.1	12.812913
21.826667	0.1	12.807072
21.828333	0.1	12.801946
21.830000	0.1	12.798191
21.831667	0.1	12.796105
21.833333	0.1	12.794495
21.835000	0.1	12.791813
21.836667	0.1	12.787820
21.838333	0.1	12.783409
21.840000	0.1	12.779177
21.841667	0.1	12.775183
21.843333	0.1	12.771548
21.845000	0.1	12.768210
21.846667	0.1	12.765587
21.848333	0.1	12.764574
21.850000	0.1	12.765826
21.851667	0.1	12.768925
21.853333	0.1	12.772978
21.855000	0.1	12.777389
21.856667	0.1	12.781978
21.858333	0.1	12.786270
21.860000	0.1	12.789429
21.861667	0.1	12.790383
21.863333	0.1	12.789667
21.865000	0.1	12.789131
21.866667	0.1	12.790204
21.868333	0.1	12.792886
21.870000	0.1	12.796403
21.871667	0.1	12.799502
21.873333	0.1	12.801767
21.875000	0.1	12.803913
21.876667	0.1	12.806357
21.878333	0.1	12.808443
21.880000	0.1	12.809516
21.881667	0.1	12.809754
21.883333	0.1	12.809516
21.885000	0.1	12.808979
21.886667	0.1	12.808801
21.888333	0.1	12.809754
21.890000	0.1	12.811662
21.891667	0.1	12.813092
21.893333	0.1	12.812913
21.895000	0.1	12.811542
21.896667	0.1	12.810410
21.898333	0.1	12.810231
21.900000	0.1	12.810291
21.901667	0.1	12.809158
21.903333	0.1	12.806178
21.905000	0.1	12.801767
21.906667	0.1	12.797535
21.908333	0.1	12.795270
21.910000	0.1	12.796105
21.911667	0.1	12.799323
21.913333	0.1	12.802482
21.915000	0.1	12.802721
21.916667	0.1	12.799383
21.918333	0.1	12.793423
21.920000	0.1	12.786449
21.921667	0.1	12.779952
21.923333	0.1	12.774707
21.925000	0.1	12.770832
21.926667	0.1	12.768329
21.928333	0.1	12.767196
21.930000	0.1	12.766541
21.931667	0.1	12.764753
21.933333	0.1	12.760282
21.935000	0.1	12.752891
21.936667	0.1	12.743772
21.938333	0.1	12.734712
21.940000	0.1	12.726785
21.941667	0.1	12.720407
21.943333	0.1	12.716294
21.945000	0.1	12.715042
21.946667	0.1	12.715460
21.948333	0.1	12.715162
21.950000	0.1	12.712241
21.951667	0.1	12.706996
21.953333	0.1	12.700678
21.955000	0.1	12.694181
21.956667	0.1	12.687803
21.958333	0.1	12.681783
21.960000	0.1	12.676657
21.961667	0.1	12.672544
21.963333	0.1	12.668849
21.965000	0.1	12.664736
21.966667	0.1	12.659729
21.968333	0.1	12.654186
21.970000	0.1	12.648643
21.971667	0.1	12.643815
21.973333	0.1	12.640477
21.975000	0.1	12.639166
21.976667	0.1	12.639702
21.978333	0.1	12.640417
21.980000	0.1	12.639225
21.981667	0.1	12.635113
21.983333	0.1	12.629092
21.985000	0.1	12.623430
21.986667	0.1	12.619973
21.988333	0.1	12.619139
21.990000	0.1	12.620033
21.991667	0.1	12.620927
21.993333	0.1	12.620629
21.995000	0.1	12.619377
21.996667	0.1	12.618244
21.998333	0.1	12.618066
22.000000	0.1	12.619317
22.001667	0.1	12.622298
22.003333	0.1	12.626410
22.005000	0.1	12.629927
22.006667	0.1	12.631000
22.008333	0.1	12.628914
22.010000	0.1	12.624086
22.011667	0.1	12.617350
22.013333	0.1	12.610317
22.015000	0.1	12.604893
22.016667	0.1	12.603105
22.018333	0.1	12.606145
22.020000	0.1	12.613416
22.021667	0.1	12.622774
22.023333	0.1	12.631655
22.025000	0.1	12.638689
22.026667	0.1	12.643874
22.028333	0.1	12.647928
22.030000	0.1	12.652458
22.031667	0.1	12.658776
22.033333	0.1	12.666345
22.035000	0.1	12.673856
22.036667	0.1	12.680293
22.038333	0.1	12.685240
22.040000	0.1	12.689114
22.041667	0.1	12.693883
22.043333	0.1	12.701512
22.045000	0.1	12.711705
22.046667	0.1	12.722970
22.048333	0.1	12.733639
22.050000	0.1	12.742937
22.051667	0.1	12.751163
22.053333	0.1	12.759686
22.055000	0.1	12.770415
22.056667	0.1	12.784243
22.058333	0.1	12.800217
22.060000	0.1	12.816191
22.061667	0.1	12.830437
22.063333	0.1	12.842656
22.065000	0.1	12.853266
22.066667	0.1	12.862981
22.068333	0.1	12.872518
22.070000	0.1	12.882412
22.071667	0.1	12.892605
22.073333	0.1	12.903155
22.075000	0.1	12.914241
22.076667	0.1	12.925506
22.078333	0.1	12.935222
22.080000	0.1	12.941838
22.081667	0.1	12.945414
22.083333	0.1	12.946785
22.085000	0.1	12.947381
22.086667	0.1	12.947977
22.088333	0.1	12.948573
22.090000	0.1	12.948395
22.091667	0.1	12.946666
22.093333	0.1	12.942553
22.095000	0.1	12.935699
22.096667	0.1	12.926818
22.098333	0.1	12.917460
22.100000	0.1	12.908042
22.101667	0.1	12.897850
22.103333	0.1	12.885810
22.105000	0.1	12.871922
22.106667	0.1	12.856723
22.108333	0.1	12.840451
22.110000	0.1	12.823642
22.111667	0.1	12.807012
22.113333	0.1	12.790502
22.115000	0.1	12.773217
22.116667	0.1	12.754381
22.118333	0.1	12.733997
22.120000	0.1	12.712360
22.121667	0.1	12.689234
22.123333	0.1	12.664617
22.125000	0.1	12.639344
22.126667	0.1	12.615324
22.128333	0.1	12.594224
22.130000	0.1	12.576164
22.131667	0.1	12.559891
22.133333	0.1	12.544037
22.135000	0.1	12.527884
22.136667	0.1	12.511075
22.138333	0.1	12.493075
22.140000	0.1	12.472928
22.141667	0.1	12.450636
22.143333	0.1	12.427510
22.145000	0.1	12.405575
22.146667	0.1	12.386323
22.148333	0.1	12.369574
22.150000	0.1	12.353898
22.151667	0.1	12.338877
22.153333	0.1	12.326778
22.155000	0.1	12.320281
22.156667	0.1	12.319208
22.158333	0.1	12.320877
22.160000	0.1	12.322129
22.161667	0.1	12.320579
22.163333	0.1	12.314916
22.165000	0.1	12.305499
22.166667	0.1	12.294234
22.168333	0.1	12.284041
22.170000	0.1	12.277425
22.171667	0.1	12.274683
22.173333	0.1	12.275100
22.175000	0.1	12.277544
22.176667	0.1	12.281061
22.178333	0.1	12.284756
22.180000	0.1	12.287856
22.181667	0.1	12.289286
22.183333	0.1	12.288690
22.185000	0.1	12.287081
22.186667	0.1	12.286068
22.188333	0.1	12.286604
22.190000	0.1	12.288750
22.191667	0.1	12.292028
22.193333	0.1	12.296320
22.195000	0.1	12.301446
22.196667	0.1	12.306929
22.198333	0.1	12.312771
22.200000	0.1	12.318314
22.201667	0.1	12.322069
22.203333	0.1	12.322844
22.205000	0.1	12.321354
22.206667	0.1	12.319744
22.208333	0.1	12.320221
22.210000	0.1	12.323857
22.211667	0.1	12.330354
22.213333	0.1	12.338579
22.215000	0.1	12.346984
22.216667	0.1	12.354017
22.218333	0.1	12.358666
22.220000	0.1	12.361408
22.221667	0.1	12.363733
22.223333	0.1	12.367130
22.225000	0.1	12.371422
22.226667	0.1	12.375236
22.228333	0.1	12.376905
22.230000	0.1	12.376309
22.231667	0.1	12.374938
22.233333	0.1	12.374521
22.235000	0.1	12.375773
22.236667	0.1	12.377919
22.238333	0.1	12.379707
22.240000	0.1	12.380243
22.241667	0.1	12.378574
22.243333	0.1	12.373985
22.245000	0.1	12.367249
22.246667	0.1	12.360574
22.248333	0.1	12.355984
22.250000	0.1	12.353600
22.251667	0.1	12.351573
22.253333	0.1	12.347341
22.255000	0.1	12.340010
22.256667	0.1	12.330831
22.258333	0.1	12.322307
22.260000	0.1	12.315632
22.261667	0.1	12.309969
22.263333	0.1	12.303353
22.265000	0.1	12.294114
22.266667	0.1	12.281895
22.268333	0.1	12.268246
22.270000	0.1	12.255610
22.271667	0.1	12.245656
22.273333	0.1	12.238742
22.275000	0.1	12.233675
22.276667	0.1	12.228192
22.278333	0.1	12.220681
22.280000	0.1	12.211800
22.281667	0.1	12.202919
22.283333	0.1	12.194455
22.285000	0.1	12.185813
22.286667	0.1	12.176574
22.288333	0.1	12.167097
22.290000	0.1	12.157560
22.291667	0.1	12.148560
22.293333	0.1	12.140334
22.295000	0.1	12.132645
22.296667	0.1	12.125314
22.298333	0.1	12.119056
22.300000	0.1	12.114347
22.301667	0.1	12.110174
22.303333	0.1	12.106300
22.305000	0.1	12.103260
22.306667	0.1	12.101651
22.308333	0.1	12.101472
22.310000	0.1	12.102009
22.311667	0.1	12.102605
22.313333	0.1	12.103737
22.315000	0.1	12.106717
22.316667	0.1	12.112022
22.318333	0.1	12.118459
22.320000	0.1	12.124122
22.321667	0.1	12.128175
22.323333	0.1	12.131155
22.325000	0.1	12.134195
22.326667	0.1	12.138367
22.328333	0.1	12.144030
22.330000	0.1	12.150765
22.331667	0.1	12.157381
22.333333	0.1	12.162150
22.335000	0.1	12.164713
22.336667	0.1	12.166441
22.338333	0.1	12.170077
22.340000	0.1	12.177766
22.341667	0.1	12.189627
22.343333	0.1	12.203754
22.345000	0.1	12.217463
22.346667	0.1	12.228907
22.348333	0.1	12.237967
22.350000	0.1	12.245835
22.351667	0.1	12.254298
22.353333	0.1	12.264610
22.355000	0.1	12.277365
22.356667	0.1	12.291969
22.358333	0.1	12.307108
22.360000	0.1	12.322188
22.361667	0.1	12.337328
22.363333	0.1	12.353123
22.365000	0.1	12.369991
22.366667	0.1	12.387574
22.368333	0.1	12.405515
22.370000	0.1	12.423456
22.371667	0.1	12.441040
22.373333	0.1	12.457610
22.375000	0.1	12.473048
22.376667	0.1	12.488127
22.378333	0.1	12.503446
22.380000	0.1	12.519658
22.381667	0.1	12.537123
22.383333	0.1	12.556375
22.385000	0.1	12.577832
22.386667	0.1	12.601376
22.388333	0.1	12.626351
22.390000	0.1	12.651921
22.391667	0.1	12.677551
22.393333	0.1	12.702585
22.395000	0.1	12.726844
22.396667	0.1	12.750328
22.398333	0.1	12.772859
22.400000	0.1	12.794257
22.401667	0.1	12.814880
22.403333	0.1	12.835861
22.405000	0.1	12.858570
22.406667	0.1	12.883247
22.408333	0.1	12.909115
22.410000	0.1	12.934805
22.411667	0.1	12.959600
22.413333	0.1	12.984277
22.415000	0.1	13.009847
22.416667	0.1	13.036907
22.418333	0.1	13.064922
22.420000	0.1	13.092817
22.421667	0.1	13.119102
22.423333	0.1	13.142825
22.425000	0.1	13.165356
22.426667	0.1	13.189376
22.428333	0.1	13.217331
22.430000	0.1	13.249577
22.431667	0.1	13.284982
22.433333	0.1	13.322116
22.435000	0.1	13.359726
22.436667	0.1	13.397396
22.438333	0.1	13.435543
22.440000	0.1	13.475240
22.441667	0.1	13.517261
22.443333	0.1	13.561250
22.445000	0.1	13.606191
22.446667	0.1	13.652087
22.448333	0.1	13.699711
22.450000	0.1	13.750375
22.451667	0.1	13.804913
22.453333	0.1	13.863564
22.455000	0.1	13.926865
22.456667	0.1	13.994397
22.458333	0.1	14.064194
22.460000	0.1	14.133633
22.461667	0.1	14.202417
22.463333	0.1	14.272810
22.465000	0.1	14.347971
22.466667	0.1	14.429868
22.468333	0.1	14.518917
22.470000	0.1	14.613510
22.471667	0.1	14.711500
22.473333	0.1	14.811815
22.475000	0.1	14.914633
22.476667	0.1	15.020729
22.478333	0.1	15.130580
22.480000	0.1	15.244783
22.481667	0.1	15.365125
22.483333	0.1	15.492917
22.485000	0.1	15.627564
22.486667	0.1	15.768291
22.488333	0.1	15.915574
22.490000	0.1	16.071321
22.491667	0.1	16.236962
22.493333	0.1	16.412378
22.495000	0.1	16.595901
22.496667	0.1	16.786278
22.498333	0.1	16.983152
22.500000	0.1	17.186643
22.501667	0.1	17.397286
22.503333	0.1	17.616273
22.505000	0.1	17.845274
22.506667	0.1	18.086196
22.508333	0.1	18.340708
22.510000	0.1	18.608988
22.511667	0.1	18.889726
22.513333	0.1	19.181670
22.515000	0.1	19.484521
22.516667	0.1	19.799055
22.518333	0.1	20.125688
22.520000	0.1	20.464481
22.521667	0.1	20.815612
22.523333	0.1	21.179379
22.525000	0.1	21.555842
22.526667	0.1	21.943988
22.528333	0.1	22.342445
22.530000	0.1	22.750319
22.531667	0.1	23.167314
22.533333	0.1	23.592235
22.535000	0.1	24.023713
22.536667	0.1	24.460913
22.538333	0.1	24.903537
22.540000	0.1	25.349559
22.541667	0.1	25.794746
22.543333	0.1	26.234807
22.545000	0.1	26.667596
22.546667	0.1	27.092220
22.548333	0.1	27.507605
22.550000	0.1	27.911844
22.551667	0.1	28.303029
22.553333	0.1	28.679015
22.555000	0.1	29.037239
22.556667	0.1	29.374244
22.558333	0.1	29.687406
22.560000	0.1	29.976012
22.561667	0.1	30.239763
22.563333	0.1	30.476512
22.565000	0.1	30.683400
22.566667	0.1	30.857684
22.568333	0.1	30.997993
22.570000	0.1	31.103911
22.571667	0.1	31.175854
22.573333	0.1	31.214001
22.575000	0.1	31.217100
22.576667	0.1	31.183006
22.578333	0.1	31.110229
22.580000	0.1	30.999364
22.581667	0.1	30.853035
22.583333	0.1	30.673923
22.585000	0.1	30.463995
22.586667	0.1	30.224563
22.588333	0.1	29.956045
22.590000	0.1	29.659035
22.591667	0.1	29.335262
22.593333	0.1	28.987290
22.595000	0.1	28.616847
22.596667	0.1	28.224410
22.598333	0.1	27.810754
22.600000	0.1	27.378084
22.601667	0.1	26.929738
22.603333	0.1	26.469292
22.605000	0.1	25.999607
22.606667	0.1	25.522889
22.608333	0.1	25.040747
22.610000	0.1	24.554850
22.611667	0.1	24.067105
22.613333	0.1	23.579837
22.615000	0.1	23.094953
22.616667	0.1	22.613408
22.618333	0.1	22.135378
22.620000	0.1	21.660925
22.621667	0.1	21.191360
22.623333	0.1	20.729603
22.625000	0.1	20.278693
22.626667	0.1	19.839348
22.628333	0.1	19.410611
22.630000	0.1	18.992306
22.631667	0.1	18.585862
22.633333	0.1	18.192829
22.635000	0.1	17.813922
22.636667	0.1	17.449320
22.638333	0.1	17.099203
22.640000	0.1	16.763509
22.641667	0.1	16.442717
22.643333	0.1	16.137661
22.645000	0.1	15.848816
22.646667	0.1	15.576185
22.648333	0.1	15.319766
22.650000	0.1	15.079380
22.651667	0.1	14.853896
22.653333	0.1	14.641167
22.655000	0.1	14.439286
22.656667	0.1	14.248014
22.658333	0.1	14.068545
22.660000	0.1	13.902129
22.661667	0.1	13.749064
22.663333	0.1	13.608754
22.665000	0.1	13.479949
22.666667	0.1	13.360978
22.668333	0.1	13.251365
22.670000	0.1	13.151170
22.671667	0.1	13.060273
22.673333	0.1	12.977839
22.675000	0.1	12.903572
22.676667	0.1	12.838007
22.678333	0.1	12.782574
22.680000	0.1	12.737335
22.681667	0.1	12.700380
22.683333	0.1	12.668432
22.685000	0.1	12.639285
22.686667	0.1	12.612582
22.688333	0.1	12.588859
22.690000	0.1	12.568892
22.691667	0.1	12.553812
22.693333	0.1	12.545348
22.695000	0.1	12.544513
22.696667	0.1	12.550414
22.698333	0.1	12.560786
22.700000	0.1	12.573481
22.701667	0.1	12.587548
22.703333	0.1	12.603164
22.705000	0.1	12.621046
22.706667	0.1	12.642027
22.708333	0.1	12.666643
22.710000	0.1	12.694836
22.711667	0.1	12.725294
22.713333	0.1	12.756170
22.715000	0.1	12.786151
22.716667	0.1	12.814880
22.718333	0.1	12.842358
22.720000	0.1	12.868942
22.721667	0.1	12.895525
22.723333	0.1	12.923122
22.725000	0.1	12.952150
22.726667	0.1	12.982071
22.728333	0.1	13.011754
22.730000	0.1	13.040901
22.731667	0.1	13.069869
22.733333	0.1	13.098181
22.735000	0.1	13.124467
22.736667	0.1	13.147713
22.738333	0.1	13.167442
22.740000	0.1	13.183475
22.741667	0.1	13.195575
22.743333	0.1	13.203801
22.745000	0.1	13.209046
22.746667	0.1	13.212741
22.748333	0.1	13.214649
22.750000	0.1	13.212980
22.751667	0.1	13.206304
22.753333	0.1	13.194025
22.755000	0.1	13.176263
22.756667	0.1	13.153911
22.758333	0.1	13.128281
22.760000	0.1	13.100982
22.761667	0.1	13.073147
22.763333	0.1	13.044835
22.765000	0.1	13.015331
22.766667	0.1	12.984098
22.768333	0.1	12.950302
22.770000	0.1	12.912215
22.771667	0.1	12.868286
22.773333	0.1	12.819649
22.775000	0.1	12.768806
22.776667	0.1	12.717725
22.778333	0.1	12.666524
22.780000	0.1	12.614966
22.781667	0.1	12.563110
22.783333	0.1	12.510896
22.785000	0.1	12.457848
22.786667	0.1	12.402952
22.788333	0.1	12.345792
22.790000	0.1	12.287260
22.791667	0.1	12.228966
22.793333	0.1	12.172938
22.795000	0.1	12.120724
22.796667	0.1	12.072325
22.798333	0.1	12.025774
22.800000	0.1	11.978091
22.801667	0.1	11.927486
22.803333	0.1	11.874557
22.805000	0.1	11.821867
22.806667	0.1	11.771382
22.808333	0.1	11.723519
22.810000	0.1	11.678041
22.811667	0.1	11.634470
22.813333	0.1	11.592389
22.815000	0.1	11.551500
22.816667	0.1	11.511744
22.818333	0.1	11.474014
22.820000	0.1	11.439443
22.821667	0.1	11.408687
22.823333	0.1	11.381150
22.825000	0.1	11.355103
22.826667	0.1	11.329175
22.828333	0.1	11.303127
22.830000	0.1	11.277140
22.831667	0.1	11.251271
22.833333	0.1	11.226416
22.835000	0.1	11.203767
22.836667	0.1	11.184097
22.838333	0.1	11.166871
22.840000	0.1	11.151136
22.841667	0.1	11.136473
22.843333	0.1	11.122466
22.845000	0.1	11.109055
22.846667	0.1	11.096419
22.848333	0.1	11.084736
22.850000	0.1	11.073530
22.851667	0.1	11.062146
22.853333	0.1	11.049987
22.855000	0.1	11.037172
22.856667	0.1	11.025251
22.858333	0.1	11.016071
22.860000	0.1	11.009634
22.861667	0.1	11.004151
22.863333	0.1	10.997952
22.865000	0.1	10.991634
22.866667	0.1	10.986150
22.868333	0.1	10.982097
22.870000	0.1	10.979474
22.871667	0.1	10.977209
22.873333	0.1	10.974229
22.875000	0.1	10.971010
22.876667	0.1	10.968626
22.878333	0.1	10.967553
22.880000	0.1	10.967315
22.881667	0.1	10.967434
22.883333	0.1	10.967911
22.885000	0.1	10.969341
22.886667	0.1	10.971606
22.888333	0.1	10.973633
22.890000	0.1	10.974646
22.891667	0.1	10.973633
22.893333	0.1	10.970236
22.895000	0.1	10.966182
22.896667	0.1	10.963381
22.898333	0.1	10.962427
22.900000	0.1	10.962845
22.901667	0.1	10.964215
22.903333	0.1	10.965706
22.905000	0.1	10.965944
22.906667	0.1	10.964513
22.908333	0.1	10.962904
22.910000	0.1	10.963262
22.911667	0.1	10.966302
22.913333	0.1	10.970832
22.915000	0.1	10.975362
22.916667	0.1	10.979295
22.918333	0.1	10.982216
22.920000	0.1	10.983587
22.921667	0.1	10.983349
22.923333	0.1	10.982872
22.925000	0.1	10.984123
22.926667	0.1	10.988117
22.928333	0.1	10.993720
22.930000	0.1	10.999561
22.931667	0.1	11.005581
22.933333	0.1	11.012316
22.935000	0.1	11.019767
22.936667	0.1	11.027456
22.938333	0.1	11.035145
22.940000	0.1	11.042894
22.941667	0.1	11.050404
22.943333	0.1	11.056841
22.945000	0.1	11.061729
22.946667	0.1	11.066318
22.948333	0.1	11.072159
22.950000	0.1	11.079372
22.951667	0.1	11.086584
22.953333	0.1	11.092961
22.955000	0.1	11.097909
22.956667	0.1	11.101723
22.958333	0.1	11.105836
22.960000	0.1	11.111916
22.961667	0.1	11.120558
22.963333	0.1	11.130751
22.965000	0.1	11.141182
22.966667	0.1	11.150420
22.968333	0.1	11.157811
22.970000	0.1	11.163831
22.971667	0.1	11.169851
22.973333	0.1	11.177004
22.975000	0.1	11.186302
22.976667	0.1	11.197746
22.978333	0.1	11.210859
22.980000	0.1	11.224628
22.981667	0.1	11.237860
22.983333	0.1	11.250318
22.985000	0.1	11.262239
22.986667	0.1	11.274160
22.988333	0.1	11.286438
22.990000	0.1	11.299492
22.991667	0.1	11.314035
22.993333	0.1	11.330307
22.995000	0.1	11.347295
22.996667	0.1	11.363269
22.998333	0.1	11.377693
23.000000	0.1	11.392296
23.001667	0.1	11.409701
23.003333	0.1	11.431337
23.005000	0.1	11.455775
23.006667	0.1	11.480153
23.008333	0.1	11.502088
23.010000	0.1	11.521698
23.011667	0.1	11.540831
23.013333	0.1	11.561454
23.015000	0.1	11.584521
23.016667	0.1	11.609376
23.018333	0.1	11.633993
23.020000	0.1	11.657179
23.021667	0.1	11.679292
23.023333	0.1	11.700989
23.025000	0.1	11.722983
23.026667	0.1	11.745871
23.028333	0.1	11.769891
23.030000	0.1	11.794210
23.031667	0.1	11.817635
23.033333	0.1	11.839212
23.035000	0.1	11.859596
23.036667	0.1	11.880756
23.038333	0.1	11.904598
23.040000	0.1	11.930884
23.041667	0.1	11.957885
23.043333	0.1	11.983097
23.045000	0.1	12.005211
23.046667	0.1	12.024344
23.048333	0.1	12.041450
23.050000	0.1	12.056649
23.051667	0.1	12.069643
23.053333	0.1	12.080730
23.055000	0.1	12.090088
23.056667	0.1	12.097419
23.058333	0.1	12.102545
23.060000	0.1	12.106300
23.061667	0.1	12.109280
23.063333	0.1	12.111724
23.065000	0.1	12.113155
23.066667	0.1	12.112797
23.068333	0.1	12.109459
23.070000	0.1	12.103379
23.071667	0.1	12.095929
23.073333	0.1	12.088419
23.075000	0.1	12.081028
23.076667	0.1	12.072445
23.078333	0.1	12.061775
23.080000	0.1	12.049318
23.081667	0.1	12.036205
23.083333	0.1	12.022913
23.085000	0.1	12.008847
23.086667	0.1	11.993409
23.088333	0.1	11.977137
23.090000	0.1	11.960865
23.091667	0.1	11.944950
23.093333	0.1	11.928857
23.095000	0.1	11.911810
23.096667	0.1	11.893273
23.098333	0.1	11.873544
23.100000	0.1	11.853815
23.101667	0.1	11.835635
23.103333	0.1	11.819423
23.105000	0.1	11.804045
23.106667	0.1	11.787952
23.108333	0.1	11.770190
23.110000	0.1	11.751116
23.111667	0.1	11.731804
23.113333	0.1	11.713982
23.115000	0.1	11.698783
23.116667	0.1	11.685312
23.118333	0.1	11.671365
23.120000	0.1	11.655749
23.121667	0.1	11.638821
23.123333	0.1	11.621357
23.125000	0.1	11.604429
23.126667	0.1	11.589230
23.128333	0.1	11.576415
23.130000	0.1	11.565090
23.131667	0.1	11.553527
23.133333	0.1	11.540712
23.135000	0.1	11.526824
23.136667	0.1	11.512757
23.138333	0.1	11.499346
23.140000	0.1	11.486769
23.141667	0.1	11.474729
23.143333	0.1	11.462570
23.145000	0.1	11.449934
23.146667	0.1	11.436582
23.148333	0.1	11.422396
23.150000	0.1	11.408210
23.151667	0.1	11.394323
23.153333	0.1	11.379898
23.155000	0.1	11.363865
23.156667	0.1	11.345924
23.158333	0.1	11.326433
23.160000	0.1	11.306763
23.161667	0.1	11.289418
23.163333	0.1	11.275948
23.165000	0.1	11.265696
23.166667	0.1	11.256278
23.168333	0.1	11.245907
23.170000	0.1	11.234225
23.171667	0.1	11.221588
23.173333	0.1	11.208118
23.175000	0.1	11.193395
23.176667	0.1	11.177064
23.178333	0.1	11.159361
23.180000	0.1	11.141241
23.181667	0.1	11.123956
23.183333	0.1	11.109353
23.185000	0.1	11.098087
23.186667	0.1	11.088968
23.188333	0.1	11.079431
23.190000	0.1	11.067868
23.191667	0.1	11.054278
23.193333	0.1	11.039377
23.195000	0.1	11.024237
23.196667	0.1	11.009992
23.198333	0.1	10.997594
23.200000	0.1	10.987223
23.201667	0.1	10.977328
23.203333	0.1	10.966063
23.205000	0.1	10.952950
23.206667	0.1	10.939420
23.208333	0.1	10.928035
23.210000	0.1	10.919989
23.211667	0.1	10.914267
23.213333	0.1	10.909320
23.215000	0.1	10.904015
23.216667	0.1	10.897875
23.218333	0.1	10.890425
23.220000	0.1	10.881425
23.221667	0.1	10.871351
23.223333	0.1	10.862232
23.225000	0.1	10.856152
23.226667	0.1	10.853708
23.228333	0.1	10.853172
23.230000	0.1	10.851920
23.231667	0.1	10.848046
23.233333	0.1	10.841132
23.235000	0.1	10.831953
23.236667	0.1	10.822297
23.238333	0.1	10.814727
23.240000	0.1	10.811151
23.241667	0.1	10.810912
23.243333	0.1	10.811091
23.245000	0.1	10.809303
23.246667	0.1	10.805131
23.248333	0.1	10.800183
23.250000	0.1	10.796428
23.251667	0.1	10.794759
23.253333	0.1	10.794402
23.255000	0.1	10.794163
23.256667	0.1	10.793567
23.258333	0.1	10.792375
23.260000	0.1	10.790826
23.261667	0.1	10.789216
23.263333	0.1	10.788143
23.265000	0.1	10.787368
23.266667	0.1	10.785640
23.268333	0.1	10.781706
23.270000	0.1	10.775209
23.271667	0.1	10.767103
23.273333	0.1	10.759175
23.275000	0.1	10.752917
23.276667	0.1	10.748864
23.278333	0.1	10.747076
23.280000	0.1	10.747374
23.281667	0.1	10.748506
23.283333	0.1	10.748745
23.285000	0.1	10.746420
23.286667	0.1	10.741234
23.288333	0.1	10.734678
23.290000	0.1	10.728837
23.291667	0.1	10.724784
23.293333	0.1	10.721982
23.295000	0.1	10.719240
23.296667	0.1	10.715962
23.298333	0.1	10.712743
23.300000	0.1	10.710180
23.301667	0.1	10.708631
23.303333	0.1	10.708452
23.305000	0.1	10.709465
23.306667	0.1	10.710598
23.308333	0.1	10.710478
23.310000	0.1	10.708988
23.311667	0.1	10.706545
23.313333	0.1	10.703087
23.315000	0.1	10.698617
23.316667	0.1	10.693789
23.318333	0.1	10.689200
23.320000	0.1	10.685146
23.321667	0.1	10.681511
23.323333	0.1	10.677636
23.325000	0.1	10.673404
23.326667	0.1	10.669470
23.328333	0.1	10.666967
23.330000	0.1	10.665656
23.331667	0.1	10.664464
23.333333	0.1	10.661781
23.335000	0.1	10.657490
23.336667	0.1	10.652960
23.338333	0.1	10.650397
23.340000	0.1	10.649682
23.341667	0.1	10.648847
23.343333	0.1	10.645867
23.345000	0.1	10.640145
23.346667	0.1	10.632456
23.348333	0.1	10.625065
23.350000	0.1	10.619999
23.351667	0.1	10.617793
23.353333	0.1	10.617555
23.355000	0.1	10.618807
23.356667	0.1	10.620952
23.358333	0.1	10.622860
23.360000	0.1	10.623933
23.361667	0.1	10.623992
23.363333	0.1	10.623873
23.365000	0.1	10.624111
23.366667	0.1	10.624171
23.368333	0.1	10.622502
23.370000	0.1	10.618628
23.371667	0.1	10.613800
23.373333	0.1	10.610223
23.375000	0.1	10.608853
23.376667	0.1	10.609389
23.378333	0.1	10.611058
23.380000	0.1	10.612786
23.381667	0.1	10.613323
23.383333	0.1	10.611892
23.385000	0.1	10.608674
23.386667	0.1	10.604859
23.388333	0.1	10.601938
23.390000	0.1	10.600746
23.391667	0.1	10.601044
23.393333	0.1	10.601938
23.395000	0.1	10.602415
23.396667	0.1	10.602117
23.398333	0.1	10.601640
23.400000	0.1	10.602058
23.401667	0.1	10.603965
23.403333	0.1	10.607124
23.405000	0.1	10.611475
23.406667	0.1	10.616601
23.408333	0.1	10.621131
23.410000	0.1	10.623277
23.411667	0.1	10.622323
23.413333	0.1	10.618389
23.415000	0.1	10.612131
23.416667	0.1	10.605038
23.418333	0.1	10.599554
23.420000	0.1	10.598064
23.421667	0.1	10.601164
23.423333	0.1	10.607184
23.425000	0.1	10.613323
23.426667	0.1	10.617376
23.428333	0.1	10.619462
23.430000	0.1	10.620535
23.431667	0.1	10.621012
23.433333	0.1	10.620356
23.435000	0.1	10.618151
23.436667	0.1	10.614932
23.438333	0.1	10.611952
23.440000	0.1	10.610641
23.441667	0.1	10.611296
23.443333	0.1	10.613204
23.445000	0.1	10.615409
23.446667	0.1	10.617316
23.448333	0.1	10.617853
23.450000	0.1	10.616303
23.451667	0.1	10.613323
23.453333	0.1	10.610343
23.455000	0.1	10.608197
23.456667	0.1	10.606349
23.458333	0.1	10.604203
23.460000	0.1	10.602177
23.461667	0.1	10.601044
23.463333	0.1	10.600627
23.465000	0.1	10.599733
23.466667	0.1	10.597230
23.468333	0.1	10.592998
23.470000	0.1	10.587276
23.471667	0.1	10.580898
23.473333	0.1	10.575474
23.475000	0.1	10.572494
23.476667	0.1	10.571898
23.478333	0.1	10.572374
23.480000	0.1	10.572255
23.481667	0.1	10.570408
23.483333	0.1	10.567010
23.485000	0.1	10.564268
23.486667	0.1	10.564805
23.488333	0.1	10.569037
23.490000	0.1	10.574520
23.491667	0.1	10.577739
23.493333	0.1	10.577560
23.495000	0.1	10.575712
23.496667	0.1	10.574222
23.498333	0.1	10.573507
23.500000	0.1	10.573030
23.501667	0.1	10.572732
23.503333	0.1	10.572434
23.505000	0.1	10.572076
23.506667	0.1	10.572017
23.508333	0.1	10.572732
23.510000	0.1	10.574699
23.511667	0.1	10.577381
23.513333	0.1	10.579289
23.515000	0.1	10.578693
23.516667	0.1	10.575891
23.518333	0.1	10.573984
23.520000	0.1	10.576130
23.521667	0.1	10.582269
23.523333	0.1	10.589898
23.525000	0.1	10.596932
23.526667	0.1	10.602058
23.528333	0.1	10.604859
23.530000	0.1	10.606170
23.531667	0.1	10.607660
23.533333	0.1	10.610879
23.535000	0.1	10.617138
23.536667	0.1	10.626734
23.538333	0.1	10.639072
23.540000	0.1	10.652960
23.541667	0.1	10.667265
23.543333	0.1	10.680736
23.545000	0.1	10.692597
23.546667	0.1	10.702909
23.548333	0.1	10.712386
23.550000	0.1	10.721446
23.551667	0.1	10.730684
23.553333	0.1	10.741056
23.555000	0.1	10.753573
23.556667	0.1	10.769129
23.558333	0.1	10.788561
23.560000	0.1	10.812462
23.561667	0.1	10.840715
23.563333	0.1	10.872126
23.565000	0.1	10.905207
23.566667	0.1	10.938407
23.568333	0.1	10.970414
23.570000	0.1	11.000634
23.571667	0.1	11.029125
23.573333	0.1	11.056901
23.575000	0.1	11.086465
23.576667	0.1	11.120737
23.578333	0.1	11.161328
23.580000	0.1	11.207641
23.581667	0.1	11.257649
23.583333	0.1	11.308730
23.585000	0.1	11.359275
23.586667	0.1	11.409581
23.588333	0.1	11.460961
23.590000	0.1	11.514247
23.591667	0.1	11.568964
23.593333	0.1	11.624635
23.595000	0.1	11.682153
23.596667	0.1	11.743308
23.598333	0.1	11.809409
23.600000	0.1	11.880279
23.601667	0.1	11.954427
23.603333	0.1	12.031317
23.605000	0.1	12.111903
23.606667	0.1	12.197197
23.608333	0.1	12.287319
23.610000	0.1	12.381852
23.611667	0.1	12.480140
23.613333	0.1	12.581349
23.615000	0.1	12.685002
23.616667	0.1	12.792052
23.618333	0.1	12.903333
23.620000	0.1	13.018192
23.621667	0.1	13.136090
23.623333	0.1	13.257087
23.625000	0.1	13.381184
23.626667	0.1	13.507844
23.628333	0.1	13.636828
23.630000	0.1	13.769389
23.631667	0.1	13.908387
23.633333	0.1	14.056028
23.635000	0.1	14.211775
23.636667	0.1	14.373244
23.638333	0.1	14.538408
23.640000	0.1	14.706493
23.641667	0.1	14.877439
23.643333	0.1	15.051664
23.645000	0.1	15.230120
23.646667	0.1	15.414537
23.648333	0.1	15.606822
23.650000	0.1	15.808226
23.651667	0.1	16.018868
23.653333	0.1	16.237916
23.655000	0.1	16.465307
23.656667	0.1	16.701878
23.658333	0.1	16.948701
23.660000	0.1	17.205776
23.661667	0.1	17.472030
23.663333	0.1	17.746688
23.665000	0.1	18.030287
23.666667	0.1	18.324257
23.668333	0.1	18.629492
23.670000	0.1	18.945695
23.671667	0.1	19.272567
23.673333	0.1	19.610585
23.675000	0.1	19.960822
23.676667	0.1	20.323933
23.678333	0.1	20.699621
23.680000	0.1	21.087052
23.681667	0.1	21.485688
23.683333	0.1	21.895410
23.685000	0.1	22.316457
23.686667	0.1	22.748174
23.688333	0.1	23.188890
23.690000	0.1	23.636521
23.691667	0.1	24.089457
23.693333	0.1	24.546744
23.695000	0.1	25.007249
23.696667	0.1	25.469424
23.698333	0.1	25.930943
23.700000	0.1	26.389481
23.701667	0.1	26.842715
23.703333	0.1	27.287902
23.705000	0.1	27.722658
23.706667	0.1	28.144421
23.708333	0.1	28.551103
23.710000	0.1	28.941275
23.711667	0.1	29.313626
23.713333	0.1	29.666247
23.715000	0.1	29.995980
23.716667	0.1	30.298414
23.718333	0.1	30.569972
23.720000	0.1	30.809881
23.721667	0.1	31.019332
23.723333	0.1	31.199099
23.725000	0.1	31.347575
23.726667	0.1	31.461181
23.728333	0.1	31.536581
23.730000	0.1	31.572403
23.731667	0.1	31.569185
23.733333	0.1	31.528177
23.735000	0.1	31.450154
23.736667	0.1	31.335833
23.738333	0.1	31.185569
23.740000	0.1	31.000378
23.741667	0.1	30.782046
23.743333	0.1	30.532362
23.745000	0.1	30.252399
23.746667	0.1	29.942574
23.748333	0.1	29.604198
23.750000	0.1	29.239060
23.751667	0.1	28.849484
23.753333	0.1	28.438153
23.755000	0.1	28.007628
23.756667	0.1	27.560057
23.758333	0.1	27.097286
23.760000	0.1	26.620807
23.761667	0.1	26.131751
23.763333	0.1	25.632204
23.765000	0.1	25.125207
23.766667	0.1	24.612965
23.768333	0.1	24.096848
23.770000	0.1	23.578943
23.771667	0.1	23.062290
23.773333	0.1	22.549690
23.775000	0.1	22.042633
23.776667	0.1	21.542491
23.778333	0.1	21.050335
23.780000	0.1	20.567359
23.781667	0.1	20.094873
23.783333	0.1	19.633890
23.785000	0.1	19.185067
23.786667	0.1	18.748285
23.788333	0.1	18.323125
23.790000	0.1	17.909289
23.791667	0.1	17.506422
23.793333	0.1	17.115058
23.795000	0.1	16.736449
23.796667	0.1	16.372145
23.798333	0.1	16.022922
23.800000	0.1	15.689195
23.801667	0.1	15.371800
23.803333	0.1	15.071333
23.805000	0.1	14.787138
23.806667	0.1	14.517725
23.808333	0.1	14.262200
23.810000	0.1	14.020265
23.811667	0.1	13.790847
23.813333	0.1	13.572753
23.815000	0.1	13.365687
23.816667	0.1	13.170124
23.818333	0.1	12.986184
23.820000	0.1	12.813152
23.821667	0.1	12.649358
23.823333	0.1	12.493969
23.825000	0.1	12.348235
23.826667	0.1	12.213588
23.828333	0.1	12.089968
23.830000	0.1	11.976362
23.831667	0.1	11.871398
23.833333	0.1	11.773766
23.835000	0.1	11.682153
23.836667	0.1	11.596263
23.838333	0.1	11.515976
23.840000	0.1	11.441231
23.841667	0.1	11.371971
23.843333	0.1	11.307896
23.845000	0.1	11.248410
23.846667	0.1	11.192978
23.848333	0.1	11.140884
23.850000	0.1	11.091769
23.851667	0.1	11.045397
23.853333	0.1	11.001826
23.855000	0.1	10.960758
23.856667	0.1	10.921658
23.858333	0.1	10.883988
23.860000	0.1	10.848344
23.861667	0.1	10.816515
23.863333	0.1	10.789753
23.865000	0.1	10.767878
23.866667	0.1	10.749520
23.868333	0.1	10.733128
23.870000	0.1	10.716975
23.871667	0.1	10.699630
23.873333	0.1	10.681153
23.875000	0.1	10.663033
23.876667	0.1	10.647417
23.878333	0.1	10.634840
23.880000	0.1	10.623933
23.881667	0.1	10.612786
23.883333	0.1	10.600091
23.885000	0.1	10.585845
23.886667	0.1	10.570825
23.888333	0.1	10.556102
23.890000	0.1	10.542930
23.891667	0.1	10.532380
23.893333	0.1	10.525227
23.895000	0.1	10.521114
23.896667	0.1	10.518551
23.898333	0.1	10.515273
23.900000	0.1	10.509790
23.901667	0.1	10.502041
23.903333	0.1	10.493279
23.905000	0.1	10.485590
23.906667	0.1	10.480166
23.908333	0.1	10.476292
23.910000	0.1	10.471821
23.911667	0.1	10.465086
23.913333	0.1	10.456026
23.915000	0.1	10.445834
23.916667	0.1	10.436953
23.918333	0.1	10.431290
23.920000	0.1	10.428548
23.921667	0.1	10.427297
23.923333	0.1	10.425866
23.925000	0.1	10.423482
23.926667	0.1	10.420204
23.928333	0.1	10.416210
23.930000	0.1	10.411442
23.931667	0.1	10.406137
23.933333	0.1	10.400534
23.935000	0.1	10.395110
23.936667	0.1	10.390640
23.938333	0.1	10.387958
23.940000	0.1	10.386646
23.941667	0.1	10.385276
23.943333	0.1	10.382653
23.945000	0.1	10.379196
23.946667	0.1	10.375977
23.948333	0.1	10.373176
23.950000	0.1	10.370374
23.951667	0.1	10.367335
23.953333	0.1	10.364235
23.955000	0.1	10.361910
23.956667	0.1	10.361195
23.958333	0.1	10.362149
23.960000	0.1	10.363758
23.961667	0.1	10.363997
23.963333	0.1	10.361374
23.965000	0.1	10.355771
23.966667	0.1	10.348797
23.968333	0.1	10.342837
23.970000	0.1	10.339201
23.971667	0.1	10.337353
23.973333	0.1	10.335684
23.975000	0.1	10.332287
23.976667	0.1	10.326625
23.978333	0.1	10.320187
23.980000	0.1	10.315240
23.981667	0.1	10.312915
23.983333	0.1	10.312915
23.985000	0.1	10.314525
23.986667	0.1	10.316611
23.988333	0.1	10.318041
23.990000	0.1	10.318041
23.991667	0.1	10.316969
23.993333	0.1	10.315896
23.995000	0.1	10.315657
23.996667	0.1	10.316551
23.998333	0.1	10.317445
24.000000	0.1	10.317267
24.001667	0.1	10.315657
24.003333	0.1	10.313571
24.005000	0.1	10.311723
24.006667	0.1	10.310293
24.008333	0.1	10.309518
24.010000	0.1	10.309637
24.011667	0.1	10.310472
24.013333	0.1	10.311127
24.015000	0.1	10.310889
24.016667	0.1	10.310114
24.018333	0.1	10.309458
24.020000	0.1	10.309458
24.021667	0.1	10.310054
24.023333	0.1	10.310591
24.025000	0.1	10.310054
24.026667	0.1	10.308207
24.028333	0.1	10.306061
24.030000	0.1	10.305644
24.031667	0.1	10.307670
24.033333	0.1	10.310710
24.035000	0.1	10.312677
24.036667	0.1	10.312617
24.038333	0.1	10.310412
24.040000	0.1	10.307313
24.041667	0.1	10.304809
24.043333	0.1	10.304511
24.045000	0.1	10.307789
24.046667	0.1	10.314823
24.048333	0.1	10.323525
24.050000	0.1	10.330141
24.051667	0.1	10.332347
24.053333	0.1	10.331095
24.055000	0.1	10.328949
24.056667	0.1	10.327995
24.058333	0.1	10.329188
24.060000	0.1	10.332168
24.061667	0.1	10.336221
24.063333	0.1	10.340930
24.065000	0.1	10.345936
24.066667	0.1	10.350824
24.068333	0.1	10.354818
24.070000	0.1	10.357083
24.071667	0.1	10.356725
24.073333	0.1	10.353625
24.075000	0.1	10.349095
24.076667	0.1	10.345519
24.078333	0.1	10.344566
24.080000	0.1	10.346532
24.081667	0.1	10.350586
24.083333	0.1	10.355473
24.085000	0.1	10.360778
24.086667	0.1	10.366202
24.088333	0.1	10.371149
24.090000	0.1	10.375500
24.091667	0.1	10.379792
24.093333	0.1	10.384441
24.095000	0.1	10.389209
24.096667	0.1	10.393501
24.098333	0.1	10.396481
24.100000	0.1	10.397673
24.101667	0.1	10.397971
24.103333	0.1	10.399044
24.105000	0.1	10.402382
24.106667	0.1	10.407746
24.108333	0.1	10.413051
24.110000	0.1	10.416032
24.111667	0.1	10.416210
24.113333	0.1	10.415257
24.115000	0.1	10.414899
24.116667	0.1	10.416270
24.118333	0.1	10.419548
24.120000	0.1	10.424138
24.121667	0.1	10.428787
24.123333	0.1	10.432244
24.125000	0.1	10.433853
24.126667	0.1	10.433496
24.128333	0.1	10.431886
24.130000	0.1	10.430456
24.131667	0.1	10.430456
24.133333	0.1	10.432304
24.135000	0.1	10.435343
24.136667	0.1	10.438681
24.138333	0.1	10.441900
24.140000	0.1	10.444761
24.141667	0.1	10.446966
24.143333	0.1	10.447860
24.145000	0.1	10.447205
24.146667	0.1	10.445774
24.148333	0.1	10.444761
24.150000	0.1	10.445595
24.151667	0.1	10.448695
24.153333	0.1	10.452688
24.155000	0.1	10.455430
24.156667	0.1	10.456086
24.158333	0.1	10.455192
24.160000	0.1	10.453880
24.161667	0.1	10.452867
24.163333	0.1	10.451854
24.165000	0.1	10.450125
24.166667	0.1	10.448099
24.168333	0.1	10.447086
24.170000	0.1	10.448158
24.171667	0.1	10.450960
24.173333	0.1	10.454238
24.175000	0.1	10.456503
24.176667	0.1	10.457278
24.178333	0.1	10.457457
24.180000	0.1	10.458828
24.181667	0.1	10.462464
24.183333	0.1	10.468960
24.185000	0.1	10.477901
24.186667	0.1	10.487915
24.188333	0.1	10.496438
24.190000	0.1	10.501385
24.191667	0.1	10.502577
24.193333	0.1	10.501028
24.195000	0.1	10.498286
24.196667	0.1	10.496081
24.198333	0.1	10.495902
24.200000	0.1	10.497571
24.201667	0.1	10.499657
24.203333	0.1	10.500968
24.205000	0.1	10.501803
24.206667	0.1	10.503054
24.208333	0.1	10.504723
24.210000	0.1	10.505737
24.211667	0.1	10.505379
24.213333	0.1	10.504306
24.215000	0.1	10.504068
24.216667	0.1	10.505796
24.218333	0.1	10.509134
24.220000	0.1	10.513724
24.221667	0.1	10.518909
24.223333	0.1	10.523320
24.225000	0.1	10.525883
24.226667	0.1	10.526837
24.228333	0.1	10.526479
24.230000	0.1	10.525108
24.231667	0.1	10.523260
24.233333	0.1	10.521591
24.235000	0.1	10.520280
24.236667	0.1	10.519505
24.238333	0.1	10.519028
24.240000	0.1	10.517955
24.241667	0.1	10.515333
24.243333	0.1	10.511459
24.245000	0.1	10.507227
24.246667	0.1	10.503293
24.248333	0.1	10.499538
24.250000	0.1	10.495723
24.251667	0.1	10.491253
24.253333	0.1	10.486007
24.255000	0.1	10.481239
24.256667	0.1	10.478318
24.258333	0.1	10.476351
24.260000	0.1	10.472954
24.261667	0.1	10.466695
24.263333	0.1	10.458470
24.265000	0.1	10.450066
24.266667	0.1	10.442913
24.268333	0.1	10.437132
24.270000	0.1	10.431886
24.271667	0.1	10.426582
24.273333	0.1	10.421456
24.275000	0.1	10.416508
24.276667	0.1	10.410965
24.278333	0.1	10.404766
24.280000	0.1	10.398687
24.281667	0.1	10.392428
24.283333	0.1	10.384322
24.285000	0.1	10.373414
24.286667	0.1	10.360420
24.288333	0.1	10.347069
24.290000	0.1	10.334910
24.291667	0.1	10.325075
24.293333	0.1	10.317982
24.295000	0.1	10.313631
24.296667	0.1	10.310412
24.298333	0.1	10.306299
24.300000	0.1	10.300458
24.301667	0.1	10.293782
24.303333	0.1	10.287405
24.305000	0.1	10.282219
24.306667	0.1	10.278643
24.308333	0.1	10.276020
24.310000	0.1	10.273219
24.311667	0.1	10.269225
24.313333	0.1	10.263801
24.315000	0.1	10.257424
24.316667	0.1	10.250927
24.318333	0.1	10.244549
24.320000	0.1	10.238290
24.321667	0.1	10.232628
24.323333	0.1	10.227621
24.325000	0.1	10.223091
24.326667	0.1	10.218561
24.328333	0.1	10.214210
24.330000	0.1	10.210336
24.331667	0.1	10.207952
24.333333	0.1	10.208429
24.335000	0.1	10.212124
24.336667	0.1	10.217131
24.338333	0.1	10.220230
24.340000	0.1	10.218442
24.341667	0.1	10.211588
24.343333	0.1	10.202528
24.345000	0.1	10.194958
24.346667	0.1	10.190905
24.348333	0.1	10.190607
24.350000	0.1	10.193527
24.351667	0.1	10.198773
24.353333	0.1	10.204673
24.355000	0.1	10.209025
24.356667	0.1	10.210395
24.358333	0.1	10.209442
24.360000	0.1	10.207654
24.361667	0.1	10.205866
24.363333	0.1	10.203899
24.365000	0.1	10.201634
24.366667	0.1	10.199249
24.368333	0.1	10.196984
24.370000	0.1	10.195196
24.371667	0.1	10.194362
24.373333	0.1	10.194004
24.375000	0.1	10.193408
24.376667	0.1	10.192991
24.378333	0.1	10.193647
24.380000	0.1	10.195792
24.381667	0.1	10.199428
24.383333	0.1	10.204256
24.385000	0.1	10.209263
24.386667	0.1	10.212780
24.388333	0.1	10.214091
24.390000	0.1	10.213316
24.391667	0.1	10.211290
24.393333	0.1	10.208667
24.395000	0.1	10.206760
24.396667	0.1	10.207058
24.398333	0.1	10.210038
24.400000	0.1	10.214568
24.401667	0.1	10.219753
24.403333	0.1	10.225237
24.405000	0.1	10.230542
24.406667	0.1	10.235191
24.408333	0.1	10.239185
24.410000	0.1	10.242403
24.411667	0.1	10.244191
24.413333	0.1	10.243953
24.415000	0.1	10.242165
24.416667	0.1	10.240138
24.418333	0.1	10.238648
24.420000	0.1	10.237635
24.421667	0.1	10.236204
24.423333	0.1	10.234237
24.425000	0.1	10.232986
24.426667	0.1	10.233820
24.428333	0.1	10.236443
24.430000	0.1	10.239483
24.431667	0.1	10.242403
24.433333	0.1	10.245264
24.435000	0.1	10.248006
24.436667	0.1	10.250152
24.438333	0.1	10.251344
24.440000	0.1	10.251403
24.441667	0.1	10.251046
24.443333	0.1	10.251582
24.445000	0.1	10.254503
24.446667	0.1	10.260165
24.448333	0.1	10.267258
24.450000	0.1	10.273636
24.451667	0.1	10.277451
24.453333	0.1	10.278762
24.455000	0.1	10.279060
24.456667	0.1	10.279894
24.458333	0.1	10.282159
24.460000	0.1	10.285795
24.461667	0.1	10.289550
24.463333	0.1	10.291994
24.465000	0.1	10.293246
24.466667	0.1	10.294736
24.468333	0.1	10.297776
24.470000	0.1	10.302485
24.471667	0.1	10.307074
24.473333	0.1	10.309339
24.475000	0.1	10.308266
24.476667	0.1	10.304690
24.478333	0.1	10.300756
24.480000	0.1	10.298551
24.481667	0.1	10.298491
24.483333	0.1	10.299326
24.485000	0.1	10.299862
24.486667	0.1	10.299028
24.488333	0.1	10.296643
24.490000	0.1	10.294319
24.491667	0.1	10.294438
24.493333	0.1	10.297657
24.495000	0.1	10.301710
24.496667	0.1	10.304332
24.498333	0.1	10.305107
24.500000	0.1	10.305346
24.501667	0.1	10.306001
24.503333	0.1	10.306955
24.505000	0.1	10.307551
24.506667	0.1	10.307968
24.508333	0.1	10.308922
24.510000	0.1	10.310352
24.511667	0.1	10.311306
24.513333	0.1	10.310829
24.515000	0.1	10.308445
24.516667	0.1	10.304630
24.518333	0.1	10.300220
24.520000	0.1	10.295928
24.521667	0.1	10.291517
24.523333	0.1	10.286868
24.525000	0.1	10.282636
24.526667	0.1	10.279775
24.528333	0.1	10.278643
24.530000	0.1	10.279418
24.531667	0.1	10.282457
24.533333	0.1	10.287166
24.535000	0.1	10.292292
24.536667	0.1	10.297418
24.538333	0.1	10.302663
24.540000	0.1	10.307551
24.541667	0.1	10.311485
24.543333	0.1	10.314108
24.545000	0.1	10.314704
24.546667	0.1	10.313154
24.548333	0.1	10.310114
24.550000	0.1	10.306538
24.551667	0.1	10.302485
24.553333	0.1	10.297895
24.555000	0.1	10.293365
24.556667	0.1	10.290266
24.558333	0.1	10.290146
24.560000	0.1	10.293782
24.561667	0.1	10.299147
24.563333	0.1	10.303379
24.565000	0.1	10.304928
24.566667	0.1	10.303558
24.568333	0.1	10.299802
24.570000	0.1	10.294557
24.571667	0.1	10.289729
24.573333	0.1	10.287047
24.575000	0.1	10.286928
24.576667	0.1	10.288478
24.578333	0.1	10.290146
24.580000	0.1	10.290862
24.581667	0.1	10.290743
24.583333	0.1	10.291160
24.585000	0.1	10.293306
24.586667	0.1	10.297001
24.588333	0.1	10.301352
24.590000	0.1	10.306001
24.591667	0.1	10.311008
24.593333	0.1	10.315180
24.595000	0.1	10.316730
24.596667	0.1	10.315359
24.598333	0.1	10.312200
24.600000	0.1	10.309399
24.601667	0.1	10.308922
24.603333	0.1	10.311366
24.605000	0.1	10.315836
24.606667	0.1	10.320604
24.608333	0.1	10.324002
24.610000	0.1	10.324658
24.611667	0.1	10.322154
24.613333	0.1	10.317803
24.615000	0.1	10.313929
24.616667	0.1	10.312975
24.618333	0.1	10.315836
24.620000	0.1	10.321260
24.621667	0.1	10.326625
24.623333	0.1	10.329188
24.625000	0.1	10.327697
24.626667	0.1	10.323108
24.628333	0.1	10.317505
24.630000	0.1	10.312677
24.631667	0.1	10.310114
24.633333	0.1	10.311127
24.635000	0.1	10.315359
24.636667	0.1	10.320426
24.638333	0.1	10.323764
24.640000	0.1	10.324240
24.641667	0.1	10.323048
24.643333	0.1	10.321916
24.645000	0.1	10.321856
24.646667	0.1	10.323048
24.648333	0.1	10.325611
24.650000	0.1	10.328890
24.651667	0.1	10.331572
24.653333	0.1	10.332406
24.655000	0.1	10.331989
24.656667	0.1	10.332049
24.658333	0.1	10.333062
24.660000	0.1	10.334314
24.661667	0.1	10.335386
24.663333	0.1	10.336877
24.665000	0.1	10.338843
24.666667	0.1	10.340512
24.668333	0.1	10.340572
24.670000	0.1	10.338247
24.671667	0.1	10.333360
24.673333	0.1	10.326863
24.675000	0.1	10.320783
24.676667	0.1	10.317147
24.678333	0.1	10.317386
24.680000	0.1	10.321558
24.681667	0.1	10.328115
24.683333	0.1	10.334612
24.685000	0.1	10.338724
24.686667	0.1	10.339499
24.688333	0.1	10.337532
24.690000	0.1	10.335208
24.691667	0.1	10.335088
24.693333	0.1	10.338247
24.695000	0.1	10.343135
24.696667	0.1	10.347248
24.698333	0.1	10.348976
24.700000	0.1	10.347844
24.701667	0.1	10.344506
24.703333	0.1	10.340155
24.705000	0.1	10.336102
24.706667	0.1	10.333062
24.708333	0.1	10.331035
24.710000	0.1	10.329843
24.711667	0.1	10.329426
24.713333	0.1	10.329426
24.715000	0.1	10.329426
24.716667	0.1	10.329664
24.718333	0.1	10.330022
24.720000	0.1	10.329605
24.721667	0.1	10.328174
24.723333	0.1	10.326684
24.725000	0.1	10.325850
24.726667	0.1	10.325790
24.728333	0.1	10.326088
24.730000	0.1	10.326327
24.731667	0.1	10.325730
24.733333	0.1	10.324181
24.735000	0.1	10.322154
24.736667	0.1	10.321260
24.738333	0.1	10.322869
24.740000	0.1	10.326982
24.741667	0.1	10.332406
24.743333	0.1	10.337473
24.745000	0.1	10.341108
24.746667	0.1	10.342837
24.748333	0.1	10.342003
24.750000	0.1	10.338665
24.751667	0.1	10.334075
24.753333	0.1	10.330022
24.755000	0.1	10.327519
24.756667	0.1	10.327042
24.758333	0.1	10.328413
24.760000	0.1	10.330797
24.761667	0.1	10.333360
24.763333	0.1	10.335804
24.765000	0.1	10.337949
24.766667	0.1	10.339320
24.768333	0.1	10.339499
24.770000	0.1	10.338367
24.771667	0.1	10.335982
24.773333	0.1	10.333539
24.775000	0.1	10.333300
24.776667	0.1	10.336519
24.778333	0.1	10.342539
24.780000	0.1	10.349692
24.781667	0.1	10.355771
24.783333	0.1	10.358513
24.785000	0.1	10.357500
24.786667	0.1	10.354400
24.788333	0.1	10.351599
24.790000	0.1	10.350586
24.791667	0.1	10.351539
24.793333	0.1	10.353268
24.795000	0.1	10.354520
24.796667	0.1	10.355235
24.798333	0.1	10.356129
24.800000	0.1	10.357977
24.801667	0.1	10.360659
24.803333	0.1	10.364116
24.805000	0.1	10.367811
24.806667	0.1	10.371328
24.808333	0.1	10.374785
24.810000	0.1	10.378719
24.811667	0.1	10.383249
24.813333	0.1	10.387958
24.815000	0.1	10.392070
24.816667	0.1	10.395170
24.818333	0.1	10.397196
24.820000	0.1	10.398567
24.821667	0.1	10.400117
24.823333	0.1	10.402740
24.825000	0.1	10.406852
24.826667	0.1	10.412753
24.828333	0.1	10.420502
24.830000	0.1	10.429681
24.831667	0.1	10.439218
24.833333	0.1	10.447384
24.835000	0.1	10.452748
24.836667	0.1	10.455073
24.838333	0.1	10.455788
24.840000	0.1	10.457278
24.841667	0.1	10.461271
24.843333	0.1	10.467828
24.845000	0.1	10.476709
24.846667	0.1	10.487676
24.848333	0.1	10.499836
24.850000	0.1	10.511637
24.851667	0.1	10.521711
24.853333	0.1	10.529876
24.855000	0.1	10.536850
24.856667	0.1	10.543764
24.858333	0.1	10.551334
24.860000	0.1	10.560036
24.861667	0.1	10.570169
24.863333	0.1	10.581554
24.865000	0.1	10.593296
24.866667	0.1	10.604561
24.868333	0.1	10.615707
24.870000	0.1	10.628224
24.871667	0.1	10.643662
24.873333	0.1	10.661781
24.875000	0.1	10.681272
24.876667	0.1	10.701061
24.878333	0.1	10.720194
24.880000	0.1	10.738314
24.881667	0.1	10.755897
24.883333	0.1	10.773421
24.885000	0.1	10.791600
24.886667	0.1	10.811687
24.888333	0.1	10.834754
24.890000	0.1	10.860921
24.891667	0.1	10.888756
24.893333	0.1	10.916651
24.895000	0.1	10.943056
24.896667	0.1	10.967911
24.898333	0.1	10.992826
24.900000	0.1	11.020065
24.901667	0.1	11.050702
24.903333	0.1	11.083604
24.905000	0.1	11.116625
24.906667	0.1	11.149049
24.908333	0.1	11.181713
24.910000	0.1	11.215509
24.911667	0.1	11.249662
24.913333	0.1	11.282445
24.915000	0.1	11.312545
24.916667	0.1	11.340202
24.918333	0.1	11.366308
24.920000	0.1	11.391342
24.921667	0.1	11.415601
24.923333	0.1	11.439741
24.925000	0.1	11.464656
24.926667	0.1	11.490286
24.928333	0.1	11.515678
24.930000	0.1	11.540175
24.931667	0.1	11.563779
24.933333	0.1	11.586607
24.935000	0.1	11.608721
24.936667	0.1	11.629165
24.938333	0.1	11.646927
24.940000	0.1	11.661053
24.941667	0.1	11.670650
24.943333	0.1	11.675895
24.945000	0.1	11.677743
24.946667	0.1	11.677147
24.948333	0.1	11.674882
24.950000	0.1	11.671663
24.951667	0.1	11.667789
24.953333	0.1	11.662424
24.955000	0.1	11.653484
24.956667	0.1	11.639417
24.958333	0.1	11.620522
24.960000	0.1	11.598647
24.961667	0.1	11.575700
24.963333	0.1	11.552871
24.965000	0.1	11.530877
24.966667	0.1	11.509777
24.968333	0.1	11.488319
24.970000	0.1	11.465133
24.971667	0.1	11.439205
24.973333	0.1	11.410952
24.975000	0.1	11.381090
24.976667	0.1	11.350036
24.978333	0.1	11.317492
24.980000	0.1	11.283994
24.981667	0.1	11.250735
24.983333	0.1	11.218489
24.985000	0.1	11.187435
24.986667	0.1	11.157036
24.988333	0.1	11.126698
24.990000	0.1	11.096180
24.991667	0.1	11.065186
24.993333	0.1	11.033536
24.995000	0.1	11.001409
24.996667	0.1	10.969341
24.998333	0.1	10.938228
25.000000	0.1	10.908426
25.001667	0.1	10.880769
25.003333	0.1	10.856450
25.005000	0.1	10.835767
25.006667	0.1	10.817648
25.008333	0.1	10.799885
25.010000	0.1	10.780872
25.011667	0.1	10.760129
25.013333	0.1	10.738135
25.015000	0.1	10.715962
25.016667	0.1	10.695100
25.018333	0.1	10.677040
25.020000	0.1	10.662318
25.021667	0.1	10.649503
25.023333	0.1	10.636271
25.025000	0.1	10.621071
25.026667	0.1	10.604919
25.028333	0.1	10.590315
25.030000	0.1	10.578633
25.031667	0.1	10.569096
25.033333	0.1	10.559679
25.035000	0.1	10.549188
25.036667	0.1	10.538102
25.038333	0.1	10.527671
25.040000	0.1	10.518909
25.041667	0.1	10.511578
25.043333	0.1	10.504544
25.045000	0.1	10.497392
25.046667	0.1	10.491133
25.048333	0.1	10.486842
25.050000	0.1	10.484219
25.051667	0.1	10.481895
25.053333	0.1	10.478497
25.055000	0.1	10.473729
25.056667	0.1	10.468126
25.058333	0.1	10.463119
25.060000	0.1	10.459960
25.061667	0.1	10.458649
25.063333	0.1	10.458589
25.065000	0.1	10.459185
25.066667	0.1	10.459364
25.068333	0.1	10.458470
25.070000	0.1	10.457040
25.071667	0.1	10.456443
25.073333	0.1	10.456920
25.075000	0.1	10.457338
25.076667	0.1	10.456563
25.078333	0.1	10.455073
25.080000	0.1	10.453940
25.081667	0.1	10.453523
25.083333	0.1	10.453642
25.085000	0.1	10.453702
25.086667	0.1	10.452808
25.088333	0.1	10.450602
25.090000	0.1	10.447503
25.091667	0.1	10.444463
25.093333	0.1	10.442019
25.095000	0.1	10.439814
25.096667	0.1	10.437489
25.098333	0.1	10.435820
25.100000	0.1	10.435939
25.101667	0.1	10.437430
25.103333	0.1	10.438443
25.105000	0.1	10.437191
25.106667	0.1	10.433615
25.108333	0.1	10.428668
25.110000	0.1	10.423959
25.111667	0.1	10.421515
25.113333	0.1	10.423422
25.115000	0.1	10.429443
25.116667	0.1	10.436536
25.118333	0.1	10.441065
25.120000	0.1	10.440946
25.121667	0.1	10.436416
25.123333	0.1	10.429741
25.125000	0.1	10.423422
25.126667	0.1	10.418952
25.128333	0.1	10.416330
25.130000	0.1	10.415137
25.131667	0.1	10.414422
25.133333	0.1	10.413111
25.135000	0.1	10.410548
25.136667	0.1	10.407866
25.138333	0.1	10.406733
25.140000	0.1	10.408044
25.141667	0.1	10.410727
25.143333	0.1	10.413349
25.145000	0.1	10.415137
25.146667	0.1	10.415018
25.148333	0.1	10.412276
25.150000	0.1	10.408044
25.151667	0.1	10.404766
25.153333	0.1	10.403336
25.155000	0.1	10.403515
25.156667	0.1	10.404528
25.158333	0.1	10.405124
25.160000	0.1	10.404587
25.161667	0.1	10.403217
25.163333	0.1	10.401369
25.165000	0.1	10.399163
25.166667	0.1	10.397137
25.168333	0.1	10.396302
25.170000	0.1	10.397614
25.171667	0.1	10.400534
25.173333	0.1	10.403634
25.175000	0.1	10.405958
25.176667	0.1	10.407806
25.178333	0.1	10.408819
25.180000	0.1	10.408044
25.181667	0.1	10.404945
25.183333	0.1	10.400236
25.185000	0.1	10.394991
25.186667	0.1	10.389746
25.188333	0.1	10.385335
25.190000	0.1	10.383189
25.191667	0.1	10.384143
25.193333	0.1	10.387660
25.195000	0.1	10.391772
25.196667	0.1	10.394812
25.198333	0.1	10.395826
25.200000	0.1	10.395289
25.201667	0.1	10.394335
25.203333	0.1	10.394276
25.205000	0.1	10.396124
25.206667	0.1	10.399819
25.208333	0.1	10.404766
25.210000	0.1	10.410011
25.211667	0.1	10.413588
25.213333	0.1	10.413826
25.215000	0.1	10.410667
25.216667	0.1	10.406137
25.218333	0.1	10.402859
25.220000	0.1	10.402799
25.221667	0.1	10.406018
25.223333	0.1	10.411144
25.225000	0.1	10.416568
25.226667	0.1	10.420979
25.228333	0.1	10.423363
25.230000	0.1	10.424138
25.231667	0.1	10.424555
25.233333	0.1	10.425568
25.235000	0.1	10.427237
25.236667	0.1	10.429502
25.238333	0.1	10.432840
25.240000	0.1	10.437132
25.241667	0.1	10.441662
25.243333	0.1	10.445536
25.245000	0.1	10.449231
25.246667	0.1	10.454059
25.248333	0.1	10.460914
25.250000	0.1	10.469318
25.251667	0.1	10.478080
25.253333	0.1	10.486425
25.255000	0.1	10.493994
25.256667	0.1	10.500432
25.258333	0.1	10.505856
25.260000	0.1	10.511161
25.261667	0.1	10.517538
25.263333	0.1	10.525644
25.265000	0.1	10.535002
25.266667	0.1	10.544539
25.268333	0.1	10.553241
25.270000	0.1	10.560990
25.271667	0.1	10.568917
25.273333	0.1	10.578693
25.275000	0.1	10.590673
25.276667	0.1	10.603786
25.278333	0.1	10.616542
25.280000	0.1	10.627747
25.281667	0.1	10.637403
25.283333	0.1	10.645927
25.285000	0.1	10.653735
25.286667	0.1	10.661305
25.288333	0.1	10.669411
25.290000	0.1	10.678769
25.291667	0.1	10.690094
25.293333	0.1	10.703624
25.295000	0.1	10.718942
25.296667	0.1	10.735095
25.298333	0.1	10.750950
25.300000	0.1	10.766030
25.301667	0.1	10.779381
25.303333	0.1	10.790945
25.305000	0.1	10.801912
25.306667	0.1	10.814667
25.308333	0.1	10.830939
25.310000	0.1	10.851622
25.311667	0.1	10.876299
25.313333	0.1	10.902823
25.315000	0.1	10.928274
25.316667	0.1	10.950685
25.318333	0.1	10.969997
25.320000	0.1	10.987819
25.321667	0.1	11.006594
25.323333	0.1	11.027814
25.325000	0.1	11.051477
25.326667	0.1	11.077345
25.328333	0.1	11.105359
25.330000	0.1	11.135221
25.331667	0.1	11.165798
25.333333	0.1	11.196078
25.335000	0.1	11.225939
25.336667	0.1	11.256517
25.338333	0.1	11.289299
25.340000	0.1	11.324645
25.341667	0.1	11.360944
25.343333	0.1	11.395634
25.345000	0.1	11.427284
25.346667	0.1	11.456848
25.348333	0.1	11.486233
25.350000	0.1	11.516631
25.351667	0.1	11.548699
25.353333	0.1	11.582316
25.355000	0.1	11.616767
25.356667	0.1	11.650921
25.358333	0.1	11.684359
25.360000	0.1	11.716843
25.361667	0.1	11.747361
25.363333	0.1	11.774719
25.365000	0.1	11.798681
25.366667	0.1	11.820794
25.368333	0.1	11.842252
25.370000	0.1	11.863173
25.371667	0.1	11.883438
25.373333	0.1	11.902869
25.375000	0.1	11.920989
25.376667	0.1	11.936010
25.378333	0.1	11.946321
25.380000	0.1	11.951566
25.381667	0.1	11.952937
25.383333	0.1	11.951805
25.385000	0.1	11.949182
25.386667	0.1	11.945248
25.388333	0.1	11.939169
25.390000	0.1	11.930228
25.391667	0.1	11.917711
25.393333	0.1	11.901439
25.395000	0.1	11.882246
25.396667	0.1	11.861504
25.398333	0.1	11.840285
25.400000	0.1	11.818469
25.401667	0.1	11.795223
25.403333	0.1	11.769951
25.405000	0.1	11.743010
25.406667	0.1	11.715472
25.408333	0.1	11.688591
25.410000	0.1	11.662365
25.411667	0.1	11.635662
25.413333	0.1	11.607052
25.415000	0.1	11.575521
25.416667	0.1	11.541665
25.418333	0.1	11.507929
25.420000	0.1	11.476815
25.421667	0.1	11.448324
25.423333	0.1	11.420787
25.425000	0.1	11.392296
25.426667	0.1	11.361123
25.428333	0.1	11.327327
25.430000	0.1	11.293650
25.431667	0.1	11.263133
25.433333	0.1	11.236847
25.435000	0.1	11.213422
25.436667	0.1	11.190654
25.438333	0.1	11.166871
25.440000	0.1	11.142016
25.441667	0.1	11.117280
25.443333	0.1	11.094392
25.445000	0.1	11.073828
25.446667	0.1	11.054993
25.448333	0.1	11.036516
25.450000	0.1	11.017085
25.451667	0.1	10.995925
25.453333	0.1	10.973752
25.455000	0.1	10.952712
25.456667	0.1	10.934056
25.458333	0.1	10.917068
25.460000	0.1	10.900438
25.461667	0.1	10.884584
25.463333	0.1	10.871053
25.465000	0.1	10.859788
25.466667	0.1	10.848821
25.468333	0.1	10.835648
25.470000	0.1	10.818542
25.471667	0.1	10.797442
25.473333	0.1	10.774553
25.475000	0.1	10.752321
25.476667	0.1	10.732175
25.478333	0.1	10.714353
25.480000	0.1	10.698498
25.481667	0.1	10.684312
25.483333	0.1	10.671437
25.485000	0.1	10.658861
25.486667	0.1	10.645450
25.488333	0.1	10.631741
25.490000	0.1	10.619105
25.491667	0.1	10.607839
25.493333	0.1	10.596574
25.495000	0.1	10.585249
25.496667	0.1	10.575236
25.498333	0.1	10.566831
25.500000	0.1	10.559083
25.501667	0.1	10.551572
25.503333	0.1	10.544837
25.505000	0.1	10.539294
25.506667	0.1	10.534168
25.508333	0.1	10.528327
25.510000	0.1	10.521472
25.511667	0.1	10.514320
25.513333	0.1	10.508061
25.515000	0.1	10.503710
25.516667	0.1	10.501326
25.518333	0.1	10.499597
25.520000	0.1	10.496677
25.521667	0.1	10.491849
25.523333	0.1	10.486484
25.525000	0.1	10.482312
25.526667	0.1	10.479510
25.528333	0.1	10.476888
25.530000	0.1	10.473729
25.531667	0.1	10.470510
25.533333	0.1	10.467947
25.535000	0.1	10.466219
25.536667	0.1	10.465265
25.538333	0.1	10.465027
25.540000	0.1	10.465086
25.541667	0.1	10.465205
25.543333	0.1	10.465742
25.545000	0.1	10.466338
25.546667	0.1	10.466099
25.548333	0.1	10.464907
25.550000	0.1	10.463417
25.551667	0.1	10.461808
25.553333	0.1	10.459364
25.555000	0.1	10.456026
25.556667	0.1	10.452808
25.558333	0.1	10.451317
25.560000	0.1	10.451377
25.561667	0.1	10.450900
25.563333	0.1	10.447860
25.565000	0.1	10.441900
25.566667	0.1	10.434271
25.568333	0.1	10.426164
25.570000	0.1	10.417760
25.571667	0.1	10.409415
25.573333	0.1	10.402144
25.575000	0.1	10.397077
25.576667	0.1	10.394455
25.578333	0.1	10.393680
25.580000	0.1	10.393680
25.581667	0.1	10.393382
25.583333	0.1	10.391653
25.585000	0.1	10.387600
25.586667	0.1	10.381282
25.588333	0.1	10.373712
25.590000	0.1	10.366917
25.591667	0.1	10.362864
25.593333	0.1	10.361970
25.595000	0.1	10.363222
25.596667	0.1	10.364712
25.598333	0.1	10.364533
25.600000	0.1	10.361791
25.601667	0.1	10.357261
25.603333	0.1	10.352314
25.605000	0.1	10.347009
25.606667	0.1	10.340393
25.608333	0.1	10.332049
25.610000	0.1	10.323108
25.611667	0.1	10.315121
25.613333	0.1	10.309399
25.615000	0.1	10.306657
25.616667	0.1	10.306955
25.618333	0.1	10.308982
25.620000	0.1	10.310889
25.621667	0.1	10.311545
25.623333	0.1	10.310710
25.625000	0.1	10.308684
25.626667	0.1	10.306180
25.628333	0.1	10.304332
25.630000	0.1	10.303677
25.631667	0.1	10.304034
25.633333	0.1	10.305226
25.635000	0.1	10.307134
25.636667	0.1	10.309578
25.638333	0.1	10.312081
25.640000	0.1	10.313929
25.641667	0.1	10.314525
25.643333	0.1	10.313213
25.645000	0.1	10.309995
25.646667	0.1	10.305405
25.648333	0.1	10.300697
25.650000	0.1	10.297239
25.651667	0.1	10.295928
25.653333	0.1	10.295988
25.655000	0.1	10.295928
25.656667	0.1	10.294915
25.658333	0.1	10.293604
25.660000	0.1	10.292411
25.661667	0.1	10.291339
25.663333	0.1	10.290743
25.665000	0.1	10.291458
25.666667	0.1	10.293306
25.668333	0.1	10.295094
25.670000	0.1	10.295928
25.671667	0.1	10.296167
25.673333	0.1	10.296465
25.675000	0.1	10.297061
25.676667	0.1	10.298014
25.678333	0.1	10.299802
25.680000	0.1	10.302246
25.681667	0.1	10.304869
25.683333	0.1	10.307611
25.685000	0.1	10.310949
25.686667	0.1	10.314048
25.688333	0.1	10.315359
25.690000	0.1	10.314227
25.691667	0.1	10.311962
25.693333	0.1	10.310293
25.695000	0.1	10.310174
25.696667	0.1	10.311187
25.698333	0.1	10.313035
25.700000	0.1	10.315300
25.701667	0.1	10.317267
25.703333	0.1	10.318876
25.705000	0.1	10.319770
25.706667	0.1	10.319353
25.708333	0.1	10.317386
25.710000	0.1	10.314465
25.711667	0.1	10.311723
25.713333	0.1	10.310054
25.715000	0.1	10.309995
25.716667	0.1	10.311306
25.718333	0.1	10.313392
25.720000	0.1	10.315240
25.721667	0.1	10.316075
25.723333	0.1	10.316194
25.725000	0.1	10.316313
25.726667	0.1	10.317028
25.728333	0.1	10.318936
25.730000	0.1	10.322273
25.731667	0.1	10.326565
25.733333	0.1	10.330976
25.735000	0.1	10.334969
25.736667	0.1	10.339440
25.738333	0.1	10.345162
25.740000	0.1	10.350586
25.741667	0.1	10.352970
25.743333	0.1	10.350466
25.745000	0.1	10.344029
25.746667	0.1	10.336519
25.748333	0.1	10.330439
25.750000	0.1	10.326744
25.751667	0.1	10.325492
25.753333	0.1	10.326267
25.755000	0.1	10.328234
25.756667	0.1	10.329486
25.758333	0.1	10.328830
25.760000	0.1	10.326267
25.761667	0.1	10.322154
25.763333	0.1	10.316790
25.765000	0.1	10.311187
25.766667	0.1	10.306776
25.768333	0.1	10.304452
25.770000	0.1	10.304988
25.771667	0.1	10.308386
25.773333	0.1	10.313213
25.775000	0.1	10.316849
25.776667	0.1	10.317147
25.778333	0.1	10.314286
25.780000	0.1	10.310233
25.781667	0.1	10.306717
25.783333	0.1	10.304273
25.785000	0.1	10.303140
25.786667	0.1	10.303260
25.788333	0.1	10.304452
25.790000	0.1	10.306240
25.791667	0.1	10.307909
25.793333	0.1	10.308505
25.795000	0.1	10.307253
25.796667	0.1	10.304452
25.798333	0.1	10.301710
25.800000	0.1	10.300697
25.801667	0.1	10.301829
25.803333	0.1	10.303558
25.805000	0.1	10.303856
25.806667	0.1	10.302365
25.808333	0.1	10.300279
25.810000	0.1	10.298789
25.811667	0.1	10.298551
25.813333	0.1	10.299564
25.815000	0.1	10.300935
25.816667	0.1	10.302246
25.818333	0.1	10.303260
25.820000	0.1	10.303379
25.821667	0.1	10.301352
25.823333	0.1	10.296763
25.825000	0.1	10.290683
25.826667	0.1	10.285259
25.828333	0.1	10.282457
25.830000	0.1	10.282875
25.831667	0.1	10.285319
25.833333	0.1	10.288001
25.835000	0.1	10.289968
25.836667	0.1	10.290623
25.838333	0.1	10.290206
25.840000	0.1	10.289610
25.841667	0.1	10.290266
25.843333	0.1	10.292531
25.845000	0.1	10.295690
25.846667	0.1	10.298134
25.848333	0.1	10.299028
25.850000	0.1	10.298789
25.851667	0.1	10.298312
25.853333	0.1	10.298670
25.855000	0.1	10.300518
25.856667	0.1	10.303856
25.858333	0.1	10.307611
25.860000	0.1	10.309816
25.861667	0.1	10.309578
25.863333	0.1	10.308266
25.865000	0.1	10.307491
25.866667	0.1	10.307372
25.868333	0.1	10.307193
25.870000	0.1	10.307432
25.871667	0.1	10.309160
25.873333	0.1	10.312200
25.875000	0.1	10.315061
25.876667	0.1	10.316790
25.878333	0.1	10.317743
25.880000	0.1	10.318757
25.881667	0.1	10.320187
25.883333	0.1	10.322691
25.885000	0.1	10.327221
25.886667	0.1	10.333419
25.888333	0.1	10.338903
25.890000	0.1	10.342062
25.891667	0.1	10.342956
25.893333	0.1	10.342062
25.895000	0.1	10.340155
25.896667	0.1	10.338188
25.898333	0.1	10.336459
25.900000	0.1	10.335267
25.901667	0.1	10.335625
25.903333	0.1	10.338545
25.905000	0.1	10.343791
25.906667	0.1	10.350049
25.908333	0.1	10.355712
25.910000	0.1	10.359347
25.911667	0.1	10.360659
25.913333	0.1	10.360897
25.915000	0.1	10.361612
25.916667	0.1	10.363639
25.918333	0.1	10.366738
25.920000	0.1	10.370017
25.921667	0.1	10.372520
25.923333	0.1	10.374070
25.925000	0.1	10.375381
25.926667	0.1	10.377408
25.928333	0.1	10.380269
25.930000	0.1	10.383785
25.931667	0.1	10.387600
25.933333	0.1	10.390759
25.935000	0.1	10.392368
25.936667	0.1	10.392428
25.938333	0.1	10.392011
25.940000	0.1	10.392368
25.941667	0.1	10.394335
25.943333	0.1	10.397852
25.945000	0.1	10.402144
25.946667	0.1	10.406435
25.948333	0.1	10.409713
25.950000	0.1	10.411561
25.951667	0.1	10.411680
25.953333	0.1	10.409654
25.955000	0.1	10.405481
25.956667	0.1	10.400117
25.958333	0.1	10.395170
25.960000	0.1	10.391653
25.961667	0.1	10.389925
25.963333	0.1	10.389686
25.965000	0.1	10.390759
25.966667	0.1	10.393680
25.968333	0.1	10.398448
25.970000	0.1	10.403515
25.971667	0.1	10.407270
25.973333	0.1	10.408760
25.975000	0.1	10.407985
25.976667	0.1	10.406018
25.978333	0.1	10.404051
25.980000	0.1	10.402084
25.981667	0.1	10.399402
25.983333	0.1	10.396183
25.985000	0.1	10.393561
25.986667	0.1	10.392666
25.988333	0.1	10.393501
25.990000	0.1	10.394931
25.991667	0.1	10.396124
25.993333	0.1	10.397018
25.995000	0.1	10.397614
25.996667	0.1	10.397375
25.998333	0.1	10.395587
26.000000	0.1	10.392249
26.001667	0.1	10.388435
26.003333	0.1	10.385276
26.005000	0.1	10.383189
26.006667	0.1	10.381818
26.008333	0.1	10.380328
26.010000	0.1	10.377706
26.011667	0.1	10.373593
26.013333	0.1	10.368944
26.015000	0.1	10.365666
26.016667	0.1	10.365666
26.018333	0.1	10.369838
26.020000	0.1	10.376692
26.021667	0.1	10.383130
26.023333	0.1	10.386766
26.025000	0.1	10.388017
26.026667	0.1	10.388077
26.028333	0.1	10.387242
26.030000	0.1	10.385156
26.031667	0.1	10.381997
26.033333	0.1	10.378600
26.035000	0.1	10.376275
26.036667	0.1	10.376156
26.038333	0.1	10.377944
26.040000	0.1	10.380030
26.041667	0.1	10.381222
26.043333	0.1	10.380984
26.045000	0.1	10.379732
26.046667	0.1	10.378361
26.048333	0.1	10.377944
26.050000	0.1	10.379553
26.051667	0.1	10.383607
26.053333	0.1	10.388852
26.055000	0.1	10.393143
26.056667	0.1	10.395110
26.058333	0.1	10.394455
26.060000	0.1	10.391892
26.061667	0.1	10.389090
26.063333	0.1	10.387183
26.065000	0.1	10.386110
26.066667	0.1	10.385991
26.068333	0.1	10.387779
26.070000	0.1	10.391772
26.071667	0.1	10.396302
26.073333	0.1	10.399104
26.075000	0.1	10.399581
26.076667	0.1	10.399104
26.078333	0.1	10.399759
26.080000	0.1	10.402382
26.081667	0.1	10.406554
26.083333	0.1	10.410965
26.085000	0.1	10.415078
26.086667	0.1	10.418475
26.088333	0.1	10.421098
26.090000	0.1	10.423005
26.091667	0.1	10.424913
26.093333	0.1	10.427654
26.095000	0.1	10.431469
26.096667	0.1	10.436237
26.098333	0.1	10.442138
26.100000	0.1	10.449231
26.101667	0.1	10.457278
26.103333	0.1	10.464967
26.105000	0.1	10.470927
26.106667	0.1	10.474861
26.108333	0.1	10.477961
26.110000	0.1	10.482073
26.111667	0.1	10.488213
26.113333	0.1	10.494769
26.115000	0.1	10.499180
26.116667	0.1	10.501087
26.118333	0.1	10.502875
26.120000	0.1	10.506571
26.121667	0.1	10.512293
26.123333	0.1	10.518909
26.125000	0.1	10.525287
26.126667	0.1	10.530711
26.128333	0.1	10.535360
26.130000	0.1	10.540248
26.131667	0.1	10.546744
26.133333	0.1	10.555149
26.135000	0.1	10.565043
26.136667	0.1	10.575414
26.138333	0.1	10.585249
26.140000	0.1	10.593951
26.141667	0.1	10.602356
26.143333	0.1	10.611475
26.145000	0.1	10.621310
26.146667	0.1	10.630668
26.148333	0.1	10.638714
26.150000	0.1	10.645390
26.151667	0.1	10.651351
26.153333	0.1	10.657490
26.155000	0.1	10.665358
26.156667	0.1	10.676206
26.158333	0.1	10.689855
26.160000	0.1	10.704339
26.161667	0.1	10.717869
26.163333	0.1	10.730029
26.165000	0.1	10.741592
26.166667	0.1	10.753573
26.168333	0.1	10.766268
26.170000	0.1	10.779739
26.171667	0.1	10.793925
26.173333	0.1	10.808707
26.175000	0.1	10.824502
26.176667	0.1	10.841728
26.178333	0.1	10.860384
26.180000	0.1	10.880113
26.181667	0.1	10.900140
26.183333	0.1	10.919691
26.185000	0.1	10.938228
26.186667	0.1	10.956288
26.188333	0.1	10.975779
26.190000	0.1	10.998309
26.191667	0.1	11.024178
26.193333	0.1	11.052013
26.195000	0.1	11.079908
26.196667	0.1	11.106551
26.198333	0.1	11.132062
26.200000	0.1	11.157513
26.201667	0.1	11.184216
26.203333	0.1	11.212886
26.205000	0.1	11.243642
26.206667	0.1	11.276663
26.208333	0.1	11.312426
26.210000	0.1	11.351169
26.211667	0.1	11.391521
26.213333	0.1	11.431277
26.215000	0.1	11.468709
26.216667	0.1	11.503816
26.218333	0.1	11.537731
26.220000	0.1	11.572004
26.221667	0.1	11.608005
26.223333	0.1	11.646510
26.225000	0.1	11.686922
26.226667	0.1	11.727632
26.228333	0.1	11.767328
26.230000	0.1	11.805952
26.231667	0.1	11.844099
26.233333	0.1	11.881650
26.235000	0.1	11.917115
26.236667	0.1	11.948944
26.238333	0.1	11.976660
26.240000	0.1	12.000919
26.241667	0.1	12.023211
26.243333	0.1	12.045086
26.245000	0.1	12.066544
26.246667	0.1	12.086213
26.248333	0.1	12.102903
26.250000	0.1	12.116612
26.251667	0.1	12.128533
26.253333	0.1	12.139440
26.255000	0.1	12.149156
26.256667	0.1	12.155891
26.258333	0.1	12.157620
26.260000	0.1	12.153924
26.261667	0.1	12.145758
26.263333	0.1	12.133837
26.265000	0.1	12.117744
26.266667	0.1	12.096465
26.268333	0.1	12.070060
26.270000	0.1	12.039841
26.271667	0.1	12.007893
26.273333	0.1	11.976183
26.275000	0.1	11.945546
26.276667	0.1	11.915446
26.278333	0.1	11.884571
26.280000	0.1	11.851967
26.281667	0.1	11.816860
26.283333	0.1	11.778892
26.285000	0.1	11.738837
26.286667	0.1	11.698545
26.288333	0.1	11.658848
26.290000	0.1	11.618973
26.291667	0.1	11.577249
26.293333	0.1	11.533201
26.295000	0.1	11.488319
26.296667	0.1	11.444867
26.298333	0.1	11.403740
26.300000	0.1	11.363686
26.301667	0.1	11.322916
26.303333	0.1	11.280537
26.305000	0.1	11.237086
26.306667	0.1	11.193932
26.308333	0.1	11.152805
26.310000	0.1	11.115313
26.311667	0.1	11.081935
26.313333	0.1	11.051298
26.315000	0.1	11.020959
26.316667	0.1	10.989667
26.318333	0.1	10.958374
26.320000	0.1	10.928810
26.321667	0.1	10.901988
26.323333	0.1	10.878027
26.325000	0.1	10.856152
26.326667	0.1	10.834814
26.328333	0.1	10.812998
26.330000	0.1	10.791422
26.331667	0.1	10.771931
26.333333	0.1	10.754526
26.335000	0.1	10.737777
26.336667	0.1	10.720850
26.338333	0.1	10.704280
26.340000	0.1	10.689557
26.341667	0.1	10.677457
26.343333	0.1	10.667742
26.345000	0.1	10.658622
26.346667	0.1	10.648490
26.348333	0.1	10.637642
26.350000	0.1	10.628105
26.351667	0.1	10.621548
26.353333	0.1	10.617495
26.355000	0.1	10.614455
26.356667	0.1	10.610700
26.358333	0.1	10.605217
26.360000	0.1	10.597587
26.361667	0.1	10.588766
26.363333	0.1	10.580719
26.365000	0.1	10.575474
26.366667	0.1	10.574103
26.368333	0.1	10.576070
26.370000	0.1	10.579467
26.371667	0.1	10.581971
26.373333	0.1	10.582507
26.375000	0.1	10.581494
26.376667	0.1	10.579587
26.378333	0.1	10.577024
26.380000	0.1	10.574103
26.381667	0.1	10.571480
26.383333	0.1	10.569513
26.385000	0.1	10.568202
26.386667	0.1	10.568202
26.388333	0.1	10.570229
26.390000	0.1	10.574341
26.391667	0.1	10.579467
26.393333	0.1	10.583401
26.395000	0.1	10.584176
26.396667	0.1	10.580779
26.398333	0.1	10.573745
26.400000	0.1	10.564924
26.401667	0.1	10.557116
26.403333	0.1	10.552347
26.405000	0.1	10.550857
26.406667	0.1	10.551811
26.408333	0.1	10.553897
26.410000	0.1	10.555804
26.411667	0.1	10.556520
26.413333	0.1	10.555506
26.415000	0.1	10.552705
26.416667	0.1	10.549009
26.418333	0.1	10.545612
26.420000	0.1	10.543407
26.421667	0.1	10.542870
26.423333	0.1	10.544301
26.425000	0.1	10.546923
26.426667	0.1	10.548771
26.428333	0.1	10.548473
26.430000	0.1	10.546387
26.431667	0.1	10.544062
26.433333	0.1	10.542334
26.435000	0.1	10.540903
26.436667	0.1	10.539354
26.438333	0.1	10.537267
26.440000	0.1	10.535122
26.441667	0.1	10.533393
26.443333	0.1	10.532201
26.445000	0.1	10.531784
26.446667	0.1	10.532559
26.448333	0.1	10.534347
26.450000	0.1	10.535658
26.451667	0.1	10.535181
26.453333	0.1	10.532916
26.455000	0.1	10.529519
26.456667	0.1	10.526181
26.458333	0.1	10.523677
26.460000	0.1	10.522068
26.461667	0.1	10.520578
26.463333	0.1	10.518790
26.465000	0.1	10.516406
26.466667	0.1	10.513068
26.468333	0.1	10.509253
26.470000	0.1	10.506631
26.471667	0.1	10.506571
26.473333	0.1	10.509015
26.475000	0.1	10.512770
26.476667	0.1	10.516465
26.478333	0.1	10.519267
26.480000	0.1	10.520816
26.481667	0.1	10.520936
26.483333	0.1	10.519863
26.485000	0.1	10.517657
26.486667	0.1	10.514439
26.488333	0.1	10.510922
26.490000	0.1	10.508061
26.491667	0.1	10.506333
26.493333	0.1	10.506213
26.495000	0.1	10.508300
26.496667	0.1	10.512174
26.498333	0.1	10.515988
26.500000	0.1	10.517836
26.501667	0.1	10.517121
26.503333	0.1	10.515035
26.505000	0.1	10.512829
26.506667	0.1	10.511339
26.508333	0.1	10.510564
26.510000	0.1	10.510207
26.511667	0.1	10.509968
26.513333	0.1	10.509432
26.515000	0.1	10.508359
26.516667	0.1	10.507286
26.518333	0.1	10.507346
26.520000	0.1	10.509313
26.521667	0.1	10.512770
26.523333	0.1	10.515869
26.525000	0.1	10.517121
26.526667	0.1	10.516287
26.528333	0.1	10.514320
26.530000	0.1	10.512174
26.531667	0.1	10.510564
26.533333	0.1	10.509492
26.535000	0.1	10.508657
26.536667	0.1	10.508001
26.538333	0.1	10.508001
26.540000	0.1	10.509551
26.541667	0.1	10.513068
26.543333	0.1	10.517240
26.545000	0.1	10.520042
26.546667	0.1	10.520280
26.548333	0.1	10.517955
26.550000	0.1	10.513485
26.551667	0.1	10.507405
26.553333	0.1	10.500730
26.555000	0.1	10.494531
26.556667	0.1	10.489345
26.558333	0.1	10.485769
26.560000	0.1	10.484815
26.561667	0.1	10.486663
26.563333	0.1	10.490060
26.565000	0.1	10.492743
26.566667	0.1	10.492922
26.568333	0.1	10.491133
26.570000	0.1	10.489345
26.571667	0.1	10.489107
26.573333	0.1	10.490120
26.575000	0.1	10.491610
26.576667	0.1	10.492981
26.578333	0.1	10.493875
26.580000	0.1	10.494292
26.581667	0.1	10.494769
26.583333	0.1	10.496319
26.585000	0.1	10.499180
26.586667	0.1	10.502816
26.588333	0.1	10.507107
26.590000	0.1	10.511757
26.591667	0.1	10.515333
26.593333	0.1	10.516346
26.595000	0.1	10.514379
26.596667	0.1	10.510028
26.598333	0.1	10.504246
26.600000	0.1	10.498465
26.601667	0.1	10.494829
26.603333	0.1	10.495246
26.605000	0.1	10.500074
26.606667	0.1	10.507405
26.608333	0.1	10.514022
26.610000	0.1	10.517777
26.611667	0.1	10.518551
26.613333	0.1	10.517002
26.615000	0.1	10.514379
26.616667	0.1	10.511935
26.618333	0.1	10.510088
26.620000	0.1	10.508776
26.621667	0.1	10.508121
26.623333	0.1	10.508538
26.625000	0.1	10.510505
26.626667	0.1	10.513604
26.628333	0.1	10.516704
26.630000	0.1	10.519267
26.631667	0.1	10.521591
26.633333	0.1	10.524452
26.635000	0.1	10.528148
26.636667	0.1	10.532261
26.638333	0.1	10.536016
26.640000	0.1	10.539055
26.641667	0.1	10.541917
26.643333	0.1	10.545314
26.645000	0.1	10.549486
26.646667	0.1	10.554195
26.648333	0.1	10.559261
26.650000	0.1	10.563732
26.651667	0.1	10.566414
26.653333	0.1	10.567010
26.655000	0.1	10.567010
26.656667	0.1	10.568739
26.658333	0.1	10.573805
26.660000	0.1	10.582328
26.661667	0.1	10.592580
26.663333	0.1	10.602475
26.665000	0.1	10.610462
26.666667	0.1	10.616005
26.668333	0.1	10.619105
26.670000	0.1	10.620773
26.671667	0.1	10.622264
26.673333	0.1	10.623992
26.675000	0.1	10.625005
26.676667	0.1	10.625721
26.678333	0.1	10.628522
26.680000	0.1	10.635377
26.681667	0.1	10.645748
26.683333	0.1	10.657669
26.685000	0.1	10.669292
26.686667	0.1	10.679722
26.688333	0.1	10.689200
26.690000	0.1	10.698558
26.691667	0.1	10.707975
26.693333	0.1	10.717333
26.695000	0.1	10.726989
26.696667	0.1	10.737479
26.698333	0.1	10.748268
26.700000	0.1	10.758281
26.701667	0.1	10.767043
26.703333	0.1	10.775030
26.705000	0.1	10.783017
26.706667	0.1	10.791481
26.708333	0.1	10.800243
26.710000	0.1	10.809065
26.711667	0.1	10.818303
26.713333	0.1	10.828496
26.715000	0.1	10.839821
26.716667	0.1	10.852099
26.718333	0.1	10.865272
26.720000	0.1	10.879875
26.721667	0.1	10.896385
26.723333	0.1	10.914267
26.725000	0.1	10.932863
26.726667	0.1	10.951698
26.728333	0.1	10.969818
26.730000	0.1	10.986806
26.731667	0.1	11.003614
26.733333	0.1	11.022211
26.735000	0.1	11.043668
26.736667	0.1	11.067093
26.738333	0.1	11.090339
26.740000	0.1	11.111975
26.741667	0.1	11.132122
26.743333	0.1	11.151612
26.745000	0.1	11.171282
26.746667	0.1	11.191965
26.748333	0.1	11.214555
26.750000	0.1	11.238993
26.751667	0.1	11.264444
26.753333	0.1	11.290551
26.755000	0.1	11.317790
26.756667	0.1	11.346222
26.758333	0.1	11.375428
26.760000	0.1	11.406422
26.761667	0.1	11.440218
26.763333	0.1	11.476160
26.765000	0.1	11.512697
26.766667	0.1	11.549235
26.768333	0.1	11.586667
26.770000	0.1	11.626423
26.771667	0.1	11.669517
26.773333	0.1	11.715472
26.775000	0.1	11.763037
26.776667	0.1	11.810780
26.778333	0.1	11.858345
26.780000	0.1	11.905909
26.781667	0.1	11.954010
26.783333	0.1	12.002767
26.785000	0.1	12.052894
26.786667	0.1	12.105466
26.788333	0.1	12.160838
26.790000	0.1	12.218893
26.791667	0.1	12.280048
26.793333	0.1	12.344838
26.795000	0.1	12.413562
26.796667	0.1	12.485743
26.798333	0.1	12.560786
26.800000	0.1	12.637139
26.801667	0.1	12.712956
26.803333	0.1	12.787641
26.805000	0.1	12.862325
26.806667	0.1	12.938143
26.808333	0.1	13.015509
26.810000	0.1	13.094784
26.811667	0.1	13.175846
26.813333	0.1	13.257385
26.815000	0.1	13.337613
26.816667	0.1	13.414682
26.818333	0.1	13.487638
26.820000	0.1	13.556779
26.821667	0.1	13.623656
26.823333	0.1	13.689042
26.825000	0.1	13.752759
26.826667	0.1	13.814033
26.828333	0.1	13.871611
26.830000	0.1	13.923884
26.831667	0.1	13.970614
26.833333	0.1	14.012576
26.835000	0.1	14.049948
26.836667	0.1	14.082671
26.838333	0.1	14.111043
26.840000	0.1	14.135540
26.841667	0.1	14.155508
26.843333	0.1	14.169575
26.845000	0.1	14.177204
26.846667	0.1	14.178635
26.848333	0.1	14.174105
26.850000	0.1	14.163555
26.851667	0.1	14.146925
26.853333	0.1	14.124573
26.855000	0.1	14.097811
26.856667	0.1	14.068128
26.858333	0.1	14.036060
26.860000	0.1	14.000953
26.861667	0.1	13.961972
26.863333	0.1	13.918579
26.865000	0.1	13.870955
26.866667	0.1	13.820053
26.868333	0.1	13.767422
26.870000	0.1	13.714314
26.871667	0.1	13.660611
26.873333	0.1	13.605476
26.875000	0.1	13.549090
26.876667	0.1	13.492764
26.878333	0.1	13.437808
26.880000	0.1	13.384879
26.881667	0.1	13.333858
26.883333	0.1	13.284565
26.885000	0.1	13.236583
26.886667	0.1	13.190270
26.888333	0.1	13.147057
26.890000	0.1	13.108433
26.891667	0.1	13.074697
26.893333	0.1	13.044537
26.895000	0.1	13.016523
26.896667	0.1	12.990356
26.898333	0.1	12.966455
26.900000	0.1	12.944997
26.901667	0.1	12.925804
26.903333	0.1	12.908698
26.905000	0.1	12.893916
26.906667	0.1	12.881697
26.908333	0.1	12.871981
26.910000	0.1	12.864054
26.911667	0.1	12.856663
26.913333	0.1	12.849689
26.915000	0.1	12.844623
26.916667	0.1	12.842775
26.918333	0.1	12.843014
26.920000	0.1	12.843312
26.921667	0.1	12.842477
26.923333	0.1	12.840629
26.925000	0.1	12.838603
26.926667	0.1	12.837053
26.928333	0.1	12.835623
26.930000	0.1	12.833000
26.931667	0.1	12.828530
26.933333	0.1	12.821794
26.935000	0.1	12.812377
26.936667	0.1	12.799741
26.938333	0.1	12.784482
26.940000	0.1	12.768269
26.941667	0.1	12.751997
26.943333	0.1	12.735546
26.945000	0.1	12.717427
26.946667	0.1	12.695432
26.948333	0.1	12.668193
26.950000	0.1	12.636364
26.951667	0.1	12.602032
26.953333	0.1	12.566806
26.955000	0.1	12.530685
26.956667	0.1	12.493253
26.958333	0.1	12.454034
26.960000	0.1	12.412728
26.961667	0.1	12.369037
26.963333	0.1	12.322844
26.965000	0.1	12.274266
26.966667	0.1	12.223900
26.968333	0.1	12.173117
26.970000	0.1	12.123407
26.971667	0.1	12.075127
26.973333	0.1	12.027682
26.975000	0.1	11.980236
26.976667	0.1	11.932195
26.978333	0.1	11.883677
26.980000	0.1	11.835516
26.981667	0.1	11.788965
26.983333	0.1	11.744917
26.985000	0.1	11.703432
26.986667	0.1	11.663080
26.988333	0.1	11.622668
26.990000	0.1	11.582137
26.991667	0.1	11.542321
26.993333	0.1	11.504174
26.995000	0.1	11.467756
26.996667	0.1	11.433006
26.998333	0.1	11.400343
27.000000	0.1	11.370600
27.001667	0.1	11.343539
27.003333	0.1	11.317909
27.005000	0.1	11.292458
27.006667	0.1	11.266888
27.008333	0.1	11.242808
27.010000	0.1	11.221767
27.011667	0.1	11.204482
27.013333	0.1	11.190475
27.015000	0.1	11.178911
27.016667	0.1	11.169136
27.018333	0.1	11.160374
27.020000	0.1	11.151374
27.021667	0.1	11.141480
27.023333	0.1	11.131526
27.025000	0.1	11.123539
27.026667	0.1	11.118591
27.028333	0.1	11.116267
27.030000	0.1	11.114836
27.031667	0.1	11.112989
27.033333	0.1	11.110485
27.035000	0.1	11.108280
27.036667	0.1	11.107684
27.038333	0.1	11.109651
27.040000	0.1	11.114479
27.041667	0.1	11.121512
27.043333	0.1	11.129559
27.045000	0.1	11.137367
27.046667	0.1	11.145056
27.048333	0.1	11.153877
27.050000	0.1	11.164249
27.051667	0.1	11.175156
27.053333	0.1	11.185170
27.055000	0.1	11.193574
27.056667	0.1	11.201144
27.058333	0.1	11.208714
27.060000	0.1	11.216641
27.061667	0.1	11.225343
27.063333	0.1	11.234940
27.065000	0.1	11.245430
27.066667	0.1	11.256695
27.068333	0.1	11.269153
27.070000	0.1	11.284173
27.071667	0.1	11.302353
27.073333	0.1	11.322380
27.075000	0.1	11.341751
27.076667	0.1	11.358500
27.078333	0.1	11.372686
27.080000	0.1	11.386216
27.081667	0.1	11.400820
27.083333	0.1	11.416853
27.085000	0.1	11.434198
27.086667	0.1	11.453272
27.088333	0.1	11.474014
27.090000	0.1	11.495889
27.091667	0.1	11.517943
27.093333	0.1	11.539758
27.095000	0.1	11.561037
27.096667	0.1	11.581958
27.098333	0.1	11.603296
27.100000	0.1	11.625827
27.101667	0.1	11.649490
27.103333	0.1	11.674226
27.105000	0.1	11.699856
27.106667	0.1	11.725009
27.108333	0.1	11.748076
27.110000	0.1	11.769236
27.111667	0.1	11.790992
27.113333	0.1	11.815906
27.115000	0.1	11.844636
27.116667	0.1	11.875928
27.118333	0.1	11.907399
27.120000	0.1	11.936963
27.121667	0.1	11.964322
27.123333	0.1	11.991859
27.125000	0.1	12.022734
27.126667	0.1	12.058855
27.128333	0.1	12.100399
27.130000	0.1	12.145460
27.131667	0.1	12.191475
27.133333	0.1	12.237311
27.135000	0.1	12.283147
27.136667	0.1	12.329579
27.138333	0.1	12.377263
27.140000	0.1	12.426854
27.141667	0.1	12.478829
27.143333	0.1	12.532771
27.145000	0.1	12.587548
27.146667	0.1	12.642146
27.148333	0.1	12.697459
27.150000	0.1	12.755752
27.151667	0.1	12.819470
27.153333	0.1	12.888850
27.155000	0.1	12.962223
27.156667	0.1	13.038338
27.158333	0.1	13.117255
27.160000	0.1	13.198913
27.161667	0.1	13.282538
27.163333	0.1	13.367892
27.165000	0.1	13.455690
27.166667	0.1	13.546766
27.168333	0.1	13.641418
27.170000	0.1	13.739825
27.171667	0.1	13.842822
27.173333	0.1	13.951183
27.175000	0.1	14.065386
27.176667	0.1	14.185131
27.178333	0.1	14.309526
27.180000	0.1	14.438213
27.181667	0.1	14.571668
27.183333	0.1	14.710844
27.185000	0.1	14.856637
27.186667	0.1	15.009523
27.188333	0.1	15.169085
27.190000	0.1	15.334965
27.191667	0.1	15.507699
27.193333	0.1	15.688599
27.195000	0.1	15.878976
27.196667	0.1	16.079844
27.198333	0.1	16.291679
27.200000	0.1	16.513587
27.201667	0.1	16.743542
27.203333	0.1	16.979993
27.205000	0.1	17.223240
27.206667	0.1	17.474533
27.208333	0.1	17.735244
27.210000	0.1	18.006087
27.211667	0.1	18.286587
27.213333	0.1	18.576683
27.215000	0.1	18.877209
27.216667	0.1	19.188524
27.218333	0.1	19.509734
27.220000	0.1	19.839228
27.221667	0.1	20.176650
27.223333	0.1	20.521582
27.225000	0.1	20.871998
27.226667	0.1	21.225096
27.228333	0.1	21.579028
27.230000	0.1	21.933497
27.231667	0.1	22.288801
27.233333	0.1	22.644462
27.235000	0.1	22.998096
27.236667	0.1	23.347022
27.238333	0.1	23.689569
27.240000	0.1	24.024607
27.241667	0.1	24.350704
27.243333	0.1	24.666132
27.245000	0.1	24.969222
27.246667	0.1	25.258245
27.248333	0.1	25.530995
27.250000	0.1	25.784911
27.251667	0.1	26.018323
27.253333	0.1	26.230933
27.255000	0.1	26.422800
27.256667	0.1	26.592316
27.258333	0.1	26.736738
27.260000	0.1	26.853086
27.261667	0.1	26.939930
27.263333	0.1	26.997270
27.265000	0.1	27.025582
27.266667	0.1	27.024628
27.268333	0.1	26.993634
27.270000	0.1	26.932599
27.271667	0.1	26.842238
27.273333	0.1	26.723148
27.275000	0.1	26.576163
27.276667	0.1	26.402654
27.278333	0.1	26.203932
27.280000	0.1	25.980653
27.281667	0.1	25.733353
27.283333	0.1	25.463344
27.285000	0.1	25.172772
27.286667	0.1	24.863483
27.288333	0.1	24.537028
27.290000	0.1	24.195136
27.291667	0.1	23.839118
27.293333	0.1	23.469330
27.295000	0.1	23.087264
27.296667	0.1	22.696377
27.298333	0.1	22.300066
27.300000	0.1	21.900059
27.301667	0.1	21.497370
27.303333	0.1	21.092893
27.305000	0.1	20.688475
27.306667	0.1	20.286323
27.308333	0.1	19.888462
27.310000	0.1	19.495906
27.311667	0.1	19.109250
27.313333	0.1	18.729211
27.315000	0.1	18.356920
27.316667	0.1	17.993570
27.318333	0.1	17.639578
27.320000	0.1	17.295242
27.321667	0.1	16.960980
27.323333	0.1	16.637445
27.325000	0.1	16.325058
27.326667	0.1	16.024352
27.328333	0.1	15.735687
27.330000	0.1	15.459538
27.331667	0.1	15.196384
27.333333	0.1	14.946402
27.335000	0.1	14.709772
27.336667	0.1	14.485658
27.338333	0.1	14.272810
27.340000	0.1	14.070214
27.341667	0.1	13.877035
27.343333	0.1	13.692618
27.345000	0.1	13.517619
27.346667	0.1	13.353349
27.348333	0.1	13.200701
27.350000	0.1	13.059438
27.351667	0.1	12.928785
27.353333	0.1	12.807668
27.355000	0.1	12.694181
27.356667	0.1	12.586535
27.358333	0.1	12.484015
27.360000	0.1	12.386978
27.361667	0.1	12.295783
27.363333	0.1	12.210370
27.365000	0.1	12.129844
27.366667	0.1	12.053371
27.368333	0.1	11.980892
27.370000	0.1	11.912764
27.371667	0.1	11.848450
27.373333	0.1	11.787296
27.375000	0.1	11.729182
27.376667	0.1	11.674941
27.378333	0.1	11.625112
27.380000	0.1	11.579872
27.381667	0.1	11.538208
27.383333	0.1	11.498750
27.385000	0.1	11.460543
27.386667	0.1	11.422933
27.388333	0.1	11.386157
27.390000	0.1	11.351288
27.391667	0.1	11.319400
27.393333	0.1	11.290014
27.395000	0.1	11.261643
27.396667	0.1	11.234165
27.398333	0.1	11.209310
27.400000	0.1	11.188448
27.401667	0.1	11.170746
27.403333	0.1	11.154235
27.405000	0.1	11.138142
27.406667	0.1	11.122108
27.408333	0.1	11.105776
27.410000	0.1	11.089087
27.411667	0.1	11.072875
27.413333	0.1	11.058152
27.415000	0.1	11.044801
27.416667	0.1	11.031867
27.418333	0.1	11.018634
27.420000	0.1	11.005343
27.421667	0.1	10.992528
27.423333	0.1	10.980368
27.425000	0.1	10.969043
27.426667	0.1	10.958613
27.428333	0.1	10.948778
27.430000	0.1	10.939003
27.431667	0.1	10.929347
27.433333	0.1	10.920644
27.435000	0.1	10.913134
27.436667	0.1	10.906220
27.438333	0.1	10.899127
27.440000	0.1	10.891915
27.441667	0.1	10.885478
27.443333	0.1	10.880948
27.445000	0.1	10.879279
27.446667	0.1	10.880233
27.448333	0.1	10.882199
27.450000	0.1	10.882736
27.451667	0.1	10.880352
27.453333	0.1	10.876239
27.455000	0.1	10.871709
27.456667	0.1	10.867060
27.458333	0.1	10.861755
27.460000	0.1	10.855616
27.461667	0.1	10.849298
27.463333	0.1	10.844470
27.465000	0.1	10.841847
27.466667	0.1	10.840417
27.468333	0.1	10.838867
27.470000	0.1	10.837019
27.471667	0.1	10.835708
27.473333	0.1	10.834575
27.475000	0.1	10.833145
27.476667	0.1	10.832489
27.478333	0.1	10.834337
27.480000	0.1	10.839105
27.481667	0.1	10.845125
27.483333	0.1	10.850251
27.485000	0.1	10.853649
27.486667	0.1	10.855497
27.488333	0.1	10.855616
27.490000	0.1	10.853768
27.491667	0.1	10.849894
27.493333	0.1	10.844291
27.495000	0.1	10.837734
27.496667	0.1	10.831893
27.498333	0.1	10.828257
27.500000	0.1	10.827006
27.501667	0.1	10.827482
27.503333	0.1	10.828496
27.505000	0.1	10.828794
27.506667	0.1	10.828257
27.508333	0.1	10.827602
27.510000	0.1	10.827184
27.511667	0.1	10.826946
27.513333	0.1	10.826588
27.515000	0.1	10.825933
27.516667	0.1	10.825098
27.518333	0.1	10.823787
27.520000	0.1	10.820985
27.521667	0.1	10.815859
27.523333	0.1	10.808945
27.525000	0.1	10.802448
27.526667	0.1	10.798455
27.528333	0.1	10.796905
27.530000	0.1	10.795832
27.531667	0.1	10.793687
27.533333	0.1	10.790229
27.535000	0.1	10.787070
27.536667	0.1	10.786117
27.538333	0.1	10.787786
27.540000	0.1	10.790289
27.541667	0.1	10.791779
27.543333	0.1	10.791481
27.545000	0.1	10.789872
27.546667	0.1	10.787547
27.548333	0.1	10.784388
27.550000	0.1	10.780454
27.551667	0.1	10.776401
27.553333	0.1	10.773302
27.555000	0.1	10.771573
27.556667	0.1	10.770441
27.558333	0.1	10.769487
27.560000	0.1	10.769070
27.561667	0.1	10.769666
27.563333	0.1	10.770620
27.565000	0.1	10.770977
27.566667	0.1	10.770381
27.568333	0.1	10.769129
27.570000	0.1	10.767520
27.571667	0.1	10.765553
27.573333	0.1	10.763407
27.575000	0.1	10.761142
27.576667	0.1	10.759414
27.578333	0.1	10.759295
27.580000	0.1	10.760964
27.581667	0.1	10.763288
27.583333	0.1	10.765017
27.585000	0.1	10.765255
27.586667	0.1	10.763407
27.588333	0.1	10.760248
27.590000	0.1	10.757030
27.591667	0.1	10.754109
27.593333	0.1	10.751188
27.595000	0.1	10.748327
27.596667	0.1	10.746122
27.598333	0.1	10.745288
27.600000	0.1	10.745645
27.601667	0.1	10.746658
27.603333	0.1	10.747553
27.605000	0.1	10.748208
27.606667	0.1	10.749162
27.608333	0.1	10.751188
27.610000	0.1	10.753811
27.611667	0.1	10.755540
27.613333	0.1	10.755420
27.615000	0.1	10.754228
27.616667	0.1	10.752977
27.618333	0.1	10.752321
27.620000	0.1	10.752142
27.621667	0.1	10.752381
27.623333	0.1	10.753275
27.625000	0.1	10.754944
27.626667	0.1	10.756791
27.628333	0.1	10.757626
27.630000	0.1	10.757089
27.631667	0.1	10.755838
27.633333	0.1	10.755182
27.635000	0.1	10.755480
27.636667	0.1	10.756016
27.638333	0.1	10.756314
27.640000	0.1	10.756434
27.641667	0.1	10.756434
27.643333	0.1	10.756791
27.645000	0.1	10.758937
27.646667	0.1	10.763646
27.648333	0.1	10.769725
27.650000	0.1	10.775090
27.651667	0.1	10.778547
27.653333	0.1	10.780693
27.655000	0.1	10.782839
27.656667	0.1	10.784746
27.658333	0.1	10.784567
27.660000	0.1	10.781289
27.661667	0.1	10.775924
27.663333	0.1	10.770739
27.665000	0.1	10.767520
27.666667	0.1	10.767282
27.668333	0.1	10.769725
27.670000	0.1	10.773957
27.671667	0.1	10.778547
27.673333	0.1	10.781825
27.675000	0.1	10.782540
27.676667	0.1	10.781110
27.678333	0.1	10.779262
27.680000	0.1	10.778309
27.681667	0.1	10.778428
27.683333	0.1	10.778726
27.685000	0.1	10.778011
27.686667	0.1	10.776461
27.688333	0.1	10.775567
27.690000	0.1	10.776520
27.691667	0.1	10.779918
27.693333	0.1	10.785580
27.695000	0.1	10.792435
27.696667	0.1	10.799349
27.698333	0.1	10.805906
27.700000	0.1	10.811568
27.701667	0.1	10.815442
27.703333	0.1	10.816694
27.705000	0.1	10.815561
27.706667	0.1	10.813416
27.708333	0.1	10.812343
27.710000	0.1	10.813595
27.711667	0.1	10.817469
27.713333	0.1	10.823548
27.715000	0.1	10.830105
27.716667	0.1	10.835291
27.718333	0.1	10.838569
27.720000	0.1	10.841549
27.721667	0.1	10.846317
27.723333	0.1	10.852755
27.725000	0.1	10.858775
27.726667	0.1	10.862649
27.728333	0.1	10.864437
27.730000	0.1	10.865689
27.731667	0.1	10.867775
27.733333	0.1	10.870815
27.735000	0.1	10.874689
27.736667	0.1	10.879398
27.738333	0.1	10.884345
27.740000	0.1	10.888279
27.741667	0.1	10.889948
27.743333	0.1	10.889948
27.745000	0.1	10.890604
27.746667	0.1	10.893465
27.748333	0.1	10.897756
27.750000	0.1	10.901452
27.751667	0.1	10.903717
27.753333	0.1	10.905088
27.755000	0.1	10.906161
27.756667	0.1	10.906935
27.758333	0.1	10.906757
27.760000	0.1	10.905863
27.761667	0.1	10.905207
27.763333	0.1	10.905743
27.765000	0.1	10.907770
27.766667	0.1	10.910869
27.768333	0.1	10.914922
27.770000	0.1	10.920406
27.771667	0.1	10.926843
27.773333	0.1	10.932267
27.775000	0.1	10.934294
27.776667	0.1	10.932267
27.778333	0.1	10.927797
27.780000	0.1	10.923386
27.781667	0.1	10.921002
27.783333	0.1	10.920823
27.785000	0.1	10.921360
27.786667	0.1	10.920942
27.788333	0.1	10.918976
27.790000	0.1	10.916055
27.791667	0.1	10.912598
27.793333	0.1	10.908545
27.795000	0.1	10.904492
27.796667	0.1	10.901571
27.798333	0.1	10.900558
27.800000	0.1	10.901571
27.801667	0.1	10.904194
27.803333	0.1	10.907233
27.805000	0.1	10.909260
27.806667	0.1	10.909379
27.808333	0.1	10.908127
27.810000	0.1	10.906518
27.811667	0.1	10.904134
27.813333	0.1	10.899664
27.815000	0.1	10.893465
27.816667	0.1	10.887743
27.818333	0.1	10.885001
27.820000	0.1	10.885895
27.821667	0.1	10.888756
27.823333	0.1	10.891379
27.825000	0.1	10.892928
27.826667	0.1	10.894061
27.828333	0.1	10.894716
27.830000	0.1	10.893822
27.831667	0.1	10.890008
27.833333	0.1	10.883749
27.835000	0.1	10.876656
27.836667	0.1	10.869325
27.838333	0.1	10.862470
27.840000	0.1	10.857344
27.841667	0.1	10.855020
27.843333	0.1	10.855854
27.845000	0.1	10.860146
27.846667	0.1	10.867060
27.848333	0.1	10.873438
27.850000	0.1	10.876418
27.851667	0.1	10.875524
27.853333	0.1	10.872186
27.855000	0.1	10.867537
27.856667	0.1	10.862232
27.858333	0.1	10.856808
27.860000	0.1	10.852338
27.861667	0.1	10.850311
27.863333	0.1	10.851980
27.865000	0.1	10.857046
27.866667	0.1	10.862947
27.868333	0.1	10.866762
27.870000	0.1	10.866941
27.871667	0.1	10.864318
27.873333	0.1	10.860444
27.875000	0.1	10.857881
27.876667	0.1	10.858715
27.878333	0.1	10.863007
27.880000	0.1	10.868371
27.881667	0.1	10.872544
27.883333	0.1	10.874749
27.885000	0.1	10.875762
27.886667	0.1	10.876835
27.888333	0.1	10.879100
27.890000	0.1	10.883392
27.891667	0.1	10.889352
27.893333	0.1	10.896266
27.895000	0.1	10.902942
27.896667	0.1	10.907949
27.898333	0.1	10.910571
27.900000	0.1	10.911763
27.901667	0.1	10.912836
27.903333	0.1	10.914207
27.905000	0.1	10.915638
27.906667	0.1	10.916770
27.908333	0.1	10.918022
27.910000	0.1	10.919572
27.911667	0.1	10.921300
27.913333	0.1	10.922671
27.915000	0.1	10.923505
27.916667	0.1	10.924042
27.918333	0.1	10.924936
27.920000	0.1	10.926784
27.921667	0.1	10.929526
27.923333	0.1	10.933042
27.925000	0.1	10.937155
27.926667	0.1	10.941566
27.928333	0.1	10.945440
27.930000	0.1	10.948063
27.931667	0.1	10.949553
27.933333	0.1	10.950745
27.935000	0.1	10.952414
27.936667	0.1	10.954738
27.938333	0.1	10.957599
27.940000	0.1	10.960937
27.941667	0.1	10.964513
27.943333	0.1	10.967494
27.945000	0.1	10.969580
27.946667	0.1	10.971130
27.948333	0.1	10.972024
27.950000	0.1	10.971726
27.951667	0.1	10.969818
27.953333	0.1	10.967136
27.955000	0.1	10.965884
27.956667	0.1	10.968090
27.958333	0.1	10.973514
27.960000	0.1	10.980368
27.961667	0.1	10.986150
27.963333	0.1	10.989369
27.965000	0.1	10.990561
27.966667	0.1	10.991872
27.968333	0.1	10.994793
27.970000	0.1	10.999203
27.971667	0.1	11.003614
27.973333	0.1	11.006237
27.975000	0.1	11.006177
27.976667	0.1	11.004031
27.978333	0.1	11.001111
27.980000	0.1	10.999203
27.981667	0.1	10.999740
27.983333	0.1	11.003018
27.985000	0.1	11.008263
27.986667	0.1	11.013687
27.988333	0.1	11.017800
27.990000	0.1	11.020303
27.991667	0.1	11.022509
27.993333	0.1	11.026323
27.995000	0.1	11.032344
27.996667	0.1	11.038423
27.998333	0.1	11.041940
28.000000	0.1	11.043072
28.001667	0.1	11.044324
28.003333	0.1	11.047245
28.005000	0.1	11.050881
28.006667	0.1	11.053265
28.008333	0.1	11.053742
28.010000	0.1	11.053324
28.011667	0.1	11.053146
28.013333	0.1	11.053682
28.015000	0.1	11.055232
28.016667	0.1	11.057437
28.018333	0.1	11.059881
28.020000	0.1	11.062146
28.021667	0.1	11.064172
28.023333	0.1	11.066378
28.025000	0.1	11.069716
28.026667	0.1	11.074603
28.028333	0.1	11.080802
28.030000	0.1	11.087657
28.031667	0.1	11.094273
28.033333	0.1	11.100114
28.035000	0.1	11.104704
28.036667	0.1	11.108161
28.038333	0.1	11.110902
28.040000	0.1	11.113287
28.041667	0.1	11.115909
28.043333	0.1	11.118890
28.045000	0.1	11.121989
28.046667	0.1	11.125208
28.048333	0.1	11.128843
28.050000	0.1	11.133075
28.051667	0.1	11.137307
28.053333	0.1	11.140586
28.055000	0.1	11.142314
28.056667	0.1	11.142612
28.058333	0.1	11.142314
28.060000	0.1	11.142195
28.061667	0.1	11.142553
28.063333	0.1	11.143923
28.065000	0.1	11.146844
28.066667	0.1	11.150957
28.068333	0.1	11.155308
28.070000	0.1	11.159540
28.071667	0.1	11.163355
28.073333	0.1	11.165858
28.075000	0.1	11.166633
28.076667	0.1	11.166871
28.078333	0.1	11.168361
28.080000	0.1	11.171818
28.081667	0.1	11.176527
28.083333	0.1	11.180998
28.085000	0.1	11.184514
28.086667	0.1	11.187137
28.088333	0.1	11.189521
28.090000	0.1	11.191667
28.091667	0.1	11.192859
28.093333	0.1	11.192740
28.095000	0.1	11.192203
28.096667	0.1	11.192561
28.098333	0.1	11.193813
28.100000	0.1	11.194528
28.101667	0.1	11.193097
28.103333	0.1	11.189163
28.105000	0.1	11.184216
28.106667	0.1	11.180580
28.108333	0.1	11.178971
28.110000	0.1	11.177898
28.111667	0.1	11.175872
28.113333	0.1	11.172713
28.115000	0.1	11.168779
28.116667	0.1	11.164666
28.118333	0.1	11.161209
28.120000	0.1	11.159480
28.121667	0.1	11.159361
28.123333	0.1	11.159540
28.125000	0.1	11.158705
28.126667	0.1	11.156679
28.128333	0.1	11.154235
28.130000	0.1	11.152149
28.131667	0.1	11.150480
28.133333	0.1	11.149288
28.135000	0.1	11.148871
28.136667	0.1	11.149526
28.138333	0.1	11.150301
28.140000	0.1	11.149288
28.141667	0.1	11.145950
28.143333	0.1	11.141241
28.145000	0.1	11.136056
28.146667	0.1	11.129976
28.148333	0.1	11.122823
28.150000	0.1	11.114896
28.151667	0.1	11.106551
28.153333	0.1	11.098445
28.155000	0.1	11.091531
28.156667	0.1	11.086822
28.158333	0.1	11.084498
28.160000	0.1	11.083842
28.161667	0.1	11.083902
28.163333	0.1	11.083782
28.165000	0.1	11.082233
28.166667	0.1	11.078656
28.168333	0.1	11.073471
28.170000	0.1	11.067630
28.171667	0.1	11.061907
28.173333	0.1	11.057258
28.175000	0.1	11.054159
28.176667	0.1	11.052848
28.178333	0.1	11.052967
28.180000	0.1	11.053503
28.181667	0.1	11.052848
28.183333	0.1	11.051000
28.185000	0.1	11.049450
28.186667	0.1	11.049033
28.188333	0.1	11.048973
28.190000	0.1	11.047781
28.191667	0.1	11.045397
28.193333	0.1	11.043013
28.195000	0.1	11.041046
28.196667	0.1	11.039377
28.198333	0.1	11.037768
28.200000	0.1	11.036397
28.201667	0.1	11.035979
28.203333	0.1	11.037350
28.205000	0.1	11.040271
28.206667	0.1	11.043311
28.208333	0.1	11.044801
28.210000	0.1	11.044384
28.211667	0.1	11.042655
28.213333	0.1	11.041105
28.215000	0.1	11.041463
28.216667	0.1	11.044026
28.218333	0.1	11.047543
28.220000	0.1	11.051119
28.221667	0.1	11.054397
28.223333	0.1	11.056841
28.225000	0.1	11.057318
28.226667	0.1	11.055828
28.228333	0.1	11.053920
28.230000	0.1	11.052967
28.231667	0.1	11.053324
28.233333	0.1	11.054516
28.235000	0.1	11.055649
28.236667	0.1	11.055530
28.238333	0.1	11.054159
28.240000	0.1	11.052848
28.241667	0.1	11.053444
28.243333	0.1	11.056483
28.245000	0.1	11.060775
28.246667	0.1	11.063874
28.248333	0.1	11.064232
28.250000	0.1	11.061907
28.251667	0.1	11.058331
28.253333	0.1	11.055113
28.255000	0.1	11.053146
28.256667	0.1	11.052967
28.258333	0.1	11.054457
28.260000	0.1	11.057079
28.261667	0.1	11.060239
28.263333	0.1	11.063398
28.265000	0.1	11.066259
28.266667	0.1	11.068464
28.268333	0.1	11.069954
28.270000	0.1	11.070193
28.271667	0.1	11.068941
28.273333	0.1	11.066378
28.275000	0.1	11.063994
28.276667	0.1	11.063040
28.278333	0.1	11.063696
28.280000	0.1	11.065305
28.281667	0.1	11.067093
28.283333	0.1	11.068643
28.285000	0.1	11.069120
28.286667	0.1	11.068583
28.288333	0.1	11.067987
28.290000	0.1	11.067928
28.291667	0.1	11.068166
28.293333	0.1	11.068047
28.295000	0.1	11.067808
28.296667	0.1	11.068524
28.298333	0.1	11.070908
28.300000	0.1	11.074484
28.301667	0.1	11.078180
28.303333	0.1	11.081398
28.305000	0.1	11.083782
28.306667	0.1	11.085153
28.308333	0.1	11.085690
28.310000	0.1	11.085511
28.311667	0.1	11.084796
28.313333	0.1	11.083961
28.315000	0.1	11.083067
28.316667	0.1	11.082054
28.318333	0.1	11.080862
28.320000	0.1	11.079968
28.321667	0.1	11.080266
28.323333	0.1	11.082352
28.325000	0.1	11.086167
28.326667	0.1	11.091471
28.328333	0.1	11.097909
28.330000	0.1	11.103869
28.331667	0.1	11.107386
28.333333	0.1	11.108041
28.335000	0.1	11.107386
28.336667	0.1	11.107088
28.338333	0.1	11.108399
28.340000	0.1	11.111737
28.341667	0.1	11.116088
28.343333	0.1	11.120141
28.345000	0.1	11.123121
28.346667	0.1	11.125744
28.348333	0.1	11.128903
28.350000	0.1	11.132599
28.351667	0.1	11.135817
28.353333	0.1	11.138082
28.355000	0.1	11.139930
28.356667	0.1	11.141599
28.358333	0.1	11.142910
28.360000	0.1	11.143923
28.361667	0.1	11.144818
28.363333	0.1	11.145294
28.365000	0.1	11.144818
28.366667	0.1	11.143506
28.368333	0.1	11.142135
28.370000	0.1	11.141837
28.371667	0.1	11.143089
28.373333	0.1	11.144698
28.375000	0.1	11.145473
28.376667	0.1	11.145414
28.378333	0.1	11.145414
28.380000	0.1	11.145950
28.381667	0.1	11.146427
28.383333	0.1	11.145354
28.385000	0.1	11.142016
28.386667	0.1	11.137307
28.388333	0.1	11.133135
28.390000	0.1	11.130095
28.391667	0.1	11.126936
28.393333	0.1	11.122525
28.395000	0.1	11.117221
28.396667	0.1	11.112691
28.398333	0.1	11.110485
28.400000	0.1	11.110962
28.401667	0.1	11.113287
28.403333	0.1	11.115969
28.405000	0.1	11.117876
28.406667	0.1	11.118353
28.408333	0.1	11.116923
28.410000	0.1	11.113644
28.411667	0.1	11.109472
28.413333	0.1	11.105598
28.415000	0.1	11.102439
28.416667	0.1	11.099756
28.418333	0.1	11.096597
28.420000	0.1	11.092544
28.421667	0.1	11.087895
28.423333	0.1	11.083246
28.425000	0.1	11.078060
28.426667	0.1	11.071325
28.428333	0.1	11.062980
28.430000	0.1	11.054874
28.431667	0.1	11.048675
28.433333	0.1	11.045635
28.435000	0.1	11.046053
28.436667	0.1	11.048675
28.438333	0.1	11.051715
28.440000	0.1	11.053682
28.441667	0.1	11.054099
28.443333	0.1	11.052669
28.445000	0.1	11.049390
28.446667	0.1	11.045457
28.448333	0.1	11.043013
28.450000	0.1	11.043132
28.451667	0.1	11.044682
28.453333	0.1	11.045814
28.455000	0.1	11.045337
28.456667	0.1	11.043013
28.458333	0.1	11.039437
28.460000	0.1	11.036456
28.461667	0.1	11.035860
28.463333	0.1	11.037768
28.465000	0.1	11.040211
28.466667	0.1	11.041582
28.468333	0.1	11.041761
28.470000	0.1	11.041761
28.471667	0.1	11.042238
28.473333	0.1	11.042238
28.475000	0.1	11.040629
28.476667	0.1	11.036874
28.478333	0.1	11.032105
28.480000	0.1	11.027694
28.481667	0.1	11.024416
28.483333	0.1	11.022092
28.485000	0.1	11.020363
28.486667	0.1	11.019290
28.488333	0.1	11.018992
28.490000	0.1	11.019052
28.491667	0.1	11.018754
28.493333	0.1	11.018336
28.495000	0.1	11.018038
28.496667	0.1	11.018098
28.498333	0.1	11.018575
28.500000	0.1	11.019648
28.501667	0.1	11.021138
28.503333	0.1	11.022330
28.505000	0.1	11.023105
28.506667	0.1	11.023939
28.508333	0.1	11.024953
28.510000	0.1	11.026323
28.511667	0.1	11.027814
28.513333	0.1	11.029185
28.515000	0.1	11.029602
28.516667	0.1	11.028827
28.518333	0.1	11.026979
28.520000	0.1	11.024595
28.521667	0.1	11.022866
28.523333	0.1	11.023820
28.525000	0.1	11.028231
28.526667	0.1	11.034787
28.528333	0.1	11.041105
28.530000	0.1	11.046172
28.531667	0.1	11.051298
28.533333	0.1	11.058033
28.535000	0.1	11.065663
28.536667	0.1	11.071623
28.538333	0.1	11.074782
28.540000	0.1	11.076332
28.541667	0.1	11.078239
28.543333	0.1	11.081756
28.545000	0.1	11.086524
28.546667	0.1	11.091293
28.548333	0.1	11.095763
28.550000	0.1	11.100591
28.551667	0.1	11.106134
28.553333	0.1	11.111618
28.555000	0.1	11.116207
28.556667	0.1	11.119724
28.558333	0.1	11.123241
28.560000	0.1	11.128307
28.561667	0.1	11.135698
28.563333	0.1	11.144460
28.565000	0.1	11.152268
28.566667	0.1	11.157990
28.568333	0.1	11.162461
28.570000	0.1	11.167050
28.571667	0.1	11.172891
28.573333	0.1	11.180044
28.575000	0.1	11.187733
28.576667	0.1	11.195601
28.578333	0.1	11.204541
28.580000	0.1	11.215211
28.581667	0.1	11.226476
[truncated: 262,913 more chars]
