# Supplementary material for: Fade into you: genetic control of pigmentation patterns in red-flesh apple (Malus domestica)
Source: Front Plant Sci. 2025 Jan 13;15:1462545. doi: 10.3389/fpls.2024.1462545 (PMC11770013; doi:10.3389/fpls.2024.1462545)
Supplement: Supplementary file 4 [file DataSheet1.zip › CB B2EXT284NM/CB B2EXT284NM.txt]

URL	chrom://thermo-pfav3ojr/ChromeleonLocal/Instrument Data/Vanquish_MS/Dimitri/VALEMA/Pierre/Echantillons 03-04-24.seq/944.smp/EXT284NM.channel/EXT284NM.chm
Channel	EXT284NM

Injection Information:
Data Vault	ChromeleonLocal
Sequence	Echantillons 03-04-24
Name	CB B2
Number	14
Position	B:B5
Comment	colonne SB-AQ MeOH+5%AA
Processing Method	Quantitative
Instrument Method	VALEMA test separation GRAQ 4
Type	Unknown
Status	Finished
Inject Time	4/4/2024 3:50:15 AM +02:00
Volume (µl)	10.0000
Dilution Factor	1.0000
Weight	1.0000

Chromatogram Data Information:
Time Min. (min)	0.001667
Time Max. (min)	47.000000
Data Points	28200
Detector	UV
Generating Data System	Chromeleon 7.3.2.10759
Exporting Data System	Chromeleon 7.3.2.0
Operator	Administrator
Signal Quantity	Absorbance
Signal Unit	mAU
Signal Min.	-1.291394
Signal Max.	884.013884
Channel	EXT284NM
Driver Name	VDAD.dll
Channel Type	Evaluation
Min. Step (s)	0.1
Max. Step (s)	0.1
Average Step (s)	0.1

Signal Parameter Information:
Signal Info	WVL:284 nm

Chromatogram Data:
Time (min)	Step (s)	Value (mAU)
0.001667	n.a.	0.000000
0.003333	0.1	0.000060
0.005000	0.1	0.000298
0.006667	0.1	0.000477
0.008333	0.1	0.000358
0.010000	0.1	0.001252
0.011667	0.1	0.005066
0.013333	0.1	0.011444
0.015000	0.1	0.017583
0.016667	0.1	0.021160
0.018333	0.1	0.022173
0.020000	0.1	0.021935
0.021667	0.1	0.021100
0.023333	0.1	0.019014
0.025000	0.1	0.015497
0.026667	0.1	0.011325
0.028333	0.1	0.007808
0.030000	0.1	0.005901
0.031667	0.1	0.005960
0.033333	0.1	0.007510
0.035000	0.1	0.009835
0.036667	0.1	0.012517
0.038333	0.1	0.015676
0.040000	0.1	0.018656
0.041667	0.1	0.020444
0.043333	0.1	0.020444
0.045000	0.1	0.019193
0.046667	0.1	0.017703
0.048333	0.1	0.016034
0.050000	0.1	0.013113
0.051667	0.1	0.009120
0.053333	0.1	0.005543
0.055000	0.1	0.003636
0.056667	0.1	0.003874
0.058333	0.1	0.006437
0.060000	0.1	0.010192
0.061667	0.1	0.013113
0.063333	0.1	0.013530
0.065000	0.1	0.011206
0.066667	0.1	0.006735
0.068333	0.1	0.000656
0.070000	0.1	-0.005603
0.071667	0.1	-0.009298
0.073333	0.1	-0.007987
0.075000	0.1	-0.002205
0.076667	0.1	0.004709
0.078333	0.1	0.009835
0.080000	0.1	0.012636
0.081667	0.1	0.013113
0.083333	0.1	0.011444
0.085000	0.1	0.009358
0.086667	0.1	0.010073
0.088333	0.1	0.014067
0.090000	0.1	0.018120
0.091667	0.1	0.018775
0.093333	0.1	0.015736
0.095000	0.1	0.011027
0.096667	0.1	0.006318
0.098333	0.1	0.002623
0.100000	0.1	0.001073
0.101667	0.1	0.003099
0.103333	0.1	0.008702
0.105000	0.1	0.015318
0.106667	0.1	0.019550
0.108333	0.1	0.019073
0.110000	0.1	0.014901
0.111667	0.1	0.009596
0.113333	0.1	0.004590
0.115000	0.1	-0.000298
0.116667	0.1	-0.004947
0.118333	0.1	-0.007749
0.120000	0.1	-0.006974
0.121667	0.1	-0.002861
0.123333	0.1	0.002921
0.125000	0.1	0.008166
0.126667	0.1	0.011027
0.128333	0.1	0.010729
0.130000	0.1	0.008464
0.131667	0.1	0.006318
0.133333	0.1	0.005007
0.135000	0.1	0.004411
0.136667	0.1	0.004411
0.138333	0.1	0.004530
0.140000	0.1	0.004351
0.141667	0.1	0.003934
0.143333	0.1	0.003636
0.145000	0.1	0.003397
0.146667	0.1	0.003815
0.148333	0.1	0.005543
0.150000	0.1	0.007272
0.151667	0.1	0.006318
0.153333	0.1	0.001490
0.155000	0.1	-0.004768
0.156667	0.1	-0.008881
0.158333	0.1	-0.009298
0.160000	0.1	-0.007093
0.161667	0.1	-0.003576
0.163333	0.1	0.000954
0.165000	0.1	0.005603
0.166667	0.1	0.008523
0.168333	0.1	0.007749
0.170000	0.1	0.003338
0.171667	0.1	-0.002086
0.173333	0.1	-0.005603
0.175000	0.1	-0.006616
0.176667	0.1	-0.006735
0.178333	0.1	-0.006676
0.180000	0.1	-0.005424
0.181667	0.1	-0.002503
0.183333	0.1	0.000954
0.185000	0.1	0.002444
0.186667	0.1	0.001371
0.188333	0.1	-0.000119
0.190000	0.1	0.000894
0.191667	0.1	0.004530
0.193333	0.1	0.008225
0.195000	0.1	0.009000
0.196667	0.1	0.006318
0.198333	0.1	0.001907
0.200000	0.1	-0.002503
0.201667	0.1	-0.006318
0.203333	0.1	-0.009596
0.205000	0.1	-0.012100
0.206667	0.1	-0.013411
0.208333	0.1	-0.013590
0.210000	0.1	-0.012755
0.211667	0.1	-0.010252
0.213333	0.1	-0.005662
0.215000	0.1	-0.000834
0.216667	0.1	0.001669
0.218333	0.1	0.000954
0.220000	0.1	-0.002027
0.221667	0.1	-0.005305
0.223333	0.1	-0.007391
0.225000	0.1	-0.008225
0.226667	0.1	-0.008881
0.228333	0.1	-0.010073
0.230000	0.1	-0.010967
0.231667	0.1	-0.010669
0.233333	0.1	-0.009418
0.235000	0.1	-0.007391
0.236667	0.1	-0.004351
0.238333	0.1	-0.001013
0.240000	0.1	0.001192
0.241667	0.1	0.001609
0.243333	0.1	0.000298
0.245000	0.1	-0.002444
0.246667	0.1	-0.005841
0.248333	0.1	-0.008106
0.250000	0.1	-0.008225
0.251667	0.1	-0.007272
0.253333	0.1	-0.006080
0.255000	0.1	-0.004351
0.256667	0.1	-0.002921
0.258333	0.1	-0.003397
0.260000	0.1	-0.005960
0.261667	0.1	-0.008941
0.263333	0.1	-0.011444
0.265000	0.1	-0.013471
0.266667	0.1	-0.015557
0.268333	0.1	-0.017464
0.270000	0.1	-0.018716
0.271667	0.1	-0.018656
0.273333	0.1	-0.017464
0.275000	0.1	-0.016630
0.276667	0.1	-0.016868
0.278333	0.1	-0.018120
0.280000	0.1	-0.019908
0.281667	0.1	-0.021935
0.283333	0.1	-0.022888
0.285000	0.1	-0.021219
0.286667	0.1	-0.016630
0.288333	0.1	-0.010848
0.290000	0.1	-0.006795
0.291667	0.1	-0.006080
0.293333	0.1	-0.008047
0.295000	0.1	-0.011444
0.296667	0.1	-0.015199
0.298333	0.1	-0.018060
0.300000	0.1	-0.018716
0.301667	0.1	-0.017107
0.303333	0.1	-0.014305
0.305000	0.1	-0.010908
0.306667	0.1	-0.007451
0.308333	0.1	-0.004649
0.310000	0.1	-0.003517
0.311667	0.1	-0.004709
0.313333	0.1	-0.007927
0.315000	0.1	-0.011504
0.316667	0.1	-0.013769
0.318333	0.1	-0.013947
0.320000	0.1	-0.012219
0.321667	0.1	-0.009179
0.323333	0.1	-0.006139
0.325000	0.1	-0.004232
0.326667	0.1	-0.004530
0.328333	0.1	-0.007153
0.330000	0.1	-0.010848
0.331667	0.1	-0.014007
0.333333	0.1	-0.016093
0.335000	0.1	-0.016987
0.336667	0.1	-0.016570
0.338333	0.1	-0.014186
0.340000	0.1	-0.010133
0.341667	0.1	-0.006318
0.343333	0.1	-0.004947
0.345000	0.1	-0.007272
0.346667	0.1	-0.012815
0.348333	0.1	-0.019133
0.350000	0.1	-0.023127
0.351667	0.1	-0.023663
0.353333	0.1	-0.022173
0.355000	0.1	-0.020802
0.356667	0.1	-0.020742
0.358333	0.1	-0.021875
0.360000	0.1	-0.023305
0.361667	0.1	-0.023484
0.363333	0.1	-0.021338
0.365000	0.1	-0.018179
0.366667	0.1	-0.015616
0.368333	0.1	-0.013173
0.370000	0.1	-0.008643
0.371667	0.1	-0.001311
0.373333	0.1	0.006557
0.375000	0.1	0.010967
0.376667	0.1	0.010550
0.378333	0.1	0.007451
0.380000	0.1	0.004172
0.381667	0.1	0.000596
0.383333	0.1	-0.004411
0.385000	0.1	-0.009716
0.386667	0.1	-0.012577
0.388333	0.1	-0.012279
0.390000	0.1	-0.010967
0.391667	0.1	-0.010073
0.393333	0.1	-0.009000
0.395000	0.1	-0.007212
0.396667	0.1	-0.006437
0.398333	0.1	-0.008941
0.400000	0.1	-0.014424
0.401667	0.1	-0.019908
0.403333	0.1	-0.022352
0.405000	0.1	-0.020385
0.406667	0.1	-0.015378
0.408333	0.1	-0.010192
0.410000	0.1	-0.007093
0.411667	0.1	-0.006497
0.413333	0.1	-0.007749
0.415000	0.1	-0.010312
0.416667	0.1	-0.013709
0.418333	0.1	-0.016809
0.420000	0.1	-0.019073
0.421667	0.1	-0.020683
0.423333	0.1	-0.022411
0.425000	0.1	-0.024498
0.426667	0.1	-0.026584
0.428333	0.1	-0.028014
0.430000	0.1	-0.028491
0.431667	0.1	-0.027299
0.433333	0.1	-0.024378
0.435000	0.1	-0.020981
0.436667	0.1	-0.018418
0.438333	0.1	-0.016510
0.440000	0.1	-0.014484
0.441667	0.1	-0.012398
0.443333	0.1	-0.010908
0.445000	0.1	-0.010490
0.446667	0.1	-0.010967
0.448333	0.1	-0.011981
0.450000	0.1	-0.013530
0.451667	0.1	-0.014782
0.453333	0.1	-0.014424
0.455000	0.1	-0.012517
0.456667	0.1	-0.010192
0.458333	0.1	-0.007927
0.460000	0.1	-0.005484
0.461667	0.1	-0.002742
0.463333	0.1	-0.000060
0.465000	0.1	0.002265
0.466667	0.1	0.004292
0.468333	0.1	0.005424
0.470000	0.1	0.004709
0.471667	0.1	0.002146
0.473333	0.1	-0.001550
0.475000	0.1	-0.005245
0.476667	0.1	-0.007927
0.478333	0.1	-0.008881
0.480000	0.1	-0.007868
0.481667	0.1	-0.005841
0.483333	0.1	-0.004947
0.485000	0.1	-0.006855
0.486667	0.1	-0.010788
0.488333	0.1	-0.014722
0.490000	0.1	-0.016630
0.491667	0.1	-0.015974
0.493333	0.1	-0.013947
0.495000	0.1	-0.012457
0.496667	0.1	-0.012338
0.498333	0.1	-0.012815
0.500000	0.1	-0.012755
0.501667	0.1	-0.011861
0.503333	0.1	-0.010610
0.505000	0.1	-0.009477
0.506667	0.1	-0.008583
0.508333	0.1	-0.008047
0.510000	0.1	-0.007987
0.511667	0.1	-0.008702
0.513333	0.1	-0.009894
0.515000	0.1	-0.010490
0.516667	0.1	-0.010490
0.518333	0.1	-0.011921
0.520000	0.1	-0.016570
0.521667	0.1	-0.022888
0.523333	0.1	-0.027239
0.525000	0.1	-0.027478
0.526667	0.1	-0.023365
0.528333	0.1	-0.015795
0.530000	0.1	-0.006855
0.531667	0.1	-0.000298
0.533333	0.1	0.001073
0.535000	0.1	-0.002205
0.536667	0.1	-0.007093
0.538333	0.1	-0.011265
0.540000	0.1	-0.013888
0.541667	0.1	-0.014424
0.543333	0.1	-0.012875
0.545000	0.1	-0.011206
0.546667	0.1	-0.011861
0.548333	0.1	-0.015020
0.550000	0.1	-0.019312
0.551667	0.1	-0.024021
0.553333	0.1	-0.028253
0.555000	0.1	-0.030637
0.556667	0.1	-0.030398
0.558333	0.1	-0.028014
0.560000	0.1	-0.024199
0.561667	0.1	-0.019670
0.563333	0.1	-0.015736
0.565000	0.1	-0.013471
0.566667	0.1	-0.012517
0.568333	0.1	-0.012100
0.570000	0.1	-0.012219
0.571667	0.1	-0.013947
0.573333	0.1	-0.017285
0.575000	0.1	-0.020564
0.576667	0.1	-0.021815
0.578333	0.1	-0.020206
0.580000	0.1	-0.016630
0.581667	0.1	-0.013292
0.583333	0.1	-0.012815
0.585000	0.1	-0.016034
0.586667	0.1	-0.021935
0.588333	0.1	-0.028968
0.590000	0.1	-0.035465
0.591667	0.1	-0.038922
0.593333	0.1	-0.037730
0.595000	0.1	-0.032544
0.596667	0.1	-0.025392
0.598333	0.1	-0.018299
0.600000	0.1	-0.012934
0.601667	0.1	-0.010133
0.603333	0.1	-0.009775
0.605000	0.1	-0.011623
0.606667	0.1	-0.015199
0.608333	0.1	-0.019133
0.610000	0.1	-0.021517
0.611667	0.1	-0.021398
0.613333	0.1	-0.020087
0.615000	0.1	-0.020087
0.616667	0.1	-0.021994
0.618333	0.1	-0.024617
0.620000	0.1	-0.027001
0.621667	0.1	-0.028849
0.623333	0.1	-0.029922
0.625000	0.1	-0.029802
0.626667	0.1	-0.028610
0.628333	0.1	-0.026464
0.630000	0.1	-0.024080
0.631667	0.1	-0.022113
0.633333	0.1	-0.020504
0.635000	0.1	-0.018656
0.636667	0.1	-0.016987
0.638333	0.1	-0.016749
0.640000	0.1	-0.017941
0.641667	0.1	-0.019193
0.643333	0.1	-0.019610
0.645000	0.1	-0.019550
0.646667	0.1	-0.019848
0.648333	0.1	-0.020504
0.650000	0.1	-0.020921
0.651667	0.1	-0.020981
0.653333	0.1	-0.020504
0.655000	0.1	-0.019431
0.656667	0.1	-0.018418
0.658333	0.1	-0.018954
0.660000	0.1	-0.022233
0.661667	0.1	-0.027716
0.663333	0.1	-0.033796
0.665000	0.1	-0.039339
0.666667	0.1	-0.043035
0.668333	0.1	-0.043571
0.670000	0.1	-0.040889
0.671667	0.1	-0.036597
0.673333	0.1	-0.032306
0.675000	0.1	-0.028431
0.676667	0.1	-0.024498
0.678333	0.1	-0.020564
0.680000	0.1	-0.017345
0.681667	0.1	-0.015736
0.683333	0.1	-0.015795
0.685000	0.1	-0.017583
0.686667	0.1	-0.020921
0.688333	0.1	-0.024676
0.690000	0.1	-0.026762
0.691667	0.1	-0.026226
0.693333	0.1	-0.024140
0.695000	0.1	-0.022233
0.696667	0.1	-0.020683
0.698333	0.1	-0.018418
0.700000	0.1	-0.014961
0.701667	0.1	-0.010669
0.703333	0.1	-0.007331
0.705000	0.1	-0.007153
0.706667	0.1	-0.010371
0.708333	0.1	-0.014842
0.710000	0.1	-0.018358
0.711667	0.1	-0.020087
0.713333	0.1	-0.019848
0.715000	0.1	-0.018597
0.716667	0.1	-0.018597
0.718333	0.1	-0.021577
0.720000	0.1	-0.025988
0.721667	0.1	-0.028193
0.723333	0.1	-0.027061
0.725000	0.1	-0.024438
0.726667	0.1	-0.021756
0.728333	0.1	-0.018716
0.730000	0.1	-0.015974
0.731667	0.1	-0.015199
0.733333	0.1	-0.016630
0.735000	0.1	-0.018656
0.736667	0.1	-0.020444
0.738333	0.1	-0.023127
0.740000	0.1	-0.027120
0.741667	0.1	-0.030398
0.743333	0.1	-0.030518
0.745000	0.1	-0.027359
0.746667	0.1	-0.022471
0.748333	0.1	-0.017643
0.750000	0.1	-0.013590
0.751667	0.1	-0.010788
0.753333	0.1	-0.009358
0.755000	0.1	-0.009477
0.756667	0.1	-0.012040
0.758333	0.1	-0.017703
0.760000	0.1	-0.025511
0.761667	0.1	-0.032783
0.763333	0.1	-0.037193
0.765000	0.1	-0.037968
0.766667	0.1	-0.035524
0.768333	0.1	-0.031054
0.770000	0.1	-0.026584
0.771667	0.1	-0.023663
0.773333	0.1	-0.021935
0.775000	0.1	-0.020146
0.776667	0.1	-0.018060
0.778333	0.1	-0.016332
0.780000	0.1	-0.015676
0.781667	0.1	-0.016451
0.783333	0.1	-0.017941
0.785000	0.1	-0.019073
0.786667	0.1	-0.019312
0.788333	0.1	-0.018954
0.790000	0.1	-0.018179
0.791667	0.1	-0.016093
0.793333	0.1	-0.011802
0.795000	0.1	-0.006497
0.796667	0.1	-0.002742
0.798333	0.1	-0.001848
0.800000	0.1	-0.003815
0.801667	0.1	-0.007868
0.803333	0.1	-0.013053
0.805000	0.1	-0.018239
0.806667	0.1	-0.022650
0.808333	0.1	-0.026405
0.810000	0.1	-0.030220
0.811667	0.1	-0.033855
0.813333	0.1	-0.036359
0.815000	0.1	-0.037372
0.816667	0.1	-0.036776
0.818333	0.1	-0.033975
0.820000	0.1	-0.028849
0.821667	0.1	-0.022829
0.823333	0.1	-0.018179
0.825000	0.1	-0.016391
0.826667	0.1	-0.017762
0.828333	0.1	-0.021636
0.830000	0.1	-0.025690
0.831667	0.1	-0.027299
0.833333	0.1	-0.024855
0.835000	0.1	-0.019491
0.836667	0.1	-0.014722
0.838333	0.1	-0.013232
0.840000	0.1	-0.015318
0.841667	0.1	-0.019789
0.843333	0.1	-0.024796
0.845000	0.1	-0.028193
0.846667	0.1	-0.028372
0.848333	0.1	-0.025809
0.850000	0.1	-0.022471
0.851667	0.1	-0.019848
0.853333	0.1	-0.018477
0.855000	0.1	-0.019073
0.856667	0.1	-0.022352
0.858333	0.1	-0.027120
0.860000	0.1	-0.031888
0.861667	0.1	-0.036120
0.863333	0.1	-0.039756
0.865000	0.1	-0.042439
0.866667	0.1	-0.044107
0.868333	0.1	-0.045061
0.870000	0.1	-0.045598
0.871667	0.1	-0.045836
0.873333	0.1	-0.045002
0.875000	0.1	-0.041783
0.876667	0.1	-0.035703
0.878333	0.1	-0.028729
0.880000	0.1	-0.024080
0.881667	0.1	-0.023305
0.883333	0.1	-0.025868
0.885000	0.1	-0.030398
0.886667	0.1	-0.035107
0.888333	0.1	-0.037551
0.890000	0.1	-0.036418
0.891667	0.1	-0.032723
0.893333	0.1	-0.028729
0.895000	0.1	-0.025868
0.896667	0.1	-0.023842
0.898333	0.1	-0.021160
0.900000	0.1	-0.016749
0.901667	0.1	-0.010908
0.903333	0.1	-0.005305
0.905000	0.1	-0.002205
0.906667	0.1	-0.003159
0.908333	0.1	-0.007033
0.910000	0.1	-0.011265
0.911667	0.1	-0.014484
0.913333	0.1	-0.017583
0.915000	0.1	-0.020981
0.916667	0.1	-0.023603
0.918333	0.1	-0.025272
0.920000	0.1	-0.027061
0.921667	0.1	-0.028849
0.923333	0.1	-0.028789
0.925000	0.1	-0.025749
0.926667	0.1	-0.020802
0.928333	0.1	-0.016451
0.930000	0.1	-0.015080
0.931667	0.1	-0.016987
0.933333	0.1	-0.020802
0.935000	0.1	-0.024378
0.936667	0.1	-0.025928
0.938333	0.1	-0.025094
0.940000	0.1	-0.022650
0.941667	0.1	-0.020564
0.943333	0.1	-0.020325
0.945000	0.1	-0.021756
0.946667	0.1	-0.023127
0.948333	0.1	-0.023246
0.950000	0.1	-0.021815
0.951667	0.1	-0.019848
0.953333	0.1	-0.018537
0.955000	0.1	-0.018895
0.956667	0.1	-0.021577
0.958333	0.1	-0.025749
0.960000	0.1	-0.028431
0.961667	0.1	-0.027478
0.963333	0.1	-0.023842
0.965000	0.1	-0.020325
0.966667	0.1	-0.018597
0.968333	0.1	-0.018358
0.970000	0.1	-0.019073
0.971667	0.1	-0.020862
0.973333	0.1	-0.024021
0.975000	0.1	-0.028670
0.976667	0.1	-0.034630
0.978333	0.1	-0.040472
0.980000	0.1	-0.043869
0.981667	0.1	-0.043154
0.983333	0.1	-0.038743
0.985000	0.1	-0.033319
0.986667	0.1	-0.029624
0.988333	0.1	-0.028074
0.990000	0.1	-0.028074
0.991667	0.1	-0.029027
0.993333	0.1	-0.030041
0.995000	0.1	-0.030041
0.996667	0.1	-0.028968
0.998333	0.1	-0.027835
1.000000	0.1	-0.027478
1.001667	0.1	-0.027716
1.003333	0.1	-0.027478
1.005000	0.1	-0.026464
1.006667	0.1	-0.025570
1.008333	0.1	-0.026762
1.010000	0.1	-0.030458
1.011667	0.1	-0.034869
1.013333	0.1	-0.037193
1.015000	0.1	-0.035882
1.016667	0.1	-0.031412
1.018333	0.1	-0.026166
1.020000	0.1	-0.023007
1.021667	0.1	-0.023127
1.023333	0.1	-0.025392
1.025000	0.1	-0.027478
1.026667	0.1	-0.028312
1.028333	0.1	-0.028014
1.030000	0.1	-0.027835
1.031667	0.1	-0.028074
1.033333	0.1	-0.027418
1.035000	0.1	-0.024319
1.036667	0.1	-0.019610
1.038333	0.1	-0.016272
1.040000	0.1	-0.016630
1.041667	0.1	-0.020087
1.043333	0.1	-0.023663
1.045000	0.1	-0.024557
1.046667	0.1	-0.022650
1.048333	0.1	-0.020325
1.050000	0.1	-0.018954
1.051667	0.1	-0.018239
1.053333	0.1	-0.017405
1.055000	0.1	-0.017047
1.056667	0.1	-0.018358
1.058333	0.1	-0.022292
1.060000	0.1	-0.028551
1.061667	0.1	-0.035763
1.063333	0.1	-0.041604
1.065000	0.1	-0.043690
1.066667	0.1	-0.041008
1.068333	0.1	-0.035346
1.070000	0.1	-0.029922
1.071667	0.1	-0.026703
1.073333	0.1	-0.025511
1.075000	0.1	-0.025392
1.076667	0.1	-0.026226
1.078333	0.1	-0.028133
1.080000	0.1	-0.029445
1.081667	0.1	-0.028908
1.083333	0.1	-0.026882
1.085000	0.1	-0.025153
1.086667	0.1	-0.024736
1.088333	0.1	-0.025749
1.090000	0.1	-0.027061
1.091667	0.1	-0.027537
1.093333	0.1	-0.026762
1.095000	0.1	-0.025392
1.096667	0.1	-0.024796
1.098333	0.1	-0.026405
1.100000	0.1	-0.030220
1.101667	0.1	-0.034511
1.103333	0.1	-0.037372
1.105000	0.1	-0.038445
1.106667	0.1	-0.038564
1.108333	0.1	-0.037909
1.110000	0.1	-0.035524
1.111667	0.1	-0.030935
1.113333	0.1	-0.026226
1.115000	0.1	-0.025213
1.116667	0.1	-0.030041
1.118333	0.1	-0.039160
1.120000	0.1	-0.049233
1.121667	0.1	-0.057220
1.123333	0.1	-0.061452
1.125000	0.1	-0.061572
1.126667	0.1	-0.058830
1.128333	0.1	-0.054359
1.130000	0.1	-0.048697
1.131667	0.1	-0.042498
1.133333	0.1	-0.036716
1.135000	0.1	-0.032842
1.136667	0.1	-0.031948
1.138333	0.1	-0.033140
1.140000	0.1	-0.034511
1.141667	0.1	-0.035286
1.143333	0.1	-0.035822
1.145000	0.1	-0.036120
1.146667	0.1	-0.035822
1.148333	0.1	-0.034690
1.150000	0.1	-0.032902
1.151667	0.1	-0.031233
1.153333	0.1	-0.030279
1.155000	0.1	-0.029385
1.156667	0.1	-0.027835
1.158333	0.1	-0.025690
1.160000	0.1	-0.023961
1.161667	0.1	-0.023067
1.163333	0.1	-0.022709
1.165000	0.1	-0.022113
1.166667	0.1	-0.021040
1.168333	0.1	-0.020385
1.170000	0.1	-0.021815
1.171667	0.1	-0.026047
1.173333	0.1	-0.031412
1.175000	0.1	-0.035048
1.176667	0.1	-0.035226
1.178333	0.1	-0.032246
1.180000	0.1	-0.027716
1.181667	0.1	-0.022888
1.183333	0.1	-0.017941
1.185000	0.1	-0.013649
1.186667	0.1	-0.011802
1.188333	0.1	-0.013649
1.190000	0.1	-0.017345
1.191667	0.1	-0.019670
1.193333	0.1	-0.019312
1.195000	0.1	-0.017881
1.196667	0.1	-0.017822
1.198333	0.1	-0.019908
1.200000	0.1	-0.022352
1.201667	0.1	-0.023842
1.203333	0.1	-0.024974
1.205000	0.1	-0.026822
1.206667	0.1	-0.028908
1.208333	0.1	-0.030458
1.210000	0.1	-0.031173
1.211667	0.1	-0.031352
1.213333	0.1	-0.031829
1.215000	0.1	-0.032842
1.216667	0.1	-0.033438
1.218333	0.1	-0.033319
1.220000	0.1	-0.033796
1.221667	0.1	-0.035644
1.223333	0.1	-0.038028
1.225000	0.1	-0.039339
1.226667	0.1	-0.038981
1.228333	0.1	-0.037968
1.230000	0.1	-0.037968
1.231667	0.1	-0.039995
1.233333	0.1	-0.043392
1.235000	0.1	-0.046730
1.236667	0.1	-0.048399
1.238333	0.1	-0.048161
1.240000	0.1	-0.047088
1.241667	0.1	-0.045717
1.243333	0.1	-0.043511
1.245000	0.1	-0.040710
1.246667	0.1	-0.038862
1.248333	0.1	-0.038564
1.250000	0.1	-0.038862
1.251667	0.1	-0.038803
1.253333	0.1	-0.038803
1.255000	0.1	-0.039518
1.256667	0.1	-0.040829
1.258333	0.1	-0.041604
1.260000	0.1	-0.041008
1.261667	0.1	-0.039101
1.263333	0.1	-0.036538
1.265000	0.1	-0.033379
1.266667	0.1	-0.029445
1.268333	0.1	-0.025749
1.270000	0.1	-0.024438
1.271667	0.1	-0.026166
1.273333	0.1	-0.029385
1.275000	0.1	-0.032365
1.276667	0.1	-0.034511
1.278333	0.1	-0.035882
1.280000	0.1	-0.036180
1.281667	0.1	-0.035346
1.283333	0.1	-0.033975
1.285000	0.1	-0.032783
1.286667	0.1	-0.031471
1.288333	0.1	-0.029147
1.290000	0.1	-0.025988
1.291667	0.1	-0.023484
1.293333	0.1	-0.023067
1.295000	0.1	-0.024974
1.296667	0.1	-0.027895
1.298333	0.1	-0.029683
1.300000	0.1	-0.029802
1.301667	0.1	-0.029981
1.303333	0.1	-0.031471
1.305000	0.1	-0.033319
1.306667	0.1	-0.033677
1.308333	0.1	-0.032008
1.310000	0.1	-0.028551
1.311667	0.1	-0.023901
1.313333	0.1	-0.018716
1.315000	0.1	-0.013947
1.316667	0.1	-0.011146
1.318333	0.1	-0.012338
1.320000	0.1	-0.018239
1.321667	0.1	-0.027120
1.323333	0.1	-0.035822
1.325000	0.1	-0.041842
1.326667	0.1	-0.044703
1.328333	0.1	-0.045836
1.330000	0.1	-0.046730
1.331667	0.1	-0.047505
1.333333	0.1	-0.047326
1.335000	0.1	-0.046432
1.336667	0.1	-0.045776
1.338333	0.1	-0.045240
1.340000	0.1	-0.043333
1.341667	0.1	-0.038266
1.343333	0.1	-0.029743
1.345000	0.1	-0.019252
1.346667	0.1	-0.009775
1.348333	0.1	-0.003695
1.350000	0.1	-0.002503
1.351667	0.1	-0.006855
1.353333	0.1	-0.015378
1.355000	0.1	-0.024199
1.356667	0.1	-0.029922
1.358333	0.1	-0.032306
1.360000	0.1	-0.033617
1.361667	0.1	-0.035822
1.363333	0.1	-0.039399
1.365000	0.1	-0.043750
1.366667	0.1	-0.048280
1.368333	0.1	-0.052810
1.370000	0.1	-0.057101
1.371667	0.1	-0.061154
1.373333	0.1	-0.064254
1.375000	0.1	-0.065207
1.376667	0.1	-0.063598
1.378333	0.1	-0.061214
1.380000	0.1	-0.060499
1.381667	0.1	-0.061631
1.383333	0.1	-0.063002
1.385000	0.1	-0.063241
1.386667	0.1	-0.061691
1.388333	0.1	-0.058651
1.390000	0.1	-0.055075
1.391667	0.1	-0.051498
1.393333	0.1	-0.047624
1.395000	0.1	-0.042975
1.396667	0.1	-0.038326
1.398333	0.1	-0.035346
1.400000	0.1	-0.034869
1.401667	0.1	-0.035286
1.403333	0.1	-0.033617
1.405000	0.1	-0.027120
1.406667	0.1	-0.015318
1.408333	0.1	-0.000238
1.410000	0.1	0.014305
1.411667	0.1	0.026524
1.413333	0.1	0.038266
1.415000	0.1	0.052392
1.416667	0.1	0.069857
1.418333	0.1	0.089347
1.420000	0.1	0.109196
1.421667	0.1	0.128865
1.423333	0.1	0.148773
1.425000	0.1	0.169933
1.426667	0.1	0.194192
1.428333	0.1	0.222743
1.430000	0.1	0.255406
1.431667	0.1	0.291765
1.433333	0.1	0.331819
1.435000	0.1	0.375092
1.436667	0.1	0.419617
1.438333	0.1	0.463486
1.440000	0.1	0.507116
1.441667	0.1	0.552714
1.443333	0.1	0.601530
1.445000	0.1	0.652552
1.446667	0.1	0.703514
1.448333	0.1	0.753582
1.450000	0.1	0.803530
1.451667	0.1	0.854015
1.453333	0.1	0.904620
1.455000	0.1	0.953913
1.456667	0.1	1.000822
1.458333	0.1	1.045585
1.460000	0.1	1.089692
1.461667	0.1	1.134753
1.463333	0.1	1.181722
1.465000	0.1	1.230598
1.466667	0.1	1.280367
1.468333	0.1	1.330197
1.470000	0.1	1.380146
1.471667	0.1	1.430452
1.473333	0.1	1.480699
1.475000	0.1	1.529157
1.476667	0.1	1.574814
1.478333	0.1	1.619041
1.480000	0.1	1.665056
1.481667	0.1	1.713991
1.483333	0.1	1.764596
1.485000	0.1	1.815260
1.486667	0.1	1.865089
1.488333	0.1	1.913786
1.490000	0.1	1.961529
1.491667	0.1	2.008379
1.493333	0.1	2.053797
1.495000	0.1	2.097845
1.496667	0.1	2.140880
1.498333	0.1	2.183437
1.500000	0.1	2.225816
1.501667	0.1	2.268016
1.503333	0.1	2.310038
1.505000	0.1	2.352655
1.506667	0.1	2.396643
1.508333	0.1	2.442122
1.510000	0.1	2.489090
1.511667	0.1	2.537906
1.513333	0.1	2.588630
1.515000	0.1	2.640069
1.516667	0.1	2.690196
1.518333	0.1	2.737880
1.520000	0.1	2.784193
1.521667	0.1	2.830744
1.523333	0.1	2.878726
1.525000	0.1	2.928019
1.526667	0.1	2.977908
1.528333	0.1	3.027559
1.530000	0.1	3.076792
1.531667	0.1	3.126145
1.533333	0.1	3.176272
1.535000	0.1	3.226876
1.536667	0.1	3.277362
1.538333	0.1	3.327251
1.540000	0.1	3.377259
1.541667	0.1	3.428638
1.543333	0.1	3.482282
1.545000	0.1	3.537715
1.546667	0.1	3.593743
1.548333	0.1	3.649056
1.550000	0.1	3.702700
1.551667	0.1	3.754795
1.553333	0.1	3.806830
1.555000	0.1	3.860593
1.556667	0.1	3.916860
1.558333	0.1	3.975630
1.560000	0.1	4.036665
1.561667	0.1	4.099906
1.563333	0.1	4.166484
1.565000	0.1	4.239142
1.566667	0.1	4.320622
1.568333	0.1	4.411042
1.570000	0.1	4.507780
1.571667	0.1	4.609049
1.573333	0.1	4.714787
1.575000	0.1	4.826248
1.576667	0.1	4.945398
1.578333	0.1	5.075217
1.580000	0.1	5.217910
1.581667	0.1	5.373299
1.583333	0.1	5.538524
1.585000	0.1	5.709827
1.586667	0.1	5.884290
1.588333	0.1	6.061376
1.590000	0.1	6.243408
1.591667	0.1	6.434024
1.593333	0.1	6.636143
1.595000	0.1	6.851077
1.596667	0.1	7.077873
1.598333	0.1	7.314325
1.600000	0.1	7.558048
1.601667	0.1	7.807434
1.603333	0.1	8.060754
1.605000	0.1	8.315385
1.606667	0.1	8.568049
1.608333	0.1	8.816720
1.610000	0.1	9.061933
1.611667	0.1	9.303630
1.613333	0.1	9.537638
1.615000	0.1	9.755135
1.616667	0.1	9.944201
1.618333	0.1	10.091365
1.620000	0.1	10.184348
1.621667	0.1	10.214985
1.623333	0.1	10.179222
1.625000	0.1	10.074854
1.626667	0.1	9.902001
1.628333	0.1	9.665251
1.630000	0.1	9.375275
1.631667	0.1	9.047330
1.633333	0.1	8.697629
1.635000	0.1	8.339644
1.636667	0.1	7.982910
1.638333	0.1	7.634163
1.640000	0.1	7.299662
1.641667	0.1	6.985903
1.643333	0.1	6.700039
1.645000	0.1	6.448627
1.646667	0.1	6.234706
1.648333	0.1	6.057978
1.650000	0.1	5.917073
1.651667	0.1	5.809665
1.653333	0.1	5.732537
1.655000	0.1	5.681217
1.656667	0.1	5.650997
1.658333	0.1	5.636812
1.660000	0.1	5.635202
1.661667	0.1	5.644560
1.663333	0.1	5.663097
1.665000	0.1	5.687237
1.666667	0.1	5.712033
1.668333	0.1	5.732596
1.670000	0.1	5.745709
1.671667	0.1	5.751253
1.673333	0.1	5.751849
1.675000	0.1	5.750001
1.676667	0.1	5.746067
1.678333	0.1	5.738795
1.680000	0.1	5.726397
1.681667	0.1	5.705893
1.683333	0.1	5.675257
1.685000	0.1	5.635202
1.686667	0.1	5.588591
1.688333	0.1	5.538404
1.690000	0.1	5.487264
1.691667	0.1	5.437136
1.693333	0.1	5.388499
1.695000	0.1	5.340875
1.696667	0.1	5.292356
1.698333	0.1	5.240321
1.700000	0.1	5.183101
1.701667	0.1	5.121172
1.703333	0.1	5.056680
1.705000	0.1	4.991651
1.706667	0.1	4.927516
1.708333	0.1	4.864514
1.710000	0.1	4.803300
1.711667	0.1	4.746199
1.713333	0.1	4.695416
1.715000	0.1	4.650951
1.716667	0.1	4.611194
1.718333	0.1	4.575372
1.720000	0.1	4.543901
1.721667	0.1	4.516363
1.723333	0.1	4.490018
1.725000	0.1	4.461408
1.726667	0.1	4.428864
1.728333	0.1	4.393995
1.730000	0.1	4.359424
1.731667	0.1	4.326761
1.733333	0.1	4.296243
1.735000	0.1	4.267633
1.736667	0.1	4.241884
1.738333	0.1	4.220128
1.740000	0.1	4.202843
1.741667	0.1	4.188895
1.743333	0.1	4.176796
1.745000	0.1	4.165352
1.746667	0.1	4.152715
1.748333	0.1	4.137099
1.750000	0.1	4.117906
1.751667	0.1	4.096687
1.753333	0.1	4.075825
1.755000	0.1	4.057884
1.756667	0.1	4.043877
1.758333	0.1	4.032493
1.760000	0.1	4.021228
1.761667	0.1	4.008889
1.763333	0.1	3.996730
1.765000	0.1	3.986359
1.766667	0.1	3.978551
1.768333	0.1	3.973067
1.770000	0.1	3.968477
1.771667	0.1	3.962815
1.773333	0.1	3.954530
1.775000	0.1	3.943444
1.776667	0.1	3.930986
1.778333	0.1	3.919363
1.780000	0.1	3.909767
1.781667	0.1	3.901124
1.783333	0.1	3.892064
1.785000	0.1	3.882051
1.786667	0.1	3.871858
1.788333	0.1	3.862560
1.790000	0.1	3.854215
1.791667	0.1	3.845990
1.793333	0.1	3.836036
1.795000	0.1	3.823161
1.796667	0.1	3.808797
1.798333	0.1	3.795922
1.800000	0.1	3.786564
1.801667	0.1	3.780961
1.803333	0.1	3.776551
1.805000	0.1	3.769338
1.806667	0.1	3.757775
1.808333	0.1	3.744364
1.810000	0.1	3.732026
1.811667	0.1	3.721178
1.813333	0.1	3.711224
1.815000	0.1	3.701449
1.816667	0.1	3.690422
1.818333	0.1	3.676713
1.820000	0.1	3.659904
1.821667	0.1	3.641904
1.823333	0.1	3.625930
1.825000	0.1	3.614903
1.826667	0.1	3.609061
1.828333	0.1	3.605366
1.830000	0.1	3.600121
1.831667	0.1	3.592074
1.833333	0.1	3.581941
1.835000	0.1	3.570438
1.836667	0.1	3.558040
1.838333	0.1	3.545583
1.840000	0.1	3.533542
1.841667	0.1	3.521204
1.843333	0.1	3.507853
1.845000	0.1	3.494978
1.846667	0.1	3.486037
1.848333	0.1	3.482700
1.850000	0.1	3.482521
1.851667	0.1	3.480554
1.853333	0.1	3.472746
1.855000	0.1	3.459037
1.856667	0.1	3.442407
1.858333	0.1	3.425181
1.860000	0.1	3.408134
1.861667	0.1	3.391743
1.863333	0.1	3.376544
1.865000	0.1	3.362477
1.866667	0.1	3.349185
1.868333	0.1	3.337026
1.870000	0.1	3.326237
1.871667	0.1	3.316105
1.873333	0.1	3.305257
1.875000	0.1	3.291667
1.876667	0.1	3.273964
1.878333	0.1	3.252387
1.880000	0.1	3.228724
1.881667	0.1	3.205359
1.883333	0.1	3.184021
1.885000	0.1	3.165007
1.886667	0.1	3.146887
1.888333	0.1	3.128886
1.890000	0.1	3.111482
1.891667	0.1	3.095150
1.893333	0.1	3.079713
1.895000	0.1	3.063619
1.896667	0.1	3.044963
1.898333	0.1	3.022134
1.900000	0.1	2.995968
1.901667	0.1	2.968311
1.903333	0.1	2.940238
1.905000	0.1	2.912343
1.906667	0.1	2.884627
1.908333	0.1	2.857268
1.910000	0.1	2.831280
1.911667	0.1	2.807021
1.913333	0.1	2.784133
1.915000	0.1	2.762318
1.916667	0.1	2.741993
1.918333	0.1	2.723456
1.920000	0.1	2.705991
1.921667	0.1	2.688408
1.923333	0.1	2.670288
1.925000	0.1	2.651870
1.926667	0.1	2.633393
1.928333	0.1	2.614319
1.930000	0.1	2.593577
1.931667	0.1	2.571106
1.933333	0.1	2.548516
1.935000	0.1	2.528072
1.936667	0.1	2.510607
1.938333	0.1	2.495408
1.940000	0.1	2.481342
1.941667	0.1	2.467454
1.943333	0.1	2.453208
1.945000	0.1	2.438486
1.946667	0.1	2.422929
1.948333	0.1	2.406478
1.950000	0.1	2.390146
1.951667	0.1	2.375305
1.953333	0.1	2.362132
1.955000	0.1	2.349734
1.956667	0.1	2.337635
1.958333	0.1	2.326071
1.960000	0.1	2.314806
1.961667	0.1	2.303124
1.963333	0.1	2.291441
1.965000	0.1	2.280891
1.966667	0.1	2.272189
1.968333	0.1	2.264857
1.970000	0.1	2.256632
1.971667	0.1	2.245307
1.973333	0.1	2.232254
1.975000	0.1	2.221048
1.976667	0.1	2.213299
1.978333	0.1	2.206206
1.980000	0.1	2.196193
1.981667	0.1	2.182603
1.983333	0.1	2.166808
1.985000	0.1	2.150059
1.986667	0.1	2.133489
1.988333	0.1	2.119124
1.990000	0.1	2.108634
1.991667	0.1	2.101183
1.993333	0.1	2.093375
1.995000	0.1	2.083302
1.996667	0.1	2.072275
1.998333	0.1	2.062976
2.000000	0.1	2.057016
2.001667	0.1	2.053797
2.003333	0.1	2.051830
2.005000	0.1	2.049983
2.006667	0.1	2.047897
2.008333	0.1	2.044678
2.010000	0.1	2.038539
2.011667	0.1	2.028465
2.013333	0.1	2.016127
2.015000	0.1	2.005160
2.016667	0.1	1.997709
2.018333	0.1	1.992524
2.020000	0.1	1.987279
2.021667	0.1	1.981735
2.023333	0.1	1.976609
2.025000	0.1	1.972139
2.026667	0.1	1.966953
2.028333	0.1	1.959741
2.030000	0.1	1.951277
2.031667	0.1	1.943946
2.033333	0.1	1.939356
2.035000	0.1	1.937151
2.036667	0.1	1.936197
2.038333	0.1	1.936019
2.040000	0.1	1.937091
2.041667	0.1	1.939833
2.043333	0.1	1.943231
2.045000	0.1	1.944900
2.046667	0.1	1.942814
2.048333	0.1	1.936972
2.050000	0.1	1.928806
2.051667	0.1	1.920343
2.053333	0.1	1.913309
2.055000	0.1	1.908243
2.056667	0.1	1.904011
2.058333	0.1	1.898885
2.060000	0.1	1.891971
2.061667	0.1	1.883924
2.063333	0.1	1.876235
2.065000	0.1	1.870990
2.066667	0.1	1.869083
2.068333	0.1	1.869142
2.070000	0.1	1.867950
2.071667	0.1	1.863003
2.073333	0.1	1.854658
2.075000	0.1	1.845300
2.076667	0.1	1.837075
2.078333	0.1	1.830459
2.080000	0.1	1.824916
2.081667	0.1	1.820147
2.083333	0.1	1.815856
2.085000	0.1	1.811564
2.086667	0.1	1.806378
2.088333	0.1	1.799524
2.090000	0.1	1.791120
2.091667	0.1	1.781702
2.093333	0.1	1.771987
2.095000	0.1	1.762331
2.096667	0.1	1.753271
2.098333	0.1	1.744926
2.100000	0.1	1.736343
2.101667	0.1	1.726925
2.103333	0.1	1.716733
2.105000	0.1	1.706183
2.106667	0.1	1.695454
2.108333	0.1	1.685143
2.110000	0.1	1.675725
2.111667	0.1	1.666904
2.113333	0.1	1.657784
2.115000	0.1	1.647592
2.116667	0.1	1.636624
2.118333	0.1	1.626134
2.120000	0.1	1.616716
2.121667	0.1	1.607835
2.123333	0.1	1.599133
2.125000	0.1	1.590610
2.126667	0.1	1.582563
2.128333	0.1	1.574993
2.130000	0.1	1.568019
2.131667	0.1	1.561701
2.133333	0.1	1.555920
2.135000	0.1	1.550675
2.136667	0.1	1.545727
2.138333	0.1	1.540840
2.140000	0.1	1.535475
2.141667	0.1	1.529276
2.143333	0.1	1.521289
2.145000	0.1	1.511157
2.146667	0.1	1.500189
2.148333	0.1	1.490414
2.150000	0.1	1.482785
2.151667	0.1	1.476765
2.153333	0.1	1.470149
2.155000	0.1	1.460493
2.156667	0.1	1.447201
2.158333	0.1	1.432657
2.160000	0.1	1.420260
2.161667	0.1	1.412332
2.163333	0.1	1.408637
2.165000	0.1	1.406908
2.166667	0.1	1.404524
2.168333	0.1	1.399517
2.170000	0.1	1.390457
2.171667	0.1	1.377165
2.173333	0.1	1.362085
2.175000	0.1	1.348734
2.176667	0.1	1.339018
2.178333	0.1	1.331329
2.180000	0.1	1.323581
2.181667	0.1	1.315355
2.183333	0.1	1.307845
2.185000	0.1	1.301885
2.186667	0.1	1.296818
2.188333	0.1	1.292110
2.190000	0.1	1.288295
2.191667	0.1	1.286089
2.193333	0.1	1.284182
2.195000	0.1	1.280129
2.196667	0.1	1.273155
2.198333	0.1	1.264632
2.200000	0.1	1.256466
2.201667	0.1	1.249850
2.203333	0.1	1.244724
2.205000	0.1	1.240194
2.206667	0.1	1.235604
2.208333	0.1	1.230538
2.210000	0.1	1.224518
2.211667	0.1	1.218081
2.213333	0.1	1.212120
2.215000	0.1	1.206398
2.216667	0.1	1.200199
2.218333	0.1	1.193881
2.220000	0.1	1.188338
2.221667	0.1	1.183331
2.223333	0.1	1.177788
2.225000	0.1	1.171112
2.226667	0.1	1.163185
2.228333	0.1	1.154900
2.230000	0.1	1.147449
2.231667	0.1	1.141071
2.233333	0.1	1.135409
2.235000	0.1	1.129508
2.236667	0.1	1.122415
2.238333	0.1	1.114428
2.240000	0.1	1.106560
2.241667	0.1	1.099944
2.243333	0.1	1.095474
2.245000	0.1	1.093328
2.246667	0.1	1.092434
2.248333	0.1	1.090407
2.250000	0.1	1.085162
2.251667	0.1	1.076460
2.253333	0.1	1.066327
2.255000	0.1	1.057446
2.256667	0.1	1.051009
2.258333	0.1	1.046240
2.260000	0.1	1.042128
2.261667	0.1	1.038909
2.263333	0.1	1.037359
2.265000	0.1	1.037538
2.266667	0.1	1.037955
2.268333	0.1	1.037061
2.270000	0.1	1.034439
2.271667	0.1	1.031101
2.273333	0.1	1.028478
2.275000	0.1	1.028001
2.276667	0.1	1.029849
2.278333	0.1	1.032174
2.280000	0.1	1.032054
2.281667	0.1	1.027882
2.283333	0.1	1.020193
2.285000	0.1	1.010835
2.286667	0.1	1.002073
2.288333	0.1	0.995100
2.290000	0.1	0.990212
2.291667	0.1	0.987768
2.293333	0.1	0.988007
2.295000	0.1	0.990391
2.296667	0.1	0.992835
2.298333	0.1	0.993311
2.300000	0.1	0.991762
2.301667	0.1	0.989795
2.303333	0.1	0.989139
2.305000	0.1	0.990450
2.306667	0.1	0.992894
2.308333	0.1	0.995398
2.310000	0.1	0.997782
2.311667	0.1	1.000643
2.313333	0.1	1.004517
2.315000	0.1	1.008630
2.316667	0.1	1.011014
2.318333	0.1	1.010180
2.320000	0.1	1.006544
2.321667	0.1	1.002669
2.323333	0.1	1.001477
2.325000	0.1	1.003981
2.326667	0.1	1.008213
2.328333	0.1	1.011372
2.330000	0.1	1.012385
2.331667	0.1	1.011968
2.333333	0.1	1.011431
2.335000	0.1	1.011193
2.336667	0.1	1.010478
2.338333	0.1	1.008809
2.340000	0.1	1.007259
2.341667	0.1	1.007795
2.343333	0.1	1.011133
2.345000	0.1	1.017213
2.346667	0.1	1.024425
2.348333	0.1	1.029790
2.350000	0.1	1.030803
2.351667	0.1	1.027703
2.353333	0.1	1.022995
2.355000	0.1	1.019478
2.356667	0.1	1.018941
2.358333	0.1	1.021564
2.360000	0.1	1.026034
2.361667	0.1	1.029551
2.363333	0.1	1.029372
2.365000	0.1	1.025438
2.366667	0.1	1.020432
2.368333	0.1	1.017332
2.370000	0.1	1.016438
2.371667	0.1	1.015663
2.373333	0.1	1.012981
2.375000	0.1	1.008034
2.376667	0.1	1.002073
2.378333	0.1	0.997067
2.380000	0.1	0.994444
2.381667	0.1	0.994861
2.383333	0.1	0.997067
2.385000	0.1	0.997484
2.386667	0.1	0.992775
2.388333	0.1	0.982881
2.390000	0.1	0.970423
2.391667	0.1	0.958800
2.393333	0.1	0.951171
2.395000	0.1	0.949442
2.396667	0.1	0.952780
2.398333	0.1	0.958741
2.400000	0.1	0.964880
2.401667	0.1	0.969648
2.403333	0.1	0.972569
2.405000	0.1	0.974059
2.406667	0.1	0.974238
2.408333	0.1	0.971437
2.410000	0.1	0.964463
2.411667	0.1	0.954568
2.413333	0.1	0.944078
2.415000	0.1	0.933826
2.416667	0.1	0.923753
2.418333	0.1	0.915229
2.420000	0.1	0.911236
2.421667	0.1	0.913501
2.423333	0.1	0.920236
2.425000	0.1	0.926614
2.426667	0.1	0.928223
2.428333	0.1	0.923812
2.430000	0.1	0.915527
2.431667	0.1	0.906646
2.433333	0.1	0.899315
2.435000	0.1	0.893354
2.436667	0.1	0.888169
2.438333	0.1	0.883520
2.440000	0.1	0.878573
2.441667	0.1	0.872254
2.443333	0.1	0.864506
2.445000	0.1	0.856757
2.446667	0.1	0.851154
2.448333	0.1	0.849307
2.450000	0.1	0.851572
2.451667	0.1	0.857115
2.453333	0.1	0.864267
2.455000	0.1	0.870407
2.456667	0.1	0.872672
2.458333	0.1	0.870049
2.460000	0.1	0.863433
2.461667	0.1	0.854373
2.463333	0.1	0.844181
2.465000	0.1	0.834942
2.466667	0.1	0.829220
2.468333	0.1	0.828266
2.470000	0.1	0.831544
2.471667	0.1	0.836790
2.473333	0.1	0.841379
2.475000	0.1	0.843346
2.476667	0.1	0.841916
2.478333	0.1	0.837088
2.480000	0.1	0.830293
2.481667	0.1	0.824273
2.483333	0.1	0.820339
2.485000	0.1	0.818133
2.486667	0.1	0.816524
2.488333	0.1	0.814021
2.490000	0.1	0.809312
2.491667	0.1	0.802696
2.493333	0.1	0.795364
2.495000	0.1	0.788212
2.496667	0.1	0.781357
2.498333	0.1	0.775874
2.500000	0.1	0.773490
2.501667	0.1	0.774741
2.503333	0.1	0.777960
2.505000	0.1	0.780523
2.506667	0.1	0.780165
2.508333	0.1	0.776768
2.510000	0.1	0.772297
2.511667	0.1	0.768721
2.513333	0.1	0.766158
2.515000	0.1	0.763893
2.516667	0.1	0.761449
2.518333	0.1	0.759780
2.520000	0.1	0.759721
2.521667	0.1	0.760138
2.523333	0.1	0.758827
2.525000	0.1	0.754893
2.526667	0.1	0.750244
2.528333	0.1	0.747561
2.530000	0.1	0.747979
2.531667	0.1	0.750661
2.533333	0.1	0.753820
2.535000	0.1	0.755847
2.536667	0.1	0.755668
2.538333	0.1	0.753105
2.540000	0.1	0.749290
2.541667	0.1	0.745773
2.543333	0.1	0.743747
2.545000	0.1	0.743210
2.546667	0.1	0.742793
2.548333	0.1	0.740469
2.550000	0.1	0.736713
2.551667	0.1	0.733793
2.553333	0.1	0.732958
2.555000	0.1	0.732839
2.556667	0.1	0.731289
2.558333	0.1	0.727117
2.560000	0.1	0.721157
2.561667	0.1	0.716150
2.563333	0.1	0.714362
2.565000	0.1	0.714898
2.566667	0.1	0.714243
2.568333	0.1	0.710547
2.570000	0.1	0.704885
2.571667	0.1	0.699341
2.573333	0.1	0.695407
2.575000	0.1	0.693679
2.576667	0.1	0.693440
2.578333	0.1	0.693381
2.580000	0.1	0.692904
2.581667	0.1	0.692725
2.583333	0.1	0.693321
2.585000	0.1	0.694633
2.586667	0.1	0.695944
2.588333	0.1	0.696898
2.590000	0.1	0.697613
2.591667	0.1	0.698268
2.593333	0.1	0.697792
2.595000	0.1	0.695050
2.596667	0.1	0.690460
2.598333	0.1	0.685871
2.600000	0.1	0.683427
2.601667	0.1	0.684381
2.603333	0.1	0.687778
2.605000	0.1	0.690877
2.606667	0.1	0.690937
2.608333	0.1	0.687778
2.610000	0.1	0.683248
2.611667	0.1	0.679255
2.613333	0.1	0.676870
2.615000	0.1	0.675917
2.616667	0.1	0.675023
2.618333	0.1	0.672758
2.620000	0.1	0.668466
2.621667	0.1	0.663400
2.623333	0.1	0.659764
2.625000	0.1	0.658214
2.626667	0.1	0.657201
2.628333	0.1	0.654817
2.630000	0.1	0.650942
2.631667	0.1	0.647306
2.633333	0.1	0.644743
2.635000	0.1	0.642657
2.636667	0.1	0.639916
2.638333	0.1	0.637293
2.640000	0.1	0.636637
2.641667	0.1	0.638425
2.643333	0.1	0.641346
2.645000	0.1	0.643373
2.646667	0.1	0.643075
2.648333	0.1	0.640512
2.650000	0.1	0.637472
2.651667	0.1	0.635147
2.653333	0.1	0.633121
2.655000	0.1	0.630260
2.656667	0.1	0.626504
2.658333	0.1	0.623643
2.660000	0.1	0.623465
2.661667	0.1	0.625968
2.663333	0.1	0.630379
2.665000	0.1	0.636160
2.666667	0.1	0.642419
2.668333	0.1	0.646353
2.670000	0.1	0.644803
2.671667	0.1	0.637949
2.673333	0.1	0.629664
2.675000	0.1	0.623643
2.676667	0.1	0.620842
2.678333	0.1	0.619888
2.680000	0.1	0.618935
2.681667	0.1	0.617683
2.683333	0.1	0.617206
2.685000	0.1	0.617862
2.686667	0.1	0.618219
2.688333	0.1	0.616849
2.690000	0.1	0.614345
2.691667	0.1	0.612259
2.693333	0.1	0.611663
2.695000	0.1	0.612259
2.696667	0.1	0.612915
2.698333	0.1	0.612974
2.700000	0.1	0.612080
2.701667	0.1	0.610888
2.703333	0.1	0.610232
2.705000	0.1	0.610352
2.706667	0.1	0.610530
2.708333	0.1	0.610173
2.710000	0.1	0.609696
2.711667	0.1	0.609517
2.713333	0.1	0.609279
2.715000	0.1	0.608802
2.716667	0.1	0.608385
2.718333	0.1	0.608563
2.720000	0.1	0.609338
2.721667	0.1	0.610530
2.723333	0.1	0.611365
2.725000	0.1	0.610769
2.726667	0.1	0.608146
2.728333	0.1	0.604153
2.730000	0.1	0.600576
2.731667	0.1	0.599086
2.733333	0.1	0.598788
2.735000	0.1	0.598013
2.736667	0.1	0.596404
2.738333	0.1	0.593960
2.740000	0.1	0.590384
2.741667	0.1	0.586152
2.743333	0.1	0.582397
2.745000	0.1	0.580072
2.746667	0.1	0.580251
2.748333	0.1	0.583112
2.750000	0.1	0.587344
2.751667	0.1	0.590801
2.753333	0.1	0.591874
2.755000	0.1	0.589848
2.756667	0.1	0.584781
2.758333	0.1	0.577629
2.760000	0.1	0.570059
2.761667	0.1	0.564396
2.763333	0.1	0.562668
2.765000	0.1	0.564992
2.766667	0.1	0.569701
2.768333	0.1	0.574708
2.770000	0.1	0.578105
2.771667	0.1	0.578165
2.773333	0.1	0.575125
2.775000	0.1	0.570774
2.776667	0.1	0.566423
2.778333	0.1	0.562429
2.780000	0.1	0.559449
2.781667	0.1	0.557721
2.783333	0.1	0.556290
2.785000	0.1	0.553727
2.786667	0.1	0.550330
2.788333	0.1	0.548065
2.790000	0.1	0.549257
2.791667	0.1	0.554323
2.793333	0.1	0.560999
2.795000	0.1	0.565767
2.796667	0.1	0.566542
2.798333	0.1	0.563920
2.800000	0.1	0.559926
2.801667	0.1	0.556588
2.803333	0.1	0.554562
2.805000	0.1	0.552774
2.806667	0.1	0.550270
2.808333	0.1	0.548363
2.810000	0.1	0.549555
2.811667	0.1	0.554025
2.813333	0.1	0.559092
2.815000	0.1	0.562012
2.816667	0.1	0.561953
2.818333	0.1	0.560284
2.820000	0.1	0.559568
2.821667	0.1	0.561476
2.823333	0.1	0.564694
2.825000	0.1	0.565946
2.826667	0.1	0.563026
2.828333	0.1	0.557244
2.830000	0.1	0.552833
2.831667	0.1	0.553310
2.833333	0.1	0.558436
2.835000	0.1	0.565052
2.836667	0.1	0.569820
2.838333	0.1	0.571370
2.840000	0.1	0.569940
2.841667	0.1	0.566483
2.843333	0.1	0.562906
2.845000	0.1	0.561833
2.846667	0.1	0.563979
2.848333	0.1	0.566900
2.850000	0.1	0.568509
2.851667	0.1	0.568926
2.853333	0.1	0.570178
2.855000	0.1	0.573576
2.856667	0.1	0.578642
2.858333	0.1	0.584006
2.860000	0.1	0.588596
2.861667	0.1	0.591815
2.863333	0.1	0.593662
2.865000	0.1	0.593960
2.866667	0.1	0.592649
2.868333	0.1	0.590205
2.870000	0.1	0.587821
2.871667	0.1	0.586808
2.873333	0.1	0.587583
2.875000	0.1	0.590086
2.876667	0.1	0.594378
2.878333	0.1	0.599086
2.880000	0.1	0.601888
2.881667	0.1	0.602067
2.883333	0.1	0.601471
2.885000	0.1	0.601232
2.886667	0.1	0.600457
2.888333	0.1	0.598908
2.890000	0.1	0.598371
2.891667	0.1	0.600457
2.893333	0.1	0.604391
2.895000	0.1	0.608385
2.896667	0.1	0.612259
2.898333	0.1	0.616670
2.900000	0.1	0.621498
2.901667	0.1	0.625432
2.903333	0.1	0.627279
2.905000	0.1	0.627458
2.906667	0.1	0.626981
2.908333	0.1	0.626087
2.910000	0.1	0.624061
2.911667	0.1	0.619888
2.913333	0.1	0.614107
2.915000	0.1	0.609100
2.916667	0.1	0.606895
2.918333	0.1	0.606597
2.920000	0.1	0.605822
2.921667	0.1	0.603080
2.923333	0.1	0.599146
2.925000	0.1	0.596345
2.926667	0.1	0.595987
2.928333	0.1	0.597596
2.930000	0.1	0.598967
2.931667	0.1	0.599027
2.933333	0.1	0.599861
2.935000	0.1	0.604510
2.936667	0.1	0.612080
2.938333	0.1	0.617862
2.940000	0.1	0.618875
2.941667	0.1	0.616193
2.943333	0.1	0.612974
2.945000	0.1	0.610948
2.946667	0.1	0.609636
2.948333	0.1	0.607848
2.950000	0.1	0.605524
2.951667	0.1	0.603437
2.953333	0.1	0.602543
2.955000	0.1	0.603914
2.956667	0.1	0.607669
2.958333	0.1	0.612140
2.960000	0.1	0.614941
2.961667	0.1	0.614643
2.963333	0.1	0.611842
2.965000	0.1	0.607789
2.966667	0.1	0.602782
2.968333	0.1	0.597656
2.970000	0.1	0.593722
2.971667	0.1	0.591934
2.973333	0.1	0.591636
2.975000	0.1	0.590563
2.976667	0.1	0.587046
2.978333	0.1	0.581741
2.980000	0.1	0.577509
2.981667	0.1	0.575841
2.983333	0.1	0.576437
2.985000	0.1	0.579059
2.986667	0.1	0.583649
2.988333	0.1	0.588834
2.990000	0.1	0.591874
2.991667	0.1	0.590980
2.993333	0.1	0.586987
2.995000	0.1	0.581741
2.996667	0.1	0.577152
2.998333	0.1	0.574946
3.000000	0.1	0.575304
3.001667	0.1	0.576973
3.003333	0.1	0.578940
3.005000	0.1	0.581205
3.006667	0.1	0.583291
3.008333	0.1	0.584066
3.010000	0.1	0.583172
3.011667	0.1	0.581563
3.013333	0.1	0.579715
3.015000	0.1	0.577033
3.016667	0.1	0.573158
3.018333	0.1	0.569105
3.020000	0.1	0.565648
3.021667	0.1	0.562847
3.023333	0.1	0.560582
3.025000	0.1	0.559032
3.026667	0.1	0.558376
3.028333	0.1	0.558913
3.030000	0.1	0.560701
3.031667	0.1	0.562608
3.033333	0.1	0.563026
3.035000	0.1	0.561833
3.036667	0.1	0.560164
3.038333	0.1	0.559449
3.040000	0.1	0.560343
3.041667	0.1	0.562787
3.043333	0.1	0.565827
3.045000	0.1	0.568390
3.046667	0.1	0.570059
3.048333	0.1	0.570595
3.050000	0.1	0.569105
3.051667	0.1	0.564754
3.053333	0.1	0.558317
3.055000	0.1	0.551999
3.056667	0.1	0.548422
3.058333	0.1	0.549018
3.060000	0.1	0.552952
3.061667	0.1	0.557065
3.063333	0.1	0.557900
3.065000	0.1	0.554740
3.066667	0.1	0.550330
3.068333	0.1	0.547826
3.070000	0.1	0.547886
3.071667	0.1	0.549495
3.073333	0.1	0.550926
3.075000	0.1	0.550926
3.076667	0.1	0.550032
3.078333	0.1	0.550032
3.080000	0.1	0.551760
3.081667	0.1	0.553727
3.083333	0.1	0.553608
3.085000	0.1	0.550568
3.086667	0.1	0.545681
3.088333	0.1	0.539899
3.090000	0.1	0.534654
3.091667	0.1	0.531554
3.093333	0.1	0.531554
3.095000	0.1	0.534236
3.096667	0.1	0.538468
3.098333	0.1	0.542879
3.100000	0.1	0.546634
3.101667	0.1	0.549197
3.103333	0.1	0.550151
3.105000	0.1	0.549197
3.106667	0.1	0.547588
3.108333	0.1	0.547230
3.110000	0.1	0.548363
3.111667	0.1	0.549078
3.113333	0.1	0.546813
3.115000	0.1	0.540555
3.116667	0.1	0.531912
3.118333	0.1	0.523925
3.120000	0.1	0.518799
3.121667	0.1	0.516951
3.123333	0.1	0.517488
3.125000	0.1	0.519156
3.126667	0.1	0.520945
3.128333	0.1	0.522435
3.130000	0.1	0.523627
3.131667	0.1	0.524104
3.133333	0.1	0.523150
3.135000	0.1	0.520408
3.136667	0.1	0.517011
3.138333	0.1	0.514627
3.140000	0.1	0.513494
3.141667	0.1	0.512779
3.143333	0.1	0.512838
3.145000	0.1	0.514567
3.146667	0.1	0.517666
3.148333	0.1	0.520051
3.150000	0.1	0.520289
3.151667	0.1	0.518799
3.153333	0.1	0.516593
3.155000	0.1	0.513971
3.156667	0.1	0.510991
3.158333	0.1	0.508249
3.160000	0.1	0.506043
3.161667	0.1	0.504673
3.163333	0.1	0.504375
3.165000	0.1	0.504613
3.166667	0.1	0.504136
3.168333	0.1	0.502527
3.170000	0.1	0.500083
3.171667	0.1	0.496805
3.173333	0.1	0.492394
3.175000	0.1	0.486672
3.176667	0.1	0.480235
3.178333	0.1	0.474513
3.180000	0.1	0.471234
3.181667	0.1	0.470400
3.183333	0.1	0.470161
3.185000	0.1	0.468195
3.186667	0.1	0.464141
3.188333	0.1	0.459850
3.190000	0.1	0.457943
3.191667	0.1	0.459492
3.193333	0.1	0.463843
3.195000	0.1	0.468731
3.196667	0.1	0.472009
3.198333	0.1	0.474036
3.200000	0.1	0.475943
3.201667	0.1	0.477254
3.203333	0.1	0.475764
3.205000	0.1	0.470281
3.206667	0.1	0.462413
3.208333	0.1	0.455737
3.210000	0.1	0.452101
3.211667	0.1	0.450790
3.213333	0.1	0.450373
3.215000	0.1	0.449896
3.216667	0.1	0.447869
3.218333	0.1	0.443220
3.220000	0.1	0.436544
3.221667	0.1	0.429690
3.223333	0.1	0.423908
3.225000	0.1	0.419378
3.226667	0.1	0.415742
3.228333	0.1	0.412345
3.230000	0.1	0.409007
3.231667	0.1	0.406504
3.233333	0.1	0.406206
3.235000	0.1	0.408828
3.236667	0.1	0.413001
3.238333	0.1	0.416458
3.240000	0.1	0.417829
3.241667	0.1	0.417888
3.243333	0.1	0.417531
3.245000	0.1	0.416458
3.246667	0.1	0.413597
3.248333	0.1	0.408709
3.250000	0.1	0.403285
3.251667	0.1	0.399530
3.253333	0.1	0.398994
3.255000	0.1	0.401199
3.256667	0.1	0.404239
3.258333	0.1	0.406325
3.260000	0.1	0.406742
3.261667	0.1	0.405788
3.263333	0.1	0.403464
3.265000	0.1	0.399768
3.266667	0.1	0.394702
3.268333	0.1	0.388980
3.270000	0.1	0.383258
3.271667	0.1	0.377536
3.273333	0.1	0.371397
3.275000	0.1	0.365376
3.276667	0.1	0.360489
3.278333	0.1	0.358403
3.280000	0.1	0.360191
3.281667	0.1	0.364482
3.283333	0.1	0.367820
3.285000	0.1	0.367284
3.286667	0.1	0.362575
3.288333	0.1	0.355780
3.290000	0.1	0.349879
3.291667	0.1	0.346839
3.293333	0.1	0.346363
3.295000	0.1	0.346422
3.296667	0.1	0.345767
3.298333	0.1	0.344813
3.300000	0.1	0.344217
3.301667	0.1	0.343621
3.303333	0.1	0.341892
3.305000	0.1	0.338972
3.306667	0.1	0.336111
3.308333	0.1	0.334442
3.310000	0.1	0.333488
3.311667	0.1	0.331998
3.313333	0.1	0.330389
3.315000	0.1	0.330150
3.316667	0.1	0.331581
3.318333	0.1	0.332952
3.320000	0.1	0.332654
3.321667	0.1	0.331342
3.323333	0.1	0.330329
3.325000	0.1	0.329316
3.326667	0.1	0.326335
3.328333	0.1	0.320137
3.330000	0.1	0.312090
3.331667	0.1	0.304878
3.333333	0.1	0.300765
3.335000	0.1	0.300705
3.336667	0.1	0.303984
3.338333	0.1	0.308573
3.340000	0.1	0.311852
3.341667	0.1	0.312090
3.343333	0.1	0.309467
3.345000	0.1	0.304282
3.346667	0.1	0.296772
3.348333	0.1	0.288904
3.350000	0.1	0.284135
3.351667	0.1	0.284910
3.353333	0.1	0.290453
3.355000	0.1	0.296712
3.356667	0.1	0.299573
3.358333	0.1	0.298619
3.360000	0.1	0.296116
3.361667	0.1	0.293791
3.363333	0.1	0.291824
3.365000	0.1	0.290275
3.366667	0.1	0.289381
3.368333	0.1	0.288486
3.370000	0.1	0.286520
3.371667	0.1	0.283539
3.373333	0.1	0.280023
3.375000	0.1	0.275850
3.376667	0.1	0.271082
3.378333	0.1	0.267088
3.380000	0.1	0.265241
3.381667	0.1	0.265300
3.383333	0.1	0.266373
3.385000	0.1	0.268340
3.386667	0.1	0.270963
3.388333	0.1	0.272989
3.390000	0.1	0.272989
3.391667	0.1	0.270724
3.393333	0.1	0.266731
3.395000	0.1	0.261962
3.396667	0.1	0.257432
3.398333	0.1	0.253737
3.400000	0.1	0.251234
3.401667	0.1	0.250340
3.403333	0.1	0.251293
3.405000	0.1	0.252843
3.406667	0.1	0.253439
3.408333	0.1	0.253081
3.410000	0.1	0.252187
3.411667	0.1	0.250459
3.413333	0.1	0.248015
3.415000	0.1	0.245929
3.416667	0.1	0.245333
3.418333	0.1	0.246525
3.420000	0.1	0.248909
3.421667	0.1	0.251591
3.423333	0.1	0.253260
3.425000	0.1	0.252962
3.426667	0.1	0.250697
3.428333	0.1	0.247598
3.430000	0.1	0.245214
3.431667	0.1	0.244319
3.433333	0.1	0.243902
3.435000	0.1	0.242114
3.436667	0.1	0.238597
3.438333	0.1	0.234783
3.440000	0.1	0.233054
3.441667	0.1	0.234544
3.443333	0.1	0.239551
3.445000	0.1	0.247419
3.446667	0.1	0.256300
3.448333	0.1	0.263810
3.450000	0.1	0.268400
3.451667	0.1	0.270009
3.453333	0.1	0.270426
3.455000	0.1	0.271380
3.456667	0.1	0.273585
3.458333	0.1	0.276983
3.460000	0.1	0.281155
3.461667	0.1	0.285149
3.463333	0.1	0.288427
3.465000	0.1	0.291288
3.466667	0.1	0.294924
3.468333	0.1	0.300646
3.470000	0.1	0.309467
3.471667	0.1	0.320554
3.473333	0.1	0.330389
3.475000	0.1	0.335991
3.476667	0.1	0.336647
3.478333	0.1	0.332892
3.480000	0.1	0.325680
3.481667	0.1	0.317156
3.483333	0.1	0.309467
3.485000	0.1	0.303745
3.486667	0.1	0.299990
3.488333	0.1	0.298023
3.490000	0.1	0.297368
3.491667	0.1	0.297368
3.493333	0.1	0.297904
3.495000	0.1	0.299096
3.496667	0.1	0.300765
3.498333	0.1	0.302553
3.500000	0.1	0.304282
3.501667	0.1	0.306308
3.503333	0.1	0.308812
3.505000	0.1	0.310779
3.506667	0.1	0.310898
3.508333	0.1	0.308633
3.510000	0.1	0.304401
3.511667	0.1	0.298560
3.513333	0.1	0.291884
3.515000	0.1	0.285447
3.516667	0.1	0.280023
3.518333	0.1	0.275612
3.520000	0.1	0.271559
3.521667	0.1	0.266910
3.523333	0.1	0.260949
3.525000	0.1	0.253975
3.526667	0.1	0.246525
3.528333	0.1	0.239432
3.530000	0.1	0.233412
3.531667	0.1	0.228882
3.533333	0.1	0.225782
3.535000	0.1	0.223815
3.536667	0.1	0.223041
3.538333	0.1	0.222862
3.540000	0.1	0.220597
3.541667	0.1	0.213981
3.543333	0.1	0.204206
3.545000	0.1	0.195384
3.546667	0.1	0.190616
3.548333	0.1	0.190020
3.550000	0.1	0.190675
3.551667	0.1	0.190020
3.553333	0.1	0.187695
3.555000	0.1	0.184953
3.556667	0.1	0.183046
3.558333	0.1	0.183344
3.560000	0.1	0.186145
3.561667	0.1	0.190318
3.563333	0.1	0.194371
3.565000	0.1	0.198007
3.566667	0.1	0.201166
3.568333	0.1	0.202775
3.570000	0.1	0.202060
3.571667	0.1	0.199854
3.573333	0.1	0.197828
3.575000	0.1	0.197470
3.576667	0.1	0.198782
3.578333	0.1	0.200093
3.580000	0.1	0.199795
3.581667	0.1	0.197172
3.583333	0.1	0.193179
3.585000	0.1	0.189483
3.586667	0.1	0.187397
3.588333	0.1	0.187874
3.590000	0.1	0.191271
3.591667	0.1	0.196159
3.593333	0.1	0.199139
3.595000	0.1	0.197411
3.596667	0.1	0.190914
3.598333	0.1	0.182748
3.600000	0.1	0.177562
3.601667	0.1	0.177860
3.603333	0.1	0.181556
3.605000	0.1	0.184059
3.606667	0.1	0.182986
3.608333	0.1	0.179470
3.610000	0.1	0.176370
3.611667	0.1	0.176191
3.613333	0.1	0.179946
3.615000	0.1	0.185907
3.616667	0.1	0.190377
3.618333	0.1	0.191093
3.620000	0.1	0.188708
3.621667	0.1	0.185490
3.623333	0.1	0.183105
3.625000	0.1	0.181913
3.626667	0.1	0.181198
3.628333	0.1	0.180662
3.630000	0.1	0.180662
3.631667	0.1	0.181556
3.633333	0.1	0.182390
3.635000	0.1	0.182033
3.636667	0.1	0.180423
3.638333	0.1	0.178754
3.640000	0.1	0.177860
3.641667	0.1	0.177741
3.643333	0.1	0.177562
3.645000	0.1	0.176370
3.646667	0.1	0.174105
3.648333	0.1	0.171304
3.650000	0.1	0.168264
3.651667	0.1	0.165045
3.653333	0.1	0.162363
3.655000	0.1	0.160813
3.656667	0.1	0.160456
3.658333	0.1	0.160277
3.660000	0.1	0.158906
3.661667	0.1	0.156224
3.663333	0.1	0.153363
3.665000	0.1	0.151753
3.666667	0.1	0.152469
3.668333	0.1	0.155449
3.670000	0.1	0.160158
3.671667	0.1	0.165999
3.673333	0.1	0.171661
3.675000	0.1	0.175059
3.676667	0.1	0.175178
3.678333	0.1	0.172794
3.680000	0.1	0.169754
3.681667	0.1	0.168145
3.683333	0.1	0.168622
3.685000	0.1	0.170410
3.686667	0.1	0.172675
3.688333	0.1	0.174940
3.690000	0.1	0.176668
3.691667	0.1	0.177383
3.693333	0.1	0.176430
3.695000	0.1	0.173509
3.696667	0.1	0.169992
3.698333	0.1	0.167489
3.700000	0.1	0.165403
3.701667	0.1	0.162303
3.703333	0.1	0.158608
3.705000	0.1	0.156224
3.706667	0.1	0.157177
3.708333	0.1	0.161529
3.710000	0.1	0.166833
3.711667	0.1	0.170171
3.713333	0.1	0.170589
3.715000	0.1	0.168681
3.716667	0.1	0.165284
3.718333	0.1	0.161469
3.720000	0.1	0.158787
3.721667	0.1	0.157833
3.723333	0.1	0.158608
3.725000	0.1	0.161171
3.726667	0.1	0.164926
3.728333	0.1	0.167489
3.730000	0.1	0.166178
3.731667	0.1	0.160873
3.733333	0.1	0.154197
3.735000	0.1	0.149906
3.736667	0.1	0.150502
3.738333	0.1	0.155926
3.740000	0.1	0.164211
3.741667	0.1	0.172615
3.743333	0.1	0.179589
3.745000	0.1	0.185251
3.746667	0.1	0.189841
3.748333	0.1	0.191391
3.750000	0.1	0.187874
3.751667	0.1	0.180185
3.753333	0.1	0.172138
3.755000	0.1	0.168085
3.756667	0.1	0.170171
3.758333	0.1	0.177026
3.760000	0.1	0.184774
3.761667	0.1	0.189304
3.763333	0.1	0.189364
3.765000	0.1	0.186205
3.766667	0.1	0.181556
3.768333	0.1	0.176370
3.770000	0.1	0.170827
3.771667	0.1	0.165820
3.773333	0.1	0.162661
3.775000	0.1	0.162482
3.776667	0.1	0.164866
3.778333	0.1	0.167847
3.780000	0.1	0.169337
3.781667	0.1	0.168979
3.783333	0.1	0.168622
3.785000	0.1	0.169933
3.786667	0.1	0.172913
3.788333	0.1	0.176191
3.790000	0.1	0.178337
3.791667	0.1	0.178874
3.793333	0.1	0.178695
3.795000	0.1	0.179350
3.796667	0.1	0.181437
3.798333	0.1	0.184000
3.800000	0.1	0.185430
3.801667	0.1	0.184953
3.803333	0.1	0.183404
3.805000	0.1	0.182331
3.806667	0.1	0.182569
3.808333	0.1	0.183821
3.810000	0.1	0.186205
3.811667	0.1	0.189126
3.813333	0.1	0.191391
3.815000	0.1	0.191450
3.816667	0.1	0.188708
3.818333	0.1	0.183821
3.820000	0.1	0.179112
3.821667	0.1	0.177085
3.823333	0.1	0.177920
3.825000	0.1	0.179589
3.826667	0.1	0.179410
3.828333	0.1	0.177085
3.830000	0.1	0.174522
3.831667	0.1	0.172436
3.833333	0.1	0.169873
3.835000	0.1	0.166059
3.836667	0.1	0.162601
3.838333	0.1	0.162303
3.840000	0.1	0.166237
3.841667	0.1	0.172794
3.843333	0.1	0.178933
3.845000	0.1	0.182390
3.846667	0.1	0.182927
3.848333	0.1	0.181794
3.850000	0.1	0.179946
3.851667	0.1	0.177801
3.853333	0.1	0.175536
3.855000	0.1	0.172853
3.856667	0.1	0.169575
3.858333	0.1	0.167012
3.860000	0.1	0.166297
3.861667	0.1	0.166655
3.863333	0.1	0.166357
3.865000	0.1	0.165463
3.866667	0.1	0.165820
3.868333	0.1	0.168026
3.870000	0.1	0.170827
3.871667	0.1	0.172377
3.873333	0.1	0.171959
3.875000	0.1	0.169814
3.876667	0.1	0.167191
3.878333	0.1	0.165701
3.880000	0.1	0.166118
3.881667	0.1	0.167787
3.883333	0.1	0.169277
3.885000	0.1	0.169396
3.886667	0.1	0.168264
3.888333	0.1	0.166893
3.890000	0.1	0.166178
3.891667	0.1	0.165939
3.893333	0.1	0.164568
3.895000	0.1	0.160158
3.896667	0.1	0.153482
3.898333	0.1	0.147820
3.900000	0.1	0.146329
3.901667	0.1	0.149012
3.903333	0.1	0.153542
3.905000	0.1	0.157297
3.906667	0.1	0.157833
3.908333	0.1	0.153482
3.910000	0.1	0.144243
3.911667	0.1	0.133276
3.913333	0.1	0.125706
3.915000	0.1	0.124931
3.916667	0.1	0.130415
3.918333	0.1	0.137985
3.920000	0.1	0.142813
3.921667	0.1	0.142097
3.923333	0.1	0.136852
3.925000	0.1	0.130594
3.926667	0.1	0.126600
3.928333	0.1	0.125647
3.930000	0.1	0.126421
3.931667	0.1	0.127435
3.933333	0.1	0.128627
3.935000	0.1	0.130296
3.936667	0.1	0.132322
3.938333	0.1	0.134349
3.940000	0.1	0.137270
3.941667	0.1	0.142276
3.943333	0.1	0.148952
3.945000	0.1	0.154793
3.946667	0.1	0.157774
3.948333	0.1	0.157893
3.950000	0.1	0.155985
3.951667	0.1	0.153184
3.953333	0.1	0.150800
3.955000	0.1	0.149846
3.956667	0.1	0.149786
3.958333	0.1	0.148356
3.960000	0.1	0.143111
3.961667	0.1	0.134468
3.963333	0.1	0.125527
3.965000	0.1	0.119329
3.966667	0.1	0.117064
3.968333	0.1	0.117123
3.970000	0.1	0.116944
3.971667	0.1	0.114918
3.973333	0.1	0.111282
3.975000	0.1	0.107050
3.976667	0.1	0.103474
3.978333	0.1	0.101507
3.980000	0.1	0.101089
3.981667	0.1	0.101507
3.983333	0.1	0.102162
3.985000	0.1	0.103474
3.986667	0.1	0.105798
3.988333	0.1	0.108480
3.990000	0.1	0.110447
3.991667	0.1	0.111640
3.993333	0.1	0.113130
3.995000	0.1	0.116467
3.996667	0.1	0.121593
3.998333	0.1	0.126660
4.000000	0.1	0.129879
4.001667	0.1	0.130832
4.003333	0.1	0.131130
4.005000	0.1	0.131905
4.006667	0.1	0.132620
4.008333	0.1	0.131965
4.010000	0.1	0.128925
4.011667	0.1	0.123084
4.013333	0.1	0.115454
4.015000	0.1	0.108361
4.016667	0.1	0.103951
4.018333	0.1	0.103891
4.020000	0.1	0.107944
4.021667	0.1	0.114322
4.023333	0.1	0.120699
4.025000	0.1	0.125766
4.026667	0.1	0.128865
4.028333	0.1	0.130117
4.030000	0.1	0.130296
4.031667	0.1	0.129819
4.033333	0.1	0.128567
4.035000	0.1	0.126302
4.036667	0.1	0.123203
4.038333	0.1	0.120819
4.040000	0.1	0.120938
4.041667	0.1	0.124097
4.043333	0.1	0.128508
4.045000	0.1	0.131428
4.046667	0.1	0.130892
4.048333	0.1	0.127018
4.050000	0.1	0.121951
4.051667	0.1	0.117898
4.053333	0.1	0.115454
4.055000	0.1	0.113726
4.056667	0.1	0.111222
4.058333	0.1	0.107169
4.060000	0.1	0.102222
4.061667	0.1	0.098467
4.063333	0.1	0.097454
4.065000	0.1	0.099003
4.066667	0.1	0.101686
4.068333	0.1	0.103712
4.070000	0.1	0.104487
4.071667	0.1	0.104785
4.073333	0.1	0.105143
4.075000	0.1	0.105023
4.076667	0.1	0.104427
4.078333	0.1	0.103831
4.080000	0.1	0.103354
4.081667	0.1	0.102758
4.083333	0.1	0.101626
4.085000	0.1	0.099242
4.086667	0.1	0.096262
4.088333	0.1	0.094831
4.090000	0.1	0.096440
4.091667	0.1	0.100195
4.093333	0.1	0.103951
4.095000	0.1	0.105977
4.096667	0.1	0.104785
4.098333	0.1	0.100374
4.100000	0.1	0.095189
4.101667	0.1	0.092328
4.103333	0.1	0.092566
4.105000	0.1	0.093997
4.106667	0.1	0.095308
4.108333	0.1	0.096262
4.110000	0.1	0.096977
4.111667	0.1	0.097275
4.113333	0.1	0.097215
4.115000	0.1	0.097215
4.116667	0.1	0.097394
4.118333	0.1	0.097632
4.120000	0.1	0.097573
4.121667	0.1	0.096917
4.123333	0.1	0.095308
4.125000	0.1	0.092626
4.126667	0.1	0.089288
4.128333	0.1	0.086904
4.130000	0.1	0.087023
4.131667	0.1	0.090182
4.133333	0.1	0.095069
4.135000	0.1	0.100195
4.136667	0.1	0.104666
4.138333	0.1	0.107169
4.140000	0.1	0.107169
4.141667	0.1	0.105739
4.143333	0.1	0.104070
4.145000	0.1	0.101924
4.146667	0.1	0.098407
4.148333	0.1	0.093639
4.150000	0.1	0.089586
4.151667	0.1	0.087798
4.153333	0.1	0.087917
4.155000	0.1	0.088453
4.156667	0.1	0.088930
4.158333	0.1	0.089645
4.160000	0.1	0.089884
4.161667	0.1	0.087619
4.163333	0.1	0.082254
4.165000	0.1	0.075936
4.166667	0.1	0.071228
4.168333	0.1	0.069320
4.170000	0.1	0.071287
4.171667	0.1	0.076830
4.173333	0.1	0.083625
4.175000	0.1	0.088811
4.176667	0.1	0.091314
4.178333	0.1	0.091434
4.180000	0.1	0.090182
4.181667	0.1	0.088930
4.183333	0.1	0.089109
4.185000	0.1	0.091016
4.186667	0.1	0.093460
4.188333	0.1	0.094473
4.190000	0.1	0.093162
4.191667	0.1	0.090182
4.193333	0.1	0.086784
4.195000	0.1	0.083745
4.196667	0.1	0.080466
4.198333	0.1	0.076473
4.200000	0.1	0.072837
4.201667	0.1	0.071228
4.203333	0.1	0.072181
4.205000	0.1	0.075281
4.206667	0.1	0.079453
4.208333	0.1	0.083685
4.210000	0.1	0.087082
4.211667	0.1	0.089705
4.213333	0.1	0.092387
4.215000	0.1	0.094950
4.216667	0.1	0.096381
4.218333	0.1	0.095487
4.220000	0.1	0.092268
4.221667	0.1	0.087380
4.223333	0.1	0.081241
4.225000	0.1	0.075281
4.226667	0.1	0.071883
4.228333	0.1	0.073016
4.230000	0.1	0.078440
4.231667	0.1	0.085592
4.233333	0.1	0.091136
4.235000	0.1	0.092506
4.236667	0.1	0.088394
4.238333	0.1	0.079811
4.240000	0.1	0.070095
4.241667	0.1	0.063419
4.243333	0.1	0.061929
4.245000	0.1	0.065148
4.246667	0.1	0.070572
4.248333	0.1	0.075459
4.250000	0.1	0.077724
4.251667	0.1	0.077307
4.253333	0.1	0.076234
4.255000	0.1	0.075996
4.256667	0.1	0.076115
4.258333	0.1	0.074923
4.260000	0.1	0.071943
4.261667	0.1	0.068903
4.263333	0.1	0.068426
4.265000	0.1	0.071406
4.266667	0.1	0.075936
4.268333	0.1	0.079215
4.270000	0.1	0.079513
4.271667	0.1	0.077188
4.273333	0.1	0.074327
4.275000	0.1	0.072479
4.276667	0.1	0.071287
4.278333	0.1	0.069678
4.280000	0.1	0.067115
4.281667	0.1	0.063837
4.283333	0.1	0.061154
4.285000	0.1	0.061333
4.286667	0.1	0.065684
4.288333	0.1	0.072420
4.290000	0.1	0.078022
4.291667	0.1	0.080943
4.293333	0.1	0.081897
4.295000	0.1	0.081718
4.296667	0.1	0.080407
4.298333	0.1	0.077367
4.300000	0.1	0.072837
4.301667	0.1	0.067830
4.303333	0.1	0.063896
4.305000	0.1	0.062883
4.306667	0.1	0.065625
4.308333	0.1	0.070870
4.310000	0.1	0.075996
4.311667	0.1	0.079572
4.313333	0.1	0.081599
4.315000	0.1	0.082314
4.316667	0.1	0.082254
4.318333	0.1	0.081897
4.320000	0.1	0.080824
4.321667	0.1	0.078917
4.323333	0.1	0.077188
4.325000	0.1	0.077069
4.326667	0.1	0.078857
4.328333	0.1	0.082016
4.330000	0.1	0.085235
4.331667	0.1	0.087380
4.333333	0.1	0.088036
4.335000	0.1	0.086784
4.336667	0.1	0.083685
4.338333	0.1	0.079036
4.340000	0.1	0.073671
4.341667	0.1	0.069261
4.343333	0.1	0.066876
4.345000	0.1	0.066340
4.346667	0.1	0.066817
4.348333	0.1	0.068307
4.350000	0.1	0.071108
4.351667	0.1	0.074923
4.353333	0.1	0.078380
4.355000	0.1	0.080407
4.356667	0.1	0.082374
4.358333	0.1	0.087082
4.360000	0.1	0.095606
4.361667	0.1	0.105739
4.363333	0.1	0.113189
4.365000	0.1	0.115097
4.366667	0.1	0.111878
4.368333	0.1	0.106454
4.370000	0.1	0.101745
4.371667	0.1	0.099182
4.373333	0.1	0.099123
4.375000	0.1	0.100613
4.376667	0.1	0.102282
4.378333	0.1	0.103056
4.380000	0.1	0.103295
4.381667	0.1	0.105262
4.383333	0.1	0.111103
4.385000	0.1	0.119329
4.386667	0.1	0.125825
4.388333	0.1	0.127435
4.390000	0.1	0.124097
4.391667	0.1	0.118613
4.393333	0.1	0.114381
4.395000	0.1	0.113666
4.396667	0.1	0.115633
4.398333	0.1	0.117481
4.400000	0.1	0.117064
4.401667	0.1	0.114322
4.403333	0.1	0.111580
4.405000	0.1	0.111401
4.406667	0.1	0.114918
4.408333	0.1	0.121355
4.410000	0.1	0.128448
4.411667	0.1	0.133872
4.413333	0.1	0.137031
4.415000	0.1	0.138581
4.416667	0.1	0.139892
4.418333	0.1	0.142455
4.420000	0.1	0.146687
4.421667	0.1	0.151634
4.423333	0.1	0.156283
4.425000	0.1	0.160158
4.426667	0.1	0.162900
4.428333	0.1	0.164807
4.430000	0.1	0.167072
4.431667	0.1	0.170290
4.433333	0.1	0.173390
4.435000	0.1	0.174403
4.436667	0.1	0.172317
4.438333	0.1	0.167906
4.440000	0.1	0.162303
4.441667	0.1	0.155687
4.443333	0.1	0.147402
4.445000	0.1	0.138819
4.446667	0.1	0.133514
4.448333	0.1	0.134289
4.450000	0.1	0.141203
4.451667	0.1	0.151634
4.453333	0.1	0.161827
4.455000	0.1	0.167966
4.456667	0.1	0.168264
4.458333	0.1	0.163019
4.460000	0.1	0.154197
4.461667	0.1	0.144780
4.463333	0.1	0.137627
4.465000	0.1	0.134707
4.466667	0.1	0.135481
4.468333	0.1	0.137568
4.470000	0.1	0.139356
4.471667	0.1	0.140846
4.473333	0.1	0.142694
4.475000	0.1	0.145257
4.476667	0.1	0.148058
4.478333	0.1	0.149846
4.480000	0.1	0.149012
4.481667	0.1	0.145912
4.483333	0.1	0.143051
4.485000	0.1	0.142097
4.486667	0.1	0.142694
4.488333	0.1	0.144601
4.490000	0.1	0.147879
4.491667	0.1	0.151336
4.493333	0.1	0.152648
4.495000	0.1	0.150204
4.496667	0.1	0.144601
4.498333	0.1	0.137985
4.500000	0.1	0.133216
4.501667	0.1	0.132203
4.503333	0.1	0.134766
4.505000	0.1	0.138879
4.506667	0.1	0.142753
4.508333	0.1	0.145793
4.510000	0.1	0.148058
4.511667	0.1	0.148773
4.513333	0.1	0.147343
4.515000	0.1	0.144541
4.516667	0.1	0.141561
4.518333	0.1	0.138819
4.520000	0.1	0.135720
4.521667	0.1	0.132263
4.523333	0.1	0.129282
4.525000	0.1	0.127733
4.526667	0.1	0.127554
4.528333	0.1	0.127554
4.530000	0.1	0.127554
4.531667	0.1	0.128627
4.533333	0.1	0.130951
4.535000	0.1	0.132680
4.536667	0.1	0.132382
4.538333	0.1	0.131071
4.540000	0.1	0.130892
4.541667	0.1	0.132442
4.543333	0.1	0.134826
4.545000	0.1	0.136673
4.546667	0.1	0.136971
4.548333	0.1	0.135362
4.550000	0.1	0.132740
4.551667	0.1	0.130534
4.553333	0.1	0.128627
4.555000	0.1	0.126362
4.556667	0.1	0.124514
4.558333	0.1	0.124455
4.560000	0.1	0.126302
4.561667	0.1	0.128567
4.563333	0.1	0.129342
4.565000	0.1	0.127494
4.566667	0.1	0.122964
4.568333	0.1	0.116229
4.570000	0.1	0.108838
4.571667	0.1	0.102699
4.573333	0.1	0.099123
4.575000	0.1	0.098586
4.576667	0.1	0.100911
4.578333	0.1	0.105500
4.580000	0.1	0.110865
4.581667	0.1	0.115514
4.583333	0.1	0.118673
4.585000	0.1	0.120223
4.586667	0.1	0.121176
4.588333	0.1	0.123560
4.590000	0.1	0.128269
4.591667	0.1	0.134289
4.593333	0.1	0.139177
4.595000	0.1	0.140846
4.596667	0.1	0.139058
4.598333	0.1	0.135005
4.600000	0.1	0.130892
4.601667	0.1	0.128746
4.603333	0.1	0.128388
4.605000	0.1	0.127673
4.606667	0.1	0.125527
4.608333	0.1	0.123322
4.610000	0.1	0.123322
4.611667	0.1	0.126779
4.613333	0.1	0.132442
4.615000	0.1	0.137508
4.616667	0.1	0.139773
4.618333	0.1	0.139773
4.620000	0.1	0.139475
4.621667	0.1	0.139892
4.623333	0.1	0.139773
4.625000	0.1	0.136852
4.626667	0.1	0.130534
4.628333	0.1	0.122666
4.630000	0.1	0.115871
4.631667	0.1	0.111997
4.633333	0.1	0.111520
4.635000	0.1	0.113130
4.636667	0.1	0.114799
4.638333	0.1	0.115573
4.640000	0.1	0.115812
4.641667	0.1	0.116527
4.643333	0.1	0.117958
4.645000	0.1	0.120163
4.646667	0.1	0.122666
4.648333	0.1	0.124812
4.650000	0.1	0.125945
4.651667	0.1	0.126362
4.653333	0.1	0.126600
4.655000	0.1	0.126481
4.656667	0.1	0.125110
4.658333	0.1	0.122190
4.660000	0.1	0.119030
4.661667	0.1	0.117779
4.663333	0.1	0.119150
4.665000	0.1	0.121593
4.666667	0.1	0.122905
4.668333	0.1	0.121593
4.670000	0.1	0.117362
4.671667	0.1	0.111759
4.673333	0.1	0.107348
4.675000	0.1	0.105858
4.676667	0.1	0.107586
4.678333	0.1	0.111222
4.680000	0.1	0.115037
4.681667	0.1	0.117838
4.683333	0.1	0.119388
4.685000	0.1	0.119925
4.686667	0.1	0.119746
4.688333	0.1	0.119507
4.690000	0.1	0.119269
4.691667	0.1	0.118017
4.693333	0.1	0.115275
4.695000	0.1	0.112891
4.696667	0.1	0.113785
4.698333	0.1	0.118613
4.700000	0.1	0.124693
4.701667	0.1	0.128508
4.703333	0.1	0.129044
4.705000	0.1	0.127673
4.706667	0.1	0.125647
4.708333	0.1	0.123620
4.710000	0.1	0.120699
4.711667	0.1	0.115752
4.713333	0.1	0.109613
4.715000	0.1	0.105560
4.716667	0.1	0.106215
4.718333	0.1	0.110328
4.720000	0.1	0.114083
4.721667	0.1	0.114560
4.723333	0.1	0.111938
4.725000	0.1	0.109434
4.726667	0.1	0.110209
4.728333	0.1	0.114381
4.730000	0.1	0.119030
4.731667	0.1	0.121176
4.733333	0.1	0.119507
4.735000	0.1	0.115395
4.736667	0.1	0.111699
4.738333	0.1	0.110745
4.740000	0.1	0.112057
4.741667	0.1	0.113428
4.743333	0.1	0.114024
4.745000	0.1	0.114918
4.746667	0.1	0.116944
4.748333	0.1	0.119209
4.750000	0.1	0.120044
4.751667	0.1	0.119448
4.753333	0.1	0.119746
4.755000	0.1	0.122428
4.756667	0.1	0.126481
4.758333	0.1	0.129402
4.760000	0.1	0.129581
4.761667	0.1	0.127733
4.763333	0.1	0.126302
4.765000	0.1	0.126719
4.766667	0.1	0.127792
4.768333	0.1	0.127435
4.770000	0.1	0.124693
4.771667	0.1	0.120938
4.773333	0.1	0.118852
4.775000	0.1	0.119865
4.776667	0.1	0.122547
4.778333	0.1	0.124514
4.780000	0.1	0.125289
4.781667	0.1	0.125885
4.783333	0.1	0.127375
4.785000	0.1	0.128865
4.786667	0.1	0.128865
4.788333	0.1	0.127018
4.790000	0.1	0.125587
4.791667	0.1	0.126541
4.793333	0.1	0.129402
4.795000	0.1	0.131190
4.796667	0.1	0.129282
4.798333	0.1	0.124872
4.800000	0.1	0.121236
4.801667	0.1	0.120401
4.803333	0.1	0.121772
4.805000	0.1	0.123203
4.806667	0.1	0.122607
4.808333	0.1	0.118852
4.810000	0.1	0.112176
4.811667	0.1	0.104666
4.813333	0.1	0.098884
4.815000	0.1	0.096142
4.816667	0.1	0.095844
4.818333	0.1	0.096619
4.820000	0.1	0.098288
4.821667	0.1	0.101924
4.823333	0.1	0.107229
4.825000	0.1	0.112832
4.826667	0.1	0.117719
4.828333	0.1	0.122011
4.830000	0.1	0.125766
4.831667	0.1	0.128627
4.833333	0.1	0.129998
4.835000	0.1	0.129223
4.836667	0.1	0.126243
4.838333	0.1	0.121236
4.840000	0.1	0.115454
4.841667	0.1	0.110209
4.843333	0.1	0.106215
4.845000	0.1	0.103891
4.846667	0.1	0.103593
4.848333	0.1	0.104904
4.850000	0.1	0.107050
4.851667	0.1	0.108957
4.853333	0.1	0.109732
4.855000	0.1	0.109136
4.856667	0.1	0.108302
4.858333	0.1	0.108182
4.860000	0.1	0.109017
4.861667	0.1	0.111222
4.863333	0.1	0.115097
4.865000	0.1	0.119984
4.866667	0.1	0.124514
4.868333	0.1	0.126839
4.870000	0.1	0.125885
4.871667	0.1	0.122726
4.873333	0.1	0.119627
4.875000	0.1	0.117719
4.876667	0.1	0.117183
4.878333	0.1	0.118315
4.880000	0.1	0.121057
4.881667	0.1	0.123620
4.883333	0.1	0.124216
4.885000	0.1	0.123501
4.886667	0.1	0.123203
4.888333	0.1	0.123560
4.890000	0.1	0.124455
4.891667	0.1	0.125945
4.893333	0.1	0.127673
4.895000	0.1	0.128984
4.896667	0.1	0.130177
4.898333	0.1	0.131309
4.900000	0.1	0.131607
4.901667	0.1	0.130415
4.903333	0.1	0.128746
4.905000	0.1	0.128210
4.906667	0.1	0.130177
4.908333	0.1	0.134408
4.910000	0.1	0.139236
4.911667	0.1	0.142813
4.913333	0.1	0.144959
4.915000	0.1	0.146329
4.916667	0.1	0.147879
4.918333	0.1	0.150979
4.920000	0.1	0.156879
4.921667	0.1	0.164926
4.923333	0.1	0.171900
4.925000	0.1	0.174046
4.926667	0.1	0.170350
4.928333	0.1	0.162900
4.930000	0.1	0.155151
4.931667	0.1	0.150323
4.933333	0.1	0.149906
4.935000	0.1	0.153542
4.936667	0.1	0.160337
4.938333	0.1	0.169098
4.940000	0.1	0.177920
4.941667	0.1	0.184655
4.943333	0.1	0.188649
4.945000	0.1	0.190973
4.946667	0.1	0.194073
4.948333	0.1	0.200212
4.950000	0.1	0.209272
4.951667	0.1	0.219345
4.953333	0.1	0.228465
4.955000	0.1	0.235319
4.956667	0.1	0.239015
4.958333	0.1	0.240147
4.960000	0.1	0.240088
4.961667	0.1	0.240266
4.963333	0.1	0.241280
4.965000	0.1	0.243425
4.966667	0.1	0.247240
4.968333	0.1	0.253618
4.970000	0.1	0.263035
4.971667	0.1	0.275016
4.973333	0.1	0.288010
4.975000	0.1	0.299931
4.976667	0.1	0.308990
4.978333	0.1	0.315011
4.980000	0.1	0.319541
4.981667	0.1	0.324070
4.983333	0.1	0.328302
4.985000	0.1	0.331283
4.986667	0.1	0.333309
4.988333	0.1	0.335634
4.990000	0.1	0.339687
4.991667	0.1	0.346482
4.993333	0.1	0.355721
4.995000	0.1	0.365853
4.996667	0.1	0.375271
4.998333	0.1	0.383019
5.000000	0.1	0.389397
5.001667	0.1	0.395477
5.003333	0.1	0.402570
5.005000	0.1	0.411272
5.006667	0.1	0.420749
5.008333	0.1	0.430167
5.010000	0.1	0.439346
5.011667	0.1	0.448644
5.013333	0.1	0.457585
5.015000	0.1	0.465453
5.016667	0.1	0.472963
5.018333	0.1	0.481129
5.020000	0.1	0.488997
5.021667	0.1	0.495076
5.023333	0.1	0.499368
5.025000	0.1	0.503421
5.026667	0.1	0.508904
5.028333	0.1	0.516474
5.030000	0.1	0.525892
5.031667	0.1	0.535905
5.033333	0.1	0.546217
5.035000	0.1	0.557005
5.036667	0.1	0.567317
5.038333	0.1	0.575185
5.040000	0.1	0.580072
5.041667	0.1	0.583053
5.043333	0.1	0.585437
5.045000	0.1	0.587881
5.046667	0.1	0.591219
5.048333	0.1	0.596285
5.050000	0.1	0.602126
5.051667	0.1	0.606895
5.053333	0.1	0.609458
5.055000	0.1	0.610888
5.056667	0.1	0.612855
5.058333	0.1	0.616550
5.060000	0.1	0.621736
5.061667	0.1	0.627995
5.063333	0.1	0.634790
5.065000	0.1	0.641584
5.066667	0.1	0.647187
5.068333	0.1	0.651300
5.070000	0.1	0.655174
5.071667	0.1	0.659406
5.073333	0.1	0.662744
5.075000	0.1	0.663579
5.076667	0.1	0.662029
5.078333	0.1	0.660002
5.080000	0.1	0.659764
5.081667	0.1	0.662386
5.083333	0.1	0.666559
5.085000	0.1	0.670314
5.086667	0.1	0.672936
5.088333	0.1	0.675201
5.090000	0.1	0.678182
5.091667	0.1	0.681698
5.093333	0.1	0.684798
5.095000	0.1	0.686586
5.096667	0.1	0.686705
5.098333	0.1	0.685692
5.100000	0.1	0.685275
5.101667	0.1	0.687182
5.103333	0.1	0.691831
5.105000	0.1	0.697434
5.106667	0.1	0.701129
5.108333	0.1	0.701428
5.110000	0.1	0.699937
5.111667	0.1	0.699222
5.113333	0.1	0.700533
5.115000	0.1	0.702798
5.116667	0.1	0.703514
5.118333	0.1	0.701428
5.120000	0.1	0.697911
5.121667	0.1	0.695467
5.123333	0.1	0.695229
5.125000	0.1	0.696421
5.126667	0.1	0.698328
5.128333	0.1	0.701368
5.130000	0.1	0.706494
5.131667	0.1	0.713527
5.133333	0.1	0.720859
5.135000	0.1	0.726640
5.136667	0.1	0.729144
5.138333	0.1	0.728488
5.140000	0.1	0.726998
5.141667	0.1	0.727594
5.143333	0.1	0.730991
5.145000	0.1	0.735581
5.146667	0.1	0.739515
5.148333	0.1	0.742734
5.150000	0.1	0.746310
5.151667	0.1	0.750303
5.153333	0.1	0.753403
5.155000	0.1	0.754714
5.156667	0.1	0.754952
5.158333	0.1	0.756025
5.160000	0.1	0.759363
5.161667	0.1	0.765145
5.163333	0.1	0.771642
5.165000	0.1	0.775814
5.166667	0.1	0.775754
5.168333	0.1	0.772417
5.170000	0.1	0.768662
5.171667	0.1	0.767589
5.173333	0.1	0.769734
5.175000	0.1	0.773191
5.176667	0.1	0.776053
5.178333	0.1	0.777900
5.180000	0.1	0.778317
5.181667	0.1	0.778437
5.183333	0.1	0.781000
5.185000	0.1	0.787675
5.186667	0.1	0.796318
5.188333	0.1	0.803113
5.190000	0.1	0.806153
5.191667	0.1	0.806212
5.193333	0.1	0.806272
5.195000	0.1	0.808954
5.196667	0.1	0.814557
5.198333	0.1	0.820696
5.200000	0.1	0.824213
5.201667	0.1	0.824571
5.203333	0.1	0.824213
5.205000	0.1	0.826478
5.206667	0.1	0.832617
5.208333	0.1	0.840783
5.210000	0.1	0.847518
5.211667	0.1	0.850380
5.213333	0.1	0.849009
5.215000	0.1	0.845432
5.216667	0.1	0.842273
5.218333	0.1	0.841320
5.220000	0.1	0.842392
5.221667	0.1	0.844419
5.223333	0.1	0.846982
5.225000	0.1	0.849962
5.226667	0.1	0.852704
5.228333	0.1	0.854373
5.230000	0.1	0.854671
5.231667	0.1	0.853539
5.233333	0.1	0.851631
5.235000	0.1	0.850081
5.236667	0.1	0.850141
5.238333	0.1	0.852287
5.240000	0.1	0.856340
5.241667	0.1	0.861347
5.243333	0.1	0.864804
5.245000	0.1	0.864804
5.246667	0.1	0.862360
5.248333	0.1	0.861585
5.250000	0.1	0.865042
5.251667	0.1	0.871301
5.253333	0.1	0.876188
5.255000	0.1	0.876904
5.256667	0.1	0.873804
5.258333	0.1	0.870347
5.260000	0.1	0.869811
5.261667	0.1	0.872910
5.263333	0.1	0.877917
5.265000	0.1	0.883341
5.266667	0.1	0.888407
5.268333	0.1	0.892401
5.270000	0.1	0.894904
5.271667	0.1	0.896514
5.273333	0.1	0.897825
5.275000	0.1	0.899255
5.276667	0.1	0.901163
5.278333	0.1	0.902951
5.280000	0.1	0.903428
5.281667	0.1	0.901938
5.283333	0.1	0.899136
5.285000	0.1	0.895560
5.286667	0.1	0.891924
5.288333	0.1	0.889421
5.290000	0.1	0.889301
5.291667	0.1	0.891566
5.293333	0.1	0.895202
5.295000	0.1	0.899255
5.296667	0.1	0.903308
5.298333	0.1	0.907004
5.300000	0.1	0.909448
5.301667	0.1	0.909388
5.303333	0.1	0.907004
5.305000	0.1	0.904143
5.306667	0.1	0.901938
5.308333	0.1	0.899375
5.310000	0.1	0.895202
5.311667	0.1	0.889599
5.313333	0.1	0.884473
5.315000	0.1	0.881612
5.316667	0.1	0.881851
5.318333	0.1	0.884414
5.320000	0.1	0.887811
5.321667	0.1	0.890613
5.323333	0.1	0.892162
5.325000	0.1	0.892699
5.326667	0.1	0.893712
5.328333	0.1	0.895917
5.330000	0.1	0.898361
5.331667	0.1	0.899494
5.333333	0.1	0.899077
5.335000	0.1	0.897706
5.336667	0.1	0.895679
5.338333	0.1	0.893295
5.340000	0.1	0.891745
5.341667	0.1	0.891745
5.343333	0.1	0.892162
5.345000	0.1	0.891268
5.346667	0.1	0.888884
5.348333	0.1	0.886560
5.350000	0.1	0.885427
5.351667	0.1	0.885963
5.353333	0.1	0.887632
5.355000	0.1	0.888526
5.356667	0.1	0.887036
5.358333	0.1	0.883043
5.360000	0.1	0.877857
5.361667	0.1	0.873566
5.363333	0.1	0.871778
5.365000	0.1	0.872850
5.366667	0.1	0.875890
5.368333	0.1	0.878930
5.370000	0.1	0.879765
5.371667	0.1	0.877082
5.373333	0.1	0.871897
5.375000	0.1	0.867665
5.376667	0.1	0.867307
5.378333	0.1	0.869811
5.380000	0.1	0.871956
5.381667	0.1	0.871718
5.383333	0.1	0.869155
5.385000	0.1	0.864923
5.386667	0.1	0.860393
5.388333	0.1	0.858188
5.390000	0.1	0.860274
5.391667	0.1	0.865340
5.393333	0.1	0.869930
5.395000	0.1	0.871182
5.396667	0.1	0.868797
5.398333	0.1	0.864685
5.400000	0.1	0.862062
5.401667	0.1	0.862300
5.403333	0.1	0.864267
5.405000	0.1	0.865817
5.406667	0.1	0.866354
5.408333	0.1	0.866234
5.410000	0.1	0.864923
5.411667	0.1	0.862002
5.413333	0.1	0.858367
5.415000	0.1	0.855684
5.416667	0.1	0.854254
5.418333	0.1	0.853539
5.420000	0.1	0.852883
5.421667	0.1	0.852108
5.423333	0.1	0.850856
5.425000	0.1	0.849545
5.426667	0.1	0.849307
5.428333	0.1	0.850618
5.430000	0.1	0.852406
5.431667	0.1	0.852943
5.433333	0.1	0.851333
5.435000	0.1	0.848413
5.436667	0.1	0.845015
5.438333	0.1	0.841498
5.440000	0.1	0.838935
5.441667	0.1	0.838995
5.443333	0.1	0.842035
5.445000	0.1	0.847101
5.446667	0.1	0.853062
5.448333	0.1	0.858426
5.450000	0.1	0.861585
5.451667	0.1	0.861049
5.453333	0.1	0.856042
5.455000	0.1	0.847757
5.456667	0.1	0.838876
5.458333	0.1	0.832140
5.460000	0.1	0.829041
5.461667	0.1	0.829220
5.463333	0.1	0.830948
5.465000	0.1	0.832260
5.466667	0.1	0.831068
5.468333	0.1	0.826120
5.470000	0.1	0.818551
5.471667	0.1	0.811994
5.473333	0.1	0.809670
5.475000	0.1	0.812054
5.476667	0.1	0.816882
5.478333	0.1	0.821471
5.480000	0.1	0.824153
5.481667	0.1	0.824571
5.483333	0.1	0.823021
5.485000	0.1	0.819743
5.486667	0.1	0.814736
5.488333	0.1	0.808895
5.490000	0.1	0.803947
5.491667	0.1	0.801981
5.493333	0.1	0.804186
5.495000	0.1	0.809968
5.496667	0.1	0.816822
5.498333	0.1	0.822425
5.500000	0.1	0.826061
5.501667	0.1	0.828385
5.503333	0.1	0.829697
5.505000	0.1	0.830233
5.506667	0.1	0.830233
5.508333	0.1	0.829399
5.510000	0.1	0.827074
5.511667	0.1	0.822783
5.513333	0.1	0.816703
5.515000	0.1	0.809729
5.516667	0.1	0.802994
5.518333	0.1	0.798047
5.520000	0.1	0.795782
5.521667	0.1	0.796080
5.523333	0.1	0.798643
5.525000	0.1	0.802338
5.526667	0.1	0.804305
5.528333	0.1	0.801325
5.530000	0.1	0.792861
5.531667	0.1	0.782132
5.533333	0.1	0.773251
5.535000	0.1	0.769198
5.536667	0.1	0.769854
5.538333	0.1	0.772953
5.540000	0.1	0.775874
5.541667	0.1	0.778079
5.543333	0.1	0.780284
5.545000	0.1	0.782490
5.546667	0.1	0.783384
5.548333	0.1	0.781953
5.550000	0.1	0.778496
5.551667	0.1	0.775278
5.553333	0.1	0.774682
5.555000	0.1	0.776470
5.556667	0.1	0.777543
5.558333	0.1	0.775337
5.560000	0.1	0.770688
5.561667	0.1	0.766695
5.563333	0.1	0.765920
5.565000	0.1	0.768960
5.566667	0.1	0.773788
5.568333	0.1	0.776708
5.570000	0.1	0.774086
5.571667	0.1	0.765979
5.573333	0.1	0.756323
5.575000	0.1	0.749767
5.576667	0.1	0.748098
5.578333	0.1	0.750244
5.580000	0.1	0.753999
5.581667	0.1	0.757217
5.583333	0.1	0.759184
5.585000	0.1	0.760198
5.586667	0.1	0.760734
5.588333	0.1	0.761151
5.590000	0.1	0.761330
5.591667	0.1	0.760376
5.593333	0.1	0.757456
5.595000	0.1	0.752211
5.596667	0.1	0.745237
5.598333	0.1	0.737727
5.600000	0.1	0.731051
5.601667	0.1	0.726402
5.603333	0.1	0.723839
5.605000	0.1	0.722468
5.606667	0.1	0.721633
5.608333	0.1	0.722170
5.610000	0.1	0.724733
5.611667	0.1	0.728548
5.613333	0.1	0.731170
5.615000	0.1	0.730217
5.616667	0.1	0.724852
5.618333	0.1	0.717342
5.620000	0.1	0.711381
5.621667	0.1	0.709415
5.623333	0.1	0.711441
5.625000	0.1	0.715375
5.626667	0.1	0.718653
5.628333	0.1	0.720203
5.630000	0.1	0.720263
5.631667	0.1	0.719667
5.633333	0.1	0.718236
5.635000	0.1	0.715554
5.636667	0.1	0.711978
5.638333	0.1	0.709295
5.640000	0.1	0.709117
5.641667	0.1	0.711203
5.643333	0.1	0.713706
5.645000	0.1	0.715137
5.646667	0.1	0.714839
5.648333	0.1	0.712216
5.650000	0.1	0.706494
5.651667	0.1	0.697672
5.653333	0.1	0.687182
5.655000	0.1	0.678003
5.656667	0.1	0.673473
5.658333	0.1	0.674188
5.660000	0.1	0.677526
5.661667	0.1	0.679672
5.663333	0.1	0.678539
5.665000	0.1	0.674665
5.666667	0.1	0.669777
5.668333	0.1	0.665605
5.670000	0.1	0.662625
5.671667	0.1	0.660658
5.673333	0.1	0.659108
5.675000	0.1	0.657558
5.676667	0.1	0.655651
5.678333	0.1	0.653267
5.680000	0.1	0.650764
5.681667	0.1	0.648379
5.683333	0.1	0.645399
5.685000	0.1	0.640631
5.686667	0.1	0.633597
5.688333	0.1	0.625670
5.690000	0.1	0.619292
5.691667	0.1	0.615895
5.693333	0.1	0.613511
5.695000	0.1	0.609338
5.696667	0.1	0.602782
5.698333	0.1	0.596046
5.700000	0.1	0.591636
5.701667	0.1	0.590622
5.703333	0.1	0.591278
5.705000	0.1	0.590622
5.706667	0.1	0.587225
5.708333	0.1	0.582337
5.710000	0.1	0.577927
5.711667	0.1	0.575244
5.713333	0.1	0.574946
5.715000	0.1	0.576198
5.716667	0.1	0.577450
5.718333	0.1	0.577748
5.720000	0.1	0.576973
5.721667	0.1	0.574410
5.723333	0.1	0.569165
5.725000	0.1	0.561655
5.726667	0.1	0.553191
5.728333	0.1	0.544429
5.730000	0.1	0.534892
5.731667	0.1	0.524104
5.733333	0.1	0.513971
5.735000	0.1	0.507951
5.736667	0.1	0.507176
5.738333	0.1	0.509679
5.740000	0.1	0.512123
5.741667	0.1	0.511766
5.743333	0.1	0.507474
5.745000	0.1	0.500739
5.746667	0.1	0.495195
5.748333	0.1	0.493169
5.750000	0.1	0.493765
5.751667	0.1	0.494182
5.753333	0.1	0.492454
5.755000	0.1	0.489533
5.756667	0.1	0.488162
5.758333	0.1	0.489235
5.760000	0.1	0.490904
5.761667	0.1	0.490665
5.763333	0.1	0.487387
5.765000	0.1	0.481129
5.766667	0.1	0.473142
5.768333	0.1	0.465572
5.770000	0.1	0.460863
5.771667	0.1	0.459254
5.773333	0.1	0.459015
5.775000	0.1	0.458658
5.776667	0.1	0.458360
5.778333	0.1	0.458479
5.780000	0.1	0.458479
5.781667	0.1	0.457406
5.783333	0.1	0.455022
5.785000	0.1	0.452101
5.786667	0.1	0.450075
5.788333	0.1	0.449598
5.790000	0.1	0.449061
5.791667	0.1	0.445247
5.793333	0.1	0.437140
5.795000	0.1	0.427127
5.796667	0.1	0.419140
5.798333	0.1	0.415325
5.800000	0.1	0.414670
5.801667	0.1	0.414729
5.803333	0.1	0.414372
5.805000	0.1	0.413954
5.806667	0.1	0.414252
5.808333	0.1	0.414968
5.810000	0.1	0.414670
5.811667	0.1	0.412107
5.813333	0.1	0.406802
5.815000	0.1	0.399768
5.816667	0.1	0.393033
5.818333	0.1	0.389040
5.820000	0.1	0.388443
5.821667	0.1	0.389218
5.823333	0.1	0.388443
5.825000	0.1	0.384331
5.826667	0.1	0.377834
5.828333	0.1	0.371695
5.830000	0.1	0.368834
5.831667	0.1	0.370622
5.833333	0.1	0.375867
5.835000	0.1	0.381172
5.836667	0.1	0.383496
5.838333	0.1	0.381887
5.840000	0.1	0.376880
5.841667	0.1	0.369787
5.843333	0.1	0.362277
5.845000	0.1	0.355780
5.846667	0.1	0.350952
5.848333	0.1	0.347614
5.850000	0.1	0.345469
5.851667	0.1	0.344098
5.853333	0.1	0.343859
5.855000	0.1	0.345349
5.856667	0.1	0.348330
5.858333	0.1	0.351965
5.860000	0.1	0.355005
5.861667	0.1	0.356317
5.863333	0.1	0.354707
5.865000	0.1	0.350356
5.866667	0.1	0.345171
5.868333	0.1	0.340819
5.870000	0.1	0.337243
5.871667	0.1	0.333548
5.873333	0.1	0.329554
5.875000	0.1	0.326395
5.876667	0.1	0.325739
5.878333	0.1	0.328124
5.880000	0.1	0.332356
5.881667	0.1	0.336170
5.883333	0.1	0.337601
5.885000	0.1	0.335932
5.886667	0.1	0.332594
5.888333	0.1	0.329971
5.890000	0.1	0.329375
5.891667	0.1	0.330031
5.893333	0.1	0.329494
5.895000	0.1	0.326037
5.896667	0.1	0.320375
5.898333	0.1	0.314891
5.900000	0.1	0.311315
5.901667	0.1	0.309527
5.903333	0.1	0.308514
5.905000	0.1	0.307679
5.906667	0.1	0.306547
5.908333	0.1	0.304341
5.910000	0.1	0.300884
5.911667	0.1	0.297606
5.913333	0.1	0.295758
5.915000	0.1	0.295103
5.916667	0.1	0.294209
5.918333	0.1	0.292599
5.920000	0.1	0.290573
5.921667	0.1	0.288486
5.923333	0.1	0.286222
5.925000	0.1	0.284135
5.926667	0.1	0.282824
5.928333	0.1	0.282586
5.930000	0.1	0.284016
5.931667	0.1	0.287712
5.933333	0.1	0.293076
5.935000	0.1	0.297785
5.936667	0.1	0.299990
5.938333	0.1	0.298560
5.940000	0.1	0.292838
5.941667	0.1	0.283957
5.943333	0.1	0.275135
5.945000	0.1	0.269413
5.946667	0.1	0.267863
5.948333	0.1	0.269532
5.950000	0.1	0.272095
5.951667	0.1	0.274122
5.953333	0.1	0.275314
5.955000	0.1	0.275850
5.956667	0.1	0.275433
5.958333	0.1	0.273705
5.960000	0.1	0.270963
5.961667	0.1	0.267923
5.963333	0.1	0.264943
5.965000	0.1	0.262201
5.966667	0.1	0.260055
5.968333	0.1	0.258923
5.970000	0.1	0.259638
5.971667	0.1	0.262320
5.973333	0.1	0.265360
5.975000	0.1	0.265896
5.976667	0.1	0.261605
5.978333	0.1	0.252962
5.980000	0.1	0.243604
5.981667	0.1	0.237346
5.983333	0.1	0.234127
5.985000	0.1	0.231743
5.986667	0.1	0.229120
5.988333	0.1	0.227213
5.990000	0.1	0.226736
5.991667	0.1	0.226915
5.993333	0.1	0.227034
5.995000	0.1	0.227153
5.996667	0.1	0.228047
5.998333	0.1	0.230074
6.000000	0.1	0.231385
6.001667	0.1	0.229359
6.003333	0.1	0.223100
6.005000	0.1	0.214338
6.006667	0.1	0.205815
6.008333	0.1	0.200450
6.010000	0.1	0.199854
6.011667	0.1	0.202894
6.013333	0.1	0.206172
6.015000	0.1	0.206649
6.016667	0.1	0.204563
6.018333	0.1	0.202715
6.020000	0.1	0.203908
6.021667	0.1	0.208616
6.023333	0.1	0.214696
6.025000	0.1	0.218689
6.026667	0.1	0.217915
6.028333	0.1	0.213027
6.030000	0.1	0.206769
6.031667	0.1	0.201702
6.033333	0.1	0.199497
6.035000	0.1	0.200748
6.036667	0.1	0.203729
6.038333	0.1	0.205159
6.040000	0.1	0.203550
6.041667	0.1	0.200868
6.043333	0.1	0.199497
6.045000	0.1	0.200748
6.046667	0.1	0.203788
6.048333	0.1	0.206351
6.050000	0.1	0.206292
6.051667	0.1	0.203133
6.053333	0.1	0.197291
6.055000	0.1	0.189900
6.056667	0.1	0.182867
6.058333	0.1	0.178218
6.060000	0.1	0.177443
6.061667	0.1	0.180185
6.063333	0.1	0.184119
6.065000	0.1	0.186265
6.066667	0.1	0.186145
6.068333	0.1	0.185907
6.070000	0.1	0.187814
6.071667	0.1	0.191987
6.073333	0.1	0.196695
6.075000	0.1	0.200510
6.076667	0.1	0.203609
6.078333	0.1	0.206113
6.080000	0.1	0.207067
6.081667	0.1	0.205755
6.083333	0.1	0.202477
6.085000	0.1	0.198841
6.086667	0.1	0.196636
6.088333	0.1	0.196278
6.090000	0.1	0.196397
6.091667	0.1	0.194788
6.093333	0.1	0.190914
6.095000	0.1	0.186324
6.096667	0.1	0.182688
6.098333	0.1	0.180304
6.100000	0.1	0.178218
6.101667	0.1	0.175893
6.103333	0.1	0.173986
6.105000	0.1	0.174046
6.106667	0.1	0.176430
6.108333	0.1	0.179410
6.110000	0.1	0.180423
6.111667	0.1	0.178754
6.113333	0.1	0.176132
6.115000	0.1	0.174642
6.116667	0.1	0.173867
6.118333	0.1	0.172615
6.120000	0.1	0.170052
6.121667	0.1	0.166059
6.123333	0.1	0.160337
6.125000	0.1	0.153601
6.126667	0.1	0.147820
6.128333	0.1	0.145257
6.130000	0.1	0.147104
6.131667	0.1	0.152826
6.133333	0.1	0.160396
6.135000	0.1	0.167131
6.136667	0.1	0.170827
6.138333	0.1	0.170350
6.140000	0.1	0.166595
6.141667	0.1	0.161707
6.143333	0.1	0.157893
6.145000	0.1	0.156462
6.146667	0.1	0.157714
6.148333	0.1	0.160694
6.150000	0.1	0.163913
6.151667	0.1	0.165463
6.153333	0.1	0.164270
6.155000	0.1	0.161350
6.156667	0.1	0.158191
6.158333	0.1	0.155330
6.160000	0.1	0.151992
6.161667	0.1	0.147700
6.163333	0.1	0.143349
6.165000	0.1	0.141025
6.166667	0.1	0.141561
6.168333	0.1	0.143349
6.170000	0.1	0.144184
6.171667	0.1	0.143647
6.173333	0.1	0.142097
6.175000	0.1	0.140369
6.176667	0.1	0.139296
6.178333	0.1	0.139475
6.180000	0.1	0.140607
6.181667	0.1	0.141621
6.183333	0.1	0.141025
6.185000	0.1	0.138640
6.186667	0.1	0.135124
6.188333	0.1	0.130892
6.190000	0.1	0.126660
6.191667	0.1	0.123918
6.193333	0.1	0.124216
6.195000	0.1	0.127494
6.196667	0.1	0.132203
6.198333	0.1	0.135899
6.200000	0.1	0.136018
6.201667	0.1	0.132740
6.203333	0.1	0.129044
6.205000	0.1	0.127494
6.206667	0.1	0.127852
6.208333	0.1	0.128210
6.210000	0.1	0.127733
6.211667	0.1	0.127077
6.213333	0.1	0.126839
6.215000	0.1	0.126600
6.216667	0.1	0.125647
6.218333	0.1	0.124991
6.220000	0.1	0.126481
6.221667	0.1	0.130117
6.223333	0.1	0.133455
6.225000	0.1	0.134587
6.226667	0.1	0.133872
6.228333	0.1	0.133336
6.230000	0.1	0.134885
6.231667	0.1	0.139296
6.233333	0.1	0.144899
6.235000	0.1	0.148237
6.236667	0.1	0.146925
6.238333	0.1	0.141799
6.240000	0.1	0.135422
6.241667	0.1	0.129342
6.243333	0.1	0.123978
6.245000	0.1	0.119388
6.246667	0.1	0.116110
6.248333	0.1	0.114977
6.250000	0.1	0.116408
6.251667	0.1	0.119865
6.253333	0.1	0.124574
6.255000	0.1	0.129044
6.256667	0.1	0.131309
6.258333	0.1	0.130177
6.260000	0.1	0.127196
6.261667	0.1	0.125051
6.263333	0.1	0.124693
6.265000	0.1	0.125170
6.266667	0.1	0.125766
6.268333	0.1	0.126541
6.270000	0.1	0.127196
6.271667	0.1	0.127137
6.273333	0.1	0.126183
6.275000	0.1	0.124633
6.276667	0.1	0.123560
6.278333	0.1	0.124216
6.280000	0.1	0.126183
6.281667	0.1	0.127494
6.283333	0.1	0.126183
6.285000	0.1	0.122249
6.286667	0.1	0.118017
6.288333	0.1	0.115573
6.290000	0.1	0.114143
6.291667	0.1	0.111341
6.293333	0.1	0.105798
6.295000	0.1	0.098586
6.296667	0.1	0.092149
6.298333	0.1	0.088632
6.300000	0.1	0.088632
6.301667	0.1	0.091612
6.303333	0.1	0.096381
6.305000	0.1	0.101984
6.306667	0.1	0.107706
6.308333	0.1	0.112832
6.310000	0.1	0.116706
6.311667	0.1	0.118971
6.313333	0.1	0.119925
6.315000	0.1	0.120223
6.316667	0.1	0.119627
6.318333	0.1	0.116825
6.320000	0.1	0.111699
6.321667	0.1	0.106514
6.323333	0.1	0.103414
6.325000	0.1	0.102580
6.326667	0.1	0.102222
6.328333	0.1	0.101149
6.330000	0.1	0.100076
6.331667	0.1	0.100195
6.333333	0.1	0.101745
6.335000	0.1	0.105083
6.336667	0.1	0.110745
6.338333	0.1	0.118673
6.340000	0.1	0.127494
6.341667	0.1	0.134051
6.343333	0.1	0.134945
6.345000	0.1	0.130236
6.346667	0.1	0.123560
6.348333	0.1	0.118554
6.350000	0.1	0.117004
6.351667	0.1	0.118852
6.353333	0.1	0.123143
6.355000	0.1	0.128210
6.356667	0.1	0.132680
6.358333	0.1	0.135958
6.360000	0.1	0.137627
6.361667	0.1	0.137746
6.363333	0.1	0.137210
6.365000	0.1	0.137210
6.366667	0.1	0.138342
6.368333	0.1	0.140965
6.370000	0.1	0.144720
6.371667	0.1	0.148237
6.373333	0.1	0.149965
6.375000	0.1	0.149190
6.376667	0.1	0.146151
6.378333	0.1	0.140965
6.380000	0.1	0.134766
6.381667	0.1	0.128925
6.383333	0.1	0.125349
6.385000	0.1	0.125408
6.386667	0.1	0.128984
6.388333	0.1	0.133753
6.390000	0.1	0.136912
6.391667	0.1	0.137091
6.393333	0.1	0.134885
6.395000	0.1	0.131547
6.396667	0.1	0.129163
6.398333	0.1	0.130296
6.400000	0.1	0.136018
6.401667	0.1	0.144780
6.403333	0.1	0.152826
6.405000	0.1	0.156403
6.406667	0.1	0.154436
6.408333	0.1	0.148416
6.410000	0.1	0.141263
6.411667	0.1	0.135541
6.413333	0.1	0.133157
6.415000	0.1	0.134587
6.416667	0.1	0.138700
6.418333	0.1	0.142872
6.420000	0.1	0.144839
6.421667	0.1	0.144184
6.423333	0.1	0.142872
6.425000	0.1	0.142694
6.426667	0.1	0.143945
6.428333	0.1	0.145614
6.430000	0.1	0.146806
6.431667	0.1	0.146747
6.433333	0.1	0.145078
6.435000	0.1	0.142396
6.436667	0.1	0.140488
6.438333	0.1	0.141382
6.440000	0.1	0.145316
6.441667	0.1	0.150621
6.443333	0.1	0.155211
6.445000	0.1	0.157833
6.446667	0.1	0.158131
6.448333	0.1	0.156403
6.450000	0.1	0.153363
6.451667	0.1	0.149906
6.453333	0.1	0.147402
6.455000	0.1	0.147760
6.456667	0.1	0.152051
6.458333	0.1	0.158906
6.460000	0.1	0.164866
6.461667	0.1	0.167429
6.463333	0.1	0.166595
6.465000	0.1	0.165284
6.466667	0.1	0.167191
6.468333	0.1	0.173509
6.470000	0.1	0.182450
6.471667	0.1	0.190139
6.473333	0.1	0.192761
6.475000	0.1	0.188589
6.476667	0.1	0.178993
6.478333	0.1	0.167370
6.480000	0.1	0.157237
6.481667	0.1	0.150502
6.483333	0.1	0.148296
6.485000	0.1	0.151575
6.486667	0.1	0.160158
6.488333	0.1	0.171244
6.490000	0.1	0.179827
6.491667	0.1	0.181258
6.493333	0.1	0.174582
6.495000	0.1	0.163317
6.496667	0.1	0.152349
6.498333	0.1	0.144482
6.500000	0.1	0.140548
6.501667	0.1	0.140846
6.503333	0.1	0.146031
6.505000	0.1	0.155866
6.506667	0.1	0.167489
6.508333	0.1	0.176370
6.510000	0.1	0.179052
6.511667	0.1	0.175238
6.513333	0.1	0.167310
6.515000	0.1	0.159383
6.516667	0.1	0.154734
6.518333	0.1	0.154138
6.520000	0.1	0.156403
6.521667	0.1	0.160635
6.523333	0.1	0.166357
6.525000	0.1	0.172079
6.526667	0.1	0.175774
6.528333	0.1	0.176728
6.530000	0.1	0.176132
6.531667	0.1	0.175834
6.533333	0.1	0.177383
6.535000	0.1	0.181556
6.536667	0.1	0.187635
6.538333	0.1	0.194371
6.540000	0.1	0.199556
6.541667	0.1	0.200748
6.543333	0.1	0.197232
6.545000	0.1	0.190794
6.546667	0.1	0.183880
6.548333	0.1	0.178337
6.550000	0.1	0.174940
6.551667	0.1	0.174046
6.553333	0.1	0.176013
6.555000	0.1	0.180900
6.556667	0.1	0.187457
6.558333	0.1	0.193656
6.560000	0.1	0.197947
6.561667	0.1	0.200033
6.563333	0.1	0.201285
6.565000	0.1	0.202596
6.566667	0.1	0.204086
6.568333	0.1	0.205398
6.570000	0.1	0.206828
6.571667	0.1	0.209570
6.573333	0.1	0.214756
6.575000	0.1	0.221670
6.576667	0.1	0.228524
6.578333	0.1	0.233412
6.580000	0.1	0.234604
6.581667	0.1	0.231385
6.583333	0.1	0.225782
6.585000	0.1	0.221431
6.586667	0.1	0.220180
6.588333	0.1	0.221431
6.590000	0.1	0.224471
6.591667	0.1	0.229120
6.593333	0.1	0.234544
6.595000	0.1	0.238776
6.596667	0.1	0.240624
6.598333	0.1	0.239909
6.600000	0.1	0.238001
6.601667	0.1	0.237882
6.603333	0.1	0.241995
6.605000	0.1	0.249863
6.606667	0.1	0.258565
6.608333	0.1	0.264943
6.610000	0.1	0.267386
6.611667	0.1	0.266016
6.613333	0.1	0.262678
6.615000	0.1	0.259817
6.616667	0.1	0.259161
6.618333	0.1	0.260413
6.620000	0.1	0.262439
6.621667	0.1	0.263870
6.623333	0.1	0.263751
6.625000	0.1	0.262022
6.626667	0.1	0.259876
6.628333	0.1	0.259221
6.630000	0.1	0.260830
6.631667	0.1	0.263393
6.633333	0.1	0.265121
6.635000	0.1	0.266194
6.636667	0.1	0.268221
6.638333	0.1	0.270844
6.640000	0.1	0.271440
6.641667	0.1	0.267923
6.643333	0.1	0.260651
6.645000	0.1	0.252962
6.646667	0.1	0.249505
6.648333	0.1	0.252426
6.650000	0.1	0.260413
6.651667	0.1	0.270367
6.653333	0.1	0.279486
6.655000	0.1	0.286281
6.656667	0.1	0.290453
6.658333	0.1	0.292301
6.660000	0.1	0.291884
6.661667	0.1	0.289440
6.663333	0.1	0.286698
6.665000	0.1	0.285804
6.666667	0.1	0.287533
6.668333	0.1	0.291049
6.670000	0.1	0.294328
6.671667	0.1	0.296235
6.673333	0.1	0.297070
6.675000	0.1	0.298023
6.676667	0.1	0.299692
6.678333	0.1	0.301778
6.680000	0.1	0.303447
6.681667	0.1	0.303566
6.683333	0.1	0.301421
6.685000	0.1	0.297070
6.686667	0.1	0.291646
6.688333	0.1	0.287533
6.690000	0.1	0.286818
6.691667	0.1	0.289321
6.693333	0.1	0.292063
6.695000	0.1	0.291824
6.696667	0.1	0.288248
6.698333	0.1	0.283003
6.700000	0.1	0.278652
6.701667	0.1	0.276685
6.703333	0.1	0.277102
6.705000	0.1	0.278234
6.706667	0.1	0.278175
6.708333	0.1	0.277042
6.710000	0.1	0.276506
6.711667	0.1	0.278294
6.713333	0.1	0.282347
6.715000	0.1	0.287473
6.716667	0.1	0.292838
6.718333	0.1	0.298023
6.720000	0.1	0.302315
6.721667	0.1	0.304818
6.723333	0.1	0.304461
6.725000	0.1	0.300586
6.726667	0.1	0.293732
6.728333	0.1	0.285685
6.730000	0.1	0.279248
6.731667	0.1	0.276685
6.733333	0.1	0.277638
6.735000	0.1	0.280082
6.736667	0.1	0.282109
6.738333	0.1	0.283003
6.740000	0.1	0.283539
6.741667	0.1	0.284970
6.743333	0.1	0.287533
6.745000	0.1	0.289679
6.746667	0.1	0.290275
6.748333	0.1	0.290334
6.750000	0.1	0.292420
6.751667	0.1	0.297487
6.753333	0.1	0.302911
6.755000	0.1	0.304282
6.756667	0.1	0.299990
6.758333	0.1	0.291824
6.760000	0.1	0.282705
6.761667	0.1	0.275135
6.763333	0.1	0.271082
6.765000	0.1	0.270903
6.766667	0.1	0.272751
6.768333	0.1	0.274956
6.770000	0.1	0.276387
6.771667	0.1	0.276685
6.773333	0.1	0.275850
6.775000	0.1	0.274181
6.776667	0.1	0.271618
6.778333	0.1	0.268102
6.780000	0.1	0.263810
6.781667	0.1	0.259519
6.783333	0.1	0.257075
6.785000	0.1	0.258029
6.786667	0.1	0.261724
6.788333	0.1	0.265419
6.790000	0.1	0.267267
6.791667	0.1	0.266790
6.793333	0.1	0.264883
6.795000	0.1	0.262082
6.796667	0.1	0.259101
6.798333	0.1	0.257194
6.800000	0.1	0.257671
6.801667	0.1	0.260770
6.803333	0.1	0.265539
6.805000	0.1	0.271499
6.806667	0.1	0.277758
6.808333	0.1	0.283062
6.810000	0.1	0.285983
6.811667	0.1	0.285208
6.813333	0.1	0.279725
6.815000	0.1	0.270367
6.816667	0.1	0.260592
6.818333	0.1	0.253558
6.820000	0.1	0.250340
6.821667	0.1	0.250697
6.823333	0.1	0.254512
6.825000	0.1	0.261784
6.826667	0.1	0.271142
6.828333	0.1	0.279129
6.830000	0.1	0.282228
6.831667	0.1	0.279009
6.833333	0.1	0.270844
6.835000	0.1	0.261188
6.836667	0.1	0.253499
6.838333	0.1	0.249505
6.840000	0.1	0.248909
6.841667	0.1	0.250280
6.843333	0.1	0.252247
6.845000	0.1	0.253499
6.846667	0.1	0.253439
6.848333	0.1	0.252426
6.850000	0.1	0.251830
6.851667	0.1	0.252068
6.853333	0.1	0.252843
6.855000	0.1	0.253856
6.856667	0.1	0.254929
6.858333	0.1	0.256062
6.860000	0.1	0.257671
6.861667	0.1	0.259459
6.863333	0.1	0.260472
6.865000	0.1	0.259936
6.866667	0.1	0.258088
6.868333	0.1	0.256777
6.870000	0.1	0.257730
6.871667	0.1	0.260592
6.873333	0.1	0.263214
6.875000	0.1	0.263631
6.876667	0.1	0.261188
6.878333	0.1	0.256360
6.880000	0.1	0.250697
6.881667	0.1	0.246763
6.883333	0.1	0.245869
6.885000	0.1	0.247359
6.886667	0.1	0.249565
6.888333	0.1	0.251651
6.890000	0.1	0.254095
6.891667	0.1	0.257254
6.893333	0.1	0.260174
6.895000	0.1	0.261068
6.896667	0.1	0.258863
6.898333	0.1	0.254154
6.900000	0.1	0.249684
6.901667	0.1	0.248194
6.903333	0.1	0.250638
6.905000	0.1	0.255167
6.906667	0.1	0.258863
6.908333	0.1	0.259101
6.910000	0.1	0.255585
6.911667	0.1	0.250101
6.913333	0.1	0.244617
6.915000	0.1	0.241041
6.916667	0.1	0.240982
6.918333	0.1	0.245035
6.920000	0.1	0.251353
6.921667	0.1	0.256836
6.923333	0.1	0.258863
6.925000	0.1	0.256360
6.926667	0.1	0.249982
6.928333	0.1	0.242710
6.930000	0.1	0.238121
6.931667	0.1	0.237763
6.933333	0.1	0.241280
6.935000	0.1	0.246882
6.936667	0.1	0.252426
6.938333	0.1	0.256062
6.940000	0.1	0.256836
6.941667	0.1	0.254214
6.943333	0.1	0.249028
6.945000	0.1	0.243425
6.946667	0.1	0.239849
6.948333	0.1	0.239611
6.950000	0.1	0.242889
6.951667	0.1	0.248015
6.953333	0.1	0.252485
6.955000	0.1	0.255287
6.956667	0.1	0.256419
6.958333	0.1	0.255883
6.960000	0.1	0.254452
6.961667	0.1	0.254095
6.963333	0.1	0.255406
6.965000	0.1	0.257552
6.966667	0.1	0.258982
6.968333	0.1	0.258684
6.970000	0.1	0.257194
6.971667	0.1	0.256360
6.973333	0.1	0.257552
6.975000	0.1	0.260353
6.976667	0.1	0.263751
6.978333	0.1	0.267446
6.980000	0.1	0.271082
6.981667	0.1	0.272393
6.983333	0.1	0.269532
6.985000	0.1	0.263631
6.986667	0.1	0.257373
6.988333	0.1	0.253022
6.990000	0.1	0.251472
6.991667	0.1	0.251830
6.993333	0.1	0.251710
6.995000	0.1	0.249207
6.996667	0.1	0.245154
6.998333	0.1	0.242651
7.000000	0.1	0.244260
7.001667	0.1	0.249684
7.003333	0.1	0.256240
7.005000	0.1	0.261247
7.006667	0.1	0.263333
7.008333	0.1	0.262678
7.010000	0.1	0.260711
7.011667	0.1	0.258982
7.013333	0.1	0.258088
7.015000	0.1	0.257432
7.016667	0.1	0.256121
7.018333	0.1	0.253916
7.020000	0.1	0.251412
7.021667	0.1	0.249326
7.023333	0.1	0.248492
7.025000	0.1	0.250101
7.026667	0.1	0.254571
7.028333	0.1	0.259995
7.030000	0.1	0.263751
7.031667	0.1	0.265181
7.033333	0.1	0.265956
7.035000	0.1	0.267088
7.036667	0.1	0.267625
7.038333	0.1	0.266075
7.040000	0.1	0.261903
7.041667	0.1	0.256777
7.043333	0.1	0.253677
7.045000	0.1	0.255108
7.046667	0.1	0.260055
7.048333	0.1	0.264764
7.050000	0.1	0.265241
7.051667	0.1	0.260532
7.053333	0.1	0.253081
7.055000	0.1	0.246346
7.056667	0.1	0.242353
7.058333	0.1	0.241816
7.060000	0.1	0.245035
7.061667	0.1	0.251174
7.063333	0.1	0.257373
7.065000	0.1	0.260115
7.066667	0.1	0.258148
7.068333	0.1	0.253141
7.070000	0.1	0.247538
7.071667	0.1	0.243008
7.073333	0.1	0.239790
7.075000	0.1	0.237346
7.076667	0.1	0.235558
7.078333	0.1	0.235558
7.080000	0.1	0.238359
7.081667	0.1	0.243366
7.083333	0.1	0.248015
7.085000	0.1	0.249386
7.086667	0.1	0.246882
7.088333	0.1	0.242293
7.090000	0.1	0.238478
7.091667	0.1	0.237882
7.093333	0.1	0.241578
7.095000	0.1	0.247955
7.096667	0.1	0.253737
7.098333	0.1	0.255764
7.100000	0.1	0.253558
7.101667	0.1	0.249267
7.103333	0.1	0.245571
7.105000	0.1	0.244617
7.106667	0.1	0.247359
7.108333	0.1	0.252426
7.110000	0.1	0.257075
7.111667	0.1	0.259101
7.113333	0.1	0.257909
7.115000	0.1	0.254691
7.116667	0.1	0.251353
7.118333	0.1	0.249565
7.120000	0.1	0.249565
7.121667	0.1	0.251055
7.123333	0.1	0.254750
7.125000	0.1	0.261068
7.126667	0.1	0.268340
7.128333	0.1	0.274122
7.130000	0.1	0.276327
7.131667	0.1	0.273228
7.133333	0.1	0.264108
7.135000	0.1	0.250936
7.136667	0.1	0.238299
7.138333	0.1	0.230253
7.140000	0.1	0.227988
7.141667	0.1	0.231206
7.143333	0.1	0.239432
7.145000	0.1	0.251174
7.146667	0.1	0.263274
7.148333	0.1	0.272155
7.150000	0.1	0.276148
7.151667	0.1	0.275791
7.153333	0.1	0.272214
7.155000	0.1	0.266492
7.156667	0.1	0.259876
7.158333	0.1	0.254035
7.160000	0.1	0.250459
7.161667	0.1	0.249505
7.163333	0.1	0.250876
7.165000	0.1	0.254035
7.166667	0.1	0.259042
7.168333	0.1	0.266492
7.170000	0.1	0.275671
7.171667	0.1	0.284493
7.173333	0.1	0.290215
7.175000	0.1	0.291348
7.176667	0.1	0.288725
7.178333	0.1	0.285387
7.180000	0.1	0.284553
7.181667	0.1	0.286758
7.183333	0.1	0.288904
7.185000	0.1	0.288367
7.186667	0.1	0.286102
7.188333	0.1	0.285327
7.190000	0.1	0.288010
7.191667	0.1	0.293255
7.193333	0.1	0.299096
7.195000	0.1	0.303388
7.196667	0.1	0.304759
7.198333	0.1	0.303090
7.200000	0.1	0.300050
7.201667	0.1	0.298440
7.203333	0.1	0.300109
7.205000	0.1	0.304341
7.206667	0.1	0.308454
7.208333	0.1	0.310063
7.210000	0.1	0.308871
7.211667	0.1	0.306189
7.213333	0.1	0.303566
7.215000	0.1	0.301778
7.216667	0.1	0.301063
7.218333	0.1	0.301778
7.220000	0.1	0.303864
7.221667	0.1	0.306845
7.223333	0.1	0.310421
7.225000	0.1	0.315011
7.226667	0.1	0.320733
7.228333	0.1	0.327051
7.230000	0.1	0.333667
7.231667	0.1	0.340104
7.233333	0.1	0.344455
7.235000	0.1	0.345111
7.236667	0.1	0.342250
7.238333	0.1	0.337660
7.240000	0.1	0.333011
7.241667	0.1	0.328541
7.243333	0.1	0.323474
7.245000	0.1	0.317514
7.246667	0.1	0.311017
7.248333	0.1	0.305355
7.250000	0.1	0.302315
7.251667	0.1	0.302255
7.253333	0.1	0.304103
7.255000	0.1	0.306666
7.256667	0.1	0.309050
7.258333	0.1	0.310183
7.260000	0.1	0.309825
7.261667	0.1	0.308990
7.263333	0.1	0.308812
7.265000	0.1	0.308752
7.266667	0.1	0.307858
7.268333	0.1	0.305891
7.270000	0.1	0.303745
7.271667	0.1	0.302672
7.273333	0.1	0.303984
7.275000	0.1	0.307143
7.276667	0.1	0.309587
7.278333	0.1	0.309050
7.280000	0.1	0.304997
7.281667	0.1	0.298381
7.283333	0.1	0.291049
7.285000	0.1	0.284374
7.286667	0.1	0.279367
7.288333	0.1	0.276327
7.290000	0.1	0.275135
7.291667	0.1	0.275612
7.293333	0.1	0.277817
7.295000	0.1	0.281930
7.296667	0.1	0.287652
7.298333	0.1	0.293374
7.300000	0.1	0.297248
7.301667	0.1	0.298500
7.303333	0.1	0.297546
7.305000	0.1	0.295401
7.306667	0.1	0.292897
7.308333	0.1	0.290751
7.310000	0.1	0.289261
7.311667	0.1	0.287533
7.313333	0.1	0.284076
7.315000	0.1	0.278473
7.316667	0.1	0.271440
7.318333	0.1	0.265121
7.320000	0.1	0.262082
7.321667	0.1	0.263274
7.323333	0.1	0.267208
7.325000	0.1	0.271797
7.326667	0.1	0.276208
7.328333	0.1	0.280440
7.330000	0.1	0.284195
7.331667	0.1	0.286460
7.333333	0.1	0.286281
7.335000	0.1	0.283659
7.336667	0.1	0.279069
7.338333	0.1	0.273705
7.340000	0.1	0.269532
7.341667	0.1	0.267863
7.343333	0.1	0.268221
7.345000	0.1	0.268579
7.346667	0.1	0.267744
7.348333	0.1	0.266850
7.350000	0.1	0.267088
7.351667	0.1	0.268221
7.353333	0.1	0.268757
7.355000	0.1	0.267327
7.356667	0.1	0.263333
7.358333	0.1	0.258088
7.360000	0.1	0.254333
7.361667	0.1	0.253797
7.363333	0.1	0.255644
7.365000	0.1	0.258327
7.366667	0.1	0.261545
7.368333	0.1	0.265419
7.370000	0.1	0.268161
7.371667	0.1	0.267804
7.373333	0.1	0.264227
7.375000	0.1	0.258863
7.376667	0.1	0.253797
7.378333	0.1	0.250638
7.380000	0.1	0.249982
7.381667	0.1	0.251532
7.383333	0.1	0.254154
7.385000	0.1	0.257194
7.386667	0.1	0.260711
7.388333	0.1	0.263870
7.390000	0.1	0.264406
7.391667	0.1	0.260353
7.393333	0.1	0.252664
7.395000	0.1	0.244737
7.396667	0.1	0.239849
7.398333	0.1	0.239491
7.400000	0.1	0.243068
7.401667	0.1	0.248373
7.403333	0.1	0.252724
7.405000	0.1	0.253737
7.406667	0.1	0.250161
7.408333	0.1	0.242412
7.410000	0.1	0.232816
7.411667	0.1	0.224650
7.413333	0.1	0.220180
7.415000	0.1	0.219941
7.416667	0.1	0.222802
7.418333	0.1	0.227392
7.420000	0.1	0.232577
7.421667	0.1	0.237882
7.423333	0.1	0.242353
7.425000	0.1	0.244796
7.426667	0.1	0.245094
7.428333	0.1	0.244141
7.430000	0.1	0.242412
7.431667	0.1	0.240088
7.433333	0.1	0.237465
7.435000	0.1	0.234783
7.436667	0.1	0.233471
7.438333	0.1	0.234962
7.440000	0.1	0.238419
7.441667	0.1	0.241220
7.443333	0.1	0.241101
7.445000	0.1	0.238478
7.446667	0.1	0.235379
7.448333	0.1	0.233531
7.450000	0.1	0.233173
7.451667	0.1	0.233531
7.453333	0.1	0.233710
7.455000	0.1	0.233948
7.456667	0.1	0.234664
7.458333	0.1	0.236154
7.460000	0.1	0.238597
7.461667	0.1	0.241816
7.463333	0.1	0.244081
7.465000	0.1	0.243247
7.466667	0.1	0.239134
7.468333	0.1	0.233114
7.470000	0.1	0.226557
7.471667	0.1	0.220656
7.473333	0.1	0.217378
7.475000	0.1	0.218272
7.476667	0.1	0.222385
7.478333	0.1	0.227571
7.480000	0.1	0.233114
7.481667	0.1	0.238955
7.483333	0.1	0.244021
7.485000	0.1	0.246823
7.486667	0.1	0.246644
7.488333	0.1	0.244498
7.490000	0.1	0.242353
7.491667	0.1	0.240982
7.493333	0.1	0.240266
7.495000	0.1	0.240088
7.496667	0.1	0.239849
7.498333	0.1	0.239193
7.500000	0.1	0.238895
7.501667	0.1	0.240266
7.503333	0.1	0.243425
7.505000	0.1	0.246465
7.506667	0.1	0.247300
7.508333	0.1	0.245631
7.510000	0.1	0.242591
7.511667	0.1	0.239551
7.513333	0.1	0.237823
7.515000	0.1	0.239015
7.516667	0.1	0.243068
7.518333	0.1	0.248313
7.520000	0.1	0.253022
7.521667	0.1	0.255704
7.523333	0.1	0.255466
7.525000	0.1	0.252306
7.526667	0.1	0.246942
7.528333	0.1	0.240743
7.530000	0.1	0.235379
7.531667	0.1	0.232399
7.533333	0.1	0.233114
7.535000	0.1	0.237227
7.536667	0.1	0.242412
7.538333	0.1	0.245333
7.540000	0.1	0.244856
7.541667	0.1	0.241280
7.543333	0.1	0.235140
7.545000	0.1	0.227571
7.546667	0.1	0.221312
7.548333	0.1	0.218868
7.550000	0.1	0.220716
7.551667	0.1	0.225902
7.553333	0.1	0.233412
7.555000	0.1	0.241697
7.556667	0.1	0.248730
7.558333	0.1	0.253260
7.560000	0.1	0.254810
7.561667	0.1	0.253439
7.563333	0.1	0.249505
7.565000	0.1	0.243545
7.566667	0.1	0.237048
7.568333	0.1	0.232339
7.570000	0.1	0.230789
7.571667	0.1	0.231981
7.573333	0.1	0.233948
7.575000	0.1	0.234485
7.576667	0.1	0.232577
7.578333	0.1	0.229061
7.580000	0.1	0.225663
7.581667	0.1	0.222921
7.583333	0.1	0.219882
7.585000	0.1	0.216723
7.586667	0.1	0.214934
7.588333	0.1	0.215650
7.590000	0.1	0.219047
7.591667	0.1	0.224590
7.593333	0.1	0.231504
7.595000	0.1	0.238776
7.596667	0.1	0.245452
7.598333	0.1	0.251174
7.600000	0.1	0.254631
7.601667	0.1	0.254393
7.603333	0.1	0.251293
7.605000	0.1	0.248194
7.606667	0.1	0.247240
7.608333	0.1	0.248253
7.610000	0.1	0.250459
7.611667	0.1	0.253141
7.613333	0.1	0.255704
7.615000	0.1	0.257492
7.616667	0.1	0.258267
7.618333	0.1	0.258386
7.620000	0.1	0.258088
7.621667	0.1	0.256777
7.623333	0.1	0.254512
7.625000	0.1	0.252783
7.626667	0.1	0.252724
7.628333	0.1	0.253797
7.630000	0.1	0.254750
7.631667	0.1	0.255644
7.633333	0.1	0.257492
7.635000	0.1	0.260711
7.636667	0.1	0.264585
7.638333	0.1	0.269055
7.640000	0.1	0.275135
7.641667	0.1	0.282347
7.643333	0.1	0.287831
7.645000	0.1	0.289440
7.646667	0.1	0.287473
7.648333	0.1	0.283718
7.650000	0.1	0.279427
7.651667	0.1	0.275970
7.653333	0.1	0.274897
7.655000	0.1	0.276446
7.656667	0.1	0.279307
7.658333	0.1	0.282705
7.660000	0.1	0.287712
7.661667	0.1	0.294447
7.663333	0.1	0.301242
7.665000	0.1	0.306904
7.666667	0.1	0.311852
7.668333	0.1	0.316858
7.670000	0.1	0.322402
7.671667	0.1	0.328362
7.673333	0.1	0.334322
7.675000	0.1	0.339150
7.676667	0.1	0.341833
7.678333	0.1	0.342250
7.680000	0.1	0.341237
7.681667	0.1	0.340283
7.683333	0.1	0.340760
7.685000	0.1	0.343323
7.686667	0.1	0.347793
7.688333	0.1	0.352919
7.690000	0.1	0.356257
7.691667	0.1	0.355840
7.693333	0.1	0.352681
7.695000	0.1	0.350356
7.696667	0.1	0.352323
7.698333	0.1	0.359774
7.700000	0.1	0.370979
7.701667	0.1	0.382125
7.703333	0.1	0.389636
7.705000	0.1	0.392377
7.706667	0.1	0.391662
7.708333	0.1	0.390232
7.710000	0.1	0.389636
7.711667	0.1	0.389934
7.713333	0.1	0.390649
7.715000	0.1	0.390947
7.716667	0.1	0.390351
7.718333	0.1	0.388622
7.720000	0.1	0.386179
7.721667	0.1	0.384033
7.723333	0.1	0.383317
7.725000	0.1	0.384569
7.726667	0.1	0.387847
7.728333	0.1	0.392914
7.730000	0.1	0.399053
7.731667	0.1	0.404716
7.733333	0.1	0.408530
7.735000	0.1	0.409961
7.736667	0.1	0.409484
7.738333	0.1	0.407994
7.740000	0.1	0.406384
7.741667	0.1	0.405252
7.743333	0.1	0.404179
7.745000	0.1	0.402749
7.746667	0.1	0.401378
7.748333	0.1	0.400484
7.750000	0.1	0.399768
7.751667	0.1	0.398099
7.753333	0.1	0.394225
7.755000	0.1	0.388443
7.756667	0.1	0.382960
7.758333	0.1	0.379801
7.760000	0.1	0.378490
7.761667	0.1	0.376701
7.763333	0.1	0.372767
7.765000	0.1	0.366211
7.766667	0.1	0.357986
7.768333	0.1	0.350297
7.770000	0.1	0.345469
7.771667	0.1	0.344813
7.773333	0.1	0.347376
7.775000	0.1	0.351012
7.776667	0.1	0.354171
7.778333	0.1	0.356138
7.780000	0.1	0.356019
7.781667	0.1	0.353932
7.783333	0.1	0.351965
7.785000	0.1	0.352740
7.786667	0.1	0.356793
7.788333	0.1	0.362098
7.790000	0.1	0.365973
7.791667	0.1	0.367224
7.793333	0.1	0.366509
7.795000	0.1	0.364244
7.796667	0.1	0.359535
7.798333	0.1	0.351846
7.800000	0.1	0.342608
7.801667	0.1	0.334620
7.803333	0.1	0.330031
7.805000	0.1	0.329137
7.806667	0.1	0.331223
7.808333	0.1	0.333846
7.810000	0.1	0.333488
7.811667	0.1	0.328481
7.813333	0.1	0.321150
7.815000	0.1	0.315070
7.816667	0.1	0.312328
7.818333	0.1	0.313163
7.820000	0.1	0.317097
7.821667	0.1	0.323176
7.823333	0.1	0.329971
7.825000	0.1	0.334978
7.826667	0.1	0.335813
7.828333	0.1	0.332832
7.830000	0.1	0.329018
7.831667	0.1	0.326991
7.833333	0.1	0.327468
7.835000	0.1	0.329673
7.836667	0.1	0.332356
7.838333	0.1	0.334799
7.840000	0.1	0.336766
7.841667	0.1	0.338256
7.843333	0.1	0.339031
7.845000	0.1	0.338197
7.846667	0.1	0.334740
7.848333	0.1	0.328600
7.850000	0.1	0.321925
7.851667	0.1	0.317395
7.853333	0.1	0.315845
7.855000	0.1	0.316501
7.856667	0.1	0.318408
7.858333	0.1	0.321627
7.860000	0.1	0.326335
7.861667	0.1	0.331402
7.863333	0.1	0.334442
7.865000	0.1	0.333905
7.866667	0.1	0.329316
7.868333	0.1	0.321925
7.870000	0.1	0.315011
7.871667	0.1	0.311732
7.873333	0.1	0.312984
7.875000	0.1	0.316918
7.876667	0.1	0.321686
7.878333	0.1	0.327170
7.880000	0.1	0.333428
7.881667	0.1	0.339210
7.883333	0.1	0.342309
7.885000	0.1	0.341356
7.886667	0.1	0.336707
7.888333	0.1	0.330985
7.890000	0.1	0.327945
7.891667	0.1	0.329912
7.893333	0.1	0.336349
7.895000	0.1	0.344694
7.896667	0.1	0.351906
7.898333	0.1	0.356019
7.900000	0.1	0.357270
7.901667	0.1	0.356615
7.903333	0.1	0.354469
7.905000	0.1	0.350595
7.906667	0.1	0.344872
7.908333	0.1	0.337958
7.910000	0.1	0.331283
7.911667	0.1	0.326753
7.913333	0.1	0.325859
7.915000	0.1	0.328839
7.916667	0.1	0.334740
7.918333	0.1	0.342548
7.920000	0.1	0.351250
7.921667	0.1	0.358701
7.923333	0.1	0.362456
7.925000	0.1	0.361323
7.926667	0.1	0.356793
7.928333	0.1	0.351369
7.930000	0.1	0.346482
7.931667	0.1	0.341833
7.933333	0.1	0.337362
7.935000	0.1	0.334740
7.936667	0.1	0.335932
7.938333	0.1	0.341237
7.940000	0.1	0.348985
7.941667	0.1	0.356734
7.943333	0.1	0.361979
7.945000	0.1	0.363112
7.946667	0.1	0.360906
7.948333	0.1	0.357926
7.950000	0.1	0.356078
7.951667	0.1	0.356615
7.953333	0.1	0.360131
7.955000	0.1	0.366271
7.956667	0.1	0.373244
7.958333	0.1	0.377834
7.960000	0.1	0.378072
7.961667	0.1	0.375152
7.963333	0.1	0.371516
7.965000	0.1	0.368059
7.966667	0.1	0.364363
7.968333	0.1	0.359833
7.970000	0.1	0.355065
7.971667	0.1	0.352144
7.973333	0.1	0.352621
7.975000	0.1	0.356138
7.976667	0.1	0.360966
7.978333	0.1	0.364721
7.980000	0.1	0.365973
7.981667	0.1	0.365317
7.983333	0.1	0.365198
7.985000	0.1	0.366747
7.986667	0.1	0.368297
7.988333	0.1	0.367284
7.990000	0.1	0.363350
7.991667	0.1	0.357807
7.993333	0.1	0.352860
7.995000	0.1	0.350595
7.996667	0.1	0.352263
7.998333	0.1	0.357509
8.000000	0.1	0.364542
8.001667	0.1	0.371397
8.003333	0.1	0.376880
8.005000	0.1	0.380874
8.006667	0.1	0.383377
8.008333	0.1	0.383854
8.010000	0.1	0.381291
8.011667	0.1	0.375569
8.013333	0.1	0.368178
8.015000	0.1	0.360370
8.016667	0.1	0.352740
8.018333	0.1	0.346363
8.020000	0.1	0.343144
8.021667	0.1	0.344515
8.023333	0.1	0.350535
8.025000	0.1	0.360429
8.026667	0.1	0.372350
8.028333	0.1	0.384152
8.030000	0.1	0.393152
8.031667	0.1	0.396132
8.033333	0.1	0.391781
8.035000	0.1	0.382602
8.036667	0.1	0.373185
8.038333	0.1	0.367224
8.040000	0.1	0.366628
8.041667	0.1	0.370979
8.043333	0.1	0.377774
8.045000	0.1	0.383377
8.046667	0.1	0.385106
8.048333	0.1	0.382543
8.050000	0.1	0.377238
8.051667	0.1	0.371039
8.053333	0.1	0.365078
8.055000	0.1	0.360012
8.056667	0.1	0.356197
8.058333	0.1	0.353992
8.060000	0.1	0.353098
8.061667	0.1	0.353038
8.063333	0.1	0.353813
8.065000	0.1	0.356019
8.066667	0.1	0.359297
8.068333	0.1	0.361562
8.070000	0.1	0.360072
8.071667	0.1	0.354230
8.073333	0.1	0.345767
8.075000	0.1	0.337541
8.076667	0.1	0.333071
8.078333	0.1	0.334203
8.080000	0.1	0.339568
8.081667	0.1	0.345826
8.083333	0.1	0.349998
8.085000	0.1	0.350595
8.086667	0.1	0.347972
8.088333	0.1	0.344515
8.090000	0.1	0.342906
8.091667	0.1	0.343800
8.093333	0.1	0.346005
8.095000	0.1	0.347912
8.096667	0.1	0.349462
8.098333	0.1	0.351727
8.100000	0.1	0.354230
8.101667	0.1	0.354946
8.103333	0.1	0.352442
8.105000	0.1	0.347972
8.106667	0.1	0.344515
8.108333	0.1	0.344455
8.110000	0.1	0.347614
8.111667	0.1	0.351667
8.113333	0.1	0.353158
8.115000	0.1	0.350118
8.116667	0.1	0.344038
8.118333	0.1	0.338137
8.120000	0.1	0.334978
8.121667	0.1	0.335276
8.123333	0.1	0.337720
8.125000	0.1	0.339806
8.126667	0.1	0.339389
8.128333	0.1	0.335872
8.130000	0.1	0.330806
8.131667	0.1	0.326633
8.133333	0.1	0.324488
8.135000	0.1	0.324667
8.136667	0.1	0.326931
8.138333	0.1	0.329971
8.140000	0.1	0.331044
8.141667	0.1	0.328541
8.143333	0.1	0.324309
8.145000	0.1	0.321627
8.146667	0.1	0.322461
8.148333	0.1	0.326097
8.150000	0.1	0.330091
8.151667	0.1	0.331521
8.153333	0.1	0.329256
8.155000	0.1	0.324249
8.156667	0.1	0.318944
8.158333	0.1	0.316381
8.160000	0.1	0.318646
8.161667	0.1	0.324786
8.163333	0.1	0.330985
8.165000	0.1	0.333190
8.166667	0.1	0.330150
8.168333	0.1	0.324070
8.170000	0.1	0.318527
8.171667	0.1	0.315905
8.173333	0.1	0.316143
8.175000	0.1	0.317395
8.176667	0.1	0.317872
8.178333	0.1	0.316858
8.180000	0.1	0.313938
8.181667	0.1	0.309289
8.183333	0.1	0.303686
8.185000	0.1	0.298917
8.186667	0.1	0.297189
8.188333	0.1	0.300169
8.190000	0.1	0.306666
8.191667	0.1	0.313699
8.193333	0.1	0.319302
8.195000	0.1	0.322521
8.196667	0.1	0.322998
8.198333	0.1	0.320613
8.200000	0.1	0.315845
8.201667	0.1	0.309587
8.203333	0.1	0.303566
8.205000	0.1	0.298977
8.206667	0.1	0.295758
8.208333	0.1	0.292957
8.210000	0.1	0.290453
8.211667	0.1	0.289083
8.213333	0.1	0.290096
8.215000	0.1	0.294149
8.216667	0.1	0.300288
8.218333	0.1	0.306547
8.220000	0.1	0.311792
8.221667	0.1	0.315607
8.223333	0.1	0.317991
8.225000	0.1	0.318944
8.226667	0.1	0.319004
8.228333	0.1	0.318646
8.230000	0.1	0.318587
8.231667	0.1	0.319302
8.233333	0.1	0.320554
8.235000	0.1	0.321388
8.236667	0.1	0.320733
8.238333	0.1	0.318110
8.240000	0.1	0.314355
8.241667	0.1	0.311375
8.243333	0.1	0.310719
8.245000	0.1	0.312567
8.246667	0.1	0.316679
8.248333	0.1	0.321746
8.250000	0.1	0.324547
8.251667	0.1	0.322402
8.253333	0.1	0.315189
8.255000	0.1	0.305533
8.256667	0.1	0.296354
8.258333	0.1	0.290453
8.260000	0.1	0.289142
8.261667	0.1	0.292242
8.263333	0.1	0.299156
8.265000	0.1	0.308573
8.266667	0.1	0.318348
8.268333	0.1	0.326097
8.270000	0.1	0.331163
8.271667	0.1	0.334203
8.273333	0.1	0.335932
8.275000	0.1	0.335574
8.276667	0.1	0.332475
8.278333	0.1	0.327587
8.280000	0.1	0.322700
8.281667	0.1	0.318646
8.283333	0.1	0.315666
8.285000	0.1	0.314295
8.286667	0.1	0.314355
8.288333	0.1	0.314832
8.290000	0.1	0.315368
8.291667	0.1	0.316203
8.293333	0.1	0.316918
8.295000	0.1	0.316620
8.296667	0.1	0.314772
8.298333	0.1	0.310779
8.300000	0.1	0.305474
8.301667	0.1	0.301421
8.303333	0.1	0.300229
8.305000	0.1	0.301480
8.306667	0.1	0.303984
8.308333	0.1	0.306666
8.310000	0.1	0.308156
8.311667	0.1	0.306964
8.313333	0.1	0.303090
8.315000	0.1	0.298381
8.316667	0.1	0.294924
8.318333	0.1	0.293672
8.320000	0.1	0.293970
8.321667	0.1	0.294566
8.323333	0.1	0.294328
8.325000	0.1	0.292599
8.326667	0.1	0.289798
8.328333	0.1	0.287533
8.330000	0.1	0.286996
8.331667	0.1	0.287890
8.333333	0.1	0.288248
8.335000	0.1	0.286281
8.336667	0.1	0.281334
8.338333	0.1	0.274897
8.340000	0.1	0.269115
8.341667	0.1	0.265181
8.343333	0.1	0.263035
8.345000	0.1	0.262678
8.346667	0.1	0.264287
8.348333	0.1	0.266373
8.350000	0.1	0.266314
8.351667	0.1	0.262737
8.353333	0.1	0.257254
8.355000	0.1	0.252187
8.356667	0.1	0.248611
8.358333	0.1	0.246227
8.360000	0.1	0.243843
8.361667	0.1	0.241101
8.363333	0.1	0.239193
8.365000	0.1	0.239015
8.366667	0.1	0.240326
8.368333	0.1	0.242770
8.370000	0.1	0.245988
8.371667	0.1	0.249326
8.373333	0.1	0.251651
8.375000	0.1	0.251949
8.376667	0.1	0.250578
8.378333	0.1	0.249624
8.380000	0.1	0.250220
8.381667	0.1	0.251770
8.383333	0.1	0.252843
8.385000	0.1	0.252903
8.386667	0.1	0.251889
8.388333	0.1	0.250340
8.390000	0.1	0.248909
8.391667	0.1	0.248790
8.393333	0.1	0.251114
8.395000	0.1	0.254631
8.396667	0.1	0.256896
8.398333	0.1	0.256062
8.400000	0.1	0.251830
8.401667	0.1	0.244617
8.403333	0.1	0.235736
8.405000	0.1	0.227869
8.406667	0.1	0.223875
8.408333	0.1	0.224650
8.410000	0.1	0.228822
8.411667	0.1	0.233471
8.413333	0.1	0.236571
8.415000	0.1	0.237227
8.416667	0.1	0.235498
8.418333	0.1	0.232458
8.420000	0.1	0.230253
8.421667	0.1	0.230134
8.423333	0.1	0.231802
8.425000	0.1	0.233650
8.426667	0.1	0.233769
8.428333	0.1	0.232160
8.430000	0.1	0.230610
8.431667	0.1	0.231206
8.433333	0.1	0.234842
8.435000	0.1	0.240862
8.436667	0.1	0.247240
8.438333	0.1	0.250757
8.440000	0.1	0.249624
8.441667	0.1	0.245452
8.443333	0.1	0.240982
8.445000	0.1	0.238121
8.446667	0.1	0.237584
8.448333	0.1	0.239372
8.450000	0.1	0.242531
8.451667	0.1	0.244796
8.453333	0.1	0.244141
8.455000	0.1	0.240743
8.456667	0.1	0.236511
8.458333	0.1	0.233412
8.460000	0.1	0.231802
8.461667	0.1	0.230372
8.463333	0.1	0.228167
8.465000	0.1	0.225186
8.466667	0.1	0.222087
8.468333	0.1	0.219107
8.470000	0.1	0.216663
8.471667	0.1	0.214994
8.473333	0.1	0.214219
8.475000	0.1	0.214219
8.476667	0.1	0.214994
8.478333	0.1	0.217021
8.480000	0.1	0.220299
8.481667	0.1	0.223219
8.483333	0.1	0.223100
8.485000	0.1	0.219405
8.486667	0.1	0.213861
8.488333	0.1	0.209034
8.490000	0.1	0.207305
8.491667	0.1	0.210404
8.493333	0.1	0.218451
8.495000	0.1	0.229120
8.496667	0.1	0.238419
8.498333	0.1	0.243366
8.500000	0.1	0.243783
8.501667	0.1	0.241756
8.503333	0.1	0.238776
8.505000	0.1	0.235319
8.506667	0.1	0.232041
8.508333	0.1	0.230491
8.510000	0.1	0.231206
8.511667	0.1	0.232458
8.513333	0.1	0.232220
8.515000	0.1	0.230551
8.516667	0.1	0.229180
8.518333	0.1	0.228882
8.520000	0.1	0.228226
8.521667	0.1	0.225484
8.523333	0.1	0.220358
8.525000	0.1	0.213504
8.526667	0.1	0.206828
8.528333	0.1	0.202656
8.530000	0.1	0.203431
8.531667	0.1	0.209928
8.533333	0.1	0.220954
8.535000	0.1	0.234246
8.536667	0.1	0.247478
8.538333	0.1	0.258148
8.540000	0.1	0.264108
8.541667	0.1	0.264525
8.543333	0.1	0.261188
8.545000	0.1	0.256956
8.546667	0.1	0.253856
8.548333	0.1	0.251472
8.550000	0.1	0.248849
8.551667	0.1	0.246227
8.553333	0.1	0.245273
8.555000	0.1	0.246465
8.556667	0.1	0.248253
8.558333	0.1	0.249088
8.560000	0.1	0.248611
8.561667	0.1	0.247359
8.563333	0.1	0.246167
8.565000	0.1	0.245452
8.566667	0.1	0.245571
8.568333	0.1	0.247002
8.570000	0.1	0.249147
8.571667	0.1	0.250399
8.573333	0.1	0.250697
8.575000	0.1	0.251174
8.576667	0.1	0.252008
8.578333	0.1	0.253201
8.580000	0.1	0.255287
8.581667	0.1	0.258684
8.583333	0.1	0.263393
8.585000	0.1	0.268877
8.586667	0.1	0.272632
8.588333	0.1	0.271499
8.590000	0.1	0.265181
8.591667	0.1	0.257492
8.593333	0.1	0.252306
8.595000	0.1	0.251114
8.596667	0.1	0.252962
8.598333	0.1	0.255883
8.600000	0.1	0.257969
8.601667	0.1	0.258327
8.603333	0.1	0.257909
8.605000	0.1	0.258446
8.606667	0.1	0.260890
8.608333	0.1	0.264704
8.610000	0.1	0.268281
8.611667	0.1	0.269830
8.613333	0.1	0.268221
8.615000	0.1	0.263751
8.616667	0.1	0.258267
8.618333	0.1	0.254095
8.620000	0.1	0.252485
8.621667	0.1	0.252783
8.623333	0.1	0.253141
8.625000	0.1	0.251830
8.626667	0.1	0.248671
8.628333	0.1	0.244558
8.630000	0.1	0.240982
8.631667	0.1	0.239551
8.633333	0.1	0.241101
8.635000	0.1	0.245214
8.636667	0.1	0.251055
8.638333	0.1	0.257015
8.640000	0.1	0.260472
8.641667	0.1	0.258923
8.643333	0.1	0.252008
8.645000	0.1	0.241756
8.646667	0.1	0.231564
8.648333	0.1	0.224471
8.650000	0.1	0.221312
8.651667	0.1	0.220418
8.653333	0.1	0.219226
8.655000	0.1	0.216305
8.656667	0.1	0.211954
8.658333	0.1	0.207067
8.660000	0.1	0.202954
8.661667	0.1	0.200748
8.663333	0.1	0.201285
8.665000	0.1	0.203788
8.666667	0.1	0.205517
8.668333	0.1	0.204384
8.670000	0.1	0.200808
8.671667	0.1	0.196636
8.673333	0.1	0.193536
8.675000	0.1	0.192165
8.676667	0.1	0.191510
8.678333	0.1	0.189006
8.680000	0.1	0.182509
8.681667	0.1	0.173330
8.683333	0.1	0.165403
8.685000	0.1	0.161946
8.686667	0.1	0.163078
8.688333	0.1	0.166655
8.690000	0.1	0.169992
8.691667	0.1	0.171185
8.693333	0.1	0.169873
8.695000	0.1	0.166953
8.696667	0.1	0.163317
8.698333	0.1	0.160217
8.700000	0.1	0.159204
8.701667	0.1	0.160277
8.703333	0.1	0.161886
8.705000	0.1	0.162303
8.706667	0.1	0.161290
8.708333	0.1	0.159621
8.710000	0.1	0.158131
8.711667	0.1	0.156879
8.713333	0.1	0.155568
8.715000	0.1	0.153422
8.716667	0.1	0.149846
8.718333	0.1	0.144899
8.720000	0.1	0.139892
8.721667	0.1	0.136018
8.723333	0.1	0.133634
8.725000	0.1	0.132263
8.726667	0.1	0.131309
8.728333	0.1	0.130177
8.730000	0.1	0.128925
8.731667	0.1	0.127733
8.733333	0.1	0.126302
8.735000	0.1	0.124753
8.736667	0.1	0.123799
8.738333	0.1	0.123918
8.740000	0.1	0.124335
8.741667	0.1	0.123918
8.743333	0.1	0.122607
8.745000	0.1	0.121772
8.746667	0.1	0.122547
8.748333	0.1	0.124395
8.750000	0.1	0.124931
8.751667	0.1	0.122249
8.753333	0.1	0.117362
8.755000	0.1	0.113010
8.756667	0.1	0.110865
8.758333	0.1	0.110388
8.760000	0.1	0.110149
8.761667	0.1	0.109315
8.763333	0.1	0.107706
8.765000	0.1	0.105739
8.766667	0.1	0.104666
8.768333	0.1	0.105977
8.770000	0.1	0.109851
8.771667	0.1	0.114620
8.773333	0.1	0.118732
8.775000	0.1	0.121236
8.776667	0.1	0.121713
8.778333	0.1	0.120878
8.780000	0.1	0.120342
8.781667	0.1	0.120997
8.783333	0.1	0.122190
8.785000	0.1	0.122488
8.786667	0.1	0.120223
8.788333	0.1	0.114739
8.790000	0.1	0.107884
8.791667	0.1	0.102997
8.793333	0.1	0.102282
8.795000	0.1	0.104845
8.796667	0.1	0.108242
8.798333	0.1	0.110388
8.800000	0.1	0.110805
8.801667	0.1	0.110686
8.803333	0.1	0.111520
8.805000	0.1	0.114143
8.806667	0.1	0.117779
8.808333	0.1	0.120580
8.810000	0.1	0.119805
8.811667	0.1	0.114501
8.813333	0.1	0.106692
8.815000	0.1	0.099421
8.816667	0.1	0.094116
8.818333	0.1	0.091314
8.820000	0.1	0.091374
8.821667	0.1	0.093520
8.823333	0.1	0.096262
8.825000	0.1	0.098586
8.826667	0.1	0.100613
8.828333	0.1	0.102520
8.830000	0.1	0.102997
8.831667	0.1	0.100851
8.833333	0.1	0.097156
8.835000	0.1	0.095308
8.836667	0.1	0.098109
8.838333	0.1	0.105381
8.840000	0.1	0.113487
8.841667	0.1	0.118256
8.843333	0.1	0.118554
8.845000	0.1	0.116587
8.846667	0.1	0.115335
8.848333	0.1	0.115097
8.850000	0.1	0.113547
8.851667	0.1	0.109136
8.853333	0.1	0.103295
8.855000	0.1	0.098109
8.856667	0.1	0.094771
8.858333	0.1	0.094414
8.860000	0.1	0.097573
8.861667	0.1	0.102997
8.863333	0.1	0.108182
8.865000	0.1	0.111282
8.866667	0.1	0.112295
8.868333	0.1	0.111997
8.870000	0.1	0.111043
8.871667	0.1	0.109375
8.873333	0.1	0.107288
8.875000	0.1	0.105739
8.876667	0.1	0.106275
8.878333	0.1	0.109732
8.880000	0.1	0.115216
8.881667	0.1	0.120819
8.883333	0.1	0.125051
8.885000	0.1	0.127018
8.886667	0.1	0.126183
8.888333	0.1	0.123322
8.890000	0.1	0.119925
8.891667	0.1	0.116825
8.893333	0.1	0.114501
8.895000	0.1	0.113606
8.896667	0.1	0.114024
8.898333	0.1	0.114322
8.900000	0.1	0.113666
8.901667	0.1	0.112772
8.903333	0.1	0.112534
8.905000	0.1	0.112593
8.906667	0.1	0.112355
8.908333	0.1	0.111163
8.910000	0.1	0.109136
8.911667	0.1	0.106990
8.913333	0.1	0.105381
8.915000	0.1	0.104070
8.916667	0.1	0.102520
8.918333	0.1	0.100613
8.920000	0.1	0.098705
8.921667	0.1	0.097871
8.923333	0.1	0.099480
8.925000	0.1	0.104785
8.926667	0.1	0.113070
8.928333	0.1	0.121355
8.930000	0.1	0.125587
8.931667	0.1	0.124037
8.933333	0.1	0.118852
8.935000	0.1	0.114739
8.936667	0.1	0.114322
8.938333	0.1	0.115812
8.940000	0.1	0.115693
8.941667	0.1	0.112236
8.943333	0.1	0.106990
8.945000	0.1	0.102758
8.946667	0.1	0.101388
8.948333	0.1	0.102401
8.950000	0.1	0.104427
8.951667	0.1	0.105917
8.953333	0.1	0.105441
8.955000	0.1	0.102639
8.956667	0.1	0.098646
8.958333	0.1	0.094712
8.960000	0.1	0.091732
8.961667	0.1	0.089049
8.963333	0.1	0.085413
8.965000	0.1	0.080943
8.966667	0.1	0.077724
8.968333	0.1	0.077426
8.970000	0.1	0.080466
8.971667	0.1	0.086188
8.973333	0.1	0.092745
8.975000	0.1	0.098169
8.976667	0.1	0.101626
8.978333	0.1	0.103414
8.980000	0.1	0.103772
8.981667	0.1	0.103056
8.983333	0.1	0.101864
8.985000	0.1	0.100553
8.986667	0.1	0.098526
8.988333	0.1	0.095069
8.990000	0.1	0.090420
8.991667	0.1	0.086546
8.993333	0.1	0.085473
8.995000	0.1	0.087619
8.996667	0.1	0.091016
8.998333	0.1	0.093102
9.000000	0.1	0.092506
9.001667	0.1	0.089765
9.003333	0.1	0.086784
9.005000	0.1	0.085056
9.006667	0.1	0.085175
9.008333	0.1	0.087440
9.010000	0.1	0.091612
9.011667	0.1	0.096619
9.013333	0.1	0.100434
9.015000	0.1	0.102460
9.016667	0.1	0.103354
9.018333	0.1	0.103176
9.020000	0.1	0.100315
9.021667	0.1	0.093579
9.023333	0.1	0.084758
9.025000	0.1	0.077009
9.026667	0.1	0.072479
9.028333	0.1	0.071406
9.030000	0.1	0.072658
9.031667	0.1	0.074446
9.033333	0.1	0.076175
9.035000	0.1	0.077963
9.036667	0.1	0.079632
9.038333	0.1	0.080347
9.040000	0.1	0.079215
9.041667	0.1	0.076890
9.043333	0.1	0.075519
9.045000	0.1	0.077009
9.046667	0.1	0.081956
9.048333	0.1	0.089049
9.050000	0.1	0.095844
9.051667	0.1	0.100017
9.053333	0.1	0.100255
9.055000	0.1	0.096381
9.056667	0.1	0.089765
9.058333	0.1	0.083029
9.060000	0.1	0.078440
9.061667	0.1	0.076771
9.063333	0.1	0.076830
9.065000	0.1	0.077128
9.066667	0.1	0.076294
9.068333	0.1	0.074089
9.070000	0.1	0.071645
9.071667	0.1	0.071108
9.073333	0.1	0.073195
9.075000	0.1	0.076771
9.076667	0.1	0.079751
9.078333	0.1	0.080645
9.080000	0.1	0.079393
9.081667	0.1	0.077367
9.083333	0.1	0.076532
9.085000	0.1	0.077724
9.086667	0.1	0.080168
9.088333	0.1	0.082493
9.090000	0.1	0.083387
9.091667	0.1	0.082612
9.093333	0.1	0.081658
9.095000	0.1	0.081539
9.096667	0.1	0.081539
9.098333	0.1	0.081241
9.100000	0.1	0.080585
9.101667	0.1	0.079453
9.103333	0.1	0.077486
9.105000	0.1	0.075221
9.106667	0.1	0.073552
9.108333	0.1	0.073195
9.110000	0.1	0.073791
9.111667	0.1	0.073969
9.113333	0.1	0.072479
9.115000	0.1	0.069559
9.116667	0.1	0.067532
9.118333	0.1	0.069618
9.120000	0.1	0.075817
9.121667	0.1	0.082374
9.123333	0.1	0.085115
9.125000	0.1	0.082970
9.126667	0.1	0.078201
9.128333	0.1	0.072896
9.130000	0.1	0.068724
9.131667	0.1	0.067413
9.133333	0.1	0.069559
9.135000	0.1	0.072360
9.136667	0.1	0.072360
9.138333	0.1	0.069022
9.140000	0.1	0.065029
9.141667	0.1	0.063717
9.143333	0.1	0.066102
9.145000	0.1	0.070095
9.146667	0.1	0.071883
9.148333	0.1	0.069439
9.150000	0.1	0.064015
9.151667	0.1	0.058830
9.153333	0.1	0.056505
9.155000	0.1	0.057518
9.156667	0.1	0.059962
9.158333	0.1	0.061274
9.160000	0.1	0.060499
9.161667	0.1	0.058889
9.163333	0.1	0.057995
9.165000	0.1	0.058115
9.166667	0.1	0.058830
9.168333	0.1	0.059783
9.170000	0.1	0.061035
9.171667	0.1	0.062525
9.173333	0.1	0.063658
9.175000	0.1	0.063777
9.176667	0.1	0.062406
9.178333	0.1	0.058949
9.180000	0.1	0.054002
9.181667	0.1	0.049591
9.183333	0.1	0.048101
9.185000	0.1	0.050068
9.186667	0.1	0.055075
9.188333	0.1	0.061870
9.190000	0.1	0.068367
9.191667	0.1	0.072241
9.193333	0.1	0.072420
9.195000	0.1	0.069797
9.196667	0.1	0.066400
9.198333	0.1	0.064194
9.200000	0.1	0.064373
9.201667	0.1	0.067413
9.203333	0.1	0.072479
9.205000	0.1	0.077426
9.206667	0.1	0.080228
9.208333	0.1	0.079453
9.210000	0.1	0.075221
9.211667	0.1	0.069380
9.213333	0.1	0.064790
9.215000	0.1	0.063300
9.216667	0.1	0.064433
9.218333	0.1	0.066340
9.220000	0.1	0.067949
9.221667	0.1	0.069857
9.223333	0.1	0.072241
9.225000	0.1	0.074327
9.226667	0.1	0.075042
9.228333	0.1	0.073969
9.230000	0.1	0.070751
9.231667	0.1	0.065148
9.233333	0.1	0.057638
9.235000	0.1	0.050962
9.236667	0.1	0.048161
9.238333	0.1	0.049114
9.240000	0.1	0.050962
9.241667	0.1	0.051677
9.243333	0.1	0.051975
9.245000	0.1	0.053883
9.246667	0.1	0.058830
9.248333	0.1	0.066578
9.250000	0.1	0.075400
9.251667	0.1	0.082612
9.253333	0.1	0.085592
9.255000	0.1	0.083566
9.256667	0.1	0.078738
9.258333	0.1	0.074089
9.260000	0.1	0.071287
9.261667	0.1	0.070572
9.263333	0.1	0.072241
9.265000	0.1	0.075877
9.266667	0.1	0.079870
9.268333	0.1	0.082791
9.270000	0.1	0.084162
9.271667	0.1	0.084162
9.273333	0.1	0.082612
9.275000	0.1	0.079572
9.276667	0.1	0.076711
9.278333	0.1	0.076950
9.280000	0.1	0.081837
9.281667	0.1	0.089765
9.283333	0.1	0.097334
9.285000	0.1	0.101686
9.286667	0.1	0.101507
9.288333	0.1	0.097692
9.290000	0.1	0.092506
9.291667	0.1	0.088692
9.293333	0.1	0.088394
9.295000	0.1	0.091851
9.296667	0.1	0.097692
9.298333	0.1	0.104666
9.300000	0.1	0.111759
9.301667	0.1	0.117183
9.303333	0.1	0.119448
9.305000	0.1	0.118673
9.306667	0.1	0.116348
9.308333	0.1	0.113964
9.310000	0.1	0.111640
9.311667	0.1	0.108898
9.313333	0.1	0.105679
9.315000	0.1	0.102937
9.316667	0.1	0.101626
9.318333	0.1	0.101984
9.320000	0.1	0.103414
9.321667	0.1	0.105798
9.323333	0.1	0.109613
9.325000	0.1	0.114024
9.326667	0.1	0.116944
9.328333	0.1	0.117123
9.330000	0.1	0.116408
9.331667	0.1	0.118554
9.333333	0.1	0.125289
9.335000	0.1	0.134110
9.336667	0.1	0.140369
9.338333	0.1	0.141084
9.340000	0.1	0.137389
9.341667	0.1	0.132918
9.343333	0.1	0.130892
9.345000	0.1	0.132382
9.346667	0.1	0.135839
9.348333	0.1	0.138700
9.350000	0.1	0.139236
9.351667	0.1	0.137568
9.353333	0.1	0.135422
9.355000	0.1	0.134587
9.356667	0.1	0.135124
9.358333	0.1	0.135839
9.360000	0.1	0.135839
9.361667	0.1	0.135422
9.363333	0.1	0.135958
9.365000	0.1	0.139177
9.366667	0.1	0.145555
9.368333	0.1	0.154018
9.370000	0.1	0.162601
9.371667	0.1	0.168264
9.373333	0.1	0.169098
9.375000	0.1	0.166059
9.376667	0.1	0.162423
9.378333	0.1	0.161052
9.380000	0.1	0.162423
9.381667	0.1	0.164032
9.383333	0.1	0.162840
9.385000	0.1	0.158846
9.386667	0.1	0.154853
9.388333	0.1	0.154436
9.390000	0.1	0.158966
9.391667	0.1	0.166714
9.393333	0.1	0.174642
9.395000	0.1	0.180066
9.396667	0.1	0.182390
9.398333	0.1	0.183225
9.400000	0.1	0.184655
9.401667	0.1	0.186682
9.403333	0.1	0.187218
9.405000	0.1	0.183940
9.406667	0.1	0.177026
9.408333	0.1	0.169098
9.410000	0.1	0.164032
9.411667	0.1	0.164330
9.413333	0.1	0.169218
9.415000	0.1	0.174642
9.416667	0.1	0.177085
9.418333	0.1	0.176609
9.420000	0.1	0.175178
9.421667	0.1	0.173867
9.423333	0.1	0.172079
9.425000	0.1	0.169098
9.426667	0.1	0.165939
9.428333	0.1	0.164211
9.430000	0.1	0.165761
9.431667	0.1	0.171661
9.433333	0.1	0.181675
9.435000	0.1	0.193596
9.436667	0.1	0.203967
9.438333	0.1	0.210226
9.440000	0.1	0.211358
9.441667	0.1	0.207424
9.443333	0.1	0.199914
9.445000	0.1	0.192106
9.446667	0.1	0.185967
9.448333	0.1	0.181317
9.450000	0.1	0.177324
9.451667	0.1	0.174224
9.453333	0.1	0.172496
9.455000	0.1	0.172198
9.456667	0.1	0.172794
9.458333	0.1	0.173569
9.460000	0.1	0.174284
9.461667	0.1	0.175297
9.463333	0.1	0.176907
9.465000	0.1	0.178814
9.466667	0.1	0.180364
9.468333	0.1	0.181496
9.470000	0.1	0.183225
9.471667	0.1	0.186265
9.473333	0.1	0.189602
9.475000	0.1	0.191987
9.476667	0.1	0.192761
9.478333	0.1	0.191808
9.480000	0.1	0.190377
9.481667	0.1	0.190437
9.483333	0.1	0.192702
9.485000	0.1	0.196695
9.486667	0.1	0.201643
9.488333	0.1	0.206709
9.490000	0.1	0.211835
9.491667	0.1	0.217676
9.493333	0.1	0.223994
9.495000	0.1	0.229538
9.496667	0.1	0.233471
9.498333	0.1	0.234962
9.500000	0.1	0.233948
9.501667	0.1	0.232101
9.503333	0.1	0.232041
9.505000	0.1	0.234783
9.506667	0.1	0.238717
9.508333	0.1	0.241041
9.510000	0.1	0.239909
9.511667	0.1	0.235617
9.513333	0.1	0.229955
9.515000	0.1	0.224769
9.516667	0.1	0.221372
9.518333	0.1	0.220060
9.520000	0.1	0.220001
9.521667	0.1	0.220299
9.523333	0.1	0.220478
9.525000	0.1	0.220835
9.526667	0.1	0.222921
9.528333	0.1	0.227749
9.530000	0.1	0.233293
9.531667	0.1	0.236392
9.533333	0.1	0.236392
9.535000	0.1	0.235915
9.536667	0.1	0.237465
9.538333	0.1	0.241518
9.540000	0.1	0.246525
9.541667	0.1	0.250518
9.543333	0.1	0.252306
9.545000	0.1	0.253081
9.546667	0.1	0.255287
9.548333	0.1	0.261128
9.550000	0.1	0.270188
9.551667	0.1	0.279486
9.553333	0.1	0.285685
9.555000	0.1	0.287950
9.556667	0.1	0.287652
9.558333	0.1	0.287950
9.560000	0.1	0.291526
9.561667	0.1	0.298321
9.563333	0.1	0.305533
9.565000	0.1	0.310004
9.566667	0.1	0.311196
9.568333	0.1	0.309944
9.570000	0.1	0.307798
9.571667	0.1	0.306606
9.573333	0.1	0.307798
9.575000	0.1	0.311017
9.576667	0.1	0.314176
9.578333	0.1	0.316083
9.580000	0.1	0.318110
9.581667	0.1	0.322402
9.583333	0.1	0.328839
9.585000	0.1	0.334740
9.586667	0.1	0.338018
9.588333	0.1	0.338972
9.590000	0.1	0.338852
9.591667	0.1	0.338435
9.593333	0.1	0.337720
9.595000	0.1	0.336945
9.596667	0.1	0.336289
9.598333	0.1	0.335693
9.600000	0.1	0.335574
9.601667	0.1	0.337064
9.603333	0.1	0.341117
9.605000	0.1	0.346780
9.606667	0.1	0.351906
9.608333	0.1	0.355363
9.610000	0.1	0.357747
9.611667	0.1	0.360370
9.613333	0.1	0.363410
9.615000	0.1	0.366271
9.616667	0.1	0.369072
9.618333	0.1	0.372946
9.620000	0.1	0.378191
9.621667	0.1	0.383854
9.623333	0.1	0.388265
9.625000	0.1	0.390053
9.626667	0.1	0.389218
9.628333	0.1	0.387073
9.630000	0.1	0.384808
9.631667	0.1	0.383079
9.633333	0.1	0.383019
9.635000	0.1	0.384748
9.636667	0.1	0.387192
9.638333	0.1	0.389159
9.640000	0.1	0.390887
9.641667	0.1	0.392377
9.643333	0.1	0.392973
9.645000	0.1	0.392497
9.646667	0.1	0.391543
9.648333	0.1	0.390947
9.650000	0.1	0.390768
9.651667	0.1	0.390232
9.653333	0.1	0.388801
9.655000	0.1	0.386417
9.656667	0.1	0.383914
9.658333	0.1	0.382662
9.660000	0.1	0.383139
9.661667	0.1	0.384212
9.663333	0.1	0.383616
9.665000	0.1	0.380456
9.666667	0.1	0.375807
9.668333	0.1	0.371039
9.670000	0.1	0.367403
9.671667	0.1	0.366271
9.673333	0.1	0.368416
9.675000	0.1	0.372767
9.676667	0.1	0.377119
9.678333	0.1	0.380158
9.680000	0.1	0.382543
9.681667	0.1	0.384748
9.683333	0.1	0.386119
9.685000	0.1	0.384808
9.686667	0.1	0.380099
9.688333	0.1	0.373840
9.690000	0.1	0.369728
9.691667	0.1	0.370383
9.693333	0.1	0.375330
9.695000	0.1	0.381649
9.696667	0.1	0.385940
9.698333	0.1	0.386119
9.700000	0.1	0.382841
9.701667	0.1	0.378609
9.703333	0.1	0.374854
9.705000	0.1	0.371575
9.706667	0.1	0.368357
9.708333	0.1	0.365436
9.710000	0.1	0.363231
9.711667	0.1	0.361979
9.713333	0.1	0.361502
9.715000	0.1	0.361323
9.716667	0.1	0.361264
9.718333	0.1	0.361025
9.720000	0.1	0.360906
9.721667	0.1	0.362098
9.723333	0.1	0.365376
9.725000	0.1	0.369251
9.726667	0.1	0.370562
9.728333	0.1	0.366926
9.730000	0.1	0.359118
9.731667	0.1	0.351250
9.733333	0.1	0.347376
9.735000	0.1	0.348032
9.736667	0.1	0.351071
9.738333	0.1	0.354588
9.740000	0.1	0.358462
9.741667	0.1	0.363052
9.743333	0.1	0.367999
9.745000	0.1	0.371754
9.746667	0.1	0.372648
9.748333	0.1	0.370145
9.750000	0.1	0.365973
9.751667	0.1	0.363529
9.753333	0.1	0.365376
9.755000	0.1	0.370562
9.756667	0.1	0.375807
9.758333	0.1	0.377715
9.760000	0.1	0.376105
9.761667	0.1	0.373364
9.763333	0.1	0.371337
9.765000	0.1	0.369668
9.766667	0.1	0.367522
9.768333	0.1	0.365794
9.770000	0.1	0.366807
9.771667	0.1	0.371933
9.773333	0.1	0.379443
9.775000	0.1	0.386179
9.776667	0.1	0.389159
9.778333	0.1	0.387371
9.780000	0.1	0.381887
9.781667	0.1	0.375509
9.783333	0.1	0.371158
9.785000	0.1	0.370145
9.786667	0.1	0.371516
9.788333	0.1	0.373602
9.790000	0.1	0.374854
9.791667	0.1	0.374734
9.793333	0.1	0.373840
9.795000	0.1	0.373244
9.796667	0.1	0.373304
9.798333	0.1	0.373244
9.800000	0.1	0.371873
9.801667	0.1	0.369191
9.803333	0.1	0.366747
9.805000	0.1	0.365496
9.806667	0.1	0.365555
9.808333	0.1	0.366986
9.810000	0.1	0.369847
9.811667	0.1	0.372827
9.813333	0.1	0.373006
9.815000	0.1	0.368774
9.816667	0.1	0.361383
9.818333	0.1	0.353754
9.820000	0.1	0.348747
9.821667	0.1	0.348449
9.823333	0.1	0.353515
9.825000	0.1	0.362098
9.826667	0.1	0.371158
9.828333	0.1	0.378191
9.830000	0.1	0.382006
9.831667	0.1	0.382185
9.833333	0.1	0.379384
9.835000	0.1	0.374675
9.836667	0.1	0.369132
9.838333	0.1	0.363886
9.840000	0.1	0.360489
9.841667	0.1	0.359893
9.843333	0.1	0.361681
9.845000	0.1	0.364721
9.846667	0.1	0.367939
9.848333	0.1	0.371039
9.850000	0.1	0.374198
9.851667	0.1	0.377357
9.853333	0.1	0.379384
9.855000	0.1	0.379622
9.856667	0.1	0.378013
9.858333	0.1	0.374734
9.860000	0.1	0.369430
9.861667	0.1	0.361681
9.863333	0.1	0.351787
9.865000	0.1	0.342131
9.866667	0.1	0.336409
9.868333	0.1	0.336468
9.870000	0.1	0.340402
9.871667	0.1	0.344217
9.873333	0.1	0.345171
9.875000	0.1	0.343502
9.876667	0.1	0.341237
9.878333	0.1	0.340283
9.880000	0.1	0.340939
9.881667	0.1	0.342309
9.883333	0.1	0.344157
9.885000	0.1	0.346661
9.886667	0.1	0.348985
9.888333	0.1	0.350237
9.890000	0.1	0.349879
9.891667	0.1	0.348151
9.893333	0.1	0.345111
9.895000	0.1	0.340998
9.896667	0.1	0.335693
9.898333	0.1	0.330091
9.900000	0.1	0.326157
9.901667	0.1	0.325382
9.903333	0.1	0.327587
9.905000	0.1	0.330985
9.906667	0.1	0.333190
9.908333	0.1	0.332713
9.910000	0.1	0.330269
9.911667	0.1	0.327945
9.913333	0.1	0.326931
9.915000	0.1	0.325739
9.916667	0.1	0.322521
9.918333	0.1	0.317812
9.920000	0.1	0.313818
9.921667	0.1	0.312269
9.923333	0.1	0.313103
9.925000	0.1	0.314832
9.926667	0.1	0.315309
9.928333	0.1	0.313461
9.930000	0.1	0.310719
9.931667	0.1	0.309944
9.933333	0.1	0.311911
9.935000	0.1	0.314534
9.936667	0.1	0.315130
9.938333	0.1	0.312567
9.940000	0.1	0.306785
9.941667	0.1	0.298440
9.943333	0.1	0.288427
9.945000	0.1	0.278413
9.946667	0.1	0.270069
9.948333	0.1	0.263810
9.950000	0.1	0.259101
9.951667	0.1	0.255883
9.953333	0.1	0.255287
9.955000	0.1	0.258386
9.956667	0.1	0.263810
9.958333	0.1	0.268757
9.960000	0.1	0.271261
9.961667	0.1	0.270724
9.963333	0.1	0.267744
9.965000	0.1	0.263453
9.966667	0.1	0.258803
9.968333	0.1	0.254333
9.970000	0.1	0.250161
9.971667	0.1	0.246644
9.973333	0.1	0.244617
9.975000	0.1	0.244558
9.976667	0.1	0.246286
9.978333	0.1	0.249147
9.980000	0.1	0.252247
9.981667	0.1	0.254035
9.983333	0.1	0.253737
9.985000	0.1	0.252664
9.986667	0.1	0.251889
9.988333	0.1	0.251532
9.990000	0.1	0.251055
9.991667	0.1	0.249982
9.993333	0.1	0.248015
9.995000	0.1	0.246286
9.996667	0.1	0.246167
9.998333	0.1	0.247121
10.000000	0.1	0.246942
10.001667	0.1	0.244081
10.003333	0.1	0.238657
10.005000	0.1	0.231683
10.006667	0.1	0.224471
10.008333	0.1	0.218451
10.010000	0.1	0.213742
10.011667	0.1	0.209451
10.013333	0.1	0.205338
10.015000	0.1	0.202656
10.016667	0.1	0.203073
10.018333	0.1	0.207186
10.020000	0.1	0.212908
10.021667	0.1	0.217080
10.023333	0.1	0.217795
10.025000	0.1	0.216126
10.026667	0.1	0.213742
10.028333	0.1	0.211477
10.030000	0.1	0.209332
10.031667	0.1	0.207365
10.033333	0.1	0.206053
10.035000	0.1	0.206590
10.036667	0.1	0.209153
10.038333	0.1	0.213146
10.040000	0.1	0.218153
10.041667	0.1	0.224471
10.043333	0.1	0.231266
10.045000	0.1	0.235617
10.046667	0.1	0.235677
10.048333	0.1	0.231922
10.050000	0.1	0.226617
10.051667	0.1	0.221729
10.053333	0.1	0.218332
10.055000	0.1	0.216067
10.056667	0.1	0.213861
10.058333	0.1	0.211895
10.060000	0.1	0.211358
10.061667	0.1	0.212669
10.063333	0.1	0.215590
10.065000	0.1	0.219464
10.066667	0.1	0.223517
10.068333	0.1	0.226140
10.070000	0.1	0.225306
10.071667	0.1	0.220060
10.073333	0.1	0.211716
10.075000	0.1	0.203609
10.076667	0.1	0.198483
10.078333	0.1	0.197291
10.080000	0.1	0.199437
10.081667	0.1	0.203311
10.083333	0.1	0.206828
10.085000	0.1	0.208914
10.086667	0.1	0.210404
10.088333	0.1	0.211716
10.090000	0.1	0.212014
10.091667	0.1	0.210643
10.093333	0.1	0.209034
10.095000	0.1	0.208914
10.096667	0.1	0.209928
10.098333	0.1	0.210226
10.100000	0.1	0.208497
10.101667	0.1	0.204980
10.103333	0.1	0.200987
10.105000	0.1	0.198782
10.106667	0.1	0.199854
10.108333	0.1	0.203490
10.110000	0.1	0.207067
10.111667	0.1	0.208318
10.113333	0.1	0.206411
10.115000	0.1	0.202417
10.116667	0.1	0.198305
10.118333	0.1	0.195980
10.120000	0.1	0.196159
10.121667	0.1	0.197649
10.123333	0.1	0.198305
10.125000	0.1	0.197411
10.126667	0.1	0.196159
10.128333	0.1	0.195265
10.130000	0.1	0.193656
10.131667	0.1	0.190437
10.133333	0.1	0.186443
10.135000	0.1	0.184119
10.136667	0.1	0.185192
10.138333	0.1	0.189662
10.140000	0.1	0.195146
10.141667	0.1	0.198782
10.143333	0.1	0.199556
10.145000	0.1	0.198185
10.146667	0.1	0.195861
10.148333	0.1	0.193834
10.150000	0.1	0.192642
10.151667	0.1	0.192404
10.153333	0.1	0.191927
10.155000	0.1	0.190318
10.156667	0.1	0.188231
10.158333	0.1	0.187039
10.160000	0.1	0.187516
10.161667	0.1	0.190079
10.163333	0.1	0.194967
10.165000	0.1	0.201464
10.166667	0.1	0.207365
10.168333	0.1	0.210762
10.170000	0.1	0.211179
10.171667	0.1	0.209212
10.173333	0.1	0.206113
10.175000	0.1	0.204206
10.176667	0.1	0.205338
10.178333	0.1	0.208676
10.180000	0.1	0.211060
10.181667	0.1	0.209630
10.183333	0.1	0.203848
10.185000	0.1	0.196099
10.186667	0.1	0.190139
10.188333	0.1	0.188828
10.190000	0.1	0.192523
10.191667	0.1	0.200272
10.193333	0.1	0.209451
10.195000	0.1	0.215948
10.196667	0.1	0.217140
10.198333	0.1	0.214040
10.200000	0.1	0.210226
10.201667	0.1	0.208199
10.203333	0.1	0.208139
10.205000	0.1	0.208437
10.206667	0.1	0.206947
10.208333	0.1	0.202894
10.210000	0.1	0.197291
10.211667	0.1	0.192106
10.213333	0.1	0.189543
10.215000	0.1	0.190854
10.216667	0.1	0.196040
10.218333	0.1	0.203133
10.220000	0.1	0.208199
10.221667	0.1	0.208080
10.223333	0.1	0.202954
10.225000	0.1	0.195682
10.226667	0.1	0.189722
10.228333	0.1	0.186682
10.230000	0.1	0.185847
10.231667	0.1	0.185549
10.233333	0.1	0.184417
10.235000	0.1	0.181973
10.236667	0.1	0.179529
10.238333	0.1	0.179172
10.240000	0.1	0.181675
10.241667	0.1	0.186682
10.243333	0.1	0.192940
10.245000	0.1	0.198245
10.246667	0.1	0.200629
10.248333	0.1	0.199914
10.250000	0.1	0.197589
10.251667	0.1	0.194907
10.253333	0.1	0.192821
10.255000	0.1	0.192344
10.256667	0.1	0.192881
10.258333	0.1	0.192344
10.260000	0.1	0.189245
10.261667	0.1	0.184715
10.263333	0.1	0.181735
10.265000	0.1	0.182867
10.266667	0.1	0.188172
10.268333	0.1	0.194788
10.270000	0.1	0.199795
10.271667	0.1	0.201643
10.273333	0.1	0.200152
10.275000	0.1	0.196457
10.276667	0.1	0.193298
10.278333	0.1	0.192821
10.280000	0.1	0.194728
10.281667	0.1	0.196934
10.283333	0.1	0.197709
10.285000	0.1	0.196278
10.286667	0.1	0.193179
10.288333	0.1	0.190318
10.290000	0.1	0.190139
10.291667	0.1	0.193656
10.293333	0.1	0.200093
10.295000	0.1	0.208020
10.296667	0.1	0.215948
10.298333	0.1	0.222206
10.300000	0.1	0.225663
10.301667	0.1	0.226259
10.303333	0.1	0.225723
10.305000	0.1	0.226498
10.306667	0.1	0.230432
10.308333	0.1	0.236690
10.310000	0.1	0.243306
10.311667	0.1	0.249028
10.313333	0.1	0.254214
10.315000	0.1	0.259757
10.316667	0.1	0.265956
10.318333	0.1	0.271440
10.320000	0.1	0.273943
10.321667	0.1	0.273287
10.323333	0.1	0.271142
10.325000	0.1	0.269592
10.326667	0.1	0.269711
10.328333	0.1	0.272036
10.330000	0.1	0.277340
10.331667	0.1	0.285625
10.333333	0.1	0.295341
10.335000	0.1	0.304699
10.336667	0.1	0.312567
10.338333	0.1	0.318706
10.340000	0.1	0.324070
10.341667	0.1	0.330806
10.343333	0.1	0.340164
10.345000	0.1	0.351846
10.346667	0.1	0.364304
10.348333	0.1	0.375211
10.350000	0.1	0.382721
10.351667	0.1	0.386715
10.353333	0.1	0.389636
10.355000	0.1	0.394166
10.356667	0.1	0.401676
10.358333	0.1	0.411332
10.360000	0.1	0.420988
10.361667	0.1	0.429332
10.363333	0.1	0.437021
10.365000	0.1	0.445485
10.366667	0.1	0.455499
10.368333	0.1	0.465989
10.370000	0.1	0.475764
10.371667	0.1	0.484347
10.373333	0.1	0.492632
10.375000	0.1	0.502110
10.376667	0.1	0.513613
10.378333	0.1	0.526667
10.380000	0.1	0.539064
10.381667	0.1	0.549674
10.383333	0.1	0.559866
10.385000	0.1	0.572026
10.386667	0.1	0.588477
10.388333	0.1	0.609636
10.390000	0.1	0.632703
10.391667	0.1	0.653327
10.393333	0.1	0.669420
10.395000	0.1	0.682712
10.396667	0.1	0.696480
10.398333	0.1	0.712037
10.400000	0.1	0.728130
10.401667	0.1	0.743628
10.403333	0.1	0.758648
10.405000	0.1	0.773847
10.406667	0.1	0.790179
10.408333	0.1	0.809193
10.410000	0.1	0.832617
10.411667	0.1	0.860035
10.413333	0.1	0.889003
10.415000	0.1	0.917077
10.416667	0.1	0.942707
10.418333	0.1	0.965595
10.420000	0.1	0.985801
10.421667	0.1	1.003444
10.423333	0.1	1.019239
10.425000	0.1	1.034796
10.426667	0.1	1.052320
10.428333	0.1	1.073003
10.430000	0.1	1.095891
10.431667	0.1	1.118124
10.433333	0.1	1.138270
10.435000	0.1	1.157463
10.436667	0.1	1.176834
10.438333	0.1	1.196563
10.440000	0.1	1.217127
10.441667	0.1	1.239181
10.443333	0.1	1.261532
10.445000	0.1	1.281500
10.446667	0.1	1.297414
10.448333	0.1	1.309693
10.450000	0.1	1.320541
10.451667	0.1	1.332641
10.453333	0.1	1.347125
10.455000	0.1	1.362562
10.456667	0.1	1.376987
10.458333	0.1	1.390278
10.460000	0.1	1.403868
10.461667	0.1	1.418173
10.463333	0.1	1.431644
10.465000	0.1	1.442731
10.466667	0.1	1.451850
10.468333	0.1	1.461268
10.470000	0.1	1.472056
10.471667	0.1	1.483142
10.473333	0.1	1.492798
10.475000	0.1	1.500964
10.476667	0.1	1.508892
10.478333	0.1	1.517713
10.480000	0.1	1.527250
10.481667	0.1	1.536250
10.483333	0.1	1.544476
10.485000	0.1	1.552940
10.486667	0.1	1.562238
10.488333	0.1	1.571059
10.490000	0.1	1.578033
10.491667	0.1	1.583755
10.493333	0.1	1.589477
10.495000	0.1	1.595676
10.496667	0.1	1.601637
10.498333	0.1	1.606584
10.500000	0.1	1.609743
10.501667	0.1	1.611114
10.503333	0.1	1.612187
10.505000	0.1	1.615226
10.506667	0.1	1.620948
10.508333	0.1	1.629114
10.510000	0.1	1.638174
10.511667	0.1	1.645565
10.513333	0.1	1.648784
10.515000	0.1	1.648188
10.516667	0.1	1.646578
10.518333	0.1	1.646102
10.520000	0.1	1.646876
10.521667	0.1	1.648188
10.523333	0.1	1.649678
10.525000	0.1	1.651406
10.526667	0.1	1.653850
10.528333	0.1	1.657784
10.530000	0.1	1.663089
10.531667	0.1	1.668573
10.533333	0.1	1.672626
10.535000	0.1	1.674533
10.536667	0.1	1.675308
10.538333	0.1	1.677334
10.540000	0.1	1.681328
10.541667	0.1	1.685202
10.543333	0.1	1.687229
10.545000	0.1	1.687527
10.546667	0.1	1.686931
10.548333	0.1	1.686394
10.550000	0.1	1.686573
10.551667	0.1	1.687527
10.553333	0.1	1.688600
10.555000	0.1	1.689315
10.556667	0.1	1.690805
10.558333	0.1	1.694560
10.560000	0.1	1.700461
10.561667	0.1	1.707018
10.563333	0.1	1.712859
10.565000	0.1	1.716435
10.566667	0.1	1.717389
10.568333	0.1	1.717329
10.570000	0.1	1.718164
10.571667	0.1	1.720667
10.573333	0.1	1.724064
10.575000	0.1	1.726985
10.576667	0.1	1.728475
10.578333	0.1	1.729608
10.580000	0.1	1.731813
10.581667	0.1	1.734972
10.583333	0.1	1.737177
10.585000	0.1	1.736343
10.586667	0.1	1.732230
10.588333	0.1	1.727223
10.590000	0.1	1.724303
10.591667	0.1	1.725018
10.593333	0.1	1.729369
10.595000	0.1	1.736462
10.596667	0.1	1.744092
10.598333	0.1	1.749754
10.600000	0.1	1.752675
10.601667	0.1	1.753390
10.603333	0.1	1.752436
10.605000	0.1	1.750708
10.606667	0.1	1.749635
10.608333	0.1	1.749814
10.610000	0.1	1.750350
10.611667	0.1	1.750350
10.613333	0.1	1.750469
10.615000	0.1	1.752734
10.616667	0.1	1.757681
10.618333	0.1	1.763284
10.620000	0.1	1.765728
10.621667	0.1	1.762986
10.623333	0.1	1.757085
10.625000	0.1	1.752079
10.626667	0.1	1.749992
10.628333	0.1	1.749873
10.630000	0.1	1.749754
10.631667	0.1	1.748979
10.633333	0.1	1.748502
10.635000	0.1	1.749337
10.636667	0.1	1.750648
10.638333	0.1	1.750589
10.640000	0.1	1.748145
10.641667	0.1	1.744270
10.643333	0.1	1.740873
10.645000	0.1	1.738727
10.646667	0.1	1.738012
10.648333	0.1	1.738668
10.650000	0.1	1.740038
10.651667	0.1	1.740217
10.653333	0.1	1.737475
10.655000	0.1	1.731217
10.656667	0.1	1.722753
10.658333	0.1	1.714528
10.660000	0.1	1.708746
10.661667	0.1	1.704812
10.663333	0.1	1.699031
10.665000	0.1	1.688182
10.666667	0.1	1.672745
10.668333	0.1	1.656592
10.670000	0.1	1.643181
10.671667	0.1	1.633585
10.673333	0.1	1.626551
10.675000	0.1	1.620233
10.676667	0.1	1.614213
10.678333	0.1	1.608849
10.680000	0.1	1.603365
10.681667	0.1	1.595616
10.683333	0.1	1.584232
10.685000	0.1	1.569212
10.686667	0.1	1.551211
10.688333	0.1	1.531482
10.690000	0.1	1.511872
10.691667	0.1	1.494765
10.693333	0.1	1.481176
10.695000	0.1	1.470566
10.696667	0.1	1.461446
10.698333	0.1	1.452506
10.700000	0.1	1.442611
10.701667	0.1	1.431048
10.703333	0.1	1.417518
10.705000	0.1	1.401961
10.706667	0.1	1.385272
10.708333	0.1	1.368404
10.710000	0.1	1.352191
10.711667	0.1	1.337230
10.713333	0.1	1.323223
10.715000	0.1	1.308501
10.716667	0.1	1.290798
10.718333	0.1	1.269639
10.720000	0.1	1.246393
10.721667	0.1	1.223505
10.723333	0.1	1.203597
10.725000	0.1	1.188397
10.726667	0.1	1.176655
10.728333	0.1	1.165032
10.730000	0.1	1.151860
10.731667	0.1	1.137912
10.733333	0.1	1.124144
10.735000	0.1	1.110256
10.736667	0.1	1.095653
10.738333	0.1	1.081050
10.740000	0.1	1.068115
10.741667	0.1	1.057148
10.743333	0.1	1.046598
10.745000	0.1	1.034319
10.746667	0.1	1.019538
10.748333	0.1	1.002371
10.750000	0.1	0.983775
10.751667	0.1	0.965774
10.753333	0.1	0.950337
10.755000	0.1	0.937104
10.756667	0.1	0.924289
10.758333	0.1	0.910997
10.760000	0.1	0.898719
10.761667	0.1	0.888705
10.763333	0.1	0.880778
10.765000	0.1	0.872970
10.766667	0.1	0.863671
10.768333	0.1	0.852525
10.770000	0.1	0.839829
10.771667	0.1	0.826001
10.773333	0.1	0.811756
10.775000	0.1	0.798166
10.776667	0.1	0.786424
10.778333	0.1	0.776887
10.780000	0.1	0.768423
10.781667	0.1	0.759065
10.783333	0.1	0.747502
10.785000	0.1	0.733614
10.786667	0.1	0.718176
10.788333	0.1	0.703037
10.790000	0.1	0.690103
10.791667	0.1	0.680327
10.793333	0.1	0.673235
10.795000	0.1	0.666976
10.796667	0.1	0.660062
10.798333	0.1	0.651956
10.800000	0.1	0.642419
10.801667	0.1	0.631630
10.803333	0.1	0.620067
10.805000	0.1	0.607908
10.806667	0.1	0.595689
10.808333	0.1	0.585079
10.810000	0.1	0.577748
10.811667	0.1	0.573397
10.813333	0.1	0.570118
10.815000	0.1	0.565767
10.816667	0.1	0.559330
10.818333	0.1	0.551879
10.820000	0.1	0.546157
10.821667	0.1	0.544250
10.823333	0.1	0.545740
10.825000	0.1	0.547648
10.826667	0.1	0.546217
10.828333	0.1	0.540018
10.830000	0.1	0.531256
10.831667	0.1	0.522912
10.833333	0.1	0.516236
10.835000	0.1	0.510395
10.836667	0.1	0.504673
10.838333	0.1	0.498414
10.840000	0.1	0.491202
10.841667	0.1	0.483274
10.843333	0.1	0.475884
10.845000	0.1	0.470340
10.846667	0.1	0.467837
10.848333	0.1	0.468433
10.850000	0.1	0.470638
10.851667	0.1	0.472784
10.853333	0.1	0.473559
10.855000	0.1	0.472903
10.856667	0.1	0.471592
10.858333	0.1	0.470758
10.860000	0.1	0.471115
10.861667	0.1	0.472248
10.863333	0.1	0.472546
10.865000	0.1	0.471056
10.866667	0.1	0.468493
10.868333	0.1	0.466287
10.870000	0.1	0.464916
10.871667	0.1	0.463188
10.873333	0.1	0.458777
10.875000	0.1	0.450969
10.876667	0.1	0.442565
10.878333	0.1	0.437140
10.880000	0.1	0.436604
10.881667	0.1	0.440538
10.883333	0.1	0.446975
10.885000	0.1	0.452817
10.886667	0.1	0.455380
10.888333	0.1	0.454366
10.890000	0.1	0.450254
10.891667	0.1	0.443876
10.893333	0.1	0.438511
10.895000	0.1	0.438035
10.896667	0.1	0.442922
10.898333	0.1	0.450134
10.900000	0.1	0.455916
10.901667	0.1	0.458598
10.903333	0.1	0.458241
10.905000	0.1	0.455737
10.906667	0.1	0.451744
10.908333	0.1	0.447094
10.910000	0.1	0.443161
10.911667	0.1	0.440180
10.913333	0.1	0.436485
10.915000	0.1	0.430107
10.916667	0.1	0.421643
10.918333	0.1	0.413597
10.920000	0.1	0.408232
10.921667	0.1	0.405252
10.923333	0.1	0.402987
10.925000	0.1	0.400901
10.926667	0.1	0.400007
10.928333	0.1	0.400662
10.930000	0.1	0.402033
10.931667	0.1	0.402749
10.933333	0.1	0.401974
10.935000	0.1	0.400424
10.936667	0.1	0.399470
10.938333	0.1	0.399590
10.940000	0.1	0.400007
10.941667	0.1	0.400126
10.943333	0.1	0.400484
10.945000	0.1	0.401497
10.946667	0.1	0.402451
10.948333	0.1	0.402808
10.950000	0.1	0.402331
10.951667	0.1	0.401020
10.953333	0.1	0.399470
10.955000	0.1	0.398576
10.956667	0.1	0.398338
10.958333	0.1	0.398099
10.960000	0.1	0.397205
10.961667	0.1	0.395238
10.963333	0.1	0.392199
10.965000	0.1	0.389397
10.966667	0.1	0.388503
10.968333	0.1	0.390053
10.970000	0.1	0.392556
10.971667	0.1	0.393689
10.973333	0.1	0.392377
10.975000	0.1	0.388742
10.976667	0.1	0.382960
10.978333	0.1	0.375986
10.980000	0.1	0.370741
10.981667	0.1	0.369906
10.983333	0.1	0.373840
10.985000	0.1	0.380218
10.986667	0.1	0.385642
10.988333	0.1	0.387132
10.990000	0.1	0.384033
10.991667	0.1	0.378013
10.993333	0.1	0.372231
10.995000	0.1	0.369191
10.996667	0.1	0.369430
10.998333	0.1	0.370801
11.000000	0.1	0.370801
11.001667	0.1	0.368834
11.003333	0.1	0.366390
11.005000	0.1	0.365615
11.006667	0.1	0.368059
11.008333	0.1	0.373125
11.010000	0.1	0.378549
11.011667	0.1	0.381589
11.013333	0.1	0.380635
11.015000	0.1	0.375450
11.016667	0.1	0.367999
11.018333	0.1	0.361562
11.020000	0.1	0.358224
11.021667	0.1	0.358045
11.023333	0.1	0.360608
11.025000	0.1	0.365794
11.026667	0.1	0.373304
11.028333	0.1	0.382185
11.030000	0.1	0.390232
11.031667	0.1	0.394344
11.033333	0.1	0.392437
11.035000	0.1	0.384688
11.036667	0.1	0.374138
11.038333	0.1	0.364840
11.040000	0.1	0.359952
11.041667	0.1	0.360608
11.043333	0.1	0.365853
11.045000	0.1	0.373065
11.046667	0.1	0.379205
11.048333	0.1	0.382781
11.050000	0.1	0.384331
11.051667	0.1	0.385344
11.053333	0.1	0.385821
11.055000	0.1	0.384986
11.056667	0.1	0.382900
11.058333	0.1	0.380456
11.060000	0.1	0.378013
11.061667	0.1	0.376225
11.063333	0.1	0.376225
11.065000	0.1	0.378490
11.066667	0.1	0.382006
11.068333	0.1	0.384629
11.070000	0.1	0.385046
11.071667	0.1	0.384271
11.073333	0.1	0.384867
11.075000	0.1	0.389040
11.076667	0.1	0.397384
11.078333	0.1	0.407934
11.080000	0.1	0.417054
11.081667	0.1	0.421643
11.083333	0.1	0.421047
11.085000	0.1	0.416577
11.086667	0.1	0.410497
11.088333	0.1	0.405669
11.090000	0.1	0.405371
11.091667	0.1	0.411212
11.093333	0.1	0.421345
11.095000	0.1	0.431478
11.096667	0.1	0.438333
11.098333	0.1	0.442326
11.100000	0.1	0.445306
11.101667	0.1	0.448465
11.103333	0.1	0.451982
11.105000	0.1	0.455916
11.106667	0.1	0.460207
11.108333	0.1	0.464201
11.110000	0.1	0.467360
11.111667	0.1	0.469685
11.113333	0.1	0.471890
11.115000	0.1	0.474393
11.116667	0.1	0.476599
11.118333	0.1	0.476837
11.120000	0.1	0.474334
11.121667	0.1	0.470102
11.123333	0.1	0.465810
11.125000	0.1	0.462532
11.126667	0.1	0.460625
11.128333	0.1	0.460148
11.130000	0.1	0.461280
11.131667	0.1	0.464916
11.133333	0.1	0.472128
11.135000	0.1	0.482142
11.136667	0.1	0.491738
11.138333	0.1	0.496626
11.140000	0.1	0.494897
11.141667	0.1	0.488818
11.143333	0.1	0.483215
11.145000	0.1	0.482082
11.146667	0.1	0.486434
11.148333	0.1	0.494301
11.150000	0.1	0.502408
11.151667	0.1	0.508130
11.153333	0.1	0.510156
11.155000	0.1	0.508487
11.156667	0.1	0.504196
11.158333	0.1	0.499427
11.160000	0.1	0.496388
11.161667	0.1	0.496388
11.163333	0.1	0.499725
11.165000	0.1	0.505149
11.166667	0.1	0.510812
11.168333	0.1	0.515819
11.170000	0.1	0.520229
11.171667	0.1	0.523627
11.173333	0.1	0.525296
11.175000	0.1	0.524581
11.176667	0.1	0.521123
11.178333	0.1	0.515580
11.180000	0.1	0.509620
11.181667	0.1	0.504911
11.183333	0.1	0.501990
11.185000	0.1	0.500917
11.186667	0.1	0.502169
11.188333	0.1	0.505984
11.190000	0.1	0.511467
11.191667	0.1	0.517070
11.193333	0.1	0.521362
11.195000	0.1	0.524700
11.196667	0.1	0.528336
11.198333	0.1	0.532389
11.200000	0.1	0.535190
11.201667	0.1	0.534415
11.203333	0.1	0.529408
11.205000	0.1	0.522077
11.206667	0.1	0.515699
11.208333	0.1	0.512481
11.210000	0.1	0.512183
11.211667	0.1	0.514090
11.213333	0.1	0.517368
11.215000	0.1	0.521064
11.216667	0.1	0.524879
11.218333	0.1	0.529408
11.220000	0.1	0.535131
11.221667	0.1	0.541449
11.223333	0.1	0.547111
11.225000	0.1	0.550568
11.226667	0.1	0.551164
11.228333	0.1	0.549555
11.230000	0.1	0.547290
11.231667	0.1	0.546336
11.233333	0.1	0.548422
11.235000	0.1	0.553548
11.236667	0.1	0.558496
11.238333	0.1	0.559747
11.240000	0.1	0.556767
11.241667	0.1	0.551939
11.243333	0.1	0.548422
11.245000	0.1	0.548065
11.246667	0.1	0.550509
11.248333	0.1	0.553846
11.250000	0.1	0.556767
11.251667	0.1	0.558734
11.253333	0.1	0.558972
11.255000	0.1	0.556886
11.256667	0.1	0.553191
11.258333	0.1	0.550032
11.260000	0.1	0.549197
11.261667	0.1	0.551343
11.263333	0.1	0.555396
11.265000	0.1	0.559807
11.266667	0.1	0.563026
11.268333	0.1	0.563681
11.270000	0.1	0.560999
11.271667	0.1	0.556111
11.273333	0.1	0.552118
11.275000	0.1	0.551820
11.276667	0.1	0.555635
11.278333	0.1	0.561118
11.280000	0.1	0.564635
11.281667	0.1	0.563800
11.283333	0.1	0.558555
11.285000	0.1	0.550568
11.286667	0.1	0.542223
11.288333	0.1	0.535846
11.290000	0.1	0.532806
11.291667	0.1	0.532448
11.293333	0.1	0.532210
11.295000	0.1	0.530720
11.296667	0.1	0.528872
11.298333	0.1	0.528216
11.300000	0.1	0.528574
11.301667	0.1	0.529289
11.303333	0.1	0.531137
11.305000	0.1	0.535011
11.306667	0.1	0.539541
11.308333	0.1	0.541389
11.310000	0.1	0.538886
11.311667	0.1	0.533938
11.313333	0.1	0.529110
11.315000	0.1	0.525296
11.316667	0.1	0.522494
11.318333	0.1	0.521362
11.320000	0.1	0.522375
11.321667	0.1	0.525117
11.323333	0.1	0.527561
11.325000	0.1	0.528038
11.326667	0.1	0.526845
11.328333	0.1	0.525773
11.330000	0.1	0.524938
11.331667	0.1	0.523508
11.333333	0.1	0.521243
11.335000	0.1	0.519156
11.336667	0.1	0.518620
11.338333	0.1	0.520766
11.340000	0.1	0.524938
11.341667	0.1	0.528574
11.343333	0.1	0.528157
11.345000	0.1	0.521958
11.346667	0.1	0.511408
11.348333	0.1	0.500858
11.350000	0.1	0.494242
11.351667	0.1	0.493109
11.353333	0.1	0.496149
11.355000	0.1	0.501871
11.356667	0.1	0.509024
11.358333	0.1	0.515163
11.360000	0.1	0.517190
11.361667	0.1	0.514388
11.363333	0.1	0.508726
11.365000	0.1	0.502884
11.366667	0.1	0.498831
11.368333	0.1	0.498056
11.370000	0.1	0.500381
11.371667	0.1	0.503063
11.373333	0.1	0.503302
11.375000	0.1	0.500858
11.376667	0.1	0.496805
11.378333	0.1	0.491738
11.380000	0.1	0.486493
11.381667	0.1	0.482321
11.383333	0.1	0.479817
11.385000	0.1	0.479102
11.386667	0.1	0.481069
11.388333	0.1	0.486136
11.390000	0.1	0.492632
11.391667	0.1	0.497222
11.393333	0.1	0.497818
11.395000	0.1	0.495195
11.396667	0.1	0.491917
11.398333	0.1	0.490189
11.400000	0.1	0.490785
11.401667	0.1	0.492930
11.403333	0.1	0.495255
11.405000	0.1	0.496388
11.406667	0.1	0.495434
11.408333	0.1	0.492156
11.410000	0.1	0.487804
11.411667	0.1	0.484407
11.413333	0.1	0.482142
11.415000	0.1	0.479519
11.416667	0.1	0.474632
11.418333	0.1	0.467718
11.420000	0.1	0.461340
11.421667	0.1	0.457823
11.423333	0.1	0.457764
11.425000	0.1	0.460267
11.426667	0.1	0.464380
11.428333	0.1	0.470579
11.430000	0.1	0.478387
11.431667	0.1	0.485063
11.433333	0.1	0.487626
11.435000	0.1	0.486255
11.436667	0.1	0.483096
11.438333	0.1	0.479877
11.440000	0.1	0.477135
11.441667	0.1	0.474870
11.443333	0.1	0.473022
11.445000	0.1	0.472188
11.446667	0.1	0.472844
11.448333	0.1	0.474632
11.450000	0.1	0.475705
11.451667	0.1	0.475407
11.453333	0.1	0.475049
11.455000	0.1	0.475585
11.456667	0.1	0.476182
11.458333	0.1	0.476062
11.460000	0.1	0.475526
11.461667	0.1	0.474930
11.463333	0.1	0.473678
11.465000	0.1	0.470698
11.466667	0.1	0.465453
11.468333	0.1	0.459552
11.470000	0.1	0.456452
11.471667	0.1	0.458598
11.473333	0.1	0.465214
11.475000	0.1	0.473261
11.476667	0.1	0.479221
11.478333	0.1	0.480413
11.480000	0.1	0.476420
11.481667	0.1	0.469208
11.483333	0.1	0.462174
11.485000	0.1	0.458539
11.486667	0.1	0.459790
11.488333	0.1	0.464857
11.490000	0.1	0.470221
11.491667	0.1	0.472546
11.493333	0.1	0.471056
11.495000	0.1	0.467598
11.496667	0.1	0.464976
11.498333	0.1	0.465095
11.500000	0.1	0.468135
11.501667	0.1	0.472665
11.503333	0.1	0.477016
11.505000	0.1	0.480056
11.506667	0.1	0.480652
11.508333	0.1	0.478148
11.510000	0.1	0.473619
11.511667	0.1	0.469804
11.513333	0.1	0.468493
11.515000	0.1	0.468910
11.516667	0.1	0.469089
11.518333	0.1	0.467896
11.520000	0.1	0.465274
11.521667	0.1	0.461936
11.523333	0.1	0.459313
11.525000	0.1	0.458002
11.526667	0.1	0.456870
11.528333	0.1	0.454366
11.530000	0.1	0.451207
11.531667	0.1	0.449896
11.533333	0.1	0.451803
11.535000	0.1	0.455678
11.536667	0.1	0.459790
11.538333	0.1	0.463009
11.540000	0.1	0.464082
11.541667	0.1	0.461578
11.543333	0.1	0.455797
11.545000	0.1	0.449479
11.546667	0.1	0.445783
11.548333	0.1	0.445962
11.550000	0.1	0.448644
11.551667	0.1	0.451207
11.553333	0.1	0.451088
11.555000	0.1	0.446498
11.556667	0.1	0.437796
11.558333	0.1	0.427663
11.560000	0.1	0.419676
11.561667	0.1	0.416398
11.563333	0.1	0.418067
11.565000	0.1	0.422657
11.566667	0.1	0.427604
11.568333	0.1	0.431359
11.570000	0.1	0.433505
11.571667	0.1	0.434518
11.573333	0.1	0.434995
11.575000	0.1	0.434995
11.576667	0.1	0.434279
11.578333	0.1	0.432134
11.580000	0.1	0.427902
11.581667	0.1	0.421882
11.583333	0.1	0.415802
11.585000	0.1	0.411689
11.586667	0.1	0.409901
11.588333	0.1	0.408769
11.590000	0.1	0.406146
11.591667	0.1	0.401080
11.593333	0.1	0.394702
11.595000	0.1	0.389218
11.596667	0.1	0.386536
11.598333	0.1	0.386715
11.600000	0.1	0.388324
11.601667	0.1	0.389457
11.603333	0.1	0.388682
11.605000	0.1	0.386059
11.606667	0.1	0.382543
11.608333	0.1	0.379324
11.610000	0.1	0.376284
11.611667	0.1	0.372589
11.613333	0.1	0.368357
11.615000	0.1	0.365317
11.616667	0.1	0.364840
11.618333	0.1	0.365913
11.620000	0.1	0.366032
11.621667	0.1	0.363290
11.623333	0.1	0.358105
11.625000	0.1	0.352561
11.626667	0.1	0.348508
11.628333	0.1	0.346184
11.630000	0.1	0.345111
11.631667	0.1	0.345409
11.633333	0.1	0.347614
11.635000	0.1	0.350773
11.636667	0.1	0.352979
11.638333	0.1	0.353515
11.640000	0.1	0.353217
11.641667	0.1	0.353634
11.643333	0.1	0.355065
11.645000	0.1	0.356555
11.646667	0.1	0.356376
11.648333	0.1	0.354350
11.650000	0.1	0.351727
11.651667	0.1	0.349522
11.653333	0.1	0.347435
11.655000	0.1	0.344634
11.656667	0.1	0.340641
11.658333	0.1	0.335455
11.660000	0.1	0.330806
11.661667	0.1	0.328600
11.663333	0.1	0.330150
11.665000	0.1	0.334919
11.666667	0.1	0.340760
11.668333	0.1	0.344515
11.670000	0.1	0.343919
11.671667	0.1	0.338554
11.673333	0.1	0.329494
11.675000	0.1	0.318527
11.676667	0.1	0.308692
11.678333	0.1	0.302851
11.680000	0.1	0.302017
11.681667	0.1	0.304699
11.683333	0.1	0.308454
11.685000	0.1	0.310838
11.686667	0.1	0.310779
11.688333	0.1	0.309587
11.690000	0.1	0.310063
11.691667	0.1	0.312507
11.693333	0.1	0.313699
11.695000	0.1	0.310421
11.696667	0.1	0.303447
11.698333	0.1	0.296235
11.700000	0.1	0.291467
11.701667	0.1	0.289857
11.703333	0.1	0.290334
11.705000	0.1	0.290751
11.706667	0.1	0.290096
11.708333	0.1	0.288785
11.710000	0.1	0.287890
11.711667	0.1	0.287473
11.713333	0.1	0.287056
11.715000	0.1	0.287354
11.716667	0.1	0.289202
11.718333	0.1	0.292480
11.720000	0.1	0.294924
11.721667	0.1	0.293732
11.723333	0.1	0.288188
11.725000	0.1	0.280261
11.726667	0.1	0.273228
11.728333	0.1	0.269473
11.730000	0.1	0.269294
11.731667	0.1	0.270724
11.733333	0.1	0.271261
11.735000	0.1	0.269592
11.736667	0.1	0.266135
11.738333	0.1	0.262737
11.740000	0.1	0.261843
11.741667	0.1	0.264823
11.743333	0.1	0.270188
11.745000	0.1	0.275135
11.746667	0.1	0.277221
11.748333	0.1	0.275135
11.750000	0.1	0.269413
11.751667	0.1	0.262618
11.753333	0.1	0.257134
11.755000	0.1	0.253856
11.756667	0.1	0.251770
11.758333	0.1	0.249565
11.760000	0.1	0.247538
11.761667	0.1	0.247836
11.763333	0.1	0.251830
11.765000	0.1	0.258386
11.766667	0.1	0.265479
11.768333	0.1	0.271440
11.770000	0.1	0.275016
11.771667	0.1	0.275850
11.773333	0.1	0.273943
11.775000	0.1	0.269294
11.776667	0.1	0.262380
11.778333	0.1	0.254869
11.780000	0.1	0.248909
11.781667	0.1	0.245214
11.783333	0.1	0.243425
11.785000	0.1	0.242829
11.786667	0.1	0.243425
11.788333	0.1	0.245869
11.790000	0.1	0.251114
11.791667	0.1	0.259161
11.793333	0.1	0.268936
11.795000	0.1	0.278115
11.796667	0.1	0.284553
11.798333	0.1	0.287354
11.800000	0.1	0.286996
11.801667	0.1	0.285089
11.803333	0.1	0.283837
11.805000	0.1	0.285089
11.806667	0.1	0.287890
11.808333	0.1	0.288546
11.810000	0.1	0.283957
11.811667	0.1	0.275135
11.813333	0.1	0.266492
11.815000	0.1	0.261962
11.816667	0.1	0.263155
11.818333	0.1	0.269234
11.820000	0.1	0.277162
11.821667	0.1	0.283659
11.823333	0.1	0.287294
11.825000	0.1	0.288904
11.826667	0.1	0.290215
11.828333	0.1	0.292122
11.830000	0.1	0.293791
11.831667	0.1	0.293911
11.833333	0.1	0.292897
11.835000	0.1	0.292122
11.836667	0.1	0.291586
11.838333	0.1	0.290394
11.840000	0.1	0.288844
11.841667	0.1	0.288248
11.843333	0.1	0.289619
11.845000	0.1	0.292540
11.846667	0.1	0.295579
11.848333	0.1	0.297606
11.850000	0.1	0.299573
11.851667	0.1	0.302553
11.853333	0.1	0.306547
11.855000	0.1	0.310481
11.856667	0.1	0.312924
11.858333	0.1	0.312507
11.860000	0.1	0.308990
11.861667	0.1	0.304997
11.863333	0.1	0.304759
11.865000	0.1	0.310421
11.866667	0.1	0.320673
11.868333	0.1	0.332236
11.870000	0.1	0.342250
11.871667	0.1	0.348866
11.873333	0.1	0.351608
11.875000	0.1	0.350833
11.876667	0.1	0.347316
11.878333	0.1	0.342727
11.880000	0.1	0.339329
11.881667	0.1	0.339866
11.883333	0.1	0.345409
11.885000	0.1	0.354230
11.886667	0.1	0.362396
11.888333	0.1	0.367701
11.890000	0.1	0.370264
11.891667	0.1	0.371754
11.893333	0.1	0.374198
11.895000	0.1	0.378430
11.896667	0.1	0.383914
11.898333	0.1	0.389576
11.900000	0.1	0.394881
11.901667	0.1	0.400364
11.903333	0.1	0.407577
11.905000	0.1	0.417888
11.906667	0.1	0.431120
11.908333	0.1	0.444651
11.910000	0.1	0.454128
11.911667	0.1	0.457287
11.913333	0.1	0.455916
11.915000	0.1	0.454247
11.916667	0.1	0.456095
11.918333	0.1	0.462770
11.920000	0.1	0.472248
11.921667	0.1	0.480533
11.923333	0.1	0.485539
11.925000	0.1	0.488281
11.926667	0.1	0.490606
11.928333	0.1	0.493884
11.930000	0.1	0.498593
11.931667	0.1	0.504196
11.933333	0.1	0.509620
11.935000	0.1	0.514090
11.936667	0.1	0.518084
11.938333	0.1	0.522673
11.940000	0.1	0.528753
11.941667	0.1	0.536740
11.943333	0.1	0.546098
11.945000	0.1	0.554681
11.946667	0.1	0.560880
11.948333	0.1	0.564754
11.950000	0.1	0.567555
11.951667	0.1	0.570953
11.953333	0.1	0.576258
11.955000	0.1	0.584245
11.956667	0.1	0.595033
11.958333	0.1	0.607014
11.960000	0.1	0.616729
11.961667	0.1	0.620782
11.963333	0.1	0.619710
11.965000	0.1	0.617385
11.966667	0.1	0.617564
11.968333	0.1	0.622034
11.970000	0.1	0.631392
11.971667	0.1	0.645518
11.973333	0.1	0.662684
11.975000	0.1	0.678659
11.976667	0.1	0.689387
11.978333	0.1	0.694394
11.980000	0.1	0.696480
11.981667	0.1	0.698924
11.983333	0.1	0.703156
11.985000	0.1	0.709832
11.986667	0.1	0.718653
11.988333	0.1	0.728309
11.990000	0.1	0.737548
11.991667	0.1	0.746310
11.993333	0.1	0.755727
11.995000	0.1	0.766575
11.996667	0.1	0.777543
11.998333	0.1	0.786960
12.000000	0.1	0.794768
12.001667	0.1	0.801623
12.003333	0.1	0.807226
12.005000	0.1	0.811815
12.006667	0.1	0.817359
12.008333	0.1	0.826359
12.010000	0.1	0.839591
12.011667	0.1	0.855804
12.013333	0.1	0.872254
12.015000	0.1	0.886917
12.016667	0.1	0.898540
12.018333	0.1	0.906944
12.020000	0.1	0.912666
12.021667	0.1	0.917375
12.023333	0.1	0.922382
12.025000	0.1	0.928521
12.026667	0.1	0.936270
12.028333	0.1	0.946164
12.030000	0.1	0.958562
12.031667	0.1	0.972390
12.033333	0.1	0.986755
12.035000	0.1	1.001477
12.036667	0.1	1.016080
12.038333	0.1	1.028836
12.040000	0.1	1.037479
12.041667	0.1	1.041174
12.043333	0.1	1.042724
12.045000	0.1	1.047015
12.046667	0.1	1.057208
12.048333	0.1	1.071692
12.050000	0.1	1.086176
12.051667	0.1	1.097620
12.053333	0.1	1.106203
12.055000	0.1	1.114369
12.056667	0.1	1.124501
12.058333	0.1	1.137793
12.060000	0.1	1.154482
12.061667	0.1	1.173318
12.063333	0.1	1.191557
12.065000	0.1	1.206815
12.066667	0.1	1.217604
12.068333	0.1	1.224518
12.070000	0.1	1.230121
12.071667	0.1	1.237571
12.073333	0.1	1.248539
12.075000	0.1	1.261473
12.076667	0.1	1.272738
12.078333	0.1	1.280606
12.080000	0.1	1.286745
12.081667	0.1	1.293421
12.083333	0.1	1.301408
12.085000	0.1	1.308858
12.086667	0.1	1.313567
12.088333	0.1	1.315355
12.090000	0.1	1.316369
12.091667	0.1	1.318932
12.093333	0.1	1.323700
12.095000	0.1	1.329780
12.096667	0.1	1.336217
12.098333	0.1	1.342416
12.100000	0.1	1.347721
12.101667	0.1	1.351893
12.103333	0.1	1.355350
12.105000	0.1	1.358748
12.106667	0.1	1.362145
12.108333	0.1	1.364410
12.110000	0.1	1.364112
12.111667	0.1	1.361668
12.113333	0.1	1.359820
12.115000	0.1	1.361489
12.116667	0.1	1.366615
12.118333	0.1	1.373053
12.120000	0.1	1.378536
12.121667	0.1	1.381755
12.123333	0.1	1.382113
12.125000	0.1	1.380682
12.126667	0.1	1.379788
12.128333	0.1	1.381338
12.130000	0.1	1.385033
12.131667	0.1	1.388788
12.133333	0.1	1.390457
12.135000	0.1	1.389325
12.136667	0.1	1.386106
12.138333	0.1	1.382649
12.140000	0.1	1.380801
12.141667	0.1	1.380742
12.143333	0.1	1.379907
12.145000	0.1	1.375139
12.146667	0.1	1.366139
12.148333	0.1	1.356244
12.150000	0.1	1.349270
12.151667	0.1	1.347065
12.153333	0.1	1.348674
12.155000	0.1	1.351178
12.156667	0.1	1.352131
12.158333	0.1	1.351357
12.160000	0.1	1.349986
12.161667	0.1	1.348794
12.163333	0.1	1.348019
12.165000	0.1	1.347959
12.166667	0.1	1.348555
12.168333	0.1	1.348734
12.170000	0.1	1.347423
12.171667	0.1	1.344621
12.173333	0.1	1.340687
12.175000	0.1	1.335740
12.176667	0.1	1.329720
12.178333	0.1	1.323164
12.180000	0.1	1.317084
12.181667	0.1	1.312733
12.183333	0.1	1.310289
12.185000	0.1	1.308441
12.186667	0.1	1.305521
12.188333	0.1	1.301348
12.190000	0.1	1.296818
12.191667	0.1	1.292169
12.193333	0.1	1.286984
12.195000	0.1	1.281381
12.196667	0.1	1.276136
12.198333	0.1	1.272082
12.200000	0.1	1.268506
12.201667	0.1	1.264036
12.203333	0.1	1.257896
12.205000	0.1	1.250446
12.206667	0.1	1.242220
12.208333	0.1	1.233935
12.210000	0.1	1.227021
12.211667	0.1	1.223445
12.213333	0.1	1.224041
12.215000	0.1	1.227439
12.216667	0.1	1.231313
12.218333	0.1	1.233459
12.220000	0.1	1.232565
12.221667	0.1	1.228571
12.223333	0.1	1.222968
12.225000	0.1	1.217544
12.226667	0.1	1.213849
12.228333	0.1	1.212359
12.230000	0.1	1.213312
12.231667	0.1	1.216233
12.233333	0.1	1.220048
12.235000	0.1	1.222968
12.236667	0.1	1.223862
12.238333	0.1	1.222968
12.240000	0.1	1.222253
12.241667	0.1	1.223862
12.243333	0.1	1.228809
12.245000	0.1	1.236022
12.246667	0.1	1.243174
12.248333	0.1	1.247943
12.250000	0.1	1.249492
12.251667	0.1	1.249135
12.253333	0.1	1.249969
12.255000	0.1	1.254678
12.256667	0.1	1.263499
12.258333	0.1	1.274347
12.260000	0.1	1.285195
12.261667	0.1	1.295149
12.263333	0.1	1.303554
12.265000	0.1	1.310706
12.266667	0.1	1.318336
12.268333	0.1	1.329064
12.270000	0.1	1.344621
12.271667	0.1	1.363516
12.273333	0.1	1.383126
12.275000	0.1	1.401186
12.276667	0.1	1.416504
12.278333	0.1	1.430035
12.280000	0.1	1.444221
12.281667	0.1	1.460433
12.283333	0.1	1.477599
12.285000	0.1	1.494348
12.286667	0.1	1.511216
12.288333	0.1	1.529694
12.290000	0.1	1.549900
12.291667	0.1	1.570463
12.293333	0.1	1.589716
12.295000	0.1	1.607716
12.296667	0.1	1.625717
12.298333	0.1	1.644552
12.300000	0.1	1.663625
12.301667	0.1	1.682103
12.303333	0.1	1.699925
12.305000	0.1	1.717866
12.306667	0.1	1.736760
12.308333	0.1	1.757085
12.310000	0.1	1.778841
12.311667	0.1	1.802087
12.313333	0.1	1.826525
12.315000	0.1	1.850307
12.316667	0.1	1.871407
12.318333	0.1	1.890242
12.320000	0.1	1.908243
12.321667	0.1	1.926780
12.323333	0.1	1.946509
12.325000	0.1	1.968742
12.326667	0.1	1.994312
12.328333	0.1	2.022028
12.330000	0.1	2.049327
12.331667	0.1	2.074540
12.333333	0.1	2.097249
12.335000	0.1	2.118290
12.336667	0.1	2.139330
12.338333	0.1	2.161861
12.340000	0.1	2.185941
12.341667	0.1	2.211213
12.343333	0.1	2.237201
12.345000	0.1	2.262175
12.346667	0.1	2.284587
12.348333	0.1	2.305091
12.350000	0.1	2.326369
12.351667	0.1	2.349794
12.353333	0.1	2.373874
12.355000	0.1	2.396643
12.356667	0.1	2.417326
12.358333	0.1	2.436757
12.360000	0.1	2.455890
12.361667	0.1	2.475858
12.363333	0.1	2.497971
12.365000	0.1	2.523303
12.366667	0.1	2.551794
12.368333	0.1	2.581954
12.370000	0.1	2.611637
12.371667	0.1	2.638877
12.373333	0.1	2.663255
12.375000	0.1	2.685964
12.376667	0.1	2.709925
12.378333	0.1	2.736688
12.380000	0.1	2.764821
12.381667	0.1	2.791763
12.383333	0.1	2.816439
12.385000	0.1	2.839565
12.386667	0.1	2.862513
12.388333	0.1	2.885819
12.390000	0.1	2.909661
12.391667	0.1	2.934635
12.393333	0.1	2.960921
12.395000	0.1	2.987027
12.396667	0.1	3.011942
12.398333	0.1	3.036022
12.400000	0.1	3.060043
12.401667	0.1	3.084064
12.403333	0.1	3.107786
12.405000	0.1	3.131569
12.406667	0.1	3.156305
12.408333	0.1	3.182292
12.410000	0.1	3.209472
12.411667	0.1	3.237367
12.413333	0.1	3.265083
12.415000	0.1	3.292620
12.416667	0.1	3.320873
12.418333	0.1	3.350854
12.420000	0.1	3.382802
12.421667	0.1	3.415942
12.423333	0.1	3.448844
12.425000	0.1	3.481031
12.426667	0.1	3.512740
12.428333	0.1	3.542543
12.430000	0.1	3.567338
12.431667	0.1	3.586292
12.433333	0.1	3.602207
12.435000	0.1	3.619433
12.436667	0.1	3.640414
12.438333	0.1	3.663957
12.440000	0.1	3.687203
12.441667	0.1	3.708422
12.443333	0.1	3.728569
12.445000	0.1	3.749967
12.446667	0.1	3.773809
12.448333	0.1	3.798366
12.450000	0.1	3.821254
12.451667	0.1	3.840924
12.453333	0.1	3.856778
12.455000	0.1	3.869415
12.456667	0.1	3.880441
12.458333	0.1	3.891289
12.460000	0.1	3.902138
12.461667	0.1	3.912032
12.463333	0.1	3.920138
12.465000	0.1	3.926158
12.466667	0.1	3.930867
12.468333	0.1	3.935576
12.470000	0.1	3.940523
12.471667	0.1	3.944695
12.473333	0.1	3.947079
12.475000	0.1	3.947318
12.476667	0.1	3.945649
12.478333	0.1	3.942907
12.480000	0.1	3.939450
12.481667	0.1	3.935814
12.483333	0.1	3.932417
12.485000	0.1	3.928721
12.486667	0.1	3.923476
12.488333	0.1	3.916085
12.490000	0.1	3.907144
12.491667	0.1	3.897906
12.493333	0.1	3.889144
12.495000	0.1	3.880084
12.496667	0.1	3.868759
12.498333	0.1	3.853500
12.500000	0.1	3.834844
12.501667	0.1	3.815711
12.503333	0.1	3.799260
12.505000	0.1	3.786564
12.506667	0.1	3.776849
12.508333	0.1	3.768504
12.510000	0.1	3.760159
12.511667	0.1	3.750801
12.513333	0.1	3.740072
12.515000	0.1	3.728807
12.516667	0.1	3.718376
12.518333	0.1	3.708601
12.520000	0.1	3.697038
12.521667	0.1	3.681779
12.523333	0.1	3.663659
12.525000	0.1	3.645659
12.526667	0.1	3.630936
12.528333	0.1	3.619790
12.530000	0.1	3.609419
12.531667	0.1	3.597260
12.533333	0.1	3.582955
12.535000	0.1	3.567279
12.536667	0.1	3.552079
12.538333	0.1	3.539682
12.540000	0.1	3.531218
12.541667	0.1	3.526271
12.543333	0.1	3.523290
12.545000	0.1	3.520310
12.546667	0.1	3.516257
12.548333	0.1	3.510416
12.550000	0.1	3.502548
12.551667	0.1	3.493130
12.553333	0.1	3.482878
12.555000	0.1	3.472328
12.556667	0.1	3.461600
12.558333	0.1	3.450632
12.560000	0.1	3.439903
12.561667	0.1	3.430069
12.563333	0.1	3.422260
12.565000	0.1	3.417313
12.566667	0.1	3.414452
12.568333	0.1	3.411770
12.570000	0.1	3.407121
12.571667	0.1	3.399134
12.573333	0.1	3.387451
12.575000	0.1	3.373444
12.576667	0.1	3.359556
12.578333	0.1	3.347993
12.580000	0.1	3.338993
12.581667	0.1	3.331125
12.583333	0.1	3.322303
12.585000	0.1	3.310979
12.586667	0.1	3.297627
12.588333	0.1	3.283620
12.590000	0.1	3.269673
12.591667	0.1	3.256500
12.593333	0.1	3.245294
12.595000	0.1	3.236234
12.596667	0.1	3.227353
12.598333	0.1	3.216267
12.600000	0.1	3.201962
12.601667	0.1	3.185153
12.603333	0.1	3.167331
12.605000	0.1	3.149867
12.606667	0.1	3.132045
12.608333	0.1	3.111482
12.610000	0.1	3.087044
12.611667	0.1	3.060758
12.613333	0.1	3.035903
12.615000	0.1	3.013909
12.616667	0.1	2.994597
12.618333	0.1	2.977491
12.620000	0.1	2.960921
12.621667	0.1	2.941072
12.623333	0.1	2.914787
12.625000	0.1	2.881825
12.626667	0.1	2.844811
12.628333	0.1	2.807677
12.630000	0.1	2.773285
12.631667	0.1	2.741993
12.633333	0.1	2.712429
12.635000	0.1	2.683520
12.636667	0.1	2.655029
12.638333	0.1	2.626658
12.640000	0.1	2.597213
12.641667	0.1	2.566338
12.643333	0.1	2.535641
12.645000	0.1	2.506197
12.646667	0.1	2.477586
12.648333	0.1	2.449334
12.650000	0.1	2.421618
12.651667	0.1	2.394676
12.653333	0.1	2.368450
12.655000	0.1	2.342701
12.656667	0.1	2.316713
12.658333	0.1	2.289713
12.660000	0.1	2.262175
12.661667	0.1	2.234876
12.663333	0.1	2.208173
12.665000	0.1	2.181947
12.666667	0.1	2.155721
12.668333	0.1	2.129614
12.670000	0.1	2.103806
12.671667	0.1	2.077818
12.673333	0.1	2.051056
12.675000	0.1	2.023578
12.676667	0.1	1.996458
12.678333	0.1	1.971066
12.680000	0.1	1.947940
12.681667	0.1	1.925647
12.683333	0.1	1.902044
12.685000	0.1	1.876056
12.686667	0.1	1.848817
12.688333	0.1	1.823127
12.690000	0.1	1.801908
12.691667	0.1	1.785398
12.693333	0.1	1.771152
12.695000	0.1	1.755893
12.696667	0.1	1.737416
12.698333	0.1	1.715422
12.700000	0.1	1.691043
12.701667	0.1	1.666248
12.703333	0.1	1.642585
12.705000	0.1	1.620531
12.706667	0.1	1.599908
12.708333	0.1	1.580894
12.710000	0.1	1.564741
12.711667	0.1	1.551330
12.713333	0.1	1.538813
12.715000	0.1	1.524389
12.716667	0.1	1.506567
12.718333	0.1	1.485646
12.720000	0.1	1.463771
12.721667	0.1	1.443148
12.723333	0.1	1.425743
12.725000	0.1	1.412332
12.726667	0.1	1.402676
12.728333	0.1	1.394868
12.730000	0.1	1.386821
12.731667	0.1	1.378238
12.733333	0.1	1.370251
12.735000	0.1	1.363158
12.736667	0.1	1.355529
12.738333	0.1	1.345396
12.740000	0.1	1.332402
12.741667	0.1	1.317620
12.743333	0.1	1.302719
12.745000	0.1	1.289010
12.746667	0.1	1.277268
12.748333	0.1	1.267910
12.750000	0.1	1.260638
12.751667	0.1	1.254141
12.753333	0.1	1.247644
12.755000	0.1	1.241684
12.756667	0.1	1.236737
12.758333	0.1	1.232803
12.760000	0.1	1.230002
12.761667	0.1	1.227260
12.763333	0.1	1.222253
12.765000	0.1	1.214087
12.766667	0.1	1.205146
12.768333	0.1	1.198828
12.770000	0.1	1.196385
12.771667	0.1	1.196086
12.773333	0.1	1.196206
12.775000	0.1	1.196206
12.776667	0.1	1.196206
12.778333	0.1	1.195490
12.780000	0.1	1.193762
12.781667	0.1	1.192987
12.783333	0.1	1.195550
12.785000	0.1	1.200914
12.786667	0.1	1.205683
12.788333	0.1	1.207292
12.790000	0.1	1.206100
12.791667	0.1	1.204193
12.793333	0.1	1.203001
12.795000	0.1	1.203775
12.796667	0.1	1.207650
12.798333	0.1	1.214445
12.800000	0.1	1.222372
12.801667	0.1	1.229107
12.803333	0.1	1.232863
12.805000	0.1	1.233578
12.806667	0.1	1.233280
12.808333	0.1	1.235247
12.810000	0.1	1.241028
12.811667	0.1	1.249015
12.813333	0.1	1.256824
12.815000	0.1	1.262903
12.816667	0.1	1.267076
12.818333	0.1	1.269877
12.820000	0.1	1.272619
12.821667	0.1	1.277089
12.823333	0.1	1.284242
12.825000	0.1	1.294434
12.826667	0.1	1.308024
12.828333	0.1	1.324713
12.830000	0.1	1.343489
12.831667	0.1	1.363099
12.833333	0.1	1.382172
12.835000	0.1	1.398444
12.836667	0.1	1.410425
12.838333	0.1	1.418412
12.840000	0.1	1.423776
12.841667	0.1	1.427829
12.843333	0.1	1.432240
12.845000	0.1	1.438797
12.846667	0.1	1.447857
12.848333	0.1	1.458287
12.850000	0.1	1.468480
12.851667	0.1	1.477838
12.853333	0.1	1.486540
12.855000	0.1	1.495063
12.856667	0.1	1.503706
12.858333	0.1	1.513064
12.860000	0.1	1.523912
12.861667	0.1	1.536369
12.863333	0.1	1.550078
12.865000	0.1	1.564682
12.866667	0.1	1.579583
12.868333	0.1	1.593471
12.870000	0.1	1.605392
12.871667	0.1	1.615763
12.873333	0.1	1.626372
12.875000	0.1	1.639426
12.876667	0.1	1.655877
12.878333	0.1	1.674473
12.880000	0.1	1.692891
12.881667	0.1	1.708865
12.883333	0.1	1.720607
12.885000	0.1	1.728177
12.886667	0.1	1.733482
12.888333	0.1	1.739264
12.890000	0.1	1.747131
12.891667	0.1	1.756489
12.893333	0.1	1.766265
12.895000	0.1	1.775622
12.896667	0.1	1.784623
12.898333	0.1	1.793921
12.900000	0.1	1.804233
12.901667	0.1	1.814664
12.903333	0.1	1.823008
12.905000	0.1	1.827717
12.906667	0.1	1.829743
12.908333	0.1	1.831591
12.910000	0.1	1.834750
12.911667	0.1	1.838625
12.913333	0.1	1.841664
12.915000	0.1	1.843155
12.916667	0.1	1.843095
12.918333	0.1	1.842737
12.920000	0.1	1.844227
12.921667	0.1	1.849234
12.923333	0.1	1.857638
12.925000	0.1	1.866818
12.926667	0.1	1.873732
12.928333	0.1	1.877129
12.930000	0.1	1.877785
12.931667	0.1	1.878083
12.933333	0.1	1.880527
12.935000	0.1	1.885414
12.936667	0.1	1.891196
12.938333	0.1	1.895785
12.940000	0.1	1.897395
12.941667	0.1	1.895785
12.943333	0.1	1.892507
12.945000	0.1	1.889348
12.946667	0.1	1.887620
12.948333	0.1	1.888096
12.950000	0.1	1.891136
12.951667	0.1	1.895487
12.953333	0.1	1.898468
12.955000	0.1	1.898587
12.956667	0.1	1.896680
12.958333	0.1	1.894295
12.960000	0.1	1.891315
12.961667	0.1	1.886428
12.963333	0.1	1.879096
12.965000	0.1	1.870513
12.966667	0.1	1.862824
12.968333	0.1	1.856744
12.970000	0.1	1.851499
12.971667	0.1	1.846373
12.973333	0.1	1.841664
12.975000	0.1	1.838327
12.976667	0.1	1.836240
12.978333	0.1	1.833916
12.980000	0.1	1.829982
12.981667	0.1	1.823127
12.983333	0.1	1.812339
12.985000	0.1	1.798689
12.986667	0.1	1.784802
12.988333	0.1	1.773000
12.990000	0.1	1.763582
12.991667	0.1	1.755834
12.993333	0.1	1.748383
12.995000	0.1	1.740038
12.996667	0.1	1.729786
12.998333	0.1	1.716793
13.000000	0.1	1.701295
13.001667	0.1	1.684129
13.003333	0.1	1.665950
13.005000	0.1	1.646698
13.006667	0.1	1.626015
13.008333	0.1	1.603484
13.010000	0.1	1.579523
13.011667	0.1	1.556099
13.013333	0.1	1.535297
13.015000	0.1	1.517415
13.016667	0.1	1.500487
13.018333	0.1	1.482308
13.020000	0.1	1.462340
13.021667	0.1	1.441479
13.023333	0.1	1.421928
13.025000	0.1	1.405776
13.026667	0.1	1.392067
13.028333	0.1	1.376748
13.030000	0.1	1.357079
13.031667	0.1	1.334012
13.033333	0.1	1.310408
13.035000	0.1	1.288831
13.036667	0.1	1.270771
13.038333	0.1	1.255393
13.040000	0.1	1.240373
13.041667	0.1	1.223981
13.043333	0.1	1.206100
13.045000	0.1	1.187384
13.046667	0.1	1.168728
13.048333	0.1	1.151085
13.050000	0.1	1.133919
13.051667	0.1	1.114428
13.053333	0.1	1.090884
13.055000	0.1	1.065910
13.056667	0.1	1.043975
13.058333	0.1	1.027465
13.060000	0.1	1.015902
13.061667	0.1	1.007259
13.063333	0.1	0.999332
13.065000	0.1	0.990391
13.066667	0.1	0.979722
13.068333	0.1	0.968278
13.070000	0.1	0.957668
13.071667	0.1	0.948489
13.073333	0.1	0.940085
13.075000	0.1	0.932574
13.076667	0.1	0.927210
13.078333	0.1	0.924826
13.080000	0.1	0.924766
13.081667	0.1	0.925183
13.083333	0.1	0.924051
13.085000	0.1	0.921071
13.086667	0.1	0.917912
13.088333	0.1	0.916660
13.090000	0.1	0.917196
13.091667	0.1	0.917554
13.093333	0.1	0.916541
13.095000	0.1	0.914753
13.096667	0.1	0.913322
13.098333	0.1	0.912488
13.100000	0.1	0.912547
13.101667	0.1	0.913858
13.103333	0.1	0.914991
13.105000	0.1	0.913739
13.106667	0.1	0.910044
13.108333	0.1	0.906408
13.110000	0.1	0.905395
13.111667	0.1	0.907064
13.113333	0.1	0.908554
13.115000	0.1	0.907958
13.116667	0.1	0.906169
13.118333	0.1	0.905693
13.120000	0.1	0.908256
13.121667	0.1	0.914216
13.123333	0.1	0.922501
13.125000	0.1	0.930607
13.126667	0.1	0.935793
13.128333	0.1	0.937045
13.130000	0.1	0.936508
13.131667	0.1	0.937283
13.133333	0.1	0.940800
13.135000	0.1	0.945807
13.136667	0.1	0.950337
13.138333	0.1	0.953853
13.140000	0.1	0.957191
13.141667	0.1	0.961125
13.143333	0.1	0.965834
13.145000	0.1	0.970662
13.146667	0.1	0.975132
13.148333	0.1	0.979364
13.150000	0.1	0.984430
13.151667	0.1	0.991404
13.153333	0.1	0.999749
13.155000	0.1	1.007378
13.156667	0.1	1.012266
13.158333	0.1	1.012743
13.160000	0.1	1.008689
13.161667	0.1	1.002193
13.163333	0.1	0.997067
13.165000	0.1	0.996351
13.166667	0.1	1.000047
13.168333	0.1	1.006663
13.170000	0.1	1.014113
13.171667	0.1	1.020789
13.173333	0.1	1.026154
13.175000	0.1	1.031041
13.176667	0.1	1.036167
13.178333	0.1	1.040518
13.180000	0.1	1.042366
13.181667	0.1	1.041651
13.183333	0.1	1.040340
13.185000	0.1	1.041114
13.186667	0.1	1.045823
13.188333	0.1	1.054943
13.190000	0.1	1.067281
13.191667	0.1	1.079977
13.193333	0.1	1.089931
13.195000	0.1	1.096010
13.196667	0.1	1.099110
13.198333	0.1	1.100600
13.200000	0.1	1.101434
13.201667	0.1	1.101911
13.203333	0.1	1.103222
13.205000	0.1	1.107276
13.206667	0.1	1.114309
13.208333	0.1	1.122594
13.210000	0.1	1.129508
13.211667	0.1	1.133323
13.213333	0.1	1.134157
13.215000	0.1	1.134336
13.216667	0.1	1.137555
13.218333	0.1	1.145840
13.220000	0.1	1.157701
13.221667	0.1	1.169920
13.223333	0.1	1.180112
13.225000	0.1	1.187503
13.226667	0.1	1.191557
13.228333	0.1	1.192689
13.230000	0.1	1.193404
13.231667	0.1	1.196265
13.233333	0.1	1.201987
13.235000	0.1	1.210213
13.236667	0.1	1.220822
13.238333	0.1	1.233995
13.240000	0.1	1.250088
13.241667	0.1	1.268327
13.243333	0.1	1.287401
13.245000	0.1	1.306295
13.246667	0.1	1.324713
13.248333	0.1	1.342177
13.250000	0.1	1.357913
13.251667	0.1	1.371861
13.253333	0.1	1.385272
13.255000	0.1	1.400471
13.256667	0.1	1.419067
13.258333	0.1	1.441062
13.260000	0.1	1.465798
13.261667	0.1	1.492262
13.263333	0.1	1.519919
13.265000	0.1	1.549006
13.266667	0.1	1.579940
13.268333	0.1	1.613259
13.270000	0.1	1.648605
13.271667	0.1	1.684427
13.273333	0.1	1.719296
13.275000	0.1	1.753330
13.276667	0.1	1.788080
13.278333	0.1	1.825810
13.280000	0.1	1.867056
13.281667	0.1	1.910269
13.283333	0.1	1.953840
13.285000	0.1	1.997650
13.286667	0.1	2.042949
13.288333	0.1	2.090871
13.290000	0.1	2.142310
13.291667	0.1	2.197743
13.293333	0.1	2.256990
13.295000	0.1	2.318263
13.296667	0.1	2.379418
13.298333	0.1	2.440393
13.300000	0.1	2.503634
13.301667	0.1	2.572119
13.303333	0.1	2.646804
13.305000	0.1	2.725601
13.306667	0.1	2.805174
13.308333	0.1	2.883136
13.310000	0.1	2.959728
13.311667	0.1	3.037632
13.313333	0.1	3.119350
13.315000	0.1	3.206253
13.316667	0.1	3.298819
13.318333	0.1	3.396630
13.320000	0.1	3.497780
13.321667	0.1	3.599823
13.323333	0.1	3.701449
13.325000	0.1	3.803551
13.326667	0.1	3.908575
13.328333	0.1	4.018724
13.330000	0.1	4.134476
13.331667	0.1	4.254997
13.333333	0.1	4.378736
13.335000	0.1	4.505217
13.336667	0.1	4.635215
13.338333	0.1	4.770518
13.340000	0.1	4.912079
13.341667	0.1	5.059362
13.343333	0.1	5.210281
13.345000	0.1	5.362451
13.346667	0.1	5.515159
13.348333	0.1	5.669773
13.350000	0.1	5.828798
13.351667	0.1	5.994499
13.353333	0.1	6.166876
13.355000	0.1	6.344438
13.356667	0.1	6.525815
13.358333	0.1	6.711245
13.360000	0.1	6.902457
13.361667	0.1	7.101477
13.363333	0.1	7.309139
13.365000	0.1	7.524491
13.366667	0.1	7.745684
13.368333	0.1	7.970751
13.370000	0.1	8.198858
13.371667	0.1	8.431197
13.373333	0.1	8.669794
13.375000	0.1	8.916677
13.376667	0.1	9.172559
13.378333	0.1	9.436727
13.380000	0.1	9.707869
13.381667	0.1	9.984732
13.383333	0.1	10.266483
13.385000	0.1	10.553122
13.386667	0.1	10.844887
13.388333	0.1	11.141241
13.390000	0.1	11.440635
13.391667	0.1	11.741698
13.393333	0.1	12.044490
13.395000	0.1	12.351037
13.396667	0.1	12.663782
13.398333	0.1	12.983144
13.400000	0.1	13.307095
13.401667	0.1	13.633073
13.403333	0.1	13.959349
13.405000	0.1	14.284492
13.406667	0.1	14.607252
13.408333	0.1	14.927865
13.410000	0.1	15.247644
13.411667	0.1	15.567482
13.413333	0.1	15.887202
13.415000	0.1	16.205729
13.416667	0.1	16.521872
13.418333	0.1	16.834260
13.420000	0.1	17.141760
13.421667	0.1	17.443896
13.423333	0.1	17.740608
13.425000	0.1	18.031837
13.426667	0.1	18.316866
13.428333	0.1	18.593908
13.430000	0.1	18.861056
13.431667	0.1	19.117535
13.433333	0.1	19.363464
13.435000	0.1	19.599737
13.436667	0.1	19.826771
13.438333	0.1	20.044805
13.440000	0.1	20.253660
13.441667	0.1	20.452977
13.443333	0.1	20.642163
13.445000	0.1	20.821692
13.446667	0.1	20.992042
13.448333	0.1	21.152140
13.450000	0.1	21.299483
13.451667	0.1	21.432878
13.453333	0.1	21.553875
13.455000	0.1	21.664859
13.456667	0.1	21.767558
13.458333	0.1	21.862985
13.460000	0.1	21.951259
13.461667	0.1	22.030951
13.463333	0.1	22.100867
13.465000	0.1	22.161008
13.466667	0.1	22.212268
13.468333	0.1	22.255958
13.470000	0.1	22.294225
13.471667	0.1	22.328915
13.473333	0.1	22.358896
13.475000	0.1	22.380651
13.476667	0.1	22.391917
13.478333	0.1	22.393168
13.480000	0.1	22.385539
13.481667	0.1	22.369207
13.483333	0.1	22.345008
13.485000	0.1	22.314669
13.486667	0.1	22.278608
13.488333	0.1	22.235514
13.490000	0.1	22.184373
13.491667	0.1	22.125365
13.493333	0.1	22.059025
13.495000	0.1	21.985473
13.496667	0.1	21.904589
13.498333	0.1	21.816672
13.500000	0.1	21.722795
13.501667	0.1	21.623553
13.503333	0.1	21.517993
13.505000	0.1	21.403374
13.506667	0.1	21.277608
13.508333	0.1	21.141292
13.510000	0.1	20.996572
13.511667	0.1	20.845057
13.513333	0.1	20.687105
13.515000	0.1	20.522357
13.516667	0.1	20.348967
13.518333	0.1	20.164491
13.520000	0.1	19.968094
13.521667	0.1	19.761921
13.523333	0.1	19.548537
13.525000	0.1	19.329191
13.526667	0.1	19.101978
13.528333	0.1	18.863321
13.530000	0.1	18.611611
13.531667	0.1	18.349112
13.533333	0.1	18.079282
13.535000	0.1	17.804683
13.536667	0.1	17.525853
13.538333	0.1	17.242075
13.540000	0.1	16.951860
13.541667	0.1	16.654194
13.543333	0.1	16.348244
13.545000	0.1	16.033174
13.546667	0.1	15.708507
13.548333	0.1	15.375496
13.550000	0.1	15.037001
13.551667	0.1	14.696778
13.553333	0.1	14.357687
13.555000	0.1	14.020146
13.556667	0.1	13.682605
13.558333	0.1	13.342918
13.560000	0.1	13.000072
13.561667	0.1	12.654603
13.563333	0.1	12.308300
13.565000	0.1	11.962176
13.566667	0.1	11.616052
13.568333	0.1	11.269212
13.570000	0.1	10.922135
13.571667	0.1	10.577858
13.573333	0.1	10.240019
13.575000	0.1	9.910167
13.576667	0.1	9.587229
13.578333	0.1	9.269357
13.580000	0.1	8.955181
13.581667	0.1	8.643508
13.583333	0.1	8.334041
13.585000	0.1	8.028567
13.586667	0.1	7.729114
13.588333	0.1	7.436395
13.590000	0.1	7.150293
13.591667	0.1	6.871343
13.593333	0.1	6.600857
13.595000	0.1	6.340444
13.596667	0.1	6.091118
13.598333	0.1	5.852104
13.600000	0.1	5.621255
13.601667	0.1	5.396843
13.603333	0.1	5.179048
13.605000	0.1	4.969776
13.606667	0.1	4.770875
13.608333	0.1	4.581690
13.610000	0.1	4.400254
13.611667	0.1	4.224956
13.613333	0.1	4.055202
13.615000	0.1	3.890991
13.616667	0.1	3.733874
13.618333	0.1	3.585756
13.620000	0.1	3.446639
13.621667	0.1	3.314674
13.623333	0.1	3.188849
13.625000	0.1	3.069699
13.626667	0.1	2.957702
13.628333	0.1	2.852678
13.630000	0.1	2.754152
13.631667	0.1	2.660752
13.633333	0.1	2.570450
13.635000	0.1	2.481580
13.636667	0.1	2.394557
13.638333	0.1	2.312005
13.640000	0.1	2.236724
13.641667	0.1	2.169609
13.643333	0.1	2.109230
13.645000	0.1	2.052903
13.646667	0.1	1.998425
13.648333	0.1	1.945317
13.650000	0.1	1.894057
13.651667	0.1	1.845479
13.653333	0.1	1.800895
13.655000	0.1	1.761377
13.656667	0.1	1.726568
13.658333	0.1	1.694441
13.660000	0.1	1.663625
13.661667	0.1	1.634359
13.663333	0.1	1.607120
13.665000	0.1	1.581252
13.666667	0.1	1.556099
13.668333	0.1	1.530767
13.670000	0.1	1.504243
13.671667	0.1	1.477242
13.673333	0.1	1.452625
13.675000	0.1	1.432419
13.676667	0.1	1.415610
13.678333	0.1	1.399815
13.680000	0.1	1.383722
13.681667	0.1	1.366973
13.683333	0.1	1.349866
13.685000	0.1	1.333296
13.686667	0.1	1.318216
13.688333	0.1	1.305223
13.690000	0.1	1.294196
13.691667	0.1	1.284003
13.693333	0.1	1.273692
13.695000	0.1	1.263678
13.696667	0.1	1.254916
13.698333	0.1	1.247644
13.700000	0.1	1.241028
13.701667	0.1	1.234055
13.703333	0.1	1.226842
13.705000	0.1	1.220286
13.706667	0.1	1.214087
13.708333	0.1	1.206875
13.710000	0.1	1.198173
13.711667	0.1	1.189470
13.713333	0.1	1.183331
13.715000	0.1	1.180470
13.716667	0.1	1.179099
13.718333	0.1	1.176715
13.720000	0.1	1.172304
13.721667	0.1	1.165688
13.723333	0.1	1.157165
13.725000	0.1	1.147986
13.726667	0.1	1.140058
13.728333	0.1	1.134873
13.730000	0.1	1.132369
13.731667	0.1	1.130760
13.733333	0.1	1.128197
13.735000	0.1	1.124859
13.736667	0.1	1.122177
13.738333	0.1	1.120806
13.740000	0.1	1.119852
13.741667	0.1	1.117885
13.743333	0.1	1.114369
13.745000	0.1	1.109958
13.746667	0.1	1.106143
13.748333	0.1	1.103818
13.750000	0.1	1.102567
13.751667	0.1	1.101792
13.753333	0.1	1.101673
13.755000	0.1	1.102150
13.756667	0.1	1.101554
13.758333	0.1	1.097977
13.760000	0.1	1.091898
13.761667	0.1	1.086414
13.763333	0.1	1.083672
13.765000	0.1	1.083493
13.766667	0.1	1.084685
13.768333	0.1	1.086474
13.770000	0.1	1.088142
13.771667	0.1	1.089037
13.773333	0.1	1.089096
13.775000	0.1	1.088858
13.776667	0.1	1.088977
13.778333	0.1	1.089275
13.780000	0.1	1.088917
13.781667	0.1	1.087725
13.783333	0.1	1.087368
13.785000	0.1	1.089335
13.786667	0.1	1.093030
13.788333	0.1	1.096070
13.790000	0.1	1.097262
13.791667	0.1	1.097500
13.793333	0.1	1.098633
13.795000	0.1	1.100838
13.796667	0.1	1.102746
13.798333	0.1	1.102924
13.800000	0.1	1.101732
13.801667	0.1	1.100421
13.803333	0.1	1.099944
13.805000	0.1	1.101017
13.806667	0.1	1.103640
13.808333	0.1	1.107454
13.810000	0.1	1.112402
13.811667	0.1	1.118362
13.813333	0.1	1.124621
13.815000	0.1	1.130939
13.816667	0.1	1.136661
13.818333	0.1	1.140416
13.820000	0.1	1.141429
13.821667	0.1	1.140237
13.823333	0.1	1.137853
13.825000	0.1	1.134753
13.826667	0.1	1.131356
13.828333	0.1	1.129329
13.830000	0.1	1.130998
13.831667	0.1	1.137257
13.833333	0.1	1.146317
13.835000	0.1	1.154065
13.836667	0.1	1.157999
13.838333	0.1	1.158774
13.840000	0.1	1.158595
13.841667	0.1	1.158893
13.843333	0.1	1.159668
13.845000	0.1	1.160264
13.846667	0.1	1.160324
13.848333	0.1	1.160562
13.850000	0.1	1.161635
13.851667	0.1	1.163423
13.853333	0.1	1.165509
13.855000	0.1	1.167655
13.856667	0.1	1.169622
13.858333	0.1	1.171172
13.860000	0.1	1.171649
13.861667	0.1	1.170755
13.863333	0.1	1.169145
13.865000	0.1	1.168609
13.866667	0.1	1.170635
13.868333	0.1	1.175523
13.870000	0.1	1.181543
13.871667	0.1	1.186550
13.873333	0.1	1.189351
13.875000	0.1	1.190245
13.876667	0.1	1.190782
13.878333	0.1	1.191914
13.880000	0.1	1.193464
13.881667	0.1	1.195014
13.883333	0.1	1.196802
13.885000	0.1	1.199246
13.886667	0.1	1.202524
13.888333	0.1	1.206219
13.890000	0.1	1.209557
13.891667	0.1	1.211643
13.893333	0.1	1.211822
13.895000	0.1	1.209796
13.896667	0.1	1.205683
13.898333	0.1	1.200378
13.900000	0.1	1.195729
13.901667	0.1	1.193047
13.903333	0.1	1.192808
13.905000	0.1	1.194894
13.906667	0.1	1.198232
13.908333	0.1	1.201928
13.910000	0.1	1.206338
13.911667	0.1	1.211941
13.913333	0.1	1.218081
13.915000	0.1	1.223624
13.916667	0.1	1.227737
13.918333	0.1	1.230359
13.920000	0.1	1.232386
13.921667	0.1	1.235187
13.923333	0.1	1.238346
13.925000	0.1	1.240611
13.926667	0.1	1.242340
13.928333	0.1	1.244664
13.930000	0.1	1.248002
13.931667	0.1	1.252413
13.933333	0.1	1.257777
13.935000	0.1	1.263261
13.936667	0.1	1.266956
13.938333	0.1	1.267672
13.940000	0.1	1.266718
13.941667	0.1	1.267433
13.943333	0.1	1.272619
13.945000	0.1	1.281738
13.946667	0.1	1.292348
13.948333	0.1	1.302540
13.950000	0.1	1.311421
13.951667	0.1	1.318157
13.953333	0.1	1.322687
13.955000	0.1	1.326144
13.956667	0.1	1.329720
13.958333	0.1	1.334369
13.960000	0.1	1.340211
13.961667	0.1	1.347005
13.963333	0.1	1.354516
13.965000	0.1	1.362503
13.966667	0.1	1.370788
13.968333	0.1	1.379192
13.970000	0.1	1.387537
13.971667	0.1	1.396060
13.973333	0.1	1.404822
13.975000	0.1	1.413405
13.976667	0.1	1.421571
13.978333	0.1	1.430094
13.980000	0.1	1.440108
13.981667	0.1	1.451850
13.983333	0.1	1.464188
13.985000	0.1	1.476407
13.986667	0.1	1.488626
13.988333	0.1	1.500726
13.990000	0.1	1.512647
13.991667	0.1	1.525521
13.993333	0.1	1.541257
13.995000	0.1	1.559794
13.996667	0.1	1.578748
13.998333	0.1	1.595736
14.000000	0.1	1.609981
14.001667	0.1	1.622021
14.003333	0.1	1.632750
14.005000	0.1	1.642823
14.006667	0.1	1.652479
14.008333	0.1	1.662970
14.010000	0.1	1.675725
14.011667	0.1	1.690328
14.013333	0.1	1.704276
14.015000	0.1	1.716077
14.016667	0.1	1.726747
14.018333	0.1	1.738846
14.020000	0.1	1.754344
14.021667	0.1	1.773656
14.023333	0.1	1.796603
14.025000	0.1	1.822829
14.026667	0.1	1.851738
14.028333	0.1	1.881719
14.030000	0.1	1.911223
14.031667	0.1	1.939297
14.033333	0.1	1.964986
14.035000	0.1	1.988053
14.036667	0.1	2.009213
14.038333	0.1	2.030015
14.040000	0.1	2.052009
14.041667	0.1	2.076268
14.043333	0.1	2.102971
14.045000	0.1	2.131343
14.046667	0.1	2.160370
14.048333	0.1	2.190173
14.050000	0.1	2.220869
14.051667	0.1	2.251923
14.053333	0.1	2.282739
14.055000	0.1	2.313256
14.056667	0.1	2.343953
14.058333	0.1	2.374709
14.060000	0.1	2.404332
14.061667	0.1	2.432406
14.063333	0.1	2.460063
14.065000	0.1	2.488911
14.066667	0.1	2.520025
14.068333	0.1	2.553463
14.070000	0.1	2.588034
14.071667	0.1	2.621830
14.073333	0.1	2.653182
14.075000	0.1	2.682388
14.076667	0.1	2.711892
14.078333	0.1	2.744317
14.080000	0.1	2.779722
14.081667	0.1	2.815783
14.083333	0.1	2.849221
14.085000	0.1	2.878487
14.086667	0.1	2.904654
14.088333	0.1	2.929747
14.090000	0.1	2.955318
14.091667	0.1	2.982497
14.093333	0.1	3.011644
14.095000	0.1	3.041625
14.096667	0.1	3.069282
14.098333	0.1	3.091991
14.100000	0.1	3.110111
14.101667	0.1	3.126383
14.103333	0.1	3.143788
14.105000	0.1	3.163338
14.106667	0.1	3.184140
14.108333	0.1	3.204823
14.110000	0.1	3.224909
14.111667	0.1	3.244698
14.113333	0.1	3.265262
14.115000	0.1	3.287316
14.116667	0.1	3.309787
14.118333	0.1	3.329575
14.120000	0.1	3.344119
14.121667	0.1	3.353596
14.123333	0.1	3.360808
14.125000	0.1	3.368914
14.126667	0.1	3.379107
14.128333	0.1	3.390789
14.130000	0.1	3.402353
14.131667	0.1	3.412485
14.133333	0.1	3.420770
14.135000	0.1	3.426552
14.136667	0.1	3.428817
14.138333	0.1	3.428400
14.140000	0.1	3.427863
14.141667	0.1	3.428698
14.143333	0.1	3.429830
14.145000	0.1	3.429175
14.146667	0.1	3.425896
14.148333	0.1	3.420770
14.150000	0.1	3.415168
14.151667	0.1	3.409624
14.153333	0.1	3.403545
14.155000	0.1	3.395677
14.156667	0.1	3.385246
14.158333	0.1	3.372669
14.160000	0.1	3.359080
14.161667	0.1	3.345609
14.163333	0.1	3.331959
14.165000	0.1	3.316879
14.166667	0.1	3.299952
14.168333	0.1	3.281772
14.170000	0.1	3.264070
14.171667	0.1	3.248990
14.173333	0.1	3.237307
14.175000	0.1	3.227294
14.176667	0.1	3.216207
14.178333	0.1	3.201485
14.180000	0.1	3.182650
14.181667	0.1	3.162265
14.183333	0.1	3.143311
14.185000	0.1	3.126502
14.186667	0.1	3.110469
14.188333	0.1	3.092230
14.190000	0.1	3.069222
14.191667	0.1	3.041089
14.193333	0.1	3.010690
14.195000	0.1	2.981484
14.196667	0.1	2.955079
14.198333	0.1	2.931059
14.200000	0.1	2.907634
14.201667	0.1	2.882898
14.203333	0.1	2.857089
14.205000	0.1	2.832174
14.206667	0.1	2.808809
14.208333	0.1	2.786219
14.210000	0.1	2.763152
14.211667	0.1	2.739966
14.213333	0.1	2.717793
14.215000	0.1	2.696395
14.216667	0.1	2.673567
14.218333	0.1	2.647638
14.220000	0.1	2.619147
14.221667	0.1	2.591074
14.223333	0.1	2.566576
14.225000	0.1	2.547205
14.226667	0.1	2.531290
14.228333	0.1	2.515674
14.230000	0.1	2.497494
14.231667	0.1	2.476394
14.233333	0.1	2.454758
14.235000	0.1	2.435982
14.236667	0.1	2.421141
14.238333	0.1	2.408207
14.240000	0.1	2.394736
14.241667	0.1	2.381086
14.243333	0.1	2.370000
14.245000	0.1	2.363086
14.246667	0.1	2.358437
14.248333	0.1	2.352536
14.250000	0.1	2.343476
14.251667	0.1	2.332628
14.253333	0.1	2.323091
14.255000	0.1	2.316415
14.256667	0.1	2.311349
14.258333	0.1	2.305746
14.260000	0.1	2.298951
14.261667	0.1	2.292276
14.263333	0.1	2.287388
14.265000	0.1	2.284587
14.266667	0.1	2.282858
14.268333	0.1	2.281129
14.270000	0.1	2.279520
14.271667	0.1	2.278268
14.273333	0.1	2.276957
14.275000	0.1	2.275229
14.276667	0.1	2.273619
14.278333	0.1	2.272844
14.280000	0.1	2.272606
14.281667	0.1	2.271891
14.283333	0.1	2.270460
14.285000	0.1	2.268732
14.286667	0.1	2.267182
14.288333	0.1	2.266646
14.290000	0.1	2.267301
14.291667	0.1	2.268613
14.293333	0.1	2.270401
14.295000	0.1	2.273440
14.296667	0.1	2.277076
14.298333	0.1	2.279639
14.300000	0.1	2.280295
14.301667	0.1	2.279401
14.303333	0.1	2.278209
14.305000	0.1	2.277792
14.306667	0.1	2.277792
14.308333	0.1	2.277255
14.310000	0.1	2.275705
14.311667	0.1	2.273500
14.313333	0.1	2.271235
14.315000	0.1	2.269030
14.316667	0.1	2.266586
14.318333	0.1	2.263904
14.320000	0.1	2.261520
14.321667	0.1	2.260327
14.323333	0.1	2.261222
14.325000	0.1	2.264738
14.326667	0.1	2.269805
14.328333	0.1	2.273917
14.330000	0.1	2.275407
14.331667	0.1	2.275348
14.333333	0.1	2.275407
14.335000	0.1	2.275825
14.336667	0.1	2.276063
14.338333	0.1	2.275705
14.340000	0.1	2.274573
14.341667	0.1	2.273679
14.343333	0.1	2.274752
14.345000	0.1	2.277792
14.346667	0.1	2.281070
14.348333	0.1	2.283037
14.350000	0.1	2.283991
14.351667	0.1	2.285659
14.353333	0.1	2.288997
14.355000	0.1	2.292991
14.356667	0.1	2.295733
14.358333	0.1	2.296925
14.360000	0.1	2.297700
14.361667	0.1	2.300024
14.363333	0.1	2.305269
14.365000	0.1	2.313435
14.366667	0.1	2.322674
14.368333	0.1	2.330423
14.370000	0.1	2.335310
14.371667	0.1	2.338410
14.373333	0.1	2.342463
14.375000	0.1	2.349019
14.376667	0.1	2.357066
14.378333	0.1	2.365053
14.380000	0.1	2.372384
14.381667	0.1	2.378822
14.383333	0.1	2.384365
14.385000	0.1	2.389848
14.386667	0.1	2.396464
14.388333	0.1	2.404452
14.390000	0.1	2.413094
14.391667	0.1	2.421260
14.393333	0.1	2.428472
14.395000	0.1	2.434969
14.396667	0.1	2.441168
14.398333	0.1	2.448201
14.400000	0.1	2.456904
14.401667	0.1	2.466679
14.403333	0.1	2.475679
14.405000	0.1	2.484322
14.406667	0.1	2.494455
14.408333	0.1	2.506375
14.410000	0.1	2.517700
14.411667	0.1	2.526820
14.413333	0.1	2.534509
14.415000	0.1	2.542734
14.416667	0.1	2.552331
14.418333	0.1	2.563000
14.420000	0.1	2.573431
14.421667	0.1	2.582610
14.423333	0.1	2.590776
14.425000	0.1	2.599240
14.426667	0.1	2.609074
14.428333	0.1	2.620578
14.430000	0.1	2.633631
14.431667	0.1	2.647579
14.433333	0.1	2.660930
14.435000	0.1	2.671957
14.436667	0.1	2.680659
14.438333	0.1	2.688468
14.440000	0.1	2.696812
14.441667	0.1	2.705693
14.443333	0.1	2.714276
14.445000	0.1	2.722383
14.446667	0.1	2.730966
14.448333	0.1	2.741158
14.450000	0.1	2.753079
14.451667	0.1	2.764702
14.453333	0.1	2.774120
14.455000	0.1	2.781928
14.456667	0.1	2.790392
14.458333	0.1	2.801359
14.460000	0.1	2.814949
14.461667	0.1	2.830506
14.463333	0.1	2.847254
14.465000	0.1	2.864659
14.466667	0.1	2.882898
14.468333	0.1	2.902210
14.470000	0.1	2.921224
14.471667	0.1	2.937555
14.473333	0.1	2.951205
14.475000	0.1	2.964974
14.476667	0.1	2.981961
14.478333	0.1	3.003240
14.480000	0.1	3.028214
14.481667	0.1	3.055275
14.483333	0.1	3.081918
14.485000	0.1	3.105939
14.486667	0.1	3.127098
14.488333	0.1	3.146887
14.490000	0.1	3.166974
14.491667	0.1	3.188968
14.493333	0.1	3.214240
14.495000	0.1	3.243625
14.496667	0.1	3.277421
14.498333	0.1	3.315032
14.500000	0.1	3.354550
14.501667	0.1	3.393412
14.503333	0.1	3.430903
14.505000	0.1	3.468335
14.506667	0.1	3.507078
14.508333	0.1	3.546894
14.510000	0.1	3.587008
14.511667	0.1	3.628314
14.513333	0.1	3.673136
14.515000	0.1	3.723085
14.516667	0.1	3.778279
14.518333	0.1	3.838182
14.520000	0.1	3.901720
14.521667	0.1	3.967047
14.523333	0.1	4.032910
14.525000	0.1	4.098892
14.526667	0.1	4.165948
14.528333	0.1	4.234731
14.530000	0.1	4.304469
14.531667	0.1	4.374445
14.533333	0.1	4.445911
14.535000	0.1	4.521549
14.536667	0.1	4.603565
14.538333	0.1	4.692138
14.540000	0.1	4.784823
14.541667	0.1	4.878640
14.543333	0.1	4.972399
14.545000	0.1	5.067230
14.546667	0.1	5.165279
14.548333	0.1	5.268336
14.550000	0.1	5.377353
14.551667	0.1	5.491495
14.553333	0.1	5.609274
14.555000	0.1	5.729854
14.556667	0.1	5.852759
14.558333	0.1	5.977869
14.560000	0.1	6.105662
14.561667	0.1	6.237567
14.563333	0.1	6.373585
14.565000	0.1	6.512583
14.566667	0.1	6.654323
14.568333	0.1	6.799043
14.570000	0.1	6.946564
14.571667	0.1	7.096589
14.573333	0.1	7.250309
14.575000	0.1	7.408262
14.576667	0.1	7.568658
14.578333	0.1	7.729173
14.580000	0.1	7.888496
14.581667	0.1	8.047045
14.583333	0.1	8.206010
14.585000	0.1	8.366585
14.586667	0.1	8.530498
14.588333	0.1	8.699120
14.590000	0.1	8.872212
14.591667	0.1	9.048045
14.593333	0.1	9.225131
14.595000	0.1	9.401918
14.596667	0.1	9.576202
14.598333	0.1	9.745360
14.600000	0.1	9.908915
14.601667	0.1	10.068358
14.603333	0.1	10.226071
14.605000	0.1	10.384262
14.606667	0.1	10.544837
14.608333	0.1	10.708035
14.610000	0.1	10.872484
14.611667	0.1	11.035443
14.613333	0.1	11.192918
14.615000	0.1	11.341215
14.616667	0.1	11.479378
14.618333	0.1	11.609436
14.620000	0.1	11.734308
14.621667	0.1	11.855782
14.623333	0.1	11.974812
14.625000	0.1	12.091697
14.626667	0.1	12.206615
14.628333	0.1	12.319983
14.630000	0.1	12.431801
14.631667	0.1	12.540580
14.633333	0.1	12.643576
14.635000	0.1	12.738586
14.636667	0.1	12.825430
14.638333	0.1	12.905420
14.640000	0.1	12.979747
14.641667	0.1	13.048530
14.643333	0.1	13.111175
14.645000	0.1	13.166965
14.646667	0.1	13.215900
14.648333	0.1	13.258994
14.650000	0.1	13.298095
14.651667	0.1	13.334037
14.653333	0.1	13.366581
14.655000	0.1	13.395787
14.656667	0.1	13.423205
14.658333	0.1	13.450027
14.660000	0.1	13.475836
14.661667	0.1	13.498963
14.663333	0.1	13.518036
14.665000	0.1	13.532520
14.666667	0.1	13.543428
14.668333	0.1	13.552309
14.670000	0.1	13.561190
14.671667	0.1	13.571561
14.673333	0.1	13.583661
14.675000	0.1	13.597370
14.676667	0.1	13.613821
14.678333	0.1	13.633967
14.680000	0.1	13.656855
14.681667	0.1	13.680459
14.683333	0.1	13.703466
14.685000	0.1	13.726056
14.686667	0.1	13.749302
14.688333	0.1	13.775469
14.690000	0.1	13.807417
14.691667	0.1	13.847531
14.693333	0.1	13.895691
14.695000	0.1	13.948859
14.696667	0.1	14.003874
14.698333	0.1	14.059842
14.700000	0.1	14.118732
14.701667	0.1	14.182807
14.703333	0.1	14.252962
14.705000	0.1	14.328600
14.706667	0.1	14.408410
14.708333	0.1	14.490784
14.710000	0.1	14.574529
14.711667	0.1	14.659763
14.713333	0.1	14.747799
14.715000	0.1	14.839710
14.716667	0.1	14.935256
14.718333	0.1	15.032888
14.720000	0.1	15.129925
14.721667	0.1	15.224458
14.723333	0.1	15.316010
14.725000	0.1	15.405000
14.726667	0.1	15.492142
14.728333	0.1	15.577854
14.730000	0.1	15.661896
14.731667	0.1	15.742362
14.733333	0.1	15.816630
14.735000	0.1	15.881778
14.736667	0.1	15.936912
14.738333	0.1	15.983284
14.740000	0.1	16.023577
14.741667	0.1	16.059221
14.743333	0.1	16.089917
14.745000	0.1	16.114117
14.746667	0.1	16.130091
14.748333	0.1	16.136290
14.750000	0.1	16.132415
14.751667	0.1	16.119839
14.753333	0.1	16.099990
14.755000	0.1	16.073824
14.756667	0.1	16.041220
14.758333	0.1	16.001106
14.760000	0.1	15.951992
14.761667	0.1	15.893281
14.763333	0.1	15.825869
14.765000	0.1	15.751303
14.766667	0.1	15.671075
14.768333	0.1	15.586019
14.770000	0.1	15.496374
14.771667	0.1	15.402735
14.773333	0.1	15.306772
14.775000	0.1	15.211225
14.776667	0.1	15.118063
14.778333	0.1	15.025617
14.780000	0.1	14.929653
14.781667	0.1	14.826179
14.783333	0.1	14.714361
14.785000	0.1	14.596642
14.786667	0.1	14.477671
14.788333	0.1	14.361740
14.790000	0.1	14.251054
14.791667	0.1	14.144958
14.793333	0.1	14.041305
14.795000	0.1	13.938130
14.796667	0.1	13.834418
14.798333	0.1	13.729931
14.800000	0.1	13.625742
14.801667	0.1	13.523699
14.803333	0.1	13.424517
14.805000	0.1	13.326825
14.806667	0.1	13.228894
14.808333	0.1	13.129950
14.810000	0.1	13.031305
14.811667	0.1	12.935878
14.813333	0.1	12.845279
14.815000	0.1	12.758315
14.816667	0.1	12.672187
14.818333	0.1	12.585283
14.820000	0.1	12.498558
14.821667	0.1	12.413979
14.823333	0.1	12.331904
14.825000	0.1	12.249649
14.826667	0.1	12.164236
14.828333	0.1	12.075246
14.830000	0.1	11.985243
14.831667	0.1	11.897326
14.833333	0.1	11.811674
14.835000	0.1	11.726857
14.836667	0.1	11.641920
14.838333	0.1	11.556566
14.840000	0.1	11.470080
14.841667	0.1	11.381329
14.843333	0.1	11.289776
14.845000	0.1	11.196852
14.846667	0.1	11.104823
14.848333	0.1	11.014164
14.850000	0.1	10.922909
14.851667	0.1	10.829271
14.853333	0.1	10.732651
14.855000	0.1	10.632992
14.856667	0.1	10.531128
14.858333	0.1	10.428250
14.860000	0.1	10.325075
14.861667	0.1	10.220886
14.863333	0.1	10.113598
14.865000	0.1	10.001839
14.866667	0.1	9.886623
14.868333	0.1	9.770096
14.870000	0.1	9.653330
14.871667	0.1	9.535969
14.873333	0.1	9.417832
14.875000	0.1	9.299040
14.876667	0.1	9.180606
14.878333	0.1	9.063423
14.880000	0.1	8.947373
14.881667	0.1	8.832396
14.883333	0.1	8.718133
14.885000	0.1	8.603693
14.886667	0.1	8.488775
14.888333	0.1	8.374215
14.890000	0.1	8.260549
14.891667	0.1	8.148313
14.893333	0.1	8.038879
14.895000	0.1	7.933438
14.896667	0.1	7.831872
14.898333	0.1	7.732630
14.900000	0.1	7.633388
14.901667	0.1	7.532120
14.903333	0.1	7.429183
14.905000	0.1	7.327199
14.906667	0.1	7.229031
14.908333	0.1	7.135988
14.910000	0.1	7.048011
14.911667	0.1	6.964386
14.913333	0.1	6.885291
14.915000	0.1	6.811977
14.916667	0.1	6.744862
14.918333	0.1	6.683112
14.920000	0.1	6.625832
14.921667	0.1	6.573260
14.923333	0.1	6.526292
14.925000	0.1	6.485343
14.926667	0.1	6.449581
14.928333	0.1	6.417692
14.930000	0.1	6.388307
14.931667	0.1	6.360948
14.933333	0.1	6.336391
14.935000	0.1	6.315709
14.936667	0.1	6.300152
14.938333	0.1	6.291926
14.940000	0.1	6.293238
14.941667	0.1	6.304264
14.943333	0.1	6.322086
14.945000	0.1	6.342531
14.946667	0.1	6.363690
14.948333	0.1	6.386459
14.950000	0.1	6.411910
14.951667	0.1	6.440580
14.953333	0.1	6.473840
14.955000	0.1	6.514311
14.956667	0.1	6.563366
14.958333	0.1	6.618798
14.960000	0.1	6.675959
14.961667	0.1	6.733120
14.963333	0.1	6.792188
14.965000	0.1	6.854892
14.966667	0.1	6.920696
14.968333	0.1	6.988168
14.970000	0.1	7.056594
14.971667	0.1	7.125557
14.973333	0.1	7.194877
14.975000	0.1	7.264734
14.976667	0.1	7.336021
14.978333	0.1	7.410169
14.980000	0.1	7.488668
14.981667	0.1	7.570744
14.983333	0.1	7.652939
14.985000	0.1	7.731438
14.986667	0.1	7.804692
14.988333	0.1	7.873834
14.990000	0.1	7.941366
14.991667	0.1	8.008659
14.993333	0.1	8.075178
14.995000	0.1	8.140266
14.996667	0.1	8.202971
14.998333	0.1	8.261502
15.000000	0.1	8.315146
15.001667	0.1	8.365334
15.003333	0.1	8.414627
15.005000	0.1	8.464575
15.006667	0.1	8.514166
15.008333	0.1	8.560896
15.010000	0.1	8.602798
15.011667	0.1	8.639336
15.013333	0.1	8.670748
15.015000	0.1	8.698106
15.016667	0.1	8.723259
15.018333	0.1	8.748115
15.020000	0.1	8.773387
15.021667	0.1	8.798183
15.023333	0.1	8.819640
15.025000	0.1	8.834959
15.026667	0.1	8.843422
15.028333	0.1	8.846880
15.030000	0.1	8.847297
15.031667	0.1	8.845866
15.033333	0.1	8.842588
15.035000	0.1	8.837104
15.036667	0.1	8.830250
15.038333	0.1	8.823038
15.040000	0.1	8.815706
15.041667	0.1	8.807123
15.043333	0.1	8.795083
15.045000	0.1	8.777261
15.046667	0.1	8.752943
15.048333	0.1	8.723796
15.050000	0.1	8.693100
15.051667	0.1	8.663893
15.053333	0.1	8.636892
15.055000	0.1	8.610130
15.056667	0.1	8.581043
15.058333	0.1	8.548916
15.060000	0.1	8.515597
15.061667	0.1	8.482993
15.063333	0.1	8.450568
15.065000	0.1	8.416236
15.066667	0.1	8.379758
15.068333	0.1	8.343220
15.070000	0.1	8.307934
15.071667	0.1	8.274019
15.073333	0.1	8.241714
15.075000	0.1	8.210898
15.076667	0.1	8.179784
15.078333	0.1	8.146823
15.080000	0.1	8.112669
15.081667	0.1	8.078754
15.083333	0.1	8.045316
15.085000	0.1	8.011878
15.086667	0.1	7.978797
15.088333	0.1	7.947684
15.090000	0.1	7.919789
15.091667	0.1	7.895589
15.093333	0.1	7.874847
15.095000	0.1	7.857025
15.096667	0.1	7.841170
15.098333	0.1	7.826388
15.100000	0.1	7.812381
15.101667	0.1	7.799268
15.103333	0.1	7.786572
15.105000	0.1	7.773817
15.106667	0.1	7.760704
15.108333	0.1	7.748187
15.110000	0.1	7.738352
15.111667	0.1	7.733226
15.113333	0.1	7.733226
15.115000	0.1	7.737637
15.116667	0.1	7.746757
15.118333	0.1	7.761598
15.120000	0.1	7.782400
15.121667	0.1	7.807732
15.123333	0.1	7.835746
15.125000	0.1	7.864714
15.126667	0.1	7.893742
15.128333	0.1	7.922233
15.130000	0.1	7.950247
15.131667	0.1	7.978499
15.133333	0.1	8.008540
15.135000	0.1	8.042753
15.136667	0.1	8.082629
15.138333	0.1	8.127392
15.140000	0.1	8.175016
15.141667	0.1	8.224488
15.143333	0.1	8.275629
15.145000	0.1	8.329273
15.146667	0.1	8.385540
15.148333	0.1	8.443893
15.150000	0.1	8.502782
15.151667	0.1	8.561135
15.153333	0.1	8.619845
15.155000	0.1	8.681894
15.156667	0.1	8.750558
15.158333	0.1	8.827270
15.160000	0.1	8.911193
15.161667	0.1	8.999885
15.163333	0.1	9.090901
15.165000	0.1	9.182811
15.166667	0.1	9.274841
15.168333	0.1	9.366990
15.170000	0.1	9.459615
15.171667	0.1	9.552599
15.173333	0.1	9.644628
15.175000	0.1	9.735108
15.176667	0.1	9.825767
15.178333	0.1	9.919167
15.180000	0.1	10.016978
15.181667	0.1	10.119379
15.183333	0.1	10.225416
15.185000	0.1	10.332585
15.186667	0.1	10.437966
15.188333	0.1	10.539532
15.190000	0.1	10.637284
15.191667	0.1	10.732055
15.193333	0.1	10.824621
15.195000	0.1	10.914684
15.196667	0.1	11.002243
15.198333	0.1	11.088312
15.200000	0.1	11.174918
15.201667	0.1	11.262894
15.203333	0.1	11.350692
15.205000	0.1	11.434794
15.206667	0.1	11.512221
15.208333	0.1	11.582792
15.210000	0.1	11.648656
15.211667	0.1	11.711598
15.213333	0.1	11.770905
15.215000	0.1	11.824668
15.216667	0.1	11.872113
15.218333	0.1	11.914254
15.220000	0.1	11.952639
15.221667	0.1	11.987508
15.223333	0.1	12.017668
15.225000	0.1	12.042046
15.226667	0.1	12.060822
15.228333	0.1	12.074888
15.230000	0.1	12.084187
15.231667	0.1	12.087048
15.233333	0.1	12.082399
15.235000	0.1	12.070895
15.236667	0.1	12.054504
15.238333	0.1	12.034596
15.240000	0.1	12.011290
15.241667	0.1	11.984111
15.243333	0.1	11.953116
15.245000	0.1	11.917830
15.246667	0.1	11.876882
15.248333	0.1	11.828542
15.250000	0.1	11.772872
15.251667	0.1	11.712373
15.253333	0.1	11.650265
15.255000	0.1	11.588217
15.256667	0.1	11.526645
15.258333	0.1	11.464716
15.260000	0.1	11.400521
15.261667	0.1	11.331142
15.263333	0.1	11.255146
15.265000	0.1	11.174620
15.266667	0.1	11.092783
15.268333	0.1	11.011422
15.270000	0.1	10.931254
15.271667	0.1	10.853410
15.273333	0.1	10.778726
15.275000	0.1	10.707439
15.276667	0.1	10.639251
15.278333	0.1	10.573805
15.280000	0.1	10.510624
15.281667	0.1	10.449708
15.283333	0.1	10.391892
15.285000	0.1	10.339082
15.286667	0.1	10.292173
15.288333	0.1	10.249854
15.290000	0.1	10.209680
15.291667	0.1	10.171652
15.293333	0.1	10.138751
15.295000	0.1	10.114074
15.296667	0.1	10.098577
15.298333	0.1	10.091127
15.300000	0.1	10.090113
15.301667	0.1	10.095597
15.303333	0.1	10.109842
15.305000	0.1	10.136307
15.306667	0.1	10.177076
15.308333	0.1	10.231913
15.310000	0.1	10.299326
15.311667	0.1	10.376812
15.313333	0.1	10.461927
15.315000	0.1	10.555208
15.316667	0.1	10.660172
15.318333	0.1	10.779977
15.320000	0.1	10.915697
15.321667	0.1	11.068047
15.323333	0.1	11.237741
15.325000	0.1	11.424602
15.326667	0.1	11.627496
15.328333	0.1	11.846126
15.330000	0.1	12.081505
15.331667	0.1	12.336493
15.333333	0.1	12.613774
15.335000	0.1	12.914301
15.336667	0.1	13.237537
15.338333	0.1	13.582588
15.340000	0.1	13.949872
15.341667	0.1	14.340998
15.343333	0.1	14.757873
15.345000	0.1	15.204073
15.346667	0.1	15.684367
15.348333	0.1	16.202868
15.350000	0.1	16.761483
15.351667	0.1	17.360092
15.353333	0.1	17.997683
15.355000	0.1	18.673600
15.356667	0.1	19.388379
15.358333	0.1	20.143689
15.360000	0.1	20.942928
15.361667	0.1	21.791579
15.363333	0.1	22.695960
15.365000	0.1	23.661853
15.366667	0.1	24.692060
15.368333	0.1	25.786401
15.370000	0.1	26.944758
15.371667	0.1	28.170528
15.373333	0.1	29.469313
15.375000	0.1	30.846717
15.376667	0.1	32.307925
15.378333	0.1	33.857944
15.380000	0.1	35.500827
15.381667	0.1	37.239792
15.383333	0.1	39.077463
15.385000	0.1	41.017416
15.386667	0.1	43.064954
15.388333	0.1	45.226040
15.390000	0.1	47.505441
15.391667	0.1	49.906912
15.393333	0.1	52.433732
15.395000	0.1	55.089596
15.396667	0.1	57.879511
15.398333	0.1	60.810033
15.400000	0.1	63.887600
15.401667	0.1	67.116503
15.403333	0.1	70.500020
15.405000	0.1	74.041192
15.406667	0.1	77.742104
15.408333	0.1	81.604068
15.410000	0.1	85.629349
15.411667	0.1	89.821046
15.413333	0.1	94.182616
15.415000	0.1	98.718530
15.416667	0.1	103.434092
15.418333	0.1	108.332998
15.420000	0.1	113.416857
15.421667	0.1	118.687994
15.423333	0.1	124.150164
15.425000	0.1	129.806347
15.426667	0.1	135.658332
15.428333	0.1	141.707190
15.430000	0.1	147.954056
15.431667	0.1	154.402563
15.433333	0.1	161.057899
15.435000	0.1	167.924772
15.436667	0.1	175.008009
15.438333	0.1	182.313095
15.440000	0.1	189.844620
15.441667	0.1	197.607052
15.443333	0.1	205.607188
15.445000	0.1	213.854624
15.446667	0.1	222.360445
15.448333	0.1	231.137170
15.450000	0.1	240.198507
15.451667	0.1	249.558225
15.453333	0.1	259.230510
15.455000	0.1	269.229905
15.456667	0.1	279.571311
15.458333	0.1	290.271836
15.460000	0.1	301.351565
15.461667	0.1	312.833864
15.463333	0.1	324.742873
15.465000	0.1	337.100347
15.466667	0.1	349.923274
15.468333	0.1	363.223336
15.470000	0.1	377.007865
15.471667	0.1	391.283297
15.473333	0.1	406.055713
15.475000	0.1	421.329106
15.476667	0.1	437.103238
15.478333	0.1	453.372923
15.480000	0.1	470.126836
15.481667	0.1	487.344890
15.483333	0.1	504.995495
15.485000	0.1	523.034485
15.486667	0.1	541.407200
15.488333	0.1	560.053263
15.490000	0.1	578.908180
15.491667	0.1	597.902870
15.493333	0.1	616.960681
15.495000	0.1	635.992744
15.496667	0.1	654.898683
15.498333	0.1	673.574130
15.500000	0.1	691.918951
15.501667	0.1	709.841115
15.503333	0.1	727.253302
15.505000	0.1	744.065329
15.506667	0.1	760.182009
15.508333	0.1	775.512563
15.510000	0.1	789.979565
15.511667	0.1	803.518105
15.513333	0.1	816.072632
15.515000	0.1	827.599932
15.516667	0.1	838.071039
15.518333	0.1	847.462883
15.520000	0.1	855.753890
15.521667	0.1	862.932793
15.523333	0.1	869.005911
15.525000	0.1	873.995595
15.526667	0.1	877.934270
15.528333	0.1	880.859785
15.530000	0.1	882.815533
15.531667	0.1	883.849674
15.533333	0.1	884.013884
15.535000	0.1	883.360319
15.536667	0.1	881.935530
15.538333	0.1	879.779332
15.540000	0.1	876.936428
15.541667	0.1	873.463862
15.543333	0.1	869.424931
15.545000	0.1	864.877991
15.546667	0.1	859.874300
15.548333	0.1	854.461661
15.550000	0.1	848.686865
15.551667	0.1	842.593184
15.553333	0.1	836.220195
15.555000	0.1	829.604556
15.556667	0.1	822.779049
15.558333	0.1	815.771867
15.560000	0.1	808.609295
15.561667	0.1	801.318097
15.563333	0.1	793.926227
15.565000	0.1	786.460804
15.566667	0.1	778.944181
15.568333	0.1	771.391557
15.570000	0.1	763.813184
15.571667	0.1	756.219671
15.573333	0.1	748.624965
15.575000	0.1	741.041228
15.576667	0.1	733.473106
15.578333	0.1	725.925072
15.580000	0.1	718.408866
15.581667	0.1	710.938496
15.583333	0.1	703.520876
15.585000	0.1	696.152967
15.586667	0.1	688.826423
15.588333	0.1	681.536059
15.590000	0.1	674.284558
15.591667	0.1	667.079906
15.593333	0.1	659.927348
15.595000	0.1	652.825216
15.596667	0.1	645.770409
15.598333	0.1	638.764419
15.600000	0.1	631.811597
15.601667	0.1	624.917664
15.603333	0.1	618.088163
15.605000	0.1	611.322857
15.606667	0.1	604.612446
15.608333	0.1	597.945547
15.610000	0.1	591.316199
15.611667	0.1	584.723984
15.613333	0.1	578.170215
15.615000	0.1	571.656678
15.616667	0.1	565.185461
15.618333	0.1	558.756385
15.620000	0.1	552.364382
15.621667	0.1	546.000692
15.623333	0.1	539.657267
15.625000	0.1	533.332082
15.626667	0.1	527.028413
15.628333	0.1	520.750256
15.630000	0.1	514.501662
15.631667	0.1	508.285732
15.633333	0.1	502.100498
15.635000	0.1	495.939940
15.636667	0.1	489.799588
15.638333	0.1	483.677833
15.640000	0.1	477.573721
15.641667	0.1	471.486001
15.643333	0.1	465.413419
15.645000	0.1	459.353355
15.646667	0.1	453.303066
15.648333	0.1	447.262075
15.650000	0.1	441.231396
15.651667	0.1	435.211446
15.653333	0.1	429.204192
15.655000	0.1	423.213209
15.656667	0.1	417.240823
15.658333	0.1	411.286677
15.660000	0.1	405.348444
15.661667	0.1	399.421835
15.663333	0.1	393.502557
15.665000	0.1	387.589895
15.666667	0.1	381.688260
15.668333	0.1	375.804268
15.670000	0.1	369.942866
15.671667	0.1	364.105008
15.673333	0.1	358.287952
15.675000	0.1	352.488896
15.676667	0.1	346.707722
15.678333	0.1	340.946397
15.680000	0.1	335.207602
15.681667	0.1	329.495271
15.683333	0.1	323.813994
15.685000	0.1	318.167825
15.686667	0.1	312.558431
15.688333	0.1	306.986112
15.690000	0.1	301.451403
15.691667	0.1	295.955914
15.693333	0.1	290.501791
15.695000	0.1	285.092132
15.696667	0.1	279.728966
15.698333	0.1	274.411039
15.700000	0.1	269.135908
15.701667	0.1	263.903932
15.703333	0.1	258.719221
15.705000	0.1	253.586963
15.706667	0.1	248.509958
15.708333	0.1	243.489578
15.710000	0.1	238.528623
15.711667	0.1	233.630373
15.713333	0.1	228.796436
15.715000	0.1	224.026991
15.716667	0.1	219.322635
15.718333	0.1	214.686168
15.720000	0.1	210.120571
15.721667	0.1	205.626738
15.723333	0.1	201.203358
15.725000	0.1	196.848583
15.726667	0.1	192.560923
15.728333	0.1	188.339721
15.730000	0.1	184.186827
15.731667	0.1	180.106174
15.733333	0.1	176.101635
15.735000	0.1	172.176133
15.736667	0.1	168.331395
15.738333	0.1	164.566050
15.740000	0.1	160.876105
15.741667	0.1	157.258639
15.743333	0.1	153.713235
15.745000	0.1	150.241205
15.746667	0.1	146.844575
15.748333	0.1	143.524715
15.750000	0.1	140.279897
15.751667	0.1	137.106010
15.753333	0.1	134.000369
15.755000	0.1	130.963929
15.756667	0.1	128.000267
15.758333	0.1	125.112064
15.760000	0.1	122.299142
15.761667	0.1	119.560726
15.763333	0.1	116.896338
15.765000	0.1	114.304788
15.766667	0.1	111.782498
15.768333	0.1	109.323985
15.770000	0.1	106.924957
15.771667	0.1	104.585058
15.773333	0.1	102.306551
15.775000	0.1	100.090271
15.776667	0.1	97.934550
15.778333	0.1	95.837301
15.780000	0.1	93.797212
15.781667	0.1	91.815000
15.783333	0.1	89.891976
15.785000	0.1	88.027184
15.786667	0.1	86.217409
15.788333	0.1	84.459667
15.790000	0.1	82.752650
15.791667	0.1	81.094925
15.793333	0.1	79.483871
15.795000	0.1	77.917223
15.796667	0.1	76.394920
15.798333	0.1	74.919049
15.800000	0.1	73.491995
15.801667	0.1	72.113876
15.803333	0.1	70.781950
15.805000	0.1	69.491808
15.806667	0.1	68.239156
15.808333	0.1	67.021314
15.810000	0.1	65.838043
15.811667	0.1	64.689700
15.813333	0.1	63.575987
15.815000	0.1	62.496964
15.816667	0.1	61.452631
15.818333	0.1	60.442094
15.820000	0.1	59.463326
15.821667	0.1	58.513228
15.823333	0.1	57.589832
15.825000	0.1	56.693498
15.826667	0.1	55.826190
15.828333	0.1	54.988745
15.830000	0.1	54.179791
15.831667	0.1	53.396049
15.833333	0.1	52.634064
15.835000	0.1	51.891628
15.836667	0.1	51.168564
15.838333	0.1	50.466362
15.840000	0.1	49.786928
15.841667	0.1	49.130264
15.843333	0.1	48.493627
15.845000	0.1	47.873857
15.846667	0.1	47.269049
15.848333	0.1	46.678904
15.850000	0.1	46.104136
15.851667	0.1	45.546356
15.853333	0.1	45.005920
15.855000	0.1	44.480744
15.856667	0.1	43.969097
15.858333	0.1	43.471577
15.860000	0.1	42.989435
15.861667	0.1	42.522254
15.863333	0.1	42.068424
15.865000	0.1	41.626158
15.866667	0.1	41.193965
15.868333	0.1	40.770831
15.870000	0.1	40.356400
15.871667	0.1	39.950314
15.873333	0.1	39.553168
15.875000	0.1	39.166572
15.876667	0.1	38.792076
15.878333	0.1	38.428905
15.880000	0.1	38.074436
15.881667	0.1	37.727358
15.883333	0.1	37.388327
15.885000	0.1	37.058892
15.886667	0.1	36.739769
15.888333	0.1	36.431017
15.890000	0.1	36.132278
15.891667	0.1	35.841586
15.893333	0.1	35.556318
15.895000	0.1	35.274985
15.896667	0.1	34.998657
15.898333	0.1	34.729542
15.900000	0.1	34.468772
15.901667	0.1	34.215452
15.903333	0.1	33.968212
15.905000	0.1	33.727469
15.906667	0.1	33.495071
15.908333	0.1	33.271672
15.910000	0.1	33.056142
15.911667	0.1	32.846930
15.913333	0.1	32.643857
15.915000	0.1	32.447698
15.916667	0.1	32.259287
15.918333	0.1	32.078506
15.920000	0.1	31.904103
15.921667	0.1	31.734886
15.923333	0.1	31.571152
15.925000	0.1	31.413676
15.926667	0.1	31.261386
15.928333	0.1	31.111898
15.930000	0.1	30.963542
15.931667	0.1	30.817153
15.933333	0.1	30.675115
15.935000	0.1	30.539276
15.936667	0.1	30.409457
15.938333	0.1	30.283930
15.940000	0.1	30.161144
15.941667	0.1	30.040445
15.943333	0.1	29.921593
15.945000	0.1	29.803874
15.946667	0.1	29.686095
15.948333	0.1	29.566945
15.950000	0.1	29.445352
15.951667	0.1	29.320182
15.953333	0.1	29.191734
15.955000	0.1	29.061736
15.956667	0.1	28.932454
15.958333	0.1	28.805556
15.960000	0.1	28.680982
15.961667	0.1	28.556945
15.963333	0.1	28.431179
15.965000	0.1	28.301896
15.966667	0.1	28.169753
15.968333	0.1	28.037550
15.970000	0.1	27.906658
15.971667	0.1	27.775110
15.973333	0.1	27.639927
15.975000	0.1	27.498545
15.976667	0.1	27.350725
15.978333	0.1	27.199151
15.980000	0.1	27.048589
15.981667	0.1	26.902022
15.983333	0.1	26.757182
15.985000	0.1	26.609601
15.986667	0.1	26.457013
15.988333	0.1	26.301386
15.990000	0.1	26.147308
15.991667	0.1	25.998177
15.993333	0.1	25.854410
15.995000	0.1	25.714995
15.996667	0.1	25.579514
15.998333	0.1	25.448145
16.000000	0.1	25.319578
16.001667	0.1	25.191785
16.003333	0.1	25.064887
16.005000	0.1	24.939717
16.006667	0.1	24.817111
16.008333	0.1	24.697782
16.010000	0.1	24.582626
16.011667	0.1	24.471821
16.013333	0.1	24.364950
16.015000	0.1	24.262251
16.016667	0.1	24.165334
16.018333	0.1	24.075331
16.020000	0.1	23.991765
16.021667	0.1	23.913623
16.023333	0.1	23.840012
16.025000	0.1	23.770513
16.026667	0.1	23.704173
16.028333	0.1	23.639204
16.030000	0.1	23.574473
16.031667	0.1	23.510934
16.033333	0.1	23.450734
16.035000	0.1	23.395182
16.036667	0.1	23.344161
16.038333	0.1	23.297192
16.040000	0.1	23.253919
16.041667	0.1	23.213984
16.043333	0.1	23.176612
16.045000	0.1	23.140789
16.046667	0.1	23.105384
16.048333	0.1	23.069920
16.050000	0.1	23.034455
16.051667	0.1	22.999169
16.053333	0.1	22.964181
16.055000	0.1	22.929551
16.056667	0.1	22.896112
16.058333	0.1	22.863807
16.060000	0.1	22.831620
16.061667	0.1	22.798063
16.063333	0.1	22.762896
16.065000	0.1	22.727610
16.066667	0.1	22.694708
16.068333	0.1	22.665442
16.070000	0.1	22.638620
16.071667	0.1	22.611858
16.073333	0.1	22.583188
16.075000	0.1	22.551717
16.076667	0.1	22.516371
16.078333	0.1	22.476317
16.080000	0.1	22.432627
16.081667	0.1	22.387387
16.083333	0.1	22.341372
16.085000	0.1	22.293927
16.086667	0.1	22.244812
16.088333	0.1	22.195043
16.090000	0.1	22.146644
16.091667	0.1	22.100510
16.093333	0.1	22.056462
16.095000	0.1	22.013129
16.096667	0.1	21.969260
16.098333	0.1	21.924437
16.100000	0.1	21.879257
16.101667	0.1	21.834256
16.103333	0.1	21.789314
16.105000	0.1	21.744491
16.106667	0.1	21.699609
16.108333	0.1	21.654071
16.110000	0.1	21.606685
16.111667	0.1	21.557034
16.113333	0.1	21.505894
16.115000	0.1	21.455110
16.116667	0.1	21.406711
16.118333	0.1	21.361412
16.120000	0.1	21.319271
16.121667	0.1	21.280469
16.123333	0.1	21.245600
16.125000	0.1	21.214606
16.126667	0.1	21.186293
16.128333	0.1	21.159054
16.130000	0.1	21.132292
16.131667	0.1	21.106602
16.133333	0.1	21.082701
16.135000	0.1	21.060528
16.136667	0.1	21.038414
16.138333	0.1	21.014930
16.140000	0.1	20.990492
16.141667	0.1	20.967664
16.143333	0.1	20.948411
16.145000	0.1	20.933033
16.146667	0.1	20.920755
16.148333	0.1	20.910503
16.150000	0.1	20.901383
16.151667	0.1	20.893217
16.153333	0.1	20.887376
16.155000	0.1	20.885707
16.156667	0.1	20.887972
16.158333	0.1	20.892323
16.160000	0.1	20.897151
16.161667	0.1	20.902396
16.163333	0.1	20.909370
16.165000	0.1	20.919265
16.166667	0.1	20.930768
16.168333	0.1	20.941676
16.170000	0.1	20.951392
16.171667	0.1	20.962120
16.173333	0.1	20.976247
16.175000	0.1	20.995201
16.176667	0.1	21.018447
16.178333	0.1	21.043838
16.180000	0.1	21.067859
16.181667	0.1	21.087946
16.183333	0.1	21.104039
16.185000	0.1	21.118642
16.186667	0.1	21.134199
16.188333	0.1	21.151961
16.190000	0.1	21.172823
16.191667	0.1	21.197022
16.193333	0.1	21.224262
16.195000	0.1	21.253766
16.196667	0.1	21.284343
16.198333	0.1	21.315457
16.200000	0.1	21.346630
16.201667	0.1	21.377088
16.203333	0.1	21.406771
16.205000	0.1	21.436752
16.206667	0.1	21.467389
16.208333	0.1	21.497012
16.210000	0.1	21.523715
16.211667	0.1	21.547438
16.213333	0.1	21.569849
16.215000	0.1	21.592797
16.216667	0.1	21.617175
16.218333	0.1	21.642567
16.220000	0.1	21.668912
16.221667	0.1	21.696390
16.223333	0.1	21.724762
16.225000	0.1	21.753372
16.226667	0.1	21.781625
16.228333	0.1	21.808626
16.230000	0.1	21.832706
16.231667	0.1	21.852495
16.233333	0.1	21.868647
16.235000	0.1	21.883310
16.236667	0.1	21.899105
16.238333	0.1	21.918596
16.240000	0.1	21.943213
16.241667	0.1	21.971585
16.243333	0.1	21.999360
16.245000	0.1	22.023023
16.246667	0.1	22.042812
16.248333	0.1	22.061528
16.250000	0.1	22.081794
16.251667	0.1	22.104265
16.253333	0.1	22.127808
16.255000	0.1	22.150577
16.256667	0.1	22.171201
16.258333	0.1	22.189082
16.260000	0.1	22.205056
16.261667	0.1	22.221447
16.263333	0.1	22.239448
16.265000	0.1	22.257687
16.266667	0.1	22.274734
16.268333	0.1	22.291423
16.270000	0.1	22.310318
16.271667	0.1	22.332193
16.273333	0.1	22.354902
16.275000	0.1	22.375049
16.276667	0.1	22.391857
16.278333	0.1	22.407652
16.280000	0.1	22.425414
16.281667	0.1	22.445978
16.283333	0.1	22.468032
16.285000	0.1	22.489787
16.286667	0.1	22.509934
16.288333	0.1	22.529365
16.290000	0.1	22.551001
16.291667	0.1	22.577406
16.293333	0.1	22.607864
16.295000	0.1	22.638143
16.296667	0.1	22.664429
16.298333	0.1	22.686364
16.300000	0.1	22.706629
16.301667	0.1	22.727968
16.303333	0.1	22.751631
16.305000	0.1	22.777201
16.306667	0.1	22.803666
16.308333	0.1	22.830309
16.310000	0.1	22.857310
16.311667	0.1	22.885086
16.313333	0.1	22.913636
16.315000	0.1	22.942842
16.316667	0.1	22.971274
16.318333	0.1	22.997559
16.320000	0.1	23.022176
16.321667	0.1	23.046137
16.323333	0.1	23.070098
16.325000	0.1	23.095013
16.326667	0.1	23.122848
16.328333	0.1	23.153604
16.330000	0.1	23.185135
16.331667	0.1	23.215414
16.333333	0.1	23.243250
16.335000	0.1	23.268165
16.336667	0.1	23.291649
16.338333	0.1	23.317636
16.340000	0.1	23.349704
16.341667	0.1	23.387374
16.343333	0.1	23.427011
16.345000	0.1	23.464860
16.346667	0.1	23.499907
16.348333	0.1	23.533524
16.350000	0.1	23.567082
16.351667	0.1	23.600759
16.353333	0.1	23.634376
16.355000	0.1	23.668469
16.356667	0.1	23.703636
16.358333	0.1	23.740531
16.360000	0.1	23.779811
16.361667	0.1	23.820998
16.363333	0.1	23.862244
16.365000	0.1	23.901643
16.366667	0.1	23.938300
16.368333	0.1	23.972453
16.370000	0.1	24.004878
16.371667	0.1	24.037482
16.373333	0.1	24.072827
16.375000	0.1	24.113239
16.376667	0.1	24.159493
16.378333	0.1	24.209382
16.380000	0.1	24.259151
16.381667	0.1	24.305703
16.383333	0.1	24.348618
16.385000	0.1	24.389864
16.386667	0.1	24.430992
16.388333	0.1	24.472536
16.390000	0.1	24.514915
16.391667	0.1	24.559142
16.393333	0.1	24.606289
16.395000	0.1	24.655761
16.396667	0.1	24.704815
16.398333	0.1	24.750711
16.400000	0.1	24.792792
16.401667	0.1	24.832608
16.403333	0.1	24.872483
16.405000	0.1	24.914564
16.406667	0.1	24.960341
16.408333	0.1	25.008680
16.410000	0.1	25.056840
16.411667	0.1	25.103273
16.413333	0.1	25.149466
16.415000	0.1	25.197984
16.416667	0.1	25.250317
16.418333	0.1	25.305213
16.420000	0.1	25.360228
16.421667	0.1	25.414170
16.423333	0.1	25.467218
16.425000	0.1	25.519432
16.426667	0.1	25.571348
16.428333	0.1	25.623681
16.430000	0.1	25.676133
16.431667	0.1	25.727274
16.433333	0.1	25.776388
16.435000	0.1	25.823475
16.436667	0.1	25.869073
16.438333	0.1	25.914849
16.440000	0.1	25.961699
16.441667	0.1	26.008786
16.443333	0.1	26.055278
16.445000	0.1	26.102306
16.446667	0.1	26.152195
16.448333	0.1	26.206555
16.450000	0.1	26.264848
16.451667	0.1	26.323558
16.453333	0.1	26.377978
16.455000	0.1	26.425721
16.456667	0.1	26.469471
16.458333	0.1	26.514413
16.460000	0.1	26.564778
16.461667	0.1	26.621045
16.463333	0.1	26.680173
16.465000	0.1	26.739241
16.466667	0.1	26.797654
16.468333	0.1	26.856186
16.470000	0.1	26.913823
16.471667	0.1	26.968600
16.473333	0.1	27.019502
16.475000	0.1	27.067365
16.476667	0.1	27.115049
16.478333	0.1	27.165534
16.480000	0.1	27.219357
16.481667	0.1	27.274789
16.483333	0.1	27.329745
16.485000	0.1	27.383448
16.486667	0.1	27.437629
16.488333	0.1	27.494492
16.490000	0.1	27.554692
16.491667	0.1	27.616979
16.493333	0.1	27.679505
16.495000	0.1	27.741315
16.496667	0.1	27.802767
16.498333	0.1	27.864517
16.500000	0.1	27.926387
16.501667	0.1	27.988257
16.503333	0.1	28.050842
16.505000	0.1	28.114797
16.506667	0.1	28.179230
16.508333	0.1	28.242888
16.510000	0.1	28.306009
16.511667	0.1	28.370382
16.513333	0.1	28.437557
16.515000	0.1	28.508128
16.516667	0.1	28.581204
16.518333	0.1	28.654577
16.520000	0.1	28.725805
16.521667	0.1	28.793694
16.523333	0.1	28.859677
16.525000	0.1	28.927149
16.526667	0.1	28.999152
16.528333	0.1	29.076697
16.530000	0.1	29.158952
16.531667	0.1	29.243352
16.533333	0.1	29.326262
16.535000	0.1	29.405715
16.536667	0.1	29.483260
16.538333	0.1	29.562415
16.540000	0.1	29.645624
16.541667	0.1	29.733064
16.543333	0.1	29.823007
16.545000	0.1	29.914083
16.546667	0.1	30.005040
16.548333	0.1	30.094566
16.550000	0.1	30.182065
16.551667	0.1	30.269446
16.553333	0.1	30.359210
16.555000	0.1	30.453326
16.556667	0.1	30.552329
16.558333	0.1	30.654432
16.560000	0.1	30.756237
16.561667	0.1	30.855300
16.563333	0.1	30.950906
16.565000	0.1	31.044545
16.566667	0.1	31.140150
16.568333	0.1	31.241657
16.570000	0.1	31.350078
16.571667	0.1	31.461956
16.573333	0.1	31.572761
16.575000	0.1	31.679811
16.576667	0.1	31.783165
16.578333	0.1	31.884911
16.580000	0.1	31.987550
16.581667	0.1	32.092633
16.583333	0.1	32.200458
16.585000	0.1	32.310369
16.586667	0.1	32.420399
16.588333	0.1	32.528402
16.590000	0.1	32.633009
16.591667	0.1	32.733979
16.593333	0.1	32.832267
16.595000	0.1	32.929780
16.596667	0.1	33.028366
16.598333	0.1	33.130052
16.600000	0.1	33.236208
16.601667	0.1	33.346119
16.603333	0.1	33.457043
16.605000	0.1	33.564987
16.606667	0.1	33.667090
16.608333	0.1	33.763530
16.610000	0.1	33.857526
16.611667	0.1	33.953371
16.613333	0.1	34.053566
16.615000	0.1	34.157695
16.616667	0.1	34.263136
16.618333	0.1	34.367563
16.620000	0.1	34.470262
16.621667	0.1	34.571709
16.623333	0.1	34.673156
16.625000	0.1	34.775259
16.626667	0.1	34.877779
16.628333	0.1	34.978988
16.630000	0.1	35.077395
16.631667	0.1	35.173418
16.633333	0.1	35.269441
16.635000	0.1	35.367849
16.636667	0.1	35.469057
16.638333	0.1	35.571220
16.640000	0.1	35.672309
16.641667	0.1	35.771789
16.643333	0.1	35.869362
16.645000	0.1	35.963418
16.646667	0.1	36.052766
16.648333	0.1	36.138537
16.650000	0.1	36.222996
16.651667	0.1	36.307039
16.653333	0.1	36.390962
16.655000	0.1	36.476257
16.656667	0.1	36.564531
16.658333	0.1	36.655428
16.660000	0.1	36.746146
16.661667	0.1	36.834183
16.663333	0.1	36.918046
16.665000	0.1	36.997142
16.666667	0.1	37.072363
16.668333	0.1	37.146153
16.670000	0.1	37.220719
16.671667	0.1	37.296893
16.673333	0.1	37.373903
16.675000	0.1	37.448349
16.676667	0.1	37.517192
16.678333	0.1	37.580075
16.680000	0.1	37.639024
16.681667	0.1	37.697079
16.683333	0.1	37.755968
16.685000	0.1	37.816348
16.686667	0.1	37.878814
16.688333	0.1	37.942352
16.690000	0.1	38.003805
16.691667	0.1	38.060191
16.693333	0.1	38.111451
16.695000	0.1	38.159015
16.696667	0.1	38.204434
16.698333	0.1	38.249853
16.700000	0.1	38.297357
16.701667	0.1	38.346293
16.703333	0.1	38.393738
16.705000	0.1	38.438203
16.706667	0.1	38.480642
16.708333	0.1	38.522246
16.710000	0.1	38.563313
16.711667	0.1	38.603189
16.713333	0.1	38.640859
16.715000	0.1	38.675907
16.716667	0.1	38.710358
16.718333	0.1	38.747551
16.720000	0.1	38.789990
16.721667	0.1	38.837435
16.723333	0.1	38.887563
16.725000	0.1	38.936975
16.726667	0.1	38.983288
16.728333	0.1	39.025488
16.730000	0.1	39.063098
16.731667	0.1	39.096537
16.733333	0.1	39.128067
16.735000	0.1	39.160671
16.736667	0.1	39.195659
16.738333	0.1	39.233270
16.740000	0.1	39.274218
16.741667	0.1	39.318504
16.743333	0.1	39.363625
16.745000	0.1	39.406660
16.746667	0.1	39.446773
16.748333	0.1	39.485218
16.750000	0.1	39.523485
16.751667	0.1	39.562645
16.753333	0.1	39.603891
16.755000	0.1	39.648178
16.756667	0.1	39.695265
16.758333	0.1	39.743128
16.760000	0.1	39.789679
16.761667	0.1	39.834442
16.763333	0.1	39.878848
16.765000	0.1	39.924147
16.766667	0.1	39.969685
16.768333	0.1	40.013733
16.770000	0.1	40.056112
16.771667	0.1	40.098729
16.773333	0.1	40.143969
16.775000	0.1	40.193083
16.776667	0.1	40.246251
16.778333	0.1	40.302339
16.780000	0.1	40.359619
16.781667	0.1	40.416660
16.783333	0.1	40.473523
16.785000	0.1	40.530505
16.786667	0.1	40.587010
16.788333	0.1	40.642383
16.790000	0.1	40.696683
16.791667	0.1	40.750744
16.793333	0.1	40.805163
16.795000	0.1	40.860298
16.796667	0.1	40.915551
16.798333	0.1	40.970149
16.800000	0.1	41.024330
16.801667	0.1	41.079226
16.803333	0.1	41.135194
16.805000	0.1	41.191521
16.806667	0.1	41.248264
16.808333	0.1	41.307094
16.810000	0.1	41.369619
16.811667	0.1	41.436317
16.813333	0.1	41.506412
16.815000	0.1	41.577938
16.816667	0.1	41.648629
16.818333	0.1	41.717234
16.820000	0.1	41.784170
16.821667	0.1	41.850629
16.823333	0.1	41.918399
16.825000	0.1	41.988375
16.826667	0.1	42.059305
16.828333	0.1	42.128685
16.830000	0.1	42.195025
16.831667	0.1	42.259159
16.833333	0.1	42.324069
16.835000	0.1	42.393329
16.836667	0.1	42.468372
16.838333	0.1	42.547407
16.840000	0.1	42.626860
16.841667	0.1	42.704108
16.843333	0.1	42.778852
16.845000	0.1	42.852464
16.846667	0.1	42.927208
16.848333	0.1	43.004873
16.850000	0.1	43.085935
16.851667	0.1	43.169382
16.853333	0.1	43.253305
16.855000	0.1	43.336215
16.856667	0.1	43.417874
16.858333	0.1	43.500009
16.860000	0.1	43.583992
16.861667	0.1	43.669346
16.863333	0.1	43.754282
16.865000	0.1	43.838444
16.866667	0.1	43.923083
16.868333	0.1	44.009688
16.870000	0.1	44.098439
16.871667	0.1	44.188502
16.873333	0.1	44.278267
16.875000	0.1	44.366601
16.876667	0.1	44.453743
16.878333	0.1	44.541064
16.880000	0.1	44.629040
16.881667	0.1	44.717315
16.883333	0.1	44.805708
16.885000	0.1	44.894758
16.886667	0.1	44.985416
16.888333	0.1	45.078340
16.890000	0.1	45.173409
16.891667	0.1	45.269432
16.893333	0.1	45.365038
16.895000	0.1	45.459750
16.896667	0.1	45.553806
16.898333	0.1	45.647624
16.900000	0.1	45.742216
16.901667	0.1	45.838478
16.903333	0.1	45.935514
16.905000	0.1	46.030882
16.906667	0.1	46.123746
16.908333	0.1	46.215239
16.910000	0.1	46.307030
16.911667	0.1	46.400550
16.913333	0.1	46.496573
16.915000	0.1	46.594444
16.916667	0.1	46.692672
16.918333	0.1	46.790066
16.920000	0.1	46.885910
16.921667	0.1	46.979967
16.923333	0.1	47.073486
16.925000	0.1	47.167721
16.926667	0.1	47.262314
16.928333	0.1	47.356072
16.930000	0.1	47.448519
16.931667	0.1	47.540429
16.933333	0.1	47.632816
16.935000	0.1	47.725025
16.936667	0.1	47.815385
16.938333	0.1	47.903719
16.940000	0.1	47.991279
16.941667	0.1	48.078421
16.943333	0.1	48.164609
16.945000	0.1	48.249903
16.946667	0.1	48.335138
16.948333	0.1	48.421326
16.950000	0.1	48.509422
16.951667	0.1	48.600140
16.953333	0.1	48.693243
16.955000	0.1	48.787239
16.956667	0.1	48.879209
16.958333	0.1	48.965815
16.960000	0.1	49.045983
16.961667	0.1	49.122396
16.963333	0.1	49.199048
16.965000	0.1	49.278381
16.966667	0.1	49.360278
16.968333	0.1	49.442950
16.970000	0.1	49.525025
16.971667	0.1	49.606326
16.973333	0.1	49.686196
16.975000	0.1	49.764040
16.976667	0.1	49.840155
16.978333	0.1	49.915794
16.980000	0.1	49.992445
16.981667	0.1	50.070170
16.983333	0.1	50.147775
16.985000	0.1	50.225082
16.986667	0.1	50.302747
16.988333	0.1	50.381485
16.990000	0.1	50.461772
16.991667	0.1	50.543550
16.993333	0.1	50.625446
16.995000	0.1	50.705257
16.996667	0.1	50.782266
16.998333	0.1	50.857785
17.000000	0.1	50.935152
17.001667	0.1	51.017466
17.003333	0.1	51.105323
17.005000	0.1	51.196340
17.006667	0.1	51.286820
17.008333	0.1	51.374617
17.010000	0.1	51.459971
17.011667	0.1	51.544848
17.013333	0.1	51.631335
17.015000	0.1	51.719907
17.016667	0.1	51.809731
17.018333	0.1	51.900092
17.020000	0.1	51.991525
17.021667	0.1	52.084985
17.023333	0.1	52.180949
17.025000	0.1	52.278939
17.026667	0.1	52.378181
17.028333	0.1	52.477840
17.030000	0.1	52.577558
17.031667	0.1	52.677456
17.033333	0.1	52.777174
17.035000	0.1	52.875045
17.036667	0.1	52.970115
17.038333	0.1	53.064290
17.040000	0.1	53.161565
17.041667	0.1	53.264383
17.043333	0.1	53.372804
17.045000	0.1	53.484920
17.046667	0.1	53.598526
17.048333	0.1	53.711596
17.050000	0.1	53.823295
17.051667	0.1	53.934220
17.053333	0.1	54.045621
17.055000	0.1	54.158631
17.056667	0.1	54.273370
17.058333	0.1	54.388169
17.060000	0.1	54.500941
17.061667	0.1	54.612103
17.063333	0.1	54.724697
17.065000	0.1	54.841224
17.066667	0.1	54.961208
17.068333	0.1	55.082265
17.070000	0.1	55.202189
17.071667	0.1	55.320028
17.073333	0.1	55.436495
17.075000	0.1	55.553380
17.076667	0.1	55.672470
17.078333	0.1	55.795136
17.080000	0.1	55.921558
17.081667	0.1	56.050483
17.083333	0.1	56.179586
17.085000	0.1	56.306664
17.086667	0.1	56.430403
17.088333	0.1	56.552413
17.090000	0.1	56.676630
17.091667	0.1	56.806210
17.093333	0.1	56.941930
17.095000	0.1	57.081762
17.096667	0.1	57.222310
17.098333	0.1	57.361487
17.100000	0.1	57.498935
17.101667	0.1	57.636026
17.103333	0.1	57.774428
17.105000	0.1	57.915870
17.106667	0.1	58.061901
17.108333	0.1	58.212939
17.110000	0.1	58.367256
17.111667	0.1	58.521811
17.113333	0.1	58.673743
17.115000	0.1	58.822337
17.116667	0.1	58.970574
17.118333	0.1	59.123222
17.120000	0.1	59.282545
17.121667	0.1	59.447590
17.123333	0.1	59.615556
17.125000	0.1	59.783880
17.126667	0.1	59.951786
17.128333	0.1	60.119990
17.130000	0.1	60.288790
17.131667	0.1	60.458008
17.133333	0.1	60.628299
17.135000	0.1	60.801510
17.136667	0.1	60.979966
17.138333	0.1	61.165038
17.140000	0.1	61.356131
17.141667	0.1	61.550979
17.143333	0.1	61.746839
17.145000	0.1	61.941925
17.146667	0.1	62.136892
17.148333	0.1	62.334601
17.150000	0.1	62.537912
17.151667	0.1	62.748019
17.153333	0.1	62.963549
17.155000	0.1	63.182119
17.156667	0.1	63.402299
17.158333	0.1	63.624684
17.160000	0.1	63.851837
17.161667	0.1	64.087991
17.163333	0.1	64.335708
17.165000	0.1	64.593677
17.166667	0.1	64.858798
17.168333	0.1	65.128807
17.170000	0.1	65.402452
17.171667	0.1	65.679852
17.173333	0.1	65.962617
17.175000	0.1	66.252832
17.176667	0.1	66.552166
17.178333	0.1	66.861097
17.180000	0.1	67.179207
17.181667	0.1	67.506079
17.183333	0.1	67.841832
17.185000	0.1	68.187002
17.186667	0.1	68.542425
17.188333	0.1	68.909113
17.190000	0.1	69.287245
17.191667	0.1	69.675390
17.193333	0.1	70.072357
17.195000	0.1	70.479457
17.196667	0.1	70.900146
17.198333	0.1	71.337525
17.200000	0.1	71.793143
17.201667	0.1	72.267060
17.203333	0.1	72.757546
17.205000	0.1	73.262040
17.206667	0.1	73.778336
17.208333	0.1	74.306373
17.210000	0.1	74.847405
17.211667	0.1	75.403874
17.213333	0.1	75.979416
17.215000	0.1	76.576535
17.216667	0.1	77.195589
17.218333	0.1	77.835445
17.220000	0.1	78.495209
17.221667	0.1	79.173748
17.223333	0.1	79.871123
17.225000	0.1	80.589001
17.226667	0.1	81.329768
17.228333	0.1	82.094138
17.230000	0.1	82.880144
17.231667	0.1	83.685582
17.233333	0.1	84.510033
17.235000	0.1	85.354274
17.236667	0.1	86.219614
17.238333	0.1	87.107962
17.240000	0.1	88.021284
17.241667	0.1	88.961130
17.243333	0.1	89.928513
17.245000	0.1	90.924030
17.246667	0.1	91.946488
17.248333	0.1	92.993563
17.250000	0.1	94.063764
17.251667	0.1	95.157569
17.253333	0.1	96.276647
17.255000	0.1	97.423559
17.256667	0.1	98.601228
17.258333	0.1	99.811083
17.260000	0.1	101.052648
17.261667	0.1	102.324253
17.263333	0.1	103.624469
17.265000	0.1	104.953295
17.266667	0.1	106.312222
17.268333	0.1	107.703692
17.270000	0.1	109.130031
17.271667	0.1	110.592133
17.273333	0.1	112.089402
17.275000	0.1	113.620884
17.276667	0.1	115.186579
17.278333	0.1	116.788573
17.280000	0.1	118.430741
17.281667	0.1	120.117075
17.283333	0.1	121.850557
17.285000	0.1	123.633809
17.286667	0.1	125.468083
17.288333	0.1	127.352901
17.290000	0.1	129.285880
17.291667	0.1	131.263860
17.293333	0.1	133.285530
17.295000	0.1	135.353812
17.296667	0.1	137.474545
17.298333	0.1	139.652618
17.300000	0.1	141.889521
17.301667	0.1	144.183704
17.303333	0.1	146.532187
17.305000	0.1	148.931631
17.306667	0.1	151.378939
17.308333	0.1	153.872022
17.310000	0.1	156.409988
17.311667	0.1	158.992896
17.313333	0.1	161.621103
17.315000	0.1	164.294431
17.316667	0.1	167.009781
17.318333	0.1	169.760953
17.320000	0.1	172.541688
17.321667	0.1	175.347339
17.323333	0.1	178.172659
17.325000	0.1	181.011330
17.326667	0.1	183.857750
17.328333	0.1	186.706435
17.330000	0.1	189.549815
17.331667	0.1	192.379248
17.333333	0.1	195.186329
17.335000	0.1	197.964561
17.336667	0.1	200.709415
17.338333	0.1	203.416479
17.340000	0.1	206.078601
17.341667	0.1	208.685768
17.343333	0.1	211.226536
17.345000	0.1	213.692201
17.346667	0.1	216.077817
17.348333	0.1	218.378616
17.350000	0.1	220.588161
17.351667	0.1	222.700728
17.353333	0.1	224.712445
17.355000	0.1	226.619674
17.356667	0.1	228.416337
17.358333	0.1	230.095162
17.360000	0.1	231.651618
17.361667	0.1	233.084693
17.363333	0.1	234.393730
17.365000	0.1	235.576286
17.366667	0.1	236.628666
17.368333	0.1	237.547531
17.370000	0.1	238.330676
17.371667	0.1	238.979413
17.373333	0.1	239.497437
17.375000	0.1	239.889040
17.376667	0.1	240.157976
17.378333	0.1	240.305796
17.380000	0.1	240.332141
17.381667	0.1	240.236952
17.383333	0.1	240.021005
17.385000	0.1	239.686265
17.386667	0.1	239.235833
17.388333	0.1	238.674357
17.390000	0.1	238.007023
17.391667	0.1	237.237587
17.393333	0.1	236.367717
17.395000	0.1	235.399260
17.396667	0.1	234.335913
17.398333	0.1	233.181312
17.400000	0.1	231.937184
17.401667	0.1	230.605676
17.403333	0.1	229.191078
17.405000	0.1	227.699353
17.406667	0.1	226.136936
17.408333	0.1	224.509491
17.410000	0.1	222.821666
17.411667	0.1	221.076025
17.413333	0.1	219.273819
17.415000	0.1	217.415942
17.416667	0.1	215.505732
17.418333	0.1	213.548435
17.420000	0.1	211.548818
17.421667	0.1	209.510518
17.423333	0.1	207.436634
17.425000	0.1	205.329907
17.426667	0.1	203.192604
17.428333	0.1	201.026988
17.430000	0.1	198.837292
17.431667	0.1	196.628821
17.433333	0.1	194.405090
17.435000	0.1	192.167115
17.436667	0.1	189.915668
17.438333	0.1	187.654030
17.440000	0.1	185.388218
17.441667	0.1	183.124672
17.443333	0.1	180.866729
17.445000	0.1	178.615640
17.446667	0.1	176.372837
17.448333	0.1	174.140046
17.450000	0.1	171.919356
17.451667	0.1	169.713388
17.453333	0.1	167.525480
17.455000	0.1	165.359745
17.456667	0.1	163.219760
17.458333	0.1	161.107550
17.460000	0.1	159.024606
17.461667	0.1	156.972537
17.463333	0.1	154.951760
17.465000	0.1	152.962575
17.466667	0.1	151.005992
17.468333	0.1	149.083504
17.470000	0.1	147.196540
17.471667	0.1	145.345995
17.473333	0.1	143.531689
17.475000	0.1	141.753801
17.476667	0.1	140.014359
17.478333	0.1	138.316878
17.480000	0.1	136.663445
17.481667	0.1	135.053166
17.483333	0.1	133.484431
17.485000	0.1	131.957241
17.486667	0.1	130.473800
17.488333	0.1	129.036673
17.490000	0.1	127.646215
17.491667	0.1	126.299508
17.493333	0.1	124.993093
17.495000	0.1	123.725779
17.496667	0.1	122.498043
17.498333	0.1	121.310420
17.500000	0.1	120.163448
17.501667	0.1	119.057364
17.503333	0.1	117.990918
17.505000	0.1	116.960234
17.506667	0.1	115.960784
17.508333	0.1	114.990420
17.510000	0.1	114.049978
17.511667	0.1	113.141841
17.513333	0.1	112.268931
17.515000	0.1	111.433453
17.516667	0.1	110.635168
17.518333	0.1	109.870679
17.520000	0.1	109.134502
17.521667	0.1	108.422167
17.523333	0.1	107.732064
17.525000	0.1	107.065446
17.526667	0.1	106.423921
17.528333	0.1	105.807251
17.530000	0.1	105.213052
17.531667	0.1	104.639000
17.533333	0.1	104.085154
17.535000	0.1	103.552705
17.536667	0.1	103.042132
17.538333	0.1	102.552956
17.540000	0.1	102.084345
17.541667	0.1	101.634210
17.543333	0.1	101.200050
17.545000	0.1	100.780672
17.546667	0.1	100.376791
17.548333	0.1	99.989003
17.550000	0.1	99.617547
17.551667	0.1	99.262363
17.553333	0.1	98.922855
17.555000	0.1	98.597115
17.556667	0.1	98.282820
17.558333	0.1	97.978419
17.560000	0.1	97.683436
17.561667	0.1	97.397810
17.563333	0.1	97.121960
17.565000	0.1	96.857375
17.566667	0.1	96.605783
17.568333	0.1	96.368378
17.570000	0.1	96.145338
17.571667	0.1	95.934754
17.573333	0.1	95.733469
17.575000	0.1	95.538920
17.576667	0.1	95.350927
17.578333	0.1	95.171278
17.580000	0.1	95.001286
17.581667	0.1	94.841069
17.583333	0.1	94.690209
17.585000	0.1	94.547814
17.586667	0.1	94.412988
17.588333	0.1	94.285196
17.590000	0.1	94.164854
17.591667	0.1	94.052201
17.593333	0.1	93.946880
17.595000	0.1	93.847102
17.596667	0.1	93.750780
17.598333	0.1	93.657022
17.600000	0.1	93.566066
17.601667	0.1	93.478804
17.603333	0.1	93.397086
17.605000	0.1	93.323356
17.606667	0.1	93.258446
17.608333	0.1	93.200630
17.610000	0.1	93.146926
17.611667	0.1	93.095845
17.613333	0.1	93.047088
17.615000	0.1	93.001133
17.616667	0.1	92.958515
17.618333	0.1	92.919057
17.620000	0.1	92.881506
17.621667	0.1	92.844551
17.623333	0.1	92.808491
17.625000	0.1	92.775470
17.626667	0.1	92.747277
17.628333	0.1	92.723554
17.630000	0.1	92.702096
17.631667	0.1	92.680698
17.633333	0.1	92.658883
17.635000	0.1	92.637664
17.636667	0.1	92.618471
17.638333	0.1	92.601782
17.640000	0.1	92.587119
17.641667	0.1	92.573648
17.643333	0.1	92.560535
17.645000	0.1	92.546826
17.646667	0.1	92.531985
17.648333	0.1	92.516130
17.650000	0.1	92.500156
17.651667	0.1	92.485135
17.653333	0.1	92.470055
17.655000	0.1	92.452055
17.656667	0.1	92.429405
17.658333	0.1	92.403954
17.660000	0.1	92.379576
17.661667	0.1	92.358356
17.663333	0.1	92.339819
17.665000	0.1	92.322415
17.666667	0.1	92.304533
17.668333	0.1	92.284804
17.670000	0.1	92.262929
17.671667	0.1	92.240279
17.673333	0.1	92.218285
17.675000	0.1	92.197006
17.676667	0.1	92.175489
17.678333	0.1	92.153078
17.680000	0.1	92.129713
17.681667	0.1	92.105096
17.683333	0.1	92.078036
17.685000	0.1	92.047339
17.686667	0.1	92.013305
17.688333	0.1	91.977959
17.690000	0.1	91.943508
17.691667	0.1	91.910606
17.693333	0.1	91.878300
17.695000	0.1	91.845518
17.696667	0.1	91.812258
17.698333	0.1	91.780072
17.700000	0.1	91.749554
17.701667	0.1	91.720169
17.703333	0.1	91.690605
17.705000	0.1	91.660386
17.706667	0.1	91.628855
17.708333	0.1	91.594344
17.710000	0.1	91.555184
17.711667	0.1	91.512507
17.713333	0.1	91.469055
17.715000	0.1	91.426318
17.716667	0.1	91.384357
17.718333	0.1	91.343885
17.720000	0.1	91.306155
17.721667	0.1	91.270989
17.723333	0.1	91.236954
17.725000	0.1	91.201728
17.726667	0.1	91.163641
17.728333	0.1	91.122513
17.730000	0.1	91.079717
17.731667	0.1	91.037636
17.733333	0.1	90.997403
17.735000	0.1	90.958124
17.736667	0.1	90.918189
17.738333	0.1	90.875989
17.740000	0.1	90.830570
17.741667	0.1	90.782350
17.743333	0.1	90.733414
17.745000	0.1	90.684896
17.746667	0.1	90.635961
17.748333	0.1	90.585714
17.750000	0.1	90.535408
17.751667	0.1	90.487426
17.753333	0.1	90.443199
17.755000	0.1	90.403026
17.756667	0.1	90.366130
17.758333	0.1	90.330666
17.760000	0.1	90.294784
17.761667	0.1	90.257173
17.763333	0.1	90.216880
17.765000	0.1	90.173429
17.766667	0.1	90.127772
17.768333	0.1	90.081638
17.770000	0.1	90.036159
17.771667	0.1	89.991098
17.773333	0.1	89.946097
17.775000	0.1	89.901929
17.776667	0.1	89.859193
17.778333	0.1	89.816278
17.780000	0.1	89.771395
17.781667	0.1	89.725440
17.783333	0.1	89.681631
17.785000	0.1	89.642590
17.786667	0.1	89.608555
17.788333	0.1	89.577263
17.790000	0.1	89.545017
17.791667	0.1	89.509850
17.793333	0.1	89.472061
17.795000	0.1	89.433258
17.796667	0.1	89.395350
17.798333	0.1	89.359825
17.800000	0.1	89.327221
17.801667	0.1	89.296227
17.803333	0.1	89.264100
17.805000	0.1	89.227443
17.806667	0.1	89.185839
17.808333	0.1	89.142685
17.810000	0.1	89.102810
17.811667	0.1	89.068358
17.813333	0.1	89.038854
17.815000	0.1	89.013403
17.816667	0.1	88.991588
17.818333	0.1	88.972395
17.820000	0.1	88.953262
17.821667	0.1	88.931089
17.823333	0.1	88.905280
17.825000	0.1	88.878100
17.826667	0.1	88.851755
17.828333	0.1	88.827019
17.830000	0.1	88.804787
17.831667	0.1	88.785892
17.833333	0.1	88.770156
17.835000	0.1	88.756328
17.836667	0.1	88.742858
17.838333	0.1	88.729148
17.840000	0.1	88.715916
17.841667	0.1	88.704353
17.843333	0.1	88.694697
17.845000	0.1	88.685697
17.846667	0.1	88.675921
17.848333	0.1	88.664239
17.850000	0.1	88.650590
17.851667	0.1	88.636284
17.853333	0.1	88.623410
17.855000	0.1	88.613635
17.856667	0.1	88.608151
17.858333	0.1	88.607436
17.860000	0.1	88.610416
17.861667	0.1	88.614886
17.863333	0.1	88.618224
17.865000	0.1	88.618701
17.866667	0.1	88.616257
17.868333	0.1	88.612383
17.870000	0.1	88.609582
17.871667	0.1	88.609760
17.873333	0.1	88.613515
17.875000	0.1	88.619357
17.876667	0.1	88.623708
17.878333	0.1	88.623350
17.880000	0.1	88.618343
17.881667	0.1	88.611012
17.883333	0.1	88.603859
17.885000	0.1	88.598793
17.886667	0.1	88.596349
17.888333	0.1	88.595038
17.890000	0.1	88.592833
17.891667	0.1	88.587945
17.893333	0.1	88.579660
17.895000	0.1	88.568514
17.896667	0.1	88.557010
17.898333	0.1	88.547473
17.900000	0.1	88.539188
17.901667	0.1	88.529056
17.903333	0.1	88.515823
17.905000	0.1	88.500565
17.906667	0.1	88.484591
17.908333	0.1	88.468915
17.910000	0.1	88.454907
17.911667	0.1	88.444000
17.913333	0.1	88.436728
17.915000	0.1	88.431602
17.916667	0.1	88.425701
17.918333	0.1	88.415926
17.920000	0.1	88.400608
17.921667	0.1	88.379925
17.923333	0.1	88.355487
17.925000	0.1	88.328665
17.926667	0.1	88.300233
17.928333	0.1	88.270431
17.930000	0.1	88.239198
17.931667	0.1	88.206535
17.933333	0.1	88.172143
17.935000	0.1	88.135844
17.936667	0.1	88.098710
17.938333	0.1	88.062947
17.940000	0.1	88.030284
17.941667	0.1	87.999528
17.943333	0.1	87.967222
17.945000	0.1	87.930267
17.946667	0.1	87.887769
17.948333	0.1	87.840741
17.950000	0.1	87.790852
17.951667	0.1	87.741201
17.953333	0.1	87.694531
17.955000	0.1	87.651318
17.956667	0.1	87.608819
17.958333	0.1	87.563818
17.960000	0.1	87.514763
17.961667	0.1	87.462252
17.963333	0.1	87.408011
17.965000	0.1	87.352996
17.966667	0.1	87.295895
17.968333	0.1	87.234323
17.970000	0.1	87.167268
17.971667	0.1	87.096219
17.973333	0.1	87.024098
17.975000	0.1	86.953645
17.976667	0.1	86.887007
17.978333	0.1	86.825257
17.980000	0.1	86.767202
17.981667	0.1	86.709505
17.983333	0.1	86.649065
17.985000	0.1	86.583798
17.986667	0.1	86.513703
17.988333	0.1	86.439972
17.990000	0.1	86.364572
17.991667	0.1	86.288875
17.993333	0.1	86.212938
17.995000	0.1	86.135810
17.996667	0.1	86.056416
17.998333	0.1	85.974818
18.000000	0.1	85.892623
18.001667	0.1	85.812693
18.003333	0.1	85.737114
18.005000	0.1	85.666244
18.006667	0.1	85.599428
18.008333	0.1	85.535591
18.010000	0.1	85.472768
18.011667	0.1	85.407918
18.013333	0.1	85.337763
18.015000	0.1	85.261588
18.016667	0.1	85.181718
18.018333	0.1	85.101729
18.020000	0.1	85.024839
18.021667	0.1	84.952717
18.023333	0.1	84.885364
18.025000	0.1	84.821945
18.026667	0.1	84.761744
18.028333	0.1	84.703808
18.030000	0.1	84.646170
18.031667	0.1	84.587519
18.033333	0.1	84.528094
18.035000	0.1	84.468966
18.036667	0.1	84.411686
18.038333	0.1	84.357684
18.040000	0.1	84.307020
18.041667	0.1	84.257667
18.043333	0.1	84.207063
18.045000	0.1	84.153717
18.046667	0.1	84.097867
18.048333	0.1	84.040587
18.050000	0.1	83.983546
18.051667	0.1	83.928590
18.053333	0.1	83.876734
18.055000	0.1	83.827262
18.056667	0.1	83.778565
18.058333	0.1	83.729749
18.060000	0.1	83.681529
18.061667	0.1	83.635037
18.063333	0.1	83.590036
18.065000	0.1	83.544975
18.066667	0.1	83.498006
18.068333	0.1	83.448713
18.070000	0.1	83.398705
18.071667	0.1	83.350306
18.073333	0.1	83.304529
18.075000	0.1	83.259647
18.076667	0.1	83.211308
18.078333	0.1	83.156352
18.080000	0.1	83.095138
18.081667	0.1	83.030884
18.083333	0.1	82.966869
18.085000	0.1	82.904999
18.086667	0.1	82.844560
18.088333	0.1	82.781975
18.090000	0.1	82.713847
18.091667	0.1	82.640772
18.093333	0.1	82.567101
18.095000	0.1	82.497184
18.096667	0.1	82.431321
18.098333	0.1	82.366710
18.100000	0.1	82.299833
18.101667	0.1	82.228129
18.103333	0.1	82.150643
18.105000	0.1	82.068389
18.106667	0.1	81.983452
18.108333	0.1	81.897800
18.110000	0.1	81.812744
18.111667	0.1	81.728881
18.113333	0.1	81.645434
18.115000	0.1	81.560617
18.116667	0.1	81.472282
18.118333	0.1	81.380253
18.120000	0.1	81.286793
18.121667	0.1	81.195121
18.123333	0.1	81.107264
18.125000	0.1	81.022208
18.126667	0.1	80.937808
18.128333	0.1	80.853109
18.130000	0.1	80.768113
18.131667	0.1	80.682640
18.133333	0.1	80.597286
18.135000	0.1	80.513065
18.136667	0.1	80.429738
18.138333	0.1	80.345397
18.140000	0.1	80.258374
18.141667	0.1	80.168490
18.143333	0.1	80.076938
18.145000	0.1	79.985206
18.146667	0.1	79.895203
18.148333	0.1	79.808836
18.150000	0.1	79.726999
18.151667	0.1	79.647903
18.153333	0.1	79.568093
18.155000	0.1	79.485123
18.156667	0.1	79.399650
18.158333	0.1	79.313998
18.160000	0.1	79.229598
18.161667	0.1	79.146450
18.163333	0.1	79.064553
18.165000	0.1	78.983610
18.166667	0.1	78.902488
18.168333	0.1	78.819756
18.170000	0.1	78.735118
18.171667	0.1	78.650062
18.173333	0.1	78.566496
18.175000	0.1	78.484778
18.176667	0.1	78.403835
18.178333	0.1	78.322773
18.180000	0.1	78.241889
18.181667	0.1	78.162079
18.183333	0.1	78.083699
18.185000	0.1	78.006451
18.186667	0.1	77.929859
18.188333	0.1	77.853982
18.190000	0.1	77.779119
18.191667	0.1	77.704792
18.193333	0.1	77.628915
18.195000	0.1	77.548926
18.196667	0.1	77.463930
18.198333	0.1	77.375893
18.200000	0.1	77.288751
18.201667	0.1	77.206020
18.203333	0.1	77.128773
18.205000	0.1	77.055399
18.206667	0.1	76.982562
18.208333	0.1	76.907341
18.210000	0.1	76.828544
18.211667	0.1	76.746647
18.213333	0.1	76.663499
18.215000	0.1	76.581006
18.216667	0.1	76.500361
18.218333	0.1	76.421623
18.220000	0.1	76.343839
18.221667	0.1	76.266413
18.223333	0.1	76.189224
18.225000	0.1	76.112334
18.226667	0.1	76.035921
18.228333	0.1	75.960343
18.230000	0.1	75.886194
18.231667	0.1	75.814252
18.233333	0.1	75.745468
18.235000	0.1	75.678770
18.236667	0.1	75.611238
18.238333	0.1	75.540011
18.240000	0.1	75.465147
18.241667	0.1	75.388853
18.243333	0.1	75.313096
18.245000	0.1	75.238352
18.246667	0.1	75.164144
18.248333	0.1	75.090174
18.250000	0.1	75.017099
18.251667	0.1	74.945454
18.253333	0.1	74.875538
18.255000	0.1	74.807052
18.256667	0.1	74.739163
18.258333	0.1	74.671333
18.260000	0.1	74.603860
18.261667	0.1	74.538951
18.263333	0.1	74.478571
18.265000	0.1	74.421529
18.266667	0.1	74.363534
18.268333	0.1	74.301068
18.270000	0.1	74.234073
18.271667	0.1	74.165527
18.273333	0.1	74.099128
18.275000	0.1	74.035589
18.276667	0.1	73.973302
18.278333	0.1	73.911314
18.280000	0.1	73.849921
18.281667	0.1	73.789363
18.283333	0.1	73.729698
18.285000	0.1	73.671107
18.286667	0.1	73.613588
18.288333	0.1	73.557620
18.290000	0.1	73.504274
18.291667	0.1	73.453788
18.293333	0.1	73.404138
18.295000	0.1	73.352460
18.296667	0.1	73.297207
18.298333	0.1	73.239152
18.300000	0.1	73.180859
18.301667	0.1	73.124651
18.303333	0.1	73.072080
18.305000	0.1	73.023502
18.306667	0.1	72.978382
18.308333	0.1	72.935288
18.310000	0.1	72.891717
18.311667	0.1	72.844986
18.313333	0.1	72.794799
18.315000	0.1	72.744076
18.316667	0.1	72.695975
18.318333	0.1	72.651331
18.320000	0.1	72.608416
18.321667	0.1	72.564308
18.323333	0.1	72.517042
18.325000	0.1	72.467153
18.326667	0.1	72.417800
18.328333	0.1	72.372441
18.330000	0.1	72.331314
18.331667	0.1	72.291975
18.333333	0.1	72.251622
18.335000	0.1	72.209124
18.336667	0.1	72.165374
18.338333	0.1	72.121863
18.340000	0.1	72.080736
18.341667	0.1	72.042708
18.343333	0.1	72.006707
18.345000	0.1	71.969871
18.346667	0.1	71.928744
18.348333	0.1	71.882014
18.350000	0.1	71.831588
18.351667	0.1	71.780626
18.353333	0.1	71.731095
18.355000	0.1	71.683530
18.356667	0.1	71.637456
18.358333	0.1	71.592156
18.360000	0.1	71.547334
18.361667	0.1	71.504120
18.363333	0.1	71.464126
18.365000	0.1	71.427707
18.366667	0.1	71.393792
18.368333	0.1	71.359817
18.370000	0.1	71.322147
18.371667	0.1	71.277205
18.373333	0.1	71.225171
18.375000	0.1	71.170036
18.376667	0.1	71.116154
18.378333	0.1	71.065013
18.380000	0.1	71.015183
18.381667	0.1	70.964102
18.383333	0.1	70.910398
18.385000	0.1	70.854430
18.386667	0.1	70.797626
18.388333	0.1	70.741240
18.390000	0.1	70.686583
18.391667	0.1	70.633535
18.393333	0.1	70.579473
18.395000	0.1	70.521717
18.396667	0.1	70.460383
18.398333	0.1	70.397918
18.400000	0.1	70.337061
18.401667	0.1	70.278887
18.403333	0.1	70.221846
18.405000	0.1	70.162718
18.406667	0.1	70.098881
18.408333	0.1	70.029978
18.410000	0.1	69.958035
18.411667	0.1	69.885020
18.413333	0.1	69.812540
18.415000	0.1	69.741313
18.416667	0.1	69.670443
18.418333	0.1	69.598381
18.420000	0.1	69.525723
18.421667	0.1	69.453840
18.423333	0.1	69.382672
18.425000	0.1	69.310848
18.426667	0.1	69.237832
18.428333	0.1	69.164876
18.430000	0.1	69.093768
18.431667	0.1	69.024627
18.433333	0.1	68.954531
18.435000	0.1	68.879132
18.436667	0.1	68.797116
18.438333	0.1	68.710689
18.440000	0.1	68.623368
18.441667	0.1	68.537895
18.443333	0.1	68.455045
18.445000	0.1	68.372969
18.446667	0.1	68.288867
18.448333	0.1	68.202261
18.450000	0.1	68.114642
18.451667	0.1	68.028454
18.453333	0.1	67.944948
18.455000	0.1	67.863707
18.456667	0.1	67.782644
18.458333	0.1	67.698900
18.460000	0.1	67.611341
18.461667	0.1	67.521040
18.463333	0.1	67.429249
18.465000	0.1	67.335848
18.466667	0.1	67.239765
18.468333	0.1	67.141060
18.470000	0.1	67.040865
18.471667	0.1	66.940133
18.473333	0.1	66.839043
18.475000	0.1	66.738133
18.476667	0.1	66.637818
18.478333	0.1	66.537444
18.480000	0.1	66.435877
18.481667	0.1	66.333059
18.483333	0.1	66.229526
18.485000	0.1	66.125456
18.486667	0.1	66.020910
18.488333	0.1	65.916602
18.490000	0.1	65.813605
18.491667	0.1	65.712456
18.493333	0.1	65.612439
18.495000	0.1	65.512303
18.496667	0.1	65.410678
18.498333	0.1	65.306608
18.500000	0.1	65.200452
18.501667	0.1	65.094236
18.503333	0.1	64.990703
18.505000	0.1	64.890567
18.506667	0.1	64.791862
18.508333	0.1	64.690951
18.510000	0.1	64.585451
18.511667	0.1	64.475719
18.513333	0.1	64.363364
18.515000	0.1	64.251069
18.516667	0.1	64.142410
18.518333	0.1	64.039532
18.520000	0.1	63.940529
18.521667	0.1	63.840751
18.523333	0.1	63.736443
18.525000	0.1	63.626651
18.526667	0.1	63.513462
18.528333	0.1	63.401166
18.530000	0.1	63.293103
18.531667	0.1	63.189331
18.533333	0.1	63.087646
18.535000	0.1	62.985126
18.536667	0.1	62.880103
18.538333	0.1	62.773291
18.540000	0.1	62.667076
18.541667	0.1	62.562529
18.543333	0.1	62.459771
18.545000	0.1	62.359516
18.546667	0.1	62.262300
18.548333	0.1	62.166218
18.550000	0.1	62.067393
18.551667	0.1	61.963860
18.553333	0.1	61.857525
18.555000	0.1	61.752323
18.556667	0.1	61.651234
18.558333	0.1	61.554674
18.560000	0.1	61.461333
18.561667	0.1	61.369065
18.563333	0.1	61.275724
18.565000	0.1	61.180536
18.566667	0.1	61.084215
18.568333	0.1	60.987655
18.570000	0.1	60.891572
18.571667	0.1	60.796205
18.573333	0.1	60.701851
18.575000	0.1	60.608629
18.576667	0.1	60.515705
18.578333	0.1	60.422663
18.580000	0.1	60.329977
18.581667	0.1	60.237829
18.583333	0.1	60.145501
18.585000	0.1	60.053412
18.586667	0.1	59.963468
18.588333	0.1	59.877161
18.590000	0.1	59.794370
18.591667	0.1	59.714500
18.593333	0.1	59.636358
18.595000	0.1	59.557918
18.596667	0.1	59.477273
18.598333	0.1	59.394006
18.600000	0.1	59.308532
18.601667	0.1	59.221927
18.603333	0.1	59.135143
18.605000	0.1	59.049073
18.606667	0.1	58.964196
18.608333	0.1	58.881465
18.610000	0.1	58.801178
18.611667	0.1	58.722976
18.613333	0.1	58.645610
18.615000	0.1	58.568600
18.616667	0.1	58.492306
18.618333	0.1	58.417145
18.620000	0.1	58.343712
18.621667	0.1	58.272425
18.623333	0.1	58.203701
18.625000	0.1	58.137718
18.626667	0.1	58.074597
18.628333	0.1	58.014873
18.630000	0.1	57.957951
18.631667	0.1	57.901624
18.633333	0.1	57.843689
18.635000	0.1	57.784442
18.636667	0.1	57.726029
18.638333	0.1	57.669941
18.640000	0.1	57.616058
18.641667	0.1	57.565216
18.643333	0.1	57.520155
18.645000	0.1	57.482604
18.646667	0.1	57.451788
18.648333	0.1	57.425085
18.650000	0.1	57.399872
18.651667	0.1	57.374898
18.653333	0.1	57.350043
18.655000	0.1	57.325128
18.656667	0.1	57.300631
18.658333	0.1	57.277862
18.660000	0.1	57.258609
18.661667	0.1	57.244006
18.663333	0.1	57.234946
18.665000	0.1	57.231668
18.666667	0.1	57.233814
18.668333	0.1	57.241741
18.670000	0.1	57.255868
18.671667	0.1	57.276252
18.673333	0.1	57.302717
18.675000	0.1	57.335678
18.676667	0.1	57.375375
18.678333	0.1	57.421270
18.680000	0.1	57.472113
18.681667	0.1	57.526949
18.683333	0.1	57.586256
18.685000	0.1	57.651285
18.686667	0.1	57.722512
18.688333	0.1	57.800356
18.690000	0.1	57.885650
18.691667	0.1	57.979408
18.693333	0.1	58.082107
18.695000	0.1	58.192853
18.696667	0.1	58.310572
18.698333	0.1	58.435920
18.700000	0.1	58.570865
18.701667	0.1	58.717135
18.703333	0.1	58.874372
18.705000	0.1	59.041206
18.706667	0.1	59.217695
18.708333	0.1	59.405926
18.710000	0.1	59.607331
18.711667	0.1	59.821192
18.713333	0.1	60.044590
18.715000	0.1	60.275320
18.716667	0.1	60.513083
18.718333	0.1	60.759131
18.720000	0.1	61.015371
18.721667	0.1	61.284486
18.723333	0.1	61.567966
18.725000	0.1	61.865274
18.726667	0.1	62.175456
18.728333	0.1	62.498037
18.730000	0.1	62.832061
18.731667	0.1	63.175742
18.733333	0.1	63.528720
18.735000	0.1	63.892428
18.736667	0.1	64.269249
18.738333	0.1	64.661626
18.740000	0.1	65.071229
18.741667	0.1	65.498058
18.743333	0.1	65.941159
18.745000	0.1	66.399459
18.746667	0.1	66.872124
18.748333	0.1	67.359451
18.750000	0.1	67.863707
18.751667	0.1	68.387870
18.753333	0.1	68.933253
18.755000	0.1	69.498960
18.756667	0.1	70.083801
18.758333	0.1	70.687537
18.760000	0.1	71.311418
18.761667	0.1	71.958665
18.763333	0.1	72.632317
18.765000	0.1	73.332791
18.766667	0.1	74.058299
18.768333	0.1	74.807708
18.770000	0.1	75.582092
18.771667	0.1	76.384191
18.773333	0.1	77.215557
18.775000	0.1	78.076665
18.776667	0.1	78.968768
18.778333	0.1	79.893475
18.780000	0.1	80.850189
18.781667	0.1	81.836288
18.783333	0.1	82.851296
18.785000	0.1	83.898311
18.786667	0.1	84.980135
18.788333	0.1	86.097246
18.790000	0.1	87.248748
18.791667	0.1	88.433569
18.793333	0.1	89.649623
18.795000	0.1	90.893632
18.796667	0.1	92.161899
18.798333	0.1	93.450552
18.800000	0.1	94.755774
18.801667	0.1	96.075004
18.803333	0.1	97.406214
18.805000	0.1	98.747855
18.806667	0.1	100.097960
18.808333	0.1	101.452953
18.810000	0.1	102.806813
18.811667	0.1	104.152090
18.813333	0.1	105.481035
18.815000	0.1	106.785840
18.816667	0.1	108.059592
18.818333	0.1	109.297282
18.820000	0.1	110.495395
18.821667	0.1	111.651010
18.823333	0.1	112.760372
18.825000	0.1	113.818593
18.826667	0.1	114.818818
18.828333	0.1	115.751810
18.830000	0.1	116.609878
18.831667	0.1	117.389626
18.833333	0.1	118.091292
18.835000	0.1	118.715413
18.836667	0.1	119.260855
18.838333	0.1	119.724162
18.840000	0.1	120.099552
18.841667	0.1	120.380468
18.843333	0.1	120.561726
18.845000	0.1	120.641358
18.846667	0.1	120.620914
18.848333	0.1	120.505161
18.850000	0.1	120.298989
18.851667	0.1	120.004661
18.853333	0.1	119.622476
18.855000	0.1	119.152851
18.856667	0.1	118.596203
18.858333	0.1	117.952533
18.860000	0.1	117.222793
18.861667	0.1	116.410680
18.863333	0.1	115.522809
18.865000	0.1	114.566810
18.866667	0.1	113.549776
18.868333	0.1	112.476415
18.870000	0.1	111.348338
18.871667	0.1	110.165662
18.873333	0.1	108.929462
18.875000	0.1	107.643193
18.876667	0.1	106.312758
18.878333	0.1	104.945725
18.880000	0.1	103.549665
18.881667	0.1	102.131790
18.883333	0.1	100.697583
18.885000	0.1	99.249965
18.886667	0.1	97.790485
18.888333	0.1	96.321708
18.890000	0.1	94.846850
18.891667	0.1	93.369191
18.893333	0.1	91.892009
18.895000	0.1	90.419357
18.896667	0.1	88.956063
18.898333	0.1	87.505763
18.900000	0.1	86.070662
18.901667	0.1	84.652548
18.903333	0.1	83.253865
18.905000	0.1	81.877594
18.906667	0.1	80.525999
18.908333	0.1	79.199498
18.910000	0.1	77.897553
18.911667	0.1	76.619928
18.913333	0.1	75.367098
18.915000	0.1	74.140315
18.916667	0.1	72.942082
18.918333	0.1	71.775202
18.920000	0.1	70.641343
18.921667	0.1	69.541816
18.923333	0.1	68.476621
18.925000	0.1	67.443732
18.926667	0.1	66.440765
18.928333	0.1	65.467302
18.930000	0.1	64.524356
18.931667	0.1	63.612167
18.933333	0.1	62.730376
18.935000	0.1	61.879460
18.936667	0.1	61.060969
18.938333	0.1	60.275797
18.940000	0.1	59.523050
18.941667	0.1	58.799628
18.943333	0.1	58.102552
18.945000	0.1	57.429615
18.946667	0.1	56.779686
18.948333	0.1	56.153062
18.950000	0.1	55.551234
18.951667	0.1	54.975751
18.953333	0.1	54.425958
18.955000	0.1	53.899470
18.956667	0.1	53.394023
18.958333	0.1	52.908364
18.960000	0.1	52.441719
18.961667	0.1	51.993254
18.963333	0.1	51.562253
18.965000	0.1	51.147941
18.966667	0.1	50.749603
18.968333	0.1	50.366643
18.970000	0.1	49.998465
18.971667	0.1	49.643937
18.973333	0.1	49.302819
18.975000	0.1	48.974994
18.976667	0.1	48.659387
18.978333	0.1	48.355225
18.980000	0.1	48.063639
18.981667	0.1	47.786239
18.983333	0.1	47.522607
18.985000	0.1	47.269407
18.986667	0.1	47.022405
18.988333	0.1	46.778622
18.990000	0.1	46.537939
18.991667	0.1	46.302262
18.993333	0.1	46.073439
18.995000	0.1	45.852545
18.996667	0.1	45.639994
18.998333	0.1	45.435670
19.000000	0.1	45.238319
19.001667	0.1	45.045438
19.003333	0.1	44.855120
19.005000	0.1	44.667604
19.006667	0.1	44.483903
19.008333	0.1	44.304970
19.010000	0.1	44.131997
19.011667	0.1	43.966832
19.013333	0.1	43.809834
19.015000	0.1	43.658736
19.016667	0.1	43.509903
19.018333	0.1	43.360951
19.020000	0.1	43.212774
19.021667	0.1	43.067935
19.023333	0.1	42.927745
19.025000	0.1	42.791488
19.026667	0.1	42.656782
19.028333	0.1	42.522016
19.030000	0.1	42.388382
19.031667	0.1	42.258384
19.033333	0.1	42.132678
19.035000	0.1	42.009177
19.036667	0.1	41.885796
19.038333	0.1	41.763249
19.040000	0.1	41.644039
19.041667	0.1	41.530016
19.043333	0.1	41.420403
19.045000	0.1	41.312935
19.046667	0.1	41.206243
19.048333	0.1	41.099789
19.050000	0.1	40.992560
19.051667	0.1	40.883782
19.053333	0.1	40.774884
19.055000	0.1	40.668967
19.056667	0.1	40.568056
19.058333	0.1	40.471497
19.060000	0.1	40.376427
19.061667	0.1	40.280643
19.063333	0.1	40.184143
19.065000	0.1	40.087643
19.066667	0.1	39.990368
19.068333	0.1	39.891782
19.070000	0.1	39.793196
19.071667	0.1	39.697292
19.073333	0.1	39.605918
19.075000	0.1	39.518239
19.076667	0.1	39.431992
19.078333	0.1	39.345744
19.080000	0.1	39.258900
19.081667	0.1	39.171281
19.083333	0.1	39.083483
19.085000	0.1	38.996818
19.086667	0.1	38.910928
19.088333	0.1	38.823667
19.090000	0.1	38.733485
19.091667	0.1	38.641217
19.093333	0.1	38.548829
19.095000	0.1	38.457277
19.096667	0.1	38.366856
19.098333	0.1	38.279059
19.100000	0.1	38.195314
19.101667	0.1	38.114967
19.103333	0.1	38.035395
19.105000	0.1	37.954631
19.106667	0.1	37.872972
19.108333	0.1	37.791612
19.110000	0.1	37.711205
19.111667	0.1	37.632170
19.113333	0.1	37.554624
19.115000	0.1	37.477496
19.116667	0.1	37.399592
19.118333	0.1	37.320855
19.120000	0.1	37.242772
19.121667	0.1	37.167373
19.123333	0.1	37.094595
19.125000	0.1	37.021878
19.126667	0.1	36.947193
19.128333	0.1	36.870839
19.130000	0.1	36.794605
19.131667	0.1	36.720099
19.133333	0.1	36.648514
19.135000	0.1	36.580505
19.136667	0.1	36.515715
19.138333	0.1	36.451342
19.140000	0.1	36.383810
19.141667	0.1	36.312642
19.143333	0.1	36.240878
19.145000	0.1	36.171915
19.146667	0.1	36.107304
19.148333	0.1	36.046328
19.150000	0.1	35.987141
19.151667	0.1	35.927059
19.153333	0.1	35.863282
19.155000	0.1	35.794677
19.156667	0.1	35.722973
19.158333	0.1	35.650971
19.160000	0.1	35.580816
19.161667	0.1	35.513284
19.163333	0.1	35.448434
19.165000	0.1	35.386088
19.166667	0.1	35.326125
19.168333	0.1	35.268488
19.170000	0.1	35.212221
19.171667	0.1	35.155656
19.173333	0.1	35.097243
19.175000	0.1	35.035791
19.176667	0.1	34.970464
19.178333	0.1	34.902038
19.180000	0.1	34.833135
19.181667	0.1	34.766080
19.183333	0.1	34.702482
19.185000	0.1	34.642400
19.186667	0.1	34.583690
19.188333	0.1	34.523966
19.190000	0.1	34.462514
19.191667	0.1	34.399213
19.193333	0.1	34.334483
19.195000	0.1	34.269573
19.196667	0.1	34.205320
19.198333	0.1	34.140887
19.200000	0.1	34.074785
19.201667	0.1	34.006776
19.203333	0.1	33.937754
19.205000	0.1	33.869149
19.206667	0.1	33.801677
19.208333	0.1	33.735516
19.210000	0.1	33.670487
19.211667	0.1	33.605816
19.213333	0.1	33.539774
19.215000	0.1	33.470931
19.216667	0.1	33.399345
19.218333	0.1	33.326985
19.220000	0.1	33.256116
19.221667	0.1	33.187213
19.223333	0.1	33.118608
19.225000	0.1	33.048036
19.226667	0.1	32.974245
19.228333	0.1	32.896521
19.230000	0.1	32.815816
19.231667	0.1	32.734456
19.233333	0.1	32.654645
19.235000	0.1	32.576801
19.236667	0.1	32.499911
19.238333	0.1	32.422425
19.240000	0.1	32.343688
19.241667	0.1	32.264175
19.243333	0.1	32.185080
19.245000	0.1	32.108368
19.246667	0.1	32.034876
19.248333	0.1	31.963410
19.250000	0.1	31.891825
19.251667	0.1	31.818332
19.253333	0.1	31.741323
19.255000	0.1	31.661095
19.256667	0.1	31.580033
19.258333	0.1	31.500878
19.260000	0.1	31.424882
19.261667	0.1	31.351628
19.263333	0.1	31.279327
19.265000	0.1	31.206192
19.266667	0.1	31.131567
19.268333	0.1	31.056764
19.270000	0.1	30.983033
19.271667	0.1	30.909957
19.273333	0.1	30.835809
19.275000	0.1	30.759754
19.276667	0.1	30.681910
19.278333	0.1	30.602695
19.280000	0.1	30.523123
19.281667	0.1	30.445518
19.283333	0.1	30.371787
19.285000	0.1	30.301692
19.286667	0.1	30.232491
19.288333	0.1	30.161681
19.290000	0.1	30.088248
19.291667	0.1	30.012848
19.293333	0.1	29.938223
19.295000	0.1	29.867532
19.296667	0.1	29.802324
19.298333	0.1	29.740812
19.300000	0.1	29.679300
19.301667	0.1	29.614868
19.303333	0.1	29.548170
19.305000	0.1	29.481890
19.306667	0.1	29.417636
19.308333	0.1	29.354991
19.310000	0.1	29.292883
19.311667	0.1	29.229881
19.313333	0.1	29.164912
19.315000	0.1	29.098930
19.316667	0.1	29.034616
19.318333	0.1	28.974714
19.320000	0.1	28.919699
19.321667	0.1	28.868260
19.323333	0.1	28.817000
19.325000	0.1	28.762521
19.326667	0.1	28.703632
19.328333	0.1	28.642298
19.330000	0.1	28.581740
19.331667	0.1	28.524043
19.333333	0.1	28.469683
19.335000	0.1	28.418423
19.336667	0.1	28.369607
19.338333	0.1	28.321924
19.340000	0.1	28.273584
19.341667	0.1	28.223159
19.343333	0.1	28.169872
19.345000	0.1	28.114678
19.346667	0.1	28.060438
19.348333	0.1	28.009714
19.350000	0.1	27.962806
19.351667	0.1	27.917864
19.353333	0.1	27.871432
19.355000	0.1	27.820231
19.356667	0.1	27.764024
19.358333	0.1	27.706684
19.360000	0.1	27.653338
19.361667	0.1	27.605833
19.363333	0.1	27.561607
19.365000	0.1	27.516903
19.366667	0.1	27.468743
19.368333	0.1	27.416708
19.370000	0.1	27.362766
19.371667	0.1	27.309717
19.373333	0.1	27.258875
19.375000	0.1	27.210058
19.376667	0.1	27.163209
19.378333	0.1	27.118446
19.380000	0.1	27.075412
19.381667	0.1	27.032794
19.383333	0.1	26.989462
19.385000	0.1	26.945175
19.386667	0.1	26.899816
19.388333	0.1	26.852371
19.390000	0.1	26.802124
19.391667	0.1	26.750030
19.393333	0.1	26.698651
19.395000	0.1	26.649775
19.396667	0.1	26.602985
19.398333	0.1	26.556255
19.400000	0.1	26.509048
19.401667	0.1	26.462616
19.403333	0.1	26.418211
19.405000	0.1	26.376070
19.406667	0.1	26.335122
19.408333	0.1	26.292981
19.410000	0.1	26.247205
19.411667	0.1	26.197733
19.413333	0.1	26.146235
19.415000	0.1	26.095392
19.416667	0.1	26.047589
19.418333	0.1	26.003899
19.420000	0.1	25.963785
19.421667	0.1	25.925519
19.423333	0.1	25.887670
19.425000	0.1	25.849880
19.426667	0.1	25.812329
19.428333	0.1	25.774540
19.430000	0.1	25.735559
19.431667	0.1	25.694551
19.433333	0.1	25.651695
19.435000	0.1	25.608958
19.436667	0.1	25.568785
19.438333	0.1	25.531770
19.440000	0.1	25.496484
19.441667	0.1	25.460304
19.443333	0.1	25.421561
19.445000	0.1	25.380076
19.446667	0.1	25.337400
19.448333	0.1	25.296034
19.450000	0.1	25.257887
19.451667	0.1	25.223674
19.453333	0.1	25.193156
19.455000	0.1	25.165202
19.456667	0.1	25.137605
19.458333	0.1	25.108220
19.460000	0.1	25.076629
19.461667	0.1	25.043668
19.463333	0.1	25.010408
19.465000	0.1	24.977805
19.466667	0.1	24.945678
19.468333	0.1	24.912955
19.470000	0.1	24.879874
19.471667	0.1	24.849237
19.473333	0.1	24.824204
19.475000	0.1	24.805488
19.476667	0.1	24.790169
19.478333	0.1	24.774136
19.480000	0.1	24.753512
19.481667	0.1	24.725796
19.483333	0.1	24.690868
19.485000	0.1	24.651529
19.486667	0.1	24.612845
19.488333	0.1	24.578811
19.490000	0.1	24.549843
19.491667	0.1	24.523737
19.493333	0.1	24.496557
19.495000	0.1	24.464609
19.496667	0.1	24.426879
19.498333	0.1	24.385752
19.500000	0.1	24.344386
19.501667	0.1	24.304570
19.503333	0.1	24.265768
19.505000	0.1	24.225892
19.506667	0.1	24.182261
19.508333	0.1	24.133803
19.510000	0.1	24.081768
19.511667	0.1	24.029018
19.513333	0.1	23.978950
19.515000	0.1	23.933352
19.516667	0.1	23.890974
19.518333	0.1	23.847760
19.520000	0.1	23.799659
19.521667	0.1	23.744406
19.523333	0.1	23.682059
19.525000	0.1	23.615540
19.526667	0.1	23.549320
19.528333	0.1	23.487450
19.530000	0.1	23.431064
19.531667	0.1	23.376705
19.533333	0.1	23.319901
19.535000	0.1	23.259164
19.536667	0.1	23.196103
19.538333	0.1	23.132922
19.540000	0.1	23.070933
19.541667	0.1	23.011030
19.543333	0.1	22.954287
19.545000	0.1	22.900464
19.546667	0.1	22.848309
19.548333	0.1	22.795619
19.550000	0.1	22.740425
19.551667	0.1	22.683383
19.553333	0.1	22.627653
19.555000	0.1	22.575916
19.556667	0.1	22.527577
19.558333	0.1	22.479595
19.560000	0.1	22.429885
19.561667	0.1	22.378744
19.563333	0.1	22.327901
19.565000	0.1	22.278489
19.566667	0.1	22.231521
19.568333	0.1	22.187950
19.570000	0.1	22.147359
19.571667	0.1	22.107602
19.573333	0.1	22.066356
19.575000	0.1	22.023322
19.576667	0.1	21.980764
19.578333	0.1	21.941842
19.580000	0.1	21.907748
19.581667	0.1	21.876813
19.583333	0.1	21.845878
19.585000	0.1	21.813156
19.586667	0.1	21.778942
19.588333	0.1	21.745325
19.590000	0.1	21.714033
19.591667	0.1	21.686078
19.593333	0.1	21.661342
19.595000	0.1	21.637381
19.596667	0.1	21.610917
19.598333	0.1	21.581174
19.600000	0.1	21.550359
19.601667	0.1	21.521331
19.603333	0.1	21.494867
19.605000	0.1	21.468939
19.606667	0.1	21.440686
19.608333	0.1	21.410228
19.610000	0.1	21.380545
19.611667	0.1	21.353604
19.613333	0.1	21.329345
19.615000	0.1	21.306635
19.616667	0.1	21.284522
19.618333	0.1	21.261634
19.620000	0.1	21.236540
19.621667	0.1	21.208764
19.623333	0.1	21.179439
19.625000	0.1	21.150590
19.626667	0.1	21.122874
19.628333	0.1	21.094621
19.630000	0.1	21.063925
19.631667	0.1	21.029891
19.633333	0.1	20.992519
19.635000	0.1	20.952226
19.636667	0.1	20.910860
19.638333	0.1	20.871342
19.640000	0.1	20.835043
19.641667	0.1	20.801367
19.643333	0.1	20.769359
19.645000	0.1	20.738543
19.646667	0.1	20.707609
19.648333	0.1	20.674766
19.650000	0.1	20.639123
19.651667	0.1	20.601393
19.653333	0.1	20.562471
19.655000	0.1	20.522119
19.656667	0.1	20.479502
19.658333	0.1	20.434500
19.660000	0.1	20.388604
19.661667	0.1	20.343841
19.663333	0.1	20.302237
19.665000	0.1	20.264031
19.666667	0.1	20.226063
19.668333	0.1	20.184399
19.670000	0.1	20.138026
19.671667	0.1	20.089628
19.673333	0.1	20.042778
19.675000	0.1	19.999684
19.676667	0.1	19.960524
19.678333	0.1	19.923688
19.680000	0.1	19.886912
19.681667	0.1	19.849421
19.683333	0.1	19.812049
19.685000	0.1	19.776047
19.686667	0.1	19.741060
19.688333	0.1	19.705058
19.690000	0.1	19.665660
19.691667	0.1	19.622029
19.693333	0.1	19.575716
19.695000	0.1	19.529463
19.696667	0.1	19.485534
19.698333	0.1	19.444824
19.700000	0.1	19.407333
19.701667	0.1	19.372464
19.703333	0.1	19.338967
19.705000	0.1	19.305886
19.706667	0.1	19.273103
19.708333	0.1	19.240619
19.710000	0.1	19.207896
19.711667	0.1	19.174279
19.713333	0.1	19.139947
19.715000	0.1	19.105436
19.716667	0.1	19.071521
19.718333	0.1	19.038738
19.720000	0.1	19.007565
19.721667	0.1	18.978418
19.723333	0.1	18.950583
19.725000	0.1	18.922092
19.726667	0.1	18.890978
19.728333	0.1	18.857361
19.730000	0.1	18.823327
19.731667	0.1	18.790902
19.733333	0.1	18.760801
19.735000	0.1	18.732191
19.736667	0.1	18.702925
19.738333	0.1	18.671991
19.740000	0.1	18.640579
19.741667	0.1	18.610002
19.743333	0.1	18.580557
19.745000	0.1	18.552543
19.746667	0.1	18.525125
19.748333	0.1	18.496097
19.750000	0.1	18.464090
19.751667	0.1	18.430532
19.753333	0.1	18.398048
19.755000	0.1	18.368841
19.756667	0.1	18.343569
19.758333	0.1	18.321277
19.760000	0.1	18.299819
19.761667	0.1	18.278004
19.763333	0.1	18.256546
19.765000	0.1	18.237294
19.766667	0.1	18.221141
19.768333	0.1	18.206955
19.770000	0.1	18.192292
19.771667	0.1	18.174053
19.773333	0.1	18.150033
19.775000	0.1	18.120409
19.776667	0.1	18.088223
19.778333	0.1	18.057943
19.780000	0.1	18.031956
19.781667	0.1	18.010200
19.783333	0.1	17.992319
19.785000	0.1	17.977298
19.786667	0.1	17.962874
19.788333	0.1	17.946483
19.790000	0.1	17.926873
19.791667	0.1	17.904640
19.793333	0.1	17.881514
19.795000	0.1	17.857851
19.796667	0.1	17.832459
19.798333	0.1	17.805041
19.800000	0.1	17.777206
19.801667	0.1	17.750860
19.803333	0.1	17.727197
19.805000	0.1	17.705501
19.806667	0.1	17.683745
19.808333	0.1	17.659486
19.810000	0.1	17.631591
19.811667	0.1	17.600418
19.813333	0.1	17.567814
19.815000	0.1	17.536164
19.816667	0.1	17.506183
19.818333	0.1	17.476202
19.820000	0.1	17.444373
19.821667	0.1	17.410458
19.823333	0.1	17.375411
19.825000	0.1	17.339648
19.826667	0.1	17.303110
19.828333	0.1	17.266453
19.830000	0.1	17.230571
19.831667	0.1	17.195047
19.833333	0.1	17.157615
19.835000	0.1	17.116846
19.836667	0.1	17.073632
19.838333	0.1	17.030300
19.840000	0.1	16.988219
19.841667	0.1	16.947032
19.843333	0.1	16.905607
19.845000	0.1	16.863466
19.846667	0.1	16.820491
19.848333	0.1	16.777218
19.850000	0.1	16.734899
19.851667	0.1	16.694428
19.853333	0.1	16.655804
19.855000	0.1	16.618312
19.856667	0.1	16.581000
19.858333	0.1	16.543330
19.860000	0.1	16.505362
19.861667	0.1	16.467334
19.863333	0.1	16.430737
19.865000	0.1	16.397179
19.866667	0.1	16.366662
19.868333	0.1	16.336800
19.870000	0.1	16.304673
19.871667	0.1	16.268910
19.873333	0.1	16.229809
19.875000	0.1	16.189219
19.876667	0.1	16.150297
19.878333	0.1	16.116322
19.880000	0.1	16.087533
19.881667	0.1	16.061665
19.883333	0.1	16.035379
19.885000	0.1	16.006828
19.886667	0.1	15.976668
19.888333	0.1	15.946330
19.890000	0.1	15.916110
19.891667	0.1	15.885056
19.893333	0.1	15.853168
19.895000	0.1	15.822412
19.896667	0.1	15.795351
19.898333	0.1	15.773178
19.900000	0.1	15.755177
19.901667	0.1	15.739084
19.903333	0.1	15.720666
19.905000	0.1	15.696050
19.906667	0.1	15.665353
19.908333	0.1	15.632213
19.910000	0.1	15.601040
19.911667	0.1	15.574575
19.913333	0.1	15.552641
19.915000	0.1	15.533567
19.916667	0.1	15.516163
19.918333	0.1	15.499831
19.920000	0.1	15.482427
19.921667	0.1	15.461267
19.923333	0.1	15.435935
19.925000	0.1	15.409172
19.926667	0.1	15.384377
19.928333	0.1	15.362919
19.930000	0.1	15.343548
19.931667	0.1	15.324176
19.933333	0.1	15.303791
19.935000	0.1	15.282095
19.936667	0.1	15.259148
19.938333	0.1	15.236736
19.940000	0.1	15.217246
19.941667	0.1	15.201331
19.943333	0.1	15.186788
19.945000	0.1	15.170814
19.946667	0.1	15.152157
19.948333	0.1	15.131296
19.950000	0.1	15.109600
19.951667	0.1	15.087486
19.953333	0.1	15.064300
19.955000	0.1	15.039147
19.956667	0.1	15.012206
19.958333	0.1	14.985741
19.960000	0.1	14.962138
19.961667	0.1	14.942885
19.963333	0.1	14.927388
19.965000	0.1	14.913500
19.966667	0.1	14.898897
19.968333	0.1	14.882744
19.970000	0.1	14.865697
19.971667	0.1	14.848710
19.973333	0.1	14.831723
19.975000	0.1	14.813186
19.976667	0.1	14.791609
19.978333	0.1	14.768542
19.980000	0.1	14.747561
19.981667	0.1	14.731348
19.983333	0.1	14.718474
19.985000	0.1	14.705182
19.986667	0.1	14.688135
19.988333	0.1	14.666439
19.990000	0.1	14.641345
19.991667	0.1	14.614523
19.993333	0.1	14.586628
19.995000	0.1	14.558853
19.996667	0.1	14.532329
19.998333	0.1	14.506639
20.000000	0.1	14.480472
20.001667	0.1	14.454127
20.003333	0.1	14.429391
20.005000	0.1	14.406980
20.006667	0.1	14.384628
20.008333	0.1	14.359237
20.010000	0.1	14.329494
20.011667	0.1	14.296831
20.013333	0.1	14.264108
20.015000	0.1	14.233590
20.016667	0.1	14.205933
20.018333	0.1	14.179946
20.020000	0.1	14.152826
20.021667	0.1	14.122368
20.023333	0.1	14.089168
20.025000	0.1	14.054716
20.026667	0.1	14.018894
20.028333	0.1	13.980151
20.030000	0.1	13.938905
20.031667	0.1	13.898075
20.033333	0.1	13.861061
20.035000	0.1	13.829113
20.036667	0.1	13.800205
20.038333	0.1	13.770700
20.040000	0.1	13.738573
20.041667	0.1	13.704480
20.043333	0.1	13.669194
20.045000	0.1	13.633550
20.046667	0.1	13.599277
20.048333	0.1	13.568104
20.050000	0.1	13.539792
20.051667	0.1	13.512255
20.053333	0.1	13.483466
20.055000	0.1	13.452829
20.056667	0.1	13.420404
20.058333	0.1	13.387919
20.060000	0.1	13.358117
20.061667	0.1	13.332725
20.063333	0.1	13.310612
20.065000	0.1	13.289572
20.066667	0.1	13.268352
20.068333	0.1	13.246418
20.070000	0.1	13.223589
20.071667	0.1	13.200761
20.073333	0.1	13.178469
20.075000	0.1	13.156176
20.076667	0.1	13.133229
20.078333	0.1	13.110281
20.080000	0.1	13.088704
20.081667	0.1	13.069154
20.083333	0.1	13.049961
20.085000	0.1	13.028503
20.086667	0.1	13.004244
20.088333	0.1	12.979687
20.090000	0.1	12.958408
20.091667	0.1	12.942613
20.093333	0.1	12.932063
20.095000	0.1	12.924732
20.096667	0.1	12.917758
20.098333	0.1	12.908579
20.100000	0.1	12.895644
20.101667	0.1	12.879611
20.103333	0.1	12.863577
20.105000	0.1	12.850703
20.106667	0.1	12.842298
20.108333	0.1	12.837470
20.110000	0.1	12.833954
20.111667	0.1	12.829781
20.113333	0.1	12.824596
20.115000	0.1	12.818099
20.116667	0.1	12.809456
20.118333	0.1	12.798847
20.120000	0.1	12.788297
20.121667	0.1	12.780071
20.123333	0.1	12.775660
20.125000	0.1	12.775482
20.126667	0.1	12.777746
20.128333	0.1	12.779058
20.130000	0.1	12.777746
20.131667	0.1	12.774409
20.133333	0.1	12.770475
20.135000	0.1	12.767435
20.136667	0.1	12.766958
20.138333	0.1	12.770117
20.140000	0.1	12.776256
20.141667	0.1	12.783469
20.143333	0.1	12.790085
20.145000	0.1	12.796343
20.146667	0.1	12.804211
20.148333	0.1	12.815417
20.150000	0.1	12.829126
20.151667	0.1	12.842954
20.153333	0.1	12.855113
20.155000	0.1	12.865365
20.156667	0.1	12.875558
20.158333	0.1	12.887359
20.160000	0.1	12.901009
20.161667	0.1	12.916208
20.163333	0.1	12.933315
20.165000	0.1	12.952448
20.166667	0.1	12.972952
20.168333	0.1	12.993515
20.170000	0.1	13.013781
20.171667	0.1	13.034166
20.173333	0.1	13.055564
20.175000	0.1	13.079942
20.176667	0.1	13.108850
20.178333	0.1	13.140858
20.180000	0.1	13.173223
20.181667	0.1	13.205171
20.183333	0.1	13.238729
20.185000	0.1	13.275386
20.186667	0.1	13.315619
20.188333	0.1	13.359428
20.190000	0.1	13.406635
20.191667	0.1	13.456107
20.193333	0.1	13.505221
20.195000	0.1	13.551176
20.196667	0.1	13.593317
20.198333	0.1	13.634325
20.200000	0.1	13.678313
20.201667	0.1	13.727785
20.203333	0.1	13.782264
20.205000	0.1	13.838650
20.206667	0.1	13.892473
20.208333	0.1	13.941050
20.210000	0.1	13.985515
20.211667	0.1	14.029742
20.213333	0.1	14.076532
20.215000	0.1	14.124215
20.216667	0.1	14.169753
20.218333	0.1	14.212311
20.220000	0.1	14.252664
20.221667	0.1	14.290572
20.223333	0.1	14.325262
20.225000	0.1	14.356256
20.226667	0.1	14.382900
20.228333	0.1	14.403463
20.230000	0.1	14.417113
20.231667	0.1	14.425279
20.233333	0.1	14.429868
20.235000	0.1	14.431775
20.236667	0.1	14.430464
20.238333	0.1	14.424742
20.240000	0.1	14.412881
20.241667	0.1	14.393390
20.243333	0.1	14.365674
20.245000	0.1	14.330746
20.246667	0.1	14.290334
20.248333	0.1	14.245273
20.250000	0.1	14.195920
20.251667	0.1	14.142812
20.253333	0.1	14.085770
20.255000	0.1	14.024139
20.256667	0.1	13.956846
20.258333	0.1	13.883413
20.260000	0.1	13.803841
20.261667	0.1	13.719381
20.263333	0.1	13.631821
20.265000	0.1	13.543189
20.266667	0.1	13.454200
20.268333	0.1	13.363779
20.270000	0.1	13.270617
20.271667	0.1	13.175548
20.273333	0.1	13.081015
20.275000	0.1	12.989224
20.276667	0.1	12.901069
20.278333	0.1	12.815536
20.280000	0.1	12.730659
20.281667	0.1	12.644947
20.283333	0.1	12.558044
20.285000	0.1	12.470306
20.286667	0.1	12.383104
20.288333	0.1	12.298585
20.290000	0.1	12.217701
20.291667	0.1	12.139798
20.293333	0.1	12.063802
20.295000	0.1	11.989892
20.296667	0.1	11.918486
20.298333	0.1	11.849881
20.300000	0.1	11.785150
20.301667	0.1	11.725784
20.303333	0.1	11.671603
20.305000	0.1	11.619807
20.306667	0.1	11.567593
20.308333	0.1	11.514962
20.310000	0.1	11.464418
20.311667	0.1	11.418343
20.313333	0.1	11.376501
20.315000	0.1	11.336506
20.316667	0.1	11.295915
20.318333	0.1	11.255027
20.320000	0.1	11.216224
20.321667	0.1	11.181296
20.323333	0.1	11.149765
20.325000	0.1	11.118890
20.326667	0.1	11.086584
20.328333	0.1	11.054218
20.330000	0.1	11.025549
20.331667	0.1	11.002839
20.333333	0.1	10.984898
20.335000	0.1	10.968447
20.336667	0.1	10.950745
20.338333	0.1	10.931493
20.340000	0.1	10.911346
20.341667	0.1	10.890485
20.343333	0.1	10.869265
20.345000	0.1	10.848582
20.346667	0.1	10.830224
20.348333	0.1	10.815144
20.350000	0.1	10.803223
20.351667	0.1	10.793329
20.353333	0.1	10.784388
20.355000	0.1	10.775507
20.356667	0.1	10.765672
20.358333	0.1	10.753751
20.360000	0.1	10.739923
20.361667	0.1	10.725797
20.363333	0.1	10.713101
20.365000	0.1	10.702551
20.366667	0.1	10.693789
20.368333	0.1	10.686339
20.370000	0.1	10.680140
20.371667	0.1	10.675491
20.373333	0.1	10.671914
20.375000	0.1	10.668278
20.376667	0.1	10.663450
20.378333	0.1	10.657550
20.380000	0.1	10.651410
20.381667	0.1	10.646046
20.383333	0.1	10.642172
20.385000	0.1	10.639370
20.386667	0.1	10.635853
20.388333	0.1	10.630370
20.390000	0.1	10.623694
20.391667	0.1	10.617853
20.393333	0.1	10.614336
20.395000	0.1	10.613561
20.396667	0.1	10.615171
20.398333	0.1	10.617972
20.400000	0.1	10.620416
20.401667	0.1	10.621906
20.403333	0.1	10.622621
20.405000	0.1	10.622502
20.406667	0.1	10.620118
20.408333	0.1	10.615707
20.410000	0.1	10.611952
20.411667	0.1	10.611118
20.413333	0.1	10.613382
20.415000	0.1	10.617138
20.416667	0.1	10.620714
20.418333	0.1	10.621966
20.420000	0.1	10.618926
20.421667	0.1	10.611356
20.423333	0.1	10.601402
20.425000	0.1	10.592282
20.426667	0.1	10.585249
20.428333	0.1	10.578633
20.430000	0.1	10.570110
20.431667	0.1	10.559559
20.433333	0.1	10.549069
20.435000	0.1	10.540426
20.436667	0.1	10.533691
20.438333	0.1	10.527313
20.440000	0.1	10.519803
20.441667	0.1	10.511041
20.443333	0.1	10.501981
20.445000	0.1	10.493279
20.446667	0.1	10.484458
20.448333	0.1	10.473729
20.450000	0.1	10.460318
20.451667	0.1	10.444642
20.453333	0.1	10.427595
20.455000	0.1	10.409892
20.456667	0.1	10.392249
20.458333	0.1	10.375918
20.460000	0.1	10.362089
20.461667	0.1	10.350407
20.463333	0.1	10.338367
20.465000	0.1	10.322810
20.466667	0.1	10.302485
20.468333	0.1	10.278226
20.470000	0.1	10.252476
20.471667	0.1	10.228575
20.473333	0.1	10.207713
20.475000	0.1	10.188163
20.476667	0.1	10.167301
20.478333	0.1	10.144234
20.480000	0.1	10.119796
20.481667	0.1	10.094643
20.483333	0.1	10.068715
20.485000	0.1	10.041774
20.486667	0.1	10.014356
20.488333	0.1	9.987951
20.490000	0.1	9.963692
20.491667	0.1	9.941698
20.493333	0.1	9.921492
20.495000	0.1	9.902299
20.496667	0.1	9.883702
20.498333	0.1	9.865583
20.500000	0.1	9.848774
20.501667	0.1	9.834052
20.503333	0.1	9.820581
20.505000	0.1	9.805918
20.506667	0.1	9.788037
20.508333	0.1	9.767116
20.510000	0.1	9.744943
20.511667	0.1	9.723902
20.513333	0.1	9.705186
20.515000	0.1	9.689034
20.516667	0.1	9.675503
20.518333	0.1	9.664953
20.520000	0.1	9.656847
20.521667	0.1	9.649039
20.523333	0.1	9.639085
20.525000	0.1	9.626270
20.526667	0.1	9.612144
20.528333	0.1	9.599090
20.530000	0.1	9.587646
20.531667	0.1	9.576202
20.533333	0.1	9.562910
20.535000	0.1	9.548367
20.536667	0.1	9.535075
20.538333	0.1	9.525419
20.540000	0.1	9.520352
20.541667	0.1	9.519995
20.543333	0.1	9.522737
20.545000	0.1	9.525419
20.546667	0.1	9.525598
20.548333	0.1	9.522141
20.550000	0.1	9.514630
20.551667	0.1	9.503127
20.553333	0.1	9.489775
20.555000	0.1	9.477795
20.556667	0.1	9.469689
20.558333	0.1	9.466053
20.560000	0.1	9.466231
20.561667	0.1	9.469152
20.563333	0.1	9.473503
20.565000	0.1	9.478212
20.566667	0.1	9.482921
20.568333	0.1	9.486974
20.570000	0.1	9.489477
20.571667	0.1	9.491265
20.573333	0.1	9.494484
20.575000	0.1	9.499789
20.576667	0.1	9.504915
20.578333	0.1	9.507359
20.580000	0.1	9.507478
20.581667	0.1	9.507418
20.583333	0.1	9.508789
20.585000	0.1	9.511591
20.586667	0.1	9.514452
20.588333	0.1	9.516121
20.590000	0.1	9.516419
20.591667	0.1	9.515823
20.593333	0.1	9.515107
20.595000	0.1	9.514750
20.596667	0.1	9.515465
20.598333	0.1	9.517789
20.600000	0.1	9.521902
20.601667	0.1	9.527267
20.603333	0.1	9.532929
20.605000	0.1	9.538055
20.606667	0.1	9.541751
20.608333	0.1	9.543896
20.610000	0.1	9.544552
20.611667	0.1	9.542764
20.613333	0.1	9.537876
20.615000	0.1	9.530008
20.616667	0.1	9.520293
20.618333	0.1	9.511054
20.620000	0.1	9.504617
20.621667	0.1	9.500683
20.623333	0.1	9.496213
20.625000	0.1	9.488166
20.626667	0.1	9.476960
20.628333	0.1	9.465159
20.630000	0.1	9.454430
20.631667	0.1	9.444237
20.633333	0.1	9.433151
20.635000	0.1	9.420693
20.636667	0.1	9.407223
20.638333	0.1	9.394050
20.640000	0.1	9.382547
20.641667	0.1	9.373010
20.643333	0.1	9.363831
20.645000	0.1	9.352923
20.646667	0.1	9.340406
20.648333	0.1	9.328008
20.650000	0.1	9.317577
20.651667	0.1	9.309829
20.653333	0.1	9.303153
20.655000	0.1	9.295285
20.656667	0.1	9.285391
20.658333	0.1	9.274483
20.660000	0.1	9.264350
20.661667	0.1	9.256304
20.663333	0.1	9.250105
20.665000	0.1	9.244562
20.666667	0.1	9.239376
20.668333	0.1	9.235085
20.670000	0.1	9.232104
20.671667	0.1	9.230733
20.673333	0.1	9.230316
20.675000	0.1	9.230018
20.676667	0.1	9.229959
20.678333	0.1	9.231330
20.680000	0.1	9.234846
20.681667	0.1	9.240211
20.683333	0.1	9.246350
20.685000	0.1	9.253145
20.686667	0.1	9.261072
20.688333	0.1	9.270669
20.690000	0.1	9.281874
20.691667	0.1	9.294570
20.693333	0.1	9.307564
20.695000	0.1	9.319664
20.696667	0.1	9.330810
20.698333	0.1	9.341896
20.700000	0.1	9.352685
20.701667	0.1	9.362221
20.703333	0.1	9.371520
20.705000	0.1	9.383500
20.706667	0.1	9.400666
20.708333	0.1	9.423197
20.710000	0.1	9.449423
20.711667	0.1	9.476722
20.713333	0.1	9.502292
20.715000	0.1	9.525836
20.716667	0.1	9.549857
20.718333	0.1	9.576679
20.720000	0.1	9.606541
20.721667	0.1	9.637714
20.723333	0.1	9.668828
20.725000	0.1	9.700776
20.726667	0.1	9.735346
20.728333	0.1	9.772659
20.730000	0.1	9.810746
20.731667	0.1	9.848118
20.733333	0.1	9.885073
20.735000	0.1	9.923101
20.736667	0.1	9.963930
20.738333	0.1	10.008634
20.740000	0.1	10.056377
20.741667	0.1	10.104776
20.743333	0.1	10.152043
20.745000	0.1	10.197461
20.746667	0.1	10.241807
20.748333	0.1	10.285795
20.750000	0.1	10.329128
20.751667	0.1	10.371090
20.753333	0.1	10.412872
20.755000	0.1	10.457338
20.756667	0.1	10.506333
20.758333	0.1	10.558308
20.760000	0.1	10.608256
20.761667	0.1	10.650993
20.763333	0.1	10.685087
20.765000	0.1	10.713220
20.766667	0.1	10.738254
20.768333	0.1	10.761738
20.770000	0.1	10.784925
20.771667	0.1	10.808588
20.773333	0.1	10.832668
20.775000	0.1	10.856152
20.776667	0.1	10.877670
20.778333	0.1	10.896385
20.780000	0.1	10.912300
20.781667	0.1	10.925890
20.783333	0.1	10.937691
20.785000	0.1	10.947407
20.786667	0.1	10.955096
20.788333	0.1	10.961116
20.790000	0.1	10.965706
20.791667	0.1	10.967911
20.793333	0.1	10.966540
20.795000	0.1	10.961831
20.796667	0.1	10.954977
20.798333	0.1	10.947049
20.800000	0.1	10.938585
20.801667	0.1	10.929883
20.803333	0.1	10.921598
20.805000	0.1	10.914744
20.806667	0.1	10.909677
20.808333	0.1	10.905326
20.810000	0.1	10.899723
20.811667	0.1	10.892511
20.813333	0.1	10.885120
20.815000	0.1	10.879160
20.816667	0.1	10.875583
20.818333	0.1	10.874868
20.820000	0.1	10.877729
20.821667	0.1	10.885239
20.823333	0.1	10.898054
20.825000	0.1	10.915876
20.826667	0.1	10.937393
20.828333	0.1	10.960997
20.830000	0.1	10.984898
20.831667	0.1	11.008263
20.833333	0.1	11.031986
20.835000	0.1	11.057795
20.836667	0.1	11.087299
20.838333	0.1	11.120916
20.840000	0.1	11.157394
20.841667	0.1	11.195064
20.843333	0.1	11.233152
20.845000	0.1	11.271001
20.846667	0.1	11.307598
20.848333	0.1	11.342109
20.850000	0.1	11.374832
20.851667	0.1	11.407018
20.853333	0.1	11.440576
20.855000	0.1	11.477233
20.856667	0.1	11.516393
20.858333	0.1	11.554182
20.860000	0.1	11.586250
20.861667	0.1	11.610866
20.863333	0.1	11.629105
20.865000	0.1	11.642993
20.866667	0.1	11.653424
20.868333	0.1	11.660457
20.870000	0.1	11.664808
20.871667	0.1	11.667848
20.873333	0.1	11.669219
20.875000	0.1	11.667014
20.876667	0.1	11.658550
20.878333	0.1	11.642218
20.880000	0.1	11.617602
20.881667	0.1	11.585534
20.883333	0.1	11.547507
20.885000	0.1	11.505068
20.886667	0.1	11.459530
20.888333	0.1	11.412025
20.890000	0.1	11.363269
20.891667	0.1	11.312426
20.893333	0.1	11.257411
20.895000	0.1	11.196078
20.896667	0.1	11.128307
20.898333	0.1	11.055172
20.900000	0.1	10.977805
20.901667	0.1	10.897220
20.903333	0.1	10.814191
20.905000	0.1	10.729075
20.906667	0.1	10.641993
20.908333	0.1	10.553182
20.910000	0.1	10.463417
20.911667	0.1	10.373772
20.913333	0.1	10.285617
20.915000	0.1	10.199190
20.916667	0.1	10.113717
20.918333	0.1	10.028363
20.920000	0.1	9.942055
20.921667	0.1	9.854138
20.923333	0.1	9.764612
20.925000	0.1	9.673954
20.926667	0.1	9.583772
20.928333	0.1	9.495795
20.930000	0.1	9.411991
20.931667	0.1	9.333671
20.933333	0.1	9.260893
20.935000	0.1	9.191931
20.936667	0.1	9.124935
20.938333	0.1	9.058655
20.940000	0.1	8.992374
20.941667	0.1	8.925975
20.943333	0.1	8.860648
20.945000	0.1	8.797110
20.946667	0.1	8.735538
20.948333	0.1	8.676529
20.950000	0.1	8.622110
20.951667	0.1	8.574009
20.953333	0.1	8.532167
20.955000	0.1	8.494676
20.956667	0.1	8.459390
20.958333	0.1	8.424223
20.960000	0.1	8.387864
20.961667	0.1	8.350730
20.963333	0.1	8.314729
20.965000	0.1	8.281529
20.966667	0.1	8.250893
20.968333	0.1	8.220792
20.970000	0.1	8.189798
20.971667	0.1	8.158803
20.973333	0.1	8.130074
20.975000	0.1	8.104921
20.976667	0.1	8.083284
20.978333	0.1	8.064926
20.980000	0.1	8.050144
20.981667	0.1	8.038879
20.983333	0.1	8.030415
20.985000	0.1	8.022488
20.986667	0.1	8.013487
20.988333	0.1	8.003474
20.990000	0.1	7.993281
20.991667	0.1	7.984102
20.993333	0.1	7.976115
20.995000	0.1	7.968843
20.996667	0.1	7.962406
20.998333	0.1	7.958055
21.000000	0.1	7.956446
21.001667	0.1	7.956744
21.003333	0.1	7.958055
21.005000	0.1	7.959366
21.006667	0.1	7.959009
21.008333	0.1	7.955909
21.010000	0.1	7.950783
21.011667	0.1	7.945776
21.013333	0.1	7.943452
21.015000	0.1	7.945300
21.016667	0.1	7.950783
21.018333	0.1	7.957876
21.020000	0.1	7.965327
21.021667	0.1	7.973969
21.023333	0.1	7.985414
21.025000	0.1	8.000553
21.026667	0.1	8.017540
21.028333	0.1	8.032978
21.030000	0.1	8.044601
21.031667	0.1	8.052588
21.033333	0.1	8.058966
21.035000	0.1	8.065880
21.036667	0.1	8.074224
21.038333	0.1	8.084417
21.040000	0.1	8.097828
21.041667	0.1	8.115650
21.043333	0.1	8.136392
21.045000	0.1	8.157731
21.046667	0.1	8.178533
21.048333	0.1	8.199454
21.050000	0.1	8.221269
21.051667	0.1	8.243561
21.053333	0.1	8.266032
21.055000	0.1	8.288980
21.056667	0.1	8.313418
21.058333	0.1	8.341074
21.060000	0.1	8.372427
21.061667	0.1	8.406461
21.063333	0.1	8.442045
21.065000	0.1	8.478344
21.066667	0.1	8.514047
21.068333	0.1	8.548201
21.070000	0.1	8.581818
21.071667	0.1	8.617223
21.073333	0.1	8.656979
21.075000	0.1	8.701623
21.076667	0.1	8.749426
21.078333	0.1	8.798540
21.080000	0.1	8.849443
21.081667	0.1	8.903444
21.083333	0.1	8.961082
21.085000	0.1	9.021998
21.086667	0.1	9.084762
21.088333	0.1	9.148121
21.090000	0.1	9.212435
21.091667	0.1	9.279550
21.093333	0.1	9.350420
21.095000	0.1	9.423972
21.096667	0.1	9.498060
21.098333	0.1	9.571195
21.100000	0.1	9.643257
21.101667	0.1	9.715379
21.103333	0.1	9.788514
21.105000	0.1	9.861827
21.106667	0.1	9.934366
21.108333	0.1	10.006369
21.110000	0.1	10.077477
21.111667	0.1	10.147215
21.113333	0.1	10.216058
21.115000	0.1	10.285259
21.116667	0.1	10.354400
21.118333	0.1	10.420979
21.120000	0.1	10.481775
21.121667	0.1	10.534347
21.123333	0.1	10.578573
21.125000	0.1	10.616422
21.126667	0.1	10.650516
21.128333	0.1	10.682285
21.130000	0.1	10.711253
21.131667	0.1	10.735870
21.133333	0.1	10.754288
21.135000	0.1	10.765076
21.136667	0.1	10.768176
21.138333	0.1	10.764957
21.140000	0.1	10.757209
21.141667	0.1	10.745049
21.143333	0.1	10.727466
21.145000	0.1	10.703803
21.146667	0.1	10.674716
21.148333	0.1	10.640503
21.150000	0.1	10.599435
21.151667	0.1	10.548413
21.153333	0.1	10.486663
21.155000	0.1	10.417283
21.156667	0.1	10.344268
21.158333	0.1	10.269941
21.160000	0.1	10.194004
21.161667	0.1	10.115445
21.163333	0.1	10.034860
21.165000	0.1	9.953261
21.166667	0.1	9.871662
21.168333	0.1	9.791375
21.170000	0.1	9.713352
21.171667	0.1	9.636224
21.173333	0.1	9.557367
21.175000	0.1	9.475589
21.176667	0.1	9.391785
21.178333	0.1	9.307147
21.180000	0.1	9.222687
21.181667	0.1	9.139419
21.183333	0.1	9.058297
21.185000	0.1	8.979917
21.186667	0.1	8.904756
21.188333	0.1	8.833767
21.190000	0.1	8.766830
21.191667	0.1	8.703113
21.193333	0.1	8.641899
21.195000	0.1	8.583546
21.196667	0.1	8.529068
21.198333	0.1	8.479834
21.200000	0.1	8.436502
21.201667	0.1	8.398176
21.203333	0.1	8.362413
21.205000	0.1	8.328438
21.206667	0.1	8.297802
21.208333	0.1	8.273066
21.210000	0.1	8.254827
21.211667	0.1	8.240939
21.213333	0.1	8.228779
21.215000	0.1	8.216501
21.216667	0.1	8.203805
21.218333	0.1	8.191705
21.220000	0.1	8.181990
21.221667	0.1	8.175493
21.223333	0.1	8.172036
21.225000	0.1	8.171916
21.226667	0.1	8.176089
21.228333	0.1	8.184433
21.230000	0.1	8.195043
21.231667	0.1	8.205116
21.233333	0.1	8.211911
21.235000	0.1	8.215130
21.236667	0.1	8.217335
21.238333	0.1	8.221269
21.240000	0.1	8.227647
21.241667	0.1	8.235932
21.243333	0.1	8.244813
21.245000	0.1	8.251668
21.246667	0.1	8.253813
21.248333	0.1	8.251369
21.250000	0.1	8.247376
21.251667	0.1	8.244813
21.253333	0.1	8.244098
21.255000	0.1	8.243502
21.256667	0.1	8.240402
21.258333	0.1	8.232475
21.260000	0.1	8.219779
21.261667	0.1	8.205116
21.263333	0.1	8.191467
21.265000	0.1	8.178831
21.266667	0.1	8.163929
21.268333	0.1	8.144856
21.270000	0.1	8.122743
21.271667	0.1	8.099199
21.273333	0.1	8.074701
21.275000	0.1	8.049667
21.276667	0.1	8.024633
21.278333	0.1	7.999123
21.280000	0.1	7.972062
21.281667	0.1	7.943750
21.283333	0.1	7.915676
21.285000	0.1	7.888318
21.286667	0.1	7.860363
21.288333	0.1	7.830620
21.290000	0.1	7.798255
21.291667	0.1	7.762790
21.293333	0.1	7.725358
21.295000	0.1	7.688702
21.296667	0.1	7.654548
21.298333	0.1	7.622064
21.300000	0.1	7.589519
21.301667	0.1	7.556022
21.303333	0.1	7.522345
21.305000	0.1	7.489324
21.306667	0.1	7.456780
21.308333	0.1	7.424236
21.310000	0.1	7.392407
21.311667	0.1	7.362724
21.313333	0.1	7.336140
21.315000	0.1	7.312715
21.316667	0.1	7.291496
21.318333	0.1	7.270515
21.320000	0.1	7.247270
21.321667	0.1	7.220924
21.323333	0.1	7.192970
21.325000	0.1	7.166028
21.326667	0.1	7.141829
21.328333	0.1	7.120729
21.330000	0.1	7.101715
21.331667	0.1	7.083536
21.333333	0.1	7.066429
21.335000	0.1	7.052005
21.336667	0.1	7.041276
21.338333	0.1	7.033229
21.340000	0.1	7.025719
21.341667	0.1	7.017434
21.343333	0.1	7.008076
21.345000	0.1	6.996990
21.346667	0.1	6.983161
21.348333	0.1	6.966711
21.350000	0.1	6.949187
21.351667	0.1	6.933332
21.353333	0.1	6.921232
21.355000	0.1	6.912888
21.356667	0.1	6.906987
21.358333	0.1	6.902755
21.360000	0.1	6.899834
21.361667	0.1	6.897808
21.363333	0.1	6.895483
21.365000	0.1	6.892264
21.366667	0.1	6.888509
21.368333	0.1	6.884277
21.370000	0.1	6.878317
21.371667	0.1	6.869615
21.373333	0.1	6.859065
21.375000	0.1	6.849230
21.376667	0.1	6.842614
21.378333	0.1	6.841362
21.380000	0.1	6.846130
21.381667	0.1	6.855011
21.383333	0.1	6.863952
21.385000	0.1	6.869793
21.386667	0.1	6.871343
21.388333	0.1	6.868661
21.390000	0.1	6.862998
21.391667	0.1	6.855905
21.393333	0.1	6.849230
21.395000	0.1	6.844819
21.396667	0.1	6.843746
21.398333	0.1	6.845475
21.400000	0.1	6.848634
21.401667	0.1	6.851674
21.403333	0.1	6.853819
21.405000	0.1	6.855250
21.406667	0.1	6.856442
21.408333	0.1	6.856978
21.410000	0.1	6.856859
21.411667	0.1	6.856800
21.413333	0.1	6.856740
21.415000	0.1	6.855786
21.416667	0.1	6.854296
21.418333	0.1	6.853700
21.420000	0.1	6.853402
21.421667	0.1	6.850899
21.423333	0.1	6.844044
21.425000	0.1	6.833494
21.426667	0.1	6.822408
21.428333	0.1	6.813348
21.430000	0.1	6.806434
21.431667	0.1	6.799996
21.433333	0.1	6.793023
21.435000	0.1	6.785751
21.436667	0.1	6.778956
21.438333	0.1	6.773174
21.440000	0.1	6.767452
21.441667	0.1	6.759167
21.443333	0.1	6.746114
21.445000	0.1	6.727755
21.446667	0.1	6.706417
21.448333	0.1	6.686211
21.450000	0.1	6.671250
21.451667	0.1	6.661773
21.453333	0.1	6.654203
21.455000	0.1	6.644726
21.456667	0.1	6.631971
21.458333	0.1	6.616652
21.460000	0.1	6.600798
21.461667	0.1	6.585539
21.463333	0.1	6.570399
21.465000	0.1	6.553650
21.466667	0.1	6.534815
21.468333	0.1	6.515563
21.470000	0.1	6.498754
21.471667	0.1	6.485761
21.473333	0.1	6.474972
21.475000	0.1	6.462872
21.476667	0.1	6.447435
21.478333	0.1	6.429971
21.480000	0.1	6.413460
21.481667	0.1	6.399930
21.483333	0.1	6.388784
21.485000	0.1	6.377399
21.486667	0.1	6.364108
21.488333	0.1	6.349564
21.490000	0.1	6.335497
21.491667	0.1	6.323517
21.493333	0.1	6.313861
21.495000	0.1	6.304920
21.496667	0.1	6.294787
21.498333	0.1	6.283224
21.500000	0.1	6.272138
21.501667	0.1	6.262482
21.503333	0.1	6.253600
21.505000	0.1	6.244481
21.506667	0.1	6.235421
21.508333	0.1	6.227553
21.510000	0.1	6.222308
21.511667	0.1	6.219924
21.513333	0.1	6.218315
21.515000	0.1	6.214977
21.516667	0.1	6.208718
21.518333	0.1	6.199897
21.520000	0.1	6.189764
21.521667	0.1	6.180764
21.523333	0.1	6.174982
21.525000	0.1	6.172300
21.526667	0.1	6.170929
21.528333	0.1	6.169975
21.530000	0.1	6.169260
21.531667	0.1	6.168187
21.533333	0.1	6.165862
21.535000	0.1	6.162167
21.536667	0.1	6.158173
21.538333	0.1	6.155193
21.540000	0.1	6.154716
21.541667	0.1	6.157518
21.543333	0.1	6.162703
21.545000	0.1	6.168187
21.546667	0.1	6.172359
21.548333	0.1	6.174565
21.550000	0.1	6.175161
21.551667	0.1	6.174505
21.553333	0.1	6.172896
21.555000	0.1	6.170512
21.556667	0.1	6.168068
21.558333	0.1	6.166399
21.560000	0.1	6.165922
21.561667	0.1	6.167114
21.563333	0.1	6.169618
21.565000	0.1	6.171942
21.566667	0.1	6.171763
21.568333	0.1	6.168545
21.570000	0.1	6.164372
21.571667	0.1	6.161988
21.573333	0.1	6.162465
21.575000	0.1	6.165743
21.576667	0.1	6.170690
21.578333	0.1	6.175340
21.580000	0.1	6.178141
21.581667	0.1	6.178141
21.583333	0.1	6.176055
21.585000	0.1	6.173790
21.586667	0.1	6.172836
21.588333	0.1	6.172419
21.590000	0.1	6.171227
21.591667	0.1	6.169141
21.593333	0.1	6.168366
21.595000	0.1	6.171406
21.596667	0.1	6.178141
21.598333	0.1	6.186128
21.600000	0.1	6.193340
21.601667	0.1	6.198585
21.603333	0.1	6.200850
21.605000	0.1	6.200254
21.606667	0.1	6.198347
21.608333	0.1	6.196678
21.610000	0.1	6.196082
21.611667	0.1	6.197036
21.613333	0.1	6.199658
21.615000	0.1	6.203354
21.616667	0.1	6.206692
21.618333	0.1	6.208182
21.620000	0.1	6.207645
21.621667	0.1	6.206274
21.623333	0.1	6.205023
21.625000	0.1	6.204665
21.626667	0.1	6.206513
21.628333	0.1	6.211520
21.630000	0.1	6.219685
21.631667	0.1	6.229520
21.633333	0.1	6.239355
21.635000	0.1	6.248296
21.636667	0.1	6.255985
21.638333	0.1	6.262124
21.640000	0.1	6.266654
21.641667	0.1	6.269813
21.643333	0.1	6.272734
21.645000	0.1	6.277085
21.646667	0.1	6.283701
21.648333	0.1	6.292224
21.650000	0.1	6.301821
21.651667	0.1	6.311298
21.653333	0.1	6.318987
21.655000	0.1	6.323636
21.656667	0.1	6.325961
21.658333	0.1	6.328822
21.660000	0.1	6.335259
21.661667	0.1	6.347061
21.663333	0.1	6.363452
21.665000	0.1	6.382227
21.666667	0.1	6.399990
21.668333	0.1	6.414175
21.670000	0.1	6.425381
21.671667	0.1	6.437123
21.673333	0.1	6.452620
21.675000	0.1	6.472230
21.676667	0.1	6.494046
21.678333	0.1	6.515980
21.680000	0.1	6.538153
21.681667	0.1	6.562233
21.683333	0.1	6.588400
21.685000	0.1	6.614387
21.686667	0.1	6.637752
21.688333	0.1	6.657660
21.690000	0.1	6.674588
21.691667	0.1	6.689847
21.693333	0.1	6.704867
21.695000	0.1	6.720186
21.696667	0.1	6.735921
21.698333	0.1	6.752432
21.700000	0.1	6.769777
21.701667	0.1	6.787241
21.703333	0.1	6.803215
21.705000	0.1	6.816090
21.706667	0.1	6.825447
21.708333	0.1	6.832362
21.710000	0.1	6.838978
21.711667	0.1	6.846846
21.713333	0.1	6.856382
21.715000	0.1	6.866336
21.716667	0.1	6.873966
21.718333	0.1	6.877244
21.720000	0.1	6.876648
21.721667	0.1	6.874025
21.723333	0.1	6.869555
21.725000	0.1	6.862224
21.726667	0.1	6.851733
21.728333	0.1	6.839037
21.730000	0.1	6.824315
21.731667	0.1	6.806195
21.733333	0.1	6.783545
21.735000	0.1	6.756545
21.736667	0.1	6.726087
21.738333	0.1	6.693304
21.740000	0.1	6.659270
21.741667	0.1	6.624639
21.743333	0.1	6.590307
21.745000	0.1	6.556511
21.746667	0.1	6.522239
21.748333	0.1	6.485463
21.750000	0.1	6.445587
21.751667	0.1	6.403923
21.753333	0.1	6.362498
21.755000	0.1	6.322027
21.756667	0.1	6.281436
21.758333	0.1	6.239951
21.760000	0.1	6.197751
21.761667	0.1	6.155968
21.763333	0.1	6.115377
21.765000	0.1	6.075859
21.766667	0.1	6.036103
21.768333	0.1	5.994559
21.770000	0.1	5.952001
21.771667	0.1	5.910755
21.773333	0.1	5.871356
21.775000	0.1	5.832613
21.776667	0.1	5.793512
21.778333	0.1	5.754829
21.780000	0.1	5.718410
21.781667	0.1	5.685687
21.783333	0.1	5.656541
21.785000	0.1	5.629599
21.786667	0.1	5.603075
21.788333	0.1	5.576432
21.790000	0.1	5.550862
21.791667	0.1	5.527914
21.793333	0.1	5.507052
21.795000	0.1	5.485416
21.796667	0.1	5.460918
21.798333	0.1	5.434156
21.800000	0.1	5.407632
21.801667	0.1	5.384565
21.803333	0.1	5.366564
21.805000	0.1	5.352319
21.806667	0.1	5.339742
21.808333	0.1	5.328596
21.810000	0.1	5.319715
21.811667	0.1	5.312562
21.813333	0.1	5.304814
21.815000	0.1	5.294323
21.816667	0.1	5.281270
21.818333	0.1	5.268336
21.820000	0.1	5.259037
21.821667	0.1	5.255163
21.823333	0.1	5.254746
21.825000	0.1	5.254031
21.826667	0.1	5.250812
21.828333	0.1	5.246103
21.830000	0.1	5.242527
21.831667	0.1	5.241573
21.833333	0.1	5.242169
21.835000	0.1	5.242646
21.836667	0.1	5.242408
21.838333	0.1	5.242110
21.840000	0.1	5.242586
21.841667	0.1	5.243242
21.843333	0.1	5.242348
21.845000	0.1	5.238414
21.846667	0.1	5.233348
21.848333	0.1	5.231083
21.850000	0.1	5.233288
21.851667	0.1	5.237937
21.853333	0.1	5.242169
21.855000	0.1	5.244077
21.856667	0.1	5.243123
21.858333	0.1	5.239964
21.860000	0.1	5.236268
21.861667	0.1	5.234301
21.863333	0.1	5.235792
21.865000	0.1	5.240500
21.866667	0.1	5.246222
21.868333	0.1	5.250395
21.870000	0.1	5.251646
21.871667	0.1	5.250514
21.873333	0.1	5.248726
21.875000	0.1	5.248308
21.876667	0.1	5.250931
21.878333	0.1	5.257607
21.880000	0.1	5.268216
21.881667	0.1	5.280853
21.883333	0.1	5.292595
21.885000	0.1	5.300820
21.886667	0.1	5.303800
21.888333	0.1	5.301833
21.890000	0.1	5.297423
21.891667	0.1	5.293548
21.893333	0.1	5.292297
21.895000	0.1	5.294085
21.896667	0.1	5.297244
21.898333	0.1	5.300105
21.900000	0.1	5.302847
21.901667	0.1	5.306185
21.903333	0.1	5.309940
21.905000	0.1	5.313456
21.906667	0.1	5.316258
21.908333	0.1	5.317450
21.910000	0.1	5.315781
21.911667	0.1	5.311549
21.913333	0.1	5.306185
21.915000	0.1	5.300641
21.916667	0.1	5.295396
21.918333	0.1	5.290985
21.920000	0.1	5.287826
21.921667	0.1	5.285859
21.923333	0.1	5.284608
21.925000	0.1	5.283237
21.926667	0.1	5.281270
21.928333	0.1	5.279005
21.930000	0.1	5.276501
21.931667	0.1	5.272925
21.933333	0.1	5.268157
21.935000	0.1	5.262852
21.936667	0.1	5.258024
21.938333	0.1	5.254507
21.940000	0.1	5.252838
21.941667	0.1	5.252898
21.943333	0.1	5.253792
21.945000	0.1	5.254031
21.946667	0.1	5.252540
21.948333	0.1	5.248726
21.950000	0.1	5.243063
21.951667	0.1	5.236566
21.953333	0.1	5.230427
21.955000	0.1	5.225241
21.956667	0.1	5.220056
21.958333	0.1	5.213917
21.960000	0.1	5.207599
21.961667	0.1	5.203069
21.963333	0.1	5.201102
21.965000	0.1	5.200386
21.966667	0.1	5.198598
21.968333	0.1	5.194724
21.970000	0.1	5.189777
21.971667	0.1	5.186320
21.973333	0.1	5.186200
21.975000	0.1	5.189359
21.976667	0.1	5.194664
21.978333	0.1	5.200446
21.980000	0.1	5.205095
21.981667	0.1	5.208373
21.983333	0.1	5.211354
21.985000	0.1	5.214989
21.986667	0.1	5.218804
21.988333	0.1	5.220831
21.990000	0.1	5.220533
21.991667	0.1	5.219341
21.993333	0.1	5.218089
21.995000	0.1	5.216837
21.996667	0.1	5.216420
21.998333	0.1	5.218447
22.000000	0.1	5.223990
22.001667	0.1	5.232513
22.003333	0.1	5.241990
22.005000	0.1	5.250514
22.006667	0.1	5.258262
22.008333	0.1	5.267024
22.010000	0.1	5.276800
22.011667	0.1	5.285442
22.013333	0.1	5.291939
22.015000	0.1	5.297721
22.016667	0.1	5.304516
22.018333	0.1	5.312383
22.020000	0.1	5.319894
22.021667	0.1	5.325497
22.023333	0.1	5.329371
22.025000	0.1	5.333722
22.026667	0.1	5.341351
22.028333	0.1	5.354107
22.030000	0.1	5.371988
22.031667	0.1	5.393327
22.033333	0.1	5.416096
22.035000	0.1	5.438567
22.036667	0.1	5.460263
22.038333	0.1	5.481184
22.040000	0.1	5.500496
22.041667	0.1	5.517602
22.043333	0.1	5.532623
22.045000	0.1	5.546749
22.046667	0.1	5.561412
22.048333	0.1	5.577743
22.050000	0.1	5.596459
22.051667	0.1	5.617321
22.053333	0.1	5.640865
22.055000	0.1	5.667687
22.056667	0.1	5.697251
22.058333	0.1	5.727411
22.060000	0.1	5.754710
22.061667	0.1	5.777181
22.063333	0.1	5.795598
22.065000	0.1	5.812466
22.066667	0.1	5.830646
22.068333	0.1	5.851925
22.070000	0.1	5.876720
22.071667	0.1	5.903960
22.073333	0.1	5.931735
22.075000	0.1	5.957604
22.076667	0.1	5.980075
22.078333	0.1	5.998850
22.080000	0.1	6.014586
22.081667	0.1	6.028653
22.083333	0.1	6.043196
22.085000	0.1	6.058336
22.086667	0.1	6.070555
22.088333	0.1	6.076932
22.090000	0.1	6.077886
22.091667	0.1	6.075323
22.093333	0.1	6.070853
22.095000	0.1	6.066025
22.096667	0.1	6.061435
22.098333	0.1	6.055534
22.100000	0.1	6.045699
22.101667	0.1	6.031096
22.103333	0.1	6.012738
22.105000	0.1	5.992413
22.106667	0.1	5.971611
22.108333	0.1	5.951107
22.110000	0.1	5.930961
22.111667	0.1	5.910516
22.113333	0.1	5.887866
22.115000	0.1	5.861044
22.116667	0.1	5.829692
22.118333	0.1	5.795479
22.120000	0.1	5.761028
22.121667	0.1	5.728007
22.123333	0.1	5.696953
22.125000	0.1	5.667508
22.126667	0.1	5.637586
22.128333	0.1	5.604983
22.130000	0.1	5.570114
22.131667	0.1	5.536795
22.133333	0.1	5.508960
22.135000	0.1	5.487323
22.136667	0.1	5.468905
22.138333	0.1	5.449891
22.140000	0.1	5.428613
22.141667	0.1	5.405784
22.143333	0.1	5.382657
22.145000	0.1	5.359710
22.146667	0.1	5.337060
22.148333	0.1	5.315304
22.150000	0.1	5.295337
22.151667	0.1	5.277336
22.153333	0.1	5.261243
22.155000	0.1	5.246282
22.156667	0.1	5.232036
22.158333	0.1	5.218864
22.160000	0.1	5.207956
22.161667	0.1	5.200565
22.163333	0.1	5.197704
22.165000	0.1	5.200088
22.166667	0.1	5.207479
22.168333	0.1	5.219341
22.170000	0.1	5.234063
22.171667	0.1	5.248368
22.173333	0.1	5.258560
22.175000	0.1	5.263388
22.176667	0.1	5.265236
22.178333	0.1	5.268872
22.180000	0.1	5.278409
22.181667	0.1	5.294264
22.183333	0.1	5.313039
22.185000	0.1	5.331397
22.186667	0.1	5.347967
22.188333	0.1	5.362869
22.190000	0.1	5.376637
22.191667	0.1	5.391658
22.193333	0.1	5.410612
22.195000	0.1	5.433977
22.196667	0.1	5.458892
22.198333	0.1	5.481422
22.200000	0.1	5.499602
22.201667	0.1	5.514980
22.203333	0.1	5.531431
22.205000	0.1	5.552292
22.206667	0.1	5.577743
22.208333	0.1	5.604983
22.210000	0.1	5.630672
22.211667	0.1	5.653799
22.213333	0.1	5.675078
22.215000	0.1	5.694926
22.216667	0.1	5.714417
22.218333	0.1	5.734563
22.220000	0.1	5.755544
22.221667	0.1	5.776644
22.223333	0.1	5.796731
22.225000	0.1	5.814314
22.226667	0.1	5.828500
22.228333	0.1	5.840063
22.230000	0.1	5.851090
22.231667	0.1	5.862832
22.233333	0.1	5.874813
22.235000	0.1	5.885840
22.236667	0.1	5.895257
22.238333	0.1	5.902052
22.240000	0.1	5.904854
22.241667	0.1	5.903244
22.243333	0.1	5.898416
22.245000	0.1	5.893112
22.246667	0.1	5.889714
22.248333	0.1	5.887926
22.250000	0.1	5.884171
22.251667	0.1	5.874575
22.253333	0.1	5.858064
22.255000	0.1	5.837083
22.256667	0.1	5.814791
22.258333	0.1	5.793214
22.260000	0.1	5.772591
22.261667	0.1	5.751610
22.263333	0.1	5.727828
22.265000	0.1	5.700112
22.266667	0.1	5.668521
22.268333	0.1	5.634487
22.270000	0.1	5.600334
22.271667	0.1	5.568028
22.273333	0.1	5.537570
22.275000	0.1	5.507052
22.276667	0.1	5.474687
22.278333	0.1	5.439937
22.280000	0.1	5.404353
22.281667	0.1	5.370558
22.283333	0.1	5.340517
22.285000	0.1	5.313278
22.286667	0.1	5.286157
22.288333	0.1	5.257070
22.290000	0.1	5.225957
22.291667	0.1	5.194784
22.293333	0.1	5.165398
22.295000	0.1	5.138696
22.296667	0.1	5.114734
22.298333	0.1	5.092502
22.300000	0.1	5.069733
22.301667	0.1	5.044520
22.303333	0.1	5.017996
22.305000	0.1	4.994214
22.306667	0.1	4.975915
22.308333	0.1	4.962147
22.310000	0.1	4.950702
22.311667	0.1	4.940987
22.313333	0.1	4.933596
22.315000	0.1	4.928768
22.316667	0.1	4.926145
22.318333	0.1	4.925013
22.320000	0.1	4.924476
22.321667	0.1	4.923344
22.323333	0.1	4.921496
22.325000	0.1	4.920781
22.326667	0.1	4.923404
22.328333	0.1	4.929483
22.330000	0.1	4.936934
22.331667	0.1	4.944325
22.333333	0.1	4.952312
22.335000	0.1	4.963160
22.336667	0.1	4.979253
22.338333	0.1	5.001843
22.340000	0.1	5.030155
22.341667	0.1	5.061210
22.343333	0.1	5.091548
22.345000	0.1	5.119503
22.346667	0.1	5.146325
22.348333	0.1	5.174458
22.350000	0.1	5.205155
22.351667	0.1	5.239010
22.353333	0.1	5.275667
22.355000	0.1	5.313516
22.356667	0.1	5.351484
22.358333	0.1	5.390227
22.360000	0.1	5.431950
22.361667	0.1	5.478680
22.363333	0.1	5.531311
22.365000	0.1	5.588711
22.366667	0.1	5.648554
22.368333	0.1	5.710245
22.370000	0.1	5.775035
22.371667	0.1	5.843997
22.373333	0.1	5.917848
22.375000	0.1	5.997062
22.376667	0.1	6.081343
22.378333	0.1	6.169141
22.380000	0.1	6.258786
22.381667	0.1	6.350518
22.383333	0.1	6.446779
22.385000	0.1	6.550074
22.386667	0.1	6.660581
22.388333	0.1	6.777406
22.390000	0.1	6.900847
22.391667	0.1	7.031620
22.393333	0.1	7.169307
22.395000	0.1	7.311941
22.396667	0.1	7.458210
22.398333	0.1	7.609308
22.400000	0.1	7.768035
22.401667	0.1	7.936717
22.403333	0.1	8.115709
22.405000	0.1	8.304000
22.406667	0.1	8.499980
22.408333	0.1	8.703292
22.410000	0.1	8.916200
22.411667	0.1	9.141863
22.413333	0.1	9.381474
22.415000	0.1	9.634495
22.416667	0.1	9.899974
22.418333	0.1	10.177732
22.420000	0.1	10.467351
22.421667	0.1	10.768057
22.423333	0.1	11.080266
22.425000	0.1	11.405886
22.426667	0.1	11.747123
22.428333	0.1	12.105883
22.430000	0.1	12.483121
22.431667	0.1	12.878657
22.433333	0.1	13.291598
22.435000	0.1	13.721288
22.436667	0.1	14.167429
22.438333	0.1	14.630438
22.440000	0.1	15.111984
22.441667	0.1	15.614272
22.443333	0.1	16.138555
22.445000	0.1	16.685427
22.446667	0.1	17.255486
22.448333	0.1	17.849506
22.450000	0.1	18.468739
22.451667	0.1	19.114138
22.453333	0.1	19.786299
22.455000	0.1	20.484270
22.456667	0.1	21.206142
22.458333	0.1	21.951200
22.460000	0.1	22.721411
22.461667	0.1	23.520709
22.463333	0.1	24.353386
22.465000	0.1	25.222005
22.466667	0.1	26.127578
22.468333	0.1	27.069511
22.470000	0.1	28.045239
22.471667	0.1	29.052319
22.473333	0.1	30.091466
22.475000	0.1	31.166615
22.476667	0.1	32.282354
22.478333	0.1	33.442261
22.480000	0.1	34.648599
22.481667	0.1	35.902443
22.483333	0.1	37.204447
22.485000	0.1	38.554790
22.486667	0.1	39.954545
22.488333	0.1	41.406276
22.490000	0.1	42.913618
22.491667	0.1	44.479611
22.493333	0.1	46.106639
22.495000	0.1	47.798160
22.496667	0.1	49.558166
22.498333	0.1	51.390293
22.500000	0.1	53.298834
22.501667	0.1	55.290404
22.503333	0.1	57.371620
22.505000	0.1	59.545580
22.506667	0.1	61.813358
22.508333	0.1	64.176325
22.510000	0.1	66.637639
22.511667	0.1	69.201235
22.513333	0.1	71.871583
22.515000	0.1	74.650948
22.516667	0.1	77.539151
22.518333	0.1	80.534999
22.520000	0.1	83.637541
22.521667	0.1	86.847549
22.523333	0.1	90.166693
22.525000	0.1	93.593841
22.526667	0.1	97.121721
22.528333	0.1	100.739664
22.530000	0.1	104.437715
22.531667	0.1	108.207709
22.533333	0.1	112.042732
22.535000	0.1	115.934796
22.536667	0.1	119.872994
22.538333	0.1	123.842128
22.540000	0.1	127.823778
22.541667	0.1	131.798216
22.543333	0.1	135.746249
22.545000	0.1	139.650770
22.546667	0.1	143.495330
22.548333	0.1	147.261032
22.550000	0.1	150.925586
22.551667	0.1	154.465327
22.553333	0.1	157.857487
22.555000	0.1	161.081085
22.556667	0.1	164.117167
22.558333	0.1	166.948686
22.560000	0.1	169.559012
22.561667	0.1	171.929906
22.563333	0.1	174.043070
22.565000	0.1	175.882708
22.566667	0.1	177.435111
22.568333	0.1	178.688716
22.570000	0.1	179.635714
22.571667	0.1	180.271696
22.573333	0.1	180.593084
22.575000	0.1	180.597614
22.576667	0.1	180.284630
22.578333	0.1	179.655265
22.580000	0.1	178.712557
22.581667	0.1	177.460860
22.583333	0.1	175.906192
22.585000	0.1	174.056838
22.586667	0.1	171.924124
22.588333	0.1	169.522236
22.590000	0.1	166.867683
22.591667	0.1	163.977752
22.593333	0.1	160.868535
22.595000	0.1	157.555411
22.596667	0.1	154.054353
22.598333	0.1	150.383124
22.600000	0.1	146.561095
22.601667	0.1	142.608472
22.603333	0.1	138.544925
22.605000	0.1	134.390362
22.606667	0.1	130.165525
22.608333	0.1	125.889249
22.610000	0.1	121.576495
22.611667	0.1	117.241211
22.613333	0.1	112.899608
22.615000	0.1	108.568854
22.616667	0.1	104.265040
22.618333	0.1	100.002891
22.620000	0.1	95.796054
22.621667	0.1	91.657584
22.623333	0.1	87.600296
22.625000	0.1	83.634262
22.626667	0.1	79.765563
22.628333	0.1	75.998132
22.630000	0.1	72.337274
22.631667	0.1	68.789725
22.633333	0.1	65.361742
22.635000	0.1	62.057737
22.636667	0.1	58.880452
22.638333	0.1	55.831793
22.640000	0.1	52.913490
22.641667	0.1	50.128046
22.643333	0.1	47.477785
22.645000	0.1	44.963780
22.646667	0.1	42.584303
22.648333	0.1	40.335300
22.650000	0.1	38.211944
22.651667	0.1	36.210658
22.653333	0.1	34.329416
22.655000	0.1	32.566847
22.656667	0.1	30.921223
22.658333	0.1	29.390098
22.660000	0.1	27.969183
22.661667	0.1	26.653291
22.663333	0.1	25.437118
22.665000	0.1	24.316551
22.666667	0.1	23.288430
22.668333	0.1	22.349538
22.670000	0.1	21.495642
22.671667	0.1	20.723225
22.673333	0.1	20.028890
22.675000	0.1	19.408525
22.676667	0.1	18.857659
22.678333	0.1	18.372120
22.680000	0.1	17.947734
22.681667	0.1	17.579974
22.683333	0.1	17.265857
22.685000	0.1	17.003835
22.686667	0.1	16.792716
22.688333	0.1	16.630412
22.690000	0.1	16.514123
22.691667	0.1	16.440214
22.693333	0.1	16.405524
22.695000	0.1	16.407968
22.696667	0.1	16.446532
22.698333	0.1	16.519369
22.700000	0.1	16.622366
22.701667	0.1	16.749264
22.703333	0.1	16.895891
22.705000	0.1	17.062427
22.706667	0.1	17.250420
22.708333	0.1	17.459394
22.710000	0.1	17.686607
22.711667	0.1	17.928065
22.713333	0.1	18.179418
22.715000	0.1	18.438042
22.716667	0.1	18.703879
22.718333	0.1	18.977524
22.720000	0.1	19.257964
22.721667	0.1	19.542338
22.723333	0.1	19.826413
22.725000	0.1	20.105423
22.726667	0.1	20.375015
22.728333	0.1	20.632805
22.730000	0.1	20.878495
22.731667	0.1	21.112741
22.733333	0.1	21.335365
22.735000	0.1	21.544994
22.736667	0.1	21.738948
22.738333	0.1	21.913470
22.740000	0.1	22.064330
22.741667	0.1	22.188605
22.743333	0.1	22.285224
22.745000	0.1	22.353948
22.746667	0.1	22.394778
22.748333	0.1	22.408427
22.750000	0.1	22.395731
22.751667	0.1	22.356333
22.753333	0.1	22.288145
22.755000	0.1	22.188605
22.756667	0.1	22.056760
22.758333	0.1	21.894635
22.760000	0.1	21.706225
22.761667	0.1	21.494926
22.763333	0.1	21.262766
22.765000	0.1	21.009923
22.766667	0.1	20.733179
22.768333	0.1	20.428659
22.770000	0.1	20.096542
22.771667	0.1	19.740702
22.773333	0.1	19.364954
22.775000	0.1	18.971862
22.776667	0.1	18.563510
22.778333	0.1	18.143238
22.780000	0.1	17.714025
22.781667	0.1	17.277719
22.783333	0.1	16.834498
22.785000	0.1	16.384305
22.786667	0.1	15.928806
22.788333	0.1	15.471817
22.790000	0.1	15.016914
22.791667	0.1	14.565946
22.793333	0.1	14.119566
22.795000	0.1	13.677896
22.796667	0.1	13.240934
22.798333	0.1	12.808562
22.800000	0.1	12.381733
22.801667	0.1	11.963189
22.803333	0.1	11.556328
22.805000	0.1	11.163355
22.806667	0.1	10.783554
22.808333	0.1	10.415257
22.810000	0.1	10.058582
22.811667	0.1	9.714723
22.813333	0.1	9.384811
22.815000	0.1	9.069920
22.816667	0.1	8.771480
22.818333	0.1	8.489728
22.820000	0.1	8.222759
22.821667	0.1	7.967711
22.823333	0.1	7.722676
22.825000	0.1	7.487894
22.826667	0.1	7.264495
22.828333	0.1	7.053435
22.830000	0.1	6.854535
22.831667	0.1	6.667972
22.833333	0.1	6.494224
22.835000	0.1	6.333053
22.836667	0.1	6.183148
22.838333	0.1	6.043017
22.840000	0.1	5.912602
22.841667	0.1	5.792976
22.843333	0.1	5.684972
22.845000	0.1	5.587757
22.846667	0.1	5.498529
22.848333	0.1	5.413652
22.850000	0.1	5.330980
22.851667	0.1	5.251706
22.853333	0.1	5.178988
22.855000	0.1	5.115033
22.856667	0.1	5.058587
22.858333	0.1	5.006373
22.860000	0.1	4.956007
22.861667	0.1	4.907072
22.863333	0.1	4.860401
22.865000	0.1	4.816532
22.866667	0.1	4.776180
22.868333	0.1	4.740358
22.870000	0.1	4.710973
22.871667	0.1	4.688859
22.873333	0.1	4.672289
22.875000	0.1	4.657150
22.876667	0.1	4.640043
22.878333	0.1	4.620314
22.880000	0.1	4.599512
22.881667	0.1	4.580021
22.883333	0.1	4.564166
22.885000	0.1	4.552841
22.886667	0.1	4.544914
22.888333	0.1	4.537761
22.890000	0.1	4.529774
22.891667	0.1	4.520417
22.893333	0.1	4.510820
22.895000	0.1	4.503131
22.896667	0.1	4.499495
22.898333	0.1	4.500926
22.900000	0.1	4.506350
22.901667	0.1	4.513443
22.903333	0.1	4.520417
22.905000	0.1	4.526854
22.906667	0.1	4.532993
22.908333	0.1	4.539192
22.910000	0.1	4.546106
22.911667	0.1	4.553616
22.913333	0.1	4.560471
22.915000	0.1	4.565895
22.916667	0.1	4.570961
22.918333	0.1	4.578054
22.920000	0.1	4.588843
22.921667	0.1	4.603923
22.923333	0.1	4.622698
22.925000	0.1	4.643143
22.926667	0.1	4.663408
22.928333	0.1	4.682601
22.930000	0.1	4.700721
22.931667	0.1	4.718244
22.933333	0.1	4.736126
22.935000	0.1	4.755259
22.936667	0.1	4.777253
22.938333	0.1	4.803181
22.940000	0.1	4.832804
22.941667	0.1	4.865051
22.943333	0.1	4.899204
22.945000	0.1	4.934788
22.946667	0.1	4.971266
22.948333	0.1	5.008459
22.950000	0.1	5.046130
22.951667	0.1	5.083561
22.953333	0.1	5.120635
22.955000	0.1	5.159140
22.956667	0.1	5.202174
22.958333	0.1	5.252362
22.960000	0.1	5.309046
22.961667	0.1	5.367995
22.963333	0.1	5.424679
22.965000	0.1	5.477667
22.966667	0.1	5.529106
22.968333	0.1	5.582393
22.970000	0.1	5.640030
22.971667	0.1	5.702854
22.973333	0.1	5.771160
22.975000	0.1	5.844415
22.976667	0.1	5.921543
22.978333	0.1	6.001056
22.980000	0.1	6.081343
22.981667	0.1	6.162286
22.983333	0.1	6.245673
22.985000	0.1	6.333948
22.986667	0.1	6.427586
22.988333	0.1	6.525278
22.990000	0.1	6.625355
22.991667	0.1	6.727457
22.993333	0.1	6.833733
22.995000	0.1	6.947160
22.996667	0.1	7.069588
22.998333	0.1	7.200003
23.000000	0.1	7.335484
23.001667	0.1	7.473708
23.003333	0.1	7.614494
23.005000	0.1	7.759154
23.006667	0.1	7.908583
23.008333	0.1	8.063078
23.010000	0.1	8.222342
23.011667	0.1	8.385301
23.013333	0.1	8.550525
23.015000	0.1	8.717418
23.016667	0.1	8.885801
23.018333	0.1	9.055555
23.020000	0.1	9.227932
23.021667	0.1	9.406150
23.023333	0.1	9.591580
23.025000	0.1	9.782434
23.026667	0.1	9.974659
23.028333	0.1	10.164023
23.030000	0.1	10.347725
23.031667	0.1	10.525048
23.033333	0.1	10.696829
23.035000	0.1	10.863603
23.036667	0.1	11.024953
23.038333	0.1	11.179805
23.040000	0.1	11.326135
23.041667	0.1	11.461974
23.043333	0.1	11.586309
23.045000	0.1	11.699320
23.046667	0.1	11.802257
23.048333	0.1	11.895538
23.050000	0.1	11.977256
23.051667	0.1	12.044729
23.053333	0.1	12.096763
23.055000	0.1	12.133003
23.056667	0.1	12.152196
23.058333	0.1	12.153209
23.060000	0.1	12.136222
23.061667	0.1	12.102545
23.063333	0.1	12.052894
23.065000	0.1	11.986793
23.066667	0.1	11.904419
23.068333	0.1	11.807442
23.070000	0.1	11.698545
23.071667	0.1	11.579395
23.073333	0.1	11.449695
23.075000	0.1	11.307896
23.076667	0.1	11.152149
23.078333	0.1	10.981739
23.080000	0.1	10.797859
23.081667	0.1	10.603846
23.083333	0.1	10.403395
23.085000	0.1	10.198594
23.086667	0.1	9.989143
23.088333	0.1	9.774626
23.090000	0.1	9.555996
23.091667	0.1	9.335995
23.093333	0.1	9.116889
23.095000	0.1	8.899451
23.096667	0.1	8.682907
23.098333	0.1	8.465946
23.100000	0.1	8.249105
23.101667	0.1	8.034647
23.103333	0.1	7.824064
23.105000	0.1	7.617057
23.106667	0.1	7.413865
23.108333	0.1	7.215679
23.110000	0.1	7.024050
23.111667	0.1	6.839395
23.113333	0.1	6.662012
23.115000	0.1	6.491661
23.116667	0.1	6.327749
23.118333	0.1	6.169737
23.120000	0.1	6.017685
23.121667	0.1	5.872250
23.123333	0.1	5.734623
23.125000	0.1	5.606473
23.126667	0.1	5.489052
23.128333	0.1	5.382240
23.130000	0.1	5.283952
23.131667	0.1	5.191028
23.133333	0.1	5.101204
23.135000	0.1	5.013943
23.136667	0.1	4.929900
23.138333	0.1	4.850447
23.140000	0.1	4.777015
23.141667	0.1	4.710019
23.143333	0.1	4.648388
23.145000	0.1	4.590631
23.146667	0.1	4.536391
23.148333	0.1	4.486859
23.150000	0.1	4.443169
23.151667	0.1	4.404843
23.153333	0.1	4.370511
23.155000	0.1	4.338384
23.156667	0.1	4.306734
23.158333	0.1	4.275620
23.160000	0.1	4.247189
23.161667	0.1	4.223109
23.163333	0.1	4.202247
23.165000	0.1	4.182160
23.166667	0.1	4.160822
23.168333	0.1	4.137934
23.170000	0.1	4.115105
23.171667	0.1	4.094422
23.173333	0.1	4.077077
23.175000	0.1	4.062772
23.176667	0.1	4.050374
23.178333	0.1	4.039109
23.180000	0.1	4.028678
23.181667	0.1	4.019082
23.183333	0.1	4.010380
23.185000	0.1	4.002869
23.186667	0.1	3.996849
23.188333	0.1	3.991604
23.190000	0.1	3.985286
23.191667	0.1	3.976465
23.193333	0.1	3.965676
23.195000	0.1	3.955066
23.196667	0.1	3.946483
23.198333	0.1	3.939986
23.200000	0.1	3.934384
23.201667	0.1	3.928662
23.203333	0.1	3.922761
23.205000	0.1	3.916979
23.206667	0.1	3.912151
23.208333	0.1	3.909111
23.210000	0.1	3.907025
23.211667	0.1	3.903568
23.213333	0.1	3.897488
23.215000	0.1	3.890217
23.216667	0.1	3.884137
23.218333	0.1	3.880680
23.220000	0.1	3.879488
23.221667	0.1	3.879369
23.223333	0.1	3.878474
23.225000	0.1	3.875315
23.226667	0.1	3.869474
23.228333	0.1	3.861845
23.230000	0.1	3.853858
23.231667	0.1	3.847540
23.233333	0.1	3.844619
23.235000	0.1	3.846169
23.236667	0.1	3.852368
23.238333	0.1	3.862143
23.240000	0.1	3.872872
23.241667	0.1	3.881037
23.243333	0.1	3.884495
23.245000	0.1	3.883898
23.246667	0.1	3.882587
23.248333	0.1	3.883779
23.250000	0.1	3.888369
23.251667	0.1	3.894747
23.253333	0.1	3.900647
23.255000	0.1	3.904939
23.256667	0.1	3.907502
23.258333	0.1	3.908992
23.260000	0.1	3.910184
23.261667	0.1	3.911853
23.263333	0.1	3.914297
23.265000	0.1	3.917098
23.266667	0.1	3.919542
23.268333	0.1	3.921986
23.270000	0.1	3.925264
23.271667	0.1	3.929854
23.273333	0.1	3.935695
23.275000	0.1	3.941536
23.276667	0.1	3.945410
23.278333	0.1	3.945828
23.280000	0.1	3.942669
23.281667	0.1	3.937483
23.283333	0.1	3.932953
23.285000	0.1	3.932476
23.286667	0.1	3.937543
23.288333	0.1	3.946722
23.290000	0.1	3.955782
23.291667	0.1	3.960371
23.293333	0.1	3.958583
23.295000	0.1	3.950835
23.296667	0.1	3.939986
23.298333	0.1	3.930211
23.300000	0.1	3.925145
23.301667	0.1	3.925741
23.303333	0.1	3.929913
23.305000	0.1	3.934741
23.306667	0.1	3.938198
23.308333	0.1	3.939390
23.310000	0.1	3.938675
23.311667	0.1	3.936470
23.313333	0.1	3.933370
23.315000	0.1	3.929913
23.316667	0.1	3.926456
23.318333	0.1	3.922701
23.320000	0.1	3.917277
23.321667	0.1	3.908754
23.323333	0.1	3.897071
23.325000	0.1	3.884018
23.326667	0.1	3.871382
23.328333	0.1	3.860057
23.330000	0.1	3.850341
23.331667	0.1	3.842771
23.333333	0.1	3.838241
23.335000	0.1	3.837526
23.336667	0.1	3.840089
23.338333	0.1	3.843785
23.340000	0.1	3.845394
23.341667	0.1	3.842950
23.343333	0.1	3.836930
23.345000	0.1	3.830314
23.346667	0.1	3.825665
23.348333	0.1	3.824055
23.350000	0.1	3.824890
23.351667	0.1	3.826320
23.353333	0.1	3.826797
23.355000	0.1	3.826380
23.356667	0.1	3.826559
23.358333	0.1	3.828585
23.360000	0.1	3.832698
23.361667	0.1	3.838420
23.363333	0.1	3.844083
23.365000	0.1	3.847242
23.366667	0.1	3.847778
23.368333	0.1	3.847897
23.370000	0.1	3.849864
23.371667	0.1	3.854335
23.373333	0.1	3.860176
23.375000	0.1	3.865481
23.376667	0.1	3.869474
23.378333	0.1	3.873468
23.380000	0.1	3.878772
23.381667	0.1	3.885389
23.383333	0.1	3.892958
23.385000	0.1	3.900707
23.386667	0.1	3.907562
23.388333	0.1	3.912509
23.390000	0.1	3.916085
23.391667	0.1	3.919780
23.393333	0.1	3.925920
23.395000	0.1	3.935755
23.396667	0.1	3.948093
23.398333	0.1	3.960431
23.400000	0.1	3.971219
23.401667	0.1	3.980875
23.403333	0.1	3.989935
23.405000	0.1	3.998280
23.406667	0.1	4.005373
23.408333	0.1	4.010439
23.410000	0.1	4.013062
23.411667	0.1	4.014015
23.413333	0.1	4.014910
23.415000	0.1	4.016519
23.416667	0.1	4.018605
23.418333	0.1	4.020930
23.420000	0.1	4.023671
23.421667	0.1	4.027069
23.423333	0.1	4.031182
23.425000	0.1	4.035056
23.426667	0.1	4.036486
23.428333	0.1	4.034996
23.430000	0.1	4.032314
23.431667	0.1	4.030407
23.433333	0.1	4.029215
23.435000	0.1	4.027665
23.436667	0.1	4.024923
23.438333	0.1	4.021347
23.440000	0.1	4.017830
23.441667	0.1	4.014969
23.443333	0.1	4.012525
23.445000	0.1	4.009128
23.446667	0.1	4.003644
23.448333	0.1	3.996134
23.450000	0.1	3.988743
23.451667	0.1	3.983557
23.453333	0.1	3.979743
23.455000	0.1	3.973663
23.456667	0.1	3.962934
23.458333	0.1	3.949166
23.460000	0.1	3.936470
23.461667	0.1	3.928125
23.463333	0.1	3.924847
23.465000	0.1	3.924787
23.466667	0.1	3.924728
23.468333	0.1	3.922642
23.470000	0.1	3.917933
23.471667	0.1	3.911495
23.473333	0.1	3.904939
23.475000	0.1	3.900290
23.476667	0.1	3.899396
23.478333	0.1	3.901899
23.480000	0.1	3.906191
23.481667	0.1	3.910601
23.483333	0.1	3.914595
23.485000	0.1	3.918946
23.486667	0.1	3.924608
23.488333	0.1	3.932297
23.490000	0.1	3.942609
23.491667	0.1	3.956080
23.493333	0.1	3.972888
23.495000	0.1	3.993094
23.496667	0.1	4.016519
23.498333	0.1	4.042149
23.500000	0.1	4.068434
23.501667	0.1	4.095018
23.503333	0.1	4.123569
23.505000	0.1	4.155636
23.506667	0.1	4.190982
23.508333	0.1	4.227877
23.510000	0.1	4.265368
23.511667	0.1	4.304290
23.513333	0.1	4.346848
23.515000	0.1	4.394114
23.516667	0.1	4.444838
23.518333	0.1	4.498124
23.520000	0.1	4.554034
23.521667	0.1	4.611969
23.523333	0.1	4.670978
23.525000	0.1	4.731596
23.526667	0.1	4.795969
23.528333	0.1	4.866064
23.530000	0.1	4.943371
23.531667	0.1	5.029261
23.533333	0.1	5.123437
23.535000	0.1	5.222261
23.536667	0.1	5.321503
23.538333	0.1	5.420029
23.540000	0.1	5.521775
23.541667	0.1	5.632580
23.543333	0.1	5.755484
23.545000	0.1	5.889118
23.546667	0.1	6.030918
23.548333	0.1	6.179750
23.550000	0.1	6.335676
23.551667	0.1	6.498278
23.553333	0.1	6.667316
23.555000	0.1	6.843925
23.556667	0.1	7.030428
23.558333	0.1	7.229567
23.560000	0.1	7.443190
23.561667	0.1	7.671357
23.563333	0.1	7.913769
23.565000	0.1	8.169950
23.566667	0.1	8.438528
23.568333	0.1	8.718193
23.570000	0.1	9.008945
23.571667	0.1	9.312869
23.573333	0.1	9.633184
23.575000	0.1	9.971917
23.576667	0.1	10.328890
23.578333	0.1	10.702074
23.580000	0.1	11.089743
23.581667	0.1	11.493386
23.583333	0.1	11.917532
23.585000	0.1	12.366236
23.586667	0.1	12.840868
23.588333	0.1	13.340355
23.590000	0.1	13.862193
23.591667	0.1	14.404417
23.593333	0.1	14.967264
23.595000	0.1	15.552760
23.596667	0.1	16.162933
23.598333	0.1	16.798020
23.600000	0.1	17.457784
23.601667	0.1	18.143715
23.603333	0.1	18.858136
23.605000	0.1	19.602181
23.606667	0.1	20.375015
23.608333	0.1	21.175028
23.610000	0.1	22.001625
23.611667	0.1	22.856177
23.613333	0.1	23.741843
23.615000	0.1	24.661066
23.616667	0.1	25.615098
23.618333	0.1	26.604773
23.620000	0.1	27.630986
23.621667	0.1	28.693320
23.623333	0.1	29.789628
23.625000	0.1	30.918540
23.626667	0.1	32.082083
23.628333	0.1	33.284964
23.630000	0.1	34.530999
23.631667	0.1	35.820248
23.633333	0.1	37.149670
23.635000	0.1	38.516464
23.636667	0.1	39.921823
23.638333	0.1	41.371229
23.640000	0.1	42.871180
23.641667	0.1	44.426205
23.643333	0.1	46.037319
23.645000	0.1	47.703507
23.646667	0.1	49.424830
23.648333	0.1	51.203433
23.650000	0.1	53.043309
23.651667	0.1	54.949764
23.653333	0.1	56.928578
23.655000	0.1	58.984522
23.656667	0.1	61.119798
23.658333	0.1	63.335303
23.660000	0.1	65.633122
23.661667	0.1	68.017904
23.663333	0.1	70.496742
23.665000	0.1	73.075716
23.666667	0.1	75.756078
23.668333	0.1	78.535979
23.670000	0.1	81.415360
23.671667	0.1	84.399288
23.673333	0.1	87.495749
23.675000	0.1	90.710586
23.676667	0.1	94.043499
23.678333	0.1	97.489542
23.680000	0.1	101.041502
23.681667	0.1	104.693061
23.683333	0.1	108.439214
23.685000	0.1	112.275786
23.686667	0.1	116.198547
23.688333	0.1	120.201297
23.690000	0.1	124.273486
23.691667	0.1	128.400393
23.693333	0.1	132.565149
23.695000	0.1	136.751541
23.696667	0.1	140.943893
23.698333	0.1	145.125517
23.700000	0.1	149.279186
23.701667	0.1	153.387973
23.703333	0.1	157.433400
23.705000	0.1	161.392996
23.706667	0.1	165.242622
23.708333	0.1	168.959806
23.710000	0.1	172.524164
23.711667	0.1	175.915133
23.713333	0.1	179.110359
23.715000	0.1	182.086836
23.716667	0.1	184.823643
23.718333	0.1	187.302899
23.720000	0.1	189.509284
23.721667	0.1	191.429150
23.723333	0.1	193.049919
23.725000	0.1	194.360387
23.726667	0.1	195.349765
23.728333	0.1	196.008217
23.730000	0.1	196.329486
23.731667	0.1	196.311724
23.733333	0.1	195.954334
23.735000	0.1	195.257377
23.736667	0.1	194.224190
23.738333	0.1	192.861569
23.740000	0.1	191.178154
23.741667	0.1	189.185750
23.743333	0.1	186.899018
23.745000	0.1	184.332322
23.746667	0.1	181.497108
23.748333	0.1	178.404342
23.750000	0.1	175.068806
23.751667	0.1	171.510528
23.753333	0.1	167.751978
23.755000	0.1	163.815091
23.756667	0.1	159.720490
23.758333	0.1	155.487964
23.760000	0.1	151.135990
23.761667	0.1	146.682927
23.763333	0.1	142.148503
23.765000	0.1	137.552389
23.766667	0.1	132.912525
23.768333	0.1	128.245957
23.770000	0.1	123.569675
23.771667	0.1	118.900008
23.773333	0.1	114.252455
23.775000	0.1	109.642453
23.776667	0.1	105.084366
23.778333	0.1	100.590295
23.780000	0.1	96.170729
23.781667	0.1	91.835325
23.783333	0.1	87.593143
23.785000	0.1	83.453005
23.786667	0.1	79.422240
23.788333	0.1	75.506930
23.790000	0.1	71.712141
23.791667	0.1	68.042521
23.793333	0.1	64.501885
23.795000	0.1	61.093632
23.796667	0.1	57.819549
23.798333	0.1	54.679516
23.800000	0.1	51.671746
23.801667	0.1	48.794570
23.803333	0.1	46.047929
23.805000	0.1	43.431642
23.806667	0.1	40.944400
23.808333	0.1	38.583400
23.810000	0.1	36.345603
23.811667	0.1	34.228744
23.813333	0.1	32.230618
23.815000	0.1	30.347349
23.816667	0.1	28.574051
23.818333	0.1	26.906492
23.820000	0.1	25.340857
23.821667	0.1	23.872615
23.823333	0.1	22.496761
23.825000	0.1	21.208943
23.826667	0.1	20.005466
23.828333	0.1	18.881441
23.830000	0.1	17.831744
23.831667	0.1	16.851963
23.833333	0.1	15.938581
23.835000	0.1	15.089036
23.836667	0.1	14.302016
23.838333	0.1	13.575853
23.840000	0.1	12.906314
23.841667	0.1	12.286545
23.843333	0.1	11.710108
23.845000	0.1	11.173547
23.846667	0.1	10.676146
23.848333	0.1	10.217608
23.850000	0.1	9.796024
23.851667	0.1	9.407819
23.853333	0.1	9.049237
23.855000	0.1	8.717537
23.856667	0.1	8.410812
23.858333	0.1	8.127630
23.860000	0.1	7.866979
23.861667	0.1	7.628501
23.863333	0.1	7.412076
23.865000	0.1	7.216037
23.866667	0.1	7.036448
23.868333	0.1	6.869615
23.870000	0.1	6.714285
23.871667	0.1	6.571055
23.873333	0.1	6.440640
23.875000	0.1	6.322146
23.876667	0.1	6.212950
23.878333	0.1	6.110847
23.880000	0.1	6.015420
23.881667	0.1	5.926550
23.883333	0.1	5.843044
23.885000	0.1	5.763769
23.886667	0.1	5.688966
23.888333	0.1	5.620122
23.890000	0.1	5.558849
23.891667	0.1	5.505681
23.893333	0.1	5.458355
23.895000	0.1	5.412639
23.896667	0.1	5.366624
23.898333	0.1	5.321741
23.900000	0.1	5.279363
23.901667	0.1	5.238355
23.903333	0.1	5.196095
23.905000	0.1	5.151868
23.906667	0.1	5.107940
23.908333	0.1	5.067051
23.910000	0.1	5.029440
23.911667	0.1	4.994035
23.913333	0.1	4.959822
23.915000	0.1	4.926265
23.916667	0.1	4.893184
23.918333	0.1	4.859984
23.920000	0.1	4.826248
23.921667	0.1	4.792810
23.923333	0.1	4.761577
23.925000	0.1	4.733444
23.926667	0.1	4.706383
23.928333	0.1	4.677117
23.930000	0.1	4.644633
23.931667	0.1	4.610956
23.933333	0.1	4.578352
23.935000	0.1	4.547179
23.936667	0.1	4.517138
23.938333	0.1	4.487992
23.940000	0.1	4.458010
23.941667	0.1	4.424095
23.943333	0.1	4.385531
23.945000	0.1	4.345119
23.946667	0.1	4.307151
23.948333	0.1	4.274667
23.950000	0.1	4.248381
23.951667	0.1	4.226446
23.953333	0.1	4.206419
23.955000	0.1	4.187346
23.956667	0.1	4.169286
23.958333	0.1	4.151941
23.960000	0.1	4.133940
23.961667	0.1	4.113674
23.963333	0.1	4.090131
23.965000	0.1	4.063189
23.966667	0.1	4.035056
23.968333	0.1	4.008651
23.970000	0.1	3.985048
23.971667	0.1	3.963769
23.973333	0.1	3.944516
23.975000	0.1	3.927827
23.976667	0.1	3.914297
23.978333	0.1	3.902614
23.980000	0.1	3.890574
23.981667	0.1	3.877282
23.983333	0.1	3.863931
23.985000	0.1	3.850997
23.986667	0.1	3.837645
23.988333	0.1	3.823102
23.990000	0.1	3.807962
23.991667	0.1	3.793597
23.993333	0.1	3.781557
23.995000	0.1	3.771663
23.996667	0.1	3.761649
23.998333	0.1	3.748715
24.000000	0.1	3.732503
24.001667	0.1	3.716052
24.003333	0.1	3.702820
24.005000	0.1	3.694058
24.006667	0.1	3.688038
24.008333	0.1	3.681600
24.010000	0.1	3.673256
24.011667	0.1	3.663659
24.013333	0.1	3.654659
24.015000	0.1	3.647864
24.016667	0.1	3.643453
24.018333	0.1	3.640115
24.020000	0.1	3.636480
24.021667	0.1	3.631354
24.023333	0.1	3.624022
24.025000	0.1	3.615260
24.026667	0.1	3.607750
24.028333	0.1	3.603518
24.030000	0.1	3.602088
24.031667	0.1	3.600955
24.033333	0.1	3.597558
24.035000	0.1	3.591180
24.036667	0.1	3.583729
24.038333	0.1	3.577471
24.040000	0.1	3.573656
24.041667	0.1	3.571749
24.043333	0.1	3.570914
24.045000	0.1	3.570438
24.046667	0.1	3.569663
24.048333	0.1	3.567219
24.050000	0.1	3.562391
24.051667	0.1	3.557384
24.053333	0.1	3.555358
24.055000	0.1	3.557325
24.056667	0.1	3.561735
24.058333	0.1	3.566027
24.060000	0.1	3.568292
24.061667	0.1	3.567636
24.063333	0.1	3.563464
24.065000	0.1	3.556848
24.066667	0.1	3.551424
24.068333	0.1	3.549874
24.070000	0.1	3.551662
24.071667	0.1	3.554762
24.073333	0.1	3.557503
24.075000	0.1	3.559411
24.076667	0.1	3.561735
24.078333	0.1	3.566325
24.080000	0.1	3.573477
24.081667	0.1	3.580868
24.083333	0.1	3.585696
24.085000	0.1	3.586650
24.086667	0.1	3.585160
24.088333	0.1	3.584564
24.090000	0.1	3.588557
24.091667	0.1	3.598690
24.093333	0.1	3.612340
24.095000	0.1	3.624797
24.096667	0.1	3.632546
24.098333	0.1	3.635824
24.100000	0.1	3.636658
24.101667	0.1	3.635824
24.103333	0.1	3.634334
24.105000	0.1	3.634572
24.106667	0.1	3.638089
24.108333	0.1	3.643632
24.110000	0.1	3.649056
24.111667	0.1	3.653646
24.113333	0.1	3.658056
24.115000	0.1	3.662706
24.116667	0.1	3.667474
24.118333	0.1	3.672242
24.120000	0.1	3.676772
24.121667	0.1	3.681183
24.123333	0.1	3.686488
24.125000	0.1	3.693342
24.126667	0.1	3.701091
24.128333	0.1	3.708422
24.130000	0.1	3.713906
24.131667	0.1	3.717065
24.133333	0.1	3.719092
24.135000	0.1	3.721595
24.136667	0.1	3.724992
24.138333	0.1	3.728390
24.140000	0.1	3.731370
24.141667	0.1	3.734470
24.143333	0.1	3.738642
24.145000	0.1	3.743828
24.146667	0.1	3.749132
24.148333	0.1	3.753305
24.150000	0.1	3.755570
24.151667	0.1	3.755748
24.153333	0.1	3.754676
24.155000	0.1	3.754676
24.156667	0.1	3.758371
24.158333	0.1	3.766537
24.160000	0.1	3.776908
24.161667	0.1	3.786743
24.163333	0.1	3.795207
24.165000	0.1	3.803194
24.166667	0.1	3.811836
24.168333	0.1	3.821790
24.170000	0.1	3.832460
24.171667	0.1	3.842592
24.173333	0.1	3.851593
24.175000	0.1	3.859639
24.176667	0.1	3.866911
24.178333	0.1	3.873170
24.180000	0.1	3.879786
24.181667	0.1	3.889442
24.183333	0.1	3.904104
24.185000	0.1	3.922701
24.186667	0.1	3.942192
24.188333	0.1	3.960788
24.190000	0.1	3.978551
24.191667	0.1	3.996611
24.193333	0.1	4.015267
24.195000	0.1	4.033983
24.196667	0.1	4.052520
24.198333	0.1	4.070759
24.200000	0.1	4.089237
24.201667	0.1	4.108489
24.203333	0.1	4.129410
24.205000	0.1	4.152775
24.206667	0.1	4.179120
24.208333	0.1	4.207373
24.210000	0.1	4.235626
24.211667	0.1	4.262686
24.213333	0.1	4.288912
24.215000	0.1	4.314423
24.216667	0.1	4.338265
24.218333	0.1	4.359901
24.220000	0.1	4.380405
24.221667	0.1	4.402280
24.223333	0.1	4.427672
24.225000	0.1	4.456222
24.226667	0.1	4.485309
24.228333	0.1	4.511953
24.230000	0.1	4.534185
24.231667	0.1	4.552126
24.233333	0.1	4.567266
24.235000	0.1	4.580975
24.236667	0.1	4.593551
24.238333	0.1	4.604340
24.240000	0.1	4.612863
24.241667	0.1	4.619658
24.243333	0.1	4.625440
24.245000	0.1	4.630208
24.246667	0.1	4.633427
24.248333	0.1	4.634559
24.250000	0.1	4.632592
24.251667	0.1	4.626334
24.253333	0.1	4.615426
24.255000	0.1	4.600644
24.256667	0.1	4.583359
24.258333	0.1	4.563690
24.260000	0.1	4.540801
24.261667	0.1	4.514873
24.263333	0.1	4.487932
24.265000	0.1	4.462958
24.266667	0.1	4.441679
24.268333	0.1	4.423261
24.270000	0.1	4.403651
24.271667	0.1	4.378200
24.273333	0.1	4.345954
24.275000	0.1	4.309237
24.276667	0.1	4.271090
24.278333	0.1	4.233480
24.280000	0.1	4.197300
24.281667	0.1	4.162014
24.283333	0.1	4.126013
24.285000	0.1	4.087746
24.286667	0.1	4.046738
24.288333	0.1	4.003406
24.290000	0.1	3.958643
24.291667	0.1	3.913641
24.293333	0.1	3.869474
24.295000	0.1	3.826916
24.296667	0.1	3.785730
24.298333	0.1	3.745198
24.300000	0.1	3.705442
24.301667	0.1	3.667176
24.303333	0.1	3.631056
24.305000	0.1	3.597260
24.306667	0.1	3.565908
24.308333	0.1	3.536284
24.310000	0.1	3.507376
24.311667	0.1	3.478646
24.313333	0.1	3.450275
24.315000	0.1	3.422737
24.316667	0.1	3.397107
24.318333	0.1	3.375173
24.320000	0.1	3.358126
24.321667	0.1	3.344357
24.323333	0.1	3.330529
24.325000	0.1	3.314555
24.326667	0.1	3.296673
24.328333	0.1	3.278136
24.330000	0.1	3.260076
24.331667	0.1	3.244043
24.333333	0.1	3.231466
24.335000	0.1	3.221691
24.336667	0.1	3.211856
24.338333	0.1	3.199518
24.340000	0.1	3.184974
24.341667	0.1	3.170550
24.343333	0.1	3.158868
24.345000	0.1	3.151179
24.346667	0.1	3.146708
24.348333	0.1	3.143013
24.350000	0.1	3.138662
24.351667	0.1	3.133536
24.353333	0.1	3.127933
24.355000	0.1	3.122390
24.356667	0.1	3.118217
24.358333	0.1	3.116191
24.360000	0.1	3.115416
24.361667	0.1	3.113926
24.363333	0.1	3.110945
24.365000	0.1	3.106594
24.366667	0.1	3.100455
24.368333	0.1	3.093302
24.370000	0.1	3.087878
24.371667	0.1	3.086806
24.373333	0.1	3.089547
24.375000	0.1	3.093839
24.376667	0.1	3.098488
24.378333	0.1	3.103197
24.380000	0.1	3.106654
24.381667	0.1	3.107846
24.383333	0.1	3.106952
24.385000	0.1	3.104985
24.386667	0.1	3.101945
24.388333	0.1	3.097177
24.390000	0.1	3.090739
24.391667	0.1	3.084362
24.393333	0.1	3.080428
24.395000	0.1	3.079713
24.396667	0.1	3.081441
24.398333	0.1	3.084123
24.400000	0.1	3.085792
24.401667	0.1	3.085554
24.403333	0.1	3.084660
24.405000	0.1	3.084898
24.406667	0.1	3.087282
24.408333	0.1	3.091097
24.410000	0.1	3.094495
24.411667	0.1	3.096044
24.413333	0.1	3.096640
24.415000	0.1	3.097236
24.416667	0.1	3.097773
24.418333	0.1	3.097892
24.420000	0.1	3.097475
24.421667	0.1	3.096461
24.423333	0.1	3.095925
24.425000	0.1	3.097832
24.426667	0.1	3.102780
24.428333	0.1	3.110171
24.430000	0.1	3.118694
24.431667	0.1	3.126323
24.433333	0.1	3.131151
24.435000	0.1	3.132522
24.436667	0.1	3.131092
24.438333	0.1	3.127635
24.440000	0.1	3.123164
24.441667	0.1	3.119648
24.443333	0.1	3.118634
24.445000	0.1	3.120542
24.446667	0.1	3.124297
24.448333	0.1	3.127992
24.450000	0.1	3.130257
24.451667	0.1	3.131151
24.453333	0.1	3.131092
24.455000	0.1	3.130675
24.456667	0.1	3.130496
24.458333	0.1	3.131688
24.460000	0.1	3.135383
24.461667	0.1	3.141880
24.463333	0.1	3.149629
24.465000	0.1	3.156960
24.466667	0.1	3.163040
24.468333	0.1	3.167391
24.470000	0.1	3.170252
24.471667	0.1	3.172040
24.473333	0.1	3.173232
24.475000	0.1	3.174663
24.476667	0.1	3.177524
24.478333	0.1	3.181756
24.480000	0.1	3.185392
24.481667	0.1	3.185749
24.483333	0.1	3.182769
24.485000	0.1	3.178716
24.486667	0.1	3.176153
24.488333	0.1	3.176213
24.490000	0.1	3.178716
24.491667	0.1	3.182292
24.493333	0.1	3.184676
24.495000	0.1	3.184319
24.496667	0.1	3.180921
24.498333	0.1	3.176034
24.500000	0.1	3.172219
24.501667	0.1	3.171563
24.503333	0.1	3.174603
24.505000	0.1	3.179670
24.506667	0.1	3.184438
24.508333	0.1	3.187776
24.510000	0.1	3.189981
24.511667	0.1	3.192187
24.513333	0.1	3.195584
24.515000	0.1	3.199697
24.516667	0.1	3.201783
24.518333	0.1	3.199518
24.520000	0.1	3.193379
24.521667	0.1	3.185868
24.523333	0.1	3.179252
24.525000	0.1	3.175080
24.526667	0.1	3.173769
24.528333	0.1	3.174365
24.530000	0.1	3.174603
24.531667	0.1	3.172159
24.533333	0.1	3.166318
24.535000	0.1	3.158272
24.536667	0.1	3.151119
24.538333	0.1	3.148198
24.540000	0.1	3.150642
24.541667	0.1	3.156245
24.543333	0.1	3.161311
24.545000	0.1	3.162384
24.546667	0.1	3.158808
24.548333	0.1	3.152490
24.550000	0.1	3.145695
24.551667	0.1	3.139436
24.553333	0.1	3.133297
24.555000	0.1	3.128290
24.556667	0.1	3.126800
24.558333	0.1	3.130019
24.560000	0.1	3.136218
24.561667	0.1	3.142178
24.563333	0.1	3.145397
24.565000	0.1	3.144980
24.566667	0.1	3.141463
24.568333	0.1	3.136397
24.570000	0.1	3.131449
24.571667	0.1	3.128052
24.573333	0.1	3.127396
24.575000	0.1	3.129304
24.576667	0.1	3.131628
24.578333	0.1	3.131449
24.580000	0.1	3.127456
24.581667	0.1	3.120482
24.583333	0.1	3.112793
24.585000	0.1	3.107608
24.586667	0.1	3.106952
24.588333	0.1	3.109873
24.590000	0.1	3.113270
24.591667	0.1	3.115118
24.593333	0.1	3.116131
24.595000	0.1	3.117740
24.596667	0.1	3.120125
24.598333	0.1	3.122568
24.600000	0.1	3.125072
24.601667	0.1	3.128350
24.603333	0.1	3.132165
24.605000	0.1	3.135741
24.606667	0.1	3.138244
24.608333	0.1	3.138483
24.610000	0.1	3.135324
24.611667	0.1	3.129363
24.613333	0.1	3.124058
24.615000	0.1	3.123641
24.616667	0.1	3.129661
24.618333	0.1	3.140032
24.620000	0.1	3.150821
24.621667	0.1	3.158331
24.623333	0.1	3.160179
24.625000	0.1	3.156245
24.626667	0.1	3.149033
24.628333	0.1	3.141761
24.630000	0.1	3.136873
24.631667	0.1	3.136039
24.633333	0.1	3.140748
24.635000	0.1	3.150165
24.636667	0.1	3.160358
24.638333	0.1	3.167987
24.640000	0.1	3.172577
24.641667	0.1	3.175020
24.643333	0.1	3.176332
24.645000	0.1	3.178001
24.646667	0.1	3.181815
24.648333	0.1	3.188312
24.650000	0.1	3.196955
24.651667	0.1	3.206909
24.653333	0.1	3.216863
24.655000	0.1	3.224611
24.656667	0.1	3.228665
24.658333	0.1	3.229737
24.660000	0.1	3.230214
24.661667	0.1	3.232241
24.663333	0.1	3.236592
24.665000	0.1	3.242731
24.666667	0.1	3.249586
24.668333	0.1	3.256560
24.670000	0.1	3.264070
24.671667	0.1	3.272236
24.673333	0.1	3.280521
24.675000	0.1	3.287554
24.676667	0.1	3.292680
24.678333	0.1	3.295899
24.680000	0.1	3.297985
24.681667	0.1	3.300309
24.683333	0.1	3.304362
24.685000	0.1	3.310383
24.686667	0.1	3.317058
24.688333	0.1	3.323019
24.690000	0.1	3.327489
24.691667	0.1	3.329754
24.693333	0.1	3.330350
24.695000	0.1	3.331542
24.696667	0.1	3.334105
24.698333	0.1	3.336132
24.700000	0.1	3.335297
24.701667	0.1	3.330946
24.703333	0.1	3.323972
24.705000	0.1	3.315985
24.706667	0.1	3.308773
24.708333	0.1	3.304243
24.710000	0.1	3.303111
24.711667	0.1	3.304601
24.713333	0.1	3.307343
24.715000	0.1	3.310621
24.716667	0.1	3.313899
24.718333	0.1	3.315628
24.720000	0.1	3.313482
24.721667	0.1	3.306449
24.723333	0.1	3.295899
24.725000	0.1	3.284455
24.726667	0.1	3.273905
24.728333	0.1	3.264487
24.730000	0.1	3.256560
24.731667	0.1	3.250778
24.733333	0.1	3.247500
24.735000	0.1	3.246725
24.736667	0.1	3.247619
24.738333	0.1	3.247619
24.740000	0.1	3.242970
24.741667	0.1	3.231526
24.743333	0.1	3.214956
24.745000	0.1	3.197313
24.746667	0.1	3.182292
24.748333	0.1	3.171265
24.750000	0.1	3.164172
24.751667	0.1	3.159881
24.753333	0.1	3.157079
24.755000	0.1	3.154516
24.756667	0.1	3.151357
24.758333	0.1	3.147245
24.760000	0.1	3.141940
24.761667	0.1	3.135205
24.763333	0.1	3.127575
24.765000	0.1	3.120601
24.766667	0.1	3.116012
24.768333	0.1	3.113628
24.770000	0.1	3.111959
24.771667	0.1	3.109932
24.773333	0.1	3.107727
24.775000	0.1	3.105879
24.776667	0.1	3.104985
24.778333	0.1	3.104150
24.780000	0.1	3.102124
24.781667	0.1	3.098846
24.783333	0.1	3.094673
24.785000	0.1	3.088772
24.786667	0.1	3.080487
24.788333	0.1	3.070593
24.790000	0.1	3.060818
24.791667	0.1	3.052712
24.793333	0.1	3.047228
24.795000	0.1	3.044546
24.796667	0.1	3.044129
24.798333	0.1	3.044725
24.800000	0.1	3.044903
24.801667	0.1	3.043831
24.803333	0.1	3.041983
24.805000	0.1	3.040970
24.806667	0.1	3.041804
24.808333	0.1	3.043831
24.810000	0.1	3.045440
24.811667	0.1	3.045738
24.813333	0.1	3.044784
24.815000	0.1	3.042877
24.816667	0.1	3.040254
24.818333	0.1	3.036678
24.820000	0.1	3.032506
24.821667	0.1	3.028751
24.823333	0.1	3.027141
24.825000	0.1	3.028453
24.826667	0.1	3.031731
24.828333	0.1	3.035665
24.830000	0.1	3.039360
24.831667	0.1	3.042817
24.833333	0.1	3.046334
24.835000	0.1	3.050387
24.836667	0.1	3.055513
24.838333	0.1	3.062070
24.840000	0.1	3.069639
24.841667	0.1	3.076673
24.843333	0.1	3.082097
24.845000	0.1	3.086508
24.846667	0.1	3.091037
24.848333	0.1	3.096342
24.850000	0.1	3.102601
24.851667	0.1	3.110051
24.853333	0.1	3.118634
24.855000	0.1	3.128350
24.856667	0.1	3.139436
24.858333	0.1	3.150404
24.860000	0.1	3.158510
24.861667	0.1	3.162921
24.863333	0.1	3.165841
24.865000	0.1	3.170669
24.866667	0.1	3.179848
24.868333	0.1	3.193915
24.870000	0.1	3.211677
24.871667	0.1	3.231108
24.873333	0.1	3.249943
24.875000	0.1	3.266275
24.876667	0.1	3.279567
24.878333	0.1	3.290832
24.880000	0.1	3.301978
24.881667	0.1	3.315330
24.883333	0.1	3.333092
24.885000	0.1	3.355742
24.886667	0.1	3.382385
24.888333	0.1	3.411710
24.890000	0.1	3.442109
24.891667	0.1	3.471375
24.893333	0.1	3.497422
24.895000	0.1	3.520191
24.896667	0.1	3.540695
24.898333	0.1	3.560543
24.900000	0.1	3.582180
24.901667	0.1	3.608048
24.903333	0.1	3.639102
24.905000	0.1	3.674567
24.906667	0.1	3.712476
24.908333	0.1	3.750205
24.910000	0.1	3.786028
24.911667	0.1	3.819287
24.913333	0.1	3.849983
24.915000	0.1	3.878832
24.916667	0.1	3.907383
24.918333	0.1	3.937721
24.920000	0.1	3.971100
24.921667	0.1	4.007042
24.923333	0.1	4.043937
24.925000	0.1	4.080355
24.926667	0.1	4.114807
24.928333	0.1	4.146099
24.930000	0.1	4.173339
24.931667	0.1	4.196882
24.933333	0.1	4.218698
24.935000	0.1	4.240692
24.936667	0.1	4.262388
24.938333	0.1	4.281402
24.940000	0.1	4.295826
24.941667	0.1	4.305184
24.943333	0.1	4.309714
24.945000	0.1	4.310549
24.946667	0.1	4.309237
24.948333	0.1	4.307628
24.950000	0.1	4.306257
24.951667	0.1	4.303754
24.953333	0.1	4.297972
24.955000	0.1	4.287780
24.956667	0.1	4.272998
24.958333	0.1	4.254699
24.960000	0.1	4.235447
24.961667	0.1	4.217446
24.963333	0.1	4.201412
24.965000	0.1	4.186392
24.966667	0.1	4.170597
24.968333	0.1	4.152477
24.970000	0.1	4.131317
24.971667	0.1	4.106343
24.973333	0.1	4.077077
24.975000	0.1	4.044473
24.976667	0.1	4.010976
24.978333	0.1	3.978491
24.980000	0.1	3.947139
24.981667	0.1	3.916264
24.983333	0.1	3.886044
24.985000	0.1	3.856838
24.986667	0.1	3.828228
24.988333	0.1	3.799141
24.990000	0.1	3.768325
24.991667	0.1	3.734648
24.993333	0.1	3.697992
24.995000	0.1	3.659845
24.996667	0.1	3.622055
24.998333	0.1	3.585398
25.000000	0.1	3.550649
25.001667	0.1	3.518999
25.003333	0.1	3.490567
25.005000	0.1	3.463090
25.006667	0.1	3.433943
25.008333	0.1	3.402710
25.010000	0.1	3.371239
25.011667	0.1	3.342331
25.013333	0.1	3.318370
25.015000	0.1	3.299594
25.016667	0.1	3.283620
25.018333	0.1	3.267467
25.020000	0.1	3.250122
25.021667	0.1	3.232241
25.023333	0.1	3.215075
25.025000	0.1	3.198981
25.026667	0.1	3.182948
25.028333	0.1	3.166974
25.030000	0.1	3.152549
25.031667	0.1	3.140271
25.033333	0.1	3.128767
25.035000	0.1	3.117383
25.036667	0.1	3.107310
25.038333	0.1	3.098726
25.040000	0.1	3.090084
25.041667	0.1	3.080785
25.043333	0.1	3.071726
25.045000	0.1	3.062904
25.046667	0.1	3.053665
25.048333	0.1	3.043950
25.050000	0.1	3.034771
25.051667	0.1	3.026426
25.053333	0.1	3.018618
25.055000	0.1	3.011406
25.056667	0.1	3.005266
25.058333	0.1	3.000736
25.060000	0.1	2.997279
25.061667	0.1	2.993286
25.063333	0.1	2.987683
25.065000	0.1	2.981603
25.066667	0.1	2.977610
25.068333	0.1	2.977491
25.070000	0.1	2.980113
25.071667	0.1	2.981782
25.073333	0.1	2.978444
25.075000	0.1	2.968967
25.076667	0.1	2.956629
25.078333	0.1	2.947092
25.080000	0.1	2.943456
25.081667	0.1	2.944648
25.083333	0.1	2.948463
25.085000	0.1	2.953708
25.086667	0.1	2.959371
25.088333	0.1	2.963662
25.090000	0.1	2.965093
25.091667	0.1	2.964258
25.093333	0.1	2.962709
25.095000	0.1	2.960921
25.096667	0.1	2.958417
25.098333	0.1	2.955437
25.100000	0.1	2.952635
25.101667	0.1	2.950609
25.103333	0.1	2.950311
25.105000	0.1	2.952516
25.106667	0.1	2.956927
25.108333	0.1	2.961934
25.110000	0.1	2.965629
25.111667	0.1	2.967417
25.113333	0.1	2.967417
25.115000	0.1	2.964497
25.116667	0.1	2.956689
25.118333	0.1	2.944410
25.120000	0.1	2.931059
25.121667	0.1	2.920866
25.123333	0.1	2.916336
25.125000	0.1	2.917111
25.126667	0.1	2.921343
25.128333	0.1	2.927065
25.130000	0.1	2.932787
25.131667	0.1	2.936781
25.133333	0.1	2.937854
25.135000	0.1	2.936185
25.136667	0.1	2.933324
25.138333	0.1	2.930701
25.140000	0.1	2.927840
25.141667	0.1	2.922952
25.143333	0.1	2.915859
25.145000	0.1	2.908886
25.146667	0.1	2.905488
25.148333	0.1	2.907932
25.150000	0.1	2.915204
25.151667	0.1	2.924144
25.153333	0.1	2.931595
25.155000	0.1	2.936006
25.156667	0.1	2.936542
25.158333	0.1	2.932787
25.160000	0.1	2.925813
25.161667	0.1	2.917826
25.163333	0.1	2.911389
25.165000	0.1	2.908468
25.166667	0.1	2.909124
25.168333	0.1	2.912343
25.170000	0.1	2.916932
25.171667	0.1	2.921343
25.173333	0.1	2.923489
25.175000	0.1	2.921999
25.176667	0.1	2.916694
25.178333	0.1	2.908945
25.180000	0.1	2.901673
25.181667	0.1	2.898038
25.183333	0.1	2.899587
25.185000	0.1	2.905369
25.186667	0.1	2.913237
25.188333	0.1	2.921164
25.190000	0.1	2.928078
25.191667	0.1	2.933383
25.193333	0.1	2.936423
25.195000	0.1	2.936661
25.196667	0.1	2.934694
25.198333	0.1	2.932310
25.200000	0.1	2.931655
25.201667	0.1	2.933562
25.203333	0.1	2.937794
25.205000	0.1	2.944172
25.206667	0.1	2.951980
25.208333	0.1	2.958834
25.210000	0.1	2.961636
25.211667	0.1	2.958656
25.213333	0.1	2.950788
25.215000	0.1	2.941191
25.216667	0.1	2.933502
25.218333	0.1	2.931297
25.220000	0.1	2.936125
25.221667	0.1	2.946794
25.223333	0.1	2.959550
25.225000	0.1	2.970457
25.226667	0.1	2.977073
25.228333	0.1	2.979756
25.230000	0.1	2.981007
25.231667	0.1	2.983272
25.233333	0.1	2.987087
25.235000	0.1	2.991140
25.236667	0.1	2.994061
25.238333	0.1	2.995849
25.240000	0.1	2.996922
25.241667	0.1	2.997816
25.243333	0.1	2.999902
25.245000	0.1	3.005684
25.246667	0.1	3.015578
25.248333	0.1	3.026307
25.250000	0.1	3.034234
25.251667	0.1	3.039241
25.253333	0.1	3.044546
25.255000	0.1	3.052712
25.256667	0.1	3.063739
25.258333	0.1	3.076196
25.260000	0.1	3.090024
25.261667	0.1	3.105700
25.263333	0.1	3.122628
25.265000	0.1	3.138066
25.266667	0.1	3.149033
25.268333	0.1	3.154934
25.270000	0.1	3.157914
25.271667	0.1	3.160775
25.273333	0.1	3.165484
25.275000	0.1	3.172577
25.276667	0.1	3.182650
25.278333	0.1	3.196001
25.280000	0.1	3.211677
25.281667	0.1	3.226400
25.283333	0.1	3.237128
25.285000	0.1	3.243566
25.286667	0.1	3.247619
25.288333	0.1	3.251732
25.290000	0.1	3.257930
25.291667	0.1	3.267169
25.293333	0.1	3.278613
25.295000	0.1	3.290773
25.296667	0.1	3.302753
25.298333	0.1	3.314555
25.300000	0.1	3.325820
25.301667	0.1	3.335953
25.303333	0.1	3.343880
25.305000	0.1	3.349662
25.306667	0.1	3.354609
25.308333	0.1	3.360629
25.310000	0.1	3.368914
25.311667	0.1	3.379107
25.313333	0.1	3.389180
25.315000	0.1	3.396988
25.316667	0.1	3.401399
25.318333	0.1	3.403306
25.320000	0.1	3.404618
25.321667	0.1	3.406465
25.323333	0.1	3.408432
25.325000	0.1	3.409505
25.326667	0.1	3.409624
25.328333	0.1	3.409684
25.330000	0.1	3.410697
25.331667	0.1	3.413201
25.333333	0.1	3.416956
25.335000	0.1	3.420651
25.336667	0.1	3.423929
25.338333	0.1	3.427744
25.340000	0.1	3.433526
25.341667	0.1	3.441394
25.343333	0.1	3.449917
25.345000	0.1	3.457427
25.346667	0.1	3.464163
25.348333	0.1	3.470421
25.350000	0.1	3.475726
25.351667	0.1	3.479481
25.353333	0.1	3.481448
25.355000	0.1	3.481865
25.356667	0.1	3.481269
25.358333	0.1	3.480435
25.360000	0.1	3.479719
25.361667	0.1	3.479779
25.363333	0.1	3.481567
25.365000	0.1	3.485978
25.366667	0.1	3.492892
25.368333	0.1	3.500700
25.370000	0.1	3.507734
25.371667	0.1	3.512740
25.373333	0.1	3.515601
25.375000	0.1	3.517270
25.376667	0.1	3.518880
25.378333	0.1	3.520429
25.380000	0.1	3.520727
25.381667	0.1	3.518522
25.383333	0.1	3.513575
25.385000	0.1	3.506720
25.386667	0.1	3.499091
25.388333	0.1	3.491581
25.390000	0.1	3.484965
25.391667	0.1	3.479421
25.393333	0.1	3.474176
25.395000	0.1	3.467739
25.396667	0.1	3.458381
25.398333	0.1	3.445089
25.400000	0.1	3.429115
25.401667	0.1	3.412426
25.403333	0.1	3.396809
25.405000	0.1	3.384054
25.406667	0.1	3.375352
25.408333	0.1	3.370166
25.410000	0.1	3.365517
25.411667	0.1	3.357887
25.413333	0.1	3.346265
25.415000	0.1	3.332794
25.416667	0.1	3.320039
25.418333	0.1	3.308535
25.420000	0.1	3.296912
25.421667	0.1	3.283858
25.423333	0.1	3.268838
25.425000	0.1	3.252387
25.426667	0.1	3.236413
25.428333	0.1	3.223598
25.430000	0.1	3.215254
25.431667	0.1	3.210485
25.433333	0.1	3.206551
25.435000	0.1	3.200829
25.436667	0.1	3.192663
25.438333	0.1	3.183127
25.440000	0.1	3.173530
25.441667	0.1	3.164590
25.443333	0.1	3.155947
25.445000	0.1	3.146768
25.446667	0.1	3.136695
25.448333	0.1	3.126502
25.450000	0.1	3.118098
25.451667	0.1	3.111899
25.453333	0.1	3.105641
25.455000	0.1	3.096640
25.456667	0.1	3.083766
25.458333	0.1	3.068447
25.460000	0.1	3.054559
25.461667	0.1	3.045678
25.463333	0.1	3.041983
25.465000	0.1	3.040314
25.466667	0.1	3.037572
25.468333	0.1	3.032386
25.470000	0.1	3.024697
25.471667	0.1	3.015220
25.473333	0.1	3.004790
25.475000	0.1	2.994180
25.476667	0.1	2.984524
25.478333	0.1	2.976537
25.480000	0.1	2.970100
25.481667	0.1	2.965570
25.483333	0.1	2.963245
25.485000	0.1	2.962291
25.486667	0.1	2.960980
25.488333	0.1	2.957821
25.490000	0.1	2.951324
25.491667	0.1	2.940893
25.493333	0.1	2.927840
25.495000	0.1	2.915800
25.496667	0.1	2.907694
25.498333	0.1	2.904058
25.500000	0.1	2.903700
25.501667	0.1	2.904594
25.503333	0.1	2.904356
25.505000	0.1	2.901972
25.506667	0.1	2.898157
25.508333	0.1	2.893627
25.510000	0.1	2.888024
25.511667	0.1	2.881289
25.513333	0.1	2.874315
25.515000	0.1	2.869010
25.516667	0.1	2.866984
25.518333	0.1	2.867997
25.520000	0.1	2.870500
25.521667	0.1	2.872050
25.523333	0.1	2.870500
25.525000	0.1	2.865791
25.526667	0.1	2.860308
25.528333	0.1	2.856374
25.530000	0.1	2.853632
25.531667	0.1	2.850175
25.533333	0.1	2.845347
25.535000	0.1	2.839983
25.536667	0.1	2.835632
25.538333	0.1	2.834022
25.540000	0.1	2.835870
25.541667	0.1	2.840102
25.543333	0.1	2.844393
25.545000	0.1	2.846360
25.546667	0.1	2.844274
25.548333	0.1	2.838493
25.550000	0.1	2.831817
25.551667	0.1	2.827287
25.553333	0.1	2.825558
25.555000	0.1	2.825380
25.556667	0.1	2.825201
25.558333	0.1	2.824307
25.560000	0.1	2.822638
25.561667	0.1	2.820552
25.563333	0.1	2.818585
25.565000	0.1	2.817214
25.566667	0.1	2.816141
25.568333	0.1	2.814710
25.570000	0.1	2.812267
25.571667	0.1	2.808750
25.573333	0.1	2.804756
25.575000	0.1	2.801001
25.576667	0.1	2.796948
25.578333	0.1	2.792120
25.580000	0.1	2.787054
25.581667	0.1	2.781987
25.583333	0.1	2.776504
25.585000	0.1	2.769768
25.586667	0.1	2.761603
25.588333	0.1	2.753198
25.590000	0.1	2.746284
25.591667	0.1	2.741218
25.593333	0.1	2.737105
25.595000	0.1	2.733171
25.596667	0.1	2.729118
25.598333	0.1	2.725303
25.600000	0.1	2.721846
25.601667	0.1	2.719104
25.603333	0.1	2.717793
25.605000	0.1	2.718508
25.606667	0.1	2.721369
25.608333	0.1	2.725661
25.610000	0.1	2.730012
25.611667	0.1	2.732456
25.613333	0.1	2.731621
25.615000	0.1	2.727568
25.616667	0.1	2.722204
25.618333	0.1	2.717376
25.620000	0.1	2.713382
25.621667	0.1	2.709627
25.623333	0.1	2.705634
25.625000	0.1	2.701163
25.626667	0.1	2.696514
25.628333	0.1	2.692878
25.630000	0.1	2.691329
25.631667	0.1	2.691269
25.633333	0.1	2.690196
25.635000	0.1	2.686978
25.636667	0.1	2.682746
25.638333	0.1	2.678633
25.640000	0.1	2.675891
25.641667	0.1	2.675891
25.643333	0.1	2.679050
25.645000	0.1	2.683878
25.646667	0.1	2.687931
25.648333	0.1	2.690256
25.650000	0.1	2.691627
25.651667	0.1	2.692998
25.653333	0.1	2.694249
25.655000	0.1	2.695322
25.656667	0.1	2.696455
25.658333	0.1	2.697230
25.660000	0.1	2.696753
25.661667	0.1	2.695263
25.663333	0.1	2.693117
25.665000	0.1	2.690137
25.666667	0.1	2.686262
25.668333	0.1	2.682865
25.670000	0.1	2.681554
25.671667	0.1	2.682209
25.673333	0.1	2.683699
25.675000	0.1	2.684832
25.676667	0.1	2.684891
25.678333	0.1	2.684415
25.680000	0.1	2.684534
25.681667	0.1	2.686620
25.683333	0.1	2.691448
25.685000	0.1	2.698004
25.686667	0.1	2.703369
25.688333	0.1	2.704740
25.690000	0.1	2.700806
25.691667	0.1	2.693236
25.693333	0.1	2.685666
25.695000	0.1	2.681017
25.696667	0.1	2.679587
25.698333	0.1	2.680421
25.700000	0.1	2.683640
25.701667	0.1	2.689064
25.703333	0.1	2.694309
25.705000	0.1	2.696216
25.706667	0.1	2.693474
25.708333	0.1	2.687454
25.710000	0.1	2.680779
25.711667	0.1	2.675831
25.713333	0.1	2.674401
25.715000	0.1	2.676845
25.716667	0.1	2.681375
25.718333	0.1	2.686143
25.720000	0.1	2.690733
25.721667	0.1	2.695561
25.723333	0.1	2.700329
25.725000	0.1	2.703309
25.726667	0.1	2.703488
25.728333	0.1	2.701283
25.730000	0.1	2.697289
25.731667	0.1	2.691925
25.733333	0.1	2.686322
25.735000	0.1	2.682448
25.736667	0.1	2.681375
25.738333	0.1	2.682388
25.740000	0.1	2.684355
25.741667	0.1	2.686918
25.743333	0.1	2.689898
25.745000	0.1	2.693117
25.746667	0.1	2.696037
25.748333	0.1	2.698004
25.750000	0.1	2.698720
25.751667	0.1	2.698720
25.753333	0.1	2.698720
25.755000	0.1	2.699495
25.756667	0.1	2.700746
25.758333	0.1	2.701223
25.760000	0.1	2.699912
25.761667	0.1	2.697051
25.763333	0.1	2.693951
25.765000	0.1	2.691627
25.766667	0.1	2.690196
25.768333	0.1	2.689600
25.770000	0.1	2.689541
25.771667	0.1	2.688348
25.773333	0.1	2.684474
25.775000	0.1	2.679408
25.776667	0.1	2.677083
25.778333	0.1	2.679885
25.780000	0.1	2.686262
25.781667	0.1	2.692521
25.783333	0.1	2.695680
25.785000	0.1	2.694130
25.786667	0.1	2.688050
25.788333	0.1	2.679408
25.790000	0.1	2.670586
25.791667	0.1	2.663553
25.793333	0.1	2.658725
25.795000	0.1	2.655626
25.796667	0.1	2.653361
25.798333	0.1	2.651811
25.800000	0.1	2.651692
25.801667	0.1	2.653063
25.803333	0.1	2.654553
25.805000	0.1	2.654255
25.806667	0.1	2.650798
25.808333	0.1	2.645195
25.810000	0.1	2.640367
25.811667	0.1	2.639473
25.813333	0.1	2.643466
25.815000	0.1	2.650023
25.816667	0.1	2.654970
25.818333	0.1	2.655506
25.820000	0.1	2.651930
25.821667	0.1	2.646089
25.823333	0.1	2.640307
25.825000	0.1	2.636731
25.826667	0.1	2.636850
25.828333	0.1	2.639830
25.830000	0.1	2.642989
25.831667	0.1	2.643705
25.833333	0.1	2.642274
25.835000	0.1	2.640724
25.836667	0.1	2.640486
25.838333	0.1	2.640963
25.840000	0.1	2.640903
25.841667	0.1	2.639651
25.843333	0.1	2.636910
25.845000	0.1	2.633989
25.846667	0.1	2.633214
25.848333	0.1	2.634764
25.850000	0.1	2.636135
25.851667	0.1	2.635002
25.853333	0.1	2.631843
25.855000	0.1	2.629161
25.856667	0.1	2.629459
25.858333	0.1	2.633572
25.860000	0.1	2.639890
25.861667	0.1	2.645195
25.863333	0.1	2.646804
25.865000	0.1	2.645195
25.866667	0.1	2.642572
25.868333	0.1	2.640188
25.870000	0.1	2.637863
25.871667	0.1	2.635718
25.873333	0.1	2.634049
25.875000	0.1	2.632499
25.876667	0.1	2.630592
25.878333	0.1	2.629519
25.880000	0.1	2.630949
25.881667	0.1	2.634585
25.883333	0.1	2.639473
25.885000	0.1	2.644539
25.886667	0.1	2.647698
25.888333	0.1	2.646744
25.890000	0.1	2.642334
25.891667	0.1	2.638161
25.893333	0.1	2.636910
25.895000	0.1	2.639532
25.896667	0.1	2.645552
25.898333	0.1	2.653301
25.900000	0.1	2.660692
25.901667	0.1	2.666176
25.903333	0.1	2.669215
25.905000	0.1	2.669990
25.906667	0.1	2.669931
25.908333	0.1	2.670884
25.910000	0.1	2.673745
25.911667	0.1	2.677858
25.913333	0.1	2.682388
25.915000	0.1	2.687395
25.916667	0.1	2.692878
25.918333	0.1	2.698124
25.920000	0.1	2.702832
25.921667	0.1	2.708018
25.923333	0.1	2.714217
25.925000	0.1	2.719522
25.926667	0.1	2.721012
25.928333	0.1	2.717614
25.930000	0.1	2.710998
25.931667	0.1	2.703965
25.933333	0.1	2.699614
25.935000	0.1	2.698898
25.936667	0.1	2.700210
25.938333	0.1	2.701521
25.940000	0.1	2.702773
25.941667	0.1	2.704978
25.943333	0.1	2.708674
25.945000	0.1	2.712906
25.946667	0.1	2.715588
25.948333	0.1	2.714813
25.950000	0.1	2.711296
25.951667	0.1	2.707899
25.953333	0.1	2.706468
25.955000	0.1	2.705991
25.956667	0.1	2.704680
25.958333	0.1	2.702713
25.960000	0.1	2.701759
25.961667	0.1	2.702534
25.963333	0.1	2.704084
25.965000	0.1	2.704561
25.966667	0.1	2.703130
25.968333	0.1	2.700389
25.970000	0.1	2.697468
25.971667	0.1	2.694369
25.973333	0.1	2.689898
25.975000	0.1	2.682924
25.976667	0.1	2.673447
25.978333	0.1	2.663374
25.980000	0.1	2.655924
25.981667	0.1	2.653837
25.983333	0.1	2.657890
25.985000	0.1	2.665639
25.986667	0.1	2.672434
25.988333	0.1	2.674878
25.990000	0.1	2.673149
25.991667	0.1	2.669871
25.993333	0.1	2.667785
25.995000	0.1	2.667606
25.996667	0.1	2.668023
25.998333	0.1	2.667785
26.000000	0.1	2.666593
26.001667	0.1	2.664745
26.003333	0.1	2.662897
26.005000	0.1	2.661050
26.006667	0.1	2.658963
26.008333	0.1	2.656281
26.010000	0.1	2.652645
26.011667	0.1	2.648294
26.013333	0.1	2.645493
26.015000	0.1	2.646744
26.016667	0.1	2.652168
26.018333	0.1	2.659023
26.020000	0.1	2.664268
26.021667	0.1	2.665579
26.023333	0.1	2.662420
26.025000	0.1	2.655566
26.026667	0.1	2.647281
26.028333	0.1	2.640665
26.030000	0.1	2.637923
26.031667	0.1	2.638936
26.033333	0.1	2.642155
26.035000	0.1	2.646446
26.036667	0.1	2.651870
26.038333	0.1	2.657950
26.040000	0.1	2.662420
26.041667	0.1	2.663493
26.043333	0.1	2.662182
26.045000	0.1	2.661288
26.046667	0.1	2.662182
26.048333	0.1	2.663911
26.050000	0.1	2.665043
26.051667	0.1	2.665162
26.053333	0.1	2.664566
26.055000	0.1	2.663016
26.056667	0.1	2.660692
26.058333	0.1	2.658665
26.060000	0.1	2.657712
26.061667	0.1	2.657354
26.063333	0.1	2.655626
26.065000	0.1	2.651155
26.066667	0.1	2.644658
26.068333	0.1	2.638281
26.070000	0.1	2.633870
26.071667	0.1	2.632737
26.073333	0.1	2.635062
26.075000	0.1	2.640188
26.076667	0.1	2.647102
26.078333	0.1	2.654553
26.080000	0.1	2.661288
26.081667	0.1	2.665937
26.083333	0.1	2.667606
26.085000	0.1	2.666354
26.086667	0.1	2.664149
26.088333	0.1	2.662718
26.090000	0.1	2.661884
26.091667	0.1	2.660215
26.093333	0.1	2.657354
26.095000	0.1	2.654553
26.096667	0.1	2.653182
26.098333	0.1	2.654255
26.100000	0.1	2.657056
26.101667	0.1	2.659857
26.103333	0.1	2.661288
26.105000	0.1	2.660692
26.106667	0.1	2.658725
26.108333	0.1	2.657950
26.110000	0.1	2.659977
26.111667	0.1	2.663791
26.113333	0.1	2.666414
26.115000	0.1	2.666176
26.116667	0.1	2.664149
26.118333	0.1	2.663434
26.120000	0.1	2.666056
26.121667	0.1	2.671063
26.123333	0.1	2.677441
26.125000	0.1	2.685011
26.126667	0.1	2.693176
26.128333	0.1	2.700508
26.130000	0.1	2.706945
26.131667	0.1	2.713084
26.133333	0.1	2.718389
26.135000	0.1	2.721369
26.136667	0.1	2.722204
26.138333	0.1	2.722383
26.140000	0.1	2.724290
26.141667	0.1	2.729714
26.143333	0.1	2.738536
26.145000	0.1	2.748251
26.146667	0.1	2.755106
26.148333	0.1	2.756417
26.150000	0.1	2.752543
26.151667	0.1	2.746463
26.153333	0.1	2.741397
26.155000	0.1	2.739608
26.156667	0.1	2.741456
26.158333	0.1	2.745867
26.160000	0.1	2.751589
26.161667	0.1	2.757430
26.163333	0.1	2.762318
26.165000	0.1	2.766013
26.166667	0.1	2.769590
26.168333	0.1	2.775073
26.170000	0.1	2.784133
26.171667	0.1	2.796114
26.173333	0.1	2.808452
26.175000	0.1	2.818048
26.176667	0.1	2.823353
26.178333	0.1	2.825499
26.180000	0.1	2.828062
26.181667	0.1	2.834141
26.183333	0.1	2.843917
26.185000	0.1	2.854943
26.186667	0.1	2.864480
26.188333	0.1	2.872229
26.190000	0.1	2.880037
26.191667	0.1	2.889693
26.193333	0.1	2.901018
26.195000	0.1	2.912402
26.196667	0.1	2.922177
26.198333	0.1	2.929270
26.200000	0.1	2.934218
26.201667	0.1	2.939761
26.203333	0.1	2.949119
26.205000	0.1	2.963245
26.206667	0.1	2.980232
26.208333	0.1	2.997756
26.210000	0.1	3.014445
26.211667	0.1	3.030002
26.213333	0.1	3.045142
26.215000	0.1	3.060937
26.216667	0.1	3.077865
26.218333	0.1	3.095329
26.220000	0.1	3.112138
26.221667	0.1	3.127039
26.223333	0.1	3.140092
26.225000	0.1	3.152549
26.226667	0.1	3.165603
26.228333	0.1	3.179133
26.230000	0.1	3.192961
26.231667	0.1	3.207743
26.233333	0.1	3.223837
26.235000	0.1	3.240943
26.236667	0.1	3.258944
26.238333	0.1	3.277660
26.240000	0.1	3.296852
26.241667	0.1	3.315449
26.243333	0.1	3.331244
26.245000	0.1	3.342152
26.246667	0.1	3.347695
26.248333	0.1	3.349662
26.250000	0.1	3.350735
26.251667	0.1	3.353298
26.253333	0.1	3.358543
26.255000	0.1	3.365457
26.256667	0.1	3.371000
26.258333	0.1	3.372550
26.260000	0.1	3.370524
26.261667	0.1	3.367365
26.263333	0.1	3.364861
26.265000	0.1	3.361881
26.266667	0.1	3.356397
26.268333	0.1	3.347576
26.270000	0.1	3.335774
26.271667	0.1	3.321767
26.273333	0.1	3.306031
26.275000	0.1	3.288567
26.276667	0.1	3.269017
26.278333	0.1	3.247857
26.280000	0.1	3.227115
26.281667	0.1	3.209472
26.283333	0.1	3.195942
26.285000	0.1	3.185570
26.286667	0.1	3.175676
26.288333	0.1	3.163636
26.290000	0.1	3.148556
26.291667	0.1	3.131151
26.293333	0.1	3.112912
26.295000	0.1	3.094495
26.296667	0.1	3.075302
26.298333	0.1	3.054500
26.300000	0.1	3.032148
26.301667	0.1	3.008545
26.303333	0.1	2.985001
26.305000	0.1	2.964556
26.306667	0.1	2.950013
26.308333	0.1	2.940953
26.310000	0.1	2.933741
26.311667	0.1	2.924562
26.313333	0.1	2.911031
26.315000	0.1	2.892077
26.316667	0.1	2.868831
26.318333	0.1	2.844870
26.320000	0.1	2.824187
26.321667	0.1	2.808869
26.323333	0.1	2.798736
26.325000	0.1	2.791643
26.326667	0.1	2.784610
26.328333	0.1	2.776086
26.330000	0.1	2.767086
26.331667	0.1	2.758324
26.333333	0.1	2.748192
26.335000	0.1	2.734959
26.336667	0.1	2.719641
26.338333	0.1	2.704740
26.340000	0.1	2.692819
26.341667	0.1	2.685189
26.343333	0.1	2.681256
26.345000	0.1	2.678514
26.346667	0.1	2.674461
26.348333	0.1	2.667606
26.350000	0.1	2.658785
26.351667	0.1	2.650440
26.353333	0.1	2.645612
26.355000	0.1	2.645374
26.356667	0.1	2.647817
26.358333	0.1	2.649486
26.360000	0.1	2.648056
26.361667	0.1	2.644062
26.363333	0.1	2.639294
26.365000	0.1	2.635062
26.366667	0.1	2.631366
26.368333	0.1	2.628267
26.370000	0.1	2.626658
26.371667	0.1	2.627075
26.373333	0.1	2.628148
26.375000	0.1	2.627552
26.376667	0.1	2.625168
26.378333	0.1	2.622485
26.380000	0.1	2.619803
26.381667	0.1	2.616346
26.383333	0.1	2.612591
26.385000	0.1	2.609253
26.386667	0.1	2.605975
26.388333	0.1	2.602399
26.390000	0.1	2.598643
26.391667	0.1	2.594412
26.393333	0.1	2.588809
26.395000	0.1	2.581656
26.396667	0.1	2.574146
26.398333	0.1	2.568305
26.400000	0.1	2.564967
26.401667	0.1	2.564192
26.403333	0.1	2.565921
26.405000	0.1	2.569258
26.406667	0.1	2.572179
26.408333	0.1	2.573252
26.410000	0.1	2.572894
26.411667	0.1	2.572894
26.413333	0.1	2.574921
26.415000	0.1	2.579212
26.416667	0.1	2.583683
26.418333	0.1	2.585530
26.420000	0.1	2.584338
26.421667	0.1	2.582610
26.423333	0.1	2.582729
26.425000	0.1	2.584160
26.426667	0.1	2.584458
26.428333	0.1	2.581239
26.430000	0.1	2.573490
26.431667	0.1	2.562881
26.433333	0.1	2.553642
26.435000	0.1	2.550841
26.436667	0.1	2.556026
26.438333	0.1	2.565324
26.440000	0.1	2.572954
26.441667	0.1	2.576113
26.443333	0.1	2.575636
26.445000	0.1	2.573908
26.446667	0.1	2.572537
26.448333	0.1	2.571523
26.450000	0.1	2.570272
26.451667	0.1	2.568782
26.453333	0.1	2.567768
26.455000	0.1	2.567411
26.456667	0.1	2.566576
26.458333	0.1	2.564192
26.460000	0.1	2.560258
26.461667	0.1	2.555669
26.463333	0.1	2.551615
26.465000	0.1	2.548516
26.466667	0.1	2.546609
26.468333	0.1	2.547324
26.470000	0.1	2.551615
26.471667	0.1	2.557874
26.473333	0.1	2.562881
26.475000	0.1	2.565086
26.476667	0.1	2.564848
26.478333	0.1	2.563417
26.480000	0.1	2.562881
26.481667	0.1	2.564967
26.483333	0.1	2.569914
26.485000	0.1	2.576173
26.486667	0.1	2.581895
26.488333	0.1	2.586067
26.490000	0.1	2.588451
26.491667	0.1	2.589226
26.493333	0.1	2.589464
26.495000	0.1	2.590537
26.496667	0.1	2.592623
26.498333	0.1	2.593994
26.500000	0.1	2.592921
26.501667	0.1	2.588928
26.503333	0.1	2.582610
26.505000	0.1	2.575517
26.506667	0.1	2.569258
26.508333	0.1	2.564669
26.510000	0.1	2.561510
26.511667	0.1	2.559960
26.513333	0.1	2.560437
26.515000	0.1	2.562761
26.516667	0.1	2.566934
26.518333	0.1	2.572656
26.520000	0.1	2.577722
26.521667	0.1	2.579451
26.523333	0.1	2.577186
26.525000	0.1	2.572775
26.526667	0.1	2.568841
26.528333	0.1	2.567470
26.530000	0.1	2.568603
26.531667	0.1	2.569974
26.533333	0.1	2.569437
26.535000	0.1	2.566993
26.536667	0.1	2.563894
26.538333	0.1	2.561271
26.540000	0.1	2.560079
26.541667	0.1	2.561331
26.543333	0.1	2.565026
26.545000	0.1	2.569974
26.546667	0.1	2.574444
26.548333	0.1	2.576649
26.550000	0.1	2.575934
26.551667	0.1	2.573073
26.553333	0.1	2.569378
26.555000	0.1	2.565205
26.556667	0.1	2.560139
26.558333	0.1	2.554655
26.560000	0.1	2.550543
26.561667	0.1	2.549350
26.563333	0.1	2.550244
26.565000	0.1	2.551317
26.566667	0.1	2.552092
26.568333	0.1	2.553582
26.570000	0.1	2.555967
26.571667	0.1	2.558708
26.573333	0.1	2.561271
26.575000	0.1	2.563059
26.576667	0.1	2.563954
26.578333	0.1	2.563954
26.580000	0.1	2.562404
26.581667	0.1	2.559185
26.583333	0.1	2.555728
26.585000	0.1	2.553880
26.586667	0.1	2.553344
26.588333	0.1	2.551973
26.590000	0.1	2.549231
26.591667	0.1	2.546549
26.593333	0.1	2.545536
26.595000	0.1	2.545953
26.596667	0.1	2.546430
26.598333	0.1	2.546251
26.600000	0.1	2.545715
26.601667	0.1	2.546668
26.603333	0.1	2.550662
26.605000	0.1	2.556622
26.606667	0.1	2.561927
26.608333	0.1	2.565324
26.610000	0.1	2.566993
26.611667	0.1	2.567828
26.613333	0.1	2.568782
26.615000	0.1	2.570450
26.616667	0.1	2.572179
26.618333	0.1	2.572179
26.620000	0.1	2.569080
26.621667	0.1	2.563954
26.623333	0.1	2.560258
26.625000	0.1	2.561271
26.626667	0.1	2.566695
26.628333	0.1	2.572715
26.630000	0.1	2.575994
26.631667	0.1	2.575576
26.633333	0.1	2.573311
26.635000	0.1	2.572000
26.636667	0.1	2.572179
26.638333	0.1	2.572000
26.640000	0.1	2.570987
26.641667	0.1	2.569974
26.643333	0.1	2.569974
26.645000	0.1	2.571225
26.646667	0.1	2.573908
26.648333	0.1	2.576888
26.650000	0.1	2.578199
26.651667	0.1	2.577245
26.653333	0.1	2.576351
26.655000	0.1	2.578139
26.656667	0.1	2.582133
26.658333	0.1	2.585828
26.660000	0.1	2.587617
26.661667	0.1	2.588153
26.663333	0.1	2.588928
26.665000	0.1	2.591431
26.666667	0.1	2.596378
26.668333	0.1	2.603173
26.670000	0.1	2.609551
26.671667	0.1	2.613962
26.673333	0.1	2.616823
26.675000	0.1	2.619505
26.676667	0.1	2.622008
26.678333	0.1	2.623737
26.680000	0.1	2.625168
26.681667	0.1	2.627790
26.683333	0.1	2.632082
26.685000	0.1	2.637029
26.686667	0.1	2.641022
26.688333	0.1	2.643705
26.690000	0.1	2.646327
26.691667	0.1	2.650440
26.693333	0.1	2.656579
26.695000	0.1	2.664089
26.696667	0.1	2.671838
26.698333	0.1	2.678394
26.700000	0.1	2.683103
26.701667	0.1	2.686799
26.703333	0.1	2.690971
26.705000	0.1	2.695561
26.706667	0.1	2.699554
26.708333	0.1	2.702415
26.710000	0.1	2.704621
26.711667	0.1	2.708256
26.713333	0.1	2.715528
26.715000	0.1	2.727628
26.716667	0.1	2.744496
26.718333	0.1	2.764464
26.720000	0.1	2.783954
26.721667	0.1	2.799273
26.723333	0.1	2.808869
26.725000	0.1	2.813995
26.726667	0.1	2.817810
26.728333	0.1	2.824187
26.730000	0.1	2.835810
26.731667	0.1	2.852321
26.733333	0.1	2.870739
26.735000	0.1	2.887905
26.736667	0.1	2.902568
26.738333	0.1	2.914787
26.740000	0.1	2.924979
26.741667	0.1	2.934516
26.743333	0.1	2.945900
26.745000	0.1	2.961576
26.746667	0.1	2.981723
26.748333	0.1	3.004313
26.750000	0.1	3.026426
26.751667	0.1	3.046215
26.753333	0.1	3.063083
26.755000	0.1	3.077269
26.756667	0.1	3.090501
26.758333	0.1	3.105641
26.760000	0.1	3.124535
26.761667	0.1	3.146589
26.763333	0.1	3.169716
26.765000	0.1	3.192604
26.766667	0.1	3.215075
26.768333	0.1	3.237963
26.770000	0.1	3.262878
26.771667	0.1	3.291130
26.773333	0.1	3.322482
26.775000	0.1	3.354669
26.776667	0.1	3.386498
26.778333	0.1	3.418625
26.780000	0.1	3.452599
26.781667	0.1	3.489137
26.783333	0.1	3.528476
26.785000	0.1	3.569186
26.786667	0.1	3.608287
26.788333	0.1	3.644824
26.790000	0.1	3.681421
26.791667	0.1	3.721476
26.793333	0.1	3.766656
26.795000	0.1	3.815890
26.796667	0.1	3.866732
26.798333	0.1	3.917396
26.800000	0.1	3.967464
26.801667	0.1	4.017711
26.803333	0.1	4.068852
26.805000	0.1	4.120946
26.806667	0.1	4.173756
26.808333	0.1	4.227460
26.810000	0.1	4.281461
26.811667	0.1	4.334688
26.813333	0.1	4.386783
26.815000	0.1	4.438639
26.816667	0.1	4.491151
26.818333	0.1	4.544735
26.820000	0.1	4.598677
26.821667	0.1	4.651547
26.823333	0.1	4.701913
26.825000	0.1	4.749596
26.826667	0.1	4.794777
26.828333	0.1	4.837513
26.830000	0.1	4.877568
26.831667	0.1	4.914999
26.833333	0.1	4.950047
26.835000	0.1	4.982651
26.836667	0.1	5.012632
26.838333	0.1	5.039335
26.840000	0.1	5.061984
26.841667	0.1	5.079627
26.843333	0.1	5.091787
26.845000	0.1	5.098641
26.846667	0.1	5.101025
26.848333	0.1	5.100072
26.850000	0.1	5.096495
26.851667	0.1	5.090177
26.853333	0.1	5.080998
26.855000	0.1	5.068660
26.856667	0.1	5.051911
26.858333	0.1	5.029500
26.860000	0.1	5.001545
26.861667	0.1	4.970253
26.863333	0.1	4.938245
26.865000	0.1	4.905820
26.866667	0.1	4.870236
26.868333	0.1	4.829288
26.870000	0.1	4.784465
26.871667	0.1	4.739166
26.873333	0.1	4.695356
26.875000	0.1	4.652441
26.876667	0.1	4.609108
26.878333	0.1	4.563928
26.880000	0.1	4.515887
26.881667	0.1	4.465044
26.883333	0.1	4.412830
26.885000	0.1	4.361034
26.886667	0.1	4.311145
26.888333	0.1	4.263759
26.890000	0.1	4.218519
26.891667	0.1	4.174769
26.893333	0.1	4.132629
26.895000	0.1	4.092574
26.896667	0.1	4.054547
26.898333	0.1	4.017353
26.900000	0.1	3.981233
26.901667	0.1	3.947675
26.903333	0.1	3.917277
26.905000	0.1	3.888905
26.906667	0.1	3.862202
26.908333	0.1	3.838063
26.910000	0.1	3.817380
26.911667	0.1	3.799856
26.913333	0.1	3.784240
26.915000	0.1	3.768504
26.916667	0.1	3.750801
26.918333	0.1	3.730655
26.920000	0.1	3.709793
26.921667	0.1	3.690839
26.923333	0.1	3.675759
26.925000	0.1	3.664553
26.926667	0.1	3.656149
26.928333	0.1	3.648341
26.930000	0.1	3.639221
26.931667	0.1	3.627837
26.933333	0.1	3.613889
26.935000	0.1	3.597558
26.936667	0.1	3.579974
26.938333	0.1	3.562570
26.940000	0.1	3.546417
26.941667	0.1	3.531456
26.943333	0.1	3.517628
26.945000	0.1	3.505290
26.946667	0.1	3.494084
26.948333	0.1	3.482402
26.950000	0.1	3.468871
26.951667	0.1	3.453136
26.953333	0.1	3.435791
26.955000	0.1	3.417492
26.956667	0.1	3.398299
26.958333	0.1	3.378034
26.960000	0.1	3.356636
26.961667	0.1	3.334165
26.963333	0.1	3.310979
26.965000	0.1	3.287912
26.966667	0.1	3.266216
26.968333	0.1	3.246546
26.970000	0.1	3.228486
26.971667	0.1	3.211022
26.973333	0.1	3.192663
26.975000	0.1	3.172398
26.976667	0.1	3.150523
26.978333	0.1	3.128886
26.980000	0.1	3.109396
26.981667	0.1	3.092945
26.983333	0.1	3.078640
26.985000	0.1	3.064156
26.986667	0.1	3.048063
26.988333	0.1	3.030360
26.990000	0.1	3.011763
26.991667	0.1	2.993703
26.993333	0.1	2.977908
26.995000	0.1	2.965450
26.996667	0.1	2.955735
26.998333	0.1	2.947390
27.000000	0.1	2.939224
27.001667	0.1	2.930224
27.003333	0.1	2.919555
27.005000	0.1	2.907574
27.006667	0.1	2.896011
27.008333	0.1	2.886832
27.010000	0.1	2.880693
27.011667	0.1	2.876401
27.013333	0.1	2.872229
27.015000	0.1	2.867103
27.016667	0.1	2.860606
27.018333	0.1	2.853930
27.020000	0.1	2.850056
27.021667	0.1	2.850592
27.023333	0.1	2.854824
27.025000	0.1	2.861023
27.026667	0.1	2.867937
27.028333	0.1	2.873898
27.030000	0.1	2.877236
27.031667	0.1	2.877355
27.033333	0.1	2.875269
27.035000	0.1	2.872169
27.036667	0.1	2.868354
27.038333	0.1	2.863944
27.040000	0.1	2.860606
27.041667	0.1	2.860189
27.043333	0.1	2.862752
27.045000	0.1	2.865791
27.046667	0.1	2.867282
27.048333	0.1	2.868235
27.050000	0.1	2.871394
27.051667	0.1	2.878428
27.053333	0.1	2.888918
27.055000	0.1	2.901137
27.056667	0.1	2.913714
27.058333	0.1	2.925039
27.060000	0.1	2.933085
27.061667	0.1	2.936125
27.063333	0.1	2.934396
27.065000	0.1	2.929926
27.066667	0.1	2.925456
27.068333	0.1	2.923548
27.070000	0.1	2.926827
27.071667	0.1	2.937198
27.073333	0.1	2.954781
27.075000	0.1	2.976358
27.076667	0.1	2.997041
27.078333	0.1	3.012836
27.080000	0.1	3.022492
27.081667	0.1	3.027499
27.083333	0.1	3.030062
27.085000	0.1	3.031552
27.086667	0.1	3.032804
27.088333	0.1	3.034711
27.090000	0.1	3.037989
27.091667	0.1	3.042400
27.093333	0.1	3.046692
27.095000	0.1	3.050208
27.096667	0.1	3.053785
27.098333	0.1	3.058970
27.100000	0.1	3.066600
27.101667	0.1	3.075600
27.103333	0.1	3.084183
27.105000	0.1	3.091395
27.106667	0.1	3.098488
27.108333	0.1	3.106594
27.110000	0.1	3.115475
27.111667	0.1	3.123999
27.113333	0.1	3.132284
27.115000	0.1	3.140927
27.116667	0.1	3.150165
27.118333	0.1	3.159464
27.120000	0.1	3.167987
27.121667	0.1	3.175914
27.123333	0.1	3.184140
27.125000	0.1	3.193438
27.126667	0.1	3.203511
27.128333	0.1	3.213465
27.130000	0.1	3.222764
27.131667	0.1	3.232181
27.133333	0.1	3.242970
27.135000	0.1	3.256798
27.136667	0.1	3.275275
27.138333	0.1	3.297746
27.140000	0.1	3.321588
27.141667	0.1	3.344596
27.143333	0.1	3.366351
27.145000	0.1	3.387988
27.146667	0.1	3.411412
27.148333	0.1	3.437579
27.150000	0.1	3.465891
27.151667	0.1	3.494561
27.153333	0.1	3.521621
27.155000	0.1	3.545761
27.156667	0.1	3.568292
27.158333	0.1	3.592730
27.160000	0.1	3.622174
27.161667	0.1	3.657460
27.163333	0.1	3.697515
27.165000	0.1	3.740669
27.166667	0.1	3.784538
27.168333	0.1	3.827036
27.170000	0.1	3.868819
27.171667	0.1	3.913045
27.173333	0.1	3.961087
27.175000	0.1	4.010678
27.176667	0.1	4.059136
27.178333	0.1	4.106581
27.180000	0.1	4.155338
27.181667	0.1	4.208923
27.183333	0.1	4.270137
27.185000	0.1	4.339457
27.186667	0.1	4.413903
27.188333	0.1	4.489363
27.190000	0.1	4.564107
27.191667	0.1	4.639447
27.193333	0.1	4.718364
27.195000	0.1	4.803121
27.196667	0.1	4.893840
27.198333	0.1	4.988671
27.200000	0.1	5.086124
27.201667	0.1	5.185783
27.203333	0.1	5.287946
27.205000	0.1	5.393207
27.206667	0.1	5.502940
27.208333	0.1	5.618155
27.210000	0.1	5.738914
27.211667	0.1	5.864323
27.213333	0.1	5.993307
27.215000	0.1	6.125510
27.216667	0.1	6.261886
27.218333	0.1	6.403327
27.220000	0.1	6.549299
27.221667	0.1	6.698251
27.223333	0.1	6.848813
27.225000	0.1	7.001281
27.226667	0.1	7.157445
27.228333	0.1	7.317841
27.230000	0.1	7.481456
27.231667	0.1	7.646382
27.233333	0.1	7.809699
27.235000	0.1	7.968784
27.236667	0.1	8.123875
27.238333	0.1	8.276463
27.240000	0.1	8.426726
27.241667	0.1	8.573950
27.243333	0.1	8.718312
27.245000	0.1	8.859456
27.246667	0.1	8.995355
27.248333	0.1	9.123982
27.250000	0.1	9.244264
27.251667	0.1	9.355903
27.253333	0.1	9.458960
27.255000	0.1	9.553731
27.256667	0.1	9.639323
27.258333	0.1	9.714723
27.260000	0.1	9.780348
27.261667	0.1	9.837509
27.263333	0.1	9.886325
27.265000	0.1	9.925306
27.266667	0.1	9.952248
27.268333	0.1	9.965301
27.270000	0.1	9.963632
27.271667	0.1	9.948493
27.273333	0.1	9.922624
27.275000	0.1	9.888292
27.276667	0.1	9.846509
27.278333	0.1	9.796739
27.280000	0.1	9.738148
27.281667	0.1	9.670318
27.283333	0.1	9.593666
27.285000	0.1	9.508610
27.286667	0.1	9.416462
27.288333	0.1	9.319604
27.290000	0.1	9.219647
27.291667	0.1	9.116650
27.293333	0.1	9.010494
27.295000	0.1	8.901477
27.296667	0.1	8.790076
27.298333	0.1	8.676589
27.300000	0.1	8.560658
27.301667	0.1	8.441389
27.303333	0.1	8.318723
27.305000	0.1	8.195103
27.306667	0.1	8.073926
27.308333	0.1	7.957638
27.310000	0.1	7.846416
27.311667	0.1	7.739366
27.313333	0.1	7.635832
27.315000	0.1	7.536233
27.316667	0.1	7.441104
27.318333	0.1	7.351339
27.320000	0.1	7.266999
27.321667	0.1	7.186771
27.323333	0.1	7.109166
27.325000	0.1	7.033527
27.326667	0.1	6.959737
27.328333	0.1	6.887377
27.330000	0.1	6.816030
27.331667	0.1	6.746471
27.333333	0.1	6.680787
27.335000	0.1	6.621123
27.336667	0.1	6.567061
27.338333	0.1	6.515265
27.340000	0.1	6.461502
27.341667	0.1	6.404221
27.343333	0.1	6.345749
27.345000	0.1	6.289423
27.346667	0.1	6.235004
27.348333	0.1	6.178797
27.350000	0.1	6.118298
27.351667	0.1	6.053448
27.353333	0.1	5.985618
27.355000	0.1	5.916536
27.356667	0.1	5.847633
27.358333	0.1	5.779326
27.360000	0.1	5.711198
27.361667	0.1	5.643130
27.363333	0.1	5.574823
27.365000	0.1	5.504251
27.366667	0.1	5.430341
27.368333	0.1	5.353809
27.370000	0.1	5.275309
27.371667	0.1	5.193830
27.373333	0.1	5.108357
27.375000	0.1	5.019427
27.376667	0.1	4.928887
27.378333	0.1	4.838407
27.380000	0.1	4.748404
27.381667	0.1	4.657626
27.383333	0.1	4.565120
27.385000	0.1	4.472137
27.386667	0.1	4.381895
27.388333	0.1	4.296184
27.390000	0.1	4.214049
27.391667	0.1	4.132390
27.393333	0.1	4.048765
27.395000	0.1	3.964007
27.396667	0.1	3.881157
27.398333	0.1	3.801584
27.400000	0.1	3.724456
27.401667	0.1	3.649414
27.403333	0.1	3.577292
27.405000	0.1	3.508687
27.406667	0.1	3.443063
27.408333	0.1	3.379822
27.410000	0.1	3.318370
27.411667	0.1	3.258705
27.413333	0.1	3.201485
27.415000	0.1	3.147185
27.416667	0.1	3.095806
27.418333	0.1	3.047407
27.420000	0.1	3.002346
27.421667	0.1	2.961099
27.423333	0.1	2.923727
27.425000	0.1	2.889276
27.426667	0.1	2.856672
27.428333	0.1	2.824605
27.430000	0.1	2.792537
27.431667	0.1	2.761424
27.433333	0.1	2.732635
27.435000	0.1	2.707184
27.436667	0.1	2.685249
27.438333	0.1	2.666176
27.440000	0.1	2.649665
27.441667	0.1	2.636135
27.443333	0.1	2.625227
27.445000	0.1	2.615035
27.446667	0.1	2.603173
27.448333	0.1	2.588630
27.450000	0.1	2.571523
27.451667	0.1	2.553761
27.453333	0.1	2.538026
27.455000	0.1	2.526522
27.456667	0.1	2.519369
27.458333	0.1	2.515137
27.460000	0.1	2.512157
27.461667	0.1	2.509177
27.463333	0.1	2.505601
27.465000	0.1	2.500951
27.466667	0.1	2.495349
27.468333	0.1	2.489984
27.470000	0.1	2.486229
27.471667	0.1	2.483905
27.473333	0.1	2.481163
27.475000	0.1	2.476812
27.476667	0.1	2.472282
27.478333	0.1	2.470672
27.480000	0.1	2.473414
27.481667	0.1	2.478659
27.483333	0.1	2.483308
27.485000	0.1	2.485156
27.486667	0.1	2.484143
27.488333	0.1	2.481043
27.490000	0.1	2.476394
27.491667	0.1	2.470076
27.493333	0.1	2.462566
27.495000	0.1	2.455831
27.496667	0.1	2.451420
27.498333	0.1	2.449393
27.500000	0.1	2.448321
27.501667	0.1	2.448201
27.503333	0.1	2.450347
27.505000	0.1	2.454281
27.506667	0.1	2.457380
27.508333	0.1	2.458334
27.510000	0.1	2.457857
27.511667	0.1	2.456963
27.513333	0.1	2.455712
27.515000	0.1	2.454281
27.516667	0.1	2.452970
27.518333	0.1	2.452254
27.520000	0.1	2.451956
27.521667	0.1	2.451420
27.523333	0.1	2.450287
27.525000	0.1	2.449453
27.526667	0.1	2.449453
27.528333	0.1	2.449811
27.530000	0.1	2.449215
27.531667	0.1	2.446890
27.533333	0.1	2.443910
27.535000	0.1	2.442479
27.536667	0.1	2.443731
27.538333	0.1	2.446354
27.540000	0.1	2.447486
27.541667	0.1	2.445638
27.543333	0.1	2.442062
27.545000	0.1	2.438486
27.546667	0.1	2.435088
27.548333	0.1	2.430737
27.550000	0.1	2.425254
27.551667	0.1	2.420783
27.553333	0.1	2.419531
27.555000	0.1	2.421916
27.556667	0.1	2.426803
27.558333	0.1	2.431691
27.560000	0.1	2.433956
27.561667	0.1	2.432645
27.563333	0.1	2.429068
27.565000	0.1	2.424956
27.566667	0.1	2.420783
27.568333	0.1	2.416909
27.570000	0.1	2.413809
27.571667	0.1	2.411246
27.573333	0.1	2.408445
27.575000	0.1	2.405107
27.576667	0.1	2.402067
27.578333	0.1	2.400279
27.580000	0.1	2.399981
27.581667	0.1	2.399802
27.583333	0.1	2.398610
27.585000	0.1	2.397001
27.586667	0.1	2.396941
27.588333	0.1	2.399147
27.590000	0.1	2.402127
27.591667	0.1	2.403736
27.593333	0.1	2.402961
27.595000	0.1	2.399802
27.596667	0.1	2.394796
27.598333	0.1	2.388358
27.600000	0.1	2.380848
27.601667	0.1	2.372682
27.603333	0.1	2.365708
27.605000	0.1	2.362907
27.606667	0.1	2.366066
27.608333	0.1	2.374351
27.610000	0.1	2.385020
27.611667	0.1	2.394617
27.613333	0.1	2.400100
27.615000	0.1	2.400041
27.616667	0.1	2.396166
27.618333	0.1	2.391458
27.620000	0.1	2.388120
27.621667	0.1	2.386630
27.623333	0.1	2.385676
27.625000	0.1	2.382994
27.626667	0.1	2.377451
27.628333	0.1	2.370596
27.630000	0.1	2.365589
27.631667	0.1	2.364576
27.633333	0.1	2.367437
27.635000	0.1	2.372682
27.636667	0.1	2.378523
27.638333	0.1	2.383173
27.640000	0.1	2.384603
27.641667	0.1	2.382517
27.643333	0.1	2.379179
27.645000	0.1	2.378404
27.646667	0.1	2.381921
27.648333	0.1	2.388239
27.650000	0.1	2.393425
27.651667	0.1	2.394259
27.653333	0.1	2.390266
27.655000	0.1	2.383530
27.656667	0.1	2.376616
27.658333	0.1	2.372146
27.660000	0.1	2.371550
27.661667	0.1	2.374590
27.663333	0.1	2.379537
27.665000	0.1	2.383948
27.666667	0.1	2.386630
27.668333	0.1	2.388239
27.670000	0.1	2.390206
27.671667	0.1	2.393365
27.673333	0.1	2.396584
27.675000	0.1	2.397716
27.676667	0.1	2.395570
27.678333	0.1	2.391279
27.680000	0.1	2.388120
27.681667	0.1	2.388656
27.683333	0.1	2.392233
27.685000	0.1	2.395332
27.686667	0.1	2.395511
27.688333	0.1	2.393484
27.690000	0.1	2.392411
27.691667	0.1	2.394080
27.693333	0.1	2.397895
27.695000	0.1	2.402723
27.696667	0.1	2.407432
27.698333	0.1	2.410531
27.700000	0.1	2.411783
27.701667	0.1	2.413154
27.703333	0.1	2.417207
27.705000	0.1	2.423585
27.706667	0.1	2.429545
27.708333	0.1	2.433181
27.710000	0.1	2.435804
27.711667	0.1	2.440930
27.713333	0.1	2.450287
27.715000	0.1	2.461612
27.716667	0.1	2.471209
27.718333	0.1	2.477110
27.720000	0.1	2.479792
27.721667	0.1	2.481043
27.723333	0.1	2.481938
27.725000	0.1	2.483130
27.726667	0.1	2.485633
27.728333	0.1	2.490044
27.730000	0.1	2.495349
27.731667	0.1	2.499640
27.733333	0.1	2.501965
27.735000	0.1	2.503872
27.736667	0.1	2.507389
27.738333	0.1	2.513111
27.740000	0.1	2.519548
27.741667	0.1	2.525389
27.743333	0.1	2.529919
27.745000	0.1	2.532423
27.746667	0.1	2.532900
27.748333	0.1	2.532423
27.750000	0.1	2.533257
27.751667	0.1	2.537131
27.753333	0.1	2.543509
27.755000	0.1	2.550364
27.756667	0.1	2.556026
27.758333	0.1	2.561093
27.760000	0.1	2.567589
27.761667	0.1	2.576173
27.763333	0.1	2.584577
27.765000	0.1	2.588868
27.766667	0.1	2.587140
27.768333	0.1	2.581656
27.770000	0.1	2.576769
27.771667	0.1	2.574980
27.773333	0.1	2.575278
27.775000	0.1	2.575338
27.776667	0.1	2.574206
27.778333	0.1	2.572000
27.780000	0.1	2.569616
27.781667	0.1	2.568424
27.783333	0.1	2.568782
27.785000	0.1	2.569258
27.786667	0.1	2.568185
27.788333	0.1	2.565384
27.790000	0.1	2.561808
27.791667	0.1	2.558112
27.793333	0.1	2.554238
27.795000	0.1	2.550244
27.796667	0.1	2.546609
27.798333	0.1	2.542913
27.800000	0.1	2.537906
27.801667	0.1	2.530694
27.803333	0.1	2.522171
27.805000	0.1	2.514362
27.806667	0.1	2.509475
27.808333	0.1	2.508462
27.810000	0.1	2.510131
27.811667	0.1	2.512276
27.813333	0.1	2.513826
27.815000	0.1	2.513886
27.816667	0.1	2.511442
27.818333	0.1	2.505899
27.820000	0.1	2.498686
27.821667	0.1	2.491474
27.823333	0.1	2.484501
27.825000	0.1	2.477527
27.826667	0.1	2.471805
27.828333	0.1	2.468646
27.830000	0.1	2.467811
27.831667	0.1	2.468705
27.833333	0.1	2.470791
27.835000	0.1	2.472401
27.836667	0.1	2.471447
27.838333	0.1	2.468050
27.840000	0.1	2.464593
27.841667	0.1	2.463639
27.843333	0.1	2.465308
27.845000	0.1	2.466858
27.846667	0.1	2.466381
27.848333	0.1	2.464712
27.850000	0.1	2.464354
27.851667	0.1	2.466679
27.853333	0.1	2.471030
27.855000	0.1	2.475143
27.856667	0.1	2.477408
27.858333	0.1	2.478302
27.860000	0.1	2.480269
27.861667	0.1	2.484620
27.863333	0.1	2.490103
27.865000	0.1	2.494812
27.866667	0.1	2.497256
27.868333	0.1	2.497077
27.870000	0.1	2.495110
27.871667	0.1	2.493918
27.873333	0.1	2.496302
27.875000	0.1	2.503038
27.876667	0.1	2.511919
27.878333	0.1	2.520204
27.880000	0.1	2.526820
27.881667	0.1	2.532303
27.883333	0.1	2.537251
27.885000	0.1	2.541542
27.886667	0.1	2.544820
27.888333	0.1	2.547026
27.890000	0.1	2.547980
27.891667	0.1	2.547324
27.893333	0.1	2.545238
27.895000	0.1	2.543330
27.896667	0.1	2.544105
27.898333	0.1	2.548397
27.900000	0.1	2.554536
27.901667	0.1	2.559543
27.903333	0.1	2.561212
27.905000	0.1	2.560079
27.906667	0.1	2.558708
27.908333	0.1	2.558708
27.910000	0.1	2.558887
27.911667	0.1	2.557814
27.913333	0.1	2.555132
27.915000	0.1	2.551556
27.916667	0.1	2.548278
27.918333	0.1	2.546311
27.920000	0.1	2.546251
27.921667	0.1	2.547980
27.923333	0.1	2.550423
27.925000	0.1	2.551317
27.926667	0.1	2.549112
27.928333	0.1	2.544820
27.930000	0.1	2.541006
27.931667	0.1	2.538979
27.933333	0.1	2.538502
27.935000	0.1	2.538622
27.936667	0.1	2.537608
27.938333	0.1	2.533734
27.940000	0.1	2.526999
27.941667	0.1	2.519429
27.943333	0.1	2.513707
27.945000	0.1	2.510488
27.946667	0.1	2.508223
27.948333	0.1	2.504945
27.950000	0.1	2.501071
27.951667	0.1	2.498627
27.953333	0.1	2.498031
27.955000	0.1	2.498031
27.956667	0.1	2.498269
27.958333	0.1	2.498925
27.960000	0.1	2.499044
27.961667	0.1	2.497792
27.963333	0.1	2.495527
27.965000	0.1	2.493739
27.966667	0.1	2.493560
27.968333	0.1	2.494216
27.970000	0.1	2.493680
27.971667	0.1	2.490640
27.973333	0.1	2.485454
27.975000	0.1	2.479077
27.976667	0.1	2.473176
27.978333	0.1	2.469897
27.980000	0.1	2.470553
27.981667	0.1	2.474427
27.983333	0.1	2.479613
27.985000	0.1	2.484501
27.986667	0.1	2.488852
27.988333	0.1	2.493560
27.990000	0.1	2.499223
27.991667	0.1	2.505839
27.993333	0.1	2.512217
27.995000	0.1	2.516747
27.996667	0.1	2.518535
27.998333	0.1	2.517998
28.000000	0.1	2.515793
28.001667	0.1	2.512098
28.003333	0.1	2.507866
28.005000	0.1	2.504766
28.006667	0.1	2.503932
28.008333	0.1	2.506018
28.010000	0.1	2.510131
28.011667	0.1	2.514005
28.013333	0.1	2.515137
28.015000	0.1	2.513051
28.016667	0.1	2.510071
28.018333	0.1	2.509594
28.020000	0.1	2.513409
28.021667	0.1	2.520383
28.023333	0.1	2.527774
28.025000	0.1	2.534092
28.026667	0.1	2.540529
28.028333	0.1	2.548576
28.030000	0.1	2.557099
28.031667	0.1	2.564073
28.033333	0.1	2.569258
28.035000	0.1	2.573729
28.036667	0.1	2.577961
28.038333	0.1	2.580524
28.040000	0.1	2.579630
28.041667	0.1	2.575100
28.043333	0.1	2.568722
28.045000	0.1	2.563477
28.046667	0.1	2.562583
28.048333	0.1	2.567351
28.050000	0.1	2.575398
28.051667	0.1	2.582848
28.053333	0.1	2.588034
28.055000	0.1	2.590835
28.056667	0.1	2.591729
28.058333	0.1	2.591133
28.060000	0.1	2.589703
28.061667	0.1	2.587915
28.063333	0.1	2.585828
28.065000	0.1	2.584100
28.066667	0.1	2.584219
28.068333	0.1	2.587080
28.070000	0.1	2.591491
28.071667	0.1	2.595484
28.073333	0.1	2.598703
28.075000	0.1	2.602339
28.076667	0.1	2.607107
28.078333	0.1	2.611339
28.080000	0.1	2.612233
28.081667	0.1	2.609849
28.083333	0.1	2.606571
28.085000	0.1	2.604604
28.086667	0.1	2.604842
28.088333	0.1	2.606750
28.090000	0.1	2.608121
28.091667	0.1	2.607167
28.093333	0.1	2.603710
28.095000	0.1	2.599836
28.096667	0.1	2.597869
28.098333	0.1	2.598047
28.100000	0.1	2.598643
28.101667	0.1	2.598047
28.103333	0.1	2.596140
28.105000	0.1	2.594412
28.106667	0.1	2.594292
28.108333	0.1	2.595365
28.110000	0.1	2.595663
28.111667	0.1	2.593935
28.113333	0.1	2.590060
28.115000	0.1	2.585411
28.116667	0.1	2.581895
28.118333	0.1	2.580464
28.120000	0.1	2.579928
28.121667	0.1	2.577782
28.123333	0.1	2.572417
28.125000	0.1	2.565086
28.126667	0.1	2.558351
28.128333	0.1	2.553463
28.130000	0.1	2.550841
28.131667	0.1	2.550543
28.133333	0.1	2.551496
28.135000	0.1	2.551794
28.136667	0.1	2.549768
28.138333	0.1	2.545118
28.140000	0.1	2.538145
28.141667	0.1	2.529740
28.143333	0.1	2.521038
28.145000	0.1	2.512694
28.146667	0.1	2.505124
28.148333	0.1	2.498627
28.150000	0.1	2.493441
28.151667	0.1	2.490342
28.153333	0.1	2.489686
28.155000	0.1	2.490521
28.156667	0.1	2.491236
28.158333	0.1	2.491295
28.160000	0.1	2.490819
28.161667	0.1	2.490223
28.163333	0.1	2.489448
28.165000	0.1	2.488256
28.166667	0.1	2.486468
28.168333	0.1	2.483726
28.170000	0.1	2.480447
28.171667	0.1	2.476871
28.173333	0.1	2.471805
28.175000	0.1	2.463639
28.176667	0.1	2.453089
28.178333	0.1	2.443791
28.180000	0.1	2.439678
28.181667	0.1	2.442062
28.183333	0.1	2.448559
28.185000	0.1	2.455294
28.186667	0.1	2.459526
28.188333	0.1	2.460182
28.190000	0.1	2.457500
28.191667	0.1	2.454341
28.193333	0.1	2.453745
28.195000	0.1	2.455950
28.196667	0.1	2.458871
28.198333	0.1	2.460539
28.200000	0.1	2.460063
28.201667	0.1	2.457917
28.203333	0.1	2.454519
28.205000	0.1	2.449095
28.206667	0.1	2.440930
28.208333	0.1	2.431452
28.210000	0.1	2.424657
28.211667	0.1	2.423704
28.213333	0.1	2.427757
28.215000	0.1	2.432704
28.216667	0.1	2.434492
28.218333	0.1	2.431870
28.220000	0.1	2.426207
28.221667	0.1	2.420664
28.223333	0.1	2.418459
28.225000	0.1	2.420306
28.226667	0.1	2.423942
28.228333	0.1	2.426565
28.230000	0.1	2.427340
28.231667	0.1	2.427578
28.233333	0.1	2.428174
28.235000	0.1	2.429128
28.236667	0.1	2.429783
28.238333	0.1	2.430260
28.240000	0.1	2.430916
28.241667	0.1	2.431929
28.243333	0.1	2.433121
28.245000	0.1	2.435208
28.246667	0.1	2.437949
28.248333	0.1	2.440572
28.250000	0.1	2.443791
28.251667	0.1	2.448857
28.253333	0.1	2.455473
28.255000	0.1	2.461672
28.256667	0.1	2.465606
28.258333	0.1	2.467394
28.260000	0.1	2.468407
28.261667	0.1	2.468884
28.263333	0.1	2.467275
28.265000	0.1	2.463102
28.266667	0.1	2.458573
28.268333	0.1	2.456010
28.270000	0.1	2.456367
28.271667	0.1	2.459347
28.273333	0.1	2.463877
28.275000	0.1	2.468169
28.276667	0.1	2.470791
28.278333	0.1	2.471924
28.280000	0.1	2.472997
28.281667	0.1	2.475321
28.283333	0.1	2.479255
28.285000	0.1	2.484501
28.286667	0.1	2.491236
28.288333	0.1	2.498925
28.290000	0.1	2.505481
28.291667	0.1	2.508998
28.293333	0.1	2.509654
28.295000	0.1	2.509535
28.296667	0.1	2.510905
28.298333	0.1	2.515197
28.300000	0.1	2.522409
28.301667	0.1	2.530515
28.303333	0.1	2.536893
28.305000	0.1	2.539992
28.306667	0.1	2.539873
28.308333	0.1	2.537489
28.310000	0.1	2.533198
28.311667	0.1	2.527833
28.313333	0.1	2.523720
28.315000	0.1	2.524138
28.316667	0.1	2.531350
28.318333	0.1	2.544046
28.320000	0.1	2.557814
28.321667	0.1	2.567709
28.323333	0.1	2.572060
28.325000	0.1	2.572298
28.326667	0.1	2.571166
28.328333	0.1	2.570868
28.330000	0.1	2.573073
28.331667	0.1	2.578378
28.333333	0.1	2.586901
28.335000	0.1	2.598822
28.336667	0.1	2.614081
28.338333	0.1	2.631188
28.340000	0.1	2.646923
28.341667	0.1	2.658010
28.343333	0.1	2.662957
28.345000	0.1	2.663374
28.346667	0.1	2.663016
28.348333	0.1	2.664387
28.350000	0.1	2.667010
28.351667	0.1	2.668679
28.353333	0.1	2.668202
28.355000	0.1	2.667010
28.356667	0.1	2.666950
28.358333	0.1	2.668202
28.360000	0.1	2.669633
28.361667	0.1	2.670586
28.363333	0.1	2.671659
28.365000	0.1	2.673567
28.366667	0.1	2.676666
28.368333	0.1	2.679765
28.370000	0.1	2.679467
28.371667	0.1	2.673626
28.373333	0.1	2.663672
28.375000	0.1	2.652228
28.376667	0.1	2.641261
28.378333	0.1	2.632022
28.380000	0.1	2.624870
28.381667	0.1	2.619565
28.383333	0.1	2.616465
28.385000	0.1	2.615810
28.386667	0.1	2.615988
28.388333	0.1	2.614021
28.390000	0.1	2.608061
28.391667	0.1	2.598643
28.393333	0.1	2.588749
28.395000	0.1	2.581120
28.396667	0.1	2.575517
28.398333	0.1	2.569437
28.400000	0.1	2.560854
28.401667	0.1	2.549887
28.403333	0.1	2.538562
28.405000	0.1	2.528668
28.406667	0.1	2.520502
28.408333	0.1	2.512872
28.410000	0.1	2.504826
28.411667	0.1	2.496183
28.413333	0.1	2.487362
28.415000	0.1	2.478719
28.416667	0.1	2.470315
28.418333	0.1	2.462089
28.420000	0.1	2.454341
28.421667	0.1	2.447605
28.423333	0.1	2.441824
28.425000	0.1	2.436698
28.426667	0.1	2.431810
28.428333	0.1	2.426744
28.430000	0.1	2.421439
28.431667	0.1	2.416074
28.433333	0.1	2.410352
28.435000	0.1	2.403617
28.436667	0.1	2.395809
28.438333	0.1	2.387881
28.440000	0.1	2.381385
28.441667	0.1	2.376974
28.443333	0.1	2.373815
28.445000	0.1	2.370060
28.446667	0.1	2.364755
28.448333	0.1	2.358914
28.450000	0.1	2.354145
28.451667	0.1	2.350688
28.453333	0.1	2.347529
28.455000	0.1	2.344489
28.456667	0.1	2.342701
28.458333	0.1	2.343416
28.460000	0.1	2.346337
28.461667	0.1	2.349377
28.463333	0.1	2.349794
28.465000	0.1	2.346575
28.466667	0.1	2.341330
28.468333	0.1	2.337098
28.470000	0.1	2.335310
28.471667	0.1	2.334952
28.473333	0.1	2.335072
28.475000	0.1	2.336025
28.476667	0.1	2.338946
28.478333	0.1	2.343297
28.480000	0.1	2.346873
28.481667	0.1	2.348006
28.483333	0.1	2.346635
28.485000	0.1	2.343893
28.486667	0.1	2.340973
28.488333	0.1	2.338529
28.490000	0.1	2.336204
28.491667	0.1	2.334654
28.493333	0.1	2.335668
28.495000	0.1	2.340198
28.496667	0.1	2.346635
28.498333	0.1	2.352536
28.500000	0.1	2.356351
28.501667	0.1	2.358139
28.503333	0.1	2.358854
28.505000	0.1	2.360106
28.506667	0.1	2.363026
28.508333	0.1	2.367795
28.510000	0.1	2.373099
28.511667	0.1	2.377212
28.513333	0.1	2.379298
28.515000	0.1	2.379000
28.516667	0.1	2.376855
28.518333	0.1	2.374768
28.520000	0.1	2.375186
28.521667	0.1	2.378762
28.523333	0.1	2.384246
28.525000	0.1	2.390027
28.526667	0.1	2.395690
28.528333	0.1	2.401948
28.530000	0.1	2.410710
28.531667	0.1	2.422214
28.533333	0.1	2.434075
28.535000	0.1	2.443195
28.536667	0.1	2.449274
28.538333	0.1	2.454162
28.540000	0.1	2.459943
28.541667	0.1	2.467394
28.543333	0.1	2.476394
28.545000	0.1	2.486706
28.546667	0.1	2.498627
28.548333	0.1	2.512098
28.550000	0.1	2.526045
28.551667	0.1	2.539039
28.553333	0.1	2.549768
28.555000	0.1	2.558112
28.556667	0.1	2.565444
28.558333	0.1	2.574027
28.560000	0.1	2.585650
28.561667	0.1	2.600610
28.563333	0.1	2.617777
28.565000	0.1	2.635241
28.566667	0.1	2.651155
28.568333	0.1	2.665401
28.570000	0.1	2.679289
28.571667	0.1	2.692998
28.573333	0.1	2.705157
28.575000	0.1	2.715290
28.576667	0.1	2.723873
28.578333	0.1	2.730549
28.580000	0.1	2.734840
28.581667	0.1	2.738416
28.583333	0.1	2.744377
28.585000	0.1	2.754152
28.586667	0.1	2.765834
28.588333	0.1	2.777100
28.590000	0.1	2.787709
28.591667	0.1	2.799273
28.593333	0.1	2.813161
28.595000	0.1	2.828777
28.596667	0.1	2.844393
28.598333	0.1	2.858699
28.600000	0.1	2.871335
28.601667	0.1	2.881885
28.603333	0.1	2.890587
28.605000	0.1	2.897978
28.606667	0.1	2.904117
28.608333	0.1	2.909005
28.610000	0.1	2.913773
28.611667	0.1	2.920568
28.613333	0.1	2.930761
28.615000	0.1	2.943993
28.616667	0.1	2.957821
28.618333	0.1	2.969444
28.620000	0.1	2.978385
28.621667	0.1	2.986729
28.623333	0.1	2.996087
28.625000	0.1	3.007114
28.626667	0.1	3.019810
28.628333	0.1	3.033102
28.630000	0.1	3.045380
28.631667	0.1	3.056348
28.633333	0.1	3.067851
28.635000	0.1	3.081441
28.636667	0.1	3.097117
28.638333	0.1	3.113628
28.640000	0.1	3.129602
28.641667	0.1	3.144622
28.643333	0.1	3.159821
28.645000	0.1	3.176809
28.646667	0.1	3.195644
28.648333	0.1	3.214777
28.650000	0.1	3.231406
28.651667	0.1	3.243387
28.653333	0.1	3.251672
28.655000	0.1	3.260553
28.656667	0.1	3.273964
28.658333	0.1	3.292382
28.660000	0.1	3.313065
28.661667	0.1	3.332913
28.663333	0.1	3.350556
28.665000	0.1	3.366888
28.666667	0.1	3.384114
28.668333	0.1	3.403902
28.670000	0.1	3.426314
28.671667	0.1	3.450155
28.673333	0.1	3.474176
28.675000	0.1	3.496945
28.676667	0.1	3.517866
28.678333	0.1	3.537953
28.680000	0.1	3.559768
28.681667	0.1	3.584922
28.683333	0.1	3.612578
28.685000	0.1	3.641486
28.686667	0.1	3.672183
28.688333	0.1	3.706277
28.690000	0.1	3.744185
28.691667	0.1	3.785312
28.693333	0.1	3.829301
28.695000	0.1	3.876031
28.696667	0.1	3.925562
28.698333	0.1	3.976703
28.700000	0.1	4.027486
28.701667	0.1	4.077077
28.703333	0.1	4.127026
28.705000	0.1	4.178941
28.706667	0.1	4.233182
28.708333	0.1	4.289389
28.710000	0.1	4.347503
28.711667	0.1	4.408658
28.713333	0.1	4.474223
28.715000	0.1	4.544676
28.716667	0.1	4.618764
28.718333	0.1	4.693628
28.720000	0.1	4.766882
28.721667	0.1	4.838884
28.723333	0.1	4.912138
28.725000	0.1	4.988909
28.726667	0.1	5.069554
28.728333	0.1	5.152703
28.730000	0.1	5.236149
28.731667	0.1	5.319000
28.733333	0.1	5.403281
28.735000	0.1	5.492151
28.736667	0.1	5.586982
28.738333	0.1	5.686999
28.740000	0.1	5.790651
28.741667	0.1	5.896867
28.743333	0.1	6.005943
28.745000	0.1	6.119311
28.746667	0.1	6.237805
28.748333	0.1	6.360293
28.750000	0.1	6.484807
28.751667	0.1	6.610036
28.753333	0.1	6.736577
28.755000	0.1	6.866515
28.756667	0.1	7.002533
28.758333	0.1	7.146895
28.760000	0.1	7.300735
28.761667	0.1	7.463515
28.763333	0.1	7.632196
28.765000	0.1	7.802666
28.766667	0.1	7.972301
28.768333	0.1	8.140743
28.770000	0.1	8.309186
28.771667	0.1	8.479536
28.773333	0.1	8.653939
28.775000	0.1	8.834184
28.776667	0.1	9.020925
28.778333	0.1	9.214461
28.780000	0.1	9.414554
28.781667	0.1	9.618641
28.783333	0.1	9.822727
28.785000	0.1	10.024071
28.786667	0.1	10.222555
28.788333	0.1	10.419071
28.790000	0.1	10.613740
28.791667	0.1	10.805727
28.793333	0.1	10.994077
28.795000	0.1	11.176944
28.796667	0.1	11.351705
28.798333	0.1	11.516095
28.800000	0.1	11.668981
28.801667	0.1	11.810184
28.803333	0.1	11.939884
28.805000	0.1	12.057722
28.806667	0.1	12.162984
28.808333	0.1	12.254954
28.810000	0.1	12.332738
28.811667	0.1	12.394906
28.813333	0.1	12.440146
28.815000	0.1	12.467624
28.816667	0.1	12.477518
28.818333	0.1	12.470544
28.820000	0.1	12.448252
28.821667	0.1	12.410820
28.823333	0.1	12.356342
28.825000	0.1	12.282611
28.826667	0.1	12.189449
28.828333	0.1	12.077928
28.830000	0.1	11.949182
28.831667	0.1	11.803509
28.833333	0.1	11.641801
28.835000	0.1	11.465312
28.836667	0.1	11.275650
28.838333	0.1	11.074961
28.840000	0.1	10.865391
28.841667	0.1	10.647715
28.843333	0.1	10.421456
28.845000	0.1	10.186613
28.846667	0.1	9.944201
28.848333	0.1	9.696007
28.850000	0.1	9.444297
28.851667	0.1	9.189964
28.853333	0.1	8.932591
28.855000	0.1	8.672119
28.856667	0.1	8.409739
28.858333	0.1	8.148253
28.860000	0.1	7.890463
28.861667	0.1	7.637740
28.863333	0.1	7.389784
28.865000	0.1	7.145524
28.866667	0.1	6.904602
28.868333	0.1	6.667316
28.870000	0.1	6.434799
28.871667	0.1	6.209314
28.873333	0.1	5.992651
28.875000	0.1	5.784750
28.876667	0.1	5.584181
28.878333	0.1	5.389989
28.880000	0.1	5.201996
28.881667	0.1	5.021632
28.883333	0.1	4.850865
28.885000	0.1	4.690528
28.886667	0.1	4.539490
28.888333	0.1	4.395724
28.890000	0.1	4.258216
28.891667	0.1	4.127920
28.893333	0.1	4.006744
28.895000	0.1	3.895641
28.896667	0.1	3.793776
28.898333	0.1	3.699124
28.900000	0.1	3.609777
28.901667	0.1	3.525079
28.903333	0.1	3.445387
28.905000	0.1	3.371299
28.906667	0.1	3.303230
28.908333	0.1	3.241897
28.910000	0.1	3.187955
28.911667	0.1	3.141165
28.913333	0.1	3.100395
28.915000	0.1	3.063739
28.916667	0.1	3.028453
28.918333	0.1	2.993286
28.920000	0.1	2.959371
28.921667	0.1	2.928615
28.923333	0.1	2.901852
28.925000	0.1	2.878964
28.926667	0.1	2.860010
28.928333	0.1	2.844989
28.930000	0.1	2.833307
28.931667	0.1	2.823532
28.933333	0.1	2.814174
28.935000	0.1	2.804578
28.936667	0.1	2.794147
28.938333	0.1	2.782405
28.940000	0.1	2.770245
28.941667	0.1	2.758205
28.943333	0.1	2.745986
28.945000	0.1	2.733410
28.946667	0.1	2.721429
28.948333	0.1	2.711773
28.950000	0.1	2.704978
28.951667	0.1	2.699793
28.953333	0.1	2.693832
[truncated: 249,640 more chars]
