# Supplementary material for: Fade into you: genetic control of pigmentation patterns in red-flesh apple (Malus domestica)
Source: Front Plant Sci. 2025 Jan 13;15:1462545. doi: 10.3389/fpls.2024.1462545 (PMC11770013; doi:10.3389/fpls.2024.1462545)
Supplement: Supplementary file 4 [file DataSheet1.zip › CB B2EXT325NM/CB B2EXT325NM.txt]

URL	chrom://thermo-pfav3ojr/ChromeleonLocal/Instrument Data/Vanquish_MS/Dimitri/VALEMA/Pierre/Echantillons 03-04-24.seq/944.smp/EXT325NM.channel/EXT325NM.chm
Channel	EXT325NM

Injection Information:
Data Vault	ChromeleonLocal
Sequence	Echantillons 03-04-24
Name	CB B2
Number	14
Position	B:B5
Comment	colonne SB-AQ MeOH+5%AA
Processing Method	Quantitative
Instrument Method	VALEMA test separation GRAQ 4
Type	Unknown
Status	Finished
Inject Time	4/4/2024 3:50:15 AM +02:00
Volume (µl)	10.0000
Dilution Factor	1.0000
Weight	1.0000

Chromatogram Data Information:
Time Min. (min)	0.001667
Time Max. (min)	47.000000
Data Points	28200
Detector	UV
Generating Data System	Chromeleon 7.3.2.10759
Exporting Data System	Chromeleon 7.3.2.0
Operator	Administrator
Signal Quantity	Absorbance
Signal Unit	mAU
Signal Min.	-4.560769
Signal Max.	1,484.553008
Channel	EXT325NM
Driver Name	VDAD.dll
Channel Type	Evaluation
Min. Step (s)	0.1
Max. Step (s)	0.1
Average Step (s)	0.1

Signal Parameter Information:
Signal Info	WVL:325 nm

Chromatogram Data:
Time (min)	Step (s)	Value (mAU)
0.001667	n.a.	0.000000
0.003333	0.1	-0.000119
0.005000	0.1	-0.000477
0.006667	0.1	-0.000536
0.008333	0.1	0.000954
0.010000	0.1	0.004530
0.011667	0.1	0.008345
0.013333	0.1	0.010133
0.015000	0.1	0.009298
0.016667	0.1	0.007153
0.018333	0.1	0.005484
0.020000	0.1	0.005007
0.021667	0.1	0.004768
0.023333	0.1	0.003994
0.025000	0.1	0.003457
0.026667	0.1	0.003815
0.028333	0.1	0.003517
0.030000	0.1	0.000596
0.031667	0.1	-0.005126
0.033333	0.1	-0.012100
0.035000	0.1	-0.018537
0.036667	0.1	-0.024021
0.038333	0.1	-0.029624
0.040000	0.1	-0.036120
0.041667	0.1	-0.042975
0.043333	0.1	-0.048578
0.045000	0.1	-0.051439
0.046667	0.1	-0.052214
0.048333	0.1	-0.053585
0.050000	0.1	-0.057757
0.051667	0.1	-0.065088
0.053333	0.1	-0.073731
0.055000	0.1	-0.079989
0.056667	0.1	-0.080824
0.058333	0.1	-0.076532
0.060000	0.1	-0.070393
0.061667	0.1	-0.066042
0.063333	0.1	-0.064373
0.065000	0.1	-0.063956
0.066667	0.1	-0.063419
0.068333	0.1	-0.063002
0.070000	0.1	-0.062466
0.071667	0.1	-0.060797
0.073333	0.1	-0.057995
0.075000	0.1	-0.055432
0.076667	0.1	-0.053465
0.078333	0.1	-0.050604
0.080000	0.1	-0.044882
0.081667	0.1	-0.035942
0.083333	0.1	-0.025868
0.085000	0.1	-0.017822
0.086667	0.1	-0.013888
0.088333	0.1	-0.013769
0.090000	0.1	-0.014722
0.091667	0.1	-0.013947
0.093333	0.1	-0.010431
0.095000	0.1	-0.004828
0.096667	0.1	0.000298
0.098333	0.1	0.002623
0.100000	0.1	0.002086
0.101667	0.1	0.000834
0.103333	0.1	0.001192
0.105000	0.1	0.003040
0.106667	0.1	0.004351
0.108333	0.1	0.003994
0.110000	0.1	0.003040
0.111667	0.1	0.002444
0.113333	0.1	0.002205
0.115000	0.1	0.002861
0.116667	0.1	0.005186
0.118333	0.1	0.007868
0.120000	0.1	0.008285
0.121667	0.1	0.005543
0.123333	0.1	0.001252
0.125000	0.1	-0.002384
0.126667	0.1	-0.004709
0.128333	0.1	-0.006557
0.130000	0.1	-0.008523
0.131667	0.1	-0.010431
0.133333	0.1	-0.011504
0.135000	0.1	-0.011444
0.136667	0.1	-0.009656
0.138333	0.1	-0.006437
0.140000	0.1	-0.003278
0.141667	0.1	-0.001192
0.143333	0.1	-0.000119
0.145000	0.1	0.000060
0.146667	0.1	-0.000119
0.148333	0.1	-0.000298
0.150000	0.1	-0.000358
0.151667	0.1	0.000656
0.153333	0.1	0.003815
0.155000	0.1	0.007570
0.156667	0.1	0.008166
0.158333	0.1	0.003815
0.160000	0.1	-0.004113
0.161667	0.1	-0.012279
0.163333	0.1	-0.017881
0.165000	0.1	-0.020027
0.166667	0.1	-0.019133
0.168333	0.1	-0.015676
0.170000	0.1	-0.010431
0.171667	0.1	-0.005662
0.173333	0.1	-0.003397
0.175000	0.1	-0.003874
0.176667	0.1	-0.005543
0.178333	0.1	-0.006676
0.180000	0.1	-0.006080
0.181667	0.1	-0.003755
0.183333	0.1	-0.001252
0.185000	0.1	0.000119
0.186667	0.1	0.000417
0.188333	0.1	0.000298
0.190000	0.1	-0.000119
0.191667	0.1	-0.001490
0.193333	0.1	-0.003815
0.195000	0.1	-0.006020
0.196667	0.1	-0.007451
0.198333	0.1	-0.008166
0.200000	0.1	-0.007808
0.201667	0.1	-0.005066
0.203333	0.1	-0.000060
0.205000	0.1	0.005007
0.206667	0.1	0.008166
0.208333	0.1	0.009120
0.210000	0.1	0.008821
0.211667	0.1	0.008643
0.213333	0.1	0.010431
0.215000	0.1	0.014722
0.216667	0.1	0.019729
0.218333	0.1	0.023067
0.220000	0.1	0.023842
0.221667	0.1	0.021696
0.223333	0.1	0.017524
0.225000	0.1	0.012934
0.226667	0.1	0.009418
0.228333	0.1	0.007331
0.230000	0.1	0.006974
0.231667	0.1	0.009000
0.233333	0.1	0.013411
0.235000	0.1	0.017762
0.236667	0.1	0.019848
0.238333	0.1	0.019729
0.240000	0.1	0.018179
0.241667	0.1	0.015438
0.243333	0.1	0.011563
0.245000	0.1	0.007093
0.246667	0.1	0.003159
0.248333	0.1	0.000119
0.250000	0.1	-0.002563
0.251667	0.1	-0.005066
0.253333	0.1	-0.006676
0.255000	0.1	-0.006795
0.256667	0.1	-0.005603
0.258333	0.1	-0.003576
0.260000	0.1	-0.001013
0.261667	0.1	0.001729
0.263333	0.1	0.004649
0.265000	0.1	0.007629
0.266667	0.1	0.010192
0.268333	0.1	0.011384
0.270000	0.1	0.010550
0.271667	0.1	0.007749
0.273333	0.1	0.003994
0.275000	0.1	0.001252
0.276667	0.1	0.000954
0.278333	0.1	0.002265
0.280000	0.1	0.002623
0.281667	0.1	0.000834
0.283333	0.1	-0.001073
0.285000	0.1	-0.001073
0.286667	0.1	0.000298
0.288333	0.1	0.000954
0.290000	0.1	-0.000775
0.291667	0.1	-0.004828
0.293333	0.1	-0.010073
0.295000	0.1	-0.015199
0.296667	0.1	-0.017762
0.298333	0.1	-0.015378
0.300000	0.1	-0.008702
0.301667	0.1	-0.001550
0.303333	0.1	0.002980
0.305000	0.1	0.004411
0.306667	0.1	0.003517
0.308333	0.1	0.001132
0.310000	0.1	-0.001788
0.311667	0.1	-0.005186
0.313333	0.1	-0.008821
0.315000	0.1	-0.011981
0.316667	0.1	-0.013292
0.318333	0.1	-0.011921
0.320000	0.1	-0.008821
0.321667	0.1	-0.006616
0.323333	0.1	-0.006914
0.325000	0.1	-0.009120
0.326667	0.1	-0.011742
0.328333	0.1	-0.015140
0.330000	0.1	-0.020385
0.331667	0.1	-0.025630
0.333333	0.1	-0.026226
0.335000	0.1	-0.020146
0.336667	0.1	-0.010252
0.338333	0.1	-0.001013
0.340000	0.1	0.005484
0.341667	0.1	0.009418
0.343333	0.1	0.010729
0.345000	0.1	0.008643
0.346667	0.1	0.003219
0.348333	0.1	-0.003874
0.350000	0.1	-0.010550
0.351667	0.1	-0.016034
0.353333	0.1	-0.019908
0.355000	0.1	-0.021517
0.356667	0.1	-0.020862
0.358333	0.1	-0.018835
0.360000	0.1	-0.016034
0.361667	0.1	-0.012755
0.363333	0.1	-0.009894
0.365000	0.1	-0.008821
0.366667	0.1	-0.009954
0.368333	0.1	-0.011742
0.370000	0.1	-0.011384
0.371667	0.1	-0.007153
0.373333	0.1	0.000358
0.375000	0.1	0.008941
0.376667	0.1	0.015914
0.378333	0.1	0.019252
0.380000	0.1	0.018239
0.381667	0.1	0.013649
0.383333	0.1	0.007331
0.385000	0.1	0.000954
0.386667	0.1	-0.004530
0.388333	0.1	-0.009120
0.390000	0.1	-0.012398
0.391667	0.1	-0.013053
0.393333	0.1	-0.010371
0.395000	0.1	-0.006020
0.396667	0.1	-0.003576
0.398333	0.1	-0.004888
0.400000	0.1	-0.008762
0.401667	0.1	-0.012159
0.403333	0.1	-0.012934
0.405000	0.1	-0.011325
0.406667	0.1	-0.009060
0.408333	0.1	-0.007331
0.410000	0.1	-0.005126
0.411667	0.1	-0.001311
0.413333	0.1	0.002861
0.415000	0.1	0.004768
0.416667	0.1	0.003755
0.418333	0.1	0.001371
0.420000	0.1	-0.000894
0.421667	0.1	-0.002205
0.423333	0.1	-0.001669
0.425000	0.1	0.000894
0.426667	0.1	0.004113
0.428333	0.1	0.006139
0.430000	0.1	0.006497
0.431667	0.1	0.005841
0.433333	0.1	0.004768
0.435000	0.1	0.003695
0.436667	0.1	0.003695
0.438333	0.1	0.006318
0.440000	0.1	0.011027
0.441667	0.1	0.014901
0.443333	0.1	0.015438
0.445000	0.1	0.011981
0.446667	0.1	0.006020
0.448333	0.1	0.000417
0.450000	0.1	-0.002861
0.451667	0.1	-0.004411
0.453333	0.1	-0.005662
0.455000	0.1	-0.007570
0.456667	0.1	-0.009418
0.458333	0.1	-0.010431
0.460000	0.1	-0.010252
0.461667	0.1	-0.008821
0.463333	0.1	-0.005603
0.465000	0.1	-0.000596
0.466667	0.1	0.004411
0.468333	0.1	0.007808
0.470000	0.1	0.010252
0.471667	0.1	0.013471
0.473333	0.1	0.017941
0.475000	0.1	0.021756
0.476667	0.1	0.022829
0.478333	0.1	0.020742
0.480000	0.1	0.016809
0.481667	0.1	0.011623
0.483333	0.1	0.006080
0.485000	0.1	0.002086
0.486667	0.1	0.002086
0.488333	0.1	0.005305
0.490000	0.1	0.008821
0.491667	0.1	0.011802
0.493333	0.1	0.015676
0.495000	0.1	0.019252
0.496667	0.1	0.019610
0.498333	0.1	0.015855
0.500000	0.1	0.009835
0.501667	0.1	0.002861
0.503333	0.1	-0.004590
0.505000	0.1	-0.010848
0.506667	0.1	-0.013411
0.508333	0.1	-0.011563
0.510000	0.1	-0.008166
0.511667	0.1	-0.006139
0.513333	0.1	-0.005126
0.515000	0.1	-0.002146
0.516667	0.1	0.003874
0.518333	0.1	0.011265
0.520000	0.1	0.017762
0.521667	0.1	0.021398
0.523333	0.1	0.020564
0.525000	0.1	0.014961
0.526667	0.1	0.006378
0.528333	0.1	-0.001729
0.530000	0.1	-0.006258
0.531667	0.1	-0.006378
0.533333	0.1	-0.003338
0.535000	0.1	0.000775
0.536667	0.1	0.004172
0.538333	0.1	0.006258
0.540000	0.1	0.007689
0.541667	0.1	0.008702
0.543333	0.1	0.008166
0.545000	0.1	0.004828
0.546667	0.1	-0.001311
0.548333	0.1	-0.009239
0.550000	0.1	-0.017464
0.551667	0.1	-0.024438
0.553333	0.1	-0.028193
0.555000	0.1	-0.027716
0.556667	0.1	-0.023723
0.558333	0.1	-0.017226
0.560000	0.1	-0.009060
0.561667	0.1	-0.001431
0.563333	0.1	0.002921
0.565000	0.1	0.002682
0.566667	0.1	-0.000954
0.568333	0.1	-0.006318
0.570000	0.1	-0.012755
0.571667	0.1	-0.019729
0.573333	0.1	-0.026107
0.575000	0.1	-0.030518
0.576667	0.1	-0.032902
0.578333	0.1	-0.034034
0.580000	0.1	-0.034571
0.581667	0.1	-0.035226
0.583333	0.1	-0.036478
0.585000	0.1	-0.038028
0.586667	0.1	-0.038385
0.588333	0.1	-0.036061
0.590000	0.1	-0.031412
0.591667	0.1	-0.026166
0.593333	0.1	-0.022531
0.595000	0.1	-0.021815
0.596667	0.1	-0.023901
0.598333	0.1	-0.027716
0.600000	0.1	-0.031888
0.601667	0.1	-0.035226
0.603333	0.1	-0.037074
0.605000	0.1	-0.037253
0.606667	0.1	-0.035346
0.608333	0.1	-0.030398
0.610000	0.1	-0.022590
0.611667	0.1	-0.014484
0.613333	0.1	-0.009716
0.615000	0.1	-0.010252
0.616667	0.1	-0.014782
0.618333	0.1	-0.020862
0.620000	0.1	-0.025988
0.621667	0.1	-0.028670
0.623333	0.1	-0.029504
0.625000	0.1	-0.029802
0.626667	0.1	-0.030160
0.628333	0.1	-0.029624
0.630000	0.1	-0.027359
0.631667	0.1	-0.023603
0.633333	0.1	-0.018716
0.635000	0.1	-0.013590
0.636667	0.1	-0.010133
0.638333	0.1	-0.009537
0.640000	0.1	-0.010908
0.641667	0.1	-0.012577
0.643333	0.1	-0.013828
0.645000	0.1	-0.014246
0.646667	0.1	-0.013828
0.648333	0.1	-0.013411
0.650000	0.1	-0.014901
0.651667	0.1	-0.019133
0.653333	0.1	-0.024796
0.655000	0.1	-0.029743
0.656667	0.1	-0.032723
0.658333	0.1	-0.033498
0.660000	0.1	-0.031650
0.661667	0.1	-0.028431
0.663333	0.1	-0.026524
0.665000	0.1	-0.027001
0.666667	0.1	-0.028670
0.668333	0.1	-0.029564
0.670000	0.1	-0.029206
0.671667	0.1	-0.028253
0.673333	0.1	-0.027239
0.675000	0.1	-0.025988
0.676667	0.1	-0.024617
0.678333	0.1	-0.024140
0.680000	0.1	-0.025928
0.681667	0.1	-0.029683
0.683333	0.1	-0.033081
0.685000	0.1	-0.033379
0.686667	0.1	-0.029325
0.688333	0.1	-0.022233
0.690000	0.1	-0.014603
0.691667	0.1	-0.008941
0.693333	0.1	-0.007033
0.695000	0.1	-0.009537
0.696667	0.1	-0.015318
0.698333	0.1	-0.020981
0.700000	0.1	-0.023425
0.701667	0.1	-0.022411
0.703333	0.1	-0.019491
0.705000	0.1	-0.016391
0.706667	0.1	-0.013590
0.708333	0.1	-0.010610
0.710000	0.1	-0.007510
0.711667	0.1	-0.004768
0.713333	0.1	-0.002205
0.715000	0.1	0.000119
0.716667	0.1	0.001550
0.718333	0.1	0.001371
0.720000	0.1	-0.000119
0.721667	0.1	-0.002623
0.723333	0.1	-0.006676
0.725000	0.1	-0.013053
0.726667	0.1	-0.020504
0.728333	0.1	-0.026584
0.730000	0.1	-0.030041
0.731667	0.1	-0.030875
0.733333	0.1	-0.029862
0.735000	0.1	-0.027776
0.736667	0.1	-0.025392
0.738333	0.1	-0.022173
0.740000	0.1	-0.017762
0.741667	0.1	-0.012934
0.743333	0.1	-0.009894
0.745000	0.1	-0.010371
0.746667	0.1	-0.014067
0.748333	0.1	-0.018954
0.750000	0.1	-0.023067
0.751667	0.1	-0.025511
0.753333	0.1	-0.026703
0.755000	0.1	-0.026941
0.756667	0.1	-0.025630
0.758333	0.1	-0.021756
0.760000	0.1	-0.016451
0.761667	0.1	-0.012815
0.763333	0.1	-0.013411
0.765000	0.1	-0.016987
0.766667	0.1	-0.019550
0.768333	0.1	-0.018716
0.770000	0.1	-0.016093
0.771667	0.1	-0.014246
0.773333	0.1	-0.014663
0.775000	0.1	-0.017703
0.776667	0.1	-0.023007
0.778333	0.1	-0.028849
0.780000	0.1	-0.033915
0.781667	0.1	-0.038445
0.783333	0.1	-0.042975
0.785000	0.1	-0.045836
0.786667	0.1	-0.045478
0.788333	0.1	-0.042915
0.790000	0.1	-0.039935
0.791667	0.1	-0.036299
0.793333	0.1	-0.030994
0.795000	0.1	-0.024259
0.796667	0.1	-0.016868
0.798333	0.1	-0.009298
0.800000	0.1	-0.002921
0.801667	0.1	0.000179
0.803333	0.1	-0.000060
0.805000	0.1	-0.001311
0.806667	0.1	-0.001907
0.808333	0.1	-0.002027
0.810000	0.1	-0.002801
0.811667	0.1	-0.004888
0.813333	0.1	-0.008106
0.815000	0.1	-0.012040
0.816667	0.1	-0.016034
0.818333	0.1	-0.018597
0.820000	0.1	-0.019491
0.821667	0.1	-0.020206
0.823333	0.1	-0.021338
0.825000	0.1	-0.022173
0.826667	0.1	-0.022769
0.828333	0.1	-0.024498
0.830000	0.1	-0.027657
0.831667	0.1	-0.030339
0.833333	0.1	-0.030220
0.835000	0.1	-0.026762
0.836667	0.1	-0.022233
0.838333	0.1	-0.019550
0.840000	0.1	-0.020504
0.841667	0.1	-0.024021
0.843333	0.1	-0.027418
0.845000	0.1	-0.028431
0.846667	0.1	-0.026882
0.848333	0.1	-0.023663
0.850000	0.1	-0.020146
0.851667	0.1	-0.016868
0.853333	0.1	-0.014365
0.855000	0.1	-0.013113
0.856667	0.1	-0.012934
0.858333	0.1	-0.013411
0.860000	0.1	-0.014544
0.861667	0.1	-0.016451
0.863333	0.1	-0.018060
0.865000	0.1	-0.017941
0.866667	0.1	-0.015318
0.868333	0.1	-0.011325
0.870000	0.1	-0.008881
0.871667	0.1	-0.010312
0.873333	0.1	-0.015616
0.875000	0.1	-0.022411
0.876667	0.1	-0.027120
0.878333	0.1	-0.028074
0.880000	0.1	-0.026047
0.881667	0.1	-0.023127
0.883333	0.1	-0.021577
0.885000	0.1	-0.022471
0.886667	0.1	-0.024855
0.888333	0.1	-0.025988
0.890000	0.1	-0.024319
0.891667	0.1	-0.020802
0.893333	0.1	-0.017464
0.895000	0.1	-0.014901
0.896667	0.1	-0.012934
0.898333	0.1	-0.012517
0.900000	0.1	-0.014544
0.901667	0.1	-0.017643
0.903333	0.1	-0.019312
0.905000	0.1	-0.019014
0.906667	0.1	-0.017405
0.908333	0.1	-0.015080
0.910000	0.1	-0.012398
0.911667	0.1	-0.009537
0.913333	0.1	-0.006080
0.915000	0.1	-0.002265
0.916667	0.1	-0.000119
0.918333	0.1	-0.001729
0.920000	0.1	-0.007689
0.921667	0.1	-0.016034
0.923333	0.1	-0.023663
0.925000	0.1	-0.028193
0.926667	0.1	-0.030398
0.928333	0.1	-0.032604
0.930000	0.1	-0.035763
0.931667	0.1	-0.037670
0.933333	0.1	-0.036180
0.935000	0.1	-0.031829
0.936667	0.1	-0.026643
0.938333	0.1	-0.021994
0.940000	0.1	-0.019133
0.941667	0.1	-0.019073
0.943333	0.1	-0.021517
0.945000	0.1	-0.024974
0.946667	0.1	-0.027239
0.948333	0.1	-0.026882
0.950000	0.1	-0.024021
0.951667	0.1	-0.020027
0.953333	0.1	-0.016570
0.955000	0.1	-0.014961
0.956667	0.1	-0.015736
0.958333	0.1	-0.018001
0.960000	0.1	-0.019431
0.961667	0.1	-0.018895
0.963333	0.1	-0.017524
0.965000	0.1	-0.016689
0.966667	0.1	-0.015736
0.968333	0.1	-0.013292
0.970000	0.1	-0.009596
0.971667	0.1	-0.007212
0.973333	0.1	-0.008345
0.975000	0.1	-0.012457
0.976667	0.1	-0.017107
0.978333	0.1	-0.020325
0.980000	0.1	-0.021696
0.981667	0.1	-0.021577
0.983333	0.1	-0.020444
0.985000	0.1	-0.019073
0.986667	0.1	-0.018239
0.988333	0.1	-0.018358
0.990000	0.1	-0.020146
0.991667	0.1	-0.024021
0.993333	0.1	-0.028908
0.995000	0.1	-0.032723
0.996667	0.1	-0.034153
0.998333	0.1	-0.033140
1.000000	0.1	-0.030041
1.001667	0.1	-0.025630
1.003333	0.1	-0.021219
1.005000	0.1	-0.018597
1.006667	0.1	-0.018597
1.008333	0.1	-0.020325
1.010000	0.1	-0.022054
1.011667	0.1	-0.022888
1.013333	0.1	-0.023484
1.015000	0.1	-0.024378
1.016667	0.1	-0.025153
1.018333	0.1	-0.025988
1.020000	0.1	-0.027359
1.021667	0.1	-0.028312
1.023333	0.1	-0.026762
1.025000	0.1	-0.021636
1.026667	0.1	-0.014186
1.028333	0.1	-0.006616
1.030000	0.1	-0.001609
1.031667	0.1	-0.001311
1.033333	0.1	-0.005960
1.035000	0.1	-0.014007
1.036667	0.1	-0.023365
1.038333	0.1	-0.032306
1.040000	0.1	-0.038922
1.041667	0.1	-0.041187
1.043333	0.1	-0.038207
1.045000	0.1	-0.031710
1.046667	0.1	-0.024617
1.048333	0.1	-0.019014
1.050000	0.1	-0.015736
1.051667	0.1	-0.014246
1.053333	0.1	-0.014424
1.055000	0.1	-0.016749
1.056667	0.1	-0.020325
1.058333	0.1	-0.022888
1.060000	0.1	-0.022590
1.061667	0.1	-0.018656
1.063333	0.1	-0.012100
1.065000	0.1	-0.006080
1.066667	0.1	-0.004172
1.068333	0.1	-0.008345
1.070000	0.1	-0.016630
1.071667	0.1	-0.024855
1.073333	0.1	-0.029624
1.075000	0.1	-0.030339
1.076667	0.1	-0.028789
1.078333	0.1	-0.027239
1.080000	0.1	-0.026882
1.081667	0.1	-0.027359
1.083333	0.1	-0.028133
1.085000	0.1	-0.028551
1.086667	0.1	-0.028908
1.088333	0.1	-0.029027
1.090000	0.1	-0.027716
1.091667	0.1	-0.023603
1.093333	0.1	-0.018179
1.095000	0.1	-0.014007
1.096667	0.1	-0.012815
1.098333	0.1	-0.015020
1.100000	0.1	-0.020087
1.101667	0.1	-0.026941
1.103333	0.1	-0.034213
1.105000	0.1	-0.040710
1.106667	0.1	-0.045180
1.108333	0.1	-0.047326
1.110000	0.1	-0.047684
1.111667	0.1	-0.046730
1.113333	0.1	-0.044823
1.115000	0.1	-0.042975
1.116667	0.1	-0.041604
1.118333	0.1	-0.039458
1.120000	0.1	-0.034809
1.121667	0.1	-0.028789
1.123333	0.1	-0.025511
1.125000	0.1	-0.028014
1.126667	0.1	-0.034630
1.128333	0.1	-0.040829
1.130000	0.1	-0.044048
1.131667	0.1	-0.045955
1.133333	0.1	-0.048459
1.135000	0.1	-0.049829
1.136667	0.1	-0.047743
1.138333	0.1	-0.042260
1.140000	0.1	-0.035346
1.141667	0.1	-0.028908
1.143333	0.1	-0.023782
1.145000	0.1	-0.019312
1.146667	0.1	-0.014424
1.148333	0.1	-0.009537
1.150000	0.1	-0.007153
1.151667	0.1	-0.009954
1.153333	0.1	-0.017226
1.155000	0.1	-0.025094
1.156667	0.1	-0.028849
1.158333	0.1	-0.026703
1.160000	0.1	-0.020862
1.161667	0.1	-0.015259
1.163333	0.1	-0.012815
1.165000	0.1	-0.014126
1.166667	0.1	-0.018001
1.168333	0.1	-0.022292
1.170000	0.1	-0.025153
1.171667	0.1	-0.026643
1.173333	0.1	-0.027537
1.175000	0.1	-0.027835
1.176667	0.1	-0.027359
1.178333	0.1	-0.026703
1.180000	0.1	-0.026166
1.181667	0.1	-0.025749
1.183333	0.1	-0.026047
1.185000	0.1	-0.028193
1.186667	0.1	-0.031710
1.188333	0.1	-0.034690
1.190000	0.1	-0.035048
1.191667	0.1	-0.032306
1.193333	0.1	-0.028610
1.195000	0.1	-0.026345
1.196667	0.1	-0.026226
1.198333	0.1	-0.027001
1.200000	0.1	-0.027120
1.201667	0.1	-0.026643
1.203333	0.1	-0.025988
1.205000	0.1	-0.024319
1.206667	0.1	-0.020206
1.208333	0.1	-0.014484
1.210000	0.1	-0.010371
1.211667	0.1	-0.010192
1.213333	0.1	-0.013232
1.215000	0.1	-0.017166
1.216667	0.1	-0.020385
1.218333	0.1	-0.021458
1.220000	0.1	-0.020027
1.221667	0.1	-0.016749
1.223333	0.1	-0.013232
1.225000	0.1	-0.010073
1.226667	0.1	-0.006914
1.228333	0.1	-0.003576
1.230000	0.1	-0.001192
1.231667	0.1	-0.001669
1.233333	0.1	-0.005543
1.235000	0.1	-0.010908
1.236667	0.1	-0.015557
1.238333	0.1	-0.019312
1.240000	0.1	-0.022590
1.241667	0.1	-0.024498
1.243333	0.1	-0.023842
1.245000	0.1	-0.020504
1.246667	0.1	-0.015378
1.248333	0.1	-0.009596
1.250000	0.1	-0.004470
1.251667	0.1	-0.001848
1.253333	0.1	-0.002742
1.255000	0.1	-0.006914
1.256667	0.1	-0.013828
1.258333	0.1	-0.022054
1.260000	0.1	-0.028968
1.261667	0.1	-0.032842
1.263333	0.1	-0.032723
1.265000	0.1	-0.027895
1.266667	0.1	-0.019193
1.268333	0.1	-0.009358
1.270000	0.1	-0.001013
1.271667	0.1	0.004768
1.273333	0.1	0.008047
1.275000	0.1	0.009060
1.276667	0.1	0.007808
1.278333	0.1	0.004768
1.280000	0.1	0.001490
1.281667	0.1	-0.000715
1.283333	0.1	-0.003338
1.285000	0.1	-0.009179
1.286667	0.1	-0.018001
1.288333	0.1	-0.026286
1.290000	0.1	-0.031471
1.291667	0.1	-0.034630
1.293333	0.1	-0.037491
1.295000	0.1	-0.039220
1.296667	0.1	-0.038326
1.298333	0.1	-0.034690
1.300000	0.1	-0.029624
1.301667	0.1	-0.024498
1.303333	0.1	-0.019789
1.305000	0.1	-0.014961
1.306667	0.1	-0.010014
1.308333	0.1	-0.005841
1.310000	0.1	-0.003695
1.311667	0.1	-0.003934
1.313333	0.1	-0.005841
1.315000	0.1	-0.007689
1.316667	0.1	-0.008106
1.318333	0.1	-0.006735
1.320000	0.1	-0.003338
1.321667	0.1	0.003695
1.323333	0.1	0.016153
1.325000	0.1	0.033140
1.326667	0.1	0.051022
1.328333	0.1	0.066936
1.330000	0.1	0.081182
1.331667	0.1	0.095189
1.333333	0.1	0.109494
1.335000	0.1	0.123084
1.336667	0.1	0.135839
1.338333	0.1	0.149608
1.340000	0.1	0.165343
1.341667	0.1	0.181019
1.343333	0.1	0.192940
1.345000	0.1	0.199020
1.346667	0.1	0.199437
1.348333	0.1	0.195265
1.350000	0.1	0.186324
1.351667	0.1	0.172198
1.353333	0.1	0.154614
1.355000	0.1	0.136733
1.356667	0.1	0.119925
1.358333	0.1	0.103176
1.360000	0.1	0.085592
1.361667	0.1	0.068784
1.363333	0.1	0.055969
1.365000	0.1	0.048161
1.366667	0.1	0.043392
1.368333	0.1	0.038505
1.370000	0.1	0.031590
1.371667	0.1	0.022471
1.373333	0.1	0.011325
1.375000	0.1	-0.000358
1.376667	0.1	-0.008941
1.378333	0.1	-0.011981
1.380000	0.1	-0.010490
1.381667	0.1	-0.007570
1.383333	0.1	-0.005960
1.385000	0.1	-0.006676
1.386667	0.1	-0.008941
1.388333	0.1	-0.011384
1.390000	0.1	-0.013590
1.391667	0.1	-0.015914
1.393333	0.1	-0.017762
1.395000	0.1	-0.017762
1.396667	0.1	-0.016153
1.398333	0.1	-0.014961
1.400000	0.1	-0.015676
1.401667	0.1	-0.017881
1.403333	0.1	-0.021040
1.405000	0.1	-0.025332
1.406667	0.1	-0.030756
1.408333	0.1	-0.035942
1.410000	0.1	-0.037909
1.411667	0.1	-0.035048
1.413333	0.1	-0.029504
1.415000	0.1	-0.025511
1.416667	0.1	-0.024557
1.418333	0.1	-0.024438
1.420000	0.1	-0.023127
1.421667	0.1	-0.021100
1.423333	0.1	-0.019312
1.425000	0.1	-0.016570
1.426667	0.1	-0.010908
1.428333	0.1	-0.002027
1.430000	0.1	0.009000
1.431667	0.1	0.020325
1.433333	0.1	0.029862
1.435000	0.1	0.036180
1.436667	0.1	0.039995
1.438333	0.1	0.043571
1.440000	0.1	0.049174
1.441667	0.1	0.057697
1.443333	0.1	0.068724
1.445000	0.1	0.081599
1.446667	0.1	0.095606
1.448333	0.1	0.108957
1.450000	0.1	0.120103
1.451667	0.1	0.128388
1.453333	0.1	0.134468
1.455000	0.1	0.139654
1.456667	0.1	0.145137
1.458333	0.1	0.151277
1.460000	0.1	0.157714
1.461667	0.1	0.163376
1.463333	0.1	0.166953
1.465000	0.1	0.169098
1.466667	0.1	0.172377
1.468333	0.1	0.177979
1.470000	0.1	0.183821
1.471667	0.1	0.186741
1.473333	0.1	0.184715
1.475000	0.1	0.178754
1.476667	0.1	0.173092
1.478333	0.1	0.171840
1.480000	0.1	0.175238
1.481667	0.1	0.180781
1.483333	0.1	0.187099
1.485000	0.1	0.194669
1.486667	0.1	0.203431
1.488333	0.1	0.210941
1.490000	0.1	0.214160
1.491667	0.1	0.212967
1.493333	0.1	0.210762
1.495000	0.1	0.210524
1.496667	0.1	0.213087
1.498333	0.1	0.217259
1.500000	0.1	0.221133
1.501667	0.1	0.222921
1.503333	0.1	0.221610
1.505000	0.1	0.218451
1.506667	0.1	0.215650
1.508333	0.1	0.214875
1.510000	0.1	0.216186
1.511667	0.1	0.219524
1.513333	0.1	0.225782
1.515000	0.1	0.235260
1.516667	0.1	0.246406
1.518333	0.1	0.257134
1.520000	0.1	0.266910
1.521667	0.1	0.276864
1.523333	0.1	0.287950
1.525000	0.1	0.299752
1.526667	0.1	0.310957
1.528333	0.1	0.321150
1.530000	0.1	0.330389
1.531667	0.1	0.338376
1.533333	0.1	0.344872
1.535000	0.1	0.350356
1.536667	0.1	0.355601
1.538333	0.1	0.361025
1.540000	0.1	0.366926
1.541667	0.1	0.373900
1.543333	0.1	0.382006
1.545000	0.1	0.390589
1.546667	0.1	0.398338
1.548333	0.1	0.403702
1.550000	0.1	0.406086
1.551667	0.1	0.407517
1.553333	0.1	0.411630
1.555000	0.1	0.420332
1.556667	0.1	0.432968
1.558333	0.1	0.447035
1.560000	0.1	0.460148
1.561667	0.1	0.472724
1.563333	0.1	0.487447
1.565000	0.1	0.507116
1.566667	0.1	0.532866
1.568333	0.1	0.562966
1.570000	0.1	0.594258
1.571667	0.1	0.624955
1.573333	0.1	0.655472
1.575000	0.1	0.688195
1.576667	0.1	0.725985
1.578333	0.1	0.768960
1.580000	0.1	0.813603
1.581667	0.1	0.855386
1.583333	0.1	0.892580
1.585000	0.1	0.926673
1.586667	0.1	0.960529
1.588333	0.1	0.995874
1.590000	0.1	1.032591
1.591667	0.1	1.068294
1.593333	0.1	1.098335
1.595000	0.1	1.119375
1.596667	0.1	1.132429
1.598333	0.1	1.142502
1.600000	0.1	1.156807
1.601667	0.1	1.184821
1.603333	0.1	1.237452
1.605000	0.1	1.324892
1.606667	0.1	1.456142
1.608333	0.1	1.640260
1.610000	0.1	1.885414
1.611667	0.1	2.195656
1.613333	0.1	2.568841
1.615000	0.1	2.995372
1.616667	0.1	3.459335
1.618333	0.1	3.941596
1.620000	0.1	4.424572
1.621667	0.1	4.893542
1.623333	0.1	5.335331
1.625000	0.1	5.740226
1.626667	0.1	6.104827
1.628333	0.1	6.430746
1.630000	0.1	6.720841
1.631667	0.1	6.977916
1.633333	0.1	7.205546
1.635000	0.1	7.406414
1.636667	0.1	7.580996
1.638333	0.1	7.729710
1.640000	0.1	7.855118
1.641667	0.1	7.959724
1.643333	0.1	8.042813
1.645000	0.1	8.101404
1.646667	0.1	8.133233
1.648333	0.1	8.138180
1.650000	0.1	8.117557
1.651667	0.1	8.073271
1.653333	0.1	8.006871
1.655000	0.1	7.919193
1.656667	0.1	7.810295
1.658333	0.1	7.681072
1.660000	0.1	7.535279
1.661667	0.1	7.379473
1.663333	0.1	7.219553
1.665000	0.1	7.057429
1.666667	0.1	6.891609
1.668333	0.1	6.720722
1.670000	0.1	6.545902
1.671667	0.1	6.369830
1.673333	0.1	6.193996
1.675000	0.1	6.017626
1.676667	0.1	5.838633
1.678333	0.1	5.655051
1.680000	0.1	5.466104
1.681667	0.1	5.273640
1.683333	0.1	5.081117
1.685000	0.1	4.890979
1.686667	0.1	4.703343
1.688333	0.1	4.517138
1.690000	0.1	4.331529
1.691667	0.1	4.147411
1.693333	0.1	3.966868
1.695000	0.1	3.791392
1.696667	0.1	3.621400
1.698333	0.1	3.456414
1.700000	0.1	3.294826
1.701667	0.1	3.134132
1.703333	0.1	2.972961
1.705000	0.1	2.812207
1.706667	0.1	2.654910
1.708333	0.1	2.503574
1.710000	0.1	2.359152
1.711667	0.1	2.220631
1.713333	0.1	2.085447
1.715000	0.1	1.950920
1.716667	0.1	1.817286
1.718333	0.1	1.688659
1.720000	0.1	1.570404
1.721667	0.1	1.465142
1.723333	0.1	1.369953
1.725000	0.1	1.278460
1.726667	0.1	1.186371
1.728333	0.1	1.093924
1.730000	0.1	1.004040
1.731667	0.1	0.919282
1.733333	0.1	0.840187
1.735000	0.1	0.765801
1.736667	0.1	0.695050
1.738333	0.1	0.627995
1.740000	0.1	0.565112
1.741667	0.1	0.507355
1.743333	0.1	0.455737
1.745000	0.1	0.410080
1.746667	0.1	0.368476
1.748333	0.1	0.328362
1.750000	0.1	0.288129
1.751667	0.1	0.248790
1.753333	0.1	0.213027
1.755000	0.1	0.182927
1.756667	0.1	0.158906
1.758333	0.1	0.139296
1.760000	0.1	0.120461
1.761667	0.1	0.099599
1.763333	0.1	0.076473
1.765000	0.1	0.053108
1.766667	0.1	0.031054
1.768333	0.1	0.010371
1.770000	0.1	-0.010014
1.771667	0.1	-0.030160
1.773333	0.1	-0.048399
1.775000	0.1	-0.063002
1.776667	0.1	-0.073731
1.778333	0.1	-0.082135
1.780000	0.1	-0.090837
1.781667	0.1	-0.102043
1.783333	0.1	-0.116110
1.785000	0.1	-0.131011
1.786667	0.1	-0.143230
1.788333	0.1	-0.149667
1.790000	0.1	-0.150442
1.791667	0.1	-0.149369
1.793333	0.1	-0.150621
1.795000	0.1	-0.156283
1.796667	0.1	-0.165164
1.798333	0.1	-0.174165
1.800000	0.1	-0.179827
1.801667	0.1	-0.180781
1.803333	0.1	-0.179112
1.805000	0.1	-0.178397
1.806667	0.1	-0.180960
1.808333	0.1	-0.187099
1.810000	0.1	-0.195444
1.811667	0.1	-0.203490
1.813333	0.1	-0.209749
1.815000	0.1	-0.214517
1.816667	0.1	-0.219464
1.818333	0.1	-0.226080
1.820000	0.1	-0.234008
1.821667	0.1	-0.240326
1.823333	0.1	-0.242353
1.825000	0.1	-0.239670
1.826667	0.1	-0.234306
1.828333	0.1	-0.229836
1.830000	0.1	-0.228524
1.831667	0.1	-0.229895
1.833333	0.1	-0.231266
1.835000	0.1	-0.230134
1.836667	0.1	-0.225961
1.838333	0.1	-0.220358
1.840000	0.1	-0.215590
1.841667	0.1	-0.212967
1.843333	0.1	-0.212371
1.845000	0.1	-0.211835
1.846667	0.1	-0.209153
1.848333	0.1	-0.203431
1.850000	0.1	-0.195265
1.851667	0.1	-0.184715
1.853333	0.1	-0.171542
1.855000	0.1	-0.155568
1.856667	0.1	-0.137925
1.858333	0.1	-0.119150
1.860000	0.1	-0.097930
1.861667	0.1	-0.073016
1.863333	0.1	-0.045657
1.865000	0.1	-0.017881
1.866667	0.1	0.009835
1.868333	0.1	0.038981
1.870000	0.1	0.071824
1.871667	0.1	0.109673
1.873333	0.1	0.152051
1.875000	0.1	0.197470
1.876667	0.1	0.244200
1.878333	0.1	0.290871
1.880000	0.1	0.336230
1.881667	0.1	0.379682
1.883333	0.1	0.421047
1.885000	0.1	0.459671
1.886667	0.1	0.495374
1.888333	0.1	0.529885
1.890000	0.1	0.564635
1.891667	0.1	0.597715
1.893333	0.1	0.625372
1.895000	0.1	0.644863
1.896667	0.1	0.656486
1.898333	0.1	0.662983
1.900000	0.1	0.667214
1.901667	0.1	0.670195
1.903333	0.1	0.670791
1.905000	0.1	0.667572
1.906667	0.1	0.660539
1.908333	0.1	0.651181
1.910000	0.1	0.640512
1.911667	0.1	0.627875
1.913333	0.1	0.611424
1.915000	0.1	0.591040
1.916667	0.1	0.569344
1.918333	0.1	0.548720
1.920000	0.1	0.528276
1.921667	0.1	0.505745
1.923333	0.1	0.480294
1.925000	0.1	0.453115
1.926667	0.1	0.426650
1.928333	0.1	0.403106
1.930000	0.1	0.383139
1.931667	0.1	0.366092
1.933333	0.1	0.351131
1.935000	0.1	0.337899
1.936667	0.1	0.325978
1.938333	0.1	0.313759
1.940000	0.1	0.299454
1.941667	0.1	0.282049
1.943333	0.1	0.261784
1.945000	0.1	0.240386
1.946667	0.1	0.221014
1.948333	0.1	0.206113
1.950000	0.1	0.195682
1.951667	0.1	0.187635
1.953333	0.1	0.179827
1.955000	0.1	0.170708
1.956667	0.1	0.159919
1.958333	0.1	0.149429
1.960000	0.1	0.141144
1.961667	0.1	0.134707
1.963333	0.1	0.127852
1.965000	0.1	0.118554
1.966667	0.1	0.106931
1.968333	0.1	0.094116
1.970000	0.1	0.080884
1.971667	0.1	0.068247
1.973333	0.1	0.058055
1.975000	0.1	0.050724
1.976667	0.1	0.045180
1.978333	0.1	0.040293
1.980000	0.1	0.035822
1.981667	0.1	0.031292
1.983333	0.1	0.025034
1.985000	0.1	0.015736
1.986667	0.1	0.004530
1.988333	0.1	-0.005841
1.990000	0.1	-0.013828
1.991667	0.1	-0.019908
1.993333	0.1	-0.024915
1.995000	0.1	-0.028849
1.996667	0.1	-0.030935
1.998333	0.1	-0.030160
2.000000	0.1	-0.027716
2.001667	0.1	-0.027239
2.003333	0.1	-0.031352
2.005000	0.1	-0.039101
2.006667	0.1	-0.048101
2.008333	0.1	-0.056922
2.010000	0.1	-0.065088
2.011667	0.1	-0.072241
2.013333	0.1	-0.078082
2.015000	0.1	-0.081897
2.016667	0.1	-0.083566
2.018333	0.1	-0.084996
2.020000	0.1	-0.088811
2.021667	0.1	-0.095010
2.023333	0.1	-0.101388
2.025000	0.1	-0.106990
2.026667	0.1	-0.113130
2.028333	0.1	-0.120997
2.030000	0.1	-0.128746
2.031667	0.1	-0.132203
2.033333	0.1	-0.130415
2.035000	0.1	-0.127733
2.036667	0.1	-0.128865
2.038333	0.1	-0.133872
2.040000	0.1	-0.139117
2.041667	0.1	-0.142872
2.043333	0.1	-0.146806
2.045000	0.1	-0.152290
2.046667	0.1	-0.158012
2.048333	0.1	-0.161648
2.050000	0.1	-0.162244
2.051667	0.1	-0.160873
2.053333	0.1	-0.159144
2.055000	0.1	-0.158489
2.056667	0.1	-0.160158
2.058333	0.1	-0.164509
2.060000	0.1	-0.169694
2.061667	0.1	-0.172496
2.063333	0.1	-0.171781
2.065000	0.1	-0.169456
2.066667	0.1	-0.168204
2.068333	0.1	-0.169337
2.070000	0.1	-0.171483
2.071667	0.1	-0.171900
2.073333	0.1	-0.169575
2.075000	0.1	-0.166595
2.076667	0.1	-0.165105
2.078333	0.1	-0.165522
2.080000	0.1	-0.166774
2.081667	0.1	-0.167966
2.083333	0.1	-0.168860
2.085000	0.1	-0.169754
2.086667	0.1	-0.170946
2.088333	0.1	-0.172794
2.090000	0.1	-0.176191
2.091667	0.1	-0.181258
2.093333	0.1	-0.186265
2.095000	0.1	-0.189245
2.096667	0.1	-0.189543
2.098333	0.1	-0.187814
2.100000	0.1	-0.185490
2.101667	0.1	-0.184298
2.103333	0.1	-0.185549
2.105000	0.1	-0.188768
2.106667	0.1	-0.191748
2.108333	0.1	-0.192583
2.110000	0.1	-0.190854
2.111667	0.1	-0.186563
2.113333	0.1	-0.180066
2.115000	0.1	-0.173271
2.116667	0.1	-0.168085
2.118333	0.1	-0.165463
2.120000	0.1	-0.165761
2.121667	0.1	-0.167727
2.123333	0.1	-0.168324
2.125000	0.1	-0.165522
2.126667	0.1	-0.159919
2.128333	0.1	-0.153124
2.130000	0.1	-0.146031
2.131667	0.1	-0.139952
2.133333	0.1	-0.136435
2.135000	0.1	-0.135958
2.136667	0.1	-0.136316
2.138333	0.1	-0.135481
2.140000	0.1	-0.133872
2.141667	0.1	-0.133157
2.143333	0.1	-0.133514
2.145000	0.1	-0.133574
2.146667	0.1	-0.132442
2.148333	0.1	-0.130177
2.150000	0.1	-0.127733
2.151667	0.1	-0.126123
2.153333	0.1	-0.125647
2.155000	0.1	-0.126004
2.156667	0.1	-0.126719
2.158333	0.1	-0.127077
2.160000	0.1	-0.125766
2.161667	0.1	-0.121355
2.163333	0.1	-0.113845
2.165000	0.1	-0.105321
2.166667	0.1	-0.098288
2.168333	0.1	-0.093818
2.170000	0.1	-0.091732
2.171667	0.1	-0.090599
2.173333	0.1	-0.088155
2.175000	0.1	-0.082254
2.176667	0.1	-0.072718
2.178333	0.1	-0.061572
2.180000	0.1	-0.052333
2.181667	0.1	-0.047445
2.183333	0.1	-0.046670
2.185000	0.1	-0.047266
2.186667	0.1	-0.046730
2.188333	0.1	-0.044584
2.190000	0.1	-0.042200
2.191667	0.1	-0.041306
2.193333	0.1	-0.041962
2.195000	0.1	-0.042200
2.196667	0.1	-0.039995
2.198333	0.1	-0.034988
2.200000	0.1	-0.028074
2.201667	0.1	-0.020683
2.203333	0.1	-0.014484
2.205000	0.1	-0.009954
2.206667	0.1	-0.006497
2.208333	0.1	-0.003636
2.210000	0.1	-0.001311
2.211667	0.1	-0.000060
2.213333	0.1	-0.000954
2.215000	0.1	-0.004172
2.216667	0.1	-0.007868
2.218333	0.1	-0.009358
2.220000	0.1	-0.007510
2.221667	0.1	-0.002980
2.223333	0.1	0.002265
2.225000	0.1	0.006258
2.226667	0.1	0.009060
2.228333	0.1	0.012338
2.230000	0.1	0.017762
2.231667	0.1	0.025392
2.233333	0.1	0.033915
2.235000	0.1	0.040114
2.236667	0.1	0.041544
2.238333	0.1	0.038624
2.240000	0.1	0.034571
2.241667	0.1	0.033796
2.243333	0.1	0.038028
2.245000	0.1	0.044763
2.246667	0.1	0.049353
2.248333	0.1	0.049651
2.250000	0.1	0.047088
2.251667	0.1	0.043988
2.253333	0.1	0.041425
2.255000	0.1	0.039935
2.256667	0.1	0.038743
2.258333	0.1	0.036716
2.260000	0.1	0.034213
2.261667	0.1	0.033498
2.263333	0.1	0.036061
2.265000	0.1	0.040591
2.266667	0.1	0.044048
2.268333	0.1	0.044405
2.270000	0.1	0.041664
2.271667	0.1	0.037134
2.273333	0.1	0.033200
2.275000	0.1	0.031173
2.276667	0.1	0.029981
2.278333	0.1	0.027657
2.280000	0.1	0.024259
2.281667	0.1	0.022054
2.283333	0.1	0.022829
2.285000	0.1	0.025868
2.286667	0.1	0.028789
2.288333	0.1	0.029325
2.290000	0.1	0.027657
2.291667	0.1	0.026524
2.293333	0.1	0.028908
2.295000	0.1	0.035048
2.296667	0.1	0.042677
2.298333	0.1	0.049055
2.300000	0.1	0.052869
2.301667	0.1	0.054359
2.303333	0.1	0.054240
2.305000	0.1	0.052929
2.306667	0.1	0.050426
2.308333	0.1	0.047684
2.310000	0.1	0.047088
2.311667	0.1	0.050545
2.313333	0.1	0.056684
2.315000	0.1	0.060916
2.316667	0.1	0.059664
2.318333	0.1	0.053585
2.320000	0.1	0.046432
2.321667	0.1	0.041187
2.323333	0.1	0.039518
2.325000	0.1	0.041962
2.326667	0.1	0.047624
2.328333	0.1	0.054419
2.330000	0.1	0.060380
2.331667	0.1	0.063956
2.333333	0.1	0.063539
2.335000	0.1	0.059545
2.336667	0.1	0.054419
2.338333	0.1	0.050843
2.340000	0.1	0.049710
2.341667	0.1	0.050724
2.343333	0.1	0.053406
2.345000	0.1	0.056505
2.346667	0.1	0.058234
2.348333	0.1	0.057518
2.350000	0.1	0.055134
2.351667	0.1	0.053227
2.353333	0.1	0.054240
2.355000	0.1	0.058591
2.356667	0.1	0.063241
2.358333	0.1	0.063419
2.360000	0.1	0.057399
2.361667	0.1	0.047922
2.363333	0.1	0.038266
2.365000	0.1	0.029862
2.366667	0.1	0.023484
2.368333	0.1	0.019133
2.370000	0.1	0.016093
2.371667	0.1	0.013828
2.373333	0.1	0.012696
2.375000	0.1	0.012636
2.376667	0.1	0.012636
2.378333	0.1	0.012040
2.380000	0.1	0.010967
2.381667	0.1	0.010133
2.383333	0.1	0.009775
2.385000	0.1	0.009716
2.386667	0.1	0.010014
2.388333	0.1	0.011444
2.390000	0.1	0.015080
2.391667	0.1	0.020266
2.393333	0.1	0.024021
2.395000	0.1	0.022769
2.396667	0.1	0.016570
2.398333	0.1	0.008345
2.400000	0.1	0.000715
2.401667	0.1	-0.004709
2.403333	0.1	-0.006497
2.405000	0.1	-0.004411
2.406667	0.1	0.000179
2.408333	0.1	0.005126
2.410000	0.1	0.009000
2.411667	0.1	0.011742
2.413333	0.1	0.013292
2.415000	0.1	0.013173
2.416667	0.1	0.011563
2.418333	0.1	0.009775
2.420000	0.1	0.009775
2.421667	0.1	0.012457
2.423333	0.1	0.015557
2.425000	0.1	0.015438
2.426667	0.1	0.010669
2.428333	0.1	0.002623
2.430000	0.1	-0.006437
2.431667	0.1	-0.014484
2.433333	0.1	-0.019968
2.435000	0.1	-0.022113
2.436667	0.1	-0.020981
2.438333	0.1	-0.017822
2.440000	0.1	-0.014484
2.441667	0.1	-0.012755
2.443333	0.1	-0.012398
2.445000	0.1	-0.012279
2.446667	0.1	-0.012338
2.448333	0.1	-0.013232
2.450000	0.1	-0.014782
2.451667	0.1	-0.016809
2.453333	0.1	-0.020325
2.455000	0.1	-0.026286
2.456667	0.1	-0.033855
2.458333	0.1	-0.040293
2.460000	0.1	-0.043809
2.461667	0.1	-0.044286
2.463333	0.1	-0.042140
2.465000	0.1	-0.038087
2.466667	0.1	-0.033081
2.468333	0.1	-0.028670
2.470000	0.1	-0.026643
2.471667	0.1	-0.026882
2.473333	0.1	-0.027001
2.475000	0.1	-0.025630
2.476667	0.1	-0.024736
2.478333	0.1	-0.027180
2.480000	0.1	-0.032187
2.481667	0.1	-0.035763
2.483333	0.1	-0.034869
2.485000	0.1	-0.029862
2.486667	0.1	-0.024319
2.488333	0.1	-0.021517
2.490000	0.1	-0.022233
2.491667	0.1	-0.025153
2.493333	0.1	-0.029504
2.495000	0.1	-0.034451
2.496667	0.1	-0.038683
2.498333	0.1	-0.040412
2.500000	0.1	-0.038624
2.501667	0.1	-0.034392
2.503333	0.1	-0.030637
2.505000	0.1	-0.030220
2.506667	0.1	-0.034571
2.508333	0.1	-0.042081
2.510000	0.1	-0.049829
2.511667	0.1	-0.055969
2.513333	0.1	-0.059485
2.515000	0.1	-0.059187
2.516667	0.1	-0.054240
2.518333	0.1	-0.045836
2.520000	0.1	-0.037313
2.521667	0.1	-0.032306
2.523333	0.1	-0.031173
2.525000	0.1	-0.031471
2.526667	0.1	-0.030875
2.528333	0.1	-0.029385
2.530000	0.1	-0.027537
2.531667	0.1	-0.025630
2.533333	0.1	-0.024080
2.535000	0.1	-0.022829
2.536667	0.1	-0.021458
2.538333	0.1	-0.021040
2.540000	0.1	-0.023425
2.541667	0.1	-0.029087
2.543333	0.1	-0.036418
2.545000	0.1	-0.043213
2.546667	0.1	-0.048280
2.548333	0.1	-0.051200
2.550000	0.1	-0.051856
2.551667	0.1	-0.049949
2.553333	0.1	-0.045836
2.555000	0.1	-0.041425
2.556667	0.1	-0.039279
2.558333	0.1	-0.040948
2.560000	0.1	-0.045419
2.561667	0.1	-0.048995
2.563333	0.1	-0.047982
2.565000	0.1	-0.041604
2.566667	0.1	-0.033259
2.568333	0.1	-0.027716
2.570000	0.1	-0.026524
2.571667	0.1	-0.028193
2.573333	0.1	-0.031114
2.575000	0.1	-0.034690
2.576667	0.1	-0.037968
2.578333	0.1	-0.038922
2.580000	0.1	-0.037074
2.581667	0.1	-0.034630
2.583333	0.1	-0.033796
2.585000	0.1	-0.034392
2.586667	0.1	-0.034809
2.588333	0.1	-0.034034
2.590000	0.1	-0.032485
2.591667	0.1	-0.031233
2.593333	0.1	-0.030458
2.595000	0.1	-0.030100
2.596667	0.1	-0.030518
2.598333	0.1	-0.031650
2.600000	0.1	-0.032961
2.601667	0.1	-0.034571
2.603333	0.1	-0.036418
2.605000	0.1	-0.037909
2.606667	0.1	-0.038087
2.608333	0.1	-0.035822
2.610000	0.1	-0.030577
2.611667	0.1	-0.023782
2.613333	0.1	-0.018358
2.615000	0.1	-0.016749
2.616667	0.1	-0.019312
2.618333	0.1	-0.023901
2.620000	0.1	-0.027657
2.621667	0.1	-0.028551
2.623333	0.1	-0.026703
2.625000	0.1	-0.024319
2.626667	0.1	-0.023365
2.628333	0.1	-0.023603
2.630000	0.1	-0.024259
2.631667	0.1	-0.025332
2.633333	0.1	-0.027120
2.635000	0.1	-0.029802
2.636667	0.1	-0.032842
2.638333	0.1	-0.035584
2.640000	0.1	-0.037491
2.641667	0.1	-0.038683
2.643333	0.1	-0.039160
2.645000	0.1	-0.038564
2.646667	0.1	-0.035942
2.648333	0.1	-0.030994
2.650000	0.1	-0.025034
2.651667	0.1	-0.021219
2.653333	0.1	-0.022948
2.655000	0.1	-0.030637
2.656667	0.1	-0.041127
2.658333	0.1	-0.049770
2.660000	0.1	-0.053346
2.661667	0.1	-0.051200
2.663333	0.1	-0.045300
2.665000	0.1	-0.037849
2.666667	0.1	-0.030458
2.668333	0.1	-0.024915
2.670000	0.1	-0.022411
2.671667	0.1	-0.022113
2.673333	0.1	-0.020981
2.675000	0.1	-0.016809
2.676667	0.1	-0.010133
2.678333	0.1	-0.003457
2.680000	0.1	0.001013
2.681667	0.1	0.002921
2.683333	0.1	0.003040
2.685000	0.1	0.000596
2.686667	0.1	-0.005305
2.688333	0.1	-0.013232
2.690000	0.1	-0.019729
2.691667	0.1	-0.021636
2.693333	0.1	-0.018597
2.695000	0.1	-0.013590
2.696667	0.1	-0.010073
2.698333	0.1	-0.009358
2.700000	0.1	-0.010967
2.701667	0.1	-0.013590
2.703333	0.1	-0.016272
2.705000	0.1	-0.019073
2.706667	0.1	-0.022054
2.708333	0.1	-0.024140
2.710000	0.1	-0.024855
2.711667	0.1	-0.024676
2.713333	0.1	-0.024021
2.715000	0.1	-0.022054
2.716667	0.1	-0.018001
2.718333	0.1	-0.012517
2.720000	0.1	-0.008345
2.721667	0.1	-0.008166
2.723333	0.1	-0.011802
2.725000	0.1	-0.015795
2.726667	0.1	-0.016928
2.728333	0.1	-0.014782
2.730000	0.1	-0.011086
2.731667	0.1	-0.007212
2.733333	0.1	-0.003278
2.735000	0.1	0.001192
2.736667	0.1	0.006199
2.738333	0.1	0.010192
2.740000	0.1	0.011206
2.741667	0.1	0.008047
2.743333	0.1	0.001431
2.745000	0.1	-0.005782
2.746667	0.1	-0.010610
2.748333	0.1	-0.012159
2.750000	0.1	-0.011802
2.751667	0.1	-0.010371
2.753333	0.1	-0.007629
2.755000	0.1	-0.004172
2.756667	0.1	-0.001907
2.758333	0.1	-0.001788
2.760000	0.1	-0.002384
2.761667	0.1	-0.001431
2.763333	0.1	0.001967
2.765000	0.1	0.006080
2.766667	0.1	0.007510
2.768333	0.1	0.005007
2.770000	0.1	0.000954
2.771667	0.1	-0.002205
2.773333	0.1	-0.004470
2.775000	0.1	-0.007212
2.776667	0.1	-0.010312
2.778333	0.1	-0.012219
2.780000	0.1	-0.011981
2.781667	0.1	-0.010550
2.783333	0.1	-0.009835
2.785000	0.1	-0.010848
2.786667	0.1	-0.011921
2.788333	0.1	-0.010669
2.790000	0.1	-0.007093
2.791667	0.1	-0.003278
2.793333	0.1	-0.000954
2.795000	0.1	0.000656
2.796667	0.1	0.002921
2.798333	0.1	0.004649
2.800000	0.1	0.002861
2.801667	0.1	-0.003457
2.803333	0.1	-0.012815
2.805000	0.1	-0.022292
2.806667	0.1	-0.029266
2.808333	0.1	-0.031769
2.810000	0.1	-0.029445
2.811667	0.1	-0.023782
2.813333	0.1	-0.017166
2.815000	0.1	-0.011206
2.816667	0.1	-0.006199
2.818333	0.1	-0.001729
2.820000	0.1	0.002444
2.821667	0.1	0.005007
2.823333	0.1	0.004888
2.825000	0.1	0.002384
2.826667	0.1	-0.001669
2.828333	0.1	-0.006676
2.830000	0.1	-0.011086
2.831667	0.1	-0.012577
2.833333	0.1	-0.009596
2.835000	0.1	-0.003934
2.836667	0.1	0.000715
2.838333	0.1	0.003040
2.840000	0.1	0.004828
2.841667	0.1	0.007153
2.843333	0.1	0.008941
2.845000	0.1	0.009060
2.846667	0.1	0.007927
2.848333	0.1	0.006616
2.850000	0.1	0.005662
2.851667	0.1	0.004828
2.853333	0.1	0.002861
2.855000	0.1	-0.000656
2.856667	0.1	-0.004888
2.858333	0.1	-0.008881
2.860000	0.1	-0.013530
2.861667	0.1	-0.020146
2.863333	0.1	-0.027597
2.865000	0.1	-0.033379
2.866667	0.1	-0.036478
2.868333	0.1	-0.037849
2.870000	0.1	-0.038028
2.871667	0.1	-0.036180
2.873333	0.1	-0.030994
2.875000	0.1	-0.022531
2.876667	0.1	-0.012577
2.878333	0.1	-0.003994
2.880000	0.1	0.001371
2.881667	0.1	0.003397
2.883333	0.1	0.003040
2.885000	0.1	0.001013
2.886667	0.1	-0.001669
2.888333	0.1	-0.002921
2.890000	0.1	-0.001252
2.891667	0.1	0.002563
2.893333	0.1	0.006557
2.895000	0.1	0.009179
2.896667	0.1	0.010371
2.898333	0.1	0.010550
2.900000	0.1	0.009775
2.901667	0.1	0.008047
2.903333	0.1	0.005841
2.905000	0.1	0.002801
2.906667	0.1	-0.001311
2.908333	0.1	-0.005603
2.910000	0.1	-0.008821
2.911667	0.1	-0.010610
2.913333	0.1	-0.011563
2.915000	0.1	-0.011861
2.916667	0.1	-0.011861
2.918333	0.1	-0.012994
2.920000	0.1	-0.016570
2.921667	0.1	-0.021279
2.923333	0.1	-0.023425
2.925000	0.1	-0.020266
2.926667	0.1	-0.012517
2.928333	0.1	-0.003397
2.930000	0.1	0.003874
2.931667	0.1	0.007331
2.933333	0.1	0.006616
2.935000	0.1	0.002742
2.936667	0.1	-0.002623
2.938333	0.1	-0.008285
2.940000	0.1	-0.013590
2.941667	0.1	-0.017464
2.943333	0.1	-0.018656
2.945000	0.1	-0.016570
2.946667	0.1	-0.012457
2.948333	0.1	-0.008702
2.950000	0.1	-0.007272
2.951667	0.1	-0.009358
2.953333	0.1	-0.014603
2.955000	0.1	-0.020921
2.956667	0.1	-0.025332
2.958333	0.1	-0.025868
2.960000	0.1	-0.022709
2.961667	0.1	-0.018060
2.963333	0.1	-0.014007
2.965000	0.1	-0.011742
2.966667	0.1	-0.011325
2.968333	0.1	-0.011504
2.970000	0.1	-0.011444
2.971667	0.1	-0.011206
2.973333	0.1	-0.010729
2.975000	0.1	-0.009775
2.976667	0.1	-0.008047
2.978333	0.1	-0.005066
2.980000	0.1	-0.002086
2.981667	0.1	-0.002563
2.983333	0.1	-0.009060
2.985000	0.1	-0.019312
2.986667	0.1	-0.028312
2.988333	0.1	-0.032604
2.990000	0.1	-0.032544
2.991667	0.1	-0.030100
2.993333	0.1	-0.027061
2.995000	0.1	-0.024319
2.996667	0.1	-0.022829
2.998333	0.1	-0.023305
3.000000	0.1	-0.024259
3.001667	0.1	-0.022769
3.003333	0.1	-0.017703
3.005000	0.1	-0.011444
3.006667	0.1	-0.007093
3.008333	0.1	-0.005305
3.010000	0.1	-0.005603
3.011667	0.1	-0.008285
3.013333	0.1	-0.013232
3.015000	0.1	-0.018418
3.016667	0.1	-0.021040
3.018333	0.1	-0.019073
3.020000	0.1	-0.012934
3.021667	0.1	-0.005662
3.023333	0.1	-0.001311
3.025000	0.1	-0.002086
3.026667	0.1	-0.007093
3.028333	0.1	-0.012875
3.030000	0.1	-0.016749
3.031667	0.1	-0.018239
3.033333	0.1	-0.017941
3.035000	0.1	-0.016093
3.036667	0.1	-0.012994
3.038333	0.1	-0.009954
3.040000	0.1	-0.009000
3.041667	0.1	-0.010967
3.043333	0.1	-0.015557
3.045000	0.1	-0.021160
3.046667	0.1	-0.025451
3.048333	0.1	-0.026524
3.050000	0.1	-0.024319
3.051667	0.1	-0.021160
3.053333	0.1	-0.019312
3.055000	0.1	-0.018418
3.056667	0.1	-0.016093
3.058333	0.1	-0.011265
3.060000	0.1	-0.006258
3.061667	0.1	-0.004888
3.063333	0.1	-0.007927
3.065000	0.1	-0.012636
3.066667	0.1	-0.016510
3.068333	0.1	-0.019550
3.070000	0.1	-0.022531
3.071667	0.1	-0.025809
3.073333	0.1	-0.028431
3.075000	0.1	-0.028372
3.076667	0.1	-0.024915
3.078333	0.1	-0.019372
3.080000	0.1	-0.014067
3.081667	0.1	-0.010371
3.083333	0.1	-0.008106
3.085000	0.1	-0.006080
3.086667	0.1	-0.003874
3.088333	0.1	-0.001729
3.090000	0.1	-0.000715
3.091667	0.1	-0.002444
3.093333	0.1	-0.007212
3.095000	0.1	-0.013232
3.096667	0.1	-0.017881
3.098333	0.1	-0.019670
3.100000	0.1	-0.018835
3.101667	0.1	-0.016987
3.103333	0.1	-0.015438
3.105000	0.1	-0.014305
3.106667	0.1	-0.013709
3.108333	0.1	-0.013590
3.110000	0.1	-0.013351
3.111667	0.1	-0.012815
3.113333	0.1	-0.011981
3.115000	0.1	-0.009716
3.116667	0.1	-0.005543
3.118333	0.1	-0.002265
3.120000	0.1	-0.002801
3.121667	0.1	-0.006735
3.123333	0.1	-0.011325
3.125000	0.1	-0.013828
3.126667	0.1	-0.013709
3.128333	0.1	-0.013232
3.130000	0.1	-0.015378
3.131667	0.1	-0.020981
3.133333	0.1	-0.027776
3.135000	0.1	-0.033319
3.136667	0.1	-0.036478
3.138333	0.1	-0.037730
3.140000	0.1	-0.037670
3.141667	0.1	-0.035644
3.143333	0.1	-0.030160
3.145000	0.1	-0.020862
3.146667	0.1	-0.010014
3.148333	0.1	-0.002146
3.150000	0.1	-0.000358
3.151667	0.1	-0.004351
3.153333	0.1	-0.011384
3.155000	0.1	-0.018418
3.156667	0.1	-0.022829
3.158333	0.1	-0.023842
3.160000	0.1	-0.023186
3.161667	0.1	-0.023544
3.163333	0.1	-0.027001
3.165000	0.1	-0.032544
3.166667	0.1	-0.035822
3.168333	0.1	-0.033557
3.170000	0.1	-0.026822
3.171667	0.1	-0.019252
3.173333	0.1	-0.012934
3.175000	0.1	-0.007987
3.176667	0.1	-0.003934
3.178333	0.1	-0.000417
3.180000	0.1	0.002146
3.181667	0.1	0.002980
3.183333	0.1	0.001669
3.185000	0.1	-0.001609
3.186667	0.1	-0.006258
3.188333	0.1	-0.011146
3.190000	0.1	-0.014842
3.191667	0.1	-0.016809
3.193333	0.1	-0.016332
3.195000	0.1	-0.012398
3.196667	0.1	-0.005603
3.198333	0.1	0.000894
3.200000	0.1	0.003099
3.201667	0.1	-0.000358
3.203333	0.1	-0.007033
3.205000	0.1	-0.011861
3.206667	0.1	-0.011504
3.208333	0.1	-0.007212
3.210000	0.1	-0.003099
3.211667	0.1	-0.002563
3.213333	0.1	-0.006914
3.215000	0.1	-0.014961
3.216667	0.1	-0.023484
3.218333	0.1	-0.029385
3.220000	0.1	-0.031769
3.221667	0.1	-0.031650
3.223333	0.1	-0.030458
3.225000	0.1	-0.028789
3.226667	0.1	-0.026226
3.228333	0.1	-0.022411
3.230000	0.1	-0.018656
3.231667	0.1	-0.016630
3.233333	0.1	-0.016868
3.235000	0.1	-0.017703
3.236667	0.1	-0.017405
3.238333	0.1	-0.015676
3.240000	0.1	-0.013113
3.241667	0.1	-0.010848
3.243333	0.1	-0.011623
3.245000	0.1	-0.017464
3.246667	0.1	-0.026345
3.248333	0.1	-0.033081
3.250000	0.1	-0.033915
3.251667	0.1	-0.029564
3.253333	0.1	-0.023246
3.255000	0.1	-0.017703
3.256667	0.1	-0.013828
3.258333	0.1	-0.011027
3.260000	0.1	-0.009477
3.261667	0.1	-0.010073
3.263333	0.1	-0.013351
3.265000	0.1	-0.017941
3.266667	0.1	-0.020862
3.268333	0.1	-0.019312
3.270000	0.1	-0.013292
3.271667	0.1	-0.006557
3.273333	0.1	-0.004470
3.275000	0.1	-0.009477
3.276667	0.1	-0.019252
3.278333	0.1	-0.029266
3.280000	0.1	-0.037014
3.281667	0.1	-0.043333
3.283333	0.1	-0.048876
3.285000	0.1	-0.052273
3.286667	0.1	-0.051320
3.288333	0.1	-0.045478
3.290000	0.1	-0.037432
3.291667	0.1	-0.030935
3.293333	0.1	-0.026822
3.295000	0.1	-0.023782
3.296667	0.1	-0.020921
3.298333	0.1	-0.019312
3.300000	0.1	-0.020564
3.301667	0.1	-0.025690
3.303333	0.1	-0.033438
3.305000	0.1	-0.040948
3.306667	0.1	-0.045002
3.308333	0.1	-0.044584
3.310000	0.1	-0.041544
3.311667	0.1	-0.038505
3.313333	0.1	-0.035644
3.315000	0.1	-0.031769
3.316667	0.1	-0.027478
3.318333	0.1	-0.025570
3.320000	0.1	-0.027895
3.321667	0.1	-0.033319
3.323333	0.1	-0.038028
3.325000	0.1	-0.038922
3.326667	0.1	-0.036418
3.328333	0.1	-0.033855
3.330000	0.1	-0.032902
3.331667	0.1	-0.032365
3.333333	0.1	-0.030577
3.335000	0.1	-0.027895
3.336667	0.1	-0.026464
3.338333	0.1	-0.027180
3.340000	0.1	-0.028729
3.341667	0.1	-0.029266
3.343333	0.1	-0.027835
3.345000	0.1	-0.024736
3.346667	0.1	-0.021517
3.348333	0.1	-0.019133
3.350000	0.1	-0.017524
3.351667	0.1	-0.016570
3.353333	0.1	-0.017941
3.355000	0.1	-0.023246
3.356667	0.1	-0.031531
3.358333	0.1	-0.039160
3.360000	0.1	-0.043154
3.361667	0.1	-0.043392
3.363333	0.1	-0.040948
3.365000	0.1	-0.036895
3.366667	0.1	-0.032842
3.368333	0.1	-0.029922
3.370000	0.1	-0.028789
3.371667	0.1	-0.029981
3.373333	0.1	-0.033140
3.375000	0.1	-0.035942
3.376667	0.1	-0.035107
3.378333	0.1	-0.029504
3.380000	0.1	-0.020802
3.381667	0.1	-0.011861
3.383333	0.1	-0.004470
3.385000	0.1	0.000477
3.386667	0.1	0.002921
3.388333	0.1	0.002086
3.390000	0.1	-0.003219
3.391667	0.1	-0.012875
3.393333	0.1	-0.023544
3.395000	0.1	-0.030100
3.396667	0.1	-0.029802
3.398333	0.1	-0.024796
3.400000	0.1	-0.019848
3.401667	0.1	-0.018537
3.403333	0.1	-0.020504
3.405000	0.1	-0.022829
3.406667	0.1	-0.022888
3.408333	0.1	-0.020862
3.410000	0.1	-0.019133
3.411667	0.1	-0.019431
3.413333	0.1	-0.021100
3.415000	0.1	-0.022709
3.416667	0.1	-0.023603
3.418333	0.1	-0.022829
3.420000	0.1	-0.019968
3.421667	0.1	-0.016510
3.423333	0.1	-0.014365
3.425000	0.1	-0.013530
3.426667	0.1	-0.012577
3.428333	0.1	-0.010371
3.430000	0.1	-0.006914
3.431667	0.1	-0.003517
3.433333	0.1	-0.002146
3.435000	0.1	-0.003755
3.436667	0.1	-0.007749
3.438333	0.1	-0.011742
3.440000	0.1	-0.014126
3.441667	0.1	-0.014901
3.443333	0.1	-0.015438
3.445000	0.1	-0.017166
3.446667	0.1	-0.020206
3.448333	0.1	-0.022531
3.450000	0.1	-0.021517
3.451667	0.1	-0.015795
3.453333	0.1	-0.007212
3.455000	0.1	0.000894
3.456667	0.1	0.006378
3.458333	0.1	0.009298
3.460000	0.1	0.009954
3.461667	0.1	0.008285
3.463333	0.1	0.004172
3.465000	0.1	-0.001729
3.466667	0.1	-0.008702
3.468333	0.1	-0.015378
3.470000	0.1	-0.020444
3.471667	0.1	-0.023365
3.473333	0.1	-0.024021
3.475000	0.1	-0.021636
3.476667	0.1	-0.015438
3.478333	0.1	-0.005662
3.480000	0.1	0.007093
3.481667	0.1	0.022054
3.483333	0.1	0.037789
3.485000	0.1	0.053346
3.486667	0.1	0.069797
3.488333	0.1	0.089467
3.490000	0.1	0.114024
3.491667	0.1	0.142515
3.493333	0.1	0.171483
3.495000	0.1	0.197470
3.496667	0.1	0.218630
3.498333	0.1	0.234902
3.500000	0.1	0.247300
3.501667	0.1	0.257671
3.503333	0.1	0.268221
3.505000	0.1	0.279725
3.506667	0.1	0.290871
3.508333	0.1	0.298858
3.510000	0.1	0.302315
3.511667	0.1	0.301600
3.513333	0.1	0.297546
3.515000	0.1	0.291169
3.516667	0.1	0.283301
3.518333	0.1	0.273883
3.520000	0.1	0.262618
3.521667	0.1	0.250101
3.523333	0.1	0.237644
3.525000	0.1	0.225365
3.526667	0.1	0.212371
3.528333	0.1	0.198722
3.530000	0.1	0.186324
3.531667	0.1	0.177920
3.533333	0.1	0.174284
3.535000	0.1	0.172794
3.536667	0.1	0.169575
3.538333	0.1	0.163138
3.540000	0.1	0.154018
3.541667	0.1	0.143290
3.543333	0.1	0.132203
3.545000	0.1	0.122309
3.546667	0.1	0.114441
3.548333	0.1	0.108063
3.550000	0.1	0.102282
3.551667	0.1	0.097573
3.553333	0.1	0.095785
3.555000	0.1	0.097930
3.556667	0.1	0.102520
3.558333	0.1	0.106633
3.560000	0.1	0.107467
3.561667	0.1	0.103354
3.563333	0.1	0.094771
3.565000	0.1	0.084221
3.566667	0.1	0.074148
3.568333	0.1	0.065804
3.570000	0.1	0.059307
3.571667	0.1	0.055492
3.573333	0.1	0.055850
3.575000	0.1	0.061214
3.576667	0.1	0.069201
3.578333	0.1	0.074089
3.580000	0.1	0.071585
3.581667	0.1	0.061750
3.583333	0.1	0.048518
3.585000	0.1	0.036240
3.586667	0.1	0.027657
3.588333	0.1	0.023901
3.590000	0.1	0.025392
3.591667	0.1	0.031412
3.593333	0.1	0.039995
3.595000	0.1	0.048995
3.596667	0.1	0.056982
3.598333	0.1	0.063241
3.600000	0.1	0.067413
3.601667	0.1	0.068247
3.603333	0.1	0.065148
3.605000	0.1	0.059903
3.606667	0.1	0.055313
3.608333	0.1	0.053346
3.610000	0.1	0.053883
3.611667	0.1	0.055134
3.613333	0.1	0.055313
3.615000	0.1	0.054121
3.616667	0.1	0.052750
3.618333	0.1	0.052392
3.620000	0.1	0.052691
3.621667	0.1	0.053167
3.623333	0.1	0.053644
3.625000	0.1	0.053167
3.626667	0.1	0.050306
3.628333	0.1	0.045419
3.630000	0.1	0.041008
3.631667	0.1	0.039279
3.633333	0.1	0.040412
3.635000	0.1	0.042915
3.636667	0.1	0.045419
3.638333	0.1	0.048578
3.640000	0.1	0.052810
3.641667	0.1	0.056863
3.643333	0.1	0.057220
3.645000	0.1	0.051677
3.646667	0.1	0.041664
3.648333	0.1	0.032187
3.650000	0.1	0.027657
3.651667	0.1	0.028968
3.653333	0.1	0.034094
3.655000	0.1	0.041008
3.656667	0.1	0.048220
3.658333	0.1	0.054836
3.660000	0.1	0.060320
3.661667	0.1	0.064373
3.663333	0.1	0.066936
3.665000	0.1	0.067532
3.666667	0.1	0.066400
3.668333	0.1	0.065327
3.670000	0.1	0.066102
3.671667	0.1	0.068247
3.673333	0.1	0.069141
3.675000	0.1	0.066340
3.676667	0.1	0.059485
3.678333	0.1	0.050545
3.680000	0.1	0.042975
3.681667	0.1	0.038683
3.683333	0.1	0.036538
3.685000	0.1	0.034511
3.686667	0.1	0.033200
3.688333	0.1	0.034153
3.690000	0.1	0.036657
3.691667	0.1	0.038207
3.693333	0.1	0.036955
3.695000	0.1	0.032723
3.696667	0.1	0.027061
3.698333	0.1	0.022411
3.700000	0.1	0.020385
3.701667	0.1	0.019848
3.703333	0.1	0.018954
3.705000	0.1	0.017881
3.706667	0.1	0.018954
3.708333	0.1	0.023127
3.710000	0.1	0.028849
3.711667	0.1	0.034451
3.713333	0.1	0.039399
3.715000	0.1	0.044227
3.716667	0.1	0.049055
3.718333	0.1	0.053048
3.720000	0.1	0.054657
3.721667	0.1	0.053406
3.723333	0.1	0.049889
3.725000	0.1	0.044942
3.726667	0.1	0.038922
3.728333	0.1	0.032425
3.730000	0.1	0.026941
3.731667	0.1	0.023782
3.733333	0.1	0.024021
3.735000	0.1	0.027299
3.736667	0.1	0.030875
3.738333	0.1	0.032187
3.740000	0.1	0.030875
3.741667	0.1	0.028849
3.743333	0.1	0.028431
3.745000	0.1	0.030339
3.746667	0.1	0.033319
3.748333	0.1	0.036001
3.750000	0.1	0.038683
3.751667	0.1	0.041425
3.753333	0.1	0.042796
3.755000	0.1	0.041962
3.756667	0.1	0.039458
3.758333	0.1	0.036597
3.760000	0.1	0.034809
3.761667	0.1	0.035584
3.763333	0.1	0.039220
3.765000	0.1	0.043094
3.766667	0.1	0.044286
3.768333	0.1	0.041306
3.770000	0.1	0.034332
3.771667	0.1	0.025213
3.773333	0.1	0.016034
3.775000	0.1	0.007927
3.776667	0.1	0.002086
3.778333	0.1	0.000834
3.780000	0.1	0.005066
3.781667	0.1	0.012994
3.783333	0.1	0.022173
3.785000	0.1	0.030637
3.786667	0.1	0.036240
3.788333	0.1	0.037372
3.790000	0.1	0.034869
3.791667	0.1	0.031412
3.793333	0.1	0.029266
3.795000	0.1	0.028789
3.796667	0.1	0.028193
3.798333	0.1	0.025690
3.800000	0.1	0.021040
3.801667	0.1	0.015855
3.803333	0.1	0.012457
3.805000	0.1	0.012279
3.806667	0.1	0.015318
3.808333	0.1	0.020921
3.810000	0.1	0.028670
3.811667	0.1	0.038028
3.813333	0.1	0.047565
3.815000	0.1	0.055432
3.816667	0.1	0.060678
3.818333	0.1	0.063360
3.820000	0.1	0.064254
3.821667	0.1	0.064611
3.823333	0.1	0.064969
3.825000	0.1	0.063717
3.826667	0.1	0.059247
3.828333	0.1	0.052094
3.830000	0.1	0.043452
3.831667	0.1	0.034094
3.833333	0.1	0.026047
3.835000	0.1	0.022292
3.836667	0.1	0.024557
3.838333	0.1	0.031054
3.840000	0.1	0.037372
3.841667	0.1	0.039637
3.843333	0.1	0.036955
3.845000	0.1	0.031531
3.846667	0.1	0.026882
3.848333	0.1	0.024736
3.850000	0.1	0.024378
3.851667	0.1	0.024498
3.853333	0.1	0.025630
3.855000	0.1	0.029564
3.856667	0.1	0.036240
3.858333	0.1	0.043035
3.860000	0.1	0.046790
3.861667	0.1	0.046492
3.863333	0.1	0.043690
3.865000	0.1	0.040770
3.866667	0.1	0.039637
3.868333	0.1	0.039399
3.870000	0.1	0.037193
3.871667	0.1	0.031471
3.873333	0.1	0.024080
3.875000	0.1	0.018597
3.876667	0.1	0.017405
3.878333	0.1	0.020802
3.880000	0.1	0.026405
3.881667	0.1	0.030100
3.883333	0.1	0.029564
3.885000	0.1	0.025690
3.886667	0.1	0.020742
3.888333	0.1	0.018299
3.890000	0.1	0.020564
3.891667	0.1	0.025153
3.893333	0.1	0.026822
3.895000	0.1	0.022829
3.896667	0.1	0.014782
3.898333	0.1	0.006378
3.900000	0.1	0.001192
3.901667	0.1	0.000715
3.903333	0.1	0.004292
3.905000	0.1	0.009775
3.906667	0.1	0.014842
3.908333	0.1	0.018477
3.910000	0.1	0.020862
3.911667	0.1	0.022531
3.913333	0.1	0.024498
3.915000	0.1	0.027597
3.916667	0.1	0.031710
3.918333	0.1	0.035226
3.920000	0.1	0.036359
3.921667	0.1	0.034750
3.923333	0.1	0.032365
3.925000	0.1	0.031352
3.926667	0.1	0.032306
3.928333	0.1	0.034094
3.930000	0.1	0.034928
3.931667	0.1	0.033379
3.933333	0.1	0.029802
3.935000	0.1	0.026226
3.936667	0.1	0.024080
3.938333	0.1	0.022650
3.940000	0.1	0.021398
3.941667	0.1	0.021517
3.943333	0.1	0.024557
3.945000	0.1	0.030100
3.946667	0.1	0.035584
3.948333	0.1	0.037849
3.950000	0.1	0.034988
3.951667	0.1	0.027657
3.953333	0.1	0.019252
3.955000	0.1	0.014186
3.956667	0.1	0.014544
3.958333	0.1	0.018895
3.960000	0.1	0.023961
3.961667	0.1	0.027359
3.963333	0.1	0.028610
3.965000	0.1	0.029027
3.966667	0.1	0.029564
3.968333	0.1	0.029743
3.970000	0.1	0.028372
3.971667	0.1	0.025094
3.973333	0.1	0.020266
3.975000	0.1	0.015378
3.976667	0.1	0.012636
3.978333	0.1	0.013769
3.980000	0.1	0.018537
3.981667	0.1	0.024498
3.983333	0.1	0.029147
3.985000	0.1	0.031292
3.986667	0.1	0.031054
3.988333	0.1	0.029385
3.990000	0.1	0.027359
3.991667	0.1	0.025809
3.993333	0.1	0.023842
3.995000	0.1	0.020385
3.996667	0.1	0.015557
3.998333	0.1	0.010252
4.000000	0.1	0.005484
4.001667	0.1	0.002444
4.003333	0.1	0.001669
4.005000	0.1	0.002623
4.006667	0.1	0.004172
4.008333	0.1	0.005186
4.010000	0.1	0.004768
4.011667	0.1	0.003636
4.013333	0.1	0.003695
4.015000	0.1	0.006080
4.016667	0.1	0.009954
4.018333	0.1	0.013232
4.020000	0.1	0.014663
4.021667	0.1	0.014603
4.023333	0.1	0.013769
4.025000	0.1	0.012934
4.026667	0.1	0.013411
4.028333	0.1	0.016332
4.030000	0.1	0.021219
4.031667	0.1	0.025570
4.033333	0.1	0.027299
4.035000	0.1	0.026345
4.036667	0.1	0.024319
4.038333	0.1	0.022352
4.040000	0.1	0.020266
4.041667	0.1	0.017464
4.043333	0.1	0.014246
4.045000	0.1	0.011384
4.046667	0.1	0.009477
4.048333	0.1	0.008345
4.050000	0.1	0.007510
4.051667	0.1	0.006795
4.053333	0.1	0.006497
4.055000	0.1	0.006914
4.056667	0.1	0.008523
4.058333	0.1	0.012040
4.060000	0.1	0.017643
4.061667	0.1	0.023365
4.063333	0.1	0.026226
4.065000	0.1	0.024080
4.066667	0.1	0.017941
4.068333	0.1	0.011027
4.070000	0.1	0.006020
4.071667	0.1	0.003457
4.073333	0.1	0.002742
4.075000	0.1	0.002861
4.076667	0.1	0.002623
4.078333	0.1	0.000596
4.080000	0.1	-0.003099
4.081667	0.1	-0.006914
4.083333	0.1	-0.008523
4.085000	0.1	-0.006557
4.086667	0.1	-0.001550
4.088333	0.1	0.004709
4.090000	0.1	0.010073
4.091667	0.1	0.013471
4.093333	0.1	0.015318
4.095000	0.1	0.016570
4.096667	0.1	0.017941
4.098333	0.1	0.020027
4.100000	0.1	0.023723
4.101667	0.1	0.028908
4.103333	0.1	0.034630
4.105000	0.1	0.039041
4.106667	0.1	0.040948
4.108333	0.1	0.040352
4.110000	0.1	0.037849
4.111667	0.1	0.034094
4.113333	0.1	0.030041
4.115000	0.1	0.027299
4.116667	0.1	0.027895
4.118333	0.1	0.032008
4.120000	0.1	0.036657
4.121667	0.1	0.038385
4.123333	0.1	0.036001
4.125000	0.1	0.030577
4.126667	0.1	0.023186
4.128333	0.1	0.015318
4.130000	0.1	0.009179
4.131667	0.1	0.006258
4.133333	0.1	0.006378
4.135000	0.1	0.008225
4.136667	0.1	0.009954
4.138333	0.1	0.011265
4.140000	0.1	0.013173
4.141667	0.1	0.016451
4.143333	0.1	0.020921
4.145000	0.1	0.024557
4.146667	0.1	0.024855
4.148333	0.1	0.020683
4.150000	0.1	0.013828
4.151667	0.1	0.007451
4.153333	0.1	0.004292
4.155000	0.1	0.005066
4.156667	0.1	0.007272
4.158333	0.1	0.007510
4.160000	0.1	0.004709
4.161667	0.1	0.000954
4.163333	0.1	-0.001252
4.165000	0.1	-0.000179
4.166667	0.1	0.003636
4.168333	0.1	0.008047
4.170000	0.1	0.010967
4.171667	0.1	0.012040
4.173333	0.1	0.013053
4.175000	0.1	0.015795
4.176667	0.1	0.020504
4.178333	0.1	0.026822
4.180000	0.1	0.033617
4.181667	0.1	0.038624
4.183333	0.1	0.039935
4.185000	0.1	0.037372
4.186667	0.1	0.032604
4.188333	0.1	0.028014
4.190000	0.1	0.026047
4.191667	0.1	0.027061
4.193333	0.1	0.029027
4.195000	0.1	0.029266
4.196667	0.1	0.027120
4.198333	0.1	0.024676
4.200000	0.1	0.024378
4.201667	0.1	0.026464
4.203333	0.1	0.028968
4.205000	0.1	0.029445
4.206667	0.1	0.026226
4.208333	0.1	0.020087
4.210000	0.1	0.013769
4.211667	0.1	0.010431
4.213333	0.1	0.011027
4.215000	0.1	0.014067
4.216667	0.1	0.017881
4.218333	0.1	0.020683
4.220000	0.1	0.021219
4.221667	0.1	0.019491
4.223333	0.1	0.017762
4.225000	0.1	0.018597
4.226667	0.1	0.022948
4.228333	0.1	0.028849
4.230000	0.1	0.033796
4.231667	0.1	0.037253
4.233333	0.1	0.039935
4.235000	0.1	0.040591
4.236667	0.1	0.037253
4.238333	0.1	0.030518
4.240000	0.1	0.023723
4.241667	0.1	0.020087
4.243333	0.1	0.020087
4.245000	0.1	0.022352
4.246667	0.1	0.024557
4.248333	0.1	0.024736
4.250000	0.1	0.022054
4.251667	0.1	0.017762
4.253333	0.1	0.013947
4.255000	0.1	0.011563
4.256667	0.1	0.009894
4.258333	0.1	0.007451
4.260000	0.1	0.002742
4.261667	0.1	-0.003636
4.263333	0.1	-0.008583
4.265000	0.1	-0.009835
4.266667	0.1	-0.007391
4.268333	0.1	-0.003517
4.270000	0.1	0.000060
4.271667	0.1	0.003338
4.273333	0.1	0.007391
4.275000	0.1	0.012696
4.276667	0.1	0.018120
4.278333	0.1	0.020623
4.280000	0.1	0.018716
4.281667	0.1	0.014365
4.283333	0.1	0.011384
4.285000	0.1	0.011384
4.286667	0.1	0.013113
4.288333	0.1	0.014126
4.290000	0.1	0.012517
4.291667	0.1	0.008941
4.293333	0.1	0.006020
4.295000	0.1	0.006318
4.296667	0.1	0.009418
4.298333	0.1	0.012159
4.300000	0.1	0.012159
4.301667	0.1	0.010788
4.303333	0.1	0.011146
4.305000	0.1	0.014484
4.306667	0.1	0.019252
4.308333	0.1	0.023186
4.310000	0.1	0.026047
4.311667	0.1	0.029087
4.313333	0.1	0.032067
4.315000	0.1	0.033915
4.316667	0.1	0.034213
4.318333	0.1	0.033021
4.320000	0.1	0.030220
4.321667	0.1	0.025630
4.323333	0.1	0.019312
4.325000	0.1	0.012457
4.326667	0.1	0.007749
4.328333	0.1	0.007093
4.330000	0.1	0.009239
4.331667	0.1	0.011444
4.333333	0.1	0.011683
4.335000	0.1	0.009894
4.336667	0.1	0.007212
4.338333	0.1	0.005484
4.340000	0.1	0.005901
4.341667	0.1	0.008464
4.343333	0.1	0.012040
4.345000	0.1	0.015318
4.346667	0.1	0.017941
4.348333	0.1	0.019670
4.350000	0.1	0.019431
4.351667	0.1	0.015736
4.353333	0.1	0.008464
4.355000	0.1	0.000417
4.356667	0.1	-0.003517
4.358333	0.1	-0.000298
4.360000	0.1	0.008702
4.361667	0.1	0.018239
4.363333	0.1	0.024319
4.365000	0.1	0.026286
4.366667	0.1	0.025749
4.368333	0.1	0.024021
4.370000	0.1	0.021994
4.371667	0.1	0.020146
4.373333	0.1	0.018299
4.375000	0.1	0.015855
4.376667	0.1	0.013113
4.378333	0.1	0.011384
4.380000	0.1	0.012040
4.381667	0.1	0.014782
4.383333	0.1	0.017881
4.385000	0.1	0.019431
4.386667	0.1	0.018835
4.388333	0.1	0.017226
4.390000	0.1	0.016630
4.391667	0.1	0.018597
4.393333	0.1	0.023425
4.395000	0.1	0.029743
4.396667	0.1	0.034511
4.398333	0.1	0.034273
4.400000	0.1	0.028074
4.401667	0.1	0.018358
4.403333	0.1	0.009418
4.405000	0.1	0.004113
4.406667	0.1	0.001907
4.408333	0.1	0.000179
4.410000	0.1	-0.002265
4.411667	0.1	-0.003338
4.413333	0.1	0.000000
4.415000	0.1	0.008404
4.416667	0.1	0.018895
4.418333	0.1	0.027895
4.420000	0.1	0.034273
4.421667	0.1	0.038385
4.423333	0.1	0.041127
4.425000	0.1	0.043392
4.426667	0.1	0.044525
4.428333	0.1	0.042140
4.430000	0.1	0.035763
4.431667	0.1	0.028014
4.433333	0.1	0.022650
4.435000	0.1	0.020385
4.436667	0.1	0.018775
4.438333	0.1	0.015259
4.440000	0.1	0.009835
4.441667	0.1	0.004828
4.443333	0.1	0.003040
4.445000	0.1	0.005007
4.446667	0.1	0.009179
4.448333	0.1	0.013590
4.450000	0.1	0.016928
4.451667	0.1	0.018001
4.453333	0.1	0.016570
4.455000	0.1	0.013053
4.456667	0.1	0.008583
4.458333	0.1	0.004411
4.460000	0.1	0.001669
4.461667	0.1	0.001311
4.463333	0.1	0.003636
4.465000	0.1	0.007749
4.466667	0.1	0.011563
4.468333	0.1	0.013173
4.470000	0.1	0.012279
4.471667	0.1	0.010371
4.473333	0.1	0.009537
4.475000	0.1	0.011027
4.476667	0.1	0.014424
4.478333	0.1	0.017762
4.480000	0.1	0.019729
4.481667	0.1	0.021398
4.483333	0.1	0.024140
4.485000	0.1	0.027776
4.486667	0.1	0.031352
4.488333	0.1	0.033498
4.490000	0.1	0.032961
4.491667	0.1	0.030279
4.493333	0.1	0.027835
4.495000	0.1	0.026941
4.496667	0.1	0.027716
4.498333	0.1	0.029683
4.500000	0.1	0.031888
4.501667	0.1	0.033259
4.503333	0.1	0.033081
4.505000	0.1	0.030816
4.506667	0.1	0.026286
4.508333	0.1	0.021338
4.510000	0.1	0.018716
4.511667	0.1	0.019610
4.513333	0.1	0.022948
4.515000	0.1	0.026464
4.516667	0.1	0.028729
4.518333	0.1	0.029385
4.520000	0.1	0.029504
4.521667	0.1	0.030398
4.523333	0.1	0.032365
4.525000	0.1	0.033915
4.526667	0.1	0.034153
4.528333	0.1	0.034332
4.530000	0.1	0.036657
4.531667	0.1	0.041783
4.533333	0.1	0.047684
4.535000	0.1	0.051439
4.536667	0.1	0.051916
4.538333	0.1	0.049472
4.540000	0.1	0.044882
4.541667	0.1	0.039458
4.543333	0.1	0.034273
4.545000	0.1	0.028193
4.546667	0.1	0.019848
4.548333	0.1	0.010788
4.550000	0.1	0.005245
4.551667	0.1	0.005782
4.553333	0.1	0.011563
4.555000	0.1	0.020146
4.556667	0.1	0.028074
4.558333	0.1	0.031352
4.560000	0.1	0.028551
4.561667	0.1	0.021994
4.563333	0.1	0.014663
4.565000	0.1	0.008345
4.566667	0.1	0.003994
4.568333	0.1	0.002801
4.570000	0.1	0.005186
4.571667	0.1	0.009954
4.573333	0.1	0.015378
4.575000	0.1	0.020802
4.576667	0.1	0.026822
4.578333	0.1	0.033200
4.580000	0.1	0.038445
4.581667	0.1	0.040710
4.583333	0.1	0.039637
4.585000	0.1	0.036597
4.586667	0.1	0.034213
4.588333	0.1	0.034750
4.590000	0.1	0.038326
4.591667	0.1	0.042498
4.593333	0.1	0.044942
4.595000	0.1	0.045121
4.596667	0.1	0.043929
4.598333	0.1	0.042677
4.600000	0.1	0.042021
4.601667	0.1	0.041127
4.603333	0.1	0.037909
4.605000	0.1	0.032544
4.606667	0.1	0.027776
4.608333	0.1	0.026345
4.610000	0.1	0.029683
4.611667	0.1	0.036955
4.613333	0.1	0.045240
4.615000	0.1	0.051498
4.616667	0.1	0.055134
4.618333	0.1	0.056803
4.620000	0.1	0.056207
4.621667	0.1	0.052333
4.623333	0.1	0.044942
4.625000	0.1	0.036478
4.626667	0.1	0.031114
4.628333	0.1	0.031352
4.630000	0.1	0.036418
4.631667	0.1	0.043333
4.633333	0.1	0.048757
4.635000	0.1	0.049949
4.636667	0.1	0.046551
4.638333	0.1	0.041008
4.640000	0.1	0.036597
4.641667	0.1	0.034630
4.643333	0.1	0.034034
4.645000	0.1	0.033319
4.646667	0.1	0.031352
4.648333	0.1	0.028610
4.650000	0.1	0.026703
4.651667	0.1	0.026107
4.653333	0.1	0.024974
4.655000	0.1	0.022531
4.656667	0.1	0.020027
4.658333	0.1	0.018716
4.660000	0.1	0.018358
4.661667	0.1	0.018120
4.663333	0.1	0.017226
4.665000	0.1	0.015795
4.666667	0.1	0.014544
4.668333	0.1	0.014603
4.670000	0.1	0.016809
4.671667	0.1	0.020683
4.673333	0.1	0.024617
4.675000	0.1	0.026941
4.676667	0.1	0.026286
4.678333	0.1	0.022888
4.680000	0.1	0.018537
4.681667	0.1	0.015438
4.683333	0.1	0.014186
4.685000	0.1	0.014305
4.686667	0.1	0.015974
4.688333	0.1	0.019312
4.690000	0.1	0.023007
4.691667	0.1	0.025570
4.693333	0.1	0.026286
4.695000	0.1	0.025511
4.696667	0.1	0.024438
4.698333	0.1	0.024498
4.700000	0.1	0.025988
4.701667	0.1	0.028074
4.703333	0.1	0.030577
4.705000	0.1	0.034511
4.706667	0.1	0.040889
4.708333	0.1	0.048816
4.710000	0.1	0.054240
4.711667	0.1	0.052512
4.713333	0.1	0.043511
4.715000	0.1	0.032425
4.716667	0.1	0.024021
4.718333	0.1	0.019312
4.720000	0.1	0.017345
4.721667	0.1	0.017405
4.723333	0.1	0.019133
4.725000	0.1	0.021219
4.726667	0.1	0.021636
4.728333	0.1	0.020027
4.730000	0.1	0.018179
4.731667	0.1	0.018120
4.733333	0.1	0.021100
4.735000	0.1	0.026882
4.736667	0.1	0.033319
4.738333	0.1	0.037789
4.740000	0.1	0.039101
4.741667	0.1	0.038564
4.743333	0.1	0.038028
4.745000	0.1	0.038445
4.746667	0.1	0.039697
4.748333	0.1	0.040591
4.750000	0.1	0.040770
4.751667	0.1	0.040889
4.753333	0.1	0.040829
4.755000	0.1	0.039399
4.756667	0.1	0.035048
4.758333	0.1	0.028491
4.760000	0.1	0.022471
4.761667	0.1	0.019491
4.763333	0.1	0.020206
4.765000	0.1	0.023484
4.766667	0.1	0.027776
4.768333	0.1	0.031829
4.770000	0.1	0.034869
4.771667	0.1	0.037134
4.773333	0.1	0.038266
4.775000	0.1	0.037313
4.776667	0.1	0.033736
4.778333	0.1	0.028789
4.780000	0.1	0.025868
4.781667	0.1	0.027597
4.783333	0.1	0.032485
4.785000	0.1	0.036716
4.786667	0.1	0.037968
4.788333	0.1	0.037253
4.790000	0.1	0.036180
4.791667	0.1	0.034988
4.793333	0.1	0.033200
4.795000	0.1	0.030696
4.796667	0.1	0.027955
4.798333	0.1	0.026286
4.800000	0.1	0.027418
4.801667	0.1	0.032067
4.803333	0.1	0.038624
4.805000	0.1	0.044048
4.806667	0.1	0.045776
4.808333	0.1	0.044107
4.810000	0.1	0.040650
4.811667	0.1	0.037014
4.813333	0.1	0.033915
4.815000	0.1	0.032008
4.816667	0.1	0.031650
4.818333	0.1	0.033617
4.820000	0.1	0.037670
4.821667	0.1	0.041604
4.823333	0.1	0.043273
4.825000	0.1	0.042737
4.826667	0.1	0.042260
4.828333	0.1	0.042796
4.830000	0.1	0.043869
4.831667	0.1	0.044286
4.833333	0.1	0.043809
4.835000	0.1	0.042975
4.836667	0.1	0.042081
4.838333	0.1	0.041187
4.840000	0.1	0.040174
4.841667	0.1	0.038266
4.843333	0.1	0.034630
4.845000	0.1	0.030398
4.846667	0.1	0.028908
4.848333	0.1	0.032485
4.850000	0.1	0.039637
4.851667	0.1	0.046968
4.853333	0.1	0.052154
4.855000	0.1	0.054717
4.856667	0.1	0.055790
4.858333	0.1	0.056088
4.860000	0.1	0.055611
4.861667	0.1	0.054359
4.863333	0.1	0.052333
4.865000	0.1	0.048876
4.866667	0.1	0.044525
4.868333	0.1	0.040770
4.870000	0.1	0.038385
4.871667	0.1	0.037789
4.873333	0.1	0.039995
4.875000	0.1	0.045061
4.876667	0.1	0.050664
4.878333	0.1	0.053763
4.880000	0.1	0.053227
4.881667	0.1	0.049710
4.883333	0.1	0.043929
4.885000	0.1	0.036299
4.886667	0.1	0.027895
4.888333	0.1	0.020444
4.890000	0.1	0.015795
4.891667	0.1	0.016451
4.893333	0.1	0.023067
4.895000	0.1	0.032723
4.896667	0.1	0.041008
4.898333	0.1	0.045955
4.900000	0.1	0.048101
4.901667	0.1	0.049114
4.903333	0.1	0.051498
4.905000	0.1	0.056982
4.906667	0.1	0.064254
4.908333	0.1	0.069439
4.910000	0.1	0.068665
4.911667	0.1	0.061393
4.913333	0.1	0.051141
4.915000	0.1	0.042021
4.916667	0.1	0.036180
4.918333	0.1	0.033855
4.920000	0.1	0.033617
4.921667	0.1	0.033617
4.923333	0.1	0.033796
4.925000	0.1	0.035524
4.926667	0.1	0.039637
4.928333	0.1	0.045776
4.930000	0.1	0.052273
4.931667	0.1	0.056982
4.933333	0.1	0.058234
4.935000	0.1	0.056267
4.936667	0.1	0.052869
4.938333	0.1	0.049472
4.940000	0.1	0.046432
4.941667	0.1	0.043571
4.943333	0.1	0.040948
4.945000	0.1	0.039756
4.946667	0.1	0.041664
4.948333	0.1	0.046134
4.950000	0.1	0.050128
4.951667	0.1	0.051320
4.953333	0.1	0.051022
4.955000	0.1	0.052273
4.956667	0.1	0.056446
4.958333	0.1	0.061631
4.960000	0.1	0.064731
4.961667	0.1	0.064313
4.963333	0.1	0.061572
4.965000	0.1	0.059903
4.966667	0.1	0.061810
4.968333	0.1	0.066698
4.970000	0.1	0.071526
4.971667	0.1	0.073493
4.973333	0.1	0.071466
4.975000	0.1	0.066757
4.976667	0.1	0.062287
4.978333	0.1	0.059485
4.980000	0.1	0.057995
4.981667	0.1	0.057220
4.983333	0.1	0.056863
4.985000	0.1	0.056088
4.986667	0.1	0.054598
4.988333	0.1	0.053048
4.990000	0.1	0.052512
4.991667	0.1	0.053167
4.993333	0.1	0.054836
4.995000	0.1	0.057876
4.996667	0.1	0.062525
4.998333	0.1	0.067413
5.000000	0.1	0.069737
5.001667	0.1	0.068307
5.003333	0.1	0.064313
5.005000	0.1	0.058830
5.006667	0.1	0.052631
5.008333	0.1	0.046730
5.010000	0.1	0.041962
5.011667	0.1	0.038922
5.013333	0.1	0.038326
5.015000	0.1	0.040531
5.016667	0.1	0.044763
5.018333	0.1	0.049293
5.020000	0.1	0.052750
5.021667	0.1	0.055552
5.023333	0.1	0.058115
5.025000	0.1	0.060320
5.026667	0.1	0.061572
5.028333	0.1	0.061929
5.030000	0.1	0.062227
5.031667	0.1	0.063121
5.033333	0.1	0.065446
5.035000	0.1	0.069261
5.036667	0.1	0.072718
5.038333	0.1	0.073552
5.040000	0.1	0.071883
5.041667	0.1	0.069559
5.043333	0.1	0.068009
5.045000	0.1	0.067472
5.046667	0.1	0.068307
5.048333	0.1	0.070512
5.050000	0.1	0.072300
5.051667	0.1	0.071466
5.053333	0.1	0.067592
5.055000	0.1	0.062346
5.056667	0.1	0.058234
5.058333	0.1	0.057220
5.060000	0.1	0.059664
5.061667	0.1	0.064075
5.063333	0.1	0.067830
5.065000	0.1	0.069439
5.066667	0.1	0.069380
5.068333	0.1	0.069022
5.070000	0.1	0.068665
5.071667	0.1	0.067234
5.073333	0.1	0.063896
5.075000	0.1	0.060022
5.076667	0.1	0.058174
5.078333	0.1	0.060260
5.080000	0.1	0.065684
5.081667	0.1	0.071645
5.083333	0.1	0.074685
5.085000	0.1	0.074029
5.086667	0.1	0.071526
5.088333	0.1	0.069320
5.090000	0.1	0.068128
5.091667	0.1	0.067055
5.093333	0.1	0.064611
5.095000	0.1	0.060320
5.096667	0.1	0.055313
5.098333	0.1	0.051320
5.100000	0.1	0.050068
5.101667	0.1	0.051737
5.103333	0.1	0.054657
5.105000	0.1	0.056565
5.106667	0.1	0.057459
5.108333	0.1	0.057936
5.110000	0.1	0.058353
5.111667	0.1	0.058770
5.113333	0.1	0.059068
5.115000	0.1	0.058770
5.116667	0.1	0.058174
5.118333	0.1	0.058174
5.120000	0.1	0.059068
5.121667	0.1	0.061154
5.123333	0.1	0.066459
5.125000	0.1	0.077009
5.126667	0.1	0.091136
5.128333	0.1	0.104785
5.130000	0.1	0.114203
5.131667	0.1	0.117600
5.133333	0.1	0.114679
5.135000	0.1	0.107050
5.136667	0.1	0.097692
5.138333	0.1	0.089824
5.140000	0.1	0.085115
5.141667	0.1	0.083208
5.143333	0.1	0.082731
5.145000	0.1	0.082672
5.146667	0.1	0.082552
5.148333	0.1	0.081778
5.150000	0.1	0.080228
5.151667	0.1	0.078440
5.153333	0.1	0.077009
5.155000	0.1	0.076890
5.156667	0.1	0.079274
5.158333	0.1	0.083983
5.160000	0.1	0.089526
5.161667	0.1	0.094235
5.163333	0.1	0.096917
5.165000	0.1	0.096917
5.166667	0.1	0.094831
5.168333	0.1	0.092804
5.170000	0.1	0.092864
5.171667	0.1	0.095069
5.173333	0.1	0.097394
5.175000	0.1	0.097573
5.176667	0.1	0.095248
5.178333	0.1	0.092208
5.180000	0.1	0.090361
5.181667	0.1	0.090361
5.183333	0.1	0.091314
5.185000	0.1	0.091553
5.186667	0.1	0.089765
5.188333	0.1	0.086725
5.190000	0.1	0.084817
5.191667	0.1	0.084817
5.193333	0.1	0.084758
5.195000	0.1	0.082791
5.196667	0.1	0.079930
5.198333	0.1	0.079095
5.200000	0.1	0.082493
5.201667	0.1	0.089347
5.203333	0.1	0.096917
5.205000	0.1	0.102103
5.206667	0.1	0.103235
5.208333	0.1	0.100970
5.210000	0.1	0.097573
5.211667	0.1	0.094116
5.213333	0.1	0.089943
5.215000	0.1	0.084341
5.216667	0.1	0.077248
5.218333	0.1	0.069261
5.220000	0.1	0.061154
5.221667	0.1	0.053644
5.223333	0.1	0.047863
5.225000	0.1	0.045240
5.226667	0.1	0.046909
5.228333	0.1	0.053048
5.230000	0.1	0.062883
5.231667	0.1	0.074327
5.233333	0.1	0.084877
5.235000	0.1	0.092447
5.236667	0.1	0.096679
5.238333	0.1	0.098944
5.240000	0.1	0.099599
5.241667	0.1	0.098050
5.243333	0.1	0.093818
5.245000	0.1	0.088453
5.246667	0.1	0.084996
5.248333	0.1	0.085950
5.250000	0.1	0.090301
5.251667	0.1	0.094593
5.253333	0.1	0.096440
5.255000	0.1	0.095904
5.256667	0.1	0.095367
5.258333	0.1	0.097036
5.260000	0.1	0.100195
5.261667	0.1	0.102282
5.263333	0.1	0.101268
5.265000	0.1	0.097275
5.266667	0.1	0.092149
5.268333	0.1	0.089109
5.270000	0.1	0.090003
5.271667	0.1	0.093043
5.273333	0.1	0.094116
5.275000	0.1	0.090361
5.276667	0.1	0.083685
5.278333	0.1	0.079155
5.280000	0.1	0.079989
5.281667	0.1	0.084937
5.283333	0.1	0.090480
5.285000	0.1	0.093400
5.286667	0.1	0.093102
5.288333	0.1	0.091314
5.290000	0.1	0.090301
5.291667	0.1	0.091612
5.293333	0.1	0.094593
5.295000	0.1	0.096679
5.296667	0.1	0.096023
5.298333	0.1	0.093162
5.300000	0.1	0.090659
5.301667	0.1	0.091314
5.303333	0.1	0.095904
5.305000	0.1	0.101984
5.306667	0.1	0.105798
5.308333	0.1	0.105917
5.310000	0.1	0.103593
5.311667	0.1	0.101566
5.313333	0.1	0.101626
5.315000	0.1	0.103176
5.316667	0.1	0.104189
5.318333	0.1	0.104010
5.320000	0.1	0.103772
5.321667	0.1	0.103593
5.323333	0.1	0.102103
5.325000	0.1	0.098586
5.326667	0.1	0.093997
5.328333	0.1	0.090420
5.330000	0.1	0.090182
5.331667	0.1	0.093937
5.333333	0.1	0.100493
5.335000	0.1	0.107408
5.336667	0.1	0.112474
5.338333	0.1	0.114679
5.340000	0.1	0.114024
5.341667	0.1	0.111461
5.343333	0.1	0.108480
5.345000	0.1	0.106454
5.346667	0.1	0.106633
5.348333	0.1	0.109196
5.350000	0.1	0.113130
5.351667	0.1	0.117242
5.353333	0.1	0.120580
5.355000	0.1	0.121951
5.356667	0.1	0.120699
5.358333	0.1	0.117540
5.360000	0.1	0.113904
5.361667	0.1	0.111282
5.363333	0.1	0.110626
5.365000	0.1	0.111043
5.366667	0.1	0.109911
5.368333	0.1	0.106573
5.370000	0.1	0.102878
5.371667	0.1	0.101149
5.373333	0.1	0.102818
5.375000	0.1	0.108898
5.376667	0.1	0.118494
5.378333	0.1	0.127792
5.380000	0.1	0.132680
5.381667	0.1	0.132144
5.383333	0.1	0.128269
5.385000	0.1	0.124097
5.386667	0.1	0.121713
5.388333	0.1	0.121176
5.390000	0.1	0.120223
5.391667	0.1	0.116587
5.393333	0.1	0.110924
5.395000	0.1	0.105500
5.396667	0.1	0.102043
5.398333	0.1	0.100672
5.400000	0.1	0.101149
5.401667	0.1	0.102401
5.403333	0.1	0.102520
5.405000	0.1	0.100493
5.406667	0.1	0.097156
5.408333	0.1	0.094652
5.410000	0.1	0.094652
5.411667	0.1	0.097215
5.413333	0.1	0.100851
5.415000	0.1	0.103235
5.416667	0.1	0.102878
5.418333	0.1	0.099957
5.420000	0.1	0.096023
5.421667	0.1	0.093699
5.423333	0.1	0.095427
5.425000	0.1	0.102043
5.426667	0.1	0.111580
5.428333	0.1	0.120759
5.430000	0.1	0.126660
5.431667	0.1	0.128210
5.433333	0.1	0.126123
5.435000	0.1	0.122666
5.436667	0.1	0.119805
5.438333	0.1	0.118077
5.440000	0.1	0.116944
5.441667	0.1	0.116229
5.443333	0.1	0.116646
5.445000	0.1	0.118375
5.446667	0.1	0.121355
5.448333	0.1	0.124633
5.450000	0.1	0.126541
5.451667	0.1	0.125706
5.453333	0.1	0.122368
5.455000	0.1	0.117958
5.456667	0.1	0.113845
5.458333	0.1	0.110686
5.460000	0.1	0.109315
5.461667	0.1	0.109792
5.463333	0.1	0.110865
5.465000	0.1	0.110269
5.466667	0.1	0.107169
5.468333	0.1	0.103474
5.470000	0.1	0.102043
5.471667	0.1	0.104666
5.473333	0.1	0.110984
5.475000	0.1	0.119030
5.476667	0.1	0.125885
5.478333	0.1	0.128865
5.480000	0.1	0.127316
5.481667	0.1	0.123143
5.483333	0.1	0.119150
5.485000	0.1	0.117064
5.486667	0.1	0.117421
5.488333	0.1	0.119150
5.490000	0.1	0.119507
5.491667	0.1	0.116646
5.493333	0.1	0.111938
5.495000	0.1	0.108659
5.496667	0.1	0.108480
5.498333	0.1	0.109911
5.500000	0.1	0.110567
5.501667	0.1	0.109792
5.503333	0.1	0.108659
5.505000	0.1	0.108778
5.506667	0.1	0.111163
5.508333	0.1	0.115335
5.510000	0.1	0.119507
5.511667	0.1	0.121832
5.513333	0.1	0.121236
5.515000	0.1	0.117242
5.516667	0.1	0.111222
5.518333	0.1	0.105858
5.520000	0.1	0.102818
5.521667	0.1	0.101388
5.523333	0.1	0.099540
5.525000	0.1	0.095189
5.526667	0.1	0.087857
5.528333	0.1	0.080287
5.530000	0.1	0.077128
5.531667	0.1	0.081241
5.533333	0.1	0.091672
5.535000	0.1	0.104785
5.536667	0.1	0.116587
5.538333	0.1	0.124276
5.540000	0.1	0.126600
5.541667	0.1	0.124991
5.543333	0.1	0.122249
5.545000	0.1	0.120580
5.546667	0.1	0.119805
5.548333	0.1	0.119209
5.550000	0.1	0.119030
5.551667	0.1	0.120163
5.553333	0.1	0.121713
5.555000	0.1	0.121892
5.556667	0.1	0.120521
5.558333	0.1	0.118673
5.560000	0.1	0.116706
5.561667	0.1	0.114977
5.563333	0.1	0.114262
5.565000	0.1	0.114441
5.566667	0.1	0.113547
5.568333	0.1	0.110388
5.570000	0.1	0.106752
5.571667	0.1	0.106156
5.573333	0.1	0.110567
5.575000	0.1	0.118732
5.576667	0.1	0.127196
5.578333	0.1	0.132740
5.580000	0.1	0.134587
5.581667	0.1	0.134647
5.583333	0.1	0.134528
5.585000	0.1	0.133872
5.586667	0.1	0.131428
5.588333	0.1	0.127018
5.590000	0.1	0.121295
5.591667	0.1	0.115573
5.593333	0.1	0.111103
5.595000	0.1	0.108600
5.596667	0.1	0.108063
5.598333	0.1	0.109315
5.600000	0.1	0.110209
5.601667	0.1	0.107944
5.603333	0.1	0.102758
5.605000	0.1	0.098884
5.606667	0.1	0.099957
5.608333	0.1	0.105977
5.610000	0.1	0.113189
5.611667	0.1	0.117242
5.613333	0.1	0.116706
5.615000	0.1	0.113666
5.616667	0.1	0.111103
5.618333	0.1	0.110269
5.620000	0.1	0.110269
5.621667	0.1	0.110388
5.623333	0.1	0.110924
5.625000	0.1	0.112116
5.626667	0.1	0.113130
5.628333	0.1	0.113606
5.630000	0.1	0.115216
5.631667	0.1	0.119805
5.633333	0.1	0.127077
5.635000	0.1	0.134408
5.636667	0.1	0.138581
5.638333	0.1	0.138283
5.640000	0.1	0.134647
5.641667	0.1	0.129938
5.643333	0.1	0.125587
5.645000	0.1	0.122130
5.646667	0.1	0.119150
5.648333	0.1	0.115693
5.650000	0.1	0.111580
5.651667	0.1	0.108421
5.653333	0.1	0.108063
5.655000	0.1	0.110865
5.656667	0.1	0.115931
5.658333	0.1	0.121117
5.660000	0.1	0.124693
5.661667	0.1	0.126064
5.663333	0.1	0.126123
5.665000	0.1	0.125945
5.666667	0.1	0.125408
5.668333	0.1	0.122786
5.670000	0.1	0.116766
5.671667	0.1	0.108659
5.673333	0.1	0.101089
5.675000	0.1	0.096500
5.676667	0.1	0.095844
5.678333	0.1	0.097752
5.680000	0.1	0.100553
5.681667	0.1	0.103414
5.683333	0.1	0.106215
5.685000	0.1	0.108898
5.686667	0.1	0.111580
5.688333	0.1	0.114501
5.690000	0.1	0.118315
5.691667	0.1	0.122070
5.693333	0.1	0.123680
5.695000	0.1	0.123203
5.696667	0.1	0.122488
5.698333	0.1	0.122666
5.700000	0.1	0.123739
5.701667	0.1	0.125051
5.703333	0.1	0.126004
5.705000	0.1	0.126362
5.706667	0.1	0.126123
5.708333	0.1	0.125527
5.710000	0.1	0.125408
5.711667	0.1	0.126958
5.713333	0.1	0.129700
5.715000	0.1	0.131965
5.716667	0.1	0.133038
5.718333	0.1	0.133634
5.720000	0.1	0.134051
5.721667	0.1	0.133097
5.723333	0.1	0.129640
5.725000	0.1	0.123501
5.726667	0.1	0.115335
5.728333	0.1	0.106573
5.730000	0.1	0.099838
5.731667	0.1	0.097632
5.733333	0.1	0.100732
5.735000	0.1	0.107467
5.736667	0.1	0.114560
5.738333	0.1	0.118315
5.740000	0.1	0.117421
5.741667	0.1	0.113606
5.743333	0.1	0.110269
5.745000	0.1	0.109315
5.746667	0.1	0.110030
5.748333	0.1	0.110269
5.750000	0.1	0.108361
5.751667	0.1	0.104189
5.753333	0.1	0.099659
5.755000	0.1	0.096858
5.756667	0.1	0.096202
5.758333	0.1	0.096619
5.760000	0.1	0.097573
5.761667	0.1	0.098467
5.763333	0.1	0.098884
5.765000	0.1	0.098705
5.766667	0.1	0.098228
5.768333	0.1	0.096858
5.770000	0.1	0.093818
5.771667	0.1	0.089824
5.773333	0.1	0.086904
5.775000	0.1	0.086367
5.776667	0.1	0.088155
5.778333	0.1	0.090957
5.780000	0.1	0.092626
5.781667	0.1	0.092626
5.783333	0.1	0.091970
5.785000	0.1	0.092626
5.786667	0.1	0.096202
5.788333	0.1	0.102699
5.790000	0.1	0.110507
5.791667	0.1	0.117540
5.793333	0.1	0.122488
5.795000	0.1	0.124753
5.796667	0.1	0.124156
5.798333	0.1	0.120580
5.800000	0.1	0.114024
5.801667	0.1	0.105977
5.803333	0.1	0.098884
5.805000	0.1	0.094652
5.806667	0.1	0.093997
5.808333	0.1	0.096977
5.810000	0.1	0.102937
5.811667	0.1	0.109553
5.813333	0.1	0.113904
5.815000	0.1	0.114024
5.816667	0.1	0.110686
5.818333	0.1	0.107110
5.820000	0.1	0.105262
5.821667	0.1	0.104725
5.823333	0.1	0.105083
5.825000	0.1	0.107229
5.826667	0.1	0.111103
5.828333	0.1	0.115693
5.830000	0.1	0.120103
5.831667	0.1	0.123620
5.833333	0.1	0.125587
5.835000	0.1	0.125349
5.836667	0.1	0.122547
5.838333	0.1	0.117958
5.840000	0.1	0.113428
5.841667	0.1	0.111103
5.843333	0.1	0.111401
5.845000	0.1	0.111699
5.846667	0.1	0.108957
5.848333	0.1	0.102818
5.850000	0.1	0.096262
5.851667	0.1	0.092983
5.853333	0.1	0.095189
5.855000	0.1	0.101864
5.856667	0.1	0.110090
5.858333	0.1	0.116467
5.860000	0.1	0.118732
5.861667	0.1	0.117064
5.863333	0.1	0.114143
5.865000	0.1	0.112772
5.866667	0.1	0.114203
5.868333	0.1	0.116825
5.870000	0.1	0.117719
5.871667	0.1	0.115454
5.873333	0.1	0.111580
5.875000	0.1	0.108898
5.876667	0.1	0.109613
5.878333	0.1	0.113845
5.880000	0.1	0.120103
5.881667	0.1	0.125706
5.883333	0.1	0.128746
5.885000	0.1	0.129163
5.886667	0.1	0.128448
5.888333	0.1	0.128090
5.890000	0.1	0.128090
5.891667	0.1	0.127077
5.893333	0.1	0.125289
5.895000	0.1	0.125408
5.896667	0.1	0.128984
5.898333	0.1	0.133812
5.900000	0.1	0.136197
5.901667	0.1	0.135005
5.903333	0.1	0.130951
5.905000	0.1	0.124872
5.906667	0.1	0.117600
5.908333	0.1	0.110745
5.910000	0.1	0.105858
5.911667	0.1	0.103116
5.913333	0.1	0.100970
5.915000	0.1	0.097394
5.916667	0.1	0.092626
5.918333	0.1	0.088751
5.920000	0.1	0.087440
5.921667	0.1	0.088751
5.923333	0.1	0.092089
5.925000	0.1	0.097036
5.926667	0.1	0.102341
5.928333	0.1	0.106454
5.930000	0.1	0.108242
5.931667	0.1	0.108123
5.933333	0.1	0.108719
5.935000	0.1	0.111818
5.936667	0.1	0.115812
5.938333	0.1	0.118136
5.940000	0.1	0.118017
5.941667	0.1	0.116229
5.943333	0.1	0.113606
5.945000	0.1	0.111163
5.946667	0.1	0.110030
5.948333	0.1	0.109732
5.950000	0.1	0.108302
5.951667	0.1	0.103951
5.953333	0.1	0.097394
5.955000	0.1	0.090718
5.956667	0.1	0.086248
5.958333	0.1	0.084817
5.960000	0.1	0.086427
5.961667	0.1	0.090063
5.963333	0.1	0.094533
5.965000	0.1	0.098228
5.966667	0.1	0.099719
5.968333	0.1	0.098526
5.970000	0.1	0.096858
5.971667	0.1	0.097334
5.973333	0.1	0.100315
5.975000	0.1	0.103652
5.976667	0.1	0.105441
5.978333	0.1	0.105381
5.980000	0.1	0.105023
5.981667	0.1	0.105560
5.983333	0.1	0.106454
5.985000	0.1	0.106394
5.986667	0.1	0.104904
5.988333	0.1	0.101924
5.990000	0.1	0.097394
5.991667	0.1	0.092149
5.993333	0.1	0.087976
5.995000	0.1	0.086248
5.996667	0.1	0.086904
5.998333	0.1	0.088513
6.000000	0.1	0.089943
6.001667	0.1	0.091136
6.003333	0.1	0.092626
6.005000	0.1	0.094175
6.006667	0.1	0.094235
6.008333	0.1	0.091672
6.010000	0.1	0.086606
6.011667	0.1	0.080287
6.013333	0.1	0.075340
6.015000	0.1	0.074327
6.016667	0.1	0.078022
6.018333	0.1	0.084460
6.020000	0.1	0.090778
6.021667	0.1	0.094414
6.023333	0.1	0.094831
6.025000	0.1	0.094116
6.026667	0.1	0.094473
6.028333	0.1	0.095248
6.030000	0.1	0.094235
6.031667	0.1	0.090539
6.033333	0.1	0.086010
6.035000	0.1	0.082910
6.036667	0.1	0.081539
6.038333	0.1	0.080645
6.040000	0.1	0.079870
6.041667	0.1	0.079811
6.043333	0.1	0.081956
6.045000	0.1	0.087082
6.046667	0.1	0.093937
6.048333	0.1	0.099480
6.050000	0.1	0.101268
6.051667	0.1	0.098348
6.053333	0.1	0.092030
6.055000	0.1	0.085354
6.056667	0.1	0.081658
6.058333	0.1	0.081599
6.060000	0.1	0.083625
6.061667	0.1	0.085711
6.063333	0.1	0.087202
6.065000	0.1	0.087976
6.066667	0.1	0.087142
6.068333	0.1	0.084221
6.070000	0.1	0.081182
6.071667	0.1	0.081718
6.073333	0.1	0.087380
6.075000	0.1	0.095785
6.076667	0.1	0.102639
6.078333	0.1	0.105262
6.080000	0.1	0.103176
6.081667	0.1	0.098109
6.083333	0.1	0.093758
6.085000	0.1	0.093937
6.086667	0.1	0.098586
6.088333	0.1	0.104189
6.090000	0.1	0.106871
6.091667	0.1	0.103891
6.093333	0.1	0.093997
6.095000	0.1	0.079751
6.096667	0.1	0.067830
6.098333	0.1	0.064433
6.100000	0.1	0.071347
6.101667	0.1	0.085890
6.103333	0.1	0.102758
6.105000	0.1	0.116110
6.106667	0.1	0.122070
6.108333	0.1	0.119805
6.110000	0.1	0.110984
6.111667	0.1	0.099540
6.113333	0.1	0.089943
6.115000	0.1	0.084400
6.116667	0.1	0.082672
6.118333	0.1	0.084043
6.120000	0.1	0.087559
6.121667	0.1	0.092804
6.123333	0.1	0.099599
6.125000	0.1	0.106633
6.126667	0.1	0.111938
6.128333	0.1	0.114083
6.130000	0.1	0.113189
6.131667	0.1	0.110626
6.133333	0.1	0.108063
6.135000	0.1	0.106037
6.136667	0.1	0.103474
6.138333	0.1	0.099778
6.140000	0.1	0.096321
6.141667	0.1	0.095546
6.143333	0.1	0.099361
6.145000	0.1	0.107288
6.146667	0.1	0.116706
6.148333	0.1	0.123918
6.150000	0.1	0.125945
6.151667	0.1	0.121892
6.153333	0.1	0.114739
6.155000	0.1	0.109553
6.156667	0.1	0.109851
6.158333	0.1	0.115335
6.160000	0.1	0.123024
6.161667	0.1	0.128746
6.163333	0.1	0.128269
6.165000	0.1	0.119925
6.166667	0.1	0.106752
6.168333	0.1	0.094175
6.170000	0.1	0.085890
6.171667	0.1	0.082493
6.173333	0.1	0.082314
6.175000	0.1	0.083327
6.176667	0.1	0.084758
6.178333	0.1	0.087380
6.180000	0.1	0.091732
6.181667	0.1	0.096321
6.183333	0.1	0.099063
6.185000	0.1	0.099421
6.186667	0.1	0.098467
6.188333	0.1	0.097334
6.190000	0.1	0.097215
6.191667	0.1	0.098705
6.193333	0.1	0.101209
6.195000	0.1	0.102997
6.196667	0.1	0.102580
6.198333	0.1	0.100374
6.200000	0.1	0.097871
6.201667	0.1	0.096560
6.203333	0.1	0.097096
6.205000	0.1	0.098288
6.206667	0.1	0.098526
6.208333	0.1	0.097215
6.210000	0.1	0.095367
6.211667	0.1	0.094831
6.213333	0.1	0.096619
6.215000	0.1	0.099778
6.216667	0.1	0.101924
6.218333	0.1	0.101686
6.220000	0.1	0.099599
6.221667	0.1	0.097394
6.223333	0.1	0.096858
6.225000	0.1	0.098825
6.226667	0.1	0.103235
6.228333	0.1	0.109077
6.230000	0.1	0.114441
6.231667	0.1	0.117362
6.233333	0.1	0.116229
6.235000	0.1	0.110209
6.236667	0.1	0.100136
6.238333	0.1	0.089526
6.240000	0.1	0.082672
6.241667	0.1	0.081599
6.243333	0.1	0.085115
6.245000	0.1	0.090480
6.246667	0.1	0.094771
6.248333	0.1	0.096142
6.250000	0.1	0.095010
6.251667	0.1	0.092983
6.253333	0.1	0.091612
6.255000	0.1	0.091851
6.256667	0.1	0.093877
6.258333	0.1	0.097215
6.260000	0.1	0.101268
6.261667	0.1	0.105262
6.263333	0.1	0.108063
6.265000	0.1	0.108242
6.266667	0.1	0.104904
6.268333	0.1	0.098705
6.270000	0.1	0.091910
6.271667	0.1	0.088394
6.273333	0.1	0.090897
6.275000	0.1	0.098467
6.276667	0.1	0.107288
6.278333	0.1	0.113726
6.280000	0.1	0.116587
6.281667	0.1	0.116587
6.283333	0.1	0.115037
6.285000	0.1	0.112355
6.286667	0.1	0.109315
6.288333	0.1	0.106871
6.290000	0.1	0.104725
6.291667	0.1	0.102222
6.293333	0.1	0.099242
6.295000	0.1	0.096977
6.296667	0.1	0.097275
6.298333	0.1	0.101626
6.300000	0.1	0.109434
6.301667	0.1	0.118256
6.303333	0.1	0.125051
6.305000	0.1	0.127614
6.306667	0.1	0.125349
6.308333	0.1	0.120640
6.310000	0.1	0.116766
6.311667	0.1	0.114381
6.313333	0.1	0.111640
6.315000	0.1	0.108063
6.316667	0.1	0.105441
6.318333	0.1	0.104666
6.320000	0.1	0.105977
6.321667	0.1	0.110626
6.323333	0.1	0.119030
6.325000	0.1	0.128746
6.326667	0.1	0.136197
6.328333	0.1	0.139356
6.330000	0.1	0.138462
6.331667	0.1	0.135005
6.333333	0.1	0.130892
6.335000	0.1	0.127971
6.336667	0.1	0.126779
6.338333	0.1	0.126302
6.340000	0.1	0.126123
6.341667	0.1	0.126362
6.343333	0.1	0.126541
6.345000	0.1	0.127316
6.346667	0.1	0.130773
6.348333	0.1	0.137508
6.350000	0.1	0.145793
6.351667	0.1	0.152946
6.353333	0.1	0.156641
6.355000	0.1	0.155509
6.356667	0.1	0.150502
6.358333	0.1	0.145018
6.360000	0.1	0.142396
6.361667	0.1	0.143230
6.363333	0.1	0.145376
6.365000	0.1	0.146151
6.366667	0.1	0.144839
6.368333	0.1	0.142574
6.370000	0.1	0.141382
6.371667	0.1	0.141740
6.373333	0.1	0.141978
6.375000	0.1	0.141025
6.376667	0.1	0.138998
6.378333	0.1	0.135303
6.380000	0.1	0.128865
6.381667	0.1	0.121474
6.383333	0.1	0.117064
6.385000	0.1	0.118196
6.386667	0.1	0.123560
6.388333	0.1	0.129282
6.390000	0.1	0.132144
6.391667	0.1	0.132382
6.393333	0.1	0.132203
6.395000	0.1	0.132918
6.396667	0.1	0.134230
6.398333	0.1	0.135839
6.400000	0.1	0.138581
6.401667	0.1	0.142694
6.403333	0.1	0.145555
6.405000	0.1	0.144362
6.406667	0.1	0.139475
6.408333	0.1	0.133276
6.410000	0.1	0.128508
6.411667	0.1	0.127256
6.413333	0.1	0.130475
6.415000	0.1	0.136435
6.416667	0.1	0.142455
6.418333	0.1	0.146687
6.420000	0.1	0.149071
6.421667	0.1	0.150383
6.423333	0.1	0.151396
6.425000	0.1	0.152767
6.426667	0.1	0.154257
6.428333	0.1	0.154316
6.430000	0.1	0.152111
6.431667	0.1	0.147879
6.433333	0.1	0.141919
6.435000	0.1	0.135660
6.436667	0.1	0.131845
6.438333	0.1	0.131905
6.440000	0.1	0.133812
6.441667	0.1	0.134707
6.443333	0.1	0.133872
6.445000	0.1	0.131965
6.446667	0.1	0.129342
6.448333	0.1	0.125647
6.450000	0.1	0.121474
6.451667	0.1	0.118732
6.453333	0.1	0.118971
6.455000	0.1	0.122070
6.456667	0.1	0.125468
6.458333	0.1	0.126064
6.460000	0.1	0.123203
6.461667	0.1	0.119925
6.463333	0.1	0.119984
6.465000	0.1	0.124514
6.466667	0.1	0.131428
6.468333	0.1	0.136673
6.470000	0.1	0.136852
6.471667	0.1	0.132203
6.473333	0.1	0.127137
6.475000	0.1	0.125766
6.476667	0.1	0.128567
6.478333	0.1	0.133574
6.480000	0.1	0.139296
6.481667	0.1	0.144541
6.483333	0.1	0.147998
6.485000	0.1	0.148773
6.486667	0.1	0.147104
6.488333	0.1	0.143886
6.490000	0.1	0.140429
6.491667	0.1	0.137687
6.493333	0.1	0.135958
6.495000	0.1	0.135183
6.496667	0.1	0.135422
6.498333	0.1	0.136435
6.500000	0.1	0.137448
6.501667	0.1	0.137448
6.503333	0.1	0.135839
6.505000	0.1	0.133455
6.506667	0.1	0.132144
6.508333	0.1	0.132799
6.510000	0.1	0.135005
6.511667	0.1	0.137985
6.513333	0.1	0.141323
6.515000	0.1	0.144720
6.516667	0.1	0.148237
6.518333	0.1	0.151455
6.520000	0.1	0.152946
6.521667	0.1	0.151277
6.523333	0.1	0.146568
6.525000	0.1	0.140190
6.526667	0.1	0.133693
6.528333	0.1	0.128269
6.530000	0.1	0.125110
6.531667	0.1	0.124991
6.533333	0.1	0.127971
6.535000	0.1	0.133991
6.536667	0.1	0.142217
6.538333	0.1	0.150859
6.540000	0.1	0.157714
6.541667	0.1	0.161409
6.543333	0.1	0.161111
6.545000	0.1	0.157058
6.546667	0.1	0.151575
6.548333	0.1	0.148356
6.550000	0.1	0.149429
6.551667	0.1	0.154257
6.553333	0.1	0.160813
6.555000	0.1	0.166833
6.556667	0.1	0.170827
6.558333	0.1	0.172675
6.560000	0.1	0.172853
6.561667	0.1	0.171959
6.563333	0.1	0.170529
6.565000	0.1	0.169337
6.566667	0.1	0.168920
6.568333	0.1	0.169575
6.570000	0.1	0.171304
6.571667	0.1	0.173509
6.573333	0.1	0.175715
6.575000	0.1	0.178158
6.576667	0.1	0.180602
6.578333	0.1	0.182867
6.580000	0.1	0.184953
6.581667	0.1	0.186980
6.583333	0.1	0.188649
6.585000	0.1	0.190258
6.586667	0.1	0.192344
6.588333	0.1	0.195265
6.590000	0.1	0.198364
6.591667	0.1	0.200331
6.593333	0.1	0.200331
6.595000	0.1	0.199437
6.596667	0.1	0.200212
6.598333	0.1	0.203550
6.600000	0.1	0.207961
6.601667	0.1	0.212312
6.603333	0.1	0.217736
6.605000	0.1	0.225306
6.606667	0.1	0.233948
6.608333	0.1	0.241339
6.610000	0.1	0.245690
6.611667	0.1	0.246704
6.613333	0.1	0.245452
6.615000	0.1	0.242889
6.616667	0.1	0.239670
6.618333	0.1	0.237584
6.620000	0.1	0.238836
6.621667	0.1	0.243247
6.623333	0.1	0.247657
6.625000	0.1	0.249445
6.626667	0.1	0.248909
6.628333	0.1	0.248969
6.630000	0.1	0.252903
6.631667	0.1	0.261962
6.633333	0.1	0.273645
6.635000	0.1	0.283897
6.636667	0.1	0.290155
6.638333	0.1	0.292540
6.640000	0.1	0.292480
6.641667	0.1	0.291586
6.643333	0.1	0.290811
6.645000	0.1	0.290632
6.646667	0.1	0.292003
6.648333	0.1	0.296593
6.650000	0.1	0.304937
6.651667	0.1	0.315547
6.653333	0.1	0.325501
6.655000	0.1	0.332892
6.656667	0.1	0.337362
6.658333	0.1	0.339031
6.660000	0.1	0.338376
6.661667	0.1	0.337005
6.663333	0.1	0.337064
6.665000	0.1	0.340223
6.666667	0.1	0.345647
6.668333	0.1	0.350356
6.670000	0.1	0.352085
6.671667	0.1	0.350952
6.673333	0.1	0.348628
6.675000	0.1	0.346899
6.676667	0.1	0.346363
6.678333	0.1	0.347435
6.680000	0.1	0.350773
6.681667	0.1	0.356913
6.683333	0.1	0.365376
6.685000	0.1	0.374794
6.686667	0.1	0.383437
6.688333	0.1	0.390172
6.690000	0.1	0.394821
6.691667	0.1	0.397205
6.693333	0.1	0.397146
6.695000	0.1	0.394642
6.696667	0.1	0.390053
6.698333	0.1	0.384867
6.700000	0.1	0.380933
6.701667	0.1	0.379384
6.703333	0.1	0.379741
6.705000	0.1	0.380695
6.706667	0.1	0.380993
6.708333	0.1	0.380576
6.710000	0.1	0.379562
6.711667	0.1	0.377297
6.713333	0.1	0.374317
6.715000	0.1	0.372827
6.716667	0.1	0.373960
6.718333	0.1	0.376940
6.720000	0.1	0.379860
6.721667	0.1	0.380576
6.723333	0.1	0.376761
6.725000	0.1	0.368059
6.726667	0.1	0.357568
6.728333	0.1	0.349998
6.730000	0.1	0.347435
6.731667	0.1	0.348628
6.733333	0.1	0.351191
6.735000	0.1	0.354230
6.736667	0.1	0.358224
6.738333	0.1	0.363588
6.740000	0.1	0.369012
6.741667	0.1	0.372112
6.743333	0.1	0.370860
6.745000	0.1	0.365317
6.746667	0.1	0.358641
6.748333	0.1	0.355721
6.750000	0.1	0.358105
6.751667	0.1	0.363350
6.753333	0.1	0.367582
6.755000	0.1	0.368893
6.756667	0.1	0.367343
6.758333	0.1	0.364482
6.760000	0.1	0.361204
6.761667	0.1	0.358164
6.763333	0.1	0.356436
6.765000	0.1	0.356615
6.766667	0.1	0.357568
6.768333	0.1	0.357986
6.770000	0.1	0.358105
6.771667	0.1	0.357687
6.773333	0.1	0.355065
6.775000	0.1	0.349343
6.776667	0.1	0.342071
6.778333	0.1	0.336111
6.780000	0.1	0.333965
6.781667	0.1	0.336289
6.783333	0.1	0.341773
6.785000	0.1	0.348091
6.786667	0.1	0.353575
6.788333	0.1	0.357628
6.790000	0.1	0.360787
6.791667	0.1	0.364065
6.793333	0.1	0.367820
6.795000	0.1	0.370204
6.796667	0.1	0.369906
6.798333	0.1	0.367999
6.800000	0.1	0.366330
6.801667	0.1	0.366032
6.803333	0.1	0.367582
6.805000	0.1	0.369966
6.806667	0.1	0.370204
6.808333	0.1	0.365615
6.810000	0.1	0.356674
6.811667	0.1	0.346363
6.813333	0.1	0.338674
6.815000	0.1	0.337005
6.816667	0.1	0.342488
6.818333	0.1	0.353515
6.820000	0.1	0.366092
6.821667	0.1	0.375509
6.823333	0.1	0.378728
6.825000	0.1	0.375390
6.826667	0.1	0.367284
6.828333	0.1	0.356734
6.830000	0.1	0.346065
6.831667	0.1	0.338614
6.833333	0.1	0.337541
6.835000	0.1	0.343740
6.836667	0.1	0.355065
6.838333	0.1	0.367522
6.840000	0.1	0.376821
6.841667	0.1	0.380099
6.843333	0.1	0.377476
6.845000	0.1	0.371397
6.846667	0.1	0.364959
6.848333	0.1	0.360787
6.850000	0.1	0.359774
6.851667	0.1	0.361025
6.853333	0.1	0.363052
6.855000	0.1	0.365198
6.856667	0.1	0.367761
6.858333	0.1	0.369728
6.860000	0.1	0.368536
6.861667	0.1	0.362694
6.863333	0.1	0.354767
6.865000	0.1	0.349581
6.866667	0.1	0.350297
6.868333	0.1	0.356317
6.870000	0.1	0.364363
6.871667	0.1	0.369966
6.873333	0.1	0.370622
6.875000	0.1	0.367045
6.876667	0.1	0.361383
6.878333	0.1	0.355721
6.880000	0.1	0.352263
6.881667	0.1	0.352860
6.883333	0.1	0.358403
6.885000	0.1	0.367761
6.886667	0.1	0.377595
6.888333	0.1	0.384450
6.890000	0.1	0.386238
6.891667	0.1	0.383377
6.893333	0.1	0.378370
6.895000	0.1	0.373423
6.896667	0.1	0.369608
6.898333	0.1	0.367880
6.900000	0.1	0.369251
6.901667	0.1	0.372887
6.903333	0.1	0.376046
6.905000	0.1	0.376284
6.906667	0.1	0.373244
6.908333	0.1	0.367045
6.910000	0.1	0.358641
6.911667	0.1	0.350893
6.913333	0.1	0.347376
6.915000	0.1	0.349879
6.916667	0.1	0.357151
6.918333	0.1	0.365496
6.920000	0.1	0.370622
6.921667	0.1	0.371158
6.923333	0.1	0.369072
6.925000	0.1	0.366807
6.926667	0.1	0.365734
6.928333	0.1	0.365913
6.930000	0.1	0.366926
6.931667	0.1	0.368893
6.933333	0.1	0.371635
6.935000	0.1	0.374258
6.936667	0.1	0.375211
6.938333	0.1	0.373483
6.940000	0.1	0.370324
6.941667	0.1	0.368357
6.943333	0.1	0.369906
6.945000	0.1	0.375688
6.946667	0.1	0.383556
6.948333	0.1	0.389755
6.950000	0.1	0.391483
6.951667	0.1	0.388324
6.953333	0.1	0.382006
6.955000	0.1	0.375450
6.956667	0.1	0.370562
6.958333	0.1	0.367403
6.960000	0.1	0.365794
6.961667	0.1	0.365675
6.963333	0.1	0.366271
6.965000	0.1	0.365436
6.966667	0.1	0.361383
6.968333	0.1	0.355184
6.970000	0.1	0.350475
6.971667	0.1	0.349462
6.973333	0.1	0.351787
6.975000	0.1	0.356197
6.976667	0.1	0.362098
6.978333	0.1	0.369489
6.980000	0.1	0.377238
6.981667	0.1	0.383317
6.983333	0.1	0.386536
6.985000	0.1	0.387311
6.986667	0.1	0.386775
6.988333	0.1	0.386357
6.990000	0.1	0.386715
6.991667	0.1	0.386834
6.993333	0.1	0.385582
6.995000	0.1	0.383437
6.996667	0.1	0.381529
6.998333	0.1	0.379980
7.000000	0.1	0.377834
7.001667	0.1	0.374615
7.003333	0.1	0.370622
7.005000	0.1	0.366330
7.006667	0.1	0.362158
7.008333	0.1	0.358522
7.010000	0.1	0.356078
7.011667	0.1	0.355303
7.013333	0.1	0.356197
7.015000	0.1	0.357330
7.016667	0.1	0.357091
7.018333	0.1	0.355244
7.020000	0.1	0.351965
7.021667	0.1	0.348032
7.023333	0.1	0.344932
7.025000	0.1	0.344276
7.026667	0.1	0.346661
7.028333	0.1	0.352263
7.030000	0.1	0.359952
7.031667	0.1	0.367045
7.033333	0.1	0.371099
7.035000	0.1	0.371516
7.036667	0.1	0.369668
7.038333	0.1	0.367582
7.040000	0.1	0.366747
7.041667	0.1	0.366449
7.043333	0.1	0.364721
7.045000	0.1	0.361383
7.046667	0.1	0.358522
7.048333	0.1	0.357449
7.050000	0.1	0.356972
7.051667	0.1	0.355303
7.053333	0.1	0.352263
7.055000	0.1	0.349760
7.056667	0.1	0.349820
7.058333	0.1	0.352681
7.060000	0.1	0.357211
7.061667	0.1	0.362158
7.063333	0.1	0.366032
7.065000	0.1	0.366628
7.066667	0.1	0.362158
7.068333	0.1	0.353813
7.070000	0.1	0.345349
7.071667	0.1	0.341475
7.073333	0.1	0.344694
7.075000	0.1	0.353992
7.076667	0.1	0.365257
7.078333	0.1	0.374198
7.080000	0.1	0.379324
7.081667	0.1	0.381231
7.083333	0.1	0.380993
7.085000	0.1	0.379145
7.086667	0.1	0.376284
7.088333	0.1	0.374556
7.090000	0.1	0.376165
7.091667	0.1	0.380278
7.093333	0.1	0.383377
7.095000	0.1	0.383139
7.096667	0.1	0.379086
7.098333	0.1	0.372350
7.100000	0.1	0.365078
7.101667	0.1	0.360191
7.103333	0.1	0.359893
7.105000	0.1	0.364125
7.106667	0.1	0.370562
7.108333	0.1	0.375628
7.110000	0.1	0.376225
7.111667	0.1	0.371873
7.113333	0.1	0.365317
7.115000	0.1	0.360668
7.116667	0.1	0.360370
7.118333	0.1	0.363648
7.120000	0.1	0.368059
7.121667	0.1	0.371337
7.123333	0.1	0.372469
7.125000	0.1	0.372112
7.126667	0.1	0.372171
7.128333	0.1	0.373900
7.130000	0.1	0.376344
7.131667	0.1	0.376940
7.133333	0.1	0.374138
7.135000	0.1	0.367939
7.136667	0.1	0.360250
7.138333	0.1	0.354409
7.140000	0.1	0.352860
7.141667	0.1	0.356793
7.143333	0.1	0.366211
7.145000	0.1	0.378847
7.146667	0.1	0.389755
7.148333	0.1	0.394166
7.150000	0.1	0.390887
7.151667	0.1	0.382543
7.153333	0.1	0.373364
7.155000	0.1	0.366688
7.156667	0.1	0.364065
7.158333	0.1	0.365078
7.160000	0.1	0.367522
7.161667	0.1	0.369132
7.163333	0.1	0.369549
7.165000	0.1	0.369191
7.166667	0.1	0.367999
7.168333	0.1	0.365853
7.170000	0.1	0.364244
7.171667	0.1	0.365257
7.173333	0.1	0.369847
7.175000	0.1	0.376463
7.176667	0.1	0.382125
7.178333	0.1	0.384033
7.180000	0.1	0.380993
7.181667	0.1	0.373244
7.183333	0.1	0.363410
7.185000	0.1	0.355661
7.186667	0.1	0.353634
7.188333	0.1	0.357866
7.190000	0.1	0.366092
7.191667	0.1	0.374436
7.193333	0.1	0.380278
7.195000	0.1	0.383019
7.196667	0.1	0.382960
7.198333	0.1	0.380397
7.200000	0.1	0.376880
7.201667	0.1	0.374317
7.203333	0.1	0.373006
7.205000	0.1	0.370920
7.206667	0.1	0.366211
7.208333	0.1	0.359058
7.210000	0.1	0.351369
7.211667	0.1	0.344872
7.213333	0.1	0.340939
7.215000	0.1	0.340879
7.216667	0.1	0.344932
7.218333	0.1	0.350475
7.220000	0.1	0.352919
7.221667	0.1	0.350356
7.223333	0.1	0.344336
7.225000	0.1	0.337780
7.226667	0.1	0.332713
7.228333	0.1	0.329793
7.230000	0.1	0.329375
7.231667	0.1	0.331342
7.233333	0.1	0.334799
7.235000	0.1	0.337720
7.236667	0.1	0.338316
7.238333	0.1	0.336528
7.240000	0.1	0.334442
7.241667	0.1	0.334084
7.243333	0.1	0.335455
7.245000	0.1	0.337422
7.246667	0.1	0.338912
7.248333	0.1	0.339508
7.250000	0.1	0.338972
7.251667	0.1	0.337064
7.253333	0.1	0.334263
7.255000	0.1	0.331998
7.256667	0.1	0.331104
7.258333	0.1	0.331223
7.260000	0.1	0.331163
7.261667	0.1	0.330806
7.263333	0.1	0.331342
7.265000	0.1	0.332952
7.266667	0.1	0.333250
7.268333	0.1	0.330210
7.270000	0.1	0.324368
7.271667	0.1	0.318170
7.273333	0.1	0.313222
7.275000	0.1	0.309825
7.276667	0.1	0.307143
7.278333	0.1	0.303626
7.280000	0.1	0.298440
7.281667	0.1	0.292361
7.283333	0.1	0.286698
7.285000	0.1	0.282347
7.286667	0.1	0.279069
7.288333	0.1	0.275731
7.290000	0.1	0.272453
7.291667	0.1	0.271261
7.293333	0.1	0.273705
7.295000	0.1	0.278354
7.296667	0.1	0.281334
7.298333	0.1	0.280023
7.300000	0.1	0.275254
7.301667	0.1	0.270486
7.303333	0.1	0.269234
7.305000	0.1	0.272214
7.306667	0.1	0.276625
7.308333	0.1	0.279129
7.310000	0.1	0.279009
7.311667	0.1	0.276744
7.313333	0.1	0.272810
7.315000	0.1	0.267565
7.316667	0.1	0.261903
7.318333	0.1	0.257015
7.320000	0.1	0.255108
7.321667	0.1	0.258505
7.323333	0.1	0.266433
7.325000	0.1	0.274181
7.326667	0.1	0.276923
7.328333	0.1	0.273407
7.330000	0.1	0.266075
7.331667	0.1	0.258446
7.333333	0.1	0.252604
7.335000	0.1	0.249207
7.336667	0.1	0.247896
7.338333	0.1	0.247836
7.340000	0.1	0.247836
7.341667	0.1	0.247359
7.343333	0.1	0.246823
7.345000	0.1	0.246823
7.346667	0.1	0.247121
7.348333	0.1	0.247121
7.350000	0.1	0.245929
7.351667	0.1	0.242889
7.353333	0.1	0.238597
7.355000	0.1	0.235021
7.356667	0.1	0.233114
7.358333	0.1	0.232756
7.360000	0.1	0.234067
7.361667	0.1	0.237346
7.363333	0.1	0.241816
7.365000	0.1	0.245750
7.366667	0.1	0.248611
7.368333	0.1	0.250518
7.370000	0.1	0.251532
7.371667	0.1	0.251532
7.373333	0.1	0.250161
7.375000	0.1	0.247240
7.376667	0.1	0.243127
7.378333	0.1	0.238538
7.380000	0.1	0.234604
7.381667	0.1	0.232637
7.383333	0.1	0.232875
7.385000	0.1	0.233650
7.386667	0.1	0.232995
7.388333	0.1	0.230253
7.390000	0.1	0.226080
7.391667	0.1	0.220954
7.393333	0.1	0.216305
7.395000	0.1	0.214219
7.396667	0.1	0.215769
7.398333	0.1	0.220299
7.400000	0.1	0.226140
7.401667	0.1	0.231624
7.403333	0.1	0.234008
7.405000	0.1	0.231147
7.406667	0.1	0.224650
7.408333	0.1	0.218511
7.410000	0.1	0.214398
7.411667	0.1	0.211597
7.413333	0.1	0.210166
7.415000	0.1	0.211537
7.416667	0.1	0.215411
7.418333	0.1	0.219703
7.420000	0.1	0.222087
7.421667	0.1	0.221849
7.423333	0.1	0.219286
7.425000	0.1	0.214994
7.426667	0.1	0.209868
7.428333	0.1	0.205636
7.430000	0.1	0.204086
7.431667	0.1	0.205338
7.433333	0.1	0.207305
7.435000	0.1	0.207841
7.436667	0.1	0.206172
7.438333	0.1	0.203311
7.440000	0.1	0.200570
7.441667	0.1	0.197947
7.443333	0.1	0.195086
7.445000	0.1	0.192046
7.446667	0.1	0.189126
7.448333	0.1	0.186682
7.450000	0.1	0.185847
7.451667	0.1	0.187278
7.453333	0.1	0.190318
7.455000	0.1	0.194073
7.456667	0.1	0.197411
7.458333	0.1	0.199139
7.460000	0.1	0.198126
7.461667	0.1	0.195622
7.463333	0.1	0.195086
7.465000	0.1	0.199556
7.466667	0.1	0.208497
7.468333	0.1	0.218153
7.470000	0.1	0.224531
7.471667	0.1	0.224769
7.473333	0.1	0.217915
7.475000	0.1	0.205994
7.476667	0.1	0.194073
7.478333	0.1	0.187695
7.480000	0.1	0.189662
7.481667	0.1	0.198364
7.483333	0.1	0.209928
7.485000	0.1	0.219941
7.486667	0.1	0.225127
7.488333	0.1	0.222802
7.490000	0.1	0.211954
7.491667	0.1	0.194252
7.493333	0.1	0.173748
7.495000	0.1	0.156105
7.496667	0.1	0.146031
7.498333	0.1	0.144959
7.500000	0.1	0.151157
7.501667	0.1	0.161648
7.503333	0.1	0.173032
7.505000	0.1	0.182450
7.506667	0.1	0.187874
7.508333	0.1	0.188530
7.510000	0.1	0.185728
7.511667	0.1	0.183165
7.513333	0.1	0.184774
7.515000	0.1	0.190735
7.516667	0.1	0.198185
7.518333	0.1	0.203550
7.520000	0.1	0.204802
7.521667	0.1	0.201881
7.523333	0.1	0.196040
7.525000	0.1	0.189602
7.526667	0.1	0.184000
7.528333	0.1	0.179231
7.530000	0.1	0.175357
7.531667	0.1	0.173271
7.533333	0.1	0.173450
7.535000	0.1	0.174344
7.536667	0.1	0.174701
7.538333	0.1	0.174165
7.540000	0.1	0.173152
7.541667	0.1	0.171781
7.543333	0.1	0.170350
7.545000	0.1	0.169277
7.546667	0.1	0.169516
7.548333	0.1	0.171602
7.550000	0.1	0.175118
7.551667	0.1	0.179231
7.553333	0.1	0.182509
7.555000	0.1	0.183642
7.556667	0.1	0.182450
7.558333	0.1	0.180185
7.560000	0.1	0.178158
7.561667	0.1	0.177622
7.563333	0.1	0.179052
7.565000	0.1	0.181735
7.566667	0.1	0.184298
7.568333	0.1	0.186682
7.570000	0.1	0.189304
7.571667	0.1	0.191748
7.573333	0.1	0.192821
7.575000	0.1	0.191331
7.576667	0.1	0.187814
7.578333	0.1	0.183761
7.580000	0.1	0.180781
7.581667	0.1	0.178993
7.583333	0.1	0.177681
7.585000	0.1	0.176370
7.586667	0.1	0.176251
7.588333	0.1	0.178695
7.590000	0.1	0.183463
7.591667	0.1	0.188649
7.593333	0.1	0.191689
7.595000	0.1	0.190854
7.596667	0.1	0.185549
7.598333	0.1	0.177383
7.600000	0.1	0.169575
7.601667	0.1	0.164807
7.603333	0.1	0.163972
7.605000	0.1	0.166774
7.606667	0.1	0.172257
7.608333	0.1	0.178278
7.610000	0.1	0.181973
7.611667	0.1	0.181735
7.613333	0.1	0.177741
7.615000	0.1	0.171185
7.616667	0.1	0.164449
7.618333	0.1	0.159979
7.620000	0.1	0.159919
7.621667	0.1	0.164807
7.623333	0.1	0.173271
7.625000	0.1	0.182271
7.626667	0.1	0.189066
7.628333	0.1	0.192404
7.630000	0.1	0.193059
7.631667	0.1	0.192761
7.633333	0.1	0.192940
7.635000	0.1	0.194132
7.636667	0.1	0.196219
7.638333	0.1	0.199199
7.640000	0.1	0.202715
7.641667	0.1	0.205338
7.643333	0.1	0.205994
7.645000	0.1	0.204802
7.646667	0.1	0.201941
7.648333	0.1	0.198007
7.650000	0.1	0.194192
7.651667	0.1	0.191987
7.653333	0.1	0.191689
7.655000	0.1	0.192046
7.656667	0.1	0.190556
7.658333	0.1	0.185490
7.660000	0.1	0.177920
7.661667	0.1	0.171125
7.663333	0.1	0.167131
7.665000	0.1	0.166118
7.666667	0.1	0.167727
7.668333	0.1	0.171721
7.670000	0.1	0.177562
7.671667	0.1	0.183404
7.673333	0.1	0.186741
7.675000	0.1	0.186503
7.676667	0.1	0.183761
7.678333	0.1	0.181019
7.680000	0.1	0.180542
7.681667	0.1	0.183404
7.683333	0.1	0.188470
7.685000	0.1	0.193179
7.686667	0.1	0.195622
7.688333	0.1	0.195324
7.690000	0.1	0.192761
7.691667	0.1	0.188530
7.693333	0.1	0.183642
7.695000	0.1	0.178933
7.696667	0.1	0.174880
7.698333	0.1	0.171959
7.700000	0.1	0.170767
7.701667	0.1	0.170767
7.703333	0.1	0.170231
7.705000	0.1	0.168145
7.706667	0.1	0.165164
7.708333	0.1	0.162959
7.710000	0.1	0.161827
7.711667	0.1	0.161052
7.713333	0.1	0.160396
7.715000	0.1	0.160098
7.716667	0.1	0.159740
7.718333	0.1	0.158906
7.720000	0.1	0.158370
7.721667	0.1	0.159383
7.723333	0.1	0.161707
7.725000	0.1	0.164390
7.726667	0.1	0.167429
7.728333	0.1	0.171304
7.730000	0.1	0.175357
7.731667	0.1	0.177324
7.733333	0.1	0.174582
7.735000	0.1	0.167310
7.736667	0.1	0.158906
7.738333	0.1	0.153244
7.740000	0.1	0.152171
7.741667	0.1	0.155509
7.743333	0.1	0.161767
7.745000	0.1	0.168741
7.746667	0.1	0.173450
7.748333	0.1	0.173569
7.750000	0.1	0.169218
7.751667	0.1	0.163198
7.753333	0.1	0.158906
7.755000	0.1	0.157952
7.756667	0.1	0.159681
7.758333	0.1	0.162780
7.760000	0.1	0.165880
7.761667	0.1	0.167906
7.763333	0.1	0.167787
7.765000	0.1	0.165284
7.766667	0.1	0.161171
7.768333	0.1	0.157356
7.770000	0.1	0.155628
7.771667	0.1	0.155926
7.773333	0.1	0.156879
7.775000	0.1	0.157356
7.776667	0.1	0.156939
7.778333	0.1	0.154972
7.780000	0.1	0.151157
7.781667	0.1	0.146568
7.783333	0.1	0.143349
7.785000	0.1	0.143349
7.786667	0.1	0.146389
7.788333	0.1	0.150979
7.790000	0.1	0.155389
7.791667	0.1	0.157833
7.793333	0.1	0.158370
7.795000	0.1	0.158489
7.796667	0.1	0.160038
7.798333	0.1	0.163615
7.800000	0.1	0.168622
7.801667	0.1	0.174463
7.803333	0.1	0.180244
7.805000	0.1	0.184000
7.806667	0.1	0.184655
7.808333	0.1	0.182450
7.810000	0.1	0.178456
7.811667	0.1	0.173986
7.813333	0.1	0.170171
7.815000	0.1	0.167727
7.816667	0.1	0.167489
7.818333	0.1	0.170410
7.820000	0.1	0.176907
7.821667	0.1	0.185430
7.823333	0.1	0.192881
7.825000	0.1	0.196397
7.826667	0.1	0.195146
7.828333	0.1	0.190914
7.830000	0.1	0.187337
7.831667	0.1	0.187039
7.833333	0.1	0.189900
7.835000	0.1	0.194252
7.836667	0.1	0.198424
7.838333	0.1	0.200808
7.840000	0.1	0.200093
7.841667	0.1	0.196636
7.843333	0.1	0.192463
7.845000	0.1	0.189900
7.846667	0.1	0.189483
7.848333	0.1	0.190794
7.850000	0.1	0.193059
7.851667	0.1	0.195026
7.853333	0.1	0.195622
7.855000	0.1	0.195205
7.856667	0.1	0.195026
7.858333	0.1	0.194967
7.860000	0.1	0.194252
7.861667	0.1	0.192642
7.863333	0.1	0.190794
7.865000	0.1	0.189185
7.866667	0.1	0.188470
7.868333	0.1	0.189483
7.870000	0.1	0.192761
7.871667	0.1	0.198066
7.873333	0.1	0.204384
7.875000	0.1	0.210285
7.876667	0.1	0.214517
7.878333	0.1	0.216246
7.880000	0.1	0.215054
7.881667	0.1	0.211597
7.883333	0.1	0.208437
7.885000	0.1	0.207901
7.886667	0.1	0.210226
7.888333	0.1	0.214636
7.890000	0.1	0.220776
7.891667	0.1	0.227809
7.893333	0.1	0.233352
7.895000	0.1	0.235438
7.896667	0.1	0.233769
7.898333	0.1	0.229359
7.900000	0.1	0.223875
7.901667	0.1	0.218630
7.903333	0.1	0.214338
7.905000	0.1	0.211716
7.906667	0.1	0.211597
7.908333	0.1	0.214160
7.910000	0.1	0.218987
7.911667	0.1	0.224948
7.913333	0.1	0.230074
7.915000	0.1	0.232577
7.916667	0.1	0.232101
7.918333	0.1	0.230789
7.920000	0.1	0.230849
7.921667	0.1	0.232637
7.923333	0.1	0.234783
7.925000	0.1	0.235915
7.926667	0.1	0.235975
7.928333	0.1	0.236154
7.930000	0.1	0.237644
7.931667	0.1	0.240684
7.933333	0.1	0.244737
7.935000	0.1	0.248849
7.936667	0.1	0.251770
7.938333	0.1	0.253320
7.940000	0.1	0.254333
7.941667	0.1	0.255466
7.943333	0.1	0.256896
7.945000	0.1	0.257313
7.946667	0.1	0.255466
7.948333	0.1	0.251412
7.950000	0.1	0.247180
7.951667	0.1	0.245214
7.953333	0.1	0.246346
7.955000	0.1	0.250041
7.956667	0.1	0.255346
7.958333	0.1	0.261486
7.960000	0.1	0.267446
7.961667	0.1	0.272453
7.963333	0.1	0.275612
7.965000	0.1	0.275791
7.966667	0.1	0.273049
7.968333	0.1	0.269055
7.970000	0.1	0.266194
7.971667	0.1	0.265479
7.973333	0.1	0.266373
7.975000	0.1	0.268042
7.976667	0.1	0.270545
7.978333	0.1	0.274360
7.980000	0.1	0.278771
7.981667	0.1	0.281930
7.983333	0.1	0.282586
7.985000	0.1	0.279844
7.986667	0.1	0.273585
7.988333	0.1	0.265718
7.990000	0.1	0.259876
7.991667	0.1	0.258744
7.993333	0.1	0.261307
7.995000	0.1	0.265300
7.996667	0.1	0.269055
7.998333	0.1	0.272095
8.000000	0.1	0.273824
8.001667	0.1	0.273287
8.003333	0.1	0.270367
8.005000	0.1	0.266910
8.006667	0.1	0.264406
8.008333	0.1	0.262618
8.010000	0.1	0.260592
8.011667	0.1	0.258267
8.013333	0.1	0.257790
8.015000	0.1	0.261128
8.016667	0.1	0.267923
8.018333	0.1	0.276685
8.020000	0.1	0.285685
8.021667	0.1	0.293136
8.023333	0.1	0.297487
8.025000	0.1	0.297308
8.026667	0.1	0.293076
8.028333	0.1	0.286937
8.030000	0.1	0.281632
8.031667	0.1	0.278711
8.033333	0.1	0.278354
8.035000	0.1	0.279486
8.036667	0.1	0.279844
8.038333	0.1	0.278592
8.040000	0.1	0.276983
8.041667	0.1	0.275552
8.043333	0.1	0.273168
8.045000	0.1	0.270128
8.046667	0.1	0.268638
8.048333	0.1	0.270426
8.050000	0.1	0.275791
8.051667	0.1	0.283182
8.053333	0.1	0.289917
8.055000	0.1	0.293493
8.056667	0.1	0.294030
8.058333	0.1	0.293493
8.060000	0.1	0.292957
8.061667	0.1	0.292420
8.063333	0.1	0.292063
8.065000	0.1	0.291288
8.066667	0.1	0.289023
8.068333	0.1	0.284970
8.070000	0.1	0.280321
8.071667	0.1	0.277042
8.073333	0.1	0.275671
8.075000	0.1	0.275016
8.076667	0.1	0.274003
8.078333	0.1	0.274122
8.080000	0.1	0.277579
8.081667	0.1	0.283718
8.083333	0.1	0.289619
8.085000	0.1	0.293434
8.086667	0.1	0.295162
8.088333	0.1	0.295818
8.090000	0.1	0.296474
8.091667	0.1	0.298023
8.093333	0.1	0.300467
8.095000	0.1	0.302017
8.096667	0.1	0.300705
8.098333	0.1	0.295341
8.100000	0.1	0.286937
8.101667	0.1	0.277936
8.103333	0.1	0.271082
8.105000	0.1	0.268757
8.106667	0.1	0.272572
8.108333	0.1	0.281394
8.110000	0.1	0.291169
8.111667	0.1	0.297427
8.113333	0.1	0.298738
8.115000	0.1	0.297248
8.116667	0.1	0.296354
8.118333	0.1	0.298679
8.120000	0.1	0.304401
8.121667	0.1	0.311434
8.123333	0.1	0.317037
8.125000	0.1	0.319719
8.126667	0.1	0.319541
8.128333	0.1	0.317514
8.130000	0.1	0.315130
8.131667	0.1	0.312746
8.133333	0.1	0.310123
8.135000	0.1	0.306666
8.136667	0.1	0.302434
8.138333	0.1	0.298321
8.140000	0.1	0.295520
8.141667	0.1	0.294387
8.143333	0.1	0.294268
8.145000	0.1	0.294983
8.146667	0.1	0.296772
8.148333	0.1	0.298679
8.150000	0.1	0.298977
8.151667	0.1	0.297904
8.153333	0.1	0.297546
8.155000	0.1	0.299811
8.156667	0.1	0.304818
8.158333	0.1	0.310838
8.160000	0.1	0.314832
8.161667	0.1	0.314891
8.163333	0.1	0.311434
8.165000	0.1	0.305772
8.166667	0.1	0.299156
8.168333	0.1	0.293612
8.170000	0.1	0.290573
8.171667	0.1	0.290394
8.173333	0.1	0.292480
8.175000	0.1	0.295162
8.176667	0.1	0.296414
8.178333	0.1	0.295103
8.180000	0.1	0.291646
8.181667	0.1	0.288069
8.183333	0.1	0.286639
8.185000	0.1	0.288904
8.186667	0.1	0.294089
8.188333	0.1	0.300407
8.190000	0.1	0.306785
8.191667	0.1	0.312567
8.193333	0.1	0.316143
8.195000	0.1	0.315785
8.196667	0.1	0.311315
8.198333	0.1	0.303388
8.200000	0.1	0.293732
8.201667	0.1	0.285566
8.203333	0.1	0.281751
8.205000	0.1	0.282764
8.206667	0.1	0.287116
8.208333	0.1	0.292897
8.210000	0.1	0.297964
8.211667	0.1	0.300050
8.213333	0.1	0.298858
8.215000	0.1	0.296235
8.216667	0.1	0.293911
8.218333	0.1	0.292659
8.220000	0.1	0.292718
8.221667	0.1	0.294149
8.223333	0.1	0.295579
8.225000	0.1	0.295460
8.226667	0.1	0.293016
8.228333	0.1	0.288963
8.230000	0.1	0.283957
8.231667	0.1	0.279427
8.233333	0.1	0.277162
8.235000	0.1	0.278533
8.236667	0.1	0.283659
8.238333	0.1	0.290215
8.240000	0.1	0.294924
8.241667	0.1	0.296414
8.243333	0.1	0.296474
8.245000	0.1	0.297189
8.246667	0.1	0.297904
8.248333	0.1	0.296831
8.250000	0.1	0.292957
8.251667	0.1	0.287056
8.253333	0.1	0.280797
8.255000	0.1	0.275373
8.256667	0.1	0.271380
8.258333	0.1	0.269294
8.260000	0.1	0.269353
8.261667	0.1	0.271082
8.263333	0.1	0.272930
8.265000	0.1	0.272751
8.266667	0.1	0.270247
8.268333	0.1	0.267625
8.270000	0.1	0.267506
8.271667	0.1	0.270128
8.273333	0.1	0.273407
8.275000	0.1	0.275671
8.276667	0.1	0.276983
8.278333	0.1	0.278473
8.280000	0.1	0.279963
8.281667	0.1	0.280738
8.283333	0.1	0.280857
8.285000	0.1	0.280797
8.286667	0.1	0.281632
8.288333	0.1	0.284791
8.290000	0.1	0.290453
8.291667	0.1	0.296175
8.293333	0.1	0.298858
8.295000	0.1	0.297308
8.296667	0.1	0.292659
8.298333	0.1	0.287235
8.300000	0.1	0.283599
8.301667	0.1	0.283659
8.303333	0.1	0.286877
8.305000	0.1	0.290692
8.306667	0.1	0.292122
8.308333	0.1	0.289261
8.310000	0.1	0.282288
8.311667	0.1	0.273943
8.313333	0.1	0.267804
8.315000	0.1	0.265956
8.316667	0.1	0.267386
8.318333	0.1	0.270009
8.320000	0.1	0.272512
8.321667	0.1	0.274658
8.323333	0.1	0.276625
8.325000	0.1	0.277877
8.326667	0.1	0.278354
8.328333	0.1	0.278950
8.330000	0.1	0.280738
8.331667	0.1	0.283062
8.333333	0.1	0.284195
8.335000	0.1	0.282288
8.336667	0.1	0.276387
8.338333	0.1	0.268102
8.340000	0.1	0.261009
8.341667	0.1	0.258327
8.343333	0.1	0.260234
8.345000	0.1	0.264108
8.346667	0.1	0.267565
8.348333	0.1	0.269890
8.350000	0.1	0.270963
8.351667	0.1	0.271499
8.353333	0.1	0.272810
8.355000	0.1	0.275135
8.356667	0.1	0.277042
8.358333	0.1	0.277638
8.360000	0.1	0.277579
8.361667	0.1	0.277758
8.363333	0.1	0.277996
8.365000	0.1	0.278354
8.366667	0.1	0.279903
8.368333	0.1	0.283122
8.370000	0.1	0.287056
8.371667	0.1	0.290394
8.373333	0.1	0.292063
8.375000	0.1	0.291884
8.376667	0.1	0.289798
8.378333	0.1	0.286698
8.380000	0.1	0.283778
8.381667	0.1	0.281751
8.383333	0.1	0.279665
8.385000	0.1	0.275493
8.386667	0.1	0.268996
8.388333	0.1	0.263810
8.390000	0.1	0.263751
8.391667	0.1	0.268638
8.393333	0.1	0.274718
8.395000	0.1	0.278890
8.396667	0.1	0.281274
8.398333	0.1	0.282764
8.400000	0.1	0.283301
8.401667	0.1	0.282824
8.403333	0.1	0.281811
8.405000	0.1	0.279367
8.406667	0.1	0.274360
8.408333	0.1	0.266910
8.410000	0.1	0.258803
8.411667	0.1	0.251591
8.413333	0.1	0.246465
8.415000	0.1	0.244379
8.416667	0.1	0.245988
8.418333	0.1	0.251353
8.420000	0.1	0.258684
8.421667	0.1	0.264764
8.423333	0.1	0.267565
8.425000	0.1	0.268459
8.426667	0.1	0.269771
8.428333	0.1	0.271797
8.430000	0.1	0.273108
8.431667	0.1	0.271738
8.433333	0.1	0.266850
8.435000	0.1	0.259578
8.436667	0.1	0.251174
8.438333	0.1	0.242949
8.440000	0.1	0.237048
8.441667	0.1	0.235498
8.443333	0.1	0.238419
8.445000	0.1	0.243306
8.446667	0.1	0.247717
8.448333	0.1	0.250697
8.450000	0.1	0.251710
8.451667	0.1	0.250518
8.453333	0.1	0.247657
8.455000	0.1	0.244260
8.456667	0.1	0.241280
8.458333	0.1	0.239432
8.460000	0.1	0.239193
8.461667	0.1	0.239551
8.463333	0.1	0.238955
8.465000	0.1	0.236571
8.466667	0.1	0.233352
8.468333	0.1	0.231683
8.470000	0.1	0.233650
8.471667	0.1	0.239015
8.473333	0.1	0.244677
8.475000	0.1	0.247777
8.476667	0.1	0.247836
8.478333	0.1	0.246167
8.480000	0.1	0.243247
8.481667	0.1	0.238061
8.483333	0.1	0.230908
8.485000	0.1	0.223875
8.486667	0.1	0.219643
8.488333	0.1	0.219047
8.490000	0.1	0.220895
8.491667	0.1	0.222921
8.493333	0.1	0.223100
8.495000	0.1	0.221491
8.496667	0.1	0.219286
8.498333	0.1	0.217319
8.500000	0.1	0.216365
8.501667	0.1	0.217259
8.503333	0.1	0.219822
8.505000	0.1	0.222564
8.506667	0.1	0.223279
8.508333	0.1	0.220716
8.510000	0.1	0.215292
8.511667	0.1	0.208497
8.513333	0.1	0.201941
8.515000	0.1	0.197351
8.516667	0.1	0.196159
8.518333	0.1	0.198483
8.520000	0.1	0.202417
8.521667	0.1	0.205100
8.523333	0.1	0.203550
8.525000	0.1	0.197470
8.526667	0.1	0.189960
8.528333	0.1	0.185251
8.530000	0.1	0.185847
8.531667	0.1	0.191391
8.533333	0.1	0.199556
8.535000	0.1	0.207126
8.536667	0.1	0.211656
8.538333	0.1	0.211954
8.540000	0.1	0.207901
8.541667	0.1	0.201225
8.543333	0.1	0.195146
8.545000	0.1	0.192761
8.546667	0.1	0.196040
8.548333	0.1	0.204086
8.550000	0.1	0.212550
8.551667	0.1	0.217199
8.553333	0.1	0.216246
8.555000	0.1	0.210285
8.556667	0.1	0.201702
8.558333	0.1	0.193596
8.560000	0.1	0.188947
8.561667	0.1	0.189424
8.563333	0.1	0.195026
8.565000	0.1	0.203908
8.566667	0.1	0.212193
8.568333	0.1	0.215292
8.570000	0.1	0.211120
8.571667	0.1	0.201464
8.573333	0.1	0.190914
8.575000	0.1	0.184238
8.576667	0.1	0.184417
8.578333	0.1	0.190973
8.580000	0.1	0.200331
8.581667	0.1	0.207841
8.583333	0.1	0.211060
8.585000	0.1	0.210881
8.586667	0.1	0.208914
8.588333	0.1	0.206113
8.590000	0.1	0.203788
8.591667	0.1	0.203550
8.593333	0.1	0.205100
8.595000	0.1	0.205994
8.596667	0.1	0.204146
8.598333	0.1	0.199795
8.600000	0.1	0.195503
8.601667	0.1	0.194192
8.603333	0.1	0.196338
8.605000	0.1	0.200272
8.606667	0.1	0.204444
8.608333	0.1	0.207782
8.610000	0.1	0.208378
8.611667	0.1	0.204861
8.613333	0.1	0.198960
8.615000	0.1	0.194371
8.616667	0.1	0.193954
8.618333	0.1	0.197947
8.620000	0.1	0.204265
8.621667	0.1	0.210285
8.623333	0.1	0.214756
8.625000	0.1	0.217557
8.626667	0.1	0.218451
8.628333	0.1	0.217021
8.630000	0.1	0.214160
8.631667	0.1	0.212193
8.633333	0.1	0.213206
8.635000	0.1	0.216842
8.636667	0.1	0.220835
8.638333	0.1	0.222981
8.640000	0.1	0.222325
8.641667	0.1	0.219107
8.643333	0.1	0.214458
8.645000	0.1	0.210047
8.646667	0.1	0.207603
8.648333	0.1	0.208199
8.650000	0.1	0.211537
8.651667	0.1	0.215709
8.653333	0.1	0.218570
8.655000	0.1	0.218630
8.656667	0.1	0.216365
8.658333	0.1	0.213087
8.660000	0.1	0.210106
8.661667	0.1	0.208676
8.663333	0.1	0.209987
8.665000	0.1	0.213921
8.666667	0.1	0.218034
8.668333	0.1	0.220060
8.670000	0.1	0.220358
8.671667	0.1	0.221014
8.673333	0.1	0.222385
8.675000	0.1	0.221670
8.676667	0.1	0.215709
8.678333	0.1	0.205696
8.680000	0.1	0.195920
8.681667	0.1	0.189900
8.683333	0.1	0.188351
8.685000	0.1	0.190377
8.686667	0.1	0.194430
8.688333	0.1	0.198901
8.690000	0.1	0.203013
8.691667	0.1	0.206590
8.693333	0.1	0.209689
8.695000	0.1	0.212193
8.696667	0.1	0.214040
8.698333	0.1	0.215232
8.700000	0.1	0.215054
8.701667	0.1	0.212371
8.703333	0.1	0.207424
8.705000	0.1	0.202358
8.706667	0.1	0.199556
8.708333	0.1	0.200033
8.710000	0.1	0.203192
8.711667	0.1	0.206471
8.713333	0.1	0.207365
8.715000	0.1	0.204980
8.716667	0.1	0.199914
8.718333	0.1	0.194550
8.720000	0.1	0.191331
8.721667	0.1	0.191152
8.723333	0.1	0.192404
8.725000	0.1	0.193059
8.726667	0.1	0.191212
8.728333	0.1	0.186563
8.730000	0.1	0.181496
8.731667	0.1	0.179350
8.733333	0.1	0.181735
8.735000	0.1	0.187278
8.736667	0.1	0.192821
8.738333	0.1	0.195205
8.740000	0.1	0.193298
8.741667	0.1	0.188828
8.743333	0.1	0.185788
8.745000	0.1	0.186622
8.746667	0.1	0.190020
8.748333	0.1	0.192702
8.750000	0.1	0.192523
8.751667	0.1	0.190377
8.753333	0.1	0.188947
8.755000	0.1	0.189424
8.756667	0.1	0.189960
8.758333	0.1	0.187933
8.760000	0.1	0.182629
8.761667	0.1	0.175118
8.763333	0.1	0.167489
8.765000	0.1	0.162244
8.766667	0.1	0.161052
8.768333	0.1	0.164747
8.770000	0.1	0.172496
8.771667	0.1	0.182092
8.773333	0.1	0.189781
8.775000	0.1	0.193000
8.776667	0.1	0.191808
8.778333	0.1	0.187933
8.780000	0.1	0.183105
8.781667	0.1	0.179052
8.783333	0.1	0.177503
8.785000	0.1	0.178635
8.786667	0.1	0.180066
8.788333	0.1	0.179708
8.790000	0.1	0.178456
8.791667	0.1	0.179052
8.793333	0.1	0.182450
8.795000	0.1	0.186563
8.796667	0.1	0.187874
8.798333	0.1	0.184119
8.800000	0.1	0.175893
8.801667	0.1	0.166118
8.803333	0.1	0.158310
8.805000	0.1	0.155270
8.806667	0.1	0.157475
8.808333	0.1	0.163138
8.810000	0.1	0.169218
8.811667	0.1	0.172377
8.813333	0.1	0.170231
8.815000	0.1	0.163913
8.816667	0.1	0.157952
8.818333	0.1	0.156701
8.820000	0.1	0.160873
8.821667	0.1	0.167012
8.823333	0.1	0.170648
8.825000	0.1	0.169992
8.826667	0.1	0.166893
8.828333	0.1	0.163496
8.830000	0.1	0.161171
8.831667	0.1	0.160813
8.833333	0.1	0.161946
8.835000	0.1	0.162423
8.836667	0.1	0.160933
8.838333	0.1	0.157416
8.840000	0.1	0.152290
8.841667	0.1	0.146806
8.843333	0.1	0.144482
8.845000	0.1	0.148535
8.846667	0.1	0.158906
8.848333	0.1	0.171244
8.850000	0.1	0.180125
8.851667	0.1	0.182986
8.853333	0.1	0.181019
8.855000	0.1	0.176966
8.856667	0.1	0.173152
8.858333	0.1	0.171840
8.860000	0.1	0.173748
8.861667	0.1	0.176549
8.863333	0.1	0.177622
8.865000	0.1	0.176966
8.866667	0.1	0.176370
8.868333	0.1	0.176489
8.870000	0.1	0.176966
8.871667	0.1	0.177383
8.873333	0.1	0.176966
8.875000	0.1	0.175476
8.876667	0.1	0.174224
8.878333	0.1	0.175357
8.880000	0.1	0.180483
8.881667	0.1	0.188470
8.883333	0.1	0.195742
8.885000	0.1	0.199497
8.886667	0.1	0.199497
8.888333	0.1	0.196874
8.890000	0.1	0.193477
8.891667	0.1	0.191033
8.893333	0.1	0.190675
8.895000	0.1	0.191689
8.896667	0.1	0.191331
8.898333	0.1	0.187755
8.900000	0.1	0.182927
8.901667	0.1	0.181317
8.903333	0.1	0.185251
8.905000	0.1	0.193238
8.906667	0.1	0.201464
8.908333	0.1	0.206947
8.910000	0.1	0.208974
8.911667	0.1	0.208616
8.913333	0.1	0.206828
8.915000	0.1	0.203908
8.916667	0.1	0.200212
8.918333	0.1	0.196159
8.920000	0.1	0.193000
8.921667	0.1	0.191927
8.923333	0.1	0.193238
8.925000	0.1	0.195384
8.926667	0.1	0.196576
8.928333	0.1	0.196755
8.930000	0.1	0.197530
8.931667	0.1	0.199378
8.933333	0.1	0.200927
8.935000	0.1	0.200689
8.936667	0.1	0.198007
8.938333	0.1	0.193000
8.940000	0.1	0.187814
8.941667	0.1	0.185668
8.943333	0.1	0.188053
8.945000	0.1	0.193298
8.946667	0.1	0.199616
8.948333	0.1	0.205398
8.950000	0.1	0.208914
8.951667	0.1	0.208259
8.953333	0.1	0.203669
8.955000	0.1	0.198185
8.956667	0.1	0.194669
8.958333	0.1	0.193000
8.960000	0.1	0.190794
8.961667	0.1	0.186026
8.963333	0.1	0.178695
8.965000	0.1	0.170887
8.966667	0.1	0.166655
8.968333	0.1	0.168741
8.970000	0.1	0.176132
8.971667	0.1	0.185370
8.973333	0.1	0.192821
8.975000	0.1	0.195920
8.976667	0.1	0.195026
8.978333	0.1	0.193238
8.980000	0.1	0.192881
8.981667	0.1	0.194013
8.983333	0.1	0.195742
8.985000	0.1	0.196219
8.986667	0.1	0.193536
8.988333	0.1	0.187814
8.990000	0.1	0.181377
8.991667	0.1	0.176489
8.993333	0.1	0.174046
8.995000	0.1	0.173688
8.996667	0.1	0.175476
8.998333	0.1	0.179410
9.000000	0.1	0.185370
9.001667	0.1	0.192404
9.003333	0.1	0.199020
9.005000	0.1	0.203729
9.006667	0.1	0.205994
9.008333	0.1	0.206292
9.010000	0.1	0.205398
9.011667	0.1	0.204742
9.013333	0.1	0.205636
9.015000	0.1	0.208080
9.016667	0.1	0.211179
9.018333	0.1	0.213802
9.020000	0.1	0.214338
9.021667	0.1	0.211179
9.023333	0.1	0.204086
9.025000	0.1	0.194252
9.026667	0.1	0.183582
9.028333	0.1	0.174403
9.030000	0.1	0.169754
9.031667	0.1	0.171483
9.033333	0.1	0.177920
9.035000	0.1	0.184655
9.036667	0.1	0.187933
9.038333	0.1	0.186205
9.040000	0.1	0.180304
9.041667	0.1	0.173032
9.043333	0.1	0.168860
9.045000	0.1	0.171602
9.046667	0.1	0.182092
9.048333	0.1	0.196457
9.050000	0.1	0.207901
9.051667	0.1	0.212014
9.053333	0.1	0.209272
9.055000	0.1	0.203311
9.056667	0.1	0.197947
9.058333	0.1	0.195265
9.060000	0.1	0.194907
9.061667	0.1	0.194907
9.063333	0.1	0.194311
9.065000	0.1	0.194013
9.066667	0.1	0.194192
9.068333	0.1	0.193477
9.070000	0.1	0.191391
9.071667	0.1	0.188708
9.073333	0.1	0.186086
9.075000	0.1	0.183702
9.076667	0.1	0.182390
9.078333	0.1	0.183463
9.080000	0.1	0.187457
9.081667	0.1	0.192702
9.083333	0.1	0.196457
9.085000	0.1	0.197828
9.086667	0.1	0.197947
9.088333	0.1	0.197887
9.090000	0.1	0.197828
9.091667	0.1	0.198245
9.093333	0.1	0.199378
9.095000	0.1	0.201166
9.096667	0.1	0.203252
9.098333	0.1	0.205517
9.100000	0.1	0.207067
9.101667	0.1	0.207305
9.103333	0.1	0.207305
9.105000	0.1	0.208318
9.106667	0.1	0.210285
9.108333	0.1	0.212073
9.110000	0.1	0.212252
9.111667	0.1	0.209510
9.113333	0.1	0.203729
9.115000	0.1	0.197351
9.116667	0.1	0.193834
9.118333	0.1	0.194550
9.120000	0.1	0.198245
9.121667	0.1	0.202000
9.123333	0.1	0.203669
9.125000	0.1	0.202894
9.126667	0.1	0.201106
9.128333	0.1	0.201166
9.130000	0.1	0.205338
9.131667	0.1	0.213206
9.133333	0.1	0.221849
9.135000	0.1	0.228941
9.136667	0.1	0.233591
9.138333	0.1	0.235438
9.140000	0.1	0.234246
9.141667	0.1	0.230312
9.143333	0.1	0.224710
9.145000	0.1	0.218570
9.146667	0.1	0.212550
9.148333	0.1	0.207067
9.150000	0.1	0.203371
9.151667	0.1	0.202656
9.153333	0.1	0.203848
9.155000	0.1	0.204623
9.156667	0.1	0.203967
9.158333	0.1	0.203371
9.160000	0.1	0.204861
9.161667	0.1	0.208676
9.163333	0.1	0.212610
9.165000	0.1	0.214160
9.166667	0.1	0.212133
9.168333	0.1	0.207722
9.170000	0.1	0.203311
9.171667	0.1	0.201106
9.173333	0.1	0.201523
9.175000	0.1	0.203908
9.176667	0.1	0.207961
9.178333	0.1	0.213742
9.180000	0.1	0.220537
9.181667	0.1	0.226021
9.183333	0.1	0.227094
9.185000	0.1	0.222564
9.186667	0.1	0.213802
9.188333	0.1	0.203192
9.190000	0.1	0.192821
9.191667	0.1	0.185430
9.193333	0.1	0.183404
9.195000	0.1	0.186682
9.196667	0.1	0.193238
9.198333	0.1	0.200987
9.200000	0.1	0.208855
9.201667	0.1	0.215948
9.203333	0.1	0.220776
9.205000	0.1	0.221074
9.206667	0.1	0.216365
9.208333	0.1	0.209212
9.210000	0.1	0.203908
9.211667	0.1	0.203729
9.213333	0.1	0.208378
9.215000	0.1	0.214338
9.216667	0.1	0.217378
9.218333	0.1	0.215888
9.220000	0.1	0.211835
9.221667	0.1	0.209451
9.223333	0.1	0.211835
9.225000	0.1	0.218272
9.226667	0.1	0.225663
9.228333	0.1	0.231564
9.230000	0.1	0.235021
9.231667	0.1	0.235558
9.233333	0.1	0.233650
9.235000	0.1	0.231087
9.236667	0.1	0.228405
9.238333	0.1	0.224590
9.240000	0.1	0.218928
9.241667	0.1	0.212312
9.243333	0.1	0.206053
9.245000	0.1	0.201702
9.246667	0.1	0.200272
9.248333	0.1	0.201285
9.250000	0.1	0.203252
9.251667	0.1	0.205040
9.253333	0.1	0.206232
9.255000	0.1	0.207365
9.256667	0.1	0.209868
9.258333	0.1	0.214458
9.260000	0.1	0.220776
9.261667	0.1	0.227094
9.263333	0.1	0.232041
9.265000	0.1	0.234485
9.266667	0.1	0.233591
9.268333	0.1	0.229418
9.270000	0.1	0.223517
9.271667	0.1	0.217974
9.273333	0.1	0.214338
9.275000	0.1	0.213444
9.276667	0.1	0.215411
9.278333	0.1	0.219643
9.280000	0.1	0.224113
9.281667	0.1	0.225961
9.283333	0.1	0.223339
9.285000	0.1	0.217140
9.286667	0.1	0.209689
9.288333	0.1	0.203550
9.290000	0.1	0.201464
9.291667	0.1	0.204861
9.293333	0.1	0.212908
9.295000	0.1	0.223994
9.296667	0.1	0.236809
9.298333	0.1	0.249803
9.300000	0.1	0.259697
9.301667	0.1	0.263035
9.303333	0.1	0.259101
9.305000	0.1	0.251174
9.306667	0.1	0.244260
9.308333	0.1	0.241637
9.310000	0.1	0.242353
9.311667	0.1	0.242829
9.313333	0.1	0.240445
9.315000	0.1	0.235856
9.316667	0.1	0.231624
9.318333	0.1	0.230730
9.320000	0.1	0.234485
9.321667	0.1	0.241756
9.323333	0.1	0.249922
9.325000	0.1	0.255823
9.326667	0.1	0.257194
9.328333	0.1	0.254452
9.330000	0.1	0.250518
9.331667	0.1	0.248730
9.333333	0.1	0.249445
9.335000	0.1	0.251174
9.336667	0.1	0.253260
9.338333	0.1	0.255644
9.340000	0.1	0.258088
9.341667	0.1	0.260651
9.343333	0.1	0.263870
9.345000	0.1	0.268340
9.346667	0.1	0.273108
9.348333	0.1	0.275433
9.350000	0.1	0.273168
9.351667	0.1	0.267804
9.353333	0.1	0.263572
9.355000	0.1	0.264108
9.356667	0.1	0.268877
9.358333	0.1	0.274420
9.360000	0.1	0.278056
9.361667	0.1	0.279546
9.363333	0.1	0.280857
9.365000	0.1	0.283897
9.366667	0.1	0.289202
9.368333	0.1	0.295997
9.370000	0.1	0.303209
9.371667	0.1	0.309050
9.373333	0.1	0.312626
9.375000	0.1	0.314891
9.376667	0.1	0.317812
9.378333	0.1	0.322700
9.380000	0.1	0.329196
9.381667	0.1	0.335038
9.383333	0.1	0.337660
9.385000	0.1	0.335991
9.386667	0.1	0.330806
9.388333	0.1	0.324786
9.390000	0.1	0.320375
9.391667	0.1	0.317991
9.393333	0.1	0.316501
9.395000	0.1	0.314534
9.396667	0.1	0.311911
9.398333	0.1	0.309289
9.400000	0.1	0.307322
9.401667	0.1	0.305712
9.403333	0.1	0.303626
9.405000	0.1	0.301063
9.406667	0.1	0.299215
9.408333	0.1	0.299871
9.410000	0.1	0.303745
9.411667	0.1	0.309110
9.413333	0.1	0.313044
9.415000	0.1	0.313878
9.416667	0.1	0.313103
9.418333	0.1	0.313103
9.420000	0.1	0.314713
9.421667	0.1	0.317037
9.423333	0.1	0.319183
9.425000	0.1	0.320971
9.426667	0.1	0.323117
9.428333	0.1	0.326574
9.430000	0.1	0.331700
9.431667	0.1	0.336766
9.433333	0.1	0.339150
9.435000	0.1	0.337541
9.436667	0.1	0.332177
9.438333	0.1	0.325203
9.440000	0.1	0.319421
9.441667	0.1	0.316322
9.443333	0.1	0.315249
9.445000	0.1	0.314832
9.446667	0.1	0.315130
9.448333	0.1	0.316441
9.450000	0.1	0.317872
9.451667	0.1	0.318289
9.453333	0.1	0.317395
9.455000	0.1	0.316322
9.456667	0.1	0.316978
9.458333	0.1	0.321329
9.460000	0.1	0.329793
9.461667	0.1	0.340581
9.463333	0.1	0.350118
9.465000	0.1	0.355303
9.466667	0.1	0.355065
9.468333	0.1	0.350773
9.470000	0.1	0.345349
9.471667	0.1	0.341535
9.473333	0.1	0.340521
9.475000	0.1	0.342488
9.476667	0.1	0.346303
9.478333	0.1	0.350356
9.480000	0.1	0.353098
9.481667	0.1	0.353098
9.483333	0.1	0.350356
9.485000	0.1	0.346303
9.486667	0.1	0.342488
9.488333	0.1	0.339687
9.490000	0.1	0.338078
9.491667	0.1	0.338376
9.493333	0.1	0.340760
9.495000	0.1	0.343859
9.496667	0.1	0.346005
9.498333	0.1	0.347853
9.500000	0.1	0.351608
9.501667	0.1	0.357926
9.503333	0.1	0.365496
9.505000	0.1	0.372350
9.506667	0.1	0.377476
9.508333	0.1	0.380814
9.510000	0.1	0.383437
9.511667	0.1	0.386298
9.513333	0.1	0.389457
9.515000	0.1	0.392318
9.516667	0.1	0.393927
9.518333	0.1	0.393868
9.520000	0.1	0.392675
9.521667	0.1	0.391722
9.523333	0.1	0.392020
9.525000	0.1	0.393569
9.526667	0.1	0.396490
9.528333	0.1	0.400841
9.530000	0.1	0.406206
9.531667	0.1	0.411928
9.533333	0.1	0.417590
9.535000	0.1	0.423670
9.536667	0.1	0.431001
9.538333	0.1	0.438631
9.540000	0.1	0.443637
9.541667	0.1	0.444472
9.543333	0.1	0.443578
9.545000	0.1	0.445187
9.546667	0.1	0.451028
9.548333	0.1	0.459492
9.550000	0.1	0.467539
9.551667	0.1	0.472844
9.553333	0.1	0.474989
9.555000	0.1	0.475407
9.556667	0.1	0.476718
9.558333	0.1	0.480175
9.560000	0.1	0.485003
9.561667	0.1	0.490308
9.563333	0.1	0.496268
9.565000	0.1	0.503540
9.566667	0.1	0.512123
9.568333	0.1	0.521421
9.570000	0.1	0.530064
9.571667	0.1	0.536561
9.573333	0.1	0.540733
9.575000	0.1	0.544310
9.576667	0.1	0.549018
9.578333	0.1	0.556409
9.580000	0.1	0.566423
9.581667	0.1	0.577629
9.583333	0.1	0.587881
9.585000	0.1	0.594854
9.586667	0.1	0.596881
9.588333	0.1	0.594676
9.590000	0.1	0.591874
9.591667	0.1	0.592411
9.593333	0.1	0.598133
9.595000	0.1	0.607729
9.596667	0.1	0.618279
9.598333	0.1	0.626564
9.600000	0.1	0.630140
9.601667	0.1	0.629187
9.603333	0.1	0.627101
9.605000	0.1	0.627458
9.606667	0.1	0.631034
9.608333	0.1	0.635564
9.610000	0.1	0.637472
9.611667	0.1	0.635028
9.613333	0.1	0.630319
9.615000	0.1	0.627756
9.616667	0.1	0.630319
9.618333	0.1	0.637889
9.620000	0.1	0.648260
9.621667	0.1	0.659168
9.623333	0.1	0.669181
9.625000	0.1	0.677168
9.626667	0.1	0.681222
9.628333	0.1	0.679731
9.630000	0.1	0.673771
9.631667	0.1	0.667810
9.633333	0.1	0.666559
9.635000	0.1	0.671506
9.636667	0.1	0.679970
9.638333	0.1	0.686526
9.640000	0.1	0.687420
9.641667	0.1	0.682831
9.643333	0.1	0.675678
9.645000	0.1	0.669837
9.646667	0.1	0.668466
9.648333	0.1	0.671446
9.650000	0.1	0.675678
9.651667	0.1	0.677586
9.653333	0.1	0.675798
9.655000	0.1	0.672221
9.656667	0.1	0.670075
9.658333	0.1	0.671208
9.660000	0.1	0.674546
9.661667	0.1	0.677705
9.663333	0.1	0.679076
9.665000	0.1	0.678659
9.666667	0.1	0.678361
9.668333	0.1	0.680327
9.670000	0.1	0.684440
9.671667	0.1	0.688016
9.673333	0.1	0.688493
9.675000	0.1	0.685573
9.676667	0.1	0.680864
9.678333	0.1	0.676215
9.680000	0.1	0.673473
9.681667	0.1	0.672936
9.683333	0.1	0.673175
9.685000	0.1	0.672340
9.686667	0.1	0.670552
9.688333	0.1	0.669897
9.690000	0.1	0.671625
9.691667	0.1	0.674427
9.693333	0.1	0.676632
9.695000	0.1	0.677764
9.696667	0.1	0.678182
9.698333	0.1	0.678122
9.700000	0.1	0.677288
9.701667	0.1	0.674427
9.703333	0.1	0.668347
9.705000	0.1	0.659168
9.706667	0.1	0.649750
9.708333	0.1	0.644445
9.710000	0.1	0.645995
9.711667	0.1	0.652790
9.713333	0.1	0.659823
9.715000	0.1	0.663817
9.716667	0.1	0.665069
9.718333	0.1	0.666201
9.720000	0.1	0.668764
9.721667	0.1	0.672340
9.723333	0.1	0.675619
9.725000	0.1	0.677407
9.726667	0.1	0.678480
9.728333	0.1	0.681162
9.730000	0.1	0.686765
9.731667	0.1	0.693619
9.733333	0.1	0.698447
9.735000	0.1	0.699282
9.736667	0.1	0.695884
9.738333	0.1	0.689268
9.740000	0.1	0.681102
9.741667	0.1	0.673473
9.743333	0.1	0.667155
9.745000	0.1	0.662029
9.746667	0.1	0.658929
9.748333	0.1	0.660002
9.750000	0.1	0.665665
9.751667	0.1	0.673115
9.753333	0.1	0.678718
9.755000	0.1	0.681579
9.756667	0.1	0.683069
9.758333	0.1	0.684023
9.760000	0.1	0.684083
9.761667	0.1	0.684202
9.763333	0.1	0.685394
9.765000	0.1	0.686824
9.766667	0.1	0.686705
9.768333	0.1	0.684440
9.770000	0.1	0.681222
9.771667	0.1	0.679314
9.773333	0.1	0.679374
9.775000	0.1	0.679791
9.776667	0.1	0.678718
9.778333	0.1	0.676513
9.780000	0.1	0.675142
9.781667	0.1	0.676930
9.783333	0.1	0.681877
9.785000	0.1	0.688136
9.786667	0.1	0.694513
9.788333	0.1	0.700891
9.790000	0.1	0.706673
9.791667	0.1	0.710905
9.793333	0.1	0.712514
9.795000	0.1	0.710011
9.796667	0.1	0.703991
9.798333	0.1	0.697970
9.800000	0.1	0.695407
9.801667	0.1	0.697315
9.803333	0.1	0.701487
9.805000	0.1	0.705540
9.806667	0.1	0.709057
9.808333	0.1	0.712633
9.810000	0.1	0.715017
9.811667	0.1	0.713646
9.813333	0.1	0.707448
9.815000	0.1	0.698090
9.816667	0.1	0.689566
9.818333	0.1	0.685453
9.820000	0.1	0.686467
9.821667	0.1	0.690460
9.823333	0.1	0.694990
9.825000	0.1	0.698626
9.826667	0.1	0.700951
9.828333	0.1	0.702500
9.830000	0.1	0.704229
9.831667	0.1	0.706554
9.833333	0.1	0.709236
9.835000	0.1	0.711978
9.836667	0.1	0.714541
9.838333	0.1	0.716984
9.840000	0.1	0.718713
9.841667	0.1	0.717700
9.843333	0.1	0.712097
9.845000	0.1	0.703037
9.846667	0.1	0.693440
9.848333	0.1	0.685990
9.850000	0.1	0.680089
9.851667	0.1	0.672877
9.853333	0.1	0.663221
9.855000	0.1	0.653565
9.856667	0.1	0.648022
9.858333	0.1	0.648558
9.860000	0.1	0.654280
9.861667	0.1	0.661850
9.863333	0.1	0.668347
9.865000	0.1	0.673652
9.866667	0.1	0.678241
9.868333	0.1	0.680387
9.870000	0.1	0.678420
9.871667	0.1	0.673294
9.873333	0.1	0.667930
9.875000	0.1	0.664175
9.876667	0.1	0.661850
9.878333	0.1	0.660121
9.880000	0.1	0.659227
9.881667	0.1	0.659466
9.883333	0.1	0.660420
9.885000	0.1	0.660896
9.886667	0.1	0.660539
9.888333	0.1	0.660718
9.890000	0.1	0.662744
9.891667	0.1	0.665128
9.893333	0.1	0.664711
9.895000	0.1	0.660002
9.896667	0.1	0.652313
9.898333	0.1	0.644624
9.900000	0.1	0.639319
9.901667	0.1	0.637233
9.903333	0.1	0.637114
9.905000	0.1	0.637353
9.906667	0.1	0.636637
9.908333	0.1	0.633955
9.910000	0.1	0.628889
9.911667	0.1	0.622690
9.913333	0.1	0.617206
9.915000	0.1	0.612676
9.916667	0.1	0.608802
9.918333	0.1	0.605643
9.920000	0.1	0.602841
9.921667	0.1	0.599802
9.923333	0.1	0.596702
9.925000	0.1	0.594497
9.926667	0.1	0.593901
9.928333	0.1	0.595152
9.930000	0.1	0.597954
9.931667	0.1	0.601351
9.933333	0.1	0.603735
9.935000	0.1	0.602484
9.936667	0.1	0.594854
9.938333	0.1	0.580907
9.940000	0.1	0.564277
9.941667	0.1	0.549972
9.943333	0.1	0.541210
9.945000	0.1	0.537396
9.946667	0.1	0.535369
9.948333	0.1	0.533044
9.950000	0.1	0.529766
9.951667	0.1	0.525594
9.953333	0.1	0.521779
9.955000	0.1	0.519693
9.956667	0.1	0.519395
9.958333	0.1	0.519693
9.960000	0.1	0.519514
9.961667	0.1	0.518262
9.963333	0.1	0.516474
9.965000	0.1	0.514686
9.966667	0.1	0.512421
9.968333	0.1	0.507951
9.970000	0.1	0.500739
9.971667	0.1	0.492454
9.973333	0.1	0.486076
9.975000	0.1	0.483632
9.976667	0.1	0.485122
9.978333	0.1	0.488460
9.980000	0.1	0.490069
9.981667	0.1	0.487566
9.983333	0.1	0.481546
9.985000	0.1	0.475049
9.986667	0.1	0.470400
9.988333	0.1	0.467062
9.990000	0.1	0.462949
9.991667	0.1	0.457227
9.993333	0.1	0.450969
9.995000	0.1	0.446081
9.996667	0.1	0.444531
9.998333	0.1	0.446558
10.000000	0.1	0.449419
10.001667	0.1	0.449657
10.003333	0.1	0.445068
10.005000	0.1	0.436962
10.006667	0.1	0.429034
10.008333	0.1	0.424027
10.010000	0.1	0.421762
10.011667	0.1	0.421405
10.013333	0.1	0.422955
10.015000	0.1	0.425279
10.016667	0.1	0.426292
10.018333	0.1	0.424981
10.020000	0.1	0.421882
10.021667	0.1	0.418723
10.023333	0.1	0.417411
10.025000	0.1	0.418961
10.026667	0.1	0.422835
10.028333	0.1	0.427127
10.030000	0.1	0.429690
10.031667	0.1	0.429034
10.033333	0.1	0.425816
10.035000	0.1	0.422478
10.036667	0.1	0.420749
10.038333	0.1	0.420272
10.040000	0.1	0.418782
10.041667	0.1	0.414312
10.043333	0.1	0.407815
10.045000	0.1	0.402153
10.046667	0.1	0.399530
10.048333	0.1	0.400126
10.050000	0.1	0.402212
10.051667	0.1	0.403762
10.053333	0.1	0.404298
10.055000	0.1	0.404835
10.056667	0.1	0.405848
10.058333	0.1	0.406086
10.060000	0.1	0.403821
10.061667	0.1	0.398815
10.063333	0.1	0.392914
10.065000	0.1	0.389099
10.066667	0.1	0.389636
10.068333	0.1	0.393391
10.070000	0.1	0.397742
10.071667	0.1	0.400543
10.073333	0.1	0.401199
10.075000	0.1	0.400662
10.076667	0.1	0.400782
10.078333	0.1	0.402153
10.080000	0.1	0.403523
10.081667	0.1	0.403762
10.083333	0.1	0.403523
10.085000	0.1	0.404179
10.086667	0.1	0.405550
10.088333	0.1	0.405967
10.090000	0.1	0.404179
10.091667	0.1	0.401378
10.093333	0.1	0.400722
10.095000	0.1	0.404000
10.096667	0.1	0.409544
10.098333	0.1	0.414133
10.100000	0.1	0.414848
10.101667	0.1	0.410914
10.103333	0.1	0.403941
10.105000	0.1	0.396252
10.106667	0.1	0.389040
10.108333	0.1	0.382185
10.110000	0.1	0.376225
10.111667	0.1	0.372171
10.113333	0.1	0.371218
10.115000	0.1	0.374496
10.116667	0.1	0.381351
10.118333	0.1	0.389040
10.120000	0.1	0.395060
10.121667	0.1	0.398576
10.123333	0.1	0.400066
10.125000	0.1	0.400424
10.126667	0.1	0.400364
10.128333	0.1	0.399888
10.130000	0.1	0.399351
10.131667	0.1	0.399411
10.133333	0.1	0.400007
10.135000	0.1	0.400364
10.136667	0.1	0.399470
10.138333	0.1	0.396132
10.140000	0.1	0.389874
10.141667	0.1	0.382125
10.143333	0.1	0.375748
10.145000	0.1	0.372946
10.146667	0.1	0.374019
10.148333	0.1	0.377238
10.150000	0.1	0.380814
10.151667	0.1	0.384867
10.153333	0.1	0.389516
10.155000	0.1	0.393629
10.156667	0.1	0.395834
10.158333	0.1	0.396013
10.160000	0.1	0.395238
10.161667	0.1	0.393927
10.163333	0.1	0.391126
10.165000	0.1	0.385463
10.166667	0.1	0.377953
10.168333	0.1	0.371873
10.170000	0.1	0.369370
10.171667	0.1	0.370204
10.173333	0.1	0.373840
10.175000	0.1	0.379562
10.176667	0.1	0.386298
10.178333	0.1	0.392377
10.180000	0.1	0.396132
10.181667	0.1	0.396431
10.183333	0.1	0.393271
10.185000	0.1	0.389338
10.186667	0.1	0.388145
10.188333	0.1	0.391066
10.190000	0.1	0.396013
10.191667	0.1	0.400245
10.193333	0.1	0.402093
10.195000	0.1	0.401378
10.196667	0.1	0.398636
10.198333	0.1	0.395715
10.200000	0.1	0.394881
10.201667	0.1	0.396252
10.203333	0.1	0.398159
10.205000	0.1	0.399113
10.206667	0.1	0.399113
10.208333	0.1	0.398576
10.210000	0.1	0.397384
10.211667	0.1	0.395715
10.213333	0.1	0.394225
10.215000	0.1	0.393510
10.216667	0.1	0.393748
10.218333	0.1	0.393689
10.220000	0.1	0.390887
10.221667	0.1	0.383973
10.223333	0.1	0.375032
10.225000	0.1	0.368238
10.226667	0.1	0.365853
10.228333	0.1	0.367463
10.230000	0.1	0.371575
10.231667	0.1	0.376940
10.233333	0.1	0.382006
10.235000	0.1	0.385225
10.236667	0.1	0.387430
10.238333	0.1	0.391185
10.240000	0.1	0.396907
10.241667	0.1	0.401676
10.243333	0.1	0.402868
10.245000	0.1	0.400901
10.246667	0.1	0.397801
10.248333	0.1	0.394523
10.250000	0.1	0.391245
10.251667	0.1	0.388861
10.253333	0.1	0.388265
10.255000	0.1	0.388801
10.256667	0.1	0.388622
10.258333	0.1	0.387132
10.260000	0.1	0.386059
10.261667	0.1	0.387132
10.263333	0.1	0.390291
10.265000	0.1	0.393808
10.266667	0.1	0.395715
10.268333	0.1	0.396013
10.270000	0.1	0.396013
10.271667	0.1	0.396609
10.273333	0.1	0.398219
10.275000	0.1	0.401676
10.276667	0.1	0.407279
10.278333	0.1	0.413895
10.280000	0.1	0.418663
10.281667	0.1	0.419378
10.283333	0.1	0.416458
10.285000	0.1	0.413060
10.286667	0.1	0.412047
10.288333	0.1	0.413656
10.290000	0.1	0.416875
10.291667	0.1	0.421226
10.293333	0.1	0.426888
10.295000	0.1	0.433326
10.296667	0.1	0.438929
10.298333	0.1	0.441730
10.300000	0.1	0.441253
10.301667	0.1	0.439227
10.303333	0.1	0.438035
10.305000	0.1	0.439405
10.306667	0.1	0.443816
10.308333	0.1	0.450432
10.310000	0.1	0.457764
10.311667	0.1	0.465095
10.313333	0.1	0.472724
10.315000	0.1	0.480950
10.316667	0.1	0.489295
10.318333	0.1	0.496149
10.320000	0.1	0.500500
10.321667	0.1	0.502884
10.323333	0.1	0.504553
10.325000	0.1	0.506461
10.326667	0.1	0.508785
10.328333	0.1	0.511527
10.330000	0.1	0.515342
10.331667	0.1	0.522018
10.333333	0.1	0.532329
10.335000	0.1	0.544608
10.336667	0.1	0.556290
10.338333	0.1	0.565946
10.340000	0.1	0.574172
10.341667	0.1	0.582874
10.343333	0.1	0.593185
10.345000	0.1	0.604987
10.346667	0.1	0.616729
10.348333	0.1	0.626445
10.350000	0.1	0.633240
10.351667	0.1	0.638604
10.353333	0.1	0.645280
10.355000	0.1	0.655294
10.356667	0.1	0.668764
10.358333	0.1	0.683665
10.360000	0.1	0.698209
10.361667	0.1	0.711441
10.363333	0.1	0.723600
10.365000	0.1	0.735939
10.366667	0.1	0.749707
10.368333	0.1	0.764489
10.370000	0.1	0.779331
10.371667	0.1	0.794113
10.373333	0.1	0.809729
10.375000	0.1	0.825882
10.376667	0.1	0.840724
10.378333	0.1	0.853360
10.380000	0.1	0.865638
10.381667	0.1	0.880539
10.383333	0.1	0.899613
10.385000	0.1	0.922501
10.386667	0.1	0.946164
10.388333	0.1	0.966907
10.390000	0.1	0.982583
10.391667	0.1	0.993908
10.393333	0.1	1.004934
10.395000	0.1	1.021326
10.396667	0.1	1.046717
10.398333	0.1	1.079738
10.400000	0.1	1.113951
10.401667	0.1	1.143694
10.403333	0.1	1.168490
10.405000	0.1	1.191735
10.406667	0.1	1.216471
10.408333	0.1	1.243770
10.410000	0.1	1.273215
10.411667	0.1	1.303196
10.413333	0.1	1.331627
10.415000	0.1	1.357079
10.416667	0.1	1.379907
10.418333	0.1	1.402021
10.420000	0.1	1.425266
10.421667	0.1	1.450837
10.423333	0.1	1.479089
10.425000	0.1	1.509905
10.426667	0.1	1.542926
10.428333	0.1	1.576960
10.430000	0.1	1.609743
10.431667	0.1	1.638889
10.433333	0.1	1.663625
10.435000	0.1	1.685262
10.436667	0.1	1.706600
10.438333	0.1	1.730383
10.440000	0.1	1.756907
10.441667	0.1	1.784861
10.443333	0.1	1.812995
10.445000	0.1	1.841366
10.446667	0.1	1.870215
10.448333	0.1	1.899183
10.450000	0.1	1.926243
10.451667	0.1	1.948178
10.453333	0.1	1.962841
10.455000	0.1	1.971424
10.456667	0.1	1.977205
10.458333	0.1	1.983404
10.460000	0.1	1.992107
10.461667	0.1	2.003431
10.463333	0.1	2.016485
10.465000	0.1	2.030373
10.466667	0.1	2.044261
10.468333	0.1	2.056778
10.470000	0.1	2.065599
10.471667	0.1	2.070248
10.473333	0.1	2.074003
10.475000	0.1	2.081275
10.476667	0.1	2.092838
10.478333	0.1	2.105236
10.480000	0.1	2.114058
10.481667	0.1	2.117515
10.483333	0.1	2.117872
10.485000	0.1	2.118230
10.486667	0.1	2.118886
10.488333	0.1	2.118051
10.490000	0.1	2.115250
10.491667	0.1	2.112508
10.493333	0.1	2.112687
10.495000	0.1	2.116203
10.496667	0.1	2.120733
10.498333	0.1	2.123118
10.500000	0.1	2.122343
10.501667	0.1	2.120137
10.503333	0.1	2.119243
10.505000	0.1	2.121568
10.506667	0.1	2.126813
10.508333	0.1	2.132177
10.510000	0.1	2.134621
10.511667	0.1	2.132654
10.513333	0.1	2.126753
10.515000	0.1	2.119005
10.516667	0.1	2.111673
10.518333	0.1	2.106249
10.520000	0.1	2.102852
10.521667	0.1	2.100289
10.523333	0.1	2.096772
10.525000	0.1	2.092183
10.526667	0.1	2.088964
10.528333	0.1	2.088905
10.530000	0.1	2.090752
10.531667	0.1	2.092719
10.533333	0.1	2.094150
10.535000	0.1	2.095044
10.536667	0.1	2.095521
10.538333	0.1	2.095521
10.540000	0.1	2.095163
10.541667	0.1	2.095163
10.543333	0.1	2.096236
10.545000	0.1	2.097905
10.546667	0.1	2.099216
10.548333	0.1	2.099991
10.550000	0.1	2.100706
10.551667	0.1	2.101720
10.553333	0.1	2.103448
10.555000	0.1	2.106488
10.556667	0.1	2.112329
10.558333	0.1	2.121389
10.560000	0.1	2.131581
10.561667	0.1	2.139211
10.563333	0.1	2.141416
10.565000	0.1	2.138972
10.566667	0.1	2.135694
10.568333	0.1	2.134740
10.570000	0.1	2.135515
10.571667	0.1	2.135515
10.573333	0.1	2.133250
10.575000	0.1	2.129853
10.576667	0.1	2.127409
10.578333	0.1	2.127409
10.580000	0.1	2.129614
10.581667	0.1	2.132237
10.583333	0.1	2.133548
10.585000	0.1	2.134025
10.586667	0.1	2.135277
10.588333	0.1	2.137423
10.590000	0.1	2.139568
10.591667	0.1	2.140999
10.593333	0.1	2.141118
10.595000	0.1	2.139807
10.596667	0.1	2.139270
10.598333	0.1	2.141774
10.600000	0.1	2.146602
10.601667	0.1	2.150536
10.603333	0.1	2.151370
10.605000	0.1	2.149522
10.606667	0.1	2.146185
10.608333	0.1	2.141893
10.610000	0.1	2.138078
10.611667	0.1	2.137005
10.613333	0.1	2.139628
10.615000	0.1	2.144575
10.616667	0.1	2.148330
10.618333	0.1	2.147854
10.620000	0.1	2.143443
10.621667	0.1	2.137602
10.623333	0.1	2.132774
10.625000	0.1	2.130270
10.626667	0.1	2.129734
10.628333	0.1	2.130151
10.630000	0.1	2.131164
10.631667	0.1	2.132774
10.633333	0.1	2.134383
10.635000	0.1	2.135754
10.636667	0.1	2.136231
10.638333	0.1	2.134144
10.640000	0.1	2.128542
10.641667	0.1	2.120912
10.643333	0.1	2.114475
10.645000	0.1	2.110422
10.646667	0.1	2.107263
10.648333	0.1	2.101898
10.650000	0.1	2.093136
10.651667	0.1	2.082110
10.653333	0.1	2.071262
10.655000	0.1	2.062142
10.656667	0.1	2.055228
10.658333	0.1	2.049208
10.660000	0.1	2.041578
10.661667	0.1	2.031326
10.663333	0.1	2.019465
10.665000	0.1	2.007187
10.666667	0.1	1.995266
10.668333	0.1	1.984060
10.670000	0.1	1.973271
10.671667	0.1	1.961172
10.673333	0.1	1.945973
10.675000	0.1	1.927674
10.676667	0.1	1.908124
10.678333	0.1	1.889348
10.680000	0.1	1.871467
10.681667	0.1	1.852930
10.683333	0.1	1.832545
10.685000	0.1	1.811504
10.686667	0.1	1.792789
10.688333	0.1	1.777887
10.690000	0.1	1.765549
10.691667	0.1	1.751900
10.693333	0.1	1.733005
10.695000	0.1	1.707375
10.696667	0.1	1.677752
10.698333	0.1	1.648724
10.700000	0.1	1.623154
10.701667	0.1	1.601219
10.703333	0.1	1.580954
10.705000	0.1	1.560092
10.706667	0.1	1.538396
10.708333	0.1	1.517236
10.710000	0.1	1.498282
10.711667	0.1	1.481533
10.713333	0.1	1.464963
10.715000	0.1	1.446068
10.716667	0.1	1.424730
10.718333	0.1	1.403034
10.720000	0.1	1.381993
10.721667	0.1	1.359940
10.723333	0.1	1.333714
10.725000	0.1	1.302421
10.726667	0.1	1.269281
10.728333	0.1	1.239479
10.730000	0.1	1.215875
10.731667	0.1	1.197517
10.733333	0.1	1.180649
10.735000	0.1	1.161754
10.736667	0.1	1.140475
10.738333	0.1	1.119018
10.740000	0.1	1.099169
10.741667	0.1	1.080692
10.743333	0.1	1.062393
10.745000	0.1	1.043379
10.746667	0.1	1.023114
10.748333	0.1	1.001656
10.750000	0.1	0.980735
10.751667	0.1	0.962019
10.753333	0.1	0.944734
10.755000	0.1	0.927508
10.756667	0.1	0.910044
10.758333	0.1	0.893474
10.760000	0.1	0.879347
10.761667	0.1	0.868261
10.763333	0.1	0.858605
10.765000	0.1	0.846803
10.766667	0.1	0.830114
10.768333	0.1	0.809372
10.770000	0.1	0.788450
10.771667	0.1	0.770748
10.773333	0.1	0.756383
10.775000	0.1	0.742614
10.776667	0.1	0.727117
10.778333	0.1	0.710547
10.780000	0.1	0.695765
10.781667	0.1	0.684500
10.783333	0.1	0.675917
10.785000	0.1	0.667334
10.786667	0.1	0.657678
10.788333	0.1	0.648201
10.790000	0.1	0.640333
10.791667	0.1	0.633299
10.793333	0.1	0.625074
10.795000	0.1	0.615537
10.796667	0.1	0.607252
10.798333	0.1	0.602126
10.800000	0.1	0.598908
10.801667	0.1	0.593960
10.803333	0.1	0.585020
10.805000	0.1	0.573576
10.806667	0.1	0.563324
10.808333	0.1	0.556529
10.810000	0.1	0.552774
10.811667	0.1	0.550091
10.813333	0.1	0.547051
10.815000	0.1	0.543296
10.816667	0.1	0.539899
10.818333	0.1	0.538111
10.820000	0.1	0.538051
10.821667	0.1	0.538170
10.823333	0.1	0.535667
10.825000	0.1	0.529051
10.826667	0.1	0.519574
10.828333	0.1	0.510573
10.830000	0.1	0.504434
10.831667	0.1	0.501454
10.833333	0.1	0.500202
10.835000	0.1	0.499010
10.836667	0.1	0.496507
10.838333	0.1	0.491977
10.840000	0.1	0.485837
10.841667	0.1	0.479519
10.843333	0.1	0.475407
10.845000	0.1	0.475407
10.846667	0.1	0.478625
10.848333	0.1	0.481367
10.850000	0.1	0.480354
10.851667	0.1	0.474930
10.853333	0.1	0.466406
10.855000	0.1	0.458121
10.856667	0.1	0.453591
10.858333	0.1	0.453591
10.860000	0.1	0.455916
10.861667	0.1	0.458241
10.863333	0.1	0.460088
10.865000	0.1	0.462353
10.866667	0.1	0.465393
10.868333	0.1	0.467598
10.870000	0.1	0.466943
10.871667	0.1	0.462651
10.873333	0.1	0.455439
10.875000	0.1	0.448227
10.876667	0.1	0.444055
10.878333	0.1	0.443995
10.880000	0.1	0.447631
10.881667	0.1	0.453830
10.883333	0.1	0.459731
10.885000	0.1	0.462353
10.886667	0.1	0.462115
10.888333	0.1	0.461459
10.890000	0.1	0.461578
10.891667	0.1	0.461757
10.893333	0.1	0.460863
10.895000	0.1	0.458658
10.896667	0.1	0.455499
10.898333	0.1	0.451267
10.900000	0.1	0.445664
10.901667	0.1	0.439227
10.903333	0.1	0.433505
10.905000	0.1	0.430465
10.906667	0.1	0.430942
10.908333	0.1	0.433981
10.910000	0.1	0.437617
10.911667	0.1	0.440419
10.913333	0.1	0.442266
10.915000	0.1	0.443697
10.916667	0.1	0.444651
10.918333	0.1	0.444412
10.920000	0.1	0.442982
10.921667	0.1	0.441730
10.923333	0.1	0.441372
10.925000	0.1	0.440419
10.926667	0.1	0.437021
10.928333	0.1	0.431895
10.930000	0.1	0.427485
10.931667	0.1	0.425994
10.933333	0.1	0.427485
10.935000	0.1	0.430703
10.936667	0.1	0.434160
10.938333	0.1	0.437140
10.940000	0.1	0.438690
10.941667	0.1	0.438452
10.943333	0.1	0.437379
10.945000	0.1	0.435889
10.946667	0.1	0.433266
10.948333	0.1	0.429809
10.950000	0.1	0.427365
10.951667	0.1	0.427067
10.953333	0.1	0.427663
10.955000	0.1	0.427187
10.956667	0.1	0.425577
10.958333	0.1	0.424325
10.960000	0.1	0.424206
10.961667	0.1	0.424266
10.963333	0.1	0.423968
10.965000	0.1	0.423431
10.966667	0.1	0.422359
10.968333	0.1	0.420153
10.970000	0.1	0.417531
10.971667	0.1	0.416279
10.973333	0.1	0.417590
10.975000	0.1	0.420988
10.976667	0.1	0.425577
10.978333	0.1	0.430763
10.980000	0.1	0.435293
10.981667	0.1	0.437379
10.983333	0.1	0.435293
10.985000	0.1	0.428796
10.986667	0.1	0.419736
10.988333	0.1	0.411451
10.990000	0.1	0.406444
10.991667	0.1	0.404894
10.993333	0.1	0.404775
10.995000	0.1	0.403941
10.996667	0.1	0.401378
10.998333	0.1	0.397384
11.000000	0.1	0.392675
11.001667	0.1	0.388622
11.003333	0.1	0.387609
11.005000	0.1	0.390708
11.006667	0.1	0.396371
11.008333	0.1	0.400305
11.010000	0.1	0.399172
11.011667	0.1	0.393629
11.013333	0.1	0.387311
11.015000	0.1	0.384033
11.016667	0.1	0.385284
11.018333	0.1	0.390172
11.020000	0.1	0.395715
11.021667	0.1	0.399232
11.023333	0.1	0.399590
11.025000	0.1	0.397503
11.026667	0.1	0.395000
11.028333	0.1	0.393987
11.030000	0.1	0.395179
11.031667	0.1	0.397861
11.033333	0.1	0.400662
11.035000	0.1	0.402927
11.036667	0.1	0.405133
11.038333	0.1	0.407994
11.040000	0.1	0.410914
11.041667	0.1	0.411987
11.043333	0.1	0.409901
11.045000	0.1	0.406146
11.046667	0.1	0.402629
11.048333	0.1	0.400126
11.050000	0.1	0.398695
11.051667	0.1	0.398397
11.053333	0.1	0.398934
11.055000	0.1	0.399411
11.056667	0.1	0.399888
11.058333	0.1	0.400305
11.060000	0.1	0.400007
11.061667	0.1	0.397861
11.063333	0.1	0.393927
11.065000	0.1	0.389576
11.066667	0.1	0.385582
11.068333	0.1	0.382721
11.070000	0.1	0.383437
11.071667	0.1	0.389814
11.073333	0.1	0.400662
11.075000	0.1	0.412226
11.076667	0.1	0.421405
11.078333	0.1	0.427008
11.080000	0.1	0.428736
11.081667	0.1	0.426054
11.083333	0.1	0.419438
11.085000	0.1	0.411987
11.086667	0.1	0.407219
11.088333	0.1	0.406861
11.090000	0.1	0.410676
11.091667	0.1	0.416875
11.093333	0.1	0.422955
11.095000	0.1	0.426829
11.096667	0.1	0.427663
11.098333	0.1	0.425696
11.100000	0.1	0.422955
11.101667	0.1	0.422478
11.103333	0.1	0.426054
11.105000	0.1	0.433028
11.106667	0.1	0.440300
11.108333	0.1	0.444412
11.110000	0.1	0.443101
11.111667	0.1	0.436902
11.113333	0.1	0.429571
11.115000	0.1	0.425220
11.116667	0.1	0.424683
11.118333	0.1	0.425875
11.120000	0.1	0.426710
11.121667	0.1	0.426531
11.123333	0.1	0.425816
11.125000	0.1	0.425816
11.126667	0.1	0.427604
11.128333	0.1	0.431061
11.130000	0.1	0.435412
11.131667	0.1	0.439763
11.133333	0.1	0.442088
11.135000	0.1	0.440598
11.136667	0.1	0.436187
11.138333	0.1	0.431180
11.140000	0.1	0.428081
11.141667	0.1	0.428259
11.143333	0.1	0.430822
11.145000	0.1	0.433922
11.146667	0.1	0.437379
11.148333	0.1	0.441790
11.150000	0.1	0.446200
11.151667	0.1	0.449240
11.153333	0.1	0.450373
11.155000	0.1	0.451088
11.156667	0.1	0.453830
11.158333	0.1	0.459909
11.160000	0.1	0.467718
11.161667	0.1	0.474453
11.163333	0.1	0.477910
11.165000	0.1	0.477374
11.166667	0.1	0.473976
11.168333	0.1	0.470638
11.170000	0.1	0.470161
11.171667	0.1	0.473082
11.173333	0.1	0.477731
11.175000	0.1	0.483096
11.176667	0.1	0.488699
11.178333	0.1	0.492930
11.180000	0.1	0.494242
11.181667	0.1	0.493467
11.183333	0.1	0.492930
11.185000	0.1	0.493825
11.186667	0.1	0.495791
11.188333	0.1	0.497580
11.190000	0.1	0.497878
11.191667	0.1	0.496328
11.193333	0.1	0.493526
11.195000	0.1	0.490367
11.196667	0.1	0.487685
11.198333	0.1	0.485301
11.200000	0.1	0.483036
11.201667	0.1	0.482619
11.203333	0.1	0.485957
11.205000	0.1	0.492573
11.206667	0.1	0.500500
11.208333	0.1	0.508010
11.210000	0.1	0.513792
11.211667	0.1	0.517130
11.213333	0.1	0.517488
11.215000	0.1	0.515342
11.216667	0.1	0.513017
11.218333	0.1	0.513434
11.220000	0.1	0.517011
11.221667	0.1	0.521839
11.223333	0.1	0.525296
11.225000	0.1	0.525534
11.226667	0.1	0.522792
11.228333	0.1	0.519574
11.230000	0.1	0.518143
11.231667	0.1	0.518441
11.233333	0.1	0.518799
11.235000	0.1	0.518203
11.236667	0.1	0.517726
11.238333	0.1	0.518620
11.240000	0.1	0.520706
11.241667	0.1	0.523329
11.243333	0.1	0.527263
11.245000	0.1	0.532627
11.246667	0.1	0.537634
11.248333	0.1	0.540555
11.250000	0.1	0.541270
11.251667	0.1	0.540376
11.253333	0.1	0.538349
11.255000	0.1	0.536263
11.256667	0.1	0.535548
11.258333	0.1	0.537217
11.260000	0.1	0.541151
11.261667	0.1	0.545263
11.263333	0.1	0.546813
11.265000	0.1	0.544488
11.266667	0.1	0.540018
11.268333	0.1	0.536561
11.270000	0.1	0.536263
11.271667	0.1	0.539660
11.273333	0.1	0.546336
11.275000	0.1	0.554442
11.276667	0.1	0.561178
11.278333	0.1	0.564337
11.280000	0.1	0.563145
11.281667	0.1	0.558019
11.283333	0.1	0.550389
11.285000	0.1	0.543058
11.286667	0.1	0.538588
11.288333	0.1	0.537932
11.290000	0.1	0.540137
11.291667	0.1	0.542581
11.293333	0.1	0.543714
11.295000	0.1	0.543177
11.296667	0.1	0.540555
11.298333	0.1	0.536323
11.300000	0.1	0.532925
11.301667	0.1	0.533044
11.303333	0.1	0.536978
11.305000	0.1	0.542343
11.306667	0.1	0.545263
11.308333	0.1	0.543535
11.310000	0.1	0.538647
11.311667	0.1	0.534177
11.313333	0.1	0.532270
11.315000	0.1	0.532448
11.316667	0.1	0.532866
11.318333	0.1	0.532448
11.320000	0.1	0.531673
11.321667	0.1	0.531316
11.323333	0.1	0.531077
11.325000	0.1	0.529766
11.326667	0.1	0.527561
11.328333	0.1	0.526190
11.330000	0.1	0.527263
11.331667	0.1	0.530899
11.333333	0.1	0.535309
11.335000	0.1	0.539005
11.336667	0.1	0.541270
11.338333	0.1	0.541389
11.340000	0.1	0.539005
11.341667	0.1	0.534534
11.343333	0.1	0.529468
11.345000	0.1	0.525415
11.346667	0.1	0.523090
11.348333	0.1	0.522137
11.350000	0.1	0.523090
11.351667	0.1	0.526667
11.353333	0.1	0.531435
11.355000	0.1	0.534296
11.356667	0.1	0.534117
11.358333	0.1	0.532448
11.360000	0.1	0.531256
11.361667	0.1	0.531197
11.363333	0.1	0.531435
11.365000	0.1	0.530541
11.366667	0.1	0.528157
11.368333	0.1	0.524402
11.370000	0.1	0.519812
11.371667	0.1	0.514925
11.373333	0.1	0.510871
11.375000	0.1	0.508606
11.376667	0.1	0.508189
11.378333	0.1	0.508189
11.380000	0.1	0.507891
11.381667	0.1	0.508368
11.383333	0.1	0.510514
11.385000	0.1	0.513196
11.386667	0.1	0.514209
11.388333	0.1	0.513256
11.390000	0.1	0.512183
11.391667	0.1	0.512719
11.393333	0.1	0.514925
11.395000	0.1	0.517845
11.396667	0.1	0.520647
11.398333	0.1	0.522375
11.400000	0.1	0.521958
11.401667	0.1	0.518680
11.403333	0.1	0.513077
11.405000	0.1	0.507474
11.406667	0.1	0.504613
11.408333	0.1	0.505269
11.410000	0.1	0.508785
11.411667	0.1	0.514388
11.413333	0.1	0.521302
11.415000	0.1	0.528216
11.416667	0.1	0.533342
11.418333	0.1	0.535190
11.420000	0.1	0.533283
11.421667	0.1	0.529468
11.423333	0.1	0.526488
11.425000	0.1	0.525713
11.426667	0.1	0.525832
11.428333	0.1	0.524581
11.430000	0.1	0.521183
11.431667	0.1	0.516117
11.433333	0.1	0.510097
11.435000	0.1	0.503063
11.436667	0.1	0.495315
11.438333	0.1	0.488341
11.440000	0.1	0.484049
11.441667	0.1	0.483692
11.443333	0.1	0.487268
11.445000	0.1	0.492811
11.446667	0.1	0.497043
11.448333	0.1	0.497401
11.450000	0.1	0.493169
11.451667	0.1	0.485837
11.453333	0.1	0.478387
11.455000	0.1	0.473619
11.456667	0.1	0.472128
11.458333	0.1	0.471711
11.460000	0.1	0.469685
11.461667	0.1	0.465274
11.463333	0.1	0.459909
11.465000	0.1	0.455856
11.466667	0.1	0.454009
11.468333	0.1	0.454009
11.470000	0.1	0.455081
11.471667	0.1	0.455976
11.473333	0.1	0.454426
11.475000	0.1	0.448346
11.476667	0.1	0.438631
11.478333	0.1	0.428736
11.480000	0.1	0.421226
11.481667	0.1	0.416577
11.483333	0.1	0.414670
11.485000	0.1	0.415623
11.486667	0.1	0.418603
11.488333	0.1	0.420928
11.490000	0.1	0.420451
11.491667	0.1	0.416756
11.493333	0.1	0.412047
11.495000	0.1	0.409067
11.496667	0.1	0.409663
11.498333	0.1	0.413954
11.500000	0.1	0.419855
11.501667	0.1	0.423849
11.503333	0.1	0.423312
11.505000	0.1	0.417948
11.506667	0.1	0.409782
11.508333	0.1	0.401855
11.510000	0.1	0.396431
11.511667	0.1	0.394642
11.513333	0.1	0.396192
11.515000	0.1	0.399470
11.516667	0.1	0.402808
11.518333	0.1	0.406861
11.520000	0.1	0.411868
11.521667	0.1	0.414550
11.523333	0.1	0.410914
11.525000	0.1	0.400424
11.526667	0.1	0.387371
11.528333	0.1	0.376642
11.530000	0.1	0.370502
11.531667	0.1	0.368059
11.533333	0.1	0.367522
11.535000	0.1	0.367701
11.536667	0.1	0.367463
11.538333	0.1	0.366807
11.540000	0.1	0.367820
11.541667	0.1	0.372469
11.543333	0.1	0.380218
11.545000	0.1	0.388086
11.546667	0.1	0.392556
11.548333	0.1	0.391841
11.550000	0.1	0.387430
11.551667	0.1	0.381172
11.553333	0.1	0.373244
11.555000	0.1	0.363529
11.556667	0.1	0.353456
11.558333	0.1	0.346303
11.560000	0.1	0.344813
11.561667	0.1	0.349641
11.563333	0.1	0.358582
11.565000	0.1	0.367522
11.566667	0.1	0.372469
11.568333	0.1	0.371397
11.570000	0.1	0.365019
11.571667	0.1	0.356376
11.573333	0.1	0.349283
11.575000	0.1	0.345886
11.576667	0.1	0.346303
11.578333	0.1	0.349879
11.580000	0.1	0.355959
11.581667	0.1	0.363648
11.583333	0.1	0.371158
11.585000	0.1	0.376403
11.586667	0.1	0.377357
11.588333	0.1	0.373364
11.590000	0.1	0.365675
11.591667	0.1	0.356853
11.593333	0.1	0.349522
11.595000	0.1	0.345528
11.596667	0.1	0.344634
11.598333	0.1	0.344574
11.600000	0.1	0.342608
11.601667	0.1	0.338256
11.603333	0.1	0.333786
11.605000	0.1	0.330985
11.606667	0.1	0.329971
11.608333	0.1	0.330627
11.610000	0.1	0.333607
11.611667	0.1	0.338674
11.613333	0.1	0.344217
11.615000	0.1	0.348270
11.616667	0.1	0.349879
11.618333	0.1	0.349104
11.620000	0.1	0.346839
11.621667	0.1	0.344634
11.623333	0.1	0.344515
11.625000	0.1	0.346839
11.626667	0.1	0.349820
11.628333	0.1	0.351727
11.630000	0.1	0.352621
11.631667	0.1	0.354230
11.633333	0.1	0.357926
11.635000	0.1	0.362456
11.636667	0.1	0.364184
11.638333	0.1	0.361264
11.640000	0.1	0.355601
11.641667	0.1	0.351310
11.643333	0.1	0.351667
11.645000	0.1	0.356436
11.646667	0.1	0.362515
11.648333	0.1	0.366926
11.650000	0.1	0.368536
11.651667	0.1	0.366986
11.653333	0.1	0.362873
11.655000	0.1	0.358641
11.656667	0.1	0.356793
11.658333	0.1	0.358105
11.660000	0.1	0.361621
11.661667	0.1	0.365913
11.663333	0.1	0.369191
11.665000	0.1	0.369251
11.666667	0.1	0.365019
11.668333	0.1	0.358462
11.670000	0.1	0.352681
11.671667	0.1	0.349343
11.673333	0.1	0.348210
11.675000	0.1	0.348508
11.676667	0.1	0.349820
11.678333	0.1	0.351846
11.680000	0.1	0.354648
11.681667	0.1	0.357568
11.683333	0.1	0.359774
11.685000	0.1	0.361860
11.686667	0.1	0.365198
11.688333	0.1	0.370562
11.690000	0.1	0.377357
11.691667	0.1	0.383794
11.693333	0.1	0.387788
11.695000	0.1	0.387847
11.696667	0.1	0.383675
11.698333	0.1	0.376463
11.700000	0.1	0.368536
11.701667	0.1	0.362575
11.703333	0.1	0.360370
11.705000	0.1	0.361919
11.706667	0.1	0.365317
11.708333	0.1	0.367939
11.710000	0.1	0.369012
11.711667	0.1	0.369310
11.713333	0.1	0.369608
11.715000	0.1	0.369847
11.716667	0.1	0.369608
11.718333	0.1	0.368714
11.720000	0.1	0.367343
11.721667	0.1	0.365794
11.723333	0.1	0.364363
11.725000	0.1	0.363290
11.726667	0.1	0.362515
11.728333	0.1	0.362039
11.730000	0.1	0.360906
11.731667	0.1	0.357330
11.733333	0.1	0.350893
11.735000	0.1	0.343859
11.736667	0.1	0.339270
11.738333	0.1	0.338554
11.740000	0.1	0.340819
11.741667	0.1	0.344634
11.743333	0.1	0.349343
11.745000	0.1	0.353992
11.746667	0.1	0.356793
11.748333	0.1	0.357032
11.750000	0.1	0.356197
11.751667	0.1	0.356197
11.753333	0.1	0.357389
11.755000	0.1	0.358462
11.756667	0.1	0.357866
11.758333	0.1	0.355124
11.760000	0.1	0.351071
11.761667	0.1	0.347674
11.763333	0.1	0.347257
11.765000	0.1	0.350177
11.766667	0.1	0.354409
11.768333	0.1	0.356853
11.770000	0.1	0.356734
11.771667	0.1	0.356078
11.773333	0.1	0.356913
11.775000	0.1	0.358939
11.776667	0.1	0.360549
11.778333	0.1	0.361443
11.780000	0.1	0.362217
11.781667	0.1	0.362515
11.783333	0.1	0.360847
11.785000	0.1	0.356793
11.786667	0.1	0.351846
11.788333	0.1	0.348330
11.790000	0.1	0.347853
11.791667	0.1	0.350118
11.793333	0.1	0.353932
11.795000	0.1	0.358224
11.796667	0.1	0.361145
11.798333	0.1	0.361562
11.800000	0.1	0.360310
11.801667	0.1	0.358403
11.803333	0.1	0.356436
11.805000	0.1	0.355363
11.806667	0.1	0.355840
11.808333	0.1	0.357866
11.810000	0.1	0.361145
11.811667	0.1	0.364959
11.813333	0.1	0.367820
11.815000	0.1	0.368714
11.816667	0.1	0.367582
11.818333	0.1	0.365138
11.820000	0.1	0.361443
11.821667	0.1	0.356197
11.823333	0.1	0.349998
11.825000	0.1	0.344694
11.826667	0.1	0.342488
11.828333	0.1	0.345290
11.830000	0.1	0.352502
11.831667	0.1	0.359714
11.833333	0.1	0.363052
11.835000	0.1	0.362217
11.836667	0.1	0.358701
11.838333	0.1	0.354111
11.840000	0.1	0.351012
11.841667	0.1	0.352144
11.843333	0.1	0.358403
11.845000	0.1	0.367045
11.846667	0.1	0.374198
11.848333	0.1	0.378072
11.850000	0.1	0.379443
11.851667	0.1	0.379562
11.853333	0.1	0.377893
11.855000	0.1	0.372767
11.856667	0.1	0.363886
11.858333	0.1	0.353754
11.860000	0.1	0.346541
11.861667	0.1	0.344813
11.863333	0.1	0.348866
11.865000	0.1	0.357568
11.866667	0.1	0.368655
11.868333	0.1	0.379205
11.870000	0.1	0.386715
11.871667	0.1	0.389993
11.873333	0.1	0.390112
11.875000	0.1	0.389397
11.876667	0.1	0.390053
11.878333	0.1	0.392497
11.880000	0.1	0.394881
11.881667	0.1	0.394881
11.883333	0.1	0.392258
11.885000	0.1	0.388086
11.886667	0.1	0.382960
11.888333	0.1	0.378490
11.890000	0.1	0.377953
11.891667	0.1	0.383794
11.893333	0.1	0.394821
11.895000	0.1	0.406325
11.896667	0.1	0.414610
11.898333	0.1	0.419140
11.900000	0.1	0.420988
11.901667	0.1	0.420809
11.903333	0.1	0.419557
11.905000	0.1	0.418305
11.906667	0.1	0.417471
11.908333	0.1	0.416398
11.910000	0.1	0.414014
11.911667	0.1	0.410199
11.913333	0.1	0.407219
11.915000	0.1	0.407636
11.916667	0.1	0.411093
11.918333	0.1	0.414610
11.920000	0.1	0.415325
11.921667	0.1	0.413716
11.923333	0.1	0.412464
11.925000	0.1	0.414014
11.926667	0.1	0.418127
11.928333	0.1	0.423610
11.930000	0.1	0.430346
11.931667	0.1	0.438690
11.933333	0.1	0.447989
11.935000	0.1	0.457406
11.936667	0.1	0.465870
11.938333	0.1	0.471890
11.940000	0.1	0.474393
11.941667	0.1	0.473440
11.943333	0.1	0.469446
11.945000	0.1	0.462353
11.946667	0.1	0.453353
11.948333	0.1	0.445664
11.950000	0.1	0.442743
11.951667	0.1	0.446141
11.953333	0.1	0.454962
11.955000	0.1	0.466168
11.956667	0.1	0.475228
11.958333	0.1	0.478923
11.960000	0.1	0.477910
11.961667	0.1	0.475049
11.963333	0.1	0.473440
11.965000	0.1	0.474334
11.966667	0.1	0.478208
11.968333	0.1	0.485241
11.970000	0.1	0.494421
11.971667	0.1	0.503004
11.973333	0.1	0.508249
11.975000	0.1	0.509620
11.976667	0.1	0.508070
11.978333	0.1	0.504255
11.980000	0.1	0.499606
11.981667	0.1	0.496805
11.983333	0.1	0.498116
11.985000	0.1	0.502348
11.986667	0.1	0.505447
11.988333	0.1	0.504613
11.990000	0.1	0.500917
11.991667	0.1	0.497341
11.993333	0.1	0.495970
11.995000	0.1	0.496686
11.996667	0.1	0.497878
11.998333	0.1	0.497937
12.000000	0.1	0.496686
12.001667	0.1	0.495553
12.003333	0.1	0.495732
12.005000	0.1	0.497282
12.006667	0.1	0.500262
12.008333	0.1	0.504434
12.010000	0.1	0.508785
12.011667	0.1	0.512183
12.013333	0.1	0.514448
12.015000	0.1	0.516415
12.016667	0.1	0.518262
12.018333	0.1	0.519514
12.020000	0.1	0.520706
12.021667	0.1	0.523210
12.023333	0.1	0.528216
12.025000	0.1	0.534713
12.026667	0.1	0.540555
12.028333	0.1	0.544846
12.030000	0.1	0.548601
12.031667	0.1	0.553429
12.033333	0.1	0.560045
12.035000	0.1	0.566781
12.036667	0.1	0.570178
12.038333	0.1	0.567973
12.040000	0.1	0.560701
12.041667	0.1	0.551999
12.043333	0.1	0.545919
12.045000	0.1	0.544727
12.046667	0.1	0.548065
12.048333	0.1	0.553846
12.050000	0.1	0.559509
12.051667	0.1	0.563622
12.053333	0.1	0.566185
12.055000	0.1	0.568211
12.056667	0.1	0.571072
12.058333	0.1	0.575781
12.060000	0.1	0.582218
12.061667	0.1	0.587821
12.063333	0.1	0.589430
12.065000	0.1	0.586987
12.066667	0.1	0.583470
12.068333	0.1	0.582576
12.070000	0.1	0.586391
12.071667	0.1	0.594318
12.073333	0.1	0.603437
12.075000	0.1	0.610173
12.076667	0.1	0.612557
12.078333	0.1	0.611186
12.080000	0.1	0.608683
12.081667	0.1	0.607908
12.083333	0.1	0.609636
12.085000	0.1	0.612021
12.086667	0.1	0.613809
12.088333	0.1	0.616252
12.090000	0.1	0.620425
12.091667	0.1	0.624955
12.093333	0.1	0.627935
12.095000	0.1	0.629842
12.096667	0.1	0.633299
12.098333	0.1	0.640690
12.100000	0.1	0.652254
12.101667	0.1	0.666261
12.103333	0.1	0.678897
12.105000	0.1	0.685871
12.106667	0.1	0.684977
12.108333	0.1	0.678659
12.110000	0.1	0.672758
12.111667	0.1	0.672162
12.113333	0.1	0.678062
12.115000	0.1	0.688553
12.116667	0.1	0.700355
12.118333	0.1	0.710070
12.120000	0.1	0.716746
12.121667	0.1	0.721991
12.123333	0.1	0.727117
12.125000	0.1	0.732005
12.126667	0.1	0.735223
12.128333	0.1	0.735402
12.130000	0.1	0.732005
12.131667	0.1	0.726402
12.133333	0.1	0.721753
12.135000	0.1	0.722230
12.136667	0.1	0.730813
12.138333	0.1	0.746787
12.140000	0.1	0.764608
12.141667	0.1	0.777185
12.143333	0.1	0.781715
12.145000	0.1	0.779867
12.146667	0.1	0.775516
12.148333	0.1	0.772178
12.150000	0.1	0.772059
12.151667	0.1	0.775695
12.153333	0.1	0.782490
12.155000	0.1	0.790179
12.156667	0.1	0.795126
12.158333	0.1	0.795424
12.160000	0.1	0.793874
12.161667	0.1	0.795305
12.163333	0.1	0.802696
12.165000	0.1	0.815153
12.166667	0.1	0.829101
12.168333	0.1	0.840902
12.170000	0.1	0.849426
12.171667	0.1	0.856042
12.173333	0.1	0.862539
12.175000	0.1	0.869215
12.176667	0.1	0.876188
12.178333	0.1	0.882506
12.180000	0.1	0.886381
12.181667	0.1	0.887454
12.183333	0.1	0.887930
12.185000	0.1	0.891268
12.186667	0.1	0.899553
12.188333	0.1	0.911772
12.190000	0.1	0.924230
12.191667	0.1	0.933707
12.193333	0.1	0.940144
12.195000	0.1	0.946462
12.196667	0.1	0.955761
12.198333	0.1	0.969231
12.200000	0.1	0.985146
12.201667	0.1	0.999928
12.203333	0.1	1.010239
12.205000	0.1	1.015186
12.206667	0.1	1.017034
12.208333	0.1	1.019836
12.210000	0.1	1.025677
12.211667	0.1	1.034141
12.213333	0.1	1.044154
12.215000	0.1	1.054704
12.216667	0.1	1.063705
12.218333	0.1	1.069844
12.220000	0.1	1.073837
12.221667	0.1	1.078248
12.223333	0.1	1.086235
12.225000	0.1	1.098931
12.226667	0.1	1.115024
12.228333	0.1	1.131833
12.230000	0.1	1.147151
12.231667	0.1	1.159728
12.233333	0.1	1.169026
12.235000	0.1	1.175940
12.236667	0.1	1.183212
12.238333	0.1	1.194120
12.240000	0.1	1.209080
12.241667	0.1	1.225054
12.243333	0.1	1.237691
12.245000	0.1	1.244187
12.246667	0.1	1.245976
12.248333	0.1	1.247525
12.250000	0.1	1.253009
12.251667	0.1	1.264453
12.253333	0.1	1.281560
12.255000	0.1	1.302123
12.256667	0.1	1.323104
12.258333	0.1	1.341343
12.260000	0.1	1.354754
12.261667	0.1	1.363874
12.263333	0.1	1.372516
12.265000	0.1	1.384676
12.266667	0.1	1.401126
12.268333	0.1	1.419604
12.270000	0.1	1.438499
12.271667	0.1	1.457632
12.273333	0.1	1.476824
12.275000	0.1	1.495719
12.276667	0.1	1.514018
12.278333	0.1	1.531482
12.280000	0.1	1.547873
12.281667	0.1	1.563251
12.283333	0.1	1.578510
12.285000	0.1	1.593530
12.286667	0.1	1.606643
12.288333	0.1	1.615524
12.290000	0.1	1.619995
12.291667	0.1	1.622677
12.293333	0.1	1.628697
12.295000	0.1	1.641810
12.296667	0.1	1.661718
12.298333	0.1	1.685143
12.300000	0.1	1.708388
12.301667	0.1	1.728177
12.303333	0.1	1.742423
12.305000	0.1	1.752257
12.306667	0.1	1.760662
12.308333	0.1	1.770616
12.310000	0.1	1.782894
12.311667	0.1	1.796007
12.313333	0.1	1.808286
12.315000	0.1	1.819730
12.316667	0.1	1.831234
12.318333	0.1	1.843333
12.320000	0.1	1.855493
12.321667	0.1	1.867533
12.323333	0.1	1.880407
12.325000	0.1	1.894236
12.326667	0.1	1.907230
12.328333	0.1	1.916647
12.330000	0.1	1.921594
12.331667	0.1	1.923621
12.333333	0.1	1.926243
12.335000	0.1	1.932442
12.336667	0.1	1.943171
12.338333	0.1	1.957178
12.340000	0.1	1.971841
12.341667	0.1	1.984656
12.343333	0.1	1.993477
12.345000	0.1	1.997709
12.346667	0.1	1.999200
12.348333	0.1	2.001226
12.350000	0.1	2.006054
12.351667	0.1	2.013981
12.353333	0.1	2.023041
12.355000	0.1	2.030432
12.356667	0.1	2.034545
12.358333	0.1	2.035916
12.360000	0.1	2.035737
12.361667	0.1	2.035320
12.363333	0.1	2.035439
12.365000	0.1	2.036572
12.366667	0.1	2.038539
12.368333	0.1	2.041042
12.370000	0.1	2.044082
12.371667	0.1	2.047479
12.373333	0.1	2.050996
12.375000	0.1	2.055287
12.376667	0.1	2.060890
12.378333	0.1	2.066732
12.380000	0.1	2.070725
12.381667	0.1	2.071738
12.383333	0.1	2.071083
12.385000	0.1	2.072156
12.386667	0.1	2.077758
12.388333	0.1	2.086759
12.390000	0.1	2.095461
12.391667	0.1	2.100766
12.393333	0.1	2.102196
12.395000	0.1	2.101541
12.396667	0.1	2.100885
12.398333	0.1	2.101481
12.400000	0.1	2.103269
12.401667	0.1	2.105415
12.403333	0.1	2.107442
12.405000	0.1	2.109051
12.406667	0.1	2.110124
12.408333	0.1	2.110660
12.410000	0.1	2.111316
12.411667	0.1	2.113640
12.413333	0.1	2.118707
12.415000	0.1	2.125323
12.416667	0.1	2.131224
12.418333	0.1	2.135575
12.420000	0.1	2.138913
12.421667	0.1	2.141178
12.423333	0.1	2.141535
12.425000	0.1	2.140582
12.426667	0.1	2.138913
12.428333	0.1	2.136171
12.430000	0.1	2.131999
12.431667	0.1	2.127469
12.433333	0.1	2.124429
12.435000	0.1	2.124250
12.436667	0.1	2.126277
12.438333	0.1	2.127350
12.440000	0.1	2.124846
12.441667	0.1	2.119005
12.443333	0.1	2.111852
12.445000	0.1	2.105773
12.446667	0.1	2.102137
12.448333	0.1	2.100587
12.450000	0.1	2.099455
12.451667	0.1	2.097666
12.453333	0.1	2.094865
12.455000	0.1	2.091527
12.456667	0.1	2.088487
12.458333	0.1	2.085686
12.460000	0.1	2.080977
12.461667	0.1	2.072692
12.463333	0.1	2.061725
12.465000	0.1	2.050221
12.466667	0.1	2.039552
12.468333	0.1	2.030373
12.470000	0.1	2.023161
12.471667	0.1	2.017617
12.473333	0.1	2.011895
12.475000	0.1	2.003849
12.476667	0.1	1.993120
12.478333	0.1	1.981378
12.480000	0.1	1.971126
12.481667	0.1	1.963377
12.483333	0.1	1.957595
12.485000	0.1	1.951575
12.486667	0.1	1.942217
12.488333	0.1	1.927555
12.490000	0.1	1.909018
12.491667	0.1	1.889646
12.493333	0.1	1.871109
12.495000	0.1	1.853287
12.496667	0.1	1.835108
12.498333	0.1	1.816571
12.500000	0.1	1.799405
12.501667	0.1	1.785278
12.503333	0.1	1.774192
12.505000	0.1	1.765192
12.506667	0.1	1.757085
12.508333	0.1	1.748026
12.510000	0.1	1.736105
12.511667	0.1	1.720905
12.513333	0.1	1.704157
12.515000	0.1	1.688779
12.516667	0.1	1.676798
12.518333	0.1	1.667798
12.520000	0.1	1.658857
12.521667	0.1	1.647532
12.523333	0.1	1.634121
12.525000	0.1	1.620531
12.526667	0.1	1.608610
12.528333	0.1	1.598358
12.530000	0.1	1.588166
12.531667	0.1	1.577377
12.533333	0.1	1.567364
12.535000	0.1	1.559377
12.536667	0.1	1.552940
12.538333	0.1	1.546323
12.540000	0.1	1.537621
12.541667	0.1	1.525760
12.543333	0.1	1.511574
12.545000	0.1	1.498163
12.546667	0.1	1.488328
12.548333	0.1	1.482070
12.550000	0.1	1.477659
12.551667	0.1	1.474321
12.553333	0.1	1.472771
12.555000	0.1	1.473010
12.556667	0.1	1.472890
12.558333	0.1	1.470566
12.560000	0.1	1.465917
12.561667	0.1	1.459062
12.563333	0.1	1.450658
12.565000	0.1	1.442850
12.566667	0.1	1.438201
12.568333	0.1	1.436293
12.570000	0.1	1.434624
12.571667	0.1	1.431763
12.573333	0.1	1.427531
12.575000	0.1	1.422763
12.576667	0.1	1.419306
12.578333	0.1	1.417995
12.580000	0.1	1.416445
12.581667	0.1	1.412273
12.583333	0.1	1.406014
12.585000	0.1	1.400411
12.586667	0.1	1.397312
12.588333	0.1	1.396298
12.590000	0.1	1.396000
12.591667	0.1	1.394928
12.593333	0.1	1.391351
12.595000	0.1	1.384616
12.596667	0.1	1.376152
12.598333	0.1	1.368821
12.600000	0.1	1.365423
12.601667	0.1	1.365960
12.603333	0.1	1.367569
12.605000	0.1	1.366973
12.606667	0.1	1.363218
12.608333	0.1	1.358152
12.610000	0.1	1.353502
12.611667	0.1	1.349211
12.613333	0.1	1.344144
12.615000	0.1	1.338661
12.616667	0.1	1.333594
12.618333	0.1	1.328766
12.620000	0.1	1.323164
12.621667	0.1	1.316249
12.623333	0.1	1.308680
12.625000	0.1	1.301944
12.626667	0.1	1.296520
12.628333	0.1	1.290560
12.630000	0.1	1.281679
12.631667	0.1	1.269043
12.633333	0.1	1.253843
12.635000	0.1	1.239121
12.636667	0.1	1.227617
12.638333	0.1	1.220107
12.640000	0.1	1.215816
12.641667	0.1	1.212120
12.643333	0.1	1.204610
12.645000	0.1	1.191378
12.646667	0.1	1.175284
12.648333	0.1	1.161337
12.650000	0.1	1.153052
12.651667	0.1	1.151025
12.653333	0.1	1.153231
12.655000	0.1	1.155377
12.656667	0.1	1.153529
12.658333	0.1	1.146138
12.660000	0.1	1.134932
12.661667	0.1	1.123309
12.663333	0.1	1.113832
12.665000	0.1	1.106918
12.666667	0.1	1.100957
12.668333	0.1	1.094043
12.670000	0.1	1.085281
12.671667	0.1	1.075387
12.673333	0.1	1.066029
12.675000	0.1	1.058757
12.676667	0.1	1.054049
12.678333	0.1	1.050830
12.680000	0.1	1.047134
12.681667	0.1	1.040816
12.683333	0.1	1.031756
12.685000	0.1	1.021922
12.686667	0.1	1.013637
12.688333	0.1	1.008511
12.690000	0.1	1.006603
12.691667	0.1	1.006186
12.693333	0.1	1.004934
12.695000	0.1	1.001597
12.696667	0.1	0.996590
12.698333	0.1	0.990927
12.700000	0.1	0.984490
12.701667	0.1	0.976384
12.703333	0.1	0.967145
12.705000	0.1	0.959218
12.706667	0.1	0.954926
12.708333	0.1	0.953317
12.710000	0.1	0.951171
12.711667	0.1	0.945568
12.713333	0.1	0.935674
12.715000	0.1	0.922561
12.716667	0.1	0.907898
12.718333	0.1	0.894010
12.720000	0.1	0.883639
12.721667	0.1	0.878692
12.723333	0.1	0.878513
12.725000	0.1	0.880241
12.726667	0.1	0.880063
12.728333	0.1	0.875890
12.730000	0.1	0.867844
12.731667	0.1	0.857890
12.733333	0.1	0.848591
12.735000	0.1	0.842273
12.736667	0.1	0.839293
12.738333	0.1	0.837743
12.740000	0.1	0.835002
12.741667	0.1	0.829995
12.743333	0.1	0.823438
12.745000	0.1	0.816822
12.746667	0.1	0.811517
12.748333	0.1	0.808001
12.750000	0.1	0.805318
12.751667	0.1	0.801802
12.753333	0.1	0.796139
12.755000	0.1	0.788391
12.756667	0.1	0.779510
12.758333	0.1	0.771046
12.760000	0.1	0.763655
12.761667	0.1	0.757635
12.763333	0.1	0.751793
12.765000	0.1	0.744581
12.766667	0.1	0.736415
12.768333	0.1	0.728965
12.770000	0.1	0.723183
12.771667	0.1	0.719547
12.773333	0.1	0.718296
12.775000	0.1	0.718534
12.776667	0.1	0.718594
12.778333	0.1	0.717402
12.780000	0.1	0.714660
12.781667	0.1	0.710428
12.783333	0.1	0.705242
12.785000	0.1	0.700176
12.786667	0.1	0.696302
12.788333	0.1	0.693142
12.790000	0.1	0.689209
12.791667	0.1	0.683665
12.793333	0.1	0.677764
12.795000	0.1	0.673175
12.796667	0.1	0.669777
12.798333	0.1	0.665546
12.800000	0.1	0.659406
12.801667	0.1	0.653446
12.803333	0.1	0.650108
12.805000	0.1	0.649989
12.806667	0.1	0.651836
12.808333	0.1	0.653982
12.810000	0.1	0.655413
12.811667	0.1	0.655890
12.813333	0.1	0.655294
12.815000	0.1	0.653267
12.816667	0.1	0.650466
12.818333	0.1	0.648916
12.820000	0.1	0.649989
12.821667	0.1	0.652969
12.823333	0.1	0.656009
12.825000	0.1	0.657201
12.826667	0.1	0.655890
12.828333	0.1	0.652790
12.830000	0.1	0.648797
12.831667	0.1	0.644267
12.833333	0.1	0.639260
12.835000	0.1	0.634372
12.836667	0.1	0.630796
12.838333	0.1	0.628769
12.840000	0.1	0.628293
12.841667	0.1	0.629485
12.843333	0.1	0.631213
12.845000	0.1	0.631273
12.846667	0.1	0.628650
12.848333	0.1	0.624001
12.850000	0.1	0.619590
12.851667	0.1	0.618339
12.853333	0.1	0.621975
12.855000	0.1	0.629008
12.856667	0.1	0.635564
12.858333	0.1	0.638843
12.860000	0.1	0.638783
12.861667	0.1	0.635922
12.863333	0.1	0.630558
12.865000	0.1	0.624239
12.866667	0.1	0.620246
12.868333	0.1	0.621319
12.870000	0.1	0.626683
12.871667	0.1	0.632048
12.873333	0.1	0.633478
12.875000	0.1	0.629425
12.876667	0.1	0.620604
12.878333	0.1	0.609577
12.880000	0.1	0.601113
12.881667	0.1	0.599325
12.883333	0.1	0.604153
12.885000	0.1	0.611365
12.886667	0.1	0.616312
12.888333	0.1	0.617445
12.890000	0.1	0.616074
12.891667	0.1	0.614584
12.893333	0.1	0.614107
12.895000	0.1	0.613868
12.896667	0.1	0.613749
12.898333	0.1	0.613868
12.900000	0.1	0.613928
12.901667	0.1	0.613093
12.903333	0.1	0.611007
12.905000	0.1	0.608444
12.906667	0.1	0.607014
12.908333	0.1	0.607848
12.910000	0.1	0.610709
12.911667	0.1	0.614047
12.913333	0.1	0.616550
12.915000	0.1	0.617921
12.916667	0.1	0.618935
12.918333	0.1	0.619590
12.920000	0.1	0.619471
12.921667	0.1	0.618219
12.923333	0.1	0.617027
12.925000	0.1	0.616908
12.926667	0.1	0.617087
12.928333	0.1	0.615656
12.930000	0.1	0.612855
12.931667	0.1	0.611663
12.933333	0.1	0.615239
12.935000	0.1	0.623643
12.936667	0.1	0.633717
12.938333	0.1	0.641465
12.940000	0.1	0.645042
12.941667	0.1	0.644505
12.943333	0.1	0.640333
12.945000	0.1	0.633895
12.946667	0.1	0.628173
12.948333	0.1	0.625432
12.950000	0.1	0.625968
12.951667	0.1	0.629485
12.953333	0.1	0.635386
12.955000	0.1	0.641823
12.956667	0.1	0.646412
12.958333	0.1	0.647605
12.960000	0.1	0.646174
12.961667	0.1	0.643611
12.963333	0.1	0.640810
12.965000	0.1	0.638485
12.966667	0.1	0.638306
12.968333	0.1	0.641465
12.970000	0.1	0.646412
12.971667	0.1	0.649631
12.973333	0.1	0.647903
12.975000	0.1	0.641704
12.976667	0.1	0.634730
12.978333	0.1	0.630796
12.980000	0.1	0.630796
12.981667	0.1	0.633061
12.983333	0.1	0.636041
12.985000	0.1	0.639677
12.986667	0.1	0.644028
12.988333	0.1	0.647664
12.990000	0.1	0.649750
12.991667	0.1	0.650227
12.993333	0.1	0.648856
12.995000	0.1	0.646353
12.996667	0.1	0.644326
12.998333	0.1	0.644684
13.000000	0.1	0.647783
13.001667	0.1	0.652015
13.003333	0.1	0.654638
13.005000	0.1	0.653744
13.006667	0.1	0.649929
13.008333	0.1	0.645578
13.010000	0.1	0.643373
13.011667	0.1	0.644386
13.013333	0.1	0.648081
13.015000	0.1	0.652373
13.016667	0.1	0.654697
13.018333	0.1	0.654459
13.020000	0.1	0.652432
13.021667	0.1	0.649691
13.023333	0.1	0.646591
13.025000	0.1	0.642359
13.026667	0.1	0.636518
13.028333	0.1	0.629664
13.030000	0.1	0.623584
13.031667	0.1	0.621498
13.033333	0.1	0.626385
13.035000	0.1	0.637591
13.036667	0.1	0.650346
13.038333	0.1	0.659287
13.040000	0.1	0.662148
13.041667	0.1	0.660002
13.043333	0.1	0.656068
13.045000	0.1	0.654042
13.046667	0.1	0.656605
13.048333	0.1	0.663161
13.050000	0.1	0.670612
13.051667	0.1	0.675499
13.053333	0.1	0.676334
13.055000	0.1	0.674427
13.056667	0.1	0.673056
13.058333	0.1	0.675082
13.060000	0.1	0.681400
13.061667	0.1	0.690639
13.063333	0.1	0.700712
13.065000	0.1	0.710249
13.066667	0.1	0.718415
13.068333	0.1	0.724614
13.070000	0.1	0.728011
13.071667	0.1	0.729561
13.073333	0.1	0.731409
13.075000	0.1	0.734627
13.076667	0.1	0.738621
13.078333	0.1	0.743091
13.080000	0.1	0.748694
13.081667	0.1	0.755966
13.083333	0.1	0.763595
13.085000	0.1	0.769496
13.086667	0.1	0.773430
13.088333	0.1	0.776172
13.090000	0.1	0.778496
13.091667	0.1	0.780761
13.093333	0.1	0.783384
13.095000	0.1	0.786960
13.096667	0.1	0.793099
13.098333	0.1	0.802577
13.100000	0.1	0.814021
13.101667	0.1	0.824750
13.103333	0.1	0.831664
13.105000	0.1	0.833273
13.106667	0.1	0.831425
13.108333	0.1	0.830889
13.110000	0.1	0.836074
13.111667	0.1	0.847876
13.113333	0.1	0.863135
13.115000	0.1	0.877202
13.116667	0.1	0.886142
13.118333	0.1	0.888825
13.120000	0.1	0.887275
13.121667	0.1	0.884891
13.123333	0.1	0.883579
13.125000	0.1	0.884473
13.126667	0.1	0.888288
13.128333	0.1	0.894904
13.130000	0.1	0.903726
13.131667	0.1	0.913680
13.133333	0.1	0.922382
13.135000	0.1	0.927210
13.136667	0.1	0.927806
13.138333	0.1	0.927329
13.140000	0.1	0.928879
13.141667	0.1	0.933051
13.143333	0.1	0.938833
13.145000	0.1	0.944912
13.146667	0.1	0.949979
13.148333	0.1	0.953376
13.150000	0.1	0.956595
13.151667	0.1	0.962079
13.153333	0.1	0.971019
13.155000	0.1	0.982165
13.156667	0.1	0.992954
13.158333	0.1	0.999928
13.160000	0.1	1.000822
13.161667	0.1	0.996351
13.163333	0.1	0.989378
13.165000	0.1	0.981748
13.166667	0.1	0.974059
13.168333	0.1	0.967205
13.170000	0.1	0.963152
13.171667	0.1	0.963509
13.173333	0.1	0.968814
13.175000	0.1	0.977874
13.176667	0.1	0.987589
13.178333	0.1	0.994504
13.180000	0.1	0.997007
13.181667	0.1	0.996530
13.183333	0.1	0.996351
13.185000	0.1	0.998378
13.186667	0.1	1.002193
13.188333	0.1	1.004577
13.190000	0.1	1.002193
13.191667	0.1	0.995398
13.193333	0.1	0.988364
13.195000	0.1	0.984907
13.196667	0.1	0.985682
13.198333	0.1	0.990331
13.200000	0.1	0.997961
13.201667	0.1	1.007021
13.203333	0.1	1.016855
13.205000	0.1	1.028121
13.206667	0.1	1.040042
13.208333	0.1	1.049221
13.210000	0.1	1.052916
13.211667	0.1	1.051784
13.213333	0.1	1.049519
13.215000	0.1	1.050949
13.216667	0.1	1.058877
13.218333	0.1	1.072466
13.220000	0.1	1.088202
13.221667	0.1	1.103282
13.223333	0.1	1.117230
13.225000	0.1	1.130104
13.226667	0.1	1.141846
13.228333	0.1	1.151800
13.230000	0.1	1.160503
13.231667	0.1	1.169622
13.233333	0.1	1.181424
13.235000	0.1	1.197219
13.236667	0.1	1.216829
13.238333	0.1	1.239419
13.240000	0.1	1.263022
13.241667	0.1	1.285553
13.243333	0.1	1.306117
13.245000	0.1	1.325607
13.246667	0.1	1.345217
13.248333	0.1	1.366079
13.250000	0.1	1.389921
13.251667	0.1	1.417935
13.253333	0.1	1.449883
13.255000	0.1	1.485407
13.256667	0.1	1.524866
13.258333	0.1	1.568139
13.260000	0.1	1.613617
13.261667	0.1	1.659095
13.263333	0.1	1.703978
13.265000	0.1	1.750410
13.266667	0.1	1.800954
13.268333	0.1	1.856208
13.270000	0.1	1.914382
13.271667	0.1	1.974166
13.273333	0.1	2.036214
13.275000	0.1	2.101839
13.276667	0.1	2.171815
13.278333	0.1	2.245724
13.280000	0.1	2.322436
13.281667	0.1	2.400696
13.283333	0.1	2.481282
13.285000	0.1	2.566576
13.286667	0.1	2.658189
13.288333	0.1	2.755642
13.290000	0.1	2.856910
13.291667	0.1	2.959550
13.293333	0.1	3.062010
13.295000	0.1	3.165305
13.296667	0.1	3.273189
13.298333	0.1	3.388226
13.300000	0.1	3.509224
13.301667	0.1	3.634334
13.303333	0.1	3.764332
13.305000	0.1	3.900528
13.306667	0.1	4.042447
13.308333	0.1	4.188061
13.310000	0.1	4.335583
13.311667	0.1	4.484892
13.313333	0.1	4.638017
13.315000	0.1	4.797817
13.316667	0.1	4.964114
13.318333	0.1	5.134940
13.320000	0.1	5.308926
13.321667	0.1	5.486846
13.323333	0.1	5.670905
13.325000	0.1	5.864025
13.326667	0.1	6.066680
13.328333	0.1	6.275952
13.330000	0.1	6.487966
13.331667	0.1	6.702006
13.333333	0.1	6.920100
13.335000	0.1	7.145226
13.336667	0.1	7.379234
13.338333	0.1	7.623196
13.340000	0.1	7.877112
13.341667	0.1	8.138657
13.343333	0.1	8.405149
13.345000	0.1	8.676470
13.346667	0.1	8.954883
13.348333	0.1	9.242237
13.350000	0.1	9.538770
13.351667	0.1	9.843767
13.353333	0.1	10.155917
13.355000	0.1	10.475279
13.356667	0.1	10.803641
13.358333	0.1	11.143029
13.360000	0.1	11.494220
13.361667	0.1	11.857212
13.363333	0.1	12.231112
13.365000	0.1	12.614370
13.366667	0.1	13.005317
13.368333	0.1	13.403655
13.370000	0.1	13.811887
13.371667	0.1	14.232934
13.373333	0.1	14.667750
13.375000	0.1	15.114785
13.376667	0.1	15.572012
13.378333	0.1	16.038717
13.380000	0.1	16.516031
13.381667	0.1	17.004789
13.383333	0.1	17.504872
13.385000	0.1	18.015624
13.386667	0.1	18.535973
13.388333	0.1	19.064547
13.390000	0.1	19.600571
13.391667	0.1	20.143570
13.393333	0.1	20.694794
13.395000	0.1	21.256448
13.396667	0.1	21.827461
13.398333	0.1	22.403242
13.400000	0.1	22.979917
13.401667	0.1	23.557605
13.403333	0.1	24.138392
13.405000	0.1	24.722518
13.406667	0.1	25.308312
13.408333	0.1	25.893630
13.410000	0.1	26.476206
13.411667	0.1	27.054013
13.413333	0.1	27.626099
13.415000	0.1	28.193058
13.416667	0.1	28.755845
13.418333	0.1	29.313566
13.420000	0.1	29.862763
13.421667	0.1	30.399920
13.423333	0.1	30.923011
13.425000	0.1	31.431379
13.426667	0.1	31.923832
13.428333	0.1	32.399001
13.430000	0.1	32.857182
13.431667	0.1	33.301117
13.433333	0.1	33.733668
13.435000	0.1	34.155490
13.436667	0.1	34.565153
13.438333	0.1	34.958722
13.440000	0.1	35.330298
13.441667	0.1	35.676481
13.443333	0.1	35.998645
13.445000	0.1	36.301138
13.446667	0.1	36.587539
13.448333	0.1	36.860349
13.450000	0.1	37.120404
13.451667	0.1	37.366631
13.453333	0.1	37.595692
13.455000	0.1	37.804963
13.456667	0.1	37.993731
13.458333	0.1	38.162949
13.460000	0.1	38.314345
13.461667	0.1	38.450482
13.463333	0.1	38.573387
13.465000	0.1	38.681390
13.466667	0.1	38.770440
13.468333	0.1	38.839164
13.470000	0.1	38.892033
13.471667	0.1	38.935366
13.473333	0.1	38.972022
13.475000	0.1	38.999739
13.476667	0.1	39.014044
13.478333	0.1	39.010706
13.480000	0.1	38.987997
13.481667	0.1	38.946989
13.483333	0.1	38.891497
13.485000	0.1	38.825991
13.486667	0.1	38.752499
13.488333	0.1	38.669529
13.490000	0.1	38.574102
13.491667	0.1	38.464429
13.493333	0.1	38.340094
13.495000	0.1	38.201930
13.496667	0.1	38.052561
13.498333	0.1	37.893953
13.500000	0.1	37.724020
13.501667	0.1	37.537339
13.503333	0.1	37.330630
13.505000	0.1	37.105622
13.506667	0.1	36.866011
13.508333	0.1	36.613228
13.510000	0.1	36.347153
13.511667	0.1	36.068263
13.513333	0.1	35.777988
13.515000	0.1	35.476865
13.516667	0.1	35.162689
13.518333	0.1	34.831407
13.520000	0.1	34.480574
13.521667	0.1	34.110965
13.523333	0.1	33.723774
13.525000	0.1	33.319058
13.526667	0.1	32.896461
13.528333	0.1	32.455387
13.530000	0.1	31.996490
13.531667	0.1	31.521859
13.533333	0.1	31.034471
13.535000	0.1	30.536177
13.536667	0.1	30.027034
13.538333	0.1	29.506387
13.540000	0.1	28.973164
13.541667	0.1	28.426291
13.543333	0.1	27.865531
13.545000	0.1	27.292134
13.546667	0.1	26.709320
13.548333	0.1	26.121260
13.550000	0.1	25.530280
13.551667	0.1	24.935545
13.553333	0.1	24.334492
13.555000	0.1	23.725273
13.556667	0.1	23.107292
13.558333	0.1	22.481860
13.560000	0.1	21.852971
13.561667	0.1	21.225513
13.563333	0.1	20.600976
13.565000	0.1	19.977511
13.566667	0.1	19.353868
13.568333	0.1	18.732370
13.570000	0.1	18.117012
13.571667	0.1	17.509938
13.573333	0.1	16.910792
13.575000	0.1	16.317547
13.576667	0.1	15.729369
13.578333	0.1	15.147210
13.580000	0.1	14.573038
13.581667	0.1	14.009417
13.583333	0.1	13.459564
13.585000	0.1	12.925208
13.586667	0.1	12.405515
13.588333	0.1	11.898399
13.590000	0.1	11.402429
13.591667	0.1	10.917783
13.593333	0.1	10.446191
13.595000	0.1	9.989679
13.596667	0.1	9.548843
13.598333	0.1	9.123087
13.600000	0.1	8.711279
13.601667	0.1	8.312762
13.603333	0.1	7.928789
13.605000	0.1	7.561207
13.606667	0.1	7.209778
13.608333	0.1	6.872654
13.610000	0.1	6.548107
13.611667	0.1	6.237150
13.613333	0.1	5.942941
13.615000	0.1	5.667508
13.616667	0.1	5.410135
13.618333	0.1	5.167008
13.620000	0.1	4.933894
13.621667	0.1	4.708886
13.623333	0.1	4.492998
13.625000	0.1	4.287660
13.626667	0.1	4.093051
13.628333	0.1	3.908456
13.630000	0.1	3.733754
13.631667	0.1	3.568948
13.633333	0.1	3.414393
13.635000	0.1	3.269375
13.636667	0.1	3.132045
13.638333	0.1	3.000438
13.640000	0.1	2.874434
13.641667	0.1	2.755821
13.643333	0.1	2.646983
13.645000	0.1	2.548337
13.646667	0.1	2.456904
13.648333	0.1	2.368927
13.650000	0.1	2.282798
13.651667	0.1	2.199888
13.653333	0.1	2.122820
13.655000	0.1	2.051890
13.656667	0.1	1.985312
13.658333	0.1	1.922429
13.660000	0.1	1.864910
13.661667	0.1	1.814306
13.663333	0.1	1.769841
13.665000	0.1	1.728654
13.666667	0.1	1.687706
13.668333	0.1	1.645208
13.670000	0.1	1.601577
13.671667	0.1	1.558840
13.673333	0.1	1.519203
13.675000	0.1	1.484215
13.676667	0.1	1.453936
13.678333	0.1	1.426458
13.680000	0.1	1.398623
13.681667	0.1	1.369417
13.683333	0.1	1.341522
13.685000	0.1	1.318812
13.686667	0.1	1.302481
13.688333	0.1	1.289010
13.690000	0.1	1.273334
13.691667	0.1	1.253247
13.693333	0.1	1.230300
13.695000	0.1	1.207471
13.696667	0.1	1.186788
13.698333	0.1	1.169682
13.700000	0.1	1.156569
13.701667	0.1	1.146555
13.703333	0.1	1.137734
13.705000	0.1	1.128316
13.706667	0.1	1.116633
13.708333	0.1	1.101434
13.710000	0.1	1.083016
13.711667	0.1	1.064122
13.713333	0.1	1.047969
13.715000	0.1	1.034677
13.716667	0.1	1.022160
13.718333	0.1	1.010001
13.720000	0.1	0.999332
13.721667	0.1	0.990510
13.723333	0.1	0.983119
13.725000	0.1	0.975609
13.726667	0.1	0.966549
13.728333	0.1	0.955641
13.730000	0.1	0.944018
13.731667	0.1	0.932872
13.733333	0.1	0.922501
13.735000	0.1	0.912607
13.736667	0.1	0.902772
13.738333	0.1	0.892043
13.740000	0.1	0.880539
13.741667	0.1	0.870526
13.743333	0.1	0.864089
13.745000	0.1	0.860214
13.746667	0.1	0.856638
13.748333	0.1	0.851929
13.750000	0.1	0.845790
13.751667	0.1	0.837505
13.753333	0.1	0.826776
13.755000	0.1	0.814080
13.756667	0.1	0.800550
13.758333	0.1	0.788808
13.760000	0.1	0.781536
13.761667	0.1	0.778556
13.763333	0.1	0.776708
13.765000	0.1	0.772536
13.766667	0.1	0.764430
13.768333	0.1	0.753522
13.770000	0.1	0.743449
13.771667	0.1	0.737548
13.773333	0.1	0.736356
13.775000	0.1	0.738204
13.776667	0.1	0.740945
13.778333	0.1	0.742793
13.780000	0.1	0.742614
13.781667	0.1	0.739396
13.783333	0.1	0.733018
13.785000	0.1	0.724971
13.786667	0.1	0.717759
13.788333	0.1	0.712812
13.790000	0.1	0.709772
13.791667	0.1	0.707030
13.793333	0.1	0.702977
13.795000	0.1	0.695765
13.796667	0.1	0.685096
13.798333	0.1	0.672936
13.800000	0.1	0.662327
13.801667	0.1	0.655115
13.803333	0.1	0.651121
13.805000	0.1	0.648081
13.806667	0.1	0.643432
13.808333	0.1	0.636637
13.810000	0.1	0.629902
13.811667	0.1	0.625253
13.813333	0.1	0.622749
13.815000	0.1	0.621140
13.816667	0.1	0.619710
13.818333	0.1	0.618815
13.820000	0.1	0.619471
13.821667	0.1	0.621915
13.823333	0.1	0.625253
13.825000	0.1	0.628412
13.826667	0.1	0.630736
13.828333	0.1	0.631392
13.830000	0.1	0.629485
13.831667	0.1	0.624836
13.833333	0.1	0.619710
13.835000	0.1	0.617325
13.836667	0.1	0.618458
13.838333	0.1	0.620663
13.840000	0.1	0.620663
13.841667	0.1	0.616968
13.843333	0.1	0.610411
13.845000	0.1	0.603318
13.846667	0.1	0.598073
13.848333	0.1	0.595510
13.850000	0.1	0.594795
13.851667	0.1	0.595033
13.853333	0.1	0.595868
13.855000	0.1	0.597358
13.856667	0.1	0.598967
13.858333	0.1	0.599325
13.860000	0.1	0.598133
13.861667	0.1	0.596643
13.863333	0.1	0.595808
13.865000	0.1	0.594854
13.866667	0.1	0.592411
13.868333	0.1	0.588536
13.870000	0.1	0.584960
13.871667	0.1	0.583530
13.873333	0.1	0.585556
13.875000	0.1	0.590622
13.876667	0.1	0.596821
13.878333	0.1	0.601530
13.880000	0.1	0.603497
13.881667	0.1	0.602603
13.883333	0.1	0.599265
13.885000	0.1	0.594974
13.886667	0.1	0.592589
13.888333	0.1	0.594139
13.890000	0.1	0.598371
13.891667	0.1	0.601709
13.893333	0.1	0.601292
13.895000	0.1	0.596046
13.896667	0.1	0.588000
13.898333	0.1	0.581086
13.900000	0.1	0.578046
13.901667	0.1	0.578940
13.903333	0.1	0.581801
13.905000	0.1	0.584304
13.906667	0.1	0.585318
13.908333	0.1	0.585914
13.910000	0.1	0.588834
13.911667	0.1	0.594616
13.913333	0.1	0.600100
13.915000	0.1	0.601649
13.916667	0.1	0.599444
13.918333	0.1	0.596404
13.920000	0.1	0.595272
13.921667	0.1	0.597239
13.923333	0.1	0.600874
13.925000	0.1	0.603855
13.926667	0.1	0.605106
13.928333	0.1	0.606179
13.930000	0.1	0.609875
13.931667	0.1	0.617147
13.933333	0.1	0.625789
13.935000	0.1	0.631928
13.936667	0.1	0.633955
13.938333	0.1	0.633478
13.940000	0.1	0.633359
13.941667	0.1	0.635266
13.943333	0.1	0.639379
13.945000	0.1	0.644922
13.946667	0.1	0.650525
13.948333	0.1	0.655413
13.950000	0.1	0.660598
13.951667	0.1	0.667572
13.953333	0.1	0.676274
13.955000	0.1	0.685573
13.956667	0.1	0.694573
13.958333	0.1	0.703514
13.960000	0.1	0.712574
13.961667	0.1	0.721455
13.963333	0.1	0.728905
13.965000	0.1	0.734031
13.966667	0.1	0.738144
13.968333	0.1	0.743330
13.970000	0.1	0.750065
13.971667	0.1	0.757813
13.973333	0.1	0.766158
13.975000	0.1	0.774443
13.976667	0.1	0.782013
13.978333	0.1	0.788808
13.980000	0.1	0.795901
13.981667	0.1	0.804722
13.983333	0.1	0.816107
13.985000	0.1	0.829279
13.986667	0.1	0.842452
13.988333	0.1	0.854909
13.990000	0.1	0.867367
13.991667	0.1	0.881136
13.993333	0.1	0.896931
13.995000	0.1	0.914395
13.996667	0.1	0.931919
13.998333	0.1	0.948012
14.000000	0.1	0.961721
14.001667	0.1	0.972807
14.003333	0.1	0.981808
14.005000	0.1	0.991225
14.006667	0.1	1.004219
14.008333	0.1	1.021922
14.010000	0.1	1.042187
14.011667	0.1	1.062155
14.013333	0.1	1.081169
14.015000	0.1	1.100898
14.016667	0.1	1.123071
14.018333	0.1	1.148105
14.020000	0.1	1.174808
14.021667	0.1	1.201630
14.023333	0.1	1.227737
14.025000	0.1	1.252234
14.026667	0.1	1.274407
14.028333	0.1	1.293778
14.030000	0.1	1.311481
14.031667	0.1	1.330257
14.033333	0.1	1.352251
14.035000	0.1	1.378477
14.036667	0.1	1.408517
14.038333	0.1	1.441181
14.040000	0.1	1.473785
14.041667	0.1	1.504123
14.043333	0.1	1.532137
14.045000	0.1	1.559436
14.046667	0.1	1.587331
14.048333	0.1	1.616180
14.050000	0.1	1.646280
14.051667	0.1	1.678646
14.053333	0.1	1.713872
14.055000	0.1	1.751959
14.056667	0.1	1.791775
14.058333	0.1	1.831591
14.060000	0.1	1.869321
14.061667	0.1	1.903713
14.063333	0.1	1.935303
14.065000	0.1	1.966655
14.066667	0.1	2.000570
14.068333	0.1	2.037525
14.070000	0.1	2.074838
14.071667	0.1	2.108693
14.073333	0.1	2.139568
14.075000	0.1	2.171219
14.076667	0.1	2.206326
14.078333	0.1	2.244830
14.080000	0.1	2.284527
14.081667	0.1	2.321959
14.083333	0.1	2.354324
14.085000	0.1	2.381444
14.086667	0.1	2.405882
14.088333	0.1	2.430618
14.090000	0.1	2.456665
14.091667	0.1	2.483785
14.093333	0.1	2.511501
14.095000	0.1	2.538860
14.096667	0.1	2.565205
14.098333	0.1	2.590716
14.100000	0.1	2.616406
14.101667	0.1	2.643585
14.103333	0.1	2.672076
14.105000	0.1	2.699495
14.106667	0.1	2.722442
14.108333	0.1	2.739489
14.110000	0.1	2.752841
14.111667	0.1	2.765656
14.113333	0.1	2.780378
14.115000	0.1	2.797723
14.116667	0.1	2.816975
14.118333	0.1	2.835035
14.120000	0.1	2.849102
14.121667	0.1	2.859235
14.123333	0.1	2.867818
14.125000	0.1	2.876580
14.126667	0.1	2.884507
14.128333	0.1	2.888978
14.130000	0.1	2.888858
14.131667	0.1	2.885580
14.133333	0.1	2.882540
14.135000	0.1	2.882183
14.136667	0.1	2.883911
14.138333	0.1	2.884567
14.140000	0.1	2.881289
14.141667	0.1	2.873600
14.143333	0.1	2.863884
14.145000	0.1	2.855659
14.146667	0.1	2.850890
14.148333	0.1	2.848745
14.150000	0.1	2.847016
14.151667	0.1	2.843619
14.153333	0.1	2.836824
14.155000	0.1	2.825737
14.156667	0.1	2.811432
14.158333	0.1	2.795696
14.160000	0.1	2.779305
14.161667	0.1	2.761007
14.163333	0.1	2.739012
14.165000	0.1	2.713740
14.166667	0.1	2.687991
14.168333	0.1	2.664566
14.170000	0.1	2.642691
14.171667	0.1	2.619386
14.173333	0.1	2.592504
14.175000	0.1	2.562046
14.176667	0.1	2.529621
14.178333	0.1	2.498090
14.180000	0.1	2.470195
14.181667	0.1	2.446354
14.183333	0.1	2.424002
14.185000	0.1	2.399385
14.186667	0.1	2.370000
14.188333	0.1	2.335429
14.190000	0.1	2.296984
14.191667	0.1	2.257288
14.193333	0.1	2.218843
14.195000	0.1	2.180934
14.196667	0.1	2.141714
14.198333	0.1	2.101720
14.200000	0.1	2.063990
14.201667	0.1	2.030432
14.203333	0.1	1.999855
14.205000	0.1	1.968384
14.206667	0.1	1.933038
14.208333	0.1	1.894474
14.210000	0.1	1.856625
14.211667	0.1	1.822174
14.213333	0.1	1.790464
14.215000	0.1	1.758576
14.216667	0.1	1.723886
14.218333	0.1	1.686394
14.220000	0.1	1.648665
14.221667	0.1	1.613855
14.223333	0.1	1.582742
14.225000	0.1	1.553357
14.226667	0.1	1.522780
14.228333	0.1	1.488805
14.230000	0.1	1.451671
14.231667	0.1	1.413763
14.233333	0.1	1.377046
14.235000	0.1	1.341105
14.236667	0.1	1.305699
14.238333	0.1	1.272202
14.240000	0.1	1.242697
14.241667	0.1	1.217902
14.243333	0.1	1.196206
14.245000	0.1	1.176059
14.246667	0.1	1.157522
14.248333	0.1	1.141071
14.250000	0.1	1.126409
14.251667	0.1	1.111806
14.253333	0.1	1.094639
14.255000	0.1	1.074016
14.256667	0.1	1.051903
14.258333	0.1	1.031280
14.260000	0.1	1.013339
14.261667	0.1	0.998318
14.263333	0.1	0.985146
14.265000	0.1	0.971377
14.266667	0.1	0.955761
14.268333	0.1	0.939727
14.270000	0.1	0.925601
14.271667	0.1	0.916123
14.273333	0.1	0.911474
14.275000	0.1	0.907779
14.276667	0.1	0.899792
14.278333	0.1	0.885606
14.280000	0.1	0.868142
14.281667	0.1	0.851870
14.283333	0.1	0.839174
14.285000	0.1	0.829399
14.286667	0.1	0.821412
14.288333	0.1	0.814438
14.290000	0.1	0.807703
14.291667	0.1	0.800490
14.293333	0.1	0.793576
14.295000	0.1	0.788868
14.296667	0.1	0.786543
14.298333	0.1	0.784636
14.300000	0.1	0.781357
14.301667	0.1	0.776231
14.303333	0.1	0.769854
14.305000	0.1	0.764191
14.306667	0.1	0.761688
14.308333	0.1	0.763238
14.310000	0.1	0.767350
14.311667	0.1	0.771582
14.313333	0.1	0.774384
14.315000	0.1	0.775099
14.316667	0.1	0.774264
14.318333	0.1	0.773251
14.320000	0.1	0.773132
14.321667	0.1	0.773907
14.323333	0.1	0.774920
14.325000	0.1	0.776053
14.326667	0.1	0.777960
14.328333	0.1	0.781655
14.330000	0.1	0.787258
14.331667	0.1	0.792563
14.333333	0.1	0.795901
14.335000	0.1	0.797689
14.336667	0.1	0.799954
14.338333	0.1	0.804424
14.340000	0.1	0.811577
14.341667	0.1	0.819862
14.343333	0.1	0.826716
14.345000	0.1	0.831425
14.346667	0.1	0.836074
14.348333	0.1	0.842571
14.350000	0.1	0.850797
14.351667	0.1	0.859082
14.353333	0.1	0.865579
14.355000	0.1	0.869393
14.356667	0.1	0.871062
14.358333	0.1	0.872314
14.360000	0.1	0.874996
14.361667	0.1	0.879943
14.363333	0.1	0.885844
14.365000	0.1	0.890791
14.366667	0.1	0.894249
14.368333	0.1	0.897586
14.370000	0.1	0.902772
14.371667	0.1	0.911176
14.373333	0.1	0.922263
14.375000	0.1	0.934005
14.376667	0.1	0.944138
14.378333	0.1	0.950754
14.380000	0.1	0.953794
14.381667	0.1	0.956178
14.383333	0.1	0.962138
14.385000	0.1	0.972807
14.386667	0.1	0.985563
14.388333	0.1	0.996828
14.390000	0.1	1.004279
14.391667	0.1	1.007497
14.393333	0.1	1.007497
14.395000	0.1	1.006305
14.396667	0.1	1.006007
14.398333	0.1	1.007676
14.400000	0.1	1.010418
14.401667	0.1	1.012564
14.403333	0.1	1.013935
14.405000	0.1	1.016021
14.406667	0.1	1.019895
14.408333	0.1	1.024783
14.410000	0.1	1.029253
14.411667	0.1	1.031995
14.413333	0.1	1.032531
14.415000	0.1	1.031041
14.416667	0.1	1.028478
14.418333	0.1	1.026690
14.420000	0.1	1.027167
14.421667	0.1	1.030862
14.423333	0.1	1.037836
14.425000	0.1	1.046360
14.426667	0.1	1.053572
14.428333	0.1	1.057208
14.430000	0.1	1.056969
14.431667	0.1	1.055479
14.433333	0.1	1.056731
14.435000	0.1	1.063645
14.436667	0.1	1.075327
14.438333	0.1	1.087308
14.440000	0.1	1.095831
14.441667	0.1	1.100659
14.443333	0.1	1.104832
14.445000	0.1	1.111925
14.446667	0.1	1.123607
14.448333	0.1	1.138210
14.450000	0.1	1.151323
14.451667	0.1	1.160026
14.453333	0.1	1.166165
14.455000	0.1	1.174450
14.456667	0.1	1.188219
14.458333	0.1	1.208246
14.460000	0.1	1.232684
14.461667	0.1	1.258433
14.463333	0.1	1.283825
14.465000	0.1	1.308560
14.466667	0.1	1.333058
14.468333	0.1	1.357198
14.470000	0.1	1.381099
14.471667	0.1	1.405060
14.473333	0.1	1.429319
14.475000	0.1	1.454711
14.476667	0.1	1.482546
14.478333	0.1	1.513302
14.480000	0.1	1.545966
14.481667	0.1	1.579166
14.483333	0.1	1.612127
14.485000	0.1	1.644969
14.486667	0.1	1.678228
14.488333	0.1	1.712382
14.490000	0.1	1.748741
14.491667	0.1	1.788914
14.493333	0.1	1.833677
14.495000	0.1	1.882374
14.496667	0.1	1.933932
14.498333	0.1	1.987875
14.500000	0.1	2.044380
14.501667	0.1	2.103150
14.503333	0.1	2.164185
14.505000	0.1	2.226949
14.506667	0.1	2.291083
14.508333	0.1	2.356529
14.510000	0.1	2.423465
14.511667	0.1	2.492786
14.513333	0.1	2.565324
14.515000	0.1	2.640665
14.516667	0.1	2.716541
14.518333	0.1	2.790153
14.520000	0.1	2.861262
14.521667	0.1	2.933502
14.523333	0.1	3.010929
14.525000	0.1	3.095389
14.526667	0.1	3.186166
14.528333	0.1	3.281057
14.530000	0.1	3.377438
14.531667	0.1	3.474355
14.533333	0.1	3.572941
14.535000	0.1	3.674746
14.536667	0.1	3.780306
14.538333	0.1	3.889501
14.540000	0.1	4.001081
14.541667	0.1	4.112840
14.543333	0.1	4.223824
14.545000	0.1	4.335761
14.546667	0.1	4.451871
14.548333	0.1	4.575372
14.550000	0.1	4.708052
14.551667	0.1	4.848242
14.553333	0.1	4.991353
14.555000	0.1	5.133033
14.556667	0.1	5.272687
14.558333	0.1	5.412996
14.560000	0.1	5.557180
14.561667	0.1	5.706728
14.563333	0.1	5.860210
14.565000	0.1	6.014467
14.566667	0.1	6.166995
14.568333	0.1	6.318093
14.570000	0.1	6.470144
14.571667	0.1	6.624759
14.573333	0.1	6.781817
14.575000	0.1	6.940842
14.576667	0.1	7.103026
14.578333	0.1	7.270456
14.580000	0.1	7.443190
14.581667	0.1	7.618010
14.583333	0.1	7.791102
14.585000	0.1	7.960439
14.586667	0.1	8.125008
14.588333	0.1	8.284867
14.590000	0.1	8.441866
14.591667	0.1	8.598626
14.593333	0.1	8.756578
14.595000	0.1	8.915186
14.596667	0.1	9.072304
14.598333	0.1	9.224415
14.600000	0.1	9.369195
14.601667	0.1	9.507478
14.603333	0.1	9.641827
14.605000	0.1	9.774626
14.606667	0.1	9.906173
14.608333	0.1	10.033906
14.610000	0.1	10.154129
14.611667	0.1	10.264576
14.613333	0.1	10.365368
14.615000	0.1	10.459364
14.616667	0.1	10.550321
14.618333	0.1	10.638893
14.620000	0.1	10.721803
14.621667	0.1	10.795117
14.623333	0.1	10.858238
14.625000	0.1	10.914148
14.626667	0.1	10.966421
14.628333	0.1	11.015356
14.630000	0.1	11.057795
14.631667	0.1	11.090279
14.633333	0.1	11.111856
14.635000	0.1	11.124612
14.636667	0.1	11.132122
14.638333	0.1	11.136771
14.640000	0.1	11.137188
14.641667	0.1	11.129559
14.643333	0.1	11.111558
14.645000	0.1	11.084080
14.646667	0.1	11.049689
14.648333	0.1	11.010111
14.650000	0.1	10.964812
14.651667	0.1	10.912598
14.653333	0.1	10.853470
14.655000	0.1	10.787786
14.656667	0.1	10.715604
14.658333	0.1	10.637522
14.660000	0.1	10.555089
14.661667	0.1	10.469318
14.663333	0.1	10.380090
14.665000	0.1	10.287524
14.666667	0.1	10.192633
14.668333	0.1	10.096491
14.670000	0.1	9.999276
14.671667	0.1	9.901345
14.673333	0.1	9.803475
14.675000	0.1	9.706021
14.676667	0.1	9.607375
14.678333	0.1	9.505511
14.680000	0.1	9.400428
14.681667	0.1	9.293736
14.683333	0.1	9.187401
14.685000	0.1	9.083570
14.686667	0.1	8.984209
14.688333	0.1	8.888782
14.690000	0.1	8.794427
14.691667	0.1	8.699716
14.693333	0.1	8.606017
14.695000	0.1	8.514822
14.696667	0.1	8.425475
14.698333	0.1	8.337796
14.700000	0.1	8.254111
14.701667	0.1	8.176566
14.703333	0.1	8.103669
14.705000	0.1	8.030952
14.706667	0.1	7.955909
14.708333	0.1	7.880867
14.710000	0.1	7.810057
14.711667	0.1	7.745803
14.713333	0.1	7.688404
14.715000	0.1	7.637561
14.716667	0.1	7.591188
14.718333	0.1	7.544697
14.720000	0.1	7.494390
14.721667	0.1	7.440269
14.723333	0.1	7.385135
14.725000	0.1	7.332027
14.726667	0.1	7.283807
14.728333	0.1	7.242382
14.730000	0.1	7.206798
14.731667	0.1	7.172287
14.733333	0.1	7.133067
14.735000	0.1	7.087291
14.736667	0.1	7.037878
14.738333	0.1	6.988883
14.740000	0.1	6.942869
14.741667	0.1	6.901265
14.743333	0.1	6.863714
14.745000	0.1	6.826938
14.746667	0.1	6.786943
14.748333	0.1	6.742418
14.750000	0.1	6.693721
14.751667	0.1	6.641031
14.753333	0.1	6.584227
14.755000	0.1	6.523788
14.756667	0.1	6.461084
14.758333	0.1	6.397367
14.760000	0.1	6.333113
14.761667	0.1	6.268859
14.763333	0.1	6.205440
14.765000	0.1	6.143272
14.766667	0.1	6.081105
14.768333	0.1	6.016553
14.770000	0.1	5.948782
14.771667	0.1	5.879224
14.773333	0.1	5.810202
14.775000	0.1	5.743564
14.776667	0.1	5.679548
14.778333	0.1	5.616188
14.780000	0.1	5.550623
14.781667	0.1	5.482376
14.783333	0.1	5.414665
14.785000	0.1	5.351663
14.786667	0.1	5.294741
14.788333	0.1	5.240977
14.790000	0.1	5.185902
14.791667	0.1	5.126119
14.793333	0.1	5.061448
14.795000	0.1	4.994452
14.796667	0.1	4.928470
14.798333	0.1	4.865468
14.800000	0.1	4.805744
14.801667	0.1	4.749358
14.803333	0.1	4.695416
14.805000	0.1	4.642606
14.806667	0.1	4.590094
14.808333	0.1	4.538298
14.810000	0.1	4.487932
14.811667	0.1	4.438460
14.813333	0.1	4.388929
14.815000	0.1	4.339278
14.816667	0.1	4.290939
14.818333	0.1	4.245579
14.820000	0.1	4.203618
14.821667	0.1	4.163802
14.823333	0.1	4.124105
14.825000	0.1	4.083336
14.826667	0.1	4.042149
14.828333	0.1	4.001737
14.830000	0.1	3.961742
14.831667	0.1	3.921151
14.833333	0.1	3.879011
14.835000	0.1	3.834546
14.836667	0.1	3.788471
14.838333	0.1	3.743470
14.840000	0.1	3.702879
14.841667	0.1	3.668428
14.843333	0.1	3.638208
14.845000	0.1	3.607989
14.846667	0.1	3.574312
14.848333	0.1	3.536403
14.850000	0.1	3.494680
14.851667	0.1	3.449559
14.853333	0.1	3.402353
14.855000	0.1	3.355324
14.856667	0.1	3.310502
14.858333	0.1	3.268421
14.860000	0.1	3.227711
14.861667	0.1	3.186524
14.863333	0.1	3.143788
14.865000	0.1	3.099978
14.866667	0.1	3.056765
14.868333	0.1	3.015816
14.870000	0.1	2.977193
14.871667	0.1	2.938271
14.873333	0.1	2.896071
14.875000	0.1	2.849758
14.876667	0.1	2.801180
14.878333	0.1	2.752185
14.880000	0.1	2.702832
14.881667	0.1	2.651930
14.883333	0.1	2.598226
14.885000	0.1	2.542377
14.886667	0.1	2.487362
14.888333	0.1	2.436817
14.890000	0.1	2.392590
14.891667	0.1	2.353966
14.893333	0.1	2.319157
14.895000	0.1	2.286613
14.896667	0.1	2.254129
14.898333	0.1	2.218843
14.900000	0.1	2.178848
14.901667	0.1	2.135277
14.903333	0.1	2.091646
14.905000	0.1	2.051532
14.906667	0.1	2.015650
14.908333	0.1	1.981259
14.910000	0.1	1.945198
14.911667	0.1	1.906693
14.913333	0.1	1.867592
14.915000	0.1	1.830697
14.916667	0.1	1.797199
14.918333	0.1	1.766086
14.920000	0.1	1.735807
14.921667	0.1	1.705289
14.923333	0.1	1.673937
14.925000	0.1	1.641750
14.926667	0.1	1.609564
14.928333	0.1	1.580238
14.930000	0.1	1.556933
14.931667	0.1	1.539886
14.933333	0.1	1.525819
14.935000	0.1	1.510739
14.936667	0.1	1.493096
14.938333	0.1	1.474023
14.940000	0.1	1.456559
14.941667	0.1	1.443267
14.943333	0.1	1.434028
14.945000	0.1	1.426578
14.946667	0.1	1.418829
14.948333	0.1	1.409888
14.950000	0.1	1.399934
14.951667	0.1	1.389921
14.953333	0.1	1.380980
14.955000	0.1	1.373291
14.956667	0.1	1.366317
14.958333	0.1	1.359522
14.960000	0.1	1.352727
14.961667	0.1	1.345575
14.963333	0.1	1.337409
14.965000	0.1	1.327932
14.966667	0.1	1.319110
14.968333	0.1	1.313865
14.970000	0.1	1.312971
14.971667	0.1	1.315057
14.973333	0.1	1.317799
14.975000	0.1	1.319408
14.976667	0.1	1.319587
14.978333	0.1	1.319528
14.980000	0.1	1.320839
14.981667	0.1	1.323581
14.983333	0.1	1.326323
14.985000	0.1	1.327455
14.986667	0.1	1.326442
14.988333	0.1	1.324415
14.990000	0.1	1.323164
14.991667	0.1	1.323581
14.993333	0.1	1.324236
14.995000	0.1	1.323521
14.996667	0.1	1.322031
14.998333	0.1	1.321435
15.000000	0.1	1.322568
15.001667	0.1	1.325905
15.003333	0.1	1.332045
15.005000	0.1	1.341522
15.006667	0.1	1.353920
15.008333	0.1	1.367867
15.010000	0.1	1.381219
15.011667	0.1	1.392067
15.013333	0.1	1.399636
15.015000	0.1	1.405537
15.016667	0.1	1.412213
15.018333	0.1	1.420498
15.020000	0.1	1.428843
15.021667	0.1	1.436591
15.023333	0.1	1.444101
15.025000	0.1	1.452386
15.026667	0.1	1.462579
15.028333	0.1	1.474977
15.030000	0.1	1.489103
15.031667	0.1	1.503766
15.033333	0.1	1.518190
15.035000	0.1	1.532853
15.036667	0.1	1.548827
15.038333	0.1	1.566470
15.040000	0.1	1.585007
15.041667	0.1	1.602829
15.043333	0.1	1.617432
15.045000	0.1	1.627743
15.046667	0.1	1.636684
15.048333	0.1	1.649082
15.050000	0.1	1.667500
15.051667	0.1	1.690865
15.053333	0.1	1.716614
15.055000	0.1	1.742959
15.056667	0.1	1.768887
15.058333	0.1	1.794338
15.060000	0.1	1.820624
15.061667	0.1	1.849055
15.063333	0.1	1.878679
15.065000	0.1	1.906633
15.066667	0.1	1.931250
15.068333	0.1	1.953840
15.070000	0.1	1.977742
15.071667	0.1	2.005279
15.073333	0.1	2.036214
15.075000	0.1	2.068520
15.076667	0.1	2.099753
15.078333	0.1	2.128422
15.080000	0.1	2.155662
15.081667	0.1	2.184749
15.083333	0.1	2.218306
15.085000	0.1	2.256394
15.086667	0.1	2.297580
15.088333	0.1	2.340138
15.090000	0.1	2.382636
15.091667	0.1	2.424002
15.093333	0.1	2.464056
15.095000	0.1	2.503693
15.096667	0.1	2.544344
15.098333	0.1	2.586425
15.100000	0.1	2.628744
15.101667	0.1	2.670646
15.103333	0.1	2.712965
15.105000	0.1	2.757609
15.106667	0.1	2.806127
15.108333	0.1	2.859295
15.110000	0.1	2.916098
15.111667	0.1	2.974451
15.113333	0.1	3.033102
15.115000	0.1	3.092289
15.116667	0.1	3.152251
15.118333	0.1	3.211200
15.120000	0.1	3.266454
15.121667	0.1	3.318548
15.123333	0.1	3.372014
15.125000	0.1	3.432274
15.126667	0.1	3.502012
15.128333	0.1	3.579080
15.130000	0.1	3.658295
15.131667	0.1	3.735125
15.133333	0.1	3.808975
15.135000	0.1	3.881574
15.136667	0.1	3.954828
15.138333	0.1	4.030168
15.140000	0.1	4.107774
15.141667	0.1	4.187048
15.143333	0.1	4.268050
15.145000	0.1	4.351855
15.146667	0.1	4.440248
15.148333	0.1	4.534245
15.150000	0.1	4.633725
15.151667	0.1	4.736841
15.153333	0.1	4.841268
15.155000	0.1	4.944980
15.156667	0.1	5.047083
15.158333	0.1	5.147815
15.160000	0.1	5.248487
15.161667	0.1	5.350828
15.163333	0.1	5.456329
15.165000	0.1	5.565703
15.166667	0.1	5.678773
15.168333	0.1	5.795122
15.170000	0.1	5.913735
15.171667	0.1	6.032944
15.173333	0.1	6.152749
15.175000	0.1	6.274760
15.176667	0.1	6.400645
15.178333	0.1	6.530464
15.180000	0.1	6.662727
15.181667	0.1	6.794930
15.183333	0.1	6.924749
15.185000	0.1	7.050813
15.186667	0.1	7.174075
15.188333	0.1	7.296861
15.190000	0.1	7.419885
15.191667	0.1	7.541419
15.193333	0.1	7.659615
15.195000	0.1	7.775188
15.196667	0.1	7.890106
15.198333	0.1	8.005322
15.200000	0.1	8.118630
15.201667	0.1	8.226216
15.203333	0.1	8.325816
15.205000	0.1	8.418680
15.206667	0.1	8.507550
15.208333	0.1	8.594513
15.210000	0.1	8.679212
15.211667	0.1	8.758486
15.213333	0.1	8.829296
15.215000	0.1	8.891404
15.216667	0.1	8.946598
15.218333	0.1	8.996845
15.220000	0.1	9.042502
15.221667	0.1	9.082318
15.223333	0.1	9.114445
15.225000	0.1	9.138346
15.226667	0.1	9.155155
15.228333	0.1	9.167612
15.230000	0.1	9.178281
15.231667	0.1	9.187043
15.233333	0.1	9.190560
15.235000	0.1	9.184778
15.236667	0.1	9.168387
15.238333	0.1	9.143174
15.240000	0.1	9.111882
15.241667	0.1	9.076298
15.243333	0.1	9.037018
15.245000	0.1	8.993865
15.246667	0.1	8.945525
15.248333	0.1	8.891106
15.250000	0.1	8.831919
15.251667	0.1	8.770586
15.253333	0.1	8.709252
15.255000	0.1	8.648456
15.256667	0.1	8.586646
15.258333	0.1	8.521498
15.260000	0.1	8.451105
15.261667	0.1	8.374930
15.263333	0.1	8.294762
15.265000	0.1	8.214593
15.266667	0.1	8.138419
15.268333	0.1	8.067251
15.270000	0.1	8.000076
15.271667	0.1	7.935822
15.273333	0.1	7.873118
15.275000	0.1	7.810534
15.276667	0.1	7.747770
15.278333	0.1	7.686854
15.280000	0.1	7.632018
15.281667	0.1	7.587016
15.283333	0.1	7.552326
15.285000	0.1	7.526100
15.286667	0.1	7.506550
15.288333	0.1	7.493198
15.290000	0.1	7.486880
15.291667	0.1	7.488609
15.293333	0.1	7.499099
15.295000	0.1	7.520557
15.296667	0.1	7.555366
15.298333	0.1	7.603109
15.300000	0.1	7.660568
15.301667	0.1	7.725597
15.303333	0.1	7.800639
15.305000	0.1	7.892013
15.306667	0.1	8.005918
15.308333	0.1	8.144439
15.310000	0.1	8.305133
15.311667	0.1	8.485020
15.313333	0.1	8.683563
15.315000	0.1	8.901656
15.316667	0.1	9.139300
15.318333	0.1	9.396673
15.320000	0.1	9.676993
15.321667	0.1	9.985030
15.323333	0.1	10.322750
15.325000	0.1	10.687769
15.326667	0.1	11.077107
15.328333	0.1	11.490286
15.330000	0.1	11.930586
15.331667	0.1	12.404562
15.333333	0.1	12.918950
15.335000	0.1	13.477088
15.336667	0.1	14.078439
15.338333	0.1	14.721454
15.340000	0.1	15.405596
15.341667	0.1	16.132296
15.343333	0.1	16.905666
15.345000	0.1	17.730774
15.346667	0.1	18.611253
15.348333	0.1	19.548775
15.350000	0.1	20.545245
15.351667	0.1	21.603884
15.353333	0.1	22.728683
15.355000	0.1	23.923100
15.356667	0.1	25.191726
15.358333	0.1	26.541771
15.360000	0.1	27.981521
15.361667	0.1	29.517235
15.363333	0.1	31.152667
15.365000	0.1	32.890322
15.366667	0.1	34.732642
15.368333	0.1	36.683085
15.370000	0.1	38.746657
15.371667	0.1	40.930393
15.373333	0.1	43.243768
15.375000	0.1	45.697990
15.376667	0.1	48.303488
15.378333	0.1	51.067534
15.380000	0.1	53.994242
15.381667	0.1	57.086292
15.383333	0.1	60.348514
15.385000	0.1	63.788418
15.386667	0.1	67.416374
15.388333	0.1	71.244721
15.390000	0.1	75.285201
15.391667	0.1	79.544609
15.393333	0.1	84.024971
15.395000	0.1	88.728850
15.396667	0.1	93.663162
15.398333	0.1	98.837799
15.400000	0.1	104.263550
15.401667	0.1	109.949357
15.403333	0.1	115.901239
15.405000	0.1	122.123129
15.406667	0.1	128.619023
15.408333	0.1	135.394641
15.410000	0.1	142.457494
15.411667	0.1	149.814257
15.413333	0.1	157.469997
15.415000	0.1	165.427516
15.416667	0.1	173.686515
15.418333	0.1	182.247232
15.420000	0.1	191.113841
15.421667	0.1	200.293493
15.423333	0.1	209.791434
15.425000	0.1	219.609929
15.426667	0.1	229.750766
15.428333	0.1	240.218415
15.430000	0.1	251.019850
15.431667	0.1	262.161509
15.433333	0.1	273.647682
15.435000	0.1	285.481351
15.436667	0.1	297.667044
15.438333	0.1	310.211856
15.440000	0.1	323.125739
15.441667	0.1	336.421093
15.443333	0.1	350.113055
15.445000	0.1	364.220999
15.446667	0.1	378.767513
15.448333	0.1	393.775427
15.450000	0.1	409.265304
15.451667	0.1	425.255860
15.453333	0.1	441.767361
15.455000	0.1	458.824304
15.456667	0.1	476.454942
15.458333	0.1	494.691819
15.460000	0.1	513.570935
15.461667	0.1	533.128591
15.463333	0.1	553.399655
15.465000	0.1	574.416314
15.466667	0.1	596.205747
15.468333	0.1	618.791081
15.470000	0.1	642.192640
15.471667	0.1	666.425745
15.473333	0.1	691.499692
15.475000	0.1	717.421098
15.476667	0.1	744.193479
15.478333	0.1	771.807776
15.480000	0.1	800.232637
15.481667	0.1	829.408635
15.483333	0.1	859.252385
15.485000	0.1	889.675015
15.486667	0.1	920.597549
15.488333	0.1	951.945838
15.490000	0.1	983.627378
15.491667	0.1	1,015.511156
15.493333	0.1	1,047.429862
15.495000	0.1	1,079.200809
15.496667	0.1	1,110.650427
15.498333	0.1	1,141.628572
15.500000	0.1	1,172.003935
15.501667	0.1	1,201.647294
15.503333	0.1	1,230.418159
15.505000	0.1	1,258.152977
15.506667	0.1	1,284.665900
15.508333	0.1	1,309.776742
15.510000	0.1	1,333.354791
15.511667	0.1	1,355.339310
15.513333	0.1	1,375.708662
15.515000	0.1	1,394.417011
15.516667	0.1	1,411.375011
15.518333	0.1	1,426.502790
15.520000	0.1	1,439.784434
15.521667	0.1	1,451.262680
15.523333	0.1	1,460.992662
15.525000	0.1	1,469.008235
15.526667	0.1	1,475.321858
15.528333	0.1	1,479.952662
15.530000	0.1	1,482.961326
15.531667	0.1	1,484.453349
15.533333	0.1	1,484.553008
15.535000	0.1	1,483.372359
15.536667	0.1	1,480.995922
15.538333	0.1	1,477.490752
15.540000	0.1	1,472.923963
15.541667	0.1	1,467.374651
15.543333	0.1	1,460.929660
15.545000	0.1	1,453.655926
15.546667	0.1	1,445.592251
15.548333	0.1	1,436.793592
15.550000	0.1	1,427.363838
15.551667	0.1	1,417.426790
15.553333	0.1	1,407.073820
15.555000	0.1	1,396.344208
15.556667	0.1	1,385.251664
15.558333	0.1	1,373.822473
15.560000	0.1	1,362.106166
15.561667	0.1	1,350.159428
15.563333	0.1	1,338.027378
15.565000	0.1	1,325.737317
15.566667	0.1	1,313.309092
15.568333	0.1	1,300.773162
15.570000	0.1	1,288.178163
15.571667	0.1	1,275.570409
15.573333	0.1	1,262.970940
15.575000	0.1	1,250.388935
15.576667	0.1	1,237.841382
15.578333	0.1	1,225.344254
15.580000	0.1	1,212.898327
15.581667	0.1	1,200.491679
15.583333	0.1	1,188.113105
15.585000	0.1	1,175.761114
15.586667	0.1	1,163.444231
15.588333	0.1	1,151.180813
15.590000	0.1	1,138.992437
15.591667	0.1	1,126.886495
15.593333	0.1	1,114.854104
15.595000	0.1	1,102.889246
15.596667	0.1	1,091.000145
15.598333	0.1	1,079.201882
15.600000	0.1	1,067.510251
15.601667	0.1	1,055.935863
15.603333	0.1	1,044.474008
15.605000	0.1	1,033.100547
15.606667	0.1	1,021.784486
15.608333	0.1	1,010.508896
15.610000	0.1	999.280870
15.611667	0.1	988.118111
15.613333	0.1	977.028845
15.615000	0.1	966.008900
15.616667	0.1	955.051479
15.618333	0.1	944.148537
15.620000	0.1	933.286544
15.621667	0.1	922.449584
15.623333	0.1	911.629791
15.625000	0.1	900.834614
15.626667	0.1	890.081578
15.628333	0.1	879.385762
15.630000	0.1	868.751280
15.631667	0.1	858.169130
15.633333	0.1	847.621730
15.635000	0.1	837.093999
15.636667	0.1	826.582421
15.638333	0.1	816.093076
15.640000	0.1	805.633712
15.641667	0.1	795.210349
15.643333	0.1	784.826504
15.645000	0.1	774.477886
15.646667	0.1	764.149175
15.648333	0.1	753.823206
15.650000	0.1	743.493959
15.651667	0.1	733.171089
15.653333	0.1	722.870333
15.655000	0.1	712.601585
15.656667	0.1	702.364308
15.658333	0.1	692.148906
15.660000	0.1	681.942742
15.661667	0.1	671.740632
15.663333	0.1	661.549071
15.665000	0.1	651.381055
15.666667	0.1	641.246774
15.668333	0.1	631.149628
15.670000	0.1	621.088005
15.671667	0.1	611.058510
15.673333	0.1	601.057684
15.675000	0.1	591.084158
15.676667	0.1	581.139063
15.678333	0.1	571.226154
15.680000	0.1	561.353657
15.681667	0.1	551.533017
15.683333	0.1	541.772100
15.685000	0.1	532.071861
15.686667	0.1	522.430391
15.688333	0.1	512.846858
15.690000	0.1	503.322631
15.691667	0.1	493.863374
15.693333	0.1	484.477430
15.695000	0.1	475.170045
15.696667	0.1	465.939609
15.698333	0.1	456.781415
15.700000	0.1	447.693673
15.701667	0.1	438.681211
15.703333	0.1	429.753568
15.705000	0.1	420.920278
15.706667	0.1	412.188197
15.708333	0.1	403.561855
15.710000	0.1	395.043158
15.711667	0.1	386.630975
15.713333	0.1	378.323041
15.715000	0.1	370.119713
15.716667	0.1	362.025700
15.718333	0.1	354.048512
15.720000	0.1	346.194586
15.721667	0.1	338.466545
15.723333	0.1	330.862959
15.725000	0.1	323.381145
15.726667	0.1	316.018958
15.728333	0.1	308.775324
15.730000	0.1	301.651794
15.731667	0.1	294.652480
15.733333	0.1	287.781911
15.735000	0.1	281.041877
15.736667	0.1	274.429278
15.738333	0.1	267.939107
15.740000	0.1	261.570588
15.741667	0.1	255.328015
15.743333	0.1	249.216631
15.745000	0.1	243.239477
15.746667	0.1	237.397804
15.748333	0.1	231.690897
15.750000	0.1	226.115538
15.751667	0.1	220.666183
15.753333	0.1	215.338064
15.755000	0.1	210.129095
15.756667	0.1	205.039275
15.758333	0.1	200.070095
15.760000	0.1	195.223999
15.761667	0.1	190.503609
15.763333	0.1	185.908925
15.765000	0.1	181.435298
15.766667	0.1	177.075754
15.768333	0.1	172.825108
15.770000	0.1	168.681870
15.771667	0.1	164.646218
15.773333	0.1	160.718451
15.775000	0.1	156.898150
15.776667	0.1	153.182933
15.778333	0.1	149.568984
15.780000	0.1	146.054217
15.781667	0.1	142.638990
15.783333	0.1	139.322826
15.785000	0.1	136.102446
15.786667	0.1	132.973619
15.788333	0.1	129.934021
15.790000	0.1	126.982518
15.791667	0.1	124.117263
15.793333	0.1	121.336289
15.795000	0.1	118.638165
15.796667	0.1	116.020269
15.798333	0.1	113.479383
15.800000	0.1	111.012585
15.801667	0.1	108.616418
15.803333	0.1	106.286592
15.805000	0.1	104.019171
15.806667	0.1	101.812309
15.808333	0.1	99.667615
15.810000	0.1	97.588426
15.811667	0.1	95.576828
15.813333	0.1	93.631631
15.815000	0.1	91.749197
15.816667	0.1	89.924102
15.818333	0.1	88.150685
15.820000	0.1	86.425786
15.821667	0.1	84.749167
15.823333	0.1	83.121722
15.825000	0.1	81.543391
15.826667	0.1	80.012922
15.828333	0.1	78.528051
15.830000	0.1	77.086692
15.831667	0.1	75.687413
15.833333	0.1	74.328367
15.835000	0.1	73.007111
15.836667	0.1	71.720962
15.838333	0.1	70.467655
15.840000	0.1	69.247011
15.841667	0.1	68.060998
15.843333	0.1	66.910867
15.845000	0.1	65.795306
15.846667	0.1	64.710263
15.848333	0.1	63.651685
15.850000	0.1	62.617365
15.851667	0.1	61.608199
15.853333	0.1	60.625497
15.855000	0.1	59.668306
15.856667	0.1	58.733526
15.858333	0.1	57.819728
15.860000	0.1	56.927923
15.861667	0.1	56.059125
15.863333	0.1	55.212561
15.865000	0.1	54.386023
15.866667	0.1	53.576592
15.868333	0.1	52.783194
15.870000	0.1	52.008453
15.871667	0.1	51.255468
15.873333	0.1	50.523642
15.875000	0.1	49.809220
15.876667	0.1	49.108925
15.878333	0.1	48.421863
15.880000	0.1	47.748688
15.881667	0.1	47.089758
15.883333	0.1	46.445074
15.885000	0.1	45.814219
15.886667	0.1	45.195821
15.888333	0.1	44.588270
15.890000	0.1	43.990734
15.891667	0.1	43.404522
15.893333	0.1	42.832019
15.895000	0.1	42.274776
15.896667	0.1	41.732910
15.898333	0.1	41.205051
15.900000	0.1	40.688875
15.901667	0.1	40.181818
15.903333	0.1	39.682569
15.905000	0.1	39.192560
15.906667	0.1	38.714948
15.908333	0.1	38.252058
15.910000	0.1	37.803950
15.911667	0.1	37.369075
15.913333	0.1	36.945166
15.915000	0.1	36.530676
15.916667	0.1	36.125662
15.918333	0.1	35.730304
15.920000	0.1	35.343768
15.921667	0.1	34.963848
15.923333	0.1	34.588816
15.925000	0.1	34.218850
15.926667	0.1	33.855917
15.928333	0.1	33.500852
15.930000	0.1	33.153357
15.931667	0.1	32.813134
15.933333	0.1	32.480659
15.935000	0.1	32.157423
15.936667	0.1	31.844141
15.938333	0.1	31.538846
15.940000	0.1	31.238081
15.941667	0.1	30.938806
15.943333	0.1	30.639889
15.945000	0.1	30.342938
15.946667	0.1	30.050518
15.948333	0.1	29.762747
15.950000	0.1	29.475750
15.951667	0.1	29.184701
15.953333	0.1	28.888585
15.955000	0.1	28.589787
15.956667	0.1	28.292062
15.958333	0.1	27.998270
15.960000	0.1	27.708174
15.961667	0.1	27.418496
15.963333	0.1	27.125777
15.965000	0.1	26.829662
15.966667	0.1	26.531877
15.968333	0.1	26.233615
15.970000	0.1	25.934042
15.971667	0.1	25.631370
15.973333	0.1	25.324763
15.975000	0.1	25.015415
15.976667	0.1	24.706008
15.978333	0.1	24.398507
15.980000	0.1	24.092020
15.981667	0.1	23.783208
15.983333	0.1	23.469628
15.985000	0.1	23.152293
15.986667	0.1	22.835733
15.988333	0.1	22.523881
15.990000	0.1	22.217275
15.991667	0.1	21.914901
15.993333	0.1	21.616103
15.995000	0.1	21.320702
15.996667	0.1	21.028997
15.998333	0.1	20.741941
16.000000	0.1	20.459176
16.001667	0.1	20.178736
16.003333	0.1	19.899191
16.005000	0.1	19.621075
16.006667	0.1	19.346298
16.008333	0.1	19.077481
16.010000	0.1	18.816591
16.011667	0.1	18.563570
16.013333	0.1	18.316687
16.015000	0.1	18.074931
16.016667	0.1	17.839135
16.018333	0.1	17.610372
16.020000	0.1	17.388226
16.021667	0.1	17.172278
16.023333	0.1	16.962827
16.025000	0.1	16.760350
16.026667	0.1	16.563953
16.028333	0.1	16.371728
16.030000	0.1	16.182960
16.031667	0.1	15.999497
16.033333	0.1	15.824259
16.035000	0.1	15.657247
16.036667	0.1	15.495242
16.038333	0.1	15.335203
16.040000	0.1	15.177370
16.041667	0.1	15.023709
16.043333	0.1	14.874519
16.045000	0.1	14.729203
16.046667	0.1	14.587761
16.048333	0.1	14.449955
16.050000	0.1	14.313877
16.051667	0.1	14.176608
16.053333	0.1	14.037372
16.055000	0.1	13.899327
16.056667	0.1	13.767243
16.058333	0.1	13.643504
16.060000	0.1	13.526440
16.061667	0.1	13.412059
16.063333	0.1	13.296545
16.065000	0.1	13.179899
16.066667	0.1	13.066293
16.068333	0.1	12.961031
16.070000	0.1	12.865604
16.071667	0.1	12.776137
16.073333	0.1	12.686492
16.075000	0.1	12.593032
16.076667	0.1	12.496174
16.078333	0.1	12.398303
16.080000	0.1	12.300850
16.081667	0.1	12.203336
16.083333	0.1	12.105704
16.085000	0.1	12.009264
16.086667	0.1	11.916221
16.088333	0.1	11.828066
16.090000	0.1	11.745096
16.091667	0.1	11.665285
16.093333	0.1	11.585415
16.095000	0.1	11.503459
16.096667	0.1	11.420310
16.098333	0.1	11.338592
16.100000	0.1	11.260272
16.101667	0.1	11.186004
16.103333	0.1	11.114240
16.105000	0.1	11.042000
16.106667	0.1	10.967196
16.108333	0.1	10.890067
16.110000	0.1	10.812820
16.111667	0.1	10.738493
16.113333	0.1	10.668755
16.115000	0.1	10.602415
16.116667	0.1	10.537387
16.118333	0.1	10.472954
16.120000	0.1	10.410131
16.121667	0.1	10.350109
16.123333	0.1	10.292888
16.125000	0.1	10.236920
16.126667	0.1	10.179818
16.128333	0.1	10.120392
16.130000	0.1	10.059536
16.131667	0.1	9.999753
16.133333	0.1	9.943486
16.135000	0.1	9.891511
16.136667	0.1	9.842694
16.138333	0.1	9.794832
16.140000	0.1	9.745956
16.141667	0.1	9.696663
16.143333	0.1	9.649277
16.145000	0.1	9.605289
16.146667	0.1	9.562970
16.148333	0.1	9.519280
16.150000	0.1	9.472550
16.151667	0.1	9.424508
16.153333	0.1	9.378613
16.155000	0.1	9.337545
16.156667	0.1	9.301246
16.158333	0.1	9.268225
16.160000	0.1	9.236515
16.161667	0.1	9.205282
16.163333	0.1	9.174049
16.165000	0.1	9.142638
16.166667	0.1	9.110630
16.168333	0.1	9.077967
16.170000	0.1	9.045303
16.171667	0.1	9.015918
16.173333	0.1	8.993209
16.175000	0.1	8.976281
16.176667	0.1	8.960009
16.178333	0.1	8.940280
16.180000	0.1	8.916319
16.181667	0.1	8.890033
16.183333	0.1	8.864105
16.185000	0.1	8.841157
16.186667	0.1	8.822382
16.188333	0.1	8.807123
16.190000	0.1	8.793116
16.191667	0.1	8.777738
16.193333	0.1	8.760453
16.195000	0.1	8.743167
16.196667	0.1	8.727372
16.198333	0.1	8.711517
16.200000	0.1	8.693040
16.201667	0.1	8.672417
16.203333	0.1	8.653284
16.205000	0.1	8.638204
16.206667	0.1	8.626104
16.208333	0.1	8.613647
16.210000	0.1	8.597255
16.211667	0.1	8.575500
16.213333	0.1	8.550346
16.215000	0.1	8.525909
16.216667	0.1	8.504987
16.218333	0.1	8.486569
16.220000	0.1	8.467556
16.221667	0.1	8.444667
16.223333	0.1	8.415759
16.225000	0.1	8.381308
16.226667	0.1	8.344830
16.228333	0.1	8.309544
16.230000	0.1	8.276999
16.231667	0.1	8.247316
16.233333	0.1	8.220196
16.235000	0.1	8.194805
16.236667	0.1	8.169890
16.238333	0.1	8.143843
16.240000	0.1	8.114756
16.241667	0.1	8.081317
16.243333	0.1	8.045376
16.245000	0.1	8.011163
16.246667	0.1	7.979572
16.248333	0.1	7.946194
16.250000	0.1	7.906259
16.251667	0.1	7.859946
16.253333	0.1	7.811010
16.255000	0.1	7.763446
16.256667	0.1	7.719160
16.258333	0.1	7.678092
16.260000	0.1	7.638872
16.261667	0.1	7.599831
16.263333	0.1	7.559717
16.265000	0.1	7.518828
16.266667	0.1	7.479132
16.268333	0.1	7.441700
16.270000	0.1	7.405282
16.271667	0.1	7.367075
16.273333	0.1	7.324577
16.275000	0.1	7.277191
16.276667	0.1	7.227540
16.278333	0.1	7.180810
16.280000	0.1	7.139266
16.281667	0.1	7.099927
16.283333	0.1	7.058859
16.285000	0.1	7.015348
16.286667	0.1	6.972194
16.288333	0.1	6.932319
16.290000	0.1	6.894589
16.291667	0.1	6.854892
16.293333	0.1	6.810666
16.295000	0.1	6.762863
16.296667	0.1	6.713927
16.298333	0.1	6.666243
16.300000	0.1	6.620706
16.301667	0.1	6.576896
16.303333	0.1	6.534040
16.305000	0.1	6.491781
16.306667	0.1	6.449700
16.308333	0.1	6.407738
16.310000	0.1	6.366790
16.311667	0.1	6.326139
16.313333	0.1	6.283820
16.315000	0.1	6.239236
16.316667	0.1	6.193638
16.318333	0.1	6.147743
16.320000	0.1	6.100774
16.321667	0.1	6.052912
16.323333	0.1	6.006420
16.325000	0.1	5.964280
16.326667	0.1	5.926729
16.328333	0.1	5.890966
16.330000	0.1	5.854369
16.331667	0.1	5.816877
16.333333	0.1	5.779446
16.335000	0.1	5.741835
16.336667	0.1	5.703271
16.338333	0.1	5.663872
16.340000	0.1	5.624056
16.341667	0.1	5.583585
16.343333	0.1	5.542577
16.345000	0.1	5.501211
16.346667	0.1	5.460084
16.348333	0.1	5.420447
16.350000	0.1	5.383611
16.351667	0.1	5.349338
16.353333	0.1	5.315185
16.355000	0.1	5.278945
16.356667	0.1	5.240321
16.358333	0.1	5.201340
16.360000	0.1	5.164981
16.361667	0.1	5.133033
16.363333	0.1	5.104661
16.365000	0.1	5.076945
16.366667	0.1	5.047918
16.368333	0.1	5.017579
16.370000	0.1	4.987181
16.371667	0.1	4.957855
16.373333	0.1	4.929960
16.375000	0.1	4.903257
16.376667	0.1	4.876852
16.378333	0.1	4.848242
16.380000	0.1	4.816056
16.381667	0.1	4.782141
16.383333	0.1	4.750073
16.385000	0.1	4.722476
16.386667	0.1	4.699528
16.388333	0.1	4.679740
16.390000	0.1	4.659772
16.391667	0.1	4.635334
16.393333	0.1	4.605234
16.395000	0.1	4.572809
16.396667	0.1	4.542649
16.398333	0.1	4.517377
16.400000	0.1	4.497290
16.401667	0.1	4.480541
16.403333	0.1	4.463852
16.405000	0.1	4.444182
16.406667	0.1	4.420340
16.408333	0.1	4.393280
16.410000	0.1	4.366160
16.411667	0.1	4.342795
16.413333	0.1	4.325390
16.415000	0.1	4.313290
16.416667	0.1	4.304052
16.418333	0.1	4.294336
16.420000	0.1	4.281521
16.421667	0.1	4.264713
16.423333	0.1	4.244864
16.425000	0.1	4.223705
16.426667	0.1	4.202664
16.428333	0.1	4.182756
16.430000	0.1	4.164398
16.431667	0.1	4.147589
16.433333	0.1	4.133165
16.435000	0.1	4.121840
16.436667	0.1	4.112840
16.438333	0.1	4.103422
16.440000	0.1	4.090786
16.441667	0.1	4.073262
16.443333	0.1	4.051566
16.445000	0.1	4.029095
16.446667	0.1	4.010260
16.448333	0.1	3.997207
16.450000	0.1	3.989399
16.451667	0.1	3.984034
16.453333	0.1	3.978014
16.455000	0.1	3.969729
16.456667	0.1	3.959179
16.458333	0.1	3.946364
16.460000	0.1	3.931284
16.461667	0.1	3.913939
16.463333	0.1	3.895521
16.465000	0.1	3.878653
16.466667	0.1	3.866375
16.468333	0.1	3.859580
16.470000	0.1	3.855527
16.471667	0.1	3.850281
16.473333	0.1	3.842235
16.475000	0.1	3.832340
16.476667	0.1	3.822208
16.478333	0.1	3.812790
16.480000	0.1	3.804982
16.481667	0.1	3.798783
16.483333	0.1	3.792763
16.485000	0.1	3.784716
16.486667	0.1	3.773749
16.488333	0.1	3.761173
16.490000	0.1	3.749788
16.491667	0.1	3.741503
16.493333	0.1	3.735543
16.495000	0.1	3.729999
16.496667	0.1	3.724158
16.498333	0.1	3.718853
16.500000	0.1	3.714681
16.501667	0.1	3.711641
16.503333	0.1	3.709138
16.505000	0.1	3.704846
16.506667	0.1	3.696919
16.508333	0.1	3.685415
16.510000	0.1	3.672421
16.511667	0.1	3.660023
16.513333	0.1	3.649831
16.515000	0.1	3.641606
16.516667	0.1	3.633201
16.518333	0.1	3.622473
16.520000	0.1	3.609896
16.521667	0.1	3.598452
16.523333	0.1	3.590882
16.525000	0.1	3.587544
16.526667	0.1	3.587425
16.528333	0.1	3.589511
16.530000	0.1	3.592611
16.531667	0.1	3.594339
16.533333	0.1	3.592015
16.535000	0.1	3.584326
16.536667	0.1	3.571809
16.538333	0.1	3.557027
16.540000	0.1	3.545344
16.541667	0.1	3.541112
16.543333	0.1	3.543496
16.545000	0.1	3.547609
16.546667	0.1	3.548801
16.548333	0.1	3.546000
16.550000	0.1	3.541410
16.551667	0.1	3.537476
16.553333	0.1	3.535271
16.555000	0.1	3.534436
16.556667	0.1	3.534019
16.558333	0.1	3.533542
16.560000	0.1	3.532648
16.561667	0.1	3.530085
16.563333	0.1	3.525734
16.565000	0.1	3.521145
16.566667	0.1	3.517986
16.568333	0.1	3.517390
16.570000	0.1	3.518939
16.571667	0.1	3.521025
16.573333	0.1	3.521741
16.575000	0.1	3.520429
16.576667	0.1	3.517986
16.578333	0.1	3.515423
16.580000	0.1	3.513158
16.581667	0.1	3.512085
16.583333	0.1	3.512204
16.585000	0.1	3.512144
16.586667	0.1	3.510893
16.588333	0.1	3.508687
16.590000	0.1	3.506541
16.591667	0.1	3.505469
16.593333	0.1	3.506363
16.595000	0.1	3.509402
16.596667	0.1	3.513277
16.598333	0.1	3.516436
16.600000	0.1	3.517747
16.601667	0.1	3.516853
16.603333	0.1	3.515482
16.605000	0.1	3.515840
16.606667	0.1	3.519297
16.608333	0.1	3.525675
16.610000	0.1	3.533662
16.611667	0.1	3.541410
16.613333	0.1	3.547788
16.615000	0.1	3.553689
16.616667	0.1	3.560305
16.618333	0.1	3.567219
16.620000	0.1	3.573477
16.621667	0.1	3.578842
16.623333	0.1	3.583074
16.625000	0.1	3.584862
16.626667	0.1	3.582537
16.628333	0.1	3.575742
16.630000	0.1	3.566623
16.631667	0.1	3.559351
16.633333	0.1	3.557444
16.635000	0.1	3.562033
16.636667	0.1	3.571153
16.638333	0.1	3.580570
16.640000	0.1	3.586650
16.641667	0.1	3.588498
16.643333	0.1	3.587485
16.645000	0.1	3.585696
16.646667	0.1	3.585160
16.648333	0.1	3.586769
16.650000	0.1	3.589630
16.651667	0.1	3.592313
16.653333	0.1	3.593564
16.655000	0.1	3.593207
16.656667	0.1	3.591538
16.658333	0.1	3.588557
16.660000	0.1	3.583491
16.661667	0.1	3.575862
16.663333	0.1	3.566683
16.665000	0.1	3.558636
16.666667	0.1	3.553927
16.668333	0.1	3.553033
16.670000	0.1	3.555298
16.671667	0.1	3.558636
16.673333	0.1	3.560543
16.675000	0.1	3.559709
16.676667	0.1	3.555894
16.678333	0.1	3.549695
16.680000	0.1	3.542483
16.681667	0.1	3.535629
16.683333	0.1	3.529668
16.685000	0.1	3.524304
16.686667	0.1	3.518701
16.688333	0.1	3.511667
16.690000	0.1	3.502846
16.691667	0.1	3.492654
16.693333	0.1	3.482223
16.695000	0.1	3.473103
16.696667	0.1	3.465355
16.698333	0.1	3.457129
16.700000	0.1	3.447056
16.701667	0.1	3.436268
16.703333	0.1	3.425837
16.705000	0.1	3.415883
16.706667	0.1	3.406108
16.708333	0.1	3.396809
16.710000	0.1	3.388047
16.711667	0.1	3.378988
16.713333	0.1	3.369272
16.715000	0.1	3.359974
16.716667	0.1	3.351987
16.718333	0.1	3.344655
16.720000	0.1	3.336847
16.721667	0.1	3.327310
16.723333	0.1	3.315032
16.725000	0.1	3.299594
16.726667	0.1	3.281832
16.728333	0.1	3.263354
16.730000	0.1	3.245950
16.731667	0.1	3.231883
16.733333	0.1	3.222346
16.735000	0.1	3.215552
16.736667	0.1	3.208161
16.738333	0.1	3.198207
16.740000	0.1	3.186405
16.741667	0.1	3.174722
16.743333	0.1	3.164172
16.745000	0.1	3.154516
16.746667	0.1	3.145814
16.748333	0.1	3.138721
16.750000	0.1	3.132761
16.751667	0.1	3.126145
16.753333	0.1	3.117383
16.755000	0.1	3.105521
16.756667	0.1	3.090620
16.758333	0.1	3.073812
16.760000	0.1	3.057480
16.761667	0.1	3.044546
16.763333	0.1	3.036142
16.765000	0.1	3.030420
16.766667	0.1	3.024221
16.768333	0.1	3.016710
16.770000	0.1	3.009558
16.771667	0.1	3.003776
16.773333	0.1	2.998769
16.775000	0.1	2.993405
16.776667	0.1	2.986610
16.778333	0.1	2.978683
16.780000	0.1	2.970755
16.781667	0.1	2.963424
16.783333	0.1	2.956510
16.785000	0.1	2.949178
16.786667	0.1	2.940655
16.788333	0.1	2.931774
16.790000	0.1	2.925337
16.791667	0.1	2.923489
16.793333	0.1	2.924383
16.795000	0.1	2.923250
16.796667	0.1	2.916873
16.798333	0.1	2.905667
16.800000	0.1	2.892733
16.801667	0.1	2.880812
16.803333	0.1	2.870739
16.805000	0.1	2.862036
16.806667	0.1	2.855599
16.808333	0.1	2.852678
16.810000	0.1	2.853036
16.811667	0.1	2.854228
16.813333	0.1	2.853573
16.815000	0.1	2.850115
16.816667	0.1	2.844930
16.818333	0.1	2.839685
16.820000	0.1	2.835751
16.821667	0.1	2.832830
16.823333	0.1	2.829015
16.825000	0.1	2.821922
16.826667	0.1	2.811194
16.828333	0.1	2.799511
16.830000	0.1	2.790570
16.831667	0.1	2.786040
16.833333	0.1	2.785146
16.835000	0.1	2.786577
16.836667	0.1	2.788603
16.838333	0.1	2.788663
16.840000	0.1	2.784252
16.841667	0.1	2.774239
16.843333	0.1	2.760649
16.845000	0.1	2.747715
16.846667	0.1	2.738714
16.848333	0.1	2.733827
16.850000	0.1	2.730787
16.851667	0.1	2.726734
16.853333	0.1	2.720893
16.855000	0.1	2.715230
16.856667	0.1	2.711117
16.858333	0.1	2.707660
16.860000	0.1	2.703309
16.861667	0.1	2.697528
16.863333	0.1	2.691567
16.865000	0.1	2.687931
16.866667	0.1	2.687633
16.868333	0.1	2.688229
16.870000	0.1	2.686501
16.871667	0.1	2.682090
16.873333	0.1	2.677202
16.875000	0.1	2.673567
16.876667	0.1	2.671123
16.878333	0.1	2.669335
16.880000	0.1	2.668202
16.881667	0.1	2.667189
16.883333	0.1	2.665281
16.885000	0.1	2.662242
16.886667	0.1	2.659321
16.888333	0.1	2.657652
16.890000	0.1	2.656996
16.891667	0.1	2.655864
16.893333	0.1	2.653480
16.895000	0.1	2.650321
16.896667	0.1	2.647937
16.898333	0.1	2.647937
16.900000	0.1	2.649546
16.901667	0.1	2.650142
16.903333	0.1	2.647698
16.905000	0.1	2.642095
16.906667	0.1	2.635241
16.908333	0.1	2.629638
16.910000	0.1	2.627611
16.911667	0.1	2.629876
16.913333	0.1	2.634525
16.915000	0.1	2.638221
16.916667	0.1	2.639711
16.918333	0.1	2.640128
16.920000	0.1	2.640784
16.921667	0.1	2.641618
16.923333	0.1	2.641320
16.925000	0.1	2.638698
16.926667	0.1	2.633929
16.928333	0.1	2.626896
16.930000	0.1	2.617717
16.931667	0.1	2.607286
16.933333	0.1	2.597571
16.935000	0.1	2.591849
16.936667	0.1	2.592147
16.938333	0.1	2.596855
16.940000	0.1	2.601504
16.941667	0.1	2.601981
16.943333	0.1	2.597690
16.945000	0.1	2.592027
16.946667	0.1	2.590180
16.948333	0.1	2.595246
16.950000	0.1	2.605796
16.951667	0.1	2.616406
16.953333	0.1	2.621591
16.955000	0.1	2.619326
16.956667	0.1	2.612114
16.958333	0.1	2.605081
16.960000	0.1	2.602339
16.961667	0.1	2.604842
16.963333	0.1	2.610445
16.965000	0.1	2.614677
16.966667	0.1	2.613545
16.968333	0.1	2.607227
16.970000	0.1	2.599240
16.971667	0.1	2.592623
16.973333	0.1	2.587974
16.975000	0.1	2.584875
16.976667	0.1	2.583504
16.978333	0.1	2.584279
16.980000	0.1	2.586365
16.981667	0.1	2.588034
16.983333	0.1	2.588511
16.985000	0.1	2.588034
16.986667	0.1	2.587557
16.988333	0.1	2.587557
16.990000	0.1	2.587915
16.991667	0.1	2.587557
16.993333	0.1	2.585411
16.995000	0.1	2.580881
16.996667	0.1	2.574980
16.998333	0.1	2.570331
17.000000	0.1	2.570093
17.001667	0.1	2.574921
17.003333	0.1	2.581358
17.005000	0.1	2.584279
17.006667	0.1	2.581418
17.008333	0.1	2.574444
17.010000	0.1	2.566874
17.011667	0.1	2.562165
17.013333	0.1	2.562404
17.015000	0.1	2.566695
17.016667	0.1	2.572298
17.018333	0.1	2.575994
17.020000	0.1	2.575755
17.021667	0.1	2.570868
17.023333	0.1	2.562225
17.025000	0.1	2.553165
17.026667	0.1	2.547920
17.028333	0.1	2.548635
17.030000	0.1	2.553404
17.031667	0.1	2.558291
17.033333	0.1	2.560437
17.035000	0.1	2.559245
17.036667	0.1	2.555669
17.038333	0.1	2.551973
17.040000	0.1	2.550244
17.041667	0.1	2.550781
17.043333	0.1	2.551437
17.045000	0.1	2.549708
17.046667	0.1	2.545178
17.048333	0.1	2.540410
17.050000	0.1	2.539158
17.051667	0.1	2.544165
17.053333	0.1	2.554715
17.055000	0.1	2.566874
17.056667	0.1	2.576173
17.058333	0.1	2.579451
17.060000	0.1	2.576828
17.061667	0.1	2.571762
17.063333	0.1	2.569199
17.065000	0.1	2.572239
17.066667	0.1	2.579689
17.068333	0.1	2.588570
17.070000	0.1	2.596378
17.071667	0.1	2.602518
17.073333	0.1	2.607107
17.075000	0.1	2.610207
17.076667	0.1	2.611995
17.078333	0.1	2.614200
17.080000	0.1	2.619445
17.081667	0.1	2.629280
17.083333	0.1	2.643287
17.085000	0.1	2.659857
17.086667	0.1	2.677858
17.088333	0.1	2.697587
17.090000	0.1	2.719760
17.091667	0.1	2.743781
17.093333	0.1	2.767921
17.095000	0.1	2.789974
17.096667	0.1	2.808511
17.098333	0.1	2.822876
17.100000	0.1	2.834559
17.101667	0.1	2.846956
17.103333	0.1	2.864003
17.105000	0.1	2.888441
17.106667	0.1	2.921045
17.108333	0.1	2.959848
17.110000	0.1	3.001273
17.111667	0.1	3.042400
17.113333	0.1	3.081918
17.115000	0.1	3.119827
17.116667	0.1	3.157497
17.118333	0.1	3.197134
17.120000	0.1	3.240466
17.121667	0.1	3.287912
17.123333	0.1	3.339589
17.125000	0.1	3.396511
17.126667	0.1	3.459394
17.128333	0.1	3.527045
17.130000	0.1	3.597379
17.131667	0.1	3.669143
17.133333	0.1	3.742218
17.135000	0.1	3.817201
17.136667	0.1	3.896415
17.138333	0.1	3.982306
17.140000	0.1	4.074037
17.141667	0.1	4.169524
17.143333	0.1	4.268527
17.145000	0.1	4.372716
17.146667	0.1	4.484535
17.148333	0.1	4.605532
17.150000	0.1	4.735172
17.151667	0.1	4.871011
17.153333	0.1	5.010486
17.155000	0.1	5.153060
17.156667	0.1	5.301595
17.158333	0.1	5.459845
17.160000	0.1	5.629421
17.161667	0.1	5.809009
17.163333	0.1	5.996168
17.165000	0.1	6.188870
17.166667	0.1	6.387651
17.168333	0.1	6.595552
17.170000	0.1	6.815553
17.171667	0.1	7.048428
17.173333	0.1	7.294000
17.175000	0.1	7.552088
17.176667	0.1	7.822514
17.178333	0.1	8.104921
17.180000	0.1	8.399964
17.181667	0.1	8.709193
17.183333	0.1	9.035469
17.185000	0.1	9.381593
17.186667	0.1	9.748519
17.188333	0.1	10.133684
17.190000	0.1	10.532678
17.191667	0.1	10.942341
17.193333	0.1	11.363328
17.195000	0.1	11.799932
17.196667	0.1	12.257100
17.198333	0.1	12.737394
17.200000	0.1	13.240338
17.201667	0.1	13.763369
17.203333	0.1	14.305354
17.205000	0.1	14.867843
17.206667	0.1	15.453578
17.208333	0.1	16.064347
17.210000	0.1	16.701103
17.211667	0.1	17.364503
17.213333	0.1	18.054725
17.215000	0.1	18.770636
17.216667	0.1	19.509734
17.218333	0.1	20.271601
17.220000	0.1	21.059157
17.221667	0.1	21.876098
17.223333	0.1	22.724511
17.225000	0.1	23.604692
17.226667	0.1	24.515213
17.228333	0.1	25.452973
17.230000	0.1	26.414694
17.231667	0.1	27.399422
17.233333	0.1	28.409066
17.235000	0.1	29.446663
17.236667	0.1	30.513825
17.238333	0.1	31.611504
17.240000	0.1	32.740833
17.241667	0.1	33.902051
17.243333	0.1	35.094263
17.245000	0.1	36.316218
17.246667	0.1	37.566306
17.248333	0.1	38.843455
17.250000	0.1	40.148976
17.251667	0.1	41.485550
17.253333	0.1	42.855086
17.255000	0.1	44.257703
17.256667	0.1	45.692685
17.258333	0.1	47.159019
17.260000	0.1	48.656347
17.261667	0.1	50.186756
17.263333	0.1	51.753226
17.265000	0.1	53.357366
17.266667	0.1	54.999832
17.268333	0.1	56.680802
17.270000	0.1	58.399860
17.271667	0.1	60.156885
17.273333	0.1	61.952297
17.275000	0.1	63.787166
17.276667	0.1	65.664653
17.278333	0.1	67.589227
17.280000	0.1	69.563989
17.281667	0.1	71.590964
17.283333	0.1	73.672061
17.285000	0.1	75.808887
17.286667	0.1	78.001146
17.288333	0.1	80.246036
17.290000	0.1	82.541411
17.291667	0.1	84.889417
17.293333	0.1	87.296491
17.295000	0.1	89.769726
17.296667	0.1	92.312997
17.298333	0.1	94.926482
17.300000	0.1	97.608930
17.301667	0.1	100.358552
17.303333	0.1	103.172726
17.305000	0.1	106.048948
17.306667	0.1	108.985967
17.308333	0.1	111.984021
17.310000	0.1	115.043945
17.311667	0.1	118.165917
17.313333	0.1	121.345944
17.315000	0.1	124.576457
17.316667	0.1	127.851732
17.318333	0.1	131.169744
17.320000	0.1	134.527930
17.321667	0.1	137.920626
17.323333	0.1	141.339370
17.325000	0.1	144.774744
17.326667	0.1	148.218045
17.328333	0.1	151.661167
17.330000	0.1	155.095586
17.331667	0.1	158.512959
17.333333	0.1	161.906073
17.335000	0.1	165.266881
17.336667	0.1	168.584893
17.338333	0.1	171.847056
17.340000	0.1	175.039183
17.341667	0.1	178.148161
17.343333	0.1	181.164514
17.345000	0.1	184.082161
17.346667	0.1	186.897051
17.348333	0.1	189.606618
17.350000	0.1	192.206692
17.351667	0.1	194.688868
17.353333	0.1	197.041702
17.355000	0.1	199.253690
17.356667	0.1	201.315355
17.358333	0.1	203.219664
17.360000	0.1	204.962802
17.361667	0.1	206.543279
17.363333	0.1	207.959426
17.365000	0.1	209.208501
17.366667	0.1	210.289252
17.368333	0.1	211.203528
17.370000	0.1	211.952937
17.371667	0.1	212.536884
17.373333	0.1	212.955786
17.375000	0.1	213.212324
17.376667	0.1	213.308287
17.378333	0.1	213.242246
17.380000	0.1	213.013185
17.381667	0.1	212.624682
17.383333	0.1	212.084544
17.385000	0.1	211.400581
17.386667	0.1	210.577918
17.388333	0.1	209.617866
17.390000	0.1	208.520186
17.391667	0.1	207.285893
17.393333	0.1	205.919516
17.395000	0.1	204.429221
17.396667	0.1	202.824485
17.398333	0.1	201.113772
17.400000	0.1	199.302447
17.401667	0.1	197.390747
17.403333	0.1	195.377004
17.405000	0.1	193.263900
17.406667	0.1	191.059482
17.408333	0.1	188.773405
17.410000	0.1	186.414313
17.411667	0.1	183.988165
17.413333	0.1	181.497644
17.415000	0.1	178.943645
17.416667	0.1	176.328550
17.418333	0.1	173.657428
17.420000	0.1	170.936654
17.421667	0.1	168.170879
17.423333	0.1	165.360878
17.425000	0.1	162.506530
17.426667	0.1	159.611592
17.428333	0.1	156.685362
17.430000	0.1	153.737912
17.431667	0.1	150.774905
17.433333	0.1	147.797772
17.435000	0.1	144.807169
17.436667	0.1	141.805717
17.438333	0.1	138.798722
17.440000	0.1	135.792860
17.441667	0.1	132.793673
17.443333	0.1	129.804083
17.445000	0.1	126.824506
17.446667	0.1	123.855598
17.448333	0.1	120.900698
17.450000	0.1	117.965109
17.451667	0.1	115.054137
17.453333	0.1	112.170822
17.455000	0.1	109.316832
17.456667	0.1	106.493718
17.458333	0.1	103.702849
17.460000	0.1	100.946015
17.461667	0.1	98.226255
17.463333	0.1	95.548039
17.465000	0.1	92.915362
17.466667	0.1	90.329891
17.468333	0.1	87.791746
17.470000	0.1	85.300272
17.471667	0.1	82.854932
17.473333	0.1	80.456262
17.475000	0.1	78.106646
17.476667	0.1	75.808291
17.478333	0.1	73.562150
17.480000	0.1	71.369116
17.481667	0.1	69.229607
17.483333	0.1	67.142729
17.485000	0.1	65.107826
17.486667	0.1	63.125972
17.488333	0.1	61.200444
17.490000	0.1	59.333864
17.491667	0.1	57.525579
17.493333	0.1	55.771950
17.495000	0.1	54.068867
17.496667	0.1	52.414957
17.498333	0.1	50.812545
17.500000	0.1	49.264255
17.501667	0.1	47.769967
17.503333	0.1	46.326223
17.505000	0.1	44.927838
17.506667	0.1	43.570998
17.508333	0.1	42.255762
17.510000	0.1	40.985527
17.511667	0.1	39.763513
17.513333	0.1	38.589837
17.515000	0.1	37.460449
17.516667	0.1	36.369147
17.518333	0.1	35.311880
17.520000	0.1	34.287872
17.521667	0.1	33.298852
17.523333	0.1	32.347085
17.525000	0.1	31.432750
17.526667	0.1	30.552866
17.528333	0.1	29.703380
17.530000	0.1	28.882744
17.531667	0.1	28.091909
17.533333	0.1	27.331950
17.535000	0.1	26.602747
17.536667	0.1	25.902690
17.538333	0.1	25.228263
17.540000	0.1	24.575354
17.541667	0.1	23.941638
17.543333	0.1	23.326756
17.545000	0.1	22.730650
17.546667	0.1	22.152902
17.548333	0.1	21.593810
17.550000	0.1	21.055461
17.551667	0.1	20.539583
17.553333	0.1	20.046235
17.555000	0.1	19.573809
17.556667	0.1	19.119443
17.558333	0.1	18.679024
17.560000	0.1	18.249870
17.561667	0.1	17.832698
17.563333	0.1	17.431081
17.565000	0.1	17.047287
17.566667	0.1	16.680182
17.568333	0.1	16.325892
17.570000	0.1	15.980423
17.571667	0.1	15.641809
17.573333	0.1	15.310706
17.575000	0.1	14.989198
17.576667	0.1	14.680088
17.578333	0.1	14.386595
17.580000	0.1	14.109016
17.581667	0.1	13.843954
17.583333	0.1	13.586999
17.585000	0.1	13.335706
17.586667	0.1	13.090373
17.588333	0.1	12.852193
17.590000	0.1	12.620986
17.591667	0.1	12.396038
17.593333	0.1	12.177706
17.595000	0.1	11.966408
17.596667	0.1	11.761964
17.598333	0.1	11.563600
17.600000	0.1	11.371256
17.601667	0.1	11.185587
17.603333	0.1	11.008025
17.605000	0.1	10.838509
17.606667	0.1	10.674954
17.608333	0.1	10.515452
17.610000	0.1	10.360361
17.611667	0.1	10.210813
17.613333	0.1	10.067344
17.615000	0.1	9.929836
17.616667	0.1	9.797335
17.618333	0.1	9.667934
17.620000	0.1	9.540022
17.621667	0.1	9.413660
17.623333	0.1	9.290338
17.625000	0.1	9.171546
17.626667	0.1	9.058714
17.628333	0.1	8.952618
17.630000	0.1	8.852006
17.631667	0.1	8.754254
17.633333	0.1	8.657218
17.635000	0.1	8.560420
17.636667	0.1	8.464933
17.638333	0.1	8.370996
17.640000	0.1	8.277298
17.641667	0.1	8.183659
17.643333	0.1	8.092344
17.645000	0.1	8.006633
17.646667	0.1	7.927657
17.648333	0.1	7.854283
17.650000	0.1	7.784367
17.651667	0.1	7.715881
17.653333	0.1	7.646740
17.655000	0.1	7.574738
17.656667	0.1	7.499814
17.658333	0.1	7.423759
17.660000	0.1	7.349134
17.661667	0.1	7.277668
17.663333	0.1	7.210315
17.665000	0.1	7.147193
17.666667	0.1	7.087231
17.668333	0.1	7.028878
17.670000	0.1	6.970644
17.671667	0.1	6.912291
17.673333	0.1	6.856144
17.675000	0.1	6.805003
17.676667	0.1	6.760002
17.678333	0.1	6.720603
17.680000	0.1	6.685496
17.681667	0.1	6.652713
17.683333	0.1	6.618858
17.685000	0.1	6.580532
17.686667	0.1	6.536544
17.688333	0.1	6.488681
17.690000	0.1	6.440163
17.691667	0.1	6.394208
17.693333	0.1	6.352365
17.695000	0.1	6.314338
17.696667	0.1	6.278038
17.698333	0.1	6.242454
17.700000	0.1	6.208122
17.701667	0.1	6.175995
17.703333	0.1	6.145716
17.705000	0.1	6.115854
17.706667	0.1	6.085337
17.708333	0.1	6.054402
17.710000	0.1	6.024838
17.711667	0.1	5.998612
17.713333	0.1	5.976498
17.715000	0.1	5.957485
17.716667	0.1	5.939722
17.718333	0.1	5.921603
17.720000	0.1	5.901218
17.721667	0.1	5.876303
17.723333	0.1	5.846560
17.725000	0.1	5.815328
17.726667	0.1	5.787492
17.728333	0.1	5.764902
17.730000	0.1	5.745650
17.731667	0.1	5.726040
17.733333	0.1	5.703211
17.735000	0.1	5.676270
17.736667	0.1	5.647481
17.738333	0.1	5.620957
17.740000	0.1	5.599738
17.741667	0.1	5.583704
17.743333	0.1	5.569876
17.745000	0.1	5.554557
17.746667	0.1	5.535245
17.748333	0.1	5.512357
17.750000	0.1	5.488575
17.751667	0.1	5.466342
17.753333	0.1	5.445183
17.755000	0.1	5.423546
17.756667	0.1	5.400598
17.758333	0.1	5.375982
17.760000	0.1	5.349875
17.761667	0.1	5.322755
17.763333	0.1	5.295396
17.765000	0.1	5.267859
17.766667	0.1	5.240083
17.768333	0.1	5.212188
17.770000	0.1	5.183697
17.771667	0.1	5.153835
17.773333	0.1	5.122245
17.775000	0.1	5.088747
17.776667	0.1	5.054176
17.778333	0.1	5.020917
17.780000	0.1	4.990399
17.781667	0.1	4.961908
17.783333	0.1	4.934609
17.785000	0.1	4.909218
17.786667	0.1	4.886270
17.788333	0.1	4.865229
17.790000	0.1	4.843831
17.791667	0.1	4.818738
17.793333	0.1	4.788578
17.795000	0.1	4.755259
17.796667	0.1	4.721523
17.798333	0.1	4.690171
17.800000	0.1	4.662514
17.801667	0.1	4.637957
17.803333	0.1	4.614413
17.805000	0.1	4.590094
17.806667	0.1	4.565001
17.808333	0.1	4.540503
17.810000	0.1	4.517615
17.811667	0.1	4.496694
17.813333	0.1	4.478395
17.815000	0.1	4.461944
17.816667	0.1	4.444540
17.818333	0.1	4.423499
17.820000	0.1	4.398048
17.821667	0.1	4.370451
17.823333	0.1	4.344642
17.825000	0.1	4.323960
17.826667	0.1	4.308403
17.828333	0.1	4.295707
17.830000	0.1	4.283607
17.831667	0.1	4.270315
17.833333	0.1	4.255176
17.835000	0.1	4.239559
17.836667	0.1	4.225791
17.838333	0.1	4.215479
17.840000	0.1	4.208744
17.841667	0.1	4.204273
17.843333	0.1	4.199505
17.845000	0.1	4.192055
17.846667	0.1	4.181206
17.848333	0.1	4.169405
17.850000	0.1	4.160345
17.851667	0.1	4.156113
17.853333	0.1	4.156649
17.855000	0.1	4.160524
17.856667	0.1	4.165411
17.858333	0.1	4.169345
17.860000	0.1	4.171908
17.861667	0.1	4.173994
17.863333	0.1	4.176378
17.865000	0.1	4.178524
17.866667	0.1	4.179836
17.868333	0.1	4.181147
17.870000	0.1	4.184306
17.871667	0.1	4.190028
17.873333	0.1	4.197419
17.875000	0.1	4.204870
17.876667	0.1	4.211664
17.878333	0.1	4.218579
17.880000	0.1	4.227042
17.881667	0.1	4.238189
17.883333	0.1	4.251421
17.885000	0.1	4.264176
17.886667	0.1	4.274249
17.888333	0.1	4.281402
17.890000	0.1	4.287660
17.891667	0.1	4.295528
17.893333	0.1	4.306436
17.895000	0.1	4.319728
17.896667	0.1	4.333914
17.898333	0.1	4.349947
17.900000	0.1	4.370213
17.901667	0.1	4.395485
17.903333	0.1	4.423619
17.905000	0.1	4.450977
17.906667	0.1	4.475415
17.908333	0.1	4.498184
17.910000	0.1	4.522145
17.911667	0.1	4.548013
17.913333	0.1	4.574538
17.915000	0.1	4.600227
17.916667	0.1	4.625261
17.918333	0.1	4.653216
17.920000	0.1	4.687250
17.921667	0.1	4.726351
17.923333	0.1	4.767239
17.925000	0.1	4.807174
17.926667	0.1	4.844666
17.928333	0.1	4.879594
17.930000	0.1	4.913152
17.931667	0.1	4.946411
17.933333	0.1	4.979849
17.935000	0.1	5.013645
17.936667	0.1	5.048693
17.938333	0.1	5.085647
17.940000	0.1	5.124688
17.941667	0.1	5.165279
17.943333	0.1	5.205691
17.945000	0.1	5.244017
17.946667	0.1	5.279303
17.948333	0.1	5.312741
17.950000	0.1	5.346299
17.951667	0.1	5.380988
17.953333	0.1	5.415678
17.955000	0.1	5.448342
17.956667	0.1	5.477608
17.958333	0.1	5.504072
17.960000	0.1	5.530417
17.961667	0.1	5.559862
17.963333	0.1	5.593837
17.965000	0.1	5.629897
17.966667	0.1	5.663336
17.968333	0.1	5.689979
17.970000	0.1	5.708874
17.971667	0.1	5.722404
17.973333	0.1	5.735398
17.975000	0.1	5.751133
17.976667	0.1	5.768717
17.978333	0.1	5.783081
17.980000	0.1	5.789101
17.981667	0.1	5.786717
17.983333	0.1	5.780161
17.985000	0.1	5.772949
17.986667	0.1	5.765558
17.988333	0.1	5.756677
17.990000	0.1	5.744458
17.991667	0.1	5.727470
17.993333	0.1	5.705893
17.995000	0.1	5.681098
17.996667	0.1	5.654633
17.998333	0.1	5.627811
18.000000	0.1	5.601049
18.001667	0.1	5.573213
18.003333	0.1	5.542219
18.005000	0.1	5.505681
18.006667	0.1	5.462528
18.008333	0.1	5.414605
18.010000	0.1	5.364776
18.011667	0.1	5.315423
18.013333	0.1	5.267978
18.015000	0.1	5.222082
18.016667	0.1	5.176127
18.018333	0.1	5.127728
18.020000	0.1	5.075574
18.021667	0.1	5.020261
18.023333	0.1	4.963279
18.025000	0.1	4.906655
18.026667	0.1	4.851103
18.028333	0.1	4.795492
18.030000	0.1	4.738450
18.031667	0.1	4.680932
18.033333	0.1	4.624844
18.035000	0.1	4.570782
18.036667	0.1	4.517138
18.038333	0.1	4.463196
18.040000	0.1	4.409671
18.041667	0.1	4.357577
18.043333	0.1	4.306555
18.045000	0.1	4.255474
18.046667	0.1	4.204273
18.048333	0.1	4.154206
18.050000	0.1	4.106820
18.051667	0.1	4.062712
18.053333	0.1	4.020274
18.055000	0.1	3.979147
18.056667	0.1	3.941357
18.058333	0.1	3.908873
18.060000	0.1	3.881037
18.061667	0.1	3.855229
18.063333	0.1	3.828764
18.065000	0.1	3.800690
18.066667	0.1	3.771961
18.068333	0.1	3.744304
18.070000	0.1	3.718317
18.071667	0.1	3.692806
18.073333	0.1	3.666163
18.075000	0.1	3.637374
18.076667	0.1	3.606022
18.078333	0.1	3.572226
18.080000	0.1	3.538370
18.081667	0.1	3.508806
18.083333	0.1	3.487230
18.085000	0.1	3.472924
18.086667	0.1	3.461361
18.088333	0.1	3.448069
18.090000	0.1	3.431380
18.091667	0.1	3.413499
18.093333	0.1	3.398776
18.095000	0.1	3.389478
18.096667	0.1	3.383100
18.098333	0.1	3.374100
18.100000	0.1	3.358662
18.101667	0.1	3.338278
18.103333	0.1	3.318131
18.105000	0.1	3.302813
18.106667	0.1	3.293455
18.108333	0.1	3.288686
18.110000	0.1	3.286004
18.111667	0.1	3.282070
18.113333	0.1	3.273487
18.115000	0.1	3.259123
18.116667	0.1	3.240884
18.118333	0.1	3.221631
18.120000	0.1	3.203571
18.121667	0.1	3.187597
18.123333	0.1	3.173292
18.125000	0.1	3.159762
18.126667	0.1	3.146470
18.128333	0.1	3.134072
18.130000	0.1	3.122866
18.131667	0.1	3.112018
18.133333	0.1	3.100753
18.135000	0.1	3.089607
18.136667	0.1	3.078699
18.138333	0.1	3.067494
18.140000	0.1	3.056109
18.141667	0.1	3.045738
18.143333	0.1	3.036440
18.145000	0.1	3.026724
18.146667	0.1	3.015220
18.148333	0.1	3.002167
18.150000	0.1	2.988756
18.151667	0.1	2.975881
18.153333	0.1	2.964616
18.155000	0.1	2.955675
18.156667	0.1	2.949476
18.158333	0.1	2.945900
18.160000	0.1	2.944768
18.161667	0.1	2.944887
18.163333	0.1	2.944291
18.165000	0.1	2.941191
18.166667	0.1	2.933085
18.168333	0.1	2.918482
18.170000	0.1	2.899110
18.171667	0.1	2.879262
18.173333	0.1	2.862573
18.175000	0.1	2.850056
18.176667	0.1	2.841234
18.178333	0.1	2.835930
18.180000	0.1	2.833545
18.181667	0.1	2.832413
18.183333	0.1	2.830684
18.185000	0.1	2.827704
18.186667	0.1	2.824068
18.188333	0.1	2.820969
18.190000	0.1	2.818883
18.191667	0.1	2.816141
18.193333	0.1	2.810419
18.195000	0.1	2.801299
18.196667	0.1	2.790809
18.198333	0.1	2.782047
18.200000	0.1	2.777159
18.201667	0.1	2.776027
18.203333	0.1	2.776623
18.205000	0.1	2.777279
18.206667	0.1	2.776325
18.208333	0.1	2.772272
18.210000	0.1	2.765596
18.211667	0.1	2.759278
18.213333	0.1	2.756119
18.215000	0.1	2.755582
18.216667	0.1	2.754569
18.218333	0.1	2.750516
18.220000	0.1	2.743244
18.221667	0.1	2.734423
18.223333	0.1	2.726317
18.225000	0.1	2.720177
18.226667	0.1	2.716363
18.228333	0.1	2.714873
18.230000	0.1	2.715707
18.231667	0.1	2.717674
18.233333	0.1	2.717436
18.235000	0.1	2.711535
18.236667	0.1	2.700508
18.238333	0.1	2.689183
18.240000	0.1	2.682269
18.241667	0.1	2.680361
18.243333	0.1	2.680123
18.245000	0.1	2.677977
18.246667	0.1	2.672613
18.248333	0.1	2.665401
18.250000	0.1	2.658665
18.251667	0.1	2.654314
18.253333	0.1	2.653122
18.255000	0.1	2.653301
18.256667	0.1	2.651394
18.258333	0.1	2.645254
18.260000	0.1	2.635777
18.261667	0.1	2.626121
18.263333	0.1	2.618611
18.265000	0.1	2.612710
18.266667	0.1	2.606571
18.268333	0.1	2.599418
18.270000	0.1	2.593458
18.271667	0.1	2.591431
18.273333	0.1	2.593994
18.275000	0.1	2.599240
18.276667	0.1	2.603889
18.278333	0.1	2.604962
18.280000	0.1	2.601206
18.281667	0.1	2.593160
18.283333	0.1	2.583027
18.285000	0.1	2.574802
18.286667	0.1	2.571464
18.288333	0.1	2.572179
18.290000	0.1	2.574146
18.291667	0.1	2.575636
18.293333	0.1	2.576113
18.295000	0.1	2.575815
18.296667	0.1	2.574802
18.298333	0.1	2.571881
18.300000	0.1	2.566159
18.301667	0.1	2.558530
18.303333	0.1	2.550960
18.305000	0.1	2.544522
18.306667	0.1	2.539456
18.308333	0.1	2.535343
18.310000	0.1	2.531111
18.311667	0.1	2.525926
18.313333	0.1	2.520919
18.315000	0.1	2.518237
18.316667	0.1	2.518714
18.318333	0.1	2.520800
18.320000	0.1	2.521515
18.321667	0.1	2.518773
18.323333	0.1	2.513170
18.325000	0.1	2.507985
18.326667	0.1	2.506673
18.328333	0.1	2.510369
18.330000	0.1	2.517820
18.331667	0.1	2.527356
18.333333	0.1	2.537251
18.335000	0.1	2.545297
18.336667	0.1	2.549231
18.338333	0.1	2.548814
18.340000	0.1	2.545178
18.341667	0.1	2.539575
18.343333	0.1	2.532423
18.345000	0.1	2.524316
18.346667	0.1	2.516747
18.348333	0.1	2.511799
18.350000	0.1	2.511203
18.351667	0.1	2.515435
18.353333	0.1	2.523124
18.355000	0.1	2.530992
18.356667	0.1	2.535522
18.358333	0.1	2.534747
18.360000	0.1	2.527654
18.361667	0.1	2.515495
18.363333	0.1	2.503634
18.365000	0.1	2.497792
18.366667	0.1	2.499044
18.368333	0.1	2.503812
18.370000	0.1	2.508164
18.371667	0.1	2.510190
18.373333	0.1	2.509356
18.375000	0.1	2.506137
18.376667	0.1	2.502263
18.378333	0.1	2.499402
18.380000	0.1	2.496839
18.381667	0.1	2.492488
18.383333	0.1	2.485812
18.385000	0.1	2.479017
18.386667	0.1	2.474487
18.388333	0.1	2.472937
18.390000	0.1	2.473235
18.391667	0.1	2.473653
18.393333	0.1	2.473235
18.395000	0.1	2.471745
18.396667	0.1	2.469719
18.398333	0.1	2.468288
18.400000	0.1	2.468646
18.401667	0.1	2.470791
18.403333	0.1	2.472580
18.405000	0.1	2.471328
18.406667	0.1	2.465964
18.408333	0.1	2.457798
18.410000	0.1	2.449334
18.411667	0.1	2.441943
18.413333	0.1	2.435565
18.415000	0.1	2.429783
18.416667	0.1	2.425194
18.418333	0.1	2.422810
18.420000	0.1	2.421856
18.421667	0.1	2.421379
18.423333	0.1	2.421975
18.425000	0.1	2.425254
18.426667	0.1	2.431214
18.428333	0.1	2.437711
18.430000	0.1	2.441585
18.431667	0.1	2.440393
18.433333	0.1	2.433896
18.435000	0.1	2.424359
18.436667	0.1	2.414704
18.438333	0.1	2.406836
18.440000	0.1	2.401471
18.441667	0.1	2.399445
18.443333	0.1	2.400577
18.445000	0.1	2.402127
18.446667	0.1	2.399743
18.448333	0.1	2.390862
18.450000	0.1	2.377570
18.451667	0.1	2.364874
18.453333	0.1	2.356470
18.455000	0.1	2.352834
18.456667	0.1	2.352834
18.458333	0.1	2.354622
18.460000	0.1	2.355874
18.461667	0.1	2.355576
18.463333	0.1	2.354860
18.465000	0.1	2.355516
18.466667	0.1	2.357125
18.468333	0.1	2.357185
18.470000	0.1	2.353549
18.471667	0.1	2.346516
18.473333	0.1	2.339244
18.475000	0.1	2.336145
18.476667	0.1	2.338946
18.478333	0.1	2.345324
18.480000	0.1	2.351701
18.481667	0.1	2.355695
18.483333	0.1	2.356410
18.485000	0.1	2.353609
18.486667	0.1	2.348066
18.488333	0.1	2.342224
18.490000	0.1	2.338052
18.491667	0.1	2.334774
18.493333	0.1	2.329946
18.495000	0.1	2.322674
18.496667	0.1	2.314866
18.498333	0.1	2.309442
18.500000	0.1	2.308488
18.501667	0.1	2.311707
18.503333	0.1	2.316654
18.505000	0.1	2.319574
18.506667	0.1	2.317727
18.508333	0.1	2.311707
18.510000	0.1	2.304375
18.511667	0.1	2.297521
18.513333	0.1	2.291203
18.515000	0.1	2.285302
18.516667	0.1	2.280951
18.518333	0.1	2.278686
18.520000	0.1	2.277315
18.521667	0.1	2.274931
18.523333	0.1	2.271772
18.525000	0.1	2.269685
18.526667	0.1	2.270222
18.528333	0.1	2.272427
18.530000	0.1	2.274513
18.531667	0.1	2.275527
18.533333	0.1	2.274573
18.535000	0.1	2.271354
18.536667	0.1	2.267540
18.538333	0.1	2.265513
18.540000	0.1	2.265692
18.541667	0.1	2.267063
18.543333	0.1	2.268255
18.545000	0.1	2.267242
18.546667	0.1	2.262473
18.548333	0.1	2.255023
18.550000	0.1	2.248228
18.551667	0.1	2.244234
18.553333	0.1	2.242327
18.555000	0.1	2.240062
18.556667	0.1	2.236486
18.558333	0.1	2.232790
18.560000	0.1	2.230346
18.561667	0.1	2.229393
18.563333	0.1	2.229631
18.565000	0.1	2.230287
18.566667	0.1	2.229810
18.568333	0.1	2.227545
18.570000	0.1	2.224982
18.571667	0.1	2.224386
18.573333	0.1	2.226114
18.575000	0.1	2.228439
18.576667	0.1	2.229631
18.578333	0.1	2.229869
18.580000	0.1	2.230525
18.581667	0.1	2.233148
18.583333	0.1	2.238214
18.585000	0.1	2.244949
18.586667	0.1	2.251327
18.588333	0.1	2.255917
18.590000	0.1	2.258659
18.591667	0.1	2.260685
18.593333	0.1	2.263367
18.595000	0.1	2.267301
18.596667	0.1	2.271891
18.598333	0.1	2.276302
18.600000	0.1	2.280593
18.601667	0.1	2.285659
18.603333	0.1	2.292395
18.605000	0.1	2.301037
18.606667	0.1	2.311468
18.608333	0.1	2.323032
18.610000	0.1	2.334654
18.611667	0.1	2.344728
18.613333	0.1	2.352655
18.615000	0.1	2.359688
18.616667	0.1	2.368093
18.618333	0.1	2.380312
18.620000	0.1	2.398610
18.621667	0.1	2.423823
18.623333	0.1	2.453625
18.625000	0.1	2.483547
18.626667	0.1	2.509594
18.628333	0.1	2.531171
18.630000	0.1	2.551377
18.631667	0.1	2.573490
18.633333	0.1	2.599061
18.635000	0.1	2.628863
18.636667	0.1	2.663493
18.638333	0.1	2.703369
18.640000	0.1	2.748609
18.641667	0.1	2.799153
18.643333	0.1	2.854049
18.645000	0.1	2.911687
18.646667	0.1	2.970636
18.648333	0.1	3.030181
18.650000	0.1	3.089607
18.651667	0.1	3.149033
18.653333	0.1	3.210306
18.655000	0.1	3.276110
18.656667	0.1	3.347814
18.658333	0.1	3.426194
18.660000	0.1	3.512144
18.661667	0.1	3.606081
18.663333	0.1	3.707469
18.665000	0.1	3.815353
18.666667	0.1	3.928364
18.668333	0.1	4.044891
18.670000	0.1	4.164338
18.671667	0.1	4.287839
18.673333	0.1	4.417300
18.675000	0.1	4.554272
18.676667	0.1	4.699052
18.678333	0.1	4.849911
18.680000	0.1	5.005896
18.681667	0.1	5.168319
18.683333	0.1	5.339921
18.685000	0.1	5.523265
18.686667	0.1	5.718768
18.688333	0.1	5.924046
18.690000	0.1	6.136537
18.691667	0.1	6.356836
18.693333	0.1	6.587327
18.695000	0.1	6.828785
18.696667	0.1	7.080436
18.698333	0.1	7.342160
18.700000	0.1	7.615090
18.701667	0.1	7.901371
18.703333	0.1	8.202613
18.705000	0.1	8.518756
18.706667	0.1	8.848787
18.708333	0.1	9.191037
18.710000	0.1	9.543300
18.711667	0.1	9.903670
18.713333	0.1	10.272325
18.715000	0.1	10.651053
18.716667	0.1	11.042715
18.718333	0.1	11.451007
18.720000	0.1	11.879147
18.721667	0.1	12.327910
18.723333	0.1	12.796462
18.725000	0.1	13.283134
18.726667	0.1	13.785363
18.728333	0.1	14.299692
18.730000	0.1	14.823914
18.731667	0.1	15.360177
18.733333	0.1	15.912951
18.735000	0.1	16.485334
18.736667	0.1	17.077149
18.738333	0.1	17.688216
18.740000	0.1	18.320919
18.741667	0.1	18.977703
18.743333	0.1	19.657434
18.745000	0.1	20.357074
18.746667	0.1	21.075727
18.748333	0.1	21.814526
18.750000	0.1	22.574843
18.751667	0.1	23.356737
18.753333	0.1	24.160625
18.755000	0.1	24.989010
18.756667	0.1	25.845529
18.758333	0.1	26.731910
18.760000	0.1	27.648272
18.761667	0.1	28.595866
18.763333	0.1	29.577138
18.765000	0.1	30.593457
18.766667	0.1	31.644048
18.768333	0.1	32.728674
18.770000	0.1	33.847751
18.771667	0.1	35.000982
18.773333	0.1	36.188068
18.775000	0.1	37.411811
18.776667	0.1	38.676979
18.778333	0.1	39.986672
18.780000	0.1	41.340771
18.781667	0.1	42.737427
18.783333	0.1	44.175568
18.785000	0.1	45.655313
18.786667	0.1	47.178390
18.788333	0.1	48.745456
18.790000	0.1	50.352755
18.791667	0.1	51.994565
18.793333	0.1	53.668204
18.795000	0.1	55.374447
18.796667	0.1	57.114426
18.798333	0.1	58.885935
18.800000	0.1	60.683790
18.801667	0.1	62.501851
18.803333	0.1	64.335112
18.805000	0.1	66.179876
18.806667	0.1	68.031554
18.808333	0.1	69.881861
18.810000	0.1	71.720128
18.811667	0.1	73.536758
18.813333	0.1	75.325911
18.815000	0.1	77.083771
18.816667	0.1	78.806524
18.818333	0.1	80.488746
18.820000	0.1	82.123582
18.821667	0.1	83.703940
18.823333	0.1	85.222428
18.825000	0.1	86.669212
18.826667	0.1	88.033205
18.828333	0.1	89.305406
18.830000	0.1	90.479737
18.831667	0.1	91.552978
18.833333	0.1	92.523759
18.835000	0.1	93.389517
18.836667	0.1	94.145363
18.838333	0.1	94.785458
18.840000	0.1	95.305091
18.841667	0.1	95.700985
18.843333	0.1	95.971769
18.845000	0.1	96.117741
18.846667	0.1	96.139914
18.848333	0.1	96.040255
18.850000	0.1	95.821029
18.851667	0.1	95.483488
18.853333	0.1	95.027214
18.855000	0.1	94.451195
18.856667	0.1	93.755310
18.858333	0.1	92.941230
18.860000	0.1	92.014199
18.861667	0.1	90.983456
18.863333	0.1	89.859670
18.865000	0.1	88.651364
18.866667	0.1	87.362652
18.868333	0.1	85.995739
18.870000	0.1	84.553724
18.871667	0.1	83.041673
18.873333	0.1	81.465666
18.875000	0.1	79.832022
18.876667	0.1	78.148191
18.878333	0.1	76.423530
18.880000	0.1	74.667041
18.881667	0.1	72.884743
18.883333	0.1	71.079080
18.885000	0.1	69.251303
18.886667	0.1	67.403499
18.888333	0.1	65.541212
18.890000	0.1	63.672487
18.891667	0.1	61.805252
18.893333	0.1	59.944633
18.895000	0.1	58.093492
18.896667	0.1	56.255106
18.898333	0.1	54.434899
18.900000	0.1	52.639190
18.901667	0.1	50.873402
18.903333	0.1	49.140695
18.905000	0.1	47.441843
18.906667	0.1	45.775714
18.908333	0.1	44.141653
18.910000	0.1	42.540612
18.911667	0.1	40.976050
18.913333	0.1	39.452019
18.915000	0.1	37.970247
18.916667	0.1	36.530318
18.918333	0.1	35.131635
18.920000	0.1	33.774736
18.921667	0.1	32.459738
18.923333	0.1	31.185927
18.925000	0.1	29.953958
18.926667	0.1	28.766813
18.928333	0.1	27.627172
18.930000	0.1	26.534976
18.931667	0.1	25.488199
18.933333	0.1	24.485649
18.935000	0.1	23.526610
18.936667	0.1	22.609354
18.938333	0.1	21.730245
18.940000	0.1	20.885648
18.941667	0.1	20.074726
18.943333	0.1	19.298376
18.945000	0.1	18.557073
18.946667	0.1	17.850460
18.948333	0.1	17.178298
18.950000	0.1	16.539873
18.951667	0.1	15.932799
18.953333	0.1	15.352787
18.955000	0.1	14.797152
18.956667	0.1	14.266075
18.958333	0.1	13.761223
18.960000	0.1	13.283492
18.961667	0.1	12.832285
18.963333	0.1	12.405694
18.965000	0.1	12.000979
18.966667	0.1	11.615456
18.968333	0.1	11.246622
18.970000	0.1	10.893226
18.971667	0.1	10.555208
18.973333	0.1	10.232807
18.975000	0.1	9.925962
18.976667	0.1	9.633899
18.978333	0.1	9.355307
18.980000	0.1	9.089232
18.981667	0.1	8.836091
18.983333	0.1	8.596242
18.985000	0.1	8.369029
18.986667	0.1	8.153618
18.988333	0.1	7.949472
18.990000	0.1	7.756114
18.991667	0.1	7.573009
18.993333	0.1	7.400036
18.995000	0.1	7.236124
18.996667	0.1	7.078112
18.998333	0.1	6.921888
19.000000	0.1	6.765247
19.001667	0.1	6.609381
19.003333	0.1	6.457746
19.005000	0.1	6.314099
19.006667	0.1	6.180823
19.008333	0.1	6.057740
19.010000	0.1	5.942166
19.011667	0.1	5.831480
19.013333	0.1	5.724371
19.015000	0.1	5.621195
19.016667	0.1	5.522192
19.018333	0.1	5.426467
19.020000	0.1	5.331993
19.021667	0.1	5.238056
19.023333	0.1	5.145848
19.025000	0.1	5.057097
19.026667	0.1	4.973233
19.028333	0.1	4.894555
19.030000	0.1	4.820168
19.031667	0.1	4.747808
19.033333	0.1	4.676163
19.035000	0.1	4.605770
19.036667	0.1	4.538060
19.038333	0.1	4.474581
19.040000	0.1	4.416228
19.041667	0.1	4.362524
19.043333	0.1	4.312456
19.045000	0.1	4.265011
19.046667	0.1	4.219592
19.048333	0.1	4.174710
19.050000	0.1	4.129172
19.051667	0.1	4.082978
19.053333	0.1	4.037738
19.055000	0.1	3.994644
19.056667	0.1	3.953338
19.058333	0.1	3.912688
19.060000	0.1	3.872097
19.061667	0.1	3.831983
19.063333	0.1	3.793419
19.065000	0.1	3.757835
19.066667	0.1	3.726065
19.068333	0.1	3.696740
19.070000	0.1	3.667236
19.071667	0.1	3.635466
19.073333	0.1	3.601015
19.075000	0.1	3.563464
19.076667	0.1	3.523350
19.078333	0.1	3.483713
19.080000	0.1	3.448963
19.081667	0.1	3.420294
19.083333	0.1	3.395677
19.085000	0.1	3.372073
19.086667	0.1	3.347039
19.088333	0.1	3.319740
19.090000	0.1	3.290892
19.091667	0.1	3.262401
19.093333	0.1	3.236056
19.095000	0.1	3.212571
19.096667	0.1	3.190518
19.098333	0.1	3.168047
19.100000	0.1	3.144860
19.101667	0.1	3.122330
19.103333	0.1	3.101886
19.105000	0.1	3.083706
19.106667	0.1	3.065527
19.108333	0.1	3.043831
19.110000	0.1	3.017605
19.111667	0.1	2.989173
19.113333	0.1	2.961040
19.115000	0.1	2.934516
19.116667	0.1	2.910316
19.118333	0.1	2.889097
19.120000	0.1	2.870977
19.121667	0.1	2.855361
19.123333	0.1	2.839923
19.125000	0.1	2.822220
19.126667	0.1	2.801180
19.128333	0.1	2.777219
19.130000	0.1	2.751947
19.131667	0.1	2.728284
19.133333	0.1	2.708733
19.135000	0.1	2.694070
19.136667	0.1	2.683044
19.138333	0.1	2.672672
19.140000	0.1	2.660334
19.141667	0.1	2.645910
19.143333	0.1	2.631128
19.145000	0.1	2.616882
19.146667	0.1	2.602995
19.148333	0.1	2.588511
19.150000	0.1	2.572894
19.151667	0.1	2.556682
19.153333	0.1	2.540827
19.155000	0.1	2.525926
19.156667	0.1	2.512515
19.158333	0.1	2.500892
19.160000	0.1	2.490401
19.161667	0.1	2.479494
19.163333	0.1	2.467275
19.165000	0.1	2.454400
19.166667	0.1	2.442897
19.168333	0.1	2.434671
19.170000	0.1	2.430082
19.171667	0.1	2.426982
19.173333	0.1	2.421141
19.175000	0.1	2.409279
19.176667	0.1	2.392054
19.178333	0.1	2.373219
19.180000	0.1	2.356351
19.181667	0.1	2.343416
19.183333	0.1	2.334595
19.185000	0.1	2.328098
19.186667	0.1	2.321303
19.188333	0.1	2.311707
19.190000	0.1	2.298713
19.191667	0.1	2.284587
19.193333	0.1	2.273142
19.195000	0.1	2.266824
19.196667	0.1	2.264917
19.198333	0.1	2.263725
19.200000	0.1	2.259135
19.201667	0.1	2.249360
19.203333	0.1	2.236247
19.205000	0.1	2.224088
19.206667	0.1	2.216280
19.208333	0.1	2.212107
19.210000	0.1	2.206981
19.211667	0.1	2.198160
19.213333	0.1	2.187669
19.215000	0.1	2.178729
19.216667	0.1	2.171993
19.218333	0.1	2.166212
19.220000	0.1	2.159774
19.221667	0.1	2.152026
19.223333	0.1	2.143026
19.225000	0.1	2.133310
19.226667	0.1	2.123416
19.228333	0.1	2.114713
19.230000	0.1	2.108991
19.231667	0.1	2.107144
19.233333	0.1	2.108038
19.235000	0.1	2.108753
19.236667	0.1	2.106309
19.238333	0.1	2.099335
19.240000	0.1	2.088964
19.241667	0.1	2.078474
19.243333	0.1	2.071858
19.245000	0.1	2.070487
19.246667	0.1	2.072752
19.248333	0.1	2.075315
19.250000	0.1	2.074838
19.251667	0.1	2.069473
19.253333	0.1	2.059996
19.255000	0.1	2.049685
19.256667	0.1	2.040804
19.258333	0.1	2.033055
19.260000	0.1	2.024591
19.261667	0.1	2.014697
19.263333	0.1	2.005160
19.265000	0.1	1.998425
19.266667	0.1	1.995146
19.268333	0.1	1.994074
19.270000	0.1	1.994074
19.271667	0.1	1.993775
19.273333	0.1	1.991153
19.275000	0.1	1.984894
19.276667	0.1	1.975536
19.278333	0.1	1.965761
19.280000	0.1	1.959264
19.281667	0.1	1.958728
19.283333	0.1	1.962960
19.285000	0.1	1.967132
19.286667	0.1	1.967788
19.288333	0.1	1.965821
19.290000	0.1	1.964033
19.291667	0.1	1.963914
19.293333	0.1	1.964510
19.295000	0.1	1.963139
19.296667	0.1	1.957595
19.298333	0.1	1.948893
19.300000	0.1	1.940847
19.301667	0.1	1.936615
19.303333	0.1	1.936793
19.305000	0.1	1.940251
19.306667	0.1	1.945555
19.308333	0.1	1.951337
19.310000	0.1	1.955986
19.311667	0.1	1.957834
19.313333	0.1	1.957178
19.315000	0.1	1.956165
19.316667	0.1	1.956403
19.318333	0.1	1.957238
19.320000	0.1	1.957417
19.321667	0.1	1.956225
19.323333	0.1	1.954317
19.325000	0.1	1.952291
19.326667	0.1	1.950503
19.328333	0.1	1.949966
19.330000	0.1	1.951635
19.331667	0.1	1.954377
19.333333	0.1	1.955330
19.335000	0.1	1.952350
19.336667	0.1	1.945615
19.338333	0.1	1.937688
19.340000	0.1	1.931846
19.341667	0.1	1.929641
19.343333	0.1	1.929820
19.345000	0.1	1.929999
19.346667	0.1	1.928747
19.348333	0.1	1.926482
19.350000	0.1	1.924694
19.351667	0.1	1.923680
19.353333	0.1	1.922846
19.355000	0.1	1.922906
19.356667	0.1	1.925409
19.358333	0.1	1.929581
19.360000	0.1	1.932204
19.361667	0.1	1.930237
19.363333	0.1	1.923859
19.365000	0.1	1.916349
19.366667	0.1	1.910567
19.368333	0.1	1.906335
19.370000	0.1	1.901090
19.371667	0.1	1.893938
19.373333	0.1	1.886547
19.375000	0.1	1.880467
19.376667	0.1	1.875758
19.378333	0.1	1.871646
19.380000	0.1	1.868248
19.381667	0.1	1.866400
19.383333	0.1	1.865864
19.385000	0.1	1.865149
19.386667	0.1	1.863301
19.388333	0.1	1.860201
19.390000	0.1	1.855910
19.391667	0.1	1.850546
19.393333	0.1	1.844645
19.395000	0.1	1.839161
19.396667	0.1	1.835168
19.398333	0.1	1.832545
19.400000	0.1	1.830280
19.401667	0.1	1.827777
19.403333	0.1	1.826167
19.405000	0.1	1.827240
19.406667	0.1	1.830578
19.408333	0.1	1.833320
19.410000	0.1	1.833499
19.411667	0.1	1.831949
19.413333	0.1	1.830697
19.415000	0.1	1.830995
19.416667	0.1	1.833618
19.418333	0.1	1.838029
19.420000	0.1	1.842797
19.421667	0.1	1.847088
19.423333	0.1	1.852036
19.425000	0.1	1.858950
19.426667	0.1	1.867831
19.428333	0.1	1.877844
19.430000	0.1	1.888692
19.431667	0.1	1.899660
19.433333	0.1	1.909137
19.435000	0.1	1.915813
19.436667	0.1	1.920402
19.438333	0.1	1.926005
19.440000	0.1	1.935184
19.441667	0.1	1.947820
19.443333	0.1	1.961291
19.445000	0.1	1.974285
19.446667	0.1	1.987875
19.448333	0.1	2.004027
19.450000	0.1	2.023518
19.451667	0.1	2.045751
19.453333	0.1	2.069771
19.455000	0.1	2.093971
19.456667	0.1	2.116382
19.458333	0.1	2.135635
19.460000	0.1	2.152026
19.461667	0.1	2.167702
19.463333	0.1	2.185404
19.465000	0.1	2.207399
19.466667	0.1	2.233625
19.468333	0.1	2.261877
19.470000	0.1	2.289891
19.471667	0.1	2.317369
19.473333	0.1	2.345085
19.475000	0.1	2.373576
19.476667	0.1	2.402425
19.478333	0.1	2.429605
19.480000	0.1	2.452791
19.481667	0.1	2.471268
19.483333	0.1	2.486527
19.485000	0.1	2.501071
19.486667	0.1	2.517045
19.488333	0.1	2.534509
19.490000	0.1	2.551437
19.491667	0.1	2.566219
19.493333	0.1	2.578736
19.495000	0.1	2.589882
19.496667	0.1	2.599657
19.498333	0.1	2.608001
19.500000	0.1	2.615631
19.501667	0.1	2.623141
19.503333	0.1	2.629578
19.505000	0.1	2.633214
19.506667	0.1	2.633214
19.508333	0.1	2.629519
19.510000	0.1	2.622903
19.511667	0.1	2.614021
19.513333	0.1	2.602995
19.515000	0.1	2.589047
19.516667	0.1	2.571166
19.518333	0.1	2.548397
19.520000	0.1	2.520919
19.521667	0.1	2.489984
19.523333	0.1	2.457619
19.525000	0.1	2.426148
19.526667	0.1	2.397001
19.528333	0.1	2.370238
19.530000	0.1	2.344966
19.531667	0.1	2.320886
19.533333	0.1	2.297759
19.535000	0.1	2.274156
19.536667	0.1	2.249003
19.538333	0.1	2.221584
19.540000	0.1	2.191246
19.541667	0.1	2.158165
19.543333	0.1	2.123773
19.545000	0.1	2.090335
19.546667	0.1	2.059579
19.548333	0.1	2.032340
19.550000	0.1	2.007961
19.551667	0.1	1.984656
19.553333	0.1	1.960993
19.555000	0.1	1.936078
19.556667	0.1	1.909554
19.558333	0.1	1.881361
19.560000	0.1	1.852393
19.561667	0.1	1.824677
19.563333	0.1	1.800180
19.565000	0.1	1.779616
19.566667	0.1	1.763404
19.568333	0.1	1.751542
19.570000	0.1	1.741350
19.571667	0.1	1.728773
19.573333	0.1	1.713157
19.575000	0.1	1.697898
19.576667	0.1	1.686812
19.578333	0.1	1.680911
19.580000	0.1	1.678228
19.581667	0.1	1.676321
19.583333	0.1	1.674056
19.585000	0.1	1.671255
19.586667	0.1	1.667440
19.588333	0.1	1.663327
19.590000	0.1	1.660287
19.591667	0.1	1.658499
19.593333	0.1	1.657188
19.595000	0.1	1.656830
19.596667	0.1	1.659095
19.598333	0.1	1.664460
19.600000	0.1	1.671076
19.601667	0.1	1.676619
19.603333	0.1	1.679242
19.605000	0.1	1.678527
19.606667	0.1	1.676142
19.608333	0.1	1.675427
19.610000	0.1	1.679003
19.611667	0.1	1.686871
19.613333	0.1	1.695871
19.615000	0.1	1.702607
19.616667	0.1	1.706898
19.618333	0.1	1.710713
19.620000	0.1	1.716077
19.621667	0.1	1.723468
19.623333	0.1	1.731098
19.625000	0.1	1.736164
19.626667	0.1	1.736641
19.628333	0.1	1.732409
19.630000	0.1	1.725376
19.631667	0.1	1.718521
19.633333	0.1	1.713991
19.635000	0.1	1.712084
19.636667	0.1	1.712918
19.638333	0.1	1.715422
19.640000	0.1	1.716852
19.641667	0.1	1.713932
19.643333	0.1	1.705229
19.645000	0.1	1.692414
19.646667	0.1	1.679123
19.648333	0.1	1.667976
19.650000	0.1	1.658917
19.651667	0.1	1.651168
19.653333	0.1	1.644194
19.655000	0.1	1.637876
19.656667	0.1	1.632333
19.658333	0.1	1.627624
19.660000	0.1	1.622856
19.661667	0.1	1.616478
19.663333	0.1	1.606643
19.665000	0.1	1.592934
19.666667	0.1	1.576603
19.668333	0.1	1.559675
19.670000	0.1	1.543701
19.671667	0.1	1.528859
19.673333	0.1	1.515269
19.675000	0.1	1.503170
19.676667	0.1	1.492560
19.678333	0.1	1.483262
19.680000	0.1	1.475275
19.681667	0.1	1.468539
19.683333	0.1	1.462460
19.685000	0.1	1.456797
19.686667	0.1	1.451552
19.688333	0.1	1.446366
19.690000	0.1	1.440466
19.691667	0.1	1.433194
19.693333	0.1	1.425266
19.695000	0.1	1.417697
19.696667	0.1	1.410186
19.698333	0.1	1.401782
19.700000	0.1	1.392484
19.701667	0.1	1.383603
19.703333	0.1	1.377344
19.705000	0.1	1.375198
19.706667	0.1	1.376748
19.708333	0.1	1.379669
19.710000	0.1	1.381278
19.711667	0.1	1.380384
19.713333	0.1	1.377583
19.715000	0.1	1.374543
19.716667	0.1	1.372576
19.718333	0.1	1.372039
19.720000	0.1	1.371861
19.721667	0.1	1.370847
19.723333	0.1	1.368404
19.725000	0.1	1.365066
19.726667	0.1	1.361847
19.728333	0.1	1.359820
19.730000	0.1	1.359582
19.731667	0.1	1.361847
19.733333	0.1	1.366198
19.735000	0.1	1.370192
19.736667	0.1	1.371086
19.738333	0.1	1.368046
19.740000	0.1	1.362026
19.741667	0.1	1.355708
19.743333	0.1	1.352072
19.745000	0.1	1.352429
19.746667	0.1	1.355767
19.748333	0.1	1.360118
19.750000	0.1	1.364470
19.751667	0.1	1.369238
19.753333	0.1	1.374126
19.755000	0.1	1.376867
19.756667	0.1	1.375854
19.758333	0.1	1.370549
19.760000	0.1	1.361370
19.761667	0.1	1.350164
19.763333	0.1	1.340151
19.765000	0.1	1.333833
19.766667	0.1	1.331568
19.768333	0.1	1.331627
19.770000	0.1	1.332045
19.771667	0.1	1.332402
19.773333	0.1	1.332998
19.775000	0.1	1.333237
19.776667	0.1	1.331389
19.778333	0.1	1.326680
19.780000	0.1	1.320899
19.781667	0.1	1.317024
19.783333	0.1	1.316607
19.785000	0.1	1.318991
19.786667	0.1	1.322568
19.788333	0.1	1.325309
19.790000	0.1	1.325250
19.791667	0.1	1.321912
19.793333	0.1	1.316309
19.795000	0.1	1.309633
19.796667	0.1	1.303017
19.798333	0.1	1.297534
19.800000	0.1	1.293182
19.801667	0.1	1.289070
19.803333	0.1	1.284301
19.805000	0.1	1.277983
19.806667	0.1	1.269341
19.808333	0.1	1.259387
19.810000	0.1	1.250506
19.811667	0.1	1.244724
19.813333	0.1	1.242399
19.815000	0.1	1.242638
19.816667	0.1	1.243830
19.818333	0.1	1.244068
19.820000	0.1	1.241207
19.821667	0.1	1.234531
19.823333	0.1	1.226127
19.825000	0.1	1.219153
19.826667	0.1	1.214743
19.828333	0.1	1.212657
19.830000	0.1	1.212716
19.831667	0.1	1.213789
19.833333	0.1	1.212299
19.835000	0.1	1.205027
19.836667	0.1	1.192868
19.838333	0.1	1.181364
19.840000	0.1	1.175702
19.841667	0.1	1.177132
19.843333	0.1	1.183152
19.845000	0.1	1.190543
19.846667	0.1	1.195908
19.848333	0.1	1.196206
19.850000	0.1	1.190841
19.851667	0.1	1.182139
19.853333	0.1	1.173914
19.855000	0.1	1.169562
19.856667	0.1	1.169264
19.858333	0.1	1.170337
19.860000	0.1	1.169562
19.861667	0.1	1.165807
19.863333	0.1	1.160204
19.865000	0.1	1.154840
19.866667	0.1	1.151621
19.868333	0.1	1.150668
19.870000	0.1	1.150787
19.871667	0.1	1.150727
19.873333	0.1	1.149118
19.875000	0.1	1.143992
19.876667	0.1	1.134992
19.878333	0.1	1.125634
19.880000	0.1	1.121402
19.881667	0.1	1.125038
19.883333	0.1	1.133859
19.885000	0.1	1.141667
19.886667	0.1	1.143634
19.888333	0.1	1.138806
19.890000	0.1	1.129568
19.891667	0.1	1.119614
19.893333	0.1	1.112163
19.895000	0.1	1.108766
19.896667	0.1	1.109481
19.898333	0.1	1.112521
19.900000	0.1	1.115263
19.901667	0.1	1.116574
19.903333	0.1	1.117706
19.905000	0.1	1.119912
19.906667	0.1	1.123548
19.908333	0.1	1.128137
19.910000	0.1	1.132488
19.911667	0.1	1.135111
19.913333	0.1	1.134634
19.915000	0.1	1.130939
19.916667	0.1	1.124561
19.918333	0.1	1.116514
19.920000	0.1	1.109362
19.921667	0.1	1.106203
19.923333	0.1	1.108229
19.925000	0.1	1.113951
19.926667	0.1	1.120210
19.928333	0.1	1.123846
19.930000	0.1	1.123607
19.931667	0.1	1.120985
19.933333	0.1	1.118362
19.935000	0.1	1.117051
19.936667	0.1	1.116932
19.938333	0.1	1.117051
19.940000	0.1	1.116216
19.941667	0.1	1.114249
19.943333	0.1	1.111746
19.945000	0.1	1.109541
19.946667	0.1	1.108289
19.948333	0.1	1.108110
19.950000	0.1	1.108110
19.951667	0.1	1.106560
19.953333	0.1	1.102626
19.955000	0.1	1.097500
19.956667	0.1	1.093447
19.958333	0.1	1.091898
19.960000	0.1	1.092970
19.961667	0.1	1.095653
19.963333	0.1	1.097918
19.965000	0.1	1.097977
19.966667	0.1	1.094997
19.968333	0.1	1.089692
19.970000	0.1	1.084924
19.971667	0.1	1.083136
19.973333	0.1	1.083791
19.975000	0.1	1.083553
19.976667	0.1	1.079917
19.978333	0.1	1.074076
19.980000	0.1	1.069546
19.981667	0.1	1.068056
19.983333	0.1	1.068473
19.985000	0.1	1.069248
19.986667	0.1	1.069784
19.988333	0.1	1.069725
19.990000	0.1	1.068890
19.991667	0.1	1.067579
19.993333	0.1	1.065791
19.995000	0.1	1.062810
19.996667	0.1	1.058102
19.998333	0.1	1.051843
20.000000	0.1	1.044869
20.001667	0.1	1.037896
20.003333	0.1	1.031756
20.005000	0.1	1.027167
20.006667	0.1	1.025438
20.008333	0.1	1.026988
20.010000	0.1	1.030743
20.011667	0.1	1.034856
20.013333	0.1	1.037717
20.015000	0.1	1.037955
20.016667	0.1	1.034856
20.018333	0.1	1.029372
20.020000	0.1	1.023650
20.021667	0.1	1.019895
20.023333	0.1	1.018882
20.025000	0.1	1.020253
20.026667	0.1	1.023233
20.028333	0.1	1.026869
20.030000	0.1	1.030266
20.031667	0.1	1.032412
20.033333	0.1	1.031995
20.035000	0.1	1.027286
20.036667	0.1	1.017749
20.038333	0.1	1.005173
20.040000	0.1	0.992537
20.041667	0.1	0.982165
20.043333	0.1	0.975132
20.045000	0.1	0.972152
20.046667	0.1	0.974357
20.048333	0.1	0.980914
20.050000	0.1	0.987947
20.051667	0.1	0.991881
20.053333	0.1	0.992060
20.055000	0.1	0.990391
20.056667	0.1	0.988424
20.058333	0.1	0.985920
20.060000	0.1	0.982583
20.061667	0.1	0.978470
20.063333	0.1	0.973582
20.065000	0.1	0.968814
20.066667	0.1	0.966549
20.068333	0.1	0.968695
20.070000	0.1	0.974059
20.071667	0.1	0.979543
20.073333	0.1	0.982106
20.075000	0.1	0.980318
20.076667	0.1	0.974894
20.078333	0.1	0.968337
20.080000	0.1	0.963092
20.081667	0.1	0.960350
20.083333	0.1	0.959992
20.085000	0.1	0.960648
20.086667	0.1	0.960648
20.088333	0.1	0.959575
20.090000	0.1	0.959277
20.091667	0.1	0.961781
20.093333	0.1	0.967681
20.095000	0.1	0.975370
20.096667	0.1	0.982225
20.098333	0.1	0.986159
20.100000	0.1	0.987172
20.101667	0.1	0.986695
20.103333	0.1	0.985503
20.105000	0.1	0.983477
20.106667	0.1	0.981331
20.108333	0.1	0.980437
20.110000	0.1	0.981450
20.111667	0.1	0.984728
20.113333	0.1	0.991285
20.115000	0.1	1.001895
20.116667	0.1	1.014531
20.118333	0.1	1.024723
20.120000	0.1	1.028955
20.121667	0.1	1.027882
20.123333	0.1	1.025260
20.125000	0.1	1.024008
20.126667	0.1	1.024842
20.128333	0.1	1.026750
20.130000	0.1	1.028717
20.131667	0.1	1.031101
20.133333	0.1	1.035631
20.135000	0.1	1.044214
20.136667	0.1	1.055837
20.138333	0.1	1.066923
20.140000	0.1	1.073718
20.141667	0.1	1.075685
20.143333	0.1	1.076162
20.145000	0.1	1.079857
20.146667	0.1	1.089454
20.148333	0.1	1.104057
20.150000	0.1	1.120329
20.151667	0.1	1.135767
20.153333	0.1	1.150131
20.155000	0.1	1.162767
20.156667	0.1	1.172602
20.158333	0.1	1.179874
20.160000	0.1	1.186133
20.161667	0.1	1.193047
20.163333	0.1	1.202345
20.165000	0.1	1.214445
20.166667	0.1	1.227915
20.168333	0.1	1.240492
20.170000	0.1	1.250327
20.171667	0.1	1.256883
20.173333	0.1	1.261711
20.175000	0.1	1.267612
20.176667	0.1	1.277626
20.178333	0.1	1.291514
20.180000	0.1	1.306653
20.181667	0.1	1.321793
20.183333	0.1	1.337648
20.185000	0.1	1.355052
20.186667	0.1	1.374185
20.188333	0.1	1.395166
20.190000	0.1	1.417518
20.191667	0.1	1.440168
20.193333	0.1	1.461625
20.195000	0.1	1.481474
20.196667	0.1	1.500309
20.198333	0.1	1.518667
20.200000	0.1	1.536906
20.201667	0.1	1.554549
20.203333	0.1	1.570404
20.205000	0.1	1.583815
20.206667	0.1	1.596153
20.208333	0.1	1.609922
20.210000	0.1	1.627445
20.211667	0.1	1.649439
20.213333	0.1	1.674771
20.215000	0.1	1.700521
20.216667	0.1	1.723290
20.218333	0.1	1.740635
20.220000	0.1	1.753748
20.221667	0.1	1.767099
20.223333	0.1	1.784861
20.225000	0.1	1.807511
20.226667	0.1	1.831472
20.228333	0.1	1.852453
20.230000	0.1	1.868129
20.231667	0.1	1.878381
20.233333	0.1	1.883984
20.235000	0.1	1.886129
20.236667	0.1	1.886487
20.238333	0.1	1.887083
20.240000	0.1	1.889765
20.241667	0.1	1.894772
20.243333	0.1	1.899958
20.245000	0.1	1.902819
20.246667	0.1	1.902163
20.248333	0.1	1.897335
20.250000	0.1	1.888991
20.251667	0.1	1.880407
20.253333	0.1	1.875758
20.255000	0.1	1.875997
20.256667	0.1	1.877964
20.258333	0.1	1.877606
20.260000	0.1	1.873255
20.261667	0.1	1.865745
20.263333	0.1	1.856506
20.265000	0.1	1.846671
20.266667	0.1	1.836360
20.268333	0.1	1.825333
20.270000	0.1	1.813591
20.271667	0.1	1.801849
20.273333	0.1	1.789928
20.275000	0.1	1.776397
20.276667	0.1	1.760006
20.278333	0.1	1.741588
20.280000	0.1	1.723707
20.281667	0.1	1.707792
20.283333	0.1	1.693905
20.285000	0.1	1.681447
20.286667	0.1	1.670241
20.288333	0.1	1.660943
20.290000	0.1	1.653314
20.291667	0.1	1.644373
20.293333	0.1	1.630366
20.295000	0.1	1.611590
20.296667	0.1	1.592040
20.298333	0.1	1.575947
20.300000	0.1	1.565158
20.301667	0.1	1.558781
20.303333	0.1	1.554132
20.305000	0.1	1.549244
20.306667	0.1	1.543641
20.308333	0.1	1.537144
20.310000	0.1	1.529276
20.311667	0.1	1.519501
20.313333	0.1	1.508117
20.315000	0.1	1.495838
20.316667	0.1	1.483619
20.318333	0.1	1.472175
20.320000	0.1	1.461864
20.321667	0.1	1.451790
20.323333	0.1	1.440942
20.325000	0.1	1.430690
20.326667	0.1	1.423538
20.328333	0.1	1.420558
20.330000	0.1	1.420438
20.331667	0.1	1.420498
20.333333	0.1	1.418471
20.335000	0.1	1.414001
20.336667	0.1	1.408637
20.338333	0.1	1.403570
20.340000	0.1	1.398563
20.341667	0.1	1.393020
20.343333	0.1	1.387060
20.345000	0.1	1.381636
20.346667	0.1	1.377463
20.348333	0.1	1.374304
20.350000	0.1	1.372278
20.351667	0.1	1.372099
20.353333	0.1	1.374841
20.355000	0.1	1.380622
20.356667	0.1	1.388192
20.358333	0.1	1.395226
20.360000	0.1	1.401246
20.361667	0.1	1.408458
20.363333	0.1	1.417875
20.365000	0.1	1.427353
20.366667	0.1	1.433492
20.368333	0.1	1.435876
20.370000	0.1	1.437426
20.371667	0.1	1.441062
20.373333	0.1	1.446962
20.375000	0.1	1.452804
20.376667	0.1	1.456380
20.378333	0.1	1.458466
20.380000	0.1	1.462519
20.381667	0.1	1.471043
20.383333	0.1	1.482904
20.385000	0.1	1.495600
20.386667	0.1	1.507759
20.388333	0.1	1.519680
20.390000	0.1	1.531184
20.391667	0.1	1.540601
20.393333	0.1	1.547217
20.395000	0.1	1.552761
20.396667	0.1	1.560569
20.398333	0.1	1.572132
20.400000	0.1	1.584888
20.401667	0.1	1.595020
20.403333	0.1	1.601338
20.405000	0.1	1.605928
20.406667	0.1	1.611233
20.408333	0.1	1.618147
20.410000	0.1	1.625836
20.411667	0.1	1.632750
20.413333	0.1	1.639009
20.415000	0.1	1.646757
20.416667	0.1	1.656354
20.418333	0.1	1.664937
20.420000	0.1	1.668751
20.421667	0.1	1.666546
20.423333	0.1	1.660109
20.425000	0.1	1.652658
20.426667	0.1	1.647055
20.428333	0.1	1.643419
20.430000	0.1	1.639724
20.431667	0.1	1.634061
20.433333	0.1	1.626074
20.435000	0.1	1.616061
20.436667	0.1	1.604498
20.438333	0.1	1.592517
20.440000	0.1	1.581550
20.441667	0.1	1.572013
20.443333	0.1	1.562953
20.445000	0.1	1.551926
20.446667	0.1	1.536906
20.448333	0.1	1.519024
20.450000	0.1	1.502216
20.451667	0.1	1.488984
20.453333	0.1	1.478314
20.455000	0.1	1.467109
20.456667	0.1	1.454055
20.458333	0.1	1.439810
20.460000	0.1	1.424670
20.461667	0.1	1.407743
20.463333	0.1	1.388013
20.465000	0.1	1.366198
20.466667	0.1	1.344562
20.468333	0.1	1.325131
20.470000	0.1	1.308382
20.471667	0.1	1.293123
20.473333	0.1	1.277566
20.475000	0.1	1.260519
20.476667	0.1	1.242161
20.478333	0.1	1.223922
20.480000	0.1	1.207233
20.481667	0.1	1.191437
20.483333	0.1	1.175106
20.485000	0.1	1.158416
20.486667	0.1	1.143873
20.488333	0.1	1.133561
20.490000	0.1	1.127362
20.491667	0.1	1.122713
20.493333	0.1	1.117349
20.495000	0.1	1.109958
20.496667	0.1	1.099467
20.498333	0.1	1.085460
20.500000	0.1	1.069069
20.501667	0.1	1.052260
20.503333	0.1	1.036823
20.505000	0.1	1.023650
20.506667	0.1	1.013160
20.508333	0.1	1.005530
20.510000	0.1	1.000106
20.511667	0.1	0.995815
20.513333	0.1	0.991404
20.515000	0.1	0.985920
20.516667	0.1	0.979066
20.518333	0.1	0.971377
20.520000	0.1	0.963986
20.521667	0.1	0.958502
20.523333	0.1	0.956237
20.525000	0.1	0.957370
20.526667	0.1	0.960290
20.528333	0.1	0.962496
20.530000	0.1	0.961483
20.531667	0.1	0.955641
20.533333	0.1	0.945866
20.535000	0.1	0.935495
20.536667	0.1	0.928402
20.538333	0.1	0.925660
20.540000	0.1	0.925601
20.541667	0.1	0.926673
20.543333	0.1	0.928581
20.545000	0.1	0.931561
20.546667	0.1	0.935197
20.548333	0.1	0.937879
20.550000	0.1	0.938475
20.551667	0.1	0.937462
20.553333	0.1	0.935495
20.555000	0.1	0.932872
20.556667	0.1	0.929415
20.558333	0.1	0.924587
20.560000	0.1	0.917971
20.561667	0.1	0.909388
20.563333	0.1	0.899196
20.565000	0.1	0.889301
20.566667	0.1	0.883281
20.568333	0.1	0.884056
20.570000	0.1	0.891805
20.571667	0.1	0.903904
20.573333	0.1	0.916421
20.575000	0.1	0.926614
20.576667	0.1	0.933528
20.578333	0.1	0.937104
20.580000	0.1	0.938237
20.581667	0.1	0.938892
20.583333	0.1	0.940561
20.585000	0.1	0.942171
20.586667	0.1	0.941396
20.588333	0.1	0.937820
20.590000	0.1	0.934959
20.591667	0.1	0.936449
20.593333	0.1	0.942469
20.595000	0.1	0.949502
20.596667	0.1	0.953734
20.598333	0.1	0.953972
20.600000	0.1	0.951767
20.601667	0.1	0.949025
20.603333	0.1	0.946999
20.605000	0.1	0.946581
20.606667	0.1	0.948489
20.608333	0.1	0.952959
20.610000	0.1	0.958502
20.611667	0.1	0.963688
20.613333	0.1	0.967801
20.615000	0.1	0.970662
20.616667	0.1	0.972867
20.618333	0.1	0.975847
20.620000	0.1	0.980914
20.621667	0.1	0.987530
20.623333	0.1	0.994563
20.625000	0.1	1.001477
20.626667	0.1	1.007736
20.628333	0.1	1.012981
20.630000	0.1	1.018107
20.631667	0.1	1.023829
20.633333	0.1	1.029074
20.635000	0.1	1.032472
20.636667	0.1	1.035571
20.638333	0.1	1.041114
20.640000	0.1	1.050115
20.641667	0.1	1.062751
20.643333	0.1	1.079679
20.645000	0.1	1.100004
20.646667	0.1	1.120389
20.648333	0.1	1.136601
20.650000	0.1	1.147270
20.651667	0.1	1.155436
20.653333	0.1	1.165509
20.655000	0.1	1.178205
20.656667	0.1	1.190960
20.658333	0.1	1.201749
20.660000	0.1	1.211941
20.661667	0.1	1.225650
20.663333	0.1	1.246393
20.665000	0.1	1.273453
20.666667	0.1	1.302362
20.668333	0.1	1.328111
20.670000	0.1	1.349568
20.671667	0.1	1.369655
20.673333	0.1	1.390815
20.675000	0.1	1.412630
20.676667	0.1	1.434147
20.678333	0.1	1.456380
20.680000	0.1	1.480222
20.681667	0.1	1.504541
20.683333	0.1	1.529038
20.685000	0.1	1.555979
20.686667	0.1	1.588047
20.688333	0.1	1.625717
20.690000	0.1	1.666129
20.691667	0.1	1.705229
20.693333	0.1	1.741827
20.695000	0.1	1.778185
20.696667	0.1	1.818001
20.698333	0.1	1.863182
20.700000	0.1	1.911640
20.701667	0.1	1.959264
20.703333	0.1	2.002955
20.705000	0.1	2.042651
20.706667	0.1	2.081037
20.708333	0.1	2.121389
20.710000	0.1	2.164841
20.711667	0.1	2.210975
20.713333	0.1	2.260208
20.715000	0.1	2.314806
20.716667	0.1	2.375722
20.718333	0.1	2.441347
20.720000	0.1	2.509236
20.721667	0.1	2.578736
20.723333	0.1	2.650917
20.725000	0.1	2.726913
20.726667	0.1	2.805770
20.728333	0.1	2.884150
20.730000	0.1	2.959550
20.731667	0.1	3.032267
20.733333	0.1	3.105104
20.735000	0.1	3.180802
20.736667	0.1	3.260255
20.738333	0.1	3.342569
20.740000	0.1	3.426135
20.741667	0.1	3.510714
20.743333	0.1	3.597617
20.745000	0.1	3.687859
20.746667	0.1	3.780008
20.748333	0.1	3.871441
20.750000	0.1	3.961623
20.751667	0.1	4.051388
20.753333	0.1	4.141808
20.755000	0.1	4.233063
20.756667	0.1	4.323662
20.758333	0.1	4.410208
20.760000	0.1	4.490197
20.761667	0.1	4.564405
20.763333	0.1	4.636288
20.765000	0.1	4.708052
20.766667	0.1	4.779160
20.768333	0.1	4.847527
20.770000	0.1	4.911959
20.771667	0.1	4.972458
20.773333	0.1	5.028904
20.775000	0.1	5.080521
20.776667	0.1	5.126894
20.778333	0.1	5.168259
20.780000	0.1	5.205393
20.781667	0.1	5.238951
20.783333	0.1	5.270183
20.785000	0.1	5.299449
20.786667	0.1	5.324900
20.788333	0.1	5.344212
20.790000	0.1	5.357564
20.791667	0.1	5.367995
20.793333	0.1	5.378306
20.795000	0.1	5.388558
20.796667	0.1	5.396307
20.798333	0.1	5.400658
20.800000	0.1	5.403579
20.801667	0.1	5.407930
20.803333	0.1	5.414665
20.805000	0.1	5.422116
20.806667	0.1	5.428017
20.808333	0.1	5.433023
20.810000	0.1	5.440235
20.811667	0.1	5.452037
20.813333	0.1	5.469084
20.815000	0.1	5.491376
20.816667	0.1	5.519271
20.818333	0.1	5.552233
20.820000	0.1	5.589187
20.821667	0.1	5.629480
20.823333	0.1	5.673051
20.825000	0.1	5.720139
20.826667	0.1	5.771101
20.828333	0.1	5.824566
20.830000	0.1	5.878687
20.831667	0.1	5.934000
20.833333	0.1	5.993426
20.835000	0.1	6.059885
20.836667	0.1	6.133974
20.838333	0.1	6.213904
20.840000	0.1	6.296993
20.841667	0.1	6.380499
20.843333	0.1	6.462217
20.845000	0.1	6.541253
20.846667	0.1	6.617785
20.848333	0.1	6.692768
20.850000	0.1	6.767452
20.851667	0.1	6.843388
20.853333	0.1	6.921351
20.855000	0.1	6.999553
20.856667	0.1	7.074953
20.858333	0.1	7.145286
20.860000	0.1	7.209957
20.861667	0.1	7.267774
20.863333	0.1	7.317245
20.865000	0.1	7.357657
20.866667	0.1	7.390440
20.868333	0.1	7.417441
20.870000	0.1	7.438541
20.871667	0.1	7.451714
20.873333	0.1	7.455051
20.875000	0.1	7.448018
20.876667	0.1	7.431388
20.878333	0.1	7.406891
20.880000	0.1	7.375122
20.881667	0.1	7.334054
20.883333	0.1	7.279873
20.885000	0.1	7.210553
20.886667	0.1	7.128001
20.888333	0.1	7.035971
20.890000	0.1	6.937325
20.891667	0.1	6.832958
20.893333	0.1	6.722629
20.895000	0.1	6.606400
20.896667	0.1	6.485701
20.898333	0.1	6.362677
20.900000	0.1	6.238103
20.901667	0.1	6.110311
20.903333	0.1	5.976916
20.905000	0.1	5.837560
20.906667	0.1	5.693972
20.908333	0.1	5.547583
20.910000	0.1	5.397857
20.911667	0.1	5.243063
20.913333	0.1	5.083621
20.915000	0.1	4.923880
20.916667	0.1	4.769028
20.918333	0.1	4.620970
20.920000	0.1	4.476846
20.921667	0.1	4.331410
20.923333	0.1	4.182399
20.925000	0.1	4.033208
20.926667	0.1	3.889382
20.928333	0.1	3.753484
20.930000	0.1	3.624559
20.931667	0.1	3.500343
20.933333	0.1	3.378749
20.935000	0.1	3.258586
20.936667	0.1	3.140390
20.938333	0.1	3.025353
20.940000	0.1	2.914250
20.941667	0.1	2.806962
20.943333	0.1	2.703607
20.945000	0.1	2.604723
20.946667	0.1	2.510905
20.948333	0.1	2.421737
20.950000	0.1	2.336502
20.951667	0.1	2.254903
20.953333	0.1	2.177596
20.955000	0.1	2.104998
20.956667	0.1	2.036452
20.958333	0.1	1.970589
20.960000	0.1	1.906693
20.961667	0.1	1.845181
20.963333	0.1	1.787543
20.965000	0.1	1.735211
20.966667	0.1	1.689911
20.968333	0.1	1.652181
20.970000	0.1	1.619279
20.971667	0.1	1.586855
20.973333	0.1	1.552165
20.975000	0.1	1.515389
20.976667	0.1	1.478016
20.978333	0.1	1.441777
20.980000	0.1	1.409471
20.981667	0.1	1.384080
20.983333	0.1	1.365066
20.985000	0.1	1.348198
20.986667	0.1	1.329839
20.988333	0.1	1.309872
20.990000	0.1	1.290500
20.991667	0.1	1.273394
20.993333	0.1	1.259089
20.995000	0.1	1.246572
20.996667	0.1	1.234829
20.998333	0.1	1.223445
21.000000	0.1	1.213014
21.001667	0.1	1.203299
21.003333	0.1	1.193166
21.005000	0.1	1.181722
21.006667	0.1	1.169503
21.008333	0.1	1.158476
21.010000	0.1	1.150251
21.011667	0.1	1.145780
21.013333	0.1	1.145065
21.015000	0.1	1.145959
21.016667	0.1	1.145423
21.018333	0.1	1.142263
21.020000	0.1	1.137495
21.021667	0.1	1.133084
21.023333	0.1	1.130343
21.025000	0.1	1.128912
21.026667	0.1	1.126945
21.028333	0.1	1.123250
21.030000	0.1	1.118958
21.031667	0.1	1.116693
21.033333	0.1	1.117468
21.035000	0.1	1.119852
21.036667	0.1	1.121521
21.038333	0.1	1.121342
21.040000	0.1	1.119912
21.041667	0.1	1.118243
21.043333	0.1	1.116693
21.045000	0.1	1.116037
21.046667	0.1	1.117945
21.048333	0.1	1.123250
21.050000	0.1	1.131058
21.051667	0.1	1.139641
21.053333	0.1	1.146972
21.055000	0.1	1.151502
21.056667	0.1	1.153290
21.058333	0.1	1.154125
21.060000	0.1	1.156688
21.061667	0.1	1.162708
21.063333	0.1	1.172662
21.065000	0.1	1.186311
21.066667	0.1	1.201391
21.068333	0.1	1.213789
21.070000	0.1	1.221180
21.071667	0.1	1.225829
21.073333	0.1	1.231790
21.075000	0.1	1.241148
21.076667	0.1	1.253724
21.078333	0.1	1.268387
21.080000	0.1	1.284242
21.081667	0.1	1.301110
21.083333	0.1	1.317978
21.085000	0.1	1.332820
21.086667	0.1	1.344502
21.088333	0.1	1.355410
21.090000	0.1	1.369774
21.091667	0.1	1.388788
21.093333	0.1	1.410604
21.095000	0.1	1.432657
21.096667	0.1	1.453340
21.098333	0.1	1.471579
21.100000	0.1	1.487315
21.101667	0.1	1.502097
21.103333	0.1	1.518428
21.105000	0.1	1.537144
21.106667	0.1	1.556695
21.108333	0.1	1.575530
21.110000	0.1	1.593471
21.111667	0.1	1.611412
21.113333	0.1	1.629770
21.115000	0.1	1.648247
21.116667	0.1	1.665533
21.118333	0.1	1.679957
21.120000	0.1	1.690567
21.121667	0.1	1.697421
21.123333	0.1	1.701951
21.125000	0.1	1.706720
21.126667	0.1	1.713991
21.128333	0.1	1.724005
21.130000	0.1	1.735568
21.131667	0.1	1.747489
21.133333	0.1	1.758874
21.135000	0.1	1.768291
21.136667	0.1	1.773954
21.138333	0.1	1.774430
21.140000	0.1	1.769900
21.141667	0.1	1.761496
21.143333	0.1	1.750946
21.145000	0.1	1.739919
21.146667	0.1	1.730263
21.148333	0.1	1.722276
21.150000	0.1	1.715362
21.151667	0.1	1.709044
21.153333	0.1	1.703024
21.155000	0.1	1.695454
21.156667	0.1	1.683951
21.158333	0.1	1.666844
21.160000	0.1	1.644552
21.161667	0.1	1.619935
21.163333	0.1	1.596630
21.165000	0.1	1.576305
21.166667	0.1	1.558364
21.168333	0.1	1.540899
21.170000	0.1	1.521409
21.171667	0.1	1.497746
21.173333	0.1	1.469612
21.175000	0.1	1.439750
21.176667	0.1	1.412630
21.178333	0.1	1.391530
21.180000	0.1	1.375914
21.181667	0.1	1.362503
21.183333	0.1	1.348436
21.185000	0.1	1.332223
21.186667	0.1	1.314044
21.188333	0.1	1.296461
21.190000	0.1	1.282096
21.191667	0.1	1.271069
21.193333	0.1	1.260877
21.195000	0.1	1.249790
21.196667	0.1	1.237989
21.198333	0.1	1.225889
21.200000	0.1	1.213551
21.201667	0.1	1.201570
21.203333	0.1	1.190960
21.205000	0.1	1.183271
21.206667	0.1	1.179814
21.208333	0.1	1.180112
21.210000	0.1	1.181901
21.211667	0.1	1.183152
21.213333	0.1	1.183093
21.215000	0.1	1.182020
21.216667	0.1	1.180232
21.218333	0.1	1.177788
21.220000	0.1	1.174688
21.221667	0.1	1.171112
21.223333	0.1	1.167953
21.225000	0.1	1.166403
21.226667	0.1	1.167297
21.228333	0.1	1.169801
21.230000	0.1	1.172185
21.231667	0.1	1.173258
21.233333	0.1	1.172841
21.235000	0.1	1.171172
21.236667	0.1	1.167953
21.238333	0.1	1.163960
21.240000	0.1	1.162291
21.241667	0.1	1.164794
21.243333	0.1	1.170099
21.245000	0.1	1.175761
21.246667	0.1	1.181305
21.248333	0.1	1.188278
21.250000	0.1	1.196623
21.251667	0.1	1.204133
21.253333	0.1	1.208305
21.255000	0.1	1.208782
21.256667	0.1	1.207233
21.258333	0.1	1.205206
21.260000	0.1	1.204074
21.261667	0.1	1.203895
21.263333	0.1	1.204312
21.265000	0.1	1.205504
21.266667	0.1	1.207411
21.268333	0.1	1.208425
21.270000	0.1	1.206398
21.271667	0.1	1.200795
21.273333	0.1	1.192391
21.275000	0.1	1.182377
21.276667	0.1	1.171231
21.278333	0.1	1.159251
21.280000	0.1	1.147628
21.281667	0.1	1.138687
21.283333	0.1	1.134038
21.285000	0.1	1.133025
21.286667	0.1	1.133502
21.288333	0.1	1.133025
21.290000	0.1	1.130104
21.291667	0.1	1.125276
21.293333	0.1	1.119256
21.295000	0.1	1.111567
21.296667	0.1	1.102209
21.298333	0.1	1.091898
21.300000	0.1	1.081705
21.301667	0.1	1.072705
21.303333	0.1	1.066864
21.305000	0.1	1.065254
21.306667	0.1	1.066744
21.308333	0.1	1.068294
21.310000	0.1	1.067579
21.311667	0.1	1.064658
21.313333	0.1	1.061201
21.315000	0.1	1.058161
21.316667	0.1	1.054525
21.318333	0.1	1.049459
21.320000	0.1	1.043499
21.321667	0.1	1.037180
21.323333	0.1	1.031041
21.325000	0.1	1.026034
21.326667	0.1	1.022995
21.328333	0.1	1.021922
21.330000	0.1	1.021206
21.331667	0.1	1.019597
21.333333	0.1	1.017630
21.335000	0.1	1.017332
21.336667	0.1	1.020312
21.338333	0.1	1.026034
21.340000	0.1	1.032174
21.341667	0.1	1.036167
21.343333	0.1	1.037717
21.345000	0.1	1.038373
21.346667	0.1	1.040816
21.348333	0.1	1.047432
21.350000	0.1	1.057506
21.351667	0.1	1.067817
21.353333	0.1	1.075625
21.355000	0.1	1.080990
21.356667	0.1	1.085341
21.358333	0.1	1.089752
21.360000	0.1	1.093924
21.361667	0.1	1.096785
21.363333	0.1	1.098454
21.365000	0.1	1.101315
21.366667	0.1	1.107991
21.368333	0.1	1.118183
21.370000	0.1	1.129031
21.371667	0.1	1.137495
21.373333	0.1	1.142323
21.375000	0.1	1.144826
21.376667	0.1	1.146793
21.378333	0.1	1.148343
21.380000	0.1	1.148164
21.381667	0.1	1.146197
21.383333	0.1	1.144230
21.385000	0.1	1.144469
21.386667	0.1	1.148105
21.388333	0.1	1.155973
21.390000	0.1	1.167536
21.391667	0.1	1.180351
21.393333	0.1	1.191735
21.395000	0.1	1.201212
21.396667	0.1	1.210213
21.398333	0.1	1.219153
21.400000	0.1	1.226246
21.401667	0.1	1.229763
21.403333	0.1	1.230657
21.405000	0.1	1.231968
21.406667	0.1	1.236439
21.408333	0.1	1.243472
21.410000	0.1	1.249969
21.411667	0.1	1.253843
21.413333	0.1	1.256228
21.415000	0.1	1.258850
21.416667	0.1	1.261890
21.418333	0.1	1.263082
21.420000	0.1	1.260042
21.421667	0.1	1.252592
21.423333	0.1	1.243711
21.425000	0.1	1.237571
21.426667	0.1	1.236141
21.428333	0.1	1.237571
21.430000	0.1	1.237452
21.431667	0.1	1.232684
21.433333	0.1	1.223981
21.435000	0.1	1.214862
21.436667	0.1	1.209319
21.438333	0.1	1.208186
21.440000	0.1	1.208305
21.441667	0.1	1.205742
21.443333	0.1	1.199007
21.445000	0.1	1.189292
21.446667	0.1	1.179338
21.448333	0.1	1.171053
21.450000	0.1	1.164436
21.451667	0.1	1.157701
21.453333	0.1	1.148582
21.455000	0.1	1.137376
21.456667	0.1	1.126170
21.458333	0.1	1.116395
21.460000	0.1	1.107991
21.461667	0.1	1.099348
21.463333	0.1	1.088142
21.465000	0.1	1.073003
21.466667	0.1	1.055718
21.468333	0.1	1.040340
21.470000	0.1	1.029313
21.471667	0.1	1.021504
21.473333	0.1	1.014173
21.475000	0.1	1.006067
21.476667	0.1	0.997424
21.478333	0.1	0.988543
21.480000	0.1	0.979424
21.481667	0.1	0.969112
21.483333	0.1	0.956297
21.485000	0.1	0.940919
21.486667	0.1	0.924647
21.488333	0.1	0.910163
21.490000	0.1	0.899851
21.491667	0.1	0.893652
21.493333	0.1	0.888586
21.495000	0.1	0.881910
21.496667	0.1	0.873506
21.498333	0.1	0.865758
21.500000	0.1	0.860453
21.501667	0.1	0.856519
21.503333	0.1	0.851154
21.505000	0.1	0.842273
21.506667	0.1	0.830472
21.508333	0.1	0.818789
21.510000	0.1	0.810683
21.511667	0.1	0.807643
21.513333	0.1	0.807405
21.515000	0.1	0.806153
21.516667	0.1	0.801742
21.518333	0.1	0.795126
21.520000	0.1	0.788748
21.521667	0.1	0.784040
21.523333	0.1	0.781357
21.525000	0.1	0.780642
21.526667	0.1	0.782192
21.528333	0.1	0.786245
21.530000	0.1	0.792027
21.531667	0.1	0.797808
21.533333	0.1	0.801563
21.535000	0.1	0.802398
21.536667	0.1	0.800610
21.538333	0.1	0.797451
21.540000	0.1	0.793278
21.541667	0.1	0.786960
21.543333	0.1	0.777483
21.545000	0.1	0.766873
21.546667	0.1	0.759363
21.548333	0.1	0.758052
21.550000	0.1	0.763476
21.551667	0.1	0.773609
21.553333	0.1	0.784457
21.555000	0.1	0.791431
21.556667	0.1	0.793159
21.558333	0.1	0.791013
21.560000	0.1	0.786662
21.561667	0.1	0.780523
21.563333	0.1	0.773788
21.565000	0.1	0.768483
21.566667	0.1	0.765443
21.568333	0.1	0.764191
21.570000	0.1	0.764608
21.571667	0.1	0.766814
21.573333	0.1	0.769854
21.575000	0.1	0.771225
21.576667	0.1	0.768006
21.578333	0.1	0.759184
21.580000	0.1	0.747204
21.581667	0.1	0.737071
21.583333	0.1	0.732541
21.585000	0.1	0.733256
21.586667	0.1	0.735819
21.588333	0.1	0.737727
21.590000	0.1	0.738859
21.591667	0.1	0.740409
21.593333	0.1	0.743568
21.595000	0.1	0.748992
21.596667	0.1	0.755727
21.598333	0.1	0.760973
21.600000	0.1	0.762045
21.601667	0.1	0.757992
21.603333	0.1	0.750601
21.605000	0.1	0.743091
21.606667	0.1	0.738144
21.608333	0.1	0.736415
21.610000	0.1	0.737131
21.611667	0.1	0.739694
21.613333	0.1	0.743389
21.615000	0.1	0.747204
21.616667	0.1	0.750840
21.618333	0.1	0.754893
21.620000	0.1	0.759184
21.621667	0.1	0.762403
21.623333	0.1	0.763536
21.625000	0.1	0.762701
21.626667	0.1	0.760019
21.628333	0.1	0.754774
21.630000	0.1	0.746727
21.631667	0.1	0.737965
21.633333	0.1	0.732184
21.635000	0.1	0.731647
21.636667	0.1	0.736058
21.638333	0.1	0.743926
21.640000	0.1	0.752926
21.641667	0.1	0.760496
21.643333	0.1	0.765204
21.645000	0.1	0.766993
21.646667	0.1	0.766218
21.648333	0.1	0.763655
21.650000	0.1	0.761688
21.651667	0.1	0.763178
21.653333	0.1	0.768900
21.655000	0.1	0.777483
21.656667	0.1	0.786483
21.658333	0.1	0.793695
21.660000	0.1	0.797629
21.661667	0.1	0.798225
21.663333	0.1	0.796795
21.665000	0.1	0.795126
21.666667	0.1	0.794888
21.668333	0.1	0.797033
21.670000	0.1	0.801921
21.671667	0.1	0.808954
21.673333	0.1	0.816822
21.675000	0.1	0.824153
21.676667	0.1	0.829577
21.678333	0.1	0.832856
21.680000	0.1	0.835717
21.681667	0.1	0.840306
21.683333	0.1	0.846624
21.685000	0.1	0.853658
21.686667	0.1	0.860572
21.688333	0.1	0.867844
21.690000	0.1	0.876069
21.691667	0.1	0.885367
21.693333	0.1	0.894547
21.695000	0.1	0.901580
21.696667	0.1	0.905931
21.698333	0.1	0.909150
21.700000	0.1	0.912309
21.701667	0.1	0.914156
21.703333	0.1	0.912905
21.705000	0.1	0.909388
21.706667	0.1	0.906825
21.708333	0.1	0.908196
21.710000	0.1	0.914812
21.711667	0.1	0.924826
21.713333	0.1	0.933409
21.715000	0.1	0.935793
21.716667	0.1	0.930607
21.718333	0.1	0.920832
21.720000	0.1	0.912249
21.721667	0.1	0.908852
21.723333	0.1	0.910282
21.725000	0.1	0.913560
21.726667	0.1	0.916243
21.728333	0.1	0.917137
21.730000	0.1	0.915349
21.731667	0.1	0.910521
21.733333	0.1	0.903249
21.735000	0.1	0.895977
21.736667	0.1	0.889957
21.738333	0.1	0.884354
21.740000	0.1	0.878751
21.741667	0.1	0.874281
21.743333	0.1	0.871480
21.745000	0.1	0.868201
21.746667	0.1	0.861347
21.748333	0.1	0.851452
21.750000	0.1	0.841975
21.751667	0.1	0.834644
21.753333	0.1	0.827670
21.755000	0.1	0.819266
21.756667	0.1	0.810802
21.758333	0.1	0.804305
21.760000	0.1	0.800788
21.761667	0.1	0.799954
21.763333	0.1	0.801146
21.765000	0.1	0.803053
21.766667	0.1	0.804365
21.768333	0.1	0.804842
21.770000	0.1	0.804842
21.771667	0.1	0.803709
21.773333	0.1	0.799835
21.775000	0.1	0.792742
21.776667	0.1	0.784278
21.778333	0.1	0.777245
21.780000	0.1	0.773251
21.781667	0.1	0.771165
21.783333	0.1	0.768662
21.785000	0.1	0.764728
21.786667	0.1	0.760257
21.788333	0.1	0.756562
21.790000	0.1	0.754237
21.791667	0.1	0.752807
21.793333	0.1	0.750780
21.795000	0.1	0.746727
21.796667	0.1	0.741243
21.798333	0.1	0.735998
21.800000	0.1	0.732780
21.801667	0.1	0.732243
21.803333	0.1	0.733495
21.805000	0.1	0.734985
21.806667	0.1	0.736594
21.808333	0.1	0.739157
21.810000	0.1	0.742614
21.811667	0.1	0.745118
21.813333	0.1	0.744522
21.815000	0.1	0.740707
21.816667	0.1	0.736654
21.818333	0.1	0.736892
21.820000	0.1	0.744402
21.821667	0.1	0.758290
21.823333	0.1	0.774324
21.825000	0.1	0.787675
21.826667	0.1	0.796795
21.828333	0.1	0.802577
21.830000	0.1	0.806093
21.831667	0.1	0.807643
21.833333	0.1	0.807703
21.835000	0.1	0.808179
21.836667	0.1	0.811219
21.838333	0.1	0.817895
21.840000	0.1	0.827372
21.841667	0.1	0.836790
21.843333	0.1	0.843287
21.845000	0.1	0.846148
21.846667	0.1	0.847101
21.848333	0.1	0.848293
21.850000	0.1	0.850439
21.851667	0.1	0.853598
21.853333	0.1	0.857532
21.855000	0.1	0.862777
21.856667	0.1	0.871182
21.858333	0.1	0.884473
21.860000	0.1	0.901878
21.861667	0.1	0.920117
21.863333	0.1	0.935495
21.865000	0.1	0.946641
21.866667	0.1	0.954926
21.868333	0.1	0.963450
21.870000	0.1	0.974238
21.871667	0.1	0.986576
21.873333	0.1	0.996769
21.875000	0.1	1.001954
21.876667	0.1	1.003027
21.878333	0.1	1.003742
21.880000	0.1	1.006901
21.881667	0.1	1.013577
21.883333	0.1	1.024544
21.885000	0.1	1.039207
21.886667	0.1	1.055837
21.888333	0.1	1.072109
21.890000	0.1	1.086235
21.891667	0.1	1.096428
21.893333	0.1	1.101255
21.895000	0.1	1.100719
21.896667	0.1	1.097024
21.898333	0.1	1.093924
21.900000	0.1	1.094818
21.901667	0.1	1.099765
21.903333	0.1	1.106501
21.905000	0.1	1.113236
21.906667	0.1	1.119196
21.908333	0.1	1.122534
21.910000	0.1	1.121283
21.911667	0.1	1.115620
21.913333	0.1	1.108706
21.915000	0.1	1.103938
21.916667	0.1	1.101196
21.918333	0.1	1.096964
21.920000	0.1	1.089215
21.921667	0.1	1.079977
21.923333	0.1	1.073599
21.925000	0.1	1.072526
21.926667	0.1	1.075625
21.928333	0.1	1.079857
21.930000	0.1	1.082480
21.931667	0.1	1.082897
21.933333	0.1	1.081109
21.935000	0.1	1.077354
21.936667	0.1	1.072645
21.938333	0.1	1.068592
21.940000	0.1	1.065612
21.941667	0.1	1.063109
21.943333	0.1	1.059353
21.945000	0.1	1.052857
21.946667	0.1	1.043975
21.948333	0.1	1.035690
21.950000	0.1	1.032293
21.951667	0.1	1.036048
21.953333	0.1	1.045883
21.955000	0.1	1.058281
21.956667	0.1	1.069069
21.958333	0.1	1.075685
21.960000	0.1	1.078665
21.961667	0.1	1.080155
21.963333	0.1	1.082063
21.965000	0.1	1.084626
21.966667	0.1	1.086593
21.968333	0.1	1.086712
21.970000	0.1	1.085639
21.971667	0.1	1.085103
21.973333	0.1	1.086056
21.975000	0.1	1.087964
21.976667	0.1	1.089871
21.978333	0.1	1.091898
21.980000	0.1	1.094878
21.981667	0.1	1.099289
21.983333	0.1	1.105368
21.985000	0.1	1.113057
21.986667	0.1	1.122356
21.988333	0.1	1.133144
21.990000	0.1	1.145184
21.991667	0.1	1.158178
21.993333	0.1	1.172006
21.995000	0.1	1.186729
21.996667	0.1	1.202285
21.998333	0.1	1.218498
22.000000	0.1	1.234055
22.001667	0.1	1.247823
22.003333	0.1	1.259446
22.005000	0.1	1.269877
22.006667	0.1	1.280606
22.008333	0.1	1.293242
22.010000	0.1	1.308084
22.011667	0.1	1.323998
22.013333	0.1	1.339674
22.015000	0.1	1.355290
22.016667	0.1	1.371861
22.018333	0.1	1.390338
22.020000	0.1	1.410723
22.021667	0.1	1.433253
22.023333	0.1	1.458705
22.025000	0.1	1.487672
22.026667	0.1	1.519740
22.028333	0.1	1.552880
22.030000	0.1	1.584649
22.031667	0.1	1.614213
22.033333	0.1	1.642704
22.035000	0.1	1.671553
22.036667	0.1	1.701117
22.038333	0.1	1.731098
22.040000	0.1	1.761377
22.041667	0.1	1.793027
22.043333	0.1	1.826882
22.045000	0.1	1.861990
22.046667	0.1	1.897752
22.048333	0.1	1.935423
22.050000	0.1	1.976848
22.051667	0.1	2.022267
22.053333	0.1	2.070367
22.055000	0.1	2.118588
22.056667	0.1	2.164304
22.058333	0.1	2.205968
22.060000	0.1	2.244651
22.061667	0.1	2.283514
22.063333	0.1	2.326250
22.065000	0.1	2.374470
22.066667	0.1	2.426326
22.068333	0.1	2.478361
22.070000	0.1	2.527237
22.071667	0.1	2.571941
22.073333	0.1	2.613008
22.075000	0.1	2.650142
22.076667	0.1	2.682507
22.078333	0.1	2.710939
22.080000	0.1	2.737582
22.081667	0.1	2.763212
22.083333	0.1	2.786815
22.085000	0.1	2.807319
22.086667	0.1	2.824128
22.088333	0.1	2.837002
22.090000	0.1	2.846360
22.091667	0.1	2.853394
22.093333	0.1	2.859235
22.095000	0.1	2.863169
22.096667	0.1	2.862692
22.098333	0.1	2.854824
22.100000	0.1	2.838493
22.101667	0.1	2.815545
22.103333	0.1	2.789855
22.105000	0.1	2.764225
22.106667	0.1	2.738595
22.108333	0.1	2.711058
22.110000	0.1	2.680659
22.111667	0.1	2.647519
22.113333	0.1	2.611756
22.115000	0.1	2.573252
22.116667	0.1	2.533078
22.118333	0.1	2.493501
22.120000	0.1	2.456308
22.121667	0.1	2.421022
22.123333	0.1	2.385497
22.125000	0.1	2.348304
22.126667	0.1	2.310157
22.128333	0.1	2.272844
22.130000	0.1	2.237678
22.131667	0.1	2.204359
22.133333	0.1	2.170324
22.135000	0.1	2.132893
22.136667	0.1	2.092004
22.138333	0.1	2.051115
22.140000	0.1	2.014637
22.141667	0.1	1.984596
22.143333	0.1	1.959682
22.145000	0.1	1.937330
22.146667	0.1	1.916051
22.148333	0.1	1.897216
22.150000	0.1	1.883507
22.151667	0.1	1.876354
22.153333	0.1	1.874685
22.155000	0.1	1.876235
22.156667	0.1	1.878977
22.158333	0.1	1.882017
22.160000	0.1	1.886189
22.161667	0.1	1.893580
22.163333	0.1	1.906455
22.165000	0.1	1.925290
22.166667	0.1	1.947999
22.168333	0.1	1.971781
22.170000	0.1	1.994968
22.171667	0.1	2.017558
22.173333	0.1	2.040565
22.175000	0.1	2.065838
22.176667	0.1	2.095521
22.178333	0.1	2.130747
22.180000	0.1	2.170861
22.181667	0.1	2.214193
22.183333	0.1	2.260327
22.185000	0.1	2.310038
22.186667	0.1	2.364576
22.188333	0.1	2.424598
22.190000	0.1	2.489746
22.191667	0.1	2.559304
22.193333	0.1	2.632201
22.195000	0.1	2.706468
22.196667	0.1	2.780557
22.198333	0.1	2.854407
22.200000	0.1	2.929032
22.201667	0.1	3.005922
22.203333	0.1	3.085852
22.205000	0.1	3.167570
22.206667	0.1	3.249109
22.208333	0.1	3.330112
22.210000	0.1	3.412187
22.211667	0.1	3.496707
22.213333	0.1	3.583133
22.215000	0.1	3.669501
22.216667	0.1	3.753960
22.218333	0.1	3.835321
22.220000	0.1	3.913582
22.221667	0.1	3.988266
22.223333	0.1	4.058898
22.225000	0.1	4.126489
22.226667	0.1	4.192770
22.228333	0.1	4.258454
22.230000	0.1	4.322827
22.231667	0.1	4.384935
22.233333	0.1	4.443944
22.235000	0.1	4.498363
22.236667	0.1	4.546225
22.238333	0.1	4.585564
22.240000	0.1	4.615069
22.241667	0.1	4.635215
22.243333	0.1	4.648328
22.245000	0.1	4.656315
22.246667	0.1	4.658580
22.248333	0.1	4.652262
22.250000	0.1	4.634023
22.251667	0.1	4.602492
22.253333	0.1	4.559458
22.255000	0.1	4.509390
22.256667	0.1	4.455984
22.258333	0.1	4.400313
22.260000	0.1	4.341364
22.261667	0.1	4.277468
22.263333	0.1	4.207015
22.265000	0.1	4.128635
22.266667	0.1	4.042566
22.268333	0.1	3.951490
22.270000	0.1	3.857851
22.271667	0.1	3.762603
22.273333	0.1	3.665686
22.275000	0.1	3.567398
22.276667	0.1	3.467560
22.278333	0.1	3.365278
22.280000	0.1	3.259659
22.281667	0.1	3.151536
22.283333	0.1	3.042996
22.285000	0.1	2.935171
22.286667	0.1	2.827883
22.288333	0.1	2.720952
22.290000	0.1	2.615333
22.291667	0.1	2.513051
22.293333	0.1	2.416015
22.295000	0.1	2.324104
22.296667	0.1	2.235592
22.298333	0.1	2.149284
22.300000	0.1	2.065539
22.301667	0.1	1.985610
22.303333	0.1	1.909495
22.305000	0.1	1.835942
22.306667	0.1	1.764119
22.308333	0.1	1.695335
22.310000	0.1	1.631677
22.311667	0.1	1.574397
22.313333	0.1	1.524091
22.315000	0.1	1.480401
22.316667	0.1	1.441002
22.318333	0.1	1.402795
22.320000	0.1	1.363754
22.321667	0.1	1.324475
22.323333	0.1	1.287580
22.325000	0.1	1.255095
22.326667	0.1	1.226723
22.328333	0.1	1.200318
22.330000	0.1	1.174986
22.331667	0.1	1.151979
22.333333	0.1	1.133442
22.335000	0.1	1.120031
22.336667	0.1	1.111806
22.338333	0.1	1.109481
22.340000	0.1	1.112878
22.341667	0.1	1.119435
22.343333	0.1	1.125217
22.345000	0.1	1.128495
22.346667	0.1	1.130462
22.348333	0.1	1.133084
22.350000	0.1	1.137316
22.351667	0.1	1.142144
22.353333	0.1	1.145959
22.355000	0.1	1.148164
22.356667	0.1	1.150906
22.358333	0.1	1.157522
22.360000	0.1	1.169562
22.361667	0.1	1.187146
22.363333	0.1	1.209200
22.365000	0.1	1.233041
22.366667	0.1	1.254022
22.368333	0.1	1.269698
22.370000	0.1	1.282275
22.371667	0.1	1.296461
22.373333	0.1	1.314700
22.375000	0.1	1.335442
22.376667	0.1	1.355052
22.378333	0.1	1.371980
22.380000	0.1	1.388371
22.381667	0.1	1.407385
22.383333	0.1	1.430094
22.385000	0.1	1.455903
22.386667	0.1	1.484633
22.388333	0.1	1.516700
22.390000	0.1	1.550973
22.391667	0.1	1.585305
22.393333	0.1	1.618207
22.395000	0.1	1.649976
22.396667	0.1	1.682818
22.398333	0.1	1.719475
22.400000	0.1	1.760066
22.401667	0.1	1.801968
22.403333	0.1	1.842201
22.405000	0.1	1.880944
22.406667	0.1	1.920939
22.408333	0.1	1.965284
22.410000	0.1	2.015710
22.411667	0.1	2.072156
22.413333	0.1	2.132774
22.415000	0.1	2.195001
22.416667	0.1	2.256811
22.418333	0.1	2.318382
22.420000	0.1	2.382159
22.421667	0.1	2.451360
22.423333	0.1	2.528906
22.425000	0.1	2.614558
22.426667	0.1	2.705038
22.428333	0.1	2.797783
22.430000	0.1	2.893269
22.431667	0.1	2.992630
22.433333	0.1	3.096223
22.435000	0.1	3.204227
22.436667	0.1	3.316701
22.438333	0.1	3.432036
22.440000	0.1	3.547967
22.441667	0.1	3.664732
22.443333	0.1	3.785610
22.445000	0.1	3.914416
22.446667	0.1	4.053533
22.448333	0.1	4.203081
22.450000	0.1	4.361570
22.451667	0.1	4.527509
22.453333	0.1	4.700125
22.455000	0.1	4.878283
22.456667	0.1	5.060971
22.458333	0.1	5.247593
22.460000	0.1	5.438626
22.461667	0.1	5.635679
22.463333	0.1	5.841673
22.465000	0.1	6.059647
22.466667	0.1	6.290973
22.468333	0.1	6.534815
22.470000	0.1	6.787897
22.471667	0.1	7.046581
22.473333	0.1	7.308960
22.475000	0.1	7.576704
22.476667	0.1	7.853687
22.478333	0.1	8.142233
22.480000	0.1	8.441449
22.481667	0.1	8.750022
22.483333	0.1	9.069324
22.485000	0.1	9.402752
22.486667	0.1	9.752751
22.488333	0.1	10.119856
22.490000	0.1	10.503233
22.491667	0.1	10.901333
22.493333	0.1	11.313141
22.495000	0.1	11.740149
22.496667	0.1	12.185992
22.498333	0.1	12.653590
22.500000	0.1	13.143779
22.501667	0.1	13.656379
22.503333	0.1	14.190734
22.505000	0.1	14.745475
22.506667	0.1	15.318752
22.508333	0.1	15.910507
22.510000	0.1	16.523422
22.511667	0.1	17.161847
22.513333	0.1	17.829598
22.515000	0.1	18.528820
22.516667	0.1	19.259931
22.518333	0.1	20.021917
22.520000	0.1	20.812513
22.521667	0.1	21.629931
22.523333	0.1	22.474111
22.525000	0.1	23.344697
22.526667	0.1	24.238826
22.528333	0.1	25.153162
22.530000	0.1	26.085676
22.531667	0.1	27.035000
22.533333	0.1	27.999641
22.535000	0.1	28.977575
22.536667	0.1	29.965283
22.538333	0.1	30.958654
22.540000	0.1	31.953218
22.541667	0.1	32.944562
22.543333	0.1	33.929290
22.545000	0.1	34.904780
22.546667	0.1	35.866620
22.548333	0.1	36.807182
22.550000	0.1	37.718596
22.551667	0.1	38.595261
22.553333	0.1	39.432707
22.555000	0.1	40.226939
22.556667	0.1	40.974023
22.558333	0.1	41.668358
22.560000	0.1	42.303207
22.561667	0.1	42.873862
22.563333	0.1	43.378654
22.565000	0.1	43.817463
22.566667	0.1	44.188681
22.568333	0.1	44.489029
22.570000	0.1	44.714275
22.571667	0.1	44.860187
22.573333	0.1	44.923368
22.575000	0.1	44.902506
22.576667	0.1	44.799152
22.578333	0.1	44.617358
22.580000	0.1	44.360879
22.581667	0.1	44.030431
22.583333	0.1	43.625298
22.585000	0.1	43.146494
22.586667	0.1	42.597952
22.588333	0.1	41.984143
22.590000	0.1	41.308644
22.591667	0.1	40.573301
22.593333	0.1	39.779248
22.595000	0.1	38.930001
22.596667	0.1	38.033130
22.598333	0.1	37.097575
22.600000	0.1	36.130430
22.601667	0.1	35.136404
22.603333	0.1	34.117701
22.605000	0.1	33.075513
22.606667	0.1	32.012345
22.608333	0.1	30.933918
22.610000	0.1	29.847683
22.611667	0.1	28.759839
22.613333	0.1	27.673842
22.615000	0.1	26.591541
22.616667	0.1	25.515498
22.618333	0.1	24.450363
22.620000	0.1	23.401262
22.621667	0.1	22.371413
22.623333	0.1	21.362485
22.625000	0.1	20.375611
22.626667	0.1	19.412459
22.628333	0.1	18.475355
22.630000	0.1	17.566205
22.631667	0.1	16.685427
22.633333	0.1	15.833319
22.635000	0.1	15.010775
22.636667	0.1	14.219583
22.638333	0.1	13.462544
22.640000	0.1	12.741626
22.641667	0.1	12.056173
22.643333	0.1	11.405051
22.645000	0.1	10.787607
22.646667	0.1	10.202766
22.648333	0.1	9.648681
22.650000	0.1	9.123445
22.651667	0.1	8.627117
22.653333	0.1	8.160592
22.655000	0.1	7.724464
22.656667	0.1	7.317782
22.658333	0.1	6.939054
22.660000	0.1	6.586731
22.661667	0.1	6.260097
22.663333	0.1	5.959630
22.665000	0.1	5.686343
22.666667	0.1	5.439222
22.668333	0.1	5.214870
22.670000	0.1	5.009950
22.671667	0.1	4.822910
22.673333	0.1	4.653991
22.675000	0.1	4.502774
22.676667	0.1	4.368544
22.678333	0.1	4.250765
22.680000	0.1	4.148960
22.681667	0.1	4.061997
22.683333	0.1	3.988743
22.685000	0.1	3.928125
22.686667	0.1	3.878892
22.688333	0.1	3.839910
22.690000	0.1	3.810287
22.691667	0.1	3.789962
22.693333	0.1	3.779471
22.695000	0.1	3.780008
22.696667	0.1	3.792346
22.698333	0.1	3.816188
22.700000	0.1	3.850162
22.701667	0.1	3.892184
22.703333	0.1	3.939808
22.705000	0.1	3.990472
22.706667	0.1	4.041612
22.708333	0.1	4.091800
22.710000	0.1	4.141569
22.711667	0.1	4.193723
22.713333	0.1	4.251838
22.715000	0.1	4.318536
22.716667	0.1	4.393339
22.718333	0.1	4.473448
22.720000	0.1	4.555822
22.721667	0.1	4.637122
22.723333	0.1	4.713774
22.725000	0.1	4.783809
22.726667	0.1	4.848302
22.728333	0.1	4.909039
22.730000	0.1	4.966617
22.731667	0.1	5.020917
22.733333	0.1	5.072534
22.735000	0.1	5.121708
22.736667	0.1	5.168081
22.738333	0.1	5.211711
22.740000	0.1	5.253494
22.741667	0.1	5.292476
22.743333	0.1	5.325914
22.745000	0.1	5.350828
22.746667	0.1	5.365193
22.748333	0.1	5.368531
22.750000	0.1	5.362094
22.751667	0.1	5.347252
22.753333	0.1	5.324662
22.755000	0.1	5.295575
22.756667	0.1	5.261720
22.758333	0.1	5.223811
22.760000	0.1	5.181492
22.761667	0.1	5.134344
22.763333	0.1	5.080819
22.765000	0.1	5.018592
22.766667	0.1	4.945875
22.768333	0.1	4.862964
22.770000	0.1	4.772425
22.771667	0.1	4.677773
22.773333	0.1	4.581332
22.775000	0.1	4.482508
22.776667	0.1	4.378915
22.778333	0.1	4.269541
22.780000	0.1	4.156173
22.781667	0.1	4.041434
22.783333	0.1	3.926575
22.785000	0.1	3.811538
22.786667	0.1	3.696203
22.788333	0.1	3.580451
22.790000	0.1	3.463924
22.791667	0.1	3.346145
22.793333	0.1	3.228188
22.795000	0.1	3.112436
22.796667	0.1	3.000617
22.798333	0.1	2.892673
22.800000	0.1	2.787531
22.801667	0.1	2.683878
22.803333	0.1	2.580047
22.805000	0.1	2.475023
22.806667	0.1	2.369046
22.808333	0.1	2.264738
22.810000	0.1	2.165258
22.811667	0.1	2.072454
22.813333	0.1	1.986265
22.815000	0.1	1.906753
22.816667	0.1	1.834214
22.818333	0.1	1.767516
22.820000	0.1	1.703262
22.821667	0.1	1.639128
22.823333	0.1	1.575589
22.825000	0.1	1.514196
22.826667	0.1	1.456320
22.828333	0.1	1.403093
22.830000	0.1	1.355589
22.831667	0.1	1.313567
22.833333	0.1	1.275301
22.835000	0.1	1.237512
22.836667	0.1	1.198769
22.838333	0.1	1.160503
22.840000	0.1	1.125634
22.841667	0.1	1.096010
22.843333	0.1	1.071394
22.845000	0.1	1.049161
22.846667	0.1	1.026869
22.848333	0.1	1.003265
22.850000	0.1	0.977397
22.851667	0.1	0.949204
22.853333	0.1	0.920832
22.855000	0.1	0.895262
22.856667	0.1	0.874758
22.858333	0.1	0.859916
22.860000	0.1	0.850141
22.861667	0.1	0.843883
22.863333	0.1	0.839472
22.865000	0.1	0.835002
22.866667	0.1	0.828683
22.868333	0.1	0.819862
22.870000	0.1	0.809491
22.871667	0.1	0.798941
22.873333	0.1	0.789523
22.875000	0.1	0.782073
22.876667	0.1	0.777423
22.878333	0.1	0.776231
22.880000	0.1	0.777662
22.881667	0.1	0.780463
22.883333	0.1	0.783980
22.885000	0.1	0.787735
22.886667	0.1	0.791013
22.888333	0.1	0.793040
22.890000	0.1	0.792921
22.891667	0.1	0.790954
22.893333	0.1	0.789404
22.895000	0.1	0.791311
22.896667	0.1	0.797451
22.898333	0.1	0.804961
22.900000	0.1	0.809729
22.901667	0.1	0.810385
22.903333	0.1	0.809550
22.905000	0.1	0.810921
22.906667	0.1	0.815988
22.908333	0.1	0.824034
22.910000	0.1	0.833094
22.911667	0.1	0.841200
22.913333	0.1	0.846982
22.915000	0.1	0.850320
22.916667	0.1	0.852704
22.918333	0.1	0.856161
22.920000	0.1	0.861406
22.921667	0.1	0.867486
22.923333	0.1	0.872552
22.925000	0.1	0.875711
22.926667	0.1	0.877857
22.928333	0.1	0.880778
22.930000	0.1	0.884652
22.931667	0.1	0.888050
22.933333	0.1	0.891626
22.935000	0.1	0.898063
22.936667	0.1	0.909567
22.938333	0.1	0.925481
22.940000	0.1	0.943184
22.941667	0.1	0.960112
22.943333	0.1	0.974894
22.945000	0.1	0.986815
22.946667	0.1	0.995636
22.948333	0.1	1.002073
22.950000	0.1	1.007795
22.951667	0.1	1.014233
22.953333	0.1	1.022339
22.955000	0.1	1.033306
22.956667	0.1	1.047254
22.958333	0.1	1.062393
22.960000	0.1	1.077116
22.961667	0.1	1.091003
22.963333	0.1	1.105189
22.965000	0.1	1.121283
22.966667	0.1	1.139522
22.968333	0.1	1.158714
22.970000	0.1	1.177073
22.971667	0.1	1.193643
22.973333	0.1	1.208961
22.975000	0.1	1.223803
22.976667	0.1	1.238346
22.978333	0.1	1.253069
22.980000	0.1	1.270294
22.981667	0.1	1.293182
22.983333	0.1	1.322746
22.985000	0.1	1.356483
22.986667	0.1	1.389742
22.988333	0.1	1.419902
22.990000	0.1	1.446962
22.991667	0.1	1.471639
22.993333	0.1	1.495361
22.995000	0.1	1.521111
22.996667	0.1	1.551569
22.998333	0.1	1.586020
23.000000	0.1	1.621187
23.001667	0.1	1.655579
23.003333	0.1	1.691103
23.005000	0.1	1.730979
23.006667	0.1	1.775920
23.008333	0.1	1.823366
23.010000	0.1	1.869202
23.011667	0.1	1.910567
23.013333	0.1	1.947403
23.015000	0.1	1.982212
23.016667	0.1	2.017975
23.018333	0.1	2.056599
23.020000	0.1	2.099097
23.021667	0.1	2.145529
23.023333	0.1	2.193988
23.025000	0.1	2.240896
23.026667	0.1	2.283573
23.028333	0.1	2.322734
23.030000	0.1	2.360940
23.031667	0.1	2.399564
23.033333	0.1	2.437890
23.035000	0.1	2.475619
23.036667	0.1	2.512753
23.038333	0.1	2.548635
23.040000	0.1	2.582312
23.041667	0.1	2.613485
23.043333	0.1	2.642453
23.045000	0.1	2.670229
23.046667	0.1	2.697051
23.048333	0.1	2.722025
23.050000	0.1	2.743781
23.051667	0.1	2.760589
23.053333	0.1	2.770066
23.055000	0.1	2.771080
23.056667	0.1	2.765238
23.058333	0.1	2.756179
23.060000	0.1	2.747476
23.061667	0.1	2.738953
23.063333	0.1	2.727389
23.065000	0.1	2.709627
23.066667	0.1	2.685607
23.068333	0.1	2.656043
23.070000	0.1	2.621532
23.071667	0.1	2.583265
23.073333	0.1	2.542973
23.075000	0.1	2.500951
23.076667	0.1	2.454937
23.078333	0.1	2.403557
23.080000	0.1	2.349138
23.081667	0.1	2.295852
23.083333	0.1	2.246261
23.085000	0.1	2.200544
23.086667	0.1	2.156556
23.088333	0.1	2.111197
23.090000	0.1	2.062440
23.091667	0.1	2.009988
23.093333	0.1	1.954138
23.095000	0.1	1.895130
23.096667	0.1	1.834452
23.098333	0.1	1.774252
23.100000	0.1	1.715720
23.101667	0.1	1.659155
23.103333	0.1	1.605034
23.105000	0.1	1.554430
23.106667	0.1	1.508176
23.108333	0.1	1.466274
23.110000	0.1	1.427591
23.111667	0.1	1.390219
23.113333	0.1	1.351953
23.115000	0.1	1.311123
23.116667	0.1	1.268089
23.118333	0.1	1.225114
23.120000	0.1	1.185238
23.121667	0.1	1.150131
23.123333	0.1	1.120210
23.125000	0.1	1.095176
23.126667	0.1	1.073301
23.128333	0.1	1.051724
23.130000	0.1	1.028895
23.131667	0.1	1.005411
23.133333	0.1	0.982642
23.135000	0.1	0.961721
23.136667	0.1	0.943363
23.138333	0.1	0.927508
23.140000	0.1	0.912368
23.141667	0.1	0.895917
23.143333	0.1	0.878394
23.145000	0.1	0.862062
23.146667	0.1	0.847995
23.148333	0.1	0.836432
23.150000	0.1	0.827670
23.151667	0.1	0.821710
23.153333	0.1	0.817120
23.155000	0.1	0.812590
23.156667	0.1	0.808299
23.158333	0.1	0.804842
23.160000	0.1	0.801504
23.161667	0.1	0.797212
23.163333	0.1	0.791848
23.165000	0.1	0.786424
23.166667	0.1	0.782549
23.168333	0.1	0.781059
23.170000	0.1	0.780702
23.171667	0.1	0.778556
23.173333	0.1	0.773013
23.175000	0.1	0.764668
23.176667	0.1	0.755608
23.178333	0.1	0.748336
23.180000	0.1	0.745416
23.181667	0.1	0.747561
23.183333	0.1	0.753343
23.185000	0.1	0.759959
23.186667	0.1	0.764668
23.188333	0.1	0.765860
23.190000	0.1	0.762880
23.191667	0.1	0.756800
23.193333	0.1	0.749290
23.195000	0.1	0.742137
23.196667	0.1	0.736952
23.198333	0.1	0.733733
23.200000	0.1	0.731468
23.201667	0.1	0.729084
23.203333	0.1	0.726700
23.205000	0.1	0.725329
23.206667	0.1	0.725508
23.208333	0.1	0.725627
23.210000	0.1	0.723124
23.211667	0.1	0.717044
23.213333	0.1	0.708759
23.215000	0.1	0.700176
23.216667	0.1	0.692725
23.218333	0.1	0.687480
23.220000	0.1	0.686050
23.221667	0.1	0.689268
23.223333	0.1	0.695229
23.225000	0.1	0.699282
23.226667	0.1	0.698507
23.228333	0.1	0.693440
23.230000	0.1	0.685573
23.231667	0.1	0.676453
23.233333	0.1	0.668407
23.235000	0.1	0.664115
23.236667	0.1	0.665188
23.238333	0.1	0.670373
23.240000	0.1	0.675678
23.241667	0.1	0.677347
23.243333	0.1	0.675678
23.245000	0.1	0.672996
23.246667	0.1	0.671744
23.248333	0.1	0.673294
23.250000	0.1	0.676453
23.251667	0.1	0.679493
23.253333	0.1	0.682175
23.255000	0.1	0.684559
23.256667	0.1	0.685215
23.258333	0.1	0.684738
23.260000	0.1	0.686526
23.261667	0.1	0.691593
23.263333	0.1	0.696361
23.265000	0.1	0.696600
23.266667	0.1	0.691950
23.268333	0.1	0.686228
23.270000	0.1	0.683546
23.271667	0.1	0.684977
23.273333	0.1	0.689209
23.275000	0.1	0.694990
23.276667	0.1	0.701249
23.278333	0.1	0.705779
23.280000	0.1	0.706792
23.281667	0.1	0.704646
23.283333	0.1	0.701904
23.285000	0.1	0.701666
23.286667	0.1	0.705719
23.288333	0.1	0.713050
23.290000	0.1	0.720024
23.291667	0.1	0.723302
23.293333	0.1	0.722289
23.295000	0.1	0.720143
23.296667	0.1	0.721455
23.298333	0.1	0.728011
23.300000	0.1	0.737965
23.301667	0.1	0.746548
23.303333	0.1	0.750780
23.305000	0.1	0.752151
23.306667	0.1	0.753760
23.308333	0.1	0.755966
23.310000	0.1	0.757873
23.311667	0.1	0.760794
23.313333	0.1	0.766754
23.315000	0.1	0.775039
23.316667	0.1	0.781894
23.318333	0.1	0.783682
23.320000	0.1	0.780582
23.321667	0.1	0.775754
23.323333	0.1	0.771880
23.325000	0.1	0.769377
23.326667	0.1	0.767112
23.328333	0.1	0.764430
23.330000	0.1	0.761151
23.331667	0.1	0.757098
23.333333	0.1	0.752926
23.335000	0.1	0.750065
23.336667	0.1	0.749707
23.338333	0.1	0.751138
23.340000	0.1	0.752389
23.341667	0.1	0.752449
23.343333	0.1	0.751913
23.345000	0.1	0.752270
23.346667	0.1	0.753820
23.348333	0.1	0.755549
23.350000	0.1	0.755847
23.351667	0.1	0.753343
23.353333	0.1	0.748336
23.355000	0.1	0.741839
23.356667	0.1	0.734985
23.358333	0.1	0.729322
23.360000	0.1	0.726461
23.361667	0.1	0.726879
23.363333	0.1	0.729144
23.365000	0.1	0.731528
23.366667	0.1	0.732780
23.368333	0.1	0.732064
23.370000	0.1	0.728786
23.371667	0.1	0.723600
23.373333	0.1	0.718653
23.375000	0.1	0.715971
23.376667	0.1	0.715196
23.378333	0.1	0.714481
23.380000	0.1	0.712693
23.381667	0.1	0.710607
23.383333	0.1	0.709713
23.385000	0.1	0.711441
23.386667	0.1	0.716090
23.388333	0.1	0.721633
23.390000	0.1	0.724375
23.391667	0.1	0.722170
23.393333	0.1	0.715911
23.395000	0.1	0.708818
23.396667	0.1	0.703931
23.398333	0.1	0.702262
23.400000	0.1	0.703156
23.401667	0.1	0.705719
23.403333	0.1	0.709176
23.405000	0.1	0.712216
23.406667	0.1	0.713766
23.408333	0.1	0.713766
23.410000	0.1	0.712693
23.411667	0.1	0.711441
23.413333	0.1	0.711083
23.415000	0.1	0.712216
23.416667	0.1	0.714064
23.418333	0.1	0.715017
23.420000	0.1	0.713646
23.421667	0.1	0.709057
23.423333	0.1	0.701606
23.425000	0.1	0.694275
23.426667	0.1	0.690937
23.428333	0.1	0.693381
23.430000	0.1	0.700712
23.431667	0.1	0.710547
23.433333	0.1	0.720024
23.435000	0.1	0.726938
23.436667	0.1	0.730515
23.438333	0.1	0.731468
23.440000	0.1	0.730813
23.441667	0.1	0.729144
23.443333	0.1	0.726163
23.445000	0.1	0.722110
23.446667	0.1	0.718594
23.448333	0.1	0.716925
23.450000	0.1	0.717402
23.451667	0.1	0.719070
23.453333	0.1	0.719607
23.455000	0.1	0.716686
23.456667	0.1	0.710785
23.458333	0.1	0.705123
23.460000	0.1	0.702918
23.461667	0.1	0.704646
23.463333	0.1	0.708580
23.465000	0.1	0.711560
23.466667	0.1	0.710428
23.468333	0.1	0.704825
23.470000	0.1	0.696957
23.471667	0.1	0.689089
23.473333	0.1	0.682533
23.475000	0.1	0.678361
23.476667	0.1	0.677824
23.478333	0.1	0.680983
23.480000	0.1	0.686407
23.481667	0.1	0.692010
23.483333	0.1	0.696421
23.485000	0.1	0.699937
23.486667	0.1	0.702798
23.488333	0.1	0.704646
23.490000	0.1	0.705481
23.491667	0.1	0.706732
23.493333	0.1	0.710309
23.495000	0.1	0.717640
23.496667	0.1	0.729144
23.498333	0.1	0.742734
23.500000	0.1	0.755489
23.501667	0.1	0.765860
23.503333	0.1	0.774026
23.505000	0.1	0.780225
23.506667	0.1	0.785172
23.508333	0.1	0.790477
23.510000	0.1	0.797868
23.511667	0.1	0.807524
23.513333	0.1	0.817776
23.515000	0.1	0.827313
23.516667	0.1	0.836015
23.518333	0.1	0.843406
23.520000	0.1	0.849068
23.521667	0.1	0.853777
23.523333	0.1	0.860453
23.525000	0.1	0.872314
23.526667	0.1	0.890732
23.528333	0.1	0.915229
23.530000	0.1	0.944078
23.531667	0.1	0.974000
23.533333	0.1	1.001716
23.535000	0.1	1.026213
23.536667	0.1	1.048684
23.538333	0.1	1.071572
23.540000	0.1	1.096487
23.541667	0.1	1.123846
23.543333	0.1	1.152933
23.545000	0.1	1.183570
23.546667	0.1	1.216531
23.548333	0.1	1.252890
23.550000	0.1	1.291931
23.551667	0.1	1.331985
23.553333	0.1	1.372755
23.555000	0.1	1.415372
23.556667	0.1	1.461327
23.558333	0.1	1.512110
23.560000	0.1	1.568616
23.561667	0.1	1.631141
23.563333	0.1	1.698077
23.565000	0.1	1.766980
23.566667	0.1	1.836240
23.568333	0.1	1.905561
23.570000	0.1	1.976550
23.571667	0.1	2.052009
23.573333	0.1	2.133250
23.575000	0.1	2.218723
23.576667	0.1	2.306938
23.578333	0.1	2.398729
23.580000	0.1	2.496839
23.581667	0.1	2.603173
23.583333	0.1	2.717555
23.585000	0.1	2.838195
23.586667	0.1	2.962768
23.588333	0.1	3.089249
23.590000	0.1	3.217757
23.591667	0.1	3.350198
23.593333	0.1	3.488958
23.595000	0.1	3.635824
23.596667	0.1	3.791094
23.598333	0.1	3.953934
23.600000	0.1	4.124046
23.601667	0.1	4.301310
23.603333	0.1	4.485727
23.605000	0.1	4.677296
23.606667	0.1	4.875720
23.608333	0.1	5.079449
23.610000	0.1	5.287409
23.611667	0.1	5.501211
23.613333	0.1	5.723775
23.615000	0.1	5.956471
23.616667	0.1	6.197751
23.618333	0.1	6.445885
23.620000	0.1	6.700635
23.621667	0.1	6.963373
23.623333	0.1	7.236422
23.625000	0.1	7.521570
23.626667	0.1	7.819355
23.628333	0.1	8.128882
23.630000	0.1	8.448124
23.631667	0.1	8.774758
23.633333	0.1	9.107650
23.635000	0.1	9.446979
23.636667	0.1	9.793699
23.638333	0.1	10.150970
23.640000	0.1	10.523201
23.641667	0.1	10.912955
23.643333	0.1	11.319280
23.645000	0.1	11.739612
23.646667	0.1	12.172580
23.648333	0.1	12.619496
23.650000	0.1	13.083757
23.651667	0.1	13.567329
23.653333	0.1	14.068664
23.655000	0.1	14.584840
23.656667	0.1	15.116335
23.658333	0.1	15.667737
23.660000	0.1	16.243340
23.661667	0.1	16.844274
23.663333	0.1	17.469467
23.665000	0.1	18.118383
23.666667	0.1	18.791677
23.668333	0.1	19.491018
23.670000	0.1	20.218493
23.671667	0.1	20.975770
23.673333	0.1	21.763326
23.675000	0.1	22.580446
23.676667	0.1	23.424269
23.678333	0.1	24.290444
23.680000	0.1	25.176646
23.681667	0.1	26.084365
23.683333	0.1	27.017535
23.685000	0.1	27.978482
23.686667	0.1	28.965892
23.688333	0.1	29.974939
23.690000	0.1	30.998470
23.691667	0.1	32.029809
23.693333	0.1	33.064904
23.695000	0.1	34.101786
23.696667	0.1	35.139742
23.698333	0.1	36.177459
23.700000	0.1	37.211718
23.701667	0.1	38.236143
23.703333	0.1	39.242628
23.705000	0.1	40.224137
23.706667	0.1	41.175964
23.708333	0.1	42.093101
23.710000	0.1	42.968931
23.711667	0.1	43.796303
23.713333	0.1	44.569555
23.715000	0.1	45.285883
23.716667	0.1	45.944217
23.718333	0.1	46.542409
23.720000	0.1	47.075930
23.721667	0.1	47.538522
23.723333	0.1	47.923806
23.725000	0.1	48.227551
23.726667	0.1	48.448864
23.728333	0.1	48.589173
23.730000	0.1	48.649314
23.731667	0.1	48.627499
23.733333	0.1	48.520687
23.735000	0.1	48.327568
23.736667	0.1	48.049095
23.738333	0.1	47.688249
23.740000	0.1	47.248784
23.741667	0.1	46.733978
23.743333	0.1	46.146872
23.745000	0.1	45.491400
23.746667	0.1	44.772628
23.748333	0.1	43.995145
23.750000	0.1	43.162050
23.751667	0.1	42.275431
23.753333	0.1	41.336956
23.755000	0.1	40.349128
23.756667	0.1	39.317014
23.758333	0.1	38.248839
23.760000	0.1	37.153842
23.761667	0.1	36.040010
23.763333	0.1	34.912946
23.765000	0.1	33.776285
23.766667	0.1	32.632293
23.768333	0.1	31.482460
23.770000	0.1	30.329587
23.771667	0.1	29.177906
23.773333	0.1	28.030695
23.775000	0.1	26.890160
23.776667	0.1	25.759102
23.778333	0.1	24.641754
23.780000	0.1	23.543359
23.781667	0.1	22.469343
23.783333	0.1	21.424593
23.785000	0.1	20.411195
23.786667	0.1	19.428076
23.788333	0.1	18.473567
23.790000	0.1	17.547430
23.791667	0.1	16.650320
23.793333	0.1	15.783311
23.795000	0.1	14.947475
23.796667	0.1	14.142812
23.798333	0.1	13.369203
23.800000	0.1	12.627662
23.801667	0.1	11.920691
23.803333	0.1	11.251152
23.805000	0.1	10.620475
23.806667	0.1	10.025919
23.808333	0.1	9.462119
23.810000	0.1	8.924544
23.811667	0.1	8.411646
23.813333	0.1	7.923961
23.815000	0.1	7.462979
23.816667	0.1	7.029415
23.818333	0.1	6.621719
23.820000	0.1	6.237448
23.821667	0.1	5.875707
23.823333	0.1	5.537093
23.825000	0.1	5.221725
23.826667	0.1	4.928053
23.828333	0.1	4.653454
23.830000	0.1	4.395187
23.831667	0.1	4.151821
23.833333	0.1	3.924191
23.835000	0.1	3.714442
23.836667	0.1	3.524542
23.838333	0.1	3.353417
23.840000	0.1	3.196478
23.841667	0.1	3.048122
23.843333	0.1	2.904952
23.845000	0.1	2.767146
23.846667	0.1	2.637208
23.848333	0.1	2.517760
23.850000	0.1	2.409458
23.851667	0.1	2.310574
23.853333	0.1	2.217889
23.855000	0.1	2.129316
23.856667	0.1	2.045691
23.858333	0.1	1.969397
23.860000	0.1	1.902163
23.861667	0.1	1.843155
23.863333	0.1	1.788676
23.865000	0.1	1.735032
23.866667	0.1	1.680434
23.868333	0.1	1.625240
23.870000	0.1	1.571000
23.871667	0.1	1.520872
23.873333	0.1	1.478195
23.875000	0.1	1.444519
23.876667	0.1	1.417816
23.878333	0.1	1.394034
23.880000	0.1	1.369894
23.881667	0.1	1.344860
23.883333	0.1	1.319528
23.885000	0.1	1.294911
23.886667	0.1	1.272023
23.888333	0.1	1.251876
23.890000	0.1	1.235545
23.891667	0.1	1.222670
23.893333	0.1	1.210511
23.895000	0.1	1.195490
23.896667	0.1	1.175821
23.898333	0.1	1.152873
23.900000	0.1	1.129747
23.901667	0.1	1.109362
23.903333	0.1	1.093030
23.905000	0.1	1.079738
23.906667	0.1	1.067758
23.908333	0.1	1.056910
23.910000	0.1	1.048803
23.911667	0.1	1.044512
23.913333	0.1	1.042485
23.915000	0.1	1.038730
23.916667	0.1	1.030743
23.918333	0.1	1.019299
23.920000	0.1	1.007736
23.921667	0.1	0.998974
23.923333	0.1	0.993073
23.925000	0.1	0.987232
23.926667	0.1	0.978291
23.928333	0.1	0.964820
23.930000	0.1	0.948370
23.931667	0.1	0.932097
23.933333	0.1	0.919402
23.935000	0.1	0.911415
23.936667	0.1	0.906229
23.938333	0.1	0.900865
23.940000	0.1	0.893414
23.941667	0.1	0.884235
23.943333	0.1	0.874519
23.945000	0.1	0.864923
23.946667	0.1	0.855207
23.948333	0.1	0.845254
23.950000	0.1	0.835598
23.951667	0.1	0.827372
23.953333	0.1	0.821233
23.955000	0.1	0.816703
23.956667	0.1	0.812531
23.958333	0.1	0.807405
23.960000	0.1	0.800192
23.961667	0.1	0.791013
23.963333	0.1	0.781000
23.965000	0.1	0.771523
23.966667	0.1	0.764072
23.968333	0.1	0.759363
23.970000	0.1	0.757456
23.971667	0.1	0.757933
23.973333	0.1	0.760078
23.975000	0.1	0.762701
23.976667	0.1	0.764489
23.978333	0.1	0.763834
23.980000	0.1	0.759840
23.981667	0.1	0.752747
23.983333	0.1	0.743151
23.985000	0.1	0.732124
23.986667	0.1	0.721574
23.988333	0.1	0.714600
23.990000	0.1	0.712812
23.991667	0.1	0.714660
23.993333	0.1	0.716507
23.995000	0.1	0.715613
23.996667	0.1	0.711322
23.998333	0.1	0.704885
24.000000	0.1	0.698984
24.001667	0.1	0.696063
24.003333	0.1	0.696600
24.005000	0.1	0.699103
24.006667	0.1	0.701070
24.008333	0.1	0.700414
24.010000	0.1	0.697374
24.011667	0.1	0.694037
24.013333	0.1	0.691891
24.015000	0.1	0.690877
24.016667	0.1	0.689924
24.018333	0.1	0.687242
24.020000	0.1	0.682533
24.021667	0.1	0.677943
24.023333	0.1	0.676930
24.025000	0.1	0.681639
24.026667	0.1	0.691056
24.028333	0.1	0.701308
24.030000	0.1	0.707686
24.031667	0.1	0.707507
24.033333	0.1	0.701785
24.035000	0.1	0.694752
24.036667	0.1	0.690937
24.038333	0.1	0.693381
24.040000	0.1	0.702322
24.041667	0.1	0.714898
24.043333	0.1	0.725925
24.045000	0.1	0.730932
24.046667	0.1	0.729859
24.048333	0.1	0.726461
24.050000	0.1	0.725210
24.051667	0.1	0.729144
24.053333	0.1	0.738800
24.055000	0.1	0.752568
24.056667	0.1	0.767350
24.058333	0.1	0.779629
24.060000	0.1	0.787497
24.061667	0.1	0.791788
24.063333	0.1	0.794590
24.065000	0.1	0.798404
24.066667	0.1	0.805318
24.068333	0.1	0.814676
24.070000	0.1	0.823557
24.071667	0.1	0.829756
24.073333	0.1	0.833869
24.075000	0.1	0.838637
24.076667	0.1	0.846446
24.078333	0.1	0.857532
24.080000	0.1	0.871003
24.081667	0.1	0.886440
24.083333	0.1	0.903785
24.085000	0.1	0.921369
24.086667	0.1	0.937045
24.088333	0.1	0.949442
24.090000	0.1	0.958860
24.091667	0.1	0.966668
24.093333	0.1	0.974119
24.095000	0.1	0.982821
24.096667	0.1	0.994384
24.098333	0.1	1.009524
24.100000	0.1	1.027763
24.101667	0.1	1.046896
24.103333	0.1	1.063824
24.105000	0.1	1.076281
24.106667	0.1	1.083613
24.108333	0.1	1.086891
24.110000	0.1	1.089096
24.111667	0.1	1.093984
24.113333	0.1	1.103818
24.115000	0.1	1.117468
24.116667	0.1	1.131654
24.118333	0.1	1.143098
24.120000	0.1	1.151323
24.121667	0.1	1.158178
24.123333	0.1	1.165569
24.125000	0.1	1.174629
24.126667	0.1	1.185417
24.128333	0.1	1.196623
24.130000	0.1	1.205623
24.131667	0.1	1.210630
24.133333	0.1	1.212835
24.135000	0.1	1.215100
24.136667	0.1	1.218915
24.138333	0.1	1.224041
24.140000	0.1	1.229644
24.141667	0.1	1.235187
24.143333	0.1	1.240432
24.145000	0.1	1.245618
24.146667	0.1	1.251578
24.148333	0.1	1.258493
24.150000	0.1	1.265824
24.151667	0.1	1.272976
24.153333	0.1	1.279175
24.155000	0.1	1.283944
24.156667	0.1	1.288116
24.158333	0.1	1.292884
24.160000	0.1	1.298428
24.161667	0.1	1.304030
24.163333	0.1	1.310647
24.165000	0.1	1.320601
24.166667	0.1	1.334369
24.168333	0.1	1.350045
24.170000	0.1	1.365006
24.171667	0.1	1.377404
24.173333	0.1	1.387298
24.175000	0.1	1.396895
24.176667	0.1	1.409233
24.178333	0.1	1.426339
24.180000	0.1	1.448810
24.181667	0.1	1.475453
24.183333	0.1	1.502931
24.185000	0.1	1.527846
24.186667	0.1	1.549542
24.188333	0.1	1.570344
24.190000	0.1	1.593173
24.191667	0.1	1.619756
24.193333	0.1	1.649439
24.195000	0.1	1.680672
24.196667	0.1	1.711369
24.198333	0.1	1.740158
24.200000	0.1	1.767337
24.201667	0.1	1.795650
24.203333	0.1	1.828075
24.205000	0.1	1.865029
24.206667	0.1	1.905501
24.208333	0.1	1.948059
24.210000	0.1	1.990974
24.211667	0.1	2.031684
24.213333	0.1	2.068281
24.215000	0.1	2.100229
24.216667	0.1	2.128720
24.218333	0.1	2.156496
24.220000	0.1	2.186179
24.221667	0.1	2.218247
24.223333	0.1	2.250970
24.225000	0.1	2.282500
24.226667	0.1	2.311409
24.228333	0.1	2.337515
24.230000	0.1	2.361596
24.231667	0.1	2.384007
24.233333	0.1	2.404630
24.235000	0.1	2.422989
24.236667	0.1	2.439141
24.238333	0.1	2.454519
24.240000	0.1	2.471805
24.241667	0.1	2.492666
24.243333	0.1	2.514959
24.245000	0.1	2.533853
24.246667	0.1	2.545715
24.248333	0.1	2.549768
24.250000	0.1	2.546728
24.251667	0.1	2.537072
24.253333	0.1	2.521157
24.255000	0.1	2.500415
24.256667	0.1	2.477050
24.258333	0.1	2.452195
24.260000	0.1	2.426028
24.261667	0.1	2.398193
24.263333	0.1	2.368748
24.265000	0.1	2.338290
24.266667	0.1	2.307058
24.268333	0.1	2.273619
24.270000	0.1	2.235115
24.271667	0.1	2.189875
24.273333	0.1	2.138496
24.275000	0.1	2.083242
24.276667	0.1	2.027631
24.278333	0.1	1.974762
24.280000	0.1	1.925886
24.281667	0.1	1.879335
24.283333	0.1	1.832068
24.285000	0.1	1.782596
24.286667	0.1	1.731813
24.288333	0.1	1.681507
24.290000	0.1	1.632214
24.291667	0.1	1.583338
24.293333	0.1	1.534939
24.295000	0.1	1.486719
24.296667	0.1	1.437187
24.298333	0.1	1.384974
24.300000	0.1	1.331925
24.301667	0.1	1.282215
24.303333	0.1	1.238585
24.305000	0.1	1.200140
24.306667	0.1	1.164019
24.308333	0.1	1.128078
24.310000	0.1	1.091242
24.311667	0.1	1.052916
24.313333	0.1	1.013696
24.315000	0.1	0.975847
24.316667	0.1	0.942230
24.318333	0.1	0.914276
24.320000	0.1	0.890672
24.321667	0.1	0.868082
24.323333	0.1	0.842750
24.325000	0.1	0.813544
24.326667	0.1	0.782907
24.328333	0.1	0.754535
24.330000	0.1	0.730038
24.331667	0.1	0.708699
24.333333	0.1	0.688970
24.335000	0.1	0.670373
24.336667	0.1	0.653803
24.338333	0.1	0.640035
24.340000	0.1	0.627339
24.341667	0.1	0.612974
24.343333	0.1	0.596106
24.345000	0.1	0.579000
24.346667	0.1	0.564516
24.348333	0.1	0.553608
24.350000	0.1	0.546217
24.351667	0.1	0.542760
24.353333	0.1	0.543356
24.355000	0.1	0.546634
24.356667	0.1	0.549376
24.358333	0.1	0.548124
24.360000	0.1	0.541627
24.361667	0.1	0.531793
24.363333	0.1	0.522792
24.365000	0.1	0.518262
24.366667	0.1	0.518680
24.368333	0.1	0.520945
24.370000	0.1	0.521183
24.371667	0.1	0.517309
24.373333	0.1	0.509203
24.375000	0.1	0.498652
24.376667	0.1	0.489295
24.378333	0.1	0.484407
24.380000	0.1	0.485480
24.381667	0.1	0.491381
24.383333	0.1	0.498474
24.385000	0.1	0.502706
24.386667	0.1	0.502765
24.388333	0.1	0.500083
24.390000	0.1	0.497699
24.391667	0.1	0.497699
24.393333	0.1	0.500798
24.395000	0.1	0.504971
24.396667	0.1	0.507355
24.398333	0.1	0.506640
24.400000	0.1	0.504196
24.401667	0.1	0.501752
24.403333	0.1	0.500083
24.405000	0.1	0.499785
24.406667	0.1	0.501573
24.408333	0.1	0.505090
24.410000	0.1	0.508130
24.411667	0.1	0.508487
24.413333	0.1	0.506461
24.415000	0.1	0.504673
24.416667	0.1	0.506222
24.418333	0.1	0.511825
24.420000	0.1	0.518203
24.421667	0.1	0.520885
24.423333	0.1	0.518799
24.425000	0.1	0.514805
24.426667	0.1	0.512660
24.428333	0.1	0.514329
24.430000	0.1	0.518799
24.431667	0.1	0.522673
24.433333	0.1	0.522435
24.435000	0.1	0.517547
24.436667	0.1	0.510931
24.438333	0.1	0.507236
24.440000	0.1	0.509441
24.441667	0.1	0.516236
24.443333	0.1	0.523388
24.445000	0.1	0.527322
24.446667	0.1	0.527442
24.448333	0.1	0.526130
24.450000	0.1	0.526428
24.451667	0.1	0.530243
24.453333	0.1	0.536859
24.455000	0.1	0.542820
24.456667	0.1	0.544727
24.458333	0.1	0.541866
24.460000	0.1	0.537097
24.461667	0.1	0.534534
24.463333	0.1	0.536144
24.465000	0.1	0.540257
24.466667	0.1	0.544250
24.468333	0.1	0.545919
24.470000	0.1	0.544906
24.471667	0.1	0.542641
24.473333	0.1	0.541627
24.475000	0.1	0.543475
24.476667	0.1	0.547826
24.478333	0.1	0.552595
24.480000	0.1	0.555277
24.481667	0.1	0.555217
24.483333	0.1	0.553906
24.485000	0.1	0.553966
24.486667	0.1	0.556350
24.488333	0.1	0.559568
24.490000	0.1	0.560641
24.491667	0.1	0.557482
24.493333	0.1	0.551403
24.495000	0.1	0.546038
24.496667	0.1	0.544369
24.498333	0.1	0.546694
24.500000	0.1	0.551045
24.501667	0.1	0.555754
24.503333	0.1	0.560343
24.505000	0.1	0.564694
24.506667	0.1	0.567675
24.508333	0.1	0.568450
24.510000	0.1	0.568271
24.511667	0.1	0.569761
24.513333	0.1	0.573933
24.515000	0.1	0.578523
24.516667	0.1	0.580907
24.518333	0.1	0.580668
24.520000	0.1	0.578523
24.521667	0.1	0.575185
24.523333	0.1	0.572264
24.525000	0.1	0.571251
24.526667	0.1	0.571251
24.528333	0.1	0.570238
24.530000	0.1	0.567436
24.531667	0.1	0.562727
24.533333	0.1	0.556111
24.535000	0.1	0.549495
24.536667	0.1	0.546038
24.538333	0.1	0.547648
24.540000	0.1	0.552833
24.541667	0.1	0.558198
24.543333	0.1	0.560939
24.545000	0.1	0.560224
24.546667	0.1	0.558317
24.548333	0.1	0.557840
24.550000	0.1	0.559032
24.551667	0.1	0.559449
24.553333	0.1	0.558376
24.555000	0.1	0.557005
24.556667	0.1	0.556052
24.558333	0.1	0.553787
24.560000	0.1	0.548244
24.561667	0.1	0.539482
24.563333	0.1	0.530303
24.565000	0.1	0.524163
24.566667	0.1	0.522912
24.568333	0.1	0.525653
24.570000	0.1	0.530124
24.571667	0.1	0.534117
24.573333	0.1	0.536263
24.575000	0.1	0.536561
24.576667	0.1	0.535607
24.578333	0.1	0.534117
24.580000	0.1	0.532150
24.581667	0.1	0.530124
24.583333	0.1	0.528812
24.585000	0.1	0.528455
24.586667	0.1	0.529289
24.588333	0.1	0.531316
24.590000	0.1	0.533700
24.591667	0.1	0.534654
24.593333	0.1	0.533700
24.595000	0.1	0.532448
24.596667	0.1	0.533104
24.598333	0.1	0.536025
24.600000	0.1	0.539303
24.601667	0.1	0.540137
24.603333	0.1	0.536561
24.605000	0.1	0.529170
24.606667	0.1	0.521302
24.608333	0.1	0.516295
24.610000	0.1	0.515521
24.611667	0.1	0.519156
24.613333	0.1	0.526488
24.615000	0.1	0.535011
24.616667	0.1	0.540972
24.618333	0.1	0.541210
24.620000	0.1	0.535667
24.621667	0.1	0.526667
24.623333	0.1	0.518143
24.625000	0.1	0.514448
24.626667	0.1	0.517130
24.628333	0.1	0.524044
24.630000	0.1	0.531733
24.631667	0.1	0.536799
24.633333	0.1	0.537097
24.635000	0.1	0.532746
24.636667	0.1	0.526607
24.638333	0.1	0.522077
24.640000	0.1	0.521243
24.641667	0.1	0.524581
24.643333	0.1	0.531018
24.645000	0.1	0.538886
24.646667	0.1	0.546396
24.648333	0.1	0.551581
24.650000	0.1	0.552475
24.651667	0.1	0.548720
24.653333	0.1	0.543237
24.655000	0.1	0.540555
24.656667	0.1	0.542820
24.658333	0.1	0.549078
24.660000	0.1	0.557125
24.661667	0.1	0.564992
24.663333	0.1	0.570536
24.665000	0.1	0.572145
24.666667	0.1	0.568986
24.668333	0.1	0.561476
24.670000	0.1	0.551999
24.671667	0.1	0.544369
24.673333	0.1	0.542104
24.675000	0.1	0.545979
24.676667	0.1	0.552893
24.678333	0.1	0.558853
24.680000	0.1	0.562191
24.681667	0.1	0.563204
24.683333	0.1	0.562072
24.685000	0.1	0.559390
24.686667	0.1	0.558019
24.688333	0.1	0.560880
24.690000	0.1	0.567734
24.691667	0.1	0.574231
24.693333	0.1	0.576437
24.695000	0.1	0.573278
24.696667	0.1	0.565887
24.698333	0.1	0.556052
24.700000	0.1	0.545979
24.701667	0.1	0.538647
24.703333	0.1	0.536382
24.705000	0.1	0.538766
24.706667	0.1	0.542700
24.708333	0.1	0.544786
24.710000	0.1	0.544786
24.711667	0.1	0.544369
24.713333	0.1	0.544906
24.715000	0.1	0.546753
24.716667	0.1	0.549078
24.718333	0.1	0.550270
24.720000	0.1	0.548422
24.721667	0.1	0.542820
24.723333	0.1	0.534236
24.725000	0.1	0.524104
24.726667	0.1	0.514090
24.728333	0.1	0.505805
24.730000	0.1	0.500321
24.731667	0.1	0.497878
24.733333	0.1	0.497758
24.735000	0.1	0.499308
24.736667	0.1	0.501812
24.738333	0.1	0.503778
24.740000	0.1	0.503600
24.741667	0.1	0.500619
24.743333	0.1	0.495672
24.745000	0.1	0.489950
24.746667	0.1	0.485122
24.748333	0.1	0.483274
24.750000	0.1	0.485778
24.751667	0.1	0.491977
24.753333	0.1	0.499845
24.755000	0.1	0.505924
24.756667	0.1	0.506103
24.758333	0.1	0.498116
24.760000	0.1	0.484586
24.761667	0.1	0.472009
24.763333	0.1	0.465512
24.765000	0.1	0.465572
24.766667	0.1	0.469863
24.768333	0.1	0.476539
24.770000	0.1	0.484347
24.771667	0.1	0.491083
24.773333	0.1	0.494063
24.775000	0.1	0.491440
24.776667	0.1	0.484824
24.778333	0.1	0.477850
24.780000	0.1	0.472188
24.781667	0.1	0.467420
24.783333	0.1	0.463605
24.785000	0.1	0.462234
24.786667	0.1	0.465691
24.788333	0.1	0.474870
24.790000	0.1	0.487208
24.791667	0.1	0.498951
24.793333	0.1	0.507534
24.795000	0.1	0.511646
24.796667	0.1	0.511289
24.798333	0.1	0.507772
24.800000	0.1	0.503421
24.801667	0.1	0.500739
24.803333	0.1	0.500679
24.805000	0.1	0.502765
24.806667	0.1	0.506461
24.808333	0.1	0.511706
24.810000	0.1	0.517905
24.811667	0.1	0.523329
24.813333	0.1	0.525892
24.815000	0.1	0.525296
24.816667	0.1	0.522971
24.818333	0.1	0.521183
24.820000	0.1	0.522137
24.821667	0.1	0.527084
24.823333	0.1	0.534773
24.825000	0.1	0.543237
24.826667	0.1	0.551820
24.828333	0.1	0.561595
24.830000	0.1	0.573337
24.831667	0.1	0.586629
24.833333	0.1	0.601053
24.835000	0.1	0.617087
24.836667	0.1	0.634074
24.838333	0.1	0.649571
24.840000	0.1	0.662029
24.841667	0.1	0.672281
24.843333	0.1	0.682414
24.845000	0.1	0.693083
24.846667	0.1	0.704348
24.848333	0.1	0.716925
24.850000	0.1	0.731230
24.851667	0.1	0.746846
24.853333	0.1	0.763357
24.855000	0.1	0.779986
24.856667	0.1	0.796020
24.858333	0.1	0.811040
24.860000	0.1	0.826240
24.861667	0.1	0.843942
24.863333	0.1	0.866413
24.865000	0.1	0.894010
24.866667	0.1	0.925422
24.868333	0.1	0.959218
24.870000	0.1	0.994206
24.871667	0.1	1.028240
24.873333	0.1	1.059532
24.875000	0.1	1.088798
24.876667	0.1	1.119018
24.878333	0.1	1.152396
24.880000	0.1	1.187921
24.881667	0.1	1.223743
24.883333	0.1	1.259744
24.885000	0.1	1.297951
24.886667	0.1	1.339614
24.888333	0.1	1.384199
24.890000	0.1	1.430750
24.891667	0.1	1.478374
24.893333	0.1	1.526058
24.895000	0.1	1.572967
24.896667	0.1	1.618624
24.898333	0.1	1.663983
24.900000	0.1	1.712084
24.901667	0.1	1.766682
24.903333	0.1	1.828730
24.905000	0.1	1.895487
24.906667	0.1	1.962602
24.908333	0.1	2.027094
24.910000	0.1	2.089441
24.911667	0.1	2.151966
24.913333	0.1	2.215624
24.915000	0.1	2.280116
24.916667	0.1	2.345026
24.918333	0.1	2.409160
24.920000	0.1	2.469957
24.921667	0.1	2.524674
24.923333	0.1	2.573848
24.925000	0.1	2.620816
24.926667	0.1	2.669037
24.928333	0.1	2.721310
24.930000	0.1	2.777994
24.931667	0.1	2.835632
24.933333	0.1	2.888203
24.935000	0.1	2.930880
24.936667	0.1	2.962589
24.938333	0.1	2.986133
24.940000	0.1	3.005207
24.941667	0.1	3.021836
24.943333	0.1	3.037036
24.945000	0.1	3.051996
24.946667	0.1	3.067374
24.948333	0.1	3.082335
24.950000	0.1	3.093898
24.951667	0.1	3.098071
24.953333	0.1	3.092051
24.955000	0.1	3.075779
24.956667	0.1	3.052354
24.958333	0.1	3.025294
24.960000	0.1	2.996743
24.961667	0.1	2.966583
24.963333	0.1	2.933383
24.965000	0.1	2.895415
24.966667	0.1	2.852321
24.968333	0.1	2.804279
24.970000	0.1	2.751291
24.971667	0.1	2.694130
24.973333	0.1	2.635598
24.975000	0.1	2.578437
24.976667	0.1	2.524138
24.978333	0.1	2.473235
24.980000	0.1	2.425075
24.981667	0.1	2.376259
24.983333	0.1	2.322018
24.985000	0.1	2.260566
24.986667	0.1	2.194166
24.988333	0.1	2.126634
24.990000	0.1	2.061010
24.991667	0.1	1.998544
24.993333	0.1	1.939416
24.995000	0.1	1.883507
24.996667	0.1	1.831174
24.998333	0.1	1.781762
25.000000	0.1	1.733244
25.001667	0.1	1.683176
25.003333	0.1	1.630485
25.005000	0.1	1.575887
25.006667	0.1	1.520574
25.008333	0.1	1.466096
25.010000	0.1	1.414776
25.011667	0.1	1.368702
25.013333	0.1	1.328111
25.015000	0.1	1.291573
25.016667	0.1	1.257598
25.018333	0.1	1.224876
25.020000	0.1	1.192212
25.021667	0.1	1.159251
25.023333	0.1	1.125455
25.025000	0.1	1.090825
25.026667	0.1	1.056373
25.028333	0.1	1.023829
25.030000	0.1	0.993609
25.031667	0.1	0.966072
25.033333	0.1	0.942171
25.035000	0.1	0.921786
25.036667	0.1	0.902653
25.038333	0.1	0.881970
25.040000	0.1	0.858426
25.041667	0.1	0.832439
25.043333	0.1	0.806093
25.045000	0.1	0.781536
25.046667	0.1	0.760317
25.048333	0.1	0.743091
25.050000	0.1	0.729621
25.051667	0.1	0.719369
25.053333	0.1	0.711918
25.055000	0.1	0.706911
25.056667	0.1	0.703752
25.058333	0.1	0.701964
25.060000	0.1	0.701368
25.061667	0.1	0.701010
25.063333	0.1	0.699341
25.065000	0.1	0.694513
25.066667	0.1	0.685513
25.068333	0.1	0.672519
25.070000	0.1	0.656724
25.071667	0.1	0.640035
25.073333	0.1	0.624716
25.075000	0.1	0.612736
25.076667	0.1	0.605047
25.078333	0.1	0.600815
25.080000	0.1	0.597358
25.081667	0.1	0.592828
25.083333	0.1	0.588179
25.085000	0.1	0.584900
25.086667	0.1	0.583172
25.088333	0.1	0.582933
25.090000	0.1	0.583768
25.091667	0.1	0.584066
25.093333	0.1	0.581801
25.095000	0.1	0.576258
25.096667	0.1	0.569284
25.098333	0.1	0.564158
25.100000	0.1	0.562906
25.101667	0.1	0.564873
25.103333	0.1	0.568211
25.105000	0.1	0.571609
25.106667	0.1	0.574887
25.108333	0.1	0.578225
25.110000	0.1	0.581086
25.111667	0.1	0.581801
25.113333	0.1	0.579715
25.115000	0.1	0.575423
25.116667	0.1	0.570297
25.118333	0.1	0.565648
25.120000	0.1	0.562668
25.121667	0.1	0.562072
25.123333	0.1	0.564218
25.125000	0.1	0.568569
25.126667	0.1	0.573039
25.128333	0.1	0.574648
25.130000	0.1	0.572026
25.131667	0.1	0.565827
25.133333	0.1	0.557244
25.135000	0.1	0.547707
25.136667	0.1	0.539541
25.138333	0.1	0.534833
25.140000	0.1	0.534773
25.141667	0.1	0.538707
25.143333	0.1	0.544488
25.145000	0.1	0.549376
25.146667	0.1	0.551760
25.148333	0.1	0.552118
25.150000	0.1	0.552118
25.151667	0.1	0.553250
25.153333	0.1	0.555038
25.155000	0.1	0.556171
25.156667	0.1	0.555515
25.158333	0.1	0.553370
25.160000	0.1	0.552177
25.161667	0.1	0.553846
25.163333	0.1	0.557721
25.165000	0.1	0.561357
25.166667	0.1	0.562906
25.168333	0.1	0.562489
25.170000	0.1	0.561535
25.171667	0.1	0.560641
25.173333	0.1	0.559211
25.175000	0.1	0.556231
25.176667	0.1	0.551701
25.178333	0.1	0.547171
25.180000	0.1	0.544608
25.181667	0.1	0.545204
25.183333	0.1	0.549316
25.185000	0.1	0.556052
25.186667	0.1	0.562906
25.188333	0.1	0.566363
25.190000	0.1	0.565290
25.191667	0.1	0.561714
25.193333	0.1	0.559270
25.195000	0.1	0.560105
25.196667	0.1	0.563324
25.198333	0.1	0.566125
25.200000	0.1	0.566542
25.201667	0.1	0.564814
25.203333	0.1	0.562072
25.205000	0.1	0.560403
25.206667	0.1	0.561655
25.208333	0.1	0.565708
25.210000	0.1	0.570238
25.211667	0.1	0.573039
25.213333	0.1	0.574529
25.215000	0.1	0.577390
25.216667	0.1	0.583470
25.218333	0.1	0.591278
25.220000	0.1	0.597298
25.221667	0.1	0.599086
25.223333	0.1	0.596523
25.225000	0.1	0.591159
25.226667	0.1	0.586152
25.228333	0.1	0.584781
25.230000	0.1	0.588417
25.231667	0.1	0.595391
25.233333	0.1	0.602007
25.235000	0.1	0.605106
25.236667	0.1	0.603557
25.238333	0.1	0.599325
25.240000	0.1	0.596643
25.241667	0.1	0.599682
25.243333	0.1	0.609100
25.245000	0.1	0.621855
25.246667	0.1	0.633478
25.248333	0.1	0.641406
25.250000	0.1	0.645161
25.251667	0.1	0.645042
25.253333	0.1	0.643015
25.255000	0.1	0.642538
25.256667	0.1	0.647306
25.258333	0.1	0.658512
25.260000	0.1	0.673950
25.261667	0.1	0.689566
25.263333	0.1	0.701904
25.265000	0.1	0.710249
25.266667	0.1	0.715792
25.268333	0.1	0.720084
25.270000	0.1	0.724971
25.271667	0.1	0.731289
25.273333	0.1	0.738680
25.275000	0.1	0.746906
25.276667	0.1	0.755668
25.278333	0.1	0.764012
25.280000	0.1	0.772178
25.281667	0.1	0.781655
25.283333	0.1	0.793874
25.285000	0.1	0.807524
25.286667	0.1	0.820637
25.288333	0.1	0.832915
25.290000	0.1	0.845134
25.291667	0.1	0.857055
25.293333	0.1	0.867784
25.295000	0.1	0.877202
25.296667	0.1	0.887036
25.298333	0.1	0.899136
25.300000	0.1	0.913799
25.301667	0.1	0.929236
25.303333	0.1	0.943244
25.305000	0.1	0.954330
25.306667	0.1	0.963390
25.308333	0.1	0.972331
25.310000	0.1	0.981689
25.311667	0.1	0.990629
25.313333	0.1	0.998735
25.315000	0.1	1.006782
25.316667	0.1	1.015544
25.318333	0.1	1.025677
25.320000	0.1	1.037598
25.321667	0.1	1.051307
25.323333	0.1	1.066089
25.325000	0.1	1.081586
25.326667	0.1	1.097322
25.328333	0.1	1.112342
25.330000	0.1	1.126170
25.331667	0.1	1.139104
25.333333	0.1	1.152456
25.335000	0.1	1.167774
25.336667	0.1	1.185179
25.338333	0.1	1.202822
25.340000	0.1	1.218498
25.341667	0.1	1.230240
25.343333	0.1	1.238108
25.345000	0.1	1.244307
25.346667	0.1	1.252294
25.348333	0.1	1.264513
25.350000	0.1	1.281321
25.351667	0.1	1.301229
25.353333	0.1	1.322150
25.355000	0.1	1.341939
25.356667	0.1	1.360178
25.358333	0.1	1.377881
25.360000	0.1	1.395643
25.361667	0.1	1.414239
25.363333	0.1	1.434147
25.365000	0.1	1.454175
25.366667	0.1	1.471937
25.368333	0.1	1.485169
25.370000	0.1	1.492798
25.371667	0.1	1.495659
25.373333	0.1	1.496554
25.375000	0.1	1.498699
25.376667	0.1	1.503348
25.378333	0.1	1.509249
25.380000	0.1	1.513362
25.381667	0.1	1.512945
25.383333	0.1	1.507878
25.385000	0.1	1.500130
25.386667	0.1	1.491666
25.388333	0.1	1.483560
25.390000	0.1	1.476288
25.391667	0.1	1.469612
25.393333	0.1	1.462042
25.395000	0.1	1.450718
25.396667	0.1	1.434982
25.398333	0.1	1.417160
25.400000	0.1	1.399994
25.401667	0.1	1.384020
25.403333	0.1	1.368463
25.405000	0.1	1.353622
25.406667	0.1	1.340032
25.408333	0.1	1.326740
25.410000	0.1	1.310885
25.411667	0.1	1.290441
25.413333	0.1	1.265526
25.415000	0.1	1.238465
25.416667	0.1	1.211464
25.418333	0.1	1.185596
25.420000	0.1	1.161635
25.421667	0.1	1.141250
25.423333	0.1	1.126766
25.425000	0.1	1.118660
25.426667	0.1	1.114786
25.428333	0.1	1.111269
25.430000	0.1	1.104117
25.431667	0.1	1.089931
25.433333	0.1	1.068056
25.435000	0.1	1.040876
25.436667	0.1	1.012683
25.438333	0.1	0.988782
25.440000	0.1	0.972271
25.441667	0.1	0.961781
25.443333	0.1	0.952661
25.445000	0.1	0.941157
25.446667	0.1	0.926614
25.448333	0.1	0.910938
25.450000	0.1	0.897467
25.451667	0.1	0.887573
25.453333	0.1	0.878871
25.455000	0.1	0.867963
25.456667	0.1	0.854433
25.458333	0.1	0.841081
25.460000	0.1	0.830472
25.461667	0.1	0.822485
25.463333	0.1	0.814378
25.465000	0.1	0.804305
25.466667	0.1	0.792980
25.468333	0.1	0.782073
25.470000	0.1	0.772893
25.471667	0.1	0.766158
25.473333	0.1	0.761807
25.475000	0.1	0.758827
25.476667	0.1	0.755250
25.478333	0.1	0.749111
25.480000	0.1	0.739515
25.481667	0.1	0.728011
25.483333	0.1	0.717342
25.485000	0.1	0.709713
25.486667	0.1	0.705063
25.488333	0.1	0.701606
25.490000	0.1	0.697494
25.491667	0.1	0.692248
25.493333	0.1	0.686348
25.495000	0.1	0.680685
25.496667	0.1	0.676036
25.498333	0.1	0.672877
25.500000	0.1	0.671387
25.501667	0.1	0.671327
25.503333	0.1	0.671744
25.505000	0.1	0.671208
25.506667	0.1	0.669122
25.508333	0.1	0.666022
25.510000	0.1	0.662446
25.511667	0.1	0.658572
25.513333	0.1	0.654101
25.515000	0.1	0.649095
25.516667	0.1	0.644624
25.518333	0.1	0.642955
25.520000	0.1	0.645816
25.521667	0.1	0.652731
25.523333	0.1	0.661910
25.525000	0.1	0.671208
25.526667	0.1	0.678778
25.528333	0.1	0.682771
25.530000	0.1	0.681460
25.531667	0.1	0.675380
25.533333	0.1	0.668287
25.535000	0.1	0.664175
25.536667	0.1	0.664413
25.538333	0.1	0.668228
25.540000	0.1	0.674486
25.541667	0.1	0.680566
25.543333	0.1	0.683427
25.545000	0.1	0.682235
25.546667	0.1	0.678182
25.548333	0.1	0.673235
25.550000	0.1	0.669658
25.551667	0.1	0.670016
25.553333	0.1	0.674129
25.555000	0.1	0.679195
25.556667	0.1	0.681818
25.558333	0.1	0.680327
25.560000	0.1	0.674248
25.561667	0.1	0.664115
25.563333	0.1	0.651419
25.565000	0.1	0.638366
25.566667	0.1	0.627339
25.568333	0.1	0.619590
25.570000	0.1	0.615895
25.571667	0.1	0.616849
25.573333	0.1	0.621498
25.575000	0.1	0.627518
25.576667	0.1	0.631928
25.578333	0.1	0.631630
25.580000	0.1	0.624418
25.581667	0.1	0.610411
25.583333	0.1	0.593722
25.585000	0.1	0.579357
25.586667	0.1	0.568450
25.588333	0.1	0.558436
25.590000	0.1	0.547171
25.591667	0.1	0.535131
25.593333	0.1	0.525355
25.595000	0.1	0.519872
25.596667	0.1	0.517726
25.598333	0.1	0.516355
25.600000	0.1	0.513017
25.601667	0.1	0.506580
25.603333	0.1	0.498295
25.605000	0.1	0.491142
25.606667	0.1	0.487983
25.608333	0.1	0.488877
25.610000	0.1	0.490844
25.611667	0.1	0.490069
25.613333	0.1	0.484288
25.615000	0.1	0.474691
25.616667	0.1	0.464857
25.618333	0.1	0.458658
25.620000	0.1	0.456810
25.621667	0.1	0.456810
25.623333	0.1	0.456095
25.625000	0.1	0.454724
25.626667	0.1	0.454128
25.628333	0.1	0.454068
25.630000	0.1	0.452042
25.631667	0.1	0.446320
25.633333	0.1	0.437915
25.635000	0.1	0.430226
25.636667	0.1	0.426590
25.638333	0.1	0.427425
25.640000	0.1	0.429928
25.641667	0.1	0.430763
25.643333	0.1	0.428438
25.645000	0.1	0.424743
25.646667	0.1	0.422776
25.648333	0.1	0.424624
25.650000	0.1	0.430048
25.651667	0.1	0.436544
25.653333	0.1	0.440836
25.655000	0.1	0.440240
25.656667	0.1	0.434697
25.658333	0.1	0.427604
25.660000	0.1	0.422180
25.661667	0.1	0.419438
25.663333	0.1	0.418127
25.665000	0.1	0.417292
25.666667	0.1	0.417709
25.668333	0.1	0.421584
25.670000	0.1	0.429630
25.671667	0.1	0.438690
25.673333	0.1	0.444472
25.675000	0.1	0.444889
25.676667	0.1	0.440478
25.678333	0.1	0.432849
25.680000	0.1	0.423670
25.681667	0.1	0.414431
25.683333	0.1	0.407040
25.685000	0.1	0.403404
25.686667	0.1	0.403881
25.688333	0.1	0.406742
25.690000	0.1	0.409484
25.691667	0.1	0.411272
25.693333	0.1	0.413179
25.695000	0.1	0.415623
25.696667	0.1	0.417292
25.698333	0.1	0.416160
25.700000	0.1	0.411749
25.701667	0.1	0.405967
25.703333	0.1	0.401914
25.705000	0.1	0.402212
25.706667	0.1	0.407696
25.708333	0.1	0.417590
25.710000	0.1	0.429809
25.711667	0.1	0.441253
25.713333	0.1	0.448585
25.715000	0.1	0.449240
25.716667	0.1	0.443161
25.718333	0.1	0.433147
25.720000	0.1	0.423729
25.721667	0.1	0.418127
25.723333	0.1	0.416756
25.725000	0.1	0.417948
25.726667	0.1	0.419378
25.728333	0.1	0.418127
25.730000	0.1	0.413239
25.731667	0.1	0.406623
25.733333	0.1	0.400603
25.735000	0.1	0.395894
25.736667	0.1	0.392616
25.738333	0.1	0.391424
25.740000	0.1	0.392377
25.741667	0.1	0.393868
25.743333	0.1	0.393868
25.745000	0.1	0.393033
25.746667	0.1	0.394285
25.748333	0.1	0.400066
25.750000	0.1	0.409126
25.751667	0.1	0.417173
25.753333	0.1	0.420809
25.755000	0.1	0.419617
25.756667	0.1	0.414908
25.758333	0.1	0.409007
25.760000	0.1	0.404596
25.761667	0.1	0.402689
25.763333	0.1	0.401318
25.765000	0.1	0.398219
25.766667	0.1	0.392795
25.768333	0.1	0.386417
25.770000	0.1	0.381827
25.771667	0.1	0.380874
25.773333	0.1	0.382423
25.775000	0.1	0.384152
25.776667	0.1	0.384748
25.778333	0.1	0.384390
25.780000	0.1	0.383914
25.781667	0.1	0.383616
25.783333	0.1	0.382841
25.785000	0.1	0.380993
25.786667	0.1	0.378668
25.788333	0.1	0.376284
25.790000	0.1	0.373483
25.791667	0.1	0.369906
25.793333	0.1	0.366986
25.795000	0.1	0.366747
25.796667	0.1	0.368774
25.798333	0.1	0.371337
25.800000	0.1	0.373721
25.801667	0.1	0.375390
25.803333	0.1	0.375032
25.805000	0.1	0.371933
25.806667	0.1	0.367880
25.808333	0.1	0.364900
25.810000	0.1	0.363112
25.811667	0.1	0.361800
25.813333	0.1	0.360429
25.815000	0.1	0.357568
25.816667	0.1	0.352561
25.818333	0.1	0.347435
25.820000	0.1	0.344872
25.821667	0.1	0.345647
25.823333	0.1	0.348687
25.825000	0.1	0.352204
25.826667	0.1	0.355065
25.828333	0.1	0.356793
25.830000	0.1	0.356555
25.831667	0.1	0.354767
25.833333	0.1	0.352621
25.835000	0.1	0.351131
25.836667	0.1	0.350893
25.838333	0.1	0.351667
25.840000	0.1	0.352025
25.841667	0.1	0.351369
25.843333	0.1	0.350297
25.845000	0.1	0.348687
25.846667	0.1	0.345826
25.848333	0.1	0.341892
25.850000	0.1	0.338137
25.851667	0.1	0.336170
25.853333	0.1	0.336587
25.855000	0.1	0.338972
25.856667	0.1	0.342548
25.858333	0.1	0.346482
25.860000	0.1	0.349402
25.861667	0.1	0.350475
25.863333	0.1	0.349462
25.865000	0.1	0.346601
25.866667	0.1	0.341892
25.868333	0.1	0.335097
25.870000	0.1	0.328422
25.871667	0.1	0.325322
25.873333	0.1	0.326812
25.875000	0.1	0.331104
25.876667	0.1	0.335276
25.878333	0.1	0.337720
25.880000	0.1	0.338852
25.881667	0.1	0.340641
25.883333	0.1	0.343323
25.885000	0.1	0.345230
25.886667	0.1	0.345230
25.888333	0.1	0.343919
25.890000	0.1	0.342786
25.891667	0.1	0.342786
25.893333	0.1	0.344574
25.895000	0.1	0.347614
25.896667	0.1	0.349402
25.898333	0.1	0.346839
25.900000	0.1	0.339389
25.901667	0.1	0.330746
25.903333	0.1	0.325203
25.905000	0.1	0.324488
25.906667	0.1	0.327170
25.908333	0.1	0.330925
25.910000	0.1	0.334859
25.911667	0.1	0.339627
25.913333	0.1	0.345588
25.915000	0.1	0.351131
25.916667	0.1	0.354886
25.918333	0.1	0.357509
25.920000	0.1	0.360191
25.921667	0.1	0.362754
25.923333	0.1	0.364125
25.925000	0.1	0.364065
25.926667	0.1	0.363410
25.928333	0.1	0.363827
25.930000	0.1	0.366867
25.931667	0.1	0.372469
25.933333	0.1	0.378132
25.935000	0.1	0.380456
25.936667	0.1	0.377774
25.938333	0.1	0.371635
25.940000	0.1	0.365436
25.941667	0.1	0.361145
25.943333	0.1	0.358582
25.945000	0.1	0.356555
25.946667	0.1	0.354469
25.948333	0.1	0.352263
25.950000	0.1	0.350535
25.951667	0.1	0.350118
25.953333	0.1	0.351369
25.955000	0.1	0.354111
25.956667	0.1	0.357687
25.958333	0.1	0.360847
25.960000	0.1	0.362456
25.961667	0.1	0.362873
25.963333	0.1	0.363410
25.965000	0.1	0.364065
25.966667	0.1	0.363052
25.968333	0.1	0.359833
25.970000	0.1	0.356972
25.971667	0.1	0.357270
25.973333	0.1	0.360787
25.975000	0.1	0.364184
25.976667	0.1	0.364184
25.978333	0.1	0.359952
25.980000	0.1	0.354111
25.981667	0.1	0.349760
25.983333	0.1	0.348330
25.985000	0.1	0.348687
25.986667	0.1	0.349164
25.988333	0.1	0.349045
25.990000	0.1	0.348806
25.991667	0.1	0.348866
25.993333	0.1	0.348330
25.995000	0.1	0.346422
25.996667	0.1	0.343382
25.998333	0.1	0.341058
26.000000	0.1	0.341773
26.001667	0.1	0.346661
26.003333	0.1	0.354528
26.005000	0.1	0.362575
26.006667	0.1	0.368655
26.008333	0.1	0.372589
26.010000	0.1	0.374854
26.011667	0.1	0.375867
26.013333	0.1	0.375986
26.015000	0.1	0.374854
26.016667	0.1	0.371575
26.018333	0.1	0.365675
26.020000	0.1	0.358105
26.021667	0.1	0.351012
26.023333	0.1	0.346303
26.025000	0.1	0.344992
26.026667	0.1	0.346720
26.028333	0.1	0.350058
26.030000	0.1	0.354290
26.031667	0.1	0.358820
26.033333	0.1	0.362813
26.035000	0.1	0.365794
26.036667	0.1	0.367880
26.038333	0.1	0.369072
26.040000	0.1	0.368476
26.041667	0.1	0.365615
26.043333	0.1	0.362396
26.045000	0.1	0.362396
26.046667	0.1	0.367105
26.048333	0.1	0.373304
26.050000	0.1	0.376642
26.051667	0.1	0.376344
26.053333	0.1	0.374615
26.055000	0.1	0.373423
26.056667	0.1	0.373006
26.058333	0.1	0.373125
26.060000	0.1	0.373423
26.061667	0.1	0.373364
26.063333	0.1	0.372767
26.065000	0.1	0.372052
26.066667	0.1	0.371933
26.068333	0.1	0.372410
26.070000	0.1	0.372529
26.071667	0.1	0.371516
26.073333	0.1	0.369608
26.075000	0.1	0.367343
26.076667	0.1	0.364900
26.078333	0.1	0.363410
26.080000	0.1	0.364423
26.081667	0.1	0.369310
26.083333	0.1	0.377655
26.085000	0.1	0.386834
26.086667	0.1	0.392616
26.088333	0.1	0.392973
26.090000	0.1	0.390708
26.091667	0.1	0.390172
26.093333	0.1	0.392914
26.095000	0.1	0.397444
26.096667	0.1	0.401855
26.098333	0.1	0.404418
26.100000	0.1	0.404179
26.101667	0.1	0.400901
26.103333	0.1	0.396073
26.105000	0.1	0.392377
26.106667	0.1	0.392377
26.108333	0.1	0.396490
26.110000	0.1	0.402749
26.111667	0.1	0.408351
26.113333	0.1	0.412464
26.115000	0.1	0.416815
26.116667	0.1	0.423491
26.118333	0.1	0.432491
26.120000	0.1	0.441134
26.121667	0.1	0.446558
26.123333	0.1	0.448287
26.125000	0.1	0.448942
26.126667	0.1	0.451386
26.128333	0.1	0.456870
26.130000	0.1	0.464678
26.131667	0.1	0.472963
26.133333	0.1	0.479400
26.135000	0.1	0.481725
26.136667	0.1	0.480115
26.138333	0.1	0.477791
26.140000	0.1	0.478387
26.141667	0.1	0.483513
26.143333	0.1	0.492752
26.145000	0.1	0.504613
26.146667	0.1	0.517190
26.148333	0.1	0.529051
26.150000	0.1	0.539780
26.151667	0.1	0.549853
26.153333	0.1	0.559747
26.155000	0.1	0.568628
26.156667	0.1	0.575304
26.158333	0.1	0.578523
26.160000	0.1	0.577390
26.161667	0.1	0.571966
26.163333	0.1	0.565589
26.165000	0.1	0.563800
26.166667	0.1	0.570357
26.168333	0.1	0.584185
26.170000	0.1	0.601530
26.171667	0.1	0.618637
26.173333	0.1	0.632346
26.175000	0.1	0.641823
26.176667	0.1	0.649095
26.178333	0.1	0.658214
26.180000	0.1	0.671566
26.181667	0.1	0.687659
26.183333	0.1	0.702739
26.185000	0.1	0.714839
26.186667	0.1	0.725031
26.188333	0.1	0.735939
26.190000	0.1	0.750423
26.191667	0.1	0.770986
26.193333	0.1	0.797629
26.195000	0.1	0.826478
26.196667	0.1	0.852287
26.198333	0.1	0.872433
26.200000	0.1	0.889242
26.201667	0.1	0.906289
26.203333	0.1	0.924766
26.205000	0.1	0.943840
26.206667	0.1	0.963271
26.208333	0.1	0.982940
26.210000	0.1	1.003027
26.211667	0.1	1.024246
26.213333	0.1	1.047432
26.215000	0.1	1.072943
26.216667	0.1	1.099527
26.218333	0.1	1.125276
26.220000	0.1	1.148641
26.221667	0.1	1.169562
26.223333	0.1	1.189351
26.225000	0.1	1.210749
26.226667	0.1	1.236975
26.228333	0.1	1.268566
26.230000	0.1	1.301944
26.231667	0.1	1.332462
26.233333	0.1	1.358986
26.235000	0.1	1.382649
26.236667	0.1	1.404405
26.238333	0.1	1.424193
26.240000	0.1	1.442432
26.241667	0.1	1.459420
26.243333	0.1	1.475036
26.245000	0.1	1.489103
26.246667	0.1	1.501739
26.248333	0.1	1.512528
26.250000	0.1	1.519859
26.251667	0.1	1.522839
26.253333	0.1	1.522780
26.255000	0.1	1.521766
26.256667	0.1	1.520395
26.258333	0.1	1.518667
26.260000	0.1	1.516283
26.261667	0.1	1.512289
26.263333	0.1	1.505375
26.265000	0.1	1.494110
26.266667	0.1	1.478434
26.268333	0.1	1.460135
26.270000	0.1	1.441598
26.271667	0.1	1.424968
26.273333	0.1	1.410782
26.275000	0.1	1.396835
26.276667	0.1	1.379609
26.278333	0.1	1.357555
26.280000	0.1	1.332879
26.281667	0.1	1.308858
26.283333	0.1	1.286984
26.285000	0.1	1.266360
26.286667	0.1	1.244068
26.288333	0.1	1.216650
26.290000	0.1	1.183450
26.291667	0.1	1.147747
26.293333	0.1	1.113296
26.295000	0.1	1.082122
26.296667	0.1	1.054108
26.298333	0.1	1.027584
26.300000	0.1	1.000583
26.301667	0.1	0.972629
26.303333	0.1	0.944734
26.305000	0.1	0.917137
26.306667	0.1	0.889540
26.308333	0.1	0.862300
26.310000	0.1	0.836194
26.311667	0.1	0.812233
26.313333	0.1	0.792027
26.315000	0.1	0.775695
26.316667	0.1	0.760973
26.318333	0.1	0.745475
26.320000	0.1	0.729024
26.321667	0.1	0.711620
26.323333	0.1	0.692487
26.325000	0.1	0.671148
26.326667	0.1	0.648558
26.328333	0.1	0.626981
26.330000	0.1	0.607967
26.331667	0.1	0.591755
26.333333	0.1	0.577986
26.335000	0.1	0.565827
26.336667	0.1	0.554025
26.338333	0.1	0.542879
26.340000	0.1	0.533044
26.341667	0.1	0.523746
26.343333	0.1	0.513554
26.345000	0.1	0.501633
26.346667	0.1	0.488818
26.348333	0.1	0.477850
26.350000	0.1	0.470996
26.351667	0.1	0.467360
26.353333	0.1	0.463605
26.355000	0.1	0.455797
26.356667	0.1	0.443041
26.358333	0.1	0.428975
26.360000	0.1	0.419378
26.361667	0.1	0.417352
26.363333	0.1	0.421643
26.365000	0.1	0.428081
26.366667	0.1	0.432789
26.368333	0.1	0.433207
26.370000	0.1	0.429153
26.371667	0.1	0.422895
26.373333	0.1	0.416398
26.375000	0.1	0.409126
26.376667	0.1	0.399947
26.378333	0.1	0.390232
26.380000	0.1	0.383854
26.381667	0.1	0.383377
26.383333	0.1	0.387490
26.385000	0.1	0.392973
26.386667	0.1	0.397861
26.388333	0.1	0.400901
26.390000	0.1	0.401318
26.391667	0.1	0.399172
26.393333	0.1	0.395715
26.395000	0.1	0.391901
26.396667	0.1	0.387728
26.398333	0.1	0.383675
26.400000	0.1	0.381053
26.401667	0.1	0.380397
26.403333	0.1	0.380278
26.405000	0.1	0.379086
26.406667	0.1	0.376403
26.408333	0.1	0.373006
26.410000	0.1	0.370502
26.411667	0.1	0.369966
26.413333	0.1	0.370741
26.415000	0.1	0.371218
26.416667	0.1	0.370383
26.418333	0.1	0.368834
26.420000	0.1	0.368238
26.421667	0.1	0.370145
26.423333	0.1	0.373423
26.425000	0.1	0.375211
26.426667	0.1	0.373602
26.428333	0.1	0.369251
26.430000	0.1	0.363946
26.431667	0.1	0.359952
26.433333	0.1	0.359297
26.435000	0.1	0.362337
26.436667	0.1	0.367045
26.438333	0.1	0.370681
26.440000	0.1	0.372469
26.441667	0.1	0.372648
26.443333	0.1	0.371337
26.445000	0.1	0.368953
26.446667	0.1	0.367403
26.448333	0.1	0.368297
26.450000	0.1	0.371039
26.451667	0.1	0.374973
26.453333	0.1	0.379980
26.455000	0.1	0.384629
26.456667	0.1	0.386238
26.458333	0.1	0.382662
26.460000	0.1	0.374258
26.461667	0.1	0.363708
26.463333	0.1	0.354588
26.465000	0.1	0.349939
26.466667	0.1	0.351250
26.468333	0.1	0.357389
26.470000	0.1	0.365019
26.471667	0.1	0.371277
26.473333	0.1	0.375032
26.475000	0.1	0.376403
26.476667	0.1	0.375986
26.478333	0.1	0.375509
26.480000	0.1	0.376284
26.481667	0.1	0.378788
26.483333	0.1	0.382602
26.485000	0.1	0.387132
26.486667	0.1	0.391662
26.488333	0.1	0.395656
26.490000	0.1	0.398934
26.491667	0.1	0.401676
26.493333	0.1	0.403702
26.495000	0.1	0.404000
26.496667	0.1	0.402749
26.498333	0.1	0.400722
26.500000	0.1	0.398457
26.501667	0.1	0.396371
26.503333	0.1	0.395238
26.505000	0.1	0.396192
26.506667	0.1	0.399351
26.508333	0.1	0.402927
26.510000	0.1	0.403941
26.511667	0.1	0.401199
26.513333	0.1	0.396431
26.515000	0.1	0.392377
26.516667	0.1	0.389397
26.518333	0.1	0.386179
26.520000	0.1	0.381887
26.521667	0.1	0.378132
26.523333	0.1	0.377059
26.525000	0.1	0.378847
26.526667	0.1	0.381172
26.528333	0.1	0.380576
26.530000	0.1	0.376046
26.531667	0.1	0.369191
26.533333	0.1	0.362754
26.535000	0.1	0.358820
26.536667	0.1	0.358343
26.538333	0.1	0.360429
26.540000	0.1	0.362754
26.541667	0.1	0.362873
26.543333	0.1	0.360072
26.545000	0.1	0.356019
26.546667	0.1	0.353277
26.548333	0.1	0.352800
26.550000	0.1	0.353813
26.551667	0.1	0.354409
26.553333	0.1	0.353336
26.555000	0.1	0.351071
26.556667	0.1	0.349462
26.558333	0.1	0.349283
26.560000	0.1	0.348866
26.561667	0.1	0.346065
26.563333	0.1	0.340879
26.565000	0.1	0.335753
26.566667	0.1	0.333548
26.568333	0.1	0.335872
26.570000	0.1	0.341058
26.571667	0.1	0.344992
26.573333	0.1	0.345051
26.575000	0.1	0.343025
26.576667	0.1	0.342131
26.578333	0.1	0.344455
26.580000	0.1	0.349522
26.581667	0.1	0.354946
26.583333	0.1	0.357747
26.585000	0.1	0.356495
26.586667	0.1	0.351489
26.588333	0.1	0.345171
26.590000	0.1	0.340879
26.591667	0.1	0.339985
26.593333	0.1	0.340581
26.595000	0.1	0.340462
26.596667	0.1	0.340462
26.598333	0.1	0.342906
26.600000	0.1	0.348151
26.601667	0.1	0.354230
26.603333	0.1	0.358045
26.605000	0.1	0.357151
26.606667	0.1	0.351489
26.608333	0.1	0.343263
26.610000	0.1	0.335157
26.611667	0.1	0.328541
26.613333	0.1	0.324249
26.615000	0.1	0.324011
26.616667	0.1	0.328720
26.618333	0.1	0.336468
26.620000	0.1	0.344515
26.621667	0.1	0.351727
26.623333	0.1	0.358224
26.625000	0.1	0.362933
26.626667	0.1	0.363708
26.628333	0.1	0.360131
26.630000	0.1	0.354826
26.631667	0.1	0.351667
26.633333	0.1	0.352442
26.635000	0.1	0.355601
26.636667	0.1	0.357687
26.638333	0.1	0.356972
26.640000	0.1	0.354946
26.641667	0.1	0.355005
26.643333	0.1	0.359774
26.645000	0.1	0.369370
26.646667	0.1	0.380814
26.648333	0.1	0.389338
26.650000	0.1	0.391483
26.651667	0.1	0.387311
26.653333	0.1	0.379860
26.655000	0.1	0.373244
26.656667	0.1	0.370204
26.658333	0.1	0.370860
26.660000	0.1	0.374794
26.661667	0.1	0.382006
26.663333	0.1	0.391901
26.665000	0.1	0.402808
26.666667	0.1	0.412703
26.668333	0.1	0.420332
26.670000	0.1	0.424504
26.671667	0.1	0.424564
26.673333	0.1	0.421405
26.675000	0.1	0.417173
26.676667	0.1	0.415385
26.678333	0.1	0.418603
26.680000	0.1	0.426352
26.681667	0.1	0.434816
26.683333	0.1	0.439942
26.685000	0.1	0.440955
26.686667	0.1	0.441015
26.688333	0.1	0.444233
26.690000	0.1	0.453353
26.691667	0.1	0.467658
26.693333	0.1	0.483394
26.695000	0.1	0.495493
26.696667	0.1	0.500679
26.698333	0.1	0.499606
26.700000	0.1	0.496566
26.701667	0.1	0.496864
26.703333	0.1	0.503361
26.705000	0.1	0.515521
26.706667	0.1	0.530541
26.708333	0.1	0.544488
26.710000	0.1	0.554204
26.711667	0.1	0.559151
26.713333	0.1	0.562012
26.715000	0.1	0.566840
26.716667	0.1	0.575841
26.718333	0.1	0.587821
26.720000	0.1	0.599980
26.721667	0.1	0.609279
26.723333	0.1	0.614345
26.725000	0.1	0.616908
26.726667	0.1	0.622034
26.728333	0.1	0.635028
26.730000	0.1	0.657141
26.731667	0.1	0.684321
26.733333	0.1	0.710368
26.735000	0.1	0.730932
26.736667	0.1	0.746012
26.738333	0.1	0.759065
26.740000	0.1	0.774622
26.741667	0.1	0.794947
26.743333	0.1	0.819504
26.745000	0.1	0.845611
26.746667	0.1	0.869155
26.748333	0.1	0.887215
26.750000	0.1	0.901580
26.751667	0.1	0.917256
26.753333	0.1	0.937820
26.755000	0.1	0.963509
26.756667	0.1	0.992596
26.758333	0.1	1.023352
26.760000	0.1	1.055241
26.761667	0.1	1.087964
26.763333	0.1	1.119912
26.765000	0.1	1.149893
26.766667	0.1	1.179457
26.768333	0.1	1.212359
26.770000	0.1	1.250088
26.771667	0.1	1.290202
26.773333	0.1	1.329541
26.775000	0.1	1.366913
26.776667	0.1	1.403809
26.778333	0.1	1.442432
26.780000	0.1	1.484752
26.781667	0.1	1.531780
26.783333	0.1	1.582265
26.785000	0.1	1.634359
26.786667	0.1	1.687229
26.788333	0.1	1.742005
26.790000	0.1	1.800120
26.791667	0.1	1.861513
26.793333	0.1	1.923919
26.795000	0.1	1.984000
26.796667	0.1	2.040088
26.798333	0.1	2.093494
26.800000	0.1	2.147854
26.801667	0.1	2.205849
26.803333	0.1	2.268314
26.805000	0.1	2.334833
26.806667	0.1	2.405226
26.808333	0.1	2.479553
26.810000	0.1	2.555907
26.811667	0.1	2.630294
26.813333	0.1	2.699435
26.815000	0.1	2.762199
26.816667	0.1	2.819181
26.818333	0.1	2.872467
26.820000	0.1	2.925337
26.821667	0.1	2.979815
26.823333	0.1	3.035486
26.825000	0.1	3.090680
26.826667	0.1	3.143907
26.828333	0.1	3.193557
26.830000	0.1	3.237963
26.831667	0.1	3.277600
26.833333	0.1	3.315211
26.835000	0.1	3.352285
26.836667	0.1	3.387630
26.838333	0.1	3.417790
26.840000	0.1	3.438831
26.841667	0.1	3.448904
26.843333	0.1	3.449500
26.845000	0.1	3.443599
26.846667	0.1	3.434062
26.848333	0.1	3.423631
26.850000	0.1	3.414095
26.851667	0.1	3.405392
26.853333	0.1	3.395021
26.855000	0.1	3.379703
26.856667	0.1	3.356874
26.858333	0.1	3.325880
26.860000	0.1	3.287614
26.861667	0.1	3.243387
26.863333	0.1	3.194273
26.865000	0.1	3.142119
26.866667	0.1	3.090620
26.868333	0.1	3.042340
26.870000	0.1	2.996385
26.871667	0.1	2.949536
26.873333	0.1	2.899409
26.875000	0.1	2.846003
26.876667	0.1	2.791882
26.878333	0.1	2.739132
26.880000	0.1	2.687216
26.881667	0.1	2.634168
26.883333	0.1	2.579749
26.885000	0.1	2.526283
26.886667	0.1	2.476096
26.888333	0.1	2.430380
26.890000	0.1	2.389550
26.891667	0.1	2.353490
26.893333	0.1	2.321005
26.895000	0.1	2.290547
26.896667	0.1	2.259851
26.898333	0.1	2.226710
26.900000	0.1	2.190769
26.901667	0.1	2.154410
26.903333	0.1	2.121210
26.905000	0.1	2.094090
26.906667	0.1	2.073884
26.908333	0.1	2.058983
26.910000	0.1	2.045810
26.911667	0.1	2.031148
26.913333	0.1	2.014935
26.915000	0.1	2.000034
26.916667	0.1	1.988769
26.918333	0.1	1.981139
26.920000	0.1	1.975715
26.921667	0.1	1.971543
26.923333	0.1	1.967907
26.925000	0.1	1.963079
26.926667	0.1	1.955152
26.928333	0.1	1.943231
26.930000	0.1	1.928628
26.931667	0.1	1.913607
26.933333	0.1	1.900137
26.935000	0.1	1.889050
26.936667	0.1	1.879275
26.938333	0.1	1.868129
26.940000	0.1	1.853705
26.941667	0.1	1.837015
26.943333	0.1	1.820445
26.945000	0.1	1.804292
26.946667	0.1	1.787305
26.948333	0.1	1.767933
26.950000	0.1	1.745880
26.951667	0.1	1.722038
26.953333	0.1	1.697600
26.955000	0.1	1.672447
26.956667	0.1	1.645506
26.958333	0.1	1.616001
26.960000	0.1	1.585186
26.961667	0.1	1.555979
26.963333	0.1	1.530051
26.965000	0.1	1.505971
26.966667	0.1	1.480877
26.968333	0.1	1.452983
26.970000	0.1	1.422823
26.971667	0.1	1.392484
26.973333	0.1	1.363337
26.975000	0.1	1.336098
26.976667	0.1	1.310647
26.978333	0.1	1.286388
26.980000	0.1	1.262367
26.981667	0.1	1.237512
26.983333	0.1	1.210868
26.985000	0.1	1.182258
26.986667	0.1	1.152217
26.988333	0.1	1.121640
26.990000	0.1	1.091838
26.991667	0.1	1.065254
26.993333	0.1	1.044273
26.995000	0.1	1.028657
26.996667	0.1	1.016200
26.998333	0.1	1.004517
27.000000	0.1	0.992477
27.001667	0.1	0.980079
27.003333	0.1	0.968278
27.005000	0.1	0.957847
27.006667	0.1	0.948548
27.008333	0.1	0.939786
27.010000	0.1	0.931144
27.011667	0.1	0.921369
27.013333	0.1	0.909925
27.015000	0.1	0.897586
27.016667	0.1	0.886500
27.018333	0.1	0.878453
27.020000	0.1	0.874102
27.021667	0.1	0.873506
27.023333	0.1	0.876188
27.025000	0.1	0.880241
27.026667	0.1	0.882924
27.028333	0.1	0.883460
27.030000	0.1	0.883341
27.031667	0.1	0.884473
27.033333	0.1	0.887334
27.035000	0.1	0.891447
27.036667	0.1	0.896156
27.038333	0.1	0.901222
27.040000	0.1	0.906646
27.041667	0.1	0.911534
27.043333	0.1	0.914395
27.045000	0.1	0.914931
27.046667	0.1	0.914335
27.048333	0.1	0.914455
27.050000	0.1	0.916541
27.051667	0.1	0.921011
27.053333	0.1	0.926912
27.055000	0.1	0.933468
27.056667	0.1	0.940085
27.058333	0.1	0.945687
27.060000	0.1	0.948966
27.061667	0.1	0.949025
27.063333	0.1	0.946283
27.065000	0.1	0.943363
27.066667	0.1	0.944734
27.068333	0.1	0.953078
27.070000	0.1	0.966728
27.071667	0.1	0.982046
27.073333	0.1	0.996053
27.075000	0.1	1.007021
27.076667	0.1	1.013935
27.078333	0.1	1.018584
27.080000	0.1	1.024783
27.081667	0.1	1.034856
27.083333	0.1	1.047671
27.085000	0.1	1.060426
27.086667	0.1	1.071513
27.088333	0.1	1.080692
27.090000	0.1	1.088440
27.091667	0.1	1.094639
27.093333	0.1	1.100123
27.095000	0.1	1.107395
27.096667	0.1	1.118720
27.098333	0.1	1.134396
27.100000	0.1	1.151979
27.101667	0.1	1.168013
27.103333	0.1	1.180172
27.105000	0.1	1.187682
27.106667	0.1	1.191795
27.108333	0.1	1.195908
27.110000	0.1	1.204431
27.111667	0.1	1.219273
27.113333	0.1	1.237631
27.115000	0.1	1.254618
27.116667	0.1	1.267493
27.118333	0.1	1.277387
27.120000	0.1	1.286924
27.121667	0.1	1.297772
27.123333	0.1	1.310170
27.125000	0.1	1.323104
27.126667	0.1	1.335919
27.128333	0.1	1.349032
27.130000	0.1	1.363337
27.131667	0.1	1.379848
27.133333	0.1	1.399517
27.135000	0.1	1.422703
27.136667	0.1	1.449049
27.138333	0.1	1.477718
27.140000	0.1	1.508713
27.141667	0.1	1.542330
27.143333	0.1	1.577735
27.145000	0.1	1.614094
27.146667	0.1	1.653075
27.148333	0.1	1.695812
27.150000	0.1	1.739979
27.151667	0.1	1.781881
27.153333	0.1	1.820684
27.155000	0.1	1.858890
27.156667	0.1	1.899481
27.158333	0.1	1.943946
27.160000	0.1	1.992047
27.161667	0.1	2.042711
27.163333	0.1	2.095461
27.165000	0.1	2.150178
27.166667	0.1	2.206802
27.168333	0.1	2.265513
27.170000	0.1	2.326787
27.171667	0.1	2.390802
27.173333	0.1	2.457976
27.175000	0.1	2.529681
27.176667	0.1	2.607286
27.178333	0.1	2.690911
27.180000	0.1	2.779544
27.181667	0.1	2.872527
27.183333	0.1	2.970100
27.185000	0.1	3.072918
27.186667	0.1	3.180146
27.188333	0.1	3.290653
27.190000	0.1	3.404916
27.191667	0.1	3.524661
27.193333	0.1	3.651679
27.195000	0.1	3.786087
27.196667	0.1	3.925860
27.198333	0.1	4.068315
27.200000	0.1	4.213393
27.201667	0.1	4.363954
27.203333	0.1	4.522860
27.205000	0.1	4.690767
27.206667	0.1	4.866898
27.208333	0.1	5.050481
27.210000	0.1	5.241394
27.211667	0.1	5.439103
27.213333	0.1	5.642593
27.215000	0.1	5.850852
27.216667	0.1	6.064654
27.218333	0.1	6.285429
27.220000	0.1	6.513775
27.221667	0.1	6.748856
27.223333	0.1	6.989122
27.225000	0.1	7.233441
27.226667	0.1	7.482052
27.228333	0.1	7.735432
27.230000	0.1	7.991732
27.231667	0.1	8.246243
27.233333	0.1	8.495033
27.235000	0.1	8.737922
27.236667	0.1	8.976877
27.238333	0.1	9.213389
27.240000	0.1	9.446979
27.241667	0.1	9.676517
27.243333	0.1	9.899974
27.245000	0.1	10.115386
27.246667	0.1	10.322214
27.248333	0.1	10.520220
27.250000	0.1	10.708988
27.251667	0.1	10.887266
27.253333	0.1	11.053026
27.255000	0.1	11.203945
27.256667	0.1	11.338294
27.258333	0.1	11.455835
27.260000	0.1	11.557162
27.261667	0.1	11.642576
27.263333	0.1	11.712373
27.265000	0.1	11.767209
27.266667	0.1	11.807025
27.268333	0.1	11.829556
27.270000	0.1	11.831284
27.271667	0.1	11.810899
27.273333	0.1	11.771501
27.275000	0.1	11.718333
27.276667	0.1	11.653424
27.278333	0.1	11.574984
27.280000	0.1	11.480630
27.281667	0.1	11.370302
27.283333	0.1	11.247218
27.285000	0.1	11.116267
27.286667	0.1	10.980905
27.288333	0.1	10.840536
27.290000	0.1	10.691286
27.291667	0.1	10.531068
27.293333	0.1	10.362507
27.295000	0.1	10.190726
27.296667	0.1	10.019184
27.298333	0.1	9.848834
27.300000	0.1	9.679914
27.301667	0.1	9.512663
27.303333	0.1	9.346843
27.305000	0.1	9.182633
27.306667	0.1	9.021640
27.308333	0.1	8.866907
27.310000	0.1	8.720160
27.311667	0.1	8.579970
27.313333	0.1	8.443475
27.315000	0.1	8.308113
27.316667	0.1	8.173228
27.318333	0.1	8.040905
27.320000	0.1	7.914365
27.321667	0.1	7.796824
27.323333	0.1	7.689417
27.325000	0.1	7.589460
27.326667	0.1	7.491827
27.328333	0.1	7.393301
27.330000	0.1	7.295251
27.331667	0.1	7.201136
27.333333	0.1	7.112444
27.335000	0.1	7.028103
27.336667	0.1	6.946981
27.338333	0.1	6.868184
27.340000	0.1	6.790340
27.341667	0.1	6.712079
27.343333	0.1	6.632090
27.345000	0.1	6.550074
27.346667	0.1	6.466628
27.348333	0.1	6.381333
27.350000	0.1	6.293357
27.351667	0.1	6.202340
27.353333	0.1	6.108046
27.355000	0.1	6.009937
27.356667	0.1	5.906999
27.358333	0.1	5.798042
27.360000	0.1	5.682826
27.361667	0.1	5.563081
27.363333	0.1	5.441547
27.365000	0.1	5.320549
27.366667	0.1	5.200386
27.368333	0.1	5.078554
27.370000	0.1	4.951239
27.371667	0.1	4.816473
27.373333	0.1	4.675031
27.375000	0.1	4.529834
27.376667	0.1	4.384280
27.378333	0.1	4.240096
27.380000	0.1	4.097402
27.381667	0.1	3.955722
27.383333	0.1	3.814578
27.385000	0.1	3.674031
27.386667	0.1	3.533721
27.388333	0.1	3.393114
27.390000	0.1	3.252208
27.391667	0.1	3.111541
27.393333	0.1	2.971053
27.395000	0.1	2.830684
27.396667	0.1	2.691806
27.398333	0.1	2.556980
27.400000	0.1	2.427459
27.401667	0.1	2.302945
27.403333	0.1	2.182961
27.405000	0.1	2.068579
27.406667	0.1	1.961529
27.408333	0.1	1.863241
27.410000	0.1	1.773059
27.411667	0.1	1.688242
27.413333	0.1	1.604200
27.415000	0.1	1.518428
27.416667	0.1	1.432717
27.418333	0.1	1.351655
27.420000	0.1	1.278460
27.421667	0.1	1.214266
27.423333	0.1	1.157820
27.425000	0.1	1.105249
27.426667	0.1	1.053512
27.428333	0.1	1.002848
27.430000	0.1	0.956655
27.431667	0.1	0.917316
27.433333	0.1	0.883758
27.435000	0.1	0.851750
27.436667	0.1	0.818789
27.438333	0.1	0.785828
27.440000	0.1	0.755370
27.441667	0.1	0.728905
27.443333	0.1	0.705183
27.445000	0.1	0.681281
27.446667	0.1	0.656486
27.448333	0.1	0.633955
27.450000	0.1	0.615954
27.451667	0.1	0.601530
27.453333	0.1	0.587702
27.455000	0.1	0.571966
27.456667	0.1	0.554144
27.458333	0.1	0.536978
27.460000	0.1	0.524104
27.461667	0.1	0.515878
27.463333	0.1	0.508726
27.465000	0.1	0.499070
27.466667	0.1	0.487566
27.468333	0.1	0.477254
27.470000	0.1	0.469804
27.471667	0.1	0.464678
27.473333	0.1	0.460565
27.475000	0.1	0.456870
27.476667	0.1	0.454128
27.478333	0.1	0.452995
27.480000	0.1	0.452518
27.481667	0.1	0.451446
27.483333	0.1	0.449121
27.485000	0.1	0.446320
27.486667	0.1	0.444531
27.488333	0.1	0.444591
27.490000	0.1	0.445247
27.491667	0.1	0.445068
27.493333	0.1	0.443399
27.495000	0.1	0.440300
27.496667	0.1	0.436425
27.498333	0.1	0.432372
27.500000	0.1	0.428081
27.501667	0.1	0.423789
27.503333	0.1	0.421107
27.505000	0.1	0.421703
27.506667	0.1	0.424922
27.508333	0.1	0.427544
27.510000	0.1	0.426412
27.511667	0.1	0.420749
27.513333	0.1	0.412643
27.515000	0.1	0.405610
27.516667	0.1	0.402093
27.518333	0.1	0.402153
27.520000	0.1	0.403047
27.521667	0.1	0.401616
27.523333	0.1	0.397384
27.525000	0.1	0.392854
27.526667	0.1	0.391185
27.528333	0.1	0.392795
27.530000	0.1	0.395298
27.531667	0.1	0.396431
27.533333	0.1	0.396669
27.535000	0.1	0.396788
27.536667	0.1	0.396252
27.538333	0.1	0.394523
27.540000	0.1	0.392795
27.541667	0.1	0.392437
27.543333	0.1	0.392556
27.545000	0.1	0.392139
27.546667	0.1	0.392079
27.548333	0.1	0.393569
27.550000	0.1	0.395238
27.551667	0.1	0.394106
27.553333	0.1	0.387967
27.555000	0.1	0.377357
27.556667	0.1	0.365317
27.558333	0.1	0.354886
27.560000	0.1	0.346899
27.561667	0.1	0.341415
27.563333	0.1	0.339925
27.565000	0.1	0.344336
27.566667	0.1	0.353992
27.568333	0.1	0.365376
27.570000	0.1	0.374019
27.571667	0.1	0.376582
27.573333	0.1	0.373244
27.575000	0.1	0.367284
27.576667	0.1	0.363112
27.578333	0.1	0.362575
27.580000	0.1	0.364542
27.581667	0.1	0.366926
27.583333	0.1	0.367761
27.585000	0.1	0.365198
27.586667	0.1	0.358641
27.588333	0.1	0.348985
27.590000	0.1	0.338316
27.591667	0.1	0.329375
27.593333	0.1	0.324845
27.595000	0.1	0.326097
27.596667	0.1	0.331938
27.598333	0.1	0.339687
27.600000	0.1	0.347197
27.601667	0.1	0.352740
27.603333	0.1	0.354886
27.605000	0.1	0.352621
27.606667	0.1	0.346780
27.608333	0.1	0.339508
27.610000	0.1	0.332832
27.611667	0.1	0.327587
27.613333	0.1	0.323057
27.615000	0.1	0.318468
27.616667	0.1	0.313759
27.618333	0.1	0.310481
27.620000	0.1	0.310779
27.621667	0.1	0.315249
27.623333	0.1	0.320971
27.625000	0.1	0.324845
27.626667	0.1	0.325680
27.628333	0.1	0.324428
27.630000	0.1	0.322104
27.631667	0.1	0.319481
27.633333	0.1	0.317335
27.635000	0.1	0.316381
27.636667	0.1	0.316501
27.638333	0.1	0.316441
27.640000	0.1	0.314534
27.641667	0.1	0.309765
27.643333	0.1	0.303388
27.645000	0.1	0.298202
27.646667	0.1	0.296295
27.648333	0.1	0.297606
27.650000	0.1	0.301301
27.651667	0.1	0.306785
27.653333	0.1	0.312626
27.655000	0.1	0.316918
27.656667	0.1	0.318944
27.658333	0.1	0.319302
27.660000	0.1	0.319362
27.661667	0.1	0.320017
27.663333	0.1	0.321448
27.665000	0.1	0.323355
27.666667	0.1	0.326157
27.668333	0.1	0.329912
27.670000	0.1	0.334024
27.671667	0.1	0.337660
27.673333	0.1	0.340819
27.675000	0.1	0.343800
27.676667	0.1	0.346482
27.678333	0.1	0.348628
27.680000	0.1	0.350177
27.681667	0.1	0.350833
27.683333	0.1	0.350356
27.685000	0.1	0.349283
27.686667	0.1	0.349164
27.688333	0.1	0.350595
27.690000	0.1	0.352860
27.691667	0.1	0.355303
27.693333	0.1	0.359178
27.695000	0.1	0.365615
27.696667	0.1	0.373542
27.698333	0.1	0.380576
27.700000	0.1	0.386119
27.701667	0.1	0.391364
27.703333	0.1	0.396609
27.705000	0.1	0.400424
27.706667	0.1	0.401795
27.708333	0.1	0.401557
27.710000	0.1	0.401676
27.711667	0.1	0.403345
27.713333	0.1	0.405490
27.715000	0.1	0.406861
27.716667	0.1	0.408292
27.718333	0.1	0.411749
27.720000	0.1	0.417769
27.721667	0.1	0.425935
27.723333	0.1	0.437021
27.725000	0.1	0.450909
27.726667	0.1	0.465691
27.728333	0.1	0.479460
27.730000	0.1	0.491202
27.731667	0.1	0.500798
27.733333	0.1	0.509381
27.735000	0.1	0.518262
27.736667	0.1	0.526726
27.738333	0.1	0.532508
27.740000	0.1	0.534713
27.741667	0.1	0.535488
27.743333	0.1	0.538349
27.745000	0.1	0.544906
27.746667	0.1	0.554085
27.748333	0.1	0.563383
27.750000	0.1	0.571668
27.751667	0.1	0.579894
27.753333	0.1	0.589371
27.755000	0.1	0.599861
27.756667	0.1	0.610411
27.758333	0.1	0.619829
27.760000	0.1	0.626743
27.761667	0.1	0.630677
27.763333	0.1	0.631630
27.765000	0.1	0.630379
27.766667	0.1	0.628710
27.768333	0.1	0.629246
27.770000	0.1	0.632644
27.771667	0.1	0.636578
27.773333	0.1	0.638366
27.775000	0.1	0.637412
27.776667	0.1	0.635386
27.778333	0.1	0.633836
27.780000	0.1	0.632584
27.781667	0.1	0.630677
27.783333	0.1	0.628769
27.785000	0.1	0.629306
27.786667	0.1	0.633180
27.788333	0.1	0.636995
27.790000	0.1	0.635326
27.791667	0.1	0.625610
27.793333	0.1	0.609636
27.795000	0.1	0.592470
27.796667	0.1	0.578940
27.798333	0.1	0.571013
27.800000	0.1	0.566483
27.801667	0.1	0.562191
27.803333	0.1	0.557244
27.805000	0.1	0.552058
27.806667	0.1	0.545979
27.808333	0.1	0.537992
27.810000	0.1	0.528336
27.811667	0.1	0.518084
27.813333	0.1	0.507832
27.815000	0.1	0.498533
27.816667	0.1	0.491262
27.818333	0.1	0.486612
27.820000	0.1	0.484049
27.821667	0.1	0.482500
27.823333	0.1	0.480771
27.825000	0.1	0.477910
27.826667	0.1	0.474036
27.828333	0.1	0.469863
27.830000	0.1	0.465989
27.831667	0.1	0.462472
27.833333	0.1	0.458777
27.835000	0.1	0.454307
27.836667	0.1	0.448883
27.838333	0.1	0.443220
27.840000	0.1	0.438154
27.841667	0.1	0.434518
27.843333	0.1	0.433445
27.845000	0.1	0.435233
27.846667	0.1	0.438333
27.848333	0.1	0.440657
27.850000	0.1	0.440657
27.851667	0.1	0.438690
27.853333	0.1	0.435889
27.855000	0.1	0.433743
27.856667	0.1	0.433326
27.858333	0.1	0.435054
27.860000	0.1	0.439167
27.861667	0.1	0.445545
27.863333	0.1	0.454068
27.865000	0.1	0.464022
27.866667	0.1	0.473440
27.868333	0.1	0.479341
27.870000	0.1	0.479460
27.871667	0.1	0.475168
27.873333	0.1	0.469267
27.875000	0.1	0.463784
27.876667	0.1	0.459492
27.878333	0.1	0.456870
27.880000	0.1	0.457108
27.881667	0.1	0.461817
27.883333	0.1	0.471830
27.885000	0.1	0.485182
27.886667	0.1	0.498176
27.888333	0.1	0.507414
27.890000	0.1	0.511885
27.891667	0.1	0.512958
27.893333	0.1	0.512660
27.895000	0.1	0.512123
27.896667	0.1	0.511527
27.898333	0.1	0.510991
27.900000	0.1	0.511229
27.901667	0.1	0.512898
27.903333	0.1	0.516117
27.905000	0.1	0.520229
27.906667	0.1	0.525117
27.908333	0.1	0.530839
27.910000	0.1	0.536501
27.911667	0.1	0.540555
27.913333	0.1	0.541627
27.915000	0.1	0.538945
27.916667	0.1	0.532806
27.918333	0.1	0.524700
27.920000	0.1	0.517070
27.921667	0.1	0.511229
27.923333	0.1	0.506341
27.925000	0.1	0.500917
27.926667	0.1	0.495970
27.928333	0.1	0.493944
27.930000	0.1	0.495374
27.931667	0.1	0.499427
27.933333	0.1	0.504375
27.935000	0.1	0.508010
27.936667	0.1	0.507891
27.938333	0.1	0.503004
27.940000	0.1	0.495315
27.941667	0.1	0.488699
27.943333	0.1	0.484467
27.945000	0.1	0.479519
27.946667	0.1	0.470758
27.948333	0.1	0.458539
27.950000	0.1	0.446200
27.951667	0.1	0.437498
27.953333	0.1	0.433922
27.955000	0.1	0.434518
27.956667	0.1	0.436544
27.958333	0.1	0.436187
27.960000	0.1	0.431240
27.961667	0.1	0.422835
27.963333	0.1	0.413835
27.965000	0.1	0.406206
27.966667	0.1	0.400782
27.968333	0.1	0.397861
27.970000	0.1	0.397444
27.971667	0.1	0.399053
27.973333	0.1	0.401855
27.975000	0.1	0.405788
27.976667	0.1	0.410616
27.978333	0.1	0.414372
27.980000	0.1	0.413895
27.981667	0.1	0.407815
27.983333	0.1	0.397563
27.985000	0.1	0.386715
27.986667	0.1	0.378728
27.988333	0.1	0.374794
27.990000	0.1	0.374377
27.991667	0.1	0.376344
27.993333	0.1	0.379682
27.995000	0.1	0.383198
27.996667	0.1	0.385344
27.998333	0.1	0.384927
28.000000	0.1	0.382125
28.001667	0.1	0.378430
28.003333	0.1	0.375748
28.005000	0.1	0.375032
28.006667	0.1	0.376523
28.008333	0.1	0.379980
28.010000	0.1	0.384212
28.011667	0.1	0.387430
28.013333	0.1	0.389099
28.015000	0.1	0.390649
28.016667	0.1	0.393510
28.018333	0.1	0.396967
28.020000	0.1	0.399053
28.021667	0.1	0.398517
28.023333	0.1	0.395656
28.025000	0.1	0.392616
28.026667	0.1	0.392616
28.028333	0.1	0.397682
28.030000	0.1	0.406861
28.031667	0.1	0.417531
28.033333	0.1	0.426888
28.035000	0.1	0.432670
28.036667	0.1	0.433981
28.038333	0.1	0.430644
28.040000	0.1	0.422597
28.041667	0.1	0.411332
28.043333	0.1	0.401318
28.045000	0.1	0.396729
28.046667	0.1	0.397444
28.048333	0.1	0.399530
28.050000	0.1	0.400186
28.051667	0.1	0.399828
28.053333	0.1	0.400364
28.055000	0.1	0.402093
28.056667	0.1	0.403702
28.058333	0.1	0.403583
28.060000	0.1	0.401735
28.061667	0.1	0.399351
28.063333	0.1	0.397146
28.065000	0.1	0.395477
28.066667	0.1	0.394762
28.068333	0.1	0.393748
28.070000	0.1	0.390053
28.071667	0.1	0.383377
28.073333	0.1	0.375927
28.075000	0.1	0.369787
28.076667	0.1	0.365615
28.078333	0.1	0.362217
28.080000	0.1	0.357628
28.081667	0.1	0.351012
28.083333	0.1	0.344217
28.085000	0.1	0.340581
28.086667	0.1	0.341058
28.088333	0.1	0.343919
28.090000	0.1	0.347137
28.091667	0.1	0.349879
28.093333	0.1	0.351965
28.095000	0.1	0.352800
28.096667	0.1	0.351250
28.098333	0.1	0.346482
28.100000	0.1	0.339329
28.101667	0.1	0.332117
28.103333	0.1	0.327110
28.105000	0.1	0.324428
28.106667	0.1	0.321448
28.108333	0.1	0.314474
28.110000	0.1	0.302196
28.111667	0.1	0.287592
28.113333	0.1	0.276566
28.115000	0.1	0.272989
28.116667	0.1	0.275970
28.118333	0.1	0.281036
28.120000	0.1	0.284374
28.121667	0.1	0.284851
28.123333	0.1	0.284672
28.125000	0.1	0.285983
28.126667	0.1	0.288427
28.128333	0.1	0.290036
28.130000	0.1	0.290215
28.131667	0.1	0.289440
28.133333	0.1	0.288308
28.135000	0.1	0.286520
28.136667	0.1	0.283897
28.138333	0.1	0.281215
28.140000	0.1	0.279725
28.141667	0.1	0.279546
28.143333	0.1	0.278592
28.145000	0.1	0.274479
28.146667	0.1	0.268459
28.148333	0.1	0.264764
28.150000	0.1	0.266492
28.151667	0.1	0.273764
28.153333	0.1	0.283360
28.155000	0.1	0.291586
28.156667	0.1	0.296474
28.158333	0.1	0.297606
28.160000	0.1	0.295877
28.161667	0.1	0.292361
28.163333	0.1	0.287652
28.165000	0.1	0.281751
28.166667	0.1	0.275373
28.168333	0.1	0.271082
28.170000	0.1	0.271916
28.171667	0.1	0.278533
28.173333	0.1	0.288069
28.175000	0.1	0.297248
28.176667	0.1	0.304520
28.178333	0.1	0.309765
28.180000	0.1	0.313103
28.181667	0.1	0.315189
28.183333	0.1	0.316083
28.185000	0.1	0.315547
28.186667	0.1	0.313401
28.188333	0.1	0.310719
28.190000	0.1	0.309587
28.191667	0.1	0.310957
28.193333	0.1	0.313401
28.195000	0.1	0.314176
28.196667	0.1	0.312507
28.198333	0.1	0.309765
28.200000	0.1	0.307798
28.201667	0.1	0.307143
28.203333	0.1	0.306904
28.205000	0.1	0.306547
28.206667	0.1	0.306547
28.208333	0.1	0.307679
28.210000	0.1	0.310481
28.211667	0.1	0.314415
28.213333	0.1	0.317395
28.215000	0.1	0.318706
28.216667	0.1	0.320613
28.218333	0.1	0.325799
28.220000	0.1	0.333488
28.221667	0.1	0.339866
28.223333	0.1	0.341833
28.225000	0.1	0.339448
28.226667	0.1	0.336349
28.228333	0.1	0.336587
28.230000	0.1	0.341415
28.231667	0.1	0.348747
28.233333	0.1	0.355423
28.235000	0.1	0.359297
28.236667	0.1	0.360847
28.238333	0.1	0.362337
28.240000	0.1	0.365555
28.241667	0.1	0.370026
28.243333	0.1	0.374019
28.245000	0.1	0.376701
28.246667	0.1	0.378966
28.248333	0.1	0.381947
28.250000	0.1	0.385523
28.251667	0.1	0.388801
28.253333	0.1	0.391781
28.255000	0.1	0.395894
28.256667	0.1	0.403404
28.258333	0.1	0.415027
28.260000	0.1	0.428855
28.261667	0.1	0.440836
28.263333	0.1	0.447392
28.265000	0.1	0.448763
28.266667	0.1	0.448406
28.268333	0.1	0.450075
28.270000	0.1	0.454903
28.271667	0.1	0.461698
28.273333	0.1	0.468433
28.275000	0.1	0.473797
28.276667	0.1	0.478387
28.278333	0.1	0.483513
28.280000	0.1	0.488758
28.281667	0.1	0.493169
28.283333	0.1	0.497401
28.285000	0.1	0.502288
28.286667	0.1	0.507414
28.288333	0.1	0.512064
28.290000	0.1	0.516295
28.291667	0.1	0.520170
28.293333	0.1	0.523329
28.295000	0.1	0.526190
28.296667	0.1	0.529766
28.298333	0.1	0.534534
28.300000	0.1	0.540972
28.301667	0.1	0.550926
28.303333	0.1	0.566304
28.305000	0.1	0.586748
28.306667	0.1	0.608444
28.308333	0.1	0.626445
28.310000	0.1	0.638247
28.311667	0.1	0.644624
28.313333	0.1	0.647485
28.315000	0.1	0.649035
28.316667	0.1	0.652254
28.318333	0.1	0.658989
28.320000	0.1	0.667155
28.321667	0.1	0.672996
28.323333	0.1	0.676751
28.325000	0.1	0.682056
28.326667	0.1	0.691533
28.328333	0.1	0.704527
28.330000	0.1	0.718296
28.331667	0.1	0.730813
28.333333	0.1	0.741482
28.335000	0.1	0.750184
28.336667	0.1	0.756621
28.338333	0.1	0.761032
28.340000	0.1	0.764728
28.341667	0.1	0.770032
28.343333	0.1	0.778317
28.345000	0.1	0.788569
28.346667	0.1	0.797927
28.348333	0.1	0.802755
28.350000	0.1	0.801146
28.351667	0.1	0.794470
28.353333	0.1	0.785947
28.355000	0.1	0.779510
28.356667	0.1	0.778198
28.358333	0.1	0.782371
28.360000	0.1	0.790417
28.361667	0.1	0.800490
28.363333	0.1	0.810266
28.365000	0.1	0.817478
28.366667	0.1	0.821114
28.368333	0.1	0.821531
28.370000	0.1	0.818610
28.371667	0.1	0.812233
28.373333	0.1	0.804722
28.375000	0.1	0.798464
28.376667	0.1	0.793338
28.378333	0.1	0.787199
28.380000	0.1	0.778437
28.381667	0.1	0.766695
28.383333	0.1	0.752986
28.385000	0.1	0.738859
28.386667	0.1	0.725567
28.388333	0.1	0.713587
28.390000	0.1	0.703514
28.391667	0.1	0.695169
28.393333	0.1	0.687838
28.395000	0.1	0.681520
28.396667	0.1	0.676215
28.398333	0.1	0.670314
28.400000	0.1	0.661135
28.401667	0.1	0.648320
28.403333	0.1	0.633597
28.405000	0.1	0.618398
28.406667	0.1	0.602961
28.408333	0.1	0.587404
28.410000	0.1	0.572383
28.411667	0.1	0.558138
28.413333	0.1	0.543833
28.415000	0.1	0.528216
28.416667	0.1	0.511467
28.418333	0.1	0.495195
28.420000	0.1	0.481546
28.421667	0.1	0.471354
28.423333	0.1	0.464141
28.425000	0.1	0.459373
28.426667	0.1	0.456333
28.428333	0.1	0.452936
28.430000	0.1	0.447512
28.431667	0.1	0.440061
28.433333	0.1	0.430465
28.435000	0.1	0.418723
28.436667	0.1	0.406027
28.438333	0.1	0.393927
28.440000	0.1	0.383198
28.441667	0.1	0.374973
28.443333	0.1	0.371099
28.445000	0.1	0.372827
28.446667	0.1	0.377893
28.448333	0.1	0.381112
28.450000	0.1	0.377595
28.451667	0.1	0.367165
28.453333	0.1	0.353932
28.455000	0.1	0.341952
28.456667	0.1	0.333250
28.458333	0.1	0.327885
28.460000	0.1	0.325382
28.461667	0.1	0.325084
28.463333	0.1	0.325322
28.465000	0.1	0.323951
28.466667	0.1	0.320256
28.468333	0.1	0.315368
28.470000	0.1	0.311136
28.471667	0.1	0.309348
28.473333	0.1	0.310957
28.475000	0.1	0.315368
28.476667	0.1	0.319660
28.478333	0.1	0.321209
28.480000	0.1	0.319660
28.481667	0.1	0.315845
28.483333	0.1	0.311375
28.485000	0.1	0.308096
28.486667	0.1	0.306487
28.488333	0.1	0.305533
28.490000	0.1	0.304699
28.491667	0.1	0.304580
28.493333	0.1	0.305831
28.495000	0.1	0.307798
28.496667	0.1	0.308454
28.498333	0.1	0.306904
28.500000	0.1	0.305295
28.501667	0.1	0.306904
28.503333	0.1	0.312030
28.505000	0.1	0.317872
28.506667	0.1	0.322223
28.508333	0.1	0.325263
28.510000	0.1	0.328302
28.511667	0.1	0.332296
28.513333	0.1	0.338018
28.515000	0.1	0.344872
28.516667	0.1	0.350475
28.518333	0.1	0.353873
28.520000	0.1	0.356019
28.521667	0.1	0.357628
28.523333	0.1	0.358462
28.525000	0.1	0.359833
28.526667	0.1	0.363469
28.528333	0.1	0.369132
28.530000	0.1	0.374734
28.531667	0.1	0.379145
28.533333	0.1	0.383139
28.535000	0.1	0.388861
28.536667	0.1	0.397146
28.538333	0.1	0.406563
28.540000	0.1	0.415862
28.541667	0.1	0.425339
28.543333	0.1	0.435352
28.545000	0.1	0.445545
28.546667	0.1	0.454783
28.548333	0.1	0.461757
28.550000	0.1	0.465214
28.551667	0.1	0.465155
28.553333	0.1	0.464141
28.555000	0.1	0.466466
28.556667	0.1	0.475407
28.558333	0.1	0.491321
28.560000	0.1	0.512302
28.561667	0.1	0.534594
28.563333	0.1	0.553250
28.565000	0.1	0.565171
28.566667	0.1	0.571013
28.568333	0.1	0.573635
28.570000	0.1	0.575244
28.571667	0.1	0.577629
28.573333	0.1	0.582576
28.575000	0.1	0.590622
28.576667	0.1	0.601232
28.578333	0.1	0.614107
28.580000	0.1	0.629425
28.581667	0.1	0.645459
28.583333	0.1	0.658870
28.585000	0.1	0.667930
28.586667	0.1	0.674307
28.588333	0.1	0.680208
28.590000	0.1	0.686348
28.591667	0.1	0.692725
28.593333	0.1	0.699818
28.595000	0.1	0.708461
28.596667	0.1	0.718236
28.598333	0.1	0.727236
28.600000	0.1	0.733793
28.601667	0.1	0.738442
28.603333	0.1	0.742734
28.605000	0.1	0.746906
28.606667	0.1	0.750423
28.608333	0.1	0.753284
28.610000	0.1	0.756919
28.611667	0.1	0.763118
28.613333	0.1	0.771880
28.615000	0.1	0.781298
28.616667	0.1	0.788927
28.618333	0.1	0.793457
28.620000	0.1	0.794530
28.621667	0.1	0.793278
28.623333	0.1	0.791907
28.625000	0.1	0.791013
28.626667	0.1	0.789762
28.628333	0.1	0.788152
28.630000	0.1	0.787377
28.631667	0.1	0.788868
28.633333	0.1	0.793994
28.635000	0.1	0.802815
28.636667	0.1	0.812709
28.638333	0.1	0.819743
28.640000	0.1	0.821769
28.641667	0.1	0.819922
28.643333	0.1	0.817657
28.645000	0.1	0.818253
28.646667	0.1	0.822604
28.648333	0.1	0.829041
28.650000	0.1	0.834465
28.651667	0.1	0.837147
28.653333	0.1	0.837266
28.655000	0.1	0.835836
28.656667	0.1	0.833392
28.658333	0.1	0.829816
28.660000	0.1	0.824571
28.661667	0.1	0.818968
28.663333	0.1	0.815451
28.665000	0.1	0.815690
28.666667	0.1	0.818670
28.668333	0.1	0.822485
28.670000	0.1	0.825107
28.671667	0.1	0.825524
28.673333	0.1	0.823915
28.675000	0.1	0.821173
28.676667	0.1	0.819325
28.678333	0.1	0.820637
28.680000	0.1	0.824571
28.681667	0.1	0.828564
28.683333	0.1	0.831485
28.685000	0.1	0.834405
28.686667	0.1	0.837803
28.688333	0.1	0.841558
28.690000	0.1	0.845432
28.691667	0.1	0.850499
28.693333	0.1	0.858128
28.695000	0.1	0.868142
28.696667	0.1	0.878513
28.698333	0.1	0.887513
28.700000	0.1	0.895560
28.701667	0.1	0.905514
28.703333	0.1	0.919759
28.705000	0.1	0.937343
28.706667	0.1	0.954568
28.708333	0.1	0.968933
28.710000	0.1	0.980139
28.711667	0.1	0.989676
28.713333	0.1	0.999928
28.715000	0.1	1.013160
28.716667	0.1	1.030326
28.718333	0.1	1.050174
28.720000	0.1	1.070559
28.721667	0.1	1.090586
28.723333	0.1	1.109958
28.725000	0.1	1.128793
28.726667	0.1	1.147389
28.728333	0.1	1.167178
28.730000	0.1	1.189709
28.731667	0.1	1.215577
28.733333	0.1	1.244605
28.735000	0.1	1.275480
28.736667	0.1	1.306117
28.738333	0.1	1.334846
28.740000	0.1	1.362085
28.741667	0.1	1.390576
28.743333	0.1	1.423299
28.745000	0.1	1.460433
28.746667	0.1	1.499534
28.748333	0.1	1.537979
28.750000	0.1	1.575649
28.751667	0.1	1.613975
28.753333	0.1	1.653612
28.755000	0.1	1.693666
28.756667	0.1	1.732946
28.758333	0.1	1.772046
28.760000	0.1	1.813531
28.761667	0.1	1.859188
28.763333	0.1	1.908779
28.765000	0.1	1.960993
28.766667	0.1	2.015352
28.768333	0.1	2.071977
28.770000	0.1	2.130330
28.771667	0.1	2.188027
28.773333	0.1	2.243579
28.775000	0.1	2.298594
28.776667	0.1	2.355933
28.778333	0.1	2.416253
28.780000	0.1	2.477706
28.781667	0.1	2.538800
28.783333	0.1	2.599299
28.785000	0.1	2.660334
28.786667	0.1	2.722860
28.788333	0.1	2.786517
28.790000	0.1	2.849043
28.791667	0.1	2.908468
28.793333	0.1	2.965212
28.795000	0.1	3.020942
28.796667	0.1	3.076256
28.798333	0.1	3.129363
28.800000	0.1	3.178120
28.801667	0.1	3.222645
28.803333	0.1	3.264904
28.805000	0.1	3.305972
28.806667	0.1	3.343642
28.808333	0.1	3.373862
28.810000	0.1	3.394664
28.811667	0.1	3.407777
28.813333	0.1	3.416181
28.815000	0.1	3.421009
28.816667	0.1	3.421068
28.818333	0.1	3.415406
28.820000	0.1	3.404558
28.821667	0.1	3.390253
28.823333	0.1	3.373087
28.825000	0.1	3.352225
28.826667	0.1	3.326178
28.828333	0.1	3.294289
28.830000	0.1	3.257513
28.831667	0.1	3.217697
28.833333	0.1	3.175616
28.835000	0.1	3.130794
28.836667	0.1	3.082454
28.838333	0.1	3.029227
28.840000	0.1	2.970100
28.841667	0.1	2.904594
28.843333	0.1	2.832592
28.845000	0.1	2.754569
28.846667	0.1	2.672196
28.848333	0.1	2.588332
28.850000	0.1	2.505720
28.851667	0.1	2.425015
28.853333	0.1	2.345324
28.855000	0.1	2.266944
28.856667	0.1	2.192199
28.858333	0.1	2.123177
28.860000	0.1	2.058149
28.861667	0.1	1.993418
28.863333	0.1	1.926839
28.865000	0.1	1.858354
28.866667	0.1	1.788974
28.868333	0.1	1.718819
28.870000	0.1	1.648009
28.871667	0.1	1.578868
28.873333	0.1	1.514495
28.875000	0.1	1.455605
28.876667	0.1	1.399875
28.878333	0.1	1.345754
28.880000	0.1	1.293600
28.881667	0.1	1.244366
28.883333	0.1	1.198351
28.885000	0.1	1.154959
28.886667	0.1	1.113892
28.888333	0.1	1.075447
28.890000	0.1	1.040161
28.891667	0.1	1.009166
28.893333	0.1	0.983179
28.895000	0.1	0.959992
28.896667	0.1	0.936866
28.898333	0.1	0.914097
28.900000	0.1	0.894547
28.901667	0.1	0.879526
28.903333	0.1	0.868261
28.905000	0.1	0.859380
28.906667	0.1	0.851572
28.908333	0.1	0.842512
28.910000	0.1	0.830352
28.911667	0.1	0.814319
28.913333	0.1	0.795782
28.915000	0.1	0.778496
28.916667	0.1	0.766873
28.918333	0.1	0.763059
28.920000	0.1	0.765562
28.921667	0.1	0.770330
28.923333	0.1	0.774503
28.925000	0.1	0.777364
28.926667	0.1	0.779450
28.928333	0.1	0.781298
28.930000	0.1	0.783980
28.931667	0.1	0.787735
28.933333	0.1	0.790834
28.935000	0.1	0.791550
28.936667	0.1	0.789940
28.938333	0.1	0.787675
28.940000	0.1	0.786126
28.941667	0.1	0.785649
28.943333	0.1	0.786126
28.945000	0.1	0.787377
28.946667	0.1	0.789464
28.948333	0.1	0.791192
28.950000	0.1	0.789464
28.951667	0.1	0.781536
28.953333	0.1	0.768364
28.955000	0.1	0.754416
28.956667	0.1	0.745118
28.958333	0.1	0.743091
28.960000	0.1	0.746965
28.961667	0.1	0.752687
28.963333	0.1	0.756502
28.965000	0.1	0.757694
28.966667	0.1	0.757158
28.968333	0.1	0.753582
28.970000	0.1	0.744879
28.971667	0.1	0.732243
28.973333	0.1	0.719607
28.975000	0.1	0.709832
28.976667	0.1	0.703156
28.978333	0.1	0.697732
28.980000	0.1	0.691712
28.981667	0.1	0.684381
28.983333	0.1	0.675678
28.985000	0.1	0.664890
28.986667	0.1	0.651658
28.988333	0.1	0.636220
28.990000	0.1	0.619888
28.991667	0.1	0.604749
28.993333	0.1	0.592351
28.995000	0.1	0.582039
28.996667	0.1	0.571549
28.998333	0.1	0.559390
29.000000	0.1	0.546455
29.001667	0.1	0.535250
29.003333	0.1	0.526905
29.005000	0.1	0.519633
29.006667	0.1	0.510812
29.008333	0.1	0.501037
29.010000	0.1	0.492454
29.011667	0.1	0.485539
29.013333	0.1	0.478506
29.015000	0.1	0.468910
29.016667	0.1	0.456154
29.018333	0.1	0.442147
29.020000	0.1	0.430167
29.021667	0.1	0.422537
29.023333	0.1	0.418961
29.025000	0.1	0.417173
29.026667	0.1	0.414908
29.028333	0.1	0.412524
29.030000	0.1	0.411987
29.031667	0.1	0.414491
29.033333	0.1	0.418425
29.035000	0.1	0.420809
29.036667	0.1	0.419140
29.038333	0.1	0.413477
29.040000	0.1	0.405788
29.041667	0.1	0.398815
29.043333	0.1	0.394821
29.045000	0.1	0.394404
29.046667	0.1	0.395656
29.048333	0.1	0.395358
29.050000	0.1	0.391066
29.051667	0.1	0.383377
29.053333	0.1	0.374913
29.055000	0.1	0.368297
29.056667	0.1	0.364900
29.058333	0.1	0.364661
29.060000	0.1	0.366628
29.061667	0.1	0.368953
29.063333	0.1	0.370085
29.065000	0.1	0.369310
29.066667	0.1	0.366926
29.068333	0.1	0.364244
29.070000	0.1	0.362337
29.071667	0.1	0.360668
29.073333	0.1	0.357628
29.075000	0.1	0.353575
29.076667	0.1	0.350535
29.078333	0.1	0.349641
29.080000	0.1	0.349998
29.081667	0.1	0.350058
29.083333	0.1	0.349522
29.085000	0.1	0.348151
29.086667	0.1	0.344753
29.088333	0.1	0.338554
29.090000	0.1	0.331581
29.091667	0.1	0.327587
29.093333	0.1	0.328004
29.095000	0.1	0.330865
29.096667	0.1	0.332713
29.098333	0.1	0.331819
29.100000	0.1	0.329971
29.101667	0.1	0.330269
29.103333	0.1	0.333250
29.105000	0.1	0.336528
29.106667	0.1	0.337482
29.108333	0.1	0.335634
[truncated: 254,095 more chars]
