# Supplementary material for: Fade into you: genetic control of pigmentation patterns in red-flesh apple (Malus domestica)
Source: Front Plant Sci. 2025 Jan 13;15:1462545. doi: 10.3389/fpls.2024.1462545 (PMC11770013; doi:10.3389/fpls.2024.1462545)
Supplement: Supplementary file 4 [file DataSheet1.zip › CB B2UV_VIS_1/CB B2UV_VIS_1.txt]

URL	chrom://thermo-pfav3ojr/ChromeleonLocal/Instrument Data/Vanquish_MS/Dimitri/VALEMA/Pierre/Echantillons 03-04-24.seq/944.smp/UV_VIS_1.channel/UV_VIS_1.chm
Channel	UV_VIS_1

Injection Information:
Data Vault	ChromeleonLocal
Sequence	Echantillons 03-04-24
Name	CB B2
Number	14
Position	B:B5
Comment	colonne SB-AQ MeOH+5%AA
Processing Method	Quantitative
Instrument Method	VALEMA test separation GRAQ 4
Type	Unknown
Status	Finished
Inject Time	4/4/2024 3:50:15 AM +02:00
Volume (µl)	10.0000
Dilution Factor	1.0000
Weight	1.0000

Chromatogram Data Information:
Time Min. (min)	0.001667
Time Max. (min)	47.000000
Data Points	28200
Detector	UV
Generating Data System	Chromeleon 7.3.2.10759
Exporting Data System	Chromeleon 7.3.2.0
Operator	Instrument Controller
Signal Quantity	Absorbance
Signal Unit	mAU
Signal Min.	-1.004967
Signal Max.	735.989162
Channel	UV_VIS_1
Driver Name	VDAD.dll
Channel Type	Evaluation
Min. Step (s)	0.1
Max. Step (s)	0.1
Average Step (s)	0.1

Signal Parameter Information:
Signal Info	WVL:279 nm

Chromatogram Data:
Time (min)	Step (s)	Value (mAU)
0.001667	n.a.	0.000000
0.003333	0.1	-0.000126
0.005000	0.1	-0.000675
0.006667	0.1	-0.001318
0.008333	0.1	-0.000722
0.010000	0.1	0.001481
0.011667	0.1	0.003395
0.013333	0.1	0.003097
0.015000	0.1	0.000806
0.016667	0.1	-0.001835
0.018333	0.1	-0.003772
0.020000	0.1	-0.004997
0.021667	0.1	-0.005281
0.023333	0.1	-0.004075
0.025000	0.1	-0.001979
0.026667	0.1	-0.000456
0.028333	0.1	-0.000168
0.030000	0.1	-0.000712
0.031667	0.1	-0.001546
0.033333	0.1	-0.002477
0.035000	0.1	-0.003921
0.036667	0.1	-0.006412
0.038333	0.1	-0.009462
0.040000	0.1	-0.011753
0.041667	0.1	-0.012647
0.043333	0.1	-0.012186
0.045000	0.1	-0.010519
0.046667	0.1	-0.008401
0.048333	0.1	-0.006948
0.050000	0.1	-0.006510
0.051667	0.1	-0.006561
0.053333	0.1	-0.006352
0.055000	0.1	-0.005411
0.056667	0.1	-0.004079
0.058333	0.1	-0.003632
0.060000	0.1	-0.004862
0.061667	0.1	-0.006636
0.063333	0.1	-0.007548
0.065000	0.1	-0.008373
0.066667	0.1	-0.010701
0.068333	0.1	-0.013919
0.070000	0.1	-0.015893
0.071667	0.1	-0.015791
0.073333	0.1	-0.014566
0.075000	0.1	-0.013942
0.076667	0.1	-0.015120
0.078333	0.1	-0.017160
0.080000	0.1	-0.017425
0.081667	0.1	-0.014510
0.083333	0.1	-0.009355
0.085000	0.1	-0.003921
0.086667	0.1	0.000307
0.088333	0.1	0.002771
0.090000	0.1	0.003371
0.091667	0.1	0.002515
0.093333	0.1	0.001448
0.095000	0.1	0.001159
0.096667	0.1	0.001555
0.098333	0.1	0.002137
0.100000	0.1	0.002398
0.101667	0.1	0.001793
0.103333	0.1	0.000265
0.105000	0.1	-0.001602
0.106667	0.1	-0.003078
0.108333	0.1	-0.003590
0.110000	0.1	-0.002785
0.111667	0.1	-0.000806
0.113333	0.1	0.001676
0.115000	0.1	0.004065
0.116667	0.1	0.005919
0.118333	0.1	0.006617
0.120000	0.1	0.005523
0.121667	0.1	0.002696
0.123333	0.1	-0.000875
0.125000	0.1	-0.004023
0.126667	0.1	-0.006156
0.128333	0.1	-0.007455
0.130000	0.1	-0.008568
0.131667	0.1	-0.009956
0.133333	0.1	-0.011642
0.135000	0.1	-0.013104
0.136667	0.1	-0.013174
0.138333	0.1	-0.010873
0.140000	0.1	-0.006715
0.141667	0.1	-0.002417
0.143333	0.1	0.000591
0.145000	0.1	0.001774
0.146667	0.1	0.001513
0.148333	0.1	0.001066
0.150000	0.1	0.001932
0.151667	0.1	0.004484
0.153333	0.1	0.007395
0.155000	0.1	0.008428
0.156667	0.1	0.006179
0.158333	0.1	0.001634
0.160000	0.1	-0.002743
0.161667	0.1	-0.005821
0.163333	0.1	-0.008303
0.165000	0.1	-0.010720
0.166667	0.1	-0.012117
0.168333	0.1	-0.011278
0.170000	0.1	-0.008796
0.171667	0.1	-0.006580
0.173333	0.1	-0.005369
0.175000	0.1	-0.004075
0.176667	0.1	-0.002123
0.178333	0.1	-0.001141
0.180000	0.1	-0.002882
0.181667	0.1	-0.006803
0.183333	0.1	-0.011241
0.185000	0.1	-0.015809
0.186667	0.1	-0.020755
0.188333	0.1	-0.025425
0.190000	0.1	-0.029113
0.191667	0.1	-0.031977
0.193333	0.1	-0.034245
0.195000	0.1	-0.035767
0.196667	0.1	-0.036610
0.198333	0.1	-0.036885
0.200000	0.1	-0.036163
0.201667	0.1	-0.034352
0.203333	0.1	-0.032545
0.205000	0.1	-0.031400
0.206667	0.1	-0.029821
0.208333	0.1	-0.026599
0.210000	0.1	-0.022282
0.211667	0.1	-0.018878
0.213333	0.1	-0.017951
0.215000	0.1	-0.019083
0.216667	0.1	-0.020866
0.218333	0.1	-0.022845
0.220000	0.1	-0.025393
0.221667	0.1	-0.028270
0.223333	0.1	-0.030403
0.225000	0.1	-0.030990
0.226667	0.1	-0.030315
0.228333	0.1	-0.029481
0.230000	0.1	-0.029476
0.231667	0.1	-0.030622
0.233333	0.1	-0.032247
0.235000	0.1	-0.032564
0.236667	0.1	-0.030119
0.238333	0.1	-0.025639
0.240000	0.1	-0.021132
0.241667	0.1	-0.017425
0.243333	0.1	-0.013830
0.245000	0.1	-0.009821
0.246667	0.1	-0.006333
0.248333	0.1	-0.005034
0.250000	0.1	-0.006421
0.251667	0.1	-0.009392
0.253333	0.1	-0.012643
0.255000	0.1	-0.016000
0.256667	0.1	-0.020047
0.258333	0.1	-0.024838
0.260000	0.1	-0.029271
0.261667	0.1	-0.031944
0.263333	0.1	-0.032722
0.265000	0.1	-0.032699
0.266667	0.1	-0.032545
0.268333	0.1	-0.032061
0.270000	0.1	-0.030957
0.271667	0.1	-0.029104
0.273333	0.1	-0.026380
0.275000	0.1	-0.023041
0.276667	0.1	-0.020014
0.278333	0.1	-0.018352
0.280000	0.1	-0.018822
0.281667	0.1	-0.021313
0.283333	0.1	-0.024326
0.285000	0.1	-0.025961
0.286667	0.1	-0.025402
0.288333	0.1	-0.022971
0.290000	0.1	-0.019674
0.291667	0.1	-0.016694
0.293333	0.1	-0.014496
0.295000	0.1	-0.012647
0.296667	0.1	-0.011092
0.298333	0.1	-0.010789
0.300000	0.1	-0.012256
0.301667	0.1	-0.014612
0.303333	0.1	-0.016931
0.305000	0.1	-0.019679
0.306667	0.1	-0.023753
0.308333	0.1	-0.028550
0.310000	0.1	-0.032294
0.311667	0.1	-0.033989
0.313333	0.1	-0.033830
0.315000	0.1	-0.031958
0.316667	0.1	-0.028275
0.318333	0.1	-0.024028
0.320000	0.1	-0.021975
0.321667	0.1	-0.023535
0.323333	0.1	-0.026659
0.325000	0.1	-0.027637
0.326667	0.1	-0.024713
0.328333	0.1	-0.019139
0.330000	0.1	-0.013411
0.331667	0.1	-0.009951
0.333333	0.1	-0.010231
0.335000	0.1	-0.013891
0.336667	0.1	-0.019358
0.338333	0.1	-0.025160
0.340000	0.1	-0.030422
0.341667	0.1	-0.034701
0.343333	0.1	-0.037560
0.345000	0.1	-0.038822
0.346667	0.1	-0.038948
0.348333	0.1	-0.038315
0.350000	0.1	-0.036447
0.351667	0.1	-0.032200
0.353333	0.1	-0.025094
0.355000	0.1	-0.016964
0.356667	0.1	-0.011334
0.358333	0.1	-0.010515
0.360000	0.1	-0.013965
0.361667	0.1	-0.019991
0.363333	0.1	-0.027646
0.365000	0.1	-0.035521
0.366667	0.1	-0.040643
0.368333	0.1	-0.040671
0.370000	0.1	-0.036154
0.371667	0.1	-0.029579
0.373333	0.1	-0.023171
0.375000	0.1	-0.018496
0.376667	0.1	-0.016992
0.378333	0.1	-0.018701
0.380000	0.1	-0.021476
0.381667	0.1	-0.022836
0.383333	0.1	-0.022012
0.385000	0.1	-0.020117
0.386667	0.1	-0.018738
0.388333	0.1	-0.018282
0.390000	0.1	-0.017835
0.391667	0.1	-0.016401
0.393333	0.1	-0.013849
0.395000	0.1	-0.010841
0.396667	0.1	-0.008163
0.398333	0.1	-0.006659
0.400000	0.1	-0.007446
0.401667	0.1	-0.010976
0.403333	0.1	-0.016196
0.405000	0.1	-0.021341
0.406667	0.1	-0.025416
0.408333	0.1	-0.028792
0.410000	0.1	-0.032154
0.411667	0.1	-0.034976
0.413333	0.1	-0.035670
0.415000	0.1	-0.033267
0.416667	0.1	-0.028587
0.418333	0.1	-0.023809
0.420000	0.1	-0.020796
0.421667	0.1	-0.019819
0.423333	0.1	-0.019805
0.425000	0.1	-0.019162
0.426667	0.1	-0.017085
0.428333	0.1	-0.014496
0.430000	0.1	-0.012931
0.431667	0.1	-0.013392
0.433333	0.1	-0.016214
0.435000	0.1	-0.020564
0.436667	0.1	-0.024610
0.438333	0.1	-0.027190
0.440000	0.1	-0.028517
0.441667	0.1	-0.029034
0.443333	0.1	-0.028778
0.445000	0.1	-0.028070
0.446667	0.1	-0.027409
0.448333	0.1	-0.026645
0.450000	0.1	-0.025230
0.451667	0.1	-0.023022
0.453333	0.1	-0.020475
0.455000	0.1	-0.018245
0.456667	0.1	-0.016363
0.458333	0.1	-0.013988
0.460000	0.1	-0.010803
0.461667	0.1	-0.008298
0.463333	0.1	-0.008373
0.465000	0.1	-0.011171
0.466667	0.1	-0.015507
0.468333	0.1	-0.020447
0.470000	0.1	-0.025323
0.471667	0.1	-0.029304
0.473333	0.1	-0.031753
0.475000	0.1	-0.032303
0.476667	0.1	-0.031018
0.478333	0.1	-0.028969
0.480000	0.1	-0.027707
0.481667	0.1	-0.027991
0.483333	0.1	-0.029556
0.485000	0.1	-0.031693
0.486667	0.1	-0.033313
0.488333	0.1	-0.032987
0.490000	0.1	-0.030110
0.491667	0.1	-0.025765
0.493333	0.1	-0.022091
0.495000	0.1	-0.020843
0.496667	0.1	-0.022356
0.498333	0.1	-0.025551
0.500000	0.1	-0.029053
0.501667	0.1	-0.032210
0.503333	0.1	-0.034217
0.505000	0.1	-0.033551
0.506667	0.1	-0.029700
0.508333	0.1	-0.024154
0.510000	0.1	-0.018976
0.511667	0.1	-0.015441
0.513333	0.1	-0.014054
0.515000	0.1	-0.014505
0.516667	0.1	-0.015069
0.518333	0.1	-0.013746
0.520000	0.1	-0.011120
0.521667	0.1	-0.010021
0.523333	0.1	-0.012070
0.525000	0.1	-0.016075
0.526667	0.1	-0.019320
0.528333	0.1	-0.020117
0.530000	0.1	-0.019087
0.531667	0.1	-0.017453
0.533333	0.1	-0.015441
0.535000	0.1	-0.013709
0.536667	0.1	-0.014291
0.538333	0.1	-0.018398
0.540000	0.1	-0.024457
0.541667	0.1	-0.029705
0.543333	0.1	-0.032699
0.545000	0.1	-0.033304
0.546667	0.1	-0.032075
0.548333	0.1	-0.030128
0.550000	0.1	-0.028359
0.551667	0.1	-0.027004
0.553333	0.1	-0.026324
0.555000	0.1	-0.026566
0.556667	0.1	-0.027255
0.558333	0.1	-0.027707
0.560000	0.1	-0.028159
0.561667	0.1	-0.029337
0.563333	0.1	-0.031129
0.565000	0.1	-0.032899
0.566667	0.1	-0.034655
0.568333	0.1	-0.036610
0.570000	0.1	-0.037756
0.571667	0.1	-0.036280
0.573333	0.1	-0.031851
0.575000	0.1	-0.026114
0.576667	0.1	-0.020815
0.578333	0.1	-0.017062
0.580000	0.1	-0.015916
0.581667	0.1	-0.017495
0.583333	0.1	-0.020079
0.585000	0.1	-0.021774
0.586667	0.1	-0.022245
0.588333	0.1	-0.022124
0.590000	0.1	-0.022054
0.591667	0.1	-0.022585
0.593333	0.1	-0.023879
0.595000	0.1	-0.025714
0.596667	0.1	-0.027665
0.598333	0.1	-0.028587
0.600000	0.1	-0.026887
0.601667	0.1	-0.022561
0.603333	0.1	-0.017919
0.605000	0.1	-0.015167
0.606667	0.1	-0.014310
0.608333	0.1	-0.014543
0.610000	0.1	-0.016084
0.611667	0.1	-0.019469
0.613333	0.1	-0.024484
0.615000	0.1	-0.030277
0.616667	0.1	-0.035451
0.618333	0.1	-0.038552
0.620000	0.1	-0.039092
0.621667	0.1	-0.037998
0.623333	0.1	-0.036671
0.625000	0.1	-0.035907
0.626667	0.1	-0.036028
0.628333	0.1	-0.037225
0.630000	0.1	-0.039092
0.631667	0.1	-0.040671
0.633333	0.1	-0.041276
0.635000	0.1	-0.040894
0.636667	0.1	-0.039446
0.638333	0.1	-0.036918
0.640000	0.1	-0.034184
0.641667	0.1	-0.032275
0.643333	0.1	-0.031339
0.645000	0.1	-0.031060
0.646667	0.1	-0.031488
0.648333	0.1	-0.033029
0.650000	0.1	-0.035320
0.651667	0.1	-0.037020
0.653333	0.1	-0.037379
0.655000	0.1	-0.036974
0.656667	0.1	-0.036247
0.658333	0.1	-0.034985
0.660000	0.1	-0.033672
0.661667	0.1	-0.033290
0.663333	0.1	-0.033667
0.665000	0.1	-0.033574
0.666667	0.1	-0.032675
0.668333	0.1	-0.032312
0.670000	0.1	-0.033546
0.671667	0.1	-0.035572
0.673333	0.1	-0.037053
0.675000	0.1	-0.037630
0.676667	0.1	-0.037756
0.678333	0.1	-0.038585
0.680000	0.1	-0.041290
0.681667	0.1	-0.045211
0.683333	0.1	-0.047935
0.685000	0.1	-0.047749
0.686667	0.1	-0.044978
0.688333	0.1	-0.041253
0.690000	0.1	-0.038287
0.691667	0.1	-0.036624
0.693333	0.1	-0.035400
0.695000	0.1	-0.033719
0.696667	0.1	-0.031814
0.698333	0.1	-0.030492
0.700000	0.1	-0.030692
0.701667	0.1	-0.033653
0.703333	0.1	-0.039842
0.705000	0.1	-0.047404
0.706667	0.1	-0.053477
0.708333	0.1	-0.056415
0.710000	0.1	-0.055726
0.711667	0.1	-0.051865
0.713333	0.1	-0.047018
0.715000	0.1	-0.043642
0.716667	0.1	-0.041653
0.718333	0.1	-0.039204
0.720000	0.1	-0.036168
0.721667	0.1	-0.034319
0.723333	0.1	-0.034194
0.725000	0.1	-0.034575
0.726667	0.1	-0.035022
0.728333	0.1	-0.036666
0.730000	0.1	-0.040517
0.731667	0.1	-0.045677
0.733333	0.1	-0.049751
0.735000	0.1	-0.050911
0.736667	0.1	-0.048690
0.738333	0.1	-0.043297
0.740000	0.1	-0.035763
0.741667	0.1	-0.028298
0.743333	0.1	-0.023404
0.745000	0.1	-0.022654
0.746667	0.1	-0.025891
0.748333	0.1	-0.030724
0.750000	0.1	-0.034394
0.751667	0.1	-0.036699
0.753333	0.1	-0.039632
0.755000	0.1	-0.043828
0.756667	0.1	-0.047423
0.758333	0.1	-0.048582
0.760000	0.1	-0.047619
0.761667	0.1	-0.046613
0.763333	0.1	-0.047255
0.765000	0.1	-0.049332
0.766667	0.1	-0.051637
0.768333	0.1	-0.053206
0.770000	0.1	-0.053355
0.771667	0.1	-0.051763
0.773333	0.1	-0.048764
0.775000	0.1	-0.044955
0.776667	0.1	-0.040601
0.778333	0.1	-0.035921
0.780000	0.1	-0.031865
0.781667	0.1	-0.029914
0.783333	0.1	-0.031134
0.785000	0.1	-0.035120
0.786667	0.1	-0.039656
0.788333	0.1	-0.042110
0.790000	0.1	-0.041532
0.791667	0.1	-0.039106
0.793333	0.1	-0.036461
0.795000	0.1	-0.034473
0.796667	0.1	-0.033947
0.798333	0.1	-0.035800
0.800000	0.1	-0.039893
0.801667	0.1	-0.044862
0.803333	0.1	-0.049109
0.805000	0.1	-0.051623
0.806667	0.1	-0.051945
0.808333	0.1	-0.049840
0.810000	0.1	-0.046017
0.811667	0.1	-0.042445
0.813333	0.1	-0.040797
0.815000	0.1	-0.041234
0.816667	0.1	-0.043432
0.818333	0.1	-0.047358
0.820000	0.1	-0.051847
0.821667	0.1	-0.054212
0.823333	0.1	-0.053030
0.825000	0.1	-0.049644
0.826667	0.1	-0.046003
0.828333	0.1	-0.042818
0.830000	0.1	-0.040154
0.831667	0.1	-0.038305
0.833333	0.1	-0.037714
0.835000	0.1	-0.038445
0.836667	0.1	-0.039986
0.838333	0.1	-0.041337
0.840000	0.1	-0.041374
0.841667	0.1	-0.039483
0.843333	0.1	-0.036713
0.845000	0.1	-0.035632
0.846667	0.1	-0.037635
0.848333	0.1	-0.041486
0.850000	0.1	-0.045272
0.851667	0.1	-0.048038
0.853333	0.1	-0.049691
0.855000	0.1	-0.050338
0.856667	0.1	-0.049775
0.858333	0.1	-0.047958
0.860000	0.1	-0.045667
0.861667	0.1	-0.044056
0.863333	0.1	-0.043544
0.865000	0.1	-0.043660
0.866667	0.1	-0.044252
0.868333	0.1	-0.046128
0.870000	0.1	-0.049514
0.871667	0.1	-0.052648
0.873333	0.1	-0.053383
0.875000	0.1	-0.051591
0.876667	0.1	-0.048704
0.878333	0.1	-0.045714
0.880000	0.1	-0.043064
0.881667	0.1	-0.041667
0.883333	0.1	-0.042333
0.885000	0.1	-0.044261
0.886667	0.1	-0.045695
0.888333	0.1	-0.046045
0.890000	0.1	-0.046170
0.891667	0.1	-0.046780
0.893333	0.1	-0.047563
0.895000	0.1	-0.047968
0.896667	0.1	-0.048173
0.898333	0.1	-0.048513
0.900000	0.1	-0.048098
0.901667	0.1	-0.045504
0.903333	0.1	-0.041188
0.905000	0.1	-0.037663
0.906667	0.1	-0.036908
0.908333	0.1	-0.038724
0.910000	0.1	-0.041467
0.911667	0.1	-0.043348
0.913333	0.1	-0.043414
0.915000	0.1	-0.042184
0.916667	0.1	-0.041313
0.918333	0.1	-0.041774
0.920000	0.1	-0.042669
0.921667	0.1	-0.042585
0.923333	0.1	-0.041411
0.925000	0.1	-0.039986
0.926667	0.1	-0.038780
0.928333	0.1	-0.037672
0.930000	0.1	-0.037160
0.931667	0.1	-0.038557
0.933333	0.1	-0.041761
0.935000	0.1	-0.044270
0.936667	0.1	-0.044112
0.938333	0.1	-0.042589
0.940000	0.1	-0.042031
0.941667	0.1	-0.042482
0.943333	0.1	-0.042906
0.945000	0.1	-0.043698
0.946667	0.1	-0.045472
0.948333	0.1	-0.046887
0.950000	0.1	-0.045886
0.951667	0.1	-0.042492
0.953333	0.1	-0.039032
0.955000	0.1	-0.037765
0.956667	0.1	-0.038776
0.958333	0.1	-0.040461
0.960000	0.1	-0.041691
0.961667	0.1	-0.042729
0.963333	0.1	-0.044093
0.965000	0.1	-0.045407
0.966667	0.1	-0.046054
0.968333	0.1	-0.046091
0.970000	0.1	-0.045802
0.971667	0.1	-0.045095
0.973333	0.1	-0.043577
0.975000	0.1	-0.041123
0.976667	0.1	-0.038380
0.978333	0.1	-0.036475
0.980000	0.1	-0.036163
0.981667	0.1	-0.036843
0.983333	0.1	-0.037025
0.985000	0.1	-0.036480
0.986667	0.1	-0.036526
0.988333	0.1	-0.038138
0.990000	0.1	-0.040941
0.991667	0.1	-0.044010
0.993333	0.1	-0.047130
0.995000	0.1	-0.050562
0.996667	0.1	-0.053877
0.998333	0.1	-0.055879
1.000000	0.1	-0.055386
1.001667	0.1	-0.052303
1.003333	0.1	-0.047865
1.005000	0.1	-0.043209
1.006667	0.1	-0.038533
1.008333	0.1	-0.034031
1.010000	0.1	-0.030641
1.011667	0.1	-0.029989
1.013333	0.1	-0.033551
1.015000	0.1	-0.040736
1.016667	0.1	-0.048368
1.018333	0.1	-0.053151
1.020000	0.1	-0.054119
1.021667	0.1	-0.052475
1.023333	0.1	-0.049807
1.025000	0.1	-0.047092
1.026667	0.1	-0.044871
1.028333	0.1	-0.043120
1.030000	0.1	-0.041458
1.031667	0.1	-0.040079
1.033333	0.1	-0.039791
1.035000	0.1	-0.040745
1.036667	0.1	-0.041947
1.038333	0.1	-0.042794
1.040000	0.1	-0.044247
1.041667	0.1	-0.047632
1.043333	0.1	-0.052876
1.045000	0.1	-0.057942
1.046667	0.1	-0.059982
1.048333	0.1	-0.057970
1.050000	0.1	-0.053593
1.051667	0.1	-0.049071
1.053333	0.1	-0.045798
1.055000	0.1	-0.044419
1.056667	0.1	-0.044713
1.058333	0.1	-0.045812
1.060000	0.1	-0.046929
1.061667	0.1	-0.047218
1.063333	0.1	-0.046203
1.065000	0.1	-0.044908
1.066667	0.1	-0.044717
1.068333	0.1	-0.045309
1.070000	0.1	-0.045598
1.071667	0.1	-0.045700
1.073333	0.1	-0.046459
1.075000	0.1	-0.048233
1.076667	0.1	-0.050771
1.078333	0.1	-0.053616
1.080000	0.1	-0.056648
1.081667	0.1	-0.060154
1.083333	0.1	-0.064089
1.085000	0.1	-0.067535
1.086667	0.1	-0.069407
1.088333	0.1	-0.069351
1.090000	0.1	-0.067749
1.091667	0.1	-0.065560
1.093333	0.1	-0.063293
1.095000	0.1	-0.059810
1.096667	0.1	-0.053844
1.098333	0.1	-0.046738
1.100000	0.1	-0.042398
1.101667	0.1	-0.043632
1.103333	0.1	-0.049146
1.105000	0.1	-0.054725
1.106667	0.1	-0.056778
1.108333	0.1	-0.054697
1.110000	0.1	-0.050375
1.111667	0.1	-0.046273
1.113333	0.1	-0.044103
1.115000	0.1	-0.044615
1.116667	0.1	-0.047744
1.118333	0.1	-0.052578
1.120000	0.1	-0.057165
1.121667	0.1	-0.059470
1.123333	0.1	-0.058776
1.125000	0.1	-0.055414
1.126667	0.1	-0.050282
1.128333	0.1	-0.046035
1.130000	0.1	-0.046501
1.131667	0.1	-0.052988
1.133333	0.1	-0.062785
1.135000	0.1	-0.072219
1.136667	0.1	-0.079172
1.138333	0.1	-0.082506
1.140000	0.1	-0.081402
1.141667	0.1	-0.076187
1.143333	0.1	-0.068652
1.145000	0.1	-0.060927
1.146667	0.1	-0.054552
1.148333	0.1	-0.050743
1.150000	0.1	-0.050399
1.151667	0.1	-0.053304
1.153333	0.1	-0.057886
1.155000	0.1	-0.061695
1.156667	0.1	-0.062273
1.158333	0.1	-0.058799
1.160000	0.1	-0.052988
1.161667	0.1	-0.047716
1.163333	0.1	-0.044764
1.165000	0.1	-0.043954
1.166667	0.1	-0.044075
1.168333	0.1	-0.044126
1.170000	0.1	-0.043521
1.171667	0.1	-0.041579
1.173333	0.1	-0.038003
1.175000	0.1	-0.033891
1.176667	0.1	-0.031516
1.178333	0.1	-0.032522
1.180000	0.1	-0.036764
1.181667	0.1	-0.042976
1.183333	0.1	-0.049365
1.185000	0.1	-0.053742
1.186667	0.1	-0.054790
1.188333	0.1	-0.053500
1.190000	0.1	-0.052177
1.191667	0.1	-0.051768
1.193333	0.1	-0.050920
1.195000	0.1	-0.048024
1.196667	0.1	-0.043493
1.198333	0.1	-0.039726
1.200000	0.1	-0.038752
1.201667	0.1	-0.040047
1.203333	0.1	-0.040820
1.205000	0.1	-0.038822
1.206667	0.1	-0.035055
1.208333	0.1	-0.033001
1.210000	0.1	-0.034799
1.211667	0.1	-0.039167
1.213333	0.1	-0.043539
1.215000	0.1	-0.046892
1.216667	0.1	-0.049644
1.218333	0.1	-0.051917
1.220000	0.1	-0.052932
1.221667	0.1	-0.052112
1.223333	0.1	-0.050184
1.225000	0.1	-0.048638
1.226667	0.1	-0.048527
1.228333	0.1	-0.049979
1.230000	0.1	-0.052229
1.231667	0.1	-0.054073
1.233333	0.1	-0.055004
1.235000	0.1	-0.055684
1.236667	0.1	-0.056946
1.238333	0.1	-0.058422
1.240000	0.1	-0.058864
1.241667	0.1	-0.057574
1.243333	0.1	-0.054948
1.245000	0.1	-0.052005
1.246667	0.1	-0.049244
1.248333	0.1	-0.046263
1.250000	0.1	-0.043344
1.251667	0.1	-0.042082
1.253333	0.1	-0.043288
1.255000	0.1	-0.045947
1.256667	0.1	-0.049071
1.258333	0.1	-0.052536
1.260000	0.1	-0.055893
1.261667	0.1	-0.058440
1.263333	0.1	-0.060252
1.265000	0.1	-0.061798
1.266667	0.1	-0.062794
1.268333	0.1	-0.062324
1.270000	0.1	-0.060215
1.271667	0.1	-0.057756
1.273333	0.1	-0.056503
1.275000	0.1	-0.056718
1.276667	0.1	-0.057202
1.278333	0.1	-0.056466
1.280000	0.1	-0.053882
1.281667	0.1	-0.050096
1.283333	0.1	-0.046599
1.285000	0.1	-0.044364
1.286667	0.1	-0.043055
1.288333	0.1	-0.042128
1.290000	0.1	-0.042003
1.291667	0.1	-0.043255
1.293333	0.1	-0.045486
1.295000	0.1	-0.047907
1.296667	0.1	-0.050319
1.298333	0.1	-0.052918
1.300000	0.1	-0.055148
1.301667	0.1	-0.055516
1.303333	0.1	-0.053425
1.305000	0.1	-0.050408
1.306667	0.1	-0.048736
1.308333	0.1	-0.049449
1.310000	0.1	-0.051642
1.311667	0.1	-0.053686
1.313333	0.1	-0.055125
1.315000	0.1	-0.056680
1.316667	0.1	-0.059037
1.318333	0.1	-0.062422
1.320000	0.1	-0.067125
1.321667	0.1	-0.073626
1.323333	0.1	-0.081784
1.325000	0.1	-0.089873
1.326667	0.1	-0.094995
1.328333	0.1	-0.095256
1.330000	0.1	-0.091023
1.331667	0.1	-0.084015
1.333333	0.1	-0.075819
1.335000	0.1	-0.067251
1.336667	0.1	-0.058715
1.338333	0.1	-0.050869
1.340000	0.1	-0.044638
1.341667	0.1	-0.040466
1.343333	0.1	-0.037532
1.345000	0.1	-0.034552
1.346667	0.1	-0.031637
1.348333	0.1	-0.030594
1.350000	0.1	-0.032922
1.351667	0.1	-0.038561
1.353333	0.1	-0.046473
1.355000	0.1	-0.055237
1.356667	0.1	-0.063227
1.358333	0.1	-0.069044
1.360000	0.1	-0.071125
1.361667	0.1	-0.068224
1.363333	0.1	-0.061961
1.365000	0.1	-0.056941
1.366667	0.1	-0.056741
1.368333	0.1	-0.061039
1.370000	0.1	-0.067023
1.371667	0.1	-0.072704
1.373333	0.1	-0.077942
1.375000	0.1	-0.082511
1.376667	0.1	-0.085286
1.378333	0.1	-0.085779
1.380000	0.1	-0.084736
1.381667	0.1	-0.083228
1.383333	0.1	-0.082226
1.385000	0.1	-0.082371
1.386667	0.1	-0.083200
1.388333	0.1	-0.083335
1.390000	0.1	-0.082622
1.391667	0.1	-0.082902
1.393333	0.1	-0.085682
1.395000	0.1	-0.090511
1.396667	0.1	-0.095814
1.398333	0.1	-0.099479
1.400000	0.1	-0.098380
1.401667	0.1	-0.089570
1.403333	0.1	-0.073244
1.405000	0.1	-0.053453
1.406667	0.1	-0.034594
1.408333	0.1	-0.018515
1.410000	0.1	-0.005430
1.411667	0.1	0.004903
1.413333	0.1	0.013341
1.415000	0.1	0.021569
1.416667	0.1	0.032028
1.418333	0.1	0.046813
1.420000	0.1	0.066031
1.421667	0.1	0.088415
1.423333	0.1	0.113435
1.425000	0.1	0.141799
1.426667	0.1	0.174320
1.428333	0.1	0.210796
1.430000	0.1	0.249231
1.431667	0.1	0.286764
1.433333	0.1	0.322391
1.435000	0.1	0.357535
1.436667	0.1	0.393949
1.438333	0.1	0.432380
1.440000	0.1	0.472888
1.441667	0.1	0.515464
1.443333	0.1	0.560577
1.445000	0.1	0.609099
1.446667	0.1	0.660680
1.448333	0.1	0.713067
1.450000	0.1	0.764239
1.451667	0.1	0.814209
1.453333	0.1	0.864048
1.455000	0.1	0.914098
1.456667	0.1	0.963327
1.458333	0.1	1.010606
1.460000	0.1	1.056371
1.461667	0.1	1.102444
1.463333	0.1	1.150332
1.465000	0.1	1.200037
1.466667	0.1	1.250301
1.468333	0.1	1.299824
1.470000	0.1	1.348564
1.471667	0.1	1.398125
1.473333	0.1	1.450186
1.475000	0.1	1.504375
1.476667	0.1	1.558322
1.478333	0.1	1.610061
1.480000	0.1	1.659729
1.481667	0.1	1.708134
1.483333	0.1	1.754798
1.485000	0.1	1.798891
1.486667	0.1	1.840857
1.488333	0.1	1.882068
1.490000	0.1	1.924457
1.491667	0.1	1.970176
1.493333	0.1	2.019857
1.495000	0.1	2.071778
1.496667	0.1	2.123043
1.498333	0.1	2.171453
1.500000	0.1	2.216729
1.501667	0.1	2.260376
1.503333	0.1	2.304232
1.505000	0.1	2.349368
1.506667	0.1	2.395874
1.508333	0.1	2.443278
1.510000	0.1	2.491125
1.511667	0.1	2.538897
1.513333	0.1	2.586287
1.515000	0.1	2.634004
1.516667	0.1	2.683173
1.518333	0.1	2.734074
1.520000	0.1	2.786145
1.521667	0.1	2.838299
1.523333	0.1	2.889480
1.525000	0.1	2.939999
1.526667	0.1	2.991073
1.528333	0.1	3.043059
1.530000	0.1	3.095842
1.531667	0.1	3.150101
1.533333	0.1	3.206665
1.535000	0.1	3.265440
1.536667	0.1	3.325851
1.538333	0.1	3.387788
1.540000	0.1	3.451463
1.541667	0.1	3.516828
1.543333	0.1	3.583087
1.545000	0.1	3.648810
1.546667	0.1	3.712787
1.548333	0.1	3.774883
1.550000	0.1	3.836378
1.551667	0.1	3.899462
1.553333	0.1	3.966079
1.555000	0.1	4.037027
1.556667	0.1	4.112050
1.558333	0.1	4.190700
1.560000	0.1	4.273276
1.561667	0.1	4.361058
1.563333	0.1	4.455843
1.565000	0.1	4.558447
1.566667	0.1	4.667765
1.568333	0.1	4.781969
1.570000	0.1	4.900694
1.571667	0.1	5.026362
1.573333	0.1	5.162954
1.575000	0.1	5.313200
1.576667	0.1	5.477602
1.578333	0.1	5.655265
1.580000	0.1	5.844799
1.581667	0.1	6.045098
1.583333	0.1	6.254846
1.585000	0.1	6.471421
1.586667	0.1	6.691325
1.588333	0.1	6.912118
1.590000	0.1	7.134154
1.591667	0.1	7.360303
1.593333	0.1	7.594125
1.595000	0.1	7.838486
1.596667	0.1	8.094376
1.598333	0.1	8.359859
1.600000	0.1	8.630278
1.601667	0.1	8.900017
1.603333	0.1	9.165364
1.605000	0.1	9.426479
1.606667	0.1	9.685894
1.608333	0.1	9.945012
1.610000	0.1	10.202243
1.611667	0.1	10.453402
1.613333	0.1	10.691979
1.615000	0.1	10.908833
1.616667	0.1	11.093020
1.618333	0.1	11.232803
1.620000	0.1	11.315537
1.621667	0.1	11.328650
1.623333	0.1	11.263033
1.625000	0.1	11.116285
1.626667	0.1	10.893340
1.628333	0.1	10.603881
1.630000	0.1	10.259026
1.631667	0.1	9.869761
1.633333	0.1	9.446829
1.635000	0.1	9.002122
1.636667	0.1	8.549923
1.638333	0.1	8.104653
1.640000	0.1	7.677521
1.641667	0.1	7.276512
1.643333	0.1	6.908462
1.645000	0.1	6.580250
1.646667	0.1	6.297869
1.648333	0.1	6.064586
1.650000	0.1	5.880888
1.651667	0.1	5.744491
1.653333	0.1	5.649193
1.655000	0.1	5.586706
1.656667	0.1	5.550883
1.658333	0.1	5.538696
1.660000	0.1	5.547614
1.661667	0.1	5.573789
1.663333	0.1	5.612457
1.665000	0.1	5.659112
1.666667	0.1	5.709915
1.668333	0.1	5.761483
1.670000	0.1	5.811104
1.671667	0.1	5.857302
1.673333	0.1	5.899156
1.675000	0.1	5.934965
1.676667	0.1	5.962420
1.678333	0.1	5.979869
1.680000	0.1	5.987282
1.681667	0.1	5.986709
1.683333	0.1	5.981047
1.685000	0.1	5.971775
1.686667	0.1	5.958457
1.688333	0.1	5.939868
1.690000	0.1	5.915151
1.691667	0.1	5.884841
1.693333	0.1	5.850946
1.695000	0.1	5.815499
1.696667	0.1	5.779099
1.698333	0.1	5.740789
1.700000	0.1	5.699568
1.701667	0.1	5.656206
1.703333	0.1	5.612951
1.705000	0.1	5.571274
1.706667	0.1	5.530543
1.708333	0.1	5.489290
1.710000	0.1	5.447255
1.711667	0.1	5.405680
1.713333	0.1	5.366174
1.715000	0.1	5.330066
1.716667	0.1	5.297991
1.718333	0.1	5.269372
1.720000	0.1	5.243174
1.721667	0.1	5.219211
1.723333	0.1	5.197739
1.725000	0.1	5.178233
1.726667	0.1	5.159434
1.728333	0.1	5.140128
1.730000	0.1	5.119345
1.731667	0.1	5.096658
1.733333	0.1	5.072467
1.735000	0.1	5.047722
1.736667	0.1	5.023945
1.738333	0.1	5.003475
1.740000	0.1	4.988220
1.741667	0.1	4.978003
1.743333	0.1	4.971223
1.745000	0.1	4.966063
1.746667	0.1	4.960550
1.748333	0.1	4.953337
1.750000	0.1	4.944354
1.751667	0.1	4.933770
1.753333	0.1	4.921332
1.755000	0.1	4.907115
1.756667	0.1	4.892084
1.758333	0.1	4.878142
1.760000	0.1	4.867134
1.761667	0.1	4.859096
1.763333	0.1	4.852288
1.765000	0.1	4.844796
1.766667	0.1	4.835567
1.768333	0.1	4.824852
1.770000	0.1	4.814104
1.771667	0.1	4.804591
1.773333	0.1	4.795962
1.775000	0.1	4.786421
1.776667	0.1	4.774798
1.778333	0.1	4.762202
1.780000	0.1	4.750770
1.781667	0.1	4.741009
1.783333	0.1	4.731659
1.785000	0.1	4.721819
1.786667	0.1	4.712306
1.788333	0.1	4.704772
1.790000	0.1	4.698983
1.791667	0.1	4.692138
1.793333	0.1	4.682108
1.795000	0.1	4.669908
1.796667	0.1	4.658671
1.798333	0.1	4.650918
1.800000	0.1	4.646494
1.801667	0.1	4.643104
1.803333	0.1	4.638159
1.805000	0.1	4.629996
1.806667	0.1	4.618843
1.808333	0.1	4.606689
1.810000	0.1	4.595374
1.811667	0.1	4.584892
1.813333	0.1	4.573981
1.815000	0.1	4.562060
1.816667	0.1	4.549804
1.818333	0.1	4.538270
1.820000	0.1	4.528197
1.821667	0.1	4.519410
1.823333	0.1	4.510116
1.825000	0.1	4.497967
1.826667	0.1	4.482465
1.828333	0.1	4.465329
1.830000	0.1	4.448444
1.831667	0.1	4.432183
1.833333	0.1	4.415554
1.835000	0.1	4.397514
1.836667	0.1	4.378096
1.838333	0.1	4.358580
1.840000	0.1	4.340732
1.841667	0.1	4.325700
1.843333	0.1	4.313313
1.845000	0.1	4.302128
1.846667	0.1	4.290547
1.848333	0.1	4.278142
1.850000	0.1	4.265793
1.851667	0.1	4.254566
1.853333	0.1	4.244489
1.855000	0.1	4.234416
1.856667	0.1	4.222780
1.858333	0.1	4.208260
1.860000	0.1	4.190030
1.861667	0.1	4.168674
1.863333	0.1	4.147054
1.865000	0.1	4.128055
1.866667	0.1	4.111067
1.868333	0.1	4.092590
1.870000	0.1	4.069894
1.871667	0.1	4.042261
1.873333	0.1	4.010638
1.875000	0.1	3.977492
1.876667	0.1	3.945911
1.878333	0.1	3.917888
1.880000	0.1	3.893012
1.881667	0.1	3.869012
1.883333	0.1	3.843876
1.885000	0.1	3.817147
1.886667	0.1	3.789733
1.888333	0.1	3.762883
1.890000	0.1	3.736489
1.891667	0.1	3.709183
1.893333	0.1	3.680498
1.895000	0.1	3.651832
1.896667	0.1	3.625047
1.898333	0.1	3.600484
1.900000	0.1	3.576744
1.901667	0.1	3.552502
1.903333	0.1	3.527631
1.905000	0.1	3.502611
1.906667	0.1	3.477773
1.908333	0.1	3.452795
1.910000	0.1	3.427044
1.911667	0.1	3.400329
1.913333	0.1	3.373087
1.915000	0.1	3.346070
1.916667	0.1	3.320226
1.918333	0.1	3.296481
1.920000	0.1	3.275182
1.921667	0.1	3.255592
1.923333	0.1	3.236309
1.925000	0.1	3.216602
1.926667	0.1	3.197179
1.928333	0.1	3.179433
1.930000	0.1	3.163861
1.931667	0.1	3.149500
1.933333	0.1	3.134650
1.935000	0.1	3.117435
1.936667	0.1	3.096191
1.938333	0.1	3.070631
1.940000	0.1	3.043055
1.941667	0.1	3.017341
1.943333	0.1	2.995795
1.945000	0.1	2.977629
1.946667	0.1	2.960907
1.948333	0.1	2.945070
1.950000	0.1	2.931021
1.951667	0.1	2.919179
1.953333	0.1	2.908288
1.955000	0.1	2.896516
1.956667	0.1	2.883086
1.958333	0.1	2.868515
1.960000	0.1	2.853894
1.961667	0.1	2.839766
1.963333	0.1	2.825665
1.965000	0.1	2.811151
1.966667	0.1	2.796641
1.968333	0.1	2.783034
1.970000	0.1	2.771094
1.971667	0.1	2.761176
1.973333	0.1	2.752752
1.975000	0.1	2.744254
1.976667	0.1	2.733623
1.978333	0.1	2.719131
1.980000	0.1	2.700733
1.981667	0.1	2.680989
1.983333	0.1	2.663611
1.985000	0.1	2.650702
1.986667	0.1	2.641748
1.988333	0.1	2.634302
1.990000	0.1	2.625557
1.991667	0.1	2.614381
1.993333	0.1	2.601892
1.995000	0.1	2.589859
1.996667	0.1	2.578967
1.998333	0.1	2.568462
2.000000	0.1	2.557691
2.001667	0.1	2.547367
2.003333	0.1	2.538441
2.005000	0.1	2.530385
2.006667	0.1	2.521686
2.008333	0.1	2.512368
2.010000	0.1	2.504797
2.011667	0.1	2.501309
2.013333	0.1	2.501882
2.015000	0.1	2.504033
2.016667	0.1	2.504508
2.018333	0.1	2.501891
2.020000	0.1	2.497155
2.021667	0.1	2.491381
2.023333	0.1	2.484261
2.025000	0.1	2.475097
2.026667	0.1	2.464564
2.028333	0.1	2.454859
2.030000	0.1	2.447437
2.031667	0.1	2.441644
2.033333	0.1	2.436424
2.035000	0.1	2.432214
2.036667	0.1	2.429807
2.038333	0.1	2.428116
2.040000	0.1	2.425020
2.041667	0.1	2.419902
2.043333	0.1	2.413346
2.045000	0.1	2.405723
2.046667	0.1	2.397574
2.048333	0.1	2.390090
2.050000	0.1	2.384447
2.051667	0.1	2.381192
2.053333	0.1	2.379999
2.055000	0.1	2.379678
2.056667	0.1	2.378607
2.058333	0.1	2.375380
2.060000	0.1	2.369280
2.061667	0.1	2.360540
2.063333	0.1	2.350132
2.065000	0.1	2.339161
2.066667	0.1	2.328660
2.068333	0.1	2.319505
2.070000	0.1	2.311673
2.071667	0.1	2.304111
2.073333	0.1	2.295887
2.075000	0.1	2.286984
2.076667	0.1	2.277987
2.078333	0.1	2.269722
2.080000	0.1	2.262546
2.081667	0.1	2.255598
2.083333	0.1	2.247430
2.085000	0.1	2.237367
2.086667	0.1	2.225740
2.088333	0.1	2.213349
2.090000	0.1	2.201465
2.091667	0.1	2.191560
2.093333	0.1	2.184296
2.095000	0.1	2.178918
2.096667	0.1	2.173586
2.098333	0.1	2.166387
2.100000	0.1	2.156259
2.101667	0.1	2.143527
2.103333	0.1	2.129711
2.105000	0.1	2.116370
2.106667	0.1	2.104216
2.108333	0.1	2.093045
2.110000	0.1	2.082405
2.111667	0.1	2.072388
2.113333	0.1	2.063331
2.115000	0.1	2.054861
2.116667	0.1	2.046111
2.118333	0.1	2.036695
2.120000	0.1	2.026865
2.121667	0.1	2.016933
2.123333	0.1	2.007131
2.125000	0.1	1.997515
2.126667	0.1	1.987531
2.128333	0.1	1.976774
2.130000	0.1	1.966041
2.131667	0.1	1.956169
2.133333	0.1	1.946506
2.135000	0.1	1.935698
2.136667	0.1	1.922660
2.138333	0.1	1.906939
2.140000	0.1	1.889612
2.141667	0.1	1.873798
2.143333	0.1	1.862664
2.145000	0.1	1.856419
2.146667	0.1	1.852559
2.148333	0.1	1.848591
2.150000	0.1	1.842966
2.151667	0.1	1.834682
2.153333	0.1	1.823464
2.155000	0.1	1.809835
2.156667	0.1	1.794943
2.158333	0.1	1.780116
2.160000	0.1	1.766221
2.161667	0.1	1.753527
2.163333	0.1	1.741969
2.165000	0.1	1.731138
2.166667	0.1	1.720469
2.168333	0.1	1.709661
2.170000	0.1	1.698453
2.171667	0.1	1.686765
2.173333	0.1	1.675589
2.175000	0.1	1.666280
2.176667	0.1	1.658574
2.178333	0.1	1.651142
2.180000	0.1	1.643822
2.181667	0.1	1.637433
2.183333	0.1	1.632092
2.185000	0.1	1.627291
2.186667	0.1	1.622629
2.188333	0.1	1.617032
2.190000	0.1	1.608897
2.191667	0.1	1.598354
2.193333	0.1	1.587747
2.195000	0.1	1.579402
2.196667	0.1	1.573330
2.198333	0.1	1.566838
2.200000	0.1	1.557022
2.201667	0.1	1.543672
2.203333	0.1	1.529278
2.205000	0.1	1.516831
2.206667	0.1	1.507853
2.208333	0.1	1.501688
2.210000	0.1	1.495951
2.211667	0.1	1.488137
2.213333	0.1	1.477669
2.215000	0.1	1.466214
2.216667	0.1	1.455853
2.218333	0.1	1.447550
2.220000	0.1	1.440742
2.221667	0.1	1.433552
2.223333	0.1	1.424439
2.225000	0.1	1.414386
2.226667	0.1	1.405990
2.228333	0.1	1.400514
2.230000	0.1	1.396863
2.231667	0.1	1.392779
2.233333	0.1	1.386404
2.235000	0.1	1.377612
2.236667	0.1	1.368509
2.238333	0.1	1.361500
2.240000	0.1	1.356415
2.241667	0.1	1.350739
2.243333	0.1	1.342511
2.245000	0.1	1.332643
2.246667	0.1	1.324266
2.248333	0.1	1.319530
2.250000	0.1	1.317812
2.251667	0.1	1.317137
2.253333	0.1	1.315782
2.255000	0.1	1.312424
2.256667	0.1	1.306194
2.258333	0.1	1.297225
2.260000	0.1	1.286878
2.261667	0.1	1.276745
2.263333	0.1	1.267581
2.265000	0.1	1.259674
2.266667	0.1	1.253565
2.268333	0.1	1.249844
2.270000	0.1	1.248396
2.271667	0.1	1.248172
2.273333	0.1	1.248182
2.275000	0.1	1.247800
2.276667	0.1	1.246505
2.278333	0.1	1.244699
2.280000	0.1	1.243455
2.281667	0.1	1.242389
2.283333	0.1	1.239982
2.285000	0.1	1.236275
2.286667	0.1	1.232829
2.288333	0.1	1.230780
2.290000	0.1	1.230375
2.291667	0.1	1.230752
2.293333	0.1	1.230021
2.295000	0.1	1.227097
2.296667	0.1	1.223236
2.298333	0.1	1.220936
2.300000	0.1	1.221960
2.301667	0.1	1.226538
2.303333	0.1	1.233234
2.305000	0.1	1.239688
2.306667	0.1	1.244158
2.308333	0.1	1.246091
2.310000	0.1	1.245686
2.311667	0.1	1.244014
2.313333	0.1	1.242771
2.315000	0.1	1.243087
2.316667	0.1	1.245509
2.318333	0.1	1.250803
2.320000	0.1	1.259400
2.321667	0.1	1.270208
2.323333	0.1	1.280624
2.325000	0.1	1.288280
2.326667	0.1	1.292736
2.328333	0.1	1.295144
2.330000	0.1	1.297123
2.331667	0.1	1.300247
2.333333	0.1	1.305635
2.335000	0.1	1.313617
2.336667	0.1	1.323354
2.338333	0.1	1.332401
2.340000	0.1	1.337626
2.341667	0.1	1.337524
2.343333	0.1	1.333272
2.345000	0.1	1.327796
2.346667	0.1	1.323791
2.348333	0.1	1.322380
2.350000	0.1	1.323163
2.351667	0.1	1.325253
2.353333	0.1	1.328262
2.355000	0.1	1.331926
2.356667	0.1	1.335014
2.358333	0.1	1.336010
2.360000	0.1	1.334944
2.361667	0.1	1.333538
2.363333	0.1	1.334008
2.365000	0.1	1.337407
2.366667	0.1	1.342427
2.368333	0.1	1.346543
2.370000	0.1	1.348290
2.371667	0.1	1.347754
2.373333	0.1	1.345538
2.375000	0.1	1.342050
2.376667	0.1	1.337784
2.378333	0.1	1.333440
2.380000	0.1	1.329295
2.381667	0.1	1.324755
2.383333	0.1	1.319223
2.385000	0.1	1.313202
2.386667	0.1	1.307474
2.388333	0.1	1.301905
2.390000	0.1	1.296285
2.391667	0.1	1.291223
2.393333	0.1	1.287204
2.395000	0.1	1.283935
2.396667	0.1	1.281337
2.398333	0.1	1.280010
2.400000	0.1	1.279884
2.401667	0.1	1.279814
2.403333	0.1	1.279297
2.405000	0.1	1.278650
2.406667	0.1	1.277211
2.408333	0.1	1.273700
2.410000	0.1	1.268242
2.411667	0.1	1.262422
2.413333	0.1	1.257579
2.415000	0.1	1.253975
2.416667	0.1	1.251483
2.418333	0.1	1.249644
2.420000	0.1	1.247250
2.421667	0.1	1.243236
2.423333	0.1	1.237621
2.425000	0.1	1.231283
2.426667	0.1	1.225518
2.428333	0.1	1.221094
2.430000	0.1	1.216955
2.431667	0.1	1.211031
2.433333	0.1	1.203008
2.435000	0.1	1.195073
2.436667	0.1	1.189723
2.438333	0.1	1.187031
2.440000	0.1	1.184717
2.441667	0.1	1.181443
2.443333	0.1	1.178407
2.445000	0.1	1.176558
2.446667	0.1	1.174337
2.448333	0.1	1.169527
2.450000	0.1	1.162067
2.451667	0.1	1.154202
2.453333	0.1	1.148139
2.455000	0.1	1.143720
2.456667	0.1	1.138900
2.458333	0.1	1.132195
2.460000	0.1	1.124050
2.461667	0.1	1.116353
2.463333	0.1	1.110728
2.465000	0.1	1.107156
2.466667	0.1	1.104837
2.468333	0.1	1.103720
2.470000	0.1	1.104162
2.471667	0.1	1.105852
2.473333	0.1	1.107696
2.475000	0.1	1.108223
2.476667	0.1	1.106672
2.478333	0.1	1.104278
2.480000	0.1	1.102854
2.481667	0.1	1.101871
2.483333	0.1	1.099035
2.485000	0.1	1.093503
2.486667	0.1	1.086323
2.488333	0.1	1.078616
2.490000	0.1	1.071286
2.491667	0.1	1.065196
2.493333	0.1	1.060390
2.495000	0.1	1.056367
2.496667	0.1	1.053042
2.498333	0.1	1.050504
2.500000	0.1	1.048450
2.501667	0.1	1.046350
2.503333	0.1	1.043715
2.505000	0.1	1.040730
2.506667	0.1	1.038471
2.508333	0.1	1.037577
2.510000	0.1	1.037335
2.511667	0.1	1.036781
2.513333	0.1	1.035961
2.515000	0.1	1.035659
2.516667	0.1	1.035873
2.518333	0.1	1.034741
2.520000	0.1	1.029940
2.521667	0.1	1.021586
2.523333	0.1	1.012743
2.525000	0.1	1.006788
2.526667	0.1	1.004622
2.528333	0.1	1.004506
2.530000	0.1	1.004431
2.531667	0.1	1.004278
2.533333	0.1	1.005144
2.535000	0.1	1.007356
2.536667	0.1	1.010098
2.538333	0.1	1.012166
2.540000	0.1	1.012231
2.541667	0.1	1.009400
2.543333	0.1	1.004157
2.545000	0.1	0.998424
2.546667	0.1	0.994275
2.548333	0.1	0.992683
2.550000	0.1	0.993079
2.551667	0.1	0.993516
2.553333	0.1	0.991770
2.555000	0.1	0.987067
2.556667	0.1	0.980929
2.558333	0.1	0.976180
2.560000	0.1	0.974792
2.561667	0.1	0.975784
2.563333	0.1	0.975253
2.565000	0.1	0.970257
2.566667	0.1	0.962443
2.568333	0.1	0.955970
2.570000	0.1	0.953237
2.571667	0.1	0.953530
2.573333	0.1	0.954424
2.575000	0.1	0.954140
2.576667	0.1	0.952901
2.578333	0.1	0.951816
2.580000	0.1	0.950559
2.581667	0.1	0.947216
2.583333	0.1	0.940873
2.585000	0.1	0.933390
2.586667	0.1	0.928044
2.588333	0.1	0.926503
2.590000	0.1	0.927215
2.591667	0.1	0.926973
2.593333	0.1	0.924310
2.595000	0.1	0.920705
2.596667	0.1	0.918759
2.598333	0.1	0.920170
2.600000	0.1	0.924263
2.601667	0.1	0.927942
2.603333	0.1	0.928747
2.605000	0.1	0.927248
2.606667	0.1	0.925208
2.608333	0.1	0.923434
2.610000	0.1	0.921721
2.611667	0.1	0.919388
2.613333	0.1	0.916086
2.615000	0.1	0.912291
2.616667	0.1	0.908449
2.618333	0.1	0.904715
2.620000	0.1	0.901395
2.621667	0.1	0.898750
2.623333	0.1	0.896859
2.625000	0.1	0.895974
2.626667	0.1	0.896668
2.628333	0.1	0.899346
2.630000	0.1	0.902717
2.631667	0.1	0.903611
2.633333	0.1	0.899802
2.635000	0.1	0.892454
2.636667	0.1	0.885013
2.638333	0.1	0.880128
2.640000	0.1	0.878451
2.641667	0.1	0.879299
2.643333	0.1	0.881343
2.645000	0.1	0.883522
2.646667	0.1	0.885422
2.648333	0.1	0.886340
2.650000	0.1	0.884705
2.651667	0.1	0.879322
2.653333	0.1	0.871280
2.655000	0.1	0.863434
2.656667	0.1	0.857646
2.658333	0.1	0.854093
2.660000	0.1	0.852807
2.661667	0.1	0.854116
2.663333	0.1	0.857585
2.665000	0.1	0.861119
2.666667	0.1	0.862130
2.668333	0.1	0.860295
2.670000	0.1	0.858372
2.671667	0.1	0.859108
2.673333	0.1	0.861976
2.675000	0.1	0.864384
2.676667	0.1	0.865120
2.678333	0.1	0.864831
2.680000	0.1	0.863876
2.681667	0.1	0.861515
2.683333	0.1	0.856989
2.685000	0.1	0.850381
2.686667	0.1	0.843010
2.688333	0.1	0.837250
2.690000	0.1	0.834642
2.691667	0.1	0.834414
2.693333	0.1	0.835080
2.695000	0.1	0.836523
2.696667	0.1	0.839359
2.698333	0.1	0.843024
2.700000	0.1	0.845483
2.701667	0.1	0.844942
2.703333	0.1	0.841352
2.705000	0.1	0.836109
2.706667	0.1	0.831299
2.708333	0.1	0.828858
2.710000	0.1	0.829170
2.711667	0.1	0.830805
2.713333	0.1	0.832090
2.715000	0.1	0.832248
2.716667	0.1	0.830935
2.718333	0.1	0.827406
2.720000	0.1	0.821315
2.721667	0.1	0.814372
2.723333	0.1	0.809520
2.725000	0.1	0.808011
2.726667	0.1	0.808388
2.728333	0.1	0.808015
2.730000	0.1	0.805561
2.731667	0.1	0.802586
2.733333	0.1	0.802041
2.735000	0.1	0.805208
2.736667	0.1	0.810763
2.738333	0.1	0.816309
2.740000	0.1	0.820435
2.741667	0.1	0.823061
2.743333	0.1	0.824123
2.745000	0.1	0.822959
2.746667	0.1	0.818977
2.748333	0.1	0.812514
2.750000	0.1	0.805333
2.751667	0.1	0.799997
2.753333	0.1	0.797831
2.755000	0.1	0.797878
2.756667	0.1	0.798395
2.758333	0.1	0.798861
2.760000	0.1	0.799829
2.761667	0.1	0.801450
2.763333	0.1	0.803065
2.765000	0.1	0.804104
2.766667	0.1	0.804625
2.768333	0.1	0.805110
2.770000	0.1	0.805645
2.771667	0.1	0.805231
2.773333	0.1	0.803140
2.775000	0.1	0.800332
2.776667	0.1	0.797953
2.778333	0.1	0.795643
2.780000	0.1	0.792677
2.781667	0.1	0.789664
2.783333	0.1	0.787969
2.785000	0.1	0.788011
2.786667	0.1	0.788998
2.788333	0.1	0.790008
2.790000	0.1	0.790833
2.791667	0.1	0.791750
2.793333	0.1	0.793203
2.795000	0.1	0.795554
2.796667	0.1	0.798171
2.798333	0.1	0.799671
2.800000	0.1	0.799345
2.801667	0.1	0.797170
2.803333	0.1	0.793422
2.805000	0.1	0.789091
2.806667	0.1	0.785291
2.808333	0.1	0.782278
2.810000	0.1	0.779550
2.811667	0.1	0.776686
2.813333	0.1	0.774395
2.815000	0.1	0.774292
2.816667	0.1	0.776737
2.818333	0.1	0.779941
2.820000	0.1	0.781775
2.821667	0.1	0.781515
2.823333	0.1	0.780015
2.825000	0.1	0.778651
2.826667	0.1	0.778534
2.828333	0.1	0.780602
2.830000	0.1	0.785138
2.831667	0.1	0.791028
2.833333	0.1	0.796258
2.835000	0.1	0.798991
2.836667	0.1	0.798530
2.838333	0.1	0.796276
2.840000	0.1	0.795047
2.841667	0.1	0.796434
2.843333	0.1	0.799033
2.845000	0.1	0.800020
2.846667	0.1	0.798479
2.848333	0.1	0.796006
2.850000	0.1	0.794623
2.851667	0.1	0.795769
2.853333	0.1	0.799694
2.855000	0.1	0.804565
2.856667	0.1	0.807657
2.858333	0.1	0.808160
2.860000	0.1	0.808123
2.861667	0.1	0.810665
2.863333	0.1	0.816905
2.865000	0.1	0.824383
2.866667	0.1	0.829147
2.868333	0.1	0.829254
2.870000	0.1	0.826316
2.871667	0.1	0.823927
2.873333	0.1	0.824532
2.875000	0.1	0.827773
2.876667	0.1	0.831936
2.878333	0.1	0.835848
2.880000	0.1	0.839438
2.881667	0.1	0.843187
2.883333	0.1	0.846810
2.885000	0.1	0.848467
2.886667	0.1	0.846344
2.888333	0.1	0.841031
2.890000	0.1	0.835224
2.891667	0.1	0.831205
2.893333	0.1	0.829948
2.895000	0.1	0.831895
2.896667	0.1	0.836547
2.898333	0.1	0.841958
2.900000	0.1	0.846218
2.901667	0.1	0.848877
2.903333	0.1	0.850945
2.905000	0.1	0.853613
2.906667	0.1	0.856514
2.908333	0.1	0.857855
2.910000	0.1	0.856589
2.911667	0.1	0.853655
2.913333	0.1	0.850740
2.915000	0.1	0.848337
2.916667	0.1	0.845841
2.918333	0.1	0.843126
2.920000	0.1	0.841157
2.921667	0.1	0.841008
2.923333	0.1	0.842623
2.925000	0.1	0.844831
2.926667	0.1	0.846521
2.928333	0.1	0.847541
2.930000	0.1	0.848770
2.931667	0.1	0.851033
2.933333	0.1	0.853841
2.935000	0.1	0.855918
2.936667	0.1	0.856929
2.938333	0.1	0.857743
2.940000	0.1	0.858721
2.941667	0.1	0.858791
2.943333	0.1	0.856733
2.945000	0.1	0.852533
2.946667	0.1	0.847224
2.948333	0.1	0.841874
2.950000	0.1	0.837017
2.951667	0.1	0.832984
2.953333	0.1	0.830167
2.955000	0.1	0.828695
2.956667	0.1	0.828602
2.958333	0.1	0.830116
2.960000	0.1	0.832691
2.961667	0.1	0.834777
2.963333	0.1	0.835564
2.965000	0.1	0.835625
2.966667	0.1	0.835159
2.968333	0.1	0.833431
2.970000	0.1	0.830512
2.971667	0.1	0.827708
2.973333	0.1	0.826297
2.975000	0.1	0.827159
2.976667	0.1	0.830432
2.978333	0.1	0.834870
2.980000	0.1	0.838358
2.981667	0.1	0.839219
2.983333	0.1	0.837278
2.985000	0.1	0.834097
2.986667	0.1	0.831643
2.988333	0.1	0.830828
2.990000	0.1	0.831485
2.991667	0.1	0.833040
2.993333	0.1	0.835019
2.995000	0.1	0.837115
2.996667	0.1	0.839476
2.998333	0.1	0.842577
3.000000	0.1	0.846125
3.001667	0.1	0.848304
3.003333	0.1	0.846963
3.005000	0.1	0.841687
3.006667	0.1	0.834153
3.008333	0.1	0.826921
3.010000	0.1	0.822186
3.011667	0.1	0.820858
3.013333	0.1	0.822190
3.015000	0.1	0.824495
3.016667	0.1	0.825990
3.018333	0.1	0.825282
3.020000	0.1	0.821985
3.021667	0.1	0.817026
3.023333	0.1	0.812183
3.025000	0.1	0.809911
3.026667	0.1	0.811964
3.028333	0.1	0.816467
3.030000	0.1	0.818744
3.031667	0.1	0.816276
3.033333	0.1	0.810688
3.035000	0.1	0.805338
3.036667	0.1	0.802563
3.038333	0.1	0.802558
3.040000	0.1	0.803489
3.041667	0.1	0.803084
3.043333	0.1	0.800421
3.045000	0.1	0.796462
3.046667	0.1	0.793030
3.048333	0.1	0.791126
3.050000	0.1	0.790590
3.051667	0.1	0.791019
3.053333	0.1	0.792495
3.055000	0.1	0.795266
3.056667	0.1	0.798516
3.058333	0.1	0.800160
3.060000	0.1	0.798842
3.061667	0.1	0.795266
3.063333	0.1	0.791014
3.065000	0.1	0.787163
3.066667	0.1	0.783997
3.068333	0.1	0.781035
3.070000	0.1	0.778153
3.071667	0.1	0.776649
3.073333	0.1	0.778181
3.075000	0.1	0.782618
3.076667	0.1	0.787601
3.078333	0.1	0.790786
3.080000	0.1	0.791820
3.081667	0.1	0.791508
3.083333	0.1	0.789873
3.085000	0.1	0.786013
3.086667	0.1	0.779866
3.088333	0.1	0.772830
3.090000	0.1	0.766483
3.091667	0.1	0.761999
3.093333	0.1	0.759810
3.095000	0.1	0.758590
3.096667	0.1	0.756080
3.098333	0.1	0.751889
3.100000	0.1	0.748206
3.101667	0.1	0.747242
3.103333	0.1	0.749188
3.105000	0.1	0.752672
3.106667	0.1	0.755875
3.108333	0.1	0.757584
3.110000	0.1	0.757906
3.111667	0.1	0.757747
3.113333	0.1	0.757864
3.115000	0.1	0.758111
3.116667	0.1	0.757165
3.118333	0.1	0.754083
3.120000	0.1	0.749920
3.121667	0.1	0.746478
3.123333	0.1	0.744336
3.125000	0.1	0.742758
3.126667	0.1	0.740737
3.128333	0.1	0.737784
3.130000	0.1	0.734199
3.131667	0.1	0.731093
3.133333	0.1	0.729701
3.135000	0.1	0.730222
3.136667	0.1	0.731414
3.138333	0.1	0.731838
3.140000	0.1	0.731717
3.141667	0.1	0.732332
3.143333	0.1	0.733142
3.145000	0.1	0.731996
3.146667	0.1	0.728411
3.148333	0.1	0.723978
3.150000	0.1	0.720005
3.151667	0.1	0.716704
3.153333	0.1	0.713938
3.155000	0.1	0.711763
3.156667	0.1	0.710282
3.158333	0.1	0.709207
3.160000	0.1	0.708434
3.161667	0.1	0.708774
3.163333	0.1	0.710888
3.165000	0.1	0.713766
3.166667	0.1	0.714860
3.168333	0.1	0.712029
3.170000	0.1	0.705305
3.171667	0.1	0.696257
3.173333	0.1	0.686338
3.175000	0.1	0.676760
3.176667	0.1	0.668587
3.178333	0.1	0.662138
3.180000	0.1	0.657029
3.181667	0.1	0.653071
3.183333	0.1	0.650403
3.185000	0.1	0.649048
3.186667	0.1	0.648769
3.188333	0.1	0.648932
3.190000	0.1	0.648238
3.191667	0.1	0.645402
3.193333	0.1	0.640936
3.195000	0.1	0.637309
3.196667	0.1	0.636298
3.198333	0.1	0.637062
3.200000	0.1	0.637621
3.201667	0.1	0.637071
3.203333	0.1	0.635642
3.205000	0.1	0.633588
3.206667	0.1	0.630631
3.208333	0.1	0.626314
3.210000	0.1	0.620717
3.211667	0.1	0.615087
3.213333	0.1	0.611600
3.215000	0.1	0.611348
3.216667	0.1	0.612820
3.218333	0.1	0.613229
3.220000	0.1	0.610780
3.221667	0.1	0.605937
3.223333	0.1	0.600838
3.225000	0.1	0.597299
3.226667	0.1	0.595767
3.228333	0.1	0.595786
3.230000	0.1	0.596265
3.231667	0.1	0.595730
3.233333	0.1	0.593495
3.235000	0.1	0.590221
3.236667	0.1	0.586556
3.238333	0.1	0.582561
3.240000	0.1	0.578263
3.241667	0.1	0.573220
3.243333	0.1	0.566724
3.245000	0.1	0.559459
3.246667	0.1	0.553685
3.248333	0.1	0.551301
3.250000	0.1	0.551874
3.251667	0.1	0.552405
3.253333	0.1	0.549760
3.255000	0.1	0.543417
3.256667	0.1	0.535445
3.258333	0.1	0.528423
3.260000	0.1	0.524139
3.261667	0.1	0.523101
3.263333	0.1	0.524065
3.265000	0.1	0.524526
3.266667	0.1	0.522844
3.268333	0.1	0.519836
3.270000	0.1	0.517960
3.271667	0.1	0.518872
3.273333	0.1	0.521834
3.275000	0.1	0.524116
3.276667	0.1	0.522751
3.278333	0.1	0.516600
3.280000	0.1	0.507357
3.281667	0.1	0.498425
3.283333	0.1	0.492479
3.285000	0.1	0.489997
3.286667	0.1	0.490071
3.288333	0.1	0.491282
3.290000	0.1	0.492134
3.291667	0.1	0.491915
3.293333	0.1	0.490807
3.295000	0.1	0.489457
3.296667	0.1	0.488171
3.298333	0.1	0.485983
3.300000	0.1	0.481480
3.301667	0.1	0.475096
3.303333	0.1	0.469363
3.305000	0.1	0.466234
3.306667	0.1	0.465228
3.308333	0.1	0.464623
3.310000	0.1	0.463328
3.311667	0.1	0.461009
3.313333	0.1	0.457703
3.315000	0.1	0.453787
3.316667	0.1	0.449405
3.318333	0.1	0.444269
3.320000	0.1	0.438518
3.321667	0.1	0.432618
3.323333	0.1	0.426238
3.325000	0.1	0.418467
3.326667	0.1	0.409326
3.328333	0.1	0.401107
3.330000	0.1	0.397386
3.331667	0.1	0.399365
3.333333	0.1	0.403896
3.335000	0.1	0.406476
3.336667	0.1	0.405172
3.338333	0.1	0.400986
3.340000	0.1	0.395779
3.341667	0.1	0.390559
3.343333	0.1	0.385484
3.345000	0.1	0.380650
3.346667	0.1	0.376832
3.348333	0.1	0.375290
3.350000	0.1	0.376748
3.351667	0.1	0.380552
3.353333	0.1	0.384999
3.355000	0.1	0.388543
3.356667	0.1	0.390508
3.358333	0.1	0.390480
3.360000	0.1	0.387952
3.361667	0.1	0.382825
3.363333	0.1	0.375896
3.365000	0.1	0.368911
3.366667	0.1	0.363751
3.368333	0.1	0.361227
3.370000	0.1	0.360762
3.371667	0.1	0.361423
3.373333	0.1	0.363057
3.375000	0.1	0.365870
3.376667	0.1	0.368892
3.378333	0.1	0.370177
3.380000	0.1	0.368590
3.381667	0.1	0.364361
3.383333	0.1	0.358433
3.385000	0.1	0.351965
3.386667	0.1	0.345851
3.388333	0.1	0.340831
3.390000	0.1	0.337730
3.391667	0.1	0.336547
3.393333	0.1	0.336096
3.395000	0.1	0.335076
3.396667	0.1	0.333004
3.398333	0.1	0.330396
3.400000	0.1	0.328412
3.401667	0.1	0.328147
3.403333	0.1	0.329530
3.405000	0.1	0.330862
3.406667	0.1	0.330163
3.408333	0.1	0.326606
3.410000	0.1	0.320529
3.411667	0.1	0.313311
3.413333	0.1	0.306959
3.415000	0.1	0.302605
3.416667	0.1	0.299704
3.418333	0.1	0.297031
3.420000	0.1	0.293939
3.421667	0.1	0.290964
3.423333	0.1	0.290060
3.425000	0.1	0.293190
3.426667	0.1	0.299816
3.428333	0.1	0.307043
3.430000	0.1	0.312049
3.431667	0.1	0.313357
3.433333	0.1	0.310931
3.435000	0.1	0.306605
3.436667	0.1	0.303555
3.438333	0.1	0.303620
3.440000	0.1	0.305492
3.441667	0.1	0.306922
3.443333	0.1	0.307350
3.445000	0.1	0.307593
3.446667	0.1	0.308226
3.448333	0.1	0.308859
3.450000	0.1	0.308584
3.451667	0.1	0.307341
3.453333	0.1	0.306717
3.455000	0.1	0.308687
3.456667	0.1	0.314172
3.458333	0.1	0.322806
3.460000	0.1	0.332589
3.461667	0.1	0.341330
3.463333	0.1	0.349334
3.465000	0.1	0.358354
3.466667	0.1	0.368147
3.468333	0.1	0.376464
3.470000	0.1	0.381712
3.471667	0.1	0.383877
3.473333	0.1	0.383551
3.475000	0.1	0.381400
3.476667	0.1	0.378424
3.478333	0.1	0.375933
3.480000	0.1	0.374475
3.481667	0.1	0.373032
3.483333	0.1	0.370010
3.485000	0.1	0.364548
3.486667	0.1	0.356450
3.488333	0.1	0.346014
3.490000	0.1	0.334713
3.491667	0.1	0.325036
3.493333	0.1	0.318936
3.495000	0.1	0.316952
3.496667	0.1	0.318643
3.498333	0.1	0.322876
3.500000	0.1	0.327863
3.501667	0.1	0.331635
3.503333	0.1	0.332585
3.505000	0.1	0.329982
3.506667	0.1	0.325171
3.508333	0.1	0.321069
3.510000	0.1	0.319351
3.511667	0.1	0.319066
3.513333	0.1	0.318075
3.515000	0.1	0.314680
3.516667	0.1	0.308654
3.518333	0.1	0.301609
3.520000	0.1	0.295369
3.521667	0.1	0.290107
3.523333	0.1	0.284547
3.525000	0.1	0.277208
3.526667	0.1	0.267955
3.528333	0.1	0.258931
3.530000	0.1	0.252761
3.531667	0.1	0.249827
3.533333	0.1	0.248682
3.535000	0.1	0.248263
3.536667	0.1	0.248249
3.538333	0.1	0.247988
3.540000	0.1	0.246544
3.541667	0.1	0.243322
3.543333	0.1	0.238274
3.545000	0.1	0.232053
3.546667	0.1	0.225799
3.548333	0.1	0.220351
3.550000	0.1	0.216267
3.551667	0.1	0.214186
3.553333	0.1	0.214069
3.555000	0.1	0.214023
3.556667	0.1	0.211271
3.558333	0.1	0.204793
3.560000	0.1	0.196574
3.561667	0.1	0.190143
3.563333	0.1	0.187620
3.565000	0.1	0.187983
3.566667	0.1	0.188663
3.568333	0.1	0.188649
3.570000	0.1	0.188998
3.571667	0.1	0.190898
3.573333	0.1	0.194656
3.575000	0.1	0.199378
3.576667	0.1	0.203005
3.578333	0.1	0.203755
3.580000	0.1	0.201869
3.581667	0.1	0.199135
3.583333	0.1	0.197319
3.585000	0.1	0.197445
3.586667	0.1	0.199182
3.588333	0.1	0.200830
3.590000	0.1	0.200970
3.591667	0.1	0.200062
3.593333	0.1	0.199913
3.595000	0.1	0.201650
3.596667	0.1	0.204425
3.598333	0.1	0.205934
3.600000	0.1	0.204113
3.601667	0.1	0.199024
3.603333	0.1	0.193124
3.605000	0.1	0.189249
3.606667	0.1	0.188528
3.608333	0.1	0.190111
3.610000	0.1	0.192402
3.611667	0.1	0.194660
3.613333	0.1	0.197594
3.615000	0.1	0.202218
3.616667	0.1	0.208388
3.618333	0.1	0.214381
3.620000	0.1	0.217846
3.621667	0.1	0.217711
3.623333	0.1	0.214735
3.625000	0.1	0.210325
3.626667	0.1	0.205827
3.628333	0.1	0.202213
3.630000	0.1	0.199452
3.631667	0.1	0.196779
3.633333	0.1	0.193971
3.635000	0.1	0.191866
3.636667	0.1	0.191350
3.638333	0.1	0.192272
3.640000	0.1	0.193673
3.641667	0.1	0.194465
3.643333	0.1	0.194088
3.645000	0.1	0.193138
3.646667	0.1	0.193096
3.648333	0.1	0.194972
3.650000	0.1	0.198544
3.651667	0.1	0.202749
3.653333	0.1	0.206246
3.655000	0.1	0.207606
3.656667	0.1	0.206097
3.658333	0.1	0.202470
3.660000	0.1	0.198125
3.661667	0.1	0.193426
3.663333	0.1	0.187783
3.665000	0.1	0.181454
3.666667	0.1	0.176234
3.668333	0.1	0.173734
3.670000	0.1	0.173985
3.671667	0.1	0.176206
3.673333	0.1	0.179945
3.675000	0.1	0.184877
3.676667	0.1	0.190008
3.678333	0.1	0.193152
3.680000	0.1	0.192015
3.681667	0.1	0.186544
3.683333	0.1	0.179517
3.685000	0.1	0.174278
3.686667	0.1	0.171862
3.688333	0.1	0.170837
3.690000	0.1	0.169985
3.691667	0.1	0.170288
3.693333	0.1	0.173985
3.695000	0.1	0.181785
3.696667	0.1	0.191173
3.698333	0.1	0.198008
3.700000	0.1	0.200081
3.701667	0.1	0.197995
3.703333	0.1	0.193501
3.705000	0.1	0.188500
3.706667	0.1	0.184625
3.708333	0.1	0.182497
3.710000	0.1	0.181673
3.711667	0.1	0.181566
3.713333	0.1	0.181892
3.715000	0.1	0.181971
3.716667	0.1	0.180625
3.718333	0.1	0.177766
3.720000	0.1	0.175075
3.721667	0.1	0.174064
3.723333	0.1	0.173999
3.725000	0.1	0.172649
3.726667	0.1	0.169086
3.728333	0.1	0.164704
3.730000	0.1	0.161794
3.731667	0.1	0.161589
3.733333	0.1	0.163787
3.735000	0.1	0.167489
3.736667	0.1	0.171689
3.738333	0.1	0.175377
3.740000	0.1	0.178693
3.741667	0.1	0.182791
3.743333	0.1	0.187801
3.745000	0.1	0.192504
3.746667	0.1	0.195811
3.748333	0.1	0.197524
3.750000	0.1	0.198027
3.751667	0.1	0.197738
3.753333	0.1	0.197119
3.755000	0.1	0.196751
3.756667	0.1	0.196719
3.758333	0.1	0.196947
3.760000	0.1	0.197883
3.761667	0.1	0.199699
3.763333	0.1	0.201454
3.765000	0.1	0.201808
3.766667	0.1	0.200537
3.768333	0.1	0.199177
3.770000	0.1	0.199950
3.771667	0.1	0.203629
3.773333	0.1	0.208649
3.775000	0.1	0.212309
3.776667	0.1	0.212947
3.778333	0.1	0.211257
3.780000	0.1	0.209585
3.781667	0.1	0.209729
3.783333	0.1	0.211401
3.785000	0.1	0.212863
3.786667	0.1	0.212868
3.788333	0.1	0.211559
3.790000	0.1	0.209739
3.791667	0.1	0.208113
3.793333	0.1	0.206828
3.795000	0.1	0.205380
3.796667	0.1	0.203326
3.798333	0.1	0.200481
3.800000	0.1	0.196910
3.801667	0.1	0.193887
3.803333	0.1	0.193659
3.805000	0.1	0.196891
3.806667	0.1	0.201259
3.808333	0.1	0.203960
3.810000	0.1	0.204397
3.811667	0.1	0.203676
3.813333	0.1	0.202539
3.815000	0.1	0.200677
3.816667	0.1	0.197506
3.818333	0.1	0.192798
3.820000	0.1	0.186781
3.821667	0.1	0.180514
3.823333	0.1	0.175894
3.825000	0.1	0.174418
3.826667	0.1	0.176025
3.828333	0.1	0.179741
3.830000	0.1	0.184388
3.831667	0.1	0.188434
3.833333	0.1	0.190372
3.835000	0.1	0.189454
3.836667	0.1	0.186097
3.838333	0.1	0.182022
3.840000	0.1	0.179368
3.841667	0.1	0.179140
3.843333	0.1	0.180597
3.845000	0.1	0.182088
3.846667	0.1	0.181822
3.848333	0.1	0.178684
3.850000	0.1	0.173631
3.851667	0.1	0.169668
3.853333	0.1	0.169347
3.855000	0.1	0.172514
3.856667	0.1	0.176611
3.858333	0.1	0.178721
3.860000	0.1	0.177654
3.861667	0.1	0.174530
3.863333	0.1	0.171852
3.865000	0.1	0.171945
3.866667	0.1	0.174972
3.868333	0.1	0.178763
3.870000	0.1	0.181058
3.871667	0.1	0.181124
3.873333	0.1	0.180202
3.875000	0.1	0.180607
3.876667	0.1	0.182977
3.878333	0.1	0.185412
3.880000	0.1	0.185911
3.881667	0.1	0.184053
3.883333	0.1	0.180495
3.885000	0.1	0.176835
3.886667	0.1	0.175661
3.888333	0.1	0.178311
3.890000	0.1	0.182781
3.891667	0.1	0.185161
3.893333	0.1	0.183042
3.895000	0.1	0.177305
3.896667	0.1	0.170907
3.898333	0.1	0.166241
3.900000	0.1	0.164160
3.901667	0.1	0.164425
3.903333	0.1	0.166525
3.905000	0.1	0.170153
3.906667	0.1	0.174623
3.908333	0.1	0.178381
3.910000	0.1	0.179894
3.911667	0.1	0.179023
3.913333	0.1	0.176951
3.915000	0.1	0.174977
3.916667	0.1	0.173608
3.918333	0.1	0.172607
3.920000	0.1	0.171773
3.921667	0.1	0.171242
3.923333	0.1	0.170753
3.925000	0.1	0.169207
3.926667	0.1	0.165435
3.928333	0.1	0.159126
3.930000	0.1	0.151414
3.931667	0.1	0.144695
3.933333	0.1	0.141067
3.935000	0.1	0.140807
3.936667	0.1	0.142376
3.938333	0.1	0.143698
3.940000	0.1	0.143875
3.941667	0.1	0.143903
3.943333	0.1	0.145002
3.945000	0.1	0.146911
3.946667	0.1	0.148867
3.948333	0.1	0.151047
3.950000	0.1	0.153882
3.951667	0.1	0.156639
3.953333	0.1	0.157552
3.955000	0.1	0.155442
3.956667	0.1	0.150586
3.958333	0.1	0.144253
3.960000	0.1	0.138474
3.961667	0.1	0.135223
3.963333	0.1	0.134814
3.965000	0.1	0.135587
3.966667	0.1	0.135675
3.968333	0.1	0.134804
3.970000	0.1	0.133715
3.971667	0.1	0.132699
3.973333	0.1	0.132001
3.975000	0.1	0.132299
3.976667	0.1	0.133631
3.978333	0.1	0.134911
3.980000	0.1	0.135098
3.981667	0.1	0.134287
3.983333	0.1	0.133263
3.985000	0.1	0.132523
3.986667	0.1	0.132443
3.988333	0.1	0.133780
3.990000	0.1	0.136588
3.991667	0.1	0.138925
3.993333	0.1	0.138334
3.995000	0.1	0.135028
3.996667	0.1	0.131703
3.998333	0.1	0.130222
4.000000	0.1	0.130464
4.001667	0.1	0.131726
4.003333	0.1	0.133258
4.005000	0.1	0.133789
4.006667	0.1	0.132201
4.008333	0.1	0.128769
4.010000	0.1	0.125156
4.011667	0.1	0.122595
4.013333	0.1	0.120332
4.015000	0.1	0.116820
4.016667	0.1	0.111884
4.018333	0.1	0.106837
4.020000	0.1	0.103191
4.021667	0.1	0.102115
4.023333	0.1	0.104387
4.025000	0.1	0.109659
4.026667	0.1	0.115749
4.028333	0.1	0.119759
4.030000	0.1	0.119992
4.031667	0.1	0.116806
4.033333	0.1	0.112224
4.035000	0.1	0.108932
4.036667	0.1	0.108648
4.038333	0.1	0.110753
4.040000	0.1	0.112876
4.041667	0.1	0.112895
4.043333	0.1	0.110944
4.045000	0.1	0.109370
4.046667	0.1	0.110311
4.048333	0.1	0.113766
4.050000	0.1	0.118031
4.051667	0.1	0.121277
4.053333	0.1	0.122925
4.055000	0.1	0.123465
4.056667	0.1	0.123344
4.058333	0.1	0.122823
4.060000	0.1	0.122660
4.061667	0.1	0.123712
4.063333	0.1	0.125263
4.065000	0.1	0.125216
4.066667	0.1	0.122827
4.068333	0.1	0.119596
4.070000	0.1	0.117430
4.071667	0.1	0.117030
4.073333	0.1	0.117724
4.075000	0.1	0.117654
4.076667	0.1	0.115079
4.078333	0.1	0.110501
4.080000	0.1	0.106059
4.081667	0.1	0.102860
4.083333	0.1	0.100713
4.085000	0.1	0.099307
4.086667	0.1	0.098217
4.088333	0.1	0.096937
4.090000	0.1	0.095908
4.091667	0.1	0.096653
4.093333	0.1	0.100033
4.095000	0.1	0.105160
4.096667	0.1	0.110436
4.098333	0.1	0.114408
4.100000	0.1	0.116052
4.101667	0.1	0.114981
4.103333	0.1	0.111554
4.105000	0.1	0.107037
4.106667	0.1	0.103312
4.108333	0.1	0.101672
4.110000	0.1	0.102003
4.111667	0.1	0.103572
4.113333	0.1	0.105710
4.115000	0.1	0.107163
4.116667	0.1	0.106506
4.118333	0.1	0.104033
4.120000	0.1	0.101971
4.121667	0.1	0.102324
4.123333	0.1	0.105198
4.125000	0.1	0.108923
4.126667	0.1	0.111167
4.128333	0.1	0.110427
4.130000	0.1	0.106790
4.131667	0.1	0.101170
4.133333	0.1	0.094175
4.135000	0.1	0.086566
4.136667	0.1	0.080164
4.138333	0.1	0.076746
4.140000	0.1	0.076718
4.141667	0.1	0.079665
4.143333	0.1	0.085002
4.145000	0.1	0.091484
4.146667	0.1	0.097291
4.148333	0.1	0.100881
4.150000	0.1	0.101514
4.151667	0.1	0.099414
4.153333	0.1	0.095861
4.155000	0.1	0.092457
4.156667	0.1	0.090199
4.158333	0.1	0.089370
4.160000	0.1	0.089617
4.161667	0.1	0.089970
4.163333	0.1	0.089402
4.165000	0.1	0.087461
4.166667	0.1	0.084112
4.168333	0.1	0.079703
4.170000	0.1	0.074846
4.171667	0.1	0.070091
4.173333	0.1	0.066459
4.175000	0.1	0.065584
4.176667	0.1	0.067721
4.178333	0.1	0.071009
4.180000	0.1	0.073528
4.181667	0.1	0.075204
4.183333	0.1	0.077677
4.185000	0.1	0.082534
4.186667	0.1	0.089388
4.188333	0.1	0.095554
4.190000	0.1	0.097817
4.191667	0.1	0.095009
4.193333	0.1	0.088583
4.195000	0.1	0.081128
4.196667	0.1	0.074985
4.198333	0.1	0.071498
4.200000	0.1	0.070427
4.201667	0.1	0.070510
4.203333	0.1	0.071363
4.205000	0.1	0.073682
4.206667	0.1	0.077505
4.208333	0.1	0.082050
4.210000	0.1	0.086422
4.211667	0.1	0.089072
4.213333	0.1	0.087745
4.215000	0.1	0.081402
4.216667	0.1	0.071926
4.218333	0.1	0.063577
4.220000	0.1	0.060489
4.221667	0.1	0.063982
4.223333	0.1	0.071633
4.225000	0.1	0.078459
4.226667	0.1	0.079880
4.228333	0.1	0.074902
4.230000	0.1	0.066785
4.231667	0.1	0.060070
4.233333	0.1	0.057258
4.235000	0.1	0.058464
4.236667	0.1	0.062999
4.238333	0.1	0.069938
4.240000	0.1	0.077644
4.241667	0.1	0.084192
4.243333	0.1	0.088182
4.245000	0.1	0.089034
4.246667	0.1	0.087102
4.248333	0.1	0.083805
4.250000	0.1	0.080816
4.251667	0.1	0.078757
4.253333	0.1	0.076941
4.255000	0.1	0.074683
4.256667	0.1	0.072662
4.258333	0.1	0.072019
4.260000	0.1	0.072350
4.261667	0.1	0.071921
4.263333	0.1	0.069798
4.265000	0.1	0.066785
4.266667	0.1	0.063893
4.268333	0.1	0.060815
4.270000	0.1	0.056834
4.271667	0.1	0.052233
4.273333	0.1	0.048340
4.275000	0.1	0.046534
4.276667	0.1	0.047460
4.278333	0.1	0.051018
4.280000	0.1	0.056564
4.281667	0.1	0.062720
4.283333	0.1	0.067549
4.285000	0.1	0.069449
4.286667	0.1	0.068168
4.288333	0.1	0.065314
4.290000	0.1	0.063609
4.291667	0.1	0.064378
4.293333	0.1	0.065910
4.295000	0.1	0.065132
4.296667	0.1	0.061076
4.298333	0.1	0.056364
4.300000	0.1	0.054361
4.301667	0.1	0.055539
4.303333	0.1	0.058045
4.305000	0.1	0.060718
4.306667	0.1	0.063647
4.308333	0.1	0.066622
4.310000	0.1	0.068974
4.311667	0.1	0.070459
4.313333	0.1	0.071577
4.315000	0.1	0.073141
4.316667	0.1	0.075726
4.318333	0.1	0.079367
4.320000	0.1	0.083852
4.321667	0.1	0.089020
4.323333	0.1	0.093807
4.325000	0.1	0.095582
4.326667	0.1	0.092424
4.328333	0.1	0.085360
4.330000	0.1	0.077360
4.331667	0.1	0.071228
4.333333	0.1	0.068876
4.335000	0.1	0.071428
4.336667	0.1	0.078622
4.338333	0.1	0.088299
4.340000	0.1	0.097668
4.341667	0.1	0.105221
4.343333	0.1	0.110804
4.345000	0.1	0.114217
4.346667	0.1	0.114748
4.348333	0.1	0.112085
4.350000	0.1	0.107074
4.351667	0.1	0.101514
4.353333	0.1	0.097300
4.355000	0.1	0.095316
4.356667	0.1	0.095507
4.358333	0.1	0.098171
4.360000	0.1	0.103773
4.361667	0.1	0.111400
4.363333	0.1	0.118837
4.365000	0.1	0.124257
4.366667	0.1	0.126665
4.368333	0.1	0.124997
4.370000	0.1	0.118706
4.371667	0.1	0.110138
4.373333	0.1	0.104373
4.375000	0.1	0.104830
4.376667	0.1	0.110557
4.378333	0.1	0.118120
4.380000	0.1	0.124150
4.381667	0.1	0.126911
4.383333	0.1	0.127037
4.385000	0.1	0.126525
4.386667	0.1	0.127028
4.388333	0.1	0.128970
4.390000	0.1	0.131722
4.391667	0.1	0.134436
4.393333	0.1	0.136802
4.395000	0.1	0.139191
4.396667	0.1	0.142194
4.398333	0.1	0.145976
4.400000	0.1	0.150027
4.401667	0.1	0.153366
4.403333	0.1	0.154939
4.405000	0.1	0.154474
4.406667	0.1	0.153105
4.408333	0.1	0.152639
4.410000	0.1	0.153440
4.411667	0.1	0.153831
4.413333	0.1	0.152132
4.415000	0.1	0.148513
4.416667	0.1	0.144863
4.418333	0.1	0.143340
4.420000	0.1	0.144984
4.421667	0.1	0.149133
4.423333	0.1	0.153850
4.425000	0.1	0.157491
4.426667	0.1	0.160341
4.428333	0.1	0.164015
4.430000	0.1	0.169305
4.431667	0.1	0.175149
4.433333	0.1	0.178991
4.435000	0.1	0.178404
4.436667	0.1	0.173454
4.438333	0.1	0.167149
4.440000	0.1	0.163070
4.441667	0.1	0.162669
4.443333	0.1	0.165128
4.445000	0.1	0.168844
4.446667	0.1	0.172094
4.448333	0.1	0.173799
4.450000	0.1	0.174479
4.451667	0.1	0.175340
4.453333	0.1	0.176420
4.455000	0.1	0.176495
4.456667	0.1	0.174311
4.458333	0.1	0.169938
4.460000	0.1	0.165240
4.461667	0.1	0.162427
4.463333	0.1	0.162073
4.465000	0.1	0.163103
4.466667	0.1	0.164271
4.468333	0.1	0.165091
4.470000	0.1	0.166059
4.471667	0.1	0.168290
4.473333	0.1	0.172104
4.475000	0.1	0.176155
4.476667	0.1	0.178553
4.478333	0.1	0.177990
4.480000	0.1	0.174153
4.481667	0.1	0.168281
4.483333	0.1	0.162311
4.485000	0.1	0.157100
4.486667	0.1	0.152574
4.488333	0.1	0.149244
4.490000	0.1	0.148877
4.491667	0.1	0.152723
4.493333	0.1	0.159666
4.495000	0.1	0.167144
4.496667	0.1	0.173012
4.498333	0.1	0.175587
4.500000	0.1	0.174013
4.501667	0.1	0.169035
4.503333	0.1	0.162288
4.505000	0.1	0.155866
4.506667	0.1	0.152178
4.508333	0.1	0.152132
4.510000	0.1	0.154129
4.511667	0.1	0.155680
4.513333	0.1	0.155345
4.515000	0.1	0.153249
4.516667	0.1	0.150418
4.518333	0.1	0.147866
4.520000	0.1	0.146315
4.521667	0.1	0.146404
4.523333	0.1	0.148532
4.525000	0.1	0.152383
4.526667	0.1	0.156923
4.528333	0.1	0.160653
4.530000	0.1	0.161775
4.531667	0.1	0.158912
4.533333	0.1	0.152732
4.535000	0.1	0.146646
4.536667	0.1	0.144192
4.538333	0.1	0.145808
4.540000	0.1	0.148825
4.541667	0.1	0.149696
4.543333	0.1	0.146669
4.545000	0.1	0.141161
4.546667	0.1	0.135833
4.548333	0.1	0.132467
4.550000	0.1	0.132183
4.551667	0.1	0.135400
4.553333	0.1	0.140900
4.555000	0.1	0.146134
4.556667	0.1	0.148909
4.558333	0.1	0.148751
4.560000	0.1	0.146916
4.561667	0.1	0.145184
4.563333	0.1	0.144374
4.565000	0.1	0.144243
4.566667	0.1	0.144471
4.568333	0.1	0.144732
4.570000	0.1	0.144527
4.571667	0.1	0.144010
4.573333	0.1	0.144048
4.575000	0.1	0.144830
4.576667	0.1	0.145487
4.578333	0.1	0.145272
4.580000	0.1	0.144015
4.581667	0.1	0.142045
4.583333	0.1	0.140509
4.585000	0.1	0.140355
4.586667	0.1	0.140648
4.588333	0.1	0.139326
4.590000	0.1	0.135726
4.591667	0.1	0.131438
4.593333	0.1	0.128737
4.595000	0.1	0.128746
4.596667	0.1	0.130767
4.598333	0.1	0.133025
4.600000	0.1	0.134381
4.601667	0.1	0.135102
4.603333	0.1	0.135982
4.605000	0.1	0.137114
4.606667	0.1	0.137766
4.608333	0.1	0.137105
4.610000	0.1	0.135251
4.611667	0.1	0.133663
4.613333	0.1	0.134357
4.615000	0.1	0.138315
4.616667	0.1	0.144527
4.618333	0.1	0.150520
4.620000	0.1	0.153990
4.621667	0.1	0.154129
4.623333	0.1	0.151652
4.625000	0.1	0.147531
4.626667	0.1	0.142246
4.628333	0.1	0.136183
4.630000	0.1	0.129999
4.631667	0.1	0.124238
4.633333	0.1	0.119093
4.635000	0.1	0.115116
4.636667	0.1	0.113687
4.638333	0.1	0.115843
4.640000	0.1	0.120876
4.641667	0.1	0.126357
4.643333	0.1	0.129594
4.645000	0.1	0.129035
4.646667	0.1	0.125007
4.648333	0.1	0.119656
4.650000	0.1	0.115689
4.651667	0.1	0.114697
4.653333	0.1	0.116569
4.655000	0.1	0.119950
4.656667	0.1	0.123410
4.658333	0.1	0.126259
4.660000	0.1	0.128588
4.661667	0.1	0.130609
4.663333	0.1	0.131670
4.665000	0.1	0.130478
4.666667	0.1	0.126343
4.668333	0.1	0.119889
4.670000	0.1	0.113291
4.671667	0.1	0.109384
4.673333	0.1	0.109263
4.675000	0.1	0.111056
4.676667	0.1	0.111829
4.678333	0.1	0.110152
4.680000	0.1	0.106567
4.681667	0.1	0.102208
4.683333	0.1	0.097658
4.685000	0.1	0.093416
4.686667	0.1	0.090725
4.688333	0.1	0.090790
4.690000	0.1	0.093589
4.691667	0.1	0.098087
4.693333	0.1	0.102939
4.695000	0.1	0.107093
4.696667	0.1	0.110199
4.698333	0.1	0.112285
4.700000	0.1	0.113244
4.701667	0.1	0.113291
4.703333	0.1	0.113519
4.705000	0.1	0.115144
4.706667	0.1	0.118501
4.708333	0.1	0.123065
4.710000	0.1	0.127787
4.711667	0.1	0.131256
4.713333	0.1	0.132280
4.715000	0.1	0.130795
4.716667	0.1	0.127964
4.718333	0.1	0.124946
4.720000	0.1	0.122092
4.721667	0.1	0.119810
4.723333	0.1	0.119037
4.725000	0.1	0.120122
4.726667	0.1	0.122571
4.728333	0.1	0.126204
4.730000	0.1	0.131126
4.731667	0.1	0.136211
4.733333	0.1	0.139689
4.735000	0.1	0.141249
4.736667	0.1	0.141510
4.738333	0.1	0.140406
4.740000	0.1	0.137738
4.741667	0.1	0.133757
4.743333	0.1	0.128374
4.745000	0.1	0.121803
4.746667	0.1	0.115880
4.748333	0.1	0.113444
4.750000	0.1	0.116150
4.751667	0.1	0.122855
4.753333	0.1	0.130320
4.755000	0.1	0.135708
4.756667	0.1	0.138013
4.758333	0.1	0.137654
4.760000	0.1	0.135228
4.761667	0.1	0.131293
4.763333	0.1	0.127167
4.765000	0.1	0.124625
4.766667	0.1	0.124704
4.768333	0.1	0.127130
4.770000	0.1	0.130492
4.771667	0.1	0.133081
4.773333	0.1	0.133645
4.775000	0.1	0.131801
4.776667	0.1	0.128620
4.778333	0.1	0.126422
4.780000	0.1	0.126925
4.781667	0.1	0.129743
4.783333	0.1	0.133370
4.785000	0.1	0.136830
4.786667	0.1	0.139740
4.788333	0.1	0.142013
4.790000	0.1	0.143526
4.791667	0.1	0.143419
4.793333	0.1	0.140825
4.795000	0.1	0.136411
4.796667	0.1	0.131908
4.798333	0.1	0.128853
4.800000	0.1	0.127950
4.801667	0.1	0.128364
4.803333	0.1	0.128276
4.805000	0.1	0.127107
4.806667	0.1	0.126525
4.808333	0.1	0.128224
4.810000	0.1	0.131391
4.811667	0.1	0.134013
4.813333	0.1	0.136029
4.815000	0.1	0.139028
4.816667	0.1	0.143284
4.818333	0.1	0.146641
4.820000	0.1	0.146539
4.821667	0.1	0.142832
4.823333	0.1	0.138027
4.825000	0.1	0.134679
4.826667	0.1	0.133151
4.828333	0.1	0.131754
4.830000	0.1	0.128518
4.831667	0.1	0.123256
4.833333	0.1	0.118800
4.835000	0.1	0.118818
4.836667	0.1	0.123708
4.838333	0.1	0.130385
4.840000	0.1	0.135815
4.841667	0.1	0.138772
4.843333	0.1	0.139824
4.845000	0.1	0.140360
4.846667	0.1	0.140346
4.848333	0.1	0.138539
4.850000	0.1	0.134981
4.851667	0.1	0.130585
4.853333	0.1	0.125584
4.855000	0.1	0.120685
4.856667	0.1	0.117514
4.858333	0.1	0.116844
4.860000	0.1	0.118501
4.861667	0.1	0.122488
4.863333	0.1	0.128173
4.865000	0.1	0.133272
4.866667	0.1	0.135540
4.868333	0.1	0.135074
4.870000	0.1	0.133929
4.871667	0.1	0.134157
4.873333	0.1	0.136169
4.875000	0.1	0.139154
4.876667	0.1	0.142609
4.878333	0.1	0.146087
4.880000	0.1	0.148285
4.881667	0.1	0.148327
4.883333	0.1	0.146809
4.885000	0.1	0.144741
4.886667	0.1	0.142828
4.888333	0.1	0.141771
4.890000	0.1	0.141771
4.891667	0.1	0.142325
4.893333	0.1	0.142739
4.895000	0.1	0.142013
4.896667	0.1	0.139489
4.898333	0.1	0.136243
4.900000	0.1	0.134064
4.901667	0.1	0.133645
4.903333	0.1	0.134702
4.905000	0.1	0.136197
4.906667	0.1	0.136457
4.908333	0.1	0.134753
4.910000	0.1	0.132038
4.911667	0.1	0.129668
4.913333	0.1	0.128634
4.915000	0.1	0.129733
4.916667	0.1	0.133398
4.918333	0.1	0.139452
4.920000	0.1	0.147265
4.921667	0.1	0.155969
4.923333	0.1	0.164695
4.925000	0.1	0.172523
4.926667	0.1	0.177855
4.928333	0.1	0.179028
4.930000	0.1	0.176062
4.931667	0.1	0.170893
4.933333	0.1	0.166004
4.935000	0.1	0.163107
4.936667	0.1	0.162963
4.938333	0.1	0.165883
4.940000	0.1	0.171834
4.941667	0.1	0.180434
4.943333	0.1	0.190949
4.945000	0.1	0.201976
4.946667	0.1	0.211298
4.948333	0.1	0.216532
4.950000	0.1	0.216914
4.951667	0.1	0.214442
4.953333	0.1	0.212328
4.955000	0.1	0.212751
4.956667	0.1	0.216225
4.958333	0.1	0.221827
4.960000	0.1	0.227997
4.961667	0.1	0.234107
4.963333	0.1	0.241036
4.965000	0.1	0.249785
4.966667	0.1	0.259476
4.968333	0.1	0.267196
4.970000	0.1	0.270996
4.971667	0.1	0.272472
4.973333	0.1	0.274996
4.975000	0.1	0.280258
4.976667	0.1	0.287830
4.978333	0.1	0.296007
4.980000	0.1	0.302172
4.981667	0.1	0.304813
4.983333	0.1	0.305730
4.985000	0.1	0.308622
4.986667	0.1	0.315369
4.988333	0.1	0.324692
4.990000	0.1	0.334154
4.991667	0.1	0.342149
4.993333	0.1	0.348338
4.995000	0.1	0.353558
4.996667	0.1	0.359449
4.998333	0.1	0.367612
5.000000	0.1	0.378429
5.001667	0.1	0.390834
5.003333	0.1	0.403486
5.005000	0.1	0.415789
5.006667	0.1	0.427584
5.008333	0.1	0.438332
5.010000	0.1	0.447277
5.011667	0.1	0.453983
5.013333	0.1	0.458066
5.015000	0.1	0.459873
5.016667	0.1	0.461410
5.018333	0.1	0.465494
5.020000	0.1	0.473810
5.021667	0.1	0.485745
5.023333	0.1	0.499100
5.025000	0.1	0.512125
5.026667	0.1	0.524158
5.028333	0.1	0.534607
5.030000	0.1	0.542481
5.031667	0.1	0.546817
5.033333	0.1	0.547320
5.035000	0.1	0.545075
5.036667	0.1	0.542621
5.038333	0.1	0.542859
5.040000	0.1	0.547497
5.041667	0.1	0.556288
5.043333	0.1	0.567138
5.045000	0.1	0.577131
5.046667	0.1	0.584503
5.048333	0.1	0.589644
5.050000	0.1	0.593732
5.051667	0.1	0.597895
5.053333	0.1	0.603292
5.055000	0.1	0.609648
5.056667	0.1	0.614296
5.058333	0.1	0.614678
5.060000	0.1	0.611320
5.061667	0.1	0.607381
5.063333	0.1	0.606431
5.065000	0.1	0.610505
5.066667	0.1	0.618775
5.068333	0.1	0.628289
5.070000	0.1	0.636317
5.071667	0.1	0.641895
5.073333	0.1	0.645649
5.075000	0.1	0.648359
5.076667	0.1	0.650221
5.078333	0.1	0.651516
5.080000	0.1	0.652671
5.081667	0.1	0.653518
5.083333	0.1	0.653383
5.085000	0.1	0.652173
5.086667	0.1	0.650575
5.088333	0.1	0.649341
5.090000	0.1	0.649476
5.091667	0.1	0.652373
5.093333	0.1	0.658352
5.095000	0.1	0.666170
5.096667	0.1	0.674394
5.098333	0.1	0.681835
5.100000	0.1	0.687302
5.101667	0.1	0.690101
5.103333	0.1	0.690240
5.105000	0.1	0.688555
5.106667	0.1	0.687116
5.108333	0.1	0.688094
5.110000	0.1	0.691824
5.111667	0.1	0.696871
5.113333	0.1	0.701509
5.115000	0.1	0.704844
5.116667	0.1	0.706986
5.118333	0.1	0.708494
5.120000	0.1	0.709915
5.121667	0.1	0.711726
5.123333	0.1	0.714241
5.125000	0.1	0.717617
5.126667	0.1	0.721789
5.128333	0.1	0.726138
5.130000	0.1	0.729314
5.131667	0.1	0.729933
5.133333	0.1	0.728406
5.135000	0.1	0.727065
5.136667	0.1	0.727591
5.138333	0.1	0.729454
5.140000	0.1	0.731405
5.141667	0.1	0.733072
5.143333	0.1	0.734604
5.145000	0.1	0.736057
5.146667	0.1	0.738157
5.148333	0.1	0.742404
5.150000	0.1	0.749654
5.151667	0.1	0.758921
5.153333	0.1	0.767321
5.155000	0.1	0.771480
5.156667	0.1	0.769976
5.158333	0.1	0.764313
5.160000	0.1	0.757715
5.161667	0.1	0.753887
5.163333	0.1	0.756038
5.165000	0.1	0.765114
5.166667	0.1	0.778600
5.168333	0.1	0.791871
5.170000	0.1	0.801734
5.171667	0.1	0.808481
5.173333	0.1	0.814148
5.175000	0.1	0.819913
5.176667	0.1	0.825920
5.178333	0.1	0.832034
5.180000	0.1	0.837496
5.181667	0.1	0.841091
5.183333	0.1	0.842544
5.185000	0.1	0.843126
5.186667	0.1	0.844547
5.188333	0.1	0.847699
5.190000	0.1	0.852374
5.191667	0.1	0.857529
5.193333	0.1	0.861790
5.195000	0.1	0.864374
5.196667	0.1	0.865888
5.198333	0.1	0.868291
5.200000	0.1	0.873692
5.201667	0.1	0.882326
5.203333	0.1	0.892198
5.205000	0.1	0.901301
5.206667	0.1	0.909409
5.208333	0.1	0.917306
5.210000	0.1	0.925004
5.211667	0.1	0.931099
5.213333	0.1	0.933916
5.215000	0.1	0.933623
5.216667	0.1	0.932743
5.218333	0.1	0.933819
5.220000	0.1	0.937553
5.221667	0.1	0.943220
5.223333	0.1	0.949670
5.225000	0.1	0.955896
5.226667	0.1	0.961041
5.228333	0.1	0.964561
5.230000	0.1	0.967202
5.231667	0.1	0.970894
5.233333	0.1	0.976613
5.235000	0.1	0.982848
5.236667	0.1	0.987081
5.238333	0.1	0.988361
5.240000	0.1	0.987733
5.241667	0.1	0.987160
5.243333	0.1	0.988469
5.245000	0.1	0.992580
5.246667	0.1	0.999086
5.248333	0.1	1.006201
5.250000	0.1	1.011919
5.251667	0.1	1.015374
5.253333	0.1	1.016501
5.255000	0.1	1.015286
5.256667	0.1	1.012362
5.258333	0.1	1.009544
5.260000	0.1	1.008781
5.261667	0.1	1.010387
5.263333	0.1	1.012897
5.265000	0.1	1.015225
5.266667	0.1	1.018061
5.268333	0.1	1.021684
5.270000	0.1	1.024241
5.271667	0.1	1.024250
5.273333	0.1	1.022732
5.275000	0.1	1.021530
5.276667	0.1	1.021684
5.278333	0.1	1.023463
5.280000	0.1	1.026397
5.281667	0.1	1.029395
5.283333	0.1	1.031850
5.285000	0.1	1.034178
5.286667	0.1	1.036720
5.288333	0.1	1.038830
5.290000	0.1	1.039216
5.291667	0.1	1.037437
5.293333	0.1	1.034653
5.295000	0.1	1.032227
5.296667	0.1	1.030634
5.298333	0.1	1.029666
5.300000	0.1	1.028441
5.301667	0.1	1.026019
5.303333	0.1	1.022522
5.305000	0.1	1.018904
5.306667	0.1	1.015859
5.308333	0.1	1.013782
5.310000	0.1	1.013069
5.311667	0.1	1.013568
5.313333	0.1	1.014508
5.315000	0.1	1.015430
5.316667	0.1	1.016604
5.318333	0.1	1.018667
5.320000	0.1	1.021889
5.321667	0.1	1.025377
5.323333	0.1	1.027649
5.325000	0.1	1.028241
5.326667	0.1	1.027761
5.328333	0.1	1.026425
5.330000	0.1	1.024115
5.331667	0.1	1.021605
5.333333	0.1	1.019971
5.335000	0.1	1.018890
5.336667	0.1	1.016809
5.338333	0.1	1.012618
5.340000	0.1	1.006583
5.341667	0.1	1.000045
5.343333	0.1	0.994788
5.345000	0.1	0.992292
5.346667	0.1	0.993265
5.348333	0.1	0.997535
5.350000	0.1	1.003505
5.351667	0.1	1.008320
5.353333	0.1	1.009861
5.355000	0.1	1.008669
5.356667	0.1	1.007412
5.358333	0.1	1.008674
5.360000	0.1	1.012590
5.361667	0.1	1.016189
5.363333	0.1	1.016026
5.365000	0.1	1.011598
5.366667	0.1	1.005414
5.368333	0.1	1.000506
5.370000	0.1	0.998462
5.371667	0.1	0.999044
5.373333	0.1	1.000678
5.375000	0.1	1.001623
5.376667	0.1	1.001135
5.378333	0.1	0.999807
5.380000	0.1	0.998960
5.381667	0.1	0.999630
5.383333	0.1	1.001498
5.385000	0.1	1.002843
5.386667	0.1	1.002210
5.388333	0.1	0.999733
5.390000	0.1	0.996632
5.391667	0.1	0.994136
5.393333	0.1	0.993246
5.395000	0.1	0.994648
5.396667	0.1	0.997745
5.398333	0.1	1.000473
5.400000	0.1	1.001041
5.401667	0.1	0.999430
5.403333	0.1	0.997055
5.405000	0.1	0.995309
5.406667	0.1	0.994490
5.408333	0.1	0.994122
5.410000	0.1	0.993689
5.411667	0.1	0.992347
5.413333	0.1	0.988692
5.415000	0.1	0.982583
5.416667	0.1	0.976645
5.418333	0.1	0.974354
5.420000	0.1	0.976720
5.421667	0.1	0.981446
5.423333	0.1	0.984673
5.425000	0.1	0.983840
5.426667	0.1	0.979826
5.428333	0.1	0.975882
5.430000	0.1	0.974424
5.431667	0.1	0.975472
5.433333	0.1	0.977353
5.435000	0.1	0.978354
5.436667	0.1	0.978182
5.438333	0.1	0.977530
5.440000	0.1	0.976287
5.441667	0.1	0.973549
5.443333	0.1	0.969223
5.445000	0.1	0.964054
5.446667	0.1	0.958778
5.448333	0.1	0.953912
5.450000	0.1	0.950093
5.451667	0.1	0.948207
5.453333	0.1	0.948743
5.455000	0.1	0.951034
5.456667	0.1	0.953749
5.458333	0.1	0.955747
5.460000	0.1	0.956324
5.461667	0.1	0.955383
5.463333	0.1	0.953684
5.465000	0.1	0.952366
5.466667	0.1	0.952194
5.468333	0.1	0.952953
5.470000	0.1	0.953027
5.471667	0.1	0.950564
5.473333	0.1	0.945725
5.475000	0.1	0.940412
5.476667	0.1	0.936203
5.478333	0.1	0.934131
5.480000	0.1	0.935299
5.481667	0.1	0.939909
5.483333	0.1	0.946070
5.485000	0.1	0.950792
5.486667	0.1	0.952799
5.488333	0.1	0.953511
5.490000	0.1	0.954955
5.491667	0.1	0.957339
5.493333	0.1	0.958974
5.495000	0.1	0.957800
5.496667	0.1	0.952845
5.498333	0.1	0.945353
5.500000	0.1	0.938554
5.501667	0.1	0.935234
5.503333	0.1	0.935709
5.505000	0.1	0.938396
5.506667	0.1	0.941539
5.508333	0.1	0.943709
5.510000	0.1	0.943611
5.511667	0.1	0.940524
5.513333	0.1	0.935076
5.515000	0.1	0.929059
5.516667	0.1	0.924370
5.518333	0.1	0.921516
5.520000	0.1	0.919281
5.521667	0.1	0.916393
5.523333	0.1	0.913134
5.525000	0.1	0.911173
5.526667	0.1	0.911518
5.528333	0.1	0.912733
5.530000	0.1	0.912561
5.531667	0.1	0.910815
5.533333	0.1	0.909162
5.535000	0.1	0.909241
5.536667	0.1	0.911802
5.538333	0.1	0.916272
5.540000	0.1	0.920608
5.541667	0.1	0.923006
5.543333	0.1	0.923397
5.545000	0.1	0.922312
5.546667	0.1	0.919700
5.548333	0.1	0.915858
5.550000	0.1	0.911728
5.551667	0.1	0.907863
5.553333	0.1	0.904673
5.555000	0.1	0.903010
5.556667	0.1	0.903308
5.558333	0.1	0.905148
5.560000	0.1	0.907737
5.561667	0.1	0.909711
5.563333	0.1	0.909199
5.565000	0.1	0.905693
5.566667	0.1	0.901455
5.568333	0.1	0.899592
5.570000	0.1	0.900994
5.571667	0.1	0.904128
5.573333	0.1	0.906526
5.575000	0.1	0.905721
5.576667	0.1	0.900864
5.578333	0.1	0.894018
5.580000	0.1	0.888468
5.581667	0.1	0.886112
5.583333	0.1	0.886945
5.585000	0.1	0.889814
5.586667	0.1	0.893124
5.588333	0.1	0.895676
5.590000	0.1	0.897502
5.591667	0.1	0.899425
5.593333	0.1	0.901255
5.595000	0.1	0.901227
5.596667	0.1	0.898177
5.598333	0.1	0.892999
5.600000	0.1	0.887318
5.601667	0.1	0.882256
5.603333	0.1	0.878982
5.605000	0.1	0.878423
5.606667	0.1	0.879508
5.608333	0.1	0.879462
5.610000	0.1	0.876603
5.611667	0.1	0.871662
5.613333	0.1	0.866498
5.615000	0.1	0.862773
5.616667	0.1	0.861003
5.618333	0.1	0.860491
5.620000	0.1	0.860319
5.621667	0.1	0.859704
5.623333	0.1	0.857729
5.625000	0.1	0.853781
5.626667	0.1	0.848523
5.628333	0.1	0.843564
5.630000	0.1	0.839890
5.631667	0.1	0.837310
5.633333	0.1	0.835340
5.635000	0.1	0.834116
5.636667	0.1	0.834172
5.638333	0.1	0.835513
5.640000	0.1	0.837012
5.641667	0.1	0.836677
5.643333	0.1	0.833138
5.645000	0.1	0.827210
5.646667	0.1	0.821208
5.648333	0.1	0.816882
5.650000	0.1	0.814432
5.651667	0.1	0.812910
5.653333	0.1	0.811196
5.655000	0.1	0.808798
5.656667	0.1	0.805785
5.658333	0.1	0.802507
5.660000	0.1	0.800048
5.661667	0.1	0.800006
5.663333	0.1	0.802390
5.665000	0.1	0.804807
5.666667	0.1	0.804481
5.668333	0.1	0.800644
5.670000	0.1	0.795033
5.671667	0.1	0.790367
5.673333	0.1	0.788290
5.675000	0.1	0.788267
5.676667	0.1	0.787606
5.678333	0.1	0.783126
5.680000	0.1	0.774041
5.681667	0.1	0.762721
5.683333	0.1	0.752658
5.685000	0.1	0.746567
5.686667	0.1	0.744886
5.688333	0.1	0.745556
5.690000	0.1	0.746353
5.691667	0.1	0.747088
5.693333	0.1	0.748602
5.695000	0.1	0.750707
5.696667	0.1	0.752327
5.698333	0.1	0.752802
5.700000	0.1	0.752052
5.701667	0.1	0.750078
5.703333	0.1	0.747158
5.705000	0.1	0.744471
5.706667	0.1	0.743130
5.708333	0.1	0.742655
5.710000	0.1	0.741612
5.711667	0.1	0.739270
5.713333	0.1	0.735889
5.715000	0.1	0.731885
5.716667	0.1	0.727493
5.718333	0.1	0.722958
5.720000	0.1	0.717868
5.721667	0.1	0.711242
5.723333	0.1	0.703363
5.725000	0.1	0.695973
5.726667	0.1	0.690124
5.728333	0.1	0.685672
5.730000	0.1	0.682301
5.731667	0.1	0.679269
5.733333	0.1	0.675321
5.735000	0.1	0.670082
5.736667	0.1	0.664452
5.738333	0.1	0.659204
5.740000	0.1	0.654641
5.741667	0.1	0.651325
5.743333	0.1	0.650180
5.745000	0.1	0.651558
5.746667	0.1	0.654077
5.748333	0.1	0.655134
5.750000	0.1	0.653518
5.751667	0.1	0.650031
5.753333	0.1	0.645411
5.755000	0.1	0.639856
5.756667	0.1	0.634175
5.758333	0.1	0.629406
5.760000	0.1	0.625430
5.761667	0.1	0.621332
5.763333	0.1	0.616782
5.765000	0.1	0.612205
5.766667	0.1	0.608191
5.768333	0.1	0.604987
5.770000	0.1	0.602277
5.771667	0.1	0.599883
5.773333	0.1	0.597984
5.775000	0.1	0.596521
5.776667	0.1	0.595115
5.778333	0.1	0.593155
5.780000	0.1	0.590263
5.781667	0.1	0.587516
5.783333	0.1	0.586621
5.785000	0.1	0.587376
5.786667	0.1	0.587357
5.788333	0.1	0.584624
5.790000	0.1	0.579953
5.791667	0.1	0.576060
5.793333	0.1	0.574673
5.795000	0.1	0.574794
5.796667	0.1	0.573969
5.798333	0.1	0.570593
5.800000	0.1	0.564829
5.801667	0.1	0.558323
5.803333	0.1	0.552945
5.805000	0.1	0.549145
5.806667	0.1	0.545727
5.808333	0.1	0.541070
5.810000	0.1	0.534938
5.811667	0.1	0.529378
5.813333	0.1	0.527306
5.815000	0.1	0.529760
5.816667	0.1	0.534700
5.818333	0.1	0.538463
5.820000	0.1	0.537937
5.821667	0.1	0.532530
5.823333	0.1	0.524493
5.825000	0.1	0.516623
5.826667	0.1	0.510612
5.828333	0.1	0.507222
5.830000	0.1	0.505489
5.831667	0.1	0.502286
5.833333	0.1	0.494984
5.835000	0.1	0.484842
5.836667	0.1	0.476558
5.838333	0.1	0.474239
5.840000	0.1	0.478434
5.841667	0.1	0.486630
5.843333	0.1	0.495082
5.845000	0.1	0.500530
5.846667	0.1	0.501620
5.848333	0.1	0.498928
5.850000	0.1	0.494062
5.851667	0.1	0.488772
5.853333	0.1	0.484260
5.855000	0.1	0.480814
5.856667	0.1	0.477983
5.858333	0.1	0.475226
5.860000	0.1	0.472702
5.861667	0.1	0.471133
5.863333	0.1	0.470695
5.865000	0.1	0.470560
5.866667	0.1	0.470025
5.868333	0.1	0.469540
5.870000	0.1	0.469903
5.871667	0.1	0.470867
5.873333	0.1	0.471068
5.875000	0.1	0.469266
5.876667	0.1	0.465303
5.878333	0.1	0.460455
5.880000	0.1	0.456744
5.881667	0.1	0.455519
5.883333	0.1	0.456963
5.885000	0.1	0.460525
5.886667	0.1	0.464744
5.888333	0.1	0.467128
5.890000	0.1	0.465792
5.891667	0.1	0.461643
5.893333	0.1	0.457806
5.895000	0.1	0.456157
5.896667	0.1	0.455445
5.898333	0.1	0.453317
5.900000	0.1	0.448944
5.901667	0.1	0.443757
5.903333	0.1	0.440241
5.905000	0.1	0.439514
5.906667	0.1	0.440022
5.908333	0.1	0.439142
5.910000	0.1	0.435766
5.911667	0.1	0.430467
5.913333	0.1	0.424017
5.915000	0.1	0.417270
5.916667	0.1	0.411784
5.918333	0.1	0.408939
5.920000	0.1	0.408338
5.921667	0.1	0.407798
5.923333	0.1	0.405298
5.925000	0.1	0.400762
5.926667	0.1	0.395896
5.928333	0.1	0.392525
5.930000	0.1	0.391589
5.931667	0.1	0.393125
5.933333	0.1	0.395919
5.935000	0.1	0.397530
5.936667	0.1	0.396082
5.938333	0.1	0.391621
5.940000	0.1	0.385814
5.941667	0.1	0.380822
5.943333	0.1	0.378089
5.945000	0.1	0.377758
5.946667	0.1	0.379072
5.948333	0.1	0.381200
5.950000	0.1	0.383598
5.951667	0.1	0.385717
5.953333	0.1	0.386978
5.955000	0.1	0.386983
5.956667	0.1	0.385242
5.958333	0.1	0.381209
5.960000	0.1	0.375230
5.961667	0.1	0.368217
5.963333	0.1	0.360576
5.965000	0.1	0.353130
5.966667	0.1	0.347737
5.968333	0.1	0.345563
5.970000	0.1	0.345726
5.971667	0.1	0.346205
5.973333	0.1	0.345600
5.975000	0.1	0.343863
5.976667	0.1	0.341488
5.978333	0.1	0.338741
5.980000	0.1	0.335746
5.981667	0.1	0.333078
5.983333	0.1	0.331332
5.985000	0.1	0.329996
5.986667	0.1	0.327844
5.988333	0.1	0.324720
5.990000	0.1	0.321907
5.991667	0.1	0.320734
5.993333	0.1	0.321600
5.995000	0.1	0.323681
5.996667	0.1	0.324789
5.998333	0.1	0.322936
6.000000	0.1	0.318573
6.001667	0.1	0.313935
6.003333	0.1	0.310428
6.005000	0.1	0.307690
6.006667	0.1	0.304319
6.008333	0.1	0.299248
6.010000	0.1	0.292966
6.011667	0.1	0.287346
6.013333	0.1	0.284081
6.015000	0.1	0.283243
6.016667	0.1	0.282787
6.018333	0.1	0.280011
6.020000	0.1	0.274130
6.021667	0.1	0.267155
6.023333	0.1	0.262079
6.025000	0.1	0.260947
6.026667	0.1	0.264128
6.028333	0.1	0.270247
6.030000	0.1	0.276887
6.031667	0.1	0.281478
6.033333	0.1	0.281753
6.035000	0.1	0.276933
6.036667	0.1	0.268943
6.038333	0.1	0.261287
6.040000	0.1	0.256393
6.041667	0.1	0.254847
6.043333	0.1	0.256430
6.045000	0.1	0.260170
6.046667	0.1	0.264114
6.048333	0.1	0.266037
6.050000	0.1	0.264533
6.051667	0.1	0.259797
6.053333	0.1	0.253650
6.055000	0.1	0.248188
6.056667	0.1	0.243816
6.058333	0.1	0.239098
6.060000	0.1	0.232956
6.061667	0.1	0.226162
6.063333	0.1	0.220183
6.065000	0.1	0.215718
6.066667	0.1	0.213180
6.068333	0.1	0.213436
6.070000	0.1	0.217296
6.071667	0.1	0.224225
6.073333	0.1	0.231504
6.075000	0.1	0.235527
6.076667	0.1	0.234335
6.078333	0.1	0.228309
6.080000	0.1	0.219634
6.081667	0.1	0.211722
6.083333	0.1	0.207578
6.085000	0.1	0.208411
6.086667	0.1	0.213487
6.088333	0.1	0.220034
6.090000	0.1	0.224262
6.091667	0.1	0.223843
6.093333	0.1	0.219722
6.095000	0.1	0.215257
6.096667	0.1	0.213413
6.098333	0.1	0.214651
6.100000	0.1	0.217375
6.101667	0.1	0.219606
6.103333	0.1	0.220030
6.105000	0.1	0.218581
6.106667	0.1	0.216202
6.108333	0.1	0.213459
6.110000	0.1	0.210577
6.111667	0.1	0.208355
6.113333	0.1	0.207382
6.115000	0.1	0.207182
6.116667	0.1	0.206800
6.118333	0.1	0.205506
6.120000	0.1	0.203247
6.121667	0.1	0.200705
6.123333	0.1	0.198600
6.125000	0.1	0.197375
6.126667	0.1	0.197217
6.128333	0.1	0.197170
6.130000	0.1	0.195624
6.131667	0.1	0.192868
6.133333	0.1	0.190837
6.135000	0.1	0.190428
6.136667	0.1	0.191294
6.138333	0.1	0.192556
6.140000	0.1	0.192528
6.141667	0.1	0.189804
6.143333	0.1	0.184695
6.145000	0.1	0.178698
6.146667	0.1	0.173105
6.148333	0.1	0.168011
6.150000	0.1	0.162525
6.151667	0.1	0.156732
6.153333	0.1	0.152593
6.155000	0.1	0.151852
6.156667	0.1	0.154376
6.158333	0.1	0.158502
6.160000	0.1	0.161831
6.161667	0.1	0.162707
6.163333	0.1	0.161789
6.165000	0.1	0.161249
6.166667	0.1	0.162376
6.168333	0.1	0.164602
6.170000	0.1	0.166181
6.171667	0.1	0.165687
6.173333	0.1	0.163317
6.175000	0.1	0.160169
6.176667	0.1	0.156849
6.178333	0.1	0.153985
6.180000	0.1	0.152504
6.181667	0.1	0.152085
6.183333	0.1	0.151079
6.185000	0.1	0.148863
6.186667	0.1	0.146958
6.188333	0.1	0.147102
6.190000	0.1	0.149100
6.191667	0.1	0.150925
6.193333	0.1	0.150884
6.195000	0.1	0.149021
6.196667	0.1	0.145952
6.198333	0.1	0.141952
6.200000	0.1	0.137952
6.201667	0.1	0.135810
6.203333	0.1	0.136713
6.205000	0.1	0.139913
6.206667	0.1	0.143144
6.208333	0.1	0.144038
6.210000	0.1	0.141379
6.211667	0.1	0.136048
6.213333	0.1	0.130306
6.215000	0.1	0.125878
6.216667	0.1	0.123372
6.218333	0.1	0.122874
6.220000	0.1	0.123829
6.221667	0.1	0.125016
6.223333	0.1	0.125980
6.225000	0.1	0.127498
6.226667	0.1	0.129943
6.228333	0.1	0.132397
6.230000	0.1	0.133612
6.231667	0.1	0.132895
6.233333	0.1	0.130464
6.235000	0.1	0.127680
6.236667	0.1	0.126576
6.238333	0.1	0.128201
6.240000	0.1	0.131275
6.241667	0.1	0.133417
6.243333	0.1	0.133691
6.245000	0.1	0.132560
6.246667	0.1	0.130283
6.248333	0.1	0.127046
6.250000	0.1	0.123624
6.251667	0.1	0.120704
6.253333	0.1	0.118390
6.255000	0.1	0.116839
6.256667	0.1	0.116476
6.258333	0.1	0.117207
6.260000	0.1	0.118357
6.261667	0.1	0.119479
6.263333	0.1	0.120569
6.265000	0.1	0.121472
6.266667	0.1	0.122078
6.268333	0.1	0.123023
6.270000	0.1	0.124797
6.271667	0.1	0.126353
6.273333	0.1	0.126380
6.275000	0.1	0.124923
6.276667	0.1	0.122604
6.278333	0.1	0.119996
6.280000	0.1	0.118106
6.281667	0.1	0.118106
6.283333	0.1	0.120215
6.285000	0.1	0.123340
6.286667	0.1	0.125822
6.288333	0.1	0.126828
6.290000	0.1	0.126916
6.291667	0.1	0.127093
6.293333	0.1	0.127745
6.295000	0.1	0.128541
6.296667	0.1	0.128681
6.298333	0.1	0.127391
6.300000	0.1	0.124611
6.301667	0.1	0.121319
6.303333	0.1	0.118804
6.305000	0.1	0.117649
6.306667	0.1	0.117575
6.308333	0.1	0.117938
6.310000	0.1	0.118031
6.311667	0.1	0.117370
6.313333	0.1	0.116206
6.315000	0.1	0.115740
6.316667	0.1	0.117510
6.318333	0.1	0.122003
6.320000	0.1	0.128169
6.321667	0.1	0.134530
6.323333	0.1	0.139796
6.325000	0.1	0.142809
6.326667	0.1	0.143512
6.328333	0.1	0.143605
6.330000	0.1	0.144956
6.331667	0.1	0.147284
6.333333	0.1	0.148122
6.335000	0.1	0.145393
6.336667	0.1	0.139950
6.338333	0.1	0.134981
6.340000	0.1	0.132928
6.341667	0.1	0.133789
6.343333	0.1	0.136555
6.345000	0.1	0.140700
6.346667	0.1	0.145263
6.348333	0.1	0.147959
6.350000	0.1	0.146884
6.351667	0.1	0.142544
6.353333	0.1	0.137063
6.355000	0.1	0.132523
6.356667	0.1	0.130571
6.358333	0.1	0.132206
6.360000	0.1	0.136895
6.361667	0.1	0.142138
6.363333	0.1	0.145151
6.365000	0.1	0.145617
6.366667	0.1	0.145906
6.368333	0.1	0.148411
6.370000	0.1	0.153487
6.371667	0.1	0.159433
6.373333	0.1	0.163498
6.375000	0.1	0.163717
6.376667	0.1	0.160788
6.378333	0.1	0.157258
6.380000	0.1	0.154763
6.381667	0.1	0.152974
6.383333	0.1	0.151061
6.385000	0.1	0.149249
6.386667	0.1	0.148732
6.388333	0.1	0.150418
6.390000	0.1	0.154572
6.391667	0.1	0.160867
6.393333	0.1	0.168006
6.395000	0.1	0.173836
6.396667	0.1	0.176318
6.398333	0.1	0.174525
6.400000	0.1	0.169617
6.401667	0.1	0.164988
6.403333	0.1	0.164080
6.405000	0.1	0.167666
6.406667	0.1	0.173831
6.408333	0.1	0.179652
6.410000	0.1	0.182609
6.411667	0.1	0.181752
6.413333	0.1	0.178423
6.415000	0.1	0.175452
6.416667	0.1	0.175028
6.418333	0.1	0.177310
6.420000	0.1	0.180993
6.421667	0.1	0.184737
6.423333	0.1	0.187773
6.425000	0.1	0.189533
6.426667	0.1	0.189613
6.428333	0.1	0.188327
6.430000	0.1	0.186842
6.431667	0.1	0.186251
6.433333	0.1	0.186353
6.435000	0.1	0.185645
6.436667	0.1	0.183266
6.438333	0.1	0.180621
6.440000	0.1	0.179932
6.441667	0.1	0.182092
6.443333	0.1	0.186334
6.445000	0.1	0.190907
6.446667	0.1	0.194339
6.448333	0.1	0.196220
6.450000	0.1	0.196369
6.451667	0.1	0.194153
6.453333	0.1	0.189710
6.455000	0.1	0.185026
6.456667	0.1	0.182884
6.458333	0.1	0.184616
6.460000	0.1	0.188830
6.461667	0.1	0.192737
6.463333	0.1	0.194390
6.465000	0.1	0.193440
6.466667	0.1	0.190865
6.468333	0.1	0.188570
6.470000	0.1	0.187848
6.471667	0.1	0.188318
6.473333	0.1	0.189338
6.475000	0.1	0.191350
6.476667	0.1	0.195173
6.478333	0.1	0.200309
6.480000	0.1	0.204551
6.481667	0.1	0.205869
6.483333	0.1	0.204109
6.485000	0.1	0.200616
6.486667	0.1	0.197194
6.488333	0.1	0.195303
6.490000	0.1	0.195210
6.491667	0.1	0.196062
6.493333	0.1	0.197212
6.495000	0.1	0.198926
6.496667	0.1	0.201701
6.498333	0.1	0.205254
6.500000	0.1	0.207941
6.501667	0.1	0.207457
6.503333	0.1	0.202828
6.505000	0.1	0.195499
6.506667	0.1	0.188444
6.508333	0.1	0.184732
6.510000	0.1	0.186409
6.511667	0.1	0.193175
6.513333	0.1	0.202050
6.515000	0.1	0.209468
6.516667	0.1	0.213743
6.518333	0.1	0.215154
6.520000	0.1	0.214507
6.521667	0.1	0.212453
6.523333	0.1	0.209929
6.525000	0.1	0.208183
6.526667	0.1	0.208193
6.528333	0.1	0.210460
6.530000	0.1	0.214614
6.531667	0.1	0.218879
6.533333	0.1	0.220938
6.535000	0.1	0.219932
6.536667	0.1	0.217361
6.538333	0.1	0.215126
6.540000	0.1	0.213189
6.541667	0.1	0.210647
6.543333	0.1	0.207950
6.545000	0.1	0.206656
6.546667	0.1	0.208174
6.548333	0.1	0.213091
6.550000	0.1	0.220104
6.551667	0.1	0.226004
6.553333	0.1	0.228081
6.555000	0.1	0.226004
6.556667	0.1	0.221371
6.558333	0.1	0.216309
6.560000	0.1	0.212868
6.561667	0.1	0.212807
6.563333	0.1	0.216677
6.565000	0.1	0.223583
6.566667	0.1	0.232421
6.568333	0.1	0.241320
6.570000	0.1	0.246558
6.571667	0.1	0.245525
6.573333	0.1	0.240169
6.575000	0.1	0.235303
6.576667	0.1	0.234633
6.578333	0.1	0.238754
6.580000	0.1	0.245655
6.581667	0.1	0.252631
6.583333	0.1	0.258116
6.585000	0.1	0.262107
6.586667	0.1	0.265078
6.588333	0.1	0.266577
6.590000	0.1	0.265571
6.591667	0.1	0.262354
6.593333	0.1	0.258959
6.595000	0.1	0.257762
6.596667	0.1	0.259923
6.598333	0.1	0.264538
6.600000	0.1	0.269352
6.601667	0.1	0.272803
6.603333	0.1	0.275173
6.605000	0.1	0.277609
6.606667	0.1	0.280603
6.608333	0.1	0.284137
6.610000	0.1	0.288277
6.611667	0.1	0.292715
6.613333	0.1	0.296254
6.615000	0.1	0.297478
6.616667	0.1	0.295546
6.618333	0.1	0.290410
6.620000	0.1	0.283071
6.621667	0.1	0.275965
6.623333	0.1	0.272058
6.625000	0.1	0.273176
6.626667	0.1	0.279471
6.628333	0.1	0.289185
6.630000	0.1	0.298605
6.631667	0.1	0.304007
6.633333	0.1	0.304561
6.635000	0.1	0.302675
6.636667	0.1	0.300906
6.638333	0.1	0.299625
6.640000	0.1	0.298498
6.641667	0.1	0.298638
6.643333	0.1	0.301856
6.645000	0.1	0.308268
6.646667	0.1	0.315262
6.648333	0.1	0.318852
6.650000	0.1	0.316449
6.651667	0.1	0.308598
6.653333	0.1	0.298596
6.655000	0.1	0.290759
6.656667	0.1	0.287760
6.658333	0.1	0.288915
6.660000	0.1	0.291611
6.661667	0.1	0.293897
6.663333	0.1	0.295760
6.665000	0.1	0.298470
6.666667	0.1	0.302447
6.668333	0.1	0.306088
6.670000	0.1	0.307597
6.671667	0.1	0.307206
6.673333	0.1	0.306764
6.675000	0.1	0.307718
6.676667	0.1	0.310251
6.678333	0.1	0.313800
6.680000	0.1	0.317669
6.681667	0.1	0.321376
6.683333	0.1	0.324510
6.685000	0.1	0.326531
6.686667	0.1	0.326866
6.688333	0.1	0.324785
6.690000	0.1	0.319993
6.691667	0.1	0.313357
6.693333	0.1	0.306531
6.695000	0.1	0.301562
6.696667	0.1	0.300407
6.698333	0.1	0.303555
6.700000	0.1	0.309646
6.701667	0.1	0.316491
6.703333	0.1	0.321912
6.705000	0.1	0.324626
6.706667	0.1	0.324845
6.708333	0.1	0.323188
6.710000	0.1	0.319728
6.711667	0.1	0.315276
6.713333	0.1	0.312240
6.715000	0.1	0.312785
6.716667	0.1	0.316803
6.718333	0.1	0.322051
6.720000	0.1	0.325968
6.721667	0.1	0.327583
6.723333	0.1	0.327649
6.725000	0.1	0.326890
6.726667	0.1	0.325288
6.728333	0.1	0.323076
6.730000	0.1	0.320766
6.731667	0.1	0.318256
6.733333	0.1	0.315020
6.735000	0.1	0.310540
6.736667	0.1	0.304538
6.738333	0.1	0.297744
6.740000	0.1	0.291965
6.741667	0.1	0.288626
6.743333	0.1	0.288137
6.745000	0.1	0.290731
6.746667	0.1	0.296147
6.748333	0.1	0.302466
6.750000	0.1	0.307020
6.751667	0.1	0.308589
6.753333	0.1	0.308398
6.755000	0.1	0.308845
6.756667	0.1	0.311024
6.758333	0.1	0.313935
6.760000	0.1	0.315490
6.761667	0.1	0.313669
6.763333	0.1	0.308016
6.765000	0.1	0.300584
6.766667	0.1	0.294549
6.768333	0.1	0.291904
6.770000	0.1	0.292421
6.771667	0.1	0.294535
6.773333	0.1	0.297124
6.775000	0.1	0.300207
6.776667	0.1	0.304016
6.778333	0.1	0.307774
6.780000	0.1	0.309949
6.781667	0.1	0.309856
6.783333	0.1	0.308091
6.785000	0.1	0.305045
6.786667	0.1	0.300310
6.788333	0.1	0.294158
6.790000	0.1	0.288379
6.791667	0.1	0.285027
6.793333	0.1	0.284789
6.795000	0.1	0.287252
6.796667	0.1	0.292435
6.798333	0.1	0.300356
6.800000	0.1	0.308948
6.801667	0.1	0.314424
6.803333	0.1	0.313804
6.805000	0.1	0.307080
6.806667	0.1	0.297488
6.808333	0.1	0.289376
6.810000	0.1	0.285665
6.811667	0.1	0.286549
6.813333	0.1	0.289367
6.815000	0.1	0.290978
6.816667	0.1	0.290540
6.818333	0.1	0.289106
6.820000	0.1	0.287914
6.821667	0.1	0.287481
6.823333	0.1	0.287103
6.825000	0.1	0.285646
6.826667	0.1	0.283336
6.828333	0.1	0.282195
6.830000	0.1	0.283751
6.831667	0.1	0.286875
6.833333	0.1	0.288817
6.835000	0.1	0.287732
6.836667	0.1	0.284039
6.838333	0.1	0.280049
6.840000	0.1	0.277874
6.841667	0.1	0.277916
6.843333	0.1	0.279550
6.845000	0.1	0.282079
6.846667	0.1	0.284817
6.848333	0.1	0.287504
6.850000	0.1	0.289902
6.851667	0.1	0.290954
6.853333	0.1	0.289427
6.855000	0.1	0.285152
6.856667	0.1	0.279299
6.858333	0.1	0.274074
6.860000	0.1	0.271723
6.861667	0.1	0.273404
6.863333	0.1	0.279029
6.865000	0.1	0.287099
6.866667	0.1	0.294046
6.868333	0.1	0.295565
6.870000	0.1	0.290205
6.871667	0.1	0.281003
6.873333	0.1	0.272766
6.875000	0.1	0.268286
6.876667	0.1	0.267602
6.878333	0.1	0.269595
6.880000	0.1	0.273054
6.881667	0.1	0.276668
6.883333	0.1	0.278726
6.885000	0.1	0.277963
6.886667	0.1	0.275010
6.888333	0.1	0.271881
6.890000	0.1	0.270018
6.891667	0.1	0.269799
6.893333	0.1	0.271215
6.895000	0.1	0.274139
6.896667	0.1	0.277888
6.898333	0.1	0.281110
6.900000	0.1	0.282289
6.901667	0.1	0.280403
6.903333	0.1	0.275914
6.905000	0.1	0.270740
6.906667	0.1	0.266340
6.908333	0.1	0.263210
6.910000	0.1	0.262135
6.911667	0.1	0.263709
6.913333	0.1	0.266838
6.915000	0.1	0.269539
6.916667	0.1	0.270908
6.918333	0.1	0.271318
6.920000	0.1	0.271052
6.921667	0.1	0.269315
6.923333	0.1	0.264975
6.925000	0.1	0.258349
6.926667	0.1	0.251969
6.928333	0.1	0.249282
6.930000	0.1	0.252486
6.931667	0.1	0.261008
6.933333	0.1	0.271630
6.935000	0.1	0.280226
6.936667	0.1	0.284519
6.938333	0.1	0.285604
6.940000	0.1	0.285986
6.941667	0.1	0.286703
6.943333	0.1	0.287131
6.945000	0.1	0.286200
6.946667	0.1	0.282899
6.948333	0.1	0.276831
6.950000	0.1	0.269506
6.951667	0.1	0.263848
6.953333	0.1	0.261730
6.955000	0.1	0.263141
6.956667	0.1	0.267117
6.958333	0.1	0.272132
6.960000	0.1	0.276291
6.961667	0.1	0.278470
6.963333	0.1	0.279029
6.965000	0.1	0.279048
6.966667	0.1	0.279476
6.968333	0.1	0.280575
6.970000	0.1	0.281520
6.971667	0.1	0.281064
6.973333	0.1	0.278410
6.975000	0.1	0.273879
6.976667	0.1	0.268677
6.978333	0.1	0.263816
6.980000	0.1	0.259937
6.981667	0.1	0.258023
6.983333	0.1	0.259271
6.985000	0.1	0.264384
6.986667	0.1	0.272645
6.988333	0.1	0.281679
6.990000	0.1	0.288561
6.991667	0.1	0.291117
6.993333	0.1	0.289031
6.995000	0.1	0.284645
6.996667	0.1	0.281772
6.998333	0.1	0.282666
7.000000	0.1	0.286428
7.001667	0.1	0.289627
7.003333	0.1	0.288845
7.005000	0.1	0.283998
7.006667	0.1	0.278521
7.008333	0.1	0.275844
7.010000	0.1	0.276733
7.011667	0.1	0.280035
7.013333	0.1	0.284137
7.015000	0.1	0.287127
7.016667	0.1	0.287038
7.018333	0.1	0.283495
7.020000	0.1	0.278475
7.021667	0.1	0.274666
7.023333	0.1	0.273059
7.025000	0.1	0.272160
7.026667	0.1	0.269776
7.028333	0.1	0.265646
7.030000	0.1	0.261446
7.031667	0.1	0.258461
7.033333	0.1	0.256523
7.035000	0.1	0.255541
7.036667	0.1	0.256333
7.038333	0.1	0.259117
7.040000	0.1	0.262503
7.041667	0.1	0.264971
7.043333	0.1	0.266731
7.045000	0.1	0.268556
7.046667	0.1	0.269809
7.048333	0.1	0.269255
7.050000	0.1	0.266987
7.051667	0.1	0.264263
7.053333	0.1	0.262256
7.055000	0.1	0.261487
7.056667	0.1	0.261343
7.058333	0.1	0.260123
7.060000	0.1	0.256691
7.061667	0.1	0.251960
7.063333	0.1	0.248319
7.065000	0.1	0.247802
7.066667	0.1	0.250828
7.068333	0.1	0.256407
7.070000	0.1	0.263038
7.071667	0.1	0.268929
7.073333	0.1	0.271853
7.075000	0.1	0.270242
7.076667	0.1	0.264766
7.078333	0.1	0.257939
7.080000	0.1	0.252272
7.081667	0.1	0.249245
7.083333	0.1	0.249515
7.085000	0.1	0.253008
7.086667	0.1	0.258698
7.088333	0.1	0.264649
7.090000	0.1	0.268598
7.091667	0.1	0.269157
7.093333	0.1	0.266084
7.095000	0.1	0.259848
7.096667	0.1	0.252659
7.098333	0.1	0.248062
7.100000	0.1	0.247695
7.101667	0.1	0.250367
7.103333	0.1	0.254293
7.105000	0.1	0.258083
7.106667	0.1	0.260589
7.108333	0.1	0.261208
7.110000	0.1	0.260221
7.111667	0.1	0.258349
7.113333	0.1	0.256337
7.115000	0.1	0.255210
7.116667	0.1	0.256472
7.118333	0.1	0.261161
7.120000	0.1	0.267965
7.121667	0.1	0.273227
7.123333	0.1	0.273809
7.125000	0.1	0.269376
7.126667	0.1	0.261841
7.128333	0.1	0.253525
7.130000	0.1	0.246153
7.131667	0.1	0.241147
7.133333	0.1	0.240118
7.135000	0.1	0.243676
7.136667	0.1	0.250200
7.138333	0.1	0.257022
7.140000	0.1	0.261981
7.141667	0.1	0.263997
7.143333	0.1	0.263485
7.145000	0.1	0.261678
7.146667	0.1	0.259574
7.148333	0.1	0.258009
7.150000	0.1	0.257944
7.151667	0.1	0.259862
7.153333	0.1	0.263252
7.155000	0.1	0.266926
7.156667	0.1	0.269366
7.158333	0.1	0.269106
7.160000	0.1	0.266014
7.161667	0.1	0.262232
7.163333	0.1	0.261003
7.165000	0.1	0.264239
7.166667	0.1	0.271141
7.168333	0.1	0.279364
7.170000	0.1	0.287383
7.171667	0.1	0.294880
7.173333	0.1	0.301437
7.175000	0.1	0.306233
7.176667	0.1	0.308654
7.178333	0.1	0.308487
7.180000	0.1	0.306442
7.181667	0.1	0.304617
7.183333	0.1	0.305274
7.185000	0.1	0.308803
7.186667	0.1	0.312952
7.188333	0.1	0.314722
7.190000	0.1	0.313474
7.191667	0.1	0.311579
7.193333	0.1	0.311392
7.195000	0.1	0.313325
7.196667	0.1	0.317288
7.198333	0.1	0.323607
7.200000	0.1	0.331490
7.201667	0.1	0.338717
7.203333	0.1	0.343686
7.205000	0.1	0.346503
7.206667	0.1	0.348012
7.208333	0.1	0.348883
7.210000	0.1	0.349376
7.211667	0.1	0.349456
7.213333	0.1	0.349367
7.215000	0.1	0.349940
7.216667	0.1	0.351691
7.218333	0.1	0.353991
7.220000	0.1	0.355635
7.221667	0.1	0.355858
7.223333	0.1	0.355206
7.225000	0.1	0.355490
7.226667	0.1	0.358270
7.228333	0.1	0.363202
7.230000	0.1	0.367984
7.231667	0.1	0.369800
7.233333	0.1	0.367397
7.235000	0.1	0.361982
7.236667	0.1	0.356180
7.238333	0.1	0.352436
7.240000	0.1	0.351598
7.241667	0.1	0.352603
7.243333	0.1	0.353879
7.245000	0.1	0.354713
7.246667	0.1	0.355183
7.248333	0.1	0.355383
7.250000	0.1	0.355085
7.251667	0.1	0.354093
7.253333	0.1	0.352864
7.255000	0.1	0.352566
7.256667	0.1	0.354019
7.258333	0.1	0.356287
7.260000	0.1	0.356976
7.261667	0.1	0.354303
7.263333	0.1	0.348706
7.265000	0.1	0.342405
7.266667	0.1	0.337614
7.268333	0.1	0.335597
7.270000	0.1	0.336557
7.271667	0.1	0.339421
7.273333	0.1	0.342480
7.275000	0.1	0.344478
7.276667	0.1	0.344687
7.278333	0.1	0.343057
7.280000	0.1	0.340589
7.281667	0.1	0.338792
7.283333	0.1	0.338322
7.285000	0.1	0.338349
7.286667	0.1	0.337493
7.288333	0.1	0.335220
7.290000	0.1	0.332100
7.291667	0.1	0.329018
7.293333	0.1	0.326368
7.295000	0.1	0.324221
7.296667	0.1	0.322810
7.298333	0.1	0.322587
7.300000	0.1	0.324002
7.301667	0.1	0.326699
7.303333	0.1	0.328980
7.305000	0.1	0.328925
7.306667	0.1	0.325753
7.308333	0.1	0.320231
7.310000	0.1	0.314135
7.311667	0.1	0.309199
7.313333	0.1	0.306475
7.315000	0.1	0.306177
7.316667	0.1	0.307648
7.318333	0.1	0.310210
7.320000	0.1	0.313050
7.321667	0.1	0.314126
7.323333	0.1	0.311742
7.325000	0.1	0.306796
7.326667	0.1	0.301874
7.328333	0.1	0.298987
7.330000	0.1	0.299243
7.331667	0.1	0.302754
7.333333	0.1	0.308012
7.335000	0.1	0.313292
7.336667	0.1	0.318186
7.338333	0.1	0.322298
7.340000	0.1	0.323770
7.341667	0.1	0.320855
7.343333	0.1	0.314270
7.345000	0.1	0.306522
7.346667	0.1	0.299481
7.348333	0.1	0.293846
7.350000	0.1	0.290023
7.351667	0.1	0.288412
7.353333	0.1	0.288733
7.355000	0.1	0.289995
7.356667	0.1	0.291774
7.358333	0.1	0.294070
7.360000	0.1	0.296067
7.361667	0.1	0.296663
7.363333	0.1	0.295788
7.365000	0.1	0.294587
7.366667	0.1	0.294331
7.368333	0.1	0.294913
7.370000	0.1	0.295062
7.371667	0.1	0.294312
7.373333	0.1	0.294289
7.375000	0.1	0.296799
7.376667	0.1	0.300747
7.378333	0.1	0.302698
7.380000	0.1	0.300850
7.381667	0.1	0.296668
7.383333	0.1	0.292612
7.385000	0.1	0.289902
7.386667	0.1	0.288808
7.388333	0.1	0.289446
7.390000	0.1	0.291769
7.391667	0.1	0.295653
7.393333	0.1	0.300594
7.395000	0.1	0.305246
7.396667	0.1	0.308049
7.398333	0.1	0.307946
7.400000	0.1	0.304268
7.401667	0.1	0.297194
7.403333	0.1	0.288528
7.405000	0.1	0.281166
7.406667	0.1	0.277273
7.408333	0.1	0.277087
7.410000	0.1	0.279299
7.411667	0.1	0.282233
7.413333	0.1	0.284724
7.415000	0.1	0.286261
7.416667	0.1	0.286656
7.418333	0.1	0.286070
7.420000	0.1	0.285259
7.421667	0.1	0.285124
7.423333	0.1	0.285693
7.425000	0.1	0.286107
7.426667	0.1	0.285688
7.428333	0.1	0.284682
7.430000	0.1	0.283876
7.431667	0.1	0.283560
7.433333	0.1	0.283644
7.435000	0.1	0.284584
7.436667	0.1	0.286843
7.438333	0.1	0.290005
7.440000	0.1	0.293250
7.441667	0.1	0.295937
7.443333	0.1	0.297623
7.445000	0.1	0.298559
7.446667	0.1	0.299667
7.448333	0.1	0.301371
7.450000	0.1	0.303118
7.451667	0.1	0.303877
7.453333	0.1	0.302834
7.455000	0.1	0.300370
7.456667	0.1	0.297651
7.458333	0.1	0.294885
7.460000	0.1	0.291597
7.461667	0.1	0.288337
7.463333	0.1	0.286410
7.465000	0.1	0.286456
7.466667	0.1	0.288044
7.468333	0.1	0.289618
7.470000	0.1	0.289213
7.471667	0.1	0.286261
7.473333	0.1	0.282428
7.475000	0.1	0.280295
7.476667	0.1	0.281110
7.478333	0.1	0.283821
7.480000	0.1	0.286475
7.481667	0.1	0.287909
7.483333	0.1	0.287802
7.485000	0.1	0.286060
7.486667	0.1	0.282540
7.488333	0.1	0.277446
7.490000	0.1	0.272426
7.491667	0.1	0.269883
7.493333	0.1	0.270884
7.495000	0.1	0.274596
7.496667	0.1	0.278973
7.498333	0.1	0.281818
7.500000	0.1	0.281800
7.501667	0.1	0.278782
7.503333	0.1	0.273846
7.505000	0.1	0.269362
7.506667	0.1	0.268114
7.508333	0.1	0.271578
7.510000	0.1	0.278968
7.511667	0.1	0.287574
7.513333	0.1	0.294126
7.515000	0.1	0.296775
7.516667	0.1	0.295304
7.518333	0.1	0.290573
7.520000	0.1	0.285036
7.521667	0.1	0.281939
7.523333	0.1	0.283238
7.525000	0.1	0.288654
7.526667	0.1	0.296067
7.528333	0.1	0.302894
7.530000	0.1	0.307336
7.531667	0.1	0.308384
7.533333	0.1	0.305660
7.535000	0.1	0.299904
7.536667	0.1	0.292799
7.538333	0.1	0.285804
7.540000	0.1	0.280002
7.541667	0.1	0.276472
7.543333	0.1	0.275834
7.545000	0.1	0.277832
7.546667	0.1	0.281283
7.548333	0.1	0.284016
7.550000	0.1	0.283830
7.551667	0.1	0.280226
7.553333	0.1	0.275001
7.555000	0.1	0.270675
7.556667	0.1	0.268244
7.558333	0.1	0.267061
7.560000	0.1	0.266470
7.561667	0.1	0.266479
7.563333	0.1	0.267569
7.565000	0.1	0.270498
7.566667	0.1	0.275392
7.568333	0.1	0.280845
7.570000	0.1	0.284379
7.571667	0.1	0.284435
7.573333	0.1	0.281362
7.575000	0.1	0.276621
7.576667	0.1	0.272496
7.578333	0.1	0.271634
7.580000	0.1	0.274838
7.581667	0.1	0.279914
7.583333	0.1	0.283658
7.585000	0.1	0.284580
7.586667	0.1	0.283183
7.588333	0.1	0.280682
7.590000	0.1	0.278135
7.591667	0.1	0.276337
7.593333	0.1	0.276063
7.595000	0.1	0.277939
7.596667	0.1	0.282032
7.598333	0.1	0.288021
7.600000	0.1	0.294833
7.601667	0.1	0.300067
7.603333	0.1	0.301348
7.605000	0.1	0.298372
7.606667	0.1	0.292896
7.608333	0.1	0.287192
7.610000	0.1	0.282815
7.611667	0.1	0.280500
7.613333	0.1	0.280412
7.615000	0.1	0.282377
7.616667	0.1	0.286014
7.618333	0.1	0.290493
7.620000	0.1	0.294242
7.621667	0.1	0.296040
7.623333	0.1	0.295877
7.625000	0.1	0.294615
7.626667	0.1	0.293595
7.628333	0.1	0.294531
7.630000	0.1	0.298764
7.631667	0.1	0.305893
7.633333	0.1	0.313525
7.635000	0.1	0.319262
7.636667	0.1	0.321884
7.638333	0.1	0.320864
7.640000	0.1	0.316859
7.641667	0.1	0.312682
7.643333	0.1	0.312165
7.645000	0.1	0.316994
7.646667	0.1	0.325381
7.648333	0.1	0.334224
7.650000	0.1	0.341381
7.651667	0.1	0.345898
7.653333	0.1	0.347486
7.655000	0.1	0.346238
7.656667	0.1	0.343048
7.658333	0.1	0.339970
7.660000	0.1	0.339188
7.661667	0.1	0.341907
7.663333	0.1	0.348100
7.665000	0.1	0.356752
7.666667	0.1	0.366457
7.668333	0.1	0.375574
7.670000	0.1	0.382415
7.671667	0.1	0.386243
7.673333	0.1	0.387430
7.675000	0.1	0.386527
7.676667	0.1	0.384073
7.678333	0.1	0.381465
7.680000	0.1	0.380888
7.681667	0.1	0.383030
7.683333	0.1	0.386271
7.685000	0.1	0.389405
7.686667	0.1	0.393488
7.688333	0.1	0.400376
7.690000	0.1	0.410313
7.691667	0.1	0.421056
7.693333	0.1	0.429549
7.695000	0.1	0.434667
7.696667	0.1	0.437447
7.698333	0.1	0.439011
7.700000	0.1	0.439202
7.701667	0.1	0.437540
7.703333	0.1	0.434779
7.705000	0.1	0.432776
7.706667	0.1	0.432953
7.708333	0.1	0.435286
7.710000	0.1	0.438085
7.711667	0.1	0.439184
7.713333	0.1	0.437982
7.715000	0.1	0.435729
7.716667	0.1	0.434369
7.718333	0.1	0.435375
7.720000	0.1	0.438713
7.721667	0.1	0.443053
7.723333	0.1	0.447268
7.725000	0.1	0.450350
7.726667	0.1	0.450630
7.728333	0.1	0.447081
7.730000	0.1	0.441186
7.731667	0.1	0.435687
7.733333	0.1	0.432036
7.735000	0.1	0.430341
7.736667	0.1	0.430718
7.738333	0.1	0.433098
7.740000	0.1	0.436869
7.741667	0.1	0.441466
7.743333	0.1	0.446574
7.745000	0.1	0.451710
7.746667	0.1	0.455803
7.748333	0.1	0.457019
7.750000	0.1	0.453880
7.751667	0.1	0.446835
7.753333	0.1	0.438145
7.755000	0.1	0.430131
7.756667	0.1	0.423528
7.758333	0.1	0.417354
7.760000	0.1	0.410723
7.761667	0.1	0.404879
7.763333	0.1	0.402774
7.765000	0.1	0.406373
7.766667	0.1	0.414522
7.768333	0.1	0.423254
7.770000	0.1	0.428329
7.771667	0.1	0.427910
7.773333	0.1	0.423109
7.775000	0.1	0.416157
7.776667	0.1	0.408711
7.778333	0.1	0.401880
7.780000	0.1	0.396376
7.781667	0.1	0.392380
7.783333	0.1	0.389987
7.785000	0.1	0.389232
7.786667	0.1	0.389479
7.788333	0.1	0.389237
7.790000	0.1	0.387100
7.791667	0.1	0.382974
7.793333	0.1	0.378392
7.795000	0.1	0.375593
7.796667	0.1	0.375952
7.798333	0.1	0.378671
7.800000	0.1	0.381120
7.801667	0.1	0.381055
7.803333	0.1	0.378410
7.805000	0.1	0.374606
7.806667	0.1	0.371202
7.808333	0.1	0.369423
7.810000	0.1	0.370285
7.811667	0.1	0.374406
7.813333	0.1	0.380687
7.815000	0.1	0.385898
7.816667	0.1	0.386974
7.818333	0.1	0.383072
7.820000	0.1	0.375179
7.821667	0.1	0.365544
7.823333	0.1	0.357130
7.825000	0.1	0.351719
7.826667	0.1	0.349111
7.828333	0.1	0.348906
7.830000	0.1	0.351528
7.831667	0.1	0.356627
7.833333	0.1	0.362191
7.835000	0.1	0.366233
7.836667	0.1	0.368105
7.838333	0.1	0.367761
7.840000	0.1	0.365060
7.841667	0.1	0.360580
7.843333	0.1	0.355849
7.845000	0.1	0.352520
7.846667	0.1	0.351937
7.848333	0.1	0.354252
7.850000	0.1	0.357446
7.851667	0.1	0.358913
7.853333	0.1	0.358308
7.855000	0.1	0.357493
7.856667	0.1	0.357921
7.858333	0.1	0.359109
7.860000	0.1	0.359803
7.861667	0.1	0.359737
7.863333	0.1	0.359667
7.865000	0.1	0.360217
7.866667	0.1	0.361763
7.868333	0.1	0.364482
7.870000	0.1	0.367425
7.871667	0.1	0.368622
7.873333	0.1	0.366587
7.875000	0.1	0.361339
7.876667	0.1	0.354517
7.878333	0.1	0.348804
7.880000	0.1	0.346382
7.881667	0.1	0.347733
7.883333	0.1	0.352110
7.885000	0.1	0.358191
7.886667	0.1	0.363947
7.888333	0.1	0.367304
7.890000	0.1	0.367542
7.891667	0.1	0.365549
7.893333	0.1	0.362424
7.895000	0.1	0.358452
7.896667	0.1	0.353791
7.898333	0.1	0.348995
7.900000	0.1	0.344813
7.901667	0.1	0.342326
7.903333	0.1	0.342284
7.905000	0.1	0.344170
7.906667	0.1	0.347067
7.908333	0.1	0.350815
7.910000	0.1	0.355472
7.911667	0.1	0.360198
7.913333	0.1	0.363835
7.915000	0.1	0.366177
7.916667	0.1	0.367835
7.918333	0.1	0.368967
7.920000	0.1	0.369004
7.921667	0.1	0.367463
7.923333	0.1	0.364962
7.925000	0.1	0.363197
7.926667	0.1	0.363439
7.928333	0.1	0.365474
7.930000	0.1	0.367938
7.931667	0.1	0.369479
7.933333	0.1	0.370219
7.935000	0.1	0.371248
7.936667	0.1	0.372361
7.938333	0.1	0.372408
7.940000	0.1	0.371407
7.941667	0.1	0.370522
7.943333	0.1	0.370885
7.945000	0.1	0.372776
7.946667	0.1	0.375374
7.948333	0.1	0.377544
7.950000	0.1	0.378275
7.951667	0.1	0.376892
7.953333	0.1	0.373526
7.955000	0.1	0.369097
7.956667	0.1	0.364911
7.958333	0.1	0.362233
7.960000	0.1	0.361968
7.961667	0.1	0.364371
7.963333	0.1	0.368091
7.965000	0.1	0.370727
7.966667	0.1	0.371411
7.968333	0.1	0.371472
7.970000	0.1	0.372627
7.971667	0.1	0.375933
7.973333	0.1	0.381246
7.975000	0.1	0.386843
7.976667	0.1	0.390173
7.978333	0.1	0.389391
7.980000	0.1	0.384585
7.981667	0.1	0.378094
7.983333	0.1	0.372897
7.985000	0.1	0.370410
7.986667	0.1	0.370611
7.988333	0.1	0.373493
7.990000	0.1	0.378909
7.991667	0.1	0.385568
7.993333	0.1	0.391398
7.995000	0.1	0.394350
7.996667	0.1	0.393209
7.998333	0.1	0.388348
8.000000	0.1	0.381349
8.001667	0.1	0.373786
8.003333	0.1	0.367225
8.005000	0.1	0.363588
8.006667	0.1	0.364231
8.008333	0.1	0.368697
8.010000	0.1	0.374792
8.011667	0.1	0.379905
8.013333	0.1	0.382597
8.015000	0.1	0.383058
8.016667	0.1	0.382038
8.018333	0.1	0.379654
8.020000	0.1	0.375728
8.021667	0.1	0.370811
8.023333	0.1	0.366140
8.025000	0.1	0.362648
8.026667	0.1	0.360147
8.028333	0.1	0.358066
8.030000	0.1	0.356808
8.031667	0.1	0.357800
8.033333	0.1	0.361945
8.035000	0.1	0.368156
8.036667	0.1	0.374303
8.038333	0.1	0.379030
8.040000	0.1	0.381530
8.041667	0.1	0.381218
8.043333	0.1	0.378774
8.045000	0.1	0.376264
8.046667	0.1	0.375239
8.048333	0.1	0.375141
8.050000	0.1	0.374522
8.051667	0.1	0.373325
8.053333	0.1	0.372734
8.055000	0.1	0.373381
8.056667	0.1	0.374750
8.058333	0.1	0.375891
8.060000	0.1	0.376171
8.061667	0.1	0.375547
8.063333	0.1	0.374415
8.065000	0.1	0.373535
8.066667	0.1	0.373893
8.068333	0.1	0.375756
8.070000	0.1	0.378150
8.071667	0.1	0.379942
8.073333	0.1	0.380715
8.075000	0.1	0.380245
8.076667	0.1	0.378191
8.078333	0.1	0.374787
8.080000	0.1	0.371099
8.081667	0.1	0.368180
8.083333	0.1	0.366704
8.085000	0.1	0.367179
8.086667	0.1	0.369358
8.088333	0.1	0.372007
8.090000	0.1	0.374159
8.091667	0.1	0.375421
8.093333	0.1	0.374629
8.095000	0.1	0.370131
8.096667	0.1	0.362280
8.098333	0.1	0.354387
8.100000	0.1	0.350415
8.101667	0.1	0.352110
8.103333	0.1	0.357996
8.105000	0.1	0.364571
8.106667	0.1	0.368585
8.108333	0.1	0.368599
8.110000	0.1	0.365330
8.111667	0.1	0.361153
8.113333	0.1	0.358620
8.115000	0.1	0.358797
8.116667	0.1	0.361009
8.118333	0.1	0.363793
8.120000	0.1	0.365372
8.121667	0.1	0.364385
8.123333	0.1	0.361176
8.125000	0.1	0.357372
8.126667	0.1	0.354708
8.128333	0.1	0.354219
8.130000	0.1	0.355113
8.131667	0.1	0.355016
8.133333	0.1	0.352203
8.135000	0.1	0.346564
8.136667	0.1	0.339109
8.138333	0.1	0.332007
8.140000	0.1	0.328501
8.141667	0.1	0.330354
8.143333	0.1	0.335225
8.145000	0.1	0.338634
8.146667	0.1	0.338140
8.148333	0.1	0.334606
8.150000	0.1	0.330643
8.151667	0.1	0.328193
8.153333	0.1	0.326815
8.155000	0.1	0.324617
8.156667	0.1	0.320426
8.158333	0.1	0.315011
8.160000	0.1	0.310438
8.161667	0.1	0.307844
8.163333	0.1	0.306936
8.165000	0.1	0.307779
8.166667	0.1	0.310461
8.168333	0.1	0.313669
8.170000	0.1	0.315718
8.171667	0.1	0.316175
8.173333	0.1	0.315215
8.175000	0.1	0.312738
8.176667	0.1	0.308943
8.178333	0.1	0.304854
8.180000	0.1	0.301627
8.181667	0.1	0.299704
8.183333	0.1	0.298880
8.185000	0.1	0.298992
8.186667	0.1	0.300058
8.188333	0.1	0.301646
8.190000	0.1	0.302903
8.191667	0.1	0.303509
8.193333	0.1	0.303616
8.195000	0.1	0.303169
8.196667	0.1	0.302033
8.198333	0.1	0.300435
8.200000	0.1	0.299057
8.201667	0.1	0.298917
8.203333	0.1	0.300780
8.205000	0.1	0.304189
8.206667	0.1	0.307760
8.208333	0.1	0.310182
8.210000	0.1	0.310158
8.211667	0.1	0.306615
8.213333	0.1	0.300268
8.215000	0.1	0.293958
8.216667	0.1	0.290647
8.218333	0.1	0.291485
8.220000	0.1	0.295988
8.221667	0.1	0.302796
8.223333	0.1	0.309446
8.225000	0.1	0.313008
8.226667	0.1	0.312035
8.228333	0.1	0.307369
8.230000	0.1	0.301367
8.231667	0.1	0.296724
8.233333	0.1	0.295155
8.235000	0.1	0.296431
8.236667	0.1	0.299099
8.238333	0.1	0.302321
8.240000	0.1	0.306242
8.241667	0.1	0.310759
8.243333	0.1	0.314945
8.245000	0.1	0.317818
8.246667	0.1	0.319374
8.248333	0.1	0.320203
8.250000	0.1	0.320645
8.251667	0.1	0.321381
8.253333	0.1	0.323430
8.255000	0.1	0.326145
8.256667	0.1	0.327453
8.258333	0.1	0.326750
8.260000	0.1	0.325344
8.261667	0.1	0.324594
8.263333	0.1	0.324827
8.265000	0.1	0.325697
8.266667	0.1	0.327076
8.268333	0.1	0.329064
8.270000	0.1	0.331723
8.271667	0.1	0.334866
8.273333	0.1	0.336994
8.275000	0.1	0.335323
8.276667	0.1	0.328491
8.278333	0.1	0.318517
8.280000	0.1	0.309614
8.281667	0.1	0.305236
8.283333	0.1	0.306224
8.285000	0.1	0.311183
8.286667	0.1	0.317623
8.288333	0.1	0.322401
8.290000	0.1	0.322857
8.291667	0.1	0.318997
8.293333	0.1	0.313288
8.295000	0.1	0.307648
8.296667	0.1	0.302517
8.298333	0.1	0.298778
8.300000	0.1	0.298070
8.301667	0.1	0.300757
8.303333	0.1	0.305274
8.305000	0.1	0.309264
8.306667	0.1	0.310885
8.308333	0.1	0.309460
8.310000	0.1	0.305735
8.311667	0.1	0.301646
8.313333	0.1	0.298959
8.315000	0.1	0.297674
8.316667	0.1	0.296519
8.318333	0.1	0.294461
8.320000	0.1	0.291117
8.321667	0.1	0.286829
8.323333	0.1	0.283159
8.325000	0.1	0.282153
8.326667	0.1	0.284235
8.328333	0.1	0.287592
8.330000	0.1	0.289571
8.331667	0.1	0.288817
8.333333	0.1	0.286256
8.335000	0.1	0.283788
8.336667	0.1	0.282256
8.338333	0.1	0.281250
8.340000	0.1	0.280193
8.341667	0.1	0.278675
8.343333	0.1	0.276654
8.345000	0.1	0.274940
8.346667	0.1	0.274139
8.348333	0.1	0.273548
8.350000	0.1	0.272566
8.351667	0.1	0.271890
8.353333	0.1	0.272021
8.355000	0.1	0.272105
8.356667	0.1	0.271108
8.358333	0.1	0.269059
8.360000	0.1	0.266875
8.361667	0.1	0.265623
8.363333	0.1	0.265767
8.365000	0.1	0.266512
8.366667	0.1	0.266340
8.368333	0.1	0.264230
8.370000	0.1	0.260565
8.371667	0.1	0.257124
8.373333	0.1	0.255560
8.375000	0.1	0.255471
8.376667	0.1	0.255001
8.378333	0.1	0.253068
8.380000	0.1	0.249874
8.381667	0.1	0.245934
8.383333	0.1	0.241636
8.385000	0.1	0.237715
8.386667	0.1	0.235592
8.388333	0.1	0.236165
8.390000	0.1	0.238596
8.391667	0.1	0.241240
8.393333	0.1	0.243392
8.395000	0.1	0.245590
8.396667	0.1	0.248943
8.398333	0.1	0.254186
8.400000	0.1	0.260598
8.401667	0.1	0.265911
8.403333	0.1	0.267536
8.405000	0.1	0.264184
8.406667	0.1	0.257217
8.408333	0.1	0.250139
8.410000	0.1	0.246284
8.411667	0.1	0.246796
8.413333	0.1	0.250242
8.415000	0.1	0.253627
8.416667	0.1	0.254251
8.418333	0.1	0.251150
8.420000	0.1	0.245729
8.421667	0.1	0.240984
8.423333	0.1	0.239280
8.425000	0.1	0.241078
8.426667	0.1	0.245320
8.428333	0.1	0.250265
8.430000	0.1	0.253730
8.431667	0.1	0.253795
8.433333	0.1	0.250377
8.435000	0.1	0.245306
8.436667	0.1	0.240393
8.438333	0.1	0.236314
8.440000	0.1	0.233143
8.441667	0.1	0.231136
8.443333	0.1	0.231019
8.445000	0.1	0.233338
8.446667	0.1	0.237413
8.448333	0.1	0.241306
8.450000	0.1	0.242949
8.451667	0.1	0.241883
8.453333	0.1	0.239857
8.455000	0.1	0.238926
8.456667	0.1	0.239238
8.458333	0.1	0.239513
8.460000	0.1	0.238870
8.461667	0.1	0.237264
8.463333	0.1	0.235415
8.465000	0.1	0.234619
8.466667	0.1	0.235299
8.468333	0.1	0.236686
8.470000	0.1	0.237953
8.471667	0.1	0.237958
8.473333	0.1	0.235448
8.475000	0.1	0.231075
8.476667	0.1	0.227471
8.478333	0.1	0.226866
8.480000	0.1	0.229506
8.481667	0.1	0.233790
8.483333	0.1	0.237771
8.485000	0.1	0.240617
8.486667	0.1	0.242814
8.488333	0.1	0.244980
8.490000	0.1	0.246456
8.491667	0.1	0.245878
8.493333	0.1	0.243131
8.495000	0.1	0.239755
8.496667	0.1	0.237254
8.498333	0.1	0.235974
8.500000	0.1	0.235606
8.501667	0.1	0.235909
8.503333	0.1	0.236444
8.505000	0.1	0.236123
8.506667	0.1	0.234125
8.508333	0.1	0.231196
8.510000	0.1	0.229068
8.511667	0.1	0.229338
8.513333	0.1	0.232873
8.515000	0.1	0.238824
8.516667	0.1	0.244565
8.518333	0.1	0.247811
8.520000	0.1	0.248365
8.521667	0.1	0.247234
8.523333	0.1	0.245315
8.525000	0.1	0.243229
8.526667	0.1	0.241459
8.528333	0.1	0.240956
8.530000	0.1	0.243373
8.531667	0.1	0.248733
8.533333	0.1	0.253692
8.535000	0.1	0.254838
8.536667	0.1	0.252342
8.538333	0.1	0.248612
8.540000	0.1	0.245902
8.541667	0.1	0.245748
8.543333	0.1	0.248631
8.545000	0.1	0.254428
8.546667	0.1	0.262521
8.548333	0.1	0.270428
8.550000	0.1	0.274535
8.551667	0.1	0.272905
8.553333	0.1	0.266721
8.555000	0.1	0.259620
8.556667	0.1	0.255224
8.558333	0.1	0.254693
8.560000	0.1	0.256961
8.561667	0.1	0.260407
8.563333	0.1	0.263681
8.565000	0.1	0.265683
8.566667	0.1	0.265818
8.568333	0.1	0.264756
8.570000	0.1	0.264281
8.571667	0.1	0.266018
8.573333	0.1	0.270335
8.575000	0.1	0.276188
8.576667	0.1	0.281991
8.578333	0.1	0.286121
8.580000	0.1	0.286833
8.581667	0.1	0.283532
8.583333	0.1	0.278065
8.585000	0.1	0.273818
8.586667	0.1	0.273110
8.588333	0.1	0.275746
8.590000	0.1	0.280109
8.591667	0.1	0.284421
8.593333	0.1	0.286731
8.595000	0.1	0.285897
8.596667	0.1	0.283089
8.598333	0.1	0.280943
8.600000	0.1	0.281208
8.601667	0.1	0.283676
8.603333	0.1	0.287178
8.605000	0.1	0.290452
8.606667	0.1	0.291979
8.608333	0.1	0.290726
8.610000	0.1	0.287564
8.611667	0.1	0.284845
8.613333	0.1	0.284282
8.615000	0.1	0.285874
8.616667	0.1	0.288580
8.618333	0.1	0.290973
8.620000	0.1	0.291686
8.621667	0.1	0.290144
8.623333	0.1	0.286959
8.625000	0.1	0.283322
8.626667	0.1	0.280295
8.628333	0.1	0.278843
8.630000	0.1	0.279630
8.631667	0.1	0.282559
8.633333	0.1	0.286670
8.635000	0.1	0.290181
8.636667	0.1	0.291215
8.638333	0.1	0.289013
8.640000	0.1	0.284123
8.641667	0.1	0.278270
8.643333	0.1	0.274037
8.645000	0.1	0.272924
8.646667	0.1	0.273529
8.648333	0.1	0.272673
8.650000	0.1	0.268309
8.651667	0.1	0.261483
8.653333	0.1	0.255294
8.655000	0.1	0.251671
8.656667	0.1	0.250125
8.658333	0.1	0.248919
8.660000	0.1	0.246516
8.661667	0.1	0.242535
8.663333	0.1	0.237492
8.665000	0.1	0.231941
8.666667	0.1	0.226456
8.668333	0.1	0.221245
8.670000	0.1	0.215764
8.671667	0.1	0.209818
8.673333	0.1	0.204281
8.675000	0.1	0.200337
8.676667	0.1	0.198465
8.678333	0.1	0.198339
8.680000	0.1	0.199629
8.681667	0.1	0.202376
8.683333	0.1	0.205874
8.685000	0.1	0.207815
8.686667	0.1	0.205771
8.688333	0.1	0.199429
8.690000	0.1	0.190898
8.691667	0.1	0.183112
8.693333	0.1	0.177938
8.695000	0.1	0.175415
8.696667	0.1	0.174739
8.698333	0.1	0.175512
8.700000	0.1	0.177617
8.701667	0.1	0.180406
8.703333	0.1	0.183065
8.705000	0.1	0.185398
8.706667	0.1	0.187061
8.708333	0.1	0.186800
8.710000	0.1	0.183978
8.711667	0.1	0.179862
8.713333	0.1	0.176653
8.715000	0.1	0.175405
8.716667	0.1	0.174888
8.718333	0.1	0.172872
8.720000	0.1	0.168467
8.721667	0.1	0.162874
8.723333	0.1	0.157887
8.725000	0.1	0.154213
8.726667	0.1	0.151810
8.728333	0.1	0.150842
8.730000	0.1	0.151228
8.731667	0.1	0.151927
8.733333	0.1	0.152239
8.735000	0.1	0.152690
8.736667	0.1	0.153291
8.738333	0.1	0.152830
8.740000	0.1	0.150972
8.741667	0.1	0.149268
8.743333	0.1	0.149319
8.745000	0.1	0.151116
8.746667	0.1	0.153659
8.748333	0.1	0.156155
8.750000	0.1	0.157794
8.751667	0.1	0.157505
8.753333	0.1	0.155238
8.755000	0.1	0.151908
8.756667	0.1	0.148048
8.758333	0.1	0.143903
8.760000	0.1	0.140104
8.761667	0.1	0.137468
8.763333	0.1	0.136634
8.765000	0.1	0.137659
8.766667	0.1	0.139750
8.768333	0.1	0.141477
8.770000	0.1	0.141473
8.771667	0.1	0.139675
8.773333	0.1	0.137640
8.775000	0.1	0.137244
8.776667	0.1	0.139433
8.778333	0.1	0.143801
8.780000	0.1	0.148606
8.781667	0.1	0.151624
8.783333	0.1	0.151396
8.785000	0.1	0.147773
8.786667	0.1	0.142069
8.788333	0.1	0.136471
8.790000	0.1	0.132774
8.791667	0.1	0.131712
8.793333	0.1	0.133161
8.795000	0.1	0.136043
8.796667	0.1	0.138637
8.798333	0.1	0.139424
8.800000	0.1	0.137803
8.801667	0.1	0.134264
8.803333	0.1	0.130385
8.805000	0.1	0.128304
8.806667	0.1	0.129063
8.808333	0.1	0.131247
8.810000	0.1	0.132411
8.811667	0.1	0.131526
8.813333	0.1	0.129789
8.815000	0.1	0.129715
8.816667	0.1	0.133384
8.818333	0.1	0.140211
8.820000	0.1	0.146502
8.821667	0.1	0.148555
8.823333	0.1	0.145673
8.825000	0.1	0.139750
8.826667	0.1	0.133202
8.828333	0.1	0.127498
8.830000	0.1	0.122981
8.831667	0.1	0.119838
8.833333	0.1	0.118716
8.835000	0.1	0.120183
8.836667	0.1	0.123787
8.838333	0.1	0.127982
8.840000	0.1	0.131452
8.841667	0.1	0.134353
8.843333	0.1	0.137221
8.845000	0.1	0.139521
8.846667	0.1	0.140397
8.848333	0.1	0.139722
8.850000	0.1	0.137947
8.851667	0.1	0.135824
8.853333	0.1	0.133920
8.855000	0.1	0.132527
8.856667	0.1	0.132262
8.858333	0.1	0.133356
8.860000	0.1	0.134483
8.861667	0.1	0.133780
8.863333	0.1	0.131279
8.865000	0.1	0.129030
8.866667	0.1	0.128383
8.868333	0.1	0.128490
8.870000	0.1	0.127843
8.871667	0.1	0.126497
8.873333	0.1	0.126259
8.875000	0.1	0.128583
8.876667	0.1	0.132648
8.878333	0.1	0.136285
8.880000	0.1	0.138166
8.881667	0.1	0.138506
8.883333	0.1	0.138320
8.885000	0.1	0.138641
8.886667	0.1	0.140299
8.888333	0.1	0.143577
8.890000	0.1	0.147680
8.891667	0.1	0.151042
8.893333	0.1	0.152388
8.895000	0.1	0.150660
8.896667	0.1	0.145268
8.898333	0.1	0.137929
8.900000	0.1	0.132644
8.901667	0.1	0.132467
8.903333	0.1	0.136951
8.905000	0.1	0.142739
8.906667	0.1	0.146232
8.908333	0.1	0.145761
8.910000	0.1	0.141789
8.911667	0.1	0.136020
8.913333	0.1	0.130301
8.915000	0.1	0.125798
8.916667	0.1	0.122613
8.918333	0.1	0.119540
8.920000	0.1	0.115167
8.921667	0.1	0.110017
8.923333	0.1	0.106487
8.925000	0.1	0.106040
8.926667	0.1	0.107791
8.928333	0.1	0.110571
8.930000	0.1	0.114809
8.931667	0.1	0.120830
8.933333	0.1	0.126911
8.935000	0.1	0.130809
8.936667	0.1	0.131913
8.938333	0.1	0.131247
8.940000	0.1	0.130800
8.941667	0.1	0.132187
8.943333	0.1	0.135018
8.945000	0.1	0.136984
8.946667	0.1	0.135815
8.948333	0.1	0.131545
8.950000	0.1	0.126730
8.951667	0.1	0.123791
8.953333	0.1	0.122944
8.955000	0.1	0.122790
8.956667	0.1	0.122129
8.958333	0.1	0.121025
8.960000	0.1	0.120192
8.961667	0.1	0.119782
8.963333	0.1	0.119456
8.965000	0.1	0.118790
8.966667	0.1	0.117016
8.968333	0.1	0.113184
8.970000	0.1	0.107400
8.971667	0.1	0.101640
8.973333	0.1	0.098846
8.975000	0.1	0.100653
8.976667	0.1	0.106008
8.978333	0.1	0.112122
8.980000	0.1	0.116508
8.981667	0.1	0.118301
8.983333	0.1	0.117575
8.985000	0.1	0.114450
8.986667	0.1	0.109831
8.988333	0.1	0.105551
8.990000	0.1	0.102762
8.991667	0.1	0.101253
8.993333	0.1	0.100671
8.995000	0.1	0.100979
8.996667	0.1	0.101901
8.998333	0.1	0.103442
9.000000	0.1	0.106124
9.001667	0.1	0.109654
9.003333	0.1	0.112620
9.005000	0.1	0.113733
9.006667	0.1	0.112732
9.008333	0.1	0.110548
9.010000	0.1	0.108778
9.011667	0.1	0.108541
9.013333	0.1	0.109673
9.015000	0.1	0.111056
9.016667	0.1	0.111512
9.018333	0.1	0.110241
9.020000	0.1	0.107884
9.021667	0.1	0.106841
9.023333	0.1	0.108508
9.025000	0.1	0.111326
9.026667	0.1	0.113579
9.028333	0.1	0.115787
9.030000	0.1	0.118571
9.031667	0.1	0.120737
9.033333	0.1	0.120308
9.035000	0.1	0.116443
9.036667	0.1	0.110446
9.038333	0.1	0.105244
9.040000	0.1	0.103856
9.041667	0.1	0.107656
9.043333	0.1	0.114990
9.045000	0.1	0.121742
9.046667	0.1	0.123978
9.048333	0.1	0.120248
9.050000	0.1	0.112359
9.051667	0.1	0.104434
9.053333	0.1	0.100257
9.055000	0.1	0.100923
9.056667	0.1	0.104480
9.058333	0.1	0.107656
9.060000	0.1	0.108089
9.061667	0.1	0.105724
9.063333	0.1	0.102455
9.065000	0.1	0.100145
9.066667	0.1	0.099381
9.068333	0.1	0.099936
9.070000	0.1	0.100606
9.071667	0.1	0.099642
9.073333	0.1	0.096704
9.075000	0.1	0.093579
9.076667	0.1	0.092746
9.078333	0.1	0.095372
9.080000	0.1	0.100369
9.081667	0.1	0.105114
9.083333	0.1	0.107349
9.085000	0.1	0.106590
9.086667	0.1	0.103861
9.088333	0.1	0.100760
9.090000	0.1	0.098678
9.091667	0.1	0.097910
9.093333	0.1	0.097770
9.095000	0.1	0.097412
9.096667	0.1	0.096168
9.098333	0.1	0.093840
9.100000	0.1	0.091041
9.101667	0.1	0.089011
9.103333	0.1	0.088867
9.105000	0.1	0.090804
9.106667	0.1	0.093854
9.108333	0.1	0.096387
9.110000	0.1	0.097444
9.111667	0.1	0.097649
9.113333	0.1	0.098352
9.115000	0.1	0.099498
9.116667	0.1	0.099041
9.118333	0.1	0.095367
9.120000	0.1	0.089146
9.121667	0.1	0.082683
9.123333	0.1	0.078417
9.125000	0.1	0.077449
9.126667	0.1	0.078785
9.128333	0.1	0.080266
9.130000	0.1	0.080317
9.131667	0.1	0.078632
9.133333	0.1	0.076042
9.135000	0.1	0.074334
9.136667	0.1	0.074767
9.138333	0.1	0.076690
9.140000	0.1	0.078697
9.141667	0.1	0.080299
9.143333	0.1	0.081710
9.145000	0.1	0.083158
9.146667	0.1	0.084834
9.148333	0.1	0.086515
9.150000	0.1	0.087135
9.151667	0.1	0.085384
9.153333	0.1	0.081020
9.155000	0.1	0.075470
9.156667	0.1	0.070771
9.158333	0.1	0.068094
9.160000	0.1	0.067474
9.161667	0.1	0.068313
9.163333	0.1	0.069868
9.165000	0.1	0.071623
9.166667	0.1	0.073100
9.168333	0.1	0.073756
9.170000	0.1	0.073430
9.171667	0.1	0.072625
9.173333	0.1	0.072308
9.175000	0.1	0.073095
9.176667	0.1	0.074822
9.178333	0.1	0.077351
9.180000	0.1	0.080778
9.181667	0.1	0.084215
9.183333	0.1	0.085616
9.185000	0.1	0.083372
9.186667	0.1	0.077686
9.188333	0.1	0.070697
9.190000	0.1	0.065360
9.191667	0.1	0.063474
9.193333	0.1	0.064387
9.195000	0.1	0.065858
9.196667	0.1	0.065947
9.198333	0.1	0.064191
9.200000	0.1	0.061542
9.201667	0.1	0.059269
9.203333	0.1	0.058226
9.205000	0.1	0.059223
9.206667	0.1	0.062929
9.208333	0.1	0.068801
9.210000	0.1	0.074403
9.211667	0.1	0.076755
9.213333	0.1	0.075181
9.215000	0.1	0.071898
9.216667	0.1	0.069384
9.218333	0.1	0.069076
9.220000	0.1	0.071968
9.221667	0.1	0.078008
9.223333	0.1	0.085142
9.225000	0.1	0.090026
9.226667	0.1	0.090185
9.228333	0.1	0.086580
9.230000	0.1	0.083428
9.231667	0.1	0.084536
9.233333	0.1	0.090445
9.235000	0.1	0.098231
9.236667	0.1	0.103349
9.238333	0.1	0.102916
9.240000	0.1	0.097873
9.241667	0.1	0.091749
9.243333	0.1	0.087507
9.245000	0.1	0.085849
9.246667	0.1	0.085877
9.248333	0.1	0.086394
9.250000	0.1	0.086348
9.251667	0.1	0.085272
9.253333	0.1	0.083754
9.255000	0.1	0.082646
9.256667	0.1	0.082124
9.258333	0.1	0.082213
9.260000	0.1	0.083200
9.261667	0.1	0.084806
9.263333	0.1	0.086180
9.265000	0.1	0.087093
9.266667	0.1	0.088443
9.268333	0.1	0.090920
9.270000	0.1	0.093821
9.271667	0.1	0.095875
9.273333	0.1	0.096736
9.275000	0.1	0.097104
9.276667	0.1	0.097761
9.278333	0.1	0.098804
9.280000	0.1	0.099419
9.281667	0.1	0.098697
9.283333	0.1	0.097137
9.285000	0.1	0.096462
9.286667	0.1	0.097416
9.288333	0.1	0.099381
9.290000	0.1	0.102133
9.291667	0.1	0.105933
9.293333	0.1	0.110092
9.295000	0.1	0.113081
9.296667	0.1	0.114255
9.298333	0.1	0.114604
9.300000	0.1	0.115335
9.301667	0.1	0.116704
9.303333	0.1	0.118739
9.305000	0.1	0.121472
9.306667	0.1	0.124378
9.308333	0.1	0.126711
9.310000	0.1	0.127964
9.311667	0.1	0.128183
9.313333	0.1	0.128197
9.315000	0.1	0.128392
9.316667	0.1	0.128122
9.318333	0.1	0.127186
9.320000	0.1	0.126245
9.321667	0.1	0.125444
9.323333	0.1	0.124210
9.325000	0.1	0.122553
9.326667	0.1	0.121561
9.328333	0.1	0.122460
9.330000	0.1	0.125845
9.331667	0.1	0.131652
9.333333	0.1	0.139237
9.335000	0.1	0.147112
9.336667	0.1	0.153198
9.338333	0.1	0.156215
9.340000	0.1	0.156453
9.341667	0.1	0.154702
9.343333	0.1	0.151894
9.345000	0.1	0.149184
9.346667	0.1	0.146930
9.348333	0.1	0.144830
9.350000	0.1	0.143000
9.351667	0.1	0.141957
9.353333	0.1	0.142115
9.355000	0.1	0.143079
9.356667	0.1	0.143293
9.358333	0.1	0.142092
9.360000	0.1	0.141789
9.361667	0.1	0.145403
9.363333	0.1	0.152965
9.365000	0.1	0.161584
9.366667	0.1	0.167834
9.368333	0.1	0.169310
9.370000	0.1	0.166046
9.371667	0.1	0.160998
9.373333	0.1	0.157827
9.375000	0.1	0.158148
9.376667	0.1	0.160900
9.378333	0.1	0.163675
9.380000	0.1	0.164765
9.381667	0.1	0.164346
9.383333	0.1	0.164062
9.385000	0.1	0.165775
9.386667	0.1	0.169934
9.388333	0.1	0.174507
9.390000	0.1	0.176542
9.391667	0.1	0.175172
9.393333	0.1	0.172574
9.395000	0.1	0.171917
9.396667	0.1	0.174050
9.398333	0.1	0.176723
9.400000	0.1	0.177687
9.401667	0.1	0.177030
9.403333	0.1	0.176108
9.405000	0.1	0.176020
9.406667	0.1	0.176951
9.408333	0.1	0.177906
9.410000	0.1	0.177501
9.411667	0.1	0.175694
9.413333	0.1	0.173976
9.415000	0.1	0.173580
9.416667	0.1	0.174227
9.418333	0.1	0.174781
9.420000	0.1	0.175000
9.421667	0.1	0.176257
9.423333	0.1	0.179997
9.425000	0.1	0.185729
9.426667	0.1	0.190856
9.428333	0.1	0.192919
9.430000	0.1	0.191834
9.431667	0.1	0.189370
9.433333	0.1	0.187191
9.435000	0.1	0.186246
9.436667	0.1	0.187079
9.438333	0.1	0.189538
9.440000	0.1	0.192327
9.441667	0.1	0.193766
9.443333	0.1	0.193301
9.445000	0.1	0.192095
9.446667	0.1	0.191755
9.448333	0.1	0.192747
9.450000	0.1	0.194847
9.451667	0.1	0.198307
9.453333	0.1	0.203294
9.455000	0.1	0.208528
9.456667	0.1	0.211699
9.458333	0.1	0.211657
9.460000	0.1	0.209580
9.461667	0.1	0.207466
9.463333	0.1	0.206488
9.465000	0.1	0.206707
9.466667	0.1	0.207047
9.468333	0.1	0.206009
9.470000	0.1	0.203205
9.471667	0.1	0.199927
9.473333	0.1	0.197850
9.475000	0.1	0.197752
9.476667	0.1	0.199368
9.478333	0.1	0.201100
9.480000	0.1	0.200584
9.481667	0.1	0.197273
9.483333	0.1	0.193994
9.485000	0.1	0.194847
9.486667	0.1	0.201352
9.488333	0.1	0.211103
9.490000	0.1	0.220570
9.491667	0.1	0.227606
9.493333	0.1	0.231257
9.495000	0.1	0.231280
9.496667	0.1	0.228565
9.498333	0.1	0.224924
9.500000	0.1	0.221743
9.501667	0.1	0.218879
9.503333	0.1	0.215713
9.505000	0.1	0.213077
9.506667	0.1	0.212742
9.508333	0.1	0.215117
9.510000	0.1	0.219452
9.511667	0.1	0.225571
9.513333	0.1	0.233096
9.515000	0.1	0.240086
9.516667	0.1	0.244142
9.518333	0.1	0.244663
9.520000	0.1	0.243257
9.521667	0.1	0.242046
9.523333	0.1	0.241669
9.525000	0.1	0.240905
9.526667	0.1	0.238777
9.528333	0.1	0.236328
9.530000	0.1	0.235629
9.531667	0.1	0.238144
9.533333	0.1	0.244058
9.535000	0.1	0.251844
9.536667	0.1	0.258433
9.538333	0.1	0.261348
9.540000	0.1	0.260719
9.541667	0.1	0.258535
9.543333	0.1	0.256523
9.545000	0.1	0.255313
9.546667	0.1	0.254847
9.548333	0.1	0.254852
9.550000	0.1	0.254773
9.551667	0.1	0.254684
9.553333	0.1	0.256696
9.555000	0.1	0.263099
9.556667	0.1	0.272882
9.558333	0.1	0.282126
9.560000	0.1	0.287504
9.561667	0.1	0.288682
9.563333	0.1	0.287839
9.565000	0.1	0.287145
9.566667	0.1	0.286913
9.568333	0.1	0.286568
9.570000	0.1	0.286307
9.571667	0.1	0.286959
9.573333	0.1	0.289287
9.575000	0.1	0.293846
9.576667	0.1	0.300310
9.578333	0.1	0.306964
9.580000	0.1	0.311979
9.581667	0.1	0.315136
9.583333	0.1	0.317255
9.585000	0.1	0.318615
9.586667	0.1	0.319360
9.588333	0.1	0.320538
9.590000	0.1	0.323104
9.591667	0.1	0.326005
9.593333	0.1	0.326866
9.595000	0.1	0.324962
9.596667	0.1	0.322280
9.598333	0.1	0.321702
9.600000	0.1	0.325106
9.601667	0.1	0.332249
9.603333	0.1	0.340953
9.605000	0.1	0.348641
9.606667	0.1	0.353861
9.608333	0.1	0.356478
9.610000	0.1	0.356869
9.611667	0.1	0.355439
9.613333	0.1	0.352808
9.615000	0.1	0.349712
9.616667	0.1	0.346699
9.618333	0.1	0.344729
9.620000	0.1	0.345348
9.621667	0.1	0.349162
9.623333	0.1	0.354834
9.625000	0.1	0.360417
9.626667	0.1	0.364506
9.628333	0.1	0.365893
9.630000	0.1	0.364129
9.631667	0.1	0.360911
9.633333	0.1	0.358862
9.635000	0.1	0.359141
9.636667	0.1	0.361246
9.638333	0.1	0.364203
9.640000	0.1	0.367146
9.641667	0.1	0.369172
9.643333	0.1	0.369693
9.645000	0.1	0.369241
9.646667	0.1	0.369060
9.648333	0.1	0.369605
9.650000	0.1	0.370238
9.651667	0.1	0.370084
9.653333	0.1	0.368818
9.655000	0.1	0.366815
9.656667	0.1	0.364529
9.658333	0.1	0.361861
9.660000	0.1	0.358783
9.661667	0.1	0.355821
9.663333	0.1	0.353749
9.665000	0.1	0.353553
9.666667	0.1	0.355775
9.668333	0.1	0.359290
9.670000	0.1	0.361623
9.671667	0.1	0.361046
9.673333	0.1	0.358308
9.675000	0.1	0.355612
9.676667	0.1	0.353963
9.678333	0.1	0.352380
9.680000	0.1	0.349572
9.681667	0.1	0.345563
9.683333	0.1	0.341497
9.685000	0.1	0.338531
9.686667	0.1	0.337330
9.688333	0.1	0.337958
9.690000	0.1	0.339770
9.691667	0.1	0.342107
9.693333	0.1	0.345353
9.695000	0.1	0.350694
9.696667	0.1	0.358876
9.698333	0.1	0.369037
9.700000	0.1	0.378606
9.701667	0.1	0.384813
9.703333	0.1	0.386471
9.705000	0.1	0.384510
9.706667	0.1	0.380818
9.708333	0.1	0.376534
9.710000	0.1	0.371658
9.711667	0.1	0.365917
9.713333	0.1	0.359826
9.715000	0.1	0.354988
9.716667	0.1	0.352962
9.718333	0.1	0.354112
9.720000	0.1	0.357246
9.721667	0.1	0.360142
9.723333	0.1	0.360925
9.725000	0.1	0.359104
9.726667	0.1	0.355151
9.728333	0.1	0.350014
9.730000	0.1	0.345227
9.731667	0.1	0.342303
9.733333	0.1	0.341800
9.735000	0.1	0.343369
9.736667	0.1	0.346256
9.738333	0.1	0.349320
9.740000	0.1	0.351304
9.741667	0.1	0.351649
9.743333	0.1	0.350820
9.745000	0.1	0.349660
9.746667	0.1	0.348529
9.748333	0.1	0.347369
9.750000	0.1	0.346615
9.751667	0.1	0.346908
9.753333	0.1	0.347937
9.755000	0.1	0.348608
9.756667	0.1	0.348352
9.758333	0.1	0.347253
9.760000	0.1	0.345185
9.761667	0.1	0.342331
9.763333	0.1	0.339588
9.765000	0.1	0.337707
9.766667	0.1	0.336911
9.768333	0.1	0.337516
9.770000	0.1	0.339677
9.771667	0.1	0.342662
9.773333	0.1	0.345018
9.775000	0.1	0.345754
9.776667	0.1	0.345418
9.778333	0.1	0.345553
9.780000	0.1	0.346862
9.781667	0.1	0.348967
9.783333	0.1	0.351621
9.785000	0.1	0.354992
9.786667	0.1	0.359183
9.788333	0.1	0.363630
9.790000	0.1	0.366666
9.791667	0.1	0.366429
9.793333	0.1	0.363174
9.795000	0.1	0.359933
9.796667	0.1	0.360068
9.798333	0.1	0.364324
9.800000	0.1	0.370513
9.801667	0.1	0.375682
9.803333	0.1	0.377926
9.805000	0.1	0.376781
9.806667	0.1	0.373232
9.808333	0.1	0.368925
9.810000	0.1	0.364697
9.811667	0.1	0.360408
9.813333	0.1	0.355681
9.815000	0.1	0.350340
9.816667	0.1	0.344808
9.818333	0.1	0.339979
9.820000	0.1	0.336659
9.821667	0.1	0.335411
9.823333	0.1	0.336384
9.825000	0.1	0.338946
9.826667	0.1	0.341889
9.828333	0.1	0.344072
9.830000	0.1	0.345232
9.831667	0.1	0.346019
9.833333	0.1	0.347085
9.835000	0.1	0.349069
9.836667	0.1	0.352729
9.838333	0.1	0.357702
9.840000	0.1	0.362415
9.841667	0.1	0.365772
9.843333	0.1	0.367640
9.845000	0.1	0.367956
9.846667	0.1	0.366205
9.848333	0.1	0.361693
9.850000	0.1	0.354750
9.851667	0.1	0.347449
9.853333	0.1	0.342350
9.855000	0.1	0.340198
9.856667	0.1	0.339351
9.858333	0.1	0.338000
9.860000	0.1	0.336375
9.861667	0.1	0.336096
9.863333	0.1	0.338005
9.865000	0.1	0.340873
9.866667	0.1	0.342289
9.868333	0.1	0.341451
9.870000	0.1	0.340105
9.871667	0.1	0.340291
9.873333	0.1	0.342391
9.875000	0.1	0.345609
9.876667	0.1	0.348785
9.878333	0.1	0.350783
9.880000	0.1	0.350839
9.881667	0.1	0.348538
9.883333	0.1	0.343923
9.885000	0.1	0.338047
9.886667	0.1	0.332454
9.888333	0.1	0.328217
9.890000	0.1	0.325600
9.891667	0.1	0.323905
9.893333	0.1	0.321846
9.895000	0.1	0.318675
9.896667	0.1	0.314843
9.898333	0.1	0.311746
9.900000	0.1	0.310303
9.901667	0.1	0.309232
9.903333	0.1	0.306172
9.905000	0.1	0.300892
9.906667	0.1	0.295858
9.908333	0.1	0.293995
9.910000	0.1	0.296184
9.911667	0.1	0.300668
9.913333	0.1	0.305222
9.915000	0.1	0.308598
9.916667	0.1	0.309711
9.918333	0.1	0.307797
9.920000	0.1	0.303597
9.921667	0.1	0.298466
9.923333	0.1	0.293194
9.925000	0.1	0.288477
9.926667	0.1	0.285488
9.928333	0.1	0.285371
9.930000	0.1	0.287993
9.931667	0.1	0.291173
9.933333	0.1	0.292207
9.935000	0.1	0.290447
9.936667	0.1	0.287648
9.938333	0.1	0.286303
9.940000	0.1	0.288067
9.941667	0.1	0.292421
9.943333	0.1	0.296165
9.945000	0.1	0.295462
9.946667	0.1	0.288910
9.948333	0.1	0.278638
9.950000	0.1	0.268407
9.951667	0.1	0.260682
9.953333	0.1	0.256039
9.955000	0.1	0.254288
9.956667	0.1	0.254931
9.958333	0.1	0.257315
9.960000	0.1	0.260230
9.961667	0.1	0.262056
9.963333	0.1	0.262470
9.965000	0.1	0.263164
9.966667	0.1	0.265641
9.968333	0.1	0.269264
9.970000	0.1	0.271858
9.971667	0.1	0.271699
9.973333	0.1	0.268747
9.975000	0.1	0.263997
9.976667	0.1	0.258195
9.978333	0.1	0.252016
9.980000	0.1	0.246530
9.981667	0.1	0.242428
9.983333	0.1	0.239685
9.985000	0.1	0.237883
9.986667	0.1	0.235979
9.988333	0.1	0.232891
9.990000	0.1	0.228640
9.991667	0.1	0.224300
9.993333	0.1	0.221273
9.995000	0.1	0.220337
9.996667	0.1	0.221063
9.998333	0.1	0.222432
10.000000	0.1	0.223680
10.001667	0.1	0.224635
10.003333	0.1	0.225580
10.005000	0.1	0.226824
10.006667	0.1	0.228342
10.008333	0.1	0.229855
10.010000	0.1	0.231024
10.011667	0.1	0.231755
10.013333	0.1	0.232207
10.015000	0.1	0.232132
10.016667	0.1	0.231029
10.018333	0.1	0.229115
10.020000	0.1	0.227140
10.021667	0.1	0.225101
10.023333	0.1	0.222018
10.025000	0.1	0.217245
10.026667	0.1	0.211499
10.028333	0.1	0.205953
10.030000	0.1	0.201375
10.031667	0.1	0.198525
10.033333	0.1	0.197906
10.035000	0.1	0.199266
10.036667	0.1	0.201836
10.038333	0.1	0.204593
10.040000	0.1	0.207066
10.041667	0.1	0.210139
10.043333	0.1	0.214521
10.045000	0.1	0.218707
10.046667	0.1	0.220439
10.048333	0.1	0.219331
10.050000	0.1	0.216495
10.051667	0.1	0.213161
10.053333	0.1	0.210269
10.055000	0.1	0.207867
10.056667	0.1	0.205212
10.058333	0.1	0.202311
10.060000	0.1	0.200514
10.061667	0.1	0.201012
10.063333	0.1	0.203797
10.065000	0.1	0.207843
10.066667	0.1	0.211988
10.068333	0.1	0.215885
10.070000	0.1	0.219839
10.071667	0.1	0.223299
10.073333	0.1	0.224384
10.075000	0.1	0.221645
10.076667	0.1	0.215722
10.078333	0.1	0.208584
10.080000	0.1	0.202009
10.081667	0.1	0.197422
10.083333	0.1	0.196164
10.085000	0.1	0.198158
10.086667	0.1	0.201068
10.088333	0.1	0.202768
10.090000	0.1	0.203890
10.091667	0.1	0.206479
10.093333	0.1	0.210940
10.095000	0.1	0.215587
10.096667	0.1	0.218456
10.098333	0.1	0.218726
10.100000	0.1	0.217217
10.101667	0.1	0.215401
10.103333	0.1	0.213566
10.105000	0.1	0.211024
10.106667	0.1	0.207848
10.108333	0.1	0.205464
10.110000	0.1	0.205734
10.111667	0.1	0.209436
10.113333	0.1	0.215140
10.115000	0.1	0.220006
10.116667	0.1	0.222009
10.118333	0.1	0.221143
10.120000	0.1	0.218423
10.121667	0.1	0.214418
10.123333	0.1	0.209170
10.125000	0.1	0.203396
10.126667	0.1	0.198749
10.128333	0.1	0.196528
10.130000	0.1	0.196788
10.131667	0.1	0.198800
10.133333	0.1	0.201273
10.135000	0.1	0.202428
10.136667	0.1	0.201417
10.138333	0.1	0.199345
10.140000	0.1	0.198102
10.141667	0.1	0.199280
10.143333	0.1	0.203652
10.145000	0.1	0.209785
10.146667	0.1	0.214195
10.148333	0.1	0.214432
10.150000	0.1	0.211177
10.151667	0.1	0.207303
10.153333	0.1	0.205580
10.155000	0.1	0.206749
10.156667	0.1	0.209277
10.158333	0.1	0.210763
10.160000	0.1	0.209445
10.161667	0.1	0.205496
10.163333	0.1	0.201119
10.165000	0.1	0.198539
10.166667	0.1	0.198274
10.168333	0.1	0.199433
10.170000	0.1	0.200742
10.171667	0.1	0.201198
10.173333	0.1	0.200048
10.175000	0.1	0.196835
10.176667	0.1	0.191871
10.178333	0.1	0.186497
10.180000	0.1	0.182707
10.181667	0.1	0.182022
10.183333	0.1	0.184192
10.185000	0.1	0.187247
10.186667	0.1	0.189189
10.188333	0.1	0.189468
10.190000	0.1	0.189096
10.191667	0.1	0.189529
10.193333	0.1	0.191373
10.195000	0.1	0.193962
10.196667	0.1	0.196318
10.198333	0.1	0.198106
10.200000	0.1	0.199028
10.201667	0.1	0.198111
10.203333	0.1	0.194497
10.205000	0.1	0.188691
10.206667	0.1	0.182823
10.208333	0.1	0.179373
10.210000	0.1	0.179359
10.211667	0.1	0.181980
10.213333	0.1	0.185375
10.215000	0.1	0.187471
10.216667	0.1	0.187354
10.218333	0.1	0.186348
10.220000	0.1	0.186870
10.221667	0.1	0.189999
10.223333	0.1	0.194707
10.225000	0.1	0.199066
10.226667	0.1	0.201548
10.228333	0.1	0.201636
10.230000	0.1	0.199834
10.231667	0.1	0.197310
10.233333	0.1	0.195331
10.235000	0.1	0.194772
10.236667	0.1	0.195876
10.238333	0.1	0.197734
10.240000	0.1	0.198968
10.241667	0.1	0.199359
10.243333	0.1	0.199527
10.245000	0.1	0.199755
10.246667	0.1	0.200095
10.248333	0.1	0.200565
10.250000	0.1	0.200868
10.251667	0.1	0.200593
10.253333	0.1	0.199615
10.255000	0.1	0.198209
10.256667	0.1	0.196989
10.258333	0.1	0.196621
10.260000	0.1	0.197343
10.261667	0.1	0.198758
10.263333	0.1	0.200360
10.265000	0.1	0.202190
10.266667	0.1	0.204355
10.268333	0.1	0.206307
10.270000	0.1	0.207596
10.271667	0.1	0.208896
10.273333	0.1	0.210949
10.275000	0.1	0.213045
10.276667	0.1	0.213818
10.278333	0.1	0.213031
10.280000	0.1	0.211918
10.281667	0.1	0.212169
10.283333	0.1	0.214386
10.285000	0.1	0.217315
10.286667	0.1	0.219122
10.288333	0.1	0.219410
10.290000	0.1	0.219136
10.291667	0.1	0.219005
10.293333	0.1	0.219052
10.295000	0.1	0.219555
10.296667	0.1	0.221734
10.298333	0.1	0.227033
10.300000	0.1	0.235136
10.301667	0.1	0.243271
10.303333	0.1	0.248230
10.305000	0.1	0.248775
10.306667	0.1	0.246223
10.308333	0.1	0.243555
10.310000	0.1	0.243615
10.311667	0.1	0.247187
10.313333	0.1	0.252845
10.315000	0.1	0.258884
10.316667	0.1	0.264239
10.318333	0.1	0.267560
10.320000	0.1	0.267923
10.321667	0.1	0.266875
10.323333	0.1	0.267904
10.325000	0.1	0.273320
10.326667	0.1	0.282307
10.328333	0.1	0.292193
10.330000	0.1	0.300496
10.331667	0.1	0.305800
10.333333	0.1	0.308459
10.335000	0.1	0.309921
10.336667	0.1	0.310526
10.338333	0.1	0.309618
10.340000	0.1	0.307802
10.341667	0.1	0.307141
10.343333	0.1	0.309045
10.345000	0.1	0.313376
10.346667	0.1	0.319462
10.348333	0.1	0.327015
10.350000	0.1	0.335802
10.351667	0.1	0.344808
10.353333	0.1	0.352561
10.355000	0.1	0.358704
10.356667	0.1	0.364515
10.358333	0.1	0.371598
10.360000	0.1	0.380990
10.361667	0.1	0.392976
10.363333	0.1	0.406504
10.365000	0.1	0.419137
10.366667	0.1	0.428678
10.368333	0.1	0.435328
10.370000	0.1	0.441382
10.371667	0.1	0.448562
10.373333	0.1	0.457107
10.375000	0.1	0.466867
10.376667	0.1	0.477624
10.378333	0.1	0.489028
10.380000	0.1	0.501075
10.381667	0.1	0.513764
10.383333	0.1	0.526509
10.385000	0.1	0.538644
10.386667	0.1	0.549904
10.388333	0.1	0.560633
10.390000	0.1	0.572079
10.391667	0.1	0.585751
10.393333	0.1	0.602063
10.395000	0.1	0.619534
10.396667	0.1	0.636000
10.398333	0.1	0.650724
10.400000	0.1	0.664713
10.401667	0.1	0.679484
10.403333	0.1	0.696108
10.405000	0.1	0.714106
10.406667	0.1	0.731382
10.408333	0.1	0.746315
10.410000	0.1	0.759512
10.411667	0.1	0.772974
10.413333	0.1	0.787890
10.415000	0.1	0.803606
10.416667	0.1	0.818809
10.418333	0.1	0.833347
10.420000	0.1	0.848724
10.421667	0.1	0.866796
10.423333	0.1	0.888184
10.425000	0.1	0.911388
10.426667	0.1	0.933339
10.428333	0.1	0.951914
10.430000	0.1	0.967742
10.431667	0.1	0.983067
10.433333	0.1	0.999412
10.435000	0.1	1.016716
10.436667	0.1	1.033996
10.438333	0.1	1.050783
10.440000	0.1	1.067733
10.441667	0.1	1.085917
10.443333	0.1	1.105731
10.445000	0.1	1.125960
10.446667	0.1	1.144037
10.448333	0.1	1.157629
10.450000	0.1	1.166337
10.451667	0.1	1.172600
10.453333	0.1	1.180433
10.455000	0.1	1.192191
10.456667	0.1	1.206887
10.458333	0.1	1.222258
10.460000	0.1	1.237453
10.461667	0.1	1.252508
10.463333	0.1	1.266296
10.465000	0.1	1.277151
10.466667	0.1	1.285272
10.468333	0.1	1.292950
10.470000	0.1	1.302501
10.471667	0.1	1.314534
10.473333	0.1	1.327577
10.475000	0.1	1.339051
10.476667	0.1	1.347181
10.478333	0.1	1.351917
10.480000	0.1	1.354152
10.481667	0.1	1.354883
10.483333	0.1	1.355107
10.485000	0.1	1.355973
10.486667	0.1	1.358413
10.488333	0.1	1.362921
10.490000	0.1	1.369552
10.491667	0.1	1.377654
10.493333	0.1	1.386129
10.495000	0.1	1.393897
10.496667	0.1	1.399904
10.498333	0.1	1.403871
10.500000	0.1	1.406982
10.501667	0.1	1.410935
10.503333	0.1	1.416276
10.505000	0.1	1.421827
10.506667	0.1	1.425818
10.508333	0.1	1.427727
10.510000	0.1	1.428612
10.511667	0.1	1.429315
10.513333	0.1	1.429911
10.515000	0.1	1.431005
10.516667	0.1	1.433436
10.518333	0.1	1.436863
10.520000	0.1	1.440332
10.521667	0.1	1.443792
10.523333	0.1	1.448058
10.525000	0.1	1.453739
10.526667	0.1	1.460714
10.528333	0.1	1.468444
10.530000	0.1	1.476114
10.531667	0.1	1.482493
10.533333	0.1	1.486386
10.535000	0.1	1.487420
10.536667	0.1	1.485650
10.538333	0.1	1.481110
10.540000	0.1	1.474461
10.541667	0.1	1.467573
10.543333	0.1	1.463317
10.545000	0.1	1.464146
10.546667	0.1	1.470312
10.548333	0.1	1.479806
10.550000	0.1	1.489609
10.551667	0.1	1.497087
10.553333	0.1	1.501390
10.555000	0.1	1.503741
10.556667	0.1	1.505543
10.558333	0.1	1.506479
10.560000	0.1	1.506112
10.561667	0.1	1.505842
10.563333	0.1	1.507257
10.565000	0.1	1.509981
10.566667	0.1	1.512468
10.568333	0.1	1.513800
10.570000	0.1	1.514340
10.571667	0.1	1.515453
10.573333	0.1	1.518168
10.575000	0.1	1.521963
10.576667	0.1	1.525101
10.578333	0.1	1.526112
10.580000	0.1	1.524719
10.581667	0.1	1.522023
10.583333	0.1	1.520007
10.585000	0.1	1.520175
10.586667	0.1	1.522489
10.588333	0.1	1.526019
10.590000	0.1	1.529916
10.591667	0.1	1.533735
10.593333	0.1	1.537106
10.595000	0.1	1.539383
10.596667	0.1	1.540282
10.598333	0.1	1.540836
10.600000	0.1	1.542866
10.601667	0.1	1.547472
10.603333	0.1	1.553874
10.605000	0.1	1.559285
10.606667	0.1	1.560790
10.608333	0.1	1.557958
10.610000	0.1	1.553111
10.611667	0.1	1.549306
10.613333	0.1	1.548151
10.615000	0.1	1.549227
10.616667	0.1	1.551555
10.618333	0.1	1.554335
10.620000	0.1	1.556347
10.621667	0.1	1.556356
10.623333	0.1	1.553665
10.625000	0.1	1.548417
10.626667	0.1	1.542722
10.628333	0.1	1.539788
10.630000	0.1	1.541041
10.631667	0.1	1.545134
10.633333	0.1	1.549590
10.635000	0.1	1.552734
10.636667	0.1	1.554550
10.638333	0.1	1.555826
10.640000	0.1	1.556780
10.641667	0.1	1.557143
10.643333	0.1	1.556785
10.645000	0.1	1.555332
10.646667	0.1	1.552212
10.648333	0.1	1.547826
10.650000	0.1	1.543555
10.651667	0.1	1.540123
10.653333	0.1	1.536882
10.655000	0.1	1.533004
10.656667	0.1	1.528519
10.658333	0.1	1.523825
10.660000	0.1	1.518917
10.661667	0.1	1.513581
10.663333	0.1	1.507611
10.665000	0.1	1.500724
10.666667	0.1	1.492738
10.668333	0.1	1.484267
10.670000	0.1	1.476808
10.671667	0.1	1.471504
10.673333	0.1	1.468277
10.675000	0.1	1.465697
10.676667	0.1	1.461334
10.678333	0.1	1.453059
10.680000	0.1	1.440761
10.681667	0.1	1.426521
10.683333	0.1	1.412989
10.685000	0.1	1.401803
10.686667	0.1	1.392988
10.688333	0.1	1.384891
10.690000	0.1	1.375391
10.691667	0.1	1.363759
10.693333	0.1	1.350907
10.695000	0.1	1.338418
10.696667	0.1	1.327209
10.698333	0.1	1.316741
10.700000	0.1	1.305980
10.701667	0.1	1.294478
10.703333	0.1	1.282068
10.705000	0.1	1.268466
10.706667	0.1	1.253746
10.708333	0.1	1.238966
10.710000	0.1	1.225309
10.711667	0.1	1.212517
10.713333	0.1	1.199627
10.715000	0.1	1.186798
10.716667	0.1	1.175199
10.718333	0.1	1.165327
10.720000	0.1	1.156237
10.721667	0.1	1.145969
10.723333	0.1	1.132721
10.725000	0.1	1.116744
10.726667	0.1	1.100632
10.728333	0.1	1.086360
10.730000	0.1	1.073205
10.731667	0.1	1.059729
10.733333	0.1	1.045950
10.735000	0.1	1.032548
10.736667	0.1	1.019794
10.738333	0.1	1.007458
10.740000	0.1	0.994713
10.741667	0.1	0.980753
10.743333	0.1	0.965628
10.745000	0.1	0.950182
10.746667	0.1	0.935807
10.748333	0.1	0.923639
10.750000	0.1	0.913376
10.751667	0.1	0.903648
10.753333	0.1	0.893353
10.755000	0.1	0.882326
10.756667	0.1	0.871168
10.758333	0.1	0.860188
10.760000	0.1	0.848761
10.761667	0.1	0.836183
10.763333	0.1	0.822535
10.765000	0.1	0.808868
10.766667	0.1	0.797184
10.768333	0.1	0.789342
10.770000	0.1	0.785375
10.771667	0.1	0.782874
10.773333	0.1	0.778651
10.775000	0.1	0.771694
10.776667	0.1	0.763638
10.778333	0.1	0.756015
10.780000	0.1	0.748318
10.781667	0.1	0.739582
10.783333	0.1	0.730185
10.785000	0.1	0.720681
10.786667	0.1	0.710362
10.788333	0.1	0.698194
10.790000	0.1	0.684340
10.791667	0.1	0.670357
10.793333	0.1	0.657858
10.795000	0.1	0.647274
10.796667	0.1	0.637774
10.798333	0.1	0.628438
10.800000	0.1	0.619376
10.801667	0.1	0.611860
10.803333	0.1	0.607381
10.805000	0.1	0.606361
10.806667	0.1	0.607674
10.808333	0.1	0.608806
10.810000	0.1	0.606948
10.811667	0.1	0.601024
10.813333	0.1	0.592479
10.815000	0.1	0.583599
10.816667	0.1	0.575567
10.818333	0.1	0.568153
10.820000	0.1	0.560679
10.821667	0.1	0.553099
10.823333	0.1	0.546239
10.825000	0.1	0.540838
10.826667	0.1	0.536847
10.828333	0.1	0.533704
10.830000	0.1	0.530705
10.831667	0.1	0.527101
10.833333	0.1	0.522486
10.835000	0.1	0.517778
10.836667	0.1	0.515026
10.838333	0.1	0.515464
10.840000	0.1	0.518290
10.841667	0.1	0.521173
10.843333	0.1	0.521801
10.845000	0.1	0.519673
10.846667	0.1	0.516335
10.848333	0.1	0.513452
10.850000	0.1	0.511045
10.851667	0.1	0.507669
10.853333	0.1	0.502327
10.855000	0.1	0.495687
10.856667	0.1	0.489070
10.858333	0.1	0.482854
10.860000	0.1	0.476809
10.861667	0.1	0.471715
10.863333	0.1	0.469135
10.865000	0.1	0.469489
10.866667	0.1	0.471147
10.868333	0.1	0.472036
10.870000	0.1	0.471850
10.871667	0.1	0.471771
10.873333	0.1	0.472572
10.875000	0.1	0.474146
10.876667	0.1	0.476022
10.878333	0.1	0.477433
10.880000	0.1	0.477848
10.881667	0.1	0.477806
10.883333	0.1	0.478164
10.885000	0.1	0.478853
10.886667	0.1	0.479454
10.888333	0.1	0.480292
10.890000	0.1	0.481433
10.891667	0.1	0.481200
10.893333	0.1	0.477480
10.895000	0.1	0.470518
10.896667	0.1	0.463151
10.898333	0.1	0.458248
10.900000	0.1	0.457014
10.901667	0.1	0.459263
10.903333	0.1	0.463841
10.905000	0.1	0.468246
10.906667	0.1	0.469377
10.908333	0.1	0.465666
10.910000	0.1	0.457931
10.911667	0.1	0.448856
10.913333	0.1	0.441838
10.915000	0.1	0.439533
10.916667	0.1	0.442704
10.918333	0.1	0.449591
10.920000	0.1	0.456464
10.921667	0.1	0.459715
10.923333	0.1	0.458104
10.925000	0.1	0.453130
10.926667	0.1	0.447775
10.928333	0.1	0.444474
10.930000	0.1	0.443337
10.931667	0.1	0.442681
10.933333	0.1	0.441642
10.935000	0.1	0.440869
10.936667	0.1	0.440637
10.938333	0.1	0.440613
10.940000	0.1	0.441233
10.941667	0.1	0.443081
10.943333	0.1	0.445507
10.945000	0.1	0.446737
10.946667	0.1	0.445023
10.948333	0.1	0.439947
10.950000	0.1	0.432925
10.951667	0.1	0.426667
10.953333	0.1	0.423854
10.955000	0.1	0.425014
10.956667	0.1	0.428264
10.958333	0.1	0.431305
10.960000	0.1	0.432613
10.961667	0.1	0.431710
10.963333	0.1	0.429573
10.965000	0.1	0.427552
10.966667	0.1	0.426066
10.968333	0.1	0.424888
10.970000	0.1	0.424096
10.971667	0.1	0.424343
10.973333	0.1	0.425773
10.975000	0.1	0.427128
10.976667	0.1	0.426918
10.978333	0.1	0.425051
10.980000	0.1	0.422052
10.981667	0.1	0.417847
10.983333	0.1	0.412567
10.985000	0.1	0.407631
10.986667	0.1	0.404920
10.988333	0.1	0.404916
10.990000	0.1	0.405884
10.991667	0.1	0.405437
10.993333	0.1	0.403207
10.995000	0.1	0.401079
10.996667	0.1	0.400748
10.998333	0.1	0.401810
11.000000	0.1	0.402201
11.001667	0.1	0.400529
11.003333	0.1	0.397740
11.005000	0.1	0.395710
11.006667	0.1	0.394578
11.008333	0.1	0.392846
11.010000	0.1	0.389540
11.011667	0.1	0.385768
11.013333	0.1	0.384077
11.015000	0.1	0.385484
11.016667	0.1	0.387914
11.018333	0.1	0.388771
11.020000	0.1	0.387863
11.021667	0.1	0.387151
11.023333	0.1	0.388501
11.025000	0.1	0.391691
11.026667	0.1	0.394550
11.028333	0.1	0.395309
11.030000	0.1	0.394392
11.031667	0.1	0.393875
11.033333	0.1	0.396036
11.035000	0.1	0.402075
11.036667	0.1	0.411104
11.038333	0.1	0.420203
11.040000	0.1	0.426425
11.041667	0.1	0.428562
11.043333	0.1	0.427146
11.045000	0.1	0.423873
11.046667	0.1	0.420883
11.048333	0.1	0.419784
11.050000	0.1	0.420776
11.051667	0.1	0.422774
11.053333	0.1	0.424376
11.055000	0.1	0.424953
11.056667	0.1	0.425070
11.058333	0.1	0.426015
11.060000	0.1	0.428469
11.061667	0.1	0.431766
11.063333	0.1	0.435133
11.065000	0.1	0.438946
11.066667	0.1	0.443552
11.068333	0.1	0.447393
11.070000	0.1	0.448138
11.071667	0.1	0.445307
11.073333	0.1	0.440255
11.075000	0.1	0.434988
11.076667	0.1	0.431500
11.078333	0.1	0.430788
11.080000	0.1	0.432576
11.081667	0.1	0.436511
11.083333	0.1	0.442327
11.085000	0.1	0.448697
11.086667	0.1	0.453424
11.088333	0.1	0.455040
11.090000	0.1	0.453903
11.091667	0.1	0.452385
11.093333	0.1	0.453130
11.095000	0.1	0.456646
11.096667	0.1	0.461363
11.098333	0.1	0.465787
11.100000	0.1	0.470015
11.101667	0.1	0.475044
11.103333	0.1	0.481140
11.105000	0.1	0.487263
11.106667	0.1	0.491911
11.108333	0.1	0.494104
11.110000	0.1	0.493955
11.111667	0.1	0.492856
11.113333	0.1	0.492833
11.115000	0.1	0.495161
11.116667	0.1	0.499464
11.118333	0.1	0.504041
11.120000	0.1	0.507366
11.121667	0.1	0.509247
11.123333	0.1	0.510588
11.125000	0.1	0.512488
11.126667	0.1	0.515706
11.128333	0.1	0.520279
11.130000	0.1	0.525331
11.131667	0.1	0.529555
11.133333	0.1	0.532512
11.135000	0.1	0.535008
11.136667	0.1	0.537708
11.138333	0.1	0.540647
11.140000	0.1	0.544228
11.141667	0.1	0.548717
11.143333	0.1	0.553401
11.145000	0.1	0.557564
11.146667	0.1	0.560698
11.148333	0.1	0.561848
11.150000	0.1	0.560554
11.151667	0.1	0.557825
11.153333	0.1	0.555273
11.155000	0.1	0.553476
11.156667	0.1	0.551827
11.158333	0.1	0.550323
11.160000	0.1	0.550016
11.161667	0.1	0.551078
11.163333	0.1	0.552400
11.165000	0.1	0.553140
11.166667	0.1	0.553494
11.168333	0.1	0.554193
11.170000	0.1	0.555809
11.171667	0.1	0.558458
11.173333	0.1	0.561727
11.175000	0.1	0.564693
11.176667	0.1	0.566486
11.178333	0.1	0.567245
11.180000	0.1	0.567823
11.181667	0.1	0.568330
11.183333	0.1	0.568191
11.185000	0.1	0.567827
11.186667	0.1	0.568787
11.188333	0.1	0.571706
11.190000	0.1	0.575315
11.191667	0.1	0.578319
11.193333	0.1	0.580903
11.195000	0.1	0.583231
11.196667	0.1	0.584307
11.198333	0.1	0.583017
11.200000	0.1	0.579651
11.201667	0.1	0.576312
11.203333	0.1	0.575245
11.205000	0.1	0.576712
11.206667	0.1	0.579148
11.208333	0.1	0.581085
11.210000	0.1	0.582482
11.211667	0.1	0.584382
11.213333	0.1	0.587036
11.215000	0.1	0.589411
11.216667	0.1	0.590840
11.218333	0.1	0.591888
11.220000	0.1	0.593173
11.221667	0.1	0.594617
11.223333	0.1	0.596386
11.225000	0.1	0.599315
11.226667	0.1	0.603325
11.228333	0.1	0.606668
11.230000	0.1	0.607618
11.231667	0.1	0.605886
11.233333	0.1	0.602258
11.235000	0.1	0.597551
11.236667	0.1	0.592885
11.238333	0.1	0.590174
11.240000	0.1	0.590873
11.241667	0.1	0.594342
11.243333	0.1	0.598459
11.245000	0.1	0.601076
11.246667	0.1	0.600968
11.248333	0.1	0.598426
11.250000	0.1	0.595022
11.251667	0.1	0.592861
11.253333	0.1	0.593732
11.255000	0.1	0.598123
11.256667	0.1	0.604992
11.258333	0.1	0.612345
11.260000	0.1	0.618068
11.261667	0.1	0.620876
11.263333	0.1	0.620862
11.265000	0.1	0.619171
11.266667	0.1	0.617206
11.268333	0.1	0.615986
11.270000	0.1	0.615376
11.271667	0.1	0.614170
11.273333	0.1	0.611646
11.275000	0.1	0.608368
11.276667	0.1	0.605234
11.278333	0.1	0.602654
11.280000	0.1	0.600792
11.281667	0.1	0.600046
11.283333	0.1	0.601080
11.285000	0.1	0.604191
11.286667	0.1	0.608247
11.288333	0.1	0.610370
11.290000	0.1	0.607450
11.291667	0.1	0.598659
11.293333	0.1	0.586798
11.295000	0.1	0.576861
11.296667	0.1	0.572419
11.298333	0.1	0.573318
11.300000	0.1	0.576754
11.301667	0.1	0.579744
11.303333	0.1	0.580470
11.305000	0.1	0.578766
11.306667	0.1	0.575832
11.308333	0.1	0.572805
11.310000	0.1	0.569844
11.311667	0.1	0.567269
11.313333	0.1	0.566114
11.315000	0.1	0.566542
11.316667	0.1	0.567124
11.318333	0.1	0.566235
11.320000	0.1	0.563753
11.321667	0.1	0.560889
11.323333	0.1	0.558938
11.325000	0.1	0.558784
11.326667	0.1	0.560684
11.328333	0.1	0.563711
11.330000	0.1	0.566035
11.331667	0.1	0.566184
11.333333	0.1	0.563939
11.335000	0.1	0.560037
11.336667	0.1	0.555245
11.338333	0.1	0.549755
11.340000	0.1	0.543627
11.341667	0.1	0.537923
11.343333	0.1	0.534593
11.345000	0.1	0.534840
11.346667	0.1	0.538244
11.348333	0.1	0.542873
11.350000	0.1	0.545778
11.351667	0.1	0.544456
11.353333	0.1	0.538304
11.355000	0.1	0.529005
11.356667	0.1	0.519650
11.358333	0.1	0.512884
11.360000	0.1	0.509699
11.361667	0.1	0.509461
11.363333	0.1	0.510304
11.365000	0.1	0.509964
11.366667	0.1	0.507245
11.368333	0.1	0.502924
11.370000	0.1	0.498802
11.371667	0.1	0.496441
11.373333	0.1	0.497163
11.375000	0.1	0.501722
11.376667	0.1	0.509443
11.378333	0.1	0.518267
11.380000	0.1	0.525722
11.381667	0.1	0.529918
11.383333	0.1	0.530439
11.385000	0.1	0.528828
11.386667	0.1	0.527138
11.388333	0.1	0.525941
11.390000	0.1	0.524824
11.391667	0.1	0.523757
11.393333	0.1	0.522877
11.395000	0.1	0.521559
11.396667	0.1	0.518514
11.398333	0.1	0.513261
11.400000	0.1	0.507194
11.401667	0.1	0.502761
11.403333	0.1	0.501736
11.405000	0.1	0.504465
11.406667	0.1	0.510118
11.408333	0.1	0.516437
11.410000	0.1	0.519939
11.411667	0.1	0.518467
11.413333	0.1	0.513424
11.415000	0.1	0.507976
11.416667	0.1	0.503799
11.418333	0.1	0.500754
11.420000	0.1	0.498476
11.421667	0.1	0.497121
11.423333	0.1	0.496777
11.425000	0.1	0.496786
11.426667	0.1	0.496367
11.428333	0.1	0.495506
11.430000	0.1	0.494886
11.431667	0.1	0.495352
11.433333	0.1	0.497615
11.435000	0.1	0.501820
11.436667	0.1	0.506751
11.438333	0.1	0.510141
11.440000	0.1	0.510183
11.441667	0.1	0.506607
11.443333	0.1	0.500693
11.445000	0.1	0.494490
11.446667	0.1	0.489727
11.448333	0.1	0.487273
11.450000	0.1	0.487235
11.451667	0.1	0.489145
11.453333	0.1	0.492427
11.455000	0.1	0.496632
11.456667	0.1	0.501317
11.458333	0.1	0.505443
11.460000	0.1	0.507645
11.461667	0.1	0.507855
11.463333	0.1	0.507371
11.465000	0.1	0.507128
11.466667	0.1	0.506886
11.468333	0.1	0.505559
11.470000	0.1	0.501764
11.471667	0.1	0.495189
11.473333	0.1	0.487752
11.475000	0.1	0.482332
11.476667	0.1	0.480628
11.478333	0.1	0.482709
11.480000	0.1	0.487301
11.481667	0.1	0.492372
11.483333	0.1	0.496288
11.485000	0.1	0.498467
11.486667	0.1	0.498919
11.488333	0.1	0.497792
11.490000	0.1	0.495631
11.491667	0.1	0.493354
11.493333	0.1	0.491580
11.495000	0.1	0.490299
11.496667	0.1	0.489173
11.498333	0.1	0.488232
11.500000	0.1	0.487985
11.501667	0.1	0.489065
11.503333	0.1	0.491766
11.505000	0.1	0.495841
11.506667	0.1	0.500758
11.508333	0.1	0.505568
11.510000	0.1	0.508903
11.511667	0.1	0.509839
11.513333	0.1	0.508074
11.515000	0.1	0.503599
11.516667	0.1	0.497042
11.518333	0.1	0.489941
11.520000	0.1	0.484516
11.521667	0.1	0.483082
11.523333	0.1	0.486211
11.525000	0.1	0.491575
11.526667	0.1	0.496092
11.528333	0.1	0.498253
11.530000	0.1	0.497871
11.531667	0.1	0.495599
11.533333	0.1	0.492861
11.535000	0.1	0.490970
11.536667	0.1	0.490029
11.538333	0.1	0.488823
11.540000	0.1	0.486211
11.541667	0.1	0.482602
11.543333	0.1	0.479268
11.545000	0.1	0.476437
11.546667	0.1	0.473023
11.548333	0.1	0.468320
11.550000	0.1	0.463049
11.551667	0.1	0.458844
11.553333	0.1	0.457624
11.555000	0.1	0.460516
11.556667	0.1	0.466104
11.558333	0.1	0.471110
11.560000	0.1	0.473321
11.561667	0.1	0.472604
11.563333	0.1	0.469815
11.565000	0.1	0.465969
11.566667	0.1	0.461973
11.568333	0.1	0.458937
11.570000	0.1	0.457931
11.571667	0.1	0.458839
11.573333	0.1	0.460120
11.575000	0.1	0.460343
11.576667	0.1	0.458974
11.578333	0.1	0.455594
11.580000	0.1	0.450332
11.581667	0.1	0.444506
11.583333	0.1	0.439067
11.585000	0.1	0.433871
11.586667	0.1	0.429153
11.588333	0.1	0.425396
11.590000	0.1	0.422467
11.591667	0.1	0.420641
11.593333	0.1	0.420827
11.595000	0.1	0.422741
11.596667	0.1	0.424599
11.598333	0.1	0.424753
11.600000	0.1	0.423011
11.601667	0.1	0.420716
11.603333	0.1	0.419547
11.605000	0.1	0.419850
11.606667	0.1	0.420520
11.608333	0.1	0.420017
11.610000	0.1	0.416986
11.611667	0.1	0.410867
11.613333	0.1	0.402858
11.615000	0.1	0.395915
11.616667	0.1	0.392664
11.618333	0.1	0.393330
11.620000	0.1	0.396105
11.621667	0.1	0.398704
11.623333	0.1	0.399621
11.625000	0.1	0.398424
11.626667	0.1	0.394769
11.628333	0.1	0.388455
11.630000	0.1	0.380604
11.631667	0.1	0.373852
11.633333	0.1	0.370829
11.635000	0.1	0.371905
11.636667	0.1	0.374978
11.638333	0.1	0.378075
11.640000	0.1	0.381046
11.641667	0.1	0.384464
11.643333	0.1	0.387607
11.645000	0.1	0.388082
11.646667	0.1	0.383793
11.648333	0.1	0.375104
11.650000	0.1	0.364482
11.651667	0.1	0.354894
11.653333	0.1	0.349022
11.655000	0.1	0.348217
11.656667	0.1	0.351677
11.658333	0.1	0.356641
11.660000	0.1	0.359630
11.661667	0.1	0.358741
11.663333	0.1	0.354629
11.665000	0.1	0.349078
11.666667	0.1	0.343933
11.668333	0.1	0.340692
11.670000	0.1	0.339886
11.671667	0.1	0.341167
11.673333	0.1	0.343826
11.675000	0.1	0.346806
11.676667	0.1	0.348953
11.678333	0.1	0.349693
11.680000	0.1	0.349246
11.681667	0.1	0.348543
11.683333	0.1	0.348426
11.685000	0.1	0.348231
11.686667	0.1	0.346494
11.688333	0.1	0.342950
11.690000	0.1	0.338275
11.691667	0.1	0.332873
11.693333	0.1	0.327104
11.695000	0.1	0.321846
11.696667	0.1	0.318154
11.698333	0.1	0.316626
11.700000	0.1	0.316938
11.701667	0.1	0.318023
11.703333	0.1	0.318796
11.705000	0.1	0.318591
11.706667	0.1	0.317073
11.708333	0.1	0.314452
11.710000	0.1	0.311742
11.711667	0.1	0.309963
11.713333	0.1	0.308631
11.715000	0.1	0.306023
11.716667	0.1	0.301218
11.718333	0.1	0.295336
11.720000	0.1	0.290745
11.721667	0.1	0.289059
11.723333	0.1	0.289720
11.725000	0.1	0.290824
11.726667	0.1	0.290959
11.728333	0.1	0.289981
11.730000	0.1	0.288710
11.731667	0.1	0.288188
11.733333	0.1	0.289329
11.735000	0.1	0.292826
11.736667	0.1	0.298265
11.738333	0.1	0.303285
11.740000	0.1	0.305162
11.741667	0.1	0.303499
11.743333	0.1	0.300268
11.745000	0.1	0.297301
11.746667	0.1	0.295085
11.748333	0.1	0.293516
11.750000	0.1	0.292575
11.751667	0.1	0.291876
11.753333	0.1	0.290745
11.755000	0.1	0.289506
11.756667	0.1	0.289562
11.758333	0.1	0.291495
11.760000	0.1	0.294391
11.761667	0.1	0.297204
11.763333	0.1	0.299723
11.765000	0.1	0.302056
11.766667	0.1	0.303625
11.768333	0.1	0.303187
11.770000	0.1	0.300040
11.771667	0.1	0.294889
11.773333	0.1	0.289283
11.775000	0.1	0.284822
11.776667	0.1	0.282736
11.778333	0.1	0.283099
11.780000	0.1	0.284757
11.781667	0.1	0.286256
11.783333	0.1	0.286996
11.785000	0.1	0.287495
11.786667	0.1	0.288459
11.788333	0.1	0.290154
11.790000	0.1	0.292487
11.791667	0.1	0.294778
11.793333	0.1	0.296221
11.795000	0.1	0.296901
11.796667	0.1	0.297991
11.798333	0.1	0.300985
11.800000	0.1	0.305865
11.801667	0.1	0.309837
11.803333	0.1	0.309506
11.805000	0.1	0.304515
11.806667	0.1	0.297851
11.808333	0.1	0.292747
11.810000	0.1	0.290205
11.811667	0.1	0.289371
11.813333	0.1	0.289003
11.815000	0.1	0.288421
11.816667	0.1	0.288063
11.818333	0.1	0.289204
11.820000	0.1	0.292119
11.821667	0.1	0.295285
11.823333	0.1	0.297162
11.825000	0.1	0.297721
11.826667	0.1	0.297888
11.828333	0.1	0.298708
11.830000	0.1	0.301232
11.831667	0.1	0.305870
11.833333	0.1	0.311639
11.835000	0.1	0.316906
11.836667	0.1	0.320761
11.838333	0.1	0.322899
11.840000	0.1	0.322838
11.841667	0.1	0.320445
11.843333	0.1	0.316692
11.845000	0.1	0.313097
11.846667	0.1	0.310824
11.848333	0.1	0.310140
11.850000	0.1	0.310172
11.851667	0.1	0.309763
11.853333	0.1	0.308813
11.855000	0.1	0.308491
11.856667	0.1	0.310247
11.858333	0.1	0.315011
11.860000	0.1	0.322582
11.861667	0.1	0.331025
11.863333	0.1	0.337488
11.865000	0.1	0.340305
11.866667	0.1	0.340021
11.868333	0.1	0.338405
11.870000	0.1	0.337148
11.871667	0.1	0.337688
11.873333	0.1	0.341027
11.875000	0.1	0.346582
11.876667	0.1	0.352501
11.878333	0.1	0.357977
11.880000	0.1	0.363793
11.881667	0.1	0.370187
11.883333	0.1	0.376054
11.885000	0.1	0.380799
11.886667	0.1	0.385325
11.888333	0.1	0.390522
11.890000	0.1	0.395812
11.891667	0.1	0.400175
11.893333	0.1	0.403407
11.895000	0.1	0.405801
11.896667	0.1	0.407891
11.898333	0.1	0.410401
11.900000	0.1	0.413759
11.901667	0.1	0.417787
11.903333	0.1	0.421810
11.905000	0.1	0.425447
11.906667	0.1	0.429070
11.908333	0.1	0.433349
11.910000	0.1	0.438890
11.911667	0.1	0.445643
11.913333	0.1	0.452138
11.915000	0.1	0.456730
11.916667	0.1	0.459403
11.918333	0.1	0.461591
11.920000	0.1	0.464716
11.921667	0.1	0.469405
11.923333	0.1	0.475594
11.925000	0.1	0.482742
11.926667	0.1	0.489792
11.928333	0.1	0.495394
11.930000	0.1	0.498607
11.931667	0.1	0.499552
11.933333	0.1	0.499655
11.935000	0.1	0.501177
11.936667	0.1	0.505541
11.938333	0.1	0.512288
11.940000	0.1	0.520009
11.941667	0.1	0.527375
11.943333	0.1	0.533983
11.945000	0.1	0.541112
11.946667	0.1	0.550523
11.948333	0.1	0.561937
11.950000	0.1	0.572470
11.951667	0.1	0.578975
11.953333	0.1	0.580526
11.955000	0.1	0.578826
11.956667	0.1	0.576610
11.958333	0.1	0.576153
11.960000	0.1	0.578701
11.961667	0.1	0.584102
11.963333	0.1	0.591064
11.965000	0.1	0.598566
11.966667	0.1	0.606179
11.968333	0.1	0.613444
11.970000	0.1	0.620438
11.971667	0.1	0.628280
11.973333	0.1	0.637742
11.975000	0.1	0.648513
11.976667	0.1	0.660396
11.978333	0.1	0.673598
11.980000	0.1	0.687274
11.981667	0.1	0.699162
11.983333	0.1	0.707563
11.985000	0.1	0.712802
11.986667	0.1	0.716867
11.988333	0.1	0.722157
11.990000	0.1	0.729500
11.991667	0.1	0.737803
11.993333	0.1	0.746120
11.995000	0.1	0.754576
11.996667	0.1	0.763210
11.998333	0.1	0.771396
12.000000	0.1	0.778786
12.001667	0.1	0.786008
12.003333	0.1	0.794083
12.005000	0.1	0.803154
12.006667	0.1	0.812714
12.008333	0.1	0.822451
12.010000	0.1	0.831769
12.011667	0.1	0.839713
12.013333	0.1	0.846265
12.015000	0.1	0.852793
12.016667	0.1	0.861073
12.018333	0.1	0.871951
12.020000	0.1	0.884738
12.021667	0.1	0.897562
12.023333	0.1	0.908677
12.025000	0.1	0.917786
12.026667	0.1	0.926405
12.028333	0.1	0.936370
12.030000	0.1	0.948114
12.031667	0.1	0.960580
12.033333	0.1	0.972128
12.035000	0.1	0.982010
12.036667	0.1	0.991318
12.038333	0.1	1.002015
12.040000	0.1	1.015598
12.041667	0.1	1.032413
12.043333	0.1	1.051375
12.045000	0.1	1.070239
12.046667	0.1	1.086844
12.048333	0.1	1.100656
12.050000	0.1	1.112767
12.051667	0.1	1.124260
12.053333	0.1	1.135231
12.055000	0.1	1.145229
12.056667	0.1	1.154426
12.058333	0.1	1.163860
12.060000	0.1	1.174263
12.061667	0.1	1.184954
12.063333	0.1	1.194179
12.065000	0.1	1.200438
12.066667	0.1	1.204154
12.068333	0.1	1.207870
12.070000	0.1	1.214207
12.071667	0.1	1.223837
12.073333	0.1	1.235697
12.075000	0.1	1.248745
12.076667	0.1	1.262822
12.078333	0.1	1.277626
12.080000	0.1	1.292131
12.081667	0.1	1.305309
12.083333	0.1	1.316685
12.085000	0.1	1.326511
12.086667	0.1	1.335260
12.088333	0.1	1.342469
12.090000	0.1	1.346781
12.091667	0.1	1.347577
12.093333	0.1	1.346143
12.095000	0.1	1.345142
12.096667	0.1	1.346581
12.098333	0.1	1.350124
12.100000	0.1	1.354194
12.101667	0.1	1.358446
12.103333	0.1	1.363922
12.105000	0.1	1.371335
12.106667	0.1	1.380672
12.108333	0.1	1.391559
12.110000	0.1	1.402497
12.111667	0.1	1.410418
12.113333	0.1	1.412709
12.115000	0.1	1.409864
12.116667	0.1	1.404970
12.118333	0.1	1.400886
12.120000	0.1	1.398744
12.121667	0.1	1.398241
12.123333	0.1	1.397850
12.125000	0.1	1.395606
12.126667	0.1	1.390898
12.128333	0.1	1.385380
12.130000	0.1	1.381915
12.131667	0.1	1.382641
12.133333	0.1	1.387638
12.135000	0.1	1.394539
12.136667	0.1	1.399638
12.138333	0.1	1.400332
12.140000	0.1	1.396700
12.141667	0.1	1.391461
12.143333	0.1	1.388453
12.145000	0.1	1.389515
12.146667	0.1	1.392555
12.148333	0.1	1.393682
12.150000	0.1	1.390288
12.151667	0.1	1.382264
12.153333	0.1	1.371889
12.155000	0.1	1.362548
12.156667	0.1	1.357053
12.158333	0.1	1.356956
12.160000	0.1	1.361272
12.161667	0.1	1.365985
12.163333	0.1	1.367112
12.165000	0.1	1.363805
12.166667	0.1	1.357435
12.168333	0.1	1.349617
12.170000	0.1	1.341691
12.171667	0.1	1.334632
12.173333	0.1	1.328923
12.175000	0.1	1.324653
12.176667	0.1	1.321584
12.178333	0.1	1.318930
12.180000	0.1	1.315544
12.181667	0.1	1.310660
12.183333	0.1	1.303889
12.185000	0.1	1.295796
12.186667	0.1	1.288340
12.188333	0.1	1.282990
12.190000	0.1	1.279344
12.191667	0.1	1.276429
12.193333	0.1	1.273775
12.195000	0.1	1.271311
12.196667	0.1	1.268531
12.198333	0.1	1.263879
12.200000	0.1	1.256573
12.201667	0.1	1.248480
12.203333	0.1	1.241928
12.205000	0.1	1.237052
12.206667	0.1	1.232745
12.208333	0.1	1.228484
12.210000	0.1	1.224144
12.211667	0.1	1.219516
12.213333	0.1	1.214398
12.215000	0.1	1.208531
12.216667	0.1	1.201616
12.218333	0.1	1.193858
12.220000	0.1	1.186938
12.221667	0.1	1.183534
12.223333	0.1	1.184349
12.225000	0.1	1.187143
12.226667	0.1	1.189299
12.228333	0.1	1.189597
12.230000	0.1	1.187930
12.231667	0.1	1.184810
12.233333	0.1	1.181383
12.235000	0.1	1.179315
12.236667	0.1	1.179255
12.238333	0.1	1.179823
12.240000	0.1	1.179092
12.241667	0.1	1.176251
12.243333	0.1	1.171893
12.245000	0.1	1.167688
12.246667	0.1	1.165466
12.248333	0.1	1.166142
12.250000	0.1	1.169811
12.251667	0.1	1.176312
12.253333	0.1	1.184922
12.255000	0.1	1.194263
12.256667	0.1	1.203250
12.258333	0.1	1.211339
12.260000	0.1	1.218286
12.261667	0.1	1.224745
12.263333	0.1	1.232103
12.265000	0.1	1.241183
12.266667	0.1	1.251707
12.268333	0.1	1.262878
12.270000	0.1	1.273998
12.271667	0.1	1.285016
12.273333	0.1	1.296625
12.275000	0.1	1.309738
12.276667	0.1	1.324830
12.278333	0.1	1.341086
12.280000	0.1	1.356797
12.281667	0.1	1.370953
12.283333	0.1	1.383731
12.285000	0.1	1.395652
12.286667	0.1	1.407303
12.288333	0.1	1.419364
12.290000	0.1	1.432234
12.291667	0.1	1.445715
12.293333	0.1	1.459555
12.295000	0.1	1.473767
12.296667	0.1	1.488593
12.298333	0.1	1.504752
12.300000	0.1	1.523285
12.301667	0.1	1.544333
12.303333	0.1	1.566564
12.305000	0.1	1.588957
12.306667	0.1	1.611859
12.308333	0.1	1.635635
12.310000	0.1	1.659421
12.311667	0.1	1.681559
12.313333	0.1	1.701028
12.315000	0.1	1.718677
12.316667	0.1	1.736684
12.318333	0.1	1.756568
12.320000	0.1	1.777941
12.321667	0.1	1.799134
12.323333	0.1	1.818640
12.325000	0.1	1.836759
12.326667	0.1	1.855800
12.328333	0.1	1.877765
12.330000	0.1	1.902580
12.331667	0.1	1.929258
12.333333	0.1	1.957221
12.335000	0.1	1.985505
12.336667	0.1	2.011894
12.338333	0.1	2.034274
12.340000	0.1	2.052751
12.341667	0.1	2.069483
12.343333	0.1	2.086395
12.345000	0.1	2.104412
12.346667	0.1	2.124351
12.348333	0.1	2.147076
12.350000	0.1	2.172585
12.351667	0.1	2.199416
12.353333	0.1	2.225628
12.355000	0.1	2.250462
12.356667	0.1	2.274024
12.358333	0.1	2.296120
12.360000	0.1	2.316660
12.361667	0.1	2.336511
12.363333	0.1	2.357084
12.365000	0.1	2.379292
12.366667	0.1	2.403343
12.368333	0.1	2.429122
12.370000	0.1	2.456172
12.371667	0.1	2.483656
12.373333	0.1	2.510883
12.375000	0.1	2.537803
12.376667	0.1	2.564387
12.378333	0.1	2.589975
12.380000	0.1	2.614292
12.381667	0.1	2.638609
12.383333	0.1	2.664118
12.385000	0.1	2.690111
12.386667	0.1	2.714871
12.388333	0.1	2.737497
12.390000	0.1	2.758321
12.391667	0.1	2.778219
12.393333	0.1	2.798093
12.395000	0.1	2.819011
12.396667	0.1	2.841875
12.398333	0.1	2.866220
12.400000	0.1	2.890332
12.401667	0.1	2.913158
12.403333	0.1	2.935212
12.405000	0.1	2.957229
12.406667	0.1	2.979664
12.408333	0.1	3.003515
12.410000	0.1	3.029853
12.411667	0.1	3.058286
12.413333	0.1	3.087292
12.415000	0.1	3.116238
12.416667	0.1	3.145579
12.418333	0.1	3.175219
12.420000	0.1	3.204173
12.421667	0.1	3.231550
12.423333	0.1	3.256937
12.425000	0.1	3.280351
12.426667	0.1	3.302624
12.428333	0.1	3.325948
12.430000	0.1	3.352636
12.431667	0.1	3.382671
12.433333	0.1	3.413423
12.435000	0.1	3.441661
12.436667	0.1	3.465405
12.438333	0.1	3.484618
12.440000	0.1	3.501270
12.441667	0.1	3.518299
12.443333	0.1	3.537610
12.445000	0.1	3.559240
12.446667	0.1	3.581909
12.448333	0.1	3.603380
12.450000	0.1	3.621317
12.451667	0.1	3.635203
12.453333	0.1	3.646244
12.455000	0.1	3.655874
12.456667	0.1	3.665597
12.458333	0.1	3.676503
12.460000	0.1	3.688280
12.461667	0.1	3.700033
12.463333	0.1	3.711516
12.465000	0.1	3.722459
12.466667	0.1	3.731544
12.468333	0.1	3.737155
12.470000	0.1	3.738306
12.471667	0.1	3.734771
12.473333	0.1	3.727614
12.475000	0.1	3.719162
12.476667	0.1	3.711623
12.478333	0.1	3.706021
12.480000	0.1	3.702263
12.481667	0.1	3.699409
12.483333	0.1	3.696033
12.485000	0.1	3.691162
12.486667	0.1	3.685025
12.488333	0.1	3.678412
12.490000	0.1	3.671995
12.491667	0.1	3.665807
12.493333	0.1	3.658934
12.495000	0.1	3.650179
12.496667	0.1	3.639362
12.498333	0.1	3.627944
12.500000	0.1	3.618021
12.501667	0.1	3.609839
12.503333	0.1	3.601238
12.505000	0.1	3.590398
12.506667	0.1	3.577778
12.508333	0.1	3.564735
12.510000	0.1	3.551487
12.511667	0.1	3.537657
12.513333	0.1	3.523119
12.515000	0.1	3.507365
12.516667	0.1	3.490099
12.518333	0.1	3.472902
12.520000	0.1	3.458792
12.521667	0.1	3.449628
12.523333	0.1	3.444240
12.525000	0.1	3.439588
12.526667	0.1	3.433474
12.528333	0.1	3.425279
12.530000	0.1	3.414634
12.531667	0.1	3.400878
12.533333	0.1	3.383816
12.535000	0.1	3.364454
12.536667	0.1	3.345269
12.538333	0.1	3.329432
12.540000	0.1	3.319047
12.541667	0.1	3.314125
12.543333	0.1	3.312831
12.545000	0.1	3.312295
12.546667	0.1	3.309734
12.548333	0.1	3.303643
12.550000	0.1	3.294759
12.551667	0.1	3.285473
12.553333	0.1	3.277082
12.555000	0.1	3.268598
12.556667	0.1	3.258963
12.558333	0.1	3.248919
12.560000	0.1	3.240453
12.561667	0.1	3.235294
12.563333	0.1	3.233324
12.565000	0.1	3.232122
12.566667	0.1	3.228337
12.568333	0.1	3.220057
12.570000	0.1	3.208090
12.571667	0.1	3.195046
12.573333	0.1	3.182986
12.575000	0.1	3.172052
12.576667	0.1	3.161984
12.578333	0.1	3.153677
12.580000	0.1	3.148057
12.581667	0.1	3.144518
12.583333	0.1	3.141081
12.585000	0.1	3.135717
12.586667	0.1	3.127465
12.588333	0.1	3.116708
12.590000	0.1	3.104103
12.591667	0.1	3.089989
12.593333	0.1	3.075064
12.595000	0.1	3.060051
12.596667	0.1	3.044661
12.598333	0.1	3.028004
12.600000	0.1	3.009243
12.601667	0.1	2.987920
12.603333	0.1	2.964633
12.605000	0.1	2.941103
12.606667	0.1	2.919491
12.608333	0.1	2.901121
12.610000	0.1	2.885279
12.611667	0.1	2.870299
12.613333	0.1	2.855137
12.615000	0.1	2.838611
12.616667	0.1	2.819258
12.618333	0.1	2.797116
12.620000	0.1	2.774042
12.621667	0.1	2.751895
12.623333	0.1	2.731243
12.625000	0.1	2.710749
12.626667	0.1	2.687583
12.628333	0.1	2.659908
12.630000	0.1	2.628644
12.631667	0.1	2.595931
12.633333	0.1	2.563251
12.635000	0.1	2.531488
12.636667	0.1	2.501123
12.638333	0.1	2.471949
12.640000	0.1	2.443758
12.641667	0.1	2.416898
12.643333	0.1	2.391329
12.645000	0.1	2.366556
12.646667	0.1	2.342355
12.648333	0.1	2.318388
12.650000	0.1	2.293843
12.651667	0.1	2.267985
12.653333	0.1	2.241149
12.655000	0.1	2.214694
12.656667	0.1	2.189423
12.658333	0.1	2.165162
12.660000	0.1	2.141660
12.661667	0.1	2.118107
12.663333	0.1	2.093017
12.665000	0.1	2.066167
12.666667	0.1	2.039280
12.668333	0.1	2.013659
12.670000	0.1	1.989319
12.671667	0.1	1.966716
12.673333	0.1	1.946623
12.675000	0.1	1.927922
12.676667	0.1	1.907637
12.678333	0.1	1.883553
12.680000	0.1	1.856415
12.681667	0.1	1.829448
12.683333	0.1	1.805425
12.685000	0.1	1.784535
12.686667	0.1	1.765508
12.688333	0.1	1.747301
12.690000	0.1	1.729438
12.691667	0.1	1.712092
12.693333	0.1	1.695543
12.695000	0.1	1.678905
12.696667	0.1	1.660697
12.698333	0.1	1.640297
12.700000	0.1	1.617922
12.701667	0.1	1.594503
12.703333	0.1	1.571784
12.705000	0.1	1.551467
12.706667	0.1	1.534363
12.708333	0.1	1.520473
12.710000	0.1	1.508603
12.711667	0.1	1.495820
12.713333	0.1	1.479220
12.715000	0.1	1.459178
12.716667	0.1	1.439652
12.718333	0.1	1.424542
12.720000	0.1	1.414334
12.721667	0.1	1.406088
12.723333	0.1	1.396025
12.725000	0.1	1.382921
12.726667	0.1	1.369249
12.728333	0.1	1.358478
12.730000	0.1	1.351708
12.731667	0.1	1.346897
12.733333	0.1	1.340671
12.735000	0.1	1.331088
12.736667	0.1	1.319260
12.738333	0.1	1.308201
12.740000	0.1	1.300029
12.741667	0.1	1.294673
12.743333	0.1	1.290780
12.745000	0.1	1.286692
12.746667	0.1	1.280755
12.748333	0.1	1.272010
12.750000	0.1	1.261281
12.751667	0.1	1.251237
12.753333	0.1	1.244475
12.755000	0.1	1.241812
12.756667	0.1	1.242617
12.758333	0.1	1.245327
12.760000	0.1	1.247879
12.761667	0.1	1.249299
12.763333	0.1	1.249970
12.765000	0.1	1.250105
12.766667	0.1	1.249663
12.768333	0.1	1.249146
12.770000	0.1	1.248987
12.771667	0.1	1.248452
12.773333	0.1	1.246496
12.775000	0.1	1.243353
12.776667	0.1	1.240578
12.778333	0.1	1.239576
12.780000	0.1	1.240349
12.781667	0.1	1.242035
12.783333	0.1	1.244070
12.785000	0.1	1.246152
12.786667	0.1	1.248079
12.788333	0.1	1.250529
12.790000	0.1	1.255064
12.791667	0.1	1.262659
12.793333	0.1	1.272112
12.795000	0.1	1.280410
12.796667	0.1	1.284997
12.798333	0.1	1.285654
12.800000	0.1	1.284061
12.801667	0.1	1.282436
12.803333	0.1	1.282892
12.805000	0.1	1.286692
12.806667	0.1	1.293439
12.808333	0.1	1.301831
12.810000	0.1	1.311018
12.811667	0.1	1.320788
12.813333	0.1	1.331051
12.815000	0.1	1.341878
12.816667	0.1	1.353733
12.818333	0.1	1.366595
12.820000	0.1	1.379466
12.821667	0.1	1.391321
12.823333	0.1	1.401640
12.825000	0.1	1.410549
12.826667	0.1	1.419401
12.828333	0.1	1.429655
12.830000	0.1	1.441212
12.831667	0.1	1.453287
12.833333	0.1	1.465701
12.835000	0.1	1.478652
12.836667	0.1	1.492323
12.838333	0.1	1.506405
12.840000	0.1	1.520165
12.841667	0.1	1.533609
12.843333	0.1	1.547425
12.845000	0.1	1.561628
12.846667	0.1	1.575304
12.848333	0.1	1.588115
12.850000	0.1	1.601242
12.851667	0.1	1.615919
12.853333	0.1	1.631915
12.855000	0.1	1.648334
12.856667	0.1	1.664637
12.858333	0.1	1.681061
12.860000	0.1	1.698574
12.861667	0.1	1.717573
12.863333	0.1	1.736972
12.865000	0.1	1.755315
12.866667	0.1	1.771688
12.868333	0.1	1.786035
12.870000	0.1	1.799231
12.871667	0.1	1.812400
12.873333	0.1	1.826528
12.875000	0.1	1.842929
12.876667	0.1	1.863134
12.878333	0.1	1.887674
12.880000	0.1	1.915121
12.881667	0.1	1.942157
12.883333	0.1	1.964662
12.885000	0.1	1.979582
12.886667	0.1	1.986665
12.888333	0.1	1.989077
12.890000	0.1	1.991699
12.891667	0.1	1.997938
12.893333	0.1	2.008327
12.895000	0.1	2.021636
12.896667	0.1	2.036151
12.898333	0.1	2.050484
12.900000	0.1	2.064160
12.901667	0.1	2.077627
12.903333	0.1	2.091499
12.905000	0.1	2.105921
12.906667	0.1	2.120212
12.908333	0.1	2.132594
12.910000	0.1	2.140761
12.911667	0.1	2.144077
12.913333	0.1	2.145017
12.915000	0.1	2.147900
12.916667	0.1	2.156105
12.918333	0.1	2.169670
12.920000	0.1	2.184976
12.921667	0.1	2.197372
12.923333	0.1	2.204529
12.925000	0.1	2.207314
12.926667	0.1	2.207938
12.928333	0.1	2.208124
12.930000	0.1	2.209148
12.931667	0.1	2.212301
12.933333	0.1	2.217614
12.935000	0.1	2.222983
12.936667	0.1	2.226168
12.938333	0.1	2.226993
12.940000	0.1	2.226564
12.941667	0.1	2.225661
12.943333	0.1	2.224655
12.945000	0.1	2.223630
12.946667	0.1	2.222382
12.948333	0.1	2.220948
12.950000	0.1	2.219672
12.951667	0.1	2.218261
12.953333	0.1	2.216045
12.955000	0.1	2.213521
12.956667	0.1	2.211658
12.958333	0.1	2.210033
12.960000	0.1	2.207900
12.961667	0.1	2.205484
12.963333	0.1	2.203151
12.965000	0.1	2.200692
12.966667	0.1	2.197633
12.968333	0.1	2.193446
12.970000	0.1	2.187113
12.971667	0.1	2.177493
12.973333	0.1	2.164678
12.975000	0.1	2.150037
12.976667	0.1	2.135499
12.978333	0.1	2.123155
12.980000	0.1	2.114414
12.981667	0.1	2.109152
12.983333	0.1	2.105711
12.985000	0.1	2.101688
12.986667	0.1	2.094628
12.988333	0.1	2.082954
12.990000	0.1	2.067410
12.991667	0.1	2.050772
12.993333	0.1	2.035503
12.995000	0.1	2.021920
12.996667	0.1	2.007918
12.998333	0.1	1.991140
13.000000	0.1	1.971750
13.001667	0.1	1.951545
13.003333	0.1	1.931190
13.005000	0.1	1.910115
13.006667	0.1	1.887777
13.008333	0.1	1.863884
13.010000	0.1	1.838258
13.011667	0.1	1.810822
13.013333	0.1	1.781671
13.015000	0.1	1.751701
13.016667	0.1	1.722993
13.018333	0.1	1.697498
13.020000	0.1	1.674672
13.021667	0.1	1.651645
13.023333	0.1	1.626089
13.025000	0.1	1.598233
13.026667	0.1	1.570592
13.028333	0.1	1.546335
13.030000	0.1	1.526633
13.031667	0.1	1.508826
13.033333	0.1	1.488072
13.035000	0.1	1.461296
13.036667	0.1	1.429617
13.038333	0.1	1.396607
13.040000	0.1	1.364979
13.041667	0.1	1.335712
13.043333	0.1	1.308890
13.045000	0.1	1.283591
13.046667	0.1	1.258296
13.048333	0.1	1.232447
13.050000	0.1	1.206864
13.051667	0.1	1.182752
13.053333	0.1	1.160763
13.055000	0.1	1.141224
13.056667	0.1	1.124856
13.058333	0.1	1.112041
13.060000	0.1	1.101219
13.061667	0.1	1.089782
13.063333	0.1	1.076474
13.065000	0.1	1.061675
13.066667	0.1	1.046243
13.068333	0.1	1.030909
13.070000	0.1	1.016296
13.071667	0.1	1.003128
13.073333	0.1	0.992217
13.075000	0.1	0.983882
13.076667	0.1	0.977498
13.078333	0.1	0.971793
13.080000	0.1	0.966103
13.081667	0.1	0.961269
13.083333	0.1	0.958317
13.085000	0.1	0.956547
13.086667	0.1	0.953823
13.088333	0.1	0.948473
13.090000	0.1	0.940342
13.091667	0.1	0.930820
13.093333	0.1	0.922494
13.095000	0.1	0.917874
13.096667	0.1	0.917595
13.098333	0.1	0.920054
13.100000	0.1	0.922875
13.101667	0.1	0.924426
13.103333	0.1	0.924002
13.105000	0.1	0.921735
13.106667	0.1	0.918722
13.108333	0.1	0.916123
13.110000	0.1	0.914321
13.111667	0.1	0.914088
13.113333	0.1	0.916999
13.115000	0.1	0.923350
13.116667	0.1	0.931155
13.118333	0.1	0.937479
13.120000	0.1	0.940147
13.121667	0.1	0.938913
13.123333	0.1	0.935886
13.125000	0.1	0.934009
13.126667	0.1	0.934587
13.128333	0.1	0.936412
13.130000	0.1	0.937455
13.131667	0.1	0.937269
13.133333	0.1	0.937479
13.135000	0.1	0.940263
13.136667	0.1	0.946531
13.138333	0.1	0.954964
13.140000	0.1	0.962624
13.141667	0.1	0.967295
13.143333	0.1	0.969414
13.145000	0.1	0.970913
13.146667	0.1	0.973111
13.148333	0.1	0.976673
13.150000	0.1	0.981917
13.151667	0.1	0.988105
13.153333	0.1	0.994108
13.155000	0.1	0.999980
13.156667	0.1	1.006853
13.158333	0.1	1.014927
13.160000	0.1	1.022443
13.161667	0.1	1.027235
13.163333	0.1	1.028907
13.165000	0.1	1.029340
13.166667	0.1	1.031058
13.168333	0.1	1.034541
13.170000	0.1	1.037964
13.171667	0.1	1.039775
13.173333	0.1	1.040278
13.175000	0.1	1.041126
13.176667	0.1	1.044138
13.178333	0.1	1.049857
13.180000	0.1	1.057154
13.181667	0.1	1.064562
13.183333	0.1	1.071258
13.185000	0.1	1.076665
13.186667	0.1	1.080427
13.188333	0.1	1.082849
13.190000	0.1	1.085014
13.191667	0.1	1.088362
13.193333	0.1	1.093158
13.195000	0.1	1.097517
13.196667	0.1	1.099636
13.198333	0.1	1.100856
13.200000	0.1	1.104656
13.201667	0.1	1.112856
13.203333	0.1	1.123687
13.205000	0.1	1.133038
13.206667	0.1	1.137191
13.208333	0.1	1.135520
13.210000	0.1	1.131240
13.211667	0.1	1.129052
13.213333	0.1	1.131636
13.215000	0.1	1.138207
13.216667	0.1	1.146062
13.218333	0.1	1.153527
13.220000	0.1	1.160949
13.221667	0.1	1.169103
13.223333	0.1	1.177923
13.225000	0.1	1.187073
13.226667	0.1	1.196438
13.228333	0.1	1.205313
13.230000	0.1	1.212498
13.231667	0.1	1.218133
13.233333	0.1	1.224242
13.235000	0.1	1.232666
13.236667	0.1	1.243269
13.238333	0.1	1.254836
13.240000	0.1	1.266873
13.241667	0.1	1.279861
13.243333	0.1	1.293980
13.245000	0.1	1.308615
13.246667	0.1	1.323591
13.248333	0.1	1.339284
13.250000	0.1	1.355261
13.251667	0.1	1.370818
13.253333	0.1	1.386390
13.255000	0.1	1.402586
13.256667	0.1	1.419079
13.258333	0.1	1.435610
13.260000	0.1	1.452398
13.261667	0.1	1.469632
13.263333	0.1	1.488519
13.265000	0.1	1.511555
13.266667	0.1	1.539602
13.268333	0.1	1.570187
13.270000	0.1	1.599994
13.271667	0.1	1.628292
13.273333	0.1	1.657149
13.275000	0.1	1.688553
13.276667	0.1	1.722011
13.278333	0.1	1.755361
13.280000	0.1	1.787879
13.281667	0.1	1.821425
13.283333	0.1	1.857667
13.285000	0.1	1.895721
13.286667	0.1	1.933575
13.288333	0.1	1.970828
13.290000	0.1	2.009170
13.291667	0.1	2.050442
13.293333	0.1	2.095154
13.295000	0.1	2.143099
13.296667	0.1	2.194289
13.298333	0.1	2.248669
13.300000	0.1	2.305498
13.301667	0.1	2.363184
13.303333	0.1	2.420368
13.305000	0.1	2.477304
13.306667	0.1	2.535908
13.308333	0.1	2.598297
13.310000	0.1	2.665031
13.311667	0.1	2.734456
13.313333	0.1	2.804003
13.315000	0.1	2.872259
13.316667	0.1	2.940232
13.318333	0.1	3.010938
13.320000	0.1	3.087353
13.321667	0.1	3.170688
13.323333	0.1	3.260123
13.325000	0.1	3.353464
13.326667	0.1	3.448357
13.328333	0.1	3.543431
13.330000	0.1	3.638640
13.331667	0.1	3.735069
13.333333	0.1	3.834292
13.335000	0.1	3.937413
13.336667	0.1	4.044492
13.338333	0.1	4.154420
13.340000	0.1	4.265876
13.341667	0.1	4.378725
13.343333	0.1	4.494246
13.345000	0.1	4.614517
13.346667	0.1	4.741638
13.348333	0.1	4.875786
13.350000	0.1	5.014562
13.351667	0.1	5.155248
13.353333	0.1	5.296874
13.355000	0.1	5.440828
13.356667	0.1	5.589691
13.358333	0.1	5.744318
13.360000	0.1	5.903258
13.361667	0.1	6.065164
13.363333	0.1	6.230245
13.365000	0.1	6.399900
13.366667	0.1	6.575980
13.368333	0.1	6.759684
13.370000	0.1	6.950554
13.371667	0.1	7.146862
13.373333	0.1	7.346617
13.375000	0.1	7.548518
13.376667	0.1	7.753018
13.378333	0.1	7.962617
13.380000	0.1	8.180439
13.381667	0.1	8.407757
13.383333	0.1	8.642580
13.385000	0.1	8.880817
13.386667	0.1	9.119497
13.388333	0.1	9.358772
13.390000	0.1	9.600525
13.391667	0.1	9.846617
13.393333	0.1	10.098363
13.395000	0.1	10.355562
13.396667	0.1	10.616346
13.398333	0.1	10.879296
13.400000	0.1	11.144644
13.401667	0.1	11.412753
13.403333	0.1	11.682743
13.405000	0.1	11.952817
13.406667	0.1	12.220843
13.408333	0.1	12.485636
13.410000	0.1	12.748386
13.411667	0.1	13.011484
13.413333	0.1	13.275929
13.415000	0.1	13.540154
13.416667	0.1	13.801390
13.418333	0.1	14.057918
13.420000	0.1	14.309259
13.421667	0.1	14.554723
13.423333	0.1	14.793361
13.425000	0.1	15.025255
13.426667	0.1	15.251939
13.428333	0.1	15.475298
13.430000	0.1	15.695873
13.431667	0.1	15.912433
13.433333	0.1	16.122065
13.435000	0.1	16.320678
13.436667	0.1	16.506086
13.438333	0.1	16.680397
13.440000	0.1	16.847467
13.441667	0.1	17.009419
13.443333	0.1	17.166417
13.445000	0.1	17.317631
13.446667	0.1	17.461912
13.448333	0.1	17.598234
13.450000	0.1	17.725676
13.451667	0.1	17.843205
13.453333	0.1	17.949734
13.455000	0.1	18.045153
13.456667	0.1	18.130988
13.458333	0.1	18.209252
13.460000	0.1	18.281159
13.461667	0.1	18.347339
13.463333	0.1	18.407828
13.465000	0.1	18.461449
13.466667	0.1	18.506898
13.468333	0.1	18.544537
13.470000	0.1	18.575704
13.471667	0.1	18.601199
13.473333	0.1	18.621152
13.475000	0.1	18.634927
13.476667	0.1	18.641553
13.478333	0.1	18.641199
13.480000	0.1	18.634875
13.481667	0.1	18.622475
13.483333	0.1	18.603080
13.485000	0.1	18.576551
13.486667	0.1	18.543541
13.488333	0.1	18.505133
13.490000	0.1	18.463107
13.491667	0.1	18.419274
13.493333	0.1	18.373951
13.495000	0.1	18.324973
13.496667	0.1	18.268530
13.498333	0.1	18.201531
13.500000	0.1	18.123495
13.501667	0.1	18.036123
13.503333	0.1	17.941427
13.505000	0.1	17.840960
13.506667	0.1	17.736349
13.508333	0.1	17.628651
13.510000	0.1	17.516892
13.511667	0.1	17.398386
13.513333	0.1	17.270409
13.515000	0.1	17.131609
13.516667	0.1	16.982700
13.518333	0.1	16.826224
13.520000	0.1	16.665030
13.521667	0.1	16.500293
13.523333	0.1	16.330834
13.525000	0.1	16.153799
13.526667	0.1	15.966455
13.528333	0.1	15.768264
13.530000	0.1	15.561269
13.531667	0.1	15.348094
13.533333	0.1	15.130015
13.535000	0.1	14.906456
13.536667	0.1	14.675851
13.538333	0.1	14.437949
13.540000	0.1	14.194394
13.541667	0.1	13.946844
13.543333	0.1	13.695639
13.545000	0.1	13.440261
13.546667	0.1	13.180068
13.548333	0.1	12.914478
13.550000	0.1	12.643160
13.551667	0.1	12.366641
13.553333	0.1	12.086704
13.555000	0.1	11.805114
13.556667	0.1	11.522509
13.558333	0.1	11.239043
13.560000	0.1	10.954752
13.561667	0.1	10.669269
13.563333	0.1	10.382347
13.565000	0.1	10.094820
13.566667	0.1	9.808326
13.568333	0.1	9.524506
13.570000	0.1	9.244671
13.571667	0.1	8.968925
13.573333	0.1	8.695289
13.575000	0.1	8.421764
13.576667	0.1	8.149003
13.578333	0.1	7.879403
13.580000	0.1	7.614745
13.581667	0.1	7.355842
13.583333	0.1	7.103118
13.585000	0.1	6.856406
13.586667	0.1	6.614719
13.588333	0.1	6.377227
13.590000	0.1	6.144517
13.591667	0.1	5.918029
13.593333	0.1	5.698246
13.595000	0.1	5.483786
13.596667	0.1	5.273079
13.598333	0.1	5.067270
13.600000	0.1	4.869895
13.601667	0.1	4.683337
13.603333	0.1	4.507350
13.605000	0.1	4.340196
13.606667	0.1	4.179617
13.608333	0.1	4.023695
13.610000	0.1	3.871862
13.611667	0.1	3.724615
13.613333	0.1	3.582747
13.615000	0.1	3.447523
13.616667	0.1	3.320314
13.618333	0.1	3.201058
13.620000	0.1	3.088140
13.621667	0.1	2.980186
13.623333	0.1	2.877200
13.625000	0.1	2.779565
13.626667	0.1	2.686549
13.628333	0.1	2.596797
13.630000	0.1	2.509905
13.631667	0.1	2.426342
13.633333	0.1	2.346621
13.635000	0.1	2.271892
13.636667	0.1	2.203719
13.638333	0.1	2.141991
13.640000	0.1	2.084319
13.641667	0.1	2.028421
13.643333	0.1	1.974427
13.645000	0.1	1.923814
13.646667	0.1	1.876815
13.648333	0.1	1.832279
13.650000	0.1	1.789592
13.651667	0.1	1.749061
13.653333	0.1	1.710751
13.655000	0.1	1.674579
13.656667	0.1	1.641326
13.658333	0.1	1.612375
13.660000	0.1	1.588552
13.661667	0.1	1.568482
13.663333	0.1	1.548263
13.665000	0.1	1.524491
13.666667	0.1	1.497134
13.668333	0.1	1.468868
13.670000	0.1	1.442549
13.671667	0.1	1.419410
13.673333	0.1	1.399396
13.675000	0.1	1.382506
13.676667	0.1	1.368597
13.678333	0.1	1.356676
13.680000	0.1	1.345188
13.681667	0.1	1.332778
13.683333	0.1	1.318939
13.685000	0.1	1.304564
13.686667	0.1	1.291456
13.688333	0.1	1.280410
13.690000	0.1	1.270617
13.691667	0.1	1.261323
13.693333	0.1	1.252918
13.695000	0.1	1.245891
13.696667	0.1	1.239730
13.698333	0.1	1.233411
13.700000	0.1	1.226165
13.701667	0.1	1.217709
13.703333	0.1	1.208303
13.705000	0.1	1.198626
13.706667	0.1	1.189592
13.708333	0.1	1.182198
13.710000	0.1	1.176917
13.711667	0.1	1.173336
13.713333	0.1	1.170943
13.715000	0.1	1.169215
13.716667	0.1	1.166756
13.718333	0.1	1.162328
13.720000	0.1	1.155995
13.721667	0.1	1.148251
13.723333	0.1	1.139902
13.725000	0.1	1.133261
13.726667	0.1	1.131454
13.728333	0.1	1.135664
13.730000	0.1	1.143129
13.731667	0.1	1.148582
13.733333	0.1	1.148460
13.735000	0.1	1.143292
13.736667	0.1	1.136018
13.738333	0.1	1.129489
13.740000	0.1	1.125624
13.741667	0.1	1.125140
13.743333	0.1	1.127198
13.745000	0.1	1.130118
13.746667	0.1	1.132195
13.748333	0.1	1.132134
13.750000	0.1	1.129783
13.751667	0.1	1.126346
13.753333	0.1	1.123408
13.755000	0.1	1.121773
13.756667	0.1	1.121429
13.758333	0.1	1.122388
13.760000	0.1	1.124945
13.761667	0.1	1.128800
13.763333	0.1	1.132442
13.765000	0.1	1.134207
13.766667	0.1	1.134123
13.768333	0.1	1.134058
13.770000	0.1	1.135799
13.771667	0.1	1.139147
13.773333	0.1	1.142062
13.775000	0.1	1.142845
13.776667	0.1	1.141885
13.778333	0.1	1.141005
13.780000	0.1	1.141634
13.781667	0.1	1.143962
13.783333	0.1	1.147366
13.785000	0.1	1.151348
13.786667	0.1	1.155566
13.788333	0.1	1.159003
13.790000	0.1	1.160502
13.791667	0.1	1.160474
13.793333	0.1	1.161117
13.795000	0.1	1.164582
13.796667	0.1	1.170901
13.798333	0.1	1.178132
13.800000	0.1	1.184484
13.801667	0.1	1.189476
13.803333	0.1	1.193383
13.805000	0.1	1.196489
13.806667	0.1	1.198542
13.808333	0.1	1.198710
13.810000	0.1	1.196843
13.811667	0.1	1.194081
13.813333	0.1	1.191888
13.815000	0.1	1.191176
13.816667	0.1	1.192247
13.818333	0.1	1.194966
13.820000	0.1	1.198556
13.821667	0.1	1.201332
13.823333	0.1	1.201406
13.825000	0.1	1.198142
13.826667	0.1	1.193136
13.828333	0.1	1.189541
13.830000	0.1	1.189685
13.831667	0.1	1.193145
13.833333	0.1	1.197048
13.835000	0.1	1.198421
13.836667	0.1	1.196368
13.838333	0.1	1.192321
13.840000	0.1	1.188922
13.841667	0.1	1.188680
13.843333	0.1	1.192293
13.845000	0.1	1.197788
13.846667	0.1	1.202151
13.848333	0.1	1.204046
13.850000	0.1	1.204554
13.851667	0.1	1.205420
13.853333	0.1	1.207115
13.855000	0.1	1.208978
13.856667	0.1	1.210570
13.858333	0.1	1.212060
13.860000	0.1	1.213537
13.861667	0.1	1.214389
13.863333	0.1	1.213793
13.865000	0.1	1.212046
13.866667	0.1	1.210915
13.868333	0.1	1.212307
13.870000	0.1	1.216489
13.871667	0.1	1.221951
13.873333	0.1	1.226952
13.875000	0.1	1.230380
13.876667	0.1	1.231502
13.878333	0.1	1.230468
13.880000	0.1	1.229285
13.881667	0.1	1.230300
13.883333	0.1	1.233541
13.885000	0.1	1.236890
13.886667	0.1	1.238678
13.888333	0.1	1.239297
13.890000	0.1	1.239832
13.891667	0.1	1.240070
13.893333	0.1	1.239385
13.895000	0.1	1.238845
13.896667	0.1	1.240112
13.898333	0.1	1.242999
13.900000	0.1	1.245765
13.901667	0.1	1.246962
13.903333	0.1	1.247060
13.905000	0.1	1.248964
13.906667	0.1	1.255120
13.908333	0.1	1.264191
13.910000	0.1	1.271917
13.911667	0.1	1.274641
13.913333	0.1	1.272317
13.915000	0.1	1.268629
13.916667	0.1	1.267730
13.918333	0.1	1.271153
13.920000	0.1	1.278017
13.921667	0.1	1.286599
13.923333	0.1	1.294618
13.925000	0.1	1.300056
13.926667	0.1	1.302948
13.928333	0.1	1.304853
13.930000	0.1	1.306618
13.931667	0.1	1.307558
13.933333	0.1	1.306725
13.935000	0.1	1.304746
13.936667	0.1	1.303954
13.938333	0.1	1.306506
13.940000	0.1	1.312937
13.941667	0.1	1.321812
13.943333	0.1	1.330129
13.945000	0.1	1.335386
13.946667	0.1	1.337514
13.948333	0.1	1.338241
13.950000	0.1	1.339749
13.951667	0.1	1.343954
13.953333	0.1	1.351526
13.955000	0.1	1.360835
13.956667	0.1	1.368844
13.958333	0.1	1.374055
13.960000	0.1	1.377957
13.961667	0.1	1.383126
13.963333	0.1	1.390427
13.965000	0.1	1.398148
13.966667	0.1	1.404202
13.968333	0.1	1.408723
13.970000	0.1	1.413310
13.971667	0.1	1.419042
13.973333	0.1	1.426502
13.975000	0.1	1.436253
13.976667	0.1	1.448146
13.978333	0.1	1.460458
13.980000	0.1	1.470619
13.981667	0.1	1.477981
13.983333	0.1	1.484845
13.985000	0.1	1.493655
13.986667	0.1	1.504789
13.988333	0.1	1.517432
13.990000	0.1	1.530685
13.991667	0.1	1.543453
13.993333	0.1	1.554620
13.995000	0.1	1.563663
13.996667	0.1	1.570769
13.998333	0.1	1.576995
14.000000	0.1	1.584613
14.001667	0.1	1.596175
14.003333	0.1	1.612501
14.005000	0.1	1.631589
14.006667	0.1	1.649866
14.008333	0.1	1.664814
14.010000	0.1	1.676413
14.011667	0.1	1.686779
14.013333	0.1	1.698718
14.015000	0.1	1.713685
14.016667	0.1	1.731319
14.018333	0.1	1.751040
14.020000	0.1	1.772549
14.021667	0.1	1.794295
14.023333	0.1	1.813406
14.025000	0.1	1.828424
14.026667	0.1	1.840801
14.028333	0.1	1.853122
14.030000	0.1	1.867395
14.031667	0.1	1.885202
14.033333	0.1	1.907125
14.035000	0.1	1.931624
14.036667	0.1	1.956001
14.038333	0.1	1.978329
14.040000	0.1	1.998362
14.041667	0.1	2.017696
14.043333	0.1	2.038758
14.045000	0.1	2.062949
14.046667	0.1	2.089734
14.048333	0.1	2.117381
14.050000	0.1	2.144421
14.051667	0.1	2.170429
14.053333	0.1	2.195854
14.055000	0.1	2.221176
14.056667	0.1	2.246262
14.058333	0.1	2.271412
14.060000	0.1	2.298253
14.061667	0.1	2.327906
14.063333	0.1	2.359096
14.065000	0.1	2.389187
14.066667	0.1	2.416652
14.068333	0.1	2.441793
14.070000	0.1	2.465690
14.071667	0.1	2.489514
14.073333	0.1	2.514487
14.075000	0.1	2.540997
14.076667	0.1	2.568006
14.078333	0.1	2.594288
14.080000	0.1	2.619540
14.081667	0.1	2.644532
14.083333	0.1	2.670833
14.085000	0.1	2.699844
14.086667	0.1	2.731807
14.088333	0.1	2.765195
14.090000	0.1	2.796990
14.091667	0.1	2.824455
14.093333	0.1	2.846904
14.095000	0.1	2.865582
14.096667	0.1	2.882406
14.098333	0.1	2.899393
14.100000	0.1	2.917834
14.101667	0.1	2.936823
14.103333	0.1	2.954002
14.105000	0.1	2.968665
14.106667	0.1	2.983231
14.108333	0.1	3.000563
14.110000	0.1	3.020605
14.111667	0.1	3.040880
14.113333	0.1	3.059590
14.115000	0.1	3.076824
14.116667	0.1	3.093616
14.118333	0.1	3.110697
14.120000	0.1	3.127791
14.121667	0.1	3.144029
14.123333	0.1	3.158590
14.125000	0.1	3.170734
14.126667	0.1	3.179885
14.128333	0.1	3.185710
14.130000	0.1	3.188606
14.131667	0.1	3.190115
14.133333	0.1	3.191843
14.135000	0.1	3.194083
14.136667	0.1	3.196322
14.138333	0.1	3.198632
14.140000	0.1	3.201603
14.141667	0.1	3.205370
14.143333	0.1	3.209631
14.145000	0.1	3.214064
14.146667	0.1	3.217668
14.148333	0.1	3.218506
14.150000	0.1	3.215047
14.151667	0.1	3.207834
14.153333	0.1	3.199163
14.155000	0.1	3.191084
14.156667	0.1	3.184453
14.158333	0.1	3.179112
14.160000	0.1	3.173859
14.161667	0.1	3.167046
14.163333	0.1	3.158171
14.165000	0.1	3.148378
14.166667	0.1	3.139232
14.168333	0.1	3.131330
14.170000	0.1	3.123544
14.171667	0.1	3.113812
14.173333	0.1	3.100769
14.175000	0.1	3.084377
14.176667	0.1	3.065537
14.178333	0.1	3.045462
14.180000	0.1	3.024950
14.181667	0.1	3.004246
14.183333	0.1	2.983799
14.185000	0.1	2.965005
14.186667	0.1	2.949494
14.188333	0.1	2.937084
14.190000	0.1	2.925340
14.191667	0.1	2.911575
14.193333	0.1	2.894253
14.195000	0.1	2.873149
14.196667	0.1	2.849735
14.198333	0.1	2.826457
14.200000	0.1	2.804785
14.201667	0.1	2.784496
14.203333	0.1	2.764519
14.205000	0.1	2.744235
14.206667	0.1	2.724449
14.208333	0.1	2.706693
14.210000	0.1	2.691224
14.211667	0.1	2.676053
14.213333	0.1	2.658530
14.215000	0.1	2.638013
14.216667	0.1	2.616015
14.218333	0.1	2.594520
14.220000	0.1	2.574995
14.221667	0.1	2.557649
14.223333	0.1	2.541114
14.225000	0.1	2.523814
14.226667	0.1	2.505709
14.228333	0.1	2.488475
14.230000	0.1	2.473816
14.231667	0.1	2.461430
14.233333	0.1	2.449658
14.235000	0.1	2.438114
14.236667	0.1	2.428032
14.238333	0.1	2.420051
14.240000	0.1	2.413308
14.241667	0.1	2.406063
14.243333	0.1	2.396950
14.245000	0.1	2.386300
14.246667	0.1	2.376027
14.248333	0.1	2.368148
14.250000	0.1	2.363315
14.251667	0.1	2.360092
14.253333	0.1	2.355990
14.255000	0.1	2.349997
14.256667	0.1	2.343562
14.258333	0.1	2.338616
14.260000	0.1	2.335384
14.261667	0.1	2.332437
14.263333	0.1	2.328572
14.265000	0.1	2.324237
14.266667	0.1	2.321014
14.268333	0.1	2.320162
14.270000	0.1	2.321745
14.271667	0.1	2.324507
14.273333	0.1	2.326905
14.275000	0.1	2.328255
14.276667	0.1	2.328502
14.278333	0.1	2.327934
14.280000	0.1	2.327380
14.281667	0.1	2.327804
14.283333	0.1	2.329573
14.285000	0.1	2.332344
14.286667	0.1	2.335338
14.288333	0.1	2.337745
14.290000	0.1	2.339282
14.291667	0.1	2.340609
14.293333	0.1	2.342691
14.295000	0.1	2.345992
14.296667	0.1	2.350369
14.298333	0.1	2.355133
14.300000	0.1	2.359240
14.301667	0.1	2.361890
14.303333	0.1	2.363124
14.305000	0.1	2.363804
14.306667	0.1	2.365098
14.308333	0.1	2.368032
14.310000	0.1	2.372526
14.311667	0.1	2.376637
14.313333	0.1	2.378323
14.315000	0.1	2.378016
14.316667	0.1	2.377806
14.318333	0.1	2.378318
14.320000	0.1	2.377909
14.321667	0.1	2.374756
14.323333	0.1	2.368800
14.325000	0.1	2.361871
14.326667	0.1	2.356055
14.328333	0.1	2.351953
14.330000	0.1	2.348972
14.331667	0.1	2.346900
14.333333	0.1	2.346220
14.335000	0.1	2.347338
14.336667	0.1	2.349997
14.338333	0.1	2.353378
14.340000	0.1	2.356656
14.341667	0.1	2.359510
14.343333	0.1	2.362393
14.345000	0.1	2.366360
14.346667	0.1	2.371985
14.348333	0.1	2.378109
14.350000	0.1	2.381732
14.351667	0.1	2.379827
14.353333	0.1	2.372167
14.355000	0.1	2.362463
14.356667	0.1	2.356400
14.358333	0.1	2.357862
14.360000	0.1	2.366379
14.361667	0.1	2.377573
14.363333	0.1	2.386295
14.365000	0.1	2.390076
14.366667	0.1	2.390048
14.368333	0.1	2.389182
14.370000	0.1	2.390235
14.371667	0.1	2.394253
14.373333	0.1	2.400028
14.375000	0.1	2.405504
14.376667	0.1	2.410077
14.378333	0.1	2.414891
14.380000	0.1	2.421425
14.381667	0.1	2.430268
14.383333	0.1	2.440470
14.385000	0.1	2.450342
14.386667	0.1	2.458827
14.388333	0.1	2.465621
14.390000	0.1	2.470803
14.391667	0.1	2.474994
14.393333	0.1	2.479721
14.395000	0.1	2.486682
14.396667	0.1	2.496135
14.398333	0.1	2.506785
14.400000	0.1	2.517560
14.401667	0.1	2.528457
14.403333	0.1	2.539386
14.405000	0.1	2.549426
14.406667	0.1	2.557929
14.408333	0.1	2.565463
14.410000	0.1	2.573081
14.411667	0.1	2.581719
14.413333	0.1	2.591820
14.415000	0.1	2.602809
14.416667	0.1	2.613231
14.418333	0.1	2.621934
14.420000	0.1	2.629389
14.421667	0.1	2.637450
14.423333	0.1	2.647210
14.425000	0.1	2.657706
14.426667	0.1	2.667522
14.428333	0.1	2.676696
14.430000	0.1	2.686358
14.431667	0.1	2.697469
14.433333	0.1	2.710242
14.435000	0.1	2.723713
14.436667	0.1	2.735755
14.438333	0.1	2.744682
14.440000	0.1	2.751243
14.441667	0.1	2.758033
14.443333	0.1	2.767062
14.445000	0.1	2.778880
14.446667	0.1	2.792636
14.448333	0.1	2.806056
14.450000	0.1	2.816748
14.451667	0.1	2.824245
14.453333	0.1	2.830476
14.455000	0.1	2.837991
14.456667	0.1	2.847868
14.458333	0.1	2.859444
14.460000	0.1	2.871472
14.461667	0.1	2.882746
14.463333	0.1	2.892599
14.465000	0.1	2.901792
14.466667	0.1	2.912274
14.468333	0.1	2.925750
14.470000	0.1	2.942369
14.471667	0.1	2.960474
14.473333	0.1	2.977639
14.475000	0.1	2.992633
14.476667	0.1	3.006817
14.478333	0.1	3.023325
14.480000	0.1	3.044074
14.481667	0.1	3.067595
14.483333	0.1	3.089937
14.485000	0.1	3.108489
14.486667	0.1	3.124601
14.488333	0.1	3.141942
14.490000	0.1	3.163279
14.491667	0.1	3.189030
14.493333	0.1	3.217594
14.495000	0.1	3.246930
14.496667	0.1	3.275806
14.498333	0.1	3.303895
14.500000	0.1	3.331830
14.501667	0.1	3.361339
14.503333	0.1	3.394154
14.505000	0.1	3.430359
14.506667	0.1	3.468571
14.508333	0.1	3.507799
14.510000	0.1	3.547892
14.511667	0.1	3.588689
14.513333	0.1	3.630184
14.515000	0.1	3.672731
14.516667	0.1	3.716671
14.518333	0.1	3.762683
14.520000	0.1	3.811754
14.521667	0.1	3.863866
14.523333	0.1	3.917548
14.525000	0.1	3.971159
14.526667	0.1	4.024301
14.528333	0.1	4.078080
14.530000	0.1	4.134639
14.531667	0.1	4.196703
14.533333	0.1	4.266240
14.535000	0.1	4.342501
14.536667	0.1	4.422367
14.538333	0.1	4.502861
14.540000	0.1	4.583029
14.541667	0.1	4.664226
14.543333	0.1	4.748567
14.545000	0.1	4.836791
14.546667	0.1	4.928256
14.548333	0.1	5.021878
14.550000	0.1	5.116747
14.551667	0.1	5.212803
14.553333	0.1	5.311542
14.555000	0.1	5.416218
14.556667	0.1	5.529723
14.558333	0.1	5.651796
14.560000	0.1	5.779169
14.561667	0.1	5.907658
14.563333	0.1	6.034505
14.565000	0.1	6.160205
14.566667	0.1	6.287368
14.568333	0.1	6.417623
14.570000	0.1	6.550811
14.571667	0.1	6.686328
14.573333	0.1	6.824280
14.575000	0.1	6.965906
14.576667	0.1	7.112613
14.578333	0.1	7.264130
14.580000	0.1	7.418804
14.581667	0.1	7.575401
14.583333	0.1	7.733004
14.585000	0.1	7.890076
14.586667	0.1	8.045076
14.588333	0.1	8.197799
14.590000	0.1	8.349889
14.591667	0.1	8.503362
14.593333	0.1	8.658259
14.595000	0.1	8.812831
14.596667	0.1	8.965787
14.598333	0.1	9.117275
14.600000	0.1	9.268881
14.601667	0.1	9.423150
14.603333	0.1	9.581256
14.605000	0.1	9.740903
14.606667	0.1	9.898227
14.608333	0.1	10.051429
14.610000	0.1	10.201284
14.611667	0.1	10.348586
14.613333	0.1	10.492592
14.615000	0.1	10.631830
14.616667	0.1	10.765716
14.618333	0.1	10.895338
14.620000	0.1	11.022720
14.621667	0.1	11.149133
14.623333	0.1	11.273976
14.625000	0.1	11.395495
14.626667	0.1	11.511627
14.628333	0.1	11.620489
14.630000	0.1	11.721775
14.631667	0.1	11.817194
14.633333	0.1	11.909041
14.635000	0.1	11.998708
14.636667	0.1	12.085387
14.638333	0.1	12.165899
14.640000	0.1	12.236973
14.641667	0.1	12.298240
14.643333	0.1	12.352834
14.645000	0.1	12.404933
14.646667	0.1	12.456677
14.648333	0.1	12.507597
14.650000	0.1	12.556268
14.651667	0.1	12.601735
14.653333	0.1	12.643924
14.655000	0.1	12.683175
14.656667	0.1	12.718756
14.658333	0.1	12.748847
14.660000	0.1	12.772880
14.661667	0.1	12.792335
14.663333	0.1	12.808940
14.665000	0.1	12.823641
14.666667	0.1	12.837085
14.668333	0.1	12.849933
14.670000	0.1	12.862496
14.671667	0.1	12.874561
14.673333	0.1	12.885919
14.675000	0.1	12.896992
14.676667	0.1	12.908634
14.678333	0.1	12.921351
14.680000	0.1	12.935372
14.681667	0.1	12.951419
14.683333	0.1	12.970474
14.685000	0.1	12.992867
14.686667	0.1	13.018148
14.688333	0.1	13.045724
14.690000	0.1	13.075848
14.691667	0.1	13.110009
14.693333	0.1	13.149930
14.695000	0.1	13.196012
14.696667	0.1	13.247272
14.698333	0.1	13.302783
14.700000	0.1	13.361964
14.701667	0.1	13.423613
14.703333	0.1	13.486096
14.705000	0.1	13.549095
14.706667	0.1	13.614567
14.708333	0.1	13.685189
14.710000	0.1	13.762028
14.711667	0.1	13.843472
14.713333	0.1	13.926378
14.715000	0.1	14.008288
14.716667	0.1	14.088610
14.718333	0.1	14.168439
14.720000	0.1	14.249324
14.721667	0.1	14.331923
14.723333	0.1	14.415802
14.725000	0.1	14.499561
14.726667	0.1	14.580740
14.728333	0.1	14.656587
14.730000	0.1	14.725537
14.731667	0.1	14.788238
14.733333	0.1	14.847005
14.735000	0.1	14.904034
14.736667	0.1	14.959755
14.738333	0.1	15.012589
14.740000	0.1	15.060091
14.741667	0.1	15.099812
14.743333	0.1	15.129810
14.745000	0.1	15.149252
14.746667	0.1	15.159007
14.748333	0.1	15.161596
14.750000	0.1	15.158989
14.751667	0.1	15.150262
14.753333	0.1	15.133140
14.755000	0.1	15.107431
14.756667	0.1	15.075095
14.758333	0.1	15.037884
14.760000	0.1	14.995770
14.761667	0.1	14.946787
14.763333	0.1	14.888654
14.765000	0.1	14.821310
14.766667	0.1	14.747120
14.768333	0.1	14.668508
14.770000	0.1	14.586798
14.771667	0.1	14.503333
14.773333	0.1	14.419295
14.775000	0.1	14.334498
14.776667	0.1	14.247815
14.778333	0.1	14.158688
14.780000	0.1	14.067474
14.781667	0.1	13.974984
14.783333	0.1	13.881642
14.785000	0.1	13.786713
14.786667	0.1	13.688914
14.788333	0.1	13.588164
14.790000	0.1	13.486263
14.791667	0.1	13.385923
14.793333	0.1	13.289182
14.795000	0.1	13.196063
14.796667	0.1	13.104258
14.798333	0.1	13.010544
14.800000	0.1	12.913561
14.801667	0.1	12.815082
14.803333	0.1	12.718686
14.805000	0.1	12.627384
14.806667	0.1	12.541725
14.808333	0.1	12.459918
14.810000	0.1	12.379368
14.811667	0.1	12.297751
14.813333	0.1	12.214305
14.815000	0.1	12.130733
14.816667	0.1	12.049885
14.818333	0.1	11.973265
14.820000	0.1	11.900077
14.821667	0.1	11.827946
14.823333	0.1	11.754530
14.825000	0.1	11.678659
14.826667	0.1	11.600447
14.828333	0.1	11.520837
14.830000	0.1	11.440953
14.831667	0.1	11.361702
14.833333	0.1	11.283611
14.835000	0.1	11.206428
14.836667	0.1	11.129119
14.838333	0.1	11.050855
14.840000	0.1	10.971930
14.841667	0.1	10.892944
14.843333	0.1	10.813414
14.845000	0.1	10.732366
14.846667	0.1	10.649962
14.848333	0.1	10.567326
14.850000	0.1	10.485132
14.851667	0.1	10.402724
14.853333	0.1	10.318225
14.855000	0.1	10.230346
14.856667	0.1	10.139789
14.858333	0.1	10.047862
14.860000	0.1	9.954963
14.861667	0.1	9.860727
14.863333	0.1	9.764959
14.865000	0.1	9.668246
14.866667	0.1	9.570909
14.868333	0.1	9.471900
14.870000	0.1	9.369985
14.871667	0.1	9.265123
14.873333	0.1	9.158379
14.875000	0.1	9.051007
14.876667	0.1	8.943621
14.878333	0.1	8.835881
14.880000	0.1	8.727261
14.881667	0.1	8.618236
14.883333	0.1	8.509941
14.885000	0.1	8.403193
14.886667	0.1	8.298871
14.888333	0.1	8.198246
14.890000	0.1	8.101589
14.891667	0.1	8.006990
14.893333	0.1	7.911478
14.895000	0.1	7.813415
14.896667	0.1	7.713563
14.898333	0.1	7.614368
14.900000	0.1	7.519047
14.901667	0.1	7.430515
14.903333	0.1	7.349271
14.905000	0.1	7.272409
14.906667	0.1	7.196525
14.908333	0.1	7.120981
14.910000	0.1	7.047369
14.911667	0.1	6.977464
14.913333	0.1	6.912663
14.915000	0.1	6.854432
14.916667	0.1	6.803698
14.918333	0.1	6.758897
14.920000	0.1	6.716391
14.921667	0.1	6.673667
14.923333	0.1	6.630998
14.925000	0.1	6.591110
14.926667	0.1	6.557754
14.928333	0.1	6.533721
14.930000	0.1	6.519235
14.931667	0.1	6.512050
14.933333	0.1	6.509586
14.935000	0.1	6.510303
14.936667	0.1	6.513270
14.938333	0.1	6.518904
14.940000	0.1	6.529479
14.941667	0.1	6.546984
14.943333	0.1	6.571533
14.945000	0.1	6.602299
14.946667	0.1	6.638682
14.948333	0.1	6.680363
14.950000	0.1	6.726841
14.951667	0.1	6.776713
14.953333	0.1	6.828015
14.955000	0.1	6.879633
14.956667	0.1	6.931974
14.958333	0.1	6.986475
14.960000	0.1	7.044640
14.961667	0.1	7.107090
14.963333	0.1	7.173433
14.965000	0.1	7.242961
14.966667	0.1	7.315115
14.968333	0.1	7.389346
14.970000	0.1	7.465272
14.971667	0.1	7.543466
14.973333	0.1	7.625315
14.975000	0.1	7.711235
14.976667	0.1	7.799496
14.978333	0.1	7.887324
14.980000	0.1	7.973062
14.981667	0.1	8.056741
14.983333	0.1	8.139187
14.985000	0.1	8.221474
14.986667	0.1	8.304636
14.988333	0.1	8.388446
14.990000	0.1	8.470481
14.991667	0.1	8.547618
14.993333	0.1	8.618757
14.995000	0.1	8.685808
14.996667	0.1	8.751922
14.998333	0.1	8.818763
15.000000	0.1	8.885441
15.001667	0.1	8.949959
15.003333	0.1	9.010872
15.005000	0.1	9.067678
15.006667	0.1	9.120428
15.008333	0.1	9.169150
15.010000	0.1	9.213691
15.011667	0.1	9.254222
15.013333	0.1	9.291191
15.015000	0.1	9.324569
15.016667	0.1	9.353384
15.018333	0.1	9.376127
15.020000	0.1	9.391862
15.021667	0.1	9.401212
15.023333	0.1	9.406265
15.025000	0.1	9.409785
15.026667	0.1	9.414279
15.028333	0.1	9.421054
15.030000	0.1	9.429497
15.031667	0.1	9.437189
15.033333	0.1	9.441478
15.035000	0.1	9.440673
15.036667	0.1	9.433725
15.038333	0.1	9.419927
15.040000	0.1	9.399555
15.041667	0.1	9.374204
15.043333	0.1	9.345803
15.045000	0.1	9.315223
15.046667	0.1	9.282613
15.048333	0.1	9.248653
15.050000	0.1	9.213719
15.051667	0.1	9.176712
15.053333	0.1	9.136572
15.055000	0.1	9.094421
15.056667	0.1	9.053079
15.058333	0.1	9.014467
15.060000	0.1	8.977558
15.061667	0.1	8.939342
15.063333	0.1	8.897511
15.065000	0.1	8.851802
15.066667	0.1	8.803546
15.068333	0.1	8.755019
15.070000	0.1	8.707978
15.071667	0.1	8.662664
15.073333	0.1	8.619074
15.075000	0.1	8.577583
15.076667	0.1	8.537313
15.078333	0.1	8.495725
15.080000	0.1	8.451119
15.081667	0.1	8.404236
15.083333	0.1	8.357237
15.085000	0.1	8.312436
15.086667	0.1	8.270768
15.088333	0.1	8.230950
15.090000	0.1	8.191294
15.091667	0.1	8.151964
15.093333	0.1	8.114590
15.095000	0.1	8.080211
15.096667	0.1	8.048397
15.098333	0.1	8.018357
15.100000	0.1	7.989630
15.101667	0.1	7.961718
15.103333	0.1	7.934747
15.105000	0.1	7.910030
15.106667	0.1	7.889182
15.108333	0.1	7.873098
15.110000	0.1	7.861694
15.111667	0.1	7.853899
15.113333	0.1	7.848269
15.115000	0.1	7.843929
15.116667	0.1	7.840921
15.118333	0.1	7.840376
15.120000	0.1	7.844171
15.121667	0.1	7.853187
15.123333	0.1	7.866235
15.125000	0.1	7.881597
15.126667	0.1	7.898561
15.128333	0.1	7.917290
15.130000	0.1	7.938603
15.131667	0.1	7.963898
15.133333	0.1	7.993896
15.135000	0.1	8.027442
15.136667	0.1	8.062469
15.138333	0.1	8.097747
15.140000	0.1	8.132951
15.141667	0.1	8.168244
15.143333	0.1	8.204603
15.145000	0.1	8.243555
15.146667	0.1	8.286145
15.148333	0.1	8.332832
15.150000	0.1	8.384082
15.151667	0.1	8.440544
15.153333	0.1	8.502528
15.155000	0.1	8.568638
15.156667	0.1	8.636019
15.158333	0.1	8.702874
15.160000	0.1	8.769948
15.161667	0.1	8.839555
15.163333	0.1	8.913120
15.165000	0.1	8.989670
15.166667	0.1	9.067287
15.168333	0.1	9.145443
15.170000	0.1	9.225123
15.171667	0.1	9.307507
15.173333	0.1	9.392970
15.175000	0.1	9.480515
15.176667	0.1	9.568436
15.178333	0.1	9.655841
15.180000	0.1	9.743334
15.181667	0.1	9.832247
15.183333	0.1	9.923377
15.185000	0.1	10.016239
15.186667	0.1	10.109507
15.188333	0.1	10.201279
15.190000	0.1	10.289126
15.191667	0.1	10.371869
15.193333	0.1	10.451134
15.195000	0.1	10.529561
15.196667	0.1	10.608663
15.198333	0.1	10.688710
15.200000	0.1	10.769060
15.201667	0.1	10.848939
15.203333	0.1	10.928558
15.205000	0.1	11.008475
15.206667	0.1	11.087595
15.208333	0.1	11.162767
15.210000	0.1	11.231159
15.211667	0.1	11.292137
15.213333	0.1	11.346606
15.215000	0.1	11.395719
15.216667	0.1	11.440837
15.218333	0.1	11.483068
15.220000	0.1	11.522179
15.221667	0.1	11.557108
15.223333	0.1	11.587162
15.225000	0.1	11.612074
15.226667	0.1	11.631688
15.228333	0.1	11.645467
15.230000	0.1	11.652051
15.231667	0.1	11.650198
15.233333	0.1	11.640280
15.235000	0.1	11.624587
15.236667	0.1	11.606379
15.238333	0.1	11.587976
15.240000	0.1	11.569243
15.241667	0.1	11.547999
15.243333	0.1	11.521839
15.245000	0.1	11.489391
15.246667	0.1	11.450527
15.248333	0.1	11.406126
15.250000	0.1	11.357358
15.251667	0.1	11.305255
15.253333	0.1	11.250703
15.255000	0.1	11.194018
15.256667	0.1	11.135009
15.258333	0.1	11.073919
15.260000	0.1	11.011674
15.261667	0.1	10.949089
15.263333	0.1	10.886043
15.265000	0.1	10.821647
15.266667	0.1	10.755118
15.268333	0.1	10.686396
15.270000	0.1	10.616407
15.271667	0.1	10.546534
15.273333	0.1	10.477318
15.275000	0.1	10.408559
15.276667	0.1	10.340791
15.278333	0.1	10.275869
15.280000	0.1	10.215733
15.281667	0.1	10.160459
15.283333	0.1	10.107886
15.285000	0.1	10.055956
15.286667	0.1	10.005138
15.288333	0.1	9.957748
15.290000	0.1	9.915591
15.291667	0.1	9.879796
15.293333	0.1	9.851828
15.295000	0.1	9.832229
15.296667	0.1	9.818985
15.298333	0.1	9.809225
15.300000	0.1	9.802352
15.301667	0.1	9.800754
15.303333	0.1	9.807786
15.305000	0.1	9.825318
15.306667	0.1	9.853584
15.308333	0.1	9.892448
15.310000	0.1	9.941687
15.311667	0.1	10.000593
15.313333	0.1	10.068296
15.315000	0.1	10.144794
15.316667	0.1	10.231035
15.318333	0.1	10.327869
15.320000	0.1	10.435884
15.321667	0.1	10.555787
15.323333	0.1	10.688612
15.325000	0.1	10.835580
15.326667	0.1	10.997751
15.328333	0.1	11.176299
15.330000	0.1	11.372874
15.331667	0.1	11.588554
15.333333	0.1	11.822889
15.335000	0.1	12.074723
15.336667	0.1	12.343274
15.338333	0.1	12.628715
15.340000	0.1	12.932895
15.341667	0.1	13.259193
15.343333	0.1	13.610916
15.345000	0.1	13.989764
15.346667	0.1	14.395476
15.348333	0.1	14.826693
15.350000	0.1	15.282431
15.351667	0.1	15.763864
15.353333	0.1	16.275044
15.355000	0.1	16.821362
15.356667	0.1	17.407751
15.358333	0.1	18.037930
15.360000	0.1	18.713749
15.361667	0.1	19.435114
15.363333	0.1	20.200862
15.365000	0.1	21.010181
15.366667	0.1	21.864418
15.368333	0.1	22.767922
15.370000	0.1	23.726849
15.371667	0.1	24.746647
15.373333	0.1	25.830017
15.375000	0.1	26.977477
15.376667	0.1	28.190604
15.378333	0.1	29.474068
15.380000	0.1	30.834316
15.381667	0.1	32.277191
15.383333	0.1	33.806656
15.385000	0.1	35.424698
15.386667	0.1	37.132059
15.388333	0.1	38.929516
15.390000	0.1	40.819650
15.391667	0.1	42.807818
15.393333	0.1	44.901320
15.395000	0.1	47.107232
15.396667	0.1	49.430677
15.398333	0.1	51.874155
15.400000	0.1	54.437737
15.401667	0.1	57.120835
15.403333	0.1	59.925183
15.405000	0.1	62.856390
15.406667	0.1	65.922127
15.408333	0.1	69.128275
15.410000	0.1	72.476892
15.411667	0.1	75.967712
15.413333	0.1	79.601067
15.415000	0.1	83.379089
15.416667	0.1	87.304455
15.418333	0.1	91.379737
15.420000	0.1	95.608109
15.421667	0.1	99.993232
15.423333	0.1	104.537811
15.425000	0.1	109.243118
15.426667	0.1	114.110443
15.428333	0.1	119.142369
15.430000	0.1	124.342181
15.431667	0.1	129.712750
15.433333	0.1	135.255796
15.435000	0.1	140.971989
15.436667	0.1	146.862958
15.438333	0.1	152.933658
15.440000	0.1	159.191466
15.441667	0.1	165.643366
15.443333	0.1	172.296106
15.445000	0.1	179.157830
15.446667	0.1	186.237171
15.448333	0.1	193.542000
15.450000	0.1	201.080414
15.451667	0.1	208.862364
15.453333	0.1	216.900367
15.455000	0.1	225.208984
15.456667	0.1	233.804281
15.458333	0.1	242.703725
15.460000	0.1	251.925225
15.461667	0.1	261.485460
15.463333	0.1	271.398877
15.465000	0.1	281.677060
15.466667	0.1	292.329556
15.468333	0.1	303.367297
15.470000	0.1	314.804381
15.471667	0.1	326.654078
15.473333	0.1	338.923815
15.475000	0.1	351.615446
15.476667	0.1	364.728393
15.478333	0.1	378.258569
15.480000	0.1	392.193385
15.481667	0.1	406.509461
15.483333	0.1	421.175249
15.485000	0.1	436.155713
15.486667	0.1	451.413356
15.488333	0.1	466.903430
15.490000	0.1	482.569407
15.491667	0.1	498.344833
15.493333	0.1	514.159832
15.495000	0.1	529.945326
15.496667	0.1	545.630907
15.498333	0.1	561.140786
15.500000	0.1	576.392692
15.501667	0.1	591.300368
15.503333	0.1	605.778699
15.505000	0.1	619.747188
15.506667	0.1	633.130149
15.508333	0.1	645.858287
15.510000	0.1	657.871199
15.511667	0.1	669.116728
15.513333	0.1	679.548565
15.515000	0.1	689.126235
15.516667	0.1	697.817966
15.518333	0.1	705.603464
15.520000	0.1	712.473458
15.521667	0.1	718.427348
15.523333	0.1	723.473221
15.525000	0.1	727.628596
15.526667	0.1	730.917142
15.528333	0.1	733.365836
15.530000	0.1	735.005486
15.531667	0.1	735.868812
15.533333	0.1	735.989162
15.535000	0.1	735.405423
15.536667	0.1	734.165190
15.538333	0.1	732.320860
15.540000	0.1	729.924315
15.541667	0.1	727.023078
15.543333	0.1	723.657674
15.545000	0.1	719.863964
15.546667	0.1	715.681934
15.548333	0.1	711.159055
15.550000	0.1	706.340746
15.551667	0.1	701.261694
15.553333	0.1	695.949090
15.555000	0.1	690.430324
15.556667	0.1	684.735408
15.558333	0.1	678.893538
15.560000	0.1	672.929385
15.561667	0.1	666.863216
15.563333	0.1	660.713381
15.565000	0.1	654.498148
15.566667	0.1	648.236783
15.568333	0.1	641.947748
15.570000	0.1	635.642592
15.571667	0.1	629.324788
15.573333	0.1	622.997550
15.575000	0.1	616.670610
15.576667	0.1	610.358674
15.578333	0.1	604.074896
15.580000	0.1	597.825917
15.581667	0.1	591.611113
15.583333	0.1	585.426889
15.585000	0.1	579.273482
15.586667	0.1	573.156453
15.588333	0.1	567.081874
15.590000	0.1	561.053437
15.591667	0.1	555.073135
15.593333	0.1	549.140513
15.595000	0.1	543.252952
15.596667	0.1	537.409350
15.598333	0.1	531.611722
15.600000	0.1	525.861639
15.601667	0.1	520.156343
15.603333	0.1	514.489813
15.605000	0.1	508.857379
15.606667	0.1	503.259367
15.608333	0.1	497.700503
15.610000	0.1	492.185248
15.611667	0.1	486.713732
15.613333	0.1	481.281640
15.615000	0.1	475.882623
15.616667	0.1	470.511700
15.618333	0.1	465.167100
15.620000	0.1	459.849392
15.621667	0.1	454.559704
15.623333	0.1	449.298756
15.625000	0.1	444.066474
15.626667	0.1	438.861531
15.628333	0.1	433.680937
15.630000	0.1	428.520157
15.631667	0.1	423.373729
15.633333	0.1	418.237793
15.635000	0.1	413.113544
15.636667	0.1	408.006185
15.638333	0.1	402.919692
15.640000	0.1	397.853982
15.641667	0.1	392.805883
15.643333	0.1	387.770930
15.645000	0.1	382.745834
15.646667	0.1	377.730336
15.648333	0.1	372.725833
15.650000	0.1	367.732719
15.651667	0.1	362.749645
15.653333	0.1	357.774282
15.655000	0.1	352.805178
15.656667	0.1	347.843618
15.658333	0.1	342.892865
15.660000	0.1	337.956003
15.661667	0.1	333.035309
15.663333	0.1	328.131849
15.665000	0.1	323.244031
15.666667	0.1	318.368115
15.668333	0.1	313.501247
15.670000	0.1	308.643380
15.671667	0.1	303.797094
15.673333	0.1	298.966519
15.675000	0.1	294.156187
15.676667	0.1	289.369333
15.678333	0.1	284.606363
15.680000	0.1	279.865787
15.681667	0.1	275.146095
15.683333	0.1	270.446451
15.685000	0.1	265.767649
15.686667	0.1	261.113332
15.688333	0.1	256.488603
15.690000	0.1	251.897085
15.691667	0.1	247.339611
15.693333	0.1	242.815376
15.695000	0.1	238.324474
15.696667	0.1	233.869776
15.698333	0.1	229.455219
15.700000	0.1	225.083092
15.701667	0.1	220.754254
15.703333	0.1	216.469057
15.705000	0.1	212.226981
15.706667	0.1	208.027680
15.708333	0.1	203.873078
15.710000	0.1	199.766467
15.711667	0.1	195.709979
15.713333	0.1	191.704771
15.715000	0.1	187.752401
15.716667	0.1	183.854299
15.718333	0.1	180.010726
15.720000	0.1	176.221379
15.721667	0.1	172.486263
15.723333	0.1	168.806524
15.725000	0.1	165.185351
15.726667	0.1	161.626437
15.728333	0.1	158.131616
15.730000	0.1	154.701043
15.731667	0.1	151.333716
15.733333	0.1	148.027032
15.735000	0.1	144.778318
15.736667	0.1	141.587597
15.738333	0.1	138.457464
15.740000	0.1	135.390121
15.741667	0.1	132.385837
15.743333	0.1	129.443938
15.745000	0.1	126.564158
15.746667	0.1	123.746954
15.748333	0.1	120.992605
15.750000	0.1	118.300561
15.751667	0.1	115.670390
15.753333	0.1	113.102328
15.755000	0.1	110.596526
15.756667	0.1	108.152302
15.758333	0.1	105.767176
15.760000	0.1	103.437607
15.761667	0.1	101.162335
15.763333	0.1	98.943370
15.765000	0.1	96.783186
15.766667	0.1	94.682444
15.768333	0.1	92.640217
15.770000	0.1	90.654697
15.771667	0.1	88.722739
15.773333	0.1	86.840135
15.775000	0.1	85.004103
15.776667	0.1	83.215353
15.778333	0.1	81.476728
15.780000	0.1	79.789986
15.781667	0.1	78.154551
15.783333	0.1	76.568304
15.785000	0.1	75.028488
15.786667	0.1	73.532378
15.788333	0.1	72.078002
15.790000	0.1	70.664538
15.791667	0.1	69.291764
15.793333	0.1	67.959260
15.795000	0.1	66.666431
15.796667	0.1	65.412158
15.798333	0.1	64.194626
15.800000	0.1	63.012722
15.801667	0.1	61.867135
15.803333	0.1	60.759098
15.805000	0.1	59.688324
15.806667	0.1	58.652386
15.808333	0.1	57.648281
15.810000	0.1	56.674457
15.811667	0.1	55.730729
15.813333	0.1	54.816031
15.815000	0.1	53.927712
15.816667	0.1	53.063352
15.818333	0.1	52.222307
15.820000	0.1	51.405537
15.821667	0.1	50.615035
15.823333	0.1	49.852822
15.825000	0.1	49.118726
15.826667	0.1	48.409621
15.828333	0.1	47.721905
15.830000	0.1	47.053793
15.831667	0.1	46.404991
15.833333	0.1	45.775636
15.835000	0.1	45.165867
15.836667	0.1	44.575450
15.838333	0.1	44.003325
15.840000	0.1	43.447809
15.841667	0.1	42.907461
15.843333	0.1	42.382004
15.845000	0.1	41.872086
15.846667	0.1	41.377731
15.848333	0.1	40.898006
15.850000	0.1	40.432038
15.851667	0.1	39.979173
15.853333	0.1	39.538536
15.855000	0.1	39.109415
15.856667	0.1	38.692118
15.858333	0.1	38.287514
15.860000	0.1	37.895450
15.861667	0.1	37.514176
15.863333	0.1	37.141442
15.865000	0.1	36.775931
15.866667	0.1	36.417833
15.868333	0.1	36.068778
15.870000	0.1	35.731024
15.871667	0.1	35.405308
15.873333	0.1	35.089999
15.875000	0.1	34.783287
15.876667	0.1	34.484831
15.878333	0.1	34.195213
15.880000	0.1	33.914615
15.881667	0.1	33.641630
15.883333	0.1	33.373833
15.885000	0.1	33.109896
15.886667	0.1	32.850131
15.888333	0.1	32.595382
15.890000	0.1	32.346481
15.891667	0.1	32.104589
15.893333	0.1	31.870361
15.895000	0.1	31.643342
15.896667	0.1	31.422870
15.898333	0.1	31.208801
15.900000	0.1	31.001354
15.901667	0.1	30.801287
15.903333	0.1	30.609709
15.905000	0.1	30.427044
15.906667	0.1	30.252025
15.908333	0.1	30.081882
15.910000	0.1	29.913862
15.911667	0.1	29.747058
15.913333	0.1	29.583196
15.915000	0.1	29.425309
15.916667	0.1	29.274891
15.918333	0.1	29.130788
15.920000	0.1	28.991136
15.921667	0.1	28.855382
15.923333	0.1	28.724051
15.925000	0.1	28.597736
15.926667	0.1	28.477036
15.928333	0.1	28.362796
15.930000	0.1	28.255442
15.931667	0.1	28.154328
15.933333	0.1	28.057592
15.935000	0.1	27.962341
15.936667	0.1	27.866121
15.938333	0.1	27.768826
15.940000	0.1	27.672066
15.941667	0.1	27.577118
15.943333	0.1	27.484568
15.945000	0.1	27.394267
15.946667	0.1	27.305298
15.948333	0.1	27.217264
15.950000	0.1	27.130605
15.951667	0.1	27.045477
15.953333	0.1	26.961672
15.955000	0.1	26.878817
15.956667	0.1	26.796004
15.958333	0.1	26.711891
15.960000	0.1	26.625143
15.961667	0.1	26.534600
15.963333	0.1	26.439982
15.965000	0.1	26.342566
15.966667	0.1	26.243599
15.968333	0.1	26.142355
15.970000	0.1	26.036985
15.971667	0.1	25.926861
15.973333	0.1	25.813594
15.975000	0.1	25.700079
15.976667	0.1	25.588321
15.978333	0.1	25.478392
15.980000	0.1	25.369441
15.981667	0.1	25.260909
15.983333	0.1	25.153225
15.985000	0.1	25.047460
15.986667	0.1	24.943575
15.988333	0.1	24.839868
15.990000	0.1	24.734964
15.991667	0.1	24.629189
15.993333	0.1	24.523865
15.995000	0.1	24.420200
15.996667	0.1	24.318332
15.998333	0.1	24.217721
16.000000	0.1	24.118675
16.001667	0.1	24.022614
16.003333	0.1	23.931135
16.005000	0.1	23.845071
16.006667	0.1	23.763613
16.008333	0.1	23.685046
16.010000	0.1	23.608557
16.011667	0.1	23.534345
16.013333	0.1	23.462633
16.015000	0.1	23.393794
16.016667	0.1	23.328778
16.018333	0.1	23.268433
16.020000	0.1	23.212791
16.021667	0.1	23.161224
16.023333	0.1	23.113093
16.025000	0.1	23.067901
16.026667	0.1	23.025475
16.028333	0.1	22.986564
16.030000	0.1	22.952193
16.031667	0.1	22.922070
16.033333	0.1	22.894819
16.035000	0.1	22.869245
16.036667	0.1	22.845222
16.038333	0.1	22.823531
16.040000	0.1	22.804434
16.041667	0.1	22.787172
16.043333	0.1	22.770539
16.045000	0.1	22.753216
16.046667	0.1	22.734362
16.048333	0.1	22.714301
16.050000	0.1	22.694268
16.051667	0.1	22.675511
16.053333	0.1	22.658249
16.055000	0.1	22.641416
16.056667	0.1	22.623884
16.058333	0.1	22.605662
16.060000	0.1	22.587115
16.061667	0.1	22.567837
16.063333	0.1	22.547608
16.065000	0.1	22.527315
16.066667	0.1	22.507706
16.068333	0.1	22.488306
16.070000	0.1	22.467887
16.071667	0.1	22.445605
16.073333	0.1	22.421638
16.075000	0.1	22.396091
16.076667	0.1	22.368189
16.078333	0.1	22.337525
16.080000	0.1	22.304356
16.081667	0.1	22.268831
16.083333	0.1	22.231312
16.085000	0.1	22.192169
16.086667	0.1	22.151410
16.088333	0.1	22.109812
16.090000	0.1	22.069179
16.091667	0.1	22.030319
16.093333	0.1	21.991846
16.095000	0.1	21.952176
16.096667	0.1	21.911529
16.098333	0.1	21.870513
16.100000	0.1	21.828492
16.101667	0.1	21.784357
16.103333	0.1	21.737823
16.105000	0.1	21.689404
16.106667	0.1	21.639965
16.108333	0.1	21.591107
16.110000	0.1	21.545109
16.111667	0.1	21.502795
16.113333	0.1	21.462445
16.115000	0.1	21.422287
16.116667	0.1	21.382524
16.118333	0.1	21.344009
16.120000	0.1	21.306393
16.121667	0.1	21.268525
16.123333	0.1	21.230211
16.125000	0.1	21.192725
16.126667	0.1	21.157861
16.128333	0.1	21.126689
16.130000	0.1	21.098936
16.131667	0.1	21.072999
16.133333	0.1	21.047001
16.135000	0.1	21.020817
16.136667	0.1	20.996118
16.138333	0.1	20.973911
16.140000	0.1	20.953626
16.141667	0.1	20.934879
16.143333	0.1	20.918543
16.145000	0.1	20.905631
16.146667	0.1	20.896052
16.148333	0.1	20.889076
16.150000	0.1	20.884094
16.151667	0.1	20.880452
16.153333	0.1	20.878101
16.155000	0.1	20.878189
16.156667	0.1	20.881598
16.158333	0.1	20.888080
16.160000	0.1	20.896904
16.161667	0.1	20.907056
16.163333	0.1	20.917398
16.165000	0.1	20.927447
16.166667	0.1	20.937761
16.168333	0.1	20.949761
16.170000	0.1	20.964835
16.171667	0.1	20.982814
16.173333	0.1	21.001929
16.175000	0.1	21.020719
16.176667	0.1	21.039350
16.178333	0.1	21.059020
16.180000	0.1	21.080840
16.181667	0.1	21.105208
16.183333	0.1	21.131546
16.185000	0.1	21.158615
16.186667	0.1	21.185186
16.188333	0.1	21.210513
16.190000	0.1	21.235347
16.191667	0.1	21.262015
16.193333	0.1	21.292684
16.195000	0.1	21.327855
16.196667	0.1	21.366351
16.198333	0.1	21.406254
16.200000	0.1	21.445914
16.201667	0.1	21.484038
16.203333	0.1	21.519433
16.205000	0.1	21.551317
16.206667	0.1	21.579526
16.208333	0.1	21.604886
16.210000	0.1	21.629361
16.211667	0.1	21.654884
16.213333	0.1	21.682167
16.215000	0.1	21.710414
16.216667	0.1	21.738303
16.218333	0.1	21.765213
16.220000	0.1	21.790946
16.221667	0.1	21.815756
16.223333	0.1	21.841573
16.225000	0.1	21.870527
16.226667	0.1	21.901787
16.228333	0.1	21.932428
16.230000	0.1	21.961150
16.231667	0.1	21.989206
16.233333	0.1	22.018631
16.235000	0.1	22.050161
16.236667	0.1	22.082189
16.238333	0.1	22.112508
16.240000	0.1	22.140923
16.241667	0.1	22.169114
16.243333	0.1	22.198176
16.245000	0.1	22.226907
16.246667	0.1	22.253199
16.248333	0.1	22.276496
16.250000	0.1	22.298247
16.251667	0.1	22.320868
16.253333	0.1	22.346163
16.255000	0.1	22.373889
16.256667	0.1	22.402103
16.258333	0.1	22.428813
16.260000	0.1	22.453135
16.261667	0.1	22.475785
16.263333	0.1	22.499040
16.265000	0.1	22.525033
16.266667	0.1	22.553634
16.268333	0.1	22.582575
16.270000	0.1	22.609653
16.271667	0.1	22.634729
16.273333	0.1	22.659726
16.275000	0.1	22.686259
16.276667	0.1	22.713989
16.278333	0.1	22.741603
16.280000	0.1	22.768169
16.281667	0.1	22.793612
16.283333	0.1	22.819135
16.285000	0.1	22.846768
16.286667	0.1	22.876919
16.288333	0.1	22.907113
16.290000	0.1	22.934722
16.291667	0.1	22.959821
16.293333	0.1	22.984366
16.295000	0.1	23.010112
16.296667	0.1	23.037950
16.298333	0.1	23.067892
16.300000	0.1	23.098947
16.301667	0.1	23.129839
16.303333	0.1	23.160018
16.305000	0.1	23.189485
16.306667	0.1	23.218528
16.308333	0.1	23.248242
16.310000	0.1	23.279679
16.311667	0.1	23.312485
16.313333	0.1	23.345808
16.315000	0.1	23.379452
16.316667	0.1	23.413482
16.318333	0.1	23.447988
16.320000	0.1	23.483112
16.321667	0.1	23.519346
16.323333	0.1	23.557781
16.325000	0.1	23.598657
16.326667	0.1	23.639957
16.328333	0.1	23.678998
16.330000	0.1	23.714858
16.331667	0.1	23.748823
16.333333	0.1	23.783012
16.335000	0.1	23.818812
16.336667	0.1	23.856335
16.338333	0.1	23.894948
16.340000	0.1	23.934124
16.341667	0.1	23.973575
16.343333	0.1	24.013026
16.345000	0.1	24.052518
16.346667	0.1	24.092593
16.348333	0.1	24.133441
16.350000	0.1	24.174415
16.351667	0.1	24.214480
16.353333	0.1	24.253186
16.355000	0.1	24.291277
16.356667	0.1	24.330090
16.358333	0.1	24.370793
16.360000	0.1	24.414109
16.361667	0.1	24.459879
16.363333	0.1	24.506925
16.365000	0.1	24.554227
16.366667	0.1	24.601906
16.368333	0.1	24.650251
16.370000	0.1	24.698749
16.371667	0.1	24.746591
16.373333	0.1	24.792776
16.375000	0.1	24.836096
16.376667	0.1	24.876646
16.378333	0.1	24.916776
16.380000	0.1	24.959329
16.381667	0.1	25.005634
16.383333	0.1	25.055571
16.385000	0.1	25.108326
16.386667	0.1	25.162441
16.388333	0.1	25.216048
16.390000	0.1	25.268141
16.391667	0.1	25.319550
16.393333	0.1	25.372170
16.395000	0.1	25.427020
16.396667	0.1	25.482951
16.398333	0.1	25.537284
16.400000	0.1	25.587627
16.401667	0.1	25.633285
16.403333	0.1	25.676065
16.405000	0.1	25.719795
16.406667	0.1	25.767703
16.408333	0.1	25.820043
16.410000	0.1	25.875163
16.411667	0.1	25.931569
16.413333	0.1	25.988091
16.415000	0.1	26.043737
16.416667	0.1	26.098196
16.418333	0.1	26.151822
16.420000	0.1	26.205196
16.421667	0.1	26.258780
16.423333	0.1	26.312545
16.425000	0.1	26.366077
16.426667	0.1	26.418814
16.428333	0.1	26.470446
16.430000	0.1	26.521329
16.431667	0.1	26.572309
16.433333	0.1	26.624468
16.435000	0.1	26.678806
16.436667	0.1	26.735174
16.438333	0.1	26.792563
16.440000	0.1	26.850859
16.441667	0.1	26.910859
16.443333	0.1	26.972313
16.445000	0.1	27.032946
16.446667	0.1	27.090176
16.448333	0.1	27.143322
16.450000	0.1	27.193460
16.451667	0.1	27.242438
16.453333	0.1	27.292497
16.455000	0.1	27.345424
16.456667	0.1	27.401485
16.458333	0.1	27.459590
16.460000	0.1	27.518580
16.461667	0.1	27.578133
16.463333	0.1	27.638404
16.465000	0.1	27.699424
16.466667	0.1	27.760686
16.468333	0.1	27.820943
16.470000	0.1	27.878718
16.471667	0.1	27.933922
16.473333	0.1	27.989117
16.475000	0.1	28.047678
16.476667	0.1	28.110012
16.478333	0.1	28.173160
16.480000	0.1	28.234390
16.481667	0.1	28.292909
16.483333	0.1	28.349115
16.485000	0.1	28.404947
16.486667	0.1	28.463863
16.488333	0.1	28.527742
16.490000	0.1	28.594593
16.491667	0.1	28.660484
16.493333	0.1	28.723022
16.495000	0.1	28.782836
16.496667	0.1	28.843088
16.498333	0.1	28.907256
16.500000	0.1	28.975643
16.501667	0.1	29.044705
16.503333	0.1	29.110587
16.505000	0.1	29.172921
16.506667	0.1	29.234788
16.508333	0.1	29.299273
16.510000	0.1	29.367311
16.511667	0.1	29.438320
16.513333	0.1	29.510944
16.515000	0.1	29.583694
16.516667	0.1	29.655905
16.518333	0.1	29.728143
16.520000	0.1	29.801866
16.521667	0.1	29.878761
16.523333	0.1	29.959660
16.525000	0.1	30.043568
16.526667	0.1	30.128281
16.528333	0.1	30.212579
16.530000	0.1	30.297115
16.531667	0.1	30.382886
16.533333	0.1	30.469899
16.535000	0.1	30.557499
16.536667	0.1	30.645067
16.538333	0.1	30.732527
16.540000	0.1	30.820887
16.541667	0.1	30.911570
16.543333	0.1	31.005302
16.545000	0.1	31.102174
16.546667	0.1	31.201867
16.548333	0.1	31.303335
16.550000	0.1	31.405054
16.551667	0.1	31.505926
16.553333	0.1	31.605996
16.555000	0.1	31.706039
16.556667	0.1	31.806757
16.558333	0.1	31.908699
16.560000	0.1	32.011853
16.561667	0.1	32.115332
16.563333	0.1	32.218518
16.565000	0.1	32.321783
16.566667	0.1	32.425947
16.568333	0.1	32.531437
16.570000	0.1	32.637962
16.571667	0.1	32.744915
16.573333	0.1	32.851915
16.575000	0.1	32.959143
16.576667	0.1	33.067376
16.578333	0.1	33.176877
16.580000	0.1	33.286749
16.581667	0.1	33.395924
16.583333	0.1	33.504278
16.585000	0.1	33.612950
16.586667	0.1	33.723428
16.588333	0.1	33.835787
16.590000	0.1	33.948477
16.591667	0.1	34.059868
16.593333	0.1	34.169378
16.595000	0.1	34.277239
16.596667	0.1	34.383833
16.598333	0.1	34.489841
16.600000	0.1	34.596999
16.601667	0.1	34.706984
16.603333	0.1	34.819203
16.605000	0.1	34.931689
16.606667	0.1	35.043377
16.608333	0.1	35.153856
16.610000	0.1	35.262634
16.611667	0.1	35.370016
16.613333	0.1	35.477076
16.615000	0.1	35.584108
16.616667	0.1	35.690470
16.618333	0.1	35.796259
16.620000	0.1	35.902676
16.621667	0.1	36.010076
16.623333	0.1	36.116699
16.625000	0.1	36.220495
16.626667	0.1	36.322214
16.628333	0.1	36.424804
16.630000	0.1	36.529563
16.631667	0.1	36.634915
16.633333	0.1	36.739144
16.635000	0.1	36.842180
16.636667	0.1	36.944402
16.638333	0.1	37.045893
16.640000	0.1	37.147319
16.641667	0.1	37.249764
16.643333	0.1	37.353397
16.645000	0.1	37.456886
16.646667	0.1	37.557804
16.648333	0.1	37.653907
16.650000	0.1	37.745093
16.651667	0.1	37.834141
16.653333	0.1	37.924899
16.655000	0.1	38.019083
16.656667	0.1	38.114823
16.658333	0.1	38.208268
16.660000	0.1	38.296757
16.661667	0.1	38.380506
16.663333	0.1	38.461704
16.665000	0.1	38.542538
16.666667	0.1	38.624266
16.668333	0.1	38.706907
16.670000	0.1	38.789390
16.671667	0.1	38.870601
16.673333	0.1	38.949992
16.675000	0.1	39.027403
16.676667	0.1	39.103362
16.678333	0.1	39.178636
16.680000	0.1	39.252555
16.681667	0.1	39.322670
16.683333	0.1	39.386982
16.685000	0.1	39.445329
16.686667	0.1	39.498890
16.688333	0.1	39.550616
16.690000	0.1	39.604646
16.691667	0.1	39.662700
16.693333	0.1	39.722510
16.695000	0.1	39.780312
16.696667	0.1	39.833454
16.698333	0.1	39.881729
16.700000	0.1	39.927601
16.701667	0.1	39.974605
16.703333	0.1	40.024710
16.705000	0.1	40.076710
16.706667	0.1	40.127402
16.708333	0.1	40.174201
16.710000	0.1	40.216697
16.711667	0.1	40.256619
16.713333	0.1	40.296367
16.715000	0.1	40.337383
16.716667	0.1	40.380326
16.718333	0.1	40.425370
16.720000	0.1	40.471316
16.721667	0.1	40.515820
16.723333	0.1	40.557105
16.725000	0.1	40.595131
16.726667	0.1	40.631602
16.728333	0.1	40.669176
16.730000	0.1	40.710270
16.731667	0.1	40.755747
16.733333	0.1	40.804450
16.735000	0.1	40.853675
16.736667	0.1	40.900251
16.738333	0.1	40.942165
16.740000	0.1	40.979949
16.741667	0.1	41.016308
16.743333	0.1	41.054385
16.745000	0.1	41.096257
16.746667	0.1	41.141645
16.748333	0.1	41.187694
16.750000	0.1	41.231704
16.751667	0.1	41.274158
16.753333	0.1	41.317553
16.755000	0.1	41.363388
16.756667	0.1	41.411654
16.758333	0.1	41.461745
16.760000	0.1	41.512861
16.761667	0.1	41.564386
16.763333	0.1	41.616368
16.765000	0.1	41.669002
16.766667	0.1	41.721836
16.768333	0.1	41.774195
16.770000	0.1	41.825683
16.771667	0.1	41.876296
16.773333	0.1	41.926550
16.775000	0.1	41.977060
16.776667	0.1	42.028064
16.778333	0.1	42.079724
16.780000	0.1	42.131827
16.781667	0.1	42.183599
16.783333	0.1	42.234995
16.785000	0.1	42.287181
16.786667	0.1	42.341584
16.788333	0.1	42.398982
16.790000	0.1	42.458586
16.791667	0.1	42.518117
16.793333	0.1	42.575290
16.795000	0.1	42.629433
16.796667	0.1	42.682583
16.798333	0.1	42.738966
16.800000	0.1	42.801835
16.801667	0.1	42.870785
16.803333	0.1	42.942544
16.805000	0.1	43.013492
16.806667	0.1	43.081157
16.808333	0.1	43.145344
16.810000	0.1	43.208380
16.811667	0.1	43.273037
16.813333	0.1	43.340526
16.815000	0.1	43.410724
16.816667	0.1	43.482804
16.818333	0.1	43.554963
16.820000	0.1	43.624719
16.821667	0.1	43.690703
16.823333	0.1	43.754629
16.825000	0.1	43.820674
16.826667	0.1	43.892213
16.828333	0.1	43.969587
16.830000	0.1	44.050836
16.831667	0.1	44.134255
16.833333	0.1	44.219163
16.835000	0.1	44.304086
16.836667	0.1	44.386513
16.838333	0.1	44.465158
16.840000	0.1	44.541075
16.841667	0.1	44.616675
16.843333	0.1	44.694031
16.845000	0.1	44.773705
16.846667	0.1	44.854861
16.848333	0.1	44.936813
16.850000	0.1	45.020413
16.851667	0.1	45.106895
16.853333	0.1	45.195809
16.855000	0.1	45.285374
16.856667	0.1	45.374171
16.858333	0.1	45.461697
16.860000	0.1	45.548580
16.861667	0.1	45.636268
16.863333	0.1	45.725452
16.865000	0.1	45.815036
16.866667	0.1	45.903022
16.868333	0.1	45.988350
16.870000	0.1	46.072020
16.871667	0.1	46.156850
16.873333	0.1	46.245679
16.875000	0.1	46.339291
16.876667	0.1	46.435799
16.878333	0.1	46.532406
16.880000	0.1	46.628397
16.881667	0.1	46.725469
16.883333	0.1	46.824724
16.885000	0.1	46.924809
16.886667	0.1	47.023362
16.888333	0.1	47.119437
16.890000	0.1	47.214069
16.891667	0.1	47.309641
16.893333	0.1	47.408729
16.895000	0.1	47.512199
16.896667	0.1	47.618314
16.898333	0.1	47.723847
16.900000	0.1	47.826227
16.901667	0.1	47.925124
16.903333	0.1	48.022308
16.905000	0.1	48.120106
16.906667	0.1	48.219627
16.908333	0.1	48.320177
16.910000	0.1	48.420443
16.911667	0.1	48.519857
16.913333	0.1	48.618778
16.915000	0.1	48.717684
16.916667	0.1	48.817024
16.918333	0.1	48.917765
16.920000	0.1	49.020872
16.921667	0.1	49.125855
16.923333	0.1	49.230470
16.925000	0.1	49.332301
16.926667	0.1	49.430449
16.928333	0.1	49.525667
16.930000	0.1	49.619721
16.931667	0.1	49.714078
16.933333	0.1	49.808882
16.935000	0.1	49.903854
16.936667	0.1	49.999110
16.938333	0.1	50.094547
16.940000	0.1	50.189821
16.941667	0.1	50.285305
16.943333	0.1	50.381576
16.945000	0.1	50.477535
16.946667	0.1	50.570811
16.948333	0.1	50.660479
16.950000	0.1	50.747832
16.951667	0.1	50.834813
16.953333	0.1	50.922972
16.955000	0.1	51.012975
16.956667	0.1	51.104548
16.958333	0.1	51.197116
16.960000	0.1	51.289941
16.961667	0.1	51.381765
16.963333	0.1	51.471130
16.965000	0.1	51.557133
16.966667	0.1	51.640086
16.968333	0.1	51.721167
16.970000	0.1	51.801219
16.971667	0.1	51.881108
16.973333	0.1	51.962589
16.975000	0.1	52.047069
16.976667	0.1	52.134022
16.978333	0.1	52.221320
16.980000	0.1	52.306876
16.981667	0.1	52.390159
16.983333	0.1	52.472097
16.985000	0.1	52.553830
16.986667	0.1	52.636117
16.988333	0.1	52.719275
16.990000	0.1	52.803354
16.991667	0.1	52.888175
16.993333	0.1	52.972948
16.995000	0.1	53.057005
16.996667	0.1	53.140968
16.998333	0.1	53.225891
17.000000	0.1	53.311288
17.001667	0.1	53.395527
17.003333	0.1	53.477953
17.005000	0.1	53.559835
17.006667	0.1	53.643975
17.008333	0.1	53.733415
17.010000	0.1	53.829374
17.011667	0.1	53.929756
17.013333	0.1	54.029976
17.015000	0.1	54.125930
17.016667	0.1	54.216534
17.018333	0.1	54.303873
17.020000	0.1	54.391753
17.021667	0.1	54.484080
17.023333	0.1	54.583070
17.025000	0.1	54.687732
17.026667	0.1	54.794736
17.028333	0.1	54.900646
17.030000	0.1	55.003893
17.031667	0.1	55.106292
17.033333	0.1	55.211033
17.035000	0.1	55.318992
17.036667	0.1	55.428883
17.038333	0.1	55.539804
17.040000	0.1	55.651637
17.041667	0.1	55.764075
17.043333	0.1	55.876127
17.045000	0.1	55.986960
17.046667	0.1	56.097438
17.048333	0.1	56.209397
17.050000	0.1	56.323307
17.051667	0.1	56.437813
17.053333	0.1	56.551127
17.055000	0.1	56.662648
17.056667	0.1	56.773885
17.058333	0.1	56.887870
17.060000	0.1	57.007452
17.061667	0.1	57.133487
17.063333	0.1	57.263831
17.065000	0.1	57.394491
17.066667	0.1	57.522315
17.068333	0.1	57.646958
17.070000	0.1	57.770265
17.071667	0.1	57.894029
17.073333	0.1	58.018901
17.075000	0.1	58.145318
17.076667	0.1	58.273850
17.078333	0.1	58.404072
17.080000	0.1	58.534294
17.081667	0.1	58.662756
17.083333	0.1	58.789542
17.085000	0.1	58.917459
17.086667	0.1	59.049893
17.088333	0.1	59.187724
17.090000	0.1	59.329090
17.091667	0.1	59.470837
17.093333	0.1	59.609832
17.095000	0.1	59.744828
17.096667	0.1	59.877746
17.098333	0.1	60.012396
17.100000	0.1	60.152183
17.101667	0.1	60.298294
17.103333	0.1	60.448735
17.105000	0.1	60.599581
17.106667	0.1	60.747773
17.108333	0.1	60.893023
17.110000	0.1	61.037922
17.111667	0.1	61.185625
17.113333	0.1	61.337133
17.115000	0.1	61.491849
17.116667	0.1	61.649331
17.118333	0.1	61.809104
17.120000	0.1	61.970232
17.121667	0.1	62.132329
17.123333	0.1	62.296484
17.125000	0.1	62.464024
17.126667	0.1	62.633930
17.128333	0.1	62.802895
17.130000	0.1	62.969062
17.131667	0.1	63.134772
17.133333	0.1	63.304356
17.135000	0.1	63.479776
17.136667	0.1	63.659647
17.138333	0.1	63.842428
17.140000	0.1	64.028888
17.141667	0.1	64.220680
17.143333	0.1	64.417967
17.145000	0.1	64.619458
17.146667	0.1	64.823479
17.148333	0.1	65.027368
17.150000	0.1	65.228101
17.151667	0.1	65.425425
17.153333	0.1	65.622730
17.155000	0.1	65.823966
17.156667	0.1	66.031381
17.158333	0.1	66.245925
17.160000	0.1	66.467580
17.161667	0.1	66.694934
17.163333	0.1	66.926442
17.165000	0.1	67.162248
17.166667	0.1	67.404294
17.168333	0.1	67.654718
17.170000	0.1	67.913332
17.171667	0.1	68.176626
17.173333	0.1	68.440633
17.175000	0.1	68.705040
17.176667	0.1	68.974234
17.178333	0.1	69.253994
17.180000	0.1	69.547491
17.181667	0.1	69.854404
17.183333	0.1	70.171864
17.185000	0.1	70.495601
17.186667	0.1	70.821978
17.188333	0.1	71.150605
17.190000	0.1	71.484912
17.191667	0.1	71.829534
17.193333	0.1	72.187227
17.195000	0.1	72.558145
17.196667	0.1	72.941100
17.198333	0.1	73.335148
17.200000	0.1	73.739984
17.201667	0.1	74.155354
17.203333	0.1	74.581262
17.205000	0.1	75.019337
17.206667	0.1	75.472635
17.208333	0.1	75.942911
17.210000	0.1	76.429108
17.211667	0.1	76.928930
17.213333	0.1	77.440608
17.215000	0.1	77.963672
17.216667	0.1	78.499685
17.218333	0.1	79.051848
17.220000	0.1	79.622949
17.221667	0.1	80.213742
17.223333	0.1	80.822716
17.225000	0.1	81.447628
17.226667	0.1	82.088350
17.228333	0.1	82.747284
17.230000	0.1	83.426531
17.231667	0.1	84.126182
17.233333	0.1	84.845424
17.235000	0.1	85.583595
17.236667	0.1	86.340020
17.238333	0.1	87.113688
17.240000	0.1	87.903915
17.241667	0.1	88.711837
17.243333	0.1	89.540426
17.245000	0.1	90.392679
17.246667	0.1	91.269990
17.248333	0.1	92.171175
17.250000	0.1	93.093170
17.251667	0.1	94.034672
17.253333	0.1	94.998111
17.255000	0.1	95.986659
17.256667	0.1	97.001218
17.258333	0.1	98.040942
17.260000	0.1	99.104322
17.261667	0.1	100.190169
17.263333	0.1	101.299291
17.265000	0.1	102.434130
17.266667	0.1	103.596477
17.268333	0.1	104.787322
17.270000	0.1	106.008155
17.271667	0.1	107.260305
17.273333	0.1	108.543928
17.275000	0.1	109.858988
17.276667	0.1	111.205885
17.278333	0.1	112.584974
17.280000	0.1	113.997213
17.281667	0.1	115.444427
17.283333	0.1	116.928346
17.285000	0.1	118.450639
17.286667	0.1	120.013692
17.288333	0.1	121.620149
17.290000	0.1	123.271439
17.291667	0.1	124.966703
17.293333	0.1	126.703452
17.295000	0.1	128.479540
17.296667	0.1	130.295148
17.298333	0.1	132.152606
17.300000	0.1	134.054152
17.301667	0.1	136.000775
17.303333	0.1	137.993023
17.305000	0.1	140.031749
17.306667	0.1	142.117799
17.308333	0.1	144.250724
17.310000	0.1	146.427299
17.311667	0.1	148.642166
17.313333	0.1	150.889876
17.315000	0.1	153.166666
17.316667	0.1	155.471475
17.318333	0.1	157.805118
17.320000	0.1	160.167529
17.321667	0.1	162.555804
17.323333	0.1	164.964176
17.325000	0.1	167.385359
17.326667	0.1	169.812213
17.328333	0.1	172.238886
17.330000	0.1	174.661325
17.331667	0.1	177.076454
17.333333	0.1	179.478992
17.335000	0.1	181.859574
17.336667	0.1	184.207461
17.338333	0.1	186.514752
17.340000	0.1	188.777745
17.341667	0.1	190.994875
17.343333	0.1	193.163473
17.345000	0.1	195.277916
17.346667	0.1	197.330229
17.348333	0.1	199.312181
17.350000	0.1	201.216247
17.351667	0.1	203.035474
17.353333	0.1	204.764838
17.355000	0.1	206.401656
17.356667	0.1	207.943334
17.358333	0.1	209.387075
17.360000	0.1	210.732068
17.361667	0.1	211.978751
17.363333	0.1	213.124827
17.365000	0.1	214.164737
17.366667	0.1	215.093857
17.368333	0.1	215.910785
17.370000	0.1	216.615969
17.371667	0.1	217.210460
17.373333	0.1	217.695008
17.375000	0.1	218.069423
17.376667	0.1	218.334445
17.378333	0.1	218.493068
17.380000	0.1	218.548784
17.381667	0.1	218.504141
17.383333	0.1	218.361016
17.385000	0.1	218.120800
17.386667	0.1	217.785062
17.388333	0.1	217.355774
17.390000	0.1	216.833595
17.391667	0.1	216.217637
17.393333	0.1	215.508272
17.395000	0.1	214.709537
17.396667	0.1	213.828837
17.398333	0.1	212.874073
17.400000	0.1	211.850857
17.401667	0.1	210.762224
17.403333	0.1	209.610462
17.405000	0.1	208.397992
17.406667	0.1	207.126048
17.408333	0.1	205.793707
17.410000	0.1	204.400020
17.411667	0.1	202.947180
17.413333	0.1	201.440724
17.415000	0.1	199.887338
17.416667	0.1	198.292802
17.418333	0.1	196.660976
17.420000	0.1	194.994305
17.421667	0.1	193.295260
17.423333	0.1	191.566870
17.425000	0.1	189.812305
17.426667	0.1	188.034373
17.428333	0.1	186.234811
17.430000	0.1	184.413656
17.431667	0.1	182.570475
17.433333	0.1	180.707225
17.435000	0.1	178.829222
17.436667	0.1	176.943224
17.438333	0.1	175.055033
17.440000	0.1	173.168201
17.441667	0.1	171.283204
17.443333	0.1	169.398128
17.445000	0.1	167.512200
17.446667	0.1	165.628852
17.448333	0.1	163.753866
17.450000	0.1	161.891673
17.451667	0.1	160.044586
17.453333	0.1	158.213345
17.455000	0.1	156.397508
17.456667	0.1	154.597107
17.458333	0.1	152.814794
17.460000	0.1	151.055553
17.461667	0.1	149.324215
17.463333	0.1	147.623127
17.465000	0.1	145.951715
17.466667	0.1	144.308363
17.468333	0.1	142.692938
17.470000	0.1	141.107091
17.471667	0.1	139.553216
17.473333	0.1	138.034104
17.475000	0.1	136.551922
17.476667	0.1	135.105932
17.478333	0.1	133.692520
17.480000	0.1	132.309026
17.481667	0.1	130.956634
17.483333	0.1	129.639269
17.485000	0.1	128.360773
17.486667	0.1	127.122533
17.488333	0.1	125.922738
17.490000	0.1	124.757760
17.491667	0.1	123.624494
17.493333	0.1	122.522195
17.495000	0.1	121.453209
17.496667	0.1	120.421141
17.498333	0.1	119.427382
17.500000	0.1	118.469494
17.501667	0.1	117.543228
17.503333	0.1	116.646742
17.505000	0.1	115.781757
17.506667	0.1	114.949630
17.508333	0.1	114.148446
17.510000	0.1	113.375164
17.511667	0.1	112.628499
17.513333	0.1	111.909183
17.515000	0.1	111.218453
17.516667	0.1	110.556204
17.518333	0.1	109.920520
17.520000	0.1	109.308739
17.521667	0.1	108.718500
17.523333	0.1	108.148526
17.525000	0.1	107.598440
17.526667	0.1	107.067684
17.528333	0.1	106.555489
17.530000	0.1	106.062624
17.531667	0.1	105.591822
17.533333	0.1	105.144763
17.535000	0.1	104.719270
17.536667	0.1	104.310881
17.538333	0.1	103.916489
17.540000	0.1	103.534870
17.541667	0.1	103.164832
17.543333	0.1	102.805551
17.545000	0.1	102.458284
17.546667	0.1	102.125486
17.548333	0.1	101.808673
17.550000	0.1	101.507744
17.551667	0.1	101.221092
17.553333	0.1	100.946273
17.555000	0.1	100.681302
17.556667	0.1	100.425589
17.558333	0.1	100.179892
17.560000	0.1	99.945124
17.561667	0.1	99.721137
17.563333	0.1	99.507370
17.565000	0.1	99.303774
17.566667	0.1	99.109709
17.568333	0.1	98.923440
17.570000	0.1	98.743509
17.571667	0.1	98.569975
17.573333	0.1	98.404759
17.575000	0.1	98.250504
17.576667	0.1	98.107765
17.578333	0.1	97.974497
17.580000	0.1	97.848745
17.581667	0.1	97.730346
17.583333	0.1	97.620091
17.585000	0.1	97.518177
17.586667	0.1	97.423438
17.588333	0.1	97.334241
17.590000	0.1	97.249607
17.591667	0.1	97.168861
17.593333	0.1	97.091165
17.595000	0.1	97.016282
17.596667	0.1	96.945269
17.598333	0.1	96.879993
17.600000	0.1	96.821874
17.601667	0.1	96.770376
17.603333	0.1	96.723149
17.605000	0.1	96.678133
17.606667	0.1	96.635218
17.608333	0.1	96.595851
17.610000	0.1	96.561457
17.611667	0.1	96.532093
17.613333	0.1	96.506048
17.615000	0.1	96.480846
17.616667	0.1	96.455272
17.618333	0.1	96.430299
17.620000	0.1	96.407603
17.621667	0.1	96.388250
17.623333	0.1	96.373088
17.625000	0.1	96.362517
17.626667	0.1	96.355602
17.628333	0.1	96.350373
17.630000	0.1	96.344897
17.631667	0.1	96.338005
17.633333	0.1	96.329604
17.635000	0.1	96.321013
17.636667	0.1	96.314116
17.638333	0.1	96.309092
17.640000	0.1	96.304468
17.641667	0.1	96.299728
17.643333	0.1	96.296030
17.645000	0.1	96.294298
17.646667	0.1	96.293716
17.648333	0.1	96.292137
17.650000	0.1	96.287658
17.651667	0.1	96.279853
17.653333	0.1	96.269772
17.655000	0.1	96.259266
17.656667	0.1	96.249767
17.658333	0.1	96.241213
17.660000	0.1	96.232789
17.661667	0.1	96.223918
17.663333	0.1	96.213841
17.665000	0.1	96.201948
17.666667	0.1	96.188644
17.668333	0.1	96.174232
17.670000	0.1	96.157505
17.671667	0.1	96.136890
17.673333	0.1	96.113375
17.675000	0.1	96.091000
17.676667	0.1	96.073123
17.678333	0.1	96.059027
17.680000	0.1	96.044862
17.681667	0.1	96.027162
17.683333	0.1	96.005169
17.685000	0.1	95.980126
17.686667	0.1	95.953504
17.688333	0.1	95.926435
17.690000	0.1	95.899180
17.691667	0.1	95.871012
17.693333	0.1	95.841698
17.695000	0.1	95.811933
17.696667	0.1	95.781754
17.698333	0.1	95.750578
17.700000	0.1	95.718396
17.701667	0.1	95.685413
17.703333	0.1	95.651313
17.705000	0.1	95.615983
17.706667	0.1	95.580383
17.708333	0.1	95.545668
17.710000	0.1	95.511787
17.711667	0.1	95.477742
17.713333	0.1	95.443009
17.715000	0.1	95.407595
17.716667	0.1	95.371269
17.718333	0.1	95.333746
17.720000	0.1	95.294728
17.721667	0.1	95.254425
17.723333	0.1	95.214774
17.725000	0.1	95.177782
17.726667	0.1	95.142289
17.728333	0.1	95.104948
17.730000	0.1	95.064398
17.731667	0.1	95.022325
17.733333	0.1	94.981040
17.735000	0.1	94.941710
17.736667	0.1	94.904304
17.738333	0.1	94.867526
17.740000	0.1	94.828522
17.741667	0.1	94.784428
17.743333	0.1	94.734975
17.745000	0.1	94.682775
17.746667	0.1	94.631268
17.748333	0.1	94.582839
17.750000	0.1	94.537684
17.751667	0.1	94.493702
17.753333	0.1	94.448594
17.755000	0.1	94.402125
17.756667	0.1	94.355918
17.758333	0.1	94.311298
17.760000	0.1	94.268113
17.761667	0.1	94.226101
17.763333	0.1	94.185900
17.765000	0.1	94.147413
17.766667	0.1	94.109201
17.768333	0.1	94.070123
17.770000	0.1	94.029578
17.771667	0.1	93.986639
17.773333	0.1	93.941609
17.775000	0.1	93.896980
17.776667	0.1	93.854899
17.778333	0.1	93.815676
17.780000	0.1	93.778861
17.781667	0.1	93.744262
17.783333	0.1	93.711536
17.785000	0.1	93.678958
17.786667	0.1	93.644094
17.788333	0.1	93.606068
17.790000	0.1	93.565709
17.791667	0.1	93.524484
17.793333	0.1	93.484488
17.795000	0.1	93.447552
17.796667	0.1	93.413284
17.798333	0.1	93.379333
17.800000	0.1	93.344255
17.801667	0.1	93.309088
17.803333	0.1	93.275709
17.805000	0.1	93.245073
17.806667	0.1	93.217027
17.808333	0.1	93.190461
17.810000	0.1	93.163713
17.811667	0.1	93.135345
17.813333	0.1	93.104872
17.815000	0.1	93.073491
17.816667	0.1	93.043959
17.818333	0.1	93.018920
17.820000	0.1	92.999199
17.821667	0.1	92.983446
17.823333	0.1	92.968806
17.825000	0.1	92.952252
17.826667	0.1	92.932372
17.828333	0.1	92.909797
17.830000	0.1	92.885643
17.831667	0.1	92.860838
17.833333	0.1	92.837159
17.835000	0.1	92.817526
17.836667	0.1	92.803869
17.838333	0.1	92.795235
17.840000	0.1	92.788893
17.841667	0.1	92.782197
17.843333	0.1	92.773195
17.845000	0.1	92.761060
17.846667	0.1	92.746350
17.848333	0.1	92.730303
17.850000	0.1	92.714257
17.851667	0.1	92.699695
17.853333	0.1	92.688198
17.855000	0.1	92.680212
17.856667	0.1	92.673921
17.858333	0.1	92.667285
17.860000	0.1	92.660929
17.861667	0.1	92.657609
17.863333	0.1	92.659299
17.865000	0.1	92.665232
17.866667	0.1	92.672398
17.868333	0.1	92.677511
17.870000	0.1	92.678699
17.871667	0.1	92.676361
17.873333	0.1	92.672557
17.875000	0.1	92.669018
17.876667	0.1	92.665767
17.878333	0.1	92.661786
17.880000	0.1	92.656706
17.881667	0.1	92.651239
17.883333	0.1	92.645749
17.885000	0.1	92.639593
17.886667	0.1	92.632189
17.888333	0.1	92.624067
17.890000	0.1	92.616663
17.891667	0.1	92.610912
17.893333	0.1	92.605981
17.895000	0.1	92.600132
17.896667	0.1	92.592691
17.898333	0.1	92.583993
17.900000	0.1	92.574200
17.901667	0.1	92.563313
17.903333	0.1	92.552127
17.905000	0.1	92.541790
17.906667	0.1	92.532458
17.908333	0.1	92.522893
17.910000	0.1	92.511303
17.911667	0.1	92.496341
17.913333	0.1	92.477482
17.915000	0.1	92.455559
17.916667	0.1	92.432913
17.918333	0.1	92.411358
17.920000	0.1	92.389993
17.921667	0.1	92.365700
17.923333	0.1	92.335437
17.925000	0.1	92.298384
17.926667	0.1	92.256856
17.928333	0.1	92.215096
17.930000	0.1	92.176776
17.931667	0.1	92.143142
17.933333	0.1	92.112832
17.935000	0.1	92.082913
17.936667	0.1	92.049623
17.938333	0.1	92.009674
17.940000	0.1	91.962470
17.941667	0.1	91.910656
17.943333	0.1	91.858176
17.945000	0.1	91.808043
17.946667	0.1	91.761183
17.948333	0.1	91.716112
17.950000	0.1	91.669662
17.951667	0.1	91.618793
17.953333	0.1	91.562532
17.955000	0.1	91.502215
17.956667	0.1	91.440063
17.958333	0.1	91.378270
17.960000	0.1	91.318311
17.961667	0.1	91.260146
17.963333	0.1	91.202860
17.965000	0.1	91.145495
17.966667	0.1	91.087031
17.968333	0.1	91.026984
17.970000	0.1	90.965577
17.971667	0.1	90.902457
17.973333	0.1	90.835998
17.975000	0.1	90.764728
17.976667	0.1	90.689194
17.978333	0.1	90.611759
17.980000	0.1	90.534436
17.981667	0.1	90.457713
17.983333	0.1	90.382258
17.985000	0.1	90.309964
17.986667	0.1	90.241423
17.988333	0.1	90.174186
17.990000	0.1	90.105301
17.991667	0.1	90.033738
17.993333	0.1	89.959619
17.995000	0.1	89.883031
17.996667	0.1	89.804279
17.998333	0.1	89.724399
18.000000	0.1	89.645046
18.001667	0.1	89.567513
18.003333	0.1	89.492272
18.005000	0.1	89.419456
18.006667	0.1	89.349132
18.008333	0.1	89.280577
18.010000	0.1	89.211725
18.011667	0.1	89.140167
18.013333	0.1	89.065521
18.015000	0.1	88.989660
18.016667	0.1	88.914372
18.018333	0.1	88.840476
18.020000	0.1	88.769002
18.021667	0.1	88.701421
18.023333	0.1	88.638454
18.025000	0.1	88.578891
18.026667	0.1	88.519985
18.028333	0.1	88.459561
18.030000	0.1	88.397646
18.031667	0.1	88.336445
18.033333	0.1	88.278935
18.035000	0.1	88.226497
18.036667	0.1	88.177682
18.038333	0.1	88.129491
18.040000	0.1	88.079660
18.041667	0.1	88.028042
18.043333	0.1	87.976251
18.045000	0.1	87.925913
18.046667	0.1	87.876832
18.048333	0.1	87.827239
18.050000	0.1	87.775840
18.051667	0.1	87.723192
18.053333	0.1	87.671341
18.055000	0.1	87.622232
18.056667	0.1	87.576262
18.058333	0.1	87.532532
18.060000	0.1	87.490026
18.061667	0.1	87.447576
18.063333	0.1	87.403669
18.065000	0.1	87.357489
18.066667	0.1	87.309769
18.068333	0.1	87.261824
18.070000	0.1	87.213619
18.071667	0.1	87.163234
18.073333	0.1	87.108947
18.075000	0.1	87.051848
18.076667	0.1	86.995210
18.078333	0.1	86.940960
18.080000	0.1	86.887325
18.081667	0.1	86.830468
18.083333	0.1	86.768563
18.085000	0.1	86.703748
18.086667	0.1	86.639351
18.088333	0.1	86.576259
18.090000	0.1	86.513022
18.091667	0.1	86.448230
18.093333	0.1	86.381682
18.095000	0.1	86.313966
18.096667	0.1	86.245271
18.098333	0.1	86.174766
18.100000	0.1	86.101429
18.101667	0.1	86.025558
18.103333	0.1	85.948766
18.105000	0.1	85.871858
18.106667	0.1	85.793710
18.108333	0.1	85.712914
18.110000	0.1	85.629653
18.111667	0.1	85.545313
18.113333	0.1	85.460926
18.115000	0.1	85.376804
18.116667	0.1	85.292365
18.118333	0.1	85.206032
18.120000	0.1	85.117146
18.121667	0.1	85.027022
18.123333	0.1	84.936675
18.125000	0.1	84.845326
18.126667	0.1	84.752105
18.128333	0.1	84.657739
18.130000	0.1	84.564039
18.131667	0.1	84.471828
18.133333	0.1	84.380363
18.135000	0.1	84.288819
18.136667	0.1	84.197125
18.138333	0.1	84.105935
18.140000	0.1	84.016859
18.141667	0.1	83.931196
18.143333	0.1	83.847921
18.145000	0.1	83.764079
18.146667	0.1	83.677163
18.148333	0.1	83.587077
18.150000	0.1	83.496040
18.151667	0.1	83.406409
18.153333	0.1	83.319126
18.155000	0.1	83.233756
18.156667	0.1	83.148815
18.158333	0.1	83.062654
18.160000	0.1	82.974969
18.161667	0.1	82.887118
18.163333	0.1	82.800081
18.165000	0.1	82.713259
18.166667	0.1	82.626306
18.168333	0.1	82.540186
18.170000	0.1	82.455441
18.171667	0.1	82.370946
18.173333	0.1	82.284915
18.175000	0.1	82.196980
18.176667	0.1	82.109384
18.178333	0.1	82.025440
18.180000	0.1	81.946217
18.181667	0.1	81.869895
18.183333	0.1	81.794104
18.185000	0.1	81.716823
18.186667	0.1	81.635821
18.188333	0.1	81.549753
18.190000	0.1	81.459675
18.191667	0.1	81.368722
18.193333	0.1	81.280088
18.195000	0.1	81.195496
18.196667	0.1	81.115072
18.198333	0.1	81.037167
18.200000	0.1	80.958763
18.201667	0.1	80.877408
18.203333	0.1	80.792815
18.205000	0.1	80.706771
18.206667	0.1	80.621741
18.208333	0.1	80.539640
18.210000	0.1	80.460804
18.211667	0.1	80.383224
18.213333	0.1	80.304081
18.215000	0.1	80.222203
18.216667	0.1	80.138338
18.218333	0.1	80.054295
18.220000	0.1	79.972004
18.221667	0.1	79.892068
18.223333	0.1	79.813222
18.225000	0.1	79.733832
18.226667	0.1	79.653743
18.228333	0.1	79.573933
18.230000	0.1	79.494920
18.231667	0.1	79.417001
18.233333	0.1	79.341289
18.235000	0.1	79.268878
18.236667	0.1	79.199108
18.238333	0.1	79.129399
18.240000	0.1	79.057156
18.241667	0.1	78.982092
18.243333	0.1	78.906403
18.245000	0.1	78.832768
18.246667	0.1	78.762141
18.248333	0.1	78.693316
18.250000	0.1	78.624375
18.251667	0.1	78.553935
18.253333	0.1	78.480989
18.255000	0.1	78.405319
18.256667	0.1	78.328643
18.258333	0.1	78.253569
18.260000	0.1	78.180987
18.261667	0.1	78.109801
18.263333	0.1	78.039090
18.265000	0.1	77.969176
18.266667	0.1	77.901189
18.268333	0.1	77.836360
18.270000	0.1	77.775079
18.271667	0.1	77.716345
18.273333	0.1	77.658319
18.275000	0.1	77.599343
18.276667	0.1	77.538579
18.278333	0.1	77.476380
18.280000	0.1	77.413810
18.281667	0.1	77.351611
18.283333	0.1	77.289888
18.285000	0.1	77.228239
18.286667	0.1	77.165961
18.288333	0.1	77.102631
18.290000	0.1	77.038859
18.291667	0.1	76.976060
18.293333	0.1	76.915086
18.295000	0.1	76.855873
18.296667	0.1	76.798564
18.298333	0.1	76.743816
18.300000	0.1	76.692016
18.301667	0.1	76.642926
18.303333	0.1	76.595135
18.305000	0.1	76.546515
18.306667	0.1	76.496471
18.308333	0.1	76.446100
18.310000	0.1	76.396023
18.311667	0.1	76.345545
18.313333	0.1	76.293694
18.315000	0.1	76.240548
18.316667	0.1	76.187044
18.318333	0.1	76.133884
18.320000	0.1	76.082181
18.321667	0.1	76.033804
18.323333	0.1	75.989561
18.325000	0.1	75.948448
18.326667	0.1	75.908583
18.328333	0.1	75.868578
18.330000	0.1	75.828061
18.331667	0.1	75.786780
18.333333	0.1	75.744712
18.335000	0.1	75.703324
18.336667	0.1	75.664460
18.338333	0.1	75.627714
18.340000	0.1	75.589898
18.341667	0.1	75.547937
18.343333	0.1	75.502107
18.345000	0.1	75.455671
18.346667	0.1	75.411694
18.348333	0.1	75.370893
18.350000	0.1	75.331987
18.351667	0.1	75.292965
18.353333	0.1	75.252331
18.355000	0.1	75.209695
18.356667	0.1	75.165322
18.358333	0.1	75.119538
18.360000	0.1	75.072697
18.361667	0.1	75.025079
18.363333	0.1	74.976748
18.365000	0.1	74.927579
18.366667	0.1	74.876663
18.368333	0.1	74.822884
18.370000	0.1	74.767633
18.371667	0.1	74.714855
18.373333	0.1	74.667423
18.375000	0.1	74.624801
18.376667	0.1	74.583194
18.378333	0.1	74.537518
18.380000	0.1	74.484428
18.381667	0.1	74.424292
18.383333	0.1	74.360645
18.385000	0.1	74.297274
18.386667	0.1	74.235569
18.388333	0.1	74.175261
18.390000	0.1	74.116043
18.391667	0.1	74.056797
18.393333	0.1	73.996158
18.395000	0.1	73.935012
18.396667	0.1	73.875706
18.398333	0.1	73.818141
18.400000	0.1	73.759006
18.401667	0.1	73.695025
18.403333	0.1	73.625292
18.405000	0.1	73.551131
18.406667	0.1	73.475312
18.408333	0.1	73.400568
18.410000	0.1	73.328242
18.411667	0.1	73.258267
18.413333	0.1	73.189815
18.415000	0.1	73.121297
18.416667	0.1	73.050330
18.418333	0.1	72.975415
18.420000	0.1	72.897407
18.421667	0.1	72.818184
18.423333	0.1	72.738780
18.425000	0.1	72.659557
18.426667	0.1	72.580599
18.428333	0.1	72.500818
18.430000	0.1	72.418153
18.431667	0.1	72.331959
18.433333	0.1	72.244108
18.435000	0.1	72.157318
18.436667	0.1	72.073150
18.438333	0.1	71.991249
18.440000	0.1	71.909553
18.441667	0.1	71.825134
18.443333	0.1	71.735941
18.445000	0.1	71.642762
18.446667	0.1	71.548713
18.448333	0.1	71.455771
18.450000	0.1	71.362625
18.451667	0.1	71.267155
18.453333	0.1	71.169776
18.455000	0.1	71.073049
18.456667	0.1	70.979390
18.458333	0.1	70.889420
18.460000	0.1	70.801368
18.461667	0.1	70.712087
18.463333	0.1	70.619164
18.465000	0.1	70.522241
18.466667	0.1	70.422101
18.468333	0.1	70.319381
18.470000	0.1	70.215245
18.471667	0.1	70.111901
18.473333	0.1	70.010666
18.475000	0.1	69.910619
18.476667	0.1	69.809575
18.478333	0.1	69.705355
18.480000	0.1	69.596740
18.481667	0.1	69.484743
18.483333	0.1	69.372393
18.485000	0.1	69.262586
18.486667	0.1	69.156257
18.488333	0.1	69.051934
18.490000	0.1	68.947063
18.491667	0.1	68.840436
18.493333	0.1	68.732840
18.495000	0.1	68.625277
18.496667	0.1	68.517616
18.498333	0.1	68.409313
18.500000	0.1	68.300823
18.501667	0.1	68.192794
18.503333	0.1	68.084188
18.505000	0.1	67.973249
18.506667	0.1	67.859902
18.508333	0.1	67.745680
18.510000	0.1	67.631756
18.511667	0.1	67.518144
18.513333	0.1	67.404327
18.515000	0.1	67.290021
18.516667	0.1	67.175473
18.518333	0.1	67.061577
18.520000	0.1	66.949613
18.521667	0.1	66.840546
18.523333	0.1	66.734329
18.525000	0.1	66.629532
18.526667	0.1	66.523925
18.528333	0.1	66.416366
18.530000	0.1	66.307811
18.531667	0.1	66.199871
18.533333	0.1	66.092582
18.535000	0.1	65.984824
18.536667	0.1	65.876604
18.538333	0.1	65.769437
18.540000	0.1	65.664575
18.541667	0.1	65.561193
18.543333	0.1	65.456550
18.545000	0.1	65.348768
18.546667	0.1	65.238541
18.548333	0.1	65.128105
18.550000	0.1	65.020085
18.551667	0.1	64.915628
18.553333	0.1	64.812740
18.555000	0.1	64.707883
18.556667	0.1	64.599006
18.558333	0.1	64.486982
18.560000	0.1	64.375014
18.561667	0.1	64.266692
18.563333	0.1	64.164293
18.565000	0.1	64.067924
18.566667	0.1	63.975472
18.568333	0.1	63.883858
18.570000	0.1	63.790330
18.571667	0.1	63.693025
18.573333	0.1	63.591525
18.575000	0.1	63.487510
18.576667	0.1	63.384073
18.578333	0.1	63.283336
18.580000	0.1	63.185310
18.581667	0.1	63.089333
18.583333	0.1	62.995087
18.585000	0.1	62.901964
18.586667	0.1	62.809042
18.588333	0.1	62.715719
18.590000	0.1	62.621958
18.591667	0.1	62.528281
18.593333	0.1	62.435414
18.595000	0.1	62.343394
18.596667	0.1	62.251547
18.598333	0.1	62.160138
18.600000	0.1	62.070713
18.601667	0.1	61.984295
18.603333	0.1	61.900453
18.605000	0.1	61.817775
18.606667	0.1	61.735059
18.608333	0.1	61.652237
18.610000	0.1	61.569177
18.611667	0.1	61.484780
18.613333	0.1	61.398493
18.615000	0.1	61.311475
18.616667	0.1	61.225807
18.618333	0.1	61.143315
18.620000	0.1	61.064833
18.621667	0.1	60.990076
18.623333	0.1	60.918224
18.625000	0.1	60.848454
18.626667	0.1	60.780258
18.628333	0.1	60.713524
18.630000	0.1	60.648075
18.631667	0.1	60.583735
18.633333	0.1	60.520810
18.635000	0.1	60.459985
18.636667	0.1	60.401671
18.638333	0.1	60.345316
18.640000	0.1	60.289451
18.641667	0.1	60.232659
18.643333	0.1	60.174530
18.645000	0.1	60.116267
18.646667	0.1	60.060560
18.648333	0.1	60.009793
18.650000	0.1	59.964452
18.651667	0.1	59.923548
18.653333	0.1	59.886314
18.655000	0.1	59.853187
18.656667	0.1	59.824907
18.658333	0.1	59.800730
18.660000	0.1	59.778555
18.661667	0.1	59.756953
18.663333	0.1	59.736050
18.665000	0.1	59.716632
18.666667	0.1	59.700166
18.668333	0.1	59.689521
18.670000	0.1	59.687416
18.671667	0.1	59.693377
18.673333	0.1	59.703710
18.675000	0.1	59.715197
18.676667	0.1	59.727603
18.678333	0.1	59.743058
18.680000	0.1	59.764637
18.681667	0.1	59.794639
18.683333	0.1	59.833266
18.685000	0.1	59.879236
18.686667	0.1	59.931069
18.688333	0.1	59.987558
18.690000	0.1	60.048057
18.691667	0.1	60.112677
18.693333	0.1	60.182088
18.695000	0.1	60.257344
18.696667	0.1	60.339631
18.698333	0.1	60.429866
18.700000	0.1	60.528894
18.701667	0.1	60.637849
18.703333	0.1	60.757785
18.705000	0.1	60.888860
18.706667	0.1	61.030216
18.708333	0.1	61.180405
18.710000	0.1	61.337519
18.711667	0.1	61.499910
18.713333	0.1	61.667757
18.715000	0.1	61.843013
18.716667	0.1	62.027406
18.718333	0.1	62.221275
18.720000	0.1	62.423642
18.721667	0.1	62.632938
18.723333	0.1	62.849056
18.725000	0.1	63.075000
18.726667	0.1	63.314606
18.728333	0.1	63.568386
18.730000	0.1	63.833632
18.731667	0.1	64.108474
18.733333	0.1	64.393678
18.735000	0.1	64.690937
18.736667	0.1	65.001305
18.738333	0.1	65.324931
18.740000	0.1	65.661403
18.741667	0.1	66.010449
18.743333	0.1	66.371951
18.745000	0.1	66.745081
18.746667	0.1	67.128316
18.748333	0.1	67.520929
18.750000	0.1	67.924028
18.751667	0.1	68.340306
18.753333	0.1	68.773306
18.755000	0.1	69.225961
18.756667	0.1	69.699385
18.758333	0.1	70.193051
18.760000	0.1	70.706178
18.761667	0.1	71.238913
18.763333	0.1	71.791946
18.765000	0.1	72.365268
18.766667	0.1	72.958283
18.768333	0.1	73.571028
18.770000	0.1	74.204258
18.771667	0.1	74.858801
18.773333	0.1	75.536482
18.775000	0.1	76.240753
18.776667	0.1	76.974859
18.778333	0.1	77.739749
18.780000	0.1	78.533785
18.781667	0.1	79.353941
18.783333	0.1	80.197840
18.785000	0.1	81.065111
18.786667	0.1	81.956801
18.788333	0.1	82.874126
18.790000	0.1	83.817672
18.791667	0.1	84.787663
18.793333	0.1	85.784099
18.795000	0.1	86.806030
18.796667	0.1	87.851426
18.798333	0.1	88.918051
18.800000	0.1	90.003340
18.801667	0.1	91.103707
18.803333	0.1	92.214779
18.805000	0.1	93.332604
18.806667	0.1	94.454256
18.808333	0.1	95.577017
18.810000	0.1	96.697090
18.811667	0.1	97.809476
18.813333	0.1	98.909005
18.815000	0.1	99.990959
18.816667	0.1	101.050921
18.818333	0.1	102.084358
18.820000	0.1	103.086159
18.821667	0.1	104.050832
18.823333	0.1	104.973060
18.825000	0.1	105.847661
18.826667	0.1	106.669976
18.828333	0.1	107.436692
18.830000	0.1	108.145750
18.831667	0.1	108.795427
18.833333	0.1	109.383059
18.835000	0.1	109.904497
18.836667	0.1	110.354964
18.838333	0.1	110.730333
18.840000	0.1	111.028482
18.841667	0.1	111.250114
18.843333	0.1	111.397090
18.845000	0.1	111.469072
18.846667	0.1	111.462828
18.848333	0.1	111.374972
18.850000	0.1	111.204325
18.851667	0.1	110.951844
18.853333	0.1	110.619227
18.855000	0.1	110.208411
18.856667	0.1	109.722340
18.858333	0.1	109.165525
18.860000	0.1	108.543150
18.861667	0.1	107.859131
18.863333	0.1	107.114916
18.865000	0.1	106.310616
18.866667	0.1	105.447369
18.868333	0.1	104.528573
18.870000	0.1	103.559350
18.871667	0.1	102.545275
18.873333	0.1	101.491893
18.875000	0.1	100.405086
18.876667	0.1	99.290181
18.878333	0.1	98.150196
18.880000	0.1	96.985730
18.881667	0.1	95.796720
18.883333	0.1	94.584245
18.885000	0.1	93.351700
18.886667	0.1	92.105214
18.888333	0.1	90.852170
18.890000	0.1	89.598731
18.891667	0.1	88.348384
18.893333	0.1	87.102046
18.895000	0.1	85.859532
18.896667	0.1	84.621706
18.898333	0.1	83.391359
18.900000	0.1	82.172062
18.901667	0.1	80.966936
18.903333	0.1	79.778344
18.905000	0.1	78.607714
18.906667	0.1	77.455286
18.908333	0.1	76.321052
18.910000	0.1	75.205914
18.911667	0.1	74.111694
18.913333	0.1	73.040510
18.915000	0.1	71.993345
18.916667	0.1	70.969700
18.918333	0.1	69.969837
18.920000	0.1	68.996106
18.921667	0.1	68.050949
18.923333	0.1	67.134681
18.925000	0.1	66.245925
18.926667	0.1	65.383874
18.928333	0.1	64.548487
18.930000	0.1	63.738446
18.931667	0.1	62.951543
18.933333	0.1	62.186709
18.935000	0.1	61.444333
18.936667	0.1	60.726423
18.938333	0.1	60.035889
18.940000	0.1	59.373993
18.941667	0.1	58.739046
18.943333	0.1	58.127800
18.945000	0.1	57.537560
18.946667	0.1	56.967600
18.948333	0.1	56.418530
18.950000	0.1	55.890577
18.951667	0.1	55.383109
18.953333	0.1	54.895412
18.955000	0.1	54.426943
18.956667	0.1	53.976975
18.958333	0.1	53.544710
18.960000	0.1	53.129550
18.961667	0.1	52.730548
18.963333	0.1	52.345959
18.965000	0.1	51.974501
18.966667	0.1	51.616593
18.968333	0.1	51.272782
18.970000	0.1	50.942078
18.971667	0.1	50.623422
18.973333	0.1	50.317077
18.975000	0.1	50.023422
18.976667	0.1	49.741431
18.978333	0.1	49.468870
18.980000	0.1	49.203672
18.981667	0.1	48.945332
18.983333	0.1	48.695062
18.985000	0.1	48.454367
18.986667	0.1	48.223282
18.988333	0.1	48.000319
18.990000	0.1	47.783800
18.991667	0.1	47.572493
18.993333	0.1	47.365814
18.995000	0.1	47.164382
18.996667	0.1	46.969196
18.998333	0.1	46.779765
19.000000	0.1	46.594529
19.001667	0.1	46.413122
19.003333	0.1	46.236198
19.005000	0.1	46.063806
19.006667	0.1	45.895609
19.008333	0.1	45.731287
19.010000	0.1	45.570089
19.011667	0.1	45.411410
19.013333	0.1	45.255679
19.015000	0.1	45.103687
19.016667	0.1	44.955704
19.018333	0.1	44.811596
19.020000	0.1	44.671525
19.021667	0.1	44.535711
19.023333	0.1	44.403346
19.025000	0.1	44.272901
19.026667	0.1	44.143433
19.028333	0.1	44.014747
19.030000	0.1	43.886979
19.031667	0.1	43.760524
19.033333	0.1	43.636388
19.035000	0.1	43.515847
19.036667	0.1	43.398859
19.038333	0.1	43.283477
19.040000	0.1	43.168007
19.041667	0.1	43.053078
19.043333	0.1	42.941254
19.045000	0.1	42.834571
19.046667	0.1	42.732381
19.048333	0.1	42.632031
19.050000	0.1	42.531416
19.051667	0.1	42.430372
19.053333	0.1	42.329724
19.055000	0.1	42.229458
19.056667	0.1	42.128209
19.058333	0.1	42.024953
19.060000	0.1	41.920748
19.061667	0.1	41.818260
19.063333	0.1	41.719810
19.065000	0.1	41.626012
19.066667	0.1	41.535292
19.068333	0.1	41.444763
19.070000	0.1	41.351747
19.071667	0.1	41.254745
19.073333	0.1	41.154334
19.075000	0.1	41.053379
19.076667	0.1	40.955632
19.078333	0.1	40.864106
19.080000	0.1	40.780101
19.081667	0.1	40.702135
19.083333	0.1	40.625874
19.085000	0.1	40.546823
19.086667	0.1	40.463484
19.088333	0.1	40.377276
19.090000	0.1	40.290300
19.091667	0.1	40.204022
19.093333	0.1	40.118974
19.095000	0.1	40.034573
19.096667	0.1	39.949543
19.098333	0.1	39.863028
19.100000	0.1	39.775409
19.101667	0.1	39.687878
19.103333	0.1	39.601577
19.105000	0.1	39.517176
19.106667	0.1	39.434824
19.108333	0.1	39.354516
19.110000	0.1	39.276220
19.111667	0.1	39.199111
19.113333	0.1	39.122016
19.115000	0.1	39.044819
19.116667	0.1	38.968176
19.118333	0.1	38.891844
19.120000	0.1	38.814503
19.121667	0.1	38.735368
19.123333	0.1	38.655172
19.125000	0.1	38.575456
19.126667	0.1	38.498007
19.128333	0.1	38.424516
19.130000	0.1	38.355561
19.131667	0.1	38.290052
19.133333	0.1	38.225567
19.135000	0.1	38.159159
19.136667	0.1	38.088691
19.138333	0.1	38.014292
19.140000	0.1	37.938952
19.141667	0.1	37.866603
19.143333	0.1	37.798835
19.145000	0.1	37.734443
19.146667	0.1	37.672063
19.148333	0.1	37.611467
19.150000	0.1	37.551923
19.151667	0.1	37.491182
19.153333	0.1	37.427549
19.155000	0.1	37.361314
19.156667	0.1	37.293308
19.158333	0.1	37.224181
19.160000	0.1	37.155370
19.161667	0.1	37.088734
19.163333	0.1	37.025088
19.165000	0.1	36.963569
19.166667	0.1	36.902688
19.168333	0.1	36.841850
19.170000	0.1	36.781384
19.171667	0.1	36.721281
19.173333	0.1	36.660796
19.175000	0.1	36.598938
19.176667	0.1	36.535049
19.178333	0.1	36.469172
19.180000	0.1	36.401940
19.181667	0.1	36.334461
19.183333	0.1	36.268248
19.185000	0.1	36.204252
19.186667	0.1	36.142180
19.188333	0.1	36.081481
19.190000	0.1	36.021560
19.191667	0.1	35.960716
19.193333	0.1	35.896380
19.195000	0.1	35.826820
19.196667	0.1	35.752729
19.198333	0.1	35.677464
19.200000	0.1	35.604769
19.201667	0.1	35.535903
19.203333	0.1	35.469388
19.205000	0.1	35.402612
19.206667	0.1	35.333373
19.208333	0.1	35.261265
19.210000	0.1	35.187742
19.211667	0.1	35.114605
19.213333	0.1	35.042609
19.215000	0.1	34.971149
19.216667	0.1	34.899307
19.218333	0.1	34.826817
19.220000	0.1	34.753406
19.221667	0.1	34.678513
19.223333	0.1	34.602224
19.225000	0.1	34.525287
19.226667	0.1	34.448304
19.228333	0.1	34.371610
19.230000	0.1	34.294697
19.231667	0.1	34.215804
19.233333	0.1	34.133727
19.235000	0.1	34.049447
19.236667	0.1	33.964952
19.238333	0.1	33.881739
19.240000	0.1	33.800402
19.241667	0.1	33.720592
19.243333	0.1	33.641625
19.245000	0.1	33.562896
19.246667	0.1	33.483692
19.248333	0.1	33.403253
19.250000	0.1	33.321190
19.251667	0.1	33.238023
19.253333	0.1	33.155205
19.255000	0.1	33.074124
19.256667	0.1	32.994836
19.258333	0.1	32.916046
19.260000	0.1	32.836450
19.261667	0.1	32.755900
19.263333	0.1	32.675243
19.265000	0.1	32.595336
19.266667	0.1	32.516397
19.268333	0.1	32.438450
19.270000	0.1	32.361387
19.271667	0.1	32.283943
19.273333	0.1	32.204334
19.275000	0.1	32.122587
19.276667	0.1	32.040430
19.278333	0.1	31.959065
19.280000	0.1	31.878445
19.281667	0.1	31.798370
19.283333	0.1	31.719133
19.285000	0.1	31.641298
19.286667	0.1	31.565730
19.288333	0.1	31.493590
19.290000	0.1	31.425045
19.291667	0.1	31.357952
19.293333	0.1	31.289193
19.295000	0.1	31.217169
19.296667	0.1	31.142528
19.298333	0.1	31.067585
19.300000	0.1	30.995188
19.301667	0.1	30.926708
19.303333	0.1	30.861017
19.305000	0.1	30.795722
19.306667	0.1	30.728807
19.308333	0.1	30.659605
19.310000	0.1	30.589080
19.311667	0.1	30.519515
19.313333	0.1	30.453536
19.315000	0.1	30.392269
19.316667	0.1	30.333465
19.318333	0.1	30.272729
19.320000	0.1	30.208062
19.321667	0.1	30.142213
19.323333	0.1	30.079410
19.325000	0.1	30.021216
19.326667	0.1	29.966366
19.328333	0.1	29.912894
19.330000	0.1	29.859641
19.331667	0.1	29.806132
19.333333	0.1	29.751817
19.335000	0.1	29.696571
19.336667	0.1	29.641232
19.338333	0.1	29.586460
19.340000	0.1	29.531964
19.341667	0.1	29.477091
19.343333	0.1	29.421486
19.345000	0.1	29.365551
19.346667	0.1	29.310207
19.348333	0.1	29.256311
19.350000	0.1	29.204357
19.351667	0.1	29.153978
19.353333	0.1	29.103523
19.355000	0.1	29.050694
19.356667	0.1	28.994153
19.358333	0.1	28.934986
19.360000	0.1	28.876131
19.361667	0.1	28.820168
19.363333	0.1	28.767851
19.365000	0.1	28.718784
19.366667	0.1	28.672921
19.368333	0.1	28.629918
19.370000	0.1	28.587459
19.371667	0.1	28.542457
19.373333	0.1	28.493637
19.375000	0.1	28.441972
19.376667	0.1	28.389716
19.378333	0.1	28.339326
19.380000	0.1	28.291931
19.381667	0.1	28.245826
19.383333	0.1	28.197253
19.385000	0.1	28.143907
19.386667	0.1	28.087506
19.388333	0.1	28.032148
19.390000	0.1	27.980548
19.391667	0.1	27.932385
19.393333	0.1	27.885712
19.395000	0.1	27.839025
19.396667	0.1	27.791858
19.398333	0.1	27.744318
19.400000	0.1	27.696518
19.401667	0.1	27.648034
19.403333	0.1	27.598143
19.405000	0.1	27.546589
19.406667	0.1	27.493951
19.408333	0.1	27.441620
19.410000	0.1	27.391287
19.411667	0.1	27.344185
19.413333	0.1	27.300515
19.415000	0.1	27.259029
19.416667	0.1	27.217036
19.418333	0.1	27.171932
19.420000	0.1	27.123587
19.421667	0.1	27.074376
19.423333	0.1	27.026734
19.425000	0.1	26.981314
19.426667	0.1	26.937248
19.428333	0.1	26.893308
19.430000	0.1	26.848428
19.431667	0.1	26.802323
19.433333	0.1	26.755966
19.435000	0.1	26.710755
19.436667	0.1	26.667435
19.438333	0.1	26.626391
19.440000	0.1	26.587574
19.441667	0.1	26.550069
19.443333	0.1	26.512891
19.445000	0.1	26.475862
19.446667	0.1	26.439312
19.448333	0.1	26.403358
19.450000	0.1	26.367269
19.451667	0.1	26.329514
19.453333	0.1	26.289360
19.455000	0.1	26.248340
19.456667	0.1	26.209266
19.458333	0.1	26.174109
19.460000	0.1	26.142863
19.461667	0.1	26.113545
19.463333	0.1	26.083663
19.465000	0.1	26.052045
19.466667	0.1	26.019085
19.468333	0.1	25.985697
19.470000	0.1	25.952486
19.471667	0.1	25.919387
19.473333	0.1	25.885538
19.475000	0.1	25.850222
19.476667	0.1	25.814152
19.478333	0.1	25.778492
19.480000	0.1	25.743181
19.481667	0.1	25.708028
19.483333	0.1	25.673816
19.485000	0.1	25.640465
19.486667	0.1	25.606179
19.488333	0.1	25.569983
19.490000	0.1	25.533731
19.491667	0.1	25.500259
19.493333	0.1	25.469782
19.495000	0.1	25.438704
19.496667	0.1	25.402335
19.498333	0.1	25.359252
19.500000	0.1	25.312686
19.501667	0.1	25.267368
19.503333	0.1	25.225477
19.505000	0.1	25.185640
19.506667	0.1	25.145230
19.508333	0.1	25.102724
19.510000	0.1	25.057606
19.511667	0.1	25.009303
19.513333	0.1	24.957415
19.515000	0.1	24.902294
19.516667	0.1	24.844999
19.518333	0.1	24.787020
19.520000	0.1	24.730228
19.521667	0.1	24.676048
19.523333	0.1	24.624332
19.525000	0.1	24.572965
19.526667	0.1	24.518948
19.528333	0.1	24.460377
19.530000	0.1	24.398142
19.531667	0.1	24.335617
19.533333	0.1	24.276311
19.535000	0.1	24.221367
19.536667	0.1	24.169046
19.538333	0.1	24.116230
19.540000	0.1	24.060900
19.541667	0.1	24.003270
19.543333	0.1	23.944448
19.545000	0.1	23.885178
19.546667	0.1	23.826156
19.548333	0.1	23.768023
19.550000	0.1	23.711063
19.551667	0.1	23.655067
19.553333	0.1	23.599225
19.555000	0.1	23.543094
19.556667	0.1	23.487601
19.558333	0.1	23.434707
19.560000	0.1	23.386180
19.561667	0.1	23.342101
19.563333	0.1	23.300387
19.565000	0.1	23.258710
19.566667	0.1	23.216344
19.568333	0.1	23.173830
19.570000	0.1	23.131878
19.571667	0.1	23.090690
19.573333	0.1	23.049754
19.575000	0.1	23.008357
19.576667	0.1	22.966363
19.578333	0.1	22.924640
19.580000	0.1	22.884901
19.581667	0.1	22.847983
19.583333	0.1	22.812728
19.585000	0.1	22.778036
19.586667	0.1	22.744895
19.588333	0.1	22.714715
19.590000	0.1	22.686934
19.591667	0.1	22.659898
19.593333	0.1	22.632959
19.595000	0.1	22.606291
19.596667	0.1	22.579557
19.598333	0.1	22.551739
19.600000	0.1	22.521787
19.601667	0.1	22.489675
19.603333	0.1	22.457261
19.605000	0.1	22.427100
19.606667	0.1	22.400138
19.608333	0.1	22.375044
19.610000	0.1	22.349600
19.611667	0.1	22.322917
19.613333	0.1	22.295914
19.615000	0.1	22.269376
19.616667	0.1	22.243084
19.618333	0.1	22.216695
19.620000	0.1	22.189599
19.621667	0.1	22.160229
19.623333	0.1	22.127260
19.625000	0.1	22.091363
19.626667	0.1	22.054743
19.628333	0.1	22.019278
19.630000	0.1	21.985648
19.631667	0.1	21.953629
19.633333	0.1	21.922560
19.635000	0.1	21.891380
19.636667	0.1	21.858313
19.638333	0.1	21.821461
19.640000	0.1	21.780431
19.641667	0.1	21.736925
19.643333	0.1	21.693492
19.645000	0.1	21.652193
19.646667	0.1	21.614418
19.648333	0.1	21.580542
19.650000	0.1	21.549049
19.651667	0.1	21.516420
19.653333	0.1	21.478767
19.655000	0.1	21.434510
19.656667	0.1	21.385718
19.658333	0.1	21.336321
19.660000	0.1	21.288772
19.661667	0.1	21.242732
19.663333	0.1	21.196934
19.665000	0.1	21.151137
19.666667	0.1	21.105967
19.668333	0.1	21.061827
19.670000	0.1	21.018465
19.671667	0.1	20.975410
19.673333	0.1	20.932662
19.675000	0.1	20.890464
19.676667	0.1	20.848890
19.678333	0.1	20.808517
19.680000	0.1	20.770216
19.681667	0.1	20.733052
19.683333	0.1	20.694030
19.685000	0.1	20.651054
19.686667	0.1	20.605265
19.688333	0.1	20.560012
19.690000	0.1	20.518149
19.691667	0.1	20.479993
19.693333	0.1	20.443355
19.695000	0.1	20.405734
19.696667	0.1	20.366167
19.698333	0.1	20.325314
19.700000	0.1	20.284834
19.701667	0.1	20.246101
19.703333	0.1	20.209206
19.705000	0.1	20.173532
19.706667	0.1	20.138719
19.708333	0.1	20.104856
19.710000	0.1	20.072144
19.711667	0.1	20.040837
19.713333	0.1	20.010849
19.715000	0.1	19.980888
19.716667	0.1	19.948948
19.718333	0.1	19.914382
19.720000	0.1	19.878699
19.721667	0.1	19.843993
19.723333	0.1	19.811168
19.725000	0.1	19.779038
19.726667	0.1	19.745375
19.728333	0.1	19.709738
19.730000	0.1	19.674329
19.731667	0.1	19.641034
19.733333	0.1	19.609337
19.735000	0.1	19.577420
19.736667	0.1	19.544312
19.738333	0.1	19.510915
19.740000	0.1	19.478654
19.741667	0.1	19.447440
19.743333	0.1	19.416017
19.745000	0.1	19.383770
19.746667	0.1	19.351561
19.748333	0.1	19.320725
19.750000	0.1	19.291816
19.751667	0.1	19.264487
19.753333	0.1	19.238102
19.755000	0.1	19.212407
19.756667	0.1	19.187867
19.758333	0.1	19.165012
19.760000	0.1	19.143522
19.761667	0.1	19.122111
19.763333	0.1	19.098995
19.765000	0.1	19.072937
19.766667	0.1	19.044522
19.768333	0.1	19.016257
19.770000	0.1	18.990980
19.771667	0.1	18.969672
19.773333	0.1	18.950775
19.775000	0.1	18.931888
19.776667	0.1	18.911636
19.778333	0.1	18.889792
19.780000	0.1	18.866197
19.781667	0.1	18.840772
19.783333	0.1	18.814881
19.785000	0.1	18.790914
19.786667	0.1	18.770010
19.788333	0.1	18.751272
19.790000	0.1	18.733097
19.791667	0.1	18.714308
19.793333	0.1	18.693958
19.795000	0.1	18.670824
19.796667	0.1	18.644431
19.798333	0.1	18.616179
19.800000	0.1	18.588193
19.801667	0.1	18.561087
19.803333	0.1	18.533729
19.805000	0.1	18.505277
19.806667	0.1	18.476392
19.808333	0.1	18.448136
19.810000	0.1	18.420587
19.811667	0.1	18.392820
19.813333	0.1	18.363982
19.815000	0.1	18.333653
19.816667	0.1	18.301304
19.818333	0.1	18.266500
19.820000	0.1	18.229797
19.821667	0.1	18.192753
19.823333	0.1	18.156287
19.825000	0.1	18.119277
19.826667	0.1	18.079849
19.828333	0.1	18.038005
19.830000	0.1	17.996184
19.831667	0.1	17.957138
19.833333	0.1	17.921347
19.835000	0.1	17.886674
19.836667	0.1	17.850515
19.838333	0.1	17.812047
19.840000	0.1	17.772405
19.841667	0.1	17.732903
19.843333	0.1	17.693583
19.845000	0.1	17.653890
19.846667	0.1	17.613955
19.848333	0.1	17.574104
19.850000	0.1	17.533768
19.851667	0.1	17.491984
19.853333	0.1	17.448338
19.855000	0.1	17.403346
19.856667	0.1	17.358740
19.858333	0.1	17.316723
19.860000	0.1	17.278334
19.861667	0.1	17.242893
19.863333	0.1	17.208392
19.865000	0.1	17.172284
19.866667	0.1	17.133318
19.868333	0.1	17.092857
19.870000	0.1	17.053499
19.871667	0.1	17.016921
19.873333	0.1	16.983268
19.875000	0.1	16.951682
19.876667	0.1	16.921195
19.878333	0.1	16.891090
19.880000	0.1	16.860426
19.881667	0.1	16.827895
19.883333	0.1	16.792556
19.885000	0.1	16.754926
19.886667	0.1	16.717538
19.888333	0.1	16.683457
19.890000	0.1	16.654124
19.891667	0.1	16.628685
19.893333	0.1	16.604806
19.895000	0.1	16.579954
19.896667	0.1	16.552536
19.898333	0.1	16.522259
19.900000	0.1	16.489993
19.901667	0.1	16.457336
19.903333	0.1	16.426248
19.905000	0.1	16.398625
19.906667	0.1	16.375235
19.908333	0.1	16.354607
19.910000	0.1	16.333614
19.911667	0.1	16.310001
19.913333	0.1	16.283640
19.915000	0.1	16.255258
19.916667	0.1	16.225940
19.918333	0.1	16.197842
19.920000	0.1	16.172999
19.921667	0.1	16.151220
19.923333	0.1	16.130544
19.925000	0.1	16.109073
19.926667	0.1	16.085482
19.928333	0.1	16.059545
19.930000	0.1	16.033128
19.931667	0.1	16.009510
19.933333	0.1	15.990562
19.935000	0.1	15.974739
19.936667	0.1	15.958119
19.938333	0.1	15.937486
19.940000	0.1	15.912564
19.941667	0.1	15.886230
19.943333	0.1	15.862864
19.945000	0.1	15.844945
19.946667	0.1	15.830635
19.948333	0.1	15.815622
19.950000	0.1	15.797359
19.951667	0.1	15.776819
19.953333	0.1	15.756837
19.955000	0.1	15.739431
19.956667	0.1	15.724129
19.958333	0.1	15.708390
19.960000	0.1	15.690057
19.961667	0.1	15.669120
19.963333	0.1	15.647067
19.965000	0.1	15.625148
19.966667	0.1	15.603285
19.968333	0.1	15.580859
19.970000	0.1	15.558349
19.971667	0.1	15.536854
19.973333	0.1	15.516561
19.975000	0.1	15.497315
19.976667	0.1	15.479717
19.978333	0.1	15.464015
19.980000	0.1	15.448318
19.981667	0.1	15.429268
19.983333	0.1	15.404951
19.985000	0.1	15.376923
19.986667	0.1	15.349048
19.988333	0.1	15.324648
19.990000	0.1	15.304238
19.991667	0.1	15.285653
19.993333	0.1	15.266654
19.995000	0.1	15.246845
19.996667	0.1	15.226454
19.998333	0.1	15.204493
20.000000	0.1	15.179324
20.001667	0.1	15.150220
20.003333	0.1	15.117894
20.005000	0.1	15.084357
20.006667	0.1	15.052133
20.008333	0.1	15.022717
20.010000	0.1	14.995220
20.011667	0.1	14.966708
20.013333	0.1	14.934815
20.015000	0.1	14.899578
20.016667	0.1	14.862292
20.018333	0.1	14.824537
20.020000	0.1	14.788499
20.021667	0.1	14.755586
20.023333	0.1	14.724555
20.025000	0.1	14.692866
20.026667	0.1	14.659488
20.028333	0.1	14.625574
20.030000	0.1	14.592656
20.031667	0.1	14.560553
20.033333	0.1	14.527789
20.035000	0.1	14.493703
20.036667	0.1	14.459007
20.038333	0.1	14.424254
20.040000	0.1	14.389064
20.041667	0.1	14.353427
20.043333	0.1	14.318344
20.045000	0.1	14.284132
20.046667	0.1	14.249794
20.048333	0.1	14.214497
20.050000	0.1	14.178325
20.051667	0.1	14.142399
20.053333	0.1	14.108694
20.055000	0.1	14.078757
20.056667	0.1	14.052675
20.058333	0.1	14.028950
20.060000	0.1	14.004889
20.061667	0.1	13.978304
20.063333	0.1	13.949014
20.065000	0.1	13.918364
20.066667	0.1	13.887929
20.068333	0.1	13.858937
20.070000	0.1	13.832403
20.071667	0.1	13.808790
20.073333	0.1	13.787537
20.075000	0.1	13.767527
20.076667	0.1	13.747248
20.078333	0.1	13.724640
20.080000	0.1	13.698298
20.081667	0.1	13.669170
20.083333	0.1	13.640160
20.085000	0.1	13.613845
20.086667	0.1	13.590935
20.088333	0.1	13.571065
20.090000	0.1	13.554334
20.091667	0.1	13.540997
20.093333	0.1	13.530059
20.095000	0.1	13.519353
20.096667	0.1	13.506985
20.098333	0.1	13.492513
20.100000	0.1	13.476452
20.101667	0.1	13.459451
20.103333	0.1	13.442696
20.105000	0.1	13.427758
20.106667	0.1	13.415283
20.108333	0.1	13.404652
20.110000	0.1	13.394896
20.111667	0.1	13.385848
20.113333	0.1	13.378435
20.115000	0.1	13.373899
20.116667	0.1	13.372642
20.118333	0.1	13.373694
20.120000	0.1	13.375459
20.121667	0.1	13.376423
20.123333	0.1	13.374835
20.125000	0.1	13.369531
20.126667	0.1	13.361657
20.128333	0.1	13.354439
20.130000	0.1	13.350872
20.131667	0.1	13.351301
20.133333	0.1	13.353489
20.135000	0.1	13.355375
20.136667	0.1	13.357094
20.138333	0.1	13.359939
20.140000	0.1	13.364479
20.141667	0.1	13.370267
20.143333	0.1	13.376186
20.145000	0.1	13.380577
20.146667	0.1	13.382495
20.148333	0.1	13.383189
20.150000	0.1	13.384768
20.151667	0.1	13.388186
20.153333	0.1	13.393424
20.155000	0.1	13.400144
20.156667	0.1	13.407674
20.158333	0.1	13.415562
20.160000	0.1	13.424293
20.161667	0.1	13.434966
20.163333	0.1	13.448363
20.165000	0.1	13.464373
20.166667	0.1	13.482324
20.168333	0.1	13.501979
20.170000	0.1	13.523507
20.171667	0.1	13.546608
20.173333	0.1	13.570604
20.175000	0.1	13.595289
20.176667	0.1	13.620281
20.178333	0.1	13.644435
20.180000	0.1	13.667438
20.181667	0.1	13.690973
20.183333	0.1	13.717092
20.185000	0.1	13.746824
20.186667	0.1	13.780035
20.188333	0.1	13.815458
20.190000	0.1	13.851314
20.191667	0.1	13.886187
20.193333	0.1	13.919622
20.195000	0.1	13.953098
20.196667	0.1	13.989289
20.198333	0.1	14.029089
20.200000	0.1	14.070566
20.201667	0.1	14.111297
20.203333	0.1	14.150543
20.205000	0.1	14.189128
20.206667	0.1	14.228043
20.208333	0.1	14.267615
20.210000	0.1	14.307690
20.211667	0.1	14.347998
20.213333	0.1	14.388831
20.215000	0.1	14.431402
20.216667	0.1	14.476269
20.218333	0.1	14.521666
20.220000	0.1	14.564232
20.221667	0.1	14.600945
20.223333	0.1	14.630375
20.225000	0.1	14.652889
20.226667	0.1	14.669918
20.228333	0.1	14.683385
20.230000	0.1	14.695185
20.231667	0.1	14.705886
20.233333	0.1	14.713625
20.235000	0.1	14.714622
20.236667	0.1	14.705975
20.238333	0.1	14.688363
20.240000	0.1	14.664917
20.241667	0.1	14.638151
20.243333	0.1	14.609126
20.245000	0.1	14.577871
20.246667	0.1	14.543557
20.248333	0.1	14.504972
20.250000	0.1	14.460804
20.251667	0.1	14.409726
20.253333	0.1	14.351178
20.255000	0.1	14.285804
20.256667	0.1	14.215340
20.258333	0.1	14.142236
20.260000	0.1	14.068675
20.261667	0.1	13.995511
20.263333	0.1	13.921857
20.265000	0.1	13.845488
20.266667	0.1	13.764878
20.268333	0.1	13.681394
20.270000	0.1	13.597943
20.271667	0.1	13.515805
20.273333	0.1	13.433960
20.275000	0.1	13.350579
20.276667	0.1	13.264786
20.278333	0.1	13.177535
20.280000	0.1	13.090959
20.281667	0.1	13.006576
20.283333	0.1	12.924420
20.285000	0.1	12.844293
20.286667	0.1	12.766588
20.288333	0.1	12.690928
20.290000	0.1	12.615840
20.291667	0.1	12.540603
20.293333	0.1	12.466153
20.295000	0.1	12.393962
20.296667	0.1	12.324736
20.298333	0.1	12.258491
20.300000	0.1	12.195492
20.301667	0.1	12.136307
20.303333	0.1	12.081657
20.305000	0.1	12.032236
20.306667	0.1	11.987374
20.308333	0.1	11.944296
20.310000	0.1	11.900328
20.311667	0.1	11.855238
20.313333	0.1	11.810618
20.315000	0.1	11.768015
20.316667	0.1	11.727805
20.318333	0.1	11.689295
20.320000	0.1	11.652322
20.321667	0.1	11.618426
20.323333	0.1	11.589499
20.325000	0.1	11.564968
20.326667	0.1	11.541117
20.328333	0.1	11.514234
20.330000	0.1	11.484409
20.331667	0.1	11.455286
20.333333	0.1	11.430727
20.335000	0.1	11.411924
20.336667	0.1	11.396883
20.338333	0.1	11.381996
20.340000	0.1	11.364566
20.341667	0.1	11.344505
20.343333	0.1	11.323560
20.345000	0.1	11.303136
20.346667	0.1	11.283490
20.348333	0.1	11.264798
20.350000	0.1	11.248053
20.351667	0.1	11.234540
20.353333	0.1	11.224621
20.355000	0.1	11.216863
20.356667	0.1	11.208639
20.358333	0.1	11.198251
20.360000	0.1	11.186474
20.361667	0.1	11.175293
20.363333	0.1	11.165296
20.365000	0.1	11.155074
20.366667	0.1	11.143070
20.368333	0.1	11.129337
20.370000	0.1	11.115219
20.371667	0.1	11.101654
20.373333	0.1	11.088857
20.375000	0.1	11.077696
20.376667	0.1	11.069891
20.378333	0.1	11.066743
20.380000	0.1	11.067363
20.381667	0.1	11.068061
20.383333	0.1	11.064708
20.385000	0.1	11.056401
20.386667	0.1	11.046184
20.388333	0.1	11.038343
20.390000	0.1	11.035283
20.391667	0.1	11.036559
20.393333	0.1	11.040163
20.395000	0.1	11.043954
20.396667	0.1	11.045816
20.398333	0.1	11.044308
20.400000	0.1	11.039972
20.401667	0.1	11.034636
20.403333	0.1	11.029327
20.405000	0.1	11.024014
20.406667	0.1	11.018720
20.408333	0.1	11.013802
20.410000	0.1	11.009467
20.411667	0.1	11.005946
20.413333	0.1	11.003553
20.415000	0.1	11.001695
20.416667	0.1	10.998868
20.418333	0.1	10.994016
20.420000	0.1	10.987376
20.421667	0.1	10.980573
20.423333	0.1	10.975348
20.425000	0.1	10.971902
20.426667	0.1	10.969136
20.428333	0.1	10.966416
20.430000	0.1	10.964116
20.431667	0.1	10.961951
20.433333	0.1	10.958035
20.435000	0.1	10.950733
20.436667	0.1	10.940218
20.438333	0.1	10.927604
20.440000	0.1	10.914002
20.441667	0.1	10.900339
20.443333	0.1	10.886840
20.445000	0.1	10.873270
20.446667	0.1	10.860045
20.448333	0.1	10.847850
20.450000	0.1	10.836222
20.451667	0.1	10.823789
20.453333	0.1	10.810010
20.455000	0.1	10.795775
20.456667	0.1	10.782345
20.458333	0.1	10.769921
20.460000	0.1	10.756915
20.461667	0.1	10.740617
20.463333	0.1	10.719365
20.465000	0.1	10.694345
20.466667	0.1	10.668715
20.468333	0.1	10.644668
20.470000	0.1	10.622432
20.471667	0.1	10.602027
20.473333	0.1	10.584365
20.475000	0.1	10.570027
20.476667	0.1	10.557822
20.478333	0.1	10.545119
20.480000	0.1	10.529193
20.481667	0.1	10.508527
20.483333	0.1	10.483367
20.485000	0.1	10.455344
20.486667	0.1	10.426980
20.488333	0.1	10.400778
20.490000	0.1	10.377956
20.491667	0.1	10.358151
20.493333	0.1	10.339953
20.495000	0.1	10.321732
20.496667	0.1	10.302849
20.498333	0.1	10.283715
20.500000	0.1	10.264548
20.501667	0.1	10.245205
20.503333	0.1	10.226453
20.505000	0.1	10.209917
20.506667	0.1	10.196199
20.508333	0.1	10.184003
20.510000	0.1	10.171025
20.511667	0.1	10.155644
20.513333	0.1	10.138587
20.515000	0.1	10.122131
20.516667	0.1	10.107318
20.518333	0.1	10.093609
20.520000	0.1	10.080542
20.521667	0.1	10.068263
20.523333	0.1	10.056975
20.525000	0.1	10.046465
20.526667	0.1	10.036388
20.528333	0.1	10.027215
20.530000	0.1	10.019718
20.531667	0.1	10.013464
20.533333	0.1	10.007094
20.535000	0.1	9.999811
20.536667	0.1	9.991573
20.538333	0.1	9.982698
20.540000	0.1	9.974125
20.541667	0.1	9.967391
20.543333	0.1	9.963000
20.545000	0.1	9.959457
20.546667	0.1	9.954972
20.548333	0.1	9.949291
20.550000	0.1	9.943605
20.551667	0.1	9.939540
20.553333	0.1	9.938073
20.555000	0.1	9.938166
20.556667	0.1	9.937086
20.558333	0.1	9.932630
20.560000	0.1	9.924830
20.561667	0.1	9.916211
20.563333	0.1	9.910115
20.565000	0.1	9.908048
20.566667	0.1	9.909184
20.568333	0.1	9.912206
20.570000	0.1	9.916360
20.571667	0.1	9.921328
20.573333	0.1	9.926669
20.575000	0.1	9.931619
20.576667	0.1	9.935619
20.578333	0.1	9.938632
20.580000	0.1	9.940336
20.581667	0.1	9.939852
20.583333	0.1	9.936988
20.585000	0.1	9.933505
20.586667	0.1	9.932555
20.588333	0.1	9.936118
20.590000	0.1	9.943298
20.591667	0.1	9.951857
20.593333	0.1	9.960067
20.595000	0.1	9.966865
20.596667	0.1	9.972099
20.598333	0.1	9.976607
20.600000	0.1	9.980532
20.601667	0.1	9.982600
20.603333	0.1	9.982330
20.605000	0.1	9.981212
20.606667	0.1	9.980309
20.608333	0.1	9.978823
20.610000	0.1	9.975573
20.611667	0.1	9.970046
20.613333	0.1	9.962847
20.615000	0.1	9.955736
20.616667	0.1	9.949766
20.618333	0.1	9.944076
20.620000	0.1	9.937496
20.621667	0.1	9.930134
20.623333	0.1	9.923107
20.625000	0.1	9.917067
20.626667	0.1	9.910972
20.628333	0.1	9.903074
20.630000	0.1	9.893053
20.631667	0.1	9.881901
20.633333	0.1	9.870287
20.635000	0.1	9.858208
20.636667	0.1	9.845160
20.638333	0.1	9.830287
20.640000	0.1	9.813593
20.641667	0.1	9.796340
20.643333	0.1	9.779455
20.645000	0.1	9.762896
20.646667	0.1	9.746603
20.648333	0.1	9.730733
20.650000	0.1	9.714966
20.651667	0.1	9.698779
20.653333	0.1	9.682570
20.655000	0.1	9.667464
20.656667	0.1	9.654504
20.658333	0.1	9.644395
20.660000	0.1	9.636893
20.661667	0.1	9.630146
20.663333	0.1	9.621955
20.665000	0.1	9.611854
20.666667	0.1	9.601563
20.668333	0.1	9.593344
20.670000	0.1	9.588082
20.671667	0.1	9.584948
20.673333	0.1	9.582429
20.675000	0.1	9.579309
20.676667	0.1	9.575132
20.678333	0.1	9.569991
20.680000	0.1	9.564580
20.681667	0.1	9.560753
20.683333	0.1	9.560548
20.685000	0.1	9.564301
20.686667	0.1	9.570895
20.688333	0.1	9.579132
20.690000	0.1	9.587584
20.691667	0.1	9.594671
20.693333	0.1	9.599999
20.695000	0.1	9.604618
20.696667	0.1	9.609507
20.698333	0.1	9.614923
20.700000	0.1	9.621331
20.701667	0.1	9.630038
20.703333	0.1	9.642364
20.705000	0.1	9.658071
20.706667	0.1	9.675226
20.708333	0.1	9.692260
20.710000	0.1	9.709150
20.711667	0.1	9.726314
20.713333	0.1	9.743627
20.715000	0.1	9.760722
20.716667	0.1	9.777485
20.718333	0.1	9.794040
20.720000	0.1	9.810817
20.721667	0.1	9.828769
20.723333	0.1	9.848736
20.725000	0.1	9.870725
20.726667	0.1	9.894567
20.728333	0.1	9.920667
20.730000	0.1	9.949533
20.731667	0.1	9.981343
20.733333	0.1	10.015918
20.735000	0.1	10.052938
20.736667	0.1	10.091937
20.738333	0.1	10.131691
20.740000	0.1	10.170368
20.741667	0.1	10.206620
20.743333	0.1	10.239845
20.745000	0.1	10.269964
20.746667	0.1	10.297867
20.748333	0.1	10.325676
20.750000	0.1	10.355539
20.751667	0.1	10.388303
20.753333	0.1	10.423353
20.755000	0.1	10.459102
20.756667	0.1	10.494087
20.758333	0.1	10.528606
20.760000	0.1	10.564532
20.761667	0.1	10.602740
20.763333	0.1	10.641483
20.765000	0.1	10.677669
20.766667	0.1	10.708906
20.768333	0.1	10.734815
20.770000	0.1	10.756925
20.771667	0.1	10.776813
20.773333	0.1	10.794760
20.775000	0.1	10.810150
20.776667	0.1	10.822411
20.778333	0.1	10.831906
20.780000	0.1	10.839901
20.781667	0.1	10.847123
20.783333	0.1	10.852935
20.785000	0.1	10.856511
20.786667	0.1	10.858099
20.788333	0.1	10.858867
20.790000	0.1	10.859617
20.791667	0.1	10.859882
20.793333	0.1	10.858616
20.795000	0.1	10.855105
20.796667	0.1	10.849028
20.798333	0.1	10.840888
20.800000	0.1	10.832404
20.801667	0.1	10.825670
20.803333	0.1	10.821512
20.805000	0.1	10.818387
20.806667	0.1	10.813656
20.808333	0.1	10.805717
20.810000	0.1	10.794899
20.811667	0.1	10.783365
20.813333	0.1	10.773740
20.815000	0.1	10.767477
20.816667	0.1	10.765088
20.818333	0.1	10.766932
20.820000	0.1	10.773321
20.821667	0.1	10.784213
20.823333	0.1	10.798248
20.825000	0.1	10.812450
20.826667	0.1	10.824520
20.828333	0.1	10.835868
20.830000	0.1	10.850490
20.831667	0.1	10.870467
20.833333	0.1	10.894686
20.835000	0.1	10.921331
20.836667	0.1	10.948614
20.838333	0.1	10.974184
20.840000	0.1	10.996764
20.841667	0.1	11.017737
20.843333	0.1	11.039921
20.845000	0.1	11.065351
20.846667	0.1	11.094003
20.848333	0.1	11.124192
20.850000	0.1	11.154409
20.851667	0.1	11.184132
20.853333	0.1	11.213254
20.855000	0.1	11.241478
20.856667	0.1	11.268281
20.858333	0.1	11.293618
20.860000	0.1	11.317735
20.861667	0.1	11.339881
20.863333	0.1	11.358960
20.865000	0.1	11.374983
20.866667	0.1	11.388292
20.868333	0.1	11.398462
20.870000	0.1	11.404669
20.871667	0.1	11.406289
20.873333	0.1	11.403379
20.875000	0.1	11.396529
20.876667	0.1	11.385502
20.878333	0.1	11.369120
20.880000	0.1	11.347262
20.881667	0.1	11.321483
20.883333	0.1	11.292566
20.885000	0.1	11.259308
20.886667	0.1	11.220756
20.888333	0.1	11.177505
20.890000	0.1	11.130264
20.891667	0.1	11.079186
20.893333	0.1	11.025178
20.895000	0.1	10.969783
20.896667	0.1	10.912870
20.898333	0.1	10.852362
20.900000	0.1	10.786783
20.901667	0.1	10.716729
20.903333	0.1	10.643983
20.905000	0.1	10.570353
20.906667	0.1	10.496965
20.908333	0.1	10.424163
20.910000	0.1	10.352330
20.911667	0.1	10.281904
20.913333	0.1	10.212348
20.915000	0.1	10.142396
20.916667	0.1	10.071136
20.918333	0.1	9.998302
20.920000	0.1	9.924117
20.921667	0.1	9.849332
20.923333	0.1	9.774724
20.925000	0.1	9.700786
20.926667	0.1	9.628213
20.928333	0.1	9.558136
20.930000	0.1	9.491812
20.931667	0.1	9.429925
20.933333	0.1	9.371513
20.935000	0.1	9.314343
20.936667	0.1	9.256504
20.938333	0.1	9.197094
20.940000	0.1	9.137029
20.941667	0.1	9.079222
20.943333	0.1	9.025778
20.945000	0.1	8.975868
20.946667	0.1	8.927798
20.948333	0.1	8.881669
20.950000	0.1	8.838996
20.951667	0.1	8.800649
20.953333	0.1	8.765864
20.955000	0.1	8.732956
20.956667	0.1	8.700229
20.958333	0.1	8.666390
20.960000	0.1	8.631209
20.961667	0.1	8.596010
20.963333	0.1	8.563101
20.965000	0.1	8.534445
20.966667	0.1	8.510398
20.968333	0.1	8.489713
20.970000	0.1	8.470560
20.971667	0.1	8.451403
20.973333	0.1	8.431422
20.975000	0.1	8.410565
20.976667	0.1	8.389554
20.978333	0.1	8.370117
20.980000	0.1	8.354108
20.981667	0.1	8.341740
20.983333	0.1	8.331328
20.985000	0.1	8.320925
20.986667	0.1	8.310135
20.988333	0.1	8.299910
20.990000	0.1	8.290708
20.991667	0.1	8.281665
20.993333	0.1	8.271630
20.995000	0.1	8.260929
20.996667	0.1	8.251686
20.998333	0.1	8.245921
21.000000	0.1	8.243634
21.001667	0.1	8.243038
21.003333	0.1	8.242428
21.005000	0.1	8.241544
21.006667	0.1	8.240920
21.008333	0.1	8.240985
21.010000	0.1	8.242358
21.011667	0.1	8.246219
21.013333	0.1	8.253357
21.015000	0.1	8.263099
21.016667	0.1	8.273795
21.018333	0.1	8.284478
21.020000	0.1	8.294643
21.021667	0.1	8.302671
21.023333	0.1	8.306680
21.025000	0.1	8.307300
21.026667	0.1	8.308119
21.028333	0.1	8.312776
21.030000	0.1	8.322159
21.031667	0.1	8.334322
21.033333	0.1	8.346476
21.035000	0.1	8.357242
21.036667	0.1	8.367514
21.038333	0.1	8.378937
21.040000	0.1	8.391780
21.041667	0.1	8.405233
21.043333	0.1	8.419058
21.045000	0.1	8.433852
21.046667	0.1	8.450532
21.048333	0.1	8.469820
21.050000	0.1	8.491804
21.051667	0.1	8.516149
21.053333	0.1	8.542407
21.055000	0.1	8.569998
21.056667	0.1	8.597858
21.058333	0.1	8.624257
21.060000	0.1	8.648001
21.061667	0.1	8.669873
21.063333	0.1	8.692383
21.065000	0.1	8.718497
21.066667	0.1	8.750125
21.068333	0.1	8.786763
21.070000	0.1	8.825706
21.071667	0.1	8.864170
21.073333	0.1	8.901437
21.075000	0.1	8.938704
21.076667	0.1	8.977568
21.078333	0.1	9.019314
21.080000	0.1	9.064930
21.081667	0.1	9.114854
21.083333	0.1	9.168489
21.085000	0.1	9.224322
21.086667	0.1	9.281090
21.088333	0.1	9.339070
21.090000	0.1	9.399569
21.091667	0.1	9.463034
21.093333	0.1	9.528552
21.095000	0.1	9.595267
21.096667	0.1	9.663575
21.098333	0.1	9.734123
21.100000	0.1	9.806105
21.101667	0.1	9.877603
21.103333	0.1	9.946958
21.105000	0.1	10.014051
21.106667	0.1	10.080626
21.108333	0.1	10.148739
21.110000	0.1	10.218807
21.111667	0.1	10.289177
21.113333	0.1	10.356982
21.115000	0.1	10.419795
21.116667	0.1	10.476792
21.118333	0.1	10.528574
21.120000	0.1	10.576607
21.121667	0.1	10.622321
21.123333	0.1	10.666396
21.125000	0.1	10.708659
21.126667	0.1	10.748282
21.128333	0.1	10.784236
21.130000	0.1	10.815444
21.131667	0.1	10.840562
21.133333	0.1	10.858634
21.135000	0.1	10.869559
21.136667	0.1	10.873359
21.138333	0.1	10.870020
21.140000	0.1	10.860120
21.141667	0.1	10.844884
21.143333	0.1	10.825628
21.145000	0.1	10.802713
21.146667	0.1	10.775146
21.148333	0.1	10.741544
21.150000	0.1	10.701120
21.151667	0.1	10.654209
21.153333	0.1	10.601706
21.155000	0.1	10.543582
21.156667	0.1	10.479302
21.158333	0.1	10.409681
21.160000	0.1	10.336954
21.161667	0.1	10.263314
21.163333	0.1	10.189353
21.165000	0.1	10.113674
21.166667	0.1	10.034288
21.168333	0.1	9.950353
21.170000	0.1	9.863069
21.171667	0.1	9.775185
21.173333	0.1	9.689494
21.175000	0.1	9.607719
21.176667	0.1	9.530126
21.178333	0.1	9.455783
21.180000	0.1	9.383140
21.181667	0.1	9.310641
21.183333	0.1	9.237756
21.185000	0.1	9.165602
21.186667	0.1	9.095762
21.188333	0.1	9.028926
21.190000	0.1	8.965326
21.191667	0.1	8.905549
21.193333	0.1	8.849907
21.195000	0.1	8.797934
21.196667	0.1	8.749049
21.198333	0.1	8.702958
21.200000	0.1	8.659964
21.201667	0.1	8.621477
21.203333	0.1	8.589081
21.205000	0.1	8.562519
21.206667	0.1	8.539339
21.208333	0.1	8.516875
21.210000	0.1	8.494337
21.211667	0.1	8.472805
21.213333	0.1	8.454099
21.215000	0.1	8.439897
21.216667	0.1	8.430597
21.218333	0.1	8.424348
21.220000	0.1	8.418593
21.221667	0.1	8.412679
21.223333	0.1	8.407882
21.225000	0.1	8.405633
21.226667	0.1	8.406271
21.228333	0.1	8.408735
21.230000	0.1	8.411356
21.231667	0.1	8.413210
21.233333	0.1	8.414648
21.235000	0.1	8.416893
21.236667	0.1	8.421093
21.238333	0.1	8.427491
21.240000	0.1	8.435138
21.241667	0.1	8.442667
21.243333	0.1	8.449275
21.245000	0.1	8.454602
21.246667	0.1	8.458332
21.248333	0.1	8.460260
21.250000	0.1	8.460418
21.251667	0.1	8.459263
21.253333	0.1	8.457629
21.255000	0.1	8.455948
21.256667	0.1	8.453205
21.258333	0.1	8.447473
21.260000	0.1	8.437564
21.261667	0.1	8.423426
21.263333	0.1	8.405363
21.265000	0.1	8.384502
21.266667	0.1	8.363160
21.268333	0.1	8.342825
21.270000	0.1	8.322839
21.271667	0.1	8.301944
21.273333	0.1	8.279732
21.275000	0.1	8.256999
21.276667	0.1	8.235243
21.278333	0.1	8.215313
21.280000	0.1	8.196123
21.281667	0.1	8.174963
21.283333	0.1	8.149333
21.285000	0.1	8.118739
21.286667	0.1	8.085016
21.288333	0.1	8.051214
21.290000	0.1	8.019358
21.291667	0.1	7.988699
21.293333	0.1	7.956736
21.295000	0.1	7.922123
21.296667	0.1	7.885997
21.298333	0.1	7.850919
21.300000	0.1	7.819422
21.301667	0.1	7.792292
21.303333	0.1	7.767328
21.305000	0.1	7.740976
21.306667	0.1	7.711421
21.308333	0.1	7.679989
21.310000	0.1	7.650019
21.311667	0.1	7.623904
21.313333	0.1	7.601054
21.315000	0.1	7.578786
21.316667	0.1	7.554591
21.318333	0.1	7.527871
21.320000	0.1	7.500309
21.321667	0.1	7.474688
21.323333	0.1	7.453430
21.325000	0.1	7.437449
21.326667	0.1	7.425142
21.328333	0.1	7.412904
21.330000	0.1	7.397505
21.331667	0.1	7.378422
21.333333	0.1	7.358114
21.335000	0.1	7.339530
21.336667	0.1	7.323851
21.338333	0.1	7.310854
21.340000	0.1	7.300139
21.341667	0.1	7.291110
21.343333	0.1	7.282710
21.345000	0.1	7.273997
21.346667	0.1	7.264307
21.348333	0.1	7.253084
21.350000	0.1	7.240432
21.351667	0.1	7.227496
21.353333	0.1	7.215887
21.355000	0.1	7.206742
21.356667	0.1	7.199934
21.358333	0.1	7.194160
21.360000	0.1	7.188139
21.361667	0.1	7.181605
21.363333	0.1	7.174867
21.365000	0.1	7.167915
21.366667	0.1	7.160455
21.368333	0.1	7.152855
21.370000	0.1	7.146127
21.371667	0.1	7.140664
21.373333	0.1	7.136562
21.375000	0.1	7.134657
21.376667	0.1	7.135370
21.378333	0.1	7.137172
21.380000	0.1	7.137954
21.381667	0.1	7.138029
21.383333	0.1	7.140236
21.385000	0.1	7.146150
21.386667	0.1	7.153689
21.388333	0.1	7.159351
21.390000	0.1	7.161382
21.391667	0.1	7.160585
21.393333	0.1	7.159202
21.395000	0.1	7.158914
21.396667	0.1	7.159896
21.398333	0.1	7.161535
21.400000	0.1	7.162960
21.401667	0.1	7.163119
21.403333	0.1	7.161507
21.405000	0.1	7.158560
21.406667	0.1	7.154932
21.408333	0.1	7.150862
21.410000	0.1	7.147030
21.411667	0.1	7.145633
21.413333	0.1	7.148213
21.415000	0.1	7.152488
21.416667	0.1	7.154378
21.418333	0.1	7.152823
21.420000	0.1	7.150406
21.421667	0.1	7.150075
21.423333	0.1	7.152166
21.425000	0.1	7.154029
21.426667	0.1	7.152543
21.428333	0.1	7.146779
21.430000	0.1	7.137917
21.431667	0.1	7.127868
21.433333	0.1	7.118466
21.435000	0.1	7.110741
21.436667	0.1	7.104441
21.438333	0.1	7.098732
21.440000	0.1	7.093414
21.441667	0.1	7.088864
21.443333	0.1	7.085023
21.445000	0.1	7.080720
21.446667	0.1	7.074066
21.448333	0.1	7.063560
21.450000	0.1	7.049008
21.451667	0.1	7.031253
21.453333	0.1	7.011481
21.455000	0.1	6.991504
21.456667	0.1	6.973520
21.458333	0.1	6.958055
21.460000	0.1	6.943746
21.461667	0.1	6.929794
21.463333	0.1	6.916495
21.465000	0.1	6.903736
21.466667	0.1	6.890777
21.468333	0.1	6.876788
21.470000	0.1	6.861100
21.471667	0.1	6.843456
21.473333	0.1	6.824615
21.475000	0.1	6.806524
21.476667	0.1	6.790943
21.478333	0.1	6.777877
21.480000	0.1	6.765565
21.481667	0.1	6.751898
21.483333	0.1	6.736093
21.485000	0.1	6.719581
21.486667	0.1	6.704694
21.488333	0.1	6.692349
21.490000	0.1	6.681094
21.491667	0.1	6.668326
21.493333	0.1	6.652549
21.495000	0.1	6.634756
21.496667	0.1	6.617694
21.498333	0.1	6.604008
21.500000	0.1	6.594802
21.501667	0.1	6.588819
21.503333	0.1	6.582877
21.505000	0.1	6.574080
21.506667	0.1	6.562234
21.508333	0.1	6.549922
21.510000	0.1	6.540096
21.511667	0.1	6.533498
21.513333	0.1	6.528525
21.515000	0.1	6.523416
21.516667	0.1	6.517731
21.518333	0.1	6.511658
21.520000	0.1	6.505433
21.521667	0.1	6.499942
21.523333	0.1	6.496650
21.525000	0.1	6.496282
21.526667	0.1	6.497954
21.528333	0.1	6.499523
21.530000	0.1	6.499193
21.531667	0.1	6.497037
21.533333	0.1	6.494494
21.535000	0.1	6.492469
21.536667	0.1	6.490713
21.538333	0.1	6.488850
21.540000	0.1	6.486834
21.541667	0.1	6.484333
21.543333	0.1	6.480967
21.545000	0.1	6.477335
21.546667	0.1	6.474778
21.548333	0.1	6.474112
21.550000	0.1	6.474885
21.551667	0.1	6.475952
21.553333	0.1	6.476450
21.555000	0.1	6.476636
21.556667	0.1	6.477972
21.558333	0.1	6.480953
21.560000	0.1	6.483188
21.561667	0.1	6.481698
21.563333	0.1	6.476496
21.565000	0.1	6.470601
21.566667	0.1	6.467504
21.568333	0.1	6.468641
21.570000	0.1	6.472473
21.571667	0.1	6.476440
21.573333	0.1	6.479719
21.575000	0.1	6.483509
21.576667	0.1	6.488985
21.578333	0.1	6.495533
21.580000	0.1	6.501274
21.581667	0.1	6.505027
21.583333	0.1	6.506713
21.585000	0.1	6.506513
21.586667	0.1	6.504804
21.588333	0.1	6.502671
21.590000	0.1	6.502261
21.591667	0.1	6.505661
21.593333	0.1	6.512520
21.595000	0.1	6.519682
21.596667	0.1	6.524227
21.598333	0.1	6.525968
21.600000	0.1	6.526872
21.601667	0.1	6.528683
21.603333	0.1	6.531100
21.605000	0.1	6.532241
21.606667	0.1	6.530909
21.608333	0.1	6.528026
21.610000	0.1	6.525763
21.611667	0.1	6.525726
21.613333	0.1	6.527943
21.615000	0.1	6.531500
21.616667	0.1	6.535817
21.618333	0.1	6.541009
21.620000	0.1	6.547677
21.621667	0.1	6.556106
21.623333	0.1	6.565223
21.625000	0.1	6.573051
21.626667	0.1	6.578285
21.628333	0.1	6.581089
21.630000	0.1	6.583203
21.631667	0.1	6.587403
21.633333	0.1	6.595268
21.635000	0.1	6.605578
21.636667	0.1	6.615915
21.638333	0.1	6.625326
21.640000	0.1	6.634160
21.641667	0.1	6.641969
21.643333	0.1	6.647646
21.645000	0.1	6.651483
21.646667	0.1	6.655552
21.648333	0.1	6.661783
21.650000	0.1	6.670407
21.651667	0.1	6.680363
21.653333	0.1	6.690891
21.655000	0.1	6.702128
21.656667	0.1	6.714500
21.658333	0.1	6.728363
21.660000	0.1	6.744294
21.661667	0.1	6.762384
21.663333	0.1	6.781057
21.665000	0.1	6.798138
21.666667	0.1	6.813523
21.668333	0.1	6.829700
21.670000	0.1	6.849328
21.671667	0.1	6.872020
21.673333	0.1	6.894288
21.675000	0.1	6.913063
21.676667	0.1	6.928733
21.678333	0.1	6.944397
21.680000	0.1	6.962763
21.681667	0.1	6.984174
21.683333	0.1	7.007285
21.685000	0.1	7.030829
21.686667	0.1	7.054848
21.688333	0.1	7.080114
21.690000	0.1	7.106066
21.691667	0.1	7.130611
21.693333	0.1	7.152432
21.695000	0.1	7.171948
21.696667	0.1	7.190607
21.698333	0.1	7.210327
21.700000	0.1	7.232167
21.701667	0.1	7.255059
21.703333	0.1	7.276931
21.705000	0.1	7.296940
21.706667	0.1	7.315809
21.708333	0.1	7.334440
21.710000	0.1	7.352624
21.711667	0.1	7.368927
21.713333	0.1	7.381653
21.715000	0.1	7.390291
21.716667	0.1	7.395847
21.718333	0.1	7.399558
21.720000	0.1	7.401924
21.721667	0.1	7.402697
21.723333	0.1	7.400839
21.725000	0.1	7.394915
21.726667	0.1	7.383982
21.728333	0.1	7.367935
21.730000	0.1	7.347525
21.731667	0.1	7.324242
21.733333	0.1	7.299334
21.735000	0.1	7.273247
21.736667	0.1	7.246165
21.738333	0.1	7.218197
21.740000	0.1	7.189475
21.741667	0.1	7.160497
21.743333	0.1	7.131193
21.745000	0.1	7.099439
21.746667	0.1	7.061888
21.748333	0.1	7.017106
21.750000	0.1	6.967303
21.751667	0.1	6.916574
21.753333	0.1	6.868276
21.755000	0.1	6.823987
21.756667	0.1	6.783325
21.758333	0.1	6.744051
21.760000	0.1	6.702845
21.761667	0.1	6.656661
21.763333	0.1	6.604698
21.765000	0.1	6.549554
21.766667	0.1	6.495127
21.768333	0.1	6.443239
21.770000	0.1	6.393450
21.771667	0.1	6.345059
21.773333	0.1	6.298055
21.775000	0.1	6.252849
21.776667	0.1	6.209873
21.778333	0.1	6.169062
21.780000	0.1	6.129439
21.781667	0.1	6.090058
21.783333	0.1	6.051604
21.785000	0.1	6.015566
21.786667	0.1	5.981959
21.788333	0.1	5.949088
21.790000	0.1	5.915491
21.791667	0.1	5.881209
21.793333	0.1	5.847318
21.795000	0.1	5.815011
21.796667	0.1	5.785106
21.798333	0.1	5.758004
21.800000	0.1	5.733687
21.801667	0.1	5.711620
21.803333	0.1	5.691461
21.805000	0.1	5.673580
21.806667	0.1	5.657976
21.808333	0.1	5.643182
21.810000	0.1	5.627894
21.811667	0.1	5.612681
21.813333	0.1	5.599270
21.815000	0.1	5.588853
21.816667	0.1	5.581044
21.818333	0.1	5.574347
21.820000	0.1	5.567768
21.821667	0.1	5.560676
21.823333	0.1	5.552238
21.825000	0.1	5.543046
21.826667	0.1	5.535004
21.828333	0.1	5.528606
21.830000	0.1	5.522869
21.831667	0.1	5.517425
21.833333	0.1	5.512852
21.835000	0.1	5.509923
21.836667	0.1	5.508712
21.838333	0.1	5.508275
21.840000	0.1	5.507339
21.841667	0.1	5.504936
21.843333	0.1	5.500787
21.845000	0.1	5.495916
21.846667	0.1	5.492223
21.848333	0.1	5.491166
21.850000	0.1	5.492535
21.851667	0.1	5.495008
21.853333	0.1	5.498361
21.855000	0.1	5.503614
21.856667	0.1	5.510664
21.858333	0.1	5.517523
21.860000	0.1	5.521989
21.861667	0.1	5.523413
21.863333	0.1	5.522841
21.865000	0.1	5.521779
21.866667	0.1	5.521337
21.868333	0.1	5.522110
21.870000	0.1	5.524093
21.871667	0.1	5.526687
21.873333	0.1	5.529346
21.875000	0.1	5.531902
21.876667	0.1	5.534138
21.878333	0.1	5.535367
21.880000	0.1	5.534645
21.881667	0.1	5.531847
21.883333	0.1	5.528321
21.885000	0.1	5.525723
21.886667	0.1	5.525043
21.888333	0.1	5.526985
21.890000	0.1	5.531791
21.891667	0.1	5.538040
21.893333	0.1	5.543176
21.895000	0.1	5.545802
21.896667	0.1	5.546561
21.898333	0.1	5.547227
21.900000	0.1	5.549188
21.901667	0.1	5.552010
21.903333	0.1	5.553486
21.905000	0.1	5.551572
21.906667	0.1	5.546240
21.908333	0.1	5.539828
21.910000	0.1	5.535376
21.911667	0.1	5.534259
21.913333	0.1	5.535339
21.915000	0.1	5.535916
21.916667	0.1	5.533681
21.918333	0.1	5.528363
21.920000	0.1	5.521560
21.921667	0.1	5.515069
21.923333	0.1	5.509821
21.925000	0.1	5.505560
21.926667	0.1	5.501336
21.928333	0.1	5.497038
21.930000	0.1	5.494030
21.931667	0.1	5.493960
21.933333	0.1	5.497308
21.935000	0.1	5.502868
21.936667	0.1	5.507958
21.938333	0.1	5.509122
21.940000	0.1	5.504177
21.941667	0.1	5.494016
21.943333	0.1	5.481644
21.945000	0.1	5.469956
21.946667	0.1	5.460763
21.948333	0.1	5.454603
21.950000	0.1	5.450831
21.951667	0.1	5.448344
21.953333	0.1	5.446342
21.955000	0.1	5.445001
21.956667	0.1	5.445532
21.958333	0.1	5.448717
21.960000	0.1	5.453150
21.961667	0.1	5.455776
21.963333	0.1	5.454388
21.965000	0.1	5.449397
21.966667	0.1	5.442980
21.968333	0.1	5.437350
21.970000	0.1	5.433802
21.971667	0.1	5.432488
21.973333	0.1	5.432637
21.975000	0.1	5.433089
21.976667	0.1	5.433122
21.978333	0.1	5.433061
21.980000	0.1	5.433494
21.981667	0.1	5.433792
21.983333	0.1	5.432446
21.985000	0.1	5.428842
21.986667	0.1	5.424055
21.988333	0.1	5.420507
21.990000	0.1	5.420460
21.991667	0.1	5.423748
21.993333	0.1	5.427348
21.995000	0.1	5.428065
21.996667	0.1	5.425261
21.998333	0.1	5.420530
22.000000	0.1	5.415771
22.001667	0.1	5.412493
22.003333	0.1	5.411701
22.005000	0.1	5.413271
22.006667	0.1	5.416381
22.008333	0.1	5.421019
22.010000	0.1	5.427906
22.011667	0.1	5.437066
22.013333	0.1	5.447809
22.015000	0.1	5.459255
22.016667	0.1	5.469914
22.018333	0.1	5.478328
22.020000	0.1	5.484847
22.021667	0.1	5.491590
22.023333	0.1	5.500801
22.025000	0.1	5.513458
22.026667	0.1	5.528140
22.028333	0.1	5.541472
22.030000	0.1	5.551125
22.031667	0.1	5.558040
22.033333	0.1	5.565397
22.035000	0.1	5.575852
22.036667	0.1	5.589449
22.038333	0.1	5.604052
22.040000	0.1	5.617575
22.041667	0.1	5.629053
22.043333	0.1	5.638814
22.045000	0.1	5.648602
22.046667	0.1	5.660173
22.048333	0.1	5.673757
22.050000	0.1	5.689058
22.051667	0.1	5.706302
22.053333	0.1	5.725441
22.055000	0.1	5.746116
22.056667	0.1	5.767937
22.058333	0.1	5.789986
22.060000	0.1	5.811574
22.061667	0.1	5.833078
22.063333	0.1	5.854978
22.065000	0.1	5.877032
22.066667	0.1	5.898555
22.068333	0.1	5.918564
22.070000	0.1	5.935770
22.071667	0.1	5.949419
22.073333	0.1	5.960413
22.075000	0.1	5.971044
22.076667	0.1	5.983463
22.078333	0.1	5.998230
22.080000	0.1	6.013694
22.081667	0.1	6.027278
22.083333	0.1	6.037615
22.085000	0.1	6.045271
22.086667	0.1	6.051892
22.088333	0.1	6.058905
22.090000	0.1	6.066193
22.091667	0.1	6.071921
22.093333	0.1	6.074002
22.095000	0.1	6.071227
22.096667	0.1	6.063138
22.098333	0.1	6.050044
22.100000	0.1	6.033918
22.101667	0.1	6.018104
22.103333	0.1	6.004339
22.105000	0.1	5.991235
22.106667	0.1	5.976851
22.108333	0.1	5.961126
22.110000	0.1	5.944860
22.111667	0.1	5.928194
22.113333	0.1	5.910890
22.115000	0.1	5.893055
22.116667	0.1	5.874876
22.118333	0.1	5.855649
22.120000	0.1	5.833949
22.121667	0.1	5.808808
22.123333	0.1	5.780519
22.125000	0.1	5.750554
22.126667	0.1	5.720798
22.128333	0.1	5.692490
22.130000	0.1	5.665771
22.131667	0.1	5.640551
22.133333	0.1	5.617552
22.135000	0.1	5.597505
22.136667	0.1	5.579991
22.138333	0.1	5.563335
22.140000	0.1	5.545481
22.141667	0.1	5.525420
22.143333	0.1	5.503665
22.145000	0.1	5.481793
22.146667	0.1	5.461904
22.148333	0.1	5.445546
22.150000	0.1	5.432907
22.151667	0.1	5.423008
22.153333	0.1	5.414598
22.155000	0.1	5.407161
22.156667	0.1	5.400991
22.158333	0.1	5.396823
22.160000	0.1	5.395082
22.161667	0.1	5.394858
22.163333	0.1	5.394579
22.165000	0.1	5.393513
22.166667	0.1	5.391608
22.168333	0.1	5.389294
22.170000	0.1	5.388041
22.171667	0.1	5.389708
22.173333	0.1	5.395166
22.175000	0.1	5.403752
22.176667	0.1	5.413317
22.178333	0.1	5.421992
22.180000	0.1	5.430062
22.181667	0.1	5.438719
22.183333	0.1	5.448749
22.185000	0.1	5.460638
22.186667	0.1	5.474021
22.188333	0.1	5.487921
22.190000	0.1	5.501830
22.191667	0.1	5.515409
22.193333	0.1	5.527786
22.195000	0.1	5.538156
22.196667	0.1	5.546850
22.198333	0.1	5.555511
22.200000	0.1	5.565998
22.201667	0.1	5.579228
22.203333	0.1	5.595335
22.205000	0.1	5.613994
22.206667	0.1	5.634390
22.208333	0.1	5.655517
22.210000	0.1	5.676490
22.211667	0.1	5.696947
22.213333	0.1	5.716942
22.215000	0.1	5.735764
22.216667	0.1	5.751797
22.218333	0.1	5.764696
22.220000	0.1	5.776347
22.221667	0.1	5.788151
22.223333	0.1	5.799849
22.225000	0.1	5.811718
22.226667	0.1	5.824980
22.228333	0.1	5.839719
22.230000	0.1	5.854131
22.231667	0.1	5.865218
22.233333	0.1	5.870522
22.235000	0.1	5.870541
22.236667	0.1	5.868576
22.238333	0.1	5.867598
22.240000	0.1	5.868180
22.241667	0.1	5.869600
22.243333	0.1	5.870992
22.245000	0.1	5.870759
22.246667	0.1	5.866438
22.248333	0.1	5.856757
22.250000	0.1	5.843351
22.251667	0.1	5.829441
22.253333	0.1	5.816934
22.255000	0.1	5.805353
22.256667	0.1	5.793143
22.258333	0.1	5.779155
22.260000	0.1	5.762586
22.261667	0.1	5.742796
22.263333	0.1	5.720528
22.265000	0.1	5.697994
22.266667	0.1	5.676663
22.268333	0.1	5.655419
22.270000	0.1	5.631922
22.271667	0.1	5.605118
22.273333	0.1	5.575852
22.275000	0.1	5.546696
22.276667	0.1	5.520936
22.278333	0.1	5.499534
22.280000	0.1	5.479944
22.281667	0.1	5.458957
22.283333	0.1	5.435376
22.285000	0.1	5.410262
22.286667	0.1	5.386034
22.288333	0.1	5.365037
22.290000	0.1	5.347431
22.291667	0.1	5.330550
22.293333	0.1	5.311780
22.295000	0.1	5.291132
22.296667	0.1	5.270089
22.298333	0.1	5.249563
22.300000	0.1	5.229767
22.301667	0.1	5.210880
22.303333	0.1	5.193418
22.305000	0.1	5.178135
22.306667	0.1	5.165432
22.308333	0.1	5.154959
22.310000	0.1	5.146349
22.311667	0.1	5.139727
22.313333	0.1	5.135038
22.315000	0.1	5.132160
22.316667	0.1	5.131247
22.318333	0.1	5.132607
22.320000	0.1	5.136663
22.321667	0.1	5.143262
22.323333	0.1	5.151164
22.325000	0.1	5.159206
22.326667	0.1	5.167625
22.328333	0.1	5.177683
22.330000	0.1	5.190377
22.331667	0.1	5.205758
22.333333	0.1	5.222596
22.335000	0.1	5.238843
22.336667	0.1	5.253577
22.338333	0.1	5.267919
22.340000	0.1	5.283626
22.341667	0.1	5.301982
22.343333	0.1	5.324101
22.345000	0.1	5.350891
22.346667	0.1	5.382169
22.348333	0.1	5.416418
22.350000	0.1	5.451958
22.351667	0.1	5.488344
22.353333	0.1	5.526035
22.355000	0.1	5.565831
22.356667	0.1	5.608802
22.358333	0.1	5.655186
22.360000	0.1	5.703638
22.361667	0.1	5.752640
22.363333	0.1	5.802363
22.365000	0.1	5.854433
22.366667	0.1	5.910145
22.368333	0.1	5.969838
22.370000	0.1	6.033783
22.371667	0.1	6.102459
22.373333	0.1	6.175358
22.375000	0.1	6.250865
22.376667	0.1	6.328528
22.378333	0.1	6.410242
22.380000	0.1	6.498490
22.381667	0.1	6.593941
22.383333	0.1	6.694673
22.385000	0.1	6.797975
22.386667	0.1	6.902795
22.388333	0.1	7.010018
22.390000	0.1	7.121740
22.391667	0.1	7.241075
22.393333	0.1	7.370971
22.395000	0.1	7.511661
22.396667	0.1	7.659961
22.398333	0.1	7.811864
22.400000	0.1	7.965365
22.401667	0.1	8.121282
22.403333	0.1	8.282932
22.405000	0.1	8.454518
22.406667	0.1	8.638240
22.408333	0.1	8.832878
22.410000	0.1	9.035850
22.411667	0.1	9.246510
22.413333	0.1	9.466759
22.415000	0.1	9.698579
22.416667	0.1	9.942548
22.418333	0.1	10.199049
22.420000	0.1	10.468871
22.421667	0.1	10.751826
22.423333	0.1	11.046533
22.425000	0.1	11.352301
22.426667	0.1	11.670110
22.428333	0.1	12.001647
22.430000	0.1	12.348075
22.431667	0.1	12.709736
22.433333	0.1	13.086335
22.435000	0.1	13.477448
22.436667	0.1	13.882932
22.438333	0.1	14.303187
22.440000	0.1	14.739954
22.441667	0.1	15.196498
22.443333	0.1	15.676115
22.445000	0.1	16.180882
22.446667	0.1	16.710907
22.448333	0.1	17.264131
22.450000	0.1	17.837854
22.451667	0.1	18.430720
22.453333	0.1	19.043349
22.455000	0.1	19.677957
22.456667	0.1	20.337394
22.458333	0.1	21.024030
22.460000	0.1	21.738983
22.461667	0.1	22.482257
22.463333	0.1	23.253383
22.465000	0.1	24.051829
22.466667	0.1	24.877712
22.468333	0.1	25.732745
22.470000	0.1	26.619858
22.471667	0.1	27.541388
22.473333	0.1	28.498573
22.475000	0.1	29.492956
22.476667	0.1	30.526472
22.478333	0.1	31.600189
22.480000	0.1	32.714349
22.481667	0.1	33.869487
22.483333	0.1	35.067657
22.485000	0.1	36.312304
22.486667	0.1	37.605804
22.488333	0.1	38.948813
22.490000	0.1	40.342356
22.491667	0.1	41.788723
22.493333	0.1	43.291482
22.495000	0.1	44.856155
22.496667	0.1	46.489146
22.498333	0.1	48.194383
22.500000	0.1	49.972497
22.501667	0.1	51.823896
22.503333	0.1	53.751217
22.505000	0.1	55.758986
22.506667	0.1	57.852492
22.508333	0.1	60.036704
22.510000	0.1	62.315585
22.511667	0.1	64.692046
22.513333	0.1	67.168009
22.515000	0.1	69.744526
22.516667	0.1	72.422139
22.518333	0.1	75.200545
22.520000	0.1	78.078383
22.521667	0.1	81.054419
22.523333	0.1	84.127770
22.525000	0.1	87.296022
22.526667	0.1	90.554711
22.528333	0.1	93.899136
22.530000	0.1	97.324792
22.531667	0.1	100.825117
22.533333	0.1	104.389503
22.535000	0.1	108.004427
22.536667	0.1	111.656073
22.538333	0.1	115.331486
22.540000	0.1	119.018201
22.541667	0.1	122.702490
22.543333	0.1	126.367114
22.545000	0.1	129.991723
22.546667	0.1	133.555727
22.548333	0.1	137.040070
22.550000	0.1	140.427156
22.551667	0.1	143.700736
22.553333	0.1	146.844704
22.555000	0.1	149.840759
22.556667	0.1	152.668231
22.558333	0.1	155.306109
22.560000	0.1	157.735129
22.561667	0.1	159.939099
22.563333	0.1	161.904423
22.565000	0.1	163.618340
22.566667	0.1	165.068526
22.568333	0.1	166.243632
22.570000	0.1	167.133641
22.571667	0.1	167.731336
22.573333	0.1	168.033834
22.575000	0.1	168.041457
22.576667	0.1	167.755163
22.578333	0.1	167.175946
22.580000	0.1	166.306198
22.581667	0.1	165.150557
22.583333	0.1	163.715314
22.585000	0.1	162.008223
22.586667	0.1	160.039542
22.588333	0.1	157.822012
22.590000	0.1	155.369225
22.591667	0.1	152.694914
22.593333	0.1	149.813676
22.595000	0.1	146.741932
22.596667	0.1	143.498029
22.598333	0.1	140.100178
22.600000	0.1	136.564262
22.601667	0.1	132.905748
22.603333	0.1	129.142809
22.605000	0.1	125.295576
22.606667	0.1	121.383299
22.608333	0.1	117.422589
22.610000	0.1	113.427271
22.611667	0.1	109.410416
22.613333	0.1	105.386814
22.615000	0.1	101.372991
22.616667	0.1	97.385291
22.618333	0.1	93.437675
22.620000	0.1	89.540635
22.621667	0.1	85.702515
22.623333	0.1	81.932251
22.625000	0.1	78.240326
22.626667	0.1	74.637053
22.628333	0.1	71.131047
22.630000	0.1	67.729210
22.631667	0.1	64.436817
22.633333	0.1	61.257416
22.635000	0.1	58.193216
22.636667	0.1	55.245915
22.638333	0.1	52.417279
22.640000	0.1	49.708900
22.641667	0.1	47.121663
22.643333	0.1	44.655865
22.645000	0.1	42.312075
22.646667	0.1	40.091565
22.648333	0.1	37.995381
22.650000	0.1	36.022933
22.651667	0.1	34.170700
22.653333	0.1	32.432410
22.655000	0.1	30.801501
22.656667	0.1	29.273373
22.658333	0.1	27.845502
22.660000	0.1	26.516723
22.661667	0.1	25.286358
22.663333	0.1	24.152780
22.665000	0.1	23.112311
22.666667	0.1	22.159107
22.668333	0.1	21.286495
22.670000	0.1	20.489283
22.671667	0.1	19.764858
22.673333	0.1	19.111894
22.675000	0.1	18.528216
22.676667	0.1	18.010363
22.678333	0.1	17.554453
22.680000	0.1	17.156708
22.681667	0.1	16.813795
22.683333	0.1	16.522477
22.685000	0.1	16.278913
22.686667	0.1	16.079596
22.688333	0.1	15.922701
22.690000	0.1	15.807627
22.691667	0.1	15.733684
22.693333	0.1	15.699160
22.695000	0.1	15.700911
22.696667	0.1	15.734602
22.698333	0.1	15.796148
22.700000	0.1	15.883464
22.701667	0.1	15.996066
22.703333	0.1	16.133040
22.705000	0.1	16.292376
22.706667	0.1	16.471292
22.708333	0.1	16.666888
22.710000	0.1	16.877465
22.711667	0.1	17.102500
22.713333	0.1	17.340551
22.715000	0.1	17.588395
22.716667	0.1	17.842157
22.718333	0.1	18.098555
22.720000	0.1	18.355390
22.721667	0.1	18.611741
22.723333	0.1	18.867305
22.725000	0.1	19.120732
22.726667	0.1	19.368925
22.728333	0.1	19.608554
22.730000	0.1	19.838423
22.731667	0.1	20.059161
22.733333	0.1	20.269705
22.735000	0.1	20.465758
22.736667	0.1	20.642811
22.738333	0.1	20.798659
22.740000	0.1	20.932625
22.741667	0.1	21.044645
22.743333	0.1	21.134815
22.745000	0.1	21.202262
22.746667	0.1	21.245009
22.748333	0.1	21.261498
22.750000	0.1	21.251012
22.751667	0.1	21.212944
22.753333	0.1	21.147323
22.755000	0.1	21.055816
22.756667	0.1	20.940327
22.758333	0.1	20.800596
22.760000	0.1	20.634341
22.761667	0.1	20.439415
22.763333	0.1	20.215549
22.765000	0.1	19.965293
22.766667	0.1	19.693193
22.768333	0.1	19.402890
22.770000	0.1	19.095731
22.771667	0.1	18.772110
22.773333	0.1	18.432424
22.775000	0.1	18.076366
22.776667	0.1	17.703185
22.778333	0.1	17.314116
22.780000	0.1	16.913572
22.781667	0.1	16.507041
22.783333	0.1	16.097943
22.785000	0.1	15.686261
22.786667	0.1	15.270514
22.788333	0.1	14.850856
22.790000	0.1	14.429837
22.791667	0.1	14.010784
22.793333	0.1	13.596038
22.795000	0.1	13.186513
22.796667	0.1	12.782728
22.798333	0.1	12.385668
22.800000	0.1	11.996068
22.801667	0.1	11.613658
22.803333	0.1	11.237594
22.805000	0.1	10.867561
22.806667	0.1	10.505132
22.808333	0.1	10.153856
22.810000	0.1	9.817355
22.811667	0.1	9.497153
22.813333	0.1	9.192587
22.815000	0.1	8.902284
22.816667	0.1	8.625095
22.818333	0.1	8.360348
22.820000	0.1	8.108076
22.821667	0.1	7.868907
22.823333	0.1	7.643322
22.825000	0.1	7.431055
22.826667	0.1	7.231459
22.828333	0.1	7.043993
22.830000	0.1	6.868332
22.831667	0.1	6.703869
22.833333	0.1	6.548981
22.835000	0.1	6.401832
22.836667	0.1	6.262371
22.838333	0.1	6.132158
22.840000	0.1	6.011813
22.841667	0.1	5.900320
22.843333	0.1	5.796766
22.845000	0.1	5.700593
22.846667	0.1	5.610483
22.848333	0.1	5.525379
22.850000	0.1	5.446672
22.851667	0.1	5.377270
22.853333	0.1	5.317857
22.855000	0.1	5.265451
22.856667	0.1	5.215919
22.858333	0.1	5.166861
22.860000	0.1	5.118414
22.861667	0.1	5.072281
22.863333	0.1	5.029705
22.865000	0.1	4.990236
22.866667	0.1	4.952857
22.868333	0.1	4.917597
22.870000	0.1	4.885290
22.871667	0.1	4.856386
22.873333	0.1	4.830910
22.875000	0.1	4.808889
22.876667	0.1	4.790309
22.878333	0.1	4.774872
22.880000	0.1	4.761666
22.881667	0.1	4.749373
22.883333	0.1	4.737065
22.885000	0.1	4.724697
22.886667	0.1	4.713442
22.888333	0.1	4.705554
22.890000	0.1	4.702332
22.891667	0.1	4.702345
22.893333	0.1	4.702369
22.895000	0.1	4.699863
22.896667	0.1	4.694099
22.898333	0.1	4.685936
22.900000	0.1	4.677749
22.901667	0.1	4.672720
22.903333	0.1	4.673088
22.905000	0.1	4.678923
22.906667	0.1	4.687877
22.908333	0.1	4.696376
22.910000	0.1	4.702159
22.911667	0.1	4.705936
22.913333	0.1	4.710536
22.915000	0.1	4.718923
22.916667	0.1	4.732353
22.918333	0.1	4.748995
22.920000	0.1	4.764851
22.921667	0.1	4.776972
22.923333	0.1	4.785564
22.925000	0.1	4.793294
22.926667	0.1	4.803319
22.928333	0.1	4.818034
22.930000	0.1	4.838742
22.931667	0.1	4.865313
22.933333	0.1	4.896172
22.935000	0.1	4.928918
22.936667	0.1	4.961095
22.938333	0.1	4.991097
22.940000	0.1	5.018520
22.941667	0.1	5.044076
22.943333	0.1	5.069114
22.945000	0.1	5.094674
22.946667	0.1	5.121012
22.948333	0.1	5.148440
22.950000	0.1	5.178433
22.951667	0.1	5.212976
22.953333	0.1	5.252725
22.955000	0.1	5.296324
22.956667	0.1	5.341265
22.958333	0.1	5.385331
22.960000	0.1	5.428162
22.961667	0.1	5.471571
22.963333	0.1	5.517835
22.965000	0.1	5.567805
22.966667	0.1	5.620737
22.968333	0.1	5.675694
22.970000	0.1	5.732779
22.971667	0.1	5.792710
22.973333	0.1	5.856166
22.975000	0.1	5.923705
22.976667	0.1	5.995301
22.978333	0.1	6.070202
22.980000	0.1	6.147893
22.981667	0.1	6.228331
22.983333	0.1	6.310702
22.985000	0.1	6.392794
22.986667	0.1	6.472790
22.988333	0.1	6.551817
22.990000	0.1	6.633750
22.991667	0.1	6.722552
22.993333	0.1	6.820238
22.995000	0.1	6.926288
22.996667	0.1	7.038289
22.998333	0.1	7.154611
23.000000	0.1	7.276051
23.001667	0.1	7.404005
23.003333	0.1	7.538353
23.005000	0.1	7.677525
23.006667	0.1	7.819571
23.008333	0.1	7.963059
23.010000	0.1	8.107498
23.011667	0.1	8.253758
23.013333	0.1	8.404437
23.015000	0.1	8.562095
23.016667	0.1	8.726264
23.018333	0.1	8.893432
23.020000	0.1	9.060479
23.021667	0.1	9.227041
23.023333	0.1	9.394633
23.025000	0.1	9.564362
23.026667	0.1	9.735357
23.028333	0.1	9.905556
23.030000	0.1	10.073809
23.031667	0.1	10.240409
23.033333	0.1	10.405220
23.035000	0.1	10.566004
23.036667	0.1	10.719593
23.038333	0.1	10.864348
23.040000	0.1	11.000508
23.041667	0.1	11.128429
23.043333	0.1	11.247233
23.045000	0.1	11.355071
23.046667	0.1	11.450374
23.048333	0.1	11.532763
23.050000	0.1	11.602738
23.051667	0.1	11.661057
23.053333	0.1	11.708206
23.055000	0.1	11.743596
23.056667	0.1	11.765207
23.058333	0.1	11.770581
23.060000	0.1	11.758343
23.061667	0.1	11.728937
23.063333	0.1	11.684201
23.065000	0.1	11.626119
23.066667	0.1	11.555795
23.068333	0.1	11.473354
23.070000	0.1	11.378056
23.071667	0.1	11.268510
23.073333	0.1	11.144122
23.075000	0.1	11.006156
23.076667	0.1	10.857014
23.078333	0.1	10.699239
23.080000	0.1	10.534613
23.081667	0.1	10.363278
23.083333	0.1	10.184548
23.085000	0.1	9.998539
23.086667	0.1	9.806138
23.088333	0.1	9.607966
23.090000	0.1	9.404686
23.091667	0.1	9.197895
23.093333	0.1	8.989316
23.095000	0.1	8.779974
23.096667	0.1	8.570971
23.098333	0.1	8.363677
23.100000	0.1	8.158800
23.101667	0.1	7.956782
23.103333	0.1	7.758555
23.105000	0.1	7.565189
23.106667	0.1	7.378105
23.108333	0.1	7.199007
23.110000	0.1	7.028221
23.111667	0.1	6.864248
23.113333	0.1	6.705071
23.115000	0.1	6.549326
23.116667	0.1	6.397110
23.118333	0.1	6.249696
23.120000	0.1	6.108820
23.121667	0.1	5.976181
23.123333	0.1	5.852487
23.125000	0.1	5.737091
23.126667	0.1	5.628490
23.128333	0.1	5.524871
23.130000	0.1	5.425490
23.131667	0.1	5.331058
23.133333	0.1	5.242201
23.135000	0.1	5.158461
23.136667	0.1	5.079573
23.138333	0.1	5.006394
23.140000	0.1	4.940028
23.141667	0.1	4.881108
23.143333	0.1	4.829746
23.145000	0.1	4.784460
23.146667	0.1	4.741852
23.148333	0.1	4.698508
23.150000	0.1	4.653144
23.151667	0.1	4.607271
23.153333	0.1	4.564645
23.155000	0.1	4.528640
23.156667	0.1	4.499173
23.158333	0.1	4.472965
23.160000	0.1	4.446944
23.161667	0.1	4.421086
23.163333	0.1	4.397756
23.165000	0.1	4.378068
23.166667	0.1	4.359991
23.168333	0.1	4.340471
23.170000	0.1	4.318515
23.171667	0.1	4.295753
23.173333	0.1	4.274757
23.175000	0.1	4.257397
23.176667	0.1	4.244037
23.178333	0.1	4.233276
23.180000	0.1	4.223268
23.181667	0.1	4.213625
23.183333	0.1	4.205173
23.185000	0.1	4.198514
23.186667	0.1	4.193634
23.188333	0.1	4.190179
23.190000	0.1	4.187054
23.191667	0.1	4.182439
23.193333	0.1	4.175138
23.195000	0.1	4.165731
23.196667	0.1	4.155822
23.198333	0.1	4.146704
23.200000	0.1	4.139328
23.201667	0.1	4.134397
23.203333	0.1	4.131841
23.205000	0.1	4.130891
23.206667	0.1	4.130430
23.208333	0.1	4.128986
23.210000	0.1	4.125535
23.211667	0.1	4.120385
23.213333	0.1	4.114299
23.215000	0.1	4.107635
23.216667	0.1	4.101065
23.218333	0.1	4.095929
23.220000	0.1	4.093139
23.221667	0.1	4.091850
23.223333	0.1	4.090536
23.225000	0.1	4.088907
23.226667	0.1	4.087756
23.228333	0.1	4.088110
23.230000	0.1	4.090886
23.231667	0.1	4.095612
23.233333	0.1	4.099659
23.235000	0.1	4.099961
23.236667	0.1	4.095812
23.238333	0.1	4.089586
23.240000	0.1	4.084664
23.241667	0.1	4.083216
23.243333	0.1	4.086103
23.245000	0.1	4.093144
23.246667	0.1	4.102429
23.248333	0.1	4.111105
23.250000	0.1	4.117517
23.251667	0.1	4.121652
23.253333	0.1	4.124395
23.255000	0.1	4.126914
23.256667	0.1	4.129889
23.258333	0.1	4.133065
23.260000	0.1	4.135864
23.261667	0.1	4.138183
23.263333	0.1	4.139999
23.265000	0.1	4.140767
23.266667	0.1	4.140404
23.268333	0.1	4.139971
23.270000	0.1	4.140809
23.271667	0.1	4.143501
23.273333	0.1	4.147170
23.275000	0.1	4.150080
23.276667	0.1	4.151342
23.278333	0.1	4.151575
23.280000	0.1	4.152185
23.281667	0.1	4.154379
23.283333	0.1	4.158691
23.285000	0.1	4.164912
23.286667	0.1	4.171683
23.288333	0.1	4.176390
23.290000	0.1	4.176949
23.291667	0.1	4.173853
23.293333	0.1	4.169815
23.295000	0.1	4.167194
23.296667	0.1	4.166197
23.298333	0.1	4.165801
23.300000	0.1	4.165419
23.301667	0.1	4.165242
23.303333	0.1	4.165513
23.305000	0.1	4.165717
23.306667	0.1	4.164549
23.308333	0.1	4.160800
23.310000	0.1	4.153843
23.311667	0.1	4.143636
23.313333	0.1	4.130863
23.315000	0.1	4.117298
23.316667	0.1	4.105344
23.318333	0.1	4.096716
23.320000	0.1	4.091547
23.321667	0.1	4.088185
23.323333	0.1	4.084050
23.325000	0.1	4.077712
23.326667	0.1	4.069926
23.328333	0.1	4.062839
23.330000	0.1	4.058797
23.331667	0.1	4.058825
23.333333	0.1	4.061284
23.335000	0.1	4.062597
23.336667	0.1	4.059938
23.338333	0.1	4.053037
23.340000	0.1	4.043789
23.341667	0.1	4.034992
23.343333	0.1	4.029106
23.345000	0.1	4.027374
23.346667	0.1	4.029870
23.348333	0.1	4.035276
23.350000	0.1	4.040780
23.351667	0.1	4.043817
23.353333	0.1	4.044012
23.355000	0.1	4.042876
23.356667	0.1	4.042042
23.358333	0.1	4.041744
23.360000	0.1	4.040999
23.361667	0.1	4.039332
23.363333	0.1	4.037763
23.365000	0.1	4.037945
23.366667	0.1	4.040701
23.368333	0.1	4.045754
23.370000	0.1	4.052515
23.371667	0.1	4.059901
23.373333	0.1	4.065814
23.375000	0.1	4.068739
23.376667	0.1	4.069358
23.378333	0.1	4.070182
23.380000	0.1	4.073684
23.381667	0.1	4.080255
23.383333	0.1	4.088324
23.385000	0.1	4.096082
23.386667	0.1	4.102220
23.388333	0.1	4.106453
23.390000	0.1	4.109954
23.391667	0.1	4.114523
23.393333	0.1	4.121466
23.395000	0.1	4.130802
23.396667	0.1	4.141051
23.398333	0.1	4.150327
23.400000	0.1	4.158043
23.401667	0.1	4.165331
23.403333	0.1	4.173215
23.405000	0.1	4.181322
23.406667	0.1	4.188986
23.408333	0.1	4.196274
23.410000	0.1	4.203292
23.411667	0.1	4.209625
23.413333	0.1	4.214747
23.415000	0.1	4.218151
23.416667	0.1	4.218975
23.418333	0.1	4.216945
23.420000	0.1	4.213601
23.421667	0.1	4.211166
23.423333	0.1	4.210677
23.425000	0.1	4.212190
23.426667	0.1	4.214975
23.428333	0.1	4.217117
23.430000	0.1	4.216679
23.431667	0.1	4.213587
23.433333	0.1	4.209443
23.435000	0.1	4.205504
23.436667	0.1	4.201350
23.438333	0.1	4.195622
23.440000	0.1	4.187603
23.441667	0.1	4.178002
23.443333	0.1	4.168442
23.445000	0.1	4.160320
23.446667	0.1	4.153978
23.448333	0.1	4.148567
23.450000	0.1	4.142937
23.451667	0.1	4.136791
23.453333	0.1	4.131203
23.455000	0.1	4.127547
23.456667	0.1	4.125671
23.458333	0.1	4.123924
23.460000	0.1	4.120469
23.461667	0.1	4.113838
23.463333	0.1	4.103701
23.465000	0.1	4.092162
23.466667	0.1	4.082946
23.468333	0.1	4.078383
23.470000	0.1	4.077489
23.471667	0.1	4.077065
23.473333	0.1	4.074438
23.475000	0.1	4.069805
23.476667	0.1	4.065773
23.478333	0.1	4.064217
23.480000	0.1	4.065083
23.481667	0.1	4.067812
23.483333	0.1	4.071817
23.485000	0.1	4.076520
23.486667	0.1	4.082466
23.488333	0.1	4.091645
23.490000	0.1	4.105703
23.491667	0.1	4.123989
23.493333	0.1	4.143636
23.495000	0.1	4.161517
23.496667	0.1	4.176819
23.498333	0.1	4.191534
23.500000	0.1	4.208134
23.501667	0.1	4.227841
23.503333	0.1	4.251180
23.505000	0.1	4.279139
23.506667	0.1	4.312666
23.508333	0.1	4.350855
23.510000	0.1	4.390688
23.511667	0.1	4.429580
23.513333	0.1	4.467200
23.515000	0.1	4.504682
23.516667	0.1	4.543555
23.518333	0.1	4.585744
23.520000	0.1	4.632920
23.521667	0.1	4.685475
23.523333	0.1	4.743002
23.525000	0.1	4.805131
23.526667	0.1	4.871269
23.528333	0.1	4.940536
23.530000	0.1	5.012490
23.531667	0.1	5.087471
23.533333	0.1	5.166065
23.535000	0.1	5.249130
23.536667	0.1	5.338229
23.538333	0.1	5.435199
23.540000	0.1	5.541109
23.541667	0.1	5.655102
23.543333	0.1	5.774531
23.545000	0.1	5.897363
23.546667	0.1	6.023538
23.548333	0.1	6.154366
23.550000	0.1	6.292108
23.551667	0.1	6.439686
23.553333	0.1	6.599505
23.555000	0.1	6.772131
23.556667	0.1	6.955890
23.558333	0.1	7.148180
23.560000	0.1	7.347707
23.561667	0.1	7.555103
23.563333	0.1	7.771859
23.565000	0.1	7.999768
23.566667	0.1	8.240268
23.568333	0.1	8.493280
23.570000	0.1	8.758269
23.571667	0.1	9.036460
23.573333	0.1	9.330544
23.575000	0.1	9.642649
23.576667	0.1	9.973347
23.578333	0.1	10.322183
23.580000	0.1	10.688338
23.581667	0.1	11.070962
23.583333	0.1	11.469903
23.585000	0.1	11.885962
23.586667	0.1	12.320108
23.588333	0.1	12.773308
23.590000	0.1	13.246792
23.591667	0.1	13.741478
23.593333	0.1	14.258185
23.595000	0.1	14.798748
23.596667	0.1	15.365472
23.598333	0.1	15.959120
23.600000	0.1	16.577989
23.601667	0.1	17.219442
23.603333	0.1	17.881840
23.605000	0.1	18.565063
23.606667	0.1	19.270782
23.608333	0.1	20.002783
23.610000	0.1	20.765387
23.611667	0.1	21.560923
23.613333	0.1	22.389316
23.615000	0.1	23.249281
23.616667	0.1	24.139336
23.618333	0.1	25.058393
23.620000	0.1	26.005954
23.621667	0.1	26.982776
23.623333	0.1	27.990956
23.625000	0.1	29.032412
23.626667	0.1	30.108164
23.628333	0.1	31.218911
23.630000	0.1	32.365327
23.631667	0.1	33.548558
23.633333	0.1	34.770118
23.635000	0.1	36.030994
23.636667	0.1	37.332331
23.638333	0.1	38.676625
23.640000	0.1	40.066936
23.641667	0.1	41.505657
23.643333	0.1	42.994856
23.645000	0.1	44.537014
23.646667	0.1	46.133720
23.648333	0.1	47.784406
23.650000	0.1	49.488521
23.651667	0.1	51.248316
23.653333	0.1	53.068805
23.655000	0.1	54.956465
23.656667	0.1	56.918357
23.658333	0.1	58.960789
23.660000	0.1	61.087571
23.661667	0.1	63.299723
23.663333	0.1	65.596849
23.665000	0.1	67.979451
23.666667	0.1	70.450748
23.668333	0.1	73.015755
23.670000	0.1	75.678784
23.671667	0.1	78.442846
23.673333	0.1	81.309960
23.675000	0.1	84.280903
23.676667	0.1	87.355040
23.678333	0.1	90.530701
23.680000	0.1	93.805506
23.681667	0.1	97.175660
23.683333	0.1	100.635877
23.685000	0.1	104.180691
23.686667	0.1	107.804705
23.688333	0.1	111.501119
23.690000	0.1	115.260817
23.691667	0.1	119.072502
23.693333	0.1	122.922706
23.695000	0.1	126.796328
23.696667	0.1	130.677759
23.698333	0.1	134.551330
23.700000	0.1	138.401073
23.701667	0.1	142.209921
23.703333	0.1	145.958751
23.705000	0.1	149.626392
23.706667	0.1	153.191085
23.708333	0.1	156.631759
23.710000	0.1	159.928231
23.711667	0.1	163.061009
23.713333	0.1	166.011346
23.715000	0.1	168.761485
23.716667	0.1	171.294385
23.718333	0.1	173.593098
23.720000	0.1	175.641049
23.721667	0.1	177.423479
23.723333	0.1	178.928306
23.725000	0.1	180.145269
23.726667	0.1	181.064885
23.728333	0.1	181.679004
23.730000	0.1	181.981940
23.731667	0.1	181.970527
23.733333	0.1	181.644582
23.735000	0.1	181.007753
23.736667	0.1	180.065651
23.738333	0.1	178.822810
23.740000	0.1	177.283194
23.741667	0.1	175.453015
23.743333	0.1	173.342256
23.745000	0.1	170.964990
23.746667	0.1	168.338376
23.748333	0.1	165.480082
23.750000	0.1	162.406108
23.751667	0.1	159.131093
23.753333	0.1	155.670424
23.755000	0.1	152.041325
23.756667	0.1	148.262498
23.758333	0.1	144.353225
23.760000	0.1	140.332375
23.761667	0.1	136.217596
23.763333	0.1	132.025443
23.765000	0.1	127.772670
23.766667	0.1	123.477117
23.768333	0.1	119.156931
23.770000	0.1	114.828586
23.771667	0.1	110.506085
23.773333	0.1	106.203263
23.775000	0.1	101.935258
23.776667	0.1	97.716684
23.778333	0.1	93.560023
23.780000	0.1	89.475601
23.781667	0.1	85.471566
23.783333	0.1	81.554023
23.785000	0.1	77.728131
23.786667	0.1	73.999441
23.788333	0.1	70.374166
23.790000	0.1	66.858130
23.791667	0.1	63.455822
23.793333	0.1	60.170423
23.795000	0.1	57.004672
23.796667	0.1	53.961556
23.798333	0.1	51.044421
23.800000	0.1	48.256288
23.801667	0.1	45.597823
23.803333	0.1	43.065855
23.805000	0.1	40.654484
23.806667	0.1	38.358150
23.808333	0.1	36.174390
23.810000	0.1	34.103622
23.811667	0.1	32.145483
23.813333	0.1	30.296259
23.815000	0.1	28.550657
23.816667	0.1	26.904154
23.818333	0.1	25.353092
23.820000	0.1	23.894762
23.821667	0.1	22.527198
23.823333	0.1	21.247775
23.825000	0.1	20.052549
23.826667	0.1	18.936796
23.828333	0.1	17.895713
23.830000	0.1	16.925023
23.831667	0.1	16.020848
23.833333	0.1	15.179138
23.835000	0.1	14.396291
23.836667	0.1	13.669445
23.838333	0.1	12.995065
23.840000	0.1	12.368727
23.841667	0.1	11.787019
23.843333	0.1	11.248388
23.845000	0.1	10.752277
23.846667	0.1	10.297578
23.848333	0.1	9.880746
23.850000	0.1	9.495658
23.851667	0.1	9.136503
23.853333	0.1	8.800649
23.855000	0.1	8.488498
23.856667	0.1	8.201166
23.858333	0.1	7.938724
23.860000	0.1	7.699770
23.861667	0.1	7.482129
23.863333	0.1	7.284097
23.865000	0.1	7.104389
23.866667	0.1	6.941049
23.868333	0.1	6.791493
23.870000	0.1	6.653648
23.871667	0.1	6.526280
23.873333	0.1	6.408207
23.875000	0.1	6.297883
23.876667	0.1	6.193970
23.878333	0.1	6.096186
23.880000	0.1	6.004963
23.881667	0.1	5.920273
23.883333	0.1	5.841739
23.885000	0.1	5.769245
23.886667	0.1	5.702158
23.888333	0.1	5.638953
23.890000	0.1	5.578464
23.891667	0.1	5.520498
23.893333	0.1	5.465373
23.895000	0.1	5.413732
23.896667	0.1	5.366574
23.898333	0.1	5.324828
23.900000	0.1	5.288478
23.901667	0.1	5.255723
23.903333	0.1	5.223667
23.905000	0.1	5.190708
23.906667	0.1	5.157697
23.908333	0.1	5.125799
23.910000	0.1	5.094064
23.911667	0.1	5.060714
23.913333	0.1	5.025906
23.915000	0.1	4.991298
23.916667	0.1	4.957737
23.918333	0.1	4.925164
23.920000	0.1	4.893509
23.921667	0.1	4.862756
23.923333	0.1	4.833131
23.925000	0.1	4.805089
23.926667	0.1	4.778802
23.928333	0.1	4.753754
23.930000	0.1	4.728562
23.931667	0.1	4.701451
23.933333	0.1	4.671770
23.935000	0.1	4.640841
23.936667	0.1	4.610652
23.938333	0.1	4.582102
23.940000	0.1	4.554954
23.941667	0.1	4.528654
23.943333	0.1	4.502246
23.945000	0.1	4.474437
23.946667	0.1	4.444979
23.948333	0.1	4.415163
23.950000	0.1	4.386362
23.951667	0.1	4.359223
23.953333	0.1	4.334063
23.955000	0.1	4.310710
23.956667	0.1	4.288163
23.958333	0.1	4.265383
23.960000	0.1	4.242505
23.961667	0.1	4.220745
23.963333	0.1	4.201136
23.965000	0.1	4.183636
23.966667	0.1	4.166909
23.968333	0.1	4.149103
23.970000	0.1	4.129782
23.971667	0.1	4.110658
23.973333	0.1	4.093838
23.975000	0.1	4.079966
23.976667	0.1	4.068110
23.978333	0.1	4.056655
23.980000	0.1	4.044068
23.981667	0.1	4.029921
23.983333	0.1	4.014997
23.985000	0.1	3.999821
23.986667	0.1	3.984221
23.988333	0.1	3.968370
23.990000	0.1	3.953283
23.991667	0.1	3.940444
23.993333	0.1	3.931155
23.995000	0.1	3.925581
23.996667	0.1	3.921809
23.998333	0.1	3.916798
24.000000	0.1	3.908952
24.001667	0.1	3.898591
24.003333	0.1	3.886698
24.005000	0.1	3.874614
24.006667	0.1	3.864034
24.008333	0.1	3.856476
24.010000	0.1	3.852523
24.011667	0.1	3.850772
24.013333	0.1	3.848085
24.015000	0.1	3.842046
24.016667	0.1	3.832551
24.018333	0.1	3.821054
24.020000	0.1	3.809319
24.021667	0.1	3.798660
24.023333	0.1	3.789514
24.025000	0.1	3.781803
24.026667	0.1	3.775419
24.028333	0.1	3.770152
24.030000	0.1	3.766068
24.031667	0.1	3.763875
24.033333	0.1	3.763908
24.035000	0.1	3.765398
24.036667	0.1	3.767232
24.038333	0.1	3.768336
24.040000	0.1	3.767158
24.041667	0.1	3.762166
24.043333	0.1	3.753807
24.045000	0.1	3.744974
24.046667	0.1	3.738529
24.048333	0.1	3.734916
24.050000	0.1	3.732685
24.051667	0.1	3.730641
24.053333	0.1	3.728848
24.055000	0.1	3.727656
24.056667	0.1	3.726929
24.058333	0.1	3.727125
24.060000	0.1	3.729798
24.061667	0.1	3.735502
24.063333	0.1	3.741914
24.065000	0.1	3.745705
24.066667	0.1	3.745463
24.068333	0.1	3.742147
24.070000	0.1	3.737770
24.071667	0.1	3.734371
24.073333	0.1	3.733668
24.075000	0.1	3.736215
24.076667	0.1	3.740401
24.078333	0.1	3.743479
24.080000	0.1	3.744378
24.081667	0.1	3.744960
24.083333	0.1	3.748084
24.085000	0.1	3.754571
24.086667	0.1	3.762227
24.088333	0.1	3.767689
24.090000	0.1	3.769035
24.091667	0.1	3.766567
24.093333	0.1	3.762068
24.095000	0.1	3.757863
24.096667	0.1	3.756094
24.098333	0.1	3.757831
24.100000	0.1	3.762515
24.101667	0.1	3.768555
24.103333	0.1	3.774534
24.105000	0.1	3.780006
24.106667	0.1	3.785440
24.108333	0.1	3.791540
24.110000	0.1	3.797985
24.111667	0.1	3.803098
24.113333	0.1	3.805328
24.115000	0.1	3.804998
24.116667	0.1	3.804197
24.118333	0.1	3.805179
24.120000	0.1	3.808998
24.121667	0.1	3.815098
24.123333	0.1	3.821929
24.125000	0.1	3.827796
24.126667	0.1	3.831810
24.128333	0.1	3.834618
24.130000	0.1	3.837515
24.131667	0.1	3.840849
24.133333	0.1	3.843913
24.135000	0.1	3.845929
24.136667	0.1	3.846837
24.138333	0.1	3.847270
24.140000	0.1	3.848230
24.141667	0.1	3.850935
24.143333	0.1	3.855536
24.145000	0.1	3.860174
24.146667	0.1	3.862823
24.148333	0.1	3.863354
24.150000	0.1	3.863154
24.151667	0.1	3.864304
24.153333	0.1	3.869091
24.155000	0.1	3.878172
24.156667	0.1	3.889035
24.158333	0.1	3.897939
24.160000	0.1	3.903168
24.161667	0.1	3.905580
24.163333	0.1	3.906875
24.165000	0.1	3.908789
24.166667	0.1	3.913236
24.168333	0.1	3.921124
24.170000	0.1	3.930973
24.171667	0.1	3.940607
24.173333	0.1	3.949278
24.175000	0.1	3.957255
24.176667	0.1	3.964882
24.178333	0.1	3.972426
24.180000	0.1	3.980156
24.181667	0.1	3.988347
24.183333	0.1	3.997032
24.185000	0.1	4.006187
24.186667	0.1	4.016324
24.188333	0.1	4.028119
24.190000	0.1	4.041502
24.191667	0.1	4.055616
24.193333	0.1	4.069717
24.195000	0.1	4.084185
24.196667	0.1	4.100678
24.198333	0.1	4.120753
24.200000	0.1	4.144018
24.201667	0.1	4.168549
24.203333	0.1	4.192595
24.205000	0.1	4.215017
24.206667	0.1	4.235022
24.208333	0.1	4.252642
24.210000	0.1	4.268871
24.211667	0.1	4.284601
24.213333	0.1	4.300186
24.215000	0.1	4.316210
24.216667	0.1	4.333854
24.218333	0.1	4.354194
24.220000	0.1	4.377365
24.221667	0.1	4.402599
24.223333	0.1	4.428653
24.225000	0.1	4.453557
24.226667	0.1	4.475070
24.228333	0.1	4.492584
24.230000	0.1	4.507471
24.231667	0.1	4.520719
24.233333	0.1	4.532184
24.235000	0.1	4.542512
24.236667	0.1	4.553557
24.238333	0.1	4.566200
24.240000	0.1	4.579122
24.241667	0.1	4.589623
24.243333	0.1	4.595756
24.245000	0.1	4.597493
24.246667	0.1	4.595742
24.248333	0.1	4.591444
24.250000	0.1	4.585800
24.251667	0.1	4.580175
24.253333	0.1	4.574871
24.255000	0.1	4.568379
24.256667	0.1	4.558587
24.258333	0.1	4.544579
24.260000	0.1	4.527238
24.261667	0.1	4.508076
24.263333	0.1	4.487708
24.265000	0.1	4.466288
24.266667	0.1	4.444560
24.268333	0.1	4.423056
24.270000	0.1	4.401039
24.271667	0.1	4.377137
24.273333	0.1	4.350473
24.275000	0.1	4.321234
24.276667	0.1	4.290338
24.278333	0.1	4.258095
24.280000	0.1	4.223729
24.281667	0.1	4.186514
24.283333	0.1	4.147217
24.285000	0.1	4.108720
24.286667	0.1	4.074313
24.288333	0.1	4.044566
24.290000	0.1	4.016692
24.291667	0.1	3.987136
24.293333	0.1	3.954009
24.295000	0.1	3.917604
24.296667	0.1	3.880076
24.298333	0.1	3.844504
24.300000	0.1	3.812755
24.301667	0.1	3.783954
24.303333	0.1	3.756084
24.305000	0.1	3.728471
24.306667	0.1	3.701900
24.308333	0.1	3.677229
24.310000	0.1	3.654319
24.311667	0.1	3.632228
24.313333	0.1	3.610584
24.315000	0.1	3.589834
24.316667	0.1	3.569750
24.318333	0.1	3.549219
24.320000	0.1	3.528157
24.321667	0.1	3.508464
24.323333	0.1	3.491878
24.325000	0.1	3.478029
24.326667	0.1	3.465535
24.328333	0.1	3.453279
24.330000	0.1	3.440194
24.331667	0.1	3.425553
24.333333	0.1	3.409712
24.335000	0.1	3.394168
24.336667	0.1	3.380873
24.338333	0.1	3.370987
24.340000	0.1	3.364161
24.341667	0.1	3.359048
24.343333	0.1	3.353981
24.345000	0.1	3.347499
24.346667	0.1	3.339560
24.348333	0.1	3.331788
24.350000	0.1	3.325408
24.351667	0.1	3.320063
24.353333	0.1	3.315089
24.355000	0.1	3.310191
24.356667	0.1	3.305026
24.358333	0.1	3.299392
24.360000	0.1	3.293850
24.361667	0.1	3.289795
24.363333	0.1	3.288365
24.365000	0.1	3.289124
24.366667	0.1	3.290414
24.368333	0.1	3.290791
24.370000	0.1	3.289795
24.371667	0.1	3.287941
24.373333	0.1	3.286204
24.375000	0.1	3.285492
24.376667	0.1	3.286623
24.378333	0.1	3.289138
24.380000	0.1	3.290400
24.381667	0.1	3.287885
24.383333	0.1	3.281767
24.385000	0.1	3.274526
24.386667	0.1	3.269282
24.388333	0.1	3.268225
24.390000	0.1	3.271527
24.391667	0.1	3.277715
24.393333	0.1	3.284803
24.395000	0.1	3.290833
24.396667	0.1	3.294600
24.398333	0.1	3.296547
24.400000	0.1	3.298051
24.401667	0.1	3.300309
24.403333	0.1	3.304090
24.405000	0.1	3.309180
24.406667	0.1	3.313916
24.408333	0.1	3.316472
24.410000	0.1	3.316253
24.411667	0.1	3.314009
24.413333	0.1	3.311173
24.415000	0.1	3.308640
24.416667	0.1	3.306298
24.418333	0.1	3.303979
24.420000	0.1	3.302093
24.421667	0.1	3.301487
24.423333	0.1	3.302749
24.425000	0.1	3.305669
24.426667	0.1	3.309641
24.428333	0.1	3.314144
24.430000	0.1	3.318433
24.431667	0.1	3.321702
24.433333	0.1	3.323951
24.435000	0.1	3.325879
24.436667	0.1	3.328207
24.438333	0.1	3.331327
24.440000	0.1	3.334563
24.441667	0.1	3.336347
24.443333	0.1	3.336342
24.445000	0.1	3.336719
24.446667	0.1	3.340105
24.448333	0.1	3.346950
24.450000	0.1	3.355467
24.451667	0.1	3.363173
24.453333	0.1	3.368338
24.455000	0.1	3.370675
24.456667	0.1	3.370657
24.458333	0.1	3.369139
24.460000	0.1	3.367532
24.461667	0.1	3.366624
24.463333	0.1	3.365846
24.465000	0.1	3.364747
24.466667	0.1	3.363979
24.468333	0.1	3.364636
24.470000	0.1	3.367998
24.471667	0.1	3.374787
24.473333	0.1	3.383448
24.475000	0.1	3.390759
24.476667	0.1	3.394857
24.478333	0.1	3.396058
24.480000	0.1	3.395630
24.481667	0.1	3.395183
24.483333	0.1	3.395961
24.485000	0.1	3.398010
24.486667	0.1	3.400687
24.488333	0.1	3.403863
24.490000	0.1	3.408222
24.491667	0.1	3.414117
24.493333	0.1	3.420245
24.495000	0.1	3.424785
24.496667	0.1	3.427658
24.498333	0.1	3.429665
24.500000	0.1	3.430787
24.501667	0.1	3.430438
24.503333	0.1	3.428389
24.505000	0.1	3.425027
24.506667	0.1	3.420752
24.508333	0.1	3.415458
24.510000	0.1	3.409474
24.511667	0.1	3.403798
24.513333	0.1	3.399029
24.515000	0.1	3.395346
24.516667	0.1	3.393199
24.518333	0.1	3.392855
24.520000	0.1	3.393814
24.521667	0.1	3.395192
24.523333	0.1	3.395784
24.525000	0.1	3.394368
24.526667	0.1	3.391001
24.528333	0.1	3.386876
24.530000	0.1	3.383243
24.531667	0.1	3.381334
24.533333	0.1	3.382196
24.535000	0.1	3.385749
24.536667	0.1	3.390559
24.538333	0.1	3.394065
24.540000	0.1	3.393483
24.541667	0.1	3.387569
24.543333	0.1	3.377576
24.545000	0.1	3.366433
24.546667	0.1	3.357008
24.548333	0.1	3.350787
24.550000	0.1	3.347546
24.551667	0.1	3.345655
24.553333	0.1	3.343248
24.555000	0.1	3.339271
24.556667	0.1	3.333706
24.558333	0.1	3.328165
24.560000	0.1	3.325269
24.561667	0.1	3.326363
24.563333	0.1	3.330978
24.565000	0.1	3.337869
24.566667	0.1	3.345208
24.568333	0.1	3.350531
24.570000	0.1	3.351797
24.571667	0.1	3.348500
24.573333	0.1	3.341767
24.575000	0.1	3.333925
24.576667	0.1	3.327983
24.578333	0.1	3.326372
24.580000	0.1	3.329325
24.581667	0.1	3.334512
24.583333	0.1	3.338358
24.585000	0.1	3.338302
24.586667	0.1	3.334670
24.588333	0.1	3.330261
24.590000	0.1	3.328007
24.591667	0.1	3.329162
24.593333	0.1	3.332924
24.595000	0.1	3.337199
24.596667	0.1	3.339555
24.598333	0.1	3.338135
24.600000	0.1	3.332933
24.601667	0.1	3.326368
24.603333	0.1	3.321832
24.605000	0.1	3.321334
24.606667	0.1	3.324295
24.608333	0.1	3.328654
24.610000	0.1	3.332272
24.611667	0.1	3.333297
24.613333	0.1	3.331150
24.615000	0.1	3.327564
24.616667	0.1	3.325157
24.618333	0.1	3.325134
24.620000	0.1	3.327350
24.621667	0.1	3.331429
24.623333	0.1	3.336715
24.625000	0.1	3.342279
24.626667	0.1	3.347592
24.628333	0.1	3.352431
24.630000	0.1	3.356393
24.631667	0.1	3.358936
24.633333	0.1	3.359946
24.635000	0.1	3.360366
24.636667	0.1	3.361972
24.638333	0.1	3.366065
24.640000	0.1	3.372757
24.641667	0.1	3.381451
24.643333	0.1	3.390945
24.645000	0.1	3.399192
24.646667	0.1	3.404310
24.648333	0.1	3.406061
24.650000	0.1	3.405875
24.651667	0.1	3.405614
24.653333	0.1	3.406480
24.655000	0.1	3.408659
24.656667	0.1	3.411169
24.658333	0.1	3.412496
24.660000	0.1	3.412250
24.661667	0.1	3.412077
24.663333	0.1	3.414289
24.665000	0.1	3.420124
24.666667	0.1	3.429400
24.668333	0.1	3.440795
24.670000	0.1	3.452129
24.671667	0.1	3.460841
24.673333	0.1	3.464883
24.675000	0.1	3.464101
24.676667	0.1	3.460911
24.678333	0.1	3.459216
24.680000	0.1	3.462201
24.681667	0.1	3.470546
24.683333	0.1	3.482280
24.685000	0.1	3.494089
24.686667	0.1	3.502956
24.688333	0.1	3.507487
24.690000	0.1	3.508092
24.691667	0.1	3.506234
24.693333	0.1	3.503649
24.695000	0.1	3.501298
24.696667	0.1	3.498970
24.698333	0.1	3.496469
24.700000	0.1	3.494578
24.701667	0.1	3.494257
24.703333	0.1	3.495738
24.705000	0.1	3.498597
24.706667	0.1	3.501405
24.708333	0.1	3.501936
24.710000	0.1	3.499282
24.711667	0.1	3.494537
24.713333	0.1	3.489186
24.715000	0.1	3.484073
24.716667	0.1	3.479691
24.718333	0.1	3.476446
24.720000	0.1	3.474359
24.721667	0.1	3.472879
24.723333	0.1	3.470820
24.725000	0.1	3.466359
24.726667	0.1	3.458178
24.728333	0.1	3.447197
24.730000	0.1	3.436119
24.731667	0.1	3.427300
24.733333	0.1	3.421665
24.735000	0.1	3.418634
24.736667	0.1	3.416771
24.738333	0.1	3.415151
24.740000	0.1	3.413795
24.741667	0.1	3.412594
24.743333	0.1	3.410866
24.745000	0.1	3.408310
24.746667	0.1	3.405320
24.748333	0.1	3.402131
24.750000	0.1	3.397772
24.751667	0.1	3.390256
24.753333	0.1	3.378592
24.755000	0.1	3.364491
24.756667	0.1	3.351048
24.758333	0.1	3.340556
24.760000	0.1	3.334386
24.761667	0.1	3.332933
24.763333	0.1	3.334568
24.765000	0.1	3.336086
24.766667	0.1	3.335201
24.768333	0.1	3.331825
24.770000	0.1	3.326773
24.771667	0.1	3.320863
24.773333	0.1	3.315154
24.775000	0.1	3.310391
24.776667	0.1	3.306190
24.778333	0.1	3.301571
24.780000	0.1	3.296146
24.781667	0.1	3.290554
24.783333	0.1	3.286120
24.785000	0.1	3.283923
24.786667	0.1	3.283359
24.788333	0.1	3.281794
24.790000	0.1	3.276421
24.791667	0.1	3.266949
24.793333	0.1	3.256081
24.795000	0.1	3.247252
24.796667	0.1	3.242493
24.798333	0.1	3.242027
24.800000	0.1	3.244840
24.801667	0.1	3.249394
24.803333	0.1	3.254372
24.805000	0.1	3.259378
24.806667	0.1	3.264458
24.808333	0.1	3.268588
24.810000	0.1	3.269627
24.811667	0.1	3.266525
24.813333	0.1	3.260956
24.815000	0.1	3.255811
24.816667	0.1	3.253110
24.818333	0.1	3.253627
24.820000	0.1	3.257366
24.821667	0.1	3.263722
24.823333	0.1	3.271368
24.825000	0.1	3.278130
24.826667	0.1	3.281706
24.828333	0.1	3.281324
24.830000	0.1	3.278358
24.831667	0.1	3.274460
24.833333	0.1	3.270539
24.835000	0.1	3.267787
24.836667	0.1	3.267345
24.838333	0.1	3.269282
24.840000	0.1	3.272770
24.841667	0.1	3.276882
24.843333	0.1	3.281427
24.845000	0.1	3.286423
24.846667	0.1	3.291033
24.848333	0.1	3.294158
24.850000	0.1	3.295531
24.851667	0.1	3.295951
24.853333	0.1	3.296784
24.855000	0.1	3.299061
24.856667	0.1	3.303215
24.858333	0.1	3.309366
24.860000	0.1	3.317427
24.861667	0.1	3.326712
24.863333	0.1	3.335718
24.865000	0.1	3.343336
24.866667	0.1	3.350247
24.868333	0.1	3.358014
24.870000	0.1	3.367560
24.871667	0.1	3.378941
24.873333	0.1	3.391276
24.875000	0.1	3.403700
24.876667	0.1	3.417186
24.878333	0.1	3.433302
24.880000	0.1	3.451300
24.881667	0.1	3.468767
24.883333	0.1	3.484604
24.885000	0.1	3.499705
24.886667	0.1	3.515361
24.888333	0.1	3.532339
24.890000	0.1	3.551175
24.891667	0.1	3.572074
24.893333	0.1	3.594747
24.895000	0.1	3.618388
24.896667	0.1	3.641951
24.898333	0.1	3.664559
24.900000	0.1	3.685690
24.901667	0.1	3.705742
24.903333	0.1	3.726324
24.905000	0.1	3.748657
24.906667	0.1	3.772271
24.908333	0.1	3.796606
24.910000	0.1	3.822828
24.911667	0.1	3.852602
24.913333	0.1	3.885734
24.915000	0.1	3.919839
24.916667	0.1	3.952030
24.918333	0.1	3.980678
24.920000	0.1	4.006205
24.921667	0.1	4.030359
24.923333	0.1	4.054434
24.925000	0.1	4.078499
24.926667	0.1	4.101773
24.928333	0.1	4.123156
24.930000	0.1	4.142118
24.931667	0.1	4.159468
24.933333	0.1	4.176148
24.935000	0.1	4.191450
24.936667	0.1	4.203958
24.938333	0.1	4.214295
24.940000	0.1	4.225392
24.941667	0.1	4.239134
24.943333	0.1	4.253639
24.945000	0.1	4.264945
24.946667	0.1	4.270282
24.948333	0.1	4.269262
24.950000	0.1	4.263469
24.951667	0.1	4.254966
24.953333	0.1	4.244773
24.955000	0.1	4.233285
24.956667	0.1	4.221597
24.958333	0.1	4.211315
24.960000	0.1	4.203240
24.961667	0.1	4.196903
24.963333	0.1	4.191096
24.965000	0.1	4.183706
24.966667	0.1	4.171836
24.968333	0.1	4.153936
24.970000	0.1	4.131249
24.971667	0.1	4.106238
24.973333	0.1	4.080343
24.975000	0.1	4.053749
24.976667	0.1	4.026261
24.978333	0.1	3.997618
24.980000	0.1	3.967569
24.981667	0.1	3.936389
24.983333	0.1	3.905040
24.985000	0.1	3.874321
24.986667	0.1	3.844630
24.988333	0.1	3.816718
24.990000	0.1	3.791209
24.991667	0.1	3.767367
24.993333	0.1	3.743651
24.995000	0.1	3.719232
24.996667	0.1	3.694086
24.998333	0.1	3.668377
25.000000	0.1	3.642719
25.001667	0.1	3.618416
25.003333	0.1	3.596549
25.005000	0.1	3.576721
25.006667	0.1	3.557270
25.008333	0.1	3.537126
25.010000	0.1	3.516711
25.011667	0.1	3.496883
25.013333	0.1	3.477777
25.015000	0.1	3.458862
25.016667	0.1	3.439439
25.018333	0.1	3.419244
25.020000	0.1	3.398852
25.021667	0.1	3.379299
25.023333	0.1	3.361362
25.025000	0.1	3.345534
25.026667	0.1	3.332356
25.028333	0.1	3.322004
25.030000	0.1	3.313799
25.031667	0.1	3.306209
25.033333	0.1	3.297338
25.035000	0.1	3.286353
25.036667	0.1	3.274288
25.038333	0.1	3.262623
25.040000	0.1	3.251894
25.041667	0.1	3.242036
25.043333	0.1	3.233543
25.045000	0.1	3.227764
25.046667	0.1	3.225231
25.048333	0.1	3.224500
25.050000	0.1	3.223643
25.051667	0.1	3.221976
25.053333	0.1	3.219480
25.055000	0.1	3.215978
25.056667	0.1	3.211717
25.058333	0.1	3.207172
25.060000	0.1	3.202460
25.061667	0.1	3.197822
25.063333	0.1	3.193505
25.065000	0.1	3.188918
25.066667	0.1	3.183275
25.068333	0.1	3.176681
25.070000	0.1	3.170222
25.071667	0.1	3.165281
25.073333	0.1	3.162781
25.075000	0.1	3.162762
25.076667	0.1	3.164252
25.078333	0.1	3.166078
25.080000	0.1	3.167889
25.081667	0.1	3.169668
25.083333	0.1	3.170595
25.085000	0.1	3.169486
25.086667	0.1	3.165854
25.088333	0.1	3.160439
25.090000	0.1	3.155135
25.091667	0.1	3.151717
25.093333	0.1	3.149970
25.095000	0.1	3.147889
25.096667	0.1	3.144331
25.098333	0.1	3.140685
25.100000	0.1	3.139237
25.101667	0.1	3.140806
25.103333	0.1	3.144084
25.105000	0.1	3.146371
25.106667	0.1	3.145216
25.108333	0.1	3.140424
25.110000	0.1	3.134664
25.111667	0.1	3.131302
25.113333	0.1	3.131996
25.115000	0.1	3.136578
25.116667	0.1	3.143582
25.118333	0.1	3.150660
25.120000	0.1	3.155433
25.121667	0.1	3.156299
25.123333	0.1	3.153044
25.125000	0.1	3.147172
25.126667	0.1	3.141090
25.128333	0.1	3.136434
25.130000	0.1	3.133761
25.131667	0.1	3.133174
25.133333	0.1	3.134343
25.135000	0.1	3.136606
25.136667	0.1	3.139540
25.138333	0.1	3.142562
25.140000	0.1	3.144732
25.141667	0.1	3.145668
25.143333	0.1	3.145728
25.145000	0.1	3.145002
25.146667	0.1	3.143190
25.148333	0.1	3.140215
25.150000	0.1	3.136778
25.151667	0.1	3.134129
25.153333	0.1	3.132904
25.155000	0.1	3.132978
25.156667	0.1	3.133998
25.158333	0.1	3.135246
25.160000	0.1	3.135698
25.161667	0.1	3.134748
25.163333	0.1	3.132732
25.165000	0.1	3.130250
25.166667	0.1	3.127200
25.168333	0.1	3.122929
25.170000	0.1	3.117188
25.171667	0.1	3.110971
25.173333	0.1	3.106529
25.175000	0.1	3.105938
25.176667	0.1	3.109598
25.178333	0.1	3.116140
25.180000	0.1	3.123339
25.181667	0.1	3.129393
25.183333	0.1	3.133575
25.185000	0.1	3.135689
25.186667	0.1	3.135568
25.188333	0.1	3.133155
25.190000	0.1	3.128927
25.191667	0.1	3.124522
25.193333	0.1	3.121886
25.195000	0.1	3.121695
25.196667	0.1	3.123968
25.198333	0.1	3.128569
25.200000	0.1	3.133658
25.201667	0.1	3.135777
25.203333	0.1	3.132652
25.205000	0.1	3.125365
25.206667	0.1	3.117947
25.208333	0.1	3.114906
25.210000	0.1	3.118315
25.211667	0.1	3.127106
25.213333	0.1	3.138683
25.215000	0.1	3.150525
25.216667	0.1	3.160327
25.218333	0.1	3.165794
25.220000	0.1	3.165929
25.221667	0.1	3.162595
25.223333	0.1	3.159433
25.225000	0.1	3.159037
25.226667	0.1	3.161579
25.228333	0.1	3.165570
25.230000	0.1	3.169547
25.231667	0.1	3.173021
25.233333	0.1	3.175926
25.235000	0.1	3.178413
25.236667	0.1	3.181100
25.238333	0.1	3.184662
25.240000	0.1	3.189235
25.241667	0.1	3.194613
25.243333	0.1	3.200839
25.245000	0.1	3.208453
25.246667	0.1	3.218101
25.248333	0.1	3.229729
25.250000	0.1	3.242255
25.251667	0.1	3.253976
25.253333	0.1	3.263317
25.255000	0.1	3.269487
25.256667	0.1	3.272984
25.258333	0.1	3.275350
25.260000	0.1	3.277976
25.261667	0.1	3.281864
25.263333	0.1	3.288379
25.265000	0.1	3.298563
25.266667	0.1	3.311643
25.268333	0.1	3.325390
25.270000	0.1	3.337436
25.271667	0.1	3.346442
25.273333	0.1	3.353395
25.275000	0.1	3.361120
25.276667	0.1	3.371714
25.278333	0.1	3.384752
25.280000	0.1	3.398014
25.281667	0.1	3.409623
25.283333	0.1	3.419151
25.285000	0.1	3.427295
25.286667	0.1	3.435253
25.288333	0.1	3.444143
25.290000	0.1	3.454764
25.291667	0.1	3.467337
25.293333	0.1	3.480897
25.295000	0.1	3.493554
25.296667	0.1	3.503985
25.298333	0.1	3.512516
25.300000	0.1	3.520260
25.301667	0.1	3.527505
25.303333	0.1	3.533615
25.305000	0.1	3.538090
25.306667	0.1	3.541270
25.308333	0.1	3.544241
25.310000	0.1	3.547631
25.311667	0.1	3.551063
25.313333	0.1	3.554439
25.315000	0.1	3.558737
25.316667	0.1	3.565303
25.318333	0.1	3.574751
25.320000	0.1	3.586053
25.321667	0.1	3.596772
25.323333	0.1	3.604586
25.325000	0.1	3.608577
25.326667	0.1	3.609993
25.328333	0.1	3.611953
25.330000	0.1	3.617066
25.331667	0.1	3.624959
25.333333	0.1	3.633327
25.335000	0.1	3.640880
25.336667	0.1	3.647930
25.338333	0.1	3.654985
25.340000	0.1	3.662198
25.341667	0.1	3.669737
25.343333	0.1	3.677900
25.345000	0.1	3.686957
25.346667	0.1	3.696573
25.348333	0.1	3.705351
25.350000	0.1	3.711889
25.351667	0.1	3.715884
25.353333	0.1	3.717942
25.355000	0.1	3.719181
25.356667	0.1	3.721472
25.358333	0.1	3.727390
25.360000	0.1	3.738850
25.361667	0.1	3.754860
25.363333	0.1	3.771298
25.365000	0.1	3.783922
25.366667	0.1	3.791307
25.368333	0.1	3.794525
25.370000	0.1	3.795321
25.371667	0.1	3.795018
25.373333	0.1	3.794245
25.375000	0.1	3.793524
25.376667	0.1	3.793635
25.378333	0.1	3.794474
25.380000	0.1	3.794227
25.381667	0.1	3.790939
25.383333	0.1	3.784643
25.385000	0.1	3.777156
25.386667	0.1	3.770227
25.388333	0.1	3.764355
25.390000	0.1	3.758729
25.391667	0.1	3.752029
25.393333	0.1	3.743493
25.395000	0.1	3.733318
25.396667	0.1	3.722622
25.398333	0.1	3.712610
25.400000	0.1	3.703185
25.401667	0.1	3.693001
25.403333	0.1	3.681458
25.405000	0.1	3.669155
25.406667	0.1	3.656191
25.408333	0.1	3.641830
25.410000	0.1	3.626072
25.411667	0.1	3.610379
25.413333	0.1	3.596358
25.415000	0.1	3.583482
25.416667	0.1	3.569331
25.418333	0.1	3.552577
25.420000	0.1	3.534225
25.421667	0.1	3.516153
25.423333	0.1	3.500073
25.425000	0.1	3.487142
25.426667	0.1	3.477256
25.428333	0.1	3.469111
25.430000	0.1	3.461204
25.431667	0.1	3.452618
25.433333	0.1	3.442885
25.435000	0.1	3.431626
25.436667	0.1	3.418955
25.438333	0.1	3.405618
25.440000	0.1	3.392342
25.441667	0.1	3.379467
25.443333	0.1	3.367132
25.445000	0.1	3.355555
25.446667	0.1	3.344910
25.448333	0.1	3.334889
25.450000	0.1	3.324496
25.451667	0.1	3.313054
25.453333	0.1	3.301613
25.455000	0.1	3.292169
25.456667	0.1	3.285422
25.458333	0.1	3.280244
25.460000	0.1	3.274977
25.461667	0.1	3.268081
25.463333	0.1	3.258158
25.465000	0.1	3.245259
25.466667	0.1	3.231880
25.468333	0.1	3.221221
25.470000	0.1	3.214385
25.471667	0.1	3.209827
25.473333	0.1	3.205151
25.475000	0.1	3.199102
25.476667	0.1	3.192434
25.478333	0.1	3.186194
25.480000	0.1	3.180103
25.481667	0.1	3.173905
25.483333	0.1	3.168122
25.485000	0.1	3.163051
25.486667	0.1	3.158464
25.488333	0.1	3.154059
25.490000	0.1	3.149598
25.491667	0.1	3.145044
25.493333	0.1	3.140303
25.495000	0.1	3.134604
25.496667	0.1	3.126450
25.498333	0.1	3.115060
25.500000	0.1	3.101584
25.501667	0.1	3.088252
25.503333	0.1	3.076917
25.505000	0.1	3.068824
25.506667	0.1	3.065369
25.508333	0.1	3.067688
25.510000	0.1	3.074347
25.511667	0.1	3.080382
25.513333	0.1	3.080419
25.515000	0.1	3.073160
25.516667	0.1	3.062189
25.518333	0.1	3.052643
25.520000	0.1	3.047814
25.521667	0.1	3.047818
25.523333	0.1	3.050049
25.525000	0.1	3.051376
25.526667	0.1	3.050384
25.528333	0.1	3.047884
25.530000	0.1	3.045406
25.531667	0.1	3.043525
25.533333	0.1	3.041751
25.535000	0.1	3.039460
25.536667	0.1	3.037127
25.538333	0.1	3.036205
25.540000	0.1	3.037178
25.541667	0.1	3.038771
25.543333	0.1	3.039315
25.545000	0.1	3.038431
25.546667	0.1	3.036996
25.548333	0.1	3.035627
25.550000	0.1	3.033695
25.551667	0.1	3.030202
25.553333	0.1	3.025071
25.555000	0.1	3.019101
25.556667	0.1	3.013168
25.558333	0.1	3.008298
25.560000	0.1	3.005718
25.561667	0.1	3.005774
25.563333	0.1	3.006929
25.565000	0.1	3.006817
25.566667	0.1	3.004316
25.568333	0.1	3.000288
25.570000	0.1	2.996502
25.571667	0.1	2.994025
25.573333	0.1	2.992521
25.575000	0.1	2.990980
25.576667	0.1	2.988437
25.578333	0.1	2.984381
25.580000	0.1	2.979334
25.581667	0.1	2.974416
25.583333	0.1	2.970174
25.585000	0.1	2.966309
25.586667	0.1	2.962179
25.588333	0.1	2.957117
25.590000	0.1	2.950816
25.591667	0.1	2.943831
25.593333	0.1	2.937862
25.595000	0.1	2.934998
25.596667	0.1	2.936004
25.598333	0.1	2.939594
25.600000	0.1	2.943440
25.601667	0.1	2.945452
25.603333	0.1	2.945173
25.605000	0.1	2.944293
25.606667	0.1	2.944362
25.608333	0.1	2.944493
25.610000	0.1	2.942700
25.611667	0.1	2.938705
25.613333	0.1	2.933880
25.615000	0.1	2.929070
25.616667	0.1	2.924073
25.618333	0.1	2.919030
25.620000	0.1	2.914947
25.621667	0.1	2.912874
25.623333	0.1	2.912777
25.625000	0.1	2.913238
25.626667	0.1	2.912818
25.628333	0.1	2.911310
25.630000	0.1	2.909033
25.631667	0.1	2.906220
25.633333	0.1	2.903659
25.635000	0.1	2.902448
25.636667	0.1	2.902728
25.638333	0.1	2.903421
25.640000	0.1	2.903193
25.641667	0.1	2.901400
25.643333	0.1	2.898481
25.645000	0.1	2.895598
25.646667	0.1	2.893577
25.648333	0.1	2.892115
25.650000	0.1	2.890187
25.651667	0.1	2.887407
25.653333	0.1	2.884823
25.655000	0.1	2.884069
25.656667	0.1	2.885866
25.658333	0.1	2.889624
25.660000	0.1	2.894029
25.661667	0.1	2.897326
25.663333	0.1	2.897931
25.665000	0.1	2.896152
25.666667	0.1	2.894131
25.668333	0.1	2.893116
25.670000	0.1	2.892506
25.671667	0.1	2.891785
25.673333	0.1	2.891300
25.675000	0.1	2.891398
25.676667	0.1	2.892134
25.678333	0.1	2.893494
25.680000	0.1	2.895249
25.681667	0.1	2.896730
25.683333	0.1	2.897033
25.685000	0.1	2.895463
25.686667	0.1	2.892083
25.688333	0.1	2.887831
25.690000	0.1	2.884124
25.691667	0.1	2.882229
25.693333	0.1	2.882713
25.695000	0.1	2.884958
25.696667	0.1	2.887025
25.698333	0.1	2.886849
25.700000	0.1	2.884222
25.701667	0.1	2.881498
25.703333	0.1	2.881736
25.705000	0.1	2.885992
25.706667	0.1	2.892101
25.708333	0.1	2.896423
25.710000	0.1	2.897405
25.711667	0.1	2.896660
25.713333	0.1	2.896190
25.715000	0.1	2.896278
25.716667	0.1	2.896171
25.718333	0.1	2.895226
25.720000	0.1	2.893778
25.721667	0.1	2.893205
25.723333	0.1	2.894374
25.725000	0.1	2.896409
25.726667	0.1	2.897535
25.728333	0.1	2.897093
25.730000	0.1	2.896576
25.731667	0.1	2.898094
25.733333	0.1	2.901615
25.735000	0.1	2.905070
25.736667	0.1	2.907058
25.738333	0.1	2.907803
25.740000	0.1	2.908334
25.741667	0.1	2.909903
25.743333	0.1	2.913023
25.745000	0.1	2.916916
25.746667	0.1	2.919831
25.748333	0.1	2.919855
25.750000	0.1	2.916520
25.751667	0.1	2.911659
25.753333	0.1	2.907561
25.755000	0.1	2.904921
25.756667	0.1	2.903240
25.758333	0.1	2.901638
25.760000	0.1	2.898769
25.761667	0.1	2.894057
25.763333	0.1	2.888869
25.765000	0.1	2.885186
25.766667	0.1	2.883989
25.768333	0.1	2.884851
25.770000	0.1	2.886103
25.771667	0.1	2.886211
25.773333	0.1	2.885195
25.775000	0.1	2.884096
25.776667	0.1	2.883645
25.778333	0.1	2.883202
25.780000	0.1	2.881153
25.781667	0.1	2.876525
25.783333	0.1	2.869703
25.785000	0.1	2.862210
25.786667	0.1	2.856259
25.788333	0.1	2.853218
25.790000	0.1	2.852753
25.791667	0.1	2.853926
25.793333	0.1	2.856231
25.795000	0.1	2.859058
25.796667	0.1	2.860990
25.798333	0.1	2.860101
25.800000	0.1	2.855365
25.801667	0.1	2.848003
25.803333	0.1	2.841181
25.805000	0.1	2.837889
25.806667	0.1	2.839142
25.808333	0.1	2.843775
25.810000	0.1	2.849405
25.811667	0.1	2.853656
25.813333	0.1	2.854741
25.815000	0.1	2.851663
25.816667	0.1	2.845349
25.818333	0.1	2.839076
25.820000	0.1	2.836301
25.821667	0.1	2.838089
25.823333	0.1	2.842699
25.825000	0.1	2.846946
25.826667	0.1	2.848250
25.828333	0.1	2.846317
25.830000	0.1	2.843039
25.831667	0.1	2.841298
25.833333	0.1	2.843086
25.835000	0.1	2.847556
25.836667	0.1	2.852068
25.838333	0.1	2.855179
25.840000	0.1	2.856674
25.841667	0.1	2.856068
25.843333	0.1	2.853381
25.845000	0.1	2.850192
25.846667	0.1	2.848282
25.848333	0.1	2.847840
25.850000	0.1	2.847794
25.851667	0.1	2.847677
25.853333	0.1	2.848101
25.855000	0.1	2.849060
25.856667	0.1	2.849228
25.858333	0.1	2.847859
25.860000	0.1	2.845554
25.861667	0.1	2.843109
25.863333	0.1	2.840981
25.865000	0.1	2.839682
25.866667	0.1	2.839793
25.868333	0.1	2.841516
25.870000	0.1	2.844399
25.871667	0.1	2.847533
25.873333	0.1	2.850154
25.875000	0.1	2.852064
25.876667	0.1	2.853479
25.878333	0.1	2.855039
25.880000	0.1	2.857703
25.881667	0.1	2.861405
25.883333	0.1	2.864553
25.885000	0.1	2.865535
25.886667	0.1	2.864413
25.888333	0.1	2.863347
25.890000	0.1	2.865191
25.891667	0.1	2.870653
25.893333	0.1	2.877158
25.895000	0.1	2.881475
25.896667	0.1	2.882886
25.898333	0.1	2.883221
25.900000	0.1	2.884036
25.901667	0.1	2.885065
25.903333	0.1	2.885628
25.905000	0.1	2.886164
25.906667	0.1	2.887603
25.908333	0.1	2.889950
25.910000	0.1	2.892502
25.911667	0.1	2.894979
25.913333	0.1	2.897326
25.915000	0.1	2.899338
25.916667	0.1	2.901624
25.918333	0.1	2.905522
25.920000	0.1	2.911193
25.921667	0.1	2.917037
25.923333	0.1	2.921354
25.925000	0.1	2.923734
25.926667	0.1	2.925065
25.928333	0.1	2.926583
25.930000	0.1	2.928604
25.931667	0.1	2.930402
25.933333	0.1	2.931240
25.935000	0.1	2.930835
25.936667	0.1	2.929475
25.938333	0.1	2.928288
25.940000	0.1	2.928572
25.941667	0.1	2.930709
25.943333	0.1	2.933932
25.945000	0.1	2.936851
25.946667	0.1	2.938868
25.948333	0.1	2.940716
25.950000	0.1	2.942593
25.951667	0.1	2.942979
25.953333	0.1	2.940642
25.955000	0.1	2.936046
25.956667	0.1	2.930579
25.958333	0.1	2.925731
25.960000	0.1	2.922742
25.961667	0.1	2.922360
25.963333	0.1	2.924679
25.965000	0.1	2.928907
25.966667	0.1	2.933498
25.968333	0.1	2.936805
25.970000	0.1	2.937363
25.971667	0.1	2.933773
25.973333	0.1	2.925852
25.975000	0.1	2.916264
25.976667	0.1	2.908916
25.978333	0.1	2.905154
25.980000	0.1	2.903179
25.981667	0.1	2.900902
25.983333	0.1	2.897875
25.985000	0.1	2.894774
25.986667	0.1	2.892404
25.988333	0.1	2.891435
25.990000	0.1	2.891929
25.991667	0.1	2.892474
25.993333	0.1	2.891207
25.995000	0.1	2.887715
25.996667	0.1	2.882904
25.998333	0.1	2.877847
26.000000	0.1	2.873540
26.001667	0.1	2.870820
26.003333	0.1	2.869805
26.005000	0.1	2.869666
26.006667	0.1	2.869410
26.008333	0.1	2.869107
26.010000	0.1	2.869722
26.011667	0.1	2.871575
26.013333	0.1	2.874020
26.015000	0.1	2.876227
26.016667	0.1	2.877079
26.018333	0.1	2.875272
26.020000	0.1	2.871151
26.021667	0.1	2.867081
26.023333	0.1	2.865079
26.025000	0.1	2.864995
26.026667	0.1	2.865428
26.028333	0.1	2.865735
26.030000	0.1	2.865973
26.031667	0.1	2.865377
26.033333	0.1	2.863300
26.035000	0.1	2.860641
26.036667	0.1	2.858364
26.038333	0.1	2.856082
26.040000	0.1	2.853707
26.041667	0.1	2.853186
26.043333	0.1	2.856907
26.045000	0.1	2.864338
26.046667	0.1	2.871547
26.048333	0.1	2.874532
26.050000	0.1	2.872278
26.051667	0.1	2.866876
26.053333	0.1	2.861721
26.055000	0.1	2.859277
26.056667	0.1	2.859575
26.058333	0.1	2.860655
26.060000	0.1	2.860785
26.061667	0.1	2.860059
26.063333	0.1	2.859621
26.065000	0.1	2.860045
26.066667	0.1	2.861167
26.068333	0.1	2.862648
26.070000	0.1	2.864040
26.071667	0.1	2.865074
26.073333	0.1	2.866033
26.075000	0.1	2.868026
26.076667	0.1	2.872534
26.078333	0.1	2.879514
26.080000	0.1	2.886308
26.081667	0.1	2.889792
26.083333	0.1	2.888883
26.085000	0.1	2.884511
26.086667	0.1	2.878429
26.088333	0.1	2.872413
26.090000	0.1	2.867617
26.091667	0.1	2.864408
26.093333	0.1	2.863146
26.095000	0.1	2.864981
26.096667	0.1	2.870993
26.098333	0.1	2.880520
26.100000	0.1	2.891170
26.101667	0.1	2.900171
26.103333	0.1	2.905242
26.105000	0.1	2.905442
26.106667	0.1	2.901955
26.108333	0.1	2.897321
26.110000	0.1	2.893857
26.111667	0.1	2.892669
26.113333	0.1	2.893549
26.115000	0.1	2.896013
26.116667	0.1	2.899766
26.118333	0.1	2.904073
26.120000	0.1	2.907948
26.121667	0.1	2.911245
26.123333	0.1	2.914751
26.125000	0.1	2.919082
26.126667	0.1	2.924325
26.128333	0.1	2.930425
26.130000	0.1	2.936427
26.131667	0.1	2.940395
26.133333	0.1	2.941354
26.135000	0.1	2.940316
26.136667	0.1	2.938937
26.138333	0.1	2.937815
26.140000	0.1	2.937014
26.141667	0.1	2.937298
26.143333	0.1	2.939017
26.145000	0.1	2.941182
26.146667	0.1	2.943464
26.148333	0.1	2.946868
26.150000	0.1	2.951976
26.151667	0.1	2.958709
26.153333	0.1	2.967091
26.155000	0.1	2.976996
26.156667	0.1	2.987687
26.158333	0.1	2.997611
26.160000	0.1	3.004819
26.161667	0.1	3.008177
26.163333	0.1	3.008046
26.165000	0.1	3.006211
26.166667	0.1	3.004898
26.168333	0.1	3.005103
26.170000	0.1	3.006388
26.171667	0.1	3.008619
26.173333	0.1	3.013057
26.175000	0.1	3.020866
26.176667	0.1	3.031152
26.178333	0.1	3.041662
26.180000	0.1	3.050985
26.181667	0.1	3.059381
26.183333	0.1	3.067874
26.185000	0.1	3.077346
26.186667	0.1	3.088308
26.188333	0.1	3.100559
26.190000	0.1	3.113197
26.191667	0.1	3.124992
26.193333	0.1	3.134971
26.195000	0.1	3.142720
26.196667	0.1	3.148662
26.198333	0.1	3.154799
26.200000	0.1	3.164131
26.201667	0.1	3.177919
26.203333	0.1	3.194502
26.205000	0.1	3.210749
26.206667	0.1	3.224397
26.208333	0.1	3.236118
26.210000	0.1	3.249510
26.211667	0.1	3.268262
26.213333	0.1	3.292570
26.215000	0.1	3.318563
26.216667	0.1	3.341762
26.218333	0.1	3.360705
26.220000	0.1	3.376650
26.221667	0.1	3.391216
26.223333	0.1	3.405684
26.225000	0.1	3.421088
26.226667	0.1	3.437516
26.228333	0.1	3.453731
26.230000	0.1	3.468576
26.231667	0.1	3.482508
26.233333	0.1	3.496916
26.235000	0.1	3.512627
26.236667	0.1	3.529303
26.238333	0.1	3.545536
26.240000	0.1	3.559794
26.241667	0.1	3.571846
26.243333	0.1	3.583138
26.245000	0.1	3.595166
26.246667	0.1	3.607254
26.248333	0.1	3.616726
26.250000	0.1	3.621620
26.251667	0.1	3.622752
26.253333	0.1	3.622579
26.255000	0.1	3.622901
26.256667	0.1	3.623981
26.258333	0.1	3.625215
26.260000	0.1	3.625960
26.261667	0.1	3.625466
26.263333	0.1	3.622645
26.265000	0.1	3.616954
26.266667	0.1	3.609681
26.268333	0.1	3.603045
26.270000	0.1	3.597480
26.271667	0.1	3.590924
26.273333	0.1	3.581042
26.275000	0.1	3.566956
26.276667	0.1	3.549349
26.278333	0.1	3.529997
26.280000	0.1	3.510676
26.281667	0.1	3.491677
26.283333	0.1	3.471780
26.285000	0.1	3.450103
26.286667	0.1	3.427514
26.288333	0.1	3.405618
26.290000	0.1	3.385199
26.291667	0.1	3.366065
26.293333	0.1	3.347206
26.295000	0.1	3.326782
26.296667	0.1	3.303164
26.298333	0.1	3.276719
26.300000	0.1	3.250418
26.301667	0.1	3.228444
26.303333	0.1	3.213068
26.305000	0.1	3.202423
26.306667	0.1	3.191796
26.308333	0.1	3.176988
26.310000	0.1	3.156913
26.311667	0.1	3.133970
26.313333	0.1	3.111474
26.315000	0.1	3.090990
26.316667	0.1	3.072317
26.318333	0.1	3.054906
26.320000	0.1	3.039036
26.321667	0.1	3.026114
26.323333	0.1	3.017196
26.325000	0.1	3.011446
26.326667	0.1	3.006179
26.328333	0.1	2.998430
26.330000	0.1	2.986975
26.331667	0.1	2.973056
26.333333	0.1	2.959599
26.335000	0.1	2.949494
26.336667	0.1	2.943431
26.338333	0.1	2.939245
26.340000	0.1	2.933843
26.341667	0.1	2.925810
26.343333	0.1	2.916474
26.345000	0.1	2.908623
26.346667	0.1	2.903817
26.348333	0.1	2.900679
26.350000	0.1	2.896194
26.351667	0.1	2.888478
26.353333	0.1	2.877782
26.355000	0.1	2.865358
26.356667	0.1	2.852962
26.358333	0.1	2.843258
26.360000	0.1	2.838452
26.361667	0.1	2.838029
26.363333	0.1	2.838965
26.365000	0.1	2.838271
26.366667	0.1	2.835039
26.368333	0.1	2.830271
26.370000	0.1	2.825148
26.371667	0.1	2.819821
26.373333	0.1	2.814196
26.375000	0.1	2.809088
26.376667	0.1	2.805879
26.378333	0.1	2.805307
26.380000	0.1	2.806778
26.381667	0.1	2.809125
26.383333	0.1	2.811803
26.385000	0.1	2.814671
26.386667	0.1	2.816925
26.388333	0.1	2.817153
26.390000	0.1	2.814266
26.391667	0.1	2.808440
26.393333	0.1	2.801525
26.395000	0.1	2.795956
26.396667	0.1	2.792738
26.398333	0.1	2.791393
26.400000	0.1	2.791304
26.401667	0.1	2.791947
26.403333	0.1	2.792520
26.405000	0.1	2.792468
26.406667	0.1	2.791993
26.408333	0.1	2.791630
26.410000	0.1	2.791192
26.411667	0.1	2.789628
26.413333	0.1	2.786047
26.415000	0.1	2.780869
26.416667	0.1	2.775840
26.418333	0.1	2.772408
26.420000	0.1	2.770438
26.421667	0.1	2.769264
26.423333	0.1	2.769139
26.425000	0.1	2.770503
26.426667	0.1	2.772571
26.428333	0.1	2.773781
26.430000	0.1	2.773646
26.431667	0.1	2.773381
26.433333	0.1	2.774242
26.435000	0.1	2.776096
26.436667	0.1	2.778005
26.438333	0.1	2.779397
26.440000	0.1	2.780040
26.441667	0.1	2.779542
26.443333	0.1	2.777474
26.445000	0.1	2.773688
26.446667	0.1	2.768361
26.448333	0.1	2.762461
26.450000	0.1	2.758186
26.451667	0.1	2.757530
26.453333	0.1	2.760375
26.455000	0.1	2.764566
26.456667	0.1	2.767299
26.458333	0.1	2.767048
26.460000	0.1	2.764701
26.461667	0.1	2.762517
26.463333	0.1	2.762182
26.465000	0.1	2.763788
26.466667	0.1	2.765553
26.468333	0.1	2.765260
26.470000	0.1	2.762955
26.471667	0.1	2.760552
26.473333	0.1	2.759099
26.475000	0.1	2.758503
26.476667	0.1	2.758913
26.478333	0.1	2.760650
26.480000	0.1	2.763541
26.481667	0.1	2.767001
26.483333	0.1	2.770764
26.485000	0.1	2.775476
26.486667	0.1	2.781702
26.488333	0.1	2.788245
26.490000	0.1	2.793046
26.491667	0.1	2.795495
26.493333	0.1	2.795835
26.495000	0.1	2.793907
26.496667	0.1	2.790359
26.498333	0.1	2.786992
26.500000	0.1	2.785223
26.501667	0.1	2.785246
26.503333	0.1	2.785935
26.505000	0.1	2.785521
26.506667	0.1	2.783528
26.508333	0.1	2.781432
26.510000	0.1	2.780999
26.511667	0.1	2.782592
26.513333	0.1	2.784897
26.515000	0.1	2.785884
26.516667	0.1	2.784501
26.518333	0.1	2.781395
26.520000	0.1	2.777833
26.521667	0.1	2.774447
26.523333	0.1	2.770931
26.525000	0.1	2.767053
26.526667	0.1	2.763746
26.528333	0.1	2.762335
26.530000	0.1	2.762838
26.531667	0.1	2.764240
26.533333	0.1	2.765642
26.535000	0.1	2.766349
26.536667	0.1	2.765791
26.538333	0.1	2.763732
26.540000	0.1	2.760552
26.541667	0.1	2.757567
26.543333	0.1	2.756570
26.545000	0.1	2.758484
26.546667	0.1	2.762829
26.548333	0.1	2.768319
26.550000	0.1	2.773595
26.551667	0.1	2.777646
26.553333	0.1	2.779737
26.555000	0.1	2.779062
26.556667	0.1	2.775053
26.558333	0.1	2.768259
26.560000	0.1	2.760394
26.561667	0.1	2.754009
26.563333	0.1	2.751630
26.565000	0.1	2.753702
26.566667	0.1	2.758051
26.568333	0.1	2.762075
26.570000	0.1	2.764263
26.571667	0.1	2.764091
26.573333	0.1	2.761851
26.575000	0.1	2.758610
26.576667	0.1	2.755169
26.578333	0.1	2.751122
26.580000	0.1	2.746112
26.581667	0.1	2.741385
26.583333	0.1	2.738950
26.585000	0.1	2.740431
26.586667	0.1	2.746484
26.588333	0.1	2.755043
26.590000	0.1	2.761805
26.591667	0.1	2.764217
26.593333	0.1	2.763448
26.595000	0.1	2.762442
26.596667	0.1	2.763341
26.598333	0.1	2.765819
26.600000	0.1	2.767695
26.601667	0.1	2.767914
26.603333	0.1	2.767849
26.605000	0.1	2.769069
26.606667	0.1	2.771518
26.608333	0.1	2.774517
26.610000	0.1	2.777553
26.611667	0.1	2.779714
26.613333	0.1	2.780310
26.615000	0.1	2.779984
26.616667	0.1	2.780072
26.618333	0.1	2.780906
26.620000	0.1	2.781213
26.621667	0.1	2.779532
26.623333	0.1	2.775923
26.625000	0.1	2.772156
26.626667	0.1	2.770061
26.628333	0.1	2.769888
26.630000	0.1	2.770755
26.631667	0.1	2.771718
26.633333	0.1	2.772091
26.635000	0.1	2.772254
26.636667	0.1	2.773907
26.638333	0.1	2.777949
26.640000	0.1	2.783183
26.641667	0.1	2.788189
26.643333	0.1	2.792580
26.645000	0.1	2.796119
26.646667	0.1	2.798219
26.648333	0.1	2.798615
26.650000	0.1	2.797297
26.651667	0.1	2.794312
26.653333	0.1	2.790494
26.655000	0.1	2.787192
26.656667	0.1	2.785241
26.658333	0.1	2.785199
26.660000	0.1	2.787691
26.661667	0.1	2.792855
26.663333	0.1	2.799891
26.665000	0.1	2.806652
26.666667	0.1	2.810070
26.668333	0.1	2.808757
26.670000	0.1	2.804659
26.671667	0.1	2.800911
26.673333	0.1	2.799071
26.675000	0.1	2.798922
26.676667	0.1	2.799626
26.678333	0.1	2.800883
26.680000	0.1	2.803383
26.681667	0.1	2.807952
26.683333	0.1	2.814573
26.685000	0.1	2.822904
26.686667	0.1	2.832976
26.688333	0.1	2.844241
26.690000	0.1	2.854760
26.691667	0.1	2.862792
26.693333	0.1	2.868478
26.695000	0.1	2.873251
26.696667	0.1	2.878499
26.698333	0.1	2.885037
26.700000	0.1	2.892688
26.701667	0.1	2.900036
26.703333	0.1	2.905582
26.705000	0.1	2.909442
26.706667	0.1	2.913349
26.708333	0.1	2.918825
26.710000	0.1	2.925452
26.711667	0.1	2.931869
26.713333	0.1	2.938281
26.715000	0.1	2.946304
26.716667	0.1	2.956474
26.718333	0.1	2.967762
26.720000	0.1	2.979552
26.721667	0.1	2.992433
26.723333	0.1	3.006682
26.725000	0.1	3.021415
26.726667	0.1	3.035315
26.728333	0.1	3.047246
26.730000	0.1	3.056587
26.731667	0.1	3.063595
26.733333	0.1	3.069662
26.735000	0.1	3.076848
26.736667	0.1	3.087055
26.738333	0.1	3.101816
26.740000	0.1	3.121039
26.741667	0.1	3.141570
26.743333	0.1	3.159628
26.745000	0.1	3.174674
26.746667	0.1	3.189039
26.748333	0.1	3.204946
26.750000	0.1	3.222646
26.751667	0.1	3.241142
26.753333	0.1	3.260309
26.755000	0.1	3.280784
26.756667	0.1	3.301781
26.758333	0.1	3.321557
26.760000	0.1	3.340314
26.761667	0.1	3.360687
26.763333	0.1	3.384752
26.765000	0.1	3.412012
26.766667	0.1	3.440566
26.768333	0.1	3.468380
26.770000	0.1	3.493680
26.771667	0.1	3.516264
26.773333	0.1	3.538243
26.775000	0.1	3.562854
26.776667	0.1	3.592460
26.778333	0.1	3.627422
26.780000	0.1	3.666161
26.781667	0.1	3.706170
26.783333	0.1	3.745263
26.785000	0.1	3.782245
26.786667	0.1	3.817244
26.788333	0.1	3.852216
26.790000	0.1	3.890302
26.791667	0.1	3.933460
26.793333	0.1	3.980841
26.795000	0.1	4.029698
26.796667	0.1	4.077759
26.798333	0.1	4.124930
26.800000	0.1	4.172637
26.801667	0.1	4.222081
26.803333	0.1	4.274054
26.805000	0.1	4.329043
26.806667	0.1	4.385789
26.808333	0.1	4.441179
26.810000	0.1	4.493119
26.811667	0.1	4.542433
26.813333	0.1	4.591458
26.815000	0.1	4.642163
26.816667	0.1	4.695347
26.818333	0.1	4.750462
26.820000	0.1	4.806011
26.821667	0.1	4.860410
26.823333	0.1	4.913015
26.825000	0.1	4.963917
26.826667	0.1	5.012196
26.828333	0.1	5.056039
26.830000	0.1	5.095154
26.831667	0.1	5.131317
26.833333	0.1	5.165883
26.835000	0.1	5.197721
26.836667	0.1	5.223914
26.838333	0.1	5.242680
26.840000	0.1	5.255025
26.841667	0.1	5.263626
26.843333	0.1	5.270960
26.845000	0.1	5.278266
26.846667	0.1	5.285335
26.848333	0.1	5.290848
26.850000	0.1	5.292855
26.851667	0.1	5.289633
26.853333	0.1	5.281004
26.855000	0.1	5.268031
26.856667	0.1	5.251262
26.858333	0.1	5.230531
26.860000	0.1	5.206163
26.861667	0.1	5.178973
26.863333	0.1	5.149040
26.865000	0.1	5.115429
26.866667	0.1	5.077533
26.868333	0.1	5.035796
26.870000	0.1	4.991316
26.871667	0.1	4.945449
26.873333	0.1	4.899288
26.875000	0.1	4.853187
26.876667	0.1	4.806989
26.878333	0.1	4.760255
26.880000	0.1	4.712264
26.881667	0.1	4.663062
26.883333	0.1	4.614578
26.885000	0.1	4.569259
26.886667	0.1	4.527834
26.888333	0.1	4.489017
26.890000	0.1	4.451009
26.891667	0.1	4.412942
26.893333	0.1	4.374636
26.895000	0.1	4.335498
26.896667	0.1	4.295120
26.898333	0.1	4.254836
26.900000	0.1	4.217508
26.901667	0.1	4.185899
26.903333	0.1	4.160735
26.905000	0.1	4.140008
26.906667	0.1	4.120730
26.908333	0.1	4.100837
26.910000	0.1	4.079412
26.911667	0.1	4.056641
26.913333	0.1	4.033963
26.915000	0.1	4.013134
26.916667	0.1	3.994652
26.918333	0.1	3.977851
26.920000	0.1	3.962982
26.921667	0.1	3.951704
26.923333	0.1	3.944603
26.925000	0.1	3.939201
26.926667	0.1	3.931941
26.928333	0.1	3.921702
26.930000	0.1	3.910288
26.931667	0.1	3.899853
26.933333	0.1	3.890754
26.935000	0.1	3.881641
26.936667	0.1	3.871084
26.938333	0.1	3.858521
26.940000	0.1	3.843824
26.941667	0.1	3.827414
26.943333	0.1	3.810595
26.945000	0.1	3.794497
26.946667	0.1	3.779009
26.948333	0.1	3.763195
26.950000	0.1	3.745905
26.951667	0.1	3.726073
26.953333	0.1	3.703656
26.955000	0.1	3.680303
26.956667	0.1	3.658822
26.958333	0.1	3.641904
26.960000	0.1	3.630025
26.961667	0.1	3.620512
26.963333	0.1	3.609788
26.965000	0.1	3.595748
26.966667	0.1	3.577322
26.968333	0.1	3.553792
26.970000	0.1	3.525838
26.971667	0.1	3.495822
26.973333	0.1	3.466518
26.975000	0.1	3.440157
26.976667	0.1	3.417572
26.978333	0.1	3.397884
26.980000	0.1	3.379532
26.981667	0.1	3.361041
26.983333	0.1	3.341394
26.985000	0.1	3.320696
26.986667	0.1	3.300253
26.988333	0.1	3.281995
26.990000	0.1	3.267359
26.991667	0.1	3.256076
26.993333	0.1	3.245957
26.995000	0.1	3.233994
26.996667	0.1	3.218213
26.998333	0.1	3.199195
27.000000	0.1	3.179614
27.001667	0.1	3.162259
27.003333	0.1	3.148792
27.005000	0.1	3.139740
27.006667	0.1	3.134087
27.008333	0.1	3.129244
27.010000	0.1	3.123004
27.011667	0.1	3.115144
27.013333	0.1	3.106813
27.015000	0.1	3.099451
27.016667	0.1	3.093765
27.018333	0.1	3.089393
27.020000	0.1	3.085947
27.021667	0.1	3.083376
27.023333	0.1	3.081122
27.025000	0.1	3.078575
27.026667	0.1	3.076266
27.028333	0.1	3.075716
27.030000	0.1	3.078077
27.031667	0.1	3.083092
27.033333	0.1	3.089625
27.035000	0.1	3.096652
27.036667	0.1	3.103367
27.038333	0.1	3.108960
27.040000	0.1	3.112806
27.041667	0.1	3.114715
27.043333	0.1	3.115223
27.045000	0.1	3.115814
27.046667	0.1	3.118659
27.048333	0.1	3.125323
27.050000	0.1	3.135111
27.051667	0.1	3.145644
27.053333	0.1	3.155596
27.055000	0.1	3.165230
27.056667	0.1	3.174567
27.058333	0.1	3.182623
27.060000	0.1	3.188225
27.061667	0.1	3.191628
27.063333	0.1	3.195428
27.065000	0.1	3.202590
27.066667	0.1	3.213291
27.068333	0.1	3.224765
27.070000	0.1	3.234362
27.071667	0.1	3.241934
27.073333	0.1	3.248900
27.075000	0.1	3.256258
27.076667	0.1	3.264365
27.078333	0.1	3.273673
27.080000	0.1	3.284579
27.081667	0.1	3.296225
27.083333	0.1	3.306037
27.085000	0.1	3.311597
27.086667	0.1	3.312919
27.088333	0.1	3.312901
27.090000	0.1	3.315690
27.091667	0.1	3.323792
27.093333	0.1	3.336356
27.095000	0.1	3.350168
27.096667	0.1	3.361981
27.098333	0.1	3.370321
27.100000	0.1	3.375933
27.101667	0.1	3.380487
27.103333	0.1	3.385143
27.105000	0.1	3.390587
27.106667	0.1	3.397060
27.108333	0.1	3.404049
27.110000	0.1	3.411165
27.111667	0.1	3.418801
27.113333	0.1	3.427383
27.115000	0.1	3.437004
27.116667	0.1	3.447947
27.118333	0.1	3.460306
27.120000	0.1	3.473535
27.121667	0.1	3.486807
27.123333	0.1	3.498835
27.125000	0.1	3.508190
27.126667	0.1	3.514932
27.128333	0.1	3.521172
27.130000	0.1	3.529554
27.131667	0.1	3.540944
27.133333	0.1	3.554011
27.135000	0.1	3.567105
27.136667	0.1	3.579273
27.138333	0.1	3.590388
27.140000	0.1	3.601983
27.141667	0.1	3.616940
27.143333	0.1	3.637229
27.145000	0.1	3.662296
27.146667	0.1	3.690086
27.148333	0.1	3.719032
27.150000	0.1	3.748415
27.151667	0.1	3.777831
27.153333	0.1	3.807391
27.155000	0.1	3.837640
27.156667	0.1	3.868695
27.158333	0.1	3.900416
27.160000	0.1	3.933143
27.161667	0.1	3.967350
27.163333	0.1	4.003560
27.165000	0.1	4.042867
27.166667	0.1	4.085903
27.168333	0.1	4.131277
27.170000	0.1	4.176763
27.171667	0.1	4.221629
27.173333	0.1	4.266799
27.175000	0.1	4.313984
27.176667	0.1	4.365258
27.178333	0.1	4.421794
27.180000	0.1	4.482591
27.181667	0.1	4.545492
27.183333	0.1	4.609264
27.185000	0.1	4.674387
27.186667	0.1	4.742066
27.188333	0.1	4.813490
27.190000	0.1	4.889867
27.191667	0.1	4.971684
27.193333	0.1	5.057906
27.195000	0.1	5.146842
27.196667	0.1	5.237856
27.198333	0.1	5.331910
27.200000	0.1	5.430658
27.201667	0.1	5.535278
27.203333	0.1	5.645803
27.205000	0.1	5.761185
27.206667	0.1	5.880017
27.208333	0.1	6.001536
27.210000	0.1	6.126175
27.211667	0.1	6.254748
27.213333	0.1	6.387383
27.215000	0.1	6.523663
27.216667	0.1	6.663613
27.218333	0.1	6.808098
27.220000	0.1	6.957860
27.221667	0.1	7.112478
27.223333	0.1	7.270915
27.225000	0.1	7.432378
27.226667	0.1	7.596049
27.228333	0.1	7.760888
27.230000	0.1	7.926133
27.231667	0.1	8.091531
27.233333	0.1	8.257166
27.235000	0.1	8.422825
27.236667	0.1	8.587502
27.238333	0.1	8.749529
27.240000	0.1	8.906787
27.241667	0.1	9.057787
27.243333	0.1	9.203050
27.245000	0.1	9.343945
27.246667	0.1	9.480449
27.248333	0.1	9.611230
27.250000	0.1	9.734798
27.251667	0.1	9.850208
27.253333	0.1	9.957654
27.255000	0.1	10.057883
27.256667	0.1	10.150382
27.258333	0.1	10.233046
27.260000	0.1	10.303152
27.261667	0.1	10.358365
27.263333	0.1	10.398035
27.265000	0.1	10.423213
27.266667	0.1	10.435325
27.268333	0.1	10.436052
27.270000	0.1	10.427283
27.271667	0.1	10.409551
27.273333	0.1	10.381620
27.275000	0.1	10.341886
27.276667	0.1	10.289554
27.278333	0.1	10.224809
27.280000	0.1	10.148836
27.281667	0.1	10.063839
27.283333	0.1	9.971396
27.285000	0.1	9.871209
27.286667	0.1	9.762784
27.288333	0.1	9.647184
27.290000	0.1	9.525782
27.291667	0.1	9.399103
27.293333	0.1	9.267689
27.295000	0.1	9.132689
27.296667	0.1	8.995263
27.298333	0.1	8.855662
27.300000	0.1	8.713612
27.301667	0.1	8.570259
27.303333	0.1	8.428567
27.305000	0.1	8.291602
27.306667	0.1	8.160905
27.308333	0.1	8.035493
27.310000	0.1	7.911823
27.311667	0.1	7.786243
27.313333	0.1	7.658442
27.315000	0.1	7.532048
27.316667	0.1	7.411200
27.318333	0.1	7.297061
27.320000	0.1	7.188129
27.321667	0.1	7.082685
27.323333	0.1	6.980253
27.325000	0.1	6.881650
27.326667	0.1	6.788126
27.328333	0.1	6.700396
27.330000	0.1	6.618095
27.331667	0.1	6.540027
27.333333	0.1	6.465013
27.335000	0.1	6.392384
27.336667	0.1	6.321394
27.338333	0.1	6.250842
27.340000	0.1	6.180243
27.341667	0.1	6.110645
27.343333	0.1	6.043348
27.345000	0.1	5.978206
27.346667	0.1	5.913903
27.348333	0.1	5.849525
27.350000	0.1	5.785422
27.351667	0.1	5.722395
27.353333	0.1	5.660467
27.355000	0.1	5.598417
27.356667	0.1	5.534394
27.358333	0.1	5.467739
27.360000	0.1	5.399915
27.361667	0.1	5.332488
27.363333	0.1	5.265428
27.365000	0.1	5.197851
27.366667	0.1	5.128970
27.368333	0.1	5.058004
27.370000	0.1	4.985100
27.371667	0.1	4.912303
27.373333	0.1	4.841331
27.375000	0.1	4.770774
27.376667	0.1	4.697386
27.378333	0.1	4.619951
27.380000	0.1	4.540761
27.381667	0.1	4.463093
27.383333	0.1	4.388094
27.385000	0.1	4.314668
27.386667	0.1	4.241467
27.388333	0.1	4.168213
27.390000	0.1	4.095221
27.391667	0.1	4.022908
27.393333	0.1	3.952044
27.395000	0.1	3.883769
27.396667	0.1	3.818809
27.398333	0.1	3.756601
27.400000	0.1	3.696368
27.401667	0.1	3.638607
27.403333	0.1	3.583967
27.405000	0.1	3.532087
27.406667	0.1	3.482136
27.408333	0.1	3.433046
27.410000	0.1	3.383923
27.411667	0.1	3.334833
27.413333	0.1	3.286744
27.415000	0.1	3.241133
27.416667	0.1	3.199643
27.418333	0.1	3.162930
27.420000	0.1	3.129928
27.421667	0.1	3.098706
27.423333	0.1	3.067781
27.425000	0.1	3.037076
27.426667	0.1	3.007930
27.428333	0.1	2.981452
27.430000	0.1	2.957531
27.431667	0.1	2.935324
27.433333	0.1	2.913531
27.435000	0.1	2.891188
27.436667	0.1	2.869130
27.438333	0.1	2.849372
27.440000	0.1	2.832832
27.441667	0.1	2.818885
27.443333	0.1	2.806592
27.445000	0.1	2.795360
27.446667	0.1	2.785502
27.448333	0.1	2.778214
27.450000	0.1	2.773791
27.451667	0.1	2.770545
27.453333	0.1	2.766605
27.455000	0.1	2.761772
27.456667	0.1	2.756882
27.458333	0.1	2.752780
27.460000	0.1	2.749874
27.461667	0.1	2.747700
27.463333	0.1	2.745027
27.465000	0.1	2.741017
27.466667	0.1	2.736119
27.468333	0.1	2.731332
27.470000	0.1	2.726768
27.471667	0.1	2.721818
27.473333	0.1	2.716444
27.475000	0.1	2.711476
27.476667	0.1	2.707681
27.478333	0.1	2.704952
27.480000	0.1	2.702884
27.481667	0.1	2.701553
27.483333	0.1	2.701064
27.485000	0.1	2.701087
27.486667	0.1	2.700952
27.488333	0.1	2.699890
27.490000	0.1	2.697920
27.491667	0.1	2.696579
27.493333	0.1	2.697399
27.495000	0.1	2.699727
27.496667	0.1	2.701576
27.498333	0.1	2.701986
27.500000	0.1	2.701054
27.501667	0.1	2.698926
27.503333	0.1	2.696044
27.505000	0.1	2.692859
27.506667	0.1	2.688910
27.508333	0.1	2.683876
27.510000	0.1	2.678684
27.511667	0.1	2.674144
27.513333	0.1	2.670251
27.515000	0.1	2.667131
27.516667	0.1	2.665217
27.518333	0.1	2.665250
27.520000	0.1	2.668197
27.521667	0.1	2.673776
27.523333	0.1	2.679951
27.525000	0.1	2.684304
27.526667	0.1	2.685483
27.528333	0.1	2.683843
27.530000	0.1	2.681017
27.531667	0.1	2.678642
27.533333	0.1	2.677375
27.535000	0.1	2.676561
27.536667	0.1	2.675056
27.538333	0.1	2.672570
27.540000	0.1	2.669487
27.541667	0.1	2.665985
27.543333	0.1	2.662176
27.545000	0.1	2.658321
27.546667	0.1	2.654106
27.548333	0.1	2.648621
27.550000	0.1	2.641687
27.551667	0.1	2.634791
27.553333	0.1	2.630078
27.555000	0.1	2.628714
27.556667	0.1	2.630558
27.558333	0.1	2.634204
27.560000	0.1	2.637124
27.561667	0.1	2.637068
27.563333	0.1	2.633729
27.565000	0.1	2.628961
27.566667	0.1	2.625515
27.568333	0.1	2.625063
27.570000	0.1	2.627019
27.571667	0.1	2.629361
27.573333	0.1	2.630898
27.575000	0.1	2.632225
27.576667	0.1	2.633859
27.578333	0.1	2.634632
27.580000	0.1	2.633189
27.581667	0.1	2.629696
27.583333	0.1	2.625459
27.585000	0.1	2.622032
27.586667	0.1	2.620034
27.588333	0.1	2.618413
27.590000	0.1	2.616285
27.591667	0.1	2.614474
27.593333	0.1	2.614087
27.595000	0.1	2.615270
27.596667	0.1	2.617380
27.598333	0.1	2.619051
27.600000	0.1	2.619256
27.601667	0.1	2.618684
27.603333	0.1	2.618143
27.605000	0.1	2.616784
27.606667	0.1	2.613990
27.608333	0.1	2.610823
27.610000	0.1	2.608509
27.611667	0.1	2.606963
27.613333	0.1	2.605459
27.615000	0.1	2.604304
27.616667	0.1	2.604779
27.618333	0.1	2.607224
27.620000	0.1	2.610437
27.621667	0.1	2.612900
27.623333	0.1	2.613580
27.625000	0.1	2.612411
27.626667	0.1	2.610334
27.628333	0.1	2.608630
27.630000	0.1	2.608141
27.631667	0.1	2.608597
27.633333	0.1	2.608933
27.635000	0.1	2.608630
27.636667	0.1	2.607689
27.638333	0.1	2.605673
27.640000	0.1	2.602362
27.641667	0.1	2.598721
27.643333	0.1	2.596066
27.645000	0.1	2.595051
27.646667	0.1	2.595959
27.648333	0.1	2.599196
27.650000	0.1	2.604485
27.651667	0.1	2.609864
27.653333	0.1	2.612458
27.655000	0.1	2.611238
27.656667	0.1	2.608127
27.658333	0.1	2.605845
27.660000	0.1	2.605440
27.661667	0.1	2.606227
27.663333	0.1	2.607177
27.665000	0.1	2.607689
27.666667	0.1	2.606926
27.668333	0.1	2.603731
27.670000	0.1	2.598003
27.671667	0.1	2.591270
27.673333	0.1	2.585514
27.675000	0.1	2.582055
27.676667	0.1	2.581384
27.678333	0.1	2.583461
27.680000	0.1	2.587759
27.681667	0.1	2.593445
27.683333	0.1	2.600052
27.685000	0.1	2.607061
27.686667	0.1	2.613040
27.688333	0.1	2.616798
27.690000	0.1	2.618884
27.691667	0.1	2.620770
27.693333	0.1	2.623382
27.695000	0.1	2.626753
27.696667	0.1	2.630032
27.698333	0.1	2.632001
27.700000	0.1	2.631950
27.701667	0.1	2.629920
27.703333	0.1	2.626907
27.705000	0.1	2.624644
27.706667	0.1	2.624406
27.708333	0.1	2.626278
27.710000	0.1	2.629594
27.711667	0.1	2.634018
27.713333	0.1	2.639969
27.715000	0.1	2.647256
27.716667	0.1	2.654120
27.718333	0.1	2.659047
27.720000	0.1	2.662451
27.721667	0.1	2.665748
27.723333	0.1	2.670046
27.725000	0.1	2.675471
27.726667	0.1	2.680905
27.728333	0.1	2.684728
27.730000	0.1	2.686372
27.731667	0.1	2.687094
27.733333	0.1	2.688831
27.735000	0.1	2.692412
27.736667	0.1	2.697641
27.738333	0.1	2.704458
27.740000	0.1	2.712742
27.741667	0.1	2.721418
27.743333	0.1	2.728868
27.745000	0.1	2.733977
27.746667	0.1	2.736449
27.748333	0.1	2.736771
27.750000	0.1	2.735867
27.751667	0.1	2.734326
27.753333	0.1	2.732384
27.755000	0.1	2.730745
27.756667	0.1	2.730675
27.758333	0.1	2.732943
27.760000	0.1	2.736724
27.761667	0.1	2.739984
27.763333	0.1	2.741599
27.765000	0.1	2.742507
27.766667	0.1	2.743849
27.768333	0.1	2.745269
27.770000	0.1	2.746074
27.771667	0.1	2.746959
27.773333	0.1	2.749260
27.775000	0.1	2.752705
27.776667	0.1	2.755038
27.778333	0.1	2.754545
27.780000	0.1	2.751797
27.781667	0.1	2.748910
27.783333	0.1	2.748002
27.785000	0.1	2.749357
27.786667	0.1	2.750796
27.788333	0.1	2.750144
27.790000	0.1	2.747830
27.791667	0.1	2.745669
27.793333	0.1	2.744109
27.795000	0.1	2.742116
27.796667	0.1	2.738810
27.798333	0.1	2.734074
27.800000	0.1	2.728384
27.801667	0.1	2.722680
27.803333	0.1	2.717865
27.805000	0.1	2.714051
27.806667	0.1	2.710628
27.808333	0.1	2.706838
27.810000	0.1	2.701986
27.811667	0.1	2.695941
27.813333	0.1	2.689878
27.815000	0.1	2.685511
27.816667	0.1	2.683415
27.818333	0.1	2.682712
27.820000	0.1	2.682246
27.821667	0.1	2.681143
27.823333	0.1	2.678772
27.825000	0.1	2.675378
27.826667	0.1	2.672169
27.828333	0.1	2.670237
27.830000	0.1	2.669622
27.831667	0.1	2.669417
27.833333	0.1	2.668621
27.835000	0.1	2.667136
27.836667	0.1	2.665706
27.838333	0.1	2.664612
27.840000	0.1	2.663252
27.841667	0.1	2.661245
27.843333	0.1	2.659401
27.845000	0.1	2.659298
27.846667	0.1	2.662297
27.848333	0.1	2.668295
27.850000	0.1	2.674926
27.851667	0.1	2.679387
27.853333	0.1	2.681045
27.855000	0.1	2.680919
27.856667	0.1	2.680300
27.858333	0.1	2.680281
27.860000	0.1	2.680798
27.861667	0.1	2.680975
27.863333	0.1	2.680640
27.865000	0.1	2.680300
27.866667	0.1	2.680775
27.868333	0.1	2.683131
27.870000	0.1	2.687420
27.871667	0.1	2.691871
27.873333	0.1	2.694302
27.875000	0.1	2.694083
27.876667	0.1	2.692803
27.878333	0.1	2.692766
27.880000	0.1	2.694833
27.881667	0.1	2.698549
27.883333	0.1	2.703606
27.885000	0.1	2.710209
27.886667	0.1	2.718698
27.888333	0.1	2.728691
27.890000	0.1	2.738363
27.891667	0.1	2.745227
27.893333	0.1	2.747937
27.895000	0.1	2.747099
27.896667	0.1	2.744561
27.898333	0.1	2.742209
27.900000	0.1	2.741143
27.901667	0.1	2.741707
27.903333	0.1	2.743923
27.905000	0.1	2.747355
27.906667	0.1	2.750731
27.908333	0.1	2.752612
27.910000	0.1	2.752207
27.911667	0.1	2.749623
27.913333	0.1	2.746643
27.915000	0.1	2.746219
27.916667	0.1	2.749395
27.918333	0.1	2.753525
27.920000	0.1	2.754694
27.921667	0.1	2.751448
27.923333	0.1	2.745623
27.925000	0.1	2.740310
27.926667	0.1	2.738102
27.928333	0.1	2.740053
27.930000	0.1	2.744771
27.931667	0.1	2.749227
27.933333	0.1	2.751066
27.935000	0.1	2.750284
27.936667	0.1	2.748375
27.938333	0.1	2.745898
27.940000	0.1	2.741725
27.941667	0.1	2.734633
27.943333	0.1	2.725190
27.945000	0.1	2.715788
27.946667	0.1	2.708845
27.948333	0.1	2.705790
27.950000	0.1	2.706829
27.951667	0.1	2.710382
27.953333	0.1	2.713846
27.955000	0.1	2.715187
27.956667	0.1	2.713348
27.958333	0.1	2.708496
27.960000	0.1	2.702437
27.961667	0.1	2.697655
27.963333	0.1	2.695788
27.965000	0.1	2.696756
27.966667	0.1	2.698959
27.968333	0.1	2.700542
27.970000	0.1	2.700859
27.971667	0.1	2.701255
27.973333	0.1	2.703923
27.975000	0.1	2.709236
27.976667	0.1	2.714987
27.978333	0.1	2.718419
27.980000	0.1	2.718610
27.981667	0.1	2.717180
27.983333	0.1	2.716342
27.985000	0.1	2.716407
27.986667	0.1	2.716705
27.988333	0.1	2.717585
27.990000	0.1	2.719797
27.991667	0.1	2.723583
27.993333	0.1	2.729148
27.995000	0.1	2.736310
27.996667	0.1	2.743336
27.998333	0.1	2.747756
28.000000	0.1	2.748915
28.001667	0.1	2.748645
28.003333	0.1	2.749455
28.005000	0.1	2.752505
28.006667	0.1	2.756808
28.008333	0.1	2.760943
28.010000	0.1	2.765055
28.011667	0.1	2.769511
28.013333	0.1	2.773432
28.015000	0.1	2.775886
28.016667	0.1	2.776794
28.018333	0.1	2.776384
28.020000	0.1	2.775388
28.021667	0.1	2.775434
28.023333	0.1	2.777749
28.025000	0.1	2.781795
28.026667	0.1	2.786010
28.028333	0.1	2.788999
28.030000	0.1	2.790182
28.031667	0.1	2.790806
28.033333	0.1	2.793544
28.035000	0.1	2.799807
28.036667	0.1	2.808492
28.038333	0.1	2.817530
28.040000	0.1	2.825526
28.041667	0.1	2.832068
28.043333	0.1	2.837307
28.045000	0.1	2.841279
28.046667	0.1	2.843686
28.048333	0.1	2.844236
28.050000	0.1	2.843291
28.051667	0.1	2.842043
28.053333	0.1	2.841405
28.055000	0.1	2.841405
28.056667	0.1	2.842289
28.058333	0.1	2.845288
28.060000	0.1	2.851365
28.061667	0.1	2.859742
28.063333	0.1	2.868217
28.065000	0.1	2.874793
28.066667	0.1	2.878620
28.068333	0.1	2.880013
28.070000	0.1	2.880008
28.071667	0.1	2.879533
28.073333	0.1	2.878848
28.075000	0.1	2.877754
28.076667	0.1	2.876529
28.078333	0.1	2.876660
28.080000	0.1	2.879845
28.081667	0.1	2.886071
28.083333	0.1	2.893163
28.085000	0.1	2.898090
28.086667	0.1	2.898974
28.088333	0.1	2.896180
28.090000	0.1	2.891817
28.091667	0.1	2.888585
28.093333	0.1	2.888120
28.095000	0.1	2.889722
28.096667	0.1	2.891142
28.098333	0.1	2.890597
28.100000	0.1	2.887510
28.101667	0.1	2.882220
28.103333	0.1	2.875645
28.105000	0.1	2.868557
28.106667	0.1	2.861642
28.108333	0.1	2.856650
28.110000	0.1	2.855631
28.111667	0.1	2.858774
28.113333	0.1	2.863868
28.115000	0.1	2.867989
28.116667	0.1	2.869554
28.118333	0.1	2.869009
28.120000	0.1	2.867789
28.121667	0.1	2.866527
28.123333	0.1	2.864450
28.125000	0.1	2.861014
28.126667	0.1	2.857135
28.128333	0.1	2.854280
28.130000	0.1	2.853149
28.131667	0.1	2.852734
28.133333	0.1	2.850248
28.135000	0.1	2.843104
28.136667	0.1	2.831458
28.138333	0.1	2.818201
28.140000	0.1	2.806266
28.141667	0.1	2.797209
28.143333	0.1	2.791719
28.145000	0.1	2.789232
28.146667	0.1	2.787821
28.148333	0.1	2.785893
28.150000	0.1	2.783472
28.151667	0.1	2.781199
28.153333	0.1	2.779043
28.155000	0.1	2.776715
28.156667	0.1	2.774368
28.158333	0.1	2.772352
28.160000	0.1	2.770578
28.161667	0.1	2.768049
28.163333	0.1	2.763774
28.165000	0.1	2.758191
28.166667	0.1	2.752682
28.168333	0.1	2.747867
28.170000	0.1	2.742903
28.171667	0.1	2.736407
28.173333	0.1	2.728170
28.175000	0.1	2.719723
28.176667	0.1	2.713227
28.178333	0.1	2.709674
28.180000	0.1	2.708049
28.181667	0.1	2.706340
28.183333	0.1	2.703355
28.185000	0.1	2.699294
28.186667	0.1	2.695424
28.188333	0.1	2.693157
28.190000	0.1	2.692495
28.191667	0.1	2.691611
28.193333	0.1	2.689133
28.195000	0.1	2.686223
28.196667	0.1	2.684877
28.198333	0.1	2.684784
28.200000	0.1	2.683462
28.201667	0.1	2.679182
28.203333	0.1	2.672784
28.205000	0.1	2.667075
28.206667	0.1	2.664635
28.208333	0.1	2.665641
28.210000	0.1	2.668090
28.211667	0.1	2.669902
28.213333	0.1	2.669333
28.215000	0.1	2.665031
28.216667	0.1	2.657725
28.218333	0.1	2.650162
28.220000	0.1	2.644444
28.221667	0.1	2.640937
28.223333	0.1	2.639373
28.225000	0.1	2.640178
28.226667	0.1	2.643852
28.228333	0.1	2.648965
28.230000	0.1	2.652686
28.231667	0.1	2.653548
28.233333	0.1	2.652481
28.235000	0.1	2.651513
28.236667	0.1	2.652290
28.238333	0.1	2.655392
28.240000	0.1	2.659843
28.241667	0.1	2.663378
28.243333	0.1	2.663955
28.245000	0.1	2.661520
28.246667	0.1	2.657743
28.248333	0.1	2.654353
28.250000	0.1	2.652793
28.251667	0.1	2.654437
28.253333	0.1	2.659536
28.255000	0.1	2.666656
28.256667	0.1	2.673604
28.258333	0.1	2.678302
28.260000	0.1	2.679364
28.261667	0.1	2.676896
28.263333	0.1	2.672584
28.265000	0.1	2.668779
28.266667	0.1	2.667243
28.268333	0.1	2.668290
28.270000	0.1	2.670819
28.271667	0.1	2.673622
28.273333	0.1	2.676873
28.275000	0.1	2.681469
28.276667	0.1	2.687145
28.278333	0.1	2.692561
28.280000	0.1	2.696728
28.281667	0.1	2.699527
28.283333	0.1	2.701385
28.285000	0.1	2.702689
28.286667	0.1	2.703723
28.288333	0.1	2.705199
28.290000	0.1	2.707816
28.291667	0.1	2.711290
28.293333	0.1	2.714493
28.295000	0.1	2.716305
28.296667	0.1	2.716202
28.298333	0.1	2.714768
28.300000	0.1	2.713827
28.301667	0.1	2.715210
28.303333	0.1	2.719201
28.305000	0.1	2.724393
28.306667	0.1	2.729041
28.308333	0.1	2.732780
28.310000	0.1	2.737045
28.311667	0.1	2.743336
28.313333	0.1	2.751346
28.315000	0.1	2.758889
28.316667	0.1	2.763686
28.318333	0.1	2.765507
28.320000	0.1	2.765898
28.321667	0.1	2.766033
28.323333	0.1	2.766312
28.325000	0.1	2.767206
28.326667	0.1	2.769209
28.328333	0.1	2.772380
28.330000	0.1	2.776827
28.331667	0.1	2.782876
28.333333	0.1	2.790061
28.335000	0.1	2.797130
28.336667	0.1	2.802997
28.338333	0.1	2.807104
28.340000	0.1	2.809633
28.341667	0.1	2.811616
28.343333	0.1	2.814108
28.345000	0.1	2.817186
28.346667	0.1	2.820469
28.348333	0.1	2.824245
28.350000	0.1	2.829698
28.351667	0.1	2.837782
28.353333	0.1	2.847519
28.355000	0.1	2.855998
28.356667	0.1	2.860501
28.358333	0.1	2.859938
28.360000	0.1	2.854946
28.361667	0.1	2.847356
28.363333	0.1	2.838876
28.365000	0.1	2.830653
28.366667	0.1	2.823952
28.368333	0.1	2.819644
28.370000	0.1	2.817600
28.371667	0.1	2.817228
28.373333	0.1	2.817255
28.375000	0.1	2.815626
28.376667	0.1	2.811211
28.378333	0.1	2.805111
28.380000	0.1	2.799118
28.381667	0.1	2.793381
28.383333	0.1	2.787118
28.385000	0.1	2.780482
28.386667	0.1	2.774387
28.388333	0.1	2.769292
28.390000	0.1	2.764706
28.391667	0.1	2.759551
28.393333	0.1	2.753441
28.395000	0.1	2.747322
28.396667	0.1	2.742191
28.398333	0.1	2.738149
28.400000	0.1	2.734656
28.401667	0.1	2.730330
28.403333	0.1	2.723350
28.405000	0.1	2.713306
28.406667	0.1	2.702000
28.408333	0.1	2.691741
28.410000	0.1	2.683657
28.411667	0.1	2.677776
28.413333	0.1	2.673902
28.415000	0.1	2.671829
28.416667	0.1	2.670619
28.418333	0.1	2.668472
28.420000	0.1	2.664160
28.421667	0.1	2.657804
28.423333	0.1	2.649990
28.425000	0.1	2.640919
28.426667	0.1	2.631042
28.428333	0.1	2.621501
28.430000	0.1	2.613459
28.431667	0.1	2.607568
28.433333	0.1	2.603997
28.435000	0.1	2.602558
28.436667	0.1	2.602353
28.438333	0.1	2.601808
28.440000	0.1	2.600118
28.441667	0.1	2.597645
28.443333	0.1	2.594516
28.445000	0.1	2.589938
28.446667	0.1	2.583493
28.448333	0.1	2.576276
28.450000	0.1	2.569910
28.451667	0.1	2.565640
28.453333	0.1	2.564448
28.455000	0.1	2.565780
28.456667	0.1	2.567028
28.458333	0.1	2.566217
28.460000	0.1	2.563968
28.461667	0.1	2.562106
28.463333	0.1	2.561640
28.465000	0.1	2.562264
28.466667	0.1	2.562902
28.468333	0.1	2.562599
28.470000	0.1	2.561174
28.471667	0.1	2.558995
28.473333	0.1	2.556439
28.475000	0.1	2.554227
28.476667	0.1	2.553263
28.478333	0.1	2.553770
28.480000	0.1	2.555549
28.481667	0.1	2.558390
28.483333	0.1	2.561514
28.485000	0.1	2.563596
28.486667	0.1	2.563493
28.488333	0.1	2.560951
28.490000	0.1	2.557375
28.491667	0.1	2.555423
28.493333	0.1	2.556336
28.495000	0.1	2.558278
28.496667	0.1	2.558553
28.498333	0.1	2.556820
28.500000	0.1	2.555051
28.501667	0.1	2.555046
28.503333	0.1	2.557058
28.505000	0.1	2.560364
28.506667	0.1	2.564024
28.508333	0.1	2.567642
28.510000	0.1	2.571847
28.511667	0.1	2.577319
28.513333	0.1	2.583629
28.515000	0.1	2.589449
28.516667	0.1	2.593598
28.518333	0.1	2.595512
28.520000	0.1	2.595144
28.521667	0.1	2.593366
28.523333	0.1	2.592262
28.525000	0.1	2.593813
28.526667	0.1	2.598199
28.528333	0.1	2.604118
28.530000	0.1	2.610227
28.531667	0.1	2.615857
28.533333	0.1	2.620891
28.535000	0.1	2.625212
28.536667	0.1	2.628802
28.538333	0.1	2.632509
28.540000	0.1	2.637929
28.541667	0.1	2.646605
28.543333	0.1	2.658772
28.545000	0.1	2.672398
28.546667	0.1	2.684230
28.548333	0.1	2.692165
28.550000	0.1	2.696719
28.551667	0.1	2.700761
28.553333	0.1	2.707667
28.555000	0.1	2.718717
28.556667	0.1	2.731788
28.558333	0.1	2.743308
28.560000	0.1	2.751853
28.561667	0.1	2.758866
28.563333	0.1	2.766470
28.565000	0.1	2.776105
28.566667	0.1	2.788012
28.568333	0.1	2.800971
28.570000	0.1	2.813595
28.571667	0.1	2.825377
28.573333	0.1	2.836497
28.575000	0.1	2.847551
28.576667	0.1	2.859007
28.578333	0.1	2.870890
28.580000	0.1	2.883035
28.581667	0.1	2.894700
28.583333	0.1	2.904721
28.585000	0.1	2.912707
28.586667	0.1	2.919217
28.588333	0.1	2.925158
28.590000	0.1	2.931957
28.591667	0.1	2.941280
28.593333	0.1	2.953471
28.595000	0.1	2.967324
28.596667	0.1	2.981457
28.598333	0.1	2.994873
28.600000	0.1	3.006659
28.601667	0.1	3.016242
28.603333	0.1	3.023660
28.605000	0.1	3.029406
28.606667	0.1	3.034803
28.608333	0.1	3.041867
28.610000	0.1	3.052275
28.611667	0.1	3.066454
28.613333	0.1	3.083074
28.615000	0.1	3.099502
28.616667	0.1	3.113574
28.618333	0.1	3.124820
28.620000	0.1	3.134352
28.621667	0.1	3.144150
28.623333	0.1	3.155973
28.625000	0.1	3.169766
28.626667	0.1	3.183596
28.628333	0.1	3.195861
28.630000	0.1	3.206967
28.631667	0.1	3.218418
28.633333	0.1	3.230907
28.635000	0.1	3.244192
28.636667	0.1	3.258116
28.638333	0.1	3.272882
28.640000	0.1	3.289008
28.641667	0.1	3.306782
28.643333	0.1	3.324957
28.645000	0.1	3.341530
28.646667	0.1	3.356459
28.648333	0.1	3.371788
28.650000	0.1	3.389074
28.651667	0.1	3.408114
28.653333	0.1	3.428156
28.655000	0.1	3.449093
28.656667	0.1	3.470955
28.658333	0.1	3.493573
28.660000	0.1	3.517014
28.661667	0.1	3.541135
28.663333	0.1	3.565415
28.665000	0.1	3.589662
28.666667	0.1	3.614197
28.668333	0.1	3.639492
28.670000	0.1	3.666142
28.671667	0.1	3.695018
28.673333	0.1	3.726874
28.675000	0.1	3.761291
28.676667	0.1	3.796224
28.678333	0.1	3.829482
28.680000	0.1	3.860788
28.681667	0.1	3.891750
28.683333	0.1	3.924090
28.685000	0.1	3.958377
28.686667	0.1	3.994601
28.688333	0.1	4.033563
28.690000	0.1	4.076688
28.691667	0.1	4.124348
28.693333	0.1	4.175459
28.695000	0.1	4.228670
28.696667	0.1	4.283260
28.698333	0.1	4.339381
28.700000	0.1	4.397905
28.701667	0.1	4.459484
28.703333	0.1	4.523899
28.705000	0.1	4.590661
28.706667	0.1	4.659635
28.708333	0.1	4.730946
28.710000	0.1	4.804442
28.711667	0.1	4.879409
28.713333	0.1	4.954711
28.715000	0.1	5.029356
28.716667	0.1	5.103429
28.718333	0.1	5.178624
28.720000	0.1	5.257442
28.721667	0.1	5.341577
28.723333	0.1	5.430747
28.725000	0.1	5.522748
28.726667	0.1	5.615372
28.728333	0.1	5.708821
28.730000	0.1	5.805492
28.731667	0.1	5.907402
28.733333	0.1	6.014188
28.735000	0.1	6.123432
28.736667	0.1	6.232965
28.738333	0.1	6.343019
28.740000	0.1	6.455663
28.741667	0.1	6.572376
28.743333	0.1	6.692945
28.745000	0.1	6.816704
28.746667	0.1	6.944374
28.748333	0.1	7.077684
28.750000	0.1	7.216907
28.751667	0.1	7.360415
28.753333	0.1	7.506814
28.755000	0.1	7.656417
28.756667	0.1	7.810756
28.758333	0.1	7.971409
28.760000	0.1	8.138693
28.761667	0.1	8.311267
28.763333	0.1	8.487753
28.765000	0.1	8.668546
28.766667	0.1	8.855178
28.768333	0.1	9.047971
28.770000	0.1	9.245817
28.771667	0.1	9.448244
28.773333	0.1	9.656060
28.775000	0.1	9.869779
28.776667	0.1	10.088454
28.778333	0.1	10.310127
28.780000	0.1	10.532886
28.781667	0.1	10.755272
28.783333	0.1	10.976577
28.785000	0.1	11.196672
28.786667	0.1	11.415649
28.788333	0.1	11.634142
28.790000	0.1	11.852579
28.791667	0.1	12.069955
28.793333	0.1	12.284243
28.795000	0.1	12.492891
28.796667	0.1	12.693061
28.798333	0.1	12.882291
28.800000	0.1	13.058358
28.801667	0.1	13.218774
28.803333	0.1	13.361820
28.805000	0.1	13.488596
28.806667	0.1	13.602274
28.808333	0.1	13.704095
28.810000	0.1	13.791802
28.811667	0.1	13.862494
28.813333	0.1	13.914923
28.815000	0.1	13.949047
28.816667	0.1	13.965173
28.818333	0.1	13.963487
28.820000	0.1	13.943501
28.821667	0.1	13.903752
28.823333	0.1	13.841731
28.825000	0.1	13.755020
28.826667	0.1	13.644150
28.828333	0.1	13.513174
28.830000	0.1	13.366058
28.831667	0.1	13.204087
28.833333	0.1	13.026702
28.835000	0.1	12.833364
28.836667	0.1	12.624473
28.838333	0.1	12.400979
28.840000	0.1	12.164055
28.841667	0.1	11.915765
28.843333	0.1	11.658506
28.845000	0.1	11.393484
28.846667	0.1	11.120900
28.848333	0.1	10.841177
28.850000	0.1	10.555261
28.851667	0.1	10.264479
28.853333	0.1	9.970665
28.855000	0.1	9.675762
28.856667	0.1	9.380691
28.858333	0.1	9.085601
28.860000	0.1	8.791736
28.861667	0.1	8.501834
28.863333	0.1	8.218158
28.865000	0.1	7.941257
28.866667	0.1	7.671048
28.868333	0.1	7.407884
28.870000	0.1	7.152222
28.871667	0.1	6.904076
28.873333	0.1	6.662658
28.875000	0.1	6.426917
28.876667	0.1	6.197328
28.878333	0.1	5.976101
28.880000	0.1	5.765390
28.881667	0.1	5.565854
28.883333	0.1	5.376725
28.885000	0.1	5.197101
28.886667	0.1	5.027107
28.888333	0.1	4.867180
28.890000	0.1	4.716753
28.891667	0.1	4.574442
28.893333	0.1	4.439075
28.895000	0.1	4.310501
28.896667	0.1	4.190020
28.898333	0.1	4.079188
28.900000	0.1	3.978028
28.901667	0.1	3.884975
28.903333	0.1	3.798436
28.905000	0.1	3.717933
28.906667	0.1	3.643832
28.908333	0.1	3.576106
28.910000	0.1	3.513559
28.911667	0.1	3.454662
28.913333	0.1	3.399220
28.915000	0.1	3.348845
28.916667	0.1	3.305092
28.918333	0.1	3.267508
28.920000	0.1	3.234255
28.921667	0.1	3.203531
28.923333	0.1	3.174199
28.925000	0.1	3.146501
28.926667	0.1	3.121812
28.928333	0.1	3.101048
28.930000	0.1	3.084163
28.931667	0.1	3.070696
28.933333	0.1	3.059702
28.935000	0.1	3.049765
28.936667	0.1	3.039455
28.938333	0.1	3.027902
28.940000	0.1	3.014910
28.941667	0.1	3.000856
28.943333	0.1	2.986644
28.945000	0.1	2.973275
28.946667	0.1	2.961238
[truncated: 249,766 more chars]
