# Supplementary material for: Fade into you: genetic control of pigmentation patterns in red-flesh apple (Malus domestica)
Source: Front Plant Sci. 2025 Jan 13;15:1462545. doi: 10.3389/fpls.2024.1462545 (PMC11770013; doi:10.3389/fpls.2024.1462545)
Supplement: Supplementary file 4 [file DataSheet1.zip › CB B2UV_VIS_2/CB B2UV_VIS_2.txt]

URL	chrom://thermo-pfav3ojr/ChromeleonLocal/Instrument Data/Vanquish_MS/Dimitri/VALEMA/Pierre/Echantillons 03-04-24.seq/944.smp/UV_VIS_2.channel/UV_VIS_2.chm
Channel	UV_VIS_2

Injection Information:
Data Vault	ChromeleonLocal
Sequence	Echantillons 03-04-24
Name	CB B2
Number	14
Position	B:B5
Comment	colonne SB-AQ MeOH+5%AA
Processing Method	Quantitative
Instrument Method	VALEMA test separation GRAQ 4
Type	Unknown
Status	Finished
Inject Time	4/4/2024 3:50:15 AM +02:00
Volume (µl)	10.0000
Dilution Factor	1.0000
Weight	1.0000

Chromatogram Data Information:
Time Min. (min)	0.001667
Time Max. (min)	47.000000
Data Points	28200
Detector	UV
Generating Data System	Chromeleon 7.3.2.10759
Exporting Data System	Chromeleon 7.3.2.0
Operator	Instrument Controller
Signal Quantity	Absorbance
Signal Unit	mAU
Signal Min.	-3.449181
Signal Max.	1,334.338981
Channel	UV_VIS_2
Driver Name	VDAD.dll
Channel Type	Evaluation
Min. Step (s)	0.1
Max. Step (s)	0.1
Average Step (s)	0.1

Signal Parameter Information:
Signal Info	WVL:312 nm

Chromatogram Data:
Time (min)	Step (s)	Value (mAU)
0.001667	n.a.	0.000000
0.003333	0.1	-0.000033
0.005000	0.1	-0.000242
0.006667	0.1	-0.000722
0.008333	0.1	-0.001197
0.010000	0.1	-0.001211
0.011667	0.1	-0.000601
0.013333	0.1	0.000633
0.015000	0.1	0.002529
0.016667	0.1	0.004619
0.018333	0.1	0.005704
0.020000	0.1	0.005444
0.021667	0.1	0.005267
0.023333	0.1	0.006477
0.025000	0.1	0.008661
0.026667	0.1	0.010598
0.028333	0.1	0.011791
0.030000	0.1	0.012540
0.031667	0.1	0.012740
0.033333	0.1	0.011120
0.035000	0.1	0.006780
0.036667	0.1	0.001029
0.038333	0.1	-0.003818
0.040000	0.1	-0.007362
0.041667	0.1	-0.011525
0.043333	0.1	-0.017937
0.045000	0.1	-0.026198
0.046667	0.1	-0.035041
0.048333	0.1	-0.043996
0.050000	0.1	-0.053067
0.051667	0.1	-0.061113
0.053333	0.1	-0.066045
0.055000	0.1	-0.067023
0.056667	0.1	-0.065435
0.058333	0.1	-0.063307
0.060000	0.1	-0.061477
0.061667	0.1	-0.059670
0.063333	0.1	-0.057751
0.065000	0.1	-0.055693
0.066667	0.1	-0.052513
0.068333	0.1	-0.047185
0.070000	0.1	-0.040717
0.071667	0.1	-0.035381
0.073333	0.1	-0.031940
0.075000	0.1	-0.029025
0.076667	0.1	-0.025257
0.078333	0.1	-0.020890
0.080000	0.1	-0.017006
0.081667	0.1	-0.014217
0.083333	0.1	-0.012936
0.085000	0.1	-0.013476
0.086667	0.1	-0.015059
0.088333	0.1	-0.016461
0.090000	0.1	-0.017383
0.091667	0.1	-0.017718
0.093333	0.1	-0.016727
0.095000	0.1	-0.014519
0.096667	0.1	-0.012433
0.098333	0.1	-0.010789
0.100000	0.1	-0.008219
0.101667	0.1	-0.003735
0.103333	0.1	0.002063
0.105000	0.1	0.007772
0.106667	0.1	0.012107
0.108333	0.1	0.013760
0.110000	0.1	0.011832
0.111667	0.1	0.007679
0.113333	0.1	0.004312
0.115000	0.1	0.002659
0.116667	0.1	0.000638
0.118333	0.1	-0.003516
0.120000	0.1	-0.009174
0.121667	0.1	-0.014249
0.123333	0.1	-0.016554
0.125000	0.1	-0.014855
0.126667	0.1	-0.009472
0.128333	0.1	-0.002212
0.130000	0.1	0.004359
0.131667	0.1	0.008284
0.133333	0.1	0.008941
0.135000	0.1	0.006747
0.136667	0.1	0.002999
0.138333	0.1	-0.000591
0.140000	0.1	-0.002859
0.141667	0.1	-0.003460
0.143333	0.1	-0.002454
0.145000	0.1	0.000107
0.146667	0.1	0.003842
0.148333	0.1	0.007437
0.150000	0.1	0.009281
0.151667	0.1	0.008517
0.153333	0.1	0.004987
0.155000	0.1	-0.000652
0.156667	0.1	-0.006668
0.158333	0.1	-0.011013
0.160000	0.1	-0.012862
0.161667	0.1	-0.012945
0.163333	0.1	-0.012061
0.165000	0.1	-0.009979
0.166667	0.1	-0.006314
0.168333	0.1	-0.001951
0.170000	0.1	0.001360
0.171667	0.1	0.002724
0.173333	0.1	0.002543
0.175000	0.1	0.001588
0.176667	0.1	0.000317
0.178333	0.1	-0.000759
0.180000	0.1	-0.000894
0.181667	0.1	-0.000163
0.183333	0.1	-0.000144
0.185000	0.1	-0.002654
0.186667	0.1	-0.007474
0.188333	0.1	-0.011846
0.190000	0.1	-0.012852
0.191667	0.1	-0.010333
0.193333	0.1	-0.006752
0.195000	0.1	-0.004126
0.196667	0.1	-0.002291
0.198333	0.1	-0.000317
0.200000	0.1	0.001872
0.201667	0.1	0.003916
0.203333	0.1	0.005825
0.205000	0.1	0.007143
0.206667	0.1	0.006459
0.208333	0.1	0.002929
0.210000	0.1	-0.002496
0.211667	0.1	-0.007548
0.213333	0.1	-0.010063
0.215000	0.1	-0.009197
0.216667	0.1	-0.005919
0.218333	0.1	-0.002328
0.220000	0.1	0.000079
0.221667	0.1	0.001360
0.223333	0.1	0.001914
0.225000	0.1	0.001392
0.226667	0.1	-0.000629
0.228333	0.1	-0.003441
0.230000	0.1	-0.005006
0.231667	0.1	-0.003465
0.233333	0.1	0.000941
0.235000	0.1	0.006207
0.236667	0.1	0.010394
0.238333	0.1	0.012214
0.240000	0.1	0.010999
0.241667	0.1	0.007614
0.243333	0.1	0.004624
0.245000	0.1	0.004317
0.246667	0.1	0.006682
0.248333	0.1	0.009793
0.250000	0.1	0.012089
0.251667	0.1	0.013630
0.253333	0.1	0.015013
0.255000	0.1	0.016051
0.256667	0.1	0.015777
0.258333	0.1	0.013523
0.260000	0.1	0.009718
0.261667	0.1	0.005458
0.263333	0.1	0.001863
0.265000	0.1	-0.000023
0.266667	0.1	0.000531
0.268333	0.1	0.002543
0.270000	0.1	0.003139
0.271667	0.1	0.000540
0.273333	0.1	-0.003818
0.275000	0.1	-0.007437
0.276667	0.1	-0.009388
0.278333	0.1	-0.009914
0.280000	0.1	-0.009402
0.281667	0.1	-0.008787
0.283333	0.1	-0.009318
0.285000	0.1	-0.010850
0.286667	0.1	-0.011828
0.288333	0.1	-0.011208
0.290000	0.1	-0.009304
0.291667	0.1	-0.007437
0.293333	0.1	-0.006957
0.295000	0.1	-0.007679
0.296667	0.1	-0.008037
0.298333	0.1	-0.007530
0.300000	0.1	-0.007208
0.301667	0.1	-0.007674
0.303333	0.1	-0.008671
0.305000	0.1	-0.010449
0.306667	0.1	-0.013774
0.308333	0.1	-0.018366
0.310000	0.1	-0.022668
0.311667	0.1	-0.025728
0.313333	0.1	-0.028042
0.315000	0.1	-0.029397
0.316667	0.1	-0.028093
0.318333	0.1	-0.023372
0.320000	0.1	-0.016973
0.321667	0.1	-0.011767
0.323333	0.1	-0.009262
0.325000	0.1	-0.008754
0.326667	0.1	-0.008838
0.328333	0.1	-0.009043
0.330000	0.1	-0.009593
0.331667	0.1	-0.010463
0.333333	0.1	-0.011781
0.335000	0.1	-0.013872
0.336667	0.1	-0.016098
0.338333	0.1	-0.017178
0.340000	0.1	-0.017020
0.341667	0.1	-0.016987
0.343333	0.1	-0.018044
0.345000	0.1	-0.019502
0.346667	0.1	-0.020126
0.348333	0.1	-0.019013
0.350000	0.1	-0.015753
0.351667	0.1	-0.011292
0.353333	0.1	-0.007874
0.355000	0.1	-0.006938
0.356667	0.1	-0.007432
0.358333	0.1	-0.007260
0.360000	0.1	-0.006319
0.361667	0.1	-0.006910
0.363333	0.1	-0.010524
0.365000	0.1	-0.015246
0.366667	0.1	-0.017248
0.368333	0.1	-0.014878
0.370000	0.1	-0.010212
0.371667	0.1	-0.006370
0.373333	0.1	-0.004773
0.375000	0.1	-0.004978
0.376667	0.1	-0.006161
0.378333	0.1	-0.008196
0.380000	0.1	-0.011069
0.381667	0.1	-0.014133
0.383333	0.1	-0.016512
0.385000	0.1	-0.017849
0.386667	0.1	-0.018259
0.388333	0.1	-0.017593
0.390000	0.1	-0.015534
0.391667	0.1	-0.012759
0.393333	0.1	-0.010738
0.395000	0.1	-0.010235
0.396667	0.1	-0.011227
0.398333	0.1	-0.013481
0.400000	0.1	-0.015986
0.401667	0.1	-0.017183
0.403333	0.1	-0.016671
0.405000	0.1	-0.015153
0.406667	0.1	-0.012773
0.408333	0.1	-0.009001
0.410000	0.1	-0.004331
0.411667	0.1	-0.000685
0.413333	0.1	0.000568
0.415000	0.1	-0.000028
0.416667	0.1	-0.001197
0.418333	0.1	-0.002524
0.420000	0.1	-0.004168
0.421667	0.1	-0.005988
0.423333	0.1	-0.007791
0.425000	0.1	-0.009499
0.426667	0.1	-0.010757
0.428333	0.1	-0.011288
0.430000	0.1	-0.011581
0.431667	0.1	-0.012196
0.433333	0.1	-0.012214
0.435000	0.1	-0.009965
0.436667	0.1	-0.005979
0.438333	0.1	-0.003339
0.440000	0.1	-0.004363
0.441667	0.1	-0.008373
0.443333	0.1	-0.012983
0.445000	0.1	-0.016103
0.446667	0.1	-0.016727
0.448333	0.1	-0.015041
0.450000	0.1	-0.012140
0.451667	0.1	-0.009299
0.453333	0.1	-0.007171
0.455000	0.1	-0.005513
0.456667	0.1	-0.004061
0.458333	0.1	-0.003348
0.460000	0.1	-0.003618
0.461667	0.1	-0.003665
0.463333	0.1	-0.002268
0.465000	0.1	0.000070
0.466667	0.1	0.001951
0.468333	0.1	0.002771
0.470000	0.1	0.002431
0.471667	0.1	0.000424
0.473333	0.1	-0.003395
0.475000	0.1	-0.007348
0.476667	0.1	-0.009025
0.478333	0.1	-0.007898
0.480000	0.1	-0.005490
0.481667	0.1	-0.003395
0.483333	0.1	-0.002179
0.485000	0.1	-0.001644
0.486667	0.1	-0.001532
0.488333	0.1	-0.001593
0.490000	0.1	-0.001113
0.491667	0.1	0.000466
0.493333	0.1	0.002454
0.495000	0.1	0.003530
0.496667	0.1	0.003288
0.498333	0.1	0.001919
0.500000	0.1	-0.000820
0.501667	0.1	-0.004508
0.503333	0.1	-0.007339
0.505000	0.1	-0.008107
0.506667	0.1	-0.007660
0.508333	0.1	-0.007427
0.510000	0.1	-0.007325
0.511667	0.1	-0.006082
0.513333	0.1	-0.003362
0.515000	0.1	-0.000368
0.516667	0.1	0.001546
0.518333	0.1	0.001490
0.520000	0.1	-0.001141
0.521667	0.1	-0.006217
0.523333	0.1	-0.012335
0.525000	0.1	-0.017798
0.526667	0.1	-0.021770
0.528333	0.1	-0.023777
0.530000	0.1	-0.022878
0.531667	0.1	-0.018440
0.533333	0.1	-0.011241
0.535000	0.1	-0.003362
0.536667	0.1	0.003153
0.538333	0.1	0.007157
0.540000	0.1	0.008042
0.541667	0.1	0.005737
0.543333	0.1	0.001504
0.545000	0.1	-0.002598
0.546667	0.1	-0.005635
0.548333	0.1	-0.007902
0.550000	0.1	-0.009546
0.551667	0.1	-0.010440
0.553333	0.1	-0.010743
0.555000	0.1	-0.010515
0.556667	0.1	-0.009779
0.558333	0.1	-0.009341
0.560000	0.1	-0.010272
0.561667	0.1	-0.012494
0.563333	0.1	-0.014827
0.565000	0.1	-0.016643
0.566667	0.1	-0.018477
0.568333	0.1	-0.020773
0.570000	0.1	-0.022738
0.571667	0.1	-0.023223
0.573333	0.1	-0.022436
0.575000	0.1	-0.021644
0.576667	0.1	-0.021257
0.578333	0.1	-0.020694
0.580000	0.1	-0.019809
0.581667	0.1	-0.018780
0.583333	0.1	-0.017257
0.585000	0.1	-0.014887
0.586667	0.1	-0.012359
0.588333	0.1	-0.011064
0.590000	0.1	-0.011981
0.591667	0.1	-0.014449
0.593333	0.1	-0.015991
0.595000	0.1	-0.014445
0.596667	0.1	-0.010454
0.598333	0.1	-0.007073
0.600000	0.1	-0.006654
0.601667	0.1	-0.008768
0.603333	0.1	-0.011460
0.605000	0.1	-0.013611
0.606667	0.1	-0.015730
0.608333	0.1	-0.018724
0.610000	0.1	-0.021923
0.611667	0.1	-0.022897
0.613333	0.1	-0.020112
0.615000	0.1	-0.015185
0.616667	0.1	-0.011823
0.618333	0.1	-0.012568
0.620000	0.1	-0.017020
0.621667	0.1	-0.023013
0.623333	0.1	-0.028233
0.625000	0.1	-0.031055
0.626667	0.1	-0.031479
0.628333	0.1	-0.030668
0.630000	0.1	-0.029076
0.631667	0.1	-0.026464
0.633333	0.1	-0.023297
0.635000	0.1	-0.020661
0.636667	0.1	-0.019190
0.638333	0.1	-0.018850
0.640000	0.1	-0.019413
0.641667	0.1	-0.020773
0.643333	0.1	-0.023041
0.645000	0.1	-0.025728
0.646667	0.1	-0.027083
0.648333	0.1	-0.025397
0.650000	0.1	-0.021006
0.651667	0.1	-0.016545
0.653333	0.1	-0.015069
0.655000	0.1	-0.017527
0.656667	0.1	-0.021905
0.658333	0.1	-0.025132
0.660000	0.1	-0.025844
0.661667	0.1	-0.024568
0.663333	0.1	-0.022184
0.665000	0.1	-0.019651
0.666667	0.1	-0.017919
0.668333	0.1	-0.017127
0.670000	0.1	-0.016633
0.671667	0.1	-0.016131
0.673333	0.1	-0.015805
0.675000	0.1	-0.015260
0.676667	0.1	-0.013993
0.678333	0.1	-0.012978
0.680000	0.1	-0.013993
0.681667	0.1	-0.017448
0.683333	0.1	-0.022221
0.685000	0.1	-0.027218
0.686667	0.1	-0.031334
0.688333	0.1	-0.032568
0.690000	0.1	-0.029430
0.691667	0.1	-0.023199
0.693333	0.1	-0.017271
0.695000	0.1	-0.014338
0.696667	0.1	-0.014757
0.698333	0.1	-0.017532
0.700000	0.1	-0.021500
0.701667	0.1	-0.024992
0.703333	0.1	-0.026328
0.705000	0.1	-0.025295
0.706667	0.1	-0.022976
0.708333	0.1	-0.020736
0.710000	0.1	-0.019516
0.711667	0.1	-0.019195
0.713333	0.1	-0.018976
0.715000	0.1	-0.018347
0.716667	0.1	-0.017537
0.718333	0.1	-0.017495
0.720000	0.1	-0.019120
0.721667	0.1	-0.022114
0.723333	0.1	-0.025360
0.725000	0.1	-0.028145
0.726667	0.1	-0.030231
0.728333	0.1	-0.031102
0.730000	0.1	-0.030235
0.731667	0.1	-0.028177
0.733333	0.1	-0.026789
0.735000	0.1	-0.027604
0.736667	0.1	-0.029835
0.738333	0.1	-0.031395
0.740000	0.1	-0.031283
0.741667	0.1	-0.029486
0.743333	0.1	-0.025709
0.745000	0.1	-0.020177
0.746667	0.1	-0.014422
0.748333	0.1	-0.009988
0.750000	0.1	-0.007367
0.751667	0.1	-0.007073
0.753333	0.1	-0.010272
0.755000	0.1	-0.016852
0.756667	0.1	-0.024335
0.758333	0.1	-0.030189
0.760000	0.1	-0.033937
0.761667	0.1	-0.036089
0.763333	0.1	-0.036531
0.765000	0.1	-0.034887
0.766667	0.1	-0.031530
0.768333	0.1	-0.027730
0.770000	0.1	-0.024964
0.771667	0.1	-0.023986
0.773333	0.1	-0.024517
0.775000	0.1	-0.025551
0.776667	0.1	-0.026198
0.778333	0.1	-0.026459
0.780000	0.1	-0.026557
0.781667	0.1	-0.026422
0.783333	0.1	-0.026547
0.785000	0.1	-0.027637
0.786667	0.1	-0.029430
0.788333	0.1	-0.030929
0.790000	0.1	-0.031530
0.791667	0.1	-0.031581
0.793333	0.1	-0.031828
0.795000	0.1	-0.032424
0.796667	0.1	-0.033216
0.798333	0.1	-0.034436
0.800000	0.1	-0.036075
0.801667	0.1	-0.037705
0.803333	0.1	-0.039367
0.805000	0.1	-0.040880
0.806667	0.1	-0.040587
0.808333	0.1	-0.037025
0.810000	0.1	-0.030929
0.811667	0.1	-0.023847
0.813333	0.1	-0.016424
0.815000	0.1	-0.009486
0.816667	0.1	-0.005406
0.818333	0.1	-0.006161
0.820000	0.1	-0.010682
0.821667	0.1	-0.015772
0.823333	0.1	-0.019446
0.825000	0.1	-0.022124
0.826667	0.1	-0.024722
0.828333	0.1	-0.027199
0.830000	0.1	-0.029295
0.831667	0.1	-0.031055
0.833333	0.1	-0.032051
0.835000	0.1	-0.031041
0.836667	0.1	-0.027791
0.838333	0.1	-0.024457
0.840000	0.1	-0.023423
0.841667	0.1	-0.024689
0.843333	0.1	-0.026268
0.845000	0.1	-0.026631
0.846667	0.1	-0.026086
0.848333	0.1	-0.025616
0.850000	0.1	-0.025802
0.851667	0.1	-0.027148
0.853333	0.1	-0.030068
0.855000	0.1	-0.034412
0.856667	0.1	-0.039181
0.858333	0.1	-0.042813
0.860000	0.1	-0.044480
0.861667	0.1	-0.044578
0.863333	0.1	-0.043195
0.865000	0.1	-0.039362
0.866667	0.1	-0.032983
0.868333	0.1	-0.026333
0.870000	0.1	-0.022696
0.871667	0.1	-0.023525
0.873333	0.1	-0.027390
0.875000	0.1	-0.031739
0.876667	0.1	-0.034524
0.878333	0.1	-0.034897
0.880000	0.1	-0.033942
0.881667	0.1	-0.033588
0.883333	0.1	-0.034422
0.885000	0.1	-0.035535
0.886667	0.1	-0.035875
0.888333	0.1	-0.035241
0.890000	0.1	-0.034194
0.891667	0.1	-0.033439
0.893333	0.1	-0.034082
0.895000	0.1	-0.037123
0.896667	0.1	-0.041830
0.898333	0.1	-0.045612
0.900000	0.1	-0.046082
0.901667	0.1	-0.042971
0.903333	0.1	-0.037723
0.905000	0.1	-0.031437
0.906667	0.1	-0.024629
0.908333	0.1	-0.018682
0.910000	0.1	-0.015576
0.911667	0.1	-0.016023
0.913333	0.1	-0.018575
0.915000	0.1	-0.021257
0.916667	0.1	-0.023735
0.918333	0.1	-0.026482
0.920000	0.1	-0.028955
0.921667	0.1	-0.030478
0.923333	0.1	-0.031325
0.925000	0.1	-0.031847
0.926667	0.1	-0.031618
0.928333	0.1	-0.029993
0.930000	0.1	-0.027288
0.931667	0.1	-0.024755
0.933333	0.1	-0.022897
0.935000	0.1	-0.021085
0.936667	0.1	-0.019204
0.938333	0.1	-0.018370
0.940000	0.1	-0.018948
0.941667	0.1	-0.019525
0.943333	0.1	-0.019162
0.945000	0.1	-0.019115
0.946667	0.1	-0.020857
0.948333	0.1	-0.023646
0.950000	0.1	-0.025746
0.951667	0.1	-0.026994
0.953333	0.1	-0.028075
0.955000	0.1	-0.028554
0.956667	0.1	-0.027679
0.958333	0.1	-0.025835
0.960000	0.1	-0.024256
0.961667	0.1	-0.023767
0.963333	0.1	-0.024000
0.965000	0.1	-0.023763
0.966667	0.1	-0.022613
0.968333	0.1	-0.021388
0.970000	0.1	-0.020624
0.971667	0.1	-0.019353
0.973333	0.1	-0.016545
0.975000	0.1	-0.013164
0.976667	0.1	-0.011488
0.978333	0.1	-0.012973
0.980000	0.1	-0.017490
0.981667	0.1	-0.023572
0.983333	0.1	-0.029015
0.985000	0.1	-0.032182
0.986667	0.1	-0.033095
0.988333	0.1	-0.033183
0.990000	0.1	-0.033551
0.991667	0.1	-0.033826
0.993333	0.1	-0.032773
0.995000	0.1	-0.029951
0.996667	0.1	-0.026384
0.998333	0.1	-0.023665
1.000000	0.1	-0.022850
1.001667	0.1	-0.024131
1.003333	0.1	-0.026850
1.005000	0.1	-0.030193
1.006667	0.1	-0.033863
1.008333	0.1	-0.037057
1.010000	0.1	-0.038194
1.011667	0.1	-0.036978
1.013333	0.1	-0.034668
1.015000	0.1	-0.031819
1.016667	0.1	-0.027996
1.018333	0.1	-0.023264
1.020000	0.1	-0.018398
1.021667	0.1	-0.014654
1.023333	0.1	-0.013560
1.025000	0.1	-0.015660
1.026667	0.1	-0.019865
1.028333	0.1	-0.024289
1.030000	0.1	-0.027372
1.031667	0.1	-0.028685
1.033333	0.1	-0.028620
1.035000	0.1	-0.027460
1.036667	0.1	-0.025793
1.038333	0.1	-0.025062
1.040000	0.1	-0.026450
1.041667	0.1	-0.029737
1.043333	0.1	-0.033691
1.045000	0.1	-0.036554
1.046667	0.1	-0.036783
1.048333	0.1	-0.034221
1.050000	0.1	-0.030440
1.051667	0.1	-0.027572
1.053333	0.1	-0.026650
1.055000	0.1	-0.027004
1.056667	0.1	-0.027367
1.058333	0.1	-0.026934
1.060000	0.1	-0.025411
1.061667	0.1	-0.023255
1.063333	0.1	-0.021504
1.065000	0.1	-0.020624
1.066667	0.1	-0.020564
1.068333	0.1	-0.021746
1.070000	0.1	-0.024438
1.071667	0.1	-0.027567
1.073333	0.1	-0.029327
1.075000	0.1	-0.029099
1.076667	0.1	-0.028163
1.078333	0.1	-0.028545
1.080000	0.1	-0.031274
1.081667	0.1	-0.035237
1.083333	0.1	-0.037900
1.085000	0.1	-0.037765
1.086667	0.1	-0.035493
1.088333	0.1	-0.032578
1.090000	0.1	-0.030152
1.091667	0.1	-0.028745
1.093333	0.1	-0.027837
1.095000	0.1	-0.026217
1.096667	0.1	-0.023660
1.098333	0.1	-0.020978
1.100000	0.1	-0.018990
1.101667	0.1	-0.018626
1.103333	0.1	-0.020564
1.105000	0.1	-0.024070
1.106667	0.1	-0.027302
1.108333	0.1	-0.028764
1.110000	0.1	-0.028214
1.111667	0.1	-0.026589
1.113333	0.1	-0.025099
1.115000	0.1	-0.023916
1.116667	0.1	-0.022352
1.118333	0.1	-0.020601
1.120000	0.1	-0.020210
1.121667	0.1	-0.021998
1.123333	0.1	-0.024866
1.125000	0.1	-0.027725
1.126667	0.1	-0.030617
1.128333	0.1	-0.033304
1.130000	0.1	-0.034822
1.131667	0.1	-0.034864
1.133333	0.1	-0.034580
1.135000	0.1	-0.035306
1.136667	0.1	-0.036885
1.138333	0.1	-0.037979
1.140000	0.1	-0.037779
1.141667	0.1	-0.036564
1.143333	0.1	-0.034817
1.145000	0.1	-0.032955
1.146667	0.1	-0.031842
1.148333	0.1	-0.032322
1.150000	0.1	-0.033970
1.151667	0.1	-0.035171
1.153333	0.1	-0.034752
1.155000	0.1	-0.032717
1.156667	0.1	-0.029751
1.158333	0.1	-0.027292
1.160000	0.1	-0.027101
1.161667	0.1	-0.029253
1.163333	0.1	-0.031940
1.165000	0.1	-0.033793
1.166667	0.1	-0.035232
1.168333	0.1	-0.036708
1.170000	0.1	-0.036503
1.171667	0.1	-0.032694
1.173333	0.1	-0.026585
1.175000	0.1	-0.021523
1.176667	0.1	-0.019618
1.178333	0.1	-0.021029
1.180000	0.1	-0.024396
1.181667	0.1	-0.027223
1.183333	0.1	-0.027628
1.185000	0.1	-0.026054
1.186667	0.1	-0.024177
1.188333	0.1	-0.022971
1.190000	0.1	-0.022375
1.191667	0.1	-0.022026
1.193333	0.1	-0.021639
1.195000	0.1	-0.021327
1.196667	0.1	-0.021812
1.198333	0.1	-0.023469
1.200000	0.1	-0.025448
1.201667	0.1	-0.026324
1.203333	0.1	-0.025569
1.205000	0.1	-0.023954
1.206667	0.1	-0.022338
1.208333	0.1	-0.020955
1.210000	0.1	-0.019833
1.211667	0.1	-0.019055
1.213333	0.1	-0.018906
1.215000	0.1	-0.019828
1.216667	0.1	-0.021448
1.218333	0.1	-0.022054
1.220000	0.1	-0.020042
1.221667	0.1	-0.015665
1.223333	0.1	-0.010664
1.225000	0.1	-0.006729
1.226667	0.1	-0.004750
1.228333	0.1	-0.004540
1.230000	0.1	-0.005458
1.231667	0.1	-0.007786
1.233333	0.1	-0.012000
1.235000	0.1	-0.016764
1.236667	0.1	-0.019665
1.238333	0.1	-0.019539
1.240000	0.1	-0.017001
1.241667	0.1	-0.014165
1.243333	0.1	-0.013667
1.245000	0.1	-0.016186
1.246667	0.1	-0.019926
1.248333	0.1	-0.023278
1.250000	0.1	-0.026124
1.251667	0.1	-0.028885
1.253333	0.1	-0.031833
1.255000	0.1	-0.034282
1.256667	0.1	-0.034440
1.258333	0.1	-0.031348
1.260000	0.1	-0.026352
1.261667	0.1	-0.021933
1.263333	0.1	-0.019823
1.265000	0.1	-0.020256
1.266667	0.1	-0.022249
1.268333	0.1	-0.024522
1.270000	0.1	-0.026613
1.271667	0.1	-0.028852
1.273333	0.1	-0.031148
1.275000	0.1	-0.032652
1.276667	0.1	-0.032615
1.278333	0.1	-0.031190
1.280000	0.1	-0.029630
1.281667	0.1	-0.029150
1.283333	0.1	-0.029257
1.285000	0.1	-0.028228
1.286667	0.1	-0.025285
1.288333	0.1	-0.021318
1.290000	0.1	-0.018012
1.291667	0.1	-0.016550
1.293333	0.1	-0.016764
1.295000	0.1	-0.018049
1.296667	0.1	-0.020657
1.298333	0.1	-0.024945
1.300000	0.1	-0.029933
1.301667	0.1	-0.033905
1.303333	0.1	-0.036294
1.305000	0.1	-0.037663
1.306667	0.1	-0.037951
1.308333	0.1	-0.036485
1.310000	0.1	-0.033500
1.311667	0.1	-0.030240
1.313333	0.1	-0.027772
1.315000	0.1	-0.026361
1.316667	0.1	-0.025164
1.318333	0.1	-0.022505
1.320000	0.1	-0.017546
1.321667	0.1	-0.011316
1.323333	0.1	-0.005099
1.325000	0.1	0.001695
1.326667	0.1	0.011073
1.328333	0.1	0.024624
1.330000	0.1	0.042422
1.331667	0.1	0.062995
1.333333	0.1	0.084047
1.335000	0.1	0.103693
1.336667	0.1	0.121077
1.338333	0.1	0.135615
1.340000	0.1	0.146623
1.341667	0.1	0.154027
1.343333	0.1	0.158474
1.345000	0.1	0.160220
1.346667	0.1	0.158581
1.348333	0.1	0.152607
1.350000	0.1	0.142362
1.351667	0.1	0.129458
1.353333	0.1	0.116299
1.355000	0.1	0.104979
1.356667	0.1	0.096224
1.358333	0.1	0.088587
1.360000	0.1	0.079661
1.361667	0.1	0.068075
1.363333	0.1	0.054101
1.365000	0.1	0.039781
1.366667	0.1	0.028214
1.368333	0.1	0.020736
1.370000	0.1	0.015562
1.371667	0.1	0.009765
1.373333	0.1	0.001322
1.375000	0.1	-0.009583
1.376667	0.1	-0.019926
1.378333	0.1	-0.026333
1.380000	0.1	-0.028387
1.381667	0.1	-0.028377
1.383333	0.1	-0.028517
1.385000	0.1	-0.029304
1.386667	0.1	-0.029774
1.388333	0.1	-0.029001
1.390000	0.1	-0.027609
1.391667	0.1	-0.027823
1.393333	0.1	-0.031684
1.395000	0.1	-0.039227
1.396667	0.1	-0.048336
1.398333	0.1	-0.056233
1.400000	0.1	-0.061458
1.401667	0.1	-0.064513
1.403333	0.1	-0.066799
1.405000	0.1	-0.069039
1.406667	0.1	-0.070622
1.408333	0.1	-0.070711
1.410000	0.1	-0.069430
1.411667	0.1	-0.067749
1.413333	0.1	-0.066189
1.415000	0.1	-0.063688
1.416667	0.1	-0.058357
1.418333	0.1	-0.049900
1.420000	0.1	-0.040210
1.421667	0.1	-0.031176
1.423333	0.1	-0.023148
1.425000	0.1	-0.015646
1.426667	0.1	-0.008196
1.428333	0.1	-0.000647
1.430000	0.1	0.006668
1.431667	0.1	0.013518
1.433333	0.1	0.020373
1.435000	0.1	0.028247
1.436667	0.1	0.037747
1.438333	0.1	0.048135
1.440000	0.1	0.057854
1.441667	0.1	0.066264
1.443333	0.1	0.074520
1.445000	0.1	0.084522
1.446667	0.1	0.097016
1.448333	0.1	0.111000
1.450000	0.1	0.124867
1.451667	0.1	0.137719
1.453333	0.1	0.149198
1.455000	0.1	0.159014
1.456667	0.1	0.167079
1.458333	0.1	0.173324
1.460000	0.1	0.178106
1.461667	0.1	0.183517
1.463333	0.1	0.192150
1.465000	0.1	0.203769
1.466667	0.1	0.215578
1.468333	0.1	0.225790
1.470000	0.1	0.235070
1.471667	0.1	0.245026
1.473333	0.1	0.256239
1.475000	0.1	0.267397
1.476667	0.1	0.276351
1.478333	0.1	0.282167
1.480000	0.1	0.285935
1.481667	0.1	0.289697
1.483333	0.1	0.294955
1.485000	0.1	0.301977
1.486667	0.1	0.309916
1.488333	0.1	0.317488
1.490000	0.1	0.323839
1.491667	0.1	0.328640
1.493333	0.1	0.332044
1.495000	0.1	0.335099
1.496667	0.1	0.339695
1.498333	0.1	0.347462
1.500000	0.1	0.358513
1.501667	0.1	0.370941
1.503333	0.1	0.381963
1.505000	0.1	0.390229
1.506667	0.1	0.396594
1.508333	0.1	0.403025
1.510000	0.1	0.411253
1.511667	0.1	0.421479
1.513333	0.1	0.431756
1.515000	0.1	0.439682
1.516667	0.1	0.445289
1.518333	0.1	0.451156
1.520000	0.1	0.460101
1.521667	0.1	0.473540
1.523333	0.1	0.490812
1.525000	0.1	0.509340
1.526667	0.1	0.526779
1.528333	0.1	0.542994
1.530000	0.1	0.559161
1.531667	0.1	0.575227
1.533333	0.1	0.589029
1.535000	0.1	0.598649
1.536667	0.1	0.604889
1.538333	0.1	0.610198
1.540000	0.1	0.616363
1.541667	0.1	0.623791
1.543333	0.1	0.631679
1.545000	0.1	0.639055
1.546667	0.1	0.645979
1.548333	0.1	0.653840
1.550000	0.1	0.664196
1.551667	0.1	0.676941
1.553333	0.1	0.689691
1.555000	0.1	0.699591
1.556667	0.1	0.705975
1.558333	0.1	0.711484
1.560000	0.1	0.720434
1.561667	0.1	0.735684
1.563333	0.1	0.756863
1.565000	0.1	0.780872
1.566667	0.1	0.804146
1.568333	0.1	0.825026
1.570000	0.1	0.844519
1.571667	0.1	0.864565
1.573333	0.1	0.885944
1.575000	0.1	0.908352
1.576667	0.1	0.931281
1.578333	0.1	0.953749
1.580000	0.1	0.974485
1.581667	0.1	0.993134
1.583333	0.1	1.009754
1.585000	0.1	1.022983
1.586667	0.1	1.030862
1.588333	0.1	1.033014
1.590000	0.1	1.030257
1.591667	0.1	1.022783
1.593333	0.1	1.010145
1.595000	0.1	0.992231
1.596667	0.1	0.969688
1.598333	0.1	0.944221
1.600000	0.1	0.919830
1.601667	0.1	0.904361
1.603333	0.1	0.908994
1.605000	0.1	0.945525
1.606667	0.1	1.023668
1.608333	0.1	1.150137
1.610000	0.1	1.329342
1.611667	0.1	1.563304
1.613333	0.1	1.849565
1.615000	0.1	2.179299
1.616667	0.1	2.537966
1.618333	0.1	2.907692
1.620000	0.1	3.270395
1.621667	0.1	3.611096
1.623333	0.1	3.920072
1.625000	0.1	4.192675
1.626667	0.1	4.428327
1.628333	0.1	4.629758
1.630000	0.1	4.801848
1.631667	0.1	4.949854
1.633333	0.1	5.078674
1.635000	0.1	5.193381
1.636667	0.1	5.298806
1.638333	0.1	5.397582
1.640000	0.1	5.489117
1.641667	0.1	5.571130
1.643333	0.1	5.642041
1.645000	0.1	5.702069
1.646667	0.1	5.752589
1.648333	0.1	5.794358
1.650000	0.1	5.826331
1.651667	0.1	5.846117
1.653333	0.1	5.852021
1.655000	0.1	5.844445
1.656667	0.1	5.824813
1.658333	0.1	5.793804
1.660000	0.1	5.750814
1.661667	0.1	5.694786
1.663333	0.1	5.625635
1.665000	0.1	5.544862
1.666667	0.1	5.455059
1.668333	0.1	5.358872
1.670000	0.1	5.257512
1.671667	0.1	5.150312
1.673333	0.1	5.036574
1.675000	0.1	4.916755
1.676667	0.1	4.791804
1.678333	0.1	4.662708
1.680000	0.1	4.530512
1.681667	0.1	4.396075
1.683333	0.1	4.260424
1.685000	0.1	4.125056
1.686667	0.1	3.990931
1.688333	0.1	3.857859
1.690000	0.1	3.725202
1.691667	0.1	3.592549
1.693333	0.1	3.459812
1.695000	0.1	3.327332
1.696667	0.1	3.195168
1.698333	0.1	3.062487
1.700000	0.1	2.929396
1.701667	0.1	2.798345
1.703333	0.1	2.672048
1.705000	0.1	2.550702
1.706667	0.1	2.431902
1.708333	0.1	2.312865
1.710000	0.1	2.193195
1.711667	0.1	2.075937
1.713333	0.1	1.965053
1.715000	0.1	1.862035
1.716667	0.1	1.765965
1.718333	0.1	1.675258
1.720000	0.1	1.588077
1.721667	0.1	1.502600
1.723333	0.1	1.417897
1.725000	0.1	1.334716
1.726667	0.1	1.254799
1.728333	0.1	1.179073
1.730000	0.1	1.107287
1.731667	0.1	1.038797
1.733333	0.1	0.973050
1.735000	0.1	0.910349
1.736667	0.1	0.851965
1.738333	0.1	0.799159
1.740000	0.1	0.752183
1.741667	0.1	0.710124
1.743333	0.1	0.671577
1.745000	0.1	0.635250
1.746667	0.1	0.600382
1.748333	0.1	0.567152
1.750000	0.1	0.535925
1.751667	0.1	0.506672
1.753333	0.1	0.479403
1.755000	0.1	0.454094
1.756667	0.1	0.430061
1.758333	0.1	0.406648
1.760000	0.1	0.384636
1.761667	0.1	0.365325
1.763333	0.1	0.348636
1.765000	0.1	0.333772
1.766667	0.1	0.320664
1.768333	0.1	0.309478
1.770000	0.1	0.299956
1.771667	0.1	0.291495
1.773333	0.1	0.283280
1.775000	0.1	0.274586
1.776667	0.1	0.265110
1.778333	0.1	0.254507
1.780000	0.1	0.242912
1.781667	0.1	0.232179
1.783333	0.1	0.224346
1.785000	0.1	0.218954
1.786667	0.1	0.213939
1.788333	0.1	0.208169
1.790000	0.1	0.201785
1.791667	0.1	0.195298
1.793333	0.1	0.189315
1.795000	0.1	0.184542
1.796667	0.1	0.181301
1.798333	0.1	0.178944
1.800000	0.1	0.176234
1.801667	0.1	0.172588
1.803333	0.1	0.168541
1.805000	0.1	0.164886
1.806667	0.1	0.162059
1.808333	0.1	0.160364
1.810000	0.1	0.159689
1.811667	0.1	0.159154
1.813333	0.1	0.157515
1.815000	0.1	0.153934
1.816667	0.1	0.148444
1.818333	0.1	0.142222
1.820000	0.1	0.137649
1.821667	0.1	0.137324
1.823333	0.1	0.141668
1.825000	0.1	0.147759
1.826667	0.1	0.151475
1.828333	0.1	0.150371
1.830000	0.1	0.144653
1.831667	0.1	0.136183
1.833333	0.1	0.126837
1.835000	0.1	0.118040
1.836667	0.1	0.111605
1.838333	0.1	0.109463
1.840000	0.1	0.111996
1.841667	0.1	0.118250
1.843333	0.1	0.127601
1.845000	0.1	0.139317
1.846667	0.1	0.151247
1.848333	0.1	0.161030
1.850000	0.1	0.168551
1.851667	0.1	0.176039
1.853333	0.1	0.185915
1.855000	0.1	0.198889
1.856667	0.1	0.213641
1.858333	0.1	0.228500
1.860000	0.1	0.243406
1.861667	0.1	0.259648
1.863333	0.1	0.278279
1.865000	0.1	0.299150
1.866667	0.1	0.321390
1.868333	0.1	0.344715
1.870000	0.1	0.370080
1.871667	0.1	0.399034
1.873333	0.1	0.432329
1.875000	0.1	0.469098
1.876667	0.1	0.507385
1.878333	0.1	0.545401
1.880000	0.1	0.582170
1.881667	0.1	0.617341
1.883333	0.1	0.650855
1.885000	0.1	0.682604
1.886667	0.1	0.712499
1.888333	0.1	0.740816
1.890000	0.1	0.767913
1.891667	0.1	0.793673
1.893333	0.1	0.817212
1.895000	0.1	0.836826
1.896667	0.1	0.850405
1.898333	0.1	0.856961
1.900000	0.1	0.857506
1.901667	0.1	0.853366
1.903333	0.1	0.844863
1.905000	0.1	0.832235
1.906667	0.1	0.816705
1.908333	0.1	0.800341
1.910000	0.1	0.784518
1.911667	0.1	0.768844
1.913333	0.1	0.751982
1.915000	0.1	0.732816
1.916667	0.1	0.710632
1.918333	0.1	0.685956
1.920000	0.1	0.660825
1.921667	0.1	0.637020
1.923333	0.1	0.615036
1.925000	0.1	0.595069
1.926667	0.1	0.577229
1.928333	0.1	0.560647
1.930000	0.1	0.543981
1.931667	0.1	0.526858
1.933333	0.1	0.509559
1.935000	0.1	0.491780
1.936667	0.1	0.473200
1.938333	0.1	0.454406
1.940000	0.1	0.436739
1.941667	0.1	0.421526
1.943333	0.1	0.408902
1.945000	0.1	0.397833
1.946667	0.1	0.387300
1.948333	0.1	0.376902
1.950000	0.1	0.367062
1.951667	0.1	0.358541
1.953333	0.1	0.350922
1.955000	0.1	0.342317
1.956667	0.1	0.331439
1.958333	0.1	0.318959
1.960000	0.1	0.306377
1.961667	0.1	0.294279
1.963333	0.1	0.282070
1.965000	0.1	0.269068
1.966667	0.1	0.255615
1.968333	0.1	0.243112
1.970000	0.1	0.233422
1.971667	0.1	0.227615
1.973333	0.1	0.224961
1.975000	0.1	0.223345
1.976667	0.1	0.220537
1.978333	0.1	0.214963
1.980000	0.1	0.206428
1.981667	0.1	0.196793
1.983333	0.1	0.188993
1.985000	0.1	0.185282
1.986667	0.1	0.186008
1.988333	0.1	0.188621
1.990000	0.1	0.188835
1.991667	0.1	0.184081
1.993333	0.1	0.174972
1.995000	0.1	0.163834
1.996667	0.1	0.153291
1.998333	0.1	0.145352
2.000000	0.1	0.140443
2.001667	0.1	0.137207
2.003333	0.1	0.133547
2.005000	0.1	0.128145
2.006667	0.1	0.121486
2.008333	0.1	0.115349
2.010000	0.1	0.111293
2.011667	0.1	0.109714
2.013333	0.1	0.109999
2.015000	0.1	0.111149
2.016667	0.1	0.112331
2.018333	0.1	0.113146
2.020000	0.1	0.113454
2.021667	0.1	0.113058
2.023333	0.1	0.111628
2.025000	0.1	0.109156
2.026667	0.1	0.106632
2.028333	0.1	0.105207
2.030000	0.1	0.104280
2.031667	0.1	0.101812
2.033333	0.1	0.097421
2.035000	0.1	0.093617
2.036667	0.1	0.093146
2.038333	0.1	0.096182
2.040000	0.1	0.100262
2.041667	0.1	0.102413
2.043333	0.1	0.101053
2.045000	0.1	0.096378
2.046667	0.1	0.089710
2.048333	0.1	0.082925
2.050000	0.1	0.077807
2.051667	0.1	0.075209
2.053333	0.1	0.074571
2.055000	0.1	0.074469
2.056667	0.1	0.074184
2.058333	0.1	0.074282
2.060000	0.1	0.075409
2.061667	0.1	0.077006
2.063333	0.1	0.077295
2.065000	0.1	0.074538
2.066667	0.1	0.068666
2.068333	0.1	0.061309
2.070000	0.1	0.054436
2.071667	0.1	0.049574
2.073333	0.1	0.047726
2.075000	0.1	0.049355
2.076667	0.1	0.053798
2.078333	0.1	0.058524
2.080000	0.1	0.060163
2.081667	0.1	0.056955
2.083333	0.1	0.050142
2.085000	0.1	0.042701
2.086667	0.1	0.036601
2.088333	0.1	0.031935
2.090000	0.1	0.028345
2.091667	0.1	0.025877
2.093333	0.1	0.025127
2.095000	0.1	0.027176
2.096667	0.1	0.032010
2.098333	0.1	0.037220
2.100000	0.1	0.039656
2.101667	0.1	0.037961
2.103333	0.1	0.033076
2.105000	0.1	0.027115
2.106667	0.1	0.022240
2.108333	0.1	0.019632
2.110000	0.1	0.018855
2.111667	0.1	0.018463
2.113333	0.1	0.017169
2.115000	0.1	0.014412
2.116667	0.1	0.010873
2.118333	0.1	0.008559
2.120000	0.1	0.009639
2.121667	0.1	0.014966
2.123333	0.1	0.023814
2.125000	0.1	0.034599
2.126667	0.1	0.045309
2.128333	0.1	0.054007
2.130000	0.1	0.059414
2.131667	0.1	0.060913
2.133333	0.1	0.058366
2.135000	0.1	0.052298
2.136667	0.1	0.044391
2.138333	0.1	0.037719
2.140000	0.1	0.035423
2.141667	0.1	0.038114
2.143333	0.1	0.043055
2.145000	0.1	0.046762
2.146667	0.1	0.047884
2.148333	0.1	0.047251
2.150000	0.1	0.046468
2.151667	0.1	0.047334
2.153333	0.1	0.051027
2.155000	0.1	0.056946
2.156667	0.1	0.063241
2.158333	0.1	0.068536
2.160000	0.1	0.072671
2.161667	0.1	0.075856
2.163333	0.1	0.078003
2.165000	0.1	0.079214
2.166667	0.1	0.080261
2.168333	0.1	0.081919
2.170000	0.1	0.084350
2.171667	0.1	0.087512
2.173333	0.1	0.091223
2.175000	0.1	0.094697
2.176667	0.1	0.096969
2.178333	0.1	0.097989
2.180000	0.1	0.098315
2.181667	0.1	0.098106
2.183333	0.1	0.097388
2.185000	0.1	0.096825
2.186667	0.1	0.097076
2.188333	0.1	0.097393
2.190000	0.1	0.096099
2.191667	0.1	0.092974
2.193333	0.1	0.089603
2.195000	0.1	0.087367
2.196667	0.1	0.086748
2.198333	0.1	0.087786
2.200000	0.1	0.090101
2.201667	0.1	0.093388
2.203333	0.1	0.097696
2.205000	0.1	0.102678
2.206667	0.1	0.107228
2.208333	0.1	0.110003
2.210000	0.1	0.110199
2.211667	0.1	0.108536
2.213333	0.1	0.107279
2.215000	0.1	0.108550
2.216667	0.1	0.112597
2.218333	0.1	0.117552
2.220000	0.1	0.120867
2.221667	0.1	0.121468
2.223333	0.1	0.120145
2.225000	0.1	0.118706
2.226667	0.1	0.119209
2.228333	0.1	0.122194
2.230000	0.1	0.125761
2.231667	0.1	0.127596
2.233333	0.1	0.127098
2.235000	0.1	0.125426
2.236667	0.1	0.124406
2.238333	0.1	0.125049
2.240000	0.1	0.126865
2.241667	0.1	0.128741
2.243333	0.1	0.130245
2.245000	0.1	0.131838
2.246667	0.1	0.133850
2.248333	0.1	0.135838
2.250000	0.1	0.137095
2.251667	0.1	0.136942
2.253333	0.1	0.134869
2.255000	0.1	0.131344
2.256667	0.1	0.128369
2.258333	0.1	0.127996
2.260000	0.1	0.130241
2.261667	0.1	0.133235
2.263333	0.1	0.135349
2.265000	0.1	0.136304
2.266667	0.1	0.136211
2.268333	0.1	0.134525
2.270000	0.1	0.130502
2.271667	0.1	0.124620
2.273333	0.1	0.119107
2.275000	0.1	0.116439
2.276667	0.1	0.117416
2.278333	0.1	0.120699
2.280000	0.1	0.123978
2.281667	0.1	0.125710
2.283333	0.1	0.126152
2.285000	0.1	0.126720
2.286667	0.1	0.128280
2.288333	0.1	0.130259
2.290000	0.1	0.131098
2.291667	0.1	0.129445
2.293333	0.1	0.125607
2.295000	0.1	0.121687
2.296667	0.1	0.119475
2.298333	0.1	0.118632
2.300000	0.1	0.117542
2.301667	0.1	0.115619
2.303333	0.1	0.114297
2.305000	0.1	0.115619
2.306667	0.1	0.120141
2.308333	0.1	0.126115
2.310000	0.1	0.130641
2.311667	0.1	0.131833
2.313333	0.1	0.130301
2.315000	0.1	0.128043
2.316667	0.1	0.126110
2.318333	0.1	0.123880
2.320000	0.1	0.120299
2.321667	0.1	0.115302
2.323333	0.1	0.110338
2.325000	0.1	0.107428
2.326667	0.1	0.107717
2.328333	0.1	0.110618
2.330000	0.1	0.113579
2.331667	0.1	0.113621
2.333333	0.1	0.110767
2.335000	0.1	0.108345
2.336667	0.1	0.109049
2.338333	0.1	0.112727
2.340000	0.1	0.117449
2.341667	0.1	0.120811
2.343333	0.1	0.121263
2.345000	0.1	0.119116
2.346667	0.1	0.115852
2.348333	0.1	0.113132
2.350000	0.1	0.112043
2.351667	0.1	0.112513
2.353333	0.1	0.113705
2.355000	0.1	0.114273
2.356667	0.1	0.112839
2.358333	0.1	0.109454
2.360000	0.1	0.105668
2.361667	0.1	0.102795
2.363333	0.1	0.100760
2.365000	0.1	0.098166
2.366667	0.1	0.093738
2.368333	0.1	0.088741
2.370000	0.1	0.086576
2.371667	0.1	0.089011
2.373333	0.1	0.094352
2.375000	0.1	0.099647
2.376667	0.1	0.103181
2.378333	0.1	0.104555
2.380000	0.1	0.103363
2.381667	0.1	0.099591
2.383333	0.1	0.094986
2.385000	0.1	0.091442
2.386667	0.1	0.088471
2.388333	0.1	0.084355
2.390000	0.1	0.079037
2.391667	0.1	0.074417
2.393333	0.1	0.072047
2.395000	0.1	0.071665
2.396667	0.1	0.072001
2.398333	0.1	0.072145
2.400000	0.1	0.072345
2.401667	0.1	0.073719
2.403333	0.1	0.076792
2.405000	0.1	0.080708
2.406667	0.1	0.084122
2.408333	0.1	0.086124
2.410000	0.1	0.086147
2.411667	0.1	0.083884
2.413333	0.1	0.079740
2.415000	0.1	0.075172
2.416667	0.1	0.071633
2.418333	0.1	0.068862
2.420000	0.1	0.065416
2.421667	0.1	0.061183
2.423333	0.1	0.058026
2.425000	0.1	0.057574
2.426667	0.1	0.058985
2.428333	0.1	0.059665
2.430000	0.1	0.058385
2.431667	0.1	0.056415
2.433333	0.1	0.055442
2.435000	0.1	0.055828
2.436667	0.1	0.057044
2.438333	0.1	0.058021
2.440000	0.1	0.057616
2.441667	0.1	0.056042
2.443333	0.1	0.054743
2.445000	0.1	0.054273
2.446667	0.1	0.053463
2.448333	0.1	0.050832
2.450000	0.1	0.046561
2.451667	0.1	0.042324
2.453333	0.1	0.039558
2.455000	0.1	0.038547
2.456667	0.1	0.038417
2.458333	0.1	0.037723
2.460000	0.1	0.035549
2.461667	0.1	0.031758
2.463333	0.1	0.026929
2.465000	0.1	0.022682
2.466667	0.1	0.020787
2.468333	0.1	0.021276
2.470000	0.1	0.022692
2.471667	0.1	0.023716
2.473333	0.1	0.023739
2.475000	0.1	0.022375
2.476667	0.1	0.019632
2.478333	0.1	0.016629
2.480000	0.1	0.014915
2.481667	0.1	0.014827
2.483333	0.1	0.015702
2.485000	0.1	0.017211
2.486667	0.1	0.019372
2.488333	0.1	0.021942
2.490000	0.1	0.024480
2.491667	0.1	0.026566
2.493333	0.1	0.027502
2.495000	0.1	0.026263
2.496667	0.1	0.022673
2.498333	0.1	0.017406
2.500000	0.1	0.010943
2.501667	0.1	0.004289
2.503333	0.1	-0.000130
2.505000	0.1	0.000102
2.506667	0.1	0.004875
2.508333	0.1	0.011125
2.510000	0.1	0.015325
2.511667	0.1	0.015981
2.513333	0.1	0.013374
2.515000	0.1	0.008275
2.516667	0.1	0.001700
2.518333	0.1	-0.004745
2.520000	0.1	-0.009229
2.521667	0.1	-0.010920
2.523333	0.1	-0.010333
2.525000	0.1	-0.008512
2.526667	0.1	-0.006207
2.528333	0.1	-0.003646
2.530000	0.1	-0.001034
2.531667	0.1	0.000852
2.533333	0.1	0.001057
2.535000	0.1	-0.000475
2.536667	0.1	-0.002687
2.538333	0.1	-0.004452
2.540000	0.1	-0.005336
2.541667	0.1	-0.005276
2.543333	0.1	-0.004303
2.545000	0.1	-0.002999
2.546667	0.1	-0.002477
2.548333	0.1	-0.003292
2.550000	0.1	-0.004573
2.551667	0.1	-0.004801
2.553333	0.1	-0.003367
2.555000	0.1	-0.000796
2.556667	0.1	0.002366
2.558333	0.1	0.006016
2.560000	0.1	0.009728
2.561667	0.1	0.012247
2.563333	0.1	0.012098
2.565000	0.1	0.008685
2.566667	0.1	0.003381
2.568333	0.1	-0.000848
2.570000	0.1	-0.001951
2.571667	0.1	-0.000647
2.573333	0.1	0.000903
2.575000	0.1	0.001644
2.576667	0.1	0.002240
2.578333	0.1	0.003348
2.580000	0.1	0.004196
2.581667	0.1	0.003939
2.583333	0.1	0.003618
2.585000	0.1	0.005267
2.586667	0.1	0.009644
2.588333	0.1	0.015367
2.590000	0.1	0.020112
2.591667	0.1	0.022757
2.593333	0.1	0.023781
2.595000	0.1	0.024121
2.596667	0.1	0.024391
2.598333	0.1	0.024443
2.600000	0.1	0.023432
2.601667	0.1	0.020629
2.603333	0.1	0.016443
2.605000	0.1	0.012317
2.606667	0.1	0.009094
2.608333	0.1	0.006226
2.610000	0.1	0.002934
2.611667	0.1	-0.000522
2.613333	0.1	-0.002785
2.615000	0.1	-0.001914
2.616667	0.1	0.003185
2.618333	0.1	0.011167
2.620000	0.1	0.018938
2.621667	0.1	0.024196
2.623333	0.1	0.026678
2.625000	0.1	0.027125
2.626667	0.1	0.025393
2.628333	0.1	0.020373
2.630000	0.1	0.012177
2.631667	0.1	0.003297
2.633333	0.1	-0.003134
2.635000	0.1	-0.005700
2.636667	0.1	-0.005034
2.638333	0.1	-0.002789
2.640000	0.1	-0.000605
2.641667	0.1	0.000834
2.643333	0.1	0.002068
2.645000	0.1	0.003953
2.646667	0.1	0.006640
2.648333	0.1	0.009355
2.650000	0.1	0.011348
2.651667	0.1	0.012834
2.653333	0.1	0.014114
2.655000	0.1	0.014300
2.656667	0.1	0.012605
2.658333	0.1	0.010240
2.660000	0.1	0.009197
2.661667	0.1	0.009616
2.663333	0.1	0.009867
2.665000	0.1	0.008787
2.666667	0.1	0.006477
2.668333	0.1	0.003553
2.670000	0.1	0.001094
2.671667	0.1	0.000526
2.673333	0.1	0.002151
2.675000	0.1	0.004694
2.676667	0.1	0.006910
2.678333	0.1	0.008242
2.680000	0.1	0.008009
2.681667	0.1	0.005988
2.683333	0.1	0.003334
2.685000	0.1	0.001872
2.686667	0.1	0.002836
2.688333	0.1	0.006193
2.690000	0.1	0.010803
2.691667	0.1	0.015232
2.693333	0.1	0.018203
2.695000	0.1	0.018873
2.696667	0.1	0.017225
2.698333	0.1	0.013728
2.700000	0.1	0.008959
2.701667	0.1	0.003758
2.703333	0.1	-0.000247
2.705000	0.1	-0.000913
2.706667	0.1	0.002701
2.708333	0.1	0.008838
2.710000	0.1	0.014124
2.711667	0.1	0.016647
2.713333	0.1	0.017504
2.715000	0.1	0.018901
2.716667	0.1	0.021667
2.718333	0.1	0.024787
2.720000	0.1	0.027115
2.721667	0.1	0.028899
2.723333	0.1	0.030636
2.725000	0.1	0.031618
2.726667	0.1	0.031134
2.728333	0.1	0.030282
2.730000	0.1	0.031041
2.731667	0.1	0.033858
2.733333	0.1	0.037183
2.735000	0.1	0.039004
2.736667	0.1	0.038426
2.738333	0.1	0.036047
2.740000	0.1	0.032578
2.741667	0.1	0.027940
2.743333	0.1	0.022450
2.745000	0.1	0.017327
2.746667	0.1	0.013877
2.748333	0.1	0.013127
2.750000	0.1	0.015637
2.751667	0.1	0.021006
2.753333	0.1	0.027586
2.755000	0.1	0.033421
2.756667	0.1	0.037835
2.758333	0.1	0.041574
2.760000	0.1	0.045155
2.761667	0.1	0.048028
2.763333	0.1	0.049593
2.765000	0.1	0.050166
2.766667	0.1	0.050399
2.768333	0.1	0.050557
2.770000	0.1	0.050655
2.771667	0.1	0.050841
2.773333	0.1	0.051083
2.775000	0.1	0.050720
2.776667	0.1	0.048759
2.778333	0.1	0.044554
2.780000	0.1	0.038766
2.781667	0.1	0.033719
2.783333	0.1	0.031376
2.785000	0.1	0.031521
2.786667	0.1	0.033113
2.788333	0.1	0.035469
2.790000	0.1	0.037709
2.791667	0.1	0.039232
2.793333	0.1	0.040489
2.795000	0.1	0.041975
2.796667	0.1	0.043199
2.798333	0.1	0.043227
2.800000	0.1	0.041691
2.801667	0.1	0.039390
2.803333	0.1	0.037812
2.805000	0.1	0.037183
2.806667	0.1	0.036275
2.808333	0.1	0.034636
2.810000	0.1	0.033062
2.811667	0.1	0.032196
2.813333	0.1	0.032005
2.815000	0.1	0.032056
2.816667	0.1	0.031544
2.818333	0.1	0.029523
2.820000	0.1	0.025979
2.821667	0.1	0.022827
2.823333	0.1	0.022482
2.825000	0.1	0.025504
2.826667	0.1	0.030473
2.828333	0.1	0.035218
2.830000	0.1	0.037700
2.831667	0.1	0.036792
2.833333	0.1	0.032764
2.835000	0.1	0.027441
2.836667	0.1	0.023698
2.838333	0.1	0.023707
2.840000	0.1	0.027227
2.841667	0.1	0.032280
2.843333	0.1	0.037337
2.845000	0.1	0.041905
2.846667	0.1	0.045868
2.848333	0.1	0.049383
2.850000	0.1	0.052345
2.851667	0.1	0.053975
2.853333	0.1	0.053686
2.855000	0.1	0.051465
2.856667	0.1	0.047502
2.858333	0.1	0.042855
2.860000	0.1	0.038957
2.861667	0.1	0.036028
2.863333	0.1	0.033765
2.865000	0.1	0.032368
2.866667	0.1	0.032294
2.868333	0.1	0.034180
2.870000	0.1	0.038021
2.871667	0.1	0.042482
2.873333	0.1	0.045798
2.875000	0.1	0.046864
2.876667	0.1	0.045984
2.878333	0.1	0.044834
2.880000	0.1	0.044997
2.881667	0.1	0.046622
2.883333	0.1	0.048182
2.885000	0.1	0.047223
2.886667	0.1	0.042557
2.888333	0.1	0.036112
2.890000	0.1	0.031763
2.891667	0.1	0.032051
2.893333	0.1	0.036359
2.895000	0.1	0.042031
2.896667	0.1	0.046347
2.898333	0.1	0.047809
2.900000	0.1	0.046506
2.901667	0.1	0.043921
2.903333	0.1	0.042059
2.905000	0.1	0.041709
2.906667	0.1	0.041495
2.908333	0.1	0.039740
2.910000	0.1	0.037048
2.911667	0.1	0.035865
2.913333	0.1	0.037267
2.915000	0.1	0.039632
2.916667	0.1	0.041160
2.918333	0.1	0.041793
2.920000	0.1	0.042245
2.921667	0.1	0.042920
2.923333	0.1	0.043865
2.925000	0.1	0.044769
2.926667	0.1	0.045248
2.928333	0.1	0.045453
2.930000	0.1	0.045728
2.931667	0.1	0.045476
2.933333	0.1	0.043721
2.935000	0.1	0.040880
2.936667	0.1	0.038329
2.938333	0.1	0.036485
2.940000	0.1	0.034706
2.941667	0.1	0.032601
2.943333	0.1	0.030617
2.945000	0.1	0.029504
2.946667	0.1	0.029639
2.948333	0.1	0.030557
2.950000	0.1	0.030701
2.951667	0.1	0.028787
2.953333	0.1	0.025309
2.955000	0.1	0.021863
2.956667	0.1	0.019865
2.958333	0.1	0.020186
2.960000	0.1	0.023032
2.961667	0.1	0.027963
2.963333	0.1	0.033588
2.965000	0.1	0.037649
2.966667	0.1	0.038715
2.968333	0.1	0.037532
2.970000	0.1	0.036196
2.971667	0.1	0.036499
2.973333	0.1	0.038887
2.975000	0.1	0.042338
2.976667	0.1	0.045020
2.978333	0.1	0.045593
2.980000	0.1	0.043930
2.981667	0.1	0.040825
2.983333	0.1	0.037393
2.985000	0.1	0.034375
2.986667	0.1	0.031539
2.988333	0.1	0.028093
2.990000	0.1	0.024172
2.991667	0.1	0.021192
2.993333	0.1	0.020242
2.995000	0.1	0.021397
2.996667	0.1	0.024582
2.998333	0.1	0.029490
3.000000	0.1	0.035055
3.001667	0.1	0.040289
3.003333	0.1	0.044922
3.005000	0.1	0.048941
3.006667	0.1	0.052615
3.008333	0.1	0.056364
3.010000	0.1	0.059805
3.011667	0.1	0.061742
3.013333	0.1	0.061044
3.015000	0.1	0.057407
3.016667	0.1	0.051688
3.018333	0.1	0.045397
3.020000	0.1	0.039451
3.021667	0.1	0.034031
3.023333	0.1	0.029891
3.025000	0.1	0.028131
3.026667	0.1	0.028647
3.028333	0.1	0.030096
3.030000	0.1	0.031404
3.031667	0.1	0.032620
3.033333	0.1	0.033793
3.035000	0.1	0.033700
3.036667	0.1	0.030939
3.038333	0.1	0.026310
3.040000	0.1	0.022538
3.041667	0.1	0.021216
3.043333	0.1	0.021346
3.045000	0.1	0.021411
3.046667	0.1	0.021164
3.048333	0.1	0.021080
3.050000	0.1	0.021486
3.051667	0.1	0.022459
3.053333	0.1	0.024093
3.055000	0.1	0.026100
3.056667	0.1	0.027297
3.058333	0.1	0.026296
3.060000	0.1	0.023074
3.061667	0.1	0.019260
3.063333	0.1	0.016610
3.065000	0.1	0.015683
3.066667	0.1	0.016242
3.068333	0.1	0.017919
3.070000	0.1	0.020298
3.071667	0.1	0.022762
3.073333	0.1	0.024014
3.075000	0.1	0.022580
3.076667	0.1	0.018030
3.078333	0.1	0.011553
3.080000	0.1	0.005495
3.081667	0.1	0.002068
3.083333	0.1	0.002068
3.085000	0.1	0.004955
3.086667	0.1	0.010007
3.088333	0.1	0.016866
3.090000	0.1	0.024801
3.091667	0.1	0.032377
3.093333	0.1	0.038366
3.095000	0.1	0.042436
3.096667	0.1	0.044475
3.098333	0.1	0.044038
3.100000	0.1	0.041323
3.101667	0.1	0.037868
3.103333	0.1	0.035125
3.105000	0.1	0.032932
3.106667	0.1	0.030436
3.108333	0.1	0.027651
3.110000	0.1	0.025225
3.111667	0.1	0.023386
3.113333	0.1	0.022114
3.115000	0.1	0.021597
3.116667	0.1	0.021588
3.118333	0.1	0.021076
3.120000	0.1	0.019483
3.121667	0.1	0.017462
3.123333	0.1	0.015767
3.125000	0.1	0.014394
3.126667	0.1	0.013211
3.128333	0.1	0.012461
3.130000	0.1	0.012596
3.131667	0.1	0.014179
3.133333	0.1	0.017476
3.135000	0.1	0.021630
3.136667	0.1	0.025029
3.138333	0.1	0.026696
3.140000	0.1	0.026752
3.141667	0.1	0.025649
3.143333	0.1	0.023874
3.145000	0.1	0.022049
3.146667	0.1	0.020345
3.148333	0.1	0.018124
3.150000	0.1	0.014803
3.151667	0.1	0.010910
3.153333	0.1	0.007739
3.155000	0.1	0.005811
3.156667	0.1	0.004349
3.158333	0.1	0.002333
3.160000	0.1	0.000158
3.161667	0.1	0.000065
3.163333	0.1	0.004000
3.165000	0.1	0.011404
3.166667	0.1	0.020117
3.168333	0.1	0.028387
3.170000	0.1	0.035143
3.171667	0.1	0.039642
3.173333	0.1	0.041272
3.175000	0.1	0.039311
3.176667	0.1	0.033854
3.178333	0.1	0.026925
3.180000	0.1	0.021001
3.181667	0.1	0.017118
3.183333	0.1	0.015167
3.185000	0.1	0.014617
3.186667	0.1	0.014813
3.188333	0.1	0.015348
3.190000	0.1	0.015865
3.191667	0.1	0.015534
3.193333	0.1	0.013215
3.195000	0.1	0.008349
3.196667	0.1	0.002123
3.198333	0.1	-0.002771
3.200000	0.1	-0.003711
3.201667	0.1	0.000568
3.203333	0.1	0.009183
3.205000	0.1	0.018985
3.206667	0.1	0.026491
3.208333	0.1	0.030301
3.210000	0.1	0.031283
3.211667	0.1	0.030720
3.213333	0.1	0.029136
3.215000	0.1	0.026985
3.216667	0.1	0.024787
3.218333	0.1	0.022291
3.220000	0.1	0.019390
3.221667	0.1	0.016820
3.223333	0.1	0.014319
3.225000	0.1	0.010673
3.226667	0.1	0.006258
3.228333	0.1	0.002850
3.230000	0.1	0.001253
3.231667	0.1	0.000652
3.233333	0.1	0.000028
3.235000	0.1	-0.000931
3.236667	0.1	-0.001835
3.238333	0.1	-0.001965
3.240000	0.1	-0.001346
3.241667	0.1	-0.000638
3.243333	0.1	0.000289
3.245000	0.1	0.002170
3.246667	0.1	0.004973
3.248333	0.1	0.007739
3.250000	0.1	0.009029
3.251667	0.1	0.007348
3.253333	0.1	0.002221
3.255000	0.1	-0.004703
3.256667	0.1	-0.010300
3.258333	0.1	-0.012447
3.260000	0.1	-0.011325
3.261667	0.1	-0.008312
3.263333	0.1	-0.004582
3.265000	0.1	-0.000740
3.266667	0.1	0.002845
3.268333	0.1	0.005788
3.270000	0.1	0.008061
3.271667	0.1	0.009900
3.273333	0.1	0.010785
3.275000	0.1	0.009206
3.276667	0.1	0.004335
3.278333	0.1	-0.002235
3.280000	0.1	-0.007325
3.281667	0.1	-0.009150
3.283333	0.1	-0.008149
3.285000	0.1	-0.005071
3.286667	0.1	-0.000740
3.288333	0.1	0.003092
3.290000	0.1	0.004852
3.291667	0.1	0.004582
3.293333	0.1	0.003288
3.295000	0.1	0.001378
3.296667	0.1	-0.000894
3.298333	0.1	-0.002175
3.300000	0.1	-0.001169
3.301667	0.1	0.001565
3.303333	0.1	0.003986
3.305000	0.1	0.004303
3.306667	0.1	0.002221
3.308333	0.1	-0.001024
3.310000	0.1	-0.003809
3.311667	0.1	-0.005108
3.313333	0.1	-0.004806
3.315000	0.1	-0.003860
3.316667	0.1	-0.003371
3.318333	0.1	-0.003353
3.320000	0.1	-0.003609
3.321667	0.1	-0.004657
3.323333	0.1	-0.006808
3.325000	0.1	-0.009481
3.326667	0.1	-0.011865
3.328333	0.1	-0.013146
3.330000	0.1	-0.012708
3.331667	0.1	-0.011274
3.333333	0.1	-0.010487
3.335000	0.1	-0.010650
3.336667	0.1	-0.010463
3.338333	0.1	-0.009160
3.340000	0.1	-0.007316
3.341667	0.1	-0.005667
3.343333	0.1	-0.004368
3.345000	0.1	-0.003134
3.346667	0.1	-0.001676
3.348333	0.1	-0.000177
3.350000	0.1	0.000750
3.351667	0.1	0.000536
3.353333	0.1	-0.001173
3.355000	0.1	-0.004405
3.356667	0.1	-0.008536
3.358333	0.1	-0.012177
3.360000	0.1	-0.013579
3.361667	0.1	-0.011320
3.363333	0.1	-0.005560
3.365000	0.1	0.001485
3.366667	0.1	0.006873
3.368333	0.1	0.008740
3.370000	0.1	0.007330
3.371667	0.1	0.004666
3.373333	0.1	0.002761
3.375000	0.1	0.002393
3.376667	0.1	0.003236
3.378333	0.1	0.004289
3.380000	0.1	0.004740
3.381667	0.1	0.004540
3.383333	0.1	0.004019
3.385000	0.1	0.003506
3.386667	0.1	0.003013
3.388333	0.1	0.002277
3.390000	0.1	0.001569
3.391667	0.1	0.001928
3.393333	0.1	0.003767
3.395000	0.1	0.005569
3.396667	0.1	0.004983
3.398333	0.1	0.001388
3.400000	0.1	-0.003502
3.401667	0.1	-0.007618
3.403333	0.1	-0.010505
3.405000	0.1	-0.013150
3.406667	0.1	-0.016629
3.408333	0.1	-0.021015
3.410000	0.1	-0.024941
3.411667	0.1	-0.026342
3.413333	0.1	-0.024200
3.415000	0.1	-0.019358
3.416667	0.1	-0.013961
3.418333	0.1	-0.010049
3.420000	0.1	-0.008112
3.421667	0.1	-0.007199
3.423333	0.1	-0.006589
3.425000	0.1	-0.006631
3.426667	0.1	-0.007902
3.428333	0.1	-0.009867
3.430000	0.1	-0.011227
3.431667	0.1	-0.011665
3.433333	0.1	-0.011963
3.435000	0.1	-0.012498
3.436667	0.1	-0.013071
3.438333	0.1	-0.013635
3.440000	0.1	-0.014221
3.441667	0.1	-0.014552
3.443333	0.1	-0.014026
3.445000	0.1	-0.011926
3.446667	0.1	-0.007898
3.448333	0.1	-0.002515
3.450000	0.1	0.002896
3.451667	0.1	0.007404
3.453333	0.1	0.011181
3.455000	0.1	0.014761
3.456667	0.1	0.017765
3.458333	0.1	0.018803
3.460000	0.1	0.017285
3.461667	0.1	0.014398
3.463333	0.1	0.011632
3.465000	0.1	0.009187
3.466667	0.1	0.006254
3.468333	0.1	0.002570
3.470000	0.1	-0.000703
3.471667	0.1	-0.002100
3.473333	0.1	-0.001099
3.475000	0.1	0.002384
3.476667	0.1	0.008647
3.478333	0.1	0.017434
3.480000	0.1	0.027386
3.481667	0.1	0.037109
3.483333	0.1	0.046045
3.485000	0.1	0.054557
3.486667	0.1	0.064075
3.488333	0.1	0.076736
3.490000	0.1	0.093896
3.491667	0.1	0.114818
3.493333	0.1	0.137538
3.495000	0.1	0.160853
3.496667	0.1	0.184318
3.498333	0.1	0.206875
3.500000	0.1	0.226945
3.501667	0.1	0.243527
3.503333	0.1	0.256356
3.505000	0.1	0.265841
3.506667	0.1	0.273050
3.508333	0.1	0.278847
3.510000	0.1	0.282829
3.511667	0.1	0.283751
3.513333	0.1	0.280766
3.515000	0.1	0.273841
3.516667	0.1	0.263173
3.518333	0.1	0.248961
3.520000	0.1	0.231848
3.521667	0.1	0.213245
3.523333	0.1	0.195033
3.525000	0.1	0.178921
3.526667	0.1	0.165813
3.528333	0.1	0.155852
3.530000	0.1	0.148467
3.531667	0.1	0.142530
3.533333	0.1	0.136723
3.535000	0.1	0.129836
3.536667	0.1	0.121580
3.538333	0.1	0.113775
3.540000	0.1	0.108872
3.541667	0.1	0.106534
3.543333	0.1	0.103745
3.545000	0.1	0.098348
3.546667	0.1	0.090981
3.548333	0.1	0.083530
3.550000	0.1	0.076941
3.551667	0.1	0.070794
3.553333	0.1	0.064340
3.555000	0.1	0.057430
3.556667	0.1	0.050738
3.558333	0.1	0.045267
3.560000	0.1	0.042198
3.561667	0.1	0.042547
3.563333	0.1	0.045979
3.565000	0.1	0.050473
3.566667	0.1	0.053900
3.568333	0.1	0.055674
3.570000	0.1	0.056471
3.571667	0.1	0.056564
3.573333	0.1	0.055470
3.575000	0.1	0.053095
3.576667	0.1	0.050049
3.578333	0.1	0.046976
3.580000	0.1	0.044215
3.581667	0.1	0.042007
3.583333	0.1	0.041202
3.585000	0.1	0.042468
3.586667	0.1	0.044499
3.588333	0.1	0.044657
3.590000	0.1	0.041360
3.591667	0.1	0.034976
3.593333	0.1	0.027074
3.595000	0.1	0.019590
3.596667	0.1	0.013974
3.598333	0.1	0.010571
3.600000	0.1	0.009136
3.601667	0.1	0.009937
3.603333	0.1	0.013430
3.605000	0.1	0.019092
3.606667	0.1	0.025071
3.608333	0.1	0.029085
3.610000	0.1	0.029677
3.611667	0.1	0.027106
3.613333	0.1	0.023623
3.615000	0.1	0.021937
3.616667	0.1	0.022678
3.618333	0.1	0.024023
3.620000	0.1	0.024117
3.621667	0.1	0.022785
3.623333	0.1	0.021178
3.625000	0.1	0.020685
3.626667	0.1	0.021826
3.628333	0.1	0.023833
3.630000	0.1	0.025681
3.631667	0.1	0.027092
3.633333	0.1	0.028224
3.635000	0.1	0.029281
3.636667	0.1	0.030394
3.638333	0.1	0.030654
3.640000	0.1	0.028182
3.641667	0.1	0.022193
3.643333	0.1	0.014300
3.645000	0.1	0.007693
3.646667	0.1	0.005336
3.648333	0.1	0.007730
3.650000	0.1	0.012447
3.651667	0.1	0.016503
3.653333	0.1	0.017942
3.655000	0.1	0.016186
3.656667	0.1	0.012312
3.658333	0.1	0.008070
3.660000	0.1	0.004307
3.661667	0.1	0.001318
3.663333	0.1	-0.000098
3.665000	0.1	0.000629
3.666667	0.1	0.003027
3.668333	0.1	0.006175
3.670000	0.1	0.009099
3.671667	0.1	0.011139
3.673333	0.1	0.012326
3.675000	0.1	0.012838
3.676667	0.1	0.012661
3.678333	0.1	0.012056
3.680000	0.1	0.011395
3.681667	0.1	0.010547
3.683333	0.1	0.009025
3.685000	0.1	0.006664
3.686667	0.1	0.003702
3.688333	0.1	0.000512
3.690000	0.1	-0.001998
3.691667	0.1	-0.002175
3.693333	0.1	0.001211
3.695000	0.1	0.007781
3.696667	0.1	0.016028
3.698333	0.1	0.024121
3.700000	0.1	0.029863
3.701667	0.1	0.031590
3.703333	0.1	0.029472
3.705000	0.1	0.024848
3.706667	0.1	0.018901
3.708333	0.1	0.012745
3.710000	0.1	0.007823
3.711667	0.1	0.005267
3.713333	0.1	0.004885
3.715000	0.1	0.004903
3.716667	0.1	0.003707
3.718333	0.1	0.002137
3.720000	0.1	0.002421
3.721667	0.1	0.004759
3.723333	0.1	0.007022
3.725000	0.1	0.007572
3.726667	0.1	0.006664
3.728333	0.1	0.005639
3.730000	0.1	0.005867
3.731667	0.1	0.007637
3.733333	0.1	0.009867
3.735000	0.1	0.011260
3.736667	0.1	0.011288
3.738333	0.1	0.010184
3.740000	0.1	0.008871
3.741667	0.1	0.008643
3.743333	0.1	0.010072
3.745000	0.1	0.012266
3.746667	0.1	0.013756
3.748333	0.1	0.014054
3.750000	0.1	0.013979
3.751667	0.1	0.014626
3.753333	0.1	0.016266
3.755000	0.1	0.018221
3.756667	0.1	0.019511
3.758333	0.1	0.019423
3.760000	0.1	0.017639
3.761667	0.1	0.014333
3.763333	0.1	0.010068
3.765000	0.1	0.005094
3.766667	0.1	-0.000340
3.768333	0.1	-0.004428
3.770000	0.1	-0.004857
3.771667	0.1	-0.001960
3.773333	0.1	0.001206
3.775000	0.1	0.002370
3.776667	0.1	0.002217
3.778333	0.1	0.002636
3.780000	0.1	0.003916
3.781667	0.1	0.004908
3.783333	0.1	0.005146
3.785000	0.1	0.005485
3.786667	0.1	0.006747
3.788333	0.1	0.008843
3.790000	0.1	0.011274
3.791667	0.1	0.013416
3.793333	0.1	0.014314
3.795000	0.1	0.013071
3.796667	0.1	0.009867
3.798333	0.1	0.006198
3.800000	0.1	0.003781
3.801667	0.1	0.003451
3.803333	0.1	0.005173
3.805000	0.1	0.008680
3.806667	0.1	0.013416
3.808333	0.1	0.018114
3.810000	0.1	0.021392
3.811667	0.1	0.022757
3.813333	0.1	0.022538
3.815000	0.1	0.021164
3.816667	0.1	0.018976
3.818333	0.1	0.016340
3.820000	0.1	0.014296
3.821667	0.1	0.014338
3.823333	0.1	0.016550
3.825000	0.1	0.019288
3.826667	0.1	0.021136
3.828333	0.1	0.022193
3.830000	0.1	0.023455
3.831667	0.1	0.025192
3.833333	0.1	0.026231
3.835000	0.1	0.025011
3.836667	0.1	0.021062
3.838333	0.1	0.015735
3.840000	0.1	0.011642
3.841667	0.1	0.010235
3.843333	0.1	0.010342
3.845000	0.1	0.009793
3.846667	0.1	0.007506
3.848333	0.1	0.004196
3.850000	0.1	0.002026
3.851667	0.1	0.002896
3.853333	0.1	0.006654
3.855000	0.1	0.011451
3.856667	0.1	0.015204
3.858333	0.1	0.016261
3.860000	0.1	0.014589
3.861667	0.1	0.012908
3.863333	0.1	0.014445
3.865000	0.1	0.019525
3.866667	0.1	0.025472
3.868333	0.1	0.029448
3.870000	0.1	0.030315
3.871667	0.1	0.028354
3.873333	0.1	0.024657
3.875000	0.1	0.020694
3.876667	0.1	0.017760
3.878333	0.1	0.016470
3.880000	0.1	0.016447
3.881667	0.1	0.016689
3.883333	0.1	0.016312
3.885000	0.1	0.014990
3.886667	0.1	0.012829
3.888333	0.1	0.009895
3.890000	0.1	0.006631
3.891667	0.1	0.004247
3.893333	0.1	0.003898
3.895000	0.1	0.005742
3.896667	0.1	0.008368
3.898333	0.1	0.009392
3.900000	0.1	0.007842
3.901667	0.1	0.005141
3.903333	0.1	0.002705
3.905000	0.1	0.000624
3.906667	0.1	-0.000433
3.908333	0.1	0.001276
3.910000	0.1	0.005793
3.911667	0.1	0.010203
3.913333	0.1	0.011297
3.915000	0.1	0.008559
3.916667	0.1	0.004279
3.918333	0.1	0.001546
3.920000	0.1	0.001928
3.921667	0.1	0.004233
3.923333	0.1	0.005621
3.925000	0.1	0.004475
3.926667	0.1	0.001783
3.928333	0.1	-0.000563
3.930000	0.1	-0.001681
3.931667	0.1	-0.001588
3.933333	0.1	-0.000112
3.935000	0.1	0.003157
3.936667	0.1	0.007693
3.938333	0.1	0.011409
3.940000	0.1	0.012061
3.941667	0.1	0.009481
3.943333	0.1	0.006272
3.945000	0.1	0.005732
3.946667	0.1	0.008899
3.948333	0.1	0.013998
3.950000	0.1	0.017793
3.951667	0.1	0.017425
3.953333	0.1	0.012643
3.955000	0.1	0.006272
3.956667	0.1	0.001667
3.958333	0.1	0.000563
3.960000	0.1	0.002780
3.961667	0.1	0.006352
3.963333	0.1	0.008736
3.965000	0.1	0.008740
3.966667	0.1	0.006990
3.968333	0.1	0.004983
3.970000	0.1	0.003995
3.971667	0.1	0.004526
3.973333	0.1	0.006906
3.975000	0.1	0.011334
3.976667	0.1	0.016745
3.978333	0.1	0.021234
3.980000	0.1	0.023693
3.981667	0.1	0.023739
3.983333	0.1	0.021285
3.985000	0.1	0.017295
3.986667	0.1	0.013374
3.988333	0.1	0.010226
3.990000	0.1	0.007465
3.991667	0.1	0.004461
3.993333	0.1	0.001020
3.995000	0.1	-0.002170
3.996667	0.1	-0.004028
3.998333	0.1	-0.003907
4.000000	0.1	-0.001849
4.001667	0.1	0.001155
4.003333	0.1	0.003385
4.005000	0.1	0.003790
4.006667	0.1	0.002794
4.008333	0.1	0.001770
4.010000	0.1	0.002068
4.011667	0.1	0.003739
4.013333	0.1	0.005490
4.015000	0.1	0.006389
4.016667	0.1	0.006785
4.018333	0.1	0.007553
4.020000	0.1	0.009453
4.021667	0.1	0.012629
4.023333	0.1	0.015819
4.025000	0.1	0.016582
4.026667	0.1	0.013448
4.028333	0.1	0.007334
4.030000	0.1	0.000563
4.031667	0.1	-0.004559
4.033333	0.1	-0.006566
4.035000	0.1	-0.005360
4.036667	0.1	-0.002165
4.038333	0.1	0.000885
4.040000	0.1	0.001313
4.041667	0.1	-0.002319
4.043333	0.1	-0.008983
4.045000	0.1	-0.015893
4.046667	0.1	-0.020461
4.048333	0.1	-0.021481
4.050000	0.1	-0.019311
4.051667	0.1	-0.015316
4.053333	0.1	-0.011059
4.055000	0.1	-0.007856
4.056667	0.1	-0.006524
4.058333	0.1	-0.007041
4.060000	0.1	-0.008577
4.061667	0.1	-0.010142
4.063333	0.1	-0.010896
4.065000	0.1	-0.009830
4.066667	0.1	-0.006221
4.068333	0.1	-0.001211
4.070000	0.1	0.002272
4.071667	0.1	0.002286
4.073333	0.1	-0.000233
4.075000	0.1	-0.002775
4.076667	0.1	-0.003520
4.078333	0.1	-0.002128
4.080000	0.1	0.000568
4.081667	0.1	0.002915
4.083333	0.1	0.003255
4.085000	0.1	0.001318
4.086667	0.1	-0.001267
4.088333	0.1	-0.002207
4.090000	0.1	-0.000498
4.091667	0.1	0.002966
4.093333	0.1	0.006692
4.095000	0.1	0.009704
4.096667	0.1	0.011232
4.098333	0.1	0.010571
4.100000	0.1	0.007688
4.101667	0.1	0.003334
4.103333	0.1	-0.001639
4.105000	0.1	-0.006333
4.106667	0.1	-0.009323
4.108333	0.1	-0.009295
4.110000	0.1	-0.007031
4.111667	0.1	-0.005420
4.113333	0.1	-0.006473
4.115000	0.1	-0.009453
4.116667	0.1	-0.011926
4.118333	0.1	-0.011749
4.120000	0.1	-0.008713
4.121667	0.1	-0.004251
4.123333	0.1	0.000694
4.125000	0.1	0.006119
4.126667	0.1	0.010701
4.128333	0.1	0.011590
4.130000	0.1	0.007716
4.131667	0.1	0.001700
4.133333	0.1	-0.002552
4.135000	0.1	-0.003548
4.136667	0.1	-0.002855
4.138333	0.1	-0.002701
4.140000	0.1	-0.003851
4.141667	0.1	-0.006161
4.143333	0.1	-0.009392
4.145000	0.1	-0.012689
4.146667	0.1	-0.014864
4.148333	0.1	-0.015427
4.150000	0.1	-0.014245
4.151667	0.1	-0.011399
4.153333	0.1	-0.007916
4.155000	0.1	-0.005402
4.156667	0.1	-0.004736
4.158333	0.1	-0.005197
4.160000	0.1	-0.005080
4.161667	0.1	-0.003683
4.163333	0.1	-0.002156
4.165000	0.1	-0.001960
4.166667	0.1	-0.003260
4.168333	0.1	-0.005062
4.170000	0.1	-0.006114
4.171667	0.1	-0.005639
4.173333	0.1	-0.004089
4.175000	0.1	-0.003004
4.176667	0.1	-0.003502
4.178333	0.1	-0.004852
4.180000	0.1	-0.005141
4.181667	0.1	-0.002976
4.183333	0.1	0.001565
4.185000	0.1	0.006426
4.186667	0.1	0.008298
4.188333	0.1	0.005164
4.190000	0.1	-0.001895
4.191667	0.1	-0.010044
4.193333	0.1	-0.017299
4.195000	0.1	-0.023157
4.196667	0.1	-0.027479
4.198333	0.1	-0.029914
4.200000	0.1	-0.030315
4.201667	0.1	-0.028973
4.203333	0.1	-0.026100
4.205000	0.1	-0.021262
4.206667	0.1	-0.014142
4.208333	0.1	-0.006258
4.210000	0.1	-0.000917
4.211667	0.1	-0.000559
4.213333	0.1	-0.004717
4.215000	0.1	-0.010780
4.216667	0.1	-0.015991
4.218333	0.1	-0.018696
4.220000	0.1	-0.018729
4.221667	0.1	-0.017043
4.223333	0.1	-0.014920
4.225000	0.1	-0.013034
4.226667	0.1	-0.011153
4.228333	0.1	-0.009309
4.230000	0.1	-0.008726
4.231667	0.1	-0.010342
4.233333	0.1	-0.013211
4.235000	0.1	-0.015735
4.236667	0.1	-0.017625
4.238333	0.1	-0.019623
4.240000	0.1	-0.022133
4.241667	0.1	-0.025108
4.243333	0.1	-0.028508
4.245000	0.1	-0.031749
4.246667	0.1	-0.033258
4.248333	0.1	-0.031823
4.250000	0.1	-0.028228
4.251667	0.1	-0.024382
4.253333	0.1	-0.021202
4.255000	0.1	-0.018403
4.256667	0.1	-0.015199
4.258333	0.1	-0.010971
4.260000	0.1	-0.006566
4.261667	0.1	-0.004196
4.263333	0.1	-0.004834
4.265000	0.1	-0.007018
4.266667	0.1	-0.008601
4.268333	0.1	-0.008522
4.270000	0.1	-0.007330
4.271667	0.1	-0.006878
4.273333	0.1	-0.008675
4.275000	0.1	-0.011851
4.276667	0.1	-0.013611
4.278333	0.1	-0.012261
4.280000	0.1	-0.008936
4.281667	0.1	-0.006272
4.283333	0.1	-0.006333
4.285000	0.1	-0.009378
4.286667	0.1	-0.013583
4.288333	0.1	-0.016429
4.290000	0.1	-0.016824
4.291667	0.1	-0.015185
4.293333	0.1	-0.012261
4.295000	0.1	-0.009113
4.296667	0.1	-0.007292
4.298333	0.1	-0.007851
4.300000	0.1	-0.010473
4.301667	0.1	-0.013704
4.303333	0.1	-0.016070
4.305000	0.1	-0.017025
4.306667	0.1	-0.016717
4.308333	0.1	-0.015325
4.310000	0.1	-0.012866
4.311667	0.1	-0.009853
4.313333	0.1	-0.007697
4.315000	0.1	-0.007474
4.316667	0.1	-0.008284
4.318333	0.1	-0.008256
4.320000	0.1	-0.006682
4.321667	0.1	-0.004251
4.323333	0.1	-0.001951
4.325000	0.1	-0.000754
4.326667	0.1	-0.001737
4.328333	0.1	-0.005169
4.330000	0.1	-0.009690
4.331667	0.1	-0.012880
4.333333	0.1	-0.012745
4.335000	0.1	-0.009164
4.336667	0.1	-0.004228
4.338333	0.1	-0.000475
4.340000	0.1	0.001295
4.341667	0.1	0.001686
4.343333	0.1	0.000885
4.345000	0.1	-0.001709
4.346667	0.1	-0.006361
4.348333	0.1	-0.012168
4.350000	0.1	-0.017020
4.351667	0.1	-0.018505
4.353333	0.1	-0.015730
4.355000	0.1	-0.010501
4.356667	0.1	-0.006184
4.358333	0.1	-0.005332
4.360000	0.1	-0.008494
4.361667	0.1	-0.014361
4.363333	0.1	-0.020242
4.365000	0.1	-0.023162
4.366667	0.1	-0.022002
4.368333	0.1	-0.018566
4.370000	0.1	-0.015590
4.371667	0.1	-0.013867
4.373333	0.1	-0.011884
4.375000	0.1	-0.008135
4.376667	0.1	-0.002952
4.378333	0.1	0.001797
4.380000	0.1	0.004317
4.381667	0.1	0.004591
4.383333	0.1	0.004377
4.385000	0.1	0.005066
4.386667	0.1	0.006147
4.388333	0.1	0.006403
4.390000	0.1	0.005784
4.391667	0.1	0.004941
4.393333	0.1	0.003628
4.395000	0.1	0.001066
4.396667	0.1	-0.002258
4.398333	0.1	-0.004661
4.400000	0.1	-0.005127
4.401667	0.1	-0.004405
4.403333	0.1	-0.004056
4.405000	0.1	-0.004787
4.406667	0.1	-0.006030
4.408333	0.1	-0.007036
4.410000	0.1	-0.007777
4.411667	0.1	-0.008596
4.413333	0.1	-0.009728
4.415000	0.1	-0.011250
4.416667	0.1	-0.012578
4.418333	0.1	-0.012345
4.420000	0.1	-0.009960
4.421667	0.1	-0.006771
4.423333	0.1	-0.005038
4.425000	0.1	-0.006277
4.426667	0.1	-0.010361
4.428333	0.1	-0.015907
4.430000	0.1	-0.021439
4.431667	0.1	-0.026217
4.433333	0.1	-0.030044
4.435000	0.1	-0.032573
4.436667	0.1	-0.033122
4.438333	0.1	-0.031549
4.440000	0.1	-0.028443
4.441667	0.1	-0.024349
4.443333	0.1	-0.019809
4.445000	0.1	-0.015688
4.446667	0.1	-0.012196
4.448333	0.1	-0.008168
4.450000	0.1	-0.002878
4.451667	0.1	0.002040
4.453333	0.1	0.003739
4.455000	0.1	0.001099
4.456667	0.1	-0.004438
4.458333	0.1	-0.010440
4.460000	0.1	-0.015129
4.461667	0.1	-0.017853
4.463333	0.1	-0.018817
4.465000	0.1	-0.018780
4.466667	0.1	-0.017961
4.468333	0.1	-0.015786
4.470000	0.1	-0.012792
4.471667	0.1	-0.010929
4.473333	0.1	-0.011516
4.475000	0.1	-0.013756
4.476667	0.1	-0.015143
4.478333	0.1	-0.013481
4.480000	0.1	-0.008908
4.481667	0.1	-0.003981
4.483333	0.1	-0.002082
4.485000	0.1	-0.005071
4.486667	0.1	-0.011693
4.488333	0.1	-0.018561
4.490000	0.1	-0.022599
4.491667	0.1	-0.022324
4.493333	0.1	-0.018170
4.495000	0.1	-0.012596
4.496667	0.1	-0.008810
4.498333	0.1	-0.008303
4.500000	0.1	-0.009979
4.501667	0.1	-0.011739
4.503333	0.1	-0.012200
4.505000	0.1	-0.011078
4.506667	0.1	-0.009001
4.508333	0.1	-0.007115
4.510000	0.1	-0.005960
4.511667	0.1	-0.005043
4.513333	0.1	-0.004438
4.515000	0.1	-0.005290
4.516667	0.1	-0.007879
4.518333	0.1	-0.011250
4.520000	0.1	-0.014892
4.521667	0.1	-0.018734
4.523333	0.1	-0.021989
4.525000	0.1	-0.023283
4.526667	0.1	-0.021495
4.528333	0.1	-0.017043
4.530000	0.1	-0.012438
4.531667	0.1	-0.009877
4.533333	0.1	-0.008876
4.535000	0.1	-0.007870
4.536667	0.1	-0.006510
4.538333	0.1	-0.004955
4.540000	0.1	-0.002962
4.541667	0.1	-0.001001
4.543333	0.1	-0.000792
4.545000	0.1	-0.004065
4.546667	0.1	-0.010878
4.548333	0.1	-0.018771
4.550000	0.1	-0.024554
4.551667	0.1	-0.027437
4.553333	0.1	-0.029407
4.555000	0.1	-0.032471
4.556667	0.1	-0.036028
4.558333	0.1	-0.037523
4.560000	0.1	-0.035171
4.561667	0.1	-0.029639
4.563333	0.1	-0.023916
4.565000	0.1	-0.021504
4.566667	0.1	-0.023725
4.568333	0.1	-0.028671
4.570000	0.1	-0.032750
4.571667	0.1	-0.033644
4.573333	0.1	-0.031702
4.575000	0.1	-0.028466
4.576667	0.1	-0.024904
4.578333	0.1	-0.021090
4.580000	0.1	-0.016629
4.581667	0.1	-0.011581
4.583333	0.1	-0.007185
4.585000	0.1	-0.005006
4.586667	0.1	-0.005770
4.588333	0.1	-0.009211
4.590000	0.1	-0.013933
4.591667	0.1	-0.017588
4.593333	0.1	-0.018743
4.595000	0.1	-0.018412
4.596667	0.1	-0.018389
4.598333	0.1	-0.018743
4.600000	0.1	-0.018259
4.601667	0.1	-0.016247
4.603333	0.1	-0.013015
4.605000	0.1	-0.009816
4.606667	0.1	-0.008694
4.608333	0.1	-0.010743
4.610000	0.1	-0.014296
4.611667	0.1	-0.016354
4.613333	0.1	-0.015460
4.615000	0.1	-0.012177
4.616667	0.1	-0.007874
4.618333	0.1	-0.003898
4.620000	0.1	-0.000964
4.621667	0.1	0.001336
4.623333	0.1	0.003600
4.625000	0.1	0.004973
4.626667	0.1	0.003609
4.628333	0.1	-0.000931
4.630000	0.1	-0.006803
4.631667	0.1	-0.011693
4.633333	0.1	-0.014668
4.635000	0.1	-0.016103
4.636667	0.1	-0.016550
4.638333	0.1	-0.016163
4.640000	0.1	-0.014747
4.641667	0.1	-0.012349
4.643333	0.1	-0.009560
4.645000	0.1	-0.007041
4.646667	0.1	-0.005243
4.648333	0.1	-0.004503
4.650000	0.1	-0.004843
4.651667	0.1	-0.006179
4.653333	0.1	-0.008694
4.655000	0.1	-0.012168
4.656667	0.1	-0.015083
4.658333	0.1	-0.015511
4.660000	0.1	-0.013057
4.661667	0.1	-0.009313
4.663333	0.1	-0.006668
4.665000	0.1	-0.006780
4.666667	0.1	-0.009486
4.668333	0.1	-0.012671
4.670000	0.1	-0.013956
4.671667	0.1	-0.013160
4.673333	0.1	-0.012363
4.675000	0.1	-0.013215
4.676667	0.1	-0.015134
4.678333	0.1	-0.016219
4.680000	0.1	-0.015241
4.681667	0.1	-0.012568
4.683333	0.1	-0.009369
4.685000	0.1	-0.006841
4.686667	0.1	-0.006109
4.688333	0.1	-0.007595
4.690000	0.1	-0.010156
4.691667	0.1	-0.011944
4.693333	0.1	-0.011963
4.695000	0.1	-0.010286
4.696667	0.1	-0.007474
4.698333	0.1	-0.004307
4.700000	0.1	-0.001602
4.701667	0.1	0.000321
4.703333	0.1	0.001211
4.705000	0.1	0.000093
4.706667	0.1	-0.003553
4.708333	0.1	-0.008326
4.710000	0.1	-0.012023
4.711667	0.1	-0.013425
4.713333	0.1	-0.012550
4.715000	0.1	-0.010496
4.716667	0.1	-0.009555
4.718333	0.1	-0.011460
4.720000	0.1	-0.015004
4.721667	0.1	-0.017029
4.723333	0.1	-0.016140
4.725000	0.1	-0.013947
4.726667	0.1	-0.012685
4.728333	0.1	-0.013267
4.730000	0.1	-0.014789
4.731667	0.1	-0.014780
4.733333	0.1	-0.011167
4.735000	0.1	-0.004065
4.736667	0.1	0.004536
4.738333	0.1	0.012158
4.740000	0.1	0.017155
4.741667	0.1	0.019004
4.743333	0.1	0.017644
4.745000	0.1	0.013816
4.746667	0.1	0.009439
4.748333	0.1	0.006207
4.750000	0.1	0.004428
4.751667	0.1	0.003469
4.753333	0.1	0.002543
4.755000	0.1	0.001085
4.756667	0.1	-0.001034
4.758333	0.1	-0.003795
4.760000	0.1	-0.007120
4.761667	0.1	-0.010380
4.763333	0.1	-0.012298
4.765000	0.1	-0.011725
4.766667	0.1	-0.008284
4.768333	0.1	-0.002910
4.770000	0.1	0.001639
4.771667	0.1	0.001905
4.773333	0.1	-0.003716
4.775000	0.1	-0.013313
4.776667	0.1	-0.022277
4.778333	0.1	-0.026440
4.780000	0.1	-0.024932
4.781667	0.1	-0.019958
4.783333	0.1	-0.014491
4.785000	0.1	-0.010268
4.786667	0.1	-0.007497
4.788333	0.1	-0.005728
4.790000	0.1	-0.004303
4.791667	0.1	-0.002845
4.793333	0.1	-0.001583
4.795000	0.1	-0.000624
4.796667	0.1	0.000419
4.798333	0.1	0.001071
4.800000	0.1	-0.000210
4.801667	0.1	-0.003707
4.803333	0.1	-0.007581
4.805000	0.1	-0.009942
4.806667	0.1	-0.010259
4.808333	0.1	-0.008708
4.810000	0.1	-0.005635
4.811667	0.1	-0.002040
4.813333	0.1	0.000470
4.815000	0.1	0.001057
4.816667	0.1	0.000210
4.818333	0.1	-0.001281
4.820000	0.1	-0.003073
4.821667	0.1	-0.004624
4.823333	0.1	-0.004624
4.825000	0.1	-0.002603
4.826667	0.1	-0.000261
4.828333	0.1	0.000610
4.830000	0.1	0.000475
4.831667	0.1	0.001211
4.833333	0.1	0.003902
4.835000	0.1	0.007995
4.836667	0.1	0.011469
4.838333	0.1	0.012144
4.840000	0.1	0.009537
4.841667	0.1	0.005336
4.843333	0.1	0.001895
4.845000	0.1	0.000242
4.846667	0.1	-0.000419
4.848333	0.1	-0.001611
4.850000	0.1	-0.004144
4.851667	0.1	-0.007423
4.853333	0.1	-0.010347
4.855000	0.1	-0.012536
4.856667	0.1	-0.014217
4.858333	0.1	-0.015534
4.860000	0.1	-0.016219
4.861667	0.1	-0.015562
4.863333	0.1	-0.012796
4.865000	0.1	-0.008075
4.866667	0.1	-0.002836
4.868333	0.1	0.001523
4.870000	0.1	0.004820
4.871667	0.1	0.007227
4.873333	0.1	0.007609
4.875000	0.1	0.004456
4.876667	0.1	-0.001332
4.878333	0.1	-0.006375
4.880000	0.1	-0.007940
4.881667	0.1	-0.006217
4.883333	0.1	-0.003520
4.885000	0.1	-0.001565
4.886667	0.1	-0.000196
4.888333	0.1	0.001579
4.890000	0.1	0.004591
4.891667	0.1	0.009066
4.893333	0.1	0.014142
4.895000	0.1	0.018068
4.896667	0.1	0.019236
4.898333	0.1	0.017332
4.900000	0.1	0.013765
4.901667	0.1	0.010557
4.903333	0.1	0.008419
4.905000	0.1	0.006994
4.906667	0.1	0.006715
4.908333	0.1	0.008703
4.910000	0.1	0.012699
4.911667	0.1	0.016266
4.913333	0.1	0.016275
4.915000	0.1	0.010990
4.916667	0.1	0.001467
4.918333	0.1	-0.008480
4.920000	0.1	-0.014864
4.921667	0.1	-0.016498
4.923333	0.1	-0.014515
4.925000	0.1	-0.010119
4.926667	0.1	-0.004289
4.928333	0.1	0.001476
4.930000	0.1	0.005797
4.931667	0.1	0.008801
4.933333	0.1	0.011707
4.935000	0.1	0.014901
4.936667	0.1	0.017509
4.938333	0.1	0.018841
4.940000	0.1	0.019036
4.941667	0.1	0.018589
4.943333	0.1	0.018543
4.945000	0.1	0.020256
4.946667	0.1	0.023777
4.948333	0.1	0.027823
4.950000	0.1	0.031255
4.951667	0.1	0.033202
4.953333	0.1	0.032787
4.955000	0.1	0.029979
4.956667	0.1	0.025975
4.958333	0.1	0.022412
4.960000	0.1	0.020475
4.961667	0.1	0.020242
4.963333	0.1	0.020680
4.965000	0.1	0.020294
4.966667	0.1	0.018002
4.968333	0.1	0.014217
4.970000	0.1	0.010990
4.971667	0.1	0.010240
4.973333	0.1	0.012238
4.975000	0.1	0.015921
4.976667	0.1	0.019995
4.978333	0.1	0.023725
4.980000	0.1	0.026752
4.981667	0.1	0.028927
4.983333	0.1	0.030622
4.985000	0.1	0.032494
4.986667	0.1	0.034892
4.988333	0.1	0.037472
4.990000	0.1	0.039027
4.991667	0.1	0.038296
4.993333	0.1	0.035209
4.995000	0.1	0.031372
4.996667	0.1	0.029230
4.998333	0.1	0.030003
5.000000	0.1	0.032517
5.001667	0.1	0.035004
5.003333	0.1	0.037584
5.005000	0.1	0.041542
5.006667	0.1	0.047055
5.008333	0.1	0.053160
5.010000	0.1	0.058846
5.011667	0.1	0.063558
5.013333	0.1	0.067190
5.015000	0.1	0.069896
5.016667	0.1	0.071540
5.018333	0.1	0.071558
5.020000	0.1	0.069696
5.021667	0.1	0.066208
5.023333	0.1	0.061295
5.025000	0.1	0.055553
5.026667	0.1	0.051083
5.028333	0.1	0.050976
5.030000	0.1	0.056778
5.031667	0.1	0.066552
5.033333	0.1	0.076294
5.035000	0.1	0.082925
5.036667	0.1	0.085668
5.038333	0.1	0.085770
5.040000	0.1	0.085575
5.041667	0.1	0.086385
5.043333	0.1	0.087004
5.045000	0.1	0.085337
5.046667	0.1	0.081337
5.048333	0.1	0.077495
5.050000	0.1	0.076136
5.051667	0.1	0.077211
5.053333	0.1	0.079232
5.055000	0.1	0.081016
5.056667	0.1	0.082031
5.058333	0.1	0.082133
5.060000	0.1	0.081710
5.061667	0.1	0.081891
5.063333	0.1	0.083637
5.065000	0.1	0.086357
5.066667	0.1	0.088136
5.068333	0.1	0.087293
5.070000	0.1	0.083861
5.071667	0.1	0.079940
5.073333	0.1	0.078282
5.075000	0.1	0.079991
5.076667	0.1	0.083875
5.078333	0.1	0.088108
5.080000	0.1	0.091735
5.081667	0.1	0.094585
5.083333	0.1	0.096783
5.085000	0.1	0.098441
5.086667	0.1	0.098934
5.088333	0.1	0.097207
5.090000	0.1	0.093365
5.091667	0.1	0.089225
5.093333	0.1	0.087353
5.095000	0.1	0.089249
5.096667	0.1	0.093975
5.098333	0.1	0.098683
5.100000	0.1	0.100830
5.101667	0.1	0.100168
5.103333	0.1	0.098567
5.105000	0.1	0.097905
5.106667	0.1	0.098771
5.108333	0.1	0.100886
5.110000	0.1	0.103987
5.111667	0.1	0.107870
5.113333	0.1	0.111442
5.115000	0.1	0.112667
5.116667	0.1	0.110492
5.118333	0.1	0.106115
5.120000	0.1	0.101654
5.121667	0.1	0.098343
5.123333	0.1	0.096480
5.125000	0.1	0.096015
5.126667	0.1	0.096546
5.128333	0.1	0.097305
5.130000	0.1	0.097472
5.131667	0.1	0.096411
5.133333	0.1	0.094320
5.135000	0.1	0.092587
5.136667	0.1	0.092010
5.138333	0.1	0.091773
5.140000	0.1	0.091475
5.141667	0.1	0.092168
5.143333	0.1	0.094944
5.145000	0.1	0.099619
5.146667	0.1	0.104890
5.148333	0.1	0.109398
5.150000	0.1	0.112290
5.151667	0.1	0.112895
5.153333	0.1	0.110925
5.155000	0.1	0.107335
5.156667	0.1	0.104206
5.158333	0.1	0.103349
5.160000	0.1	0.105007
5.161667	0.1	0.107992
5.163333	0.1	0.110813
5.165000	0.1	0.112606
5.166667	0.1	0.112900
5.168333	0.1	0.111284
5.170000	0.1	0.107754
5.171667	0.1	0.103274
5.173333	0.1	0.099991
5.175000	0.1	0.100117
5.176667	0.1	0.103950
5.178333	0.1	0.109510
5.180000	0.1	0.114008
5.181667	0.1	0.115400
5.183333	0.1	0.113058
5.185000	0.1	0.107968
5.186667	0.1	0.102427
5.188333	0.1	0.099135
5.190000	0.1	0.099288
5.191667	0.1	0.101486
5.193333	0.1	0.103321
5.195000	0.1	0.103749
5.196667	0.1	0.103740
5.198333	0.1	0.104969
5.200000	0.1	0.107754
5.201667	0.1	0.110478
5.203333	0.1	0.111326
5.205000	0.1	0.110078
5.206667	0.1	0.108173
5.208333	0.1	0.107111
5.210000	0.1	0.106883
5.211667	0.1	0.106762
5.213333	0.1	0.107302
5.215000	0.1	0.110264
5.216667	0.1	0.116276
5.218333	0.1	0.123717
5.220000	0.1	0.130348
5.221667	0.1	0.134511
5.223333	0.1	0.134511
5.225000	0.1	0.129258
5.226667	0.1	0.120224
5.228333	0.1	0.111153
5.230000	0.1	0.105496
5.231667	0.1	0.104485
5.233333	0.1	0.106855
5.235000	0.1	0.109905
5.236667	0.1	0.111219
5.238333	0.1	0.109891
5.240000	0.1	0.106599
5.241667	0.1	0.102930
5.243333	0.1	0.100760
5.245000	0.1	0.101128
5.246667	0.1	0.102925
5.248333	0.1	0.104047
5.250000	0.1	0.104113
5.251667	0.1	0.104494
5.253333	0.1	0.106026
5.255000	0.1	0.108010
5.256667	0.1	0.109198
5.258333	0.1	0.109198
5.260000	0.1	0.108453
5.261667	0.1	0.107051
5.263333	0.1	0.104811
5.265000	0.1	0.102408
5.266667	0.1	0.100955
5.268333	0.1	0.100872
5.270000	0.1	0.101984
5.271667	0.1	0.103824
5.273333	0.1	0.105835
5.275000	0.1	0.107619
5.276667	0.1	0.108811
5.278333	0.1	0.109356
5.280000	0.1	0.109989
5.281667	0.1	0.111749
5.283333	0.1	0.115130
5.285000	0.1	0.119875
5.286667	0.1	0.125021
5.288333	0.1	0.129030
5.290000	0.1	0.130632
5.291667	0.1	0.129389
5.293333	0.1	0.125673
5.295000	0.1	0.120639
5.296667	0.1	0.115419
5.298333	0.1	0.110432
5.300000	0.1	0.106054
5.301667	0.1	0.103065
5.303333	0.1	0.102199
5.305000	0.1	0.104061
5.306667	0.1	0.108951
5.308333	0.1	0.115810
5.310000	0.1	0.121891
5.311667	0.1	0.124401
5.313333	0.1	0.122925
5.315000	0.1	0.119442
5.316667	0.1	0.116434
5.318333	0.1	0.115810
5.320000	0.1	0.118474
5.321667	0.1	0.123866
5.323333	0.1	0.130297
5.325000	0.1	0.135605
5.326667	0.1	0.138269
5.328333	0.1	0.138413
5.330000	0.1	0.137240
5.331667	0.1	0.135889
5.333333	0.1	0.134958
5.335000	0.1	0.133729
5.336667	0.1	0.130474
5.338333	0.1	0.124783
5.340000	0.1	0.118758
5.341667	0.1	0.115070
5.343333	0.1	0.114357
5.345000	0.1	0.115284
5.346667	0.1	0.116318
5.348333	0.1	0.116518
5.350000	0.1	0.115475
5.351667	0.1	0.113468
5.353333	0.1	0.111689
5.355000	0.1	0.111614
5.356667	0.1	0.113863
5.358333	0.1	0.117989
5.360000	0.1	0.123135
5.361667	0.1	0.128099
5.363333	0.1	0.131079
5.365000	0.1	0.130283
5.366667	0.1	0.125207
5.368333	0.1	0.117291
5.370000	0.1	0.109361
5.371667	0.1	0.103982
5.373333	0.1	0.102394
5.375000	0.1	0.104588
5.376667	0.1	0.109258
5.378333	0.1	0.114446
5.380000	0.1	0.119037
5.381667	0.1	0.122944
5.383333	0.1	0.126096
5.385000	0.1	0.127871
5.386667	0.1	0.127531
5.388333	0.1	0.125426
5.390000	0.1	0.123358
5.391667	0.1	0.123293
5.393333	0.1	0.125645
5.395000	0.1	0.128881
5.396667	0.1	0.130604
5.398333	0.1	0.129137
5.400000	0.1	0.124653
5.401667	0.1	0.118921
5.403333	0.1	0.113742
5.405000	0.1	0.110124
5.406667	0.1	0.108853
5.408333	0.1	0.110460
5.410000	0.1	0.114348
5.411667	0.1	0.119032
5.413333	0.1	0.123619
5.415000	0.1	0.127852
5.416667	0.1	0.131056
5.418333	0.1	0.132481
5.420000	0.1	0.132169
5.421667	0.1	0.130567
5.423333	0.1	0.128173
5.425000	0.1	0.125756
5.426667	0.1	0.124178
5.428333	0.1	0.123838
5.430000	0.1	0.124187
5.431667	0.1	0.123968
5.433333	0.1	0.122818
5.435000	0.1	0.122013
5.436667	0.1	0.123344
5.438333	0.1	0.127368
5.440000	0.1	0.132779
5.441667	0.1	0.137486
5.443333	0.1	0.139414
5.445000	0.1	0.136853
5.446667	0.1	0.130138
5.448333	0.1	0.122041
5.450000	0.1	0.115428
5.451667	0.1	0.111680
5.453333	0.1	0.110879
5.455000	0.1	0.112411
5.456667	0.1	0.115409
5.458333	0.1	0.118818
5.460000	0.1	0.121342
5.461667	0.1	0.122339
5.463333	0.1	0.122762
5.465000	0.1	0.124327
5.466667	0.1	0.127186
5.468333	0.1	0.129538
5.470000	0.1	0.130082
5.471667	0.1	0.129496
5.473333	0.1	0.129356
5.475000	0.1	0.130543
5.476667	0.1	0.132853
5.478333	0.1	0.135764
5.480000	0.1	0.139098
5.481667	0.1	0.142371
5.483333	0.1	0.144336
5.485000	0.1	0.143717
5.486667	0.1	0.140215
5.488333	0.1	0.135046
5.490000	0.1	0.130804
5.491667	0.1	0.129580
5.493333	0.1	0.131116
5.495000	0.1	0.133398
5.496667	0.1	0.134516
5.498333	0.1	0.134083
5.500000	0.1	0.132960
5.501667	0.1	0.131452
5.503333	0.1	0.128807
5.505000	0.1	0.124425
5.506667	0.1	0.118385
5.508333	0.1	0.111968
5.510000	0.1	0.107787
5.511667	0.1	0.108089
5.513333	0.1	0.113030
5.515000	0.1	0.120499
5.516667	0.1	0.127293
5.518333	0.1	0.131018
5.520000	0.1	0.131126
5.521667	0.1	0.128360
5.523333	0.1	0.124308
5.525000	0.1	0.121165
5.526667	0.1	0.120411
5.528333	0.1	0.121589
5.530000	0.1	0.122976
5.531667	0.1	0.122748
5.533333	0.1	0.120103
5.535000	0.1	0.116494
5.536667	0.1	0.114613
5.538333	0.1	0.115559
5.540000	0.1	0.118641
5.541667	0.1	0.122976
5.543333	0.1	0.127926
5.545000	0.1	0.133016
5.546667	0.1	0.137729
5.548333	0.1	0.141263
5.550000	0.1	0.142646
5.551667	0.1	0.141361
5.553333	0.1	0.138255
5.555000	0.1	0.135023
5.556667	0.1	0.132453
5.558333	0.1	0.130450
5.560000	0.1	0.128979
5.561667	0.1	0.127638
5.563333	0.1	0.125975
5.565000	0.1	0.124294
5.566667	0.1	0.123018
5.568333	0.1	0.122422
5.570000	0.1	0.122986
5.571667	0.1	0.124481
5.573333	0.1	0.125426
5.575000	0.1	0.124616
5.576667	0.1	0.122846
5.578333	0.1	0.122474
5.580000	0.1	0.125025
5.581667	0.1	0.129803
5.583333	0.1	0.134562
5.585000	0.1	0.136755
5.586667	0.1	0.135079
5.588333	0.1	0.130469
5.590000	0.1	0.125365
5.591667	0.1	0.122483
5.593333	0.1	0.123652
5.595000	0.1	0.128648
5.596667	0.1	0.135349
5.598333	0.1	0.141244
5.600000	0.1	0.144714
5.601667	0.1	0.145244
5.603333	0.1	0.142921
5.605000	0.1	0.137957
5.606667	0.1	0.131223
5.608333	0.1	0.124858
5.610000	0.1	0.121426
5.611667	0.1	0.122003
5.613333	0.1	0.125668
5.615000	0.1	0.130502
5.616667	0.1	0.134255
5.618333	0.1	0.134902
5.620000	0.1	0.132001
5.621667	0.1	0.127247
5.623333	0.1	0.123209
5.625000	0.1	0.121691
5.626667	0.1	0.122660
5.628333	0.1	0.124690
5.630000	0.1	0.126786
5.631667	0.1	0.129263
5.633333	0.1	0.132201
5.635000	0.1	0.134371
5.636667	0.1	0.134702
5.638333	0.1	0.133757
5.640000	0.1	0.132970
5.641667	0.1	0.132956
5.643333	0.1	0.132374
5.645000	0.1	0.129258
5.646667	0.1	0.123917
5.648333	0.1	0.118874
5.650000	0.1	0.115973
5.651667	0.1	0.115181
5.653333	0.1	0.115419
5.655000	0.1	0.115493
5.656667	0.1	0.114762
5.658333	0.1	0.113300
5.660000	0.1	0.111507
5.661667	0.1	0.109938
5.663333	0.1	0.108737
5.665000	0.1	0.107517
5.666667	0.1	0.106501
5.668333	0.1	0.107069
5.670000	0.1	0.110669
5.671667	0.1	0.117640
5.673333	0.1	0.126725
5.675000	0.1	0.135116
5.676667	0.1	0.139461
5.678333	0.1	0.138194
5.680000	0.1	0.132774
5.681667	0.1	0.126283
5.683333	0.1	0.121025
5.685000	0.1	0.117403
5.686667	0.1	0.114697
5.688333	0.1	0.112178
5.690000	0.1	0.109468
5.691667	0.1	0.107023
5.693333	0.1	0.106222
5.695000	0.1	0.107586
5.696667	0.1	0.109412
5.698333	0.1	0.109221
5.700000	0.1	0.106264
5.701667	0.1	0.102092
5.703333	0.1	0.099181
5.705000	0.1	0.099125
5.706667	0.1	0.101719
5.708333	0.1	0.104965
5.710000	0.1	0.106087
5.711667	0.1	0.103698
5.713333	0.1	0.099316
5.715000	0.1	0.095940
5.716667	0.1	0.095037
5.718333	0.1	0.095391
5.720000	0.1	0.094664
5.721667	0.1	0.091484
5.723333	0.1	0.086580
5.725000	0.1	0.082590
5.726667	0.1	0.081793
5.728333	0.1	0.084005
5.730000	0.1	0.087074
5.731667	0.1	0.088224
5.733333	0.1	0.085291
5.735000	0.1	0.078636
5.736667	0.1	0.071614
5.738333	0.1	0.068457
5.740000	0.1	0.071414
5.741667	0.1	0.079381
5.743333	0.1	0.088718
5.745000	0.1	0.095465
5.746667	0.1	0.097547
5.748333	0.1	0.095768
5.750000	0.1	0.092736
5.751667	0.1	0.090622
5.753333	0.1	0.090296
5.755000	0.1	0.092238
5.756667	0.1	0.096387
5.758333	0.1	0.101249
5.760000	0.1	0.104536
5.761667	0.1	0.105049
5.763333	0.1	0.102930
5.765000	0.1	0.098632
5.766667	0.1	0.092704
5.768333	0.1	0.085784
5.770000	0.1	0.079046
5.771667	0.1	0.074552
5.773333	0.1	0.073472
5.775000	0.1	0.074632
5.776667	0.1	0.076140
5.778333	0.1	0.077197
5.780000	0.1	0.077970
5.781667	0.1	0.078892
5.783333	0.1	0.080382
5.785000	0.1	0.082380
5.786667	0.1	0.083870
5.788333	0.1	0.083237
5.790000	0.1	0.079810
5.791667	0.1	0.075377
5.793333	0.1	0.073006
5.795000	0.1	0.073840
5.796667	0.1	0.076308
5.798333	0.1	0.078063
5.800000	0.1	0.077682
5.801667	0.1	0.075507
5.803333	0.1	0.073067
5.805000	0.1	0.071106
5.806667	0.1	0.068746
5.808333	0.1	0.065174
5.810000	0.1	0.061328
5.811667	0.1	0.059316
5.813333	0.1	0.060615
5.815000	0.1	0.064680
5.816667	0.1	0.069207
5.818333	0.1	0.072164
5.820000	0.1	0.073188
5.821667	0.1	0.072881
5.823333	0.1	0.072103
5.825000	0.1	0.071931
5.826667	0.1	0.073044
5.828333	0.1	0.075190
5.830000	0.1	0.077579
5.831667	0.1	0.079423
5.833333	0.1	0.079884
5.835000	0.1	0.078315
5.836667	0.1	0.075172
5.838333	0.1	0.071782
5.840000	0.1	0.068936
5.841667	0.1	0.066478
5.843333	0.1	0.064042
5.845000	0.1	0.061663
5.846667	0.1	0.059810
5.848333	0.1	0.059218
5.850000	0.1	0.060545
5.851667	0.1	0.063516
5.853333	0.1	0.066687
5.855000	0.1	0.068927
5.856667	0.1	0.070492
5.858333	0.1	0.072308
5.860000	0.1	0.075032
5.861667	0.1	0.078934
5.863333	0.1	0.083372
5.865000	0.1	0.086692
5.866667	0.1	0.087572
5.868333	0.1	0.085831
5.870000	0.1	0.082054
5.871667	0.1	0.077183
5.873333	0.1	0.072056
5.875000	0.1	0.066613
5.876667	0.1	0.060806
5.878333	0.1	0.056149
5.880000	0.1	0.054403
5.881667	0.1	0.055498
5.883333	0.1	0.058324
5.885000	0.1	0.062091
5.886667	0.1	0.065784
5.888333	0.1	0.067847
5.890000	0.1	0.067283
5.891667	0.1	0.064708
5.893333	0.1	0.061821
5.895000	0.1	0.059619
5.896667	0.1	0.057085
5.898333	0.1	0.052336
5.900000	0.1	0.045793
5.901667	0.1	0.041239
5.903333	0.1	0.042338
5.905000	0.1	0.049481
5.906667	0.1	0.060196
5.908333	0.1	0.070906
5.910000	0.1	0.078809
5.911667	0.1	0.082906
5.913333	0.1	0.083493
5.915000	0.1	0.081537
5.916667	0.1	0.078306
5.918333	0.1	0.074538
5.920000	0.1	0.070296
5.921667	0.1	0.066101
5.923333	0.1	0.063418
5.925000	0.1	0.063740
5.926667	0.1	0.067237
5.928333	0.1	0.072243
5.930000	0.1	0.076210
5.931667	0.1	0.077472
5.933333	0.1	0.076182
5.935000	0.1	0.073723
5.936667	0.1	0.071554
5.938333	0.1	0.070045
5.940000	0.1	0.068150
5.941667	0.1	0.064471
5.943333	0.1	0.058929
5.945000	0.1	0.053030
5.946667	0.1	0.048988
5.948333	0.1	0.048676
5.950000	0.1	0.052117
5.951667	0.1	0.057071
5.953333	0.1	0.060871
5.955000	0.1	0.061910
5.956667	0.1	0.059740
5.958333	0.1	0.055265
5.960000	0.1	0.050934
5.961667	0.1	0.049355
5.963333	0.1	0.051339
5.965000	0.1	0.055693
5.966667	0.1	0.060168
5.968333	0.1	0.062245
5.970000	0.1	0.060587
5.971667	0.1	0.056033
5.973333	0.1	0.050785
5.975000	0.1	0.047074
5.976667	0.1	0.046338
5.978333	0.1	0.048378
5.980000	0.1	0.051265
5.981667	0.1	0.052913
5.983333	0.1	0.052671
5.985000	0.1	0.051246
5.986667	0.1	0.049979
5.988333	0.1	0.050166
5.990000	0.1	0.051530
5.991667	0.1	0.051889
5.993333	0.1	0.049714
5.995000	0.1	0.046138
5.996667	0.1	0.043372
5.998333	0.1	0.042063
6.000000	0.1	0.040950
6.001667	0.1	0.038664
6.003333	0.1	0.035269
6.005000	0.1	0.031712
6.006667	0.1	0.028708
6.008333	0.1	0.026901
6.010000	0.1	0.027334
6.011667	0.1	0.030673
6.013333	0.1	0.035819
6.015000	0.1	0.039935
6.016667	0.1	0.040764
6.018333	0.1	0.038459
6.020000	0.1	0.035246
6.021667	0.1	0.033984
6.023333	0.1	0.036103
6.025000	0.1	0.040326
6.026667	0.1	0.044028
6.028333	0.1	0.045365
6.030000	0.1	0.044294
6.031667	0.1	0.042305
6.033333	0.1	0.041146
6.035000	0.1	0.041481
6.036667	0.1	0.042906
6.038333	0.1	0.045095
6.040000	0.1	0.047917
6.041667	0.1	0.050124
6.043333	0.1	0.049565
6.045000	0.1	0.045681
6.046667	0.1	0.040494
6.048333	0.1	0.036587
6.050000	0.1	0.035004
6.051667	0.1	0.035260
6.053333	0.1	0.036242
6.055000	0.1	0.036596
6.056667	0.1	0.035563
6.058333	0.1	0.033919
6.060000	0.1	0.032862
6.061667	0.1	0.032242
6.063333	0.1	0.031604
6.065000	0.1	0.032061
6.066667	0.1	0.035167
6.068333	0.1	0.041034
6.070000	0.1	0.048354
6.071667	0.1	0.054566
6.073333	0.1	0.056778
6.075000	0.1	0.054212
6.076667	0.1	0.048466
6.078333	0.1	0.041649
6.080000	0.1	0.035819
6.081667	0.1	0.032955
6.083333	0.1	0.033742
6.085000	0.1	0.037150
6.086667	0.1	0.041411
6.088333	0.1	0.044885
6.090000	0.1	0.046557
6.091667	0.1	0.046389
6.093333	0.1	0.045383
6.095000	0.1	0.044545
6.096667	0.1	0.043758
6.098333	0.1	0.042352
6.100000	0.1	0.040014
6.101667	0.1	0.036838
6.103333	0.1	0.033434
6.105000	0.1	0.031129
6.106667	0.1	0.031474
6.108333	0.1	0.034939
6.110000	0.1	0.040396
6.111667	0.1	0.046296
6.113333	0.1	0.051293
6.115000	0.1	0.053789
6.116667	0.1	0.052913
6.118333	0.1	0.049802
6.120000	0.1	0.046496
6.121667	0.1	0.043865
6.123333	0.1	0.041281
6.125000	0.1	0.037868
6.126667	0.1	0.033667
6.128333	0.1	0.029858
6.130000	0.1	0.027730
6.131667	0.1	0.027749
6.133333	0.1	0.029518
6.135000	0.1	0.032014
6.136667	0.1	0.034506
6.138333	0.1	0.037057
6.140000	0.1	0.039297
6.141667	0.1	0.039963
6.143333	0.1	0.038575
6.145000	0.1	0.036089
6.146667	0.1	0.033528
6.148333	0.1	0.031246
6.150000	0.1	0.029649
6.151667	0.1	0.029607
6.153333	0.1	0.031339
6.155000	0.1	0.033425
6.156667	0.1	0.034012
6.158333	0.1	0.032787
6.160000	0.1	0.030636
6.161667	0.1	0.028354
6.163333	0.1	0.026827
6.165000	0.1	0.027101
6.166667	0.1	0.029472
6.168333	0.1	0.032992
6.170000	0.1	0.036322
6.171667	0.1	0.038873
6.173333	0.1	0.040978
6.175000	0.1	0.043171
6.176667	0.1	0.045421
6.178333	0.1	0.047348
6.180000	0.1	0.048894
6.181667	0.1	0.050035
6.183333	0.1	0.050184
6.185000	0.1	0.048163
6.186667	0.1	0.043218
6.188333	0.1	0.036415
6.190000	0.1	0.030175
6.191667	0.1	0.026189
6.193333	0.1	0.024638
6.195000	0.1	0.025420
6.196667	0.1	0.028601
6.198333	0.1	0.033495
6.200000	0.1	0.038934
6.201667	0.1	0.044252
6.203333	0.1	0.048573
6.205000	0.1	0.050329
6.206667	0.1	0.048499
6.208333	0.1	0.043660
6.210000	0.1	0.037490
6.211667	0.1	0.031865
6.213333	0.1	0.028894
6.215000	0.1	0.030389
6.216667	0.1	0.036000
6.218333	0.1	0.043083
6.220000	0.1	0.048685
6.221667	0.1	0.050915
6.223333	0.1	0.049314
6.225000	0.1	0.044848
6.226667	0.1	0.039130
6.228333	0.1	0.033560
6.230000	0.1	0.029197
6.231667	0.1	0.026785
6.233333	0.1	0.026175
6.235000	0.1	0.026650
6.236667	0.1	0.028252
6.238333	0.1	0.031483
6.240000	0.1	0.035861
6.241667	0.1	0.040145
6.243333	0.1	0.043251
6.245000	0.1	0.044447
6.246667	0.1	0.043213
6.248333	0.1	0.039344
6.250000	0.1	0.033961
6.251667	0.1	0.029542
6.253333	0.1	0.028396
6.255000	0.1	0.031642
6.256667	0.1	0.038892
6.258333	0.1	0.048173
6.260000	0.1	0.056322
6.261667	0.1	0.060196
6.263333	0.1	0.058808
6.265000	0.1	0.054268
6.266667	0.1	0.050189
6.268333	0.1	0.049216
6.270000	0.1	0.050985
6.271667	0.1	0.052340
6.273333	0.1	0.050641
6.275000	0.1	0.046156
6.276667	0.1	0.041015
6.278333	0.1	0.037197
6.280000	0.1	0.036051
6.281667	0.1	0.038273
6.283333	0.1	0.043320
6.285000	0.1	0.049355
6.286667	0.1	0.053989
6.288333	0.1	0.055567
6.290000	0.1	0.054259
6.291667	0.1	0.051814
6.293333	0.1	0.049979
6.295000	0.1	0.049095
6.296667	0.1	0.048564
6.298333	0.1	0.048368
6.300000	0.1	0.048559
6.301667	0.1	0.048829
6.303333	0.1	0.050231
6.305000	0.1	0.054762
6.306667	0.1	0.062292
6.308333	0.1	0.069924
6.310000	0.1	0.074436
6.311667	0.1	0.074399
6.313333	0.1	0.070790
6.315000	0.1	0.066045
6.316667	0.1	0.062301
6.318333	0.1	0.060340
6.320000	0.1	0.059558
6.321667	0.1	0.058608
6.323333	0.1	0.056229
6.325000	0.1	0.052406
6.326667	0.1	0.049546
6.328333	0.1	0.050855
6.330000	0.1	0.057016
6.331667	0.1	0.065672
6.333333	0.1	0.073439
6.335000	0.1	0.077933
6.336667	0.1	0.079088
6.338333	0.1	0.078543
6.340000	0.1	0.077346
6.341667	0.1	0.075311
6.343333	0.1	0.072652
6.345000	0.1	0.070501
6.346667	0.1	0.069393
6.348333	0.1	0.068559
6.350000	0.1	0.067046
6.351667	0.1	0.064988
6.353333	0.1	0.063856
6.355000	0.1	0.065253
6.356667	0.1	0.069439
6.358333	0.1	0.075162
6.360000	0.1	0.080238
6.361667	0.1	0.082985
6.363333	0.1	0.083377
6.365000	0.1	0.082552
6.366667	0.1	0.081970
6.368333	0.1	0.082254
6.370000	0.1	0.082105
6.371667	0.1	0.079828
6.373333	0.1	0.076238
6.375000	0.1	0.073877
6.376667	0.1	0.073602
6.378333	0.1	0.074604
6.380000	0.1	0.076727
6.381667	0.1	0.079833
6.383333	0.1	0.082096
6.385000	0.1	0.081584
6.386667	0.1	0.078739
6.388333	0.1	0.075931
6.390000	0.1	0.074962
6.391667	0.1	0.075772
6.393333	0.1	0.077542
6.395000	0.1	0.079372
6.396667	0.1	0.079642
6.398333	0.1	0.077076
6.400000	0.1	0.072438
6.401667	0.1	0.067963
6.403333	0.1	0.066026
6.405000	0.1	0.068098
6.406667	0.1	0.073463
6.408333	0.1	0.079810
6.410000	0.1	0.085249
6.411667	0.1	0.088788
6.413333	0.1	0.089826
6.415000	0.1	0.088564
6.416667	0.1	0.086157
6.418333	0.1	0.083591
6.420000	0.1	0.080913
6.421667	0.1	0.077765
6.423333	0.1	0.073877
6.425000	0.1	0.068946
6.426667	0.1	0.063493
6.428333	0.1	0.059777
6.430000	0.1	0.060080
6.431667	0.1	0.063926
6.433333	0.1	0.068136
6.435000	0.1	0.069551
6.436667	0.1	0.067204
6.438333	0.1	0.062441
6.440000	0.1	0.057868
6.441667	0.1	0.055805
6.443333	0.1	0.057449
6.445000	0.1	0.062762
6.446667	0.1	0.069863
6.448333	0.1	0.074869
6.450000	0.1	0.074487
6.451667	0.1	0.069584
6.453333	0.1	0.064773
6.455000	0.1	0.064191
6.456667	0.1	0.068792
6.458333	0.1	0.076704
6.460000	0.1	0.084634
6.461667	0.1	0.089915
6.463333	0.1	0.092066
6.465000	0.1	0.091954
6.466667	0.1	0.090254
6.468333	0.1	0.087395
6.470000	0.1	0.083675
6.471667	0.1	0.079414
6.473333	0.1	0.075232
6.475000	0.1	0.071642
6.476667	0.1	0.068895
6.478333	0.1	0.067637
6.480000	0.1	0.068368
6.481667	0.1	0.070375
6.483333	0.1	0.072471
6.485000	0.1	0.074017
6.486667	0.1	0.074720
6.488333	0.1	0.075190
6.490000	0.1	0.077435
6.491667	0.1	0.082906
6.493333	0.1	0.090445
6.495000	0.1	0.097211
6.496667	0.1	0.101100
6.498333	0.1	0.101496
6.500000	0.1	0.098981
6.501667	0.1	0.095181
6.503333	0.1	0.091642
6.505000	0.1	0.088788
6.506667	0.1	0.086231
6.508333	0.1	0.083465
6.510000	0.1	0.080639
6.511667	0.1	0.078971
6.513333	0.1	0.079689
6.515000	0.1	0.082646
6.516667	0.1	0.086422
6.518333	0.1	0.089123
6.520000	0.1	0.089351
6.521667	0.1	0.087135
6.523333	0.1	0.084070
6.525000	0.1	0.082375
6.526667	0.1	0.083498
6.528333	0.1	0.087395
6.530000	0.1	0.092867
6.531667	0.1	0.098501
6.533333	0.1	0.103326
6.535000	0.1	0.106450
6.536667	0.1	0.106948
6.538333	0.1	0.105198
6.540000	0.1	0.102869
6.541667	0.1	0.100941
6.543333	0.1	0.099526
6.545000	0.1	0.098809
6.546667	0.1	0.098622
6.548333	0.1	0.098185
6.550000	0.1	0.097002
6.551667	0.1	0.095358
6.553333	0.1	0.094017
6.555000	0.1	0.093700
6.556667	0.1	0.094771
6.558333	0.1	0.097426
6.560000	0.1	0.102040
6.561667	0.1	0.108862
6.563333	0.1	0.117235
6.565000	0.1	0.125659
6.566667	0.1	0.132499
6.568333	0.1	0.136173
6.570000	0.1	0.135936
6.571667	0.1	0.133454
6.573333	0.1	0.131857
6.575000	0.1	0.132783
6.576667	0.1	0.135684
6.578333	0.1	0.139182
6.580000	0.1	0.142236
6.581667	0.1	0.144779
6.583333	0.1	0.147154
6.585000	0.1	0.148718
6.586667	0.1	0.148239
6.588333	0.1	0.145757
6.590000	0.1	0.142958
6.591667	0.1	0.141878
6.593333	0.1	0.144001
6.595000	0.1	0.149910
6.596667	0.1	0.158451
6.598333	0.1	0.166357
6.600000	0.1	0.170209
6.601667	0.1	0.169501
6.603333	0.1	0.166930
6.605000	0.1	0.165766
6.606667	0.1	0.167564
6.608333	0.1	0.172053
6.610000	0.1	0.178288
6.611667	0.1	0.184933
6.613333	0.1	0.189906
6.615000	0.1	0.191559
6.616667	0.1	0.190819
6.618333	0.1	0.190726
6.620000	0.1	0.193832
6.621667	0.1	0.200598
6.623333	0.1	0.209869
6.625000	0.1	0.219792
6.626667	0.1	0.228542
6.628333	0.1	0.234847
6.630000	0.1	0.237874
6.631667	0.1	0.237566
6.633333	0.1	0.235634
6.635000	0.1	0.234963
6.636667	0.1	0.237538
6.638333	0.1	0.243476
6.640000	0.1	0.251383
6.641667	0.1	0.259220
6.643333	0.1	0.265250
6.645000	0.1	0.268840
6.646667	0.1	0.270465
6.648333	0.1	0.271150
6.650000	0.1	0.272244
6.651667	0.1	0.274894
6.653333	0.1	0.278926
6.655000	0.1	0.283527
6.656667	0.1	0.288957
6.658333	0.1	0.295825
6.660000	0.1	0.303648
6.661667	0.1	0.311369
6.663333	0.1	0.318061
6.665000	0.1	0.322647
6.666667	0.1	0.324147
6.668333	0.1	0.322498
6.670000	0.1	0.319048
6.671667	0.1	0.316440
6.673333	0.1	0.317125
6.675000	0.1	0.321181
6.676667	0.1	0.326443
6.678333	0.1	0.331090
6.680000	0.1	0.334997
6.681667	0.1	0.338671
6.683333	0.1	0.341684
6.685000	0.1	0.342862
6.686667	0.1	0.341837
6.688333	0.1	0.339672
6.690000	0.1	0.337996
6.691667	0.1	0.338214
6.693333	0.1	0.340631
6.695000	0.1	0.344077
6.696667	0.1	0.347532
6.698333	0.1	0.350927
6.700000	0.1	0.353721
6.701667	0.1	0.354815
6.703333	0.1	0.353879
6.705000	0.1	0.351528
6.706667	0.1	0.348696
6.708333	0.1	0.346447
6.710000	0.1	0.345819
6.711667	0.1	0.347639
6.713333	0.1	0.351965
6.715000	0.1	0.356943
6.716667	0.1	0.359551
6.718333	0.1	0.358410
6.720000	0.1	0.354699
6.721667	0.1	0.350713
6.723333	0.1	0.348645
6.725000	0.1	0.349637
6.726667	0.1	0.352710
6.728333	0.1	0.355146
6.730000	0.1	0.354722
6.731667	0.1	0.351649
6.733333	0.1	0.347886
6.735000	0.1	0.345167
6.736667	0.1	0.344380
6.738333	0.1	0.346028
6.740000	0.1	0.349730
6.741667	0.1	0.353628
6.743333	0.1	0.355458
6.745000	0.1	0.354080
6.746667	0.1	0.349781
6.748333	0.1	0.343830
6.750000	0.1	0.337935
6.751667	0.1	0.333982
6.753333	0.1	0.333441
6.755000	0.1	0.336091
6.756667	0.1	0.340119
6.758333	0.1	0.343933
6.760000	0.1	0.347076
6.761667	0.1	0.349367
6.763333	0.1	0.350079
6.765000	0.1	0.348003
6.766667	0.1	0.342391
6.768333	0.1	0.334387
6.770000	0.1	0.326992
6.771667	0.1	0.323034
6.773333	0.1	0.323369
6.775000	0.1	0.327057
6.776667	0.1	0.332603
6.778333	0.1	0.338419
6.780000	0.1	0.342536
6.781667	0.1	0.343318
6.783333	0.1	0.340859
6.785000	0.1	0.336696
6.786667	0.1	0.332468
6.788333	0.1	0.329497
6.790000	0.1	0.328743
6.791667	0.1	0.330172
6.793333	0.1	0.332370
6.795000	0.1	0.333060
6.796667	0.1	0.330778
6.798333	0.1	0.326545
6.800000	0.1	0.322997
6.801667	0.1	0.321604
6.803333	0.1	0.321530
6.805000	0.1	0.321744
6.806667	0.1	0.323001
6.808333	0.1	0.326629
6.810000	0.1	0.332678
6.811667	0.1	0.339900
6.813333	0.1	0.346103
6.815000	0.1	0.348738
6.816667	0.1	0.346517
6.818333	0.1	0.340114
6.820000	0.1	0.331402
6.821667	0.1	0.322722
6.823333	0.1	0.316459
6.825000	0.1	0.314219
6.826667	0.1	0.315951
6.828333	0.1	0.320459
6.830000	0.1	0.326848
6.831667	0.1	0.334233
6.833333	0.1	0.340510
6.835000	0.1	0.342899
6.836667	0.1	0.339909
6.838333	0.1	0.332580
6.840000	0.1	0.324156
6.841667	0.1	0.318363
6.843333	0.1	0.317581
6.845000	0.1	0.321851
6.846667	0.1	0.328887
6.848333	0.1	0.335244
6.850000	0.1	0.338107
6.851667	0.1	0.336412
6.853333	0.1	0.331327
6.855000	0.1	0.325902
6.856667	0.1	0.323043
6.858333	0.1	0.323453
6.860000	0.1	0.325739
6.861667	0.1	0.328175
6.863333	0.1	0.330126
6.865000	0.1	0.332072
6.866667	0.1	0.334140
6.868333	0.1	0.335299
6.870000	0.1	0.334550
6.871667	0.1	0.331858
6.873333	0.1	0.327826
6.875000	0.1	0.323826
6.876667	0.1	0.322051
6.878333	0.1	0.323737
6.880000	0.1	0.327616
6.881667	0.1	0.331216
6.883333	0.1	0.332994
6.885000	0.1	0.332566
6.886667	0.1	0.330200
6.888333	0.1	0.326582
6.890000	0.1	0.322419
6.891667	0.1	0.318824
6.893333	0.1	0.317898
6.895000	0.1	0.321358
6.896667	0.1	0.328296
6.898333	0.1	0.335393
6.900000	0.1	0.339532
6.901667	0.1	0.339914
6.903333	0.1	0.338247
6.905000	0.1	0.337134
6.906667	0.1	0.337954
6.908333	0.1	0.340445
6.910000	0.1	0.343672
6.911667	0.1	0.346503
6.913333	0.1	0.347765
6.915000	0.1	0.347095
6.916667	0.1	0.345535
6.918333	0.1	0.344561
6.920000	0.1	0.344394
6.921667	0.1	0.344296
6.923333	0.1	0.343854
6.925000	0.1	0.342904
6.926667	0.1	0.341362
6.928333	0.1	0.339355
6.930000	0.1	0.336934
6.931667	0.1	0.334582
6.933333	0.1	0.333320
6.935000	0.1	0.333278
6.936667	0.1	0.333819
6.938333	0.1	0.335108
6.940000	0.1	0.337409
6.941667	0.1	0.339733
6.943333	0.1	0.340831
6.945000	0.1	0.340329
6.946667	0.1	0.338410
6.948333	0.1	0.335393
6.950000	0.1	0.331737
6.951667	0.1	0.328403
6.953333	0.1	0.326592
6.955000	0.1	0.326675
6.956667	0.1	0.327881
6.958333	0.1	0.329399
6.960000	0.1	0.331104
6.961667	0.1	0.333139
6.963333	0.1	0.335239
6.965000	0.1	0.336654
6.966667	0.1	0.336762
6.968333	0.1	0.335923
6.970000	0.1	0.335262
6.971667	0.1	0.335360
6.973333	0.1	0.335546
6.975000	0.1	0.334568
6.976667	0.1	0.332189
6.978333	0.1	0.329819
6.980000	0.1	0.329143
6.981667	0.1	0.330913
6.983333	0.1	0.334829
6.985000	0.1	0.339462
6.986667	0.1	0.342759
6.988333	0.1	0.343570
6.990000	0.1	0.342508
6.991667	0.1	0.341125
6.993333	0.1	0.340044
6.995000	0.1	0.338373
6.996667	0.1	0.334848
6.998333	0.1	0.329502
7.000000	0.1	0.324245
7.001667	0.1	0.321199
7.003333	0.1	0.320943
7.005000	0.1	0.322987
7.006667	0.1	0.326922
7.008333	0.1	0.332105
7.010000	0.1	0.336855
7.011667	0.1	0.339253
7.013333	0.1	0.338592
7.015000	0.1	0.335379
7.016667	0.1	0.330964
7.018333	0.1	0.327341
7.020000	0.1	0.326177
7.021667	0.1	0.327909
7.023333	0.1	0.331798
7.025000	0.1	0.336161
7.026667	0.1	0.338941
7.028333	0.1	0.338880
7.030000	0.1	0.336678
7.031667	0.1	0.334587
7.033333	0.1	0.334228
7.035000	0.1	0.335216
7.036667	0.1	0.336631
7.038333	0.1	0.338266
7.040000	0.1	0.339802
7.041667	0.1	0.340370
7.043333	0.1	0.339467
7.045000	0.1	0.337185
7.046667	0.1	0.333576
7.048333	0.1	0.328757
7.050000	0.1	0.323830
7.051667	0.1	0.320938
7.053333	0.1	0.321488
7.055000	0.1	0.324585
7.056667	0.1	0.327681
7.058333	0.1	0.328640
7.060000	0.1	0.327127
7.061667	0.1	0.324338
7.063333	0.1	0.321912
7.065000	0.1	0.321181
7.066667	0.1	0.323015
7.068333	0.1	0.327672
7.070000	0.1	0.334396
7.071667	0.1	0.341353
7.073333	0.1	0.346382
7.075000	0.1	0.348603
7.076667	0.1	0.348757
7.078333	0.1	0.347691
7.080000	0.1	0.345968
7.081667	0.1	0.344696
7.083333	0.1	0.345162
7.085000	0.1	0.347379
7.086667	0.1	0.349777
7.088333	0.1	0.350559
7.090000	0.1	0.348780
7.091667	0.1	0.344627
7.093333	0.1	0.339481
7.095000	0.1	0.335379
7.096667	0.1	0.333800
7.098333	0.1	0.334969
7.100000	0.1	0.337823
7.101667	0.1	0.340645
7.103333	0.1	0.342112
7.105000	0.1	0.342135
7.106667	0.1	0.341586
7.108333	0.1	0.341525
7.110000	0.1	0.342531
7.111667	0.1	0.344571
7.113333	0.1	0.347872
7.115000	0.1	0.352766
7.116667	0.1	0.357968
7.118333	0.1	0.360673
7.120000	0.1	0.359002
7.121667	0.1	0.353483
7.123333	0.1	0.346471
7.125000	0.1	0.340533
7.126667	0.1	0.337162
7.128333	0.1	0.336431
7.130000	0.1	0.337092
7.131667	0.1	0.337297
7.133333	0.1	0.335961
7.135000	0.1	0.333516
7.136667	0.1	0.331579
7.138333	0.1	0.331844
7.140000	0.1	0.334615
7.141667	0.1	0.338261
7.143333	0.1	0.340627
7.145000	0.1	0.340575
7.146667	0.1	0.338634
7.148333	0.1	0.336738
7.150000	0.1	0.336315
7.151667	0.1	0.336794
7.153333	0.1	0.336948
7.155000	0.1	0.336394
7.156667	0.1	0.334508
7.158333	0.1	0.330354
7.160000	0.1	0.325148
7.161667	0.1	0.322107
7.163333	0.1	0.323546
7.165000	0.1	0.329521
7.166667	0.1	0.337814
7.168333	0.1	0.344776
7.170000	0.1	0.347621
7.171667	0.1	0.346065
7.173333	0.1	0.341977
7.175000	0.1	0.337656
7.176667	0.1	0.334028
7.178333	0.1	0.330778
7.180000	0.1	0.327616
7.181667	0.1	0.324938
7.183333	0.1	0.323476
7.185000	0.1	0.323150
7.186667	0.1	0.322824
7.188333	0.1	0.321670
7.190000	0.1	0.320184
7.191667	0.1	0.319821
7.193333	0.1	0.321525
7.195000	0.1	0.324426
7.196667	0.1	0.326363
7.198333	0.1	0.325451
7.200000	0.1	0.321348
7.201667	0.1	0.315318
7.203333	0.1	0.309637
7.205000	0.1	0.306638
7.206667	0.1	0.307071
7.208333	0.1	0.309646
7.210000	0.1	0.312529
7.211667	0.1	0.314135
7.213333	0.1	0.313041
7.215000	0.1	0.308710
7.216667	0.1	0.302512
7.218333	0.1	0.297446
7.220000	0.1	0.296207
7.221667	0.1	0.299416
7.223333	0.1	0.305576
7.225000	0.1	0.312128
7.226667	0.1	0.316417
7.228333	0.1	0.316948
7.230000	0.1	0.314182
7.231667	0.1	0.309790
7.233333	0.1	0.305409
7.235000	0.1	0.301753
7.236667	0.1	0.298233
7.238333	0.1	0.294163
7.240000	0.1	0.290195
7.241667	0.1	0.287425
7.243333	0.1	0.285557
7.245000	0.1	0.283192
7.246667	0.1	0.279513
7.248333	0.1	0.275136
7.250000	0.1	0.271662
7.251667	0.1	0.270735
7.253333	0.1	0.272570
7.255000	0.1	0.275304
7.256667	0.1	0.276305
7.258333	0.1	0.273911
7.260000	0.1	0.268100
7.261667	0.1	0.260375
7.263333	0.1	0.253050
7.265000	0.1	0.248114
7.266667	0.1	0.246707
7.268333	0.1	0.249026
7.270000	0.1	0.253702
7.271667	0.1	0.257771
7.273333	0.1	0.258433
7.275000	0.1	0.254782
7.276667	0.1	0.248007
7.278333	0.1	0.240533
7.280000	0.1	0.234745
7.281667	0.1	0.231955
7.283333	0.1	0.232235
7.285000	0.1	0.234726
7.286667	0.1	0.238270
7.288333	0.1	0.241385
7.290000	0.1	0.242284
7.291667	0.1	0.240547
7.293333	0.1	0.238093
7.295000	0.1	0.237189
7.296667	0.1	0.238377
7.298333	0.1	0.240896
7.300000	0.1	0.243918
7.301667	0.1	0.246624
7.303333	0.1	0.247536
7.305000	0.1	0.244831
7.306667	0.1	0.237874
7.308333	0.1	0.227825
7.310000	0.1	0.216672
7.311667	0.1	0.206488
7.313333	0.1	0.198940
7.315000	0.1	0.194600
7.316667	0.1	0.192910
7.318333	0.1	0.192523
7.320000	0.1	0.192458
7.321667	0.1	0.193287
7.323333	0.1	0.196081
7.325000	0.1	0.200281
7.326667	0.1	0.203820
7.328333	0.1	0.205142
7.330000	0.1	0.204328
7.331667	0.1	0.202633
7.333333	0.1	0.201664
7.335000	0.1	0.202418
7.336667	0.1	0.204463
7.338333	0.1	0.206335
7.340000	0.1	0.206726
7.341667	0.1	0.204737
7.343333	0.1	0.199750
7.345000	0.1	0.192299
7.346667	0.1	0.184197
7.348333	0.1	0.177273
7.350000	0.1	0.172872
7.351667	0.1	0.172043
7.353333	0.1	0.174814
7.355000	0.1	0.179731
7.356667	0.1	0.184826
7.358333	0.1	0.188309
7.360000	0.1	0.188746
7.361667	0.1	0.185641
7.363333	0.1	0.179932
7.365000	0.1	0.173799
7.366667	0.1	0.169431
7.368333	0.1	0.167829
7.370000	0.1	0.168672
7.371667	0.1	0.170614
7.373333	0.1	0.172076
7.375000	0.1	0.172602
7.376667	0.1	0.172956
7.378333	0.1	0.173748
7.380000	0.1	0.174283
7.381667	0.1	0.173040
7.383333	0.1	0.169463
7.385000	0.1	0.164858
7.386667	0.1	0.161408
7.388333	0.1	0.161058
7.390000	0.1	0.164704
7.391667	0.1	0.171051
7.393333	0.1	0.176821
7.395000	0.1	0.178912
7.396667	0.1	0.176216
7.398333	0.1	0.169785
7.400000	0.1	0.162167
7.401667	0.1	0.156439
7.403333	0.1	0.154870
7.405000	0.1	0.157366
7.406667	0.1	0.161715
7.408333	0.1	0.165859
7.410000	0.1	0.169147
7.411667	0.1	0.171736
7.413333	0.1	0.173505
7.415000	0.1	0.173221
7.416667	0.1	0.169626
7.418333	0.1	0.163638
7.420000	0.1	0.158418
7.421667	0.1	0.157068
7.423333	0.1	0.160565
7.425000	0.1	0.166954
7.426667	0.1	0.172714
7.428333	0.1	0.175633
7.430000	0.1	0.175950
7.431667	0.1	0.174255
7.433333	0.1	0.170106
7.435000	0.1	0.163610
7.436667	0.1	0.156909
7.438333	0.1	0.152942
7.440000	0.1	0.153263
7.441667	0.1	0.156919
7.443333	0.1	0.161300
7.445000	0.1	0.164565
7.446667	0.1	0.166390
7.448333	0.1	0.166451
7.450000	0.1	0.164039
7.451667	0.1	0.159559
7.453333	0.1	0.154898
7.455000	0.1	0.151824
7.456667	0.1	0.150567
7.458333	0.1	0.150427
7.460000	0.1	0.151210
7.461667	0.1	0.153207
7.463333	0.1	0.156369
7.465000	0.1	0.159880
7.466667	0.1	0.162390
7.468333	0.1	0.162725
7.470000	0.1	0.160355
7.471667	0.1	0.155270
7.473333	0.1	0.148262
7.475000	0.1	0.141109
7.476667	0.1	0.135610
7.478333	0.1	0.132383
7.480000	0.1	0.130855
7.481667	0.1	0.130055
7.483333	0.1	0.129272
7.485000	0.1	0.128103
7.486667	0.1	0.126478
7.488333	0.1	0.125319
7.490000	0.1	0.126539
7.491667	0.1	0.131321
7.493333	0.1	0.138683
7.495000	0.1	0.145878
7.496667	0.1	0.150003
7.498333	0.1	0.149426
7.500000	0.1	0.144695
7.501667	0.1	0.138413
7.503333	0.1	0.133417
7.505000	0.1	0.131088
7.506667	0.1	0.131461
7.508333	0.1	0.133659
7.510000	0.1	0.135610
7.511667	0.1	0.134860
7.513333	0.1	0.130986
7.515000	0.1	0.126208
7.516667	0.1	0.122893
7.518333	0.1	0.121580
7.520000	0.1	0.121589
7.521667	0.1	0.122152
7.523333	0.1	0.122446
7.525000	0.1	0.121705
7.526667	0.1	0.120145
7.528333	0.1	0.119060
7.530000	0.1	0.119563
7.531667	0.1	0.121300
7.533333	0.1	0.122827
7.535000	0.1	0.123233
7.536667	0.1	0.122609
7.538333	0.1	0.121174
7.540000	0.1	0.119163
7.541667	0.1	0.117416
7.543333	0.1	0.116983
7.545000	0.1	0.117938
7.546667	0.1	0.118995
7.548333	0.1	0.118604
7.550000	0.1	0.116653
7.551667	0.1	0.114581
7.553333	0.1	0.113579
7.555000	0.1	0.113859
7.556667	0.1	0.116015
7.558333	0.1	0.121011
7.560000	0.1	0.127987
7.561667	0.1	0.134204
7.563333	0.1	0.137351
7.565000	0.1	0.136336
7.566667	0.1	0.130949
7.568333	0.1	0.122041
7.570000	0.1	0.112015
7.571667	0.1	0.104685
7.573333	0.1	0.103023
7.575000	0.1	0.106804
7.576667	0.1	0.113482
7.578333	0.1	0.120304
7.580000	0.1	0.125361
7.581667	0.1	0.128159
7.583333	0.1	0.129296
7.585000	0.1	0.128956
7.586667	0.1	0.126599
7.588333	0.1	0.122488
7.590000	0.1	0.118148
7.591667	0.1	0.115130
7.593333	0.1	0.113929
7.595000	0.1	0.113957
7.596667	0.1	0.114390
7.598333	0.1	0.114562
7.600000	0.1	0.113528
7.601667	0.1	0.110692
7.603333	0.1	0.107018
7.605000	0.1	0.104713
7.606667	0.1	0.105472
7.608333	0.1	0.109090
7.610000	0.1	0.113975
7.611667	0.1	0.118832
7.613333	0.1	0.123149
7.615000	0.1	0.126450
7.616667	0.1	0.127926
7.618333	0.1	0.126781
7.620000	0.1	0.123219
7.621667	0.1	0.118846
7.623333	0.1	0.115568
7.625000	0.1	0.114129
7.626667	0.1	0.114101
7.628333	0.1	0.115256
7.630000	0.1	0.118432
7.631667	0.1	0.124178
7.633333	0.1	0.131140
7.635000	0.1	0.136518
7.636667	0.1	0.137729
7.638333	0.1	0.134315
7.640000	0.1	0.129212
7.641667	0.1	0.126488
7.643333	0.1	0.127428
7.645000	0.1	0.130320
7.646667	0.1	0.133426
7.648333	0.1	0.135927
7.650000	0.1	0.136751
7.651667	0.1	0.134953
7.653333	0.1	0.130902
7.655000	0.1	0.125556
7.656667	0.1	0.119796
7.658333	0.1	0.115219
7.660000	0.1	0.113528
7.661667	0.1	0.115023
7.663333	0.1	0.118697
7.665000	0.1	0.122981
7.666667	0.1	0.125971
7.668333	0.1	0.126236
7.670000	0.1	0.123982
7.671667	0.1	0.120788
7.673333	0.1	0.118278
7.675000	0.1	0.117198
7.676667	0.1	0.117286
7.678333	0.1	0.117626
7.680000	0.1	0.117319
7.681667	0.1	0.115996
7.683333	0.1	0.113733
7.685000	0.1	0.111023
7.686667	0.1	0.109095
7.688333	0.1	0.109258
7.690000	0.1	0.111456
7.691667	0.1	0.114329
7.693333	0.1	0.116639
7.695000	0.1	0.117854
7.696667	0.1	0.117952
7.698333	0.1	0.117701
7.700000	0.1	0.118320
7.701667	0.1	0.120113
7.703333	0.1	0.122362
7.705000	0.1	0.124285
7.706667	0.1	0.125212
7.708333	0.1	0.124383
7.710000	0.1	0.121593
7.711667	0.1	0.117733
7.713333	0.1	0.113994
7.715000	0.1	0.111135
7.716667	0.1	0.109598
7.718333	0.1	0.109645
7.720000	0.1	0.111391
7.721667	0.1	0.114716
7.723333	0.1	0.119004
7.725000	0.1	0.123042
7.726667	0.1	0.125431
7.728333	0.1	0.125184
7.730000	0.1	0.121985
7.731667	0.1	0.116667
7.733333	0.1	0.111768
7.735000	0.1	0.110148
7.736667	0.1	0.112574
7.738333	0.1	0.117244
7.740000	0.1	0.120853
7.741667	0.1	0.120639
7.743333	0.1	0.116834
7.745000	0.1	0.112215
7.746667	0.1	0.108690
7.748333	0.1	0.106245
7.750000	0.1	0.105039
7.751667	0.1	0.106045
7.753333	0.1	0.109244
7.755000	0.1	0.112671
7.756667	0.1	0.114175
7.758333	0.1	0.114087
7.760000	0.1	0.115009
7.761667	0.1	0.118949
7.763333	0.1	0.125365
7.765000	0.1	0.131829
7.766667	0.1	0.135847
7.768333	0.1	0.136280
7.770000	0.1	0.133691
7.771667	0.1	0.129263
7.773333	0.1	0.124131
7.775000	0.1	0.119871
7.776667	0.1	0.117966
7.778333	0.1	0.118623
7.780000	0.1	0.120904
7.781667	0.1	0.123638
7.783333	0.1	0.125598
7.785000	0.1	0.125412
7.786667	0.1	0.122651
7.788333	0.1	0.118716
7.790000	0.1	0.115698
7.791667	0.1	0.114646
7.793333	0.1	0.115191
7.795000	0.1	0.116276
7.796667	0.1	0.116783
7.798333	0.1	0.115731
7.800000	0.1	0.112802
7.801667	0.1	0.108844
7.803333	0.1	0.105677
7.805000	0.1	0.105123
7.806667	0.1	0.107726
7.808333	0.1	0.112359
7.810000	0.1	0.117025
7.811667	0.1	0.120704
7.813333	0.1	0.123973
7.815000	0.1	0.127186
7.816667	0.1	0.129491
7.818333	0.1	0.130124
7.820000	0.1	0.129011
7.821667	0.1	0.126492
7.823333	0.1	0.123661
7.825000	0.1	0.122022
7.826667	0.1	0.122474
7.828333	0.1	0.124914
7.830000	0.1	0.128276
7.831667	0.1	0.131261
7.833333	0.1	0.133272
7.835000	0.1	0.134110
7.836667	0.1	0.133412
7.838333	0.1	0.131316
7.840000	0.1	0.128774
7.841667	0.1	0.127018
7.843333	0.1	0.126562
7.845000	0.1	0.126627
7.846667	0.1	0.126488
7.848333	0.1	0.127004
7.850000	0.1	0.129333
7.851667	0.1	0.132867
7.853333	0.1	0.135978
7.855000	0.1	0.138218
7.856667	0.1	0.140378
7.858333	0.1	0.142907
7.860000	0.1	0.145305
7.861667	0.1	0.147135
7.863333	0.1	0.149109
7.865000	0.1	0.152481
7.866667	0.1	0.157477
7.868333	0.1	0.162809
7.870000	0.1	0.166451
7.871667	0.1	0.166888
7.873333	0.1	0.164062
7.875000	0.1	0.159433
7.876667	0.1	0.155005
7.878333	0.1	0.152476
7.880000	0.1	0.152932
7.881667	0.1	0.156388
7.883333	0.1	0.161454
7.885000	0.1	0.166036
7.886667	0.1	0.168518
7.888333	0.1	0.168583
7.890000	0.1	0.166926
7.891667	0.1	0.164672
7.893333	0.1	0.163144
7.895000	0.1	0.163517
7.896667	0.1	0.166409
7.898333	0.1	0.171838
7.900000	0.1	0.179280
7.901667	0.1	0.187466
7.903333	0.1	0.194325
7.905000	0.1	0.197953
7.906667	0.1	0.197897
7.908333	0.1	0.194800
7.910000	0.1	0.189100
7.911667	0.1	0.181678
7.913333	0.1	0.174986
7.915000	0.1	0.171498
7.916667	0.1	0.171838
7.918333	0.1	0.175247
7.920000	0.1	0.180588
7.921667	0.1	0.186730
7.923333	0.1	0.192877
7.925000	0.1	0.198577
7.926667	0.1	0.203685
7.928333	0.1	0.208365
7.930000	0.1	0.212668
7.931667	0.1	0.215787
7.933333	0.1	0.216593
7.935000	0.1	0.215233
7.936667	0.1	0.212737
7.938333	0.1	0.209440
7.940000	0.1	0.205515
7.941667	0.1	0.202293
7.943333	0.1	0.201594
7.945000	0.1	0.203890
7.946667	0.1	0.207801
7.948333	0.1	0.211275
7.950000	0.1	0.212700
7.951667	0.1	0.211447
7.953333	0.1	0.208556
7.955000	0.1	0.206041
7.956667	0.1	0.204993
7.958333	0.1	0.205110
7.960000	0.1	0.205683
7.961667	0.1	0.206972
7.963333	0.1	0.210511
7.965000	0.1	0.217240
7.966667	0.1	0.226176
7.968333	0.1	0.234889
7.970000	0.1	0.240761
7.971667	0.1	0.242470
7.973333	0.1	0.240584
7.975000	0.1	0.236803
7.976667	0.1	0.233110
7.978333	0.1	0.231043
7.980000	0.1	0.230917
7.981667	0.1	0.232249
7.983333	0.1	0.235043
7.985000	0.1	0.239662
7.986667	0.1	0.245525
7.988333	0.1	0.250926
7.990000	0.1	0.254177
7.991667	0.1	0.254698
7.993333	0.1	0.252877
7.995000	0.1	0.249050
7.996667	0.1	0.243182
7.998333	0.1	0.235671
8.000000	0.1	0.227937
8.001667	0.1	0.221934
8.003333	0.1	0.219331
8.005000	0.1	0.221166
8.006667	0.1	0.227336
8.008333	0.1	0.235811
8.010000	0.1	0.243485
8.011667	0.1	0.248556
8.013333	0.1	0.251089
8.015000	0.1	0.251569
8.016667	0.1	0.250144
8.018333	0.1	0.247085
8.020000	0.1	0.243220
8.021667	0.1	0.239802
8.023333	0.1	0.237622
8.025000	0.1	0.236905
8.026667	0.1	0.237464
8.028333	0.1	0.238176
8.030000	0.1	0.237506
8.031667	0.1	0.235280
8.033333	0.1	0.232975
8.035000	0.1	0.232141
8.036667	0.1	0.233389
8.038333	0.1	0.236640
8.040000	0.1	0.240998
8.041667	0.1	0.244780
8.043333	0.1	0.246647
8.045000	0.1	0.246740
8.046667	0.1	0.246544
8.048333	0.1	0.247392
8.050000	0.1	0.249376
8.051667	0.1	0.251755
8.053333	0.1	0.253669
8.055000	0.1	0.254274
8.056667	0.1	0.252831
8.058333	0.1	0.248975
8.060000	0.1	0.243024
8.061667	0.1	0.236058
8.063333	0.1	0.229636
8.065000	0.1	0.225273
8.066667	0.1	0.224351
8.068333	0.1	0.227690
8.070000	0.1	0.234493
8.071667	0.1	0.242111
8.073333	0.1	0.247690
8.075000	0.1	0.249795
8.076667	0.1	0.248710
8.078333	0.1	0.246172
8.080000	0.1	0.244281
8.081667	0.1	0.244309
8.083333	0.1	0.246302
8.085000	0.1	0.249157
8.086667	0.1	0.251075
8.088333	0.1	0.250889
8.090000	0.1	0.249189
8.091667	0.1	0.247480
8.093333	0.1	0.246572
8.095000	0.1	0.246172
8.096667	0.1	0.245511
8.098333	0.1	0.244561
8.100000	0.1	0.244230
8.101667	0.1	0.244677
8.103333	0.1	0.244826
8.105000	0.1	0.243923
8.106667	0.1	0.242512
8.108333	0.1	0.242339
8.110000	0.1	0.245287
8.111667	0.1	0.251164
8.113333	0.1	0.257618
8.115000	0.1	0.262875
8.116667	0.1	0.266940
8.118333	0.1	0.270139
8.120000	0.1	0.271881
8.121667	0.1	0.271522
8.123333	0.1	0.269846
8.125000	0.1	0.268403
8.126667	0.1	0.267737
8.128333	0.1	0.267383
8.130000	0.1	0.267024
8.131667	0.1	0.266866
8.133333	0.1	0.266721
8.135000	0.1	0.265720
8.136667	0.1	0.263713
8.138333	0.1	0.262032
8.140000	0.1	0.262232
8.141667	0.1	0.264621
8.143333	0.1	0.267783
8.145000	0.1	0.269660
8.146667	0.1	0.269716
8.148333	0.1	0.269446
8.150000	0.1	0.270354
8.151667	0.1	0.272309
8.153333	0.1	0.273855
8.155000	0.1	0.273124
8.156667	0.1	0.269110
8.158333	0.1	0.262666
8.160000	0.1	0.256118
8.161667	0.1	0.252337
8.163333	0.1	0.253520
8.165000	0.1	0.259411
8.166667	0.1	0.267099
8.168333	0.1	0.272905
8.170000	0.1	0.274531
8.171667	0.1	0.272174
8.173333	0.1	0.268156
8.175000	0.1	0.265217
8.176667	0.1	0.265045
8.178333	0.1	0.267457
8.180000	0.1	0.270703
8.181667	0.1	0.272845
8.183333	0.1	0.272989
8.185000	0.1	0.271737
8.186667	0.1	0.270177
8.188333	0.1	0.267951
8.190000	0.1	0.263150
8.191667	0.1	0.255224
8.193333	0.1	0.247154
8.195000	0.1	0.243266
8.196667	0.1	0.245441
8.198333	0.1	0.252160
8.200000	0.1	0.260426
8.201667	0.1	0.267276
8.203333	0.1	0.270344
8.205000	0.1	0.269325
8.206667	0.1	0.266233
8.208333	0.1	0.262749
8.210000	0.1	0.258791
8.211667	0.1	0.254554
8.213333	0.1	0.251485
8.215000	0.1	0.250456
8.216667	0.1	0.250884
8.218333	0.1	0.251872
8.220000	0.1	0.253050
8.221667	0.1	0.253990
8.223333	0.1	0.253478
8.225000	0.1	0.250987
8.226667	0.1	0.248230
8.228333	0.1	0.247448
8.230000	0.1	0.248998
8.231667	0.1	0.251611
8.233333	0.1	0.253799
8.235000	0.1	0.254801
8.236667	0.1	0.254773
8.238333	0.1	0.254125
8.240000	0.1	0.252407
8.241667	0.1	0.248761
8.243333	0.1	0.243327
8.245000	0.1	0.237166
8.246667	0.1	0.231578
8.248333	0.1	0.228337
8.250000	0.1	0.229157
8.251667	0.1	0.234251
8.253333	0.1	0.242041
8.255000	0.1	0.249762
8.256667	0.1	0.255071
8.258333	0.1	0.257697
8.260000	0.1	0.258703
8.261667	0.1	0.258712
8.263333	0.1	0.258144
8.265000	0.1	0.257762
8.266667	0.1	0.257837
8.268333	0.1	0.257841
8.270000	0.1	0.257231
8.271667	0.1	0.255718
8.273333	0.1	0.252686
8.275000	0.1	0.247429
8.276667	0.1	0.240300
8.278333	0.1	0.233366
8.280000	0.1	0.229375
8.281667	0.1	0.229878
8.283333	0.1	0.234325
8.285000	0.1	0.240351
8.286667	0.1	0.244672
8.288333	0.1	0.244998
8.290000	0.1	0.241832
8.291667	0.1	0.237883
8.293333	0.1	0.235816
8.295000	0.1	0.237315
8.296667	0.1	0.242605
8.298333	0.1	0.249450
8.300000	0.1	0.254223
8.301667	0.1	0.254530
8.303333	0.1	0.250377
8.305000	0.1	0.243490
8.306667	0.1	0.236072
8.308333	0.1	0.230018
8.310000	0.1	0.226586
8.311667	0.1	0.226251
8.313333	0.1	0.228505
8.315000	0.1	0.232016
8.316667	0.1	0.235471
8.318333	0.1	0.238321
8.320000	0.1	0.240519
8.321667	0.1	0.241953
8.323333	0.1	0.242554
8.325000	0.1	0.242488
8.326667	0.1	0.242256
8.328333	0.1	0.242377
8.330000	0.1	0.242642
8.331667	0.1	0.242447
8.333333	0.1	0.241813
8.335000	0.1	0.240756
8.336667	0.1	0.238260
8.338333	0.1	0.233124
8.340000	0.1	0.225641
8.341667	0.1	0.218130
8.343333	0.1	0.213538
8.345000	0.1	0.213492
8.346667	0.1	0.217529
8.348333	0.1	0.223280
8.350000	0.1	0.227550
8.351667	0.1	0.228318
8.353333	0.1	0.225892
8.355000	0.1	0.222516
8.356667	0.1	0.221091
8.358333	0.1	0.223066
8.360000	0.1	0.226805
8.361667	0.1	0.228845
8.363333	0.1	0.227261
8.365000	0.1	0.223164
8.366667	0.1	0.219154
8.368333	0.1	0.216858
8.370000	0.1	0.215755
8.371667	0.1	0.214209
8.373333	0.1	0.211364
8.375000	0.1	0.207862
8.376667	0.1	0.204910
8.378333	0.1	0.203010
8.380000	0.1	0.202158
8.381667	0.1	0.202986
8.383333	0.1	0.206251
8.385000	0.1	0.211168
8.386667	0.1	0.215513
8.388333	0.1	0.217566
8.390000	0.1	0.217473
8.391667	0.1	0.216248
8.393333	0.1	0.214456
8.395000	0.1	0.212691
8.396667	0.1	0.212179
8.398333	0.1	0.213562
8.400000	0.1	0.215969
8.401667	0.1	0.217995
8.403333	0.1	0.218470
8.405000	0.1	0.216742
8.406667	0.1	0.213077
8.408333	0.1	0.208421
8.410000	0.1	0.203527
8.411667	0.1	0.199047
8.413333	0.1	0.195899
8.415000	0.1	0.194372
8.416667	0.1	0.193748
8.418333	0.1	0.193287
8.420000	0.1	0.192430
8.421667	0.1	0.190721
8.423333	0.1	0.188374
8.425000	0.1	0.185994
8.426667	0.1	0.183852
8.428333	0.1	0.181757
8.430000	0.1	0.179438
8.431667	0.1	0.177203
8.433333	0.1	0.175866
8.435000	0.1	0.176285
8.436667	0.1	0.178893
8.438333	0.1	0.183056
8.440000	0.1	0.187689
8.441667	0.1	0.192123
8.443333	0.1	0.195242
8.445000	0.1	0.195438
8.446667	0.1	0.192327
8.448333	0.1	0.187126
8.450000	0.1	0.181026
8.451667	0.1	0.174614
8.453333	0.1	0.168658
8.455000	0.1	0.164262
8.456667	0.1	0.162125
8.458333	0.1	0.161906
8.460000	0.1	0.162562
8.461667	0.1	0.163466
8.463333	0.1	0.164476
8.465000	0.1	0.165151
8.466667	0.1	0.165040
8.468333	0.1	0.164276
8.470000	0.1	0.163345
8.471667	0.1	0.162744
8.473333	0.1	0.162451
8.475000	0.1	0.161561
8.476667	0.1	0.159373
8.478333	0.1	0.156751
8.480000	0.1	0.155596
8.481667	0.1	0.157184
8.483333	0.1	0.161221
8.485000	0.1	0.165813
8.486667	0.1	0.168704
8.488333	0.1	0.169068
8.490000	0.1	0.167461
8.491667	0.1	0.164630
8.493333	0.1	0.161338
8.495000	0.1	0.158600
8.496667	0.1	0.157412
8.498333	0.1	0.158027
8.500000	0.1	0.159168
8.501667	0.1	0.158562
8.503333	0.1	0.155214
8.505000	0.1	0.150441
8.506667	0.1	0.146432
8.508333	0.1	0.145002
8.510000	0.1	0.147060
8.511667	0.1	0.151489
8.513333	0.1	0.155419
8.515000	0.1	0.156555
8.516667	0.1	0.154856
8.518333	0.1	0.151945
8.520000	0.1	0.149393
8.521667	0.1	0.148150
8.523333	0.1	0.148900
8.525000	0.1	0.151703
8.526667	0.1	0.155065
8.528333	0.1	0.156187
8.530000	0.1	0.153119
8.531667	0.1	0.146930
8.533333	0.1	0.140853
8.535000	0.1	0.137361
8.536667	0.1	0.136578
8.538333	0.1	0.137370
8.540000	0.1	0.138730
8.541667	0.1	0.139480
8.543333	0.1	0.138367
8.545000	0.1	0.135317
8.546667	0.1	0.131470
8.548333	0.1	0.127875
8.550000	0.1	0.124951
8.551667	0.1	0.122893
8.553333	0.1	0.121738
8.555000	0.1	0.121528
8.556667	0.1	0.122571
8.558333	0.1	0.124997
8.560000	0.1	0.128034
8.561667	0.1	0.129878
8.563333	0.1	0.128667
8.565000	0.1	0.124113
8.566667	0.1	0.117756
8.568333	0.1	0.111950
8.570000	0.1	0.108872
8.571667	0.1	0.109538
8.573333	0.1	0.113272
8.575000	0.1	0.118259
8.576667	0.1	0.122492
8.578333	0.1	0.124364
8.580000	0.1	0.123698
8.581667	0.1	0.122576
8.583333	0.1	0.124206
8.585000	0.1	0.130055
8.586667	0.1	0.138450
8.588333	0.1	0.145845
8.590000	0.1	0.149044
8.591667	0.1	0.146888
8.593333	0.1	0.140257
8.595000	0.1	0.131042
8.596667	0.1	0.122078
8.598333	0.1	0.116639
8.600000	0.1	0.116359
8.601667	0.1	0.120131
8.603333	0.1	0.125072
8.605000	0.1	0.128546
8.606667	0.1	0.129696
8.608333	0.1	0.128807
8.610000	0.1	0.126124
8.611667	0.1	0.122963
8.613333	0.1	0.122390
8.615000	0.1	0.126432
8.616667	0.1	0.133310
8.618333	0.1	0.138874
8.620000	0.1	0.140117
8.621667	0.1	0.136904
8.623333	0.1	0.131377
8.625000	0.1	0.126478
8.626667	0.1	0.124485
8.628333	0.1	0.125817
8.630000	0.1	0.129123
8.631667	0.1	0.132709
8.633333	0.1	0.135582
8.635000	0.1	0.137328
8.636667	0.1	0.137575
8.638333	0.1	0.136131
8.640000	0.1	0.133910
8.641667	0.1	0.132988
8.643333	0.1	0.134856
8.645000	0.1	0.138832
8.646667	0.1	0.142432
8.648333	0.1	0.143196
8.650000	0.1	0.140620
8.651667	0.1	0.136490
8.653333	0.1	0.133212
8.655000	0.1	0.131489
8.656667	0.1	0.130162
8.658333	0.1	0.128443
8.660000	0.1	0.126855
8.661667	0.1	0.125808
8.663333	0.1	0.125165
8.665000	0.1	0.125021
8.666667	0.1	0.125831
8.668333	0.1	0.127647
8.670000	0.1	0.129822
8.671667	0.1	0.131680
8.673333	0.1	0.132872
8.675000	0.1	0.133263
8.676667	0.1	0.133258
8.678333	0.1	0.133952
8.680000	0.1	0.136001
8.681667	0.1	0.138259
8.683333	0.1	0.138409
8.685000	0.1	0.135200
8.686667	0.1	0.129216
8.688333	0.1	0.121966
8.690000	0.1	0.115349
8.691667	0.1	0.111316
8.693333	0.1	0.110557
8.695000	0.1	0.111577
8.696667	0.1	0.112089
8.698333	0.1	0.111260
8.700000	0.1	0.110306
8.701667	0.1	0.111591
8.703333	0.1	0.116844
8.705000	0.1	0.125319
8.706667	0.1	0.133873
8.708333	0.1	0.139293
8.710000	0.1	0.140341
8.711667	0.1	0.137440
8.713333	0.1	0.131424
8.715000	0.1	0.123763
8.716667	0.1	0.116606
8.718333	0.1	0.111256
8.720000	0.1	0.107219
8.721667	0.1	0.103624
8.723333	0.1	0.101025
8.725000	0.1	0.101086
8.726667	0.1	0.104476
8.728333	0.1	0.109877
8.730000	0.1	0.115298
8.731667	0.1	0.119908
8.733333	0.1	0.123763
8.735000	0.1	0.126311
8.736667	0.1	0.126730
8.738333	0.1	0.125444
8.740000	0.1	0.123568
8.741667	0.1	0.121268
8.743333	0.1	0.118040
8.745000	0.1	0.114185
8.746667	0.1	0.110567
8.748333	0.1	0.107340
8.750000	0.1	0.104234
8.751667	0.1	0.101472
8.753333	0.1	0.099777
8.755000	0.1	0.099731
8.756667	0.1	0.101062
8.758333	0.1	0.103097
8.760000	0.1	0.105333
8.761667	0.1	0.107004
8.763333	0.1	0.107149
8.765000	0.1	0.105668
8.766667	0.1	0.103400
8.768333	0.1	0.101002
8.770000	0.1	0.098450
8.771667	0.1	0.096294
8.773333	0.1	0.095833
8.775000	0.1	0.097184
8.776667	0.1	0.098548
8.778333	0.1	0.098213
8.780000	0.1	0.096257
8.781667	0.1	0.093714
8.783333	0.1	0.091535
8.785000	0.1	0.090729
8.786667	0.1	0.091810
8.788333	0.1	0.094073
8.790000	0.1	0.096550
8.791667	0.1	0.098688
8.793333	0.1	0.100103
8.795000	0.1	0.100648
8.796667	0.1	0.100513
8.798333	0.1	0.100336
8.800000	0.1	0.101128
8.801667	0.1	0.103507
8.803333	0.1	0.107349
8.805000	0.1	0.111889
8.806667	0.1	0.115610
8.808333	0.1	0.116592
8.810000	0.1	0.113565
8.811667	0.1	0.106534
8.813333	0.1	0.097114
8.815000	0.1	0.088662
8.816667	0.1	0.084545
8.818333	0.1	0.085430
8.820000	0.1	0.089412
8.821667	0.1	0.094362
8.823333	0.1	0.099372
8.825000	0.1	0.104243
8.826667	0.1	0.108480
8.828333	0.1	0.111382
8.830000	0.1	0.112643
8.831667	0.1	0.112234
8.833333	0.1	0.110422
8.835000	0.1	0.108369
8.836667	0.1	0.107447
8.838333	0.1	0.107447
8.840000	0.1	0.106352
8.841667	0.1	0.102427
8.843333	0.1	0.096392
8.845000	0.1	0.090878
8.846667	0.1	0.088126
8.848333	0.1	0.088410
8.850000	0.1	0.089835
8.851667	0.1	0.090180
8.853333	0.1	0.089076
8.855000	0.1	0.087693
8.856667	0.1	0.087419
8.858333	0.1	0.089249
8.860000	0.1	0.092848
8.861667	0.1	0.096126
8.863333	0.1	0.097244
8.865000	0.1	0.096518
8.866667	0.1	0.095381
8.868333	0.1	0.094832
8.870000	0.1	0.095572
8.871667	0.1	0.098380
8.873333	0.1	0.103409
8.875000	0.1	0.109398
8.876667	0.1	0.114068
8.878333	0.1	0.115619
8.880000	0.1	0.114124
8.881667	0.1	0.111349
8.883333	0.1	0.108690
8.885000	0.1	0.105989
8.886667	0.1	0.102734
8.888333	0.1	0.099302
8.890000	0.1	0.096573
8.891667	0.1	0.095046
8.893333	0.1	0.094888
8.895000	0.1	0.096601
8.896667	0.1	0.100872
8.898333	0.1	0.107186
8.900000	0.1	0.113193
8.901667	0.1	0.116401
8.903333	0.1	0.115889
8.905000	0.1	0.112108
8.906667	0.1	0.106571
8.908333	0.1	0.101412
8.910000	0.1	0.097910
8.911667	0.1	0.095977
8.913333	0.1	0.095149
8.915000	0.1	0.095190
8.916667	0.1	0.096047
8.918333	0.1	0.098147
8.920000	0.1	0.101933
8.921667	0.1	0.106418
8.923333	0.1	0.109402
8.925000	0.1	0.109426
8.926667	0.1	0.107200
8.928333	0.1	0.105072
8.930000	0.1	0.104611
8.931667	0.1	0.105062
8.933333	0.1	0.104913
8.935000	0.1	0.104033
8.936667	0.1	0.103358
8.938333	0.1	0.103689
8.940000	0.1	0.105076
8.941667	0.1	0.107032
8.943333	0.1	0.109342
8.945000	0.1	0.111707
8.946667	0.1	0.112886
8.948333	0.1	0.111740
8.950000	0.1	0.108629
8.951667	0.1	0.104946
8.953333	0.1	0.101421
8.955000	0.1	0.097770
8.956667	0.1	0.093956
8.958333	0.1	0.090748
8.960000	0.1	0.089128
8.961667	0.1	0.089654
8.963333	0.1	0.091996
8.965000	0.1	0.094920
8.966667	0.1	0.096872
8.968333	0.1	0.097295
8.970000	0.1	0.097561
8.971667	0.1	0.099475
8.973333	0.1	0.102879
8.975000	0.1	0.106134
8.976667	0.1	0.108425
8.978333	0.1	0.110171
8.980000	0.1	0.111535
8.981667	0.1	0.112033
8.983333	0.1	0.111372
8.985000	0.1	0.109822
8.986667	0.1	0.107936
8.988333	0.1	0.105877
8.990000	0.1	0.102771
8.991667	0.1	0.097421
8.993333	0.1	0.090180
8.995000	0.1	0.083642
8.996667	0.1	0.080965
8.998333	0.1	0.083824
9.000000	0.1	0.091447
9.001667	0.1	0.100872
9.003333	0.1	0.108727
9.005000	0.1	0.113212
9.006667	0.1	0.114255
9.008333	0.1	0.112555
9.010000	0.1	0.108872
9.011667	0.1	0.104220
9.013333	0.1	0.100136
9.015000	0.1	0.097677
9.016667	0.1	0.096434
9.018333	0.1	0.095600
9.020000	0.1	0.095451
9.021667	0.1	0.096550
9.023333	0.1	0.098175
9.025000	0.1	0.099186
9.026667	0.1	0.099721
9.028333	0.1	0.100676
9.030000	0.1	0.101966
9.031667	0.1	0.102385
9.033333	0.1	0.101095
9.035000	0.1	0.098478
9.036667	0.1	0.095642
9.038333	0.1	0.093612
9.040000	0.1	0.092760
9.041667	0.1	0.092648
9.043333	0.1	0.092327
9.045000	0.1	0.090939
9.046667	0.1	0.088522
9.048333	0.1	0.086408
9.050000	0.1	0.086254
9.051667	0.1	0.088494
9.053333	0.1	0.091735
9.055000	0.1	0.093705
9.056667	0.1	0.093086
9.058333	0.1	0.090706
9.060000	0.1	0.089016
9.061667	0.1	0.090022
9.063333	0.1	0.093705
9.065000	0.1	0.098478
9.066667	0.1	0.102073
9.068333	0.1	0.102259
9.070000	0.1	0.098748
9.071667	0.1	0.093891
9.073333	0.1	0.090678
9.075000	0.1	0.090599
9.076667	0.1	0.093225
9.078333	0.1	0.097165
9.080000	0.1	0.100755
9.081667	0.1	0.102483
9.083333	0.1	0.102022
9.085000	0.1	0.100392
9.086667	0.1	0.099004
9.088333	0.1	0.099097
9.090000	0.1	0.101184
9.091667	0.1	0.104341
9.093333	0.1	0.106711
9.095000	0.1	0.106809
9.096667	0.1	0.104797
9.098333	0.1	0.102967
9.100000	0.1	0.103740
9.101667	0.1	0.107083
9.103333	0.1	0.110762
9.105000	0.1	0.112252
9.106667	0.1	0.110012
9.108333	0.1	0.104457
9.110000	0.1	0.098045
9.111667	0.1	0.093640
9.113333	0.1	0.092736
9.115000	0.1	0.094813
9.116667	0.1	0.097994
9.118333	0.1	0.100764
9.120000	0.1	0.102948
9.121667	0.1	0.105267
9.123333	0.1	0.108615
9.125000	0.1	0.113621
9.126667	0.1	0.119973
9.128333	0.1	0.125752
9.130000	0.1	0.128611
9.131667	0.1	0.128285
9.133333	0.1	0.127088
9.135000	0.1	0.127391
9.136667	0.1	0.129193
9.138333	0.1	0.130692
9.140000	0.1	0.130553
9.141667	0.1	0.128984
9.143333	0.1	0.126855
9.145000	0.1	0.124918
9.146667	0.1	0.124061
9.148333	0.1	0.124886
9.150000	0.1	0.126609
9.151667	0.1	0.127833
9.153333	0.1	0.128103
9.155000	0.1	0.127624
9.156667	0.1	0.126329
9.158333	0.1	0.124276
9.160000	0.1	0.122078
9.161667	0.1	0.120457
9.163333	0.1	0.120043
9.165000	0.1	0.121305
9.166667	0.1	0.124248
9.168333	0.1	0.128136
9.170000	0.1	0.131689
9.171667	0.1	0.133542
9.173333	0.1	0.133305
9.175000	0.1	0.132406
9.176667	0.1	0.132788
9.178333	0.1	0.134436
9.180000	0.1	0.135517
9.181667	0.1	0.134460
9.183333	0.1	0.130911
9.185000	0.1	0.125458
9.186667	0.1	0.119456
9.188333	0.1	0.115228
9.190000	0.1	0.115056
9.191667	0.1	0.118818
9.193333	0.1	0.123787
9.195000	0.1	0.127526
9.196667	0.1	0.129458
9.198333	0.1	0.129743
9.200000	0.1	0.128862
9.201667	0.1	0.127987
9.203333	0.1	0.127992
9.205000	0.1	0.128280
9.206667	0.1	0.127307
9.208333	0.1	0.125058
9.210000	0.1	0.123805
9.211667	0.1	0.125086
9.213333	0.1	0.128024
9.215000	0.1	0.131545
9.216667	0.1	0.135410
9.218333	0.1	0.138944
9.220000	0.1	0.140783
9.221667	0.1	0.139847
9.223333	0.1	0.136117
9.225000	0.1	0.130655
9.226667	0.1	0.125105
9.228333	0.1	0.121165
9.230000	0.1	0.120145
9.231667	0.1	0.122646
9.233333	0.1	0.127750
9.235000	0.1	0.132802
9.236667	0.1	0.135195
9.238333	0.1	0.134236
9.240000	0.1	0.131475
9.241667	0.1	0.129817
9.243333	0.1	0.131167
9.245000	0.1	0.134027
9.246667	0.1	0.134972
9.248333	0.1	0.132825
9.250000	0.1	0.129519
9.251667	0.1	0.127377
9.253333	0.1	0.127777
9.255000	0.1	0.131191
9.256667	0.1	0.136807
9.258333	0.1	0.142702
9.260000	0.1	0.146949
9.261667	0.1	0.148499
9.263333	0.1	0.147293
9.265000	0.1	0.144248
9.266667	0.1	0.141119
9.268333	0.1	0.139540
9.270000	0.1	0.139805
9.271667	0.1	0.140793
9.273333	0.1	0.140998
9.275000	0.1	0.139358
9.276667	0.1	0.135857
9.278333	0.1	0.131968
9.280000	0.1	0.129789
9.281667	0.1	0.130474
9.283333	0.1	0.134031
9.285000	0.1	0.139824
9.286667	0.1	0.146958
9.288333	0.1	0.154283
9.290000	0.1	0.160304
9.291667	0.1	0.163605
9.293333	0.1	0.163638
9.295000	0.1	0.161212
9.296667	0.1	0.158125
9.298333	0.1	0.156276
9.300000	0.1	0.156886
9.301667	0.1	0.160090
9.303333	0.1	0.164933
9.305000	0.1	0.169892
9.306667	0.1	0.173659
9.308333	0.1	0.175890
9.310000	0.1	0.177100
9.311667	0.1	0.177706
9.313333	0.1	0.177696
9.315000	0.1	0.177319
9.316667	0.1	0.177175
9.318333	0.1	0.177529
9.320000	0.1	0.178120
9.321667	0.1	0.178870
9.323333	0.1	0.180360
9.325000	0.1	0.183182
9.326667	0.1	0.186805
9.328333	0.1	0.189436
9.330000	0.1	0.189217
9.331667	0.1	0.185915
9.333333	0.1	0.181734
9.335000	0.1	0.179810
9.336667	0.1	0.181515
9.338333	0.1	0.185794
9.340000	0.1	0.190903
9.341667	0.1	0.195862
9.343333	0.1	0.200178
9.345000	0.1	0.203410
9.346667	0.1	0.205780
9.348333	0.1	0.208118
9.350000	0.1	0.210656
9.351667	0.1	0.212756
9.353333	0.1	0.213855
9.355000	0.1	0.213902
9.356667	0.1	0.212947
9.358333	0.1	0.211196
9.360000	0.1	0.209571
9.361667	0.1	0.209450
9.363333	0.1	0.211247
9.365000	0.1	0.213785
9.366667	0.1	0.215322
9.368333	0.1	0.215122
9.370000	0.1	0.214139
9.371667	0.1	0.214595
9.373333	0.1	0.218055
9.375000	0.1	0.223736
9.376667	0.1	0.229143
9.378333	0.1	0.232058
9.380000	0.1	0.232416
9.381667	0.1	0.232351
9.383333	0.1	0.233720
9.385000	0.1	0.236612
9.386667	0.1	0.240104
9.388333	0.1	0.243033
9.390000	0.1	0.244146
9.391667	0.1	0.242889
9.393333	0.1	0.239909
9.395000	0.1	0.236272
9.396667	0.1	0.232439
9.398333	0.1	0.228728
9.400000	0.1	0.225981
9.401667	0.1	0.224947
9.403333	0.1	0.225496
9.405000	0.1	0.226609
9.406667	0.1	0.227257
9.408333	0.1	0.227131
9.410000	0.1	0.226586
9.411667	0.1	0.226670
9.413333	0.1	0.228649
9.415000	0.1	0.232323
9.416667	0.1	0.235690
9.418333	0.1	0.236831
9.420000	0.1	0.235573
9.421667	0.1	0.233222
9.423333	0.1	0.231173
9.425000	0.1	0.229925
9.426667	0.1	0.229003
9.428333	0.1	0.228570
9.430000	0.1	0.230339
9.431667	0.1	0.235252
9.433333	0.1	0.241692
9.435000	0.1	0.247224
9.436667	0.1	0.250386
9.438333	0.1	0.250703
9.440000	0.1	0.248919
9.441667	0.1	0.247159
9.443333	0.1	0.247429
9.445000	0.1	0.249981
9.446667	0.1	0.253660
9.448333	0.1	0.257189
9.450000	0.1	0.259727
9.451667	0.1	0.260430
9.453333	0.1	0.258479
9.455000	0.1	0.254028
9.456667	0.1	0.248561
9.458333	0.1	0.244114
9.460000	0.1	0.242670
9.461667	0.1	0.245469
9.463333	0.1	0.251820
9.465000	0.1	0.259350
9.466667	0.1	0.265832
9.468333	0.1	0.270247
9.470000	0.1	0.272710
9.471667	0.1	0.274274
9.473333	0.1	0.276170
9.475000	0.1	0.278233
9.476667	0.1	0.278554
9.478333	0.1	0.275588
9.480000	0.1	0.270149
9.481667	0.1	0.264826
9.483333	0.1	0.261827
9.485000	0.1	0.261557
9.486667	0.1	0.262875
9.488333	0.1	0.264440
9.490000	0.1	0.265427
9.491667	0.1	0.265031
9.493333	0.1	0.262973
9.495000	0.1	0.260905
9.496667	0.1	0.261511
9.498333	0.1	0.265487
9.500000	0.1	0.270898
9.501667	0.1	0.275611
9.503333	0.1	0.279122
9.505000	0.1	0.282391
9.506667	0.1	0.286759
9.508333	0.1	0.292710
9.510000	0.1	0.299211
9.511667	0.1	0.304556
9.513333	0.1	0.308142
9.515000	0.1	0.310773
9.516667	0.1	0.313227
9.518333	0.1	0.315518
9.520000	0.1	0.317730
9.521667	0.1	0.320347
9.523333	0.1	0.323439
9.525000	0.1	0.326298
9.526667	0.1	0.327975
9.528333	0.1	0.328212
9.530000	0.1	0.327700
9.531667	0.1	0.327071
9.533333	0.1	0.326363
9.535000	0.1	0.325786
9.536667	0.1	0.326121
9.538333	0.1	0.328533
9.540000	0.1	0.334084
9.541667	0.1	0.342163
9.543333	0.1	0.350229
9.545000	0.1	0.356520
9.546667	0.1	0.361796
9.548333	0.1	0.367896
9.550000	0.1	0.375477
9.551667	0.1	0.383281
9.553333	0.1	0.389619
9.555000	0.1	0.393791
9.556667	0.1	0.395910
9.558333	0.1	0.396776
9.560000	0.1	0.398224
9.561667	0.1	0.402359
9.563333	0.1	0.409922
9.565000	0.1	0.419691
9.566667	0.1	0.429330
9.568333	0.1	0.436837
9.570000	0.1	0.441782
9.571667	0.1	0.445484
9.573333	0.1	0.449796
9.575000	0.1	0.455640
9.576667	0.1	0.462723
9.578333	0.1	0.470546
9.580000	0.1	0.479026
9.581667	0.1	0.487659
9.583333	0.1	0.494821
9.585000	0.1	0.498598
9.586667	0.1	0.498532
9.588333	0.1	0.496982
9.590000	0.1	0.498011
9.591667	0.1	0.503710
9.593333	0.1	0.512069
9.595000	0.1	0.519375
9.596667	0.1	0.523916
9.598333	0.1	0.526775
9.600000	0.1	0.530253
9.601667	0.1	0.535939
9.603333	0.1	0.543301
9.605000	0.1	0.549941
9.606667	0.1	0.553550
9.608333	0.1	0.553695
9.610000	0.1	0.552079
9.611667	0.1	0.550589
9.613333	0.1	0.549541
9.615000	0.1	0.548665
9.616667	0.1	0.548107
9.618333	0.1	0.547860
9.620000	0.1	0.548111
9.621667	0.1	0.550086
9.623333	0.1	0.554798
9.625000	0.1	0.561434
9.626667	0.1	0.568074
9.628333	0.1	0.573378
9.630000	0.1	0.577252
9.631667	0.1	0.580433
9.633333	0.1	0.583548
9.635000	0.1	0.586328
9.636667	0.1	0.587646
9.638333	0.1	0.586435
9.640000	0.1	0.582919
9.641667	0.1	0.578770
9.643333	0.1	0.575543
9.645000	0.1	0.573574
9.646667	0.1	0.572735
9.648333	0.1	0.572936
9.650000	0.1	0.573676
9.651667	0.1	0.574240
9.653333	0.1	0.574072
9.655000	0.1	0.572689
9.656667	0.1	0.569872
9.658333	0.1	0.566356
9.660000	0.1	0.563962
9.661667	0.1	0.564712
9.663333	0.1	0.569113
9.665000	0.1	0.575273
9.666667	0.1	0.580503
9.668333	0.1	0.583315
9.670000	0.1	0.583446
9.671667	0.1	0.581425
9.673333	0.1	0.578868
9.675000	0.1	0.577522
9.676667	0.1	0.576973
9.678333	0.1	0.575008
9.680000	0.1	0.571092
9.681667	0.1	0.567553
9.683333	0.1	0.566309
9.685000	0.1	0.566309
9.686667	0.1	0.565536
9.688333	0.1	0.563823
9.690000	0.1	0.562309
9.691667	0.1	0.561420
9.693333	0.1	0.560698
9.695000	0.1	0.560181
9.696667	0.1	0.560707
9.698333	0.1	0.562654
9.700000	0.1	0.565336
9.701667	0.1	0.567953
9.703333	0.1	0.570389
9.705000	0.1	0.572493
9.706667	0.1	0.573290
9.708333	0.1	0.572260
9.710000	0.1	0.570840
9.711667	0.1	0.571087
9.713333	0.1	0.573373
9.715000	0.1	0.576242
9.716667	0.1	0.578128
9.718333	0.1	0.578640
9.720000	0.1	0.578268
9.721667	0.1	0.577490
9.723333	0.1	0.576642
9.725000	0.1	0.576279
9.726667	0.1	0.576507
9.728333	0.1	0.576237
9.730000	0.1	0.574244
9.731667	0.1	0.570831
9.733333	0.1	0.567990
9.735000	0.1	0.568088
9.736667	0.1	0.571790
9.738333	0.1	0.577285
9.740000	0.1	0.581811
9.741667	0.1	0.583888
9.743333	0.1	0.584018
9.745000	0.1	0.583432
9.746667	0.1	0.582417
9.748333	0.1	0.580554
9.750000	0.1	0.578007
9.751667	0.1	0.575362
9.753333	0.1	0.573145
9.755000	0.1	0.572000
9.756667	0.1	0.571925
9.758333	0.1	0.572000
9.760000	0.1	0.571636
9.761667	0.1	0.571166
9.763333	0.1	0.571329
9.765000	0.1	0.572405
9.766667	0.1	0.574067
9.768333	0.1	0.576051
9.770000	0.1	0.578016
9.771667	0.1	0.578868
9.773333	0.1	0.578091
9.775000	0.1	0.577453
9.776667	0.1	0.579194
9.778333	0.1	0.582756
9.780000	0.1	0.585318
9.781667	0.1	0.584777
9.783333	0.1	0.581294
9.785000	0.1	0.577038
9.786667	0.1	0.574430
9.788333	0.1	0.574151
9.790000	0.1	0.575399
9.791667	0.1	0.577625
9.793333	0.1	0.580777
9.795000	0.1	0.584866
9.796667	0.1	0.589564
9.798333	0.1	0.593592
9.800000	0.1	0.594794
9.801667	0.1	0.591739
9.803333	0.1	0.585523
9.805000	0.1	0.579292
9.806667	0.1	0.575460
9.808333	0.1	0.574430
9.810000	0.1	0.576037
9.811667	0.1	0.579827
9.813333	0.1	0.584121
9.815000	0.1	0.586635
9.816667	0.1	0.585970
9.818333	0.1	0.582244
9.820000	0.1	0.577224
9.821667	0.1	0.573285
9.823333	0.1	0.571422
9.825000	0.1	0.570761
9.826667	0.1	0.570104
9.828333	0.1	0.569313
9.830000	0.1	0.569210
9.831667	0.1	0.570430
9.833333	0.1	0.572335
9.835000	0.1	0.573536
9.836667	0.1	0.573536
9.838333	0.1	0.572852
9.840000	0.1	0.571916
9.841667	0.1	0.570854
9.843333	0.1	0.569671
9.845000	0.1	0.568251
9.846667	0.1	0.566500
9.848333	0.1	0.564689
9.850000	0.1	0.563492
9.851667	0.1	0.563380
9.853333	0.1	0.563762
9.855000	0.1	0.563739
9.856667	0.1	0.563394
9.858333	0.1	0.563166
9.860000	0.1	0.562989
9.861667	0.1	0.562682
9.863333	0.1	0.561788
9.865000	0.1	0.558980
9.866667	0.1	0.552824
9.868333	0.1	0.543576
9.870000	0.1	0.534002
9.871667	0.1	0.527748
9.873333	0.1	0.526248
9.875000	0.1	0.527902
9.876667	0.1	0.530668
9.878333	0.1	0.533955
9.880000	0.1	0.537420
9.881667	0.1	0.539450
9.883333	0.1	0.538281
9.885000	0.1	0.534486
9.886667	0.1	0.530905
9.888333	0.1	0.529629
9.890000	0.1	0.530207
9.891667	0.1	0.530831
9.893333	0.1	0.530221
9.895000	0.1	0.528526
9.896667	0.1	0.526868
9.898333	0.1	0.525755
9.900000	0.1	0.524228
9.901667	0.1	0.521042
9.903333	0.1	0.516232
9.905000	0.1	0.510924
9.906667	0.1	0.505946
9.908333	0.1	0.501187
9.910000	0.1	0.496106
9.911667	0.1	0.490039
9.913333	0.1	0.482602
9.915000	0.1	0.474900
9.916667	0.1	0.469261
9.918333	0.1	0.466905
9.920000	0.1	0.466690
9.921667	0.1	0.466700
9.923333	0.1	0.466215
9.925000	0.1	0.465466
9.926667	0.1	0.464162
9.928333	0.1	0.461307
9.930000	0.1	0.456763
9.931667	0.1	0.452152
9.933333	0.1	0.449391
9.935000	0.1	0.448446
9.936667	0.1	0.447556
9.938333	0.1	0.445303
9.940000	0.1	0.441354
9.941667	0.1	0.436101
9.943333	0.1	0.430210
9.945000	0.1	0.424357
9.946667	0.1	0.419337
9.948333	0.1	0.415887
9.950000	0.1	0.414336
9.951667	0.1	0.414336
9.953333	0.1	0.414480
9.955000	0.1	0.412660
9.956667	0.1	0.408036
9.958333	0.1	0.402289
9.960000	0.1	0.397712
9.961667	0.1	0.394937
9.963333	0.1	0.393605
9.965000	0.1	0.393069
9.966667	0.1	0.392310
9.968333	0.1	0.391137
9.970000	0.1	0.390755
9.971667	0.1	0.391919
9.973333	0.1	0.393274
9.975000	0.1	0.391989
9.976667	0.1	0.386452
9.978333	0.1	0.378215
9.980000	0.1	0.370983
9.981667	0.1	0.367574
9.983333	0.1	0.367430
9.985000	0.1	0.367439
9.986667	0.1	0.364934
9.988333	0.1	0.359584
9.990000	0.1	0.352962
9.991667	0.1	0.346950
9.993333	0.1	0.342750
9.995000	0.1	0.340892
9.996667	0.1	0.341353
9.998333	0.1	0.343355
10.000000	0.1	0.345884
10.001667	0.1	0.348557
10.003333	0.1	0.351178
10.005000	0.1	0.353307
10.006667	0.1	0.355090
10.008333	0.1	0.357032
10.010000	0.1	0.358927
10.011667	0.1	0.360101
10.013333	0.1	0.359709
10.015000	0.1	0.356711
10.016667	0.1	0.351346
10.018333	0.1	0.346140
10.020000	0.1	0.343779
10.021667	0.1	0.344301
10.023333	0.1	0.345157
10.025000	0.1	0.343905
10.026667	0.1	0.340571
10.028333	0.1	0.336948
10.030000	0.1	0.334396
10.031667	0.1	0.333046
10.033333	0.1	0.332077
10.035000	0.1	0.330592
10.036667	0.1	0.328496
10.038333	0.1	0.326564
10.040000	0.1	0.325604
10.041667	0.1	0.325702
10.043333	0.1	0.326261
10.045000	0.1	0.326531
10.046667	0.1	0.326093
10.048333	0.1	0.324911
10.050000	0.1	0.323760
10.051667	0.1	0.324417
10.053333	0.1	0.327472
10.055000	0.1	0.330880
10.056667	0.1	0.331951
10.058333	0.1	0.329725
10.060000	0.1	0.325497
10.061667	0.1	0.321306
10.063333	0.1	0.317995
10.065000	0.1	0.315006
10.066667	0.1	0.311560
10.068333	0.1	0.307891
10.070000	0.1	0.305399
10.071667	0.1	0.305432
10.073333	0.1	0.307881
10.075000	0.1	0.311523
10.076667	0.1	0.315276
10.078333	0.1	0.318834
10.080000	0.1	0.322335
10.081667	0.1	0.325250
10.083333	0.1	0.325958
10.085000	0.1	0.323392
10.086667	0.1	0.318331
10.088333	0.1	0.312873
10.090000	0.1	0.308859
10.091667	0.1	0.306666
10.093333	0.1	0.305623
10.095000	0.1	0.305208
10.096667	0.1	0.305162
10.098333	0.1	0.305292
10.100000	0.1	0.305683
10.101667	0.1	0.306619
10.103333	0.1	0.307946
10.105000	0.1	0.309027
10.106667	0.1	0.309390
10.108333	0.1	0.309004
10.110000	0.1	0.308030
10.111667	0.1	0.306442
10.113333	0.1	0.303802
10.115000	0.1	0.300193
10.116667	0.1	0.296934
10.118333	0.1	0.295416
10.120000	0.1	0.296049
10.121667	0.1	0.298666
10.123333	0.1	0.302899
10.125000	0.1	0.307267
10.126667	0.1	0.309069
10.128333	0.1	0.306936
10.130000	0.1	0.302438
10.131667	0.1	0.298293
10.133333	0.1	0.296347
10.135000	0.1	0.296957
10.136667	0.1	0.298647
10.138333	0.1	0.299346
10.140000	0.1	0.298778
10.141667	0.1	0.298861
10.143333	0.1	0.301432
10.145000	0.1	0.306247
10.146667	0.1	0.311276
10.148333	0.1	0.314470
10.150000	0.1	0.315085
10.151667	0.1	0.313842
10.153333	0.1	0.311537
10.155000	0.1	0.307881
10.156667	0.1	0.302638
10.158333	0.1	0.296854
10.160000	0.1	0.291909
10.161667	0.1	0.288286
10.163333	0.1	0.285730
10.165000	0.1	0.284440
10.166667	0.1	0.285455
10.168333	0.1	0.289436
10.170000	0.1	0.295462
10.171667	0.1	0.301502
10.173333	0.1	0.305776
10.175000	0.1	0.307895
10.176667	0.1	0.308617
10.178333	0.1	0.308664
10.180000	0.1	0.308123
10.181667	0.1	0.306494
10.183333	0.1	0.303681
10.185000	0.1	0.300966
10.186667	0.1	0.299695
10.188333	0.1	0.299923
10.190000	0.1	0.301120
10.191667	0.1	0.303215
10.193333	0.1	0.306461
10.195000	0.1	0.310382
10.196667	0.1	0.312980
10.198333	0.1	0.311960
10.200000	0.1	0.306871
10.201667	0.1	0.299304
10.203333	0.1	0.291644
10.205000	0.1	0.286233
10.206667	0.1	0.284556
10.208333	0.1	0.286051
10.210000	0.1	0.288496
10.211667	0.1	0.290023
10.213333	0.1	0.290349
10.215000	0.1	0.290680
10.216667	0.1	0.292608
10.218333	0.1	0.296757
10.220000	0.1	0.302540
10.221667	0.1	0.308412
10.223333	0.1	0.311895
10.225000	0.1	0.310973
10.226667	0.1	0.305790
10.228333	0.1	0.298065
10.230000	0.1	0.289720
10.231667	0.1	0.282740
10.233333	0.1	0.278694
10.235000	0.1	0.278093
10.236667	0.1	0.280514
10.238333	0.1	0.284216
10.240000	0.1	0.286857
10.241667	0.1	0.287849
10.243333	0.1	0.289041
10.245000	0.1	0.292491
10.246667	0.1	0.298126
10.248333	0.1	0.303425
10.250000	0.1	0.305558
10.251667	0.1	0.304012
10.253333	0.1	0.300603
10.255000	0.1	0.297409
10.256667	0.1	0.295704
10.258333	0.1	0.296365
10.260000	0.1	0.299769
10.261667	0.1	0.304598
10.263333	0.1	0.307942
10.265000	0.1	0.307839
10.266667	0.1	0.305190
10.268333	0.1	0.303006
10.270000	0.1	0.304063
10.271667	0.1	0.308384
10.273333	0.1	0.312985
10.275000	0.1	0.315225
10.276667	0.1	0.315621
10.278333	0.1	0.316631
10.280000	0.1	0.319998
10.281667	0.1	0.325101
10.283333	0.1	0.329255
10.285000	0.1	0.330280
10.286667	0.1	0.328594
10.288333	0.1	0.326494
10.290000	0.1	0.325879
10.291667	0.1	0.326987
10.293333	0.1	0.328720
10.295000	0.1	0.329730
10.296667	0.1	0.329548
10.298333	0.1	0.329413
10.300000	0.1	0.331434
10.301667	0.1	0.336561
10.303333	0.1	0.343602
10.305000	0.1	0.350182
10.306667	0.1	0.354894
10.308333	0.1	0.358517
10.310000	0.1	0.362606
10.311667	0.1	0.367216
10.313333	0.1	0.371155
10.315000	0.1	0.374354
10.316667	0.1	0.378587
10.318333	0.1	0.385204
10.320000	0.1	0.393176
10.321667	0.1	0.400026
10.323333	0.1	0.404287
10.325000	0.1	0.406569
10.326667	0.1	0.408683
10.328333	0.1	0.412487
10.330000	0.1	0.418811
10.331667	0.1	0.427007
10.333333	0.1	0.436050
10.335000	0.1	0.445610
10.336667	0.1	0.455580
10.338333	0.1	0.465754
10.340000	0.1	0.476008
10.341667	0.1	0.486108
10.343333	0.1	0.495338
10.345000	0.1	0.502891
10.346667	0.1	0.508581
10.348333	0.1	0.513098
10.350000	0.1	0.517690
10.351667	0.1	0.523180
10.353333	0.1	0.529578
10.355000	0.1	0.536921
10.356667	0.1	0.546114
10.358333	0.1	0.558817
10.360000	0.1	0.575669
10.361667	0.1	0.595022
10.363333	0.1	0.614477
10.365000	0.1	0.632755
10.366667	0.1	0.649481
10.368333	0.1	0.664578
10.370000	0.1	0.678152
10.371667	0.1	0.690161
10.373333	0.1	0.700383
10.375000	0.1	0.709146
10.376667	0.1	0.717896
10.378333	0.1	0.728806
10.380000	0.1	0.743689
10.381667	0.1	0.762688
10.383333	0.1	0.784155
10.385000	0.1	0.805804
10.386667	0.1	0.826181
10.388333	0.1	0.845678
10.390000	0.1	0.866158
10.391667	0.1	0.888724
10.393333	0.1	0.912123
10.395000	0.1	0.934363
10.396667	0.1	0.955337
10.398333	0.1	0.976650
10.400000	0.1	0.999281
10.401667	0.1	1.022764
10.403333	0.1	1.046383
10.405000	0.1	1.069824
10.406667	0.1	1.093093
10.408333	0.1	1.116754
10.410000	0.1	1.141592
10.411667	0.1	1.168386
10.413333	0.1	1.197685
10.415000	0.1	1.228470
10.416667	0.1	1.258133
10.418333	0.1	1.284983
10.420000	0.1	1.310068
10.421667	0.1	1.335712
10.423333	0.1	1.362069
10.425000	0.1	1.386795
10.426667	0.1	1.408677
10.428333	0.1	1.429445
10.430000	0.1	1.451834
10.431667	0.1	1.477250
10.433333	0.1	1.504831
10.435000	0.1	1.532095
10.436667	0.1	1.557306
10.438333	0.1	1.581050
10.440000	0.1	1.605046
10.441667	0.1	1.630276
10.443333	0.1	1.656278
10.445000	0.1	1.681270
10.446667	0.1	1.703124
10.448333	0.1	1.721047
10.450000	0.1	1.736423
10.451667	0.1	1.751897
10.453333	0.1	1.769252
10.455000	0.1	1.787995
10.456667	0.1	1.806333
10.458333	0.1	1.823413
10.460000	0.1	1.840126
10.461667	0.1	1.857569
10.463333	0.1	1.875232
10.465000	0.1	1.891465
10.466667	0.1	1.904969
10.468333	0.1	1.915703
10.470000	0.1	1.924629
10.471667	0.1	1.932369
10.473333	0.1	1.938418
10.475000	0.1	1.942385
10.476667	0.1	1.945226
10.478333	0.1	1.948578
10.480000	0.1	1.953249
10.481667	0.1	1.958162
10.483333	0.1	1.961286
10.485000	0.1	1.962371
10.486667	0.1	1.963619
10.488333	0.1	1.966511
10.490000	0.1	1.969980
10.491667	0.1	1.972564
10.493333	0.1	1.974343
10.495000	0.1	1.976369
10.496667	0.1	1.979209
10.498333	0.1	1.982367
10.500000	0.1	1.984960
10.501667	0.1	1.986651
10.503333	0.1	1.987265
10.505000	0.1	1.986567
10.506667	0.1	1.984970
10.508333	0.1	1.983563
10.510000	0.1	1.983149
10.511667	0.1	1.983964
10.513333	0.1	1.985864
10.515000	0.1	1.988034
10.516667	0.1	1.989063
10.518333	0.1	1.988113
10.520000	0.1	1.985971
10.521667	0.1	1.984155
10.523333	0.1	1.982697
10.525000	0.1	1.980262
10.526667	0.1	1.976369
10.528333	0.1	1.972010
10.530000	0.1	1.968718
10.531667	0.1	1.967968
10.533333	0.1	1.970688
10.535000	0.1	1.976532
10.536667	0.1	1.983647
10.538333	0.1	1.989580
10.540000	0.1	1.992830
10.541667	0.1	1.993803
10.543333	0.1	1.994013
10.545000	0.1	1.993887
10.546667	0.1	1.992281
10.548333	0.1	1.988835
10.550000	0.1	1.985207
10.551667	0.1	1.983312
10.553333	0.1	1.983894
10.555000	0.1	1.986683
10.556667	0.1	1.990828
10.558333	0.1	1.995596
10.560000	0.1	2.000798
10.561667	0.1	2.006474
10.563333	0.1	2.012611
10.565000	0.1	2.018232
10.566667	0.1	2.020802
10.568333	0.1	2.018339
10.570000	0.1	2.011876
10.571667	0.1	2.005068
10.573333	0.1	2.001775
10.575000	0.1	2.003754
10.576667	0.1	2.010050
10.578333	0.1	2.018157
10.580000	0.1	2.025571
10.581667	0.1	2.030944
10.583333	0.1	2.033771
10.585000	0.1	2.033426
10.586667	0.1	2.029957
10.588333	0.1	2.025254
10.590000	0.1	2.022488
10.591667	0.1	2.024015
10.593333	0.1	2.029333
10.595000	0.1	2.035471
10.596667	0.1	2.039438
10.598333	0.1	2.040081
10.600000	0.1	2.038353
10.601667	0.1	2.036267
10.603333	0.1	2.035056
10.605000	0.1	2.034795
10.606667	0.1	2.035620
10.608333	0.1	2.037962
10.610000	0.1	2.041478
10.611667	0.1	2.044630
10.613333	0.1	2.045548
10.615000	0.1	2.043662
10.616667	0.1	2.040453
10.618333	0.1	2.037929
10.620000	0.1	2.036700
10.621667	0.1	2.036388
10.623333	0.1	2.036733
10.625000	0.1	2.037142
10.626667	0.1	2.036626
10.628333	0.1	2.034940
10.630000	0.1	2.032532
10.631667	0.1	2.029995
10.633333	0.1	2.028211
10.635000	0.1	2.027699
10.636667	0.1	2.027755
10.638333	0.1	2.026749
10.640000	0.1	2.022753
10.641667	0.1	2.014558
10.643333	0.1	2.002697
10.645000	0.1	1.989258
10.646667	0.1	1.976844
10.648333	0.1	1.967833
10.650000	0.1	1.963619
10.651667	0.1	1.963102
10.653333	0.1	1.962464
10.655000	0.1	1.957798
10.656667	0.1	1.948080
10.658333	0.1	1.934916
10.660000	0.1	1.920420
10.661667	0.1	1.906077
10.663333	0.1	1.892964
10.665000	0.1	1.881854
10.666667	0.1	1.872485
10.668333	0.1	1.863590
10.670000	0.1	1.854128
10.671667	0.1	1.843260
10.673333	0.1	1.829821
10.675000	0.1	1.813127
10.676667	0.1	1.793513
10.678333	0.1	1.771995
10.680000	0.1	1.750379
10.681667	0.1	1.731073
10.683333	0.1	1.715501
10.685000	0.1	1.702788
10.686667	0.1	1.690756
10.688333	0.1	1.677820
10.690000	0.1	1.663486
10.691667	0.1	1.647603
10.693333	0.1	1.629973
10.695000	0.1	1.610522
10.696667	0.1	1.589251
10.698333	0.1	1.566019
10.700000	0.1	1.540999
10.701667	0.1	1.515187
10.703333	0.1	1.489818
10.705000	0.1	1.465734
10.706667	0.1	1.443513
10.708333	0.1	1.423000
10.710000	0.1	1.402600
10.711667	0.1	1.380490
10.713333	0.1	1.356462
10.715000	0.1	1.332285
10.716667	0.1	1.310036
10.718333	0.1	1.289723
10.720000	0.1	1.269155
10.721667	0.1	1.246729
10.723333	0.1	1.223050
10.725000	0.1	1.199539
10.726667	0.1	1.176726
10.728333	0.1	1.153895
10.730000	0.1	1.130039
10.731667	0.1	1.105219
10.733333	0.1	1.080842
10.735000	0.1	1.058131
10.736667	0.1	1.036720
10.738333	0.1	1.015044
10.740000	0.1	0.991654
10.741667	0.1	0.966322
10.743333	0.1	0.940794
10.745000	0.1	0.917744
10.746667	0.1	0.898330
10.748333	0.1	0.881297
10.750000	0.1	0.864514
10.751667	0.1	0.847201
10.753333	0.1	0.830670
10.755000	0.1	0.816905
10.756667	0.1	0.806423
10.758333	0.1	0.797482
10.760000	0.1	0.787405
10.761667	0.1	0.774739
10.763333	0.1	0.759913
10.765000	0.1	0.744169
10.766667	0.1	0.728513
10.768333	0.1	0.713081
10.770000	0.1	0.696862
10.771667	0.1	0.679260
10.773333	0.1	0.661849
10.775000	0.1	0.646873
10.776667	0.1	0.634673
10.778333	0.1	0.623418
10.780000	0.1	0.611055
10.781667	0.1	0.597197
10.783333	0.1	0.582947
10.785000	0.1	0.569951
10.786667	0.1	0.559501
10.788333	0.1	0.551306
10.790000	0.1	0.543967
10.791667	0.1	0.536661
10.793333	0.1	0.529168
10.795000	0.1	0.521517
10.796667	0.1	0.513839
10.798333	0.1	0.505834
10.800000	0.1	0.497643
10.801667	0.1	0.490244
10.803333	0.1	0.483654
10.805000	0.1	0.477070
10.806667	0.1	0.470541
10.808333	0.1	0.464502
10.810000	0.1	0.458891
10.811667	0.1	0.453838
10.813333	0.1	0.449996
10.815000	0.1	0.447230
10.816667	0.1	0.443906
10.818333	0.1	0.438886
10.820000	0.1	0.432986
10.821667	0.1	0.427417
10.823333	0.1	0.422364
10.825000	0.1	0.417563
10.826667	0.1	0.412534
10.828333	0.1	0.406192
10.830000	0.1	0.397726
10.831667	0.1	0.388254
10.833333	0.1	0.380254
10.835000	0.1	0.375295
10.836667	0.1	0.373651
10.838333	0.1	0.375253
10.840000	0.1	0.379113
10.841667	0.1	0.382857
10.843333	0.1	0.384375
10.845000	0.1	0.383179
10.846667	0.1	0.379770
10.848333	0.1	0.374876
10.850000	0.1	0.369712
10.851667	0.1	0.366294
10.853333	0.1	0.366038
10.855000	0.1	0.368026
10.856667	0.1	0.369982
10.858333	0.1	0.370797
10.860000	0.1	0.371179
10.861667	0.1	0.372324
10.863333	0.1	0.374313
10.865000	0.1	0.375509
10.866667	0.1	0.374019
10.868333	0.1	0.369814
10.870000	0.1	0.364771
10.871667	0.1	0.360282
10.873333	0.1	0.356305
10.875000	0.1	0.352641
10.876667	0.1	0.349702
10.878333	0.1	0.347863
10.880000	0.1	0.346694
10.881667	0.1	0.345535
10.883333	0.1	0.344361
10.885000	0.1	0.343248
10.886667	0.1	0.341982
10.888333	0.1	0.340822
10.890000	0.1	0.340226
10.891667	0.1	0.339472
10.893333	0.1	0.337479
10.895000	0.1	0.335090
10.896667	0.1	0.334387
10.898333	0.1	0.336221
10.900000	0.1	0.340031
10.901667	0.1	0.345106
10.903333	0.1	0.350256
10.905000	0.1	0.353362
10.906667	0.1	0.353092
10.908333	0.1	0.350638
10.910000	0.1	0.348878
10.911667	0.1	0.349730
10.913333	0.1	0.353144
10.915000	0.1	0.357986
10.916667	0.1	0.362559
10.918333	0.1	0.364906
10.920000	0.1	0.363891
10.921667	0.1	0.359928
10.923333	0.1	0.354685
10.925000	0.1	0.350317
10.926667	0.1	0.348557
10.928333	0.1	0.349069
10.930000	0.1	0.349372
10.931667	0.1	0.348017
10.933333	0.1	0.346489
10.935000	0.1	0.346601
10.936667	0.1	0.347761
10.938333	0.1	0.348026
10.940000	0.1	0.346061
10.941667	0.1	0.341553
10.943333	0.1	0.334969
10.945000	0.1	0.327914
10.946667	0.1	0.323076
10.948333	0.1	0.322321
10.950000	0.1	0.324887
10.951667	0.1	0.328440
10.953333	0.1	0.331327
10.955000	0.1	0.332836
10.956667	0.1	0.332156
10.958333	0.1	0.328775
10.960000	0.1	0.324082
10.961667	0.1	0.321129
10.963333	0.1	0.321870
10.965000	0.1	0.325567
10.966667	0.1	0.330042
10.968333	0.1	0.333255
10.970000	0.1	0.334126
10.971667	0.1	0.332682
10.973333	0.1	0.329600
10.975000	0.1	0.325744
10.976667	0.1	0.322061
10.978333	0.1	0.319164
10.980000	0.1	0.316701
10.981667	0.1	0.313404
10.983333	0.1	0.308407
10.985000	0.1	0.302782
10.986667	0.1	0.299169
10.988333	0.1	0.298987
10.990000	0.1	0.300705
10.991667	0.1	0.301637
10.993333	0.1	0.300589
10.995000	0.1	0.298326
10.996667	0.1	0.296612
10.998333	0.1	0.296854
11.000000	0.1	0.299285
11.001667	0.1	0.302969
11.003333	0.1	0.306075
11.005000	0.1	0.306838
11.006667	0.1	0.305581
11.008333	0.1	0.304882
11.010000	0.1	0.306834
11.011667	0.1	0.311323
11.013333	0.1	0.317097
11.015000	0.1	0.322107
11.016667	0.1	0.323411
11.018333	0.1	0.319965
11.020000	0.1	0.314568
11.021667	0.1	0.310931
11.023333	0.1	0.310391
11.025000	0.1	0.312272
11.026667	0.1	0.315509
11.028333	0.1	0.318745
11.030000	0.1	0.319942
11.031667	0.1	0.317781
11.033333	0.1	0.313437
11.035000	0.1	0.309525
11.036667	0.1	0.307248
11.038333	0.1	0.306056
11.040000	0.1	0.305921
11.041667	0.1	0.307728
11.043333	0.1	0.311350
11.045000	0.1	0.315299
11.046667	0.1	0.318382
11.048333	0.1	0.320384
11.050000	0.1	0.321493
11.051667	0.1	0.321828
11.053333	0.1	0.321465
11.055000	0.1	0.320557
11.056667	0.1	0.318843
11.058333	0.1	0.315765
11.060000	0.1	0.311728
11.061667	0.1	0.308240
11.063333	0.1	0.306577
11.065000	0.1	0.307192
11.066667	0.1	0.309679
11.068333	0.1	0.312715
11.070000	0.1	0.315006
11.071667	0.1	0.316780
11.073333	0.1	0.319355
11.075000	0.1	0.323160
11.076667	0.1	0.327481
11.078333	0.1	0.331830
11.080000	0.1	0.336128
11.081667	0.1	0.339993
11.083333	0.1	0.343136
11.085000	0.1	0.345698
11.086667	0.1	0.347095
11.088333	0.1	0.345930
11.090000	0.1	0.341749
11.091667	0.1	0.336007
11.093333	0.1	0.331164
11.095000	0.1	0.329083
11.096667	0.1	0.330242
11.098333	0.1	0.334000
11.100000	0.1	0.338801
11.101667	0.1	0.342759
11.103333	0.1	0.344678
11.105000	0.1	0.344580
11.106667	0.1	0.343467
11.108333	0.1	0.342554
11.110000	0.1	0.342452
11.111667	0.1	0.343253
11.113333	0.1	0.344887
11.115000	0.1	0.347150
11.116667	0.1	0.349577
11.118333	0.1	0.351751
11.120000	0.1	0.353716
11.121667	0.1	0.355700
11.123333	0.1	0.357786
11.125000	0.1	0.359826
11.126667	0.1	0.361172
11.128333	0.1	0.361023
11.130000	0.1	0.359644
11.131667	0.1	0.358634
11.133333	0.1	0.359323
11.135000	0.1	0.361437
11.136667	0.1	0.363877
11.138333	0.1	0.365893
11.140000	0.1	0.367202
11.141667	0.1	0.367966
11.143333	0.1	0.368813
11.145000	0.1	0.370587
11.146667	0.1	0.373861
11.148333	0.1	0.378359
11.150000	0.1	0.382750
11.151667	0.1	0.385703
11.153333	0.1	0.387342
11.155000	0.1	0.389041
11.156667	0.1	0.391388
11.158333	0.1	0.392604
11.160000	0.1	0.390131
11.161667	0.1	0.383677
11.163333	0.1	0.376082
11.165000	0.1	0.371435
11.166667	0.1	0.371970
11.168333	0.1	0.376441
11.170000	0.1	0.381619
11.171667	0.1	0.385526
11.173333	0.1	0.388869
11.175000	0.1	0.393172
11.176667	0.1	0.398611
11.178333	0.1	0.404022
11.180000	0.1	0.408203
11.181667	0.1	0.410774
11.183333	0.1	0.412036
11.185000	0.1	0.413074
11.186667	0.1	0.415761
11.188333	0.1	0.421088
11.190000	0.1	0.428003
11.191667	0.1	0.434555
11.193333	0.1	0.439305
11.195000	0.1	0.441582
11.196667	0.1	0.441032
11.198333	0.1	0.437764
11.200000	0.1	0.433372
11.201667	0.1	0.430625
11.203333	0.1	0.431100
11.205000	0.1	0.433810
11.206667	0.1	0.436557
11.208333	0.1	0.437903
11.210000	0.1	0.437968
11.211667	0.1	0.438159
11.213333	0.1	0.439757
11.215000	0.1	0.442457
11.216667	0.1	0.444381
11.218333	0.1	0.443859
11.220000	0.1	0.441764
11.221667	0.1	0.441018
11.223333	0.1	0.443528
11.225000	0.1	0.448483
11.226667	0.1	0.453503
11.228333	0.1	0.457005
11.230000	0.1	0.459030
11.231667	0.1	0.459892
11.233333	0.1	0.459668
11.235000	0.1	0.459594
11.236667	0.1	0.462281
11.238333	0.1	0.469000
11.240000	0.1	0.477722
11.241667	0.1	0.485382
11.243333	0.1	0.490728
11.245000	0.1	0.493643
11.246667	0.1	0.493731
11.248333	0.1	0.490798
11.250000	0.1	0.486262
11.251667	0.1	0.483110
11.253333	0.1	0.483552
11.255000	0.1	0.487068
11.256667	0.1	0.490746
11.258333	0.1	0.491706
11.260000	0.1	0.489708
11.261667	0.1	0.486933
11.263333	0.1	0.485405
11.265000	0.1	0.485471
11.266667	0.1	0.486355
11.268333	0.1	0.487380
11.270000	0.1	0.488246
11.271667	0.1	0.488609
11.273333	0.1	0.488204
11.275000	0.1	0.487026
11.276667	0.1	0.485028
11.278333	0.1	0.482593
11.280000	0.1	0.480912
11.281667	0.1	0.480581
11.283333	0.1	0.480553
11.285000	0.1	0.479128
11.286667	0.1	0.475282
11.288333	0.1	0.469382
11.290000	0.1	0.463547
11.291667	0.1	0.460446
11.293333	0.1	0.461093
11.295000	0.1	0.464381
11.296667	0.1	0.468432
11.298333	0.1	0.471375
11.300000	0.1	0.471957
11.301667	0.1	0.470551
11.303333	0.1	0.468511
11.305000	0.1	0.467002
11.306667	0.1	0.466937
11.308333	0.1	0.468562
11.310000	0.1	0.470788
11.311667	0.1	0.471915
11.313333	0.1	0.471147
11.315000	0.1	0.469177
11.316667	0.1	0.467408
11.318333	0.1	0.466527
11.320000	0.1	0.466318
11.321667	0.1	0.466895
11.323333	0.1	0.468777
11.325000	0.1	0.471789
11.326667	0.1	0.475110
11.328333	0.1	0.477787
11.330000	0.1	0.478858
11.331667	0.1	0.477699
11.333333	0.1	0.474388
11.335000	0.1	0.469773
11.336667	0.1	0.465461
11.338333	0.1	0.463105
11.340000	0.1	0.463659
11.341667	0.1	0.466970
11.343333	0.1	0.471710
11.345000	0.1	0.476199
11.346667	0.1	0.478826
11.348333	0.1	0.477941
11.350000	0.1	0.472786
11.351667	0.1	0.464660
11.353333	0.1	0.456423
11.355000	0.1	0.450774
11.356667	0.1	0.448865
11.358333	0.1	0.449941
11.360000	0.1	0.452194
11.361667	0.1	0.454485
11.363333	0.1	0.457210
11.365000	0.1	0.460618
11.366667	0.1	0.463040
11.368333	0.1	0.462234
11.370000	0.1	0.458197
11.371667	0.1	0.453638
11.373333	0.1	0.451412
11.375000	0.1	0.452041
11.376667	0.1	0.454155
11.378333	0.1	0.456227
11.380000	0.1	0.457275
11.381667	0.1	0.457224
11.383333	0.1	0.457019
11.385000	0.1	0.457405
11.386667	0.1	0.458201
11.388333	0.1	0.459184
11.390000	0.1	0.460469
11.391667	0.1	0.461978
11.393333	0.1	0.463291
11.395000	0.1	0.463496
11.396667	0.1	0.461643
11.398333	0.1	0.457955
11.400000	0.1	0.453508
11.401667	0.1	0.449298
11.403333	0.1	0.446169
11.405000	0.1	0.444781
11.406667	0.1	0.445168
11.408333	0.1	0.446364
11.410000	0.1	0.446802
11.411667	0.1	0.445768
11.413333	0.1	0.443780
11.415000	0.1	0.441181
11.416667	0.1	0.437768
11.418333	0.1	0.434029
11.420000	0.1	0.431254
11.421667	0.1	0.429945
11.423333	0.1	0.429116
11.425000	0.1	0.427389
11.426667	0.1	0.424343
11.428333	0.1	0.420883
11.430000	0.1	0.418238
11.431667	0.1	0.417032
11.433333	0.1	0.417354
11.435000	0.1	0.418182
11.436667	0.1	0.417246
11.438333	0.1	0.413344
11.440000	0.1	0.407770
11.441667	0.1	0.402424
11.443333	0.1	0.398220
11.445000	0.1	0.395626
11.446667	0.1	0.395174
11.448333	0.1	0.396804
11.450000	0.1	0.399332
11.451667	0.1	0.400613
11.453333	0.1	0.398466
11.455000	0.1	0.392399
11.456667	0.1	0.384627
11.458333	0.1	0.378354
11.460000	0.1	0.375146
11.461667	0.1	0.374652
11.463333	0.1	0.375728
11.465000	0.1	0.376943
11.466667	0.1	0.377176
11.468333	0.1	0.376143
11.470000	0.1	0.374196
11.471667	0.1	0.372231
11.473333	0.1	0.371076
11.475000	0.1	0.370825
11.476667	0.1	0.371062
11.478333	0.1	0.371314
11.480000	0.1	0.371104
11.481667	0.1	0.369577
11.483333	0.1	0.365945
11.485000	0.1	0.360790
11.486667	0.1	0.355719
11.488333	0.1	0.351788
11.490000	0.1	0.348957
11.491667	0.1	0.346578
11.493333	0.1	0.343677
11.495000	0.1	0.339341
11.496667	0.1	0.333120
11.498333	0.1	0.325474
11.500000	0.1	0.318075
11.501667	0.1	0.313050
11.503333	0.1	0.311509
11.505000	0.1	0.312841
11.506667	0.1	0.315113
11.508333	0.1	0.315970
11.510000	0.1	0.313777
11.511667	0.1	0.308617
11.513333	0.1	0.302228
11.515000	0.1	0.296431
11.516667	0.1	0.291881
11.518333	0.1	0.288771
11.520000	0.1	0.287546
11.521667	0.1	0.288510
11.523333	0.1	0.291551
11.525000	0.1	0.295928
11.526667	0.1	0.299863
11.528333	0.1	0.300705
11.530000	0.1	0.297036
11.531667	0.1	0.290698
11.533333	0.1	0.285148
11.535000	0.1	0.282107
11.536667	0.1	0.280975
11.538333	0.1	0.280575
11.540000	0.1	0.280468
11.541667	0.1	0.280431
11.543333	0.1	0.279485
11.545000	0.1	0.276729
11.546667	0.1	0.273013
11.548333	0.1	0.270214
11.550000	0.1	0.269231
11.551667	0.1	0.269781
11.553333	0.1	0.271308
11.555000	0.1	0.273148
11.556667	0.1	0.274298
11.558333	0.1	0.273543
11.560000	0.1	0.269744
11.561667	0.1	0.262326
11.563333	0.1	0.252263
11.565000	0.1	0.242344
11.566667	0.1	0.235327
11.568333	0.1	0.232323
11.570000	0.1	0.234013
11.571667	0.1	0.240966
11.573333	0.1	0.251150
11.575000	0.1	0.259858
11.576667	0.1	0.263569
11.578333	0.1	0.261790
11.580000	0.1	0.256258
11.581667	0.1	0.249967
11.583333	0.1	0.245147
11.585000	0.1	0.241762
11.586667	0.1	0.239098
11.588333	0.1	0.237445
11.590000	0.1	0.237441
11.591667	0.1	0.239038
11.593333	0.1	0.241450
11.595000	0.1	0.243532
11.596667	0.1	0.244072
11.598333	0.1	0.242949
11.600000	0.1	0.241562
11.601667	0.1	0.241078
11.603333	0.1	0.241520
11.605000	0.1	0.242768
11.606667	0.1	0.244700
11.608333	0.1	0.246149
11.610000	0.1	0.245231
11.611667	0.1	0.241338
11.613333	0.1	0.236058
11.615000	0.1	0.231704
11.616667	0.1	0.229524
11.618333	0.1	0.229576
11.620000	0.1	0.231583
11.621667	0.1	0.234689
11.623333	0.1	0.236942
11.625000	0.1	0.236649
11.626667	0.1	0.234405
11.628333	0.1	0.232635
11.630000	0.1	0.232570
11.631667	0.1	0.233012
11.633333	0.1	0.232477
11.635000	0.1	0.231159
11.636667	0.1	0.230903
11.638333	0.1	0.234018
11.640000	0.1	0.241273
11.641667	0.1	0.250377
11.643333	0.1	0.257445
11.645000	0.1	0.260132
11.646667	0.1	0.258693
11.648333	0.1	0.254703
11.650000	0.1	0.250209
11.651667	0.1	0.247546
11.653333	0.1	0.248249
11.655000	0.1	0.251774
11.656667	0.1	0.255755
11.658333	0.1	0.258265
11.660000	0.1	0.259168
11.661667	0.1	0.259229
11.663333	0.1	0.259303
11.665000	0.1	0.260035
11.666667	0.1	0.261487
11.668333	0.1	0.263485
11.670000	0.1	0.265739
11.671667	0.1	0.267187
11.673333	0.1	0.266531
11.675000	0.1	0.263825
11.676667	0.1	0.260789
11.678333	0.1	0.259238
11.680000	0.1	0.259308
11.681667	0.1	0.259862
11.683333	0.1	0.260682
11.685000	0.1	0.262554
11.686667	0.1	0.264943
11.688333	0.1	0.265376
11.690000	0.1	0.261790
11.691667	0.1	0.254856
11.693333	0.1	0.247839
11.695000	0.1	0.243727
11.696667	0.1	0.243331
11.698333	0.1	0.245953
11.700000	0.1	0.249986
11.701667	0.1	0.253250
11.703333	0.1	0.254428
11.705000	0.1	0.253636
11.706667	0.1	0.251997
11.708333	0.1	0.251303
11.710000	0.1	0.252579
11.711667	0.1	0.254670
11.713333	0.1	0.255438
11.715000	0.1	0.254014
11.716667	0.1	0.251541
11.718333	0.1	0.250209
11.720000	0.1	0.251583
11.721667	0.1	0.255704
11.723333	0.1	0.261026
11.725000	0.1	0.264850
11.726667	0.1	0.264854
11.728333	0.1	0.261092
11.730000	0.1	0.255834
11.731667	0.1	0.251336
11.733333	0.1	0.248211
11.735000	0.1	0.245804
11.736667	0.1	0.243187
11.738333	0.1	0.239732
11.740000	0.1	0.235736
11.741667	0.1	0.232742
11.743333	0.1	0.232295
11.745000	0.1	0.234162
11.746667	0.1	0.236463
11.748333	0.1	0.237324
11.750000	0.1	0.236221
11.751667	0.1	0.233888
11.753333	0.1	0.231834
11.755000	0.1	0.231848
11.756667	0.1	0.235066
11.758333	0.1	0.240840
11.760000	0.1	0.246982
11.761667	0.1	0.251606
11.763333	0.1	0.254116
11.765000	0.1	0.254624
11.766667	0.1	0.253781
11.768333	0.1	0.252626
11.770000	0.1	0.251606
11.771667	0.1	0.250209
11.773333	0.1	0.247778
11.775000	0.1	0.244407
11.776667	0.1	0.241469
11.778333	0.1	0.241348
11.780000	0.1	0.245352
11.781667	0.1	0.252058
11.783333	0.1	0.258475
11.785000	0.1	0.262149
11.786667	0.1	0.261650
11.788333	0.1	0.256589
11.790000	0.1	0.248021
11.791667	0.1	0.238209
11.793333	0.1	0.230195
11.795000	0.1	0.226959
11.796667	0.1	0.229585
11.798333	0.1	0.236440
11.800000	0.1	0.244388
11.801667	0.1	0.250461
11.803333	0.1	0.253269
11.805000	0.1	0.253413
11.806667	0.1	0.252505
11.808333	0.1	0.251741
11.810000	0.1	0.251024
11.811667	0.1	0.249268
11.813333	0.1	0.245697
11.815000	0.1	0.240561
11.816667	0.1	0.235043
11.818333	0.1	0.231247
11.820000	0.1	0.231550
11.821667	0.1	0.236607
11.823333	0.1	0.243913
11.825000	0.1	0.249417
11.826667	0.1	0.250721
11.828333	0.1	0.248156
11.830000	0.1	0.243876
11.831667	0.1	0.240696
11.833333	0.1	0.240426
11.835000	0.1	0.242954
11.836667	0.1	0.246768
11.838333	0.1	0.250037
11.840000	0.1	0.251764
11.841667	0.1	0.252132
11.843333	0.1	0.252272
11.845000	0.1	0.253697
11.846667	0.1	0.257059
11.848333	0.1	0.261595
11.850000	0.1	0.266125
11.851667	0.1	0.269599
11.853333	0.1	0.270978
11.855000	0.1	0.269990
11.856667	0.1	0.267830
11.858333	0.1	0.266233
11.860000	0.1	0.265799
11.861667	0.1	0.265618
11.863333	0.1	0.264742
11.865000	0.1	0.263406
11.866667	0.1	0.262945
11.868333	0.1	0.264980
11.870000	0.1	0.270079
11.871667	0.1	0.277245
11.873333	0.1	0.284789
11.875000	0.1	0.291090
11.876667	0.1	0.295071
11.878333	0.1	0.296813
11.880000	0.1	0.297022
11.881667	0.1	0.296221
11.883333	0.1	0.294996
11.885000	0.1	0.293944
11.886667	0.1	0.293357
11.888333	0.1	0.293301
11.890000	0.1	0.293772
11.891667	0.1	0.294494
11.893333	0.1	0.295355
11.895000	0.1	0.297306
11.896667	0.1	0.301572
11.898333	0.1	0.307397
11.900000	0.1	0.312198
11.901667	0.1	0.314242
11.903333	0.1	0.314261
11.905000	0.1	0.314461
11.906667	0.1	0.316435
11.908333	0.1	0.320086
11.910000	0.1	0.324491
11.911667	0.1	0.329050
11.913333	0.1	0.333437
11.915000	0.1	0.337102
11.916667	0.1	0.339383
11.918333	0.1	0.340189
11.920000	0.1	0.340366
11.921667	0.1	0.340911
11.923333	0.1	0.342140
11.925000	0.1	0.343886
11.926667	0.1	0.346107
11.928333	0.1	0.349032
11.930000	0.1	0.352599
11.931667	0.1	0.355900
11.933333	0.1	0.358219
11.935000	0.1	0.360212
11.936667	0.1	0.363053
11.938333	0.1	0.367165
11.940000	0.1	0.372035
11.941667	0.1	0.376557
11.943333	0.1	0.379654
11.945000	0.1	0.380720
11.946667	0.1	0.380161
11.948333	0.1	0.379710
11.950000	0.1	0.380976
11.951667	0.1	0.383924
11.953333	0.1	0.387374
11.955000	0.1	0.390378
11.956667	0.1	0.392715
11.958333	0.1	0.394750
11.960000	0.1	0.397051
11.961667	0.1	0.400115
11.963333	0.1	0.404138
11.965000	0.1	0.408711
11.966667	0.1	0.412678
11.968333	0.1	0.414886
11.970000	0.1	0.415174
11.971667	0.1	0.414657
11.973333	0.1	0.415426
11.975000	0.1	0.418965
11.976667	0.1	0.424166
11.978333	0.1	0.428655
11.980000	0.1	0.432436
11.981667	0.1	0.437405
11.983333	0.1	0.443403
11.985000	0.1	0.447854
11.986667	0.1	0.448925
11.988333	0.1	0.446849
11.990000	0.1	0.443058
11.991667	0.1	0.439314
11.993333	0.1	0.437102
11.995000	0.1	0.437214
11.996667	0.1	0.439649
11.998333	0.1	0.443952
12.000000	0.1	0.449545
12.001667	0.1	0.455645
12.003333	0.1	0.461144
12.005000	0.1	0.464604
12.006667	0.1	0.465275
12.008333	0.1	0.464334
12.010000	0.1	0.463668
12.011667	0.1	0.463598
12.013333	0.1	0.463375
12.015000	0.1	0.462723
12.016667	0.1	0.461740
12.018333	0.1	0.460483
12.020000	0.1	0.459473
12.021667	0.1	0.459729
12.023333	0.1	0.461899
12.025000	0.1	0.465964
12.026667	0.1	0.471454
12.028333	0.1	0.477675
12.030000	0.1	0.483813
12.031667	0.1	0.488893
12.033333	0.1	0.492088
12.035000	0.1	0.492982
12.036667	0.1	0.491599
12.038333	0.1	0.488823
12.040000	0.1	0.487077
12.041667	0.1	0.488702
12.043333	0.1	0.493266
12.045000	0.1	0.497838
12.046667	0.1	0.500148
12.048333	0.1	0.500279
12.050000	0.1	0.499841
12.051667	0.1	0.500558
12.053333	0.1	0.502868
12.055000	0.1	0.505387
12.056667	0.1	0.506323
12.058333	0.1	0.505550
12.060000	0.1	0.505405
12.061667	0.1	0.509387
12.063333	0.1	0.518896
12.065000	0.1	0.531133
12.066667	0.1	0.541727
12.068333	0.1	0.548805
12.070000	0.1	0.552656
12.071667	0.1	0.553736
12.073333	0.1	0.553289
12.075000	0.1	0.553583
12.076667	0.1	0.555958
12.078333	0.1	0.559781
12.080000	0.1	0.563134
12.081667	0.1	0.564288
12.083333	0.1	0.563129
12.085000	0.1	0.561341
12.086667	0.1	0.561327
12.088333	0.1	0.564735
12.090000	0.1	0.571259
12.091667	0.1	0.578742
12.093333	0.1	0.585369
12.095000	0.1	0.591469
12.096667	0.1	0.597630
12.098333	0.1	0.602282
12.100000	0.1	0.603343
12.101667	0.1	0.601336
12.103333	0.1	0.599516
12.105000	0.1	0.600675
12.106667	0.1	0.604386
12.108333	0.1	0.608484
12.110000	0.1	0.611986
12.111667	0.1	0.614808
12.113333	0.1	0.616582
12.115000	0.1	0.617737
12.116667	0.1	0.619660
12.118333	0.1	0.622706
12.120000	0.1	0.625667
12.121667	0.1	0.627185
12.123333	0.1	0.626999
12.125000	0.1	0.626347
12.126667	0.1	0.627069
12.128333	0.1	0.630533
12.130000	0.1	0.637486
12.131667	0.1	0.647390
12.133333	0.1	0.657472
12.135000	0.1	0.663865
12.136667	0.1	0.664368
12.138333	0.1	0.660056
12.140000	0.1	0.654683
12.141667	0.1	0.652606
12.143333	0.1	0.656149
12.145000	0.1	0.664387
12.146667	0.1	0.674450
12.148333	0.1	0.683675
12.150000	0.1	0.690767
12.151667	0.1	0.696159
12.153333	0.1	0.701277
12.155000	0.1	0.707121
12.156667	0.1	0.714068
12.158333	0.1	0.721947
12.160000	0.1	0.729584
12.161667	0.1	0.735829
12.163333	0.1	0.740881
12.165000	0.1	0.745719
12.166667	0.1	0.751093
12.168333	0.1	0.757491
12.170000	0.1	0.765133
12.171667	0.1	0.774069
12.173333	0.1	0.784276
12.175000	0.1	0.795033
12.176667	0.1	0.804998
12.178333	0.1	0.813343
12.180000	0.1	0.820071
12.181667	0.1	0.825301
12.183333	0.1	0.828970
12.185000	0.1	0.831042
12.186667	0.1	0.832048
12.188333	0.1	0.833487
12.190000	0.1	0.837529
12.191667	0.1	0.846256
12.193333	0.1	0.860537
12.195000	0.1	0.878586
12.196667	0.1	0.896524
12.198333	0.1	0.911369
12.200000	0.1	0.922750
12.201667	0.1	0.932100
12.203333	0.1	0.941008
12.205000	0.1	0.950163
12.206667	0.1	0.959537
12.208333	0.1	0.968869
12.210000	0.1	0.977931
12.211667	0.1	0.986969
12.213333	0.1	0.996888
12.215000	0.1	1.008930
12.216667	0.1	1.023668
12.218333	0.1	1.040064
12.220000	0.1	1.056413
12.221667	0.1	1.071789
12.223333	0.1	1.085992
12.225000	0.1	1.098830
12.226667	0.1	1.110188
12.228333	0.1	1.120484
12.230000	0.1	1.130793
12.231667	0.1	1.142402
12.233333	0.1	1.156270
12.235000	0.1	1.172516
12.236667	0.1	1.190188
12.238333	0.1	1.207599
12.240000	0.1	1.222985
12.241667	0.1	1.235316
12.243333	0.1	1.244722
12.245000	0.1	1.252950
12.246667	0.1	1.263348
12.248333	0.1	1.278780
12.250000	0.1	1.299186
12.251667	0.1	1.321672
12.253333	0.1	1.342739
12.255000	0.1	1.360546
12.256667	0.1	1.375536
12.258333	0.1	1.389422
12.260000	0.1	1.403708
12.261667	0.1	1.419461
12.263333	0.1	1.437971
12.265000	0.1	1.459899
12.266667	0.1	1.483909
12.268333	0.1	1.507765
12.270000	0.1	1.530638
12.271667	0.1	1.553241
12.273333	0.1	1.576315
12.275000	0.1	1.599835
12.276667	0.1	1.623104
12.278333	0.1	1.644860
12.280000	0.1	1.663505
12.281667	0.1	1.678411
12.283333	0.1	1.691580
12.285000	0.1	1.706863
12.286667	0.1	1.726686
12.288333	0.1	1.750533
12.290000	0.1	1.776288
12.291667	0.1	1.801262
12.293333	0.1	1.822542
12.295000	0.1	1.838976
12.296667	0.1	1.852494
12.298333	0.1	1.866077
12.300000	0.1	1.881504
12.301667	0.1	1.899791
12.303333	0.1	1.921100
12.305000	0.1	1.943456
12.306667	0.1	1.964029
12.308333	0.1	1.981691
12.310000	0.1	1.997105
12.311667	0.1	2.011885
12.313333	0.1	2.028109
12.315000	0.1	2.046991
12.316667	0.1	2.068044
12.318333	0.1	2.089841
12.320000	0.1	2.110717
12.321667	0.1	2.128826
12.323333	0.1	2.142941
12.325000	0.1	2.153791
12.326667	0.1	2.163672
12.328333	0.1	2.174065
12.330000	0.1	2.184585
12.331667	0.1	2.194704
12.333333	0.1	2.204818
12.335000	0.1	2.215025
12.336667	0.1	2.224585
12.338333	0.1	2.233190
12.340000	0.1	2.241274
12.341667	0.1	2.248958
12.343333	0.1	2.256064
12.345000	0.1	2.263174
12.346667	0.1	2.271459
12.348333	0.1	2.281317
12.350000	0.1	2.291650
12.351667	0.1	2.300851
12.353333	0.1	2.308325
12.355000	0.1	2.314555
12.356667	0.1	2.320558
12.358333	0.1	2.327724
12.360000	0.1	2.336986
12.361667	0.1	2.347091
12.363333	0.1	2.355012
12.365000	0.1	2.358640
12.366667	0.1	2.358397
12.368333	0.1	2.356954
12.370000	0.1	2.357597
12.371667	0.1	2.361955
12.373333	0.1	2.369205
12.375000	0.1	2.377727
12.376667	0.1	2.386402
12.378333	0.1	2.394766
12.380000	0.1	2.403352
12.381667	0.1	2.413020
12.383333	0.1	2.423669
12.385000	0.1	2.434100
12.386667	0.1	2.442924
12.388333	0.1	2.449481
12.390000	0.1	2.454002
12.391667	0.1	2.457118
12.393333	0.1	2.459846
12.395000	0.1	2.463125
12.396667	0.1	2.466314
12.398333	0.1	2.467176
12.400000	0.1	2.464401
12.401667	0.1	2.459539
12.403333	0.1	2.456242
12.405000	0.1	2.458249
12.406667	0.1	2.467157
12.408333	0.1	2.480820
12.410000	0.1	2.494520
12.411667	0.1	2.504089
12.413333	0.1	2.508122
12.415000	0.1	2.508103
12.416667	0.1	2.506897
12.418333	0.1	2.506892
12.420000	0.1	2.509211
12.421667	0.1	2.513537
12.423333	0.1	2.518371
12.425000	0.1	2.522198
12.426667	0.1	2.524666
12.428333	0.1	2.526515
12.430000	0.1	2.528769
12.431667	0.1	2.532210
12.433333	0.1	2.536671
12.435000	0.1	2.540736
12.436667	0.1	2.543321
12.438333	0.1	2.545207
12.440000	0.1	2.547582
12.441667	0.1	2.549891
12.443333	0.1	2.550874
12.445000	0.1	2.550487
12.446667	0.1	2.549370
12.448333	0.1	2.547791
12.450000	0.1	2.545975
12.451667	0.1	2.544015
12.453333	0.1	2.541258
12.455000	0.1	2.536532
12.456667	0.1	2.529453
12.458333	0.1	2.521044
12.460000	0.1	2.512643
12.461667	0.1	2.504815
12.463333	0.1	2.497681
12.465000	0.1	2.491199
12.466667	0.1	2.484904
12.468333	0.1	2.478273
12.470000	0.1	2.471008
12.471667	0.1	2.462827
12.473333	0.1	2.453625
12.475000	0.1	2.443683
12.476667	0.1	2.433071
12.478333	0.1	2.421048
12.480000	0.1	2.406859
12.481667	0.1	2.390943
12.483333	0.1	2.374323
12.485000	0.1	2.357434
12.486667	0.1	2.340404
12.488333	0.1	2.323510
12.490000	0.1	2.307137
12.491667	0.1	2.291491
12.493333	0.1	2.276502
12.495000	0.1	2.262010
12.496667	0.1	2.247794
12.498333	0.1	2.233563
12.500000	0.1	2.219081
12.501667	0.1	2.203970
12.503333	0.1	2.187518
12.505000	0.1	2.169092
12.506667	0.1	2.148962
12.508333	0.1	2.128677
12.510000	0.1	2.110098
12.511667	0.1	2.093818
12.513333	0.1	2.078833
12.515000	0.1	2.063732
12.516667	0.1	2.048435
12.518333	0.1	2.034595
12.520000	0.1	2.023643
12.521667	0.1	2.015061
12.523333	0.1	2.007042
12.525000	0.1	1.997836
12.526667	0.1	1.986367
12.528333	0.1	1.972592
12.530000	0.1	1.957999
12.531667	0.1	1.944774
12.533333	0.1	1.933770
12.535000	0.1	1.923856
12.536667	0.1	1.913188
12.538333	0.1	1.901011
12.540000	0.1	1.888331
12.541667	0.1	1.877239
12.543333	0.1	1.869756
12.545000	0.1	1.866170
12.546667	0.1	1.864387
12.548333	0.1	1.861649
12.550000	0.1	1.856424
12.551667	0.1	1.848754
12.553333	0.1	1.839353
12.555000	0.1	1.828992
12.556667	0.1	1.818878
12.558333	0.1	1.810482
12.560000	0.1	1.804498
12.561667	0.1	1.800656
12.563333	0.1	1.797737
12.565000	0.1	1.794011
12.566667	0.1	1.788740
12.568333	0.1	1.782621
12.570000	0.1	1.776796
12.571667	0.1	1.772153
12.573333	0.1	1.768786
12.575000	0.1	1.765583
12.576667	0.1	1.761173
12.578333	0.1	1.755441
12.580000	0.1	1.749583
12.581667	0.1	1.744940
12.583333	0.1	1.742095
12.585000	0.1	1.740600
12.586667	0.1	1.739119
12.588333	0.1	1.735957
12.590000	0.1	1.730332
12.591667	0.1	1.723301
12.593333	0.1	1.716651
12.595000	0.1	1.711491
12.596667	0.1	1.708004
12.598333	0.1	1.705349
12.600000	0.1	1.702448
12.601667	0.1	1.699138
12.603333	0.1	1.695780
12.605000	0.1	1.692539
12.606667	0.1	1.689158
12.608333	0.1	1.684660
12.610000	0.1	1.677633
12.611667	0.1	1.667449
12.613333	0.1	1.654862
12.615000	0.1	1.641549
12.616667	0.1	1.628976
12.618333	0.1	1.617819
12.620000	0.1	1.608585
12.621667	0.1	1.601609
12.623333	0.1	1.595900
12.625000	0.1	1.589395
12.626667	0.1	1.580534
12.628333	0.1	1.568845
12.630000	0.1	1.554871
12.631667	0.1	1.540114
12.633333	0.1	1.526563
12.635000	0.1	1.514964
12.636667	0.1	1.503341
12.638333	0.1	1.488640
12.640000	0.1	1.470465
12.641667	0.1	1.451825
12.643333	0.1	1.436113
12.645000	0.1	1.424383
12.646667	0.1	1.415317
12.648333	0.1	1.406521
12.650000	0.1	1.396011
12.651667	0.1	1.383345
12.653333	0.1	1.369007
12.655000	0.1	1.353375
12.656667	0.1	1.337333
12.658333	0.1	1.322841
12.660000	0.1	1.311726
12.661667	0.1	1.303814
12.663333	0.1	1.296457
12.665000	0.1	1.286347
12.666667	0.1	1.271968
12.668333	0.1	1.254608
12.670000	0.1	1.236903
12.671667	0.1	1.220400
12.673333	0.1	1.204917
12.675000	0.1	1.189867
12.676667	0.1	1.175548
12.678333	0.1	1.163310
12.680000	0.1	1.154346
12.681667	0.1	1.147874
12.683333	0.1	1.141154
12.685000	0.1	1.131864
12.686667	0.1	1.119645
12.688333	0.1	1.105680
12.690000	0.1	1.091748
12.691667	0.1	1.079594
12.693333	0.1	1.070392
12.695000	0.1	1.063771
12.696667	0.1	1.057726
12.698333	0.1	1.050243
12.700000	0.1	1.040632
12.701667	0.1	1.029475
12.703333	0.1	1.017903
12.705000	0.1	1.006946
12.706667	0.1	0.997363
12.708333	0.1	0.989437
12.710000	0.1	0.982201
12.711667	0.1	0.973763
12.713333	0.1	0.963057
12.715000	0.1	0.950792
12.716667	0.1	0.938466
12.718333	0.1	0.927304
12.720000	0.1	0.917977
12.721667	0.1	0.910205
12.723333	0.1	0.902656
12.725000	0.1	0.893814
12.726667	0.1	0.883196
12.728333	0.1	0.871764
12.730000	0.1	0.860719
12.731667	0.1	0.850218
12.733333	0.1	0.839890
12.735000	0.1	0.829715
12.736667	0.1	0.819806
12.738333	0.1	0.810060
12.740000	0.1	0.800239
12.741667	0.1	0.790250
12.743333	0.1	0.780262
12.745000	0.1	0.770241
12.746667	0.1	0.759861
12.748333	0.1	0.748765
12.750000	0.1	0.737063
12.751667	0.1	0.726213
12.753333	0.1	0.718813
12.755000	0.1	0.716196
12.756667	0.1	0.716909
12.758333	0.1	0.718222
12.760000	0.1	0.717700
12.761667	0.1	0.713458
12.763333	0.1	0.705197
12.765000	0.1	0.694613
12.766667	0.1	0.683698
12.768333	0.1	0.673467
12.770000	0.1	0.663945
12.771667	0.1	0.654873
12.773333	0.1	0.646776
12.775000	0.1	0.640643
12.776667	0.1	0.636503
12.778333	0.1	0.633299
12.780000	0.1	0.630082
12.781667	0.1	0.626212
12.783333	0.1	0.621043
12.785000	0.1	0.614710
12.786667	0.1	0.608880
12.788333	0.1	0.605853
12.790000	0.1	0.605979
12.791667	0.1	0.606598
12.793333	0.1	0.604591
12.795000	0.1	0.599120
12.796667	0.1	0.591623
12.798333	0.1	0.584214
12.800000	0.1	0.578305
12.801667	0.1	0.574319
12.803333	0.1	0.572270
12.805000	0.1	0.571925
12.806667	0.1	0.571953
12.808333	0.1	0.570347
12.810000	0.1	0.566570
12.811667	0.1	0.561969
12.813333	0.1	0.558160
12.815000	0.1	0.556218
12.816667	0.1	0.555976
12.818333	0.1	0.555692
12.820000	0.1	0.553485
12.821667	0.1	0.549178
12.823333	0.1	0.544568
12.825000	0.1	0.541885
12.826667	0.1	0.541718
12.828333	0.1	0.542104
12.830000	0.1	0.540055
12.831667	0.1	0.534579
12.833333	0.1	0.528153
12.835000	0.1	0.524414
12.836667	0.1	0.524553
12.838333	0.1	0.526509
12.840000	0.1	0.526975
12.841667	0.1	0.524027
12.843333	0.1	0.518160
12.845000	0.1	0.511231
12.846667	0.1	0.504944
12.848333	0.1	0.500223
12.850000	0.1	0.497159
12.851667	0.1	0.495375
12.853333	0.1	0.494882
12.855000	0.1	0.496013
12.856667	0.1	0.498127
12.858333	0.1	0.499738
12.860000	0.1	0.500144
12.861667	0.1	0.499748
12.863333	0.1	0.499063
12.865000	0.1	0.498248
12.866667	0.1	0.497126
12.868333	0.1	0.495869
12.870000	0.1	0.495319
12.871667	0.1	0.496279
12.873333	0.1	0.499142
12.875000	0.1	0.503971
12.876667	0.1	0.509904
12.878333	0.1	0.514807
12.880000	0.1	0.516567
12.881667	0.1	0.514882
12.883333	0.1	0.511254
12.885000	0.1	0.507697
12.886667	0.1	0.505918
12.888333	0.1	0.507203
12.890000	0.1	0.511804
12.891667	0.1	0.518067
12.893333	0.1	0.522817
12.895000	0.1	0.523082
12.896667	0.1	0.518030
12.898333	0.1	0.510043
12.900000	0.1	0.503669
12.901667	0.1	0.502011
12.903333	0.1	0.504302
12.905000	0.1	0.507049
12.906667	0.1	0.507091
12.908333	0.1	0.503827
12.910000	0.1	0.499543
12.911667	0.1	0.497731
12.913333	0.1	0.499911
12.915000	0.1	0.504297
12.916667	0.1	0.508153
12.918333	0.1	0.510179
12.920000	0.1	0.511142
12.921667	0.1	0.512847
12.923333	0.1	0.515687
12.925000	0.1	0.517927
12.926667	0.1	0.517960
12.928333	0.1	0.516246
12.930000	0.1	0.514518
12.931667	0.1	0.513867
12.933333	0.1	0.514314
12.935000	0.1	0.515142
12.936667	0.1	0.515413
12.938333	0.1	0.514765
12.940000	0.1	0.513885
12.941667	0.1	0.514532
12.943333	0.1	0.518551
12.945000	0.1	0.525834
12.946667	0.1	0.534076
12.948333	0.1	0.540572
12.950000	0.1	0.543366
12.951667	0.1	0.541294
12.953333	0.1	0.534789
12.955000	0.1	0.526216
12.956667	0.1	0.518202
12.958333	0.1	0.512302
12.960000	0.1	0.509578
12.961667	0.1	0.511073
12.963333	0.1	0.516502
12.965000	0.1	0.523217
12.966667	0.1	0.527794
12.968333	0.1	0.528255
12.970000	0.1	0.524563
12.971667	0.1	0.518337
12.973333	0.1	0.512213
12.975000	0.1	0.508619
12.976667	0.1	0.509075
12.978333	0.1	0.513881
12.980000	0.1	0.521746
12.981667	0.1	0.529885
12.983333	0.1	0.535073
12.985000	0.1	0.535403
12.986667	0.1	0.531594
12.988333	0.1	0.525839
12.990000	0.1	0.519878
12.991667	0.1	0.515287
12.993333	0.1	0.513941
12.995000	0.1	0.516200
12.996667	0.1	0.519655
12.998333	0.1	0.521503
13.000000	0.1	0.521555
13.001667	0.1	0.521955
13.003333	0.1	0.524428
13.005000	0.1	0.528526
13.006667	0.1	0.532037
13.008333	0.1	0.532949
13.010000	0.1	0.531594
13.011667	0.1	0.530062
13.013333	0.1	0.529345
13.015000	0.1	0.528805
13.016667	0.1	0.528120
13.018333	0.1	0.527967
13.020000	0.1	0.529308
13.021667	0.1	0.532628
13.023333	0.1	0.537611
13.025000	0.1	0.543399
13.026667	0.1	0.548861
13.028333	0.1	0.552675
13.030000	0.1	0.554114
13.031667	0.1	0.553564
13.033333	0.1	0.551799
13.035000	0.1	0.549369
13.036667	0.1	0.547217
13.038333	0.1	0.546891
13.040000	0.1	0.549303
13.041667	0.1	0.553480
13.043333	0.1	0.556884
13.045000	0.1	0.557150
13.046667	0.1	0.553909
13.048333	0.1	0.549224
13.050000	0.1	0.546426
13.051667	0.1	0.547995
13.053333	0.1	0.553913
13.055000	0.1	0.561760
13.056667	0.1	0.568717
13.058333	0.1	0.573406
13.060000	0.1	0.576368
13.061667	0.1	0.579017
13.063333	0.1	0.582291
13.065000	0.1	0.585727
13.066667	0.1	0.588167
13.068333	0.1	0.590067
13.070000	0.1	0.593485
13.071667	0.1	0.598799
13.073333	0.1	0.603981
13.075000	0.1	0.607418
13.076667	0.1	0.609602
13.078333	0.1	0.612191
13.080000	0.1	0.616778
13.081667	0.1	0.624009
13.083333	0.1	0.633355
13.085000	0.1	0.643665
13.086667	0.1	0.653537
13.088333	0.1	0.661802
13.090000	0.1	0.668387
13.091667	0.1	0.674389
13.093333	0.1	0.680843
13.095000	0.1	0.687162
13.096667	0.1	0.691367
13.098333	0.1	0.692490
13.100000	0.1	0.692094
13.101667	0.1	0.693114
13.103333	0.1	0.697556
13.105000	0.1	0.704802
13.106667	0.1	0.712108
13.108333	0.1	0.717184
13.110000	0.1	0.720327
13.111667	0.1	0.723703
13.113333	0.1	0.728704
13.115000	0.1	0.735172
13.116667	0.1	0.742879
13.118333	0.1	0.751452
13.120000	0.1	0.759456
13.121667	0.1	0.765324
13.123333	0.1	0.768914
13.125000	0.1	0.771591
13.126667	0.1	0.774930
13.128333	0.1	0.779545
13.130000	0.1	0.784830
13.131667	0.1	0.789794
13.133333	0.1	0.794129
13.135000	0.1	0.798511
13.136667	0.1	0.803904
13.138333	0.1	0.810446
13.140000	0.1	0.817017
13.141667	0.1	0.822064
13.143333	0.1	0.824849
13.145000	0.1	0.825841
13.146667	0.1	0.826120
13.148333	0.1	0.826521
13.150000	0.1	0.827401
13.151667	0.1	0.828891
13.153333	0.1	0.831238
13.155000	0.1	0.834703
13.156667	0.1	0.839024
13.158333	0.1	0.843224
13.160000	0.1	0.845925
13.161667	0.1	0.846032
13.163333	0.1	0.843797
13.165000	0.1	0.840924
13.166667	0.1	0.839741
13.168333	0.1	0.841869
13.170000	0.1	0.846651
13.171667	0.1	0.851657
13.173333	0.1	0.855150
13.175000	0.1	0.857669
13.176667	0.1	0.861473
13.178333	0.1	0.868342
13.180000	0.1	0.877539
13.181667	0.1	0.886233
13.183333	0.1	0.892156
13.185000	0.1	0.895173
13.186667	0.1	0.896561
13.188333	0.1	0.897786
13.190000	0.1	0.899532
13.191667	0.1	0.901259
13.193333	0.1	0.902168
13.195000	0.1	0.902466
13.196667	0.1	0.902726
13.198333	0.1	0.903029
13.200000	0.1	0.903839
13.201667	0.1	0.906573
13.203333	0.1	0.912435
13.205000	0.1	0.921059
13.206667	0.1	0.931215
13.208333	0.1	0.942023
13.210000	0.1	0.952459
13.211667	0.1	0.961362
13.213333	0.1	0.968119
13.215000	0.1	0.972780
13.216667	0.1	0.976240
13.218333	0.1	0.980115
13.220000	0.1	0.986150
13.221667	0.1	0.995914
13.223333	0.1	1.009940
13.225000	0.1	1.026578
13.226667	0.1	1.042704
13.228333	0.1	1.056246
13.230000	0.1	1.068036
13.231667	0.1	1.080995
13.233333	0.1	1.097568
13.235000	0.1	1.118071
13.236667	0.1	1.141769
13.238333	0.1	1.168526
13.240000	0.1	1.198263
13.241667	0.1	1.229262
13.243333	0.1	1.258696
13.245000	0.1	1.285537
13.246667	0.1	1.311600
13.248333	0.1	1.339358
13.250000	0.1	1.370343
13.251667	0.1	1.405166
13.253333	0.1	1.443662
13.255000	0.1	1.485073
13.256667	0.1	1.528356
13.258333	0.1	1.572804
13.260000	0.1	1.618862
13.261667	0.1	1.667775
13.263333	0.1	1.720032
13.265000	0.1	1.774803
13.266667	0.1	1.831152
13.268333	0.1	1.889593
13.270000	0.1	1.951759
13.271667	0.1	2.019028
13.273333	0.1	2.091522
13.275000	0.1	2.167178
13.276667	0.1	2.242769
13.278333	0.1	2.317899
13.280000	0.1	2.396195
13.281667	0.1	2.481150
13.283333	0.1	2.573230
13.285000	0.1	2.671392
13.286667	0.1	2.774773
13.288333	0.1	2.882965
13.290000	0.1	2.995520
13.291667	0.1	3.111199
13.293333	0.1	3.228416
13.295000	0.1	3.346419
13.296667	0.1	3.465847
13.298333	0.1	3.588186
13.300000	0.1	3.714920
13.301667	0.1	3.847498
13.303333	0.1	3.987895
13.305000	0.1	4.137917
13.306667	0.1	4.297220
13.308333	0.1	4.462884
13.310000	0.1	4.631742
13.311667	0.1	4.802668
13.313333	0.1	4.976238
13.315000	0.1	5.152938
13.316667	0.1	5.332669
13.318333	0.1	5.515856
13.320000	0.1	5.703969
13.321667	0.1	5.898904
13.323333	0.1	6.102379
13.325000	0.1	6.315117
13.326667	0.1	6.536059
13.328333	0.1	6.763828
13.330000	0.1	6.998475
13.331667	0.1	7.240856
13.333333	0.1	7.491210
13.335000	0.1	7.748902
13.336667	0.1	8.013221
13.338333	0.1	8.284012
13.340000	0.1	8.561038
13.341667	0.1	8.844114
13.343333	0.1	9.134142
13.345000	0.1	9.432463
13.346667	0.1	9.739334
13.348333	0.1	10.054191
13.350000	0.1	10.377020
13.351667	0.1	10.709078
13.353333	0.1	11.052364
13.355000	0.1	11.408296
13.356667	0.1	11.776937
13.358333	0.1	12.157261
13.360000	0.1	12.548012
13.361667	0.1	12.948290
13.363333	0.1	13.358220
13.365000	0.1	13.779299
13.366667	0.1	14.213598
13.368333	0.1	14.662049
13.370000	0.1	15.123603
13.371667	0.1	15.596217
13.373333	0.1	16.078311
13.375000	0.1	16.569695
13.376667	0.1	17.071161
13.378333	0.1	17.583598
13.380000	0.1	18.108366
13.381667	0.1	18.647406
13.383333	0.1	19.201417
13.385000	0.1	19.768635
13.386667	0.1	20.345971
13.388333	0.1	20.931130
13.390000	0.1	21.523898
13.391667	0.1	22.125272
13.393333	0.1	22.735028
13.395000	0.1	23.351084
13.396667	0.1	23.971843
13.398333	0.1	24.598129
13.400000	0.1	25.232225
13.401667	0.1	25.875201
13.403333	0.1	26.525431
13.405000	0.1	27.179271
13.406667	0.1	27.832645
13.408333	0.1	28.482489
13.410000	0.1	29.127416
13.411667	0.1	29.767621
13.413333	0.1	30.403612
13.415000	0.1	31.034499
13.416667	0.1	31.657675
13.418333	0.1	32.269722
13.420000	0.1	32.868092
13.421667	0.1	33.452516
13.423333	0.1	34.024445
13.425000	0.1	34.585511
13.426667	0.1	35.136594
13.428333	0.1	35.676952
13.430000	0.1	36.203600
13.431667	0.1	36.712633
13.433333	0.1	37.200972
13.435000	0.1	37.666317
13.436667	0.1	38.107727
13.438333	0.1	38.527045
13.440000	0.1	38.927910
13.441667	0.1	39.312718
13.443333	0.1	39.681029
13.445000	0.1	40.030535
13.446667	0.1	40.359180
13.448333	0.1	40.666345
13.450000	0.1	40.952521
13.451667	0.1	41.218735
13.453333	0.1	41.466318
13.455000	0.1	41.696262
13.456667	0.1	41.908235
13.458333	0.1	42.100432
13.460000	0.1	42.271134
13.461667	0.1	42.421143
13.463333	0.1	42.553316
13.465000	0.1	42.669456
13.466667	0.1	42.769588
13.468333	0.1	42.853407
13.470000	0.1	42.920467
13.471667	0.1	42.970507
13.473333	0.1	43.004472
13.475000	0.1	43.024011
13.476667	0.1	43.029920
13.478333	0.1	43.021897
13.480000	0.1	43.000067
13.481667	0.1	42.965291
13.483333	0.1	42.916937
13.485000	0.1	42.852396
13.486667	0.1	42.770077
13.488333	0.1	42.671412
13.490000	0.1	42.559505
13.491667	0.1	42.436980
13.493333	0.1	42.304760
13.495000	0.1	42.161304
13.496667	0.1	42.003137
13.498333	0.1	41.827168
13.500000	0.1	41.632419
13.501667	0.1	41.419705
13.503333	0.1	41.190828
13.505000	0.1	40.947646
13.506667	0.1	40.690736
13.508333	0.1	40.418729
13.510000	0.1	40.129568
13.511667	0.1	39.822129
13.513333	0.1	39.496524
13.515000	0.1	39.153337
13.516667	0.1	38.792929
13.518333	0.1	38.415208
13.520000	0.1	38.020052
13.521667	0.1	37.607658
13.523333	0.1	37.178304
13.525000	0.1	36.732229
13.526667	0.1	36.270022
13.528333	0.1	35.792901
13.530000	0.1	35.301624
13.531667	0.1	34.795189
13.533333	0.1	34.271148
13.535000	0.1	33.727596
13.536667	0.1	33.164993
13.538333	0.1	32.585803
13.540000	0.1	31.992570
13.541667	0.1	31.387508
13.543333	0.1	30.772742
13.545000	0.1	30.149231
13.546667	0.1	29.516239
13.548333	0.1	28.872690
13.550000	0.1	28.218180
13.551667	0.1	27.552848
13.553333	0.1	26.877224
13.555000	0.1	26.192558
13.556667	0.1	25.501978
13.558333	0.1	24.810443
13.560000	0.1	24.121688
13.561667	0.1	23.435336
13.563333	0.1	22.748485
13.565000	0.1	22.059591
13.566667	0.1	21.370114
13.568333	0.1	20.683212
13.570000	0.1	20.001694
13.571667	0.1	19.326690
13.573333	0.1	18.658144
13.575000	0.1	17.996165
13.576667	0.1	17.341054
13.578333	0.1	16.693948
13.580000	0.1	16.057338
13.581667	0.1	15.433468
13.583333	0.1	14.823047
13.585000	0.1	14.226059
13.586667	0.1	13.643093
13.588333	0.1	13.075578
13.590000	0.1	12.524840
13.591667	0.1	11.991216
13.593333	0.1	11.474025
13.595000	0.1	10.972228
13.596667	0.1	10.485160
13.598333	0.1	10.013026
13.600000	0.1	9.557121
13.601667	0.1	9.118803
13.603333	0.1	8.697961
13.605000	0.1	8.293171
13.606667	0.1	7.902626
13.608333	0.1	7.525315
13.610000	0.1	7.161871
13.611667	0.1	6.813672
13.613333	0.1	6.481921
13.615000	0.1	6.167605
13.616667	0.1	5.870461
13.618333	0.1	5.588662
13.620000	0.1	5.320827
13.621667	0.1	5.067084
13.623333	0.1	4.827515
13.625000	0.1	4.600976
13.626667	0.1	4.385579
13.628333	0.1	4.179976
13.630000	0.1	3.984375
13.631667	0.1	3.800266
13.633333	0.1	3.628954
13.635000	0.1	3.470136
13.636667	0.1	3.321548
13.638333	0.1	3.180755
13.640000	0.1	3.047134
13.641667	0.1	2.920986
13.643333	0.1	2.801968
13.645000	0.1	2.689832
13.646667	0.1	2.585342
13.648333	0.1	2.488755
13.650000	0.1	2.398645
13.651667	0.1	2.313429
13.653333	0.1	2.232487
13.655000	0.1	2.155523
13.656667	0.1	2.082610
13.658333	0.1	2.014153
13.660000	0.1	1.949463
13.661667	0.1	1.886752
13.663333	0.1	1.824857
13.665000	0.1	1.764446
13.666667	0.1	1.707589
13.668333	0.1	1.655906
13.670000	0.1	1.609526
13.671667	0.1	1.567933
13.673333	0.1	1.530163
13.675000	0.1	1.494433
13.676667	0.1	1.459313
13.678333	0.1	1.424900
13.680000	0.1	1.392160
13.681667	0.1	1.361356
13.683333	0.1	1.331531
13.685000	0.1	1.301854
13.686667	0.1	1.273081
13.688333	0.1	1.247330
13.690000	0.1	1.226529
13.691667	0.1	1.210552
13.693333	0.1	1.196763
13.695000	0.1	1.181918
13.696667	0.1	1.164828
13.698333	0.1	1.146649
13.700000	0.1	1.128633
13.701667	0.1	1.110653
13.703333	0.1	1.091980
13.705000	0.1	1.072860
13.706667	0.1	1.055095
13.708333	0.1	1.040497
13.710000	0.1	1.028832
13.711667	0.1	1.017558
13.713333	0.1	1.003775
13.715000	0.1	0.986713
13.716667	0.1	0.967872
13.718333	0.1	0.949078
13.720000	0.1	0.931360
13.721667	0.1	0.914806
13.723333	0.1	0.898759
13.725000	0.1	0.883173
13.726667	0.1	0.869352
13.728333	0.1	0.858633
13.730000	0.1	0.850889
13.731667	0.1	0.844435
13.733333	0.1	0.837003
13.735000	0.1	0.827885
13.736667	0.1	0.818833
13.738333	0.1	0.811792
13.740000	0.1	0.806591
13.741667	0.1	0.801804
13.743333	0.1	0.796206
13.745000	0.1	0.789179
13.746667	0.1	0.781445
13.748333	0.1	0.774898
13.750000	0.1	0.770516
13.751667	0.1	0.766763
13.753333	0.1	0.760793
13.755000	0.1	0.751461
13.756667	0.1	0.740611
13.758333	0.1	0.731088
13.760000	0.1	0.723656
13.761667	0.1	0.716452
13.763333	0.1	0.707782
13.765000	0.1	0.698431
13.766667	0.1	0.690436
13.768333	0.1	0.684527
13.770000	0.1	0.679391
13.771667	0.1	0.673346
13.773333	0.1	0.666282
13.775000	0.1	0.659646
13.776667	0.1	0.654547
13.778333	0.1	0.650450
13.780000	0.1	0.646133
13.781667	0.1	0.641304
13.783333	0.1	0.635968
13.785000	0.1	0.629439
13.786667	0.1	0.621527
13.788333	0.1	0.612871
13.790000	0.1	0.603320
13.791667	0.1	0.592498
13.793333	0.1	0.582049
13.795000	0.1	0.574617
13.796667	0.1	0.570915
13.798333	0.1	0.569238
13.800000	0.1	0.567334
13.801667	0.1	0.564186
13.803333	0.1	0.560069
13.805000	0.1	0.555790
13.806667	0.1	0.552312
13.808333	0.1	0.550491
13.810000	0.1	0.550649
13.811667	0.1	0.552516
13.813333	0.1	0.555259
13.815000	0.1	0.557774
13.816667	0.1	0.559008
13.818333	0.1	0.558258
13.820000	0.1	0.555781
13.821667	0.1	0.552167
13.823333	0.1	0.547450
13.825000	0.1	0.541671
13.826667	0.1	0.535748
13.828333	0.1	0.531487
13.830000	0.1	0.530281
13.831667	0.1	0.531543
13.833333	0.1	0.532982
13.835000	0.1	0.532367
13.836667	0.1	0.529154
13.838333	0.1	0.524977
13.840000	0.1	0.522318
13.841667	0.1	0.522360
13.843333	0.1	0.524842
13.845000	0.1	0.529243
13.846667	0.1	0.534290
13.848333	0.1	0.537476
13.850000	0.1	0.537136
13.851667	0.1	0.534575
13.853333	0.1	0.532372
13.855000	0.1	0.531473
13.856667	0.1	0.531087
13.858333	0.1	0.529997
13.860000	0.1	0.527264
13.861667	0.1	0.522910
13.863333	0.1	0.517885
13.865000	0.1	0.512917
13.866667	0.1	0.508521
13.868333	0.1	0.506183
13.870000	0.1	0.507087
13.871667	0.1	0.509471
13.873333	0.1	0.509671
13.875000	0.1	0.505983
13.876667	0.1	0.500157
13.878333	0.1	0.495431
13.880000	0.1	0.494090
13.881667	0.1	0.496465
13.883333	0.1	0.501219
13.885000	0.1	0.506360
13.886667	0.1	0.510155
13.888333	0.1	0.511911
13.890000	0.1	0.512693
13.891667	0.1	0.514723
13.893333	0.1	0.519408
13.895000	0.1	0.525704
13.896667	0.1	0.530747
13.898333	0.1	0.532311
13.900000	0.1	0.530290
13.901667	0.1	0.526537
13.903333	0.1	0.523669
13.905000	0.1	0.523268
13.906667	0.1	0.524949
13.908333	0.1	0.527287
13.910000	0.1	0.529354
13.911667	0.1	0.530891
13.913333	0.1	0.531757
13.915000	0.1	0.532162
13.916667	0.1	0.533275
13.918333	0.1	0.536814
13.920000	0.1	0.543511
13.921667	0.1	0.552321
13.923333	0.1	0.561560
13.925000	0.1	0.569806
13.926667	0.1	0.575772
13.928333	0.1	0.578756
13.930000	0.1	0.579520
13.931667	0.1	0.579851
13.933333	0.1	0.580838
13.935000	0.1	0.582105
13.936667	0.1	0.583171
13.938333	0.1	0.584880
13.940000	0.1	0.588759
13.941667	0.1	0.595208
13.943333	0.1	0.602677
13.945000	0.1	0.609183
13.946667	0.1	0.614738
13.948333	0.1	0.621709
13.950000	0.1	0.632131
13.951667	0.1	0.645155
13.953333	0.1	0.657989
13.955000	0.1	0.668820
13.956667	0.1	0.677616
13.958333	0.1	0.684685
13.960000	0.1	0.690157
13.961667	0.1	0.694743
13.963333	0.1	0.699623
13.965000	0.1	0.705612
13.966667	0.1	0.713100
13.968333	0.1	0.722497
13.970000	0.1	0.733957
13.971667	0.1	0.747065
13.973333	0.1	0.761058
13.975000	0.1	0.775461
13.976667	0.1	0.790027
13.978333	0.1	0.804281
13.980000	0.1	0.818083
13.981667	0.1	0.832221
13.983333	0.1	0.847736
13.985000	0.1	0.864645
13.986667	0.1	0.881371
13.988333	0.1	0.896202
13.990000	0.1	0.909069
13.991667	0.1	0.920943
13.993333	0.1	0.932482
13.995000	0.1	0.944082
13.996667	0.1	0.957218
13.998333	0.1	0.974433
14.000000	0.1	0.996888
14.001667	0.1	1.022751
14.003333	0.1	1.048958
14.005000	0.1	1.073508
14.006667	0.1	1.095566
14.008333	0.1	1.115105
14.010000	0.1	1.133718
14.011667	0.1	1.154500
14.013333	0.1	1.179827
14.015000	0.1	1.209690
14.016667	0.1	1.241975
14.018333	0.1	1.273854
14.020000	0.1	1.303293
14.021667	0.1	1.330115
14.023333	0.1	1.356043
14.025000	0.1	1.383065
14.026667	0.1	1.411634
14.028333	0.1	1.441143
14.030000	0.1	1.471601
14.031667	0.1	1.503979
14.033333	0.1	1.538727
14.035000	0.1	1.574904
14.036667	0.1	1.611109
14.038333	0.1	1.646420
14.040000	0.1	1.681112
14.041667	0.1	1.717126
14.043333	0.1	1.756656
14.045000	0.1	1.799748
14.046667	0.1	1.843781
14.048333	0.1	1.885858
14.050000	0.1	1.925812
14.051667	0.1	1.965719
14.053333	0.1	2.007051
14.055000	0.1	2.049883
14.056667	0.1	2.094451
14.058333	0.1	2.141623
14.060000	0.1	2.191598
14.061667	0.1	2.243021
14.063333	0.1	2.293284
14.065000	0.1	2.339906
14.066667	0.1	2.382281
14.068333	0.1	2.422067
14.070000	0.1	2.461504
14.071667	0.1	2.502380
14.073333	0.1	2.546236
14.075000	0.1	2.592974
14.076667	0.1	2.639885
14.078333	0.1	2.683871
14.080000	0.1	2.724151
14.081667	0.1	2.762456
14.083333	0.1	2.801279
14.085000	0.1	2.841959
14.086667	0.1	2.884157
14.088333	0.1	2.926402
14.090000	0.1	2.966938
14.091667	0.1	3.004894
14.093333	0.1	3.040936
14.095000	0.1	3.076321
14.096667	0.1	3.111796
14.098333	0.1	3.147279
14.100000	0.1	3.181756
14.101667	0.1	3.213519
14.103333	0.1	3.241240
14.105000	0.1	3.265720
14.106667	0.1	3.290051
14.108333	0.1	3.316668
14.110000	0.1	3.344771
14.111667	0.1	3.371490
14.113333	0.1	3.394401
14.115000	0.1	3.412953
14.116667	0.1	3.428762
14.118333	0.1	3.443742
14.120000	0.1	3.457810
14.121667	0.1	3.469326
14.123333	0.1	3.476953
14.125000	0.1	3.481125
14.126667	0.1	3.484087
14.128333	0.1	3.487947
14.130000	0.1	3.493209
14.131667	0.1	3.499202
14.133333	0.1	3.504534
14.135000	0.1	3.507859
14.136667	0.1	3.508688
14.138333	0.1	3.507058
14.140000	0.1	3.502993
14.141667	0.1	3.496725
14.143333	0.1	3.489163
14.145000	0.1	3.481801
14.146667	0.1	3.475412
14.148333	0.1	3.468851
14.150000	0.1	3.459812
14.151667	0.1	3.447053
14.153333	0.1	3.431221
14.155000	0.1	3.413204
14.156667	0.1	3.392822
14.158333	0.1	3.369618
14.160000	0.1	3.343807
14.161667	0.1	3.316379
14.163333	0.1	3.289012
14.165000	0.1	3.263210
14.166667	0.1	3.239037
14.168333	0.1	3.215224
14.170000	0.1	3.189947
14.171667	0.1	3.161901
14.173333	0.1	3.131069
14.175000	0.1	3.098189
14.176667	0.1	3.063432
14.178333	0.1	3.025858
14.180000	0.1	2.984414
14.181667	0.1	2.939398
14.183333	0.1	2.892525
14.185000	0.1	2.845926
14.186667	0.1	2.800995
14.188333	0.1	2.757749
14.190000	0.1	2.715304
14.191667	0.1	2.673008
14.193333	0.1	2.630739
14.195000	0.1	2.588611
14.196667	0.1	2.547139
14.198333	0.1	2.506347
14.200000	0.1	2.463958
14.201667	0.1	2.416880
14.203333	0.1	2.364777
14.205000	0.1	2.310462
14.206667	0.1	2.257396
14.208333	0.1	2.207584
14.210000	0.1	2.160794
14.211667	0.1	2.115322
14.213333	0.1	2.070107
14.215000	0.1	2.025939
14.216667	0.1	1.983889
14.218333	0.1	1.943125
14.220000	0.1	1.901113
14.221667	0.1	1.856154
14.223333	0.1	1.809224
14.225000	0.1	1.763082
14.226667	0.1	1.719571
14.228333	0.1	1.678369
14.230000	0.1	1.637894
14.231667	0.1	1.597139
14.233333	0.1	1.556841
14.235000	0.1	1.518372
14.236667	0.1	1.481934
14.238333	0.1	1.446577
14.240000	0.1	1.411214
14.241667	0.1	1.375009
14.243333	0.1	1.337780
14.245000	0.1	1.300895
14.246667	0.1	1.266715
14.248333	0.1	1.236270
14.250000	0.1	1.208181
14.251667	0.1	1.180731
14.253333	0.1	1.154235
14.255000	0.1	1.129983
14.256667	0.1	1.107659
14.258333	0.1	1.085647
14.260000	0.1	1.062956
14.261667	0.1	1.039510
14.263333	0.1	1.015808
14.265000	0.1	0.993190
14.266667	0.1	0.973656
14.268333	0.1	0.958121
14.270000	0.1	0.945320
14.271667	0.1	0.933385
14.273333	0.1	0.921418
14.275000	0.1	0.909232
14.276667	0.1	0.897050
14.278333	0.1	0.885185
14.280000	0.1	0.873306
14.281667	0.1	0.861078
14.283333	0.1	0.849292
14.285000	0.1	0.838889
14.286667	0.1	0.829995
14.288333	0.1	0.822665
14.290000	0.1	0.817263
14.291667	0.1	0.813734
14.293333	0.1	0.811038
14.295000	0.1	0.807606
14.296667	0.1	0.802609
14.298333	0.1	0.796891
14.300000	0.1	0.792248
14.301667	0.1	0.789496
14.303333	0.1	0.787531
14.305000	0.1	0.784909
14.306667	0.1	0.781296
14.308333	0.1	0.777114
14.310000	0.1	0.773142
14.311667	0.1	0.770479
14.313333	0.1	0.769636
14.315000	0.1	0.770083
14.316667	0.1	0.771112
14.318333	0.1	0.772169
14.320000	0.1	0.772579
14.321667	0.1	0.772225
14.323333	0.1	0.771708
14.325000	0.1	0.771424
14.326667	0.1	0.771396
14.328333	0.1	0.771610
14.330000	0.1	0.771540
14.331667	0.1	0.770628
14.333333	0.1	0.769803
14.335000	0.1	0.771200
14.336667	0.1	0.775941
14.338333	0.1	0.782940
14.340000	0.1	0.790246
14.341667	0.1	0.796732
14.343333	0.1	0.802265
14.345000	0.1	0.807224
14.346667	0.1	0.812137
14.348333	0.1	0.817166
14.350000	0.1	0.821548
14.351667	0.1	0.824127
14.353333	0.1	0.825212
14.355000	0.1	0.826996
14.356667	0.1	0.831434
14.358333	0.1	0.838400
14.360000	0.1	0.845892
14.361667	0.1	0.851806
14.363333	0.1	0.855881
14.365000	0.1	0.859755
14.366667	0.1	0.865203
14.368333	0.1	0.872253
14.370000	0.1	0.879266
14.371667	0.1	0.885180
14.373333	0.1	0.890954
14.375000	0.1	0.898512
14.376667	0.1	0.908859
14.378333	0.1	0.921157
14.380000	0.1	0.932990
14.381667	0.1	0.941758
14.383333	0.1	0.946145
14.385000	0.1	0.946769
14.386667	0.1	0.946200
14.388333	0.1	0.947490
14.390000	0.1	0.951723
14.391667	0.1	0.957684
14.393333	0.1	0.963537
14.395000	0.1	0.968133
14.396667	0.1	0.971090
14.398333	0.1	0.972995
14.400000	0.1	0.975723
14.401667	0.1	0.980622
14.403333	0.1	0.986694
14.405000	0.1	0.992054
14.406667	0.1	0.995798
14.408333	0.1	0.997968
14.410000	0.1	0.998825
14.411667	0.1	0.998252
14.413333	0.1	0.995905
14.415000	0.1	0.992138
14.416667	0.1	0.988208
14.418333	0.1	0.985824
14.420000	0.1	0.986517
14.421667	0.1	0.990075
14.423333	0.1	0.993647
14.425000	0.1	0.993977
14.426667	0.1	0.990452
14.428333	0.1	0.985656
14.430000	0.1	0.983127
14.431667	0.1	0.985009
14.433333	0.1	0.990978
14.435000	0.1	0.998285
14.436667	0.1	1.003635
14.438333	0.1	1.006406
14.440000	0.1	1.009200
14.441667	0.1	1.014797
14.443333	0.1	1.023561
14.445000	0.1	1.033689
14.446667	0.1	1.042890
14.448333	0.1	1.050043
14.450000	0.1	1.055920
14.451667	0.1	1.062076
14.453333	0.1	1.069573
14.455000	0.1	1.078821
14.456667	0.1	1.090094
14.458333	0.1	1.103831
14.460000	0.1	1.120246
14.461667	0.1	1.139296
14.463333	0.1	1.160805
14.465000	0.1	1.183604
14.466667	0.1	1.205336
14.468333	0.1	1.224014
14.470000	0.1	1.239763
14.471667	0.1	1.254906
14.473333	0.1	1.272387
14.475000	0.1	1.293989
14.476667	0.1	1.319717
14.478333	0.1	1.348597
14.480000	0.1	1.380099
14.481667	0.1	1.414116
14.483333	0.1	1.449808
14.485000	0.1	1.485772
14.486667	0.1	1.521171
14.488333	0.1	1.555816
14.490000	0.1	1.589642
14.491667	0.1	1.623197
14.493333	0.1	1.657750
14.495000	0.1	1.694560
14.496667	0.1	1.735031
14.498333	0.1	1.780549
14.500000	0.1	1.830854
14.501667	0.1	1.883479
14.503333	0.1	1.935959
14.505000	0.1	1.988150
14.506667	0.1	2.041659
14.508333	0.1	2.097427
14.510000	0.1	2.154913
14.511667	0.1	2.213432
14.513333	0.1	2.273447
14.515000	0.1	2.336060
14.516667	0.1	2.401858
14.518333	0.1	2.470668
14.520000	0.1	2.541845
14.521667	0.1	2.614646
14.523333	0.1	2.688188
14.525000	0.1	2.761506
14.526667	0.1	2.834583
14.528333	0.1	2.908995
14.530000	0.1	2.987194
14.531667	0.1	3.071390
14.533333	0.1	3.162362
14.535000	0.1	3.258926
14.536667	0.1	3.358880
14.538333	0.1	3.460567
14.540000	0.1	3.563534
14.541667	0.1	3.667646
14.543333	0.1	3.772588
14.545000	0.1	3.878875
14.546667	0.1	3.987346
14.548333	0.1	4.098034
14.550000	0.1	4.210952
14.551667	0.1	4.326906
14.553333	0.1	4.446846
14.555000	0.1	4.570866
14.556667	0.1	4.697689
14.558333	0.1	4.825764
14.560000	0.1	4.955227
14.561667	0.1	5.088188
14.563333	0.1	5.226522
14.565000	0.1	5.370062
14.566667	0.1	5.517211
14.568333	0.1	5.665864
14.570000	0.1	5.813478
14.571667	0.1	5.958383
14.573333	0.1	6.101555
14.575000	0.1	6.245957
14.576667	0.1	6.393739
14.578333	0.1	6.544003
14.580000	0.1	6.693802
14.581667	0.1	6.841277
14.583333	0.1	6.987061
14.585000	0.1	7.133079
14.586667	0.1	7.280931
14.588333	0.1	7.430827
14.590000	0.1	7.581166
14.591667	0.1	7.729493
14.593333	0.1	7.874137
14.595000	0.1	8.014417
14.596667	0.1	8.150353
14.598333	0.1	8.283136
14.600000	0.1	8.414174
14.601667	0.1	8.543041
14.603333	0.1	8.667936
14.605000	0.1	8.787941
14.606667	0.1	8.903956
14.608333	0.1	9.017782
14.610000	0.1	9.130412
14.611667	0.1	9.241342
14.613333	0.1	9.349040
14.615000	0.1	9.451332
14.616667	0.1	9.546508
14.618333	0.1	9.634816
14.620000	0.1	9.717424
14.621667	0.1	9.794384
14.623333	0.1	9.864746
14.625000	0.1	9.927503
14.626667	0.1	9.982591
14.628333	0.1	10.031317
14.630000	0.1	10.074587
14.631667	0.1	10.112240
14.633333	0.1	10.144925
14.635000	0.1	10.173568
14.636667	0.1	10.196730
14.638333	0.1	10.211691
14.640000	0.1	10.217605
14.641667	0.1	10.215528
14.643333	0.1	10.206481
14.645000	0.1	10.191104
14.646667	0.1	10.170257
14.648333	0.1	10.144832
14.650000	0.1	10.115616
14.651667	0.1	10.083653
14.653333	0.1	10.050298
14.655000	0.1	10.016067
14.656667	0.1	9.979424
14.658333	0.1	9.937515
14.660000	0.1	9.888434
14.661667	0.1	9.832419
14.663333	0.1	9.771553
14.665000	0.1	9.708577
14.666667	0.1	9.645419
14.668333	0.1	9.582788
14.670000	0.1	9.520208
14.671667	0.1	9.455653
14.673333	0.1	9.386456
14.675000	0.1	9.311787
14.676667	0.1	9.233765
14.678333	0.1	9.156317
14.680000	0.1	9.083273
14.681667	0.1	9.016381
14.683333	0.1	8.954173
14.685000	0.1	8.893237
14.686667	0.1	8.831294
14.688333	0.1	8.769385
14.690000	0.1	8.710804
14.691667	0.1	8.657984
14.693333	0.1	8.610599
14.695000	0.1	8.566761
14.696667	0.1	8.524666
14.698333	0.1	8.482700
14.700000	0.1	8.440102
14.701667	0.1	8.398346
14.703333	0.1	8.360646
14.705000	0.1	8.329554
14.706667	0.1	8.305521
14.708333	0.1	8.287411
14.710000	0.1	8.273702
14.711667	0.1	8.262848
14.713333	0.1	8.253846
14.715000	0.1	8.246675
14.716667	0.1	8.240677
14.718333	0.1	8.233772
14.720000	0.1	8.225064
14.721667	0.1	8.216128
14.723333	0.1	8.208742
14.725000	0.1	8.202577
14.726667	0.1	8.195704
14.728333	0.1	8.187247
14.730000	0.1	8.178693
14.731667	0.1	8.171503
14.733333	0.1	8.164868
14.735000	0.1	8.157268
14.736667	0.1	8.147964
14.738333	0.1	8.136122
14.740000	0.1	8.120243
14.741667	0.1	8.098823
14.743333	0.1	8.071763
14.745000	0.1	8.040993
14.746667	0.1	8.008690
14.748333	0.1	7.975311
14.750000	0.1	7.939455
14.751667	0.1	7.899371
14.753333	0.1	7.854979
14.755000	0.1	7.808222
14.756667	0.1	7.760879
14.758333	0.1	7.712673
14.760000	0.1	7.661772
14.761667	0.1	7.605739
14.763333	0.1	7.542288
14.765000	0.1	7.471307
14.766667	0.1	7.396457
14.768333	0.1	7.322948
14.770000	0.1	7.253075
14.771667	0.1	7.184860
14.773333	0.1	7.115076
14.775000	0.1	7.042619
14.776667	0.1	6.968719
14.778333	0.1	6.894805
14.780000	0.1	6.821081
14.781667	0.1	6.746920
14.783333	0.1	6.671371
14.785000	0.1	6.593959
14.786667	0.1	6.515924
14.788333	0.1	6.439751
14.790000	0.1	6.366787
14.791667	0.1	6.295862
14.793333	0.1	6.224206
14.795000	0.1	6.149434
14.796667	0.1	6.071534
14.798333	0.1	5.993145
14.800000	0.1	5.917810
14.801667	0.1	5.848072
14.803333	0.1	5.784561
14.805000	0.1	5.725496
14.806667	0.1	5.667428
14.808333	0.1	5.607586
14.810000	0.1	5.545761
14.811667	0.1	5.483585
14.813333	0.1	5.422742
14.815000	0.1	5.363999
14.816667	0.1	5.307300
14.818333	0.1	5.252142
14.820000	0.1	5.198033
14.821667	0.1	5.145199
14.823333	0.1	5.094814
14.825000	0.1	5.047112
14.826667	0.1	4.999735
14.828333	0.1	4.949374
14.830000	0.1	4.894845
14.831667	0.1	4.837988
14.833333	0.1	4.781922
14.835000	0.1	4.728856
14.836667	0.1	4.679412
14.838333	0.1	4.633372
14.840000	0.1	4.589884
14.841667	0.1	4.546908
14.843333	0.1	4.501618
14.845000	0.1	4.452374
14.846667	0.1	4.400089
14.848333	0.1	4.347162
14.850000	0.1	4.295264
14.851667	0.1	4.243967
14.853333	0.1	4.191352
14.855000	0.1	4.136311
14.856667	0.1	4.079612
14.858333	0.1	4.022568
14.860000	0.1	3.965828
14.861667	0.1	3.909376
14.863333	0.1	3.852686
14.865000	0.1	3.795177
14.866667	0.1	3.736997
14.868333	0.1	3.678929
14.870000	0.1	3.621005
14.871667	0.1	3.562160
14.873333	0.1	3.501642
14.875000	0.1	3.439495
14.876667	0.1	3.375751
14.878333	0.1	3.310558
14.880000	0.1	3.245156
14.881667	0.1	3.181561
14.883333	0.1	3.120969
14.885000	0.1	3.062990
14.886667	0.1	3.005941
14.888333	0.1	2.947524
14.890000	0.1	2.886425
14.891667	0.1	2.823691
14.893333	0.1	2.761218
14.895000	0.1	2.700095
14.896667	0.1	2.641259
14.898333	0.1	2.585356
14.900000	0.1	2.531786
14.901667	0.1	2.479255
14.903333	0.1	2.426617
14.905000	0.1	2.372945
14.906667	0.1	2.318150
14.908333	0.1	2.263766
14.910000	0.1	2.212040
14.911667	0.1	2.164114
14.913333	0.1	2.119434
14.915000	0.1	2.076803
14.916667	0.1	2.035145
14.918333	0.1	1.993491
14.920000	0.1	1.951326
14.921667	0.1	1.908941
14.923333	0.1	1.867181
14.925000	0.1	1.826850
14.926667	0.1	1.787962
14.928333	0.1	1.749885
14.930000	0.1	1.712702
14.931667	0.1	1.677908
14.933333	0.1	1.647193
14.935000	0.1	1.620986
14.936667	0.1	1.598503
14.938333	0.1	1.578615
14.940000	0.1	1.560259
14.941667	0.1	1.542517
14.943333	0.1	1.525036
14.945000	0.1	1.507807
14.946667	0.1	1.490205
14.948333	0.1	1.471411
14.950000	0.1	1.451662
14.951667	0.1	1.432188
14.953333	0.1	1.414418
14.955000	0.1	1.399643
14.956667	0.1	1.388527
14.958333	0.1	1.381049
14.960000	0.1	1.376998
14.961667	0.1	1.375522
14.963333	0.1	1.374357
14.965000	0.1	1.370669
14.966667	0.1	1.362907
14.968333	0.1	1.351889
14.970000	0.1	1.340052
14.971667	0.1	1.329849
14.973333	0.1	1.323116
14.975000	0.1	1.320764
14.976667	0.1	1.321905
14.978333	0.1	1.323964
14.980000	0.1	1.324872
14.981667	0.1	1.324890
14.983333	0.1	1.326022
14.985000	0.1	1.329901
14.986667	0.1	1.335838
14.988333	0.1	1.340923
14.990000	0.1	1.342492
14.991667	0.1	1.340811
14.993333	0.1	1.339330
14.995000	0.1	1.341775
14.996667	0.1	1.348569
14.998333	0.1	1.356616
15.000000	0.1	1.362148
15.001667	0.1	1.363494
15.003333	0.1	1.361961
15.005000	0.1	1.360881
15.006667	0.1	1.363419
15.008333	0.1	1.371060
15.010000	0.1	1.383503
15.011667	0.1	1.398548
15.013333	0.1	1.413133
15.015000	0.1	1.425319
15.016667	0.1	1.434954
15.018333	0.1	1.442716
15.020000	0.1	1.449427
15.021667	0.1	1.456058
15.023333	0.1	1.462982
15.025000	0.1	1.469692
15.026667	0.1	1.476174
15.028333	0.1	1.483485
15.030000	0.1	1.492333
15.031667	0.1	1.502684
15.033333	0.1	1.514936
15.035000	0.1	1.529134
15.036667	0.1	1.543602
15.038333	0.1	1.556450
15.040000	0.1	1.567737
15.041667	0.1	1.579616
15.043333	0.1	1.594760
15.045000	0.1	1.614043
15.046667	0.1	1.636199
15.048333	0.1	1.659459
15.050000	0.1	1.682206
15.051667	0.1	1.703030
15.053333	0.1	1.721405
15.055000	0.1	1.737857
15.056667	0.1	1.753550
15.058333	0.1	1.769871
15.060000	0.1	1.788144
15.061667	0.1	1.809490
15.063333	0.1	1.834352
15.065000	0.1	1.862375
15.066667	0.1	1.892941
15.068333	0.1	1.925086
15.070000	0.1	1.956783
15.071667	0.1	1.985999
15.073333	0.1	2.012998
15.075000	0.1	2.040160
15.076667	0.1	2.069552
15.078333	0.1	2.101781
15.080000	0.1	2.136403
15.081667	0.1	2.172459
15.083333	0.1	2.208948
15.085000	0.1	2.245638
15.086667	0.1	2.283342
15.088333	0.1	2.322961
15.090000	0.1	2.364209
15.091667	0.1	2.405685
15.093333	0.1	2.446272
15.095000	0.1	2.486347
15.096667	0.1	2.527637
15.098333	0.1	2.571992
15.100000	0.1	2.620146
15.101667	0.1	2.671820
15.103333	0.1	2.726335
15.105000	0.1	2.782554
15.106667	0.1	2.838844
15.108333	0.1	2.893726
15.110000	0.1	2.946942
15.111667	0.1	2.999799
15.113333	0.1	3.053984
15.115000	0.1	3.109965
15.116667	0.1	3.167042
15.118333	0.1	3.224993
15.120000	0.1	3.285310
15.121667	0.1	3.349599
15.123333	0.1	3.416962
15.125000	0.1	3.484623
15.126667	0.1	3.551086
15.128333	0.1	3.617951
15.130000	0.1	3.688592
15.131667	0.1	3.764918
15.133333	0.1	3.845813
15.135000	0.1	3.928877
15.136667	0.1	4.012813
15.138333	0.1	4.097815
15.140000	0.1	4.184805
15.141667	0.1	4.274631
15.143333	0.1	4.367111
15.145000	0.1	4.460476
15.146667	0.1	4.552640
15.148333	0.1	4.643584
15.150000	0.1	4.735803
15.151667	0.1	4.832046
15.153333	0.1	4.933528
15.155000	0.1	5.039866
15.156667	0.1	5.149469
15.158333	0.1	5.260822
15.160000	0.1	5.373866
15.161667	0.1	5.489686
15.163333	0.1	5.609328
15.165000	0.1	5.732835
15.166667	0.1	5.859053
15.168333	0.1	5.986332
15.170000	0.1	6.113551
15.171667	0.1	6.241039
15.173333	0.1	6.370042
15.175000	0.1	6.500399
15.176667	0.1	6.630323
15.178333	0.1	6.759260
15.180000	0.1	6.889128
15.181667	0.1	7.021809
15.183333	0.1	7.156734
15.185000	0.1	7.291492
15.186667	0.1	7.423558
15.188333	0.1	7.551359
15.190000	0.1	7.674480
15.191667	0.1	7.793349
15.193333	0.1	7.909164
15.195000	0.1	8.023917
15.196667	0.1	8.139126
15.198333	0.1	8.254428
15.200000	0.1	8.368227
15.201667	0.1	8.479110
15.203333	0.1	8.586161
15.205000	0.1	8.689142
15.206667	0.1	8.787708
15.208333	0.1	8.880002
15.210000	0.1	8.963724
15.211667	0.1	9.038234
15.213333	0.1	9.104558
15.215000	0.1	9.164573
15.216667	0.1	9.220415
15.218333	0.1	9.272955
15.220000	0.1	9.320793
15.221667	0.1	9.362055
15.223333	0.1	9.396262
15.225000	0.1	9.423615
15.226667	0.1	9.443895
15.228333	0.1	9.456519
15.230000	0.1	9.461199
15.231667	0.1	9.458535
15.233333	0.1	9.449730
15.235000	0.1	9.435741
15.236667	0.1	9.416831
15.238333	0.1	9.392435
15.240000	0.1	9.361124
15.241667	0.1	9.321417
15.243333	0.1	9.272904
15.245000	0.1	9.216974
15.246667	0.1	9.156661
15.248333	0.1	9.094747
15.250000	0.1	9.031799
15.251667	0.1	8.966220
15.253333	0.1	8.896100
15.255000	0.1	8.820938
15.256667	0.1	8.741878
15.258333	0.1	8.660089
15.260000	0.1	8.575721
15.261667	0.1	8.489005
15.263333	0.1	8.400730
15.265000	0.1	8.311612
15.266667	0.1	8.222773
15.268333	0.1	8.135680
15.270000	0.1	8.050678
15.271667	0.1	7.966785
15.273333	0.1	7.883166
15.275000	0.1	7.800329
15.276667	0.1	7.719761
15.278333	0.1	7.642731
15.280000	0.1	7.569832
15.281667	0.1	7.501482
15.283333	0.1	7.438236
15.285000	0.1	7.380624
15.286667	0.1	7.329299
15.288333	0.1	7.285378
15.290000	0.1	7.250262
15.291667	0.1	7.224893
15.293333	0.1	7.209205
15.295000	0.1	7.203124
15.296667	0.1	7.207659
15.298333	0.1	7.224265
15.300000	0.1	7.253592
15.301667	0.1	7.294677
15.303333	0.1	7.345718
15.305000	0.1	7.406711
15.306667	0.1	7.480644
15.308333	0.1	7.571587
15.310000	0.1	7.682317
15.311667	0.1	7.813666
15.313333	0.1	7.965160
15.315000	0.1	8.135433
15.316667	0.1	8.322825
15.318333	0.1	8.526882
15.320000	0.1	8.749389
15.321667	0.1	8.993023
15.323333	0.1	9.259479
15.325000	0.1	9.550094
15.326667	0.1	9.867428
15.328333	0.1	10.214616
15.330000	0.1	10.593263
15.331667	0.1	11.002515
15.333333	0.1	11.440981
15.335000	0.1	11.909511
15.336667	0.1	12.411508
15.338333	0.1	12.950930
15.340000	0.1	13.530930
15.341667	0.1	14.154180
15.343333	0.1	14.823009
15.345000	0.1	15.538591
15.346667	0.1	16.301167
15.348333	0.1	17.111842
15.350000	0.1	17.973175
15.351667	0.1	18.888880
15.353333	0.1	19.863672
15.355000	0.1	20.902371
15.356667	0.1	22.009169
15.358333	0.1	23.188172
15.360000	0.1	24.443702
15.361667	0.1	25.779922
15.363333	0.1	27.200771
15.365000	0.1	28.710603
15.366667	0.1	30.314280
15.368333	0.1	32.017082
15.370000	0.1	33.824858
15.371667	0.1	35.743229
15.373333	0.1	37.777131
15.375000	0.1	39.931852
15.376667	0.1	42.213518
15.378333	0.1	44.628661
15.380000	0.1	47.184648
15.381667	0.1	49.889991
15.383333	0.1	52.752732
15.385000	0.1	55.778842
15.386667	0.1	58.972826
15.388333	0.1	62.339273
15.390000	0.1	65.883561
15.391667	0.1	69.612837
15.393333	0.1	73.536583
15.395000	0.1	77.664661
15.396667	0.1	82.004764
15.398333	0.1	86.562117
15.400000	0.1	91.340905
15.401667	0.1	96.345870
15.403333	0.1	101.583200
15.405000	0.1	107.059563
15.406667	0.1	112.780696
15.408333	0.1	118.751698
15.410000	0.1	124.977371
15.411667	0.1	131.461206
15.413333	0.1	138.205257
15.415000	0.1	145.212361
15.416667	0.1	152.488458
15.418333	0.1	160.041596
15.420000	0.1	167.877781
15.421667	0.1	175.997866
15.423333	0.1	184.399621
15.425000	0.1	193.083096
15.426667	0.1	202.053352
15.428333	0.1	211.318406
15.430000	0.1	220.885538
15.431667	0.1	230.759434
15.433333	0.1	240.942631
15.435000	0.1	251.437230
15.436667	0.1	262.247310
15.438333	0.1	273.380494
15.440000	0.1	284.847273
15.441667	0.1	296.659544
15.443333	0.1	308.830473
15.445000	0.1	321.375188
15.446667	0.1	334.310565
15.448333	0.1	347.654182
15.450000	0.1	361.424168
15.451667	0.1	375.640695
15.453333	0.1	390.327294
15.455000	0.1	405.510045
15.456667	0.1	421.216269
15.458333	0.1	437.473539
15.460000	0.1	454.308507
15.461667	0.1	471.747728
15.463333	0.1	489.820396
15.465000	0.1	508.558755
15.466667	0.1	527.994647
15.468333	0.1	548.155425
15.470000	0.1	569.062327
15.471667	0.1	590.730669
15.473333	0.1	613.169163
15.475000	0.1	636.376883
15.476667	0.1	660.341746
15.478333	0.1	685.043946
15.480000	0.1	710.460349
15.481667	0.1	736.564897
15.483333	0.1	763.322046
15.485000	0.1	790.674971
15.486667	0.1	818.537703
15.488333	0.1	846.801117
15.490000	0.1	875.349097
15.491667	0.1	904.068799
15.493333	0.1	932.848445
15.495000	0.1	961.570387
15.496667	0.1	990.105840
15.498333	0.1	1,018.310847
15.500000	0.1	1,046.026238
15.501667	0.1	1,073.086067
15.503333	0.1	1,099.328521
15.505000	0.1	1,124.604294
15.506667	0.1	1,148.784879
15.508333	0.1	1,171.763559
15.510000	0.1	1,193.443445
15.511667	0.1	1,213.727436
15.513333	0.1	1,232.523933
15.515000	0.1	1,249.762565
15.516667	0.1	1,265.407052
15.518333	0.1	1,279.448621
15.520000	0.1	1,291.879626
15.521667	0.1	1,302.678842
15.523333	0.1	1,311.826353
15.525000	0.1	1,319.329107
15.526667	0.1	1,325.232840
15.528333	0.1	1,329.612389
15.530000	0.1	1,332.547433
15.531667	0.1	1,334.103748
15.533333	0.1	1,334.338981
15.535000	0.1	1,333.323933
15.536667	0.1	1,331.149117
15.538333	0.1	1,327.907770
15.540000	0.1	1,323.677154
15.541667	0.1	1,318.517184
15.543333	0.1	1,312.485096
15.545000	0.1	1,305.653692
15.546667	0.1	1,298.117057
15.548333	0.1	1,289.974964
15.550000	0.1	1,281.309180
15.551667	0.1	1,272.176817
15.553333	0.1	1,262.622779
15.555000	0.1	1,252.690760
15.556667	0.1	1,242.424870
15.558333	0.1	1,231.869502
15.560000	0.1	1,221.069955
15.561667	0.1	1,210.071511
15.563333	0.1	1,198.920390
15.565000	0.1	1,187.663852
15.566667	0.1	1,176.339692
15.568333	0.1	1,164.963563
15.570000	0.1	1,153.533930
15.571667	0.1	1,142.055398
15.573333	0.1	1,130.554668
15.575000	0.1	1,119.068024
15.576667	0.1	1,107.617604
15.578333	0.1	1,096.206844
15.580000	0.1	1,084.833384
15.581667	0.1	1,073.500031
15.583333	0.1	1,062.216383
15.585000	0.1	1,050.992735
15.586667	0.1	1,039.834065
15.588333	0.1	1,028.739154
15.590000	0.1	1,017.703536
15.591667	0.1	1,006.728686
15.593333	0.1	995.829288
15.595000	0.1	985.023506
15.596667	0.1	974.316156
15.598333	0.1	963.696578
15.600000	0.1	953.150607
15.601667	0.1	942.671505
15.603333	0.1	932.262620
15.605000	0.1	921.933470
15.606667	0.1	911.691679
15.608333	0.1	901.533469
15.610000	0.1	891.442481
15.611667	0.1	881.399737
15.613333	0.1	871.393663
15.615000	0.1	861.424604
15.616667	0.1	851.502885
15.618333	0.1	841.639331
15.620000	0.1	831.837762
15.621667	0.1	822.096738
15.623333	0.1	812.412212
15.625000	0.1	802.775925
15.626667	0.1	793.176806
15.628333	0.1	783.607327
15.630000	0.1	774.067678
15.631667	0.1	764.563522
15.633333	0.1	755.101061
15.635000	0.1	745.682605
15.636667	0.1	736.302636
15.638333	0.1	726.947329
15.640000	0.1	717.601288
15.641667	0.1	708.256779
15.643333	0.1	698.917681
15.645000	0.1	689.596991
15.646667	0.1	680.309251
15.648333	0.1	671.061045
15.650000	0.1	661.846954
15.651667	0.1	652.653957
15.653333	0.1	643.470181
15.655000	0.1	634.292309
15.656667	0.1	625.127429
15.658333	0.1	615.986367
15.660000	0.1	606.873958
15.661667	0.1	597.786722
15.663333	0.1	588.718742
15.665000	0.1	579.666589
15.666667	0.1	570.629584
15.668333	0.1	561.610181
15.670000	0.1	552.615370
15.671667	0.1	543.654608
15.673333	0.1	534.733632
15.675000	0.1	525.850342
15.676667	0.1	516.998461
15.678333	0.1	508.175549
15.680000	0.1	499.385735
15.681667	0.1	490.635834
15.683333	0.1	481.932876
15.685000	0.1	473.284233
15.686667	0.1	464.694985
15.688333	0.1	456.165374
15.690000	0.1	447.693309
15.691667	0.1	439.277743
15.693333	0.1	430.919286
15.695000	0.1	422.620862
15.696667	0.1	414.388576
15.698333	0.1	406.229911
15.700000	0.1	398.150208
15.701667	0.1	390.150040
15.703333	0.1	382.226343
15.705000	0.1	374.377640
15.706667	0.1	366.607244
15.708333	0.1	358.921495
15.710000	0.1	351.327439
15.711667	0.1	343.831131
15.713333	0.1	336.436052
15.715000	0.1	329.142977
15.716667	0.1	321.950917
15.718333	0.1	314.858146
15.720000	0.1	307.863681
15.721667	0.1	300.969510
15.723333	0.1	294.181393
15.725000	0.1	287.505384
15.726667	0.1	280.943639
15.728333	0.1	274.494947
15.730000	0.1	268.157907
15.731667	0.1	261.932533
15.733333	0.1	255.820207
15.735000	0.1	249.822429
15.736667	0.1	243.939664
15.738333	0.1	238.171923
15.740000	0.1	232.519191
15.741667	0.1	226.980821
15.743333	0.1	221.556183
15.745000	0.1	216.246075
15.746667	0.1	211.051600
15.748333	0.1	205.971874
15.750000	0.1	201.004474
15.751667	0.1	196.148697
15.753333	0.1	191.406766
15.755000	0.1	186.780184
15.756667	0.1	182.266045
15.758333	0.1	177.858598
15.760000	0.1	173.554146
15.761667	0.1	169.352736
15.763333	0.1	165.255917
15.765000	0.1	161.265079
15.766667	0.1	157.380854
15.768333	0.1	153.601929
15.770000	0.1	149.924732
15.771667	0.1	146.345063
15.773333	0.1	142.860138
15.775000	0.1	139.468792
15.776667	0.1	136.170103
15.778333	0.1	132.962181
15.780000	0.1	129.842386
15.781667	0.1	126.808821
15.783333	0.1	123.860822
15.785000	0.1	120.997620
15.786667	0.1	118.217222
15.788333	0.1	115.516977
15.790000	0.1	112.894392
15.791667	0.1	110.346987
15.793333	0.1	107.872300
15.795000	0.1	105.468440
15.796667	0.1	103.133689
15.798333	0.1	100.866058
15.800000	0.1	98.664272
15.801667	0.1	96.528283
15.803333	0.1	94.457832
15.805000	0.1	92.451428
15.806667	0.1	90.506692
15.808333	0.1	88.620512
15.810000	0.1	86.789341
15.811667	0.1	85.010543
15.813333	0.1	83.283209
15.815000	0.1	81.607583
15.816667	0.1	79.984185
15.818333	0.1	78.412723
15.820000	0.1	76.890951
15.821667	0.1	75.415368
15.823333	0.1	73.982445
15.825000	0.1	72.588855
15.826667	0.1	71.232338
15.828333	0.1	69.912705
15.830000	0.1	68.631396
15.831667	0.1	67.389766
15.833333	0.1	66.187019
15.835000	0.1	65.020016
15.836667	0.1	63.885353
15.838333	0.1	62.780627
15.840000	0.1	61.705089
15.841667	0.1	60.660373
15.843333	0.1	59.649041
15.845000	0.1	58.671180
15.846667	0.1	57.723131
15.848333	0.1	56.799282
15.850000	0.1	55.894624
15.851667	0.1	55.006612
15.853333	0.1	54.136436
15.855000	0.1	53.288755
15.856667	0.1	52.467953
15.858333	0.1	51.674219
15.860000	0.1	50.904136
15.861667	0.1	50.153430
15.863333	0.1	49.418686
15.865000	0.1	48.698587
15.866667	0.1	47.993818
15.868333	0.1	47.305198
15.870000	0.1	46.632406
15.871667	0.1	45.974213
15.873333	0.1	45.329444
15.875000	0.1	44.698073
15.876667	0.1	44.081230
15.878333	0.1	43.480266
15.880000	0.1	42.896811
15.881667	0.1	42.331899
15.883333	0.1	41.783238
15.885000	0.1	41.245436
15.886667	0.1	40.714094
15.888333	0.1	40.188800
15.890000	0.1	39.672717
15.891667	0.1	39.169467
15.893333	0.1	38.680504
15.895000	0.1	38.205218
15.896667	0.1	37.742085
15.898333	0.1	37.289709
15.900000	0.1	36.847941
15.901667	0.1	36.417763
15.903333	0.1	35.999888
15.905000	0.1	35.593668
15.906667	0.1	35.197665
15.908333	0.1	34.810859
15.910000	0.1	34.433142
15.911667	0.1	34.065330
15.913333	0.1	33.708555
15.915000	0.1	33.362964
15.916667	0.1	33.027111
15.918333	0.1	32.699094
15.920000	0.1	32.378151
15.921667	0.1	32.064873
15.923333	0.1	31.760358
15.925000	0.1	31.465394
15.926667	0.1	31.179725
15.928333	0.1	30.901595
15.930000	0.1	30.628629
15.931667	0.1	30.359589
15.933333	0.1	30.095265
15.935000	0.1	29.837256
15.936667	0.1	29.585590
15.938333	0.1	29.338393
15.940000	0.1	29.093944
15.941667	0.1	28.851233
15.943333	0.1	28.609154
15.945000	0.1	28.366675
15.946667	0.1	28.123991
15.948333	0.1	27.882978
15.950000	0.1	27.645635
15.951667	0.1	27.411706
15.953333	0.1	27.178498
15.955000	0.1	26.942557
15.956667	0.1	26.701153
15.958333	0.1	26.453487
15.960000	0.1	26.200814
15.961667	0.1	25.944761
15.963333	0.1	25.685458
15.965000	0.1	25.421144
15.966667	0.1	25.149360
15.968333	0.1	24.869302
15.970000	0.1	24.583419
15.971667	0.1	24.296069
15.973333	0.1	24.010167
15.975000	0.1	23.725117
15.976667	0.1	23.438125
15.978333	0.1	23.147077
15.980000	0.1	22.851732
15.981667	0.1	22.553001
15.983333	0.1	22.251825
15.985000	0.1	21.948512
15.986667	0.1	21.643606
15.988333	0.1	21.339189
15.990000	0.1	21.038153
15.991667	0.1	20.741704
15.993333	0.1	20.448188
15.995000	0.1	20.154687
15.996667	0.1	19.859565
15.998333	0.1	19.563898
16.000000	0.1	19.270750
16.001667	0.1	18.983209
16.003333	0.1	18.703076
16.005000	0.1	18.430632
16.006667	0.1	18.165479
16.008333	0.1	17.907913
16.010000	0.1	17.658430
16.011667	0.1	17.415723
16.013333	0.1	17.176964
16.015000	0.1	16.940893
16.016667	0.1	16.709361
16.018333	0.1	16.485667
16.020000	0.1	16.271919
16.021667	0.1	16.067578
16.023333	0.1	15.869918
16.025000	0.1	15.676292
16.026667	0.1	15.485743
16.028333	0.1	15.298831
16.030000	0.1	15.116548
16.031667	0.1	14.939499
16.033333	0.1	14.767582
16.035000	0.1	14.600679
16.036667	0.1	14.439682
16.038333	0.1	14.286479
16.040000	0.1	14.142343
16.041667	0.1	14.006114
16.043333	0.1	13.874359
16.045000	0.1	13.743592
16.046667	0.1	13.612690
16.048333	0.1	13.483395
16.050000	0.1	13.357895
16.051667	0.1	13.236552
16.053333	0.1	13.118610
16.055000	0.1	13.003475
16.056667	0.1	12.890729
16.058333	0.1	12.780372
16.060000	0.1	12.672921
16.061667	0.1	12.568426
16.063333	0.1	12.466158
16.065000	0.1	12.365128
16.066667	0.1	12.264499
16.068333	0.1	12.163469
16.070000	0.1	12.061391
16.071667	0.1	11.958731
16.073333	0.1	11.857194
16.075000	0.1	11.758022
16.076667	0.1	11.661067
16.078333	0.1	11.565611
16.080000	0.1	11.471612
16.081667	0.1	11.379803
16.083333	0.1	11.290889
16.085000	0.1	11.204835
16.086667	0.1	11.120699
16.088333	0.1	11.037416
16.090000	0.1	10.954626
16.091667	0.1	10.872609
16.093333	0.1	10.791910
16.095000	0.1	10.712827
16.096667	0.1	10.634614
16.098333	0.1	10.555694
16.100000	0.1	10.474855
16.101667	0.1	10.392373
16.103333	0.1	10.310183
16.105000	0.1	10.230988
16.106667	0.1	10.156389
16.108333	0.1	10.085222
16.110000	0.1	10.014274
16.111667	0.1	9.941873
16.113333	0.1	9.869593
16.115000	0.1	9.799530
16.116667	0.1	9.731688
16.118333	0.1	9.664493
16.120000	0.1	9.595994
16.121667	0.1	9.524878
16.123333	0.1	9.452030
16.125000	0.1	9.380933
16.126667	0.1	9.315568
16.128333	0.1	9.257048
16.130000	0.1	9.202044
16.131667	0.1	9.145737
16.133333	0.1	9.086477
16.135000	0.1	9.026686
16.136667	0.1	8.969777
16.138333	0.1	8.917353
16.140000	0.1	8.868482
16.141667	0.1	8.820645
16.143333	0.1	8.772034
16.145000	0.1	8.722828
16.146667	0.1	8.673910
16.148333	0.1	8.625858
16.150000	0.1	8.579120
16.151667	0.1	8.533895
16.153333	0.1	8.490011
16.155000	0.1	8.447645
16.156667	0.1	8.407598
16.158333	0.1	8.370690
16.160000	0.1	8.336999
16.161667	0.1	8.305423
16.163333	0.1	8.274461
16.165000	0.1	8.243457
16.166667	0.1	8.212766
16.168333	0.1	8.183056
16.170000	0.1	8.154516
16.171667	0.1	8.126418
16.173333	0.1	8.097743
16.175000	0.1	8.068504
16.176667	0.1	8.039777
16.178333	0.1	8.012378
16.180000	0.1	7.986627
16.181667	0.1	7.962803
16.183333	0.1	7.940563
16.185000	0.1	7.918794
16.186667	0.1	7.897341
16.188333	0.1	7.878039
16.190000	0.1	7.862714
16.191667	0.1	7.850891
16.193333	0.1	7.839957
16.195000	0.1	7.827119
16.196667	0.1	7.811235
16.198333	0.1	7.793028
16.200000	0.1	7.773871
16.201667	0.1	7.754476
16.203333	0.1	7.734834
16.205000	0.1	7.715193
16.206667	0.1	7.695868
16.208333	0.1	7.676482
16.210000	0.1	7.656859
16.211667	0.1	7.637087
16.213333	0.1	7.616235
16.215000	0.1	7.592863
16.216667	0.1	7.567122
16.218333	0.1	7.541510
16.220000	0.1	7.518949
16.221667	0.1	7.500052
16.223333	0.1	7.482520
16.225000	0.1	7.463018
16.226667	0.1	7.439433
16.228333	0.1	7.412219
16.230000	0.1	7.384135
16.231667	0.1	7.357933
16.233333	0.1	7.333863
16.235000	0.1	7.309867
16.236667	0.1	7.284009
16.238333	0.1	7.256097
16.240000	0.1	7.227687
16.241667	0.1	7.200446
16.243333	0.1	7.173512
16.245000	0.1	7.143943
16.246667	0.1	7.110550
16.248333	0.1	7.075304
16.250000	0.1	7.040650
16.251667	0.1	7.007234
16.253333	0.1	6.974409
16.255000	0.1	6.941082
16.256667	0.1	6.906013
16.258333	0.1	6.868970
16.260000	0.1	6.830879
16.261667	0.1	6.792238
16.263333	0.1	6.752820
16.265000	0.1	6.713043
16.266667	0.1	6.674323
16.268333	0.1	6.637448
16.270000	0.1	6.601359
16.271667	0.1	6.564748
16.273333	0.1	6.528208
16.275000	0.1	6.493186
16.276667	0.1	6.459937
16.278333	0.1	6.427486
16.280000	0.1	6.394219
16.281667	0.1	6.358083
16.283333	0.1	6.317929
16.285000	0.1	6.274581
16.286667	0.1	6.229496
16.288333	0.1	6.183088
16.290000	0.1	6.135846
16.291667	0.1	6.089951
16.293333	0.1	6.048162
16.295000	0.1	6.011385
16.296667	0.1	5.977652
16.298333	0.1	5.943095
16.300000	0.1	5.904422
16.301667	0.1	5.861390
16.303333	0.1	5.816692
16.305000	0.1	5.773422
16.306667	0.1	5.732900
16.308333	0.1	5.694758
16.310000	0.1	5.658423
16.311667	0.1	5.623614
16.313333	0.1	5.589733
16.315000	0.1	5.555949
16.316667	0.1	5.522110
16.318333	0.1	5.488675
16.320000	0.1	5.455720
16.321667	0.1	5.422602
16.323333	0.1	5.388465
16.325000	0.1	5.352180
16.326667	0.1	5.312655
16.328333	0.1	5.270452
16.330000	0.1	5.228012
16.331667	0.1	5.187760
16.333333	0.1	5.150521
16.335000	0.1	5.115382
16.336667	0.1	5.080537
16.338333	0.1	5.044756
16.340000	0.1	5.008378
16.341667	0.1	4.972802
16.343333	0.1	4.938962
16.345000	0.1	4.906654
16.346667	0.1	4.875134
16.348333	0.1	4.843264
16.350000	0.1	4.809336
16.351667	0.1	4.772544
16.353333	0.1	4.735026
16.355000	0.1	4.700734
16.356667	0.1	4.671621
16.358333	0.1	4.645656
16.360000	0.1	4.618629
16.361667	0.1	4.588109
16.363333	0.1	4.555904
16.365000	0.1	4.526009
16.366667	0.1	4.500393
16.368333	0.1	4.477687
16.370000	0.1	4.455354
16.371667	0.1	4.431736
16.373333	0.1	4.406204
16.375000	0.1	4.378478
16.376667	0.1	4.348583
16.378333	0.1	4.317905
16.380000	0.1	4.288913
16.381667	0.1	4.262757
16.383333	0.1	4.238752
16.385000	0.1	4.216479
16.386667	0.1	4.196032
16.388333	0.1	4.176628
16.390000	0.1	4.157163
16.391667	0.1	4.137689
16.393333	0.1	4.118774
16.395000	0.1	4.100571
16.396667	0.1	4.083030
16.398333	0.1	4.065959
16.400000	0.1	4.048347
16.401667	0.1	4.028711
16.403333	0.1	4.006745
16.405000	0.1	3.984123
16.406667	0.1	3.963145
16.408333	0.1	3.945031
16.410000	0.1	3.928971
16.411667	0.1	3.912933
16.413333	0.1	3.895783
16.415000	0.1	3.878269
16.416667	0.1	3.861729
16.418333	0.1	3.846916
16.420000	0.1	3.833761
16.421667	0.1	3.821342
16.423333	0.1	3.808029
16.425000	0.1	3.792481
16.426667	0.1	3.774781
16.428333	0.1	3.756513
16.430000	0.1	3.739656
16.431667	0.1	3.725290
16.433333	0.1	3.713141
16.435000	0.1	3.701900
16.436667	0.1	3.689835
16.438333	0.1	3.676051
16.440000	0.1	3.661658
16.441667	0.1	3.648950
16.443333	0.1	3.639590
16.445000	0.1	3.633113
16.446667	0.1	3.626281
16.448333	0.1	3.615301
16.450000	0.1	3.600130
16.451667	0.1	3.584721
16.453333	0.1	3.572376
16.455000	0.1	3.562788
16.456667	0.1	3.553513
16.458333	0.1	3.542784
16.460000	0.1	3.530881
16.461667	0.1	3.519617
16.463333	0.1	3.510830
16.465000	0.1	3.505172
16.466667	0.1	3.501652
16.468333	0.1	3.498564
16.470000	0.1	3.495086
16.471667	0.1	3.491128
16.473333	0.1	3.486187
16.475000	0.1	3.479240
16.476667	0.1	3.469600
16.478333	0.1	3.457544
16.480000	0.1	3.444077
16.481667	0.1	3.430438
16.483333	0.1	3.417791
16.485000	0.1	3.406722
16.486667	0.1	3.397074
16.488333	0.1	3.388561
16.490000	0.1	3.381483
16.491667	0.1	3.376673
16.493333	0.1	3.374671
16.495000	0.1	3.374857
16.496667	0.1	3.375234
16.498333	0.1	3.372850
16.500000	0.1	3.365665
16.501667	0.1	3.354372
16.503333	0.1	3.341795
16.505000	0.1	3.330549
16.506667	0.1	3.321515
16.508333	0.1	3.314298
16.510000	0.1	3.308486
16.511667	0.1	3.304067
16.513333	0.1	3.300882
16.515000	0.1	3.298204
16.516667	0.1	3.295597
16.518333	0.1	3.293524
16.520000	0.1	3.292100
16.521667	0.1	3.289916
16.523333	0.1	3.285161
16.525000	0.1	3.277813
16.526667	0.1	3.270274
16.528333	0.1	3.265706
16.530000	0.1	3.265464
16.531667	0.1	3.268006
16.533333	0.1	3.270470
16.535000	0.1	3.271201
16.536667	0.1	3.270661
16.538333	0.1	3.270032
16.540000	0.1	3.269636
16.541667	0.1	3.268686
16.543333	0.1	3.265999
16.545000	0.1	3.261352
16.546667	0.1	3.256411
16.548333	0.1	3.253301
16.550000	0.1	3.252621
16.551667	0.1	3.253710
16.553333	0.1	3.256253
16.555000	0.1	3.260016
16.556667	0.1	3.263634
16.558333	0.1	3.265617
16.560000	0.1	3.266418
16.561667	0.1	3.267778
16.563333	0.1	3.270102
16.565000	0.1	3.271750
16.566667	0.1	3.271168
16.568333	0.1	3.269068
16.570000	0.1	3.267867
16.571667	0.1	3.269129
16.573333	0.1	3.272342
16.575000	0.1	3.275792
16.576667	0.1	3.277939
16.578333	0.1	3.278488
16.580000	0.1	3.278223
16.581667	0.1	3.277673
16.583333	0.1	3.276705
16.585000	0.1	3.275732
16.586667	0.1	3.276463
16.588333	0.1	3.280863
16.590000	0.1	3.289753
16.591667	0.1	3.301790
16.593333	0.1	3.313934
16.595000	0.1	3.323997
16.596667	0.1	3.332081
16.598333	0.1	3.339238
16.600000	0.1	3.346303
16.601667	0.1	3.353371
16.603333	0.1	3.359537
16.605000	0.1	3.364161
16.606667	0.1	3.367905
16.608333	0.1	3.371183
16.610000	0.1	3.373236
16.611667	0.1	3.374247
16.613333	0.1	3.376408
16.615000	0.1	3.381544
16.616667	0.1	3.389292
16.618333	0.1	3.397828
16.620000	0.1	3.405502
16.621667	0.1	3.411938
16.623333	0.1	3.418042
16.625000	0.1	3.425125
16.626667	0.1	3.433819
16.628333	0.1	3.443891
16.630000	0.1	3.454611
16.631667	0.1	3.465000
16.633333	0.1	3.473870
16.635000	0.1	3.480325
16.636667	0.1	3.484539
16.638333	0.1	3.487626
16.640000	0.1	3.490490
16.641667	0.1	3.493549
16.643333	0.1	3.497317
16.645000	0.1	3.502225
16.646667	0.1	3.507896
16.648333	0.1	3.513535
16.650000	0.1	3.519012
16.651667	0.1	3.524711
16.653333	0.1	3.530611
16.655000	0.1	3.536078
16.656667	0.1	3.540195
16.658333	0.1	3.542295
16.660000	0.1	3.542784
16.661667	0.1	3.543431
16.663333	0.1	3.546062
16.665000	0.1	3.550430
16.666667	0.1	3.554286
16.668333	0.1	3.555864
16.670000	0.1	3.554947
16.671667	0.1	3.551752
16.673333	0.1	3.546439
16.675000	0.1	3.539608
16.676667	0.1	3.532162
16.678333	0.1	3.524674
16.680000	0.1	3.517321
16.681667	0.1	3.510010
16.683333	0.1	3.502518
16.685000	0.1	3.495044
16.686667	0.1	3.488348
16.688333	0.1	3.482485
16.690000	0.1	3.475947
16.691667	0.1	3.466853
16.693333	0.1	3.454397
16.695000	0.1	3.438885
16.696667	0.1	3.421204
16.698333	0.1	3.402927
16.700000	0.1	3.386112
16.701667	0.1	3.372226
16.703333	0.1	3.361800
16.705000	0.1	3.354708
16.706667	0.1	3.349697
16.708333	0.1	3.344421
16.710000	0.1	3.337213
16.711667	0.1	3.328347
16.713333	0.1	3.318693
16.715000	0.1	3.308258
16.716667	0.1	3.296654
16.718333	0.1	3.283634
16.720000	0.1	3.269035
16.721667	0.1	3.253384
16.723333	0.1	3.237720
16.725000	0.1	3.222236
16.726667	0.1	3.206339
16.728333	0.1	3.189878
16.730000	0.1	3.173421
16.731667	0.1	3.157430
16.733333	0.1	3.142008
16.735000	0.1	3.127479
16.736667	0.1	3.114077
16.738333	0.1	3.101151
16.740000	0.1	3.087777
16.741667	0.1	3.074133
16.743333	0.1	3.061355
16.745000	0.1	3.050119
16.746667	0.1	3.040149
16.748333	0.1	3.030635
16.750000	0.1	3.020293
16.751667	0.1	3.008144
16.753333	0.1	2.994831
16.755000	0.1	2.982188
16.756667	0.1	2.971664
16.758333	0.1	2.963692
16.760000	0.1	2.957368
16.761667	0.1	2.950379
16.763333	0.1	2.940735
16.765000	0.1	2.928469
16.766667	0.1	2.914853
16.768333	0.1	2.901149
16.770000	0.1	2.888720
16.771667	0.1	2.879072
16.773333	0.1	2.872939
16.775000	0.1	2.869610
16.776667	0.1	2.866942
16.778333	0.1	2.861782
16.780000	0.1	2.851645
16.781667	0.1	2.837540
16.783333	0.1	2.823910
16.785000	0.1	2.814624
16.786667	0.1	2.810159
16.788333	0.1	2.808282
16.790000	0.1	2.805642
16.791667	0.1	2.799006
16.793333	0.1	2.786964
16.795000	0.1	2.771276
16.796667	0.1	2.756189
16.798333	0.1	2.745381
16.800000	0.1	2.739150
16.801667	0.1	2.735010
16.803333	0.1	2.730419
16.805000	0.1	2.724184
16.806667	0.1	2.716314
16.808333	0.1	2.707522
16.810000	0.1	2.698684
16.811667	0.1	2.690372
16.813333	0.1	2.682568
16.815000	0.1	2.675024
16.816667	0.1	2.667950
16.818333	0.1	2.661529
16.820000	0.1	2.654940
16.821667	0.1	2.647033
16.823333	0.1	2.637650
16.825000	0.1	2.627862
16.826667	0.1	2.619307
16.828333	0.1	2.613384
16.830000	0.1	2.610562
16.831667	0.1	2.610171
16.833333	0.1	2.610767
16.835000	0.1	2.610628
16.836667	0.1	2.608248
16.838333	0.1	2.603112
16.840000	0.1	2.596164
16.841667	0.1	2.589487
16.843333	0.1	2.585431
16.845000	0.1	2.585319
16.846667	0.1	2.588364
16.848333	0.1	2.592262
16.850000	0.1	2.594898
16.851667	0.1	2.594963
16.853333	0.1	2.591861
16.855000	0.1	2.586250
16.856667	0.1	2.579754
16.858333	0.1	2.573794
16.860000	0.1	2.568774
16.861667	0.1	2.564364
16.863333	0.1	2.560099
16.865000	0.1	2.555340
16.866667	0.1	2.549207
16.868333	0.1	2.541402
16.870000	0.1	2.532643
16.871667	0.1	2.524117
16.873333	0.1	2.517062
16.875000	0.1	2.512317
16.876667	0.1	2.510124
16.878333	0.1	2.510329
16.880000	0.1	2.512308
16.881667	0.1	2.514953
16.883333	0.1	2.516764
16.885000	0.1	2.516056
16.886667	0.1	2.511539
16.888333	0.1	2.502953
16.890000	0.1	2.491861
16.891667	0.1	2.481816
16.893333	0.1	2.476685
16.895000	0.1	2.478254
16.896667	0.1	2.484908
16.898333	0.1	2.492242
16.900000	0.1	2.496089
16.901667	0.1	2.495386
16.903333	0.1	2.491558
16.905000	0.1	2.486524
16.906667	0.1	2.481434
16.908333	0.1	2.476550
16.910000	0.1	2.472107
16.911667	0.1	2.468689
16.913333	0.1	2.467022
16.915000	0.1	2.467842
16.916667	0.1	2.470971
16.918333	0.1	2.475041
16.920000	0.1	2.478403
16.921667	0.1	2.479334
16.923333	0.1	2.476443
16.925000	0.1	2.470305
16.926667	0.1	2.463753
16.928333	0.1	2.459763
16.930000	0.1	2.459227
16.931667	0.1	2.460643
16.933333	0.1	2.461821
16.935000	0.1	2.461914
16.936667	0.1	2.461430
16.938333	0.1	2.460796
16.940000	0.1	2.459832
16.941667	0.1	2.458342
16.943333	0.1	2.456559
16.945000	0.1	2.454910
16.946667	0.1	2.453444
16.948333	0.1	2.451590
16.950000	0.1	2.449052
16.951667	0.1	2.446566
16.953333	0.1	2.445295
16.955000	0.1	2.445639
16.956667	0.1	2.446724
16.958333	0.1	2.447055
16.960000	0.1	2.445849
16.961667	0.1	2.444033
16.963333	0.1	2.443451
16.965000	0.1	2.444950
16.966667	0.1	2.447856
16.968333	0.1	2.451274
16.970000	0.1	2.454878
16.971667	0.1	2.458030
16.973333	0.1	2.459455
16.975000	0.1	2.458775
16.976667	0.1	2.456922
16.978333	0.1	2.454668
16.980000	0.1	2.452335
16.981667	0.1	2.450291
16.983333	0.1	2.448428
16.985000	0.1	2.445993
16.986667	0.1	2.442137
16.988333	0.1	2.436116
16.990000	0.1	2.428447
16.991667	0.1	2.422016
16.993333	0.1	2.420330
16.995000	0.1	2.424349
16.996667	0.1	2.431315
16.998333	0.1	2.436899
17.000000	0.1	2.438705
17.001667	0.1	2.437178
17.003333	0.1	2.433732
17.005000	0.1	2.429653
17.006667	0.1	2.426417
17.008333	0.1	2.425285
17.010000	0.1	2.425918
17.011667	0.1	2.426133
17.013333	0.1	2.423492
17.015000	0.1	2.416824
17.016667	0.1	2.406966
17.018333	0.1	2.396503
17.020000	0.1	2.388372
17.021667	0.1	2.384707
17.023333	0.1	2.386416
17.025000	0.1	2.392544
17.026667	0.1	2.399995
17.028333	0.1	2.405066
17.030000	0.1	2.406007
17.031667	0.1	2.403986
17.033333	0.1	2.401513
17.035000	0.1	2.400056
17.036667	0.1	2.399380
17.038333	0.1	2.399124
17.040000	0.1	2.399818
17.041667	0.1	2.402044
17.043333	0.1	2.405541
17.045000	0.1	2.408884
17.046667	0.1	2.410109
17.048333	0.1	2.408312
17.050000	0.1	2.404526
17.051667	0.1	2.400535
17.053333	0.1	2.397569
17.055000	0.1	2.396591
17.056667	0.1	2.398454
17.058333	0.1	2.403078
17.060000	0.1	2.409532
17.061667	0.1	2.416451
17.063333	0.1	2.422151
17.065000	0.1	2.425723
17.066667	0.1	2.428363
17.068333	0.1	2.432913
17.070000	0.1	2.441565
17.071667	0.1	2.454054
17.073333	0.1	2.467791
17.075000	0.1	2.479851
17.076667	0.1	2.489025
17.078333	0.1	2.496191
17.080000	0.1	2.503074
17.081667	0.1	2.511046
17.083333	0.1	2.521183
17.085000	0.1	2.534487
17.086667	0.1	2.551028
17.088333	0.1	2.569593
17.090000	0.1	2.589063
17.091667	0.1	2.609361
17.093333	0.1	2.630809
17.095000	0.1	2.653678
17.096667	0.1	2.678516
17.098333	0.1	2.705795
17.100000	0.1	2.734829
17.101667	0.1	2.763867
17.103333	0.1	2.792063
17.105000	0.1	2.820403
17.106667	0.1	2.850341
17.108333	0.1	2.882723
17.110000	0.1	2.917917
17.111667	0.1	2.955366
17.113333	0.1	2.993462
17.115000	0.1	3.031613
17.116667	0.1	3.071516
17.118333	0.1	3.115460
17.120000	0.1	3.164671
17.121667	0.1	3.219349
17.123333	0.1	3.279247
17.125000	0.1	3.343918
17.126667	0.1	3.412156
17.128333	0.1	3.482201
17.130000	0.1	3.554020
17.131667	0.1	3.629941
17.133333	0.1	3.712149
17.135000	0.1	3.800895
17.136667	0.1	3.895154
17.138333	0.1	3.993721
17.140000	0.1	4.096343
17.141667	0.1	4.204912
17.143333	0.1	4.322613
17.145000	0.1	4.450618
17.146667	0.1	4.586712
17.148333	0.1	4.728087
17.150000	0.1	4.874081
17.151667	0.1	5.025724
17.153333	0.1	5.184547
17.155000	0.1	5.351845
17.156667	0.1	5.527833
17.158333	0.1	5.712002
17.160000	0.1	5.904329
17.161667	0.1	6.105634
17.163333	0.1	6.317305
17.165000	0.1	6.541368
17.166667	0.1	6.780168
17.168333	0.1	7.034824
17.170000	0.1	7.304391
17.171667	0.1	7.586773
17.173333	0.1	7.880395
17.175000	0.1	8.185483
17.176667	0.1	8.504153
17.178333	0.1	8.838838
17.180000	0.1	9.190440
17.181667	0.1	9.558275
17.183333	0.1	9.941817
17.185000	0.1	10.342114
17.186667	0.1	10.761595
17.188333	0.1	11.203024
17.190000	0.1	11.668587
17.191667	0.1	12.159077
17.193333	0.1	12.673405
17.195000	0.1	13.209474
17.196667	0.1	13.765814
17.198333	0.1	14.342372
17.200000	0.1	14.940859
17.201667	0.1	15.564444
17.203333	0.1	16.215905
17.205000	0.1	16.896091
17.206667	0.1	17.604716
17.208333	0.1	18.341490
17.210000	0.1	19.106092
17.211667	0.1	19.898559
17.213333	0.1	20.720274
17.215000	0.1	21.573966
17.216667	0.1	22.462313
17.218333	0.1	23.385668
17.220000	0.1	24.341852
17.221667	0.1	25.328673
17.223333	0.1	26.345705
17.225000	0.1	27.394025
17.226667	0.1	28.475425
17.228333	0.1	29.591611
17.230000	0.1	30.744290
17.231667	0.1	31.935074
17.233333	0.1	33.164425
17.235000	0.1	34.431699
17.236667	0.1	35.736500
17.238333	0.1	37.079565
17.240000	0.1	38.461997
17.241667	0.1	39.883619
17.243333	0.1	41.342909
17.245000	0.1	42.839334
17.246667	0.1	44.374545
17.248333	0.1	45.950878
17.250000	0.1	47.569922
17.251667	0.1	49.231849
17.253333	0.1	50.935047
17.255000	0.1	52.677789
17.256667	0.1	54.460797
17.258333	0.1	56.286729
17.260000	0.1	58.157630
17.261667	0.1	60.074702
17.263333	0.1	62.039681
17.265000	0.1	64.054262
17.266667	0.1	66.118604
17.268333	0.1	68.231812
17.270000	0.1	70.393737
17.271667	0.1	72.606378
17.273333	0.1	74.874149
17.275000	0.1	77.201915
17.276667	0.1	79.592508
17.278333	0.1	82.046758
17.280000	0.1	84.564653
17.281667	0.1	87.146037
17.283333	0.1	89.791906
17.285000	0.1	92.505454
17.286667	0.1	95.291361
17.288333	0.1	98.154005
17.290000	0.1	101.095545
17.291667	0.1	104.115945
17.293333	0.1	107.215201
17.295000	0.1	110.394685
17.296667	0.1	113.656325
17.298333	0.1	117.001883
17.300000	0.1	120.432722
17.301667	0.1	123.948758
17.303333	0.1	127.548548
17.305000	0.1	131.231486
17.306667	0.1	134.998192
17.308333	0.1	138.847614
17.310000	0.1	142.775504
17.311667	0.1	146.776308
17.313333	0.1	150.845205
17.315000	0.1	154.978610
17.316667	0.1	159.173724
17.318333	0.1	163.426921
17.320000	0.1	167.731806
17.321667	0.1	172.078475
17.323333	0.1	176.454135
17.325000	0.1	180.845908
17.326667	0.1	185.243972
17.328333	0.1	189.640965
17.330000	0.1	194.028528
17.331667	0.1	198.395373
17.333333	0.1	202.728440
17.335000	0.1	207.015225
17.336667	0.1	211.244333
17.338333	0.1	215.404309
17.340000	0.1	219.483082
17.341667	0.1	223.468431
17.343333	0.1	227.348344
17.345000	0.1	231.110491
17.346667	0.1	234.741238
17.348333	0.1	238.226708
17.350000	0.1	241.555600
17.351667	0.1	244.720220
17.353333	0.1	247.714757
17.355000	0.1	250.532860
17.356667	0.1	253.166459
17.358333	0.1	255.607334
17.360000	0.1	257.849186
17.361667	0.1	259.887362
17.363333	0.1	261.718086
17.365000	0.1	263.339146
17.366667	0.1	264.750389
17.368333	0.1	265.952335
17.370000	0.1	266.944161
17.371667	0.1	267.723468
17.373333	0.1	268.288190
17.375000	0.1	268.638763
17.376667	0.1	268.778666
17.378333	0.1	268.713408
17.380000	0.1	268.449164
17.381667	0.1	267.991084
17.383333	0.1	267.341757
17.385000	0.1	266.501638
17.386667	0.1	265.472024
17.388333	0.1	264.258012
17.390000	0.1	262.868568
17.391667	0.1	261.314288
17.393333	0.1	259.604980
17.395000	0.1	257.747895
17.396667	0.1	255.747168
17.398333	0.1	253.604753
17.400000	0.1	251.322566
17.401667	0.1	248.905365
17.403333	0.1	246.361527
17.405000	0.1	243.700412
17.406667	0.1	240.929933
17.408333	0.1	238.056756
17.410000	0.1	235.086777
17.411667	0.1	232.024566
17.413333	0.1	228.874451
17.415000	0.1	225.642245
17.416667	0.1	222.334191
17.418333	0.1	218.954846
17.420000	0.1	215.508337
17.421667	0.1	212.001400
17.423333	0.1	208.443124
17.425000	0.1	204.841867
17.426667	0.1	201.203386
17.428333	0.1	197.530948
17.430000	0.1	193.826221
17.431667	0.1	190.091436
17.433333	0.1	186.331640
17.435000	0.1	182.554196
17.436667	0.1	178.765697
17.438333	0.1	174.970511
17.440000	0.1	171.172572
17.441667	0.1	167.377470
17.443333	0.1	163.591588
17.445000	0.1	159.819797
17.446667	0.1	156.065361
17.448333	0.1	152.331945
17.450000	0.1	148.623726
17.451667	0.1	144.944061
17.453333	0.1	141.295660
17.455000	0.1	137.681654
17.456667	0.1	134.106106
17.458333	0.1	130.573842
17.460000	0.1	127.089922
17.461667	0.1	123.658138
17.463333	0.1	120.279011
17.465000	0.1	116.950506
17.466667	0.1	113.671781
17.468333	0.1	110.445712
17.470000	0.1	107.278149
17.471667	0.1	104.175829
17.473333	0.1	101.143536
17.475000	0.1	98.182024
17.476667	0.1	95.288740
17.478333	0.1	92.460369
17.480000	0.1	89.695030
17.481667	0.1	86.993319
17.483333	0.1	84.358007
17.485000	0.1	81.791924
17.486667	0.1	79.295882
17.488333	0.1	76.869167
17.490000	0.1	74.511147
17.491667	0.1	72.221556
17.493333	0.1	70.000226
17.495000	0.1	67.846426
17.496667	0.1	65.758405
17.498333	0.1	63.734376
17.500000	0.1	61.773486
17.501667	0.1	59.875529
17.503333	0.1	58.040419
17.505000	0.1	56.267418
17.506667	0.1	54.554450
17.508333	0.1	52.898740
17.510000	0.1	51.298230
17.511667	0.1	49.752495
17.513333	0.1	48.262142
17.515000	0.1	46.827230
17.516667	0.1	45.446018
17.518333	0.1	44.115037
17.520000	0.1	42.830817
17.521667	0.1	41.591022
17.523333	0.1	40.394082
17.525000	0.1	39.238883
17.526667	0.1	38.124453
17.528333	0.1	37.049474
17.530000	0.1	36.012428
17.531667	0.1	35.011587
17.533333	0.1	34.044893
17.535000	0.1	33.110501
17.536667	0.1	32.207519
17.538333	0.1	31.335880
17.540000	0.1	30.495580
17.541667	0.1	29.685469
17.543333	0.1	28.903033
17.545000	0.1	28.146366
17.546667	0.1	27.415738
17.548333	0.1	26.712124
17.550000	0.1	26.034880
17.551667	0.1	25.381446
17.553333	0.1	24.748757
17.555000	0.1	24.135276
17.556667	0.1	23.541665
17.558333	0.1	22.968836
17.560000	0.1	22.416343
17.561667	0.1	21.883417
17.563333	0.1	21.369457
17.565000	0.1	20.872951
17.566667	0.1	20.391578
17.568333	0.1	19.923961
17.570000	0.1	19.470518
17.571667	0.1	19.032317
17.573333	0.1	18.609595
17.575000	0.1	18.202150
17.576667	0.1	17.810278
17.578333	0.1	17.433879
17.580000	0.1	17.071436
17.581667	0.1	16.720961
17.583333	0.1	16.381014
17.585000	0.1	16.051047
17.586667	0.1	15.731207
17.588333	0.1	15.421547
17.590000	0.1	15.121633
17.591667	0.1	14.830921
17.593333	0.1	14.549433
17.595000	0.1	14.278409
17.596667	0.1	14.019036
17.598333	0.1	13.770238
17.600000	0.1	13.529002
17.601667	0.1	13.292693
17.603333	0.1	13.061026
17.605000	0.1	12.836400
17.606667	0.1	12.622308
17.608333	0.1	12.420355
17.610000	0.1	12.228778
17.611667	0.1	12.044236
17.613333	0.1	11.864314
17.615000	0.1	11.688364
17.616667	0.1	11.516823
17.618333	0.1	11.349614
17.620000	0.1	11.185692
17.621667	0.1	11.024545
17.623333	0.1	10.866863
17.625000	0.1	10.713446
17.626667	0.1	10.565054
17.628333	0.1	10.423092
17.630000	0.1	10.288907
17.631667	0.1	10.162010
17.633333	0.1	10.039676
17.635000	0.1	9.918511
17.636667	0.1	9.796727
17.638333	0.1	9.675138
17.640000	0.1	9.556022
17.641667	0.1	9.441334
17.643333	0.1	9.331806
17.645000	0.1	9.226571
17.646667	0.1	9.123329
17.648333	0.1	9.020395
17.650000	0.1	8.918811
17.651667	0.1	8.821310
17.653333	0.1	8.729491
17.655000	0.1	8.643195
17.656667	0.1	8.561322
17.658333	0.1	8.482467
17.660000	0.1	8.405233
17.661667	0.1	8.327984
17.663333	0.1	8.249180
17.665000	0.1	8.168970
17.666667	0.1	8.089263
17.668333	0.1	8.011675
17.670000	0.1	7.936344
17.671667	0.1	7.862770
17.673333	0.1	7.790886
17.675000	0.1	7.721297
17.676667	0.1	7.654601
17.678333	0.1	7.590642
17.680000	0.1	7.528579
17.681667	0.1	7.468052
17.683333	0.1	7.409444
17.685000	0.1	7.352638
17.686667	0.1	7.296707
17.688333	0.1	7.240898
17.690000	0.1	7.185149
17.691667	0.1	7.130215
17.693333	0.1	7.077898
17.695000	0.1	7.030102
17.696667	0.1	6.987057
17.698333	0.1	6.946698
17.700000	0.1	6.905748
17.701667	0.1	6.861505
17.703333	0.1	6.813658
17.705000	0.1	6.764433
17.706667	0.1	6.716629
17.708333	0.1	6.672153
17.710000	0.1	6.632097
17.711667	0.1	6.596763
17.713333	0.1	6.564888
17.715000	0.1	6.534038
17.716667	0.1	6.502853
17.718333	0.1	6.471882
17.720000	0.1	6.441921
17.721667	0.1	6.412799
17.723333	0.1	6.383797
17.725000	0.1	6.354339
17.726667	0.1	6.323950
17.728333	0.1	6.292355
17.730000	0.1	6.260332
17.731667	0.1	6.229519
17.733333	0.1	6.200559
17.735000	0.1	6.172676
17.736667	0.1	6.144969
17.738333	0.1	6.116675
17.740000	0.1	6.086905
17.741667	0.1	6.055213
17.743333	0.1	6.022025
17.745000	0.1	5.988129
17.746667	0.1	5.954076
17.748333	0.1	5.920385
17.750000	0.1	5.887388
17.751667	0.1	5.854890
17.753333	0.1	5.822717
17.755000	0.1	5.791131
17.756667	0.1	5.760724
17.758333	0.1	5.731909
17.760000	0.1	5.704556
17.761667	0.1	5.678697
17.763333	0.1	5.654446
17.765000	0.1	5.630874
17.766667	0.1	5.606040
17.768333	0.1	5.578054
17.770000	0.1	5.545923
17.771667	0.1	5.510128
17.773333	0.1	5.472619
17.775000	0.1	5.435860
17.776667	0.1	5.401336
17.778333	0.1	5.369047
17.780000	0.1	5.337852
17.781667	0.1	5.306238
17.783333	0.1	5.273437
17.785000	0.1	5.239989
17.786667	0.1	5.207248
17.788333	0.1	5.176286
17.790000	0.1	5.147145
17.791667	0.1	5.119657
17.793333	0.1	5.093957
17.795000	0.1	5.069142
17.796667	0.1	5.042963
17.798333	0.1	5.013985
17.800000	0.1	4.982585
17.801667	0.1	4.949728
17.803333	0.1	4.916741
17.805000	0.1	4.885625
17.806667	0.1	4.858249
17.808333	0.1	4.835185
17.810000	0.1	4.815105
17.811667	0.1	4.795217
17.813333	0.1	4.772781
17.815000	0.1	4.746448
17.816667	0.1	4.716907
17.818333	0.1	4.686373
17.820000	0.1	4.656855
17.821667	0.1	4.629111
17.823333	0.1	4.603402
17.825000	0.1	4.580198
17.826667	0.1	4.560030
17.828333	0.1	4.542605
17.830000	0.1	4.526041
17.831667	0.1	4.507960
17.833333	0.1	4.487736
17.835000	0.1	4.467051
17.836667	0.1	4.448290
17.838333	0.1	4.432541
17.840000	0.1	4.419130
17.841667	0.1	4.406860
17.843333	0.1	4.395288
17.845000	0.1	4.385291
17.846667	0.1	4.378096
17.848333	0.1	4.373351
17.850000	0.1	4.369044
17.851667	0.1	4.363568
17.853333	0.1	4.356634
17.855000	0.1	4.348387
17.856667	0.1	4.339307
17.858333	0.1	4.330995
17.860000	0.1	4.325616
17.861667	0.1	4.324056
17.863333	0.1	4.324922
17.865000	0.1	4.325788
17.866667	0.1	4.325169
17.868333	0.1	4.323288
17.870000	0.1	4.321495
17.871667	0.1	4.321244
17.873333	0.1	4.323386
17.875000	0.1	4.328266
17.876667	0.1	4.336163
17.878333	0.1	4.346599
17.880000	0.1	4.357393
17.881667	0.1	4.366119
17.883333	0.1	4.372965
17.885000	0.1	4.380671
17.886667	0.1	4.391139
17.888333	0.1	4.403410
17.890000	0.1	4.415265
17.891667	0.1	4.425249
17.893333	0.1	4.433398
17.895000	0.1	4.440723
17.896667	0.1	4.448225
17.898333	0.1	4.457072
17.900000	0.1	4.469333
17.901667	0.1	4.486693
17.903333	0.1	4.508360
17.905000	0.1	4.531560
17.906667	0.1	4.554312
17.908333	0.1	4.576258
17.910000	0.1	4.596966
17.911667	0.1	4.615588
17.913333	0.1	4.632236
17.915000	0.1	4.648636
17.916667	0.1	4.667481
17.918333	0.1	4.691002
17.920000	0.1	4.719528
17.921667	0.1	4.750905
17.923333	0.1	4.781899
17.925000	0.1	4.811012
17.926667	0.1	4.839157
17.928333	0.1	4.868461
17.930000	0.1	4.900550
17.931667	0.1	4.934869
17.933333	0.1	4.968783
17.935000	0.1	4.999633
17.936667	0.1	5.026800
17.938333	0.1	5.052369
17.940000	0.1	5.079731
17.941667	0.1	5.110987
17.943333	0.1	5.145371
17.945000	0.1	5.180547
17.946667	0.1	5.215150
17.948333	0.1	5.249083
17.950000	0.1	5.281833
17.951667	0.1	5.312683
17.953333	0.1	5.342122
17.955000	0.1	5.371426
17.956667	0.1	5.401042
17.958333	0.1	5.430207
17.960000	0.1	5.457057
17.961667	0.1	5.479059
17.963333	0.1	5.495390
17.965000	0.1	5.508969
17.966667	0.1	5.524508
17.968333	0.1	5.544699
17.970000	0.1	5.568662
17.971667	0.1	5.592965
17.973333	0.1	5.614073
17.975000	0.1	5.630488
17.976667	0.1	5.642441
17.978333	0.1	5.650339
17.980000	0.1	5.654595
17.981667	0.1	5.656048
17.983333	0.1	5.655619
17.985000	0.1	5.653976
17.986667	0.1	5.650870
17.988333	0.1	5.644760
17.990000	0.1	5.634348
17.991667	0.1	5.620290
17.993333	0.1	5.604294
17.995000	0.1	5.587242
17.996667	0.1	5.569165
17.998333	0.1	5.550161
18.000000	0.1	5.530077
18.001667	0.1	5.508130
18.003333	0.1	5.483427
18.005000	0.1	5.455934
18.006667	0.1	5.426635
18.008333	0.1	5.396311
18.010000	0.1	5.364581
18.011667	0.1	5.330695
18.013333	0.1	5.294927
18.015000	0.1	5.258336
18.016667	0.1	5.221427
18.018333	0.1	5.183751
18.020000	0.1	5.144272
18.021667	0.1	5.101901
18.023333	0.1	5.056388
18.025000	0.1	5.008811
18.026667	0.1	4.961011
18.028333	0.1	4.914287
18.030000	0.1	4.868796
18.031667	0.1	4.824335
18.033333	0.1	4.780954
18.035000	0.1	4.738243
18.036667	0.1	4.694741
18.038333	0.1	4.649158
18.040000	0.1	4.602289
18.041667	0.1	4.556580
18.043333	0.1	4.513706
18.045000	0.1	4.473496
18.046667	0.1	4.434492
18.048333	0.1	4.395233
18.050000	0.1	4.355209
18.051667	0.1	4.315027
18.053333	0.1	4.275986
18.055000	0.1	4.239413
18.056667	0.1	4.205918
18.058333	0.1	4.175245
18.060000	0.1	4.146760
18.061667	0.1	4.119934
18.063333	0.1	4.094681
18.065000	0.1	4.071258
18.066667	0.1	4.049107
18.068333	0.1	4.026517
18.070000	0.1	4.002047
18.071667	0.1	3.975695
18.073333	0.1	3.948524
18.075000	0.1	3.921743
18.076667	0.1	3.896207
18.078333	0.1	3.872542
18.080000	0.1	3.851042
18.081667	0.1	3.830963
18.083333	0.1	3.810837
18.085000	0.1	3.789971
18.086667	0.1	3.768802
18.088333	0.1	3.747996
18.090000	0.1	3.727851
18.091667	0.1	3.708377
18.093333	0.1	3.689379
18.095000	0.1	3.670636
18.096667	0.1	3.652428
18.098333	0.1	3.635422
18.100000	0.1	3.620028
18.101667	0.1	3.606067
18.103333	0.1	3.592637
18.105000	0.1	3.578272
18.106667	0.1	3.561550
18.108333	0.1	3.541801
18.110000	0.1	3.519561
18.111667	0.1	3.496502
18.113333	0.1	3.474280
18.115000	0.1	3.453125
18.116667	0.1	3.432087
18.118333	0.1	3.410387
18.120000	0.1	3.387835
18.121667	0.1	3.364920
18.123333	0.1	3.343690
18.125000	0.1	3.326433
18.126667	0.1	3.312547
18.128333	0.1	3.298619
18.130000	0.1	3.281813
18.131667	0.1	3.262218
18.133333	0.1	3.242232
18.135000	0.1	3.224020
18.136667	0.1	3.207810
18.138333	0.1	3.192564
18.140000	0.1	3.177603
18.141667	0.1	3.163344
18.143333	0.1	3.150431
18.145000	0.1	3.138133
18.146667	0.1	3.124434
18.148333	0.1	3.108368
18.150000	0.1	3.091316
18.151667	0.1	3.075791
18.153333	0.1	3.063451
18.155000	0.1	3.053662
18.156667	0.1	3.044363
18.158333	0.1	3.034743
18.160000	0.1	3.025346
18.161667	0.1	3.016056
18.163333	0.1	3.006198
18.165000	0.1	2.995734
18.166667	0.1	2.985005
18.168333	0.1	2.974155
18.170000	0.1	2.963110
18.171667	0.1	2.951631
18.173333	0.1	2.939184
18.175000	0.1	2.925224
18.176667	0.1	2.910383
18.178333	0.1	2.897000
18.180000	0.1	2.887356
18.181667	0.1	2.881633
18.183333	0.1	2.877954
18.185000	0.1	2.873675
18.186667	0.1	2.866788
18.188333	0.1	2.857260
18.190000	0.1	2.847197
18.191667	0.1	2.839561
18.193333	0.1	2.836217
18.195000	0.1	2.836683
18.196667	0.1	2.838881
18.198333	0.1	2.840627
18.200000	0.1	2.839779
18.201667	0.1	2.834680
18.203333	0.1	2.825456
18.205000	0.1	2.813749
18.206667	0.1	2.801786
18.208333	0.1	2.791695
18.210000	0.1	2.784054
18.211667	0.1	2.777972
18.213333	0.1	2.772780
18.215000	0.1	2.767937
18.216667	0.1	2.762615
18.218333	0.1	2.756906
18.220000	0.1	2.751877
18.221667	0.1	2.748328
18.223333	0.1	2.746261
18.225000	0.1	2.744594
18.226667	0.1	2.741148
18.228333	0.1	2.733902
18.230000	0.1	2.722838
18.231667	0.1	2.710572
18.233333	0.1	2.700523
18.235000	0.1	2.693837
18.236667	0.1	2.688970
18.238333	0.1	2.684067
18.240000	0.1	2.678661
18.241667	0.1	2.673306
18.243333	0.1	2.668197
18.245000	0.1	2.662828
18.246667	0.1	2.657129
18.248333	0.1	2.651848
18.250000	0.1	2.647550
18.251667	0.1	2.644029
18.253333	0.1	2.640709
18.255000	0.1	2.637007
18.256667	0.1	2.632551
18.258333	0.1	2.627485
18.260000	0.1	2.622688
18.261667	0.1	2.618730
18.263333	0.1	2.614842
18.265000	0.1	2.609924
18.266667	0.1	2.604499
18.268333	0.1	2.600392
18.270000	0.1	2.598423
18.271667	0.1	2.597417
18.273333	0.1	2.595992
18.275000	0.1	2.593761
18.276667	0.1	2.590981
18.278333	0.1	2.588117
18.280000	0.1	2.585417
18.281667	0.1	2.582516
18.283333	0.1	2.578641
18.285000	0.1	2.573621
18.286667	0.1	2.568592
18.288333	0.1	2.564788
18.290000	0.1	2.561891
18.291667	0.1	2.558851
18.293333	0.1	2.555237
18.295000	0.1	2.550958
18.296667	0.1	2.546450
18.298333	0.1	2.543372
18.300000	0.1	2.543144
18.301667	0.1	2.545300
18.303333	0.1	2.548499
18.305000	0.1	2.551372
18.306667	0.1	2.552075
18.308333	0.1	2.549402
18.310000	0.1	2.544131
18.311667	0.1	2.538064
18.313333	0.1	2.532108
18.315000	0.1	2.526119
18.316667	0.1	2.520396
18.318333	0.1	2.516345
18.320000	0.1	2.515330
18.321667	0.1	2.517551
18.323333	0.1	2.521896
18.325000	0.1	2.526324
18.326667	0.1	2.528802
18.328333	0.1	2.528415
18.330000	0.1	2.525980
18.331667	0.1	2.523311
18.333333	0.1	2.522343
18.335000	0.1	2.524373
18.336667	0.1	2.529118
18.338333	0.1	2.534650
18.340000	0.1	2.538580
18.341667	0.1	2.539116
18.343333	0.1	2.535447
18.345000	0.1	2.528499
18.346667	0.1	2.521477
18.348333	0.1	2.517872
18.350000	0.1	2.518496
18.351667	0.1	2.521300
18.353333	0.1	2.523442
18.355000	0.1	2.523283
18.356667	0.1	2.521370
18.358333	0.1	2.519479
18.360000	0.1	2.518762
18.361667	0.1	2.519018
18.363333	0.1	2.519111
18.365000	0.1	2.517621
18.366667	0.1	2.513686
18.368333	0.1	2.507647
18.370000	0.1	2.501449
18.371667	0.1	2.497947
18.373333	0.1	2.498673
18.375000	0.1	2.502813
18.376667	0.1	2.508345
18.378333	0.1	2.512787
18.380000	0.1	2.514049
18.381667	0.1	2.511763
18.383333	0.1	2.506776
18.385000	0.1	2.499837
18.386667	0.1	2.491996
18.388333	0.1	2.484932
18.390000	0.1	2.479991
18.391667	0.1	2.477490
18.393333	0.1	2.476946
18.395000	0.1	2.477495
18.396667	0.1	2.477691
18.398333	0.1	2.475861
18.400000	0.1	2.471595
18.401667	0.1	2.466301
18.403333	0.1	2.461975
18.405000	0.1	2.459879
18.406667	0.1	2.460135
18.408333	0.1	2.461756
18.410000	0.1	2.463167
18.411667	0.1	2.463292
18.413333	0.1	2.462119
18.415000	0.1	2.460256
18.416667	0.1	2.458654
18.418333	0.1	2.458235
18.420000	0.1	2.459013
18.421667	0.1	2.459837
18.423333	0.1	2.458887
18.425000	0.1	2.454929
18.426667	0.1	2.448549
18.428333	0.1	2.441863
18.430000	0.1	2.437020
18.431667	0.1	2.434924
18.433333	0.1	2.435348
18.435000	0.1	2.437285
18.436667	0.1	2.438808
18.438333	0.1	2.437951
18.440000	0.1	2.433951
18.441667	0.1	2.427381
18.443333	0.1	2.419567
18.445000	0.1	2.412316
18.446667	0.1	2.407804
18.448333	0.1	2.407269
18.450000	0.1	2.409322
18.451667	0.1	2.410864
18.453333	0.1	2.410044
18.455000	0.1	2.407725
18.456667	0.1	2.406035
18.458333	0.1	2.406058
18.460000	0.1	2.406891
18.461667	0.1	2.406556
18.463333	0.1	2.403636
18.465000	0.1	2.398365
18.466667	0.1	2.393215
18.468333	0.1	2.391310
18.470000	0.1	2.393140
18.471667	0.1	2.396223
18.473333	0.1	2.398160
18.475000	0.1	2.397960
18.476667	0.1	2.394966
18.478333	0.1	2.388898
18.480000	0.1	2.381033
18.481667	0.1	2.373643
18.483333	0.1	2.368265
18.485000	0.1	2.365033
18.486667	0.1	2.363049
18.488333	0.1	2.361001
18.490000	0.1	2.358234
18.491667	0.1	2.355212
18.493333	0.1	2.352716
18.495000	0.1	2.351091
18.496667	0.1	2.350435
18.498333	0.1	2.350337
18.500000	0.1	2.349452
18.501667	0.1	2.346514
18.503333	0.1	2.341839
18.505000	0.1	2.337294
18.506667	0.1	2.334677
18.508333	0.1	2.334425
18.510000	0.1	2.335659
18.511667	0.1	2.336763
18.513333	0.1	2.336302
18.515000	0.1	2.334169
18.516667	0.1	2.331343
18.518333	0.1	2.328781
18.520000	0.1	2.326714
18.521667	0.1	2.324637
18.523333	0.1	2.321946
18.525000	0.1	2.318472
18.526667	0.1	2.314621
18.528333	0.1	2.311338
18.530000	0.1	2.309461
18.531667	0.1	2.309373
18.533333	0.1	2.311184
18.535000	0.1	2.314276
18.536667	0.1	2.316590
18.538333	0.1	2.315794
18.540000	0.1	2.311543
18.541667	0.1	2.305699
18.543333	0.1	2.300367
18.545000	0.1	2.296637
18.546667	0.1	2.295114
18.548333	0.1	2.296381
18.550000	0.1	2.300343
18.551667	0.1	2.305149
18.553333	0.1	2.307897
18.555000	0.1	2.306956
18.556667	0.1	2.302881
18.558333	0.1	2.297349
18.560000	0.1	2.291957
18.561667	0.1	2.287868
18.563333	0.1	2.285815
18.565000	0.1	2.286239
18.566667	0.1	2.288907
18.568333	0.1	2.292446
18.570000	0.1	2.295440
18.571667	0.1	2.297717
18.573333	0.1	2.299785
18.575000	0.1	2.301564
18.576667	0.1	2.302700
18.578333	0.1	2.304176
18.580000	0.1	2.308260
18.581667	0.1	2.316097
18.583333	0.1	2.326281
18.585000	0.1	2.335790
18.586667	0.1	2.342188
18.588333	0.1	2.345392
18.590000	0.1	2.347003
18.591667	0.1	2.347981
18.593333	0.1	2.348311
18.595000	0.1	2.349070
18.596667	0.1	2.352912
18.598333	0.1	2.361410
18.600000	0.1	2.372880
18.601667	0.1	2.384046
18.603333	0.1	2.393033
18.605000	0.1	2.399990
18.606667	0.1	2.406444
18.608333	0.1	2.414519
18.610000	0.1	2.425932
18.611667	0.1	2.441397
18.613333	0.1	2.460503
18.615000	0.1	2.481928
18.616667	0.1	2.504056
18.618333	0.1	2.525547
18.620000	0.1	2.546012
18.621667	0.1	2.566334
18.623333	0.1	2.587810
18.625000	0.1	2.611247
18.626667	0.1	2.637338
18.628333	0.1	2.667028
18.630000	0.1	2.701241
18.631667	0.1	2.740500
18.633333	0.1	2.784217
18.635000	0.1	2.830252
18.636667	0.1	2.876343
18.638333	0.1	2.922043
18.640000	0.1	2.968311
18.641667	0.1	3.016274
18.643333	0.1	3.067548
18.645000	0.1	3.124801
18.646667	0.1	3.190497
18.648333	0.1	3.265138
18.650000	0.1	3.347630
18.651667	0.1	3.436725
18.653333	0.1	3.530816
18.655000	0.1	3.627697
18.656667	0.1	3.726021
18.658333	0.1	3.826031
18.660000	0.1	3.928989
18.661667	0.1	4.036636
18.663333	0.1	4.150760
18.665000	0.1	4.272815
18.666667	0.1	4.404127
18.668333	0.1	4.545921
18.670000	0.1	4.698364
18.671667	0.1	4.859916
18.673333	0.1	5.028369
18.675000	0.1	5.202275
18.676667	0.1	5.381894
18.678333	0.1	5.568871
18.680000	0.1	5.765031
18.681667	0.1	5.971836
18.683333	0.1	6.190520
18.685000	0.1	6.422224
18.686667	0.1	6.667478
18.688333	0.1	6.925599
18.690000	0.1	7.195501
18.691667	0.1	7.476686
18.693333	0.1	7.769614
18.695000	0.1	8.075694
18.696667	0.1	8.396157
18.698333	0.1	8.731238
18.700000	0.1	9.080386
18.701667	0.1	9.442554
18.703333	0.1	9.816866
18.705000	0.1	10.203752
18.706667	0.1	10.605040
18.708333	0.1	11.023125
18.710000	0.1	11.459873
18.711667	0.1	11.915788
18.713333	0.1	12.390800
18.715000	0.1	12.885262
18.716667	0.1	13.399036
18.718333	0.1	13.930686
18.720000	0.1	14.478765
18.721667	0.1	15.043179
18.723333	0.1	15.624464
18.725000	0.1	16.222810
18.726667	0.1	16.839234
18.728333	0.1	17.476701
18.730000	0.1	18.138737
18.731667	0.1	18.827124
18.733333	0.1	19.540773
18.735000	0.1	20.277132
18.736667	0.1	21.034894
18.738333	0.1	21.814313
18.740000	0.1	22.615544
18.741667	0.1	23.438563
18.743333	0.1	24.284162
18.745000	0.1	25.154389
18.746667	0.1	26.052189
18.748333	0.1	26.979721
18.750000	0.1	27.937177
18.751667	0.1	28.924360
18.753333	0.1	29.942887
18.755000	0.1	30.995980
18.756667	0.1	32.085977
18.758333	0.1	33.212351
18.760000	0.1	34.372765
18.761667	0.1	35.566390
18.763333	0.1	36.795712
18.765000	0.1	38.065310
18.766667	0.1	39.379271
18.768333	0.1	40.739575
18.770000	0.1	42.146617
18.771667	0.1	43.601221
18.773333	0.1	45.105764
18.775000	0.1	46.663256
18.776667	0.1	48.275394
18.778333	0.1	49.941405
18.780000	0.1	51.658750
18.781667	0.1	53.424635
18.783333	0.1	55.237301
18.785000	0.1	57.097226
18.786667	0.1	59.007234
18.788333	0.1	60.970816
18.790000	0.1	62.989821
18.791667	0.1	65.063154
18.793333	0.1	67.187166
18.795000	0.1	69.356598
18.796667	0.1	71.565351
18.798333	0.1	73.807444
18.800000	0.1	76.077860
18.801667	0.1	78.372369
18.803333	0.1	80.686309
18.805000	0.1	83.013801
18.806667	0.1	85.347747
18.808333	0.1	87.679881
18.810000	0.1	90.001677
18.811667	0.1	92.305341
18.813333	0.1	94.583444
18.815000	0.1	96.827387
18.816667	0.1	99.026188
18.818333	0.1	101.167201
18.820000	0.1	103.238598
18.821667	0.1	105.231055
18.823333	0.1	107.137454
18.825000	0.1	108.951763
18.826667	0.1	110.668182
18.828333	0.1	112.280343
18.830000	0.1	113.780326
18.831667	0.1	115.159080
18.833333	0.1	116.407545
18.835000	0.1	117.517132
18.836667	0.1	118.480721
18.838333	0.1	119.293830
18.840000	0.1	119.954306
18.841667	0.1	120.460973
18.843333	0.1	120.812650
18.845000	0.1	121.007804
18.846667	0.1	121.044545
18.848333	0.1	120.922034
18.850000	0.1	120.642106
18.851667	0.1	120.208049
18.853333	0.1	119.622774
18.855000	0.1	118.889790
18.856667	0.1	118.013839
18.858333	0.1	116.998889
18.860000	0.1	115.847834
18.861667	0.1	114.565538
18.863333	0.1	113.159469
18.865000	0.1	111.637232
18.866667	0.1	110.005527
18.868333	0.1	108.271157
18.870000	0.1	106.442440
18.871667	0.1	104.529606
18.873333	0.1	102.542895
18.875000	0.1	100.489943
18.876667	0.1	98.375706
18.878333	0.1	96.204341
18.880000	0.1	93.981507
18.881667	0.1	91.715376
18.883333	0.1	89.415559
18.885000	0.1	87.091937
18.886667	0.1	84.753768
18.888333	0.1	82.407966
18.890000	0.1	80.058668
18.891667	0.1	77.709267
18.893333	0.1	75.364127
18.895000	0.1	73.028365
18.896667	0.1	70.707202
18.898333	0.1	68.405890
18.900000	0.1	66.130110
18.901667	0.1	63.886070
18.903333	0.1	61.680069
18.905000	0.1	59.517119
18.906667	0.1	57.399580
18.908333	0.1	55.327830
18.910000	0.1	53.302073
18.911667	0.1	51.323357
18.913333	0.1	49.393792
18.915000	0.1	47.515626
18.916667	0.1	45.690299
18.918333	0.1	43.918937
18.920000	0.1	42.202673
18.921667	0.1	40.541841
18.923333	0.1	38.935840
18.925000	0.1	37.384313
18.926667	0.1	35.887961
18.928333	0.1	34.447401
18.930000	0.1	33.061639
18.931667	0.1	31.728619
18.933333	0.1	30.446742
18.935000	0.1	29.215673
18.936667	0.1	28.036027
18.938333	0.1	26.908047
18.940000	0.1	25.830725
18.941667	0.1	24.802368
18.943333	0.1	23.820968
18.945000	0.1	22.883788
18.946667	0.1	21.987511
18.948333	0.1	21.129339
18.950000	0.1	20.308052
18.951667	0.1	19.523785
18.953333	0.1	18.777251
18.955000	0.1	18.069213
18.956667	0.1	17.399639
18.958333	0.1	16.766712
18.960000	0.1	16.166922
18.961667	0.1	15.596361
18.963333	0.1	15.051677
18.965000	0.1	14.530136
18.966667	0.1	14.030430
18.968333	0.1	13.553547
18.970000	0.1	13.101469
18.971667	0.1	12.674639
18.973333	0.1	12.270794
18.975000	0.1	11.886135
18.976667	0.1	11.517792
18.978333	0.1	11.165221
18.980000	0.1	10.829633
18.981667	0.1	10.512769
18.983333	0.1	10.215207
18.985000	0.1	9.935349
18.986667	0.1	9.670327
18.988333	0.1	9.417078
18.990000	0.1	9.172405
18.991667	0.1	8.933945
18.993333	0.1	8.701631
18.995000	0.1	8.477219
18.996667	0.1	8.262745
18.998333	0.1	8.059773
19.000000	0.1	7.868889
19.001667	0.1	7.689646
19.003333	0.1	7.521147
19.005000	0.1	7.361416
19.006667	0.1	7.206867
19.008333	0.1	7.054606
19.010000	0.1	6.904649
19.011667	0.1	6.759004
19.013333	0.1	6.619818
19.015000	0.1	6.488631
19.016667	0.1	6.365897
19.018333	0.1	6.250674
19.020000	0.1	6.141346
19.021667	0.1	6.035948
19.023333	0.1	5.932241
19.025000	0.1	5.829069
19.026667	0.1	5.727401
19.028333	0.1	5.629528
19.030000	0.1	5.537309
19.031667	0.1	5.451269
19.033333	0.1	5.371245
19.035000	0.1	5.296431
19.036667	0.1	5.224459
19.038333	0.1	5.151886
19.040000	0.1	5.076770
19.041667	0.1	5.000429
19.043333	0.1	4.926389
19.045000	0.1	4.857611
19.046667	0.1	4.794709
19.048333	0.1	4.736260
19.050000	0.1	4.680189
19.051667	0.1	4.625008
19.053333	0.1	4.570270
19.055000	0.1	4.516244
19.056667	0.1	4.463620
19.058333	0.1	4.413300
19.060000	0.1	4.365421
19.061667	0.1	4.319241
19.063333	0.1	4.274179
19.065000	0.1	4.230137
19.066667	0.1	4.186514
19.068333	0.1	4.142127
19.070000	0.1	4.097065
19.071667	0.1	4.053717
19.073333	0.1	4.014666
19.075000	0.1	3.980235
19.076667	0.1	3.948845
19.078333	0.1	3.918740
19.080000	0.1	3.888239
19.081667	0.1	3.855582
19.083333	0.1	3.820220
19.085000	0.1	3.783512
19.086667	0.1	3.747647
19.088333	0.1	3.714403
19.090000	0.1	3.683981
19.091667	0.1	3.654296
19.093333	0.1	3.622505
19.095000	0.1	3.587971
19.096667	0.1	3.553065
19.098333	0.1	3.520539
19.100000	0.1	3.491337
19.101667	0.1	3.465042
19.103333	0.1	3.440459
19.105000	0.1	3.415840
19.106667	0.1	3.389823
19.108333	0.1	3.362177
19.110000	0.1	3.333865
19.111667	0.1	3.306582
19.113333	0.1	3.281622
19.115000	0.1	3.258595
19.116667	0.1	3.235722
19.118333	0.1	3.211456
19.120000	0.1	3.185477
19.121667	0.1	3.158748
19.123333	0.1	3.132997
19.125000	0.1	3.109598
19.126667	0.1	3.089113
19.128333	0.1	3.071325
19.130000	0.1	3.054906
19.131667	0.1	3.037406
19.133333	0.1	3.016852
19.135000	0.1	2.993732
19.136667	0.1	2.970779
19.138333	0.1	2.950933
19.140000	0.1	2.934933
19.141667	0.1	2.920604
19.143333	0.1	2.905345
19.145000	0.1	2.888599
19.146667	0.1	2.871696
19.148333	0.1	2.856590
19.150000	0.1	2.844888
19.151667	0.1	2.836729
19.153333	0.1	2.830727
19.155000	0.1	2.824576
19.156667	0.1	2.815416
19.158333	0.1	2.801283
19.160000	0.1	2.783043
19.161667	0.1	2.763984
19.163333	0.1	2.747173
19.165000	0.1	2.733464
19.166667	0.1	2.722470
19.168333	0.1	2.713855
19.170000	0.1	2.706633
19.171667	0.1	2.699178
19.173333	0.1	2.690353
19.175000	0.1	2.679704
19.176667	0.1	2.667331
19.178333	0.1	2.654423
19.180000	0.1	2.642544
19.181667	0.1	2.632067
19.183333	0.1	2.622409
19.185000	0.1	2.613231
19.186667	0.1	2.604406
19.188333	0.1	2.596057
19.190000	0.1	2.588499
19.191667	0.1	2.581244
19.193333	0.1	2.573468
19.195000	0.1	2.565156
19.196667	0.1	2.556797
19.198333	0.1	2.548653
19.200000	0.1	2.540564
19.201667	0.1	2.531954
19.203333	0.1	2.521751
19.205000	0.1	2.508727
19.206667	0.1	2.492820
19.208333	0.1	2.475930
19.210000	0.1	2.460773
19.211667	0.1	2.449029
19.213333	0.1	2.440475
19.215000	0.1	2.433360
19.216667	0.1	2.425434
19.218333	0.1	2.415623
19.220000	0.1	2.405131
19.221667	0.1	2.395958
19.223333	0.1	2.388479
19.225000	0.1	2.381620
19.226667	0.1	2.374272
19.228333	0.1	2.365601
19.230000	0.1	2.355194
19.231667	0.1	2.343822
19.233333	0.1	2.332958
19.235000	0.1	2.323180
19.236667	0.1	2.313629
19.238333	0.1	2.303100
19.240000	0.1	2.291384
19.241667	0.1	2.279221
19.243333	0.1	2.267077
19.245000	0.1	2.254979
19.246667	0.1	2.243244
19.248333	0.1	2.232767
19.250000	0.1	2.224501
19.251667	0.1	2.218317
19.253333	0.1	2.212776
19.255000	0.1	2.206727
19.256667	0.1	2.200012
19.258333	0.1	2.192552
19.260000	0.1	2.183933
19.261667	0.1	2.173809
19.263333	0.1	2.162396
19.265000	0.1	2.150540
19.266667	0.1	2.138633
19.268333	0.1	2.125800
19.270000	0.1	2.111271
19.271667	0.1	2.096170
19.273333	0.1	2.083085
19.275000	0.1	2.074479
19.276667	0.1	2.071331
19.278333	0.1	2.071704
19.280000	0.1	2.070987
19.281667	0.1	2.065436
19.283333	0.1	2.055443
19.285000	0.1	2.044747
19.286667	0.1	2.036961
19.288333	0.1	2.032882
19.290000	0.1	2.030558
19.291667	0.1	2.027415
19.293333	0.1	2.022022
19.295000	0.1	2.014954
19.296667	0.1	2.008383
19.298333	0.1	2.004197
19.300000	0.1	2.002451
19.301667	0.1	2.001296
19.303333	0.1	1.998423
19.305000	0.1	1.993198
19.306667	0.1	1.986870
19.308333	0.1	1.980616
19.310000	0.1	1.974716
19.311667	0.1	1.969538
19.313333	0.1	1.965882
19.315000	0.1	1.964187
19.316667	0.1	1.964322
19.318333	0.1	1.965724
19.320000	0.1	1.967344
19.321667	0.1	1.968388
19.323333	0.1	1.968625
19.325000	0.1	1.967680
19.326667	0.1	1.965393
19.328333	0.1	1.962259
19.330000	0.1	1.958585
19.331667	0.1	1.954017
19.333333	0.1	1.948471
19.335000	0.1	1.943312
19.336667	0.1	1.940597
19.338333	0.1	1.941267
19.340000	0.1	1.944569
19.341667	0.1	1.948276
19.343333	0.1	1.949626
19.345000	0.1	1.947009
19.346667	0.1	1.940918
19.348333	0.1	1.933388
19.350000	0.1	1.926823
19.351667	0.1	1.922883
19.353333	0.1	1.921542
19.355000	0.1	1.920988
19.356667	0.1	1.919172
19.358333	0.1	1.915484
19.360000	0.1	1.911023
19.361667	0.1	1.907833
19.363333	0.1	1.907325
19.365000	0.1	1.908606
19.366667	0.1	1.908727
19.368333	0.1	1.905155
19.370000	0.1	1.898059
19.371667	0.1	1.890138
19.373333	0.1	1.884121
19.375000	0.1	1.880792
19.376667	0.1	1.879269
19.378333	0.1	1.877933
19.380000	0.1	1.875395
19.381667	0.1	1.871260
19.383333	0.1	1.865844
19.385000	0.1	1.859344
19.386667	0.1	1.852373
19.388333	0.1	1.846394
19.390000	0.1	1.842100
19.391667	0.1	1.838575
19.393333	0.1	1.834910
19.395000	0.1	1.831800
19.396667	0.1	1.830710
19.398333	0.1	1.831749
19.400000	0.1	1.833285
19.401667	0.1	1.833271
19.403333	0.1	1.830393
19.405000	0.1	1.824624
19.406667	0.1	1.817625
19.408333	0.1	1.812233
19.410000	0.1	1.810705
19.411667	0.1	1.812973
19.413333	0.1	1.816680
19.415000	0.1	1.819404
19.416667	0.1	1.820931
19.418333	0.1	1.822812
19.420000	0.1	1.826435
19.421667	0.1	1.831884
19.423333	0.1	1.838091
19.425000	0.1	1.844256
19.426667	0.1	1.850678
19.428333	0.1	1.858082
19.430000	0.1	1.866654
19.431667	0.1	1.875404
19.433333	0.1	1.882846
19.435000	0.1	1.888950
19.436667	0.1	1.895255
19.438333	0.1	1.903116
19.440000	0.1	1.912983
19.441667	0.1	1.925109
19.443333	0.1	1.939759
19.445000	0.1	1.956546
19.446667	0.1	1.974371
19.448333	0.1	1.991969
19.450000	0.1	2.008094
19.451667	0.1	2.022102
19.453333	0.1	2.034227
19.455000	0.1	2.045380
19.456667	0.1	2.056928
19.458333	0.1	2.069902
19.460000	0.1	2.084188
19.461667	0.1	2.099038
19.463333	0.1	2.114233
19.465000	0.1	2.130610
19.466667	0.1	2.149013
19.468333	0.1	2.169213
19.470000	0.1	2.190573
19.471667	0.1	2.212333
19.473333	0.1	2.233121
19.475000	0.1	2.251966
19.476667	0.1	2.269433
19.478333	0.1	2.286755
19.480000	0.1	2.304637
19.481667	0.1	2.323166
19.483333	0.1	2.341950
19.485000	0.1	2.359934
19.486667	0.1	2.375967
19.488333	0.1	2.390193
19.490000	0.1	2.403921
19.491667	0.1	2.417630
19.493333	0.1	2.430193
19.495000	0.1	2.440116
19.496667	0.1	2.446622
19.498333	0.1	2.449728
19.500000	0.1	2.450300
19.501667	0.1	2.450137
19.503333	0.1	2.451623
19.505000	0.1	2.456047
19.506667	0.1	2.461700
19.508333	0.1	2.464871
19.510000	0.1	2.462692
19.511667	0.1	2.453821
19.513333	0.1	2.438095
19.515000	0.1	2.417518
19.516667	0.1	2.395799
19.518333	0.1	2.375646
19.520000	0.1	2.357066
19.521667	0.1	2.338476
19.523333	0.1	2.318760
19.525000	0.1	2.297712
19.526667	0.1	2.275319
19.528333	0.1	2.251775
19.530000	0.1	2.227980
19.531667	0.1	2.204897
19.533333	0.1	2.182112
19.535000	0.1	2.157637
19.536667	0.1	2.129814
19.538333	0.1	2.098950
19.540000	0.1	2.066717
19.541667	0.1	2.034786
19.543333	0.1	2.004178
19.545000	0.1	1.975475
19.546667	0.1	1.949114
19.548333	0.1	1.925137
19.550000	0.1	1.902743
19.551667	0.1	1.880559
19.553333	0.1	1.857528
19.555000	0.1	1.834012
19.556667	0.1	1.812070
19.558333	0.1	1.793602
19.560000	0.1	1.778272
19.561667	0.1	1.763781
19.563333	0.1	1.747827
19.565000	0.1	1.729988
19.566667	0.1	1.711594
19.568333	0.1	1.694248
19.570000	0.1	1.679258
19.571667	0.1	1.667640
19.573333	0.1	1.659072
19.575000	0.1	1.651747
19.576667	0.1	1.644022
19.578333	0.1	1.635710
19.580000	0.1	1.628026
19.581667	0.1	1.622657
19.583333	0.1	1.620166
19.585000	0.1	1.619328
19.586667	0.1	1.617963
19.588333	0.1	1.614615
19.590000	0.1	1.609633
19.591667	0.1	1.604976
19.593333	0.1	1.603710
19.595000	0.1	1.608417
19.596667	0.1	1.618620
19.598333	0.1	1.630974
19.600000	0.1	1.642252
19.601667	0.1	1.650904
19.603333	0.1	1.656762
19.605000	0.1	1.660255
19.606667	0.1	1.661754
19.608333	0.1	1.661372
19.610000	0.1	1.659403
19.611667	0.1	1.657018
19.613333	0.1	1.656404
19.615000	0.1	1.659291
19.616667	0.1	1.665009
19.618333	0.1	1.671254
19.620000	0.1	1.676879
19.621667	0.1	1.682364
19.623333	0.1	1.687910
19.625000	0.1	1.692581
19.626667	0.1	1.695342
19.628333	0.1	1.695878
19.630000	0.1	1.694323
19.631667	0.1	1.690700
19.633333	0.1	1.684963
19.635000	0.1	1.677643
19.636667	0.1	1.669773
19.638333	0.1	1.662145
19.640000	0.1	1.655347
19.641667	0.1	1.649903
19.643333	0.1	1.645526
19.645000	0.1	1.640641
19.646667	0.1	1.633777
19.648333	0.1	1.624972
19.650000	0.1	1.615062
19.651667	0.1	1.604883
19.653333	0.1	1.595481
19.655000	0.1	1.587649
19.656667	0.1	1.581083
19.658333	0.1	1.574634
19.660000	0.1	1.567248
19.661667	0.1	1.558755
19.663333	0.1	1.550145
19.665000	0.1	1.542913
19.666667	0.1	1.537474
19.668333	0.1	1.532673
19.670000	0.1	1.526731
19.671667	0.1	1.518517
19.673333	0.1	1.508254
19.675000	0.1	1.497329
19.676667	0.1	1.487122
19.678333	0.1	1.477902
19.680000	0.1	1.468784
19.681667	0.1	1.458498
19.683333	0.1	1.446609
19.685000	0.1	1.434465
19.686667	0.1	1.424341
19.688333	0.1	1.417650
19.690000	0.1	1.413850
19.691667	0.1	1.410791
19.693333	0.1	1.406102
19.695000	0.1	1.398269
19.696667	0.1	1.387796
19.698333	0.1	1.378264
19.700000	0.1	1.374031
19.701667	0.1	1.375424
19.703333	0.1	1.378143
19.705000	0.1	1.377943
19.706667	0.1	1.373710
19.708333	0.1	1.366632
19.710000	0.1	1.358441
19.711667	0.1	1.350171
19.713333	0.1	1.342134
19.715000	0.1	1.335037
19.716667	0.1	1.329994
19.718333	0.1	1.327633
19.720000	0.1	1.327991
19.721667	0.1	1.330916
19.723333	0.1	1.335829
19.725000	0.1	1.341370
19.726667	0.1	1.345472
19.728333	0.1	1.346241
19.730000	0.1	1.343228
19.731667	0.1	1.337659
19.733333	0.1	1.331498
19.735000	0.1	1.326595
19.736667	0.1	1.323982
19.738333	0.1	1.323866
19.740000	0.1	1.325910
19.741667	0.1	1.328923
19.743333	0.1	1.330976
19.745000	0.1	1.330641
19.746667	0.1	1.328159
19.748333	0.1	1.325030
19.750000	0.1	1.322292
19.751667	0.1	1.320010
19.753333	0.1	1.318124
19.755000	0.1	1.317002
19.756667	0.1	1.317407
19.758333	0.1	1.319940
19.760000	0.1	1.324373
19.761667	0.1	1.329673
19.763333	0.1	1.334287
19.765000	0.1	1.336848
19.766667	0.1	1.337118
19.768333	0.1	1.336173
19.770000	0.1	1.335368
19.771667	0.1	1.334650
19.773333	0.1	1.332243
19.775000	0.1	1.327167
19.776667	0.1	1.321319
19.778333	0.1	1.317682
19.780000	0.1	1.317454
19.781667	0.1	1.319465
19.783333	0.1	1.321700
19.785000	0.1	1.322944
19.786667	0.1	1.322781
19.788333	0.1	1.321295
19.790000	0.1	1.319265
19.791667	0.1	1.317556
19.793333	0.1	1.316285
19.795000	0.1	1.314930
19.796667	0.1	1.312806
19.798333	0.1	1.309486
19.800000	0.1	1.304820
19.801667	0.1	1.298776
19.803333	0.1	1.291800
19.805000	0.1	1.285695
19.806667	0.1	1.282920
19.808333	0.1	1.284033
19.810000	0.1	1.286734
19.811667	0.1	1.288122
19.813333	0.1	1.286943
19.815000	0.1	1.283409
19.816667	0.1	1.278413
19.818333	0.1	1.273174
19.820000	0.1	1.268876
19.821667	0.1	1.266077
19.823333	0.1	1.264117
19.825000	0.1	1.260741
19.826667	0.1	1.253434
19.828333	0.1	1.242138
19.830000	0.1	1.230207
19.831667	0.1	1.221611
19.833333	0.1	1.217453
19.835000	0.1	1.215492
19.836667	0.1	1.212624
19.838333	0.1	1.207548
19.840000	0.1	1.200922
19.841667	0.1	1.194351
19.843333	0.1	1.189820
19.845000	0.1	1.188335
19.846667	0.1	1.188782
19.848333	0.1	1.188852
19.850000	0.1	1.186249
19.851667	0.1	1.179352
19.853333	0.1	1.168656
19.855000	0.1	1.157178
19.856667	0.1	1.148209
19.858333	0.1	1.143282
19.860000	0.1	1.141834
19.861667	0.1	1.141564
19.863333	0.1	1.139678
19.865000	0.1	1.135035
19.866667	0.1	1.128525
19.868333	0.1	1.121289
19.870000	0.1	1.113834
19.871667	0.1	1.107068
19.873333	0.1	1.102630
19.875000	0.1	1.101322
19.876667	0.1	1.101755
19.878333	0.1	1.101322
19.880000	0.1	1.098453
19.881667	0.1	1.093498
19.883333	0.1	1.088092
19.885000	0.1	1.084339
19.886667	0.1	1.083831
19.888333	0.1	1.086309
19.890000	0.1	1.089317
19.891667	0.1	1.089866
19.893333	0.1	1.086802
19.895000	0.1	1.081317
19.896667	0.1	1.075412
19.898333	0.1	1.070797
19.900000	0.1	1.069107
19.901667	0.1	1.071291
19.903333	0.1	1.076194
19.905000	0.1	1.081047
19.906667	0.1	1.083314
19.908333	0.1	1.081671
19.910000	0.1	1.076497
19.911667	0.1	1.069834
19.913333	0.1	1.063892
19.915000	0.1	1.060022
19.916667	0.1	1.059035
19.918333	0.1	1.060646
19.920000	0.1	1.062900
19.921667	0.1	1.063598
19.923333	0.1	1.061601
19.925000	0.1	1.056693
19.926667	0.1	1.049652
19.928333	0.1	1.042518
19.930000	0.1	1.037759
19.931667	0.1	1.036609
19.933333	0.1	1.038429
19.935000	0.1	1.042015
19.936667	0.1	1.046122
19.938333	0.1	1.049140
19.940000	0.1	1.050020
19.941667	0.1	1.048818
19.943333	0.1	1.046029
19.945000	0.1	1.042187
19.946667	0.1	1.038066
19.948333	0.1	1.034364
19.950000	0.1	1.031212
19.951667	0.1	1.028515
19.953333	0.1	1.026648
19.955000	0.1	1.025749
19.956667	0.1	1.024920
19.958333	0.1	1.023458
19.960000	0.1	1.021819
19.961667	0.1	1.020618
19.963333	0.1	1.020376
19.965000	0.1	1.021470
19.966667	0.1	1.022778
19.968333	0.1	1.022080
19.970000	0.1	1.018350
19.971667	0.1	1.012608
19.973333	0.1	1.007053
19.975000	0.1	1.003942
19.976667	0.1	1.004064
19.978333	0.1	1.005940
19.980000	0.1	1.007267
19.981667	0.1	1.006788
19.983333	0.1	1.004697
19.985000	0.1	1.001675
19.986667	0.1	0.998029
19.988333	0.1	0.994029
19.990000	0.1	0.990564
19.991667	0.1	0.988431
19.993333	0.1	0.987621
19.995000	0.1	0.987765
19.996667	0.1	0.988580
19.998333	0.1	0.989693
20.000000	0.1	0.990126
20.001667	0.1	0.988473
20.003333	0.1	0.984273
20.005000	0.1	0.978983
20.006667	0.1	0.974867
20.008333	0.1	0.972790
20.010000	0.1	0.971584
20.011667	0.1	0.970080
20.013333	0.1	0.968850
20.015000	0.1	0.968920
20.016667	0.1	0.970070
20.018333	0.1	0.971267
20.020000	0.1	0.971416
20.021667	0.1	0.969679
20.023333	0.1	0.966303
20.025000	0.1	0.962419
20.026667	0.1	0.958680
20.028333	0.1	0.954750
20.030000	0.1	0.949772
20.031667	0.1	0.942945
20.033333	0.1	0.934429
20.035000	0.1	0.925963
20.036667	0.1	0.920082
20.038333	0.1	0.918540
20.040000	0.1	0.921474
20.041667	0.1	0.926983
20.043333	0.1	0.931676
20.045000	0.1	0.932738
20.046667	0.1	0.929646
20.048333	0.1	0.924040
20.050000	0.1	0.918219
20.051667	0.1	0.913786
20.053333	0.1	0.911262
20.055000	0.1	0.910237
20.056667	0.1	0.909688
20.058333	0.1	0.909017
20.060000	0.1	0.908785
20.061667	0.1	0.909660
20.063333	0.1	0.911276
20.065000	0.1	0.913045
20.066667	0.1	0.914969
20.068333	0.1	0.916463
20.070000	0.1	0.915653
20.071667	0.1	0.910931
20.073333	0.1	0.902782
20.075000	0.1	0.893855
20.076667	0.1	0.887392
20.078333	0.1	0.885050
20.080000	0.1	0.886284
20.081667	0.1	0.889841
20.083333	0.1	0.895024
20.085000	0.1	0.901292
20.086667	0.1	0.907457
20.088333	0.1	0.911918
20.090000	0.1	0.914293
20.091667	0.1	0.915988
20.093333	0.1	0.918577
20.095000	0.1	0.922577
20.096667	0.1	0.927760
20.098333	0.1	0.933320
20.100000	0.1	0.937707
20.101667	0.1	0.939490
20.103333	0.1	0.939104
20.105000	0.1	0.938931
20.106667	0.1	0.940892
20.108333	0.1	0.944757
20.110000	0.1	0.948883
20.111667	0.1	0.951793
20.113333	0.1	0.953311
20.115000	0.1	0.954568
20.116667	0.1	0.957455
20.118333	0.1	0.963453
20.120000	0.1	0.972301
20.121667	0.1	0.982233
20.123333	0.1	0.991742
20.125000	0.1	1.000683
20.126667	0.1	1.009670
20.128333	0.1	1.019239
20.130000	0.1	1.029572
20.131667	0.1	1.040106
20.133333	0.1	1.049526
20.135000	0.1	1.057303
20.136667	0.1	1.064502
20.138333	0.1	1.072166
20.140000	0.1	1.079845
20.141667	0.1	1.086532
20.143333	0.1	1.091966
20.145000	0.1	1.096861
20.146667	0.1	1.102686
20.148333	0.1	1.111152
20.150000	0.1	1.123422
20.151667	0.1	1.139366
20.153333	0.1	1.157052
20.155000	0.1	1.173788
20.156667	0.1	1.188326
20.158333	0.1	1.201541
20.160000	0.1	1.214938
20.161667	0.1	1.229080
20.163333	0.1	1.243642
20.165000	0.1	1.258454
20.166667	0.1	1.274059
20.168333	0.1	1.291372
20.170000	0.1	1.310795
20.171667	0.1	1.331428
20.173333	0.1	1.351349
20.175000	0.1	1.369389
20.176667	0.1	1.386213
20.178333	0.1	1.402977
20.180000	0.1	1.420612
20.181667	0.1	1.440691
20.183333	0.1	1.464803
20.185000	0.1	1.493013
20.186667	0.1	1.523751
20.188333	0.1	1.554475
20.190000	0.1	1.582340
20.191667	0.1	1.605670
20.193333	0.1	1.625386
20.195000	0.1	1.644036
20.196667	0.1	1.663701
20.198333	0.1	1.685461
20.200000	0.1	1.710090
20.201667	0.1	1.738518
20.203333	0.1	1.770803
20.205000	0.1	1.804880
20.206667	0.1	1.838254
20.208333	0.1	1.870072
20.210000	0.1	1.900448
20.211667	0.1	1.929561
20.213333	0.1	1.958259
20.215000	0.1	1.988113
20.216667	0.1	2.020155
20.218333	0.1	2.053436
20.220000	0.1	2.084933
20.221667	0.1	2.111602
20.223333	0.1	2.132747
20.225000	0.1	2.150470
20.226667	0.1	2.167816
20.228333	0.1	2.186317
20.230000	0.1	2.205255
20.231667	0.1	2.222774
20.233333	0.1	2.237451
20.235000	0.1	2.249037
20.236667	0.1	2.257726
20.238333	0.1	2.263319
20.240000	0.1	2.265633
20.241667	0.1	2.265116
20.243333	0.1	2.262495
20.245000	0.1	2.257964
20.246667	0.1	2.251226
20.248333	0.1	2.242187
20.250000	0.1	2.231267
20.251667	0.1	2.218932
20.253333	0.1	2.205158
20.255000	0.1	2.189646
20.256667	0.1	2.172310
20.258333	0.1	2.153171
20.260000	0.1	2.132263
20.261667	0.1	2.109902
20.263333	0.1	2.086414
20.265000	0.1	2.061911
20.266667	0.1	2.036779
20.268333	0.1	2.011517
20.270000	0.1	1.985938
20.271667	0.1	1.959158
20.273333	0.1	1.930618
20.275000	0.1	1.900974
20.276667	0.1	1.871749
20.278333	0.1	1.844186
20.280000	0.1	1.818282
20.281667	0.1	1.792866
20.283333	0.1	1.767017
20.285000	0.1	1.741406
20.286667	0.1	1.717987
20.288333	0.1	1.698094
20.290000	0.1	1.680949
20.291667	0.1	1.664311
20.293333	0.1	1.646043
20.295000	0.1	1.625335
20.296667	0.1	1.602666
20.298333	0.1	1.578578
20.300000	0.1	1.553600
20.301667	0.1	1.529511
20.303333	0.1	1.508514
20.305000	0.1	1.491322
20.306667	0.1	1.477147
20.308333	0.1	1.464714
20.310000	0.1	1.453008
20.311667	0.1	1.441967
20.313333	0.1	1.432002
20.315000	0.1	1.422660
20.316667	0.1	1.412039
20.318333	0.1	1.397966
20.320000	0.1	1.380374
20.321667	0.1	1.362138
20.323333	0.1	1.346311
20.325000	0.1	1.333118
20.326667	0.1	1.320937
20.328333	0.1	1.309230
20.330000	0.1	1.299339
20.331667	0.1	1.293076
20.333333	0.1	1.290962
20.335000	0.1	1.291391
20.336667	0.1	1.291721
20.338333	0.1	1.290580
20.340000	0.1	1.288867
20.341667	0.1	1.288196
20.343333	0.1	1.288587
20.345000	0.1	1.288517
20.346667	0.1	1.287162
20.348333	0.1	1.285239
20.350000	0.1	1.283740
20.351667	0.1	1.283279
20.353333	0.1	1.284075
20.355000	0.1	1.285886
20.356667	0.1	1.288508
20.358333	0.1	1.291642
20.360000	0.1	1.294417
20.361667	0.1	1.296196
20.363333	0.1	1.297309
20.365000	0.1	1.298697
20.366667	0.1	1.301318
20.368333	0.1	1.305784
20.370000	0.1	1.311833
20.371667	0.1	1.318702
20.373333	0.1	1.326124
20.375000	0.1	1.334473
20.376667	0.1	1.343926
20.378333	0.1	1.353542
20.380000	0.1	1.361100
20.381667	0.1	1.364904
20.383333	0.1	1.366143
20.385000	0.1	1.368467
20.386667	0.1	1.374953
20.388333	0.1	1.385855
20.390000	0.1	1.398968
20.391667	0.1	1.411834
20.393333	0.1	1.423368
20.395000	0.1	1.433459
20.396667	0.1	1.442404
20.398333	0.1	1.451359
20.400000	0.1	1.461525
20.401667	0.1	1.472612
20.403333	0.1	1.483466
20.405000	0.1	1.493408
20.406667	0.1	1.502070
20.408333	0.1	1.509376
20.410000	0.1	1.516067
20.411667	0.1	1.522894
20.413333	0.1	1.529683
20.415000	0.1	1.535886
20.416667	0.1	1.541208
20.418333	0.1	1.545618
20.420000	0.1	1.549404
20.421667	0.1	1.552845
20.423333	0.1	1.555327
20.425000	0.1	1.555574
20.426667	0.1	1.553274
20.428333	0.1	1.549856
20.430000	0.1	1.546852
20.431667	0.1	1.543919
20.433333	0.1	1.539253
20.435000	0.1	1.531546
20.436667	0.1	1.521138
20.438333	0.1	1.509655
20.440000	0.1	1.498489
20.441667	0.1	1.487816
20.443333	0.1	1.477250
20.445000	0.1	1.466619
20.446667	0.1	1.455997
20.448333	0.1	1.445296
20.450000	0.1	1.433757
20.451667	0.1	1.420164
20.453333	0.1	1.404085
20.455000	0.1	1.386832
20.456667	0.1	1.370423
20.458333	0.1	1.355726
20.460000	0.1	1.342120
20.461667	0.1	1.328178
20.463333	0.1	1.312220
20.465000	0.1	1.293467
20.466667	0.1	1.273365
20.468333	0.1	1.254384
20.470000	0.1	1.237644
20.471667	0.1	1.223320
20.473333	0.1	1.211734
20.475000	0.1	1.202356
20.476667	0.1	1.193709
20.478333	0.1	1.184442
20.480000	0.1	1.173536
20.481667	0.1	1.160339
20.483333	0.1	1.145373
20.485000	0.1	1.130290
20.486667	0.1	1.116572
20.488333	0.1	1.104116
20.490000	0.1	1.090984
20.491667	0.1	1.075417
20.493333	0.1	1.058024
20.495000	0.1	1.041009
20.496667	0.1	1.026043
20.498333	0.1	1.013777
20.500000	0.1	1.004240
20.501667	0.1	0.996510
20.503333	0.1	0.988636
20.505000	0.1	0.978843
20.506667	0.1	0.966764
20.508333	0.1	0.953563
20.510000	0.1	0.941465
20.511667	0.1	0.932887
20.513333	0.1	0.929255
20.515000	0.1	0.930037
20.516667	0.1	0.932310
20.518333	0.1	0.932217
20.520000	0.1	0.928040
20.521667	0.1	0.921208
20.523333	0.1	0.914698
20.525000	0.1	0.910605
20.526667	0.1	0.908338
20.528333	0.1	0.905464
20.530000	0.1	0.900566
20.531667	0.1	0.894358
20.533333	0.1	0.888677
20.535000	0.1	0.885059
20.536667	0.1	0.883825
20.538333	0.1	0.884049
20.540000	0.1	0.884524
20.541667	0.1	0.884719
20.543333	0.1	0.884430
20.545000	0.1	0.882912
20.546667	0.1	0.879681
20.548333	0.1	0.875918
20.550000	0.1	0.873688
20.551667	0.1	0.873487
20.553333	0.1	0.873473
20.555000	0.1	0.871825
20.556667	0.1	0.868933
20.558333	0.1	0.866684
20.560000	0.1	0.866461
20.561667	0.1	0.868244
20.563333	0.1	0.871127
20.565000	0.1	0.874568
20.566667	0.1	0.878773
20.568333	0.1	0.883723
20.570000	0.1	0.888589
20.571667	0.1	0.892426
20.573333	0.1	0.894959
20.575000	0.1	0.896687
20.576667	0.1	0.898675
20.578333	0.1	0.901381
20.580000	0.1	0.903797
20.581667	0.1	0.905292
20.583333	0.1	0.907057
20.585000	0.1	0.910722
20.586667	0.1	0.917031
20.588333	0.1	0.925330
20.590000	0.1	0.933316
20.591667	0.1	0.938736
20.593333	0.1	0.941814
20.595000	0.1	0.944645
20.596667	0.1	0.948226
20.598333	0.1	0.951895
20.600000	0.1	0.955295
20.601667	0.1	0.958918
20.603333	0.1	0.963355
20.605000	0.1	0.968995
20.606667	0.1	0.975565
20.608333	0.1	0.982154
20.610000	0.1	0.987849
20.611667	0.1	0.992003
20.613333	0.1	0.994503
20.615000	0.1	0.996441
20.616667	0.1	0.999752
20.618333	0.1	1.005540
20.620000	0.1	1.013204
20.621667	0.1	1.021144
20.623333	0.1	1.028245
20.625000	0.1	1.034532
20.626667	0.1	1.040343
20.628333	0.1	1.045573
20.630000	0.1	1.050308
20.631667	0.1	1.055622
20.633333	0.1	1.062918
20.635000	0.1	1.072255
20.636667	0.1	1.082099
20.638333	0.1	1.091310
20.640000	0.1	1.100455
20.641667	0.1	1.110607
20.643333	0.1	1.121406
20.645000	0.1	1.131501
20.646667	0.1	1.140432
20.648333	0.1	1.149080
20.650000	0.1	1.158551
20.651667	0.1	1.169243
20.653333	0.1	1.180707
20.655000	0.1	1.192559
20.656667	0.1	1.205476
20.658333	0.1	1.220689
20.660000	0.1	1.238729
20.661667	0.1	1.258808
20.663333	0.1	1.279167
20.665000	0.1	1.298622
20.666667	0.1	1.317449
20.668333	0.1	1.336224
20.670000	0.1	1.355479
20.671667	0.1	1.376662
20.673333	0.1	1.401561
20.675000	0.1	1.430246
20.676667	0.1	1.460607
20.678333	0.1	1.490349
20.680000	0.1	1.518736
20.681667	0.1	1.546638
20.683333	0.1	1.575504
20.685000	0.1	1.606056
20.686667	0.1	1.637642
20.688333	0.1	1.669191
20.690000	0.1	1.700902
20.691667	0.1	1.734155
20.693333	0.1	1.769797
20.695000	0.1	1.807455
20.696667	0.1	1.846543
20.698333	0.1	1.886748
20.700000	0.1	1.927852
20.701667	0.1	1.970492
20.703333	0.1	2.016267
20.705000	0.1	2.065939
20.706667	0.1	2.118652
20.708333	0.1	2.172957
20.710000	0.1	2.228138
20.711667	0.1	2.284516
20.713333	0.1	2.342369
20.715000	0.1	2.401234
20.716667	0.1	2.460596
20.718333	0.1	2.520895
20.720000	0.1	2.583438
20.721667	0.1	2.649124
20.723333	0.1	2.717809
20.725000	0.1	2.788901
20.726667	0.1	2.862043
20.728333	0.1	2.937531
20.730000	0.1	3.016223
20.731667	0.1	3.098259
20.733333	0.1	3.182013
20.735000	0.1	3.265627
20.736667	0.1	3.349083
20.738333	0.1	3.433838
20.740000	0.1	3.520483
20.741667	0.1	3.607911
20.743333	0.1	3.694762
20.745000	0.1	3.781067
20.746667	0.1	3.868151
20.748333	0.1	3.957287
20.750000	0.1	4.048464
20.751667	0.1	4.140334
20.753333	0.1	4.230924
20.755000	0.1	4.318673
20.756667	0.1	4.403074
20.758333	0.1	4.484481
20.760000	0.1	4.563364
20.761667	0.1	4.639700
20.763333	0.1	4.712776
20.765000	0.1	4.782537
20.766667	0.1	4.850463
20.768333	0.1	4.917695
20.770000	0.1	4.983079
20.771667	0.1	5.044159
20.773333	0.1	5.099084
20.775000	0.1	5.146908
20.776667	0.1	5.187532
20.778333	0.1	5.222345
20.780000	0.1	5.253660
20.781667	0.1	5.282527
20.783333	0.1	5.308110
20.785000	0.1	5.329493
20.786667	0.1	5.346807
20.788333	0.1	5.360669
20.790000	0.1	5.371394
20.791667	0.1	5.379119
20.793333	0.1	5.384497
20.795000	0.1	5.388404
20.796667	0.1	5.391254
20.798333	0.1	5.392348
20.800000	0.1	5.389564
20.801667	0.1	5.380944
20.803333	0.1	5.367077
20.805000	0.1	5.351007
20.806667	0.1	5.336427
20.808333	0.1	5.326052
20.810000	0.1	5.320618
20.811667	0.1	5.319119
20.813333	0.1	5.320054
20.815000	0.1	5.322690
20.816667	0.1	5.327947
20.818333	0.1	5.338094
20.820000	0.1	5.354872
20.821667	0.1	5.378081
20.823333	0.1	5.406234
20.825000	0.1	5.437722
20.826667	0.1	5.471446
20.828333	0.1	5.507292
20.830000	0.1	5.545951
20.831667	0.1	5.588443
20.833333	0.1	5.636103
20.835000	0.1	5.689999
20.836667	0.1	5.750144
20.838333	0.1	5.815369
20.840000	0.1	5.883733
20.841667	0.1	5.952944
20.843333	0.1	6.020670
20.845000	0.1	6.085187
20.846667	0.1	6.146296
20.848333	0.1	6.204918
20.850000	0.1	6.262120
20.851667	0.1	6.319382
20.853333	0.1	6.378437
20.855000	0.1	6.439630
20.856667	0.1	6.501619
20.858333	0.1	6.563165
20.860000	0.1	6.622989
20.861667	0.1	6.677709
20.863333	0.1	6.723576
20.865000	0.1	6.760103
20.866667	0.1	6.789211
20.868333	0.1	6.812075
20.870000	0.1	6.828243
20.871667	0.1	6.836401
20.873333	0.1	6.836047
20.875000	0.1	6.828476
20.876667	0.1	6.814990
20.878333	0.1	6.794441
20.880000	0.1	6.764000
20.881667	0.1	6.722584
20.883333	0.1	6.672028
20.885000	0.1	6.614905
20.886667	0.1	6.552255
20.888333	0.1	6.483337
20.890000	0.1	6.406778
20.891667	0.1	6.322223
20.893333	0.1	6.231060
20.895000	0.1	6.135171
20.896667	0.1	6.035087
20.898333	0.1	5.929521
20.900000	0.1	5.816449
20.901667	0.1	5.694991
20.903333	0.1	5.566804
20.905000	0.1	5.435259
20.906667	0.1	5.302639
20.908333	0.1	5.168859
20.910000	0.1	5.033272
20.911667	0.1	4.895888
20.913333	0.1	4.757042
20.915000	0.1	4.617185
20.916667	0.1	4.476891
20.918333	0.1	4.337332
20.920000	0.1	4.200442
20.921667	0.1	4.067300
20.923333	0.1	3.937068
20.925000	0.1	3.808220
20.926667	0.1	3.679995
20.928333	0.1	3.552944
20.930000	0.1	3.428622
20.931667	0.1	3.308095
20.933333	0.1	3.191088
20.935000	0.1	3.076904
20.936667	0.1	2.965271
20.938333	0.1	2.856511
20.940000	0.1	2.751695
20.941667	0.1	2.651541
20.943333	0.1	2.554944
20.945000	0.1	2.460238
20.946667	0.1	2.367920
20.948333	0.1	2.280618
20.950000	0.1	2.200198
20.951667	0.1	2.126051
20.953333	0.1	2.056547
20.955000	0.1	1.990888
20.956667	0.1	1.928699
20.958333	0.1	1.869197
20.960000	0.1	1.811907
20.961667	0.1	1.757336
20.963333	0.1	1.706192
20.965000	0.1	1.658439
20.966667	0.1	1.613614
20.968333	0.1	1.571546
20.970000	0.1	1.532072
20.971667	0.1	1.494456
20.973333	0.1	1.458214
20.975000	0.1	1.423750
20.976667	0.1	1.391913
20.978333	0.1	1.363121
20.980000	0.1	1.336560
20.981667	0.1	1.311023
20.983333	0.1	1.286990
20.985000	0.1	1.266557
20.986667	0.1	1.250957
20.988333	0.1	1.238813
20.990000	0.1	1.227492
20.991667	0.1	1.216102
20.993333	0.1	1.205434
20.995000	0.1	1.195916
20.996667	0.1	1.187604
20.998333	0.1	1.180647
21.000000	0.1	1.174379
21.001667	0.1	1.167259
21.003333	0.1	1.158006
21.005000	0.1	1.146370
21.006667	0.1	1.133373
21.008333	0.1	1.121010
21.010000	0.1	1.110854
21.011667	0.1	1.103217
21.013333	0.1	1.098095
21.015000	0.1	1.095668
21.016667	0.1	1.095398
21.018333	0.1	1.095617
21.020000	0.1	1.094663
21.021667	0.1	1.092521
21.023333	0.1	1.090933
21.025000	0.1	1.091654
21.026667	0.1	1.095580
21.028333	0.1	1.102379
21.030000	0.1	1.109838
21.031667	0.1	1.115203
21.033333	0.1	1.117727
21.035000	0.1	1.119119
21.036667	0.1	1.121857
21.038333	0.1	1.127347
21.040000	0.1	1.135189
21.041667	0.1	1.144125
21.043333	0.1	1.153182
21.045000	0.1	1.162053
21.046667	0.1	1.171175
21.048333	0.1	1.181089
21.050000	0.1	1.191213
21.051667	0.1	1.200070
21.053333	0.1	1.207003
21.055000	0.1	1.212996
21.056667	0.1	1.219478
21.058333	0.1	1.226957
21.060000	0.1	1.235502
21.061667	0.1	1.245714
21.063333	0.1	1.258235
21.065000	0.1	1.272671
21.066667	0.1	1.288173
21.068333	0.1	1.304760
21.070000	0.1	1.323177
21.071667	0.1	1.343759
21.073333	0.1	1.366567
21.075000	0.1	1.391373
21.076667	0.1	1.416989
21.078333	0.1	1.441985
21.080000	0.1	1.465785
21.081667	0.1	1.488314
21.083333	0.1	1.510247
21.085000	0.1	1.533474
21.086667	0.1	1.559458
21.088333	0.1	1.587733
21.090000	0.1	1.616711
21.091667	0.1	1.645042
21.093333	0.1	1.672474
21.095000	0.1	1.700181
21.096667	0.1	1.729853
21.098333	0.1	1.762388
21.100000	0.1	1.797453
21.101667	0.1	1.833434
21.103333	0.1	1.868359
21.105000	0.1	1.901616
21.106667	0.1	1.933929
21.108333	0.1	1.965440
21.110000	0.1	1.995000
21.111667	0.1	2.021380
21.113333	0.1	2.044793
21.115000	0.1	2.067168
21.116667	0.1	2.090293
21.118333	0.1	2.114545
21.120000	0.1	2.139914
21.121667	0.1	2.166494
21.123333	0.1	2.193288
21.125000	0.1	2.218178
21.126667	0.1	2.239826
21.128333	0.1	2.258746
21.130000	0.1	2.276171
21.131667	0.1	2.292148
21.133333	0.1	2.304711
21.135000	0.1	2.311054
21.136667	0.1	2.310243
21.138333	0.1	2.304595
21.140000	0.1	2.297377
21.141667	0.1	2.289768
21.143333	0.1	2.280828
21.145000	0.1	2.269326
21.146667	0.1	2.254727
21.148333	0.1	2.236781
21.150000	0.1	2.215281
21.151667	0.1	2.190704
21.153333	0.1	2.164254
21.155000	0.1	2.137288
21.156667	0.1	2.110605
21.158333	0.1	2.083653
21.160000	0.1	2.055247
21.161667	0.1	2.025682
21.163333	0.1	1.996332
21.165000	0.1	1.967265
21.166667	0.1	1.937156
21.168333	0.1	1.905067
21.170000	0.1	1.871148
21.171667	0.1	1.836484
21.173333	0.1	1.802403
21.175000	0.1	1.769443
21.176667	0.1	1.736917
21.178333	0.1	1.703543
21.180000	0.1	1.668916
21.181667	0.1	1.634471
21.183333	0.1	1.602327
21.185000	0.1	1.573036
21.186667	0.1	1.544994
21.188333	0.1	1.516147
21.190000	0.1	1.486298
21.191667	0.1	1.457422
21.193333	0.1	1.431932
21.195000	0.1	1.411065
21.196667	0.1	1.394474
21.198333	0.1	1.380723
21.200000	0.1	1.368211
21.201667	0.1	1.356015
21.203333	0.1	1.344034
21.205000	0.1	1.332620
21.206667	0.1	1.322357
21.208333	0.1	1.313663
21.210000	0.1	1.306427
21.211667	0.1	1.300536
21.213333	0.1	1.296336
21.215000	0.1	1.293793
21.216667	0.1	1.291567
21.218333	0.1	1.287968
21.220000	0.1	1.282827
21.221667	0.1	1.278035
21.223333	0.1	1.276219
21.225000	0.1	1.278343
21.226667	0.1	1.282687
21.228333	0.1	1.286436
21.230000	0.1	1.287903
21.231667	0.1	1.287875
21.233333	0.1	1.288862
21.235000	0.1	1.292261
21.236667	0.1	1.297048
21.238333	0.1	1.301668
21.240000	0.1	1.306115
21.241667	0.1	1.311456
21.243333	0.1	1.317938
21.245000	0.1	1.324434
21.246667	0.1	1.329556
21.248333	0.1	1.332602
21.250000	0.1	1.333915
21.251667	0.1	1.334641
21.253333	0.1	1.335731
21.255000	0.1	1.337212
21.256667	0.1	1.338492
21.258333	0.1	1.339098
21.260000	0.1	1.338786
21.261667	0.1	1.337556
21.263333	0.1	1.335978
21.265000	0.1	1.334776
21.266667	0.1	1.333514
21.268333	0.1	1.330306
21.270000	0.1	1.322990
21.271667	0.1	1.311265
21.273333	0.1	1.297919
21.275000	0.1	1.287027
21.276667	0.1	1.280485
21.278333	0.1	1.276676
21.280000	0.1	1.272024
21.281667	0.1	1.263577
21.283333	0.1	1.251143
21.285000	0.1	1.237690
21.286667	0.1	1.227246
21.288333	0.1	1.221783
21.290000	0.1	1.219613
21.291667	0.1	1.217052
21.293333	0.1	1.211595
21.295000	0.1	1.203045
21.296667	0.1	1.192754
21.298333	0.1	1.182328
21.300000	0.1	1.172507
21.301667	0.1	1.163231
21.303333	0.1	1.154277
21.305000	0.1	1.145294
21.306667	0.1	1.136269
21.308333	0.1	1.128190
21.310000	0.1	1.122346
21.311667	0.1	1.118463
21.313333	0.1	1.114183
21.315000	0.1	1.107580
21.316667	0.1	1.099482
21.318333	0.1	1.092451
21.320000	0.1	1.088241
21.321667	0.1	1.086588
21.323333	0.1	1.085619
21.325000	0.1	1.083319
21.326667	0.1	1.079147
21.328333	0.1	1.074327
21.330000	0.1	1.070485
21.331667	0.1	1.068506
21.333333	0.1	1.068693
21.335000	0.1	1.071054
21.336667	0.1	1.074523
21.338333	0.1	1.077056
21.340000	0.1	1.077489
21.341667	0.1	1.076325
21.343333	0.1	1.074402
21.345000	0.1	1.072371
21.346667	0.1	1.071133
21.348333	0.1	1.071622
21.350000	0.1	1.074383
21.351667	0.1	1.079645
21.353333	0.1	1.087072
21.355000	0.1	1.095585
21.356667	0.1	1.103543
21.358333	0.1	1.109494
21.360000	0.1	1.113284
21.361667	0.1	1.116553
21.363333	0.1	1.121284
21.365000	0.1	1.127645
21.366667	0.1	1.133680
21.368333	0.1	1.137420
21.370000	0.1	1.139119
21.371667	0.1	1.141070
21.373333	0.1	1.144889
21.375000	0.1	1.150006
21.376667	0.1	1.155562
21.378333	0.1	1.162235
21.380000	0.1	1.171352
21.381667	0.1	1.183567
21.383333	0.1	1.198333
21.385000	0.1	1.213681
21.386667	0.1	1.227171
21.388333	0.1	1.237667
21.390000	0.1	1.246436
21.391667	0.1	1.256089
21.393333	0.1	1.267539
21.395000	0.1	1.278380
21.396667	0.1	1.285244
21.398333	0.1	1.287297
21.400000	0.1	1.286371
21.401667	0.1	1.285239
21.403333	0.1	1.286180
21.405000	0.1	1.289709
21.406667	0.1	1.294864
21.408333	0.1	1.300969
21.410000	0.1	1.308485
21.411667	0.1	1.318036
21.413333	0.1	1.328741
21.415000	0.1	1.338343
21.416667	0.1	1.345370
21.418333	0.1	1.349682
21.420000	0.1	1.351372
21.421667	0.1	1.350446
21.423333	0.1	1.347177
21.425000	0.1	1.342585
21.426667	0.1	1.338250
21.428333	0.1	1.335233
21.430000	0.1	1.333361
21.431667	0.1	1.331223
21.433333	0.1	1.327423
21.435000	0.1	1.322273
21.436667	0.1	1.316932
21.438333	0.1	1.310832
21.440000	0.1	1.302143
21.441667	0.1	1.290692
21.443333	0.1	1.278315
21.445000	0.1	1.266371
21.446667	0.1	1.254291
21.448333	0.1	1.240596
21.450000	0.1	1.224768
21.451667	0.1	1.208098
21.453333	0.1	1.192619
21.455000	0.1	1.179460
21.456667	0.1	1.168130
21.458333	0.1	1.157243
21.460000	0.1	1.145592
21.461667	0.1	1.132819
21.463333	0.1	1.119599
21.465000	0.1	1.106504
21.466667	0.1	1.092600
21.468333	0.1	1.076297
21.470000	0.1	1.057563
21.471667	0.1	1.038467
21.473333	0.1	1.021535
21.475000	0.1	1.008264
21.476667	0.1	0.998443
21.478333	0.1	0.989740
21.480000	0.1	0.979146
21.481667	0.1	0.965917
21.483333	0.1	0.951719
21.485000	0.1	0.938470
21.486667	0.1	0.927257
21.488333	0.1	0.917735
21.490000	0.1	0.907825
21.491667	0.1	0.895634
21.493333	0.1	0.881441
21.495000	0.1	0.866717
21.496667	0.1	0.852435
21.498333	0.1	0.839201
21.500000	0.1	0.828025
21.501667	0.1	0.819736
21.503333	0.1	0.814167
21.505000	0.1	0.810330
21.506667	0.1	0.806833
21.508333	0.1	0.802893
21.510000	0.1	0.798786
21.511667	0.1	0.794604
21.513333	0.1	0.789776
21.515000	0.1	0.783829
21.516667	0.1	0.776597
21.518333	0.1	0.768332
21.520000	0.1	0.760267
21.521667	0.1	0.754017
21.523333	0.1	0.750180
21.525000	0.1	0.748108
21.526667	0.1	0.746674
21.528333	0.1	0.744914
21.530000	0.1	0.742418
21.531667	0.1	0.739447
21.533333	0.1	0.736876
21.535000	0.1	0.735731
21.536667	0.1	0.735885
21.538333	0.1	0.735871
21.540000	0.1	0.734488
21.541667	0.1	0.732089
21.543333	0.1	0.730474
21.545000	0.1	0.731056
21.546667	0.1	0.732946
21.548333	0.1	0.733580
21.550000	0.1	0.731456
21.551667	0.1	0.727521
21.553333	0.1	0.723936
21.555000	0.1	0.721845
21.556667	0.1	0.720504
21.558333	0.1	0.718799
21.560000	0.1	0.716988
21.561667	0.1	0.716303
21.563333	0.1	0.717449
21.565000	0.1	0.719861
21.566667	0.1	0.721975
21.568333	0.1	0.721649
21.570000	0.1	0.717486
21.571667	0.1	0.710837
21.573333	0.1	0.705337
21.575000	0.1	0.703940
21.576667	0.1	0.706930
21.578333	0.1	0.712411
21.580000	0.1	0.718036
21.581667	0.1	0.722641
21.583333	0.1	0.726036
21.585000	0.1	0.727703
21.586667	0.1	0.726925
21.588333	0.1	0.723787
21.590000	0.1	0.719186
21.591667	0.1	0.713980
21.593333	0.1	0.708378
21.595000	0.1	0.702972
21.596667	0.1	0.699721
21.598333	0.1	0.700541
21.600000	0.1	0.705179
21.601667	0.1	0.711130
21.603333	0.1	0.715186
21.605000	0.1	0.715586
21.606667	0.1	0.713342
21.608333	0.1	0.711270
21.610000	0.1	0.711279
21.611667	0.1	0.713165
21.613333	0.1	0.715740
21.615000	0.1	0.718054
21.616667	0.1	0.720439
21.618333	0.1	0.724103
21.620000	0.1	0.728765
21.621667	0.1	0.732420
21.623333	0.1	0.733570
21.625000	0.1	0.732089
21.626667	0.1	0.729118
21.628333	0.1	0.726441
21.630000	0.1	0.725011
21.631667	0.1	0.724299
21.633333	0.1	0.723922
21.635000	0.1	0.725267
21.636667	0.1	0.730185
21.638333	0.1	0.738418
21.640000	0.1	0.747880
21.641667	0.1	0.756658
21.643333	0.1	0.763750
21.645000	0.1	0.768835
21.646667	0.1	0.772350
21.648333	0.1	0.775382
21.650000	0.1	0.779256
21.651667	0.1	0.784700
21.653333	0.1	0.791322
21.655000	0.1	0.798372
21.656667	0.1	0.805431
21.658333	0.1	0.811904
21.660000	0.1	0.816821
21.661667	0.1	0.819508
21.663333	0.1	0.820453
21.665000	0.1	0.821683
21.666667	0.1	0.825454
21.668333	0.1	0.832463
21.670000	0.1	0.841692
21.671667	0.1	0.851280
21.673333	0.1	0.859443
21.675000	0.1	0.865404
21.676667	0.1	0.869627
21.678333	0.1	0.873273
21.680000	0.1	0.877935
21.681667	0.1	0.884687
21.683333	0.1	0.893138
21.685000	0.1	0.902489
21.686667	0.1	0.912673
21.688333	0.1	0.923327
21.690000	0.1	0.933190
21.691667	0.1	0.941628
21.693333	0.1	0.949404
21.695000	0.1	0.957414
21.696667	0.1	0.965577
21.698333	0.1	0.973358
21.700000	0.1	0.980361
21.701667	0.1	0.986480
21.703333	0.1	0.992101
21.705000	0.1	0.998024
21.706667	0.1	1.005009
21.708333	0.1	1.012976
21.710000	0.1	1.020459
21.711667	0.1	1.025535
21.713333	0.1	1.027775
21.715000	0.1	1.028832
21.716667	0.1	1.030960
21.718333	0.1	1.034969
21.720000	0.1	1.039417
21.721667	0.1	1.041829
21.723333	0.1	1.040795
21.725000	0.1	1.036911
21.726667	0.1	1.032180
21.728333	0.1	1.028236
21.730000	0.1	1.025070
21.731667	0.1	1.021954
21.733333	0.1	1.018848
21.735000	0.1	1.015919
21.736667	0.1	1.012241
21.738333	0.1	1.006392
21.740000	0.1	0.998611
21.741667	0.1	0.990895
21.743333	0.1	0.984548
21.745000	0.1	0.979248
21.746667	0.1	0.974312
21.748333	0.1	0.969148
21.750000	0.1	0.962853
21.751667	0.1	0.954662
21.753333	0.1	0.944962
21.755000	0.1	0.934983
21.756667	0.1	0.925753
21.758333	0.1	0.917418
21.760000	0.1	0.908580
21.761667	0.1	0.897232
21.763333	0.1	0.883201
21.765000	0.1	0.868207
21.766667	0.1	0.853897
21.768333	0.1	0.840975
21.770000	0.1	0.829515
21.771667	0.1	0.819070
21.773333	0.1	0.808942
21.775000	0.1	0.798721
21.776667	0.1	0.788113
21.778333	0.1	0.776560
21.780000	0.1	0.763629
21.781667	0.1	0.749268
21.783333	0.1	0.734390
21.785000	0.1	0.721039
21.786667	0.1	0.710725
21.788333	0.1	0.703074
21.790000	0.1	0.697137
21.791667	0.1	0.692834
21.793333	0.1	0.690832
21.795000	0.1	0.691209
21.796667	0.1	0.692140
21.798333	0.1	0.691204
21.800000	0.1	0.687805
21.801667	0.1	0.682916
21.803333	0.1	0.677151
21.805000	0.1	0.670338
21.806667	0.1	0.662473
21.808333	0.1	0.654375
21.810000	0.1	0.647265
21.811667	0.1	0.642384
21.813333	0.1	0.640946
21.815000	0.1	0.643632
21.816667	0.1	0.649509
21.818333	0.1	0.656080
21.820000	0.1	0.661295
21.821667	0.1	0.665099
21.823333	0.1	0.669057
21.825000	0.1	0.674576
21.826667	0.1	0.681169
21.828333	0.1	0.686804
21.830000	0.1	0.690492
21.831667	0.1	0.693384
21.833333	0.1	0.696648
21.835000	0.1	0.699949
21.836667	0.1	0.702641
21.838333	0.1	0.704932
21.840000	0.1	0.707353
21.841667	0.1	0.709952
21.843333	0.1	0.712872
21.845000	0.1	0.716946
21.846667	0.1	0.722785
21.848333	0.1	0.730222
21.850000	0.1	0.739004
21.851667	0.1	0.749016
21.853333	0.1	0.759885
21.855000	0.1	0.771084
21.856667	0.1	0.782316
21.858333	0.1	0.793482
21.860000	0.1	0.804504
21.861667	0.1	0.815289
21.863333	0.1	0.825445
21.865000	0.1	0.833985
21.866667	0.1	0.840006
21.868333	0.1	0.843774
21.870000	0.1	0.847080
21.871667	0.1	0.852426
21.873333	0.1	0.861282
21.875000	0.1	0.873320
21.876667	0.1	0.887173
21.878333	0.1	0.900868
21.880000	0.1	0.912077
21.881667	0.1	0.919714
21.883333	0.1	0.925330
21.885000	0.1	0.931425
21.886667	0.1	0.938876
21.888333	0.1	0.946885
21.890000	0.1	0.953954
21.891667	0.1	0.958787
21.893333	0.1	0.961865
21.895000	0.1	0.965418
21.896667	0.1	0.971030
21.898333	0.1	0.978308
21.900000	0.1	0.985926
21.901667	0.1	0.992576
21.903333	0.1	0.996958
21.905000	0.1	0.998206
21.906667	0.1	0.997069
21.908333	0.1	0.995598
21.910000	0.1	0.995323
21.911667	0.1	0.996394
21.913333	0.1	0.997921
21.915000	0.1	0.998648
21.916667	0.1	0.998094
21.918333	0.1	0.997041
21.920000	0.1	0.996613
21.921667	0.1	0.996832
21.923333	0.1	0.996040
21.925000	0.1	0.992254
21.926667	0.1	0.985353
21.928333	0.1	0.977344
21.930000	0.1	0.970983
21.931667	0.1	0.968203
21.933333	0.1	0.968864
21.935000	0.1	0.970787
21.936667	0.1	0.971667
21.938333	0.1	0.971118
21.940000	0.1	0.970373
21.941667	0.1	0.970350
21.943333	0.1	0.971477
21.945000	0.1	0.974429
21.946667	0.1	0.978950
21.948333	0.1	0.982648
21.950000	0.1	0.982690
21.951667	0.1	0.978578
21.953333	0.1	0.972589
21.955000	0.1	0.967989
21.956667	0.1	0.966811
21.958333	0.1	0.968995
21.960000	0.1	0.973437
21.961667	0.1	0.979155
21.963333	0.1	0.985474
21.965000	0.1	0.992189
21.966667	0.1	0.999328
21.968333	0.1	1.006834
21.970000	0.1	1.014536
21.971667	0.1	1.022052
21.973333	0.1	1.029242
21.975000	0.1	1.036520
21.976667	0.1	1.044315
21.978333	0.1	1.052888
21.980000	0.1	1.061996
21.981667	0.1	1.070444
21.983333	0.1	1.077228
21.985000	0.1	1.083068
21.986667	0.1	1.089871
21.988333	0.1	1.099212
21.990000	0.1	1.111422
21.991667	0.1	1.125601
21.993333	0.1	1.140377
21.995000	0.1	1.154421
21.996667	0.1	1.166947
21.998333	0.1	1.178789
22.000000	0.1	1.192205
22.001667	0.1	1.208833
22.003333	0.1	1.228778
22.005000	0.1	1.251246
22.006667	0.1	1.274613
22.008333	0.1	1.296960
22.010000	0.1	1.317714
22.011667	0.1	1.337738
22.013333	0.1	1.357798
22.015000	0.1	1.378348
22.016667	0.1	1.400104
22.018333	0.1	1.423457
22.020000	0.1	1.447755
22.021667	0.1	1.472295
22.023333	0.1	1.497865
22.025000	0.1	1.526042
22.026667	0.1	1.556966
22.028333	0.1	1.589507
22.030000	0.1	1.623216
22.031667	0.1	1.658760
22.033333	0.1	1.696991
22.035000	0.1	1.737778
22.036667	0.1	1.779264
22.038333	0.1	1.818817
22.040000	0.1	1.855744
22.041667	0.1	1.892727
22.043333	0.1	1.933691
22.045000	0.1	1.980336
22.046667	0.1	2.031121
22.048333	0.1	2.083313
22.050000	0.1	2.135080
22.051667	0.1	2.185288
22.053333	0.1	2.233386
22.055000	0.1	2.280339
22.056667	0.1	2.328116
22.058333	0.1	2.378183
22.060000	0.1	2.430854
22.061667	0.1	2.485407
22.063333	0.1	2.540173
22.065000	0.1	2.592811
22.066667	0.1	2.641547
22.068333	0.1	2.686647
22.070000	0.1	2.730349
22.071667	0.1	2.775164
22.073333	0.1	2.821730
22.075000	0.1	2.868245
22.076667	0.1	2.912134
22.078333	0.1	2.951580
22.080000	0.1	2.985634
22.081667	0.1	3.014510
22.083333	0.1	3.039320
22.085000	0.1	3.060731
22.086667	0.1	3.079008
22.088333	0.1	3.095013
22.090000	0.1	3.109355
22.091667	0.1	3.120843
22.093333	0.1	3.126995
22.095000	0.1	3.125779
22.096667	0.1	3.117141
22.098333	0.1	3.103060
22.100000	0.1	3.085607
22.101667	0.1	3.065565
22.103333	0.1	3.042999
22.105000	0.1	3.017713
22.106667	0.1	2.989010
22.108333	0.1	2.955794
22.110000	0.1	2.916870
22.111667	0.1	2.872394
22.113333	0.1	2.825232
22.115000	0.1	2.778778
22.116667	0.1	2.733497
22.118333	0.1	2.687005
22.120000	0.1	2.636914
22.121667	0.1	2.582897
22.123333	0.1	2.526972
22.125000	0.1	2.472065
22.126667	0.1	2.419683
22.128333	0.1	2.369247
22.130000	0.1	2.319654
22.131667	0.1	2.270536
22.133333	0.1	2.222429
22.135000	0.1	2.176235
22.136667	0.1	2.132789
22.138333	0.1	2.092458
22.140000	0.1	2.054982
22.141667	0.1	2.020341
22.143333	0.1	1.989701
22.145000	0.1	1.964229
22.146667	0.1	1.943093
22.148333	0.1	1.923903
22.150000	0.1	1.904760
22.151667	0.1	1.885113
22.153333	0.1	1.865621
22.155000	0.1	1.848009
22.156667	0.1	1.834608
22.158333	0.1	1.827483
22.160000	0.1	1.827497
22.161667	0.1	1.833513
22.163333	0.1	1.842864
22.165000	0.1	1.853313
22.166667	0.1	1.864461
22.168333	0.1	1.877351
22.170000	0.1	1.893509
22.171667	0.1	1.914464
22.173333	0.1	1.940983
22.175000	0.1	1.972229
22.176667	0.1	2.005990
22.178333	0.1	2.040416
22.180000	0.1	2.075909
22.181667	0.1	2.114908
22.183333	0.1	2.159546
22.185000	0.1	2.209982
22.186667	0.1	2.265298
22.188333	0.1	2.325247
22.190000	0.1	2.389895
22.191667	0.1	2.457551
22.193333	0.1	2.524843
22.195000	0.1	2.589817
22.196667	0.1	2.653976
22.198333	0.1	2.720361
22.200000	0.1	2.790815
22.201667	0.1	2.865852
22.203333	0.1	2.945126
22.205000	0.1	3.027311
22.206667	0.1	3.110757
22.208333	0.1	3.194255
22.210000	0.1	3.277068
22.211667	0.1	3.359327
22.213333	0.1	3.441875
22.215000	0.1	3.525089
22.216667	0.1	3.608218
22.218333	0.1	3.689490
22.220000	0.1	3.767093
22.221667	0.1	3.840593
22.223333	0.1	3.910922
22.225000	0.1	3.978931
22.226667	0.1	4.044599
22.228333	0.1	4.107719
22.230000	0.1	4.168246
22.231667	0.1	4.226035
22.233333	0.1	4.281066
22.235000	0.1	4.332955
22.236667	0.1	4.379684
22.238333	0.1	4.418320
22.240000	0.1	4.447293
22.241667	0.1	4.467084
22.243333	0.1	4.478949
22.245000	0.1	4.483666
22.246667	0.1	4.481268
22.248333	0.1	4.471280
22.250000	0.1	4.453394
22.251667	0.1	4.427927
22.253333	0.1	4.394888
22.255000	0.1	4.353435
22.256667	0.1	4.303488
22.258333	0.1	4.246873
22.260000	0.1	4.185783
22.261667	0.1	4.121256
22.263333	0.1	4.052925
22.265000	0.1	3.978843
22.266667	0.1	3.896612
22.268333	0.1	3.805906
22.270000	0.1	3.709397
22.271667	0.1	3.610593
22.273333	0.1	3.511654
22.275000	0.1	3.413884
22.276667	0.1	3.318205
22.278333	0.1	3.223815
22.280000	0.1	3.127791
22.281667	0.1	3.027185
22.283333	0.1	2.921657
22.285000	0.1	2.813926
22.286667	0.1	2.707448
22.288333	0.1	2.604071
22.290000	0.1	2.503977
22.291667	0.1	2.406812
22.293333	0.1	2.312483
22.295000	0.1	2.221651
22.296667	0.1	2.135108
22.298333	0.1	2.052751
22.300000	0.1	1.973743
22.301667	0.1	1.897314
22.303333	0.1	1.822822
22.305000	0.1	1.750109
22.306667	0.1	1.679799
22.308333	0.1	1.612715
22.310000	0.1	1.549423
22.311667	0.1	1.490135
22.313333	0.1	1.434567
22.315000	0.1	1.382241
22.316667	0.1	1.333454
22.318333	0.1	1.289900
22.320000	0.1	1.253258
22.321667	0.1	1.222868
22.323333	0.1	1.195888
22.325000	0.1	1.169695
22.326667	0.1	1.144158
22.328333	0.1	1.121624
22.330000	0.1	1.104274
22.331667	0.1	1.091752
22.333333	0.1	1.082076
22.335000	0.1	1.073843
22.336667	0.1	1.066746
22.338333	0.1	1.060953
22.340000	0.1	1.057200
22.341667	0.1	1.056963
22.343333	0.1	1.061237
22.345000	0.1	1.069121
22.346667	0.1	1.078141
22.348333	0.1	1.085792
22.350000	0.1	1.091375
22.351667	0.1	1.096665
22.353333	0.1	1.104292
22.355000	0.1	1.115273
22.356667	0.1	1.128400
22.358333	0.1	1.141783
22.360000	0.1	1.154603
22.361667	0.1	1.167930
22.363333	0.1	1.183781
22.365000	0.1	1.203273
22.366667	0.1	1.226375
22.368333	0.1	1.253174
22.370000	0.1	1.283544
22.371667	0.1	1.315791
22.373333	0.1	1.347535
22.375000	0.1	1.378297
22.376667	0.1	1.410129
22.378333	0.1	1.445524
22.380000	0.1	1.485180
22.381667	0.1	1.527313
22.383333	0.1	1.569036
22.385000	0.1	1.608599
22.386667	0.1	1.646341
22.388333	0.1	1.684525
22.390000	0.1	1.726374
22.391667	0.1	1.773816
22.393333	0.1	1.825951
22.395000	0.1	1.880438
22.396667	0.1	1.936033
22.398333	0.1	1.992900
22.400000	0.1	2.051452
22.401667	0.1	2.112547
22.403333	0.1	2.178238
22.405000	0.1	2.250536
22.406667	0.1	2.329377
22.408333	0.1	2.412777
22.410000	0.1	2.499404
22.411667	0.1	2.589840
22.413333	0.1	2.684956
22.415000	0.1	2.784985
22.416667	0.1	2.890341
22.418333	0.1	3.001373
22.420000	0.1	3.117430
22.421667	0.1	3.237394
22.423333	0.1	3.361269
22.425000	0.1	3.490644
22.426667	0.1	3.627604
22.428333	0.1	3.773752
22.430000	0.1	3.930107
22.431667	0.1	4.096455
22.433333	0.1	4.270608
22.435000	0.1	4.449650
22.436667	0.1	4.632268
22.438333	0.1	4.819776
22.440000	0.1	5.014823
22.441667	0.1	5.219313
22.443333	0.1	5.433764
22.445000	0.1	5.658441
22.446667	0.1	5.893894
22.448333	0.1	6.139809
22.450000	0.1	6.394931
22.451667	0.1	6.658807
22.453333	0.1	6.932481
22.455000	0.1	7.217876
22.456667	0.1	7.516891
22.458333	0.1	7.829815
22.460000	0.1	8.155159
22.461667	0.1	8.491441
22.463333	0.1	8.838391
22.465000	0.1	9.196810
22.466667	0.1	9.567556
22.468333	0.1	9.951158
22.470000	0.1	10.348731
22.471667	0.1	10.762266
22.473333	0.1	11.193478
22.475000	0.1	11.642487
22.476667	0.1	12.108297
22.478333	0.1	12.590294
22.480000	0.1	13.088426
22.481667	0.1	13.603121
22.483333	0.1	14.135335
22.485000	0.1	14.686408
22.486667	0.1	15.257900
22.488333	0.1	15.851152
22.490000	0.1	16.466985
22.491667	0.1	17.106854
22.493333	0.1	17.773705
22.495000	0.1	18.470413
22.496667	0.1	19.197934
22.498333	0.1	19.955826
22.500000	0.1	20.743986
22.501667	0.1	21.563494
22.503333	0.1	22.416608
22.505000	0.1	23.306590
22.506667	0.1	24.236548
22.508333	0.1	25.208108
22.510000	0.1	26.221979
22.511667	0.1	27.279067
22.513333	0.1	28.379681
22.515000	0.1	29.523461
22.516667	0.1	30.710725
22.518333	0.1	31.942269
22.520000	0.1	33.217822
22.521667	0.1	34.535816
22.523333	0.1	35.894970
22.525000	0.1	37.295581
22.526667	0.1	38.738465
22.528333	0.1	40.222271
22.530000	0.1	41.742083
22.531667	0.1	43.290807
22.533333	0.1	44.861939
22.535000	0.1	46.451143
22.536667	0.1	48.055612
22.538333	0.1	49.672122
22.540000	0.1	51.295571
22.541667	0.1	52.919043
22.543333	0.1	54.534483
22.545000	0.1	56.132581
22.546667	0.1	57.703261
22.548333	0.1	59.237443
22.550000	0.1	60.727210
22.551667	0.1	62.164427
22.553333	0.1	63.540330
22.555000	0.1	64.845225
22.556667	0.1	66.068932
22.558333	0.1	67.203757
22.560000	0.1	68.245339
22.561667	0.1	69.189714
22.563333	0.1	70.031416
22.565000	0.1	70.764027
22.566667	0.1	71.381047
22.568333	0.1	71.876682
22.570000	0.1	72.246771
22.571667	0.1	72.489353
22.573333	0.1	72.604022
22.575000	0.1	72.590341
22.576667	0.1	72.446941
22.578333	0.1	72.172456
22.580000	0.1	71.767583
22.581667	0.1	71.235951
22.583333	0.1	70.582694
22.585000	0.1	69.812485
22.586667	0.1	68.929028
22.588333	0.1	67.936215
22.590000	0.1	66.839568
22.591667	0.1	65.646614
22.593333	0.1	64.365752
22.595000	0.1	63.004391
22.596667	0.1	61.567812
22.598333	0.1	60.060606
22.600000	0.1	58.490075
22.601667	0.1	56.867329
22.603333	0.1	55.203904
22.605000	0.1	53.508612
22.606667	0.1	51.787398
22.608333	0.1	50.044325
22.610000	0.1	48.283692
22.611667	0.1	46.511861
22.613333	0.1	44.737002
22.615000	0.1	42.968150
22.616667	0.1	41.214218
22.618333	0.1	39.482052
22.620000	0.1	37.775538
22.621667	0.1	36.097430
22.623333	0.1	34.451447
22.625000	0.1	32.841833
22.626667	0.1	31.271926
22.628333	0.1	29.744175
22.630000	0.1	28.260178
22.631667	0.1	26.820805
22.633333	0.1	25.427975
22.635000	0.1	24.085324
22.636667	0.1	22.796378
22.638333	0.1	21.562842
22.640000	0.1	20.384658
22.641667	0.1	19.260943
22.643333	0.1	18.190350
22.645000	0.1	17.171628
22.646667	0.1	16.204850
22.648333	0.1	15.291129
22.650000	0.1	14.430382
22.651667	0.1	13.620555
22.653333	0.1	12.859036
22.655000	0.1	12.144041
22.656667	0.1	11.474937
22.658333	0.1	10.851850
22.660000	0.1	10.274784
22.661667	0.1	9.742640
22.663333	0.1	9.252965
22.665000	0.1	8.802838
22.666667	0.1	8.389936
22.668333	0.1	8.012969
22.670000	0.1	7.671914
22.671667	0.1	7.366710
22.673333	0.1	7.095169
22.675000	0.1	6.853025
22.676667	0.1	6.636013
22.678333	0.1	6.441204
22.680000	0.1	6.267624
22.681667	0.1	6.116331
22.683333	0.1	5.988381
22.685000	0.1	5.883100
22.686667	0.1	5.799034
22.688333	0.1	5.735033
22.690000	0.1	5.690199
22.691667	0.1	5.663983
22.693333	0.1	5.655345
22.695000	0.1	5.661668
22.696667	0.1	5.680071
22.698333	0.1	5.709697
22.700000	0.1	5.752058
22.701667	0.1	5.809045
22.703333	0.1	5.880506
22.705000	0.1	5.963380
22.706667	0.1	6.053159
22.708333	0.1	6.146263
22.710000	0.1	6.241556
22.711667	0.1	6.339988
22.713333	0.1	6.442843
22.715000	0.1	6.550471
22.716667	0.1	6.662225
22.718333	0.1	6.776913
22.720000	0.1	6.893645
22.721667	0.1	7.011886
22.723333	0.1	7.130210
22.725000	0.1	7.245978
22.726667	0.1	7.357113
22.728333	0.1	7.463493
22.730000	0.1	7.566158
22.731667	0.1	7.665334
22.733333	0.1	7.759752
22.735000	0.1	7.847678
22.736667	0.1	7.927744
22.738333	0.1	7.999265
22.740000	0.1	8.062311
22.741667	0.1	8.116849
22.743333	0.1	8.161678
22.745000	0.1	8.194526
22.746667	0.1	8.213115
22.748333	0.1	8.216687
22.750000	0.1	8.206968
22.751667	0.1	8.186842
22.753333	0.1	8.157655
22.755000	0.1	8.118446
22.756667	0.1	8.067512
22.758333	0.1	8.003917
22.760000	0.1	7.927865
22.761667	0.1	7.839962
22.763333	0.1	7.740422
22.765000	0.1	7.629404
22.766667	0.1	7.507619
22.768333	0.1	7.376466
22.770000	0.1	7.237671
22.771667	0.1	7.092212
22.773333	0.1	6.940025
22.775000	0.1	6.780871
22.776667	0.1	6.614807
22.778333	0.1	6.442117
22.780000	0.1	6.263461
22.781667	0.1	6.080111
22.783333	0.1	5.894294
22.785000	0.1	5.708691
22.786667	0.1	5.524424
22.788333	0.1	5.340176
22.790000	0.1	5.154382
22.791667	0.1	4.967181
22.793333	0.1	4.779669
22.795000	0.1	4.592896
22.796667	0.1	4.408169
22.798333	0.1	4.226668
22.800000	0.1	4.048250
22.801667	0.1	3.871825
22.803333	0.1	3.697695
22.805000	0.1	3.528493
22.806667	0.1	3.367397
22.808333	0.1	3.215983
22.810000	0.1	3.073430
22.811667	0.1	2.937620
22.813333	0.1	2.806638
22.815000	0.1	2.678810
22.816667	0.1	2.552802
22.818333	0.1	2.429257
22.820000	0.1	2.310406
22.821667	0.1	2.197842
22.823333	0.1	2.092379
22.825000	0.1	1.994791
22.826667	0.1	1.904666
22.828333	0.1	1.819693
22.830000	0.1	1.737750
22.831667	0.1	1.658872
22.833333	0.1	1.584417
22.835000	0.1	1.515537
22.836667	0.1	1.452952
22.838333	0.1	1.396728
22.840000	0.1	1.345556
22.841667	0.1	1.297686
22.843333	0.1	1.252485
22.845000	0.1	1.209923
22.846667	0.1	1.169718
22.848333	0.1	1.132172
22.850000	0.1	1.098369
22.851667	0.1	1.068730
22.853333	0.1	1.042373
22.855000	0.1	1.018061
22.856667	0.1	0.994895
22.858333	0.1	0.972399
22.860000	0.1	0.951081
22.861667	0.1	0.931923
22.863333	0.1	0.914484
22.865000	0.1	0.897278
22.866667	0.1	0.880370
22.868333	0.1	0.865208
22.870000	0.1	0.852575
22.871667	0.1	0.842502
22.873333	0.1	0.835075
22.875000	0.1	0.830167
22.876667	0.1	0.826647
22.878333	0.1	0.822949
22.880000	0.1	0.818693
22.881667	0.1	0.814260
22.883333	0.1	0.809398
22.885000	0.1	0.803610
22.886667	0.1	0.796798
22.888333	0.1	0.789198
22.890000	0.1	0.781999
22.891667	0.1	0.777096
22.893333	0.1	0.775750
22.895000	0.1	0.778092
22.896667	0.1	0.783177
22.898333	0.1	0.789403
22.900000	0.1	0.795792
22.901667	0.1	0.802488
22.903333	0.1	0.809915
22.905000	0.1	0.817860
22.906667	0.1	0.825101
22.908333	0.1	0.830013
22.910000	0.1	0.832244
22.911667	0.1	0.832994
22.913333	0.1	0.834037
22.915000	0.1	0.837226
22.916667	0.1	0.843476
22.918333	0.1	0.852002
22.920000	0.1	0.861511
22.921667	0.1	0.871019
22.923333	0.1	0.879886
22.925000	0.1	0.888496
22.926667	0.1	0.898051
22.928333	0.1	0.908808
22.930000	0.1	0.919946
22.931667	0.1	0.931150
22.933333	0.1	0.942568
22.935000	0.1	0.953884
22.936667	0.1	0.964636
22.938333	0.1	0.974373
22.940000	0.1	0.983034
22.941667	0.1	0.992003
22.943333	0.1	1.003798
22.945000	0.1	1.019915
22.946667	0.1	1.039370
22.948333	0.1	1.059920
22.950000	0.1	1.080092
22.951667	0.1	1.099631
22.953333	0.1	1.118481
22.955000	0.1	1.136647
22.956667	0.1	1.154975
22.958333	0.1	1.174388
22.960000	0.1	1.194868
22.961667	0.1	1.216554
22.963333	0.1	1.240559
22.965000	0.1	1.267525
22.966667	0.1	1.296187
22.968333	0.1	1.324392
22.970000	0.1	1.351372
22.971667	0.1	1.378036
22.973333	0.1	1.405790
22.975000	0.1	1.436220
22.976667	0.1	1.470195
22.978333	0.1	1.506801
22.980000	0.1	1.544021
22.981667	0.1	1.580128
22.983333	0.1	1.614653
22.985000	0.1	1.649042
22.986667	0.1	1.686104
22.988333	0.1	1.728055
22.990000	0.1	1.774821
22.991667	0.1	1.824461
22.993333	0.1	1.874897
22.995000	0.1	1.925020
22.996667	0.1	1.974800
22.998333	0.1	2.024989
23.000000	0.1	2.076910
23.001667	0.1	2.131937
23.003333	0.1	2.190783
23.005000	0.1	2.252986
23.006667	0.1	2.317247
23.008333	0.1	2.382603
23.010000	0.1	2.448931
23.011667	0.1	2.516345
23.013333	0.1	2.584937
23.015000	0.1	2.654814
23.016667	0.1	2.725935
23.018333	0.1	2.797437
23.020000	0.1	2.867687
23.021667	0.1	2.936125
23.023333	0.1	3.004400
23.025000	0.1	3.074510
23.026667	0.1	3.146753
23.028333	0.1	3.219885
23.030000	0.1	3.292402
23.031667	0.1	3.362810
23.033333	0.1	3.429553
23.035000	0.1	3.491794
23.036667	0.1	3.550020
23.038333	0.1	3.605536
23.040000	0.1	3.659679
23.041667	0.1	3.712988
23.043333	0.1	3.764094
23.045000	0.1	3.809789
23.046667	0.1	3.847233
23.048333	0.1	3.875662
23.050000	0.1	3.896276
23.051667	0.1	3.911280
23.053333	0.1	3.922782
23.055000	0.1	3.932035
23.056667	0.1	3.938801
23.058333	0.1	3.941418
23.060000	0.1	3.937935
23.061667	0.1	3.926875
23.063333	0.1	3.907476
23.065000	0.1	3.879876
23.066667	0.1	3.844625
23.068333	0.1	3.802213
23.070000	0.1	3.753374
23.071667	0.1	3.699227
23.073333	0.1	3.640479
23.075000	0.1	3.577238
23.076667	0.1	3.509736
23.078333	0.1	3.438499
23.080000	0.1	3.364021
23.081667	0.1	3.286479
23.083333	0.1	3.205575
23.085000	0.1	3.120699
23.086667	0.1	3.031571
23.088333	0.1	2.938751
23.090000	0.1	2.843649
23.091667	0.1	2.748268
23.093333	0.1	2.654605
23.095000	0.1	2.563852
23.096667	0.1	2.475842
23.098333	0.1	2.389220
23.100000	0.1	2.302863
23.101667	0.1	2.217316
23.103333	0.1	2.134647
23.105000	0.1	2.056248
23.106667	0.1	1.980718
23.108333	0.1	1.904750
23.110000	0.1	1.826440
23.111667	0.1	1.747236
23.113333	0.1	1.670690
23.115000	0.1	1.600017
23.116667	0.1	1.536794
23.118333	0.1	1.480607
23.120000	0.1	1.428896
23.121667	0.1	1.377864
23.123333	0.1	1.325193
23.125000	0.1	1.271861
23.126667	0.1	1.221090
23.128333	0.1	1.175660
23.130000	0.1	1.136013
23.131667	0.1	1.100656
23.133333	0.1	1.068236
23.135000	0.1	1.038550
23.136667	0.1	1.011700
23.138333	0.1	0.986974
23.140000	0.1	0.962834
23.141667	0.1	0.937865
23.143333	0.1	0.911723
23.145000	0.1	0.885576
23.146667	0.1	0.861804
23.148333	0.1	0.842623
23.150000	0.1	0.828411
23.151667	0.1	0.817659
23.153333	0.1	0.808593
23.155000	0.1	0.800025
23.156667	0.1	0.790465
23.158333	0.1	0.778339
23.160000	0.1	0.764127
23.161667	0.1	0.750693
23.163333	0.1	0.740560
23.165000	0.1	0.733533
23.166667	0.1	0.727423
23.168333	0.1	0.720704
23.170000	0.1	0.713435
23.171667	0.1	0.706115
23.173333	0.1	0.698939
23.175000	0.1	0.691796
23.176667	0.1	0.684704
23.178333	0.1	0.678385
23.180000	0.1	0.673672
23.181667	0.1	0.670399
23.183333	0.1	0.668089
23.185000	0.1	0.666967
23.186667	0.1	0.667623
23.188333	0.1	0.670073
23.190000	0.1	0.673020
23.191667	0.1	0.674133
23.193333	0.1	0.671726
23.195000	0.1	0.665956
23.196667	0.1	0.658040
23.198333	0.1	0.649486
23.200000	0.1	0.642193
23.201667	0.1	0.637202
23.203333	0.1	0.633830
23.205000	0.1	0.631441
23.206667	0.1	0.630189
23.208333	0.1	0.629546
23.210000	0.1	0.628368
23.211667	0.1	0.626198
23.213333	0.1	0.623497
23.215000	0.1	0.620740
23.216667	0.1	0.617635
23.218333	0.1	0.613327
23.220000	0.1	0.607353
23.221667	0.1	0.600787
23.223333	0.1	0.596317
23.225000	0.1	0.596042
23.226667	0.1	0.599390
23.228333	0.1	0.603697
23.230000	0.1	0.606445
23.231667	0.1	0.606594
23.233333	0.1	0.604088
23.235000	0.1	0.599236
23.236667	0.1	0.592931
23.238333	0.1	0.586659
23.240000	0.1	0.581662
23.241667	0.1	0.577900
23.243333	0.1	0.574542
23.245000	0.1	0.571241
23.246667	0.1	0.568703
23.248333	0.1	0.568395
23.250000	0.1	0.571250
23.251667	0.1	0.576684
23.253333	0.1	0.583059
23.255000	0.1	0.588549
23.256667	0.1	0.591655
23.258333	0.1	0.591446
23.260000	0.1	0.587883
23.261667	0.1	0.582095
23.263333	0.1	0.575990
23.265000	0.1	0.571739
23.266667	0.1	0.571357
23.268333	0.1	0.575739
23.270000	0.1	0.583800
23.271667	0.1	0.592871
23.273333	0.1	0.600084
23.275000	0.1	0.603958
23.276667	0.1	0.605541
23.278333	0.1	0.607111
23.280000	0.1	0.609905
23.281667	0.1	0.613886
23.283333	0.1	0.618305
23.285000	0.1	0.621788
23.286667	0.1	0.623320
23.288333	0.1	0.623409
23.290000	0.1	0.623837
23.291667	0.1	0.626040
23.293333	0.1	0.629975
23.295000	0.1	0.634841
23.296667	0.1	0.640051
23.298333	0.1	0.645076
23.300000	0.1	0.649472
23.301667	0.1	0.653765
23.303333	0.1	0.659190
23.305000	0.1	0.666035
23.306667	0.1	0.673099
23.308333	0.1	0.679074
23.310000	0.1	0.683391
23.311667	0.1	0.685975
23.313333	0.1	0.687414
23.315000	0.1	0.689053
23.316667	0.1	0.691847
23.318333	0.1	0.695572
23.320000	0.1	0.699461
23.321667	0.1	0.702529
23.323333	0.1	0.703721
23.325000	0.1	0.702692
23.326667	0.1	0.700126
23.328333	0.1	0.696881
23.330000	0.1	0.693374
23.331667	0.1	0.690119
23.333333	0.1	0.687824
23.335000	0.1	0.686864
23.336667	0.1	0.687297
23.338333	0.1	0.689034
23.340000	0.1	0.691353
23.341667	0.1	0.692639
23.343333	0.1	0.691060
23.345000	0.1	0.685328
23.346667	0.1	0.675688
23.348333	0.1	0.664988
23.350000	0.1	0.657388
23.351667	0.1	0.654873
23.353333	0.1	0.656168
23.355000	0.1	0.658976
23.356667	0.1	0.661607
23.358333	0.1	0.662385
23.360000	0.1	0.659553
23.361667	0.1	0.652983
23.363333	0.1	0.645318
23.365000	0.1	0.640368
23.366667	0.1	0.640079
23.368333	0.1	0.642650
23.370000	0.1	0.643712
23.371667	0.1	0.639851
23.373333	0.1	0.631134
23.375000	0.1	0.620494
23.376667	0.1	0.611702
23.378333	0.1	0.607623
23.380000	0.1	0.608950
23.381667	0.1	0.613700
23.383333	0.1	0.618068
23.385000	0.1	0.618808
23.386667	0.1	0.615218
23.388333	0.1	0.608987
23.390000	0.1	0.602817
23.391667	0.1	0.599022
23.393333	0.1	0.597932
23.395000	0.1	0.597374
23.396667	0.1	0.594691
23.398333	0.1	0.589755
23.400000	0.1	0.585010
23.401667	0.1	0.582305
23.403333	0.1	0.581406
23.405000	0.1	0.581453
23.406667	0.1	0.581946
23.408333	0.1	0.582463
23.410000	0.1	0.583152
23.411667	0.1	0.585523
23.413333	0.1	0.590985
23.415000	0.1	0.598016
23.416667	0.1	0.602789
23.418333	0.1	0.602775
23.420000	0.1	0.598440
23.421667	0.1	0.592591
23.423333	0.1	0.588857
23.425000	0.1	0.589169
23.426667	0.1	0.592382
23.428333	0.1	0.596331
23.430000	0.1	0.600759
23.431667	0.1	0.606636
23.433333	0.1	0.613607
23.435000	0.1	0.619860
23.436667	0.1	0.623716
23.438333	0.1	0.624550
23.440000	0.1	0.622906
23.441667	0.1	0.620554
23.443333	0.1	0.619879
23.445000	0.1	0.621425
23.446667	0.1	0.622808
23.448333	0.1	0.621984
23.450000	0.1	0.619702
23.451667	0.1	0.617974
23.453333	0.1	0.618258
23.455000	0.1	0.620899
23.456667	0.1	0.625192
23.458333	0.1	0.630091
23.460000	0.1	0.634897
23.461667	0.1	0.639264
23.463333	0.1	0.642496
23.465000	0.1	0.643618
23.466667	0.1	0.642887
23.468333	0.1	0.642077
23.470000	0.1	0.642575
23.471667	0.1	0.643786
23.473333	0.1	0.643660
23.475000	0.1	0.641202
23.476667	0.1	0.638226
23.478333	0.1	0.637812
23.480000	0.1	0.641472
23.481667	0.1	0.648331
23.483333	0.1	0.656052
23.485000	0.1	0.662222
23.486667	0.1	0.666110
23.488333	0.1	0.669416
23.490000	0.1	0.674697
23.491667	0.1	0.683586
23.493333	0.1	0.695959
23.495000	0.1	0.710026
23.496667	0.1	0.723801
23.498333	0.1	0.736802
23.500000	0.1	0.750185
23.501667	0.1	0.765393
23.503333	0.1	0.782902
23.505000	0.1	0.802409
23.506667	0.1	0.823257
23.508333	0.1	0.843965
23.510000	0.1	0.862195
23.511667	0.1	0.876416
23.513333	0.1	0.887397
23.515000	0.1	0.897506
23.516667	0.1	0.909595
23.518333	0.1	0.926489
23.520000	0.1	0.949609
23.521667	0.1	0.977791
23.523333	0.1	1.008585
23.525000	0.1	1.040008
23.526667	0.1	1.070732
23.528333	0.1	1.100525
23.530000	0.1	1.130630
23.531667	0.1	1.162640
23.533333	0.1	1.197201
23.535000	0.1	1.234673
23.536667	0.1	1.276075
23.538333	0.1	1.322217
23.540000	0.1	1.372574
23.541667	0.1	1.425636
23.543333	0.1	1.480165
23.545000	0.1	1.535923
23.546667	0.1	1.593288
23.548333	0.1	1.652297
23.550000	0.1	1.712558
23.551667	0.1	1.774100
23.553333	0.1	1.837951
23.555000	0.1	1.905672
23.556667	0.1	1.977994
23.558333	0.1	2.054758
23.560000	0.1	2.136733
23.561667	0.1	2.225772
23.563333	0.1	2.322881
23.565000	0.1	2.427506
23.566667	0.1	2.538865
23.568333	0.1	2.656612
23.570000	0.1	2.779770
23.571667	0.1	2.907049
23.573333	0.1	3.039199
23.575000	0.1	3.178953
23.576667	0.1	3.327718
23.578333	0.1	3.484036
23.580000	0.1	3.646007
23.581667	0.1	3.813128
23.583333	0.1	3.985702
23.585000	0.1	4.164777
23.586667	0.1	4.352522
23.588333	0.1	4.550968
23.590000	0.1	4.760432
23.591667	0.1	4.980089
23.593333	0.1	5.209581
23.595000	0.1	5.449653
23.596667	0.1	5.701641
23.598333	0.1	5.966257
23.600000	0.1	6.242800
23.601667	0.1	6.529777
23.603333	0.1	6.826413
23.605000	0.1	7.133000
23.606667	0.1	7.449901
23.608333	0.1	7.777242
23.610000	0.1	8.115736
23.611667	0.1	8.466272
23.613333	0.1	8.829026
23.615000	0.1	9.203800
23.616667	0.1	9.590820
23.618333	0.1	9.991121
23.620000	0.1	10.405905
23.621667	0.1	10.835608
23.623333	0.1	11.280547
23.625000	0.1	11.741896
23.626667	0.1	12.220559
23.628333	0.1	12.715594
23.630000	0.1	13.225409
23.631667	0.1	13.750088
23.633333	0.1	14.291168
23.635000	0.1	14.850530
23.636667	0.1	15.430069
23.638333	0.1	16.030669
23.640000	0.1	16.652010
23.641667	0.1	17.294474
23.643333	0.1	17.958996
23.645000	0.1	18.645236
23.646667	0.1	19.351919
23.648333	0.1	20.078686
23.650000	0.1	20.827330
23.651667	0.1	21.601846
23.653333	0.1	22.407076
23.655000	0.1	23.246594
23.656667	0.1	24.121641
23.658333	0.1	25.031390
23.660000	0.1	25.973846
23.661667	0.1	26.947935
23.663333	0.1	27.956064
23.665000	0.1	29.003634
23.666667	0.1	30.095964
23.668333	0.1	31.236247
23.670000	0.1	32.424843
23.671667	0.1	33.659320
23.673333	0.1	34.936536
23.675000	0.1	36.255112
23.676667	0.1	37.615588
23.678333	0.1	39.018909
23.680000	0.1	40.465184
23.681667	0.1	41.953535
23.683333	0.1	43.482524
23.685000	0.1	45.049936
23.686667	0.1	46.652514
23.688333	0.1	48.286659
23.690000	0.1	49.948529
23.691667	0.1	51.633101
23.693333	0.1	53.334152
23.695000	0.1	55.044782
23.696667	0.1	56.757038
23.698333	0.1	58.462205
23.700000	0.1	60.152505
23.701667	0.1	61.821523
23.703333	0.1	63.462723
23.705000	0.1	65.067834
23.706667	0.1	66.626682
23.708333	0.1	68.128607
23.710000	0.1	69.564087
23.711667	0.1	70.925504
23.713333	0.1	72.206715
23.715000	0.1	73.400890
23.716667	0.1	74.499524
23.718333	0.1	75.494102
23.720000	0.1	76.376996
23.721667	0.1	77.140979
23.723333	0.1	77.780159
23.725000	0.1	78.291111
23.726667	0.1	78.671933
23.728333	0.1	78.920689
23.730000	0.1	79.034609
23.731667	0.1	79.010627
23.733333	0.1	78.847306
23.735000	0.1	78.545967
23.736667	0.1	78.109456
23.738333	0.1	77.540833
23.740000	0.1	76.843384
23.741667	0.1	76.020449
23.743333	0.1	75.076036
23.745000	0.1	74.016182
23.746667	0.1	72.848597
23.748333	0.1	71.580354
23.750000	0.1	70.216265
23.751667	0.1	68.760528
23.753333	0.1	67.220256
23.755000	0.1	65.606302
23.756667	0.1	63.930261
23.758333	0.1	62.201554
23.760000	0.1	60.427478
23.761667	0.1	58.614747
23.763333	0.1	56.770355
23.765000	0.1	54.902216
23.766667	0.1	53.018946
23.768333	0.1	51.127859
23.770000	0.1	49.234331
23.771667	0.1	47.343602
23.773333	0.1	45.461603
23.775000	0.1	43.594674
23.776667	0.1	41.749440
23.778333	0.1	39.932327
23.780000	0.1	38.148640
23.781667	0.1	36.402214
23.783333	0.1	34.695948
23.785000	0.1	33.032275
23.786667	0.1	31.412803
23.788333	0.1	29.838160
23.790000	0.1	28.309226
23.791667	0.1	26.828460
23.793333	0.1	25.399048
23.795000	0.1	24.023200
23.796667	0.1	22.702231
23.798333	0.1	21.436894
23.800000	0.1	20.226575
23.801667	0.1	19.069505
23.803333	0.1	17.964360
23.805000	0.1	16.911062
23.806667	0.1	15.909835
23.808333	0.1	14.960165
23.810000	0.1	14.060908
23.811667	0.1	13.210722
23.813333	0.1	12.408290
23.815000	0.1	11.652568
23.816667	0.1	10.942491
23.818333	0.1	10.276395
23.820000	0.1	9.652018
23.821667	0.1	9.066560
23.823333	0.1	8.516735
23.825000	0.1	7.999511
23.826667	0.1	7.513114
23.828333	0.1	7.057134
23.830000	0.1	6.631520
23.831667	0.1	6.235559
23.833333	0.1	5.867868
23.835000	0.1	5.526473
23.836667	0.1	5.208794
23.838333	0.1	4.912401
23.840000	0.1	4.635905
23.841667	0.1	4.378897
23.843333	0.1	4.141228
23.845000	0.1	3.922135
23.846667	0.1	3.719772
23.848333	0.1	3.531715
23.850000	0.1	3.355662
23.851667	0.1	3.190087
23.853333	0.1	3.035413
23.855000	0.1	2.893768
23.856667	0.1	2.766410
23.858333	0.1	2.652211
23.860000	0.1	2.549188
23.861667	0.1	2.455963
23.863333	0.1	2.370779
23.865000	0.1	2.290565
23.866667	0.1	2.212878
23.868333	0.1	2.137311
23.870000	0.1	2.063541
23.871667	0.1	1.990516
23.873333	0.1	1.919027
23.875000	0.1	1.852722
23.876667	0.1	1.795045
23.878333	0.1	1.746225
23.880000	0.1	1.704074
23.881667	0.1	1.666453
23.883333	0.1	1.631984
23.885000	0.1	1.599118
23.886667	0.1	1.566084
23.888333	0.1	1.531895
23.890000	0.1	1.496859
23.891667	0.1	1.462409
23.893333	0.1	1.430516
23.895000	0.1	1.402954
23.896667	0.1	1.380634
23.898333	0.1	1.362911
23.900000	0.1	1.347912
23.901667	0.1	1.333677
23.903333	0.1	1.318376
23.905000	0.1	1.300322
23.906667	0.1	1.279539
23.908333	0.1	1.258603
23.910000	0.1	1.240261
23.911667	0.1	1.224549
23.913333	0.1	1.208782
23.915000	0.1	1.190137
23.916667	0.1	1.168605
23.918333	0.1	1.147324
23.920000	0.1	1.129257
23.921667	0.1	1.114076
23.923333	0.1	1.099268
23.925000	0.1	1.083231
23.926667	0.1	1.066444
23.928333	0.1	1.050169
23.930000	0.1	1.034830
23.931667	0.1	1.020124
23.933333	0.1	1.005656
23.935000	0.1	0.990839
23.936667	0.1	0.975383
23.938333	0.1	0.959947
23.940000	0.1	0.945469
23.941667	0.1	0.932012
23.943333	0.1	0.918717
23.945000	0.1	0.904608
23.946667	0.1	0.889138
23.948333	0.1	0.872379
23.950000	0.1	0.855224
23.951667	0.1	0.839606
23.953333	0.1	0.827969
23.955000	0.1	0.821557
23.956667	0.1	0.819447
23.958333	0.1	0.818959
23.960000	0.1	0.817222
23.961667	0.1	0.813133
23.963333	0.1	0.807000
23.965000	0.1	0.798781
23.966667	0.1	0.788826
23.968333	0.1	0.778884
23.970000	0.1	0.770488
23.971667	0.1	0.763503
23.973333	0.1	0.756416
23.975000	0.1	0.747140
23.976667	0.1	0.734548
23.978333	0.1	0.719773
23.980000	0.1	0.705663
23.981667	0.1	0.694930
23.983333	0.1	0.688480
23.985000	0.1	0.685337
23.986667	0.1	0.684084
23.988333	0.1	0.683158
23.990000	0.1	0.680494
23.991667	0.1	0.675148
23.993333	0.1	0.668550
23.995000	0.1	0.663293
23.996667	0.1	0.661472
23.998333	0.1	0.663116
24.000000	0.1	0.665658
24.001667	0.1	0.665919
24.003333	0.1	0.662408
24.005000	0.1	0.655856
24.006667	0.1	0.648466
24.008333	0.1	0.642547
24.010000	0.1	0.639367
24.011667	0.1	0.639143
24.013333	0.1	0.641039
24.015000	0.1	0.643055
24.016667	0.1	0.643586
24.018333	0.1	0.643050
24.020000	0.1	0.642920
24.021667	0.1	0.643660
24.023333	0.1	0.643907
24.025000	0.1	0.642049
24.026667	0.1	0.638622
24.028333	0.1	0.635623
24.030000	0.1	0.633956
24.031667	0.1	0.633379
24.033333	0.1	0.633975
24.035000	0.1	0.635707
24.036667	0.1	0.637677
24.038333	0.1	0.639390
24.040000	0.1	0.641923
24.041667	0.1	0.646482
24.043333	0.1	0.652736
24.045000	0.1	0.659786
24.046667	0.1	0.667679
24.048333	0.1	0.676224
24.050000	0.1	0.683414
24.051667	0.1	0.686720
24.053333	0.1	0.685812
24.055000	0.1	0.683134
24.056667	0.1	0.682687
24.058333	0.1	0.688438
24.060000	0.1	0.701672
24.061667	0.1	0.719042
24.063333	0.1	0.734869
24.065000	0.1	0.745608
24.066667	0.1	0.751591
24.068333	0.1	0.755559
24.070000	0.1	0.761007
24.071667	0.1	0.770907
24.073333	0.1	0.786195
24.075000	0.1	0.804919
24.076667	0.1	0.823392
24.078333	0.1	0.838721
24.080000	0.1	0.850353
24.081667	0.1	0.859112
24.083333	0.1	0.866130
24.085000	0.1	0.872952
24.086667	0.1	0.880952
24.088333	0.1	0.890298
24.090000	0.1	0.900584
24.091667	0.1	0.912105
24.093333	0.1	0.925544
24.095000	0.1	0.940580
24.096667	0.1	0.955928
24.098333	0.1	0.971127
24.100000	0.1	0.987388
24.101667	0.1	1.005824
24.103333	0.1	1.025819
24.105000	0.1	1.045656
24.106667	0.1	1.063510
24.108333	0.1	1.077736
24.110000	0.1	1.087487
24.111667	0.1	1.093387
24.113333	0.1	1.097349
24.115000	0.1	1.102150
24.116667	0.1	1.110095
24.118333	0.1	1.121247
24.120000	0.1	1.133685
24.121667	0.1	1.145327
24.123333	0.1	1.154910
24.125000	0.1	1.162393
24.126667	0.1	1.168987
24.128333	0.1	1.176489
24.130000	0.1	1.186160
24.131667	0.1	1.197862
24.133333	0.1	1.209695
24.135000	0.1	1.219087
24.136667	0.1	1.225076
24.138333	0.1	1.229192
24.140000	0.1	1.233886
24.141667	0.1	1.240531
24.143333	0.1	1.248741
24.145000	0.1	1.257197
24.146667	0.1	1.264741
24.148333	0.1	1.271325
24.150000	0.1	1.278208
24.151667	0.1	1.286538
24.153333	0.1	1.295800
24.155000	0.1	1.304005
24.156667	0.1	1.309770
24.158333	0.1	1.314194
24.160000	0.1	1.319544
24.161667	0.1	1.326860
24.163333	0.1	1.335894
24.165000	0.1	1.346031
24.166667	0.1	1.357193
24.168333	0.1	1.370418
24.170000	0.1	1.386814
24.171667	0.1	1.406083
24.173333	0.1	1.426479
24.175000	0.1	1.445580
24.176667	0.1	1.461743
24.178333	0.1	1.475550
24.180000	0.1	1.489446
24.181667	0.1	1.505963
24.183333	0.1	1.526685
24.185000	0.1	1.552524
24.186667	0.1	1.583449
24.188333	0.1	1.617339
24.190000	0.1	1.650727
24.191667	0.1	1.681778
24.193333	0.1	1.711627
24.195000	0.1	1.742737
24.196667	0.1	1.776749
24.198333	0.1	1.813085
24.200000	0.1	1.849048
24.201667	0.1	1.882091
24.203333	0.1	1.912410
24.205000	0.1	1.942976
24.206667	0.1	1.977333
24.208333	0.1	2.017077
24.210000	0.1	2.060751
24.211667	0.1	2.105203
24.213333	0.1	2.148119
24.215000	0.1	2.189483
24.216667	0.1	2.230685
24.218333	0.1	2.272045
24.220000	0.1	2.312460
24.221667	0.1	2.351520
24.223333	0.1	2.389774
24.225000	0.1	2.427544
24.226667	0.1	2.464550
24.228333	0.1	2.499726
24.230000	0.1	2.531786
24.231667	0.1	2.560653
24.233333	0.1	2.587410
24.235000	0.1	2.612947
24.236667	0.1	2.637543
24.238333	0.1	2.661031
24.240000	0.1	2.682242
24.241667	0.1	2.699113
24.243333	0.1	2.710130
24.245000	0.1	2.715671
24.246667	0.1	2.717469
24.248333	0.1	2.716575
24.250000	0.1	2.712519
24.251667	0.1	2.704994
24.253333	0.1	2.694991
24.255000	0.1	2.683480
24.256667	0.1	2.670065
24.258333	0.1	2.653254
24.260000	0.1	2.631722
24.261667	0.1	2.605314
24.263333	0.1	2.573975
24.265000	0.1	2.536587
24.266667	0.1	2.492582
24.268333	0.1	2.443683
24.270000	0.1	2.392917
24.271667	0.1	2.342435
24.273333	0.1	2.292474
24.275000	0.1	2.241982
24.276667	0.1	2.189404
24.278333	0.1	2.133502
24.280000	0.1	2.074479
24.281667	0.1	2.014260
24.283333	0.1	1.954674
24.285000	0.1	1.895856
24.286667	0.1	1.837094
24.288333	0.1	1.777890
24.290000	0.1	1.716977
24.291667	0.1	1.652571
24.293333	0.1	1.584878
24.295000	0.1	1.516882
24.296667	0.1	1.452062
24.298333	0.1	1.392434
24.300000	0.1	1.337947
24.301667	0.1	1.286604
24.303333	0.1	1.235995
24.305000	0.1	1.185080
24.306667	0.1	1.134453
24.308333	0.1	1.085387
24.310000	0.1	1.038834
24.311667	0.1	0.994899
24.313333	0.1	0.953153
24.315000	0.1	0.913339
24.316667	0.1	0.875751
24.318333	0.1	0.840258
24.320000	0.1	0.805953
24.321667	0.1	0.772816
24.323333	0.1	0.742716
24.325000	0.1	0.717728
24.326667	0.1	0.697793
24.328333	0.1	0.680210
24.330000	0.1	0.661537
24.331667	0.1	0.639763
24.333333	0.1	0.614733
24.335000	0.1	0.587632
24.336667	0.1	0.560572
24.338333	0.1	0.535920
24.340000	0.1	0.515222
24.341667	0.1	0.498258
24.343333	0.1	0.483436
24.345000	0.1	0.469568
24.346667	0.1	0.457140
24.348333	0.1	0.447473
24.350000	0.1	0.441014
24.351667	0.1	0.436828
24.353333	0.1	0.433386
24.355000	0.1	0.429577
24.356667	0.1	0.424865
24.358333	0.1	0.419314
24.360000	0.1	0.413717
24.361667	0.1	0.408888
24.363333	0.1	0.404892
24.365000	0.1	0.401395
24.366667	0.1	0.397922
24.368333	0.1	0.393488
24.370000	0.1	0.387519
24.371667	0.1	0.381558
24.373333	0.1	0.378317
24.375000	0.1	0.378811
24.376667	0.1	0.381875
24.378333	0.1	0.385433
24.380000	0.1	0.386867
24.381667	0.1	0.384147
24.383333	0.1	0.378047
24.385000	0.1	0.371966
24.386667	0.1	0.369144
24.388333	0.1	0.370201
24.390000	0.1	0.372967
24.391667	0.1	0.374750
24.393333	0.1	0.374513
24.395000	0.1	0.373041
24.396667	0.1	0.371891
24.398333	0.1	0.371989
24.400000	0.1	0.373488
24.401667	0.1	0.376077
24.403333	0.1	0.378229
24.405000	0.1	0.377772
24.406667	0.1	0.374513
24.408333	0.1	0.371388
24.410000	0.1	0.372338
24.411667	0.1	0.378666
24.413333	0.1	0.388175
24.415000	0.1	0.397442
24.416667	0.1	0.403998
24.418333	0.1	0.406979
24.420000	0.1	0.406923
24.421667	0.1	0.404860
24.423333	0.1	0.401735
24.425000	0.1	0.398494
24.426667	0.1	0.396329
24.428333	0.1	0.396664
24.430000	0.1	0.400264
24.431667	0.1	0.406355
24.433333	0.1	0.413409
24.435000	0.1	0.419808
24.436667	0.1	0.423486
24.438333	0.1	0.422755
24.440000	0.1	0.418006
24.441667	0.1	0.412092
24.443333	0.1	0.408650
24.445000	0.1	0.409577
24.446667	0.1	0.414243
24.448333	0.1	0.420907
24.450000	0.1	0.427850
24.451667	0.1	0.433130
24.453333	0.1	0.435309
24.455000	0.1	0.434588
24.456667	0.1	0.432255
24.458333	0.1	0.429433
24.460000	0.1	0.426704
24.461667	0.1	0.424464
24.463333	0.1	0.423337
24.465000	0.1	0.424143
24.466667	0.1	0.427486
24.468333	0.1	0.433265
24.470000	0.1	0.440585
24.471667	0.1	0.447598
24.473333	0.1	0.451542
24.475000	0.1	0.450490
24.476667	0.1	0.445363
24.478333	0.1	0.439608
24.480000	0.1	0.437032
24.481667	0.1	0.439398
24.483333	0.1	0.445200
24.485000	0.1	0.451175
24.486667	0.1	0.454863
24.488333	0.1	0.455598
24.490000	0.1	0.454504
24.491667	0.1	0.453563
24.493333	0.1	0.453833
24.495000	0.1	0.455128
24.496667	0.1	0.456758
24.498333	0.1	0.457512
24.500000	0.1	0.456418
24.501667	0.1	0.454509
24.503333	0.1	0.454523
24.505000	0.1	0.458197
24.506667	0.1	0.464721
24.508333	0.1	0.471817
24.510000	0.1	0.477680
24.511667	0.1	0.481396
24.513333	0.1	0.482607
24.515000	0.1	0.481717
24.516667	0.1	0.479561
24.518333	0.1	0.476711
24.520000	0.1	0.473242
24.521667	0.1	0.469154
24.523333	0.1	0.464786
24.525000	0.1	0.460660
24.526667	0.1	0.457335
24.528333	0.1	0.455524
24.530000	0.1	0.456069
24.531667	0.1	0.459328
24.533333	0.1	0.464567
24.535000	0.1	0.469852
24.536667	0.1	0.472986
24.538333	0.1	0.473172
24.540000	0.1	0.471221
24.541667	0.1	0.468264
24.543333	0.1	0.464693
24.545000	0.1	0.460232
24.546667	0.1	0.454821
24.548333	0.1	0.449149
24.550000	0.1	0.443961
24.551667	0.1	0.439375
24.553333	0.1	0.435589
24.555000	0.1	0.433419
24.556667	0.1	0.433344
24.558333	0.1	0.434765
24.560000	0.1	0.436590
24.561667	0.1	0.438034
24.563333	0.1	0.439016
24.565000	0.1	0.440204
24.566667	0.1	0.442169
24.568333	0.1	0.444143
24.570000	0.1	0.444339
24.571667	0.1	0.441805
24.573333	0.1	0.437503
24.575000	0.1	0.433396
24.576667	0.1	0.430797
24.578333	0.1	0.429652
24.580000	0.1	0.429102
24.581667	0.1	0.428390
24.583333	0.1	0.427179
24.585000	0.1	0.425251
24.586667	0.1	0.422453
24.588333	0.1	0.419486
24.590000	0.1	0.418392
24.591667	0.1	0.421046
24.593333	0.1	0.426820
24.595000	0.1	0.432432
24.596667	0.1	0.434103
24.598333	0.1	0.430071
24.600000	0.1	0.421889
24.601667	0.1	0.413256
24.603333	0.1	0.407328
24.605000	0.1	0.405223
24.606667	0.1	0.406592
24.608333	0.1	0.410560
24.610000	0.1	0.415803
24.611667	0.1	0.420664
24.613333	0.1	0.424096
24.615000	0.1	0.426257
24.616667	0.1	0.427552
24.618333	0.1	0.427770
24.620000	0.1	0.426862
24.621667	0.1	0.425507
24.623333	0.1	0.424366
24.625000	0.1	0.423579
24.626667	0.1	0.422886
24.628333	0.1	0.422047
24.630000	0.1	0.421605
24.631667	0.1	0.422718
24.633333	0.1	0.426075
24.635000	0.1	0.431333
24.636667	0.1	0.437521
24.638333	0.1	0.443403
24.640000	0.1	0.447552
24.641667	0.1	0.448860
24.643333	0.1	0.447491
24.645000	0.1	0.444981
24.646667	0.1	0.442937
24.648333	0.1	0.441857
24.650000	0.1	0.441941
24.651667	0.1	0.444185
24.653333	0.1	0.449521
24.655000	0.1	0.457247
24.656667	0.1	0.465047
24.658333	0.1	0.470616
24.660000	0.1	0.473480
24.661667	0.1	0.475263
24.663333	0.1	0.477689
24.665000	0.1	0.480805
24.666667	0.1	0.483636
24.668333	0.1	0.485331
24.670000	0.1	0.485056
24.671667	0.1	0.482146
24.673333	0.1	0.476860
24.675000	0.1	0.470770
24.676667	0.1	0.466434
24.678333	0.1	0.466225
24.680000	0.1	0.470541
24.681667	0.1	0.477131
24.683333	0.1	0.482490
24.685000	0.1	0.484325
24.686667	0.1	0.482653
24.688333	0.1	0.478528
24.690000	0.1	0.473163
24.691667	0.1	0.468567
24.693333	0.1	0.466984
24.695000	0.1	0.468991
24.696667	0.1	0.473754
24.698333	0.1	0.480325
24.700000	0.1	0.486751
24.701667	0.1	0.489946
24.703333	0.1	0.488381
24.705000	0.1	0.483524
24.706667	0.1	0.478015
24.708333	0.1	0.473624
24.710000	0.1	0.470988
24.711667	0.1	0.470220
24.713333	0.1	0.471384
24.715000	0.1	0.474327
24.716667	0.1	0.477815
24.718333	0.1	0.479361
24.720000	0.1	0.477261
24.721667	0.1	0.472278
24.723333	0.1	0.466267
24.725000	0.1	0.460348
24.726667	0.1	0.455179
24.728333	0.1	0.451007
24.730000	0.1	0.446732
24.731667	0.1	0.440474
24.733333	0.1	0.431603
24.735000	0.1	0.421656
24.736667	0.1	0.413726
24.738333	0.1	0.410699
24.740000	0.1	0.413097
24.741667	0.1	0.418434
24.743333	0.1	0.423095
24.745000	0.1	0.424562
24.746667	0.1	0.421894
24.748333	0.1	0.415649
24.750000	0.1	0.407714
24.751667	0.1	0.400310
24.753333	0.1	0.394699
24.755000	0.1	0.391295
24.756667	0.1	0.390392
24.758333	0.1	0.391505
24.760000	0.1	0.392701
24.761667	0.1	0.391942
24.763333	0.1	0.388739
24.765000	0.1	0.384059
24.766667	0.1	0.379463
24.768333	0.1	0.376645
24.770000	0.1	0.376548
24.771667	0.1	0.378592
24.773333	0.1	0.381344
24.775000	0.1	0.383444
24.776667	0.1	0.383733
24.778333	0.1	0.381526
24.780000	0.1	0.377423
24.781667	0.1	0.372841
24.783333	0.1	0.368631
24.785000	0.1	0.364874
24.786667	0.1	0.361633
24.788333	0.1	0.359528
24.790000	0.1	0.359737
24.791667	0.1	0.362438
24.793333	0.1	0.365418
24.795000	0.1	0.366326
24.796667	0.1	0.365372
24.798333	0.1	0.364217
24.800000	0.1	0.363821
24.801667	0.1	0.364282
24.803333	0.1	0.365498
24.805000	0.1	0.367351
24.806667	0.1	0.369707
24.808333	0.1	0.372310
24.810000	0.1	0.374643
24.811667	0.1	0.376659
24.813333	0.1	0.379374
24.815000	0.1	0.384110
24.816667	0.1	0.391128
24.818333	0.1	0.399272
24.820000	0.1	0.406764
24.821667	0.1	0.412399
24.823333	0.1	0.416311
24.825000	0.1	0.419603
24.826667	0.1	0.423314
24.828333	0.1	0.428348
24.830000	0.1	0.435510
24.831667	0.1	0.444669
24.833333	0.1	0.454751
24.835000	0.1	0.464944
24.836667	0.1	0.474760
24.838333	0.1	0.483724
24.840000	0.1	0.492362
24.841667	0.1	0.502714
24.843333	0.1	0.516451
24.845000	0.1	0.532833
24.846667	0.1	0.549164
24.848333	0.1	0.563273
24.850000	0.1	0.575385
24.851667	0.1	0.587571
24.853333	0.1	0.601951
24.855000	0.1	0.619497
24.856667	0.1	0.639968
24.858333	0.1	0.662487
24.860000	0.1	0.685970
24.861667	0.1	0.709007
24.863333	0.1	0.729505
24.865000	0.1	0.745845
24.866667	0.1	0.758823
24.868333	0.1	0.771121
24.870000	0.1	0.785403
24.871667	0.1	0.803568
24.873333	0.1	0.826600
24.875000	0.1	0.854260
24.876667	0.1	0.885474
24.878333	0.1	0.919350
24.880000	0.1	0.955397
24.881667	0.1	0.992436
24.883333	0.1	1.028203
24.885000	0.1	1.060939
24.886667	0.1	1.091482
24.888333	0.1	1.123226
24.890000	0.1	1.159306
24.891667	0.1	1.200438
24.893333	0.1	1.245802
24.895000	0.1	1.294143
24.896667	0.1	1.343586
24.898333	0.1	1.392649
24.900000	0.1	1.442032
24.901667	0.1	1.493711
24.903333	0.1	1.548291
24.905000	0.1	1.604571
24.906667	0.1	1.661680
24.908333	0.1	1.720102
24.910000	0.1	1.780391
24.911667	0.1	1.841653
24.913333	0.1	1.901397
24.915000	0.1	1.956904
24.916667	0.1	2.007196
24.918333	0.1	2.053780
24.920000	0.1	2.099704
24.921667	0.1	2.147560
24.923333	0.1	2.198135
24.925000	0.1	2.250476
24.926667	0.1	2.302416
24.928333	0.1	2.351287
24.930000	0.1	2.395469
24.931667	0.1	2.435241
24.933333	0.1	2.472112
24.935000	0.1	2.507083
24.936667	0.1	2.539698
24.938333	0.1	2.568932
24.940000	0.1	2.594888
24.941667	0.1	2.618674
24.943333	0.1	2.640453
24.945000	0.1	2.658698
24.946667	0.1	2.671569
24.948333	0.1	2.678200
24.950000	0.1	2.678474
24.951667	0.1	2.672770
24.953333	0.1	2.662805
24.955000	0.1	2.651196
24.956667	0.1	2.638749
24.958333	0.1	2.623708
24.960000	0.1	2.604267
24.961667	0.1	2.579875
24.963333	0.1	2.550380
24.965000	0.1	2.516313
24.966667	0.1	2.479567
24.968333	0.1	2.442026
24.970000	0.1	2.403911
24.971667	0.1	2.364414
24.973333	0.1	2.323138
24.975000	0.1	2.279836
24.976667	0.1	2.233461
24.978333	0.1	2.183053
24.980000	0.1	2.129260
24.981667	0.1	2.073604
24.983333	0.1	2.017417
24.985000	0.1	1.962008
24.986667	0.1	1.908615
24.988333	0.1	1.857560
24.990000	0.1	1.807734
24.991667	0.1	1.757047
24.993333	0.1	1.704013
24.995000	0.1	1.649102
24.996667	0.1	1.594084
24.998333	0.1	1.540608
25.000000	0.1	1.489711
25.001667	0.1	1.441669
25.003333	0.1	1.395908
25.005000	0.1	1.351452
25.006667	0.1	1.307586
25.008333	0.1	1.264331
25.010000	0.1	1.221988
25.011667	0.1	1.180060
25.013333	0.1	1.137545
25.015000	0.1	1.094700
25.016667	0.1	1.053489
25.018333	0.1	1.015505
25.020000	0.1	0.980329
25.021667	0.1	0.946741
25.023333	0.1	0.914820
25.025000	0.1	0.885683
25.026667	0.1	0.859778
25.028333	0.1	0.836151
25.030000	0.1	0.813268
25.031667	0.1	0.790223
25.033333	0.1	0.766953
25.035000	0.1	0.743973
25.036667	0.1	0.722227
25.038333	0.1	0.702497
25.040000	0.1	0.684862
25.041667	0.1	0.668974
25.043333	0.1	0.654636
25.045000	0.1	0.641905
25.046667	0.1	0.630547
25.048333	0.1	0.619958
25.050000	0.1	0.609700
25.051667	0.1	0.599306
25.053333	0.1	0.588098
25.055000	0.1	0.575832
25.056667	0.1	0.562980
25.058333	0.1	0.550216
25.060000	0.1	0.537671
25.061667	0.1	0.524772
25.063333	0.1	0.511203
25.065000	0.1	0.498090
25.066667	0.1	0.488064
25.068333	0.1	0.483710
25.070000	0.1	0.485070
25.071667	0.1	0.489037
25.073333	0.1	0.491776
25.075000	0.1	0.491170
25.076667	0.1	0.486998
25.078333	0.1	0.479701
25.080000	0.1	0.469903
25.081667	0.1	0.458714
25.083333	0.1	0.447668
25.085000	0.1	0.438550
25.086667	0.1	0.433037
25.088333	0.1	0.431272
25.090000	0.1	0.431631
25.091667	0.1	0.432734
25.093333	0.1	0.434569
25.095000	0.1	0.437251
25.096667	0.1	0.439482
25.098333	0.1	0.439421
25.100000	0.1	0.436967
25.101667	0.1	0.434052
25.103333	0.1	0.432553
25.105000	0.1	0.432925
25.106667	0.1	0.434387
25.108333	0.1	0.435384
25.110000	0.1	0.434425
25.111667	0.1	0.431198
25.113333	0.1	0.426583
25.115000	0.1	0.421754
25.116667	0.1	0.417363
25.118333	0.1	0.413950
25.120000	0.1	0.412688
25.121667	0.1	0.414262
25.123333	0.1	0.417256
25.125000	0.1	0.419063
25.126667	0.1	0.418513
25.128333	0.1	0.416581
25.130000	0.1	0.414802
25.131667	0.1	0.414280
25.133333	0.1	0.415673
25.135000	0.1	0.418755
25.136667	0.1	0.422057
25.138333	0.1	0.423733
25.140000	0.1	0.422942
25.141667	0.1	0.420120
25.143333	0.1	0.416180
25.145000	0.1	0.412166
25.146667	0.1	0.409121
25.148333	0.1	0.407100
25.150000	0.1	0.405186
25.151667	0.1	0.403496
25.153333	0.1	0.404073
25.155000	0.1	0.408459
25.156667	0.1	0.415505
25.158333	0.1	0.422755
25.160000	0.1	0.428502
25.161667	0.1	0.432041
25.163333	0.1	0.433386
25.165000	0.1	0.432860
25.166667	0.1	0.430890
25.168333	0.1	0.428311
25.170000	0.1	0.425889
25.171667	0.1	0.423957
25.173333	0.1	0.423058
25.175000	0.1	0.423687
25.176667	0.1	0.425517
25.178333	0.1	0.427803
25.180000	0.1	0.430001
25.181667	0.1	0.431854
25.183333	0.1	0.433377
25.185000	0.1	0.434564
25.186667	0.1	0.435291
25.188333	0.1	0.435538
25.190000	0.1	0.435370
25.191667	0.1	0.434765
25.193333	0.1	0.433703
25.195000	0.1	0.432348
25.196667	0.1	0.430979
25.198333	0.1	0.429866
25.200000	0.1	0.429181
25.201667	0.1	0.429130
25.203333	0.1	0.429978
25.205000	0.1	0.431854
25.206667	0.1	0.434788
25.208333	0.1	0.439156
25.210000	0.1	0.445293
25.211667	0.1	0.452553
25.213333	0.1	0.459421
25.215000	0.1	0.464674
25.216667	0.1	0.468334
25.218333	0.1	0.471384
25.220000	0.1	0.474518
25.221667	0.1	0.477578
25.223333	0.1	0.480455
25.225000	0.1	0.483994
25.226667	0.1	0.488963
25.228333	0.1	0.494462
25.230000	0.1	0.498276
25.231667	0.1	0.499287
25.233333	0.1	0.499161
25.235000	0.1	0.500581
25.236667	0.1	0.504558
25.238333	0.1	0.510011
25.240000	0.1	0.514863
25.241667	0.1	0.517531
25.243333	0.1	0.518858
25.245000	0.1	0.521783
25.246667	0.1	0.528675
25.248333	0.1	0.539953
25.250000	0.1	0.554454
25.251667	0.1	0.569769
25.253333	0.1	0.582743
25.255000	0.1	0.590850
25.256667	0.1	0.593755
25.258333	0.1	0.593499
25.260000	0.1	0.593630
25.261667	0.1	0.597560
25.263333	0.1	0.606580
25.265000	0.1	0.619455
25.266667	0.1	0.633970
25.268333	0.1	0.648270
25.270000	0.1	0.661085
25.271667	0.1	0.671796
25.273333	0.1	0.680736
25.275000	0.1	0.689174
25.276667	0.1	0.698818
25.278333	0.1	0.710688
25.280000	0.1	0.724373
25.281667	0.1	0.739126
25.283333	0.1	0.755070
25.285000	0.1	0.772565
25.286667	0.1	0.790735
25.288333	0.1	0.807499
25.290000	0.1	0.821087
25.291667	0.1	0.831070
25.293333	0.1	0.838246
25.295000	0.1	0.844165
25.296667	0.1	0.850698
25.298333	0.1	0.859369
25.300000	0.1	0.870838
25.301667	0.1	0.884677
25.303333	0.1	0.899131
25.305000	0.1	0.911355
25.306667	0.1	0.919020
25.308333	0.1	0.921763
25.310000	0.1	0.921260
25.311667	0.1	0.920696
25.313333	0.1	0.923397
25.315000	0.1	0.930740
25.316667	0.1	0.941488
25.318333	0.1	0.952561
25.320000	0.1	0.960832
25.321667	0.1	0.965181
25.323333	0.1	0.967137
25.325000	0.1	0.969521
25.326667	0.1	0.974317
25.328333	0.1	0.981623
25.330000	0.1	0.990354
25.331667	0.1	0.999710
25.333333	0.1	1.009684
25.335000	0.1	1.020497
25.336667	0.1	1.032199
25.338333	0.1	1.044362
25.340000	0.1	1.055882
25.341667	0.1	1.065847
25.343333	0.1	1.074555
25.345000	0.1	1.082961
25.346667	0.1	1.091016
25.348333	0.1	1.097796
25.350000	0.1	1.103529
25.351667	0.1	1.110137
25.353333	0.1	1.119394
25.355000	0.1	1.131720
25.356667	0.1	1.145932
25.358333	0.1	1.159846
25.360000	0.1	1.171846
25.361667	0.1	1.181848
25.363333	0.1	1.190426
25.365000	0.1	1.197658
25.366667	0.1	1.203567
25.368333	0.1	1.209159
25.370000	0.1	1.215697
25.371667	0.1	1.223269
25.373333	0.1	1.230761
25.375000	0.1	1.237099
25.376667	0.1	1.241900
25.378333	0.1	1.244787
25.380000	0.1	1.244941
25.381667	0.1	1.241774
25.383333	0.1	1.235586
25.385000	0.1	1.227967
25.386667	0.1	1.221159
25.388333	0.1	1.215637
25.390000	0.1	1.209206
25.391667	0.1	1.199557
25.393333	0.1	1.186682
25.395000	0.1	1.172642
25.396667	0.1	1.159883
25.398333	0.1	1.149820
25.400000	0.1	1.142109
25.401667	0.1	1.135035
25.403333	0.1	1.126886
25.405000	0.1	1.116367
25.406667	0.1	1.102183
25.408333	0.1	1.083859
25.410000	0.1	1.062728
25.411667	0.1	1.041298
25.413333	0.1	1.021689
25.415000	0.1	1.004147
25.416667	0.1	0.987356
25.418333	0.1	0.970550
25.420000	0.1	0.954545
25.421667	0.1	0.940645
25.423333	0.1	0.928831
25.425000	0.1	0.917306
25.426667	0.1	0.904156
25.428333	0.1	0.889329
25.430000	0.1	0.874558
25.431667	0.1	0.861576
25.433333	0.1	0.850176
25.435000	0.1	0.838260
25.436667	0.1	0.824458
25.438333	0.1	0.809808
25.440000	0.1	0.796262
25.441667	0.1	0.784583
25.443333	0.1	0.773994
25.445000	0.1	0.763116
25.446667	0.1	0.750981
25.448333	0.1	0.737645
25.450000	0.1	0.724168
25.451667	0.1	0.711796
25.453333	0.1	0.701551
25.455000	0.1	0.694273
25.456667	0.1	0.689710
25.458333	0.1	0.685793
25.460000	0.1	0.679595
25.461667	0.1	0.669304
25.463333	0.1	0.655749
25.465000	0.1	0.641989
25.466667	0.1	0.631022
25.468333	0.1	0.623721
25.470000	0.1	0.618850
25.471667	0.1	0.614515
25.473333	0.1	0.609499
25.475000	0.1	0.604028
25.476667	0.1	0.598794
25.478333	0.1	0.593234
25.480000	0.1	0.585769
25.481667	0.1	0.575692
25.483333	0.1	0.563990
25.485000	0.1	0.552740
25.486667	0.1	0.544158
25.488333	0.1	0.539743
25.490000	0.1	0.539673
25.491667	0.1	0.542304
25.493333	0.1	0.544195
25.495000	0.1	0.542314
25.496667	0.1	0.536614
25.498333	0.1	0.529187
25.500000	0.1	0.521555
25.501667	0.1	0.514006
25.503333	0.1	0.507045
25.505000	0.1	0.501857
25.506667	0.1	0.498807
25.508333	0.1	0.496828
25.510000	0.1	0.495072
25.511667	0.1	0.494067
25.513333	0.1	0.494528
25.515000	0.1	0.496111
25.516667	0.1	0.498304
25.518333	0.1	0.501117
25.520000	0.1	0.504032
25.521667	0.1	0.505685
25.523333	0.1	0.504814
25.525000	0.1	0.501121
25.526667	0.1	0.495897
25.528333	0.1	0.491794
25.530000	0.1	0.490891
25.531667	0.1	0.492637
25.533333	0.1	0.494709
25.535000	0.1	0.495585
25.536667	0.1	0.495282
25.538333	0.1	0.494379
25.540000	0.1	0.493755
25.541667	0.1	0.494565
25.543333	0.1	0.496972
25.545000	0.1	0.499315
25.546667	0.1	0.499678
25.548333	0.1	0.497792
25.550000	0.1	0.494872
25.551667	0.1	0.492460
25.553333	0.1	0.491720
25.555000	0.1	0.492828
25.556667	0.1	0.494788
25.558333	0.1	0.495915
25.560000	0.1	0.494639
25.561667	0.1	0.490164
25.563333	0.1	0.482928
25.565000	0.1	0.474337
25.566667	0.1	0.465927
25.568333	0.1	0.458742
25.570000	0.1	0.452898
25.571667	0.1	0.447887
25.573333	0.1	0.443421
25.575000	0.1	0.439058
25.576667	0.1	0.433903
25.578333	0.1	0.428022
25.580000	0.1	0.423072
25.581667	0.1	0.420460
25.583333	0.1	0.419077
25.585000	0.1	0.415491
25.586667	0.1	0.407072
25.588333	0.1	0.394513
25.590000	0.1	0.381423
25.591667	0.1	0.372049
25.593333	0.1	0.368366
25.595000	0.1	0.368743
25.596667	0.1	0.369772
25.598333	0.1	0.368529
25.600000	0.1	0.363518
25.601667	0.1	0.355425
25.603333	0.1	0.346336
25.605000	0.1	0.337642
25.606667	0.1	0.329805
25.608333	0.1	0.323318
25.610000	0.1	0.318750
25.611667	0.1	0.316482
25.613333	0.1	0.316589
25.615000	0.1	0.318098
25.616667	0.1	0.318764
25.618333	0.1	0.317218
25.620000	0.1	0.314391
25.621667	0.1	0.311863
25.623333	0.1	0.310466
25.625000	0.1	0.310121
25.626667	0.1	0.309609
25.628333	0.1	0.307378
25.630000	0.1	0.302824
25.631667	0.1	0.296687
25.633333	0.1	0.290968
25.635000	0.1	0.287811
25.636667	0.1	0.287965
25.638333	0.1	0.290847
25.640000	0.1	0.295616
25.641667	0.1	0.301437
25.643333	0.1	0.306983
25.645000	0.1	0.310601
25.646667	0.1	0.311187
25.648333	0.1	0.309004
25.650000	0.1	0.305413
25.651667	0.1	0.301986
25.653333	0.1	0.299690
25.655000	0.1	0.298335
25.656667	0.1	0.296826
25.658333	0.1	0.294675
25.660000	0.1	0.292594
25.661667	0.1	0.291411
25.663333	0.1	0.291374
25.665000	0.1	0.292417
25.666667	0.1	0.294079
25.668333	0.1	0.295108
25.670000	0.1	0.294056
25.671667	0.1	0.290549
25.673333	0.1	0.285795
25.675000	0.1	0.282186
25.676667	0.1	0.281725
25.678333	0.1	0.284151
25.680000	0.1	0.287388
25.681667	0.1	0.289744
25.683333	0.1	0.291062
25.685000	0.1	0.292179
25.686667	0.1	0.293893
25.688333	0.1	0.296338
25.690000	0.1	0.298647
25.691667	0.1	0.299052
25.693333	0.1	0.296296
25.695000	0.1	0.290903
25.696667	0.1	0.284379
25.698333	0.1	0.278107
25.700000	0.1	0.273683
25.701667	0.1	0.272705
25.703333	0.1	0.275485
25.705000	0.1	0.280337
25.706667	0.1	0.284221
25.708333	0.1	0.284784
25.710000	0.1	0.282135
25.711667	0.1	0.278717
25.713333	0.1	0.277217
25.715000	0.1	0.278484
25.716667	0.1	0.281488
25.718333	0.1	0.284621
25.720000	0.1	0.286908
25.721667	0.1	0.288710
25.723333	0.1	0.290833
25.725000	0.1	0.292952
25.726667	0.1	0.294056
25.728333	0.1	0.294303
25.730000	0.1	0.294903
25.731667	0.1	0.295667
25.733333	0.1	0.294670
25.735000	0.1	0.291332
25.736667	0.1	0.287844
25.738333	0.1	0.286628
25.740000	0.1	0.287900
25.741667	0.1	0.290126
25.743333	0.1	0.291793
25.745000	0.1	0.292119
25.746667	0.1	0.290712
25.748333	0.1	0.287569
25.750000	0.1	0.283476
25.751667	0.1	0.279625
25.753333	0.1	0.276524
25.755000	0.1	0.273823
25.756667	0.1	0.271397
25.758333	0.1	0.269488
25.760000	0.1	0.267765
25.761667	0.1	0.265944
25.763333	0.1	0.264798
25.765000	0.1	0.265297
25.766667	0.1	0.267616
25.768333	0.1	0.270791
25.770000	0.1	0.272933
25.771667	0.1	0.272952
25.773333	0.1	0.271788
25.775000	0.1	0.271332
25.776667	0.1	0.272463
25.778333	0.1	0.274079
25.780000	0.1	0.274261
25.781667	0.1	0.272109
25.783333	0.1	0.267918
25.785000	0.1	0.262447
25.786667	0.1	0.256728
25.788333	0.1	0.251993
25.790000	0.1	0.249208
25.791667	0.1	0.248100
25.793333	0.1	0.247033
25.795000	0.1	0.244924
25.796667	0.1	0.242200
25.798333	0.1	0.239545
25.800000	0.1	0.237054
25.801667	0.1	0.234800
25.803333	0.1	0.233008
25.805000	0.1	0.231322
25.806667	0.1	0.228914
25.808333	0.1	0.226106
25.810000	0.1	0.224723
25.811667	0.1	0.225860
25.813333	0.1	0.228356
25.815000	0.1	0.230204
25.816667	0.1	0.230530
25.818333	0.1	0.230242
25.820000	0.1	0.230647
25.821667	0.1	0.231182
25.823333	0.1	0.229976
25.825000	0.1	0.226549
25.826667	0.1	0.222269
25.828333	0.1	0.218656
25.830000	0.1	0.216877
25.831667	0.1	0.217827
25.833333	0.1	0.221287
25.835000	0.1	0.225715
25.836667	0.1	0.228989
25.838333	0.1	0.229571
25.840000	0.1	0.227741
25.841667	0.1	0.225068
25.843333	0.1	0.222726
25.845000	0.1	0.221455
25.846667	0.1	0.222004
25.848333	0.1	0.223960
25.850000	0.1	0.225296
25.851667	0.1	0.224621
25.853333	0.1	0.222987
25.855000	0.1	0.222377
25.856667	0.1	0.223415
25.858333	0.1	0.225333
25.860000	0.1	0.227182
25.861667	0.1	0.228048
25.863333	0.1	0.227205
25.865000	0.1	0.224877
25.866667	0.1	0.222167
25.868333	0.1	0.220397
25.870000	0.1	0.220407
25.871667	0.1	0.221771
25.873333	0.1	0.223168
25.875000	0.1	0.223671
25.876667	0.1	0.223485
25.878333	0.1	0.223676
25.880000	0.1	0.225101
25.881667	0.1	0.227406
25.883333	0.1	0.229273
25.885000	0.1	0.229413
25.886667	0.1	0.227783
25.888333	0.1	0.226176
25.890000	0.1	0.226726
25.891667	0.1	0.229520
25.893333	0.1	0.232547
25.895000	0.1	0.233734
25.896667	0.1	0.232509
25.898333	0.1	0.229729
25.900000	0.1	0.226721
25.901667	0.1	0.224174
25.903333	0.1	0.221860
25.905000	0.1	0.219685
25.906667	0.1	0.218442
25.908333	0.1	0.218707
25.910000	0.1	0.219806
25.911667	0.1	0.220793
25.913333	0.1	0.221650
25.915000	0.1	0.222586
25.916667	0.1	0.223061
25.918333	0.1	0.222353
25.920000	0.1	0.220495
25.921667	0.1	0.218032
25.923333	0.1	0.215615
25.925000	0.1	0.214106
25.926667	0.1	0.214400
25.928333	0.1	0.216770
25.930000	0.1	0.220351
25.931667	0.1	0.223853
25.933333	0.1	0.226484
25.935000	0.1	0.227564
25.936667	0.1	0.226526
25.938333	0.1	0.224169
25.940000	0.1	0.222637
25.941667	0.1	0.222945
25.943333	0.1	0.224258
25.945000	0.1	0.226232
25.946667	0.1	0.229436
25.948333	0.1	0.233464
25.950000	0.1	0.236714
25.951667	0.1	0.237655
25.953333	0.1	0.236356
25.955000	0.1	0.235084
25.956667	0.1	0.235955
25.958333	0.1	0.238367
25.960000	0.1	0.240044
25.961667	0.1	0.240006
25.963333	0.1	0.239508
25.965000	0.1	0.240388
25.966667	0.1	0.243215
25.968333	0.1	0.246656
25.970000	0.1	0.248142
25.971667	0.1	0.246000
25.973333	0.1	0.241571
25.975000	0.1	0.238172
25.976667	0.1	0.237892
25.978333	0.1	0.240034
25.980000	0.1	0.242200
25.981667	0.1	0.242540
25.983333	0.1	0.240798
25.985000	0.1	0.237697
25.986667	0.1	0.234325
25.988333	0.1	0.231275
25.990000	0.1	0.227848
25.991667	0.1	0.223466
25.993333	0.1	0.219722
25.995000	0.1	0.219452
25.996667	0.1	0.223448
25.998333	0.1	0.229478
26.000000	0.1	0.234805
26.001667	0.1	0.238218
26.003333	0.1	0.239625
26.005000	0.1	0.239555
26.006667	0.1	0.239066
26.008333	0.1	0.238386
26.010000	0.1	0.236160
26.011667	0.1	0.231564
26.013333	0.1	0.226158
26.015000	0.1	0.222139
26.016667	0.1	0.220048
26.018333	0.1	0.219480
26.020000	0.1	0.220481
26.021667	0.1	0.223094
26.023333	0.1	0.226856
26.025000	0.1	0.231164
26.026667	0.1	0.235368
26.028333	0.1	0.238786
26.030000	0.1	0.240928
26.031667	0.1	0.241511
26.033333	0.1	0.240584
26.035000	0.1	0.238763
26.036667	0.1	0.236682
26.038333	0.1	0.234917
26.040000	0.1	0.234838
26.041667	0.1	0.238051
26.043333	0.1	0.244402
26.045000	0.1	0.251345
26.046667	0.1	0.256039
26.048333	0.1	0.257352
26.050000	0.1	0.255560
26.051667	0.1	0.251229
26.053333	0.1	0.245376
26.055000	0.1	0.239764
26.056667	0.1	0.236491
26.058333	0.1	0.236989
26.060000	0.1	0.240933
26.061667	0.1	0.246461
26.063333	0.1	0.251322
26.065000	0.1	0.253664
26.066667	0.1	0.252617
26.068333	0.1	0.248901
26.070000	0.1	0.244719
26.071667	0.1	0.242684
26.073333	0.1	0.244235
26.075000	0.1	0.249296
26.076667	0.1	0.256430
26.078333	0.1	0.262740
26.080000	0.1	0.265483
26.081667	0.1	0.264579
26.083333	0.1	0.262549
26.085000	0.1	0.262223
26.086667	0.1	0.264947
26.088333	0.1	0.269990
26.090000	0.1	0.275029
26.091667	0.1	0.277678
26.093333	0.1	0.277106
26.095000	0.1	0.274093
26.096667	0.1	0.270018
26.098333	0.1	0.266517
26.100000	0.1	0.264910
26.101667	0.1	0.264868
26.103333	0.1	0.265231
26.105000	0.1	0.266223
26.106667	0.1	0.269115
26.108333	0.1	0.274396
26.110000	0.1	0.281422
26.111667	0.1	0.288896
26.113333	0.1	0.295225
26.115000	0.1	0.299220
26.116667	0.1	0.300589
26.118333	0.1	0.299909
26.120000	0.1	0.298792
26.121667	0.1	0.299066
26.123333	0.1	0.300971
26.125000	0.1	0.303141
26.126667	0.1	0.304668
26.128333	0.1	0.306293
26.130000	0.1	0.309381
26.131667	0.1	0.314452
26.133333	0.1	0.321204
26.135000	0.1	0.329074
26.136667	0.1	0.336738
26.138333	0.1	0.342489
26.140000	0.1	0.345749
26.141667	0.1	0.347211
26.143333	0.1	0.347761
26.145000	0.1	0.348482
26.146667	0.1	0.350988
26.148333	0.1	0.356426
26.150000	0.1	0.364706
26.151667	0.1	0.375207
26.153333	0.1	0.387141
26.155000	0.1	0.399030
26.156667	0.1	0.409470
26.158333	0.1	0.418616
26.160000	0.1	0.427570
26.161667	0.1	0.436478
26.163333	0.1	0.444204
26.165000	0.1	0.449368
26.166667	0.1	0.451445
26.168333	0.1	0.451477
26.170000	0.1	0.451668
26.171667	0.1	0.454104
26.173333	0.1	0.459738
26.175000	0.1	0.468646
26.176667	0.1	0.480544
26.178333	0.1	0.494616
26.180000	0.1	0.509704
26.181667	0.1	0.524591
26.183333	0.1	0.538346
26.185000	0.1	0.551189
26.186667	0.1	0.564214
26.188333	0.1	0.577569
26.190000	0.1	0.590151
26.191667	0.1	0.601360
26.193333	0.1	0.612410
26.195000	0.1	0.625374
26.196667	0.1	0.641542
26.198333	0.1	0.660848
26.200000	0.1	0.682040
26.201667	0.1	0.703293
26.203333	0.1	0.722874
26.205000	0.1	0.739694
26.206667	0.1	0.754050
26.208333	0.1	0.768187
26.210000	0.1	0.784798
26.211667	0.1	0.804747
26.213333	0.1	0.827308
26.215000	0.1	0.851364
26.216667	0.1	0.875187
26.218333	0.1	0.896975
26.220000	0.1	0.916831
26.221667	0.1	0.936938
26.223333	0.1	0.959001
26.225000	0.1	0.982182
26.226667	0.1	1.004068
26.228333	0.1	1.023109
26.230000	0.1	1.040059
26.231667	0.1	1.057177
26.233333	0.1	1.075934
26.235000	0.1	1.096041
26.236667	0.1	1.116651
26.238333	0.1	1.137354
26.240000	0.1	1.157359
26.241667	0.1	1.175152
26.243333	0.1	1.189769
26.245000	0.1	1.201234
26.246667	0.1	1.210007
26.248333	0.1	1.216573
26.250000	0.1	1.221062
26.251667	0.1	1.223730
26.253333	0.1	1.225928
26.255000	0.1	1.229369
26.256667	0.1	1.233811
26.258333	0.1	1.236792
26.260000	0.1	1.236009
26.261667	0.1	1.231004
26.263333	0.1	1.222929
26.265000	0.1	1.213476
26.266667	0.1	1.203809
26.268333	0.1	1.193988
26.270000	0.1	1.183241
26.271667	0.1	1.170742
26.273333	0.1	1.156176
26.275000	0.1	1.139706
26.276667	0.1	1.121811
26.278333	0.1	1.102947
26.280000	0.1	1.083086
26.281667	0.1	1.061955
26.283333	0.1	1.039533
26.285000	0.1	1.016180
26.286667	0.1	0.992506
26.288333	0.1	0.969116
26.290000	0.1	0.945865
26.291667	0.1	0.922121
26.293333	0.1	0.897963
26.295000	0.1	0.873934
26.296667	0.1	0.849823
26.298333	0.1	0.824705
26.300000	0.1	0.798213
26.301667	0.1	0.771428
26.303333	0.1	0.746096
26.305000	0.1	0.723079
26.306667	0.1	0.701575
26.308333	0.1	0.680247
26.310000	0.1	0.658967
26.311667	0.1	0.638929
26.313333	0.1	0.620754
26.315000	0.1	0.603008
26.316667	0.1	0.583506
26.318333	0.1	0.561932
26.320000	0.1	0.539911
26.321667	0.1	0.519291
26.323333	0.1	0.501350
26.325000	0.1	0.486551
26.326667	0.1	0.474313
26.328333	0.1	0.463217
26.330000	0.1	0.451934
26.331667	0.1	0.440115
26.333333	0.1	0.428325
26.335000	0.1	0.417023
26.336667	0.1	0.406038
26.338333	0.1	0.395030
26.340000	0.1	0.383984
26.341667	0.1	0.373526
26.343333	0.1	0.364734
26.345000	0.1	0.358350
26.346667	0.1	0.354000
26.348333	0.1	0.349968
26.350000	0.1	0.344352
26.351667	0.1	0.336929
26.353333	0.1	0.329292
26.355000	0.1	0.322950
26.356667	0.1	0.317809
26.358333	0.1	0.312249
26.360000	0.1	0.304524
26.361667	0.1	0.294526
26.363333	0.1	0.284016
26.365000	0.1	0.274857
26.366667	0.1	0.267611
26.368333	0.1	0.261953
26.370000	0.1	0.257590
26.371667	0.1	0.254349
26.373333	0.1	0.251834
26.375000	0.1	0.249692
26.376667	0.1	0.248076
26.378333	0.1	0.247681
26.380000	0.1	0.249161
26.381667	0.1	0.252058
26.383333	0.1	0.254419
26.385000	0.1	0.254051
26.386667	0.1	0.250340
26.388333	0.1	0.244859
26.390000	0.1	0.239774
26.391667	0.1	0.236277
26.393333	0.1	0.234810
26.395000	0.1	0.235536
26.396667	0.1	0.237571
26.398333	0.1	0.238656
26.400000	0.1	0.236561
26.401667	0.1	0.231010
26.403333	0.1	0.224109
26.405000	0.1	0.219122
26.406667	0.1	0.218060
26.408333	0.1	0.219876
26.410000	0.1	0.221790
26.411667	0.1	0.222325
26.413333	0.1	0.222111
26.415000	0.1	0.222600
26.416667	0.1	0.224914
26.418333	0.1	0.229548
26.420000	0.1	0.235862
26.421667	0.1	0.241958
26.423333	0.1	0.246027
26.425000	0.1	0.247587
26.426667	0.1	0.247504
26.428333	0.1	0.247862
26.430000	0.1	0.250428
26.431667	0.1	0.254600
26.433333	0.1	0.258111
26.435000	0.1	0.259420
26.436667	0.1	0.258815
26.438333	0.1	0.257776
26.440000	0.1	0.257245
26.441667	0.1	0.256468
26.443333	0.1	0.254023
26.445000	0.1	0.249650
26.446667	0.1	0.244910
26.448333	0.1	0.242107
26.450000	0.1	0.242158
26.451667	0.1	0.243946
26.453333	0.1	0.245837
26.455000	0.1	0.246698
26.456667	0.1	0.245916
26.458333	0.1	0.243671
26.460000	0.1	0.240901
26.461667	0.1	0.238703
26.463333	0.1	0.237711
26.465000	0.1	0.237683
26.466667	0.1	0.237525
26.468333	0.1	0.236426
26.470000	0.1	0.234731
26.471667	0.1	0.233743
26.473333	0.1	0.234568
26.475000	0.1	0.236407
26.476667	0.1	0.236821
26.478333	0.1	0.234563
26.480000	0.1	0.231471
26.481667	0.1	0.230833
26.483333	0.1	0.234074
26.485000	0.1	0.239820
26.486667	0.1	0.245813
26.488333	0.1	0.250395
26.490000	0.1	0.252621
26.491667	0.1	0.252081
26.493333	0.1	0.249273
26.495000	0.1	0.246265
26.496667	0.1	0.245897
26.498333	0.1	0.249282
26.500000	0.1	0.254391
26.501667	0.1	0.257636
26.503333	0.1	0.257054
26.505000	0.1	0.253716
26.506667	0.1	0.250428
26.508333	0.1	0.249469
26.510000	0.1	0.250917
26.511667	0.1	0.252975
26.513333	0.1	0.254321
26.515000	0.1	0.255583
26.516667	0.1	0.257976
26.518333	0.1	0.261101
26.520000	0.1	0.263420
26.521667	0.1	0.264198
26.523333	0.1	0.263504
26.525000	0.1	0.261152
26.526667	0.1	0.257557
26.528333	0.1	0.254423
26.530000	0.1	0.253106
26.531667	0.1	0.253399
26.533333	0.1	0.253902
26.535000	0.1	0.252575
26.536667	0.1	0.248547
26.538333	0.1	0.243955
26.540000	0.1	0.242237
26.541667	0.1	0.244682
26.543333	0.1	0.249241
26.545000	0.1	0.252556
26.546667	0.1	0.252831
26.548333	0.1	0.250409
26.550000	0.1	0.246358
26.551667	0.1	0.241692
26.553333	0.1	0.237245
26.555000	0.1	0.233422
26.556667	0.1	0.230228
26.558333	0.1	0.227499
26.560000	0.1	0.225208
26.561667	0.1	0.223718
26.563333	0.1	0.223857
26.565000	0.1	0.225785
26.566667	0.1	0.227592
26.568333	0.1	0.226791
26.570000	0.1	0.223159
26.571667	0.1	0.218740
26.573333	0.1	0.215634
26.575000	0.1	0.214567
26.576667	0.1	0.214875
26.578333	0.1	0.215312
26.580000	0.1	0.215555
26.581667	0.1	0.216784
26.583333	0.1	0.220290
26.585000	0.1	0.225594
26.586667	0.1	0.230451
26.588333	0.1	0.232561
26.590000	0.1	0.231410
26.591667	0.1	0.228831
26.593333	0.1	0.227704
26.595000	0.1	0.229487
26.596667	0.1	0.232970
26.598333	0.1	0.235639
26.600000	0.1	0.235955
26.601667	0.1	0.234260
26.603333	0.1	0.231918
26.605000	0.1	0.230260
26.606667	0.1	0.230051
26.608333	0.1	0.231117
26.610000	0.1	0.232290
26.611667	0.1	0.232309
26.613333	0.1	0.231210
26.615000	0.1	0.230507
26.616667	0.1	0.231997
26.618333	0.1	0.236155
26.620000	0.1	0.240980
26.621667	0.1	0.243173
26.623333	0.1	0.241725
26.625000	0.1	0.239257
26.626667	0.1	0.238898
26.628333	0.1	0.240649
26.630000	0.1	0.242218
26.631667	0.1	0.242656
26.633333	0.1	0.243722
26.635000	0.1	0.247699
26.636667	0.1	0.254535
26.638333	0.1	0.261953
26.640000	0.1	0.267751
26.641667	0.1	0.270815
26.643333	0.1	0.271043
26.645000	0.1	0.269637
26.646667	0.1	0.268165
26.648333	0.1	0.267266
26.650000	0.1	0.267033
26.651667	0.1	0.267667
26.653333	0.1	0.268994
26.655000	0.1	0.270018
26.656667	0.1	0.269958
26.658333	0.1	0.269315
26.660000	0.1	0.269432
26.661667	0.1	0.270978
26.663333	0.1	0.273050
26.665000	0.1	0.274242
26.666667	0.1	0.274321
26.668333	0.1	0.274493
26.670000	0.1	0.276645
26.671667	0.1	0.281944
26.673333	0.1	0.289301
26.675000	0.1	0.295737
26.676667	0.1	0.299048
26.678333	0.1	0.299611
26.680000	0.1	0.299835
26.681667	0.1	0.302624
26.683333	0.1	0.309800
26.685000	0.1	0.321050
26.686667	0.1	0.333898
26.688333	0.1	0.344738
26.690000	0.1	0.351085
26.691667	0.1	0.353470
26.693333	0.1	0.354736
26.695000	0.1	0.357381
26.696667	0.1	0.362187
26.698333	0.1	0.369139
26.700000	0.1	0.377889
26.701667	0.1	0.387304
26.703333	0.1	0.396194
26.705000	0.1	0.404306
26.706667	0.1	0.412022
26.708333	0.1	0.419351
26.710000	0.1	0.425661
26.711667	0.1	0.430704
26.713333	0.1	0.435677
26.715000	0.1	0.442653
26.716667	0.1	0.452581
26.718333	0.1	0.464809
26.720000	0.1	0.478611
26.721667	0.1	0.493648
26.723333	0.1	0.509233
26.725000	0.1	0.524488
26.726667	0.1	0.538738
26.728333	0.1	0.551851
26.730000	0.1	0.564368
26.731667	0.1	0.576936
26.733333	0.1	0.590058
26.735000	0.1	0.604419
26.736667	0.1	0.620391
26.738333	0.1	0.637718
26.740000	0.1	0.656182
26.741667	0.1	0.675893
26.743333	0.1	0.697263
26.745000	0.1	0.720164
26.746667	0.1	0.743312
26.748333	0.1	0.765719
26.750000	0.1	0.787904
26.751667	0.1	0.811024
26.753333	0.1	0.835122
26.755000	0.1	0.858805
26.756667	0.1	0.881101
26.758333	0.1	0.902889
26.760000	0.1	0.926317
26.761667	0.1	0.953241
26.763333	0.1	0.984049
26.765000	0.1	1.017950
26.766667	0.1	1.053922
26.768333	0.1	1.091082
26.770000	0.1	1.128558
26.771667	0.1	1.165508
26.773333	0.1	1.201434
26.775000	0.1	1.236633
26.776667	0.1	1.272159
26.778333	0.1	1.309267
26.780000	0.1	1.349314
26.781667	0.1	1.393692
26.783333	0.1	1.443229
26.785000	0.1	1.497632
26.786667	0.1	1.555225
26.788333	0.1	1.613866
26.790000	0.1	1.672590
26.791667	0.1	1.731194
26.793333	0.1	1.788917
26.795000	0.1	1.845188
26.796667	0.1	1.900797
26.798333	0.1	1.957673
26.800000	0.1	2.018246
26.801667	0.1	2.084002
26.803333	0.1	2.153642
26.805000	0.1	2.223328
26.806667	0.1	2.289196
26.808333	0.1	2.349648
26.810000	0.1	2.406384
26.811667	0.1	2.463381
26.813333	0.1	2.523893
26.815000	0.1	2.588099
26.816667	0.1	2.653887
26.818333	0.1	2.718824
26.820000	0.1	2.780803
26.821667	0.1	2.838648
26.823333	0.1	2.892464
26.825000	0.1	2.942360
26.826667	0.1	2.987692
26.828333	0.1	3.028698
26.830000	0.1	3.067139
26.831667	0.1	3.103972
26.833333	0.1	3.138045
26.835000	0.1	3.167810
26.836667	0.1	3.192988
26.838333	0.1	3.214083
26.840000	0.1	3.231098
26.841667	0.1	3.243368
26.843333	0.1	3.250572
26.845000	0.1	3.252784
26.846667	0.1	3.249911
26.848333	0.1	3.241729
26.850000	0.1	3.227987
26.851667	0.1	3.208844
26.853333	0.1	3.185621
26.855000	0.1	3.160271
26.856667	0.1	3.134254
26.858333	0.1	3.107828
26.860000	0.1	3.079451
26.861667	0.1	3.046254
26.863333	0.1	3.005899
26.865000	0.1	2.958258
26.866667	0.1	2.905643
26.868333	0.1	2.851579
26.870000	0.1	2.798755
26.871667	0.1	2.747835
26.873333	0.1	2.698116
26.875000	0.1	2.648160
26.876667	0.1	2.595722
26.878333	0.1	2.538767
26.880000	0.1	2.477942
26.881667	0.1	2.417215
26.883333	0.1	2.360689
26.885000	0.1	2.309820
26.886667	0.1	2.264050
26.888333	0.1	2.221987
26.890000	0.1	2.181339
26.891667	0.1	2.139336
26.893333	0.1	2.094721
26.895000	0.1	2.049175
26.896667	0.1	2.006027
26.898333	0.1	1.967908
26.900000	0.1	1.935759
26.901667	0.1	1.908820
26.903333	0.1	1.884564
26.905000	0.1	1.859707
26.906667	0.1	1.832573
26.908333	0.1	1.804247
26.910000	0.1	1.777206
26.911667	0.1	1.753708
26.913333	0.1	1.735119
26.915000	0.1	1.721540
26.916667	0.1	1.711468
26.918333	0.1	1.702020
26.920000	0.1	1.690653
26.921667	0.1	1.676655
26.923333	0.1	1.660893
26.925000	0.1	1.645051
26.926667	0.1	1.631030
26.928333	0.1	1.619821
26.930000	0.1	1.610401
26.931667	0.1	1.600431
26.933333	0.1	1.588422
26.935000	0.1	1.574438
26.936667	0.1	1.559248
26.938333	0.1	1.543970
26.940000	0.1	1.529884
26.941667	0.1	1.517758
26.943333	0.1	1.507681
26.945000	0.1	1.499001
26.946667	0.1	1.489697
26.948333	0.1	1.476584
26.950000	0.1	1.457054
26.951667	0.1	1.431317
26.953333	0.1	1.402581
26.955000	0.1	1.374451
26.956667	0.1	1.348616
26.958333	0.1	1.324830
26.960000	0.1	1.302049
26.961667	0.1	1.278864
26.963333	0.1	1.253486
26.965000	0.1	1.224843
26.966667	0.1	1.194132
26.968333	0.1	1.164689
26.970000	0.1	1.139883
26.971667	0.1	1.120772
26.973333	0.1	1.105317
26.975000	0.1	1.089768
26.976667	0.1	1.071002
26.978333	0.1	1.048190
26.980000	0.1	1.023072
26.981667	0.1	0.998857
26.983333	0.1	0.977986
26.985000	0.1	0.960343
26.986667	0.1	0.944212
26.988333	0.1	0.927886
26.990000	0.1	0.909683
26.991667	0.1	0.888910
26.993333	0.1	0.867066
26.995000	0.1	0.846805
26.996667	0.1	0.830372
26.998333	0.1	0.818651
27.000000	0.1	0.811019
27.001667	0.1	0.805883
27.003333	0.1	0.800956
27.005000	0.1	0.794046
27.006667	0.1	0.784430
27.008333	0.1	0.772937
27.010000	0.1	0.760872
27.011667	0.1	0.749491
27.013333	0.1	0.739684
27.015000	0.1	0.731545
27.016667	0.1	0.724751
27.018333	0.1	0.719172
27.020000	0.1	0.714697
27.021667	0.1	0.711181
27.023333	0.1	0.709225
27.025000	0.1	0.710362
27.026667	0.1	0.715456
27.028333	0.1	0.723298
27.030000	0.1	0.731526
27.031667	0.1	0.738809
27.033333	0.1	0.745351
27.035000	0.1	0.751005
27.036667	0.1	0.754190
27.038333	0.1	0.753142
27.040000	0.1	0.748122
27.041667	0.1	0.741868
27.043333	0.1	0.737626
27.045000	0.1	0.737463
27.046667	0.1	0.741845
27.048333	0.1	0.749398
27.050000	0.1	0.757840
27.051667	0.1	0.765575
27.053333	0.1	0.772071
27.055000	0.1	0.776979
27.056667	0.1	0.779754
27.058333	0.1	0.780500
27.060000	0.1	0.780718
27.061667	0.1	0.782288
27.063333	0.1	0.785887
27.065000	0.1	0.790786
27.066667	0.1	0.795848
27.068333	0.1	0.800588
27.070000	0.1	0.805431
27.071667	0.1	0.811107
27.073333	0.1	0.817995
27.075000	0.1	0.826116
27.076667	0.1	0.835243
27.078333	0.1	0.844989
27.080000	0.1	0.854791
27.081667	0.1	0.863648
27.083333	0.1	0.870568
27.085000	0.1	0.875671
27.086667	0.1	0.880286
27.088333	0.1	0.885944
27.090000	0.1	0.893413
27.091667	0.1	0.902195
27.093333	0.1	0.910899
27.095000	0.1	0.918419
27.096667	0.1	0.925069
27.098333	0.1	0.932030
27.100000	0.1	0.939863
27.101667	0.1	0.948436
27.103333	0.1	0.958140
27.105000	0.1	0.969735
27.106667	0.1	0.982573
27.108333	0.1	0.994555
27.110000	0.1	1.004161
27.111667	0.1	1.011291
27.113333	0.1	1.017307
27.115000	0.1	1.025070
27.116667	0.1	1.036748
27.118333	0.1	1.051421
27.120000	0.1	1.065945
27.121667	0.1	1.077834
27.123333	0.1	1.087110
27.125000	0.1	1.096227
27.126667	0.1	1.108367
27.128333	0.1	1.124963
27.130000	0.1	1.144535
27.131667	0.1	1.164046
27.133333	0.1	1.181262
27.135000	0.1	1.196298
27.136667	0.1	1.211790
27.138333	0.1	1.230747
27.140000	0.1	1.254356
27.141667	0.1	1.281798
27.143333	0.1	1.310953
27.145000	0.1	1.340052
27.146667	0.1	1.369282
27.148333	0.1	1.399834
27.150000	0.1	1.432556
27.151667	0.1	1.467587
27.153333	0.1	1.504077
27.155000	0.1	1.540994
27.156667	0.1	1.578117
27.158333	0.1	1.615374
27.160000	0.1	1.653088
27.161667	0.1	1.693461
27.163333	0.1	1.739641
27.165000	0.1	1.792801
27.166667	0.1	1.850734
27.168333	0.1	1.909328
27.170000	0.1	1.965454
27.171667	0.1	2.019517
27.173333	0.1	2.075350
27.175000	0.1	2.136626
27.176667	0.1	2.204133
27.178333	0.1	2.276683
27.180000	0.1	2.352851
27.181667	0.1	2.431842
27.183333	0.1	2.514157
27.185000	0.1	2.601533
27.186667	0.1	2.695490
27.188333	0.1	2.795919
27.190000	0.1	2.901307
27.191667	0.1	3.010333
27.193333	0.1	3.122757
27.195000	0.1	3.239433
27.196667	0.1	3.361758
27.198333	0.1	3.490602
27.200000	0.1	3.625434
27.201667	0.1	3.764625
27.203333	0.1	3.906908
27.205000	0.1	4.052538
27.206667	0.1	4.203073
27.208333	0.1	4.360559
27.210000	0.1	4.526437
27.211667	0.1	4.700338
27.213333	0.1	4.880526
27.215000	0.1	5.065841
27.216667	0.1	5.256878
27.218333	0.1	5.454980
27.220000	0.1	5.660555
27.221667	0.1	5.872464
27.223333	0.1	6.088344
27.225000	0.1	6.305315
27.226667	0.1	6.521624
27.228333	0.1	6.737988
27.230000	0.1	6.956449
27.231667	0.1	7.177750
27.233333	0.1	7.400443
27.235000	0.1	7.622656
27.236667	0.1	7.843538
27.238333	0.1	8.062399
27.240000	0.1	8.277870
27.241667	0.1	8.488698
27.243333	0.1	8.694283
27.245000	0.1	8.893483
27.246667	0.1	9.084321
27.248333	0.1	9.265821
27.250000	0.1	9.438535
27.251667	0.1	9.602532
27.253333	0.1	9.756810
27.255000	0.1	9.900811
27.256667	0.1	10.034316
27.258333	0.1	10.155644
27.260000	0.1	10.262397
27.261667	0.1	10.353802
27.263333	0.1	10.430506
27.265000	0.1	10.492606
27.266667	0.1	10.539782
27.268333	0.1	10.572970
27.270000	0.1	10.593985
27.271667	0.1	10.603648
27.273333	0.1	10.601985
27.275000	0.1	10.589040
27.276667	0.1	10.564085
27.278333	0.1	10.525552
27.280000	0.1	10.472513
27.281667	0.1	10.405905
27.283333	0.1	10.328363
27.285000	0.1	10.243631
27.286667	0.1	10.155439
27.288333	0.1	10.065604
27.290000	0.1	9.973603
27.291667	0.1	9.878366
27.293333	0.1	9.780074
27.295000	0.1	9.679645
27.296667	0.1	9.577042
27.298333	0.1	9.471895
27.300000	0.1	9.365748
27.301667	0.1	9.261034
27.303333	0.1	9.158445
27.305000	0.1	9.057601
27.306667	0.1	8.959090
27.308333	0.1	8.864431
27.310000	0.1	8.774935
27.311667	0.1	8.691000
27.313333	0.1	8.612503
27.315000	0.1	8.539921
27.316667	0.1	8.473704
27.318333	0.1	8.413172
27.320000	0.1	8.357069
27.321667	0.1	8.304613
27.323333	0.1	8.255593
27.325000	0.1	8.209804
27.326667	0.1	8.166451
27.328333	0.1	8.124318
27.330000	0.1	8.082381
27.331667	0.1	8.040010
27.333333	0.1	7.996806
27.335000	0.1	7.952712
27.336667	0.1	7.908503
27.338333	0.1	7.865191
27.340000	0.1	7.822355
27.341667	0.1	7.777289
27.343333	0.1	7.726373
27.345000	0.1	7.667546
27.346667	0.1	7.601245
27.348333	0.1	7.529063
27.350000	0.1	7.451642
27.351667	0.1	7.368363
27.353333	0.1	7.278407
27.355000	0.1	7.181345
27.356667	0.1	7.077381
27.358333	0.1	6.967578
27.360000	0.1	6.853305
27.361667	0.1	6.734612
27.363333	0.1	6.609149
27.365000	0.1	6.473614
27.366667	0.1	6.326535
27.368333	0.1	6.169910
27.370000	0.1	6.008339
27.371667	0.1	5.845861
27.373333	0.1	5.683117
27.375000	0.1	5.517560
27.376667	0.1	5.346169
27.378333	0.1	5.167951
27.380000	0.1	4.984792
27.381667	0.1	4.800670
27.383333	0.1	4.618857
27.385000	0.1	4.439666
27.386667	0.1	4.261443
27.388333	0.1	4.082876
27.390000	0.1	3.904230
27.391667	0.1	3.727134
27.393333	0.1	3.553061
27.395000	0.1	3.382135
27.396667	0.1	3.213664
27.398333	0.1	3.047185
27.400000	0.1	2.883282
27.401667	0.1	2.723928
27.403333	0.1	2.571689
27.405000	0.1	2.428042
27.406667	0.1	2.292623
27.408333	0.1	2.163872
27.410000	0.1	2.040463
27.411667	0.1	1.922436
27.413333	0.1	1.810724
27.415000	0.1	1.705792
27.416667	0.1	1.607179
27.418333	0.1	1.513790
27.420000	0.1	1.424346
27.421667	0.1	1.337910
27.423333	0.1	1.254249
27.425000	0.1	1.174607
27.426667	0.1	1.101755
27.428333	0.1	1.037503
27.430000	0.1	0.980217
27.431667	0.1	0.926256
27.433333	0.1	0.873497
27.435000	0.1	0.822488
27.436667	0.1	0.774856
27.438333	0.1	0.731028
27.440000	0.1	0.689751
27.441667	0.1	0.649788
27.443333	0.1	0.611674
27.445000	0.1	0.577820
27.446667	0.1	0.550300
27.448333	0.1	0.528097
27.450000	0.1	0.507510
27.451667	0.1	0.485550
27.453333	0.1	0.462150
27.455000	0.1	0.439361
27.456667	0.1	0.419067
27.458333	0.1	0.401963
27.460000	0.1	0.388189
27.461667	0.1	0.377889
27.463333	0.1	0.370583
27.465000	0.1	0.364864
27.466667	0.1	0.359248
27.468333	0.1	0.352911
27.470000	0.1	0.345674
27.471667	0.1	0.338256
27.473333	0.1	0.332291
27.475000	0.1	0.329181
27.476667	0.1	0.328897
27.478333	0.1	0.329926
27.480000	0.1	0.330182
27.481667	0.1	0.328431
27.483333	0.1	0.324766
27.485000	0.1	0.320096
27.486667	0.1	0.315551
27.488333	0.1	0.311788
27.490000	0.1	0.308482
27.491667	0.1	0.304920
27.493333	0.1	0.301101
27.495000	0.1	0.297735
27.496667	0.1	0.295355
27.498333	0.1	0.294070
27.500000	0.1	0.293674
27.501667	0.1	0.293171
27.503333	0.1	0.290782
27.505000	0.1	0.285651
27.506667	0.1	0.279103
27.508333	0.1	0.273809
27.510000	0.1	0.271858
27.511667	0.1	0.273376
27.513333	0.1	0.276542
27.515000	0.1	0.279113
27.516667	0.1	0.280389
27.518333	0.1	0.281548
27.520000	0.1	0.283923
27.521667	0.1	0.287318
27.523333	0.1	0.290126
27.525000	0.1	0.290829
27.526667	0.1	0.289325
27.528333	0.1	0.287029
27.530000	0.1	0.285576
27.531667	0.1	0.285446
27.533333	0.1	0.285902
27.535000	0.1	0.285604
27.536667	0.1	0.283909
27.538333	0.1	0.281637
27.540000	0.1	0.279159
27.541667	0.1	0.275229
27.543333	0.1	0.269227
27.545000	0.1	0.262596
27.546667	0.1	0.257250
27.548333	0.1	0.253906
27.550000	0.1	0.252048
27.551667	0.1	0.250973
27.553333	0.1	0.250661
27.555000	0.1	0.251336
27.556667	0.1	0.252440
27.558333	0.1	0.252579
27.560000	0.1	0.250554
27.561667	0.1	0.246321
27.563333	0.1	0.241059
27.565000	0.1	0.236472
27.566667	0.1	0.234107
27.568333	0.1	0.234516
27.570000	0.1	0.236388
27.571667	0.1	0.237208
27.573333	0.1	0.235327
27.575000	0.1	0.231331
27.576667	0.1	0.226991
27.578333	0.1	0.223299
27.580000	0.1	0.220384
27.581667	0.1	0.218251
27.583333	0.1	0.216654
27.585000	0.1	0.215028
27.586667	0.1	0.213161
27.588333	0.1	0.211541
27.590000	0.1	0.210893
27.591667	0.1	0.211024
27.593333	0.1	0.210316
27.595000	0.1	0.207187
27.596667	0.1	0.202535
27.598333	0.1	0.199736
27.600000	0.1	0.201091
27.601667	0.1	0.204858
27.603333	0.1	0.207075
27.605000	0.1	0.205915
27.606667	0.1	0.202991
27.608333	0.1	0.200882
27.610000	0.1	0.200733
27.611667	0.1	0.201589
27.613333	0.1	0.201222
27.615000	0.1	0.198293
27.616667	0.1	0.194372
27.618333	0.1	0.192882
27.620000	0.1	0.195731
27.621667	0.1	0.201971
27.623333	0.1	0.209189
27.625000	0.1	0.214959
27.626667	0.1	0.217198
27.628333	0.1	0.214237
27.630000	0.1	0.206018
27.631667	0.1	0.195275
27.633333	0.1	0.186451
27.635000	0.1	0.182907
27.636667	0.1	0.184923
27.638333	0.1	0.190334
27.640000	0.1	0.196467
27.641667	0.1	0.201189
27.643333	0.1	0.203624
27.645000	0.1	0.204467
27.646667	0.1	0.205040
27.648333	0.1	0.206074
27.650000	0.1	0.207056
27.651667	0.1	0.206563
27.653333	0.1	0.203769
27.655000	0.1	0.199601
27.656667	0.1	0.195899
27.658333	0.1	0.193706
27.660000	0.1	0.192760
27.661667	0.1	0.192537
27.663333	0.1	0.192900
27.665000	0.1	0.193710
27.666667	0.1	0.194567
27.668333	0.1	0.195089
27.670000	0.1	0.195480
27.671667	0.1	0.196956
27.673333	0.1	0.201017
27.675000	0.1	0.207787
27.676667	0.1	0.215573
27.678333	0.1	0.221934
27.680000	0.1	0.225566
27.681667	0.1	0.227368
27.683333	0.1	0.228854
27.685000	0.1	0.229976
27.686667	0.1	0.229869
27.688333	0.1	0.228970
27.690000	0.1	0.229073
27.691667	0.1	0.231513
27.693333	0.1	0.235769
27.695000	0.1	0.239885
27.696667	0.1	0.242684
27.698333	0.1	0.244947
27.700000	0.1	0.248114
27.701667	0.1	0.252938
27.703333	0.1	0.259411
27.705000	0.1	0.267001
27.706667	0.1	0.275094
27.708333	0.1	0.283369
27.710000	0.1	0.291322
27.711667	0.1	0.297893
27.713333	0.1	0.302684
27.715000	0.1	0.306815
27.716667	0.1	0.311625
27.718333	0.1	0.317367
27.720000	0.1	0.323742
27.721667	0.1	0.330685
27.723333	0.1	0.338205
27.725000	0.1	0.346219
27.726667	0.1	0.355109
27.728333	0.1	0.365959
27.730000	0.1	0.379314
27.731667	0.1	0.393819
27.733333	0.1	0.407100
27.735000	0.1	0.417498
27.736667	0.1	0.424846
27.738333	0.1	0.430075
27.740000	0.1	0.434360
27.741667	0.1	0.439077
27.743333	0.1	0.445452
27.745000	0.1	0.453289
27.746667	0.1	0.461275
27.748333	0.1	0.468874
27.750000	0.1	0.476916
27.751667	0.1	0.486034
27.753333	0.1	0.495068
27.755000	0.1	0.501983
27.756667	0.1	0.506281
27.758333	0.1	0.509401
27.760000	0.1	0.513578
27.761667	0.1	0.520903
27.763333	0.1	0.531757
27.765000	0.1	0.543422
27.766667	0.1	0.551557
27.768333	0.1	0.553885
27.770000	0.1	0.552204
27.771667	0.1	0.550244
27.773333	0.1	0.549979
27.775000	0.1	0.550938
27.776667	0.1	0.552032
27.778333	0.1	0.552596
27.780000	0.1	0.552060
27.781667	0.1	0.549699
27.783333	0.1	0.544437
27.785000	0.1	0.535594
27.786667	0.1	0.524754
27.788333	0.1	0.515287
27.790000	0.1	0.509061
27.791667	0.1	0.505252
27.793333	0.1	0.502006
27.795000	0.1	0.498057
27.796667	0.1	0.492879
27.798333	0.1	0.486188
27.800000	0.1	0.478043
27.801667	0.1	0.469186
27.803333	0.1	0.460478
27.805000	0.1	0.452339
27.806667	0.1	0.445363
27.808333	0.1	0.440446
27.810000	0.1	0.437088
27.811667	0.1	0.432697
27.813333	0.1	0.424809
27.815000	0.1	0.413307
27.816667	0.1	0.400450
27.818333	0.1	0.389372
27.820000	0.1	0.381847
27.821667	0.1	0.376953
27.823333	0.1	0.372529
27.825000	0.1	0.367686
27.826667	0.1	0.363211
27.828333	0.1	0.359546
27.830000	0.1	0.355826
27.831667	0.1	0.351556
27.833333	0.1	0.347621
27.835000	0.1	0.345269
27.836667	0.1	0.344617
27.838333	0.1	0.344310
27.840000	0.1	0.342811
27.841667	0.1	0.339919
27.843333	0.1	0.337148
27.845000	0.1	0.336515
27.846667	0.1	0.338783
27.848333	0.1	0.342936
27.850000	0.1	0.347155
27.851667	0.1	0.350252
27.853333	0.1	0.351998
27.855000	0.1	0.352319
27.856667	0.1	0.351090
27.858333	0.1	0.348683
27.860000	0.1	0.345916
27.861667	0.1	0.343858
27.863333	0.1	0.344189
27.865000	0.1	0.348459
27.866667	0.1	0.356263
27.868333	0.1	0.365213
27.870000	0.1	0.372715
27.871667	0.1	0.377572
27.873333	0.1	0.380897
27.875000	0.1	0.385484
27.876667	0.1	0.393377
27.878333	0.1	0.404115
27.880000	0.1	0.415593
27.881667	0.1	0.426001
27.883333	0.1	0.434383
27.885000	0.1	0.440343
27.886667	0.1	0.444222
27.888333	0.1	0.446783
27.890000	0.1	0.448381
27.891667	0.1	0.449154
27.893333	0.1	0.449633
27.895000	0.1	0.450229
27.896667	0.1	0.450714
27.898333	0.1	0.450755
27.900000	0.1	0.450541
27.901667	0.1	0.450909
27.903333	0.1	0.452939
27.905000	0.1	0.456651
27.906667	0.1	0.460623
27.908333	0.1	0.463454
27.910000	0.1	0.464791
27.911667	0.1	0.464958
27.913333	0.1	0.464525
27.915000	0.1	0.463957
27.916667	0.1	0.462984
27.918333	0.1	0.460669
27.920000	0.1	0.456851
27.921667	0.1	0.452888
27.923333	0.1	0.449992
27.925000	0.1	0.447710
27.926667	0.1	0.445028
27.928333	0.1	0.441568
27.930000	0.1	0.437233
27.931667	0.1	0.431640
27.933333	0.1	0.424585
27.935000	0.1	0.416781
27.936667	0.1	0.409596
27.938333	0.1	0.404241
27.940000	0.1	0.401125
27.941667	0.1	0.399519
27.943333	0.1	0.397898
27.945000	0.1	0.394755
27.946667	0.1	0.389679
27.948333	0.1	0.383640
27.950000	0.1	0.377451
27.951667	0.1	0.370606
27.953333	0.1	0.362191
27.955000	0.1	0.352357
27.956667	0.1	0.342596
27.958333	0.1	0.334904
27.960000	0.1	0.330242
27.961667	0.1	0.327514
27.963333	0.1	0.324589
27.965000	0.1	0.320291
27.966667	0.1	0.315187
27.968333	0.1	0.310754
27.970000	0.1	0.308161
27.971667	0.1	0.307471
27.973333	0.1	0.307197
27.975000	0.1	0.305246
27.976667	0.1	0.301399
27.978333	0.1	0.297800
27.980000	0.1	0.296342
27.981667	0.1	0.296915
27.983333	0.1	0.297865
27.985000	0.1	0.297115
27.986667	0.1	0.293762
27.988333	0.1	0.288994
27.990000	0.1	0.284915
27.991667	0.1	0.282484
27.993333	0.1	0.280715
27.995000	0.1	0.278507
27.996667	0.1	0.276747
27.998333	0.1	0.276850
28.000000	0.1	0.278861
28.001667	0.1	0.282298
28.003333	0.1	0.286582
28.005000	0.1	0.290372
28.006667	0.1	0.292812
28.008333	0.1	0.294619
28.010000	0.1	0.296831
28.011667	0.1	0.299783
28.013333	0.1	0.303411
28.015000	0.1	0.307704
28.016667	0.1	0.312221
28.018333	0.1	0.315630
28.020000	0.1	0.317194
28.021667	0.1	0.318121
28.023333	0.1	0.319597
28.025000	0.1	0.320771
28.026667	0.1	0.319970
28.028333	0.1	0.317274
28.030000	0.1	0.314903
28.031667	0.1	0.314699
28.033333	0.1	0.316207
28.035000	0.1	0.317870
28.036667	0.1	0.319141
28.038333	0.1	0.321204
28.040000	0.1	0.325297
28.041667	0.1	0.330405
28.043333	0.1	0.333884
28.045000	0.1	0.334387
28.046667	0.1	0.333195
28.048333	0.1	0.332426
28.050000	0.1	0.332566
28.051667	0.1	0.332664
28.053333	0.1	0.331863
28.055000	0.1	0.329758
28.056667	0.1	0.326512
28.058333	0.1	0.322904
28.060000	0.1	0.319467
28.061667	0.1	0.316151
28.063333	0.1	0.312929
28.065000	0.1	0.310051
28.066667	0.1	0.307574
28.068333	0.1	0.305418
28.070000	0.1	0.303662
28.071667	0.1	0.301762
28.073333	0.1	0.298470
28.075000	0.1	0.293059
28.076667	0.1	0.286181
28.078333	0.1	0.279667
28.080000	0.1	0.274763
28.081667	0.1	0.270600
28.083333	0.1	0.265660
28.085000	0.1	0.260104
28.086667	0.1	0.255220
28.088333	0.1	0.251476
28.090000	0.1	0.248551
28.091667	0.1	0.246624
28.093333	0.1	0.246107
28.095000	0.1	0.246726
28.096667	0.1	0.247420
28.098333	0.1	0.247103
28.100000	0.1	0.245525
28.101667	0.1	0.242824
28.103333	0.1	0.238768
28.105000	0.1	0.233427
28.106667	0.1	0.228020
28.108333	0.1	0.224435
28.110000	0.1	0.223857
28.111667	0.1	0.225590
28.113333	0.1	0.227084
28.115000	0.1	0.226079
28.116667	0.1	0.222959
28.118333	0.1	0.220179
28.120000	0.1	0.219806
28.121667	0.1	0.221636
28.123333	0.1	0.223215
28.125000	0.1	0.222139
28.126667	0.1	0.218241
28.128333	0.1	0.212858
28.130000	0.1	0.207061
28.131667	0.1	0.201738
28.133333	0.1	0.198474
28.135000	0.1	0.198609
28.136667	0.1	0.201631
28.138333	0.1	0.205319
28.140000	0.1	0.207433
28.141667	0.1	0.207317
28.143333	0.1	0.206390
28.145000	0.1	0.206670
28.146667	0.1	0.208858
28.148333	0.1	0.211732
28.150000	0.1	0.212989
28.151667	0.1	0.210819
28.153333	0.1	0.205673
28.155000	0.1	0.200137
28.156667	0.1	0.196407
28.158333	0.1	0.194767
28.160000	0.1	0.194609
28.161667	0.1	0.195461
28.163333	0.1	0.197100
28.165000	0.1	0.199112
28.166667	0.1	0.200281
28.168333	0.1	0.199317
28.170000	0.1	0.196714
28.171667	0.1	0.194744
28.173333	0.1	0.195093
28.175000	0.1	0.197785
28.176667	0.1	0.202158
28.178333	0.1	0.207117
28.180000	0.1	0.211177
28.181667	0.1	0.213715
28.183333	0.1	0.215014
28.185000	0.1	0.214726
28.186667	0.1	0.212207
28.188333	0.1	0.207406
28.190000	0.1	0.200504
28.191667	0.1	0.192425
28.193333	0.1	0.185375
28.195000	0.1	0.181599
28.196667	0.1	0.182237
28.198333	0.1	0.186912
28.200000	0.1	0.193208
28.201667	0.1	0.197580
28.203333	0.1	0.197999
28.205000	0.1	0.195568
28.206667	0.1	0.193496
28.208333	0.1	0.194395
28.210000	0.1	0.198474
28.211667	0.1	0.204300
28.213333	0.1	0.210735
28.215000	0.1	0.217725
28.216667	0.1	0.225045
28.218333	0.1	0.230768
28.220000	0.1	0.232263
28.221667	0.1	0.228947
28.223333	0.1	0.223308
28.225000	0.1	0.218940
28.226667	0.1	0.218139
28.228333	0.1	0.221119
28.230000	0.1	0.226540
28.231667	0.1	0.232826
28.233333	0.1	0.238921
28.235000	0.1	0.244109
28.236667	0.1	0.247727
28.238333	0.1	0.249050
28.240000	0.1	0.248235
28.241667	0.1	0.247722
28.243333	0.1	0.251140
28.245000	0.1	0.259983
28.246667	0.1	0.272067
28.248333	0.1	0.283532
28.250000	0.1	0.291686
28.251667	0.1	0.296212
28.253333	0.1	0.298657
28.255000	0.1	0.300934
28.256667	0.1	0.304058
28.258333	0.1	0.308361
28.260000	0.1	0.313995
28.261667	0.1	0.320775
28.263333	0.1	0.328110
28.265000	0.1	0.335313
28.266667	0.1	0.342033
28.268333	0.1	0.348454
28.270000	0.1	0.354918
28.271667	0.1	0.361293
28.273333	0.1	0.367044
28.275000	0.1	0.372385
28.276667	0.1	0.378750
28.278333	0.1	0.387379
28.280000	0.1	0.397288
28.281667	0.1	0.405670
28.283333	0.1	0.410574
28.285000	0.1	0.412767
28.286667	0.1	0.414820
28.288333	0.1	0.418806
28.290000	0.1	0.424953
28.291667	0.1	0.432096
28.293333	0.1	0.438872
28.295000	0.1	0.444730
28.296667	0.1	0.450318
28.298333	0.1	0.456758
28.300000	0.1	0.464153
28.301667	0.1	0.471333
28.303333	0.1	0.477484
28.305000	0.1	0.483436
28.306667	0.1	0.490849
28.308333	0.1	0.500442
28.310000	0.1	0.511152
28.311667	0.1	0.521312
28.313333	0.1	0.530505
28.315000	0.1	0.539520
28.316667	0.1	0.548554
28.318333	0.1	0.556810
28.320000	0.1	0.564586
28.321667	0.1	0.573602
28.323333	0.1	0.583734
28.325000	0.1	0.592368
28.326667	0.1	0.598514
28.328333	0.1	0.604484
28.330000	0.1	0.613122
28.331667	0.1	0.625751
28.333333	0.1	0.641532
28.335000	0.1	0.657635
28.336667	0.1	0.671344
28.338333	0.1	0.682315
28.340000	0.1	0.692052
28.341667	0.1	0.701253
28.343333	0.1	0.708639
28.345000	0.1	0.712522
28.346667	0.1	0.712899
28.348333	0.1	0.711954
28.350000	0.1	0.712690
28.351667	0.1	0.716601
28.353333	0.1	0.722823
28.355000	0.1	0.729505
28.356667	0.1	0.735372
28.358333	0.1	0.739782
28.360000	0.1	0.741910
28.361667	0.1	0.740816
28.363333	0.1	0.736397
28.365000	0.1	0.729668
28.366667	0.1	0.722334
28.368333	0.1	0.716136
28.370000	0.1	0.712224
28.371667	0.1	0.710376
28.373333	0.1	0.708676
28.375000	0.1	0.704713
28.376667	0.1	0.697537
28.378333	0.1	0.688066
28.380000	0.1	0.677779
28.381667	0.1	0.667307
28.383333	0.1	0.655781
28.385000	0.1	0.642031
28.386667	0.1	0.626515
28.388333	0.1	0.610976
28.390000	0.1	0.596754
28.391667	0.1	0.584512
28.393333	0.1	0.574342
28.395000	0.1	0.565709
28.396667	0.1	0.557969
28.398333	0.1	0.550593
28.400000	0.1	0.542668
28.401667	0.1	0.533047
28.403333	0.1	0.521229
28.405000	0.1	0.507236
28.406667	0.1	0.491175
28.408333	0.1	0.473675
28.410000	0.1	0.455873
28.411667	0.1	0.438425
28.413333	0.1	0.421866
28.415000	0.1	0.407561
28.416667	0.1	0.396408
28.418333	0.1	0.387449
28.420000	0.1	0.379579
28.421667	0.1	0.373092
28.423333	0.1	0.368268
28.425000	0.1	0.363872
28.426667	0.1	0.357875
28.428333	0.1	0.348841
28.430000	0.1	0.336715
28.431667	0.1	0.322959
28.433333	0.1	0.309711
28.435000	0.1	0.298419
28.436667	0.1	0.289483
28.438333	0.1	0.282582
28.440000	0.1	0.276766
28.441667	0.1	0.271178
28.443333	0.1	0.265352
28.445000	0.1	0.258479
28.446667	0.1	0.249948
28.448333	0.1	0.240994
28.450000	0.1	0.234260
28.451667	0.1	0.231261
28.453333	0.1	0.230712
28.455000	0.1	0.229152
28.456667	0.1	0.223601
28.458333	0.1	0.213920
28.460000	0.1	0.202740
28.461667	0.1	0.193655
28.463333	0.1	0.188830
28.465000	0.1	0.187415
28.466667	0.1	0.186637
28.468333	0.1	0.184793
28.470000	0.1	0.182390
28.471667	0.1	0.180779
28.473333	0.1	0.180546
28.475000	0.1	0.181561
28.476667	0.1	0.183689
28.478333	0.1	0.186632
28.480000	0.1	0.189501
28.481667	0.1	0.191005
28.483333	0.1	0.190204
28.485000	0.1	0.187545
28.486667	0.1	0.184751
28.488333	0.1	0.183708
28.490000	0.1	0.185217
28.491667	0.1	0.188099
28.493333	0.1	0.190036
28.495000	0.1	0.190074
28.496667	0.1	0.189310
28.498333	0.1	0.188500
28.500000	0.1	0.187131
28.501667	0.1	0.185510
28.503333	0.1	0.185226
28.505000	0.1	0.186921
28.506667	0.1	0.189580
28.508333	0.1	0.192286
28.510000	0.1	0.195461
28.511667	0.1	0.199978
28.513333	0.1	0.205683
28.515000	0.1	0.211555
28.516667	0.1	0.216952
28.518333	0.1	0.222074
28.520000	0.1	0.227350
28.521667	0.1	0.233096
28.523333	0.1	0.239341
28.525000	0.1	0.245338
28.526667	0.1	0.249934
28.528333	0.1	0.253157
28.530000	0.1	0.256831
28.531667	0.1	0.263005
28.533333	0.1	0.271555
28.535000	0.1	0.280277
28.536667	0.1	0.287211
28.538333	0.1	0.292207
28.540000	0.1	0.296980
28.541667	0.1	0.304217
28.543333	0.1	0.315672
28.545000	0.1	0.330145
28.546667	0.1	0.344086
28.548333	0.1	0.354578
28.550000	0.1	0.361586
28.551667	0.1	0.367314
28.553333	0.1	0.373824
28.555000	0.1	0.381623
28.556667	0.1	0.390224
28.558333	0.1	0.398690
28.560000	0.1	0.406327
28.561667	0.1	0.414504
28.563333	0.1	0.426415
28.565000	0.1	0.443701
28.566667	0.1	0.464153
28.568333	0.1	0.483477
28.570000	0.1	0.498872
28.571667	0.1	0.510630
28.573333	0.1	0.521159
28.575000	0.1	0.532507
28.576667	0.1	0.544623
28.578333	0.1	0.556349
28.580000	0.1	0.567082
28.581667	0.1	0.576777
28.583333	0.1	0.585653
28.585000	0.1	0.594463
28.586667	0.1	0.604107
28.588333	0.1	0.614626
28.590000	0.1	0.625346
28.591667	0.1	0.635795
28.593333	0.1	0.645961
28.595000	0.1	0.656093
28.596667	0.1	0.666464
28.598333	0.1	0.676801
28.600000	0.1	0.686375
28.601667	0.1	0.695121
28.603333	0.1	0.703749
28.605000	0.1	0.712955
28.606667	0.1	0.723526
28.608333	0.1	0.735670
28.610000	0.1	0.747810
28.611667	0.1	0.757407
28.613333	0.1	0.763228
28.615000	0.1	0.766586
28.616667	0.1	0.770558
28.618333	0.1	0.777896
28.620000	0.1	0.789026
28.621667	0.1	0.801864
28.623333	0.1	0.813971
28.625000	0.1	0.825101
28.626667	0.1	0.837180
28.628333	0.1	0.851611
28.630000	0.1	0.867588
28.631667	0.1	0.883061
28.633333	0.1	0.896063
28.635000	0.1	0.905916
28.636667	0.1	0.914466
28.638333	0.1	0.924822
28.640000	0.1	0.938196
28.641667	0.1	0.952897
28.643333	0.1	0.966671
28.645000	0.1	0.979183
28.646667	0.1	0.991784
28.648333	0.1	1.005810
28.650000	0.1	1.021260
28.651667	0.1	1.036474
28.653333	0.1	1.049414
28.655000	0.1	1.059622
28.656667	0.1	1.068665
28.658333	0.1	1.078802
28.660000	0.1	1.091193
28.661667	0.1	1.104870
28.663333	0.1	1.117797
28.665000	0.1	1.129238
28.666667	0.1	1.140665
28.668333	0.1	1.154044
28.670000	0.1	1.169797
28.671667	0.1	1.186933
28.673333	0.1	1.204722
28.675000	0.1	1.223786
28.676667	0.1	1.245579
28.678333	0.1	1.270841
28.680000	0.1	1.298706
28.681667	0.1	1.327358
28.683333	0.1	1.355149
28.685000	0.1	1.381510
28.686667	0.1	1.407466
28.688333	0.1	1.434381
28.690000	0.1	1.462633
28.691667	0.1	1.492109
28.693333	0.1	1.522554
28.695000	0.1	1.553376
28.696667	0.1	1.584585
28.698333	0.1	1.617754
28.700000	0.1	1.655011
28.701667	0.1	1.697079
28.703333	0.1	1.742691
28.705000	0.1	1.789662
28.706667	0.1	1.836345
28.708333	0.1	1.882613
28.710000	0.1	1.929649
28.711667	0.1	1.978423
28.713333	0.1	2.028588
28.715000	0.1	2.079420
28.716667	0.1	2.131318
28.718333	0.1	2.186149
28.720000	0.1	2.246122
28.721667	0.1	2.311538
28.723333	0.1	2.380279
28.725000	0.1	2.450384
28.726667	0.1	2.521751
28.728333	0.1	2.595177
28.730000	0.1	2.670824
28.731667	0.1	2.747593
28.733333	0.1	2.824226
28.735000	0.1	2.900749
28.736667	0.1	2.978197
28.738333	0.1	3.057797
28.740000	0.1	3.140718
28.741667	0.1	3.227736
28.743333	0.1	3.319415
28.745000	0.1	3.416310
28.746667	0.1	3.518094
28.748333	0.1	3.623161
28.750000	0.1	3.729751
28.751667	0.1	3.837501
28.753333	0.1	3.948002
28.755000	0.1	4.063225
28.756667	0.1	4.183394
28.758333	0.1	4.307260
28.760000	0.1	4.433747
28.761667	0.1	4.562447
28.763333	0.1	4.693437
28.765000	0.1	4.827674
28.766667	0.1	4.966529
28.768333	0.1	5.110223
28.770000	0.1	5.257786
28.771667	0.1	5.408768
28.773333	0.1	5.563954
28.775000	0.1	5.723918
28.776667	0.1	5.887337
28.778333	0.1	6.051878
28.780000	0.1	6.216960
28.781667	0.1	6.384174
28.783333	0.1	6.554835
28.785000	0.1	6.728079
28.786667	0.1	6.901468
28.788333	0.1	7.072361
28.790000	0.1	7.238560
28.791667	0.1	7.398450
28.793333	0.1	7.551005
28.795000	0.1	7.696310
28.796667	0.1	7.835845
28.798333	0.1	7.970985
28.800000	0.1	8.101496
28.801667	0.1	8.225916
28.803333	0.1	8.342015
28.805000	0.1	8.447189
28.806667	0.1	8.539911
28.808333	0.1	8.619819
28.810000	0.1	8.686106
28.811667	0.1	8.737380
28.813333	0.1	8.772998
28.815000	0.1	8.793073
28.816667	0.1	8.797841
28.818333	0.1	8.787983
28.820000	0.1	8.764481
28.821667	0.1	8.727764
28.823333	0.1	8.677640
28.825000	0.1	8.613691
28.826667	0.1	8.535190
28.828333	0.1	8.441233
28.830000	0.1	8.331873
28.831667	0.1	8.208691
28.833333	0.1	8.073943
28.835000	0.1	7.929285
28.836667	0.1	7.774942
28.838333	0.1	7.609939
28.840000	0.1	7.433863
28.841667	0.1	7.248321
28.843333	0.1	7.056231
28.845000	0.1	6.859661
28.846667	0.1	6.658528
28.848333	0.1	6.451486
28.850000	0.1	6.238064
28.851667	0.1	6.019929
28.853333	0.1	5.799932
28.855000	0.1	5.580205
28.856667	0.1	5.361503
28.858333	0.1	5.144267
28.860000	0.1	4.929281
28.861667	0.1	4.717316
28.863333	0.1	4.509068
28.865000	0.1	4.305458
28.866667	0.1	4.106923
28.868333	0.1	3.912686
28.870000	0.1	3.721532
28.871667	0.1	3.533284
28.873333	0.1	3.348985
28.875000	0.1	3.170003
28.876667	0.1	2.998076
28.878333	0.1	2.835034
28.880000	0.1	2.681082
28.881667	0.1	2.534571
28.883333	0.1	2.394607
28.885000	0.1	2.262546
28.886667	0.1	2.140189
28.888333	0.1	2.027689
28.890000	0.1	1.923181
28.891667	0.1	1.823856
28.893333	0.1	1.727864
28.895000	0.1	1.635388
28.896667	0.1	1.547425
28.898333	0.1	1.464910
28.900000	0.1	1.389217
28.901667	0.1	1.321412
28.903333	0.1	1.261071
28.905000	0.1	1.206668
28.906667	0.1	1.156633
28.908333	0.1	1.109783
28.910000	0.1	1.065047
28.911667	0.1	1.021838
28.913333	0.1	0.980962
28.915000	0.1	0.944142
28.916667	0.1	0.912454
28.918333	0.1	0.885883
28.920000	0.1	0.864002
28.921667	0.1	0.846256
28.923333	0.1	0.831834
28.925000	0.1	0.819531
28.926667	0.1	0.807997
28.928333	0.1	0.796253
28.930000	0.1	0.784001
28.931667	0.1	0.771927
28.933333	0.1	0.761636
28.935000	0.1	0.754194
28.936667	0.1	0.748420
28.938333	0.1	0.742017
28.940000	0.1	0.734734
28.941667	0.1	0.728476
28.943333	0.1	0.724304
28.945000	0.1	0.721249
28.946667	0.1	0.717579
28.948333	0.1	0.712359
28.950000	0.1	0.705947
28.951667	0.1	0.699232
28.953333	0.1	0.692611
28.955000	0.1	0.686147
28.956667	0.1	0.679926
28.958333	0.1	0.673737
28.960000	0.1	0.667092
28.961667	0.1	0.659996
28.963333	0.1	0.653085
28.965000	0.1	0.646687
28.966667	0.1	0.640373
28.968333	0.1	0.633607
28.970000	0.1	0.626217
28.971667	0.1	0.618105
28.973333	0.1	0.608759
28.975000	0.1	0.597551
28.976667	0.1	0.584600
28.978333	0.1	0.570705
28.980000	0.1	0.556544
28.981667	0.1	0.542831
28.983333	0.1	0.530751
28.985000	0.1	0.521173
28.986667	0.1	0.513559
28.988333	0.1	0.506476
28.990000	0.1	0.498798
28.991667	0.1	0.489857
28.993333	0.1	0.479259
28.995000	0.1	0.467384
28.996667	0.1	0.455370
28.998333	0.1	0.444073
29.000000	0.1	0.433670
29.001667	0.1	0.424320
29.003333	0.1	0.416227
29.005000	0.1	0.409237
29.006667	0.1	0.402690
29.008333	0.1	0.395468
29.010000	0.1	0.387072
29.011667	0.1	0.378238
29.013333	0.1	0.369870
29.015000	0.1	0.362606
29.016667	0.1	0.357055
29.018333	0.1	0.353316
29.020000	0.1	0.350499
29.021667	0.1	0.346890
29.023333	0.1	0.341330
29.025000	0.1	0.334401
29.026667	0.1	0.327649
29.028333	0.1	0.321823
29.030000	0.1	0.316417
29.031667	0.1	0.310577
29.033333	0.1	0.304407
29.035000	0.1	0.299350
29.036667	0.1	0.296989
29.038333	0.1	0.297246
29.040000	0.1	0.298144
29.041667	0.1	0.297134
29.043333	0.1	0.293055
29.045000	0.1	0.287336
29.046667	0.1	0.282829
29.048333	0.1	0.281180
29.050000	0.1	0.281413
29.051667	0.1	0.281068
29.053333	0.1	0.278968
29.055000	0.1	0.276230
29.056667	0.1	0.273902
29.058333	0.1	0.271117
29.060000	0.1	0.266708
29.061667	0.1	0.261059
29.063333	0.1	0.255532
29.065000	0.1	0.251653
29.066667	0.1	0.251001
29.068333	0.1	0.253804
29.070000	0.1	0.257683
29.071667	0.1	0.259769
29.073333	0.1	0.259434
29.075000	0.1	0.257720
29.076667	0.1	0.255611
29.078333	0.1	0.254065
29.080000	0.1	0.253753
29.081667	0.1	0.253762
29.083333	0.1	0.252579
29.085000	0.1	0.250679
29.086667	0.1	0.250330
29.088333	0.1	0.252533
29.090000	0.1	0.255452
29.091667	0.1	0.256468
29.093333	0.1	0.255047
29.095000	0.1	0.252780
29.096667	0.1	0.251345
29.098333	0.1	0.251257
29.100000	0.1	0.252086
29.101667	0.1	0.252677
29.103333	0.1	0.251015
29.105000	0.1	0.245674
29.106667	0.1	0.237734
29.108333	0.1	0.230013
29.110000	0.1	0.224607
29.111667	0.1	0.221981
29.113333	0.1	0.221888
[truncated: 254,430 more chars]
