# Supplementary material for: Fade into you: genetic control of pigmentation patterns in red-flesh apple (Malus domestica)
Source: Front Plant Sci. 2025 Jan 13;15:1462545. doi: 10.3389/fpls.2024.1462545 (PMC11770013; doi:10.3389/fpls.2024.1462545)
Supplement: Supplementary file 4 [file DataSheet1.zip › CB B2UV_VIS_3/CB B2UV_VIS_3.txt]

URL	chrom://thermo-pfav3ojr/ChromeleonLocal/Instrument Data/Vanquish_MS/Dimitri/VALEMA/Pierre/Echantillons 03-04-24.seq/944.smp/UV_VIS_3.channel/UV_VIS_3.chm
Channel	UV_VIS_3

Injection Information:
Data Vault	ChromeleonLocal
Sequence	Echantillons 03-04-24
Name	CB B2
Number	14
Position	B:B5
Comment	colonne SB-AQ MeOH+5%AA
Processing Method	Quantitative
Instrument Method	VALEMA test separation GRAQ 4
Type	Unknown
Status	Finished
Inject Time	4/4/2024 3:50:15 AM +02:00
Volume (µl)	10.0000
Dilution Factor	1.0000
Weight	1.0000

Chromatogram Data Information:
Time Min. (min)	0.001667
Time Max. (min)	47.000000
Data Points	28200
Detector	UV
Generating Data System	Chromeleon 7.3.2.10759
Exporting Data System	Chromeleon 7.3.2.0
Operator	Instrument Controller
Signal Quantity	Absorbance
Signal Unit	mAU
Signal Min.	-5.686679
Signal Max.	701.573059
Channel	UV_VIS_3
Driver Name	VDAD.dll
Channel Type	Evaluation
Min. Step (s)	0.1
Max. Step (s)	0.1
Average Step (s)	0.1

Signal Parameter Information:
Signal Info	WVL:350 nm

Chromatogram Data:
Time (min)	Step (s)	Value (mAU)
0.001667	n.a.	0.000000
0.003333	0.1	0.000233
0.005000	0.1	0.001653
0.006667	0.1	0.005318
0.008333	0.1	0.010375
0.010000	0.1	0.014189
0.011667	0.1	0.015311
0.013333	0.1	0.014510
0.015000	0.1	0.012685
0.016667	0.1	0.010049
0.018333	0.1	0.007176
0.020000	0.1	0.005346
0.021667	0.1	0.006054
0.023333	0.1	0.009756
0.025000	0.1	0.014557
0.026667	0.1	0.017211
0.028333	0.1	0.015907
0.030000	0.1	0.011241
0.031667	0.1	0.004759
0.033333	0.1	-0.002524
0.035000	0.1	-0.010044
0.036667	0.1	-0.017062
0.038333	0.1	-0.022915
0.040000	0.1	-0.027786
0.041667	0.1	-0.032266
0.043333	0.1	-0.036582
0.045000	0.1	-0.040848
0.046667	0.1	-0.045253
0.048333	0.1	-0.049565
0.050000	0.1	-0.053342
0.051667	0.1	-0.056960
0.053333	0.1	-0.061276
0.055000	0.1	-0.066217
0.056667	0.1	-0.070436
0.058333	0.1	-0.072676
0.060000	0.1	-0.073193
0.061667	0.1	-0.072992
0.063333	0.1	-0.072261
0.065000	0.1	-0.070822
0.066667	0.1	-0.068722
0.068333	0.1	-0.065695
0.070000	0.1	-0.061509
0.071667	0.1	-0.056508
0.073333	0.1	-0.050794
0.075000	0.1	-0.043572
0.076667	0.1	-0.034417
0.078333	0.1	-0.025374
0.080000	0.1	-0.020587
0.081667	0.1	-0.022715
0.083333	0.1	-0.030086
0.085000	0.1	-0.038170
0.086667	0.1	-0.043768
0.088333	0.1	-0.046594
0.090000	0.1	-0.046906
0.091667	0.1	-0.043553
0.093333	0.1	-0.035777
0.095000	0.1	-0.025583
0.096667	0.1	-0.016298
0.098333	0.1	-0.009784
0.100000	0.1	-0.006035
0.101667	0.1	-0.004559
0.103333	0.1	-0.005183
0.105000	0.1	-0.007446
0.106667	0.1	-0.010044
0.108333	0.1	-0.011702
0.110000	0.1	-0.012275
0.111667	0.1	-0.012512
0.113333	0.1	-0.012978
0.115000	0.1	-0.013774
0.116667	0.1	-0.014910
0.118333	0.1	-0.016224
0.120000	0.1	-0.016601
0.121667	0.1	-0.014747
0.123333	0.1	-0.011493
0.125000	0.1	-0.009499
0.126667	0.1	-0.009947
0.128333	0.1	-0.011818
0.130000	0.1	-0.014119
0.131667	0.1	-0.016508
0.133333	0.1	-0.018356
0.135000	0.1	-0.018696
0.136667	0.1	-0.016605
0.138333	0.1	-0.011842
0.140000	0.1	-0.006016
0.141667	0.1	-0.001770
0.143333	0.1	0.000149
0.145000	0.1	0.001043
0.146667	0.1	0.001639
0.148333	0.1	0.001732
0.150000	0.1	0.001867
0.151667	0.1	0.003055
0.153333	0.1	0.004550
0.155000	0.1	0.004186
0.156667	0.1	0.001411
0.158333	0.1	-0.001783
0.160000	0.1	-0.003143
0.161667	0.1	-0.002282
0.163333	0.1	-0.000149
0.165000	0.1	0.002789
0.166667	0.1	0.006608
0.168333	0.1	0.010524
0.170000	0.1	0.013099
0.171667	0.1	0.013821
0.173333	0.1	0.013206
0.175000	0.1	0.011637
0.176667	0.1	0.009285
0.178333	0.1	0.006533
0.180000	0.1	0.004075
0.181667	0.1	0.002929
0.183333	0.1	0.003818
0.185000	0.1	0.006212
0.186667	0.1	0.008135
0.188333	0.1	0.007316
0.190000	0.1	0.003269
0.191667	0.1	-0.001756
0.193333	0.1	-0.004806
0.195000	0.1	-0.004857
0.196667	0.1	-0.003004
0.198333	0.1	-0.000531
0.200000	0.1	0.002393
0.201667	0.1	0.005779
0.203333	0.1	0.008591
0.205000	0.1	0.009555
0.206667	0.1	0.008703
0.208333	0.1	0.007185
0.210000	0.1	0.006040
0.211667	0.1	0.005821
0.213333	0.1	0.006352
0.215000	0.1	0.006673
0.216667	0.1	0.006277
0.218333	0.1	0.005187
0.220000	0.1	0.003236
0.221667	0.1	0.001071
0.223333	0.1	0.000536
0.225000	0.1	0.002598
0.226667	0.1	0.006254
0.228333	0.1	0.010012
0.230000	0.1	0.013327
0.231667	0.1	0.015814
0.233333	0.1	0.016345
0.235000	0.1	0.014370
0.236667	0.1	0.011032
0.238333	0.1	0.007646
0.240000	0.1	0.004303
0.241667	0.1	0.001080
0.243333	0.1	-0.001080
0.245000	0.1	-0.001858
0.246667	0.1	-0.002524
0.248333	0.1	-0.004563
0.250000	0.1	-0.008014
0.251667	0.1	-0.011562
0.253333	0.1	-0.013942
0.255000	0.1	-0.014799
0.256667	0.1	-0.014114
0.258333	0.1	-0.011451
0.260000	0.1	-0.006612
0.261667	0.1	-0.000703
0.263333	0.1	0.004270
0.265000	0.1	0.006510
0.266667	0.1	0.005607
0.268333	0.1	0.002543
0.270000	0.1	-0.002445
0.271667	0.1	-0.010161
0.273333	0.1	-0.019451
0.275000	0.1	-0.026640
0.276667	0.1	-0.029095
0.278333	0.1	-0.027115
0.280000	0.1	-0.022175
0.281667	0.1	-0.015544
0.283333	0.1	-0.008964
0.285000	0.1	-0.004619
0.286667	0.1	-0.003767
0.288333	0.1	-0.005858
0.290000	0.1	-0.009383
0.291667	0.1	-0.012415
0.293333	0.1	-0.012740
0.295000	0.1	-0.009718
0.296667	0.1	-0.005392
0.298333	0.1	-0.002035
0.300000	0.1	0.000289
0.301667	0.1	0.002529
0.303333	0.1	0.004787
0.305000	0.1	0.006715
0.306667	0.1	0.008070
0.308333	0.1	0.008252
0.310000	0.1	0.006780
0.311667	0.1	0.004396
0.313333	0.1	0.002324
0.315000	0.1	0.001159
0.316667	0.1	0.000899
0.318333	0.1	0.000950
0.320000	0.1	0.000424
0.321667	0.1	-0.001392
0.323333	0.1	-0.004731
0.325000	0.1	-0.008931
0.326667	0.1	-0.012526
0.328333	0.1	-0.014147
0.330000	0.1	-0.013555
0.331667	0.1	-0.012112
0.333333	0.1	-0.011637
0.335000	0.1	-0.012685
0.336667	0.1	-0.014305
0.338333	0.1	-0.015353
0.340000	0.1	-0.015334
0.341667	0.1	-0.014021
0.343333	0.1	-0.011181
0.345000	0.1	-0.007339
0.346667	0.1	-0.004065
0.348333	0.1	-0.002827
0.350000	0.1	-0.003395
0.351667	0.1	-0.003804
0.353333	0.1	-0.002650
0.355000	0.1	-0.000647
0.356667	0.1	0.000885
0.358333	0.1	0.002040
0.360000	0.1	0.004005
0.361667	0.1	0.007004
0.363333	0.1	0.009099
0.365000	0.1	0.007940
0.366667	0.1	0.003511
0.368333	0.1	-0.001816
0.370000	0.1	-0.005448
0.371667	0.1	-0.005942
0.373333	0.1	-0.003306
0.375000	0.1	0.001085
0.376667	0.1	0.005108
0.378333	0.1	0.007362
0.380000	0.1	0.008419
0.381667	0.1	0.009695
0.383333	0.1	0.010645
0.385000	0.1	0.009155
0.386667	0.1	0.005104
0.388333	0.1	0.000936
0.390000	0.1	-0.001984
0.391667	0.1	-0.004233
0.393333	0.1	-0.005313
0.395000	0.1	-0.003651
0.396667	0.1	0.000065
0.398333	0.1	0.002556
0.400000	0.1	0.001634
0.401667	0.1	-0.001257
0.403333	0.1	-0.003730
0.405000	0.1	-0.005923
0.406667	0.1	-0.008778
0.408333	0.1	-0.010706
0.410000	0.1	-0.008941
0.411667	0.1	-0.003362
0.413333	0.1	0.002719
0.415000	0.1	0.005965
0.416667	0.1	0.005979
0.418333	0.1	0.003926
0.420000	0.1	0.000279
0.421667	0.1	-0.004400
0.423333	0.1	-0.008265
0.425000	0.1	-0.009607
0.426667	0.1	-0.008773
0.428333	0.1	-0.007092
0.430000	0.1	-0.005448
0.431667	0.1	-0.004852
0.433333	0.1	-0.005830
0.435000	0.1	-0.006822
0.436667	0.1	-0.005746
0.438333	0.1	-0.002747
0.440000	0.1	0.000759
0.441667	0.1	0.004931
0.443333	0.1	0.010440
0.445000	0.1	0.015339
0.446667	0.1	0.016717
0.448333	0.1	0.014980
0.450000	0.1	0.013248
0.451667	0.1	0.013174
0.453333	0.1	0.014040
0.455000	0.1	0.015143
0.456667	0.1	0.016629
0.458333	0.1	0.018249
0.460000	0.1	0.019083
0.461667	0.1	0.018417
0.463333	0.1	0.016415
0.465000	0.1	0.014100
0.466667	0.1	0.012699
0.468333	0.1	0.012685
0.470000	0.1	0.013569
0.471667	0.1	0.014408
0.473333	0.1	0.014571
0.475000	0.1	0.014259
0.476667	0.1	0.013760
0.478333	0.1	0.013090
0.480000	0.1	0.013034
0.481667	0.1	0.014631
0.483333	0.1	0.017332
0.485000	0.1	0.019222
0.486667	0.1	0.018892
0.488333	0.1	0.016452
0.490000	0.1	0.012931
0.491667	0.1	0.008973
0.493333	0.1	0.004754
0.495000	0.1	0.000787
0.496667	0.1	-0.001695
0.498333	0.1	-0.001299
0.500000	0.1	0.001644
0.501667	0.1	0.004885
0.503333	0.1	0.006976
0.505000	0.1	0.008289
0.506667	0.1	0.009011
0.508333	0.1	0.007972
0.510000	0.1	0.003786
0.511667	0.1	-0.003362
0.513333	0.1	-0.011362
0.515000	0.1	-0.017481
0.516667	0.1	-0.019777
0.518333	0.1	-0.017700
0.520000	0.1	-0.012629
0.521667	0.1	-0.007660
0.523333	0.1	-0.004694
0.525000	0.1	-0.002026
0.526667	0.1	0.003185
0.528333	0.1	0.010557
0.530000	0.1	0.016475
0.531667	0.1	0.018002
0.533333	0.1	0.015297
0.535000	0.1	0.010496
0.536667	0.1	0.005756
0.538333	0.1	0.002515
0.540000	0.1	0.001220
0.541667	0.1	0.001159
0.543333	0.1	0.001215
0.545000	0.1	0.001346
0.546667	0.1	0.002901
0.548333	0.1	0.006626
0.550000	0.1	0.010976
0.551667	0.1	0.013267
0.553333	0.1	0.011954
0.555000	0.1	0.007199
0.556667	0.1	0.000051
0.558333	0.1	-0.008037
0.560000	0.1	-0.015465
0.561667	0.1	-0.021234
0.563333	0.1	-0.024629
0.565000	0.1	-0.024685
0.566667	0.1	-0.021788
0.568333	0.1	-0.018161
0.570000	0.1	-0.015306
0.571667	0.1	-0.013066
0.573333	0.1	-0.011246
0.575000	0.1	-0.009853
0.576667	0.1	-0.008680
0.578333	0.1	-0.008354
0.580000	0.1	-0.010184
0.581667	0.1	-0.013988
0.583333	0.1	-0.017770
0.585000	0.1	-0.019553
0.586667	0.1	-0.018477
0.588333	0.1	-0.015036
0.590000	0.1	-0.011618
0.591667	0.1	-0.011618
0.593333	0.1	-0.016252
0.595000	0.1	-0.023143
0.596667	0.1	-0.028848
0.598333	0.1	-0.031679
0.600000	0.1	-0.031888
0.601667	0.1	-0.030408
0.603333	0.1	-0.027712
0.605000	0.1	-0.023758
0.606667	0.1	-0.018938
0.608333	0.1	-0.014706
0.610000	0.1	-0.012852
0.611667	0.1	-0.013937
0.613333	0.1	-0.017029
0.615000	0.1	-0.021257
0.616667	0.1	-0.027004
0.618333	0.1	-0.034422
0.620000	0.1	-0.041514
0.621667	0.1	-0.045681
0.623333	0.1	-0.046263
0.625000	0.1	-0.044289
0.626667	0.1	-0.040806
0.628333	0.1	-0.036396
0.630000	0.1	-0.031460
0.631667	0.1	-0.026738
0.633333	0.1	-0.023255
0.635000	0.1	-0.021206
0.636667	0.1	-0.019227
0.638333	0.1	-0.015935
0.640000	0.1	-0.011497
0.641667	0.1	-0.006733
0.643333	0.1	-0.002296
0.645000	0.1	0.000619
0.646667	0.1	0.000638
0.648333	0.1	-0.002468
0.650000	0.1	-0.007548
0.651667	0.1	-0.012689
0.653333	0.1	-0.015856
0.655000	0.1	-0.015437
0.656667	0.1	-0.010799
0.658333	0.1	-0.003506
0.660000	0.1	0.002999
0.661667	0.1	0.006305
0.663333	0.1	0.006421
0.665000	0.1	0.003907
0.666667	0.1	-0.001043
0.668333	0.1	-0.007651
0.670000	0.1	-0.014096
0.671667	0.1	-0.018515
0.673333	0.1	-0.020214
0.675000	0.1	-0.019749
0.676667	0.1	-0.018263
0.678333	0.1	-0.017076
0.680000	0.1	-0.017053
0.681667	0.1	-0.017779
0.683333	0.1	-0.018049
0.685000	0.1	-0.017686
0.686667	0.1	-0.017290
0.688333	0.1	-0.015907
0.690000	0.1	-0.011493
0.691667	0.1	-0.004321
0.693333	0.1	0.002556
0.695000	0.1	0.005737
0.696667	0.1	0.003618
0.698333	0.1	-0.002496
0.700000	0.1	-0.009132
0.701667	0.1	-0.013006
0.703333	0.1	-0.013025
0.705000	0.1	-0.010561
0.706667	0.1	-0.007534
0.708333	0.1	-0.004661
0.710000	0.1	-0.002091
0.711667	0.1	-0.000373
0.713333	0.1	0.000526
0.715000	0.1	0.001346
0.716667	0.1	0.001891
0.718333	0.1	0.001332
0.720000	0.1	-0.000028
0.721667	0.1	-0.001057
0.723333	0.1	-0.001625
0.725000	0.1	-0.002347
0.726667	0.1	-0.002957
0.728333	0.1	-0.002538
0.730000	0.1	-0.000997
0.731667	0.1	0.000498
0.733333	0.1	0.000456
0.735000	0.1	-0.002026
0.736667	0.1	-0.006850
0.738333	0.1	-0.012335
0.740000	0.1	-0.015995
0.741667	0.1	-0.017066
0.743333	0.1	-0.016685
0.745000	0.1	-0.015576
0.746667	0.1	-0.013704
0.748333	0.1	-0.011795
0.750000	0.1	-0.011269
0.751667	0.1	-0.012522
0.753333	0.1	-0.014394
0.755000	0.1	-0.015111
0.756667	0.1	-0.013327
0.758333	0.1	-0.009080
0.760000	0.1	-0.004326
0.761667	0.1	-0.001374
0.763333	0.1	-0.000750
0.765000	0.1	-0.001527
0.766667	0.1	-0.002980
0.768333	0.1	-0.004587
0.770000	0.1	-0.005416
0.771667	0.1	-0.004899
0.773333	0.1	-0.003460
0.775000	0.1	-0.001946
0.776667	0.1	-0.001253
0.778333	0.1	-0.002654
0.780000	0.1	-0.007306
0.781667	0.1	-0.014650
0.783333	0.1	-0.022086
0.785000	0.1	-0.027134
0.786667	0.1	-0.029136
0.788333	0.1	-0.028089
0.790000	0.1	-0.023674
0.791667	0.1	-0.016489
0.793333	0.1	-0.008564
0.795000	0.1	-0.001891
0.796667	0.1	0.002175
0.798333	0.1	0.002254
0.800000	0.1	-0.002077
0.801667	0.1	-0.008866
0.803333	0.1	-0.015218
0.805000	0.1	-0.019944
0.806667	0.1	-0.023753
0.808333	0.1	-0.027446
0.810000	0.1	-0.030962
0.811667	0.1	-0.033733
0.813333	0.1	-0.035008
0.815000	0.1	-0.033914
0.816667	0.1	-0.030403
0.818333	0.1	-0.026529
0.820000	0.1	-0.025500
0.821667	0.1	-0.028182
0.823333	0.1	-0.031786
0.825000	0.1	-0.032773
0.826667	0.1	-0.029770
0.828333	0.1	-0.023651
0.830000	0.1	-0.016447
0.831667	0.1	-0.011008
0.833333	0.1	-0.009909
0.835000	0.1	-0.012773
0.836667	0.1	-0.016564
0.838333	0.1	-0.018938
0.840000	0.1	-0.019153
0.841667	0.1	-0.017043
0.843333	0.1	-0.013821
0.845000	0.1	-0.012470
0.846667	0.1	-0.015027
0.848333	0.1	-0.020517
0.850000	0.1	-0.026715
0.851667	0.1	-0.032405
0.853333	0.1	-0.037295
0.855000	0.1	-0.040960
0.856667	0.1	-0.042608
0.858333	0.1	-0.041979
0.860000	0.1	-0.039604
0.861667	0.1	-0.035688
0.863333	0.1	-0.029868
0.865000	0.1	-0.022082
0.866667	0.1	-0.013886
0.868333	0.1	-0.008903
0.870000	0.1	-0.009611
0.871667	0.1	-0.014128
0.873333	0.1	-0.018757
0.875000	0.1	-0.022007
0.876667	0.1	-0.024191
0.878333	0.1	-0.025225
0.880000	0.1	-0.024894
0.881667	0.1	-0.024163
0.883333	0.1	-0.024503
0.885000	0.1	-0.026375
0.886667	0.1	-0.029095
0.888333	0.1	-0.031833
0.890000	0.1	-0.034156
0.891667	0.1	-0.035870
0.893333	0.1	-0.036363
0.895000	0.1	-0.034948
0.896667	0.1	-0.032168
0.898333	0.1	-0.028987
0.900000	0.1	-0.025081
0.901667	0.1	-0.020172
0.903333	0.1	-0.015846
0.905000	0.1	-0.013891
0.906667	0.1	-0.014105
0.908333	0.1	-0.015409
0.910000	0.1	-0.017928
0.911667	0.1	-0.021909
0.913333	0.1	-0.025826
0.915000	0.1	-0.027702
0.916667	0.1	-0.027288
0.918333	0.1	-0.025695
0.920000	0.1	-0.023497
0.921667	0.1	-0.019912
0.923333	0.1	-0.013928
0.925000	0.1	-0.005905
0.926667	0.1	0.002333
0.928333	0.1	0.008256
0.930000	0.1	0.009332
0.931667	0.1	0.004489
0.933333	0.1	-0.004382
0.935000	0.1	-0.013066
0.936667	0.1	-0.017760
0.938333	0.1	-0.017574
0.940000	0.1	-0.014822
0.941667	0.1	-0.012829
0.943333	0.1	-0.013611
0.945000	0.1	-0.017034
0.946667	0.1	-0.021444
0.948333	0.1	-0.024680
0.950000	0.1	-0.024973
0.951667	0.1	-0.022487
0.953333	0.1	-0.019888
0.955000	0.1	-0.019800
0.956667	0.1	-0.022203
0.958333	0.1	-0.025262
0.960000	0.1	-0.027856
0.961667	0.1	-0.030128
0.963333	0.1	-0.032103
0.965000	0.1	-0.033202
0.966667	0.1	-0.033090
0.968333	0.1	-0.031949
0.970000	0.1	-0.029947
0.971667	0.1	-0.027288
0.973333	0.1	-0.024238
0.975000	0.1	-0.020638
0.976667	0.1	-0.016801
0.978333	0.1	-0.014431
0.980000	0.1	-0.014831
0.981667	0.1	-0.016973
0.983333	0.1	-0.018948
0.985000	0.1	-0.020033
0.986667	0.1	-0.020363
0.988333	0.1	-0.020145
0.990000	0.1	-0.019432
0.991667	0.1	-0.018086
0.993333	0.1	-0.016089
0.995000	0.1	-0.013765
0.996667	0.1	-0.011199
0.998333	0.1	-0.007926
1.000000	0.1	-0.003944
1.001667	0.1	-0.000792
1.003333	0.1	-0.000577
1.005000	0.1	-0.004014
1.006667	0.1	-0.009853
1.008333	0.1	-0.015120
1.010000	0.1	-0.016657
1.011667	0.1	-0.013919
1.013333	0.1	-0.009304
1.015000	0.1	-0.005551
1.016667	0.1	-0.004019
1.018333	0.1	-0.004699
1.020000	0.1	-0.006617
1.021667	0.1	-0.008945
1.023333	0.1	-0.011888
1.025000	0.1	-0.015846
1.026667	0.1	-0.020363
1.028333	0.1	-0.024345
1.030000	0.1	-0.026952
1.031667	0.1	-0.028335
1.033333	0.1	-0.029295
1.035000	0.1	-0.030315
1.036667	0.1	-0.031274
1.038333	0.1	-0.031767
1.040000	0.1	-0.031320
1.041667	0.1	-0.029788
1.043333	0.1	-0.027111
1.045000	0.1	-0.022952
1.046667	0.1	-0.017714
1.048333	0.1	-0.013262
1.050000	0.1	-0.011586
1.051667	0.1	-0.012661
1.053333	0.1	-0.014319
1.055000	0.1	-0.014878
1.056667	0.1	-0.014435
1.058333	0.1	-0.013802
1.060000	0.1	-0.013909
1.061667	0.1	-0.015427
1.063333	0.1	-0.018165
1.065000	0.1	-0.021397
1.066667	0.1	-0.024200
1.068333	0.1	-0.025593
1.070000	0.1	-0.025569
1.071667	0.1	-0.026035
1.073333	0.1	-0.029067
1.075000	0.1	-0.033886
1.076667	0.1	-0.037649
1.078333	0.1	-0.038990
1.080000	0.1	-0.038529
1.081667	0.1	-0.036610
1.083333	0.1	-0.032834
1.085000	0.1	-0.027842
1.086667	0.1	-0.023530
1.088333	0.1	-0.021113
1.090000	0.1	-0.020140
1.091667	0.1	-0.019730
1.093333	0.1	-0.019525
1.095000	0.1	-0.019441
1.096667	0.1	-0.019474
1.098333	0.1	-0.019534
1.100000	0.1	-0.019101
1.101667	0.1	-0.017788
1.103333	0.1	-0.016126
1.105000	0.1	-0.014855
1.106667	0.1	-0.014119
1.108333	0.1	-0.014082
1.110000	0.1	-0.015367
1.111667	0.1	-0.018259
1.113333	0.1	-0.021532
1.115000	0.1	-0.022664
1.116667	0.1	-0.020759
1.118333	0.1	-0.018254
1.120000	0.1	-0.018072
1.121667	0.1	-0.020559
1.123333	0.1	-0.024093
1.125000	0.1	-0.026971
1.126667	0.1	-0.028587
1.128333	0.1	-0.029453
1.130000	0.1	-0.029840
1.131667	0.1	-0.029122
1.133333	0.1	-0.026957
1.135000	0.1	-0.023809
1.136667	0.1	-0.020792
1.138333	0.1	-0.019399
1.140000	0.1	-0.020377
1.141667	0.1	-0.023022
1.143333	0.1	-0.026110
1.145000	0.1	-0.028326
1.146667	0.1	-0.028643
1.148333	0.1	-0.027311
1.150000	0.1	-0.025709
1.151667	0.1	-0.024727
1.153333	0.1	-0.024009
1.155000	0.1	-0.022603
1.156667	0.1	-0.019893
1.158333	0.1	-0.016126
1.160000	0.1	-0.012848
1.161667	0.1	-0.012009
1.163333	0.1	-0.014035
1.165000	0.1	-0.017774
1.166667	0.1	-0.021844
1.168333	0.1	-0.025192
1.170000	0.1	-0.027479
1.171667	0.1	-0.028727
1.173333	0.1	-0.028522
1.175000	0.1	-0.026627
1.176667	0.1	-0.023558
1.178333	0.1	-0.019833
1.180000	0.1	-0.016196
1.181667	0.1	-0.014300
1.183333	0.1	-0.015344
1.185000	0.1	-0.017784
1.186667	0.1	-0.018091
1.188333	0.1	-0.014850
1.190000	0.1	-0.010566
1.191667	0.1	-0.008671
1.193333	0.1	-0.010552
1.195000	0.1	-0.015437
1.196667	0.1	-0.021216
1.198333	0.1	-0.025518
1.200000	0.1	-0.027497
1.201667	0.1	-0.027525
1.203333	0.1	-0.025285
1.205000	0.1	-0.020792
1.206667	0.1	-0.015968
1.208333	0.1	-0.012578
1.210000	0.1	-0.010519
1.211667	0.1	-0.009071
1.213333	0.1	-0.007944
1.215000	0.1	-0.007087
1.216667	0.1	-0.006175
1.218333	0.1	-0.004601
1.220000	0.1	-0.002421
1.221667	0.1	-0.001132
1.223333	0.1	-0.002771
1.225000	0.1	-0.007758
1.226667	0.1	-0.013625
1.228333	0.1	-0.016973
1.230000	0.1	-0.016638
1.231667	0.1	-0.013956
1.233333	0.1	-0.010747
1.235000	0.1	-0.008647
1.236667	0.1	-0.008903
1.238333	0.1	-0.011167
1.240000	0.1	-0.013784
1.241667	0.1	-0.015567
1.243333	0.1	-0.016075
1.245000	0.1	-0.015059
1.246667	0.1	-0.012908
1.248333	0.1	-0.011367
1.250000	0.1	-0.012666
1.251667	0.1	-0.017346
1.253333	0.1	-0.023046
1.255000	0.1	-0.026273
1.256667	0.1	-0.025611
1.258333	0.1	-0.022245
1.260000	0.1	-0.017779
1.261667	0.1	-0.012955
1.263333	0.1	-0.007981
1.265000	0.1	-0.003264
1.266667	0.1	-0.000116
1.268333	0.1	-0.000051
1.270000	0.1	-0.002962
1.271667	0.1	-0.007018
1.273333	0.1	-0.010408
1.275000	0.1	-0.012210
1.276667	0.1	-0.012009
1.278333	0.1	-0.009993
1.280000	0.1	-0.007227
1.281667	0.1	-0.004894
1.283333	0.1	-0.003246
1.285000	0.1	-0.001774
1.286667	0.1	-0.000028
1.288333	0.1	0.001746
1.290000	0.1	0.003022
1.291667	0.1	0.004121
1.293333	0.1	0.005667
1.295000	0.1	0.006547
1.296667	0.1	0.004456
1.298333	0.1	-0.000661
1.300000	0.1	-0.005504
1.301667	0.1	-0.007250
1.303333	0.1	-0.006864
1.305000	0.1	-0.006841
1.306667	0.1	-0.007590
1.308333	0.1	-0.007935
1.310000	0.1	-0.007488
1.311667	0.1	-0.007311
1.313333	0.1	-0.008955
1.315000	0.1	-0.013146
1.316667	0.1	-0.018654
1.318333	0.1	-0.022538
1.320000	0.1	-0.022613
1.321667	0.1	-0.019185
1.323333	0.1	-0.013029
1.325000	0.1	-0.003399
1.326667	0.1	0.010794
1.328333	0.1	0.029653
1.330000	0.1	0.052885
1.331667	0.1	0.080219
1.333333	0.1	0.110492
1.335000	0.1	0.140839
1.336667	0.1	0.167824
1.338333	0.1	0.188877
1.340000	0.1	0.202530
1.341667	0.1	0.209142
1.343333	0.1	0.211182
1.345000	0.1	0.211014
1.346667	0.1	0.208803
1.348333	0.1	0.203704
1.350000	0.1	0.196211
1.351667	0.1	0.187424
1.353333	0.1	0.176723
1.355000	0.1	0.162432
1.356667	0.1	0.144723
1.358333	0.1	0.126176
1.360000	0.1	0.109905
1.361667	0.1	0.097887
1.363333	0.1	0.089752
1.365000	0.1	0.083195
1.366667	0.1	0.076522
1.368333	0.1	0.069733
1.370000	0.1	0.062692
1.371667	0.1	0.054585
1.373333	0.1	0.045304
1.375000	0.1	0.035954
1.376667	0.1	0.028717
1.378333	0.1	0.026138
1.380000	0.1	0.028899
1.381667	0.1	0.034068
1.383333	0.1	0.036773
1.385000	0.1	0.034268
1.386667	0.1	0.027716
1.388333	0.1	0.019558
1.390000	0.1	0.010021
1.391667	0.1	-0.002319
1.393333	0.1	-0.016908
1.395000	0.1	-0.030384
1.396667	0.1	-0.039418
1.398333	0.1	-0.042473
1.400000	0.1	-0.040233
1.401667	0.1	-0.036135
1.403333	0.1	-0.034613
1.405000	0.1	-0.037514
1.406667	0.1	-0.042687
1.408333	0.1	-0.046748
1.410000	0.1	-0.048908
1.411667	0.1	-0.051223
1.413333	0.1	-0.055404
1.415000	0.1	-0.060508
1.416667	0.1	-0.064014
1.418333	0.1	-0.064815
1.420000	0.1	-0.064368
1.421667	0.1	-0.065384
1.423333	0.1	-0.069374
1.425000	0.1	-0.075004
1.426667	0.1	-0.079134
1.428333	0.1	-0.079256
1.430000	0.1	-0.074888
1.431667	0.1	-0.066934
1.433333	0.1	-0.056573
1.435000	0.1	-0.045532
1.436667	0.1	-0.035926
1.438333	0.1	-0.029397
1.440000	0.1	-0.026575
1.441667	0.1	-0.026068
1.443333	0.1	-0.024755
1.445000	0.1	-0.020410
1.446667	0.1	-0.013337
1.448333	0.1	-0.005467
1.450000	0.1	0.001341
1.451667	0.1	0.006459
1.453333	0.1	0.010640
1.455000	0.1	0.015018
1.456667	0.1	0.020117
1.458333	0.1	0.026054
1.460000	0.1	0.032634
1.461667	0.1	0.039111
1.463333	0.1	0.044815
1.465000	0.1	0.049579
1.466667	0.1	0.053416
1.468333	0.1	0.056638
1.470000	0.1	0.059945
1.471667	0.1	0.063828
1.473333	0.1	0.067777
1.475000	0.1	0.070138
1.476667	0.1	0.069374
1.478333	0.1	0.065984
1.480000	0.1	0.062576
1.481667	0.1	0.062101
1.483333	0.1	0.065849
1.485000	0.1	0.072438
1.486667	0.1	0.079200
1.488333	0.1	0.084434
1.490000	0.1	0.087502
1.491667	0.1	0.087912
1.493333	0.1	0.085598
1.495000	0.1	0.081575
1.496667	0.1	0.077980
1.498333	0.1	0.076899
1.500000	0.1	0.078613
1.501667	0.1	0.081705
1.503333	0.1	0.084247
1.505000	0.1	0.084322
1.506667	0.1	0.081421
1.508333	0.1	0.077863
1.510000	0.1	0.077025
1.511667	0.1	0.080070
1.513333	0.1	0.085351
1.515000	0.1	0.090715
1.516667	0.1	0.095451
1.518333	0.1	0.099512
1.520000	0.1	0.102771
1.521667	0.1	0.106315
1.523333	0.1	0.112522
1.525000	0.1	0.122217
1.526667	0.1	0.133314
1.528333	0.1	0.143461
1.530000	0.1	0.152178
1.531667	0.1	0.159978
1.533333	0.1	0.167270
1.535000	0.1	0.174530
1.536667	0.1	0.182786
1.538333	0.1	0.193431
1.540000	0.1	0.206875
1.541667	0.1	0.221473
1.543333	0.1	0.234311
1.545000	0.1	0.243550
1.546667	0.1	0.249599
1.548333	0.1	0.254153
1.550000	0.1	0.259294
1.551667	0.1	0.266964
1.553333	0.1	0.277930
1.555000	0.1	0.291727
1.556667	0.1	0.307546
1.558333	0.1	0.324668
1.560000	0.1	0.343258
1.561667	0.1	0.364990
1.563333	0.1	0.392185
1.565000	0.1	0.425940
1.566667	0.1	0.465065
1.568333	0.1	0.506877
1.570000	0.1	0.549275
1.571667	0.1	0.592228
1.573333	0.1	0.637304
1.575000	0.1	0.685379
1.576667	0.1	0.735349
1.578333	0.1	0.785650
1.580000	0.1	0.836034
1.581667	0.1	0.886777
1.583333	0.1	0.936948
1.585000	0.1	0.983765
1.586667	0.1	1.023402
1.588333	0.1	1.053014
1.590000	0.1	1.071771
1.591667	0.1	1.079547
1.593333	0.1	1.075687
1.595000	0.1	1.059356
1.596667	0.1	1.030886
1.598333	0.1	0.993679
1.600000	0.1	0.955830
1.601667	0.1	0.930708
1.603333	0.1	0.935765
1.605000	0.1	0.989074
1.606667	0.1	1.105983
1.608333	0.1	1.298441
1.610000	0.1	1.575276
1.611667	0.1	1.941319
1.613333	0.1	2.395944
1.615000	0.1	2.932502
1.616667	0.1	3.538257
1.618333	0.1	4.194174
1.620000	0.1	4.875856
1.621667	0.1	5.557318
1.623333	0.1	6.215679
1.625000	0.1	6.834879
1.626667	0.1	7.407982
1.628333	0.1	7.935483
1.630000	0.1	8.419799
1.631667	0.1	8.861669
1.633333	0.1	9.259931
1.635000	0.1	9.612138
1.636667	0.1	9.916262
1.638333	0.1	10.171328
1.640000	0.1	10.375883
1.641667	0.1	10.528332
1.643333	0.1	10.629590
1.645000	0.1	10.684477
1.646667	0.1	10.699048
1.648333	0.1	10.676137
1.650000	0.1	10.615252
1.651667	0.1	10.517100
1.653333	0.1	10.385951
1.655000	0.1	10.227682
1.656667	0.1	10.047890
1.658333	0.1	9.851586
1.660000	0.1	9.643123
1.661667	0.1	9.425967
1.663333	0.1	9.202072
1.665000	0.1	8.972157
1.666667	0.1	8.737268
1.668333	0.1	8.499594
1.670000	0.1	8.261753
1.671667	0.1	8.025751
1.673333	0.1	7.792697
1.675000	0.1	7.562474
1.676667	0.1	7.333090
1.678333	0.1	7.101968
1.680000	0.1	6.868620
1.681667	0.1	6.635003
1.683333	0.1	6.402638
1.685000	0.1	6.170282
1.686667	0.1	5.935449
1.688333	0.1	5.698139
1.690000	0.1	5.462081
1.691667	0.1	5.232468
1.693333	0.1	5.012625
1.695000	0.1	4.801899
1.696667	0.1	4.596557
1.698333	0.1	4.392876
1.700000	0.1	4.189452
1.701667	0.1	3.987327
1.703333	0.1	3.789086
1.705000	0.1	3.597871
1.706667	0.1	3.415481
1.708333	0.1	3.240989
1.710000	0.1	3.072042
1.711667	0.1	2.906877
1.713333	0.1	2.744780
1.715000	0.1	2.586013
1.716667	0.1	2.431846
1.718333	0.1	2.284008
1.720000	0.1	2.143607
1.721667	0.1	2.010684
1.723333	0.1	1.885113
1.725000	0.1	1.767171
1.726667	0.1	1.656921
1.728333	0.1	1.553637
1.730000	0.1	1.455550
1.731667	0.1	1.360583
1.733333	0.1	1.268024
1.735000	0.1	1.178896
1.736667	0.1	1.094732
1.738333	0.1	1.016115
1.740000	0.1	0.941851
1.741667	0.1	0.869748
1.743333	0.1	0.798656
1.745000	0.1	0.729579
1.746667	0.1	0.664690
1.748333	0.1	0.605551
1.750000	0.1	0.552144
1.751667	0.1	0.503063
1.753333	0.1	0.456651
1.755000	0.1	0.411384
1.756667	0.1	0.365884
1.758333	0.1	0.320673
1.760000	0.1	0.278740
1.761667	0.1	0.242344
1.763333	0.1	0.210311
1.765000	0.1	0.179531
1.766667	0.1	0.148672
1.768333	0.1	0.119410
1.770000	0.1	0.094245
1.771667	0.1	0.074334
1.773333	0.1	0.059153
1.775000	0.1	0.046692
1.776667	0.1	0.033914
1.778333	0.1	0.018394
1.780000	0.1	0.000140
1.781667	0.1	-0.018720
1.783333	0.1	-0.036140
1.785000	0.1	-0.052103
1.786667	0.1	-0.068336
1.788333	0.1	-0.085658
1.790000	0.1	-0.102194
1.791667	0.1	-0.114753
1.793333	0.1	-0.121747
1.795000	0.1	-0.125067
1.796667	0.1	-0.129081
1.798333	0.1	-0.137221
1.800000	0.1	-0.149445
1.801667	0.1	-0.162856
1.803333	0.1	-0.174148
1.805000	0.1	-0.181268
1.806667	0.1	-0.183932
1.808333	0.1	-0.183820
1.810000	0.1	-0.184481
1.811667	0.1	-0.189776
1.813333	0.1	-0.200872
1.815000	0.1	-0.214926
1.816667	0.1	-0.227545
1.818333	0.1	-0.235955
1.820000	0.1	-0.239504
1.821667	0.1	-0.238977
1.823333	0.1	-0.236789
1.825000	0.1	-0.236533
1.826667	0.1	-0.240570
1.828333	0.1	-0.248360
1.830000	0.1	-0.257259
1.831667	0.1	-0.263951
1.833333	0.1	-0.266214
1.835000	0.1	-0.264714
1.836667	0.1	-0.262121
1.838333	0.1	-0.260682
1.840000	0.1	-0.260998
1.841667	0.1	-0.262074
1.843333	0.1	-0.262088
1.845000	0.1	-0.259243
1.846667	0.1	-0.252640
1.848333	0.1	-0.243289
1.850000	0.1	-0.233585
1.851667	0.1	-0.224984
1.853333	0.1	-0.216691
1.855000	0.1	-0.206754
1.856667	0.1	-0.194120
1.858333	0.1	-0.179149
1.860000	0.1	-0.162781
1.861667	0.1	-0.146241
1.863333	0.1	-0.130297
1.865000	0.1	-0.114227
1.866667	0.1	-0.095959
1.868333	0.1	-0.073407
1.870000	0.1	-0.046012
1.871667	0.1	-0.015292
1.873333	0.1	0.016592
1.875000	0.1	0.049178
1.876667	0.1	0.083833
1.878333	0.1	0.121468
1.880000	0.1	0.161449
1.881667	0.1	0.202497
1.883333	0.1	0.243406
1.885000	0.1	0.283453
1.886667	0.1	0.322619
1.888333	0.1	0.360631
1.890000	0.1	0.395421
1.891667	0.1	0.423929
1.893333	0.1	0.445363
1.895000	0.1	0.462299
1.896667	0.1	0.477484
1.898333	0.1	0.490951
1.900000	0.1	0.501513
1.901667	0.1	0.509350
1.903333	0.1	0.515082
1.905000	0.1	0.518430
1.906667	0.1	0.519138
1.908333	0.1	0.517317
1.910000	0.1	0.513135
1.911667	0.1	0.506868
1.913333	0.1	0.498481
1.915000	0.1	0.487445
1.916667	0.1	0.473722
1.918333	0.1	0.458211
1.920000	0.1	0.441801
1.921667	0.1	0.424525
1.923333	0.1	0.405856
1.925000	0.1	0.385670
1.926667	0.1	0.364254
1.928333	0.1	0.341851
1.930000	0.1	0.319546
1.931667	0.1	0.299304
1.933333	0.1	0.282400
1.935000	0.1	0.268356
1.936667	0.1	0.255881
1.938333	0.1	0.244346
1.940000	0.1	0.233431
1.941667	0.1	0.222395
1.943333	0.1	0.210572
1.945000	0.1	0.197818
1.946667	0.1	0.184565
1.948333	0.1	0.171629
1.950000	0.1	0.160132
1.951667	0.1	0.151135
1.953333	0.1	0.144704
1.955000	0.1	0.139298
1.956667	0.1	0.132415
1.958333	0.1	0.122497
1.960000	0.1	0.110092
1.961667	0.1	0.096676
1.963333	0.1	0.083027
1.965000	0.1	0.068834
1.966667	0.1	0.053444
1.968333	0.1	0.037230
1.970000	0.1	0.021625
1.971667	0.1	0.007642
1.973333	0.1	-0.004591
1.975000	0.1	-0.014962
1.976667	0.1	-0.022985
1.978333	0.1	-0.028936
1.980000	0.1	-0.034324
1.981667	0.1	-0.040391
1.983333	0.1	-0.046752
1.985000	0.1	-0.052112
1.986667	0.1	-0.055693
1.988333	0.1	-0.058301
1.990000	0.1	-0.061821
1.991667	0.1	-0.067106
1.993333	0.1	-0.073626
1.995000	0.1	-0.081514
1.996667	0.1	-0.091563
1.998333	0.1	-0.102944
2.000000	0.1	-0.112983
2.001667	0.1	-0.119773
2.003333	0.1	-0.123652
2.005000	0.1	-0.126367
2.006667	0.1	-0.130115
2.008333	0.1	-0.136346
2.010000	0.1	-0.144686
2.011667	0.1	-0.153822
2.013333	0.1	-0.162851
2.015000	0.1	-0.171172
2.016667	0.1	-0.178404
2.018333	0.1	-0.184691
2.020000	0.1	-0.190092
2.021667	0.1	-0.194269
2.023333	0.1	-0.197431
2.025000	0.1	-0.200826
2.026667	0.1	-0.205622
2.028333	0.1	-0.211610
2.030000	0.1	-0.217920
2.031667	0.1	-0.224179
2.033333	0.1	-0.229580
2.035000	0.1	-0.232738
2.036667	0.1	-0.233287
2.038333	0.1	-0.232356
2.040000	0.1	-0.231224
2.041667	0.1	-0.230493
2.043333	0.1	-0.231317
2.045000	0.1	-0.235890
2.046667	0.1	-0.245152
2.048333	0.1	-0.256808
2.050000	0.1	-0.266507
2.051667	0.1	-0.271145
2.053333	0.1	-0.271183
2.055000	0.1	-0.269497
2.056667	0.1	-0.268379
2.058333	0.1	-0.268496
2.060000	0.1	-0.269534
2.061667	0.1	-0.271336
2.063333	0.1	-0.274698
2.065000	0.1	-0.280011
2.066667	0.1	-0.285702
2.068333	0.1	-0.289693
2.070000	0.1	-0.291723
2.071667	0.1	-0.292873
2.073333	0.1	-0.293902
2.075000	0.1	-0.295476
2.076667	0.1	-0.298587
2.078333	0.1	-0.303420
2.080000	0.1	-0.308715
2.081667	0.1	-0.312673
2.083333	0.1	-0.313935
2.085000	0.1	-0.312300
2.086667	0.1	-0.309455
2.088333	0.1	-0.308193
2.090000	0.1	-0.310112
2.091667	0.1	-0.314550
2.093333	0.1	-0.319206
2.095000	0.1	-0.321302
2.096667	0.1	-0.319118
2.098333	0.1	-0.313208
2.100000	0.1	-0.306205
2.101667	0.1	-0.300994
2.103333	0.1	-0.298554
2.105000	0.1	-0.297944
2.106667	0.1	-0.298517
2.108333	0.1	-0.300882
2.110000	0.1	-0.304934
2.111667	0.1	-0.308496
2.113333	0.1	-0.308980
2.115000	0.1	-0.305800
2.116667	0.1	-0.301125
2.118333	0.1	-0.298424
2.120000	0.1	-0.299499
2.121667	0.1	-0.302698
2.123333	0.1	-0.304542
2.125000	0.1	-0.303355
2.126667	0.1	-0.300510
2.128333	0.1	-0.297762
2.130000	0.1	-0.294549
2.131667	0.1	-0.288826
2.133333	0.1	-0.280174
2.135000	0.1	-0.271294
2.136667	0.1	-0.265823
2.138333	0.1	-0.265040
2.140000	0.1	-0.267248
2.141667	0.1	-0.269585
2.143333	0.1	-0.270028
2.145000	0.1	-0.268184
2.146667	0.1	-0.264668
2.148333	0.1	-0.260458
2.150000	0.1	-0.256770
2.151667	0.1	-0.254046
2.153333	0.1	-0.251331
2.155000	0.1	-0.247541
2.156667	0.1	-0.242856
2.158333	0.1	-0.238409
2.160000	0.1	-0.234945
2.161667	0.1	-0.231978
2.163333	0.1	-0.228444
2.165000	0.1	-0.223820
2.166667	0.1	-0.217902
2.168333	0.1	-0.210302
2.170000	0.1	-0.201501
2.171667	0.1	-0.193529
2.173333	0.1	-0.188132
2.175000	0.1	-0.185254
2.176667	0.1	-0.183964
2.178333	0.1	-0.183466
2.180000	0.1	-0.182907
2.181667	0.1	-0.181529
2.183333	0.1	-0.178772
2.185000	0.1	-0.173701
2.186667	0.1	-0.165892
2.188333	0.1	-0.156760
2.190000	0.1	-0.148406
2.191667	0.1	-0.141477
2.193333	0.1	-0.135177
2.195000	0.1	-0.128709
2.196667	0.1	-0.122087
2.198333	0.1	-0.116248
2.200000	0.1	-0.112457
2.201667	0.1	-0.110827
2.203333	0.1	-0.109659
2.205000	0.1	-0.107205
2.206667	0.1	-0.103540
2.208333	0.1	-0.099908
2.210000	0.1	-0.096960
2.211667	0.1	-0.094413
2.213333	0.1	-0.092010
2.215000	0.1	-0.089938
2.216667	0.1	-0.088410
2.218333	0.1	-0.087381
2.220000	0.1	-0.086767
2.221667	0.1	-0.086674
2.223333	0.1	-0.087237
2.225000	0.1	-0.088285
2.226667	0.1	-0.089081
2.228333	0.1	-0.088899
2.230000	0.1	-0.087745
2.231667	0.1	-0.086138
2.233333	0.1	-0.084681
2.235000	0.1	-0.083400
2.236667	0.1	-0.080476
2.238333	0.1	-0.073407
2.240000	0.1	-0.062422
2.241667	0.1	-0.051055
2.243333	0.1	-0.043130
2.245000	0.1	-0.040014
2.246667	0.1	-0.040517
2.248333	0.1	-0.042482
2.250000	0.1	-0.044350
2.251667	0.1	-0.046012
2.253333	0.1	-0.048261
2.255000	0.1	-0.051158
2.256667	0.1	-0.053649
2.258333	0.1	-0.054729
2.260000	0.1	-0.054417
2.261667	0.1	-0.053798
2.263333	0.1	-0.053523
2.265000	0.1	-0.052541
2.266667	0.1	-0.049355
2.268333	0.1	-0.043646
2.270000	0.1	-0.036303
2.271667	0.1	-0.029197
2.273333	0.1	-0.024452
2.275000	0.1	-0.022650
2.276667	0.1	-0.021802
2.278333	0.1	-0.019036
2.280000	0.1	-0.013839
2.281667	0.1	-0.008536
2.283333	0.1	-0.005565
2.285000	0.1	-0.005839
2.286667	0.1	-0.008661
2.288333	0.1	-0.011548
2.290000	0.1	-0.011651
2.291667	0.1	-0.008824
2.293333	0.1	-0.006268
2.295000	0.1	-0.007111
2.296667	0.1	-0.010920
2.298333	0.1	-0.014724
2.300000	0.1	-0.016652
2.301667	0.1	-0.016778
2.303333	0.1	-0.015809
2.305000	0.1	-0.014431
2.306667	0.1	-0.012936
2.308333	0.1	-0.011111
2.310000	0.1	-0.008852
2.311667	0.1	-0.006719
2.313333	0.1	-0.005662
2.315000	0.1	-0.005788
2.316667	0.1	-0.005327
2.318333	0.1	-0.002421
2.320000	0.1	0.001714
2.321667	0.1	0.003446
2.323333	0.1	0.000978
2.325000	0.1	-0.003753
2.326667	0.1	-0.007167
2.328333	0.1	-0.006747
2.330000	0.1	-0.002449
2.331667	0.1	0.003087
2.333333	0.1	0.006263
2.335000	0.1	0.005383
2.336667	0.1	0.001513
2.338333	0.1	-0.003441
2.340000	0.1	-0.008126
2.341667	0.1	-0.011208
2.343333	0.1	-0.011330
2.345000	0.1	-0.008028
2.346667	0.1	-0.001942
2.348333	0.1	0.005676
2.350000	0.1	0.013085
2.351667	0.1	0.018124
2.353333	0.1	0.019711
2.355000	0.1	0.018682
2.356667	0.1	0.016000
2.358333	0.1	0.011325
2.360000	0.1	0.005080
2.361667	0.1	0.000093
2.363333	0.1	-0.001118
2.365000	0.1	0.001057
2.366667	0.1	0.004387
2.368333	0.1	0.006743
2.370000	0.1	0.007022
2.371667	0.1	0.005635
2.373333	0.1	0.003981
2.375000	0.1	0.002622
2.376667	0.1	0.000540
2.378333	0.1	-0.003255
2.380000	0.1	-0.008601
2.381667	0.1	-0.015125
2.383333	0.1	-0.022515
2.385000	0.1	-0.029472
2.386667	0.1	-0.034040
2.388333	0.1	-0.035409
2.390000	0.1	-0.034445
2.391667	0.1	-0.032634
2.393333	0.1	-0.030831
2.395000	0.1	-0.028308
2.396667	0.1	-0.023325
2.398333	0.1	-0.015842
2.400000	0.1	-0.008796
2.401667	0.1	-0.005271
2.403333	0.1	-0.005160
2.405000	0.1	-0.005458
2.406667	0.1	-0.003548
2.408333	0.1	0.000042
2.410000	0.1	0.002095
2.411667	0.1	-0.000349
2.413333	0.1	-0.007348
2.415000	0.1	-0.015856
2.416667	0.1	-0.022063
2.418333	0.1	-0.023986
2.420000	0.1	-0.022328
2.421667	0.1	-0.019427
2.423333	0.1	-0.017365
2.425000	0.1	-0.016564
2.426667	0.1	-0.015972
2.428333	0.1	-0.014575
2.430000	0.1	-0.012587
2.431667	0.1	-0.011460
2.433333	0.1	-0.012587
2.435000	0.1	-0.015707
2.436667	0.1	-0.018864
2.438333	0.1	-0.019795
2.440000	0.1	-0.017807
2.441667	0.1	-0.014943
2.443333	0.1	-0.014291
2.445000	0.1	-0.016862
2.446667	0.1	-0.021015
2.448333	0.1	-0.024913
2.450000	0.1	-0.028191
2.451667	0.1	-0.031102
2.453333	0.1	-0.033751
2.455000	0.1	-0.036508
2.456667	0.1	-0.039022
2.458333	0.1	-0.039269
2.460000	0.1	-0.035907
2.461667	0.1	-0.030901
2.463333	0.1	-0.028047
2.465000	0.1	-0.029677
2.466667	0.1	-0.035921
2.468333	0.1	-0.045276
2.470000	0.1	-0.054603
2.471667	0.1	-0.060601
2.473333	0.1	-0.061737
2.475000	0.1	-0.058045
2.476667	0.1	-0.050901
2.478333	0.1	-0.043227
2.480000	0.1	-0.037705
2.481667	0.1	-0.034515
2.483333	0.1	-0.031921
2.485000	0.1	-0.028396
2.486667	0.1	-0.024093
2.488333	0.1	-0.020503
2.490000	0.1	-0.018515
2.491667	0.1	-0.017686
2.493333	0.1	-0.017653
2.495000	0.1	-0.018976
2.496667	0.1	-0.021914
2.498333	0.1	-0.025639
2.500000	0.1	-0.029071
2.501667	0.1	-0.031861
2.503333	0.1	-0.034426
2.505000	0.1	-0.037141
2.506667	0.1	-0.039558
2.508333	0.1	-0.040727
2.510000	0.1	-0.040359
2.511667	0.1	-0.038818
2.513333	0.1	-0.035856
2.515000	0.1	-0.030464
2.516667	0.1	-0.023129
2.518333	0.1	-0.017085
2.520000	0.1	-0.015488
2.521667	0.1	-0.018482
2.523333	0.1	-0.023972
2.525000	0.1	-0.030040
2.526667	0.1	-0.036121
2.528333	0.1	-0.042412
2.530000	0.1	-0.048219
2.531667	0.1	-0.051190
2.533333	0.1	-0.049095
2.535000	0.1	-0.042976
2.536667	0.1	-0.037141
2.538333	0.1	-0.035455
2.540000	0.1	-0.037998
2.541667	0.1	-0.041127
2.543333	0.1	-0.040988
2.545000	0.1	-0.036485
2.546667	0.1	-0.028783
2.548333	0.1	-0.020079
2.550000	0.1	-0.013160
2.551667	0.1	-0.009807
2.553333	0.1	-0.009709
2.555000	0.1	-0.011898
2.556667	0.1	-0.015814
2.558333	0.1	-0.020699
2.560000	0.1	-0.025611
2.561667	0.1	-0.030110
2.563333	0.1	-0.033858
2.565000	0.1	-0.035618
2.566667	0.1	-0.033872
2.568333	0.1	-0.028624
2.570000	0.1	-0.021746
2.571667	0.1	-0.016028
2.573333	0.1	-0.013765
2.575000	0.1	-0.015190
2.576667	0.1	-0.018491
2.578333	0.1	-0.021406
2.580000	0.1	-0.022757
2.581667	0.1	-0.023241
2.583333	0.1	-0.024033
2.585000	0.1	-0.024666
2.586667	0.1	-0.023581
2.588333	0.1	-0.020447
2.590000	0.1	-0.016899
2.591667	0.1	-0.014636
2.593333	0.1	-0.013290
2.595000	0.1	-0.011032
2.596667	0.1	-0.006873
2.598333	0.1	-0.001891
2.600000	0.1	0.001886
2.601667	0.1	0.003530
2.603333	0.1	0.003781
2.605000	0.1	0.004023
2.606667	0.1	0.005434
2.608333	0.1	0.008433
2.610000	0.1	0.011632
2.611667	0.1	0.012424
2.613333	0.1	0.009849
2.615000	0.1	0.005346
2.616667	0.1	0.001071
2.618333	0.1	-0.001281
2.620000	0.1	-0.001648
2.621667	0.1	-0.001988
2.623333	0.1	-0.004037
2.625000	0.1	-0.007390
2.626667	0.1	-0.010654
2.628333	0.1	-0.013206
2.630000	0.1	-0.014971
2.631667	0.1	-0.015693
2.633333	0.1	-0.015073
2.635000	0.1	-0.013397
2.636667	0.1	-0.011600
2.638333	0.1	-0.010608
2.640000	0.1	-0.010724
2.641667	0.1	-0.011213
2.643333	0.1	-0.010445
2.645000	0.1	-0.007334
2.646667	0.1	-0.002892
2.648333	0.1	0.000638
2.650000	0.1	0.002524
2.651667	0.1	0.003972
2.653333	0.1	0.005723
2.655000	0.1	0.006761
2.656667	0.1	0.005765
2.658333	0.1	0.002743
2.660000	0.1	-0.000810
2.661667	0.1	-0.002938
2.663333	0.1	-0.002715
2.665000	0.1	-0.001113
2.666667	0.1	0.000000
2.668333	0.1	-0.000321
2.670000	0.1	-0.001625
2.671667	0.1	-0.002584
2.673333	0.1	-0.002133
2.675000	0.1	-0.000610
2.676667	0.1	0.000494
2.678333	0.1	-0.000331
2.680000	0.1	-0.003730
2.681667	0.1	-0.009225
2.683333	0.1	-0.015292
2.685000	0.1	-0.019795
2.686667	0.1	-0.021467
2.688333	0.1	-0.021146
2.690000	0.1	-0.020275
2.691667	0.1	-0.019008
2.693333	0.1	-0.016699
2.695000	0.1	-0.012740
2.696667	0.1	-0.007106
2.698333	0.1	-0.000731
2.700000	0.1	0.005001
2.701667	0.1	0.008615
2.703333	0.1	0.008517
2.705000	0.1	0.004563
2.706667	0.1	-0.000619
2.708333	0.1	-0.003092
2.710000	0.1	-0.000554
2.711667	0.1	0.005960
2.713333	0.1	0.013262
2.715000	0.1	0.018473
2.716667	0.1	0.019819
2.718333	0.1	0.017146
2.720000	0.1	0.012619
2.721667	0.1	0.009248
2.723333	0.1	0.008498
2.725000	0.1	0.009458
2.726667	0.1	0.009909
2.728333	0.1	0.008615
2.730000	0.1	0.006203
2.731667	0.1	0.004275
2.733333	0.1	0.003818
2.735000	0.1	0.003860
2.736667	0.1	0.002524
2.738333	0.1	-0.000293
2.740000	0.1	-0.002589
2.741667	0.1	-0.002943
2.743333	0.1	-0.002072
2.745000	0.1	-0.001001
2.746667	0.1	0.000270
2.748333	0.1	0.001537
2.750000	0.1	0.001569
2.751667	0.1	-0.000978
2.753333	0.1	-0.005858
2.755000	0.1	-0.011041
2.756667	0.1	-0.014594
2.758333	0.1	-0.015977
2.760000	0.1	-0.015614
2.761667	0.1	-0.013923
2.763333	0.1	-0.010729
2.765000	0.1	-0.005490
2.766667	0.1	0.001746
2.768333	0.1	0.009579
2.770000	0.1	0.015441
2.771667	0.1	0.017215
2.773333	0.1	0.014659
2.775000	0.1	0.009611
2.776667	0.1	0.005402
2.778333	0.1	0.004456
2.780000	0.1	0.006179
2.781667	0.1	0.008214
2.783333	0.1	0.009285
2.785000	0.1	0.009942
2.786667	0.1	0.010934
2.788333	0.1	0.011837
2.790000	0.1	0.011479
2.791667	0.1	0.009499
2.793333	0.1	0.007162
2.795000	0.1	0.006212
2.796667	0.1	0.006715
2.798333	0.1	0.007078
2.800000	0.1	0.006123
2.801667	0.1	0.003991
2.803333	0.1	0.001621
2.805000	0.1	0.000172
2.806667	0.1	0.000191
2.808333	0.1	0.001062
2.810000	0.1	0.001919
2.811667	0.1	0.002994
2.813333	0.1	0.005462
2.815000	0.1	0.009472
2.816667	0.1	0.012740
2.818333	0.1	0.012191
2.820000	0.1	0.006934
2.821667	0.1	-0.000801
2.823333	0.1	-0.007842
2.825000	0.1	-0.012228
2.826667	0.1	-0.013392
2.828333	0.1	-0.012051
2.830000	0.1	-0.010161
2.831667	0.1	-0.009849
2.833333	0.1	-0.011879
2.835000	0.1	-0.015371
2.836667	0.1	-0.018836
2.838333	0.1	-0.021351
2.840000	0.1	-0.022589
2.841667	0.1	-0.022352
2.843333	0.1	-0.021216
2.845000	0.1	-0.020601
2.846667	0.1	-0.020899
2.848333	0.1	-0.020387
2.850000	0.1	-0.016908
2.851667	0.1	-0.010272
2.853333	0.1	-0.002948
2.855000	0.1	0.001607
2.856667	0.1	0.001867
2.858333	0.1	-0.000349
2.860000	0.1	-0.001807
2.861667	0.1	-0.001010
2.863333	0.1	0.000834
2.865000	0.1	0.001285
2.866667	0.1	-0.001425
2.868333	0.1	-0.007050
2.870000	0.1	-0.013253
2.871667	0.1	-0.017211
2.873333	0.1	-0.017295
2.875000	0.1	-0.013686
2.876667	0.1	-0.008345
2.878333	0.1	-0.004079
2.880000	0.1	-0.003166
2.881667	0.1	-0.006580
2.883333	0.1	-0.013090
2.885000	0.1	-0.019199
2.886667	0.1	-0.021039
2.888333	0.1	-0.016657
2.890000	0.1	-0.007376
2.891667	0.1	0.002668
2.893333	0.1	0.009346
2.895000	0.1	0.011376
2.896667	0.1	0.010147
2.898333	0.1	0.006822
2.900000	0.1	0.001057
2.901667	0.1	-0.006654
2.903333	0.1	-0.013551
2.905000	0.1	-0.016899
2.906667	0.1	-0.016177
2.908333	0.1	-0.012522
2.910000	0.1	-0.007632
2.911667	0.1	-0.003693
2.913333	0.1	-0.003185
2.915000	0.1	-0.007045
2.916667	0.1	-0.013104
2.918333	0.1	-0.017607
2.920000	0.1	-0.017839
2.921667	0.1	-0.013262
2.923333	0.1	-0.005979
2.925000	0.1	-0.000116
2.926667	0.1	0.001271
2.928333	0.1	-0.000848
2.930000	0.1	-0.002878
2.931667	0.1	-0.002775
2.933333	0.1	-0.001444
2.935000	0.1	-0.000363
2.936667	0.1	0.000088
2.938333	0.1	0.000070
2.940000	0.1	-0.000023
2.941667	0.1	0.000084
2.943333	0.1	-0.000233
2.945000	0.1	-0.001439
2.946667	0.1	-0.002533
2.948333	0.1	-0.002356
2.950000	0.1	-0.001946
2.951667	0.1	-0.004037
2.953333	0.1	-0.009784
2.955000	0.1	-0.017425
2.956667	0.1	-0.024484
2.958333	0.1	-0.029951
2.960000	0.1	-0.033681
2.961667	0.1	-0.034729
2.963333	0.1	-0.031875
2.965000	0.1	-0.025635
2.966667	0.1	-0.018571
2.968333	0.1	-0.013560
2.970000	0.1	-0.011493
2.971667	0.1	-0.010645
2.973333	0.1	-0.008834
2.975000	0.1	-0.005495
2.976667	0.1	-0.001658
2.978333	0.1	0.001052
2.980000	0.1	0.001746
2.981667	0.1	0.001164
2.983333	0.1	0.000540
2.985000	0.1	0.000070
2.986667	0.1	-0.000806
2.988333	0.1	-0.002040
2.990000	0.1	-0.002692
2.991667	0.1	-0.001872
2.993333	0.1	-0.000149
2.995000	0.1	0.000168
2.996667	0.1	-0.002813
2.998333	0.1	-0.007786
3.000000	0.1	-0.011506
3.001667	0.1	-0.013397
3.003333	0.1	-0.015963
3.005000	0.1	-0.020168
3.006667	0.1	-0.023698
3.008333	0.1	-0.024056
3.010000	0.1	-0.021267
3.011667	0.1	-0.017532
3.013333	0.1	-0.015316
3.015000	0.1	-0.015916
3.016667	0.1	-0.019032
3.018333	0.1	-0.023511
3.020000	0.1	-0.028312
3.021667	0.1	-0.032256
3.023333	0.1	-0.033500
3.025000	0.1	-0.030794
3.026667	0.1	-0.025341
3.028333	0.1	-0.020135
3.030000	0.1	-0.017411
3.031667	0.1	-0.017462
3.033333	0.1	-0.019586
3.035000	0.1	-0.023195
3.036667	0.1	-0.027507
3.038333	0.1	-0.031334
3.040000	0.1	-0.034142
3.041667	0.1	-0.035893
3.043333	0.1	-0.035618
3.045000	0.1	-0.032238
3.046667	0.1	-0.026650
3.048333	0.1	-0.021532
3.050000	0.1	-0.019087
3.051667	0.1	-0.019111
3.053333	0.1	-0.019646
3.055000	0.1	-0.019250
3.056667	0.1	-0.017881
3.058333	0.1	-0.016014
3.060000	0.1	-0.014100
3.061667	0.1	-0.012480
3.063333	0.1	-0.010999
3.065000	0.1	-0.009225
3.066667	0.1	-0.007697
3.068333	0.1	-0.007502
3.070000	0.1	-0.008303
3.071667	0.1	-0.008722
3.073333	0.1	-0.008200
3.075000	0.1	-0.007362
3.076667	0.1	-0.007795
3.078333	0.1	-0.011646
3.080000	0.1	-0.019828
3.081667	0.1	-0.030627
3.083333	0.1	-0.040550
3.085000	0.1	-0.046436
3.086667	0.1	-0.047302
3.088333	0.1	-0.044610
3.090000	0.1	-0.040596
3.091667	0.1	-0.036652
3.093333	0.1	-0.032880
3.095000	0.1	-0.028415
3.096667	0.1	-0.022901
3.098333	0.1	-0.017649
3.100000	0.1	-0.014114
3.101667	0.1	-0.012270
3.103333	0.1	-0.011516
3.105000	0.1	-0.011609
3.106667	0.1	-0.012144
3.108333	0.1	-0.012536
3.110000	0.1	-0.012568
3.111667	0.1	-0.012028
3.113333	0.1	-0.010636
3.115000	0.1	-0.009178
3.116667	0.1	-0.009495
3.118333	0.1	-0.012433
3.120000	0.1	-0.016754
3.121667	0.1	-0.020508
3.123333	0.1	-0.022990
3.125000	0.1	-0.024484
3.126667	0.1	-0.024652
3.128333	0.1	-0.022640
3.130000	0.1	-0.018585
3.131667	0.1	-0.013788
3.133333	0.1	-0.009574
3.135000	0.1	-0.006924
3.136667	0.1	-0.006622
3.138333	0.1	-0.008810
3.140000	0.1	-0.012950
3.141667	0.1	-0.018179
3.143333	0.1	-0.023418
3.145000	0.1	-0.028005
3.146667	0.1	-0.031581
3.148333	0.1	-0.033118
3.150000	0.1	-0.031646
3.151667	0.1	-0.027623
3.153333	0.1	-0.022892
3.155000	0.1	-0.019781
3.156667	0.1	-0.019902
3.158333	0.1	-0.022841
3.160000	0.1	-0.026431
3.161667	0.1	-0.028545
3.163333	0.1	-0.027968
3.165000	0.1	-0.024498
3.166667	0.1	-0.019362
3.168333	0.1	-0.014547
3.170000	0.1	-0.011777
3.171667	0.1	-0.012382
3.173333	0.1	-0.016647
3.175000	0.1	-0.023013
3.176667	0.1	-0.029174
3.178333	0.1	-0.034040
3.180000	0.1	-0.037896
3.181667	0.1	-0.040564
3.183333	0.1	-0.040699
3.185000	0.1	-0.037518
3.186667	0.1	-0.032033
3.188333	0.1	-0.026440
3.190000	0.1	-0.022580
3.191667	0.1	-0.020633
3.193333	0.1	-0.019530
3.195000	0.1	-0.018603
3.196667	0.1	-0.018487
3.198333	0.1	-0.020154
3.200000	0.1	-0.023269
3.201667	0.1	-0.026403
3.203333	0.1	-0.028838
3.205000	0.1	-0.031134
3.206667	0.1	-0.034091
3.208333	0.1	-0.037430
3.210000	0.1	-0.039539
3.211667	0.1	-0.038939
3.213333	0.1	-0.035274
3.215000	0.1	-0.028894
3.216667	0.1	-0.021285
3.218333	0.1	-0.015167
3.220000	0.1	-0.011893
3.221667	0.1	-0.009863
3.223333	0.1	-0.007362
3.225000	0.1	-0.005052
3.226667	0.1	-0.004321
3.228333	0.1	-0.005048
3.230000	0.1	-0.006077
3.231667	0.1	-0.006920
3.233333	0.1	-0.007940
3.235000	0.1	-0.009281
3.236667	0.1	-0.010249
3.238333	0.1	-0.009229
3.240000	0.1	-0.005416
3.241667	0.1	-0.001066
3.243333	0.1	-0.000149
3.245000	0.1	-0.004382
3.246667	0.1	-0.011842
3.248333	0.1	-0.019474
3.250000	0.1	-0.025928
3.251667	0.1	-0.031213
3.253333	0.1	-0.035064
3.255000	0.1	-0.036741
3.256667	0.1	-0.035642
3.258333	0.1	-0.032005
3.260000	0.1	-0.027306
3.261667	0.1	-0.023330
3.263333	0.1	-0.020624
3.265000	0.1	-0.018682
3.266667	0.1	-0.017593
3.268333	0.1	-0.018184
3.270000	0.1	-0.020219
3.271667	0.1	-0.021611
3.273333	0.1	-0.019800
3.275000	0.1	-0.013770
3.276667	0.1	-0.005173
3.278333	0.1	0.002477
3.280000	0.1	0.006356
3.281667	0.1	0.005984
3.283333	0.1	0.002692
3.285000	0.1	-0.001965
3.286667	0.1	-0.007241
3.288333	0.1	-0.012787
3.290000	0.1	-0.017746
3.291667	0.1	-0.020741
3.293333	0.1	-0.020526
3.295000	0.1	-0.017597
3.296667	0.1	-0.014724
3.298333	0.1	-0.014459
3.300000	0.1	-0.016820
3.301667	0.1	-0.019693
3.303333	0.1	-0.020745
3.305000	0.1	-0.019530
3.306667	0.1	-0.018110
3.308333	0.1	-0.018310
3.310000	0.1	-0.019572
3.311667	0.1	-0.020550
3.313333	0.1	-0.020852
3.315000	0.1	-0.020564
3.316667	0.1	-0.019292
3.318333	0.1	-0.016382
3.320000	0.1	-0.011912
3.321667	0.1	-0.007134
3.323333	0.1	-0.004335
3.325000	0.1	-0.005546
3.326667	0.1	-0.010207
3.328333	0.1	-0.015222
3.330000	0.1	-0.017523
3.331667	0.1	-0.015870
3.333333	0.1	-0.011041
3.335000	0.1	-0.004792
3.336667	0.1	0.001057
3.338333	0.1	0.004885
3.340000	0.1	0.005788
3.341667	0.1	0.003967
3.343333	0.1	0.000359
3.345000	0.1	-0.003972
3.346667	0.1	-0.008014
3.348333	0.1	-0.010845
3.350000	0.1	-0.012089
3.351667	0.1	-0.012293
3.353333	0.1	-0.012452
3.355000	0.1	-0.013206
3.356667	0.1	-0.014482
3.358333	0.1	-0.015511
3.360000	0.1	-0.015670
3.361667	0.1	-0.015474
3.363333	0.1	-0.015958
3.365000	0.1	-0.017122
3.366667	0.1	-0.017988
3.368333	0.1	-0.018138
3.370000	0.1	-0.017672
3.371667	0.1	-0.016126
3.373333	0.1	-0.013146
3.375000	0.1	-0.010142
3.376667	0.1	-0.010091
3.378333	0.1	-0.015134
3.380000	0.1	-0.023898
3.381667	0.1	-0.031791
3.383333	0.1	-0.034533
3.385000	0.1	-0.031209
3.386667	0.1	-0.024633
3.388333	0.1	-0.019320
3.390000	0.1	-0.017663
3.391667	0.1	-0.018142
3.393333	0.1	-0.018016
3.395000	0.1	-0.016806
3.396667	0.1	-0.016112
3.398333	0.1	-0.016922
3.400000	0.1	-0.018161
3.401667	0.1	-0.017667
3.403333	0.1	-0.014300
3.405000	0.1	-0.009392
3.406667	0.1	-0.005886
3.408333	0.1	-0.005816
3.410000	0.1	-0.008768
3.411667	0.1	-0.012326
3.413333	0.1	-0.013793
3.415000	0.1	-0.012163
3.416667	0.1	-0.008675
3.418333	0.1	-0.005616
3.420000	0.1	-0.004326
3.421667	0.1	-0.003818
3.423333	0.1	-0.002231
3.425000	0.1	0.000447
3.426667	0.1	0.002519
3.428333	0.1	0.002836
3.430000	0.1	0.001388
3.431667	0.1	-0.001355
3.433333	0.1	-0.004498
3.435000	0.1	-0.006538
3.436667	0.1	-0.006235
3.438333	0.1	-0.004135
3.440000	0.1	-0.001932
3.441667	0.1	-0.000526
3.443333	0.1	0.000317
3.445000	0.1	0.001471
3.446667	0.1	0.004033
3.448333	0.1	0.007590
3.450000	0.1	0.009453
3.451667	0.1	0.007935
3.453333	0.1	0.005304
3.455000	0.1	0.005029
3.456667	0.1	0.007697
3.458333	0.1	0.011413
3.460000	0.1	0.014468
3.461667	0.1	0.016196
3.463333	0.1	0.016089
3.465000	0.1	0.013486
3.466667	0.1	0.008540
3.468333	0.1	0.002417
3.470000	0.1	-0.004214
3.471667	0.1	-0.011744
3.473333	0.1	-0.020396
3.475000	0.1	-0.029001
3.476667	0.1	-0.035036
3.478333	0.1	-0.036084
3.480000	0.1	-0.031455
3.481667	0.1	-0.022268
3.483333	0.1	-0.010538
3.485000	0.1	0.002016
3.486667	0.1	0.015590
3.488333	0.1	0.032377
3.490000	0.1	0.054254
3.491667	0.1	0.080974
3.493333	0.1	0.110185
3.495000	0.1	0.138441
3.496667	0.1	0.163000
3.498333	0.1	0.183405
3.500000	0.1	0.201212
3.501667	0.1	0.218051
3.503333	0.1	0.233906
3.505000	0.1	0.247331
3.506667	0.1	0.257166
3.508333	0.1	0.263145
3.510000	0.1	0.265222
3.511667	0.1	0.263155
3.513333	0.1	0.256668
3.515000	0.1	0.246260
3.516667	0.1	0.234186
3.518333	0.1	0.223862
3.520000	0.1	0.217562
3.521667	0.1	0.214018
3.523333	0.1	0.209217
3.525000	0.1	0.200793
3.526667	0.1	0.190255
3.528333	0.1	0.180895
3.530000	0.1	0.175582
3.531667	0.1	0.175345
3.533333	0.1	0.177831
3.535000	0.1	0.178567
3.536667	0.1	0.175135
3.538333	0.1	0.169296
3.540000	0.1	0.164122
3.541667	0.1	0.160183
3.543333	0.1	0.156313
3.545000	0.1	0.152206
3.546667	0.1	0.147894
3.548333	0.1	0.142278
3.550000	0.1	0.134693
3.551667	0.1	0.127070
3.553333	0.1	0.122045
3.555000	0.1	0.119633
3.556667	0.1	0.117882
3.558333	0.1	0.115237
3.560000	0.1	0.111284
3.561667	0.1	0.107214
3.563333	0.1	0.105510
3.565000	0.1	0.106934
3.566667	0.1	0.108858
3.568333	0.1	0.107912
3.570000	0.1	0.103195
3.571667	0.1	0.096569
3.573333	0.1	0.090711
3.575000	0.1	0.086986
3.576667	0.1	0.085128
3.578333	0.1	0.084545
3.580000	0.1	0.084951
3.581667	0.1	0.085998
3.583333	0.1	0.087209
3.585000	0.1	0.088206
3.586667	0.1	0.088150
3.588333	0.1	0.085528
3.590000	0.1	0.080210
3.591667	0.1	0.074594
3.593333	0.1	0.072005
3.595000	0.1	0.074310
3.596667	0.1	0.080438
3.598333	0.1	0.086743
3.600000	0.1	0.089426
3.601667	0.1	0.086520
3.603333	0.1	0.078618
3.605000	0.1	0.069030
3.606667	0.1	0.061593
3.608333	0.1	0.057393
3.610000	0.1	0.055390
3.611667	0.1	0.055190
3.613333	0.1	0.056620
3.615000	0.1	0.058198
3.616667	0.1	0.058529
3.618333	0.1	0.057933
3.620000	0.1	0.056578
3.621667	0.1	0.052848
3.623333	0.1	0.046091
3.625000	0.1	0.039041
3.626667	0.1	0.035511
3.628333	0.1	0.036620
3.630000	0.1	0.040242
3.631667	0.1	0.043497
3.633333	0.1	0.045192
3.635000	0.1	0.045733
3.636667	0.1	0.045490
3.638333	0.1	0.044019
3.640000	0.1	0.040568
3.641667	0.1	0.035232
3.643333	0.1	0.029453
3.645000	0.1	0.025625
3.646667	0.1	0.026203
3.648333	0.1	0.032010
3.650000	0.1	0.040960
3.651667	0.1	0.049463
3.653333	0.1	0.055041
3.655000	0.1	0.057099
3.656667	0.1	0.056205
3.658333	0.1	0.053272
3.660000	0.1	0.049151
3.661667	0.1	0.044624
3.663333	0.1	0.040228
3.665000	0.1	0.036308
3.666667	0.1	0.033416
3.668333	0.1	0.032242
3.670000	0.1	0.032638
3.671667	0.1	0.032620
3.673333	0.1	0.029663
3.675000	0.1	0.024219
3.676667	0.1	0.020224
3.678333	0.1	0.021006
3.680000	0.1	0.025788
3.681667	0.1	0.030813
3.683333	0.1	0.033509
3.685000	0.1	0.034953
3.686667	0.1	0.037183
3.688333	0.1	0.039237
3.690000	0.1	0.038235
3.691667	0.1	0.033467
3.693333	0.1	0.027535
3.695000	0.1	0.024196
3.696667	0.1	0.025593
3.698333	0.1	0.030622
3.700000	0.1	0.035828
3.701667	0.1	0.038403
3.703333	0.1	0.038347
3.705000	0.1	0.037602
3.706667	0.1	0.037760
3.708333	0.1	0.039055
3.710000	0.1	0.040876
3.711667	0.1	0.042389
3.713333	0.1	0.042818
3.715000	0.1	0.041695
3.716667	0.1	0.039013
3.718333	0.1	0.035614
3.720000	0.1	0.033607
3.721667	0.1	0.034994
3.723333	0.1	0.038934
3.725000	0.1	0.042072
3.726667	0.1	0.041788
3.728333	0.1	0.038147
3.730000	0.1	0.033220
3.731667	0.1	0.028899
3.733333	0.1	0.025602
3.735000	0.1	0.023334
3.736667	0.1	0.022962
3.738333	0.1	0.025337
3.740000	0.1	0.029486
3.741667	0.1	0.032936
3.743333	0.1	0.034198
3.745000	0.1	0.033951
3.746667	0.1	0.033877
3.748333	0.1	0.035306
3.750000	0.1	0.038464
3.751667	0.1	0.042464
3.753333	0.1	0.046142
3.755000	0.1	0.048741
3.756667	0.1	0.050236
3.758333	0.1	0.051251
3.760000	0.1	0.052298
3.761667	0.1	0.053085
3.763333	0.1	0.052410
3.765000	0.1	0.049039
3.766667	0.1	0.043097
3.768333	0.1	0.036843
3.770000	0.1	0.033458
3.771667	0.1	0.033844
3.773333	0.1	0.035469
3.775000	0.1	0.035097
3.776667	0.1	0.031674
3.778333	0.1	0.026673
3.780000	0.1	0.022594
3.781667	0.1	0.021332
3.783333	0.1	0.023358
3.785000	0.1	0.027940
3.786667	0.1	0.033742
3.788333	0.1	0.038720
3.790000	0.1	0.040391
3.791667	0.1	0.037071
3.793333	0.1	0.028722
3.795000	0.1	0.017555
3.796667	0.1	0.007618
3.798333	0.1	0.002584
3.800000	0.1	0.003893
3.801667	0.1	0.010459
3.803333	0.1	0.019046
3.805000	0.1	0.025774
3.806667	0.1	0.028461
3.808333	0.1	0.027716
3.810000	0.1	0.025542
3.811667	0.1	0.023236
3.813333	0.1	0.021784
3.815000	0.1	0.022505
3.816667	0.1	0.025691
3.818333	0.1	0.030263
3.820000	0.1	0.035036
3.821667	0.1	0.039120
3.823333	0.1	0.041644
3.825000	0.1	0.042133
3.826667	0.1	0.041528
3.828333	0.1	0.042086
3.830000	0.1	0.045169
3.831667	0.1	0.049490
3.833333	0.1	0.052634
3.835000	0.1	0.053458
3.836667	0.1	0.052308
3.838333	0.1	0.050119
3.840000	0.1	0.047903
3.841667	0.1	0.046236
3.843333	0.1	0.045155
3.845000	0.1	0.044475
3.846667	0.1	0.043637
3.848333	0.1	0.041532
3.850000	0.1	0.037472
3.851667	0.1	0.032382
3.853333	0.1	0.028526
3.855000	0.1	0.027772
3.856667	0.1	0.029700
3.858333	0.1	0.031758
3.860000	0.1	0.032340
3.861667	0.1	0.032964
3.863333	0.1	0.035847
3.865000	0.1	0.040163
3.866667	0.1	0.042478
3.868333	0.1	0.040364
3.870000	0.1	0.035050
3.871667	0.1	0.031064
3.873333	0.1	0.032187
3.875000	0.1	0.037635
3.876667	0.1	0.043670
3.878333	0.1	0.047414
3.880000	0.1	0.048089
3.881667	0.1	0.046473
3.883333	0.1	0.043968
3.885000	0.1	0.041872
3.886667	0.1	0.040932
3.888333	0.1	0.041267
3.890000	0.1	0.042641
3.891667	0.1	0.044005
3.893333	0.1	0.043670
3.895000	0.1	0.041178
3.896667	0.1	0.037402
3.898333	0.1	0.032820
3.900000	0.1	0.027423
3.901667	0.1	0.021532
3.903333	0.1	0.015632
3.905000	0.1	0.010626
3.906667	0.1	0.008419
3.908333	0.1	0.010659
3.910000	0.1	0.016871
3.911667	0.1	0.024429
3.913333	0.1	0.030450
3.915000	0.1	0.033639
3.916667	0.1	0.034543
3.918333	0.1	0.034687
3.920000	0.1	0.035311
3.921667	0.1	0.036438
3.923333	0.1	0.037435
3.925000	0.1	0.038133
3.926667	0.1	0.038533
3.928333	0.1	0.038021
3.930000	0.1	0.036331
3.931667	0.1	0.035055
3.933333	0.1	0.036517
3.935000	0.1	0.041248
3.936667	0.1	0.047297
3.938333	0.1	0.051917
3.940000	0.1	0.053523
3.941667	0.1	0.052243
3.943333	0.1	0.049267
3.945000	0.1	0.045840
3.946667	0.1	0.042887
3.948333	0.1	0.041183
3.950000	0.1	0.041020
3.951667	0.1	0.041886
3.953333	0.1	0.043060
3.955000	0.1	0.043707
3.956667	0.1	0.042277
3.958333	0.1	0.037597
3.960000	0.1	0.031032
3.961667	0.1	0.025970
3.963333	0.1	0.024540
3.965000	0.1	0.026077
3.966667	0.1	0.028629
3.968333	0.1	0.030301
3.970000	0.1	0.029942
3.971667	0.1	0.027851
3.973333	0.1	0.025849
3.975000	0.1	0.026408
3.976667	0.1	0.030845
3.978333	0.1	0.037965
3.980000	0.1	0.045043
3.981667	0.1	0.050105
3.983333	0.1	0.053365
3.985000	0.1	0.056489
3.986667	0.1	0.060499
3.988333	0.1	0.064382
3.990000	0.1	0.066184
3.991667	0.1	0.064881
3.993333	0.1	0.060685
3.995000	0.1	0.054371
3.996667	0.1	0.046799
3.998333	0.1	0.039297
4.000000	0.1	0.034147
4.001667	0.1	0.032820
4.003333	0.1	0.034063
4.005000	0.1	0.035465
4.006667	0.1	0.036284
4.008333	0.1	0.037537
4.010000	0.1	0.039712
4.011667	0.1	0.041500
4.013333	0.1	0.040829
4.015000	0.1	0.036331
4.016667	0.1	0.028806
4.018333	0.1	0.021853
4.020000	0.1	0.019637
4.021667	0.1	0.023674
4.023333	0.1	0.032396
4.025000	0.1	0.042440
4.026667	0.1	0.049993
4.028333	0.1	0.052629
4.030000	0.1	0.050259
4.031667	0.1	0.044247
4.033333	0.1	0.036811
4.035000	0.1	0.030803
4.036667	0.1	0.028228
4.038333	0.1	0.028745
4.040000	0.1	0.029872
4.041667	0.1	0.028792
4.043333	0.1	0.024526
4.045000	0.1	0.018897
4.046667	0.1	0.014976
4.048333	0.1	0.014757
4.050000	0.1	0.017956
4.051667	0.1	0.022370
4.053333	0.1	0.025546
4.055000	0.1	0.026878
4.056667	0.1	0.028019
4.058333	0.1	0.031069
4.060000	0.1	0.036741
4.061667	0.1	0.043991
4.063333	0.1	0.050794
4.065000	0.1	0.055367
4.066667	0.1	0.057113
4.068333	0.1	0.056890
4.070000	0.1	0.055828
4.071667	0.1	0.053598
4.073333	0.1	0.049425
4.075000	0.1	0.044187
4.076667	0.1	0.039442
4.078333	0.1	0.036010
4.080000	0.1	0.034827
4.081667	0.1	0.036769
4.083333	0.1	0.041220
4.085000	0.1	0.045914
4.086667	0.1	0.048061
4.088333	0.1	0.045849
4.090000	0.1	0.040121
4.091667	0.1	0.034501
4.093333	0.1	0.032089
4.095000	0.1	0.032461
4.096667	0.1	0.033197
4.098333	0.1	0.033039
4.100000	0.1	0.032447
4.101667	0.1	0.031898
4.103333	0.1	0.031255
4.105000	0.1	0.031162
4.106667	0.1	0.032936
4.108333	0.1	0.036876
4.110000	0.1	0.041793
4.111667	0.1	0.045616
4.113333	0.1	0.046864
4.115000	0.1	0.046142
4.116667	0.1	0.044871
4.118333	0.1	0.043390
4.120000	0.1	0.041961
4.121667	0.1	0.041788
4.123333	0.1	0.043768
4.125000	0.1	0.047493
4.126667	0.1	0.051246
4.128333	0.1	0.052294
4.130000	0.1	0.048773
4.131667	0.1	0.041598
4.133333	0.1	0.033919
4.135000	0.1	0.029239
4.136667	0.1	0.029486
4.138333	0.1	0.033951
4.140000	0.1	0.040075
4.141667	0.1	0.045118
4.143333	0.1	0.047074
4.145000	0.1	0.045057
4.146667	0.1	0.039977
4.148333	0.1	0.034855
4.150000	0.1	0.032703
4.151667	0.1	0.033579
4.153333	0.1	0.035162
4.155000	0.1	0.035553
4.156667	0.1	0.034194
4.158333	0.1	0.031977
4.160000	0.1	0.031204
4.161667	0.1	0.033411
4.163333	0.1	0.037379
4.165000	0.1	0.040494
4.166667	0.1	0.041542
4.168333	0.1	0.041220
4.170000	0.1	0.040149
4.171667	0.1	0.038128
4.173333	0.1	0.035800
4.175000	0.1	0.034971
4.176667	0.1	0.036508
4.178333	0.1	0.039209
4.180000	0.1	0.040559
4.181667	0.1	0.038543
4.183333	0.1	0.033961
4.185000	0.1	0.030235
4.186667	0.1	0.029719
4.188333	0.1	0.031572
4.190000	0.1	0.033644
4.191667	0.1	0.034454
4.193333	0.1	0.033621
4.195000	0.1	0.032415
4.196667	0.1	0.033258
4.198333	0.1	0.036792
4.200000	0.1	0.040373
4.201667	0.1	0.040829
4.203333	0.1	0.037886
4.205000	0.1	0.034031
4.206667	0.1	0.031656
4.208333	0.1	0.031288
4.210000	0.1	0.032317
4.211667	0.1	0.034114
4.213333	0.1	0.035977
4.215000	0.1	0.036606
4.216667	0.1	0.034864
4.218333	0.1	0.031786
4.220000	0.1	0.030533
4.221667	0.1	0.033206
4.223333	0.1	0.038831
4.225000	0.1	0.044825
4.226667	0.1	0.049132
4.228333	0.1	0.050887
4.230000	0.1	0.049993
4.231667	0.1	0.047372
4.233333	0.1	0.045532
4.235000	0.1	0.046808
4.236667	0.1	0.050566
4.238333	0.1	0.053747
4.240000	0.1	0.054752
4.241667	0.1	0.054850
4.243333	0.1	0.055376
4.245000	0.1	0.056028
4.246667	0.1	0.056312
4.248333	0.1	0.056070
4.250000	0.1	0.054780
4.251667	0.1	0.052135
4.253333	0.1	0.048773
4.255000	0.1	0.045574
4.256667	0.1	0.043008
4.258333	0.1	0.041393
4.260000	0.1	0.040960
4.261667	0.1	0.041737
4.263333	0.1	0.043684
4.265000	0.1	0.046720
4.266667	0.1	0.050357
4.268333	0.1	0.053346
4.270000	0.1	0.054226
4.271667	0.1	0.052853
4.273333	0.1	0.050599
4.275000	0.1	0.048811
4.276667	0.1	0.048075
4.278333	0.1	0.048946
4.280000	0.1	0.051828
4.281667	0.1	0.055325
4.283333	0.1	0.056117
4.285000	0.1	0.052475
4.286667	0.1	0.046934
4.288333	0.1	0.043092
4.290000	0.1	0.042059
4.291667	0.1	0.043386
4.293333	0.1	0.046198
4.295000	0.1	0.048638
4.296667	0.1	0.048606
4.298333	0.1	0.046422
4.300000	0.1	0.045416
4.301667	0.1	0.047646
4.303333	0.1	0.050678
4.305000	0.1	0.051013
4.306667	0.1	0.048154
4.308333	0.1	0.043670
4.310000	0.1	0.038850
4.311667	0.1	0.034003
4.313333	0.1	0.028964
4.315000	0.1	0.024335
4.316667	0.1	0.021388
4.318333	0.1	0.020554
4.320000	0.1	0.021625
4.321667	0.1	0.024782
4.323333	0.1	0.029653
4.325000	0.1	0.034301
4.326667	0.1	0.036797
4.328333	0.1	0.037104
4.330000	0.1	0.036620
4.331667	0.1	0.036848
4.333333	0.1	0.038524
4.335000	0.1	0.041095
4.336667	0.1	0.042594
4.338333	0.1	0.041192
4.340000	0.1	0.037826
4.341667	0.1	0.035781
4.343333	0.1	0.037467
4.345000	0.1	0.042552
4.346667	0.1	0.048280
4.348333	0.1	0.051213
4.350000	0.1	0.049849
4.351667	0.1	0.045160
4.353333	0.1	0.038906
4.355000	0.1	0.032894
4.356667	0.1	0.028987
4.358333	0.1	0.027958
4.360000	0.1	0.028866
4.361667	0.1	0.030533
4.363333	0.1	0.033025
4.365000	0.1	0.036866
4.366667	0.1	0.041164
4.368333	0.1	0.043679
4.370000	0.1	0.043102
4.371667	0.1	0.040540
4.373333	0.1	0.038384
4.375000	0.1	0.038976
4.376667	0.1	0.043972
4.378333	0.1	0.052624
4.380000	0.1	0.061169
4.381667	0.1	0.066087
4.383333	0.1	0.066753
4.385000	0.1	0.064597
4.386667	0.1	0.061714
4.388333	0.1	0.059758
4.390000	0.1	0.058762
4.391667	0.1	0.057966
4.393333	0.1	0.057346
4.395000	0.1	0.056899
4.396667	0.1	0.055898
4.398333	0.1	0.054054
4.400000	0.1	0.051940
4.401667	0.1	0.049905
4.403333	0.1	0.047856
4.405000	0.1	0.046147
4.406667	0.1	0.045919
4.408333	0.1	0.048275
4.410000	0.1	0.053137
4.411667	0.1	0.058822
4.413333	0.1	0.062305
4.415000	0.1	0.060899
4.416667	0.1	0.054985
4.418333	0.1	0.048168
4.420000	0.1	0.044461
4.421667	0.1	0.045956
4.423333	0.1	0.051972
4.425000	0.1	0.058999
4.426667	0.1	0.062599
4.428333	0.1	0.060769
4.430000	0.1	0.055772
4.431667	0.1	0.051954
4.433333	0.1	0.051847
4.435000	0.1	0.054929
4.436667	0.1	0.059451
4.438333	0.1	0.063833
4.440000	0.1	0.066650
4.441667	0.1	0.067214
4.443333	0.1	0.065612
4.445000	0.1	0.062222
4.446667	0.1	0.058049
4.448333	0.1	0.055223
4.450000	0.1	0.055786
4.451667	0.1	0.059661
4.453333	0.1	0.064592
4.455000	0.1	0.067949
4.456667	0.1	0.068089
4.458333	0.1	0.064950
4.460000	0.1	0.060098
4.461667	0.1	0.055684
4.463333	0.1	0.053174
4.465000	0.1	0.052089
4.466667	0.1	0.050520
4.468333	0.1	0.048107
4.470000	0.1	0.046771
4.471667	0.1	0.048163
4.473333	0.1	0.052219
4.475000	0.1	0.057169
4.476667	0.1	0.060545
4.478333	0.1	0.061630
4.480000	0.1	0.062273
4.481667	0.1	0.064420
4.483333	0.1	0.067791
4.485000	0.1	0.070198
4.486667	0.1	0.069607
4.488333	0.1	0.065728
4.490000	0.1	0.060252
4.491667	0.1	0.055367
4.493333	0.1	0.051809
4.495000	0.1	0.049020
4.496667	0.1	0.046720
4.498333	0.1	0.045323
4.500000	0.1	0.045239
4.501667	0.1	0.046589
4.503333	0.1	0.049071
4.505000	0.1	0.052340
4.506667	0.1	0.056545
4.508333	0.1	0.061723
4.510000	0.1	0.067051
4.511667	0.1	0.071647
4.513333	0.1	0.075349
4.515000	0.1	0.078399
4.516667	0.1	0.081165
4.518333	0.1	0.083647
4.520000	0.1	0.084247
4.521667	0.1	0.080606
4.523333	0.1	0.072960
4.525000	0.1	0.064922
4.526667	0.1	0.060592
4.528333	0.1	0.061733
4.530000	0.1	0.066333
4.531667	0.1	0.070054
4.533333	0.1	0.069942
4.535000	0.1	0.066138
4.536667	0.1	0.060941
4.538333	0.1	0.057081
4.540000	0.1	0.055791
4.541667	0.1	0.056108
4.543333	0.1	0.056578
4.545000	0.1	0.057202
4.546667	0.1	0.058943
4.548333	0.1	0.061947
4.550000	0.1	0.065230
4.551667	0.1	0.067442
4.553333	0.1	0.067488
4.555000	0.1	0.065356
4.556667	0.1	0.062361
4.558333	0.1	0.060350
4.560000	0.1	0.060638
4.561667	0.1	0.063321
4.563333	0.1	0.067349
4.565000	0.1	0.071800
4.566667	0.1	0.076434
4.568333	0.1	0.080834
4.570000	0.1	0.084275
4.571667	0.1	0.086431
4.573333	0.1	0.087041
4.575000	0.1	0.085277
4.576667	0.1	0.080629
4.578333	0.1	0.073998
4.580000	0.1	0.067251
4.581667	0.1	0.062445
4.583333	0.1	0.060983
4.585000	0.1	0.062734
4.586667	0.1	0.066021
4.588333	0.1	0.068634
4.590000	0.1	0.069491
4.591667	0.1	0.069193
4.593333	0.1	0.069099
4.595000	0.1	0.070259
4.596667	0.1	0.071898
4.598333	0.1	0.071297
4.600000	0.1	0.067037
4.601667	0.1	0.061141
4.603333	0.1	0.057053
4.605000	0.1	0.056648
4.606667	0.1	0.059013
4.608333	0.1	0.061383
4.610000	0.1	0.061388
4.611667	0.1	0.058692
4.613333	0.1	0.054729
4.615000	0.1	0.051376
4.616667	0.1	0.050240
4.618333	0.1	0.052140
4.620000	0.1	0.056075
4.621667	0.1	0.059875
4.623333	0.1	0.062324
4.625000	0.1	0.063563
4.626667	0.1	0.063973
4.628333	0.1	0.063577
4.630000	0.1	0.062478
4.631667	0.1	0.061132
4.633333	0.1	0.059796
4.635000	0.1	0.058436
4.636667	0.1	0.057626
4.638333	0.1	0.058287
4.640000	0.1	0.060103
4.641667	0.1	0.061672
4.643333	0.1	0.062301
4.645000	0.1	0.062524
4.646667	0.1	0.063563
4.648333	0.1	0.066371
4.650000	0.1	0.070645
4.651667	0.1	0.075120
4.653333	0.1	0.078422
4.655000	0.1	0.079786
4.656667	0.1	0.079707
4.658333	0.1	0.078804
4.660000	0.1	0.076364
4.661667	0.1	0.071502
4.663333	0.1	0.065197
4.665000	0.1	0.059805
4.666667	0.1	0.057085
4.668333	0.1	0.057295
4.670000	0.1	0.059376
4.671667	0.1	0.062170
4.673333	0.1	0.065356
4.675000	0.1	0.068652
4.676667	0.1	0.071093
4.678333	0.1	0.072131
4.680000	0.1	0.073034
4.681667	0.1	0.075814
4.683333	0.1	0.080154
4.685000	0.1	0.082864
4.686667	0.1	0.081561
4.688333	0.1	0.077141
4.690000	0.1	0.072182
4.691667	0.1	0.068704
4.693333	0.1	0.067302
4.695000	0.1	0.067158
4.696667	0.1	0.067106
4.698333	0.1	0.067293
4.700000	0.1	0.069304
4.701667	0.1	0.074133
4.703333	0.1	0.080783
4.705000	0.1	0.087093
4.706667	0.1	0.091013
4.708333	0.1	0.091563
4.710000	0.1	0.089505
4.711667	0.1	0.086986
4.713333	0.1	0.085556
4.715000	0.1	0.084508
4.716667	0.1	0.082189
4.718333	0.1	0.078199
4.720000	0.1	0.073146
4.721667	0.1	0.068014
4.723333	0.1	0.064033
4.725000	0.1	0.061975
4.726667	0.1	0.061765
4.728333	0.1	0.062953
4.730000	0.1	0.065612
4.731667	0.1	0.069938
4.733333	0.1	0.074944
4.735000	0.1	0.079223
4.736667	0.1	0.082380
4.738333	0.1	0.084238
4.740000	0.1	0.084597
4.741667	0.1	0.084220
4.743333	0.1	0.083880
4.745000	0.1	0.083079
4.746667	0.1	0.081123
4.748333	0.1	0.078562
4.750000	0.1	0.076545
4.751667	0.1	0.075726
4.753333	0.1	0.076289
4.755000	0.1	0.077891
4.756667	0.1	0.079451
4.758333	0.1	0.079991
4.760000	0.1	0.079530
4.761667	0.1	0.078683
4.763333	0.1	0.077309
4.765000	0.1	0.074678
4.766667	0.1	0.071330
4.768333	0.1	0.069519
4.770000	0.1	0.070832
4.771667	0.1	0.074273
4.773333	0.1	0.077817
4.775000	0.1	0.080606
4.776667	0.1	0.082701
4.778333	0.1	0.083880
4.780000	0.1	0.083758
4.781667	0.1	0.082469
4.783333	0.1	0.080923
4.785000	0.1	0.080522
4.786667	0.1	0.082455
4.788333	0.1	0.086669
4.790000	0.1	0.091642
4.791667	0.1	0.095400
4.793333	0.1	0.096960
4.795000	0.1	0.097244
4.796667	0.1	0.098506
4.798333	0.1	0.101677
4.800000	0.1	0.104350
4.801667	0.1	0.102972
4.803333	0.1	0.096983
4.805000	0.1	0.089463
4.806667	0.1	0.083884
4.808333	0.1	0.081616
4.810000	0.1	0.082203
4.811667	0.1	0.084559
4.813333	0.1	0.087637
4.815000	0.1	0.090641
4.816667	0.1	0.092736
4.818333	0.1	0.093151
4.820000	0.1	0.092024
4.821667	0.1	0.090487
4.823333	0.1	0.089468
4.825000	0.1	0.089072
4.826667	0.1	0.089090
4.828333	0.1	0.089323
4.830000	0.1	0.089612
4.831667	0.1	0.089947
4.833333	0.1	0.090348
4.835000	0.1	0.091144
4.836667	0.1	0.092527
4.838333	0.1	0.093007
4.840000	0.1	0.090217
4.841667	0.1	0.083852
4.843333	0.1	0.076373
4.845000	0.1	0.070790
4.846667	0.1	0.068368
4.848333	0.1	0.068815
4.850000	0.1	0.072038
4.851667	0.1	0.078231
4.853333	0.1	0.086580
4.855000	0.1	0.095358
4.856667	0.1	0.103018
4.858333	0.1	0.108066
4.860000	0.1	0.109253
4.861667	0.1	0.107004
4.863333	0.1	0.103135
4.865000	0.1	0.098436
4.866667	0.1	0.092546
4.868333	0.1	0.086087
4.870000	0.1	0.081034
4.871667	0.1	0.079139
4.873333	0.1	0.080382
4.875000	0.1	0.082818
4.876667	0.1	0.084336
4.878333	0.1	0.084382
4.880000	0.1	0.083824
4.881667	0.1	0.083996
4.883333	0.1	0.085579
4.885000	0.1	0.087982
4.886667	0.1	0.090119
4.888333	0.1	0.091731
4.890000	0.1	0.093565
4.891667	0.1	0.095954
4.893333	0.1	0.097537
4.895000	0.1	0.096392
4.896667	0.1	0.092625
4.898333	0.1	0.088457
4.900000	0.1	0.085551
4.901667	0.1	0.083875
4.903333	0.1	0.083102
4.905000	0.1	0.083102
4.906667	0.1	0.083139
4.908333	0.1	0.082292
4.910000	0.1	0.081048
4.911667	0.1	0.081179
4.913333	0.1	0.083535
4.915000	0.1	0.087186
4.916667	0.1	0.090571
4.918333	0.1	0.092695
4.920000	0.1	0.093463
4.921667	0.1	0.093854
4.923333	0.1	0.095544
4.925000	0.1	0.099139
4.926667	0.1	0.103065
4.928333	0.1	0.104806
4.930000	0.1	0.102930
4.931667	0.1	0.098213
4.933333	0.1	0.093090
4.935000	0.1	0.089630
4.936667	0.1	0.087763
4.938333	0.1	0.086562
4.940000	0.1	0.087009
4.941667	0.1	0.091386
4.943333	0.1	0.099852
4.945000	0.1	0.109398
4.946667	0.1	0.116313
4.948333	0.1	0.119014
4.950000	0.1	0.118529
4.951667	0.1	0.116425
4.953333	0.1	0.113049
4.955000	0.1	0.107866
4.956667	0.1	0.100886
4.958333	0.1	0.093654
4.960000	0.1	0.088392
4.961667	0.1	0.085798
4.963333	0.1	0.085114
4.965000	0.1	0.085994
4.966667	0.1	0.088206
4.968333	0.1	0.090650
4.970000	0.1	0.092639
4.971667	0.1	0.094785
4.973333	0.1	0.097770
4.975000	0.1	0.101551
4.976667	0.1	0.105202
4.978333	0.1	0.106776
4.980000	0.1	0.104648
4.981667	0.1	0.099377
4.983333	0.1	0.093891
4.985000	0.1	0.091740
4.986667	0.1	0.094105
4.988333	0.1	0.098427
4.990000	0.1	0.100331
4.991667	0.1	0.096806
4.993333	0.1	0.087810
4.995000	0.1	0.076317
4.996667	0.1	0.067111
4.998333	0.1	0.063814
5.000000	0.1	0.066240
5.001667	0.1	0.070767
5.003333	0.1	0.073127
5.005000	0.1	0.071446
5.006667	0.1	0.067446
5.008333	0.1	0.065276
5.010000	0.1	0.068410
5.011667	0.1	0.076927
5.013333	0.1	0.087717
5.015000	0.1	0.096606
5.016667	0.1	0.100420
5.018333	0.1	0.099069
5.020000	0.1	0.095819
5.021667	0.1	0.093817
5.023333	0.1	0.093589
5.025000	0.1	0.094590
5.026667	0.1	0.096662
5.028333	0.1	0.099479
5.030000	0.1	0.102501
5.031667	0.1	0.105319
5.033333	0.1	0.107102
5.035000	0.1	0.106571
5.036667	0.1	0.102944
5.038333	0.1	0.097365
5.040000	0.1	0.092960
5.041667	0.1	0.092001
5.043333	0.1	0.093640
5.045000	0.1	0.095190
5.046667	0.1	0.094613
5.048333	0.1	0.092005
5.050000	0.1	0.089849
5.051667	0.1	0.091130
5.053333	0.1	0.096424
5.055000	0.1	0.102790
5.056667	0.1	0.105975
5.058333	0.1	0.104173
5.060000	0.1	0.099791
5.061667	0.1	0.097365
5.063333	0.1	0.099516
5.065000	0.1	0.105072
5.066667	0.1	0.110799
5.068333	0.1	0.114036
5.070000	0.1	0.114106
5.071667	0.1	0.112210
5.073333	0.1	0.109826
5.075000	0.1	0.107372
5.076667	0.1	0.104718
5.078333	0.1	0.102250
5.080000	0.1	0.100662
5.081667	0.1	0.100094
5.083333	0.1	0.100387
5.085000	0.1	0.101975
5.086667	0.1	0.105482
5.088333	0.1	0.110348
5.090000	0.1	0.114720
5.091667	0.1	0.116806
5.093333	0.1	0.116192
5.095000	0.1	0.114581
5.096667	0.1	0.114655
5.098333	0.1	0.117072
5.100000	0.1	0.119903
5.101667	0.1	0.121468
5.103333	0.1	0.121645
5.105000	0.1	0.120695
5.106667	0.1	0.118632
5.108333	0.1	0.115372
5.110000	0.1	0.111293
5.111667	0.1	0.107186
5.113333	0.1	0.103181
5.115000	0.1	0.099032
5.116667	0.1	0.095558
5.118333	0.1	0.094199
5.120000	0.1	0.095749
5.121667	0.1	0.099787
5.123333	0.1	0.104471
5.125000	0.1	0.107801
5.126667	0.1	0.109077
5.128333	0.1	0.108420
5.130000	0.1	0.106394
5.131667	0.1	0.104238
5.133333	0.1	0.103130
5.135000	0.1	0.103908
5.136667	0.1	0.107270
5.138333	0.1	0.112657
5.140000	0.1	0.117659
5.141667	0.1	0.119745
5.143333	0.1	0.117924
5.145000	0.1	0.113142
5.146667	0.1	0.107898
5.148333	0.1	0.105090
5.150000	0.1	0.106227
5.151667	0.1	0.110525
5.153333	0.1	0.116001
5.155000	0.1	0.120974
5.156667	0.1	0.123940
5.158333	0.1	0.123712
5.160000	0.1	0.120695
5.161667	0.1	0.116425
5.163333	0.1	0.112066
5.165000	0.1	0.108765
5.166667	0.1	0.108005
5.168333	0.1	0.110101
5.170000	0.1	0.113277
5.171667	0.1	0.115647
5.173333	0.1	0.117649
5.175000	0.1	0.120960
5.176667	0.1	0.125542
5.178333	0.1	0.129594
5.180000	0.1	0.131926
5.181667	0.1	0.132378
5.183333	0.1	0.130511
5.185000	0.1	0.126292
5.186667	0.1	0.121011
5.188333	0.1	0.116434
5.190000	0.1	0.113244
5.191667	0.1	0.110320
5.193333	0.1	0.106613
5.195000	0.1	0.103377
5.196667	0.1	0.103042
5.198333	0.1	0.106744
5.200000	0.1	0.113663
5.201667	0.1	0.121430
5.203333	0.1	0.126874
5.205000	0.1	0.128052
5.206667	0.1	0.125919
5.208333	0.1	0.122846
5.210000	0.1	0.120145
5.211667	0.1	0.117868
5.213333	0.1	0.116057
5.215000	0.1	0.115139
5.216667	0.1	0.115251
5.218333	0.1	0.116318
5.220000	0.1	0.118576
5.221667	0.1	0.122227
5.223333	0.1	0.126758
5.225000	0.1	0.130651
5.226667	0.1	0.132145
5.228333	0.1	0.130669
5.230000	0.1	0.127228
5.231667	0.1	0.123517
5.233333	0.1	0.121328
5.235000	0.1	0.121566
5.236667	0.1	0.122949
5.238333	0.1	0.123293
5.240000	0.1	0.121854
5.241667	0.1	0.119507
5.243333	0.1	0.118022
5.245000	0.1	0.119214
5.246667	0.1	0.122925
5.248333	0.1	0.126879
5.250000	0.1	0.129151
5.251667	0.1	0.129766
5.253333	0.1	0.129598
5.255000	0.1	0.129067
5.256667	0.1	0.128602
5.258333	0.1	0.128709
5.260000	0.1	0.128737
5.261667	0.1	0.127223
5.263333	0.1	0.123787
5.265000	0.1	0.119875
5.266667	0.1	0.117603
5.268333	0.1	0.117333
5.270000	0.1	0.117426
5.271667	0.1	0.116597
5.273333	0.1	0.114688
5.275000	0.1	0.111754
5.276667	0.1	0.108448
5.278333	0.1	0.106455
5.280000	0.1	0.107153
5.281667	0.1	0.110618
5.283333	0.1	0.115833
5.285000	0.1	0.121742
5.286667	0.1	0.128322
5.288333	0.1	0.136020
5.290000	0.1	0.144280
5.291667	0.1	0.151410
5.293333	0.1	0.155545
5.295000	0.1	0.155745
5.296667	0.1	0.152551
5.298333	0.1	0.147414
5.300000	0.1	0.141957
5.301667	0.1	0.137603
5.303333	0.1	0.134716
5.305000	0.1	0.132159
5.306667	0.1	0.129053
5.308333	0.1	0.126357
5.310000	0.1	0.125337
5.311667	0.1	0.125393
5.313333	0.1	0.125011
5.315000	0.1	0.123703
5.316667	0.1	0.121174
5.318333	0.1	0.117132
5.320000	0.1	0.113077
5.321667	0.1	0.111037
5.323333	0.1	0.111442
5.325000	0.1	0.113915
5.326667	0.1	0.117864
5.328333	0.1	0.122157
5.330000	0.1	0.126082
5.331667	0.1	0.129975
5.333333	0.1	0.134157
5.335000	0.1	0.137873
5.336667	0.1	0.139442
5.338333	0.1	0.137193
5.340000	0.1	0.130860
5.341667	0.1	0.122883
5.343333	0.1	0.117496
5.345000	0.1	0.117291
5.346667	0.1	0.120797
5.348333	0.1	0.124415
5.350000	0.1	0.125999
5.351667	0.1	0.125687
5.353333	0.1	0.124546
5.355000	0.1	0.123517
5.356667	0.1	0.123563
5.358333	0.1	0.126124
5.360000	0.1	0.131871
5.361667	0.1	0.139475
5.363333	0.1	0.146809
5.365000	0.1	0.151796
5.366667	0.1	0.152332
5.368333	0.1	0.147978
5.370000	0.1	0.141393
5.371667	0.1	0.136271
5.373333	0.1	0.134595
5.375000	0.1	0.136592
5.376667	0.1	0.141570
5.378333	0.1	0.148048
5.380000	0.1	0.154213
5.381667	0.1	0.158795
5.383333	0.1	0.161310
5.385000	0.1	0.161771
5.386667	0.1	0.160076
5.388333	0.1	0.155885
5.390000	0.1	0.149691
5.391667	0.1	0.143345
5.393333	0.1	0.138525
5.395000	0.1	0.135275
5.396667	0.1	0.132816
5.398333	0.1	0.131247
5.400000	0.1	0.131107
5.401667	0.1	0.131405
5.403333	0.1	0.129915
5.405000	0.1	0.125747
5.406667	0.1	0.120802
5.408333	0.1	0.118311
5.410000	0.1	0.120024
5.411667	0.1	0.124834
5.413333	0.1	0.129798
5.415000	0.1	0.132504
5.416667	0.1	0.133277
5.418333	0.1	0.134939
5.420000	0.1	0.139815
5.421667	0.1	0.147666
5.423333	0.1	0.156411
5.425000	0.1	0.163419
5.426667	0.1	0.167084
5.428333	0.1	0.167983
5.430000	0.1	0.167424
5.431667	0.1	0.165366
5.433333	0.1	0.160835
5.435000	0.1	0.154250
5.436667	0.1	0.147861
5.438333	0.1	0.144052
5.440000	0.1	0.143778
5.441667	0.1	0.145887
5.443333	0.1	0.147857
5.445000	0.1	0.147764
5.446667	0.1	0.145133
5.448333	0.1	0.140290
5.450000	0.1	0.133980
5.451667	0.1	0.127889
5.453333	0.1	0.124387
5.455000	0.1	0.124923
5.456667	0.1	0.128709
5.458333	0.1	0.133384
5.460000	0.1	0.136904
5.461667	0.1	0.138599
5.463333	0.1	0.138795
5.465000	0.1	0.138250
5.466667	0.1	0.137920
5.468333	0.1	0.138166
5.470000	0.1	0.138381
5.471667	0.1	0.137612
5.473333	0.1	0.135168
5.475000	0.1	0.131209
5.476667	0.1	0.126897
5.478333	0.1	0.123801
5.480000	0.1	0.123158
5.481667	0.1	0.125100
5.483333	0.1	0.128811
5.485000	0.1	0.133342
5.486667	0.1	0.137733
5.488333	0.1	0.141109
5.490000	0.1	0.142995
5.491667	0.1	0.143382
5.493333	0.1	0.142609
5.495000	0.1	0.140588
5.496667	0.1	0.136504
5.498333	0.1	0.130464
5.500000	0.1	0.124821
5.501667	0.1	0.122734
5.503333	0.1	0.125314
5.505000	0.1	0.130949
5.506667	0.1	0.137109
5.508333	0.1	0.141826
5.510000	0.1	0.143982
5.511667	0.1	0.143382
5.513333	0.1	0.141039
5.515000	0.1	0.139321
5.516667	0.1	0.140709
5.518333	0.1	0.145347
5.520000	0.1	0.150581
5.521667	0.1	0.153333
5.523333	0.1	0.152541
5.525000	0.1	0.149366
5.526667	0.1	0.145608
5.528333	0.1	0.142502
5.530000	0.1	0.139996
5.531667	0.1	0.136481
5.533333	0.1	0.130907
5.535000	0.1	0.125105
5.536667	0.1	0.121985
5.538333	0.1	0.122399
5.540000	0.1	0.125463
5.541667	0.1	0.130679
5.543333	0.1	0.137957
5.545000	0.1	0.146204
5.546667	0.1	0.153505
5.548333	0.1	0.158194
5.550000	0.1	0.158991
5.551667	0.1	0.155326
5.553333	0.1	0.148583
5.555000	0.1	0.142269
5.556667	0.1	0.139987
5.558333	0.1	0.143144
5.560000	0.1	0.150399
5.561667	0.1	0.158190
5.563333	0.1	0.162502
5.565000	0.1	0.161817
5.566667	0.1	0.158236
5.568333	0.1	0.155577
5.570000	0.1	0.156439
5.571667	0.1	0.160430
5.573333	0.1	0.165114
5.575000	0.1	0.167913
5.576667	0.1	0.166809
5.578333	0.1	0.161785
5.580000	0.1	0.155712
5.581667	0.1	0.152206
5.583333	0.1	0.152900
5.585000	0.1	0.156756
5.586667	0.1	0.161473
5.588333	0.1	0.165412
5.590000	0.1	0.167820
5.591667	0.1	0.168374
5.593333	0.1	0.167084
5.595000	0.1	0.163889
5.596667	0.1	0.158553
5.598333	0.1	0.151438
5.600000	0.1	0.143689
5.601667	0.1	0.137067
5.603333	0.1	0.133659
5.605000	0.1	0.134492
5.606667	0.1	0.138311
5.608333	0.1	0.142828
5.610000	0.1	0.146814
5.611667	0.1	0.150525
5.613333	0.1	0.154814
5.615000	0.1	0.159587
5.616667	0.1	0.162884
5.618333	0.1	0.161836
5.620000	0.1	0.154939
5.621667	0.1	0.144136
5.623333	0.1	0.134390
5.625000	0.1	0.130073
5.626667	0.1	0.132103
5.628333	0.1	0.137985
5.630000	0.1	0.143521
5.631667	0.1	0.146092
5.633333	0.1	0.146800
5.635000	0.1	0.148336
5.636667	0.1	0.151731
5.638333	0.1	0.155643
5.640000	0.1	0.158087
5.641667	0.1	0.158655
5.643333	0.1	0.158441
5.645000	0.1	0.157608
5.646667	0.1	0.154735
5.648333	0.1	0.148839
5.650000	0.1	0.141049
5.651667	0.1	0.134092
5.653333	0.1	0.130073
5.655000	0.1	0.129458
5.656667	0.1	0.132131
5.658333	0.1	0.137421
5.660000	0.1	0.143670
5.661667	0.1	0.149212
5.663333	0.1	0.152793
5.665000	0.1	0.153361
5.666667	0.1	0.150492
5.668333	0.1	0.144942
5.670000	0.1	0.139233
5.671667	0.1	0.137542
5.673333	0.1	0.142567
5.675000	0.1	0.152341
5.676667	0.1	0.162213
5.678333	0.1	0.169319
5.680000	0.1	0.173408
5.681667	0.1	0.175112
5.683333	0.1	0.175685
5.685000	0.1	0.176509
5.686667	0.1	0.177599
5.688333	0.1	0.178125
5.690000	0.1	0.177533
5.691667	0.1	0.175228
5.693333	0.1	0.171112
5.695000	0.1	0.166576
5.696667	0.1	0.163000
5.698333	0.1	0.159889
5.700000	0.1	0.155773
5.701667	0.1	0.150464
5.703333	0.1	0.145957
5.705000	0.1	0.144774
5.706667	0.1	0.147349
5.708333	0.1	0.151801
5.710000	0.1	0.155619
5.711667	0.1	0.156965
5.713333	0.1	0.155964
5.715000	0.1	0.154818
5.716667	0.1	0.155051
5.718333	0.1	0.155582
5.720000	0.1	0.154376
5.721667	0.1	0.150772
5.723333	0.1	0.146171
5.725000	0.1	0.142823
5.726667	0.1	0.141361
5.728333	0.1	0.140183
5.730000	0.1	0.138073
5.731667	0.1	0.135996
5.733333	0.1	0.135535
5.735000	0.1	0.137012
5.736667	0.1	0.140159
5.738333	0.1	0.145147
5.740000	0.1	0.151810
5.741667	0.1	0.158935
5.743333	0.1	0.164476
5.745000	0.1	0.166479
5.746667	0.1	0.164541
5.748333	0.1	0.160104
5.750000	0.1	0.155093
5.751667	0.1	0.150520
5.753333	0.1	0.146618
5.755000	0.1	0.144131
5.756667	0.1	0.144271
5.758333	0.1	0.147158
5.760000	0.1	0.151126
5.761667	0.1	0.153822
5.763333	0.1	0.153934
5.765000	0.1	0.151908
5.766667	0.1	0.148951
5.768333	0.1	0.145696
5.770000	0.1	0.142455
5.771667	0.1	0.140192
5.773333	0.1	0.139968
5.775000	0.1	0.141128
5.776667	0.1	0.141328
5.778333	0.1	0.139209
5.780000	0.1	0.135619
5.781667	0.1	0.132429
5.783333	0.1	0.131177
5.785000	0.1	0.131736
5.786667	0.1	0.132197
5.788333	0.1	0.131405
5.790000	0.1	0.130958
5.791667	0.1	0.133254
5.793333	0.1	0.138236
5.795000	0.1	0.143233
5.796667	0.1	0.145412
5.798333	0.1	0.143899
5.800000	0.1	0.140076
5.801667	0.1	0.136341
5.803333	0.1	0.134925
5.805000	0.1	0.136639
5.806667	0.1	0.139829
5.808333	0.1	0.141738
5.810000	0.1	0.141193
5.811667	0.1	0.139480
5.813333	0.1	0.139098
5.815000	0.1	0.141733
5.816667	0.1	0.147172
5.818333	0.1	0.153561
5.820000	0.1	0.158176
5.821667	0.1	0.159051
5.823333	0.1	0.157119
5.825000	0.1	0.155866
5.826667	0.1	0.158278
5.828333	0.1	0.164057
5.830000	0.1	0.169501
5.831667	0.1	0.170548
5.833333	0.1	0.166572
5.835000	0.1	0.160462
5.836667	0.1	0.156048
5.838333	0.1	0.156062
5.840000	0.1	0.160956
5.841667	0.1	0.168253
5.843333	0.1	0.173370
5.845000	0.1	0.172695
5.846667	0.1	0.166511
5.848333	0.1	0.158483
5.850000	0.1	0.152965
5.851667	0.1	0.152830
5.853333	0.1	0.157841
5.855000	0.1	0.164825
5.856667	0.1	0.170842
5.858333	0.1	0.175303
5.860000	0.1	0.178637
5.861667	0.1	0.180490
5.863333	0.1	0.180174
5.865000	0.1	0.177897
5.866667	0.1	0.174595
5.868333	0.1	0.170432
5.870000	0.1	0.165082
5.871667	0.1	0.159643
5.873333	0.1	0.156201
5.875000	0.1	0.155242
5.876667	0.1	0.155326
5.878333	0.1	0.155037
5.880000	0.1	0.154329
5.881667	0.1	0.154735
5.883333	0.1	0.158204
5.885000	0.1	0.164635
5.886667	0.1	0.171284
5.888333	0.1	0.175391
5.890000	0.1	0.175908
5.891667	0.1	0.173063
5.893333	0.1	0.168644
5.895000	0.1	0.165277
5.896667	0.1	0.162972
5.898333	0.1	0.158544
5.900000	0.1	0.150278
5.901667	0.1	0.140741
5.903333	0.1	0.134497
5.905000	0.1	0.134530
5.906667	0.1	0.139847
5.908333	0.1	0.146306
5.910000	0.1	0.150292
5.911667	0.1	0.150842
5.913333	0.1	0.148998
5.915000	0.1	0.146963
5.916667	0.1	0.147172
5.918333	0.1	0.150544
5.920000	0.1	0.155801
5.921667	0.1	0.160621
5.923333	0.1	0.162791
5.925000	0.1	0.161026
5.926667	0.1	0.155997
5.928333	0.1	0.150078
5.930000	0.1	0.145221
5.931667	0.1	0.141598
5.933333	0.1	0.138278
5.935000	0.1	0.134711
5.936667	0.1	0.131414
5.938333	0.1	0.129710
5.940000	0.1	0.130744
5.941667	0.1	0.134129
5.943333	0.1	0.137915
5.945000	0.1	0.139871
5.946667	0.1	0.138609
5.948333	0.1	0.134544
5.950000	0.1	0.129994
5.951667	0.1	0.127628
5.953333	0.1	0.128434
5.955000	0.1	0.130977
5.956667	0.1	0.132960
5.958333	0.1	0.133482
5.960000	0.1	0.133510
5.961667	0.1	0.134944
5.963333	0.1	0.139130
5.965000	0.1	0.145761
5.966667	0.1	0.153212
5.968333	0.1	0.159582
5.970000	0.1	0.163089
5.971667	0.1	0.162688
5.973333	0.1	0.158972
5.975000	0.1	0.154334
5.976667	0.1	0.151382
5.978333	0.1	0.150581
5.980000	0.1	0.150003
5.981667	0.1	0.147722
5.983333	0.1	0.143866
5.985000	0.1	0.139875
5.986667	0.1	0.136695
5.988333	0.1	0.134544
5.990000	0.1	0.133077
5.991667	0.1	0.132099
5.993333	0.1	0.132550
5.995000	0.1	0.135363
5.996667	0.1	0.139703
5.998333	0.1	0.143833
6.000000	0.1	0.146669
6.001667	0.1	0.147633
6.003333	0.1	0.146120
6.005000	0.1	0.141910
6.006667	0.1	0.136006
6.008333	0.1	0.130339
6.010000	0.1	0.126441
6.011667	0.1	0.124928
6.013333	0.1	0.125682
6.015000	0.1	0.127843
6.016667	0.1	0.130301
6.018333	0.1	0.132537
6.020000	0.1	0.134478
6.021667	0.1	0.135885
6.023333	0.1	0.136774
6.025000	0.1	0.137696
6.026667	0.1	0.138953
6.028333	0.1	0.140765
6.030000	0.1	0.143838
6.031667	0.1	0.147708
6.033333	0.1	0.149827
6.035000	0.1	0.148341
6.036667	0.1	0.144937
6.038333	0.1	0.143615
6.040000	0.1	0.146218
6.041667	0.1	0.150292
6.043333	0.1	0.152038
6.045000	0.1	0.149966
6.046667	0.1	0.145221
6.048333	0.1	0.139582
6.050000	0.1	0.134255
6.051667	0.1	0.130297
6.053333	0.1	0.129109
6.055000	0.1	0.132234
6.056667	0.1	0.139852
6.058333	0.1	0.148537
6.060000	0.1	0.152723
6.061667	0.1	0.150399
6.063333	0.1	0.144863
6.065000	0.1	0.140127
6.066667	0.1	0.137603
6.068333	0.1	0.137272
6.070000	0.1	0.139060
6.071667	0.1	0.142208
6.073333	0.1	0.145277
6.075000	0.1	0.147410
6.076667	0.1	0.148611
6.078333	0.1	0.149119
6.080000	0.1	0.149570
6.081667	0.1	0.150655
6.083333	0.1	0.151619
6.085000	0.1	0.150884
6.086667	0.1	0.148863
6.088333	0.1	0.147824
6.090000	0.1	0.149021
6.091667	0.1	0.151913
6.093333	0.1	0.155340
6.095000	0.1	0.158506
6.096667	0.1	0.160928
6.098333	0.1	0.161976
6.100000	0.1	0.161184
6.101667	0.1	0.158804
6.103333	0.1	0.155596
6.105000	0.1	0.152406
6.106667	0.1	0.150311
6.108333	0.1	0.150427
6.110000	0.1	0.152900
6.111667	0.1	0.156462
6.113333	0.1	0.159075
6.115000	0.1	0.159522
6.116667	0.1	0.158329
6.118333	0.1	0.156369
6.120000	0.1	0.153780
6.121667	0.1	0.151242
6.123333	0.1	0.150255
6.125000	0.1	0.151414
6.126667	0.1	0.153170
6.128333	0.1	0.152788
6.130000	0.1	0.148513
6.131667	0.1	0.140942
6.133333	0.1	0.133230
6.135000	0.1	0.129738
6.136667	0.1	0.132686
6.138333	0.1	0.140537
6.140000	0.1	0.149757
6.141667	0.1	0.157249
6.143333	0.1	0.161100
6.145000	0.1	0.160569
6.146667	0.1	0.156858
6.148333	0.1	0.152690
6.150000	0.1	0.150064
6.151667	0.1	0.149366
6.153333	0.1	0.150055
6.155000	0.1	0.150958
6.156667	0.1	0.151233
6.158333	0.1	0.151955
6.160000	0.1	0.154753
6.161667	0.1	0.158926
6.163333	0.1	0.161864
6.165000	0.1	0.162083
6.166667	0.1	0.160048
6.168333	0.1	0.156760
6.170000	0.1	0.153137
6.171667	0.1	0.150595
6.173333	0.1	0.150674
6.175000	0.1	0.153994
6.176667	0.1	0.159880
6.178333	0.1	0.166041
6.180000	0.1	0.168821
6.181667	0.1	0.166409
6.183333	0.1	0.161147
6.185000	0.1	0.156849
6.186667	0.1	0.155452
6.188333	0.1	0.156630
6.190000	0.1	0.158520
6.191667	0.1	0.158716
6.193333	0.1	0.155577
6.195000	0.1	0.149095
6.196667	0.1	0.140630
6.198333	0.1	0.132234
6.200000	0.1	0.126604
6.201667	0.1	0.126567
6.203333	0.1	0.132821
6.205000	0.1	0.142343
6.206667	0.1	0.150288
6.208333	0.1	0.153747
6.210000	0.1	0.153161
6.211667	0.1	0.151084
6.213333	0.1	0.150292
6.215000	0.1	0.151866
6.216667	0.1	0.154800
6.218333	0.1	0.158157
6.220000	0.1	0.162455
6.221667	0.1	0.167787
6.223333	0.1	0.171973
6.225000	0.1	0.172299
6.226667	0.1	0.168462
6.228333	0.1	0.162236
6.230000	0.1	0.155168
6.231667	0.1	0.147866
6.233333	0.1	0.141021
6.235000	0.1	0.136085
6.236667	0.1	0.134730
6.238333	0.1	0.137836
6.240000	0.1	0.144816
6.241667	0.1	0.153766
6.243333	0.1	0.162045
6.245000	0.1	0.167135
6.246667	0.1	0.167433
6.248333	0.1	0.162227
6.250000	0.1	0.152066
6.251667	0.1	0.139629
6.253333	0.1	0.128928
6.255000	0.1	0.123479
6.256667	0.1	0.125063
6.258333	0.1	0.133296
6.260000	0.1	0.145352
6.261667	0.1	0.156332
6.263333	0.1	0.162087
6.265000	0.1	0.162520
6.266667	0.1	0.160420
6.268333	0.1	0.158255
6.270000	0.1	0.157459
6.271667	0.1	0.158697
6.273333	0.1	0.161133
6.275000	0.1	0.162432
6.276667	0.1	0.160853
6.278333	0.1	0.157030
6.280000	0.1	0.152839
6.281667	0.1	0.149943
6.283333	0.1	0.149738
6.285000	0.1	0.152653
6.286667	0.1	0.157398
6.288333	0.1	0.161654
6.290000	0.1	0.163242
6.291667	0.1	0.161454
6.293333	0.1	0.158078
6.295000	0.1	0.156201
6.296667	0.1	0.157305
6.298333	0.1	0.159997
6.300000	0.1	0.161822
6.301667	0.1	0.161426
6.303333	0.1	0.159717
6.305000	0.1	0.160006
6.306667	0.1	0.165198
6.308333	0.1	0.174376
6.310000	0.1	0.183559
6.311667	0.1	0.189375
6.313333	0.1	0.190702
6.315000	0.1	0.187769
6.316667	0.1	0.181599
6.318333	0.1	0.173952
6.320000	0.1	0.166786
6.321667	0.1	0.161445
6.323333	0.1	0.158087
6.325000	0.1	0.155726
6.326667	0.1	0.153305
6.328333	0.1	0.150488
6.330000	0.1	0.147875
6.331667	0.1	0.146735
6.333333	0.1	0.147601
6.335000	0.1	0.149771
6.336667	0.1	0.152718
6.338333	0.1	0.156546
6.340000	0.1	0.161296
6.341667	0.1	0.167028
6.343333	0.1	0.174008
6.345000	0.1	0.181822
6.346667	0.1	0.188858
6.348333	0.1	0.192700
6.350000	0.1	0.191256
6.351667	0.1	0.184430
6.353333	0.1	0.174702
6.355000	0.1	0.166032
6.356667	0.1	0.161873
6.358333	0.1	0.163531
6.360000	0.1	0.169706
6.361667	0.1	0.176914
6.363333	0.1	0.181389
6.365000	0.1	0.181915
6.366667	0.1	0.180150
6.368333	0.1	0.178372
6.370000	0.1	0.178041
6.371667	0.1	0.179494
6.373333	0.1	0.181720
6.375000	0.1	0.183159
6.376667	0.1	0.182786
6.378333	0.1	0.180705
6.380000	0.1	0.178353
6.381667	0.1	0.177524
6.383333	0.1	0.178423
6.385000	0.1	0.179620
6.386667	0.1	0.179866
6.388333	0.1	0.178814
6.390000	0.1	0.177207
6.391667	0.1	0.176760
6.393333	0.1	0.178171
6.395000	0.1	0.180146
6.396667	0.1	0.181049
6.398333	0.1	0.179950
6.400000	0.1	0.176579
6.401667	0.1	0.171657
6.403333	0.1	0.166977
6.405000	0.1	0.164681
6.406667	0.1	0.165761
6.408333	0.1	0.169249
6.410000	0.1	0.173305
6.411667	0.1	0.176355
6.413333	0.1	0.177571
6.415000	0.1	0.177128
6.416667	0.1	0.175498
6.418333	0.1	0.172826
6.420000	0.1	0.169352
6.421667	0.1	0.165561
6.423333	0.1	0.161850
6.425000	0.1	0.158907
6.426667	0.1	0.157859
6.428333	0.1	0.159647
6.430000	0.1	0.164341
6.431667	0.1	0.170590
6.433333	0.1	0.176150
6.435000	0.1	0.179727
6.436667	0.1	0.181426
6.438333	0.1	0.180998
6.440000	0.1	0.177431
6.441667	0.1	0.171009
6.443333	0.1	0.164420
6.445000	0.1	0.161193
6.446667	0.1	0.163317
6.448333	0.1	0.169640
6.450000	0.1	0.176630
6.451667	0.1	0.181203
6.453333	0.1	0.182125
6.455000	0.1	0.179540
6.456667	0.1	0.174977
6.458333	0.1	0.170781
6.460000	0.1	0.168988
6.461667	0.1	0.170874
6.463333	0.1	0.176025
6.465000	0.1	0.181412
6.466667	0.1	0.183312
6.468333	0.1	0.180705
6.470000	0.1	0.175284
6.471667	0.1	0.168434
6.473333	0.1	0.160621
6.475000	0.1	0.153035
6.476667	0.1	0.147508
6.478333	0.1	0.145244
6.480000	0.1	0.146050
6.481667	0.1	0.148388
6.483333	0.1	0.150567
6.485000	0.1	0.151545
6.486667	0.1	0.151023
6.488333	0.1	0.149598
6.490000	0.1	0.148611
6.491667	0.1	0.149012
6.493333	0.1	0.150525
6.495000	0.1	0.152746
6.496667	0.1	0.156332
6.498333	0.1	0.161352
6.500000	0.1	0.166087
6.501667	0.1	0.169035
6.503333	0.1	0.170125
6.505000	0.1	0.169808
6.506667	0.1	0.168644
6.508333	0.1	0.167172
6.510000	0.1	0.165757
6.511667	0.1	0.165170
6.513333	0.1	0.166614
6.515000	0.1	0.170344
6.516667	0.1	0.174502
6.518333	0.1	0.176337
6.520000	0.1	0.174902
6.521667	0.1	0.171238
6.523333	0.1	0.166213
6.525000	0.1	0.160704
6.526667	0.1	0.156830
6.528333	0.1	0.156816
6.530000	0.1	0.161086
6.531667	0.1	0.168188
6.533333	0.1	0.175992
6.535000	0.1	0.182264
6.536667	0.1	0.185082
6.538333	0.1	0.183475
6.540000	0.1	0.177906
6.541667	0.1	0.170413
6.543333	0.1	0.163778
6.545000	0.1	0.160276
6.546667	0.1	0.160863
6.548333	0.1	0.164374
6.550000	0.1	0.167722
6.551667	0.1	0.167983
6.553333	0.1	0.164509
6.555000	0.1	0.158940
6.556667	0.1	0.153407
6.558333	0.1	0.149566
6.560000	0.1	0.149067
6.561667	0.1	0.153193
6.563333	0.1	0.161845
6.565000	0.1	0.173338
6.566667	0.1	0.184770
6.568333	0.1	0.192956
6.570000	0.1	0.195992
6.571667	0.1	0.194232
6.573333	0.1	0.189566
6.575000	0.1	0.184011
6.576667	0.1	0.178525
6.578333	0.1	0.173165
6.580000	0.1	0.168746
6.581667	0.1	0.167079
6.583333	0.1	0.169291
6.585000	0.1	0.174898
6.586667	0.1	0.181925
6.588333	0.1	0.187503
6.590000	0.1	0.189054
6.591667	0.1	0.185808
6.593333	0.1	0.179680
6.595000	0.1	0.174069
6.596667	0.1	0.171391
6.598333	0.1	0.171824
6.600000	0.1	0.174008
6.601667	0.1	0.176281
6.603333	0.1	0.177762
6.605000	0.1	0.178884
6.606667	0.1	0.180188
6.608333	0.1	0.180919
6.610000	0.1	0.180695
6.611667	0.1	0.181166
6.613333	0.1	0.184169
6.615000	0.1	0.189096
6.616667	0.1	0.193440
6.618333	0.1	0.195904
6.620000	0.1	0.197641
6.621667	0.1	0.200090
6.623333	0.1	0.203168
6.625000	0.1	0.205524
6.626667	0.1	0.206036
6.628333	0.1	0.204756
6.630000	0.1	0.202213
6.631667	0.1	0.199159
6.633333	0.1	0.197114
6.635000	0.1	0.196998
6.636667	0.1	0.197901
6.638333	0.1	0.198744
6.640000	0.1	0.199643
6.641667	0.1	0.200849
6.643333	0.1	0.201678
6.645000	0.1	0.201385
6.646667	0.1	0.200053
6.648333	0.1	0.197580
6.650000	0.1	0.193212
6.651667	0.1	0.187401
6.653333	0.1	0.182418
6.655000	0.1	0.180081
6.656667	0.1	0.180625
6.658333	0.1	0.183647
6.660000	0.1	0.188313
6.661667	0.1	0.193487
6.663333	0.1	0.198819
6.665000	0.1	0.204905
6.666667	0.1	0.211471
6.668333	0.1	0.216328
6.670000	0.1	0.217604
6.671667	0.1	0.215755
6.673333	0.1	0.212695
6.675000	0.1	0.210530
6.676667	0.1	0.210511
6.678333	0.1	0.212169
6.680000	0.1	0.214209
6.681667	0.1	0.216104
6.683333	0.1	0.218144
6.685000	0.1	0.220272
6.686667	0.1	0.221408
6.688333	0.1	0.219978
6.690000	0.1	0.214903
6.691667	0.1	0.206949
6.693333	0.1	0.199298
6.695000	0.1	0.195703
6.696667	0.1	0.197776
6.698333	0.1	0.204174
6.700000	0.1	0.211648
6.701667	0.1	0.216672
6.703333	0.1	0.217203
6.705000	0.1	0.213338
6.706667	0.1	0.206484
6.708333	0.1	0.198693
6.710000	0.1	0.192388
6.711667	0.1	0.189762
6.713333	0.1	0.191694
6.715000	0.1	0.196942
6.716667	0.1	0.202572
6.718333	0.1	0.205715
6.720000	0.1	0.205087
6.721667	0.1	0.201301
6.723333	0.1	0.196537
6.725000	0.1	0.193734
6.726667	0.1	0.194679
6.728333	0.1	0.198963
6.730000	0.1	0.205468
6.731667	0.1	0.213380
6.733333	0.1	0.220696
6.735000	0.1	0.224286
6.736667	0.1	0.223052
6.738333	0.1	0.218977
6.740000	0.1	0.214474
6.741667	0.1	0.210223
6.743333	0.1	0.205818
6.745000	0.1	0.201459
6.746667	0.1	0.198432
6.748333	0.1	0.197417
6.750000	0.1	0.197333
6.751667	0.1	0.196681
6.753333	0.1	0.195513
6.755000	0.1	0.195433
6.756667	0.1	0.197310
6.758333	0.1	0.199801
6.760000	0.1	0.201571
6.761667	0.1	0.203084
6.763333	0.1	0.204854
6.765000	0.1	0.206144
6.766667	0.1	0.206004
6.768333	0.1	0.204095
6.770000	0.1	0.201096
6.771667	0.1	0.199131
6.773333	0.1	0.200099
6.775000	0.1	0.203564
6.776667	0.1	0.207536
6.778333	0.1	0.210172
6.780000	0.1	0.210153
6.781667	0.1	0.207168
6.783333	0.1	0.202544
6.785000	0.1	0.198125
6.786667	0.1	0.194609
6.788333	0.1	0.191857
6.790000	0.1	0.190292
6.791667	0.1	0.190903
6.793333	0.1	0.193492
6.795000	0.1	0.195843
6.796667	0.1	0.195857
6.798333	0.1	0.193911
6.800000	0.1	0.192407
6.801667	0.1	0.193412
6.803333	0.1	0.196700
6.805000	0.1	0.200067
6.806667	0.1	0.201422
6.808333	0.1	0.200211
6.810000	0.1	0.197031
6.811667	0.1	0.193100
6.813333	0.1	0.190348
6.815000	0.1	0.190996
6.816667	0.1	0.196053
6.818333	0.1	0.203955
6.820000	0.1	0.210959
6.821667	0.1	0.213985
6.823333	0.1	0.212807
6.825000	0.1	0.209366
6.826667	0.1	0.206013
6.828333	0.1	0.204402
6.830000	0.1	0.205007
6.831667	0.1	0.207759
6.833333	0.1	0.212570
6.835000	0.1	0.218549
6.836667	0.1	0.223573
6.838333	0.1	0.225734
6.840000	0.1	0.224672
6.841667	0.1	0.220980
6.843333	0.1	0.215708
6.845000	0.1	0.210823
6.846667	0.1	0.208784
6.848333	0.1	0.211135
6.850000	0.1	0.217166
6.851667	0.1	0.223611
6.853333	0.1	0.226474
6.855000	0.1	0.223797
6.856667	0.1	0.217007
6.858333	0.1	0.210013
6.860000	0.1	0.206390
6.861667	0.1	0.207201
6.863333	0.1	0.211019
6.865000	0.1	0.215317
6.866667	0.1	0.217878
6.868333	0.1	0.217189
6.870000	0.1	0.213087
6.871667	0.1	0.207867
6.873333	0.1	0.204612
6.875000	0.1	0.203857
6.876667	0.1	0.203773
6.878333	0.1	0.202800
6.880000	0.1	0.200947
6.881667	0.1	0.199694
6.883333	0.1	0.200905
6.885000	0.1	0.205063
6.886667	0.1	0.210511
6.888333	0.1	0.214241
6.890000	0.1	0.214046
6.891667	0.1	0.210945
6.893333	0.1	0.208486
6.895000	0.1	0.209254
6.896667	0.1	0.212612
6.898333	0.1	0.215727
6.900000	0.1	0.216672
6.901667	0.1	0.216048
6.903333	0.1	0.215112
6.905000	0.1	0.213692
6.906667	0.1	0.210823
6.908333	0.1	0.206372
6.910000	0.1	0.201608
6.911667	0.1	0.198609
6.913333	0.1	0.198926
6.915000	0.1	0.202362
6.916667	0.1	0.207080
6.918333	0.1	0.211201
6.920000	0.1	0.214283
6.921667	0.1	0.217361
6.923333	0.1	0.222139
6.925000	0.1	0.229427
6.926667	0.1	0.237767
6.928333	0.1	0.243750
6.930000	0.1	0.244337
6.931667	0.1	0.239494
6.933333	0.1	0.232235
6.935000	0.1	0.225776
6.936667	0.1	0.221790
6.938333	0.1	0.220779
6.940000	0.1	0.222530
6.941667	0.1	0.225850
6.943333	0.1	0.228649
6.945000	0.1	0.228975
6.946667	0.1	0.226544
6.948333	0.1	0.222847
6.950000	0.1	0.219708
6.951667	0.1	0.218446
6.953333	0.1	0.219792
6.955000	0.1	0.223354
6.956667	0.1	0.227420
6.958333	0.1	0.229771
6.960000	0.1	0.229031
6.961667	0.1	0.225957
6.963333	0.1	0.223597
6.965000	0.1	0.224588
6.966667	0.1	0.228062
6.968333	0.1	0.230549
6.970000	0.1	0.229925
6.971667	0.1	0.227187
6.973333	0.1	0.224509
6.975000	0.1	0.222973
6.976667	0.1	0.222079
6.978333	0.1	0.221105
6.980000	0.1	0.220854
6.981667	0.1	0.223191
6.983333	0.1	0.228602
6.985000	0.1	0.234731
6.986667	0.1	0.237799
6.988333	0.1	0.235406
6.990000	0.1	0.228351
6.991667	0.1	0.220113
6.993333	0.1	0.214167
6.995000	0.1	0.212006
6.996667	0.1	0.213240
6.998333	0.1	0.216197
7.000000	0.1	0.219238
7.001667	0.1	0.221808
7.003333	0.1	0.223811
7.005000	0.1	0.224612
7.006667	0.1	0.223308
7.008333	0.1	0.219448
7.010000	0.1	0.213082
7.011667	0.1	0.204509
7.013333	0.1	0.194772
7.015000	0.1	0.185920
7.016667	0.1	0.180360
7.018333	0.1	0.179769
7.020000	0.1	0.184192
7.021667	0.1	0.192295
7.023333	0.1	0.202004
7.025000	0.1	0.210665
7.026667	0.1	0.215787
7.028333	0.1	0.216244
7.030000	0.1	0.212444
7.031667	0.1	0.205976
7.033333	0.1	0.199559
7.035000	0.1	0.196313
7.036667	0.1	0.197897
7.038333	0.1	0.203168
7.040000	0.1	0.208975
7.041667	0.1	0.212402
7.043333	0.1	0.212584
7.045000	0.1	0.210614
7.046667	0.1	0.208355
7.048333	0.1	0.207447
7.050000	0.1	0.208677
7.051667	0.1	0.211769
7.053333	0.1	0.215755
7.055000	0.1	0.219522
7.056667	0.1	0.222428
7.058333	0.1	0.224281
7.060000	0.1	0.224435
7.061667	0.1	0.222097
7.063333	0.1	0.218167
7.065000	0.1	0.215136
7.066667	0.1	0.215010
7.068333	0.1	0.218307
7.070000	0.1	0.224295
7.071667	0.1	0.231215
7.073333	0.1	0.236956
7.075000	0.1	0.240118
7.076667	0.1	0.239825
7.078333	0.1	0.235746
7.080000	0.1	0.229245
7.081667	0.1	0.222996
7.083333	0.1	0.219638
7.085000	0.1	0.220570
7.086667	0.1	0.224458
7.088333	0.1	0.227615
7.090000	0.1	0.227108
7.091667	0.1	0.223154
7.093333	0.1	0.218805
7.095000	0.1	0.217557
7.096667	0.1	0.220756
7.098333	0.1	0.227280
7.100000	0.1	0.235504
7.101667	0.1	0.243564
7.103333	0.1	0.248407
7.105000	0.1	0.247699
7.106667	0.1	0.241902
7.108333	0.1	0.233068
7.110000	0.1	0.223550
7.111667	0.1	0.215741
7.113333	0.1	0.211680
7.115000	0.1	0.212402
7.116667	0.1	0.217012
7.118333	0.1	0.222400
7.120000	0.1	0.224737
7.121667	0.1	0.222134
7.123333	0.1	0.216444
7.125000	0.1	0.212030
7.126667	0.1	0.211913
7.128333	0.1	0.215415
7.130000	0.1	0.219769
7.131667	0.1	0.223303
7.133333	0.1	0.226474
7.135000	0.1	0.230102
7.136667	0.1	0.233846
7.138333	0.1	0.236342
7.140000	0.1	0.236072
7.141667	0.1	0.232067
7.143333	0.1	0.224910
7.145000	0.1	0.217077
7.146667	0.1	0.211261
7.148333	0.1	0.208453
7.150000	0.1	0.208239
7.151667	0.1	0.210349
7.153333	0.1	0.214949
7.155000	0.1	0.221673
7.156667	0.1	0.228751
7.158333	0.1	0.233427
7.160000	0.1	0.233995
7.161667	0.1	0.231303
7.163333	0.1	0.227881
7.165000	0.1	0.225697
7.166667	0.1	0.224933
7.168333	0.1	0.224798
7.170000	0.1	0.224886
7.171667	0.1	0.225403
7.173333	0.1	0.226549
7.175000	0.1	0.228155
7.176667	0.1	0.229874
7.178333	0.1	0.231322
7.180000	0.1	0.232444
7.181667	0.1	0.234190
7.183333	0.1	0.237566
7.185000	0.1	0.241599
7.186667	0.1	0.244337
7.188333	0.1	0.245781
7.190000	0.1	0.247355
7.191667	0.1	0.249557
7.193333	0.1	0.252207
7.195000	0.1	0.255480
7.196667	0.1	0.259052
7.198333	0.1	0.261334
7.200000	0.1	0.260761
7.201667	0.1	0.256901
7.203333	0.1	0.250228
7.205000	0.1	0.241832
7.206667	0.1	0.233492
7.208333	0.1	0.226959
7.210000	0.1	0.223541
7.211667	0.1	0.223932
7.213333	0.1	0.226800
7.215000	0.1	0.229054
7.216667	0.1	0.229101
7.218333	0.1	0.227871
7.220000	0.1	0.226661
7.221667	0.1	0.226581
7.223333	0.1	0.229175
7.225000	0.1	0.235154
7.226667	0.1	0.242931
7.228333	0.1	0.249553
7.230000	0.1	0.252668
7.231667	0.1	0.251262
7.233333	0.1	0.245660
7.235000	0.1	0.238013
7.236667	0.1	0.231666
7.238333	0.1	0.228770
7.240000	0.1	0.229115
7.241667	0.1	0.230912
7.243333	0.1	0.231857
7.245000	0.1	0.230162
7.246667	0.1	0.225757
7.248333	0.1	0.220328
7.250000	0.1	0.215704
7.251667	0.1	0.213115
7.253333	0.1	0.214041
7.255000	0.1	0.219764
7.256667	0.1	0.229613
7.258333	0.1	0.240519
7.260000	0.1	0.248621
7.261667	0.1	0.251359
7.263333	0.1	0.248309
7.265000	0.1	0.240654
7.266667	0.1	0.230707
7.268333	0.1	0.221329
7.270000	0.1	0.214735
7.271667	0.1	0.211434
7.273333	0.1	0.210535
7.275000	0.1	0.210917
7.276667	0.1	0.212146
7.278333	0.1	0.214349
7.280000	0.1	0.217222
7.281667	0.1	0.219685
7.283333	0.1	0.221352
7.285000	0.1	0.223527
7.286667	0.1	0.227583
7.288333	0.1	0.233059
7.290000	0.1	0.238228
7.291667	0.1	0.241986
7.293333	0.1	0.243834
7.295000	0.1	0.242959
7.296667	0.1	0.239192
7.298333	0.1	0.233576
7.300000	0.1	0.227755
7.301667	0.1	0.223774
7.303333	0.1	0.223028
7.305000	0.1	0.224886
7.306667	0.1	0.227345
7.308333	0.1	0.228686
7.310000	0.1	0.228449
7.311667	0.1	0.227485
7.313333	0.1	0.226800
7.315000	0.1	0.226335
7.316667	0.1	0.225571
7.318333	0.1	0.225301
7.320000	0.1	0.227462
7.321667	0.1	0.232076
7.323333	0.1	0.235946
7.325000	0.1	0.235951
7.326667	0.1	0.232025
7.328333	0.1	0.226195
7.330000	0.1	0.220989
7.331667	0.1	0.218893
7.333333	0.1	0.221115
7.335000	0.1	0.226218
7.336667	0.1	0.231001
7.338333	0.1	0.233492
7.340000	0.1	0.234027
7.341667	0.1	0.233273
7.343333	0.1	0.230703
7.345000	0.1	0.225846
7.346667	0.1	0.219424
7.348333	0.1	0.212565
7.350000	0.1	0.206418
7.351667	0.1	0.202735
7.353333	0.1	0.203657
7.355000	0.1	0.210409
7.356667	0.1	0.221888
7.358333	0.1	0.234731
7.360000	0.1	0.245031
7.361667	0.1	0.249706
7.363333	0.1	0.247620
7.365000	0.1	0.240277
7.366667	0.1	0.230535
7.368333	0.1	0.220588
7.370000	0.1	0.212057
7.371667	0.1	0.207052
7.373333	0.1	0.207671
7.375000	0.1	0.214353
7.376667	0.1	0.224938
7.378333	0.1	0.235150
7.380000	0.1	0.240891
7.381667	0.1	0.240840
7.383333	0.1	0.237026
7.385000	0.1	0.232635
7.386667	0.1	0.229487
7.388333	0.1	0.227885
7.390000	0.1	0.227662
7.391667	0.1	0.228612
7.393333	0.1	0.231056
7.395000	0.1	0.235471
7.396667	0.1	0.240756
7.398333	0.1	0.244593
7.400000	0.1	0.245357
7.401667	0.1	0.242712
7.403333	0.1	0.237515
7.405000	0.1	0.231834
7.406667	0.1	0.228058
7.408333	0.1	0.227289
7.410000	0.1	0.229236
7.411667	0.1	0.233040
7.413333	0.1	0.236914
7.415000	0.1	0.238777
7.416667	0.1	0.238144
7.418333	0.1	0.236575
7.420000	0.1	0.236230
7.421667	0.1	0.238195
7.423333	0.1	0.241515
7.425000	0.1	0.244374
7.426667	0.1	0.246079
7.428333	0.1	0.247038
7.430000	0.1	0.247541
7.431667	0.1	0.247089
7.433333	0.1	0.244700
7.435000	0.1	0.240249
7.436667	0.1	0.234740
7.438333	0.1	0.228742
7.440000	0.1	0.222400
7.441667	0.1	0.217152
7.443333	0.1	0.215769
7.445000	0.1	0.220095
7.446667	0.1	0.229152
7.448333	0.1	0.239583
7.450000	0.1	0.247806
7.451667	0.1	0.251574
7.453333	0.1	0.249869
7.455000	0.1	0.242908
7.456667	0.1	0.233357
7.458333	0.1	0.226116
7.460000	0.1	0.224994
7.461667	0.1	0.229264
7.463333	0.1	0.234400
7.465000	0.1	0.237050
7.466667	0.1	0.237785
7.468333	0.1	0.238381
7.470000	0.1	0.238800
7.471667	0.1	0.237552
7.473333	0.1	0.234172
7.475000	0.1	0.230544
7.476667	0.1	0.229417
7.478333	0.1	0.231811
7.480000	0.1	0.235979
7.481667	0.1	0.238600
7.483333	0.1	0.237338
7.485000	0.1	0.232309
7.486667	0.1	0.225063
7.488333	0.1	0.216705
7.490000	0.1	0.207708
7.491667	0.1	0.199629
7.493333	0.1	0.195233
7.495000	0.1	0.195601
7.496667	0.1	0.198805
7.498333	0.1	0.202055
7.500000	0.1	0.203941
7.501667	0.1	0.204956
7.503333	0.1	0.206418
7.505000	0.1	0.209021
7.506667	0.1	0.212733
7.508333	0.1	0.217212
7.510000	0.1	0.221571
7.511667	0.1	0.224509
7.513333	0.1	0.225217
7.515000	0.1	0.224160
7.516667	0.1	0.222907
7.518333	0.1	0.222977
7.520000	0.1	0.224924
7.521667	0.1	0.228300
7.523333	0.1	0.232649
7.525000	0.1	0.237827
7.526667	0.1	0.242880
7.528333	0.1	0.245986
7.530000	0.1	0.245762
7.531667	0.1	0.241837
7.533333	0.1	0.234912
7.535000	0.1	0.226949
7.536667	0.1	0.220151
7.538333	0.1	0.215382
7.540000	0.1	0.211899
7.541667	0.1	0.209012
7.543333	0.1	0.207736
7.545000	0.1	0.210223
7.546667	0.1	0.217208
7.548333	0.1	0.226311
7.550000	0.1	0.234004
7.551667	0.1	0.238325
7.553333	0.1	0.238232
7.555000	0.1	0.233022
7.556667	0.1	0.224127
7.558333	0.1	0.215145
7.560000	0.1	0.209371
7.561667	0.1	0.208016
7.563333	0.1	0.210041
7.565000	0.1	0.213496
7.566667	0.1	0.217054
7.568333	0.1	0.219890
7.570000	0.1	0.221217
7.571667	0.1	0.220789
7.573333	0.1	0.218856
7.575000	0.1	0.215312
7.576667	0.1	0.210372
7.578333	0.1	0.206148
7.580000	0.1	0.205557
7.581667	0.1	0.209329
7.583333	0.1	0.215229
7.585000	0.1	0.219815
7.586667	0.1	0.220388
7.588333	0.1	0.216668
7.590000	0.1	0.210861
7.591667	0.1	0.205957
7.593333	0.1	0.204444
7.595000	0.1	0.207429
7.596667	0.1	0.213678
7.598333	0.1	0.220304
7.600000	0.1	0.225087
7.601667	0.1	0.227443
7.603333	0.1	0.227299
7.605000	0.1	0.224011
7.606667	0.1	0.217827
7.608333	0.1	0.211797
7.610000	0.1	0.209617
7.611667	0.1	0.211899
7.613333	0.1	0.216789
7.615000	0.1	0.222493
7.616667	0.1	0.227704
7.618333	0.1	0.231313
7.620000	0.1	0.232407
7.621667	0.1	0.230586
7.623333	0.1	0.226330
7.625000	0.1	0.220360
7.626667	0.1	0.213156
7.628333	0.1	0.205943
7.630000	0.1	0.201082
7.631667	0.1	0.200197
7.633333	0.1	0.202842
7.635000	0.1	0.207275
7.636667	0.1	0.211452
7.638333	0.1	0.213943
7.640000	0.1	0.215168
7.641667	0.1	0.216807
7.643333	0.1	0.219317
7.645000	0.1	0.221091
7.646667	0.1	0.220626
7.648333	0.1	0.218567
7.650000	0.1	0.217431
7.651667	0.1	0.219415
7.653333	0.1	0.223746
7.655000	0.1	0.226935
7.656667	0.1	0.226265
7.658333	0.1	0.221818
7.660000	0.1	0.215545
7.661667	0.1	0.210134
7.663333	0.1	0.208193
7.665000	0.1	0.210819
7.666667	0.1	0.216537
7.668333	0.1	0.222111
7.670000	0.1	0.224723
7.671667	0.1	0.223406
7.673333	0.1	0.218889
7.675000	0.1	0.213310
7.676667	0.1	0.209589
7.678333	0.1	0.209240
7.680000	0.1	0.210726
7.681667	0.1	0.211140
7.683333	0.1	0.209459
7.685000	0.1	0.207368
7.686667	0.1	0.206535
7.688333	0.1	0.206819
7.690000	0.1	0.207722
7.691667	0.1	0.209170
7.693333	0.1	0.210325
7.695000	0.1	0.210148
7.696667	0.1	0.209277
7.698333	0.1	0.209576
7.700000	0.1	0.211489
7.701667	0.1	0.213115
7.703333	0.1	0.212518
7.705000	0.1	0.210195
7.706667	0.1	0.208225
7.708333	0.1	0.207610
7.710000	0.1	0.207783
7.711667	0.1	0.208099
7.713333	0.1	0.208537
7.715000	0.1	0.209557
7.716667	0.1	0.211741
7.718333	0.1	0.215257
7.720000	0.1	0.219727
7.721667	0.1	0.224058
7.723333	0.1	0.226041
7.725000	0.1	0.223354
7.726667	0.1	0.215871
7.728333	0.1	0.206251
7.730000	0.1	0.197971
7.731667	0.1	0.193156
7.733333	0.1	0.192565
7.735000	0.1	0.196598
7.736667	0.1	0.205031
7.738333	0.1	0.215974
7.740000	0.1	0.226111
7.741667	0.1	0.232607
7.743333	0.1	0.234507
7.745000	0.1	0.232384
7.746667	0.1	0.227955
7.748333	0.1	0.223792
7.750000	0.1	0.222069
7.751667	0.1	0.223182
7.753333	0.1	0.225040
7.755000	0.1	0.224481
7.756667	0.1	0.220472
7.758333	0.1	0.214484
7.760000	0.1	0.208197
7.761667	0.1	0.202656
7.763333	0.1	0.198949
7.765000	0.1	0.198507
7.766667	0.1	0.202172
7.768333	0.1	0.208807
7.770000	0.1	0.216207
7.771667	0.1	0.223625
7.773333	0.1	0.231299
7.775000	0.1	0.237911
7.776667	0.1	0.240998
7.778333	0.1	0.239052
7.780000	0.1	0.232612
7.781667	0.1	0.224849
7.783333	0.1	0.220011
7.785000	0.1	0.219983
7.786667	0.1	0.223261
7.788333	0.1	0.226623
7.790000	0.1	0.227457
7.791667	0.1	0.225753
7.793333	0.1	0.223778
7.795000	0.1	0.223173
7.796667	0.1	0.223010
7.798333	0.1	0.220966
7.800000	0.1	0.216193
7.801667	0.1	0.210572
7.803333	0.1	0.206530
7.805000	0.1	0.204607
7.806667	0.1	0.204081
7.808333	0.1	0.204588
7.810000	0.1	0.206325
7.811667	0.1	0.209496
7.813333	0.1	0.213808
7.815000	0.1	0.217832
7.816667	0.1	0.219336
7.818333	0.1	0.217184
7.820000	0.1	0.212924
7.821667	0.1	0.209995
7.823333	0.1	0.210884
7.825000	0.1	0.215555
7.826667	0.1	0.222232
7.828333	0.1	0.229045
7.830000	0.1	0.235317
7.831667	0.1	0.240868
7.833333	0.1	0.244388
7.835000	0.1	0.244146
7.836667	0.1	0.239876
7.838333	0.1	0.233273
7.840000	0.1	0.226996
7.841667	0.1	0.223075
7.843333	0.1	0.221957
7.845000	0.1	0.223275
7.846667	0.1	0.227289
7.848333	0.1	0.234470
7.850000	0.1	0.243401
7.851667	0.1	0.250619
7.853333	0.1	0.252775
7.855000	0.1	0.248603
7.856667	0.1	0.239983
7.858333	0.1	0.231336
7.860000	0.1	0.226418
7.861667	0.1	0.225636
7.863333	0.1	0.227117
7.865000	0.1	0.229324
7.866667	0.1	0.231620
7.868333	0.1	0.233860
7.870000	0.1	0.236388
7.871667	0.1	0.239396
7.873333	0.1	0.242069
7.875000	0.1	0.243303
7.876667	0.1	0.242833
7.878333	0.1	0.240891
7.880000	0.1	0.237473
7.881667	0.1	0.232873
7.883333	0.1	0.228505
7.885000	0.1	0.226586
7.886667	0.1	0.228244
7.888333	0.1	0.232072
7.890000	0.1	0.235685
7.891667	0.1	0.238181
7.893333	0.1	0.239825
7.895000	0.1	0.240435
7.896667	0.1	0.239508
7.898333	0.1	0.237008
7.900000	0.1	0.233725
7.901667	0.1	0.231322
7.903333	0.1	0.231494
7.905000	0.1	0.234572
7.906667	0.1	0.239154
7.908333	0.1	0.243280
7.910000	0.1	0.245827
7.911667	0.1	0.246805
7.913333	0.1	0.246689
7.915000	0.1	0.245874
7.916667	0.1	0.244719
7.918333	0.1	0.243508
7.920000	0.1	0.242181
7.921667	0.1	0.241008
7.923333	0.1	0.241632
7.925000	0.1	0.245976
7.926667	0.1	0.254228
7.928333	0.1	0.264663
7.930000	0.1	0.274456
7.931667	0.1	0.280002
7.933333	0.1	0.278340
7.935000	0.1	0.269525
7.936667	0.1	0.256943
7.938333	0.1	0.244915
7.940000	0.1	0.235937
7.941667	0.1	0.230153
7.943333	0.1	0.227145
7.945000	0.1	0.227126
7.946667	0.1	0.230079
7.948333	0.1	0.235382
7.950000	0.1	0.242004
7.951667	0.1	0.248151
7.953333	0.1	0.251927
7.955000	0.1	0.252812
7.956667	0.1	0.252030
7.958333	0.1	0.251019
7.960000	0.1	0.249404
7.961667	0.1	0.245809
7.963333	0.1	0.240761
7.965000	0.1	0.237022
7.966667	0.1	0.236696
7.968333	0.1	0.239508
7.970000	0.1	0.244076
7.971667	0.1	0.249548
7.973333	0.1	0.255592
7.975000	0.1	0.260971
7.976667	0.1	0.262707
7.978333	0.1	0.258042
7.980000	0.1	0.247392
7.981667	0.1	0.234731
7.983333	0.1	0.225049
7.985000	0.1	0.221157
7.986667	0.1	0.222325
7.988333	0.1	0.226190
7.990000	0.1	0.231205
7.991667	0.1	0.236509
7.993333	0.1	0.240775
7.995000	0.1	0.242307
7.996667	0.1	0.239923
7.998333	0.1	0.233841
8.000000	0.1	0.226423
8.001667	0.1	0.221189
8.003333	0.1	0.219857
8.005000	0.1	0.221296
8.006667	0.1	0.223829
8.008333	0.1	0.227229
8.010000	0.1	0.232146
8.011667	0.1	0.238768
8.013333	0.1	0.246270
8.015000	0.1	0.252798
8.016667	0.1	0.256072
8.018333	0.1	0.254670
8.020000	0.1	0.249213
8.021667	0.1	0.242162
8.023333	0.1	0.236328
8.025000	0.1	0.233110
8.026667	0.1	0.232263
8.028333	0.1	0.233073
8.030000	0.1	0.235350
8.031667	0.1	0.238549
8.033333	0.1	0.240305
8.035000	0.1	0.238125
8.036667	0.1	0.232719
8.038333	0.1	0.227406
8.040000	0.1	0.224905
8.041667	0.1	0.225566
8.043333	0.1	0.227783
8.045000	0.1	0.230283
8.046667	0.1	0.233571
8.048333	0.1	0.238591
8.050000	0.1	0.244672
8.051667	0.1	0.249767
8.053333	0.1	0.251774
8.055000	0.1	0.249250
8.056667	0.1	0.242139
8.058333	0.1	0.232575
8.060000	0.1	0.224337
8.061667	0.1	0.220635
8.063333	0.1	0.222200
8.065000	0.1	0.227555
8.066667	0.1	0.234442
8.068333	0.1	0.240733
8.070000	0.1	0.245390
8.071667	0.1	0.249245
8.073333	0.1	0.253678
8.075000	0.1	0.258721
8.076667	0.1	0.263155
8.078333	0.1	0.265427
8.080000	0.1	0.264402
8.081667	0.1	0.260379
8.083333	0.1	0.255625
8.085000	0.1	0.252961
8.086667	0.1	0.253525
8.088333	0.1	0.256547
8.090000	0.1	0.260547
8.091667	0.1	0.263723
8.093333	0.1	0.264524
8.095000	0.1	0.262861
8.096667	0.1	0.260263
8.098333	0.1	0.258395
8.100000	0.1	0.257953
8.101667	0.1	0.259331
8.103333	0.1	0.263285
8.105000	0.1	0.269585
8.106667	0.1	0.275993
8.108333	0.1	0.279434
8.110000	0.1	0.277837
8.111667	0.1	0.271886
8.113333	0.1	0.265734
8.115000	0.1	0.264049
8.116667	0.1	0.267420
8.118333	0.1	0.271793
8.120000	0.1	0.272938
8.121667	0.1	0.270316
8.123333	0.1	0.266298
8.125000	0.1	0.263015
8.126667	0.1	0.260919
8.128333	0.1	0.259634
8.130000	0.1	0.258670
8.131667	0.1	0.257273
8.133333	0.1	0.254894
8.135000	0.1	0.251732
8.136667	0.1	0.248500
8.138333	0.1	0.246284
8.140000	0.1	0.246218
8.141667	0.1	0.248873
8.143333	0.1	0.253948
8.145000	0.1	0.260137
8.146667	0.1	0.265627
8.148333	0.1	0.269129
8.150000	0.1	0.270377
8.151667	0.1	0.270056
8.153333	0.1	0.269553
8.155000	0.1	0.270405
8.156667	0.1	0.272873
8.158333	0.1	0.275201
8.160000	0.1	0.275732
8.161667	0.1	0.274810
8.163333	0.1	0.273203
8.165000	0.1	0.270745
8.166667	0.1	0.267928
8.168333	0.1	0.266265
8.170000	0.1	0.266768
8.171667	0.1	0.268845
8.173333	0.1	0.270554
8.175000	0.1	0.270368
8.176667	0.1	0.268822
8.178333	0.1	0.267751
8.180000	0.1	0.268184
8.181667	0.1	0.269511
8.183333	0.1	0.270754
8.185000	0.1	0.271415
8.186667	0.1	0.270871
8.188333	0.1	0.268295
8.190000	0.1	0.263527
8.191667	0.1	0.257441
8.193333	0.1	0.251452
8.195000	0.1	0.247182
8.196667	0.1	0.246773
8.198333	0.1	0.251862
8.200000	0.1	0.261441
8.201667	0.1	0.271592
8.203333	0.1	0.277897
8.205000	0.1	0.278391
8.206667	0.1	0.274340
8.208333	0.1	0.268249
8.210000	0.1	0.261613
8.211667	0.1	0.254908
8.213333	0.1	0.248966
8.215000	0.1	0.245422
8.216667	0.1	0.245948
8.218333	0.1	0.250791
8.220000	0.1	0.257646
8.221667	0.1	0.262707
8.223333	0.1	0.263243
8.225000	0.1	0.258805
8.226667	0.1	0.251355
8.228333	0.1	0.244761
8.230000	0.1	0.242223
8.231667	0.1	0.243941
8.233333	0.1	0.248323
8.235000	0.1	0.254107
8.236667	0.1	0.260221
8.238333	0.1	0.264905
8.240000	0.1	0.266307
8.241667	0.1	0.263462
8.243333	0.1	0.256393
8.245000	0.1	0.246638
8.246667	0.1	0.237324
8.248333	0.1	0.231732
8.250000	0.1	0.231666
8.251667	0.1	0.236761
8.253333	0.1	0.244486
8.255000	0.1	0.251173
8.256667	0.1	0.253967
8.258333	0.1	0.252696
8.260000	0.1	0.249445
8.261667	0.1	0.246195
8.263333	0.1	0.243750
8.265000	0.1	0.242339
8.266667	0.1	0.241902
8.268333	0.1	0.242512
8.270000	0.1	0.244714
8.271667	0.1	0.248696
8.273333	0.1	0.253464
8.275000	0.1	0.257273
8.276667	0.1	0.258642
8.278333	0.1	0.256924
8.280000	0.1	0.252840
8.281667	0.1	0.248258
8.283333	0.1	0.244952
8.285000	0.1	0.243713
8.286667	0.1	0.244360
8.288333	0.1	0.245925
8.290000	0.1	0.246810
8.291667	0.1	0.245315
8.293333	0.1	0.241417
8.295000	0.1	0.237548
8.296667	0.1	0.236309
8.298333	0.1	0.238516
8.300000	0.1	0.243546
8.301667	0.1	0.249753
8.303333	0.1	0.254726
8.305000	0.1	0.256412
8.306667	0.1	0.254596
8.308333	0.1	0.250870
8.310000	0.1	0.246842
8.311667	0.1	0.243080
8.313333	0.1	0.239927
8.315000	0.1	0.237944
8.316667	0.1	0.237180
8.318333	0.1	0.237017
8.320000	0.1	0.236412
8.321667	0.1	0.234698
8.323333	0.1	0.233063
8.325000	0.1	0.233962
8.326667	0.1	0.237995
8.328333	0.1	0.242996
8.330000	0.1	0.247038
8.331667	0.1	0.250163
8.333333	0.1	0.252980
8.335000	0.1	0.255527
8.336667	0.1	0.257622
8.338333	0.1	0.258721
8.340000	0.1	0.258060
8.341667	0.1	0.255965
8.343333	0.1	0.254135
8.345000	0.1	0.253804
8.346667	0.1	0.254456
8.348333	0.1	0.254652
8.350000	0.1	0.253399
8.351667	0.1	0.250358
8.353333	0.1	0.245473
8.355000	0.1	0.239522
8.356667	0.1	0.234642
8.358333	0.1	0.233152
8.360000	0.1	0.235746
8.361667	0.1	0.240612
8.363333	0.1	0.244491
8.365000	0.1	0.246097
8.366667	0.1	0.247494
8.368333	0.1	0.250754
8.370000	0.1	0.255266
8.371667	0.1	0.259285
8.373333	0.1	0.261981
8.375000	0.1	0.263331
8.376667	0.1	0.263574
8.378333	0.1	0.263453
8.380000	0.1	0.264039
8.381667	0.1	0.266442
8.383333	0.1	0.271429
8.385000	0.1	0.277557
8.386667	0.1	0.280817
8.388333	0.1	0.278107
8.390000	0.1	0.270167
8.391667	0.1	0.260435
8.393333	0.1	0.252482
8.395000	0.1	0.248998
8.396667	0.1	0.250861
8.398333	0.1	0.256114
8.400000	0.1	0.261269
8.401667	0.1	0.264151
8.403333	0.1	0.264910
8.405000	0.1	0.264682
8.406667	0.1	0.264496
8.408333	0.1	0.264919
8.410000	0.1	0.265818
8.411667	0.1	0.266857
8.413333	0.1	0.267681
8.415000	0.1	0.267476
8.416667	0.1	0.265553
8.418333	0.1	0.262023
8.420000	0.1	0.257343
8.421667	0.1	0.252272
8.423333	0.1	0.248337
8.425000	0.1	0.247364
8.426667	0.1	0.250638
8.428333	0.1	0.257939
8.430000	0.1	0.266749
8.431667	0.1	0.273408
8.433333	0.1	0.275369
8.435000	0.1	0.272188
8.436667	0.1	0.265623
8.438333	0.1	0.258926
8.440000	0.1	0.254908
8.441667	0.1	0.254796
8.443333	0.1	0.257799
8.445000	0.1	0.261595
8.446667	0.1	0.264533
8.448333	0.1	0.266214
8.450000	0.1	0.266205
8.451667	0.1	0.264375
8.453333	0.1	0.262302
8.455000	0.1	0.262214
8.456667	0.1	0.264631
8.458333	0.1	0.268137
8.460000	0.1	0.270894
8.461667	0.1	0.271387
8.463333	0.1	0.268812
8.465000	0.1	0.263844
8.466667	0.1	0.258693
8.468333	0.1	0.256002
8.470000	0.1	0.257045
8.471667	0.1	0.260300
8.473333	0.1	0.262391
8.475000	0.1	0.261180
8.476667	0.1	0.257287
8.478333	0.1	0.253003
8.480000	0.1	0.250172
8.481667	0.1	0.249003
8.483333	0.1	0.249259
8.485000	0.1	0.251108
8.486667	0.1	0.253799
8.488333	0.1	0.255178
8.490000	0.1	0.253385
8.491667	0.1	0.248649
8.493333	0.1	0.243336
8.495000	0.1	0.240379
8.496667	0.1	0.241809
8.498333	0.1	0.247699
8.500000	0.1	0.255867
8.501667	0.1	0.262968
8.503333	0.1	0.266167
8.505000	0.1	0.264500
8.506667	0.1	0.259019
8.508333	0.1	0.251718
8.510000	0.1	0.244868
8.511667	0.1	0.240584
8.513333	0.1	0.239615
8.515000	0.1	0.240547
8.516667	0.1	0.241022
8.518333	0.1	0.240225
8.520000	0.1	0.239611
8.521667	0.1	0.240924
8.523333	0.1	0.244160
8.525000	0.1	0.247546
8.526667	0.1	0.249282
8.528333	0.1	0.248789
8.530000	0.1	0.246745
8.531667	0.1	0.244230
8.533333	0.1	0.242111
8.535000	0.1	0.241050
8.536667	0.1	0.241236
8.538333	0.1	0.242316
8.540000	0.1	0.244053
8.541667	0.1	0.246549
8.543333	0.1	0.250083
8.545000	0.1	0.254703
8.546667	0.1	0.259234
8.548333	0.1	0.261618
8.550000	0.1	0.260682
8.551667	0.1	0.256705
8.553333	0.1	0.250717
8.555000	0.1	0.244542
8.556667	0.1	0.240733
8.558333	0.1	0.241208
8.560000	0.1	0.246144
8.561667	0.1	0.254242
8.563333	0.1	0.262959
8.565000	0.1	0.268766
8.566667	0.1	0.268933
8.568333	0.1	0.263420
8.570000	0.1	0.254721
8.571667	0.1	0.246656
8.573333	0.1	0.242852
8.575000	0.1	0.244449
8.576667	0.1	0.248933
8.578333	0.1	0.252686
8.580000	0.1	0.254577
8.581667	0.1	0.256025
8.583333	0.1	0.258270
8.585000	0.1	0.260491
8.586667	0.1	0.260533
8.588333	0.1	0.257366
8.590000	0.1	0.252123
8.591667	0.1	0.246828
8.593333	0.1	0.242786
8.595000	0.1	0.240123
8.596667	0.1	0.239038
8.598333	0.1	0.240775
8.600000	0.1	0.246186
8.601667	0.1	0.253431
8.603333	0.1	0.258223
8.605000	0.1	0.257636
8.606667	0.1	0.253059
8.608333	0.1	0.248230
8.610000	0.1	0.246074
8.611667	0.1	0.247802
8.613333	0.1	0.253036
8.615000	0.1	0.260342
8.616667	0.1	0.267751
8.618333	0.1	0.272593
8.620000	0.1	0.272347
8.621667	0.1	0.266731
8.623333	0.1	0.258517
8.625000	0.1	0.251527
8.626667	0.1	0.248183
8.628333	0.1	0.248975
8.630000	0.1	0.253222
8.631667	0.1	0.259760
8.633333	0.1	0.267117
8.635000	0.1	0.273292
8.636667	0.1	0.276468
8.638333	0.1	0.276342
8.640000	0.1	0.274484
8.641667	0.1	0.273539
8.643333	0.1	0.275332
8.645000	0.1	0.278968
8.646667	0.1	0.281613
8.648333	0.1	0.281134
8.650000	0.1	0.277404
8.651667	0.1	0.271862
8.653333	0.1	0.267080
8.655000	0.1	0.265855
8.656667	0.1	0.268957
8.658333	0.1	0.273595
8.660000	0.1	0.275611
8.661667	0.1	0.273720
8.663333	0.1	0.270354
8.665000	0.1	0.268156
8.666667	0.1	0.267401
8.668333	0.1	0.267206
8.670000	0.1	0.267047
8.671667	0.1	0.266405
8.673333	0.1	0.264789
8.675000	0.1	0.262931
8.676667	0.1	0.262717
8.678333	0.1	0.265073
8.680000	0.1	0.268565
8.681667	0.1	0.270843
8.683333	0.1	0.270656
8.685000	0.1	0.268137
8.686667	0.1	0.264351
8.688333	0.1	0.260728
8.690000	0.1	0.258307
8.691667	0.1	0.257823
8.693333	0.1	0.259979
8.695000	0.1	0.264426
8.696667	0.1	0.268947
8.698333	0.1	0.270884
8.700000	0.1	0.269422
8.701667	0.1	0.266018
8.703333	0.1	0.262386
8.705000	0.1	0.259308
8.706667	0.1	0.257250
8.708333	0.1	0.256468
8.710000	0.1	0.256691
8.711667	0.1	0.257208
8.713333	0.1	0.257534
8.715000	0.1	0.258256
8.716667	0.1	0.260640
8.718333	0.1	0.265180
8.720000	0.1	0.270661
8.721667	0.1	0.274968
8.723333	0.1	0.276845
8.725000	0.1	0.276193
8.726667	0.1	0.273059
8.728333	0.1	0.267699
8.730000	0.1	0.261492
8.731667	0.1	0.256058
8.733333	0.1	0.251783
8.735000	0.1	0.248728
8.736667	0.1	0.247634
8.738333	0.1	0.248491
8.740000	0.1	0.250060
8.741667	0.1	0.251718
8.743333	0.1	0.254358
8.745000	0.1	0.259010
8.746667	0.1	0.264891
8.748333	0.1	0.268985
8.750000	0.1	0.268337
8.751667	0.1	0.263401
8.753333	0.1	0.257688
8.755000	0.1	0.253995
8.756667	0.1	0.252463
8.758333	0.1	0.252211
8.760000	0.1	0.252975
8.761667	0.1	0.254824
8.763333	0.1	0.257650
8.765000	0.1	0.260654
8.766667	0.1	0.262130
8.768333	0.1	0.260770
8.770000	0.1	0.257227
8.771667	0.1	0.254274
8.773333	0.1	0.254912
8.775000	0.1	0.259359
8.776667	0.1	0.264817
8.778333	0.1	0.268645
8.780000	0.1	0.270214
8.781667	0.1	0.269748
8.783333	0.1	0.266773
8.785000	0.1	0.260724
8.786667	0.1	0.252435
8.788333	0.1	0.244710
8.790000	0.1	0.241133
8.791667	0.1	0.243294
8.793333	0.1	0.248807
8.795000	0.1	0.253408
8.796667	0.1	0.255085
8.798333	0.1	0.254777
8.800000	0.1	0.254125
8.801667	0.1	0.254526
8.803333	0.1	0.256784
8.805000	0.1	0.260114
8.806667	0.1	0.262507
8.808333	0.1	0.262680
8.810000	0.1	0.260747
8.811667	0.1	0.257236
8.813333	0.1	0.252626
8.815000	0.1	0.248058
8.816667	0.1	0.245627
8.818333	0.1	0.247038
8.820000	0.1	0.251583
8.821667	0.1	0.256118
8.823333	0.1	0.257273
8.825000	0.1	0.254340
8.826667	0.1	0.250204
8.828333	0.1	0.248579
8.830000	0.1	0.250894
8.831667	0.1	0.256523
8.833333	0.1	0.263825
8.835000	0.1	0.270531
8.836667	0.1	0.274344
8.838333	0.1	0.273739
8.840000	0.1	0.269120
8.841667	0.1	0.263066
8.843333	0.1	0.258540
8.845000	0.1	0.257012
8.846667	0.1	0.258111
8.848333	0.1	0.260118
8.850000	0.1	0.261371
8.851667	0.1	0.261799
8.853333	0.1	0.261990
8.855000	0.1	0.261446
8.856667	0.1	0.259452
8.858333	0.1	0.256323
8.860000	0.1	0.252994
8.861667	0.1	0.250838
8.863333	0.1	0.251862
8.865000	0.1	0.256947
8.866667	0.1	0.263890
8.868333	0.1	0.269474
8.870000	0.1	0.272649
8.871667	0.1	0.273813
8.873333	0.1	0.273241
8.875000	0.1	0.271606
8.876667	0.1	0.269935
8.878333	0.1	0.268584
8.880000	0.1	0.267001
8.881667	0.1	0.264542
8.883333	0.1	0.261571
8.885000	0.1	0.259266
8.886667	0.1	0.258461
8.888333	0.1	0.258619
8.890000	0.1	0.257944
8.891667	0.1	0.255438
8.893333	0.1	0.252482
8.895000	0.1	0.251671
8.896667	0.1	0.255085
8.898333	0.1	0.263005
8.900000	0.1	0.272351
8.901667	0.1	0.277855
8.903333	0.1	0.276775
8.905000	0.1	0.271178
8.906667	0.1	0.265269
8.908333	0.1	0.262395
8.910000	0.1	0.263923
8.911667	0.1	0.268477
8.913333	0.1	0.272687
8.915000	0.1	0.274167
8.916667	0.1	0.273418
8.918333	0.1	0.272263
8.920000	0.1	0.271322
8.921667	0.1	0.269450
8.923333	0.1	0.265478
8.925000	0.1	0.260132
8.926667	0.1	0.256035
8.928333	0.1	0.255569
8.930000	0.1	0.259173
8.931667	0.1	0.265469
8.933333	0.1	0.271895
8.935000	0.1	0.275807
8.936667	0.1	0.276295
8.938333	0.1	0.274540
8.940000	0.1	0.272160
8.941667	0.1	0.270419
8.943333	0.1	0.270330
8.945000	0.1	0.271620
8.946667	0.1	0.272561
8.948333	0.1	0.272002
8.950000	0.1	0.270433
8.951667	0.1	0.268989
8.953333	0.1	0.267918
8.955000	0.1	0.265962
8.956667	0.1	0.261827
8.958333	0.1	0.256193
8.960000	0.1	0.251541
8.961667	0.1	0.250479
8.963333	0.1	0.254014
8.965000	0.1	0.260351
8.966667	0.1	0.265939
8.968333	0.1	0.268407
8.970000	0.1	0.268077
8.971667	0.1	0.267052
8.973333	0.1	0.267276
8.975000	0.1	0.269059
8.976667	0.1	0.271271
8.978333	0.1	0.272398
8.980000	0.1	0.271187
8.981667	0.1	0.267243
8.983333	0.1	0.261595
8.985000	0.1	0.256356
8.986667	0.1	0.253413
8.988333	0.1	0.253613
8.990000	0.1	0.256696
8.991667	0.1	0.260985
8.993333	0.1	0.263676
8.995000	0.1	0.263234
8.996667	0.1	0.261446
8.998333	0.1	0.261301
9.000000	0.1	0.263490
9.001667	0.1	0.266121
9.003333	0.1	0.266577
9.005000	0.1	0.263429
9.006667	0.1	0.257683
9.008333	0.1	0.252561
9.010000	0.1	0.251313
9.011667	0.1	0.254703
9.013333	0.1	0.260673
9.015000	0.1	0.266288
9.016667	0.1	0.269529
9.018333	0.1	0.269748
9.020000	0.1	0.267639
9.021667	0.1	0.264579
9.023333	0.1	0.261758
9.025000	0.1	0.260007
9.026667	0.1	0.259588
9.028333	0.1	0.260067
9.030000	0.1	0.260784
9.031667	0.1	0.260710
9.033333	0.1	0.258409
9.035000	0.1	0.253571
9.036667	0.1	0.248146
9.038333	0.1	0.245208
9.040000	0.1	0.246703
9.041667	0.1	0.252137
9.043333	0.1	0.259192
9.045000	0.1	0.265413
9.046667	0.1	0.269669
9.048333	0.1	0.271816
9.050000	0.1	0.271387
9.051667	0.1	0.268193
9.053333	0.1	0.263648
9.055000	0.1	0.259797
9.056667	0.1	0.257385
9.058333	0.1	0.255858
9.060000	0.1	0.254707
9.061667	0.1	0.254340
9.063333	0.1	0.256179
9.065000	0.1	0.261092
9.066667	0.1	0.267504
9.068333	0.1	0.272058
9.070000	0.1	0.272207
9.071667	0.1	0.267983
9.073333	0.1	0.262070
9.075000	0.1	0.257916
9.076667	0.1	0.257506
9.078333	0.1	0.261287
9.080000	0.1	0.268794
9.081667	0.1	0.277981
9.083333	0.1	0.285599
9.085000	0.1	0.289497
9.086667	0.1	0.289585
9.088333	0.1	0.286871
9.090000	0.1	0.282554
9.091667	0.1	0.277595
9.093333	0.1	0.272593
9.095000	0.1	0.267928
9.096667	0.1	0.263676
9.098333	0.1	0.259732
9.100000	0.1	0.256649
9.101667	0.1	0.255932
9.103333	0.1	0.258703
9.105000	0.1	0.264626
9.106667	0.1	0.272002
9.108333	0.1	0.278167
9.110000	0.1	0.280570
9.111667	0.1	0.278461
9.113333	0.1	0.273008
9.115000	0.1	0.265995
9.116667	0.1	0.259546
9.118333	0.1	0.256319
9.120000	0.1	0.258079
9.121667	0.1	0.264128
9.123333	0.1	0.271802
9.125000	0.1	0.278470
9.126667	0.1	0.282740
9.128333	0.1	0.283993
9.130000	0.1	0.281949
9.131667	0.1	0.277078
9.133333	0.1	0.270465
9.135000	0.1	0.263718
9.136667	0.1	0.259290
9.138333	0.1	0.259196
9.140000	0.1	0.263038
9.141667	0.1	0.268449
9.143333	0.1	0.273399
9.145000	0.1	0.277478
9.146667	0.1	0.281241
9.148333	0.1	0.284584
9.150000	0.1	0.285949
9.151667	0.1	0.284277
9.153333	0.1	0.281394
9.155000	0.1	0.280240
9.156667	0.1	0.281297
9.158333	0.1	0.282936
9.160000	0.1	0.284016
9.161667	0.1	0.284123
9.163333	0.1	0.282791
9.165000	0.1	0.279713
9.166667	0.1	0.275425
9.168333	0.1	0.271951
9.170000	0.1	0.271401
9.171667	0.1	0.273380
9.173333	0.1	0.275359
9.175000	0.1	0.275802
9.176667	0.1	0.275997
9.178333	0.1	0.278335
9.180000	0.1	0.283723
9.181667	0.1	0.291504
9.183333	0.1	0.300379
9.185000	0.1	0.308687
9.186667	0.1	0.315011
9.188333	0.1	0.318703
9.190000	0.1	0.319579
9.191667	0.1	0.317441
9.193333	0.1	0.312338
9.195000	0.1	0.305427
9.196667	0.1	0.298992
9.198333	0.1	0.294917
9.200000	0.1	0.293623
9.201667	0.1	0.294494
9.203333	0.1	0.295998
9.205000	0.1	0.295974
9.206667	0.1	0.293506
9.208333	0.1	0.289720
9.210000	0.1	0.285781
9.211667	0.1	0.281767
9.213333	0.1	0.277557
9.215000	0.1	0.273678
9.216667	0.1	0.271420
9.218333	0.1	0.272351
9.220000	0.1	0.277283
9.221667	0.1	0.285162
9.223333	0.1	0.292854
9.225000	0.1	0.297003
9.226667	0.1	0.296771
9.228333	0.1	0.294489
9.230000	0.1	0.293488
9.231667	0.1	0.295145
9.233333	0.1	0.298014
9.235000	0.1	0.299267
9.236667	0.1	0.296952
9.238333	0.1	0.291658
9.240000	0.1	0.285874
9.241667	0.1	0.282065
9.243333	0.1	0.281651
9.245000	0.1	0.284198
9.246667	0.1	0.287173
9.248333	0.1	0.288081
9.250000	0.1	0.286517
9.251667	0.1	0.283397
9.253333	0.1	0.279881
9.255000	0.1	0.277874
9.256667	0.1	0.279271
9.258333	0.1	0.283839
9.260000	0.1	0.288999
9.261667	0.1	0.291974
9.263333	0.1	0.291923
9.265000	0.1	0.290177
9.266667	0.1	0.288398
9.268333	0.1	0.287406
9.270000	0.1	0.288053
9.271667	0.1	0.291318
9.273333	0.1	0.296454
9.275000	0.1	0.300184
9.276667	0.1	0.298703
9.278333	0.1	0.290992
9.280000	0.1	0.279937
9.281667	0.1	0.269911
9.283333	0.1	0.263737
9.285000	0.1	0.261711
9.286667	0.1	0.262624
9.288333	0.1	0.265236
9.290000	0.1	0.268579
9.291667	0.1	0.271774
9.293333	0.1	0.274614
9.295000	0.1	0.277297
9.296667	0.1	0.279751
9.298333	0.1	0.282349
9.300000	0.1	0.286410
9.301667	0.1	0.292789
9.303333	0.1	0.300687
9.305000	0.1	0.307895
9.306667	0.1	0.311830
9.308333	0.1	0.310871
9.310000	0.1	0.305404
9.311667	0.1	0.297492
9.313333	0.1	0.289697
9.315000	0.1	0.284058
9.316667	0.1	0.280738
9.318333	0.1	0.277655
9.320000	0.1	0.272975
9.321667	0.1	0.267462
9.323333	0.1	0.264337
9.325000	0.1	0.266931
9.326667	0.1	0.275266
9.328333	0.1	0.285613
9.330000	0.1	0.293697
9.331667	0.1	0.297315
9.333333	0.1	0.296943
9.335000	0.1	0.295341
9.336667	0.1	0.295653
9.338333	0.1	0.299248
9.340000	0.1	0.304938
9.341667	0.1	0.309688
9.343333	0.1	0.310750
9.345000	0.1	0.307113
9.346667	0.1	0.299490
9.348333	0.1	0.290344
9.350000	0.1	0.283266
9.351667	0.1	0.280794
9.353333	0.1	0.282591
9.355000	0.1	0.286256
9.356667	0.1	0.289897
9.358333	0.1	0.293059
9.360000	0.1	0.295611
9.361667	0.1	0.297641
9.363333	0.1	0.299755
9.365000	0.1	0.302210
9.366667	0.1	0.305008
9.368333	0.1	0.308207
9.370000	0.1	0.310978
9.371667	0.1	0.312394
9.373333	0.1	0.313520
9.375000	0.1	0.316082
9.376667	0.1	0.319197
9.378333	0.1	0.319723
9.380000	0.1	0.316142
9.381667	0.1	0.310866
9.383333	0.1	0.308258
9.385000	0.1	0.310540
9.386667	0.1	0.315495
9.388333	0.1	0.318396
9.390000	0.1	0.316156
9.391667	0.1	0.309204
9.393333	0.1	0.300501
9.395000	0.1	0.293609
9.396667	0.1	0.290289
9.398333	0.1	0.289106
9.400000	0.1	0.287751
9.401667	0.1	0.286601
9.403333	0.1	0.288314
9.405000	0.1	0.294289
9.406667	0.1	0.302913
9.408333	0.1	0.311243
9.410000	0.1	0.317516
9.411667	0.1	0.321637
9.413333	0.1	0.324701
9.415000	0.1	0.328370
9.416667	0.1	0.332999
9.418333	0.1	0.336338
9.420000	0.1	0.335723
9.421667	0.1	0.330973
9.423333	0.1	0.324463
9.425000	0.1	0.319593
9.426667	0.1	0.318456
9.428333	0.1	0.319974
9.430000	0.1	0.321348
9.431667	0.1	0.320943
9.433333	0.1	0.319006
9.435000	0.1	0.317153
9.436667	0.1	0.317451
9.438333	0.1	0.320417
9.440000	0.1	0.323770
9.441667	0.1	0.324426
9.443333	0.1	0.322000
9.445000	0.1	0.319271
9.446667	0.1	0.319206
9.448333	0.1	0.322536
9.450000	0.1	0.327588
9.451667	0.1	0.331416
9.453333	0.1	0.331784
9.455000	0.1	0.328617
9.456667	0.1	0.323551
9.458333	0.1	0.318368
9.460000	0.1	0.314228
9.461667	0.1	0.312030
9.463333	0.1	0.312319
9.465000	0.1	0.314522
9.466667	0.1	0.317222
9.468333	0.1	0.319332
9.470000	0.1	0.320412
9.471667	0.1	0.320603
9.473333	0.1	0.320878
9.475000	0.1	0.322373
9.476667	0.1	0.324743
9.478333	0.1	0.325828
9.480000	0.1	0.323593
9.481667	0.1	0.318340
9.483333	0.1	0.312855
9.485000	0.1	0.309795
9.486667	0.1	0.308999
9.488333	0.1	0.308566
9.490000	0.1	0.308193
9.491667	0.1	0.308934
9.493333	0.1	0.310536
9.495000	0.1	0.311816
9.496667	0.1	0.312896
9.498333	0.1	0.314838
9.500000	0.1	0.317767
9.501667	0.1	0.320957
9.503333	0.1	0.323812
9.505000	0.1	0.325795
9.506667	0.1	0.326391
9.508333	0.1	0.326042
9.510000	0.1	0.326228
9.511667	0.1	0.328049
9.513333	0.1	0.331225
9.515000	0.1	0.334750
9.516667	0.1	0.337604
9.518333	0.1	0.339025
9.520000	0.1	0.339122
9.521667	0.1	0.338573
9.523333	0.1	0.337181
9.525000	0.1	0.334401
9.526667	0.1	0.331276
9.528333	0.1	0.329926
9.530000	0.1	0.331965
9.531667	0.1	0.337795
9.533333	0.1	0.345926
9.535000	0.1	0.353786
9.536667	0.1	0.359961
9.538333	0.1	0.364282
9.540000	0.1	0.366131
9.541667	0.1	0.364818
9.543333	0.1	0.361302
9.545000	0.1	0.357870
9.546667	0.1	0.356417
9.548333	0.1	0.358406
9.550000	0.1	0.364850
9.551667	0.1	0.375020
9.553333	0.1	0.386038
9.555000	0.1	0.394294
9.556667	0.1	0.397190
9.558333	0.1	0.394336
9.560000	0.1	0.388068
9.561667	0.1	0.382373
9.563333	0.1	0.380529
9.565000	0.1	0.383598
9.566667	0.1	0.390336
9.568333	0.1	0.398015
9.570000	0.1	0.404031
9.571667	0.1	0.407360
9.573333	0.1	0.408650
9.575000	0.1	0.409582
9.576667	0.1	0.412059
9.578333	0.1	0.416432
9.580000	0.1	0.420813
9.581667	0.1	0.423184
9.583333	0.1	0.423100
9.585000	0.1	0.421465
9.586667	0.1	0.420124
9.588333	0.1	0.420720
9.590000	0.1	0.423044
9.591667	0.1	0.425298
9.593333	0.1	0.426136
9.595000	0.1	0.425028
9.596667	0.1	0.421605
9.598333	0.1	0.417158
9.600000	0.1	0.415086
9.601667	0.1	0.417545
9.603333	0.1	0.423719
9.605000	0.1	0.431393
9.606667	0.1	0.438066
9.608333	0.1	0.441824
9.610000	0.1	0.442713
9.611667	0.1	0.442718
9.613333	0.1	0.443766
9.615000	0.1	0.446085
9.616667	0.1	0.448762
9.618333	0.1	0.450979
9.620000	0.1	0.452627
9.621667	0.1	0.454565
9.623333	0.1	0.457456
9.625000	0.1	0.460544
9.626667	0.1	0.462923
9.628333	0.1	0.465107
9.630000	0.1	0.468302
9.631667	0.1	0.472753
9.633333	0.1	0.477405
9.635000	0.1	0.480488
9.636667	0.1	0.480306
9.638333	0.1	0.476749
9.640000	0.1	0.472502
9.641667	0.1	0.471533
9.643333	0.1	0.475724
9.645000	0.1	0.483515
9.646667	0.1	0.491454
9.648333	0.1	0.496623
9.650000	0.1	0.498458
9.651667	0.1	0.498532
9.653333	0.1	0.498518
9.655000	0.1	0.498323
9.656667	0.1	0.496120
9.658333	0.1	0.490281
9.660000	0.1	0.481829
9.661667	0.1	0.474146
9.663333	0.1	0.469731
9.665000	0.1	0.468399
9.666667	0.1	0.468730
9.668333	0.1	0.469582
9.670000	0.1	0.470290
9.671667	0.1	0.471012
9.673333	0.1	0.472348
9.675000	0.1	0.473941
9.676667	0.1	0.474756
9.678333	0.1	0.474742
9.680000	0.1	0.474965
9.681667	0.1	0.476330
9.683333	0.1	0.478872
9.685000	0.1	0.482025
9.686667	0.1	0.484888
9.688333	0.1	0.486230
9.690000	0.1	0.484935
9.691667	0.1	0.481061
9.693333	0.1	0.476455
9.695000	0.1	0.473685
9.696667	0.1	0.473917
9.698333	0.1	0.475841
9.700000	0.1	0.476968
9.701667	0.1	0.476283
9.703333	0.1	0.475217
9.705000	0.1	0.475645
9.706667	0.1	0.477913
9.708333	0.1	0.480730
9.710000	0.1	0.481885
9.711667	0.1	0.479724
9.713333	0.1	0.475142
9.715000	0.1	0.471091
9.716667	0.1	0.469699
9.718333	0.1	0.470406
9.720000	0.1	0.471082
9.721667	0.1	0.470318
9.723333	0.1	0.468604
9.725000	0.1	0.467999
9.726667	0.1	0.470676
9.728333	0.1	0.476614
9.730000	0.1	0.482905
9.731667	0.1	0.486071
9.733333	0.1	0.485159
9.735000	0.1	0.482723
9.736667	0.1	0.482509
9.738333	0.1	0.485545
9.740000	0.1	0.489093
9.741667	0.1	0.489866
9.743333	0.1	0.487072
9.745000	0.1	0.481750
9.746667	0.1	0.475529
9.748333	0.1	0.470616
9.750000	0.1	0.468655
9.751667	0.1	0.469028
9.753333	0.1	0.469526
9.755000	0.1	0.468986
9.756667	0.1	0.467892
9.758333	0.1	0.466993
9.760000	0.1	0.466653
9.761667	0.1	0.466355
9.763333	0.1	0.465121
9.765000	0.1	0.463794
9.766667	0.1	0.464711
9.768333	0.1	0.468292
9.770000	0.1	0.472078
9.771667	0.1	0.473466
9.773333	0.1	0.472255
9.775000	0.1	0.470933
9.776667	0.1	0.472348
9.778333	0.1	0.476656
9.780000	0.1	0.481335
9.781667	0.1	0.483878
9.783333	0.1	0.483538
9.785000	0.1	0.481494
9.786667	0.1	0.480064
9.788333	0.1	0.480916
9.790000	0.1	0.483431
9.791667	0.1	0.485359
9.793333	0.1	0.485289
9.795000	0.1	0.483990
9.796667	0.1	0.482798
9.798333	0.1	0.481219
9.800000	0.1	0.477191
9.801667	0.1	0.470206
9.803333	0.1	0.463277
9.805000	0.1	0.460674
9.806667	0.1	0.464316
9.808333	0.1	0.472693
9.810000	0.1	0.482025
9.811667	0.1	0.488344
9.813333	0.1	0.489452
9.815000	0.1	0.485890
9.816667	0.1	0.480632
9.818333	0.1	0.476791
9.820000	0.1	0.475110
9.821667	0.1	0.474160
9.823333	0.1	0.473303
9.825000	0.1	0.474332
9.826667	0.1	0.478863
9.828333	0.1	0.485820
9.830000	0.1	0.492479
9.831667	0.1	0.496828
9.833333	0.1	0.499049
9.835000	0.1	0.500954
9.836667	0.1	0.502751
9.838333	0.1	0.501801
9.840000	0.1	0.496348
9.841667	0.1	0.488027
9.843333	0.1	0.480227
9.845000	0.1	0.476185
9.846667	0.1	0.477377
9.848333	0.1	0.482174
9.850000	0.1	0.487189
9.851667	0.1	0.489797
9.853333	0.1	0.488856
9.855000	0.1	0.484628
9.856667	0.1	0.478895
9.858333	0.1	0.473973
9.860000	0.1	0.471096
9.861667	0.1	0.470309
9.863333	0.1	0.471422
9.865000	0.1	0.473815
9.866667	0.1	0.475752
9.868333	0.1	0.475673
9.870000	0.1	0.473936
9.871667	0.1	0.472199
9.873333	0.1	0.471445
9.875000	0.1	0.471706
9.876667	0.1	0.473359
9.878333	0.1	0.477172
9.880000	0.1	0.482588
9.881667	0.1	0.487245
9.883333	0.1	0.488502
9.885000	0.1	0.485647
9.886667	0.1	0.481228
9.888333	0.1	0.479100
9.890000	0.1	0.480735
9.891667	0.1	0.484302
9.893333	0.1	0.487128
9.895000	0.1	0.488521
9.896667	0.1	0.489508
9.898333	0.1	0.490071
9.900000	0.1	0.488893
9.901667	0.1	0.485657
9.903333	0.1	0.481820
9.905000	0.1	0.479068
9.906667	0.1	0.477820
9.908333	0.1	0.477168
9.910000	0.1	0.475938
9.911667	0.1	0.473829
9.913333	0.1	0.471110
9.915000	0.1	0.467580
9.916667	0.1	0.462825
9.918333	0.1	0.457489
9.920000	0.1	0.452865
9.921667	0.1	0.449256
9.923333	0.1	0.446006
9.925000	0.1	0.442844
9.926667	0.1	0.440292
9.928333	0.1	0.438797
9.930000	0.1	0.437675
9.931667	0.1	0.435375
9.933333	0.1	0.431249
9.935000	0.1	0.426583
9.936667	0.1	0.423454
9.938333	0.1	0.422918
9.940000	0.1	0.424227
9.941667	0.1	0.426047
9.943333	0.1	0.427999
9.945000	0.1	0.429996
9.946667	0.1	0.431160
9.948333	0.1	0.430583
9.950000	0.1	0.428506
9.951667	0.1	0.426280
9.953333	0.1	0.425191
9.955000	0.1	0.425391
9.956667	0.1	0.425777
9.958333	0.1	0.424944
9.960000	0.1	0.422522
9.961667	0.1	0.419440
9.963333	0.1	0.417181
9.965000	0.1	0.416762
9.966667	0.1	0.417908
9.968333	0.1	0.419212
9.970000	0.1	0.419146
9.971667	0.1	0.416711
9.973333	0.1	0.411808
9.975000	0.1	0.405405
9.976667	0.1	0.399342
9.978333	0.1	0.395202
9.980000	0.1	0.392799
9.981667	0.1	0.390708
9.983333	0.1	0.388036
9.985000	0.1	0.384944
9.986667	0.1	0.382410
9.988333	0.1	0.381861
9.990000	0.1	0.383817
9.991667	0.1	0.387244
9.993333	0.1	0.391044
9.995000	0.1	0.394490
9.996667	0.1	0.396366
9.998333	0.1	0.396031
10.000000	0.1	0.394611
10.001667	0.1	0.393963
10.003333	0.1	0.395323
10.005000	0.1	0.398634
10.006667	0.1	0.402308
10.008333	0.1	0.404636
10.010000	0.1	0.405614
10.011667	0.1	0.406108
10.013333	0.1	0.405456
10.015000	0.1	0.401400
10.016667	0.1	0.392706
10.018333	0.1	0.380939
10.020000	0.1	0.369688
10.021667	0.1	0.362024
10.023333	0.1	0.358331
10.025000	0.1	0.356808
10.026667	0.1	0.355919
10.028333	0.1	0.355984
10.030000	0.1	0.358350
10.031667	0.1	0.363048
10.033333	0.1	0.367877
10.035000	0.1	0.369847
10.036667	0.1	0.367337
10.038333	0.1	0.361269
10.040000	0.1	0.354750
10.041667	0.1	0.351183
10.043333	0.1	0.351835
10.045000	0.1	0.355523
10.046667	0.1	0.360645
10.048333	0.1	0.366378
10.050000	0.1	0.371486
10.051667	0.1	0.373647
10.053333	0.1	0.371113
10.055000	0.1	0.364366
10.056667	0.1	0.355635
10.058333	0.1	0.347975
10.060000	0.1	0.344445
10.061667	0.1	0.346415
10.063333	0.1	0.352156
10.065000	0.1	0.357921
10.066667	0.1	0.360804
10.068333	0.1	0.360734
10.070000	0.1	0.359681
10.071667	0.1	0.359449
10.073333	0.1	0.360012
10.075000	0.1	0.359626
10.076667	0.1	0.357400
10.078333	0.1	0.354764
10.080000	0.1	0.353553
10.081667	0.1	0.354359
10.083333	0.1	0.356599
10.085000	0.1	0.358941
10.086667	0.1	0.360291
10.088333	0.1	0.360645
10.090000	0.1	0.360524
10.091667	0.1	0.359761
10.093333	0.1	0.357223
10.095000	0.1	0.352622
10.096667	0.1	0.348263
10.098333	0.1	0.347174
10.100000	0.1	0.350084
10.101667	0.1	0.355318
10.103333	0.1	0.360343
10.105000	0.1	0.363379
10.106667	0.1	0.364333
10.108333	0.1	0.364129
10.110000	0.1	0.363491
10.111667	0.1	0.362368
10.113333	0.1	0.360142
10.115000	0.1	0.356869
10.116667	0.1	0.354042
10.118333	0.1	0.353130
10.120000	0.1	0.353791
10.121667	0.1	0.354769
10.123333	0.1	0.355397
10.125000	0.1	0.355453
10.126667	0.1	0.354941
10.128333	0.1	0.354918
10.130000	0.1	0.356752
10.131667	0.1	0.360003
10.133333	0.1	0.362485
10.135000	0.1	0.362312
10.136667	0.1	0.358904
10.138333	0.1	0.353274
10.140000	0.1	0.348128
10.141667	0.1	0.346666
10.143333	0.1	0.350447
10.145000	0.1	0.357926
10.146667	0.1	0.365055
10.148333	0.1	0.368273
10.150000	0.1	0.367309
10.151667	0.1	0.364631
10.153333	0.1	0.362732
10.155000	0.1	0.363076
10.156667	0.1	0.366070
10.158333	0.1	0.370271
10.160000	0.1	0.372990
10.161667	0.1	0.373041
10.163333	0.1	0.371668
10.165000	0.1	0.370634
10.166667	0.1	0.371225
10.168333	0.1	0.374289
10.170000	0.1	0.379481
10.171667	0.1	0.384734
10.173333	0.1	0.387011
10.175000	0.1	0.384194
10.176667	0.1	0.376725
10.178333	0.1	0.367202
10.180000	0.1	0.358806
10.181667	0.1	0.354345
10.183333	0.1	0.354759
10.185000	0.1	0.358163
10.186667	0.1	0.361721
10.188333	0.1	0.364631
10.190000	0.1	0.367826
10.191667	0.1	0.371118
10.193333	0.1	0.372850
10.195000	0.1	0.371914
10.196667	0.1	0.368292
10.198333	0.1	0.362564
10.200000	0.1	0.356059
10.201667	0.1	0.350755
10.203333	0.1	0.348152
10.205000	0.1	0.348249
10.206667	0.1	0.350708
10.208333	0.1	0.356128
10.210000	0.1	0.364324
10.211667	0.1	0.372417
10.213333	0.1	0.376860
10.215000	0.1	0.376641
10.216667	0.1	0.373363
10.218333	0.1	0.369316
10.220000	0.1	0.366415
10.221667	0.1	0.365912
10.223333	0.1	0.368012
10.225000	0.1	0.371677
10.226667	0.1	0.375202
10.228333	0.1	0.377172
10.230000	0.1	0.376953
10.231667	0.1	0.374545
10.233333	0.1	0.370378
10.235000	0.1	0.365195
10.236667	0.1	0.360003
10.238333	0.1	0.356189
10.240000	0.1	0.354410
10.241667	0.1	0.353851
10.243333	0.1	0.353893
10.245000	0.1	0.355397
10.246667	0.1	0.359351
10.248333	0.1	0.365670
10.250000	0.1	0.373241
10.251667	0.1	0.380185
10.253333	0.1	0.384273
10.255000	0.1	0.383910
10.256667	0.1	0.378988
10.258333	0.1	0.371253
10.260000	0.1	0.363719
10.261667	0.1	0.358657
10.263333	0.1	0.355789
10.265000	0.1	0.353134
10.266667	0.1	0.350052
10.268333	0.1	0.348776
10.270000	0.1	0.352301
10.271667	0.1	0.360934
10.273333	0.1	0.371332
10.275000	0.1	0.379020
10.276667	0.1	0.381311
10.278333	0.1	0.378266
10.280000	0.1	0.372389
10.281667	0.1	0.367388
10.283333	0.1	0.365716
10.285000	0.1	0.366759
10.286667	0.1	0.368166
10.288333	0.1	0.368804
10.290000	0.1	0.369833
10.291667	0.1	0.373009
10.293333	0.1	0.378722
10.295000	0.1	0.385479
10.296667	0.1	0.390825
10.298333	0.1	0.393461
10.300000	0.1	0.394532
10.301667	0.1	0.396278
10.303333	0.1	0.399607
10.305000	0.1	0.403160
10.306667	0.1	0.404608
10.308333	0.1	0.403249
10.310000	0.1	0.400865
10.311667	0.1	0.399435
10.313333	0.1	0.399300
10.315000	0.1	0.400301
10.316667	0.1	0.403184
10.318333	0.1	0.409111
10.320000	0.1	0.418308
10.321667	0.1	0.429694
10.323333	0.1	0.441200
10.325000	0.1	0.450076
10.326667	0.1	0.454690
10.328333	0.1	0.456288
10.330000	0.1	0.457489
10.331667	0.1	0.460180
10.333333	0.1	0.465442
10.335000	0.1	0.472995
10.336667	0.1	0.480143
10.338333	0.1	0.484516
10.340000	0.1	0.487184
10.341667	0.1	0.490164
10.343333	0.1	0.493135
10.345000	0.1	0.494965
10.346667	0.1	0.496441
10.348333	0.1	0.499906
10.350000	0.1	0.506858
10.351667	0.1	0.516879
10.353333	0.1	0.528330
10.355000	0.1	0.539576
10.356667	0.1	0.550305
10.358333	0.1	0.561117
10.360000	0.1	0.571404
10.361667	0.1	0.579134
10.363333	0.1	0.582989
10.365000	0.1	0.584484
10.366667	0.1	0.587953
10.368333	0.1	0.596866
10.370000	0.1	0.610226
10.371667	0.1	0.624196
10.373333	0.1	0.636028
10.375000	0.1	0.645583
10.376667	0.1	0.654720
10.378333	0.1	0.665598
10.380000	0.1	0.678669
10.381667	0.1	0.692727
10.383333	0.1	0.706818
10.385000	0.1	0.721184
10.386667	0.1	0.736909
10.388333	0.1	0.754618
10.390000	0.1	0.772844
10.391667	0.1	0.788756
10.393333	0.1	0.800835
10.395000	0.1	0.810092
10.396667	0.1	0.818828
10.398333	0.1	0.828840
10.400000	0.1	0.841166
10.401667	0.1	0.856505
10.403333	0.1	0.874088
10.405000	0.1	0.890912
10.406667	0.1	0.903718
10.408333	0.1	0.911946
10.410000	0.1	0.918754
10.411667	0.1	0.928920
10.413333	0.1	0.945027
10.415000	0.1	0.965823
10.416667	0.1	0.988110
10.418333	0.1	1.009586
10.420000	0.1	1.029908
10.421667	0.1	1.049130
10.423333	0.1	1.066257
10.425000	0.1	1.080791
10.426667	0.1	1.094239
10.428333	0.1	1.108539
10.430000	0.1	1.124549
10.431667	0.1	1.142519
10.433333	0.1	1.162281
10.435000	0.1	1.182663
10.436667	0.1	1.201602
10.438333	0.1	1.217430
10.440000	0.1	1.230352
10.441667	0.1	1.242775
10.443333	0.1	1.257202
10.445000	0.1	1.273877
10.446667	0.1	1.291484
10.448333	0.1	1.308639
10.450000	0.1	1.324061
10.451667	0.1	1.337184
10.453333	0.1	1.348481
10.455000	0.1	1.358786
10.456667	0.1	1.369049
10.458333	0.1	1.380215
10.460000	0.1	1.392616
10.461667	0.1	1.405268
10.463333	0.1	1.416029
10.465000	0.1	1.423028
10.466667	0.1	1.425864
10.468333	0.1	1.425487
10.470000	0.1	1.424118
10.471667	0.1	1.424649
10.473333	0.1	1.428514
10.475000	0.1	1.434633
10.476667	0.1	1.441147
10.478333	0.1	1.447015
10.480000	0.1	1.451527
10.481667	0.1	1.454060
10.483333	0.1	1.454763
10.485000	0.1	1.454535
10.486667	0.1	1.454749
10.488333	0.1	1.457152
10.490000	0.1	1.462367
10.491667	0.1	1.468253
10.493333	0.1	1.471941
10.495000	0.1	1.473129
10.496667	0.1	1.472970
10.498333	0.1	1.472123
10.500000	0.1	1.471313
10.501667	0.1	1.471057
10.503333	0.1	1.470749
10.505000	0.1	1.469464
10.506667	0.1	1.466852
10.508333	0.1	1.463122
10.510000	0.1	1.459005
10.511667	0.1	1.455392
10.513333	0.1	1.452565
10.515000	0.1	1.450130
10.516667	0.1	1.447550
10.518333	0.1	1.444370
10.520000	0.1	1.440463
10.521667	0.1	1.436765
10.523333	0.1	1.434721
10.525000	0.1	1.434595
10.526667	0.1	1.435946
10.528333	0.1	1.438959
10.530000	0.1	1.443378
10.531667	0.1	1.447732
10.533333	0.1	1.451015
10.535000	0.1	1.453441
10.536667	0.1	1.455164
10.538333	0.1	1.455192
10.540000	0.1	1.452547
10.541667	0.1	1.448439
10.543333	0.1	1.445743
10.545000	0.1	1.446363
10.546667	0.1	1.450060
10.548333	0.1	1.455098
10.550000	0.1	1.459569
10.551667	0.1	1.462828
10.553333	0.1	1.465534
10.555000	0.1	1.467881
10.556667	0.1	1.468719
10.558333	0.1	1.467136
10.560000	0.1	1.464044
10.561667	0.1	1.461660
10.563333	0.1	1.461529
10.565000	0.1	1.463052
10.566667	0.1	1.464430
10.568333	0.1	1.464961
10.570000	0.1	1.465669
10.571667	0.1	1.467806
10.573333	0.1	1.471597
10.575000	0.1	1.476337
10.576667	0.1	1.480822
10.578333	0.1	1.483224
10.580000	0.1	1.482251
10.581667	0.1	1.479355
10.583333	0.1	1.477520
10.585000	0.1	1.478088
10.586667	0.1	1.479839
10.588333	0.1	1.480621
10.590000	0.1	1.479792
10.591667	0.1	1.479294
10.593333	0.1	1.481450
10.595000	0.1	1.485520
10.596667	0.1	1.488123
10.598333	0.1	1.487243
10.600000	0.1	1.484067
10.601667	0.1	1.481110
10.603333	0.1	1.479536
10.605000	0.1	1.478558
10.606667	0.1	1.477045
10.608333	0.1	1.475229
10.610000	0.1	1.474204
10.611667	0.1	1.474046
10.613333	0.1	1.473892
10.615000	0.1	1.473655
10.616667	0.1	1.474423
10.618333	0.1	1.476919
10.620000	0.1	1.480090
10.621667	0.1	1.481781
10.623333	0.1	1.480570
10.625000	0.1	1.476584
10.626667	0.1	1.471187
10.628333	0.1	1.466302
10.630000	0.1	1.463029
10.631667	0.1	1.460696
10.633333	0.1	1.457981
10.635000	0.1	1.454512
10.636667	0.1	1.451401
10.638333	0.1	1.450819
10.640000	0.1	1.454074
10.641667	0.1	1.459443
10.643333	0.1	1.462814
10.645000	0.1	1.461292
10.646667	0.1	1.455629
10.648333	0.1	1.448495
10.650000	0.1	1.441683
10.651667	0.1	1.435806
10.653333	0.1	1.430991
10.655000	0.1	1.426367
10.656667	0.1	1.420453
10.658333	0.1	1.412844
10.660000	0.1	1.404299
10.661667	0.1	1.395922
10.663333	0.1	1.389021
10.665000	0.1	1.384029
10.666667	0.1	1.379522
10.668333	0.1	1.373910
10.670000	0.1	1.367526
10.671667	0.1	1.361761
10.673333	0.1	1.356686
10.675000	0.1	1.350455
10.676667	0.1	1.341323
10.678333	0.1	1.329603
10.680000	0.1	1.317281
10.681667	0.1	1.306152
10.683333	0.1	1.296690
10.685000	0.1	1.287707
10.686667	0.1	1.276783
10.688333	0.1	1.262561
10.690000	0.1	1.246664
10.691667	0.1	1.232387
10.693333	0.1	1.221774
10.695000	0.1	1.214109
10.696667	0.1	1.206598
10.698333	0.1	1.196396
10.700000	0.1	1.182617
10.701667	0.1	1.166570
10.703333	0.1	1.150221
10.705000	0.1	1.135073
10.706667	0.1	1.121522
10.708333	0.1	1.108451
10.710000	0.1	1.093983
10.711667	0.1	1.077009
10.713333	0.1	1.058634
10.715000	0.1	1.041349
10.716667	0.1	1.026145
10.718333	0.1	1.011686
10.720000	0.1	0.995821
10.721667	0.1	0.977293
10.723333	0.1	0.957237
10.725000	0.1	0.938894
10.726667	0.1	0.924994
10.728333	0.1	0.915551
10.730000	0.1	0.907588
10.731667	0.1	0.897278
10.733333	0.1	0.882978
10.735000	0.1	0.866055
10.736667	0.1	0.849692
10.738333	0.1	0.836630
10.740000	0.1	0.826889
10.741667	0.1	0.818418
10.743333	0.1	0.809776
10.745000	0.1	0.800821
10.746667	0.1	0.791647
10.748333	0.1	0.782027
10.750000	0.1	0.771428
10.751667	0.1	0.759126
10.753333	0.1	0.744937
10.755000	0.1	0.730003
10.756667	0.1	0.715791
10.758333	0.1	0.702846
10.760000	0.1	0.691032
10.761667	0.1	0.679935
10.763333	0.1	0.668885
10.765000	0.1	0.658049
10.766667	0.1	0.648992
10.768333	0.1	0.642803
10.770000	0.1	0.638161
10.771667	0.1	0.632349
10.773333	0.1	0.623832
10.775000	0.1	0.613695
10.776667	0.1	0.604484
10.778333	0.1	0.597257
10.780000	0.1	0.590440
10.781667	0.1	0.581732
10.783333	0.1	0.570985
10.785000	0.1	0.560828
10.786667	0.1	0.553452
10.788333	0.1	0.547930
10.790000	0.1	0.542062
10.791667	0.1	0.535310
10.793333	0.1	0.528744
10.795000	0.1	0.523292
10.796667	0.1	0.518835
10.798333	0.1	0.514346
10.800000	0.1	0.508553
10.801667	0.1	0.501000
10.803333	0.1	0.493187
10.805000	0.1	0.488092
10.806667	0.1	0.487641
10.808333	0.1	0.490770
10.810000	0.1	0.494141
10.811667	0.1	0.494486
10.813333	0.1	0.490793
10.815000	0.1	0.484800
10.816667	0.1	0.479436
10.818333	0.1	0.476595
10.820000	0.1	0.475985
10.821667	0.1	0.476199
10.823333	0.1	0.476055
10.825000	0.1	0.474765
10.826667	0.1	0.472423
10.828333	0.1	0.470323
10.830000	0.1	0.469182
10.831667	0.1	0.467906
10.833333	0.1	0.465056
10.835000	0.1	0.460893
10.836667	0.1	0.457433
10.838333	0.1	0.456474
10.840000	0.1	0.457638
10.841667	0.1	0.458988
10.843333	0.1	0.459366
10.845000	0.1	0.458914
10.846667	0.1	0.457750
10.848333	0.1	0.455221
10.850000	0.1	0.450872
10.851667	0.1	0.445885
10.853333	0.1	0.442052
10.855000	0.1	0.439556
10.856667	0.1	0.437223
10.858333	0.1	0.434439
10.860000	0.1	0.431743
10.861667	0.1	0.429782
10.863333	0.1	0.428432
10.865000	0.1	0.427230
10.866667	0.1	0.426057
10.868333	0.1	0.424879
10.870000	0.1	0.423663
10.871667	0.1	0.422643
10.873333	0.1	0.422113
10.875000	0.1	0.422536
10.876667	0.1	0.424800
10.878333	0.1	0.429461
10.880000	0.1	0.436055
10.881667	0.1	0.442951
10.883333	0.1	0.447780
10.885000	0.1	0.448739
10.886667	0.1	0.445847
10.888333	0.1	0.440716
10.890000	0.1	0.435715
10.891667	0.1	0.433396
10.893333	0.1	0.435109
10.895000	0.1	0.439584
10.896667	0.1	0.443743
10.898333	0.1	0.445368
10.900000	0.1	0.444888
10.901667	0.1	0.444693
10.903333	0.1	0.446797
10.905000	0.1	0.451244
10.906667	0.1	0.456553
10.908333	0.1	0.461056
10.910000	0.1	0.463622
10.911667	0.1	0.463971
10.913333	0.1	0.462667
10.915000	0.1	0.460362
10.916667	0.1	0.457535
10.918333	0.1	0.454527
10.920000	0.1	0.450802
10.921667	0.1	0.445158
10.923333	0.1	0.437740
10.925000	0.1	0.430727
10.926667	0.1	0.426355
10.928333	0.1	0.425261
10.930000	0.1	0.426858
10.931667	0.1	0.429875
10.933333	0.1	0.432255
10.935000	0.1	0.432162
10.936667	0.1	0.429805
10.938333	0.1	0.427398
10.940000	0.1	0.427058
10.941667	0.1	0.428976
10.943333	0.1	0.431370
10.945000	0.1	0.432474
10.946667	0.1	0.432292
10.948333	0.1	0.431505
10.950000	0.1	0.430406
10.951667	0.1	0.429759
10.953333	0.1	0.430280
10.955000	0.1	0.431086
10.956667	0.1	0.430229
10.958333	0.1	0.426956
10.960000	0.1	0.422681
10.961667	0.1	0.419151
10.963333	0.1	0.416650
10.965000	0.1	0.414825
10.966667	0.1	0.413512
10.968333	0.1	0.412571
10.970000	0.1	0.411891
10.971667	0.1	0.411342
10.973333	0.1	0.411225
10.975000	0.1	0.412492
10.976667	0.1	0.415328
10.978333	0.1	0.417996
10.980000	0.1	0.418238
10.981667	0.1	0.415323
10.983333	0.1	0.410373
10.985000	0.1	0.405586
10.986667	0.1	0.403160
10.988333	0.1	0.403635
10.990000	0.1	0.404939
10.991667	0.1	0.404487
10.993333	0.1	0.402383
10.995000	0.1	0.400823
10.996667	0.1	0.400739
10.998333	0.1	0.401032
11.000000	0.1	0.400478
11.001667	0.1	0.398774
11.003333	0.1	0.395873
11.005000	0.1	0.391705
11.006667	0.1	0.386811
11.008333	0.1	0.382503
11.010000	0.1	0.380883
11.011667	0.1	0.383994
11.013333	0.1	0.391202
11.015000	0.1	0.398834
11.016667	0.1	0.403100
11.018333	0.1	0.402615
11.020000	0.1	0.399076
11.021667	0.1	0.395784
11.023333	0.1	0.395016
11.025000	0.1	0.397181
11.026667	0.1	0.401121
11.028333	0.1	0.404250
11.030000	0.1	0.404404
11.031667	0.1	0.401977
11.033333	0.1	0.399030
11.035000	0.1	0.396990
11.036667	0.1	0.395756
11.038333	0.1	0.394322
11.040000	0.1	0.392776
11.041667	0.1	0.393209
11.043333	0.1	0.397079
11.045000	0.1	0.402634
11.046667	0.1	0.406126
11.048333	0.1	0.405279
11.050000	0.1	0.400920
11.051667	0.1	0.395267
11.053333	0.1	0.389917
11.055000	0.1	0.385903
11.056667	0.1	0.384483
11.058333	0.1	0.386382
11.060000	0.1	0.390341
11.061667	0.1	0.394196
11.063333	0.1	0.397204
11.065000	0.1	0.399863
11.066667	0.1	0.402192
11.068333	0.1	0.403291
11.070000	0.1	0.402285
11.071667	0.1	0.399579
11.073333	0.1	0.396753
11.075000	0.1	0.394848
11.076667	0.1	0.394066
11.078333	0.1	0.394620
11.080000	0.1	0.396101
11.081667	0.1	0.397349
11.083333	0.1	0.397735
11.085000	0.1	0.397256
11.086667	0.1	0.395891
11.088333	0.1	0.393754
11.090000	0.1	0.391137
11.091667	0.1	0.388352
11.093333	0.1	0.385903
11.095000	0.1	0.384664
11.096667	0.1	0.385661
11.098333	0.1	0.389186
11.100000	0.1	0.394089
11.101667	0.1	0.398750
11.103333	0.1	0.402587
11.105000	0.1	0.405214
11.106667	0.1	0.405209
11.108333	0.1	0.401847
11.110000	0.1	0.396864
11.111667	0.1	0.392771
11.113333	0.1	0.390471
11.115000	0.1	0.389488
11.116667	0.1	0.389391
11.118333	0.1	0.390313
11.120000	0.1	0.392944
11.121667	0.1	0.397922
11.123333	0.1	0.404925
11.125000	0.1	0.412557
11.126667	0.1	0.418732
11.128333	0.1	0.421200
11.130000	0.1	0.418294
11.131667	0.1	0.409870
11.133333	0.1	0.398238
11.135000	0.1	0.387873
11.136667	0.1	0.383053
11.138333	0.1	0.385558
11.140000	0.1	0.394234
11.141667	0.1	0.405782
11.143333	0.1	0.416311
11.145000	0.1	0.422932
11.146667	0.1	0.424641
11.148333	0.1	0.422904
11.150000	0.1	0.420734
11.151667	0.1	0.420362
11.153333	0.1	0.422304
11.155000	0.1	0.425749
11.156667	0.1	0.429098
11.158333	0.1	0.430881
11.160000	0.1	0.430825
11.161667	0.1	0.430145
11.163333	0.1	0.430257
11.165000	0.1	0.430718
11.166667	0.1	0.429600
11.168333	0.1	0.426369
11.170000	0.1	0.422602
11.171667	0.1	0.419552
11.173333	0.1	0.416986
11.175000	0.1	0.415049
11.176667	0.1	0.415342
11.178333	0.1	0.419449
11.180000	0.1	0.427677
11.181667	0.1	0.439095
11.183333	0.1	0.451184
11.185000	0.1	0.460004
11.186667	0.1	0.462611
11.188333	0.1	0.459333
11.190000	0.1	0.453275
11.191667	0.1	0.448069
11.193333	0.1	0.445712
11.195000	0.1	0.445307
11.196667	0.1	0.444395
11.198333	0.1	0.441778
11.200000	0.1	0.438369
11.201667	0.1	0.435612
11.203333	0.1	0.434280
11.205000	0.1	0.434741
11.206667	0.1	0.437163
11.208333	0.1	0.440879
11.210000	0.1	0.444786
11.211667	0.1	0.449023
11.213333	0.1	0.454681
11.215000	0.1	0.461484
11.216667	0.1	0.467356
11.218333	0.1	0.470593
11.220000	0.1	0.470956
11.221667	0.1	0.468777
11.223333	0.1	0.464949
11.225000	0.1	0.461680
11.226667	0.1	0.461191
11.228333	0.1	0.463347
11.230000	0.1	0.465596
11.231667	0.1	0.465573
11.233333	0.1	0.462858
11.235000	0.1	0.458374
11.236667	0.1	0.453610
11.238333	0.1	0.450346
11.240000	0.1	0.449358
11.241667	0.1	0.449773
11.243333	0.1	0.450062
11.245000	0.1	0.449084
11.246667	0.1	0.446984
11.248333	0.1	0.445270
11.250000	0.1	0.445102
11.251667	0.1	0.446197
11.253333	0.1	0.447948
11.255000	0.1	0.450234
11.256667	0.1	0.452790
11.258333	0.1	0.454537
11.260000	0.1	0.454006
11.261667	0.1	0.450867
11.263333	0.1	0.447314
11.265000	0.1	0.446960
11.266667	0.1	0.451123
11.268333	0.1	0.457088
11.270000	0.1	0.461191
11.271667	0.1	0.462094
11.273333	0.1	0.460595
11.275000	0.1	0.457908
11.276667	0.1	0.454513
11.278333	0.1	0.450276
11.280000	0.1	0.445382
11.281667	0.1	0.440539
11.283333	0.1	0.436520
11.285000	0.1	0.433996
11.286667	0.1	0.433489
11.288333	0.1	0.435496
11.290000	0.1	0.440502
11.291667	0.1	0.447738
11.293333	0.1	0.454783
11.295000	0.1	0.459854
11.296667	0.1	0.463147
11.298333	0.1	0.465461
11.300000	0.1	0.466527
11.301667	0.1	0.464753
11.303333	0.1	0.458676
11.305000	0.1	0.449046
11.306667	0.1	0.439021
11.308333	0.1	0.431794
11.310000	0.1	0.428748
11.311667	0.1	0.429437
11.313333	0.1	0.431971
11.315000	0.1	0.434499
11.316667	0.1	0.436688
11.318333	0.1	0.438634
11.320000	0.1	0.439575
11.321667	0.1	0.439398
11.323333	0.1	0.439854
11.325000	0.1	0.442755
11.326667	0.1	0.447514
11.328333	0.1	0.451324
11.330000	0.1	0.452274
11.331667	0.1	0.451263
11.333333	0.1	0.450211
11.335000	0.1	0.449736
11.336667	0.1	0.449149
11.338333	0.1	0.447975
11.340000	0.1	0.446909
11.341667	0.1	0.447002
11.343333	0.1	0.448171
11.345000	0.1	0.449540
11.346667	0.1	0.450565
11.348333	0.1	0.450825
11.350000	0.1	0.450122
11.351667	0.1	0.449163
11.353333	0.1	0.448576
11.355000	0.1	0.448031
11.356667	0.1	0.447286
11.358333	0.1	0.447077
11.360000	0.1	0.448041
11.361667	0.1	0.449750
11.363333	0.1	0.451519
11.365000	0.1	0.452986
11.366667	0.1	0.453568
11.368333	0.1	0.452697
11.370000	0.1	0.451165
11.371667	0.1	0.450965
11.373333	0.1	0.453410
11.375000	0.1	0.457829
11.376667	0.1	0.462020
11.378333	0.1	0.463482
11.380000	0.1	0.461079
11.381667	0.1	0.455379
11.383333	0.1	0.447673
11.385000	0.1	0.440017
11.386667	0.1	0.435342
11.388333	0.1	0.435729
11.390000	0.1	0.440981
11.391667	0.1	0.449028
11.393333	0.1	0.457247
11.395000	0.1	0.463882
11.396667	0.1	0.468837
11.398333	0.1	0.472772
11.400000	0.1	0.475184
11.401667	0.1	0.474774
11.403333	0.1	0.471780
11.405000	0.1	0.468087
11.406667	0.1	0.465773
11.408333	0.1	0.466090
11.410000	0.1	0.468525
11.411667	0.1	0.470947
11.413333	0.1	0.471198
11.415000	0.1	0.469149
11.416667	0.1	0.467282
11.418333	0.1	0.468129
11.420000	0.1	0.471459
11.421667	0.1	0.474756
11.423333	0.1	0.475715
11.425000	0.1	0.473610
11.426667	0.1	0.468777
11.428333	0.1	0.462150
11.430000	0.1	0.455696
11.431667	0.1	0.451971
11.433333	0.1	0.452446
11.435000	0.1	0.455938
11.436667	0.1	0.459147
11.438333	0.1	0.459636
11.440000	0.1	0.457736
11.441667	0.1	0.454709
11.443333	0.1	0.450863
11.445000	0.1	0.446360
11.446667	0.1	0.442546
11.448333	0.1	0.441307
11.450000	0.1	0.443314
11.451667	0.1	0.447775
11.453333	0.1	0.453442
11.455000	0.1	0.458900
11.456667	0.1	0.462439
11.458333	0.1	0.462560
11.460000	0.1	0.458742
11.461667	0.1	0.452236
11.463333	0.1	0.445936
11.465000	0.1	0.442411
11.466667	0.1	0.441754
11.468333	0.1	0.441861
11.470000	0.1	0.440953
11.471667	0.1	0.438872
11.473333	0.1	0.435929
11.475000	0.1	0.432176
11.476667	0.1	0.428208
11.478333	0.1	0.425107
11.480000	0.1	0.423626
11.481667	0.1	0.423854
11.483333	0.1	0.424529
11.485000	0.1	0.423063
11.486667	0.1	0.417395
11.488333	0.1	0.407593
11.490000	0.1	0.396138
11.491667	0.1	0.386853
11.493333	0.1	0.382443
11.495000	0.1	0.382769
11.496667	0.1	0.385754
11.498333	0.1	0.390024
11.500000	0.1	0.395551
11.501667	0.1	0.401777
11.503333	0.1	0.407179
11.505000	0.1	0.411239
11.506667	0.1	0.415165
11.508333	0.1	0.420283
11.510000	0.1	0.426257
11.511667	0.1	0.430937
11.513333	0.1	0.432003
11.515000	0.1	0.429000
11.516667	0.1	0.423612
11.518333	0.1	0.417833
11.520000	0.1	0.412441
11.521667	0.1	0.407631
11.523333	0.1	0.404171
11.525000	0.1	0.403021
11.526667	0.1	0.404133
11.528333	0.1	0.406313
11.530000	0.1	0.408194
11.531667	0.1	0.409046
11.533333	0.1	0.408683
11.535000	0.1	0.407281
11.536667	0.1	0.405088
11.538333	0.1	0.402201
11.540000	0.1	0.399030
11.541667	0.1	0.396888
11.543333	0.1	0.397046
11.545000	0.1	0.399114
11.546667	0.1	0.400916
11.548333	0.1	0.400413
11.550000	0.1	0.398010
11.551667	0.1	0.396427
11.553333	0.1	0.398033
11.555000	0.1	0.403216
11.556667	0.1	0.410629
11.558333	0.1	0.417964
11.560000	0.1	0.422802
11.561667	0.1	0.423482
11.563333	0.1	0.419435
11.565000	0.1	0.411621
11.566667	0.1	0.403202
11.568333	0.1	0.397745
11.570000	0.1	0.395826
11.571667	0.1	0.395323
11.573333	0.1	0.394825
11.575000	0.1	0.394867
11.576667	0.1	0.395807
11.578333	0.1	0.396413
11.580000	0.1	0.395542
11.581667	0.1	0.393563
11.583333	0.1	0.391332
11.585000	0.1	0.389535
11.586667	0.1	0.389148
11.588333	0.1	0.391104
11.590000	0.1	0.395011
11.591667	0.1	0.398848
11.593333	0.1	0.400618
11.595000	0.1	0.399658
11.596667	0.1	0.396189
11.598333	0.1	0.391374
11.600000	0.1	0.387658
11.601667	0.1	0.387342
11.603333	0.1	0.390685
11.605000	0.1	0.396045
11.606667	0.1	0.401293
11.608333	0.1	0.404334
11.610000	0.1	0.403682
11.611667	0.1	0.399654
11.613333	0.1	0.393949
11.615000	0.1	0.388185
11.616667	0.1	0.383966
11.618333	0.1	0.383579
11.620000	0.1	0.388529
11.621667	0.1	0.397400
11.623333	0.1	0.406220
11.625000	0.1	0.411263
11.626667	0.1	0.411766
11.628333	0.1	0.409866
11.630000	0.1	0.407835
11.631667	0.1	0.405926
11.633333	0.1	0.403496
11.635000	0.1	0.401190
11.636667	0.1	0.400320
11.638333	0.1	0.401102
11.640000	0.1	0.403086
11.641667	0.1	0.406178
11.643333	0.1	0.410331
11.645000	0.1	0.414993
11.646667	0.1	0.419011
11.648333	0.1	0.420879
11.650000	0.1	0.419719
11.651667	0.1	0.416311
11.653333	0.1	0.412855
11.655000	0.1	0.411659
11.656667	0.1	0.413293
11.658333	0.1	0.415738
11.660000	0.1	0.416306
11.661667	0.1	0.414136
11.663333	0.1	0.410234
11.665000	0.1	0.405759
11.666667	0.1	0.401568
11.668333	0.1	0.399426
11.670000	0.1	0.401386
11.671667	0.1	0.406969
11.673333	0.1	0.412832
11.675000	0.1	0.416120
11.676667	0.1	0.416595
11.678333	0.1	0.415738
11.680000	0.1	0.415165
11.681667	0.1	0.415347
11.683333	0.1	0.415547
11.685000	0.1	0.415449
11.686667	0.1	0.415463
11.688333	0.1	0.415342
11.690000	0.1	0.414560
11.691667	0.1	0.413563
11.693333	0.1	0.413735
11.695000	0.1	0.416087
11.696667	0.1	0.419910
11.698333	0.1	0.423160
11.700000	0.1	0.424357
11.701667	0.1	0.423286
11.703333	0.1	0.420343
11.705000	0.1	0.416413
11.706667	0.1	0.413726
11.708333	0.1	0.414941
11.710000	0.1	0.419789
11.711667	0.1	0.424650
11.713333	0.1	0.426224
11.715000	0.1	0.423733
11.716667	0.1	0.418257
11.718333	0.1	0.411137
11.720000	0.1	0.403146
11.721667	0.1	0.395272
11.723333	0.1	0.389293
11.725000	0.1	0.386634
11.726667	0.1	0.387076
11.728333	0.1	0.389395
11.730000	0.1	0.393060
11.731667	0.1	0.398783
11.733333	0.1	0.407165
11.735000	0.1	0.416874
11.736667	0.1	0.424609
11.738333	0.1	0.426932
11.740000	0.1	0.422755
11.741667	0.1	0.414574
11.743333	0.1	0.407142
11.745000	0.1	0.404152
11.746667	0.1	0.405801
11.748333	0.1	0.410061
11.750000	0.1	0.415384
11.751667	0.1	0.420944
11.753333	0.1	0.425461
11.755000	0.1	0.427240
11.756667	0.1	0.425787
11.758333	0.1	0.422830
11.760000	0.1	0.420539
11.761667	0.1	0.419081
11.763333	0.1	0.416506
11.765000	0.1	0.411132
11.766667	0.1	0.403784
11.768333	0.1	0.396953
11.770000	0.1	0.392734
11.771667	0.1	0.392250
11.773333	0.1	0.394969
11.775000	0.1	0.397991
11.776667	0.1	0.397679
11.778333	0.1	0.392646
11.780000	0.1	0.384883
11.781667	0.1	0.377973
11.783333	0.1	0.374475
11.785000	0.1	0.375411
11.786667	0.1	0.380767
11.788333	0.1	0.388725
11.790000	0.1	0.395779
11.791667	0.1	0.399821
11.793333	0.1	0.401582
11.795000	0.1	0.402625
11.796667	0.1	0.403617
11.798333	0.1	0.404082
11.800000	0.1	0.403090
11.801667	0.1	0.400171
11.803333	0.1	0.396031
11.805000	0.1	0.392585
11.806667	0.1	0.391947
11.808333	0.1	0.395630
11.810000	0.1	0.404147
11.811667	0.1	0.415631
11.813333	0.1	0.425829
11.815000	0.1	0.431174
11.816667	0.1	0.431137
11.818333	0.1	0.427412
11.820000	0.1	0.422094
11.821667	0.1	0.416981
11.823333	0.1	0.413731
11.825000	0.1	0.413326
11.826667	0.1	0.414993
11.828333	0.1	0.416650
11.830000	0.1	0.416702
11.831667	0.1	0.415347
11.833333	0.1	0.414238
11.835000	0.1	0.414648
11.836667	0.1	0.416450
11.838333	0.1	0.418737
11.840000	0.1	0.420250
11.841667	0.1	0.419687
11.843333	0.1	0.416595
11.845000	0.1	0.412106
11.846667	0.1	0.408236
11.848333	0.1	0.406154
11.850000	0.1	0.405759
11.851667	0.1	0.406555
11.853333	0.1	0.408310
11.855000	0.1	0.411128
11.856667	0.1	0.415044
11.858333	0.1	0.419575
11.860000	0.1	0.424134
11.861667	0.1	0.428134
11.863333	0.1	0.430299
11.865000	0.1	0.429275
11.866667	0.1	0.425051
11.868333	0.1	0.419440
11.870000	0.1	0.415351
11.871667	0.1	0.414979
11.873333	0.1	0.418201
11.875000	0.1	0.422718
11.876667	0.1	0.425782
11.878333	0.1	0.426252
11.880000	0.1	0.425205
11.881667	0.1	0.424092
11.883333	0.1	0.423328
11.885000	0.1	0.423221
11.886667	0.1	0.424492
11.888333	0.1	0.427379
11.890000	0.1	0.431007
11.891667	0.1	0.434024
11.893333	0.1	0.436036
11.895000	0.1	0.437829
11.896667	0.1	0.440422
11.898333	0.1	0.444362
11.900000	0.1	0.448707
11.901667	0.1	0.450728
11.903333	0.1	0.448450
11.905000	0.1	0.443049
11.906667	0.1	0.438052
11.908333	0.1	0.436925
11.910000	0.1	0.440837
11.911667	0.1	0.447812
11.913333	0.1	0.454220
11.915000	0.1	0.457582
11.916667	0.1	0.458504
11.918333	0.1	0.459710
11.920000	0.1	0.462760
11.921667	0.1	0.466509
11.923333	0.1	0.468958
11.925000	0.1	0.468963
11.926667	0.1	0.466472
11.928333	0.1	0.462774
11.930000	0.1	0.460069
11.931667	0.1	0.459794
11.933333	0.1	0.461596
11.935000	0.1	0.464018
11.936667	0.1	0.465624
11.938333	0.1	0.465694
11.940000	0.1	0.464260
11.941667	0.1	0.461554
11.943333	0.1	0.457820
11.945000	0.1	0.453745
11.946667	0.1	0.450560
11.948333	0.1	0.449419
11.950000	0.1	0.450672
11.951667	0.1	0.453237
11.953333	0.1	0.455095
11.955000	0.1	0.454858
11.956667	0.1	0.452688
11.958333	0.1	0.450178
11.960000	0.1	0.449684
11.961667	0.1	0.452735
11.963333	0.1	0.458546
11.965000	0.1	0.464595
11.966667	0.1	0.468427
11.968333	0.1	0.468832
11.970000	0.1	0.466374
11.971667	0.1	0.463086
11.973333	0.1	0.461480
11.975000	0.1	0.463226
11.976667	0.1	0.467938
11.978333	0.1	0.473605
11.980000	0.1	0.478234
11.981667	0.1	0.480525
11.983333	0.1	0.479990
11.985000	0.1	0.477228
11.986667	0.1	0.474104
11.988333	0.1	0.472916
11.990000	0.1	0.474574
11.991667	0.1	0.477657
11.993333	0.1	0.479547
11.995000	0.1	0.478080
11.996667	0.1	0.472800
11.998333	0.1	0.465638
12.000000	0.1	0.459752
12.001667	0.1	0.457270
12.003333	0.1	0.458066
12.005000	0.1	0.460725
12.006667	0.1	0.464069
12.008333	0.1	0.467426
12.010000	0.1	0.470188
12.011667	0.1	0.472125
12.013333	0.1	0.473866
12.015000	0.1	0.476008
12.016667	0.1	0.478351
12.018333	0.1	0.480521
12.020000	0.1	0.482351
12.021667	0.1	0.483473
12.023333	0.1	0.483124
12.025000	0.1	0.480730
12.026667	0.1	0.476926
12.028333	0.1	0.473289
12.030000	0.1	0.470951
12.031667	0.1	0.470048
12.033333	0.1	0.469973
12.035000	0.1	0.470029
12.036667	0.1	0.470439
12.038333	0.1	0.472642
12.040000	0.1	0.478034
12.041667	0.1	0.486174
12.043333	0.1	0.494374
12.045000	0.1	0.498905
12.046667	0.1	0.497513
12.048333	0.1	0.491566
12.050000	0.1	0.484823
12.051667	0.1	0.480032
12.053333	0.1	0.477969
12.055000	0.1	0.478863
12.056667	0.1	0.482569
12.058333	0.1	0.487887
12.060000	0.1	0.493038
12.061667	0.1	0.497033
12.063333	0.1	0.500167
12.065000	0.1	0.503492
12.066667	0.1	0.507589
12.068333	0.1	0.511184
12.070000	0.1	0.511832
12.071667	0.1	0.509224
12.073333	0.1	0.506369
12.075000	0.1	0.506183
12.076667	0.1	0.508321
12.078333	0.1	0.510062
12.080000	0.1	0.509350
12.081667	0.1	0.506565
12.083333	0.1	0.504209
12.085000	0.1	0.505033
12.086667	0.1	0.509620
12.088333	0.1	0.515413
12.090000	0.1	0.519333
12.091667	0.1	0.521392
12.093333	0.1	0.524316
12.095000	0.1	0.529909
12.096667	0.1	0.537732
12.098333	0.1	0.546472
12.100000	0.1	0.554463
12.101667	0.1	0.559720
12.103333	0.1	0.561145
12.105000	0.1	0.559632
12.106667	0.1	0.557611
12.108333	0.1	0.557187
12.110000	0.1	0.558388
12.111667	0.1	0.558933
12.113333	0.1	0.556344
12.115000	0.1	0.550901
12.116667	0.1	0.545508
12.118333	0.1	0.543296
12.120000	0.1	0.545965
12.121667	0.1	0.552707
12.123333	0.1	0.560805
12.125000	0.1	0.567990
12.126667	0.1	0.573262
12.128333	0.1	0.575832
12.130000	0.1	0.575301
12.131667	0.1	0.572805
12.133333	0.1	0.570333
12.135000	0.1	0.568796
12.136667	0.1	0.567380
12.138333	0.1	0.564652
12.140000	0.1	0.560367
12.141667	0.1	0.556214
12.143333	0.1	0.555124
12.145000	0.1	0.559553
12.146667	0.1	0.569280
12.148333	0.1	0.580875
12.150000	0.1	0.589606
12.151667	0.1	0.592186
12.153333	0.1	0.588945
12.155000	0.1	0.583800
12.156667	0.1	0.581341
12.158333	0.1	0.583362
12.160000	0.1	0.588442
12.161667	0.1	0.594612
12.163333	0.1	0.600889
12.165000	0.1	0.606454
12.166667	0.1	0.610985
12.168333	0.1	0.615730
12.170000	0.1	0.622054
12.171667	0.1	0.629020
12.173333	0.1	0.633760
12.175000	0.1	0.633895
12.176667	0.1	0.629635
12.178333	0.1	0.623888
12.180000	0.1	0.620587
12.181667	0.1	0.622277
12.183333	0.1	0.628401
12.185000	0.1	0.635618
12.186667	0.1	0.640503
12.188333	0.1	0.641588
12.190000	0.1	0.639628
12.191667	0.1	0.637099
12.193333	0.1	0.636298
12.195000	0.1	0.637271
12.196667	0.1	0.638510
12.198333	0.1	0.639288
12.200000	0.1	0.640294
12.201667	0.1	0.642040
12.203333	0.1	0.644019
12.205000	0.1	0.646017
12.206667	0.1	0.649304
12.208333	0.1	0.655367
12.210000	0.1	0.663730
12.211667	0.1	0.671465
12.213333	0.1	0.674953
12.215000	0.1	0.672685
12.216667	0.1	0.666962
12.218333	0.1	0.662957
12.220000	0.1	0.665463
12.221667	0.1	0.675642
12.223333	0.1	0.690026
12.225000	0.1	0.702082
12.226667	0.1	0.705947
12.228333	0.1	0.700341
12.230000	0.1	0.689002
12.231667	0.1	0.677453
12.233333	0.1	0.670133
12.235000	0.1	0.669048
12.236667	0.1	0.672811
12.238333	0.1	0.677342
12.240000	0.1	0.679027
12.241667	0.1	0.677425
12.243333	0.1	0.674604
12.245000	0.1	0.672741
12.246667	0.1	0.673127
12.248333	0.1	0.676606
12.250000	0.1	0.683507
12.251667	0.1	0.692657
12.253333	0.1	0.701007
12.255000	0.1	0.704802
12.256667	0.1	0.702026
12.258333	0.1	0.694073
12.260000	0.1	0.685453
12.261667	0.1	0.681556
12.263333	0.1	0.685197
12.265000	0.1	0.694557
12.266667	0.1	0.705039
12.268333	0.1	0.712359
12.270000	0.1	0.714366
12.271667	0.1	0.711954
12.273333	0.1	0.708192
12.275000	0.1	0.706301
12.276667	0.1	0.708429
12.278333	0.1	0.714818
12.280000	0.1	0.723330
12.281667	0.1	0.730641
12.283333	0.1	0.734143
12.285000	0.1	0.732639
12.286667	0.1	0.726595
12.288333	0.1	0.718758
12.290000	0.1	0.713435
12.291667	0.1	0.713710
12.293333	0.1	0.719475
12.295000	0.1	0.728122
12.296667	0.1	0.736071
12.298333	0.1	0.740336
12.300000	0.1	0.740173
12.301667	0.1	0.737156
12.303333	0.1	0.733729
12.305000	0.1	0.731442
12.306667	0.1	0.729961
12.308333	0.1	0.727721
12.310000	0.1	0.724243
12.311667	0.1	0.721556
12.313333	0.1	0.722329
12.315000	0.1	0.726897
12.316667	0.1	0.733538
12.318333	0.1	0.740546
12.320000	0.1	0.747107
12.321667	0.1	0.752709
12.323333	0.1	0.755931
12.325000	0.1	0.755023
12.326667	0.1	0.750115
12.328333	0.1	0.743559
12.330000	0.1	0.738492
12.331667	0.1	0.737631
12.333333	0.1	0.741621
12.335000	0.1	0.748103
12.336667	0.1	0.753244
12.338333	0.1	0.754641
12.340000	0.1	0.752816
12.341667	0.1	0.750073
12.343333	0.1	0.748583
12.345000	0.1	0.749528
12.346667	0.1	0.753291
12.348333	0.1	0.759577
12.350000	0.1	0.767079
12.351667	0.1	0.773612
12.353333	0.1	0.776849
12.355000	0.1	0.775880
12.356667	0.1	0.772835
12.358333	0.1	0.771806
12.360000	0.1	0.775200
12.361667	0.1	0.781375
12.363333	0.1	0.786441
12.365000	0.1	0.787992
12.366667	0.1	0.786455
12.368333	0.1	0.783578
12.370000	0.1	0.781137
12.371667	0.1	0.781305
12.373333	0.1	0.785887
12.375000	0.1	0.793673
12.376667	0.1	0.800802
12.378333	0.1	0.804528
12.380000	0.1	0.805235
12.381667	0.1	0.805221
12.383333	0.1	0.806092
12.385000	0.1	0.807527
12.386667	0.1	0.808388
12.388333	0.1	0.807573
12.390000	0.1	0.804164
12.391667	0.1	0.798702
12.393333	0.1	0.793720
12.395000	0.1	0.791689
12.396667	0.1	0.793412
12.398333	0.1	0.798083
12.400000	0.1	0.803540
12.401667	0.1	0.807731
12.403333	0.1	0.810632
12.405000	0.1	0.813655
12.406667	0.1	0.817631
12.408333	0.1	0.821813
12.410000	0.1	0.824109
12.411667	0.1	0.822549
12.413333	0.1	0.817226
12.415000	0.1	0.810814
12.416667	0.1	0.806777
12.418333	0.1	0.806428
12.420000	0.1	0.807568
12.421667	0.1	0.807289
12.423333	0.1	0.805412
12.425000	0.1	0.803513
12.426667	0.1	0.801980
12.428333	0.1	0.800057
12.430000	0.1	0.797659
12.431667	0.1	0.796011
12.433333	0.1	0.796504
12.435000	0.1	0.799233
12.436667	0.1	0.802851
12.438333	0.1	0.805943
12.440000	0.1	0.807857
12.441667	0.1	0.808523
12.443333	0.1	0.808463
12.445000	0.1	0.808458
12.446667	0.1	0.808402
12.448333	0.1	0.807727
12.450000	0.1	0.806893
12.451667	0.1	0.807014
12.453333	0.1	0.808393
12.455000	0.1	0.809948
12.456667	0.1	0.809422
12.458333	0.1	0.804472
12.460000	0.1	0.795163
12.461667	0.1	0.785175
12.463333	0.1	0.778958
12.465000	0.1	0.778134
12.466667	0.1	0.781245
12.468333	0.1	0.785510
12.470000	0.1	0.788462
12.471667	0.1	0.789100
12.473333	0.1	0.788127
12.475000	0.1	0.786842
12.476667	0.1	0.786213
12.478333	0.1	0.786516
12.480000	0.1	0.786888
12.481667	0.1	0.786008
12.483333	0.1	0.783768
12.485000	0.1	0.780947
12.486667	0.1	0.778083
12.488333	0.1	0.775736
12.490000	0.1	0.774208
12.491667	0.1	0.772909
12.493333	0.1	0.771093
12.495000	0.1	0.768886
12.496667	0.1	0.767065
12.498333	0.1	0.766022
12.500000	0.1	0.764849
12.501667	0.1	0.761840
12.503333	0.1	0.756159
12.505000	0.1	0.748709
12.506667	0.1	0.741258
12.508333	0.1	0.735251
12.510000	0.1	0.731479
12.511667	0.1	0.729831
12.513333	0.1	0.728900
12.515000	0.1	0.726660
12.516667	0.1	0.722050
12.518333	0.1	0.715745
12.520000	0.1	0.709491
12.521667	0.1	0.704802
12.523333	0.1	0.701821
12.525000	0.1	0.699260
12.526667	0.1	0.695786
12.528333	0.1	0.691479
12.530000	0.1	0.687782
12.531667	0.1	0.685970
12.533333	0.1	0.685663
12.535000	0.1	0.684811
12.536667	0.1	0.681547
12.538333	0.1	0.675768
12.540000	0.1	0.669109
12.541667	0.1	0.664252
12.543333	0.1	0.663609
12.545000	0.1	0.666650
12.546667	0.1	0.669532
12.548333	0.1	0.668624
12.550000	0.1	0.663679
12.551667	0.1	0.657518
12.553333	0.1	0.653006
12.555000	0.1	0.650901
12.556667	0.1	0.650561
12.558333	0.1	0.651567
12.560000	0.1	0.654818
12.561667	0.1	0.661467
12.563333	0.1	0.670580
12.565000	0.1	0.678957
12.566667	0.1	0.683451
12.568333	0.1	0.682720
12.570000	0.1	0.677705
12.571667	0.1	0.671367
12.573333	0.1	0.666385
12.575000	0.1	0.662757
12.576667	0.1	0.659088
12.578333	0.1	0.655390
12.580000	0.1	0.653020
12.581667	0.1	0.653071
12.583333	0.1	0.655781
12.585000	0.1	0.660107
12.586667	0.1	0.663116
12.588333	0.1	0.661723
12.590000	0.1	0.656224
12.591667	0.1	0.650589
12.593333	0.1	0.648871
12.595000	0.1	0.652415
12.596667	0.1	0.659744
12.598333	0.1	0.667307
12.600000	0.1	0.671307
12.601667	0.1	0.670673
12.603333	0.1	0.667423
12.605000	0.1	0.664028
12.606667	0.1	0.662105
12.608333	0.1	0.662422
12.610000	0.1	0.664070
12.611667	0.1	0.665169
12.613333	0.1	0.665174
12.615000	0.1	0.665411
12.616667	0.1	0.667204
12.618333	0.1	0.670236
12.620000	0.1	0.673039
12.621667	0.1	0.674785
12.623333	0.1	0.676075
12.625000	0.1	0.677723
12.626667	0.1	0.679139
12.628333	0.1	0.678557
12.630000	0.1	0.675172
12.631667	0.1	0.669705
12.633333	0.1	0.663595
12.635000	0.1	0.658487
12.636667	0.1	0.654850
12.638333	0.1	0.651116
12.640000	0.1	0.645700
12.641667	0.1	0.638734
12.643333	0.1	0.631968
12.645000	0.1	0.628019
12.646667	0.1	0.629020
12.648333	0.1	0.634920
12.650000	0.1	0.642748
12.651667	0.1	0.648196
12.653333	0.1	0.648540
12.655000	0.1	0.644661
12.656667	0.1	0.640359
12.658333	0.1	0.639101
12.660000	0.1	0.641285
12.661667	0.1	0.644727
12.663333	0.1	0.646571
12.665000	0.1	0.645397
12.666667	0.1	0.642627
12.668333	0.1	0.640904
12.670000	0.1	0.641523
12.671667	0.1	0.644051
12.673333	0.1	0.646841
12.675000	0.1	0.648219
12.676667	0.1	0.647958
12.678333	0.1	0.646887
12.680000	0.1	0.645174
12.681667	0.1	0.642296
12.683333	0.1	0.638436
12.685000	0.1	0.634687
12.686667	0.1	0.631735
12.688333	0.1	0.629118
12.690000	0.1	0.626510
12.691667	0.1	0.624713
12.693333	0.1	0.624782
12.695000	0.1	0.626687
12.696667	0.1	0.628661
12.698333	0.1	0.628056
12.700000	0.1	0.623860
12.701667	0.1	0.617784
12.703333	0.1	0.612307
12.705000	0.1	0.609276
12.706667	0.1	0.609928
12.708333	0.1	0.614207
12.710000	0.1	0.620391
12.711667	0.1	0.625798
12.713333	0.1	0.628014
12.715000	0.1	0.626519
12.716667	0.1	0.623008
12.718333	0.1	0.619390
12.720000	0.1	0.615981
12.721667	0.1	0.612065
12.723333	0.1	0.607823
12.725000	0.1	0.604875
12.726667	0.1	0.604386
12.728333	0.1	0.605998
12.730000	0.1	0.608927
12.731667	0.1	0.612657
12.733333	0.1	0.616265
12.735000	0.1	0.617867
12.736667	0.1	0.615255
12.738333	0.1	0.607762
12.740000	0.1	0.597569
12.741667	0.1	0.588531
12.743333	0.1	0.583106
12.745000	0.1	0.580777
12.746667	0.1	0.579809
12.748333	0.1	0.579250
12.750000	0.1	0.578854
12.751667	0.1	0.578789
12.753333	0.1	0.579949
12.755000	0.1	0.583320
12.756667	0.1	0.588042
12.758333	0.1	0.591218
12.760000	0.1	0.590901
12.761667	0.1	0.588000
12.763333	0.1	0.584968
12.765000	0.1	0.583739
12.766667	0.1	0.584805
12.768333	0.1	0.587204
12.770000	0.1	0.589150
12.771667	0.1	0.589006
12.773333	0.1	0.586105
12.775000	0.1	0.581164
12.776667	0.1	0.576195
12.778333	0.1	0.573001
12.780000	0.1	0.571026
12.781667	0.1	0.568237
12.783333	0.1	0.564163
12.785000	0.1	0.560270
12.786667	0.1	0.558076
12.788333	0.1	0.558230
12.790000	0.1	0.560749
12.791667	0.1	0.564489
12.793333	0.1	0.566696
12.795000	0.1	0.565313
12.796667	0.1	0.561555
12.798333	0.1	0.557988
12.800000	0.1	0.555776
12.801667	0.1	0.555236
12.803333	0.1	0.556521
12.805000	0.1	0.558565
12.806667	0.1	0.559120
12.808333	0.1	0.556409
12.810000	0.1	0.550416
12.811667	0.1	0.543068
12.813333	0.1	0.537173
12.815000	0.1	0.534644
12.816667	0.1	0.535310
12.818333	0.1	0.537294
12.820000	0.1	0.538975
12.821667	0.1	0.540144
12.823333	0.1	0.541434
12.825000	0.1	0.544176
12.826667	0.1	0.549527
12.828333	0.1	0.556298
12.830000	0.1	0.561122
12.831667	0.1	0.561648
12.833333	0.1	0.558216
12.835000	0.1	0.552968
12.836667	0.1	0.548586
12.838333	0.1	0.546491
12.840000	0.1	0.545727
12.841667	0.1	0.544959
12.843333	0.1	0.543999
12.845000	0.1	0.542756
12.846667	0.1	0.540605
12.848333	0.1	0.536889
12.850000	0.1	0.531538
12.851667	0.1	0.525368
12.853333	0.1	0.519189
12.855000	0.1	0.513438
12.856667	0.1	0.509066
12.858333	0.1	0.507259
12.860000	0.1	0.508181
12.861667	0.1	0.510933
12.863333	0.1	0.514342
12.865000	0.1	0.517177
12.866667	0.1	0.518258
12.868333	0.1	0.517350
12.870000	0.1	0.515729
12.871667	0.1	0.515231
12.873333	0.1	0.517103
12.875000	0.1	0.521652
12.876667	0.1	0.528423
12.878333	0.1	0.536572
12.880000	0.1	0.545112
12.881667	0.1	0.552638
12.883333	0.1	0.557369
12.885000	0.1	0.558109
12.886667	0.1	0.555133
12.888333	0.1	0.550244
12.890000	0.1	0.545890
12.891667	0.1	0.543669
12.893333	0.1	0.543832
12.895000	0.1	0.546048
12.896667	0.1	0.549229
12.898333	0.1	0.551241
12.900000	0.1	0.550398
12.901667	0.1	0.547385
12.903333	0.1	0.545285
12.905000	0.1	0.546617
12.906667	0.1	0.550551
12.908333	0.1	0.553913
12.910000	0.1	0.554244
12.911667	0.1	0.551599
12.913333	0.1	0.548065
12.915000	0.1	0.545774
12.916667	0.1	0.545359
12.918333	0.1	0.546328
12.920000	0.1	0.548093
12.921667	0.1	0.550263
12.923333	0.1	0.552167
12.925000	0.1	0.552353
12.926667	0.1	0.550025
12.928333	0.1	0.547161
12.930000	0.1	0.547203
12.931667	0.1	0.551748
12.933333	0.1	0.559282
12.935000	0.1	0.566728
12.936667	0.1	0.572004
12.938333	0.1	0.574701
12.940000	0.1	0.575208
12.941667	0.1	0.574323
12.943333	0.1	0.572950
12.945000	0.1	0.571669
12.946667	0.1	0.570738
12.948333	0.1	0.569755
12.950000	0.1	0.567599
12.951667	0.1	0.563129
12.953333	0.1	0.556032
12.955000	0.1	0.547306
12.956667	0.1	0.539050
12.958333	0.1	0.533643
12.960000	0.1	0.533066
12.961667	0.1	0.538337
12.963333	0.1	0.548633
12.965000	0.1	0.561159
12.966667	0.1	0.572796
12.968333	0.1	0.581751
12.970000	0.1	0.587255
12.971667	0.1	0.588624
12.973333	0.1	0.585685
12.975000	0.1	0.579609
12.976667	0.1	0.572652
12.978333	0.1	0.567092
12.980000	0.1	0.564144
12.981667	0.1	0.563432
12.983333	0.1	0.563236
12.985000	0.1	0.561816
12.986667	0.1	0.559082
12.988333	0.1	0.556791
12.990000	0.1	0.556875
12.991667	0.1	0.559920
12.993333	0.1	0.564880
12.995000	0.1	0.569494
12.996667	0.1	0.571255
12.998333	0.1	0.569359
13.000000	0.1	0.565611
13.001667	0.1	0.562482
13.003333	0.1	0.560633
13.005000	0.1	0.559078
13.006667	0.1	0.557392
13.008333	0.1	0.556894
13.010000	0.1	0.559301
13.011667	0.1	0.564549
13.013333	0.1	0.570202
13.015000	0.1	0.573741
13.016667	0.1	0.575609
13.018333	0.1	0.578188
13.020000	0.1	0.581848
13.021667	0.1	0.584703
13.023333	0.1	0.585294
13.025000	0.1	0.583506
13.026667	0.1	0.580158
13.028333	0.1	0.576866
13.030000	0.1	0.574603
13.031667	0.1	0.572419
13.033333	0.1	0.569168
13.035000	0.1	0.565513
13.036667	0.1	0.563078
13.038333	0.1	0.562412
13.040000	0.1	0.562812
13.041667	0.1	0.563413
13.043333	0.1	0.563441
13.045000	0.1	0.562198
13.046667	0.1	0.559674
13.048333	0.1	0.556759
13.050000	0.1	0.554342
13.051667	0.1	0.552600
13.053333	0.1	0.551697
13.055000	0.1	0.552461
13.056667	0.1	0.555734
13.058333	0.1	0.561583
13.060000	0.1	0.569769
13.061667	0.1	0.579967
13.063333	0.1	0.590603
13.065000	0.1	0.598701
13.066667	0.1	0.601467
13.068333	0.1	0.598063
13.070000	0.1	0.590356
13.071667	0.1	0.582254
13.073333	0.1	0.577718
13.075000	0.1	0.578221
13.076667	0.1	0.581974
13.078333	0.1	0.586291
13.080000	0.1	0.590412
13.081667	0.1	0.595660
13.083333	0.1	0.603180
13.085000	0.1	0.611953
13.086667	0.1	0.619269
13.088333	0.1	0.622836
13.090000	0.1	0.621979
13.091667	0.1	0.617318
13.093333	0.1	0.610240
13.095000	0.1	0.602878
13.096667	0.1	0.598049
13.098333	0.1	0.598100
13.100000	0.1	0.603441
13.101667	0.1	0.612480
13.103333	0.1	0.622808
13.105000	0.1	0.631954
13.106667	0.1	0.637881
13.108333	0.1	0.639954
13.110000	0.1	0.638808
13.111667	0.1	0.635148
13.113333	0.1	0.630473
13.115000	0.1	0.627837
13.116667	0.1	0.629835
13.118333	0.1	0.636489
13.120000	0.1	0.645006
13.121667	0.1	0.651618
13.123333	0.1	0.654971
13.125000	0.1	0.656620
13.126667	0.1	0.658929
13.128333	0.1	0.663674
13.130000	0.1	0.670897
13.131667	0.1	0.678352
13.133333	0.1	0.683381
13.135000	0.1	0.685374
13.136667	0.1	0.685682
13.138333	0.1	0.685374
13.140000	0.1	0.684373
13.141667	0.1	0.683051
13.143333	0.1	0.682962
13.145000	0.1	0.685332
13.146667	0.1	0.690008
13.148333	0.1	0.695749
13.150000	0.1	0.700457
13.151667	0.1	0.701998
13.153333	0.1	0.699968
13.155000	0.1	0.696229
13.156667	0.1	0.693393
13.158333	0.1	0.692671
13.160000	0.1	0.693277
13.161667	0.1	0.694110
13.163333	0.1	0.694864
13.165000	0.1	0.695297
13.166667	0.1	0.695316
13.168333	0.1	0.695824
13.170000	0.1	0.698008
13.171667	0.1	0.701584
13.173333	0.1	0.704583
13.175000	0.1	0.705509
13.176667	0.1	0.705067
13.178333	0.1	0.704965
13.180000	0.1	0.706213
13.181667	0.1	0.708946
13.183333	0.1	0.712085
13.185000	0.1	0.713412
13.186667	0.1	0.711661
13.188333	0.1	0.708299
13.190000	0.1	0.706236
13.191667	0.1	0.706692
13.193333	0.1	0.708033
13.195000	0.1	0.708047
13.196667	0.1	0.706194
13.198333	0.1	0.703558
13.200000	0.1	0.702301
13.201667	0.1	0.704639
13.203333	0.1	0.710622
13.205000	0.1	0.717379
13.206667	0.1	0.721435
13.208333	0.1	0.721244
13.210000	0.1	0.717854
13.211667	0.1	0.714301
13.213333	0.1	0.713207
13.215000	0.1	0.714208
13.216667	0.1	0.714781
13.218333	0.1	0.713300
13.220000	0.1	0.710366
13.221667	0.1	0.707675
13.223333	0.1	0.706627
13.225000	0.1	0.707475
13.226667	0.1	0.709021
13.228333	0.1	0.709491
13.230000	0.1	0.707912
13.231667	0.1	0.705021
13.233333	0.1	0.702776
13.235000	0.1	0.702352
13.236667	0.1	0.703190
13.238333	0.1	0.704713
13.240000	0.1	0.707917
13.241667	0.1	0.714529
13.243333	0.1	0.724862
13.245000	0.1	0.736848
13.246667	0.1	0.747154
13.248333	0.1	0.753612
13.250000	0.1	0.756835
13.251667	0.1	0.759196
13.253333	0.1	0.762744
13.255000	0.1	0.768071
13.256667	0.1	0.773878
13.258333	0.1	0.777985
13.260000	0.1	0.779931
13.261667	0.1	0.781394
13.263333	0.1	0.784295
13.265000	0.1	0.789645
13.266667	0.1	0.797650
13.268333	0.1	0.807820
13.270000	0.1	0.819173
13.271667	0.1	0.830903
13.273333	0.1	0.842973
13.275000	0.1	0.855369
13.276667	0.1	0.867052
13.278333	0.1	0.876826
13.280000	0.1	0.884845
13.281667	0.1	0.893162
13.283333	0.1	0.904691
13.285000	0.1	0.921101
13.286667	0.1	0.941581
13.288333	0.1	0.963816
13.290000	0.1	0.985563
13.291667	0.1	1.005740
13.293333	0.1	1.024753
13.295000	0.1	1.043733
13.296667	0.1	1.063654
13.298333	0.1	1.084805
13.300000	0.1	1.106472
13.301667	0.1	1.127729
13.303333	0.1	1.148428
13.305000	0.1	1.168977
13.306667	0.1	1.189914
13.308333	0.1	1.211800
13.310000	0.1	1.235218
13.311667	0.1	1.260964
13.313333	0.1	1.290082
13.315000	0.1	1.323195
13.316667	0.1	1.359554
13.318333	0.1	1.396975
13.320000	0.1	1.433450
13.321667	0.1	1.469045
13.323333	0.1	1.505739
13.325000	0.1	1.545167
13.326667	0.1	1.586429
13.328333	0.1	1.626778
13.330000	0.1	1.664888
13.331667	0.1	1.702490
13.333333	0.1	1.742900
13.335000	0.1	1.788344
13.336667	0.1	1.838165
13.338333	0.1	1.889491
13.340000	0.1	1.939726
13.341667	0.1	1.987820
13.343333	0.1	2.034316
13.345000	0.1	2.081087
13.346667	0.1	2.130484
13.348333	0.1	2.183500
13.350000	0.1	2.239207
13.351667	0.1	2.296562
13.353333	0.1	2.356004
13.355000	0.1	2.419064
13.356667	0.1	2.487246
13.358333	0.1	2.560779
13.360000	0.1	2.637850
13.361667	0.1	2.715127
13.363333	0.1	2.789679
13.365000	0.1	2.861177
13.366667	0.1	2.932441
13.368333	0.1	3.007879
13.370000	0.1	3.090650
13.371667	0.1	3.180024
13.373333	0.1	3.271727
13.375000	0.1	3.361786
13.376667	0.1	3.449633
13.378333	0.1	3.537335
13.380000	0.1	3.627199
13.381667	0.1	3.720452
13.383333	0.1	3.817077
13.385000	0.1	3.916160
13.386667	0.1	4.016785
13.388333	0.1	4.118653
13.390000	0.1	4.222537
13.391667	0.1	4.330506
13.393333	0.1	4.444281
13.395000	0.1	4.562242
13.396667	0.1	4.679663
13.398333	0.1	4.793229
13.400000	0.1	4.904321
13.401667	0.1	5.016965
13.403333	0.1	5.133445
13.405000	0.1	5.252399
13.406667	0.1	5.370453
13.408333	0.1	5.485159
13.410000	0.1	5.596089
13.411667	0.1	5.704518
13.413333	0.1	5.812636
13.415000	0.1	5.921661
13.416667	0.1	6.030789
13.418333	0.1	6.138501
13.420000	0.1	6.243871
13.421667	0.1	6.346852
13.423333	0.1	6.448296
13.425000	0.1	6.549312
13.426667	0.1	6.650081
13.428333	0.1	6.749271
13.430000	0.1	6.845160
13.431667	0.1	6.936812
13.433333	0.1	7.023495
13.435000	0.1	7.104008
13.436667	0.1	7.177531
13.438333	0.1	7.245215
13.440000	0.1	7.309928
13.441667	0.1	7.374245
13.443333	0.1	7.439451
13.445000	0.1	7.505436
13.446667	0.1	7.570353
13.448333	0.1	7.631015
13.450000	0.1	7.684417
13.451667	0.1	7.728674
13.453333	0.1	7.764143
13.455000	0.1	7.794295
13.456667	0.1	7.823580
13.458333	0.1	7.854206
13.460000	0.1	7.885480
13.461667	0.1	7.914845
13.463333	0.1	7.939320
13.465000	0.1	7.957625
13.466667	0.1	7.971153
13.468333	0.1	7.982380
13.470000	0.1	7.992997
13.471667	0.1	8.003260
13.473333	0.1	8.012042
13.475000	0.1	8.017798
13.476667	0.1	8.019819
13.478333	0.1	8.018529
13.480000	0.1	8.014683
13.481667	0.1	8.009016
13.483333	0.1	8.002142
13.485000	0.1	7.993276
13.486667	0.1	7.980103
13.488333	0.1	7.961523
13.490000	0.1	7.938896
13.491667	0.1	7.914305
13.493333	0.1	7.888922
13.495000	0.1	7.862737
13.496667	0.1	7.834672
13.498333	0.1	7.802863
13.500000	0.1	7.765489
13.501667	0.1	7.722061
13.503333	0.1	7.674550
13.505000	0.1	7.626875
13.506667	0.1	7.581851
13.508333	0.1	7.538786
13.510000	0.1	7.494055
13.511667	0.1	7.443656
13.513333	0.1	7.385770
13.515000	0.1	7.321234
13.516667	0.1	7.252302
13.518333	0.1	7.181480
13.520000	0.1	7.110471
13.521667	0.1	7.039099
13.523333	0.1	6.965124
13.525000	0.1	6.885901
13.526667	0.1	6.800545
13.528333	0.1	6.710994
13.530000	0.1	6.621238
13.531667	0.1	6.533912
13.533333	0.1	6.447793
13.535000	0.1	6.359769
13.536667	0.1	6.267484
13.538333	0.1	6.169328
13.540000	0.1	6.064363
13.541667	0.1	5.952939
13.543333	0.1	5.836370
13.545000	0.1	5.716207
13.546667	0.1	5.594408
13.548333	0.1	5.473383
13.550000	0.1	5.355077
13.551667	0.1	5.240026
13.553333	0.1	5.126670
13.555000	0.1	5.011628
13.556667	0.1	4.892414
13.558333	0.1	4.769708
13.560000	0.1	4.645702
13.561667	0.1	4.521860
13.563333	0.1	4.399209
13.565000	0.1	4.278743
13.566667	0.1	4.160493
13.568333	0.1	4.043467
13.570000	0.1	3.926842
13.571667	0.1	3.810315
13.573333	0.1	3.693448
13.575000	0.1	3.575846
13.576667	0.1	3.458173
13.578333	0.1	3.342279
13.580000	0.1	3.229934
13.581667	0.1	3.121276
13.583333	0.1	3.014980
13.585000	0.1	2.909931
13.586667	0.1	2.806415
13.588333	0.1	2.705771
13.590000	0.1	2.608793
13.591667	0.1	2.514478
13.593333	0.1	2.420950
13.595000	0.1	2.327696
13.596667	0.1	2.236371
13.598333	0.1	2.150089
13.600000	0.1	2.071816
13.601667	0.1	2.002334
13.603333	0.1	1.939135
13.605000	0.1	1.877300
13.606667	0.1	1.812945
13.608333	0.1	1.746560
13.610000	0.1	1.681685
13.611667	0.1	1.621000
13.613333	0.1	1.564939
13.615000	0.1	1.512337
13.616667	0.1	1.461329
13.618333	0.1	1.410684
13.620000	0.1	1.360648
13.621667	0.1	1.312415
13.623333	0.1	1.267176
13.625000	0.1	1.225402
13.626667	0.1	1.186398
13.628333	0.1	1.148977
13.630000	0.1	1.112954
13.631667	0.1	1.079440
13.633333	0.1	1.049438
13.635000	0.1	1.023184
13.636667	0.1	1.000548
13.638333	0.1	0.980678
13.640000	0.1	0.961651
13.641667	0.1	0.941926
13.643333	0.1	0.922065
13.645000	0.1	0.904188
13.646667	0.1	0.890037
13.648333	0.1	0.879685
13.650000	0.1	0.871071
13.651667	0.1	0.860775
13.653333	0.1	0.846200
13.655000	0.1	0.827797
13.656667	0.1	0.808956
13.658333	0.1	0.793394
13.660000	0.1	0.782954
13.661667	0.1	0.776667
13.663333	0.1	0.770702
13.665000	0.1	0.761249
13.666667	0.1	0.748229
13.668333	0.1	0.734790
13.670000	0.1	0.723875
13.671667	0.1	0.716317
13.673333	0.1	0.711102
13.675000	0.1	0.706916
13.676667	0.1	0.703577
13.678333	0.1	0.701440
13.680000	0.1	0.700192
13.681667	0.1	0.698967
13.683333	0.1	0.696997
13.685000	0.1	0.693859
13.686667	0.1	0.689318
13.688333	0.1	0.683335
13.690000	0.1	0.676964
13.691667	0.1	0.672275
13.693333	0.1	0.669984
13.695000	0.1	0.668326
13.696667	0.1	0.665463
13.698333	0.1	0.661639
13.700000	0.1	0.657840
13.701667	0.1	0.653928
13.703333	0.1	0.648624
13.705000	0.1	0.640755
13.706667	0.1	0.630962
13.708333	0.1	0.622128
13.710000	0.1	0.616955
13.711667	0.1	0.615553
13.713333	0.1	0.615967
13.715000	0.1	0.616433
13.716667	0.1	0.616577
13.718333	0.1	0.617248
13.720000	0.1	0.619162
13.721667	0.1	0.621495
13.723333	0.1	0.622193
13.725000	0.1	0.619725
13.726667	0.1	0.614133
13.728333	0.1	0.607069
13.730000	0.1	0.600447
13.731667	0.1	0.594519
13.733333	0.1	0.589024
13.735000	0.1	0.585397
13.736667	0.1	0.585620
13.738333	0.1	0.589825
13.740000	0.1	0.596298
13.741667	0.1	0.602505
13.743333	0.1	0.605918
13.745000	0.1	0.605132
13.746667	0.1	0.601006
13.748333	0.1	0.596526
13.750000	0.1	0.594528
13.751667	0.1	0.595199
13.753333	0.1	0.596312
13.755000	0.1	0.595525
13.756667	0.1	0.592070
13.758333	0.1	0.587050
13.760000	0.1	0.582584
13.761667	0.1	0.579646
13.763333	0.1	0.576880
13.765000	0.1	0.572265
13.766667	0.1	0.565229
13.768333	0.1	0.557196
13.770000	0.1	0.550817
13.771667	0.1	0.548316
13.773333	0.1	0.549555
13.775000	0.1	0.552135
13.776667	0.1	0.553904
13.778333	0.1	0.554095
13.780000	0.1	0.552670
13.781667	0.1	0.550416
13.783333	0.1	0.548409
13.785000	0.1	0.547059
13.786667	0.1	0.546719
13.788333	0.1	0.547795
13.790000	0.1	0.549848
13.791667	0.1	0.551981
13.793333	0.1	0.553327
13.795000	0.1	0.552898
13.796667	0.1	0.549969
13.798333	0.1	0.545215
13.800000	0.1	0.540484
13.801667	0.1	0.536572
13.803333	0.1	0.532935
13.805000	0.1	0.529950
13.806667	0.1	0.528907
13.808333	0.1	0.529960
13.810000	0.1	0.531650
13.811667	0.1	0.532106
13.813333	0.1	0.530453
13.815000	0.1	0.527711
13.816667	0.1	0.526244
13.818333	0.1	0.528125
13.820000	0.1	0.533280
13.821667	0.1	0.538807
13.823333	0.1	0.541201
13.825000	0.1	0.539417
13.826667	0.1	0.535045
13.828333	0.1	0.530090
13.830000	0.1	0.525918
13.831667	0.1	0.523813
13.833333	0.1	0.524526
13.835000	0.1	0.526882
13.836667	0.1	0.527762
13.838333	0.1	0.524418
13.840000	0.1	0.516758
13.841667	0.1	0.507510
13.843333	0.1	0.501028
13.845000	0.1	0.500702
13.846667	0.1	0.506067
13.848333	0.1	0.513461
13.850000	0.1	0.519445
13.851667	0.1	0.522230
13.853333	0.1	0.521345
13.855000	0.1	0.517904
13.856667	0.1	0.514039
13.858333	0.1	0.511338
13.860000	0.1	0.510309
13.861667	0.1	0.510574
13.863333	0.1	0.510952
13.865000	0.1	0.510402
13.866667	0.1	0.509429
13.868333	0.1	0.509718
13.870000	0.1	0.511701
13.871667	0.1	0.514085
13.873333	0.1	0.515939
13.875000	0.1	0.517336
13.876667	0.1	0.518458
13.878333	0.1	0.519375
13.880000	0.1	0.520539
13.881667	0.1	0.522980
13.883333	0.1	0.527161
13.885000	0.1	0.531971
13.886667	0.1	0.535166
13.888333	0.1	0.534444
13.890000	0.1	0.529038
13.891667	0.1	0.520842
13.893333	0.1	0.513103
13.895000	0.1	0.507901
13.896667	0.1	0.505238
13.898333	0.1	0.503869
13.900000	0.1	0.502882
13.901667	0.1	0.502658
13.903333	0.1	0.504227
13.905000	0.1	0.508060
13.906667	0.1	0.513699
13.908333	0.1	0.520293
13.910000	0.1	0.526831
13.911667	0.1	0.531268
13.913333	0.1	0.530938
13.915000	0.1	0.525611
13.916667	0.1	0.518542
13.918333	0.1	0.513727
13.920000	0.1	0.513070
13.921667	0.1	0.515529
13.923333	0.1	0.518248
13.925000	0.1	0.519403
13.926667	0.1	0.519385
13.928333	0.1	0.519217
13.930000	0.1	0.519305
13.931667	0.1	0.519315
13.933333	0.1	0.518295
13.935000	0.1	0.515725
13.936667	0.1	0.512339
13.938333	0.1	0.509634
13.940000	0.1	0.508744
13.941667	0.1	0.509238
13.943333	0.1	0.509503
13.945000	0.1	0.509117
13.946667	0.1	0.509722
13.948333	0.1	0.513098
13.950000	0.1	0.519212
13.951667	0.1	0.526090
13.953333	0.1	0.531166
13.955000	0.1	0.533243
13.956667	0.1	0.533741
13.958333	0.1	0.535524
13.960000	0.1	0.540032
13.961667	0.1	0.546197
13.963333	0.1	0.551818
13.965000	0.1	0.554649
13.966667	0.1	0.553266
13.968333	0.1	0.548516
13.970000	0.1	0.542998
13.971667	0.1	0.538845
13.973333	0.1	0.536623
13.975000	0.1	0.536260
13.976667	0.1	0.537820
13.978333	0.1	0.540987
13.980000	0.1	0.544298
13.981667	0.1	0.545736
13.983333	0.1	0.544325
13.985000	0.1	0.541285
13.986667	0.1	0.539706
13.988333	0.1	0.542216
13.990000	0.1	0.548381
13.991667	0.1	0.555068
13.993333	0.1	0.559022
13.995000	0.1	0.558947
13.996667	0.1	0.555981
13.998333	0.1	0.552344
14.000000	0.1	0.549792
14.001667	0.1	0.549178
14.003333	0.1	0.550151
14.005000	0.1	0.551306
14.006667	0.1	0.551576
14.008333	0.1	0.551217
14.010000	0.1	0.550882
14.011667	0.1	0.550649
14.013333	0.1	0.550617
14.015000	0.1	0.551664
14.016667	0.1	0.554775
14.018333	0.1	0.560046
14.020000	0.1	0.566817
14.021667	0.1	0.574286
14.023333	0.1	0.581890
14.025000	0.1	0.588805
14.026667	0.1	0.593280
14.028333	0.1	0.594356
14.030000	0.1	0.594142
14.031667	0.1	0.596293
14.033333	0.1	0.602519
14.035000	0.1	0.611464
14.036667	0.1	0.619697
14.038333	0.1	0.624005
14.040000	0.1	0.623791
14.041667	0.1	0.621248
14.043333	0.1	0.619572
14.045000	0.1	0.620964
14.046667	0.1	0.625378
14.048333	0.1	0.631087
14.050000	0.1	0.636550
14.051667	0.1	0.641039
14.053333	0.1	0.643916
14.055000	0.1	0.644834
14.056667	0.1	0.644862
14.058333	0.1	0.645919
14.060000	0.1	0.648992
14.061667	0.1	0.653937
14.063333	0.1	0.660671
14.065000	0.1	0.668578
14.066667	0.1	0.675651
14.068333	0.1	0.680480
14.070000	0.1	0.684191
14.071667	0.1	0.688764
14.073333	0.1	0.694348
14.075000	0.1	0.699363
14.076667	0.1	0.702268
14.078333	0.1	0.702185
14.080000	0.1	0.699018
14.081667	0.1	0.694413
14.083333	0.1	0.691619
14.085000	0.1	0.693728
14.086667	0.1	0.701626
14.088333	0.1	0.713025
14.090000	0.1	0.723992
14.091667	0.1	0.732066
14.093333	0.1	0.736974
14.095000	0.1	0.738846
14.096667	0.1	0.738269
14.098333	0.1	0.737361
14.100000	0.1	0.738278
14.101667	0.1	0.741342
14.103333	0.1	0.745342
14.105000	0.1	0.748546
14.106667	0.1	0.750548
14.108333	0.1	0.753370
14.110000	0.1	0.759368
14.111667	0.1	0.768523
14.113333	0.1	0.778497
14.115000	0.1	0.786539
14.116667	0.1	0.791028
14.118333	0.1	0.791838
14.120000	0.1	0.790283
14.121667	0.1	0.788360
14.123333	0.1	0.787112
14.125000	0.1	0.785943
14.126667	0.1	0.784076
14.128333	0.1	0.782153
14.130000	0.1	0.781608
14.131667	0.1	0.782837
14.133333	0.1	0.784826
14.135000	0.1	0.786628
14.136667	0.1	0.788402
14.138333	0.1	0.790493
14.140000	0.1	0.792667
14.141667	0.1	0.794800
14.143333	0.1	0.796779
14.145000	0.1	0.797459
14.146667	0.1	0.795573
14.148333	0.1	0.791587
14.150000	0.1	0.787182
14.151667	0.1	0.783228
14.153333	0.1	0.779573
14.155000	0.1	0.776206
14.156667	0.1	0.773384
14.158333	0.1	0.771638
14.160000	0.1	0.771787
14.161667	0.1	0.773841
14.163333	0.1	0.776653
14.165000	0.1	0.779084
14.166667	0.1	0.780383
14.168333	0.1	0.779796
14.170000	0.1	0.776188
14.171667	0.1	0.768728
14.173333	0.1	0.758735
14.175000	0.1	0.749808
14.176667	0.1	0.745556
14.178333	0.1	0.747270
14.180000	0.1	0.753328
14.181667	0.1	0.760648
14.183333	0.1	0.766162
14.185000	0.1	0.767545
14.186667	0.1	0.764029
14.188333	0.1	0.756565
14.190000	0.1	0.747270
14.191667	0.1	0.738418
14.193333	0.1	0.730730
14.195000	0.1	0.723531
14.196667	0.1	0.716713
14.198333	0.1	0.711125
14.200000	0.1	0.707647
14.201667	0.1	0.706199
14.203333	0.1	0.705151
14.205000	0.1	0.702678
14.206667	0.1	0.698818
14.208333	0.1	0.695451
14.210000	0.1	0.694250
14.211667	0.1	0.694799
14.213333	0.1	0.695172
14.215000	0.1	0.693863
14.216667	0.1	0.690646
14.218333	0.1	0.686320
14.220000	0.1	0.681551
14.221667	0.1	0.675609
14.223333	0.1	0.667498
14.225000	0.1	0.658464
14.226667	0.1	0.651837
14.228333	0.1	0.650045
14.230000	0.1	0.652042
14.231667	0.1	0.653882
14.233333	0.1	0.652126
14.235000	0.1	0.646706
14.236667	0.1	0.640186
14.238333	0.1	0.634752
14.240000	0.1	0.630543
14.241667	0.1	0.626580
14.243333	0.1	0.622389
14.245000	0.1	0.618408
14.246667	0.1	0.615325
14.248333	0.1	0.613411
14.250000	0.1	0.612410
14.251667	0.1	0.611488
14.253333	0.1	0.609509
14.255000	0.1	0.606216
14.256667	0.1	0.602589
14.258333	0.1	0.599599
14.260000	0.1	0.597662
14.261667	0.1	0.596596
14.263333	0.1	0.594915
14.265000	0.1	0.591101
14.266667	0.1	0.585816
14.268333	0.1	0.580871
14.270000	0.1	0.576940
14.271667	0.1	0.573741
14.273333	0.1	0.570896
14.275000	0.1	0.567758
14.276667	0.1	0.564111
14.278333	0.1	0.560866
14.280000	0.1	0.559124
14.281667	0.1	0.558784
14.283333	0.1	0.558416
14.285000	0.1	0.556903
14.286667	0.1	0.555222
14.288333	0.1	0.555469
14.290000	0.1	0.558249
14.291667	0.1	0.562179
14.293333	0.1	0.565755
14.295000	0.1	0.567930
14.296667	0.1	0.567627
14.298333	0.1	0.564535
14.300000	0.1	0.559762
14.301667	0.1	0.554868
14.303333	0.1	0.550840
14.305000	0.1	0.547972
14.306667	0.1	0.545946
14.308333	0.1	0.544069
14.310000	0.1	0.541913
14.311667	0.1	0.539520
14.313333	0.1	0.537336
14.315000	0.1	0.536544
14.316667	0.1	0.538030
14.318333	0.1	0.540707
14.320000	0.1	0.542807
14.321667	0.1	0.544521
14.323333	0.1	0.547483
14.325000	0.1	0.552326
14.326667	0.1	0.557741
14.328333	0.1	0.561527
14.330000	0.1	0.562174
14.331667	0.1	0.559767
14.333333	0.1	0.555348
14.335000	0.1	0.550034
14.336667	0.1	0.544903
14.338333	0.1	0.541057
14.340000	0.1	0.539576
14.341667	0.1	0.541434
14.343333	0.1	0.547119
14.345000	0.1	0.555930
14.346667	0.1	0.565662
14.348333	0.1	0.573485
14.350000	0.1	0.577187
14.351667	0.1	0.576470
14.353333	0.1	0.573602
14.355000	0.1	0.572037
14.356667	0.1	0.574123
14.358333	0.1	0.580167
14.360000	0.1	0.588405
14.361667	0.1	0.596116
14.363333	0.1	0.601928
14.365000	0.1	0.606137
14.366667	0.1	0.609113
14.368333	0.1	0.610724
14.370000	0.1	0.610864
14.371667	0.1	0.609420
14.373333	0.1	0.605909
14.375000	0.1	0.600643
14.376667	0.1	0.596158
14.378333	0.1	0.595693
14.380000	0.1	0.600256
14.381667	0.1	0.607767
14.383333	0.1	0.614501
14.385000	0.1	0.617495
14.386667	0.1	0.616563
14.388333	0.1	0.613742
14.390000	0.1	0.610994
14.391667	0.1	0.609253
14.393333	0.1	0.608978
14.395000	0.1	0.610724
14.396667	0.1	0.614906
14.398333	0.1	0.620969
14.400000	0.1	0.627339
14.401667	0.1	0.632885
14.403333	0.1	0.637691
14.405000	0.1	0.642091
14.406667	0.1	0.645523
14.408333	0.1	0.646594
14.410000	0.1	0.644405
14.411667	0.1	0.640526
14.413333	0.1	0.638496
14.415000	0.1	0.640517
14.416667	0.1	0.645905
14.418333	0.1	0.652852
14.420000	0.1	0.660359
14.421667	0.1	0.668485
14.423333	0.1	0.677435
14.425000	0.1	0.686068
14.426667	0.1	0.692285
14.428333	0.1	0.695465
14.430000	0.1	0.697514
14.431667	0.1	0.701030
14.433333	0.1	0.706911
14.435000	0.1	0.714050
14.436667	0.1	0.720695
14.438333	0.1	0.725621
14.440000	0.1	0.728588
14.441667	0.1	0.730548
14.443333	0.1	0.732983
14.445000	0.1	0.736425
14.446667	0.1	0.740248
14.448333	0.1	0.744294
14.450000	0.1	0.749980
14.451667	0.1	0.759154
14.453333	0.1	0.771969
14.455000	0.1	0.786274
14.456667	0.1	0.799187
14.458333	0.1	0.809110
14.460000	0.1	0.816709
14.461667	0.1	0.824309
14.463333	0.1	0.833957
14.465000	0.1	0.845888
14.466667	0.1	0.858828
14.468333	0.1	0.871406
14.470000	0.1	0.883415
14.471667	0.1	0.895858
14.473333	0.1	0.909539
14.475000	0.1	0.923835
14.476667	0.1	0.937721
14.478333	0.1	0.952049
14.480000	0.1	0.969372
14.481667	0.1	0.990680
14.483333	0.1	1.013824
14.485000	0.1	1.035510
14.486667	0.1	1.054052
14.488333	0.1	1.070136
14.490000	0.1	1.085401
14.491667	0.1	1.101159
14.493333	0.1	1.118346
14.495000	0.1	1.137606
14.496667	0.1	1.159492
14.498333	0.1	1.184954
14.500000	0.1	1.214305
14.501667	0.1	1.245569
14.503333	0.1	1.275651
14.505000	0.1	1.302944
14.506667	0.1	1.328238
14.508333	0.1	1.354087
14.510000	0.1	1.383340
14.511667	0.1	1.417124
14.513333	0.1	1.453534
14.515000	0.1	1.488924
14.516667	0.1	1.521520
14.518333	0.1	1.553283
14.520000	0.1	1.587663
14.521667	0.1	1.625898
14.523333	0.1	1.666197
14.525000	0.1	1.706295
14.526667	0.1	1.745401
14.528333	0.1	1.783492
14.530000	0.1	1.821346
14.531667	0.1	1.861588
14.533333	0.1	1.907181
14.535000	0.1	1.958618
14.536667	0.1	2.013762
14.538333	0.1	2.069813
14.540000	0.1	2.124347
14.541667	0.1	2.176138
14.543333	0.1	2.226592
14.545000	0.1	2.278965
14.546667	0.1	2.335617
14.548333	0.1	2.396903
14.550000	0.1	2.462044
14.551667	0.1	2.530240
14.553333	0.1	2.600984
14.555000	0.1	2.673310
14.556667	0.1	2.745544
14.558333	0.1	2.815840
14.560000	0.1	2.882825
14.561667	0.1	2.947003
14.563333	0.1	3.011152
14.565000	0.1	3.077947
14.566667	0.1	3.147656
14.568333	0.1	3.219326
14.570000	0.1	3.292821
14.571667	0.1	3.368165
14.573333	0.1	3.444399
14.575000	0.1	3.521321
14.576667	0.1	3.600381
14.578333	0.1	3.682137
14.580000	0.1	3.764457
14.581667	0.1	3.843610
14.583333	0.1	3.917050
14.585000	0.1	3.986117
14.586667	0.1	4.055402
14.588333	0.1	4.128520
14.590000	0.1	4.204884
14.591667	0.1	4.281122
14.593333	0.1	4.354389
14.595000	0.1	4.424481
14.596667	0.1	4.493608
14.598333	0.1	4.563564
14.600000	0.1	4.634145
14.601667	0.1	4.704404
14.603333	0.1	4.772814
14.605000	0.1	4.836642
14.606667	0.1	4.893504
14.608333	0.1	4.943376
14.610000	0.1	4.988350
14.611667	0.1	5.030665
14.613333	0.1	5.071643
14.615000	0.1	5.112016
14.616667	0.1	5.151979
14.618333	0.1	5.191220
14.620000	0.1	5.229367
14.621667	0.1	5.265619
14.623333	0.1	5.298280
14.625000	0.1	5.325526
14.626667	0.1	5.346383
14.628333	0.1	5.360823
14.630000	0.1	5.370267
14.631667	0.1	5.377764
14.633333	0.1	5.385587
14.635000	0.1	5.392400
14.636667	0.1	5.394518
14.638333	0.1	5.389499
14.640000	0.1	5.377978
14.641667	0.1	5.362397
14.643333	0.1	5.344753
14.645000	0.1	5.325773
14.646667	0.1	5.305093
14.648333	0.1	5.281605
14.650000	0.1	5.254163
14.651667	0.1	5.222117
14.653333	0.1	5.185572
14.655000	0.1	5.145269
14.656667	0.1	5.101990
14.658333	0.1	5.056174
14.660000	0.1	5.007591
14.661667	0.1	4.955442
14.663333	0.1	4.899814
14.665000	0.1	4.842882
14.666667	0.1	4.787738
14.668333	0.1	4.736097
14.670000	0.1	4.687696
14.671667	0.1	4.640524
14.673333	0.1	4.590871
14.675000	0.1	4.535150
14.676667	0.1	4.472607
14.678333	0.1	4.405542
14.680000	0.1	4.337556
14.681667	0.1	4.271413
14.683333	0.1	4.207818
14.685000	0.1	4.145680
14.686667	0.1	4.082969
14.688333	0.1	4.018187
14.690000	0.1	3.951807
14.691667	0.1	3.885310
14.693333	0.1	3.819731
14.695000	0.1	3.756285
14.696667	0.1	3.696424
14.698333	0.1	3.639827
14.700000	0.1	3.583911
14.701667	0.1	3.526104
14.703333	0.1	3.466248
14.705000	0.1	3.406680
14.706667	0.1	3.349860
14.708333	0.1	3.296179
14.710000	0.1	3.244393
14.711667	0.1	3.193747
14.713333	0.1	3.144359
14.715000	0.1	3.095763
14.716667	0.1	3.046873
14.718333	0.1	2.997429
14.720000	0.1	2.948646
14.721667	0.1	2.902430
14.723333	0.1	2.860143
14.725000	0.1	2.822019
14.726667	0.1	2.786908
14.728333	0.1	2.753111
14.730000	0.1	2.720165
14.731667	0.1	2.688379
14.733333	0.1	2.656626
14.735000	0.1	2.622721
14.736667	0.1	2.586464
14.738333	0.1	2.550702
14.740000	0.1	2.518427
14.741667	0.1	2.489989
14.743333	0.1	2.463805
14.745000	0.1	2.438654
14.746667	0.1	2.414640
14.748333	0.1	2.392409
14.750000	0.1	2.371413
14.751667	0.1	2.349466
14.753333	0.1	2.325224
14.755000	0.1	2.299733
14.756667	0.1	2.274970
14.758333	0.1	2.252166
14.760000	0.1	2.231197
14.761667	0.1	2.210657
14.763333	0.1	2.188822
14.765000	0.1	2.165083
14.766667	0.1	2.140510
14.768333	0.1	2.117055
14.770000	0.1	2.096123
14.771667	0.1	2.077594
14.773333	0.1	2.059806
14.775000	0.1	2.040975
14.776667	0.1	2.020770
14.778333	0.1	2.000243
14.780000	0.1	1.980914
14.781667	0.1	1.964071
14.783333	0.1	1.950068
14.785000	0.1	1.937989
14.786667	0.1	1.926394
14.788333	0.1	1.914147
14.790000	0.1	1.900811
14.791667	0.1	1.886524
14.793333	0.1	1.871898
14.795000	0.1	1.857728
14.796667	0.1	1.843842
14.798333	0.1	1.828969
14.800000	0.1	1.812368
14.801667	0.1	1.794933
14.803333	0.1	1.778882
14.805000	0.1	1.766048
14.806667	0.1	1.755804
14.808333	0.1	1.745825
14.810000	0.1	1.734756
14.811667	0.1	1.722770
14.813333	0.1	1.710798
14.815000	0.1	1.700162
14.816667	0.1	1.691477
14.818333	0.1	1.683822
14.820000	0.1	1.675701
14.821667	0.1	1.665875
14.823333	0.1	1.653773
14.825000	0.1	1.640525
14.826667	0.1	1.628515
14.828333	0.1	1.618830
14.830000	0.1	1.609889
14.831667	0.1	1.599202
14.833333	0.1	1.586215
14.835000	0.1	1.572925
14.836667	0.1	1.561590
14.838333	0.1	1.552105
14.840000	0.1	1.542484
14.841667	0.1	1.531416
14.843333	0.1	1.518782
14.845000	0.1	1.504831
14.846667	0.1	1.490186
14.848333	0.1	1.475899
14.850000	0.1	1.463001
14.851667	0.1	1.452011
14.853333	0.1	1.442046
14.855000	0.1	1.431159
14.856667	0.1	1.418241
14.858333	0.1	1.403601
14.860000	0.1	1.388774
14.861667	0.1	1.376122
14.863333	0.1	1.366627
14.865000	0.1	1.358539
14.866667	0.1	1.349328
14.868333	0.1	1.337817
14.870000	0.1	1.323819
14.871667	0.1	1.307810
14.873333	0.1	1.291367
14.875000	0.1	1.276387
14.876667	0.1	1.264159
14.878333	0.1	1.255190
14.880000	0.1	1.247833
14.881667	0.1	1.238710
14.883333	0.1	1.226719
14.885000	0.1	1.214189
14.886667	0.1	1.203660
14.888333	0.1	1.195567
14.890000	0.1	1.187739
14.891667	0.1	1.176354
14.893333	0.1	1.159217
14.895000	0.1	1.137974
14.896667	0.1	1.116474
14.898333	0.1	1.097927
14.900000	0.1	1.083468
14.901667	0.1	1.072101
14.903333	0.1	1.061913
14.905000	0.1	1.052269
14.906667	0.1	1.044553
14.908333	0.1	1.039901
14.910000	0.1	1.037493
14.911667	0.1	1.035854
14.913333	0.1	1.034099
14.915000	0.1	1.031002
14.916667	0.1	1.024739
14.918333	0.1	1.014662
14.920000	0.1	1.002341
14.921667	0.1	0.990760
14.923333	0.1	0.982285
14.925000	0.1	0.976878
14.926667	0.1	0.972170
14.928333	0.1	0.965213
14.930000	0.1	0.954773
14.931667	0.1	0.942475
14.933333	0.1	0.931690
14.935000	0.1	0.925274
14.936667	0.1	0.923788
14.938333	0.1	0.925306
14.940000	0.1	0.926852
14.941667	0.1	0.926307
14.943333	0.1	0.923104
14.945000	0.1	0.917590
14.946667	0.1	0.910461
14.948333	0.1	0.903052
14.950000	0.1	0.897413
14.951667	0.1	0.895164
14.953333	0.1	0.895504
14.955000	0.1	0.895201
14.956667	0.1	0.892100
14.958333	0.1	0.887518
14.960000	0.1	0.884472
14.961667	0.1	0.884645
14.963333	0.1	0.887173
14.965000	0.1	0.889595
14.966667	0.1	0.889613
14.968333	0.1	0.886484
14.970000	0.1	0.881711
14.971667	0.1	0.878037
14.973333	0.1	0.877194
14.975000	0.1	0.879043
14.976667	0.1	0.882628
14.978333	0.1	0.886964
14.980000	0.1	0.890470
14.981667	0.1	0.891672
14.983333	0.1	0.890987
14.985000	0.1	0.890177
14.986667	0.1	0.890349
14.988333	0.1	0.891574
14.990000	0.1	0.893455
14.991667	0.1	0.895220
14.993333	0.1	0.896314
14.995000	0.1	0.896971
14.996667	0.1	0.898018
14.998333	0.1	0.900389
15.000000	0.1	0.904263
15.001667	0.1	0.908757
15.003333	0.1	0.912887
15.005000	0.1	0.916449
15.006667	0.1	0.920016
15.008333	0.1	0.924105
15.010000	0.1	0.929036
15.011667	0.1	0.935509
15.013333	0.1	0.943360
15.015000	0.1	0.950196
15.016667	0.1	0.953190
15.018333	0.1	0.951882
15.020000	0.1	0.948864
15.021667	0.1	0.947840
15.023333	0.1	0.950433
15.025000	0.1	0.955439
15.026667	0.1	0.960948
15.028333	0.1	0.965716
15.030000	0.1	0.969060
15.031667	0.1	0.971900
15.033333	0.1	0.976878
15.035000	0.1	0.985456
15.036667	0.1	0.996389
15.038333	0.1	1.007835
15.040000	0.1	1.018937
15.041667	0.1	1.029624
15.043333	0.1	1.040203
15.045000	0.1	1.050700
15.046667	0.1	1.060492
15.048333	0.1	1.068874
15.050000	0.1	1.075570
15.051667	0.1	1.080823
15.053333	0.1	1.085722
15.055000	0.1	1.092311
15.056667	0.1	1.102178
15.058333	0.1	1.114421
15.060000	0.1	1.126160
15.061667	0.1	1.135408
15.063333	0.1	1.142458
15.065000	0.1	1.148833
15.066667	0.1	1.156111
15.068333	0.1	1.165299
15.070000	0.1	1.176754
15.071667	0.1	1.190710
15.073333	0.1	1.207097
15.075000	0.1	1.225211
15.076667	0.1	1.244154
15.078333	0.1	1.263320
15.080000	0.1	1.282436
15.081667	0.1	1.301053
15.083333	0.1	1.317919
15.085000	0.1	1.331428
15.086667	0.1	1.340960
15.088333	0.1	1.348602
15.090000	0.1	1.358707
15.091667	0.1	1.374641
15.093333	0.1	1.396486
15.095000	0.1	1.421445
15.096667	0.1	1.445753
15.098333	0.1	1.466624
15.100000	0.1	1.483783
15.101667	0.1	1.499653
15.103333	0.1	1.517534
15.105000	0.1	1.539458
15.106667	0.1	1.565279
15.108333	0.1	1.593027
15.110000	0.1	1.620241
15.111667	0.1	1.645470
15.113333	0.1	1.668497
15.115000	0.1	1.689289
15.116667	0.1	1.707883
15.118333	0.1	1.725913
15.120000	0.1	1.746770
15.121667	0.1	1.773122
15.123333	0.1	1.804745
15.125000	0.1	1.839213
15.126667	0.1	1.873863
15.128333	0.1	1.906841
15.130000	0.1	1.937426
15.131667	0.1	1.966497
15.133333	0.1	1.996248
15.135000	0.1	2.028709
15.136667	0.1	2.064239
15.138333	0.1	2.101394
15.140000	0.1	2.138317
15.141667	0.1	2.174107
15.143333	0.1	2.209186
15.145000	0.1	2.244390
15.146667	0.1	2.280534
15.148333	0.1	2.318574
15.150000	0.1	2.359045
15.151667	0.1	2.401783
15.153333	0.1	2.446175
15.155000	0.1	2.491325
15.156667	0.1	2.536550
15.158333	0.1	2.582064
15.160000	0.1	2.629380
15.161667	0.1	2.680281
15.163333	0.1	2.734433
15.165000	0.1	2.789260
15.166667	0.1	2.842438
15.168333	0.1	2.893386
15.170000	0.1	2.943296
15.171667	0.1	2.994710
15.173333	0.1	3.049574
15.175000	0.1	3.106873
15.176667	0.1	3.164071
15.178333	0.1	3.220360
15.180000	0.1	3.276393
15.181667	0.1	3.332691
15.183333	0.1	3.389604
15.185000	0.1	3.446820
15.186667	0.1	3.503291
15.188333	0.1	3.559007
15.190000	0.1	3.615157
15.191667	0.1	3.672102
15.193333	0.1	3.729076
15.195000	0.1	3.785840
15.196667	0.1	3.842595
15.198333	0.1	3.897799
15.200000	0.1	3.948258
15.201667	0.1	3.992626
15.203333	0.1	4.033153
15.205000	0.1	4.073381
15.206667	0.1	4.114620
15.208333	0.1	4.155049
15.210000	0.1	4.192269
15.211667	0.1	4.225690
15.213333	0.1	4.256298
15.215000	0.1	4.285006
15.216667	0.1	4.311861
15.218333	0.1	4.336513
15.220000	0.1	4.358734
15.221667	0.1	4.378674
15.223333	0.1	4.396872
15.225000	0.1	4.413850
15.226667	0.1	4.429291
15.228333	0.1	4.441445
15.230000	0.1	4.448043
15.231667	0.1	4.448523
15.233333	0.1	4.444630
15.235000	0.1	4.438208
15.236667	0.1	4.429636
15.238333	0.1	4.418655
15.240000	0.1	4.405533
15.241667	0.1	4.391219
15.243333	0.1	4.376438
15.245000	0.1	4.361095
15.246667	0.1	4.345360
15.248333	0.1	4.330436
15.250000	0.1	4.316736
15.251667	0.1	4.302077
15.253333	0.1	4.283139
15.255000	0.1	4.258971
15.256667	0.1	4.231744
15.258333	0.1	4.204009
15.260000	0.1	4.177103
15.261667	0.1	4.151664
15.263333	0.1	4.127431
15.265000	0.1	4.102704
15.266667	0.1	4.075509
15.268333	0.1	4.045628
15.270000	0.1	4.015598
15.271667	0.1	3.989348
15.273333	0.1	3.968710
15.275000	0.1	3.952663
15.276667	0.1	3.940854
15.278333	0.1	3.934880
15.280000	0.1	3.935178
15.281667	0.1	3.939555
15.283333	0.1	3.945385
15.285000	0.1	3.951518
15.286667	0.1	3.958019
15.288333	0.1	3.965949
15.290000	0.1	3.978061
15.291667	0.1	3.997721
15.293333	0.1	4.026233
15.295000	0.1	4.062140
15.296667	0.1	4.103128
15.298333	0.1	4.147999
15.300000	0.1	4.197541
15.301667	0.1	4.254030
15.303333	0.1	4.319535
15.305000	0.1	4.393947
15.306667	0.1	4.475275
15.308333	0.1	4.562605
15.310000	0.1	4.657554
15.311667	0.1	4.762262
15.313333	0.1	4.878282
15.315000	0.1	5.007149
15.316667	0.1	5.150065
15.318333	0.1	5.306918
15.320000	0.1	5.476265
15.321667	0.1	5.656476
15.323333	0.1	5.847579
15.325000	0.1	6.051701
15.326667	0.1	6.271680
15.328333	0.1	6.509256
15.330000	0.1	6.763851
15.331667	0.1	7.033502
15.333333	0.1	7.317499
15.335000	0.1	7.617590
15.336667	0.1	7.936498
15.338333	0.1	8.276012
15.340000	0.1	8.637114
15.341667	0.1	9.021293
15.343333	0.1	9.431010
15.345000	0.1	9.869030
15.346667	0.1	10.336838
15.348333	0.1	10.833768
15.350000	0.1	11.358904
15.351667	0.1	11.912957
15.353333	0.1	12.497753
15.355000	0.1	13.115574
15.356667	0.1	13.769087
15.358333	0.1	14.461069
15.360000	0.1	15.194160
15.361667	0.1	15.970697
15.363333	0.1	16.793399
15.365000	0.1	17.666821
15.366667	0.1	18.596519
15.368333	0.1	19.585895
15.370000	0.1	20.635612
15.371667	0.1	21.745968
15.373333	0.1	22.917949
15.375000	0.1	24.152705
15.376667	0.1	25.452334
15.378333	0.1	26.822086
15.380000	0.1	28.270511
15.381667	0.1	29.805927
15.383333	0.1	31.433259
15.385000	0.1	33.153873
15.386667	0.1	34.966921
15.388333	0.1	36.871843
15.390000	0.1	38.870941
15.391667	0.1	40.969742
15.393333	0.1	43.175137
15.395000	0.1	45.492831
15.396667	0.1	47.926134
15.398333	0.1	50.477213
15.400000	0.1	53.148395
15.401667	0.1	55.941483
15.403333	0.1	58.857398
15.405000	0.1	61.897789
15.406667	0.1	65.066060
15.408333	0.1	68.366248
15.410000	0.1	71.801734
15.411667	0.1	75.374735
15.413333	0.1	79.086279
15.415000	0.1	82.936417
15.416667	0.1	86.924988
15.418333	0.1	91.052768
15.420000	0.1	95.321890
15.421667	0.1	99.734734
15.423333	0.1	104.292668
15.425000	0.1	108.996318
15.426667	0.1	113.846432
15.428333	0.1	118.843811
15.430000	0.1	123.989419
15.431667	0.1	129.284668
15.433333	0.1	134.730698
15.435000	0.1	140.328026
15.436667	0.1	146.077955
15.438333	0.1	151.984510
15.440000	0.1	158.055583
15.441667	0.1	164.301335
15.443333	0.1	170.730814
15.445000	0.1	177.350645
15.446667	0.1	184.167177
15.448333	0.1	191.188655
15.450000	0.1	198.424836
15.451667	0.1	205.886010
15.453333	0.1	213.583419
15.455000	0.1	221.531028
15.456667	0.1	229.746714
15.458333	0.1	238.249647
15.460000	0.1	247.055548
15.461667	0.1	256.175888
15.463333	0.1	265.622256
15.465000	0.1	275.409646
15.466667	0.1	285.555758
15.468333	0.1	296.078413
15.470000	0.1	306.993081
15.471667	0.1	318.311500
15.473333	0.1	330.040059
15.475000	0.1	342.177474
15.476667	0.1	354.714976
15.478333	0.1	367.638939
15.480000	0.1	380.932801
15.481667	0.1	394.577217
15.483333	0.1	408.550096
15.485000	0.1	422.825222
15.486667	0.1	437.366572
15.488333	0.1	452.123704
15.490000	0.1	467.034863
15.491667	0.1	482.032570
15.493333	0.1	497.046742
15.495000	0.1	512.006470
15.496667	0.1	526.839425
15.498333	0.1	541.469614
15.500000	0.1	555.816759
15.501667	0.1	569.798728
15.503333	0.1	583.336927
15.505000	0.1	596.360784
15.506667	0.1	608.807142
15.508333	0.1	620.618677
15.510000	0.1	631.743363
15.511667	0.1	642.131535
15.513333	0.1	651.733857
15.515000	0.1	660.505416
15.516667	0.1	668.415484
15.518333	0.1	675.454946
15.520000	0.1	681.629857
15.521667	0.1	686.945269
15.523333	0.1	691.402294
15.525000	0.1	695.011132
15.526667	0.1	697.796872
15.528333	0.1	699.793716
15.530000	0.1	701.039686
15.531667	0.1	701.573059
15.533333	0.1	701.430012
15.535000	0.1	700.644423
15.536667	0.1	699.250964
15.538333	0.1	697.292686
15.540000	0.1	694.821859
15.541667	0.1	691.888286
15.543333	0.1	688.530165
15.545000	0.1	684.778528
15.546667	0.1	680.667805
15.548333	0.1	676.240517
15.550000	0.1	671.542246
15.551667	0.1	666.612047
15.553333	0.1	661.477950
15.555000	0.1	656.163484
15.556667	0.1	650.695395
15.558333	0.1	645.100475
15.560000	0.1	639.398369
15.561667	0.1	633.602143
15.563333	0.1	627.725074
15.565000	0.1	621.785080
15.566667	0.1	615.802063
15.568333	0.1	609.792234
15.570000	0.1	603.766670
15.571667	0.1	597.735104
15.573333	0.1	591.709070
15.575000	0.1	585.699515
15.576667	0.1	579.711805
15.578333	0.1	573.745790
15.580000	0.1	567.800194
15.581667	0.1	561.875259
15.583333	0.1	555.973813
15.585000	0.1	550.101903
15.586667	0.1	544.267474
15.588333	0.1	538.476962
15.590000	0.1	532.731335
15.591667	0.1	527.026165
15.593333	0.1	521.357270
15.595000	0.1	515.725106
15.596667	0.1	510.133193
15.598333	0.1	504.583964
15.600000	0.1	499.077384
15.601667	0.1	493.612732
15.603333	0.1	488.188672
15.605000	0.1	482.801563
15.606667	0.1	477.447822
15.608333	0.1	472.128378
15.610000	0.1	466.846838
15.611667	0.1	461.603413
15.613333	0.1	456.393622
15.615000	0.1	451.212186
15.616667	0.1	446.055741
15.618333	0.1	440.923213
15.620000	0.1	435.815286
15.621667	0.1	430.733478
15.623333	0.1	425.679302
15.625000	0.1	420.652810
15.626667	0.1	415.651398
15.628333	0.1	410.669912
15.630000	0.1	405.703327
15.631667	0.1	400.750796
15.633333	0.1	395.816001
15.635000	0.1	390.902609
15.636667	0.1	386.009850
15.638333	0.1	381.132434
15.640000	0.1	376.264560
15.641667	0.1	371.403289
15.643333	0.1	366.548128
15.645000	0.1	361.700268
15.646667	0.1	356.863533
15.648333	0.1	352.042388
15.650000	0.1	347.237932
15.651667	0.1	342.447204
15.653333	0.1	337.665268
15.655000	0.1	332.887504
15.656667	0.1	328.111439
15.658333	0.1	323.337638
15.660000	0.1	318.569360
15.661667	0.1	313.811009
15.663333	0.1	309.065995
15.665000	0.1	304.335137
15.666667	0.1	299.616815
15.668333	0.1	294.909296
15.670000	0.1	290.213279
15.671667	0.1	285.532358
15.673333	0.1	280.871182
15.675000	0.1	276.231626
15.676667	0.1	271.611251
15.678333	0.1	267.007095
15.680000	0.1	262.419675
15.681667	0.1	257.851985
15.683333	0.1	253.306716
15.685000	0.1	248.785983
15.686667	0.1	244.292021
15.688333	0.1	239.827116
15.690000	0.1	235.393648
15.691667	0.1	230.994094
15.693333	0.1	226.630396
15.695000	0.1	222.302433
15.696667	0.1	218.007206
15.698333	0.1	213.742047
15.700000	0.1	209.509046
15.701667	0.1	205.314881
15.703333	0.1	201.166300
15.705000	0.1	197.065892
15.706667	0.1	193.011640
15.708333	0.1	189.000447
15.710000	0.1	185.031914
15.711667	0.1	181.108597
15.713333	0.1	177.233429
15.715000	0.1	173.407709
15.716667	0.1	169.632002
15.718333	0.1	165.908230
15.720000	0.1	162.239759
15.721667	0.1	158.630042
15.723333	0.1	155.081726
15.725000	0.1	151.595669
15.726667	0.1	148.170283
15.728333	0.1	144.803235
15.730000	0.1	141.493241
15.731667	0.1	138.239162
15.733333	0.1	135.039673
15.735000	0.1	131.895053
15.736667	0.1	128.807896
15.738333	0.1	125.781507
15.740000	0.1	122.817857
15.741667	0.1	119.916662
15.743333	0.1	117.076254
15.745000	0.1	114.295026
15.746667	0.1	111.571117
15.748333	0.1	108.902478
15.750000	0.1	106.289354
15.751667	0.1	103.734238
15.753333	0.1	101.238410
15.755000	0.1	98.801237
15.756667	0.1	96.422518
15.758333	0.1	94.103380
15.760000	0.1	91.844830
15.761667	0.1	89.646657
15.763333	0.1	87.507479
15.765000	0.1	85.424497
15.766667	0.1	83.393622
15.768333	0.1	81.411447
15.770000	0.1	79.476787
15.771667	0.1	77.589350
15.773333	0.1	75.748423
15.775000	0.1	73.953732
15.776667	0.1	72.206757
15.778333	0.1	70.510269
15.780000	0.1	68.866229
15.781667	0.1	67.273532
15.783333	0.1	65.727271
15.785000	0.1	64.221150
15.786667	0.1	62.751412
15.788333	0.1	61.318409
15.790000	0.1	59.925206
15.791667	0.1	58.575212
15.793333	0.1	57.270113
15.795000	0.1	56.009172
15.796667	0.1	54.788971
15.798333	0.1	53.603775
15.800000	0.1	52.448302
15.801667	0.1	51.320680
15.803333	0.1	50.221966
15.805000	0.1	49.153981
15.806667	0.1	48.118136
15.808333	0.1	47.115302
15.810000	0.1	46.144947
15.811667	0.1	45.204526
15.813333	0.1	44.290628
15.815000	0.1	43.400549
15.816667	0.1	42.533106
15.818333	0.1	41.688914
15.820000	0.1	40.869559
15.821667	0.1	40.075700
15.823333	0.1	39.306292
15.825000	0.1	38.560564
15.826667	0.1	37.838961
15.828333	0.1	37.140632
15.830000	0.1	36.462238
15.831667	0.1	35.800990
15.833333	0.1	35.156738
15.835000	0.1	34.530358
15.836667	0.1	33.922540
15.838333	0.1	33.333814
15.840000	0.1	32.763039
15.841667	0.1	32.206732
15.843333	0.1	31.661564
15.845000	0.1	31.126221
15.846667	0.1	30.601081
15.848333	0.1	30.087610
15.850000	0.1	29.587024
15.851667	0.1	29.098950
15.853333	0.1	28.622844
15.855000	0.1	28.159642
15.856667	0.1	27.710637
15.858333	0.1	27.275821
15.860000	0.1	26.853909
15.861667	0.1	26.442851
15.863333	0.1	26.040226
15.865000	0.1	25.644065
15.866667	0.1	25.254111
15.868333	0.1	24.871612
15.870000	0.1	24.497798
15.871667	0.1	24.133073
15.873333	0.1	23.776926
15.875000	0.1	23.428048
15.876667	0.1	23.085424
15.878333	0.1	22.749258
15.880000	0.1	22.420562
15.881667	0.1	22.100150
15.883333	0.1	21.787421
15.885000	0.1	21.480257
15.886667	0.1	21.176836
15.888333	0.1	20.877360
15.890000	0.1	20.583714
15.891667	0.1	20.297496
15.893333	0.1	20.018527
15.895000	0.1	19.745184
15.896667	0.1	19.476386
15.898333	0.1	19.212691
15.900000	0.1	18.954631
15.901667	0.1	18.701027
15.903333	0.1	18.450655
15.905000	0.1	18.204371
15.906667	0.1	17.963359
15.908333	0.1	17.726622
15.910000	0.1	17.492301
15.911667	0.1	17.260201
15.913333	0.1	17.031552
15.915000	0.1	16.807555
15.916667	0.1	16.589458
15.918333	0.1	16.378369
15.920000	0.1	16.173236
15.921667	0.1	15.970841
15.923333	0.1	15.769312
15.925000	0.1	15.570200
15.926667	0.1	15.376322
15.928333	0.1	15.188665
15.930000	0.1	15.005972
15.931667	0.1	14.826427
15.933333	0.1	14.648931
15.935000	0.1	14.473759
15.936667	0.1	14.302414
15.938333	0.1	14.135828
15.940000	0.1	13.973396
15.941667	0.1	13.814163
15.943333	0.1	13.657236
15.945000	0.1	13.500960
15.946667	0.1	13.343762
15.948333	0.1	13.185833
15.950000	0.1	13.029007
15.951667	0.1	12.875218
15.953333	0.1	12.725713
15.955000	0.1	12.581293
15.956667	0.1	12.441734
15.958333	0.1	12.305300
15.960000	0.1	12.169946
15.961667	0.1	12.034928
15.963333	0.1	11.900966
15.965000	0.1	11.769119
15.966667	0.1	11.639860
15.968333	0.1	11.512637
15.970000	0.1	11.385796
15.971667	0.1	11.258726
15.973333	0.1	11.133328
15.975000	0.1	11.011185
15.976667	0.1	10.891249
15.978333	0.1	10.771332
15.980000	0.1	10.649958
15.981667	0.1	10.527344
15.983333	0.1	10.405644
15.985000	0.1	10.287082
15.986667	0.1	10.171705
15.988333	0.1	10.057865
15.990000	0.1	9.944621
15.991667	0.1	9.832708
15.993333	0.1	9.723101
15.995000	0.1	9.616078
15.996667	0.1	9.511486
15.998333	0.1	9.408584
16.000000	0.1	9.306665
16.001667	0.1	9.206343
16.003333	0.1	9.109117
16.005000	0.1	9.015580
16.006667	0.1	8.924999
16.008333	0.1	8.835983
16.010000	0.1	8.747424
16.011667	0.1	8.659344
16.013333	0.1	8.572522
16.015000	0.1	8.486961
16.016667	0.1	8.401582
16.018333	0.1	8.315630
16.020000	0.1	8.229590
16.021667	0.1	8.144286
16.023333	0.1	8.059624
16.025000	0.1	7.974831
16.026667	0.1	7.889764
16.028333	0.1	7.806038
16.030000	0.1	7.727053
16.031667	0.1	7.655262
16.033333	0.1	7.589040
16.035000	0.1	7.523829
16.036667	0.1	7.455936
16.038333	0.1	7.384876
16.040000	0.1	7.313564
16.041667	0.1	7.246053
16.043333	0.1	7.183808
16.045000	0.1	7.124892
16.046667	0.1	7.066489
16.048333	0.1	7.007434
16.050000	0.1	6.948565
16.051667	0.1	6.891056
16.053333	0.1	6.834469
16.055000	0.1	6.776843
16.056667	0.1	6.717588
16.058333	0.1	6.659576
16.060000	0.1	6.606784
16.061667	0.1	6.560199
16.063333	0.1	6.517298
16.065000	0.1	6.474722
16.066667	0.1	6.430349
16.068333	0.1	6.383015
16.070000	0.1	6.332090
16.071667	0.1	6.278604
16.073333	0.1	6.225556
16.075000	0.1	6.175642
16.076667	0.1	6.129490
16.078333	0.1	6.086319
16.080000	0.1	6.045308
16.081667	0.1	6.006262
16.083333	0.1	5.969736
16.085000	0.1	5.936068
16.086667	0.1	5.903966
16.088333	0.1	5.870662
16.090000	0.1	5.833725
16.091667	0.1	5.792808
16.093333	0.1	5.749799
16.095000	0.1	5.707052
16.096667	0.1	5.666176
16.098333	0.1	5.627456
16.100000	0.1	5.589337
16.101667	0.1	5.549928
16.103333	0.1	5.509406
16.105000	0.1	5.470519
16.106667	0.1	5.436866
16.108333	0.1	5.410053
16.110000	0.1	5.388246
16.111667	0.1	5.367761
16.113333	0.1	5.345028
16.115000	0.1	5.317549
16.116667	0.1	5.284944
16.118333	0.1	5.249223
16.120000	0.1	5.212873
16.121667	0.1	5.176961
16.123333	0.1	5.141958
16.125000	0.1	5.109413
16.126667	0.1	5.081417
16.128333	0.1	5.058404
16.130000	0.1	5.038255
16.131667	0.1	5.017552
16.133333	0.1	4.993775
16.135000	0.1	4.967023
16.136667	0.1	4.939768
16.138333	0.1	4.914436
16.140000	0.1	4.891632
16.141667	0.1	4.870319
16.143333	0.1	4.848870
16.145000	0.1	4.826463
16.146667	0.1	4.804060
16.148333	0.1	4.783766
16.150000	0.1	4.766532
16.151667	0.1	4.750858
16.153333	0.1	4.734225
16.155000	0.1	4.715826
16.156667	0.1	4.697652
16.158333	0.1	4.682252
16.160000	0.1	4.669633
16.161667	0.1	4.657283
16.163333	0.1	4.642904
16.165000	0.1	4.626089
16.166667	0.1	4.607858
16.168333	0.1	4.589744
16.170000	0.1	4.573232
16.171667	0.1	4.559313
16.173333	0.1	4.547583
16.175000	0.1	4.536696
16.176667	0.1	4.526060
16.178333	0.1	4.516528
16.180000	0.1	4.509515
16.181667	0.1	4.505268
16.183333	0.1	4.501981
16.185000	0.1	4.497110
16.186667	0.1	4.489277
16.188333	0.1	4.478581
16.190000	0.1	4.465999
16.191667	0.1	4.452979
16.193333	0.1	4.440076
16.195000	0.1	4.426166
16.196667	0.1	4.410604
16.198333	0.1	4.394827
16.200000	0.1	4.381454
16.201667	0.1	4.372648
16.203333	0.1	4.367922
16.205000	0.1	4.364233
16.206667	0.1	4.359316
16.208333	0.1	4.352890
16.210000	0.1	4.345523
16.211667	0.1	4.337840
16.213333	0.1	4.329677
16.215000	0.1	4.319665
16.216667	0.1	4.306315
16.218333	0.1	4.289658
16.220000	0.1	4.271539
16.221667	0.1	4.254114
16.223333	0.1	4.238505
16.225000	0.1	4.224391
16.226667	0.1	4.210244
16.228333	0.1	4.195296
16.230000	0.1	4.180977
16.231667	0.1	4.168963
16.233333	0.1	4.158523
16.235000	0.1	4.146951
16.236667	0.1	4.131910
16.238333	0.1	4.113242
16.240000	0.1	4.093051
16.241667	0.1	4.074145
16.243333	0.1	4.057810
16.245000	0.1	4.042941
16.246667	0.1	4.027723
16.248333	0.1	4.011672
16.250000	0.1	3.995467
16.251667	0.1	3.979704
16.253333	0.1	3.964477
16.255000	0.1	3.949539
16.256667	0.1	3.933902
16.258333	0.1	3.915979
16.260000	0.1	3.895131
16.261667	0.1	3.872640
16.263333	0.1	3.850916
16.265000	0.1	3.831824
16.266667	0.1	3.815275
16.268333	0.1	3.799708
16.270000	0.1	3.783512
16.271667	0.1	3.766133
16.273333	0.1	3.748238
16.275000	0.1	3.730706
16.276667	0.1	3.713379
16.278333	0.1	3.694571
16.280000	0.1	3.672489
16.281667	0.1	3.647553
16.283333	0.1	3.621769
16.285000	0.1	3.597136
16.286667	0.1	3.575631
16.288333	0.1	3.558076
16.290000	0.1	3.542607
16.291667	0.1	3.526234
16.293333	0.1	3.507202
16.295000	0.1	3.485680
16.296667	0.1	3.462848
16.298333	0.1	3.439500
16.300000	0.1	3.416040
16.301667	0.1	3.393735
16.303333	0.1	3.374345
16.305000	0.1	3.358545
16.306667	0.1	3.345604
16.308333	0.1	3.333692
16.310000	0.1	3.319737
16.311667	0.1	3.301003
16.313333	0.1	3.277962
16.315000	0.1	3.254372
16.316667	0.1	3.233897
16.318333	0.1	3.217445
16.320000	0.1	3.203726
16.321667	0.1	3.191228
16.323333	0.1	3.178995
16.325000	0.1	3.165822
16.326667	0.1	3.150012
16.328333	0.1	3.130464
16.330000	0.1	3.107465
16.331667	0.1	3.082692
16.333333	0.1	3.058692
16.335000	0.1	3.037504
16.336667	0.1	3.019487
16.338333	0.1	3.003869
16.340000	0.1	2.989895
16.341667	0.1	2.977182
16.343333	0.1	2.965322
16.345000	0.1	2.953075
16.346667	0.1	2.938383
16.348333	0.1	2.919775
16.350000	0.1	2.897759
16.351667	0.1	2.874942
16.353333	0.1	2.854862
16.355000	0.1	2.840110
16.356667	0.1	2.830368
16.358333	0.1	2.821968
16.360000	0.1	2.810317
16.361667	0.1	2.793414
16.363333	0.1	2.773083
16.365000	0.1	2.752827
16.366667	0.1	2.735322
16.368333	0.1	2.721935
16.370000	0.1	2.712691
16.371667	0.1	2.705758
16.373333	0.1	2.697823
16.375000	0.1	2.685888
16.376667	0.1	2.669389
16.378333	0.1	2.650847
16.380000	0.1	2.634111
16.381667	0.1	2.622069
16.383333	0.1	2.615387
16.385000	0.1	2.612029
16.386667	0.1	2.607992
16.388333	0.1	2.599661
16.390000	0.1	2.586227
16.391667	0.1	2.570101
16.393333	0.1	2.555093
16.395000	0.1	2.543880
16.396667	0.1	2.537044
16.398333	0.1	2.533654
16.400000	0.1	2.531912
16.401667	0.1	2.529365
16.403333	0.1	2.523810
16.405000	0.1	2.514529
16.406667	0.1	2.502385
16.408333	0.1	2.489327
16.410000	0.1	2.477928
16.411667	0.1	2.469872
16.413333	0.1	2.464880
16.415000	0.1	2.461271
16.416667	0.1	2.456461
16.418333	0.1	2.448028
16.420000	0.1	2.435977
16.421667	0.1	2.423166
16.423333	0.1	2.412708
16.425000	0.1	2.405206
16.426667	0.1	2.399571
16.428333	0.1	2.395478
16.430000	0.1	2.392619
16.431667	0.1	2.389457
16.433333	0.1	2.384949
16.435000	0.1	2.378928
16.436667	0.1	2.370803
16.438333	0.1	2.360670
16.440000	0.1	2.350719
16.441667	0.1	2.343445
16.443333	0.1	2.339492
16.445000	0.1	2.337536
16.446667	0.1	2.334812
16.448333	0.1	2.328623
16.450000	0.1	2.318905
16.451667	0.1	2.308534
16.453333	0.1	2.300576
16.455000	0.1	2.296441
16.456667	0.1	2.296055
16.458333	0.1	2.298048
16.460000	0.1	2.300339
16.461667	0.1	2.301307
16.463333	0.1	2.299910
16.465000	0.1	2.295547
16.466667	0.1	2.288013
16.468333	0.1	2.277507
16.470000	0.1	2.265787
16.471667	0.1	2.256329
16.473333	0.1	2.251603
16.475000	0.1	2.251021
16.476667	0.1	2.252045
16.478333	0.1	2.251701
16.480000	0.1	2.247691
16.481667	0.1	2.240022
16.483333	0.1	2.230997
16.485000	0.1	2.223002
16.486667	0.1	2.217083
16.488333	0.1	2.213591
16.490000	0.1	2.212632
16.491667	0.1	2.213288
16.493333	0.1	2.213623
16.495000	0.1	2.211845
16.496667	0.1	2.207235
16.498333	0.1	2.200599
16.500000	0.1	2.194056
16.501667	0.1	2.189376
16.503333	0.1	2.186853
16.505000	0.1	2.186033
16.506667	0.1	2.186443
16.508333	0.1	2.187327
16.510000	0.1	2.187500
16.511667	0.1	2.185935
16.513333	0.1	2.182703
16.515000	0.1	2.178787
16.516667	0.1	2.174936
16.518333	0.1	2.171495
16.520000	0.1	2.169013
16.521667	0.1	2.167975
16.523333	0.1	2.168408
16.525000	0.1	2.169353
16.526667	0.1	2.168464
16.528333	0.1	2.163853
16.530000	0.1	2.156454
16.531667	0.1	2.149781
16.533333	0.1	2.147234
16.535000	0.1	2.149567
16.536667	0.1	2.155080
16.538333	0.1	2.161446
16.540000	0.1	2.166652
16.541667	0.1	2.169036
16.543333	0.1	2.168068
16.545000	0.1	2.165185
16.546667	0.1	2.162824
16.548333	0.1	2.162564
16.550000	0.1	2.164911
16.551667	0.1	2.169502
16.553333	0.1	2.174256
16.555000	0.1	2.175975
16.556667	0.1	2.173372
16.558333	0.1	2.168091
16.560000	0.1	2.162727
16.561667	0.1	2.159569
16.563333	0.1	2.160328
16.565000	0.1	2.164608
16.566667	0.1	2.169581
16.568333	0.1	2.172291
16.570000	0.1	2.171774
16.571667	0.1	2.169325
16.573333	0.1	2.167122
16.575000	0.1	2.165972
16.576667	0.1	2.164864
16.578333	0.1	2.163211
16.580000	0.1	2.161940
16.581667	0.1	2.161781
16.583333	0.1	2.162168
16.585000	0.1	2.162089
16.586667	0.1	2.161171
16.588333	0.1	2.160566
16.590000	0.1	2.162098
16.591667	0.1	2.166280
16.593333	0.1	2.171826
16.595000	0.1	2.176263
16.596667	0.1	2.176836
16.598333	0.1	2.172645
16.600000	0.1	2.165632
16.601667	0.1	2.158694
16.603333	0.1	2.154019
16.605000	0.1	2.152957
16.606667	0.1	2.155714
16.608333	0.1	2.161437
16.610000	0.1	2.169018
16.611667	0.1	2.177572
16.613333	0.1	2.186038
16.615000	0.1	2.192715
16.616667	0.1	2.196231
16.618333	0.1	2.196901
16.620000	0.1	2.196287
16.621667	0.1	2.195858
16.623333	0.1	2.195970
16.625000	0.1	2.195886
16.626667	0.1	2.195109
16.628333	0.1	2.194503
16.630000	0.1	2.195491
16.631667	0.1	2.198271
16.633333	0.1	2.201721
16.635000	0.1	2.204487
16.636667	0.1	2.204846
16.638333	0.1	2.201237
16.640000	0.1	2.194759
16.641667	0.1	2.189130
16.643333	0.1	2.187276
16.645000	0.1	2.188915
16.646667	0.1	2.191165
16.648333	0.1	2.191439
16.650000	0.1	2.189968
16.651667	0.1	2.188981
16.653333	0.1	2.189893
16.655000	0.1	2.192715
16.656667	0.1	2.197106
16.658333	0.1	2.202345
16.660000	0.1	2.207141
16.661667	0.1	2.210503
16.663333	0.1	2.212427
16.665000	0.1	2.213507
16.666667	0.1	2.213763
16.668333	0.1	2.212143
16.670000	0.1	2.207560
16.671667	0.1	2.200650
16.673333	0.1	2.193865
16.675000	0.1	2.189558
16.676667	0.1	2.188687
16.678333	0.1	2.191169
16.680000	0.1	2.196166
16.681667	0.1	2.201791
16.683333	0.1	2.205041
16.685000	0.1	2.203160
16.686667	0.1	2.195421
16.688333	0.1	2.183476
16.690000	0.1	2.170424
16.691667	0.1	2.159318
16.693333	0.1	2.151569
16.695000	0.1	2.146731
16.696667	0.1	2.143355
16.698333	0.1	2.139532
16.700000	0.1	2.133748
16.701667	0.1	2.126372
16.703333	0.1	2.119187
16.705000	0.1	2.112836
16.706667	0.1	2.106535
16.708333	0.1	2.100305
16.710000	0.1	2.095550
16.711667	0.1	2.093762
16.713333	0.1	2.095280
16.715000	0.1	2.098717
16.716667	0.1	2.101753
16.718333	0.1	2.101944
16.720000	0.1	2.097073
16.721667	0.1	2.086572
16.723333	0.1	2.072640
16.725000	0.1	2.059629
16.726667	0.1	2.051746
16.728333	0.1	2.049478
16.730000	0.1	2.048686
16.731667	0.1	2.044542
16.733333	0.1	2.035545
16.735000	0.1	2.023573
16.736667	0.1	2.012127
16.738333	0.1	2.004686
16.740000	0.1	2.002469
16.741667	0.1	2.003247
16.743333	0.1	2.003177
16.745000	0.1	1.999722
16.746667	0.1	1.992960
16.748333	0.1	1.984378
16.750000	0.1	1.975158
16.751667	0.1	1.966166
16.753333	0.1	1.958460
16.755000	0.1	1.953039
16.756667	0.1	1.950329
16.758333	0.1	1.949803
16.760000	0.1	1.949859
16.761667	0.1	1.947982
16.763333	0.1	1.941365
16.765000	0.1	1.928881
16.766667	0.1	1.913132
16.768333	0.1	1.899414
16.770000	0.1	1.892154
16.771667	0.1	1.892294
16.773333	0.1	1.897067
16.775000	0.1	1.901686
16.776667	0.1	1.902175
16.778333	0.1	1.897584
16.780000	0.1	1.889435
16.781667	0.1	1.879884
16.783333	0.1	1.871344
16.785000	0.1	1.866254
16.786667	0.1	1.865677
16.788333	0.1	1.868350
16.790000	0.1	1.871353
16.791667	0.1	1.871763
16.793333	0.1	1.868187
16.795000	0.1	1.861132
16.796667	0.1	1.852377
16.798333	0.1	1.843702
16.800000	0.1	1.836112
16.801667	0.1	1.830263
16.803333	0.1	1.826398
16.805000	0.1	1.823264
16.806667	0.1	1.818477
16.808333	0.1	1.810528
16.810000	0.1	1.799827
16.811667	0.1	1.788824
16.813333	0.1	1.781681
16.815000	0.1	1.782025
16.816667	0.1	1.790044
16.818333	0.1	1.802412
16.820000	0.1	1.814025
16.821667	0.1	1.820438
16.823333	0.1	1.820428
16.825000	0.1	1.816233
16.826667	0.1	1.811166
16.828333	0.1	1.807571
16.830000	0.1	1.806179
16.831667	0.1	1.806016
16.833333	0.1	1.804908
16.835000	0.1	1.801457
16.836667	0.1	1.796316
16.838333	0.1	1.790966
16.840000	0.1	1.786645
16.841667	0.1	1.784572
16.843333	0.1	1.784940
16.845000	0.1	1.785732
16.846667	0.1	1.784363
16.848333	0.1	1.780633
16.850000	0.1	1.777103
16.851667	0.1	1.776624
16.853333	0.1	1.779953
16.855000	0.1	1.785466
16.856667	0.1	1.790309
16.858333	0.1	1.792083
16.860000	0.1	1.790798
16.861667	0.1	1.789145
16.863333	0.1	1.789615
16.865000	0.1	1.791581
16.866667	0.1	1.791995
16.868333	0.1	1.788423
16.870000	0.1	1.780884
16.871667	0.1	1.771599
16.873333	0.1	1.763767
16.875000	0.1	1.759585
16.876667	0.1	1.758756
16.878333	0.1	1.759348
16.880000	0.1	1.760018
16.881667	0.1	1.760996
16.883333	0.1	1.763646
16.885000	0.1	1.769010
16.886667	0.1	1.776041
16.888333	0.1	1.782048
16.890000	0.1	1.785117
16.891667	0.1	1.785392
16.893333	0.1	1.784647
16.895000	0.1	1.785140
16.896667	0.1	1.788107
16.898333	0.1	1.792461
16.900000	0.1	1.795669
16.901667	0.1	1.796628
16.903333	0.1	1.796628
16.905000	0.1	1.797336
16.906667	0.1	1.799143
16.908333	0.1	1.800875
16.910000	0.1	1.800223
16.911667	0.1	1.795492
16.913333	0.1	1.787553
16.915000	0.1	1.779306
16.916667	0.1	1.773397
16.918333	0.1	1.770929
16.920000	0.1	1.771753
16.921667	0.1	1.774724
16.923333	0.1	1.777411
16.925000	0.1	1.777406
16.926667	0.1	1.774705
16.928333	0.1	1.771497
16.930000	0.1	1.770002
16.931667	0.1	1.771105
16.933333	0.1	1.773732
16.935000	0.1	1.775469
16.936667	0.1	1.774840
16.938333	0.1	1.772265
16.940000	0.1	1.768749
16.941667	0.1	1.765392
16.943333	0.1	1.763869
16.945000	0.1	1.765904
16.946667	0.1	1.771636
16.948333	0.1	1.778617
16.950000	0.1	1.783539
16.951667	0.1	1.785248
16.953333	0.1	1.785443
16.955000	0.1	1.786677
16.956667	0.1	1.789974
16.958333	0.1	1.794179
16.960000	0.1	1.797047
16.961667	0.1	1.796521
16.963333	0.1	1.791879
16.965000	0.1	1.784442
16.966667	0.1	1.776521
16.968333	0.1	1.770491
16.970000	0.1	1.768712
16.971667	0.1	1.772186
16.973333	0.1	1.779599
16.975000	0.1	1.788507
16.976667	0.1	1.796470
16.978333	0.1	1.801401
16.980000	0.1	1.802235
16.981667	0.1	1.799613
16.983333	0.1	1.795436
16.985000	0.1	1.791692
16.986667	0.1	1.789615
16.988333	0.1	1.789331
16.990000	0.1	1.790305
16.991667	0.1	1.792065
16.993333	0.1	1.794170
16.995000	0.1	1.795711
16.996667	0.1	1.795208
16.998333	0.1	1.791860
17.000000	0.1	1.787022
17.001667	0.1	1.783175
17.003333	0.1	1.781308
17.005000	0.1	1.780535
17.006667	0.1	1.780046
17.008333	0.1	1.780028
17.010000	0.1	1.780568
17.011667	0.1	1.781094
17.013333	0.1	1.780861
17.015000	0.1	1.779092
17.016667	0.1	1.774952
17.018333	0.1	1.768298
17.020000	0.1	1.760423
17.021667	0.1	1.753778
17.023333	0.1	1.750975
17.025000	0.1	1.753112
17.026667	0.1	1.758342
17.028333	0.1	1.762905
17.030000	0.1	1.763906
17.031667	0.1	1.761001
17.033333	0.1	1.756391
17.035000	0.1	1.753736
17.036667	0.1	1.755725
17.038333	0.1	1.761559
17.040000	0.1	1.767147
17.041667	0.1	1.768307
17.043333	0.1	1.764232
17.045000	0.1	1.757862
17.046667	0.1	1.752404
17.048333	0.1	1.748926
17.050000	0.1	1.747436
17.051667	0.1	1.747762
17.053333	0.1	1.749275
17.055000	0.1	1.751352
17.056667	0.1	1.754300
17.058333	0.1	1.759040
17.060000	0.1	1.765713
17.061667	0.1	1.772786
17.063333	0.1	1.777448
17.065000	0.1	1.777220
17.066667	0.1	1.771455
17.068333	0.1	1.761573
17.070000	0.1	1.750896
17.071667	0.1	1.744316
17.073333	0.1	1.746425
17.075000	0.1	1.758412
17.076667	0.1	1.776414
17.078333	0.1	1.793853
17.080000	0.1	1.805779
17.081667	0.1	1.810766
17.083333	0.1	1.810398
17.085000	0.1	1.808316
17.086667	0.1	1.808568
17.088333	0.1	1.813490
17.090000	0.1	1.822519
17.091667	0.1	1.833057
17.093333	0.1	1.842976
17.095000	0.1	1.852000
17.096667	0.1	1.860349
17.098333	0.1	1.867567
17.100000	0.1	1.873425
17.101667	0.1	1.878594
17.103333	0.1	1.883940
17.105000	0.1	1.889849
17.106667	0.1	1.896620
17.108333	0.1	1.905095
17.110000	0.1	1.915586
17.111667	0.1	1.927302
17.113333	0.1	1.939647
17.115000	0.1	1.952862
17.116667	0.1	1.967591
17.118333	0.1	1.984457
17.120000	0.1	2.003256
17.121667	0.1	2.022884
17.123333	0.1	2.042651
17.125000	0.1	2.062744
17.126667	0.1	2.082945
17.128333	0.1	2.102181
17.130000	0.1	2.120244
17.131667	0.1	2.138638
17.133333	0.1	2.159080
17.135000	0.1	2.182261
17.136667	0.1	2.207882
17.138333	0.1	2.235398
17.140000	0.1	2.264502
17.141667	0.1	2.294709
17.143333	0.1	2.325405
17.145000	0.1	2.356749
17.146667	0.1	2.389024
17.148333	0.1	2.421364
17.150000	0.1	2.452391
17.151667	0.1	2.482035
17.153333	0.1	2.512326
17.155000	0.1	2.545868
17.156667	0.1	2.583750
17.158333	0.1	2.625142
17.160000	0.1	2.668258
17.161667	0.1	2.711653
17.163333	0.1	2.755062
17.165000	0.1	2.799639
17.166667	0.1	2.847454
17.168333	0.1	2.899747
17.170000	0.1	2.955729
17.171667	0.1	3.013504
17.173333	0.1	3.071348
17.175000	0.1	3.128368
17.176667	0.1	3.185389
17.178333	0.1	3.244923
17.180000	0.1	3.309310
17.181667	0.1	3.379616
17.183333	0.1	3.455831
17.185000	0.1	3.536749
17.186667	0.1	3.620139
17.188333	0.1	3.704033
17.190000	0.1	3.788122
17.191667	0.1	3.873538
17.193333	0.1	3.961474
17.195000	0.1	4.052701
17.196667	0.1	4.147715
17.198333	0.1	4.246999
17.200000	0.1	4.351283
17.201667	0.1	4.460784
17.203333	0.1	4.574554
17.205000	0.1	4.692064
17.206667	0.1	4.814556
17.208333	0.1	4.943907
17.210000	0.1	5.080760
17.211667	0.1	5.223393
17.213333	0.1	5.368236
17.215000	0.1	5.512373
17.216667	0.1	5.656169
17.218333	0.1	5.802563
17.220000	0.1	5.954029
17.221667	0.1	6.111353
17.223333	0.1	6.273971
17.225000	0.1	6.440687
17.226667	0.1	6.611049
17.228333	0.1	6.785728
17.230000	0.1	6.964747
17.231667	0.1	7.146755
17.233333	0.1	7.330840
17.235000	0.1	7.516746
17.236667	0.1	7.703574
17.238333	0.1	7.890668
17.240000	0.1	8.078897
17.241667	0.1	8.270089
17.243333	0.1	8.465876
17.245000	0.1	8.666823
17.246667	0.1	8.872324
17.248333	0.1	9.081154
17.250000	0.1	9.291121
17.251667	0.1	9.498242
17.253333	0.1	9.698574
17.255000	0.1	9.892182
17.256667	0.1	10.083593
17.258333	0.1	10.278178
17.260000	0.1	10.478715
17.261667	0.1	10.684212
17.263333	0.1	10.891063
17.265000	0.1	11.095805
17.266667	0.1	11.297208
17.268333	0.1	11.495962
17.270000	0.1	11.693416
17.271667	0.1	11.890349
17.273333	0.1	12.086518
17.275000	0.1	12.282035
17.276667	0.1	12.478544
17.278333	0.1	12.678285
17.280000	0.1	12.882031
17.281667	0.1	13.088291
17.283333	0.1	13.294709
17.285000	0.1	13.499972
17.286667	0.1	13.704584
17.288333	0.1	13.910611
17.290000	0.1	14.121104
17.291667	0.1	14.338936
17.293333	0.1	14.565182
17.295000	0.1	14.798362
17.296667	0.1	15.035463
17.298333	0.1	15.273821
17.300000	0.1	15.512351
17.301667	0.1	15.752087
17.303333	0.1	15.996126
17.305000	0.1	16.248492
17.306667	0.1	16.511721
17.308333	0.1	16.785162
17.310000	0.1	17.065918
17.311667	0.1	17.351736
17.313333	0.1	17.642835
17.315000	0.1	17.940551
17.316667	0.1	18.244986
17.318333	0.1	18.555466
17.320000	0.1	18.872116
17.321667	0.1	19.195038
17.323333	0.1	19.522714
17.325000	0.1	19.852347
17.326667	0.1	20.181513
17.328333	0.1	20.509898
17.330000	0.1	20.839521
17.331667	0.1	21.172515
17.333333	0.1	21.508802
17.335000	0.1	21.846136
17.336667	0.1	22.181110
17.338333	0.1	22.509936
17.340000	0.1	22.829836
17.341667	0.1	23.141084
17.343333	0.1	23.446400
17.345000	0.1	23.746858
17.346667	0.1	24.039000
17.348333	0.1	24.316614
17.350000	0.1	24.575139
17.351667	0.1	24.814382
17.353333	0.1	25.037569
17.355000	0.1	25.248737
17.356667	0.1	25.450783
17.358333	0.1	25.644084
17.360000	0.1	25.826148
17.361667	0.1	25.992896
17.363333	0.1	26.140399
17.365000	0.1	26.266826
17.366667	0.1	26.373197
17.368333	0.1	26.461054
17.370000	0.1	26.530321
17.371667	0.1	26.580491
17.373333	0.1	26.611830
17.375000	0.1	26.624901
17.376667	0.1	26.620473
17.378333	0.1	26.599364
17.380000	0.1	26.561637
17.381667	0.1	26.506954
17.383333	0.1	26.435223
17.385000	0.1	26.346473
17.386667	0.1	26.241276
17.388333	0.1	26.120711
17.390000	0.1	25.985483
17.391667	0.1	25.835843
17.393333	0.1	25.672177
17.395000	0.1	25.495249
17.396667	0.1	25.305790
17.398333	0.1	25.103674
17.400000	0.1	24.888245
17.401667	0.1	24.659820
17.403333	0.1	24.419902
17.405000	0.1	24.169707
17.406667	0.1	23.909952
17.408333	0.1	23.641489
17.410000	0.1	23.364550
17.411667	0.1	23.078988
17.413333	0.1	22.785962
17.415000	0.1	22.487254
17.416667	0.1	22.182958
17.418333	0.1	21.871775
17.420000	0.1	21.553063
17.421667	0.1	21.226993
17.423333	0.1	20.894175
17.425000	0.1	20.556636
17.426667	0.1	20.217998
17.428333	0.1	19.881190
17.430000	0.1	19.545648
17.431667	0.1	19.208184
17.433333	0.1	18.867189
17.435000	0.1	18.524416
17.436667	0.1	18.181819
17.438333	0.1	17.838348
17.440000	0.1	17.491081
17.441667	0.1	17.138347
17.443333	0.1	16.781390
17.445000	0.1	16.424293
17.446667	0.1	16.072020
17.448333	0.1	15.727226
17.450000	0.1	15.389207
17.451667	0.1	15.055649
17.453333	0.1	14.724620
17.455000	0.1	14.395807
17.456667	0.1	14.070864
17.458333	0.1	13.751783
17.460000	0.1	13.438789
17.461667	0.1	13.130149
17.463333	0.1	12.823604
17.465000	0.1	12.517930
17.466667	0.1	12.213774
17.468333	0.1	11.912943
17.470000	0.1	11.617253
17.471667	0.1	11.328282
17.473333	0.1	11.047130
17.475000	0.1	10.773605
17.476667	0.1	10.506692
17.478333	0.1	10.245824
17.480000	0.1	9.990949
17.481667	0.1	9.742701
17.483333	0.1	9.502582
17.485000	0.1	9.271093
17.486667	0.1	9.045824
17.488333	0.1	8.822833
17.490000	0.1	8.600233
17.491667	0.1	8.380646
17.493333	0.1	8.169399
17.495000	0.1	7.970002
17.496667	0.1	7.782080
17.498333	0.1	7.602228
17.500000	0.1	7.425672
17.501667	0.1	7.249182
17.503333	0.1	7.073469
17.505000	0.1	6.902353
17.506667	0.1	6.740270
17.508333	0.1	6.589619
17.510000	0.1	6.448720
17.511667	0.1	6.313180
17.513333	0.1	6.179065
17.515000	0.1	6.044540
17.516667	0.1	5.911444
17.518333	0.1	5.785106
17.520000	0.1	5.669529
17.521667	0.1	5.563125
17.523333	0.1	5.460763
17.525000	0.1	5.358760
17.526667	0.1	5.256548
17.528333	0.1	5.155192
17.530000	0.1	5.056583
17.531667	0.1	4.963251
17.533333	0.1	4.876438
17.535000	0.1	4.794346
17.536667	0.1	4.713684
17.538333	0.1	4.632683
17.540000	0.1	4.552193
17.541667	0.1	4.474376
17.543333	0.1	4.401063
17.545000	0.1	4.333449
17.546667	0.1	4.271790
17.548333	0.1	4.214952
17.550000	0.1	4.160944
17.551667	0.1	4.107510
17.553333	0.1	4.052576
17.555000	0.1	3.995365
17.556667	0.1	3.937045
17.558333	0.1	3.880365
17.560000	0.1	3.828229
17.561667	0.1	3.781486
17.563333	0.1	3.737877
17.565000	0.1	3.694044
17.566667	0.1	3.648619
17.568333	0.1	3.603091
17.570000	0.1	3.559771
17.571667	0.1	3.519556
17.573333	0.1	3.482215
17.575000	0.1	3.447644
17.576667	0.1	3.415775
17.578333	0.1	3.385530
17.580000	0.1	3.355322
17.581667	0.1	3.324617
17.583333	0.1	3.293888
17.585000	0.1	3.263410
17.586667	0.1	3.233589
17.588333	0.1	3.205501
17.590000	0.1	3.179871
17.591667	0.1	3.156173
17.593333	0.1	3.133495
17.595000	0.1	3.111777
17.596667	0.1	3.091656
17.598333	0.1	3.073425
17.600000	0.1	3.056866
17.601667	0.1	3.041537
17.603333	0.1	3.026887
17.605000	0.1	3.012335
17.606667	0.1	2.996917
17.608333	0.1	2.979781
17.610000	0.1	2.961350
17.611667	0.1	2.943110
17.613333	0.1	2.926509
17.615000	0.1	2.912190
17.616667	0.1	2.899556
17.618333	0.1	2.887072
17.620000	0.1	2.873070
17.621667	0.1	2.856823
17.623333	0.1	2.839379
17.625000	0.1	2.822783
17.626667	0.1	2.808492
17.628333	0.1	2.796594
17.630000	0.1	2.785916
17.631667	0.1	2.775490
17.633333	0.1	2.765465
17.635000	0.1	2.755933
17.636667	0.1	2.746363
17.638333	0.1	2.736235
17.640000	0.1	2.725800
17.641667	0.1	2.716528
17.643333	0.1	2.709995
17.645000	0.1	2.706097
17.646667	0.1	2.703038
17.648333	0.1	2.698665
17.650000	0.1	2.691364
17.651667	0.1	2.680663
17.653333	0.1	2.668016
17.655000	0.1	2.656505
17.656667	0.1	2.648383
17.658333	0.1	2.642777
17.660000	0.1	2.636877
17.661667	0.1	2.629277
17.663333	0.1	2.621524
17.665000	0.1	2.616299
17.666667	0.1	2.614283
17.668333	0.1	2.613519
17.670000	0.1	2.611731
17.671667	0.1	2.608849
17.673333	0.1	2.606842
17.675000	0.1	2.607298
17.676667	0.1	2.609733
17.678333	0.1	2.612118
17.680000	0.1	2.612225
17.681667	0.1	2.608551
17.683333	0.1	2.600867
17.685000	0.1	2.590739
17.686667	0.1	2.580984
17.688333	0.1	2.573729
17.690000	0.1	2.569379
17.691667	0.1	2.567363
17.693333	0.1	2.567251
17.695000	0.1	2.569254
17.696667	0.1	2.573873
17.698333	0.1	2.580206
17.700000	0.1	2.585067
17.701667	0.1	2.585324
17.703333	0.1	2.580448
17.705000	0.1	2.572229
17.706667	0.1	2.563209
17.708333	0.1	2.555531
17.710000	0.1	2.550315
17.711667	0.1	2.547759
17.713333	0.1	2.547461
17.715000	0.1	2.548755
17.716667	0.1	2.551265
17.718333	0.1	2.555302
17.720000	0.1	2.561519
17.721667	0.1	2.570096
17.723333	0.1	2.580322
17.725000	0.1	2.590851
17.726667	0.1	2.599573
17.728333	0.1	2.603740
17.730000	0.1	2.602078
17.731667	0.1	2.596225
17.733333	0.1	2.588709
17.735000	0.1	2.580951
17.736667	0.1	2.574045
17.738333	0.1	2.568630
17.740000	0.1	2.563451
17.741667	0.1	2.557030
17.743333	0.1	2.549924
17.745000	0.1	2.543456
17.746667	0.1	2.538110
17.748333	0.1	2.534124
17.750000	0.1	2.532378
17.751667	0.1	2.533416
17.753333	0.1	2.536033
17.755000	0.1	2.537789
17.756667	0.1	2.537020
17.758333	0.1	2.534185
17.760000	0.1	2.530795
17.761667	0.1	2.527339
17.763333	0.1	2.523605
17.765000	0.1	2.520140
17.766667	0.1	2.517467
17.768333	0.1	2.514408
17.770000	0.1	2.508694
17.771667	0.1	2.499223
17.773333	0.1	2.487083
17.775000	0.1	2.474245
17.776667	0.1	2.461700
17.778333	0.1	2.449732
17.780000	0.1	2.439320
17.781667	0.1	2.431306
17.783333	0.1	2.424512
17.785000	0.1	2.416396
17.786667	0.1	2.405243
17.788333	0.1	2.391324
17.790000	0.1	2.377029
17.791667	0.1	2.365937
17.793333	0.1	2.360567
17.795000	0.1	2.360153
17.796667	0.1	2.360302
17.798333	0.1	2.356037
17.800000	0.1	2.345918
17.801667	0.1	2.332637
17.803333	0.1	2.320204
17.805000	0.1	2.311510
17.806667	0.1	2.307324
17.808333	0.1	2.306220
17.810000	0.1	2.305321
17.811667	0.1	2.301908
17.813333	0.1	2.295398
17.815000	0.1	2.287752
17.816667	0.1	2.281782
17.818333	0.1	2.279188
17.820000	0.1	2.279668
17.821667	0.1	2.281526
17.823333	0.1	2.282048
17.825000	0.1	2.278080
17.826667	0.1	2.268702
17.828333	0.1	2.256716
17.830000	0.1	2.246397
17.831667	0.1	2.240660
17.833333	0.1	2.239705
17.835000	0.1	2.241451
17.836667	0.1	2.243756
17.838333	0.1	2.245884
17.840000	0.1	2.247468
17.841667	0.1	2.247309
17.843333	0.1	2.244362
17.845000	0.1	2.239696
17.846667	0.1	2.236417
17.848333	0.1	2.237046
17.850000	0.1	2.241982
17.851667	0.1	2.250117
17.853333	0.1	2.259160
17.855000	0.1	2.266243
17.856667	0.1	2.269601
17.858333	0.1	2.269186
17.860000	0.1	2.265973
17.861667	0.1	2.261591
17.863333	0.1	2.258052
17.865000	0.1	2.257260
17.866667	0.1	2.260506
17.868333	0.1	2.267715
17.870000	0.1	2.277028
17.871667	0.1	2.286020
17.873333	0.1	2.293638
17.875000	0.1	2.300232
17.876667	0.1	2.305829
17.878333	0.1	2.309638
17.880000	0.1	2.311287
17.881667	0.1	2.311808
17.883333	0.1	2.313284
17.885000	0.1	2.317983
17.886667	0.1	2.327184
17.888333	0.1	2.340013
17.890000	0.1	2.354500
17.891667	0.1	2.369662
17.893333	0.1	2.385220
17.895000	0.1	2.399874
17.896667	0.1	2.411571
17.898333	0.1	2.419665
17.900000	0.1	2.425439
17.901667	0.1	2.430561
17.903333	0.1	2.436191
17.905000	0.1	2.443180
17.906667	0.1	2.452061
17.908333	0.1	2.462850
17.910000	0.1	2.474915
17.911667	0.1	2.487334
17.913333	0.1	2.499563
17.915000	0.1	2.511535
17.916667	0.1	2.523675
17.918333	0.1	2.536741
17.920000	0.1	2.550865
17.921667	0.1	2.565109
17.923333	0.1	2.578571
17.925000	0.1	2.591298
17.926667	0.1	2.604406
17.928333	0.1	2.619857
17.930000	0.1	2.638772
17.931667	0.1	2.660062
17.933333	0.1	2.681655
17.935000	0.1	2.702223
17.936667	0.1	2.721134
17.938333	0.1	2.738056
17.940000	0.1	2.753725
17.941667	0.1	2.769451
17.943333	0.1	2.785209
17.945000	0.1	2.799747
17.946667	0.1	2.812040
17.948333	0.1	2.822145
17.950000	0.1	2.831547
17.951667	0.1	2.842313
17.953333	0.1	2.855035
17.955000	0.1	2.868157
17.956667	0.1	2.880408
17.958333	0.1	2.892907
17.960000	0.1	2.907454
17.961667	0.1	2.923664
17.963333	0.1	2.939431
17.965000	0.1	2.952977
17.966667	0.1	2.963217
17.968333	0.1	2.969694
17.970000	0.1	2.973443
17.971667	0.1	2.977168
17.973333	0.1	2.983357
17.975000	0.1	2.991869
17.976667	0.1	3.000093
17.978333	0.1	3.005387
17.980000	0.1	3.006766
17.981667	0.1	3.005173
17.983333	0.1	3.003203
17.985000	0.1	3.003157
17.986667	0.1	3.004423
17.988333	0.1	3.004032
17.990000	0.1	3.000065
17.991667	0.1	2.993224
17.993333	0.1	2.985196
17.995000	0.1	2.976889
17.996667	0.1	2.968218
17.998333	0.1	2.957913
18.000000	0.1	2.943715
18.001667	0.1	2.924902
18.003333	0.1	2.904600
18.005000	0.1	2.887025
18.006667	0.1	2.873410
18.008333	0.1	2.861959
18.010000	0.1	2.849721
18.011667	0.1	2.834275
18.013333	0.1	2.815393
18.015000	0.1	2.795313
18.016667	0.1	2.776613
18.018333	0.1	2.759523
18.020000	0.1	2.742042
18.021667	0.1	2.721888
18.023333	0.1	2.697702
18.025000	0.1	2.669389
18.026667	0.1	2.638055
18.028333	0.1	2.605803
18.030000	0.1	2.575810
18.031667	0.1	2.550911
18.033333	0.1	2.531428
18.035000	0.1	2.515446
18.036667	0.1	2.500494
18.038333	0.1	2.483954
18.040000	0.1	2.463586
18.041667	0.1	2.439506
18.043333	0.1	2.414929
18.045000	0.1	2.393532
18.046667	0.1	2.376335
18.048333	0.1	2.361313
18.050000	0.1	2.345503
18.051667	0.1	2.327561
18.053333	0.1	2.308395
18.055000	0.1	2.289945
18.056667	0.1	2.273913
18.058333	0.1	2.260837
18.060000	0.1	2.249745
18.061667	0.1	2.239067
18.063333	0.1	2.227984
18.065000	0.1	2.216967
18.066667	0.1	2.206727
18.068333	0.1	2.197186
18.070000	0.1	2.187882
18.071667	0.1	2.178224
18.073333	0.1	2.167420
18.075000	0.1	2.155178
18.076667	0.1	2.142815
18.078333	0.1	2.132561
18.080000	0.1	2.125227
18.081667	0.1	2.119276
18.083333	0.1	2.112738
18.085000	0.1	2.105781
18.086667	0.1	2.100770
18.088333	0.1	2.099518
18.090000	0.1	2.101790
18.091667	0.1	2.106326
18.093333	0.1	2.111089
18.095000	0.1	2.113078
18.096667	0.1	2.109823
18.098333	0.1	2.101138
18.100000	0.1	2.090069
18.101667	0.1	2.081683
18.103333	0.1	2.079220
18.105000	0.1	2.081324
18.106667	0.1	2.083643
18.108333	0.1	2.083522
18.110000	0.1	2.081688
18.111667	0.1	2.079033
18.113333	0.1	2.074949
18.115000	0.1	2.069203
18.116667	0.1	2.062554
18.118333	0.1	2.055601
18.120000	0.1	2.048803
18.121667	0.1	2.042935
18.123333	0.1	2.038311
18.125000	0.1	2.034474
18.126667	0.1	2.031135
18.128333	0.1	2.027838
18.130000	0.1	2.022805
18.131667	0.1	2.013715
18.133333	0.1	2.000099
18.135000	0.1	1.984141
18.136667	0.1	1.969142
18.138333	0.1	1.957919
18.140000	0.1	1.952020
18.141667	0.1	1.951503
18.143333	0.1	1.955302
18.145000	0.1	1.960848
18.146667	0.1	1.963843
18.148333	0.1	1.961244
18.150000	0.1	1.954162
18.151667	0.1	1.946767
18.153333	0.1	1.942595
18.155000	0.1	1.941863
18.156667	0.1	1.942269
18.158333	0.1	1.941943
18.160000	0.1	1.940755
18.161667	0.1	1.939056
18.163333	0.1	1.936448
18.165000	0.1	1.932383
18.166667	0.1	1.927712
18.168333	0.1	1.924769
18.170000	0.1	1.924620
18.171667	0.1	1.925128
18.173333	0.1	1.923214
18.175000	0.1	1.918064
18.176667	0.1	1.911181
18.178333	0.1	1.904359
18.180000	0.1	1.898729
18.181667	0.1	1.895097
18.183333	0.1	1.893630
18.185000	0.1	1.892843
18.186667	0.1	1.890250
18.188333	0.1	1.885085
18.190000	0.1	1.879479
18.191667	0.1	1.876284
18.193333	0.1	1.876801
18.195000	0.1	1.880624
18.196667	0.1	1.886697
18.198333	0.1	1.894198
18.200000	0.1	1.901789
18.201667	0.1	1.906524
18.203333	0.1	1.905481
18.205000	0.1	1.898091
18.206667	0.1	1.886394
18.208333	0.1	1.873993
18.210000	0.1	1.864526
18.211667	0.1	1.859642
18.213333	0.1	1.858231
18.215000	0.1	1.857937
18.216667	0.1	1.857146
18.218333	0.1	1.855940
18.220000	0.1	1.855721
18.221667	0.1	1.857532
18.223333	0.1	1.860489
18.225000	0.1	1.861993
18.226667	0.1	1.860186
18.228333	0.1	1.856047
18.230000	0.1	1.851697
18.231667	0.1	1.847954
18.233333	0.1	1.845248
18.235000	0.1	1.844503
18.236667	0.1	1.845402
18.238333	0.1	1.845686
18.240000	0.1	1.842761
18.241667	0.1	1.835125
18.243333	0.1	1.823758
18.245000	0.1	1.812913
18.246667	0.1	1.807758
18.248333	0.1	1.810053
18.250000	0.1	1.816275
18.251667	0.1	1.820698
18.253333	0.1	1.820326
18.255000	0.1	1.816344
18.256667	0.1	1.811725
18.258333	0.1	1.808396
18.260000	0.1	1.806384
18.261667	0.1	1.804437
18.263333	0.1	1.801057
18.265000	0.1	1.795604
18.266667	0.1	1.789154
18.268333	0.1	1.784037
18.270000	0.1	1.782072
18.271667	0.1	1.783320
18.273333	0.1	1.786202
18.275000	0.1	1.788531
18.276667	0.1	1.789285
18.278333	0.1	1.789713
18.280000	0.1	1.791795
18.281667	0.1	1.795935
18.283333	0.1	1.800600
18.285000	0.1	1.803339
18.286667	0.1	1.802426
18.288333	0.1	1.798421
18.290000	0.1	1.793518
18.291667	0.1	1.789634
18.293333	0.1	1.788260
18.295000	0.1	1.790510
18.296667	0.1	1.795446
18.298333	0.1	1.799697
18.300000	0.1	1.800377
18.301667	0.1	1.797611
18.303333	0.1	1.793136
18.305000	0.1	1.788186
18.306667	0.1	1.783734
18.308333	0.1	1.780591
18.310000	0.1	1.778607
18.311667	0.1	1.776721
18.313333	0.1	1.773764
18.315000	0.1	1.769401
18.316667	0.1	1.764670
18.318333	0.1	1.761243
18.320000	0.1	1.760218
18.321667	0.1	1.761629
18.323333	0.1	1.764349
18.325000	0.1	1.766705
18.326667	0.1	1.767511
18.328333	0.1	1.766221
18.330000	0.1	1.763050
18.331667	0.1	1.759375
18.333333	0.1	1.756670
18.335000	0.1	1.755697
18.336667	0.1	1.756689
18.338333	0.1	1.758989
18.340000	0.1	1.760670
18.341667	0.1	1.759734
18.343333	0.1	1.756144
18.345000	0.1	1.752325
18.346667	0.1	1.751329
18.348333	0.1	1.754626
18.350000	0.1	1.761308
18.351667	0.1	1.768693
18.353333	0.1	1.774044
18.355000	0.1	1.775813
18.356667	0.1	1.773620
18.358333	0.1	1.768484
18.360000	0.1	1.762863
18.361667	0.1	1.759613
18.363333	0.1	1.760186
18.365000	0.1	1.763236
18.366667	0.1	1.765578
18.368333	0.1	1.765634
18.370000	0.1	1.764800
18.371667	0.1	1.765378
18.373333	0.1	1.768447
18.375000	0.1	1.773150
18.376667	0.1	1.776889
18.378333	0.1	1.777103
18.380000	0.1	1.773373
18.381667	0.1	1.767371
18.383333	0.1	1.761368
18.385000	0.1	1.757098
18.386667	0.1	1.755166
18.388333	0.1	1.755324
18.390000	0.1	1.756758
18.391667	0.1	1.758179
18.393333	0.1	1.758751
18.395000	0.1	1.758770
18.396667	0.1	1.758551
18.398333	0.1	1.757517
18.400000	0.1	1.755273
18.401667	0.1	1.753070
18.403333	0.1	1.752879
18.405000	0.1	1.755203
18.406667	0.1	1.758854
18.408333	0.1	1.762025
18.410000	0.1	1.762742
18.411667	0.1	1.759781
18.413333	0.1	1.753839
18.415000	0.1	1.747524
18.416667	0.1	1.743753
18.418333	0.1	1.743711
18.420000	0.1	1.746761
18.421667	0.1	1.751320
18.423333	0.1	1.755259
18.425000	0.1	1.756679
18.426667	0.1	1.755152
18.428333	0.1	1.751664
18.430000	0.1	1.747357
18.431667	0.1	1.743091
18.433333	0.1	1.740153
18.435000	0.1	1.739990
18.436667	0.1	1.741983
18.438333	0.1	1.742360
18.440000	0.1	1.737135
18.441667	0.1	1.725997
18.443333	0.1	1.712660
18.445000	0.1	1.701969
18.446667	0.1	1.697293
18.448333	0.1	1.699533
18.450000	0.1	1.706518
18.451667	0.1	1.713503
18.453333	0.1	1.716400
18.455000	0.1	1.714528
18.456667	0.1	1.709838
18.458333	0.1	1.704814
18.460000	0.1	1.701205
18.461667	0.1	1.698975
18.463333	0.1	1.696968
18.465000	0.1	1.694770
18.466667	0.1	1.692912
18.468333	0.1	1.692059
18.470000	0.1	1.692693
18.471667	0.1	1.695124
18.473333	0.1	1.699310
18.475000	0.1	1.704036
18.476667	0.1	1.706854
18.478333	0.1	1.705745
18.480000	0.1	1.700926
18.481667	0.1	1.694639
18.483333	0.1	1.689028
18.485000	0.1	1.684707
18.486667	0.1	1.681368
18.488333	0.1	1.678295
18.490000	0.1	1.674448
18.491667	0.1	1.669219
18.493333	0.1	1.663547
18.495000	0.1	1.659240
18.496667	0.1	1.656851
18.498333	0.1	1.655864
18.500000	0.1	1.656511
18.501667	0.1	1.659202
18.503333	0.1	1.662783
18.505000	0.1	1.665289
18.506667	0.1	1.665833
18.508333	0.1	1.665200
18.510000	0.1	1.665070
18.511667	0.1	1.666304
18.513333	0.1	1.667254
18.515000	0.1	1.665340
18.516667	0.1	1.660204
18.518333	0.1	1.653866
18.520000	0.1	1.648753
18.521667	0.1	1.645787
18.523333	0.1	1.643747
18.525000	0.1	1.640762
18.526667	0.1	1.636110
18.528333	0.1	1.630266
18.530000	0.1	1.624259
18.531667	0.1	1.619770
18.533333	0.1	1.618727
18.535000	0.1	1.621842
18.536667	0.1	1.627929
18.538333	0.1	1.634387
18.540000	0.1	1.638215
18.541667	0.1	1.637596
18.543333	0.1	1.633065
18.545000	0.1	1.626713
18.546667	0.1	1.620296
18.548333	0.1	1.615016
18.550000	0.1	1.611998
18.551667	0.1	1.611314
18.553333	0.1	1.611095
18.555000	0.1	1.608836
18.556667	0.1	1.603272
18.558333	0.1	1.595016
18.560000	0.1	1.586010
18.561667	0.1	1.578713
18.563333	0.1	1.575360
18.565000	0.1	1.577060
18.566667	0.1	1.582876
18.568333	0.1	1.590271
18.570000	0.1	1.596338
18.571667	0.1	1.598983
18.573333	0.1	1.598219
18.575000	0.1	1.595891
18.576667	0.1	1.593935
18.578333	0.1	1.593614
18.580000	0.1	1.595495
18.581667	0.1	1.599272
18.583333	0.1	1.603537
18.585000	0.1	1.605814
18.586667	0.1	1.604022
18.588333	0.1	1.598690
18.590000	0.1	1.593055
18.591667	0.1	1.589898
18.593333	0.1	1.588264
18.595000	0.1	1.584794
18.596667	0.1	1.578480
18.598333	0.1	1.571779
18.600000	0.1	1.567481
18.601667	0.1	1.566261
18.603333	0.1	1.566680
18.605000	0.1	1.567136
18.606667	0.1	1.568245
18.608333	0.1	1.571989
18.610000	0.1	1.578471
18.611667	0.1	1.585330
18.613333	0.1	1.590350
18.615000	0.1	1.593283
18.616667	0.1	1.595076
18.618333	0.1	1.596329
18.620000	0.1	1.597013
18.621667	0.1	1.596976
18.623333	0.1	1.596287
18.625000	0.1	1.595523
18.626667	0.1	1.595477
18.628333	0.1	1.596129
18.630000	0.1	1.596883
18.631667	0.1	1.597912
18.633333	0.1	1.599882
18.635000	0.1	1.602252
18.636667	0.1	1.603500
18.638333	0.1	1.603346
18.640000	0.1	1.603570
18.641667	0.1	1.606387
18.643333	0.1	1.612562
18.645000	0.1	1.621330
18.646667	0.1	1.631733
18.648333	0.1	1.643118
18.650000	0.1	1.654746
18.651667	0.1	1.665857
18.653333	0.1	1.675361
18.655000	0.1	1.681736
18.656667	0.1	1.684804
18.658333	0.1	1.687044
18.660000	0.1	1.691878
18.661667	0.1	1.700837
18.663333	0.1	1.712879
18.665000	0.1	1.726099
18.666667	0.1	1.739720
18.668333	0.1	1.754304
18.670000	0.1	1.770202
18.671667	0.1	1.786272
18.673333	0.1	1.800628
18.675000	0.1	1.812573
18.676667	0.1	1.824223
18.678333	0.1	1.839134
18.680000	0.1	1.858454
18.681667	0.1	1.880652
18.683333	0.1	1.905249
18.685000	0.1	1.933244
18.686667	0.1	1.964006
18.688333	0.1	1.994842
18.690000	0.1	2.023471
18.691667	0.1	2.050051
18.693333	0.1	2.076626
18.695000	0.1	2.104440
18.696667	0.1	2.132910
18.698333	0.1	2.161125
18.700000	0.1	2.189074
18.701667	0.1	2.218266
18.703333	0.1	2.250802
18.705000	0.1	2.286970
18.706667	0.1	2.324809
18.708333	0.1	2.362374
18.710000	0.1	2.399287
18.711667	0.1	2.436526
18.713333	0.1	2.475912
18.715000	0.1	2.519470
18.716667	0.1	2.568145
18.718333	0.1	2.621273
18.720000	0.1	2.677185
18.721667	0.1	2.733665
18.723333	0.1	2.788934
18.725000	0.1	2.842941
18.726667	0.1	2.896814
18.728333	0.1	2.951622
18.730000	0.1	3.008954
18.731667	0.1	3.071590
18.733333	0.1	3.141635
18.735000	0.1	3.218646
18.736667	0.1	3.299974
18.738333	0.1	3.382154
18.740000	0.1	3.462476
18.741667	0.1	3.540013
18.743333	0.1	3.615431
18.745000	0.1	3.689826
18.746667	0.1	3.764359
18.748333	0.1	3.840621
18.750000	0.1	3.920114
18.751667	0.1	4.003821
18.753333	0.1	4.092841
18.755000	0.1	4.188386
18.756667	0.1	4.290608
18.758333	0.1	4.398134
18.760000	0.1	4.509529
18.761667	0.1	4.624212
18.763333	0.1	4.741363
18.765000	0.1	4.859460
18.766667	0.1	4.977612
18.768333	0.1	5.096970
18.770000	0.1	5.220296
18.771667	0.1	5.349866
18.773333	0.1	5.486426
18.775000	0.1	5.629975
18.776667	0.1	5.780524
18.778333	0.1	5.937791
18.780000	0.1	6.100563
18.781667	0.1	6.266944
18.783333	0.1	6.435523
18.785000	0.1	6.605894
18.786667	0.1	6.778138
18.788333	0.1	6.952928
18.790000	0.1	7.132748
18.791667	0.1	7.321080
18.793333	0.1	7.519117
18.795000	0.1	7.724734
18.796667	0.1	7.934882
18.798333	0.1	8.147792
18.800000	0.1	8.363267
18.801667	0.1	8.581309
18.803333	0.1	8.800589
18.805000	0.1	9.019081
18.806667	0.1	9.235898
18.808333	0.1	9.450940
18.810000	0.1	9.663985
18.811667	0.1	9.875023
18.813333	0.1	10.084389
18.815000	0.1	10.292348
18.816667	0.1	10.497854
18.818333	0.1	10.697758
18.820000	0.1	10.888847
18.821667	0.1	11.070305
18.823333	0.1	11.243057
18.825000	0.1	11.408110
18.826667	0.1	11.566188
18.828333	0.1	11.718022
18.830000	0.1	11.863932
18.831667	0.1	12.002909
18.833333	0.1	12.132395
18.835000	0.1	12.249406
18.836667	0.1	12.351749
18.838333	0.1	12.438367
18.840000	0.1	12.509394
18.841667	0.1	12.566093
18.843333	0.1	12.609977
18.845000	0.1	12.641195
18.846667	0.1	12.658103
18.848333	0.1	12.659044
18.850000	0.1	12.643868
18.851667	0.1	12.613311
18.853333	0.1	12.568058
18.855000	0.1	12.509050
18.856667	0.1	12.437780
18.858333	0.1	12.355298
18.860000	0.1	12.261458
18.861667	0.1	12.155841
18.863333	0.1	12.038201
18.865000	0.1	11.907769
18.866667	0.1	11.764281
18.868333	0.1	11.609700
18.870000	0.1	11.447473
18.871667	0.1	11.279956
18.873333	0.1	11.107069
18.875000	0.1	10.927990
18.876667	0.1	10.743216
18.878333	0.1	10.553687
18.880000	0.1	10.358817
18.881667	0.1	10.156799
18.883333	0.1	9.946949
18.885000	0.1	9.731161
18.886667	0.1	9.512836
18.888333	0.1	9.294995
18.890000	0.1	9.079189
18.891667	0.1	8.865572
18.893333	0.1	8.653924
18.895000	0.1	8.444302
18.896667	0.1	8.236039
18.898333	0.1	8.026897
18.900000	0.1	7.814481
18.901667	0.1	7.598079
18.903333	0.1	7.378850
18.905000	0.1	7.159673
18.906667	0.1	6.945268
18.908333	0.1	6.740410
18.910000	0.1	6.546979
18.911667	0.1	6.363387
18.913333	0.1	6.185942
18.915000	0.1	6.010537
18.916667	0.1	5.834708
18.918333	0.1	5.658693
18.920000	0.1	5.484647
18.921667	0.1	5.315808
18.923333	0.1	5.155187
18.925000	0.1	5.004155
18.926667	0.1	4.862864
18.928333	0.1	4.731161
18.930000	0.1	4.607812
18.931667	0.1	4.489957
18.933333	0.1	4.374399
18.935000	0.1	4.259930
18.936667	0.1	4.148255
18.938333	0.1	4.041763
18.940000	0.1	3.941152
18.941667	0.1	3.845803
18.943333	0.1	3.754641
18.945000	0.1	3.665974
18.946667	0.1	3.578234
18.948333	0.1	3.491817
18.950000	0.1	3.409260
18.951667	0.1	3.333054
18.953333	0.1	3.264234
18.955000	0.1	3.202138
18.956667	0.1	3.144657
18.958333	0.1	3.089295
18.960000	0.1	3.034961
18.961667	0.1	2.982407
18.963333	0.1	2.932199
18.965000	0.1	2.883459
18.966667	0.1	2.834913
18.968333	0.1	2.786038
18.970000	0.1	2.737679
18.971667	0.1	2.692356
18.973333	0.1	2.652840
18.975000	0.1	2.619294
18.976667	0.1	2.588709
18.978333	0.1	2.557891
18.980000	0.1	2.525728
18.981667	0.1	2.492038
18.983333	0.1	2.456703
18.985000	0.1	2.420554
18.986667	0.1	2.385089
18.988333	0.1	2.351217
18.990000	0.1	2.318858
18.991667	0.1	2.287370
18.993333	0.1	2.256450
18.995000	0.1	2.226983
18.996667	0.1	2.200725
18.998333	0.1	2.178545
19.000000	0.1	2.158997
19.001667	0.1	2.139523
19.003333	0.1	2.118829
19.005000	0.1	2.097324
19.006667	0.1	2.076053
19.008333	0.1	2.055434
19.010000	0.1	2.034726
19.011667	0.1	2.012905
19.013333	0.1	1.990027
19.015000	0.1	1.966991
19.016667	0.1	1.944285
19.018333	0.1	1.922096
19.020000	0.1	1.901966
19.021667	0.1	1.886399
19.023333	0.1	1.875842
19.025000	0.1	1.867027
19.026667	0.1	1.855441
19.028333	0.1	1.839059
19.030000	0.1	1.819436
19.031667	0.1	1.799683
19.033333	0.1	1.782309
19.035000	0.1	1.768759
19.036667	0.1	1.758914
19.038333	0.1	1.750570
19.040000	0.1	1.741070
19.041667	0.1	1.729266
19.043333	0.1	1.715170
19.045000	0.1	1.699361
19.046667	0.1	1.683165
19.048333	0.1	1.668367
19.050000	0.1	1.656492
19.051667	0.1	1.648352
19.053333	0.1	1.644073
19.055000	0.1	1.643002
19.056667	0.1	1.643663
19.058333	0.1	1.644189
19.060000	0.1	1.642653
19.061667	0.1	1.637796
19.063333	0.1	1.630313
19.065000	0.1	1.622536
19.066667	0.1	1.616077
19.068333	0.1	1.610164
19.070000	0.1	1.602867
19.071667	0.1	1.593451
19.073333	0.1	1.583127
19.075000	0.1	1.574103
19.076667	0.1	1.568454
19.078333	0.1	1.566648
19.080000	0.1	1.566643
19.081667	0.1	1.565488
19.083333	0.1	1.562126
19.085000	0.1	1.558447
19.086667	0.1	1.556743
19.088333	0.1	1.556915
19.090000	0.1	1.557334
19.091667	0.1	1.556464
19.093333	0.1	1.553488
19.095000	0.1	1.548734
19.096667	0.1	1.542610
19.098333	0.1	1.534680
19.100000	0.1	1.524854
19.101667	0.1	1.514242
19.103333	0.1	1.503974
19.105000	0.1	1.493944
19.106667	0.1	1.483816
19.108333	0.1	1.474600
19.110000	0.1	1.467806
19.111667	0.1	1.463741
19.113333	0.1	1.462204
19.115000	0.1	1.463601
19.116667	0.1	1.467271
19.118333	0.1	1.470121
19.120000	0.1	1.468835
19.121667	0.1	1.462861
19.123333	0.1	1.454311
19.125000	0.1	1.445562
19.126667	0.1	1.438055
19.128333	0.1	1.432374
19.130000	0.1	1.428104
19.131667	0.1	1.424444
19.133333	0.1	1.421412
19.135000	0.1	1.419880
19.136667	0.1	1.420216
19.138333	0.1	1.421273
19.140000	0.1	1.421575
19.141667	0.1	1.421361
19.143333	0.1	1.421589
19.145000	0.1	1.421492
19.146667	0.1	1.419405
19.148333	0.1	1.415121
19.150000	0.1	1.410013
19.151667	0.1	1.405943
19.153333	0.1	1.403848
19.155000	0.1	1.402935
19.156667	0.1	1.401631
19.158333	0.1	1.399149
19.160000	0.1	1.395536
19.161667	0.1	1.390628
19.163333	0.1	1.384174
19.165000	0.1	1.376923
19.166667	0.1	1.370665
19.168333	0.1	1.366688
19.170000	0.1	1.364634
19.171667	0.1	1.363223
19.173333	0.1	1.361901
19.175000	0.1	1.361407
19.176667	0.1	1.362455
19.178333	0.1	1.364336
19.180000	0.1	1.365291
19.181667	0.1	1.363908
19.183333	0.1	1.360062
19.185000	0.1	1.354888
19.186667	0.1	1.350311
19.188333	0.1	1.348983
19.190000	0.1	1.352914
19.191667	0.1	1.360700
19.193333	0.1	1.367643
19.195000	0.1	1.369761
19.196667	0.1	1.366697
19.198333	0.1	1.360597
19.200000	0.1	1.354115
19.201667	0.1	1.349295
19.203333	0.1	1.346283
19.205000	0.1	1.344192
19.206667	0.1	1.343042
19.208333	0.1	1.342781
19.210000	0.1	1.342283
19.211667	0.1	1.340709
19.213333	0.1	1.338492
19.215000	0.1	1.336490
19.216667	0.1	1.334655
19.218333	0.1	1.332294
19.220000	0.1	1.328955
19.221667	0.1	1.324890
19.223333	0.1	1.322073
19.225000	0.1	1.323097
19.226667	0.1	1.327661
19.228333	0.1	1.332336
19.230000	0.1	1.334026
19.231667	0.1	1.332061
19.233333	0.1	1.327391
19.235000	0.1	1.321211
19.236667	0.1	1.314976
19.238333	0.1	1.310348
19.240000	0.1	1.308299
19.241667	0.1	1.308681
19.243333	0.1	1.310278
19.245000	0.1	1.311204
19.246667	0.1	1.310259
19.248333	0.1	1.308350
19.250000	0.1	1.307516
19.251667	0.1	1.308089
19.253333	0.1	1.308327
19.255000	0.1	1.307093
19.256667	0.1	1.304941
19.258333	0.1	1.302832
19.260000	0.1	1.301276
19.261667	0.1	1.300569
19.263333	0.1	1.300275
19.265000	0.1	1.299116
19.266667	0.1	1.296941
19.268333	0.1	1.294869
19.270000	0.1	1.292825
19.271667	0.1	1.289672
19.273333	0.1	1.285928
19.275000	0.1	1.284382
19.276667	0.1	1.287349
19.278333	0.1	1.293817
19.280000	0.1	1.299912
19.281667	0.1	1.301961
19.283333	0.1	1.298492
19.285000	0.1	1.290371
19.286667	0.1	1.280862
19.288333	0.1	1.274780
19.290000	0.1	1.275125
19.291667	0.1	1.280154
19.293333	0.1	1.284843
19.295000	0.1	1.285071
19.296667	0.1	1.280690
19.298333	0.1	1.275209
19.300000	0.1	1.272853
19.301667	0.1	1.275297
19.303333	0.1	1.280829
19.305000	0.1	1.286492
19.306667	0.1	1.290576
19.308333	0.1	1.293197
19.310000	0.1	1.295339
19.311667	0.1	1.297253
19.313333	0.1	1.298254
19.315000	0.1	1.298026
19.316667	0.1	1.297011
19.318333	0.1	1.295577
19.320000	0.1	1.293765
19.321667	0.1	1.291800
19.323333	0.1	1.290538
19.325000	0.1	1.291223
19.326667	0.1	1.294385
19.328333	0.1	1.299116
19.330000	0.1	1.303605
19.331667	0.1	1.306580
19.333333	0.1	1.308341
19.335000	0.1	1.310222
19.336667	0.1	1.313430
19.338333	0.1	1.317635
19.340000	0.1	1.320317
19.341667	0.1	1.318725
19.343333	0.1	1.312299
19.345000	0.1	1.302543
19.346667	0.1	1.291870
19.348333	0.1	1.283111
19.350000	0.1	1.278878
19.351667	0.1	1.280485
19.353333	0.1	1.286804
19.355000	0.1	1.294278
19.356667	0.1	1.299269
19.358333	0.1	1.300429
19.360000	0.1	1.298357
19.361667	0.1	1.294222
19.363333	0.1	1.289817
19.365000	0.1	1.287390
19.366667	0.1	1.287838
19.368333	0.1	1.289719
19.370000	0.1	1.290739
19.371667	0.1	1.289765
19.373333	0.1	1.287563
19.375000	0.1	1.285914
19.376667	0.1	1.286315
19.378333	0.1	1.289449
19.380000	0.1	1.294794
19.381667	0.1	1.300387
19.383333	0.1	1.303963
19.385000	0.1	1.304229
19.386667	0.1	1.300764
19.388333	0.1	1.294129
19.390000	0.1	1.286292
19.391667	0.1	1.279670
19.393333	0.1	1.275740
19.395000	0.1	1.274454
19.396667	0.1	1.274291
19.398333	0.1	1.273509
19.400000	0.1	1.272163
19.401667	0.1	1.271698
19.403333	0.1	1.272634
19.405000	0.1	1.274277
19.406667	0.1	1.276410
19.408333	0.1	1.279521
19.410000	0.1	1.283493
19.411667	0.1	1.287409
19.413333	0.1	1.290524
19.415000	0.1	1.292881
19.416667	0.1	1.295055
19.418333	0.1	1.297523
19.420000	0.1	1.300555
19.421667	0.1	1.304848
19.423333	0.1	1.311004
19.425000	0.1	1.318189
19.426667	0.1	1.324490
19.428333	0.1	1.328508
19.430000	0.1	1.330613
19.431667	0.1	1.333226
19.433333	0.1	1.339158
19.435000	0.1	1.349016
19.436667	0.1	1.360485
19.438333	0.1	1.370450
19.440000	0.1	1.377841
19.441667	0.1	1.384066
19.443333	0.1	1.390972
19.445000	0.1	1.399410
19.446667	0.1	1.409817
19.448333	0.1	1.422521
19.450000	0.1	1.436872
19.451667	0.1	1.451424
19.453333	0.1	1.465254
19.455000	0.1	1.478377
19.456667	0.1	1.491196
19.458333	0.1	1.504053
19.460000	0.1	1.517213
19.461667	0.1	1.531206
19.463333	0.1	1.546321
19.465000	0.1	1.561739
19.466667	0.1	1.576380
19.468333	0.1	1.590536
19.470000	0.1	1.605758
19.471667	0.1	1.622876
19.473333	0.1	1.640581
19.475000	0.1	1.656362
19.476667	0.1	1.669182
19.478333	0.1	1.680488
19.480000	0.1	1.692181
19.481667	0.1	1.704921
19.483333	0.1	1.718085
19.485000	0.1	1.729880
19.486667	0.1	1.738579
19.488333	0.1	1.744768
19.490000	0.1	1.751678
19.491667	0.1	1.762612
19.493333	0.1	1.777750
19.495000	0.1	1.793751
19.496667	0.1	1.806417
19.498333	0.1	1.813713
19.500000	0.1	1.816759
19.501667	0.1	1.817653
19.503333	0.1	1.817630
19.505000	0.1	1.818035
19.506667	0.1	1.819870
19.508333	0.1	1.821243
19.510000	0.1	1.818612
19.511667	0.1	1.810528
19.513333	0.1	1.798198
19.515000	0.1	1.784218
19.516667	0.1	1.771376
19.518333	0.1	1.760633
19.520000	0.1	1.750397
19.521667	0.1	1.738337
19.523333	0.1	1.722784
19.525000	0.1	1.702993
19.526667	0.1	1.679868
19.528333	0.1	1.655635
19.530000	0.1	1.631998
19.531667	0.1	1.609800
19.533333	0.1	1.590052
19.535000	0.1	1.573879
19.536667	0.1	1.561469
19.538333	0.1	1.551211
19.540000	0.1	1.540231
19.541667	0.1	1.526512
19.543333	0.1	1.510037
19.545000	0.1	1.491508
19.546667	0.1	1.471229
19.548333	0.1	1.449557
19.550000	0.1	1.426963
19.551667	0.1	1.403140
19.553333	0.1	1.377221
19.555000	0.1	1.349319
19.556667	0.1	1.321584
19.558333	0.1	1.297747
19.560000	0.1	1.281421
19.561667	0.1	1.274184
19.563333	0.1	1.273737
19.565000	0.1	1.274664
19.566667	0.1	1.272480
19.568333	0.1	1.266077
19.570000	0.1	1.256536
19.571667	0.1	1.245532
19.573333	0.1	1.235148
19.575000	0.1	1.227604
19.576667	0.1	1.223343
19.578333	0.1	1.220019
19.580000	0.1	1.215059
19.581667	0.1	1.208731
19.583333	0.1	1.203530
19.585000	0.1	1.201769
19.586667	0.1	1.204163
19.588333	0.1	1.209318
19.590000	0.1	1.214342
19.591667	0.1	1.217085
19.593333	0.1	1.217634
19.595000	0.1	1.217178
19.596667	0.1	1.216400
19.598333	0.1	1.215683
19.600000	0.1	1.215544
19.601667	0.1	1.216000
19.603333	0.1	1.216293
19.605000	0.1	1.216242
19.606667	0.1	1.216978
19.608333	0.1	1.219208
19.610000	0.1	1.221825
19.611667	0.1	1.222994
19.613333	0.1	1.221895
19.615000	0.1	1.219553
19.616667	0.1	1.218366
19.618333	0.1	1.220256
19.620000	0.1	1.224531
19.621667	0.1	1.227935
19.623333	0.1	1.227749
19.625000	0.1	1.224405
19.626667	0.1	1.220931
19.628333	0.1	1.220405
19.630000	0.1	1.223627
19.631667	0.1	1.228726
19.633333	0.1	1.233020
19.635000	0.1	1.234855
19.636667	0.1	1.234058
19.638333	0.1	1.231194
19.640000	0.1	1.227250
19.641667	0.1	1.223846
19.643333	0.1	1.221653
19.645000	0.1	1.218948
19.646667	0.1	1.213835
19.648333	0.1	1.206622
19.650000	0.1	1.198845
19.651667	0.1	1.191637
19.653333	0.1	1.185457
19.655000	0.1	1.180284
19.656667	0.1	1.176060
19.658333	0.1	1.173057
19.660000	0.1	1.171259
19.661667	0.1	1.169681
19.663333	0.1	1.166719
19.665000	0.1	1.161490
19.666667	0.1	1.154384
19.668333	0.1	1.146882
19.670000	0.1	1.141177
19.671667	0.1	1.138481
19.673333	0.1	1.137485
19.675000	0.1	1.135622
19.676667	0.1	1.131482
19.678333	0.1	1.125769
19.680000	0.1	1.120609
19.681667	0.1	1.117457
19.683333	0.1	1.115603
19.685000	0.1	1.113089
19.686667	0.1	1.108791
19.688333	0.1	1.103585
19.690000	0.1	1.099594
19.691667	0.1	1.098234
19.693333	0.1	1.098947
19.695000	0.1	1.099878
19.696667	0.1	1.099585
19.698333	0.1	1.097783
19.700000	0.1	1.095012
19.701667	0.1	1.092386
19.703333	0.1	1.090742
19.705000	0.1	1.089340
19.706667	0.1	1.086416
19.708333	0.1	1.081284
19.710000	0.1	1.074928
19.711667	0.1	1.068600
19.713333	0.1	1.062830
19.715000	0.1	1.057684
19.716667	0.1	1.052916
19.718333	0.1	1.048325
19.720000	0.1	1.044720
19.721667	0.1	1.043985
19.723333	0.1	1.047938
19.725000	0.1	1.056390
19.726667	0.1	1.066178
19.728333	0.1	1.072856
19.730000	0.1	1.073526
19.731667	0.1	1.068362
19.733333	0.1	1.060236
19.735000	0.1	1.052464
19.736667	0.1	1.046630
19.738333	0.1	1.042937
19.740000	0.1	1.041838
19.741667	0.1	1.043980
19.743333	0.1	1.048804
19.745000	0.1	1.054634
19.746667	0.1	1.060013
19.748333	0.1	1.064525
19.750000	0.1	1.068520
19.751667	0.1	1.072027
19.753333	0.1	1.074094
19.755000	0.1	1.073359
19.756667	0.1	1.069410
19.758333	0.1	1.063729
19.760000	0.1	1.058970
19.761667	0.1	1.057289
19.763333	0.1	1.058988
19.765000	0.1	1.062360
19.766667	0.1	1.064832
19.768333	0.1	1.064865
19.770000	0.1	1.063398
19.771667	0.1	1.062434
19.773333	0.1	1.062127
19.775000	0.1	1.060618
19.776667	0.1	1.056925
19.778333	0.1	1.052441
19.780000	0.1	1.049223
19.781667	0.1	1.047351
19.783333	0.1	1.044893
19.785000	0.1	1.040548
19.786667	0.1	1.035682
19.788333	0.1	1.033428
19.790000	0.1	1.035742
19.791667	0.1	1.041512
19.793333	0.1	1.047519
19.795000	0.1	1.051240
19.796667	0.1	1.052427
19.798333	0.1	1.052073
19.800000	0.1	1.050811
19.801667	0.1	1.048367
19.803333	0.1	1.043747
19.805000	0.1	1.036413
19.806667	0.1	1.027612
19.808333	0.1	1.020441
19.810000	0.1	1.018159
19.811667	0.1	1.021433
19.813333	0.1	1.026876
19.815000	0.1	1.029042
19.816667	0.1	1.024469
19.818333	0.1	1.014429
19.820000	0.1	1.004050
19.821667	0.1	0.998178
19.823333	0.1	0.997791
19.825000	0.1	1.000301
19.826667	0.1	1.002010
19.828333	0.1	1.000520
19.830000	0.1	0.995826
19.831667	0.1	0.989209
19.833333	0.1	0.981954
19.835000	0.1	0.975272
19.836667	0.1	0.970005
19.838333	0.1	0.966312
19.840000	0.1	0.964082
19.841667	0.1	0.962908
19.843333	0.1	0.961930
19.845000	0.1	0.960790
19.846667	0.1	0.960380
19.848333	0.1	0.961982
19.850000	0.1	0.965786
19.851667	0.1	0.970364
19.853333	0.1	0.973307
19.855000	0.1	0.972780
19.856667	0.1	0.968841
19.858333	0.1	0.962839
19.860000	0.1	0.956208
19.861667	0.1	0.950322
19.863333	0.1	0.946238
19.865000	0.1	0.943914
19.866667	0.1	0.942503
19.868333	0.1	0.941409
19.870000	0.1	0.940529
19.871667	0.1	0.940086
19.873333	0.1	0.940608
19.875000	0.1	0.942275
19.876667	0.1	0.944277
19.878333	0.1	0.945274
19.880000	0.1	0.944985
19.881667	0.1	0.944883
19.883333	0.1	0.946410
19.885000	0.1	0.949209
19.886667	0.1	0.952110
19.888333	0.1	0.954745
19.890000	0.1	0.957050
19.891667	0.1	0.958564
19.893333	0.1	0.959057
19.895000	0.1	0.958238
19.896667	0.1	0.954610
19.898333	0.1	0.946354
19.900000	0.1	0.934172
19.901667	0.1	0.922340
19.903333	0.1	0.915951
19.905000	0.1	0.917087
19.906667	0.1	0.923956
19.908333	0.1	0.932654
19.910000	0.1	0.939262
19.911667	0.1	0.941562
19.913333	0.1	0.940152
19.915000	0.1	0.937548
19.916667	0.1	0.935746
19.918333	0.1	0.935351
19.920000	0.1	0.936580
19.921667	0.1	0.939635
19.923333	0.1	0.943779
19.925000	0.1	0.946778
19.926667	0.1	0.946196
19.928333	0.1	0.941260
19.930000	0.1	0.933381
19.931667	0.1	0.925302
19.933333	0.1	0.919052
19.935000	0.1	0.914917
19.936667	0.1	0.913008
19.938333	0.1	0.913986
19.940000	0.1	0.917641
19.941667	0.1	0.922061
19.943333	0.1	0.924552
19.945000	0.1	0.923332
19.946667	0.1	0.918959
19.948333	0.1	0.913530
19.950000	0.1	0.907914
19.951667	0.1	0.902019
19.953333	0.1	0.897679
19.955000	0.1	0.897590
19.956667	0.1	0.901869
19.958333	0.1	0.908040
19.960000	0.1	0.912985
19.961667	0.1	0.914838
19.963333	0.1	0.914186
19.965000	0.1	0.912794
19.966667	0.1	0.911662
19.968333	0.1	0.910866
19.970000	0.1	0.910088
19.971667	0.1	0.909106
19.973333	0.1	0.908398
19.975000	0.1	0.908938
19.976667	0.1	0.911257
19.978333	0.1	0.914861
19.980000	0.1	0.918694
19.981667	0.1	0.921735
19.983333	0.1	0.922750
19.985000	0.1	0.920636
19.986667	0.1	0.915951
19.988333	0.1	0.910880
19.990000	0.1	0.906768
19.991667	0.1	0.902819
19.993333	0.1	0.897418
19.995000	0.1	0.890442
19.996667	0.1	0.884132
19.998333	0.1	0.880873
20.000000	0.1	0.880500
20.001667	0.1	0.880719
20.003333	0.1	0.879443
20.005000	0.1	0.876598
20.006667	0.1	0.874312
20.008333	0.1	0.874712
20.010000	0.1	0.877432
20.011667	0.1	0.880226
20.013333	0.1	0.881343
20.015000	0.1	0.880552
20.016667	0.1	0.878852
20.018333	0.1	0.877776
20.020000	0.1	0.878228
20.021667	0.1	0.879588
20.023333	0.1	0.880221
20.025000	0.1	0.878824
20.026667	0.1	0.875462
20.028333	0.1	0.871345
20.030000	0.1	0.867676
20.031667	0.1	0.864654
20.033333	0.1	0.861268
20.035000	0.1	0.856118
20.036667	0.1	0.849040
20.038333	0.1	0.842228
20.040000	0.1	0.839164
20.041667	0.1	0.841594
20.043333	0.1	0.847424
20.045000	0.1	0.852151
20.046667	0.1	0.852523
20.048333	0.1	0.848933
20.050000	0.1	0.844258
20.051667	0.1	0.840500
20.053333	0.1	0.838079
20.055000	0.1	0.837673
20.056667	0.1	0.840067
20.058333	0.1	0.845338
20.060000	0.1	0.853245
20.061667	0.1	0.862717
20.063333	0.1	0.871355
20.065000	0.1	0.876645
20.066667	0.1	0.877404
20.068333	0.1	0.873962
20.070000	0.1	0.867578
20.071667	0.1	0.859848
20.073333	0.1	0.852160
20.075000	0.1	0.845608
20.076667	0.1	0.841054
20.078333	0.1	0.838544
20.080000	0.1	0.836723
20.081667	0.1	0.833846
20.083333	0.1	0.829725
20.085000	0.1	0.826376
20.086667	0.1	0.826069
20.088333	0.1	0.828449
20.090000	0.1	0.830428
20.091667	0.1	0.829343
20.093333	0.1	0.825357
20.095000	0.1	0.820705
20.096667	0.1	0.817492
20.098333	0.1	0.816542
20.100000	0.1	0.817995
20.101667	0.1	0.822064
20.103333	0.1	0.828155
20.105000	0.1	0.834167
20.106667	0.1	0.838232
20.108333	0.1	0.840691
20.110000	0.1	0.843010
20.111667	0.1	0.844831
20.113333	0.1	0.843932
20.115000	0.1	0.839499
20.116667	0.1	0.834051
20.118333	0.1	0.831089
20.120000	0.1	0.831629
20.121667	0.1	0.833743
20.123333	0.1	0.835098
20.125000	0.1	0.835438
20.126667	0.1	0.836495
20.128333	0.1	0.839988
20.130000	0.1	0.846577
20.131667	0.1	0.855750
20.133333	0.1	0.865473
20.135000	0.1	0.872780
20.136667	0.1	0.875890
20.138333	0.1	0.875187
20.140000	0.1	0.871974
20.141667	0.1	0.867676
20.143333	0.1	0.863662
20.145000	0.1	0.860956
20.146667	0.1	0.860784
20.148333	0.1	0.864156
20.150000	0.1	0.870544
20.151667	0.1	0.878093
20.153333	0.1	0.884570
20.155000	0.1	0.888747
20.156667	0.1	0.891523
20.158333	0.1	0.894680
20.160000	0.1	0.899397
20.161667	0.1	0.906088
20.163333	0.1	0.913949
20.165000	0.1	0.920710
20.166667	0.1	0.924212
20.168333	0.1	0.924473
20.170000	0.1	0.923914
20.171667	0.1	0.925283
20.173333	0.1	0.929460
20.175000	0.1	0.935621
20.176667	0.1	0.942750
20.178333	0.1	0.949907
20.180000	0.1	0.956268
20.181667	0.1	0.961572
20.183333	0.1	0.965581
20.185000	0.1	0.968063
20.186667	0.1	0.969884
20.188333	0.1	0.972408
20.190000	0.1	0.975821
20.191667	0.1	0.979155
20.193333	0.1	0.981851
20.195000	0.1	0.984562
20.196667	0.1	0.988049
20.198333	0.1	0.992073
20.200000	0.1	0.996548
20.201667	0.1	1.002806
20.203333	0.1	1.011975
20.205000	0.1	1.022923
20.206667	0.1	1.033195
20.208333	0.1	1.040837
20.210000	0.1	1.044767
20.211667	0.1	1.045004
20.213333	0.1	1.043137
20.215000	0.1	1.041912
20.216667	0.1	1.044120
20.218333	0.1	1.051011
20.220000	0.1	1.060958
20.221667	0.1	1.070886
20.223333	0.1	1.079109
20.225000	0.1	1.085806
20.226667	0.1	1.091328
20.228333	0.1	1.095389
20.230000	0.1	1.097843
20.231667	0.1	1.099128
20.233333	0.1	1.099529
20.235000	0.1	1.098779
20.236667	0.1	1.096725
20.238333	0.1	1.094425
20.240000	0.1	1.094248
20.241667	0.1	1.098067
20.243333	0.1	1.105415
20.245000	0.1	1.113666
20.246667	0.1	1.119883
20.248333	0.1	1.122686
20.250000	0.1	1.122961
20.251667	0.1	1.122993
20.253333	0.1	1.124446
20.255000	0.1	1.126979
20.256667	0.1	1.129266
20.258333	0.1	1.130556
20.260000	0.1	1.130607
20.261667	0.1	1.128553
20.263333	0.1	1.123040
20.265000	0.1	1.113680
20.266667	0.1	1.101862
20.268333	0.1	1.090192
20.270000	0.1	1.081154
20.271667	0.1	1.075855
20.273333	0.1	1.073945
20.275000	0.1	1.074844
20.276667	0.1	1.078416
20.278333	0.1	1.084008
20.280000	0.1	1.089829
20.281667	0.1	1.093680
20.283333	0.1	1.094090
20.285000	0.1	1.091682
20.286667	0.1	1.088963
20.288333	0.1	1.087668
20.290000	0.1	1.087221
20.291667	0.1	1.086425
20.293333	0.1	1.084935
20.295000	0.1	1.082611
20.296667	0.1	1.079040
20.298333	0.1	1.074448
20.300000	0.1	1.069838
20.301667	0.1	1.065973
20.303333	0.1	1.063105
20.305000	0.1	1.060795
20.306667	0.1	1.057955
20.308333	0.1	1.053656
20.310000	0.1	1.047757
20.311667	0.1	1.040958
20.313333	0.1	1.034983
20.315000	0.1	1.032157
20.316667	0.1	1.033559
20.318333	0.1	1.037940
20.320000	0.1	1.042616
20.321667	0.1	1.044921
20.323333	0.1	1.044357
20.325000	0.1	1.043039
20.326667	0.1	1.042923
20.328333	0.1	1.043510
20.330000	0.1	1.042807
20.331667	0.1	1.039561
20.333333	0.1	1.034467
20.335000	0.1	1.029521
20.336667	0.1	1.026220
20.338333	0.1	1.024613
20.340000	0.1	1.024217
20.341667	0.1	1.024739
20.343333	0.1	1.025423
20.345000	0.1	1.025237
20.346667	0.1	1.023924
20.348333	0.1	1.021409
20.350000	0.1	1.017302
20.351667	0.1	1.012133
20.353333	0.1	1.007207
20.355000	0.1	1.003402
20.356667	0.1	1.001493
20.358333	0.1	1.002345
20.360000	0.1	1.006220
20.361667	0.1	1.012408
20.363333	0.1	1.019100
20.365000	0.1	1.023710
20.366667	0.1	1.025116
20.368333	0.1	1.025856
20.370000	0.1	1.030029
20.371667	0.1	1.038597
20.373333	0.1	1.048688
20.375000	0.1	1.057331
20.376667	0.1	1.063943
20.378333	0.1	1.069242
20.380000	0.1	1.073228
20.381667	0.1	1.074588
20.383333	0.1	1.072702
20.385000	0.1	1.070066
20.386667	0.1	1.070462
20.388333	0.1	1.075193
20.390000	0.1	1.082518
20.391667	0.1	1.089880
20.393333	0.1	1.096246
20.395000	0.1	1.102062
20.396667	0.1	1.107007
20.398333	0.1	1.110146
20.400000	0.1	1.112269
20.401667	0.1	1.116158
20.403333	0.1	1.124106
20.405000	0.1	1.135422
20.406667	0.1	1.146891
20.408333	0.1	1.155883
20.410000	0.1	1.162179
20.411667	0.1	1.166780
20.413333	0.1	1.169685
20.415000	0.1	1.169448
20.416667	0.1	1.165429
20.418333	0.1	1.159580
20.420000	0.1	1.155152
20.421667	0.1	1.154356
20.423333	0.1	1.157033
20.425000	0.1	1.160805
20.426667	0.1	1.163022
20.428333	0.1	1.162691
20.430000	0.1	1.160107
20.431667	0.1	1.155697
20.433333	0.1	1.149895
20.435000	0.1	1.143622
20.436667	0.1	1.138281
20.438333	0.1	1.134765
20.440000	0.1	1.132647
20.441667	0.1	1.131059
20.443333	0.1	1.130057
20.445000	0.1	1.130123
20.446667	0.1	1.130765
20.448333	0.1	1.130421
20.450000	0.1	1.127040
20.451667	0.1	1.118770
20.453333	0.1	1.105089
20.455000	0.1	1.087110
20.456667	0.1	1.067193
20.458333	0.1	1.048539
20.460000	0.1	1.034103
20.461667	0.1	1.024897
20.463333	0.1	1.019672
20.465000	0.1	1.016227
20.466667	0.1	1.012757
20.468333	0.1	1.008529
20.470000	0.1	1.003775
20.471667	0.1	0.999086
20.473333	0.1	0.995109
20.475000	0.1	0.992157
20.476667	0.1	0.989619
20.478333	0.1	0.986280
20.480000	0.1	0.980864
20.481667	0.1	0.972431
20.483333	0.1	0.961414
20.485000	0.1	0.949996
20.486667	0.1	0.940729
20.488333	0.1	0.934466
20.490000	0.1	0.929413
20.491667	0.1	0.923085
20.493333	0.1	0.914745
20.495000	0.1	0.905003
20.496667	0.1	0.894801
20.498333	0.1	0.885483
20.500000	0.1	0.878060
20.501667	0.1	0.872146
20.503333	0.1	0.866996
20.505000	0.1	0.862679
20.506667	0.1	0.859373
20.508333	0.1	0.856691
20.510000	0.1	0.853902
20.511667	0.1	0.850772
20.513333	0.1	0.848374
20.515000	0.1	0.847797
20.516667	0.1	0.848244
20.518333	0.1	0.848151
20.520000	0.1	0.847178
20.521667	0.1	0.845715
20.523333	0.1	0.843722
20.525000	0.1	0.841268
20.526667	0.1	0.838828
20.528333	0.1	0.836574
20.530000	0.1	0.834316
20.531667	0.1	0.832016
20.533333	0.1	0.829929
20.535000	0.1	0.827941
20.536667	0.1	0.825273
20.538333	0.1	0.821864
20.540000	0.1	0.818893
20.541667	0.1	0.817054
20.543333	0.1	0.815769
20.545000	0.1	0.814274
20.546667	0.1	0.811960
20.548333	0.1	0.808756
20.550000	0.1	0.806204
20.551667	0.1	0.806241
20.553333	0.1	0.808565
20.555000	0.1	0.811266
20.556667	0.1	0.813203
20.558333	0.1	0.813925
20.560000	0.1	0.813603
20.561667	0.1	0.813943
20.563333	0.1	0.816421
20.565000	0.1	0.819773
20.566667	0.1	0.821101
20.568333	0.1	0.818740
20.570000	0.1	0.813426
20.571667	0.1	0.806847
20.573333	0.1	0.799755
20.575000	0.1	0.792877
20.576667	0.1	0.788341
20.578333	0.1	0.787857
20.580000	0.1	0.790572
20.581667	0.1	0.793901
20.583333	0.1	0.795610
20.585000	0.1	0.795270
20.586667	0.1	0.794479
20.588333	0.1	0.794944
20.590000	0.1	0.796341
20.591667	0.1	0.796993
20.593333	0.1	0.796095
20.595000	0.1	0.794404
20.596667	0.1	0.793333
20.598333	0.1	0.794022
20.600000	0.1	0.797091
20.601667	0.1	0.802847
20.603333	0.1	0.810847
20.605000	0.1	0.818814
20.606667	0.1	0.823224
20.608333	0.1	0.821850
20.610000	0.1	0.815438
20.611667	0.1	0.807047
20.613333	0.1	0.800183
20.615000	0.1	0.796644
20.616667	0.1	0.795540
20.618333	0.1	0.794833
20.620000	0.1	0.793338
20.621667	0.1	0.791536
20.623333	0.1	0.791177
20.625000	0.1	0.793822
20.626667	0.1	0.799140
20.628333	0.1	0.804923
20.630000	0.1	0.808747
20.631667	0.1	0.810022
20.633333	0.1	0.810330
20.635000	0.1	0.811825
20.636667	0.1	0.815489
20.638333	0.1	0.820435
20.640000	0.1	0.824421
20.641667	0.1	0.825454
20.643333	0.1	0.823247
20.645000	0.1	0.819173
20.646667	0.1	0.815284
20.648333	0.1	0.813454
20.650000	0.1	0.814814
20.651667	0.1	0.818823
20.653333	0.1	0.822721
20.655000	0.1	0.823457
20.656667	0.1	0.820523
20.658333	0.1	0.816588
20.660000	0.1	0.815825
20.661667	0.1	0.820421
20.663333	0.1	0.827927
20.665000	0.1	0.834428
20.666667	0.1	0.839639
20.668333	0.1	0.846353
20.670000	0.1	0.855625
20.671667	0.1	0.864863
20.673333	0.1	0.870950
20.675000	0.1	0.873744
20.676667	0.1	0.875886
20.678333	0.1	0.879755
20.680000	0.1	0.885618
20.681667	0.1	0.892952
20.683333	0.1	0.901646
20.685000	0.1	0.910801
20.686667	0.1	0.918196
20.688333	0.1	0.922163
20.690000	0.1	0.923672
20.691667	0.1	0.925856
20.693333	0.1	0.930866
20.695000	0.1	0.937628
20.696667	0.1	0.943444
20.698333	0.1	0.946969
20.700000	0.1	0.949036
20.701667	0.1	0.952273
20.703333	0.1	0.960068
20.705000	0.1	0.973917
20.706667	0.1	0.991290
20.708333	0.1	1.007407
20.710000	0.1	1.019132
20.711667	0.1	1.026317
20.713333	0.1	1.030937
20.715000	0.1	1.036227
20.716667	0.1	1.045135
20.718333	0.1	1.058178
20.720000	0.1	1.073456
20.721667	0.1	1.089214
20.723333	0.1	1.105214
20.725000	0.1	1.121364
20.726667	0.1	1.136241
20.728333	0.1	1.148353
20.730000	0.1	1.158146
20.731667	0.1	1.167385
20.733333	0.1	1.177257
20.735000	0.1	1.188042
20.736667	0.1	1.200172
20.738333	0.1	1.214785
20.740000	0.1	1.232568
20.741667	0.1	1.252173
20.743333	0.1	1.270785
20.745000	0.1	1.287130
20.746667	0.1	1.303065
20.748333	0.1	1.321691
20.750000	0.1	1.344504
20.751667	0.1	1.370595
20.753333	0.1	1.397869
20.755000	0.1	1.424332
20.756667	0.1	1.448477
20.758333	0.1	1.470228
20.760000	0.1	1.491331
20.761667	0.1	1.512999
20.763333	0.1	1.534107
20.765000	0.1	1.553381
20.766667	0.1	1.571937
20.768333	0.1	1.592212
20.770000	0.1	1.615263
20.771667	0.1	1.640469
20.773333	0.1	1.666667
20.775000	0.1	1.692553
20.776667	0.1	1.716698
20.778333	0.1	1.738244
20.780000	0.1	1.757336
20.781667	0.1	1.774542
20.783333	0.1	1.790714
20.785000	0.1	1.807194
20.786667	0.1	1.825173
20.788333	0.1	1.845565
20.790000	0.1	1.868894
20.791667	0.1	1.894501
20.793333	0.1	1.921421
20.795000	0.1	1.949891
20.796667	0.1	1.979955
20.798333	0.1	2.010246
20.800000	0.1	2.040216
20.801667	0.1	2.070908
20.803333	0.1	2.102610
20.805000	0.1	2.134326
20.806667	0.1	2.165842
20.808333	0.1	2.198764
20.810000	0.1	2.235188
20.811667	0.1	2.275547
20.813333	0.1	2.317573
20.815000	0.1	2.358085
20.816667	0.1	2.396246
20.818333	0.1	2.434058
20.820000	0.1	2.474361
20.821667	0.1	2.519423
20.823333	0.1	2.569980
20.825000	0.1	2.624621
20.826667	0.1	2.680663
20.828333	0.1	2.736161
20.830000	0.1	2.791323
20.831667	0.1	2.847542
20.833333	0.1	2.904674
20.835000	0.1	2.960642
20.836667	0.1	3.014444
20.838333	0.1	3.067311
20.840000	0.1	3.120406
20.841667	0.1	3.173691
20.843333	0.1	3.226982
20.845000	0.1	3.280519
20.846667	0.1	3.334899
20.848333	0.1	3.390955
20.850000	0.1	3.448506
20.851667	0.1	3.505223
20.853333	0.1	3.557759
20.855000	0.1	3.604051
20.856667	0.1	3.644675
20.858333	0.1	3.682286
20.860000	0.1	3.719125
20.861667	0.1	3.754385
20.863333	0.1	3.784159
20.865000	0.1	3.805174
20.866667	0.1	3.818544
20.868333	0.1	3.828788
20.870000	0.1	3.839270
20.871667	0.1	3.849342
20.873333	0.1	3.855773
20.875000	0.1	3.855783
20.876667	0.1	3.848262
20.878333	0.1	3.833468
20.880000	0.1	3.812155
20.881667	0.1	3.785151
20.883333	0.1	3.753472
20.885000	0.1	3.717979
20.886667	0.1	3.679306
20.888333	0.1	3.637532
20.890000	0.1	3.591976
20.891667	0.1	3.542616
20.893333	0.1	3.490802
20.895000	0.1	3.436995
20.896667	0.1	3.378820
20.898333	0.1	3.312980
20.900000	0.1	3.239093
20.901667	0.1	3.160601
20.903333	0.1	3.081909
20.905000	0.1	3.005108
20.906667	0.1	2.929633
20.908333	0.1	2.854378
20.910000	0.1	2.779467
20.911667	0.1	2.706759
20.913333	0.1	2.637911
20.915000	0.1	2.571377
20.916667	0.1	2.503274
20.918333	0.1	2.431828
20.920000	0.1	2.359278
20.921667	0.1	2.288818
20.923333	0.1	2.221498
20.925000	0.1	2.156571
20.926667	0.1	2.092947
20.928333	0.1	2.029832
20.930000	0.1	1.967391
20.931667	0.1	1.907051
20.933333	0.1	1.850715
20.935000	0.1	1.799501
20.936667	0.1	1.752428
20.938333	0.1	1.706714
20.940000	0.1	1.660562
20.941667	0.1	1.614871
20.943333	0.1	1.571104
20.945000	0.1	1.529390
20.946667	0.1	1.489613
20.948333	0.1	1.452379
20.950000	0.1	1.418153
20.951667	0.1	1.386302
20.953333	0.1	1.355289
20.955000	0.1	1.323847
20.956667	0.1	1.292522
20.958333	0.1	1.264000
20.960000	0.1	1.240633
20.961667	0.1	1.221676
20.963333	0.1	1.204154
20.965000	0.1	1.185820
20.966667	0.1	1.166100
20.968333	0.1	1.145308
20.970000	0.1	1.124325
20.971667	0.1	1.104292
20.973333	0.1	1.085550
20.975000	0.1	1.067817
20.976667	0.1	1.051938
20.978333	0.1	1.039640
20.980000	0.1	1.030657
20.981667	0.1	1.021819
20.983333	0.1	1.010932
20.985000	0.1	1.000329
20.986667	0.1	0.994192
20.988333	0.1	0.993423
20.990000	0.1	0.994992
20.991667	0.1	0.994778
20.993333	0.1	0.990178
20.995000	0.1	0.981209
20.996667	0.1	0.969875
20.998333	0.1	0.958419
21.000000	0.1	0.947854
21.001667	0.1	0.937744
21.003333	0.1	0.927490
21.005000	0.1	0.917339
21.006667	0.1	0.908328
21.008333	0.1	0.901893
21.010000	0.1	0.898778
21.011667	0.1	0.898032
21.013333	0.1	0.897800
21.015000	0.1	0.897008
21.016667	0.1	0.896300
21.018333	0.1	0.897106
21.020000	0.1	0.899620
21.021667	0.1	0.902195
21.023333	0.1	0.902978
21.025000	0.1	0.901585
21.026667	0.1	0.898917
21.028333	0.1	0.895853
21.030000	0.1	0.892356
21.031667	0.1	0.887522
21.033333	0.1	0.880556
21.035000	0.1	0.871969
21.036667	0.1	0.864221
21.038333	0.1	0.860598
21.040000	0.1	0.862270
21.041667	0.1	0.866936
21.043333	0.1	0.870642
21.045000	0.1	0.870461
21.046667	0.1	0.866381
21.048333	0.1	0.861217
21.050000	0.1	0.858181
21.051667	0.1	0.858670
21.053333	0.1	0.861869
21.055000	0.1	0.866065
21.056667	0.1	0.870121
21.058333	0.1	0.872868
21.060000	0.1	0.872058
21.061667	0.1	0.866391
21.063333	0.1	0.858130
21.065000	0.1	0.851783
21.066667	0.1	0.850684
21.068333	0.1	0.855327
21.070000	0.1	0.863923
21.071667	0.1	0.873921
21.073333	0.1	0.883364
21.075000	0.1	0.890801
21.076667	0.1	0.895420
21.078333	0.1	0.898112
21.080000	0.1	0.900705
21.081667	0.1	0.904165
21.083333	0.1	0.908417
21.085000	0.1	0.912398
21.086667	0.1	0.914573
21.088333	0.1	0.914843
21.090000	0.1	0.914838
21.091667	0.1	0.915434
21.093333	0.1	0.915639
21.095000	0.1	0.915197
21.096667	0.1	0.916361
21.098333	0.1	0.921232
21.100000	0.1	0.928720
21.101667	0.1	0.935653
21.103333	0.1	0.940058
21.105000	0.1	0.942517
21.106667	0.1	0.945413
21.108333	0.1	0.951295
21.110000	0.1	0.960985
21.111667	0.1	0.973218
21.113333	0.1	0.985633
21.115000	0.1	0.995412
21.116667	0.1	1.000529
21.118333	0.1	1.001917
21.120000	0.1	1.003454
21.121667	0.1	1.008306
21.123333	0.1	1.015738
21.125000	0.1	1.022504
21.126667	0.1	1.026536
21.128333	0.1	1.028236
21.130000	0.1	1.028702
21.131667	0.1	1.028194
21.133333	0.1	1.026280
21.135000	0.1	1.022676
21.136667	0.1	1.018089
21.138333	0.1	1.014038
21.140000	0.1	1.011826
21.141667	0.1	1.011710
21.143333	0.1	1.012599
21.145000	0.1	1.012487
21.146667	0.1	1.009903
21.148333	0.1	1.005842
21.150000	0.1	1.003700
21.151667	0.1	1.005814
21.153333	0.1	1.010536
21.155000	0.1	1.014206
21.156667	0.1	1.014513
21.158333	0.1	1.010583
21.160000	0.1	1.002685
21.161667	0.1	0.993619
21.163333	0.1	0.987002
21.165000	0.1	0.982974
21.166667	0.1	0.978140
21.168333	0.1	0.970438
21.170000	0.1	0.961819
21.171667	0.1	0.955225
21.173333	0.1	0.950559
21.175000	0.1	0.945041
21.176667	0.1	0.936659
21.178333	0.1	0.926265
21.180000	0.1	0.916179
21.181667	0.1	0.908393
21.183333	0.1	0.904570
21.185000	0.1	0.905041
21.186667	0.1	0.906955
21.188333	0.1	0.906209
21.190000	0.1	0.901585
21.191667	0.1	0.895387
21.193333	0.1	0.890829
21.195000	0.1	0.889553
21.196667	0.1	0.890712
21.198333	0.1	0.891667
21.200000	0.1	0.890465
21.201667	0.1	0.887569
21.203333	0.1	0.884524
21.205000	0.1	0.882009
21.206667	0.1	0.879602
21.208333	0.1	0.876202
21.210000	0.1	0.871466
21.211667	0.1	0.867061
21.213333	0.1	0.865231
21.215000	0.1	0.866628
21.216667	0.1	0.870223
21.218333	0.1	0.874689
21.220000	0.1	0.879001
21.221667	0.1	0.881949
21.223333	0.1	0.882093
21.225000	0.1	0.878852
21.226667	0.1	0.873450
21.228333	0.1	0.868030
21.230000	0.1	0.863709
21.231667	0.1	0.859951
21.233333	0.1	0.855825
21.235000	0.1	0.851406
21.236667	0.1	0.847792
21.238333	0.1	0.846069
21.240000	0.1	0.846465
21.241667	0.1	0.848426
21.243333	0.1	0.850968
21.245000	0.1	0.852975
21.246667	0.1	0.853785
21.248333	0.1	0.853972
21.250000	0.1	0.855173
21.251667	0.1	0.858307
21.253333	0.1	0.862130
21.255000	0.1	0.864505
21.256667	0.1	0.864519
21.258333	0.1	0.863085
21.260000	0.1	0.861660
21.261667	0.1	0.860724
21.263333	0.1	0.859443
21.265000	0.1	0.856421
21.266667	0.1	0.851196
21.268333	0.1	0.844966
21.270000	0.1	0.839336
21.271667	0.1	0.835177
21.273333	0.1	0.833003
21.275000	0.1	0.833427
21.276667	0.1	0.836388
21.278333	0.1	0.840495
21.280000	0.1	0.843708
21.281667	0.1	0.844463
21.283333	0.1	0.842488
21.285000	0.1	0.838758
21.286667	0.1	0.834223
21.288333	0.1	0.829175
21.290000	0.1	0.823820
21.291667	0.1	0.818716
21.293333	0.1	0.814516
21.295000	0.1	0.811685
21.296667	0.1	0.810055
21.298333	0.1	0.809361
21.300000	0.1	0.810102
21.301667	0.1	0.812570
21.303333	0.1	0.815177
21.305000	0.1	0.815382
21.306667	0.1	0.812500
21.308333	0.1	0.808300
21.310000	0.1	0.804570
21.311667	0.1	0.801436
21.313333	0.1	0.798153
21.315000	0.1	0.794358
21.316667	0.1	0.790232
21.318333	0.1	0.786316
21.320000	0.1	0.783592
21.321667	0.1	0.783661
21.323333	0.1	0.787610
21.325000	0.1	0.794022
21.326667	0.1	0.799303
21.328333	0.1	0.800891
21.330000	0.1	0.799689
21.331667	0.1	0.798837
21.333333	0.1	0.800290
21.335000	0.1	0.803322
21.336667	0.1	0.805571
21.338333	0.1	0.804723
21.340000	0.1	0.800518
21.341667	0.1	0.795531
21.343333	0.1	0.792677
21.345000	0.1	0.792202
21.346667	0.1	0.792276
21.348333	0.1	0.791172
21.350000	0.1	0.788495
21.351667	0.1	0.785897
21.353333	0.1	0.785463
21.355000	0.1	0.787065
21.356667	0.1	0.789054
21.358333	0.1	0.790050
21.360000	0.1	0.789221
21.361667	0.1	0.786460
21.363333	0.1	0.782888
21.365000	0.1	0.780802
21.366667	0.1	0.781729
21.368333	0.1	0.784504
21.370000	0.1	0.786930
21.371667	0.1	0.788351
21.373333	0.1	0.789296
21.375000	0.1	0.789934
21.376667	0.1	0.789976
21.378333	0.1	0.789613
21.380000	0.1	0.789803
21.381667	0.1	0.791661
21.383333	0.1	0.795601
21.385000	0.1	0.800285
21.386667	0.1	0.802986
21.388333	0.1	0.802348
21.390000	0.1	0.800439
21.391667	0.1	0.801119
21.393333	0.1	0.806646
21.395000	0.1	0.815936
21.396667	0.1	0.825534
21.398333	0.1	0.831774
21.400000	0.1	0.833133
21.401667	0.1	0.831420
21.403333	0.1	0.829115
21.405000	0.1	0.826316
21.406667	0.1	0.822390
21.408333	0.1	0.818791
21.410000	0.1	0.818358
21.411667	0.1	0.822861
21.413333	0.1	0.831001
21.415000	0.1	0.838521
21.416667	0.1	0.840970
21.418333	0.1	0.836700
21.420000	0.1	0.828090
21.421667	0.1	0.820369
21.423333	0.1	0.817874
21.425000	0.1	0.821054
21.426667	0.1	0.827494
21.428333	0.1	0.834903
21.430000	0.1	0.842237
21.431667	0.1	0.848901
21.433333	0.1	0.854107
21.435000	0.1	0.857050
21.436667	0.1	0.857236
21.438333	0.1	0.854386
21.440000	0.1	0.848561
21.441667	0.1	0.841063
21.443333	0.1	0.834293
21.445000	0.1	0.830069
21.446667	0.1	0.828714
21.448333	0.1	0.829184
21.450000	0.1	0.830051
21.451667	0.1	0.831094
21.453333	0.1	0.833170
21.455000	0.1	0.836235
21.456667	0.1	0.838665
21.458333	0.1	0.838432
21.460000	0.1	0.833743
21.461667	0.1	0.823359
21.463333	0.1	0.808332
21.465000	0.1	0.792998
21.466667	0.1	0.782134
21.468333	0.1	0.777617
21.470000	0.1	0.778199
21.471667	0.1	0.781356
21.473333	0.1	0.785179
21.475000	0.1	0.789142
21.476667	0.1	0.792863
21.478333	0.1	0.795047
21.480000	0.1	0.794721
21.481667	0.1	0.792085
21.483333	0.1	0.787722
21.485000	0.1	0.782409
21.486667	0.1	0.777417
21.488333	0.1	0.773640
21.490000	0.1	0.770525
21.491667	0.1	0.766721
21.493333	0.1	0.762148
21.495000	0.1	0.758814
21.496667	0.1	0.758930
21.498333	0.1	0.762208
21.500000	0.1	0.765468
21.501667	0.1	0.765640
21.503333	0.1	0.762674
21.505000	0.1	0.758255
21.506667	0.1	0.753105
21.508333	0.1	0.747615
21.510000	0.1	0.743018
21.511667	0.1	0.740620
21.513333	0.1	0.740802
21.515000	0.1	0.742595
21.516667	0.1	0.743968
21.518333	0.1	0.742967
21.520000	0.1	0.738916
21.521667	0.1	0.732802
21.523333	0.1	0.726487
21.525000	0.1	0.721640
21.526667	0.1	0.719042
21.528333	0.1	0.718194
21.530000	0.1	0.717426
21.531667	0.1	0.715503
21.533333	0.1	0.713039
21.535000	0.1	0.710776
21.536667	0.1	0.707833
21.538333	0.1	0.703568
21.540000	0.1	0.699330
21.541667	0.1	0.697174
21.543333	0.1	0.697933
21.545000	0.1	0.700834
21.546667	0.1	0.704499
21.548333	0.1	0.707265
21.550000	0.1	0.707218
21.551667	0.1	0.703870
21.553333	0.1	0.699391
21.555000	0.1	0.697323
21.556667	0.1	0.699656
21.558333	0.1	0.704387
21.560000	0.1	0.707214
21.561667	0.1	0.706236
21.563333	0.1	0.703395
21.565000	0.1	0.701509
21.566667	0.1	0.701430
21.568333	0.1	0.702036
21.570000	0.1	0.701854
21.571667	0.1	0.700527
21.573333	0.1	0.698753
21.575000	0.1	0.697197
21.576667	0.1	0.696210
21.578333	0.1	0.696541
21.580000	0.1	0.698902
21.581667	0.1	0.702348
21.583333	0.1	0.704303
21.585000	0.1	0.702748
21.586667	0.1	0.698105
21.588333	0.1	0.692648
21.590000	0.1	0.688466
21.591667	0.1	0.685919
21.593333	0.1	0.684224
21.595000	0.1	0.683405
21.596667	0.1	0.684713
21.598333	0.1	0.688704
21.600000	0.1	0.694278
21.601667	0.1	0.699819
21.603333	0.1	0.703754
21.605000	0.1	0.704234
21.606667	0.1	0.700080
21.608333	0.1	0.692564
21.610000	0.1	0.685472
21.611667	0.1	0.682389
21.613333	0.1	0.683987
21.615000	0.1	0.688261
21.616667	0.1	0.692266
21.618333	0.1	0.693947
21.620000	0.1	0.693831
21.621667	0.1	0.694217
21.623333	0.1	0.696015
21.625000	0.1	0.697970
21.626667	0.1	0.698497
21.628333	0.1	0.696890
21.630000	0.1	0.694394
21.631667	0.1	0.694054
21.633333	0.1	0.697454
21.635000	0.1	0.702995
21.636667	0.1	0.708760
21.638333	0.1	0.714562
21.640000	0.1	0.720499
21.641667	0.1	0.725393
21.643333	0.1	0.727815
21.645000	0.1	0.727982
21.646667	0.1	0.727423
21.648333	0.1	0.726804
21.650000	0.1	0.725430
21.651667	0.1	0.722557
21.653333	0.1	0.718492
21.655000	0.1	0.714441
21.656667	0.1	0.711791
21.658333	0.1	0.711409
21.660000	0.1	0.713095
21.661667	0.1	0.715884
21.663333	0.1	0.718972
21.665000	0.1	0.722068
21.666667	0.1	0.725538
21.668333	0.1	0.730013
21.670000	0.1	0.734515
21.671667	0.1	0.736243
21.673333	0.1	0.733673
21.675000	0.1	0.728853
21.676667	0.1	0.725971
21.678333	0.1	0.727586
21.680000	0.1	0.732620
21.681667	0.1	0.738115
21.683333	0.1	0.741677
21.685000	0.1	0.742199
21.686667	0.1	0.740332
21.688333	0.1	0.738706
21.690000	0.1	0.739661
21.691667	0.1	0.742516
21.693333	0.1	0.744760
21.695000	0.1	0.745393
21.696667	0.1	0.745580
21.698333	0.1	0.746627
21.700000	0.1	0.748513
21.701667	0.1	0.749473
21.703333	0.1	0.747712
21.705000	0.1	0.744271
21.706667	0.1	0.742460
21.708333	0.1	0.744569
21.710000	0.1	0.750539
21.711667	0.1	0.758241
21.713333	0.1	0.764355
21.715000	0.1	0.766818
21.716667	0.1	0.766362
21.718333	0.1	0.764588
21.720000	0.1	0.761966
21.721667	0.1	0.758506
21.723333	0.1	0.754702
21.725000	0.1	0.750404
21.726667	0.1	0.743987
21.728333	0.1	0.735233
21.730000	0.1	0.727568
21.731667	0.1	0.724867
21.733333	0.1	0.727926
21.735000	0.1	0.734897
21.736667	0.1	0.742627
21.738333	0.1	0.748131
21.740000	0.1	0.750525
21.741667	0.1	0.750795
21.743333	0.1	0.749449
21.745000	0.1	0.745896
21.746667	0.1	0.740527
21.748333	0.1	0.735107
21.750000	0.1	0.730744
21.751667	0.1	0.727577
21.753333	0.1	0.725780
21.755000	0.1	0.725202
21.756667	0.1	0.725072
21.758333	0.1	0.724825
21.760000	0.1	0.724234
21.761667	0.1	0.722837
21.763333	0.1	0.720113
21.765000	0.1	0.716276
21.766667	0.1	0.712411
21.768333	0.1	0.709388
21.770000	0.1	0.706553
21.771667	0.1	0.702911
21.773333	0.1	0.699395
21.775000	0.1	0.697956
21.776667	0.1	0.699013
21.778333	0.1	0.701142
21.780000	0.1	0.701863
21.781667	0.1	0.698948
21.783333	0.1	0.692867
21.785000	0.1	0.687200
21.786667	0.1	0.685351
21.788333	0.1	0.687591
21.790000	0.1	0.691293
21.791667	0.1	0.693449
21.793333	0.1	0.693053
21.795000	0.1	0.691516
21.796667	0.1	0.690967
21.798333	0.1	0.691805
21.800000	0.1	0.692322
21.801667	0.1	0.691521
21.803333	0.1	0.690934
21.805000	0.1	0.692890
21.806667	0.1	0.697877
21.808333	0.1	0.703544
21.810000	0.1	0.706264
21.811667	0.1	0.704438
21.813333	0.1	0.700192
21.815000	0.1	0.697654
21.816667	0.1	0.699121
21.818333	0.1	0.703377
21.820000	0.1	0.707726
21.821667	0.1	0.710147
21.823333	0.1	0.710408
21.825000	0.1	0.710236
21.826667	0.1	0.711256
21.828333	0.1	0.713002
21.830000	0.1	0.714082
21.831667	0.1	0.714669
21.833333	0.1	0.716350
21.835000	0.1	0.719307
21.836667	0.1	0.721752
21.838333	0.1	0.722930
21.840000	0.1	0.724373
21.841667	0.1	0.728108
21.843333	0.1	0.734897
21.845000	0.1	0.743056
21.846667	0.1	0.748825
21.848333	0.1	0.749067
21.850000	0.1	0.744066
21.851667	0.1	0.737719
21.853333	0.1	0.734804
21.855000	0.1	0.737878
21.856667	0.1	0.746213
21.858333	0.1	0.756513
21.860000	0.1	0.765533
21.861667	0.1	0.772513
21.863333	0.1	0.778548
21.865000	0.1	0.784677
21.866667	0.1	0.791331
21.868333	0.1	0.798409
21.870000	0.1	0.805436
21.871667	0.1	0.811494
21.873333	0.1	0.815215
21.875000	0.1	0.816076
21.876667	0.1	0.816137
21.878333	0.1	0.819070
21.880000	0.1	0.826274
21.881667	0.1	0.835285
21.883333	0.1	0.842679
21.885000	0.1	0.846977
21.886667	0.1	0.848603
21.888333	0.1	0.848724
21.890000	0.1	0.848649
21.891667	0.1	0.849781
21.893333	0.1	0.853273
21.895000	0.1	0.859043
21.896667	0.1	0.865748
21.898333	0.1	0.871760
21.900000	0.1	0.875671
21.901667	0.1	0.876915
21.903333	0.1	0.876240
21.905000	0.1	0.874344
21.906667	0.1	0.871336
21.908333	0.1	0.868426
21.910000	0.1	0.867811
21.911667	0.1	0.870335
21.913333	0.1	0.874833
21.915000	0.1	0.878833
21.916667	0.1	0.879620
21.918333	0.1	0.876077
21.920000	0.1	0.869422
21.921667	0.1	0.862055
21.923333	0.1	0.856631
21.925000	0.1	0.855131
21.926667	0.1	0.857506
21.928333	0.1	0.860919
21.930000	0.1	0.861408
21.931667	0.1	0.857571
21.933333	0.1	0.852123
21.935000	0.1	0.848621
21.936667	0.1	0.847662
21.938333	0.1	0.847061
21.940000	0.1	0.844477
21.941667	0.1	0.839466
21.943333	0.1	0.833985
21.945000	0.1	0.830926
21.946667	0.1	0.831611
21.948333	0.1	0.834372
21.950000	0.1	0.835797
21.951667	0.1	0.833645
21.953333	0.1	0.828686
21.955000	0.1	0.823527
21.956667	0.1	0.819778
21.958333	0.1	0.817007
21.960000	0.1	0.814074
21.961667	0.1	0.810316
21.963333	0.1	0.805762
21.965000	0.1	0.801301
21.966667	0.1	0.798856
21.968333	0.1	0.800174
21.970000	0.1	0.804272
21.971667	0.1	0.806991
21.973333	0.1	0.804751
21.975000	0.1	0.798339
21.976667	0.1	0.791969
21.978333	0.1	0.789040
21.980000	0.1	0.789212
21.981667	0.1	0.789883
21.983333	0.1	0.789915
21.985000	0.1	0.790432
21.986667	0.1	0.792905
21.988333	0.1	0.798004
21.990000	0.1	0.805287
21.991667	0.1	0.813133
21.993333	0.1	0.819303
21.995000	0.1	0.822344
21.996667	0.1	0.822558
21.998333	0.1	0.821101
22.000000	0.1	0.818819
22.001667	0.1	0.816421
22.003333	0.1	0.814786
22.005000	0.1	0.814302
22.006667	0.1	0.814754
22.008333	0.1	0.816225
22.010000	0.1	0.819303
22.011667	0.1	0.824346
22.013333	0.1	0.830963
22.015000	0.1	0.838023
22.016667	0.1	0.844467
22.018333	0.1	0.849920
22.020000	0.1	0.854582
22.021667	0.1	0.859322
22.023333	0.1	0.864989
22.025000	0.1	0.870908
22.026667	0.1	0.875555
22.028333	0.1	0.879173
22.030000	0.1	0.883588
22.031667	0.1	0.889772
22.033333	0.1	0.897846
22.035000	0.1	0.907942
22.036667	0.1	0.919113
22.038333	0.1	0.929125
22.040000	0.1	0.936748
22.041667	0.1	0.942904
22.043333	0.1	0.948883
22.045000	0.1	0.954820
22.046667	0.1	0.960850
22.048333	0.1	0.968366
22.050000	0.1	0.978867
22.051667	0.1	0.991910
22.053333	0.1	1.005093
22.055000	0.1	1.016082
22.056667	0.1	1.024175
22.058333	0.1	1.031030
22.060000	0.1	1.040217
22.061667	0.1	1.054173
22.063333	0.1	1.071324
22.065000	0.1	1.087263
22.066667	0.1	1.098365
22.068333	0.1	1.104111
22.070000	0.1	1.106500
22.071667	0.1	1.108507
22.073333	0.1	1.112767
22.075000	0.1	1.120446
22.076667	0.1	1.131361
22.078333	0.1	1.144507
22.080000	0.1	1.157410
22.081667	0.1	1.165941
22.083333	0.1	1.167119
22.085000	0.1	1.162547
22.086667	0.1	1.157257
22.088333	0.1	1.154831
22.090000	0.1	1.155441
22.091667	0.1	1.157578
22.093333	0.1	1.159357
22.095000	0.1	1.159087
22.096667	0.1	1.156172
22.098333	0.1	1.151459
22.100000	0.1	1.146146
22.101667	0.1	1.140609
22.103333	0.1	1.134891
22.105000	0.1	1.129247
22.106667	0.1	1.123622
22.108333	0.1	1.117452
22.110000	0.1	1.110258
22.111667	0.1	1.102341
22.113333	0.1	1.095068
22.115000	0.1	1.090271
22.116667	0.1	1.088474
22.118333	0.1	1.088167
22.120000	0.1	1.087505
22.121667	0.1	1.085177
22.123333	0.1	1.079924
22.125000	0.1	1.071477
22.126667	0.1	1.061149
22.128333	0.1	1.050043
22.130000	0.1	1.038047
22.131667	0.1	1.025307
22.133333	0.1	1.013177
22.135000	0.1	1.002708
22.136667	0.1	0.993251
22.138333	0.1	0.983742
22.140000	0.1	0.974271
22.141667	0.1	0.965563
22.143333	0.1	0.958275
22.145000	0.1	0.953199
22.146667	0.1	0.950727
22.148333	0.1	0.950154
22.150000	0.1	0.950373
22.151667	0.1	0.950489
22.153333	0.1	0.950005
22.155000	0.1	0.949297
22.156667	0.1	0.949833
22.158333	0.1	0.953246
22.160000	0.1	0.959393
22.161667	0.1	0.966140
22.163333	0.1	0.971807
22.165000	0.1	0.976385
22.166667	0.1	0.980375
22.168333	0.1	0.984315
22.170000	0.1	0.989535
22.171667	0.1	0.997661
22.173333	0.1	1.008948
22.175000	0.1	1.022057
22.176667	0.1	1.034969
22.178333	0.1	1.045926
22.180000	0.1	1.054318
22.181667	0.1	1.060637
22.183333	0.1	1.066355
22.185000	0.1	1.074006
22.186667	0.1	1.085238
22.188333	0.1	1.098984
22.190000	0.1	1.113135
22.191667	0.1	1.126849
22.193333	0.1	1.140567
22.195000	0.1	1.155003
22.196667	0.1	1.170551
22.198333	0.1	1.187534
22.200000	0.1	1.206482
22.201667	0.1	1.227790
22.203333	0.1	1.251260
22.205000	0.1	1.275330
22.206667	0.1	1.297109
22.208333	0.1	1.314459
22.210000	0.1	1.328420
22.211667	0.1	1.343205
22.213333	0.1	1.363005
22.215000	0.1	1.388504
22.216667	0.1	1.416928
22.218333	0.1	1.444691
22.220000	0.1	1.469213
22.221667	0.1	1.489348
22.223333	0.1	1.505110
22.225000	0.1	1.517474
22.226667	0.1	1.527783
22.228333	0.1	1.536827
22.230000	0.1	1.545106
22.231667	0.1	1.553493
22.233333	0.1	1.562829
22.235000	0.1	1.573530
22.236667	0.1	1.585507
22.238333	0.1	1.598340
22.240000	0.1	1.611509
22.241667	0.1	1.623738
22.243333	0.1	1.632506
22.245000	0.1	1.635239
22.246667	0.1	1.631198
22.248333	0.1	1.621959
22.250000	0.1	1.610410
22.251667	0.1	1.599449
22.253333	0.1	1.590112
22.255000	0.1	1.580957
22.256667	0.1	1.569809
22.258333	0.1	1.555677
22.260000	0.1	1.539122
22.261667	0.1	1.521739
22.263333	0.1	1.504943
22.265000	0.1	1.489073
22.266667	0.1	1.473310
22.268333	0.1	1.455918
22.270000	0.1	1.435089
22.271667	0.1	1.410334
22.273333	0.1	1.382781
22.275000	0.1	1.354241
22.276667	0.1	1.326255
22.278333	0.1	1.299283
22.280000	0.1	1.273206
22.281667	0.1	1.248471
22.283333	0.1	1.225667
22.285000	0.1	1.204507
22.286667	0.1	1.184354
22.288333	0.1	1.165038
22.290000	0.1	1.146165
22.291667	0.1	1.126169
22.293333	0.1	1.102868
22.295000	0.1	1.075771
22.296667	0.1	1.047468
22.298333	0.1	1.021414
22.300000	0.1	0.999034
22.301667	0.1	0.979700
22.303333	0.1	0.962676
22.305000	0.1	0.948529
22.306667	0.1	0.938447
22.308333	0.1	0.931909
22.310000	0.1	0.926019
22.311667	0.1	0.917646
22.313333	0.1	0.905069
22.315000	0.1	0.888407
22.316667	0.1	0.870111
22.318333	0.1	0.854009
22.320000	0.1	0.842852
22.321667	0.1	0.837189
22.323333	0.1	0.835853
22.325000	0.1	0.836789
22.326667	0.1	0.837860
22.328333	0.1	0.837883
22.330000	0.1	0.837301
22.331667	0.1	0.836519
22.333333	0.1	0.833846
22.335000	0.1	0.827299
22.336667	0.1	0.817794
22.338333	0.1	0.809026
22.340000	0.1	0.804896
22.341667	0.1	0.807452
22.343333	0.1	0.816220
22.345000	0.1	0.828672
22.346667	0.1	0.841632
22.348333	0.1	0.852928
22.350000	0.1	0.861748
22.351667	0.1	0.867634
22.353333	0.1	0.870423
22.355000	0.1	0.870838
22.356667	0.1	0.870009
22.358333	0.1	0.869078
22.360000	0.1	0.869227
22.361667	0.1	0.870987
22.363333	0.1	0.874382
22.365000	0.1	0.879983
22.366667	0.1	0.888859
22.368333	0.1	0.901143
22.370000	0.1	0.915430
22.371667	0.1	0.929357
22.373333	0.1	0.940491
22.375000	0.1	0.947597
22.376667	0.1	0.951369
22.378333	0.1	0.953693
22.380000	0.1	0.956655
22.381667	0.1	0.961572
22.383333	0.1	0.968073
22.385000	0.1	0.974028
22.386667	0.1	0.976925
22.388333	0.1	0.975807
22.390000	0.1	0.972436
22.391667	0.1	0.970829
22.393333	0.1	0.974415
22.395000	0.1	0.983141
22.396667	0.1	0.994112
22.398333	0.1	1.003942
22.400000	0.1	1.010392
22.401667	0.1	1.013358
22.403333	0.1	1.014965
22.405000	0.1	1.018485
22.406667	0.1	1.026490
22.408333	0.1	1.038727
22.410000	0.1	1.052022
22.411667	0.1	1.063538
22.413333	0.1	1.073647
22.415000	0.1	1.084954
22.416667	0.1	1.099417
22.418333	0.1	1.116511
22.420000	0.1	1.134472
22.421667	0.1	1.152935
22.423333	0.1	1.172409
22.425000	0.1	1.192265
22.426667	0.1	1.211651
22.428333	0.1	1.231302
22.430000	0.1	1.252359
22.431667	0.1	1.273807
22.433333	0.1	1.293286
22.435000	0.1	1.309901
22.436667	0.1	1.325002
22.438333	0.1	1.341221
22.440000	0.1	1.360797
22.441667	0.1	1.384122
22.443333	0.1	1.410940
22.445000	0.1	1.442051
22.446667	0.1	1.478014
22.448333	0.1	1.517204
22.450000	0.1	1.556417
22.451667	0.1	1.592916
22.453333	0.1	1.625861
22.455000	0.1	1.657098
22.456667	0.1	1.690509
22.458333	0.1	1.728949
22.460000	0.1	1.772232
22.461667	0.1	1.818314
22.463333	0.1	1.865001
22.465000	0.1	1.911027
22.466667	0.1	1.957021
22.468333	0.1	2.005445
22.470000	0.1	2.058712
22.471667	0.1	2.117641
22.473333	0.1	2.181190
22.475000	0.1	2.246792
22.476667	0.1	2.312036
22.478333	0.1	2.376284
22.480000	0.1	2.440647
22.481667	0.1	2.507293
22.483333	0.1	2.578399
22.485000	0.1	2.654996
22.486667	0.1	2.736049
22.488333	0.1	2.818592
22.490000	0.1	2.900227
22.491667	0.1	2.982072
22.493333	0.1	3.068377
22.495000	0.1	3.163237
22.496667	0.1	3.267867
22.498333	0.1	3.380198
22.500000	0.1	3.496814
22.501667	0.1	3.615366
22.503333	0.1	3.735609
22.505000	0.1	3.859107
22.506667	0.1	3.988235
22.508333	0.1	4.124194
22.510000	0.1	4.265616
22.511667	0.1	4.410218
22.513333	0.1	4.557562
22.515000	0.1	4.709107
22.516667	0.1	4.866743
22.518333	0.1	5.032276
22.520000	0.1	5.206866
22.521667	0.1	5.390104
22.523333	0.1	5.580131
22.525000	0.1	5.774475
22.526667	0.1	5.971617
22.528333	0.1	6.171591
22.530000	0.1	6.374600
22.531667	0.1	6.580474
22.533333	0.1	6.789095
22.535000	0.1	6.999751
22.536667	0.1	7.211147
22.538333	0.1	7.423102
22.540000	0.1	7.636780
22.541667	0.1	7.852716
22.543333	0.1	8.069193
22.545000	0.1	8.282121
22.546667	0.1	8.487338
22.548333	0.1	8.683549
22.550000	0.1	8.872207
22.551667	0.1	9.055389
22.553333	0.1	9.234119
22.555000	0.1	9.407359
22.556667	0.1	9.571672
22.558333	0.1	9.722407
22.560000	0.1	9.855735
22.561667	0.1	9.970502
22.563333	0.1	10.068724
22.565000	0.1	10.153125
22.566667	0.1	10.223994
22.568333	0.1	10.279925
22.570000	0.1	10.320363
22.571667	0.1	10.345154
22.573333	0.1	10.353033
22.575000	0.1	10.342486
22.576667	0.1	10.313587
22.578333	0.1	10.267831
22.580000	0.1	10.206392
22.581667	0.1	10.129856
22.583333	0.1	10.039229
22.585000	0.1	9.935042
22.586667	0.1	9.815707
22.588333	0.1	9.678681
22.590000	0.1	9.523202
22.591667	0.1	9.351438
22.593333	0.1	9.167483
22.595000	0.1	8.975090
22.596667	0.1	8.776225
22.598333	0.1	8.571055
22.600000	0.1	8.358471
22.601667	0.1	8.137519
22.603333	0.1	7.908945
22.605000	0.1	7.675500
22.606667	0.1	7.440718
22.608333	0.1	7.206369
22.610000	0.1	6.970717
22.611667	0.1	6.730524
22.613333	0.1	6.484892
22.615000	0.1	6.236779
22.616667	0.1	5.991575
22.618333	0.1	5.754572
22.620000	0.1	5.528098
22.621667	0.1	5.310262
22.623333	0.1	5.097170
22.625000	0.1	4.886556
22.626667	0.1	4.679076
22.628333	0.1	4.476598
22.630000	0.1	4.280009
22.631667	0.1	4.089056
22.633333	0.1	3.904011
22.635000	0.1	3.725737
22.636667	0.1	3.554351
22.638333	0.1	3.389674
22.640000	0.1	3.231685
22.641667	0.1	3.080121
22.643333	0.1	2.934849
22.645000	0.1	2.796291
22.646667	0.1	2.665604
22.648333	0.1	2.544620
22.650000	0.1	2.434626
22.651667	0.1	2.335063
22.653333	0.1	2.243011
22.655000	0.1	2.154312
22.656667	0.1	2.066875
22.658333	0.1	1.982288
22.660000	0.1	1.903293
22.661667	0.1	1.831092
22.663333	0.1	1.765238
22.665000	0.1	1.705172
22.666667	0.1	1.650839
22.668333	0.1	1.602042
22.670000	0.1	1.558317
22.671667	0.1	1.518871
22.673333	0.1	1.482689
22.675000	0.1	1.449659
22.676667	0.1	1.421212
22.678333	0.1	1.398474
22.680000	0.1	1.380178
22.681667	0.1	1.364071
22.683333	0.1	1.349673
22.685000	0.1	1.338311
22.686667	0.1	1.330348
22.688333	0.1	1.323726
22.690000	0.1	1.316485
22.691667	0.1	1.310087
22.693333	0.1	1.308410
22.695000	0.1	1.312932
22.696667	0.1	1.320154
22.698333	0.1	1.325109
22.700000	0.1	1.326730
22.701667	0.1	1.328462
22.703333	0.1	1.334227
22.705000	0.1	1.345100
22.706667	0.1	1.359796
22.708333	0.1	1.377002
22.710000	0.1	1.396034
22.711667	0.1	1.416127
22.713333	0.1	1.436402
22.715000	0.1	1.456072
22.716667	0.1	1.474102
22.718333	0.1	1.489315
22.720000	0.1	1.501641
22.721667	0.1	1.512426
22.723333	0.1	1.522936
22.725000	0.1	1.533451
22.726667	0.1	1.544054
22.728333	0.1	1.554750
22.730000	0.1	1.564953
22.731667	0.1	1.574429
22.733333	0.1	1.583826
22.735000	0.1	1.593898
22.736667	0.1	1.605018
22.738333	0.1	1.617121
22.740000	0.1	1.629530
22.741667	0.1	1.640623
22.743333	0.1	1.648087
22.745000	0.1	1.650169
22.746667	0.1	1.646550
22.748333	0.1	1.638485
22.750000	0.1	1.628525
22.751667	0.1	1.619784
22.753333	0.1	1.614452
22.755000	0.1	1.612664
22.756667	0.1	1.612562
22.758333	0.1	1.611388
22.760000	0.1	1.606713
22.761667	0.1	1.597046
22.763333	0.1	1.582545
22.765000	0.1	1.564729
22.766667	0.1	1.545092
22.768333	0.1	1.524906
22.770000	0.1	1.505436
22.771667	0.1	1.486735
22.773333	0.1	1.466717
22.775000	0.1	1.442637
22.776667	0.1	1.413859
22.778333	0.1	1.382446
22.780000	0.1	1.351261
22.781667	0.1	1.322492
22.783333	0.1	1.297342
22.785000	0.1	1.276000
22.786667	0.1	1.257346
22.788333	0.1	1.238743
22.790000	0.1	1.217527
22.791667	0.1	1.193201
22.793333	0.1	1.167166
22.795000	0.1	1.140577
22.796667	0.1	1.113852
22.798333	0.1	1.087664
22.800000	0.1	1.062285
22.801667	0.1	1.037000
22.803333	0.1	1.011882
22.805000	0.1	0.989232
22.806667	0.1	0.971691
22.808333	0.1	0.959230
22.810000	0.1	0.948692
22.811667	0.1	0.936049
22.813333	0.1	0.919146
22.815000	0.1	0.898391
22.816667	0.1	0.875369
22.818333	0.1	0.851844
22.820000	0.1	0.829753
22.821667	0.1	0.810656
22.823333	0.1	0.795401
22.825000	0.1	0.784113
22.826667	0.1	0.775582
22.828333	0.1	0.767601
22.830000	0.1	0.758627
22.831667	0.1	0.748252
22.833333	0.1	0.736513
22.835000	0.1	0.724546
22.836667	0.1	0.714972
22.838333	0.1	0.709761
22.840000	0.1	0.707544
22.841667	0.1	0.704406
22.843333	0.1	0.697919
22.845000	0.1	0.689370
22.846667	0.1	0.681621
22.848333	0.1	0.676354
22.850000	0.1	0.673444
22.851667	0.1	0.671591
22.853333	0.1	0.669044
22.855000	0.1	0.664801
22.856667	0.1	0.659255
22.858333	0.1	0.653327
22.860000	0.1	0.648098
22.861667	0.1	0.645062
22.863333	0.1	0.645071
22.865000	0.1	0.647204
22.866667	0.1	0.649393
22.868333	0.1	0.649975
22.870000	0.1	0.648606
22.871667	0.1	0.646180
22.873333	0.1	0.643861
22.875000	0.1	0.642403
22.876667	0.1	0.642627
22.878333	0.1	0.645071
22.880000	0.1	0.648531
22.881667	0.1	0.650394
22.883333	0.1	0.648759
22.885000	0.1	0.643539
22.886667	0.1	0.636145
22.888333	0.1	0.629029
22.890000	0.1	0.625034
22.891667	0.1	0.625649
22.893333	0.1	0.629299
22.895000	0.1	0.632545
22.896667	0.1	0.633812
22.898333	0.1	0.634897
22.900000	0.1	0.638780
22.901667	0.1	0.646822
22.903333	0.1	0.658114
22.905000	0.1	0.670543
22.906667	0.1	0.681439
22.908333	0.1	0.687884
22.910000	0.1	0.688159
22.911667	0.1	0.683288
22.913333	0.1	0.676299
22.915000	0.1	0.669942
22.916667	0.1	0.665300
22.918333	0.1	0.662091
22.920000	0.1	0.659716
22.921667	0.1	0.658222
22.923333	0.1	0.658664
22.925000	0.1	0.661835
22.926667	0.1	0.666422
22.928333	0.1	0.669751
22.930000	0.1	0.670580
22.931667	0.1	0.670380
22.933333	0.1	0.671693
22.935000	0.1	0.675027
22.936667	0.1	0.678571
22.938333	0.1	0.681151
22.940000	0.1	0.683302
22.941667	0.1	0.685961
22.943333	0.1	0.689537
22.945000	0.1	0.694003
22.946667	0.1	0.699535
22.948333	0.1	0.706492
22.950000	0.1	0.714292
22.951667	0.1	0.721216
22.953333	0.1	0.725873
22.955000	0.1	0.728061
22.956667	0.1	0.728089
22.958333	0.1	0.726138
22.960000	0.1	0.722846
22.961667	0.1	0.719940
22.963333	0.1	0.719707
22.965000	0.1	0.723465
22.966667	0.1	0.730189
22.968333	0.1	0.736834
22.970000	0.1	0.739885
22.971667	0.1	0.737309
22.973333	0.1	0.730557
22.975000	0.1	0.724471
22.976667	0.1	0.724117
22.978333	0.1	0.731442
22.980000	0.1	0.744485
22.981667	0.1	0.759009
22.983333	0.1	0.771331
22.985000	0.1	0.780202
22.986667	0.1	0.786264
22.988333	0.1	0.790921
22.990000	0.1	0.796109
22.991667	0.1	0.803615
22.993333	0.1	0.813403
22.995000	0.1	0.822940
22.996667	0.1	0.829031
22.998333	0.1	0.830996
23.000000	0.1	0.831611
23.001667	0.1	0.834540
23.003333	0.1	0.841217
23.005000	0.1	0.850288
23.006667	0.1	0.859550
23.008333	0.1	0.867839
23.010000	0.1	0.875196
23.011667	0.1	0.882233
23.013333	0.1	0.890382
23.015000	0.1	0.902009
23.016667	0.1	0.918326
23.018333	0.1	0.937497
23.020000	0.1	0.955868
23.021667	0.1	0.970461
23.023333	0.1	0.979970
23.025000	0.1	0.984529
23.026667	0.1	0.986066
23.028333	0.1	0.988021
23.030000	0.1	0.992771
23.031667	0.1	1.000292
23.033333	0.1	1.009093
23.035000	0.1	1.016958
23.036667	0.1	1.022150
23.038333	0.1	1.024827
23.040000	0.1	1.026578
23.041667	0.1	1.028869
23.043333	0.1	1.032306
23.045000	0.1	1.036497
23.046667	0.1	1.040506
23.048333	0.1	1.043943
23.050000	0.1	1.047165
23.051667	0.1	1.050285
23.053333	0.1	1.052795
23.055000	0.1	1.054369
23.056667	0.1	1.055142
23.058333	0.1	1.055058
23.060000	0.1	1.053759
23.061667	0.1	1.051221
23.063333	0.1	1.047882
23.065000	0.1	1.044553
23.066667	0.1	1.041992
23.068333	0.1	1.039766
23.070000	0.1	1.036217
23.071667	0.1	1.029684
23.073333	0.1	1.018941
23.075000	0.1	1.003556
23.076667	0.1	0.985670
23.078333	0.1	0.970042
23.080000	0.1	0.960054
23.081667	0.1	0.954610
23.083333	0.1	0.949912
23.085000	0.1	0.942862
23.086667	0.1	0.932221
23.088333	0.1	0.918140
23.090000	0.1	0.901832
23.091667	0.1	0.885418
23.093333	0.1	0.871248
23.095000	0.1	0.860710
23.096667	0.1	0.852877
23.098333	0.1	0.844980
23.100000	0.1	0.834689
23.101667	0.1	0.821184
23.103333	0.1	0.804737
23.105000	0.1	0.786791
23.106667	0.1	0.770260
23.108333	0.1	0.758381
23.110000	0.1	0.752197
23.111667	0.1	0.749710
23.113333	0.1	0.748406
23.115000	0.1	0.747512
23.116667	0.1	0.747400
23.118333	0.1	0.748266
23.120000	0.1	0.749696
23.121667	0.1	0.750436
23.123333	0.1	0.748602
23.125000	0.1	0.742367
23.126667	0.1	0.730646
23.128333	0.1	0.714562
23.130000	0.1	0.697863
23.131667	0.1	0.684331
23.133333	0.1	0.675088
23.135000	0.1	0.669323
23.136667	0.1	0.666822
23.138333	0.1	0.668308
23.140000	0.1	0.673062
23.141667	0.1	0.677793
23.143333	0.1	0.678892
23.145000	0.1	0.675158
23.146667	0.1	0.668126
23.148333	0.1	0.660690
23.150000	0.1	0.655288
23.151667	0.1	0.653053
23.153333	0.1	0.654128
23.155000	0.1	0.657551
23.156667	0.1	0.660708
23.158333	0.1	0.660373
23.160000	0.1	0.655218
23.161667	0.1	0.647283
23.163333	0.1	0.640531
23.165000	0.1	0.637695
23.166667	0.1	0.638296
23.168333	0.1	0.639562
23.170000	0.1	0.639376
23.171667	0.1	0.637514
23.173333	0.1	0.635460
23.175000	0.1	0.635642
23.176667	0.1	0.638925
23.178333	0.1	0.643418
23.180000	0.1	0.646710
23.181667	0.1	0.648084
23.183333	0.1	0.648429
23.185000	0.1	0.648582
23.186667	0.1	0.648429
23.188333	0.1	0.647674
23.190000	0.1	0.646422
23.191667	0.1	0.644806
23.193333	0.1	0.642766
23.195000	0.1	0.640056
23.196667	0.1	0.636214
23.198333	0.1	0.631344
23.200000	0.1	0.626827
23.201667	0.1	0.624214
23.203333	0.1	0.623683
23.205000	0.1	0.624289
23.206667	0.1	0.625136
23.208333	0.1	0.626110
23.210000	0.1	0.627534
23.211667	0.1	0.629327
23.213333	0.1	0.630654
23.215000	0.1	0.630221
23.216667	0.1	0.627190
23.218333	0.1	0.622338
23.220000	0.1	0.617383
23.221667	0.1	0.613248
23.223333	0.1	0.609602
23.225000	0.1	0.606305
23.226667	0.1	0.604922
23.228333	0.1	0.608019
23.230000	0.1	0.616638
23.231667	0.1	0.628792
23.233333	0.1	0.639902
23.235000	0.1	0.645141
23.236667	0.1	0.641909
23.238333	0.1	0.630771
23.240000	0.1	0.615302
23.241667	0.1	0.601332
23.243333	0.1	0.594701
23.245000	0.1	0.597653
23.246667	0.1	0.607092
23.248333	0.1	0.617290
23.250000	0.1	0.624098
23.251667	0.1	0.627013
23.253333	0.1	0.628228
23.255000	0.1	0.629909
23.256667	0.1	0.632568
23.258333	0.1	0.635609
23.260000	0.1	0.638338
23.261667	0.1	0.640019
23.263333	0.1	0.639576
23.265000	0.1	0.636624
23.266667	0.1	0.632447
23.268333	0.1	0.629020
23.270000	0.1	0.627525
23.271667	0.1	0.627777
23.273333	0.1	0.627995
23.275000	0.1	0.625951
23.276667	0.1	0.621653
23.278333	0.1	0.617998
23.280000	0.1	0.617537
23.281667	0.1	0.619409
23.283333	0.1	0.620317
23.285000	0.1	0.618049
23.286667	0.1	0.613518
23.288333	0.1	0.609769
23.290000	0.1	0.609262
23.291667	0.1	0.612754
23.293333	0.1	0.620456
23.295000	0.1	0.631935
23.296667	0.1	0.644200
23.298333	0.1	0.652494
23.300000	0.1	0.653677
23.301667	0.1	0.647833
23.303333	0.1	0.638096
23.305000	0.1	0.629290
23.306667	0.1	0.624824
23.308333	0.1	0.624508
23.310000	0.1	0.625527
23.311667	0.1	0.625020
23.313333	0.1	0.622026
23.315000	0.1	0.617658
23.316667	0.1	0.613574
23.318333	0.1	0.610347
23.320000	0.1	0.607367
23.321667	0.1	0.604512
23.323333	0.1	0.602566
23.325000	0.1	0.602161
23.326667	0.1	0.603930
23.328333	0.1	0.608815
23.330000	0.1	0.617318
23.331667	0.1	0.628335
23.333333	0.1	0.638315
23.335000	0.1	0.642519
23.336667	0.1	0.638585
23.338333	0.1	0.628550
23.340000	0.1	0.617285
23.341667	0.1	0.609448
23.343333	0.1	0.607837
23.345000	0.1	0.612265
23.346667	0.1	0.619167
23.348333	0.1	0.624554
23.350000	0.1	0.626910
23.351667	0.1	0.626994
23.353333	0.1	0.627688
23.355000	0.1	0.632377
23.356667	0.1	0.640978
23.358333	0.1	0.649360
23.360000	0.1	0.652815
23.361667	0.1	0.649393
23.363333	0.1	0.640796
23.365000	0.1	0.630976
23.366667	0.1	0.623581
23.368333	0.1	0.620368
23.370000	0.1	0.620810
23.371667	0.1	0.622747
23.373333	0.1	0.624326
23.375000	0.1	0.625430
23.376667	0.1	0.627348
23.378333	0.1	0.631348
23.380000	0.1	0.637169
23.381667	0.1	0.643022
23.383333	0.1	0.646762
23.385000	0.1	0.647190
23.386667	0.1	0.645109
23.388333	0.1	0.642757
23.390000	0.1	0.641798
23.391667	0.1	0.642966
23.393333	0.1	0.646417
23.395000	0.1	0.651167
23.396667	0.1	0.655535
23.398333	0.1	0.659153
23.400000	0.1	0.663572
23.401667	0.1	0.669775
23.403333	0.1	0.675796
23.405000	0.1	0.678068
23.406667	0.1	0.674860
23.408333	0.1	0.668168
23.410000	0.1	0.662529
23.411667	0.1	0.661747
23.413333	0.1	0.666324
23.415000	0.1	0.673928
23.416667	0.1	0.681449
23.418333	0.1	0.686208
23.420000	0.1	0.686892
23.421667	0.1	0.684508
23.423333	0.1	0.681235
23.425000	0.1	0.678515
23.426667	0.1	0.676620
23.428333	0.1	0.675092
23.430000	0.1	0.673751
23.431667	0.1	0.673067
23.433333	0.1	0.673295
23.435000	0.1	0.674026
23.436667	0.1	0.674170
23.438333	0.1	0.672531
23.440000	0.1	0.669374
23.441667	0.1	0.667134
23.443333	0.1	0.668801
23.445000	0.1	0.675484
23.446667	0.1	0.684750
23.448333	0.1	0.691442
23.450000	0.1	0.691870
23.451667	0.1	0.686767
23.453333	0.1	0.679023
23.455000	0.1	0.670771
23.456667	0.1	0.664070
23.458333	0.1	0.661248
23.460000	0.1	0.662887
23.461667	0.1	0.667153
23.463333	0.1	0.671721
23.465000	0.1	0.674985
23.466667	0.1	0.675912
23.468333	0.1	0.674301
23.470000	0.1	0.671223
23.471667	0.1	0.668424
23.473333	0.1	0.666757
23.475000	0.1	0.665230
23.476667	0.1	0.661840
23.478333	0.1	0.655162
23.480000	0.1	0.645649
23.481667	0.1	0.635404
23.483333	0.1	0.626384
23.485000	0.1	0.619842
23.486667	0.1	0.617136
23.488333	0.1	0.619222
23.490000	0.1	0.625425
23.491667	0.1	0.633537
23.493333	0.1	0.640880
23.495000	0.1	0.645733
23.496667	0.1	0.648168
23.498333	0.1	0.649267
23.500000	0.1	0.649430
23.501667	0.1	0.648475
23.503333	0.1	0.647493
23.505000	0.1	0.649020
23.506667	0.1	0.654478
23.508333	0.1	0.662669
23.510000	0.1	0.670771
23.511667	0.1	0.675865
23.513333	0.1	0.676443
23.515000	0.1	0.673071
23.516667	0.1	0.667595
23.518333	0.1	0.662040
23.520000	0.1	0.658208
23.521667	0.1	0.657463
23.523333	0.1	0.660415
23.525000	0.1	0.666431
23.526667	0.1	0.673914
23.528333	0.1	0.681202
23.530000	0.1	0.686864
23.531667	0.1	0.689952
23.533333	0.1	0.691479
23.535000	0.1	0.694776
23.536667	0.1	0.702534
23.538333	0.1	0.714208
23.540000	0.1	0.727279
23.541667	0.1	0.739950
23.543333	0.1	0.751680
23.545000	0.1	0.762269
23.546667	0.1	0.771852
23.548333	0.1	0.781165
23.550000	0.1	0.790418
23.551667	0.1	0.798497
23.553333	0.1	0.804537
23.555000	0.1	0.809217
23.556667	0.1	0.814041
23.558333	0.1	0.820216
23.560000	0.1	0.827932
23.561667	0.1	0.836481
23.563333	0.1	0.845552
23.565000	0.1	0.856360
23.566667	0.1	0.870759
23.568333	0.1	0.889134
23.570000	0.1	0.909325
23.571667	0.1	0.928068
23.573333	0.1	0.944017
23.575000	0.1	0.959020
23.576667	0.1	0.976264
23.578333	0.1	0.997852
23.580000	0.1	1.023929
23.581667	0.1	1.052720
23.583333	0.1	1.081438
23.585000	0.1	1.108255
23.586667	0.1	1.133466
23.588333	0.1	1.158980
23.590000	0.1	1.186794
23.591667	0.1	1.217630
23.593333	0.1	1.250855
23.595000	0.1	1.285351
23.596667	0.1	1.320355
23.598333	0.1	1.355461
23.600000	0.1	1.390399
23.601667	0.1	1.425808
23.603333	0.1	1.463192
23.605000	0.1	1.502871
23.606667	0.1	1.544077
23.608333	0.1	1.587719
23.610000	0.1	1.636315
23.611667	0.1	1.690383
23.613333	0.1	1.746849
23.615000	0.1	1.801937
23.616667	0.1	1.854552
23.618333	0.1	1.905854
23.620000	0.1	1.957351
23.621667	0.1	2.010628
23.623333	0.1	2.067080
23.625000	0.1	2.127141
23.626667	0.1	2.190238
23.628333	0.1	2.255072
23.630000	0.1	2.320693
23.631667	0.1	2.388428
23.633333	0.1	2.461537
23.635000	0.1	2.542161
23.636667	0.1	2.629277
23.638333	0.1	2.719597
23.640000	0.1	2.810149
23.641667	0.1	2.900558
23.643333	0.1	2.993117
23.645000	0.1	3.090370
23.646667	0.1	3.192825
23.648333	0.1	3.298903
23.650000	0.1	3.406345
23.651667	0.1	3.513391
23.653333	0.1	3.619683
23.655000	0.1	3.727190
23.656667	0.1	3.839671
23.658333	0.1	3.960668
23.660000	0.1	4.091696
23.661667	0.1	4.231683
23.663333	0.1	4.378036
23.665000	0.1	4.528197
23.666667	0.1	4.680180
23.668333	0.1	4.833289
23.670000	0.1	4.989845
23.671667	0.1	5.153785
23.673333	0.1	5.326686
23.675000	0.1	5.506962
23.676667	0.1	5.692397
23.678333	0.1	5.882024
23.680000	0.1	6.076586
23.681667	0.1	6.278073
23.683333	0.1	6.487956
23.685000	0.1	6.705639
23.686667	0.1	6.928747
23.688333	0.1	7.154769
23.690000	0.1	7.382222
23.691667	0.1	7.610600
23.693333	0.1	7.839589
23.695000	0.1	8.068159
23.696667	0.1	8.294806
23.698333	0.1	8.519106
23.700000	0.1	8.742004
23.701667	0.1	8.964092
23.703333	0.1	9.184610
23.705000	0.1	9.401678
23.706667	0.1	9.612148
23.708333	0.1	9.811511
23.710000	0.1	9.995843
23.711667	0.1	10.165176
23.713333	0.1	10.323888
23.715000	0.1	10.475968
23.716667	0.1	10.620491
23.718333	0.1	10.752524
23.720000	0.1	10.867808
23.721667	0.1	10.965415
23.723333	0.1	11.046086
23.725000	0.1	11.109822
23.726667	0.1	11.155480
23.728333	0.1	11.181138
23.730000	0.1	11.185384
23.731667	0.1	11.168993
23.733333	0.1	11.134255
23.735000	0.1	11.083088
23.736667	0.1	11.016750
23.738333	0.1	10.935669
23.740000	0.1	10.838551
23.741667	0.1	10.723188
23.743333	0.1	10.588695
23.745000	0.1	10.436582
23.746667	0.1	10.270369
23.748333	0.1	10.093865
23.750000	0.1	9.908914
23.751667	0.1	9.714798
23.753333	0.1	9.509814
23.755000	0.1	9.293268
23.756667	0.1	9.066584
23.758333	0.1	8.832458
23.760000	0.1	8.593202
23.761667	0.1	8.349959
23.763333	0.1	8.102753
23.765000	0.1	7.851492
23.766667	0.1	7.597436
23.768333	0.1	7.342738
23.770000	0.1	7.088431
23.771667	0.1	6.833971
23.773333	0.1	6.579249
23.775000	0.1	6.325762
23.776667	0.1	6.074943
23.778333	0.1	5.826619
23.780000	0.1	5.580699
23.781667	0.1	5.339179
23.783333	0.1	5.104714
23.785000	0.1	4.878566
23.786667	0.1	4.661223
23.788333	0.1	4.453282
23.790000	0.1	4.254738
23.791667	0.1	4.064366
23.793333	0.1	3.880640
23.795000	0.1	3.703237
23.796667	0.1	3.532679
23.798333	0.1	3.368850
23.800000	0.1	3.210823
23.801667	0.1	3.057714
23.803333	0.1	2.908921
23.805000	0.1	2.764566
23.806667	0.1	2.626269
23.808333	0.1	2.496238
23.810000	0.1	2.375795
23.811667	0.1	2.264827
23.813333	0.1	2.161558
23.815000	0.1	2.063606
23.816667	0.1	1.969817
23.818333	0.1	1.880238
23.820000	0.1	1.795096
23.821667	0.1	1.715091
23.823333	0.1	1.641768
23.825000	0.1	1.575970
23.826667	0.1	1.516426
23.828333	0.1	1.461124
23.830000	0.1	1.409417
23.831667	0.1	1.362311
23.833333	0.1	1.320746
23.835000	0.1	1.283493
23.836667	0.1	1.247525
23.838333	0.1	1.211362
23.840000	0.1	1.176656
23.841667	0.1	1.145909
23.843333	0.1	1.119804
23.845000	0.1	1.096674
23.846667	0.1	1.073251
23.848333	0.1	1.046495
23.850000	0.1	1.015668
23.851667	0.1	0.983109
23.853333	0.1	0.952976
23.855000	0.1	0.928384
23.856667	0.1	0.909418
23.858333	0.1	0.894023
23.860000	0.1	0.880724
23.861667	0.1	0.869762
23.863333	0.1	0.861320
23.865000	0.1	0.854549
23.866667	0.1	0.848901
23.868333	0.1	0.844444
23.870000	0.1	0.841008
23.871667	0.1	0.838079
23.873333	0.1	0.835122
23.875000	0.1	0.831857
23.876667	0.1	0.828151
23.878333	0.1	0.823531
23.880000	0.1	0.817501
23.881667	0.1	0.810246
23.883333	0.1	0.802446
23.885000	0.1	0.794409
23.886667	0.1	0.786190
23.888333	0.1	0.778581
23.890000	0.1	0.772299
23.891667	0.1	0.767098
23.893333	0.1	0.763303
23.895000	0.1	0.762139
23.896667	0.1	0.763303
23.898333	0.1	0.764304
23.900000	0.1	0.763116
23.901667	0.1	0.759955
23.903333	0.1	0.756639
23.905000	0.1	0.755517
23.906667	0.1	0.757552
23.908333	0.1	0.760872
23.910000	0.1	0.762171
23.911667	0.1	0.759056
23.913333	0.1	0.751284
23.915000	0.1	0.740862
23.916667	0.1	0.730688
23.918333	0.1	0.722664
23.920000	0.1	0.717016
23.921667	0.1	0.712983
23.923333	0.1	0.709929
23.925000	0.1	0.707693
23.926667	0.1	0.706227
23.928333	0.1	0.704839
23.930000	0.1	0.702152
23.931667	0.1	0.696797
23.933333	0.1	0.688285
23.935000	0.1	0.678017
23.936667	0.1	0.669179
23.938333	0.1	0.664275
23.940000	0.1	0.663018
23.941667	0.1	0.663307
23.943333	0.1	0.663409
23.945000	0.1	0.662780
23.946667	0.1	0.661695
23.948333	0.1	0.660541
23.950000	0.1	0.659404
23.951667	0.1	0.658170
23.953333	0.1	0.656741
23.955000	0.1	0.655041
23.956667	0.1	0.652587
23.958333	0.1	0.648242
23.960000	0.1	0.641700
23.961667	0.1	0.634943
23.963333	0.1	0.630510
23.965000	0.1	0.628657
23.966667	0.1	0.627828
23.968333	0.1	0.627078
23.970000	0.1	0.626626
23.971667	0.1	0.626659
23.973333	0.1	0.626962
23.975000	0.1	0.627120
23.976667	0.1	0.626254
23.978333	0.1	0.623330
23.980000	0.1	0.618109
23.981667	0.1	0.611390
23.983333	0.1	0.604414
23.985000	0.1	0.598277
23.986667	0.1	0.593862
23.988333	0.1	0.591725
23.990000	0.1	0.591185
23.991667	0.1	0.590323
23.993333	0.1	0.588130
23.995000	0.1	0.585965
23.996667	0.1	0.585457
23.998333	0.1	0.586286
24.000000	0.1	0.587194
24.001667	0.1	0.587502
24.003333	0.1	0.586943
24.005000	0.1	0.585560
24.006667	0.1	0.584382
24.008333	0.1	0.585555
24.010000	0.1	0.590258
24.011667	0.1	0.596675
24.013333	0.1	0.601094
24.015000	0.1	0.600982
24.016667	0.1	0.597099
24.018333	0.1	0.592754
24.020000	0.1	0.591073
24.021667	0.1	0.593113
24.023333	0.1	0.597653
24.025000	0.1	0.601662
24.026667	0.1	0.602128
24.028333	0.1	0.598640
24.030000	0.1	0.593625
24.031667	0.1	0.590193
24.033333	0.1	0.590296
24.035000	0.1	0.594468
24.036667	0.1	0.601951
24.038333	0.1	0.610850
24.040000	0.1	0.619115
24.041667	0.1	0.625816
24.043333	0.1	0.630738
24.045000	0.1	0.633341
24.046667	0.1	0.633481
24.048333	0.1	0.631995
24.050000	0.1	0.629639
24.051667	0.1	0.626724
24.053333	0.1	0.623949
24.055000	0.1	0.622412
24.056667	0.1	0.622529
24.058333	0.1	0.623479
24.060000	0.1	0.623954
24.061667	0.1	0.622929
24.063333	0.1	0.620214
24.065000	0.1	0.617309
24.066667	0.1	0.616736
24.068333	0.1	0.620172
24.070000	0.1	0.627986
24.071667	0.1	0.639413
24.073333	0.1	0.652238
24.075000	0.1	0.663837
24.076667	0.1	0.672741
24.078333	0.1	0.678487
24.080000	0.1	0.680960
24.081667	0.1	0.680746
24.083333	0.1	0.679470
24.085000	0.1	0.679051
24.086667	0.1	0.680657
24.088333	0.1	0.684415
24.090000	0.1	0.689910
24.091667	0.1	0.696699
24.093333	0.1	0.703679
24.095000	0.1	0.708592
24.096667	0.1	0.709444
24.098333	0.1	0.706394
24.100000	0.1	0.701798
24.101667	0.1	0.698557
24.103333	0.1	0.698436
24.105000	0.1	0.701677
24.106667	0.1	0.707139
24.108333	0.1	0.712443
24.110000	0.1	0.715046
24.111667	0.1	0.714371
24.113333	0.1	0.712746
24.115000	0.1	0.713640
24.116667	0.1	0.718869
24.118333	0.1	0.727144
24.120000	0.1	0.735009
24.121667	0.1	0.739167
24.123333	0.1	0.738217
24.125000	0.1	0.733277
24.126667	0.1	0.727912
24.128333	0.1	0.726022
24.130000	0.1	0.728690
24.131667	0.1	0.733836
24.133333	0.1	0.738492
24.135000	0.1	0.740848
24.136667	0.1	0.740965
24.138333	0.1	0.740187
24.140000	0.1	0.739414
24.141667	0.1	0.737817
24.143333	0.1	0.733719
24.145000	0.1	0.727433
24.146667	0.1	0.722255
24.148333	0.1	0.721780
24.150000	0.1	0.726976
24.151667	0.1	0.735610
24.153333	0.1	0.743410
24.155000	0.1	0.747270
24.156667	0.1	0.747647
24.158333	0.1	0.746790
24.160000	0.1	0.745999
24.161667	0.1	0.746255
24.163333	0.1	0.749081
24.165000	0.1	0.754544
24.166667	0.1	0.760695
24.168333	0.1	0.766106
24.170000	0.1	0.770576
24.171667	0.1	0.774185
24.173333	0.1	0.777710
24.175000	0.1	0.782302
24.176667	0.1	0.787973
24.178333	0.1	0.793166
24.180000	0.1	0.795792
24.181667	0.1	0.795112
24.183333	0.1	0.792532
24.185000	0.1	0.790749
24.186667	0.1	0.792667
24.188333	0.1	0.800225
24.190000	0.1	0.813184
24.191667	0.1	0.829045
24.193333	0.1	0.843778
24.195000	0.1	0.853641
24.196667	0.1	0.858163
24.198333	0.1	0.860635
24.200000	0.1	0.864649
24.201667	0.1	0.871429
24.203333	0.1	0.880067
24.205000	0.1	0.888919
24.206667	0.1	0.896947
24.208333	0.1	0.904775
24.210000	0.1	0.914130
24.211667	0.1	0.925446
24.213333	0.1	0.936515
24.215000	0.1	0.944068
24.216667	0.1	0.946266
24.218333	0.1	0.944207
24.220000	0.1	0.941157
24.221667	0.1	0.939770
24.223333	0.1	0.940729
24.225000	0.1	0.944040
24.226667	0.1	0.950061
24.228333	0.1	0.958289
24.230000	0.1	0.966392
24.231667	0.1	0.971998
24.233333	0.1	0.974732
24.235000	0.1	0.975328
24.236667	0.1	0.974485
24.238333	0.1	0.973288
24.240000	0.1	0.972236
24.241667	0.1	0.969302
24.243333	0.1	0.961875
24.245000	0.1	0.950480
24.246667	0.1	0.938876
24.248333	0.1	0.931243
24.250000	0.1	0.929362
24.251667	0.1	0.931285
24.253333	0.1	0.933344
24.255000	0.1	0.933148
24.256667	0.1	0.930252
24.258333	0.1	0.925539
24.260000	0.1	0.920147
24.261667	0.1	0.914005
24.263333	0.1	0.905907
24.265000	0.1	0.895155
24.266667	0.1	0.882512
24.268333	0.1	0.869520
24.270000	0.1	0.857706
24.271667	0.1	0.847825
24.273333	0.1	0.838693
24.275000	0.1	0.827787
24.276667	0.1	0.813920
24.278333	0.1	0.798246
24.280000	0.1	0.782902
24.281667	0.1	0.769990
24.283333	0.1	0.761338
24.285000	0.1	0.757584
24.286667	0.1	0.757282
24.288333	0.1	0.757235
24.290000	0.1	0.754013
24.291667	0.1	0.745771
24.293333	0.1	0.733198
24.295000	0.1	0.718511
24.296667	0.1	0.703936
24.298333	0.1	0.691484
24.300000	0.1	0.682632
24.301667	0.1	0.677165
24.303333	0.1	0.673160
24.305000	0.1	0.668638
24.306667	0.1	0.662599
24.308333	0.1	0.654440
24.310000	0.1	0.643865
24.311667	0.1	0.632056
24.313333	0.1	0.621509
24.315000	0.1	0.613187
24.316667	0.1	0.605509
24.318333	0.1	0.597159
24.320000	0.1	0.589229
24.321667	0.1	0.583935
24.323333	0.1	0.582142
24.325000	0.1	0.582673
24.326667	0.1	0.583595
24.328333	0.1	0.582947
24.330000	0.1	0.579236
24.331667	0.1	0.572256
24.333333	0.1	0.563548
24.335000	0.1	0.556265
24.336667	0.1	0.553285
24.338333	0.1	0.554435
24.340000	0.1	0.557080
24.341667	0.1	0.559213
24.343333	0.1	0.560153
24.345000	0.1	0.558821
24.346667	0.1	0.554565
24.348333	0.1	0.549457
24.350000	0.1	0.546803
24.351667	0.1	0.547580
24.353333	0.1	0.550044
24.355000	0.1	0.551846
24.356667	0.1	0.551604
24.358333	0.1	0.549299
24.360000	0.1	0.546160
24.361667	0.1	0.544162
24.363333	0.1	0.544265
24.365000	0.1	0.544642
24.366667	0.1	0.542412
24.368333	0.1	0.537378
24.370000	0.1	0.532493
24.371667	0.1	0.530602
24.373333	0.1	0.532093
24.375000	0.1	0.535385
24.376667	0.1	0.538370
24.378333	0.1	0.539264
24.380000	0.1	0.537173
24.381667	0.1	0.532740
24.383333	0.1	0.527990
24.385000	0.1	0.525126
24.386667	0.1	0.525806
24.388333	0.1	0.530491
24.390000	0.1	0.537923
24.391667	0.1	0.545923
24.393333	0.1	0.552214
24.395000	0.1	0.554607
24.396667	0.1	0.552051
24.398333	0.1	0.545774
24.400000	0.1	0.538705
24.401667	0.1	0.534318
24.403333	0.1	0.535185
24.405000	0.1	0.540898
24.406667	0.1	0.547594
24.408333	0.1	0.551227
24.410000	0.1	0.551487
24.411667	0.1	0.551417
24.413333	0.1	0.553252
24.415000	0.1	0.555953
24.416667	0.1	0.557182
24.418333	0.1	0.556768
24.420000	0.1	0.556605
24.421667	0.1	0.557667
24.423333	0.1	0.559394
24.425000	0.1	0.560652
24.426667	0.1	0.560023
24.428333	0.1	0.557126
24.430000	0.1	0.553699
24.431667	0.1	0.551827
24.433333	0.1	0.551869
24.435000	0.1	0.552926
24.436667	0.1	0.554258
24.438333	0.1	0.555189
24.440000	0.1	0.554738
24.441667	0.1	0.552363
24.443333	0.1	0.549075
24.445000	0.1	0.547050
24.446667	0.1	0.547604
24.448333	0.1	0.549690
24.450000	0.1	0.550724
24.451667	0.1	0.548875
24.453333	0.1	0.544926
24.455000	0.1	0.541857
24.456667	0.1	0.542384
24.458333	0.1	0.546449
24.460000	0.1	0.551259
24.461667	0.1	0.553834
24.463333	0.1	0.553620
24.465000	0.1	0.552526
24.466667	0.1	0.552461
24.468333	0.1	0.553452
24.470000	0.1	0.554477
24.471667	0.1	0.554915
24.473333	0.1	0.554179
24.475000	0.1	0.551417
24.476667	0.1	0.546584
24.478333	0.1	0.540954
24.480000	0.1	0.536432
24.481667	0.1	0.534188
24.483333	0.1	0.534113
24.485000	0.1	0.535357
24.486667	0.1	0.536344
24.488333	0.1	0.534970
24.490000	0.1	0.530249
24.491667	0.1	0.523785
24.493333	0.1	0.519110
24.495000	0.1	0.519389
24.496667	0.1	0.524931
24.498333	0.1	0.532684
24.500000	0.1	0.539315
24.501667	0.1	0.543939
24.503333	0.1	0.547525
24.505000	0.1	0.551613
24.506667	0.1	0.557392
24.508333	0.1	0.564130
24.510000	0.1	0.569047
24.511667	0.1	0.569392
24.513333	0.1	0.564358
24.515000	0.1	0.555441
24.516667	0.1	0.545667
24.518333	0.1	0.538169
24.520000	0.1	0.534351
24.521667	0.1	0.533029
24.523333	0.1	0.531818
24.525000	0.1	0.529392
24.526667	0.1	0.526360
24.528333	0.1	0.524772
24.530000	0.1	0.526817
24.531667	0.1	0.532777
24.533333	0.1	0.540349
24.535000	0.1	0.546514
24.536667	0.1	0.549392
24.538333	0.1	0.548605
24.540000	0.1	0.545033
24.541667	0.1	0.539701
24.543333	0.1	0.533252
24.545000	0.1	0.527226
24.546667	0.1	0.524181
24.548333	0.1	0.525210
24.550000	0.1	0.528772
24.551667	0.1	0.532372
24.553333	0.1	0.534556
24.555000	0.1	0.535371
24.556667	0.1	0.535483
24.558333	0.1	0.535347
24.560000	0.1	0.535343
24.561667	0.1	0.536148
24.563333	0.1	0.538356
24.565000	0.1	0.541601
24.566667	0.1	0.543939
24.568333	0.1	0.542630
24.570000	0.1	0.536880
24.571667	0.1	0.528889
24.573333	0.1	0.521643
24.575000	0.1	0.517154
24.576667	0.1	0.516507
24.578333	0.1	0.519725
24.580000	0.1	0.525601
24.581667	0.1	0.532409
24.583333	0.1	0.538612
24.585000	0.1	0.543045
24.586667	0.1	0.544926
24.588333	0.1	0.543986
24.590000	0.1	0.541266
24.591667	0.1	0.539254
24.593333	0.1	0.540037
24.595000	0.1	0.543171
24.596667	0.1	0.546030
24.598333	0.1	0.546426
24.600000	0.1	0.544335
24.601667	0.1	0.541382
24.603333	0.1	0.539469
24.605000	0.1	0.539259
24.606667	0.1	0.540162
24.608333	0.1	0.541895
24.610000	0.1	0.544628
24.611667	0.1	0.547925
24.613333	0.1	0.550924
24.615000	0.1	0.553173
24.616667	0.1	0.554807
24.618333	0.1	0.556214
24.620000	0.1	0.557331
24.621667	0.1	0.557560
24.623333	0.1	0.556395
24.625000	0.1	0.554291
24.626667	0.1	0.552335
24.628333	0.1	0.550924
24.630000	0.1	0.549946
24.631667	0.1	0.549722
24.633333	0.1	0.550724
24.635000	0.1	0.553424
24.636667	0.1	0.558244
24.638333	0.1	0.564051
24.640000	0.1	0.567767
24.641667	0.1	0.567082
24.643333	0.1	0.562435
24.645000	0.1	0.556502
24.646667	0.1	0.552549
24.648333	0.1	0.551618
24.650000	0.1	0.551753
24.651667	0.1	0.551194
24.653333	0.1	0.550440
24.655000	0.1	0.550877
24.656667	0.1	0.553075
24.658333	0.1	0.555879
24.660000	0.1	0.557597
24.661667	0.1	0.558440
24.663333	0.1	0.560340
24.665000	0.1	0.564330
24.666667	0.1	0.569550
24.668333	0.1	0.574528
24.670000	0.1	0.578212
24.671667	0.1	0.579720
24.673333	0.1	0.578463
24.675000	0.1	0.575050
24.676667	0.1	0.570919
24.678333	0.1	0.567166
24.680000	0.1	0.564754
24.681667	0.1	0.564740
24.683333	0.1	0.567273
24.685000	0.1	0.570747
24.686667	0.1	0.571907
24.688333	0.1	0.567804
24.690000	0.1	0.558603
24.691667	0.1	0.548032
24.693333	0.1	0.540731
24.695000	0.1	0.539166
24.696667	0.1	0.542793
24.698333	0.1	0.549136
24.700000	0.1	0.555380
24.701667	0.1	0.559790
24.703333	0.1	0.562123
24.705000	0.1	0.563040
24.706667	0.1	0.563306
24.708333	0.1	0.563590
24.710000	0.1	0.564344
24.711667	0.1	0.565317
24.713333	0.1	0.565527
24.715000	0.1	0.564274
24.716667	0.1	0.561653
24.718333	0.1	0.558025
24.720000	0.1	0.554062
24.721667	0.1	0.551254
24.723333	0.1	0.550891
24.725000	0.1	0.552572
24.726667	0.1	0.554584
24.728333	0.1	0.555320
24.730000	0.1	0.553648
24.731667	0.1	0.549057
24.733333	0.1	0.542188
24.735000	0.1	0.534845
24.736667	0.1	0.529308
24.738333	0.1	0.527394
24.740000	0.1	0.529550
24.741667	0.1	0.534239
24.743333	0.1	0.538612
24.745000	0.1	0.540763
24.746667	0.1	0.541052
24.748333	0.1	0.540954
24.750000	0.1	0.541387
24.751667	0.1	0.542593
24.753333	0.1	0.544819
24.755000	0.1	0.548097
24.756667	0.1	0.551241
24.758333	0.1	0.551902
24.760000	0.1	0.548665
24.761667	0.1	0.542607
24.763333	0.1	0.536167
24.765000	0.1	0.531371
24.766667	0.1	0.528935
24.768333	0.1	0.528079
24.770000	0.1	0.526914
24.771667	0.1	0.523562
24.773333	0.1	0.517224
24.775000	0.1	0.509033
24.776667	0.1	0.501648
24.778333	0.1	0.497284
24.780000	0.1	0.496721
24.781667	0.1	0.499994
24.783333	0.1	0.506681
24.785000	0.1	0.515888
24.786667	0.1	0.526533
24.788333	0.1	0.536153
24.790000	0.1	0.540465
24.791667	0.1	0.536884
24.793333	0.1	0.527431
24.795000	0.1	0.516726
24.796667	0.1	0.508791
24.798333	0.1	0.505890
24.800000	0.1	0.508227
24.801667	0.1	0.514495
24.803333	0.1	0.523338
24.805000	0.1	0.533825
24.806667	0.1	0.544386
24.808333	0.1	0.552377
24.810000	0.1	0.555874
24.811667	0.1	0.555422
24.813333	0.1	0.553150
24.815000	0.1	0.551082
24.816667	0.1	0.550644
24.818333	0.1	0.552237
24.820000	0.1	0.554705
24.821667	0.1	0.555981
24.823333	0.1	0.554658
24.825000	0.1	0.551208
24.826667	0.1	0.548074
24.828333	0.1	0.548111
24.830000	0.1	0.552628
24.831667	0.1	0.560940
24.833333	0.1	0.571115
24.835000	0.1	0.580824
24.836667	0.1	0.588503
24.838333	0.1	0.594235
24.840000	0.1	0.599367
24.841667	0.1	0.605048
24.843333	0.1	0.611749
24.845000	0.1	0.620224
24.846667	0.1	0.631199
24.848333	0.1	0.643474
24.850000	0.1	0.654496
24.851667	0.1	0.662883
24.853333	0.1	0.668750
24.855000	0.1	0.673053
24.856667	0.1	0.677230
24.858333	0.1	0.682259
24.860000	0.1	0.688904
24.861667	0.1	0.698338
24.863333	0.1	0.710627
24.865000	0.1	0.723870
24.866667	0.1	0.736197
24.868333	0.1	0.747605
24.870000	0.1	0.759745
24.871667	0.1	0.774846
24.873333	0.1	0.794232
24.875000	0.1	0.816728
24.876667	0.1	0.839098
24.878333	0.1	0.859313
24.880000	0.1	0.878409
24.881667	0.1	0.897939
24.883333	0.1	0.917525
24.885000	0.1	0.936296
24.886667	0.1	0.954592
24.888333	0.1	0.973539
24.890000	0.1	0.994476
24.891667	0.1	1.018508
24.893333	0.1	1.045824
24.895000	0.1	1.075724
24.896667	0.1	1.107235
24.898333	0.1	1.139021
24.900000	0.1	1.168838
24.901667	0.1	1.194188
24.903333	0.1	1.214906
24.905000	0.1	1.234547
24.906667	0.1	1.257635
24.908333	0.1	1.285770
24.910000	0.1	1.317454
24.911667	0.1	1.350627
24.913333	0.1	1.383754
24.915000	0.1	1.415657
24.916667	0.1	1.445743
24.918333	0.1	1.473851
24.920000	0.1	1.500165
24.921667	0.1	1.525842
24.923333	0.1	1.552538
24.925000	0.1	1.580841
24.926667	0.1	1.610089
24.928333	0.1	1.639402
24.930000	0.1	1.667743
24.931667	0.1	1.693545
24.933333	0.1	1.715389
24.935000	0.1	1.732986
24.936667	0.1	1.747319
24.938333	0.1	1.759888
24.940000	0.1	1.771511
24.941667	0.1	1.781844
24.943333	0.1	1.789550
24.945000	0.1	1.793043
24.946667	0.1	1.791725
24.948333	0.1	1.786193
24.950000	0.1	1.777648
24.951667	0.1	1.768293
24.953333	0.1	1.760884
24.955000	0.1	1.755906
24.956667	0.1	1.750016
24.958333	0.1	1.739045
24.960000	0.1	1.721596
24.961667	0.1	1.698779
24.963333	0.1	1.672325
24.965000	0.1	1.644259
24.966667	0.1	1.616976
24.968333	0.1	1.592422
24.970000	0.1	1.571006
24.971667	0.1	1.551509
24.973333	0.1	1.532244
24.975000	0.1	1.512007
24.976667	0.1	1.490111
24.978333	0.1	1.466465
24.980000	0.1	1.440835
24.981667	0.1	1.411643
24.983333	0.1	1.377319
24.985000	0.1	1.339000
24.986667	0.1	1.300303
24.988333	0.1	1.264778
24.990000	0.1	1.234338
24.991667	0.1	1.208973
24.993333	0.1	1.186715
24.995000	0.1	1.164656
24.996667	0.1	1.140730
24.998333	0.1	1.114742
25.000000	0.1	1.087673
25.001667	0.1	1.060325
25.003333	0.1	1.032939
25.005000	0.1	1.006061
25.006667	0.1	0.980622
25.008333	0.1	0.957279
25.010000	0.1	0.936612
25.011667	0.1	0.919406
25.013333	0.1	0.905767
25.015000	0.1	0.894433
25.016667	0.1	0.883308
25.018333	0.1	0.870493
25.020000	0.1	0.855192
25.021667	0.1	0.838004
25.023333	0.1	0.820081
25.025000	0.1	0.802455
25.026667	0.1	0.785883
25.028333	0.1	0.770683
25.030000	0.1	0.757170
25.031667	0.1	0.745826
25.033333	0.1	0.736900
25.035000	0.1	0.729803
25.036667	0.1	0.722720
25.038333	0.1	0.713188
25.040000	0.1	0.699447
25.041667	0.1	0.681882
25.043333	0.1	0.663772
25.045000	0.1	0.649760
25.046667	0.1	0.642953
25.048333	0.1	0.643646
25.050000	0.1	0.649500
25.051667	0.1	0.657048
25.053333	0.1	0.663451
25.055000	0.1	0.666217
25.056667	0.1	0.663069
25.058333	0.1	0.653942
25.060000	0.1	0.641365
25.061667	0.1	0.628368
25.063333	0.1	0.617201
25.065000	0.1	0.609038
25.066667	0.1	0.603525
25.068333	0.1	0.599381
25.070000	0.1	0.595977
25.071667	0.1	0.593634
25.073333	0.1	0.593052
25.075000	0.1	0.594938
25.076667	0.1	0.598794
25.078333	0.1	0.602612
25.080000	0.1	0.604712
25.081667	0.1	0.604484
25.083333	0.1	0.601476
25.085000	0.1	0.595474
25.086667	0.1	0.587474
25.088333	0.1	0.579734
25.090000	0.1	0.574621
25.091667	0.1	0.572973
25.093333	0.1	0.574081
25.095000	0.1	0.577560
25.096667	0.1	0.583474
25.098333	0.1	0.590989
25.100000	0.1	0.598435
25.101667	0.1	0.603613
25.103333	0.1	0.604708
25.105000	0.1	0.601928
25.106667	0.1	0.596563
25.108333	0.1	0.588899
25.110000	0.1	0.578952
25.111667	0.1	0.568093
25.113333	0.1	0.558770
25.115000	0.1	0.553201
25.116667	0.1	0.552302
25.118333	0.1	0.555147
25.120000	0.1	0.559674
25.121667	0.1	0.564111
25.123333	0.1	0.567744
25.125000	0.1	0.570579
25.126667	0.1	0.572205
25.128333	0.1	0.571660
25.130000	0.1	0.568894
25.131667	0.1	0.565359
25.133333	0.1	0.562561
25.135000	0.1	0.560703
25.136667	0.1	0.559529
25.138333	0.1	0.559832
25.140000	0.1	0.562663
25.141667	0.1	0.567990
25.143333	0.1	0.574822
25.145000	0.1	0.581644
25.146667	0.1	0.586738
25.148333	0.1	0.588736
25.150000	0.1	0.587422
25.151667	0.1	0.583716
25.153333	0.1	0.578524
25.155000	0.1	0.572843
25.156667	0.1	0.568395
25.158333	0.1	0.566337
25.160000	0.1	0.566454
25.161667	0.1	0.568228
25.163333	0.1	0.571418
25.165000	0.1	0.575087
25.166667	0.1	0.577094
25.168333	0.1	0.576153
25.170000	0.1	0.573564
25.171667	0.1	0.571567
25.173333	0.1	0.570985
25.175000	0.1	0.571329
25.176667	0.1	0.572130
25.178333	0.1	0.572908
25.180000	0.1	0.572894
25.181667	0.1	0.572172
25.183333	0.1	0.572107
25.185000	0.1	0.574081
25.186667	0.1	0.577900
25.188333	0.1	0.581490
25.190000	0.1	0.582384
25.191667	0.1	0.579609
25.193333	0.1	0.574524
25.195000	0.1	0.570016
25.196667	0.1	0.568707
25.198333	0.1	0.571427
25.200000	0.1	0.576628
25.201667	0.1	0.581183
25.203333	0.1	0.582566
25.205000	0.1	0.580954
25.206667	0.1	0.578575
25.208333	0.1	0.577411
25.210000	0.1	0.578305
25.211667	0.1	0.581853
25.213333	0.1	0.588293
25.215000	0.1	0.595450
25.216667	0.1	0.598864
25.218333	0.1	0.595795
25.220000	0.1	0.587949
25.221667	0.1	0.579604
25.223333	0.1	0.574188
25.225000	0.1	0.572600
25.226667	0.1	0.574091
25.228333	0.1	0.577834
25.230000	0.1	0.582626
25.231667	0.1	0.586752
25.233333	0.1	0.589727
25.235000	0.1	0.592922
25.236667	0.1	0.597718
25.238333	0.1	0.603907
25.240000	0.1	0.609905
25.241667	0.1	0.613816
25.243333	0.1	0.614305
25.245000	0.1	0.611604
25.246667	0.1	0.608028
25.248333	0.1	0.606836
25.250000	0.1	0.610715
25.251667	0.1	0.621015
25.253333	0.1	0.636815
25.255000	0.1	0.653961
25.256667	0.1	0.666506
25.258333	0.1	0.670394
25.260000	0.1	0.666366
25.261667	0.1	0.659367
25.263333	0.1	0.655586
25.265000	0.1	0.659437
25.266667	0.1	0.670622
25.268333	0.1	0.684345
25.270000	0.1	0.696261
25.271667	0.1	0.705691
25.273333	0.1	0.713714
25.275000	0.1	0.721142
25.276667	0.1	0.728825
25.278333	0.1	0.737957
25.280000	0.1	0.748984
25.281667	0.1	0.760895
25.283333	0.1	0.772341
25.285000	0.1	0.783489
25.286667	0.1	0.795731
25.288333	0.1	0.809296
25.290000	0.1	0.822959
25.291667	0.1	0.836123
25.293333	0.1	0.848733
25.295000	0.1	0.859816
25.296667	0.1	0.868193
25.298333	0.1	0.874414
25.300000	0.1	0.881306
25.301667	0.1	0.892570
25.303333	0.1	0.910158
25.305000	0.1	0.932915
25.306667	0.1	0.957493
25.308333	0.1	0.980492
25.310000	0.1	1.000031
25.311667	0.1	1.015612
25.313333	0.1	1.028036
25.315000	0.1	1.040068
25.316667	0.1	1.055105
25.318333	0.1	1.074579
25.320000	0.1	1.097498
25.321667	0.1	1.121471
25.323333	0.1	1.144353
25.325000	0.1	1.166337
25.326667	0.1	1.190025
25.328333	0.1	1.217993
25.330000	0.1	1.250394
25.331667	0.1	1.285267
25.333333	0.1	1.320909
25.335000	0.1	1.356481
25.336667	0.1	1.390716
25.338333	0.1	1.422479
25.340000	0.1	1.452547
25.341667	0.1	1.483383
25.343333	0.1	1.517185
25.345000	0.1	1.554019
25.346667	0.1	1.591784
25.348333	0.1	1.628338
25.350000	0.1	1.662811
25.351667	0.1	1.694649
25.353333	0.1	1.723161
25.355000	0.1	1.748772
25.356667	0.1	1.773965
25.358333	0.1	1.801699
25.360000	0.1	1.832522
25.361667	0.1	1.864210
25.363333	0.1	1.894119
25.365000	0.1	1.920778
25.366667	0.1	1.944164
25.368333	0.1	1.965305
25.370000	0.1	1.985156
25.371667	0.1	2.004229
25.373333	0.1	2.023163
25.375000	0.1	2.041720
25.376667	0.1	2.057110
25.378333	0.1	2.065040
25.380000	0.1	2.063485
25.381667	0.1	2.055368
25.383333	0.1	2.046912
25.385000	0.1	2.042921
25.386667	0.1	2.043569
25.388333	0.1	2.045175
25.390000	0.1	2.043219
25.391667	0.1	2.035066
25.393333	0.1	2.021105
25.395000	0.1	2.003321
25.396667	0.1	1.983549
25.398333	0.1	1.963265
25.400000	0.1	1.943097
25.401667	0.1	1.922604
25.403333	0.1	1.900820
25.405000	0.1	1.876582
25.406667	0.1	1.849313
25.408333	0.1	1.819660
25.410000	0.1	1.788521
25.411667	0.1	1.756307
25.413333	0.1	1.723599
25.415000	0.1	1.691463
25.416667	0.1	1.660842
25.418333	0.1	1.631980
25.420000	0.1	1.603798
25.421667	0.1	1.574322
25.423333	0.1	1.542899
25.425000	0.1	1.510740
25.426667	0.1	1.479289
25.428333	0.1	1.450111
25.430000	0.1	1.424607
25.431667	0.1	1.402446
25.433333	0.1	1.382683
25.435000	0.1	1.365049
25.436667	0.1	1.347489
25.438333	0.1	1.325919
25.440000	0.1	1.299176
25.441667	0.1	1.270780
25.443333	0.1	1.244596
25.445000	0.1	1.221877
25.446667	0.1	1.201811
25.448333	0.1	1.182696
25.450000	0.1	1.163194
25.451667	0.1	1.143334
25.453333	0.1	1.124339
25.455000	0.1	1.107519
25.456667	0.1	1.093261
25.458333	0.1	1.080628
25.460000	0.1	1.067524
25.461667	0.1	1.052045
25.463333	0.1	1.034765
25.465000	0.1	1.018760
25.466667	0.1	1.006396
25.468333	0.1	0.997474
25.470000	0.1	0.990168
25.471667	0.1	0.982224
25.473333	0.1	0.971924
25.475000	0.1	0.958736
25.476667	0.1	0.943020
25.478333	0.1	0.925916
25.480000	0.1	0.909758
25.481667	0.1	0.896947
25.483333	0.1	0.887914
25.485000	0.1	0.881529
25.486667	0.1	0.876514
25.488333	0.1	0.871597
25.490000	0.1	0.865743
25.491667	0.1	0.858274
25.493333	0.1	0.848528
25.495000	0.1	0.837054
25.496667	0.1	0.826325
25.498333	0.1	0.818879
25.500000	0.1	0.815364
25.501667	0.1	0.815070
25.503333	0.1	0.817007
25.505000	0.1	0.819983
25.506667	0.1	0.823266
25.508333	0.1	0.827149
25.510000	0.1	0.831774
25.511667	0.1	0.836290
25.513333	0.1	0.839895
25.515000	0.1	0.842954
25.516667	0.1	0.846442
25.518333	0.1	0.850060
25.520000	0.1	0.852058
25.521667	0.1	0.851620
25.523333	0.1	0.849525
25.525000	0.1	0.846833
25.526667	0.1	0.844314
25.528333	0.1	0.842167
25.530000	0.1	0.840505
25.531667	0.1	0.840211
25.533333	0.1	0.842242
25.535000	0.1	0.846502
25.536667	0.1	0.851904
25.538333	0.1	0.856859
25.540000	0.1	0.859979
25.541667	0.1	0.860938
25.543333	0.1	0.861026
25.545000	0.1	0.862260
25.546667	0.1	0.865371
25.548333	0.1	0.868808
25.550000	0.1	0.869785
25.551667	0.1	0.866679
25.553333	0.1	0.860435
25.555000	0.1	0.853394
25.556667	0.1	0.847997
25.558333	0.1	0.846544
25.560000	0.1	0.849143
25.561667	0.1	0.851941
25.563333	0.1	0.849841
25.565000	0.1	0.840891
25.566667	0.1	0.827508
25.568333	0.1	0.813915
25.570000	0.1	0.802632
25.571667	0.1	0.793594
25.573333	0.1	0.785654
25.575000	0.1	0.777831
25.576667	0.1	0.769468
25.578333	0.1	0.760872
25.580000	0.1	0.753356
25.581667	0.1	0.747577
25.583333	0.1	0.742255
25.585000	0.1	0.734953
25.586667	0.1	0.723670
25.588333	0.1	0.708690
25.590000	0.1	0.693155
25.591667	0.1	0.681048
25.593333	0.1	0.674301
25.595000	0.1	0.671642
25.596667	0.1	0.669579
25.598333	0.1	0.664778
25.600000	0.1	0.656331
25.601667	0.1	0.645830
25.603333	0.1	0.635455
25.605000	0.1	0.626147
25.606667	0.1	0.617136
25.608333	0.1	0.607357
25.610000	0.1	0.597169
25.611667	0.1	0.587385
25.613333	0.1	0.577797
25.615000	0.1	0.568265
25.616667	0.1	0.559296
25.618333	0.1	0.551040
25.620000	0.1	0.543683
25.621667	0.1	0.538463
25.623333	0.1	0.536228
25.625000	0.1	0.535198
25.626667	0.1	0.532023
25.628333	0.1	0.525033
25.630000	0.1	0.515599
25.631667	0.1	0.506705
25.633333	0.1	0.501042
25.635000	0.1	0.499845
25.636667	0.1	0.502765
25.638333	0.1	0.507897
25.640000	0.1	0.511752
25.641667	0.1	0.511413
25.643333	0.1	0.507245
25.645000	0.1	0.501964
25.646667	0.1	0.497606
25.648333	0.1	0.494812
25.650000	0.1	0.493750
25.651667	0.1	0.494174
25.653333	0.1	0.495524
25.655000	0.1	0.497154
25.656667	0.1	0.498467
25.658333	0.1	0.499566
25.660000	0.1	0.500861
25.661667	0.1	0.501606
25.663333	0.1	0.500563
25.665000	0.1	0.497918
25.666667	0.1	0.495082
25.668333	0.1	0.493280
25.670000	0.1	0.492842
25.671667	0.1	0.493284
25.673333	0.1	0.493731
25.675000	0.1	0.493526
25.676667	0.1	0.492828
25.678333	0.1	0.491901
25.680000	0.1	0.489866
25.681667	0.1	0.485634
25.683333	0.1	0.479915
25.685000	0.1	0.475384
25.686667	0.1	0.474718
25.688333	0.1	0.478541
25.690000	0.1	0.485266
25.691667	0.1	0.492414
25.693333	0.1	0.497410
25.695000	0.1	0.498625
25.696667	0.1	0.496777
25.698333	0.1	0.493820
25.700000	0.1	0.490597
25.701667	0.1	0.486667
25.703333	0.1	0.481443
25.705000	0.1	0.474714
25.706667	0.1	0.467333
25.708333	0.1	0.461447
25.710000	0.1	0.459007
25.711667	0.1	0.460292
25.713333	0.1	0.464255
25.715000	0.1	0.469587
25.716667	0.1	0.475268
25.718333	0.1	0.480390
25.720000	0.1	0.484204
25.721667	0.1	0.486593
25.723333	0.1	0.487207
25.725000	0.1	0.484539
25.726667	0.1	0.477536
25.728333	0.1	0.468120
25.730000	0.1	0.460488
25.731667	0.1	0.457545
25.733333	0.1	0.458960
25.735000	0.1	0.462467
25.736667	0.1	0.465717
25.738333	0.1	0.467598
25.740000	0.1	0.468194
25.741667	0.1	0.467421
25.743333	0.1	0.465098
25.745000	0.1	0.461829
25.746667	0.1	0.458201
25.748333	0.1	0.454150
25.750000	0.1	0.449922
25.751667	0.1	0.447021
25.753333	0.1	0.447487
25.755000	0.1	0.451729
25.756667	0.1	0.457792
25.758333	0.1	0.463673
25.760000	0.1	0.469009
25.761667	0.1	0.473149
25.763333	0.1	0.474337
25.765000	0.1	0.472083
25.766667	0.1	0.467389
25.768333	0.1	0.461088
25.770000	0.1	0.454285
25.771667	0.1	0.448851
25.773333	0.1	0.446187
25.775000	0.1	0.446094
25.776667	0.1	0.447044
25.778333	0.1	0.447202
25.780000	0.1	0.444958
25.781667	0.1	0.439379
25.783333	0.1	0.431272
25.785000	0.1	0.423435
25.786667	0.1	0.418862
25.788333	0.1	0.418895
25.790000	0.1	0.423091
25.791667	0.1	0.429694
25.793333	0.1	0.436050
25.795000	0.1	0.439635
25.796667	0.1	0.439524
25.798333	0.1	0.436809
25.800000	0.1	0.433638
25.801667	0.1	0.431971
25.803333	0.1	0.432464
25.805000	0.1	0.434374
25.806667	0.1	0.436641
25.808333	0.1	0.438257
25.810000	0.1	0.438225
25.811667	0.1	0.436078
25.813333	0.1	0.431919
25.815000	0.1	0.426560
25.816667	0.1	0.421894
25.818333	0.1	0.419756
25.820000	0.1	0.420283
25.821667	0.1	0.422257
25.823333	0.1	0.424837
25.825000	0.1	0.427878
25.826667	0.1	0.430364
25.828333	0.1	0.430439
25.830000	0.1	0.427710
25.831667	0.1	0.424455
25.833333	0.1	0.423491
25.835000	0.1	0.425358
25.836667	0.1	0.428418
25.838333	0.1	0.430597
25.840000	0.1	0.431007
25.841667	0.1	0.431221
25.843333	0.1	0.434248
25.845000	0.1	0.441028
25.846667	0.1	0.448399
25.848333	0.1	0.451356
25.850000	0.1	0.447575
25.851667	0.1	0.438867
25.853333	0.1	0.429000
25.855000	0.1	0.421787
25.856667	0.1	0.419682
25.858333	0.1	0.422606
25.860000	0.1	0.428590
25.861667	0.1	0.435328
25.863333	0.1	0.440674
25.865000	0.1	0.442690
25.866667	0.1	0.440604
25.868333	0.1	0.436152
25.870000	0.1	0.433060
25.871667	0.1	0.434234
25.873333	0.1	0.439044
25.875000	0.1	0.444059
25.876667	0.1	0.446397
25.878333	0.1	0.445610
25.880000	0.1	0.443235
25.881667	0.1	0.441298
25.883333	0.1	0.440553
25.885000	0.1	0.439654
25.886667	0.1	0.436888
25.888333	0.1	0.432907
25.890000	0.1	0.430485
25.891667	0.1	0.431524
25.893333	0.1	0.435025
25.895000	0.1	0.438360
25.896667	0.1	0.439961
25.898333	0.1	0.440041
25.900000	0.1	0.439310
25.901667	0.1	0.438197
25.903333	0.1	0.437065
25.905000	0.1	0.436245
25.906667	0.1	0.436273
25.908333	0.1	0.438117
25.910000	0.1	0.441619
25.911667	0.1	0.444194
25.913333	0.1	0.443039
25.915000	0.1	0.438248
25.916667	0.1	0.432711
25.918333	0.1	0.429400
25.920000	0.1	0.428990
25.921667	0.1	0.429712
25.923333	0.1	0.429507
25.925000	0.1	0.428664
25.926667	0.1	0.429698
25.928333	0.1	0.434131
25.930000	0.1	0.440534
25.931667	0.1	0.446024
25.933333	0.1	0.448506
25.935000	0.1	0.447677
25.936667	0.1	0.444702
25.938333	0.1	0.441018
25.940000	0.1	0.437349
25.941667	0.1	0.433787
25.943333	0.1	0.430704
25.945000	0.1	0.429205
25.946667	0.1	0.430243
25.948333	0.1	0.433060
25.950000	0.1	0.435426
25.951667	0.1	0.436152
25.953333	0.1	0.435803
25.955000	0.1	0.434956
25.956667	0.1	0.434197
25.958333	0.1	0.434695
25.960000	0.1	0.437065
25.961667	0.1	0.440292
25.963333	0.1	0.442402
25.965000	0.1	0.442103
25.966667	0.1	0.439603
25.968333	0.1	0.436101
25.970000	0.1	0.432609
25.971667	0.1	0.429498
25.973333	0.1	0.427179
25.975000	0.1	0.426318
25.976667	0.1	0.427295
25.978333	0.1	0.429982
25.980000	0.1	0.433642
25.981667	0.1	0.436888
25.983333	0.1	0.438024
25.985000	0.1	0.436390
25.986667	0.1	0.433638
25.988333	0.1	0.432618
25.990000	0.1	0.434164
25.991667	0.1	0.436488
25.993333	0.1	0.438076
25.995000	0.1	0.439314
25.996667	0.1	0.440944
25.998333	0.1	0.442290
26.000000	0.1	0.442052
26.001667	0.1	0.440502
26.003333	0.1	0.439258
26.005000	0.1	0.439375
26.006667	0.1	0.441507
26.008333	0.1	0.446090
26.010000	0.1	0.451622
26.011667	0.1	0.454835
26.013333	0.1	0.453852
26.015000	0.1	0.449680
26.016667	0.1	0.444185
26.018333	0.1	0.438634
26.020000	0.1	0.434355
26.021667	0.1	0.433153
26.023333	0.1	0.436236
26.025000	0.1	0.442574
26.026667	0.1	0.448637
26.028333	0.1	0.451184
26.030000	0.1	0.450076
26.031667	0.1	0.447226
26.033333	0.1	0.443785
26.035000	0.1	0.439985
26.036667	0.1	0.436618
26.038333	0.1	0.434821
26.040000	0.1	0.435091
26.041667	0.1	0.437326
26.043333	0.1	0.441181
26.045000	0.1	0.445591
26.046667	0.1	0.448730
26.048333	0.1	0.449410
26.050000	0.1	0.447803
26.051667	0.1	0.444842
26.053333	0.1	0.442108
26.055000	0.1	0.441461
26.056667	0.1	0.443305
26.058333	0.1	0.445708
26.060000	0.1	0.446015
26.061667	0.1	0.443631
26.063333	0.1	0.440953
26.065000	0.1	0.440958
26.066667	0.1	0.443975
26.068333	0.1	0.447719
26.070000	0.1	0.450099
26.071667	0.1	0.451226
26.073333	0.1	0.452921
26.075000	0.1	0.457098
26.076667	0.1	0.464045
26.078333	0.1	0.471775
26.080000	0.1	0.477573
26.081667	0.1	0.480562
26.083333	0.1	0.481890
26.085000	0.1	0.482686
26.086667	0.1	0.483165
26.088333	0.1	0.483370
26.090000	0.1	0.483580
26.091667	0.1	0.483622
26.093333	0.1	0.483119
26.095000	0.1	0.482630
26.096667	0.1	0.483133
26.098333	0.1	0.484856
26.100000	0.1	0.487943
26.101667	0.1	0.493117
26.103333	0.1	0.500609
26.105000	0.1	0.509941
26.106667	0.1	0.520316
26.108333	0.1	0.529573
26.110000	0.1	0.534537
26.111667	0.1	0.534328
26.113333	0.1	0.531641
26.115000	0.1	0.530151
26.116667	0.1	0.531827
26.118333	0.1	0.536465
26.120000	0.1	0.542472
26.121667	0.1	0.548088
26.123333	0.1	0.552726
26.125000	0.1	0.557518
26.126667	0.1	0.563366
26.128333	0.1	0.568712
26.130000	0.1	0.571283
26.131667	0.1	0.571581
26.133333	0.1	0.572819
26.135000	0.1	0.577779
26.136667	0.1	0.586682
26.138333	0.1	0.597443
26.140000	0.1	0.607125
26.141667	0.1	0.613821
26.143333	0.1	0.617951
26.145000	0.1	0.621579
26.146667	0.1	0.626915
26.148333	0.1	0.635260
26.150000	0.1	0.646268
26.151667	0.1	0.658059
26.153333	0.1	0.668615
26.155000	0.1	0.677845
26.156667	0.1	0.687949
26.158333	0.1	0.701137
26.160000	0.1	0.717654
26.161667	0.1	0.736336
26.163333	0.1	0.755657
26.165000	0.1	0.773706
26.166667	0.1	0.788420
26.168333	0.1	0.798823
26.170000	0.1	0.806064
26.171667	0.1	0.812905
26.173333	0.1	0.822530
26.175000	0.1	0.837264
26.176667	0.1	0.856817
26.178333	0.1	0.877911
26.180000	0.1	0.896789
26.181667	0.1	0.912198
26.183333	0.1	0.926326
26.185000	0.1	0.942587
26.186667	0.1	0.962433
26.188333	0.1	0.985009
26.190000	0.1	1.008627
26.191667	0.1	1.031561
26.193333	0.1	1.052534
26.195000	0.1	1.071575
26.196667	0.1	1.090621
26.198333	0.1	1.112623
26.200000	0.1	1.139408
26.201667	0.1	1.170626
26.203333	0.1	1.204237
26.205000	0.1	1.237863
26.206667	0.1	1.270790
26.208333	0.1	1.304117
26.210000	0.1	1.339023
26.211667	0.1	1.375484
26.213333	0.1	1.412174
26.215000	0.1	1.447466
26.216667	0.1	1.481026
26.218333	0.1	1.513800
26.220000	0.1	1.546689
26.221667	0.1	1.580124
26.223333	0.1	1.614629
26.225000	0.1	1.650625
26.226667	0.1	1.687529
26.228333	0.1	1.724078
26.230000	0.1	1.759720
26.231667	0.1	1.794654
26.233333	0.1	1.828498
26.235000	0.1	1.859977
26.236667	0.1	1.888196
26.238333	0.1	1.913514
26.240000	0.1	1.937351
26.241667	0.1	1.961649
26.243333	0.1	1.987857
26.245000	0.1	2.015783
26.246667	0.1	2.043736
26.248333	0.1	2.069557
26.250000	0.1	2.090582
26.251667	0.1	2.104137
26.253333	0.1	2.109492
26.255000	0.1	2.108696
26.256667	0.1	2.104943
26.258333	0.1	2.100389
26.260000	0.1	2.095182
26.261667	0.1	2.087965
26.263333	0.1	2.076817
26.265000	0.1	2.060505
26.266667	0.1	2.039340
26.268333	0.1	2.014493
26.270000	0.1	1.986711
26.271667	0.1	1.956006
26.273333	0.1	1.922082
26.275000	0.1	1.885593
26.276667	0.1	1.849052
26.278333	0.1	1.814859
26.280000	0.1	1.782193
26.281667	0.1	1.747729
26.283333	0.1	1.709410
26.285000	0.1	1.667868
26.286667	0.1	1.624599
26.288333	0.1	1.580566
26.290000	0.1	1.536696
26.291667	0.1	1.494102
26.293333	0.1	1.453175
26.295000	0.1	1.413147
26.296667	0.1	1.373179
26.298333	0.1	1.333794
26.300000	0.1	1.296243
26.301667	0.1	1.260405
26.303333	0.1	1.224400
26.305000	0.1	1.186049
26.306667	0.1	1.145052
26.308333	0.1	1.103706
26.310000	0.1	1.064818
26.311667	0.1	1.029894
26.313333	0.1	0.999216
26.315000	0.1	0.972054
26.316667	0.1	0.946647
26.318333	0.1	0.920384
26.320000	0.1	0.891062
26.321667	0.1	0.859224
26.323333	0.1	0.828253
26.325000	0.1	0.801519
26.326667	0.1	0.780099
26.328333	0.1	0.762730
26.330000	0.1	0.747545
26.331667	0.1	0.733356
26.333333	0.1	0.719624
26.335000	0.1	0.705947
26.336667	0.1	0.691423
26.338333	0.1	0.674729
26.340000	0.1	0.655381
26.341667	0.1	0.634785
26.343333	0.1	0.615595
26.345000	0.1	0.599795
26.346667	0.1	0.587818
26.348333	0.1	0.578854
26.350000	0.1	0.571515
26.351667	0.1	0.564572
26.353333	0.1	0.557280
26.355000	0.1	0.549932
26.356667	0.1	0.544190
26.358333	0.1	0.541504
26.360000	0.1	0.541252
26.361667	0.1	0.540889
26.363333	0.1	0.537736
26.365000	0.1	0.530751
26.366667	0.1	0.520982
26.368333	0.1	0.510379
26.370000	0.1	0.500144
26.371667	0.1	0.490672
26.373333	0.1	0.482718
26.375000	0.1	0.477582
26.376667	0.1	0.476209
26.378333	0.1	0.478672
26.380000	0.1	0.485047
26.381667	0.1	0.495352
26.383333	0.1	0.507548
26.385000	0.1	0.517266
26.386667	0.1	0.520316
26.388333	0.1	0.515115
26.390000	0.1	0.503506
26.391667	0.1	0.490001
26.393333	0.1	0.479263
26.395000	0.1	0.473340
26.396667	0.1	0.471114
26.398333	0.1	0.469680
26.400000	0.1	0.465871
26.401667	0.1	0.458183
26.403333	0.1	0.448585
26.405000	0.1	0.441633
26.406667	0.1	0.440460
26.408333	0.1	0.444432
26.410000	0.1	0.450714
26.411667	0.1	0.455715
26.413333	0.1	0.456525
26.415000	0.1	0.453768
26.416667	0.1	0.451058
26.418333	0.1	0.450839
26.420000	0.1	0.452814
26.421667	0.1	0.455300
26.423333	0.1	0.456483
26.425000	0.1	0.455580
26.426667	0.1	0.453568
26.428333	0.1	0.451952
26.430000	0.1	0.451109
26.431667	0.1	0.450825
26.433333	0.1	0.450932
26.435000	0.1	0.450779
26.436667	0.1	0.449549
26.438333	0.1	0.447137
26.440000	0.1	0.444041
26.441667	0.1	0.440720
26.443333	0.1	0.437465
26.445000	0.1	0.434848
26.446667	0.1	0.433628
26.448333	0.1	0.434043
26.450000	0.1	0.435701
26.451667	0.1	0.438276
26.453333	0.1	0.441349
26.455000	0.1	0.443454
26.456667	0.1	0.442588
26.458333	0.1	0.438569
26.460000	0.1	0.434178
26.461667	0.1	0.432841
26.463333	0.1	0.435179
26.465000	0.1	0.438434
26.466667	0.1	0.439053
26.468333	0.1	0.435649
26.470000	0.1	0.430122
26.471667	0.1	0.426196
26.473333	0.1	0.426252
26.475000	0.1	0.429512
26.476667	0.1	0.433503
26.478333	0.1	0.435933
26.480000	0.1	0.434993
26.481667	0.1	0.430192
26.483333	0.1	0.423319
26.485000	0.1	0.417395
26.486667	0.1	0.414932
26.488333	0.1	0.417065
26.490000	0.1	0.422983
26.491667	0.1	0.430103
26.493333	0.1	0.435328
26.495000	0.1	0.436315
26.496667	0.1	0.432832
26.498333	0.1	0.427254
26.500000	0.1	0.422951
26.501667	0.1	0.422280
26.503333	0.1	0.425754
26.505000	0.1	0.431994
26.506667	0.1	0.438779
26.508333	0.1	0.444688
26.510000	0.1	0.449331
26.511667	0.1	0.452120
26.513333	0.1	0.451556
26.515000	0.1	0.446495
26.516667	0.1	0.437908
26.518333	0.1	0.428292
26.520000	0.1	0.420245
26.521667	0.1	0.415780
26.523333	0.1	0.415267
26.525000	0.1	0.416785
26.526667	0.1	0.417372
26.528333	0.1	0.415822
26.530000	0.1	0.413316
26.531667	0.1	0.411519
26.533333	0.1	0.411374
26.535000	0.1	0.412739
26.536667	0.1	0.413917
26.538333	0.1	0.413242
26.540000	0.1	0.411309
26.541667	0.1	0.409917
26.543333	0.1	0.409777
26.545000	0.1	0.410592
26.546667	0.1	0.412385
26.548333	0.1	0.415347
26.550000	0.1	0.418960
26.551667	0.1	0.422429
26.553333	0.1	0.425782
26.555000	0.1	0.429410
26.556667	0.1	0.432301
26.558333	0.1	0.432362
26.560000	0.1	0.429028
26.561667	0.1	0.424166
26.563333	0.1	0.419966
26.565000	0.1	0.417279
26.566667	0.1	0.415915
26.568333	0.1	0.415272
26.570000	0.1	0.414634
26.571667	0.1	0.413577
26.573333	0.1	0.412501
26.575000	0.1	0.412390
26.576667	0.1	0.413097
26.578333	0.1	0.412958
26.580000	0.1	0.411323
26.581667	0.1	0.409461
26.583333	0.1	0.408124
26.585000	0.1	0.406373
26.586667	0.1	0.403500
26.588333	0.1	0.400217
26.590000	0.1	0.397805
26.591667	0.1	0.396995
26.593333	0.1	0.397544
26.595000	0.1	0.398667
26.596667	0.1	0.400324
26.598333	0.1	0.402848
26.600000	0.1	0.405442
26.601667	0.1	0.407342
26.603333	0.1	0.409414
26.605000	0.1	0.412636
26.606667	0.1	0.416539
26.608333	0.1	0.420096
26.610000	0.1	0.422429
26.611667	0.1	0.422848
26.613333	0.1	0.421316
26.615000	0.1	0.418625
26.616667	0.1	0.416026
26.618333	0.1	0.414909
26.620000	0.1	0.415812
26.621667	0.1	0.417791
26.623333	0.1	0.418862
26.625000	0.1	0.417503
26.626667	0.1	0.414723
26.628333	0.1	0.413754
26.630000	0.1	0.416208
26.631667	0.1	0.419873
26.633333	0.1	0.421447
26.635000	0.1	0.420054
26.636667	0.1	0.417326
26.638333	0.1	0.415514
26.640000	0.1	0.416073
26.641667	0.1	0.418872
26.643333	0.1	0.422169
26.645000	0.1	0.423584
26.646667	0.1	0.422047
26.648333	0.1	0.419179
26.650000	0.1	0.417689
26.651667	0.1	0.418769
26.653333	0.1	0.421372
26.655000	0.1	0.423412
26.656667	0.1	0.424529
26.658333	0.1	0.426918
26.660000	0.1	0.432148
26.661667	0.1	0.438429
26.663333	0.1	0.442141
26.665000	0.1	0.441801
26.666667	0.1	0.439831
26.668333	0.1	0.439980
26.670000	0.1	0.444045
26.671667	0.1	0.451445
26.673333	0.1	0.460455
26.675000	0.1	0.469438
26.676667	0.1	0.477470
26.678333	0.1	0.484297
26.680000	0.1	0.489722
26.681667	0.1	0.493554
26.683333	0.1	0.496325
26.685000	0.1	0.499012
26.686667	0.1	0.502062
26.688333	0.1	0.505508
26.690000	0.1	0.509247
26.691667	0.1	0.512768
26.693333	0.1	0.515641
26.695000	0.1	0.518383
26.696667	0.1	0.521778
26.698333	0.1	0.526006
26.700000	0.1	0.531664
26.701667	0.1	0.539673
26.703333	0.1	0.549303
26.705000	0.1	0.558528
26.706667	0.1	0.566845
26.708333	0.1	0.575921
26.710000	0.1	0.587772
26.711667	0.1	0.603073
26.713333	0.1	0.620782
26.715000	0.1	0.638603
26.716667	0.1	0.654003
26.718333	0.1	0.665938
26.720000	0.1	0.675842
26.721667	0.1	0.686296
26.723333	0.1	0.698818
26.725000	0.1	0.713011
26.726667	0.1	0.727125
26.728333	0.1	0.739768
26.730000	0.1	0.751307
26.731667	0.1	0.763070
26.733333	0.1	0.775945
26.735000	0.1	0.790940
26.736667	0.1	0.809594
26.738333	0.1	0.832342
26.740000	0.1	0.857268
26.741667	0.1	0.881231
26.743333	0.1	0.901651
26.745000	0.1	0.917763
26.746667	0.1	0.931490
26.748333	0.1	0.946433
26.750000	0.1	0.965688
26.751667	0.1	0.990699
26.753333	0.1	1.020371
26.755000	0.1	1.051347
26.756667	0.1	1.080502
26.758333	0.1	1.106844
26.760000	0.1	1.131347
26.761667	0.1	1.156144
26.763333	0.1	1.183390
26.765000	0.1	1.213457
26.766667	0.1	1.245155
26.768333	0.1	1.278534
26.770000	0.1	1.314911
26.771667	0.1	1.354376
26.773333	0.1	1.395834
26.775000	0.1	1.438414
26.776667	0.1	1.481301
26.778333	0.1	1.523457
26.780000	0.1	1.564571
26.781667	0.1	1.605679
26.783333	0.1	1.649414
26.785000	0.1	1.699552
26.786667	0.1	1.758561
26.788333	0.1	1.825485
26.790000	0.1	1.896704
26.791667	0.1	1.968159
26.793333	0.1	2.037701
26.795000	0.1	2.106000
26.796667	0.1	2.174336
26.798333	0.1	2.242867
26.800000	0.1	2.312027
26.801667	0.1	2.382658
26.803333	0.1	2.454147
26.805000	0.1	2.524648
26.806667	0.1	2.593128
26.808333	0.1	2.660435
26.810000	0.1	2.727746
26.811667	0.1	2.794843
26.813333	0.1	2.861642
26.815000	0.1	2.929904
26.816667	0.1	3.001248
26.818333	0.1	3.074557
26.820000	0.1	3.146185
26.821667	0.1	3.212206
26.823333	0.1	3.270800
26.825000	0.1	3.322843
26.826667	0.1	3.370489
26.828333	0.1	3.415905
26.830000	0.1	3.460748
26.831667	0.1	3.505219
26.833333	0.1	3.547678
26.835000	0.1	3.585657
26.836667	0.1	3.617094
26.838333	0.1	3.641234
26.840000	0.1	3.658831
26.841667	0.1	3.671241
26.843333	0.1	3.679078
26.845000	0.1	3.682286
26.846667	0.1	3.681155
26.848333	0.1	3.676377
26.850000	0.1	3.667572
26.851667	0.1	3.652731
26.853333	0.1	3.630309
26.855000	0.1	3.600949
26.856667	0.1	3.566770
26.858333	0.1	3.529959
26.860000	0.1	3.491794
26.861667	0.1	3.452157
26.863333	0.1	3.410256
26.865000	0.1	3.366177
26.866667	0.1	3.320854
26.868333	0.1	3.274423
26.870000	0.1	3.226292
26.871667	0.1	3.176951
26.873333	0.1	3.128289
26.875000	0.1	3.081458
26.876667	0.1	3.035525
26.878333	0.1	2.989355
26.880000	0.1	2.943343
26.881667	0.1	2.898620
26.883333	0.1	2.856380
26.885000	0.1	2.817526
26.886667	0.1	2.781609
26.888333	0.1	2.747127
26.890000	0.1	2.712701
26.891667	0.1	2.678083
26.893333	0.1	2.644779
26.895000	0.1	2.614865
26.896667	0.1	2.589580
26.898333	0.1	2.569337
26.900000	0.1	2.553798
26.901667	0.1	2.541961
26.903333	0.1	2.532643
26.905000	0.1	2.524136
26.906667	0.1	2.514422
26.908333	0.1	2.503037
26.910000	0.1	2.491334
26.911667	0.1	2.480517
26.913333	0.1	2.471013
26.915000	0.1	2.463697
26.916667	0.1	2.459809
26.918333	0.1	2.458985
26.920000	0.1	2.458687
26.921667	0.1	2.456731
26.923333	0.1	2.453602
26.925000	0.1	2.451465
26.926667	0.1	2.451641
26.928333	0.1	2.453742
26.930000	0.1	2.456442
26.931667	0.1	2.458082
26.933333	0.1	2.456838
26.935000	0.1	2.451325
26.936667	0.1	2.441127
26.938333	0.1	2.426575
26.940000	0.1	2.407930
26.941667	0.1	2.385224
26.943333	0.1	2.359189
26.945000	0.1	2.331743
26.946667	0.1	2.304711
26.948333	0.1	2.278271
26.950000	0.1	2.251016
26.951667	0.1	2.220948
26.953333	0.1	2.186783
26.955000	0.1	2.149018
26.956667	0.1	2.110018
26.958333	0.1	2.072426
26.960000	0.1	2.036653
26.961667	0.1	2.000043
26.963333	0.1	1.959200
26.965000	0.1	1.913500
26.966667	0.1	1.865644
26.968333	0.1	1.819031
26.970000	0.1	1.775757
26.971667	0.1	1.736381
26.973333	0.1	1.700073
26.975000	0.1	1.664916
26.976667	0.1	1.628716
26.978333	0.1	1.589688
26.980000	0.1	1.546894
26.981667	0.1	1.500370
26.983333	0.1	1.451452
26.985000	0.1	1.403089
26.986667	0.1	1.358464
26.988333	0.1	1.318739
26.990000	0.1	1.282841
26.991667	0.1	1.248890
26.993333	0.1	1.215413
26.995000	0.1	1.182156
26.996667	0.1	1.149913
26.998333	0.1	1.119850
27.000000	0.1	1.093256
27.001667	0.1	1.070946
27.003333	0.1	1.052371
27.005000	0.1	1.036017
27.006667	0.1	1.020231
27.008333	0.1	1.003491
27.010000	0.1	0.985251
27.011667	0.1	0.966359
27.013333	0.1	0.948212
27.015000	0.1	0.932375
27.016667	0.1	0.920217
27.018333	0.1	0.911895
27.020000	0.1	0.905879
27.021667	0.1	0.899890
27.023333	0.1	0.892165
27.025000	0.1	0.882591
27.026667	0.1	0.873441
27.028333	0.1	0.868156
27.030000	0.1	0.868933
27.031667	0.1	0.875513
27.033333	0.1	0.885478
27.035000	0.1	0.895602
27.036667	0.1	0.903406
27.038333	0.1	0.907923
27.040000	0.1	0.909008
27.041667	0.1	0.906358
27.043333	0.1	0.900258
27.045000	0.1	0.893250
27.046667	0.1	0.889758
27.048333	0.1	0.893138
27.050000	0.1	0.903518
27.051667	0.1	0.918549
27.053333	0.1	0.935029
27.055000	0.1	0.950228
27.056667	0.1	0.962988
27.058333	0.1	0.973786
27.060000	0.1	0.983742
27.061667	0.1	0.993698
27.063333	0.1	1.003887
27.065000	0.1	1.013679
27.066667	0.1	1.022071
27.068333	0.1	1.028655
27.070000	0.1	1.033987
27.071667	0.1	1.039528
27.073333	0.1	1.047095
27.075000	0.1	1.057647
27.076667	0.1	1.070849
27.078333	0.1	1.085741
27.080000	0.1	1.101219
27.081667	0.1	1.116293
27.083333	0.1	1.130379
27.085000	0.1	1.143664
27.086667	0.1	1.157192
27.088333	0.1	1.171799
27.090000	0.1	1.187059
27.091667	0.1	1.202030
27.093333	0.1	1.216438
27.095000	0.1	1.230729
27.096667	0.1	1.245178
27.098333	0.1	1.259143
27.100000	0.1	1.272536
27.101667	0.1	1.287488
27.103333	0.1	1.306352
27.105000	0.1	1.328574
27.106667	0.1	1.351433
27.108333	0.1	1.373268
27.110000	0.1	1.394176
27.111667	0.1	1.414325
27.113333	0.1	1.433501
27.115000	0.1	1.452044
27.116667	0.1	1.470898
27.118333	0.1	1.490829
27.120000	0.1	1.511867
27.121667	0.1	1.533879
27.123333	0.1	1.557423
27.125000	0.1	1.583230
27.126667	0.1	1.611183
27.128333	0.1	1.640720
27.130000	0.1	1.671794
27.131667	0.1	1.704232
27.133333	0.1	1.736991
27.135000	0.1	1.769532
27.136667	0.1	1.802533
27.138333	0.1	1.836470
27.140000	0.1	1.870897
27.141667	0.1	1.905602
27.143333	0.1	1.941975
27.145000	0.1	1.982381
27.146667	0.1	2.027745
27.148333	0.1	2.076742
27.150000	0.1	2.127578
27.151667	0.1	2.179947
27.153333	0.1	2.234508
27.155000	0.1	2.291235
27.156667	0.1	2.349629
27.158333	0.1	2.409667
27.160000	0.1	2.471725
27.161667	0.1	2.536266
27.163333	0.1	2.603722
27.165000	0.1	2.674591
27.166667	0.1	2.748966
27.168333	0.1	2.825726
27.170000	0.1	2.903575
27.171667	0.1	2.982579
27.173333	0.1	3.063949
27.175000	0.1	3.149551
27.176667	0.1	3.242092
27.178333	0.1	3.344193
27.180000	0.1	3.456003
27.181667	0.1	3.574705
27.183333	0.1	3.696927
27.185000	0.1	3.821040
27.186667	0.1	3.947606
27.188333	0.1	4.078555
27.190000	0.1	4.215650
27.191667	0.1	4.359544
27.193333	0.1	4.510772
27.195000	0.1	4.670247
27.196667	0.1	4.838277
27.198333	0.1	5.014329
27.200000	0.1	5.198042
27.201667	0.1	5.389606
27.203333	0.1	5.589291
27.205000	0.1	5.797260
27.206667	0.1	6.014323
27.208333	0.1	6.241733
27.210000	0.1	6.479290
27.211667	0.1	6.725229
27.213333	0.1	6.978386
27.215000	0.1	7.238756
27.216667	0.1	7.506376
27.218333	0.1	7.780925
27.220000	0.1	8.061598
27.221667	0.1	8.346941
27.223333	0.1	8.635763
27.225000	0.1	8.927924
27.226667	0.1	9.223428
27.228333	0.1	9.521325
27.230000	0.1	9.819604
27.231667	0.1	10.116338
27.233333	0.1	10.410822
27.235000	0.1	10.703155
27.236667	0.1	10.992824
27.238333	0.1	11.277692
27.240000	0.1	11.554640
27.241667	0.1	11.821645
27.243333	0.1	12.078392
27.245000	0.1	12.324937
27.246667	0.1	12.560128
27.248333	0.1	12.781126
27.250000	0.1	12.984872
27.251667	0.1	13.170210
27.253333	0.1	13.337820
27.255000	0.1	13.487996
27.256667	0.1	13.619312
27.258333	0.1	13.729418
27.260000	0.1	13.815924
27.261667	0.1	13.876800
27.263333	0.1	13.910960
27.265000	0.1	13.918905
27.266667	0.1	13.902485
27.268333	0.1	13.862806
27.270000	0.1	13.799435
27.271667	0.1	13.712058
27.273333	0.1	13.600751
27.275000	0.1	13.465374
27.276667	0.1	13.306700
27.278333	0.1	13.127085
27.280000	0.1	12.929086
27.281667	0.1	12.713964
27.283333	0.1	12.481762
27.285000	0.1	12.232647
27.286667	0.1	11.967840
27.288333	0.1	11.689556
27.290000	0.1	11.400576
27.291667	0.1	11.103265
27.293333	0.1	10.798415
27.295000	0.1	10.485956
27.296667	0.1	10.166769
27.298333	0.1	9.842822
27.300000	0.1	9.516021
27.301667	0.1	9.187181
27.303333	0.1	8.856263
27.305000	0.1	8.524288
27.306667	0.1	8.194349
27.308333	0.1	7.869741
27.310000	0.1	7.551685
27.311667	0.1	7.239524
27.313333	0.1	6.933003
27.315000	0.1	6.633899
27.316667	0.1	6.344421
27.318333	0.1	6.064349
27.320000	0.1	5.791816
27.321667	0.1	5.526096
27.323333	0.1	5.267621
27.325000	0.1	5.016597
27.326667	0.1	4.773587
27.328333	0.1	4.540673
27.330000	0.1	4.320163
27.331667	0.1	4.112097
27.333333	0.1	3.914079
27.335000	0.1	3.723763
27.336667	0.1	3.540600
27.338333	0.1	3.365353
27.340000	0.1	3.199712
27.341667	0.1	3.046012
27.343333	0.1	2.904888
27.345000	0.1	2.773567
27.346667	0.1	2.648504
27.348333	0.1	2.529244
27.350000	0.1	2.418016
27.351667	0.1	2.315855
27.353333	0.1	2.220799
27.355000	0.1	2.129725
27.356667	0.1	2.040844
27.358333	0.1	1.954809
27.360000	0.1	1.873788
27.361667	0.1	1.799283
27.363333	0.1	1.730695
27.365000	0.1	1.666029
27.366667	0.1	1.604189
27.368333	0.1	1.546070
27.370000	0.1	1.493008
27.371667	0.1	1.444751
27.373333	0.1	1.399075
27.375000	0.1	1.353244
27.376667	0.1	1.305980
27.378333	0.1	1.258589
27.380000	0.1	1.214137
27.381667	0.1	1.174775
27.383333	0.1	1.140116
27.385000	0.1	1.108614
27.386667	0.1	1.079533
27.388333	0.1	1.052818
27.390000	0.1	1.027859
27.391667	0.1	1.003500
27.393333	0.1	0.979104
27.395000	0.1	0.954764
27.396667	0.1	0.930675
27.398333	0.1	0.907378
27.400000	0.1	0.885911
27.401667	0.1	0.866605
27.403333	0.1	0.848393
27.405000	0.1	0.830046
27.406667	0.1	0.811052
27.408333	0.1	0.791140
27.410000	0.1	0.770492
27.411667	0.1	0.751233
27.413333	0.1	0.736942
27.415000	0.1	0.728723
27.416667	0.1	0.723121
27.418333	0.1	0.715470
27.420000	0.1	0.703828
27.421667	0.1	0.689370
27.423333	0.1	0.675069
27.425000	0.1	0.663688
27.426667	0.1	0.655307
27.428333	0.1	0.647292
27.430000	0.1	0.637285
27.431667	0.1	0.625202
27.433333	0.1	0.612596
27.435000	0.1	0.601816
27.436667	0.1	0.595278
27.438333	0.1	0.593751
27.440000	0.1	0.594864
27.441667	0.1	0.594533
27.443333	0.1	0.590682
27.445000	0.1	0.584759
27.446667	0.1	0.579236
27.448333	0.1	0.574961
27.450000	0.1	0.571641
27.451667	0.1	0.569080
27.453333	0.1	0.567008
27.455000	0.1	0.565057
27.456667	0.1	0.563036
27.458333	0.1	0.560004
27.460000	0.1	0.554370
27.461667	0.1	0.546202
27.463333	0.1	0.538053
27.465000	0.1	0.532358
27.466667	0.1	0.529205
27.468333	0.1	0.527268
27.470000	0.1	0.525471
27.471667	0.1	0.523580
27.473333	0.1	0.522221
27.475000	0.1	0.522016
27.476667	0.1	0.521885
27.478333	0.1	0.519371
27.480000	0.1	0.513974
27.481667	0.1	0.508367
27.483333	0.1	0.505461
27.485000	0.1	0.505876
27.486667	0.1	0.507855
27.488333	0.1	0.509038
27.490000	0.1	0.509373
27.491667	0.1	0.511203
27.493333	0.1	0.515985
27.495000	0.1	0.522356
27.496667	0.1	0.526449
27.498333	0.1	0.524321
27.500000	0.1	0.515864
27.501667	0.1	0.505699
27.503333	0.1	0.499277
27.505000	0.1	0.498719
27.506667	0.1	0.502318
27.508333	0.1	0.506802
27.510000	0.1	0.509713
27.511667	0.1	0.510490
27.513333	0.1	0.509494
27.515000	0.1	0.506747
27.516667	0.1	0.502327
27.518333	0.1	0.497336
27.520000	0.1	0.493643
27.521667	0.1	0.492143
27.523333	0.1	0.491785
27.525000	0.1	0.491017
27.526667	0.1	0.489461
27.528333	0.1	0.487915
27.530000	0.1	0.487263
27.531667	0.1	0.487184
27.533333	0.1	0.486113
27.535000	0.1	0.483193
27.536667	0.1	0.479850
27.538333	0.1	0.478090
27.540000	0.1	0.478267
27.541667	0.1	0.479394
27.543333	0.1	0.480372
27.545000	0.1	0.480721
27.546667	0.1	0.480693
27.548333	0.1	0.480353
27.550000	0.1	0.478891
27.551667	0.1	0.475249
27.553333	0.1	0.469466
27.555000	0.1	0.463617
27.556667	0.1	0.460814
27.558333	0.1	0.461792
27.560000	0.1	0.463384
27.561667	0.1	0.461997
27.563333	0.1	0.457452
27.565000	0.1	0.452399
27.566667	0.1	0.449419
27.568333	0.1	0.449121
27.570000	0.1	0.449601
27.571667	0.1	0.447826
27.573333	0.1	0.442578
27.575000	0.1	0.435961
27.576667	0.1	0.430709
27.578333	0.1	0.426834
27.580000	0.1	0.422564
27.581667	0.1	0.417270
27.583333	0.1	0.412096
27.585000	0.1	0.408804
27.586667	0.1	0.408185
27.588333	0.1	0.409484
27.590000	0.1	0.411356
27.591667	0.1	0.412660
27.593333	0.1	0.412483
27.595000	0.1	0.410532
27.596667	0.1	0.407659
27.598333	0.1	0.405028
27.600000	0.1	0.402834
27.601667	0.1	0.400855
27.603333	0.1	0.399267
27.605000	0.1	0.398038
27.606667	0.1	0.396511
27.608333	0.1	0.394275
27.610000	0.1	0.391775
27.611667	0.1	0.389968
27.613333	0.1	0.389935
27.615000	0.1	0.392441
27.616667	0.1	0.397270
27.618333	0.1	0.402774
27.620000	0.1	0.406834
27.621667	0.1	0.408897
27.623333	0.1	0.409679
27.625000	0.1	0.409223
27.626667	0.1	0.407291
27.628333	0.1	0.404716
27.630000	0.1	0.402462
27.631667	0.1	0.400278
27.633333	0.1	0.397358
27.635000	0.1	0.393586
27.636667	0.1	0.389605
27.638333	0.1	0.386196
27.640000	0.1	0.384510
27.641667	0.1	0.385786
27.643333	0.1	0.389544
27.645000	0.1	0.393111
27.646667	0.1	0.393996
27.648333	0.1	0.391589
27.650000	0.1	0.386918
27.651667	0.1	0.381861
27.653333	0.1	0.378247
27.655000	0.1	0.377269
27.656667	0.1	0.379323
27.658333	0.1	0.383691
27.660000	0.1	0.388892
27.661667	0.1	0.393670
27.663333	0.1	0.397451
27.665000	0.1	0.399882
27.666667	0.1	0.400185
27.668333	0.1	0.397600
27.670000	0.1	0.392315
27.671667	0.1	0.385735
27.673333	0.1	0.380459
27.675000	0.1	0.378331
27.676667	0.1	0.378815
27.678333	0.1	0.380776
27.680000	0.1	0.383626
27.681667	0.1	0.386094
27.683333	0.1	0.386559
27.685000	0.1	0.385107
27.686667	0.1	0.383733
27.688333	0.1	0.384096
27.690000	0.1	0.386089
27.691667	0.1	0.388711
27.693333	0.1	0.391011
27.695000	0.1	0.392389
27.696667	0.1	0.393083
27.698333	0.1	0.393973
27.700000	0.1	0.395384
27.701667	0.1	0.396422
27.703333	0.1	0.395440
27.705000	0.1	0.391705
27.706667	0.1	0.386536
27.708333	0.1	0.382150
27.710000	0.1	0.379346
27.711667	0.1	0.377046
27.713333	0.1	0.374643
27.715000	0.1	0.373791
27.716667	0.1	0.376729
27.718333	0.1	0.384026
27.720000	0.1	0.394145
27.721667	0.1	0.404208
27.723333	0.1	0.411938
27.725000	0.1	0.417335
27.726667	0.1	0.421247
27.728333	0.1	0.423118
27.730000	0.1	0.422164
27.731667	0.1	0.419333
27.733333	0.1	0.416846
27.735000	0.1	0.416911
27.736667	0.1	0.420860
27.738333	0.1	0.428092
27.740000	0.1	0.435333
27.741667	0.1	0.438783
27.743333	0.1	0.437540
27.745000	0.1	0.433503
27.746667	0.1	0.429018
27.748333	0.1	0.426248
27.750000	0.1	0.426467
27.751667	0.1	0.429195
27.753333	0.1	0.433447
27.755000	0.1	0.438523
27.756667	0.1	0.442974
27.758333	0.1	0.444697
27.760000	0.1	0.442774
27.761667	0.1	0.438727
27.763333	0.1	0.435803
27.765000	0.1	0.436455
27.766667	0.1	0.439887
27.768333	0.1	0.442369
27.770000	0.1	0.440450
27.771667	0.1	0.433573
27.773333	0.1	0.424152
27.775000	0.1	0.416324
27.776667	0.1	0.413666
27.778333	0.1	0.416324
27.780000	0.1	0.421335
27.781667	0.1	0.426238
27.783333	0.1	0.430844
27.785000	0.1	0.435030
27.786667	0.1	0.436967
27.788333	0.1	0.434569
27.790000	0.1	0.428096
27.791667	0.1	0.420655
27.793333	0.1	0.415700
27.795000	0.1	0.414192
27.796667	0.1	0.414122
27.798333	0.1	0.412981
27.800000	0.1	0.410369
27.801667	0.1	0.407505
27.803333	0.1	0.404860
27.805000	0.1	0.401693
27.806667	0.1	0.397339
27.808333	0.1	0.392408
27.810000	0.1	0.388948
27.811667	0.1	0.388222
27.813333	0.1	0.388823
27.815000	0.1	0.388394
27.816667	0.1	0.386299
27.818333	0.1	0.383924
27.820000	0.1	0.382848
27.821667	0.1	0.383263
27.823333	0.1	0.384767
27.825000	0.1	0.387677
27.826667	0.1	0.392287
27.828333	0.1	0.397288
27.830000	0.1	0.399733
27.831667	0.1	0.397111
27.833333	0.1	0.389684
27.835000	0.1	0.380669
27.836667	0.1	0.373903
27.838333	0.1	0.371393
27.840000	0.1	0.372431
27.841667	0.1	0.374489
27.843333	0.1	0.375500
27.845000	0.1	0.375709
27.846667	0.1	0.376287
27.848333	0.1	0.376645
27.850000	0.1	0.375258
27.851667	0.1	0.372767
27.853333	0.1	0.371630
27.855000	0.1	0.372785
27.856667	0.1	0.374890
27.858333	0.1	0.376166
27.860000	0.1	0.375831
27.861667	0.1	0.374485
27.863333	0.1	0.373051
27.865000	0.1	0.371858
27.866667	0.1	0.371342
27.868333	0.1	0.372091
27.870000	0.1	0.373926
27.871667	0.1	0.375640
27.873333	0.1	0.375551
27.875000	0.1	0.373032
27.876667	0.1	0.369963
27.878333	0.1	0.369414
27.880000	0.1	0.372659
27.881667	0.1	0.378285
27.883333	0.1	0.383658
27.885000	0.1	0.386797
27.886667	0.1	0.387779
27.888333	0.1	0.388529
27.890000	0.1	0.390802
27.891667	0.1	0.394639
27.893333	0.1	0.398629
27.895000	0.1	0.401177
27.896667	0.1	0.401363
27.898333	0.1	0.399509
27.900000	0.1	0.397041
27.901667	0.1	0.395295
27.903333	0.1	0.394164
27.905000	0.1	0.392268
27.906667	0.1	0.388767
27.908333	0.1	0.384199
27.910000	0.1	0.379244
27.911667	0.1	0.373730
27.913333	0.1	0.367626
27.915000	0.1	0.362014
27.916667	0.1	0.358005
27.918333	0.1	0.355900
27.920000	0.1	0.355989
27.921667	0.1	0.358592
27.923333	0.1	0.363602
27.925000	0.1	0.370718
27.926667	0.1	0.379295
27.928333	0.1	0.387500
27.930000	0.1	0.392492
27.931667	0.1	0.392464
27.933333	0.1	0.387807
27.935000	0.1	0.380231
27.936667	0.1	0.371612
27.938333	0.1	0.363467
27.940000	0.1	0.356846
27.941667	0.1	0.352212
27.943333	0.1	0.349865
27.945000	0.1	0.350401
27.946667	0.1	0.354182
27.948333	0.1	0.361027
27.950000	0.1	0.370000
27.951667	0.1	0.378573
27.953333	0.1	0.383314
27.955000	0.1	0.382275
27.956667	0.1	0.376110
27.958333	0.1	0.367612
27.960000	0.1	0.360725
27.961667	0.1	0.358326
27.963333	0.1	0.359751
27.965000	0.1	0.361190
27.966667	0.1	0.358862
27.968333	0.1	0.351747
27.970000	0.1	0.342233
27.971667	0.1	0.334787
27.973333	0.1	0.332948
27.975000	0.1	0.336696
27.976667	0.1	0.342443
27.978333	0.1	0.346270
27.980000	0.1	0.347733
27.981667	0.1	0.349614
27.983333	0.1	0.353456
27.985000	0.1	0.356934
27.986667	0.1	0.356557
27.988333	0.1	0.351714
27.990000	0.1	0.345195
27.991667	0.1	0.340487
27.993333	0.1	0.339267
27.995000	0.1	0.340678
27.996667	0.1	0.342191
27.998333	0.1	0.341781
28.000000	0.1	0.339495
28.001667	0.1	0.336641
28.003333	0.1	0.334210
28.005000	0.1	0.332356
28.006667	0.1	0.330717
28.008333	0.1	0.328892
28.010000	0.1	0.327402
28.011667	0.1	0.327877
28.013333	0.1	0.331770
28.015000	0.1	0.338843
28.016667	0.1	0.346936
28.018333	0.1	0.353237
28.020000	0.1	0.356343
28.021667	0.1	0.357414
28.023333	0.1	0.358401
28.025000	0.1	0.359658
28.026667	0.1	0.360599
28.028333	0.1	0.360874
28.030000	0.1	0.359910
28.031667	0.1	0.357479
28.033333	0.1	0.354471
28.035000	0.1	0.351532
28.036667	0.1	0.348208
28.038333	0.1	0.344580
28.040000	0.1	0.341674
28.041667	0.1	0.339542
28.043333	0.1	0.337712
28.045000	0.1	0.336994
28.046667	0.1	0.338056
28.048333	0.1	0.339868
28.050000	0.1	0.341386
28.051667	0.1	0.343001
28.053333	0.1	0.345372
28.055000	0.1	0.348310
28.056667	0.1	0.351514
28.058333	0.1	0.355383
28.060000	0.1	0.359896
28.061667	0.1	0.363328
28.063333	0.1	0.363709
28.065000	0.1	0.361316
28.066667	0.1	0.357921
28.068333	0.1	0.354517
28.070000	0.1	0.351421
28.071667	0.1	0.349674
28.073333	0.1	0.350694
28.075000	0.1	0.354028
28.076667	0.1	0.356939
28.078333	0.1	0.357260
28.080000	0.1	0.355444
28.081667	0.1	0.353553
28.083333	0.1	0.352729
28.085000	0.1	0.351695
28.086667	0.1	0.347951
28.088333	0.1	0.340878
28.090000	0.1	0.333060
28.091667	0.1	0.328086
28.093333	0.1	0.327583
28.095000	0.1	0.330503
28.096667	0.1	0.334457
28.098333	0.1	0.337618
28.100000	0.1	0.339551
28.101667	0.1	0.340361
28.103333	0.1	0.339728
28.105000	0.1	0.336971
28.106667	0.1	0.331756
28.108333	0.1	0.324803
28.110000	0.1	0.317637
28.111667	0.1	0.311667
28.113333	0.1	0.308277
28.115000	0.1	0.308626
28.116667	0.1	0.312300
28.118333	0.1	0.317222
28.120000	0.1	0.321465
28.121667	0.1	0.324328
28.123333	0.1	0.325525
28.125000	0.1	0.324678
28.126667	0.1	0.322806
28.128333	0.1	0.322978
28.130000	0.1	0.327388
28.131667	0.1	0.334438
28.133333	0.1	0.339793
28.135000	0.1	0.340119
28.136667	0.1	0.335854
28.138333	0.1	0.330536
28.140000	0.1	0.326764
28.141667	0.1	0.323583
28.143333	0.1	0.319323
28.145000	0.1	0.314945
28.146667	0.1	0.312869
28.148333	0.1	0.314191
28.150000	0.1	0.317446
28.151667	0.1	0.319383
28.153333	0.1	0.318042
28.155000	0.1	0.315206
28.156667	0.1	0.314652
28.158333	0.1	0.318117
28.160000	0.1	0.323560
28.161667	0.1	0.327472
28.163333	0.1	0.328189
28.165000	0.1	0.326675
28.166667	0.1	0.325046
28.168333	0.1	0.324668
28.170000	0.1	0.325032
28.171667	0.1	0.324543
28.173333	0.1	0.322657
28.175000	0.1	0.320692
28.176667	0.1	0.320086
28.178333	0.1	0.320361
28.180000	0.1	0.320203
28.181667	0.1	0.319788
28.183333	0.1	0.320231
28.185000	0.1	0.321353
28.186667	0.1	0.321828
28.188333	0.1	0.321073
28.190000	0.1	0.319695
28.191667	0.1	0.318168
28.193333	0.1	0.316473
28.195000	0.1	0.315174
28.196667	0.1	0.314894
28.198333	0.1	0.314834
28.200000	0.1	0.313935
28.201667	0.1	0.312962
28.203333	0.1	0.313809
28.205000	0.1	0.317604
28.206667	0.1	0.323714
28.208333	0.1	0.329744
28.210000	0.1	0.333246
28.211667	0.1	0.333777
28.213333	0.1	0.333195
28.215000	0.1	0.333921
28.216667	0.1	0.336203
28.218333	0.1	0.337418
28.220000	0.1	0.335178
28.221667	0.1	0.330317
28.223333	0.1	0.326186
28.225000	0.1	0.325935
28.226667	0.1	0.330047
28.228333	0.1	0.335914
28.230000	0.1	0.340506
28.231667	0.1	0.343188
28.233333	0.1	0.344850
28.235000	0.1	0.345511
28.236667	0.1	0.344627
28.238333	0.1	0.342475
28.240000	0.1	0.340184
28.241667	0.1	0.339267
28.243333	0.1	0.341046
28.245000	0.1	0.345516
28.246667	0.1	0.350811
28.248333	0.1	0.354410
28.250000	0.1	0.355127
28.251667	0.1	0.354303
28.253333	0.1	0.355276
28.255000	0.1	0.360953
28.256667	0.1	0.370950
28.258333	0.1	0.381339
28.260000	0.1	0.388301
28.261667	0.1	0.391300
28.263333	0.1	0.392236
28.265000	0.1	0.392916
28.266667	0.1	0.393861
28.268333	0.1	0.394606
28.270000	0.1	0.394573
28.271667	0.1	0.393912
28.273333	0.1	0.393419
28.275000	0.1	0.393870
28.276667	0.1	0.395598
28.278333	0.1	0.398452
28.280000	0.1	0.401908
28.281667	0.1	0.405302
28.283333	0.1	0.408073
28.285000	0.1	0.409870
28.286667	0.1	0.410527
28.288333	0.1	0.410080
28.290000	0.1	0.409321
28.291667	0.1	0.409451
28.293333	0.1	0.410583
28.295000	0.1	0.411603
28.296667	0.1	0.411733
28.298333	0.1	0.410955
28.300000	0.1	0.409577
28.301667	0.1	0.408222
28.303333	0.1	0.408068
28.305000	0.1	0.410452
28.306667	0.1	0.416115
28.308333	0.1	0.424450
28.310000	0.1	0.433195
28.311667	0.1	0.439393
28.313333	0.1	0.441107
28.315000	0.1	0.438206
28.316667	0.1	0.432334
28.318333	0.1	0.425987
28.320000	0.1	0.421251
28.321667	0.1	0.419603
28.323333	0.1	0.421493
28.325000	0.1	0.425540
28.326667	0.1	0.429801
28.328333	0.1	0.433992
28.330000	0.1	0.439398
28.331667	0.1	0.446760
28.333333	0.1	0.454634
28.335000	0.1	0.460441
28.336667	0.1	0.463277
28.338333	0.1	0.464367
28.340000	0.1	0.465158
28.341667	0.1	0.466369
28.343333	0.1	0.467873
28.345000	0.1	0.468288
28.346667	0.1	0.466248
28.348333	0.1	0.463100
28.350000	0.1	0.462397
28.351667	0.1	0.466257
28.353333	0.1	0.473140
28.355000	0.1	0.478923
28.356667	0.1	0.480553
28.358333	0.1	0.478607
28.360000	0.1	0.476101
28.361667	0.1	0.475822
28.363333	0.1	0.478039
28.365000	0.1	0.480493
28.366667	0.1	0.480944
28.368333	0.1	0.478993
28.370000	0.1	0.476018
28.371667	0.1	0.474681
28.373333	0.1	0.477154
28.375000	0.1	0.483128
28.376667	0.1	0.489922
28.378333	0.1	0.494448
28.380000	0.1	0.494979
28.381667	0.1	0.491282
28.383333	0.1	0.483990
28.385000	0.1	0.474504
28.386667	0.1	0.464823
28.388333	0.1	0.456958
28.390000	0.1	0.452353
28.391667	0.1	0.451095
28.393333	0.1	0.451342
28.395000	0.1	0.450388
28.396667	0.1	0.447864
28.398333	0.1	0.446774
28.400000	0.1	0.449261
28.401667	0.1	0.453200
28.403333	0.1	0.454690
28.405000	0.1	0.451775
28.406667	0.1	0.445172
28.408333	0.1	0.437065
28.410000	0.1	0.429559
28.411667	0.1	0.424022
28.413333	0.1	0.420953
28.415000	0.1	0.419393
28.416667	0.1	0.417107
28.418333	0.1	0.412199
28.420000	0.1	0.404590
28.421667	0.1	0.396362
28.423333	0.1	0.390350
28.425000	0.1	0.387114
28.426667	0.1	0.384040
28.428333	0.1	0.378531
28.430000	0.1	0.371174
28.431667	0.1	0.365144
28.433333	0.1	0.362787
28.435000	0.1	0.363379
28.436667	0.1	0.364296
28.438333	0.1	0.363975
28.440000	0.1	0.363258
28.441667	0.1	0.363868
28.443333	0.1	0.366354
28.445000	0.1	0.369688
28.446667	0.1	0.371579
28.448333	0.1	0.369744
28.450000	0.1	0.364231
28.451667	0.1	0.357581
28.453333	0.1	0.352385
28.455000	0.1	0.349809
28.456667	0.1	0.349665
28.458333	0.1	0.350419
28.460000	0.1	0.350056
28.461667	0.1	0.347793
28.463333	0.1	0.344687
28.465000	0.1	0.342149
28.466667	0.1	0.340324
28.468333	0.1	0.338256
28.470000	0.1	0.335220
28.471667	0.1	0.331639
28.473333	0.1	0.328491
28.475000	0.1	0.326289
28.476667	0.1	0.325353
28.478333	0.1	0.326135
28.480000	0.1	0.328510
28.481667	0.1	0.331518
28.483333	0.1	0.334117
28.485000	0.1	0.335663
28.486667	0.1	0.335681
28.488333	0.1	0.334452
28.490000	0.1	0.332962
28.491667	0.1	0.330997
28.493333	0.1	0.326969
28.495000	0.1	0.320538
28.496667	0.1	0.314140
28.498333	0.1	0.311797
28.500000	0.1	0.315518
28.501667	0.1	0.322671
28.503333	0.1	0.328682
28.505000	0.1	0.332245
28.506667	0.1	0.335504
28.508333	0.1	0.339905
28.510000	0.1	0.344566
28.511667	0.1	0.348436
28.513333	0.1	0.351937
28.515000	0.1	0.356087
28.516667	0.1	0.360827
28.518333	0.1	0.364515
28.520000	0.1	0.365409
28.521667	0.1	0.363695
28.523333	0.1	0.361390
28.525000	0.1	0.360287
28.526667	0.1	0.360440
28.528333	0.1	0.360254
28.530000	0.1	0.358708
28.531667	0.1	0.357507
28.533333	0.1	0.359416
28.535000	0.1	0.364925
28.536667	0.1	0.371728
28.538333	0.1	0.377009
28.540000	0.1	0.380129
28.541667	0.1	0.383151
28.543333	0.1	0.388538
28.545000	0.1	0.396445
28.546667	0.1	0.404292
28.548333	0.1	0.409619
28.550000	0.1	0.412897
28.551667	0.1	0.416185
28.553333	0.1	0.419957
28.555000	0.1	0.422988
28.556667	0.1	0.424790
28.558333	0.1	0.426718
28.560000	0.1	0.430476
28.561667	0.1	0.436367
28.563333	0.1	0.443221
28.565000	0.1	0.449158
28.566667	0.1	0.452790
28.568333	0.1	0.454597
28.570000	0.1	0.456660
28.571667	0.1	0.460567
28.573333	0.1	0.466509
28.575000	0.1	0.474001
28.576667	0.1	0.482006
28.578333	0.1	0.488614
28.580000	0.1	0.492409
28.581667	0.1	0.494155
28.583333	0.1	0.495482
28.585000	0.1	0.496241
28.586667	0.1	0.495198
28.588333	0.1	0.493038
28.590000	0.1	0.492912
28.591667	0.1	0.497485
28.593333	0.1	0.505918
28.595000	0.1	0.514146
28.596667	0.1	0.517908
28.598333	0.1	0.515948
28.600000	0.1	0.510239
28.601667	0.1	0.503445
28.603333	0.1	0.497429
28.605000	0.1	0.493573
28.606667	0.1	0.492577
28.608333	0.1	0.493792
28.610000	0.1	0.495501
28.611667	0.1	0.496060
28.613333	0.1	0.494905
28.615000	0.1	0.493070
28.616667	0.1	0.492511
28.618333	0.1	0.494439
28.620000	0.1	0.498584
28.621667	0.1	0.503575
28.623333	0.1	0.507771
28.625000	0.1	0.509983
28.626667	0.1	0.509233
28.628333	0.1	0.504619
28.630000	0.1	0.496507
28.631667	0.1	0.487245
28.633333	0.1	0.479096
28.635000	0.1	0.472167
28.636667	0.1	0.465666
28.638333	0.1	0.459952
28.640000	0.1	0.456022
28.641667	0.1	0.454034
28.643333	0.1	0.453256
28.645000	0.1	0.452441
28.646667	0.1	0.450346
28.648333	0.1	0.446732
28.650000	0.1	0.442876
28.651667	0.1	0.439961
28.653333	0.1	0.437116
28.655000	0.1	0.432180
28.656667	0.1	0.424623
28.658333	0.1	0.416427
28.660000	0.1	0.410085
28.661667	0.1	0.407095
28.663333	0.1	0.407435
28.665000	0.1	0.408851
28.666667	0.1	0.407873
28.668333	0.1	0.402769
28.670000	0.1	0.394969
28.671667	0.1	0.387868
28.673333	0.1	0.384361
28.675000	0.1	0.384566
28.676667	0.1	0.385549
28.678333	0.1	0.383905
28.680000	0.1	0.378652
28.681667	0.1	0.371626
28.683333	0.1	0.365637
28.685000	0.1	0.362638
28.686667	0.1	0.362662
28.688333	0.1	0.363686
28.690000	0.1	0.363588
28.691667	0.1	0.362275
28.693333	0.1	0.361116
28.695000	0.1	0.360906
28.696667	0.1	0.361018
28.698333	0.1	0.360725
28.700000	0.1	0.360869
28.701667	0.1	0.363076
28.703333	0.1	0.366862
28.705000	0.1	0.369074
28.706667	0.1	0.367030
28.708333	0.1	0.361414
28.710000	0.1	0.355947
28.711667	0.1	0.354350
28.713333	0.1	0.357637
28.715000	0.1	0.364012
28.716667	0.1	0.370210
28.718333	0.1	0.373409
28.720000	0.1	0.372846
28.721667	0.1	0.369856
28.723333	0.1	0.366354
28.725000	0.1	0.362648
28.726667	0.1	0.357418
28.728333	0.1	0.351090
28.730000	0.1	0.347150
28.731667	0.1	0.348766
28.733333	0.1	0.355900
28.735000	0.1	0.366140
28.736667	0.1	0.377148
28.738333	0.1	0.387803
28.740000	0.1	0.397274
28.741667	0.1	0.404264
28.743333	0.1	0.407798
28.745000	0.1	0.408301
28.746667	0.1	0.407547
28.748333	0.1	0.407510
28.750000	0.1	0.409367
28.751667	0.1	0.413191
28.753333	0.1	0.418420
28.755000	0.1	0.424581
28.756667	0.1	0.431007
28.758333	0.1	0.436725
28.760000	0.1	0.441191
28.761667	0.1	0.444488
28.763333	0.1	0.447058
28.765000	0.1	0.449214
28.766667	0.1	0.450956
28.768333	0.1	0.452250
28.770000	0.1	0.453661
28.771667	0.1	0.456772
28.773333	0.1	0.463333
28.775000	0.1	0.473829
28.776667	0.1	0.487473
28.778333	0.1	0.502570
28.780000	0.1	0.516186
28.781667	0.1	0.525066
28.783333	0.1	0.528176
28.785000	0.1	0.528116
28.786667	0.1	0.528726
28.788333	0.1	0.531645
28.790000	0.1	0.536432
28.791667	0.1	0.542356
28.793333	0.1	0.548912
28.795000	0.1	0.555832
28.796667	0.1	0.562691
28.798333	0.1	0.568787
28.800000	0.1	0.574128
28.801667	0.1	0.579455
28.803333	0.1	0.584717
28.805000	0.1	0.588670
28.806667	0.1	0.590412
28.808333	0.1	0.590575
28.810000	0.1	0.590035
28.811667	0.1	0.588493
28.813333	0.1	0.585616
28.815000	0.1	0.582188
28.816667	0.1	0.579306
28.818333	0.1	0.577425
28.820000	0.1	0.576479
28.821667	0.1	0.576098
28.823333	0.1	0.575995
28.825000	0.1	0.576689
28.826667	0.1	0.578919
28.828333	0.1	0.581820
28.830000	0.1	0.583548
28.831667	0.1	0.583772
28.833333	0.1	0.583921
28.835000	0.1	0.585327
28.836667	0.1	0.588084
28.838333	0.1	0.590831
28.840000	0.1	0.591087
28.841667	0.1	0.586687
28.843333	0.1	0.577555
28.845000	0.1	0.565392
28.846667	0.1	0.551771
28.848333	0.1	0.537522
28.850000	0.1	0.523562
28.851667	0.1	0.511482
28.853333	0.1	0.503086
28.855000	0.1	0.499133
28.856667	0.1	0.498798
28.858333	0.1	0.500386
28.860000	0.1	0.502318
28.861667	0.1	0.503669
28.863333	0.1	0.504400
28.865000	0.1	0.504628
28.866667	0.1	0.503780
28.868333	0.1	0.501433
28.870000	0.1	0.498695
28.871667	0.1	0.497121
28.873333	0.1	0.496414
28.875000	0.1	0.494621
28.876667	0.1	0.490388
28.878333	0.1	0.484069
28.880000	0.1	0.476865
28.881667	0.1	0.469931
28.883333	0.1	0.464562
28.885000	0.1	0.462085
28.886667	0.1	0.462974
28.888333	0.1	0.466825
28.890000	0.1	0.472674
28.891667	0.1	0.478295
28.893333	0.1	0.481415
28.895000	0.1	0.483021
28.896667	0.1	0.486737
28.898333	0.1	0.494034
28.900000	0.1	0.502933
28.901667	0.1	0.511277
28.903333	0.1	0.518691
28.905000	0.1	0.525820
28.906667	0.1	0.533322
28.908333	0.1	0.540884
28.910000	0.1	0.547329
28.911667	0.1	0.552447
28.913333	0.1	0.557653
28.915000	0.1	0.564149
28.916667	0.1	0.571371
28.918333	0.1	0.577667
28.920000	0.1	0.581774
28.921667	0.1	0.583874
28.923333	0.1	0.585956
28.925000	0.1	0.590612
28.926667	0.1	0.598207
28.928333	0.1	0.606012
28.930000	0.1	0.611283
28.931667	0.1	0.614319
28.933333	0.1	0.617448
28.935000	0.1	0.622333
28.936667	0.1	0.628703
28.938333	0.1	0.634952
28.940000	0.1	0.639237
28.941667	0.1	0.640540
28.943333	0.1	0.639358
28.945000	0.1	0.637132
28.946667	0.1	0.634901
28.948333	0.1	0.632820
28.950000	0.1	0.631278
28.951667	0.1	0.631749
28.953333	0.1	0.635176
28.955000	0.1	0.640117
28.956667	0.1	0.644019
28.958333	0.1	0.645751
28.960000	0.1	0.646128
28.961667	0.1	0.646338
28.963333	0.1	0.646086
28.965000	0.1	0.643278
28.966667	0.1	0.635860
28.968333	0.1	0.623828
28.970000	0.1	0.609369
28.971667	0.1	0.595762
28.973333	0.1	0.585872
28.975000	0.1	0.580312
28.976667	0.1	0.577159
28.978333	0.1	0.574077
28.980000	0.1	0.569709
28.981667	0.1	0.563147
28.983333	0.1	0.554048
28.985000	0.1	0.543976
28.986667	0.1	0.536512
28.988333	0.1	0.534225
28.990000	0.1	0.535282
28.991667	0.1	0.535026
28.993333	0.1	0.530365
28.995000	0.1	0.520777
28.996667	0.1	0.507641
28.998333	0.1	0.494611
29.000000	0.1	0.485452
29.001667	0.1	0.480604
29.003333	0.1	0.477196
29.005000	0.1	0.471929
29.006667	0.1	0.464101
29.008333	0.1	0.455524
29.010000	0.1	0.447603
29.011667	0.1	0.440036
29.013333	0.1	0.432120
29.015000	0.1	0.424017
29.016667	0.1	0.416622
29.018333	0.1	0.410350
29.020000	0.1	0.404636
29.021667	0.1	0.398811
29.023333	0.1	0.393218
29.025000	0.1	0.388715
29.026667	0.1	0.385172
29.028333	0.1	0.381661
29.030000	0.1	0.377479
29.031667	0.1	0.372468
29.033333	0.1	0.366964
29.035000	0.1	0.361335
29.036667	0.1	0.355355
29.038333	0.1	0.348757
29.040000	0.1	0.342494
29.041667	0.1	0.338699
29.043333	0.1	0.339197
29.045000	0.1	0.344170
29.046667	0.1	0.351714
29.048333	0.1	0.358550
29.050000	0.1	0.361297
29.051667	0.1	0.358182
29.053333	0.1	0.350759
29.055000	0.1	0.342843
29.056667	0.1	0.337111
29.058333	0.1	0.333390
29.060000	0.1	0.330177
29.061667	0.1	0.326843
29.063333	0.1	0.323988
29.065000	0.1	0.322219
29.066667	0.1	0.321437
29.068333	0.1	0.321022
29.070000	0.1	0.320198
29.071667	0.1	0.318815
29.073333	0.1	0.317898
29.075000	0.1	0.318955
29.076667	0.1	0.322843
29.078333	0.1	0.328324
29.080000	0.1	0.331872
29.081667	0.1	0.330796
29.083333	0.1	0.326345
29.085000	0.1	0.322312
29.086667	0.1	0.321171
29.088333	0.1	0.322121
29.090000	0.1	0.322256
29.091667	0.1	0.318931
29.093333	0.1	0.311546
29.095000	0.1	0.302126
29.096667	0.1	0.294289
29.098333	0.1	0.291001
29.100000	0.1	0.292701
29.101667	0.1	0.297292
29.103333	0.1	0.301832
29.105000	0.1	0.304617
29.106667	0.1	0.305893
29.108333	0.1	0.307001
29.110000	0.1	0.308207
29.111667	0.1	0.307248
29.113333	0.1	0.301874
29.115000	0.1	0.293306
29.116667	0.1	0.285124
29.118333	0.1	0.280240
29.120000	0.1	0.280133
29.121667	0.1	0.284840
29.123333	0.1	0.292296
29.125000	0.1	0.299304
29.126667	0.1	0.303900
29.128333	0.1	0.306033
29.130000	0.1	0.306247
29.131667	0.1	0.304691
29.133333	0.1	0.300924
29.135000	0.1	0.294270
29.136667	0.1	0.284733
29.138333	0.1	0.274540
29.140000	0.1	0.267848
29.141667	0.1	0.267522
29.143333	0.1	0.273059
29.145000	0.1	0.281744
29.146667	0.1	0.290195
29.148333	0.1	0.295416
29.150000	0.1	0.296575
29.151667	0.1	0.295462
29.153333	0.1	0.294200
29.155000	0.1	0.293758
29.156667	0.1	0.293846
29.158333	0.1	0.292957
29.160000	0.1	0.290102
29.161667	0.1	0.287239
29.163333	0.1	0.288156
29.165000	0.1	0.294433
29.166667	0.1	0.303658
29.168333	0.1	0.311732
29.170000	0.1	0.315984
29.171667	0.1	0.316394
29.173333	0.1	0.314959
29.175000	0.1	0.313832
[truncated: 253,334 more chars]
