# Supplementary material for: Fade into you: genetic control of pigmentation patterns in red-flesh apple (Malus domestica)
Source: Front Plant Sci. 2025 Jan 13;15:1462545. doi: 10.3389/fpls.2024.1462545 (PMC11770013; doi:10.3389/fpls.2024.1462545)
Supplement: Supplementary file 4 [file DataSheet1.zip › CB B2UV_VIS_4/CB B2UV_VIS_4.txt]

URL	chrom://thermo-pfav3ojr/ChromeleonLocal/Instrument Data/Vanquish_MS/Dimitri/VALEMA/Pierre/Echantillons 03-04-24.seq/944.smp/UV_VIS_4.channel/UV_VIS_4.chm
Channel	UV_VIS_4

Injection Information:
Data Vault	ChromeleonLocal
Sequence	Echantillons 03-04-24
Name	CB B2
Number	14
Position	B:B5
Comment	colonne SB-AQ MeOH+5%AA
Processing Method	Quantitative
Instrument Method	VALEMA test separation GRAQ 4
Type	Unknown
Status	Finished
Inject Time	4/4/2024 3:50:15 AM +02:00
Volume (µl)	10.0000
Dilution Factor	1.0000
Weight	1.0000

Chromatogram Data Information:
Time Min. (min)	0.001667
Time Max. (min)	47.000000
Data Points	28200
Detector	UV
Generating Data System	Chromeleon 7.3.2.10759
Exporting Data System	Chromeleon 7.3.2.0
Operator	Instrument Controller
Signal Quantity	Absorbance
Signal Unit	mAU
Signal Min.	-7.592165
Signal Max.	29.987656
Channel	UV_VIS_4
Driver Name	VDAD.dll
Channel Type	Evaluation
Min. Step (s)	0.1
Max. Step (s)	0.1
Average Step (s)	0.1

Signal Parameter Information:
Signal Info	WVL:512 nm

Chromatogram Data:
Time (min)	Step (s)	Value (mAU)
0.001667	n.a.	0.000000
0.003333	0.1	0.000084
0.005000	0.1	0.000568
0.006667	0.1	0.001770
0.008333	0.1	0.003534
0.010000	0.1	0.005323
0.011667	0.1	0.007097
0.013333	0.1	0.009602
0.015000	0.1	0.013574
0.016667	0.1	0.018771
0.018333	0.1	0.023828
0.020000	0.1	0.027250
0.021667	0.1	0.028550
0.023333	0.1	0.028485
0.025000	0.1	0.028159
0.026667	0.1	0.027805
0.028333	0.1	0.026529
0.030000	0.1	0.023423
0.031667	0.1	0.018734
0.033333	0.1	0.013360
0.035000	0.1	0.007609
0.036667	0.1	0.001397
0.038333	0.1	-0.004796
0.040000	0.1	-0.010310
0.041667	0.1	-0.015404
0.043333	0.1	-0.020950
0.045000	0.1	-0.027115
0.046667	0.1	-0.033155
0.048333	0.1	-0.038375
0.050000	0.1	-0.042631
0.051667	0.1	-0.045961
0.053333	0.1	-0.048126
0.055000	0.1	-0.048666
0.056667	0.1	-0.047656
0.058333	0.1	-0.045625
0.060000	0.1	-0.042375
0.061667	0.1	-0.037318
0.063333	0.1	-0.030957
0.065000	0.1	-0.024941
0.066667	0.1	-0.020508
0.068333	0.1	-0.017383
0.070000	0.1	-0.014398
0.071667	0.1	-0.011004
0.073333	0.1	-0.007660
0.075000	0.1	-0.004913
0.076667	0.1	-0.002948
0.078333	0.1	-0.002147
0.080000	0.1	-0.003055
0.081667	0.1	-0.005295
0.083333	0.1	-0.007451
0.085000	0.1	-0.008401
0.086667	0.1	-0.008172
0.088333	0.1	-0.007218
0.090000	0.1	-0.005830
0.091667	0.1	-0.004456
0.093333	0.1	-0.003590
0.095000	0.1	-0.003329
0.096667	0.1	-0.003441
0.098333	0.1	-0.003586
0.100000	0.1	-0.003539
0.101667	0.1	-0.003534
0.103333	0.1	-0.003916
0.105000	0.1	-0.004610
0.106667	0.1	-0.005290
0.108333	0.1	-0.005621
0.110000	0.1	-0.005332
0.111667	0.1	-0.004293
0.113333	0.1	-0.002705
0.115000	0.1	-0.001369
0.116667	0.1	-0.001295
0.118333	0.1	-0.002873
0.120000	0.1	-0.005332
0.121667	0.1	-0.007194
0.123333	0.1	-0.007474
0.125000	0.1	-0.006421
0.126667	0.1	-0.004875
0.128333	0.1	-0.003227
0.130000	0.1	-0.001490
0.131667	0.1	-0.000065
0.133333	0.1	0.000549
0.135000	0.1	0.000489
0.136667	0.1	0.000270
0.138333	0.1	-0.000028
0.140000	0.1	-0.000531
0.141667	0.1	-0.000852
0.143333	0.1	-0.000298
0.145000	0.1	0.001085
0.146667	0.1	0.002361
0.148333	0.1	0.003004
0.150000	0.1	0.003749
0.151667	0.1	0.005364
0.153333	0.1	0.007302
0.155000	0.1	0.008391
0.156667	0.1	0.007995
0.158333	0.1	0.006459
0.160000	0.1	0.004885
0.161667	0.1	0.004396
0.163333	0.1	0.005057
0.165000	0.1	0.005811
0.166667	0.1	0.006035
0.168333	0.1	0.006473
0.170000	0.1	0.007860
0.171667	0.1	0.009602
0.173333	0.1	0.010217
0.175000	0.1	0.008452
0.176667	0.1	0.004214
0.178333	0.1	-0.000731
0.180000	0.1	-0.003744
0.181667	0.1	-0.003441
0.183333	0.1	-0.000577
0.185000	0.1	0.002598
0.186667	0.1	0.003972
0.188333	0.1	0.003176
0.190000	0.1	0.001467
0.191667	0.1	0.000056
0.193333	0.1	-0.000838
0.195000	0.1	-0.001634
0.196667	0.1	-0.002556
0.198333	0.1	-0.003381
0.200000	0.1	-0.004075
0.201667	0.1	-0.005104
0.203333	0.1	-0.006612
0.205000	0.1	-0.007949
0.206667	0.1	-0.008540
0.208333	0.1	-0.008689
0.210000	0.1	-0.008913
0.211667	0.1	-0.009150
0.213333	0.1	-0.009094
0.215000	0.1	-0.008587
0.216667	0.1	-0.007725
0.218333	0.1	-0.006701
0.220000	0.1	-0.005374
0.221667	0.1	-0.003255
0.223333	0.1	-0.000270
0.225000	0.1	0.002845
0.226667	0.1	0.005048
0.228333	0.1	0.005988
0.230000	0.1	0.006300
0.231667	0.1	0.006435
0.233333	0.1	0.005867
0.235000	0.1	0.004098
0.236667	0.1	0.001667
0.238333	0.1	-0.000326
0.240000	0.1	-0.001388
0.241667	0.1	-0.001537
0.243333	0.1	-0.000410
0.245000	0.1	0.002240
0.246667	0.1	0.005458
0.248333	0.1	0.007320
0.250000	0.1	0.006496
0.251667	0.1	0.003371
0.253333	0.1	-0.000768
0.255000	0.1	-0.005062
0.256667	0.1	-0.008889
0.258333	0.1	-0.011493
0.260000	0.1	-0.012843
0.261667	0.1	-0.014040
0.263333	0.1	-0.015711
0.265000	0.1	-0.017025
0.266667	0.1	-0.016834
0.268333	0.1	-0.014850
0.270000	0.1	-0.011660
0.271667	0.1	-0.008503
0.273333	0.1	-0.006678
0.275000	0.1	-0.006491
0.276667	0.1	-0.007111
0.278333	0.1	-0.007590
0.280000	0.1	-0.007530
0.281667	0.1	-0.006864
0.283333	0.1	-0.005891
0.285000	0.1	-0.005467
0.286667	0.1	-0.006296
0.288333	0.1	-0.008317
0.290000	0.1	-0.011125
0.291667	0.1	-0.014463
0.293333	0.1	-0.017658
0.295000	0.1	-0.019129
0.296667	0.1	-0.017453
0.298333	0.1	-0.013062
0.300000	0.1	-0.008023
0.301667	0.1	-0.004144
0.303333	0.1	-0.001844
0.305000	0.1	-0.000787
0.306667	0.1	-0.000806
0.308333	0.1	-0.001676
0.310000	0.1	-0.002710
0.311667	0.1	-0.003334
0.313333	0.1	-0.003637
0.315000	0.1	-0.004284
0.316667	0.1	-0.005695
0.318333	0.1	-0.007190
0.320000	0.1	-0.007497
0.321667	0.1	-0.006156
0.323333	0.1	-0.003977
0.325000	0.1	-0.002473
0.326667	0.1	-0.002873
0.328333	0.1	-0.005071
0.330000	0.1	-0.007688
0.331667	0.1	-0.009453
0.333333	0.1	-0.010133
0.335000	0.1	-0.009919
0.336667	0.1	-0.008550
0.338333	0.1	-0.005555
0.340000	0.1	-0.001667
0.341667	0.1	0.001118
0.343333	0.1	0.001644
0.345000	0.1	0.000712
0.346667	0.1	-0.000591
0.348333	0.1	-0.002356
0.350000	0.1	-0.005146
0.351667	0.1	-0.008666
0.353333	0.1	-0.011735
0.355000	0.1	-0.013374
0.356667	0.1	-0.013476
0.358333	0.1	-0.012415
0.360000	0.1	-0.010468
0.361667	0.1	-0.008005
0.363333	0.1	-0.005607
0.365000	0.1	-0.003544
0.366667	0.1	-0.001923
0.368333	0.1	-0.001253
0.370000	0.1	-0.001905
0.371667	0.1	-0.003646
0.373333	0.1	-0.005714
0.375000	0.1	-0.007087
0.376667	0.1	-0.007111
0.378333	0.1	-0.005970
0.380000	0.1	-0.004279
0.381667	0.1	-0.002505
0.383333	0.1	-0.001253
0.385000	0.1	-0.001239
0.386667	0.1	-0.002170
0.388333	0.1	-0.002962
0.390000	0.1	-0.003492
0.391667	0.1	-0.004475
0.393333	0.1	-0.005756
0.395000	0.1	-0.006282
0.396667	0.1	-0.005532
0.398333	0.1	-0.004270
0.400000	0.1	-0.003590
0.401667	0.1	-0.003884
0.403333	0.1	-0.004852
0.405000	0.1	-0.005714
0.406667	0.1	-0.005611
0.408333	0.1	-0.004033
0.410000	0.1	-0.000950
0.411667	0.1	0.002850
0.413333	0.1	0.005858
0.415000	0.1	0.007022
0.416667	0.1	0.006403
0.418333	0.1	0.004810
0.420000	0.1	0.003241
0.421667	0.1	0.002314
0.423333	0.1	0.001895
0.425000	0.1	0.001411
0.426667	0.1	0.000545
0.428333	0.1	-0.000806
0.430000	0.1	-0.002556
0.431667	0.1	-0.004144
0.433333	0.1	-0.004871
0.435000	0.1	-0.004913
0.436667	0.1	-0.005183
0.438333	0.1	-0.005928
0.440000	0.1	-0.006096
0.441667	0.1	-0.004326
0.443333	0.1	-0.000335
0.445000	0.1	0.004773
0.446667	0.1	0.009276
0.448333	0.1	0.012014
0.450000	0.1	0.012862
0.451667	0.1	0.012075
0.453333	0.1	0.010054
0.455000	0.1	0.007497
0.456667	0.1	0.004857
0.458333	0.1	0.001942
0.460000	0.1	-0.001146
0.461667	0.1	-0.003278
0.463333	0.1	-0.003525
0.465000	0.1	-0.002640
0.466667	0.1	-0.002128
0.468333	0.1	-0.002366
0.470000	0.1	-0.002640
0.471667	0.1	-0.002393
0.473333	0.1	-0.001541
0.475000	0.1	0.000033
0.476667	0.1	0.002277
0.478333	0.1	0.004536
0.480000	0.1	0.005988
0.481667	0.1	0.006207
0.483333	0.1	0.005094
0.485000	0.1	0.002855
0.486667	0.1	0.000116
0.488333	0.1	-0.002151
0.490000	0.1	-0.003078
0.491667	0.1	-0.002524
0.493333	0.1	-0.001332
0.495000	0.1	-0.000796
0.496667	0.1	-0.001406
0.498333	0.1	-0.002258
0.500000	0.1	-0.002403
0.501667	0.1	-0.002468
0.503333	0.1	-0.004033
0.505000	0.1	-0.007506
0.506667	0.1	-0.011548
0.508333	0.1	-0.014282
0.510000	0.1	-0.014422
0.511667	0.1	-0.011949
0.513333	0.1	-0.008219
0.515000	0.1	-0.004908
0.516667	0.1	-0.002794
0.518333	0.1	-0.001662
0.520000	0.1	-0.001104
0.521667	0.1	-0.001094
0.523333	0.1	-0.002254
0.525000	0.1	-0.005052
0.526667	0.1	-0.008894
0.528333	0.1	-0.012475
0.530000	0.1	-0.014617
0.531667	0.1	-0.014589
0.533333	0.1	-0.012591
0.535000	0.1	-0.009779
0.536667	0.1	-0.007320
0.538333	0.1	-0.005472
0.540000	0.1	-0.003870
0.541667	0.1	-0.002398
0.543333	0.1	-0.001215
0.545000	0.1	-0.000070
0.546667	0.1	0.001430
0.548333	0.1	0.002934
0.550000	0.1	0.003502
0.551667	0.1	0.002710
0.553333	0.1	0.001080
0.555000	0.1	-0.000503
0.556667	0.1	-0.001593
0.558333	0.1	-0.002342
0.560000	0.1	-0.003106
0.561667	0.1	-0.003977
0.563333	0.1	-0.004685
0.565000	0.1	-0.005206
0.566667	0.1	-0.005886
0.568333	0.1	-0.006817
0.570000	0.1	-0.007623
0.571667	0.1	-0.007898
0.573333	0.1	-0.007693
0.575000	0.1	-0.007343
0.576667	0.1	-0.006831
0.578333	0.1	-0.006068
0.580000	0.1	-0.005583
0.581667	0.1	-0.005891
0.583333	0.1	-0.006710
0.585000	0.1	-0.007730
0.586667	0.1	-0.009108
0.588333	0.1	-0.010976
0.590000	0.1	-0.013341
0.591667	0.1	-0.015888
0.593333	0.1	-0.017690
0.595000	0.1	-0.017900
0.596667	0.1	-0.016489
0.598333	0.1	-0.014189
0.600000	0.1	-0.011902
0.601667	0.1	-0.010305
0.603333	0.1	-0.009760
0.605000	0.1	-0.010091
0.606667	0.1	-0.010603
0.608333	0.1	-0.010566
0.610000	0.1	-0.009569
0.611667	0.1	-0.007674
0.613333	0.1	-0.005714
0.615000	0.1	-0.005011
0.616667	0.1	-0.006072
0.618333	0.1	-0.008098
0.620000	0.1	-0.010151
0.621667	0.1	-0.012424
0.623333	0.1	-0.015446
0.625000	0.1	-0.018552
0.626667	0.1	-0.020349
0.628333	0.1	-0.020396
0.630000	0.1	-0.019376
0.631667	0.1	-0.018296
0.633333	0.1	-0.018296
0.635000	0.1	-0.020219
0.636667	0.1	-0.023497
0.638333	0.1	-0.026370
0.640000	0.1	-0.027409
0.641667	0.1	-0.026375
0.643333	0.1	-0.023916
0.645000	0.1	-0.021118
0.646667	0.1	-0.019032
0.648333	0.1	-0.018142
0.650000	0.1	-0.018221
0.651667	0.1	-0.018589
0.653333	0.1	-0.018496
0.655000	0.1	-0.017509
0.656667	0.1	-0.016070
0.658333	0.1	-0.015353
0.660000	0.1	-0.016075
0.661667	0.1	-0.018044
0.663333	0.1	-0.020643
0.665000	0.1	-0.023074
0.666667	0.1	-0.024387
0.668333	0.1	-0.024075
0.670000	0.1	-0.022477
0.671667	0.1	-0.020573
0.673333	0.1	-0.019139
0.675000	0.1	-0.018203
0.676667	0.1	-0.017583
0.678333	0.1	-0.017430
0.680000	0.1	-0.017742
0.681667	0.1	-0.018319
0.683333	0.1	-0.019181
0.685000	0.1	-0.020270
0.686667	0.1	-0.021062
0.688333	0.1	-0.020913
0.690000	0.1	-0.019730
0.691667	0.1	-0.017886
0.693333	0.1	-0.015795
0.695000	0.1	-0.013742
0.696667	0.1	-0.011856
0.698333	0.1	-0.010314
0.700000	0.1	-0.009337
0.701667	0.1	-0.009011
0.703333	0.1	-0.009309
0.705000	0.1	-0.009942
0.706667	0.1	-0.010198
0.708333	0.1	-0.009458
0.710000	0.1	-0.007898
0.711667	0.1	-0.006477
0.713333	0.1	-0.006054
0.715000	0.1	-0.006617
0.716667	0.1	-0.007660
0.718333	0.1	-0.009234
0.720000	0.1	-0.011832
0.721667	0.1	-0.015358
0.723333	0.1	-0.019008
0.725000	0.1	-0.021989
0.726667	0.1	-0.024047
0.728333	0.1	-0.025253
0.730000	0.1	-0.025285
0.731667	0.1	-0.023819
0.733333	0.1	-0.021635
0.735000	0.1	-0.019907
0.736667	0.1	-0.018766
0.738333	0.1	-0.017723
0.740000	0.1	-0.016941
0.741667	0.1	-0.017020
0.743333	0.1	-0.018068
0.745000	0.1	-0.019679
0.746667	0.1	-0.021444
0.748333	0.1	-0.023274
0.750000	0.1	-0.025174
0.751667	0.1	-0.026831
0.753333	0.1	-0.027898
0.755000	0.1	-0.028461
0.756667	0.1	-0.028531
0.758333	0.1	-0.027707
0.760000	0.1	-0.026040
0.761667	0.1	-0.024368
0.763333	0.1	-0.023721
0.765000	0.1	-0.024475
0.766667	0.1	-0.025872
0.768333	0.1	-0.026515
0.770000	0.1	-0.025597
0.771667	0.1	-0.023586
0.773333	0.1	-0.021621
0.775000	0.1	-0.020307
0.776667	0.1	-0.019334
0.778333	0.1	-0.018519
0.780000	0.1	-0.018524
0.781667	0.1	-0.019800
0.783333	0.1	-0.021709
0.785000	0.1	-0.023260
0.786667	0.1	-0.023856
0.788333	0.1	-0.023660
0.790000	0.1	-0.023702
0.791667	0.1	-0.025057
0.793333	0.1	-0.027833
0.795000	0.1	-0.031185
0.796667	0.1	-0.033854
0.798333	0.1	-0.035018
0.800000	0.1	-0.034533
0.801667	0.1	-0.032722
0.803333	0.1	-0.030720
0.805000	0.1	-0.030142
0.806667	0.1	-0.031637
0.808333	0.1	-0.034384
0.810000	0.1	-0.036769
0.811667	0.1	-0.037281
0.813333	0.1	-0.035297
0.815000	0.1	-0.031292
0.816667	0.1	-0.026403
0.818333	0.1	-0.021844
0.820000	0.1	-0.018533
0.821667	0.1	-0.016820
0.823333	0.1	-0.016550
0.825000	0.1	-0.017337
0.826667	0.1	-0.018287
0.828333	0.1	-0.018096
0.830000	0.1	-0.016438
0.831667	0.1	-0.014380
0.833333	0.1	-0.013118
0.835000	0.1	-0.013295
0.836667	0.1	-0.015148
0.838333	0.1	-0.018114
0.840000	0.1	-0.020745
0.841667	0.1	-0.022040
0.843333	0.1	-0.022096
0.845000	0.1	-0.021444
0.846667	0.1	-0.020601
0.848333	0.1	-0.020280
0.850000	0.1	-0.021178
0.851667	0.1	-0.023390
0.853333	0.1	-0.026003
0.855000	0.1	-0.027558
0.856667	0.1	-0.027167
0.858333	0.1	-0.025243
0.860000	0.1	-0.023027
0.861667	0.1	-0.021346
0.863333	0.1	-0.019977
0.865000	0.1	-0.018203
0.866667	0.1	-0.015851
0.868333	0.1	-0.013663
0.870000	0.1	-0.012480
0.871667	0.1	-0.012517
0.873333	0.1	-0.013532
0.875000	0.1	-0.015055
0.876667	0.1	-0.016694
0.878333	0.1	-0.018510
0.880000	0.1	-0.020713
0.881667	0.1	-0.023046
0.883333	0.1	-0.025076
0.885000	0.1	-0.026678
0.886667	0.1	-0.027758
0.888333	0.1	-0.027963
0.890000	0.1	-0.027069
0.891667	0.1	-0.025560
0.893333	0.1	-0.024382
0.895000	0.1	-0.024177
0.896667	0.1	-0.024727
0.898333	0.1	-0.025225
0.900000	0.1	-0.024936
0.901667	0.1	-0.023781
0.903333	0.1	-0.022128
0.905000	0.1	-0.020312
0.906667	0.1	-0.018664
0.908333	0.1	-0.017527
0.910000	0.1	-0.017001
0.911667	0.1	-0.016615
0.913333	0.1	-0.015697
0.915000	0.1	-0.014403
0.916667	0.1	-0.013760
0.918333	0.1	-0.014435
0.920000	0.1	-0.016131
0.921667	0.1	-0.018021
0.923333	0.1	-0.019451
0.925000	0.1	-0.020433
0.926667	0.1	-0.021127
0.928333	0.1	-0.021248
0.930000	0.1	-0.020503
0.931667	0.1	-0.019041
0.933333	0.1	-0.017425
0.935000	0.1	-0.016657
0.936667	0.1	-0.017514
0.938333	0.1	-0.019739
0.940000	0.1	-0.022287
0.941667	0.1	-0.023916
0.943333	0.1	-0.024033
0.945000	0.1	-0.023129
0.946667	0.1	-0.021989
0.948333	0.1	-0.020950
0.950000	0.1	-0.020303
0.951667	0.1	-0.020401
0.953333	0.1	-0.021188
0.955000	0.1	-0.022100
0.956667	0.1	-0.022645
0.958333	0.1	-0.022822
0.960000	0.1	-0.022855
0.961667	0.1	-0.022794
0.963333	0.1	-0.022780
0.965000	0.1	-0.023255
0.966667	0.1	-0.024498
0.968333	0.1	-0.026170
0.970000	0.1	-0.027530
0.971667	0.1	-0.028163
0.973333	0.1	-0.028214
0.975000	0.1	-0.028028
0.976667	0.1	-0.027786
0.978333	0.1	-0.027237
0.980000	0.1	-0.025691
0.981667	0.1	-0.023018
0.983333	0.1	-0.020275
0.985000	0.1	-0.018682
0.986667	0.1	-0.018375
0.988333	0.1	-0.018440
0.990000	0.1	-0.017956
0.991667	0.1	-0.016759
0.993333	0.1	-0.015288
0.995000	0.1	-0.013835
0.996667	0.1	-0.012610
0.998333	0.1	-0.012196
1.000000	0.1	-0.013225
1.001667	0.1	-0.015865
1.003333	0.1	-0.019679
1.005000	0.1	-0.023618
1.006667	0.1	-0.026519
1.008333	0.1	-0.027618
1.010000	0.1	-0.026776
1.011667	0.1	-0.024741
1.013333	0.1	-0.022682
1.015000	0.1	-0.021178
1.016667	0.1	-0.020238
1.018333	0.1	-0.019856
1.020000	0.1	-0.019828
1.021667	0.1	-0.019651
1.023333	0.1	-0.019092
1.025000	0.1	-0.018384
1.026667	0.1	-0.017886
1.028333	0.1	-0.017588
1.030000	0.1	-0.017076
1.031667	0.1	-0.016205
1.033333	0.1	-0.015339
1.035000	0.1	-0.014771
1.036667	0.1	-0.014291
1.038333	0.1	-0.013402
1.040000	0.1	-0.011935
1.041667	0.1	-0.010449
1.043333	0.1	-0.009933
1.045000	0.1	-0.011143
1.046667	0.1	-0.014035
1.048333	0.1	-0.017541
1.050000	0.1	-0.020275
1.051667	0.1	-0.021709
1.053333	0.1	-0.022217
1.055000	0.1	-0.022119
1.056667	0.1	-0.021546
1.058333	0.1	-0.020871
1.060000	0.1	-0.020415
1.061667	0.1	-0.020079
1.063333	0.1	-0.019954
1.065000	0.1	-0.020536
1.066667	0.1	-0.021700
1.068333	0.1	-0.022692
1.070000	0.1	-0.023413
1.071667	0.1	-0.024382
1.073333	0.1	-0.025551
1.075000	0.1	-0.026459
1.076667	0.1	-0.027176
1.078333	0.1	-0.028051
1.080000	0.1	-0.029150
1.081667	0.1	-0.030510
1.083333	0.1	-0.031902
1.085000	0.1	-0.032447
1.086667	0.1	-0.031637
1.088333	0.1	-0.029928
1.090000	0.1	-0.027791
1.091667	0.1	-0.025025
1.093333	0.1	-0.021509
1.095000	0.1	-0.017947
1.096667	0.1	-0.015656
1.098333	0.1	-0.015632
1.100000	0.1	-0.018012
1.101667	0.1	-0.021788
1.103333	0.1	-0.024815
1.105000	0.1	-0.025360
1.106667	0.1	-0.023968
1.108333	0.1	-0.022771
1.110000	0.1	-0.023055
1.111667	0.1	-0.024317
1.113333	0.1	-0.025295
1.115000	0.1	-0.025597
1.116667	0.1	-0.026100
1.118333	0.1	-0.027507
1.120000	0.1	-0.029309
1.121667	0.1	-0.030515
1.123333	0.1	-0.030533
1.125000	0.1	-0.029276
1.126667	0.1	-0.026994
1.128333	0.1	-0.024266
1.130000	0.1	-0.021812
1.131667	0.1	-0.020121
1.133333	0.1	-0.019618
1.135000	0.1	-0.021146
1.136667	0.1	-0.025183
1.138333	0.1	-0.030505
1.140000	0.1	-0.034748
1.141667	0.1	-0.036336
1.143333	0.1	-0.035302
1.145000	0.1	-0.032834
1.146667	0.1	-0.030613
1.148333	0.1	-0.029923
1.150000	0.1	-0.030925
1.151667	0.1	-0.032722
1.153333	0.1	-0.034156
1.155000	0.1	-0.034934
1.156667	0.1	-0.035693
1.158333	0.1	-0.036894
1.160000	0.1	-0.037877
1.161667	0.1	-0.037407
1.163333	0.1	-0.035046
1.165000	0.1	-0.031786
1.166667	0.1	-0.029248
1.168333	0.1	-0.028228
1.170000	0.1	-0.027921
1.171667	0.1	-0.026757
1.173333	0.1	-0.024131
1.175000	0.1	-0.021234
1.176667	0.1	-0.020168
1.178333	0.1	-0.022133
1.180000	0.1	-0.026571
1.181667	0.1	-0.031623
1.183333	0.1	-0.035292
1.185000	0.1	-0.036638
1.186667	0.1	-0.036051
1.188333	0.1	-0.034478
1.190000	0.1	-0.032592
1.191667	0.1	-0.030510
1.193333	0.1	-0.028051
1.195000	0.1	-0.025476
1.196667	0.1	-0.023488
1.198333	0.1	-0.022473
1.200000	0.1	-0.022384
1.201667	0.1	-0.023292
1.203333	0.1	-0.025281
1.205000	0.1	-0.027968
1.206667	0.1	-0.030473
1.208333	0.1	-0.031819
1.210000	0.1	-0.031362
1.211667	0.1	-0.029108
1.213333	0.1	-0.025975
1.215000	0.1	-0.023488
1.216667	0.1	-0.022613
1.218333	0.1	-0.022873
1.220000	0.1	-0.022785
1.221667	0.1	-0.021262
1.223333	0.1	-0.018869
1.225000	0.1	-0.017430
1.226667	0.1	-0.018287
1.228333	0.1	-0.021178
1.230000	0.1	-0.024694
1.231667	0.1	-0.027278
1.233333	0.1	-0.027991
1.235000	0.1	-0.026738
1.236667	0.1	-0.024275
1.238333	0.1	-0.021784
1.240000	0.1	-0.020405
1.241667	0.1	-0.020913
1.243333	0.1	-0.023167
1.245000	0.1	-0.026156
1.246667	0.1	-0.029006
1.248333	0.1	-0.031283
1.250000	0.1	-0.032401
1.251667	0.1	-0.031469
1.253333	0.1	-0.028238
1.255000	0.1	-0.023800
1.256667	0.1	-0.019786
1.258333	0.1	-0.017234
1.260000	0.1	-0.016396
1.261667	0.1	-0.016796
1.263333	0.1	-0.017555
1.265000	0.1	-0.018165
1.266667	0.1	-0.018463
1.268333	0.1	-0.018240
1.270000	0.1	-0.017681
1.271667	0.1	-0.017593
1.273333	0.1	-0.018626
1.275000	0.1	-0.020727
1.276667	0.1	-0.023250
1.278333	0.1	-0.025262
1.280000	0.1	-0.026110
1.281667	0.1	-0.025649
1.283333	0.1	-0.023758
1.285000	0.1	-0.020643
1.286667	0.1	-0.017686
1.288333	0.1	-0.016512
1.290000	0.1	-0.017290
1.291667	0.1	-0.019334
1.293333	0.1	-0.022557
1.295000	0.1	-0.027176
1.296667	0.1	-0.032969
1.298333	0.1	-0.039358
1.300000	0.1	-0.045835
1.301667	0.1	-0.052569
1.303333	0.1	-0.060587
1.305000	0.1	-0.071023
1.306667	0.1	-0.083912
1.308333	0.1	-0.097831
1.310000	0.1	-0.110683
1.311667	0.1	-0.120662
1.313333	0.1	-0.126828
1.315000	0.1	-0.129235
1.316667	0.1	-0.128318
1.318333	0.1	-0.124197
1.320000	0.1	-0.116774
1.321667	0.1	-0.105752
1.323333	0.1	-0.090683
1.325000	0.1	-0.071772
1.326667	0.1	-0.050003
1.328333	0.1	-0.026263
1.330000	0.1	-0.001527
1.331667	0.1	0.022459
1.333333	0.1	0.043572
1.335000	0.1	0.060466
1.336667	0.1	0.073137
1.338333	0.1	0.082240
1.340000	0.1	0.088336
1.341667	0.1	0.091996
1.343333	0.1	0.093784
1.345000	0.1	0.093500
1.346667	0.1	0.090166
1.348333	0.1	0.083330
1.350000	0.1	0.073826
1.351667	0.1	0.062818
1.353333	0.1	0.050962
1.355000	0.1	0.038878
1.356667	0.1	0.027297
1.358333	0.1	0.016643
1.360000	0.1	0.007153
1.361667	0.1	-0.000885
1.363333	0.1	-0.007325
1.365000	0.1	-0.012200
1.366667	0.1	-0.015316
1.368333	0.1	-0.016615
1.370000	0.1	-0.017155
1.371667	0.1	-0.018738
1.373333	0.1	-0.022450
1.375000	0.1	-0.028112
1.376667	0.1	-0.034668
1.378333	0.1	-0.040876
1.380000	0.1	-0.046049
1.381667	0.1	-0.050622
1.383333	0.1	-0.056266
1.385000	0.1	-0.064918
1.386667	0.1	-0.077356
1.388333	0.1	-0.092862
1.390000	0.1	-0.110054
1.391667	0.1	-0.127610
1.393333	0.1	-0.144560
1.395000	0.1	-0.160518
1.396667	0.1	-0.175848
1.398333	0.1	-0.191238
1.400000	0.1	-0.207135
1.401667	0.1	-0.223666
1.403333	0.1	-0.240970
1.405000	0.1	-0.259252
1.406667	0.1	-0.278298
1.408333	0.1	-0.297399
1.410000	0.1	-0.316100
1.411667	0.1	-0.334475
1.413333	0.1	-0.352496
1.415000	0.1	-0.369707
1.416667	0.1	-0.385744
1.418333	0.1	-0.400599
1.420000	0.1	-0.414569
1.421667	0.1	-0.428152
1.423333	0.1	-0.441577
1.425000	0.1	-0.454453
1.426667	0.1	-0.466122
1.428333	0.1	-0.476222
1.430000	0.1	-0.484721
1.431667	0.1	-0.491892
1.433333	0.1	-0.498653
1.435000	0.1	-0.506076
1.436667	0.1	-0.514300
1.438333	0.1	-0.522723
1.440000	0.1	-0.530398
1.441667	0.1	-0.535860
1.443333	0.1	-0.537969
1.445000	0.1	-0.537029
1.446667	0.1	-0.534430
1.448333	0.1	-0.531925
1.450000	0.1	-0.530900
1.451667	0.1	-0.531604
1.453333	0.1	-0.533438
1.455000	0.1	-0.535874
1.456667	0.1	-0.538286
1.458333	0.1	-0.539622
1.460000	0.1	-0.538970
1.461667	0.1	-0.536409
1.463333	0.1	-0.533191
1.465000	0.1	-0.531138
1.466667	0.1	-0.531371
1.468333	0.1	-0.533680
1.470000	0.1	-0.536852
1.471667	0.1	-0.539413
1.473333	0.1	-0.540633
1.475000	0.1	-0.540940
1.476667	0.1	-0.541704
1.478333	0.1	-0.544484
1.480000	0.1	-0.549708
1.481667	0.1	-0.556218
1.483333	0.1	-0.562696
1.485000	0.1	-0.568782
1.486667	0.1	-0.574677
1.488333	0.1	-0.580545
1.490000	0.1	-0.586435
1.491667	0.1	-0.592591
1.493333	0.1	-0.599297
1.495000	0.1	-0.606608
1.496667	0.1	-0.614645
1.498333	0.1	-0.623516
1.500000	0.1	-0.632615
1.501667	0.1	-0.640722
1.503333	0.1	-0.646771
1.505000	0.1	-0.650394
1.506667	0.1	-0.652107
1.508333	0.1	-0.652564
1.510000	0.1	-0.651930
1.511667	0.1	-0.650212
1.513333	0.1	-0.647316
1.515000	0.1	-0.642566
1.516667	0.1	-0.635376
1.518333	0.1	-0.626072
1.520000	0.1	-0.615376
1.521667	0.1	-0.603865
1.523333	0.1	-0.592452
1.525000	0.1	-0.582053
1.526667	0.1	-0.572558
1.528333	0.1	-0.562822
1.530000	0.1	-0.551790
1.531667	0.1	-0.539222
1.533333	0.1	-0.525615
1.535000	0.1	-0.511715
1.536667	0.1	-0.498192
1.538333	0.1	-0.485424
1.540000	0.1	-0.473619
1.541667	0.1	-0.463370
1.543333	0.1	-0.455426
1.545000	0.1	-0.449959
1.546667	0.1	-0.446485
1.548333	0.1	-0.444222
1.550000	0.1	-0.442052
1.551667	0.1	-0.438439
1.553333	0.1	-0.432236
1.555000	0.1	-0.423677
1.556667	0.1	-0.413810
1.558333	0.1	-0.403197
1.560000	0.1	-0.391919
1.561667	0.1	-0.380459
1.563333	0.1	-0.369940
1.565000	0.1	-0.361828
1.566667	0.1	-0.357684
1.568333	0.1	-0.359025
1.570000	0.1	-0.367207
1.571667	0.1	-0.383682
1.573333	0.1	-0.410234
1.575000	0.1	-0.448655
1.576667	0.1	-0.500842
1.578333	0.1	-0.570114
1.580000	0.1	-0.661677
1.581667	0.1	-0.781370
1.583333	0.1	-0.934880
1.585000	0.1	-1.128349
1.586667	0.1	-1.368951
1.588333	0.1	-1.664013
1.590000	0.1	-2.019675
1.591667	0.1	-2.440410
1.593333	0.1	-2.928432
1.595000	0.1	-3.481954
1.596667	0.1	-4.092809
1.598333	0.1	-4.744618
1.600000	0.1	-5.412172
1.601667	0.1	-6.061769
1.603333	0.1	-6.651832
1.605000	0.1	-7.134462
1.606667	0.1	-7.459237
1.608333	0.1	-7.578987
1.610000	0.1	-7.455815
1.611667	0.1	-7.066196
1.613333	0.1	-6.404514
1.615000	0.1	-5.484126
1.616667	0.1	-4.336345
1.618333	0.1	-3.007734
1.620000	0.1	-1.554927
1.621667	0.1	-0.037211
1.623333	0.1	1.490568
1.625000	0.1	2.982267
1.626667	0.1	4.402255
1.628333	0.1	5.725310
1.630000	0.1	6.935149
1.631667	0.1	8.022632
1.633333	0.1	8.983761
1.635000	0.1	9.818091
1.636667	0.1	10.527950
1.638333	0.1	11.117011
1.640000	0.1	11.588722
1.641667	0.1	11.946457
1.643333	0.1	12.194836
1.645000	0.1	12.340234
1.646667	0.1	12.390716
1.648333	0.1	12.356271
1.650000	0.1	12.248652
1.651667	0.1	12.079948
1.653333	0.1	11.860807
1.655000	0.1	11.600051
1.656667	0.1	11.305865
1.658333	0.1	10.986351
1.660000	0.1	10.648984
1.661667	0.1	10.300172
1.663333	0.1	9.944919
1.665000	0.1	9.586709
1.666667	0.1	9.228275
1.668333	0.1	8.872496
1.670000	0.1	8.522142
1.671667	0.1	8.178949
1.673333	0.1	7.843222
1.675000	0.1	7.514264
1.676667	0.1	7.191384
1.678333	0.1	6.874502
1.680000	0.1	6.564055
1.681667	0.1	6.260816
1.683333	0.1	5.965354
1.685000	0.1	5.677431
1.686667	0.1	5.396474
1.688333	0.1	5.122349
1.690000	0.1	4.855320
1.691667	0.1	4.595816
1.693333	0.1	4.344527
1.695000	0.1	4.102099
1.696667	0.1	3.868034
1.698333	0.1	3.640736
1.700000	0.1	3.418969
1.701667	0.1	3.202669
1.703333	0.1	2.992381
1.705000	0.1	2.788366
1.706667	0.1	2.590409
1.708333	0.1	2.398835
1.710000	0.1	2.214969
1.711667	0.1	2.040011
1.713333	0.1	1.874096
1.715000	0.1	1.716623
1.716667	0.1	1.566643
1.718333	0.1	1.422819
1.720000	0.1	1.283684
1.721667	0.1	1.148605
1.723333	0.1	1.018457
1.725000	0.1	0.894628
1.726667	0.1	0.777566
1.728333	0.1	0.666655
1.730000	0.1	0.560912
1.731667	0.1	0.459417
1.733333	0.1	0.361819
1.735000	0.1	0.268938
1.736667	0.1	0.182120
1.738333	0.1	0.101798
1.740000	0.1	0.026929
1.741667	0.1	-0.044294
1.743333	0.1	-0.113575
1.745000	0.1	-0.181706
1.746667	0.1	-0.248100
1.748333	0.1	-0.311220
1.750000	0.1	-0.369428
1.751667	0.1	-0.421852
1.753333	0.1	-0.469298
1.755000	0.1	-0.513764
1.756667	0.1	-0.556661
1.758333	0.1	-0.598035
1.760000	0.1	-0.637332
1.761667	0.1	-0.674236
1.763333	0.1	-0.708601
1.765000	0.1	-0.739954
1.766667	0.1	-0.767899
1.768333	0.1	-0.792975
1.770000	0.1	-0.816179
1.771667	0.1	-0.837948
1.773333	0.1	-0.858312
1.775000	0.1	-0.877450
1.776667	0.1	-0.895783
1.778333	0.1	-0.913455
1.780000	0.1	-0.929730
1.781667	0.1	-0.943500
1.783333	0.1	-0.954699
1.785000	0.1	-0.964440
1.786667	0.1	-0.973945
1.788333	0.1	-0.983975
1.790000	0.1	-0.994648
1.791667	0.1	-1.005065
1.793333	0.1	-1.013521
1.795000	0.1	-1.018811
1.796667	0.1	-1.021177
1.798333	0.1	-1.022145
1.800000	0.1	-1.023593
1.801667	0.1	-1.026439
1.803333	0.1	-1.030071
1.805000	0.1	-1.033302
1.806667	0.1	-1.035635
1.808333	0.1	-1.037535
1.810000	0.1	-1.039715
1.811667	0.1	-1.042364
1.813333	0.1	-1.045037
1.815000	0.1	-1.046904
1.816667	0.1	-1.046802
1.818333	0.1	-1.044092
1.820000	0.1	-1.039454
1.821667	0.1	-1.034406
1.823333	0.1	-1.030630
1.825000	0.1	-1.029470
1.826667	0.1	-1.030997
1.828333	0.1	-1.033880
1.830000	0.1	-1.036348
1.831667	0.1	-1.037088
1.833333	0.1	-1.035519
1.835000	0.1	-1.032166
1.836667	0.1	-1.028483
1.838333	0.1	-1.025721
1.840000	0.1	-1.023952
1.841667	0.1	-1.022262
1.843333	0.1	-1.019952
1.845000	0.1	-1.017204
1.846667	0.1	-1.014401
1.848333	0.1	-1.011225
1.850000	0.1	-1.006671
1.851667	0.1	-0.999868
1.853333	0.1	-0.990829
1.855000	0.1	-0.980468
1.856667	0.1	-0.969861
1.858333	0.1	-0.959332
1.860000	0.1	-0.948007
1.861667	0.1	-0.933963
1.863333	0.1	-0.915155
1.865000	0.1	-0.890321
1.866667	0.1	-0.859527
1.868333	0.1	-0.823908
1.870000	0.1	-0.784756
1.871667	0.1	-0.742991
1.873333	0.1	-0.699172
1.875000	0.1	-0.653234
1.876667	0.1	-0.604638
1.878333	0.1	-0.553429
1.880000	0.1	-0.500828
1.881667	0.1	-0.448851
1.883333	0.1	-0.399640
1.885000	0.1	-0.354596
1.886667	0.1	-0.314149
1.888333	0.1	-0.278410
1.890000	0.1	-0.247988
1.891667	0.1	-0.223876
1.893333	0.1	-0.206619
1.895000	0.1	-0.195946
1.896667	0.1	-0.191410
1.898333	0.1	-0.192644
1.900000	0.1	-0.198986
1.901667	0.1	-0.209399
1.903333	0.1	-0.222861
1.905000	0.1	-0.238568
1.906667	0.1	-0.255830
1.908333	0.1	-0.273869
1.910000	0.1	-0.291867
1.911667	0.1	-0.309218
1.913333	0.1	-0.325986
1.915000	0.1	-0.343216
1.916667	0.1	-0.361921
1.918333	0.1	-0.381749
1.920000	0.1	-0.401265
1.921667	0.1	-0.419500
1.923333	0.1	-0.436404
1.925000	0.1	-0.452148
1.926667	0.1	-0.466718
1.928333	0.1	-0.480143
1.930000	0.1	-0.492497
1.931667	0.1	-0.503557
1.933333	0.1	-0.512805
1.935000	0.1	-0.519780
1.936667	0.1	-0.524581
1.938333	0.1	-0.528144
1.940000	0.1	-0.531706
1.941667	0.1	-0.535953
1.943333	0.1	-0.540600
1.945000	0.1	-0.544675
1.946667	0.1	-0.547357
1.948333	0.1	-0.548731
1.950000	0.1	-0.549494
1.951667	0.1	-0.550314
1.953333	0.1	-0.551636
1.955000	0.1	-0.553597
1.956667	0.1	-0.556051
1.958333	0.1	-0.558659
1.960000	0.1	-0.561047
1.961667	0.1	-0.563287
1.963333	0.1	-0.565965
1.965000	0.1	-0.569192
1.966667	0.1	-0.571874
1.968333	0.1	-0.572815
1.970000	0.1	-0.572111
1.971667	0.1	-0.570617
1.973333	0.1	-0.568703
1.975000	0.1	-0.566645
1.976667	0.1	-0.565038
1.978333	0.1	-0.564209
1.980000	0.1	-0.564116
1.981667	0.1	-0.564745
1.983333	0.1	-0.565792
1.985000	0.1	-0.566612
1.986667	0.1	-0.567003
1.988333	0.1	-0.567553
1.990000	0.1	-0.568726
1.991667	0.1	-0.570212
1.993333	0.1	-0.571590
1.995000	0.1	-0.572982
1.996667	0.1	-0.574808
1.998333	0.1	-0.577420
2.000000	0.1	-0.580689
2.001667	0.1	-0.583809
2.003333	0.1	-0.585900
2.005000	0.1	-0.586729
2.006667	0.1	-0.586594
2.008333	0.1	-0.585741
2.010000	0.1	-0.584377
2.011667	0.1	-0.582971
2.013333	0.1	-0.582272
2.015000	0.1	-0.583064
2.016667	0.1	-0.585606
2.018333	0.1	-0.588866
2.020000	0.1	-0.590910
2.021667	0.1	-0.590812
2.023333	0.1	-0.589411
2.025000	0.1	-0.587804
2.026667	0.1	-0.586519
2.028333	0.1	-0.585844
2.030000	0.1	-0.585476
2.031667	0.1	-0.584526
2.033333	0.1	-0.582486
2.035000	0.1	-0.579399
2.036667	0.1	-0.575413
2.038333	0.1	-0.570957
2.040000	0.1	-0.567050
2.041667	0.1	-0.564973
2.043333	0.1	-0.565206
2.045000	0.1	-0.567026
2.046667	0.1	-0.569574
2.048333	0.1	-0.572498
2.050000	0.1	-0.575096
2.051667	0.1	-0.576037
2.053333	0.1	-0.574626
2.055000	0.1	-0.571678
2.056667	0.1	-0.568735
2.058333	0.1	-0.566691
2.060000	0.1	-0.565439
2.061667	0.1	-0.564735
2.063333	0.1	-0.564642
2.065000	0.1	-0.564721
2.066667	0.1	-0.563706
2.068333	0.1	-0.560624
2.070000	0.1	-0.555874
2.071667	0.1	-0.550607
2.073333	0.1	-0.545396
2.075000	0.1	-0.540055
2.076667	0.1	-0.534379
2.078333	0.1	-0.528791
2.080000	0.1	-0.524311
2.081667	0.1	-0.521834
2.083333	0.1	-0.521517
2.085000	0.1	-0.522691
2.086667	0.1	-0.524218
2.088333	0.1	-0.525173
2.090000	0.1	-0.525047
2.091667	0.1	-0.523482
2.093333	0.1	-0.520297
2.095000	0.1	-0.515832
2.096667	0.1	-0.511063
2.098333	0.1	-0.507073
2.100000	0.1	-0.503897
2.101667	0.1	-0.500442
2.103333	0.1	-0.495710
2.105000	0.1	-0.489387
2.106667	0.1	-0.481736
2.108333	0.1	-0.473633
2.110000	0.1	-0.466285
2.111667	0.1	-0.460283
2.113333	0.1	-0.455184
2.115000	0.1	-0.450239
2.116667	0.1	-0.445060
2.118333	0.1	-0.439626
2.120000	0.1	-0.434304
2.121667	0.1	-0.429587
2.123333	0.1	-0.425456
2.125000	0.1	-0.421498
2.126667	0.1	-0.417423
2.128333	0.1	-0.412837
2.130000	0.1	-0.407142
2.131667	0.1	-0.400245
2.133333	0.1	-0.392841
2.135000	0.1	-0.385847
2.136667	0.1	-0.379668
2.138333	0.1	-0.373959
2.140000	0.1	-0.368278
2.141667	0.1	-0.362569
2.143333	0.1	-0.357097
2.145000	0.1	-0.352301
2.146667	0.1	-0.348235
2.148333	0.1	-0.344208
2.150000	0.1	-0.339225
2.151667	0.1	-0.332752
2.153333	0.1	-0.325278
2.155000	0.1	-0.318182
2.156667	0.1	-0.312543
2.158333	0.1	-0.308291
2.160000	0.1	-0.304538
2.161667	0.1	-0.300147
2.163333	0.1	-0.294433
2.165000	0.1	-0.287448
2.166667	0.1	-0.279853
2.168333	0.1	-0.272752
2.170000	0.1	-0.266987
2.171667	0.1	-0.262372
2.173333	0.1	-0.258330
2.175000	0.1	-0.254652
2.176667	0.1	-0.251206
2.178333	0.1	-0.247597
2.180000	0.1	-0.243261
2.181667	0.1	-0.237958
2.183333	0.1	-0.232263
2.185000	0.1	-0.227275
2.186667	0.1	-0.223489
2.188333	0.1	-0.219974
2.190000	0.1	-0.215126
2.191667	0.1	-0.208239
2.193333	0.1	-0.200113
2.195000	0.1	-0.192323
2.196667	0.1	-0.186060
2.198333	0.1	-0.181710
2.200000	0.1	-0.179382
2.201667	0.1	-0.179205
2.203333	0.1	-0.180663
2.205000	0.1	-0.182004
2.206667	0.1	-0.180998
2.208333	0.1	-0.176285
2.210000	0.1	-0.168076
2.211667	0.1	-0.158022
2.213333	0.1	-0.148434
2.215000	0.1	-0.141142
2.216667	0.1	-0.136625
2.218333	0.1	-0.134208
2.220000	0.1	-0.132970
2.221667	0.1	-0.132220
2.223333	0.1	-0.131452
2.225000	0.1	-0.130110
2.226667	0.1	-0.127847
2.228333	0.1	-0.125058
2.230000	0.1	-0.122725
2.231667	0.1	-0.121803
2.233333	0.1	-0.122571
2.235000	0.1	-0.124071
2.236667	0.1	-0.124718
2.238333	0.1	-0.123493
2.240000	0.1	-0.120085
2.241667	0.1	-0.114823
2.243333	0.1	-0.108732
2.245000	0.1	-0.102995
2.246667	0.1	-0.098166
2.248333	0.1	-0.094203
2.250000	0.1	-0.091153
2.251667	0.1	-0.089207
2.253333	0.1	-0.088252
2.255000	0.1	-0.087852
2.256667	0.1	-0.087549
2.258333	0.1	-0.086888
2.260000	0.1	-0.085398
2.261667	0.1	-0.083102
2.263333	0.1	-0.080522
2.265000	0.1	-0.078026
2.266667	0.1	-0.075758
2.268333	0.1	-0.073807
2.270000	0.1	-0.071735
2.271667	0.1	-0.068960
2.273333	0.1	-0.066245
2.275000	0.1	-0.065402
2.276667	0.1	-0.067130
2.278333	0.1	-0.070157
2.280000	0.1	-0.072410
2.281667	0.1	-0.072485
2.283333	0.1	-0.070333
2.285000	0.1	-0.066874
2.286667	0.1	-0.063158
2.288333	0.1	-0.060140
2.290000	0.1	-0.058478
2.291667	0.1	-0.058049
2.293333	0.1	-0.058170
2.295000	0.1	-0.058250
2.296667	0.1	-0.058031
2.298333	0.1	-0.057779
2.300000	0.1	-0.058045
2.301667	0.1	-0.058939
2.303333	0.1	-0.059796
2.305000	0.1	-0.059665
2.306667	0.1	-0.058082
2.308333	0.1	-0.055567
2.310000	0.1	-0.053248
2.311667	0.1	-0.051726
2.313333	0.1	-0.050752
2.315000	0.1	-0.049775
2.316667	0.1	-0.048373
2.318333	0.1	-0.046589
2.320000	0.1	-0.044988
2.321667	0.1	-0.044014
2.323333	0.1	-0.043241
2.325000	0.1	-0.041514
2.326667	0.1	-0.038049
2.328333	0.1	-0.033178
2.330000	0.1	-0.028075
2.331667	0.1	-0.024252
2.333333	0.1	-0.022873
2.335000	0.1	-0.024084
2.336667	0.1	-0.027106
2.338333	0.1	-0.030659
2.340000	0.1	-0.033504
2.341667	0.1	-0.034864
2.343333	0.1	-0.034454
2.345000	0.1	-0.032256
2.346667	0.1	-0.028610
2.348333	0.1	-0.024610
2.350000	0.1	-0.021886
2.351667	0.1	-0.021872
2.353333	0.1	-0.025015
2.355000	0.1	-0.030003
2.356667	0.1	-0.034170
2.358333	0.1	-0.035586
2.360000	0.1	-0.034296
2.361667	0.1	-0.031381
2.363333	0.1	-0.027763
2.365000	0.1	-0.024294
2.366667	0.1	-0.021951
2.368333	0.1	-0.020992
2.370000	0.1	-0.020596
2.371667	0.1	-0.019837
2.373333	0.1	-0.018659
2.375000	0.1	-0.017495
2.376667	0.1	-0.016405
2.378333	0.1	-0.015250
2.380000	0.1	-0.014245
2.381667	0.1	-0.013690
2.383333	0.1	-0.013360
2.385000	0.1	-0.012661
2.386667	0.1	-0.011409
2.388333	0.1	-0.010254
2.390000	0.1	-0.010156
2.391667	0.1	-0.011530
2.393333	0.1	-0.013993
2.395000	0.1	-0.016554
2.396667	0.1	-0.018300
2.398333	0.1	-0.019162
2.400000	0.1	-0.019548
2.401667	0.1	-0.019763
2.403333	0.1	-0.020023
2.405000	0.1	-0.020294
2.406667	0.1	-0.020047
2.408333	0.1	-0.018715
2.410000	0.1	-0.016461
2.411667	0.1	-0.014408
2.413333	0.1	-0.013895
2.415000	0.1	-0.015306
2.416667	0.1	-0.017802
2.418333	0.1	-0.020103
2.420000	0.1	-0.021411
2.421667	0.1	-0.021746
2.423333	0.1	-0.021174
2.425000	0.1	-0.019497
2.426667	0.1	-0.017267
2.428333	0.1	-0.015609
2.430000	0.1	-0.014724
2.431667	0.1	-0.013998
2.433333	0.1	-0.013169
2.435000	0.1	-0.012498
2.436667	0.1	-0.012591
2.438333	0.1	-0.014221
2.440000	0.1	-0.017257
2.441667	0.1	-0.020135
2.443333	0.1	-0.021197
2.445000	0.1	-0.020093
2.446667	0.1	-0.017723
2.448333	0.1	-0.015497
2.450000	0.1	-0.014598
2.451667	0.1	-0.015576
2.453333	0.1	-0.018268
2.455000	0.1	-0.021616
2.456667	0.1	-0.024033
2.458333	0.1	-0.024722
2.460000	0.1	-0.024312
2.461667	0.1	-0.023930
2.463333	0.1	-0.024033
2.465000	0.1	-0.024303
2.466667	0.1	-0.024638
2.468333	0.1	-0.025677
2.470000	0.1	-0.027926
2.471667	0.1	-0.030883
2.473333	0.1	-0.033206
2.475000	0.1	-0.033579
2.476667	0.1	-0.031418
2.478333	0.1	-0.027511
2.480000	0.1	-0.024051
2.481667	0.1	-0.023148
2.483333	0.1	-0.025020
2.485000	0.1	-0.028047
2.486667	0.1	-0.030510
2.488333	0.1	-0.031581
2.490000	0.1	-0.031032
2.491667	0.1	-0.029132
2.493333	0.1	-0.027050
2.495000	0.1	-0.026291
2.496667	0.1	-0.027628
2.498333	0.1	-0.030845
2.500000	0.1	-0.034943
2.501667	0.1	-0.038352
2.503333	0.1	-0.039716
2.505000	0.1	-0.038757
2.506667	0.1	-0.036187
2.508333	0.1	-0.033313
2.510000	0.1	-0.031600
2.511667	0.1	-0.031665
2.513333	0.1	-0.033071
2.515000	0.1	-0.035306
2.516667	0.1	-0.038343
2.518333	0.1	-0.042007
2.520000	0.1	-0.045570
2.521667	0.1	-0.048252
2.523333	0.1	-0.049910
2.525000	0.1	-0.050878
2.526667	0.1	-0.051493
2.528333	0.1	-0.051819
2.530000	0.1	-0.051586
2.531667	0.1	-0.050720
2.533333	0.1	-0.049844
2.535000	0.1	-0.049612
2.536667	0.1	-0.049798
2.538333	0.1	-0.049802
2.540000	0.1	-0.049169
2.541667	0.1	-0.047516
2.543333	0.1	-0.045062
2.545000	0.1	-0.042808
2.546667	0.1	-0.041891
2.548333	0.1	-0.042897
2.550000	0.1	-0.045453
2.551667	0.1	-0.048466
2.553333	0.1	-0.050962
2.555000	0.1	-0.052517
2.556667	0.1	-0.052922
2.558333	0.1	-0.052135
2.560000	0.1	-0.050780
2.561667	0.1	-0.050170
2.563333	0.1	-0.051064
2.565000	0.1	-0.052508
2.566667	0.1	-0.052657
2.568333	0.1	-0.050785
2.570000	0.1	-0.048000
2.571667	0.1	-0.046031
2.573333	0.1	-0.045467
2.575000	0.1	-0.045393
2.576667	0.1	-0.044648
2.578333	0.1	-0.043004
2.580000	0.1	-0.041164
2.581667	0.1	-0.040070
2.583333	0.1	-0.039944
2.585000	0.1	-0.040196
2.586667	0.1	-0.040382
2.588333	0.1	-0.040755
2.590000	0.1	-0.041975
2.591667	0.1	-0.044503
2.593333	0.1	-0.047707
2.595000	0.1	-0.049896
2.596667	0.1	-0.049765
2.598333	0.1	-0.047348
2.600000	0.1	-0.043623
2.601667	0.1	-0.040070
2.603333	0.1	-0.037989
2.605000	0.1	-0.037714
2.606667	0.1	-0.038818
2.608333	0.1	-0.040596
2.610000	0.1	-0.042566
2.611667	0.1	-0.044857
2.613333	0.1	-0.047572
2.615000	0.1	-0.049816
2.616667	0.1	-0.050254
2.618333	0.1	-0.048415
2.620000	0.1	-0.045127
2.621667	0.1	-0.041872
2.623333	0.1	-0.039944
2.625000	0.1	-0.039698
2.626667	0.1	-0.040354
2.628333	0.1	-0.040801
2.630000	0.1	-0.040620
2.631667	0.1	-0.040173
2.633333	0.1	-0.040098
2.635000	0.1	-0.040769
2.636667	0.1	-0.041956
2.638333	0.1	-0.043008
2.640000	0.1	-0.043306
2.641667	0.1	-0.042720
2.643333	0.1	-0.041863
2.645000	0.1	-0.041621
2.646667	0.1	-0.042403
2.648333	0.1	-0.044098
2.650000	0.1	-0.046273
2.651667	0.1	-0.047879
2.653333	0.1	-0.047507
2.655000	0.1	-0.044755
2.656667	0.1	-0.040918
2.658333	0.1	-0.037779
2.660000	0.1	-0.036033
2.661667	0.1	-0.035339
2.663333	0.1	-0.035469
2.665000	0.1	-0.036559
2.666667	0.1	-0.038240
2.668333	0.1	-0.039376
2.670000	0.1	-0.038953
2.671667	0.1	-0.036997
2.673333	0.1	-0.034352
2.675000	0.1	-0.031949
2.676667	0.1	-0.030599
2.678333	0.1	-0.030794
2.680000	0.1	-0.032331
2.681667	0.1	-0.034482
2.683333	0.1	-0.036410
2.685000	0.1	-0.037486
2.686667	0.1	-0.037667
2.688333	0.1	-0.037393
2.690000	0.1	-0.037332
2.691667	0.1	-0.038077
2.693333	0.1	-0.039362
2.695000	0.1	-0.039814
2.696667	0.1	-0.038175
2.698333	0.1	-0.034664
2.700000	0.1	-0.030706
2.701667	0.1	-0.027656
2.703333	0.1	-0.026049
2.705000	0.1	-0.025788
2.706667	0.1	-0.026533
2.708333	0.1	-0.027870
2.710000	0.1	-0.029248
2.711667	0.1	-0.030254
2.713333	0.1	-0.031125
2.715000	0.1	-0.032666
2.716667	0.1	-0.035404
2.718333	0.1	-0.038766
2.720000	0.1	-0.041295
2.721667	0.1	-0.041737
2.723333	0.1	-0.040131
2.725000	0.1	-0.037984
2.726667	0.1	-0.037043
2.728333	0.1	-0.037607
2.730000	0.1	-0.038384
2.731667	0.1	-0.038175
2.733333	0.1	-0.037067
2.735000	0.1	-0.035847
2.736667	0.1	-0.035022
2.738333	0.1	-0.034478
2.740000	0.1	-0.033826
2.741667	0.1	-0.033421
2.743333	0.1	-0.034613
2.745000	0.1	-0.038007
2.746667	0.1	-0.042296
2.748333	0.1	-0.045509
2.750000	0.1	-0.046729
2.751667	0.1	-0.046231
2.753333	0.1	-0.044806
2.755000	0.1	-0.043204
2.756667	0.1	-0.041765
2.758333	0.1	-0.040359
2.760000	0.1	-0.038878
2.761667	0.1	-0.037723
2.763333	0.1	-0.037495
2.765000	0.1	-0.038175
2.766667	0.1	-0.039013
2.768333	0.1	-0.039046
2.770000	0.1	-0.037816
2.771667	0.1	-0.035730
2.773333	0.1	-0.033593
2.775000	0.1	-0.032084
2.776667	0.1	-0.031553
2.778333	0.1	-0.031609
2.780000	0.1	-0.031418
2.781667	0.1	-0.030585
2.783333	0.1	-0.029677
2.785000	0.1	-0.029993
2.786667	0.1	-0.032587
2.788333	0.1	-0.037258
2.790000	0.1	-0.042394
2.791667	0.1	-0.046035
2.793333	0.1	-0.047139
2.795000	0.1	-0.045723
2.796667	0.1	-0.042482
2.798333	0.1	-0.038762
2.800000	0.1	-0.035786
2.801667	0.1	-0.033700
2.803333	0.1	-0.032126
2.805000	0.1	-0.030957
2.806667	0.1	-0.030296
2.808333	0.1	-0.030180
2.810000	0.1	-0.030673
2.811667	0.1	-0.032135
2.813333	0.1	-0.034636
2.815000	0.1	-0.037160
2.816667	0.1	-0.038743
2.818333	0.1	-0.039572
2.820000	0.1	-0.039889
2.821667	0.1	-0.039116
2.823333	0.1	-0.037039
2.825000	0.1	-0.034845
2.826667	0.1	-0.034156
2.828333	0.1	-0.035730
2.830000	0.1	-0.039404
2.831667	0.1	-0.044121
2.833333	0.1	-0.048177
2.835000	0.1	-0.050170
2.836667	0.1	-0.049677
2.838333	0.1	-0.047139
2.840000	0.1	-0.043609
2.841667	0.1	-0.040466
2.843333	0.1	-0.038738
2.845000	0.1	-0.038208
2.846667	0.1	-0.037453
2.848333	0.1	-0.035260
2.850000	0.1	-0.032047
2.851667	0.1	-0.029430
2.853333	0.1	-0.028764
2.855000	0.1	-0.030249
2.856667	0.1	-0.033067
2.858333	0.1	-0.035744
2.860000	0.1	-0.036638
2.861667	0.1	-0.035162
2.863333	0.1	-0.032699
2.865000	0.1	-0.031497
2.866667	0.1	-0.032573
2.868333	0.1	-0.034920
2.870000	0.1	-0.036508
2.871667	0.1	-0.035972
2.873333	0.1	-0.033700
2.875000	0.1	-0.031302
2.876667	0.1	-0.030268
2.878333	0.1	-0.031046
2.880000	0.1	-0.032880
2.881667	0.1	-0.034384
2.883333	0.1	-0.034389
2.885000	0.1	-0.032582
2.886667	0.1	-0.029569
2.888333	0.1	-0.026375
2.890000	0.1	-0.023758
2.891667	0.1	-0.022119
2.893333	0.1	-0.021593
2.895000	0.1	-0.022277
2.896667	0.1	-0.024298
2.898333	0.1	-0.027460
2.900000	0.1	-0.031027
2.901667	0.1	-0.034184
2.903333	0.1	-0.036806
2.905000	0.1	-0.039386
2.906667	0.1	-0.041928
2.908333	0.1	-0.043353
2.910000	0.1	-0.042240
2.911667	0.1	-0.038198
2.913333	0.1	-0.032382
2.915000	0.1	-0.026929
2.916667	0.1	-0.023763
2.918333	0.1	-0.023525
2.920000	0.1	-0.025323
2.921667	0.1	-0.027297
2.923333	0.1	-0.027823
2.925000	0.1	-0.026734
2.926667	0.1	-0.025313
2.928333	0.1	-0.025076
2.930000	0.1	-0.026408
2.931667	0.1	-0.028335
2.933333	0.1	-0.029649
2.935000	0.1	-0.030058
2.936667	0.1	-0.030091
2.938333	0.1	-0.030282
2.940000	0.1	-0.031199
2.941667	0.1	-0.033453
2.943333	0.1	-0.036918
2.945000	0.1	-0.040536
2.946667	0.1	-0.043162
2.948333	0.1	-0.044405
2.950000	0.1	-0.044792
2.951667	0.1	-0.044955
2.953333	0.1	-0.044424
2.955000	0.1	-0.041951
2.956667	0.1	-0.037560
2.958333	0.1	-0.033113
2.960000	0.1	-0.030450
2.961667	0.1	-0.029611
2.963333	0.1	-0.029178
2.965000	0.1	-0.028145
2.966667	0.1	-0.026925
2.968333	0.1	-0.026319
2.970000	0.1	-0.026436
2.971667	0.1	-0.026920
2.973333	0.1	-0.027702
2.975000	0.1	-0.028950
2.976667	0.1	-0.030613
2.978333	0.1	-0.032624
2.980000	0.1	-0.034999
2.981667	0.1	-0.037337
2.983333	0.1	-0.038836
2.985000	0.1	-0.039088
2.986667	0.1	-0.038431
2.988333	0.1	-0.037584
2.990000	0.1	-0.036890
2.991667	0.1	-0.035963
2.993333	0.1	-0.034315
2.995000	0.1	-0.031982
2.996667	0.1	-0.029579
2.998333	0.1	-0.028126
3.000000	0.1	-0.028298
3.001667	0.1	-0.029663
3.003333	0.1	-0.031148
3.005000	0.1	-0.031902
3.006667	0.1	-0.031875
3.008333	0.1	-0.031698
3.010000	0.1	-0.031907
3.011667	0.1	-0.032592
3.013333	0.1	-0.033528
3.015000	0.1	-0.034207
3.016667	0.1	-0.034291
3.018333	0.1	-0.034012
3.020000	0.1	-0.033844
3.021667	0.1	-0.033826
3.023333	0.1	-0.033346
3.025000	0.1	-0.032010
3.026667	0.1	-0.030333
3.028333	0.1	-0.029244
3.030000	0.1	-0.029225
3.031667	0.1	-0.030128
3.033333	0.1	-0.031567
3.035000	0.1	-0.033015
3.036667	0.1	-0.033868
3.038333	0.1	-0.033951
3.040000	0.1	-0.033570
3.041667	0.1	-0.033155
3.043333	0.1	-0.033015
3.045000	0.1	-0.033183
3.046667	0.1	-0.033630
3.048333	0.1	-0.034473
3.050000	0.1	-0.035781
3.051667	0.1	-0.037183
3.053333	0.1	-0.038035
3.055000	0.1	-0.038203
3.056667	0.1	-0.038096
3.058333	0.1	-0.038012
3.060000	0.1	-0.038315
3.061667	0.1	-0.039535
3.063333	0.1	-0.041374
3.065000	0.1	-0.042622
3.066667	0.1	-0.042277
3.068333	0.1	-0.040466
3.070000	0.1	-0.038492
3.071667	0.1	-0.038045
3.073333	0.1	-0.039744
3.075000	0.1	-0.042273
3.076667	0.1	-0.043381
3.078333	0.1	-0.042054
3.080000	0.1	-0.039283
3.081667	0.1	-0.036662
3.083333	0.1	-0.034766
3.085000	0.1	-0.033127
3.086667	0.1	-0.031497
3.088333	0.1	-0.030631
3.090000	0.1	-0.031511
3.091667	0.1	-0.034152
3.093333	0.1	-0.037537
3.095000	0.1	-0.040540
3.096667	0.1	-0.042515
3.098333	0.1	-0.043116
3.100000	0.1	-0.042259
3.101667	0.1	-0.040317
3.103333	0.1	-0.037914
3.105000	0.1	-0.035418
3.106667	0.1	-0.033057
3.108333	0.1	-0.031195
3.110000	0.1	-0.030240
3.111667	0.1	-0.030361
3.113333	0.1	-0.031241
3.115000	0.1	-0.032326
3.116667	0.1	-0.033341
3.118333	0.1	-0.034259
3.120000	0.1	-0.034673
3.121667	0.1	-0.033714
3.123333	0.1	-0.031143
3.125000	0.1	-0.028154
3.126667	0.1	-0.026310
3.128333	0.1	-0.026091
3.130000	0.1	-0.026948
3.131667	0.1	-0.028233
3.133333	0.1	-0.029593
3.135000	0.1	-0.030971
3.136667	0.1	-0.032457
3.138333	0.1	-0.033714
3.140000	0.1	-0.033928
3.141667	0.1	-0.032643
3.143333	0.1	-0.030482
3.145000	0.1	-0.028983
3.146667	0.1	-0.029569
3.148333	0.1	-0.032652
3.150000	0.1	-0.037388
3.151667	0.1	-0.041933
3.153333	0.1	-0.044303
3.155000	0.1	-0.043507
3.156667	0.1	-0.040284
3.158333	0.1	-0.036587
3.160000	0.1	-0.033826
3.161667	0.1	-0.031688
3.163333	0.1	-0.028820
3.165000	0.1	-0.024778
3.166667	0.1	-0.021020
3.168333	0.1	-0.019399
3.170000	0.1	-0.020228
3.171667	0.1	-0.022240
3.173333	0.1	-0.023879
3.175000	0.1	-0.024610
3.176667	0.1	-0.025122
3.178333	0.1	-0.026315
3.180000	0.1	-0.028475
3.181667	0.1	-0.031120
3.183333	0.1	-0.033313
3.185000	0.1	-0.034156
3.186667	0.1	-0.033048
3.188333	0.1	-0.030128
3.190000	0.1	-0.026682
3.191667	0.1	-0.024321
3.193333	0.1	-0.023590
3.195000	0.1	-0.023763
3.196667	0.1	-0.024424
3.198333	0.1	-0.026287
3.200000	0.1	-0.029695
3.201667	0.1	-0.033323
3.203333	0.1	-0.035474
3.205000	0.1	-0.035851
3.206667	0.1	-0.035563
3.208333	0.1	-0.035525
3.210000	0.1	-0.035432
3.211667	0.1	-0.034869
3.213333	0.1	-0.034585
3.215000	0.1	-0.035544
3.216667	0.1	-0.037453
3.218333	0.1	-0.039111
3.220000	0.1	-0.039726
3.221667	0.1	-0.039455
3.223333	0.1	-0.038855
3.225000	0.1	-0.038194
3.226667	0.1	-0.037639
3.228333	0.1	-0.037630
3.230000	0.1	-0.038468
3.231667	0.1	-0.039893
3.233333	0.1	-0.041141
3.235000	0.1	-0.041397
3.236667	0.1	-0.040601
3.238333	0.1	-0.039525
3.240000	0.1	-0.038603
3.241667	0.1	-0.037369
3.243333	0.1	-0.035493
3.245000	0.1	-0.033886
3.246667	0.1	-0.033546
3.248333	0.1	-0.034068
3.250000	0.1	-0.034561
3.251667	0.1	-0.034692
3.253333	0.1	-0.034012
3.255000	0.1	-0.031861
3.256667	0.1	-0.028410
3.258333	0.1	-0.024880
3.260000	0.1	-0.022729
3.261667	0.1	-0.022901
3.263333	0.1	-0.025369
3.265000	0.1	-0.029057
3.266667	0.1	-0.032573
3.268333	0.1	-0.035400
3.270000	0.1	-0.037979
3.271667	0.1	-0.040755
3.273333	0.1	-0.043283
3.275000	0.1	-0.044489
3.276667	0.1	-0.043828
3.278333	0.1	-0.042166
3.280000	0.1	-0.041109
3.281667	0.1	-0.041137
3.283333	0.1	-0.041132
3.285000	0.1	-0.040107
3.286667	0.1	-0.038641
3.288333	0.1	-0.038180
3.290000	0.1	-0.039437
3.291667	0.1	-0.041779
3.293333	0.1	-0.043907
3.295000	0.1	-0.045104
3.296667	0.1	-0.045439
3.298333	0.1	-0.045020
3.300000	0.1	-0.043977
3.301667	0.1	-0.042985
3.303333	0.1	-0.042603
3.305000	0.1	-0.042557
3.306667	0.1	-0.042627
3.308333	0.1	-0.043218
3.310000	0.1	-0.044475
3.311667	0.1	-0.045714
3.313333	0.1	-0.046203
3.315000	0.1	-0.046208
3.316667	0.1	-0.046608
3.318333	0.1	-0.047525
3.320000	0.1	-0.048233
3.321667	0.1	-0.047986
3.323333	0.1	-0.046492
3.325000	0.1	-0.044238
3.326667	0.1	-0.042245
3.328333	0.1	-0.041276
3.330000	0.1	-0.041234
3.331667	0.1	-0.041230
3.333333	0.1	-0.040159
3.335000	0.1	-0.037472
3.336667	0.1	-0.033644
3.338333	0.1	-0.029993
3.340000	0.1	-0.027865
3.341667	0.1	-0.027977
3.343333	0.1	-0.030161
3.345000	0.1	-0.033677
3.346667	0.1	-0.037616
3.348333	0.1	-0.041253
3.350000	0.1	-0.044322
3.351667	0.1	-0.046752
3.353333	0.1	-0.048224
3.355000	0.1	-0.048564
3.356667	0.1	-0.048308
3.358333	0.1	-0.048243
3.360000	0.1	-0.048499
3.361667	0.1	-0.048326
3.363333	0.1	-0.046925
3.365000	0.1	-0.044364
3.366667	0.1	-0.041476
3.368333	0.1	-0.039209
3.370000	0.1	-0.037914
3.371667	0.1	-0.037099
3.373333	0.1	-0.036010
3.375000	0.1	-0.034431
3.376667	0.1	-0.033001
3.378333	0.1	-0.032573
3.380000	0.1	-0.033015
3.381667	0.1	-0.033430
3.383333	0.1	-0.033691
3.385000	0.1	-0.034734
3.386667	0.1	-0.037132
3.388333	0.1	-0.040294
3.390000	0.1	-0.043088
3.391667	0.1	-0.044731
3.393333	0.1	-0.045202
3.395000	0.1	-0.045002
3.396667	0.1	-0.044499
3.398333	0.1	-0.043856
3.400000	0.1	-0.043241
3.401667	0.1	-0.042268
3.403333	0.1	-0.039958
3.405000	0.1	-0.036256
3.406667	0.1	-0.032950
3.408333	0.1	-0.032149
3.410000	0.1	-0.034333
3.411667	0.1	-0.038086
3.413333	0.1	-0.041490
3.415000	0.1	-0.043861
3.416667	0.1	-0.045956
3.418333	0.1	-0.048387
3.420000	0.1	-0.050534
3.421667	0.1	-0.051265
3.423333	0.1	-0.049882
3.425000	0.1	-0.046352
3.426667	0.1	-0.041830
3.428333	0.1	-0.038473
3.430000	0.1	-0.037653
3.431667	0.1	-0.038547
3.433333	0.1	-0.039237
3.435000	0.1	-0.038543
3.436667	0.1	-0.036452
3.438333	0.1	-0.033462
3.440000	0.1	-0.030417
3.441667	0.1	-0.028280
3.443333	0.1	-0.027162
3.445000	0.1	-0.026366
3.446667	0.1	-0.025588
3.448333	0.1	-0.025122
3.450000	0.1	-0.025225
3.451667	0.1	-0.026119
3.453333	0.1	-0.028005
3.455000	0.1	-0.030990
3.456667	0.1	-0.035460
3.458333	0.1	-0.042291
3.460000	0.1	-0.052466
3.461667	0.1	-0.066208
3.463333	0.1	-0.082501
3.465000	0.1	-0.099842
3.466667	0.1	-0.117542
3.468333	0.1	-0.135931
3.470000	0.1	-0.155359
3.471667	0.1	-0.175335
3.473333	0.1	-0.194982
3.475000	0.1	-0.213296
3.476667	0.1	-0.228682
3.478333	0.1	-0.239187
3.480000	0.1	-0.243648
3.481667	0.1	-0.242102
3.483333	0.1	-0.235266
3.485000	0.1	-0.223909
3.486667	0.1	-0.208523
3.488333	0.1	-0.189622
3.490000	0.1	-0.168397
3.491667	0.1	-0.146544
3.493333	0.1	-0.125114
3.495000	0.1	-0.104038
3.496667	0.1	-0.082939
3.498333	0.1	-0.062063
3.500000	0.1	-0.042487
3.501667	0.1	-0.025406
3.503333	0.1	-0.011357
3.505000	0.1	-0.000214
3.506667	0.1	0.008317
3.508333	0.1	0.014408
3.510000	0.1	0.018179
3.511667	0.1	0.020186
3.513333	0.1	0.021686
3.515000	0.1	0.023684
3.516667	0.1	0.025793
3.518333	0.1	0.026552
3.520000	0.1	0.024722
3.521667	0.1	0.020214
3.523333	0.1	0.014356
3.525000	0.1	0.009206
3.526667	0.1	0.006319
3.528333	0.1	0.005928
3.530000	0.1	0.007111
3.531667	0.1	0.008694
3.533333	0.1	0.009714
3.535000	0.1	0.009839
3.536667	0.1	0.009979
3.538333	0.1	0.011791
3.540000	0.1	0.015981
3.541667	0.1	0.021518
3.543333	0.1	0.026668
3.545000	0.1	0.030189
3.546667	0.1	0.031483
3.548333	0.1	0.030533
3.550000	0.1	0.028112
3.551667	0.1	0.025495
3.553333	0.1	0.023395
3.555000	0.1	0.021649
3.556667	0.1	0.020005
3.558333	0.1	0.018640
3.560000	0.1	0.017975
3.561667	0.1	0.018436
3.563333	0.1	0.020061
3.565000	0.1	0.021947
3.566667	0.1	0.022338
3.568333	0.1	0.019982
3.570000	0.1	0.015297
3.571667	0.1	0.010110
3.573333	0.1	0.006407
3.575000	0.1	0.004852
3.576667	0.1	0.004354
3.578333	0.1	0.003427
3.580000	0.1	0.001541
3.581667	0.1	-0.000745
3.583333	0.1	-0.002356
3.585000	0.1	-0.002654
3.586667	0.1	-0.001923
3.588333	0.1	-0.000857
3.590000	0.1	0.000163
3.591667	0.1	0.001276
3.593333	0.1	0.002710
3.595000	0.1	0.004149
3.596667	0.1	0.004885
3.598333	0.1	0.004317
3.600000	0.1	0.002221
3.601667	0.1	-0.000675
3.603333	0.1	-0.002771
3.605000	0.1	-0.003199
3.606667	0.1	-0.002799
3.608333	0.1	-0.002920
3.610000	0.1	-0.004033
3.611667	0.1	-0.005751
3.613333	0.1	-0.007348
3.615000	0.1	-0.007949
3.616667	0.1	-0.006952
3.618333	0.1	-0.004726
3.620000	0.1	-0.002324
3.621667	0.1	-0.000638
3.623333	0.1	-0.000135
3.625000	0.1	-0.000903
3.626667	0.1	-0.002962
3.628333	0.1	-0.006342
3.630000	0.1	-0.010477
3.631667	0.1	-0.014058
3.633333	0.1	-0.015958
3.635000	0.1	-0.015963
3.636667	0.1	-0.014612
3.638333	0.1	-0.012890
3.640000	0.1	-0.011711
3.641667	0.1	-0.011227
3.643333	0.1	-0.010785
3.645000	0.1	-0.009891
3.646667	0.1	-0.008913
3.648333	0.1	-0.008610
3.650000	0.1	-0.009397
3.651667	0.1	-0.011194
3.653333	0.1	-0.013490
3.655000	0.1	-0.015404
3.656667	0.1	-0.016061
3.658333	0.1	-0.015376
3.660000	0.1	-0.014212
3.661667	0.1	-0.013444
3.663333	0.1	-0.013132
3.665000	0.1	-0.013090
3.666667	0.1	-0.013267
3.668333	0.1	-0.013360
3.670000	0.1	-0.013071
3.671667	0.1	-0.012433
3.673333	0.1	-0.011530
3.675000	0.1	-0.010408
3.676667	0.1	-0.009323
3.678333	0.1	-0.008801
3.680000	0.1	-0.009108
3.681667	0.1	-0.010082
3.683333	0.1	-0.011539
3.685000	0.1	-0.013066
3.686667	0.1	-0.013947
3.688333	0.1	-0.014068
3.690000	0.1	-0.014077
3.691667	0.1	-0.014212
3.693333	0.1	-0.013681
3.695000	0.1	-0.011665
3.696667	0.1	-0.008685
3.698333	0.1	-0.006105
3.700000	0.1	-0.004647
3.701667	0.1	-0.004219
3.703333	0.1	-0.004475
3.705000	0.1	-0.005304
3.706667	0.1	-0.007036
3.708333	0.1	-0.009900
3.710000	0.1	-0.013132
3.711667	0.1	-0.015227
3.713333	0.1	-0.015381
3.715000	0.1	-0.014249
3.716667	0.1	-0.013015
3.718333	0.1	-0.012061
3.720000	0.1	-0.011013
3.721667	0.1	-0.010151
3.723333	0.1	-0.010761
3.725000	0.1	-0.013597
3.726667	0.1	-0.017574
3.728333	0.1	-0.020359
3.730000	0.1	-0.020587
3.731667	0.1	-0.019083
3.733333	0.1	-0.017458
3.735000	0.1	-0.016596
3.736667	0.1	-0.016647
3.738333	0.1	-0.017043
3.740000	0.1	-0.016741
3.741667	0.1	-0.015348
3.743333	0.1	-0.013458
3.745000	0.1	-0.011888
3.746667	0.1	-0.011148
3.748333	0.1	-0.011399
3.750000	0.1	-0.012498
3.751667	0.1	-0.014016
3.753333	0.1	-0.015460
3.755000	0.1	-0.016480
3.756667	0.1	-0.016857
3.758333	0.1	-0.016657
3.760000	0.1	-0.016424
3.761667	0.1	-0.016727
3.763333	0.1	-0.017718
3.765000	0.1	-0.019185
3.766667	0.1	-0.020503
3.768333	0.1	-0.020941
3.770000	0.1	-0.020321
3.771667	0.1	-0.019073
3.773333	0.1	-0.017453
3.775000	0.1	-0.015316
3.776667	0.1	-0.012694
3.778333	0.1	-0.010007
3.780000	0.1	-0.007791
3.781667	0.1	-0.006659
3.783333	0.1	-0.007078
3.785000	0.1	-0.008689
3.786667	0.1	-0.010272
3.788333	0.1	-0.010571
3.790000	0.1	-0.009253
3.791667	0.1	-0.007306
3.793333	0.1	-0.006054
3.795000	0.1	-0.005811
3.796667	0.1	-0.005839
3.798333	0.1	-0.005323
3.800000	0.1	-0.004298
3.801667	0.1	-0.003837
3.803333	0.1	-0.004936
3.805000	0.1	-0.007162
3.806667	0.1	-0.008536
3.808333	0.1	-0.007018
3.810000	0.1	-0.002380
3.811667	0.1	0.003497
3.813333	0.1	0.007856
3.815000	0.1	0.008782
3.816667	0.1	0.006123
3.818333	0.1	0.001090
3.820000	0.1	-0.004489
3.821667	0.1	-0.008792
3.823333	0.1	-0.010799
3.825000	0.1	-0.010589
3.826667	0.1	-0.009164
3.828333	0.1	-0.008079
3.830000	0.1	-0.008419
3.831667	0.1	-0.009886
3.833333	0.1	-0.011092
3.835000	0.1	-0.010962
3.836667	0.1	-0.009942
3.838333	0.1	-0.009495
3.840000	0.1	-0.010072
3.841667	0.1	-0.010366
3.843333	0.1	-0.008889
3.845000	0.1	-0.005732
3.846667	0.1	-0.002701
3.848333	0.1	-0.001877
3.850000	0.1	-0.004307
3.851667	0.1	-0.009532
3.853333	0.1	-0.015632
3.855000	0.1	-0.020303
3.856667	0.1	-0.022366
3.858333	0.1	-0.021770
3.860000	0.1	-0.018734
3.861667	0.1	-0.013979
3.863333	0.1	-0.009178
3.865000	0.1	-0.006068
3.866667	0.1	-0.005234
3.868333	0.1	-0.006040
3.870000	0.1	-0.007590
3.871667	0.1	-0.009416
3.873333	0.1	-0.011306
3.875000	0.1	-0.013071
3.876667	0.1	-0.014361
3.878333	0.1	-0.014594
3.880000	0.1	-0.013374
3.881667	0.1	-0.010701
3.883333	0.1	-0.006966
3.885000	0.1	-0.003129
3.886667	0.1	-0.000559
3.888333	0.1	-0.000088
3.890000	0.1	-0.001402
3.891667	0.1	-0.003260
3.893333	0.1	-0.004251
3.895000	0.1	-0.003851
3.896667	0.1	-0.002855
3.898333	0.1	-0.002421
3.900000	0.1	-0.003153
3.901667	0.1	-0.004694
3.903333	0.1	-0.005984
3.905000	0.1	-0.006105
3.906667	0.1	-0.004941
3.908333	0.1	-0.002994
3.910000	0.1	-0.000908
3.911667	0.1	0.000643
3.913333	0.1	0.001001
3.915000	0.1	0.000177
3.916667	0.1	-0.000955
3.918333	0.1	-0.001742
3.920000	0.1	-0.002473
3.921667	0.1	-0.003874
3.923333	0.1	-0.006426
3.925000	0.1	-0.010105
3.926667	0.1	-0.014268
3.928333	0.1	-0.017718
3.930000	0.1	-0.018906
3.931667	0.1	-0.016596
3.933333	0.1	-0.011162
3.935000	0.1	-0.005076
3.936667	0.1	-0.001159
3.938333	0.1	-0.000256
3.940000	0.1	-0.001253
3.941667	0.1	-0.002477
3.943333	0.1	-0.002771
3.945000	0.1	-0.001779
3.946667	0.1	0.000172
3.948333	0.1	0.002114
3.950000	0.1	0.002626
3.951667	0.1	0.000740
3.953333	0.1	-0.003316
3.955000	0.1	-0.008140
3.956667	0.1	-0.011879
3.958333	0.1	-0.013155
3.960000	0.1	-0.011548
3.961667	0.1	-0.007800
3.963333	0.1	-0.003711
3.965000	0.1	-0.001388
3.966667	0.1	-0.001770
3.968333	0.1	-0.003809
3.970000	0.1	-0.005434
3.971667	0.1	-0.005495
3.973333	0.1	-0.004447
3.975000	0.1	-0.003548
3.976667	0.1	-0.003972
3.978333	0.1	-0.006068
3.980000	0.1	-0.009127
3.981667	0.1	-0.011902
3.983333	0.1	-0.013416
3.985000	0.1	-0.013201
3.986667	0.1	-0.011283
3.988333	0.1	-0.008373
3.990000	0.1	-0.005765
3.991667	0.1	-0.004321
3.993333	0.1	-0.003530
3.995000	0.1	-0.002151
3.996667	0.1	0.000270
3.998333	0.1	0.003041
4.000000	0.1	0.005285
4.001667	0.1	0.006366
4.003333	0.1	0.005835
4.005000	0.1	0.003777
4.006667	0.1	0.000992
4.008333	0.1	-0.001318
4.010000	0.1	-0.002119
4.011667	0.1	-0.001462
4.013333	0.1	-0.000838
4.015000	0.1	-0.001551
4.016667	0.1	-0.003334
4.018333	0.1	-0.005150
4.020000	0.1	-0.006277
4.021667	0.1	-0.006650
4.023333	0.1	-0.006738
4.025000	0.1	-0.006915
4.026667	0.1	-0.007027
4.028333	0.1	-0.006706
4.030000	0.1	-0.005746
4.031667	0.1	-0.004210
4.033333	0.1	-0.002393
4.035000	0.1	-0.000959
4.036667	0.1	-0.000689
4.038333	0.1	-0.001672
4.040000	0.1	-0.003162
4.041667	0.1	-0.004461
4.043333	0.1	-0.005355
4.045000	0.1	-0.005760
4.046667	0.1	-0.005532
4.048333	0.1	-0.004782
4.050000	0.1	-0.004172
4.051667	0.1	-0.004442
4.053333	0.1	-0.005495
4.055000	0.1	-0.006249
4.056667	0.1	-0.005807
4.058333	0.1	-0.004508
4.060000	0.1	-0.003502
4.061667	0.1	-0.003534
4.063333	0.1	-0.004326
4.065000	0.1	-0.005076
4.066667	0.1	-0.005262
4.068333	0.1	-0.004941
4.070000	0.1	-0.004782
4.071667	0.1	-0.005644
4.073333	0.1	-0.007590
4.075000	0.1	-0.009439
4.076667	0.1	-0.009853
4.078333	0.1	-0.008750
4.080000	0.1	-0.007213
4.081667	0.1	-0.006245
4.083333	0.1	-0.006054
4.085000	0.1	-0.006584
4.086667	0.1	-0.007814
4.088333	0.1	-0.009383
4.090000	0.1	-0.010477
4.091667	0.1	-0.010268
4.093333	0.1	-0.008526
4.095000	0.1	-0.005946
4.096667	0.1	-0.003553
4.098333	0.1	-0.001849
4.100000	0.1	-0.000824
4.101667	0.1	-0.000377
4.103333	0.1	-0.000498
4.105000	0.1	-0.001416
4.106667	0.1	-0.003166
4.108333	0.1	-0.004880
4.110000	0.1	-0.005215
4.111667	0.1	-0.003511
4.113333	0.1	-0.000447
4.115000	0.1	0.002393
4.116667	0.1	0.003758
4.118333	0.1	0.003497
4.120000	0.1	0.002035
4.121667	0.1	-0.000284
4.123333	0.1	-0.003008
4.125000	0.1	-0.005369
4.126667	0.1	-0.007031
4.128333	0.1	-0.008214
4.130000	0.1	-0.008936
4.131667	0.1	-0.009015
4.133333	0.1	-0.008591
4.135000	0.1	-0.008182
4.136667	0.1	-0.008214
4.138333	0.1	-0.008806
4.140000	0.1	-0.010184
4.141667	0.1	-0.012643
4.143333	0.1	-0.016028
4.145000	0.1	-0.019725
4.146667	0.1	-0.022817
4.148333	0.1	-0.024121
4.150000	0.1	-0.022748
4.151667	0.1	-0.019055
4.153333	0.1	-0.014529
4.155000	0.1	-0.010515
4.156667	0.1	-0.007385
4.158333	0.1	-0.004862
4.160000	0.1	-0.002934
4.161667	0.1	-0.001811
4.163333	0.1	-0.001513
4.165000	0.1	-0.002133
4.166667	0.1	-0.003818
4.168333	0.1	-0.006044
4.170000	0.1	-0.007893
4.171667	0.1	-0.008931
4.173333	0.1	-0.009243
4.175000	0.1	-0.008801
4.176667	0.1	-0.007418
4.178333	0.1	-0.005635
4.180000	0.1	-0.004773
4.181667	0.1	-0.005560
4.183333	0.1	-0.007353
4.185000	0.1	-0.009146
4.186667	0.1	-0.010473
4.188333	0.1	-0.011381
4.190000	0.1	-0.012126
4.191667	0.1	-0.012722
4.193333	0.1	-0.012401
4.195000	0.1	-0.010119
4.196667	0.1	-0.005914
4.198333	0.1	-0.001062
4.200000	0.1	0.003073
4.201667	0.1	0.005565
4.203333	0.1	0.006058
4.205000	0.1	0.004969
4.206667	0.1	0.003269
4.208333	0.1	0.001648
4.210000	0.1	0.000023
4.211667	0.1	-0.002026
4.213333	0.1	-0.004387
4.215000	0.1	-0.006333
4.216667	0.1	-0.007041
4.218333	0.1	-0.006203
4.220000	0.1	-0.004186
4.221667	0.1	-0.001658
4.223333	0.1	0.000848
4.225000	0.1	0.002882
4.226667	0.1	0.003744
4.228333	0.1	0.002487
4.230000	0.1	-0.001253
4.231667	0.1	-0.006533
4.233333	0.1	-0.011553
4.235000	0.1	-0.014980
4.236667	0.1	-0.016629
4.238333	0.1	-0.016666
4.240000	0.1	-0.015153
4.241667	0.1	-0.012703
4.243333	0.1	-0.010310
4.245000	0.1	-0.008224
4.246667	0.1	-0.005690
4.248333	0.1	-0.002100
4.250000	0.1	0.002109
4.251667	0.1	0.005723
4.253333	0.1	0.007702
4.255000	0.1	0.007856
4.256667	0.1	0.006617
4.258333	0.1	0.004475
4.260000	0.1	0.001970
4.261667	0.1	-0.000205
4.263333	0.1	-0.001411
4.265000	0.1	-0.001234
4.266667	0.1	0.000088
4.268333	0.1	0.001509
4.270000	0.1	0.001877
4.271667	0.1	0.000508
4.273333	0.1	-0.002515
4.275000	0.1	-0.006231
4.276667	0.1	-0.009034
4.278333	0.1	-0.009066
4.280000	0.1	-0.005239
4.281667	0.1	0.001476
4.283333	0.1	0.008317
4.285000	0.1	0.012633
4.286667	0.1	0.013453
4.288333	0.1	0.011553
4.290000	0.1	0.008508
4.291667	0.1	0.005602
4.293333	0.1	0.003204
4.295000	0.1	0.000955
4.296667	0.1	-0.001253
4.298333	0.1	-0.002733
4.300000	0.1	-0.002701
4.301667	0.1	-0.001173
4.303333	0.1	0.001146
4.305000	0.1	0.003558
4.306667	0.1	0.005662
4.308333	0.1	0.007278
4.310000	0.1	0.008564
4.311667	0.1	0.010049
4.313333	0.1	0.012103
4.315000	0.1	0.014356
4.316667	0.1	0.016089
4.318333	0.1	0.016810
4.320000	0.1	0.016126
4.321667	0.1	0.013979
4.323333	0.1	0.011045
4.325000	0.1	0.008196
4.326667	0.1	0.006016
4.328333	0.1	0.004978
4.330000	0.1	0.005346
4.331667	0.1	0.006841
4.333333	0.1	0.008726
4.335000	0.1	0.010254
4.336667	0.1	0.010999
4.338333	0.1	0.010761
4.340000	0.1	0.009765
4.341667	0.1	0.008824
4.343333	0.1	0.008414
4.345000	0.1	0.008168
4.346667	0.1	0.007581
4.348333	0.1	0.006473
4.350000	0.1	0.004987
4.351667	0.1	0.003600
4.353333	0.1	0.002803
4.355000	0.1	0.002724
4.356667	0.1	0.003013
4.358333	0.1	0.003278
4.360000	0.1	0.003967
4.361667	0.1	0.006030
4.363333	0.1	0.009625
4.365000	0.1	0.013704
4.366667	0.1	0.016754
4.368333	0.1	0.017518
4.370000	0.1	0.015679
4.371667	0.1	0.012293
4.373333	0.1	0.009141
4.375000	0.1	0.007357
4.376667	0.1	0.007018
4.378333	0.1	0.007516
4.380000	0.1	0.007809
4.381667	0.1	0.006771
4.383333	0.1	0.004172
4.385000	0.1	0.001322
4.386667	0.1	0.000102
4.388333	0.1	0.001229
4.390000	0.1	0.003646
4.391667	0.1	0.005597
4.393333	0.1	0.006035
4.395000	0.1	0.005150
4.396667	0.1	0.004023
4.398333	0.1	0.003651
4.400000	0.1	0.003912
4.401667	0.1	0.003655
4.403333	0.1	0.002002
4.405000	0.1	-0.000601
4.406667	0.1	-0.002692
4.408333	0.1	-0.003162
4.410000	0.1	-0.002086
4.411667	0.1	-0.000373
4.413333	0.1	0.000927
4.415000	0.1	0.001271
4.416667	0.1	0.000843
4.418333	0.1	0.000144
4.420000	0.1	-0.000447
4.421667	0.1	-0.000806
4.423333	0.1	-0.000745
4.425000	0.1	0.000005
4.426667	0.1	0.001150
4.428333	0.1	0.001746
4.430000	0.1	0.001290
4.431667	0.1	0.000424
4.433333	0.1	0.000168
4.435000	0.1	0.000917
4.436667	0.1	0.002561
4.438333	0.1	0.004722
4.440000	0.1	0.006640
4.441667	0.1	0.007623
4.443333	0.1	0.007269
4.445000	0.1	0.005537
4.446667	0.1	0.003302
4.448333	0.1	0.002058
4.450000	0.1	0.002524
4.451667	0.1	0.004075
4.453333	0.1	0.005644
4.455000	0.1	0.006696
4.456667	0.1	0.007283
4.458333	0.1	0.007488
4.460000	0.1	0.007059
4.461667	0.1	0.005523
4.463333	0.1	0.002882
4.465000	0.1	0.000242
4.466667	0.1	-0.001010
4.468333	0.1	-0.000549
4.470000	0.1	0.000899
4.471667	0.1	0.002412
4.473333	0.1	0.003409
4.475000	0.1	0.003884
4.476667	0.1	0.004261
4.478333	0.1	0.004862
4.480000	0.1	0.005723
4.481667	0.1	0.006603
4.483333	0.1	0.006990
4.485000	0.1	0.006277
4.486667	0.1	0.004414
4.488333	0.1	0.002407
4.490000	0.1	0.001756
4.491667	0.1	0.002966
4.493333	0.1	0.005169
4.495000	0.1	0.007227
4.496667	0.1	0.008517
4.498333	0.1	0.008764
4.500000	0.1	0.008205
4.501667	0.1	0.007646
4.503333	0.1	0.007567
4.505000	0.1	0.007395
4.506667	0.1	0.006352
4.508333	0.1	0.004517
4.510000	0.1	0.002887
4.511667	0.1	0.002589
4.513333	0.1	0.004116
4.515000	0.1	0.006873
4.516667	0.1	0.009555
4.518333	0.1	0.011087
4.520000	0.1	0.011055
4.521667	0.1	0.009551
4.523333	0.1	0.007157
4.525000	0.1	0.004759
4.526667	0.1	0.002915
4.528333	0.1	0.001923
4.530000	0.1	0.002100
4.531667	0.1	0.003562
4.533333	0.1	0.005974
4.535000	0.1	0.008969
4.536667	0.1	0.012242
4.538333	0.1	0.015157
4.540000	0.1	0.016792
4.541667	0.1	0.016624
4.543333	0.1	0.015087
4.545000	0.1	0.013052
4.546667	0.1	0.011013
4.548333	0.1	0.008959
4.550000	0.1	0.007185
4.551667	0.1	0.006524
4.553333	0.1	0.007348
4.555000	0.1	0.008987
4.556667	0.1	0.010547
4.558333	0.1	0.011572
4.560000	0.1	0.012354
4.561667	0.1	0.013784
4.563333	0.1	0.016317
4.565000	0.1	0.019330
4.566667	0.1	0.021644
4.568333	0.1	0.022398
4.570000	0.1	0.021434
4.571667	0.1	0.019171
4.573333	0.1	0.015856
4.575000	0.1	0.011469
4.576667	0.1	0.006617
4.578333	0.1	0.002566
4.580000	0.1	0.000345
4.581667	0.1	0.000349
4.583333	0.1	0.002263
4.585000	0.1	0.004903
4.586667	0.1	0.006873
4.588333	0.1	0.007888
4.590000	0.1	0.008903
4.591667	0.1	0.010650
4.593333	0.1	0.012824
4.595000	0.1	0.014612
4.596667	0.1	0.015167
4.598333	0.1	0.013979
4.600000	0.1	0.011730
4.601667	0.1	0.010356
4.603333	0.1	0.011055
4.605000	0.1	0.013113
4.606667	0.1	0.015092
4.608333	0.1	0.015870
4.610000	0.1	0.014771
4.611667	0.1	0.012303
4.613333	0.1	0.010189
4.615000	0.1	0.009877
4.616667	0.1	0.011553
4.618333	0.1	0.014361
4.620000	0.1	0.017192
4.621667	0.1	0.019632
4.623333	0.1	0.022030
4.625000	0.1	0.024498
4.626667	0.1	0.025993
4.628333	0.1	0.025048
4.630000	0.1	0.021481
4.631667	0.1	0.017015
4.633333	0.1	0.014179
4.635000	0.1	0.014585
4.636667	0.1	0.018026
4.638333	0.1	0.022938
4.640000	0.1	0.027451
4.641667	0.1	0.030315
4.643333	0.1	0.031316
4.645000	0.1	0.030715
4.646667	0.1	0.028610
4.648333	0.1	0.025118
4.650000	0.1	0.020652
4.651667	0.1	0.016075
4.653333	0.1	0.012694
4.655000	0.1	0.011469
4.656667	0.1	0.012279
4.658333	0.1	0.014519
4.660000	0.1	0.017849
4.661667	0.1	0.022128
4.663333	0.1	0.026799
4.665000	0.1	0.030515
4.666667	0.1	0.031572
4.668333	0.1	0.029299
4.670000	0.1	0.024871
4.671667	0.1	0.020461
4.673333	0.1	0.017700
4.675000	0.1	0.017029
4.676667	0.1	0.018138
4.678333	0.1	0.020228
4.680000	0.1	0.022040
4.681667	0.1	0.022431
4.683333	0.1	0.020885
4.685000	0.1	0.017532
4.686667	0.1	0.013532
4.688333	0.1	0.010990
4.690000	0.1	0.011250
4.691667	0.1	0.013583
4.693333	0.1	0.016121
4.695000	0.1	0.017546
4.696667	0.1	0.017621
4.698333	0.1	0.016848
4.700000	0.1	0.015912
4.701667	0.1	0.015418
4.703333	0.1	0.015711
4.705000	0.1	0.016531
4.706667	0.1	0.017313
4.708333	0.1	0.017700
4.710000	0.1	0.017574
4.711667	0.1	0.017146
4.713333	0.1	0.016843
4.715000	0.1	0.016666
4.716667	0.1	0.016303
4.718333	0.1	0.015954
4.720000	0.1	0.016270
4.721667	0.1	0.017569
4.723333	0.1	0.019129
4.725000	0.1	0.019828
4.726667	0.1	0.019595
4.728333	0.1	0.019642
4.730000	0.1	0.021146
4.731667	0.1	0.023921
4.733333	0.1	0.026259
4.735000	0.1	0.026282
4.736667	0.1	0.024061
4.738333	0.1	0.021751
4.740000	0.1	0.021392
4.741667	0.1	0.022976
4.743333	0.1	0.025155
4.745000	0.1	0.027008
4.746667	0.1	0.028326
4.748333	0.1	0.029146
4.750000	0.1	0.029737
4.751667	0.1	0.030203
4.753333	0.1	0.030017
4.755000	0.1	0.028796
4.756667	0.1	0.026892
4.758333	0.1	0.024703
4.760000	0.1	0.022436
4.761667	0.1	0.020717
4.763333	0.1	0.020354
4.765000	0.1	0.021360
4.766667	0.1	0.022990
4.768333	0.1	0.024652
4.770000	0.1	0.026114
4.771667	0.1	0.027241
4.773333	0.1	0.028140
4.775000	0.1	0.029099
4.776667	0.1	0.030086
4.778333	0.1	0.030631
4.780000	0.1	0.030291
4.781667	0.1	0.028927
4.783333	0.1	0.026789
4.785000	0.1	0.024578
4.786667	0.1	0.023199
4.788333	0.1	0.022971
4.790000	0.1	0.023297
4.791667	0.1	0.023567
4.793333	0.1	0.024075
4.795000	0.1	0.025388
4.796667	0.1	0.027274
4.798333	0.1	0.028764
4.800000	0.1	0.029146
4.801667	0.1	0.028606
4.803333	0.1	0.027884
4.805000	0.1	0.027525
4.806667	0.1	0.027562
4.808333	0.1	0.027651
4.810000	0.1	0.027483
4.811667	0.1	0.026906
4.813333	0.1	0.025835
4.815000	0.1	0.024219
4.816667	0.1	0.022035
4.818333	0.1	0.019507
4.820000	0.1	0.017053
4.821667	0.1	0.015111
4.823333	0.1	0.014389
4.825000	0.1	0.015600
4.826667	0.1	0.018780
4.828333	0.1	0.023223
4.830000	0.1	0.027865
4.831667	0.1	0.031884
4.833333	0.1	0.035013
4.835000	0.1	0.037178
4.836667	0.1	0.038226
4.838333	0.1	0.038329
4.840000	0.1	0.037826
4.841667	0.1	0.036713
4.843333	0.1	0.034925
4.845000	0.1	0.032228
4.846667	0.1	0.028005
4.848333	0.1	0.022431
4.850000	0.1	0.017094
4.851667	0.1	0.013569
4.853333	0.1	0.012154
4.855000	0.1	0.012177
4.856667	0.1	0.012829
4.858333	0.1	0.013732
4.860000	0.1	0.015004
4.861667	0.1	0.016764
4.863333	0.1	0.018701
4.865000	0.1	0.020480
4.866667	0.1	0.021989
4.868333	0.1	0.022925
4.870000	0.1	0.022617
4.871667	0.1	0.020675
4.873333	0.1	0.017774
4.875000	0.1	0.015488
4.876667	0.1	0.015046
4.878333	0.1	0.016317
4.880000	0.1	0.018086
4.881667	0.1	0.019129
4.883333	0.1	0.019185
4.885000	0.1	0.018827
4.886667	0.1	0.018785
4.888333	0.1	0.019390
4.890000	0.1	0.020280
4.891667	0.1	0.020717
4.893333	0.1	0.020354
4.895000	0.1	0.019204
4.896667	0.1	0.017439
4.898333	0.1	0.015837
4.900000	0.1	0.015688
4.901667	0.1	0.017639
4.903333	0.1	0.020834
4.905000	0.1	0.023376
4.906667	0.1	0.023958
4.908333	0.1	0.022962
4.910000	0.1	0.021979
4.911667	0.1	0.022175
4.913333	0.1	0.023246
4.915000	0.1	0.023949
4.916667	0.1	0.023465
4.918333	0.1	0.021947
4.920000	0.1	0.019926
4.921667	0.1	0.018049
4.923333	0.1	0.017262
4.925000	0.1	0.018035
4.926667	0.1	0.019646
4.928333	0.1	0.021206
4.930000	0.1	0.022785
4.931667	0.1	0.024694
4.933333	0.1	0.026659
4.935000	0.1	0.027879
4.936667	0.1	0.027553
4.938333	0.1	0.025840
4.940000	0.1	0.024140
4.941667	0.1	0.023777
4.943333	0.1	0.025001
4.945000	0.1	0.027204
4.946667	0.1	0.029630
4.948333	0.1	0.031879
4.950000	0.1	0.033798
4.951667	0.1	0.035358
4.953333	0.1	0.036769
4.955000	0.1	0.038040
4.956667	0.1	0.038813
4.958333	0.1	0.039083
4.960000	0.1	0.039041
4.961667	0.1	0.038408
4.963333	0.1	0.036750
4.965000	0.1	0.034175
4.966667	0.1	0.031339
4.968333	0.1	0.029053
4.970000	0.1	0.027735
4.971667	0.1	0.027250
4.973333	0.1	0.027372
4.975000	0.1	0.028000
4.976667	0.1	0.028838
4.978333	0.1	0.029267
4.980000	0.1	0.029006
4.981667	0.1	0.028554
4.983333	0.1	0.028331
4.985000	0.1	0.028065
4.986667	0.1	0.027008
4.988333	0.1	0.024429
4.990000	0.1	0.020354
4.991667	0.1	0.015846
4.993333	0.1	0.012275
4.995000	0.1	0.010654
4.996667	0.1	0.011493
4.998333	0.1	0.014696
5.000000	0.1	0.019432
5.001667	0.1	0.024233
5.003333	0.1	0.027264
5.005000	0.1	0.027190
5.006667	0.1	0.024689
5.008333	0.1	0.022464
5.010000	0.1	0.022617
5.011667	0.1	0.024601
5.013333	0.1	0.026445
5.015000	0.1	0.027157
5.016667	0.1	0.027339
5.018333	0.1	0.028075
5.020000	0.1	0.029630
5.021667	0.1	0.031092
5.023333	0.1	0.031330
5.025000	0.1	0.030370
5.026667	0.1	0.029444
5.028333	0.1	0.029728
5.030000	0.1	0.031474
5.031667	0.1	0.033872
5.033333	0.1	0.035558
5.035000	0.1	0.035870
5.036667	0.1	0.035684
5.038333	0.1	0.036196
5.040000	0.1	0.037313
5.041667	0.1	0.037975
5.043333	0.1	0.037574
5.045000	0.1	0.036373
5.046667	0.1	0.034939
5.048333	0.1	0.033728
5.050000	0.1	0.032908
5.051667	0.1	0.032359
5.053333	0.1	0.031879
5.055000	0.1	0.031381
5.056667	0.1	0.031171
5.058333	0.1	0.031940
5.060000	0.1	0.033788
5.061667	0.1	0.036182
5.063333	0.1	0.038859
5.065000	0.1	0.041826
5.066667	0.1	0.044755
5.068333	0.1	0.046939
5.070000	0.1	0.047321
5.071667	0.1	0.045300
5.073333	0.1	0.041928
5.075000	0.1	0.039195
5.076667	0.1	0.038063
5.078333	0.1	0.038305
5.080000	0.1	0.039400
5.081667	0.1	0.040680
5.083333	0.1	0.041574
5.085000	0.1	0.042026
5.086667	0.1	0.042319
5.088333	0.1	0.042431
5.090000	0.1	0.041788
5.091667	0.1	0.039963
5.093333	0.1	0.037714
5.095000	0.1	0.036475
5.096667	0.1	0.036759
5.098333	0.1	0.037416
5.100000	0.1	0.036741
5.101667	0.1	0.034398
5.103333	0.1	0.031600
5.105000	0.1	0.029374
5.106667	0.1	0.027772
5.108333	0.1	0.026366
5.110000	0.1	0.025071
5.111667	0.1	0.024326
5.113333	0.1	0.023968
5.115000	0.1	0.023185
5.116667	0.1	0.022165
5.118333	0.1	0.022212
5.120000	0.1	0.024126
5.121667	0.1	0.027856
5.123333	0.1	0.033169
5.125000	0.1	0.039265
5.126667	0.1	0.044378
5.128333	0.1	0.046920
5.130000	0.1	0.046967
5.131667	0.1	0.045877
5.133333	0.1	0.044829
5.135000	0.1	0.044391
5.136667	0.1	0.044731
5.138333	0.1	0.045467
5.140000	0.1	0.045937
5.141667	0.1	0.045928
5.143333	0.1	0.045686
5.145000	0.1	0.045379
5.146667	0.1	0.045029
5.148333	0.1	0.044550
5.150000	0.1	0.043684
5.151667	0.1	0.042198
5.153333	0.1	0.040000
5.155000	0.1	0.037425
5.156667	0.1	0.035260
5.158333	0.1	0.034147
5.160000	0.1	0.033984
5.161667	0.1	0.034422
5.163333	0.1	0.035753
5.165000	0.1	0.038645
5.166667	0.1	0.042864
5.168333	0.1	0.046901
5.170000	0.1	0.049048
5.171667	0.1	0.048792
5.173333	0.1	0.047260
5.175000	0.1	0.046096
5.176667	0.1	0.045877
5.178333	0.1	0.045910
5.180000	0.1	0.045071
5.181667	0.1	0.042776
5.183333	0.1	0.039516
5.185000	0.1	0.036308
5.186667	0.1	0.033709
5.188333	0.1	0.031861
5.190000	0.1	0.031046
5.191667	0.1	0.031656
5.193333	0.1	0.033840
5.195000	0.1	0.037448
5.196667	0.1	0.041970
5.198333	0.1	0.046450
5.200000	0.1	0.049747
5.201667	0.1	0.051274
5.203333	0.1	0.051176
5.205000	0.1	0.049928
5.206667	0.1	0.048177
5.208333	0.1	0.046692
5.210000	0.1	0.045854
5.211667	0.1	0.045332
5.213333	0.1	0.044461
5.215000	0.1	0.043213
5.216667	0.1	0.042645
5.218333	0.1	0.044056
5.220000	0.1	0.047344
5.221667	0.1	0.050683
5.223333	0.1	0.052103
5.225000	0.1	0.051009
5.226667	0.1	0.048378
5.228333	0.1	0.045984
5.230000	0.1	0.045076
5.231667	0.1	0.045495
5.233333	0.1	0.046301
5.235000	0.1	0.046757
5.236667	0.1	0.046561
5.238333	0.1	0.045840
5.240000	0.1	0.045085
5.241667	0.1	0.045178
5.243333	0.1	0.047125
5.245000	0.1	0.051181
5.246667	0.1	0.055879
5.248333	0.1	0.058752
5.250000	0.1	0.058329
5.251667	0.1	0.055069
5.253333	0.1	0.050589
5.255000	0.1	0.046641
5.256667	0.1	0.044438
5.258333	0.1	0.044112
5.260000	0.1	0.044974
5.261667	0.1	0.046347
5.263333	0.1	0.047786
5.265000	0.1	0.049029
5.266667	0.1	0.050031
5.268333	0.1	0.050715
5.270000	0.1	0.050887
5.271667	0.1	0.050464
5.273333	0.1	0.049663
5.275000	0.1	0.048885
5.276667	0.1	0.048298
5.278333	0.1	0.047409
5.280000	0.1	0.045435
5.281667	0.1	0.042613
5.283333	0.1	0.040717
5.285000	0.1	0.041472
5.286667	0.1	0.044783
5.288333	0.1	0.048890
5.290000	0.1	0.052224
5.291667	0.1	0.054771
5.293333	0.1	0.057244
5.295000	0.1	0.059549
5.296667	0.1	0.060890
5.298333	0.1	0.060908
5.300000	0.1	0.059945
5.301667	0.1	0.058557
5.303333	0.1	0.057220
5.305000	0.1	0.056187
5.306667	0.1	0.055083
5.308333	0.1	0.053081
5.310000	0.1	0.049844
5.311667	0.1	0.045924
5.313333	0.1	0.042398
5.315000	0.1	0.040680
5.316667	0.1	0.041877
5.318333	0.1	0.045616
5.320000	0.1	0.050068
5.321667	0.1	0.053393
5.323333	0.1	0.054673
5.325000	0.1	0.053588
5.326667	0.1	0.050399
5.328333	0.1	0.046548
5.330000	0.1	0.044354
5.331667	0.1	0.045141
5.333333	0.1	0.048126
5.335000	0.1	0.051302
5.336667	0.1	0.052960
5.338333	0.1	0.052820
5.340000	0.1	0.052000
5.341667	0.1	0.051586
5.343333	0.1	0.051544
5.345000	0.1	0.051116
5.346667	0.1	0.049993
5.348333	0.1	0.048690
5.350000	0.1	0.047935
5.351667	0.1	0.048121
5.353333	0.1	0.049295
5.355000	0.1	0.051111
5.356667	0.1	0.053071
5.358333	0.1	0.054869
5.360000	0.1	0.056182
5.361667	0.1	0.056671
5.363333	0.1	0.056629
5.365000	0.1	0.056862
5.366667	0.1	0.057649
5.368333	0.1	0.058622
5.370000	0.1	0.059488
5.371667	0.1	0.059903
5.373333	0.1	0.059288
5.375000	0.1	0.057570
5.376667	0.1	0.055674
5.378333	0.1	0.054920
5.380000	0.1	0.055763
5.381667	0.1	0.057379
5.383333	0.1	0.058683
5.385000	0.1	0.058990
5.386667	0.1	0.057919
5.388333	0.1	0.055693
5.390000	0.1	0.053202
5.391667	0.1	0.051172
5.393333	0.1	0.049919
5.395000	0.1	0.049984
5.396667	0.1	0.051972
5.398333	0.1	0.055609
5.400000	0.1	0.059693
5.401667	0.1	0.062827
5.403333	0.1	0.064224
5.405000	0.1	0.064224
5.406667	0.1	0.063595
5.408333	0.1	0.062287
5.410000	0.1	0.059768
5.411667	0.1	0.056284
5.413333	0.1	0.053020
5.415000	0.1	0.051437
5.416667	0.1	0.052485
5.418333	0.1	0.056014
5.420000	0.1	0.060815
5.421667	0.1	0.065193
5.423333	0.1	0.067852
5.425000	0.1	0.068489
5.426667	0.1	0.067418
5.428333	0.1	0.064881
5.430000	0.1	0.061230
5.431667	0.1	0.057174
5.433333	0.1	0.053616
5.435000	0.1	0.051544
5.436667	0.1	0.051609
5.438333	0.1	0.053751
5.440000	0.1	0.057369
5.441667	0.1	0.061826
5.443333	0.1	0.066408
5.445000	0.1	0.069989
5.446667	0.1	0.071302
5.448333	0.1	0.070063
5.450000	0.1	0.067311
5.451667	0.1	0.064229
5.453333	0.1	0.061640
5.455000	0.1	0.060517
5.456667	0.1	0.061183
5.458333	0.1	0.062482
5.460000	0.1	0.063172
5.461667	0.1	0.063283
5.463333	0.1	0.063535
5.465000	0.1	0.064336
5.466667	0.1	0.065733
5.468333	0.1	0.067796
5.470000	0.1	0.070296
5.471667	0.1	0.072569
5.473333	0.1	0.073928
5.475000	0.1	0.073933
5.476667	0.1	0.072503
5.478333	0.1	0.070157
5.480000	0.1	0.067977
5.481667	0.1	0.066943
5.483333	0.1	0.067092
5.485000	0.1	0.067516
5.486667	0.1	0.067186
5.488333	0.1	0.065709
5.490000	0.1	0.063814
5.491667	0.1	0.062929
5.493333	0.1	0.063749
5.495000	0.1	0.065537
5.496667	0.1	0.066822
5.498333	0.1	0.066361
5.500000	0.1	0.063903
5.501667	0.1	0.060536
5.503333	0.1	0.058161
5.505000	0.1	0.058142
5.506667	0.1	0.060196
5.508333	0.1	0.062604
5.510000	0.1	0.063833
5.511667	0.1	0.064098
5.513333	0.1	0.064922
5.515000	0.1	0.067060
5.516667	0.1	0.069709
5.518333	0.1	0.071852
5.520000	0.1	0.073300
5.521667	0.1	0.074231
5.523333	0.1	0.074445
5.525000	0.1	0.073747
5.526667	0.1	0.072387
5.528333	0.1	0.070701
5.530000	0.1	0.068895
5.531667	0.1	0.067446
5.533333	0.1	0.066953
5.535000	0.1	0.067470
5.536667	0.1	0.068457
5.538333	0.1	0.069300
5.540000	0.1	0.069574
5.541667	0.1	0.069272
5.543333	0.1	0.068871
5.545000	0.1	0.068941
5.546667	0.1	0.069481
5.548333	0.1	0.069803
5.550000	0.1	0.069053
5.551667	0.1	0.066864
5.553333	0.1	0.063917
5.555000	0.1	0.061798
5.556667	0.1	0.061635
5.558333	0.1	0.062999
5.560000	0.1	0.064657
5.561667	0.1	0.065789
5.563333	0.1	0.066110
5.565000	0.1	0.065588
5.566667	0.1	0.064466
5.568333	0.1	0.063456
5.570000	0.1	0.063642
5.571667	0.1	0.065831
5.573333	0.1	0.069733
5.575000	0.1	0.074157
5.576667	0.1	0.077919
5.578333	0.1	0.080368
5.580000	0.1	0.081342
5.581667	0.1	0.081067
5.583333	0.1	0.079921
5.585000	0.1	0.077966
5.586667	0.1	0.075148
5.588333	0.1	0.072224
5.590000	0.1	0.070450
5.591667	0.1	0.070436
5.593333	0.1	0.071893
5.595000	0.1	0.074017
5.596667	0.1	0.075633
5.598333	0.1	0.075880
5.600000	0.1	0.074804
5.601667	0.1	0.073300
5.603333	0.1	0.072499
5.605000	0.1	0.072857
5.606667	0.1	0.073840
5.608333	0.1	0.074836
5.610000	0.1	0.075973
5.611667	0.1	0.077458
5.613333	0.1	0.078734
5.615000	0.1	0.079027
5.616667	0.1	0.078478
5.618333	0.1	0.078068
5.620000	0.1	0.078701
5.621667	0.1	0.080531
5.623333	0.1	0.082948
5.625000	0.1	0.085090
5.626667	0.1	0.086124
5.628333	0.1	0.085272
5.630000	0.1	0.082338
5.631667	0.1	0.078361
5.633333	0.1	0.075102
5.635000	0.1	0.073654
5.636667	0.1	0.073728
5.638333	0.1	0.074236
5.640000	0.1	0.074138
5.641667	0.1	0.072722
5.643333	0.1	0.069845
5.645000	0.1	0.066203
5.646667	0.1	0.063190
5.648333	0.1	0.062077
5.650000	0.1	0.063186
5.651667	0.1	0.065537
5.653333	0.1	0.067572
5.655000	0.1	0.068531
5.656667	0.1	0.068918
5.658333	0.1	0.069491
5.660000	0.1	0.070264
5.661667	0.1	0.070748
5.663333	0.1	0.070729
5.665000	0.1	0.070492
5.666667	0.1	0.070482
5.668333	0.1	0.070925
5.670000	0.1	0.071567
5.671667	0.1	0.071782
5.673333	0.1	0.071139
5.675000	0.1	0.069817
5.676667	0.1	0.068219
5.678333	0.1	0.066492
5.680000	0.1	0.064652
5.681667	0.1	0.063065
5.683333	0.1	0.062389
5.685000	0.1	0.063009
5.686667	0.1	0.064578
5.688333	0.1	0.066189
5.690000	0.1	0.066883
5.691667	0.1	0.066436
5.693333	0.1	0.065765
5.695000	0.1	0.065910
5.696667	0.1	0.067204
5.698333	0.1	0.069607
5.700000	0.1	0.072885
5.701667	0.1	0.076219
5.703333	0.1	0.078450
5.705000	0.1	0.079013
5.706667	0.1	0.078157
5.708333	0.1	0.076690
5.710000	0.1	0.075558
5.711667	0.1	0.075018
5.713333	0.1	0.074436
5.715000	0.1	0.073356
5.716667	0.1	0.072187
5.718333	0.1	0.071442
5.720000	0.1	0.070981
5.721667	0.1	0.070045
5.723333	0.1	0.067772
5.725000	0.1	0.064145
5.726667	0.1	0.060345
5.728333	0.1	0.057905
5.730000	0.1	0.057458
5.731667	0.1	0.058445
5.733333	0.1	0.059986
5.735000	0.1	0.061519
5.736667	0.1	0.062808
5.738333	0.1	0.063805
5.740000	0.1	0.064624
5.741667	0.1	0.065463
5.743333	0.1	0.066520
5.745000	0.1	0.067768
5.746667	0.1	0.068769
5.748333	0.1	0.069183
5.750000	0.1	0.069509
5.751667	0.1	0.070687
5.753333	0.1	0.072676
5.755000	0.1	0.073938
5.756667	0.1	0.072918
5.758333	0.1	0.069854
5.760000	0.1	0.066692
5.761667	0.1	0.065253
5.763333	0.1	0.065751
5.765000	0.1	0.066999
5.766667	0.1	0.067940
5.768333	0.1	0.068555
5.770000	0.1	0.069439
5.771667	0.1	0.071009
5.773333	0.1	0.073323
5.775000	0.1	0.076154
5.776667	0.1	0.078855
5.778333	0.1	0.080699
5.780000	0.1	0.081686
5.781667	0.1	0.082152
5.783333	0.1	0.081961
5.785000	0.1	0.081002
5.786667	0.1	0.079982
5.788333	0.1	0.079740
5.790000	0.1	0.080420
5.791667	0.1	0.081370
5.793333	0.1	0.081616
5.795000	0.1	0.080485
5.796667	0.1	0.078124
5.798333	0.1	0.075428
5.800000	0.1	0.073449
5.801667	0.1	0.072876
5.803333	0.1	0.073640
5.805000	0.1	0.074841
5.806667	0.1	0.075395
5.808333	0.1	0.074874
5.810000	0.1	0.073635
5.811667	0.1	0.072406
5.813333	0.1	0.071945
5.815000	0.1	0.072625
5.816667	0.1	0.074361
5.818333	0.1	0.076694
5.820000	0.1	0.078646
5.821667	0.1	0.079293
5.823333	0.1	0.078599
5.825000	0.1	0.077579
5.826667	0.1	0.077919
5.828333	0.1	0.080597
5.830000	0.1	0.084895
5.831667	0.1	0.089109
5.833333	0.1	0.091642
5.835000	0.1	0.091633
5.836667	0.1	0.089468
5.838333	0.1	0.086455
5.840000	0.1	0.083656
5.841667	0.1	0.081188
5.843333	0.1	0.078753
5.845000	0.1	0.076494
5.846667	0.1	0.075055
5.848333	0.1	0.075214
5.850000	0.1	0.077295
5.851667	0.1	0.080466
5.853333	0.1	0.083265
5.855000	0.1	0.085086
5.856667	0.1	0.086660
5.858333	0.1	0.089090
5.860000	0.1	0.092397
5.861667	0.1	0.095125
5.863333	0.1	0.095544
5.865000	0.1	0.092746
5.866667	0.1	0.087349
5.868333	0.1	0.081463
5.870000	0.1	0.077221
5.871667	0.1	0.075637
5.873333	0.1	0.076606
5.875000	0.1	0.078864
5.876667	0.1	0.080676
5.878333	0.1	0.081528
5.880000	0.1	0.082343
5.881667	0.1	0.083959
5.883333	0.1	0.086096
5.885000	0.1	0.087759
5.886667	0.1	0.088285
5.888333	0.1	0.087903
5.890000	0.1	0.087363
5.891667	0.1	0.087307
5.893333	0.1	0.087949
5.895000	0.1	0.088913
5.896667	0.1	0.089523
5.898333	0.1	0.089281
5.900000	0.1	0.087959
5.901667	0.1	0.085798
5.903333	0.1	0.083493
5.905000	0.1	0.081589
5.906667	0.1	0.080024
5.908333	0.1	0.078506
5.910000	0.1	0.077402
5.911667	0.1	0.077779
5.913333	0.1	0.080108
5.915000	0.1	0.083135
5.916667	0.1	0.084788
5.918333	0.1	0.084019
5.920000	0.1	0.081346
5.921667	0.1	0.078171
5.923333	0.1	0.075880
5.925000	0.1	0.075158
5.926667	0.1	0.076019
5.928333	0.1	0.077873
5.930000	0.1	0.079591
5.931667	0.1	0.080154
5.933333	0.1	0.079400
5.935000	0.1	0.077882
5.936667	0.1	0.076364
5.938333	0.1	0.075568
5.940000	0.1	0.075861
5.941667	0.1	0.077188
5.943333	0.1	0.079121
5.945000	0.1	0.081183
5.946667	0.1	0.083325
5.948333	0.1	0.085733
5.950000	0.1	0.088252
5.951667	0.1	0.090427
5.953333	0.1	0.091856
5.955000	0.1	0.092369
5.956667	0.1	0.092182
5.958333	0.1	0.091889
5.960000	0.1	0.091796
5.961667	0.1	0.091665
5.963333	0.1	0.091181
5.965000	0.1	0.090180
5.966667	0.1	0.088559
5.968333	0.1	0.086403
5.970000	0.1	0.084029
5.971667	0.1	0.081691
5.973333	0.1	0.079749
5.975000	0.1	0.078911
5.976667	0.1	0.079544
5.978333	0.1	0.081263
5.980000	0.1	0.083460
5.981667	0.1	0.085952
5.983333	0.1	0.088681
5.985000	0.1	0.090864
5.986667	0.1	0.091144
5.988333	0.1	0.088937
5.990000	0.1	0.085216
5.991667	0.1	0.081696
5.993333	0.1	0.079512
5.995000	0.1	0.078646
5.996667	0.1	0.078296
5.998333	0.1	0.077826
6.000000	0.1	0.077360
6.001667	0.1	0.077290
6.003333	0.1	0.077528
6.005000	0.1	0.077654
6.006667	0.1	0.077430
6.008333	0.1	0.076885
6.010000	0.1	0.076503
6.011667	0.1	0.077072
6.013333	0.1	0.078767
6.015000	0.1	0.080816
6.016667	0.1	0.082115
6.018333	0.1	0.081789
6.020000	0.1	0.079665
6.021667	0.1	0.076536
6.023333	0.1	0.073682
6.025000	0.1	0.072201
6.026667	0.1	0.072601
6.028333	0.1	0.074678
6.030000	0.1	0.077751
6.031667	0.1	0.080918
6.033333	0.1	0.083307
6.035000	0.1	0.084592
6.036667	0.1	0.085086
6.038333	0.1	0.085132
6.040000	0.1	0.085016
6.041667	0.1	0.085309
6.043333	0.1	0.086189
6.045000	0.1	0.087032
6.046667	0.1	0.087600
6.048333	0.1	0.088499
6.050000	0.1	0.090040
6.051667	0.1	0.091805
6.053333	0.1	0.093128
6.055000	0.1	0.093435
6.056667	0.1	0.092559
6.058333	0.1	0.090953
6.060000	0.1	0.089291
6.061667	0.1	0.088029
6.063333	0.1	0.087335
6.065000	0.1	0.087223
6.066667	0.1	0.087833
6.068333	0.1	0.089523
6.070000	0.1	0.092234
6.071667	0.1	0.094832
6.073333	0.1	0.095977
6.075000	0.1	0.095461
6.076667	0.1	0.094119
6.078333	0.1	0.093193
6.080000	0.1	0.093933
6.081667	0.1	0.096946
6.083333	0.1	0.101421
6.085000	0.1	0.105472
6.086667	0.1	0.107624
6.088333	0.1	0.107498
6.090000	0.1	0.105537
6.091667	0.1	0.102795
6.093333	0.1	0.100234
6.095000	0.1	0.098082
6.096667	0.1	0.096434
6.098333	0.1	0.095777
6.100000	0.1	0.096522
6.101667	0.1	0.098152
6.103333	0.1	0.099107
6.105000	0.1	0.098301
6.106667	0.1	0.096257
6.108333	0.1	0.094068
6.110000	0.1	0.092331
6.111667	0.1	0.091237
6.113333	0.1	0.090566
6.115000	0.1	0.089821
6.116667	0.1	0.089006
6.118333	0.1	0.088541
6.120000	0.1	0.088597
6.121667	0.1	0.089472
6.123333	0.1	0.091917
6.125000	0.1	0.095991
6.126667	0.1	0.100266
6.128333	0.1	0.102720
6.130000	0.1	0.102068
6.131667	0.1	0.098445
6.133333	0.1	0.093328
6.135000	0.1	0.088699
6.136667	0.1	0.085975
6.138333	0.1	0.085500
6.140000	0.1	0.086655
6.141667	0.1	0.088154
6.143333	0.1	0.088797
6.145000	0.1	0.088513
6.146667	0.1	0.088257
6.148333	0.1	0.088983
6.150000	0.1	0.091130
6.151667	0.1	0.094543
6.153333	0.1	0.098469
6.155000	0.1	0.101933
6.156667	0.1	0.104313
6.158333	0.1	0.105235
6.160000	0.1	0.104550
6.161667	0.1	0.102939
6.163333	0.1	0.101710
6.165000	0.1	0.101570
6.166667	0.1	0.102422
6.168333	0.1	0.103666
6.170000	0.1	0.104434
6.171667	0.1	0.104196
6.173333	0.1	0.103135
6.175000	0.1	0.101654
6.176667	0.1	0.099884
6.178333	0.1	0.097901
6.180000	0.1	0.096206
6.181667	0.1	0.095451
6.183333	0.1	0.095926
6.185000	0.1	0.097635
6.186667	0.1	0.100182
6.188333	0.1	0.102464
6.190000	0.1	0.103386
6.191667	0.1	0.102641
6.193333	0.1	0.100313
6.195000	0.1	0.096657
6.196667	0.1	0.092690
6.198333	0.1	0.090161
6.200000	0.1	0.090417
6.201667	0.1	0.093458
6.203333	0.1	0.098124
6.205000	0.1	0.102813
6.206667	0.1	0.106068
6.208333	0.1	0.106920
6.210000	0.1	0.105025
6.211667	0.1	0.101044
6.213333	0.1	0.096881
6.215000	0.1	0.094548
6.216667	0.1	0.094627
6.218333	0.1	0.095945
6.220000	0.1	0.096965
6.221667	0.1	0.097333
6.223333	0.1	0.097421
6.225000	0.1	0.096988
6.226667	0.1	0.095437
6.228333	0.1	0.093104
6.230000	0.1	0.091256
6.231667	0.1	0.090972
6.233333	0.1	0.092448
6.235000	0.1	0.094958
6.236667	0.1	0.097207
6.238333	0.1	0.098180
6.240000	0.1	0.097887
6.241667	0.1	0.097090
6.243333	0.1	0.096564
6.245000	0.1	0.096736
6.246667	0.1	0.097579
6.248333	0.1	0.098543
6.250000	0.1	0.098939
6.251667	0.1	0.098404
6.253333	0.1	0.096932
6.255000	0.1	0.094841
6.256667	0.1	0.092979
6.258333	0.1	0.092513
6.260000	0.1	0.093654
6.261667	0.1	0.095223
6.263333	0.1	0.096117
6.265000	0.1	0.096299
6.266667	0.1	0.096462
6.268333	0.1	0.097384
6.270000	0.1	0.099293
6.271667	0.1	0.101612
6.273333	0.1	0.103405
6.275000	0.1	0.104150
6.276667	0.1	0.103936
6.278333	0.1	0.103055
6.280000	0.1	0.102054
6.281667	0.1	0.101598
6.283333	0.1	0.101668
6.285000	0.1	0.101789
6.286667	0.1	0.102180
6.288333	0.1	0.103586
6.290000	0.1	0.106054
6.291667	0.1	0.108788
6.293333	0.1	0.110990
6.295000	0.1	0.112210
6.296667	0.1	0.112099
6.298333	0.1	0.110492
6.300000	0.1	0.107652
6.301667	0.1	0.104313
6.303333	0.1	0.101328
6.305000	0.1	0.099307
6.306667	0.1	0.098464
6.308333	0.1	0.098385
6.310000	0.1	0.097998
6.311667	0.1	0.096466
6.313333	0.1	0.094054
6.315000	0.1	0.092085
6.316667	0.1	0.091861
6.318333	0.1	0.093458
6.320000	0.1	0.095712
6.321667	0.1	0.097556
6.323333	0.1	0.098771
6.325000	0.1	0.099484
6.326667	0.1	0.099773
6.328333	0.1	0.100052
6.330000	0.1	0.101291
6.331667	0.1	0.104387
6.333333	0.1	0.109109
6.335000	0.1	0.113803
6.336667	0.1	0.116667
6.338333	0.1	0.117067
6.340000	0.1	0.115382
6.341667	0.1	0.112397
6.343333	0.1	0.109393
6.345000	0.1	0.107903
6.346667	0.1	0.108643
6.348333	0.1	0.110799
6.350000	0.1	0.112825
6.351667	0.1	0.113733
6.353333	0.1	0.113221
6.355000	0.1	0.111414
6.356667	0.1	0.109021
6.358333	0.1	0.107130
6.360000	0.1	0.106380
6.361667	0.1	0.106627
6.363333	0.1	0.107354
6.365000	0.1	0.108145
6.366667	0.1	0.108881
6.368333	0.1	0.109440
6.370000	0.1	0.109649
6.371667	0.1	0.109510
6.373333	0.1	0.109314
6.375000	0.1	0.109542
6.376667	0.1	0.110548
6.378333	0.1	0.112192
6.380000	0.1	0.113957
6.381667	0.1	0.115652
6.383333	0.1	0.117659
6.385000	0.1	0.120131
6.386667	0.1	0.122325
6.388333	0.1	0.123102
6.390000	0.1	0.122082
6.391667	0.1	0.119959
6.393333	0.1	0.117971
6.395000	0.1	0.117021
6.396667	0.1	0.117142
6.398333	0.1	0.117961
6.400000	0.1	0.119405
6.401667	0.1	0.121547
6.403333	0.1	0.123838
6.405000	0.1	0.124928
6.406667	0.1	0.123777
6.408333	0.1	0.120704
6.410000	0.1	0.116690
6.411667	0.1	0.112336
6.413333	0.1	0.108131
6.415000	0.1	0.104941
6.416667	0.1	0.103614
6.418333	0.1	0.104229
6.420000	0.1	0.105915
6.421667	0.1	0.107405
6.423333	0.1	0.107875
6.425000	0.1	0.107461
6.426667	0.1	0.107135
6.428333	0.1	0.107712
6.430000	0.1	0.109216
6.431667	0.1	0.111451
6.433333	0.1	0.114171
6.435000	0.1	0.116448
6.436667	0.1	0.116858
6.438333	0.1	0.114772
6.440000	0.1	0.111191
6.441667	0.1	0.108159
6.443333	0.1	0.107358
6.445000	0.1	0.108955
6.446667	0.1	0.111442
6.448333	0.1	0.112760
6.450000	0.1	0.111987
6.451667	0.1	0.109794
6.453333	0.1	0.107307
6.455000	0.1	0.105225
6.456667	0.1	0.103791
6.458333	0.1	0.102846
6.460000	0.1	0.102217
6.461667	0.1	0.102078
6.463333	0.1	0.102511
6.465000	0.1	0.103065
6.466667	0.1	0.103288
6.468333	0.1	0.103228
6.470000	0.1	0.103153
6.471667	0.1	0.103214
6.473333	0.1	0.103554
6.475000	0.1	0.104336
6.476667	0.1	0.105519
6.478333	0.1	0.106697
6.480000	0.1	0.107214
6.481667	0.1	0.106823
6.483333	0.1	0.105845
6.485000	0.1	0.104406
6.486667	0.1	0.102306
6.488333	0.1	0.099889
6.490000	0.1	0.098255
6.491667	0.1	0.098236
6.493333	0.1	0.099619
6.495000	0.1	0.101277
6.496667	0.1	0.101994
6.498333	0.1	0.101239
6.500000	0.1	0.099419
6.501667	0.1	0.097100
6.503333	0.1	0.094455
6.505000	0.1	0.091973
6.506667	0.1	0.090888
6.508333	0.1	0.092066
6.510000	0.1	0.095097
6.511667	0.1	0.098906
6.513333	0.1	0.102650
6.515000	0.1	0.105752
6.516667	0.1	0.107777
6.518333	0.1	0.108583
6.520000	0.1	0.108187
6.521667	0.1	0.106548
6.523333	0.1	0.103833
6.525000	0.1	0.100490
6.526667	0.1	0.097044
6.528333	0.1	0.094096
6.530000	0.1	0.092136
6.531667	0.1	0.091293
6.533333	0.1	0.091502
6.535000	0.1	0.092606
6.536667	0.1	0.094203
6.538333	0.1	0.095717
6.540000	0.1	0.097146
6.541667	0.1	0.099260
6.543333	0.1	0.102567
6.545000	0.1	0.106618
6.546667	0.1	0.110562
6.548333	0.1	0.113784
6.550000	0.1	0.115819
6.551667	0.1	0.116313
6.553333	0.1	0.115433
6.555000	0.1	0.113677
6.556667	0.1	0.111363
6.558333	0.1	0.108615
6.560000	0.1	0.106012
6.561667	0.1	0.104751
6.563333	0.1	0.105402
6.565000	0.1	0.107000
6.566667	0.1	0.108234
6.568333	0.1	0.108872
6.570000	0.1	0.109365
6.571667	0.1	0.110045
6.573333	0.1	0.111139
6.575000	0.1	0.112779
6.576667	0.1	0.114650
6.578333	0.1	0.116327
6.580000	0.1	0.117868
6.581667	0.1	0.119656
6.583333	0.1	0.121589
6.585000	0.1	0.122888
6.586667	0.1	0.122660
6.588333	0.1	0.120304
6.590000	0.1	0.116029
6.591667	0.1	0.111130
6.593333	0.1	0.107130
6.595000	0.1	0.104881
6.596667	0.1	0.104909
6.598333	0.1	0.107437
6.600000	0.1	0.111740
6.601667	0.1	0.116420
6.603333	0.1	0.120192
6.605000	0.1	0.122264
6.606667	0.1	0.122827
6.608333	0.1	0.122781
6.610000	0.1	0.122581
6.611667	0.1	0.121989
6.613333	0.1	0.120848
6.615000	0.1	0.119349
6.616667	0.1	0.117882
6.618333	0.1	0.117095
6.620000	0.1	0.117715
6.621667	0.1	0.119847
6.623333	0.1	0.122557
6.625000	0.1	0.124681
6.626667	0.1	0.125510
6.628333	0.1	0.124746
6.630000	0.1	0.122441
6.631667	0.1	0.118953
6.633333	0.1	0.115009
6.635000	0.1	0.111721
6.636667	0.1	0.110003
6.638333	0.1	0.109877
6.640000	0.1	0.110581
6.641667	0.1	0.111475
6.643333	0.1	0.112760
6.645000	0.1	0.114935
6.646667	0.1	0.117547
6.648333	0.1	0.119209
6.650000	0.1	0.119004
6.651667	0.1	0.117323
6.653333	0.1	0.115102
6.655000	0.1	0.112844
6.656667	0.1	0.111065
6.658333	0.1	0.110632
6.660000	0.1	0.111680
6.661667	0.1	0.113235
6.663333	0.1	0.114255
6.665000	0.1	0.114366
6.666667	0.1	0.113705
6.668333	0.1	0.112453
6.670000	0.1	0.110809
6.671667	0.1	0.109011
6.673333	0.1	0.107163
6.675000	0.1	0.105100
6.676667	0.1	0.102660
6.678333	0.1	0.100378
6.680000	0.1	0.099386
6.681667	0.1	0.100308
6.683333	0.1	0.102748
6.685000	0.1	0.105510
6.686667	0.1	0.107335
6.688333	0.1	0.107903
6.690000	0.1	0.107726
6.691667	0.1	0.107498
6.693333	0.1	0.108005
6.695000	0.1	0.109668
6.696667	0.1	0.111912
6.698333	0.1	0.113556
6.700000	0.1	0.113621
6.701667	0.1	0.111922
6.703333	0.1	0.109375
6.705000	0.1	0.107470
6.706667	0.1	0.106837
6.708333	0.1	0.106920
6.710000	0.1	0.107321
6.711667	0.1	0.108238
6.713333	0.1	0.109589
6.715000	0.1	0.110725
6.716667	0.1	0.110962
6.718333	0.1	0.110138
6.720000	0.1	0.108927
6.721667	0.1	0.108057
6.723333	0.1	0.107717
6.725000	0.1	0.107996
6.726667	0.1	0.109021
6.728333	0.1	0.110567
6.730000	0.1	0.112243
6.731667	0.1	0.113570
6.733333	0.1	0.113659
6.735000	0.1	0.112033
6.736667	0.1	0.109933
6.738333	0.1	0.109370
6.740000	0.1	0.111149
6.741667	0.1	0.114613
6.743333	0.1	0.118599
6.745000	0.1	0.122115
6.746667	0.1	0.124332
6.748333	0.1	0.124671
6.750000	0.1	0.123358
6.751667	0.1	0.121403
6.753333	0.1	0.119726
6.755000	0.1	0.118664
6.756667	0.1	0.118194
6.758333	0.1	0.117840
6.760000	0.1	0.116699
6.761667	0.1	0.114413
6.763333	0.1	0.111745
6.765000	0.1	0.109738
6.766667	0.1	0.108806
6.768333	0.1	0.108853
6.770000	0.1	0.109631
6.771667	0.1	0.110855
6.773333	0.1	0.112364
6.775000	0.1	0.114022
6.776667	0.1	0.115247
6.778333	0.1	0.115153
6.780000	0.1	0.113449
6.781667	0.1	0.110907
6.783333	0.1	0.108550
6.785000	0.1	0.106916
6.786667	0.1	0.106362
6.788333	0.1	0.107149
6.790000	0.1	0.108923
6.791667	0.1	0.110865
6.793333	0.1	0.112336
6.795000	0.1	0.113249
6.796667	0.1	0.113989
6.798333	0.1	0.114860
6.800000	0.1	0.115735
6.801667	0.1	0.116332
6.803333	0.1	0.116639
6.805000	0.1	0.117035
6.806667	0.1	0.118106
6.808333	0.1	0.120122
6.810000	0.1	0.122348
6.811667	0.1	0.123424
6.813333	0.1	0.122781
6.815000	0.1	0.121063
6.816667	0.1	0.119256
6.818333	0.1	0.118036
6.820000	0.1	0.117589
6.821667	0.1	0.117705
6.823333	0.1	0.118082
6.825000	0.1	0.118548
6.826667	0.1	0.118972
6.828333	0.1	0.119144
6.830000	0.1	0.118837
6.831667	0.1	0.118073
6.833333	0.1	0.116932
6.835000	0.1	0.115447
6.836667	0.1	0.114068
6.838333	0.1	0.113659
6.840000	0.1	0.114627
6.841667	0.1	0.116434
6.843333	0.1	0.118278
6.845000	0.1	0.120075
6.846667	0.1	0.122315
6.848333	0.1	0.124862
6.850000	0.1	0.126627
6.851667	0.1	0.126748
6.853333	0.1	0.125458
6.855000	0.1	0.123731
6.856667	0.1	0.122604
6.858333	0.1	0.122590
6.860000	0.1	0.123181
6.861667	0.1	0.123400
6.863333	0.1	0.122706
6.865000	0.1	0.120993
6.866667	0.1	0.118520
6.868333	0.1	0.116150
6.870000	0.1	0.114795
6.871667	0.1	0.114632
6.873333	0.1	0.115153
6.875000	0.1	0.115572
6.876667	0.1	0.115442
6.878333	0.1	0.115088
6.880000	0.1	0.115312
6.881667	0.1	0.116662
6.883333	0.1	0.119079
6.885000	0.1	0.122138
6.886667	0.1	0.125486
6.888333	0.1	0.128769
6.890000	0.1	0.131731
6.891667	0.1	0.134637
6.893333	0.1	0.137673
6.895000	0.1	0.139931
6.896667	0.1	0.139945
6.898333	0.1	0.136970
6.900000	0.1	0.131507
6.901667	0.1	0.124937
6.903333	0.1	0.118883
6.905000	0.1	0.114916
6.906667	0.1	0.114036
6.908333	0.1	0.115857
6.910000	0.1	0.118539
6.911667	0.1	0.120271
6.913333	0.1	0.120364
6.915000	0.1	0.118930
6.916667	0.1	0.116513
6.918333	0.1	0.114418
6.920000	0.1	0.114054
6.921667	0.1	0.115396
6.923333	0.1	0.116988
6.925000	0.1	0.117682
6.926667	0.1	0.117575
6.928333	0.1	0.117240
6.930000	0.1	0.116881
6.931667	0.1	0.116704
6.933333	0.1	0.117221
6.935000	0.1	0.118730
6.936667	0.1	0.121035
6.938333	0.1	0.123624
6.940000	0.1	0.125547
6.941667	0.1	0.125668
6.943333	0.1	0.123680
6.945000	0.1	0.120588
6.946667	0.1	0.117784
6.948333	0.1	0.115768
6.950000	0.1	0.114189
6.951667	0.1	0.112806
6.953333	0.1	0.111787
6.955000	0.1	0.111363
6.956667	0.1	0.111652
6.958333	0.1	0.112634
6.960000	0.1	0.114059
6.961667	0.1	0.115689
6.963333	0.1	0.117631
6.965000	0.1	0.120224
6.966667	0.1	0.123265
6.968333	0.1	0.125654
6.970000	0.1	0.126068
6.971667	0.1	0.124220
6.973333	0.1	0.121258
6.975000	0.1	0.118641
6.976667	0.1	0.117198
6.978333	0.1	0.117230
6.980000	0.1	0.118567
6.981667	0.1	0.120779
6.983333	0.1	0.123503
6.985000	0.1	0.126143
6.986667	0.1	0.127708
6.988333	0.1	0.127293
6.990000	0.1	0.124755
6.991667	0.1	0.121095
6.993333	0.1	0.117770
6.995000	0.1	0.115568
6.996667	0.1	0.114460
6.998333	0.1	0.113989
7.000000	0.1	0.113361
7.001667	0.1	0.111898
7.003333	0.1	0.109905
7.005000	0.1	0.108536
7.006667	0.1	0.108858
7.008333	0.1	0.111298
7.010000	0.1	0.115279
7.011667	0.1	0.119456
7.013333	0.1	0.122623
7.015000	0.1	0.124238
7.016667	0.1	0.124276
7.018333	0.1	0.123288
7.020000	0.1	0.122529
7.021667	0.1	0.123037
7.023333	0.1	0.124574
7.025000	0.1	0.125743
7.026667	0.1	0.124997
7.028333	0.1	0.122106
7.030000	0.1	0.118418
7.031667	0.1	0.115284
7.033333	0.1	0.113184
7.035000	0.1	0.112341
7.036667	0.1	0.113151
7.038333	0.1	0.116029
7.040000	0.1	0.120876
7.041667	0.1	0.126269
7.043333	0.1	0.129952
7.045000	0.1	0.130818
7.046667	0.1	0.129505
7.048333	0.1	0.127377
7.050000	0.1	0.125808
7.051667	0.1	0.125784
7.053333	0.1	0.127186
7.055000	0.1	0.128867
7.056667	0.1	0.129892
7.058333	0.1	0.130404
7.060000	0.1	0.130832
7.061667	0.1	0.130837
7.063333	0.1	0.129938
7.065000	0.1	0.128723
7.066667	0.1	0.128681
7.068333	0.1	0.130800
7.070000	0.1	0.134404
7.071667	0.1	0.137500
7.073333	0.1	0.138511
7.075000	0.1	0.137407
7.076667	0.1	0.135410
7.078333	0.1	0.134194
7.080000	0.1	0.135009
7.081667	0.1	0.137975
7.083333	0.1	0.142246
7.085000	0.1	0.146576
7.086667	0.1	0.149729
7.088333	0.1	0.150595
7.090000	0.1	0.148490
7.091667	0.1	0.143913
7.093333	0.1	0.138767
7.095000	0.1	0.135163
7.096667	0.1	0.133938
7.098333	0.1	0.134506
7.100000	0.1	0.135666
7.101667	0.1	0.136448
7.103333	0.1	0.136434
7.105000	0.1	0.135987
7.106667	0.1	0.136052
7.108333	0.1	0.137342
7.110000	0.1	0.139689
7.111667	0.1	0.142418
7.113333	0.1	0.145179
7.115000	0.1	0.148034
7.116667	0.1	0.150888
7.118333	0.1	0.153114
7.120000	0.1	0.153719
7.121667	0.1	0.152085
7.123333	0.1	0.148769
7.125000	0.1	0.145421
7.126667	0.1	0.143275
7.128333	0.1	0.141896
7.130000	0.1	0.140439
7.131667	0.1	0.139209
7.133333	0.1	0.139177
7.135000	0.1	0.140602
7.136667	0.1	0.142572
7.138333	0.1	0.143540
7.140000	0.1	0.142409
7.141667	0.1	0.139098
7.143333	0.1	0.134651
7.145000	0.1	0.130935
7.146667	0.1	0.129598
7.148333	0.1	0.131312
7.150000	0.1	0.135805
7.151667	0.1	0.141645
7.153333	0.1	0.146283
7.155000	0.1	0.147596
7.156667	0.1	0.145552
7.158333	0.1	0.141989
7.160000	0.1	0.139014
7.161667	0.1	0.137738
7.163333	0.1	0.137552
7.165000	0.1	0.136588
7.166667	0.1	0.133668
7.168333	0.1	0.129584
7.170000	0.1	0.126255
7.171667	0.1	0.125244
7.173333	0.1	0.127158
7.175000	0.1	0.131512
7.176667	0.1	0.136592
7.178333	0.1	0.140253
7.180000	0.1	0.141421
7.181667	0.1	0.140606
7.183333	0.1	0.139247
7.185000	0.1	0.138627
7.186667	0.1	0.138925
7.188333	0.1	0.139805
7.190000	0.1	0.141473
7.191667	0.1	0.144155
7.193333	0.1	0.147326
7.195000	0.1	0.150176
7.196667	0.1	0.152295
7.198333	0.1	0.153990
7.200000	0.1	0.155917
7.201667	0.1	0.157943
7.203333	0.1	0.158893
7.205000	0.1	0.157822
7.206667	0.1	0.155233
7.208333	0.1	0.152513
7.210000	0.1	0.150464
7.211667	0.1	0.148853
7.213333	0.1	0.147228
7.215000	0.1	0.145682
7.216667	0.1	0.144793
7.218333	0.1	0.145156
7.220000	0.1	0.146874
7.221667	0.1	0.149375
7.223333	0.1	0.151680
7.225000	0.1	0.152746
7.226667	0.1	0.151615
7.228333	0.1	0.147889
7.230000	0.1	0.142278
7.231667	0.1	0.136378
7.233333	0.1	0.131773
7.235000	0.1	0.129375
7.236667	0.1	0.129519
7.238333	0.1	0.132131
7.240000	0.1	0.136346
7.241667	0.1	0.140388
7.243333	0.1	0.142800
7.245000	0.1	0.143382
7.246667	0.1	0.142655
7.248333	0.1	0.141039
7.250000	0.1	0.138781
7.251667	0.1	0.136215
7.253333	0.1	0.133966
7.255000	0.1	0.132523
7.256667	0.1	0.131791
7.258333	0.1	0.131475
7.260000	0.1	0.131605
7.261667	0.1	0.132462
7.263333	0.1	0.134101
7.265000	0.1	0.136192
7.266667	0.1	0.138474
7.268333	0.1	0.141053
7.270000	0.1	0.144001
7.271667	0.1	0.146944
7.273333	0.1	0.148960
7.275000	0.1	0.149212
7.276667	0.1	0.147927
7.278333	0.1	0.146287
7.280000	0.1	0.145263
7.281667	0.1	0.145184
7.283333	0.1	0.145966
7.285000	0.1	0.147349
7.286667	0.1	0.149249
7.288333	0.1	0.151685
7.290000	0.1	0.154194
7.291667	0.1	0.155899
7.293333	0.1	0.156057
7.295000	0.1	0.154492
7.296667	0.1	0.151750
7.298333	0.1	0.149123
7.300000	0.1	0.148062
7.301667	0.1	0.149142
7.303333	0.1	0.151796
7.305000	0.1	0.154879
7.306667	0.1	0.157123
7.308333	0.1	0.157538
7.310000	0.1	0.155983
7.311667	0.1	0.153249
7.313333	0.1	0.150399
7.315000	0.1	0.148071
7.316667	0.1	0.146329
7.318333	0.1	0.144974
7.320000	0.1	0.144034
7.321667	0.1	0.143675
7.323333	0.1	0.143857
7.325000	0.1	0.144388
7.326667	0.1	0.145179
7.328333	0.1	0.146232
7.330000	0.1	0.147242
7.331667	0.1	0.147577
7.333333	0.1	0.147396
7.335000	0.1	0.148448
7.336667	0.1	0.152411
7.338333	0.1	0.158674
7.340000	0.1	0.164811
7.341667	0.1	0.168784
7.343333	0.1	0.169971
7.345000	0.1	0.168611
7.346667	0.1	0.165231
7.348333	0.1	0.160807
7.350000	0.1	0.156933
7.351667	0.1	0.155047
7.353333	0.1	0.155438
7.355000	0.1	0.157487
7.356667	0.1	0.160304
7.358333	0.1	0.163084
7.360000	0.1	0.165161
7.361667	0.1	0.165771
7.363333	0.1	0.164313
7.365000	0.1	0.161254
7.366667	0.1	0.157966
7.368333	0.1	0.155689
7.370000	0.1	0.155256
7.371667	0.1	0.157240
7.373333	0.1	0.161217
7.375000	0.1	0.165547
7.376667	0.1	0.168565
7.378333	0.1	0.169524
7.380000	0.1	0.168509
7.381667	0.1	0.165869
7.383333	0.1	0.161952
7.385000	0.1	0.157324
7.386667	0.1	0.152723
7.388333	0.1	0.148956
7.390000	0.1	0.147037
7.391667	0.1	0.147745
7.393333	0.1	0.150744
7.395000	0.1	0.154604
7.396667	0.1	0.157584
7.398333	0.1	0.158660
7.400000	0.1	0.158018
7.401667	0.1	0.156602
7.403333	0.1	0.155219
7.405000	0.1	0.154055
7.406667	0.1	0.152984
7.408333	0.1	0.152327
7.410000	0.1	0.152630
7.411667	0.1	0.153817
7.413333	0.1	0.155345
7.415000	0.1	0.157016
7.416667	0.1	0.158865
7.418333	0.1	0.160583
7.420000	0.1	0.161794
7.421667	0.1	0.162530
7.423333	0.1	0.163335
7.425000	0.1	0.164849
7.426667	0.1	0.166777
7.428333	0.1	0.167848
7.430000	0.1	0.167214
7.431667	0.1	0.165091
7.433333	0.1	0.162199
7.435000	0.1	0.159312
7.436667	0.1	0.157137
7.438333	0.1	0.156150
7.440000	0.1	0.156690
7.441667	0.1	0.158828
7.443333	0.1	0.161650
7.445000	0.1	0.163577
7.446667	0.1	0.163913
7.448333	0.1	0.163214
7.450000	0.1	0.161803
7.451667	0.1	0.158846
7.453333	0.1	0.153617
7.455000	0.1	0.147130
7.456667	0.1	0.141840
7.458333	0.1	0.139400
7.460000	0.1	0.139661
7.461667	0.1	0.141789
7.463333	0.1	0.144881
7.465000	0.1	0.147875
7.466667	0.1	0.150306
7.468333	0.1	0.152322
7.470000	0.1	0.153747
7.471667	0.1	0.154176
7.473333	0.1	0.153836
7.475000	0.1	0.153300
7.476667	0.1	0.153016
7.478333	0.1	0.153515
7.480000	0.1	0.155279
7.481667	0.1	0.157910
7.483333	0.1	0.160038
7.485000	0.1	0.160546
7.486667	0.1	0.159270
7.488333	0.1	0.156499
7.490000	0.1	0.152695
7.491667	0.1	0.148979
7.493333	0.1	0.146795
7.495000	0.1	0.146544
7.496667	0.1	0.147116
7.498333	0.1	0.146851
7.500000	0.1	0.144956
7.501667	0.1	0.142241
7.503333	0.1	0.140280
7.505000	0.1	0.140034
7.506667	0.1	0.141552
7.508333	0.1	0.144336
7.510000	0.1	0.147242
7.511667	0.1	0.148602
7.513333	0.1	0.147349
7.515000	0.1	0.144038
7.516667	0.1	0.140574
7.518333	0.1	0.138865
7.520000	0.1	0.139466
7.521667	0.1	0.141962
7.523333	0.1	0.146194
7.525000	0.1	0.151810
7.526667	0.1	0.157347
7.528333	0.1	0.161026
7.530000	0.1	0.162050
7.531667	0.1	0.160378
7.533333	0.1	0.156318
7.535000	0.1	0.150860
7.536667	0.1	0.145976
7.538333	0.1	0.143731
7.540000	0.1	0.144867
7.541667	0.1	0.148369
7.543333	0.1	0.152453
7.545000	0.1	0.155470
7.546667	0.1	0.156392
7.548333	0.1	0.155177
7.550000	0.1	0.152588
7.551667	0.1	0.149570
7.553333	0.1	0.146893
7.555000	0.1	0.145030
7.556667	0.1	0.143899
7.558333	0.1	0.143079
7.560000	0.1	0.142604
7.561667	0.1	0.143400
7.563333	0.1	0.146432
7.565000	0.1	0.151186
7.566667	0.1	0.155466
7.568333	0.1	0.157254
7.570000	0.1	0.156662
7.571667	0.1	0.155373
7.573333	0.1	0.154655
7.575000	0.1	0.154739
7.576667	0.1	0.155405
7.578333	0.1	0.156243
7.580000	0.1	0.156565
7.581667	0.1	0.155754
7.583333	0.1	0.154232
7.585000	0.1	0.153235
7.586667	0.1	0.153403
7.588333	0.1	0.154166
7.590000	0.1	0.154534
7.591667	0.1	0.154073
7.593333	0.1	0.153282
7.595000	0.1	0.153030
7.596667	0.1	0.153650
7.598333	0.1	0.155019
7.600000	0.1	0.157165
7.601667	0.1	0.160355
7.603333	0.1	0.164462
7.605000	0.1	0.168532
7.606667	0.1	0.171224
7.608333	0.1	0.171834
7.610000	0.1	0.170651
7.611667	0.1	0.168518
7.613333	0.1	0.166278
7.615000	0.1	0.164350
7.616667	0.1	0.162595
7.618333	0.1	0.160770
7.620000	0.1	0.159033
7.621667	0.1	0.157724
7.623333	0.1	0.156946
7.625000	0.1	0.156709
7.626667	0.1	0.157026
7.628333	0.1	0.157687
7.630000	0.1	0.158446
7.631667	0.1	0.159079
7.633333	0.1	0.158981
7.635000	0.1	0.157556
7.636667	0.1	0.155019
7.638333	0.1	0.152341
7.640000	0.1	0.150534
7.641667	0.1	0.150078
7.643333	0.1	0.150725
7.645000	0.1	0.151871
7.646667	0.1	0.152970
7.648333	0.1	0.153491
7.650000	0.1	0.153012
7.651667	0.1	0.151820
7.653333	0.1	0.150874
7.655000	0.1	0.150879
7.656667	0.1	0.152043
7.658333	0.1	0.154404
7.660000	0.1	0.157566
7.661667	0.1	0.160560
7.663333	0.1	0.162423
7.665000	0.1	0.162846
7.666667	0.1	0.162036
7.668333	0.1	0.160397
7.670000	0.1	0.158558
7.671667	0.1	0.156965
7.673333	0.1	0.155638
7.675000	0.1	0.154609
7.676667	0.1	0.154213
7.678333	0.1	0.154707
7.680000	0.1	0.155894
7.681667	0.1	0.157049
7.683333	0.1	0.157133
7.685000	0.1	0.155387
7.686667	0.1	0.152141
7.688333	0.1	0.148928
7.690000	0.1	0.147377
7.691667	0.1	0.147754
7.693333	0.1	0.148690
7.695000	0.1	0.148886
7.696667	0.1	0.148681
7.698333	0.1	0.148932
7.700000	0.1	0.149435
7.701667	0.1	0.149580
7.703333	0.1	0.149454
7.705000	0.1	0.149850
7.706667	0.1	0.151452
7.708333	0.1	0.153761
7.710000	0.1	0.155107
7.711667	0.1	0.154520
7.713333	0.1	0.153030
7.715000	0.1	0.152476
7.716667	0.1	0.153654
7.718333	0.1	0.155871
7.720000	0.1	0.158059
7.721667	0.1	0.159731
7.723333	0.1	0.160658
7.725000	0.1	0.160346
7.726667	0.1	0.158385
7.728333	0.1	0.155233
7.730000	0.1	0.152104
7.731667	0.1	0.149962
7.733333	0.1	0.149002
7.735000	0.1	0.148951
7.736667	0.1	0.149226
7.738333	0.1	0.149049
7.740000	0.1	0.148108
7.741667	0.1	0.146762
7.743333	0.1	0.145491
7.745000	0.1	0.144844
7.746667	0.1	0.145533
7.748333	0.1	0.147731
7.750000	0.1	0.150930
7.751667	0.1	0.154469
7.753333	0.1	0.157249
7.755000	0.1	0.157710
7.756667	0.1	0.155070
7.758333	0.1	0.150194
7.760000	0.1	0.144807
7.761667	0.1	0.140318
7.763333	0.1	0.137673
7.765000	0.1	0.137356
7.766667	0.1	0.138897
7.768333	0.1	0.141021
7.770000	0.1	0.142516
7.771667	0.1	0.142902
7.773333	0.1	0.142585
7.775000	0.1	0.142311
7.776667	0.1	0.142576
7.778333	0.1	0.143750
7.780000	0.1	0.146264
7.781667	0.1	0.150055
7.783333	0.1	0.153980
7.785000	0.1	0.156369
7.786667	0.1	0.156243
7.788333	0.1	0.154004
7.790000	0.1	0.151084
7.791667	0.1	0.148853
7.793333	0.1	0.148034
7.795000	0.1	0.148988
7.796667	0.1	0.151428
7.798333	0.1	0.154227
7.800000	0.1	0.156551
7.801667	0.1	0.158278
7.803333	0.1	0.158865
7.805000	0.1	0.157394
7.806667	0.1	0.153752
7.808333	0.1	0.149198
7.810000	0.1	0.145668
7.811667	0.1	0.144285
7.813333	0.1	0.144392
7.815000	0.1	0.144616
7.816667	0.1	0.144211
7.818333	0.1	0.142958
7.820000	0.1	0.140909
7.821667	0.1	0.138571
7.823333	0.1	0.136658
7.825000	0.1	0.135629
7.826667	0.1	0.135633
7.828333	0.1	0.136467
7.830000	0.1	0.137850
7.831667	0.1	0.139987
7.833333	0.1	0.143228
7.835000	0.1	0.147116
7.836667	0.1	0.150595
7.838333	0.1	0.152919
7.840000	0.1	0.154111
7.841667	0.1	0.155098
7.843333	0.1	0.156919
7.845000	0.1	0.159675
7.846667	0.1	0.162707
7.848333	0.1	0.165091
7.850000	0.1	0.166139
7.851667	0.1	0.166213
7.853333	0.1	0.166344
7.855000	0.1	0.166851
7.856667	0.1	0.167312
7.858333	0.1	0.167340
7.860000	0.1	0.166735
7.861667	0.1	0.165394
7.863333	0.1	0.163438
7.865000	0.1	0.161235
7.866667	0.1	0.159154
7.868333	0.1	0.157384
7.870000	0.1	0.156243
7.871667	0.1	0.156318
7.873333	0.1	0.157952
7.875000	0.1	0.160630
7.876667	0.1	0.163470
7.878333	0.1	0.166181
7.880000	0.1	0.168970
7.881667	0.1	0.171629
7.883333	0.1	0.173273
7.885000	0.1	0.173086
7.886667	0.1	0.170921
7.888333	0.1	0.167098
7.890000	0.1	0.162455
7.891667	0.1	0.158376
7.893333	0.1	0.155983
7.895000	0.1	0.155382
7.896667	0.1	0.156052
7.898333	0.1	0.157529
7.900000	0.1	0.159545
7.901667	0.1	0.161808
7.903333	0.1	0.163871
7.905000	0.1	0.165412
7.906667	0.1	0.166474
7.908333	0.1	0.167228
7.910000	0.1	0.167754
7.911667	0.1	0.168174
7.913333	0.1	0.168486
7.915000	0.1	0.168430
7.916667	0.1	0.167843
7.918333	0.1	0.166921
7.920000	0.1	0.165813
7.921667	0.1	0.164825
7.923333	0.1	0.164825
7.925000	0.1	0.166642
7.926667	0.1	0.170167
7.928333	0.1	0.174246
7.930000	0.1	0.177277
7.931667	0.1	0.178041
7.933333	0.1	0.176369
7.935000	0.1	0.172951
7.936667	0.1	0.168737
7.938333	0.1	0.164690
7.940000	0.1	0.161771
7.941667	0.1	0.160797
7.943333	0.1	0.162427
7.945000	0.1	0.166479
7.946667	0.1	0.171489
7.948333	0.1	0.175480
7.950000	0.1	0.177049
7.951667	0.1	0.175848
7.953333	0.1	0.172514
7.955000	0.1	0.168127
7.956667	0.1	0.163876
7.958333	0.1	0.160891
7.960000	0.1	0.159820
7.961667	0.1	0.160723
7.963333	0.1	0.163228
7.965000	0.1	0.166316
7.966667	0.1	0.168337
7.968333	0.1	0.168071
7.970000	0.1	0.165720
7.971667	0.1	0.162697
7.973333	0.1	0.160579
7.975000	0.1	0.160290
7.976667	0.1	0.161785
7.978333	0.1	0.164201
7.980000	0.1	0.166404
7.981667	0.1	0.167401
7.983333	0.1	0.166665
7.985000	0.1	0.164597
7.986667	0.1	0.162167
7.988333	0.1	0.160099
7.990000	0.1	0.158804
7.991667	0.1	0.158609
7.993333	0.1	0.159256
7.995000	0.1	0.159857
7.996667	0.1	0.160052
7.998333	0.1	0.160350
8.000000	0.1	0.161161
8.001667	0.1	0.162469
8.003333	0.1	0.164160
8.005000	0.1	0.165757
8.006667	0.1	0.166544
8.008333	0.1	0.166041
8.010000	0.1	0.163992
8.011667	0.1	0.160388
8.013333	0.1	0.155824
8.015000	0.1	0.151284
8.016667	0.1	0.147372
8.018333	0.1	0.144397
8.020000	0.1	0.142935
8.021667	0.1	0.143675
8.023333	0.1	0.146828
8.025000	0.1	0.151810
8.026667	0.1	0.157105
8.028333	0.1	0.160900
8.030000	0.1	0.162390
8.031667	0.1	0.162134
8.033333	0.1	0.161245
8.035000	0.1	0.160472
8.036667	0.1	0.159955
8.038333	0.1	0.159419
8.040000	0.1	0.158548
8.041667	0.1	0.157277
8.043333	0.1	0.156015
8.045000	0.1	0.155498
8.046667	0.1	0.156155
8.048333	0.1	0.157640
8.050000	0.1	0.159140
8.051667	0.1	0.160006
8.053333	0.1	0.160076
8.055000	0.1	0.159638
8.056667	0.1	0.159587
8.058333	0.1	0.160858
8.060000	0.1	0.163340
8.061667	0.1	0.166171
8.063333	0.1	0.168658
8.065000	0.1	0.170376
8.066667	0.1	0.171135
8.068333	0.1	0.171093
8.070000	0.1	0.170451
8.071667	0.1	0.169217
8.073333	0.1	0.167643
8.075000	0.1	0.166446
8.076667	0.1	0.166167
8.078333	0.1	0.166781
8.080000	0.1	0.168029
8.081667	0.1	0.169720
8.083333	0.1	0.171810
8.085000	0.1	0.174395
8.086667	0.1	0.177412
8.088333	0.1	0.180397
8.090000	0.1	0.182679
8.091667	0.1	0.183820
8.093333	0.1	0.183769
8.095000	0.1	0.182963
8.096667	0.1	0.182251
8.098333	0.1	0.182283
8.100000	0.1	0.182870
8.101667	0.1	0.183536
8.103333	0.1	0.184155
8.105000	0.1	0.184407
8.106667	0.1	0.184011
8.108333	0.1	0.183326
8.110000	0.1	0.182721
8.111667	0.1	0.182050
8.113333	0.1	0.181193
8.115000	0.1	0.180197
8.116667	0.1	0.179117
8.118333	0.1	0.178399
8.120000	0.1	0.178823
8.121667	0.1	0.180593
8.123333	0.1	0.182902
8.125000	0.1	0.184705
8.126667	0.1	0.185547
8.128333	0.1	0.185538
8.130000	0.1	0.185114
8.131667	0.1	0.184979
8.133333	0.1	0.185790
8.135000	0.1	0.187345
8.136667	0.1	0.188411
8.138333	0.1	0.188123
8.140000	0.1	0.187140
8.141667	0.1	0.186423
8.143333	0.1	0.185906
8.145000	0.1	0.185021
8.146667	0.1	0.183615
8.148333	0.1	0.182241
8.150000	0.1	0.181976
8.151667	0.1	0.183485
8.153333	0.1	0.186274
8.155000	0.1	0.188942
8.156667	0.1	0.189911
8.158333	0.1	0.188337
8.160000	0.1	0.184714
8.161667	0.1	0.180560
8.163333	0.1	0.177347
8.165000	0.1	0.175652
8.166667	0.1	0.175172
8.168333	0.1	0.175312
8.170000	0.1	0.175424
8.171667	0.1	0.175028
8.173333	0.1	0.174297
8.175000	0.1	0.173687
8.176667	0.1	0.173287
8.178333	0.1	0.173068
8.180000	0.1	0.173016
8.181667	0.1	0.172937
8.183333	0.1	0.172458
8.185000	0.1	0.171447
8.186667	0.1	0.170385
8.188333	0.1	0.170125
8.190000	0.1	0.171107
8.191667	0.1	0.172933
8.193333	0.1	0.174497
8.195000	0.1	0.174744
8.196667	0.1	0.173603
8.198333	0.1	0.172206
8.200000	0.1	0.172192
8.201667	0.1	0.174497
8.203333	0.1	0.178567
8.205000	0.1	0.182739
8.206667	0.1	0.185343
8.208333	0.1	0.185575
8.210000	0.1	0.184071
8.211667	0.1	0.182446
8.213333	0.1	0.181794
8.215000	0.1	0.182353
8.216667	0.1	0.184397
8.218333	0.1	0.188057
8.220000	0.1	0.192299
8.221667	0.1	0.195224
8.223333	0.1	0.195312
8.225000	0.1	0.192146
8.226667	0.1	0.186539
8.228333	0.1	0.180379
8.230000	0.1	0.175419
8.231667	0.1	0.172397
8.233333	0.1	0.171526
8.235000	0.1	0.172756
8.236667	0.1	0.175298
8.238333	0.1	0.177869
8.240000	0.1	0.179359
8.241667	0.1	0.179019
8.243333	0.1	0.176858
8.245000	0.1	0.173873
8.246667	0.1	0.171447
8.248333	0.1	0.170553
8.250000	0.1	0.171429
8.251667	0.1	0.173366
8.253333	0.1	0.175121
8.255000	0.1	0.175703
8.256667	0.1	0.174730
8.258333	0.1	0.172434
8.260000	0.1	0.169473
8.261667	0.1	0.166683
8.263333	0.1	0.164858
8.265000	0.1	0.164569
8.266667	0.1	0.166125
8.268333	0.1	0.169561
8.270000	0.1	0.174171
8.271667	0.1	0.178092
8.273333	0.1	0.179461
8.275000	0.1	0.178218
8.276667	0.1	0.175876
8.278333	0.1	0.173901
8.280000	0.1	0.173105
8.281667	0.1	0.173473
8.283333	0.1	0.174181
8.285000	0.1	0.174511
8.286667	0.1	0.174711
8.288333	0.1	0.175824
8.290000	0.1	0.178572
8.291667	0.1	0.182274
8.293333	0.1	0.185189
8.295000	0.1	0.185901
8.296667	0.1	0.184248
8.298333	0.1	0.181263
8.300000	0.1	0.178325
8.301667	0.1	0.176183
8.303333	0.1	0.174972
8.305000	0.1	0.174907
8.306667	0.1	0.176304
8.308333	0.1	0.179154
8.310000	0.1	0.182814
8.311667	0.1	0.186092
8.313333	0.1	0.187880
8.315000	0.1	0.187829
8.316667	0.1	0.186316
8.318333	0.1	0.184034
8.320000	0.1	0.181585
8.321667	0.1	0.179242
8.323333	0.1	0.177324
8.325000	0.1	0.176495
8.326667	0.1	0.177063
8.328333	0.1	0.178460
8.330000	0.1	0.180071
8.331667	0.1	0.181897
8.333333	0.1	0.183866
8.335000	0.1	0.185505
8.336667	0.1	0.186530
8.338333	0.1	0.186958
8.340000	0.1	0.186595
8.341667	0.1	0.185082
8.343333	0.1	0.182749
8.345000	0.1	0.181021
8.346667	0.1	0.181510
8.348333	0.1	0.184635
8.350000	0.1	0.189384
8.351667	0.1	0.193939
8.353333	0.1	0.196509
8.355000	0.1	0.196602
8.356667	0.1	0.195503
8.358333	0.1	0.194707
8.360000	0.1	0.194586
8.361667	0.1	0.194665
8.363333	0.1	0.194521
8.365000	0.1	0.194004
8.366667	0.1	0.193128
8.368333	0.1	0.192295
8.370000	0.1	0.192467
8.371667	0.1	0.194334
8.373333	0.1	0.197464
8.375000	0.1	0.200509
8.376667	0.1	0.201990
8.378333	0.1	0.201305
8.380000	0.1	0.199210
8.381667	0.1	0.197073
8.383333	0.1	0.195880
8.385000	0.1	0.196048
8.386667	0.1	0.197217
8.388333	0.1	0.198320
8.390000	0.1	0.198497
8.391667	0.1	0.197762
8.393333	0.1	0.196462
8.395000	0.1	0.194851
8.396667	0.1	0.193557
8.398333	0.1	0.193682
8.400000	0.1	0.195834
8.401667	0.1	0.199457
8.403333	0.1	0.203401
8.405000	0.1	0.206893
8.406667	0.1	0.209627
8.408333	0.1	0.211368
8.410000	0.1	0.211704
8.411667	0.1	0.210390
8.413333	0.1	0.208057
8.415000	0.1	0.205548
8.416667	0.1	0.202819
8.418333	0.1	0.199489
8.420000	0.1	0.196230
8.421667	0.1	0.194600
8.423333	0.1	0.195242
8.425000	0.1	0.197147
8.426667	0.1	0.199089
8.428333	0.1	0.200635
8.430000	0.1	0.201506
8.431667	0.1	0.201189
8.433333	0.1	0.199564
8.435000	0.1	0.197510
8.436667	0.1	0.196360
8.438333	0.1	0.196481
8.440000	0.1	0.197021
8.441667	0.1	0.196919
8.443333	0.1	0.195638
8.445000	0.1	0.193617
8.446667	0.1	0.192141
8.448333	0.1	0.192202
8.450000	0.1	0.193897
8.451667	0.1	0.196635
8.453333	0.1	0.199266
8.455000	0.1	0.200719
8.456667	0.1	0.200849
8.458333	0.1	0.200067
8.460000	0.1	0.198307
8.461667	0.1	0.195308
8.463333	0.1	0.191592
8.465000	0.1	0.188341
8.466667	0.1	0.186716
8.468333	0.1	0.187415
8.470000	0.1	0.190013
8.471667	0.1	0.192937
8.473333	0.1	0.194828
8.475000	0.1	0.195480
8.476667	0.1	0.195489
8.478333	0.1	0.195629
8.480000	0.1	0.196127
8.481667	0.1	0.196230
8.483333	0.1	0.194833
8.485000	0.1	0.191536
8.486667	0.1	0.187084
8.488333	0.1	0.182660
8.490000	0.1	0.178963
8.491667	0.1	0.176337
8.493333	0.1	0.175317
8.495000	0.1	0.176299
8.496667	0.1	0.178977
8.498333	0.1	0.182544
8.500000	0.1	0.186199
8.501667	0.1	0.189398
8.503333	0.1	0.191960
8.505000	0.1	0.193962
8.506667	0.1	0.195489
8.508333	0.1	0.196588
8.510000	0.1	0.197375
8.511667	0.1	0.197943
8.513333	0.1	0.198116
8.515000	0.1	0.197445
8.516667	0.1	0.195364
8.518333	0.1	0.191643
8.520000	0.1	0.187000
8.521667	0.1	0.182954
8.523333	0.1	0.181049
8.525000	0.1	0.181915
8.526667	0.1	0.184858
8.528333	0.1	0.188374
8.530000	0.1	0.191038
8.531667	0.1	0.192327
8.533333	0.1	0.192476
8.535000	0.1	0.191592
8.536667	0.1	0.189738
8.538333	0.1	0.187405
8.540000	0.1	0.185226
8.541667	0.1	0.183573
8.543333	0.1	0.182912
8.545000	0.1	0.183843
8.546667	0.1	0.186507
8.548333	0.1	0.190316
8.550000	0.1	0.194190
8.551667	0.1	0.196942
8.553333	0.1	0.197832
8.555000	0.1	0.197119
8.556667	0.1	0.195936
8.558333	0.1	0.195135
8.560000	0.1	0.194395
8.561667	0.1	0.192910
8.563333	0.1	0.190465
8.565000	0.1	0.187564
8.566667	0.1	0.185282
8.568333	0.1	0.184830
8.570000	0.1	0.186572
8.571667	0.1	0.189478
8.573333	0.1	0.191936
8.575000	0.1	0.193147
8.576667	0.1	0.193603
8.578333	0.1	0.193915
8.580000	0.1	0.193799
8.581667	0.1	0.192649
8.583333	0.1	0.190646
8.585000	0.1	0.188793
8.586667	0.1	0.187992
8.588333	0.1	0.188136
8.590000	0.1	0.188313
8.591667	0.1	0.188085
8.593333	0.1	0.188090
8.595000	0.1	0.189329
8.596667	0.1	0.192169
8.598333	0.1	0.196071
8.600000	0.1	0.199815
8.601667	0.1	0.202111
8.603333	0.1	0.202409
8.605000	0.1	0.201180
8.606667	0.1	0.199671
8.608333	0.1	0.199229
8.610000	0.1	0.200500
8.611667	0.1	0.203149
8.613333	0.1	0.206055
8.615000	0.1	0.208137
8.616667	0.1	0.208914
8.618333	0.1	0.208369
8.620000	0.1	0.207052
8.621667	0.1	0.205869
8.623333	0.1	0.205552
8.625000	0.1	0.206400
8.626667	0.1	0.208127
8.628333	0.1	0.210092
8.630000	0.1	0.211839
8.631667	0.1	0.213250
8.633333	0.1	0.214321
8.635000	0.1	0.214861
8.636667	0.1	0.214712
8.638333	0.1	0.214139
8.640000	0.1	0.213464
8.641667	0.1	0.212560
8.643333	0.1	0.211042
8.645000	0.1	0.208761
8.646667	0.1	0.206330
8.648333	0.1	0.204914
8.650000	0.1	0.205082
8.651667	0.1	0.206237
8.653333	0.1	0.207210
8.655000	0.1	0.207224
8.656667	0.1	0.206241
8.658333	0.1	0.204686
8.660000	0.1	0.203098
8.661667	0.1	0.202092
8.663333	0.1	0.202395
8.665000	0.1	0.204467
8.666667	0.1	0.207922
8.668333	0.1	0.211517
8.670000	0.1	0.213771
8.671667	0.1	0.213766
8.673333	0.1	0.211913
8.675000	0.1	0.209790
8.676667	0.1	0.208840
8.678333	0.1	0.209254
8.680000	0.1	0.210064
8.681667	0.1	0.210200
8.683333	0.1	0.209622
8.685000	0.1	0.209115
8.686667	0.1	0.209287
8.688333	0.1	0.210330
8.690000	0.1	0.211997
8.691667	0.1	0.213524
8.693333	0.1	0.214144
8.695000	0.1	0.213766
8.696667	0.1	0.212719
8.698333	0.1	0.211084
8.700000	0.1	0.208970
8.701667	0.1	0.206959
8.703333	0.1	0.205766
8.705000	0.1	0.205548
8.706667	0.1	0.205627
8.708333	0.1	0.205152
8.710000	0.1	0.203694
8.711667	0.1	0.201482
8.713333	0.1	0.199266
8.715000	0.1	0.197883
8.716667	0.1	0.197724
8.718333	0.1	0.198530
8.720000	0.1	0.199801
8.721667	0.1	0.201589
8.723333	0.1	0.204337
8.725000	0.1	0.207666
8.726667	0.1	0.210474
8.728333	0.1	0.212239
8.730000	0.1	0.213119
8.731667	0.1	0.213347
8.733333	0.1	0.213156
8.735000	0.1	0.212784
8.736667	0.1	0.212146
8.738333	0.1	0.211080
8.740000	0.1	0.209897
8.741667	0.1	0.209077
8.743333	0.1	0.208556
8.745000	0.1	0.208085
8.746667	0.1	0.207727
8.748333	0.1	0.207452
8.750000	0.1	0.206889
8.751667	0.1	0.205631
8.753333	0.1	0.203489
8.755000	0.1	0.200751
8.756667	0.1	0.198293
8.758333	0.1	0.197035
8.760000	0.1	0.197259
8.761667	0.1	0.198418
8.763333	0.1	0.199368
8.765000	0.1	0.199000
8.766667	0.1	0.197049
8.768333	0.1	0.194279
8.770000	0.1	0.191987
8.771667	0.1	0.191256
8.773333	0.1	0.192346
8.775000	0.1	0.194474
8.776667	0.1	0.196416
8.778333	0.1	0.197487
8.780000	0.1	0.197506
8.781667	0.1	0.196430
8.783333	0.1	0.194889
8.785000	0.1	0.193804
8.786667	0.1	0.193557
8.788333	0.1	0.194223
8.790000	0.1	0.195764
8.791667	0.1	0.197762
8.793333	0.1	0.199536
8.795000	0.1	0.200653
8.796667	0.1	0.201138
8.798333	0.1	0.200886
8.800000	0.1	0.199326
8.801667	0.1	0.196146
8.803333	0.1	0.192239
8.805000	0.1	0.189310
8.806667	0.1	0.188341
8.808333	0.1	0.188914
8.810000	0.1	0.190181
8.811667	0.1	0.191936
8.813333	0.1	0.194730
8.815000	0.1	0.199126
8.816667	0.1	0.204775
8.818333	0.1	0.210241
8.820000	0.1	0.213836
8.821667	0.1	0.214637
8.823333	0.1	0.212863
8.825000	0.1	0.209911
8.826667	0.1	0.207564
8.828333	0.1	0.206656
8.830000	0.1	0.206968
8.831667	0.1	0.207918
8.833333	0.1	0.208933
8.835000	0.1	0.209967
8.836667	0.1	0.211699
8.838333	0.1	0.214619
8.840000	0.1	0.218032
8.841667	0.1	0.220346
8.843333	0.1	0.220286
8.845000	0.1	0.217827
8.846667	0.1	0.214116
8.848333	0.1	0.210586
8.850000	0.1	0.208276
8.851667	0.1	0.207382
8.853333	0.1	0.207145
8.855000	0.1	0.206521
8.856667	0.1	0.205077
8.858333	0.1	0.203392
8.860000	0.1	0.202674
8.861667	0.1	0.203699
8.863333	0.1	0.206097
8.865000	0.1	0.208812
8.866667	0.1	0.210768
8.868333	0.1	0.211415
8.870000	0.1	0.211308
8.871667	0.1	0.211755
8.873333	0.1	0.213520
8.875000	0.1	0.216332
8.876667	0.1	0.219522
8.878333	0.1	0.222167
8.880000	0.1	0.223108
8.881667	0.1	0.221822
8.883333	0.1	0.219056
8.885000	0.1	0.216607
8.886667	0.1	0.215974
8.888333	0.1	0.216984
8.890000	0.1	0.218260
8.891667	0.1	0.218684
8.893333	0.1	0.218116
8.895000	0.1	0.217287
8.896667	0.1	0.217082
8.898333	0.1	0.217818
8.900000	0.1	0.219098
8.901667	0.1	0.220151
8.903333	0.1	0.220216
8.905000	0.1	0.219140
8.906667	0.1	0.217767
8.908333	0.1	0.217292
8.910000	0.1	0.217869
8.911667	0.1	0.218465
8.913333	0.1	0.218367
8.915000	0.1	0.218120
8.916667	0.1	0.218758
8.918333	0.1	0.220877
8.920000	0.1	0.224006
8.921667	0.1	0.226628
8.923333	0.1	0.227322
8.925000	0.1	0.226316
8.926667	0.1	0.225403
8.928333	0.1	0.226265
8.930000	0.1	0.228686
8.931667	0.1	0.230470
8.933333	0.1	0.229604
8.935000	0.1	0.226330
8.936667	0.1	0.222456
8.938333	0.1	0.219597
8.940000	0.1	0.218456
8.941667	0.1	0.218754
8.943333	0.1	0.219294
8.945000	0.1	0.218535
8.946667	0.1	0.215736
8.948333	0.1	0.211759
8.950000	0.1	0.208262
8.951667	0.1	0.206139
8.953333	0.1	0.205250
8.955000	0.1	0.205236
8.956667	0.1	0.205846
8.958333	0.1	0.206730
8.960000	0.1	0.207894
8.961667	0.1	0.209976
8.963333	0.1	0.213101
8.965000	0.1	0.215946
8.966667	0.1	0.216891
8.968333	0.1	0.215410
8.970000	0.1	0.212085
8.971667	0.1	0.208248
8.973333	0.1	0.205529
8.975000	0.1	0.204849
8.976667	0.1	0.206046
8.978333	0.1	0.208518
8.980000	0.1	0.211643
8.981667	0.1	0.214470
8.983333	0.1	0.215992
8.985000	0.1	0.215913
8.986667	0.1	0.214833
8.988333	0.1	0.213613
8.990000	0.1	0.212849
8.991667	0.1	0.212858
8.993333	0.1	0.213287
8.995000	0.1	0.213529
8.996667	0.1	0.214097
8.998333	0.1	0.216183
9.000000	0.1	0.219550
9.001667	0.1	0.222302
9.003333	0.1	0.222530
9.005000	0.1	0.219578
9.006667	0.1	0.214283
9.008333	0.1	0.208737
9.010000	0.1	0.205096
9.011667	0.1	0.204174
9.013333	0.1	0.205282
9.015000	0.1	0.207038
9.016667	0.1	0.208267
9.018333	0.1	0.208351
9.020000	0.1	0.207243
9.021667	0.1	0.205263
9.023333	0.1	0.203140
9.025000	0.1	0.202269
9.026667	0.1	0.203997
9.028333	0.1	0.208109
9.030000	0.1	0.212668
9.031667	0.1	0.215564
9.033333	0.1	0.215815
9.035000	0.1	0.213729
9.036667	0.1	0.210381
9.038333	0.1	0.207005
9.040000	0.1	0.204444
9.041667	0.1	0.202679
9.043333	0.1	0.201124
9.045000	0.1	0.199405
9.046667	0.1	0.197855
9.048333	0.1	0.197296
9.050000	0.1	0.198362
9.051667	0.1	0.201110
9.053333	0.1	0.205040
9.055000	0.1	0.209333
9.056667	0.1	0.213175
9.058333	0.1	0.215708
9.060000	0.1	0.215895
9.061667	0.1	0.213319
9.063333	0.1	0.209096
9.065000	0.1	0.205319
9.066667	0.1	0.203396
9.068333	0.1	0.203140
9.070000	0.1	0.203494
9.071667	0.1	0.203927
9.073333	0.1	0.204756
9.075000	0.1	0.206428
9.076667	0.1	0.209203
9.078333	0.1	0.212821
9.080000	0.1	0.216058
9.081667	0.1	0.217184
9.083333	0.1	0.215406
9.085000	0.1	0.211741
9.086667	0.1	0.208253
9.088333	0.1	0.206525
9.090000	0.1	0.206954
9.091667	0.1	0.209026
9.093333	0.1	0.211904
9.095000	0.1	0.214786
9.096667	0.1	0.217115
9.098333	0.1	0.218712
9.100000	0.1	0.219489
9.101667	0.1	0.219210
9.103333	0.1	0.218004
9.105000	0.1	0.216519
9.106667	0.1	0.215387
9.108333	0.1	0.215014
9.110000	0.1	0.215885
9.111667	0.1	0.218581
9.113333	0.1	0.223080
9.115000	0.1	0.228160
9.116667	0.1	0.232058
9.118333	0.1	0.233855
9.120000	0.1	0.234018
9.121667	0.1	0.233664
9.123333	0.1	0.233315
9.125000	0.1	0.232500
9.126667	0.1	0.230651
9.128333	0.1	0.227946
9.130000	0.1	0.225245
9.131667	0.1	0.223382
9.133333	0.1	0.222721
9.135000	0.1	0.223070
9.136667	0.1	0.224132
9.138333	0.1	0.225892
9.140000	0.1	0.228100
9.141667	0.1	0.229813
9.143333	0.1	0.230288
9.145000	0.1	0.230009
9.146667	0.1	0.230507
9.148333	0.1	0.232882
9.150000	0.1	0.236565
9.151667	0.1	0.240086
9.153333	0.1	0.242619
9.155000	0.1	0.244128
9.156667	0.1	0.244682
9.158333	0.1	0.244193
9.160000	0.1	0.242656
9.161667	0.1	0.240346
9.163333	0.1	0.237799
9.165000	0.1	0.235783
9.166667	0.1	0.234940
9.168333	0.1	0.235178
9.170000	0.1	0.235750
9.171667	0.1	0.236020
9.173333	0.1	0.235876
9.175000	0.1	0.235643
9.176667	0.1	0.235676
9.178333	0.1	0.235857
9.180000	0.1	0.235820
9.181667	0.1	0.235597
9.183333	0.1	0.235271
9.185000	0.1	0.234321
9.186667	0.1	0.232263
9.188333	0.1	0.229608
9.190000	0.1	0.227601
9.191667	0.1	0.227396
9.193333	0.1	0.229408
9.195000	0.1	0.232714
9.196667	0.1	0.235531
9.198333	0.1	0.236761
9.200000	0.1	0.236812
9.201667	0.1	0.236523
9.203333	0.1	0.235890
9.205000	0.1	0.234479
9.206667	0.1	0.232393
9.208333	0.1	0.230218
9.210000	0.1	0.228393
9.211667	0.1	0.226712
9.213333	0.1	0.224737
9.215000	0.1	0.222884
9.216667	0.1	0.222437
9.218333	0.1	0.224281
9.220000	0.1	0.227899
9.221667	0.1	0.231527
9.223333	0.1	0.233497
9.225000	0.1	0.233571
9.226667	0.1	0.232672
9.228333	0.1	0.231899
9.230000	0.1	0.232109
9.231667	0.1	0.233548
9.233333	0.1	0.235578
9.235000	0.1	0.237054
9.236667	0.1	0.237101
9.238333	0.1	0.235406
9.240000	0.1	0.232169
9.241667	0.1	0.228286
9.243333	0.1	0.224803
9.245000	0.1	0.222181
9.246667	0.1	0.220318
9.248333	0.1	0.218996
9.250000	0.1	0.217976
9.251667	0.1	0.217184
9.253333	0.1	0.216905
9.255000	0.1	0.217422
9.256667	0.1	0.218581
9.258333	0.1	0.220002
9.260000	0.1	0.221427
9.261667	0.1	0.222502
9.263333	0.1	0.222307
9.265000	0.1	0.220165
9.266667	0.1	0.216998
9.268333	0.1	0.214987
9.270000	0.1	0.215545
9.271667	0.1	0.218521
9.273333	0.1	0.222726
9.275000	0.1	0.226512
9.276667	0.1	0.228551
9.278333	0.1	0.228714
9.280000	0.1	0.227862
9.281667	0.1	0.226973
9.283333	0.1	0.226605
9.285000	0.1	0.226814
9.286667	0.1	0.227476
9.288333	0.1	0.228267
9.290000	0.1	0.228528
9.291667	0.1	0.227401
9.293333	0.1	0.224556
9.295000	0.1	0.220742
9.296667	0.1	0.217436
9.298333	0.1	0.215769
9.300000	0.1	0.216262
9.301667	0.1	0.219005
9.303333	0.1	0.223257
9.305000	0.1	0.227368
9.306667	0.1	0.229920
9.308333	0.1	0.230456
9.310000	0.1	0.229324
9.311667	0.1	0.227448
9.313333	0.1	0.225720
9.315000	0.1	0.224067
9.316667	0.1	0.221869
9.318333	0.1	0.219317
9.320000	0.1	0.217478
9.321667	0.1	0.217296
9.323333	0.1	0.219038
9.325000	0.1	0.222325
9.326667	0.1	0.226535
9.328333	0.1	0.231029
9.330000	0.1	0.234973
9.331667	0.1	0.237389
9.333333	0.1	0.237906
9.335000	0.1	0.237059
9.336667	0.1	0.235592
9.338333	0.1	0.234051
9.340000	0.1	0.232887
9.341667	0.1	0.232323
9.343333	0.1	0.232034
9.345000	0.1	0.231354
9.346667	0.1	0.230125
9.348333	0.1	0.228924
9.350000	0.1	0.228425
9.351667	0.1	0.228793
9.353333	0.1	0.229878
9.355000	0.1	0.231457
9.356667	0.1	0.233324
9.358333	0.1	0.235336
9.360000	0.1	0.237427
9.361667	0.1	0.239667
9.363333	0.1	0.242116
9.365000	0.1	0.244379
9.366667	0.1	0.245655
9.368333	0.1	0.245664
9.370000	0.1	0.245133
9.371667	0.1	0.245161
9.373333	0.1	0.246377
9.375000	0.1	0.248477
9.376667	0.1	0.250423
9.378333	0.1	0.251546
9.380000	0.1	0.252426
9.381667	0.1	0.254055
9.383333	0.1	0.256314
9.385000	0.1	0.257967
9.386667	0.1	0.257948
9.388333	0.1	0.256272
9.390000	0.1	0.253916
9.391667	0.1	0.251974
9.393333	0.1	0.251103
9.395000	0.1	0.251518
9.396667	0.1	0.253124
9.398333	0.1	0.255369
9.400000	0.1	0.257432
9.401667	0.1	0.258810
9.403333	0.1	0.259420
9.405000	0.1	0.259443
9.406667	0.1	0.259080
9.408333	0.1	0.258069
9.410000	0.1	0.256156
9.411667	0.1	0.254135
9.413333	0.1	0.253110
9.415000	0.1	0.253166
9.416667	0.1	0.253660
9.418333	0.1	0.254158
9.420000	0.1	0.254447
9.421667	0.1	0.254367
9.423333	0.1	0.253976
9.425000	0.1	0.253548
9.426667	0.1	0.253073
9.428333	0.1	0.252584
9.430000	0.1	0.252626
9.431667	0.1	0.253650
9.433333	0.1	0.255294
9.435000	0.1	0.257003
9.436667	0.1	0.258894
9.438333	0.1	0.260989
9.440000	0.1	0.262046
9.441667	0.1	0.260444
9.443333	0.1	0.256053
9.445000	0.1	0.250652
9.446667	0.1	0.246684
9.448333	0.1	0.245553
9.450000	0.1	0.246828
9.451667	0.1	0.249040
9.453333	0.1	0.250880
9.455000	0.1	0.251648
9.456667	0.1	0.251243
9.458333	0.1	0.250507
9.460000	0.1	0.250647
9.461667	0.1	0.251802
9.463333	0.1	0.252901
9.465000	0.1	0.253231
9.466667	0.1	0.253129
9.468333	0.1	0.252989
9.470000	0.1	0.252784
9.471667	0.1	0.252649
9.473333	0.1	0.252873
9.475000	0.1	0.253608
9.476667	0.1	0.254852
9.478333	0.1	0.256514
9.480000	0.1	0.258354
9.481667	0.1	0.259797
9.483333	0.1	0.260244
9.485000	0.1	0.259615
9.486667	0.1	0.258256
9.488333	0.1	0.256561
9.490000	0.1	0.254889
9.491667	0.1	0.253594
9.493333	0.1	0.252728
9.495000	0.1	0.251778
9.496667	0.1	0.250372
9.498333	0.1	0.248691
9.500000	0.1	0.246777
9.501667	0.1	0.244696
9.503333	0.1	0.243206
9.505000	0.1	0.243564
9.506667	0.1	0.246740
9.508333	0.1	0.252174
9.510000	0.1	0.257362
9.511667	0.1	0.259839
9.513333	0.1	0.258908
9.515000	0.1	0.255345
9.516667	0.1	0.250791
9.518333	0.1	0.247187
9.520000	0.1	0.245785
9.521667	0.1	0.246176
9.523333	0.1	0.246526
9.525000	0.1	0.245208
9.526667	0.1	0.242270
9.528333	0.1	0.239150
9.530000	0.1	0.237031
9.531667	0.1	0.235918
9.533333	0.1	0.235131
9.535000	0.1	0.234181
9.536667	0.1	0.232970
9.538333	0.1	0.231746
9.540000	0.1	0.231350
9.541667	0.1	0.232691
9.543333	0.1	0.235541
9.545000	0.1	0.238717
9.546667	0.1	0.241357
9.548333	0.1	0.243522
9.550000	0.1	0.245762
9.551667	0.1	0.248402
9.553333	0.1	0.251126
9.555000	0.1	0.253017
9.556667	0.1	0.253175
9.558333	0.1	0.251518
9.560000	0.1	0.248975
9.561667	0.1	0.246433
9.563333	0.1	0.243895
9.565000	0.1	0.241352
9.566667	0.1	0.239499
9.568333	0.1	0.238908
9.570000	0.1	0.239415
9.571667	0.1	0.240626
9.573333	0.1	0.242395
9.575000	0.1	0.244649
9.576667	0.1	0.246991
9.578333	0.1	0.248654
9.580000	0.1	0.249157
9.581667	0.1	0.248891
9.583333	0.1	0.248901
9.585000	0.1	0.249958
9.586667	0.1	0.252235
9.588333	0.1	0.255536
9.590000	0.1	0.259276
9.591667	0.1	0.262344
9.593333	0.1	0.263737
9.595000	0.1	0.263304
9.596667	0.1	0.261539
9.598333	0.1	0.258931
9.600000	0.1	0.256076
9.601667	0.1	0.254028
9.603333	0.1	0.253757
9.605000	0.1	0.255252
9.606667	0.1	0.257674
9.608333	0.1	0.260239
9.610000	0.1	0.262400
9.611667	0.1	0.263914
9.613333	0.1	0.264971
9.615000	0.1	0.265595
9.616667	0.1	0.265399
9.618333	0.1	0.264379
9.620000	0.1	0.263122
9.621667	0.1	0.262433
9.623333	0.1	0.263145
9.625000	0.1	0.265571
9.626667	0.1	0.268789
9.628333	0.1	0.271108
9.630000	0.1	0.271457
9.631667	0.1	0.270093
9.633333	0.1	0.267881
9.635000	0.1	0.265609
9.636667	0.1	0.264090
9.638333	0.1	0.263862
9.640000	0.1	0.264808
9.641667	0.1	0.266768
9.643333	0.1	0.269772
9.645000	0.1	0.273264
9.646667	0.1	0.275867
9.648333	0.1	0.276514
9.650000	0.1	0.275583
9.651667	0.1	0.274060
9.653333	0.1	0.272039
9.655000	0.1	0.269241
9.656667	0.1	0.266260
9.658333	0.1	0.264170
9.660000	0.1	0.263271
9.661667	0.1	0.263201
9.663333	0.1	0.263825
9.665000	0.1	0.265371
9.666667	0.1	0.267508
9.668333	0.1	0.269138
9.670000	0.1	0.269557
9.671667	0.1	0.269385
9.673333	0.1	0.269879
9.675000	0.1	0.271415
9.676667	0.1	0.273027
9.678333	0.1	0.273422
9.680000	0.1	0.272305
9.681667	0.1	0.270647
9.683333	0.1	0.269641
9.685000	0.1	0.269632
9.686667	0.1	0.270437
9.688333	0.1	0.271616
9.690000	0.1	0.272007
9.691667	0.1	0.270228
9.693333	0.1	0.266186
9.695000	0.1	0.261478
9.696667	0.1	0.258298
9.698333	0.1	0.257841
9.700000	0.1	0.259257
9.701667	0.1	0.260631
9.703333	0.1	0.261078
9.705000	0.1	0.261199
9.706667	0.1	0.261609
9.708333	0.1	0.261888
9.710000	0.1	0.261297
9.711667	0.1	0.259737
9.713333	0.1	0.257702
9.715000	0.1	0.255988
9.716667	0.1	0.255536
9.718333	0.1	0.256980
9.720000	0.1	0.259867
9.721667	0.1	0.262610
9.723333	0.1	0.263667
9.725000	0.1	0.262614
9.726667	0.1	0.259876
9.728333	0.1	0.256076
9.730000	0.1	0.251778
9.731667	0.1	0.247359
9.733333	0.1	0.243681
9.735000	0.1	0.242246
9.736667	0.1	0.243564
9.738333	0.1	0.246353
9.740000	0.1	0.248966
9.741667	0.1	0.250689
9.743333	0.1	0.251718
9.745000	0.1	0.252798
9.746667	0.1	0.254218
9.748333	0.1	0.255047
9.750000	0.1	0.253990
9.751667	0.1	0.250866
9.753333	0.1	0.247052
9.755000	0.1	0.244337
9.756667	0.1	0.243294
9.758333	0.1	0.242982
9.760000	0.1	0.242242
9.761667	0.1	0.241078
9.763333	0.1	0.240328
9.765000	0.1	0.240495
9.766667	0.1	0.241385
9.768333	0.1	0.242325
9.770000	0.1	0.242372
9.771667	0.1	0.240910
9.773333	0.1	0.238447
9.775000	0.1	0.236332
9.776667	0.1	0.235671
9.778333	0.1	0.236644
9.780000	0.1	0.238386
9.781667	0.1	0.239592
9.783333	0.1	0.239783
9.785000	0.1	0.239769
9.786667	0.1	0.240449
9.788333	0.1	0.241892
9.790000	0.1	0.243736
9.791667	0.1	0.245566
9.793333	0.1	0.247178
9.795000	0.1	0.248915
9.796667	0.1	0.251010
9.798333	0.1	0.252691
9.800000	0.1	0.252929
9.801667	0.1	0.251713
9.803333	0.1	0.249711
9.805000	0.1	0.247415
9.806667	0.1	0.245175
9.808333	0.1	0.243089
9.810000	0.1	0.240845
9.811667	0.1	0.238311
9.813333	0.1	0.236104
9.815000	0.1	0.235122
9.816667	0.1	0.235732
9.818333	0.1	0.237548
9.820000	0.1	0.239913
9.821667	0.1	0.242461
9.823333	0.1	0.245110
9.825000	0.1	0.247578
9.826667	0.1	0.249147
9.828333	0.1	0.249022
9.830000	0.1	0.246866
9.831667	0.1	0.243401
9.833333	0.1	0.240542
9.835000	0.1	0.240267
9.836667	0.1	0.242824
9.838333	0.1	0.246447
9.840000	0.1	0.249106
9.841667	0.1	0.250209
9.843333	0.1	0.250465
9.845000	0.1	0.250572
9.846667	0.1	0.250260
9.848333	0.1	0.248691
9.850000	0.1	0.245892
9.851667	0.1	0.243587
9.853333	0.1	0.244109
9.855000	0.1	0.248128
9.856667	0.1	0.253562
9.858333	0.1	0.257590
9.860000	0.1	0.259206
9.861667	0.1	0.259192
9.863333	0.1	0.258451
9.865000	0.1	0.257455
9.866667	0.1	0.256621
9.868333	0.1	0.256421
9.870000	0.1	0.257022
9.871667	0.1	0.258032
9.873333	0.1	0.259015
9.875000	0.1	0.259895
9.876667	0.1	0.260752
9.878333	0.1	0.261567
9.880000	0.1	0.262158
9.881667	0.1	0.262316
9.883333	0.1	0.262279
9.885000	0.1	0.262503
9.886667	0.1	0.262819
9.888333	0.1	0.262540
9.890000	0.1	0.261404
9.891667	0.1	0.259890
9.893333	0.1	0.258773
9.895000	0.1	0.258661
9.896667	0.1	0.259839
9.898333	0.1	0.262135
9.900000	0.1	0.264863
9.901667	0.1	0.267420
9.903333	0.1	0.269855
9.905000	0.1	0.272500
9.906667	0.1	0.274875
9.908333	0.1	0.275504
9.910000	0.1	0.273460
9.911667	0.1	0.269874
9.913333	0.1	0.267047
9.915000	0.1	0.266321
9.916667	0.1	0.267392
9.918333	0.1	0.269166
9.920000	0.1	0.270391
9.921667	0.1	0.270172
9.923333	0.1	0.268687
9.925000	0.1	0.266745
9.926667	0.1	0.264784
9.928333	0.1	0.262898
9.930000	0.1	0.261380
9.931667	0.1	0.260631
9.933333	0.1	0.260454
9.935000	0.1	0.260286
9.936667	0.1	0.260188
9.938333	0.1	0.260836
9.940000	0.1	0.262433
9.941667	0.1	0.264393
9.943333	0.1	0.265958
9.945000	0.1	0.266572
9.946667	0.1	0.266000
9.948333	0.1	0.264533
9.950000	0.1	0.262824
9.951667	0.1	0.261432
9.953333	0.1	0.260659
9.955000	0.1	0.260617
9.956667	0.1	0.261050
9.958333	0.1	0.261352
9.960000	0.1	0.261157
9.961667	0.1	0.260849
9.963333	0.1	0.260929
9.965000	0.1	0.261278
9.966667	0.1	0.261315
9.968333	0.1	0.260868
9.970000	0.1	0.260640
9.971667	0.1	0.261446
9.973333	0.1	0.263448
9.975000	0.1	0.266111
9.976667	0.1	0.268263
9.978333	0.1	0.268612
9.980000	0.1	0.266945
9.981667	0.1	0.264412
9.983333	0.1	0.262475
9.985000	0.1	0.261720
9.986667	0.1	0.261609
9.988333	0.1	0.261068
9.990000	0.1	0.259210
9.991667	0.1	0.256221
9.993333	0.1	0.253408
9.995000	0.1	0.251858
9.996667	0.1	0.251392
9.998333	0.1	0.251327
10.000000	0.1	0.251597
10.001667	0.1	0.252519
10.003333	0.1	0.254200
10.005000	0.1	0.256537
10.006667	0.1	0.259015
10.008333	0.1	0.260435
10.010000	0.1	0.259690
10.011667	0.1	0.256896
10.013333	0.1	0.253096
10.015000	0.1	0.249161
10.016667	0.1	0.245660
10.018333	0.1	0.243168
10.020000	0.1	0.241948
10.021667	0.1	0.241743
10.023333	0.1	0.242023
10.025000	0.1	0.242009
10.026667	0.1	0.241259
10.028333	0.1	0.240533
10.030000	0.1	0.240928
10.031667	0.1	0.242484
10.033333	0.1	0.244062
10.035000	0.1	0.244169
10.036667	0.1	0.242204
10.038333	0.1	0.239369
10.040000	0.1	0.237948
10.041667	0.1	0.239504
10.043333	0.1	0.243718
10.045000	0.1	0.248863
10.046667	0.1	0.253147
10.048333	0.1	0.255411
10.050000	0.1	0.255196
10.051667	0.1	0.252780
10.053333	0.1	0.249129
10.055000	0.1	0.245408
10.056667	0.1	0.242651
10.058333	0.1	0.241362
10.060000	0.1	0.241161
10.061667	0.1	0.241320
10.063333	0.1	0.241762
10.065000	0.1	0.243057
10.066667	0.1	0.245413
10.068333	0.1	0.248346
10.070000	0.1	0.251299
10.071667	0.1	0.253865
10.073333	0.1	0.255452
10.075000	0.1	0.255429
10.076667	0.1	0.253809
10.078333	0.1	0.251308
10.080000	0.1	0.248826
10.081667	0.1	0.247248
10.083333	0.1	0.247164
10.085000	0.1	0.248407
10.086667	0.1	0.250326
10.088333	0.1	0.252440
10.090000	0.1	0.254279
10.091667	0.1	0.255220
10.093333	0.1	0.254903
10.095000	0.1	0.253497
10.096667	0.1	0.251820
10.098333	0.1	0.251071
10.100000	0.1	0.251881
10.101667	0.1	0.253734
10.103333	0.1	0.255611
10.105000	0.1	0.256826
10.106667	0.1	0.257269
10.108333	0.1	0.257189
10.110000	0.1	0.256989
10.111667	0.1	0.256803
10.113333	0.1	0.256309
10.115000	0.1	0.254996
10.116667	0.1	0.252719
10.118333	0.1	0.250349
10.120000	0.1	0.249380
10.121667	0.1	0.250344
10.123333	0.1	0.252253
10.125000	0.1	0.253725
10.126667	0.1	0.254107
10.128333	0.1	0.253813
10.130000	0.1	0.253939
10.131667	0.1	0.255597
10.133333	0.1	0.259150
10.135000	0.1	0.263727
10.136667	0.1	0.267923
10.138333	0.1	0.270796
10.140000	0.1	0.272123
10.141667	0.1	0.272365
10.143333	0.1	0.272486
10.145000	0.1	0.273157
10.146667	0.1	0.274139
10.148333	0.1	0.274619
10.150000	0.1	0.274065
10.151667	0.1	0.272798
10.153333	0.1	0.271620
10.155000	0.1	0.271234
10.156667	0.1	0.271956
10.158333	0.1	0.273306
10.160000	0.1	0.274093
10.161667	0.1	0.273604
10.163333	0.1	0.272258
10.165000	0.1	0.271089
10.166667	0.1	0.270894
10.168333	0.1	0.271518
10.170000	0.1	0.272021
10.171667	0.1	0.271611
10.173333	0.1	0.270205
10.175000	0.1	0.268314
10.176667	0.1	0.266810
10.178333	0.1	0.266451
10.180000	0.1	0.267345
10.181667	0.1	0.268952
10.183333	0.1	0.270978
10.185000	0.1	0.273562
10.186667	0.1	0.276202
10.188333	0.1	0.278056
10.190000	0.1	0.279453
10.191667	0.1	0.281371
10.193333	0.1	0.283550
10.195000	0.1	0.284603
10.196667	0.1	0.284044
10.198333	0.1	0.282861
10.200000	0.1	0.282126
10.201667	0.1	0.282060
10.203333	0.1	0.282307
10.205000	0.1	0.282433
10.206667	0.1	0.282093
10.208333	0.1	0.280854
10.210000	0.1	0.278302
10.211667	0.1	0.274470
10.213333	0.1	0.269972
10.215000	0.1	0.265674
10.216667	0.1	0.262312
10.218333	0.1	0.260277
10.220000	0.1	0.259508
10.221667	0.1	0.259848
10.223333	0.1	0.261366
10.225000	0.1	0.264063
10.226667	0.1	0.267383
10.228333	0.1	0.270470
10.230000	0.1	0.272784
10.231667	0.1	0.274242
10.233333	0.1	0.274866
10.235000	0.1	0.274424
10.236667	0.1	0.272454
10.238333	0.1	0.268943
10.240000	0.1	0.264919
10.241667	0.1	0.261818
10.243333	0.1	0.260253
10.245000	0.1	0.259839
10.246667	0.1	0.259839
10.248333	0.1	0.259685
10.250000	0.1	0.259154
10.251667	0.1	0.258340
10.253333	0.1	0.257404
10.255000	0.1	0.256351
10.256667	0.1	0.255238
10.258333	0.1	0.254866
10.260000	0.1	0.256468
10.261667	0.1	0.260207
10.263333	0.1	0.264607
10.265000	0.1	0.267657
10.266667	0.1	0.268328
10.268333	0.1	0.267136
10.270000	0.1	0.265501
10.271667	0.1	0.264402
10.273333	0.1	0.263657
10.275000	0.1	0.262773
10.276667	0.1	0.261730
10.278333	0.1	0.260668
10.280000	0.1	0.260076
10.281667	0.1	0.260668
10.283333	0.1	0.262330
10.285000	0.1	0.264063
10.286667	0.1	0.265054
10.288333	0.1	0.265292
10.290000	0.1	0.265315
10.291667	0.1	0.265408
10.293333	0.1	0.265115
10.295000	0.1	0.263709
10.296667	0.1	0.261185
10.298333	0.1	0.258745
10.300000	0.1	0.257888
10.301667	0.1	0.259215
10.303333	0.1	0.262219
10.305000	0.1	0.265460
10.306667	0.1	0.267476
10.308333	0.1	0.268128
10.310000	0.1	0.268519
10.311667	0.1	0.269585
10.313333	0.1	0.271527
10.315000	0.1	0.274153
10.316667	0.1	0.276803
10.318333	0.1	0.278242
10.320000	0.1	0.277590
10.321667	0.1	0.275238
10.323333	0.1	0.272267
10.325000	0.1	0.269627
10.326667	0.1	0.268142
10.328333	0.1	0.268468
10.330000	0.1	0.270782
10.331667	0.1	0.274614
10.333333	0.1	0.279061
10.335000	0.1	0.283364
10.336667	0.1	0.287043
10.338333	0.1	0.289753
10.340000	0.1	0.291090
10.341667	0.1	0.290596
10.343333	0.1	0.288277
10.345000	0.1	0.284952
10.346667	0.1	0.281599
10.348333	0.1	0.278871
10.350000	0.1	0.277432
10.351667	0.1	0.277823
10.353333	0.1	0.279527
10.355000	0.1	0.280994
10.356667	0.1	0.281115
10.358333	0.1	0.280254
10.360000	0.1	0.279536
10.361667	0.1	0.279793
10.363333	0.1	0.281204
10.365000	0.1	0.283392
10.366667	0.1	0.285651
10.368333	0.1	0.287276
10.370000	0.1	0.287942
10.371667	0.1	0.287872
10.373333	0.1	0.287630
10.375000	0.1	0.287667
10.376667	0.1	0.288193
10.378333	0.1	0.289348
10.380000	0.1	0.291253
10.381667	0.1	0.293567
10.383333	0.1	0.295471
10.385000	0.1	0.296519
10.386667	0.1	0.297073
10.388333	0.1	0.297702
10.390000	0.1	0.298545
10.391667	0.1	0.299383
10.393333	0.1	0.299998
10.395000	0.1	0.300198
10.396667	0.1	0.299714
10.398333	0.1	0.298386
10.400000	0.1	0.296589
10.401667	0.1	0.295509
10.403333	0.1	0.296440
10.405000	0.1	0.299583
10.406667	0.1	0.303793
10.408333	0.1	0.307397
10.410000	0.1	0.309222
10.411667	0.1	0.309036
10.413333	0.1	0.307336
10.415000	0.1	0.304612
10.416667	0.1	0.301194
10.418333	0.1	0.297767
10.420000	0.1	0.295425
10.421667	0.1	0.294847
10.423333	0.1	0.295583
10.425000	0.1	0.296561
10.426667	0.1	0.297134
10.428333	0.1	0.297450
10.430000	0.1	0.298028
10.431667	0.1	0.298941
10.433333	0.1	0.299406
10.435000	0.1	0.298647
10.436667	0.1	0.297134
10.438333	0.1	0.296053
10.440000	0.1	0.295769
10.441667	0.1	0.295970
10.443333	0.1	0.296780
10.445000	0.1	0.298233
10.446667	0.1	0.299490
10.448333	0.1	0.300035
10.450000	0.1	0.300342
10.451667	0.1	0.300705
10.453333	0.1	0.300570
10.455000	0.1	0.299644
10.456667	0.1	0.298796
10.458333	0.1	0.299211
10.460000	0.1	0.301045
10.461667	0.1	0.303532
10.463333	0.1	0.305730
10.465000	0.1	0.306647
10.466667	0.1	0.305492
10.468333	0.1	0.302778
10.470000	0.1	0.300156
10.471667	0.1	0.298899
10.473333	0.1	0.299099
10.475000	0.1	0.300170
10.476667	0.1	0.301702
10.478333	0.1	0.303616
10.480000	0.1	0.305469
10.481667	0.1	0.306293
10.483333	0.1	0.305558
10.485000	0.1	0.303984
10.486667	0.1	0.302973
10.488333	0.1	0.303066
10.490000	0.1	0.303495
10.491667	0.1	0.303043
10.493333	0.1	0.301073
10.495000	0.1	0.297860
10.496667	0.1	0.294233
10.498333	0.1	0.290913
10.500000	0.1	0.287970
10.501667	0.1	0.284971
10.503333	0.1	0.281432
10.505000	0.1	0.277306
10.506667	0.1	0.273534
10.508333	0.1	0.271737
10.510000	0.1	0.272798
10.511667	0.1	0.276100
10.513333	0.1	0.280240
10.515000	0.1	0.283751
10.516667	0.1	0.285688
10.518333	0.1	0.286284
10.520000	0.1	0.286377
10.521667	0.1	0.286466
10.523333	0.1	0.286824
10.525000	0.1	0.287537
10.526667	0.1	0.288077
10.528333	0.1	0.287816
10.530000	0.1	0.286694
10.531667	0.1	0.285194
10.533333	0.1	0.283951
10.535000	0.1	0.283313
10.536667	0.1	0.283262
10.538333	0.1	0.283639
10.540000	0.1	0.283928
10.541667	0.1	0.283597
10.543333	0.1	0.282750
10.545000	0.1	0.281734
10.546667	0.1	0.280612
10.548333	0.1	0.279350
10.550000	0.1	0.278186
10.551667	0.1	0.277553
10.553333	0.1	0.277376
10.555000	0.1	0.276882
10.556667	0.1	0.275462
10.558333	0.1	0.273506
10.560000	0.1	0.272510
10.561667	0.1	0.274051
10.563333	0.1	0.278503
10.565000	0.1	0.284384
10.566667	0.1	0.289008
10.568333	0.1	0.290261
10.570000	0.1	0.288133
10.571667	0.1	0.284468
10.573333	0.1	0.281441
10.575000	0.1	0.280244
10.576667	0.1	0.280836
10.578333	0.1	0.282577
10.580000	0.1	0.284915
10.581667	0.1	0.287653
10.583333	0.1	0.290591
10.585000	0.1	0.293083
10.586667	0.1	0.294321
10.588333	0.1	0.293921
10.590000	0.1	0.292384
10.591667	0.1	0.290959
10.593333	0.1	0.290456
10.595000	0.1	0.290489
10.596667	0.1	0.290265
10.598333	0.1	0.289679
10.600000	0.1	0.289287
10.601667	0.1	0.289702
10.603333	0.1	0.291020
10.605000	0.1	0.292831
10.606667	0.1	0.294773
10.608333	0.1	0.296673
10.610000	0.1	0.298233
10.611667	0.1	0.299020
10.613333	0.1	0.298778
10.615000	0.1	0.297744
10.616667	0.1	0.296645
10.618333	0.1	0.296393
10.620000	0.1	0.297525
10.621667	0.1	0.299560
10.623333	0.1	0.301166
10.625000	0.1	0.301581
10.626667	0.1	0.301390
10.628333	0.1	0.301409
10.630000	0.1	0.301660
10.631667	0.1	0.301935
10.633333	0.1	0.302857
10.635000	0.1	0.305464
10.636667	0.1	0.309576
10.638333	0.1	0.313651
10.640000	0.1	0.316296
10.641667	0.1	0.317073
10.643333	0.1	0.316389
10.645000	0.1	0.315090
10.646667	0.1	0.313809
10.648333	0.1	0.312682
10.650000	0.1	0.311867
10.651667	0.1	0.311867
10.653333	0.1	0.313018
10.655000	0.1	0.314992
10.656667	0.1	0.317087
10.658333	0.1	0.318652
10.660000	0.1	0.319388
10.661667	0.1	0.319574
10.663333	0.1	0.319877
10.665000	0.1	0.320552
10.666667	0.1	0.321208
10.668333	0.1	0.321381
10.670000	0.1	0.321027
10.671667	0.1	0.320794
10.673333	0.1	0.321674
10.675000	0.1	0.323760
10.676667	0.1	0.325935
10.678333	0.1	0.327160
10.680000	0.1	0.327248
10.681667	0.1	0.326568
10.683333	0.1	0.325581
10.685000	0.1	0.324533
10.686667	0.1	0.323574
10.688333	0.1	0.322829
10.690000	0.1	0.322261
10.691667	0.1	0.321702
10.693333	0.1	0.320910
10.695000	0.1	0.319858
10.696667	0.1	0.318941
10.698333	0.1	0.318345
10.700000	0.1	0.317651
10.701667	0.1	0.316519
10.703333	0.1	0.315225
10.705000	0.1	0.314158
10.706667	0.1	0.313274
10.708333	0.1	0.312277
10.710000	0.1	0.311323
10.711667	0.1	0.310983
10.713333	0.1	0.311751
10.715000	0.1	0.313674
10.716667	0.1	0.316030
10.718333	0.1	0.317660
10.720000	0.1	0.318196
10.721667	0.1	0.318270
10.723333	0.1	0.318289
10.725000	0.1	0.318023
10.726667	0.1	0.317255
10.728333	0.1	0.315947
10.730000	0.1	0.313995
10.731667	0.1	0.311490
10.733333	0.1	0.308976
10.735000	0.1	0.307071
10.736667	0.1	0.305916
10.738333	0.1	0.305078
10.740000	0.1	0.304026
10.741667	0.1	0.302913
10.743333	0.1	0.302386
10.745000	0.1	0.302535
10.746667	0.1	0.302559
10.748333	0.1	0.301437
10.750000	0.1	0.299010
10.751667	0.1	0.296314
10.753333	0.1	0.294452
10.755000	0.1	0.293907
10.756667	0.1	0.294866
10.758333	0.1	0.297036
10.760000	0.1	0.299346
10.761667	0.1	0.300393
10.763333	0.1	0.299281
10.765000	0.1	0.296342
10.766667	0.1	0.293124
10.768333	0.1	0.291052
10.770000	0.1	0.290321
10.771667	0.1	0.290340
10.773333	0.1	0.290796
10.775000	0.1	0.291723
10.776667	0.1	0.292794
10.778333	0.1	0.293315
10.780000	0.1	0.292845
10.781667	0.1	0.291420
10.783333	0.1	0.289604
10.785000	0.1	0.288286
10.786667	0.1	0.288165
10.788333	0.1	0.289362
10.790000	0.1	0.291374
10.791667	0.1	0.293315
10.793333	0.1	0.294950
10.795000	0.1	0.296896
10.796667	0.1	0.299234
10.798333	0.1	0.300673
10.800000	0.1	0.300035
10.801667	0.1	0.298056
10.803333	0.1	0.296840
10.805000	0.1	0.297981
10.806667	0.1	0.301520
10.808333	0.1	0.305939
10.810000	0.1	0.309050
10.811667	0.1	0.309614
10.813333	0.1	0.307830
10.815000	0.1	0.304342
10.816667	0.1	0.299672
10.818333	0.1	0.294419
10.820000	0.1	0.289590
10.821667	0.1	0.286321
10.823333	0.1	0.285516
10.825000	0.1	0.287443
10.826667	0.1	0.291350
10.828333	0.1	0.295760
10.830000	0.1	0.299318
10.831667	0.1	0.301036
10.833333	0.1	0.300203
10.835000	0.1	0.296859
10.836667	0.1	0.292333
10.838333	0.1	0.288542
10.840000	0.1	0.286712
10.841667	0.1	0.286829
10.843333	0.1	0.288077
10.845000	0.1	0.289502
10.846667	0.1	0.290498
10.848333	0.1	0.291271
10.850000	0.1	0.292468
10.851667	0.1	0.294023
10.853333	0.1	0.294987
10.855000	0.1	0.294847
10.856667	0.1	0.294261
10.858333	0.1	0.294405
10.860000	0.1	0.296044
10.861667	0.1	0.298922
10.863333	0.1	0.301762
10.865000	0.1	0.303276
10.866667	0.1	0.303169
10.868333	0.1	0.302037
10.870000	0.1	0.300421
10.871667	0.1	0.298433
10.873333	0.1	0.296370
10.875000	0.1	0.295048
10.876667	0.1	0.294959
10.878333	0.1	0.295984
10.880000	0.1	0.297865
10.881667	0.1	0.300216
10.883333	0.1	0.302498
10.885000	0.1	0.304468
10.886667	0.1	0.306205
10.888333	0.1	0.307863
10.890000	0.1	0.309865
10.891667	0.1	0.312449
10.893333	0.1	0.314778
10.895000	0.1	0.315551
10.896667	0.1	0.314889
10.898333	0.1	0.314410
10.900000	0.1	0.315476
10.901667	0.1	0.317944
10.903333	0.1	0.320524
10.905000	0.1	0.322107
10.906667	0.1	0.322605
10.908333	0.1	0.322713
10.910000	0.1	0.322876
10.911667	0.1	0.322876
10.913333	0.1	0.322675
10.915000	0.1	0.322647
10.916667	0.1	0.322959
10.918333	0.1	0.323607
10.920000	0.1	0.324454
10.921667	0.1	0.325195
10.923333	0.1	0.325651
10.925000	0.1	0.326182
10.926667	0.1	0.327365
10.928333	0.1	0.328859
10.930000	0.1	0.329381
10.931667	0.1	0.328189
10.933333	0.1	0.325656
10.935000	0.1	0.322713
10.936667	0.1	0.320589
10.938333	0.1	0.320147
10.940000	0.1	0.321241
10.941667	0.1	0.322643
10.943333	0.1	0.322405
10.945000	0.1	0.319364
10.946667	0.1	0.314605
10.948333	0.1	0.310619
10.950000	0.1	0.309399
10.951667	0.1	0.311229
10.953333	0.1	0.314522
10.955000	0.1	0.316966
10.956667	0.1	0.317367
10.958333	0.1	0.316356
10.960000	0.1	0.315118
10.961667	0.1	0.313874
10.963333	0.1	0.312179
10.965000	0.1	0.309930
10.966667	0.1	0.307593
10.968333	0.1	0.305693
10.970000	0.1	0.304412
10.971667	0.1	0.303700
10.973333	0.1	0.303667
10.975000	0.1	0.304435
10.976667	0.1	0.305637
10.978333	0.1	0.306405
10.980000	0.1	0.305702
10.981667	0.1	0.302838
10.983333	0.1	0.298102
10.985000	0.1	0.293036
10.986667	0.1	0.289618
10.988333	0.1	0.288906
10.990000	0.1	0.290493
10.991667	0.1	0.293013
10.993333	0.1	0.295187
10.995000	0.1	0.296403
10.996667	0.1	0.296654
10.998333	0.1	0.296542
11.000000	0.1	0.296663
11.001667	0.1	0.296761
11.003333	0.1	0.296193
11.005000	0.1	0.294964
11.006667	0.1	0.293660
11.008333	0.1	0.292752
11.010000	0.1	0.292361
11.011667	0.1	0.292389
11.013333	0.1	0.292459
11.015000	0.1	0.291835
11.016667	0.1	0.290032
11.018333	0.1	0.287411
11.020000	0.1	0.284808
11.021667	0.1	0.282917
11.023333	0.1	0.282307
11.025000	0.1	0.283350
11.026667	0.1	0.285832
11.028333	0.1	0.289027
11.030000	0.1	0.292119
11.031667	0.1	0.294466
11.033333	0.1	0.295695
11.035000	0.1	0.295835
11.036667	0.1	0.295369
11.038333	0.1	0.295034
11.040000	0.1	0.295206
11.041667	0.1	0.295499
11.043333	0.1	0.295155
11.045000	0.1	0.293809
11.046667	0.1	0.291844
11.048333	0.1	0.290256
11.050000	0.1	0.290000
11.051667	0.1	0.291220
11.053333	0.1	0.293320
11.055000	0.1	0.295574
11.056667	0.1	0.297362
11.058333	0.1	0.298196
11.060000	0.1	0.298084
11.061667	0.1	0.297655
11.063333	0.1	0.297604
11.065000	0.1	0.298237
11.066667	0.1	0.299760
11.068333	0.1	0.302149
11.070000	0.1	0.304575
11.071667	0.1	0.306033
11.073333	0.1	0.306205
11.075000	0.1	0.305185
11.076667	0.1	0.303206
11.078333	0.1	0.300957
11.080000	0.1	0.299523
11.081667	0.1	0.299565
11.083333	0.1	0.300789
11.085000	0.1	0.302298
11.086667	0.1	0.303267
11.088333	0.1	0.303485
11.090000	0.1	0.303518
11.091667	0.1	0.303872
11.093333	0.1	0.304161
11.095000	0.1	0.303728
11.096667	0.1	0.302680
11.098333	0.1	0.301744
11.100000	0.1	0.301055
11.101667	0.1	0.299639
11.103333	0.1	0.296957
11.105000	0.1	0.294298
11.106667	0.1	0.293837
11.108333	0.1	0.296668
11.110000	0.1	0.302009
11.111667	0.1	0.308170
11.113333	0.1	0.313730
11.115000	0.1	0.317912
11.116667	0.1	0.320063
11.118333	0.1	0.319551
11.120000	0.1	0.316654
11.121667	0.1	0.312831
11.123333	0.1	0.309623
11.125000	0.1	0.307770
11.126667	0.1	0.307313
11.128333	0.1	0.307839
11.130000	0.1	0.309013
11.131667	0.1	0.310764
11.133333	0.1	0.312980
11.135000	0.1	0.315462
11.136667	0.1	0.318238
11.138333	0.1	0.321581
11.140000	0.1	0.325525
11.141667	0.1	0.329558
11.143333	0.1	0.332980
11.145000	0.1	0.335439
11.146667	0.1	0.337102
11.148333	0.1	0.338424
11.150000	0.1	0.339868
11.151667	0.1	0.341404
11.153333	0.1	0.342550
11.155000	0.1	0.343076
11.156667	0.1	0.342871
11.158333	0.1	0.341302
11.160000	0.1	0.338149
11.161667	0.1	0.334755
11.163333	0.1	0.333451
11.165000	0.1	0.335774
11.166667	0.1	0.341162
11.168333	0.1	0.347164
11.170000	0.1	0.351137
11.171667	0.1	0.352249
11.173333	0.1	0.351956
11.175000	0.1	0.352119
11.176667	0.1	0.352920
11.178333	0.1	0.352985
11.180000	0.1	0.351188
11.181667	0.1	0.347737
11.183333	0.1	0.343556
11.185000	0.1	0.339476
11.186667	0.1	0.336138
11.188333	0.1	0.333888
11.190000	0.1	0.332380
11.191667	0.1	0.330615
11.193333	0.1	0.327937
11.195000	0.1	0.324701
11.196667	0.1	0.321916
11.198333	0.1	0.320524
11.200000	0.1	0.320883
11.201667	0.1	0.322564
11.203333	0.1	0.324687
11.205000	0.1	0.326401
11.206667	0.1	0.327108
11.208333	0.1	0.326666
11.210000	0.1	0.325409
11.211667	0.1	0.323746
11.213333	0.1	0.321912
11.215000	0.1	0.320249
11.216667	0.1	0.319174
11.218333	0.1	0.318624
11.220000	0.1	0.317991
11.221667	0.1	0.316692
11.223333	0.1	0.315136
11.225000	0.1	0.314582
11.226667	0.1	0.315602
11.228333	0.1	0.317395
11.230000	0.1	0.318624
11.231667	0.1	0.318470
11.233333	0.1	0.317506
11.235000	0.1	0.317460
11.236667	0.1	0.319327
11.238333	0.1	0.322312
11.240000	0.1	0.324864
11.241667	0.1	0.326224
11.243333	0.1	0.327053
11.245000	0.1	0.328561
11.246667	0.1	0.330876
11.248333	0.1	0.332766
11.250000	0.1	0.332864
11.251667	0.1	0.330731
11.253333	0.1	0.326904
11.255000	0.1	0.322363
11.256667	0.1	0.317926
11.258333	0.1	0.313907
11.260000	0.1	0.310554
11.261667	0.1	0.308342
11.263333	0.1	0.307662
11.265000	0.1	0.308710
11.266667	0.1	0.311495
11.268333	0.1	0.315644
11.270000	0.1	0.320105
11.271667	0.1	0.323406
11.273333	0.1	0.324557
11.275000	0.1	0.324063
11.276667	0.1	0.323402
11.278333	0.1	0.323271
11.280000	0.1	0.323206
11.281667	0.1	0.322619
11.283333	0.1	0.321274
11.285000	0.1	0.319136
11.286667	0.1	0.316617
11.288333	0.1	0.314317
11.290000	0.1	0.312356
11.291667	0.1	0.310601
11.293333	0.1	0.308990
11.295000	0.1	0.307504
11.296667	0.1	0.306452
11.298333	0.1	0.306424
11.300000	0.1	0.307481
11.301667	0.1	0.309078
11.303333	0.1	0.310447
11.305000	0.1	0.310885
11.306667	0.1	0.310354
11.308333	0.1	0.309506
11.310000	0.1	0.308719
11.311667	0.1	0.307839
11.313333	0.1	0.307090
11.315000	0.1	0.307173
11.316667	0.1	0.308305
11.318333	0.1	0.309949
11.320000	0.1	0.311853
11.321667	0.1	0.314517
11.323333	0.1	0.318284
11.325000	0.1	0.322773
11.326667	0.1	0.327257
11.328333	0.1	0.330852
11.330000	0.1	0.332505
11.331667	0.1	0.331313
11.333333	0.1	0.327653
11.335000	0.1	0.323523
11.336667	0.1	0.320803
11.338333	0.1	0.319686
11.340000	0.1	0.319337
11.341667	0.1	0.318973
11.343333	0.1	0.318107
11.345000	0.1	0.316980
11.346667	0.1	0.316696
11.348333	0.1	0.318303
11.350000	0.1	0.321758
11.351667	0.1	0.325898
11.353333	0.1	0.329278
11.355000	0.1	0.330983
11.356667	0.1	0.330997
11.358333	0.1	0.330117
11.360000	0.1	0.329446
11.361667	0.1	0.329586
11.363333	0.1	0.330093
11.365000	0.1	0.330266
11.366667	0.1	0.330126
11.368333	0.1	0.330266
11.370000	0.1	0.331267
11.371667	0.1	0.333544
11.373333	0.1	0.336836
11.375000	0.1	0.340124
11.376667	0.1	0.342596
11.378333	0.1	0.343947
11.380000	0.1	0.343700
11.381667	0.1	0.341274
11.383333	0.1	0.336934
11.385000	0.1	0.332445
11.386667	0.1	0.329954
11.388333	0.1	0.330014
11.390000	0.1	0.331718
11.391667	0.1	0.334373
11.393333	0.1	0.337730
11.395000	0.1	0.340990
11.396667	0.1	0.342918
11.398333	0.1	0.343239
11.400000	0.1	0.343057
11.401667	0.1	0.343798
11.403333	0.1	0.346070
11.405000	0.1	0.349153
11.406667	0.1	0.351486
11.408333	0.1	0.351826
11.410000	0.1	0.350056
11.411667	0.1	0.347504
11.413333	0.1	0.346145
11.415000	0.1	0.346932
11.416667	0.1	0.349167
11.418333	0.1	0.351472
11.420000	0.1	0.352818
11.421667	0.1	0.352748
11.423333	0.1	0.351118
11.425000	0.1	0.348059
11.426667	0.1	0.344226
11.428333	0.1	0.341074
11.430000	0.1	0.340170
11.431667	0.1	0.342182
11.433333	0.1	0.346527
11.435000	0.1	0.351486
11.436667	0.1	0.354983
11.438333	0.1	0.356054
11.440000	0.1	0.355248
11.441667	0.1	0.353809
11.443333	0.1	0.352869
11.445000	0.1	0.353162
11.446667	0.1	0.354932
11.448333	0.1	0.357605
11.450000	0.1	0.359700
11.451667	0.1	0.359560
11.453333	0.1	0.356347
11.455000	0.1	0.350731
11.456667	0.1	0.344636
11.458333	0.1	0.340040
11.460000	0.1	0.337996
11.461667	0.1	0.338429
11.463333	0.1	0.340543
11.465000	0.1	0.343551
11.466667	0.1	0.346755
11.468333	0.1	0.349223
11.470000	0.1	0.350121
11.471667	0.1	0.349288
11.473333	0.1	0.347127
11.475000	0.1	0.344212
11.476667	0.1	0.340999
11.478333	0.1	0.338112
11.480000	0.1	0.336487
11.481667	0.1	0.336152
11.483333	0.1	0.335453
11.485000	0.1	0.332827
11.486667	0.1	0.328682
11.488333	0.1	0.324724
11.490000	0.1	0.322317
11.491667	0.1	0.321637
11.493333	0.1	0.321940
11.495000	0.1	0.322456
11.496667	0.1	0.323094
11.498333	0.1	0.324342
11.500000	0.1	0.326619
11.501667	0.1	0.329688
11.503333	0.1	0.332668
11.505000	0.1	0.334824
11.506667	0.1	0.336338
11.508333	0.1	0.337721
11.510000	0.1	0.338457
11.511667	0.1	0.337190
11.513333	0.1	0.333544
11.515000	0.1	0.328803
11.516667	0.1	0.324436
11.518333	0.1	0.321073
11.520000	0.1	0.318964
11.521667	0.1	0.318498
11.523333	0.1	0.319937
11.525000	0.1	0.322964
11.526667	0.1	0.326554
11.528333	0.1	0.329074
11.530000	0.1	0.329283
11.531667	0.1	0.327439
11.533333	0.1	0.324775
11.535000	0.1	0.322191
11.536667	0.1	0.319979
11.538333	0.1	0.318573
11.540000	0.1	0.318610
11.541667	0.1	0.320035
11.543333	0.1	0.321767
11.545000	0.1	0.322447
11.546667	0.1	0.321395
11.548333	0.1	0.319136
11.550000	0.1	0.316901
11.551667	0.1	0.315481
11.553333	0.1	0.315178
11.555000	0.1	0.316538
11.556667	0.1	0.320235
11.558333	0.1	0.325833
11.560000	0.1	0.331239
11.561667	0.1	0.333930
11.563333	0.1	0.332627
11.565000	0.1	0.327979
11.566667	0.1	0.322009
11.568333	0.1	0.316883
11.570000	0.1	0.314000
11.571667	0.1	0.313763
11.573333	0.1	0.315649
11.575000	0.1	0.318484
11.576667	0.1	0.321115
11.578333	0.1	0.322843
11.580000	0.1	0.323718
11.581667	0.1	0.324319
11.583333	0.1	0.325097
11.585000	0.1	0.326023
11.586667	0.1	0.326824
11.588333	0.1	0.327150
11.590000	0.1	0.326820
11.591667	0.1	0.326228
11.593333	0.1	0.326284
11.595000	0.1	0.327416
11.596667	0.1	0.328813
11.598333	0.1	0.329386
11.600000	0.1	0.328813
11.601667	0.1	0.327160
11.603333	0.1	0.324850
11.605000	0.1	0.322820
11.606667	0.1	0.321688
11.608333	0.1	0.321590
11.610000	0.1	0.323104
11.611667	0.1	0.327006
11.613333	0.1	0.333069
11.615000	0.1	0.339705
11.616667	0.1	0.345018
11.618333	0.1	0.348003
11.620000	0.1	0.348650
11.621667	0.1	0.347584
11.623333	0.1	0.345754
11.625000	0.1	0.343965
11.626667	0.1	0.342731
11.628333	0.1	0.342443
11.630000	0.1	0.343146
11.631667	0.1	0.344212
11.633333	0.1	0.344827
11.635000	0.1	0.345013
11.636667	0.1	0.345623
11.638333	0.1	0.347300
11.640000	0.1	0.349674
11.641667	0.1	0.351872
11.643333	0.1	0.353414
11.645000	0.1	0.354093
11.646667	0.1	0.353777
11.648333	0.1	0.352589
11.650000	0.1	0.350946
11.651667	0.1	0.349423
11.653333	0.1	0.348575
11.655000	0.1	0.348715
11.656667	0.1	0.349772
11.658333	0.1	0.351183
11.660000	0.1	0.352007
11.661667	0.1	0.351751
11.663333	0.1	0.350866
11.665000	0.1	0.350191
11.666667	0.1	0.350317
11.668333	0.1	0.351602
11.670000	0.1	0.354056
11.671667	0.1	0.357181
11.673333	0.1	0.360063
11.675000	0.1	0.361875
11.676667	0.1	0.362545
11.678333	0.1	0.362690
11.680000	0.1	0.362778
11.681667	0.1	0.362559
11.683333	0.1	0.361600
11.685000	0.1	0.360152
11.686667	0.1	0.359011
11.688333	0.1	0.358704
11.690000	0.1	0.359248
11.691667	0.1	0.360291
11.693333	0.1	0.361265
11.695000	0.1	0.361740
11.696667	0.1	0.361712
11.698333	0.1	0.361442
11.700000	0.1	0.361111
11.701667	0.1	0.360906
11.703333	0.1	0.361269
11.705000	0.1	0.362601
11.706667	0.1	0.364711
11.708333	0.1	0.367039
11.710000	0.1	0.369037
11.711667	0.1	0.370056
11.713333	0.1	0.369395
11.715000	0.1	0.366764
11.716667	0.1	0.362480
11.718333	0.1	0.357190
11.720000	0.1	0.351756
11.721667	0.1	0.347416
11.723333	0.1	0.345539
11.725000	0.1	0.346582
11.726667	0.1	0.349139
11.728333	0.1	0.350699
11.730000	0.1	0.349842
11.731667	0.1	0.347006
11.733333	0.1	0.343304
11.735000	0.1	0.339490
11.736667	0.1	0.335756
11.738333	0.1	0.332058
11.740000	0.1	0.328762
11.741667	0.1	0.326494
11.743333	0.1	0.325609
11.745000	0.1	0.326117
11.746667	0.1	0.327779
11.748333	0.1	0.330145
11.750000	0.1	0.332757
11.751667	0.1	0.335532
11.753333	0.1	0.338564
11.755000	0.1	0.341511
11.756667	0.1	0.343686
11.758333	0.1	0.344845
11.760000	0.1	0.345437
11.761667	0.1	0.345842
11.763333	0.1	0.346112
11.765000	0.1	0.346354
11.766667	0.1	0.346652
11.768333	0.1	0.346792
11.770000	0.1	0.346587
11.771667	0.1	0.346019
11.773333	0.1	0.344915
11.775000	0.1	0.343090
11.776667	0.1	0.340827
11.778333	0.1	0.338745
11.780000	0.1	0.337334
11.781667	0.1	0.336603
11.783333	0.1	0.336193
11.785000	0.1	0.335756
11.786667	0.1	0.335197
11.788333	0.1	0.334862
11.790000	0.1	0.335500
11.791667	0.1	0.337618
11.793333	0.1	0.341167
11.795000	0.1	0.345963
11.796667	0.1	0.351411
11.798333	0.1	0.356170
11.800000	0.1	0.359099
11.801667	0.1	0.359905
11.803333	0.1	0.358680
11.805000	0.1	0.355770
11.806667	0.1	0.351775
11.808333	0.1	0.347137
11.810000	0.1	0.341809
11.811667	0.1	0.335672
11.813333	0.1	0.329581
11.815000	0.1	0.325399
11.816667	0.1	0.324203
11.818333	0.1	0.325376
11.820000	0.1	0.327900
11.821667	0.1	0.331388
11.823333	0.1	0.335500
11.825000	0.1	0.339402
11.826667	0.1	0.342354
11.828333	0.1	0.344417
11.830000	0.1	0.345889
11.831667	0.1	0.346648
11.833333	0.1	0.346545
11.835000	0.1	0.346084
11.836667	0.1	0.346196
11.838333	0.1	0.347155
11.840000	0.1	0.348054
11.841667	0.1	0.347877
11.843333	0.1	0.346969
11.845000	0.1	0.346811
11.846667	0.1	0.348571
11.848333	0.1	0.351882
11.850000	0.1	0.355127
11.851667	0.1	0.356897
11.853333	0.1	0.356887
11.855000	0.1	0.355789
11.856667	0.1	0.354648
11.858333	0.1	0.354405
11.860000	0.1	0.355565
11.861667	0.1	0.357698
11.863333	0.1	0.359430
11.865000	0.1	0.359672
11.866667	0.1	0.358750
11.868333	0.1	0.357870
11.870000	0.1	0.357786
11.871667	0.1	0.358257
11.873333	0.1	0.358680
11.875000	0.1	0.358829
11.876667	0.1	0.358862
11.878333	0.1	0.358950
11.880000	0.1	0.359220
11.881667	0.1	0.359779
11.883333	0.1	0.360743
11.885000	0.1	0.362336
11.886667	0.1	0.364818
11.888333	0.1	0.368087
11.890000	0.1	0.371542
11.891667	0.1	0.374285
11.893333	0.1	0.375523
11.895000	0.1	0.375509
11.896667	0.1	0.375682
11.898333	0.1	0.376916
11.900000	0.1	0.378401
11.901667	0.1	0.379127
11.903333	0.1	0.379328
11.905000	0.1	0.379547
11.906667	0.1	0.379779
11.908333	0.1	0.379891
11.910000	0.1	0.379942
11.911667	0.1	0.379956
11.913333	0.1	0.379742
11.915000	0.1	0.379286
11.916667	0.1	0.379211
11.918333	0.1	0.380487
11.920000	0.1	0.383588
11.921667	0.1	0.387938
11.923333	0.1	0.392110
11.925000	0.1	0.394359
11.926667	0.1	0.393372
11.928333	0.1	0.389302
11.930000	0.1	0.384129
11.931667	0.1	0.380496
11.933333	0.1	0.379821
11.935000	0.1	0.381512
11.936667	0.1	0.383817
11.938333	0.1	0.385283
11.940000	0.1	0.385488
11.941667	0.1	0.384934
11.943333	0.1	0.384417
11.945000	0.1	0.384543
11.946667	0.1	0.385521
11.948333	0.1	0.387179
11.950000	0.1	0.388967
11.951667	0.1	0.389875
11.953333	0.1	0.388599
11.955000	0.1	0.384836
11.956667	0.1	0.380110
11.958333	0.1	0.376003
11.960000	0.1	0.372450
11.961667	0.1	0.368999
11.963333	0.1	0.366769
11.965000	0.1	0.367668
11.966667	0.1	0.372026
11.968333	0.1	0.378024
11.970000	0.1	0.382988
11.971667	0.1	0.384920
11.973333	0.1	0.383547
11.975000	0.1	0.380212
11.976667	0.1	0.376436
11.978333	0.1	0.372883
11.980000	0.1	0.369777
11.981667	0.1	0.367453
11.983333	0.1	0.366173
11.985000	0.1	0.365516
11.986667	0.1	0.364375
11.988333	0.1	0.362229
11.990000	0.1	0.359896
11.991667	0.1	0.358163
11.993333	0.1	0.356808
11.995000	0.1	0.355560
11.996667	0.1	0.354834
11.998333	0.1	0.355002
12.000000	0.1	0.355444
12.001667	0.1	0.355137
12.003333	0.1	0.353777
12.005000	0.1	0.351863
12.006667	0.1	0.350187
12.008333	0.1	0.349628
12.010000	0.1	0.350699
12.011667	0.1	0.352985
12.013333	0.1	0.355616
12.015000	0.1	0.357763
12.016667	0.1	0.358769
12.018333	0.1	0.358652
12.020000	0.1	0.358387
12.021667	0.1	0.359016
12.023333	0.1	0.360603
12.025000	0.1	0.362289
12.026667	0.1	0.363211
12.028333	0.1	0.363006
12.030000	0.1	0.361633
12.031667	0.1	0.359216
12.033333	0.1	0.356003
12.035000	0.1	0.352217
12.036667	0.1	0.348245
12.038333	0.1	0.345125
12.040000	0.1	0.344105
12.041667	0.1	0.345516
12.043333	0.1	0.348226
12.045000	0.1	0.350350
12.046667	0.1	0.350797
12.048333	0.1	0.350308
12.050000	0.1	0.350391
12.051667	0.1	0.351588
12.053333	0.1	0.353307
12.055000	0.1	0.354629
12.056667	0.1	0.355020
12.058333	0.1	0.354708
12.060000	0.1	0.354489
12.061667	0.1	0.355337
12.063333	0.1	0.357749
12.065000	0.1	0.360850
12.066667	0.1	0.362815
12.068333	0.1	0.362350
12.070000	0.1	0.359551
12.071667	0.1	0.355942
12.073333	0.1	0.353660
12.075000	0.1	0.353907
12.076667	0.1	0.356259
12.078333	0.1	0.359477
12.080000	0.1	0.362564
12.081667	0.1	0.365195
12.083333	0.1	0.367668
12.085000	0.1	0.370480
12.086667	0.1	0.373647
12.088333	0.1	0.376431
12.090000	0.1	0.378038
12.091667	0.1	0.378215
12.093333	0.1	0.377307
12.095000	0.1	0.375989
12.096667	0.1	0.374964
12.098333	0.1	0.374541
12.100000	0.1	0.374438
12.101667	0.1	0.374126
12.103333	0.1	0.373409
12.105000	0.1	0.372883
12.106667	0.1	0.373665
12.108333	0.1	0.376436
12.110000	0.1	0.380711
12.111667	0.1	0.385027
12.113333	0.1	0.387821
12.115000	0.1	0.388445
12.116667	0.1	0.387388
12.118333	0.1	0.385395
12.120000	0.1	0.382876
12.121667	0.1	0.380436
12.123333	0.1	0.379225
12.125000	0.1	0.380320
12.126667	0.1	0.383835
12.128333	0.1	0.388487
12.130000	0.1	0.392413
12.131667	0.1	0.394844
12.133333	0.1	0.396110
12.135000	0.1	0.396366
12.136667	0.1	0.395384
12.138333	0.1	0.392883
12.140000	0.1	0.389009
12.141667	0.1	0.385190
12.143333	0.1	0.383551
12.145000	0.1	0.384790
12.146667	0.1	0.388012
12.148333	0.1	0.392483
12.150000	0.1	0.398043
12.151667	0.1	0.404208
12.153333	0.1	0.410052
12.155000	0.1	0.414713
12.156667	0.1	0.417512
12.158333	0.1	0.418299
12.160000	0.1	0.417717
12.161667	0.1	0.416283
12.163333	0.1	0.413852
12.165000	0.1	0.410872
12.166667	0.1	0.408972
12.168333	0.1	0.409246
12.170000	0.1	0.410741
12.171667	0.1	0.411603
12.173333	0.1	0.411142
12.175000	0.1	0.410131
12.176667	0.1	0.409726
12.178333	0.1	0.410574
12.180000	0.1	0.412478
12.181667	0.1	0.414625
12.183333	0.1	0.416082
12.185000	0.1	0.416222
12.186667	0.1	0.415193
12.188333	0.1	0.413912
12.190000	0.1	0.413125
12.191667	0.1	0.412804
12.193333	0.1	0.412748
12.195000	0.1	0.413125
12.196667	0.1	0.413996
12.198333	0.1	0.414788
12.200000	0.1	0.414662
12.201667	0.1	0.413433
12.203333	0.1	0.411812
12.205000	0.1	0.410648
12.206667	0.1	0.410243
12.208333	0.1	0.410532
12.210000	0.1	0.410955
12.211667	0.1	0.410341
12.213333	0.1	0.407826
12.215000	0.1	0.403910
12.216667	0.1	0.400268
12.218333	0.1	0.398392
12.220000	0.1	0.398527
12.221667	0.1	0.400040
12.223333	0.1	0.402294
12.225000	0.1	0.404981
12.226667	0.1	0.407915
12.228333	0.1	0.410746
12.230000	0.1	0.413000
12.231667	0.1	0.414643
12.233333	0.1	0.416171
12.235000	0.1	0.417572
12.236667	0.1	0.417754
12.238333	0.1	0.415742
12.240000	0.1	0.412283
12.241667	0.1	0.409144
12.243333	0.1	0.407076
12.245000	0.1	0.405335
12.246667	0.1	0.403188
12.248333	0.1	0.401190
12.250000	0.1	0.400455
12.251667	0.1	0.400860
12.253333	0.1	0.400967
12.255000	0.1	0.399924
12.256667	0.1	0.398005
12.258333	0.1	0.395384
12.260000	0.1	0.392189
12.261667	0.1	0.389679
12.263333	0.1	0.389540
12.265000	0.1	0.391807
12.266667	0.1	0.394736
12.268333	0.1	0.396753
12.270000	0.1	0.397582
12.271667	0.1	0.397637
12.273333	0.1	0.397093
12.275000	0.1	0.395812
12.276667	0.1	0.393856
12.278333	0.1	0.391765
12.280000	0.1	0.390098
12.281667	0.1	0.388855
12.283333	0.1	0.387770
12.285000	0.1	0.386978
12.286667	0.1	0.387006
12.288333	0.1	0.388199
12.290000	0.1	0.390350
12.291667	0.1	0.393004
12.293333	0.1	0.395686
12.295000	0.1	0.397847
12.296667	0.1	0.398895
12.298333	0.1	0.398471
12.300000	0.1	0.396948
12.301667	0.1	0.395207
12.303333	0.1	0.393670
12.305000	0.1	0.392175
12.306667	0.1	0.390741
12.308333	0.1	0.389791
12.310000	0.1	0.389544
12.311667	0.1	0.389772
12.313333	0.1	0.390392
12.315000	0.1	0.391775
12.316667	0.1	0.394131
12.318333	0.1	0.397074
12.320000	0.1	0.400026
12.321667	0.1	0.402802
12.323333	0.1	0.405526
12.325000	0.1	0.408040
12.326667	0.1	0.409801
12.328333	0.1	0.410494
12.330000	0.1	0.410415
12.331667	0.1	0.410080
12.333333	0.1	0.409866
12.335000	0.1	0.409819
12.336667	0.1	0.409908
12.338333	0.1	0.410313
12.340000	0.1	0.411063
12.341667	0.1	0.411905
12.343333	0.1	0.412865
12.345000	0.1	0.414257
12.346667	0.1	0.415859
12.348333	0.1	0.416804
12.350000	0.1	0.416548
12.351667	0.1	0.415621
12.353333	0.1	0.414974
12.355000	0.1	0.415109
12.356667	0.1	0.416036
12.358333	0.1	0.417619
12.360000	0.1	0.419663
12.361667	0.1	0.421708
12.363333	0.1	0.423105
12.365000	0.1	0.423645
12.366667	0.1	0.423654
12.368333	0.1	0.423752
12.370000	0.1	0.424539
12.371667	0.1	0.426183
12.373333	0.1	0.428394
12.375000	0.1	0.430988
12.376667	0.1	0.434127
12.378333	0.1	0.437787
12.380000	0.1	0.441372
12.381667	0.1	0.444436
12.383333	0.1	0.447119
12.385000	0.1	0.449256
12.386667	0.1	0.450313
12.388333	0.1	0.450495
12.390000	0.1	0.450574
12.391667	0.1	0.450723
12.393333	0.1	0.450490
12.395000	0.1	0.449773
12.396667	0.1	0.449042
12.398333	0.1	0.448800
12.400000	0.1	0.449168
12.401667	0.1	0.449922
12.403333	0.1	0.450904
12.405000	0.1	0.451952
12.406667	0.1	0.452767
12.408333	0.1	0.453396
12.410000	0.1	0.454313
12.411667	0.1	0.455761
12.413333	0.1	0.457624
12.415000	0.1	0.459668
12.416667	0.1	0.461806
12.418333	0.1	0.464055
12.420000	0.1	0.466104
12.421667	0.1	0.467515
12.423333	0.1	0.468316
12.425000	0.1	0.468818
12.426667	0.1	0.469238
12.428333	0.1	0.469857
12.430000	0.1	0.471026
12.431667	0.1	0.472693
12.433333	0.1	0.474076
12.435000	0.1	0.473880
12.436667	0.1	0.471682
12.438333	0.1	0.468753
12.440000	0.1	0.466825
12.441667	0.1	0.466676
12.443333	0.1	0.468083
12.445000	0.1	0.470048
12.446667	0.1	0.471417
12.448333	0.1	0.471757
12.450000	0.1	0.471035
12.451667	0.1	0.468935
12.453333	0.1	0.465442
12.455000	0.1	0.461643
12.456667	0.1	0.459203
12.458333	0.1	0.459035
12.460000	0.1	0.460697
12.461667	0.1	0.462933
12.463333	0.1	0.464381
12.465000	0.1	0.464162
12.466667	0.1	0.462309
12.468333	0.1	0.459696
12.470000	0.1	0.457675
12.471667	0.1	0.457386
12.473333	0.1	0.458942
12.475000	0.1	0.461438
12.476667	0.1	0.463659
12.478333	0.1	0.464651
12.480000	0.1	0.464055
12.481667	0.1	0.462206
12.483333	0.1	0.459910
12.485000	0.1	0.457950
12.486667	0.1	0.456707
12.488333	0.1	0.456301
12.490000	0.1	0.456660
12.491667	0.1	0.457275
12.493333	0.1	0.457196
12.495000	0.1	0.455850
12.496667	0.1	0.453666
12.498333	0.1	0.451617
12.500000	0.1	0.450453
12.501667	0.1	0.450434
12.503333	0.1	0.451184
12.505000	0.1	0.451645
12.506667	0.1	0.450988
12.508333	0.1	0.449512
12.510000	0.1	0.448469
12.511667	0.1	0.448953
12.513333	0.1	0.450700
12.515000	0.1	0.452232
12.516667	0.1	0.452297
12.518333	0.1	0.451072
12.520000	0.1	0.449838
12.521667	0.1	0.449643
12.523333	0.1	0.450253
12.525000	0.1	0.450416
12.526667	0.1	0.449074
12.528333	0.1	0.446211
12.530000	0.1	0.442737
12.531667	0.1	0.439775
12.533333	0.1	0.438024
12.535000	0.1	0.437405
12.536667	0.1	0.437377
12.538333	0.1	0.437563
12.540000	0.1	0.437782
12.541667	0.1	0.438024
12.543333	0.1	0.438807
12.545000	0.1	0.440651
12.546667	0.1	0.442984
12.548333	0.1	0.444613
12.550000	0.1	0.445019
12.551667	0.1	0.444315
12.553333	0.1	0.442760
12.555000	0.1	0.440744
12.556667	0.1	0.438970
12.558333	0.1	0.438555
12.560000	0.1	0.440213
12.561667	0.1	0.443240
12.563333	0.1	0.446034
12.565000	0.1	0.447454
12.566667	0.1	0.447524
12.568333	0.1	0.447170
12.570000	0.1	0.447244
12.571667	0.1	0.447761
12.573333	0.1	0.448115
12.575000	0.1	0.447608
12.576667	0.1	0.445819
12.578333	0.1	0.442998
12.580000	0.1	0.440115
12.581667	0.1	0.438089
12.583333	0.1	0.437088
12.585000	0.1	0.436860
12.586667	0.1	0.437293
12.588333	0.1	0.438490
12.590000	0.1	0.440581
12.591667	0.1	0.443486
12.593333	0.1	0.446569
12.595000	0.1	0.449209
12.596667	0.1	0.451561
12.598333	0.1	0.453792
12.600000	0.1	0.455230
12.601667	0.1	0.455207
12.603333	0.1	0.454085
12.605000	0.1	0.452749
12.606667	0.1	0.451561
12.608333	0.1	0.450504
12.610000	0.1	0.449838
12.611667	0.1	0.449922
12.613333	0.1	0.450648
12.615000	0.1	0.451566
12.616667	0.1	0.452460
12.618333	0.1	0.453307
12.620000	0.1	0.453978
12.621667	0.1	0.454481
12.623333	0.1	0.454858
12.625000	0.1	0.454620
12.626667	0.1	0.453317
12.628333	0.1	0.451715
12.630000	0.1	0.451524
12.631667	0.1	0.453568
12.633333	0.1	0.456902
12.635000	0.1	0.459920
12.636667	0.1	0.461717
12.638333	0.1	0.462062
12.640000	0.1	0.460995
12.641667	0.1	0.459058
12.643333	0.1	0.457144
12.645000	0.1	0.455929
12.646667	0.1	0.455528
12.648333	0.1	0.455431
12.650000	0.1	0.455193
12.651667	0.1	0.455170
12.653333	0.1	0.456059
12.655000	0.1	0.458001
12.656667	0.1	0.460325
12.658333	0.1	0.462052
12.660000	0.1	0.462434
12.661667	0.1	0.461056
12.663333	0.1	0.457847
12.665000	0.1	0.453256
12.666667	0.1	0.448273
12.668333	0.1	0.444287
12.670000	0.1	0.442537
12.671667	0.1	0.443519
12.673333	0.1	0.446914
12.675000	0.1	0.451622
12.676667	0.1	0.455873
12.678333	0.1	0.458220
12.680000	0.1	0.458360
12.681667	0.1	0.456898
12.683333	0.1	0.454942
12.685000	0.1	0.453577
12.686667	0.1	0.452874
12.688333	0.1	0.451831
12.690000	0.1	0.449810
12.691667	0.1	0.447799
12.693333	0.1	0.447682
12.695000	0.1	0.450048
12.696667	0.1	0.453265
12.698333	0.1	0.454979
12.700000	0.1	0.454057
12.701667	0.1	0.451328
12.703333	0.1	0.448734
12.705000	0.1	0.447617
12.706667	0.1	0.447850
12.708333	0.1	0.448441
12.710000	0.1	0.448325
12.711667	0.1	0.446769
12.713333	0.1	0.443691
12.715000	0.1	0.439878
12.716667	0.1	0.436418
12.718333	0.1	0.434057
12.720000	0.1	0.432925
12.721667	0.1	0.432413
12.723333	0.1	0.431607
12.725000	0.1	0.430169
12.726667	0.1	0.428208
12.728333	0.1	0.425940
12.730000	0.1	0.423817
12.731667	0.1	0.422508
12.733333	0.1	0.422383
12.735000	0.1	0.423053
12.736667	0.1	0.423579
12.738333	0.1	0.423212
12.740000	0.1	0.421712
12.741667	0.1	0.419039
12.743333	0.1	0.415323
12.745000	0.1	0.411081
12.746667	0.1	0.407151
12.748333	0.1	0.404119
12.750000	0.1	0.402229
12.751667	0.1	0.401661
12.753333	0.1	0.402154
12.755000	0.1	0.402681
12.756667	0.1	0.402411
12.758333	0.1	0.401437
12.760000	0.1	0.400166
12.761667	0.1	0.398592
12.763333	0.1	0.396827
12.765000	0.1	0.395915
12.766667	0.1	0.396972
12.768333	0.1	0.399551
12.770000	0.1	0.401707
12.771667	0.1	0.401838
12.773333	0.1	0.399947
12.775000	0.1	0.397386
12.776667	0.1	0.395626
12.778333	0.1	0.395081
12.780000	0.1	0.395281
12.781667	0.1	0.395784
12.783333	0.1	0.395919
12.785000	0.1	0.394527
12.786667	0.1	0.391342
12.788333	0.1	0.387765
12.790000	0.1	0.385419
12.791667	0.1	0.384506
12.793333	0.1	0.384273
12.795000	0.1	0.384469
12.796667	0.1	0.385405
12.798333	0.1	0.386760
12.800000	0.1	0.387663
12.801667	0.1	0.387644
12.803333	0.1	0.386680
12.805000	0.1	0.385214
12.806667	0.1	0.384236
12.808333	0.1	0.384394
12.810000	0.1	0.385311
12.811667	0.1	0.386289
12.813333	0.1	0.387128
12.815000	0.1	0.387919
12.816667	0.1	0.388324
12.818333	0.1	0.387477
12.820000	0.1	0.385302
12.821667	0.1	0.383304
12.823333	0.1	0.383104
12.825000	0.1	0.384641
12.826667	0.1	0.386215
12.828333	0.1	0.386140
12.830000	0.1	0.384450
12.831667	0.1	0.383076
12.833333	0.1	0.384073
12.835000	0.1	0.387863
12.836667	0.1	0.393223
12.838333	0.1	0.398275
12.840000	0.1	0.401549
12.841667	0.1	0.402532
12.843333	0.1	0.401842
12.845000	0.1	0.400972
12.846667	0.1	0.401209
12.848333	0.1	0.402657
12.850000	0.1	0.404376
12.851667	0.1	0.405274
12.853333	0.1	0.404404
12.855000	0.1	0.401260
12.856667	0.1	0.396403
12.858333	0.1	0.391318
12.860000	0.1	0.387491
12.861667	0.1	0.385884
12.863333	0.1	0.386797
12.865000	0.1	0.389554
12.866667	0.1	0.392627
12.868333	0.1	0.394629
12.870000	0.1	0.395374
12.871667	0.1	0.395863
12.873333	0.1	0.397014
12.875000	0.1	0.398816
12.876667	0.1	0.400776
12.878333	0.1	0.402327
12.880000	0.1	0.402904
12.881667	0.1	0.402345
12.883333	0.1	0.401270
12.885000	0.1	0.400599
12.886667	0.1	0.400748
12.888333	0.1	0.401814
12.890000	0.1	0.404124
12.891667	0.1	0.407440
12.893333	0.1	0.410429
12.895000	0.1	0.411784
12.896667	0.1	0.411342
12.898333	0.1	0.409759
12.900000	0.1	0.408026
12.901667	0.1	0.407104
12.903333	0.1	0.407444
12.905000	0.1	0.409000
12.906667	0.1	0.411565
12.908333	0.1	0.414681
12.910000	0.1	0.417330
12.911667	0.1	0.418527
12.913333	0.1	0.418299
12.915000	0.1	0.417707
12.916667	0.1	0.417931
12.918333	0.1	0.419193
12.920000	0.1	0.420427
12.921667	0.1	0.420352
12.923333	0.1	0.418513
12.925000	0.1	0.415226
12.926667	0.1	0.411263
12.928333	0.1	0.407663
12.930000	0.1	0.405191
12.931667	0.1	0.403859
12.933333	0.1	0.403351
12.935000	0.1	0.403705
12.936667	0.1	0.404986
12.938333	0.1	0.406979
12.940000	0.1	0.409526
12.941667	0.1	0.412483
12.943333	0.1	0.415635
12.945000	0.1	0.418779
12.946667	0.1	0.421526
12.948333	0.1	0.423412
12.950000	0.1	0.424362
12.951667	0.1	0.424348
12.953333	0.1	0.423221
12.955000	0.1	0.421302
12.956667	0.1	0.419398
12.958333	0.1	0.417926
12.960000	0.1	0.416622
12.961667	0.1	0.415090
12.963333	0.1	0.413316
12.965000	0.1	0.411612
12.966667	0.1	0.410262
12.968333	0.1	0.409554
12.970000	0.1	0.409759
12.971667	0.1	0.410895
12.973333	0.1	0.412911
12.975000	0.1	0.415463
12.976667	0.1	0.417531
12.978333	0.1	0.417987
12.980000	0.1	0.416632
12.981667	0.1	0.414136
12.983333	0.1	0.411193
12.985000	0.1	0.408054
12.986667	0.1	0.404925
12.988333	0.1	0.402387
12.990000	0.1	0.401046
12.991667	0.1	0.400906
12.993333	0.1	0.401409
12.995000	0.1	0.401749
12.996667	0.1	0.401051
12.998333	0.1	0.398722
13.000000	0.1	0.394937
13.001667	0.1	0.390820
13.003333	0.1	0.387817
13.005000	0.1	0.386257
13.006667	0.1	0.384985
13.008333	0.1	0.382802
13.010000	0.1	0.379863
13.011667	0.1	0.377120
13.013333	0.1	0.374871
13.015000	0.1	0.372771
13.016667	0.1	0.371044
13.018333	0.1	0.370503
13.020000	0.1	0.371379
13.021667	0.1	0.372953
13.023333	0.1	0.374415
13.025000	0.1	0.375309
13.026667	0.1	0.375323
13.028333	0.1	0.374382
13.030000	0.1	0.373013
13.031667	0.1	0.371989
13.033333	0.1	0.371593
13.035000	0.1	0.371374
13.036667	0.1	0.370829
13.038333	0.1	0.370182
13.040000	0.1	0.370233
13.041667	0.1	0.371556
13.043333	0.1	0.373665
13.045000	0.1	0.375221
13.046667	0.1	0.375337
13.048333	0.1	0.374336
13.050000	0.1	0.373269
13.051667	0.1	0.373009
13.053333	0.1	0.373479
13.055000	0.1	0.373656
13.056667	0.1	0.372613
13.058333	0.1	0.370555
13.060000	0.1	0.368687
13.061667	0.1	0.367868
13.063333	0.1	0.368021
13.065000	0.1	0.368799
13.066667	0.1	0.369926
13.068333	0.1	0.371109
13.070000	0.1	0.372189
13.071667	0.1	0.373065
13.073333	0.1	0.373409
13.075000	0.1	0.372627
13.076667	0.1	0.370615
13.078333	0.1	0.368301
13.080000	0.1	0.366797
13.081667	0.1	0.366853
13.083333	0.1	0.368962
13.085000	0.1	0.372753
13.086667	0.1	0.376860
13.088333	0.1	0.380087
13.090000	0.1	0.381935
13.091667	0.1	0.382583
13.093333	0.1	0.382955
13.095000	0.1	0.384012
13.096667	0.1	0.385675
13.098333	0.1	0.387207
13.100000	0.1	0.388655
13.101667	0.1	0.390662
13.103333	0.1	0.393037
13.105000	0.1	0.394653
13.106667	0.1	0.394871
13.108333	0.1	0.394345
13.110000	0.1	0.394164
13.111667	0.1	0.394764
13.113333	0.1	0.395938
13.115000	0.1	0.397246
13.116667	0.1	0.398038
13.118333	0.1	0.397819
13.120000	0.1	0.396906
13.121667	0.1	0.396231
13.123333	0.1	0.396529
13.125000	0.1	0.397977
13.126667	0.1	0.400362
13.128333	0.1	0.403472
13.130000	0.1	0.407132
13.131667	0.1	0.410695
13.133333	0.1	0.412865
13.135000	0.1	0.412585
13.136667	0.1	0.410159
13.138333	0.1	0.407463
13.140000	0.1	0.406364
13.141667	0.1	0.406895
13.143333	0.1	0.407905
13.145000	0.1	0.408804
13.146667	0.1	0.409577
13.148333	0.1	0.410220
13.150000	0.1	0.410592
13.151667	0.1	0.410541
13.153333	0.1	0.410471
13.155000	0.1	0.411291
13.156667	0.1	0.413517
13.158333	0.1	0.416571
13.160000	0.1	0.419277
13.161667	0.1	0.420841
13.163333	0.1	0.421330
13.165000	0.1	0.421260
13.166667	0.1	0.421382
13.168333	0.1	0.422546
13.170000	0.1	0.424809
13.171667	0.1	0.426909
13.173333	0.1	0.427458
13.175000	0.1	0.426485
13.176667	0.1	0.425377
13.178333	0.1	0.425549
13.180000	0.1	0.427263
13.181667	0.1	0.429614
13.183333	0.1	0.431403
13.185000	0.1	0.431878
13.186667	0.1	0.430825
13.188333	0.1	0.428581
13.190000	0.1	0.425763
13.191667	0.1	0.422848
13.193333	0.1	0.420357
13.195000	0.1	0.419067
13.196667	0.1	0.419500
13.198333	0.1	0.421652
13.200000	0.1	0.425302
13.201667	0.1	0.429805
13.203333	0.1	0.433796
13.205000	0.1	0.435850
13.206667	0.1	0.435491
13.208333	0.1	0.433228
13.210000	0.1	0.429885
13.211667	0.1	0.426341
13.213333	0.1	0.423235
13.215000	0.1	0.420338
13.216667	0.1	0.416785
13.218333	0.1	0.412436
13.220000	0.1	0.408329
13.221667	0.1	0.405507
13.223333	0.1	0.404036
13.225000	0.1	0.403384
13.226667	0.1	0.403179
13.228333	0.1	0.403407
13.230000	0.1	0.404292
13.231667	0.1	0.406001
13.233333	0.1	0.408371
13.235000	0.1	0.410802
13.236667	0.1	0.412455
13.238333	0.1	0.412897
13.240000	0.1	0.412487
13.241667	0.1	0.411947
13.243333	0.1	0.411691
13.245000	0.1	0.411528
13.246667	0.1	0.410769
13.248333	0.1	0.408660
13.250000	0.1	0.405409
13.251667	0.1	0.402560
13.253333	0.1	0.401321
13.255000	0.1	0.401358
13.256667	0.1	0.401577
13.258333	0.1	0.400990
13.260000	0.1	0.399170
13.261667	0.1	0.396799
13.263333	0.1	0.395454
13.265000	0.1	0.396301
13.266667	0.1	0.399011
13.268333	0.1	0.402182
13.270000	0.1	0.404986
13.271667	0.1	0.407957
13.273333	0.1	0.411575
13.275000	0.1	0.414946
13.276667	0.1	0.416720
13.278333	0.1	0.416394
13.280000	0.1	0.414317
13.281667	0.1	0.411188
13.283333	0.1	0.407570
13.285000	0.1	0.403831
13.286667	0.1	0.400729
13.288333	0.1	0.399305
13.290000	0.1	0.399863
13.291667	0.1	0.401926
13.293333	0.1	0.404790
13.295000	0.1	0.407295
13.296667	0.1	0.407710
13.298333	0.1	0.405125
13.300000	0.1	0.400720
13.301667	0.1	0.396576
13.303333	0.1	0.393679
13.305000	0.1	0.391812
13.306667	0.1	0.390643
13.308333	0.1	0.390196
13.310000	0.1	0.390471
13.311667	0.1	0.391011
13.313333	0.1	0.391542
13.315000	0.1	0.392599
13.316667	0.1	0.394778
13.318333	0.1	0.397433
13.320000	0.1	0.398881
13.321667	0.1	0.398355
13.323333	0.1	0.397014
13.325000	0.1	0.396413
13.326667	0.1	0.396506
13.328333	0.1	0.396115
13.330000	0.1	0.394844
13.331667	0.1	0.393647
13.333333	0.1	0.393651
13.335000	0.1	0.394876
13.336667	0.1	0.396450
13.338333	0.1	0.397647
13.340000	0.1	0.398313
13.341667	0.1	0.398709
13.343333	0.1	0.399044
13.345000	0.1	0.398839
13.346667	0.1	0.397330
13.348333	0.1	0.394695
13.350000	0.1	0.392292
13.351667	0.1	0.391700
13.353333	0.1	0.394075
13.355000	0.1	0.399533
13.356667	0.1	0.406490
13.358333	0.1	0.412213
13.360000	0.1	0.414574
13.361667	0.1	0.413409
13.363333	0.1	0.410471
13.365000	0.1	0.408278
13.366667	0.1	0.408646
13.368333	0.1	0.411612
13.370000	0.1	0.415626
13.371667	0.1	0.418830
13.373333	0.1	0.420227
13.375000	0.1	0.419868
13.376667	0.1	0.418313
13.378333	0.1	0.416134
13.380000	0.1	0.413819
13.381667	0.1	0.411929
13.383333	0.1	0.410937
13.385000	0.1	0.411416
13.386667	0.1	0.413773
13.388333	0.1	0.417354
13.390000	0.1	0.420907
13.391667	0.1	0.423840
13.393333	0.1	0.425805
13.395000	0.1	0.426159
13.396667	0.1	0.424995
13.398333	0.1	0.423566
13.400000	0.1	0.423132
13.401667	0.1	0.424241
13.403333	0.1	0.426825
13.405000	0.1	0.430313
13.406667	0.1	0.433573
13.408333	0.1	0.435035
13.410000	0.1	0.434006
13.411667	0.1	0.431770
13.413333	0.1	0.430280
13.415000	0.1	0.430103
13.416667	0.1	0.430294
13.418333	0.1	0.429782
13.420000	0.1	0.428376
13.421667	0.1	0.426630
13.423333	0.1	0.425400
13.425000	0.1	0.425749
13.426667	0.1	0.428497
13.428333	0.1	0.433344
13.430000	0.1	0.438658
13.431667	0.1	0.442355
13.433333	0.1	0.443147
13.435000	0.1	0.440907
13.436667	0.1	0.436641
13.438333	0.1	0.432422
13.440000	0.1	0.430457
13.441667	0.1	0.431654
13.443333	0.1	0.435347
13.445000	0.1	0.440353
13.446667	0.1	0.445466
13.448333	0.1	0.449517
13.450000	0.1	0.451477
13.451667	0.1	0.450653
13.453333	0.1	0.447142
13.455000	0.1	0.442294
13.456667	0.1	0.438034
13.458333	0.1	0.435403
13.460000	0.1	0.434211
13.461667	0.1	0.433759
13.463333	0.1	0.433591
13.465000	0.1	0.433610
13.466667	0.1	0.433717
13.468333	0.1	0.433535
13.470000	0.1	0.432665
13.471667	0.1	0.430918
13.473333	0.1	0.428353
13.475000	0.1	0.425410
13.476667	0.1	0.422942
13.478333	0.1	0.421815
13.480000	0.1	0.422215
13.481667	0.1	0.423109
13.483333	0.1	0.423123
13.485000	0.1	0.421712
13.486667	0.1	0.419212
13.488333	0.1	0.416590
13.490000	0.1	0.415137
13.491667	0.1	0.415500
13.493333	0.1	0.416767
13.495000	0.1	0.417191
13.496667	0.1	0.416045
13.498333	0.1	0.414234
13.500000	0.1	0.412972
13.501667	0.1	0.412534
13.503333	0.1	0.412422
13.505000	0.1	0.412166
13.506667	0.1	0.411621
13.508333	0.1	0.410830
13.510000	0.1	0.409703
13.511667	0.1	0.407933
13.513333	0.1	0.405461
13.515000	0.1	0.402750
13.516667	0.1	0.400487
13.518333	0.1	0.399281
13.520000	0.1	0.399812
13.521667	0.1	0.402732
13.523333	0.1	0.407635
13.525000	0.1	0.412720
13.526667	0.1	0.416022
13.528333	0.1	0.416385
13.530000	0.1	0.413838
13.531667	0.1	0.409614
13.533333	0.1	0.405293
13.535000	0.1	0.401950
13.536667	0.1	0.400087
13.538333	0.1	0.399635
13.540000	0.1	0.400045
13.541667	0.1	0.401069
13.543333	0.1	0.403165
13.545000	0.1	0.406499
13.546667	0.1	0.409898
13.548333	0.1	0.411733
13.550000	0.1	0.411635
13.551667	0.1	0.410429
13.553333	0.1	0.408934
13.555000	0.1	0.407491
13.556667	0.1	0.406364
13.558333	0.1	0.405950
13.560000	0.1	0.406215
13.561667	0.1	0.406532
13.563333	0.1	0.406550
13.565000	0.1	0.406844
13.566667	0.1	0.408338
13.568333	0.1	0.410960
13.570000	0.1	0.413181
13.571667	0.1	0.413363
13.573333	0.1	0.411249
13.575000	0.1	0.408054
13.576667	0.1	0.405558
13.578333	0.1	0.404874
13.580000	0.1	0.405596
13.581667	0.1	0.406252
13.583333	0.1	0.405884
13.585000	0.1	0.404818
13.586667	0.1	0.403826
13.588333	0.1	0.403561
13.590000	0.1	0.404590
13.591667	0.1	0.407062
13.593333	0.1	0.410299
13.595000	0.1	0.413358
13.596667	0.1	0.415649
13.598333	0.1	0.417223
13.600000	0.1	0.418830
13.601667	0.1	0.420990
13.603333	0.1	0.423295
13.605000	0.1	0.425274
13.606667	0.1	0.426862
13.608333	0.1	0.427887
13.610000	0.1	0.427947
13.611667	0.1	0.426914
13.613333	0.1	0.425293
13.615000	0.1	0.423919
13.616667	0.1	0.423309
13.618333	0.1	0.423598
13.620000	0.1	0.424623
13.621667	0.1	0.425749
13.623333	0.1	0.426290
13.625000	0.1	0.425964
13.626667	0.1	0.424869
13.628333	0.1	0.423579
13.630000	0.1	0.423035
13.631667	0.1	0.423756
13.633333	0.1	0.425396
13.635000	0.1	0.426946
13.636667	0.1	0.427519
13.638333	0.1	0.426867
13.640000	0.1	0.425349
13.641667	0.1	0.423542
13.643333	0.1	0.421968
13.645000	0.1	0.420911
13.646667	0.1	0.420194
13.648333	0.1	0.419160
13.650000	0.1	0.417470
13.651667	0.1	0.415789
13.653333	0.1	0.415212
13.655000	0.1	0.416306
13.656667	0.1	0.419049
13.658333	0.1	0.422937
13.660000	0.1	0.427323
13.661667	0.1	0.431761
13.663333	0.1	0.435328
13.665000	0.1	0.436632
13.666667	0.1	0.435617
13.668333	0.1	0.433917
13.670000	0.1	0.432725
13.671667	0.1	0.431868
13.673333	0.1	0.431128
13.675000	0.1	0.431165
13.676667	0.1	0.432939
13.678333	0.1	0.436762
13.680000	0.1	0.441554
13.681667	0.1	0.445168
13.683333	0.1	0.446374
13.685000	0.1	0.446122
13.686667	0.1	0.446220
13.688333	0.1	0.447393
13.690000	0.1	0.448939
13.691667	0.1	0.449661
13.693333	0.1	0.448949
13.695000	0.1	0.447342
13.696667	0.1	0.446271
13.698333	0.1	0.446709
13.700000	0.1	0.448143
13.701667	0.1	0.449279
13.703333	0.1	0.449284
13.705000	0.1	0.448278
13.706667	0.1	0.447039
13.708333	0.1	0.446439
13.710000	0.1	0.446960
13.711667	0.1	0.448441
13.713333	0.1	0.450118
13.715000	0.1	0.451291
13.716667	0.1	0.451817
13.718333	0.1	0.451831
13.720000	0.1	0.451505
13.721667	0.1	0.450900
13.723333	0.1	0.449843
13.725000	0.1	0.448269
13.726667	0.1	0.446541
13.728333	0.1	0.445279
13.730000	0.1	0.444795
13.731667	0.1	0.444474
13.733333	0.1	0.443072
13.735000	0.1	0.440055
13.736667	0.1	0.436134
13.738333	0.1	0.432292
13.740000	0.1	0.428949
13.741667	0.1	0.425889
13.743333	0.1	0.422811
13.745000	0.1	0.420134
13.746667	0.1	0.418830
13.748333	0.1	0.419291
13.750000	0.1	0.420683
13.751667	0.1	0.421749
13.753333	0.1	0.422150
13.755000	0.1	0.422699
13.756667	0.1	0.424096
13.758333	0.1	0.425763
13.760000	0.1	0.426220
13.761667	0.1	0.424278
13.763333	0.1	0.420050
13.765000	0.1	0.414872
13.766667	0.1	0.410336
13.768333	0.1	0.407472
13.770000	0.1	0.406387
13.771667	0.1	0.406397
13.773333	0.1	0.406727
13.775000	0.1	0.407165
13.776667	0.1	0.408059
13.778333	0.1	0.409773
13.780000	0.1	0.411891
13.781667	0.1	0.413381
13.783333	0.1	0.413810
13.785000	0.1	0.413642
13.786667	0.1	0.413465
13.788333	0.1	0.413675
13.790000	0.1	0.414425
13.791667	0.1	0.415491
13.793333	0.1	0.416273
13.795000	0.1	0.416068
13.796667	0.1	0.414606
13.798333	0.1	0.412469
13.800000	0.1	0.410741
13.801667	0.1	0.410420
13.803333	0.1	0.411822
13.805000	0.1	0.414550
13.806667	0.1	0.418057
13.808333	0.1	0.421712
13.810000	0.1	0.424348
13.811667	0.1	0.424418
13.813333	0.1	0.421209
13.815000	0.1	0.415859
13.816667	0.1	0.410951
13.818333	0.1	0.408986
13.820000	0.1	0.410490
13.821667	0.1	0.413409
13.823333	0.1	0.415142
13.825000	0.1	0.414932
13.826667	0.1	0.413973
13.828333	0.1	0.413735
13.830000	0.1	0.414439
13.831667	0.1	0.415132
13.833333	0.1	0.415044
13.835000	0.1	0.414746
13.836667	0.1	0.415472
13.838333	0.1	0.417377
13.840000	0.1	0.419128
13.841667	0.1	0.419375
13.843333	0.1	0.418187
13.845000	0.1	0.416995
13.846667	0.1	0.417102
13.848333	0.1	0.418448
13.850000	0.1	0.419985
13.851667	0.1	0.420953
13.853333	0.1	0.421368
13.855000	0.1	0.421833
13.856667	0.1	0.423300
13.858333	0.1	0.426159
13.860000	0.1	0.429624
13.861667	0.1	0.432469
13.863333	0.1	0.434034
13.865000	0.1	0.434536
13.866667	0.1	0.434690
13.868333	0.1	0.435044
13.870000	0.1	0.435524
13.871667	0.1	0.435445
13.873333	0.1	0.434308
13.875000	0.1	0.432674
13.876667	0.1	0.431859
13.878333	0.1	0.432800
13.880000	0.1	0.435561
13.881667	0.1	0.439426
13.883333	0.1	0.442993
13.885000	0.1	0.444921
13.886667	0.1	0.444916
13.888333	0.1	0.443780
13.890000	0.1	0.442732
13.891667	0.1	0.442569
13.893333	0.1	0.443491
13.895000	0.1	0.445438
13.896667	0.1	0.448092
13.898333	0.1	0.450518
13.900000	0.1	0.451570
13.901667	0.1	0.450793
13.903333	0.1	0.448679
13.905000	0.1	0.446173
13.906667	0.1	0.444232
13.908333	0.1	0.443636
13.910000	0.1	0.444585
13.911667	0.1	0.446485
13.913333	0.1	0.448604
13.915000	0.1	0.450811
13.916667	0.1	0.453172
13.918333	0.1	0.455468
13.920000	0.1	0.457307
13.921667	0.1	0.458495
13.923333	0.1	0.459021
13.925000	0.1	0.458900
13.926667	0.1	0.458248
13.928333	0.1	0.457340
13.930000	0.1	0.456437
13.931667	0.1	0.455952
13.933333	0.1	0.456446
13.935000	0.1	0.458141
13.936667	0.1	0.460753
13.938333	0.1	0.463524
13.940000	0.1	0.465345
13.941667	0.1	0.465256
13.943333	0.1	0.462970
13.945000	0.1	0.459072
13.946667	0.1	0.455072
13.948333	0.1	0.452823
13.950000	0.1	0.453056
13.951667	0.1	0.454681
13.953333	0.1	0.455952
13.955000	0.1	0.456190
13.956667	0.1	0.456041
13.958333	0.1	0.456385
13.960000	0.1	0.457168
13.961667	0.1	0.457317
13.963333	0.1	0.456073
13.965000	0.1	0.453680
13.966667	0.1	0.450551
13.968333	0.1	0.446937
13.970000	0.1	0.443482
13.971667	0.1	0.440944
13.973333	0.1	0.439561
13.975000	0.1	0.439393
13.976667	0.1	0.440609
13.978333	0.1	0.442634
13.980000	0.1	0.443952
13.981667	0.1	0.443533
13.983333	0.1	0.441950
13.985000	0.1	0.440502
13.986667	0.1	0.439826
13.988333	0.1	0.439850
13.990000	0.1	0.440204
13.991667	0.1	0.440120
13.993333	0.1	0.438737
13.995000	0.1	0.435621
13.996667	0.1	0.431077
13.998333	0.1	0.426271
14.000000	0.1	0.422755
14.001667	0.1	0.421237
14.003333	0.1	0.421018
14.005000	0.1	0.420804
14.006667	0.1	0.419850
14.008333	0.1	0.418443
14.010000	0.1	0.417442
14.011667	0.1	0.417219
14.013333	0.1	0.417172
14.015000	0.1	0.416534
14.016667	0.1	0.415179
14.018333	0.1	0.413619
14.020000	0.1	0.412730
14.021667	0.1	0.413130
14.023333	0.1	0.414448
14.025000	0.1	0.415621
14.026667	0.1	0.416264
14.028333	0.1	0.417046
14.030000	0.1	0.418569
14.031667	0.1	0.420711
14.033333	0.1	0.423030
14.035000	0.1	0.425098
14.036667	0.1	0.426294
14.038333	0.1	0.425982
14.040000	0.1	0.424082
14.041667	0.1	0.421307
14.043333	0.1	0.418709
14.045000	0.1	0.416888
14.046667	0.1	0.415538
14.048333	0.1	0.414089
14.050000	0.1	0.412650
14.051667	0.1	0.411849
14.053333	0.1	0.412054
14.055000	0.1	0.413251
14.056667	0.1	0.415575
14.058333	0.1	0.419393
14.060000	0.1	0.424301
14.061667	0.1	0.428725
14.063333	0.1	0.431137
14.065000	0.1	0.431244
14.066667	0.1	0.429717
14.068333	0.1	0.427258
14.070000	0.1	0.424478
14.071667	0.1	0.422457
14.073333	0.1	0.422117
14.075000	0.1	0.423146
14.076667	0.1	0.424404
14.078333	0.1	0.425032
14.080000	0.1	0.424953
14.081667	0.1	0.424823
14.083333	0.1	0.425368
14.085000	0.1	0.426541
14.086667	0.1	0.427528
14.088333	0.1	0.427170
14.090000	0.1	0.424669
14.091667	0.1	0.420343
14.093333	0.1	0.415621
14.095000	0.1	0.412250
14.096667	0.1	0.411510
14.098333	0.1	0.413628
14.100000	0.1	0.417721
14.101667	0.1	0.422164
14.103333	0.1	0.425689
14.105000	0.1	0.428301
14.106667	0.1	0.430597
14.108333	0.1	0.432609
14.110000	0.1	0.434001
14.111667	0.1	0.434578
14.113333	0.1	0.434034
14.115000	0.1	0.432231
14.116667	0.1	0.429656
14.118333	0.1	0.427254
14.120000	0.1	0.426071
14.121667	0.1	0.427016
14.123333	0.1	0.430103
14.125000	0.1	0.434052
14.126667	0.1	0.437377
14.128333	0.1	0.439892
14.130000	0.1	0.442443
14.131667	0.1	0.445321
14.133333	0.1	0.447705
14.135000	0.1	0.448669
14.136667	0.1	0.448390
14.138333	0.1	0.448003
14.140000	0.1	0.448460
14.141667	0.1	0.449931
14.143333	0.1	0.452129
14.145000	0.1	0.454648
14.146667	0.1	0.457079
14.148333	0.1	0.458839
14.150000	0.1	0.459375
14.151667	0.1	0.459049
14.153333	0.1	0.458807
14.155000	0.1	0.458793
14.156667	0.1	0.458299
14.158333	0.1	0.456944
14.160000	0.1	0.455277
14.161667	0.1	0.454476
14.163333	0.1	0.455510
14.165000	0.1	0.458295
14.166667	0.1	0.461591
14.168333	0.1	0.464059
14.170000	0.1	0.465475
14.171667	0.1	0.466285
14.173333	0.1	0.466364
14.175000	0.1	0.465363
14.176667	0.1	0.463612
14.178333	0.1	0.461792
14.180000	0.1	0.460357
14.181667	0.1	0.459799
14.183333	0.1	0.460781
14.185000	0.1	0.463650
14.186667	0.1	0.467971
14.188333	0.1	0.472628
14.190000	0.1	0.476399
14.191667	0.1	0.478709
14.193333	0.1	0.479976
14.195000	0.1	0.481354
14.196667	0.1	0.483575
14.198333	0.1	0.486192
14.200000	0.1	0.488102
14.201667	0.1	0.488376
14.203333	0.1	0.486551
14.205000	0.1	0.483091
14.206667	0.1	0.479450
14.208333	0.1	0.477009
14.210000	0.1	0.476236
14.211667	0.1	0.476609
14.213333	0.1	0.477000
14.215000	0.1	0.476413
14.216667	0.1	0.474588
14.218333	0.1	0.471896
14.220000	0.1	0.468879
14.221667	0.1	0.466201
14.223333	0.1	0.464609
14.225000	0.1	0.464586
14.226667	0.1	0.466043
14.228333	0.1	0.468330
14.230000	0.1	0.470369
14.231667	0.1	0.471119
14.233333	0.1	0.470132
14.235000	0.1	0.467789
14.236667	0.1	0.465163
14.238333	0.1	0.463240
14.240000	0.1	0.462169
14.241667	0.1	0.461182
14.243333	0.1	0.459524
14.245000	0.1	0.457373
14.246667	0.1	0.455417
14.248333	0.1	0.453768
14.250000	0.1	0.451924
14.251667	0.1	0.449806
14.253333	0.1	0.448134
14.255000	0.1	0.447636
14.256667	0.1	0.448357
14.258333	0.1	0.449717
14.260000	0.1	0.450774
14.261667	0.1	0.450616
14.263333	0.1	0.448991
14.265000	0.1	0.446830
14.266667	0.1	0.445647
14.268333	0.1	0.446173
14.270000	0.1	0.447524
14.271667	0.1	0.447985
14.273333	0.1	0.446578
14.275000	0.1	0.443757
14.276667	0.1	0.440828
14.278333	0.1	0.438765
14.280000	0.1	0.437563
14.281667	0.1	0.436832
14.283333	0.1	0.436394
14.285000	0.1	0.436129
14.286667	0.1	0.435887
14.288333	0.1	0.435733
14.290000	0.1	0.435882
14.291667	0.1	0.436394
14.293333	0.1	0.437070
14.295000	0.1	0.437307
14.296667	0.1	0.436478
14.298333	0.1	0.434788
14.300000	0.1	0.433181
14.301667	0.1	0.432283
14.303333	0.1	0.431971
14.305000	0.1	0.431831
14.306667	0.1	0.431659
14.308333	0.1	0.431384
14.310000	0.1	0.430983
14.311667	0.1	0.430802
14.313333	0.1	0.431421
14.315000	0.1	0.432897
14.316667	0.1	0.434588
14.318333	0.1	0.435757
14.320000	0.1	0.435887
14.321667	0.1	0.434751
14.323333	0.1	0.432665
14.325000	0.1	0.430536
14.326667	0.1	0.429358
14.328333	0.1	0.429652
14.330000	0.1	0.431035
14.331667	0.1	0.432380
14.333333	0.1	0.433070
14.335000	0.1	0.433577
14.336667	0.1	0.434532
14.338333	0.1	0.435812
14.340000	0.1	0.436739
14.341667	0.1	0.436730
14.343333	0.1	0.435715
14.345000	0.1	0.434131
14.346667	0.1	0.432585
14.348333	0.1	0.431696
14.350000	0.1	0.432087
14.351667	0.1	0.433819
14.353333	0.1	0.436180
14.355000	0.1	0.438248
14.356667	0.1	0.439296
14.358333	0.1	0.439123
14.360000	0.1	0.438462
14.361667	0.1	0.438318
14.363333	0.1	0.438653
14.365000	0.1	0.438481
14.366667	0.1	0.437358
14.368333	0.1	0.435924
14.370000	0.1	0.435142
14.371667	0.1	0.435770
14.373333	0.1	0.438048
14.375000	0.1	0.441545
14.376667	0.1	0.445456
14.378333	0.1	0.448846
14.380000	0.1	0.450783
14.381667	0.1	0.451058
14.383333	0.1	0.450821
14.385000	0.1	0.451668
14.386667	0.1	0.454271
14.388333	0.1	0.457927
14.390000	0.1	0.461093
14.391667	0.1	0.462299
14.393333	0.1	0.460995
14.395000	0.1	0.457931
14.396667	0.1	0.454728
14.398333	0.1	0.453019
14.400000	0.1	0.453568
14.401667	0.1	0.455719
14.403333	0.1	0.457927
14.405000	0.1	0.459217
14.406667	0.1	0.459659
14.408333	0.1	0.459650
14.410000	0.1	0.459482
14.411667	0.1	0.459207
14.413333	0.1	0.458588
14.415000	0.1	0.457391
14.416667	0.1	0.455854
14.418333	0.1	0.454457
14.420000	0.1	0.453317
14.421667	0.1	0.452665
14.423333	0.1	0.453270
14.425000	0.1	0.455612
14.426667	0.1	0.459072
14.428333	0.1	0.462183
14.430000	0.1	0.463873
14.431667	0.1	0.464306
14.433333	0.1	0.464446
14.435000	0.1	0.465121
14.436667	0.1	0.466490
14.438333	0.1	0.468055
14.440000	0.1	0.469103
14.441667	0.1	0.469345
14.443333	0.1	0.469219
14.445000	0.1	0.469401
14.446667	0.1	0.470062
14.448333	0.1	0.470658
14.450000	0.1	0.470495
14.451667	0.1	0.469512
14.453333	0.1	0.468208
14.455000	0.1	0.467086
14.456667	0.1	0.466602
14.458333	0.1	0.467277
14.460000	0.1	0.469186
14.461667	0.1	0.471515
14.463333	0.1	0.472865
14.465000	0.1	0.472236
14.466667	0.1	0.469731
14.468333	0.1	0.466262
14.470000	0.1	0.462807
14.471667	0.1	0.460297
14.473333	0.1	0.459049
14.475000	0.1	0.458192
14.476667	0.1	0.456646
14.478333	0.1	0.454639
14.480000	0.1	0.453312
14.481667	0.1	0.453098
14.483333	0.1	0.453410
14.485000	0.1	0.453466
14.486667	0.1	0.452898
14.488333	0.1	0.451943
14.490000	0.1	0.451147
14.491667	0.1	0.450695
14.493333	0.1	0.450197
14.495000	0.1	0.449335
14.496667	0.1	0.448641
14.498333	0.1	0.449079
14.500000	0.1	0.451123
14.501667	0.1	0.454159
14.503333	0.1	0.456627
14.505000	0.1	0.456842
14.506667	0.1	0.454108
14.508333	0.1	0.449331
14.510000	0.1	0.444404
14.511667	0.1	0.440911
14.513333	0.1	0.439524
14.515000	0.1	0.439691
14.516667	0.1	0.439915
14.518333	0.1	0.439202
14.520000	0.1	0.438150
14.521667	0.1	0.437987
14.523333	0.1	0.438825
14.525000	0.1	0.439323
14.526667	0.1	0.438057
14.528333	0.1	0.434979
14.530000	0.1	0.431659
14.531667	0.1	0.429852
14.533333	0.1	0.430080
14.535000	0.1	0.431458
14.536667	0.1	0.432683
14.538333	0.1	0.433181
14.540000	0.1	0.433046
14.541667	0.1	0.432399
14.543333	0.1	0.431519
14.545000	0.1	0.430876
14.546667	0.1	0.430620
14.548333	0.1	0.430504
14.550000	0.1	0.430350
14.551667	0.1	0.430308
14.553333	0.1	0.430644
14.555000	0.1	0.431729
14.556667	0.1	0.433763
14.558333	0.1	0.436213
14.560000	0.1	0.438006
14.561667	0.1	0.438560
14.563333	0.1	0.438429
14.565000	0.1	0.438797
14.566667	0.1	0.440399
14.568333	0.1	0.442881
14.570000	0.1	0.445396
14.571667	0.1	0.447347
14.573333	0.1	0.448241
14.575000	0.1	0.447938
14.576667	0.1	0.447319
14.578333	0.1	0.447747
14.580000	0.1	0.449363
14.581667	0.1	0.450839
14.583333	0.1	0.451077
14.585000	0.1	0.450560
14.586667	0.1	0.450588
14.588333	0.1	0.451664
14.590000	0.1	0.452902
14.591667	0.1	0.453214
14.593333	0.1	0.452520
14.595000	0.1	0.451435
14.596667	0.1	0.450476
14.598333	0.1	0.450122
14.600000	0.1	0.450728
14.601667	0.1	0.451999
14.603333	0.1	0.453042
14.605000	0.1	0.453177
14.606667	0.1	0.452758
14.608333	0.1	0.452818
14.610000	0.1	0.453908
14.611667	0.1	0.455738
14.613333	0.1	0.457652
14.615000	0.1	0.458891
14.616667	0.1	0.458914
14.618333	0.1	0.457834
14.620000	0.1	0.456371
14.621667	0.1	0.455212
14.623333	0.1	0.454430
14.625000	0.1	0.453503
14.626667	0.1	0.452059
14.628333	0.1	0.450420
14.630000	0.1	0.449205
14.631667	0.1	0.449102
14.633333	0.1	0.450849
14.635000	0.1	0.454499
14.636667	0.1	0.458932
14.638333	0.1	0.462653
14.640000	0.1	0.465191
14.641667	0.1	0.467459
14.643333	0.1	0.470579
14.645000	0.1	0.474514
14.646667	0.1	0.477927
14.648333	0.1	0.479431
14.650000	0.1	0.478812
14.651667	0.1	0.477266
14.653333	0.1	0.476288
14.655000	0.1	0.476502
14.656667	0.1	0.477652
14.658333	0.1	0.478849
14.660000	0.1	0.478816
14.661667	0.1	0.476637
14.663333	0.1	0.472497
14.665000	0.1	0.467733
14.666667	0.1	0.463994
14.668333	0.1	0.462383
14.670000	0.1	0.463170
14.671667	0.1	0.465973
14.673333	0.1	0.470262
14.675000	0.1	0.475394
14.676667	0.1	0.480306
14.678333	0.1	0.483976
14.680000	0.1	0.486015
14.681667	0.1	0.486607
14.683333	0.1	0.486150
14.685000	0.1	0.484716
14.686667	0.1	0.482127
14.688333	0.1	0.478611
14.690000	0.1	0.475058
14.691667	0.1	0.472646
14.693333	0.1	0.472246
14.695000	0.1	0.473973
14.696667	0.1	0.477219
14.698333	0.1	0.480916
14.700000	0.1	0.483901
14.701667	0.1	0.485303
14.703333	0.1	0.485112
14.705000	0.1	0.484209
14.706667	0.1	0.483566
14.708333	0.1	0.483589
14.710000	0.1	0.483696
14.711667	0.1	0.482630
14.713333	0.1	0.479715
14.715000	0.1	0.475603
14.716667	0.1	0.471692
14.718333	0.1	0.469242
14.720000	0.1	0.468940
14.721667	0.1	0.470560
14.723333	0.1	0.472846
14.725000	0.1	0.474122
14.726667	0.1	0.473531
14.728333	0.1	0.471384
14.730000	0.1	0.468246
14.731667	0.1	0.464451
14.733333	0.1	0.460627
14.735000	0.1	0.457983
14.736667	0.1	0.457419
14.738333	0.1	0.458532
14.740000	0.1	0.459771
14.741667	0.1	0.459854
14.743333	0.1	0.458895
14.745000	0.1	0.458094
14.746667	0.1	0.458555
14.748333	0.1	0.460339
14.750000	0.1	0.462541
14.751667	0.1	0.464236
14.753333	0.1	0.465084
14.755000	0.1	0.465158
14.756667	0.1	0.464544
14.758333	0.1	0.463184
14.760000	0.1	0.460986
14.761667	0.1	0.458057
14.763333	0.1	0.454895
14.765000	0.1	0.452264
14.766667	0.1	0.450746
14.768333	0.1	0.450104
14.770000	0.1	0.449396
14.771667	0.1	0.448148
14.773333	0.1	0.446751
14.775000	0.1	0.445768
14.776667	0.1	0.445535
14.778333	0.1	0.446402
14.780000	0.1	0.448860
14.781667	0.1	0.452939
14.783333	0.1	0.457396
14.785000	0.1	0.460059
14.786667	0.1	0.459659
14.788333	0.1	0.457196
14.790000	0.1	0.454886
14.791667	0.1	0.454010
14.793333	0.1	0.453913
14.795000	0.1	0.453102
14.796667	0.1	0.451007
14.798333	0.1	0.448488
14.800000	0.1	0.446727
14.801667	0.1	0.445982
14.803333	0.1	0.445838
14.805000	0.1	0.446285
14.806667	0.1	0.447654
14.808333	0.1	0.449647
14.810000	0.1	0.451375
14.811667	0.1	0.452488
14.813333	0.1	0.453531
14.815000	0.1	0.454760
14.816667	0.1	0.455626
14.818333	0.1	0.455673
14.820000	0.1	0.454956
14.821667	0.1	0.453996
14.823333	0.1	0.453671
14.825000	0.1	0.454588
14.826667	0.1	0.456418
14.828333	0.1	0.457964
14.830000	0.1	0.458108
14.831667	0.1	0.456707
14.833333	0.1	0.454644
14.835000	0.1	0.453033
14.836667	0.1	0.452646
14.838333	0.1	0.453596
14.840000	0.1	0.455161
14.841667	0.1	0.456199
14.843333	0.1	0.456227
14.845000	0.1	0.455505
14.846667	0.1	0.454346
14.848333	0.1	0.453461
14.850000	0.1	0.454057
14.851667	0.1	0.456441
14.853333	0.1	0.459338
14.855000	0.1	0.461340
14.856667	0.1	0.462378
14.858333	0.1	0.463245
14.860000	0.1	0.464441
14.861667	0.1	0.465824
14.863333	0.1	0.466914
14.865000	0.1	0.467063
14.866667	0.1	0.465829
14.868333	0.1	0.463943
14.870000	0.1	0.463193
14.871667	0.1	0.464595
14.873333	0.1	0.467328
14.875000	0.1	0.470034
14.876667	0.1	0.472525
14.878333	0.1	0.475724
14.880000	0.1	0.480185
14.881667	0.1	0.485317
14.883333	0.1	0.490029
14.885000	0.1	0.493508
14.886667	0.1	0.495198
14.888333	0.1	0.494942
14.890000	0.1	0.493443
14.891667	0.1	0.491901
14.893333	0.1	0.491370
14.895000	0.1	0.492516
14.896667	0.1	0.495217
14.898333	0.1	0.498444
14.900000	0.1	0.501047
14.901667	0.1	0.502141
14.903333	0.1	0.501070
14.905000	0.1	0.497671
14.906667	0.1	0.492795
14.908333	0.1	0.488195
14.910000	0.1	0.485713
14.911667	0.1	0.486490
14.913333	0.1	0.490504
14.915000	0.1	0.496423
14.916667	0.1	0.502053
14.918333	0.1	0.505485
14.920000	0.1	0.506239
14.921667	0.1	0.505303
14.923333	0.1	0.503911
14.925000	0.1	0.502584
14.926667	0.1	0.501242
14.928333	0.1	0.499845
14.930000	0.1	0.498863
14.931667	0.1	0.498965
14.933333	0.1	0.500348
14.935000	0.1	0.502900
14.936667	0.1	0.506314
14.938333	0.1	0.509727
14.940000	0.1	0.512083
14.941667	0.1	0.513047
14.943333	0.1	0.513052
14.945000	0.1	0.512809
14.946667	0.1	0.513103
14.948333	0.1	0.514113
14.950000	0.1	0.515343
14.951667	0.1	0.516316
14.953333	0.1	0.516875
14.955000	0.1	0.516903
14.956667	0.1	0.516167
14.958333	0.1	0.514565
14.960000	0.1	0.512740
14.961667	0.1	0.512186
14.963333	0.1	0.513904
14.965000	0.1	0.517122
14.966667	0.1	0.520018
14.968333	0.1	0.521662
14.970000	0.1	0.522449
14.971667	0.1	0.522812
14.973333	0.1	0.522491
14.975000	0.1	0.521177
14.976667	0.1	0.519091
14.978333	0.1	0.516674
14.980000	0.1	0.514188
14.981667	0.1	0.511906
14.983333	0.1	0.510192
14.985000	0.1	0.509140
14.986667	0.1	0.508381
14.988333	0.1	0.507352
14.990000	0.1	0.505922
14.991667	0.1	0.504637
14.993333	0.1	0.504400
14.995000	0.1	0.505596
14.996667	0.1	0.507422
14.998333	0.1	0.508535
15.000000	0.1	0.508199
15.001667	0.1	0.506574
15.003333	0.1	0.504511
15.005000	0.1	0.502928
15.006667	0.1	0.502029
15.008333	0.1	0.501545
15.010000	0.1	0.501345
15.011667	0.1	0.501513
15.013333	0.1	0.502146
15.015000	0.1	0.502951
15.016667	0.1	0.502970
15.018333	0.1	0.501238
15.020000	0.1	0.497890
15.021667	0.1	0.494248
15.023333	0.1	0.491678
15.025000	0.1	0.490458
15.026667	0.1	0.489573
15.028333	0.1	0.487394
15.030000	0.1	0.483082
15.031667	0.1	0.477401
15.033333	0.1	0.472250
15.035000	0.1	0.469368
15.036667	0.1	0.469340
15.038333	0.1	0.471631
15.040000	0.1	0.475114
15.041667	0.1	0.478299
15.043333	0.1	0.479543
15.045000	0.1	0.478136
15.046667	0.1	0.474975
15.048333	0.1	0.471314
15.050000	0.1	0.467915
15.051667	0.1	0.465396
15.053333	0.1	0.464101
15.055000	0.1	0.463966
15.056667	0.1	0.464935
15.058333	0.1	0.466891
15.060000	0.1	0.469089
15.061667	0.1	0.470555
15.063333	0.1	0.471068
15.065000	0.1	0.471170
15.066667	0.1	0.471380
15.068333	0.1	0.471957
15.070000	0.1	0.472744
15.071667	0.1	0.473084
15.073333	0.1	0.472437
15.075000	0.1	0.470974
15.076667	0.1	0.469256
15.078333	0.1	0.467971
15.080000	0.1	0.468059
15.081667	0.1	0.470229
15.083333	0.1	0.473992
15.085000	0.1	0.478085
15.086667	0.1	0.481852
15.088333	0.1	0.485438
15.090000	0.1	0.488842
15.091667	0.1	0.491813
15.093333	0.1	0.494081
15.095000	0.1	0.495329
15.096667	0.1	0.495561
15.098333	0.1	0.495268
15.100000	0.1	0.494695
15.101667	0.1	0.493811
15.103333	0.1	0.492940
15.105000	0.1	0.492432
15.106667	0.1	0.492004
15.108333	0.1	0.491394
15.110000	0.1	0.491119
15.111667	0.1	0.491864
15.113333	0.1	0.493722
15.115000	0.1	0.496279
15.116667	0.1	0.498993
15.118333	0.1	0.501121
15.120000	0.1	0.502234
15.121667	0.1	0.502868
15.123333	0.1	0.503482
15.125000	0.1	0.503515
15.126667	0.1	0.502341
15.128333	0.1	0.500386
15.130000	0.1	0.499045
15.131667	0.1	0.499780
15.133333	0.1	0.502961
15.135000	0.1	0.507389
15.136667	0.1	0.511357
15.138333	0.1	0.513978
15.140000	0.1	0.515585
15.141667	0.1	0.516996
15.143333	0.1	0.518546
15.145000	0.1	0.519902
15.146667	0.1	0.520456
15.148333	0.1	0.519762
15.150000	0.1	0.518146
15.151667	0.1	0.516679
15.153333	0.1	0.515860
15.155000	0.1	0.515152
15.156667	0.1	0.513964
15.158333	0.1	0.512488
15.160000	0.1	0.511459
15.161667	0.1	0.511510
15.163333	0.1	0.512628
15.165000	0.1	0.514085
15.166667	0.1	0.515031
15.168333	0.1	0.515436
15.170000	0.1	0.516013
15.171667	0.1	0.517271
15.173333	0.1	0.519142
15.175000	0.1	0.521136
15.176667	0.1	0.522425
15.178333	0.1	0.522481
15.180000	0.1	0.521620
15.181667	0.1	0.520800
15.183333	0.1	0.521191
15.185000	0.1	0.523366
15.186667	0.1	0.526626
15.188333	0.1	0.529522
15.190000	0.1	0.530952
15.191667	0.1	0.530803
15.193333	0.1	0.529834
15.195000	0.1	0.529070
15.196667	0.1	0.528824
15.198333	0.1	0.528726
15.200000	0.1	0.528726
15.201667	0.1	0.529257
15.203333	0.1	0.530505
15.205000	0.1	0.532293
15.206667	0.1	0.534537
15.208333	0.1	0.537294
15.210000	0.1	0.540158
15.211667	0.1	0.542020
15.213333	0.1	0.542095
15.215000	0.1	0.540754
15.216667	0.1	0.539073
15.218333	0.1	0.537983
15.220000	0.1	0.537666
15.221667	0.1	0.537261
15.223333	0.1	0.535618
15.225000	0.1	0.532619
15.226667	0.1	0.529173
15.228333	0.1	0.526165
15.230000	0.1	0.524055
15.231667	0.1	0.523012
15.233333	0.1	0.523017
15.235000	0.1	0.523804
15.236667	0.1	0.525056
15.238333	0.1	0.526663
15.240000	0.1	0.528367
15.241667	0.1	0.529359
15.243333	0.1	0.528512
15.245000	0.1	0.525387
15.246667	0.1	0.521122
15.248333	0.1	0.517578
15.250000	0.1	0.515468
15.251667	0.1	0.513941
15.253333	0.1	0.511752
15.255000	0.1	0.508637
15.256667	0.1	0.505485
15.258333	0.1	0.503724
15.260000	0.1	0.504423
15.261667	0.1	0.507222
15.263333	0.1	0.510225
15.265000	0.1	0.511566
15.266667	0.1	0.510798
15.268333	0.1	0.508819
15.270000	0.1	0.506993
15.271667	0.1	0.506020
15.273333	0.1	0.505443
15.275000	0.1	0.504251
15.276667	0.1	0.501890
15.278333	0.1	0.498733
15.280000	0.1	0.495776
15.281667	0.1	0.493801
15.283333	0.1	0.492935
15.285000	0.1	0.492660
15.286667	0.1	0.492083
15.288333	0.1	0.490649
15.290000	0.1	0.489005
15.291667	0.1	0.488665
15.293333	0.1	0.490122
15.295000	0.1	0.492018
15.296667	0.1	0.492819
15.298333	0.1	0.492469
15.300000	0.1	0.492120
15.301667	0.1	0.492749
15.303333	0.1	0.494067
15.305000	0.1	0.495091
15.306667	0.1	0.495645
15.308333	0.1	0.496330
15.310000	0.1	0.497289
15.311667	0.1	0.498025
15.313333	0.1	0.498295
15.315000	0.1	0.498430
15.316667	0.1	0.498644
15.318333	0.1	0.498723
15.320000	0.1	0.498430
15.321667	0.1	0.497806
15.323333	0.1	0.497247
15.325000	0.1	0.497503
15.326667	0.1	0.499161
15.328333	0.1	0.501820
15.330000	0.1	0.504102
15.331667	0.1	0.504674
15.333333	0.1	0.503305
15.335000	0.1	0.501396
15.336667	0.1	0.500930
15.338333	0.1	0.502369
15.340000	0.1	0.504507
15.341667	0.1	0.506481
15.343333	0.1	0.508656
15.345000	0.1	0.511436
15.346667	0.1	0.514109
15.348333	0.1	0.515366
15.350000	0.1	0.514472
15.351667	0.1	0.511627
15.353333	0.1	0.507860
15.355000	0.1	0.505019
15.356667	0.1	0.504786
15.358333	0.1	0.506849
15.360000	0.1	0.509168
15.361667	0.1	0.510346
15.363333	0.1	0.510789
15.365000	0.1	0.511697
15.366667	0.1	0.513992
15.368333	0.1	0.517955
15.370000	0.1	0.523156
15.371667	0.1	0.528656
15.373333	0.1	0.533373
15.375000	0.1	0.536800
15.376667	0.1	0.539385
15.378333	0.1	0.541690
15.380000	0.1	0.543781
15.381667	0.1	0.545876
15.383333	0.1	0.548665
15.385000	0.1	0.552363
15.386667	0.1	0.556195
15.388333	0.1	0.559106
15.390000	0.1	0.560721
15.391667	0.1	0.561508
15.393333	0.1	0.562207
15.395000	0.1	0.563436
15.396667	0.1	0.565620
15.398333	0.1	0.569005
15.400000	0.1	0.573532
15.401667	0.1	0.578738
15.403333	0.1	0.584032
15.405000	0.1	0.588885
15.406667	0.1	0.592833
15.408333	0.1	0.595814
15.410000	0.1	0.598179
15.411667	0.1	0.600251
15.413333	0.1	0.602347
15.415000	0.1	0.605145
15.416667	0.1	0.609388
15.418333	0.1	0.615180
15.420000	0.1	0.621700
15.421667	0.1	0.627488
15.423333	0.1	0.631390
15.425000	0.1	0.633555
15.426667	0.1	0.635027
15.428333	0.1	0.636536
15.430000	0.1	0.638305
15.431667	0.1	0.640936
15.433333	0.1	0.645462
15.435000	0.1	0.652117
15.436667	0.1	0.660070
15.438333	0.1	0.668364
15.440000	0.1	0.676429
15.441667	0.1	0.683968
15.443333	0.1	0.690911
15.445000	0.1	0.697179
15.446667	0.1	0.702450
15.448333	0.1	0.706189
15.450000	0.1	0.708299
15.451667	0.1	0.709789
15.453333	0.1	0.712168
15.455000	0.1	0.716392
15.456667	0.1	0.722730
15.458333	0.1	0.730855
15.460000	0.1	0.739810
15.461667	0.1	0.748099
15.463333	0.1	0.754143
15.465000	0.1	0.757226
15.466667	0.1	0.758115
15.468333	0.1	0.758790
15.470000	0.1	0.761356
15.471667	0.1	0.766800
15.473333	0.1	0.774362
15.475000	0.1	0.782409
15.476667	0.1	0.789734
15.478333	0.1	0.795759
15.480000	0.1	0.800220
15.481667	0.1	0.803340
15.483333	0.1	0.805850
15.485000	0.1	0.808323
15.486667	0.1	0.810944
15.488333	0.1	0.813911
15.490000	0.1	0.817324
15.491667	0.1	0.820719
15.493333	0.1	0.823517
15.495000	0.1	0.825920
15.496667	0.1	0.828868
15.498333	0.1	0.833082
15.500000	0.1	0.838339
15.501667	0.1	0.843355
15.503333	0.1	0.846516
15.505000	0.1	0.847066
15.506667	0.1	0.845226
15.508333	0.1	0.841822
15.510000	0.1	0.838344
15.511667	0.1	0.836472
15.513333	0.1	0.836812
15.515000	0.1	0.838391
15.516667	0.1	0.839573
15.518333	0.1	0.839331
15.520000	0.1	0.837268
15.521667	0.1	0.833184
15.523333	0.1	0.827583
15.525000	0.1	0.821957
15.526667	0.1	0.817468
15.528333	0.1	0.813706
15.530000	0.1	0.809263
15.531667	0.1	0.803228
15.533333	0.1	0.795792
15.535000	0.1	0.787731
15.536667	0.1	0.780150
15.538333	0.1	0.774213
15.540000	0.1	0.770064
15.541667	0.1	0.766595
15.543333	0.1	0.762655
15.545000	0.1	0.757980
15.546667	0.1	0.752904
15.548333	0.1	0.747680
15.550000	0.1	0.742427
15.551667	0.1	0.737472
15.553333	0.1	0.732923
15.555000	0.1	0.728196
15.556667	0.1	0.723032
15.558333	0.1	0.718231
15.560000	0.1	0.714511
15.561667	0.1	0.711516
15.563333	0.1	0.708699
15.565000	0.1	0.706250
15.566667	0.1	0.704797
15.568333	0.1	0.704345
15.570000	0.1	0.704029
15.571667	0.1	0.702897
15.573333	0.1	0.700587
15.575000	0.1	0.697440
15.576667	0.1	0.694236
15.578333	0.1	0.691772
15.580000	0.1	0.690343
15.581667	0.1	0.689337
15.583333	0.1	0.687777
15.585000	0.1	0.685737
15.586667	0.1	0.684247
15.588333	0.1	0.683488
15.590000	0.1	0.682510
15.591667	0.1	0.680704
15.593333	0.1	0.678441
15.595000	0.1	0.676522
15.596667	0.1	0.675521
15.598333	0.1	0.675344
15.600000	0.1	0.675339
15.601667	0.1	0.674771
15.603333	0.1	0.673491
15.605000	0.1	0.672000
15.606667	0.1	0.670832
15.608333	0.1	0.670110
15.610000	0.1	0.669719
15.611667	0.1	0.669411
15.613333	0.1	0.669057
15.615000	0.1	0.668643
15.616667	0.1	0.667926
15.618333	0.1	0.666506
15.620000	0.1	0.664070
15.621667	0.1	0.660727
15.623333	0.1	0.657407
15.625000	0.1	0.655390
15.626667	0.1	0.655102
15.628333	0.1	0.655763
15.630000	0.1	0.656242
15.631667	0.1	0.656056
15.633333	0.1	0.655446
15.635000	0.1	0.655074
15.636667	0.1	0.655614
15.638333	0.1	0.656960
15.640000	0.1	0.658087
15.641667	0.1	0.658091
15.643333	0.1	0.656857
15.645000	0.1	0.654929
15.646667	0.1	0.653225
15.648333	0.1	0.652289
15.650000	0.1	0.651730
15.651667	0.1	0.650855
15.653333	0.1	0.649462
15.655000	0.1	0.647726
15.656667	0.1	0.645947
15.658333	0.1	0.644620
15.660000	0.1	0.644480
15.661667	0.1	0.646273
15.663333	0.1	0.649765
15.665000	0.1	0.653421
15.666667	0.1	0.655553
15.668333	0.1	0.655381
15.670000	0.1	0.653169
15.671667	0.1	0.649923
15.673333	0.1	0.646464
15.675000	0.1	0.642762
15.676667	0.1	0.638585
15.678333	0.1	0.634571
15.680000	0.1	0.631697
15.681667	0.1	0.630021
15.683333	0.1	0.629034
15.685000	0.1	0.628750
15.686667	0.1	0.629425
15.688333	0.1	0.631092
15.690000	0.1	0.633602
15.691667	0.1	0.636266
15.693333	0.1	0.637849
15.695000	0.1	0.637444
15.696667	0.1	0.635223
15.698333	0.1	0.632424
15.700000	0.1	0.630538
15.701667	0.1	0.630049
15.703333	0.1	0.629961
15.705000	0.1	0.628876
15.706667	0.1	0.626254
15.708333	0.1	0.622589
15.710000	0.1	0.618906
15.711667	0.1	0.616317
15.713333	0.1	0.615432
15.715000	0.1	0.615777
15.716667	0.1	0.616102
15.718333	0.1	0.615385
15.720000	0.1	0.613327
15.721667	0.1	0.610333
15.723333	0.1	0.606915
15.725000	0.1	0.603045
15.726667	0.1	0.598608
15.728333	0.1	0.594030
15.730000	0.1	0.590039
15.731667	0.1	0.587231
15.733333	0.1	0.585723
15.735000	0.1	0.584954
15.736667	0.1	0.584275
15.738333	0.1	0.583320
15.740000	0.1	0.582016
15.741667	0.1	0.580791
15.743333	0.1	0.580447
15.745000	0.1	0.581224
15.746667	0.1	0.582258
15.748333	0.1	0.582514
15.750000	0.1	0.581718
15.751667	0.1	0.580209
15.753333	0.1	0.578440
15.755000	0.1	0.576572
15.756667	0.1	0.574440
15.758333	0.1	0.571860
15.760000	0.1	0.568810
15.761667	0.1	0.565313
15.763333	0.1	0.561280
15.765000	0.1	0.556838
15.766667	0.1	0.552759
15.768333	0.1	0.549960
15.770000	0.1	0.548712
15.771667	0.1	0.548316
15.773333	0.1	0.547678
15.775000	0.1	0.546318
15.776667	0.1	0.544633
15.778333	0.1	0.543464
15.780000	0.1	0.543534
15.781667	0.1	0.544665
15.783333	0.1	0.546044
15.785000	0.1	0.547348
15.786667	0.1	0.548726
15.788333	0.1	0.549913
15.790000	0.1	0.550132
15.791667	0.1	0.548470
15.793333	0.1	0.544372
15.795000	0.1	0.538388
15.796667	0.1	0.532144
15.798333	0.1	0.527077
15.800000	0.1	0.523706
15.801667	0.1	0.522304
15.803333	0.1	0.523222
15.805000	0.1	0.526062
15.806667	0.1	0.529629
15.808333	0.1	0.532847
15.810000	0.1	0.535180
15.811667	0.1	0.536554
15.813333	0.1	0.537387
15.815000	0.1	0.538151
15.816667	0.1	0.538705
15.818333	0.1	0.538644
15.820000	0.1	0.538114
15.821667	0.1	0.537965
15.823333	0.1	0.539008
15.825000	0.1	0.540889
15.826667	0.1	0.542258
15.828333	0.1	0.542216
15.830000	0.1	0.541019
15.831667	0.1	0.539757
15.833333	0.1	0.539715
15.835000	0.1	0.541108
15.836667	0.1	0.542356
15.838333	0.1	0.541634
15.840000	0.1	0.539008
15.841667	0.1	0.536246
15.843333	0.1	0.535031
15.845000	0.1	0.535962
15.846667	0.1	0.538705
15.848333	0.1	0.542379
15.850000	0.1	0.545783
15.851667	0.1	0.547841
15.853333	0.1	0.548265
15.855000	0.1	0.547646
15.856667	0.1	0.546956
15.858333	0.1	0.546998
15.860000	0.1	0.547860
15.861667	0.1	0.549024
15.863333	0.1	0.550556
15.865000	0.1	0.553043
15.866667	0.1	0.556139
15.868333	0.1	0.558668
15.870000	0.1	0.560144
15.871667	0.1	0.561052
15.873333	0.1	0.561941
15.875000	0.1	0.562966
15.876667	0.1	0.564270
15.878333	0.1	0.566049
15.880000	0.1	0.567925
15.881667	0.1	0.569066
15.883333	0.1	0.568884
15.885000	0.1	0.567320
15.886667	0.1	0.565033
15.888333	0.1	0.563543
15.890000	0.1	0.564260
15.891667	0.1	0.567385
15.893333	0.1	0.571832
15.895000	0.1	0.575730
15.896667	0.1	0.577373
15.898333	0.1	0.576540
15.900000	0.1	0.574850
15.901667	0.1	0.574710
15.903333	0.1	0.577555
15.905000	0.1	0.582896
15.906667	0.1	0.588885
15.908333	0.1	0.593513
15.910000	0.1	0.595739
15.911667	0.1	0.595772
15.913333	0.1	0.594337
15.915000	0.1	0.592177
15.916667	0.1	0.590039
15.918333	0.1	0.588452
15.920000	0.1	0.587557
15.921667	0.1	0.587245
15.923333	0.1	0.587259
15.925000	0.1	0.587441
15.926667	0.1	0.587944
15.928333	0.1	0.588843
15.930000	0.1	0.589620
15.931667	0.1	0.589550
15.933333	0.1	0.588484
15.935000	0.1	0.586836
15.936667	0.1	0.585094
15.938333	0.1	0.583651
15.940000	0.1	0.582901
15.941667	0.1	0.583138
15.943333	0.1	0.583902
15.945000	0.1	0.584275
15.946667	0.1	0.584451
15.948333	0.1	0.585802
15.950000	0.1	0.589075
15.951667	0.1	0.593686
15.953333	0.1	0.598459
15.955000	0.1	0.602156
15.956667	0.1	0.603879
15.958333	0.1	0.603818
15.960000	0.1	0.603138
15.961667	0.1	0.603031
15.963333	0.1	0.604107
15.965000	0.1	0.606114
15.966667	0.1	0.608051
15.968333	0.1	0.608773
15.970000	0.1	0.607665
15.971667	0.1	0.605020
15.973333	0.1	0.602091
15.975000	0.1	0.600363
15.976667	0.1	0.600256
15.978333	0.1	0.600959
15.980000	0.1	0.601485
15.981667	0.1	0.601443
15.983333	0.1	0.600670
15.985000	0.1	0.598864
15.986667	0.1	0.595865
15.988333	0.1	0.592167
15.990000	0.1	0.589108
15.991667	0.1	0.588261
15.993333	0.1	0.589872
15.995000	0.1	0.592284
15.996667	0.1	0.593346
15.998333	0.1	0.592163
16.000000	0.1	0.589420
16.001667	0.1	0.586351
16.003333	0.1	0.583762
16.005000	0.1	0.581713
16.006667	0.1	0.579669
16.008333	0.1	0.577131
16.010000	0.1	0.574132
16.011667	0.1	0.571320
16.013333	0.1	0.569620
16.015000	0.1	0.569453
16.016667	0.1	0.570202
16.018333	0.1	0.570714
16.020000	0.1	0.570402
16.021667	0.1	0.569550
16.023333	0.1	0.568582
16.025000	0.1	0.567758
16.026667	0.1	0.567604
16.028333	0.1	0.568680
16.030000	0.1	0.570738
16.031667	0.1	0.572810
16.033333	0.1	0.573848
16.035000	0.1	0.573131
16.036667	0.1	0.570635
16.038333	0.1	0.567231
16.040000	0.1	0.564363
16.041667	0.1	0.563362
16.043333	0.1	0.564409
16.045000	0.1	0.566021
16.046667	0.1	0.566067
16.048333	0.1	0.563879
16.050000	0.1	0.561103
16.051667	0.1	0.560083
16.053333	0.1	0.561406
16.055000	0.1	0.563641
16.056667	0.1	0.565061
16.058333	0.1	0.565005
16.060000	0.1	0.563930
16.061667	0.1	0.562901
16.063333	0.1	0.562756
16.065000	0.1	0.563273
16.066667	0.1	0.563138
16.068333	0.1	0.561122
16.070000	0.1	0.557546
16.071667	0.1	0.554193
16.073333	0.1	0.552610
16.075000	0.1	0.553038
16.076667	0.1	0.554631
16.078333	0.1	0.556395
16.080000	0.1	0.557993
16.081667	0.1	0.559762
16.083333	0.1	0.562286
16.085000	0.1	0.565965
16.086667	0.1	0.570575
16.088333	0.1	0.575152
16.090000	0.1	0.578724
16.091667	0.1	0.581262
16.093333	0.1	0.583469
16.095000	0.1	0.585942
16.096667	0.1	0.588661
16.098333	0.1	0.590757
16.100000	0.1	0.590999
16.101667	0.1	0.588968
16.103333	0.1	0.585774
16.105000	0.1	0.583418
16.106667	0.1	0.583511
16.108333	0.1	0.586510
16.110000	0.1	0.591390
16.111667	0.1	0.595748
16.113333	0.1	0.597350
16.115000	0.1	0.596181
16.116667	0.1	0.594375
16.118333	0.1	0.593932
16.120000	0.1	0.594868
16.121667	0.1	0.595660
16.123333	0.1	0.595273
16.125000	0.1	0.594542
16.126667	0.1	0.595320
16.128333	0.1	0.598622
16.130000	0.1	0.603716
16.131667	0.1	0.609052
16.133333	0.1	0.613607
16.135000	0.1	0.617346
16.136667	0.1	0.620531
16.138333	0.1	0.622994
16.140000	0.1	0.624270
16.141667	0.1	0.624112
16.143333	0.1	0.622761
16.145000	0.1	0.621080
16.146667	0.1	0.620205
16.148333	0.1	0.620773
16.150000	0.1	0.622789
16.151667	0.1	0.625751
16.153333	0.1	0.628759
16.155000	0.1	0.631120
16.156667	0.1	0.632913
16.158333	0.1	0.634845
16.160000	0.1	0.637425
16.161667	0.1	0.640326
16.163333	0.1	0.642687
16.165000	0.1	0.644107
16.166667	0.1	0.644708
16.168333	0.1	0.644708
16.170000	0.1	0.644657
16.171667	0.1	0.645267
16.173333	0.1	0.646650
16.175000	0.1	0.648387
16.176667	0.1	0.650082
16.178333	0.1	0.651428
16.180000	0.1	0.652242
16.181667	0.1	0.652745
16.183333	0.1	0.653774
16.185000	0.1	0.656373
16.186667	0.1	0.661057
16.188333	0.1	0.667204
16.190000	0.1	0.673025
16.191667	0.1	0.676760
16.193333	0.1	0.678068
16.195000	0.1	0.677784
16.196667	0.1	0.676741
16.198333	0.1	0.675675
16.200000	0.1	0.675782
16.201667	0.1	0.678273
16.203333	0.1	0.683023
16.205000	0.1	0.688196
16.206667	0.1	0.691442
16.208333	0.1	0.691633
16.210000	0.1	0.689398
16.211667	0.1	0.686385
16.213333	0.1	0.684136
16.215000	0.1	0.683074
16.216667	0.1	0.682790
16.218333	0.1	0.683162
16.220000	0.1	0.684429
16.221667	0.1	0.686590
16.223333	0.1	0.689728
16.225000	0.1	0.694036
16.226667	0.1	0.698608
16.228333	0.1	0.701621
16.230000	0.1	0.702241
16.231667	0.1	0.701328
16.233333	0.1	0.700220
16.235000	0.1	0.699339
16.236667	0.1	0.698240
16.238333	0.1	0.696713
16.240000	0.1	0.694911
16.241667	0.1	0.692708
16.243333	0.1	0.689910
16.245000	0.1	0.686785
16.246667	0.1	0.683875
16.248333	0.1	0.681486
16.250000	0.1	0.679577
16.251667	0.1	0.677984
16.253333	0.1	0.676871
16.255000	0.1	0.676736
16.256667	0.1	0.677775
16.258333	0.1	0.679363
16.260000	0.1	0.680536
16.261667	0.1	0.680750
16.263333	0.1	0.680224
16.265000	0.1	0.679912
16.266667	0.1	0.680829
16.268333	0.1	0.683083
16.270000	0.1	0.685691
16.271667	0.1	0.687451
16.273333	0.1	0.687842
16.275000	0.1	0.687214
16.276667	0.1	0.686222
16.278333	0.1	0.685183
16.280000	0.1	0.683889
16.281667	0.1	0.682152
16.283333	0.1	0.680396
16.285000	0.1	0.679586
16.286667	0.1	0.680317
16.288333	0.1	0.682385
16.290000	0.1	0.685286
16.291667	0.1	0.688480
16.293333	0.1	0.691195
16.295000	0.1	0.692899
16.296667	0.1	0.693896
16.298333	0.1	0.695121
16.300000	0.1	0.697370
16.301667	0.1	0.700583
16.303333	0.1	0.703898
16.305000	0.1	0.706143
16.306667	0.1	0.706301
16.308333	0.1	0.704159
16.310000	0.1	0.700750
16.311667	0.1	0.697719
16.313333	0.1	0.696336
16.315000	0.1	0.697155
16.316667	0.1	0.700122
16.318333	0.1	0.704825
16.320000	0.1	0.710497
16.321667	0.1	0.715856
16.323333	0.1	0.719731
16.325000	0.1	0.721877
16.326667	0.1	0.722669
16.328333	0.1	0.722287
16.330000	0.1	0.720778
16.331667	0.1	0.718823
16.333333	0.1	0.718022
16.335000	0.1	0.719903
16.336667	0.1	0.724285
16.338333	0.1	0.729347
16.340000	0.1	0.733561
16.341667	0.1	0.736443
16.343333	0.1	0.737896
16.345000	0.1	0.738003
16.346667	0.1	0.737435
16.348333	0.1	0.737133
16.350000	0.1	0.737542
16.351667	0.1	0.738590
16.353333	0.1	0.740369
16.355000	0.1	0.743349
16.356667	0.1	0.747615
16.358333	0.1	0.752457
16.360000	0.1	0.757030
16.361667	0.1	0.761077
16.363333	0.1	0.764546
16.365000	0.1	0.767182
16.366667	0.1	0.769161
16.368333	0.1	0.771284
16.370000	0.1	0.773976
16.371667	0.1	0.776784
16.373333	0.1	0.778921
16.375000	0.1	0.780164
16.376667	0.1	0.780993
16.378333	0.1	0.781897
16.380000	0.1	0.783256
16.381667	0.1	0.785440
16.383333	0.1	0.788425
16.385000	0.1	0.791713
16.386667	0.1	0.794600
16.388333	0.1	0.796616
16.390000	0.1	0.797948
16.391667	0.1	0.799224
16.393333	0.1	0.801096
16.395000	0.1	0.804001
16.396667	0.1	0.807717
16.398333	0.1	0.811601
16.400000	0.1	0.815415
16.401667	0.1	0.819177
16.403333	0.1	0.822693
16.405000	0.1	0.825967
16.406667	0.1	0.829566
16.408333	0.1	0.834130
16.410000	0.1	0.839503
16.411667	0.1	0.844481
16.413333	0.1	0.847485
16.415000	0.1	0.847774
16.416667	0.1	0.846074
16.418333	0.1	0.844076
16.420000	0.1	0.843559
16.421667	0.1	0.845650
16.423333	0.1	0.850172
16.425000	0.1	0.855546
16.426667	0.1	0.859955
16.428333	0.1	0.862661
16.430000	0.1	0.864267
16.431667	0.1	0.865851
16.433333	0.1	0.867909
16.435000	0.1	0.870158
16.436667	0.1	0.872333
16.438333	0.1	0.875052
16.440000	0.1	0.879690
16.441667	0.1	0.886954
16.443333	0.1	0.895639
16.445000	0.1	0.903397
16.446667	0.1	0.908459
16.448333	0.1	0.910391
16.450000	0.1	0.910326
16.451667	0.1	0.910377
16.453333	0.1	0.911709
16.455000	0.1	0.913432
16.456667	0.1	0.914061
16.458333	0.1	0.913339
16.460000	0.1	0.912272
16.461667	0.1	0.911909
16.463333	0.1	0.912664
16.465000	0.1	0.914563
16.466667	0.1	0.917339
16.468333	0.1	0.920603
16.470000	0.1	0.924412
16.471667	0.1	0.929344
16.473333	0.1	0.935812
16.475000	0.1	0.943169
16.476667	0.1	0.949600
16.478333	0.1	0.953423
16.480000	0.1	0.954554
16.481667	0.1	0.954177
16.483333	0.1	0.953511
16.485000	0.1	0.953507
16.486667	0.1	0.954717
16.488333	0.1	0.956636
16.490000	0.1	0.957856
16.491667	0.1	0.957521
16.493333	0.1	0.956249
16.495000	0.1	0.955719
16.496667	0.1	0.957302
16.498333	0.1	0.960832
16.500000	0.1	0.964799
16.501667	0.1	0.967900
16.503333	0.1	0.970084
16.505000	0.1	0.972035
16.506667	0.1	0.974298
16.508333	0.1	0.977172
16.510000	0.1	0.980683
16.511667	0.1	0.984203
16.513333	0.1	0.986801
16.515000	0.1	0.988147
16.516667	0.1	0.988957
16.518333	0.1	0.990466
16.520000	0.1	0.993432
16.521667	0.1	0.997446
16.523333	0.1	1.001260
16.525000	0.1	1.003584
16.526667	0.1	1.003924
16.528333	0.1	1.003090
16.530000	0.1	1.002648
16.531667	0.1	1.003672
16.533333	0.1	1.006271
16.535000	0.1	1.010126
16.536667	0.1	1.014825
16.538333	0.1	1.019738
16.540000	0.1	1.024208
16.541667	0.1	1.028199
16.543333	0.1	1.032208
16.545000	0.1	1.036408
16.546667	0.1	1.040385
16.548333	0.1	1.043845
16.550000	0.1	1.047309
16.551667	0.1	1.051654
16.553333	0.1	1.057098
16.555000	0.1	1.063175
16.556667	0.1	1.069172
16.558333	0.1	1.074160
16.560000	0.1	1.077726
16.561667	0.1	1.080688
16.563333	0.1	1.084143
16.565000	0.1	1.088390
16.566667	0.1	1.092996
16.568333	0.1	1.097363
16.570000	0.1	1.101163
16.571667	0.1	1.104693
16.573333	0.1	1.108893
16.575000	0.1	1.114905
16.576667	0.1	1.123068
16.578333	0.1	1.132465
16.580000	0.1	1.141657
16.581667	0.1	1.149625
16.583333	0.1	1.156037
16.585000	0.1	1.161168
16.586667	0.1	1.165695
16.588333	0.1	1.170412
16.590000	0.1	1.176023
16.591667	0.1	1.182989
16.593333	0.1	1.191418
16.595000	0.1	1.200740
16.596667	0.1	1.209620
16.598333	0.1	1.216847
16.600000	0.1	1.222356
16.601667	0.1	1.227092
16.603333	0.1	1.232051
16.605000	0.1	1.237467
16.606667	0.1	1.242803
16.608333	0.1	1.247781
16.610000	0.1	1.252992
16.611667	0.1	1.259036
16.613333	0.1	1.265989
16.615000	0.1	1.273938
16.616667	0.1	1.283162
16.618333	0.1	1.293640
16.620000	0.1	1.304704
16.621667	0.1	1.315526
16.623333	0.1	1.325877
16.625000	0.1	1.335782
16.626667	0.1	1.345067
16.628333	0.1	1.353654
16.630000	0.1	1.361636
16.631667	0.1	1.369268
16.633333	0.1	1.376956
16.635000	0.1	1.384793
16.636667	0.1	1.392281
16.638333	0.1	1.398921
16.640000	0.1	1.405133
16.641667	0.1	1.412001
16.643333	0.1	1.419918
16.645000	0.1	1.428016
16.646667	0.1	1.435396
16.648333	0.1	1.442065
16.650000	0.1	1.448588
16.651667	0.1	1.455541
16.653333	0.1	1.463164
16.655000	0.1	1.470963
16.656667	0.1	1.477986
16.658333	0.1	1.484053
16.660000	0.1	1.489981
16.661667	0.1	1.496384
16.663333	0.1	1.503075
16.665000	0.1	1.509404
16.666667	0.1	1.514782
16.668333	0.1	1.518931
16.670000	0.1	1.521786
16.671667	0.1	1.523593
16.673333	0.1	1.525111
16.675000	0.1	1.527313
16.676667	0.1	1.530657
16.678333	0.1	1.534587
16.680000	0.1	1.537893
16.681667	0.1	1.539257
16.683333	0.1	1.537772
16.685000	0.1	1.533898
16.686667	0.1	1.529600
16.688333	0.1	1.526917
16.690000	0.1	1.526778
16.691667	0.1	1.529153
16.693333	0.1	1.533041
16.695000	0.1	1.536459
16.696667	0.1	1.537604
16.698333	0.1	1.536356
16.700000	0.1	1.534261
16.701667	0.1	1.532966
16.703333	0.1	1.532738
16.705000	0.1	1.532631
16.706667	0.1	1.531676
16.708333	0.1	1.529492
16.710000	0.1	1.526605
16.711667	0.1	1.524244
16.713333	0.1	1.523155
16.715000	0.1	1.522820
16.716667	0.1	1.522251
16.718333	0.1	1.521008
16.720000	0.1	1.519276
16.721667	0.1	1.517278
16.723333	0.1	1.514824
16.725000	0.1	1.511667
16.726667	0.1	1.508347
16.728333	0.1	1.506088
16.730000	0.1	1.505641
16.731667	0.1	1.506465
16.733333	0.1	1.507187
16.735000	0.1	1.506680
16.736667	0.1	1.504659
16.738333	0.1	1.501599
16.740000	0.1	1.498200
16.741667	0.1	1.494754
16.743333	0.1	1.491201
16.745000	0.1	1.487723
16.746667	0.1	1.484882
16.748333	0.1	1.482773
16.750000	0.1	1.480607
16.751667	0.1	1.477674
16.753333	0.1	1.474237
16.755000	0.1	1.471327
16.756667	0.1	1.469865
16.758333	0.1	1.470116
16.760000	0.1	1.471592
16.761667	0.1	1.473348
16.763333	0.1	1.474363
16.765000	0.1	1.474055
16.766667	0.1	1.473106
16.768333	0.1	1.472980
16.770000	0.1	1.474130
16.771667	0.1	1.475737
16.773333	0.1	1.476952
16.775000	0.1	1.477106
16.776667	0.1	1.475438
16.778333	0.1	1.471839
16.780000	0.1	1.467192
16.781667	0.1	1.462679
16.783333	0.1	1.459583
16.785000	0.1	1.459029
16.786667	0.1	1.461129
16.788333	0.1	1.464779
16.790000	0.1	1.468575
16.791667	0.1	1.471704
16.793333	0.1	1.473967
16.795000	0.1	1.475364
16.796667	0.1	1.475844
16.798333	0.1	1.475560
16.800000	0.1	1.475243
16.801667	0.1	1.475774
16.803333	0.1	1.477222
16.805000	0.1	1.478819
16.806667	0.1	1.479825
16.808333	0.1	1.480356
16.810000	0.1	1.481175
16.811667	0.1	1.482670
16.813333	0.1	1.484146
16.815000	0.1	1.484561
16.816667	0.1	1.483737
16.818333	0.1	1.482717
16.820000	0.1	1.482693
16.821667	0.1	1.483974
16.823333	0.1	1.486097
16.825000	0.1	1.488528
16.826667	0.1	1.491271
16.828333	0.1	1.494675
16.830000	0.1	1.498642
16.831667	0.1	1.502628
16.833333	0.1	1.505953
16.835000	0.1	1.507918
16.836667	0.1	1.508314
16.838333	0.1	1.507965
16.840000	0.1	1.508202
16.841667	0.1	1.509534
16.843333	0.1	1.511006
16.845000	0.1	1.511397
16.846667	0.1	1.510847
16.848333	0.1	1.510805
16.850000	0.1	1.512389
16.851667	0.1	1.515178
16.853333	0.1	1.518005
16.855000	0.1	1.520305
16.856667	0.1	1.521907
16.858333	0.1	1.522638
16.860000	0.1	1.522899
16.861667	0.1	1.523192
16.863333	0.1	1.523132
16.865000	0.1	1.522116
16.866667	0.1	1.520636
16.868333	0.1	1.520417
16.870000	0.1	1.523127
16.871667	0.1	1.528696
16.873333	0.1	1.535187
16.875000	0.1	1.540123
16.876667	0.1	1.541758
16.878333	0.1	1.540044
16.880000	0.1	1.536971
16.881667	0.1	1.534945
16.883333	0.1	1.534736
16.885000	0.1	1.535681
16.886667	0.1	1.537371
16.888333	0.1	1.539914
16.890000	0.1	1.542992
16.891667	0.1	1.545674
16.893333	0.1	1.547295
16.895000	0.1	1.547965
16.896667	0.1	1.548324
16.898333	0.1	1.549427
16.900000	0.1	1.552338
16.901667	0.1	1.557018
16.903333	0.1	1.562131
16.905000	0.1	1.566042
16.906667	0.1	1.567840
16.908333	0.1	1.567798
16.910000	0.1	1.566890
16.911667	0.1	1.565781
16.913333	0.1	1.564259
16.915000	0.1	1.561823
16.916667	0.1	1.558759
16.918333	0.1	1.556179
16.920000	0.1	1.554787
16.921667	0.1	1.554289
16.923333	0.1	1.554233
16.925000	0.1	1.554466
16.926667	0.1	1.554913
16.928333	0.1	1.555439
16.930000	0.1	1.555863
16.931667	0.1	1.555933
16.933333	0.1	1.555164
16.935000	0.1	1.552915
16.936667	0.1	1.549106
16.938333	0.1	1.544761
16.940000	0.1	1.541493
16.941667	0.1	1.540235
16.943333	0.1	1.540855
16.945000	0.1	1.542461
16.946667	0.1	1.543602
16.948333	0.1	1.543113
16.950000	0.1	1.541171
16.951667	0.1	1.539132
16.953333	0.1	1.538550
16.955000	0.1	1.540147
16.956667	0.1	1.543174
16.958333	0.1	1.545884
16.960000	0.1	1.546773
16.961667	0.1	1.545367
16.963333	0.1	1.542191
16.965000	0.1	1.538224
16.966667	0.1	1.534494
16.968333	0.1	1.531956
16.970000	0.1	1.531034
16.971667	0.1	1.531080
16.973333	0.1	1.530657
16.975000	0.1	1.528566
16.976667	0.1	1.524808
16.978333	0.1	1.520449
16.980000	0.1	1.516575
16.981667	0.1	1.513762
16.983333	0.1	1.512207
16.985000	0.1	1.511527
16.986667	0.1	1.511094
16.988333	0.1	1.510680
16.990000	0.1	1.510228
16.991667	0.1	1.509357
16.993333	0.1	1.507308
16.995000	0.1	1.503336
16.996667	0.1	1.497543
16.998333	0.1	1.491117
17.000000	0.1	1.485492
17.001667	0.1	1.481315
17.003333	0.1	1.478191
17.005000	0.1	1.475411
17.006667	0.1	1.472631
17.008333	0.1	1.469972
17.010000	0.1	1.467732
17.011667	0.1	1.465990
17.013333	0.1	1.464239
17.015000	0.1	1.461576
17.016667	0.1	1.457417
17.018333	0.1	1.452221
17.020000	0.1	1.447187
17.021667	0.1	1.443056
17.023333	0.1	1.439941
17.025000	0.1	1.437804
17.026667	0.1	1.436113
17.028333	0.1	1.434037
17.030000	0.1	1.431298
17.031667	0.1	1.427918
17.033333	0.1	1.423894
17.035000	0.1	1.419894
17.036667	0.1	1.416630
17.038333	0.1	1.413929
17.040000	0.1	1.411606
17.041667	0.1	1.410134
17.043333	0.1	1.409831
17.045000	0.1	1.410190
17.046667	0.1	1.409999
17.048333	0.1	1.407959
17.050000	0.1	1.403522
17.051667	0.1	1.397138
17.053333	0.1	1.389682
17.055000	0.1	1.382036
17.056667	0.1	1.375051
17.058333	0.1	1.369333
17.060000	0.1	1.364890
17.061667	0.1	1.361230
17.063333	0.1	1.357864
17.065000	0.1	1.354674
17.066667	0.1	1.351768
17.068333	0.1	1.349342
17.070000	0.1	1.347805
17.071667	0.1	1.347335
17.073333	0.1	1.347354
17.075000	0.1	1.346767
17.076667	0.1	1.344536
17.078333	0.1	1.340220
17.080000	0.1	1.334390
17.081667	0.1	1.328383
17.083333	0.1	1.323526
17.085000	0.1	1.320597
17.086667	0.1	1.319740
17.088333	0.1	1.320578
17.090000	0.1	1.321910
17.091667	0.1	1.322040
17.093333	0.1	1.320001
17.095000	0.1	1.316164
17.096667	0.1	1.311512
17.098333	0.1	1.307116
17.100000	0.1	1.303973
17.101667	0.1	1.302403
17.103333	0.1	1.301747
17.105000	0.1	1.300848
17.106667	0.1	1.298659
17.108333	0.1	1.294846
17.110000	0.1	1.290152
17.111667	0.1	1.285765
17.113333	0.1	1.282622
17.115000	0.1	1.281127
17.116667	0.1	1.280969
17.118333	0.1	1.281281
17.120000	0.1	1.281360
17.121667	0.1	1.281137
17.123333	0.1	1.280829
17.125000	0.1	1.280196
17.126667	0.1	1.278841
17.128333	0.1	1.277062
17.130000	0.1	1.275395
17.131667	0.1	1.273705
17.133333	0.1	1.271525
17.135000	0.1	1.268908
17.136667	0.1	1.266468
17.138333	0.1	1.264559
17.140000	0.1	1.262794
17.141667	0.1	1.260703
17.143333	0.1	1.258338
17.145000	0.1	1.256005
17.146667	0.1	1.253746
17.148333	0.1	1.251078
17.150000	0.1	1.247190
17.151667	0.1	1.242054
17.153333	0.1	1.237071
17.155000	0.1	1.233867
17.156667	0.1	1.232768
17.158333	0.1	1.232615
17.160000	0.1	1.231637
17.161667	0.1	1.228792
17.163333	0.1	1.224591
17.165000	0.1	1.220461
17.166667	0.1	1.217234
17.168333	0.1	1.214659
17.170000	0.1	1.212084
17.171667	0.1	1.209085
17.173333	0.1	1.205499
17.175000	0.1	1.201723
17.176667	0.1	1.199031
17.178333	0.1	1.198654
17.180000	0.1	1.200186
17.181667	0.1	1.201727
17.183333	0.1	1.201667
17.185000	0.1	1.199585
17.186667	0.1	1.195678
17.188333	0.1	1.190277
17.190000	0.1	1.183995
17.191667	0.1	1.178044
17.193333	0.1	1.173513
17.195000	0.1	1.170184
17.196667	0.1	1.166780
17.198333	0.1	1.162160
17.200000	0.1	1.155930
17.201667	0.1	1.148805
17.203333	0.1	1.142304
17.205000	0.1	1.137690
17.206667	0.1	1.135394
17.208333	0.1	1.134947
17.210000	0.1	1.135226
17.211667	0.1	1.135054
17.213333	0.1	1.133922
17.215000	0.1	1.132265
17.216667	0.1	1.130872
17.218333	0.1	1.130030
17.220000	0.1	1.129233
17.221667	0.1	1.127636
17.223333	0.1	1.124470
17.225000	0.1	1.119473
17.226667	0.1	1.112996
17.228333	0.1	1.105592
17.230000	0.1	1.097675
17.231667	0.1	1.089917
17.233333	0.1	1.083571
17.235000	0.1	1.079612
17.236667	0.1	1.077894
17.238333	0.1	1.077550
17.240000	0.1	1.077452
17.241667	0.1	1.076353
17.243333	0.1	1.073629
17.245000	0.1	1.069787
17.246667	0.1	1.065964
17.248333	0.1	1.062867
17.250000	0.1	1.060064
17.251667	0.1	1.056348
17.253333	0.1	1.050956
17.255000	0.1	1.044264
17.256667	0.1	1.037219
17.258333	0.1	1.030443
17.260000	0.1	1.024324
17.261667	0.1	1.019482
17.263333	0.1	1.016483
17.265000	0.1	1.015114
17.266667	0.1	1.014145
17.268333	0.1	1.011956
17.270000	0.1	1.007682
17.271667	0.1	1.001898
17.273333	0.1	0.996049
17.275000	0.1	0.991472
17.276667	0.1	0.988725
17.278333	0.1	0.987193
17.280000	0.1	0.985591
17.281667	0.1	0.983169
17.283333	0.1	0.979798
17.285000	0.1	0.975188
17.286667	0.1	0.968995
17.288333	0.1	0.961465
17.290000	0.1	0.953535
17.291667	0.1	0.946559
17.293333	0.1	0.941632
17.295000	0.1	0.938824
17.296667	0.1	0.937646
17.298333	0.1	0.937842
17.300000	0.1	0.939178
17.301667	0.1	0.940999
17.303333	0.1	0.942443
17.305000	0.1	0.943099
17.306667	0.1	0.943104
17.308333	0.1	0.942694
17.310000	0.1	0.941949
17.311667	0.1	0.940715
17.313333	0.1	0.938536
17.315000	0.1	0.934876
17.316667	0.1	0.929791
17.318333	0.1	0.924286
17.320000	0.1	0.919625
17.321667	0.1	0.916077
17.323333	0.1	0.912906
17.325000	0.1	0.909730
17.326667	0.1	0.907118
17.328333	0.1	0.905907
17.330000	0.1	0.906284
17.331667	0.1	0.907569
17.333333	0.1	0.908659
17.335000	0.1	0.908514
17.336667	0.1	0.906601
17.338333	0.1	0.903136
17.340000	0.1	0.899020
17.341667	0.1	0.895527
17.343333	0.1	0.893595
17.345000	0.1	0.893250
17.346667	0.1	0.893897
17.348333	0.1	0.894656
17.350000	0.1	0.894517
17.351667	0.1	0.893003
17.353333	0.1	0.890815
17.355000	0.1	0.889474
17.356667	0.1	0.890098
17.358333	0.1	0.892314
17.360000	0.1	0.894363
17.361667	0.1	0.894205
17.363333	0.1	0.890922
17.365000	0.1	0.885488
17.366667	0.1	0.880118
17.368333	0.1	0.876584
17.370000	0.1	0.874936
17.371667	0.1	0.874074
17.373333	0.1	0.873222
17.375000	0.1	0.872300
17.376667	0.1	0.871341
17.378333	0.1	0.870368
17.380000	0.1	0.869255
17.381667	0.1	0.867615
17.383333	0.1	0.865320
17.385000	0.1	0.862810
17.386667	0.1	0.860700
17.388333	0.1	0.859285
17.390000	0.1	0.858270
17.391667	0.1	0.856780
17.393333	0.1	0.854377
17.395000	0.1	0.851965
17.396667	0.1	0.850819
17.398333	0.1	0.851275
17.400000	0.1	0.852579
17.401667	0.1	0.853515
17.403333	0.1	0.853422
17.405000	0.1	0.852542
17.406667	0.1	0.851392
17.408333	0.1	0.850409
17.410000	0.1	0.849948
17.411667	0.1	0.849916
17.413333	0.1	0.849753
17.415000	0.1	0.848942
17.416667	0.1	0.847271
17.418333	0.1	0.844705
17.420000	0.1	0.841366
17.421667	0.1	0.837687
17.423333	0.1	0.834428
17.425000	0.1	0.832272
17.426667	0.1	0.831233
17.428333	0.1	0.830782
17.430000	0.1	0.830363
17.431667	0.1	0.829608
17.433333	0.1	0.828621
17.435000	0.1	0.828165
17.436667	0.1	0.828770
17.438333	0.1	0.829804
17.440000	0.1	0.830148
17.441667	0.1	0.829515
17.443333	0.1	0.828672
17.445000	0.1	0.828342
17.446667	0.1	0.828546
17.448333	0.1	0.829119
17.450000	0.1	0.829943
17.451667	0.1	0.830460
17.453333	0.1	0.829529
17.455000	0.1	0.826311
17.456667	0.1	0.821082
17.458333	0.1	0.815298
17.460000	0.1	0.810847
17.461667	0.1	0.808509
17.463333	0.1	0.807242
17.465000	0.1	0.805305
17.466667	0.1	0.801887
17.468333	0.1	0.797617
17.470000	0.1	0.793929
17.471667	0.1	0.792230
17.473333	0.1	0.793273
17.475000	0.1	0.796430
17.476667	0.1	0.799755
17.478333	0.1	0.801207
17.480000	0.1	0.799601
17.481667	0.1	0.795042
17.483333	0.1	0.789086
17.485000	0.1	0.783782
17.486667	0.1	0.780257
17.488333	0.1	0.778520
17.490000	0.1	0.777827
17.491667	0.1	0.776774
17.493333	0.1	0.774101
17.495000	0.1	0.769729
17.496667	0.1	0.764844
17.498333	0.1	0.761123
17.500000	0.1	0.759354
17.501667	0.1	0.758586
17.503333	0.1	0.757477
17.505000	0.1	0.755875
17.506667	0.1	0.754455
17.508333	0.1	0.753468
17.510000	0.1	0.752481
17.511667	0.1	0.751019
17.513333	0.1	0.749272
17.515000	0.1	0.747945
17.516667	0.1	0.747433
17.518333	0.1	0.747330
17.520000	0.1	0.746828
17.521667	0.1	0.745216
17.523333	0.1	0.742199
17.525000	0.1	0.738143
17.526667	0.1	0.733924
17.528333	0.1	0.730194
17.530000	0.1	0.726967
17.531667	0.1	0.724038
17.533333	0.1	0.721486
17.535000	0.1	0.719605
17.536667	0.1	0.718627
17.538333	0.1	0.718492
17.540000	0.1	0.718911
17.541667	0.1	0.719735
17.543333	0.1	0.720965
17.545000	0.1	0.722287
17.546667	0.1	0.723037
17.548333	0.1	0.722809
17.550000	0.1	0.721673
17.551667	0.1	0.719866
17.553333	0.1	0.717915
17.555000	0.1	0.716625
17.556667	0.1	0.716550
17.558333	0.1	0.717822
17.560000	0.1	0.720196
17.561667	0.1	0.722697
17.563333	0.1	0.723945
17.565000	0.1	0.723335
17.566667	0.1	0.721244
17.568333	0.1	0.718315
17.570000	0.1	0.715158
17.571667	0.1	0.712681
17.573333	0.1	0.711819
17.575000	0.1	0.712797
17.576667	0.1	0.714813
17.578333	0.1	0.716466
17.580000	0.1	0.716820
17.581667	0.1	0.716164
17.583333	0.1	0.715484
17.585000	0.1	0.715316
17.586667	0.1	0.715381
17.588333	0.1	0.715405
17.590000	0.1	0.715498
17.591667	0.1	0.715693
17.593333	0.1	0.715642
17.595000	0.1	0.715051
17.596667	0.1	0.714059
17.598333	0.1	0.713128
17.600000	0.1	0.712704
17.601667	0.1	0.712634
17.603333	0.1	0.712085
17.605000	0.1	0.710734
17.606667	0.1	0.709486
17.608333	0.1	0.709328
17.610000	0.1	0.710473
17.611667	0.1	0.712718
17.613333	0.1	0.715698
17.615000	0.1	0.718855
17.616667	0.1	0.721733
17.618333	0.1	0.724322
17.620000	0.1	0.726972
17.621667	0.1	0.729882
17.623333	0.1	0.732965
17.625000	0.1	0.736210
17.626667	0.1	0.739759
17.628333	0.1	0.743517
17.630000	0.1	0.746846
17.631667	0.1	0.748774
17.633333	0.1	0.748541
17.635000	0.1	0.746297
17.636667	0.1	0.743386
17.638333	0.1	0.741789
17.640000	0.1	0.743065
17.641667	0.1	0.747312
17.643333	0.1	0.752839
17.645000	0.1	0.757147
17.646667	0.1	0.758809
17.648333	0.1	0.757980
17.650000	0.1	0.755577
17.651667	0.1	0.752988
17.653333	0.1	0.751941
17.655000	0.1	0.753426
17.656667	0.1	0.756979
17.658333	0.1	0.761454
17.660000	0.1	0.765910
17.661667	0.1	0.769454
17.663333	0.1	0.771196
17.665000	0.1	0.771163
17.666667	0.1	0.770651
17.668333	0.1	0.770898
17.670000	0.1	0.771983
17.671667	0.1	0.773487
17.673333	0.1	0.774926
17.675000	0.1	0.775284
17.676667	0.1	0.773738
17.678333	0.1	0.770451
17.680000	0.1	0.765952
17.681667	0.1	0.760863
17.683333	0.1	0.756173
17.685000	0.1	0.753240
17.686667	0.1	0.753277
17.688333	0.1	0.756294
17.690000	0.1	0.760616
17.691667	0.1	0.764336
17.693333	0.1	0.766893
17.695000	0.1	0.768751
17.696667	0.1	0.770129
17.698333	0.1	0.770609
17.700000	0.1	0.769827
17.701667	0.1	0.768071
17.703333	0.1	0.766208
17.705000	0.1	0.764937
17.706667	0.1	0.764225
17.708333	0.1	0.763903
17.710000	0.1	0.763861
17.711667	0.1	0.763349
17.713333	0.1	0.761310
17.715000	0.1	0.757901
17.716667	0.1	0.754627
17.718333	0.1	0.752853
17.720000	0.1	0.752918
17.721667	0.1	0.754148
17.723333	0.1	0.755405
17.725000	0.1	0.755917
17.726667	0.1	0.755610
17.728333	0.1	0.754674
17.730000	0.1	0.753133
17.731667	0.1	0.750832
17.733333	0.1	0.748015
17.735000	0.1	0.745566
17.736667	0.1	0.744225
17.738333	0.1	0.743950
17.740000	0.1	0.744136
17.741667	0.1	0.743624
17.743333	0.1	0.741123
17.745000	0.1	0.736602
17.746667	0.1	0.731354
17.748333	0.1	0.726674
17.750000	0.1	0.723414
17.751667	0.1	0.722036
17.753333	0.1	0.722120
17.755000	0.1	0.722487
17.756667	0.1	0.722255
17.758333	0.1	0.721440
17.760000	0.1	0.720415
17.761667	0.1	0.718990
17.763333	0.1	0.716597
17.765000	0.1	0.713305
17.766667	0.1	0.709891
17.768333	0.1	0.706618
17.770000	0.1	0.703027
17.771667	0.1	0.699302
17.773333	0.1	0.696569
17.775000	0.1	0.695344
17.776667	0.1	0.694795
17.778333	0.1	0.693952
17.780000	0.1	0.692825
17.781667	0.1	0.691903
17.783333	0.1	0.691372
17.785000	0.1	0.691037
17.786667	0.1	0.690147
17.788333	0.1	0.687768
17.790000	0.1	0.684145
17.791667	0.1	0.680950
17.793333	0.1	0.679833
17.795000	0.1	0.680727
17.796667	0.1	0.681840
17.798333	0.1	0.681328
17.800000	0.1	0.678659
17.801667	0.1	0.674650
17.803333	0.1	0.670943
17.805000	0.1	0.669025
17.806667	0.1	0.669379
17.808333	0.1	0.671670
17.810000	0.1	0.675032
17.811667	0.1	0.677938
17.813333	0.1	0.678832
17.815000	0.1	0.677528
17.816667	0.1	0.675530
17.818333	0.1	0.674617
17.820000	0.1	0.675120
17.821667	0.1	0.675963
17.823333	0.1	0.675940
17.825000	0.1	0.674622
17.826667	0.1	0.672517
17.828333	0.1	0.670468
17.830000	0.1	0.669099
17.831667	0.1	0.668881
17.833333	0.1	0.670464
17.835000	0.1	0.674236
17.836667	0.1	0.679414
17.838333	0.1	0.684019
17.840000	0.1	0.686157
17.841667	0.1	0.685053
17.843333	0.1	0.680955
17.845000	0.1	0.675158
17.846667	0.1	0.669989
17.848333	0.1	0.667488
17.850000	0.1	0.668094
17.851667	0.1	0.671027
17.853333	0.1	0.675060
17.855000	0.1	0.678683
17.856667	0.1	0.680587
17.858333	0.1	0.680629
17.860000	0.1	0.679852
17.861667	0.1	0.679498
17.863333	0.1	0.680308
17.865000	0.1	0.682357
17.866667	0.1	0.684797
17.868333	0.1	0.686329
17.870000	0.1	0.686222
17.871667	0.1	0.684801
17.873333	0.1	0.683051
17.875000	0.1	0.681989
17.876667	0.1	0.681984
17.878333	0.1	0.682338
17.880000	0.1	0.682129
17.881667	0.1	0.681560
17.883333	0.1	0.681737
17.885000	0.1	0.683442
17.886667	0.1	0.686520
17.888333	0.1	0.689873
17.890000	0.1	0.692285
17.891667	0.1	0.693430
17.893333	0.1	0.693514
17.895000	0.1	0.692420
17.896667	0.1	0.689868
17.898333	0.1	0.686119
17.900000	0.1	0.682212
17.901667	0.1	0.679498
17.903333	0.1	0.678832
17.905000	0.1	0.679852
17.906667	0.1	0.681290
17.908333	0.1	0.682613
17.910000	0.1	0.684578
17.911667	0.1	0.687842
17.913333	0.1	0.691814
17.915000	0.1	0.695409
17.916667	0.1	0.698320
17.918333	0.1	0.700685
17.920000	0.1	0.702017
17.921667	0.1	0.701686
17.923333	0.1	0.699870
17.925000	0.1	0.697328
17.926667	0.1	0.695065
17.928333	0.1	0.694240
17.930000	0.1	0.695577
17.931667	0.1	0.698511
17.933333	0.1	0.701556
17.935000	0.1	0.703656
17.936667	0.1	0.704429
17.938333	0.1	0.703498
17.940000	0.1	0.700820
17.941667	0.1	0.697090
17.943333	0.1	0.693207
17.945000	0.1	0.689737
17.946667	0.1	0.686790
17.948333	0.1	0.684001
17.950000	0.1	0.681179
17.951667	0.1	0.678934
17.953333	0.1	0.678152
17.955000	0.1	0.678939
17.956667	0.1	0.680923
17.958333	0.1	0.683833
17.960000	0.1	0.687176
17.961667	0.1	0.689910
17.963333	0.1	0.690822
17.965000	0.1	0.689588
17.966667	0.1	0.687223
17.968333	0.1	0.685221
17.970000	0.1	0.684457
17.971667	0.1	0.684587
17.973333	0.1	0.684164
17.975000	0.1	0.681593
17.976667	0.1	0.676252
17.978333	0.1	0.669314
17.980000	0.1	0.663172
17.981667	0.1	0.659483
17.983333	0.1	0.658003
17.985000	0.1	0.657500
17.986667	0.1	0.657113
17.988333	0.1	0.656517
17.990000	0.1	0.655409
17.991667	0.1	0.653700
17.993333	0.1	0.651754
17.995000	0.1	0.650091
17.996667	0.1	0.648974
17.998333	0.1	0.648038
18.000000	0.1	0.646529
18.001667	0.1	0.644512
18.003333	0.1	0.643190
18.005000	0.1	0.643395
18.006667	0.1	0.644322
18.008333	0.1	0.644196
18.010000	0.1	0.641961
18.011667	0.1	0.638207
18.013333	0.1	0.634706
18.015000	0.1	0.632782
18.016667	0.1	0.632219
18.018333	0.1	0.631846
18.020000	0.1	0.630654
18.021667	0.1	0.627907
18.023333	0.1	0.623018
18.025000	0.1	0.616284
18.026667	0.1	0.609099
18.028333	0.1	0.603059
18.030000	0.1	0.598994
18.031667	0.1	0.597197
18.033333	0.1	0.597532
18.035000	0.1	0.598812
18.036667	0.1	0.599641
18.038333	0.1	0.599818
18.040000	0.1	0.599865
18.041667	0.1	0.599916
18.043333	0.1	0.600009
18.045000	0.1	0.600410
18.046667	0.1	0.600959
18.048333	0.1	0.600806
18.050000	0.1	0.599222
18.051667	0.1	0.596303
18.053333	0.1	0.592922
18.055000	0.1	0.590305
18.056667	0.1	0.589443
18.058333	0.1	0.590668
18.060000	0.1	0.593327
18.061667	0.1	0.595995
18.063333	0.1	0.597229
18.065000	0.1	0.596363
18.066667	0.1	0.593709
18.068333	0.1	0.590114
18.070000	0.1	0.586607
18.071667	0.1	0.584028
18.073333	0.1	0.582803
18.075000	0.1	0.583087
18.076667	0.1	0.584805
18.078333	0.1	0.587320
18.080000	0.1	0.589504
18.081667	0.1	0.590463
18.083333	0.1	0.590184
18.085000	0.1	0.589085
18.086667	0.1	0.587301
18.088333	0.1	0.585266
18.090000	0.1	0.584442
18.091667	0.1	0.586086
18.093333	0.1	0.589946
18.095000	0.1	0.594961
18.096667	0.1	0.600205
18.098333	0.1	0.605034
18.100000	0.1	0.609136
18.101667	0.1	0.612698
18.103333	0.1	0.616196
18.105000	0.1	0.619586
18.106667	0.1	0.622128
18.108333	0.1	0.623078
18.110000	0.1	0.622179
18.111667	0.1	0.619688
18.113333	0.1	0.616484
18.115000	0.1	0.613648
18.116667	0.1	0.611576
18.118333	0.1	0.609714
18.120000	0.1	0.607106
18.121667	0.1	0.603143
18.123333	0.1	0.598398
18.125000	0.1	0.594649
18.126667	0.1	0.593830
18.128333	0.1	0.596810
18.130000	0.1	0.602794
18.131667	0.1	0.609616
18.133333	0.1	0.615064
18.135000	0.1	0.618412
18.136667	0.1	0.620377
18.138333	0.1	0.621509
18.140000	0.1	0.621653
18.141667	0.1	0.620792
18.143333	0.1	0.619208
18.145000	0.1	0.617122
18.146667	0.1	0.614752
18.148333	0.1	0.612731
18.150000	0.1	0.612154
18.151667	0.1	0.613774
18.153333	0.1	0.617336
18.155000	0.1	0.621774
18.156667	0.1	0.625802
18.158333	0.1	0.628531
18.160000	0.1	0.629877
18.161667	0.1	0.630273
18.163333	0.1	0.630328
18.165000	0.1	0.630845
18.166667	0.1	0.632280
18.168333	0.1	0.634389
18.170000	0.1	0.636522
18.171667	0.1	0.638072
18.173333	0.1	0.638659
18.175000	0.1	0.638538
18.176667	0.1	0.638408
18.178333	0.1	0.638771
18.180000	0.1	0.639656
18.181667	0.1	0.640759
18.183333	0.1	0.641486
18.185000	0.1	0.641108
18.186667	0.1	0.639404
18.188333	0.1	0.636936
18.190000	0.1	0.634482
18.191667	0.1	0.632810
18.193333	0.1	0.632703
18.195000	0.1	0.634408
18.196667	0.1	0.637295
18.198333	0.1	0.640475
18.200000	0.1	0.643241
18.201667	0.1	0.645104
18.203333	0.1	0.645877
18.205000	0.1	0.645774
18.206667	0.1	0.645062
18.208333	0.1	0.643982
18.210000	0.1	0.643251
18.211667	0.1	0.643572
18.213333	0.1	0.644354
18.215000	0.1	0.644098
18.216667	0.1	0.642138
18.218333	0.1	0.638980
18.220000	0.1	0.635087
18.221667	0.1	0.630482
18.223333	0.1	0.625653
18.225000	0.1	0.621937
18.226667	0.1	0.620587
18.228333	0.1	0.621905
18.230000	0.1	0.625262
18.231667	0.1	0.629504
18.233333	0.1	0.633546
18.235000	0.1	0.636680
18.236667	0.1	0.638263
18.238333	0.1	0.637854
18.240000	0.1	0.635758
18.241667	0.1	0.632945
18.243333	0.1	0.630491
18.245000	0.1	0.629066
18.246667	0.1	0.628466
18.248333	0.1	0.627884
18.250000	0.1	0.626841
18.251667	0.1	0.625392
18.253333	0.1	0.623558
18.255000	0.1	0.621178
18.256667	0.1	0.618128
18.258333	0.1	0.614366
18.260000	0.1	0.610226
18.261667	0.1	0.606677
18.263333	0.1	0.604792
18.265000	0.1	0.605001
18.266667	0.1	0.607073
18.268333	0.1	0.610286
18.270000	0.1	0.613518
18.271667	0.1	0.615567
18.273333	0.1	0.615758
18.275000	0.1	0.614449
18.276667	0.1	0.612843
18.278333	0.1	0.612084
18.280000	0.1	0.612470
18.281667	0.1	0.613350
18.283333	0.1	0.613383
18.285000	0.1	0.611353
18.286667	0.1	0.607246
18.288333	0.1	0.602542
18.290000	0.1	0.599143
18.291667	0.1	0.598198
18.293333	0.1	0.599502
18.295000	0.1	0.601574
18.296667	0.1	0.602636
18.298333	0.1	0.601979
18.300000	0.1	0.600377
18.301667	0.1	0.598957
18.303333	0.1	0.597849
18.305000	0.1	0.596554
18.306667	0.1	0.595036
18.308333	0.1	0.594002
18.310000	0.1	0.594249
18.311667	0.1	0.595963
18.313333	0.1	0.598351
18.315000	0.1	0.600219
18.316667	0.1	0.600936
18.318333	0.1	0.600787
18.320000	0.1	0.600661
18.321667	0.1	0.601579
18.323333	0.1	0.603832
18.325000	0.1	0.606347
18.326667	0.1	0.607418
18.328333	0.1	0.606510
18.330000	0.1	0.604708
18.331667	0.1	0.603292
18.333333	0.1	0.602617
18.335000	0.1	0.602510
18.336667	0.1	0.603287
18.338333	0.1	0.605574
18.340000	0.1	0.608964
18.341667	0.1	0.611925
18.343333	0.1	0.613416
18.345000	0.1	0.613695
18.346667	0.1	0.613574
18.348333	0.1	0.613611
18.350000	0.1	0.614100
18.351667	0.1	0.615199
18.353333	0.1	0.616843
18.355000	0.1	0.618473
18.356667	0.1	0.619255
18.358333	0.1	0.618608
18.360000	0.1	0.616745
18.361667	0.1	0.614738
18.363333	0.1	0.613551
18.365000	0.1	0.613127
18.366667	0.1	0.612643
18.368333	0.1	0.611441
18.370000	0.1	0.609588
18.371667	0.1	0.607669
18.373333	0.1	0.606440
18.375000	0.1	0.606910
18.376667	0.1	0.610012
18.378333	0.1	0.615534
18.380000	0.1	0.621849
18.381667	0.1	0.626715
18.383333	0.1	0.628536
18.385000	0.1	0.627339
18.386667	0.1	0.624587
18.388333	0.1	0.621858
18.390000	0.1	0.620079
18.391667	0.1	0.619846
18.393333	0.1	0.621453
18.395000	0.1	0.624442
18.396667	0.1	0.627893
18.398333	0.1	0.631274
18.400000	0.1	0.634282
18.401667	0.1	0.636354
18.403333	0.1	0.637039
18.405000	0.1	0.636433
18.406667	0.1	0.634911
18.408333	0.1	0.632778
18.410000	0.1	0.630431
18.411667	0.1	0.628703
18.413333	0.1	0.628629
18.415000	0.1	0.630431
18.416667	0.1	0.633090
18.418333	0.1	0.635316
18.420000	0.1	0.636578
18.421667	0.1	0.637062
18.423333	0.1	0.637174
18.425000	0.1	0.637006
18.426667	0.1	0.636471
18.428333	0.1	0.635721
18.430000	0.1	0.635162
18.431667	0.1	0.635320
18.433333	0.1	0.636750
18.435000	0.1	0.639344
18.436667	0.1	0.641993
18.438333	0.1	0.643507
18.440000	0.1	0.643595
18.441667	0.1	0.642715
18.443333	0.1	0.641514
18.445000	0.1	0.640526
18.446667	0.1	0.639725
18.448333	0.1	0.638426
18.450000	0.1	0.636121
18.451667	0.1	0.633132
18.453333	0.1	0.630477
18.455000	0.1	0.629202
18.456667	0.1	0.629351
18.458333	0.1	0.629975
18.460000	0.1	0.630156
18.461667	0.1	0.629583
18.463333	0.1	0.628396
18.465000	0.1	0.627046
18.466667	0.1	0.626133
18.468333	0.1	0.626189
18.470000	0.1	0.627395
18.471667	0.1	0.629011
18.473333	0.1	0.629639
18.475000	0.1	0.628605
18.476667	0.1	0.626426
18.478333	0.1	0.623981
18.480000	0.1	0.622175
18.481667	0.1	0.621616
18.483333	0.1	0.621779
18.485000	0.1	0.621313
18.486667	0.1	0.619390
18.488333	0.1	0.616401
18.490000	0.1	0.613541
18.491667	0.1	0.612047
18.493333	0.1	0.612396
18.495000	0.1	0.614114
18.496667	0.1	0.615991
18.498333	0.1	0.616652
18.500000	0.1	0.615418
18.501667	0.1	0.612857
18.503333	0.1	0.610175
18.505000	0.1	0.608289
18.506667	0.1	0.607562
18.508333	0.1	0.608014
18.510000	0.1	0.608922
18.511667	0.1	0.608517
18.513333	0.1	0.605248
18.515000	0.1	0.599376
18.516667	0.1	0.592936
18.518333	0.1	0.588046
18.520000	0.1	0.585555
18.521667	0.1	0.585085
18.523333	0.1	0.585569
18.525000	0.1	0.585485
18.526667	0.1	0.583804
18.528333	0.1	0.581238
18.530000	0.1	0.579506
18.531667	0.1	0.579325
18.533333	0.1	0.579995
18.535000	0.1	0.580684
18.536667	0.1	0.581122
18.538333	0.1	0.581015
18.540000	0.1	0.579953
18.541667	0.1	0.577886
18.543333	0.1	0.575120
18.545000	0.1	0.572172
18.546667	0.1	0.569494
18.548333	0.1	0.567115
18.550000	0.1	0.564870
18.551667	0.1	0.562840
18.553333	0.1	0.561243
18.555000	0.1	0.560326
18.556667	0.1	0.560298
18.558333	0.1	0.560954
18.560000	0.1	0.561634
18.561667	0.1	0.561774
18.563333	0.1	0.561327
18.565000	0.1	0.560875
18.566667	0.1	0.561150
18.568333	0.1	0.562221
18.570000	0.1	0.563357
18.571667	0.1	0.563692
18.573333	0.1	0.562770
18.575000	0.1	0.560726
18.576667	0.1	0.558458
18.578333	0.1	0.557294
18.580000	0.1	0.557997
18.581667	0.1	0.560330
18.583333	0.1	0.563529
18.585000	0.1	0.566700
18.586667	0.1	0.568796
18.588333	0.1	0.568801
18.590000	0.1	0.566263
18.591667	0.1	0.561532
18.593333	0.1	0.556028
18.595000	0.1	0.552111
18.596667	0.1	0.551655
18.598333	0.1	0.554472
18.600000	0.1	0.558896
18.601667	0.1	0.563366
18.603333	0.1	0.566621
18.605000	0.1	0.567506
18.606667	0.1	0.565941
18.608333	0.1	0.563189
18.610000	0.1	0.560791
18.611667	0.1	0.559702
18.613333	0.1	0.560260
18.615000	0.1	0.562556
18.616667	0.1	0.566589
18.618333	0.1	0.571534
18.620000	0.1	0.575348
18.621667	0.1	0.575981
18.623333	0.1	0.573122
18.625000	0.1	0.568600
18.626667	0.1	0.564987
18.628333	0.1	0.564004
18.630000	0.1	0.565997
18.631667	0.1	0.570137
18.633333	0.1	0.574924
18.635000	0.1	0.579050
18.636667	0.1	0.581751
18.638333	0.1	0.582743
18.640000	0.1	0.582323
18.641667	0.1	0.580885
18.643333	0.1	0.578403
18.645000	0.1	0.574980
18.646667	0.1	0.571264
18.648333	0.1	0.568391
18.650000	0.1	0.567427
18.651667	0.1	0.568544
18.653333	0.1	0.571031
18.655000	0.1	0.573709
18.656667	0.1	0.575250
18.658333	0.1	0.574919
18.660000	0.1	0.573122
18.661667	0.1	0.571231
18.663333	0.1	0.570780
18.665000	0.1	0.572577
18.666667	0.1	0.576423
18.668333	0.1	0.581462
18.670000	0.1	0.586733
18.671667	0.1	0.591567
18.673333	0.1	0.595460
18.675000	0.1	0.597695
18.676667	0.1	0.597672
18.678333	0.1	0.595395
18.680000	0.1	0.591683
18.681667	0.1	0.587776
18.683333	0.1	0.584661
18.685000	0.1	0.582770
18.686667	0.1	0.582137
18.688333	0.1	0.582552
18.690000	0.1	0.583534
18.691667	0.1	0.584656
18.693333	0.1	0.585965
18.695000	0.1	0.587604
18.696667	0.1	0.589136
18.698333	0.1	0.589821
18.700000	0.1	0.589509
18.701667	0.1	0.588722
18.703333	0.1	0.587851
18.705000	0.1	0.586654
18.706667	0.1	0.584559
18.708333	0.1	0.581471
18.710000	0.1	0.578174
18.711667	0.1	0.575851
18.713333	0.1	0.575217
18.715000	0.1	0.576149
18.716667	0.1	0.578109
18.718333	0.1	0.580810
18.720000	0.1	0.583837
18.721667	0.1	0.586193
18.723333	0.1	0.587208
18.725000	0.1	0.587245
18.726667	0.1	0.587231
18.728333	0.1	0.587963
18.730000	0.1	0.589588
18.731667	0.1	0.591394
18.733333	0.1	0.592531
18.735000	0.1	0.593089
18.736667	0.1	0.593681
18.738333	0.1	0.594258
18.740000	0.1	0.594473
18.741667	0.1	0.594342
18.743333	0.1	0.593900
18.745000	0.1	0.592875
18.746667	0.1	0.590896
18.748333	0.1	0.587548
18.750000	0.1	0.582905
18.751667	0.1	0.578086
18.753333	0.1	0.574547
18.755000	0.1	0.573066
18.756667	0.1	0.573359
18.758333	0.1	0.574165
18.760000	0.1	0.574267
18.761667	0.1	0.573560
18.763333	0.1	0.572563
18.765000	0.1	0.571213
18.766667	0.1	0.569187
18.768333	0.1	0.567152
18.770000	0.1	0.566551
18.771667	0.1	0.567767
18.773333	0.1	0.569476
18.775000	0.1	0.570444
18.776667	0.1	0.571157
18.778333	0.1	0.572857
18.780000	0.1	0.575748
18.781667	0.1	0.578715
18.783333	0.1	0.580354
18.785000	0.1	0.580288
18.786667	0.1	0.579427
18.788333	0.1	0.578533
18.790000	0.1	0.577164
18.791667	0.1	0.574770
18.793333	0.1	0.571781
18.795000	0.1	0.569266
18.796667	0.1	0.568358
18.798333	0.1	0.569802
18.800000	0.1	0.573392
18.801667	0.1	0.577848
18.803333	0.1	0.581676
18.805000	0.1	0.584149
18.806667	0.1	0.585411
18.808333	0.1	0.586086
18.810000	0.1	0.586775
18.811667	0.1	0.587804
18.813333	0.1	0.588899
18.815000	0.1	0.589062
18.816667	0.1	0.587492
18.818333	0.1	0.584815
18.820000	0.1	0.582724
18.821667	0.1	0.582500
18.823333	0.1	0.584289
18.825000	0.1	0.587888
18.826667	0.1	0.593280
18.828333	0.1	0.600070
18.830000	0.1	0.607194
18.831667	0.1	0.613686
18.833333	0.1	0.619031
18.835000	0.1	0.622608
18.836667	0.1	0.623865
18.838333	0.1	0.623381
18.840000	0.1	0.622626
18.841667	0.1	0.622692
18.843333	0.1	0.624093
18.845000	0.1	0.627115
18.846667	0.1	0.631493
18.848333	0.1	0.636317
18.850000	0.1	0.640796
18.851667	0.1	0.644708
18.853333	0.1	0.648103
18.855000	0.1	0.650887
18.856667	0.1	0.653039
18.858333	0.1	0.655013
18.860000	0.1	0.657327
18.861667	0.1	0.659949
18.863333	0.1	0.662496
18.865000	0.1	0.664825
18.866667	0.1	0.667004
18.868333	0.1	0.669090
18.870000	0.1	0.671255
18.871667	0.1	0.673989
18.873333	0.1	0.677924
18.875000	0.1	0.683228
18.876667	0.1	0.688946
18.878333	0.1	0.693635
18.880000	0.1	0.696736
18.881667	0.1	0.698809
18.883333	0.1	0.700457
18.885000	0.1	0.701589
18.886667	0.1	0.701863
18.888333	0.1	0.701584
18.890000	0.1	0.701761
18.891667	0.1	0.703246
18.893333	0.1	0.706171
18.895000	0.1	0.710203
18.896667	0.1	0.715000
18.898333	0.1	0.720187
18.900000	0.1	0.725314
18.901667	0.1	0.729589
18.903333	0.1	0.732066
18.905000	0.1	0.732592
18.906667	0.1	0.732038
18.908333	0.1	0.731358
18.910000	0.1	0.730809
18.911667	0.1	0.730273
18.913333	0.1	0.729770
18.915000	0.1	0.729449
18.916667	0.1	0.729179
18.918333	0.1	0.728704
18.920000	0.1	0.728308
18.921667	0.1	0.728788
18.923333	0.1	0.730418
18.925000	0.1	0.732685
18.926667	0.1	0.735209
18.928333	0.1	0.737687
18.930000	0.1	0.738921
18.931667	0.1	0.737286
18.933333	0.1	0.732448
18.935000	0.1	0.726050
18.936667	0.1	0.720327
18.938333	0.1	0.716182
18.940000	0.1	0.713174
18.941667	0.1	0.710948
18.943333	0.1	0.709333
18.945000	0.1	0.707554
18.946667	0.1	0.704569
18.948333	0.1	0.699894
18.950000	0.1	0.694110
18.951667	0.1	0.688578
18.953333	0.1	0.684271
18.955000	0.1	0.681230
18.956667	0.1	0.679046
18.958333	0.1	0.677216
18.960000	0.1	0.675200
18.961667	0.1	0.672359
18.963333	0.1	0.668359
18.965000	0.1	0.663847
18.966667	0.1	0.660019
18.968333	0.1	0.657346
18.970000	0.1	0.655074
18.971667	0.1	0.652056
18.973333	0.1	0.647912
18.975000	0.1	0.643320
18.976667	0.1	0.639502
18.978333	0.1	0.637262
18.980000	0.1	0.636280
18.981667	0.1	0.635558
18.983333	0.1	0.634692
18.985000	0.1	0.634124
18.986667	0.1	0.634161
18.988333	0.1	0.634217
18.990000	0.1	0.633337
18.991667	0.1	0.631236
18.993333	0.1	0.628405
18.995000	0.1	0.625281
18.996667	0.1	0.621723
18.998333	0.1	0.617420
19.000000	0.1	0.612359
19.001667	0.1	0.606813
19.003333	0.1	0.601113
19.005000	0.1	0.595688
19.006667	0.1	0.590961
19.008333	0.1	0.587376
19.010000	0.1	0.585448
19.011667	0.1	0.585243
19.013333	0.1	0.585914
19.015000	0.1	0.586407
19.016667	0.1	0.586421
19.018333	0.1	0.586193
19.020000	0.1	0.585746
19.021667	0.1	0.584964
19.023333	0.1	0.584130
19.025000	0.1	0.583772
19.026667	0.1	0.584018
19.028333	0.1	0.584465
19.030000	0.1	0.584656
19.031667	0.1	0.584587
19.033333	0.1	0.584386
19.035000	0.1	0.583730
19.036667	0.1	0.582105
19.038333	0.1	0.579255
19.040000	0.1	0.575189
19.041667	0.1	0.569960
19.043333	0.1	0.563976
19.045000	0.1	0.558407
19.046667	0.1	0.554603
19.048333	0.1	0.553145
19.050000	0.1	0.553518
19.051667	0.1	0.554654
19.053333	0.1	0.555720
19.055000	0.1	0.556610
19.056667	0.1	0.557611
19.058333	0.1	0.558659
19.060000	0.1	0.559483
19.061667	0.1	0.560097
19.063333	0.1	0.560242
19.065000	0.1	0.559059
19.066667	0.1	0.556023
19.068333	0.1	0.551734
19.070000	0.1	0.547739
19.071667	0.1	0.545555
19.073333	0.1	0.545746
19.075000	0.1	0.548013
19.076667	0.1	0.551627
19.078333	0.1	0.555501
19.080000	0.1	0.558337
19.081667	0.1	0.559287
19.083333	0.1	0.558659
19.085000	0.1	0.557783
19.086667	0.1	0.557788
19.088333	0.1	0.558519
19.090000	0.1	0.558980
19.091667	0.1	0.558742
19.093333	0.1	0.558225
19.095000	0.1	0.557718
19.096667	0.1	0.557038
19.098333	0.1	0.556181
19.100000	0.1	0.555543
19.101667	0.1	0.555534
19.103333	0.1	0.556223
19.105000	0.1	0.557243
19.106667	0.1	0.557941
19.108333	0.1	0.557713
19.110000	0.1	0.556391
19.111667	0.1	0.554728
19.113333	0.1	0.554072
19.115000	0.1	0.555255
19.116667	0.1	0.557746
19.118333	0.1	0.559823
19.120000	0.1	0.559646
19.121667	0.1	0.556652
19.123333	0.1	0.552055
19.125000	0.1	0.548162
19.126667	0.1	0.547087
19.128333	0.1	0.549848
19.130000	0.1	0.555916
19.131667	0.1	0.563180
19.133333	0.1	0.568908
19.135000	0.1	0.571487
19.136667	0.1	0.571203
19.138333	0.1	0.569355
19.140000	0.1	0.567036
19.141667	0.1	0.564759
19.143333	0.1	0.562826
19.145000	0.1	0.561280
19.146667	0.1	0.560102
19.148333	0.1	0.559767
19.150000	0.1	0.560945
19.151667	0.1	0.563483
19.153333	0.1	0.566244
19.155000	0.1	0.567744
19.156667	0.1	0.567124
19.158333	0.1	0.564745
19.160000	0.1	0.561979
19.161667	0.1	0.560503
19.163333	0.1	0.561597
19.165000	0.1	0.565234
19.166667	0.1	0.569788
19.168333	0.1	0.573322
19.170000	0.1	0.574943
19.171667	0.1	0.574910
19.173333	0.1	0.574254
19.175000	0.1	0.574179
19.176667	0.1	0.575250
19.178333	0.1	0.577178
19.180000	0.1	0.579450
19.181667	0.1	0.582030
19.183333	0.1	0.585038
19.185000	0.1	0.588251
19.186667	0.1	0.591278
19.188333	0.1	0.593653
19.190000	0.1	0.594752
19.191667	0.1	0.594240
19.193333	0.1	0.592479
19.195000	0.1	0.590053
19.196667	0.1	0.587441
19.198333	0.1	0.585015
19.200000	0.1	0.583045
19.201667	0.1	0.581592
19.203333	0.1	0.580535
19.205000	0.1	0.579585
19.206667	0.1	0.578356
19.208333	0.1	0.576521
19.210000	0.1	0.574267
19.211667	0.1	0.572205
19.213333	0.1	0.570794
19.215000	0.1	0.570011
19.216667	0.1	0.569657
19.218333	0.1	0.569457
19.220000	0.1	0.568954
19.221667	0.1	0.568121
19.223333	0.1	0.567683
19.225000	0.1	0.568051
19.226667	0.1	0.568884
19.228333	0.1	0.569620
19.230000	0.1	0.569681
19.231667	0.1	0.568698
19.233333	0.1	0.566971
19.235000	0.1	0.565276
19.236667	0.1	0.563907
19.238333	0.1	0.562267
19.240000	0.1	0.559711
19.241667	0.1	0.556172
19.243333	0.1	0.552135
19.245000	0.1	0.548200
19.246667	0.1	0.544684
19.248333	0.1	0.541545
19.250000	0.1	0.538714
19.251667	0.1	0.536228
19.253333	0.1	0.533811
19.255000	0.1	0.530882
19.256667	0.1	0.527375
19.258333	0.1	0.523939
19.260000	0.1	0.521382
19.261667	0.1	0.520446
19.263333	0.1	0.521336
19.265000	0.1	0.523240
19.266667	0.1	0.524879
19.268333	0.1	0.525573
19.270000	0.1	0.525364
19.271667	0.1	0.524381
19.273333	0.1	0.522607
19.275000	0.1	0.520330
19.276667	0.1	0.518262
19.278333	0.1	0.516865
19.280000	0.1	0.515678
19.281667	0.1	0.513606
19.283333	0.1	0.510127
19.285000	0.1	0.506151
19.286667	0.1	0.503361
19.288333	0.1	0.502616
19.290000	0.1	0.503398
19.291667	0.1	0.504805
19.293333	0.1	0.506435
19.295000	0.1	0.508116
19.296667	0.1	0.509177
19.298333	0.1	0.508642
19.300000	0.1	0.506253
19.301667	0.1	0.503091
19.303333	0.1	0.500823
19.305000	0.1	0.499939
19.306667	0.1	0.499072
19.308333	0.1	0.496875
19.310000	0.1	0.493852
19.311667	0.1	0.491901
19.313333	0.1	0.492046
19.315000	0.1	0.493117
19.316667	0.1	0.493126
19.318333	0.1	0.491519
19.320000	0.1	0.489140
19.321667	0.1	0.486993
19.323333	0.1	0.485918
19.325000	0.1	0.486434
19.326667	0.1	0.488288
19.328333	0.1	0.490574
19.330000	0.1	0.492251
19.331667	0.1	0.492488
19.333333	0.1	0.491226
19.335000	0.1	0.489410
19.336667	0.1	0.488204
19.338333	0.1	0.488278
19.340000	0.1	0.489689
19.341667	0.1	0.491817
19.343333	0.1	0.493666
19.345000	0.1	0.494840
19.346667	0.1	0.495897
19.348333	0.1	0.497377
19.350000	0.1	0.499072
19.351667	0.1	0.500674
19.353333	0.1	0.502071
19.355000	0.1	0.502658
19.356667	0.1	0.501745
19.358333	0.1	0.499785
19.360000	0.1	0.498323
19.361667	0.1	0.498467
19.363333	0.1	0.499752
19.365000	0.1	0.500744
19.366667	0.1	0.500316
19.368333	0.1	0.498095
19.370000	0.1	0.494532
19.371667	0.1	0.490737
19.373333	0.1	0.487850
19.375000	0.1	0.486416
19.376667	0.1	0.486537
19.378333	0.1	0.488092
19.380000	0.1	0.490560
19.381667	0.1	0.493056
19.383333	0.1	0.494993
19.385000	0.1	0.496600
19.386667	0.1	0.498355
19.388333	0.1	0.500102
19.390000	0.1	0.501205
19.391667	0.1	0.501382
19.393333	0.1	0.501075
19.395000	0.1	0.501191
19.396667	0.1	0.502411
19.398333	0.1	0.504563
19.400000	0.1	0.506872
19.401667	0.1	0.508698
19.403333	0.1	0.509964
19.405000	0.1	0.511110
19.406667	0.1	0.512819
19.408333	0.1	0.515501
19.410000	0.1	0.518742
19.411667	0.1	0.521466
19.413333	0.1	0.522700
19.415000	0.1	0.521969
19.416667	0.1	0.519403
19.418333	0.1	0.515766
19.420000	0.1	0.512339
19.421667	0.1	0.510360
19.423333	0.1	0.510169
19.425000	0.1	0.511156
19.426667	0.1	0.512726
19.428333	0.1	0.514598
19.430000	0.1	0.516600
19.431667	0.1	0.518663
19.433333	0.1	0.520539
19.435000	0.1	0.521657
19.436667	0.1	0.521662
19.438333	0.1	0.520819
19.440000	0.1	0.519715
19.441667	0.1	0.518747
19.443333	0.1	0.518071
19.445000	0.1	0.517806
19.446667	0.1	0.517825
19.448333	0.1	0.517746
19.450000	0.1	0.517578
19.451667	0.1	0.517759
19.453333	0.1	0.518458
19.455000	0.1	0.519329
19.456667	0.1	0.519790
19.458333	0.1	0.519273
19.460000	0.1	0.517340
19.461667	0.1	0.513773
19.463333	0.1	0.508898
19.465000	0.1	0.503976
19.466667	0.1	0.500879
19.468333	0.1	0.500777
19.470000	0.1	0.503380
19.471667	0.1	0.507375
19.473333	0.1	0.511012
19.475000	0.1	0.512702
19.476667	0.1	0.511995
19.478333	0.1	0.509783
19.480000	0.1	0.507114
19.481667	0.1	0.504316
19.483333	0.1	0.501424
19.485000	0.1	0.498635
19.486667	0.1	0.496218
19.488333	0.1	0.494570
19.490000	0.1	0.494262
19.491667	0.1	0.495408
19.493333	0.1	0.497373
19.495000	0.1	0.499259
19.496667	0.1	0.500353
19.498333	0.1	0.500195
19.500000	0.1	0.498793
19.501667	0.1	0.496963
19.503333	0.1	0.495818
19.505000	0.1	0.495757
19.506667	0.1	0.496111
19.508333	0.1	0.495627
19.510000	0.1	0.493256
19.511667	0.1	0.488935
19.513333	0.1	0.483627
19.515000	0.1	0.478439
19.516667	0.1	0.474295
19.518333	0.1	0.471985
19.520000	0.1	0.471645
19.521667	0.1	0.472739
19.523333	0.1	0.474676
19.525000	0.1	0.476926
19.526667	0.1	0.478849
19.528333	0.1	0.479887
19.530000	0.1	0.479892
19.531667	0.1	0.479170
19.533333	0.1	0.478243
19.535000	0.1	0.477615
19.536667	0.1	0.477633
19.538333	0.1	0.478113
19.540000	0.1	0.478472
19.541667	0.1	0.478383
19.543333	0.1	0.478001
19.545000	0.1	0.477624
19.546667	0.1	0.477578
19.548333	0.1	0.477815
19.550000	0.1	0.477792
19.551667	0.1	0.476930
19.553333	0.1	0.474998
19.555000	0.1	0.472143
19.556667	0.1	0.469233
19.558333	0.1	0.467808
19.560000	0.1	0.469186
19.561667	0.1	0.473359
19.563333	0.1	0.478611
19.565000	0.1	0.482155
19.566667	0.1	0.482001
19.568333	0.1	0.478830
19.570000	0.1	0.475305
19.571667	0.1	0.473512
19.573333	0.1	0.473657
19.575000	0.1	0.474714
19.576667	0.1	0.475701
19.578333	0.1	0.476432
19.580000	0.1	0.477233
19.581667	0.1	0.478323
19.583333	0.1	0.479692
19.585000	0.1	0.481112
19.586667	0.1	0.482369
19.588333	0.1	0.483603
19.590000	0.1	0.485224
19.591667	0.1	0.487319
19.593333	0.1	0.489578
19.595000	0.1	0.491831
19.596667	0.1	0.494071
19.598333	0.1	0.495827
19.600000	0.1	0.496227
19.601667	0.1	0.495012
19.603333	0.1	0.493103
19.605000	0.1	0.491994
19.606667	0.1	0.492451
19.608333	0.1	0.493783
19.610000	0.1	0.494816
19.611667	0.1	0.495245
19.613333	0.1	0.495790
19.615000	0.1	0.497415
19.616667	0.1	0.500446
19.618333	0.1	0.504274
19.620000	0.1	0.507860
19.621667	0.1	0.510267
19.623333	0.1	0.510928
19.625000	0.1	0.510081
19.626667	0.1	0.508917
19.628333	0.1	0.508912
19.630000	0.1	0.510770
19.631667	0.1	0.513759
19.633333	0.1	0.516516
19.635000	0.1	0.518439
19.636667	0.1	0.520055
19.638333	0.1	0.522081
19.640000	0.1	0.524870
19.641667	0.1	0.528744
19.643333	0.1	0.533555
19.645000	0.1	0.538109
19.646667	0.1	0.540949
19.648333	0.1	0.541592
19.650000	0.1	0.540586
19.651667	0.1	0.538947
19.653333	0.1	0.537606
19.655000	0.1	0.537122
19.656667	0.1	0.537545
19.658333	0.1	0.538770
19.660000	0.1	0.540768
19.661667	0.1	0.543138
19.663333	0.1	0.544856
19.665000	0.1	0.545210
19.666667	0.1	0.544456
19.668333	0.1	0.543464
19.670000	0.1	0.543003
19.671667	0.1	0.543245
19.673333	0.1	0.544079
19.675000	0.1	0.545592
19.676667	0.1	0.547469
19.678333	0.1	0.548800
19.680000	0.1	0.548926
19.681667	0.1	0.547827
19.683333	0.1	0.546114
19.685000	0.1	0.544847
19.686667	0.1	0.544647
19.688333	0.1	0.545294
19.690000	0.1	0.546300
19.691667	0.1	0.547473
19.693333	0.1	0.548982
19.695000	0.1	0.550621
19.696667	0.1	0.551417
19.698333	0.1	0.550724
19.700000	0.1	0.549410
19.701667	0.1	0.548945
19.703333	0.1	0.549532
19.705000	0.1	0.550160
19.706667	0.1	0.549885
19.708333	0.1	0.548395
19.710000	0.1	0.546016
19.711667	0.1	0.543497
19.713333	0.1	0.541611
19.715000	0.1	0.540740
19.716667	0.1	0.540740
19.718333	0.1	0.540973
19.720000	0.1	0.540465
19.721667	0.1	0.538635
19.723333	0.1	0.536130
19.725000	0.1	0.534207
19.726667	0.1	0.533266
19.728333	0.1	0.532796
19.730000	0.1	0.532344
19.731667	0.1	0.531911
19.733333	0.1	0.531957
19.735000	0.1	0.533038
19.736667	0.1	0.534868
19.738333	0.1	0.536242
19.740000	0.1	0.535939
19.741667	0.1	0.533857
19.743333	0.1	0.531250
19.745000	0.1	0.529522
19.746667	0.1	0.529066
19.748333	0.1	0.529503
19.750000	0.1	0.530542
19.751667	0.1	0.532251
19.753333	0.1	0.534705
19.755000	0.1	0.537653
19.756667	0.1	0.540437
19.758333	0.1	0.542291
19.760000	0.1	0.542910
19.761667	0.1	0.542542
19.763333	0.1	0.541424
19.765000	0.1	0.539734
19.766667	0.1	0.538044
19.768333	0.1	0.537098
19.770000	0.1	0.537224
19.771667	0.1	0.538114
19.773333	0.1	0.539101
19.775000	0.1	0.539599
19.776667	0.1	0.539529
19.778333	0.1	0.539110
19.780000	0.1	0.538258
19.781667	0.1	0.536582
19.783333	0.1	0.534095
19.785000	0.1	0.531366
19.786667	0.1	0.529126
19.788333	0.1	0.528214
19.790000	0.1	0.529015
19.791667	0.1	0.530872
19.793333	0.1	0.532791
19.795000	0.1	0.534379
19.796667	0.1	0.535883
19.798333	0.1	0.537839
19.800000	0.1	0.540405
19.801667	0.1	0.542742
19.803333	0.1	0.543729
19.805000	0.1	0.542938
19.806667	0.1	0.540637
19.808333	0.1	0.537708
19.810000	0.1	0.535296
19.811667	0.1	0.533881
19.813333	0.1	0.533196
19.815000	0.1	0.533042
19.816667	0.1	0.533531
19.818333	0.1	0.534812
19.820000	0.1	0.536796
19.821667	0.1	0.539105
19.823333	0.1	0.541178
19.825000	0.1	0.542477
19.826667	0.1	0.542807
19.828333	0.1	0.542155
19.830000	0.1	0.540270
19.831667	0.1	0.536875
19.833333	0.1	0.532344
19.835000	0.1	0.527864
19.836667	0.1	0.524754
19.838333	0.1	0.523627
19.840000	0.1	0.523902
19.841667	0.1	0.524055
19.843333	0.1	0.522924
19.845000	0.1	0.520828
19.846667	0.1	0.518924
19.848333	0.1	0.517913
19.850000	0.1	0.517908
19.851667	0.1	0.518719
19.853333	0.1	0.519762
19.855000	0.1	0.520153
19.856667	0.1	0.519529
19.858333	0.1	0.518747
19.860000	0.1	0.518882
19.861667	0.1	0.519981
19.863333	0.1	0.521229
19.865000	0.1	0.521834
19.866667	0.1	0.521508
19.868333	0.1	0.520283
19.870000	0.1	0.518220
19.871667	0.1	0.515548
19.873333	0.1	0.512647
19.875000	0.1	0.510155
19.876667	0.1	0.508795
19.878333	0.1	0.508614
19.880000	0.1	0.508819
19.881667	0.1	0.508660
19.883333	0.1	0.508297
19.885000	0.1	0.508339
19.886667	0.1	0.508716
19.888333	0.1	0.508889
19.890000	0.1	0.508884
19.891667	0.1	0.508996
19.893333	0.1	0.508963
19.895000	0.1	0.508269
19.896667	0.1	0.507128
19.898333	0.1	0.506616
19.900000	0.1	0.507510
19.901667	0.1	0.509070
19.903333	0.1	0.509792
19.905000	0.1	0.509322
19.906667	0.1	0.508521
19.908333	0.1	0.508260
19.910000	0.1	0.508982
19.911667	0.1	0.510807
19.913333	0.1	0.513471
19.915000	0.1	0.516451
19.916667	0.1	0.519319
19.918333	0.1	0.521783
19.920000	0.1	0.523282
19.921667	0.1	0.523040
19.923333	0.1	0.521126
19.925000	0.1	0.518458
19.926667	0.1	0.515501
19.928333	0.1	0.512078
19.930000	0.1	0.508432
19.931667	0.1	0.505322
19.933333	0.1	0.503310
19.935000	0.1	0.502616
19.936667	0.1	0.503035
19.938333	0.1	0.503901
19.940000	0.1	0.504851
19.941667	0.1	0.506546
19.943333	0.1	0.509787
19.945000	0.1	0.514039
19.946667	0.1	0.517620
19.948333	0.1	0.519236
19.950000	0.1	0.518989
19.951667	0.1	0.517624
19.953333	0.1	0.515264
19.955000	0.1	0.511482
19.956667	0.1	0.506626
19.958333	0.1	0.501955
19.960000	0.1	0.498365
19.961667	0.1	0.496111
19.963333	0.1	0.495468
19.965000	0.1	0.496437
19.966667	0.1	0.498281
19.968333	0.1	0.500516
19.970000	0.1	0.503324
19.971667	0.1	0.506239
19.973333	0.1	0.507971
19.975000	0.1	0.507911
19.976667	0.1	0.506374
19.978333	0.1	0.503766
19.980000	0.1	0.500358
19.981667	0.1	0.496376
19.983333	0.1	0.492451
19.985000	0.1	0.489769
19.986667	0.1	0.489014
19.988333	0.1	0.489433
19.990000	0.1	0.489494
19.991667	0.1	0.488390
19.993333	0.1	0.486639
19.995000	0.1	0.485191
19.996667	0.1	0.484101
19.998333	0.1	0.482188
20.000000	0.1	0.478453
20.001667	0.1	0.473750
20.003333	0.1	0.470276
20.005000	0.1	0.469158
20.006667	0.1	0.469312
20.008333	0.1	0.468888
20.010000	0.1	0.467133
20.011667	0.1	0.464711
20.013333	0.1	0.462695
20.015000	0.1	0.461526
20.016667	0.1	0.460944
20.018333	0.1	0.460702
20.020000	0.1	0.460856
20.021667	0.1	0.461126
20.023333	0.1	0.460856
20.025000	0.1	0.459752
20.026667	0.1	0.458118
20.028333	0.1	0.456423
20.030000	0.1	0.454825
20.031667	0.1	0.453019
20.033333	0.1	0.450877
20.035000	0.1	0.449079
20.036667	0.1	0.448218
20.038333	0.1	0.447868
20.040000	0.1	0.447151
20.041667	0.1	0.445684
20.043333	0.1	0.443486
20.045000	0.1	0.440618
20.046667	0.1	0.437396
20.048333	0.1	0.434197
20.050000	0.1	0.431184
20.051667	0.1	0.428730
20.053333	0.1	0.427817
20.055000	0.1	0.429405
20.056667	0.1	0.433223
20.058333	0.1	0.437694
20.060000	0.1	0.441298
20.061667	0.1	0.443696
20.063333	0.1	0.445447
20.065000	0.1	0.447007
20.066667	0.1	0.448148
20.068333	0.1	0.448148
20.070000	0.1	0.446360
20.071667	0.1	0.443053
20.073333	0.1	0.439440
20.075000	0.1	0.436637
20.076667	0.1	0.434900
20.078333	0.1	0.433777
20.080000	0.1	0.432800
20.081667	0.1	0.432115
20.083333	0.1	0.432469
20.085000	0.1	0.434485
20.086667	0.1	0.437661
20.088333	0.1	0.440283
20.090000	0.1	0.440883
20.091667	0.1	0.439412
20.093333	0.1	0.436874
20.095000	0.1	0.434252
20.096667	0.1	0.432287
20.098333	0.1	0.431663
20.100000	0.1	0.432641
20.101667	0.1	0.434592
20.103333	0.1	0.436506
20.105000	0.1	0.437754
20.106667	0.1	0.438257
20.108333	0.1	0.438280
20.110000	0.1	0.438173
20.111667	0.1	0.438136
20.113333	0.1	0.438252
20.115000	0.1	0.438499
20.116667	0.1	0.438825
20.118333	0.1	0.439161
20.120000	0.1	0.439328
20.121667	0.1	0.439291
20.123333	0.1	0.439496
20.125000	0.1	0.440585
20.126667	0.1	0.442844
20.128333	0.1	0.445792
20.130000	0.1	0.448497
20.131667	0.1	0.450341
20.133333	0.1	0.451356
20.135000	0.1	0.451878
20.136667	0.1	0.452101
20.138333	0.1	0.452097
20.140000	0.1	0.451957
20.141667	0.1	0.451794
20.143333	0.1	0.451845
20.145000	0.1	0.452562
20.146667	0.1	0.454197
20.148333	0.1	0.456353
20.150000	0.1	0.457983
20.151667	0.1	0.457810
20.153333	0.1	0.455519
20.155000	0.1	0.452357
20.156667	0.1	0.450280
20.158333	0.1	0.450714
20.160000	0.1	0.453927
20.161667	0.1	0.458984
20.163333	0.1	0.464185
20.165000	0.1	0.467701
20.166667	0.1	0.468600
20.168333	0.1	0.467459
20.170000	0.1	0.465577
20.171667	0.1	0.463841
20.173333	0.1	0.462555
20.175000	0.1	0.462015
20.176667	0.1	0.462793
20.178333	0.1	0.465279
20.180000	0.1	0.469005
20.181667	0.1	0.472814
20.183333	0.1	0.475878
20.185000	0.1	0.477973
20.186667	0.1	0.479007
20.188333	0.1	0.479002
20.190000	0.1	0.478248
20.191667	0.1	0.477019
20.193333	0.1	0.475598
20.195000	0.1	0.474537
20.196667	0.1	0.474164
20.198333	0.1	0.473917
20.200000	0.1	0.472725
20.201667	0.1	0.470378
20.203333	0.1	0.468148
20.205000	0.1	0.467380
20.206667	0.1	0.468008
20.208333	0.1	0.468655
20.210000	0.1	0.467710
20.211667	0.1	0.464530
20.213333	0.1	0.459943
20.215000	0.1	0.455682
20.216667	0.1	0.453414
20.218333	0.1	0.453810
20.220000	0.1	0.455999
20.221667	0.1	0.458183
20.223333	0.1	0.459235
20.225000	0.1	0.459380
20.226667	0.1	0.459282
20.228333	0.1	0.459268
20.230000	0.1	0.459407
20.231667	0.1	0.459566
20.233333	0.1	0.459114
20.235000	0.1	0.457023
20.236667	0.1	0.453060
20.238333	0.1	0.448674
20.240000	0.1	0.445857
20.241667	0.1	0.445070
20.243333	0.1	0.445205
20.245000	0.1	0.445261
20.246667	0.1	0.445116
20.248333	0.1	0.445098
20.250000	0.1	0.445126
20.251667	0.1	0.444511
20.253333	0.1	0.442653
20.255000	0.1	0.439682
20.256667	0.1	0.436516
20.258333	0.1	0.434299
20.260000	0.1	0.433633
20.261667	0.1	0.434127
20.263333	0.1	0.434723
20.265000	0.1	0.434648
20.266667	0.1	0.434024
20.268333	0.1	0.433265
20.270000	0.1	0.432511
20.271667	0.1	0.431850
20.273333	0.1	0.431561
20.275000	0.1	0.431514
20.276667	0.1	0.430760
20.278333	0.1	0.428571
20.280000	0.1	0.425531
20.281667	0.1	0.422960
20.283333	0.1	0.421829
20.285000	0.1	0.422434
20.286667	0.1	0.424501
20.288333	0.1	0.427184
20.290000	0.1	0.429330
20.291667	0.1	0.430425
20.293333	0.1	0.431170
20.295000	0.1	0.432492
20.296667	0.1	0.434150
20.298333	0.1	0.434844
20.300000	0.1	0.433535
20.301667	0.1	0.430546
20.303333	0.1	0.427435
20.305000	0.1	0.425451
20.306667	0.1	0.424427
20.308333	0.1	0.423589
20.310000	0.1	0.422536
20.311667	0.1	0.421489
20.313333	0.1	0.421274
20.315000	0.1	0.422685
20.316667	0.1	0.425442
20.318333	0.1	0.428138
20.320000	0.1	0.429582
20.321667	0.1	0.429833
20.323333	0.1	0.429763
20.325000	0.1	0.430224
20.326667	0.1	0.431631
20.328333	0.1	0.433498
20.330000	0.1	0.435016
20.331667	0.1	0.436325
20.333333	0.1	0.438383
20.335000	0.1	0.441633
20.336667	0.1	0.445503
20.338333	0.1	0.449028
20.340000	0.1	0.451622
20.341667	0.1	0.453177
20.343333	0.1	0.453903
20.345000	0.1	0.454192
20.346667	0.1	0.454229
20.348333	0.1	0.453941
20.350000	0.1	0.453372
20.351667	0.1	0.452888
20.353333	0.1	0.452958
20.355000	0.1	0.454048
20.356667	0.1	0.456474
20.358333	0.1	0.460111
20.360000	0.1	0.464129
20.361667	0.1	0.467384
20.363333	0.1	0.469177
20.365000	0.1	0.469447
20.366667	0.1	0.468581
20.368333	0.1	0.467147
20.370000	0.1	0.465638
20.371667	0.1	0.464474
20.373333	0.1	0.463803
20.375000	0.1	0.463426
20.376667	0.1	0.463319
20.378333	0.1	0.463752
20.380000	0.1	0.465051
20.381667	0.1	0.467557
20.383333	0.1	0.471235
20.385000	0.1	0.475324
20.386667	0.1	0.478891
20.388333	0.1	0.481536
20.390000	0.1	0.483431
20.391667	0.1	0.485140
20.393333	0.1	0.487296
20.395000	0.1	0.490188
20.396667	0.1	0.493554
20.398333	0.1	0.496763
20.400000	0.1	0.499273
20.401667	0.1	0.501028
20.403333	0.1	0.502248
20.405000	0.1	0.502961
20.406667	0.1	0.503119
20.408333	0.1	0.503045
20.410000	0.1	0.503408
20.411667	0.1	0.504521
20.413333	0.1	0.505866
20.415000	0.1	0.506709
20.416667	0.1	0.506942
20.418333	0.1	0.506793
20.420000	0.1	0.506234
20.421667	0.1	0.505187
20.423333	0.1	0.503846
20.425000	0.1	0.502677
20.426667	0.1	0.502272
20.428333	0.1	0.503049
20.430000	0.1	0.504907
20.431667	0.1	0.507417
20.433333	0.1	0.510113
20.435000	0.1	0.512674
20.436667	0.1	0.514928
20.438333	0.1	0.516674
20.440000	0.1	0.517606
20.441667	0.1	0.517513
20.443333	0.1	0.516418
20.445000	0.1	0.514952
20.446667	0.1	0.514602
20.448333	0.1	0.516693
20.450000	0.1	0.520665
20.451667	0.1	0.524647
20.453333	0.1	0.527571
20.455000	0.1	0.529489
20.456667	0.1	0.530388
20.458333	0.1	0.530044
20.460000	0.1	0.528884
20.461667	0.1	0.527818
20.463333	0.1	0.527217
20.465000	0.1	0.526910
20.466667	0.1	0.526840
20.468333	0.1	0.526705
20.470000	0.1	0.525867
20.471667	0.1	0.524591
20.473333	0.1	0.524092
20.475000	0.1	0.524889
20.476667	0.1	0.526356
20.478333	0.1	0.527604
20.480000	0.1	0.528176
20.481667	0.1	0.528363
20.483333	0.1	0.528847
20.485000	0.1	0.529797
20.486667	0.1	0.530402
20.488333	0.1	0.529508
20.490000	0.1	0.527105
20.491667	0.1	0.524716
20.493333	0.1	0.523967
20.495000	0.1	0.525019
20.496667	0.1	0.526579
20.498333	0.1	0.527152
20.500000	0.1	0.526258
20.501667	0.1	0.524619
20.503333	0.1	0.523394
20.505000	0.1	0.523510
20.506667	0.1	0.525028
20.508333	0.1	0.526849
20.510000	0.1	0.527506
20.511667	0.1	0.526416
20.513333	0.1	0.524367
20.515000	0.1	0.523012
20.516667	0.1	0.523892
20.518333	0.1	0.527413
20.520000	0.1	0.532828
20.521667	0.1	0.539152
20.523333	0.1	0.545364
20.525000	0.1	0.550104
20.526667	0.1	0.552102
20.528333	0.1	0.550961
20.530000	0.1	0.547441
20.531667	0.1	0.542817
20.533333	0.1	0.538034
20.535000	0.1	0.533457
20.536667	0.1	0.529285
20.538333	0.1	0.526016
20.540000	0.1	0.524349
20.541667	0.1	0.524693
20.543333	0.1	0.526807
20.545000	0.1	0.529895
20.546667	0.1	0.532833
20.548333	0.1	0.534630
20.550000	0.1	0.535115
20.551667	0.1	0.535194
20.553333	0.1	0.535822
20.555000	0.1	0.537224
20.556667	0.1	0.539185
20.558333	0.1	0.541401
20.560000	0.1	0.543538
20.561667	0.1	0.545280
20.563333	0.1	0.546365
20.565000	0.1	0.547096
20.566667	0.1	0.548367
20.568333	0.1	0.550514
20.570000	0.1	0.552940
20.571667	0.1	0.555152
20.573333	0.1	0.557089
20.575000	0.1	0.558579
20.576667	0.1	0.559432
20.578333	0.1	0.559697
20.580000	0.1	0.559567
20.581667	0.1	0.559725
20.583333	0.1	0.561206
20.585000	0.1	0.564619
20.586667	0.1	0.569965
20.588333	0.1	0.576708
20.590000	0.1	0.583767
20.591667	0.1	0.590030
20.593333	0.1	0.594733
20.595000	0.1	0.597290
20.596667	0.1	0.597676
20.598333	0.1	0.596987
20.600000	0.1	0.596866
20.601667	0.1	0.598193
20.603333	0.1	0.600726
20.605000	0.1	0.603753
20.606667	0.1	0.606719
20.608333	0.1	0.609271
20.610000	0.1	0.611274
20.611667	0.1	0.613094
20.613333	0.1	0.615399
20.615000	0.1	0.618249
20.616667	0.1	0.620894
20.618333	0.1	0.622864
20.620000	0.1	0.624596
20.621667	0.1	0.626561
20.623333	0.1	0.628573
20.625000	0.1	0.630156
20.626667	0.1	0.630906
20.628333	0.1	0.630575
20.630000	0.1	0.629150
20.631667	0.1	0.627171
20.633333	0.1	0.625700
20.635000	0.1	0.625611
20.636667	0.1	0.626910
20.638333	0.1	0.629122
20.640000	0.1	0.631721
20.641667	0.1	0.634030
20.643333	0.1	0.635330
20.645000	0.1	0.635264
20.646667	0.1	0.633919
20.648333	0.1	0.631725
20.650000	0.1	0.629458
20.651667	0.1	0.627949
20.653333	0.1	0.627739
20.655000	0.1	0.628880
20.656667	0.1	0.630775
20.658333	0.1	0.632550
20.660000	0.1	0.633909
20.661667	0.1	0.635334
20.663333	0.1	0.637397
20.665000	0.1	0.640280
20.666667	0.1	0.643595
20.668333	0.1	0.646338
20.670000	0.1	0.647516
20.671667	0.1	0.647004
20.673333	0.1	0.645574
20.675000	0.1	0.644112
20.676667	0.1	0.643199
20.678333	0.1	0.643241
20.680000	0.1	0.644517
20.681667	0.1	0.646785
20.683333	0.1	0.649258
20.685000	0.1	0.651027
20.686667	0.1	0.651558
20.688333	0.1	0.651157
20.690000	0.1	0.650906
20.691667	0.1	0.651767
20.693333	0.1	0.653747
20.695000	0.1	0.655623
20.696667	0.1	0.655851
20.698333	0.1	0.654012
20.700000	0.1	0.651157
20.701667	0.1	0.648545
20.703333	0.1	0.646389
20.705000	0.1	0.644187
20.706667	0.1	0.642068
20.708333	0.1	0.641099
20.710000	0.1	0.642082
20.711667	0.1	0.644606
20.713333	0.1	0.647306
20.715000	0.1	0.648983
20.716667	0.1	0.649323
20.718333	0.1	0.648922
20.720000	0.1	0.648736
20.721667	0.1	0.649407
20.723333	0.1	0.650855
20.725000	0.1	0.652377
20.726667	0.1	0.653188
20.728333	0.1	0.652792
20.730000	0.1	0.650981
20.731667	0.1	0.648098
20.733333	0.1	0.645150
20.735000	0.1	0.643260
20.736667	0.1	0.643013
20.738333	0.1	0.644238
20.740000	0.1	0.646235
20.741667	0.1	0.648219
20.743333	0.1	0.649393
20.745000	0.1	0.649099
20.746667	0.1	0.647539
20.748333	0.1	0.645895
20.750000	0.1	0.645453
20.751667	0.1	0.646627
20.753333	0.1	0.648918
20.755000	0.1	0.651521
20.756667	0.1	0.653523
20.758333	0.1	0.653872
20.760000	0.1	0.652275
20.761667	0.1	0.650054
20.763333	0.1	0.649332
20.765000	0.1	0.651339
20.766667	0.1	0.655618
20.768333	0.1	0.660541
20.770000	0.1	0.664536
20.771667	0.1	0.667009
20.773333	0.1	0.668205
20.775000	0.1	0.668592
20.776667	0.1	0.668336
20.778333	0.1	0.667120
20.780000	0.1	0.664648
20.781667	0.1	0.661109
20.783333	0.1	0.657043
20.785000	0.1	0.653230
20.786667	0.1	0.650799
20.788333	0.1	0.650738
20.790000	0.1	0.652890
20.791667	0.1	0.656024
20.793333	0.1	0.658929
20.795000	0.1	0.661062
20.796667	0.1	0.662333
20.798333	0.1	0.662762
20.800000	0.1	0.662277
20.801667	0.1	0.661211
20.803333	0.1	0.660811
20.805000	0.1	0.662412
20.806667	0.1	0.666138
20.808333	0.1	0.670939
20.810000	0.1	0.675535
20.811667	0.1	0.679162
20.813333	0.1	0.681309
20.815000	0.1	0.681281
20.816667	0.1	0.679130
20.818333	0.1	0.676131
20.820000	0.1	0.673756
20.821667	0.1	0.672881
20.823333	0.1	0.673695
20.825000	0.1	0.675675
20.826667	0.1	0.677994
20.828333	0.1	0.680364
20.830000	0.1	0.683139
20.831667	0.1	0.686548
20.833333	0.1	0.690143
20.835000	0.1	0.693230
20.836667	0.1	0.695623
20.838333	0.1	0.697691
20.840000	0.1	0.699782
20.841667	0.1	0.702208
20.843333	0.1	0.705523
20.845000	0.1	0.709961
20.846667	0.1	0.714771
20.848333	0.1	0.718422
20.850000	0.1	0.719619
20.851667	0.1	0.718376
20.853333	0.1	0.715987
20.855000	0.1	0.713826
20.856667	0.1	0.712406
20.858333	0.1	0.711712
20.860000	0.1	0.712089
20.861667	0.1	0.714101
20.863333	0.1	0.717826
20.865000	0.1	0.722874
20.866667	0.1	0.728718
20.868333	0.1	0.734720
20.870000	0.1	0.740304
20.871667	0.1	0.744984
20.873333	0.1	0.748369
20.875000	0.1	0.750325
20.876667	0.1	0.751372
20.878333	0.1	0.752569
20.880000	0.1	0.754744
20.881667	0.1	0.757985
20.883333	0.1	0.761896
20.885000	0.1	0.766232
20.886667	0.1	0.771056
20.888333	0.1	0.775978
20.890000	0.1	0.779894
20.891667	0.1	0.782013
20.893333	0.1	0.782949
20.895000	0.1	0.784062
20.896667	0.1	0.785994
20.898333	0.1	0.788118
20.900000	0.1	0.789580
20.901667	0.1	0.790549
20.903333	0.1	0.791964
20.905000	0.1	0.794232
20.906667	0.1	0.796807
20.908333	0.1	0.798795
20.910000	0.1	0.799550
20.911667	0.1	0.798958
20.913333	0.1	0.797655
20.915000	0.1	0.796649
20.916667	0.1	0.796574
20.918333	0.1	0.797668
20.920000	0.1	0.800109
20.921667	0.1	0.803964
20.923333	0.1	0.809049
20.925000	0.1	0.814716
20.926667	0.1	0.820104
20.928333	0.1	0.824882
20.930000	0.1	0.829296
20.931667	0.1	0.833413
20.933333	0.1	0.837012
20.935000	0.1	0.840244
20.936667	0.1	0.843490
20.938333	0.1	0.846395
20.940000	0.1	0.848062
20.941667	0.1	0.848374
20.943333	0.1	0.847769
20.945000	0.1	0.846256
20.946667	0.1	0.843895
20.948333	0.1	0.841445
20.950000	0.1	0.839885
20.951667	0.1	0.839871
20.953333	0.1	0.841389
20.955000	0.1	0.843955
20.956667	0.1	0.847084
20.958333	0.1	0.850349
20.960000	0.1	0.853250
20.961667	0.1	0.855112
20.963333	0.1	0.855466
20.965000	0.1	0.854721
20.966667	0.1	0.853930
20.968333	0.1	0.853678
20.970000	0.1	0.853455
20.971667	0.1	0.852272
20.973333	0.1	0.850013
20.975000	0.1	0.847834
20.976667	0.1	0.846870
20.978333	0.1	0.847275
20.980000	0.1	0.848514
20.981667	0.1	0.849818
20.983333	0.1	0.850558
20.985000	0.1	0.850656
20.986667	0.1	0.850367
20.988333	0.1	0.849739
20.990000	0.1	0.848831
20.991667	0.1	0.848309
20.993333	0.1	0.849068
20.995000	0.1	0.851527
20.996667	0.1	0.855150
20.998333	0.1	0.858535
21.000000	0.1	0.860156
21.001667	0.1	0.859150
21.003333	0.1	0.855797
21.005000	0.1	0.851611
21.006667	0.1	0.848197
21.008333	0.1	0.846186
21.010000	0.1	0.845441
21.011667	0.1	0.845580
21.013333	0.1	0.846237
21.015000	0.1	0.847536
21.016667	0.1	0.849976
21.018333	0.1	0.853469
21.020000	0.1	0.856929
21.021667	0.1	0.859029
21.023333	0.1	0.859345
21.025000	0.1	0.858572
21.026667	0.1	0.858139
21.028333	0.1	0.859369
21.030000	0.1	0.862395
21.031667	0.1	0.865851
21.033333	0.1	0.868090
21.035000	0.1	0.868617
21.036667	0.1	0.868202
21.038333	0.1	0.867927
21.040000	0.1	0.868221
21.041667	0.1	0.868766
21.043333	0.1	0.869478
21.045000	0.1	0.870717
21.046667	0.1	0.872519
21.048333	0.1	0.874414
21.050000	0.1	0.875695
21.051667	0.1	0.875969
21.053333	0.1	0.875746
21.055000	0.1	0.875830
21.056667	0.1	0.876398
21.058333	0.1	0.877026
21.060000	0.1	0.877189
21.061667	0.1	0.876780
21.063333	0.1	0.876207
21.065000	0.1	0.876063
21.066667	0.1	0.876817
21.068333	0.1	0.878586
21.070000	0.1	0.880761
21.071667	0.1	0.882223
21.073333	0.1	0.882447
21.075000	0.1	0.882102
21.076667	0.1	0.882368
21.078333	0.1	0.883881
21.080000	0.1	0.886172
21.081667	0.1	0.888333
21.083333	0.1	0.890177
21.085000	0.1	0.892286
21.086667	0.1	0.894940
21.088333	0.1	0.897693
21.090000	0.1	0.900039
21.091667	0.1	0.902237
21.093333	0.1	0.905115
21.095000	0.1	0.909120
21.096667	0.1	0.913902
21.098333	0.1	0.918848
21.100000	0.1	0.923476
21.101667	0.1	0.927541
21.103333	0.1	0.930945
21.105000	0.1	0.933628
21.106667	0.1	0.935751
21.108333	0.1	0.937865
21.110000	0.1	0.940464
21.111667	0.1	0.943867
21.113333	0.1	0.948277
21.115000	0.1	0.953302
21.116667	0.1	0.957926
21.118333	0.1	0.961409
21.120000	0.1	0.963793
21.121667	0.1	0.965525
21.123333	0.1	0.967020
21.125000	0.1	0.968343
21.126667	0.1	0.969116
21.128333	0.1	0.969069
21.130000	0.1	0.968543
21.131667	0.1	0.968287
21.133333	0.1	0.969018
21.135000	0.1	0.970904
21.136667	0.1	0.973362
21.138333	0.1	0.975868
21.140000	0.1	0.978550
21.141667	0.1	0.981647
21.143333	0.1	0.984832
21.145000	0.1	0.987453
21.146667	0.1	0.989130
21.148333	0.1	0.990033
21.150000	0.1	0.990843
21.151667	0.1	0.992138
21.153333	0.1	0.993921
21.155000	0.1	0.996012
21.156667	0.1	0.998555
21.158333	0.1	1.001931
21.160000	0.1	1.006159
21.161667	0.1	1.010736
21.163333	0.1	1.014937
21.165000	0.1	1.017805
21.166667	0.1	1.018401
21.168333	0.1	1.016702
21.170000	0.1	1.013852
21.171667	0.1	1.011007
21.173333	0.1	1.008408
21.175000	0.1	1.005861
21.176667	0.1	1.003523
21.178333	0.1	1.001749
21.180000	0.1	1.000823
21.181667	0.1	1.001027
21.183333	0.1	1.002536
21.185000	0.1	1.005083
21.186667	0.1	1.007672
21.188333	0.1	1.009023
21.190000	0.1	1.008655
21.191667	0.1	1.007300
21.193333	0.1	1.006173
21.195000	0.1	1.005912
21.196667	0.1	1.005917
21.198333	0.1	1.004878
21.200000	0.1	1.002331
21.201667	0.1	0.999374
21.203333	0.1	0.997251
21.205000	0.1	0.996091
21.206667	0.1	0.995575
21.208333	0.1	0.995584
21.210000	0.1	0.996161
21.211667	0.1	0.997791
21.213333	0.1	1.001032
21.215000	0.1	1.005428
21.216667	0.1	1.009391
21.218333	0.1	1.011104
21.220000	0.1	1.009447
21.221667	0.1	1.004688
21.223333	0.1	0.998667
21.225000	0.1	0.993963
21.226667	0.1	0.992082
21.228333	0.1	0.992320
21.230000	0.1	0.992753
21.231667	0.1	0.992157
21.233333	0.1	0.990778
21.235000	0.1	0.989684
21.236667	0.1	0.989432
21.238333	0.1	0.989661
21.240000	0.1	0.989460
21.241667	0.1	0.988063
21.243333	0.1	0.985409
21.245000	0.1	0.982117
21.246667	0.1	0.978922
21.248333	0.1	0.976338
21.250000	0.1	0.974252
21.251667	0.1	0.972063
21.253333	0.1	0.969646
21.255000	0.1	0.967737
21.256667	0.1	0.966880
21.258333	0.1	0.966759
21.260000	0.1	0.966811
21.261667	0.1	0.966862
21.263333	0.1	0.966783
21.265000	0.1	0.966317
21.266667	0.1	0.965670
21.268333	0.1	0.965404
21.270000	0.1	0.965786
21.271667	0.1	0.966699
21.273333	0.1	0.967756
21.275000	0.1	0.968352
21.276667	0.1	0.968305
21.278333	0.1	0.967886
21.280000	0.1	0.967118
21.281667	0.1	0.965944
21.283333	0.1	0.964752
21.285000	0.1	0.963709
21.286667	0.1	0.962280
21.288333	0.1	0.960017
21.290000	0.1	0.957199
21.291667	0.1	0.954382
21.293333	0.1	0.951975
21.295000	0.1	0.950187
21.296667	0.1	0.948948
21.298333	0.1	0.947840
21.300000	0.1	0.946573
21.301667	0.1	0.945553
21.303333	0.1	0.945297
21.305000	0.1	0.945530
21.306667	0.1	0.945786
21.308333	0.1	0.946270
21.310000	0.1	0.947136
21.311667	0.1	0.947756
21.313333	0.1	0.947500
21.315000	0.1	0.946298
21.316667	0.1	0.944301
21.318333	0.1	0.941805
21.320000	0.1	0.939607
21.321667	0.1	0.938480
21.323333	0.1	0.938335
21.325000	0.1	0.938480
21.326667	0.1	0.938261
21.328333	0.1	0.937525
21.330000	0.1	0.936599
21.331667	0.1	0.935839
21.333333	0.1	0.935290
21.335000	0.1	0.934787
21.336667	0.1	0.934163
21.338333	0.1	0.933670
21.340000	0.1	0.933772
21.341667	0.1	0.934564
21.343333	0.1	0.935723
21.345000	0.1	0.936841
21.346667	0.1	0.937623
21.348333	0.1	0.937982
21.350000	0.1	0.938079
21.351667	0.1	0.938354
21.353333	0.1	0.939155
21.355000	0.1	0.940156
21.356667	0.1	0.940398
21.358333	0.1	0.939067
21.360000	0.1	0.936440
21.361667	0.1	0.933744
21.363333	0.1	0.932440
21.365000	0.1	0.933674
21.366667	0.1	0.937134
21.368333	0.1	0.940477
21.370000	0.1	0.941348
21.371667	0.1	0.939877
21.373333	0.1	0.938200
21.375000	0.1	0.937954
21.376667	0.1	0.938913
21.378333	0.1	0.940077
21.380000	0.1	0.941544
21.381667	0.1	0.944245
21.383333	0.1	0.947989
21.385000	0.1	0.951299
21.386667	0.1	0.952776
21.388333	0.1	0.951998
21.390000	0.1	0.949646
21.391667	0.1	0.946918
21.393333	0.1	0.944827
21.395000	0.1	0.943984
21.396667	0.1	0.944496
21.398333	0.1	0.945758
21.400000	0.1	0.946685
21.401667	0.1	0.946489
21.403333	0.1	0.945455
21.405000	0.1	0.944277
21.406667	0.1	0.942871
21.408333	0.1	0.940729
21.410000	0.1	0.938158
21.411667	0.1	0.936342
21.413333	0.1	0.936347
21.415000	0.1	0.938335
21.416667	0.1	0.941693
21.418333	0.1	0.945530
21.420000	0.1	0.949027
21.421667	0.1	0.951402
21.423333	0.1	0.952072
21.425000	0.1	0.950918
21.426667	0.1	0.948505
21.428333	0.1	0.945898
21.430000	0.1	0.943877
21.431667	0.1	0.942471
21.433333	0.1	0.941139
21.435000	0.1	0.939136
21.436667	0.1	0.936091
21.438333	0.1	0.932715
21.440000	0.1	0.930484
21.441667	0.1	0.930047
21.443333	0.1	0.930391
21.445000	0.1	0.930205
21.446667	0.1	0.929111
21.448333	0.1	0.927388
21.450000	0.1	0.925357
21.451667	0.1	0.923355
21.453333	0.1	0.921595
21.455000	0.1	0.920091
21.456667	0.1	0.918726
21.458333	0.1	0.917399
21.460000	0.1	0.916133
21.461667	0.1	0.915015
21.463333	0.1	0.914163
21.465000	0.1	0.913381
21.466667	0.1	0.911881
21.468333	0.1	0.908938
21.470000	0.1	0.904752
21.471667	0.1	0.900063
21.473333	0.1	0.895457
21.475000	0.1	0.891560
21.476667	0.1	0.889227
21.478333	0.1	0.888994
21.480000	0.1	0.890349
21.481667	0.1	0.891816
21.483333	0.1	0.891960
21.485000	0.1	0.890321
21.486667	0.1	0.887383
21.488333	0.1	0.883662
21.490000	0.1	0.879071
21.491667	0.1	0.873543
21.493333	0.1	0.867890
21.495000	0.1	0.863443
21.496667	0.1	0.860877
21.498333	0.1	0.859778
21.500000	0.1	0.859341
21.501667	0.1	0.859001
21.503333	0.1	0.858223
21.505000	0.1	0.856211
21.506667	0.1	0.852477
21.508333	0.1	0.847378
21.510000	0.1	0.841832
21.511667	0.1	0.836817
21.513333	0.1	0.832900
21.515000	0.1	0.829846
21.516667	0.1	0.826921
21.518333	0.1	0.823732
21.520000	0.1	0.820453
21.521667	0.1	0.817538
21.523333	0.1	0.815373
21.525000	0.1	0.814064
21.526667	0.1	0.813385
21.528333	0.1	0.813087
21.530000	0.1	0.813245
21.531667	0.1	0.813557
21.533333	0.1	0.812765
21.535000	0.1	0.809589
21.536667	0.1	0.804169
21.538333	0.1	0.797920
21.540000	0.1	0.791987
21.541667	0.1	0.786418
21.543333	0.1	0.780979
21.545000	0.1	0.776127
21.546667	0.1	0.772704
21.548333	0.1	0.771033
21.550000	0.1	0.770711
21.551667	0.1	0.770991
21.553333	0.1	0.770832
21.555000	0.1	0.769068
21.556667	0.1	0.765384
21.558333	0.1	0.760616
21.560000	0.1	0.755833
21.561667	0.1	0.751941
21.563333	0.1	0.749640
21.565000	0.1	0.749123
21.566667	0.1	0.750050
21.568333	0.1	0.751773
21.570000	0.1	0.753393
21.571667	0.1	0.753859
21.573333	0.1	0.752313
21.575000	0.1	0.748672
21.576667	0.1	0.743791
21.578333	0.1	0.738921
21.580000	0.1	0.734711
21.581667	0.1	0.730995
21.583333	0.1	0.727712
21.585000	0.1	0.725649
21.586667	0.1	0.725854
21.588333	0.1	0.728364
21.590000	0.1	0.731815
21.591667	0.1	0.734348
21.593333	0.1	0.734800
21.595000	0.1	0.733091
21.596667	0.1	0.729766
21.598333	0.1	0.725696
21.600000	0.1	0.722152
21.601667	0.1	0.720182
21.603333	0.1	0.719475
21.605000	0.1	0.718571
21.606667	0.1	0.716364
21.608333	0.1	0.713170
21.610000	0.1	0.710241
21.611667	0.1	0.708289
21.613333	0.1	0.706976
21.615000	0.1	0.705747
21.616667	0.1	0.704611
21.618333	0.1	0.703931
21.620000	0.1	0.703656
21.621667	0.1	0.703279
21.623333	0.1	0.702497
21.625000	0.1	0.701244
21.626667	0.1	0.699256
21.628333	0.1	0.696471
21.630000	0.1	0.693467
21.631667	0.1	0.691055
21.633333	0.1	0.689747
21.635000	0.1	0.689439
21.636667	0.1	0.689561
21.638333	0.1	0.689724
21.640000	0.1	0.689724
21.641667	0.1	0.689169
21.643333	0.1	0.687912
21.645000	0.1	0.686320
21.646667	0.1	0.684676
21.648333	0.1	0.683218
21.650000	0.1	0.682315
21.651667	0.1	0.681854
21.653333	0.1	0.681477
21.655000	0.1	0.681267
21.656667	0.1	0.681211
21.658333	0.1	0.680652
21.660000	0.1	0.678953
21.661667	0.1	0.676187
21.663333	0.1	0.673137
21.665000	0.1	0.670790
21.666667	0.1	0.669882
21.668333	0.1	0.670617
21.670000	0.1	0.672759
21.671667	0.1	0.675675
21.673333	0.1	0.678347
21.675000	0.1	0.679805
21.676667	0.1	0.679931
21.678333	0.1	0.679209
21.680000	0.1	0.677616
21.681667	0.1	0.674441
21.683333	0.1	0.669402
21.685000	0.1	0.663460
21.686667	0.1	0.658124
21.688333	0.1	0.654063
21.690000	0.1	0.650524
21.691667	0.1	0.646515
21.693333	0.1	0.642538
21.695000	0.1	0.640452
21.696667	0.1	0.641323
21.698333	0.1	0.644149
21.700000	0.1	0.646808
21.701667	0.1	0.647600
21.703333	0.1	0.646133
21.705000	0.1	0.643511
21.706667	0.1	0.641444
21.708333	0.1	0.640508
21.710000	0.1	0.639646
21.711667	0.1	0.637430
21.713333	0.1	0.633341
21.715000	0.1	0.628084
21.716667	0.1	0.622841
21.718333	0.1	0.618547
21.720000	0.1	0.615870
21.721667	0.1	0.615097
21.723333	0.1	0.615553
21.725000	0.1	0.615832
21.726667	0.1	0.614827
21.728333	0.1	0.612265
21.730000	0.1	0.608554
21.731667	0.1	0.604312
21.733333	0.1	0.600144
21.735000	0.1	0.596605
21.736667	0.1	0.593830
21.738333	0.1	0.591339
21.740000	0.1	0.588424
21.741667	0.1	0.584736
21.743333	0.1	0.580298
21.745000	0.1	0.575455
21.746667	0.1	0.571241
21.748333	0.1	0.568894
21.750000	0.1	0.568647
21.751667	0.1	0.569439
21.753333	0.1	0.569881
21.755000	0.1	0.569369
21.756667	0.1	0.568228
21.758333	0.1	0.566808
21.760000	0.1	0.565010
21.761667	0.1	0.562761
21.763333	0.1	0.560414
21.765000	0.1	0.558691
21.766667	0.1	0.558146
21.768333	0.1	0.558281
21.770000	0.1	0.557555
21.771667	0.1	0.554542
21.773333	0.1	0.549150
21.775000	0.1	0.542584
21.776667	0.1	0.536325
21.778333	0.1	0.531487
21.780000	0.1	0.528777
21.781667	0.1	0.528023
21.783333	0.1	0.527864
21.785000	0.1	0.526793
21.786667	0.1	0.524670
21.788333	0.1	0.522570
21.790000	0.1	0.521131
21.791667	0.1	0.519892
21.793333	0.1	0.518314
21.795000	0.1	0.516414
21.796667	0.1	0.514328
21.798333	0.1	0.511953
21.800000	0.1	0.509317
21.801667	0.1	0.507114
21.803333	0.1	0.506146
21.805000	0.1	0.506532
21.806667	0.1	0.507613
21.808333	0.1	0.508167
21.810000	0.1	0.507231
21.811667	0.1	0.505182
21.813333	0.1	0.503305
21.815000	0.1	0.502206
21.816667	0.1	0.501573
21.818333	0.1	0.501294
21.820000	0.1	0.501806
21.821667	0.1	0.503361
21.823333	0.1	0.505550
21.825000	0.1	0.507524
21.826667	0.1	0.508209
21.828333	0.1	0.506844
21.830000	0.1	0.504144
21.831667	0.1	0.502137
21.833333	0.1	0.502281
21.835000	0.1	0.503971
21.836667	0.1	0.505289
21.838333	0.1	0.504996
21.840000	0.1	0.503100
21.841667	0.1	0.500306
21.843333	0.1	0.497941
21.845000	0.1	0.497270
21.846667	0.1	0.498244
21.848333	0.1	0.499920
21.850000	0.1	0.501457
21.851667	0.1	0.502025
21.853333	0.1	0.501010
21.855000	0.1	0.498821
21.856667	0.1	0.496553
21.858333	0.1	0.494770
21.860000	0.1	0.493359
21.861667	0.1	0.492041
21.863333	0.1	0.490933
21.865000	0.1	0.490923
21.866667	0.1	0.492940
21.868333	0.1	0.496483
21.870000	0.1	0.499599
21.871667	0.1	0.500823
21.873333	0.1	0.500530
21.875000	0.1	0.500106
21.876667	0.1	0.500199
21.878333	0.1	0.500488
21.880000	0.1	0.500721
21.881667	0.1	0.500889
21.883333	0.1	0.500469
21.885000	0.1	0.499147
21.886667	0.1	0.497913
21.888333	0.1	0.498104
21.890000	0.1	0.499575
21.891667	0.1	0.500679
21.893333	0.1	0.499859
21.895000	0.1	0.497019
21.896667	0.1	0.493657
21.898333	0.1	0.491710
21.900000	0.1	0.492097
21.901667	0.1	0.494188
21.903333	0.1	0.496814
21.905000	0.1	0.499408
21.906667	0.1	0.501992
21.908333	0.1	0.504563
21.910000	0.1	0.506863
21.911667	0.1	0.508353
21.913333	0.1	0.508768
21.915000	0.1	0.508674
21.916667	0.1	0.508893
21.918333	0.1	0.509704
21.920000	0.1	0.510607
21.921667	0.1	0.510653
21.923333	0.1	0.508926
21.925000	0.1	0.504907
21.926667	0.1	0.498821
21.928333	0.1	0.491897
21.930000	0.1	0.486067
21.931667	0.1	0.482993
21.933333	0.1	0.483147
21.935000	0.1	0.485904
21.936667	0.1	0.490057
21.938333	0.1	0.494244
21.940000	0.1	0.497391
21.941667	0.1	0.499110
21.943333	0.1	0.499734
21.945000	0.1	0.499883
21.946667	0.1	0.499911
21.948333	0.1	0.499478
21.950000	0.1	0.497964
21.951667	0.1	0.495370
21.953333	0.1	0.492260
21.955000	0.1	0.489261
21.956667	0.1	0.486821
21.958333	0.1	0.484986
21.960000	0.1	0.483384
21.961667	0.1	0.481308
21.963333	0.1	0.478188
21.965000	0.1	0.474327
21.966667	0.1	0.471105
21.968333	0.1	0.470039
21.970000	0.1	0.471100
21.971667	0.1	0.472255
21.973333	0.1	0.471156
21.975000	0.1	0.467314
21.976667	0.1	0.462332
21.978333	0.1	0.458243
21.980000	0.1	0.455938
21.981667	0.1	0.455077
21.983333	0.1	0.455058
21.985000	0.1	0.455622
21.986667	0.1	0.456539
21.988333	0.1	0.457377
21.990000	0.1	0.457503
21.991667	0.1	0.456013
21.993333	0.1	0.452399
21.995000	0.1	0.447440
21.996667	0.1	0.442718
21.998333	0.1	0.439398
22.000000	0.1	0.437847
22.001667	0.1	0.437642
22.003333	0.1	0.437633
22.005000	0.1	0.436679
22.006667	0.1	0.434513
22.008333	0.1	0.431789
22.010000	0.1	0.429521
22.011667	0.1	0.428525
22.013333	0.1	0.429144
22.015000	0.1	0.431137
22.016667	0.1	0.433554
22.018333	0.1	0.435198
22.020000	0.1	0.435580
22.021667	0.1	0.434779
22.023333	0.1	0.432553
22.025000	0.1	0.428562
22.026667	0.1	0.422983
22.028333	0.1	0.416371
22.030000	0.1	0.409596
22.031667	0.1	0.403845
22.033333	0.1	0.400185
22.035000	0.1	0.399319
22.036667	0.1	0.401274
22.038333	0.1	0.404809
22.040000	0.1	0.407808
22.041667	0.1	0.408720
22.043333	0.1	0.407430
22.045000	0.1	0.405284
22.046667	0.1	0.404175
22.048333	0.1	0.405093
22.050000	0.1	0.407505
22.051667	0.1	0.409721
22.053333	0.1	0.410075
22.055000	0.1	0.408469
22.056667	0.1	0.406108
22.058333	0.1	0.403901
22.060000	0.1	0.401884
22.061667	0.1	0.399793
22.063333	0.1	0.397451
22.065000	0.1	0.394932
22.066667	0.1	0.392557
22.068333	0.1	0.390569
22.070000	0.1	0.389204
22.071667	0.1	0.388855
22.073333	0.1	0.389437
22.075000	0.1	0.390294
22.076667	0.1	0.391048
22.078333	0.1	0.391789
22.080000	0.1	0.392543
22.081667	0.1	0.392958
22.083333	0.1	0.392478
22.085000	0.1	0.391142
22.086667	0.1	0.390108
22.088333	0.1	0.390769
22.090000	0.1	0.393400
22.091667	0.1	0.396897
22.093333	0.1	0.399477
22.095000	0.1	0.399607
22.096667	0.1	0.397032
22.098333	0.1	0.393018
22.100000	0.1	0.389065
22.101667	0.1	0.385628
22.103333	0.1	0.382890
22.105000	0.1	0.381656
22.106667	0.1	0.382583
22.108333	0.1	0.385460
22.110000	0.1	0.389591
22.111667	0.1	0.394275
22.113333	0.1	0.398695
22.115000	0.1	0.401866
22.116667	0.1	0.403235
22.118333	0.1	0.402932
22.120000	0.1	0.401437
22.121667	0.1	0.399295
22.123333	0.1	0.397204
22.125000	0.1	0.395789
22.126667	0.1	0.394941
22.128333	0.1	0.394010
22.130000	0.1	0.392846
22.131667	0.1	0.392036
22.133333	0.1	0.392133
22.135000	0.1	0.393223
22.136667	0.1	0.395002
22.138333	0.1	0.396888
22.140000	0.1	0.398499
22.141667	0.1	0.400026
22.143333	0.1	0.401745
22.145000	0.1	0.403537
22.146667	0.1	0.405270
22.148333	0.1	0.406955
22.150000	0.1	0.408129
22.151667	0.1	0.408106
22.153333	0.1	0.406899
22.155000	0.1	0.405111
22.156667	0.1	0.403407
22.158333	0.1	0.402485
22.160000	0.1	0.402466
22.161667	0.1	0.402476
22.163333	0.1	0.401805
22.165000	0.1	0.400916
22.166667	0.1	0.400729
22.168333	0.1	0.401512
22.170000	0.1	0.402736
22.171667	0.1	0.403901
22.173333	0.1	0.404995
22.175000	0.1	0.405908
22.176667	0.1	0.406178
22.178333	0.1	0.405684
22.180000	0.1	0.405069
22.181667	0.1	0.405149
22.183333	0.1	0.406075
22.185000	0.1	0.407407
22.186667	0.1	0.408725
22.188333	0.1	0.409735
22.190000	0.1	0.410276
22.191667	0.1	0.410327
22.193333	0.1	0.409838
22.195000	0.1	0.408911
22.196667	0.1	0.408273
22.198333	0.1	0.408953
22.200000	0.1	0.411030
22.201667	0.1	0.413125
22.203333	0.1	0.413475
22.205000	0.1	0.411239
22.206667	0.1	0.406895
22.208333	0.1	0.401796
22.210000	0.1	0.397414
22.211667	0.1	0.394718
22.213333	0.1	0.393786
22.215000	0.1	0.393768
22.216667	0.1	0.393307
22.218333	0.1	0.391421
22.220000	0.1	0.388427
22.221667	0.1	0.385679
22.223333	0.1	0.384129
22.225000	0.1	0.383495
22.226667	0.1	0.383039
22.228333	0.1	0.382168
22.230000	0.1	0.380399
22.231667	0.1	0.377926
22.233333	0.1	0.376231
22.235000	0.1	0.376850
22.236667	0.1	0.379640
22.238333	0.1	0.382964
22.240000	0.1	0.384809
22.241667	0.1	0.383873
22.243333	0.1	0.380552
22.245000	0.1	0.376441
22.246667	0.1	0.372655
22.248333	0.1	0.369446
22.250000	0.1	0.366829
22.251667	0.1	0.364743
22.253333	0.1	0.362974
22.255000	0.1	0.361330
22.256667	0.1	0.359751
22.258333	0.1	0.358159
22.260000	0.1	0.356622
22.261667	0.1	0.355551
22.263333	0.1	0.355514
22.265000	0.1	0.356706
22.266667	0.1	0.358722
22.268333	0.1	0.360827
22.270000	0.1	0.362261
22.271667	0.1	0.362350
22.273333	0.1	0.360711
22.275000	0.1	0.357670
22.276667	0.1	0.354405
22.278333	0.1	0.352105
22.280000	0.1	0.350960
22.281667	0.1	0.350340
22.283333	0.1	0.349758
22.285000	0.1	0.348999
22.286667	0.1	0.347802
22.288333	0.1	0.345688
22.290000	0.1	0.342014
22.291667	0.1	0.336948
22.293333	0.1	0.332240
22.295000	0.1	0.329874
22.296667	0.1	0.330256
22.298333	0.1	0.332403
22.300000	0.1	0.334936
22.301667	0.1	0.336678
22.303333	0.1	0.337418
22.305000	0.1	0.338070
22.306667	0.1	0.339481
22.308333	0.1	0.341195
22.310000	0.1	0.341567
22.311667	0.1	0.339136
22.313333	0.1	0.334131
22.315000	0.1	0.328654
22.316667	0.1	0.325218
22.318333	0.1	0.324799
22.320000	0.1	0.326289
22.321667	0.1	0.327840
22.323333	0.1	0.328510
22.325000	0.1	0.328664
22.326667	0.1	0.329232
22.328333	0.1	0.330536
22.330000	0.1	0.332016
22.331667	0.1	0.332901
22.333333	0.1	0.332841
22.335000	0.1	0.332487
22.336667	0.1	0.333292
22.338333	0.1	0.336063
22.340000	0.1	0.340086
22.341667	0.1	0.343886
22.343333	0.1	0.346205
22.345000	0.1	0.346517
22.346667	0.1	0.344967
22.348333	0.1	0.342033
22.350000	0.1	0.338578
22.351667	0.1	0.336058
22.353333	0.1	0.335607
22.355000	0.1	0.336696
22.356667	0.1	0.337609
22.358333	0.1	0.337255
22.360000	0.1	0.336189
22.361667	0.1	0.335989
22.363333	0.1	0.337707
22.365000	0.1	0.340715
22.366667	0.1	0.343653
22.368333	0.1	0.346079
22.370000	0.1	0.348282
22.371667	0.1	0.350215
22.373333	0.1	0.351463
22.375000	0.1	0.351691
22.376667	0.1	0.351160
22.378333	0.1	0.350708
22.380000	0.1	0.350890
22.381667	0.1	0.351607
22.383333	0.1	0.352841
22.385000	0.1	0.354489
22.386667	0.1	0.355719
22.388333	0.1	0.355863
22.390000	0.1	0.355290
22.391667	0.1	0.354759
22.393333	0.1	0.354648
22.395000	0.1	0.355053
22.396667	0.1	0.355979
22.398333	0.1	0.357102
22.400000	0.1	0.357786
22.401667	0.1	0.357456
22.403333	0.1	0.355956
22.405000	0.1	0.353917
22.406667	0.1	0.352440
22.408333	0.1	0.352319
22.410000	0.1	0.353334
22.411667	0.1	0.354550
22.413333	0.1	0.355351
22.415000	0.1	0.355807
22.416667	0.1	0.356147
22.418333	0.1	0.356603
22.420000	0.1	0.357404
22.421667	0.1	0.358690
22.423333	0.1	0.360371
22.425000	0.1	0.361842
22.426667	0.1	0.362266
22.428333	0.1	0.361558
22.430000	0.1	0.360762
22.431667	0.1	0.360827
22.433333	0.1	0.361600
22.435000	0.1	0.362243
22.436667	0.1	0.362219
22.438333	0.1	0.361479
22.440000	0.1	0.360152
22.441667	0.1	0.358466
22.443333	0.1	0.356776
22.445000	0.1	0.355379
22.446667	0.1	0.354229
22.448333	0.1	0.352953
22.450000	0.1	0.351183
22.451667	0.1	0.348920
22.453333	0.1	0.346475
22.455000	0.1	0.344412
22.456667	0.1	0.343369
22.458333	0.1	0.343751
22.460000	0.1	0.345558
22.461667	0.1	0.347965
22.463333	0.1	0.349148
22.465000	0.1	0.347584
22.466667	0.1	0.343677
22.468333	0.1	0.339523
22.470000	0.1	0.337125
22.471667	0.1	0.336864
22.473333	0.1	0.337805
22.475000	0.1	0.338936
22.476667	0.1	0.339774
22.478333	0.1	0.340072
22.480000	0.1	0.339560
22.481667	0.1	0.338266
22.483333	0.1	0.336706
22.485000	0.1	0.335420
22.486667	0.1	0.334303
22.488333	0.1	0.332627
22.490000	0.1	0.330112
22.491667	0.1	0.327639
22.493333	0.1	0.326461
22.495000	0.1	0.327085
22.496667	0.1	0.329227
22.498333	0.1	0.332119
22.500000	0.1	0.334606
22.501667	0.1	0.335481
22.503333	0.1	0.334182
22.505000	0.1	0.331216
22.506667	0.1	0.327663
22.508333	0.1	0.324231
22.510000	0.1	0.321288
22.511667	0.1	0.319197
22.513333	0.1	0.318182
22.515000	0.1	0.318200
22.516667	0.1	0.319039
22.518333	0.1	0.320487
22.520000	0.1	0.322475
22.521667	0.1	0.324729
22.523333	0.1	0.326568
22.525000	0.1	0.327481
22.526667	0.1	0.327691
22.528333	0.1	0.327928
22.530000	0.1	0.328408
22.531667	0.1	0.328338
22.533333	0.1	0.326880
22.535000	0.1	0.324044
22.536667	0.1	0.320203
22.538333	0.1	0.315909
22.540000	0.1	0.312347
22.541667	0.1	0.310605
22.543333	0.1	0.310605
22.545000	0.1	0.311355
22.546667	0.1	0.311979
22.548333	0.1	0.312282
22.550000	0.1	0.312417
22.551667	0.1	0.312375
22.553333	0.1	0.312235
22.555000	0.1	0.312319
22.556667	0.1	0.312864
22.558333	0.1	0.313600
22.560000	0.1	0.313744
22.561667	0.1	0.312584
22.563333	0.1	0.310107
22.565000	0.1	0.307020
22.566667	0.1	0.304100
22.568333	0.1	0.301483
22.570000	0.1	0.298820
22.571667	0.1	0.296230
22.573333	0.1	0.294396
22.575000	0.1	0.293767
22.576667	0.1	0.293953
22.578333	0.1	0.293679
22.580000	0.1	0.291402
22.581667	0.1	0.286549
22.583333	0.1	0.280342
22.585000	0.1	0.275173
22.586667	0.1	0.272822
22.588333	0.1	0.273194
22.590000	0.1	0.274773
22.591667	0.1	0.276123
22.593333	0.1	0.276798
22.595000	0.1	0.277096
22.596667	0.1	0.277399
22.598333	0.1	0.277930
22.600000	0.1	0.278777
22.601667	0.1	0.279821
22.603333	0.1	0.280677
22.605000	0.1	0.280947
22.606667	0.1	0.280417
22.608333	0.1	0.279006
22.610000	0.1	0.276747
22.611667	0.1	0.273925
22.613333	0.1	0.271285
22.615000	0.1	0.270088
22.616667	0.1	0.271094
22.618333	0.1	0.273730
22.620000	0.1	0.276705
22.621667	0.1	0.278973
22.623333	0.1	0.280025
22.625000	0.1	0.280025
22.626667	0.1	0.279630
22.628333	0.1	0.279248
22.630000	0.1	0.278829
22.631667	0.1	0.278619
22.633333	0.1	0.279373
22.635000	0.1	0.281273
22.636667	0.1	0.283704
22.638333	0.1	0.286251
22.640000	0.1	0.289059
22.641667	0.1	0.291951
22.643333	0.1	0.294140
22.645000	0.1	0.295024
22.646667	0.1	0.294666
22.648333	0.1	0.293544
22.650000	0.1	0.292500
22.651667	0.1	0.292310
22.653333	0.1	0.292948
22.655000	0.1	0.293809
22.656667	0.1	0.294559
22.658333	0.1	0.295308
22.660000	0.1	0.296324
22.661667	0.1	0.297716
22.663333	0.1	0.299341
22.665000	0.1	0.300989
22.666667	0.1	0.302712
22.668333	0.1	0.304757
22.670000	0.1	0.307183
22.671667	0.1	0.309739
22.673333	0.1	0.312119
22.675000	0.1	0.313916
22.676667	0.1	0.314778
22.678333	0.1	0.314973
22.680000	0.1	0.315453
22.681667	0.1	0.317022
22.683333	0.1	0.319383
22.685000	0.1	0.321264
22.686667	0.1	0.321614
22.688333	0.1	0.320245
22.690000	0.1	0.317604
22.691667	0.1	0.314801
22.693333	0.1	0.313167
22.695000	0.1	0.313413
22.696667	0.1	0.315397
22.698333	0.1	0.318377
22.700000	0.1	0.321534
22.701667	0.1	0.324151
22.703333	0.1	0.325241
22.705000	0.1	0.323905
22.706667	0.1	0.320538
22.708333	0.1	0.316775
22.710000	0.1	0.313995
22.711667	0.1	0.312482
22.713333	0.1	0.311825
22.715000	0.1	0.311392
22.716667	0.1	0.310717
22.718333	0.1	0.309893
22.720000	0.1	0.309339
22.721667	0.1	0.309008
22.723333	0.1	0.308235
22.725000	0.1	0.306461
22.726667	0.1	0.303816
22.728333	0.1	0.300915
22.730000	0.1	0.298391
22.731667	0.1	0.296738
22.733333	0.1	0.296049
22.735000	0.1	0.295723
22.736667	0.1	0.295099
22.738333	0.1	0.294517
22.740000	0.1	0.294889
22.741667	0.1	0.296291
22.743333	0.1	0.297674
22.745000	0.1	0.297786
22.746667	0.1	0.295877
22.748333	0.1	0.292044
22.750000	0.1	0.287155
22.751667	0.1	0.282186
22.753333	0.1	0.277841
22.755000	0.1	0.274563
22.756667	0.1	0.272365
22.758333	0.1	0.270889
22.760000	0.1	0.269692
22.761667	0.1	0.268673
22.763333	0.1	0.268472
22.765000	0.1	0.269879
22.766667	0.1	0.272500
22.768333	0.1	0.275085
22.770000	0.1	0.277013
22.771667	0.1	0.278354
22.773333	0.1	0.278940
22.775000	0.1	0.278200
22.776667	0.1	0.275606
22.778333	0.1	0.271364
22.780000	0.1	0.266563
22.781667	0.1	0.262447
22.783333	0.1	0.259783
22.785000	0.1	0.258805
22.786667	0.1	0.259252
22.788333	0.1	0.260277
22.790000	0.1	0.260668
22.791667	0.1	0.259792
22.793333	0.1	0.258260
22.795000	0.1	0.257096
22.796667	0.1	0.256747
22.798333	0.1	0.256910
22.800000	0.1	0.256919
22.801667	0.1	0.256300
22.803333	0.1	0.255322
22.805000	0.1	0.255043
22.806667	0.1	0.256645
22.808333	0.1	0.260277
22.810000	0.1	0.264603
22.811667	0.1	0.267806
22.813333	0.1	0.269129
22.815000	0.1	0.269040
22.816667	0.1	0.268091
22.818333	0.1	0.266493
22.820000	0.1	0.264691
22.821667	0.1	0.263648
22.823333	0.1	0.264202
22.825000	0.1	0.266060
22.826667	0.1	0.267648
22.828333	0.1	0.267676
22.830000	0.1	0.266274
22.831667	0.1	0.264300
22.833333	0.1	0.262680
22.835000	0.1	0.262246
22.836667	0.1	0.263075
22.838333	0.1	0.264533
22.840000	0.1	0.266563
22.841667	0.1	0.269623
22.843333	0.1	0.273297
22.845000	0.1	0.276314
22.846667	0.1	0.277851
22.848333	0.1	0.278004
22.850000	0.1	0.277292
22.851667	0.1	0.276160
22.853333	0.1	0.274754
22.855000	0.1	0.273245
22.856667	0.1	0.272314
22.858333	0.1	0.272961
22.860000	0.1	0.275541
22.861667	0.1	0.279136
22.863333	0.1	0.282167
22.865000	0.1	0.283509
22.866667	0.1	0.282908
22.868333	0.1	0.280859
22.870000	0.1	0.278465
22.871667	0.1	0.277157
22.873333	0.1	0.278102
22.875000	0.1	0.281301
22.876667	0.1	0.285367
22.878333	0.1	0.288542
22.880000	0.1	0.289995
22.881667	0.1	0.289963
22.883333	0.1	0.289013
22.885000	0.1	0.287751
22.886667	0.1	0.287169
22.888333	0.1	0.288235
22.890000	0.1	0.290652
22.891667	0.1	0.292831
22.893333	0.1	0.293436
22.895000	0.1	0.292603
22.896667	0.1	0.291695
22.898333	0.1	0.292035
22.900000	0.1	0.294116
22.901667	0.1	0.297637
22.903333	0.1	0.301660
22.905000	0.1	0.304873
22.906667	0.1	0.306307
22.908333	0.1	0.305846
22.910000	0.1	0.304077
22.911667	0.1	0.301972
22.913333	0.1	0.300501
22.915000	0.1	0.300226
22.916667	0.1	0.301199
22.918333	0.1	0.302936
22.920000	0.1	0.304477
22.921667	0.1	0.305162
22.923333	0.1	0.305143
22.925000	0.1	0.304929
22.926667	0.1	0.304962
22.928333	0.1	0.305772
22.930000	0.1	0.307919
22.931667	0.1	0.311448
22.933333	0.1	0.315579
22.935000	0.1	0.319174
22.936667	0.1	0.321162
22.938333	0.1	0.320817
22.940000	0.1	0.317888
22.941667	0.1	0.313013
22.943333	0.1	0.308128
22.945000	0.1	0.305567
22.946667	0.1	0.306293
22.948333	0.1	0.309055
22.950000	0.1	0.311141
22.951667	0.1	0.310475
22.953333	0.1	0.307299
22.955000	0.1	0.303611
22.956667	0.1	0.301059
22.958333	0.1	0.299551
22.960000	0.1	0.298452
22.961667	0.1	0.298116
22.963333	0.1	0.299085
22.965000	0.1	0.301055
22.966667	0.1	0.303178
22.968333	0.1	0.304845
22.970000	0.1	0.306293
22.971667	0.1	0.308156
22.973333	0.1	0.310210
22.975000	0.1	0.311434
22.976667	0.1	0.311197
22.978333	0.1	0.309693
22.980000	0.1	0.307476
22.981667	0.1	0.304827
22.983333	0.1	0.301884
22.985000	0.1	0.299220
22.986667	0.1	0.297660
22.988333	0.1	0.297548
22.990000	0.1	0.298521
22.991667	0.1	0.299695
22.993333	0.1	0.299863
22.995000	0.1	0.298130
22.996667	0.1	0.294871
22.998333	0.1	0.291648
23.000000	0.1	0.289828
23.001667	0.1	0.289497
23.003333	0.1	0.289879
23.005000	0.1	0.290214
23.006667	0.1	0.289883
23.008333	0.1	0.288226
23.010000	0.1	0.284929
23.011667	0.1	0.280575
23.013333	0.1	0.276407
23.015000	0.1	0.273804
23.016667	0.1	0.273464
23.018333	0.1	0.274647
23.020000	0.1	0.275946
23.021667	0.1	0.276892
23.023333	0.1	0.277818
23.025000	0.1	0.278722
23.026667	0.1	0.279550
23.028333	0.1	0.280617
23.030000	0.1	0.281674
23.031667	0.1	0.281781
23.033333	0.1	0.280431
23.035000	0.1	0.278023
23.036667	0.1	0.275415
23.038333	0.1	0.273273
23.040000	0.1	0.271713
23.041667	0.1	0.270722
23.043333	0.1	0.270712
23.045000	0.1	0.272109
23.046667	0.1	0.274419
23.048333	0.1	0.276440
23.050000	0.1	0.277231
23.051667	0.1	0.276598
23.053333	0.1	0.275085
23.055000	0.1	0.273604
23.056667	0.1	0.272752
23.058333	0.1	0.272500
23.060000	0.1	0.272463
23.061667	0.1	0.272174
23.063333	0.1	0.271238
23.065000	0.1	0.269706
23.066667	0.1	0.268174
23.068333	0.1	0.267350
23.070000	0.1	0.267462
23.071667	0.1	0.267960
23.073333	0.1	0.268058
23.075000	0.1	0.267415
23.076667	0.1	0.266181
23.078333	0.1	0.264836
23.080000	0.1	0.264077
23.081667	0.1	0.264482
23.083333	0.1	0.266233
23.085000	0.1	0.268770
23.086667	0.1	0.270545
23.088333	0.1	0.269986
23.090000	0.1	0.267210
23.091667	0.1	0.264090
23.093333	0.1	0.262456
23.095000	0.1	0.262940
23.096667	0.1	0.265120
23.098333	0.1	0.267834
23.100000	0.1	0.269823
23.101667	0.1	0.270633
23.103333	0.1	0.271080
23.105000	0.1	0.272752
23.106667	0.1	0.276268
23.108333	0.1	0.280221
23.110000	0.1	0.282684
23.111667	0.1	0.283276
23.113333	0.1	0.283015
23.115000	0.1	0.283243
23.116667	0.1	0.285003
23.118333	0.1	0.288165
23.120000	0.1	0.291374
23.121667	0.1	0.293399
23.123333	0.1	0.294060
23.125000	0.1	0.293572
23.126667	0.1	0.292207
23.128333	0.1	0.290675
23.130000	0.1	0.289897
23.131667	0.1	0.290303
23.133333	0.1	0.291648
23.135000	0.1	0.293185
23.136667	0.1	0.294209
23.138333	0.1	0.294726
23.140000	0.1	0.295136
23.141667	0.1	0.295485
23.143333	0.1	0.295667
23.145000	0.1	0.295606
23.146667	0.1	0.294857
23.148333	0.1	0.292854
23.150000	0.1	0.289846
23.151667	0.1	0.287062
23.153333	0.1	0.286005
23.155000	0.1	0.287881
23.156667	0.1	0.293027
23.158333	0.1	0.300263
23.160000	0.1	0.307332
23.161667	0.1	0.312435
23.163333	0.1	0.315043
23.165000	0.1	0.315541
23.166667	0.1	0.314675
23.168333	0.1	0.313190
23.170000	0.1	0.311621
23.171667	0.1	0.310135
23.173333	0.1	0.308803
23.175000	0.1	0.307951
23.176667	0.1	0.307979
23.178333	0.1	0.309069
23.180000	0.1	0.310726
23.181667	0.1	0.311849
23.183333	0.1	0.311700
23.185000	0.1	0.310261
23.186667	0.1	0.307518
23.188333	0.1	0.303485
23.190000	0.1	0.298838
23.191667	0.1	0.295024
23.193333	0.1	0.293204
23.195000	0.1	0.293073
23.196667	0.1	0.293609
23.198333	0.1	0.294726
23.200000	0.1	0.296887
23.201667	0.1	0.299290
23.203333	0.1	0.300221
23.205000	0.1	0.298861
23.206667	0.1	0.295765
23.208333	0.1	0.292151
23.210000	0.1	0.289367
23.211667	0.1	0.288384
23.213333	0.1	0.289357
23.215000	0.1	0.291811
23.216667	0.1	0.294917
23.218333	0.1	0.297492
23.220000	0.1	0.298643
23.221667	0.1	0.298503
23.223333	0.1	0.297511
23.225000	0.1	0.295611
23.226667	0.1	0.292780
23.228333	0.1	0.289320
23.230000	0.1	0.285674
23.231667	0.1	0.282293
23.233333	0.1	0.279583
23.235000	0.1	0.277571
23.236667	0.1	0.275970
23.238333	0.1	0.274926
23.240000	0.1	0.275038
23.241667	0.1	0.276128
23.243333	0.1	0.277059
23.245000	0.1	0.277031
23.246667	0.1	0.276114
23.248333	0.1	0.274763
23.250000	0.1	0.273692
23.251667	0.1	0.273692
23.253333	0.1	0.275164
23.255000	0.1	0.277758
23.256667	0.1	0.280384
23.258333	0.1	0.281646
23.260000	0.1	0.280556
23.261667	0.1	0.277301
23.263333	0.1	0.273264
23.265000	0.1	0.270298
23.266667	0.1	0.269613
23.268333	0.1	0.270978
23.270000	0.1	0.273110
23.271667	0.1	0.274843
23.273333	0.1	0.275765
23.275000	0.1	0.275783
23.276667	0.1	0.274768
23.278333	0.1	0.272780
23.280000	0.1	0.270223
23.281667	0.1	0.267583
23.283333	0.1	0.265189
23.285000	0.1	0.263159
23.286667	0.1	0.261520
23.288333	0.1	0.260305
23.290000	0.1	0.259606
23.291667	0.1	0.259569
23.293333	0.1	0.259914
23.295000	0.1	0.259820
23.296667	0.1	0.258875
23.298333	0.1	0.257585
23.300000	0.1	0.256710
23.301667	0.1	0.256435
23.303333	0.1	0.256374
23.305000	0.1	0.256216
23.306667	0.1	0.256095
23.308333	0.1	0.256505
23.310000	0.1	0.257920
23.311667	0.1	0.260049
23.313333	0.1	0.262032
23.315000	0.1	0.263569
23.316667	0.1	0.264780
23.318333	0.1	0.265199
23.320000	0.1	0.264226
23.321667	0.1	0.262172
23.323333	0.1	0.260281
23.325000	0.1	0.259737
23.326667	0.1	0.260714
23.328333	0.1	0.262391
23.330000	0.1	0.263699
23.331667	0.1	0.263932
23.333333	0.1	0.262843
23.335000	0.1	0.260756
23.336667	0.1	0.258489
23.338333	0.1	0.256589
23.340000	0.1	0.255052
23.341667	0.1	0.253948
23.343333	0.1	0.253702
23.345000	0.1	0.254582
23.346667	0.1	0.256351
23.348333	0.1	0.258293
23.350000	0.1	0.259550
23.351667	0.1	0.259564
23.353333	0.1	0.258256
23.355000	0.1	0.255848
23.356667	0.1	0.252742
23.358333	0.1	0.249688
23.360000	0.1	0.247820
23.361667	0.1	0.247988
23.363333	0.1	0.249925
23.365000	0.1	0.252756
23.366667	0.1	0.256030
23.368333	0.1	0.259415
23.370000	0.1	0.262219
23.371667	0.1	0.263834
23.373333	0.1	0.264067
23.375000	0.1	0.262791
23.376667	0.1	0.260030
23.378333	0.1	0.256435
23.380000	0.1	0.253287
23.381667	0.1	0.251983
23.383333	0.1	0.253236
23.385000	0.1	0.256528
23.386667	0.1	0.260388
23.388333	0.1	0.263094
23.390000	0.1	0.263578
23.391667	0.1	0.262149
23.393333	0.1	0.260384
23.395000	0.1	0.260030
23.396667	0.1	0.261655
23.398333	0.1	0.264528
23.400000	0.1	0.267546
23.401667	0.1	0.269879
23.403333	0.1	0.271103
23.405000	0.1	0.271294
23.406667	0.1	0.271075
23.408333	0.1	0.271094
23.410000	0.1	0.271345
23.411667	0.1	0.271578
23.413333	0.1	0.271858
23.415000	0.1	0.272179
23.416667	0.1	0.271820
23.418333	0.1	0.269972
23.420000	0.1	0.266857
23.421667	0.1	0.263937
23.423333	0.1	0.262596
23.425000	0.1	0.262694
23.426667	0.1	0.262614
23.428333	0.1	0.261138
23.430000	0.1	0.258950
23.431667	0.1	0.257664
23.433333	0.1	0.258200
23.435000	0.1	0.260421
23.436667	0.1	0.263546
23.438333	0.1	0.266167
23.440000	0.1	0.266624
23.441667	0.1	0.264277
23.443333	0.1	0.260645
23.445000	0.1	0.258326
23.446667	0.1	0.258787
23.448333	0.1	0.261297
23.450000	0.1	0.263760
23.451667	0.1	0.264416
23.453333	0.1	0.262856
23.455000	0.1	0.259993
23.456667	0.1	0.257152
23.458333	0.1	0.255215
23.460000	0.1	0.254530
23.461667	0.1	0.255122
23.463333	0.1	0.256514
23.465000	0.1	0.257408
23.466667	0.1	0.256193
23.468333	0.1	0.252612
23.470000	0.1	0.248505
23.471667	0.1	0.246167
23.473333	0.1	0.246260
23.475000	0.1	0.247606
23.476667	0.1	0.248761
23.478333	0.1	0.249185
23.480000	0.1	0.249026
23.481667	0.1	0.248561
23.483333	0.1	0.247699
23.485000	0.1	0.245809
23.486667	0.1	0.242763
23.488333	0.1	0.239643
23.490000	0.1	0.237613
23.491667	0.1	0.236752
23.493333	0.1	0.236393
23.495000	0.1	0.235699
23.496667	0.1	0.233795
23.498333	0.1	0.230246
23.500000	0.1	0.225687
23.501667	0.1	0.221585
23.503333	0.1	0.219387
23.505000	0.1	0.219569
23.506667	0.1	0.221217
23.508333	0.1	0.222870
23.510000	0.1	0.223843
23.511667	0.1	0.224379
23.513333	0.1	0.224640
23.515000	0.1	0.224398
23.516667	0.1	0.223601
23.518333	0.1	0.222186
23.520000	0.1	0.219787
23.521667	0.1	0.216425
23.523333	0.1	0.212891
23.525000	0.1	0.210260
23.526667	0.1	0.209240
23.528333	0.1	0.209776
23.530000	0.1	0.211075
23.531667	0.1	0.212346
23.533333	0.1	0.213403
23.535000	0.1	0.214283
23.536667	0.1	0.214679
23.538333	0.1	0.214092
23.540000	0.1	0.212449
23.541667	0.1	0.210349
23.543333	0.1	0.208421
23.545000	0.1	0.206684
23.546667	0.1	0.205059
23.548333	0.1	0.204020
23.550000	0.1	0.204286
23.551667	0.1	0.206004
23.553333	0.1	0.208542
23.555000	0.1	0.210591
23.556667	0.1	0.210851
23.558333	0.1	0.208942
23.560000	0.1	0.205655
23.561667	0.1	0.202367
23.563333	0.1	0.200043
23.565000	0.1	0.198726
23.566667	0.1	0.198204
23.568333	0.1	0.198549
23.570000	0.1	0.199843
23.571667	0.1	0.201813
23.573333	0.1	0.203843
23.575000	0.1	0.205385
23.576667	0.1	0.206344
23.578333	0.1	0.207098
23.580000	0.1	0.208262
23.581667	0.1	0.210311
23.583333	0.1	0.213059
23.585000	0.1	0.215592
23.586667	0.1	0.217054
23.588333	0.1	0.217310
23.590000	0.1	0.216770
23.591667	0.1	0.215643
23.593333	0.1	0.213445
23.595000	0.1	0.209501
23.596667	0.1	0.204169
23.598333	0.1	0.199219
23.600000	0.1	0.196793
23.601667	0.1	0.197957
23.603333	0.1	0.202004
23.605000	0.1	0.207066
23.606667	0.1	0.211466
23.608333	0.1	0.214749
23.610000	0.1	0.217617
23.611667	0.1	0.220905
23.613333	0.1	0.224663
23.615000	0.1	0.228346
23.616667	0.1	0.231303
23.618333	0.1	0.232966
23.620000	0.1	0.233287
23.621667	0.1	0.232942
23.623333	0.1	0.232807
23.625000	0.1	0.233315
23.626667	0.1	0.234367
23.628333	0.1	0.235471
23.630000	0.1	0.236258
23.631667	0.1	0.236677
23.633333	0.1	0.237031
23.635000	0.1	0.238069
23.636667	0.1	0.240272
23.638333	0.1	0.242870
23.640000	0.1	0.244495
23.641667	0.1	0.244677
23.643333	0.1	0.244323
23.645000	0.1	0.244710
23.646667	0.1	0.246130
23.648333	0.1	0.247536
23.650000	0.1	0.247769
23.651667	0.1	0.246605
23.653333	0.1	0.244351
23.655000	0.1	0.241194
23.656667	0.1	0.237557
23.658333	0.1	0.234591
23.660000	0.1	0.233464
23.661667	0.1	0.234060
23.663333	0.1	0.235424
23.665000	0.1	0.237310
23.666667	0.1	0.240388
23.668333	0.1	0.244896
23.670000	0.1	0.249692
23.671667	0.1	0.253082
23.673333	0.1	0.254344
23.675000	0.1	0.254079
23.676667	0.1	0.253371
23.678333	0.1	0.253026
23.680000	0.1	0.253478
23.681667	0.1	0.254987
23.683333	0.1	0.257553
23.685000	0.1	0.260612
23.686667	0.1	0.263308
23.688333	0.1	0.265073
23.690000	0.1	0.265613
23.691667	0.1	0.264826
23.693333	0.1	0.262852
23.695000	0.1	0.259927
23.696667	0.1	0.256440
23.698333	0.1	0.253338
23.700000	0.1	0.251969
23.701667	0.1	0.253115
23.703333	0.1	0.256319
23.705000	0.1	0.260174
23.706667	0.1	0.263290
23.708333	0.1	0.264947
23.710000	0.1	0.264831
23.711667	0.1	0.262707
23.713333	0.1	0.258829
23.715000	0.1	0.254237
23.716667	0.1	0.250093
23.718333	0.1	0.246917
23.720000	0.1	0.244700
23.721667	0.1	0.243257
23.723333	0.1	0.242293
23.725000	0.1	0.241436
23.726667	0.1	0.240179
23.728333	0.1	0.238190
23.730000	0.1	0.235629
23.731667	0.1	0.233036
23.733333	0.1	0.231038
23.735000	0.1	0.230093
23.736667	0.1	0.229911
23.738333	0.1	0.229292
23.740000	0.1	0.227289
23.741667	0.1	0.224072
23.743333	0.1	0.220356
23.745000	0.1	0.217073
23.746667	0.1	0.215261
23.748333	0.1	0.215108
23.750000	0.1	0.215704
23.751667	0.1	0.216221
23.753333	0.1	0.216286
23.755000	0.1	0.215364
23.756667	0.1	0.212705
23.758333	0.1	0.207997
23.760000	0.1	0.202036
23.761667	0.1	0.196542
23.763333	0.1	0.192858
23.765000	0.1	0.190837
23.766667	0.1	0.189333
23.768333	0.1	0.187773
23.770000	0.1	0.186507
23.771667	0.1	0.185790
23.773333	0.1	0.185161
23.775000	0.1	0.184132
23.776667	0.1	0.182926
23.778333	0.1	0.182125
23.780000	0.1	0.181771
23.781667	0.1	0.181254
23.783333	0.1	0.180081
23.785000	0.1	0.178427
23.786667	0.1	0.177072
23.788333	0.1	0.176886
23.790000	0.1	0.178083
23.791667	0.1	0.179959
23.793333	0.1	0.181538
23.795000	0.1	0.182288
23.796667	0.1	0.182521
23.798333	0.1	0.183098
23.800000	0.1	0.184295
23.801667	0.1	0.185431
23.803333	0.1	0.185627
23.805000	0.1	0.184779
23.806667	0.1	0.183717
23.808333	0.1	0.183224
23.810000	0.1	0.183242
23.811667	0.1	0.183405
23.813333	0.1	0.183396
23.815000	0.1	0.182791
23.816667	0.1	0.181496
23.818333	0.1	0.180383
23.820000	0.1	0.180705
23.821667	0.1	0.182684
23.823333	0.1	0.184947
23.825000	0.1	0.185682
23.826667	0.1	0.184420
23.828333	0.1	0.182423
23.830000	0.1	0.181370
23.831667	0.1	0.181948
23.833333	0.1	0.183806
23.835000	0.1	0.186260
23.836667	0.1	0.188593
23.838333	0.1	0.190297
23.840000	0.1	0.191564
23.841667	0.1	0.193133
23.843333	0.1	0.195447
23.845000	0.1	0.198232
23.846667	0.1	0.200677
23.848333	0.1	0.201999
23.850000	0.1	0.202116
23.851667	0.1	0.201869
23.853333	0.1	0.202386
23.855000	0.1	0.204039
23.856667	0.1	0.206204
23.858333	0.1	0.208160
23.860000	0.1	0.209655
23.861667	0.1	0.210907
23.863333	0.1	0.212323
23.865000	0.1	0.214116
23.866667	0.1	0.216309
23.868333	0.1	0.219094
23.870000	0.1	0.222791
23.871667	0.1	0.226973
23.873333	0.1	0.230074
23.875000	0.1	0.230530
23.876667	0.1	0.228169
23.878333	0.1	0.224342
23.880000	0.1	0.220751
23.881667	0.1	0.218297
23.883333	0.1	0.216868
23.885000	0.1	0.216081
23.886667	0.1	0.215736
23.888333	0.1	0.215583
23.890000	0.1	0.215122
23.891667	0.1	0.214283
23.893333	0.1	0.214064
23.895000	0.1	0.215787
23.896667	0.1	0.219587
23.898333	0.1	0.224141
23.900000	0.1	0.227722
23.901667	0.1	0.229096
23.903333	0.1	0.227983
23.905000	0.1	0.225599
23.906667	0.1	0.224016
23.908333	0.1	0.224267
23.910000	0.1	0.225599
23.911667	0.1	0.226554
23.913333	0.1	0.226358
23.915000	0.1	0.225571
23.916667	0.1	0.225333
23.918333	0.1	0.225948
23.920000	0.1	0.226530
23.921667	0.1	0.225925
23.923333	0.1	0.223904
23.925000	0.1	0.221916
23.926667	0.1	0.221999
23.928333	0.1	0.224588
23.930000	0.1	0.228127
23.931667	0.1	0.230535
23.933333	0.1	0.230432
23.935000	0.1	0.227778
23.936667	0.1	0.223881
23.938333	0.1	0.220523
23.940000	0.1	0.218633
23.941667	0.1	0.217725
23.943333	0.1	0.216854
23.945000	0.1	0.215676
23.946667	0.1	0.214344
23.948333	0.1	0.213231
23.950000	0.1	0.212984
23.951667	0.1	0.213911
23.953333	0.1	0.215685
23.955000	0.1	0.218088
23.956667	0.1	0.221161
23.958333	0.1	0.224430
23.960000	0.1	0.227066
23.961667	0.1	0.228598
23.963333	0.1	0.228994
23.965000	0.1	0.228412
23.966667	0.1	0.227024
23.968333	0.1	0.225040
23.970000	0.1	0.223019
23.971667	0.1	0.221585
23.973333	0.1	0.220756
23.975000	0.1	0.219913
23.976667	0.1	0.218488
23.978333	0.1	0.216677
23.980000	0.1	0.215471
23.981667	0.1	0.215736
23.983333	0.1	0.217366
23.985000	0.1	0.219657
23.986667	0.1	0.221920
23.988333	0.1	0.223424
23.990000	0.1	0.223429
23.991667	0.1	0.221524
23.993333	0.1	0.218065
23.995000	0.1	0.214437
23.996667	0.1	0.212383
23.998333	0.1	0.212602
24.000000	0.1	0.214092
24.001667	0.1	0.215205
24.003333	0.1	0.215247
24.005000	0.1	0.214777
24.006667	0.1	0.214307
24.008333	0.1	0.213794
24.010000	0.1	0.213110
24.011667	0.1	0.211871
24.013333	0.1	0.209180
24.015000	0.1	0.204286
24.016667	0.1	0.197710
24.018333	0.1	0.191485
24.020000	0.1	0.188011
24.021667	0.1	0.188639
24.023333	0.1	0.192993
24.025000	0.1	0.198856
24.026667	0.1	0.203447
24.028333	0.1	0.205296
24.030000	0.1	0.204570
24.031667	0.1	0.202255
24.033333	0.1	0.199601
24.035000	0.1	0.197501
24.036667	0.1	0.196137
24.038333	0.1	0.195378
24.040000	0.1	0.194851
24.041667	0.1	0.193925
24.043333	0.1	0.192439
24.045000	0.1	0.191196
24.046667	0.1	0.191228
24.048333	0.1	0.192719
24.050000	0.1	0.194968
24.051667	0.1	0.197128
24.053333	0.1	0.198660
24.055000	0.1	0.199145
24.056667	0.1	0.198223
24.058333	0.1	0.196053
24.060000	0.1	0.193594
24.061667	0.1	0.191876
24.063333	0.1	0.190991
24.065000	0.1	0.190334
24.066667	0.1	0.189776
24.068333	0.1	0.190032
24.070000	0.1	0.191699
24.071667	0.1	0.194320
24.073333	0.1	0.196663
24.075000	0.1	0.197794
24.076667	0.1	0.197669
24.078333	0.1	0.197086
24.080000	0.1	0.197012
24.081667	0.1	0.197701
24.083333	0.1	0.198632
24.085000	0.1	0.199419
24.086667	0.1	0.200202
24.088333	0.1	0.201226
24.090000	0.1	0.202693
24.091667	0.1	0.204616
24.093333	0.1	0.206651
24.095000	0.1	0.208351
24.096667	0.1	0.209319
24.098333	0.1	0.209180
24.100000	0.1	0.207955
24.101667	0.1	0.206227
24.103333	0.1	0.204584
24.105000	0.1	0.203531
24.106667	0.1	0.203582
24.108333	0.1	0.204789
24.110000	0.1	0.206241
24.111667	0.1	0.206619
24.113333	0.1	0.205603
24.115000	0.1	0.204360
24.116667	0.1	0.204071
24.118333	0.1	0.204490
24.120000	0.1	0.204477
24.121667	0.1	0.203582
24.123333	0.1	0.202591
24.125000	0.1	0.202595
24.126667	0.1	0.204137
24.128333	0.1	0.207042
24.130000	0.1	0.210698
24.131667	0.1	0.214088
24.133333	0.1	0.215960
24.135000	0.1	0.215718
24.136667	0.1	0.213925
24.138333	0.1	0.211927
24.140000	0.1	0.211280
24.141667	0.1	0.212481
24.143333	0.1	0.214283
24.145000	0.1	0.215140
24.146667	0.1	0.214907
24.148333	0.1	0.214647
24.150000	0.1	0.215480
24.151667	0.1	0.217422
24.153333	0.1	0.219215
24.155000	0.1	0.219881
24.156667	0.1	0.219950
24.158333	0.1	0.220458
24.160000	0.1	0.221240
24.161667	0.1	0.220938
24.163333	0.1	0.218726
24.165000	0.1	0.215154
24.166667	0.1	0.211429
24.168333	0.1	0.208826
24.170000	0.1	0.208314
24.171667	0.1	0.210004
24.173333	0.1	0.213138
24.175000	0.1	0.216593
24.176667	0.1	0.219373
24.178333	0.1	0.220942
24.180000	0.1	0.221473
24.181667	0.1	0.221510
24.183333	0.1	0.221455
24.185000	0.1	0.221673
24.186667	0.1	0.222581
24.188333	0.1	0.223913
24.190000	0.1	0.224616
24.191667	0.1	0.223666
24.193333	0.1	0.220733
24.195000	0.1	0.216481
24.196667	0.1	0.212528
24.198333	0.1	0.210465
24.200000	0.1	0.210861
24.201667	0.1	0.212928
24.203333	0.1	0.215014
24.205000	0.1	0.215936
24.206667	0.1	0.215736
24.208333	0.1	0.214907
24.210000	0.1	0.213478
24.211667	0.1	0.211075
24.213333	0.1	0.207815
24.215000	0.1	0.204826
24.216667	0.1	0.203210
24.218333	0.1	0.202763
24.220000	0.1	0.202367
24.221667	0.1	0.201357
24.223333	0.1	0.200090
24.225000	0.1	0.199582
24.226667	0.1	0.200481
24.228333	0.1	0.202181
24.230000	0.1	0.203471
24.231667	0.1	0.203857
24.233333	0.1	0.203550
24.235000	0.1	0.202553
24.236667	0.1	0.200835
24.238333	0.1	0.198940
24.240000	0.1	0.197585
24.241667	0.1	0.196681
24.243333	0.1	0.195429
24.245000	0.1	0.193594
24.246667	0.1	0.192001
24.248333	0.1	0.191280
24.250000	0.1	0.191261
24.251667	0.1	0.191568
24.253333	0.1	0.191703
24.255000	0.1	0.191056
24.256667	0.1	0.189822
24.258333	0.1	0.189152
24.260000	0.1	0.189878
24.261667	0.1	0.191503
24.263333	0.1	0.192472
24.265000	0.1	0.191592
24.266667	0.1	0.189161
24.268333	0.1	0.186469
24.270000	0.1	0.184607
24.271667	0.1	0.184081
24.273333	0.1	0.184565
24.275000	0.1	0.184882
24.276667	0.1	0.184076
24.278333	0.1	0.182637
24.280000	0.1	0.181794
24.281667	0.1	0.181939
24.283333	0.1	0.182386
24.285000	0.1	0.182278
24.286667	0.1	0.181193
24.288333	0.1	0.179289
24.290000	0.1	0.177049
24.291667	0.1	0.175033
24.293333	0.1	0.173850
24.295000	0.1	0.173892
24.296667	0.1	0.174851
24.298333	0.1	0.175904
24.300000	0.1	0.176439
24.301667	0.1	0.176276
24.303333	0.1	0.175205
24.305000	0.1	0.172844
24.306667	0.1	0.169384
24.308333	0.1	0.165934
24.310000	0.1	0.163694
24.311667	0.1	0.162991
24.313333	0.1	0.163484
24.315000	0.1	0.164704
24.316667	0.1	0.165743
24.318333	0.1	0.165766
24.320000	0.1	0.165333
24.321667	0.1	0.166032
24.323333	0.1	0.168625
24.325000	0.1	0.172327
24.326667	0.1	0.175703
24.328333	0.1	0.177813
24.330000	0.1	0.178474
24.331667	0.1	0.177943
24.333333	0.1	0.176625
24.335000	0.1	0.175028
24.336667	0.1	0.173454
24.338333	0.1	0.171894
24.340000	0.1	0.170264
24.341667	0.1	0.168541
24.343333	0.1	0.167098
24.345000	0.1	0.166795
24.346667	0.1	0.168220
24.348333	0.1	0.171121
24.350000	0.1	0.174483
24.351667	0.1	0.177128
24.353333	0.1	0.178460
24.355000	0.1	0.178572
24.356667	0.1	0.177915
24.358333	0.1	0.176993
24.360000	0.1	0.176108
24.361667	0.1	0.175494
24.363333	0.1	0.175345
24.365000	0.1	0.175508
24.366667	0.1	0.175647
24.368333	0.1	0.175512
24.370000	0.1	0.174772
24.371667	0.1	0.173450
24.373333	0.1	0.172555
24.375000	0.1	0.173212
24.376667	0.1	0.175275
24.378333	0.1	0.177310
24.380000	0.1	0.178036
24.381667	0.1	0.177319
24.383333	0.1	0.175852
24.385000	0.1	0.174614
24.386667	0.1	0.174479
24.388333	0.1	0.175564
24.390000	0.1	0.177133
24.391667	0.1	0.178483
24.393333	0.1	0.179135
24.395000	0.1	0.178646
24.396667	0.1	0.177356
24.398333	0.1	0.176323
24.400000	0.1	0.176211
24.401667	0.1	0.177077
24.403333	0.1	0.178493
24.405000	0.1	0.179261
24.406667	0.1	0.178199
24.408333	0.1	0.175736
24.410000	0.1	0.173780
24.411667	0.1	0.173859
24.413333	0.1	0.176015
24.415000	0.1	0.179163
24.416667	0.1	0.182106
24.418333	0.1	0.184136
24.420000	0.1	0.185240
24.421667	0.1	0.186064
24.423333	0.1	0.187126
24.425000	0.1	0.188118
24.426667	0.1	0.188430
24.428333	0.1	0.187866
24.430000	0.1	0.186497
24.431667	0.1	0.184369
24.433333	0.1	0.181771
24.435000	0.1	0.179554
24.436667	0.1	0.178684
24.438333	0.1	0.179182
24.440000	0.1	0.180029
24.441667	0.1	0.180439
24.443333	0.1	0.180630
24.445000	0.1	0.181091
24.446667	0.1	0.181897
24.448333	0.1	0.182847
24.450000	0.1	0.183647
24.451667	0.1	0.183857
24.453333	0.1	0.182823
24.455000	0.1	0.179959
24.456667	0.1	0.175727
24.458333	0.1	0.171792
24.460000	0.1	0.169585
24.461667	0.1	0.168961
24.463333	0.1	0.168574
24.465000	0.1	0.167550
24.466667	0.1	0.166325
24.468333	0.1	0.165515
24.470000	0.1	0.165091
24.471667	0.1	0.164891
24.473333	0.1	0.165077
24.475000	0.1	0.165803
24.476667	0.1	0.166660
24.478333	0.1	0.166986
24.480000	0.1	0.166623
24.481667	0.1	0.165836
24.483333	0.1	0.164779
24.485000	0.1	0.163214
24.486667	0.1	0.160732
24.488333	0.1	0.157370
24.490000	0.1	0.153766
24.491667	0.1	0.150772
24.493333	0.1	0.149333
24.495000	0.1	0.150027
24.496667	0.1	0.152243
24.498333	0.1	0.154409
24.500000	0.1	0.155242
24.501667	0.1	0.154367
24.503333	0.1	0.152062
24.505000	0.1	0.149058
24.506667	0.1	0.146572
24.508333	0.1	0.145696
24.510000	0.1	0.146502
24.511667	0.1	0.148020
24.513333	0.1	0.149296
24.515000	0.1	0.149915
24.516667	0.1	0.149547
24.518333	0.1	0.147722
24.520000	0.1	0.144420
24.521667	0.1	0.140434
24.523333	0.1	0.136718
24.525000	0.1	0.133789
24.526667	0.1	0.131908
24.528333	0.1	0.131479
24.530000	0.1	0.133011
24.531667	0.1	0.136727
24.533333	0.1	0.141878
24.535000	0.1	0.146651
24.536667	0.1	0.149272
24.538333	0.1	0.149077
24.540000	0.1	0.146287
24.541667	0.1	0.141291
24.543333	0.1	0.134944
24.545000	0.1	0.128946
24.546667	0.1	0.124890
24.548333	0.1	0.123619
24.550000	0.1	0.125342
24.551667	0.1	0.129207
24.553333	0.1	0.133552
24.555000	0.1	0.137119
24.556667	0.1	0.139475
24.558333	0.1	0.140737
24.560000	0.1	0.141510
24.561667	0.1	0.142674
24.563333	0.1	0.144672
24.565000	0.1	0.146888
24.566667	0.1	0.147996
24.568333	0.1	0.146958
24.570000	0.1	0.143885
24.571667	0.1	0.139894
24.573333	0.1	0.136173
24.575000	0.1	0.133440
24.576667	0.1	0.132211
24.578333	0.1	0.132844
24.580000	0.1	0.134958
24.581667	0.1	0.137272
24.583333	0.1	0.138776
24.585000	0.1	0.139633
24.586667	0.1	0.140569
24.588333	0.1	0.142287
24.590000	0.1	0.145258
24.591667	0.1	0.148942
24.593333	0.1	0.151610
24.595000	0.1	0.151992
24.596667	0.1	0.150362
24.598333	0.1	0.147773
24.600000	0.1	0.145249
24.601667	0.1	0.143610
24.603333	0.1	0.143144
24.605000	0.1	0.143307
24.606667	0.1	0.143172
24.608333	0.1	0.142381
24.610000	0.1	0.141333
24.611667	0.1	0.140574
24.613333	0.1	0.140406
24.615000	0.1	0.140914
24.616667	0.1	0.141878
24.618333	0.1	0.142837
24.620000	0.1	0.143303
24.621667	0.1	0.143098
24.623333	0.1	0.142520
24.625000	0.1	0.142045
24.626667	0.1	0.142269
24.628333	0.1	0.143694
24.630000	0.1	0.146125
24.631667	0.1	0.148979
24.633333	0.1	0.152197
24.635000	0.1	0.155852
24.636667	0.1	0.159252
24.638333	0.1	0.161426
24.640000	0.1	0.162167
24.641667	0.1	0.161752
24.643333	0.1	0.160425
24.645000	0.1	0.158860
24.646667	0.1	0.157785
24.648333	0.1	0.156858
24.650000	0.1	0.155410
24.651667	0.1	0.153831
24.653333	0.1	0.152728
24.655000	0.1	0.151843
24.656667	0.1	0.150860
24.658333	0.1	0.150218
24.660000	0.1	0.150721
24.661667	0.1	0.152774
24.663333	0.1	0.155759
24.665000	0.1	0.158511
24.666667	0.1	0.160472
24.668333	0.1	0.161976
24.670000	0.1	0.163657
24.671667	0.1	0.165403
24.673333	0.1	0.166013
24.675000	0.1	0.164756
24.676667	0.1	0.162744
24.678333	0.1	0.161617
24.680000	0.1	0.161813
24.681667	0.1	0.162791
24.683333	0.1	0.163661
24.685000	0.1	0.163624
24.686667	0.1	0.162586
24.688333	0.1	0.160928
24.690000	0.1	0.158884
24.691667	0.1	0.156816
24.693333	0.1	0.155554
24.695000	0.1	0.155806
24.696667	0.1	0.157743
24.698333	0.1	0.161063
24.700000	0.1	0.164919
24.701667	0.1	0.167834
24.703333	0.1	0.168448
24.705000	0.1	0.166604
24.706667	0.1	0.163335
24.708333	0.1	0.159973
24.710000	0.1	0.157352
24.711667	0.1	0.155452
24.713333	0.1	0.153617
24.715000	0.1	0.151079
24.716667	0.1	0.147596
24.718333	0.1	0.143712
24.720000	0.1	0.140294
24.721667	0.1	0.137850
24.723333	0.1	0.136476
24.725000	0.1	0.135936
24.726667	0.1	0.135875
24.728333	0.1	0.136257
24.730000	0.1	0.137268
24.731667	0.1	0.138595
24.733333	0.1	0.139349
24.735000	0.1	0.138856
24.736667	0.1	0.137417
24.738333	0.1	0.136290
24.740000	0.1	0.136420
24.741667	0.1	0.137426
24.743333	0.1	0.138194
24.745000	0.1	0.137794
24.746667	0.1	0.135819
24.748333	0.1	0.132583
24.750000	0.1	0.129072
24.751667	0.1	0.126618
24.753333	0.1	0.125938
24.755000	0.1	0.126315
24.756667	0.1	0.126422
24.758333	0.1	0.125696
24.760000	0.1	0.124197
24.761667	0.1	0.121850
24.763333	0.1	0.118706
24.765000	0.1	0.115377
24.766667	0.1	0.112839
24.768333	0.1	0.111968
24.770000	0.1	0.112774
24.771667	0.1	0.114413
24.773333	0.1	0.116299
24.775000	0.1	0.118199
24.776667	0.1	0.119405
24.778333	0.1	0.119214
24.780000	0.1	0.117826
24.781667	0.1	0.115996
24.783333	0.1	0.114301
24.785000	0.1	0.112974
24.786667	0.1	0.111996
24.788333	0.1	0.111437
24.790000	0.1	0.111419
24.791667	0.1	0.111787
24.793333	0.1	0.111987
24.795000	0.1	0.111274
24.796667	0.1	0.109337
24.798333	0.1	0.106925
24.800000	0.1	0.105463
24.801667	0.1	0.106115
24.803333	0.1	0.108997
24.805000	0.1	0.112858
24.806667	0.1	0.115605
24.808333	0.1	0.115787
24.810000	0.1	0.113840
24.811667	0.1	0.111507
24.813333	0.1	0.109994
24.815000	0.1	0.109267
24.816667	0.1	0.109002
24.818333	0.1	0.109216
24.820000	0.1	0.109733
24.821667	0.1	0.109747
24.823333	0.1	0.108560
24.825000	0.1	0.106497
24.826667	0.1	0.104979
24.828333	0.1	0.105565
24.830000	0.1	0.108788
24.831667	0.1	0.113631
24.833333	0.1	0.118110
24.835000	0.1	0.120732
24.836667	0.1	0.121491
24.838333	0.1	0.121463
24.840000	0.1	0.121850
24.841667	0.1	0.123205
24.843333	0.1	0.124960
24.845000	0.1	0.125952
24.846667	0.1	0.125607
24.848333	0.1	0.124308
24.850000	0.1	0.122730
24.851667	0.1	0.121570
24.853333	0.1	0.121440
24.855000	0.1	0.122404
24.856667	0.1	0.123577
24.858333	0.1	0.123489
24.860000	0.1	0.121244
24.861667	0.1	0.117514
24.863333	0.1	0.113915
24.865000	0.1	0.111666
24.866667	0.1	0.110921
24.868333	0.1	0.111051
24.870000	0.1	0.111270
24.871667	0.1	0.111116
24.873333	0.1	0.110543
24.875000	0.1	0.109673
24.876667	0.1	0.108709
24.878333	0.1	0.108117
24.880000	0.1	0.108294
24.881667	0.1	0.108997
24.883333	0.1	0.109780
24.885000	0.1	0.110902
24.886667	0.1	0.112983
24.888333	0.1	0.116294
24.890000	0.1	0.120807
24.891667	0.1	0.126162
24.893333	0.1	0.131438
24.895000	0.1	0.135615
24.896667	0.1	0.138353
24.898333	0.1	0.139726
24.900000	0.1	0.139331
24.901667	0.1	0.136830
24.903333	0.1	0.132918
24.905000	0.1	0.128974
24.906667	0.1	0.126241
24.908333	0.1	0.125612
24.910000	0.1	0.127205
24.911667	0.1	0.129980
24.913333	0.1	0.132076
24.915000	0.1	0.131959
24.916667	0.1	0.129458
24.918333	0.1	0.125556
24.920000	0.1	0.121412
24.921667	0.1	0.118068
24.923333	0.1	0.116522
24.925000	0.1	0.117160
24.926667	0.1	0.119391
24.928333	0.1	0.122143
24.930000	0.1	0.124224
24.931667	0.1	0.124876
24.933333	0.1	0.124718
24.935000	0.1	0.125254
24.936667	0.1	0.127112
24.938333	0.1	0.129375
24.940000	0.1	0.130953
24.941667	0.1	0.131717
24.943333	0.1	0.131880
24.945000	0.1	0.131419
24.946667	0.1	0.130264
24.948333	0.1	0.128276
24.950000	0.1	0.125458
24.951667	0.1	0.122297
24.953333	0.1	0.119582
24.955000	0.1	0.118059
24.956667	0.1	0.118283
24.958333	0.1	0.120192
24.960000	0.1	0.122641
24.961667	0.1	0.124001
24.963333	0.1	0.123093
24.965000	0.1	0.119847
24.966667	0.1	0.115540
24.968333	0.1	0.112113
24.970000	0.1	0.111093
24.971667	0.1	0.113058
24.973333	0.1	0.117524
24.975000	0.1	0.123084
24.976667	0.1	0.127768
24.978333	0.1	0.129770
24.980000	0.1	0.128509
24.981667	0.1	0.125081
24.983333	0.1	0.121379
24.985000	0.1	0.118748
24.986667	0.1	0.117351
24.988333	0.1	0.116653
24.990000	0.1	0.116369
24.991667	0.1	0.116574
24.993333	0.1	0.117207
24.995000	0.1	0.118148
24.996667	0.1	0.119363
24.998333	0.1	0.120481
25.000000	0.1	0.120872
25.001667	0.1	0.120327
25.003333	0.1	0.118874
25.005000	0.1	0.116150
25.006667	0.1	0.111959
25.008333	0.1	0.107130
25.010000	0.1	0.103135
25.011667	0.1	0.100965
25.013333	0.1	0.100448
25.015000	0.1	0.100397
25.016667	0.1	0.099819
25.018333	0.1	0.098892
25.020000	0.1	0.098129
25.021667	0.1	0.097100
25.023333	0.1	0.095326
25.025000	0.1	0.093491
25.026667	0.1	0.092858
25.028333	0.1	0.094012
25.030000	0.1	0.096359
25.031667	0.1	0.098459
25.033333	0.1	0.099139
25.035000	0.1	0.098450
25.036667	0.1	0.097291
25.038333	0.1	0.096471
25.040000	0.1	0.096229
25.041667	0.1	0.096294
25.043333	0.1	0.096224
25.045000	0.1	0.095675
25.046667	0.1	0.094394
25.048333	0.1	0.092452
25.050000	0.1	0.090632
25.051667	0.1	0.090166
25.053333	0.1	0.091437
25.055000	0.1	0.093128
25.056667	0.1	0.093407
25.058333	0.1	0.091884
25.060000	0.1	0.089649
25.061667	0.1	0.087866
25.063333	0.1	0.087186
25.065000	0.1	0.087675
25.066667	0.1	0.088620
25.068333	0.1	0.088988
25.070000	0.1	0.088387
25.071667	0.1	0.087405
25.073333	0.1	0.086944
25.075000	0.1	0.087442
25.076667	0.1	0.089006
25.078333	0.1	0.091675
25.080000	0.1	0.094925
25.081667	0.1	0.097631
25.083333	0.1	0.099316
25.085000	0.1	0.100648
25.086667	0.1	0.102194
25.088333	0.1	0.103735
25.090000	0.1	0.104909
25.091667	0.1	0.105770
25.093333	0.1	0.106413
25.095000	0.1	0.106534
25.096667	0.1	0.105840
25.098333	0.1	0.104480
25.100000	0.1	0.102869
25.101667	0.1	0.101333
25.103333	0.1	0.099996
25.105000	0.1	0.098888
25.106667	0.1	0.097952
25.108333	0.1	0.097319
25.110000	0.1	0.097603
25.111667	0.1	0.099312
25.113333	0.1	0.102008
25.115000	0.1	0.104490
25.116667	0.1	0.105742
25.118333	0.1	0.105440
25.120000	0.1	0.103801
25.121667	0.1	0.101314
25.123333	0.1	0.098636
25.125000	0.1	0.096234
25.126667	0.1	0.093905
25.128333	0.1	0.091307
25.130000	0.1	0.089086
25.131667	0.1	0.088708
25.133333	0.1	0.091302
25.135000	0.1	0.097007
25.136667	0.1	0.104923
25.138333	0.1	0.113049
25.140000	0.1	0.118851
25.141667	0.1	0.120671
25.143333	0.1	0.118460
25.145000	0.1	0.113342
25.146667	0.1	0.107004
25.148333	0.1	0.101230
25.150000	0.1	0.097062
25.151667	0.1	0.094399
25.153333	0.1	0.093156
25.155000	0.1	0.094059
25.156667	0.1	0.097496
25.158333	0.1	0.102390
25.160000	0.1	0.107037
25.161667	0.1	0.110432
25.163333	0.1	0.112401
25.165000	0.1	0.113160
25.166667	0.1	0.113170
25.168333	0.1	0.112923
25.170000	0.1	0.112467
25.171667	0.1	0.111689
25.173333	0.1	0.110762
25.175000	0.1	0.109747
25.176667	0.1	0.108550
25.178333	0.1	0.107349
25.180000	0.1	0.106343
25.181667	0.1	0.105342
25.183333	0.1	0.104140
25.185000	0.1	0.103060
25.186667	0.1	0.102283
25.188333	0.1	0.101333
25.190000	0.1	0.100159
25.191667	0.1	0.099735
25.193333	0.1	0.100918
25.195000	0.1	0.103586
25.196667	0.1	0.107028
25.198333	0.1	0.110478
25.200000	0.1	0.113435
25.201667	0.1	0.115666
25.203333	0.1	0.116746
25.205000	0.1	0.116020
25.206667	0.1	0.113416
25.208333	0.1	0.109533
25.210000	0.1	0.104937
25.211667	0.1	0.099973
25.213333	0.1	0.095195
25.215000	0.1	0.091372
25.216667	0.1	0.089044
25.218333	0.1	0.088019
25.220000	0.1	0.087428
25.221667	0.1	0.086511
25.223333	0.1	0.085151
25.225000	0.1	0.083568
25.226667	0.1	0.081910
25.228333	0.1	0.080224
25.230000	0.1	0.078548
25.231667	0.1	0.077039
25.233333	0.1	0.076117
25.235000	0.1	0.076536
25.236667	0.1	0.078934
25.238333	0.1	0.082790
25.240000	0.1	0.086054
25.241667	0.1	0.086762
25.243333	0.1	0.084839
25.245000	0.1	0.081668
25.246667	0.1	0.078492
25.248333	0.1	0.075907
25.250000	0.1	0.074338
25.251667	0.1	0.074040
25.253333	0.1	0.074813
25.255000	0.1	0.076075
25.256667	0.1	0.076946
25.258333	0.1	0.076648
25.260000	0.1	0.075195
25.261667	0.1	0.073323
25.263333	0.1	0.071893
25.265000	0.1	0.071288
25.266667	0.1	0.071204
25.268333	0.1	0.070711
25.270000	0.1	0.069197
25.271667	0.1	0.067260
25.273333	0.1	0.066017
25.275000	0.1	0.065803
25.276667	0.1	0.065900
25.278333	0.1	0.065509
25.280000	0.1	0.064727
25.281667	0.1	0.064210
25.283333	0.1	0.064410
25.285000	0.1	0.065574
25.286667	0.1	0.067693
25.288333	0.1	0.070003
25.290000	0.1	0.071391
25.291667	0.1	0.071405
25.293333	0.1	0.070361
25.295000	0.1	0.068927
25.296667	0.1	0.067758
25.298333	0.1	0.066888
25.300000	0.1	0.065709
25.301667	0.1	0.064145
25.303333	0.1	0.063023
25.305000	0.1	0.062501
25.306667	0.1	0.061523
25.308333	0.1	0.059386
25.310000	0.1	0.056899
25.311667	0.1	0.055856
25.313333	0.1	0.057449
25.315000	0.1	0.061169
25.316667	0.1	0.065262
25.318333	0.1	0.068038
25.320000	0.1	0.068801
25.321667	0.1	0.067931
25.323333	0.1	0.066310
25.325000	0.1	0.064829
25.326667	0.1	0.064224
25.328333	0.1	0.064797
25.330000	0.1	0.066189
25.331667	0.1	0.067414
25.333333	0.1	0.067400
25.335000	0.1	0.065919
25.336667	0.1	0.064112
25.338333	0.1	0.063642
25.340000	0.1	0.065085
25.341667	0.1	0.067637
25.343333	0.1	0.070324
25.345000	0.1	0.072783
25.346667	0.1	0.074878
25.348333	0.1	0.076294
25.350000	0.1	0.076760
25.351667	0.1	0.076122
25.353333	0.1	0.074520
25.355000	0.1	0.072904
25.356667	0.1	0.072527
25.358333	0.1	0.073663
25.360000	0.1	0.075572
25.361667	0.1	0.077519
25.363333	0.1	0.079088
25.365000	0.1	0.079991
25.366667	0.1	0.080117
25.368333	0.1	0.079451
25.370000	0.1	0.078385
25.371667	0.1	0.077914
25.373333	0.1	0.078646
25.375000	0.1	0.080033
25.376667	0.1	0.081155
25.378333	0.1	0.081440
25.380000	0.1	0.080727
25.381667	0.1	0.079325
25.383333	0.1	0.077882
25.385000	0.1	0.076871
25.386667	0.1	0.076247
25.388333	0.1	0.075456
25.390000	0.1	0.073896
25.391667	0.1	0.071591
25.393333	0.1	0.069062
25.395000	0.1	0.066855
25.396667	0.1	0.065458
25.398333	0.1	0.065081
25.400000	0.1	0.065537
25.401667	0.1	0.066594
25.403333	0.1	0.067819
25.405000	0.1	0.068429
25.406667	0.1	0.068098
25.408333	0.1	0.067474
25.410000	0.1	0.067418
25.411667	0.1	0.068196
25.413333	0.1	0.069519
25.415000	0.1	0.071032
25.416667	0.1	0.072629
25.418333	0.1	0.074338
25.420000	0.1	0.075875
25.421667	0.1	0.076597
25.423333	0.1	0.076042
25.425000	0.1	0.074063
25.426667	0.1	0.070990
25.428333	0.1	0.068364
25.430000	0.1	0.068466
25.431667	0.1	0.072233
25.433333	0.1	0.078115
25.435000	0.1	0.083335
25.436667	0.1	0.085989
25.438333	0.1	0.085933
25.440000	0.1	0.083987
25.441667	0.1	0.081072
25.443333	0.1	0.078152
25.445000	0.1	0.076094
25.446667	0.1	0.074864
25.448333	0.1	0.073453
25.450000	0.1	0.070799
25.451667	0.1	0.066836
25.453333	0.1	0.062762
25.455000	0.1	0.060135
25.456667	0.1	0.059623
25.458333	0.1	0.060690
25.460000	0.1	0.062389
25.461667	0.1	0.064145
25.463333	0.1	0.065551
25.465000	0.1	0.066082
25.466667	0.1	0.065598
25.468333	0.1	0.064303
25.470000	0.1	0.062403
25.471667	0.1	0.060303
25.473333	0.1	0.058748
25.475000	0.1	0.058510
25.476667	0.1	0.059782
25.478333	0.1	0.061877
25.480000	0.1	0.063693
25.481667	0.1	0.064420
25.483333	0.1	0.063884
25.485000	0.1	0.062524
25.486667	0.1	0.060969
25.488333	0.1	0.059716
25.490000	0.1	0.059181
25.491667	0.1	0.059414
25.493333	0.1	0.059870
25.495000	0.1	0.059749
25.496667	0.1	0.058664
25.498333	0.1	0.056778
25.500000	0.1	0.054706
25.501667	0.1	0.053598
25.503333	0.1	0.054473
25.505000	0.1	0.056913
25.506667	0.1	0.059353
25.508333	0.1	0.060839
25.510000	0.1	0.061560
25.511667	0.1	0.062059
25.513333	0.1	0.062743
25.515000	0.1	0.063842
25.516667	0.1	0.065127
25.518333	0.1	0.065803
25.520000	0.1	0.065109
25.521667	0.1	0.063181
25.523333	0.1	0.060746
25.525000	0.1	0.058087
25.526667	0.1	0.054999
25.528333	0.1	0.051674
25.530000	0.1	0.048997
25.531667	0.1	0.047828
25.533333	0.1	0.048080
25.535000	0.1	0.048615
25.536667	0.1	0.048457
25.538333	0.1	0.047591
25.540000	0.1	0.046552
25.541667	0.1	0.045886
25.543333	0.1	0.045947
25.545000	0.1	0.046790
25.546667	0.1	0.047889
25.548333	0.1	0.048196
25.550000	0.1	0.047088
25.551667	0.1	0.045202
25.553333	0.1	0.043907
25.555000	0.1	0.043944
25.556667	0.1	0.044880
25.558333	0.1	0.045970
25.560000	0.1	0.046883
25.561667	0.1	0.047432
25.563333	0.1	0.047181
25.565000	0.1	0.045928
25.566667	0.1	0.044503
25.568333	0.1	0.044098
25.570000	0.1	0.044950
25.571667	0.1	0.046599
25.573333	0.1	0.048806
25.575000	0.1	0.051665
25.576667	0.1	0.055037
25.578333	0.1	0.058357
25.580000	0.1	0.060997
25.581667	0.1	0.062454
25.583333	0.1	0.062315
25.585000	0.1	0.060583
25.586667	0.1	0.057714
25.588333	0.1	0.054277
25.590000	0.1	0.051162
25.591667	0.1	0.049556
25.593333	0.1	0.049840
25.595000	0.1	0.051064
25.596667	0.1	0.052010
25.598333	0.1	0.052107
25.600000	0.1	0.051716
25.601667	0.1	0.051889
25.603333	0.1	0.053281
25.605000	0.1	0.055260
25.606667	0.1	0.056820
25.608333	0.1	0.057840
25.610000	0.1	0.058776
25.611667	0.1	0.059670
25.613333	0.1	0.060024
25.615000	0.1	0.059325
25.616667	0.1	0.057402
25.618333	0.1	0.054431
25.620000	0.1	0.050864
25.621667	0.1	0.047442
25.623333	0.1	0.044703
25.625000	0.1	0.042790
25.626667	0.1	0.042049
25.628333	0.1	0.042990
25.630000	0.1	0.045495
25.631667	0.1	0.048806
25.633333	0.1	0.052084
25.635000	0.1	0.054762
25.636667	0.1	0.056531
25.638333	0.1	0.057346
25.640000	0.1	0.057588
25.641667	0.1	0.058147
25.643333	0.1	0.059870
25.645000	0.1	0.062482
25.646667	0.1	0.064750
25.648333	0.1	0.065994
25.650000	0.1	0.066585
25.651667	0.1	0.066725
25.653333	0.1	0.066091
25.655000	0.1	0.064699
25.656667	0.1	0.063153
25.658333	0.1	0.061952
25.660000	0.1	0.061109
25.661667	0.1	0.060438
25.663333	0.1	0.059954
25.665000	0.1	0.059856
25.666667	0.1	0.060066
25.668333	0.1	0.059856
25.670000	0.1	0.058645
25.671667	0.1	0.056704
25.673333	0.1	0.054655
25.675000	0.1	0.053039
25.676667	0.1	0.052219
25.678333	0.1	0.051926
25.680000	0.1	0.051493
25.681667	0.1	0.050701
25.683333	0.1	0.049989
25.685000	0.1	0.049942
25.686667	0.1	0.050762
25.688333	0.1	0.052382
25.690000	0.1	0.054855
25.691667	0.1	0.057966
25.693333	0.1	0.060941
25.695000	0.1	0.062715
25.696667	0.1	0.062278
25.698333	0.1	0.059470
25.700000	0.1	0.055716
25.701667	0.1	0.053099
25.703333	0.1	0.052457
25.705000	0.1	0.052666
25.706667	0.1	0.051656
25.708333	0.1	0.048424
25.710000	0.1	0.043949
25.711667	0.1	0.039828
25.713333	0.1	0.037081
25.715000	0.1	0.036350
25.716667	0.1	0.037747
25.718333	0.1	0.040424
25.720000	0.1	0.042957
25.721667	0.1	0.044047
25.723333	0.1	0.043334
25.725000	0.1	0.041635
25.726667	0.1	0.040215
25.728333	0.1	0.039819
25.730000	0.1	0.040387
25.731667	0.1	0.041365
25.733333	0.1	0.042142
25.735000	0.1	0.042301
25.736667	0.1	0.041854
25.738333	0.1	0.041360
25.740000	0.1	0.041514
25.741667	0.1	0.042259
25.743333	0.1	0.042534
25.745000	0.1	0.041071
25.746667	0.1	0.037351
25.748333	0.1	0.031870
25.750000	0.1	0.025872
25.751667	0.1	0.020713
25.753333	0.1	0.017323
25.755000	0.1	0.016158
25.756667	0.1	0.017220
25.758333	0.1	0.019819
25.760000	0.1	0.022706
25.761667	0.1	0.024675
25.763333	0.1	0.025248
25.765000	0.1	0.024694
25.766667	0.1	0.023474
25.768333	0.1	0.022002
25.770000	0.1	0.020619
25.771667	0.1	0.019693
25.773333	0.1	0.019842
25.775000	0.1	0.021528
25.776667	0.1	0.024135
25.778333	0.1	0.026231
25.780000	0.1	0.026813
25.781667	0.1	0.025826
25.783333	0.1	0.024028
25.785000	0.1	0.022752
25.786667	0.1	0.023185
25.788333	0.1	0.025476
25.790000	0.1	0.028703
25.791667	0.1	0.031400
25.793333	0.1	0.031996
25.795000	0.1	0.029476
25.796667	0.1	0.024214
25.798333	0.1	0.018249
25.800000	0.1	0.014105
25.801667	0.1	0.012773
25.803333	0.1	0.013588
25.805000	0.1	0.015618
25.806667	0.1	0.017895
25.808333	0.1	0.019171
25.810000	0.1	0.018664
25.811667	0.1	0.016661
25.813333	0.1	0.014268
25.815000	0.1	0.012820
25.816667	0.1	0.013150
25.818333	0.1	0.015008
25.820000	0.1	0.017374
25.821667	0.1	0.019390
25.823333	0.1	0.020824
25.825000	0.1	0.021718
25.826667	0.1	0.021867
25.828333	0.1	0.021090
25.830000	0.1	0.019860
25.831667	0.1	0.019004
25.833333	0.1	0.018883
25.835000	0.1	0.019344
25.836667	0.1	0.020191
25.838333	0.1	0.021365
25.840000	0.1	0.022813
25.841667	0.1	0.024568
25.843333	0.1	0.026892
25.845000	0.1	0.029751
25.846667	0.1	0.032247
25.848333	0.1	0.033169
25.850000	0.1	0.032037
25.851667	0.1	0.029551
25.853333	0.1	0.027209
25.855000	0.1	0.026268
25.856667	0.1	0.026994
25.858333	0.1	0.028829
25.860000	0.1	0.030901
25.861667	0.1	0.032261
25.863333	0.1	0.032247
25.865000	0.1	0.031246
25.866667	0.1	0.030464
25.868333	0.1	0.030771
25.870000	0.1	0.032247
25.871667	0.1	0.034468
25.873333	0.1	0.036755
25.875000	0.1	0.038510
25.876667	0.1	0.039372
25.878333	0.1	0.039204
25.880000	0.1	0.038240
25.881667	0.1	0.037085
25.883333	0.1	0.036331
25.885000	0.1	0.036233
25.886667	0.1	0.036466
25.888333	0.1	0.036182
25.890000	0.1	0.034859
25.891667	0.1	0.032946
25.893333	0.1	0.031502
25.895000	0.1	0.031530
25.896667	0.1	0.033444
25.898333	0.1	0.036778
25.900000	0.1	0.040382
25.901667	0.1	0.043041
25.903333	0.1	0.044121
25.905000	0.1	0.043684
25.906667	0.1	0.042231
25.908333	0.1	0.040545
25.910000	0.1	0.039460
25.911667	0.1	0.039334
25.913333	0.1	0.039814
25.915000	0.1	0.040280
25.916667	0.1	0.040596
25.918333	0.1	0.040848
25.920000	0.1	0.040815
25.921667	0.1	0.040382
25.923333	0.1	0.039716
25.925000	0.1	0.038701
25.926667	0.1	0.037029
25.928333	0.1	0.034766
25.930000	0.1	0.032443
25.931667	0.1	0.030654
25.933333	0.1	0.029514
25.935000	0.1	0.028764
25.936667	0.1	0.028485
25.938333	0.1	0.028922
25.940000	0.1	0.029909
25.941667	0.1	0.031022
25.943333	0.1	0.031996
25.945000	0.1	0.032755
25.946667	0.1	0.033239
25.948333	0.1	0.033136
25.950000	0.1	0.032112
25.951667	0.1	0.030659
25.953333	0.1	0.030161
25.955000	0.1	0.031558
25.956667	0.1	0.034277
25.958333	0.1	0.036811
25.960000	0.1	0.038007
25.961667	0.1	0.037751
25.963333	0.1	0.036783
25.965000	0.1	0.035935
25.966667	0.1	0.035083
25.968333	0.1	0.033313
25.970000	0.1	0.030217
25.971667	0.1	0.026384
25.973333	0.1	0.022892
25.975000	0.1	0.020643
25.976667	0.1	0.019982
25.978333	0.1	0.020885
25.980000	0.1	0.023218
25.981667	0.1	0.026496
25.983333	0.1	0.029970
25.985000	0.1	0.033122
25.986667	0.1	0.035572
25.988333	0.1	0.036806
25.990000	0.1	0.036596
25.991667	0.1	0.035525
25.993333	0.1	0.034454
25.995000	0.1	0.033537
25.996667	0.1	0.032331
25.998333	0.1	0.030510
26.000000	0.1	0.028275
26.001667	0.1	0.026277
26.003333	0.1	0.025020
26.005000	0.1	0.024382
26.006667	0.1	0.023763
26.008333	0.1	0.022589
26.010000	0.1	0.020624
26.011667	0.1	0.018105
26.013333	0.1	0.015702
26.015000	0.1	0.014286
26.016667	0.1	0.014468
26.018333	0.1	0.016065
26.020000	0.1	0.017937
26.021667	0.1	0.018599
26.023333	0.1	0.017383
26.025000	0.1	0.015185
26.026667	0.1	0.013863
26.028333	0.1	0.014752
26.030000	0.1	0.017816
26.031667	0.1	0.021453
26.033333	0.1	0.023134
26.035000	0.1	0.021374
26.036667	0.1	0.017071
26.038333	0.1	0.012503
26.040000	0.1	0.009253
26.041667	0.1	0.007362
26.043333	0.1	0.006137
26.045000	0.1	0.004997
26.046667	0.1	0.003753
26.048333	0.1	0.002724
26.050000	0.1	0.002524
26.051667	0.1	0.003558
26.053333	0.1	0.005537
26.055000	0.1	0.007362
26.056667	0.1	0.007818
26.058333	0.1	0.006622
26.060000	0.1	0.004442
26.061667	0.1	0.001984
26.063333	0.1	-0.000414
26.065000	0.1	-0.002193
26.066667	0.1	-0.002501
26.068333	0.1	-0.001136
26.070000	0.1	0.001150
26.071667	0.1	0.003488
26.073333	0.1	0.005681
26.075000	0.1	0.007940
26.076667	0.1	0.010277
26.078333	0.1	0.012303
26.080000	0.1	0.013351
26.081667	0.1	0.013113
26.083333	0.1	0.012098
26.085000	0.1	0.010990
26.086667	0.1	0.009942
26.088333	0.1	0.008843
26.090000	0.1	0.007581
26.091667	0.1	0.006082
26.093333	0.1	0.004321
26.095000	0.1	0.002421
26.096667	0.1	0.000834
26.098333	0.1	0.000284
26.100000	0.1	0.001383
26.101667	0.1	0.004079
26.103333	0.1	0.007339
26.105000	0.1	0.009690
26.106667	0.1	0.010333
26.108333	0.1	0.009630
26.110000	0.1	0.008615
26.111667	0.1	0.008564
26.113333	0.1	0.010347
26.115000	0.1	0.013281
26.116667	0.1	0.015562
26.118333	0.1	0.016275
26.120000	0.1	0.016196
26.121667	0.1	0.016307
26.123333	0.1	0.016326
26.125000	0.1	0.015316
26.126667	0.1	0.012992
26.128333	0.1	0.009956
26.130000	0.1	0.007381
26.131667	0.1	0.006431
26.133333	0.1	0.007427
26.135000	0.1	0.009737
26.136667	0.1	0.012345
26.138333	0.1	0.014161
26.140000	0.1	0.014286
26.141667	0.1	0.012768
26.143333	0.1	0.010771
26.145000	0.1	0.009714
26.146667	0.1	0.010282
26.148333	0.1	0.012182
26.150000	0.1	0.014361
26.151667	0.1	0.015385
26.153333	0.1	0.014268
26.155000	0.1	0.011334
26.156667	0.1	0.008121
26.158333	0.1	0.006515
26.160000	0.1	0.007609
26.161667	0.1	0.010887
26.163333	0.1	0.014473
26.165000	0.1	0.016368
26.166667	0.1	0.015679
26.168333	0.1	0.012824
26.170000	0.1	0.008955
26.171667	0.1	0.005336
26.173333	0.1	0.002906
26.175000	0.1	0.002142
26.176667	0.1	0.003059
26.178333	0.1	0.005057
26.180000	0.1	0.007274
26.181667	0.1	0.009248
26.183333	0.1	0.010757
26.185000	0.1	0.011316
26.186667	0.1	0.010394
26.188333	0.1	0.007870
26.190000	0.1	0.004312
26.191667	0.1	0.000922
26.193333	0.1	-0.001108
26.195000	0.1	-0.001192
26.196667	0.1	0.000708
26.198333	0.1	0.004121
26.200000	0.1	0.007795
26.201667	0.1	0.010165
26.203333	0.1	0.010529
26.205000	0.1	0.009304
26.206667	0.1	0.007348
26.208333	0.1	0.005569
26.210000	0.1	0.004750
26.211667	0.1	0.005066
26.213333	0.1	0.005849
26.215000	0.1	0.006352
26.216667	0.1	0.006664
26.218333	0.1	0.007381
26.220000	0.1	0.008652
26.221667	0.1	0.009816
26.223333	0.1	0.009858
26.225000	0.1	0.008163
26.226667	0.1	0.004922
26.228333	0.1	0.000973
26.230000	0.1	-0.002738
26.231667	0.1	-0.005546
26.233333	0.1	-0.007031
26.235000	0.1	-0.007167
26.236667	0.1	-0.006626
26.238333	0.1	-0.006291
26.240000	0.1	-0.006235
26.241667	0.1	-0.005513
26.243333	0.1	-0.003036
26.245000	0.1	0.001001
26.246667	0.1	0.004671
26.248333	0.1	0.005569
26.250000	0.1	0.002789
26.251667	0.1	-0.002319
26.253333	0.1	-0.007022
26.255000	0.1	-0.008927
26.256667	0.1	-0.007460
26.258333	0.1	-0.003893
26.260000	0.1	-0.000154
26.261667	0.1	0.002175
26.263333	0.1	0.002179
26.265000	0.1	-0.000284
26.266667	0.1	-0.004391
26.268333	0.1	-0.008554
26.270000	0.1	-0.011059
26.271667	0.1	-0.010845
26.273333	0.1	-0.008224
26.275000	0.1	-0.004829
26.276667	0.1	-0.002417
26.278333	0.1	-0.001723
26.280000	0.1	-0.002272
26.281667	0.1	-0.003185
26.283333	0.1	-0.004545
26.285000	0.1	-0.007101
26.286667	0.1	-0.010584
26.288333	0.1	-0.013392
26.290000	0.1	-0.013909
26.291667	0.1	-0.011497
26.293333	0.1	-0.006529
26.295000	0.1	-0.000391
26.296667	0.1	0.004643
26.298333	0.1	0.006645
26.300000	0.1	0.005281
26.301667	0.1	0.001723
26.303333	0.1	-0.002505
26.305000	0.1	-0.006123
26.306667	0.1	-0.007977
26.308333	0.1	-0.007385
26.310000	0.1	-0.005043
26.311667	0.1	-0.002808
26.313333	0.1	-0.002049
26.315000	0.1	-0.002496
26.316667	0.1	-0.003115
26.318333	0.1	-0.003600
26.320000	0.1	-0.004368
26.321667	0.1	-0.005816
26.323333	0.1	-0.008084
26.325000	0.1	-0.010952
26.326667	0.1	-0.013867
26.328333	0.1	-0.016228
26.330000	0.1	-0.017663
26.331667	0.1	-0.018138
26.333333	0.1	-0.017951
26.335000	0.1	-0.017751
26.336667	0.1	-0.018105
26.338333	0.1	-0.018864
26.340000	0.1	-0.019292
26.341667	0.1	-0.018678
26.343333	0.1	-0.016969
26.345000	0.1	-0.014566
26.346667	0.1	-0.011772
26.348333	0.1	-0.009253
26.350000	0.1	-0.008293
26.351667	0.1	-0.009732
26.353333	0.1	-0.012908
26.355000	0.1	-0.016000
26.356667	0.1	-0.017541
26.358333	0.1	-0.017332
26.360000	0.1	-0.015767
26.361667	0.1	-0.012913
26.363333	0.1	-0.008792
26.365000	0.1	-0.004359
26.366667	0.1	-0.000983
26.368333	0.1	0.000815
26.370000	0.1	0.001499
26.371667	0.1	0.001928
26.373333	0.1	0.002640
26.375000	0.1	0.003250
26.376667	0.1	0.003111
26.378333	0.1	0.002170
26.380000	0.1	0.000959
26.381667	0.1	0.000186
26.383333	0.1	0.000112
26.385000	0.1	0.000042
26.386667	0.1	-0.001020
26.388333	0.1	-0.003381
26.390000	0.1	-0.006421
26.391667	0.1	-0.009113
26.393333	0.1	-0.010817
26.395000	0.1	-0.011539
26.396667	0.1	-0.011604
26.398333	0.1	-0.011399
26.400000	0.1	-0.011367
26.401667	0.1	-0.011749
26.403333	0.1	-0.012275
26.405000	0.1	-0.012545
26.406667	0.1	-0.012293
26.408333	0.1	-0.011413
26.410000	0.1	-0.010356
26.411667	0.1	-0.010012
26.413333	0.1	-0.010673
26.415000	0.1	-0.011558
26.416667	0.1	-0.011688
26.418333	0.1	-0.010855
26.420000	0.1	-0.009676
26.421667	0.1	-0.009006
26.423333	0.1	-0.009201
26.425000	0.1	-0.009914
26.426667	0.1	-0.010375
26.428333	0.1	-0.009839
26.430000	0.1	-0.008065
26.431667	0.1	-0.005970
26.433333	0.1	-0.005239
26.435000	0.1	-0.006882
26.436667	0.1	-0.010324
26.438333	0.1	-0.013742
26.440000	0.1	-0.015516
26.441667	0.1	-0.015493
26.443333	0.1	-0.014557
26.445000	0.1	-0.013513
26.446667	0.1	-0.012694
26.448333	0.1	-0.011884
26.450000	0.1	-0.010640
26.451667	0.1	-0.009076
26.453333	0.1	-0.008130
26.455000	0.1	-0.008629
26.456667	0.1	-0.010310
26.458333	0.1	-0.012210
26.460000	0.1	-0.013681
26.461667	0.1	-0.014626
26.463333	0.1	-0.015227
26.465000	0.1	-0.015674
26.466667	0.1	-0.016084
26.468333	0.1	-0.016429
26.470000	0.1	-0.016685
26.471667	0.1	-0.016852
26.473333	0.1	-0.016582
26.475000	0.1	-0.015418
26.476667	0.1	-0.013341
26.478333	0.1	-0.010780
26.480000	0.1	-0.008871
26.481667	0.1	-0.009276
26.483333	0.1	-0.012787
26.485000	0.1	-0.018436
26.486667	0.1	-0.024177
26.488333	0.1	-0.028354
26.490000	0.1	-0.030557
26.491667	0.1	-0.031390
26.493333	0.1	-0.031441
26.495000	0.1	-0.030473
26.496667	0.1	-0.027916
26.498333	0.1	-0.024023
26.500000	0.1	-0.020210
26.501667	0.1	-0.018221
26.503333	0.1	-0.018761
26.505000	0.1	-0.020987
26.506667	0.1	-0.023516
26.508333	0.1	-0.025425
26.510000	0.1	-0.026305
26.511667	0.1	-0.026515
26.513333	0.1	-0.027074
26.515000	0.1	-0.028289
26.516667	0.1	-0.029290
26.518333	0.1	-0.029174
26.520000	0.1	-0.028023
26.521667	0.1	-0.026594
26.523333	0.1	-0.025281
26.525000	0.1	-0.023772
26.526667	0.1	-0.022026
26.528333	0.1	-0.020983
26.530000	0.1	-0.021905
26.531667	0.1	-0.025220
26.533333	0.1	-0.030026
26.535000	0.1	-0.034664
26.536667	0.1	-0.037793
26.538333	0.1	-0.039055
26.540000	0.1	-0.038780
26.541667	0.1	-0.037393
26.543333	0.1	-0.035316
26.545000	0.1	-0.033290
26.546667	0.1	-0.032154
26.548333	0.1	-0.032336
26.550000	0.1	-0.033844
26.551667	0.1	-0.036280
26.553333	0.1	-0.038799
26.555000	0.1	-0.040480
26.556667	0.1	-0.041011
26.558333	0.1	-0.040610
26.560000	0.1	-0.039544
26.561667	0.1	-0.038212
26.563333	0.1	-0.037160
26.565000	0.1	-0.036769
26.566667	0.1	-0.037076
26.568333	0.1	-0.038017
26.570000	0.1	-0.039446
26.571667	0.1	-0.040769
26.573333	0.1	-0.040880
26.575000	0.1	-0.039232
26.576667	0.1	-0.036624
26.578333	0.1	-0.034533
26.580000	0.1	-0.033844
26.581667	0.1	-0.034375
26.583333	0.1	-0.035283
26.585000	0.1	-0.035921
26.586667	0.1	-0.036159
26.588333	0.1	-0.035954
26.590000	0.1	-0.035278
26.591667	0.1	-0.034496
26.593333	0.1	-0.034133
26.595000	0.1	-0.034166
26.596667	0.1	-0.034100
26.598333	0.1	-0.033355
26.600000	0.1	-0.031465
26.601667	0.1	-0.028717
26.603333	0.1	-0.026282
26.605000	0.1	-0.025127
26.606667	0.1	-0.025099
26.608333	0.1	-0.025472
26.610000	0.1	-0.026291
26.611667	0.1	-0.028405
26.613333	0.1	-0.031963
26.615000	0.1	-0.035954
26.616667	0.1	-0.039251
26.618333	0.1	-0.041560
26.620000	0.1	-0.043404
26.621667	0.1	-0.045258
26.623333	0.1	-0.047074
26.625000	0.1	-0.048457
26.626667	0.1	-0.048671
26.628333	0.1	-0.046799
26.630000	0.1	-0.042664
26.631667	0.1	-0.037723
26.633333	0.1	-0.034552
26.635000	0.1	-0.034631
26.636667	0.1	-0.037090
26.638333	0.1	-0.039963
26.640000	0.1	-0.041896
26.641667	0.1	-0.042454
26.643333	0.1	-0.041737
26.645000	0.1	-0.040061
26.646667	0.1	-0.037802
26.648333	0.1	-0.035572
26.650000	0.1	-0.034133
26.651667	0.1	-0.033998
26.653333	0.1	-0.035171
26.655000	0.1	-0.036880
26.656667	0.1	-0.037565
26.658333	0.1	-0.035963
26.660000	0.1	-0.032266
26.661667	0.1	-0.028042
26.663333	0.1	-0.025081
26.665000	0.1	-0.024238
26.666667	0.1	-0.025486
26.668333	0.1	-0.028480
26.670000	0.1	-0.032512
26.671667	0.1	-0.036485
26.673333	0.1	-0.039390
26.675000	0.1	-0.041001
26.676667	0.1	-0.041761
26.678333	0.1	-0.042021
26.680000	0.1	-0.041882
26.681667	0.1	-0.041258
26.683333	0.1	-0.040038
26.685000	0.1	-0.038613
26.686667	0.1	-0.037695
26.688333	0.1	-0.037504
26.690000	0.1	-0.037886
26.691667	0.1	-0.038706
26.693333	0.1	-0.039572
26.695000	0.1	-0.039693
26.696667	0.1	-0.038333
26.698333	0.1	-0.035400
26.700000	0.1	-0.031893
26.701667	0.1	-0.029714
26.703333	0.1	-0.030119
26.705000	0.1	-0.032312
26.706667	0.1	-0.034380
26.708333	0.1	-0.035265
26.710000	0.1	-0.035116
26.711667	0.1	-0.034287
26.713333	0.1	-0.032964
26.715000	0.1	-0.031614
26.716667	0.1	-0.031223
26.718333	0.1	-0.032694
26.720000	0.1	-0.035977
26.721667	0.1	-0.039940
26.723333	0.1	-0.043097
26.725000	0.1	-0.044252
26.726667	0.1	-0.043041
26.728333	0.1	-0.040233
26.730000	0.1	-0.037453
26.731667	0.1	-0.036489
26.733333	0.1	-0.038105
26.735000	0.1	-0.041514
26.736667	0.1	-0.045430
26.738333	0.1	-0.049053
26.740000	0.1	-0.052210
26.741667	0.1	-0.055004
26.743333	0.1	-0.057216
26.745000	0.1	-0.058468
26.746667	0.1	-0.059004
26.748333	0.1	-0.059488
26.750000	0.1	-0.059865
26.751667	0.1	-0.059246
26.753333	0.1	-0.057346
26.755000	0.1	-0.055027
26.756667	0.1	-0.053057
26.758333	0.1	-0.051558
26.760000	0.1	-0.050617
26.761667	0.1	-0.050482
26.763333	0.1	-0.051330
26.765000	0.1	-0.053342
26.766667	0.1	-0.056587
26.768333	0.1	-0.060354
26.770000	0.1	-0.063158
26.771667	0.1	-0.064196
26.773333	0.1	-0.064028
26.775000	0.1	-0.063321
26.776667	0.1	-0.061938
26.778333	0.1	-0.059581
26.780000	0.1	-0.056578
26.781667	0.1	-0.053574
26.783333	0.1	-0.051111
26.785000	0.1	-0.049560
26.786667	0.1	-0.049113
26.788333	0.1	-0.049905
26.790000	0.1	-0.051875
26.791667	0.1	-0.054436
26.793333	0.1	-0.056732
26.795000	0.1	-0.058138
26.796667	0.1	-0.058492
26.798333	0.1	-0.058045
26.800000	0.1	-0.056867
26.801667	0.1	-0.054887
26.803333	0.1	-0.052466
26.805000	0.1	-0.050436
26.806667	0.1	-0.049672
26.808333	0.1	-0.050436
26.810000	0.1	-0.052103
26.811667	0.1	-0.053854
26.813333	0.1	-0.055144
26.815000	0.1	-0.055605
26.816667	0.1	-0.055595
26.818333	0.1	-0.056364
26.820000	0.1	-0.058855
26.821667	0.1	-0.062590
26.823333	0.1	-0.066077
26.825000	0.1	-0.068089
26.826667	0.1	-0.068499
26.828333	0.1	-0.068056
26.830000	0.1	-0.067516
26.831667	0.1	-0.067297
26.833333	0.1	-0.067768
26.835000	0.1	-0.068992
26.836667	0.1	-0.070329
26.838333	0.1	-0.071130
26.840000	0.1	-0.071442
26.841667	0.1	-0.071591
26.843333	0.1	-0.071246
26.845000	0.1	-0.069449
26.846667	0.1	-0.065807
26.848333	0.1	-0.061486
26.850000	0.1	-0.058431
26.851667	0.1	-0.057798
26.853333	0.1	-0.059446
26.855000	0.1	-0.062510
26.856667	0.1	-0.065691
26.858333	0.1	-0.067544
26.860000	0.1	-0.067307
26.861667	0.1	-0.065430
26.863333	0.1	-0.063167
26.865000	0.1	-0.061742
26.866667	0.1	-0.061998
26.868333	0.1	-0.063982
26.870000	0.1	-0.066631
26.871667	0.1	-0.068475
26.873333	0.1	-0.068587
26.875000	0.1	-0.067223
26.876667	0.1	-0.065695
26.878333	0.1	-0.065141
26.880000	0.1	-0.065290
26.881667	0.1	-0.065039
26.883333	0.1	-0.063740
26.885000	0.1	-0.061546
26.886667	0.1	-0.058864
26.888333	0.1	-0.056005
26.890000	0.1	-0.053272
26.891667	0.1	-0.051460
26.893333	0.1	-0.052061
26.895000	0.1	-0.055972
26.896667	0.1	-0.061849
26.898333	0.1	-0.066902
26.900000	0.1	-0.069491
26.901667	0.1	-0.070394
26.903333	0.1	-0.071279
26.905000	0.1	-0.072722
26.906667	0.1	-0.074543
26.908333	0.1	-0.076694
26.910000	0.1	-0.078729
26.911667	0.1	-0.079363
26.913333	0.1	-0.077416
26.915000	0.1	-0.073286
26.916667	0.1	-0.068899
26.918333	0.1	-0.065984
26.920000	0.1	-0.064592
26.921667	0.1	-0.063870
26.923333	0.1	-0.063805
26.925000	0.1	-0.064913
26.926667	0.1	-0.067055
26.928333	0.1	-0.069332
26.930000	0.1	-0.070632
26.931667	0.1	-0.070445
26.933333	0.1	-0.069151
26.935000	0.1	-0.067134
26.936667	0.1	-0.064061
26.938333	0.1	-0.059768
26.940000	0.1	-0.055232
26.941667	0.1	-0.051819
26.943333	0.1	-0.049942
26.945000	0.1	-0.049230
26.946667	0.1	-0.049421
26.948333	0.1	-0.050552
26.950000	0.1	-0.052573
26.951667	0.1	-0.055269
26.953333	0.1	-0.058543
26.955000	0.1	-0.062217
26.956667	0.1	-0.065425
26.958333	0.1	-0.067069
26.960000	0.1	-0.066799
26.961667	0.1	-0.065146
26.963333	0.1	-0.063288
26.965000	0.1	-0.062496
26.966667	0.1	-0.063106
26.968333	0.1	-0.064434
26.970000	0.1	-0.065607
26.971667	0.1	-0.066096
26.973333	0.1	-0.065668
26.975000	0.1	-0.064420
26.976667	0.1	-0.062892
26.978333	0.1	-0.062003
26.980000	0.1	-0.062650
26.981667	0.1	-0.065025
26.983333	0.1	-0.068261
26.985000	0.1	-0.071176
26.986667	0.1	-0.073151
26.988333	0.1	-0.074264
26.990000	0.1	-0.074850
26.991667	0.1	-0.075367
26.993333	0.1	-0.076569
26.995000	0.1	-0.078953
26.996667	0.1	-0.081798
26.998333	0.1	-0.083349
27.000000	0.1	-0.082585
27.001667	0.1	-0.080429
27.003333	0.1	-0.078646
27.005000	0.1	-0.078334
27.006667	0.1	-0.080001
27.008333	0.1	-0.083782
27.010000	0.1	-0.088504
27.011667	0.1	-0.091745
27.013333	0.1	-0.092057
27.015000	0.1	-0.090036
27.016667	0.1	-0.087018
27.018333	0.1	-0.084182
27.020000	0.1	-0.082576
27.021667	0.1	-0.082585
27.023333	0.1	-0.083488
27.025000	0.1	-0.084299
27.026667	0.1	-0.084615
27.028333	0.1	-0.084424
27.030000	0.1	-0.083754
27.031667	0.1	-0.082790
27.033333	0.1	-0.082017
27.035000	0.1	-0.082017
27.036667	0.1	-0.083065
27.038333	0.1	-0.084583
27.040000	0.1	-0.085207
27.041667	0.1	-0.083912
27.043333	0.1	-0.081002
27.045000	0.1	-0.077747
27.046667	0.1	-0.075214
27.048333	0.1	-0.073551
27.050000	0.1	-0.072508
27.051667	0.1	-0.072350
27.053333	0.1	-0.073588
27.055000	0.1	-0.075884
27.056667	0.1	-0.078073
27.058333	0.1	-0.079307
27.060000	0.1	-0.079880
27.061667	0.1	-0.080806
27.063333	0.1	-0.082590
27.065000	0.1	-0.084606
27.066667	0.1	-0.086073
27.068333	0.1	-0.087083
27.070000	0.1	-0.088327
27.071667	0.1	-0.090259
27.073333	0.1	-0.092564
27.075000	0.1	-0.094287
27.076667	0.1	-0.094702
27.078333	0.1	-0.093961
27.080000	0.1	-0.092690
27.081667	0.1	-0.091307
27.083333	0.1	-0.089994
27.085000	0.1	-0.089062
27.086667	0.1	-0.089048
27.088333	0.1	-0.090203
27.090000	0.1	-0.092010
27.091667	0.1	-0.093607
27.093333	0.1	-0.094762
27.095000	0.1	-0.095926
27.096667	0.1	-0.097095
27.098333	0.1	-0.097500
27.100000	0.1	-0.096676
27.101667	0.1	-0.095190
27.103333	0.1	-0.094082
27.105000	0.1	-0.093705
27.106667	0.1	-0.093649
27.108333	0.1	-0.093724
27.110000	0.1	-0.094236
27.111667	0.1	-0.095381
27.113333	0.1	-0.096783
27.115000	0.1	-0.097570
27.116667	0.1	-0.097314
27.118333	0.1	-0.096760
27.120000	0.1	-0.097053
27.121667	0.1	-0.098529
27.123333	0.1	-0.100560
27.125000	0.1	-0.102283
27.126667	0.1	-0.103326
27.128333	0.1	-0.103894
27.130000	0.1	-0.104276
27.131667	0.1	-0.104574
27.133333	0.1	-0.104895
27.135000	0.1	-0.105342
27.136667	0.1	-0.105840
27.138333	0.1	-0.106283
27.140000	0.1	-0.106613
27.141667	0.1	-0.106613
27.143333	0.1	-0.106143
27.145000	0.1	-0.105617
27.146667	0.1	-0.105756
27.148333	0.1	-0.106860
27.150000	0.1	-0.108364
27.151667	0.1	-0.109272
27.153333	0.1	-0.109039
27.155000	0.1	-0.107829
27.156667	0.1	-0.106166
27.158333	0.1	-0.104657
27.160000	0.1	-0.103586
27.161667	0.1	-0.102823
27.163333	0.1	-0.102376
27.165000	0.1	-0.102529
27.166667	0.1	-0.103209
27.168333	0.1	-0.104047
27.170000	0.1	-0.104955
27.171667	0.1	-0.105826
27.173333	0.1	-0.106171
27.175000	0.1	-0.105635
27.176667	0.1	-0.104294
27.178333	0.1	-0.102343
27.180000	0.1	-0.100010
27.181667	0.1	-0.097658
27.183333	0.1	-0.095484
27.185000	0.1	-0.093239
27.186667	0.1	-0.090729
27.188333	0.1	-0.088643
27.190000	0.1	-0.088182
27.191667	0.1	-0.089756
27.193333	0.1	-0.092699
27.195000	0.1	-0.096126
27.196667	0.1	-0.099461
27.198333	0.1	-0.102394
27.200000	0.1	-0.104695
27.201667	0.1	-0.106017
27.203333	0.1	-0.105975
27.205000	0.1	-0.104541
27.206667	0.1	-0.102399
27.208333	0.1	-0.100522
27.210000	0.1	-0.099284
27.211667	0.1	-0.098338
27.213333	0.1	-0.097319
27.215000	0.1	-0.096257
27.216667	0.1	-0.095591
27.218333	0.1	-0.095870
27.220000	0.1	-0.097151
27.221667	0.1	-0.098580
27.223333	0.1	-0.099121
27.225000	0.1	-0.098832
27.226667	0.1	-0.098902
27.228333	0.1	-0.100238
27.230000	0.1	-0.102418
27.231667	0.1	-0.104285
27.233333	0.1	-0.104993
27.235000	0.1	-0.104229
27.236667	0.1	-0.102250
27.238333	0.1	-0.099889
27.240000	0.1	-0.097873
27.241667	0.1	-0.096159
27.243333	0.1	-0.094334
27.245000	0.1	-0.092397
27.246667	0.1	-0.090939
27.248333	0.1	-0.090757
27.250000	0.1	-0.092285
27.251667	0.1	-0.095055
27.253333	0.1	-0.097668
27.255000	0.1	-0.098534
27.256667	0.1	-0.096960
27.258333	0.1	-0.093710
27.260000	0.1	-0.090157
27.261667	0.1	-0.087093
27.263333	0.1	-0.084788
27.265000	0.1	-0.083698
27.266667	0.1	-0.084285
27.268333	0.1	-0.086478
27.270000	0.1	-0.089905
27.271667	0.1	-0.094166
27.273333	0.1	-0.098846
27.275000	0.1	-0.103451
27.276667	0.1	-0.107302
27.278333	0.1	-0.109649
27.280000	0.1	-0.110157
27.281667	0.1	-0.109407
27.283333	0.1	-0.108732
27.285000	0.1	-0.109095
27.286667	0.1	-0.110073
27.288333	0.1	-0.110301
27.290000	0.1	-0.108979
27.291667	0.1	-0.106459
27.293333	0.1	-0.103735
27.295000	0.1	-0.101882
27.296667	0.1	-0.101631
27.298333	0.1	-0.102995
27.300000	0.1	-0.105374
27.301667	0.1	-0.107600
27.303333	0.1	-0.108555
27.305000	0.1	-0.108220
27.306667	0.1	-0.107652
27.308333	0.1	-0.107884
27.310000	0.1	-0.109128
27.311667	0.1	-0.110809
27.313333	0.1	-0.112075
27.315000	0.1	-0.112345
27.316667	0.1	-0.111596
27.318333	0.1	-0.110501
27.320000	0.1	-0.110194
27.321667	0.1	-0.111568
27.323333	0.1	-0.114497
27.325000	0.1	-0.117426
27.326667	0.1	-0.118217
27.328333	0.1	-0.116145
27.330000	0.1	-0.112797
27.331667	0.1	-0.110446
27.333333	0.1	-0.110087
27.335000	0.1	-0.111228
27.336667	0.1	-0.112862
27.338333	0.1	-0.114264
27.340000	0.1	-0.115191
27.341667	0.1	-0.115731
27.343333	0.1	-0.116234
27.345000	0.1	-0.117002
27.346667	0.1	-0.117966
27.348333	0.1	-0.118855
27.350000	0.1	-0.119307
27.351667	0.1	-0.119028
27.353333	0.1	-0.118129
27.355000	0.1	-0.117058
27.356667	0.1	-0.116113
27.358333	0.1	-0.115344
27.360000	0.1	-0.114753
27.361667	0.1	-0.114469
27.363333	0.1	-0.114753
27.365000	0.1	-0.115489
27.366667	0.1	-0.115861
27.368333	0.1	-0.114958
27.370000	0.1	-0.112751
27.371667	0.1	-0.110371
27.373333	0.1	-0.109328
27.375000	0.1	-0.109966
27.376667	0.1	-0.111163
27.378333	0.1	-0.111787
27.380000	0.1	-0.111731
27.381667	0.1	-0.111307
27.383333	0.1	-0.110897
27.385000	0.1	-0.110865
27.386667	0.1	-0.110921
27.388333	0.1	-0.110189
27.390000	0.1	-0.108383
27.391667	0.1	-0.106059
27.393333	0.1	-0.103791
27.395000	0.1	-0.102385
27.396667	0.1	-0.102948
27.398333	0.1	-0.105649
27.400000	0.1	-0.109361
27.401667	0.1	-0.112602
27.403333	0.1	-0.114245
27.405000	0.1	-0.114008
27.406667	0.1	-0.112695
27.408333	0.1	-0.111670
27.410000	0.1	-0.112052
27.411667	0.1	-0.114175
27.413333	0.1	-0.117607
27.415000	0.1	-0.121724
27.416667	0.1	-0.125966
27.418333	0.1	-0.129486
27.420000	0.1	-0.131596
27.421667	0.1	-0.132713
27.423333	0.1	-0.133403
27.425000	0.1	-0.133137
27.426667	0.1	-0.131377
27.428333	0.1	-0.128984
27.430000	0.1	-0.127484
27.431667	0.1	-0.127577
27.433333	0.1	-0.128904
27.435000	0.1	-0.130800
27.436667	0.1	-0.132513
27.438333	0.1	-0.132988
27.440000	0.1	-0.131591
27.441667	0.1	-0.129193
27.443333	0.1	-0.127465
27.445000	0.1	-0.127028
27.446667	0.1	-0.127312
27.448333	0.1	-0.127777
27.450000	0.1	-0.128276
27.451667	0.1	-0.128816
27.453333	0.1	-0.129309
27.455000	0.1	-0.129328
27.456667	0.1	-0.128336
27.458333	0.1	-0.126320
27.460000	0.1	-0.123987
27.461667	0.1	-0.122264
27.463333	0.1	-0.121524
27.465000	0.1	-0.121514
27.466667	0.1	-0.121859
27.468333	0.1	-0.122427
27.470000	0.1	-0.123316
27.471667	0.1	-0.124471
27.473333	0.1	-0.125398
27.475000	0.1	-0.125621
27.476667	0.1	-0.125384
27.478333	0.1	-0.125454
27.480000	0.1	-0.126208
27.481667	0.1	-0.127447
27.483333	0.1	-0.128709
27.485000	0.1	-0.129510
27.486667	0.1	-0.129729
27.488333	0.1	-0.129528
27.490000	0.1	-0.129030
27.491667	0.1	-0.128509
27.493333	0.1	-0.128387
27.495000	0.1	-0.128732
27.496667	0.1	-0.129351
27.498333	0.1	-0.130096
27.500000	0.1	-0.130800
27.501667	0.1	-0.131237
27.503333	0.1	-0.131335
27.505000	0.1	-0.131200
27.506667	0.1	-0.130944
27.508333	0.1	-0.130599
27.510000	0.1	-0.130385
27.511667	0.1	-0.130581
27.513333	0.1	-0.131144
27.515000	0.1	-0.131805
27.516667	0.1	-0.132145
27.518333	0.1	-0.131470
27.520000	0.1	-0.129449
27.521667	0.1	-0.126772
27.523333	0.1	-0.124769
27.525000	0.1	-0.124415
27.526667	0.1	-0.125719
27.528333	0.1	-0.127633
27.530000	0.1	-0.129114
27.531667	0.1	-0.130255
27.533333	0.1	-0.131694
27.535000	0.1	-0.133049
27.536667	0.1	-0.132974
27.538333	0.1	-0.130669
27.540000	0.1	-0.126725
27.541667	0.1	-0.122972
27.543333	0.1	-0.121319
27.545000	0.1	-0.122054
27.546667	0.1	-0.123712
27.548333	0.1	-0.125128
27.550000	0.1	-0.126571
27.551667	0.1	-0.128509
27.553333	0.1	-0.130571
27.555000	0.1	-0.132183
27.556667	0.1	-0.133226
27.558333	0.1	-0.134204
27.560000	0.1	-0.135973
27.561667	0.1	-0.138972
27.563333	0.1	-0.142553
27.565000	0.1	-0.145314
27.566667	0.1	-0.146213
27.568333	0.1	-0.145230
27.570000	0.1	-0.143182
27.571667	0.1	-0.141133
27.573333	0.1	-0.139922
27.575000	0.1	-0.139726
27.576667	0.1	-0.140094
27.578333	0.1	-0.140723
27.580000	0.1	-0.141645
27.581667	0.1	-0.142367
27.583333	0.1	-0.141929
27.585000	0.1	-0.140499
27.586667	0.1	-0.139768
27.588333	0.1	-0.141207
27.590000	0.1	-0.144294
27.591667	0.1	-0.147023
27.593333	0.1	-0.148024
27.595000	0.1	-0.147470
27.596667	0.1	-0.146050
27.598333	0.1	-0.144127
27.600000	0.1	-0.141691
27.601667	0.1	-0.138916
27.603333	0.1	-0.136504
27.605000	0.1	-0.135098
27.606667	0.1	-0.134772
27.608333	0.1	-0.135256
27.610000	0.1	-0.136197
27.611667	0.1	-0.137235
27.613333	0.1	-0.138204
27.615000	0.1	-0.138888
27.616667	0.1	-0.139074
27.618333	0.1	-0.138967
27.620000	0.1	-0.138925
27.621667	0.1	-0.138832
27.623333	0.1	-0.138357
27.625000	0.1	-0.137659
27.626667	0.1	-0.137542
27.628333	0.1	-0.138856
27.630000	0.1	-0.141454
27.631667	0.1	-0.143787
27.633333	0.1	-0.144355
27.635000	0.1	-0.143382
27.636667	0.1	-0.142311
27.638333	0.1	-0.142353
27.640000	0.1	-0.143792
27.641667	0.1	-0.146069
27.643333	0.1	-0.148327
27.645000	0.1	-0.149938
27.646667	0.1	-0.150655
27.648333	0.1	-0.150707
27.650000	0.1	-0.150707
27.651667	0.1	-0.151070
27.653333	0.1	-0.151531
27.655000	0.1	-0.151433
27.656667	0.1	-0.150315
27.658333	0.1	-0.148080
27.660000	0.1	-0.145156
27.661667	0.1	-0.142502
27.663333	0.1	-0.141258
27.665000	0.1	-0.142255
27.666667	0.1	-0.145519
27.668333	0.1	-0.150008
27.670000	0.1	-0.154246
27.671667	0.1	-0.157268
27.673333	0.1	-0.158693
27.675000	0.1	-0.158586
27.676667	0.1	-0.157752
27.678333	0.1	-0.157556
27.680000	0.1	-0.158921
27.681667	0.1	-0.161366
27.683333	0.1	-0.163158
27.685000	0.1	-0.163051
27.686667	0.1	-0.161622
27.688333	0.1	-0.160299
27.690000	0.1	-0.159699
27.691667	0.1	-0.159438
27.693333	0.1	-0.158958
27.695000	0.1	-0.158148
27.696667	0.1	-0.157477
27.698333	0.1	-0.157435
27.700000	0.1	-0.157938
27.701667	0.1	-0.158553
27.703333	0.1	-0.158860
27.705000	0.1	-0.158260
27.706667	0.1	-0.156327
27.708333	0.1	-0.153780
27.710000	0.1	-0.152159
27.711667	0.1	-0.152304
27.713333	0.1	-0.153529
27.715000	0.1	-0.154367
27.716667	0.1	-0.154031
27.718333	0.1	-0.153212
27.720000	0.1	-0.153240
27.721667	0.1	-0.154674
27.723333	0.1	-0.156937
27.725000	0.1	-0.158832
27.726667	0.1	-0.159284
27.728333	0.1	-0.157929
27.730000	0.1	-0.155326
27.731667	0.1	-0.152756
27.733333	0.1	-0.151866
27.735000	0.1	-0.153817
27.736667	0.1	-0.158073
27.738333	0.1	-0.162716
27.740000	0.1	-0.166488
27.741667	0.1	-0.169557
27.743333	0.1	-0.172267
27.745000	0.1	-0.174451
27.746667	0.1	-0.176006
27.748333	0.1	-0.176961
27.750000	0.1	-0.177277
27.751667	0.1	-0.177175
27.753333	0.1	-0.176909
27.755000	0.1	-0.176094
27.756667	0.1	-0.174269
27.758333	0.1	-0.172141
27.760000	0.1	-0.171266
27.761667	0.1	-0.172155
27.763333	0.1	-0.173650
27.765000	0.1	-0.174679
27.766667	0.1	-0.175433
27.768333	0.1	-0.176104
27.770000	0.1	-0.175997
27.771667	0.1	-0.174679
27.773333	0.1	-0.172667
27.775000	0.1	-0.170595
27.776667	0.1	-0.168709
27.778333	0.1	-0.167107
27.780000	0.1	-0.165775
27.781667	0.1	-0.164546
27.783333	0.1	-0.163289
27.785000	0.1	-0.162264
27.786667	0.1	-0.162092
27.788333	0.1	-0.162991
27.790000	0.1	-0.164318
27.791667	0.1	-0.165482
27.793333	0.1	-0.166562
27.795000	0.1	-0.167591
27.796667	0.1	-0.168090
27.798333	0.1	-0.167829
27.800000	0.1	-0.167224
27.801667	0.1	-0.166711
27.803333	0.1	-0.166306
27.805000	0.1	-0.166055
27.806667	0.1	-0.166069
27.808333	0.1	-0.165752
27.810000	0.1	-0.164248
27.811667	0.1	-0.161864
27.813333	0.1	-0.160136
27.815000	0.1	-0.160430
27.816667	0.1	-0.162772
27.818333	0.1	-0.165957
27.820000	0.1	-0.168355
27.821667	0.1	-0.169007
27.823333	0.1	-0.168541
27.825000	0.1	-0.168378
27.826667	0.1	-0.168923
27.828333	0.1	-0.169468
27.830000	0.1	-0.169491
27.831667	0.1	-0.169002
27.833333	0.1	-0.167922
27.835000	0.1	-0.166134
27.836667	0.1	-0.164048
27.838333	0.1	-0.162646
27.840000	0.1	-0.162595
27.841667	0.1	-0.163489
27.843333	0.1	-0.164150
27.845000	0.1	-0.163876
27.846667	0.1	-0.162972
27.848333	0.1	-0.162111
27.850000	0.1	-0.161747
27.851667	0.1	-0.161859
27.853333	0.1	-0.161948
27.855000	0.1	-0.161850
27.856667	0.1	-0.162162
27.858333	0.1	-0.162949
27.860000	0.1	-0.163307
27.861667	0.1	-0.162818
27.863333	0.1	-0.162283
27.865000	0.1	-0.162632
27.866667	0.1	-0.163736
27.868333	0.1	-0.164565
27.870000	0.1	-0.164579
27.871667	0.1	-0.164062
27.873333	0.1	-0.163163
27.875000	0.1	-0.161887
27.876667	0.1	-0.160648
27.878333	0.1	-0.159922
27.880000	0.1	-0.159713
27.881667	0.1	-0.159964
27.883333	0.1	-0.160951
27.885000	0.1	-0.162646
27.886667	0.1	-0.164350
27.888333	0.1	-0.165412
27.890000	0.1	-0.165701
27.891667	0.1	-0.165198
27.893333	0.1	-0.164062
27.895000	0.1	-0.162725
27.896667	0.1	-0.161622
27.898333	0.1	-0.161435
27.900000	0.1	-0.163014
27.901667	0.1	-0.166195
27.903333	0.1	-0.169701
27.905000	0.1	-0.172425
27.906667	0.1	-0.174204
27.908333	0.1	-0.175363
27.910000	0.1	-0.175778
27.911667	0.1	-0.175056
27.913333	0.1	-0.173347
27.915000	0.1	-0.171317
27.916667	0.1	-0.169883
27.918333	0.1	-0.169808
27.920000	0.1	-0.171214
27.921667	0.1	-0.173282
27.923333	0.1	-0.174656
27.925000	0.1	-0.174581
27.926667	0.1	-0.173580
27.928333	0.1	-0.172653
27.930000	0.1	-0.172611
27.931667	0.1	-0.174018
27.933333	0.1	-0.176784
27.935000	0.1	-0.179615
27.936667	0.1	-0.180756
27.938333	0.1	-0.179629
27.940000	0.1	-0.177259
27.941667	0.1	-0.174958
27.943333	0.1	-0.173422
27.945000	0.1	-0.172984
27.946667	0.1	-0.173715
27.948333	0.1	-0.174963
27.950000	0.1	-0.175871
27.951667	0.1	-0.176183
27.953333	0.1	-0.176369
27.955000	0.1	-0.177175
27.956667	0.1	-0.178786
27.958333	0.1	-0.180807
27.960000	0.1	-0.182958
27.961667	0.1	-0.185031
27.963333	0.1	-0.186744
27.965000	0.1	-0.188043
27.966667	0.1	-0.188965
27.968333	0.1	-0.189338
27.970000	0.1	-0.188765
27.971667	0.1	-0.187005
27.973333	0.1	-0.184290
27.975000	0.1	-0.181189
27.976667	0.1	-0.178176
27.978333	0.1	-0.175554
27.980000	0.1	-0.173366
27.981667	0.1	-0.171391
27.983333	0.1	-0.169720
27.985000	0.1	-0.169156
27.986667	0.1	-0.170665
27.988333	0.1	-0.174167
27.990000	0.1	-0.178292
27.991667	0.1	-0.181398
27.993333	0.1	-0.182544
27.995000	0.1	-0.181831
27.996667	0.1	-0.180369
27.998333	0.1	-0.179894
28.000000	0.1	-0.181468
28.001667	0.1	-0.184309
28.003333	0.1	-0.186651
28.005000	0.1	-0.187694
28.006667	0.1	-0.188020
28.008333	0.1	-0.188495
28.010000	0.1	-0.189217
28.011667	0.1	-0.189235
28.013333	0.1	-0.187471
28.015000	0.1	-0.184216
28.016667	0.1	-0.181380
28.018333	0.1	-0.180751
28.020000	0.1	-0.182190
28.021667	0.1	-0.183927
28.023333	0.1	-0.184360
28.025000	0.1	-0.183252
28.026667	0.1	-0.181375
28.028333	0.1	-0.179727
28.030000	0.1	-0.179308
28.031667	0.1	-0.180770
28.033333	0.1	-0.184071
28.035000	0.1	-0.188379
28.036667	0.1	-0.192290
28.038333	0.1	-0.194693
28.040000	0.1	-0.195527
28.041667	0.1	-0.195364
28.043333	0.1	-0.194442
28.045000	0.1	-0.192965
28.046667	0.1	-0.191601
28.048333	0.1	-0.190786
28.050000	0.1	-0.190367
28.051667	0.1	-0.190134
28.053333	0.1	-0.190181
28.055000	0.1	-0.190865
28.056667	0.1	-0.192230
28.058333	0.1	-0.193720
28.060000	0.1	-0.194614
28.061667	0.1	-0.194591
28.063333	0.1	-0.193836
28.065000	0.1	-0.192695
28.066667	0.1	-0.191471
28.068333	0.1	-0.190721
28.070000	0.1	-0.191042
28.071667	0.1	-0.192244
28.073333	0.1	-0.193384
28.075000	0.1	-0.193752
28.076667	0.1	-0.193422
28.078333	0.1	-0.192905
28.080000	0.1	-0.192565
28.081667	0.1	-0.192313
28.083333	0.1	-0.191550
28.085000	0.1	-0.189864
28.086667	0.1	-0.187936
28.088333	0.1	-0.187070
28.090000	0.1	-0.187950
28.091667	0.1	-0.190362
28.093333	0.1	-0.193673
28.095000	0.1	-0.197040
28.096667	0.1	-0.199480
28.098333	0.1	-0.200383
28.100000	0.1	-0.200272
28.101667	0.1	-0.200351
28.103333	0.1	-0.201156
28.105000	0.1	-0.202130
28.106667	0.1	-0.202297
28.108333	0.1	-0.201254
28.110000	0.1	-0.199657
28.111667	0.1	-0.198814
28.113333	0.1	-0.199666
28.115000	0.1	-0.201911
28.116667	0.1	-0.204127
28.118333	0.1	-0.205329
28.120000	0.1	-0.205953
28.121667	0.1	-0.206768
28.123333	0.1	-0.207513
28.125000	0.1	-0.207252
28.126667	0.1	-0.205543
28.128333	0.1	-0.203084
28.130000	0.1	-0.201180
28.131667	0.1	-0.200570
28.133333	0.1	-0.200882
28.135000	0.1	-0.201105
28.136667	0.1	-0.200309
28.138333	0.1	-0.198293
28.140000	0.1	-0.196006
28.141667	0.1	-0.194754
28.143333	0.1	-0.194935
28.145000	0.1	-0.195652
28.146667	0.1	-0.195680
28.148333	0.1	-0.195066
28.150000	0.1	-0.195066
28.151667	0.1	-0.196425
28.153333	0.1	-0.198646
28.155000	0.1	-0.200812
28.156667	0.1	-0.202479
28.158333	0.1	-0.203722
28.160000	0.1	-0.204733
28.161667	0.1	-0.205464
28.163333	0.1	-0.205589
28.165000	0.1	-0.205194
28.166667	0.1	-0.205208
28.168333	0.1	-0.206521
28.170000	0.1	-0.209026
28.171667	0.1	-0.211792
28.173333	0.1	-0.213948
28.175000	0.1	-0.215056
28.176667	0.1	-0.215122
28.178333	0.1	-0.214609
28.180000	0.1	-0.214069
28.181667	0.1	-0.213669
28.183333	0.1	-0.213441
28.185000	0.1	-0.213436
28.186667	0.1	-0.213380
28.188333	0.1	-0.212854
28.190000	0.1	-0.211662
28.191667	0.1	-0.209706
28.193333	0.1	-0.206977
28.195000	0.1	-0.203853
28.196667	0.1	-0.201170
28.198333	0.1	-0.200155
28.200000	0.1	-0.202055
28.201667	0.1	-0.207121
28.203333	0.1	-0.213888
28.205000	0.1	-0.220216
28.206667	0.1	-0.224719
28.208333	0.1	-0.227098
28.210000	0.1	-0.227885
28.211667	0.1	-0.227671
28.213333	0.1	-0.226237
28.215000	0.1	-0.222987
28.216667	0.1	-0.218204
28.218333	0.1	-0.213385
28.220000	0.1	-0.210409
28.221667	0.1	-0.210283
28.223333	0.1	-0.212509
28.225000	0.1	-0.215666
28.226667	0.1	-0.218200
28.228333	0.1	-0.219382
28.230000	0.1	-0.219867
28.231667	0.1	-0.220444
28.233333	0.1	-0.220798
28.235000	0.1	-0.220379
28.236667	0.1	-0.219359
28.238333	0.1	-0.218209
28.240000	0.1	-0.217240
28.241667	0.1	-0.216546
28.243333	0.1	-0.216081
28.245000	0.1	-0.215922
28.246667	0.1	-0.216374
28.248333	0.1	-0.217468
28.250000	0.1	-0.218903
28.251667	0.1	-0.220183
28.253333	0.1	-0.220574
28.255000	0.1	-0.219643
28.256667	0.1	-0.218046
28.258333	0.1	-0.216840
28.260000	0.1	-0.216267
28.261667	0.1	-0.215713
28.263333	0.1	-0.214623
28.265000	0.1	-0.213007
28.266667	0.1	-0.211266
28.268333	0.1	-0.209990
28.270000	0.1	-0.209697
28.271667	0.1	-0.210558
28.273333	0.1	-0.212220
28.275000	0.1	-0.213743
28.276667	0.1	-0.214092
28.278333	0.1	-0.212626
28.280000	0.1	-0.209427
28.281667	0.1	-0.205613
28.283333	0.1	-0.202968
28.285000	0.1	-0.202591
28.286667	0.1	-0.204309
28.288333	0.1	-0.207564
28.290000	0.1	-0.211811
28.291667	0.1	-0.215946
28.293333	0.1	-0.218684
28.295000	0.1	-0.219671
28.296667	0.1	-0.219140
28.298333	0.1	-0.217138
28.300000	0.1	-0.214051
28.301667	0.1	-0.210940
28.303333	0.1	-0.208630
28.305000	0.1	-0.207373
28.306667	0.1	-0.207243
28.308333	0.1	-0.207950
28.310000	0.1	-0.208737
28.311667	0.1	-0.209110
28.313333	0.1	-0.209333
28.315000	0.1	-0.210064
28.316667	0.1	-0.211531
28.318333	0.1	-0.213101
28.320000	0.1	-0.213925
28.321667	0.1	-0.214004
28.323333	0.1	-0.214009
28.325000	0.1	-0.214330
28.326667	0.1	-0.214651
28.328333	0.1	-0.214372
28.330000	0.1	-0.213468
28.331667	0.1	-0.212835
28.333333	0.1	-0.213441
28.335000	0.1	-0.215042
28.336667	0.1	-0.216365
28.338333	0.1	-0.216276
28.340000	0.1	-0.214297
28.341667	0.1	-0.210609
28.343333	0.1	-0.206190
28.345000	0.1	-0.202390
28.346667	0.1	-0.200057
28.348333	0.1	-0.199396
28.350000	0.1	-0.200234
28.351667	0.1	-0.202195
28.353333	0.1	-0.205049
28.355000	0.1	-0.208728
28.356667	0.1	-0.212681
28.358333	0.1	-0.215964
28.360000	0.1	-0.218046
28.361667	0.1	-0.219047
28.363333	0.1	-0.219638
28.365000	0.1	-0.220840
28.366667	0.1	-0.223033
28.368333	0.1	-0.225073
28.370000	0.1	-0.225245
28.371667	0.1	-0.223094
28.373333	0.1	-0.219787
28.375000	0.1	-0.216844
28.376667	0.1	-0.215103
28.378333	0.1	-0.214726
28.380000	0.1	-0.215545
28.381667	0.1	-0.217329
28.383333	0.1	-0.219825
28.385000	0.1	-0.222679
28.386667	0.1	-0.225487
28.388333	0.1	-0.228179
28.390000	0.1	-0.231168
28.391667	0.1	-0.234726
28.393333	0.1	-0.238009
28.395000	0.1	-0.239522
28.396667	0.1	-0.238810
28.398333	0.1	-0.236812
28.400000	0.1	-0.234921
28.401667	0.1	-0.234083
28.403333	0.1	-0.234437
28.405000	0.1	-0.235345
28.406667	0.1	-0.236067
28.408333	0.1	-0.236575
28.410000	0.1	-0.237483
28.411667	0.1	-0.238828
28.413333	0.1	-0.239294
28.415000	0.1	-0.237511
28.416667	0.1	-0.233958
28.418333	0.1	-0.230665
28.420000	0.1	-0.229264
28.421667	0.1	-0.229878
28.423333	0.1	-0.231513
28.425000	0.1	-0.233357
28.426667	0.1	-0.235424
28.428333	0.1	-0.237748
28.430000	0.1	-0.239639
28.431667	0.1	-0.240598
28.433333	0.1	-0.241040
28.435000	0.1	-0.241441
28.436667	0.1	-0.241818
28.438333	0.1	-0.242190
28.440000	0.1	-0.242423
28.441667	0.1	-0.241757
28.443333	0.1	-0.239452
28.445000	0.1	-0.236128
28.446667	0.1	-0.233827
28.448333	0.1	-0.233999
28.450000	0.1	-0.235899
28.451667	0.1	-0.237790
28.453333	0.1	-0.238693
28.455000	0.1	-0.238512
28.456667	0.1	-0.237417
28.458333	0.1	-0.235466
28.460000	0.1	-0.232598
28.461667	0.1	-0.229226
28.463333	0.1	-0.226339
28.465000	0.1	-0.224728
28.466667	0.1	-0.224472
28.468333	0.1	-0.225003
28.470000	0.1	-0.225394
28.471667	0.1	-0.225101
28.473333	0.1	-0.224775
28.475000	0.1	-0.225538
28.476667	0.1	-0.227592
28.478333	0.1	-0.230325
28.480000	0.1	-0.233199
28.481667	0.1	-0.235932
28.483333	0.1	-0.238642
28.485000	0.1	-0.241664
28.486667	0.1	-0.245092
28.488333	0.1	-0.248449
28.490000	0.1	-0.250963
28.491667	0.1	-0.252300
28.493333	0.1	-0.252747
28.495000	0.1	-0.252612
28.496667	0.1	-0.252100
28.498333	0.1	-0.251471
28.500000	0.1	-0.250656
28.501667	0.1	-0.248905
28.503333	0.1	-0.245525
28.505000	0.1	-0.240933
28.506667	0.1	-0.236561
28.508333	0.1	-0.233776
28.510000	0.1	-0.232900
28.511667	0.1	-0.233199
28.513333	0.1	-0.233701
28.515000	0.1	-0.233892
28.516667	0.1	-0.233729
28.518333	0.1	-0.233348
28.520000	0.1	-0.233012
28.521667	0.1	-0.233040
28.523333	0.1	-0.233511
28.525000	0.1	-0.234218
28.526667	0.1	-0.234912
28.528333	0.1	-0.235131
28.530000	0.1	-0.234288
28.531667	0.1	-0.232477
28.533333	0.1	-0.230870
28.535000	0.1	-0.230852
28.536667	0.1	-0.232849
28.538333	0.1	-0.235955
28.540000	0.1	-0.238284
28.541667	0.1	-0.238111
28.543333	0.1	-0.235424
28.545000	0.1	-0.231843
28.546667	0.1	-0.229031
28.548333	0.1	-0.227736
28.550000	0.1	-0.227867
28.551667	0.1	-0.228910
28.553333	0.1	-0.230297
28.555000	0.1	-0.231527
28.556667	0.1	-0.232272
28.558333	0.1	-0.232337
28.560000	0.1	-0.231485
28.561667	0.1	-0.229874
28.563333	0.1	-0.228523
28.565000	0.1	-0.228416
28.566667	0.1	-0.229515
28.568333	0.1	-0.231406
28.570000	0.1	-0.233906
28.571667	0.1	-0.236533
28.573333	0.1	-0.238381
28.575000	0.1	-0.238740
28.576667	0.1	-0.237417
28.578333	0.1	-0.234544
28.580000	0.1	-0.230749
28.581667	0.1	-0.227387
28.583333	0.1	-0.225753
28.585000	0.1	-0.226018
28.586667	0.1	-0.227243
28.588333	0.1	-0.228118
28.590000	0.1	-0.227848
28.591667	0.1	-0.226721
28.593333	0.1	-0.225916
28.595000	0.1	-0.226428
28.596667	0.1	-0.228458
28.598333	0.1	-0.231839
28.600000	0.1	-0.236388
28.601667	0.1	-0.241450
28.603333	0.1	-0.245748
28.605000	0.1	-0.247932
28.606667	0.1	-0.247126
28.608333	0.1	-0.243750
28.610000	0.1	-0.239839
28.611667	0.1	-0.237417
28.613333	0.1	-0.236807
28.615000	0.1	-0.236961
28.616667	0.1	-0.236807
28.618333	0.1	-0.236034
28.620000	0.1	-0.234884
28.621667	0.1	-0.233790
28.623333	0.1	-0.233040
28.625000	0.1	-0.232644
28.626667	0.1	-0.232505
28.628333	0.1	-0.232607
28.630000	0.1	-0.233115
28.631667	0.1	-0.234628
28.633333	0.1	-0.237916
28.635000	0.1	-0.243145
28.636667	0.1	-0.249464
28.638333	0.1	-0.255406
28.640000	0.1	-0.259774
28.641667	0.1	-0.262163
28.643333	0.1	-0.262707
28.645000	0.1	-0.261879
28.646667	0.1	-0.260365
28.648333	0.1	-0.258824
28.650000	0.1	-0.257785
28.651667	0.1	-0.257599
28.653333	0.1	-0.258191
28.655000	0.1	-0.258754
28.656667	0.1	-0.258307
28.658333	0.1	-0.256677
28.660000	0.1	-0.254498
28.661667	0.1	-0.252672
28.663333	0.1	-0.252076
28.665000	0.1	-0.253054
28.666667	0.1	-0.255127
28.668333	0.1	-0.257418
28.670000	0.1	-0.259392
28.671667	0.1	-0.261003
28.673333	0.1	-0.262167
28.675000	0.1	-0.262582
28.676667	0.1	-0.262409
28.678333	0.1	-0.262344
28.680000	0.1	-0.262614
28.681667	0.1	-0.262908
28.683333	0.1	-0.263182
28.685000	0.1	-0.263890
28.686667	0.1	-0.265506
28.688333	0.1	-0.267611
28.690000	0.1	-0.268593
28.691667	0.1	-0.267061
28.693333	0.1	-0.263560
28.695000	0.1	-0.260388
28.696667	0.1	-0.259802
28.698333	0.1	-0.262409
28.700000	0.1	-0.267248
28.701667	0.1	-0.272831
28.703333	0.1	-0.277557
28.705000	0.1	-0.279825
28.706667	0.1	-0.278754
28.708333	0.1	-0.274801
28.710000	0.1	-0.269376
28.711667	0.1	-0.264198
28.713333	0.1	-0.260645
28.715000	0.1	-0.259201
28.716667	0.1	-0.259434
28.718333	0.1	-0.260402
28.720000	0.1	-0.261283
28.721667	0.1	-0.261804
28.723333	0.1	-0.262023
28.725000	0.1	-0.262004
28.726667	0.1	-0.262219
28.728333	0.1	-0.263364
28.730000	0.1	-0.265306
28.731667	0.1	-0.267285
28.733333	0.1	-0.269157
28.735000	0.1	-0.271322
28.736667	0.1	-0.273534
28.738333	0.1	-0.274824
28.740000	0.1	-0.274531
28.741667	0.1	-0.273059
28.743333	0.1	-0.271401
28.745000	0.1	-0.270312
28.746667	0.1	-0.270125
28.748333	0.1	-0.270722
28.750000	0.1	-0.271499
28.751667	0.1	-0.271820
28.753333	0.1	-0.271271
28.755000	0.1	-0.269660
28.756667	0.1	-0.267299
28.758333	0.1	-0.265217
28.760000	0.1	-0.264579
28.761667	0.1	-0.265399
28.763333	0.1	-0.266256
28.765000	0.1	-0.265697
28.766667	0.1	-0.263788
28.768333	0.1	-0.261678
28.770000	0.1	-0.260090
28.771667	0.1	-0.259080
28.773333	0.1	-0.258605
28.775000	0.1	-0.258693
28.776667	0.1	-0.259341
28.778333	0.1	-0.260174
28.780000	0.1	-0.260309
28.781667	0.1	-0.259024
28.783333	0.1	-0.256775
28.785000	0.1	-0.255159
28.786667	0.1	-0.255383
28.788333	0.1	-0.257059
28.790000	0.1	-0.258721
28.791667	0.1	-0.259141
28.793333	0.1	-0.258521
28.795000	0.1	-0.258237
28.796667	0.1	-0.259276
28.798333	0.1	-0.261543
28.800000	0.1	-0.264505
28.801667	0.1	-0.267476
28.803333	0.1	-0.269637
28.805000	0.1	-0.270414
28.806667	0.1	-0.269809
28.808333	0.1	-0.268421
28.810000	0.1	-0.267327
28.811667	0.1	-0.267397
28.813333	0.1	-0.268244
28.815000	0.1	-0.268221
28.816667	0.1	-0.266219
28.818333	0.1	-0.263043
28.820000	0.1	-0.260621
28.821667	0.1	-0.260402
28.823333	0.1	-0.262489
28.825000	0.1	-0.265683
28.826667	0.1	-0.268533
28.828333	0.1	-0.270512
28.830000	0.1	-0.272091
28.831667	0.1	-0.273734
28.833333	0.1	-0.275522
28.835000	0.1	-0.277315
28.836667	0.1	-0.278819
28.838333	0.1	-0.279909
28.840000	0.1	-0.280826
28.841667	0.1	-0.281720
28.843333	0.1	-0.282070
28.845000	0.1	-0.281157
28.846667	0.1	-0.278992
28.848333	0.1	-0.276528
28.850000	0.1	-0.274912
28.851667	0.1	-0.274568
28.853333	0.1	-0.275080
28.855000	0.1	-0.275769
28.856667	0.1	-0.276132
28.858333	0.1	-0.276007
28.860000	0.1	-0.275713
28.861667	0.1	-0.275709
28.863333	0.1	-0.276114
28.865000	0.1	-0.277036
28.866667	0.1	-0.278875
28.868333	0.1	-0.281706
28.870000	0.1	-0.284943
28.871667	0.1	-0.287797
28.873333	0.1	-0.289800
28.875000	0.1	-0.290759
28.876667	0.1	-0.291010
28.878333	0.1	-0.291299
28.880000	0.1	-0.291951
28.881667	0.1	-0.292752
28.883333	0.1	-0.293809
28.885000	0.1	-0.295243
28.886667	0.1	-0.296333
28.888333	0.1	-0.296128
28.890000	0.1	-0.294591
28.891667	0.1	-0.292212
28.893333	0.1	-0.289334
28.895000	0.1	-0.286591
28.896667	0.1	-0.285287
28.898333	0.1	-0.286354
28.900000	0.1	-0.289511
28.901667	0.1	-0.293856
28.903333	0.1	-0.298377
28.905000	0.1	-0.302042
28.906667	0.1	-0.304272
28.908333	0.1	-0.305311
28.910000	0.1	-0.305828
28.911667	0.1	-0.306191
28.913333	0.1	-0.306470
28.915000	0.1	-0.306657
28.916667	0.1	-0.306242
28.918333	0.1	-0.304608
28.920000	0.1	-0.302200
28.921667	0.1	-0.300384
28.923333	0.1	-0.300165
28.925000	0.1	-0.301502
28.926667	0.1	-0.303607
28.928333	0.1	-0.305739
28.930000	0.1	-0.307336
28.931667	0.1	-0.307625
28.933333	0.1	-0.305916
28.935000	0.1	-0.302293
28.936667	0.1	-0.297786
28.938333	0.1	-0.293721
28.940000	0.1	-0.291071
28.941667	0.1	-0.290312
28.943333	0.1	-0.291197
28.945000	0.1	-0.292612
28.946667	0.1	-0.293474
28.948333	0.1	-0.293991
28.950000	0.1	-0.295565
28.951667	0.1	-0.299024
28.953333	0.1	-0.303220
28.955000	0.1	-0.306061
28.956667	0.1	-0.306522
28.958333	0.1	-0.305180
28.960000	0.1	-0.303416
28.961667	0.1	-0.302447
28.963333	0.1	-0.302903
28.965000	0.1	-0.304994
28.966667	0.1	-0.308529
28.968333	0.1	-0.312808
28.970000	0.1	-0.316747
28.971667	0.1	-0.319178
28.973333	0.1	-0.319458
28.975000	0.1	-0.317781
28.976667	0.1	-0.314862
28.978333	0.1	-0.311611
28.980000	0.1	-0.308827
28.981667	0.1	-0.306722
28.983333	0.1	-0.305013
28.985000	0.1	-0.303243
28.986667	0.1	-0.301343
28.988333	0.1	-0.299620
28.990000	0.1	-0.298223
28.991667	0.1	-0.297357
28.993333	0.1	-0.297558
28.995000	0.1	-0.298880
28.996667	0.1	-0.300296
28.998333	0.1	-0.300179
29.000000	0.1	-0.297618
29.001667	0.1	-0.293497
29.003333	0.1	-0.289837
29.005000	0.1	-0.288016
29.006667	0.1	-0.288063
29.008333	0.1	-0.289311
29.010000	0.1	-0.291178
29.011667	0.1	-0.293283
29.013333	0.1	-0.295332
29.015000	0.1	-0.296831
29.016667	0.1	-0.296980
29.018333	0.1	-0.295178
29.020000	0.1	-0.291625
29.021667	0.1	-0.287159
29.023333	0.1	-0.282940
29.025000	0.1	-0.280505
29.026667	0.1	-0.280715
29.028333	0.1	-0.282493
29.030000	0.1	-0.284011
29.031667	0.1	-0.284757
29.033333	0.1	-0.285408
29.035000	0.1	-0.286587
29.036667	0.1	-0.288505
29.038333	0.1	-0.291243
29.040000	0.1	-0.294871
29.041667	0.1	-0.299183
29.043333	0.1	-0.303318
29.045000	0.1	-0.306196
29.046667	0.1	-0.307132
29.048333	0.1	-0.305944
29.050000	0.1	-0.303285
29.051667	0.1	-0.300552
[truncated: 256,885 more chars]
