# Supplementary material for: Fade into you: genetic control of pigmentation patterns in red-flesh apple (Malus domestica)
Source: Front Plant Sci. 2025 Jan 13;15:1462545. doi: 10.3389/fpls.2024.1462545 (PMC11770013; doi:10.3389/fpls.2024.1462545)
Supplement: Supplementary file 4 [file DataSheet1.zip › CB B3EXT250NM/CB B3EXT250NM.txt]

URL	chrom://thermo-pfav3ojr/ChromeleonLocal/Instrument Data/Vanquish_MS/Dimitri/VALEMA/Pierre/Echantillons 03-04-24.seq/168.smp/EXT250NM.channel/EXT250NM.chm
Channel	EXT250NM

Injection Information:
Data Vault	ChromeleonLocal
Sequence	Echantillons 03-04-24
Name	CB B3
Number	15
Position	B:B6
Comment	colonne SB-AQ MeOH+5%AA
Processing Method	Quantitative
Instrument Method	VALEMA test separation GRAQ 4
Type	Unknown
Status	Finished
Inject Time	4/4/2024 4:38:43 AM +02:00
Volume (µl)	10.0000
Dilution Factor	1.0000
Weight	1.0000

Chromatogram Data Information:
Time Min. (min)	0.001683
Time Max. (min)	47.000017
Data Points	28200
Detector	UV
Generating Data System	Chromeleon 7.3.2.10759
Exporting Data System	Chromeleon 7.3.2.0
Operator	Administrator
Signal Quantity	Absorbance
Signal Unit	mAU
Signal Min.	-0.734210
Signal Max.	842.345169
Channel	EXT250NM
Driver Name	VDAD.dll
Channel Type	Evaluation
Min. Step (s)	0.1
Max. Step (s)	0.1
Average Step (s)	0.1

Signal Parameter Information:
Signal Info	WVL:250 nm

Chromatogram Data:
Time (min)	Step (s)	Value (mAU)
0.001683	n.a.	0.000000
0.003350	0.1	-0.000060
0.005017	0.1	-0.000298
0.006683	0.1	-0.000954
0.008350	0.1	-0.001788
0.010017	0.1	-0.002325
0.011683	0.1	-0.002086
0.013350	0.1	-0.001192
0.015017	0.1	-0.000536
0.016683	0.1	-0.000775
0.018350	0.1	-0.001967
0.020017	0.1	-0.004053
0.021683	0.1	-0.007451
0.023350	0.1	-0.012517
0.025017	0.1	-0.019073
0.026683	0.1	-0.026464
0.028350	0.1	-0.033200
0.030017	0.1	-0.036895
0.031683	0.1	-0.036180
0.033350	0.1	-0.032485
0.035017	0.1	-0.028968
0.036683	0.1	-0.027418
0.038350	0.1	-0.027716
0.040017	0.1	-0.029624
0.041683	0.1	-0.032306
0.043350	0.1	-0.033796
0.045017	0.1	-0.032425
0.046683	0.1	-0.028014
0.048350	0.1	-0.021636
0.050017	0.1	-0.015318
0.051683	0.1	-0.011086
0.053350	0.1	-0.010014
0.055017	0.1	-0.011384
0.056683	0.1	-0.013649
0.058350	0.1	-0.015318
0.060017	0.1	-0.015676
0.061683	0.1	-0.014663
0.063350	0.1	-0.012219
0.065017	0.1	-0.008106
0.066683	0.1	-0.002861
0.068350	0.1	0.002205
0.070017	0.1	0.005424
0.071683	0.1	0.005782
0.073350	0.1	0.003219
0.075017	0.1	-0.000954
0.076683	0.1	-0.004590
0.078350	0.1	-0.005841
0.080017	0.1	-0.004470
0.081683	0.1	-0.001848
0.083350	0.1	0.000358
0.085017	0.1	0.001550
0.086683	0.1	0.002265
0.088350	0.1	0.002921
0.090017	0.1	0.003755
0.091683	0.1	0.005066
0.093350	0.1	0.007033
0.095017	0.1	0.008643
0.096683	0.1	0.008762
0.098350	0.1	0.007272
0.100017	0.1	0.004947
0.101683	0.1	0.002384
0.103350	0.1	-0.000119
0.105017	0.1	-0.002980
0.106683	0.1	-0.006199
0.108350	0.1	-0.009060
0.110017	0.1	-0.010788
0.111683	0.1	-0.011027
0.113350	0.1	-0.010252
0.115017	0.1	-0.008881
0.116683	0.1	-0.006914
0.118350	0.1	-0.004590
0.120017	0.1	-0.002801
0.121683	0.1	-0.002146
0.123350	0.1	-0.002146
0.125017	0.1	-0.002027
0.126683	0.1	-0.001252
0.128350	0.1	-0.000536
0.130017	0.1	-0.001013
0.131683	0.1	-0.003159
0.133350	0.1	-0.006199
0.135017	0.1	-0.009179
0.136683	0.1	-0.011563
0.138350	0.1	-0.013649
0.140017	0.1	-0.015914
0.141683	0.1	-0.017822
0.143350	0.1	-0.018239
0.145017	0.1	-0.016749
0.146683	0.1	-0.014067
0.148350	0.1	-0.011265
0.150017	0.1	-0.009477
0.151683	0.1	-0.009060
0.153350	0.1	-0.009537
0.155017	0.1	-0.010133
0.156683	0.1	-0.010133
0.158350	0.1	-0.009298
0.160017	0.1	-0.007629
0.161683	0.1	-0.005960
0.163350	0.1	-0.005305
0.165017	0.1	-0.006497
0.166683	0.1	-0.009179
0.168350	0.1	-0.012338
0.170017	0.1	-0.014663
0.171683	0.1	-0.015020
0.173350	0.1	-0.012994
0.175017	0.1	-0.009000
0.176683	0.1	-0.004590
0.178350	0.1	-0.001967
0.180017	0.1	-0.002801
0.181683	0.1	-0.006318
0.183350	0.1	-0.010192
0.185017	0.1	-0.012577
0.186683	0.1	-0.013649
0.188350	0.1	-0.013828
0.190017	0.1	-0.013053
0.191683	0.1	-0.010967
0.193350	0.1	-0.007749
0.195017	0.1	-0.004411
0.196683	0.1	-0.002027
0.198350	0.1	-0.001371
0.200017	0.1	-0.002861
0.201683	0.1	-0.006139
0.203350	0.1	-0.010252
0.205017	0.1	-0.013649
0.206683	0.1	-0.015378
0.208350	0.1	-0.015557
0.210017	0.1	-0.015080
0.211683	0.1	-0.014544
0.213350	0.1	-0.014424
0.215017	0.1	-0.015199
0.216683	0.1	-0.016212
0.218350	0.1	-0.016272
0.220017	0.1	-0.015318
0.221683	0.1	-0.014901
0.223350	0.1	-0.015736
0.225017	0.1	-0.016749
0.226683	0.1	-0.016689
0.228350	0.1	-0.015676
0.230017	0.1	-0.014722
0.231683	0.1	-0.014603
0.233350	0.1	-0.015438
0.235017	0.1	-0.017285
0.236683	0.1	-0.020623
0.238350	0.1	-0.025511
0.240017	0.1	-0.030816
0.241683	0.1	-0.034332
0.243350	0.1	-0.034690
0.245017	0.1	-0.031948
0.246683	0.1	-0.027061
0.248350	0.1	-0.021160
0.250017	0.1	-0.015855
0.251683	0.1	-0.012755
0.253350	0.1	-0.012815
0.255017	0.1	-0.015616
0.256683	0.1	-0.019729
0.258350	0.1	-0.023425
0.260017	0.1	-0.025511
0.261683	0.1	-0.025451
0.263350	0.1	-0.023007
0.265017	0.1	-0.019252
0.266683	0.1	-0.015736
0.268350	0.1	-0.013769
0.270017	0.1	-0.013173
0.271683	0.1	-0.013649
0.273350	0.1	-0.014722
0.275017	0.1	-0.015497
0.276683	0.1	-0.015557
0.278350	0.1	-0.014842
0.280017	0.1	-0.013947
0.281683	0.1	-0.013828
0.283350	0.1	-0.015318
0.285017	0.1	-0.018179
0.286683	0.1	-0.021100
0.288350	0.1	-0.022829
0.290017	0.1	-0.023007
0.291683	0.1	-0.022292
0.293350	0.1	-0.020921
0.295017	0.1	-0.018895
0.296683	0.1	-0.016212
0.298350	0.1	-0.013649
0.300017	0.1	-0.012100
0.301683	0.1	-0.011265
0.303350	0.1	-0.010252
0.305017	0.1	-0.008941
0.306683	0.1	-0.008345
0.308350	0.1	-0.008464
0.310017	0.1	-0.008762
0.311683	0.1	-0.009239
0.313350	0.1	-0.010431
0.315017	0.1	-0.013113
0.316683	0.1	-0.018001
0.318350	0.1	-0.024974
0.320017	0.1	-0.032604
0.321683	0.1	-0.038683
0.323350	0.1	-0.041366
0.325017	0.1	-0.040531
0.326683	0.1	-0.037491
0.328350	0.1	-0.034034
0.330017	0.1	-0.031412
0.331683	0.1	-0.029862
0.333350	0.1	-0.028431
0.335017	0.1	-0.026226
0.336683	0.1	-0.023425
0.338350	0.1	-0.021696
0.340017	0.1	-0.022411
0.341683	0.1	-0.024915
0.343350	0.1	-0.027537
0.345017	0.1	-0.029385
0.346683	0.1	-0.030756
0.348350	0.1	-0.031948
0.350017	0.1	-0.032246
0.351683	0.1	-0.031292
0.353350	0.1	-0.029922
0.355017	0.1	-0.029445
0.356683	0.1	-0.029683
0.358350	0.1	-0.029564
0.360017	0.1	-0.028670
0.361683	0.1	-0.027478
0.363350	0.1	-0.025690
0.365017	0.1	-0.022829
0.366683	0.1	-0.019550
0.368350	0.1	-0.017226
0.370017	0.1	-0.016749
0.371683	0.1	-0.017941
0.373350	0.1	-0.020206
0.375017	0.1	-0.022411
0.376683	0.1	-0.023365
0.378350	0.1	-0.022590
0.380017	0.1	-0.020623
0.381683	0.1	-0.018537
0.383350	0.1	-0.017047
0.385017	0.1	-0.016153
0.386683	0.1	-0.015497
0.388350	0.1	-0.015140
0.390017	0.1	-0.015616
0.391683	0.1	-0.016510
0.393350	0.1	-0.017285
0.395017	0.1	-0.017524
0.396683	0.1	-0.017226
0.398350	0.1	-0.016153
0.400017	0.1	-0.014961
0.401683	0.1	-0.015199
0.403350	0.1	-0.017941
0.405017	0.1	-0.022411
0.406683	0.1	-0.027061
0.408350	0.1	-0.031173
0.410017	0.1	-0.034571
0.411683	0.1	-0.036418
0.413350	0.1	-0.036418
0.415017	0.1	-0.034630
0.416683	0.1	-0.031173
0.418350	0.1	-0.026166
0.420017	0.1	-0.021160
0.421683	0.1	-0.018001
0.423350	0.1	-0.017762
0.425017	0.1	-0.020206
0.426683	0.1	-0.023723
0.428350	0.1	-0.025868
0.430017	0.1	-0.025213
0.431683	0.1	-0.022948
0.433350	0.1	-0.022113
0.435017	0.1	-0.024855
0.436683	0.1	-0.029981
0.438350	0.1	-0.034034
0.440017	0.1	-0.034690
0.441683	0.1	-0.032842
0.443350	0.1	-0.031173
0.445017	0.1	-0.030637
0.446683	0.1	-0.030398
0.448350	0.1	-0.029683
0.450017	0.1	-0.029087
0.451683	0.1	-0.029445
0.453350	0.1	-0.031352
0.455017	0.1	-0.034332
0.456683	0.1	-0.036716
0.458350	0.1	-0.037372
0.460017	0.1	-0.036776
0.461683	0.1	-0.036061
0.463350	0.1	-0.035286
0.465017	0.1	-0.033975
0.466683	0.1	-0.032187
0.468350	0.1	-0.030160
0.470017	0.1	-0.027835
0.471683	0.1	-0.025570
0.473350	0.1	-0.024557
0.475017	0.1	-0.026107
0.476683	0.1	-0.029206
0.478350	0.1	-0.031829
0.480017	0.1	-0.032902
0.481683	0.1	-0.032783
0.483350	0.1	-0.032485
0.485017	0.1	-0.032961
0.486683	0.1	-0.034034
0.488350	0.1	-0.034630
0.490017	0.1	-0.033498
0.491683	0.1	-0.030041
0.493350	0.1	-0.024855
0.495017	0.1	-0.019073
0.496683	0.1	-0.014901
0.498350	0.1	-0.014007
0.500017	0.1	-0.016510
0.501683	0.1	-0.020981
0.503350	0.1	-0.025690
0.505017	0.1	-0.029206
0.506683	0.1	-0.031114
0.508350	0.1	-0.031233
0.510017	0.1	-0.029624
0.511683	0.1	-0.026405
0.513350	0.1	-0.022411
0.515017	0.1	-0.019610
0.516683	0.1	-0.020266
0.518350	0.1	-0.024974
0.520017	0.1	-0.031829
0.521683	0.1	-0.037491
0.523350	0.1	-0.039339
0.525017	0.1	-0.036955
0.526683	0.1	-0.031888
0.528350	0.1	-0.026703
0.530017	0.1	-0.024021
0.531683	0.1	-0.025094
0.533350	0.1	-0.029325
0.535017	0.1	-0.034750
0.536683	0.1	-0.039637
0.538350	0.1	-0.043094
0.540017	0.1	-0.044942
0.541683	0.1	-0.045121
0.543350	0.1	-0.043511
0.545017	0.1	-0.040472
0.546683	0.1	-0.036597
0.548350	0.1	-0.032246
0.550017	0.1	-0.027597
0.551683	0.1	-0.023067
0.553350	0.1	-0.019491
0.555017	0.1	-0.017405
0.556683	0.1	-0.016928
0.558350	0.1	-0.017881
0.560017	0.1	-0.020146
0.561683	0.1	-0.023127
0.563350	0.1	-0.026107
0.565017	0.1	-0.027955
0.566683	0.1	-0.028431
0.568350	0.1	-0.027835
0.570017	0.1	-0.026524
0.571683	0.1	-0.024736
0.573350	0.1	-0.022769
0.575017	0.1	-0.021219
0.576683	0.1	-0.021040
0.578350	0.1	-0.022888
0.580017	0.1	-0.026524
0.581683	0.1	-0.030696
0.583350	0.1	-0.034034
0.585017	0.1	-0.035882
0.586683	0.1	-0.036359
0.588350	0.1	-0.036180
0.590017	0.1	-0.035644
0.591683	0.1	-0.035107
0.593350	0.1	-0.035167
0.595017	0.1	-0.035584
0.596683	0.1	-0.035763
0.598350	0.1	-0.035107
0.600017	0.1	-0.033855
0.601683	0.1	-0.032783
0.603350	0.1	-0.032485
0.605017	0.1	-0.033081
0.606683	0.1	-0.034213
0.608350	0.1	-0.035584
0.610017	0.1	-0.037253
0.611683	0.1	-0.039220
0.613350	0.1	-0.040352
0.615017	0.1	-0.039697
0.616683	0.1	-0.037134
0.618350	0.1	-0.033319
0.620017	0.1	-0.029325
0.621683	0.1	-0.026524
0.623350	0.1	-0.025868
0.625017	0.1	-0.027239
0.626683	0.1	-0.029147
0.628350	0.1	-0.030458
0.630017	0.1	-0.030518
0.631683	0.1	-0.028729
0.633350	0.1	-0.025272
0.635017	0.1	-0.022173
0.636683	0.1	-0.021100
0.638350	0.1	-0.022054
0.640017	0.1	-0.024140
0.641683	0.1	-0.027180
0.643350	0.1	-0.031233
0.645017	0.1	-0.035584
0.646683	0.1	-0.039279
0.648350	0.1	-0.041723
0.650017	0.1	-0.042915
0.651683	0.1	-0.042915
0.653350	0.1	-0.041544
0.655017	0.1	-0.039399
0.656683	0.1	-0.037074
0.658350	0.1	-0.034869
0.660017	0.1	-0.032783
0.661683	0.1	-0.030816
0.663350	0.1	-0.029147
0.665017	0.1	-0.028253
0.666683	0.1	-0.029087
0.668350	0.1	-0.031948
0.670017	0.1	-0.035584
0.671683	0.1	-0.038266
0.673350	0.1	-0.039518
0.675017	0.1	-0.039637
0.676683	0.1	-0.038683
0.678350	0.1	-0.036836
0.680017	0.1	-0.035167
0.681683	0.1	-0.034630
0.683350	0.1	-0.036061
0.685017	0.1	-0.039399
0.686683	0.1	-0.043869
0.688350	0.1	-0.047982
0.690017	0.1	-0.050604
0.691683	0.1	-0.051141
0.693350	0.1	-0.049412
0.695017	0.1	-0.046134
0.696683	0.1	-0.042796
0.698350	0.1	-0.040948
0.700017	0.1	-0.041068
0.701683	0.1	-0.042140
0.703350	0.1	-0.043452
0.705017	0.1	-0.045240
0.706683	0.1	-0.047803
0.708350	0.1	-0.050485
0.710017	0.1	-0.052094
0.711683	0.1	-0.051618
0.713350	0.1	-0.048995
0.715017	0.1	-0.045359
0.716683	0.1	-0.042439
0.718350	0.1	-0.042021
0.720017	0.1	-0.043809
0.721683	0.1	-0.045836
0.723350	0.1	-0.046730
0.725017	0.1	-0.046790
0.726683	0.1	-0.047207
0.728350	0.1	-0.048399
0.730017	0.1	-0.050843
0.731683	0.1	-0.054240
0.733350	0.1	-0.057578
0.735017	0.1	-0.059605
0.736683	0.1	-0.059903
0.738350	0.1	-0.057995
0.740017	0.1	-0.054061
0.741683	0.1	-0.049055
0.743350	0.1	-0.044107
0.745017	0.1	-0.040233
0.746683	0.1	-0.038207
0.748350	0.1	-0.038564
0.750017	0.1	-0.040829
0.751683	0.1	-0.043631
0.753350	0.1	-0.045776
0.755017	0.1	-0.046849
0.756683	0.1	-0.047147
0.758350	0.1	-0.046492
0.760017	0.1	-0.044346
0.761683	0.1	-0.041366
0.763350	0.1	-0.039756
0.765017	0.1	-0.041008
0.766683	0.1	-0.044227
0.768350	0.1	-0.047088
0.770017	0.1	-0.048161
0.771683	0.1	-0.047028
0.773350	0.1	-0.044286
0.775017	0.1	-0.041306
0.776683	0.1	-0.039995
0.778350	0.1	-0.041425
0.780017	0.1	-0.044525
0.781683	0.1	-0.047565
0.783350	0.1	-0.049651
0.785017	0.1	-0.051200
0.786683	0.1	-0.053406
0.788350	0.1	-0.056326
0.790017	0.1	-0.058651
0.791683	0.1	-0.058830
0.793350	0.1	-0.056326
0.795017	0.1	-0.052035
0.796683	0.1	-0.047326
0.798350	0.1	-0.043690
0.800017	0.1	-0.042319
0.801683	0.1	-0.043750
0.803350	0.1	-0.048041
0.805017	0.1	-0.054181
0.806683	0.1	-0.059903
0.808350	0.1	-0.063300
0.810017	0.1	-0.063837
0.811683	0.1	-0.061989
0.813350	0.1	-0.059009
0.815017	0.1	-0.056505
0.816683	0.1	-0.055492
0.818350	0.1	-0.055790
0.820017	0.1	-0.056148
0.821683	0.1	-0.055611
0.823350	0.1	-0.054240
0.825017	0.1	-0.052810
0.826683	0.1	-0.051856
0.828350	0.1	-0.051558
0.830017	0.1	-0.051856
0.831683	0.1	-0.052929
0.833350	0.1	-0.054717
0.835017	0.1	-0.056803
0.836683	0.1	-0.058770
0.838350	0.1	-0.060320
0.840017	0.1	-0.060856
0.841683	0.1	-0.059605
0.843350	0.1	-0.056565
0.845017	0.1	-0.053287
0.846683	0.1	-0.051439
0.848350	0.1	-0.051439
0.850017	0.1	-0.052571
0.851683	0.1	-0.054479
0.853350	0.1	-0.056624
0.855017	0.1	-0.057459
0.856683	0.1	-0.055850
0.858350	0.1	-0.052571
0.860017	0.1	-0.049829
0.861683	0.1	-0.049233
0.863350	0.1	-0.051141
0.865017	0.1	-0.054479
0.866683	0.1	-0.057340
0.868350	0.1	-0.058234
0.870017	0.1	-0.057459
0.871683	0.1	-0.056088
0.873350	0.1	-0.054896
0.875017	0.1	-0.053763
0.876683	0.1	-0.052989
0.878350	0.1	-0.053167
0.880017	0.1	-0.054240
0.881683	0.1	-0.055194
0.883350	0.1	-0.054836
0.885017	0.1	-0.053167
0.886683	0.1	-0.050783
0.888350	0.1	-0.047863
0.890017	0.1	-0.044823
0.891683	0.1	-0.042677
0.893350	0.1	-0.042379
0.895017	0.1	-0.044048
0.896683	0.1	-0.046611
0.898350	0.1	-0.048995
0.900017	0.1	-0.050843
0.901683	0.1	-0.052214
0.903350	0.1	-0.053108
0.905017	0.1	-0.053346
0.906683	0.1	-0.053227
0.908350	0.1	-0.053346
0.910017	0.1	-0.053585
0.911683	0.1	-0.052631
0.913350	0.1	-0.049174
0.915017	0.1	-0.042915
0.916683	0.1	-0.035286
0.918350	0.1	-0.029027
0.920017	0.1	-0.026464
0.921683	0.1	-0.028253
0.923350	0.1	-0.033736
0.925017	0.1	-0.041008
0.926683	0.1	-0.047088
0.928350	0.1	-0.049174
0.930017	0.1	-0.047505
0.931683	0.1	-0.044823
0.933350	0.1	-0.043333
0.935017	0.1	-0.042796
0.936683	0.1	-0.042558
0.938350	0.1	-0.042617
0.940017	0.1	-0.043154
0.941683	0.1	-0.044405
0.943350	0.1	-0.046194
0.945017	0.1	-0.048220
0.946683	0.1	-0.049591
0.948350	0.1	-0.049472
0.950017	0.1	-0.048280
0.951683	0.1	-0.047266
0.953350	0.1	-0.047803
0.955017	0.1	-0.050306
0.956683	0.1	-0.053704
0.958350	0.1	-0.056207
0.960017	0.1	-0.056803
0.961683	0.1	-0.056148
0.963350	0.1	-0.055790
0.965017	0.1	-0.055730
0.966683	0.1	-0.054777
0.968350	0.1	-0.051856
0.970017	0.1	-0.048220
0.971683	0.1	-0.045836
0.973350	0.1	-0.045896
0.975017	0.1	-0.048399
0.976683	0.1	-0.052691
0.978350	0.1	-0.056982
0.980017	0.1	-0.059664
0.981683	0.1	-0.060081
0.983350	0.1	-0.058770
0.985017	0.1	-0.056446
0.986683	0.1	-0.053704
0.988350	0.1	-0.050485
0.990017	0.1	-0.047207
0.991683	0.1	-0.044942
0.993350	0.1	-0.045061
0.995017	0.1	-0.047922
0.996683	0.1	-0.052452
0.998350	0.1	-0.057161
1.000017	0.1	-0.060976
1.001683	0.1	-0.063241
1.003350	0.1	-0.063956
1.005017	0.1	-0.063479
1.006683	0.1	-0.061929
1.008350	0.1	-0.059366
1.010017	0.1	-0.056505
1.011683	0.1	-0.054300
1.013350	0.1	-0.053465
1.015017	0.1	-0.054061
1.016683	0.1	-0.054955
1.018350	0.1	-0.054479
1.020017	0.1	-0.052631
1.021683	0.1	-0.051081
1.023350	0.1	-0.051916
1.025017	0.1	-0.055373
1.026683	0.1	-0.059485
1.028350	0.1	-0.062466
1.030017	0.1	-0.064194
1.031683	0.1	-0.065625
1.033350	0.1	-0.067353
1.035017	0.1	-0.068605
1.036683	0.1	-0.068605
1.038350	0.1	-0.067890
1.040017	0.1	-0.067651
1.041683	0.1	-0.068247
1.043350	0.1	-0.068963
1.045017	0.1	-0.068784
1.046683	0.1	-0.067472
1.048350	0.1	-0.065625
1.050017	0.1	-0.064015
1.051683	0.1	-0.063360
1.053350	0.1	-0.063658
1.055017	0.1	-0.064373
1.056683	0.1	-0.065267
1.058350	0.1	-0.065804
1.060017	0.1	-0.064671
1.061683	0.1	-0.061452
1.063350	0.1	-0.057459
1.065017	0.1	-0.054300
1.066683	0.1	-0.052869
1.068350	0.1	-0.053585
1.070017	0.1	-0.056326
1.071683	0.1	-0.059783
1.073350	0.1	-0.062585
1.075017	0.1	-0.064135
1.076683	0.1	-0.064433
1.078350	0.1	-0.064015
1.080017	0.1	-0.063896
1.081683	0.1	-0.064254
1.083350	0.1	-0.064194
1.085017	0.1	-0.063241
1.086683	0.1	-0.062346
1.088350	0.1	-0.062585
1.090017	0.1	-0.063837
1.091683	0.1	-0.064850
1.093350	0.1	-0.064731
1.095017	0.1	-0.063241
1.096683	0.1	-0.060439
1.098350	0.1	-0.056744
1.100017	0.1	-0.053346
1.101683	0.1	-0.052214
1.103350	0.1	-0.054240
1.105017	0.1	-0.058949
1.106683	0.1	-0.064850
1.108350	0.1	-0.070095
1.110017	0.1	-0.072598
1.111683	0.1	-0.071347
1.113350	0.1	-0.067830
1.115017	0.1	-0.064790
1.116683	0.1	-0.063658
1.118350	0.1	-0.064254
1.120017	0.1	-0.065565
1.121683	0.1	-0.067055
1.123350	0.1	-0.068605
1.125017	0.1	-0.070751
1.126683	0.1	-0.073731
1.128350	0.1	-0.077009
1.130017	0.1	-0.079453
1.131683	0.1	-0.080168
1.133350	0.1	-0.078738
1.135017	0.1	-0.075161
1.136683	0.1	-0.070632
1.138350	0.1	-0.066638
1.140017	0.1	-0.064492
1.141683	0.1	-0.064135
1.143350	0.1	-0.064731
1.145017	0.1	-0.065506
1.146683	0.1	-0.065923
1.148350	0.1	-0.065804
1.150017	0.1	-0.065982
1.151683	0.1	-0.067830
1.153350	0.1	-0.071585
1.155017	0.1	-0.075698
1.156683	0.1	-0.077605
1.158350	0.1	-0.075996
1.160017	0.1	-0.071347
1.161683	0.1	-0.065207
1.163350	0.1	-0.059009
1.165017	0.1	-0.053644
1.166683	0.1	-0.049829
1.168350	0.1	-0.047922
1.170017	0.1	-0.047982
1.171683	0.1	-0.050187
1.173350	0.1	-0.054538
1.175017	0.1	-0.059843
1.176683	0.1	-0.063598
1.178350	0.1	-0.064373
1.180017	0.1	-0.063181
1.181683	0.1	-0.062466
1.183350	0.1	-0.063777
1.185017	0.1	-0.067055
1.186683	0.1	-0.071049
1.188350	0.1	-0.074089
1.190017	0.1	-0.074983
1.191683	0.1	-0.073552
1.193350	0.1	-0.071108
1.195017	0.1	-0.069082
1.196683	0.1	-0.068247
1.198350	0.1	-0.068009
1.200017	0.1	-0.067592
1.201683	0.1	-0.067174
1.203350	0.1	-0.068247
1.205017	0.1	-0.071764
1.206683	0.1	-0.077128
1.208350	0.1	-0.081718
1.210017	0.1	-0.082612
1.211683	0.1	-0.079691
1.213350	0.1	-0.075877
1.215017	0.1	-0.073910
1.216683	0.1	-0.074267
1.218350	0.1	-0.076413
1.220017	0.1	-0.079513
1.221683	0.1	-0.082731
1.223350	0.1	-0.085592
1.225017	0.1	-0.088394
1.226683	0.1	-0.091016
1.228350	0.1	-0.093222
1.230017	0.1	-0.094593
1.231683	0.1	-0.095069
1.233350	0.1	-0.094950
1.235017	0.1	-0.094652
1.236683	0.1	-0.095010
1.238350	0.1	-0.096321
1.240017	0.1	-0.098228
1.241683	0.1	-0.099778
1.243350	0.1	-0.099897
1.245017	0.1	-0.098288
1.246683	0.1	-0.095963
1.248350	0.1	-0.094235
1.250017	0.1	-0.093579
1.251683	0.1	-0.093579
1.253350	0.1	-0.094593
1.255017	0.1	-0.096858
1.256683	0.1	-0.100076
1.258350	0.1	-0.103652
1.260017	0.1	-0.107110
1.261683	0.1	-0.109911
1.263350	0.1	-0.111818
1.265017	0.1	-0.113010
1.266683	0.1	-0.113606
1.268350	0.1	-0.113487
1.270017	0.1	-0.112951
1.271683	0.1	-0.112414
1.273350	0.1	-0.112355
1.275017	0.1	-0.112712
1.276683	0.1	-0.113666
1.278350	0.1	-0.114918
1.280017	0.1	-0.116050
1.281683	0.1	-0.117242
1.283350	0.1	-0.118971
1.285017	0.1	-0.120997
1.286683	0.1	-0.122070
1.288350	0.1	-0.121474
1.290017	0.1	-0.120342
1.291683	0.1	-0.119746
1.293350	0.1	-0.119269
1.295017	0.1	-0.118494
1.296683	0.1	-0.117958
1.298350	0.1	-0.118136
1.300017	0.1	-0.117898
1.301683	0.1	-0.115812
1.303350	0.1	-0.111520
1.305017	0.1	-0.104725
1.306683	0.1	-0.095427
1.308350	0.1	-0.083983
1.310017	0.1	-0.071466
1.311683	0.1	-0.059068
1.313350	0.1	-0.047505
1.315017	0.1	-0.037193
1.316683	0.1	-0.028789
1.318350	0.1	-0.023901
1.320017	0.1	-0.024498
1.321683	0.1	-0.031114
1.323350	0.1	-0.042260
1.325017	0.1	-0.055075
1.326683	0.1	-0.067353
1.328350	0.1	-0.078321
1.330017	0.1	-0.087619
1.331683	0.1	-0.094593
1.333350	0.1	-0.099838
1.335017	0.1	-0.104606
1.336683	0.1	-0.109732
1.338350	0.1	-0.114560
1.340017	0.1	-0.118375
1.341683	0.1	-0.121415
1.343350	0.1	-0.124693
1.345017	0.1	-0.129282
1.346683	0.1	-0.136137
1.348350	0.1	-0.146091
1.350017	0.1	-0.158072
1.351683	0.1	-0.169277
1.353350	0.1	-0.177264
1.355017	0.1	-0.181794
1.356683	0.1	-0.184417
1.358350	0.1	-0.186622
1.360017	0.1	-0.189126
1.361683	0.1	-0.191569
1.363350	0.1	-0.194013
1.365017	0.1	-0.196576
1.366683	0.1	-0.199080
1.368350	0.1	-0.200629
1.370017	0.1	-0.200987
1.371683	0.1	-0.200212
1.373350	0.1	-0.198066
1.375017	0.1	-0.194967
1.376683	0.1	-0.192165
1.378350	0.1	-0.190556
1.380017	0.1	-0.190020
1.381683	0.1	-0.189781
1.383350	0.1	-0.189006
1.385017	0.1	-0.187576
1.386683	0.1	-0.186205
1.388350	0.1	-0.185311
1.390017	0.1	-0.184894
1.391683	0.1	-0.184536
1.393350	0.1	-0.184000
1.395017	0.1	-0.182867
1.396683	0.1	-0.181019
1.398350	0.1	-0.179291
1.400017	0.1	-0.178635
1.401683	0.1	-0.179350
1.403350	0.1	-0.181139
1.405017	0.1	-0.183821
1.406683	0.1	-0.186920
1.408350	0.1	-0.189543
1.410017	0.1	-0.191391
1.411683	0.1	-0.193536
1.413350	0.1	-0.196993
1.415017	0.1	-0.201523
1.416683	0.1	-0.205159
1.418350	0.1	-0.206471
1.420017	0.1	-0.205815
1.421683	0.1	-0.203669
1.423350	0.1	-0.200033
1.425017	0.1	-0.194728
1.426683	0.1	-0.188172
1.428350	0.1	-0.180662
1.430017	0.1	-0.172436
1.431683	0.1	-0.163913
1.433350	0.1	-0.155985
1.435017	0.1	-0.147820
1.436683	0.1	-0.137448
1.438350	0.1	-0.124216
1.440017	0.1	-0.109077
1.441683	0.1	-0.092745
1.443350	0.1	-0.075340
1.445017	0.1	-0.056922
1.446683	0.1	-0.038207
1.448350	0.1	-0.020146
1.450017	0.1	-0.003278
1.451683	0.1	0.013113
1.453350	0.1	0.030696
1.455017	0.1	0.051260
1.456683	0.1	0.075340
1.458350	0.1	0.101805
1.460017	0.1	0.128627
1.461683	0.1	0.155211
1.463350	0.1	0.182092
1.465017	0.1	0.209332
1.466683	0.1	0.236571
1.468350	0.1	0.263810
1.470017	0.1	0.291169
1.471683	0.1	0.317991
1.473350	0.1	0.343561
1.475017	0.1	0.368178
1.476683	0.1	0.392914
1.478350	0.1	0.418603
1.480017	0.1	0.445008
1.481683	0.1	0.471294
1.483350	0.1	0.497222
1.485017	0.1	0.523448
1.486683	0.1	0.550687
1.488350	0.1	0.578404
1.490017	0.1	0.605285
1.491683	0.1	0.630558
1.493350	0.1	0.654221
1.495017	0.1	0.676572
1.496683	0.1	0.698388
1.498350	0.1	0.720739
1.500017	0.1	0.744462
1.501683	0.1	0.769556
1.503350	0.1	0.796199
1.505017	0.1	0.823736
1.506683	0.1	0.850439
1.508350	0.1	0.874817
1.510017	0.1	0.896633
1.511683	0.1	0.916600
1.513350	0.1	0.935853
1.515017	0.1	0.955761
1.516683	0.1	0.977695
1.518350	0.1	1.002669
1.520017	0.1	1.031339
1.521683	0.1	1.063585
1.523350	0.1	1.098156
1.525017	0.1	1.134157
1.526683	0.1	1.171649
1.528350	0.1	1.211524
1.530017	0.1	1.254857
1.531683	0.1	1.301944
1.533350	0.1	1.352489
1.535017	0.1	1.406193
1.536683	0.1	1.463473
1.538350	0.1	1.524985
1.540017	0.1	1.591027
1.541683	0.1	1.661420
1.543350	0.1	1.735926
1.545017	0.1	1.814485
1.546683	0.1	1.896799
1.548350	0.1	1.982927
1.550017	0.1	2.073765
1.551683	0.1	2.170622
1.553350	0.1	2.274037
1.555017	0.1	2.384007
1.556683	0.1	2.500653
1.558350	0.1	2.624571
1.560017	0.1	2.757609
1.561683	0.1	2.902687
1.563350	0.1	3.062904
1.565017	0.1	3.240705
1.566683	0.1	3.437937
1.568350	0.1	3.656805
1.570017	0.1	3.899575
1.571683	0.1	4.167974
1.573350	0.1	4.464031
1.575017	0.1	4.791141
1.576683	0.1	5.153835
1.578350	0.1	5.555511
1.580017	0.1	5.997599
1.581683	0.1	6.479800
1.583350	0.1	6.999612
1.585017	0.1	7.552505
1.586683	0.1	8.132816
1.588350	0.1	8.735300
1.590017	0.1	9.355546
1.591683	0.1	9.988607
1.593350	0.1	10.628164
1.595017	0.1	11.266649
1.596683	0.1	11.896611
1.598350	0.1	12.511075
1.600017	0.1	13.104320
1.601683	0.1	13.671697
1.603350	0.1	14.209569
1.605017	0.1	14.715434
1.606683	0.1	15.188278
1.608350	0.1	15.627862
1.610017	0.1	16.032279
1.611683	0.1	16.397298
1.613350	0.1	16.717554
1.615017	0.1	16.986908
1.616683	0.1	17.198683
1.618350	0.1	17.345668
1.620017	0.1	17.421247
1.621683	0.1	17.419399
1.623350	0.1	17.335774
1.625017	0.1	17.169596
1.626683	0.1	16.924442
1.628350	0.1	16.607941
1.630017	0.1	16.230405
1.631683	0.1	15.804173
1.633350	0.1	15.343369
1.635017	0.1	14.864267
1.636683	0.1	14.385343
1.638350	0.1	13.925672
1.640017	0.1	13.502301
1.641683	0.1	13.129712
1.643350	0.1	12.820483
1.645017	0.1	12.585164
1.646683	0.1	12.429834
1.648350	0.1	12.355805
1.650017	0.1	12.361468
1.651683	0.1	12.443424
1.653350	0.1	12.596191
1.655017	0.1	12.811960
1.656683	0.1	13.080002
1.658350	0.1	13.388337
1.660017	0.1	13.724924
1.661683	0.1	14.078439
1.663350	0.1	14.437676
1.665017	0.1	14.792145
1.666683	0.1	15.132547
1.668350	0.1	15.451730
1.670017	0.1	15.744568
1.671683	0.1	16.006053
1.673350	0.1	16.230525
1.675017	0.1	16.413630
1.676683	0.1	16.555072
1.678350	0.1	16.657294
1.680017	0.1	16.722740
1.681683	0.1	16.753496
1.683350	0.1	16.752304
1.685017	0.1	16.722680
1.686683	0.1	16.668619
1.688350	0.1	16.594769
1.690017	0.1	16.506196
1.691683	0.1	16.407670
1.693350	0.1	16.302706
1.695017	0.1	16.193152
1.696683	0.1	16.080082
1.698350	0.1	15.965105
1.700017	0.1	15.850724
1.701683	0.1	15.739740
1.703350	0.1	15.633703
1.705017	0.1	15.533269
1.706683	0.1	15.438677
1.708350	0.1	15.350104
1.710017	0.1	15.267254
1.711683	0.1	15.188933
1.713350	0.1	15.114308
1.715017	0.1	15.043736
1.716683	0.1	14.978290
1.718350	0.1	14.918507
1.720017	0.1	14.863969
1.721683	0.1	14.813960
1.723350	0.1	14.768005
1.725017	0.1	14.725567
1.726683	0.1	14.685095
1.728350	0.1	14.644326
1.730017	0.1	14.601530
1.731683	0.1	14.556707
1.733350	0.1	14.511109
1.735017	0.1	14.465333
1.736683	0.1	14.419080
1.738350	0.1	14.371932
1.740017	0.1	14.325024
1.741683	0.1	14.279188
1.743350	0.1	14.233650
1.745017	0.1	14.186741
1.746683	0.1	14.138103
1.748350	0.1	14.088810
1.750017	0.1	14.039636
1.751683	0.1	13.990522
1.753350	0.1	13.941885
1.755017	0.1	13.894142
1.756683	0.1	13.846696
1.758350	0.1	13.798238
1.760017	0.1	13.747991
1.761683	0.1	13.696433
1.763350	0.1	13.644815
1.765017	0.1	13.593913
1.766683	0.1	13.543785
1.768350	0.1	13.494671
1.770017	0.1	13.447107
1.771683	0.1	13.401450
1.773350	0.1	13.357759
1.775017	0.1	13.316692
1.776683	0.1	13.278604
1.778350	0.1	13.243497
1.780017	0.1	13.210476
1.781683	0.1	13.177753
1.783350	0.1	13.143540
1.785017	0.1	13.107658
1.786683	0.1	13.070942
1.788350	0.1	13.034225
1.790017	0.1	12.997628
1.791683	0.1	12.961746
1.793350	0.1	12.927771
1.795017	0.1	12.897135
1.796683	0.1	12.870491
1.798350	0.1	12.846947
1.800017	0.1	12.824775
1.801683	0.1	12.802780
1.803350	0.1	12.780429
1.805017	0.1	12.757123
1.806683	0.1	12.733281
1.808350	0.1	12.710632
1.810017	0.1	12.690068
1.811683	0.1	12.670637
1.813350	0.1	12.650610
1.815017	0.1	12.629331
1.816683	0.1	12.607277
1.818350	0.1	12.585045
1.820017	0.1	12.563170
1.821683	0.1	12.541652
1.823350	0.1	12.519658
1.825017	0.1	12.495936
1.826683	0.1	12.470067
1.828350	0.1	12.443007
1.830017	0.1	12.416304
1.831683	0.1	12.390614
1.833350	0.1	12.365998
1.835017	0.1	12.342156
1.836683	0.1	12.318493
1.838350	0.1	12.294412
1.840017	0.1	12.270094
1.841683	0.1	12.246729
1.843350	0.1	12.225927
1.845017	0.1	12.207986
1.846683	0.1	12.192488
1.848350	0.1	12.180150
1.850017	0.1	12.172461
1.851683	0.1	12.170673
1.853350	0.1	12.175442
1.855017	0.1	12.187005
1.856683	0.1	12.205125
1.858350	0.1	12.228668
1.860017	0.1	12.256206
1.861683	0.1	12.286723
1.863350	0.1	12.320638
1.865017	0.1	12.359322
1.866683	0.1	12.403489
1.868350	0.1	12.452782
1.870017	0.1	12.506903
1.871683	0.1	12.566567
1.873350	0.1	12.632907
1.875017	0.1	12.705923
1.876683	0.1	12.784005
1.878350	0.1	12.865544
1.880017	0.1	12.950123
1.881683	0.1	13.038517
1.883350	0.1	13.131738
1.885017	0.1	13.230146
1.886683	0.1	13.333262
1.888350	0.1	13.440073
1.890017	0.1	13.549567
1.891683	0.1	13.660551
1.893350	0.1	13.770760
1.895017	0.1	13.877691
1.896683	0.1	13.980628
1.898350	0.1	14.080048
1.900017	0.1	14.176727
1.901683	0.1	14.271201
1.903350	0.1	14.364661
1.905017	0.1	14.458240
1.906683	0.1	14.552236
1.908350	0.1	14.644922
1.910017	0.1	14.732958
1.911683	0.1	14.813186
1.913350	0.1	14.884354
1.915017	0.1	14.948131
1.916683	0.1	15.007199
1.918350	0.1	15.063346
1.920017	0.1	15.116394
1.921683	0.1	15.165449
1.923350	0.1	15.209914
1.925017	0.1	15.250624
1.926683	0.1	15.289069
1.928350	0.1	15.326382
1.930017	0.1	15.361668
1.931683	0.1	15.392662
1.933350	0.1	15.417219
1.935017	0.1	15.435339
1.936683	0.1	15.448869
1.938350	0.1	15.459836
1.940017	0.1	15.469135
1.941683	0.1	15.477062
1.943350	0.1	15.483678
1.945017	0.1	15.489162
1.946683	0.1	15.493751
1.948350	0.1	15.497745
1.950017	0.1	15.500546
1.951683	0.1	15.501083
1.953350	0.1	15.498579
1.955017	0.1	15.492440
1.956683	0.1	15.482605
1.958350	0.1	15.469790
1.960017	0.1	15.455426
1.961683	0.1	15.441061
1.963350	0.1	15.427650
1.965017	0.1	15.415133
1.966683	0.1	15.402318
1.968350	0.1	15.387655
1.970017	0.1	15.370131
1.971683	0.1	15.349091
1.973350	0.1	15.323938
1.975017	0.1	15.295030
1.976683	0.1	15.263856
1.978350	0.1	15.231849
1.980017	0.1	15.199722
1.981683	0.1	15.167714
1.983350	0.1	15.135826
1.985017	0.1	15.103818
1.986683	0.1	15.070857
1.988350	0.1	15.036167
1.990017	0.1	14.999689
1.991683	0.1	14.962376
1.993350	0.1	14.926017
1.995017	0.1	14.891923
1.996683	0.1	14.858962
1.998350	0.1	14.824630
2.000017	0.1	14.786781
2.001683	0.1	14.744998
2.003350	0.1	14.700592
2.005017	0.1	14.655174
2.006683	0.1	14.609934
2.008350	0.1	14.565886
2.010017	0.1	14.522673
2.011683	0.1	14.478148
2.013350	0.1	14.430881
2.015017	0.1	14.381946
2.016683	0.1	14.333607
2.018350	0.1	14.287353
2.020017	0.1	14.243246
2.021683	0.1	14.201225
2.023350	0.1	14.160097
2.025017	0.1	14.117480
2.026683	0.1	14.071883
2.028350	0.1	14.023543
2.030017	0.1	13.973595
2.031683	0.1	13.922454
2.033350	0.1	13.869346
2.035017	0.1	13.813377
2.036683	0.1	13.755501
2.038350	0.1	13.697506
2.040017	0.1	13.640762
2.041683	0.1	13.585449
2.043350	0.1	13.531626
2.045017	0.1	13.479472
2.046683	0.1	13.428927
2.048350	0.1	13.379753
2.050017	0.1	13.331235
2.051683	0.1	13.282419
2.053350	0.1	13.232053
2.055017	0.1	13.179720
2.056683	0.1	13.125897
2.058350	0.1	13.072313
2.060017	0.1	13.020337
2.061683	0.1	12.969852
2.063350	0.1	12.919427
2.065017	0.1	12.867988
2.066683	0.1	12.815595
2.068350	0.1	12.762547
2.070017	0.1	12.709082
2.071683	0.1	12.655438
2.073350	0.1	12.602747
2.075017	0.1	12.551726
2.076683	0.1	12.502075
2.078350	0.1	12.452365
2.080017	0.1	12.401284
2.081683	0.1	12.348891
2.083350	0.1	12.296081
2.085017	0.1	12.243689
2.086683	0.1	12.191952
2.088350	0.1	12.140632
2.090017	0.1	12.088776
2.091683	0.1	12.035430
2.093350	0.1	11.980832
2.095017	0.1	11.926294
2.096683	0.1	11.873186
2.098350	0.1	11.821986
2.100017	0.1	11.771918
2.101683	0.1	11.722029
2.103350	0.1	11.671723
2.105017	0.1	11.620999
2.106683	0.1	11.570156
2.108350	0.1	11.520148
2.110017	0.1	11.470974
2.111683	0.1	11.422396
2.113350	0.1	11.374534
2.115017	0.1	11.327327
2.116683	0.1	11.279762
2.118350	0.1	11.230529
2.120017	0.1	11.178911
2.121683	0.1	11.125804
2.123350	0.1	11.073173
2.125017	0.1	11.022330
2.126683	0.1	10.973395
2.128350	0.1	10.926247
2.130017	0.1	10.880888
2.131683	0.1	10.836304
2.133350	0.1	10.790349
2.135017	0.1	10.742844
2.136683	0.1	10.695637
2.138350	0.1	10.650457
2.140017	0.1	10.606886
2.141683	0.1	10.562838
2.143350	0.1	10.517002
2.145017	0.1	10.469258
2.146683	0.1	10.419965
2.148350	0.1	10.369719
2.150017	0.1	10.319174
2.151683	0.1	10.268868
2.153350	0.1	10.219932
2.155017	0.1	10.173381
2.156683	0.1	10.129750
2.158350	0.1	10.088206
2.160017	0.1	10.047019
2.161683	0.1	10.004283
2.163350	0.1	9.958625
2.165017	0.1	9.911001
2.166683	0.1	9.863794
2.168350	0.1	9.818912
2.170017	0.1	9.776474
2.171683	0.1	9.734691
2.173350	0.1	9.690822
2.175017	0.1	9.643794
2.176683	0.1	9.594977
2.178350	0.1	9.546996
2.180017	0.1	9.501279
2.181683	0.1	9.457708
2.183350	0.1	9.415448
2.185017	0.1	9.373785
2.186683	0.1	9.332240
2.188350	0.1	9.289802
2.190017	0.1	9.245456
2.191683	0.1	9.199143
2.193350	0.1	9.150982
2.195017	0.1	9.101272
2.196683	0.1	9.051085
2.198350	0.1	9.002030
2.200017	0.1	8.955420
2.201683	0.1	8.910895
2.203350	0.1	8.866787
2.205017	0.1	8.821786
2.206683	0.1	8.776010
2.208350	0.1	8.729876
2.210017	0.1	8.683563
2.211683	0.1	8.637012
2.213350	0.1	8.590401
2.215017	0.1	8.543909
2.216683	0.1	8.497417
2.218350	0.1	8.451105
2.220017	0.1	8.405686
2.221683	0.1	8.362055
2.223350	0.1	8.320451
2.225017	0.1	8.279980
2.226683	0.1	8.238197
2.228350	0.1	8.193374
2.230017	0.1	8.146227
2.231683	0.1	8.099318
2.233350	0.1	8.054019
2.235017	0.1	8.009732
2.236683	0.1	7.965029
2.238350	0.1	7.919372
2.240017	0.1	7.872999
2.241683	0.1	7.826388
2.243350	0.1	7.779837
2.245017	0.1	7.733644
2.246683	0.1	7.687927
2.248350	0.1	7.642508
2.250017	0.1	7.597089
2.251683	0.1	7.551909
2.253350	0.1	7.507742
2.255017	0.1	7.465661
2.256683	0.1	7.425666
2.258350	0.1	7.387162
2.260017	0.1	7.349015
2.261683	0.1	7.310331
2.263350	0.1	7.270813
2.265017	0.1	7.230699
2.266683	0.1	7.189990
2.268350	0.1	7.148624
2.270017	0.1	7.106960
2.271683	0.1	7.065833
2.273350	0.1	7.026494
2.275017	0.1	6.989599
2.276683	0.1	6.954432
2.278350	0.1	6.919265
2.280017	0.1	6.882847
2.281683	0.1	6.844879
2.283350	0.1	6.805838
2.285017	0.1	6.766558
2.286683	0.1	6.727875
2.288350	0.1	6.690205
2.290017	0.1	6.652892
2.291683	0.1	6.615341
2.293350	0.1	6.577671
2.295017	0.1	6.540835
2.296683	0.1	6.505371
2.298350	0.1	6.471336
2.300017	0.1	6.439090
2.301683	0.1	6.409049
2.303350	0.1	6.381095
2.305017	0.1	6.354690
2.306683	0.1	6.329000
2.308350	0.1	6.302953
2.310017	0.1	6.275535
2.311683	0.1	6.246984
2.313350	0.1	6.218374
2.315017	0.1	6.189645
2.316683	0.1	6.160319
2.318350	0.1	6.130576
2.320017	0.1	6.101072
2.321683	0.1	6.071866
2.323350	0.1	6.042958
2.325017	0.1	6.015182
2.326683	0.1	5.989790
2.328350	0.1	5.967021
2.330017	0.1	5.945921
2.331683	0.1	5.924583
2.333350	0.1	5.901218
2.335017	0.1	5.875111
2.336683	0.1	5.847216
2.338350	0.1	5.818904
2.340017	0.1	5.791486
2.341683	0.1	5.765260
2.343350	0.1	5.739332
2.345017	0.1	5.712450
2.346683	0.1	5.684257
2.348350	0.1	5.655051
2.350017	0.1	5.625487
2.351683	0.1	5.596340
2.353350	0.1	5.568445
2.355017	0.1	5.542100
2.356683	0.1	5.516887
2.358350	0.1	5.491793
2.360017	0.1	5.464852
2.361683	0.1	5.434573
2.363350	0.1	5.401373
2.365017	0.1	5.366564
2.366683	0.1	5.331338
2.368350	0.1	5.296231
2.370017	0.1	5.261183
2.371683	0.1	5.226076
2.373350	0.1	5.191148
2.375017	0.1	5.156517
2.376683	0.1	5.121947
2.378350	0.1	5.087495
2.380017	0.1	5.053461
2.381683	0.1	5.020023
2.383350	0.1	4.986823
2.385017	0.1	4.953623
2.386683	0.1	4.921437
2.388350	0.1	4.891873
2.390017	0.1	4.865289
2.391683	0.1	4.839242
2.393350	0.1	4.810214
2.395017	0.1	4.776895
2.396683	0.1	4.740894
2.398350	0.1	4.704237
2.400017	0.1	4.667223
2.401683	0.1	4.629612
2.403350	0.1	4.592061
2.405017	0.1	4.555226
2.406683	0.1	4.518748
2.408350	0.1	4.482389
2.410017	0.1	4.446566
2.411683	0.1	4.411519
2.413350	0.1	4.376412
2.415017	0.1	4.340232
2.416683	0.1	4.302860
2.418350	0.1	4.265785
2.420017	0.1	4.230738
2.421683	0.1	4.198075
2.423350	0.1	4.166723
2.425017	0.1	4.135430
2.426683	0.1	4.103124
2.428350	0.1	4.069329
2.430017	0.1	4.034341
2.431683	0.1	3.999472
2.433350	0.1	3.965736
2.435017	0.1	3.933072
2.436683	0.1	3.900647
2.438350	0.1	3.868163
2.440017	0.1	3.835917
2.441683	0.1	3.804147
2.443350	0.1	3.772319
2.445017	0.1	3.739596
2.446683	0.1	3.705740
2.448350	0.1	3.672064
2.450017	0.1	3.640056
2.451683	0.1	3.609836
2.453350	0.1	3.580034
2.455017	0.1	3.549278
2.456683	0.1	3.517032
2.458350	0.1	3.483951
2.460017	0.1	3.451705
2.461683	0.1	3.420949
2.463350	0.1	3.390849
2.465017	0.1	3.360272
2.466683	0.1	3.328622
2.468350	0.1	3.296495
2.470017	0.1	3.264964
2.471683	0.1	3.234863
2.473350	0.1	3.206790
2.475017	0.1	3.181637
2.476683	0.1	3.159285
2.478350	0.1	3.137946
2.480017	0.1	3.115654
2.481683	0.1	3.091157
2.483350	0.1	3.064871
2.485017	0.1	3.038168
2.486683	0.1	3.012538
2.488350	0.1	2.988100
2.490017	0.1	2.963960
2.491683	0.1	2.939344
2.493350	0.1	2.914369
2.495017	0.1	2.888560
2.496683	0.1	2.860844
2.498350	0.1	2.830684
2.500017	0.1	2.799630
2.501683	0.1	2.770305
2.503350	0.1	2.744794
2.505017	0.1	2.723396
2.506683	0.1	2.704263
2.508350	0.1	2.685607
2.510017	0.1	2.667487
2.511683	0.1	2.650261
2.513350	0.1	2.633333
2.515017	0.1	2.615869
2.516683	0.1	2.597690
2.518350	0.1	2.578437
2.520017	0.1	2.557933
2.521683	0.1	2.536655
2.523350	0.1	2.515793
2.525017	0.1	2.496243
2.526683	0.1	2.478004
2.528350	0.1	2.459943
2.530017	0.1	2.440751
2.531683	0.1	2.419830
2.533350	0.1	2.397716
2.535017	0.1	2.375603
2.536683	0.1	2.354920
2.538350	0.1	2.336621
2.540017	0.1	2.320588
2.541683	0.1	2.306223
2.543350	0.1	2.292633
2.545017	0.1	2.278328
2.546683	0.1	2.261639
2.548350	0.1	2.242208
2.550017	0.1	2.221108
2.551683	0.1	2.200246
2.553350	0.1	2.181411
2.555017	0.1	2.165795
2.556683	0.1	2.152741
2.558350	0.1	2.140224
2.560017	0.1	2.126873
2.561683	0.1	2.112985
2.563350	0.1	2.099455
2.565017	0.1	2.086342
2.566683	0.1	2.072692
2.568350	0.1	2.057493
2.570017	0.1	2.041042
2.571683	0.1	2.025187
2.573350	0.1	2.011776
2.575017	0.1	2.000928
2.576683	0.1	1.991630
2.578350	0.1	1.982391
2.580017	0.1	1.971603
2.581683	0.1	1.958609
2.583350	0.1	1.944721
2.585017	0.1	1.931787
2.586683	0.1	1.920879
2.588350	0.1	1.911640
2.590017	0.1	1.903057
2.591683	0.1	1.894236
2.593350	0.1	1.884401
2.595017	0.1	1.873613
2.596683	0.1	1.862526
2.598350	0.1	1.851976
2.600017	0.1	1.842558
2.601683	0.1	1.834452
2.603350	0.1	1.826882
2.605017	0.1	1.819790
2.606683	0.1	1.813173
2.608350	0.1	1.806259
2.610017	0.1	1.797676
2.611683	0.1	1.787305
2.613350	0.1	1.776517
2.615017	0.1	1.766920
2.616683	0.1	1.759291
2.618350	0.1	1.753032
2.620017	0.1	1.746655
2.621683	0.1	1.739681
2.623350	0.1	1.733363
2.625017	0.1	1.728594
2.626683	0.1	1.724541
2.628350	0.1	1.720011
2.630017	0.1	1.714349
2.631683	0.1	1.707494
2.633350	0.1	1.700044
2.635017	0.1	1.692772
2.636683	0.1	1.686096
2.638350	0.1	1.679838
2.640017	0.1	1.673877
2.641683	0.1	1.668036
2.643350	0.1	1.662254
2.645017	0.1	1.656532
2.646683	0.1	1.650632
2.648350	0.1	1.644254
2.650017	0.1	1.637936
2.651683	0.1	1.632512
2.653350	0.1	1.628220
2.655017	0.1	1.624584
2.656683	0.1	1.620770
2.658350	0.1	1.616597
2.660017	0.1	1.612425
2.661683	0.1	1.608312
2.663350	0.1	1.603425
2.665017	0.1	1.596511
2.666683	0.1	1.587331
2.668350	0.1	1.577318
2.670017	0.1	1.568973
2.671683	0.1	1.564145
2.673350	0.1	1.562119
2.675017	0.1	1.560927
2.676683	0.1	1.558602
2.678350	0.1	1.554608
2.680017	0.1	1.549661
2.681683	0.1	1.544654
2.683350	0.1	1.539886
2.685017	0.1	1.535595
2.686683	0.1	1.532316
2.688350	0.1	1.530647
2.690017	0.1	1.530349
2.691683	0.1	1.529932
2.693350	0.1	1.528025
2.695017	0.1	1.524091
2.696683	0.1	1.518667
2.698350	0.1	1.512945
2.700017	0.1	1.508415
2.701683	0.1	1.506090
2.703350	0.1	1.505792
2.705017	0.1	1.506090
2.706683	0.1	1.505017
2.708350	0.1	1.501799
2.710017	0.1	1.497507
2.711683	0.1	1.494467
2.713350	0.1	1.494050
2.715017	0.1	1.495898
2.716683	0.1	1.498520
2.718350	0.1	1.500726
2.720017	0.1	1.501858
2.721683	0.1	1.501680
2.723350	0.1	1.500845
2.725017	0.1	1.500011
2.726683	0.1	1.498878
2.728350	0.1	1.496971
2.730017	0.1	1.494706
2.731683	0.1	1.493156
2.733350	0.1	1.493573
2.735017	0.1	1.496434
2.736683	0.1	1.501441
2.738350	0.1	1.507282
2.740017	0.1	1.512706
2.741683	0.1	1.517236
2.743350	0.1	1.520276
2.745017	0.1	1.520991
2.746683	0.1	1.519442
2.748350	0.1	1.516938
2.750017	0.1	1.514673
2.751683	0.1	1.513302
2.753350	0.1	1.513422
2.755017	0.1	1.515269
2.756683	0.1	1.518250
2.758350	0.1	1.521587
2.760017	0.1	1.525223
2.761683	0.1	1.529515
2.763350	0.1	1.534402
2.765017	0.1	1.539588
2.766683	0.1	1.544893
2.768350	0.1	1.550257
2.770017	0.1	1.555324
2.771683	0.1	1.560092
2.773350	0.1	1.564682
2.775017	0.1	1.568794
2.776683	0.1	1.571536
2.778350	0.1	1.572967
2.780017	0.1	1.574040
2.781683	0.1	1.576245
2.783350	0.1	1.579702
2.785017	0.1	1.583338
2.786683	0.1	1.586497
2.788350	0.1	1.589716
2.790017	0.1	1.594186
2.791683	0.1	1.600683
2.793350	0.1	1.608133
2.795017	0.1	1.614392
2.796683	0.1	1.617670
2.798350	0.1	1.618147
2.800017	0.1	1.617849
2.801683	0.1	1.619339
2.803350	0.1	1.623690
2.805017	0.1	1.629949
2.806683	0.1	1.636326
2.808350	0.1	1.641214
2.810017	0.1	1.644194
2.811683	0.1	1.645982
2.813350	0.1	1.647115
2.815017	0.1	1.647771
2.816683	0.1	1.648128
2.818350	0.1	1.648307
2.820017	0.1	1.648545
2.821683	0.1	1.649320
2.823350	0.1	1.651049
2.825017	0.1	1.653910
2.826683	0.1	1.656950
2.828350	0.1	1.659155
2.830017	0.1	1.660764
2.831683	0.1	1.662970
2.833350	0.1	1.666606
2.835017	0.1	1.670957
2.836683	0.1	1.675069
2.838350	0.1	1.679182
2.840017	0.1	1.684189
2.841683	0.1	1.690865
2.843350	0.1	1.698613
2.845017	0.1	1.705647
2.846683	0.1	1.709879
2.848350	0.1	1.711071
2.850017	0.1	1.710951
2.851683	0.1	1.711190
2.853350	0.1	1.711786
2.855017	0.1	1.712203
2.856683	0.1	1.712203
2.858350	0.1	1.711786
2.860017	0.1	1.711309
2.861683	0.1	1.711369
2.863350	0.1	1.712680
2.865017	0.1	1.715839
2.866683	0.1	1.720548
2.868350	0.1	1.724839
2.870017	0.1	1.727223
2.871683	0.1	1.728535
2.873350	0.1	1.730919
2.875017	0.1	1.735091
2.876683	0.1	1.739562
2.878350	0.1	1.742125
2.880017	0.1	1.742244
2.881683	0.1	1.741231
2.883350	0.1	1.740873
2.885017	0.1	1.741409
2.886683	0.1	1.742303
2.888350	0.1	1.743198
2.890017	0.1	1.743972
2.891683	0.1	1.743674
2.893350	0.1	1.741707
2.895017	0.1	1.738370
2.896683	0.1	1.734972
2.898350	0.1	1.732588
2.900017	0.1	1.731277
2.901683	0.1	1.731038
2.903350	0.1	1.732111
2.905017	0.1	1.734734
2.906683	0.1	1.738131
2.908350	0.1	1.740873
2.910017	0.1	1.742184
2.911683	0.1	1.742601
2.913350	0.1	1.742959
2.915017	0.1	1.744330
2.916683	0.1	1.747310
2.918350	0.1	1.751185
2.920017	0.1	1.754046
2.921683	0.1	1.754701
2.923350	0.1	1.752734
2.925017	0.1	1.748741
2.926683	0.1	1.743615
2.928350	0.1	1.738012
2.930017	0.1	1.731932
2.931683	0.1	1.725614
2.933350	0.1	1.720488
2.935017	0.1	1.718044
2.936683	0.1	1.718640
2.938350	0.1	1.721084
2.940017	0.1	1.723290
2.941683	0.1	1.724064
2.943350	0.1	1.723230
2.945017	0.1	1.721382
2.946683	0.1	1.718760
2.948350	0.1	1.715481
2.950017	0.1	1.712263
2.951683	0.1	1.710057
2.953350	0.1	1.709521
2.955017	0.1	1.710415
2.956683	0.1	1.712203
2.958350	0.1	1.714349
2.960017	0.1	1.716435
2.961683	0.1	1.717866
2.963350	0.1	1.717806
2.965017	0.1	1.716316
2.966683	0.1	1.714349
2.968350	0.1	1.712620
2.970017	0.1	1.710773
2.971683	0.1	1.708627
2.973350	0.1	1.706123
2.975017	0.1	1.703143
2.976683	0.1	1.699746
2.978350	0.1	1.696766
2.980017	0.1	1.695275
2.981683	0.1	1.695931
2.983350	0.1	1.698792
2.985017	0.1	1.702666
2.986683	0.1	1.706123
2.988350	0.1	1.707971
2.990017	0.1	1.707316
2.991683	0.1	1.703501
2.993350	0.1	1.696408
2.995017	0.1	1.686990
2.996683	0.1	1.677752
2.998350	0.1	1.670539
3.000017	0.1	1.665175
3.001683	0.1	1.660705
3.003350	0.1	1.657903
3.005017	0.1	1.657605
3.006683	0.1	1.659095
3.008350	0.1	1.660586
3.010017	0.1	1.661360
3.011683	0.1	1.662135
3.013350	0.1	1.663208
3.015017	0.1	1.663685
3.016683	0.1	1.662374
3.018350	0.1	1.659632
3.020017	0.1	1.656950
3.021683	0.1	1.655638
3.023350	0.1	1.655102
3.025017	0.1	1.653850
3.026683	0.1	1.650512
3.028350	0.1	1.644313
3.030017	0.1	1.635850
3.031683	0.1	1.627028
3.033350	0.1	1.619756
3.035017	0.1	1.615644
3.036683	0.1	1.614273
3.038350	0.1	1.614094
3.040017	0.1	1.613557
3.041683	0.1	1.611829
3.043350	0.1	1.608908
3.045017	0.1	1.605690
3.046683	0.1	1.603007
3.048350	0.1	1.600981
3.050017	0.1	1.598477
3.051683	0.1	1.594484
3.053350	0.1	1.588822
3.055017	0.1	1.582444
3.056683	0.1	1.576662
3.058350	0.1	1.572371
3.060017	0.1	1.569331
3.061683	0.1	1.567006
3.063350	0.1	1.565099
3.065017	0.1	1.563847
3.066683	0.1	1.562834
3.068350	0.1	1.561821
3.070017	0.1	1.560211
3.071683	0.1	1.557589
3.073350	0.1	1.554191
3.075017	0.1	1.550436
3.076683	0.1	1.546025
3.078350	0.1	1.540482
3.080017	0.1	1.534164
3.081683	0.1	1.528204
3.083350	0.1	1.523435
3.085017	0.1	1.520157
3.086683	0.1	1.518369
3.088350	0.1	1.517236
3.090017	0.1	1.515865
3.091683	0.1	1.514077
3.093350	0.1	1.512051
3.095017	0.1	1.509369
3.096683	0.1	1.505613
3.098350	0.1	1.501441
3.100017	0.1	1.498044
3.101683	0.1	1.496136
3.103350	0.1	1.495183
3.105017	0.1	1.494169
3.106683	0.1	1.492262
3.108350	0.1	1.488924
3.110017	0.1	1.484215
3.111683	0.1	1.478911
3.113350	0.1	1.473546
3.115017	0.1	1.468420
3.116683	0.1	1.463771
3.118350	0.1	1.459479
3.120017	0.1	1.455128
3.121683	0.1	1.450360
3.123350	0.1	1.445294
3.125017	0.1	1.440227
3.126683	0.1	1.435340
3.128350	0.1	1.430452
3.130017	0.1	1.425386
3.131683	0.1	1.420975
3.133350	0.1	1.417577
3.135017	0.1	1.413405
3.136683	0.1	1.406193
3.138350	0.1	1.396239
3.140017	0.1	1.386345
3.141683	0.1	1.379073
3.143350	0.1	1.374781
3.145017	0.1	1.372039
3.146683	0.1	1.369596
3.148350	0.1	1.367092
3.150017	0.1	1.363933
3.151683	0.1	1.359463
3.153350	0.1	1.353324
3.155017	0.1	1.345635
3.156683	0.1	1.336634
3.158350	0.1	1.326859
3.160017	0.1	1.318038
3.161683	0.1	1.311898
3.163350	0.1	1.308441
3.165017	0.1	1.306355
3.166683	0.1	1.304030
3.168350	0.1	1.300275
3.170017	0.1	1.295388
3.171683	0.1	1.290619
3.173350	0.1	1.286864
3.175017	0.1	1.283765
3.176683	0.1	1.280487
3.178350	0.1	1.276672
3.180017	0.1	1.272738
3.181683	0.1	1.269162
3.183350	0.1	1.265705
3.185017	0.1	1.261294
3.186683	0.1	1.255214
3.188350	0.1	1.247168
3.190017	0.1	1.237691
3.191683	0.1	1.227617
3.193350	0.1	1.218259
3.195017	0.1	1.210511
3.196683	0.1	1.204610
3.198350	0.1	1.199663
3.200017	0.1	1.195073
3.201683	0.1	1.190424
3.203350	0.1	1.185775
3.205017	0.1	1.181841
3.206683	0.1	1.178622
3.208350	0.1	1.174986
3.210017	0.1	1.169562
3.211683	0.1	1.162231
3.213350	0.1	1.153946
3.215017	0.1	1.145780
3.216683	0.1	1.138032
3.218350	0.1	1.131177
3.220017	0.1	1.125753
3.221683	0.1	1.121879
3.223350	0.1	1.119196
3.225017	0.1	1.116753
3.226683	0.1	1.113117
3.228350	0.1	1.107335
3.230017	0.1	1.100302
3.231683	0.1	1.093745
3.233350	0.1	1.088440
3.235017	0.1	1.083374
3.236683	0.1	1.076877
3.238350	0.1	1.068175
3.240017	0.1	1.058400
3.241683	0.1	1.049936
3.243350	0.1	1.043856
3.245017	0.1	1.039028
3.246683	0.1	1.034021
3.248350	0.1	1.028717
3.250017	0.1	1.023650
3.251683	0.1	1.018584
3.253350	0.1	1.012743
3.255017	0.1	1.005650
3.256683	0.1	0.997663
3.258350	0.1	0.990152
3.260017	0.1	0.984132
3.261683	0.1	0.979483
3.263350	0.1	0.975132
3.265017	0.1	0.970006
3.266683	0.1	0.963688
3.268350	0.1	0.957072
3.270017	0.1	0.951529
3.271683	0.1	0.947058
3.273350	0.1	0.941992
3.275017	0.1	0.935257
3.276683	0.1	0.927687
3.278350	0.1	0.920713
3.280017	0.1	0.915051
3.281683	0.1	0.910342
3.283350	0.1	0.905693
3.285017	0.1	0.900030
3.286683	0.1	0.893652
3.288350	0.1	0.887632
3.290017	0.1	0.882387
3.291683	0.1	0.877619
3.293350	0.1	0.872731
3.295017	0.1	0.867188
3.296683	0.1	0.860989
3.298350	0.1	0.855267
3.300017	0.1	0.850916
3.301683	0.1	0.847817
3.303350	0.1	0.844479
3.305017	0.1	0.840008
3.306683	0.1	0.834823
3.308350	0.1	0.829697
3.310017	0.1	0.824511
3.311683	0.1	0.818431
3.313350	0.1	0.810623
3.315017	0.1	0.801563
3.316683	0.1	0.792801
3.318350	0.1	0.785172
3.320017	0.1	0.777602
3.321683	0.1	0.769079
3.323350	0.1	0.760555
3.325017	0.1	0.753820
3.326683	0.1	0.749350
3.328350	0.1	0.746310
3.330017	0.1	0.743449
3.331683	0.1	0.740171
3.333350	0.1	0.736475
3.335017	0.1	0.732899
3.336683	0.1	0.730038
3.338350	0.1	0.727654
3.340017	0.1	0.724852
3.341683	0.1	0.720561
3.343350	0.1	0.714302
3.345017	0.1	0.706792
3.346683	0.1	0.699282
3.348350	0.1	0.692010
3.350017	0.1	0.684559
3.351683	0.1	0.677526
3.353350	0.1	0.672281
3.355017	0.1	0.669658
3.356683	0.1	0.669003
3.358350	0.1	0.668466
3.360017	0.1	0.667095
3.361683	0.1	0.664711
3.363350	0.1	0.660956
3.365017	0.1	0.655115
3.366683	0.1	0.647068
3.368350	0.1	0.637651
3.370017	0.1	0.628352
3.371683	0.1	0.620782
3.373350	0.1	0.616014
3.375017	0.1	0.613570
3.376683	0.1	0.611603
3.378350	0.1	0.608802
3.380017	0.1	0.605345
3.381683	0.1	0.602067
3.383350	0.1	0.599086
3.385017	0.1	0.596166
3.386683	0.1	0.592530
3.388350	0.1	0.587523
3.390017	0.1	0.581682
3.391683	0.1	0.576317
3.393350	0.1	0.572562
3.395017	0.1	0.570238
3.396683	0.1	0.567794
3.398350	0.1	0.564277
3.400017	0.1	0.560045
3.401683	0.1	0.556111
3.403350	0.1	0.552654
3.405017	0.1	0.548840
3.406683	0.1	0.544250
3.408350	0.1	0.539243
3.410017	0.1	0.534236
3.411683	0.1	0.529230
3.413350	0.1	0.524402
3.415017	0.1	0.519097
3.416683	0.1	0.513136
3.418350	0.1	0.507772
3.420017	0.1	0.504673
3.421683	0.1	0.504255
3.423350	0.1	0.505686
3.425017	0.1	0.507414
3.426683	0.1	0.507712
3.428350	0.1	0.505149
3.430017	0.1	0.500143
3.431683	0.1	0.494301
3.433350	0.1	0.489295
3.435017	0.1	0.485063
3.436683	0.1	0.480890
3.438350	0.1	0.476360
3.440017	0.1	0.471950
3.441683	0.1	0.468373
3.443350	0.1	0.465870
3.445017	0.1	0.464559
3.446683	0.1	0.464439
3.448350	0.1	0.465035
3.450017	0.1	0.465632
3.451683	0.1	0.465691
3.453350	0.1	0.465632
3.455017	0.1	0.466764
3.456683	0.1	0.470281
3.458350	0.1	0.475943
3.460017	0.1	0.483274
3.461683	0.1	0.492573
3.463350	0.1	0.504792
3.465017	0.1	0.520349
3.466683	0.1	0.538528
3.468350	0.1	0.557840
3.470017	0.1	0.576317
3.471683	0.1	0.592947
3.473350	0.1	0.606537
3.475017	0.1	0.615776
3.476683	0.1	0.619471
3.478350	0.1	0.618160
3.480017	0.1	0.613213
3.481683	0.1	0.605464
3.483350	0.1	0.595391
3.485017	0.1	0.583589
3.486683	0.1	0.571072
3.488350	0.1	0.558674
3.490017	0.1	0.546396
3.491683	0.1	0.534356
3.493350	0.1	0.524342
3.495017	0.1	0.518978
3.496683	0.1	0.518978
3.498350	0.1	0.523269
3.500017	0.1	0.529766
3.501683	0.1	0.537217
3.503350	0.1	0.545025
3.505017	0.1	0.553370
3.506683	0.1	0.562608
3.508350	0.1	0.573218
3.510017	0.1	0.585616
3.511683	0.1	0.599980
3.513350	0.1	0.615776
3.515017	0.1	0.631452
3.516683	0.1	0.645578
3.518350	0.1	0.657737
3.520017	0.1	0.668705
3.521683	0.1	0.678599
3.523350	0.1	0.686824
3.525017	0.1	0.692904
3.526683	0.1	0.697553
3.528350	0.1	0.701726
3.530017	0.1	0.705898
3.531683	0.1	0.710130
3.533350	0.1	0.714481
3.535017	0.1	0.718832
3.536683	0.1	0.722587
3.538350	0.1	0.724375
3.540017	0.1	0.724137
3.541683	0.1	0.723302
3.543350	0.1	0.723720
3.545017	0.1	0.725448
3.546683	0.1	0.727654
3.548350	0.1	0.729322
3.550017	0.1	0.729501
3.551683	0.1	0.728309
3.553350	0.1	0.727117
3.555017	0.1	0.727654
3.556683	0.1	0.730753
3.558350	0.1	0.735641
3.560017	0.1	0.740051
3.561683	0.1	0.741720
3.563350	0.1	0.740171
3.565017	0.1	0.736535
3.566683	0.1	0.732660
3.568350	0.1	0.729621
3.570017	0.1	0.727952
3.571683	0.1	0.728130
3.573350	0.1	0.730217
3.575017	0.1	0.733316
3.576683	0.1	0.735521
3.578350	0.1	0.735343
3.580017	0.1	0.732660
3.581683	0.1	0.728369
3.583350	0.1	0.723898
3.585017	0.1	0.720918
3.586683	0.1	0.720084
3.588350	0.1	0.720441
3.590017	0.1	0.719965
3.591683	0.1	0.718057
3.593350	0.1	0.715375
3.595017	0.1	0.712991
3.596683	0.1	0.711381
3.598350	0.1	0.710249
3.600017	0.1	0.708878
3.601683	0.1	0.706613
3.603350	0.1	0.703573
3.605017	0.1	0.701189
3.606683	0.1	0.701070
3.608350	0.1	0.703812
3.610017	0.1	0.708342
3.611683	0.1	0.712991
3.613350	0.1	0.716209
3.615017	0.1	0.716806
3.616683	0.1	0.714481
3.618350	0.1	0.709832
3.620017	0.1	0.703812
3.621683	0.1	0.696719
3.623350	0.1	0.688970
3.625017	0.1	0.681520
3.626683	0.1	0.675440
3.628350	0.1	0.671804
3.630017	0.1	0.671744
3.631683	0.1	0.675261
3.633350	0.1	0.680149
3.635017	0.1	0.683367
3.636683	0.1	0.683487
3.638350	0.1	0.681520
3.640017	0.1	0.679791
3.641683	0.1	0.679731
3.643350	0.1	0.680983
3.645017	0.1	0.681937
3.646683	0.1	0.681043
3.648350	0.1	0.678003
3.650017	0.1	0.673592
3.651683	0.1	0.669062
3.653350	0.1	0.666380
3.655017	0.1	0.665784
3.656683	0.1	0.665247
3.658350	0.1	0.662148
3.660017	0.1	0.656068
3.661683	0.1	0.649631
3.663350	0.1	0.645995
3.665017	0.1	0.646293
3.666683	0.1	0.648737
3.668350	0.1	0.650942
3.670017	0.1	0.652432
3.671683	0.1	0.654161
3.673350	0.1	0.656247
3.675017	0.1	0.657976
3.676683	0.1	0.658393
3.678350	0.1	0.657499
3.680017	0.1	0.655472
3.681683	0.1	0.652492
3.683350	0.1	0.648379
3.685017	0.1	0.643253
3.686683	0.1	0.638664
3.688350	0.1	0.636220
3.690017	0.1	0.636041
3.691683	0.1	0.636697
3.693350	0.1	0.637472
3.695017	0.1	0.638902
3.696683	0.1	0.640810
3.698350	0.1	0.641882
3.700017	0.1	0.640690
3.701683	0.1	0.637412
3.703350	0.1	0.633538
3.705017	0.1	0.630856
3.706683	0.1	0.630260
3.708350	0.1	0.630856
3.710017	0.1	0.630677
3.711683	0.1	0.628412
3.713350	0.1	0.624597
3.715017	0.1	0.620782
3.716683	0.1	0.618100
3.718350	0.1	0.616610
3.720017	0.1	0.616133
3.721683	0.1	0.617325
3.723350	0.1	0.619948
3.725017	0.1	0.622273
3.726683	0.1	0.622630
3.728350	0.1	0.620663
3.730017	0.1	0.617206
3.731683	0.1	0.613332
3.733350	0.1	0.610292
3.735017	0.1	0.608683
3.736683	0.1	0.608265
3.738350	0.1	0.608444
3.740017	0.1	0.609160
3.741683	0.1	0.610650
3.743350	0.1	0.612855
3.745017	0.1	0.614047
3.746683	0.1	0.612736
3.748350	0.1	0.609696
3.750017	0.1	0.606835
3.751683	0.1	0.604928
3.753350	0.1	0.603139
3.755017	0.1	0.601232
3.756683	0.1	0.600159
3.758350	0.1	0.600040
3.760017	0.1	0.599682
3.761683	0.1	0.597894
3.763350	0.1	0.594795
3.765017	0.1	0.591278
3.766683	0.1	0.588059
3.768350	0.1	0.584960
3.770017	0.1	0.581861
3.771683	0.1	0.579357
3.773350	0.1	0.578225
3.775017	0.1	0.578344
3.776683	0.1	0.578523
3.778350	0.1	0.577748
3.780017	0.1	0.575900
3.781683	0.1	0.573874
3.783350	0.1	0.572503
3.785017	0.1	0.572383
3.786683	0.1	0.573337
3.788350	0.1	0.573993
3.790017	0.1	0.572383
3.791683	0.1	0.567853
3.793350	0.1	0.561595
3.795017	0.1	0.555337
3.796683	0.1	0.550091
3.798350	0.1	0.546038
3.800017	0.1	0.543118
3.801683	0.1	0.541031
3.803350	0.1	0.539362
3.805017	0.1	0.538349
3.806683	0.1	0.538647
3.808350	0.1	0.540078
3.810017	0.1	0.541389
3.811683	0.1	0.542045
3.813350	0.1	0.542522
3.815017	0.1	0.543475
3.816683	0.1	0.545085
3.818350	0.1	0.546575
3.820017	0.1	0.546217
3.821683	0.1	0.542760
3.823350	0.1	0.536501
3.825017	0.1	0.529587
3.826683	0.1	0.524640
3.828350	0.1	0.522435
3.830017	0.1	0.522077
3.831683	0.1	0.522256
3.833350	0.1	0.521839
3.835017	0.1	0.521243
3.836683	0.1	0.521481
3.838350	0.1	0.522614
3.840017	0.1	0.523329
3.841683	0.1	0.521839
3.843350	0.1	0.517190
3.845017	0.1	0.510275
3.846683	0.1	0.503182
3.848350	0.1	0.497997
3.850017	0.1	0.495255
3.851683	0.1	0.494063
3.853350	0.1	0.493407
3.855017	0.1	0.492930
3.856683	0.1	0.492156
3.858350	0.1	0.490606
3.860017	0.1	0.488043
3.861683	0.1	0.484586
3.863350	0.1	0.480115
3.865017	0.1	0.474989
3.866683	0.1	0.470340
3.868350	0.1	0.467122
3.870017	0.1	0.465274
3.871683	0.1	0.463903
3.873350	0.1	0.463069
3.875017	0.1	0.463188
3.876683	0.1	0.464141
3.878350	0.1	0.464618
3.880017	0.1	0.463545
3.881683	0.1	0.460804
3.883350	0.1	0.457108
3.885017	0.1	0.453055
3.886683	0.1	0.449538
3.888350	0.1	0.447214
3.890017	0.1	0.446141
3.891683	0.1	0.445426
3.893350	0.1	0.444174
3.895017	0.1	0.441074
3.896683	0.1	0.435650
3.898350	0.1	0.429094
3.900017	0.1	0.423908
3.901683	0.1	0.422239
3.903350	0.1	0.424266
3.905017	0.1	0.428975
3.906683	0.1	0.434458
3.908350	0.1	0.439107
3.910017	0.1	0.441790
3.911683	0.1	0.441611
3.913350	0.1	0.438094
3.915017	0.1	0.432313
3.916683	0.1	0.426412
3.918350	0.1	0.421584
3.920017	0.1	0.417709
3.921683	0.1	0.414670
3.923350	0.1	0.412285
3.925017	0.1	0.410557
3.926683	0.1	0.409544
3.928350	0.1	0.409424
3.930017	0.1	0.410199
3.931683	0.1	0.411153
3.933350	0.1	0.411451
3.935017	0.1	0.410736
3.936683	0.1	0.409067
3.938350	0.1	0.406504
3.940017	0.1	0.403702
3.941683	0.1	0.401795
3.943350	0.1	0.401616
3.945017	0.1	0.402153
3.946683	0.1	0.401437
3.948350	0.1	0.399053
3.950017	0.1	0.396013
3.951683	0.1	0.392914
3.953350	0.1	0.389338
3.955017	0.1	0.385523
3.956683	0.1	0.382245
3.958350	0.1	0.380695
3.960017	0.1	0.381291
3.961683	0.1	0.383377
3.963350	0.1	0.385225
3.965017	0.1	0.385225
3.966683	0.1	0.382900
3.968350	0.1	0.379503
3.970017	0.1	0.376761
3.971683	0.1	0.374913
3.973350	0.1	0.372708
3.975017	0.1	0.369132
3.976683	0.1	0.364542
3.978350	0.1	0.360429
3.980017	0.1	0.357986
3.981683	0.1	0.357449
3.983350	0.1	0.358403
3.985017	0.1	0.359595
3.986683	0.1	0.359833
3.988350	0.1	0.358820
3.990017	0.1	0.357568
3.991683	0.1	0.356793
3.993350	0.1	0.356197
3.995017	0.1	0.355363
3.996683	0.1	0.354350
3.998350	0.1	0.353873
4.000017	0.1	0.353456
4.001683	0.1	0.352144
4.003350	0.1	0.349283
4.005017	0.1	0.345469
4.006683	0.1	0.342429
4.008350	0.1	0.341117
4.010017	0.1	0.340700
4.011683	0.1	0.339091
4.013350	0.1	0.335157
4.015017	0.1	0.329912
4.016683	0.1	0.325501
4.018350	0.1	0.323713
4.020017	0.1	0.324309
4.021683	0.1	0.325918
4.023350	0.1	0.327230
4.025017	0.1	0.327468
4.026683	0.1	0.326395
4.028350	0.1	0.323951
4.030017	0.1	0.320494
4.031683	0.1	0.316679
4.033350	0.1	0.313461
4.035017	0.1	0.311077
4.036683	0.1	0.309169
4.038350	0.1	0.306726
4.040017	0.1	0.303507
4.041683	0.1	0.300527
4.043350	0.1	0.298381
4.045017	0.1	0.296652
4.046683	0.1	0.294924
4.048350	0.1	0.293493
4.050017	0.1	0.293076
4.051683	0.1	0.293374
4.053350	0.1	0.294030
4.055017	0.1	0.294864
4.056683	0.1	0.295937
4.058350	0.1	0.296950
4.060017	0.1	0.296772
4.061683	0.1	0.294447
4.063350	0.1	0.290453
4.065017	0.1	0.286460
4.066683	0.1	0.283659
4.068350	0.1	0.281453
4.070017	0.1	0.278533
4.071683	0.1	0.274837
4.073350	0.1	0.270844
4.075017	0.1	0.267029
4.076683	0.1	0.263155
4.078350	0.1	0.258982
4.080017	0.1	0.255108
4.081683	0.1	0.252664
4.083350	0.1	0.252366
4.085017	0.1	0.254095
4.086683	0.1	0.256538
4.088350	0.1	0.257611
4.090017	0.1	0.256419
4.091683	0.1	0.253856
4.093350	0.1	0.251353
4.095017	0.1	0.249982
4.096683	0.1	0.250459
4.098350	0.1	0.252068
4.100017	0.1	0.253499
4.101683	0.1	0.254095
4.103350	0.1	0.254452
4.105017	0.1	0.255406
4.106683	0.1	0.256538
4.108350	0.1	0.256598
4.110017	0.1	0.255048
4.111683	0.1	0.251889
4.113350	0.1	0.247359
4.115017	0.1	0.242174
4.116683	0.1	0.238001
4.118350	0.1	0.235736
4.120017	0.1	0.234187
4.121683	0.1	0.231922
4.123350	0.1	0.229120
4.125017	0.1	0.227213
4.126683	0.1	0.226915
4.128350	0.1	0.227928
4.130017	0.1	0.229895
4.131683	0.1	0.232220
4.133350	0.1	0.233591
4.135017	0.1	0.232995
4.136683	0.1	0.230968
4.138350	0.1	0.228703
4.140017	0.1	0.226378
4.141683	0.1	0.223041
4.143350	0.1	0.217915
4.145017	0.1	0.211537
4.146683	0.1	0.205696
4.148350	0.1	0.201583
4.150017	0.1	0.199318
4.151683	0.1	0.197768
4.153350	0.1	0.196219
4.155017	0.1	0.194967
4.156683	0.1	0.194967
4.158350	0.1	0.196338
4.160017	0.1	0.198424
4.161683	0.1	0.200331
4.163350	0.1	0.202000
4.165017	0.1	0.203550
4.166683	0.1	0.204623
4.168350	0.1	0.204742
4.170017	0.1	0.204265
4.171683	0.1	0.203788
4.173350	0.1	0.202894
4.175017	0.1	0.200748
4.176683	0.1	0.197172
4.178350	0.1	0.193059
4.180017	0.1	0.189126
4.181683	0.1	0.186086
4.183350	0.1	0.184655
4.185017	0.1	0.185311
4.186683	0.1	0.186741
4.188350	0.1	0.187218
4.190017	0.1	0.185728
4.191683	0.1	0.182986
4.193350	0.1	0.180244
4.195017	0.1	0.178397
4.196683	0.1	0.177205
4.198350	0.1	0.175893
4.200017	0.1	0.174046
4.201683	0.1	0.172138
4.203350	0.1	0.170827
4.205017	0.1	0.170290
4.206683	0.1	0.170410
4.208350	0.1	0.170946
4.210017	0.1	0.170887
4.211683	0.1	0.169277
4.213350	0.1	0.166357
4.215017	0.1	0.162721
4.216683	0.1	0.158906
4.218350	0.1	0.155151
4.220017	0.1	0.151575
4.221683	0.1	0.148416
4.223350	0.1	0.146866
4.225017	0.1	0.148177
4.226683	0.1	0.152409
4.228350	0.1	0.157893
4.230017	0.1	0.162184
4.231683	0.1	0.163734
4.233350	0.1	0.162542
4.235017	0.1	0.159264
4.236683	0.1	0.154197
4.238350	0.1	0.148237
4.240017	0.1	0.142515
4.241683	0.1	0.138044
4.243350	0.1	0.135720
4.245017	0.1	0.136316
4.246683	0.1	0.139117
4.248350	0.1	0.142455
4.250017	0.1	0.145197
4.251683	0.1	0.147522
4.253350	0.1	0.149429
4.255017	0.1	0.150323
4.256683	0.1	0.150025
4.258350	0.1	0.149131
4.260017	0.1	0.148296
4.261683	0.1	0.146747
4.263350	0.1	0.143230
4.265017	0.1	0.137985
4.266683	0.1	0.133336
4.268350	0.1	0.131428
4.270017	0.1	0.132442
4.271683	0.1	0.135005
4.273350	0.1	0.137210
4.275017	0.1	0.138164
4.276683	0.1	0.137985
4.278350	0.1	0.136733
4.280017	0.1	0.134051
4.281683	0.1	0.130177
4.283350	0.1	0.126123
4.285017	0.1	0.122786
4.286683	0.1	0.120699
4.288350	0.1	0.120819
4.290017	0.1	0.124276
4.291683	0.1	0.130534
4.293350	0.1	0.137687
4.295017	0.1	0.143647
4.296683	0.1	0.146627
4.298350	0.1	0.145853
4.300017	0.1	0.143170
4.301683	0.1	0.141680
4.303350	0.1	0.143170
4.305017	0.1	0.146389
4.306683	0.1	0.148535
4.308350	0.1	0.147223
4.310017	0.1	0.142038
4.311683	0.1	0.135601
4.313350	0.1	0.131071
4.315017	0.1	0.129819
4.316683	0.1	0.131071
4.318350	0.1	0.133514
4.320017	0.1	0.136495
4.321683	0.1	0.140190
4.323350	0.1	0.144362
4.325017	0.1	0.148237
4.326683	0.1	0.151277
4.328350	0.1	0.153005
4.330017	0.1	0.153065
4.331683	0.1	0.152111
4.333350	0.1	0.151634
4.335017	0.1	0.152409
4.336683	0.1	0.154674
4.338350	0.1	0.157714
4.340017	0.1	0.160635
4.341683	0.1	0.162840
4.343350	0.1	0.163913
4.345017	0.1	0.163615
4.346683	0.1	0.162303
4.348350	0.1	0.161052
4.350017	0.1	0.160933
4.351683	0.1	0.162542
4.353350	0.1	0.165343
4.355017	0.1	0.168204
4.356683	0.1	0.170052
4.358350	0.1	0.171065
4.360017	0.1	0.171781
4.361683	0.1	0.172913
4.363350	0.1	0.174701
4.365017	0.1	0.176668
4.366683	0.1	0.178397
4.368350	0.1	0.180602
4.370017	0.1	0.183761
4.371683	0.1	0.187397
4.373350	0.1	0.190020
4.375017	0.1	0.190735
4.376683	0.1	0.190616
4.378350	0.1	0.191331
4.380017	0.1	0.193417
4.381683	0.1	0.195980
4.383350	0.1	0.198364
4.385017	0.1	0.200570
4.386683	0.1	0.202596
4.388350	0.1	0.204623
4.390017	0.1	0.207067
4.391683	0.1	0.210106
4.393350	0.1	0.213325
4.395017	0.1	0.216424
4.396683	0.1	0.219286
4.398350	0.1	0.222385
4.400017	0.1	0.225782
4.401683	0.1	0.229001
4.403350	0.1	0.232160
4.405017	0.1	0.236213
4.406683	0.1	0.241578
4.408350	0.1	0.247419
4.410017	0.1	0.252306
4.411683	0.1	0.255048
4.413350	0.1	0.255406
4.415017	0.1	0.254154
4.416683	0.1	0.252783
4.418350	0.1	0.253081
4.420017	0.1	0.255823
4.421683	0.1	0.259817
4.423350	0.1	0.263810
4.425017	0.1	0.267267
4.426683	0.1	0.269711
4.428350	0.1	0.269532
4.430017	0.1	0.265896
4.431683	0.1	0.259936
4.433350	0.1	0.254095
4.435017	0.1	0.250578
4.436683	0.1	0.250220
4.438350	0.1	0.252128
4.440017	0.1	0.254750
4.441683	0.1	0.257015
4.443350	0.1	0.258744
4.445017	0.1	0.259519
4.446683	0.1	0.258982
4.448350	0.1	0.257671
4.450017	0.1	0.256538
4.451683	0.1	0.256419
4.453350	0.1	0.257909
4.455017	0.1	0.260830
4.456683	0.1	0.264168
4.458350	0.1	0.266731
4.460017	0.1	0.267088
4.461683	0.1	0.265181
4.463350	0.1	0.262558
4.465017	0.1	0.260472
4.466683	0.1	0.258446
4.468350	0.1	0.256062
4.470017	0.1	0.254154
4.471683	0.1	0.253558
4.473350	0.1	0.254154
4.475017	0.1	0.254273
4.476683	0.1	0.252008
4.478350	0.1	0.247061
4.480017	0.1	0.240862
4.481683	0.1	0.235736
4.483350	0.1	0.233650
4.485017	0.1	0.235438
4.486683	0.1	0.239551
4.488350	0.1	0.243485
4.490017	0.1	0.245273
4.491683	0.1	0.244379
4.493350	0.1	0.241458
4.495017	0.1	0.238001
4.496683	0.1	0.235379
4.498350	0.1	0.233889
4.500017	0.1	0.233173
4.501683	0.1	0.233352
4.503350	0.1	0.234723
4.505017	0.1	0.236690
4.506683	0.1	0.238121
4.508350	0.1	0.237942
4.510017	0.1	0.235856
4.511683	0.1	0.232160
4.513350	0.1	0.227213
4.515017	0.1	0.221491
4.516683	0.1	0.216126
4.518350	0.1	0.212729
4.520017	0.1	0.213146
4.521683	0.1	0.217319
4.523350	0.1	0.222623
4.525017	0.1	0.226080
4.526683	0.1	0.226736
4.528350	0.1	0.225842
4.530017	0.1	0.225127
4.531683	0.1	0.224948
4.533350	0.1	0.224590
4.535017	0.1	0.223458
4.536683	0.1	0.221372
4.538350	0.1	0.218511
4.540017	0.1	0.216246
4.541683	0.1	0.215769
4.543350	0.1	0.216901
4.545017	0.1	0.218630
4.546683	0.1	0.219584
4.548350	0.1	0.218928
4.550017	0.1	0.216782
4.551683	0.1	0.213981
4.553350	0.1	0.211358
4.555017	0.1	0.209987
4.556683	0.1	0.210583
4.558350	0.1	0.212729
4.560017	0.1	0.214696
4.561683	0.1	0.215113
4.563350	0.1	0.213623
4.565017	0.1	0.210881
4.566683	0.1	0.208616
4.568350	0.1	0.208139
4.570017	0.1	0.209391
4.571683	0.1	0.211239
4.573350	0.1	0.213385
4.575017	0.1	0.215530
4.576683	0.1	0.216901
4.578350	0.1	0.216424
4.580017	0.1	0.213861
4.581683	0.1	0.209808
4.583350	0.1	0.205636
4.585017	0.1	0.203371
4.586683	0.1	0.204623
4.588350	0.1	0.209272
4.590017	0.1	0.215232
4.591683	0.1	0.219941
4.593350	0.1	0.221431
4.595017	0.1	0.219286
4.596683	0.1	0.214756
4.598350	0.1	0.209928
4.600017	0.1	0.206590
4.601683	0.1	0.205398
4.603350	0.1	0.205815
4.605017	0.1	0.207007
4.606683	0.1	0.208735
4.608350	0.1	0.211239
4.610017	0.1	0.214219
4.611683	0.1	0.216901
4.613350	0.1	0.218511
4.615017	0.1	0.219166
4.616683	0.1	0.218987
4.618350	0.1	0.217617
4.620017	0.1	0.214219
4.621683	0.1	0.209272
4.623350	0.1	0.204980
4.625017	0.1	0.203669
4.626683	0.1	0.205338
4.628350	0.1	0.208378
4.630017	0.1	0.211000
4.631683	0.1	0.212073
4.633350	0.1	0.211298
4.635017	0.1	0.209272
4.636683	0.1	0.207126
4.638350	0.1	0.205815
4.640017	0.1	0.205994
4.641683	0.1	0.207245
4.643350	0.1	0.208795
4.645017	0.1	0.210583
4.646683	0.1	0.213444
4.648350	0.1	0.216961
4.650017	0.1	0.219643
4.651683	0.1	0.220478
4.653350	0.1	0.220001
4.655017	0.1	0.218749
4.656683	0.1	0.216842
4.658350	0.1	0.214517
4.660017	0.1	0.212789
4.661683	0.1	0.213325
4.663350	0.1	0.216365
4.665017	0.1	0.219941
4.666683	0.1	0.221431
4.668350	0.1	0.220001
4.670017	0.1	0.216484
4.671683	0.1	0.212252
4.673350	0.1	0.208318
4.675017	0.1	0.205278
4.676683	0.1	0.203848
4.678350	0.1	0.204682
4.680017	0.1	0.207365
4.681683	0.1	0.210524
4.683350	0.1	0.212431
4.685017	0.1	0.212431
4.686683	0.1	0.211895
4.688350	0.1	0.212312
4.690017	0.1	0.213742
4.691683	0.1	0.214756
4.693350	0.1	0.214219
4.695017	0.1	0.211775
4.696683	0.1	0.207722
4.698350	0.1	0.203609
4.700017	0.1	0.201285
4.701683	0.1	0.201523
4.703350	0.1	0.203192
4.705017	0.1	0.204504
4.706683	0.1	0.204623
4.708350	0.1	0.203908
4.710017	0.1	0.202775
4.711683	0.1	0.201523
4.713350	0.1	0.201106
4.715017	0.1	0.202179
4.716683	0.1	0.204861
4.718350	0.1	0.208795
4.720017	0.1	0.212967
4.721683	0.1	0.216126
4.723350	0.1	0.217795
4.725017	0.1	0.218630
4.726683	0.1	0.219464
4.728350	0.1	0.220358
4.730017	0.1	0.220001
4.731683	0.1	0.217378
4.733350	0.1	0.213325
4.735017	0.1	0.210226
4.736683	0.1	0.210106
4.738350	0.1	0.212312
4.740017	0.1	0.214279
4.741683	0.1	0.214398
4.743350	0.1	0.213683
4.745017	0.1	0.214398
4.746683	0.1	0.217319
4.748350	0.1	0.221193
4.750017	0.1	0.225544
4.751683	0.1	0.230432
4.753350	0.1	0.235140
4.755017	0.1	0.238121
4.756683	0.1	0.238299
4.758350	0.1	0.235915
4.760017	0.1	0.232101
4.761683	0.1	0.227988
4.763350	0.1	0.224233
4.765017	0.1	0.221670
4.766683	0.1	0.221133
4.768350	0.1	0.222743
4.770017	0.1	0.226080
4.771683	0.1	0.230312
4.773350	0.1	0.234008
4.775017	0.1	0.236452
4.776683	0.1	0.237525
4.778350	0.1	0.237227
4.780017	0.1	0.236213
4.781683	0.1	0.235975
4.783350	0.1	0.237227
4.785017	0.1	0.239134
4.786683	0.1	0.240266
4.788350	0.1	0.240028
4.790017	0.1	0.237942
4.791683	0.1	0.234008
4.793350	0.1	0.229359
4.795017	0.1	0.226080
4.796683	0.1	0.225782
4.798350	0.1	0.228584
4.800017	0.1	0.233293
4.801683	0.1	0.238359
4.803350	0.1	0.242114
4.805017	0.1	0.243127
4.806683	0.1	0.240803
4.808350	0.1	0.236630
4.810017	0.1	0.232518
4.811683	0.1	0.229478
4.813350	0.1	0.227809
4.815017	0.1	0.227928
4.816683	0.1	0.230014
4.818350	0.1	0.232875
4.820017	0.1	0.235260
4.821683	0.1	0.236452
4.823350	0.1	0.236750
4.825017	0.1	0.236988
4.826683	0.1	0.237823
4.828350	0.1	0.238717
4.830017	0.1	0.238121
4.831683	0.1	0.235498
4.833350	0.1	0.231504
4.835017	0.1	0.227690
4.836683	0.1	0.225961
4.838350	0.1	0.227034
4.840017	0.1	0.230193
4.841683	0.1	0.234187
4.843350	0.1	0.238538
4.845017	0.1	0.243187
4.846683	0.1	0.247240
4.848350	0.1	0.249565
4.850017	0.1	0.249207
4.851683	0.1	0.246406
4.853350	0.1	0.242293
4.855017	0.1	0.238478
4.856683	0.1	0.236094
4.858350	0.1	0.235081
4.860017	0.1	0.235379
4.861683	0.1	0.236571
4.863350	0.1	0.238001
4.865017	0.1	0.239074
4.866683	0.1	0.239372
4.868350	0.1	0.238895
4.870017	0.1	0.238299
4.871683	0.1	0.238299
4.873350	0.1	0.239074
4.875017	0.1	0.239968
4.876683	0.1	0.240505
4.878350	0.1	0.240982
4.880017	0.1	0.241816
4.881683	0.1	0.242770
4.883350	0.1	0.243306
4.885017	0.1	0.242889
4.886683	0.1	0.241697
4.888350	0.1	0.240326
4.890017	0.1	0.239372
4.891683	0.1	0.238717
4.893350	0.1	0.237763
4.895017	0.1	0.236332
4.896683	0.1	0.235856
4.898350	0.1	0.237584
4.900017	0.1	0.240624
4.901683	0.1	0.243247
4.903350	0.1	0.244737
4.905017	0.1	0.246346
4.906683	0.1	0.248909
4.908350	0.1	0.252008
4.910017	0.1	0.254512
4.911683	0.1	0.256121
4.913350	0.1	0.256658
4.915017	0.1	0.255704
4.916683	0.1	0.252843
4.918350	0.1	0.248849
4.920017	0.1	0.245214
4.921683	0.1	0.243008
4.923350	0.1	0.242233
4.925017	0.1	0.242174
4.926683	0.1	0.242412
4.928350	0.1	0.243247
4.930017	0.1	0.245214
4.931683	0.1	0.248134
4.933350	0.1	0.251889
4.935017	0.1	0.255942
4.936683	0.1	0.259459
4.938350	0.1	0.261366
4.940017	0.1	0.261962
4.941683	0.1	0.262201
4.943350	0.1	0.262916
4.945017	0.1	0.264168
4.946683	0.1	0.265300
4.948350	0.1	0.265479
4.950017	0.1	0.264645
4.951683	0.1	0.263453
4.953350	0.1	0.262976
4.955017	0.1	0.263989
4.956683	0.1	0.266850
4.958350	0.1	0.270844
4.960017	0.1	0.274837
4.961683	0.1	0.277936
4.963350	0.1	0.279307
4.965017	0.1	0.278711
4.966683	0.1	0.276744
4.968350	0.1	0.274301
4.970017	0.1	0.272274
4.971683	0.1	0.271738
4.973350	0.1	0.273228
4.975017	0.1	0.276446
4.976683	0.1	0.280261
4.978350	0.1	0.283718
4.980017	0.1	0.286996
4.981683	0.1	0.290871
4.983350	0.1	0.295043
4.985017	0.1	0.297427
4.986683	0.1	0.297070
4.988350	0.1	0.295103
4.990017	0.1	0.293314
4.991683	0.1	0.292659
4.993350	0.1	0.293553
4.995017	0.1	0.295222
4.996683	0.1	0.296891
4.998350	0.1	0.298023
5.000017	0.1	0.299454
5.001683	0.1	0.302553
5.003350	0.1	0.307977
5.005017	0.1	0.314772
5.006683	0.1	0.320792
5.008350	0.1	0.324428
5.010017	0.1	0.325203
5.011683	0.1	0.324011
5.013350	0.1	0.322402
5.015017	0.1	0.321388
5.016683	0.1	0.321329
5.018350	0.1	0.321746
5.020017	0.1	0.321925
5.021683	0.1	0.321746
5.023350	0.1	0.322104
5.025017	0.1	0.324368
5.026683	0.1	0.329196
5.028350	0.1	0.335634
5.030017	0.1	0.341773
5.031683	0.1	0.345826
5.033350	0.1	0.347316
5.035017	0.1	0.347018
5.036683	0.1	0.345886
5.038350	0.1	0.344455
5.040017	0.1	0.343204
5.041683	0.1	0.343084
5.043350	0.1	0.345111
5.045017	0.1	0.348926
5.046683	0.1	0.352740
5.048350	0.1	0.355423
5.050017	0.1	0.356972
5.051683	0.1	0.357568
5.053350	0.1	0.357330
5.055017	0.1	0.356734
5.056683	0.1	0.356674
5.058350	0.1	0.358105
5.060017	0.1	0.361145
5.061683	0.1	0.364900
5.063350	0.1	0.367641
5.065017	0.1	0.368297
5.066683	0.1	0.367522
5.068350	0.1	0.367165
5.070017	0.1	0.368655
5.071683	0.1	0.372827
5.073350	0.1	0.379860
5.075017	0.1	0.388443
5.076683	0.1	0.395954
5.078350	0.1	0.399828
5.080017	0.1	0.399292
5.081683	0.1	0.395656
5.083350	0.1	0.391841
5.085017	0.1	0.390589
5.086683	0.1	0.392914
5.088350	0.1	0.398159
5.090017	0.1	0.404894
5.091683	0.1	0.411868
5.093350	0.1	0.418425
5.095017	0.1	0.423670
5.096683	0.1	0.426888
5.098350	0.1	0.428796
5.100017	0.1	0.431240
5.101683	0.1	0.435233
5.103350	0.1	0.440180
5.105017	0.1	0.444710
5.106683	0.1	0.448227
5.108350	0.1	0.451088
5.110017	0.1	0.454307
5.111683	0.1	0.458479
5.113350	0.1	0.463307
5.115017	0.1	0.467718
5.116683	0.1	0.471413
5.118350	0.1	0.474811
5.120017	0.1	0.478745
5.121683	0.1	0.483036
5.123350	0.1	0.486970
5.125017	0.1	0.490367
5.126683	0.1	0.494063
5.128350	0.1	0.498891
5.130017	0.1	0.504851
5.131683	0.1	0.510633
5.133350	0.1	0.514805
5.135017	0.1	0.516832
5.136683	0.1	0.517428
5.138350	0.1	0.518918
5.140017	0.1	0.524104
5.141683	0.1	0.534654
5.143350	0.1	0.549793
5.145017	0.1	0.566661
5.146683	0.1	0.581920
5.148350	0.1	0.593662
5.150017	0.1	0.602126
5.151683	0.1	0.608027
5.153350	0.1	0.612259
5.155017	0.1	0.616312
5.156683	0.1	0.621975
5.158350	0.1	0.630915
5.160017	0.1	0.643611
5.161683	0.1	0.658274
5.163350	0.1	0.672400
5.165017	0.1	0.685096
5.166683	0.1	0.697076
5.168350	0.1	0.708997
5.170017	0.1	0.720620
5.171683	0.1	0.731647
5.173350	0.1	0.743508
5.175017	0.1	0.757933
5.176683	0.1	0.775337
5.178350	0.1	0.793815
5.180017	0.1	0.810742
5.181683	0.1	0.824511
5.183350	0.1	0.835538
5.185017	0.1	0.845373
5.186683	0.1	0.855506
5.188350	0.1	0.866473
5.190017	0.1	0.878155
5.191683	0.1	0.890315
5.193350	0.1	0.902712
5.195017	0.1	0.915229
5.196683	0.1	0.927687
5.198350	0.1	0.940502
5.200017	0.1	0.954866
5.201683	0.1	0.971317
5.203350	0.1	0.989199
5.205017	0.1	1.007438
5.206683	0.1	1.025558
5.208350	0.1	1.043141
5.210017	0.1	1.059532
5.211683	0.1	1.074672
5.213350	0.1	1.088500
5.215017	0.1	1.101196
5.216683	0.1	1.112998
5.218350	0.1	1.124680
5.220017	0.1	1.137316
5.221683	0.1	1.151085
5.223350	0.1	1.165032
5.225017	0.1	1.177728
5.226683	0.1	1.188755
5.228350	0.1	1.198471
5.230017	0.1	1.207531
5.231683	0.1	1.216292
5.233350	0.1	1.225174
5.235017	0.1	1.234353
5.236683	0.1	1.244307
5.238350	0.1	1.255095
5.240017	0.1	1.265645
5.241683	0.1	1.274526
5.243350	0.1	1.281738
5.245017	0.1	1.288235
5.246683	0.1	1.294673
5.248350	0.1	1.300335
5.250017	0.1	1.304507
5.251683	0.1	1.306713
5.253350	0.1	1.306951
5.255017	0.1	1.306236
5.256683	0.1	1.305938
5.258350	0.1	1.307547
5.260017	0.1	1.311600
5.261683	0.1	1.317144
5.263350	0.1	1.323402
5.265017	0.1	1.330316
5.266683	0.1	1.337290
5.268350	0.1	1.341760
5.270017	0.1	1.341879
5.271683	0.1	1.338959
5.273350	0.1	1.335979
5.275017	0.1	1.335204
5.276683	0.1	1.337349
5.278350	0.1	1.341462
5.280017	0.1	1.345754
5.281683	0.1	1.349390
5.283350	0.1	1.352847
5.285017	0.1	1.356661
5.286683	0.1	1.360595
5.288350	0.1	1.363695
5.290017	0.1	1.364946
5.291683	0.1	1.364470
5.293350	0.1	1.363576
5.295017	0.1	1.363158
5.296683	0.1	1.363337
5.298350	0.1	1.363993
5.300017	0.1	1.364529
5.301683	0.1	1.363933
5.303350	0.1	1.362026
5.305017	0.1	1.359999
5.306683	0.1	1.358986
5.308350	0.1	1.358628
5.310017	0.1	1.358152
5.311683	0.1	1.357853
5.313350	0.1	1.357853
5.315017	0.1	1.357138
5.316683	0.1	1.354814
5.318350	0.1	1.351118
5.320017	0.1	1.347244
5.321683	0.1	1.344681
5.323350	0.1	1.343846
5.325017	0.1	1.343489
5.326683	0.1	1.341760
5.328350	0.1	1.338482
5.330017	0.1	1.335442
5.331683	0.1	1.333952
5.333350	0.1	1.333773
5.335017	0.1	1.333416
5.336683	0.1	1.332283
5.338350	0.1	1.331210
5.340017	0.1	1.331747
5.341683	0.1	1.334071
5.343350	0.1	1.336455
5.345017	0.1	1.337648
5.346683	0.1	1.338303
5.348350	0.1	1.339793
5.350017	0.1	1.341701
5.351683	0.1	1.342833
5.353350	0.1	1.342833
5.355017	0.1	1.342714
5.356683	0.1	1.343787
5.358350	0.1	1.345873
5.360017	0.1	1.347840
5.361683	0.1	1.348436
5.363350	0.1	1.347244
5.365017	0.1	1.344264
5.366683	0.1	1.339853
5.368350	0.1	1.335025
5.370017	0.1	1.330912
5.371683	0.1	1.327276
5.373350	0.1	1.323223
5.375017	0.1	1.318872
5.376683	0.1	1.315296
5.378350	0.1	1.313210
5.380017	0.1	1.312733
5.381683	0.1	1.314223
5.383350	0.1	1.317918
5.385017	0.1	1.323581
5.386683	0.1	1.329482
5.388350	0.1	1.333535
5.390017	0.1	1.333714
5.391683	0.1	1.329660
5.393350	0.1	1.322866
5.395017	0.1	1.315892
5.396683	0.1	1.311362
5.398350	0.1	1.309812
5.400017	0.1	1.309991
5.401683	0.1	1.310110
5.403350	0.1	1.309395
5.405017	0.1	1.308322
5.406683	0.1	1.308143
5.408350	0.1	1.309097
5.410017	0.1	1.310170
5.411683	0.1	1.311004
5.413350	0.1	1.311779
5.415017	0.1	1.312256
5.416683	0.1	1.312196
5.418350	0.1	1.311898
5.420017	0.1	1.311839
5.421683	0.1	1.311719
5.423350	0.1	1.310706
5.425017	0.1	1.308262
5.426683	0.1	1.304507
5.428350	0.1	1.300335
5.430017	0.1	1.297176
5.431683	0.1	1.296520
5.433350	0.1	1.298606
5.435017	0.1	1.302242
5.436683	0.1	1.305878
5.438350	0.1	1.309037
5.440017	0.1	1.311839
5.441683	0.1	1.313686
5.443350	0.1	1.313806
5.445017	0.1	1.312137
5.446683	0.1	1.309216
5.448350	0.1	1.306057
5.450017	0.1	1.303494
5.451683	0.1	1.302004
5.453350	0.1	1.301825
5.455017	0.1	1.302481
5.456683	0.1	1.302481
5.458350	0.1	1.301169
5.460017	0.1	1.299262
5.461683	0.1	1.297534
5.463350	0.1	1.295507
5.465017	0.1	1.293242
5.466683	0.1	1.291692
5.468350	0.1	1.291454
5.470017	0.1	1.292229
5.471683	0.1	1.293659
5.473350	0.1	1.295269
5.475017	0.1	1.296222
5.476683	0.1	1.295805
5.478350	0.1	1.294494
5.480017	0.1	1.293063
5.481683	0.1	1.291573
5.483350	0.1	1.289487
5.485017	0.1	1.286268
5.486683	0.1	1.282632
5.488350	0.1	1.280487
5.490017	0.1	1.281083
5.491683	0.1	1.283944
5.493350	0.1	1.287878
5.495017	0.1	1.291812
5.496683	0.1	1.295090
5.498350	0.1	1.297891
5.500017	0.1	1.300514
5.501683	0.1	1.302600
5.503350	0.1	1.302898
5.505017	0.1	1.300633
5.506683	0.1	1.295745
5.508350	0.1	1.289785
5.510017	0.1	1.285255
5.511683	0.1	1.283467
5.513350	0.1	1.283348
5.515017	0.1	1.283109
5.516683	0.1	1.281738
5.518350	0.1	1.279593
5.520017	0.1	1.277506
5.521683	0.1	1.276732
5.523350	0.1	1.277745
5.525017	0.1	1.280308
5.526683	0.1	1.283467
5.528350	0.1	1.285911
5.530017	0.1	1.287162
5.531683	0.1	1.287937
5.533350	0.1	1.288772
5.535017	0.1	1.289666
5.536683	0.1	1.290023
5.538350	0.1	1.289427
5.540017	0.1	1.288652
5.541683	0.1	1.289010
5.543350	0.1	1.291573
5.545017	0.1	1.295567
5.546683	0.1	1.299203
5.548350	0.1	1.301110
5.550017	0.1	1.300573
5.551683	0.1	1.298606
5.553350	0.1	1.297236
5.555017	0.1	1.298249
5.556683	0.1	1.301050
5.558350	0.1	1.303256
5.560017	0.1	1.303256
5.561683	0.1	1.301348
5.563350	0.1	1.299024
5.565017	0.1	1.297772
5.566683	0.1	1.298249
5.568350	0.1	1.300037
5.570017	0.1	1.302064
5.571683	0.1	1.303971
5.573350	0.1	1.305997
5.575017	0.1	1.307488
5.576683	0.1	1.307309
5.578350	0.1	1.304686
5.580017	0.1	1.300335
5.581683	0.1	1.296043
5.583350	0.1	1.292825
5.585017	0.1	1.290083
5.586683	0.1	1.286984
5.588350	0.1	1.283407
5.590017	0.1	1.280427
5.591683	0.1	1.279771
5.593350	0.1	1.282454
5.595017	0.1	1.287878
5.596683	0.1	1.294613
5.598350	0.1	1.300991
5.600017	0.1	1.305223
5.601683	0.1	1.306653
5.603350	0.1	1.306176
5.605017	0.1	1.304805
5.606683	0.1	1.302958
5.608350	0.1	1.300693
5.610017	0.1	1.298189
5.611683	0.1	1.295745
5.613350	0.1	1.293898
5.615017	0.1	1.293302
5.616683	0.1	1.293659
5.618350	0.1	1.294017
5.620017	0.1	1.294077
5.621683	0.1	1.294196
5.623350	0.1	1.294732
5.625017	0.1	1.294911
5.626683	0.1	1.293361
5.628350	0.1	1.290083
5.630017	0.1	1.286388
5.631683	0.1	1.283467
5.633350	0.1	1.281083
5.635017	0.1	1.278460
5.636683	0.1	1.276255
5.638350	0.1	1.275778
5.640017	0.1	1.277208
5.641683	0.1	1.279354
5.643350	0.1	1.281083
5.645017	0.1	1.282394
5.646683	0.1	1.283705
5.648350	0.1	1.285255
5.650017	0.1	1.286686
5.651683	0.1	1.287520
5.653350	0.1	1.287103
5.655017	0.1	1.285136
5.656683	0.1	1.281858
5.658350	0.1	1.277566
5.660017	0.1	1.272976
5.661683	0.1	1.269341
5.663350	0.1	1.267970
5.665017	0.1	1.268864
5.666683	0.1	1.270950
5.668350	0.1	1.273036
5.670017	0.1	1.274467
5.671683	0.1	1.275539
5.673350	0.1	1.277208
5.675017	0.1	1.279950
5.676683	0.1	1.283050
5.678350	0.1	1.284123
5.680017	0.1	1.281381
5.681683	0.1	1.275480
5.683350	0.1	1.268685
5.685017	0.1	1.262724
5.686683	0.1	1.258254
5.688350	0.1	1.255214
5.690017	0.1	1.253426
5.691683	0.1	1.253247
5.693350	0.1	1.255751
5.695017	0.1	1.261354
5.696683	0.1	1.268625
5.698350	0.1	1.274526
5.700017	0.1	1.276374
5.701683	0.1	1.274109
5.703350	0.1	1.269817
5.705017	0.1	1.265943
5.706683	0.1	1.263559
5.708350	0.1	1.262367
5.710017	0.1	1.261354
5.711683	0.1	1.260161
5.713350	0.1	1.258373
5.715017	0.1	1.255453
5.716683	0.1	1.250923
5.718350	0.1	1.245201
5.720017	0.1	1.240194
5.721683	0.1	1.238108
5.723350	0.1	1.239300
5.725017	0.1	1.241803
5.726683	0.1	1.243055
5.728350	0.1	1.241982
5.730017	0.1	1.239657
5.731683	0.1	1.237810
5.733350	0.1	1.236796
5.735017	0.1	1.235783
5.736683	0.1	1.234174
5.738350	0.1	1.232207
5.740017	0.1	1.230240
5.741683	0.1	1.228690
5.743350	0.1	1.227856
5.745017	0.1	1.227439
5.746683	0.1	1.227260
5.748350	0.1	1.227379
5.750017	0.1	1.227975
5.751683	0.1	1.228809
5.753350	0.1	1.229107
5.755017	0.1	1.228392
5.756683	0.1	1.227081
5.758350	0.1	1.225531
5.760017	0.1	1.223326
5.761683	0.1	1.220167
5.763350	0.1	1.216352
5.765017	0.1	1.213014
5.766683	0.1	1.211166
5.768350	0.1	1.211226
5.770017	0.1	1.212478
5.771683	0.1	1.213610
5.773350	0.1	1.213551
5.775017	0.1	1.211763
5.776683	0.1	1.209200
5.778350	0.1	1.206994
5.780017	0.1	1.205385
5.781683	0.1	1.203537
5.783350	0.1	1.201153
5.785017	0.1	1.199126
5.786683	0.1	1.197994
5.788350	0.1	1.197159
5.790017	0.1	1.195848
5.791683	0.1	1.194120
5.793350	0.1	1.192510
5.795017	0.1	1.191020
5.796683	0.1	1.188874
5.798350	0.1	1.185477
5.800017	0.1	1.180887
5.801683	0.1	1.175881
5.803350	0.1	1.171529
5.805017	0.1	1.168609
5.806683	0.1	1.166463
5.808350	0.1	1.164377
5.810017	0.1	1.162648
5.811683	0.1	1.162648
5.813350	0.1	1.164973
5.815017	0.1	1.168609
5.816683	0.1	1.171708
5.818350	0.1	1.172781
5.820017	0.1	1.171470
5.821683	0.1	1.168549
5.823350	0.1	1.165271
5.825017	0.1	1.162827
5.826683	0.1	1.161993
5.828350	0.1	1.162410
5.830017	0.1	1.163244
5.831683	0.1	1.163960
5.833350	0.1	1.164496
5.835017	0.1	1.164496
5.836683	0.1	1.163483
5.838350	0.1	1.161337
5.840017	0.1	1.158536
5.841683	0.1	1.155138
5.843350	0.1	1.151383
5.845017	0.1	1.147449
5.846683	0.1	1.143217
5.848350	0.1	1.138568
5.850017	0.1	1.134515
5.851683	0.1	1.132071
5.853350	0.1	1.131356
5.855017	0.1	1.131773
5.856683	0.1	1.132310
5.858350	0.1	1.132369
5.860017	0.1	1.131594
5.861683	0.1	1.129627
5.863350	0.1	1.125872
5.865017	0.1	1.120389
5.866683	0.1	1.114369
5.868350	0.1	1.109421
5.870017	0.1	1.106203
5.871683	0.1	1.104117
5.873350	0.1	1.101613
5.875017	0.1	1.097441
5.876683	0.1	1.092017
5.878350	0.1	1.087010
5.880017	0.1	1.084447
5.881683	0.1	1.084566
5.883350	0.1	1.085877
5.885017	0.1	1.086831
5.886683	0.1	1.086176
5.888350	0.1	1.083255
5.890017	0.1	1.078665
5.891683	0.1	1.074195
5.893350	0.1	1.071036
5.895017	0.1	1.069248
5.896683	0.1	1.068533
5.898350	0.1	1.068711
5.900017	0.1	1.069307
5.901683	0.1	1.069546
5.903350	0.1	1.068056
5.905017	0.1	1.064003
5.906683	0.1	1.058638
5.908350	0.1	1.053751
5.910017	0.1	1.049519
5.911683	0.1	1.044869
5.913350	0.1	1.039207
5.915017	0.1	1.033247
5.916683	0.1	1.027763
5.918350	0.1	1.022816
5.920017	0.1	1.017869
5.921683	0.1	1.012266
5.923350	0.1	1.005769
5.925017	0.1	0.999153
5.926683	0.1	0.993133
5.928350	0.1	0.988066
5.930017	0.1	0.984252
5.931683	0.1	0.981689
5.933350	0.1	0.980198
5.935017	0.1	0.978887
5.936683	0.1	0.977099
5.938350	0.1	0.974655
5.940017	0.1	0.971973
5.941683	0.1	0.969291
5.943350	0.1	0.966370
5.945017	0.1	0.962615
5.946683	0.1	0.957727
5.948350	0.1	0.952542
5.950017	0.1	0.948191
5.951683	0.1	0.944853
5.953350	0.1	0.941336
5.955017	0.1	0.936568
5.956683	0.1	0.930488
5.958350	0.1	0.922442
5.960017	0.1	0.911832
5.961683	0.1	0.899673
5.963350	0.1	0.888169
5.965017	0.1	0.878453
5.966683	0.1	0.870764
5.968350	0.1	0.865281
5.970017	0.1	0.861764
5.971683	0.1	0.859559
5.973350	0.1	0.858128
5.975017	0.1	0.856400
5.976683	0.1	0.853002
5.978350	0.1	0.846982
5.980017	0.1	0.838220
5.981683	0.1	0.827789
5.983350	0.1	0.817895
5.985017	0.1	0.810623
5.986683	0.1	0.806809
5.988350	0.1	0.805140
5.990017	0.1	0.803471
5.991683	0.1	0.800550
5.993350	0.1	0.795722
5.995017	0.1	0.789285
5.996683	0.1	0.782430
5.998350	0.1	0.776529
6.000017	0.1	0.771165
6.001683	0.1	0.765204
6.003350	0.1	0.757992
6.005017	0.1	0.749946
6.006683	0.1	0.742316
6.008350	0.1	0.736356
6.010017	0.1	0.732482
6.011683	0.1	0.729263
6.013350	0.1	0.724852
6.015017	0.1	0.719070
6.016683	0.1	0.713706
6.018350	0.1	0.710607
6.020017	0.1	0.709415
6.021683	0.1	0.707746
6.023350	0.1	0.703454
6.025017	0.1	0.696600
6.026683	0.1	0.687957
6.028350	0.1	0.678539
6.030017	0.1	0.669777
6.031683	0.1	0.662923
6.033350	0.1	0.657797
6.035017	0.1	0.653267
6.036683	0.1	0.648022
6.038350	0.1	0.642121
6.040017	0.1	0.637233
6.041683	0.1	0.634611
6.043350	0.1	0.633657
6.045017	0.1	0.632286
6.046683	0.1	0.628471
6.048350	0.1	0.622213
6.050017	0.1	0.615060
6.051683	0.1	0.608563
6.053350	0.1	0.602841
6.055017	0.1	0.597239
6.056683	0.1	0.591517
6.058350	0.1	0.586450
6.060017	0.1	0.583291
6.061683	0.1	0.582457
6.063350	0.1	0.581920
6.065017	0.1	0.578880
6.066683	0.1	0.572503
6.068350	0.1	0.563860
6.070017	0.1	0.554681
6.071683	0.1	0.545979
6.073350	0.1	0.538230
6.075017	0.1	0.531852
6.076683	0.1	0.527561
6.078350	0.1	0.525594
6.080017	0.1	0.524521
6.081683	0.1	0.522316
6.083350	0.1	0.517786
6.085017	0.1	0.511408
6.086683	0.1	0.505149
6.088350	0.1	0.501037
6.090017	0.1	0.499904
6.091683	0.1	0.501096
6.093350	0.1	0.503302
6.095017	0.1	0.505507
6.096683	0.1	0.506341
6.098350	0.1	0.504613
6.100017	0.1	0.500023
6.101683	0.1	0.494123
6.103350	0.1	0.488758
6.105017	0.1	0.484467
6.106683	0.1	0.480175
6.108350	0.1	0.474870
6.110017	0.1	0.469148
6.111683	0.1	0.464559
6.113350	0.1	0.461936
6.115017	0.1	0.460625
6.116683	0.1	0.459731
6.118350	0.1	0.458896
6.120017	0.1	0.458181
6.121683	0.1	0.458121
6.123350	0.1	0.458658
6.125017	0.1	0.458658
6.126683	0.1	0.457227
6.128350	0.1	0.454843
6.130017	0.1	0.452161
6.131683	0.1	0.448465
6.133350	0.1	0.443041
6.135017	0.1	0.437260
6.136683	0.1	0.432909
6.138350	0.1	0.430405
6.140017	0.1	0.428975
6.141683	0.1	0.428736
6.143350	0.1	0.430226
6.145017	0.1	0.432253
6.146683	0.1	0.432074
6.148350	0.1	0.428140
6.150017	0.1	0.421286
6.151683	0.1	0.413835
6.153350	0.1	0.407517
6.155017	0.1	0.403285
6.156683	0.1	0.400782
6.158350	0.1	0.399232
6.160017	0.1	0.398397
6.161683	0.1	0.398397
6.163350	0.1	0.398874
6.165017	0.1	0.398755
6.166683	0.1	0.397503
6.168350	0.1	0.396013
6.170017	0.1	0.395298
6.171683	0.1	0.395715
6.173350	0.1	0.397027
6.175017	0.1	0.398517
6.176683	0.1	0.399709
6.178350	0.1	0.399947
6.180017	0.1	0.399113
6.181683	0.1	0.397563
6.183350	0.1	0.395298
6.185017	0.1	0.392020
6.186683	0.1	0.388443
6.188350	0.1	0.385821
6.190017	0.1	0.385046
6.191683	0.1	0.385702
6.193350	0.1	0.386953
6.195017	0.1	0.388324
6.196683	0.1	0.389576
6.198350	0.1	0.390649
6.200017	0.1	0.391185
6.201683	0.1	0.390887
6.203350	0.1	0.389814
6.205017	0.1	0.388265
6.206683	0.1	0.386596
6.208350	0.1	0.384510
6.210017	0.1	0.381589
6.211683	0.1	0.378013
6.213350	0.1	0.374317
6.215017	0.1	0.370979
6.216683	0.1	0.368953
6.218350	0.1	0.369310
6.220017	0.1	0.372529
6.221683	0.1	0.377536
6.223350	0.1	0.382721
6.225017	0.1	0.387013
6.226683	0.1	0.389695
6.228350	0.1	0.390053
6.230017	0.1	0.388443
6.231683	0.1	0.385821
6.233350	0.1	0.383317
6.235017	0.1	0.382066
6.236683	0.1	0.382185
6.238350	0.1	0.382781
6.240017	0.1	0.383139
6.241683	0.1	0.383437
6.243350	0.1	0.383854
6.245017	0.1	0.384331
6.246683	0.1	0.385046
6.248350	0.1	0.386000
6.250017	0.1	0.387192
6.251683	0.1	0.388622
6.253350	0.1	0.389993
6.255017	0.1	0.390291
6.256683	0.1	0.389218
6.258350	0.1	0.387311
6.260017	0.1	0.386298
6.261683	0.1	0.387430
6.263350	0.1	0.390649
6.265017	0.1	0.395119
6.266683	0.1	0.399888
6.268350	0.1	0.404298
6.270017	0.1	0.407875
6.271683	0.1	0.410259
6.273350	0.1	0.411689
6.275017	0.1	0.412881
6.276683	0.1	0.414670
6.278350	0.1	0.416696
6.280017	0.1	0.418186
6.281683	0.1	0.419319
6.283350	0.1	0.420809
6.285017	0.1	0.422835
6.286683	0.1	0.425220
6.288350	0.1	0.427783
6.290017	0.1	0.430822
6.291683	0.1	0.435114
6.293350	0.1	0.441432
6.295017	0.1	0.449657
6.296683	0.1	0.458419
6.298350	0.1	0.465691
6.300017	0.1	0.470579
6.301683	0.1	0.473678
6.303350	0.1	0.476182
6.305017	0.1	0.478923
6.306683	0.1	0.481963
6.308350	0.1	0.484645
6.310017	0.1	0.486732
6.311683	0.1	0.488758
6.313350	0.1	0.491142
6.315017	0.1	0.493765
6.316683	0.1	0.496030
6.318350	0.1	0.497699
6.320017	0.1	0.499368
6.321683	0.1	0.502050
6.323350	0.1	0.506580
6.325017	0.1	0.512838
6.326683	0.1	0.520587
6.328350	0.1	0.529408
6.330017	0.1	0.538170
6.331683	0.1	0.545919
6.333350	0.1	0.553072
6.335017	0.1	0.560284
6.336683	0.1	0.567973
6.338350	0.1	0.576615
6.340017	0.1	0.586152
6.341683	0.1	0.595748
6.343350	0.1	0.604332
6.345017	0.1	0.611424
6.346683	0.1	0.617266
6.348350	0.1	0.622630
6.350017	0.1	0.627875
6.351683	0.1	0.632584
6.353350	0.1	0.636935
6.355017	0.1	0.642180
6.356683	0.1	0.648975
6.358350	0.1	0.656962
6.360017	0.1	0.665963
6.361683	0.1	0.675976
6.363350	0.1	0.686765
6.365017	0.1	0.698090
6.366683	0.1	0.710189
6.368350	0.1	0.723660
6.370017	0.1	0.737727
6.371683	0.1	0.750601
6.373350	0.1	0.761092
6.375017	0.1	0.769973
6.376683	0.1	0.778556
6.378350	0.1	0.787139
6.380017	0.1	0.795364
6.381683	0.1	0.803351
6.383350	0.1	0.811517
6.385017	0.1	0.819862
6.386683	0.1	0.828385
6.388350	0.1	0.837386
6.390017	0.1	0.847518
6.391683	0.1	0.858843
6.393350	0.1	0.870943
6.395017	0.1	0.882745
6.396683	0.1	0.893176
6.398350	0.1	0.902236
6.400017	0.1	0.910878
6.401683	0.1	0.920415
6.403350	0.1	0.931144
6.405017	0.1	0.942051
6.406683	0.1	0.951946
6.408350	0.1	0.960231
6.410017	0.1	0.966787
6.411683	0.1	0.971496
6.413350	0.1	0.974655
6.415017	0.1	0.977933
6.416683	0.1	0.983536
6.418350	0.1	0.991881
6.420017	0.1	1.001298
6.421683	0.1	1.009941
6.423350	0.1	1.017273
6.425017	0.1	1.023531
6.426683	0.1	1.028061
6.428350	0.1	1.030207
6.430017	0.1	1.029909
6.431683	0.1	1.028478
6.433350	0.1	1.027763
6.435017	0.1	1.029074
6.436683	0.1	1.031935
6.438350	0.1	1.034558
6.440017	0.1	1.036227
6.441683	0.1	1.038015
6.443350	0.1	1.040697
6.445017	0.1	1.043618
6.446683	0.1	1.046181
6.448350	0.1	1.049519
6.450017	0.1	1.054823
6.451683	0.1	1.061857
6.453350	0.1	1.068175
6.455017	0.1	1.070738
6.456683	0.1	1.068533
6.458350	0.1	1.063645
6.460017	0.1	1.059532
6.461683	0.1	1.057684
6.463350	0.1	1.057386
6.465017	0.1	1.057148
6.466683	0.1	1.055837
6.468350	0.1	1.053572
6.470017	0.1	1.051426
6.471683	0.1	1.049638
6.473350	0.1	1.047611
6.475017	0.1	1.045048
6.476683	0.1	1.041412
6.478350	0.1	1.035988
6.480017	0.1	1.028836
6.481683	0.1	1.021922
6.483350	0.1	1.018107
6.485017	0.1	1.018703
6.486683	0.1	1.022458
6.488350	0.1	1.026690
6.490017	0.1	1.029372
6.491683	0.1	1.029611
6.493350	0.1	1.027763
6.495017	0.1	1.024902
6.496683	0.1	1.021743
6.498350	0.1	1.018882
6.500017	0.1	1.016975
6.501683	0.1	1.016498
6.503350	0.1	1.017451
6.505017	0.1	1.019061
6.506683	0.1	1.020193
6.508350	0.1	1.019776
6.510017	0.1	1.017571
6.511683	0.1	1.014829
6.513350	0.1	1.012981
6.515017	0.1	1.012385
6.516683	0.1	1.011670
6.518350	0.1	1.009226
6.520017	0.1	1.006007
6.521683	0.1	1.004219
6.523350	0.1	1.004994
6.525017	0.1	1.007497
6.526683	0.1	1.010358
6.528350	0.1	1.012385
6.530017	0.1	1.013219
6.531683	0.1	1.012981
6.533350	0.1	1.012206
6.535017	0.1	1.011074
6.536683	0.1	1.009464
6.538350	0.1	1.007915
6.540017	0.1	1.007319
6.541683	0.1	1.008570
6.543350	0.1	1.011312
6.545017	0.1	1.013935
6.546683	0.1	1.014829
6.548350	0.1	1.014292
6.550017	0.1	1.013994
6.551683	0.1	1.015544
6.553350	0.1	1.018643
6.555017	0.1	1.021862
6.556683	0.1	1.023769
6.558350	0.1	1.023114
6.560017	0.1	1.019657
6.561683	0.1	1.014650
6.563350	0.1	1.010120
6.565017	0.1	1.007915
6.566683	0.1	1.008570
6.568350	0.1	1.011550
6.570017	0.1	1.015604
6.571683	0.1	1.019955
6.573350	0.1	1.024425
6.575017	0.1	1.028538
6.576683	0.1	1.031160
6.578350	0.1	1.031876
6.580017	0.1	1.031458
6.581683	0.1	1.030505
6.583350	0.1	1.029134
6.585017	0.1	1.027465
6.586683	0.1	1.025677
6.588350	0.1	1.023948
6.590017	0.1	1.022339
6.591683	0.1	1.021206
6.593350	0.1	1.020670
6.595017	0.1	1.021028
6.596683	0.1	1.022875
6.598350	0.1	1.026571
6.600017	0.1	1.031697
6.601683	0.1	1.037359
6.603350	0.1	1.042664
6.605017	0.1	1.046538
6.606683	0.1	1.048982
6.608350	0.1	1.050532
6.610017	0.1	1.051486
6.611683	0.1	1.051784
6.613350	0.1	1.051724
6.615017	0.1	1.051903
6.616683	0.1	1.053214
6.618350	0.1	1.056314
6.620017	0.1	1.061320
6.621683	0.1	1.067936
6.623350	0.1	1.075447
6.625017	0.1	1.082540
6.626683	0.1	1.087666
6.628350	0.1	1.089811
6.630017	0.1	1.089037
6.631683	0.1	1.086235
6.633350	0.1	1.082480
6.635017	0.1	1.078963
6.636683	0.1	1.077056
6.638350	0.1	1.077771
6.640017	0.1	1.081526
6.641683	0.1	1.087666
6.643350	0.1	1.094759
6.645017	0.1	1.101673
6.646683	0.1	1.107812
6.648350	0.1	1.112700
6.650017	0.1	1.116157
6.651683	0.1	1.118302
6.653350	0.1	1.119554
6.655017	0.1	1.120508
6.656683	0.1	1.121521
6.658350	0.1	1.122236
6.660017	0.1	1.122773
6.661683	0.1	1.123905
6.663350	0.1	1.125932
6.665017	0.1	1.128316
6.666683	0.1	1.130581
6.668350	0.1	1.132608
6.670017	0.1	1.134634
6.671683	0.1	1.137078
6.673350	0.1	1.139879
6.675017	0.1	1.142263
6.676683	0.1	1.143694
6.678350	0.1	1.144648
6.680017	0.1	1.146197
6.681683	0.1	1.148522
6.683350	0.1	1.150787
6.685017	0.1	1.151919
6.686683	0.1	1.151800
6.688350	0.1	1.150727
6.690017	0.1	1.149178
6.691683	0.1	1.147628
6.693350	0.1	1.147151
6.695017	0.1	1.148522
6.696683	0.1	1.151204
6.698350	0.1	1.153767
6.700017	0.1	1.155257
6.701683	0.1	1.155675
6.703350	0.1	1.155377
6.705017	0.1	1.155436
6.706683	0.1	1.156747
6.708350	0.1	1.159072
6.710017	0.1	1.161456
6.711683	0.1	1.162887
6.713350	0.1	1.162648
6.715017	0.1	1.160860
6.716683	0.1	1.158476
6.718350	0.1	1.156628
6.720017	0.1	1.155734
6.721683	0.1	1.155436
6.723350	0.1	1.155377
6.725017	0.1	1.155436
6.726683	0.1	1.155377
6.728350	0.1	1.155257
6.730017	0.1	1.155675
6.731683	0.1	1.157045
6.733350	0.1	1.159668
6.735017	0.1	1.163006
6.736683	0.1	1.165569
6.738350	0.1	1.165927
6.740017	0.1	1.164436
6.741683	0.1	1.162648
6.743350	0.1	1.161814
6.745017	0.1	1.162231
6.746683	0.1	1.163721
6.748350	0.1	1.165211
6.750017	0.1	1.165629
6.751683	0.1	1.164079
6.753350	0.1	1.161277
6.755017	0.1	1.158834
6.756683	0.1	1.158476
6.758350	0.1	1.160681
6.760017	0.1	1.165032
6.761683	0.1	1.170278
6.763350	0.1	1.175106
6.765017	0.1	1.178265
6.766683	0.1	1.179338
6.768350	0.1	1.178145
6.770017	0.1	1.174986
6.771683	0.1	1.171351
6.773350	0.1	1.169086
6.775017	0.1	1.168907
6.776683	0.1	1.169682
6.778350	0.1	1.170099
6.780017	0.1	1.169801
6.781683	0.1	1.169682
6.783350	0.1	1.170158
6.785017	0.1	1.170516
6.786683	0.1	1.169562
6.788350	0.1	1.166821
6.790017	0.1	1.163006
6.791683	0.1	1.159430
6.793350	0.1	1.157641
6.795017	0.1	1.158714
6.796683	0.1	1.162171
6.798350	0.1	1.166105
6.800017	0.1	1.168668
6.801683	0.1	1.169145
6.803350	0.1	1.168013
6.805017	0.1	1.165867
6.806683	0.1	1.162887
6.808350	0.1	1.159847
6.810017	0.1	1.159012
6.811683	0.1	1.161754
6.813350	0.1	1.166940
6.815017	0.1	1.171649
6.816683	0.1	1.173735
6.818350	0.1	1.172543
6.820017	0.1	1.169086
6.821683	0.1	1.165211
6.823350	0.1	1.162112
6.825017	0.1	1.159787
6.826683	0.1	1.158297
6.828350	0.1	1.158118
6.830017	0.1	1.159370
6.831683	0.1	1.161337
6.833350	0.1	1.163244
6.835017	0.1	1.164138
6.836683	0.1	1.163185
6.838350	0.1	1.160443
6.840017	0.1	1.157343
6.841683	0.1	1.155615
6.843350	0.1	1.156569
6.845017	0.1	1.160026
6.846683	0.1	1.164794
6.848350	0.1	1.169562
6.850017	0.1	1.173556
6.851683	0.1	1.176238
6.853350	0.1	1.176894
6.855017	0.1	1.175344
6.856683	0.1	1.171827
6.858350	0.1	1.166999
6.860017	0.1	1.161814
6.861683	0.1	1.157463
6.863350	0.1	1.155257
6.865017	0.1	1.156211
6.866683	0.1	1.159787
6.868350	0.1	1.163185
6.870017	0.1	1.164258
6.871683	0.1	1.163066
6.873350	0.1	1.160741
6.875017	0.1	1.158536
6.876683	0.1	1.157165
6.878350	0.1	1.157343
6.880017	0.1	1.159191
6.881683	0.1	1.161814
6.883350	0.1	1.163602
6.885017	0.1	1.164019
6.886683	0.1	1.164258
6.888350	0.1	1.165450
6.890017	0.1	1.167119
6.891683	0.1	1.168132
6.893350	0.1	1.168132
6.895017	0.1	1.167238
6.896683	0.1	1.166403
6.898350	0.1	1.167238
6.900017	0.1	1.170218
6.901683	0.1	1.174390
6.903350	0.1	1.178265
6.905017	0.1	1.181245
6.906683	0.1	1.182795
6.908350	0.1	1.182735
6.910017	0.1	1.181245
6.911683	0.1	1.178622
6.913350	0.1	1.174450
6.915017	0.1	1.168966
6.916683	0.1	1.163244
6.918350	0.1	1.158178
6.920017	0.1	1.154244
6.921683	0.1	1.151383
6.923350	0.1	1.150072
6.925017	0.1	1.151204
6.926683	0.1	1.153946
6.928350	0.1	1.156211
6.930017	0.1	1.156807
6.931683	0.1	1.155853
6.933350	0.1	1.153946
6.935017	0.1	1.151919
6.936683	0.1	1.150966
6.938350	0.1	1.151800
6.940017	0.1	1.154661
6.941683	0.1	1.158774
6.943350	0.1	1.163066
6.945017	0.1	1.166165
6.946683	0.1	1.167476
6.948350	0.1	1.167774
6.950017	0.1	1.168430
6.951683	0.1	1.169324
6.953350	0.1	1.169145
6.955017	0.1	1.166940
6.956683	0.1	1.162648
6.958350	0.1	1.157403
6.960017	0.1	1.152515
6.961683	0.1	1.148641
6.963350	0.1	1.145780
6.965017	0.1	1.143575
6.966683	0.1	1.141429
6.968350	0.1	1.138926
6.970017	0.1	1.136661
6.971683	0.1	1.135647
6.973350	0.1	1.136065
6.975017	0.1	1.137376
6.976683	0.1	1.138806
6.978350	0.1	1.139939
6.980017	0.1	1.139760
6.981683	0.1	1.137078
6.983350	0.1	1.131475
6.985017	0.1	1.123965
6.986683	0.1	1.116037
6.988350	0.1	1.109183
6.990017	0.1	1.104534
6.991683	0.1	1.102567
6.993350	0.1	1.102865
6.995017	0.1	1.104415
6.996683	0.1	1.105905
6.998350	0.1	1.105905
7.000017	0.1	1.103699
7.001683	0.1	1.099587
7.003350	0.1	1.094580
7.005017	0.1	1.089871
7.006683	0.1	1.086354
7.008350	0.1	1.084387
7.010017	0.1	1.083255
7.011683	0.1	1.081944
7.013350	0.1	1.079857
7.015017	0.1	1.076579
7.016683	0.1	1.071990
7.018350	0.1	1.066327
7.020017	0.1	1.060784
7.021683	0.1	1.056373
7.023350	0.1	1.053333
7.025017	0.1	1.051068
7.026683	0.1	1.048803
7.028350	0.1	1.045883
7.030017	0.1	1.042366
7.031683	0.1	1.039147
7.033350	0.1	1.036763
7.035017	0.1	1.034379
7.036683	0.1	1.030982
7.038350	0.1	1.026630
7.040017	0.1	1.021624
7.041683	0.1	1.015425
7.043350	0.1	1.007915
7.045017	0.1	1.000404
7.046683	0.1	0.994384
7.048350	0.1	0.989795
7.050017	0.1	0.985384
7.051683	0.1	0.980616
7.053350	0.1	0.976324
7.055017	0.1	0.973821
7.056683	0.1	0.973046
7.058350	0.1	0.972688
7.060017	0.1	0.971019
7.061683	0.1	0.966370
7.063350	0.1	0.958741
7.065017	0.1	0.950217
7.066683	0.1	0.943661
7.068350	0.1	0.940204
7.070017	0.1	0.938952
7.071683	0.1	0.938475
7.073350	0.1	0.937760
7.075017	0.1	0.936449
7.076683	0.1	0.934362
7.078350	0.1	0.931561
7.080017	0.1	0.928104
7.081683	0.1	0.924051
7.083350	0.1	0.919402
7.085017	0.1	0.914097
7.086683	0.1	0.908077
7.088350	0.1	0.901580
7.090017	0.1	0.895202
7.091683	0.1	0.889480
7.093350	0.1	0.884116
7.095017	0.1	0.878632
7.096683	0.1	0.873447
7.098350	0.1	0.869572
7.100017	0.1	0.866950
7.101683	0.1	0.864267
7.103350	0.1	0.860274
7.105017	0.1	0.855267
7.106683	0.1	0.850320
7.108350	0.1	0.846386
7.110017	0.1	0.844002
7.111683	0.1	0.843346
7.113350	0.1	0.843942
7.115017	0.1	0.845254
7.116683	0.1	0.846684
7.118350	0.1	0.847042
7.120017	0.1	0.845194
7.121683	0.1	0.840962
7.123350	0.1	0.835180
7.125017	0.1	0.829160
7.126683	0.1	0.824153
7.128350	0.1	0.821173
7.130017	0.1	0.821054
7.131683	0.1	0.823617
7.133350	0.1	0.827432
7.135017	0.1	0.829637
7.136683	0.1	0.828266
7.138350	0.1	0.823796
7.140017	0.1	0.818014
7.141683	0.1	0.812233
7.143350	0.1	0.806987
7.145017	0.1	0.802815
7.146683	0.1	0.800192
7.148350	0.1	0.798821
7.150017	0.1	0.797510
7.151683	0.1	0.795186
7.153350	0.1	0.792801
7.155017	0.1	0.792265
7.156683	0.1	0.794172
7.158350	0.1	0.797033
7.160017	0.1	0.798643
7.161683	0.1	0.797987
7.163350	0.1	0.796318
7.165017	0.1	0.795662
7.166683	0.1	0.796974
7.168350	0.1	0.799894
7.170017	0.1	0.803411
7.171683	0.1	0.806510
7.173350	0.1	0.808477
7.175017	0.1	0.809312
7.176683	0.1	0.809729
7.178350	0.1	0.810742
7.180017	0.1	0.813007
7.181683	0.1	0.816286
7.183350	0.1	0.818968
7.185017	0.1	0.819445
7.186683	0.1	0.818014
7.188350	0.1	0.816822
7.190017	0.1	0.817359
7.191683	0.1	0.819147
7.193350	0.1	0.821233
7.195017	0.1	0.823081
7.196683	0.1	0.825107
7.198350	0.1	0.828028
7.200017	0.1	0.831723
7.201683	0.1	0.835359
7.203350	0.1	0.838637
7.205017	0.1	0.842154
7.206683	0.1	0.846386
7.208350	0.1	0.851393
7.210017	0.1	0.856280
7.211683	0.1	0.859380
7.213350	0.1	0.859201
7.215017	0.1	0.855684
7.216683	0.1	0.850737
7.218350	0.1	0.846624
7.220017	0.1	0.844002
7.221683	0.1	0.842929
7.223350	0.1	0.843763
7.225017	0.1	0.846922
7.226683	0.1	0.851154
7.228350	0.1	0.853717
7.230017	0.1	0.852406
7.231683	0.1	0.847876
7.233350	0.1	0.843465
7.235017	0.1	0.841975
7.236683	0.1	0.843525
7.238350	0.1	0.846267
7.240017	0.1	0.848174
7.241683	0.1	0.848532
7.243350	0.1	0.847518
7.245017	0.1	0.845194
7.246683	0.1	0.842512
7.248350	0.1	0.841379
7.250017	0.1	0.843346
7.251683	0.1	0.848234
7.253350	0.1	0.853717
7.255017	0.1	0.857472
7.256683	0.1	0.858247
7.258350	0.1	0.856459
7.260017	0.1	0.853479
7.261683	0.1	0.850320
7.263350	0.1	0.847042
7.265017	0.1	0.844121
7.266683	0.1	0.842333
7.268350	0.1	0.842571
7.270017	0.1	0.844777
7.271683	0.1	0.847459
7.273350	0.1	0.849068
7.275017	0.1	0.849068
7.276683	0.1	0.847697
7.278350	0.1	0.845194
7.280017	0.1	0.841618
7.281683	0.1	0.836611
7.283350	0.1	0.830889
7.285017	0.1	0.825882
7.286683	0.1	0.822783
7.288350	0.1	0.822187
7.290017	0.1	0.823617
7.291683	0.1	0.825226
7.293350	0.1	0.825465
7.295017	0.1	0.824273
7.296683	0.1	0.822604
7.298350	0.1	0.821888
7.300017	0.1	0.823259
7.301683	0.1	0.826359
7.303350	0.1	0.829756
7.305017	0.1	0.832140
7.306683	0.1	0.832856
7.308350	0.1	0.831366
7.310017	0.1	0.827909
7.311683	0.1	0.823677
7.313350	0.1	0.819743
7.315017	0.1	0.816584
7.316683	0.1	0.814676
7.318350	0.1	0.814915
7.320017	0.1	0.817180
7.321683	0.1	0.819564
7.323350	0.1	0.820637
7.325017	0.1	0.820100
7.326683	0.1	0.818789
7.328350	0.1	0.818014
7.330017	0.1	0.818849
7.331683	0.1	0.821114
7.333350	0.1	0.823319
7.335017	0.1	0.823557
7.336683	0.1	0.821471
7.338350	0.1	0.818610
7.340017	0.1	0.816643
7.341683	0.1	0.815868
7.343350	0.1	0.815451
7.345017	0.1	0.814796
7.346683	0.1	0.813663
7.348350	0.1	0.811875
7.350017	0.1	0.809848
7.351683	0.1	0.808537
7.353350	0.1	0.808656
7.355017	0.1	0.810146
7.356683	0.1	0.811696
7.358350	0.1	0.811338
7.360017	0.1	0.808060
7.361683	0.1	0.803053
7.363350	0.1	0.798464
7.365017	0.1	0.795722
7.366683	0.1	0.795722
7.368350	0.1	0.799060
7.370017	0.1	0.805318
7.371683	0.1	0.812173
7.373350	0.1	0.816345
7.375017	0.1	0.816226
7.376683	0.1	0.812650
7.378350	0.1	0.807881
7.380017	0.1	0.804007
7.381683	0.1	0.801921
7.383350	0.1	0.800610
7.385017	0.1	0.798941
7.386683	0.1	0.796974
7.388350	0.1	0.795960
7.390017	0.1	0.796616
7.391683	0.1	0.798941
7.393350	0.1	0.802338
7.395017	0.1	0.805259
7.396683	0.1	0.806510
7.398350	0.1	0.805736
7.400017	0.1	0.803292
7.401683	0.1	0.799835
7.403350	0.1	0.796616
7.405017	0.1	0.794947
7.406683	0.1	0.795484
7.408350	0.1	0.797153
7.410017	0.1	0.798702
7.411683	0.1	0.799537
7.413350	0.1	0.799239
7.415017	0.1	0.797987
7.416683	0.1	0.796199
7.418350	0.1	0.794947
7.420017	0.1	0.795007
7.421683	0.1	0.796557
7.423350	0.1	0.799060
7.425017	0.1	0.801683
7.426683	0.1	0.803530
7.428350	0.1	0.804246
7.430017	0.1	0.804126
7.431683	0.1	0.803709
7.433350	0.1	0.803888
7.435017	0.1	0.805140
7.436683	0.1	0.806391
7.438350	0.1	0.805557
7.440017	0.1	0.802219
7.441683	0.1	0.798285
7.443350	0.1	0.796437
7.445017	0.1	0.797868
7.446683	0.1	0.801802
7.448350	0.1	0.806689
7.450017	0.1	0.811160
7.451683	0.1	0.814378
7.453350	0.1	0.816107
7.455017	0.1	0.816226
7.456683	0.1	0.814378
7.458350	0.1	0.810564
7.460017	0.1	0.805676
7.461683	0.1	0.801563
7.463350	0.1	0.800192
7.465017	0.1	0.802040
7.466683	0.1	0.806272
7.468350	0.1	0.811577
7.470017	0.1	0.816405
7.471683	0.1	0.819027
7.473350	0.1	0.818372
7.475017	0.1	0.815034
7.476683	0.1	0.810683
7.478350	0.1	0.807226
7.480017	0.1	0.805736
7.481683	0.1	0.806391
7.483350	0.1	0.808239
7.485017	0.1	0.810027
7.486683	0.1	0.810981
7.488350	0.1	0.811100
7.490017	0.1	0.809908
7.491683	0.1	0.806809
7.493350	0.1	0.802040
7.495017	0.1	0.797570
7.496683	0.1	0.795364
7.498350	0.1	0.796080
7.500017	0.1	0.798702
7.501683	0.1	0.801683
7.503350	0.1	0.803769
7.505017	0.1	0.804126
7.506683	0.1	0.803232
7.508350	0.1	0.802457
7.510017	0.1	0.802755
7.511683	0.1	0.804007
7.513350	0.1	0.805438
7.515017	0.1	0.806510
7.516683	0.1	0.806987
7.518350	0.1	0.806868
7.520017	0.1	0.805795
7.521683	0.1	0.803709
7.523350	0.1	0.801563
7.525017	0.1	0.800967
7.526683	0.1	0.803471
7.528350	0.1	0.808656
7.530017	0.1	0.814199
7.531683	0.1	0.817180
7.533350	0.1	0.816405
7.535017	0.1	0.812411
7.536683	0.1	0.806928
7.538350	0.1	0.802040
7.540017	0.1	0.799239
7.541683	0.1	0.799120
7.543350	0.1	0.800967
7.545017	0.1	0.803649
7.546683	0.1	0.806093
7.548350	0.1	0.807345
7.550017	0.1	0.807047
7.551683	0.1	0.805855
7.553350	0.1	0.804842
7.555017	0.1	0.803947
7.556683	0.1	0.802636
7.558350	0.1	0.800788
7.560017	0.1	0.798583
7.561683	0.1	0.796497
7.563350	0.1	0.795186
7.565017	0.1	0.794768
7.566683	0.1	0.795066
7.568350	0.1	0.795484
7.570017	0.1	0.795543
7.571683	0.1	0.795603
7.573350	0.1	0.797033
7.575017	0.1	0.800848
7.576683	0.1	0.806809
7.578350	0.1	0.813127
7.580017	0.1	0.817180
7.581683	0.1	0.816822
7.583350	0.1	0.812054
7.585017	0.1	0.805140
7.586683	0.1	0.798583
7.588350	0.1	0.793934
7.590017	0.1	0.791252
7.591683	0.1	0.790298
7.593350	0.1	0.790298
7.595017	0.1	0.790715
7.596683	0.1	0.790656
7.598350	0.1	0.789344
7.600017	0.1	0.787139
7.601683	0.1	0.785053
7.603350	0.1	0.783801
7.605017	0.1	0.783145
7.606683	0.1	0.782728
7.608350	0.1	0.782669
7.610017	0.1	0.783265
7.611683	0.1	0.784218
7.613350	0.1	0.784397
7.615017	0.1	0.783503
7.616683	0.1	0.782430
7.618350	0.1	0.781834
7.620017	0.1	0.781238
7.621683	0.1	0.780344
7.623350	0.1	0.779629
7.625017	0.1	0.779927
7.626683	0.1	0.781834
7.628350	0.1	0.785232
7.630017	0.1	0.789523
7.631683	0.1	0.793576
7.633350	0.1	0.796676
7.635017	0.1	0.799000
7.636683	0.1	0.800848
7.638350	0.1	0.802457
7.640017	0.1	0.804126
7.641683	0.1	0.805736
7.643350	0.1	0.806451
7.645017	0.1	0.805557
7.646683	0.1	0.802994
7.648350	0.1	0.799179
7.650017	0.1	0.795305
7.651683	0.1	0.792563
7.653350	0.1	0.791490
7.655017	0.1	0.791431
7.656683	0.1	0.791132
7.658350	0.1	0.789940
7.660017	0.1	0.788033
7.661683	0.1	0.785947
7.663350	0.1	0.785112
7.665017	0.1	0.787020
7.666683	0.1	0.792325
7.668350	0.1	0.800133
7.670017	0.1	0.807762
7.671683	0.1	0.812531
7.673350	0.1	0.814199
7.675017	0.1	0.814021
7.676683	0.1	0.813723
7.678350	0.1	0.814199
7.680017	0.1	0.815272
7.681683	0.1	0.815988
7.683350	0.1	0.815690
7.685017	0.1	0.814438
7.686683	0.1	0.812650
7.688350	0.1	0.810027
7.690017	0.1	0.806510
7.691683	0.1	0.803292
7.693350	0.1	0.801742
7.695017	0.1	0.802457
7.696683	0.1	0.804842
7.698350	0.1	0.807881
7.700017	0.1	0.811160
7.701683	0.1	0.814736
7.703350	0.1	0.818074
7.705017	0.1	0.820339
7.706683	0.1	0.821233
7.708350	0.1	0.821292
7.710017	0.1	0.821888
7.711683	0.1	0.823796
7.713350	0.1	0.826120
7.715017	0.1	0.827193
7.716683	0.1	0.826359
7.718350	0.1	0.824332
7.720017	0.1	0.821710
7.721683	0.1	0.818253
7.723350	0.1	0.814021
7.725017	0.1	0.810206
7.726683	0.1	0.808418
7.728350	0.1	0.809252
7.730017	0.1	0.811219
7.731683	0.1	0.812590
7.733350	0.1	0.812948
7.735017	0.1	0.812888
7.736683	0.1	0.813007
7.738350	0.1	0.812948
7.740017	0.1	0.811696
7.741683	0.1	0.808775
7.743350	0.1	0.804901
7.745017	0.1	0.802100
7.746683	0.1	0.801504
7.748350	0.1	0.802755
7.750017	0.1	0.804782
7.751683	0.1	0.806689
7.753350	0.1	0.807762
7.755017	0.1	0.808001
7.756683	0.1	0.807703
7.758350	0.1	0.806749
7.760017	0.1	0.805140
7.761683	0.1	0.803709
7.763350	0.1	0.803173
7.765017	0.1	0.802875
7.766683	0.1	0.801325
7.768350	0.1	0.797987
7.770017	0.1	0.793159
7.771683	0.1	0.787318
7.773350	0.1	0.781357
7.775017	0.1	0.776529
7.776683	0.1	0.773847
7.778350	0.1	0.773668
7.780017	0.1	0.775695
7.781683	0.1	0.778914
7.783350	0.1	0.781357
7.785017	0.1	0.781059
7.786683	0.1	0.777662
7.788350	0.1	0.772357
7.790017	0.1	0.766993
7.791683	0.1	0.762761
7.793350	0.1	0.760198
7.795017	0.1	0.758588
7.796683	0.1	0.756502
7.798350	0.1	0.753224
7.800017	0.1	0.749826
7.801683	0.1	0.748277
7.803350	0.1	0.750065
7.805017	0.1	0.754595
7.806683	0.1	0.759065
7.808350	0.1	0.761509
7.810017	0.1	0.762463
7.811683	0.1	0.762999
7.813350	0.1	0.763536
7.815017	0.1	0.763655
7.816683	0.1	0.762880
7.818350	0.1	0.760853
7.820017	0.1	0.757337
7.821683	0.1	0.752926
7.823350	0.1	0.748754
7.825017	0.1	0.746250
7.826683	0.1	0.745714
7.828350	0.1	0.746310
7.830017	0.1	0.746846
7.831683	0.1	0.746906
7.833350	0.1	0.746667
7.835017	0.1	0.746727
7.836683	0.1	0.748098
7.838350	0.1	0.750840
7.840017	0.1	0.754058
7.841683	0.1	0.756443
7.843350	0.1	0.756919
7.845017	0.1	0.754893
7.846683	0.1	0.751317
7.848350	0.1	0.747561
7.850017	0.1	0.744581
7.851683	0.1	0.742853
7.853350	0.1	0.742435
7.855017	0.1	0.743210
7.856683	0.1	0.744760
7.858350	0.1	0.747323
7.860017	0.1	0.751138
7.861683	0.1	0.755429
7.863350	0.1	0.758886
7.865017	0.1	0.760615
7.866683	0.1	0.760555
7.868350	0.1	0.758767
7.870017	0.1	0.755668
7.871683	0.1	0.752330
7.873350	0.1	0.749528
7.875017	0.1	0.747383
7.876683	0.1	0.745535
7.878350	0.1	0.743806
7.880017	0.1	0.742376
7.881683	0.1	0.741959
7.883350	0.1	0.743032
7.885017	0.1	0.745654
7.886683	0.1	0.749111
7.888350	0.1	0.752747
7.890017	0.1	0.756145
7.891683	0.1	0.759184
7.893350	0.1	0.761628
7.895017	0.1	0.762582
7.896683	0.1	0.761390
7.898350	0.1	0.758350
7.900017	0.1	0.754833
7.901683	0.1	0.751913
7.903350	0.1	0.749528
7.905017	0.1	0.747860
7.906683	0.1	0.746965
7.908350	0.1	0.747144
7.910017	0.1	0.748515
7.911683	0.1	0.750721
7.913350	0.1	0.752807
7.915017	0.1	0.753522
7.916683	0.1	0.752211
7.918350	0.1	0.749528
7.920017	0.1	0.747383
7.921683	0.1	0.747025
7.923350	0.1	0.747621
7.925017	0.1	0.747442
7.926683	0.1	0.746131
7.928350	0.1	0.744283
7.930017	0.1	0.742257
7.931683	0.1	0.740588
7.933350	0.1	0.740528
7.935017	0.1	0.742793
7.936683	0.1	0.746548
7.938350	0.1	0.750482
7.940017	0.1	0.753880
7.941683	0.1	0.756443
7.943350	0.1	0.758469
7.945017	0.1	0.760078
7.946683	0.1	0.760913
7.948350	0.1	0.760496
7.950017	0.1	0.758529
7.951683	0.1	0.755727
7.953350	0.1	0.752986
7.955017	0.1	0.750065
7.956683	0.1	0.746369
7.958350	0.1	0.741899
7.960017	0.1	0.737548
7.961683	0.1	0.734329
7.963350	0.1	0.732660
7.965017	0.1	0.732720
7.966683	0.1	0.733912
7.968350	0.1	0.735343
7.970017	0.1	0.736475
7.971683	0.1	0.737548
7.973350	0.1	0.739038
7.975017	0.1	0.740886
7.976683	0.1	0.742316
7.978350	0.1	0.741899
7.980017	0.1	0.739098
7.981683	0.1	0.735283
7.983350	0.1	0.732422
7.985017	0.1	0.731707
7.986683	0.1	0.733078
7.988350	0.1	0.735760
7.990017	0.1	0.738919
7.991683	0.1	0.742257
7.993350	0.1	0.745595
7.995017	0.1	0.748396
7.996683	0.1	0.750661
7.998350	0.1	0.752509
8.000017	0.1	0.754356
8.001683	0.1	0.755250
8.003350	0.1	0.754297
8.005017	0.1	0.751555
8.006683	0.1	0.748456
8.008350	0.1	0.746489
8.010017	0.1	0.745893
8.011683	0.1	0.746310
8.013350	0.1	0.747323
8.015017	0.1	0.748038
8.016683	0.1	0.747323
8.018350	0.1	0.744581
8.020017	0.1	0.741005
8.021683	0.1	0.738442
8.023350	0.1	0.737667
8.025017	0.1	0.738084
8.026683	0.1	0.738740
8.028350	0.1	0.739038
8.030017	0.1	0.738621
8.031683	0.1	0.737786
8.033350	0.1	0.736415
8.035017	0.1	0.734210
8.036683	0.1	0.732184
8.038350	0.1	0.731766
8.040017	0.1	0.733733
8.041683	0.1	0.737667
8.043350	0.1	0.742137
8.045017	0.1	0.745058
8.046683	0.1	0.745177
8.048350	0.1	0.742614
8.050017	0.1	0.738919
8.051683	0.1	0.735581
8.053350	0.1	0.733852
8.055017	0.1	0.734448
8.056683	0.1	0.736654
8.058350	0.1	0.738680
8.060017	0.1	0.739276
8.061683	0.1	0.738680
8.063350	0.1	0.738025
8.065017	0.1	0.737906
8.066683	0.1	0.738323
8.068350	0.1	0.738621
8.070017	0.1	0.738561
8.071683	0.1	0.738442
8.073350	0.1	0.739038
8.075017	0.1	0.740826
8.076683	0.1	0.743866
8.078350	0.1	0.746727
8.080017	0.1	0.747085
8.081683	0.1	0.743866
8.083350	0.1	0.738680
8.085017	0.1	0.734746
8.086683	0.1	0.734031
8.088350	0.1	0.736833
8.090017	0.1	0.741959
8.091683	0.1	0.747740
8.093350	0.1	0.752628
8.095017	0.1	0.755727
8.096683	0.1	0.756383
8.098350	0.1	0.754714
8.100017	0.1	0.751555
8.101683	0.1	0.747740
8.103350	0.1	0.744045
8.105017	0.1	0.740826
8.106683	0.1	0.737965
8.108350	0.1	0.735700
8.110017	0.1	0.734568
8.111683	0.1	0.735104
8.113350	0.1	0.736892
8.115017	0.1	0.738800
8.116683	0.1	0.739813
8.118350	0.1	0.740171
8.120017	0.1	0.741065
8.121683	0.1	0.743032
8.123350	0.1	0.745893
8.125017	0.1	0.749171
8.126683	0.1	0.752330
8.128350	0.1	0.754654
8.130017	0.1	0.755668
8.131683	0.1	0.755310
8.133350	0.1	0.754237
8.135017	0.1	0.753045
8.136683	0.1	0.751972
8.138350	0.1	0.750482
8.140017	0.1	0.748038
8.141683	0.1	0.744998
8.143350	0.1	0.742555
8.145017	0.1	0.741482
8.146683	0.1	0.741541
8.148350	0.1	0.741959
8.150017	0.1	0.742674
8.151683	0.1	0.744224
8.153350	0.1	0.746667
8.155017	0.1	0.749409
8.156683	0.1	0.751615
8.158350	0.1	0.753105
8.160017	0.1	0.754476
8.161683	0.1	0.756204
8.163350	0.1	0.757575
8.165017	0.1	0.757754
8.166683	0.1	0.756383
8.168350	0.1	0.753999
8.170017	0.1	0.751436
8.171683	0.1	0.749826
8.173350	0.1	0.750184
8.175017	0.1	0.752449
8.176683	0.1	0.755250
8.178350	0.1	0.757456
8.180017	0.1	0.759244
8.181683	0.1	0.761688
8.183350	0.1	0.764966
8.185017	0.1	0.767827
8.186683	0.1	0.768840
8.188350	0.1	0.768244
8.190017	0.1	0.767648
8.191683	0.1	0.767946
8.193350	0.1	0.768900
8.195017	0.1	0.770032
8.196683	0.1	0.771940
8.198350	0.1	0.775635
8.200017	0.1	0.781298
8.201683	0.1	0.788093
8.203350	0.1	0.795186
8.205017	0.1	0.802219
8.206683	0.1	0.808954
8.208350	0.1	0.814378
8.210017	0.1	0.817299
8.211683	0.1	0.816643
8.213350	0.1	0.813067
8.215017	0.1	0.808895
8.216683	0.1	0.806451
8.218350	0.1	0.806212
8.220017	0.1	0.807345
8.221683	0.1	0.809789
8.223350	0.1	0.813663
8.225017	0.1	0.818193
8.226683	0.1	0.822067
8.228350	0.1	0.825107
8.230017	0.1	0.827611
8.231683	0.1	0.829518
8.233350	0.1	0.831127
8.235017	0.1	0.833273
8.236683	0.1	0.836611
8.238350	0.1	0.841141
8.240017	0.1	0.846863
8.241683	0.1	0.853539
8.243350	0.1	0.860214
8.245017	0.1	0.865400
8.246683	0.1	0.869036
8.248350	0.1	0.872195
8.250017	0.1	0.875294
8.251683	0.1	0.878096
8.253350	0.1	0.880301
8.255017	0.1	0.882506
8.256683	0.1	0.885487
8.258350	0.1	0.889421
8.260017	0.1	0.894368
8.261683	0.1	0.899673
8.263350	0.1	0.904262
8.265017	0.1	0.906825
8.266683	0.1	0.907064
8.268350	0.1	0.906646
8.270017	0.1	0.907362
8.271683	0.1	0.909746
8.273350	0.1	0.912666
8.275017	0.1	0.914216
8.276683	0.1	0.913858
8.278350	0.1	0.912607
8.280017	0.1	0.911832
8.281683	0.1	0.911951
8.283350	0.1	0.912845
8.285017	0.1	0.914633
8.286683	0.1	0.917733
8.288350	0.1	0.921607
8.290017	0.1	0.925064
8.291683	0.1	0.927210
8.293350	0.1	0.927568
8.295017	0.1	0.926971
8.296683	0.1	0.927150
8.298350	0.1	0.929058
8.300017	0.1	0.932038
8.301683	0.1	0.934780
8.303350	0.1	0.936568
8.305017	0.1	0.937879
8.306683	0.1	0.938833
8.308350	0.1	0.938356
8.310017	0.1	0.935495
8.311683	0.1	0.930548
8.313350	0.1	0.925243
8.315017	0.1	0.921249
8.316683	0.1	0.918567
8.318350	0.1	0.916660
8.320017	0.1	0.915408
8.321683	0.1	0.915229
8.323350	0.1	0.916421
8.325017	0.1	0.918627
8.326683	0.1	0.920832
8.328350	0.1	0.921667
8.330017	0.1	0.920773
8.331683	0.1	0.919163
8.333350	0.1	0.917614
8.335017	0.1	0.916362
8.336683	0.1	0.915468
8.338350	0.1	0.915051
8.340017	0.1	0.914574
8.341683	0.1	0.913501
8.343350	0.1	0.912368
8.345017	0.1	0.912070
8.346683	0.1	0.912964
8.348350	0.1	0.914335
8.350017	0.1	0.914753
8.351683	0.1	0.913322
8.353350	0.1	0.910401
8.355017	0.1	0.906766
8.356683	0.1	0.903428
8.358350	0.1	0.901580
8.360017	0.1	0.902057
8.361683	0.1	0.905097
8.363350	0.1	0.909567
8.365017	0.1	0.913799
8.366683	0.1	0.916660
8.368350	0.1	0.917673
8.370017	0.1	0.916362
8.371683	0.1	0.912488
8.373350	0.1	0.906825
8.375017	0.1	0.900865
8.376683	0.1	0.896692
8.378350	0.1	0.895739
8.380017	0.1	0.897706
8.381683	0.1	0.900447
8.383350	0.1	0.901640
8.385017	0.1	0.900626
8.386683	0.1	0.898480
8.388350	0.1	0.896096
8.390017	0.1	0.893712
8.391683	0.1	0.891686
8.393350	0.1	0.890315
8.395017	0.1	0.890315
8.396683	0.1	0.891805
8.398350	0.1	0.894487
8.400017	0.1	0.897825
8.401683	0.1	0.901103
8.403350	0.1	0.903189
8.405017	0.1	0.903249
8.406683	0.1	0.901580
8.408350	0.1	0.899255
8.410017	0.1	0.897348
8.411683	0.1	0.896275
8.413350	0.1	0.896037
8.415017	0.1	0.896096
8.416683	0.1	0.896037
8.418350	0.1	0.895321
8.420017	0.1	0.893831
8.421683	0.1	0.892162
8.423350	0.1	0.891745
8.425017	0.1	0.893354
8.426683	0.1	0.896394
8.428350	0.1	0.899494
8.430017	0.1	0.901103
8.431683	0.1	0.900269
8.433350	0.1	0.897586
8.435017	0.1	0.894845
8.436683	0.1	0.893533
8.438350	0.1	0.893593
8.440017	0.1	0.894487
8.441683	0.1	0.895798
8.443350	0.1	0.897169
8.445017	0.1	0.897706
8.446683	0.1	0.896633
8.448350	0.1	0.894010
8.450017	0.1	0.891328
8.451683	0.1	0.890553
8.453350	0.1	0.892758
8.455017	0.1	0.897229
8.456683	0.1	0.901580
8.458350	0.1	0.904262
8.460017	0.1	0.905573
8.461683	0.1	0.906766
8.463350	0.1	0.908673
8.465017	0.1	0.910759
8.466683	0.1	0.912726
8.468350	0.1	0.914872
8.470017	0.1	0.917435
8.471683	0.1	0.919640
8.473350	0.1	0.920296
8.475017	0.1	0.918746
8.476683	0.1	0.916183
8.478350	0.1	0.914991
8.480017	0.1	0.916839
8.481683	0.1	0.921190
8.483350	0.1	0.925720
8.485017	0.1	0.928760
8.486683	0.1	0.930369
8.488350	0.1	0.931323
8.490017	0.1	0.931442
8.491683	0.1	0.930429
8.493350	0.1	0.929177
8.495017	0.1	0.928760
8.496683	0.1	0.928700
8.498350	0.1	0.928283
8.500017	0.1	0.927389
8.501683	0.1	0.926852
8.503350	0.1	0.928104
8.505017	0.1	0.931382
8.506683	0.1	0.935912
8.508350	0.1	0.940561
8.510017	0.1	0.944078
8.511683	0.1	0.945926
8.513350	0.1	0.946283
8.515017	0.1	0.945568
8.516683	0.1	0.944257
8.518350	0.1	0.943840
8.520017	0.1	0.945687
8.521683	0.1	0.950038
8.523350	0.1	0.955761
8.525017	0.1	0.960887
8.526683	0.1	0.963867
8.528350	0.1	0.964820
8.530017	0.1	0.965059
8.531683	0.1	0.965416
8.533350	0.1	0.965715
8.535017	0.1	0.965834
8.536683	0.1	0.966609
8.538350	0.1	0.969172
8.540017	0.1	0.972867
8.541683	0.1	0.975430
8.543350	0.1	0.975549
8.545017	0.1	0.974059
8.546683	0.1	0.972271
8.548350	0.1	0.971258
8.550017	0.1	0.971794
8.551683	0.1	0.973523
8.553350	0.1	0.975132
8.555017	0.1	0.976265
8.556683	0.1	0.977457
8.558350	0.1	0.979066
8.560017	0.1	0.981093
8.561683	0.1	0.983417
8.563350	0.1	0.986397
8.565017	0.1	0.990331
8.566683	0.1	0.995219
8.568350	0.1	1.000166
8.570017	0.1	1.003742
8.571683	0.1	1.005113
8.573350	0.1	1.005173
8.575017	0.1	1.005530
8.576683	0.1	1.006484
8.578350	0.1	1.007438
8.580017	0.1	1.007617
8.581683	0.1	1.007319
8.583350	0.1	1.007795
8.585017	0.1	1.010299
8.586683	0.1	1.014769
8.588350	0.1	1.019836
8.590017	0.1	1.024008
8.591683	0.1	1.026213
8.593350	0.1	1.025975
8.595017	0.1	1.024604
8.596683	0.1	1.024008
8.598350	0.1	1.025021
8.600017	0.1	1.026988
8.601683	0.1	1.028776
8.603350	0.1	1.029253
8.605017	0.1	1.028121
8.606683	0.1	1.025975
8.608350	0.1	1.024067
8.610017	0.1	1.023710
8.611683	0.1	1.025558
8.613350	0.1	1.028776
8.615017	0.1	1.030982
8.616683	0.1	1.029968
8.618350	0.1	1.025796
8.620017	0.1	1.020551
8.621683	0.1	1.016080
8.623350	0.1	1.013160
8.625017	0.1	1.011431
8.626683	0.1	1.009703
8.628350	0.1	1.007378
8.630017	0.1	1.005471
8.631683	0.1	1.005232
8.633350	0.1	1.006246
8.635017	0.1	1.007140
8.636683	0.1	1.006961
8.638350	0.1	1.005352
8.640017	0.1	1.002431
8.641683	0.1	0.999153
8.643350	0.1	0.996828
8.645017	0.1	0.996053
8.646683	0.1	0.995696
8.648350	0.1	0.994265
8.650017	0.1	0.991046
8.651683	0.1	0.986517
8.653350	0.1	0.981510
8.655017	0.1	0.976861
8.656683	0.1	0.973225
8.658350	0.1	0.970721
8.660017	0.1	0.969172
8.661683	0.1	0.967979
8.663350	0.1	0.965834
8.665017	0.1	0.961840
8.666683	0.1	0.956416
8.668350	0.1	0.950217
8.670017	0.1	0.944316
8.671683	0.1	0.939429
8.673350	0.1	0.935972
8.675017	0.1	0.933945
8.676683	0.1	0.933230
8.678350	0.1	0.933290
8.680017	0.1	0.933230
8.681683	0.1	0.932038
8.683350	0.1	0.928819
8.685017	0.1	0.923574
8.686683	0.1	0.917971
8.688350	0.1	0.913680
8.690017	0.1	0.910938
8.691683	0.1	0.908375
8.693350	0.1	0.905156
8.695017	0.1	0.901580
8.696683	0.1	0.898719
8.698350	0.1	0.896990
8.700017	0.1	0.895619
8.701683	0.1	0.893533
8.703350	0.1	0.890255
8.705017	0.1	0.885904
8.706683	0.1	0.880539
8.708350	0.1	0.874937
8.710017	0.1	0.870585
8.711683	0.1	0.868380
8.713350	0.1	0.868678
8.715017	0.1	0.871003
8.716683	0.1	0.873447
8.718350	0.1	0.873923
8.720017	0.1	0.871062
8.721683	0.1	0.865459
8.723350	0.1	0.858903
8.725017	0.1	0.853777
8.726683	0.1	0.851750
8.728350	0.1	0.852644
8.730017	0.1	0.854433
8.731683	0.1	0.854194
8.733350	0.1	0.850260
8.735017	0.1	0.843406
8.736683	0.1	0.836730
8.738350	0.1	0.833035
8.740017	0.1	0.832677
8.741683	0.1	0.833690
8.743350	0.1	0.834346
8.745017	0.1	0.833988
8.746683	0.1	0.832140
8.748350	0.1	0.828922
8.750017	0.1	0.824571
8.751683	0.1	0.819981
8.753350	0.1	0.816584
8.755017	0.1	0.815749
8.756683	0.1	0.817597
8.758350	0.1	0.821352
8.760017	0.1	0.826120
8.761683	0.1	0.830829
8.763350	0.1	0.834048
8.765017	0.1	0.834584
8.766683	0.1	0.832915
8.768350	0.1	0.830293
8.770017	0.1	0.827372
8.771683	0.1	0.824571
8.773350	0.1	0.823081
8.775017	0.1	0.823379
8.776683	0.1	0.824750
8.778350	0.1	0.826418
8.780017	0.1	0.827968
8.781683	0.1	0.828803
8.783350	0.1	0.828564
8.785017	0.1	0.827253
8.786683	0.1	0.824988
8.788350	0.1	0.822008
8.790017	0.1	0.818849
8.791683	0.1	0.817061
8.793350	0.1	0.817895
8.795017	0.1	0.821352
8.796683	0.1	0.826240
8.798350	0.1	0.831306
8.800017	0.1	0.835478
8.801683	0.1	0.837684
8.803350	0.1	0.836670
8.805017	0.1	0.832021
8.806683	0.1	0.825167
8.808350	0.1	0.819027
8.810017	0.1	0.815630
8.811683	0.1	0.814796
8.813350	0.1	0.815213
8.815017	0.1	0.816166
8.816683	0.1	0.817776
8.818350	0.1	0.819981
8.820017	0.1	0.822127
8.821683	0.1	0.823379
8.823350	0.1	0.823319
8.825017	0.1	0.822306
8.826683	0.1	0.821590
8.828350	0.1	0.821829
8.830017	0.1	0.822306
8.831683	0.1	0.822544
8.833350	0.1	0.822485
8.835017	0.1	0.821888
8.836683	0.1	0.820816
8.838350	0.1	0.819445
8.840017	0.1	0.817418
8.841683	0.1	0.814259
8.843350	0.1	0.810683
8.845017	0.1	0.808477
8.846683	0.1	0.809193
8.848350	0.1	0.812888
8.850017	0.1	0.817895
8.851683	0.1	0.821769
8.853350	0.1	0.822723
8.855017	0.1	0.821054
8.856683	0.1	0.818670
8.858350	0.1	0.817895
8.860017	0.1	0.819683
8.861683	0.1	0.823140
8.863350	0.1	0.826001
8.865017	0.1	0.826180
8.866683	0.1	0.823319
8.868350	0.1	0.818849
8.870017	0.1	0.815332
8.871683	0.1	0.814080
8.873350	0.1	0.815213
8.875017	0.1	0.817359
8.876683	0.1	0.818968
8.878350	0.1	0.819325
8.880017	0.1	0.818789
8.881683	0.1	0.818431
8.883350	0.1	0.819325
8.885017	0.1	0.822127
8.886683	0.1	0.826240
8.888350	0.1	0.830174
8.890017	0.1	0.832617
8.891683	0.1	0.833392
8.893350	0.1	0.833213
8.895017	0.1	0.833690
8.896683	0.1	0.835538
8.898350	0.1	0.837624
8.900017	0.1	0.838280
8.901683	0.1	0.836432
8.903350	0.1	0.832081
8.905017	0.1	0.826359
8.906683	0.1	0.821710
8.908350	0.1	0.819922
8.910017	0.1	0.821352
8.911683	0.1	0.825703
8.913350	0.1	0.831902
8.915017	0.1	0.837863
8.916683	0.1	0.841558
8.918350	0.1	0.842273
8.920017	0.1	0.841022
8.921683	0.1	0.838816
8.923350	0.1	0.836313
8.925017	0.1	0.834465
8.926683	0.1	0.833929
8.928350	0.1	0.834882
8.930017	0.1	0.836909
8.931683	0.1	0.839114
8.933350	0.1	0.839889
8.935017	0.1	0.838518
8.936683	0.1	0.836492
8.938350	0.1	0.835836
8.940017	0.1	0.837028
8.941683	0.1	0.839055
8.943350	0.1	0.841022
8.945017	0.1	0.842392
8.946683	0.1	0.842810
8.948350	0.1	0.842214
8.950017	0.1	0.840485
8.951683	0.1	0.838459
8.953350	0.1	0.837445
8.955017	0.1	0.837565
8.956683	0.1	0.837922
8.958350	0.1	0.837386
8.960017	0.1	0.835955
8.961683	0.1	0.834942
8.963350	0.1	0.835657
8.965017	0.1	0.838101
8.966683	0.1	0.841022
8.968350	0.1	0.842750
8.970017	0.1	0.842452
8.971683	0.1	0.840008
8.973350	0.1	0.836134
8.975017	0.1	0.831604
8.976683	0.1	0.827014
8.978350	0.1	0.822604
8.980017	0.1	0.818372
8.981683	0.1	0.814974
8.983350	0.1	0.813007
8.985017	0.1	0.812769
8.986683	0.1	0.814080
8.988350	0.1	0.816345
8.990017	0.1	0.818849
8.991683	0.1	0.821650
8.993350	0.1	0.825644
8.995017	0.1	0.830293
8.996683	0.1	0.833869
8.998350	0.1	0.834584
9.000017	0.1	0.832081
9.001683	0.1	0.827491
9.003350	0.1	0.822723
9.005017	0.1	0.819266
9.006683	0.1	0.817478
9.008350	0.1	0.816882
9.010017	0.1	0.817120
9.011683	0.1	0.818551
9.013350	0.1	0.821352
9.015017	0.1	0.824869
9.016683	0.1	0.828028
9.018350	0.1	0.829935
9.020017	0.1	0.830174
9.021683	0.1	0.829160
9.023350	0.1	0.828624
9.025017	0.1	0.829935
9.026683	0.1	0.832796
9.028350	0.1	0.835896
9.030017	0.1	0.837445
9.031683	0.1	0.835955
9.033350	0.1	0.831604
9.035017	0.1	0.826597
9.036683	0.1	0.822902
9.038350	0.1	0.820756
9.040017	0.1	0.819027
9.041683	0.1	0.816524
9.043350	0.1	0.813305
9.045017	0.1	0.810206
9.046683	0.1	0.808299
9.048350	0.1	0.808001
9.050017	0.1	0.809431
9.051683	0.1	0.811994
9.053350	0.1	0.815094
9.055017	0.1	0.818610
9.056683	0.1	0.822485
9.058350	0.1	0.826120
9.060017	0.1	0.828028
9.061683	0.1	0.827551
9.063350	0.1	0.825763
9.065017	0.1	0.824332
9.066683	0.1	0.824451
9.068350	0.1	0.826240
9.070017	0.1	0.828505
9.071683	0.1	0.829637
9.073350	0.1	0.828922
9.075017	0.1	0.826776
9.076683	0.1	0.824690
9.078350	0.1	0.823677
9.080017	0.1	0.823677
9.081683	0.1	0.823259
9.083350	0.1	0.821352
9.085017	0.1	0.818253
9.086683	0.1	0.814438
9.088350	0.1	0.809968
9.090017	0.1	0.804722
9.091683	0.1	0.800133
9.093350	0.1	0.798225
9.095017	0.1	0.799835
9.096683	0.1	0.803828
9.098350	0.1	0.807524
9.100017	0.1	0.809312
9.101683	0.1	0.809670
9.103350	0.1	0.809789
9.105017	0.1	0.810444
9.106683	0.1	0.811577
9.108350	0.1	0.812709
9.110017	0.1	0.813663
9.111683	0.1	0.814199
9.113350	0.1	0.813782
9.115017	0.1	0.812292
9.116683	0.1	0.810444
9.118350	0.1	0.809014
9.120017	0.1	0.808418
9.121683	0.1	0.808775
9.123350	0.1	0.810266
9.125017	0.1	0.812829
9.126683	0.1	0.815690
9.128350	0.1	0.817359
9.130017	0.1	0.816822
9.131683	0.1	0.814736
9.133350	0.1	0.812292
9.135017	0.1	0.810146
9.136683	0.1	0.808954
9.138350	0.1	0.809610
9.140017	0.1	0.811875
9.141683	0.1	0.813901
9.143350	0.1	0.813842
9.145017	0.1	0.811279
9.146683	0.1	0.807762
9.148350	0.1	0.805974
9.150017	0.1	0.807107
9.151683	0.1	0.809789
9.153350	0.1	0.811756
9.155017	0.1	0.811636
9.156683	0.1	0.809610
9.158350	0.1	0.807107
9.160017	0.1	0.805318
9.161683	0.1	0.804603
9.163350	0.1	0.805318
9.165017	0.1	0.808001
9.166683	0.1	0.811756
9.168350	0.1	0.814259
9.170017	0.1	0.813663
9.171683	0.1	0.810027
9.173350	0.1	0.804663
9.175017	0.1	0.799418
9.176683	0.1	0.795484
9.178350	0.1	0.792861
9.180017	0.1	0.790536
9.181683	0.1	0.788569
9.183350	0.1	0.787675
9.185017	0.1	0.788093
9.186683	0.1	0.789583
9.188350	0.1	0.791192
9.190017	0.1	0.792325
9.191683	0.1	0.792921
9.193350	0.1	0.793636
9.195017	0.1	0.794530
9.196683	0.1	0.795484
9.198350	0.1	0.797033
9.200017	0.1	0.798881
9.201683	0.1	0.800133
9.203350	0.1	0.801146
9.205017	0.1	0.802755
9.206683	0.1	0.805140
9.208350	0.1	0.807524
9.210017	0.1	0.808835
9.211683	0.1	0.808656
9.213350	0.1	0.807166
9.215017	0.1	0.804901
9.216683	0.1	0.802577
9.218350	0.1	0.800610
9.220017	0.1	0.799418
9.221683	0.1	0.799179
9.223350	0.1	0.799775
9.225017	0.1	0.801265
9.226683	0.1	0.803053
9.228350	0.1	0.804067
9.230017	0.1	0.804246
9.231683	0.1	0.804424
9.233350	0.1	0.804961
9.235017	0.1	0.805438
9.236683	0.1	0.805616
9.238350	0.1	0.805795
9.240017	0.1	0.805974
9.241683	0.1	0.805676
9.243350	0.1	0.804484
9.245017	0.1	0.803232
9.246683	0.1	0.803828
9.248350	0.1	0.806510
9.250017	0.1	0.809372
9.251683	0.1	0.809968
9.253350	0.1	0.807941
9.255017	0.1	0.804544
9.256683	0.1	0.802100
9.258350	0.1	0.802696
9.260017	0.1	0.806451
9.261683	0.1	0.811338
9.263350	0.1	0.814855
9.265017	0.1	0.815690
9.266683	0.1	0.813663
9.268350	0.1	0.809968
9.270017	0.1	0.806451
9.271683	0.1	0.804901
9.273350	0.1	0.805736
9.275017	0.1	0.807822
9.276683	0.1	0.810325
9.278350	0.1	0.813305
9.280017	0.1	0.816643
9.281683	0.1	0.819266
9.283350	0.1	0.820458
9.285017	0.1	0.820816
9.286683	0.1	0.821531
9.288350	0.1	0.822783
9.290017	0.1	0.824034
9.291683	0.1	0.824869
9.293350	0.1	0.825167
9.295017	0.1	0.824869
9.296683	0.1	0.823736
9.298350	0.1	0.821888
9.300017	0.1	0.819325
9.301683	0.1	0.816047
9.303350	0.1	0.812888
9.305017	0.1	0.811279
9.306683	0.1	0.812411
9.308350	0.1	0.816286
9.310017	0.1	0.820875
9.311683	0.1	0.823796
9.313350	0.1	0.824153
9.315017	0.1	0.822842
9.316683	0.1	0.820816
9.318350	0.1	0.818670
9.320017	0.1	0.816941
9.321683	0.1	0.816047
9.323350	0.1	0.816047
9.325017	0.1	0.816882
9.326683	0.1	0.818849
9.328350	0.1	0.822008
9.330017	0.1	0.826001
9.331683	0.1	0.830054
9.333350	0.1	0.833452
9.335017	0.1	0.835657
9.336683	0.1	0.836313
9.338350	0.1	0.835598
9.340017	0.1	0.834346
9.341683	0.1	0.833571
9.343350	0.1	0.833690
9.345017	0.1	0.834346
9.346683	0.1	0.834525
9.348350	0.1	0.834465
9.350017	0.1	0.835300
9.351683	0.1	0.838041
9.353350	0.1	0.842452
9.355017	0.1	0.847757
9.356683	0.1	0.851929
9.358350	0.1	0.853062
9.360017	0.1	0.851274
9.361683	0.1	0.848591
9.363350	0.1	0.847220
9.365017	0.1	0.846922
9.366683	0.1	0.846326
9.368350	0.1	0.844657
9.370017	0.1	0.843048
9.371683	0.1	0.842869
9.373350	0.1	0.844479
9.375017	0.1	0.847459
9.376683	0.1	0.851274
9.378350	0.1	0.855207
9.380017	0.1	0.858545
9.381683	0.1	0.860453
9.383350	0.1	0.860810
9.385017	0.1	0.859618
9.386683	0.1	0.857174
9.388350	0.1	0.854611
9.390017	0.1	0.853121
9.391683	0.1	0.853121
9.393350	0.1	0.854313
9.395017	0.1	0.856161
9.396683	0.1	0.858486
9.398350	0.1	0.860691
9.400017	0.1	0.862300
9.401683	0.1	0.863612
9.403350	0.1	0.865340
9.405017	0.1	0.867784
9.406683	0.1	0.870347
9.408350	0.1	0.871837
9.410017	0.1	0.871778
9.411683	0.1	0.870884
9.413350	0.1	0.870526
9.415017	0.1	0.871718
9.416683	0.1	0.874698
9.418350	0.1	0.878990
9.420017	0.1	0.883222
9.421683	0.1	0.885725
9.423350	0.1	0.885606
9.425017	0.1	0.883341
9.426683	0.1	0.880122
9.428350	0.1	0.877142
9.430017	0.1	0.876129
9.431683	0.1	0.878215
9.433350	0.1	0.882864
9.435017	0.1	0.888109
9.436683	0.1	0.891805
9.438350	0.1	0.893176
9.440017	0.1	0.893056
9.441683	0.1	0.893295
9.443350	0.1	0.895143
9.445017	0.1	0.898480
9.446683	0.1	0.901878
9.448350	0.1	0.903964
9.450017	0.1	0.903726
9.451683	0.1	0.901401
9.453350	0.1	0.898123
9.455017	0.1	0.895321
9.456683	0.1	0.894070
9.458350	0.1	0.895202
9.460017	0.1	0.899136
9.461683	0.1	0.905335
9.463350	0.1	0.911772
9.465017	0.1	0.916183
9.466683	0.1	0.917614
9.468350	0.1	0.916839
9.470017	0.1	0.915766
9.471683	0.1	0.916004
9.473350	0.1	0.917256
9.475017	0.1	0.918031
9.476683	0.1	0.917494
9.478350	0.1	0.916123
9.480017	0.1	0.914633
9.481683	0.1	0.913262
9.483350	0.1	0.911832
9.485017	0.1	0.910223
9.486683	0.1	0.909448
9.488350	0.1	0.910878
9.490017	0.1	0.914753
9.491683	0.1	0.919819
9.493350	0.1	0.924826
9.495017	0.1	0.928462
9.496683	0.1	0.929773
9.498350	0.1	0.929117
9.500017	0.1	0.927448
9.501683	0.1	0.925958
9.503350	0.1	0.925422
9.505017	0.1	0.926077
9.506683	0.1	0.927687
9.508350	0.1	0.930250
9.510017	0.1	0.933826
9.511683	0.1	0.937760
9.513350	0.1	0.941157
9.515017	0.1	0.943780
9.516683	0.1	0.945509
9.518350	0.1	0.945926
9.520017	0.1	0.944793
9.521683	0.1	0.943422
9.523350	0.1	0.944018
9.525017	0.1	0.947177
9.526683	0.1	0.951409
9.528350	0.1	0.954688
9.530017	0.1	0.956059
9.531683	0.1	0.955880
9.533350	0.1	0.955105
9.535017	0.1	0.954628
9.536683	0.1	0.955224
9.538350	0.1	0.957549
9.540017	0.1	0.961840
9.541683	0.1	0.967205
9.543350	0.1	0.971973
9.545017	0.1	0.974834
9.546683	0.1	0.976384
9.548350	0.1	0.978410
9.550017	0.1	0.982404
9.551683	0.1	0.988841
9.553350	0.1	0.996113
9.555017	0.1	1.001179
9.556683	0.1	1.002371
9.558350	0.1	1.001298
9.560017	0.1	1.001418
9.561683	0.1	1.004398
9.563350	0.1	1.009345
9.565017	0.1	1.013637
9.566683	0.1	1.015723
9.568350	0.1	1.015604
9.570017	0.1	1.015008
9.571683	0.1	1.015782
9.573350	0.1	1.018941
9.575017	0.1	1.024008
9.576683	0.1	1.029849
9.578350	0.1	1.035869
9.580017	0.1	1.041710
9.581683	0.1	1.046777
9.583350	0.1	1.050472
9.585017	0.1	1.052857
9.586683	0.1	1.054227
9.588350	0.1	1.054883
9.590017	0.1	1.055420
9.591683	0.1	1.056433
9.593350	0.1	1.058579
9.595017	0.1	1.062155
9.596683	0.1	1.065612
9.598350	0.1	1.067162
9.600017	0.1	1.066387
9.601683	0.1	1.064837
9.603350	0.1	1.064360
9.605017	0.1	1.065791
9.606683	0.1	1.068473
9.608350	0.1	1.071334
9.610017	0.1	1.073897
9.611683	0.1	1.076460
9.613350	0.1	1.079142
9.615017	0.1	1.081824
9.616683	0.1	1.084626
9.618350	0.1	1.088083
9.620017	0.1	1.092553
9.621683	0.1	1.097143
9.623350	0.1	1.100659
9.625017	0.1	1.102686
9.626683	0.1	1.103342
9.628350	0.1	1.103401
9.630017	0.1	1.103461
9.631683	0.1	1.103699
9.633350	0.1	1.104236
9.635017	0.1	1.105070
9.636683	0.1	1.106262
9.638350	0.1	1.107693
9.640017	0.1	1.109362
9.641683	0.1	1.111627
9.643350	0.1	1.115441
9.645017	0.1	1.121163
9.646683	0.1	1.127601
9.648350	0.1	1.132846
9.650017	0.1	1.135349
9.651683	0.1	1.134694
9.653350	0.1	1.131713
9.655017	0.1	1.127660
9.656683	0.1	1.123369
9.658350	0.1	1.119435
9.660017	0.1	1.116276
9.661683	0.1	1.114190
9.663350	0.1	1.113594
9.665017	0.1	1.115203
9.666683	0.1	1.119316
9.668350	0.1	1.124322
9.670017	0.1	1.127839
9.671683	0.1	1.128674
9.673350	0.1	1.127422
9.675017	0.1	1.125991
9.676683	0.1	1.125693
9.678350	0.1	1.126349
9.680017	0.1	1.127064
9.681683	0.1	1.127601
9.683350	0.1	1.128018
9.685017	0.1	1.128078
9.686683	0.1	1.127601
9.688350	0.1	1.127005
9.690017	0.1	1.126885
9.691683	0.1	1.127184
9.693350	0.1	1.127899
9.695017	0.1	1.128674
9.696683	0.1	1.128733
9.698350	0.1	1.127422
9.700017	0.1	1.124799
9.701683	0.1	1.121759
9.703350	0.1	1.118779
9.705017	0.1	1.116455
9.706683	0.1	1.115441
9.708350	0.1	1.116037
9.710017	0.1	1.118541
9.711683	0.1	1.122773
9.713350	0.1	1.127601
9.715017	0.1	1.131475
9.716683	0.1	1.133919
9.718350	0.1	1.135349
9.720017	0.1	1.136184
9.721683	0.1	1.136482
9.723350	0.1	1.135945
9.725017	0.1	1.134276
9.726683	0.1	1.131773
9.728350	0.1	1.129866
9.730017	0.1	1.130164
9.731683	0.1	1.133323
9.733350	0.1	1.138091
9.735017	0.1	1.142263
9.736683	0.1	1.143932
9.738350	0.1	1.142681
9.740017	0.1	1.139700
9.741683	0.1	1.137436
9.743350	0.1	1.137853
9.745017	0.1	1.141012
9.746683	0.1	1.145065
9.748350	0.1	1.148582
9.750017	0.1	1.150966
9.751683	0.1	1.151264
9.753350	0.1	1.148224
9.755017	0.1	1.142979
9.756683	0.1	1.139581
9.758350	0.1	1.141191
9.760017	0.1	1.147330
9.761683	0.1	1.154482
9.763350	0.1	1.159191
9.765017	0.1	1.159549
9.766683	0.1	1.156211
9.768350	0.1	1.151621
9.770017	0.1	1.148462
9.771683	0.1	1.147926
9.773350	0.1	1.149535
9.775017	0.1	1.151502
9.776683	0.1	1.151800
9.778350	0.1	1.150251
9.780017	0.1	1.147866
9.781683	0.1	1.146019
9.783350	0.1	1.145482
9.785017	0.1	1.146495
9.786683	0.1	1.148939
9.788350	0.1	1.152337
9.790017	0.1	1.155734
9.791683	0.1	1.158595
9.793350	0.1	1.160622
9.795017	0.1	1.161397
9.796683	0.1	1.160503
9.798350	0.1	1.158536
9.800017	0.1	1.156509
9.801683	0.1	1.155138
9.803350	0.1	1.153946
9.805017	0.1	1.152754
9.806683	0.1	1.152098
9.808350	0.1	1.152515
9.810017	0.1	1.153290
9.811683	0.1	1.153410
9.813350	0.1	1.152039
9.815017	0.1	1.148939
9.816683	0.1	1.144588
9.818350	0.1	1.140237
9.820017	0.1	1.137793
9.821683	0.1	1.138687
9.823350	0.1	1.142740
9.825017	0.1	1.148403
9.826683	0.1	1.153708
9.828350	0.1	1.157045
9.830017	0.1	1.157940
9.831683	0.1	1.157463
9.833350	0.1	1.156926
9.835017	0.1	1.156867
9.836683	0.1	1.156390
9.838350	0.1	1.154602
9.840017	0.1	1.152694
9.841683	0.1	1.153171
9.843350	0.1	1.157105
9.845017	0.1	1.162589
9.846683	0.1	1.166225
9.848350	0.1	1.166046
9.850017	0.1	1.163006
9.851683	0.1	1.159668
9.853350	0.1	1.157940
9.855017	0.1	1.157641
9.856683	0.1	1.157761
9.858350	0.1	1.157343
9.860017	0.1	1.156151
9.861683	0.1	1.154602
9.863350	0.1	1.153231
9.865017	0.1	1.152694
9.866683	0.1	1.153112
9.868350	0.1	1.154006
9.870017	0.1	1.154184
9.871683	0.1	1.152754
9.873350	0.1	1.149833
9.875017	0.1	1.146615
9.876683	0.1	1.143932
9.878350	0.1	1.142323
9.880017	0.1	1.141846
9.881683	0.1	1.142502
9.883350	0.1	1.143456
9.885017	0.1	1.143575
9.886683	0.1	1.142025
9.888350	0.1	1.138985
9.890017	0.1	1.135528
9.891683	0.1	1.133740
9.893350	0.1	1.135469
9.895017	0.1	1.140297
9.896683	0.1	1.145363
9.898350	0.1	1.147509
9.900017	0.1	1.145780
9.901683	0.1	1.141727
9.903350	0.1	1.137018
9.905017	0.1	1.132369
9.906683	0.1	1.127660
9.908350	0.1	1.122832
9.910017	0.1	1.119018
9.911683	0.1	1.118004
9.913350	0.1	1.120687
9.915017	0.1	1.126170
9.916683	0.1	1.132071
9.918350	0.1	1.135051
9.920017	0.1	1.132965
9.921683	0.1	1.126289
9.923350	0.1	1.117587
9.925017	0.1	1.110017
9.926683	0.1	1.105309
9.928350	0.1	1.103222
9.930017	0.1	1.102388
9.931683	0.1	1.101911
9.933350	0.1	1.101792
9.935017	0.1	1.101732
9.936683	0.1	1.100898
9.938350	0.1	1.098692
9.940017	0.1	1.095593
9.941683	0.1	1.092553
9.943350	0.1	1.089156
9.945017	0.1	1.083851
9.946683	0.1	1.077056
9.948350	0.1	1.071155
9.950017	0.1	1.067758
9.951683	0.1	1.066268
9.953350	0.1	1.065970
9.955017	0.1	1.067460
9.956683	0.1	1.071096
9.958350	0.1	1.075685
9.960017	0.1	1.079083
9.961683	0.1	1.079857
9.963350	0.1	1.078069
9.965017	0.1	1.074731
9.966683	0.1	1.070917
9.968350	0.1	1.066625
9.970017	0.1	1.061559
9.971683	0.1	1.056433
9.973350	0.1	1.053691
9.975017	0.1	1.055002
9.976683	0.1	1.059175
9.978350	0.1	1.063705
9.980017	0.1	1.066864
9.981683	0.1	1.067758
9.983350	0.1	1.066446
9.985017	0.1	1.063824
9.986683	0.1	1.060963
9.988350	0.1	1.058579
9.990017	0.1	1.056492
9.991683	0.1	1.054406
9.993350	0.1	1.051784
9.995017	0.1	1.048446
9.996683	0.1	1.044810
9.998350	0.1	1.041532
10.000017	0.1	1.039028
10.001683	0.1	1.037359
10.003350	0.1	1.036286
10.005017	0.1	1.035333
10.006683	0.1	1.034260
10.008350	0.1	1.033366
10.010017	0.1	1.032829
10.011683	0.1	1.032770
10.013350	0.1	1.033545
10.015017	0.1	1.034856
10.016683	0.1	1.035571
10.018350	0.1	1.034677
10.020017	0.1	1.031697
10.021683	0.1	1.027346
10.023350	0.1	1.022875
10.025017	0.1	1.019478
10.026683	0.1	1.017571
10.028350	0.1	1.016915
10.030017	0.1	1.016796
10.031683	0.1	1.016319
10.033350	0.1	1.014471
10.035017	0.1	1.011312
10.036683	0.1	1.008034
10.038350	0.1	1.006305
10.040017	0.1	1.006544
10.041683	0.1	1.007199
10.043350	0.1	1.006603
10.045017	0.1	1.004577
10.046683	0.1	1.001835
10.048350	0.1	0.999034
10.050017	0.1	0.996769
10.051683	0.1	0.995815
10.053350	0.1	0.997007
10.055017	0.1	1.000106
10.056683	0.1	1.004398
10.058350	0.1	1.009047
10.060017	0.1	1.013041
10.061683	0.1	1.015246
10.063350	0.1	1.015604
10.065017	0.1	1.014650
10.066683	0.1	1.012564
10.068350	0.1	1.009405
10.070017	0.1	1.005530
10.071683	0.1	1.001298
10.073350	0.1	0.997067
10.075017	0.1	0.993848
10.076683	0.1	0.992417
10.078350	0.1	0.992119
10.080017	0.1	0.991881
10.081683	0.1	0.991523
10.083350	0.1	0.991643
10.085017	0.1	0.992417
10.086683	0.1	0.993073
10.088350	0.1	0.992715
10.090017	0.1	0.991643
10.091683	0.1	0.991225
10.093350	0.1	0.992298
10.095017	0.1	0.994384
10.096683	0.1	0.995696
10.098350	0.1	0.995100
10.100017	0.1	0.992775
10.101683	0.1	0.989854
10.103350	0.1	0.987649
10.105017	0.1	0.986934
10.106683	0.1	0.987887
10.108350	0.1	0.989914
10.110017	0.1	0.992239
10.111683	0.1	0.994086
10.113350	0.1	0.995219
10.115017	0.1	0.996232
10.116683	0.1	0.997365
10.118350	0.1	0.997782
10.120017	0.1	0.996769
10.121683	0.1	0.994325
10.123350	0.1	0.990987
10.125017	0.1	0.987411
10.126683	0.1	0.984073
10.128350	0.1	0.981748
10.130017	0.1	0.981569
10.131683	0.1	0.983775
10.133350	0.1	0.986636
10.135017	0.1	0.987947
10.136683	0.1	0.986874
10.138350	0.1	0.984728
10.140017	0.1	0.983357
10.141683	0.1	0.983775
10.143350	0.1	0.985622
10.145017	0.1	0.988483
10.146683	0.1	0.991523
10.148350	0.1	0.994206
10.150017	0.1	0.995934
10.151683	0.1	0.996351
10.153350	0.1	0.995934
10.155017	0.1	0.995398
10.156683	0.1	0.994384
10.158350	0.1	0.992239
10.160017	0.1	0.989616
10.161683	0.1	0.987589
10.163350	0.1	0.986993
10.165017	0.1	0.988066
10.166683	0.1	0.990510
10.168350	0.1	0.992894
10.170017	0.1	0.994146
10.171683	0.1	0.995219
10.173350	0.1	0.998080
10.175017	0.1	1.002252
10.176683	0.1	1.005113
10.178350	0.1	1.005173
10.180017	0.1	1.002789
10.181683	0.1	0.999391
10.183350	0.1	0.996232
10.185017	0.1	0.994444
10.186683	0.1	0.994206
10.188350	0.1	0.994504
10.190017	0.1	0.994444
10.191683	0.1	0.994742
10.193350	0.1	0.996590
10.195017	0.1	0.999868
10.196683	0.1	1.002669
10.198350	0.1	1.002848
10.200017	0.1	0.999868
10.201683	0.1	0.995338
10.203350	0.1	0.991464
10.205017	0.1	0.988841
10.206683	0.1	0.987053
10.208350	0.1	0.986576
10.210017	0.1	0.988245
10.211683	0.1	0.992060
10.213350	0.1	0.996947
10.215017	0.1	1.001775
10.216683	0.1	1.005590
10.218350	0.1	1.007676
10.220017	0.1	1.008153
10.221683	0.1	1.007497
10.223350	0.1	1.006484
10.225017	0.1	1.005650
10.226683	0.1	1.004696
10.228350	0.1	1.002789
10.230017	0.1	0.999510
10.231683	0.1	0.995338
10.233350	0.1	0.991523
10.235017	0.1	0.989199
10.236683	0.1	0.988960
10.238350	0.1	0.990391
10.240017	0.1	0.992596
10.241683	0.1	0.994623
10.243350	0.1	0.996053
10.245017	0.1	0.997245
10.246683	0.1	0.999272
10.248350	0.1	1.002491
10.250017	0.1	1.005352
10.251683	0.1	1.005948
10.253350	0.1	1.004279
10.255017	0.1	1.002014
10.256683	0.1	1.000941
10.258350	0.1	1.002312
10.260017	0.1	1.006305
10.261683	0.1	1.010537
10.263350	0.1	1.011968
10.265017	0.1	1.009464
10.266683	0.1	1.004756
10.268350	0.1	1.001179
10.270017	0.1	1.000702
10.271683	0.1	1.002848
10.273350	0.1	1.005828
10.275017	0.1	1.008928
10.276683	0.1	1.012743
10.278350	0.1	1.017571
10.280017	0.1	1.022816
10.281683	0.1	1.027703
10.283350	0.1	1.031518
10.285017	0.1	1.033902
10.286683	0.1	1.035333
10.288350	0.1	1.036644
10.290017	0.1	1.038849
10.291683	0.1	1.042128
10.293350	0.1	1.045585
10.295017	0.1	1.048029
10.296683	0.1	1.049340
10.298350	0.1	1.050592
10.300017	0.1	1.052439
10.301683	0.1	1.054704
10.303350	0.1	1.056850
10.305017	0.1	1.058638
10.306683	0.1	1.060247
10.308350	0.1	1.062274
10.310017	0.1	1.065135
10.311683	0.1	1.069129
10.313350	0.1	1.073778
10.315017	0.1	1.078367
10.316683	0.1	1.081884
10.318350	0.1	1.084328
10.320017	0.1	1.086950
10.321683	0.1	1.090646
10.323350	0.1	1.095235
10.325017	0.1	1.100481
10.326683	0.1	1.106799
10.328350	0.1	1.114428
10.330017	0.1	1.122534
10.331683	0.1	1.129568
10.333350	0.1	1.135051
10.335017	0.1	1.139164
10.336683	0.1	1.142442
10.338350	0.1	1.145542
10.340017	0.1	1.149118
10.341683	0.1	1.153350
10.343350	0.1	1.158238
10.345017	0.1	1.164019
10.346683	0.1	1.170755
10.348350	0.1	1.177847
10.350017	0.1	1.185298
10.351683	0.1	1.194239
10.353350	0.1	1.206219
10.355017	0.1	1.221657
10.356683	0.1	1.239121
10.358350	0.1	1.256168
10.360017	0.1	1.270652
10.361683	0.1	1.281679
10.363350	0.1	1.289606
10.365017	0.1	1.295447
10.366683	0.1	1.300752
10.368350	0.1	1.307368
10.370017	0.1	1.316607
10.371683	0.1	1.327872
10.373350	0.1	1.339018
10.375017	0.1	1.347840
10.376683	0.1	1.354158
10.378350	0.1	1.360536
10.380017	0.1	1.370251
10.381683	0.1	1.384437
10.383350	0.1	1.401663
10.385017	0.1	1.419783
10.386683	0.1	1.436770
10.388350	0.1	1.452088
10.390017	0.1	1.466215
10.391683	0.1	1.479805
10.393350	0.1	1.493275
10.395017	0.1	1.507044
10.396683	0.1	1.522064
10.398350	0.1	1.539528
10.400017	0.1	1.560271
10.401683	0.1	1.584232
10.403350	0.1	1.610160
10.405017	0.1	1.635909
10.406683	0.1	1.659572
10.408350	0.1	1.680255
10.410017	0.1	1.698017
10.411683	0.1	1.713574
10.413350	0.1	1.728654
10.415017	0.1	1.745105
10.416683	0.1	1.763940
10.418350	0.1	1.784742
10.420017	0.1	1.806140
10.421683	0.1	1.827717
10.423350	0.1	1.849771
10.425017	0.1	1.872659
10.426683	0.1	1.896381
10.428350	0.1	1.920462
10.430017	0.1	1.944363
10.431683	0.1	1.967847
10.433350	0.1	1.990199
10.435017	0.1	2.010405
10.436683	0.1	2.027810
10.438350	0.1	2.043486
10.440017	0.1	2.059937
10.441683	0.1	2.079129
10.443350	0.1	2.100468
10.445017	0.1	2.122402
10.446683	0.1	2.143383
10.448350	0.1	2.163351
10.450017	0.1	2.182663
10.451683	0.1	2.201378
10.453350	0.1	2.219200
10.455017	0.1	2.236426
10.456683	0.1	2.253413
10.458350	0.1	2.270401
10.460017	0.1	2.287805
10.461683	0.1	2.305806
10.463350	0.1	2.324343
10.465017	0.1	2.342880
10.466683	0.1	2.361059
10.468350	0.1	2.379179
10.470017	0.1	2.397418
10.471683	0.1	2.415717
10.473350	0.1	2.433777
10.475017	0.1	2.451778
10.476683	0.1	2.469897
10.478350	0.1	2.487362
10.480017	0.1	2.503097
10.481683	0.1	2.516508
10.483350	0.1	2.527833
10.485017	0.1	2.538622
10.486683	0.1	2.550900
10.488350	0.1	2.565682
10.490017	0.1	2.582133
10.491683	0.1	2.598763
10.493350	0.1	2.614975
10.495017	0.1	2.630890
10.496683	0.1	2.646923
10.498350	0.1	2.662659
10.500017	0.1	2.677560
10.501683	0.1	2.692282
10.503350	0.1	2.707303
10.505017	0.1	2.721787
10.506683	0.1	2.734482
10.508350	0.1	2.744377
10.510017	0.1	2.751112
10.511683	0.1	2.755702
10.513350	0.1	2.759934
10.515017	0.1	2.765596
10.516683	0.1	2.773702
10.518350	0.1	2.783895
10.520017	0.1	2.794564
10.521683	0.1	2.804518
10.523350	0.1	2.813578
10.525017	0.1	2.821863
10.526683	0.1	2.829015
10.528350	0.1	2.834618
10.530017	0.1	2.838552
10.531683	0.1	2.841830
10.533350	0.1	2.846122
10.535017	0.1	2.852440
10.536683	0.1	2.860367
10.538350	0.1	2.868295
10.540017	0.1	2.874732
10.541683	0.1	2.878726
10.543350	0.1	2.880752
10.545017	0.1	2.882362
10.546683	0.1	2.884746
10.548350	0.1	2.887726
10.550017	0.1	2.890468
10.551683	0.1	2.891839
10.553350	0.1	2.890706
10.555017	0.1	2.887607
10.556683	0.1	2.884865
10.558350	0.1	2.884448
10.560017	0.1	2.885580
10.561683	0.1	2.886474
10.563350	0.1	2.887130
10.565017	0.1	2.889276
10.566683	0.1	2.893806
10.568350	0.1	2.899528
10.570017	0.1	2.904654
10.571683	0.1	2.908111
10.573350	0.1	2.909780
10.575017	0.1	2.909899
10.576683	0.1	2.908945
10.578350	0.1	2.907217
10.580017	0.1	2.904773
10.581683	0.1	2.902091
10.583350	0.1	2.899885
10.585017	0.1	2.898455
10.586683	0.1	2.897382
10.588350	0.1	2.896309
10.590017	0.1	2.895832
10.591683	0.1	2.896071
10.593350	0.1	2.896369
10.595017	0.1	2.896249
10.596683	0.1	2.896667
10.598350	0.1	2.898693
10.600017	0.1	2.902270
10.601683	0.1	2.907098
10.603350	0.1	2.912045
10.605017	0.1	2.916157
10.606683	0.1	2.919495
10.608350	0.1	2.922237
10.610017	0.1	2.923310
10.611683	0.1	2.921701
10.613350	0.1	2.918720
10.615017	0.1	2.916336
10.616683	0.1	2.915919
10.618350	0.1	2.917826
10.620017	0.1	2.922058
10.621683	0.1	2.927661
10.623350	0.1	2.933204
10.625017	0.1	2.937496
10.626683	0.1	2.939522
10.628350	0.1	2.938748
10.630017	0.1	2.935529
10.631683	0.1	2.931357
10.633350	0.1	2.927721
10.635017	0.1	2.925098
10.636683	0.1	2.923191
10.638350	0.1	2.921462
10.640017	0.1	2.919972
10.641683	0.1	2.919316
10.643350	0.1	2.919734
10.645017	0.1	2.920032
10.646683	0.1	2.919018
10.648350	0.1	2.916098
10.650017	0.1	2.911806
10.651683	0.1	2.907217
10.653350	0.1	2.903521
10.655017	0.1	2.901077
10.656683	0.1	2.899409
10.658350	0.1	2.897322
10.660017	0.1	2.893984
10.661683	0.1	2.888799
10.663350	0.1	2.881587
10.665017	0.1	2.873659
10.666683	0.1	2.866566
10.668350	0.1	2.860665
10.670017	0.1	2.854943
10.671683	0.1	2.848029
10.673350	0.1	2.838910
10.675017	0.1	2.828062
10.676683	0.1	2.817810
10.678350	0.1	2.810836
10.680017	0.1	2.807021
10.681683	0.1	2.803862
10.683350	0.1	2.799452
10.685017	0.1	2.793074
10.686683	0.1	2.784252
10.688350	0.1	2.773166
10.690017	0.1	2.760470
10.691683	0.1	2.746761
10.693350	0.1	2.732933
10.695017	0.1	2.720237
10.696683	0.1	2.708733
10.698350	0.1	2.696872
10.700017	0.1	2.683222
10.701683	0.1	2.667725
10.703350	0.1	2.651513
10.705017	0.1	2.636016
10.706683	0.1	2.621770
10.708350	0.1	2.608597
10.710017	0.1	2.595067
10.711683	0.1	2.580226
10.713350	0.1	2.563954
10.715017	0.1	2.547085
10.716683	0.1	2.530396
10.718350	0.1	2.514362
10.720017	0.1	2.498925
10.721683	0.1	2.484024
10.723350	0.1	2.469480
10.725017	0.1	2.454758
10.726683	0.1	2.439737
10.728350	0.1	2.424419
10.730017	0.1	2.408683
10.731683	0.1	2.392471
10.733350	0.1	2.376318
10.735017	0.1	2.360940
10.736683	0.1	2.346873
10.738350	0.1	2.333284
10.740017	0.1	2.318800
10.741683	0.1	2.302230
10.743350	0.1	2.283752
10.745017	0.1	2.264381
10.746683	0.1	2.245546
10.748350	0.1	2.227664
10.750017	0.1	2.210200
10.751683	0.1	2.193272
10.753350	0.1	2.177835
10.755017	0.1	2.163708
10.756683	0.1	2.149224
10.758350	0.1	2.133131
10.760017	0.1	2.115548
10.761683	0.1	2.096832
10.763350	0.1	2.077520
10.765017	0.1	2.058447
10.766683	0.1	2.040088
10.768350	0.1	2.021909
10.770017	0.1	2.003431
10.771683	0.1	1.984775
10.773350	0.1	1.966536
10.775017	0.1	1.948893
10.776683	0.1	1.931846
10.778350	0.1	1.915634
10.780017	0.1	1.899600
10.781683	0.1	1.882553
10.783350	0.1	1.863957
10.785017	0.1	1.844704
10.786683	0.1	1.826286
10.788350	0.1	1.808524
10.790017	0.1	1.789987
10.791683	0.1	1.770377
10.793350	0.1	1.751125
10.795017	0.1	1.734197
10.796683	0.1	1.720488
10.798350	0.1	1.708746
10.800017	0.1	1.697064
10.801683	0.1	1.684129
10.803350	0.1	1.670241
10.805017	0.1	1.656592
10.806683	0.1	1.643956
10.808350	0.1	1.632333
10.810017	0.1	1.620889
10.811683	0.1	1.608968
10.813350	0.1	1.596809
10.815017	0.1	1.584828
10.816683	0.1	1.573205
10.818350	0.1	1.561642
10.820017	0.1	1.549065
10.821683	0.1	1.534343
10.823350	0.1	1.518309
10.825017	0.1	1.503170
10.826683	0.1	1.490891
10.828350	0.1	1.481295
10.830017	0.1	1.472712
10.831683	0.1	1.463473
10.833350	0.1	1.453757
10.835017	0.1	1.444399
10.836683	0.1	1.435697
10.838350	0.1	1.427233
10.840017	0.1	1.419544
10.841683	0.1	1.413584
10.843350	0.1	1.409829
10.845017	0.1	1.407206
10.846683	0.1	1.404584
10.848350	0.1	1.401424
10.850017	0.1	1.397848
10.851683	0.1	1.393497
10.853350	0.1	1.388133
10.855017	0.1	1.381517
10.856683	0.1	1.373589
10.858350	0.1	1.364648
10.860017	0.1	1.355231
10.861683	0.1	1.346409
10.863350	0.1	1.339197
10.865017	0.1	1.334071
10.866683	0.1	1.331449
10.868350	0.1	1.331985
10.870017	0.1	1.335263
10.871683	0.1	1.339197
10.873350	0.1	1.341343
10.875017	0.1	1.340449
10.876683	0.1	1.336455
10.878350	0.1	1.330257
10.880017	0.1	1.322985
10.881683	0.1	1.315415
10.883350	0.1	1.307845
10.885017	0.1	1.301289
10.886683	0.1	1.296818
10.888350	0.1	1.295030
10.890017	0.1	1.295447
10.891683	0.1	1.296461
10.893350	0.1	1.295626
10.895017	0.1	1.291812
10.896683	0.1	1.286984
10.898350	0.1	1.284063
10.900017	0.1	1.283884
10.901683	0.1	1.284242
10.903350	0.1	1.282871
10.905017	0.1	1.279295
10.906683	0.1	1.273990
10.908350	0.1	1.268208
10.910017	0.1	1.263738
10.911683	0.1	1.261830
10.913350	0.1	1.262546
10.915017	0.1	1.265049
10.916683	0.1	1.268387
10.918350	0.1	1.271427
10.920017	0.1	1.273096
10.921683	0.1	1.272976
10.923350	0.1	1.271963
10.925017	0.1	1.270473
10.926683	0.1	1.267970
10.928350	0.1	1.263797
10.930017	0.1	1.258612
10.931683	0.1	1.254022
10.933350	0.1	1.250684
10.935017	0.1	1.248717
10.936683	0.1	1.247644
10.938350	0.1	1.246929
10.940017	0.1	1.246512
10.941683	0.1	1.247466
10.943350	0.1	1.249671
10.945017	0.1	1.251161
10.946683	0.1	1.250088
10.948350	0.1	1.246989
10.950017	0.1	1.243532
10.951683	0.1	1.240671
10.953350	0.1	1.239061
10.955017	0.1	1.239419
10.956683	0.1	1.241684
10.958350	0.1	1.244366
10.960017	0.1	1.245678
10.961683	0.1	1.245081
10.963350	0.1	1.243174
10.965017	0.1	1.240432
10.966683	0.1	1.237512
10.968350	0.1	1.235366
10.970017	0.1	1.234770
10.971683	0.1	1.235843
10.973350	0.1	1.238406
10.975017	0.1	1.241624
10.976683	0.1	1.243413
10.978350	0.1	1.242459
10.980017	0.1	1.239419
10.981683	0.1	1.236022
10.983350	0.1	1.233459
10.985017	0.1	1.231849
10.986683	0.1	1.230240
10.988350	0.1	1.227796
10.990017	0.1	1.224995
10.991683	0.1	1.223087
10.993350	0.1	1.222909
10.995017	0.1	1.224339
10.996683	0.1	1.226544
10.998350	0.1	1.228511
11.000017	0.1	1.229882
11.001683	0.1	1.231074
11.003350	0.1	1.232386
11.005017	0.1	1.233339
11.006683	0.1	1.233041
11.008350	0.1	1.230896
11.010017	0.1	1.227140
11.011683	0.1	1.223743
11.013350	0.1	1.222849
11.015017	0.1	1.225233
11.016683	0.1	1.229942
11.018350	0.1	1.235306
11.020017	0.1	1.239240
11.021683	0.1	1.239717
11.023350	0.1	1.236916
11.025017	0.1	1.233459
11.026683	0.1	1.231432
11.028350	0.1	1.231432
11.030017	0.1	1.233220
11.031683	0.1	1.236320
11.033350	0.1	1.239836
11.035017	0.1	1.243234
11.036683	0.1	1.245797
11.038350	0.1	1.247168
11.040017	0.1	1.247823
11.041683	0.1	1.248479
11.043350	0.1	1.249909
11.045017	0.1	1.251936
11.046683	0.1	1.253963
11.048350	0.1	1.255512
11.050017	0.1	1.256585
11.051683	0.1	1.257181
11.053350	0.1	1.257837
11.055017	0.1	1.259089
11.056683	0.1	1.260996
11.058350	0.1	1.262963
11.060017	0.1	1.264811
11.061683	0.1	1.266658
11.063350	0.1	1.268804
11.065017	0.1	1.272082
11.066683	0.1	1.276851
11.068350	0.1	1.281917
11.070017	0.1	1.285791
11.071683	0.1	1.288414
11.073350	0.1	1.291692
11.075017	0.1	1.297176
11.076683	0.1	1.304150
11.078350	0.1	1.310706
11.080017	0.1	1.315415
11.081683	0.1	1.318574
11.083350	0.1	1.321316
11.085017	0.1	1.323819
11.086683	0.1	1.325607
11.088350	0.1	1.327157
11.090017	0.1	1.329601
11.091683	0.1	1.334131
11.093350	0.1	1.340628
11.095017	0.1	1.347721
11.096683	0.1	1.353502
11.098350	0.1	1.356959
11.100017	0.1	1.358867
11.101683	0.1	1.360595
11.103350	0.1	1.363397
11.105017	0.1	1.368284
11.106683	0.1	1.375198
11.108350	0.1	1.382887
11.110017	0.1	1.389623
11.111683	0.1	1.394093
11.113350	0.1	1.396179
11.115017	0.1	1.397073
11.116683	0.1	1.398146
11.118350	0.1	1.399696
11.120017	0.1	1.401842
11.121683	0.1	1.405060
11.123350	0.1	1.409590
11.125017	0.1	1.414597
11.126683	0.1	1.418948
11.128350	0.1	1.422107
11.130017	0.1	1.424491
11.131683	0.1	1.426995
11.133350	0.1	1.429677
11.135017	0.1	1.432300
11.136683	0.1	1.435042
11.138350	0.1	1.438558
11.140017	0.1	1.442492
11.141683	0.1	1.445830
11.143350	0.1	1.448691
11.145017	0.1	1.452804
11.146683	0.1	1.458526
11.148350	0.1	1.464248
11.150017	0.1	1.468361
11.151683	0.1	1.470745
11.153350	0.1	1.472712
11.155017	0.1	1.475513
11.156683	0.1	1.480162
11.158350	0.1	1.486242
11.160017	0.1	1.492560
11.161683	0.1	1.498163
11.163350	0.1	1.502931
11.165017	0.1	1.507104
11.166683	0.1	1.510859
11.168350	0.1	1.514137
11.170017	0.1	1.516521
11.171683	0.1	1.517415
11.173350	0.1	1.516759
11.175017	0.1	1.514733
11.176683	0.1	1.511693
11.178350	0.1	1.509011
11.180017	0.1	1.508236
11.181683	0.1	1.510143
11.183350	0.1	1.514316
11.185017	0.1	1.519203
11.186683	0.1	1.523376
11.188350	0.1	1.526833
11.190017	0.1	1.529992
11.191683	0.1	1.532436
11.193350	0.1	1.533687
11.195017	0.1	1.534879
11.196683	0.1	1.537621
11.198350	0.1	1.542032
11.200017	0.1	1.546323
11.201683	0.1	1.548827
11.203350	0.1	1.549304
11.205017	0.1	1.548827
11.206683	0.1	1.548946
11.208350	0.1	1.549959
11.210017	0.1	1.551449
11.211683	0.1	1.553059
11.213350	0.1	1.555383
11.215017	0.1	1.559198
11.216683	0.1	1.563907
11.218350	0.1	1.568079
11.220017	0.1	1.570821
11.221683	0.1	1.572549
11.223350	0.1	1.573861
11.225017	0.1	1.575053
11.226683	0.1	1.576126
11.228350	0.1	1.577377
11.230017	0.1	1.579464
11.231683	0.1	1.582563
11.233350	0.1	1.585662
11.235017	0.1	1.587570
11.236683	0.1	1.587451
11.238350	0.1	1.585603
11.240017	0.1	1.582861
11.241683	0.1	1.580477
11.243350	0.1	1.579166
11.245017	0.1	1.579285
11.246683	0.1	1.580536
11.248350	0.1	1.582384
11.250017	0.1	1.583874
11.251683	0.1	1.584172
11.253350	0.1	1.584470
11.255017	0.1	1.585960
11.256683	0.1	1.588404
11.258350	0.1	1.590371
11.260017	0.1	1.590669
11.261683	0.1	1.588583
11.263350	0.1	1.584649
11.265017	0.1	1.580536
11.266683	0.1	1.577973
11.268350	0.1	1.578152
11.270017	0.1	1.580596
11.271683	0.1	1.584053
11.273350	0.1	1.586795
11.275017	0.1	1.587391
11.276683	0.1	1.585364
11.278350	0.1	1.581431
11.280017	0.1	1.577079
11.281683	0.1	1.573265
11.283350	0.1	1.569808
11.285017	0.1	1.566708
11.286683	0.1	1.565099
11.288350	0.1	1.565755
11.290017	0.1	1.567245
11.291683	0.1	1.566947
11.293350	0.1	1.563907
11.295017	0.1	1.559615
11.296683	0.1	1.555979
11.298350	0.1	1.553416
11.300017	0.1	1.551807
11.301683	0.1	1.550973
11.303350	0.1	1.550973
11.305017	0.1	1.551509
11.306683	0.1	1.551628
11.308350	0.1	1.550257
11.310017	0.1	1.547456
11.311683	0.1	1.544178
11.313350	0.1	1.541913
11.315017	0.1	1.541555
11.316683	0.1	1.543284
11.318350	0.1	1.546323
11.320017	0.1	1.549125
11.321683	0.1	1.550377
11.323350	0.1	1.550257
11.325017	0.1	1.550496
11.326683	0.1	1.552343
11.328350	0.1	1.555204
11.330017	0.1	1.557767
11.331683	0.1	1.559258
11.333350	0.1	1.559913
11.335017	0.1	1.559496
11.336683	0.1	1.558006
11.338350	0.1	1.555681
11.340017	0.1	1.552880
11.341683	0.1	1.549840
11.343350	0.1	1.546443
11.345017	0.1	1.542926
11.346683	0.1	1.540244
11.348350	0.1	1.539469
11.350017	0.1	1.540184
11.351683	0.1	1.541138
11.353350	0.1	1.541257
11.355017	0.1	1.540065
11.356683	0.1	1.537919
11.358350	0.1	1.535177
11.360017	0.1	1.532257
11.361683	0.1	1.529753
11.363350	0.1	1.528800
11.365017	0.1	1.529873
11.366683	0.1	1.532614
11.368350	0.1	1.536012
11.370017	0.1	1.539528
11.371683	0.1	1.542270
11.373350	0.1	1.543582
11.375017	0.1	1.543164
11.376683	0.1	1.541913
11.378350	0.1	1.541138
11.380017	0.1	1.541734
11.381683	0.1	1.543462
11.383350	0.1	1.545608
11.385017	0.1	1.546860
11.386683	0.1	1.546443
11.388350	0.1	1.544595
11.390017	0.1	1.542628
11.391683	0.1	1.541674
11.393350	0.1	1.541853
11.395017	0.1	1.542091
11.396683	0.1	1.541615
11.398350	0.1	1.540363
11.400017	0.1	1.539409
11.401683	0.1	1.539946
11.403350	0.1	1.541913
11.405017	0.1	1.543939
11.406683	0.1	1.544595
11.408350	0.1	1.543582
11.410017	0.1	1.541495
11.411683	0.1	1.538634
11.413350	0.1	1.535058
11.415017	0.1	1.530707
11.416683	0.1	1.526177
11.418350	0.1	1.522541
11.420017	0.1	1.520872
11.421683	0.1	1.521170
11.423350	0.1	1.522422
11.425017	0.1	1.523376
11.426683	0.1	1.523614
11.428350	0.1	1.523078
11.430017	0.1	1.521409
11.431683	0.1	1.518786
11.433350	0.1	1.516402
11.435017	0.1	1.515627
11.436683	0.1	1.516521
11.438350	0.1	1.518011
11.440017	0.1	1.519859
11.441683	0.1	1.521885
11.443350	0.1	1.523435
11.445017	0.1	1.523972
11.446683	0.1	1.523912
11.448350	0.1	1.523256
11.450017	0.1	1.521826
11.451683	0.1	1.519799
11.453350	0.1	1.518488
11.455017	0.1	1.519144
11.456683	0.1	1.522064
11.458350	0.1	1.526296
11.460017	0.1	1.530349
11.461683	0.1	1.532972
11.463350	0.1	1.533508
11.465017	0.1	1.532137
11.466683	0.1	1.530528
11.468350	0.1	1.530111
11.470017	0.1	1.531065
11.471683	0.1	1.532734
11.473350	0.1	1.533985
11.475017	0.1	1.533926
11.476683	0.1	1.532912
11.478350	0.1	1.531899
11.480017	0.1	1.530469
11.481683	0.1	1.527310
11.483350	0.1	1.522482
11.485017	0.1	1.517475
11.486683	0.1	1.514018
11.488350	0.1	1.513243
11.490017	0.1	1.515329
11.491683	0.1	1.518965
11.493350	0.1	1.522303
11.495017	0.1	1.523852
11.496683	0.1	1.523614
11.498350	0.1	1.522482
11.500017	0.1	1.522005
11.501683	0.1	1.523078
11.503350	0.1	1.526058
11.505017	0.1	1.530230
11.506683	0.1	1.533866
11.508350	0.1	1.535595
11.510017	0.1	1.535356
11.511683	0.1	1.534104
11.513350	0.1	1.532853
11.515017	0.1	1.531899
11.516683	0.1	1.531065
11.518350	0.1	1.530349
11.520017	0.1	1.529574
11.521683	0.1	1.528382
11.523350	0.1	1.526177
11.525017	0.1	1.523793
11.526683	0.1	1.522601
11.528350	0.1	1.523137
11.530017	0.1	1.524091
11.531683	0.1	1.523554
11.533350	0.1	1.520634
11.535017	0.1	1.516283
11.536683	0.1	1.512826
11.538350	0.1	1.512647
11.540017	0.1	1.515865
11.541683	0.1	1.520574
11.543350	0.1	1.524270
11.545017	0.1	1.525819
11.546683	0.1	1.525283
11.548350	0.1	1.523197
11.550017	0.1	1.520515
11.551683	0.1	1.518309
11.553350	0.1	1.517177
11.555017	0.1	1.516342
11.556683	0.1	1.514196
11.558350	0.1	1.510143
11.560017	0.1	1.505375
11.561683	0.1	1.501381
11.563350	0.1	1.498997
11.565017	0.1	1.498461
11.566683	0.1	1.499355
11.568350	0.1	1.500070
11.570017	0.1	1.499415
11.571683	0.1	1.497150
11.573350	0.1	1.493633
11.575017	0.1	1.489282
11.576683	0.1	1.484096
11.578350	0.1	1.478553
11.580017	0.1	1.473427
11.581683	0.1	1.469553
11.583350	0.1	1.467109
11.585017	0.1	1.466274
11.586683	0.1	1.466572
11.588350	0.1	1.466990
11.590017	0.1	1.466453
11.591683	0.1	1.464486
11.593350	0.1	1.461208
11.595017	0.1	1.457214
11.596683	0.1	1.453281
11.598350	0.1	1.450181
11.600017	0.1	1.447857
11.601683	0.1	1.445294
11.603350	0.1	1.441419
11.605017	0.1	1.435995
11.606683	0.1	1.429379
11.608350	0.1	1.422405
11.610017	0.1	1.416206
11.611683	0.1	1.411080
11.613350	0.1	1.406252
11.615017	0.1	1.401723
11.616683	0.1	1.399279
11.618350	0.1	1.400352
11.620017	0.1	1.403451
11.621683	0.1	1.404584
11.623350	0.1	1.400828
11.625017	0.1	1.392841
11.626683	0.1	1.383483
11.628350	0.1	1.375675
11.630017	0.1	1.371384
11.631683	0.1	1.371145
11.633350	0.1	1.374006
11.635017	0.1	1.378179
11.636683	0.1	1.381695
11.638350	0.1	1.382887
11.640017	0.1	1.380801
11.641683	0.1	1.376152
11.643350	0.1	1.370668
11.645017	0.1	1.366139
11.646683	0.1	1.363099
11.648350	0.1	1.360774
11.650017	0.1	1.358092
11.651683	0.1	1.354396
11.653350	0.1	1.349747
11.655017	0.1	1.345098
11.656683	0.1	1.341641
11.658350	0.1	1.339614
11.660017	0.1	1.338363
11.661683	0.1	1.337230
11.663350	0.1	1.336336
11.665017	0.1	1.335859
11.666683	0.1	1.335502
11.668350	0.1	1.334190
11.670017	0.1	1.331985
11.671683	0.1	1.329720
11.673350	0.1	1.327753
11.675017	0.1	1.325905
11.676683	0.1	1.324296
11.678350	0.1	1.323044
11.680017	0.1	1.321852
11.681683	0.1	1.319885
11.683350	0.1	1.316905
11.685017	0.1	1.314342
11.686683	0.1	1.313388
11.688350	0.1	1.313090
11.690017	0.1	1.311839
11.691683	0.1	1.309037
11.693350	0.1	1.305103
11.695017	0.1	1.300812
11.696683	0.1	1.296997
11.698350	0.1	1.294971
11.700017	0.1	1.295805
11.701683	0.1	1.298845
11.703350	0.1	1.302064
11.705017	0.1	1.303971
11.706683	0.1	1.304150
11.708350	0.1	1.302898
11.710017	0.1	1.300573
11.711683	0.1	1.297057
11.713350	0.1	1.292110
11.715017	0.1	1.286209
11.716683	0.1	1.280725
11.718350	0.1	1.277328
11.720017	0.1	1.277030
11.721683	0.1	1.279175
11.723350	0.1	1.282036
11.725017	0.1	1.283944
11.726683	0.1	1.284599
11.728350	0.1	1.284719
11.730017	0.1	1.285076
11.731683	0.1	1.285911
11.733350	0.1	1.287222
11.735017	0.1	1.288176
11.736683	0.1	1.288056
11.738350	0.1	1.287401
11.740017	0.1	1.287043
11.741683	0.1	1.286626
11.743350	0.1	1.285553
11.745017	0.1	1.284421
11.746683	0.1	1.284301
11.748350	0.1	1.285255
11.750017	0.1	1.286626
11.751683	0.1	1.287401
11.753350	0.1	1.286805
11.755017	0.1	1.284957
11.756683	0.1	1.283109
11.758350	0.1	1.281917
11.760017	0.1	1.280367
11.761683	0.1	1.277387
11.763350	0.1	1.272976
11.765017	0.1	1.268506
11.766683	0.1	1.266062
11.768350	0.1	1.267016
11.770017	0.1	1.271427
11.771683	0.1	1.277924
11.773350	0.1	1.283705
11.775017	0.1	1.286566
11.776683	0.1	1.286089
11.778350	0.1	1.283825
11.780017	0.1	1.281619
11.781683	0.1	1.279831
11.783350	0.1	1.277387
11.785017	0.1	1.273692
11.786683	0.1	1.269996
11.788350	0.1	1.267552
11.790017	0.1	1.266778
11.791683	0.1	1.267850
11.793350	0.1	1.270533
11.795017	0.1	1.273573
11.796683	0.1	1.275361
11.798350	0.1	1.275718
11.800017	0.1	1.275837
11.801683	0.1	1.276612
11.803350	0.1	1.278102
11.805017	0.1	1.279473
11.806683	0.1	1.280248
11.808350	0.1	1.280606
11.810017	0.1	1.281738
11.811683	0.1	1.284182
11.813350	0.1	1.286566
11.815017	0.1	1.286328
11.816683	0.1	1.282692
11.818350	0.1	1.277387
11.820017	0.1	1.273215
11.821683	0.1	1.271725
11.823350	0.1	1.272321
11.825017	0.1	1.273573
11.826683	0.1	1.275361
11.828350	0.1	1.278162
11.830017	0.1	1.281381
11.831683	0.1	1.283646
11.833350	0.1	1.284123
11.835017	0.1	1.282930
11.836683	0.1	1.281202
11.838350	0.1	1.279891
11.840017	0.1	1.279295
11.841683	0.1	1.279712
11.843350	0.1	1.281500
11.845017	0.1	1.284659
11.846683	0.1	1.288354
11.848350	0.1	1.291812
11.850017	0.1	1.294613
11.851683	0.1	1.296401
11.853350	0.1	1.296878
11.855017	0.1	1.295507
11.856683	0.1	1.292944
11.858350	0.1	1.291096
11.860017	0.1	1.291573
11.861683	0.1	1.294553
11.863350	0.1	1.298964
11.865017	0.1	1.303077
11.866683	0.1	1.304805
11.868350	0.1	1.303494
11.870017	0.1	1.300752
11.871683	0.1	1.299381
11.873350	0.1	1.301467
11.875017	0.1	1.306355
11.876683	0.1	1.311421
11.878350	0.1	1.314163
11.880017	0.1	1.314521
11.881683	0.1	1.313806
11.883350	0.1	1.313388
11.885017	0.1	1.313865
11.886683	0.1	1.314461
11.888350	0.1	1.314819
11.890017	0.1	1.315475
11.891683	0.1	1.317442
11.893350	0.1	1.320720
11.895017	0.1	1.324892
11.896683	0.1	1.329601
11.898350	0.1	1.334429
11.900017	0.1	1.337886
11.901683	0.1	1.338303
11.903350	0.1	1.335561
11.905017	0.1	1.331329
11.906683	0.1	1.327813
11.908350	0.1	1.326442
11.910017	0.1	1.327634
11.911683	0.1	1.330853
11.913350	0.1	1.334369
11.915017	0.1	1.336277
11.916683	0.1	1.336396
11.918350	0.1	1.335919
11.920017	0.1	1.336336
11.921683	0.1	1.338303
11.923350	0.1	1.341760
11.925017	0.1	1.346529
11.926683	0.1	1.352251
11.928350	0.1	1.358092
11.930017	0.1	1.363278
11.931683	0.1	1.367271
11.933350	0.1	1.370132
11.935017	0.1	1.371682
11.936683	0.1	1.372099
11.938350	0.1	1.371920
11.940017	0.1	1.372099
11.941683	0.1	1.373470
11.943350	0.1	1.376510
11.945017	0.1	1.380742
11.946683	0.1	1.384854
11.948350	0.1	1.388133
11.950017	0.1	1.390576
11.951683	0.1	1.392603
11.953350	0.1	1.394570
11.955017	0.1	1.397193
11.956683	0.1	1.400828
11.958350	0.1	1.404703
11.960017	0.1	1.407981
11.961683	0.1	1.410246
11.963350	0.1	1.412213
11.965017	0.1	1.414955
11.966683	0.1	1.418829
11.968350	0.1	1.423299
11.970017	0.1	1.427651
11.971683	0.1	1.431346
11.973350	0.1	1.434386
11.975017	0.1	1.437306
11.976683	0.1	1.440644
11.978350	0.1	1.444876
11.980017	0.1	1.449943
11.981683	0.1	1.455188
11.983350	0.1	1.460075
11.985017	0.1	1.464903
11.986683	0.1	1.470208
11.988350	0.1	1.475811
11.990017	0.1	1.481414
11.991683	0.1	1.486600
11.993350	0.1	1.490951
11.995017	0.1	1.494646
11.996683	0.1	1.498520
11.998350	0.1	1.503825
12.000017	0.1	1.510918
12.001683	0.1	1.518548
12.003350	0.1	1.525581
12.005017	0.1	1.531899
12.006683	0.1	1.538456
12.008350	0.1	1.546264
12.010017	0.1	1.555324
12.011683	0.1	1.563847
12.013350	0.1	1.569629
12.015017	0.1	1.571894
12.016683	0.1	1.572490
12.018350	0.1	1.574338
12.020017	0.1	1.578987
12.021683	0.1	1.586080
12.023350	0.1	1.594365
12.025017	0.1	1.602888
12.026683	0.1	1.611233
12.028350	0.1	1.619339
12.030017	0.1	1.627684
12.031683	0.1	1.636505
12.033350	0.1	1.645446
12.035017	0.1	1.654089
12.036683	0.1	1.662076
12.038350	0.1	1.670003
12.040017	0.1	1.678705
12.041683	0.1	1.688957
12.043350	0.1	1.700878
12.045017	0.1	1.713574
12.046683	0.1	1.724959
12.048350	0.1	1.733542
12.050017	0.1	1.740515
12.051683	0.1	1.748681
12.053350	0.1	1.758933
12.055017	0.1	1.769960
12.056683	0.1	1.780450
12.058350	0.1	1.790226
12.060017	0.1	1.799643
12.061683	0.1	1.809120
12.063350	0.1	1.819253
12.065017	0.1	1.830340
12.066683	0.1	1.841903
12.068350	0.1	1.853407
12.070017	0.1	1.864851
12.071683	0.1	1.876593
12.073350	0.1	1.888871
12.075017	0.1	1.901388
12.076683	0.1	1.913607
12.078350	0.1	1.924098
12.080017	0.1	1.931548
12.081683	0.1	1.935721
12.083350	0.1	1.938105
12.085017	0.1	1.940429
12.086683	0.1	1.944423
12.088350	0.1	1.951277
12.090017	0.1	1.960635
12.091683	0.1	1.971007
12.093350	0.1	1.980484
12.095017	0.1	1.987994
12.096683	0.1	1.993895
12.098350	0.1	1.999438
12.100017	0.1	2.005756
12.101683	0.1	2.012789
12.103350	0.1	2.019405
12.105017	0.1	2.024830
12.106683	0.1	2.029061
12.108350	0.1	2.033055
12.110017	0.1	2.037645
12.111683	0.1	2.043009
12.113350	0.1	2.048850
12.115017	0.1	2.055347
12.116683	0.1	2.062738
12.118350	0.1	2.070904
12.120017	0.1	2.078653
12.121683	0.1	2.084792
12.123350	0.1	2.088189
12.125017	0.1	2.089083
12.126683	0.1	2.088845
12.128350	0.1	2.088964
12.130017	0.1	2.089799
12.131683	0.1	2.091289
12.133350	0.1	2.093017
12.135017	0.1	2.094269
12.136683	0.1	2.094746
12.138350	0.1	2.095580
12.140017	0.1	2.097905
12.141683	0.1	2.101481
12.143350	0.1	2.105177
12.145017	0.1	2.107799
12.146683	0.1	2.109051
12.148350	0.1	2.109051
12.150017	0.1	2.108574
12.151683	0.1	2.108157
12.153350	0.1	2.108276
12.155017	0.1	2.109468
12.156683	0.1	2.111912
12.158350	0.1	2.114654
12.160017	0.1	2.115727
12.161683	0.1	2.113581
12.163350	0.1	2.109289
12.165017	0.1	2.105177
12.166683	0.1	2.103090
12.168350	0.1	2.103210
12.170017	0.1	2.104700
12.171683	0.1	2.106547
12.173350	0.1	2.107382
12.175017	0.1	2.105773
12.176683	0.1	2.101660
12.178350	0.1	2.096951
12.180017	0.1	2.094448
12.181683	0.1	2.095163
12.183350	0.1	2.097488
12.185017	0.1	2.098322
12.186683	0.1	2.096117
12.188350	0.1	2.091110
12.190017	0.1	2.084375
12.191683	0.1	2.077103
12.193350	0.1	2.070129
12.195017	0.1	2.063692
12.196683	0.1	2.058089
12.198350	0.1	2.053738
12.200017	0.1	2.050579
12.201683	0.1	2.047658
12.203350	0.1	2.044022
12.205017	0.1	2.039075
12.206683	0.1	2.033293
12.208350	0.1	2.027035
12.210017	0.1	2.019823
12.211683	0.1	2.010822
12.213350	0.1	2.000213
12.215017	0.1	1.989186
12.216683	0.1	1.979530
12.218350	0.1	1.972914
12.220017	0.1	1.969397
12.221683	0.1	1.967669
12.223350	0.1	1.966119
12.225017	0.1	1.963914
12.226683	0.1	1.960814
12.228350	0.1	1.956582
12.230017	0.1	1.951397
12.231683	0.1	1.946092
12.233350	0.1	1.941502
12.235017	0.1	1.938343
12.236683	0.1	1.937032
12.238350	0.1	1.937568
12.240017	0.1	1.938462
12.241683	0.1	1.937449
12.243350	0.1	1.933396
12.245017	0.1	1.927495
12.246683	0.1	1.921773
12.248350	0.1	1.917362
12.250017	0.1	1.913846
12.251683	0.1	1.910508
12.253350	0.1	1.907110
12.255017	0.1	1.904190
12.256683	0.1	1.902580
12.258350	0.1	1.902640
12.260017	0.1	1.904070
12.261683	0.1	1.906216
12.263350	0.1	1.907885
12.265017	0.1	1.907885
12.266683	0.1	1.906097
12.268350	0.1	1.904011
12.270017	0.1	1.903534
12.271683	0.1	1.905441
12.273350	0.1	1.908779
12.275017	0.1	1.911521
12.276683	0.1	1.912475
12.278350	0.1	1.911819
12.280017	0.1	1.911223
12.281683	0.1	1.912296
12.283350	0.1	1.915574
12.285017	0.1	1.920521
12.286683	0.1	1.925945
12.288350	0.1	1.930118
12.290017	0.1	1.931906
12.291683	0.1	1.931727
12.293350	0.1	1.930773
12.295017	0.1	1.929641
12.296683	0.1	1.928449
12.298350	0.1	1.928151
12.300017	0.1	1.930535
12.301683	0.1	1.936376
12.303350	0.1	1.944184
12.305017	0.1	1.951575
12.306683	0.1	1.957774
12.308350	0.1	1.963258
12.310017	0.1	1.967967
12.311683	0.1	1.971603
12.313350	0.1	1.975536
12.315017	0.1	1.981676
12.316683	0.1	1.990020
12.318350	0.1	1.998961
12.320017	0.1	2.007127
12.321683	0.1	2.014041
12.323350	0.1	2.019763
12.325017	0.1	2.024531
12.326683	0.1	2.029002
12.328350	0.1	2.034366
12.330017	0.1	2.041519
12.331683	0.1	2.050400
12.333350	0.1	2.060413
12.335017	0.1	2.070606
12.336683	0.1	2.080262
12.338350	0.1	2.089441
12.340017	0.1	2.098024
12.341683	0.1	2.105296
12.343350	0.1	2.110899
12.345017	0.1	2.115905
12.346683	0.1	2.121925
12.348350	0.1	2.129734
12.350017	0.1	2.139211
12.351683	0.1	2.149463
12.353350	0.1	2.159059
12.355017	0.1	2.167046
12.356683	0.1	2.174139
12.358350	0.1	2.182245
12.360017	0.1	2.192557
12.361683	0.1	2.204418
12.363350	0.1	2.216876
12.365017	0.1	2.228975
12.366683	0.1	2.239466
12.368350	0.1	2.246916
12.370017	0.1	2.251089
12.371683	0.1	2.253890
12.373350	0.1	2.257705
12.375017	0.1	2.263725
12.376683	0.1	2.271533
12.378350	0.1	2.280235
12.380017	0.1	2.289295
12.381683	0.1	2.298117
12.383350	0.1	2.306521
12.385017	0.1	2.314687
12.386683	0.1	2.322257
12.388350	0.1	2.328336
12.390017	0.1	2.332568
12.391683	0.1	2.335370
12.393350	0.1	2.337515
12.395017	0.1	2.339721
12.396683	0.1	2.342522
12.398350	0.1	2.346099
12.400017	0.1	2.349794
12.401683	0.1	2.353668
12.403350	0.1	2.358973
12.405017	0.1	2.366841
12.406683	0.1	2.376855
12.408350	0.1	2.387047
12.410017	0.1	2.395213
12.411683	0.1	2.400637
12.413350	0.1	2.404690
12.415017	0.1	2.408624
12.416683	0.1	2.412200
12.418350	0.1	2.414048
12.420017	0.1	2.413631
12.421683	0.1	2.411962
12.423350	0.1	2.410948
12.425017	0.1	2.412021
12.426683	0.1	2.415538
12.428350	0.1	2.420724
12.430017	0.1	2.426624
12.431683	0.1	2.432704
12.433350	0.1	2.438605
12.435017	0.1	2.444029
12.436683	0.1	2.448917
12.438350	0.1	2.453447
12.440017	0.1	2.457678
12.441683	0.1	2.460838
12.443350	0.1	2.462685
12.445017	0.1	2.464295
12.446683	0.1	2.466560
12.448350	0.1	2.468825
12.450017	0.1	2.470195
12.451683	0.1	2.470732
12.453350	0.1	2.471090
12.455017	0.1	2.471268
12.456683	0.1	2.471090
12.458350	0.1	2.470791
12.460017	0.1	2.470911
12.461683	0.1	2.471626
12.463350	0.1	2.473056
12.465017	0.1	2.475381
12.466683	0.1	2.478182
12.468350	0.1	2.480507
12.470017	0.1	2.481580
12.471683	0.1	2.481640
12.473350	0.1	2.481401
12.475017	0.1	2.480865
12.476683	0.1	2.479434
12.478350	0.1	2.477050
12.480017	0.1	2.474547
12.481683	0.1	2.472580
12.483350	0.1	2.470672
12.485017	0.1	2.467811
12.486683	0.1	2.463460
12.488350	0.1	2.457738
12.490017	0.1	2.451480
12.491683	0.1	2.446175
12.493350	0.1	2.443314
12.495017	0.1	2.443075
12.496683	0.1	2.443791
12.498350	0.1	2.443314
12.500017	0.1	2.440989
12.501683	0.1	2.436519
12.503350	0.1	2.429485
12.505017	0.1	2.420604
12.506683	0.1	2.412081
12.508350	0.1	2.406359
12.510017	0.1	2.404034
12.511683	0.1	2.403379
12.513350	0.1	2.401471
12.515017	0.1	2.397001
12.516683	0.1	2.390921
12.518350	0.1	2.384544
12.520017	0.1	2.377927
12.521683	0.1	2.369940
12.523350	0.1	2.359986
12.525017	0.1	2.348960
12.526683	0.1	2.339423
12.528350	0.1	2.333939
12.530017	0.1	2.332747
12.531683	0.1	2.333462
12.533350	0.1	2.333522
12.535017	0.1	2.331853
12.536683	0.1	2.328575
12.538350	0.1	2.324224
12.540017	0.1	2.319276
12.541683	0.1	2.313554
12.543350	0.1	2.307296
12.545017	0.1	2.301276
12.546683	0.1	2.295673
12.548350	0.1	2.289891
12.550017	0.1	2.284229
12.551683	0.1	2.279222
12.553350	0.1	2.274692
12.555017	0.1	2.269745
12.556683	0.1	2.263606
12.558350	0.1	2.256155
12.560017	0.1	2.248228
12.561683	0.1	2.241433
12.563350	0.1	2.237499
12.565017	0.1	2.236605
12.566683	0.1	2.237260
12.568350	0.1	2.237916
12.570017	0.1	2.237976
12.571683	0.1	2.237082
12.573350	0.1	2.234697
12.575017	0.1	2.230525
12.576683	0.1	2.225459
12.578350	0.1	2.220869
12.580017	0.1	2.217591
12.581683	0.1	2.215624
12.583350	0.1	2.214491
12.585017	0.1	2.213419
12.586683	0.1	2.211690
12.588350	0.1	2.208650
12.590017	0.1	2.205253
12.591683	0.1	2.203167
12.593350	0.1	2.203167
12.595017	0.1	2.204418
12.596683	0.1	2.205372
12.598350	0.1	2.204597
12.600017	0.1	2.201378
12.601683	0.1	2.196014
12.603350	0.1	2.189994
12.605017	0.1	2.185047
12.606683	0.1	2.182007
12.608350	0.1	2.181053
12.610017	0.1	2.181351
12.611683	0.1	2.181649
12.613350	0.1	2.180576
12.615017	0.1	2.177596
12.616683	0.1	2.172649
12.618350	0.1	2.166271
12.620017	0.1	2.160132
12.621683	0.1	2.156377
12.623350	0.1	2.155483
12.625017	0.1	2.155721
12.626683	0.1	2.154827
12.628350	0.1	2.152562
12.630017	0.1	2.149999
12.631683	0.1	2.147377
12.633350	0.1	2.143681
12.635017	0.1	2.137900
12.636683	0.1	2.130211
12.638350	0.1	2.121985
12.640017	0.1	2.115309
12.641683	0.1	2.111733
12.643350	0.1	2.110660
12.645017	0.1	2.109945
12.646683	0.1	2.107799
12.648350	0.1	2.103865
12.650017	0.1	2.099514
12.651683	0.1	2.096176
12.653350	0.1	2.093852
12.655017	0.1	2.091348
12.656683	0.1	2.087951
12.658350	0.1	2.083779
12.660017	0.1	2.079487
12.661683	0.1	2.075315
12.663350	0.1	2.070606
12.665017	0.1	2.064705
12.666683	0.1	2.058387
12.668350	0.1	2.053201
12.670017	0.1	2.050221
12.671683	0.1	2.049029
12.673350	0.1	2.047956
12.675017	0.1	2.045572
12.676683	0.1	2.040684
12.678350	0.1	2.033293
12.680017	0.1	2.025068
12.681683	0.1	2.018213
12.683350	0.1	2.013922
12.685017	0.1	2.011657
12.686683	0.1	2.010524
12.688350	0.1	2.009988
12.690017	0.1	2.009750
12.691683	0.1	2.009928
12.693350	0.1	2.010703
12.695017	0.1	2.011240
12.696683	0.1	2.010405
12.698350	0.1	2.007842
12.700017	0.1	2.004564
12.701683	0.1	2.001584
12.703350	0.1	1.999259
12.705017	0.1	1.997531
12.706683	0.1	1.995802
12.708350	0.1	1.992941
12.710017	0.1	1.988351
12.711683	0.1	1.983464
12.713350	0.1	1.980603
12.715017	0.1	1.981318
12.716683	0.1	1.985133
12.718350	0.1	1.989722
12.720017	0.1	1.992583
12.721683	0.1	1.991928
12.723350	0.1	1.988530
12.725017	0.1	1.984537
12.726683	0.1	1.981676
12.728350	0.1	1.980484
12.730017	0.1	1.980305
12.731683	0.1	1.979411
12.733350	0.1	1.977027
12.735017	0.1	1.974523
12.736683	0.1	1.973868
12.738350	0.1	1.975656
12.740017	0.1	1.979053
12.741683	0.1	1.982808
12.743350	0.1	1.986146
12.745017	0.1	1.989305
12.746683	0.1	1.992762
12.748350	0.1	1.996338
12.750017	0.1	1.998961
12.751683	0.1	1.999140
12.753350	0.1	1.996398
12.755017	0.1	1.991451
12.756683	0.1	1.986683
12.758350	0.1	1.984477
12.760017	0.1	1.985848
12.761683	0.1	1.990020
12.763350	0.1	1.995206
12.765017	0.1	1.999617
12.766683	0.1	2.002239
12.768350	0.1	2.003312
12.770017	0.1	2.004445
12.771683	0.1	2.007067
12.773350	0.1	2.011418
12.775017	0.1	2.016544
12.776683	0.1	2.021313
12.778350	0.1	2.024949
12.780017	0.1	2.027750
12.781683	0.1	2.030909
12.783350	0.1	2.035022
12.785017	0.1	2.039671
12.786683	0.1	2.043784
12.788350	0.1	2.046466
12.790017	0.1	2.048433
12.791683	0.1	2.051294
12.793350	0.1	2.056003
12.795017	0.1	2.062380
12.796683	0.1	2.068818
12.798350	0.1	2.073884
12.800017	0.1	2.077580
12.801683	0.1	2.081514
12.803350	0.1	2.087474
12.805017	0.1	2.096176
12.806683	0.1	2.106369
12.808350	0.1	2.116799
12.810017	0.1	2.126336
12.811683	0.1	2.134085
12.813350	0.1	2.139688
12.815017	0.1	2.144098
12.816683	0.1	2.148450
12.818350	0.1	2.152980
12.820017	0.1	2.157211
12.821683	0.1	2.160907
12.823350	0.1	2.164900
12.825017	0.1	2.170146
12.826683	0.1	2.177417
12.828350	0.1	2.186597
12.830017	0.1	2.196849
12.831683	0.1	2.207160
12.833350	0.1	2.217710
12.835017	0.1	2.228916
12.836683	0.1	2.240121
12.838350	0.1	2.249837
12.840017	0.1	2.257645
12.841683	0.1	2.264738
12.843350	0.1	2.272844
12.845017	0.1	2.284229
12.846683	0.1	2.300382
12.848350	0.1	2.320409
12.850017	0.1	2.340973
12.851683	0.1	2.358735
12.853350	0.1	2.372980
12.855017	0.1	2.384901
12.856683	0.1	2.396286
12.858350	0.1	2.408505
12.860017	0.1	2.421856
12.861683	0.1	2.435208
12.863350	0.1	2.447307
12.865017	0.1	2.458632
12.866683	0.1	2.470553
12.868350	0.1	2.484322
12.870017	0.1	2.500236
12.871683	0.1	2.517402
12.873350	0.1	2.534509
12.875017	0.1	2.551675
12.876683	0.1	2.570272
12.878350	0.1	2.591193
12.880017	0.1	2.613604
12.881683	0.1	2.636552
12.883350	0.1	2.659261
12.885017	0.1	2.680957
12.886683	0.1	2.700687
12.888350	0.1	2.718568
12.890017	0.1	2.735377
12.891683	0.1	2.752602
12.893350	0.1	2.771080
12.895017	0.1	2.790213
12.896683	0.1	2.808929
12.898350	0.1	2.826154
12.900017	0.1	2.842069
12.901683	0.1	2.858639
12.903350	0.1	2.877176
12.905017	0.1	2.896726
12.906683	0.1	2.915561
12.908350	0.1	2.933324
12.910017	0.1	2.951026
12.911683	0.1	2.969086
12.913350	0.1	2.986133
12.915017	0.1	3.000677
12.916683	0.1	3.013194
12.918350	0.1	3.025234
12.920017	0.1	3.037393
12.921683	0.1	3.048897
12.923350	0.1	3.059328
12.925017	0.1	3.069043
12.926683	0.1	3.078461
12.928350	0.1	3.087580
12.930017	0.1	3.096044
12.931683	0.1	3.103852
12.933350	0.1	3.111303
12.935017	0.1	3.118754
12.936683	0.1	3.126681
12.938350	0.1	3.135145
12.940017	0.1	3.143311
12.941683	0.1	3.150106
12.943350	0.1	3.154993
12.945017	0.1	3.158570
12.946683	0.1	3.162027
12.948350	0.1	3.166080
12.950017	0.1	3.170014
12.951683	0.1	3.173053
12.953350	0.1	3.175318
12.955017	0.1	3.177464
12.956683	0.1	3.179729
12.958350	0.1	3.182590
12.960017	0.1	3.186405
12.961683	0.1	3.190458
12.963350	0.1	3.193915
12.965017	0.1	3.196120
12.966683	0.1	3.197074
12.968350	0.1	3.197313
12.970017	0.1	3.197253
12.971683	0.1	3.196418
12.973350	0.1	3.194630
12.975017	0.1	3.192127
12.976683	0.1	3.189504
12.978350	0.1	3.187478
12.980017	0.1	3.186107
12.981683	0.1	3.184855
12.983350	0.1	3.183007
12.985017	0.1	3.179729
12.986683	0.1	3.174722
12.988350	0.1	3.168047
12.990017	0.1	3.160000
12.991683	0.1	3.150404
12.993350	0.1	3.139258
12.995017	0.1	3.126919
12.996683	0.1	3.113568
12.998350	0.1	3.099919
13.000017	0.1	3.086448
13.001683	0.1	3.073454
13.003350	0.1	3.060460
13.005017	0.1	3.046751
13.006683	0.1	3.031612
13.008350	0.1	3.014445
13.010017	0.1	2.995253
13.011683	0.1	2.974451
13.013350	0.1	2.952814
13.015017	0.1	2.931416
13.016683	0.1	2.911151
13.018350	0.1	2.891720
13.020017	0.1	2.871335
13.021683	0.1	2.848685
13.023350	0.1	2.823651
13.025017	0.1	2.796889
13.026683	0.1	2.770126
13.028350	0.1	2.745211
13.030017	0.1	2.722919
13.031683	0.1	2.702356
13.033350	0.1	2.681971
13.035017	0.1	2.660513
13.036683	0.1	2.637983
13.038350	0.1	2.614856
13.040017	0.1	2.591551
13.041683	0.1	2.568722
13.043350	0.1	2.546549
13.045017	0.1	2.524257
13.046683	0.1	2.500892
13.048350	0.1	2.476394
13.050017	0.1	2.451658
13.051683	0.1	2.426744
13.053350	0.1	2.401710
13.055017	0.1	2.377689
13.056683	0.1	2.356291
13.058350	0.1	2.337873
13.060017	0.1	2.321482
13.061683	0.1	2.305508
13.063350	0.1	2.288818
13.065017	0.1	2.270818
13.066683	0.1	2.251625
13.068350	0.1	2.231717
13.070017	0.1	2.212703
13.071683	0.1	2.196074
13.073350	0.1	2.181947
13.075017	0.1	2.169728
13.076683	0.1	2.158880
13.078350	0.1	2.149582
13.080017	0.1	2.142668
13.081683	0.1	2.138317
13.083350	0.1	2.136111
13.085017	0.1	2.134860
13.086683	0.1	2.133548
13.088350	0.1	2.130807
13.090017	0.1	2.125979
13.091683	0.1	2.119959
13.093350	0.1	2.114117
13.095017	0.1	2.108932
13.096683	0.1	2.104342
13.098350	0.1	2.100051
13.100017	0.1	2.095997
13.101683	0.1	2.092302
13.103350	0.1	2.088964
13.105017	0.1	2.085865
13.106683	0.1	2.083182
13.108350	0.1	2.081812
13.110017	0.1	2.082646
13.111683	0.1	2.085209
13.113350	0.1	2.088070
13.115017	0.1	2.090156
13.116683	0.1	2.091408
13.118350	0.1	2.092421
13.120017	0.1	2.093911
13.121683	0.1	2.095819
13.123350	0.1	2.097368
13.125017	0.1	2.098203
13.126683	0.1	2.098560
13.128350	0.1	2.098858
13.130017	0.1	2.100110
13.131683	0.1	2.103508
13.133350	0.1	2.109468
13.135017	0.1	2.116919
13.136683	0.1	2.123773
13.138350	0.1	2.129138
13.140017	0.1	2.133668
13.141683	0.1	2.137661
13.143350	0.1	2.140820
13.145017	0.1	2.142847
13.146683	0.1	2.144277
13.148350	0.1	2.146244
13.150017	0.1	2.148926
13.151683	0.1	2.151430
13.153350	0.1	2.152860
13.155017	0.1	2.154291
13.156683	0.1	2.157867
13.158350	0.1	2.164543
13.160017	0.1	2.173364
13.161683	0.1	2.182365
13.163350	0.1	2.189994
13.165017	0.1	2.195478
13.166683	0.1	2.198875
13.168350	0.1	2.200902
13.170017	0.1	2.202869
13.171683	0.1	2.206385
13.173350	0.1	2.212107
13.175017	0.1	2.219021
13.176683	0.1	2.225220
13.178350	0.1	2.229154
13.180017	0.1	2.230883
13.181683	0.1	2.231479
13.183350	0.1	2.232194
13.185017	0.1	2.233446
13.186683	0.1	2.235890
13.188350	0.1	2.240181
13.190017	0.1	2.246320
13.191683	0.1	2.253294
13.193350	0.1	2.260268
13.195017	0.1	2.267242
13.196683	0.1	2.273679
13.198350	0.1	2.278686
13.200017	0.1	2.282798
13.201683	0.1	2.288044
13.203350	0.1	2.295494
13.205017	0.1	2.304793
13.206683	0.1	2.314448
13.208350	0.1	2.322495
13.210017	0.1	2.327919
13.211683	0.1	2.331376
13.213350	0.1	2.334118
13.215017	0.1	2.336860
13.216683	0.1	2.340198
13.218350	0.1	2.344906
13.220017	0.1	2.351046
13.221683	0.1	2.357543
13.223350	0.1	2.363384
13.225017	0.1	2.368391
13.226683	0.1	2.373099
13.228350	0.1	2.378404
13.230017	0.1	2.384722
13.231683	0.1	2.391875
13.233350	0.1	2.398610
13.235017	0.1	2.403200
13.236683	0.1	2.404988
13.238350	0.1	2.405107
13.240017	0.1	2.405346
13.241683	0.1	2.407015
13.243350	0.1	2.409816
13.245017	0.1	2.412856
13.246683	0.1	2.415598
13.248350	0.1	2.418518
13.250017	0.1	2.423167
13.251683	0.1	2.430082
13.253350	0.1	2.438009
13.255017	0.1	2.445102
13.256683	0.1	2.449811
13.258350	0.1	2.451897
13.260017	0.1	2.452612
13.261683	0.1	2.453804
13.263350	0.1	2.456963
13.265017	0.1	2.462149
13.266683	0.1	2.467871
13.268350	0.1	2.472699
13.270017	0.1	2.476573
13.271683	0.1	2.479851
13.273350	0.1	2.482832
13.275017	0.1	2.485812
13.276683	0.1	2.489269
13.278350	0.1	2.493620
13.280017	0.1	2.499163
13.281683	0.1	2.505899
13.283350	0.1	2.513588
13.285017	0.1	2.522051
13.286683	0.1	2.530694
13.288350	0.1	2.538264
13.290017	0.1	2.543867
13.291683	0.1	2.548218
13.293350	0.1	2.552867
13.295017	0.1	2.559066
13.296683	0.1	2.567351
13.298350	0.1	2.576590
13.300017	0.1	2.584696
13.301683	0.1	2.590835
13.303350	0.1	2.596736
13.305017	0.1	2.605021
13.306683	0.1	2.616525
13.308350	0.1	2.629757
13.310017	0.1	2.642453
13.311683	0.1	2.653122
13.313350	0.1	2.661646
13.315017	0.1	2.668858
13.316683	0.1	2.676189
13.318350	0.1	2.684474
13.320017	0.1	2.694070
13.321683	0.1	2.705157
13.323350	0.1	2.718091
13.325017	0.1	2.732575
13.326683	0.1	2.748013
13.328350	0.1	2.763689
13.330017	0.1	2.779067
13.331683	0.1	2.793431
13.333350	0.1	2.806366
13.335017	0.1	2.818108
13.336683	0.1	2.829611
13.338350	0.1	2.842069
13.340017	0.1	2.856136
13.341683	0.1	2.871692
13.343350	0.1	2.888739
13.345017	0.1	2.907157
13.346683	0.1	2.926827
13.348350	0.1	2.947867
13.350017	0.1	2.970278
13.351683	0.1	2.993524
13.353350	0.1	3.016770
13.355017	0.1	3.039301
13.356683	0.1	3.060997
13.358350	0.1	3.082276
13.360017	0.1	3.104449
13.361683	0.1	3.127933
13.363350	0.1	3.152311
13.365017	0.1	3.177464
13.366683	0.1	3.204167
13.368350	0.1	3.233314
13.370017	0.1	3.264725
13.371683	0.1	3.297270
13.373350	0.1	3.330052
13.375017	0.1	3.363073
13.376683	0.1	3.397227
13.378350	0.1	3.433347
13.380017	0.1	3.470838
13.381683	0.1	3.508628
13.383350	0.1	3.546119
13.385017	0.1	3.583849
13.386683	0.1	3.622353
13.388350	0.1	3.661931
13.390017	0.1	3.702283
13.391683	0.1	3.743589
13.393350	0.1	3.786326
13.395017	0.1	3.829837
13.396683	0.1	3.873110
13.398350	0.1	3.915787
13.400017	0.1	3.958643
13.401683	0.1	4.002571
13.403350	0.1	4.047990
13.405017	0.1	4.095495
13.406683	0.1	4.145503
13.408350	0.1	4.197538
13.410017	0.1	4.249871
13.411683	0.1	4.299939
13.413350	0.1	4.345835
13.415017	0.1	4.388392
13.416683	0.1	4.430473
13.418350	0.1	4.474640
13.420017	0.1	4.521013
13.421683	0.1	4.568100
13.423350	0.1	4.614473
13.425017	0.1	4.659355
13.426683	0.1	4.701913
13.428350	0.1	4.742205
13.430017	0.1	4.781187
13.431683	0.1	4.819572
13.433350	0.1	4.857123
13.435017	0.1	4.893303
13.436683	0.1	4.928053
13.438350	0.1	4.962027
13.440017	0.1	4.996002
13.441683	0.1	5.030454
13.443350	0.1	5.064845
13.445017	0.1	5.097211
13.446683	0.1	5.125642
13.448350	0.1	5.149782
13.450017	0.1	5.170942
13.451683	0.1	5.190373
13.453350	0.1	5.208671
13.455017	0.1	5.226732
13.456683	0.1	5.245209
13.458350	0.1	5.263329
13.460017	0.1	5.279720
13.461683	0.1	5.293906
13.463350	0.1	5.306721
13.465017	0.1	5.319178
13.466683	0.1	5.330861
13.468350	0.1	5.340040
13.470017	0.1	5.345822
13.471683	0.1	5.349279
13.473350	0.1	5.352438
13.475017	0.1	5.356133
13.476683	0.1	5.359769
13.478350	0.1	5.362809
13.480017	0.1	5.365610
13.481683	0.1	5.368889
13.483350	0.1	5.372405
13.485017	0.1	5.374909
13.486683	0.1	5.375147
13.488350	0.1	5.372644
13.490017	0.1	5.367518
13.491683	0.1	5.361021
13.493350	0.1	5.354464
13.495017	0.1	5.347967
13.496683	0.1	5.340517
13.498350	0.1	5.331576
13.500017	0.1	5.321324
13.501683	0.1	5.309820
13.503350	0.1	5.296588
13.505017	0.1	5.281151
13.506683	0.1	5.263985
13.508350	0.1	5.246163
13.510017	0.1	5.227804
13.511683	0.1	5.208612
13.513350	0.1	5.188823
13.515017	0.1	5.168200
13.516683	0.1	5.146385
13.518350	0.1	5.123854
13.520017	0.1	5.101264
13.521683	0.1	5.078972
13.523350	0.1	5.056084
13.525017	0.1	5.031288
13.526683	0.1	5.003810
13.528350	0.1	4.974008
13.530017	0.1	4.942715
13.531683	0.1	4.910171
13.533350	0.1	4.875779
13.535017	0.1	4.838884
13.536683	0.1	4.799724
13.538350	0.1	4.759074
13.540017	0.1	4.717231
13.541683	0.1	4.674793
13.543350	0.1	4.632414
13.545017	0.1	4.590035
13.546683	0.1	4.546941
13.548350	0.1	4.502654
13.550017	0.1	4.458010
13.551683	0.1	4.413784
13.553350	0.1	4.369498
13.555017	0.1	4.324436
13.556683	0.1	4.277826
13.558350	0.1	4.230023
13.560017	0.1	4.182041
13.561683	0.1	4.134536
13.563350	0.1	4.087150
13.565017	0.1	4.038692
13.566683	0.1	3.988087
13.568350	0.1	3.935278
13.570017	0.1	3.882110
13.571683	0.1	3.830672
13.573350	0.1	3.781378
13.575017	0.1	3.732980
13.576683	0.1	3.684521
13.578350	0.1	3.636718
13.580017	0.1	3.590763
13.581683	0.1	3.546655
13.583350	0.1	3.503561
13.585017	0.1	3.460765
13.586683	0.1	3.417552
13.588350	0.1	3.372908
13.590017	0.1	3.327131
13.591683	0.1	3.282428
13.593350	0.1	3.241241
13.595017	0.1	3.204107
13.596683	0.1	3.169894
13.598350	0.1	3.137291
13.600017	0.1	3.105283
13.601683	0.1	3.073752
13.603350	0.1	3.043294
13.605017	0.1	3.013909
13.606683	0.1	2.985001
13.608350	0.1	2.956689
13.610017	0.1	2.929747
13.611683	0.1	2.904892
13.613350	0.1	2.881766
13.615017	0.1	2.858222
13.616683	0.1	2.832890
13.618350	0.1	2.806842
13.620017	0.1	2.782047
13.621683	0.1	2.759099
13.623350	0.1	2.736926
13.625017	0.1	2.714932
13.626683	0.1	2.693236
13.628350	0.1	2.672851
13.630017	0.1	2.654910
13.631683	0.1	2.640128
13.633350	0.1	2.628207
13.635017	0.1	2.618253
13.636683	0.1	2.608895
13.638350	0.1	2.598763
13.640017	0.1	2.587021
13.641683	0.1	2.573967
13.643350	0.1	2.561093
13.645017	0.1	2.549350
13.646683	0.1	2.538145
13.648350	0.1	2.526283
13.650017	0.1	2.514184
13.651683	0.1	2.503336
13.653350	0.1	2.494991
13.655017	0.1	2.489388
13.656683	0.1	2.485216
13.658350	0.1	2.480567
13.660017	0.1	2.474189
13.661683	0.1	2.466738
13.663350	0.1	2.459407
13.665017	0.1	2.453149
13.666683	0.1	2.447903
13.668350	0.1	2.443075
13.670017	0.1	2.438128
13.671683	0.1	2.433002
13.673350	0.1	2.428115
13.675017	0.1	2.423883
13.676683	0.1	2.420664
13.678350	0.1	2.418637
13.680017	0.1	2.417743
13.681683	0.1	2.417505
13.683350	0.1	2.416790
13.685017	0.1	2.414465
13.686683	0.1	2.410233
13.688350	0.1	2.404750
13.690017	0.1	2.399326
13.691683	0.1	2.395213
13.693350	0.1	2.392709
13.695017	0.1	2.391577
13.696683	0.1	2.391935
13.698350	0.1	2.393603
13.700017	0.1	2.395630
13.701683	0.1	2.397239
13.703350	0.1	2.398372
13.705017	0.1	2.399922
13.706683	0.1	2.402365
13.708350	0.1	2.404988
13.710017	0.1	2.406776
13.711683	0.1	2.407789
13.713350	0.1	2.408624
13.715017	0.1	2.409518
13.716683	0.1	2.410650
13.718350	0.1	2.412260
13.720017	0.1	2.414763
13.721683	0.1	2.417684
13.723350	0.1	2.420068
13.725017	0.1	2.420664
13.726683	0.1	2.419353
13.728350	0.1	2.417207
13.730017	0.1	2.415598
13.731683	0.1	2.416015
13.733350	0.1	2.418995
13.735017	0.1	2.423763
13.736683	0.1	2.428472
13.738350	0.1	2.432108
13.740017	0.1	2.435863
13.741683	0.1	2.441287
13.743350	0.1	2.448142
13.745017	0.1	2.454519
13.746683	0.1	2.458215
13.748350	0.1	2.459526
13.750017	0.1	2.460182
13.751683	0.1	2.462089
13.753350	0.1	2.465844
13.755017	0.1	2.471030
13.756683	0.1	2.475917
13.758350	0.1	2.478719
13.760017	0.1	2.479077
13.761683	0.1	2.478123
13.763350	0.1	2.477646
13.765017	0.1	2.478600
13.766683	0.1	2.480924
13.768350	0.1	2.483785
13.770017	0.1	2.486587
13.771683	0.1	2.489627
13.773350	0.1	2.492845
13.775017	0.1	2.496481
13.776683	0.1	2.501130
13.778350	0.1	2.507270
13.780017	0.1	2.514661
13.781683	0.1	2.522767
13.783350	0.1	2.531052
13.785017	0.1	2.538622
13.786683	0.1	2.544344
13.788350	0.1	2.547860
13.790017	0.1	2.549172
13.791683	0.1	2.548814
13.793350	0.1	2.548278
13.795017	0.1	2.548874
13.796683	0.1	2.551198
13.798350	0.1	2.555132
13.800017	0.1	2.560139
13.801683	0.1	2.565384
13.803350	0.1	2.569795
13.805017	0.1	2.572715
13.806683	0.1	2.574623
13.808350	0.1	2.576292
13.810017	0.1	2.578795
13.811683	0.1	2.583146
13.813350	0.1	2.590060
13.815017	0.1	2.598763
13.816683	0.1	2.606809
13.818350	0.1	2.612412
13.820017	0.1	2.615452
13.821683	0.1	2.617181
13.823350	0.1	2.619565
13.825017	0.1	2.623022
13.826683	0.1	2.625764
13.828350	0.1	2.626181
13.830017	0.1	2.625346
13.831683	0.1	2.625108
13.833350	0.1	2.626300
13.835017	0.1	2.628505
13.836683	0.1	2.630890
13.838350	0.1	2.632559
13.840017	0.1	2.633333
13.841683	0.1	2.633810
13.843350	0.1	2.635837
13.845017	0.1	2.640486
13.846683	0.1	2.646566
13.848350	0.1	2.651274
13.850017	0.1	2.652764
13.851683	0.1	2.651870
13.853350	0.1	2.650023
13.855017	0.1	2.648056
13.856683	0.1	2.646983
13.858350	0.1	2.647340
13.860017	0.1	2.648592
13.861683	0.1	2.649129
13.863350	0.1	2.648533
13.865017	0.1	2.647102
13.866683	0.1	2.645433
13.868350	0.1	2.644181
13.870017	0.1	2.644360
13.871683	0.1	2.646327
13.873350	0.1	2.649248
13.875017	0.1	2.651513
13.876683	0.1	2.651811
13.878350	0.1	2.650142
13.880017	0.1	2.647996
13.881683	0.1	2.647519
13.883350	0.1	2.650261
13.885017	0.1	2.655387
13.886683	0.1	2.659679
13.888350	0.1	2.660036
13.890017	0.1	2.656579
13.891683	0.1	2.651751
13.893350	0.1	2.647579
13.895017	0.1	2.644539
13.896683	0.1	2.643049
13.898350	0.1	2.643943
13.900017	0.1	2.647817
13.901683	0.1	2.654135
13.903350	0.1	2.661169
13.905017	0.1	2.666772
13.906683	0.1	2.669692
13.908350	0.1	2.670646
13.910017	0.1	2.671063
13.911683	0.1	2.671838
13.913350	0.1	2.673090
13.915017	0.1	2.674878
13.916683	0.1	2.677143
13.918350	0.1	2.679229
13.920017	0.1	2.680659
13.921683	0.1	2.680779
13.923350	0.1	2.679467
13.925017	0.1	2.678096
13.926683	0.1	2.678991
13.928350	0.1	2.682924
13.930017	0.1	2.688468
13.931683	0.1	2.692819
13.933350	0.1	2.694130
13.935017	0.1	2.692223
13.936683	0.1	2.687693
13.938350	0.1	2.681971
13.940017	0.1	2.677441
13.941683	0.1	2.675951
13.943350	0.1	2.678335
13.945017	0.1	2.683640
13.946683	0.1	2.690137
13.948350	0.1	2.696395
13.950017	0.1	2.702058
13.951683	0.1	2.707005
13.953350	0.1	2.710998
13.955017	0.1	2.713382
13.956683	0.1	2.713978
13.958350	0.1	2.713502
13.960017	0.1	2.712965
13.961683	0.1	2.713442
13.963350	0.1	2.715409
13.965017	0.1	2.718806
13.966683	0.1	2.723158
13.968350	0.1	2.728224
13.970017	0.1	2.733827
13.971683	0.1	2.739489
13.973350	0.1	2.744436
13.975017	0.1	2.748430
13.976683	0.1	2.751887
13.978350	0.1	2.755284
13.980017	0.1	2.758682
13.981683	0.1	2.761781
13.983350	0.1	2.764166
13.985017	0.1	2.766311
13.986683	0.1	2.769530
13.988350	0.1	2.774835
13.990017	0.1	2.781511
13.991683	0.1	2.787769
13.993350	0.1	2.792597
13.995017	0.1	2.796173
13.996683	0.1	2.799034
13.998350	0.1	2.801418
14.000017	0.1	2.803624
14.001683	0.1	2.805591
14.003350	0.1	2.807439
14.005017	0.1	2.809823
14.006683	0.1	2.813339
14.008350	0.1	2.818644
14.010017	0.1	2.825499
14.011683	0.1	2.833367
14.013350	0.1	2.841175
14.015017	0.1	2.847791
14.016683	0.1	2.852202
14.018350	0.1	2.854884
14.020017	0.1	2.857089
14.021683	0.1	2.859593
14.023350	0.1	2.862215
14.025017	0.1	2.865017
14.026683	0.1	2.868772
14.028350	0.1	2.874136
14.030017	0.1	2.881169
14.031683	0.1	2.888680
14.033350	0.1	2.894998
14.035017	0.1	2.898932
14.036683	0.1	2.900660
14.038350	0.1	2.901554
14.040017	0.1	2.904058
14.041683	0.1	2.910376
14.043350	0.1	2.920985
14.045017	0.1	2.933264
14.046683	0.1	2.944291
14.048350	0.1	2.953649
14.050017	0.1	2.962947
14.051683	0.1	2.973378
14.053350	0.1	2.984405
14.055017	0.1	2.995014
14.056683	0.1	3.004015
14.058350	0.1	3.011048
14.060017	0.1	3.016412
14.061683	0.1	3.020764
14.063350	0.1	3.025413
14.065017	0.1	3.031969
14.066683	0.1	3.041625
14.068350	0.1	3.054023
14.070017	0.1	3.067017
14.071683	0.1	3.078222
14.073350	0.1	3.087223
14.075017	0.1	3.096044
14.076683	0.1	3.106475
14.078350	0.1	3.117800
14.080017	0.1	3.127754
14.081683	0.1	3.135503
14.083350	0.1	3.142476
14.085017	0.1	3.150523
14.086683	0.1	3.160060
14.088350	0.1	3.170312
14.090017	0.1	3.179848
14.091683	0.1	3.188372
14.093350	0.1	3.196299
14.095017	0.1	3.203571
14.096683	0.1	3.210128
14.098350	0.1	3.216565
14.100017	0.1	3.223419
14.101683	0.1	3.231466
14.103350	0.1	3.240884
14.105017	0.1	3.251314
14.106683	0.1	3.262162
14.108350	0.1	3.272653
14.110017	0.1	3.281415
14.111683	0.1	3.287673
14.113350	0.1	3.292203
14.115017	0.1	3.295958
14.116683	0.1	3.299833
14.118350	0.1	3.304541
14.120017	0.1	3.310800
14.121683	0.1	3.318191
14.123350	0.1	3.325463
14.125017	0.1	3.331661
14.126683	0.1	3.336907
14.128350	0.1	3.342629
14.130017	0.1	3.349602
14.131683	0.1	3.357589
14.133350	0.1	3.365755
14.135017	0.1	3.373563
14.136683	0.1	3.380597
14.138350	0.1	3.386677
14.140017	0.1	3.392399
14.141683	0.1	3.398478
14.143350	0.1	3.404856
14.145017	0.1	3.411174
14.146683	0.1	3.417075
14.148350	0.1	3.422380
14.150017	0.1	3.426731
14.151683	0.1	3.429890
14.153350	0.1	3.432632
14.155017	0.1	3.436089
14.156683	0.1	3.441036
14.158350	0.1	3.447473
14.160017	0.1	3.454447
14.161683	0.1	3.459633
14.163350	0.1	3.461242
14.165017	0.1	3.459931
14.166683	0.1	3.457666
14.168350	0.1	3.456772
14.170017	0.1	3.458381
14.171683	0.1	3.462255
14.173350	0.1	3.467024
14.175017	0.1	3.471315
14.176683	0.1	3.474951
14.178350	0.1	3.478527
14.180017	0.1	3.483236
14.181683	0.1	3.489077
14.183350	0.1	3.494859
14.185017	0.1	3.499329
14.186683	0.1	3.502310
14.188350	0.1	3.504753
14.190017	0.1	3.508091
14.191683	0.1	3.512919
14.193350	0.1	3.517866
14.195017	0.1	3.521323
14.196683	0.1	3.523469
14.198350	0.1	3.525496
14.200017	0.1	3.527701
14.201683	0.1	3.529608
14.203350	0.1	3.530503
14.205017	0.1	3.529906
14.206683	0.1	3.527820
14.208350	0.1	3.525615
14.210017	0.1	3.524840
14.211683	0.1	3.526330
14.213350	0.1	3.529430
14.215017	0.1	3.533423
14.216683	0.1	3.538430
14.218350	0.1	3.544331
14.220017	0.1	3.550172
14.221683	0.1	3.555179
14.223350	0.1	3.559530
14.225017	0.1	3.564000
14.226683	0.1	3.569246
14.228350	0.1	3.575385
14.230017	0.1	3.581941
14.231683	0.1	3.588438
14.233350	0.1	3.594876
14.235017	0.1	3.601432
14.236683	0.1	3.608287
14.238350	0.1	3.615439
14.240017	0.1	3.622651
14.241683	0.1	3.629327
14.243350	0.1	3.636062
14.245017	0.1	3.644169
14.246683	0.1	3.653825
14.248350	0.1	3.663779
14.250017	0.1	3.672898
14.251683	0.1	3.681243
14.253350	0.1	3.689528
14.255017	0.1	3.697932
14.256683	0.1	3.705621
14.258350	0.1	3.712118
14.260017	0.1	3.717840
14.261683	0.1	3.723562
14.263350	0.1	3.730059
14.265017	0.1	3.738225
14.266683	0.1	3.748596
14.268350	0.1	3.760159
14.270017	0.1	3.771305
14.271683	0.1	3.781736
14.273350	0.1	3.792763
14.275017	0.1	3.805042
14.276683	0.1	3.817260
14.278350	0.1	3.827870
14.280017	0.1	3.836692
14.281683	0.1	3.844559
14.283350	0.1	3.852308
14.285017	0.1	3.860057
14.286683	0.1	3.867328
14.288350	0.1	3.873348
14.290017	0.1	3.878594
14.291683	0.1	3.884137
14.293350	0.1	3.890157
14.295017	0.1	3.895462
14.296683	0.1	3.898502
14.298350	0.1	3.898859
14.300017	0.1	3.897429
14.301683	0.1	3.895641
14.303350	0.1	3.894508
14.305017	0.1	3.894389
14.306683	0.1	3.895521
14.308350	0.1	3.898442
14.310017	0.1	3.903151
14.311683	0.1	3.908515
14.313350	0.1	3.913522
14.315017	0.1	3.917873
14.316683	0.1	3.921271
14.318350	0.1	3.923714
14.320017	0.1	3.925443
14.321683	0.1	3.927112
14.323350	0.1	3.928662
14.325017	0.1	3.929675
14.326683	0.1	3.929734
14.328350	0.1	3.929436
14.330017	0.1	3.929794
14.331683	0.1	3.931165
14.333350	0.1	3.932595
14.335017	0.1	3.933132
14.336683	0.1	3.932595
14.338350	0.1	3.931463
14.340017	0.1	3.930867
14.341683	0.1	3.931642
14.343350	0.1	3.933907
14.345017	0.1	3.937602
14.346683	0.1	3.942073
14.348350	0.1	3.946305
14.350017	0.1	3.949583
14.351683	0.1	3.952205
14.353350	0.1	3.954768
14.355017	0.1	3.957331
14.356683	0.1	3.959835
14.358350	0.1	3.962219
14.360017	0.1	3.965140
14.361683	0.1	3.969491
14.363350	0.1	3.975630
14.365017	0.1	3.982544
14.366683	0.1	3.988505
14.368350	0.1	3.992439
14.370017	0.1	3.995538
14.371683	0.1	3.999949
14.373350	0.1	4.006386
14.375017	0.1	4.013658
14.376683	0.1	4.020512
14.378350	0.1	4.027188
14.380017	0.1	4.034341
14.381683	0.1	4.042149
14.383350	0.1	4.050136
14.385017	0.1	4.058123
14.386683	0.1	4.066527
14.388350	0.1	4.075885
14.390017	0.1	4.086375
14.391683	0.1	4.097820
14.393350	0.1	4.110456
14.395017	0.1	4.124642
14.396683	0.1	4.139960
14.398350	0.1	4.155457
14.400017	0.1	4.170895
14.401683	0.1	4.185617
14.403350	0.1	4.198134
14.405017	0.1	4.207194
14.406683	0.1	4.213333
14.408350	0.1	4.218757
14.410017	0.1	4.225552
14.411683	0.1	4.234314
14.413350	0.1	4.244745
14.415017	0.1	4.256010
14.416683	0.1	4.267693
14.418350	0.1	4.280865
14.420017	0.1	4.297138
14.421683	0.1	4.316688
14.423350	0.1	4.337907
14.425017	0.1	4.358471
14.426683	0.1	4.376829
14.428350	0.1	4.392684
14.430017	0.1	4.407406
14.431683	0.1	4.422605
14.433350	0.1	4.438639
14.435017	0.1	4.454792
14.436683	0.1	4.470229
14.438350	0.1	4.485011
14.440017	0.1	4.499734
14.441683	0.1	4.514396
14.443350	0.1	4.528523
14.445017	0.1	4.541815
14.446683	0.1	4.554689
14.448350	0.1	4.567862
14.450017	0.1	4.581988
14.451683	0.1	4.597068
14.453350	0.1	4.612446
14.455017	0.1	4.627824
14.456683	0.1	4.643083
14.458350	0.1	4.658461
14.460017	0.1	4.673898
14.461683	0.1	4.689634
14.463350	0.1	4.706204
14.465017	0.1	4.724205
14.466683	0.1	4.743755
14.468350	0.1	4.763365
14.470017	0.1	4.781902
14.471683	0.1	4.799903
14.473350	0.1	4.818321
14.475017	0.1	4.836619
14.476683	0.1	4.854262
14.478350	0.1	4.872144
14.480017	0.1	4.891455
14.481683	0.1	4.912734
14.483350	0.1	4.936517
14.485017	0.1	4.962743
14.486683	0.1	4.989922
14.488350	0.1	5.016268
14.490017	0.1	5.041480
14.491683	0.1	5.066753
14.493350	0.1	5.092681
14.495017	0.1	5.118907
14.496683	0.1	5.145192
14.498350	0.1	5.171836
14.500017	0.1	5.199850
14.501683	0.1	5.230546
14.503350	0.1	5.264998
14.505017	0.1	5.303443
14.506683	0.1	5.344510
14.508350	0.1	5.386234
14.510017	0.1	5.427361
14.511683	0.1	5.468071
14.513350	0.1	5.509496
14.515017	0.1	5.552352
14.516683	0.1	5.596638
14.518350	0.1	5.642176
14.520017	0.1	5.688668
14.521683	0.1	5.736173
14.523350	0.1	5.786062
14.525017	0.1	5.840004
14.526683	0.1	5.898416
14.528350	0.1	5.960644
14.530017	0.1	6.025970
14.531683	0.1	6.094098
14.533350	0.1	6.164670
14.535017	0.1	6.237567
14.536683	0.1	6.312430
14.538350	0.1	6.388843
14.540017	0.1	6.466329
14.541683	0.1	6.544590
14.543350	0.1	6.623805
14.545017	0.1	6.705106
14.546683	0.1	6.789923
14.548350	0.1	6.878853
14.550017	0.1	6.971777
14.551683	0.1	7.068217
14.553350	0.1	7.166923
14.555017	0.1	7.266283
14.556683	0.1	7.365942
14.558350	0.1	7.467270
14.560017	0.1	7.572353
14.561683	0.1	7.682384
14.563350	0.1	7.796407
14.565017	0.1	7.912279
14.566683	0.1	8.028090
14.568350	0.1	8.143843
14.570017	0.1	8.260489
14.571683	0.1	8.378804
14.573350	0.1	8.498312
14.575017	0.1	8.618832
14.576683	0.1	8.741737
14.578350	0.1	8.868933
14.580017	0.1	9.000779
14.581683	0.1	9.135187
14.583350	0.1	9.269059
14.585017	0.1	9.400905
14.586683	0.1	9.531618
14.588350	0.1	9.662808
14.590017	0.1	9.794713
14.591683	0.1	9.926677
14.593350	0.1	10.057867
14.595017	0.1	10.187746
14.596683	0.1	10.315657
14.598350	0.1	10.440589
14.600017	0.1	10.561944
14.601683	0.1	10.680617
14.603350	0.1	10.798395
14.605017	0.1	10.916293
14.606683	0.1	11.034072
14.608350	0.1	11.150182
14.610017	0.1	11.262119
14.611683	0.1	11.367620
14.613350	0.1	11.466325
14.615017	0.1	11.559070
14.616683	0.1	11.646927
14.618350	0.1	11.730612
14.620017	0.1	11.810780
14.621683	0.1	11.887432
14.623350	0.1	11.959613
14.625017	0.1	12.026191
14.626683	0.1	12.086631
14.628350	0.1	12.141765
14.630017	0.1	12.192429
14.631683	0.1	12.238861
14.633350	0.1	12.280525
14.635017	0.1	12.316526
14.636683	0.1	12.346209
14.638350	0.1	12.369157
14.640017	0.1	12.385250
14.641683	0.1	12.394906
14.643350	0.1	12.398124
14.645017	0.1	12.395263
14.646683	0.1	12.387336
14.648350	0.1	12.375117
14.650017	0.1	12.358607
14.651683	0.1	12.337149
14.653350	0.1	12.311340
14.655017	0.1	12.283088
14.656683	0.1	12.253047
14.658350	0.1	12.219609
14.660017	0.1	12.180150
14.661683	0.1	12.133122
14.663350	0.1	12.078524
14.665017	0.1	12.018562
14.666683	0.1	11.956216
14.668350	0.1	11.892975
14.670017	0.1	11.827768
14.671683	0.1	11.758924
14.673350	0.1	11.686028
14.675017	0.1	11.609853
14.676683	0.1	11.532188
14.678350	0.1	11.454643
14.680017	0.1	11.377931
14.681683	0.1	11.301757
14.683350	0.1	11.225224
14.685017	0.1	11.147261
14.686683	0.1	11.067093
14.688350	0.1	10.985137
14.690017	0.1	10.902644
14.691683	0.1	10.820270
14.693350	0.1	10.737956
14.695017	0.1	10.655821
14.696683	0.1	10.574639
14.698350	0.1	10.495425
14.700017	0.1	10.418893
14.701683	0.1	10.345221
14.703350	0.1	10.273755
14.705017	0.1	10.203779
14.706683	0.1	10.135294
14.708350	0.1	10.068834
14.710017	0.1	10.004581
14.711683	0.1	9.942175
14.713350	0.1	9.881378
14.715017	0.1	9.822727
14.716683	0.1	9.766818
14.718350	0.1	9.713114
14.720017	0.1	9.660364
14.721683	0.1	9.608031
14.723350	0.1	9.556830
14.725017	0.1	9.507299
14.726683	0.1	9.459675
14.728350	0.1	9.414197
14.730017	0.1	9.370864
14.731683	0.1	9.328962
14.733350	0.1	9.287537
14.735017	0.1	9.245635
14.736683	0.1	9.202838
14.738350	0.1	9.159983
14.740017	0.1	9.118796
14.741683	0.1	9.080351
14.743350	0.1	9.044290
14.745017	0.1	9.009064
14.746683	0.1	8.973420
14.748350	0.1	8.937240
14.750017	0.1	8.901716
14.751683	0.1	8.868635
14.753350	0.1	8.838118
14.755017	0.1	8.808435
14.756683	0.1	8.777679
14.758350	0.1	8.745552
14.760017	0.1	8.713246
14.761683	0.1	8.681834
14.763350	0.1	8.651555
14.765017	0.1	8.621693
14.766683	0.1	8.590997
14.768350	0.1	8.558751
14.770017	0.1	8.525730
14.771683	0.1	8.493841
14.773350	0.1	8.464635
14.775017	0.1	8.437515
14.776683	0.1	8.410931
14.778350	0.1	8.383990
14.780017	0.1	8.356989
14.781683	0.1	8.331001
14.783350	0.1	8.306504
14.785017	0.1	8.282364
14.786683	0.1	8.257449
14.788350	0.1	8.232236
14.790017	0.1	8.208275
14.791683	0.1	8.186222
14.793350	0.1	8.165598
14.795017	0.1	8.144856
14.796683	0.1	8.122325
14.798350	0.1	8.097291
14.800017	0.1	8.071483
14.801683	0.1	8.047820
14.803350	0.1	8.027673
14.805017	0.1	8.010209
14.806683	0.1	7.993401
14.808350	0.1	7.975996
14.810017	0.1	7.958532
14.811683	0.1	7.941783
14.813350	0.1	7.925570
14.815017	0.1	7.909537
14.816683	0.1	7.893920
14.818350	0.1	7.878423
14.820017	0.1	7.861913
14.821683	0.1	7.843912
14.823350	0.1	7.825256
14.825017	0.1	7.806957
14.826683	0.1	7.788778
14.828350	0.1	7.769526
14.830017	0.1	7.749320
14.831683	0.1	7.729352
14.833350	0.1	7.710875
14.835017	0.1	7.693708
14.836683	0.1	7.677198
14.838350	0.1	7.660926
14.840017	0.1	7.644654
14.841683	0.1	7.627726
14.843350	0.1	7.609308
14.845017	0.1	7.588864
14.846683	0.1	7.566393
14.848350	0.1	7.542491
14.850017	0.1	7.518352
14.851683	0.1	7.494808
14.853350	0.1	7.472575
14.855017	0.1	7.451654
14.856683	0.1	7.430912
14.858350	0.1	7.409215
14.860017	0.1	7.386208
14.861683	0.1	7.362545
14.863350	0.1	7.338882
14.865017	0.1	7.315100
14.866683	0.1	7.290662
14.868350	0.1	7.265211
14.870017	0.1	7.239163
14.871683	0.1	7.213653
14.873350	0.1	7.189334
14.875017	0.1	7.166148
14.876683	0.1	7.143736
14.878350	0.1	7.122279
14.880017	0.1	7.102073
14.881683	0.1	7.082761
14.883350	0.1	7.063568
14.885017	0.1	7.043720
14.886683	0.1	7.022918
14.888350	0.1	7.001341
14.890017	0.1	6.980598
14.891683	0.1	6.962300
14.893350	0.1	6.946803
14.895017	0.1	6.933093
14.896683	0.1	6.919802
14.898350	0.1	6.906271
14.900017	0.1	6.892384
14.901683	0.1	6.878138
14.903350	0.1	6.864131
14.905017	0.1	6.851614
14.906683	0.1	6.841183
14.908350	0.1	6.833196
14.910017	0.1	6.827951
14.911683	0.1	6.825269
14.913350	0.1	6.824136
14.915017	0.1	6.824136
14.916683	0.1	6.824911
14.918350	0.1	6.825507
14.920017	0.1	6.825269
14.921683	0.1	6.824613
14.923350	0.1	6.824792
14.925017	0.1	6.827116
14.926683	0.1	6.832719
14.928350	0.1	6.841898
14.930017	0.1	6.854117
14.931683	0.1	6.868303
14.933350	0.1	6.884158
14.935017	0.1	6.901741
14.936683	0.1	6.921411
14.938350	0.1	6.943107
14.940017	0.1	6.966174
14.941683	0.1	6.989301
14.943350	0.1	7.011474
14.945017	0.1	7.032872
14.946683	0.1	7.055223
14.948350	0.1	7.080377
14.950017	0.1	7.108689
14.951683	0.1	7.138730
14.953350	0.1	7.168532
14.955017	0.1	7.197380
14.956683	0.1	7.226050
14.958350	0.1	7.256031
14.960017	0.1	7.288278
14.961683	0.1	7.322848
14.963350	0.1	7.359565
14.965017	0.1	7.397950
14.966683	0.1	7.437110
14.968350	0.1	7.476092
14.970017	0.1	7.514060
14.971683	0.1	7.550836
14.973350	0.1	7.587433
14.975017	0.1	7.625521
14.976683	0.1	7.665754
14.978350	0.1	7.707596
14.980017	0.1	7.750094
14.981683	0.1	7.792294
14.983350	0.1	7.832170
14.985017	0.1	7.867873
14.986683	0.1	7.899940
14.988350	0.1	7.930935
14.990017	0.1	7.963658
14.991683	0.1	7.998109
14.993350	0.1	8.032144
14.995017	0.1	8.063555
14.996683	0.1	8.091748
14.998350	0.1	8.117617
15.000017	0.1	8.143127
15.001683	0.1	8.169652
15.003350	0.1	8.198023
15.005017	0.1	8.228064
15.006683	0.1	8.257747
15.008350	0.1	8.284748
15.010017	0.1	8.308352
15.011683	0.1	8.329213
15.013350	0.1	8.348465
15.015017	0.1	8.367420
15.016683	0.1	8.385480
15.018350	0.1	8.401573
15.020017	0.1	8.415401
15.021683	0.1	8.427680
15.023350	0.1	8.438707
15.025017	0.1	8.448482
15.026683	0.1	8.457184
15.028350	0.1	8.465350
15.030017	0.1	8.473099
15.031683	0.1	8.480788
15.033350	0.1	8.489073
15.035017	0.1	8.498371
15.036683	0.1	8.508444
15.038350	0.1	8.517504
15.040017	0.1	8.523822
15.041683	0.1	8.527220
15.043350	0.1	8.528352
15.045017	0.1	8.527816
15.046683	0.1	8.526505
15.048350	0.1	8.525670
15.050017	0.1	8.526385
15.051683	0.1	8.529485
15.053350	0.1	8.534968
15.055017	0.1	8.541883
15.056683	0.1	8.548856
15.058350	0.1	8.554578
15.060017	0.1	8.558274
15.061683	0.1	8.560122
15.063350	0.1	8.560777
15.065017	0.1	8.561254
15.066683	0.1	8.563638
15.068350	0.1	8.570314
15.070017	0.1	8.581818
15.071683	0.1	8.595527
15.073350	0.1	8.607686
15.075017	0.1	8.616508
15.076683	0.1	8.623183
15.078350	0.1	8.630634
15.080017	0.1	8.640349
15.081683	0.1	8.652032
15.083350	0.1	8.665145
15.085017	0.1	8.679987
15.086683	0.1	8.696616
15.088350	0.1	8.714259
15.090017	0.1	8.732617
15.091683	0.1	8.752943
15.093350	0.1	8.776963
15.095017	0.1	8.804739
15.096683	0.1	8.834959
15.098350	0.1	8.865953
15.100017	0.1	8.897007
15.101683	0.1	8.928299
15.103350	0.1	8.961082
15.105017	0.1	8.996606
15.106683	0.1	9.035111
15.108350	0.1	9.076179
15.110017	0.1	9.118915
15.111683	0.1	9.162427
15.113350	0.1	9.206057
15.115017	0.1	9.250045
15.116683	0.1	9.295881
15.118350	0.1	9.345294
15.120017	0.1	9.398699
15.121683	0.1	9.455264
15.123350	0.1	9.513319
15.125017	0.1	9.572566
15.126683	0.1	9.634019
15.128350	0.1	9.698332
15.130017	0.1	9.765030
15.131683	0.1	9.833456
15.133350	0.1	9.904087
15.135017	0.1	9.977818
15.136683	0.1	10.054529
15.138350	0.1	10.133029
15.140017	0.1	10.211945
15.141683	0.1	10.291637
15.143350	0.1	10.373593
15.145017	0.1	10.459304
15.146683	0.1	10.549188
15.148350	0.1	10.643185
15.150017	0.1	10.741115
15.151683	0.1	10.842682
15.153350	0.1	10.946692
15.155017	0.1	11.051298
15.156683	0.1	11.155606
15.158350	0.1	11.260451
15.160017	0.1	11.367322
15.161683	0.1	11.477113
15.163350	0.1	11.590362
15.165017	0.1	11.706889
15.166683	0.1	11.826099
15.168350	0.1	11.947692
15.170017	0.1	12.071789
15.171683	0.1	12.198210
15.173350	0.1	12.326778
15.175017	0.1	12.457193
15.176683	0.1	12.588263
15.178350	0.1	12.718678
15.180017	0.1	12.848736
15.181683	0.1	12.979270
15.183350	0.1	13.110638
15.185017	0.1	13.242961
15.186683	0.1	13.376594
15.188350	0.1	13.511718
15.190017	0.1	13.647557
15.191683	0.1	13.782919
15.193350	0.1	13.916493
15.195017	0.1	14.046729
15.196683	0.1	14.171959
15.198350	0.1	14.290989
15.200017	0.1	14.403940
15.201683	0.1	14.512659
15.203350	0.1	14.619411
15.205017	0.1	14.725805
15.206683	0.1	14.831425
15.208350	0.1	14.933945
15.210017	0.1	15.030743
15.211683	0.1	15.121580
15.213350	0.1	15.207828
15.215017	0.1	15.290321
15.216683	0.1	15.368463
15.218350	0.1	15.440644
15.220017	0.1	15.506030
15.221683	0.1	15.564264
15.223350	0.1	15.615285
15.225017	0.1	15.659691
15.226683	0.1	15.699090
15.228350	0.1	15.734972
15.230017	0.1	15.766860
15.231683	0.1	15.792430
15.233350	0.1	15.809835
15.235017	0.1	15.819491
15.236683	0.1	15.823961
15.238350	0.1	15.825451
15.240017	0.1	15.823663
15.241683	0.1	15.816809
15.243350	0.1	15.803815
15.245017	0.1	15.784980
15.246683	0.1	15.760363
15.248350	0.1	15.730561
15.250017	0.1	15.696467
15.251683	0.1	15.658916
15.253350	0.1	15.617908
15.255017	0.1	15.573383
15.256683	0.1	15.525402
15.258350	0.1	15.474618
15.260017	0.1	15.421749
15.261683	0.1	15.367509
15.263350	0.1	15.312494
15.265017	0.1	15.257002
15.266683	0.1	15.200795
15.268350	0.1	15.143097
15.270017	0.1	15.083791
15.271683	0.1	15.024067
15.273350	0.1	14.966489
15.275017	0.1	14.913023
15.276683	0.1	14.864326
15.278350	0.1	14.820398
15.280017	0.1	14.780761
15.281683	0.1	14.743985
15.283350	0.1	14.708043
15.285017	0.1	14.672280
15.286683	0.1	14.638425
15.288350	0.1	14.609159
15.290017	0.1	14.586450
15.291683	0.1	14.571608
15.293350	0.1	14.566184
15.295017	0.1	14.570952
15.296683	0.1	14.584781
15.298350	0.1	14.605285
15.300017	0.1	14.631391
15.301683	0.1	14.664889
15.303350	0.1	14.709354
15.305017	0.1	14.768005
15.306683	0.1	14.841736
15.308350	0.1	14.929355
15.310017	0.1	15.029193
15.311683	0.1	15.140594
15.313350	0.1	15.264154
15.315017	0.1	15.400828
15.316683	0.1	15.551330
15.318350	0.1	15.716494
15.320017	0.1	15.897215
15.321683	0.1	16.094149
15.323350	0.1	16.308011
15.325017	0.1	16.539813
15.326683	0.1	16.790570
15.328350	0.1	17.061175
15.330017	0.1	17.351628
15.331683	0.1	17.662109
15.333350	0.1	17.994226
15.335017	0.1	18.350006
15.336683	0.1	18.730999
15.338350	0.1	19.138218
15.340017	0.1	19.572200
15.341683	0.1	20.034136
15.343350	0.1	20.526291
15.345017	0.1	21.051050
15.346683	0.1	21.610381
15.348350	0.1	22.206248
15.350017	0.1	22.840680
15.351683	0.1	23.515822
15.353350	0.1	24.233521
15.355017	0.1	24.995328
15.356683	0.1	25.802793
15.358350	0.1	26.657941
15.360017	0.1	27.563812
15.361683	0.1	28.523447
15.363350	0.1	29.539170
15.365017	0.1	30.613067
15.366683	0.1	31.748714
15.368350	0.1	32.951119
15.370017	0.1	34.225704
15.371683	0.1	35.577180
15.373350	0.1	37.009420
15.375017	0.1	38.525345
15.376683	0.1	40.128233
15.378350	0.1	41.822555
15.380017	0.1	43.613854
15.381683	0.1	45.507791
15.383350	0.1	47.508302
15.385017	0.1	49.618009
15.386683	0.1	51.838520
15.388350	0.1	54.173115
15.390017	0.1	56.627813
15.391683	0.1	59.209946
15.393350	0.1	61.926786
15.395017	0.1	64.784590
15.396683	0.1	67.788009
15.398350	0.1	70.939128
15.400017	0.1	74.238186
15.401683	0.1	77.686612
15.403350	0.1	81.288700
15.405017	0.1	85.050052
15.406683	0.1	88.976150
15.408350	0.1	93.070632
15.410017	0.1	97.335523
15.411683	0.1	101.772672
15.413350	0.1	106.384403
15.415017	0.1	111.173994
15.416683	0.1	116.145141
15.418350	0.1	121.301241
15.420017	0.1	126.643427
15.421683	0.1	132.170864
15.423350	0.1	137.883075
15.425017	0.1	143.782088
15.426683	0.1	149.872193
15.428350	0.1	156.158337
15.430017	0.1	162.642787
15.431683	0.1	169.324885
15.433350	0.1	176.204036
15.435017	0.1	183.282148
15.436683	0.1	190.563571
15.438350	0.1	198.053551
15.440017	0.1	205.757809
15.441683	0.1	213.683797
15.443350	0.1	221.840335
15.445017	0.1	230.236186
15.446683	0.1	238.880827
15.448350	0.1	247.786239
15.450017	0.1	256.966904
15.451683	0.1	266.436235
15.453350	0.1	276.205973
15.455017	0.1	286.289053
15.456683	0.1	296.701032
15.458350	0.1	307.459552
15.460017	0.1	318.583031
15.461683	0.1	330.088814
15.463350	0.1	341.991862
15.465017	0.1	354.305586
15.466683	0.1	367.044292
15.468350	0.1	380.222343
15.470017	0.1	393.849575
15.471683	0.1	407.929683
15.473350	0.1	422.462369
15.475017	0.1	437.444236
15.476683	0.1	452.867535
15.478350	0.1	468.717543
15.480017	0.1	484.969824
15.481683	0.1	501.589328
15.483350	0.1	518.532247
15.485017	0.1	535.748275
15.486683	0.1	553.180370
15.488350	0.1	570.764516
15.490017	0.1	588.430738
15.491683	0.1	606.103576
15.493350	0.1	623.700060
15.495017	0.1	641.128757
15.496683	0.1	658.294479
15.498350	0.1	675.104837
15.500017	0.1	691.473227
15.501683	0.1	707.317037
15.503350	0.1	722.554369
15.505017	0.1	737.104341
15.506683	0.1	750.889406
15.508350	0.1	763.837979
15.510017	0.1	775.886045
15.511683	0.1	786.981153
15.513350	0.1	797.084141
15.515017	0.1	806.167770
15.516683	0.1	814.215828
15.518350	0.1	821.223368
15.520017	0.1	827.194382
15.521683	0.1	832.139482
15.523350	0.1	836.075594
15.525017	0.1	839.027574
15.526683	0.1	841.028025
15.528350	0.1	842.118194
15.530017	0.1	842.345169
15.531683	0.1	841.756990
15.533350	0.1	840.401044
15.535017	0.1	838.327041
15.536683	0.1	835.589280
15.538350	0.1	832.243731
15.540017	0.1	828.345825
15.541683	0.1	823.950161
15.543350	0.1	819.107343
15.545017	0.1	813.860644
15.546683	0.1	808.248091
15.548350	0.1	802.308488
15.550017	0.1	796.083557
15.551683	0.1	789.615380
15.553350	0.1	782.942282
15.555017	0.1	776.095437
15.556683	0.1	769.100056
15.558350	0.1	761.979268
15.560017	0.1	754.758284
15.561683	0.1	747.465059
15.563350	0.1	740.125879
15.565017	0.1	732.760473
15.566683	0.1	725.380881
15.568350	0.1	717.994554
15.570017	0.1	710.610074
15.571683	0.1	703.238887
15.573350	0.1	695.893210
15.575017	0.1	688.581448
15.576683	0.1	681.306939
15.578350	0.1	674.070816
15.580017	0.1	666.877369
15.581683	0.1	659.733990
15.583350	0.1	652.645746
15.585017	0.1	645.613470
15.586683	0.1	638.637998
15.588350	0.1	631.722071
15.590017	0.1	624.867655
15.591683	0.1	618.074335
15.593350	0.1	611.341513
15.595017	0.1	604.669965
15.596683	0.1	598.059034
15.598350	0.1	591.504073
15.600017	0.1	585.000252
15.601683	0.1	578.546618
15.603350	0.1	572.145794
15.605017	0.1	565.799747
15.606683	0.1	559.507761
15.608350	0.1	553.267870
15.610017	0.1	547.079834
15.611683	0.1	540.943476
15.613350	0.1	534.855517
15.615017	0.1	528.811129
15.616683	0.1	522.806616
15.618350	0.1	516.839833
15.620017	0.1	510.909409
15.621683	0.1	505.014926
15.623350	0.1	499.155849
15.625017	0.1	493.330329
15.626683	0.1	487.536042
15.628350	0.1	481.771140
15.630017	0.1	476.033716
15.631683	0.1	470.321743
15.633350	0.1	464.634327
15.635017	0.1	458.970932
15.636683	0.1	453.331378
15.638350	0.1	447.714415
15.640017	0.1	442.115810
15.641683	0.1	436.529722
15.643350	0.1	430.953230
15.645017	0.1	425.388481
15.646683	0.1	419.840718
15.648350	0.1	414.313222
15.650017	0.1	408.805097
15.651683	0.1	403.312469
15.653350	0.1	397.831642
15.655017	0.1	392.360770
15.656683	0.1	386.900806
15.658350	0.1	381.454371
15.660017	0.1	376.023553
15.661683	0.1	370.608888
15.663350	0.1	365.208886
15.665017	0.1	359.821997
15.666683	0.1	354.448757
15.668350	0.1	349.092027
15.670017	0.1	343.754014
15.671683	0.1	338.433822
15.673350	0.1	333.129426
15.675017	0.1	327.841242
15.676683	0.1	322.572251
15.678350	0.1	317.325909
15.680017	0.1	312.104125
15.681683	0.1	306.907851
15.683350	0.1	301.738399
15.685017	0.1	296.597975
15.686683	0.1	291.489201
15.688350	0.1	286.414700
15.690017	0.1	281.377571
15.691683	0.1	276.379542
15.693350	0.1	271.420018
15.695017	0.1	266.498164
15.696683	0.1	261.615352
15.698350	0.1	256.774143
15.700017	0.1	251.976684
15.701683	0.1	247.225240
15.703350	0.1	242.521598
15.705017	0.1	237.866177
15.706683	0.1	233.259275
15.708350	0.1	228.702440
15.710017	0.1	224.198951
15.711683	0.1	219.752682
15.713350	0.1	215.366555
15.715017	0.1	211.041284
15.716683	0.1	206.776333
15.718350	0.1	202.572298
15.720017	0.1	198.430848
15.721683	0.1	194.353830
15.723350	0.1	190.342318
15.725017	0.1	186.396789
15.726683	0.1	182.518076
15.728350	0.1	178.707431
15.730017	0.1	174.964856
15.731683	0.1	171.288501
15.733350	0.1	167.676936
15.735017	0.1	164.129982
15.736683	0.1	160.648475
15.738350	0.1	157.234976
15.740017	0.1	153.892347
15.741683	0.1	150.621781
15.743350	0.1	147.422144
15.745017	0.1	144.290992
15.746683	0.1	141.226121
15.748350	0.1	138.227113
15.750017	0.1	135.295101
15.751683	0.1	132.431753
15.753350	0.1	129.637726
15.755017	0.1	126.912601
15.756683	0.1	124.254115
15.758350	0.1	121.659286
15.760017	0.1	119.126506
15.761683	0.1	116.656191
15.763350	0.1	114.249117
15.765017	0.1	111.905283
15.766683	0.1	109.623081
15.768350	0.1	107.400006
15.770017	0.1	105.235166
15.771683	0.1	103.129691
15.773350	0.1	101.083463
15.775017	0.1	99.093622
15.776683	0.1	97.156411
15.778350	0.1	95.270282
15.780017	0.1	93.435591
15.781683	0.1	91.653233
15.783350	0.1	89.922910
15.785017	0.1	88.243371
15.786683	0.1	86.613541
15.788350	0.1	85.033124
15.790017	0.1	83.501404
15.791683	0.1	82.016056
15.793350	0.1	80.573385
15.795017	0.1	79.170709
15.796683	0.1	77.806954
15.798350	0.1	76.482241
15.800017	0.1	75.197999
15.801683	0.1	73.955421
15.803350	0.1	72.753255
15.805017	0.1	71.589236
15.806683	0.1	70.461933
15.808350	0.1	69.370334
15.810017	0.1	68.312828
15.811683	0.1	67.286734
15.813350	0.1	66.289071
15.815017	0.1	65.317515
15.816683	0.1	64.372126
15.818350	0.1	63.453976
15.820017	0.1	62.563900
15.821683	0.1	61.702196
15.823350	0.1	60.869101
15.825017	0.1	60.064200
15.826683	0.1	59.285942
15.828350	0.1	58.532778
15.830017	0.1	57.803634
15.831683	0.1	57.097200
15.833350	0.1	56.411270
15.835017	0.1	55.743996
15.836683	0.1	55.094424
15.838350	0.1	54.462615
15.840017	0.1	53.848806
15.841683	0.1	53.253177
15.843350	0.1	52.675608
15.845017	0.1	52.114788
15.846683	0.1	51.568809
15.848350	0.1	51.036480
15.850017	0.1	50.518218
15.851683	0.1	50.015035
15.853350	0.1	49.526992
15.855017	0.1	49.052659
15.856683	0.1	48.590723
15.858350	0.1	48.140290
15.860017	0.1	47.700408
15.861683	0.1	47.270658
15.863350	0.1	46.851578
15.865017	0.1	46.443823
15.866683	0.1	46.047452
15.868350	0.1	45.661750
15.870017	0.1	45.285883
15.871683	0.1	44.919076
15.873350	0.1	44.560733
15.875017	0.1	44.210615
15.876683	0.1	43.868962
15.878350	0.1	43.535831
15.880017	0.1	43.211045
15.881683	0.1	42.894783
15.883350	0.1	42.587223
15.885017	0.1	42.287769
15.886683	0.1	41.995230
15.888350	0.1	41.707578
15.890017	0.1	41.423740
15.891683	0.1	41.145625
15.893350	0.1	40.876093
15.895017	0.1	40.616276
15.896683	0.1	40.364506
15.898350	0.1	40.118279
15.900017	0.1	39.876106
15.901683	0.1	39.638641
15.903350	0.1	39.407375
15.905017	0.1	39.182606
15.906683	0.1	38.962843
15.908350	0.1	38.747194
15.910017	0.1	38.535955
15.911683	0.1	38.329842
15.913350	0.1	38.129451
15.915017	0.1	37.935080
15.916683	0.1	37.746909
15.918350	0.1	37.564697
15.920017	0.1	37.388089
15.921683	0.1	37.216487
15.923350	0.1	37.049475
15.925017	0.1	36.886992
15.926683	0.1	36.728980
15.928350	0.1	36.574843
15.930017	0.1	36.424043
15.931683	0.1	36.276939
15.933350	0.1	36.134364
15.935017	0.1	35.996797
15.936683	0.1	35.863282
15.938350	0.1	35.732212
15.940017	0.1	35.603883
15.941683	0.1	35.480203
15.943350	0.1	35.361948
15.945017	0.1	35.247388
15.946683	0.1	35.134496
15.948350	0.1	35.023274
15.950017	0.1	34.914734
15.951683	0.1	34.809055
15.953350	0.1	34.705581
15.955017	0.1	34.604492
15.956683	0.1	34.506383
15.958350	0.1	34.411134
15.960017	0.1	34.318390
15.961683	0.1	34.227850
15.963350	0.1	34.139814
15.965017	0.1	34.055116
15.966683	0.1	33.973994
15.968350	0.1	33.895554
15.970017	0.1	33.818545
15.971683	0.1	33.742311
15.973350	0.1	33.667507
15.975017	0.1	33.595862
15.976683	0.1	33.528390
15.978350	0.1	33.464315
15.980017	0.1	33.401789
15.981683	0.1	33.339264
15.983350	0.1	33.276739
15.985017	0.1	33.215823
15.986683	0.1	33.158245
15.988350	0.1	33.104004
15.990017	0.1	33.051970
15.991683	0.1	33.000888
15.993350	0.1	32.950821
15.995017	0.1	32.902839
15.996683	0.1	32.858016
15.998350	0.1	32.816352
16.000017	0.1	32.777371
16.001683	0.1	32.740714
16.003350	0.1	32.706024
16.005017	0.1	32.672824
16.006683	0.1	32.640996
16.008350	0.1	32.610895
16.010017	0.1	32.582881
16.011683	0.1	32.557132
16.013350	0.1	32.533886
16.015017	0.1	32.513799
16.016683	0.1	32.497408
16.018350	0.1	32.484116
16.020017	0.1	32.472434
16.021683	0.1	32.461288
16.023350	0.1	32.450380
16.025017	0.1	32.439293
16.026683	0.1	32.428147
16.028350	0.1	32.417776
16.030017	0.1	32.409074
16.031683	0.1	32.402517
16.033350	0.1	32.398107
16.035017	0.1	32.395126
16.036683	0.1	32.392623
16.038350	0.1	32.389881
16.040017	0.1	32.386782
16.041683	0.1	32.383861
16.043350	0.1	32.381954
16.045017	0.1	32.382073
16.046683	0.1	32.384457
16.048350	0.1	32.387676
16.050017	0.1	32.389583
16.051683	0.1	32.390120
16.053350	0.1	32.391431
16.055017	0.1	32.395126
16.056683	0.1	32.400193
16.058350	0.1	32.404723
16.060017	0.1	32.407167
16.061683	0.1	32.406928
16.063350	0.1	32.404723
16.065017	0.1	32.402756
16.066683	0.1	32.402994
16.068350	0.1	32.404723
16.070017	0.1	32.405796
16.071683	0.1	32.404663
16.073350	0.1	32.401981
16.075017	0.1	32.398941
16.076683	0.1	32.396020
16.078350	0.1	32.393398
16.080017	0.1	32.391252
16.081683	0.1	32.389226
16.083350	0.1	32.386424
16.085017	0.1	32.381894
16.086683	0.1	32.374861
16.088350	0.1	32.364370
16.090017	0.1	32.351019
16.091683	0.1	32.336833
16.093350	0.1	32.323720
16.095017	0.1	32.312753
16.096683	0.1	32.304170
16.098350	0.1	32.297494
16.100017	0.1	32.291712
16.101683	0.1	32.285752
16.103350	0.1	32.279732
16.105017	0.1	32.275500
16.106683	0.1	32.274427
16.108350	0.1	32.276155
16.110017	0.1	32.279017
16.111683	0.1	32.281281
16.113350	0.1	32.282533
16.115017	0.1	32.283844
16.116683	0.1	32.286169
16.118350	0.1	32.289030
16.120017	0.1	32.292606
16.121683	0.1	32.298030
16.123350	0.1	32.306792
16.125017	0.1	32.319130
16.126683	0.1	32.333734
16.128350	0.1	32.349171
16.130017	0.1	32.364907
16.131683	0.1	32.381060
16.133350	0.1	32.397868
16.135017	0.1	32.415809
16.136683	0.1	32.435717
16.138350	0.1	32.458784
16.140017	0.1	32.485904
16.141683	0.1	32.516958
16.143350	0.1	32.550575
16.145017	0.1	32.585623
16.146683	0.1	32.621922
16.148350	0.1	32.659294
16.150017	0.1	32.697262
16.151683	0.1	32.735707
16.153350	0.1	32.775523
16.155017	0.1	32.818260
16.156683	0.1	32.864394
16.158350	0.1	32.913687
16.160017	0.1	32.965424
16.161683	0.1	33.018710
16.163350	0.1	33.071818
16.165017	0.1	33.124151
16.166683	0.1	33.176424
16.168350	0.1	33.230128
16.170017	0.1	33.286335
16.171683	0.1	33.344926
16.173350	0.1	33.404710
16.175017	0.1	33.464315
16.176683	0.1	33.523621
16.178350	0.1	33.583405
16.180017	0.1	33.644619
16.181683	0.1	33.707382
16.183350	0.1	33.771219
16.185017	0.1	33.835353
16.186683	0.1	33.898952
16.188350	0.1	33.962013
16.190017	0.1	34.025373
16.191683	0.1	34.090223
16.193350	0.1	34.157576
16.195017	0.1	34.227194
16.196683	0.1	34.297349
16.198350	0.1	34.366073
16.200017	0.1	34.432830
16.201683	0.1	34.498515
16.203350	0.1	34.564318
16.205017	0.1	34.630837
16.206683	0.1	34.698310
16.208350	0.1	34.766855
16.210017	0.1	34.835877
16.211683	0.1	34.904363
16.213350	0.1	34.971656
16.215017	0.1	35.037639
16.216683	0.1	35.102668
16.218350	0.1	35.167637
16.220017	0.1	35.233321
16.221683	0.1	35.299005
16.223350	0.1	35.363915
16.225017	0.1	35.428347
16.226683	0.1	35.493734
16.228350	0.1	35.561146
16.230017	0.1	35.630169
16.231683	0.1	35.699846
16.233350	0.1	35.769286
16.235017	0.1	35.836639
16.236683	0.1	35.900535
16.238350	0.1	35.960617
16.240017	0.1	36.017360
16.241683	0.1	36.072256
16.243350	0.1	36.128046
16.245017	0.1	36.187055
16.246683	0.1	36.249461
16.248350	0.1	36.314192
16.250017	0.1	36.379936
16.251683	0.1	36.444607
16.253350	0.1	36.506417
16.255017	0.1	36.565425
16.256683	0.1	36.623540
16.258350	0.1	36.682727
16.260017	0.1	36.743405
16.261683	0.1	36.805274
16.263350	0.1	36.867561
16.265017	0.1	36.929133
16.266683	0.1	36.989453
16.268350	0.1	37.048878
16.270017	0.1	37.108483
16.271683	0.1	37.169161
16.273350	0.1	37.231328
16.275017	0.1	37.295344
16.276683	0.1	37.361922
16.278350	0.1	37.430944
16.280017	0.1	37.501039
16.281683	0.1	37.570479
16.283350	0.1	37.638011
16.285017	0.1	37.703755
16.286683	0.1	37.769201
16.288350	0.1	37.836196
16.290017	0.1	37.905934
16.291683	0.1	37.979069
16.293350	0.1	38.055065
16.295017	0.1	38.132372
16.296683	0.1	38.209321
16.298350	0.1	38.285139
16.300017	0.1	38.360062
16.301683	0.1	38.434985
16.303350	0.1	38.510504
16.305017	0.1	38.587096
16.306683	0.1	38.664820
16.308350	0.1	38.743141
16.310017	0.1	38.821163
16.311683	0.1	38.897874
16.313350	0.1	38.973155
16.315017	0.1	39.048018
16.316683	0.1	39.124670
16.318350	0.1	39.205255
16.320017	0.1	39.289954
16.321683	0.1	39.377632
16.323350	0.1	39.466681
16.325017	0.1	39.555969
16.326683	0.1	39.645436
16.328350	0.1	39.735737
16.330017	0.1	39.827290
16.331683	0.1	39.919140
16.333350	0.1	40.010216
16.335017	0.1	40.100398
16.336683	0.1	40.190401
16.338350	0.1	40.280583
16.340017	0.1	40.371301
16.341683	0.1	40.463331
16.343350	0.1	40.557685
16.345017	0.1	40.654364
16.346683	0.1	40.752831
16.348350	0.1	40.852013
16.350017	0.1	40.950122
16.351683	0.1	41.046264
16.353350	0.1	41.140380
16.355017	0.1	41.233065
16.356683	0.1	41.325691
16.358350	0.1	41.420045
16.360017	0.1	41.517379
16.361683	0.1	41.617992
16.363350	0.1	41.721048
16.365017	0.1	41.825118
16.366683	0.1	41.928711
16.368350	0.1	42.030814
16.370017	0.1	42.131307
16.371683	0.1	42.231383
16.373350	0.1	42.333069
16.375017	0.1	42.436841
16.376683	0.1	42.541685
16.378350	0.1	42.646768
16.380017	0.1	42.752686
16.381683	0.1	42.859557
16.383350	0.1	42.966547
16.385017	0.1	43.072703
16.386683	0.1	43.177965
16.388350	0.1	43.282571
16.390017	0.1	43.386641
16.391683	0.1	43.490532
16.393350	0.1	43.594899
16.395017	0.1	43.700400
16.396683	0.1	43.807032
16.398350	0.1	43.914321
16.400017	0.1	44.021907
16.401683	0.1	44.129970
16.403350	0.1	44.239226
16.405017	0.1	44.349792
16.406683	0.1	44.460955
16.408350	0.1	44.571939
16.410017	0.1	44.682625
16.411683	0.1	44.793251
16.413350	0.1	44.904115
16.415017	0.1	45.014861
16.416683	0.1	45.125428
16.418350	0.1	45.235994
16.420017	0.1	45.346859
16.421683	0.1	45.457723
16.423350	0.1	45.568052
16.425017	0.1	45.678797
16.426683	0.1	45.791271
16.428350	0.1	45.905831
16.430017	0.1	46.021464
16.431683	0.1	46.136501
16.433350	0.1	46.250108
16.435017	0.1	46.363178
16.436683	0.1	46.477142
16.438350	0.1	46.592596
16.440017	0.1	46.708885
16.441683	0.1	46.824756
16.443350	0.1	46.938482
16.445017	0.1	47.049585
16.446683	0.1	47.158661
16.448350	0.1	47.267201
16.450017	0.1	47.376695
16.451683	0.1	47.488454
16.453350	0.1	47.602835
16.455017	0.1	47.719183
16.456683	0.1	47.836843
16.458350	0.1	47.955754
16.460017	0.1	48.075619
16.461683	0.1	48.195603
16.463350	0.1	48.314574
16.465017	0.1	48.431757
16.466683	0.1	48.546973
16.468350	0.1	48.660937
16.470017	0.1	48.775080
16.471683	0.1	48.890534
16.473350	0.1	49.006823
16.475017	0.1	49.122217
16.476683	0.1	49.235585
16.478350	0.1	49.347046
16.480017	0.1	49.457374
16.481683	0.1	49.568239
16.483350	0.1	49.681607
16.485017	0.1	49.798849
16.486683	0.1	49.919787
16.488350	0.1	50.042513
16.490017	0.1	50.164226
16.491683	0.1	50.282899
16.493350	0.1	50.398889
16.495017	0.1	50.514820
16.496683	0.1	50.633612
16.498350	0.1	50.756279
16.500017	0.1	50.881091
16.501683	0.1	51.005784
16.503350	0.1	51.129404
16.505017	0.1	51.252905
16.506683	0.1	51.377538
16.508350	0.1	51.503721
16.510017	0.1	51.630142
16.511683	0.1	51.755610
16.513350	0.1	51.881078
16.515017	0.1	52.009049
16.516683	0.1	52.140954
16.518350	0.1	52.276436
16.520017	0.1	52.414540
16.521683	0.1	52.554789
16.523350	0.1	52.696470
16.525017	0.1	52.838627
16.526683	0.1	52.980843
16.528350	0.1	53.123358
16.530017	0.1	53.265992
16.531683	0.1	53.407732
16.533350	0.1	53.548339
16.535017	0.1	53.689781
16.536683	0.1	53.834740
16.538350	0.1	53.984824
16.540017	0.1	54.139975
16.541683	0.1	54.298583
16.543350	0.1	54.458979
16.545017	0.1	54.619077
16.546683	0.1	54.777506
16.548350	0.1	54.935220
16.550017	0.1	55.094782
16.551683	0.1	55.258397
16.553350	0.1	55.426064
16.555017	0.1	55.595699
16.556683	0.1	55.764738
16.558350	0.1	55.931989
16.560017	0.1	56.098286
16.561683	0.1	56.264702
16.563350	0.1	56.431893
16.565017	0.1	56.600336
16.566683	0.1	56.770447
16.568350	0.1	56.941513
16.570017	0.1	57.112757
16.571683	0.1	57.284895
16.573350	0.1	57.459835
16.575017	0.1	57.638947
16.576683	0.1	57.822887
16.578350	0.1	58.010820
16.580017	0.1	58.200124
16.581683	0.1	58.387700
16.583350	0.1	58.572057
16.585017	0.1	58.753554
16.586683	0.1	58.933440
16.588350	0.1	59.112672
16.590017	0.1	59.292141
16.591683	0.1	59.472207
16.593350	0.1	59.652630
16.595017	0.1	59.833590
16.596683	0.1	60.016040
16.598350	0.1	60.199920
16.600017	0.1	60.384575
16.601683	0.1	60.569886
16.603350	0.1	60.755853
16.605017	0.1	60.942355
16.606683	0.1	61.129276
16.608350	0.1	61.316792
16.610017	0.1	61.504964
16.611683	0.1	61.693851
16.613350	0.1	61.883930
16.615017	0.1	62.075857
16.616683	0.1	62.269930
16.618350	0.1	62.465135
16.620017	0.1	62.659983
16.621683	0.1	62.852923
16.623350	0.1	63.043062
16.625017	0.1	63.230459
16.626683	0.1	63.416425
16.628350	0.1	63.602213
16.630017	0.1	63.788835
16.631683	0.1	63.977365
16.633350	0.1	64.167801
16.635017	0.1	64.358477
16.636683	0.1	64.547125
16.638350	0.1	64.732734
16.640017	0.1	64.915721
16.641683	0.1	65.096084
16.643350	0.1	65.273229
16.645017	0.1	65.447394
16.646683	0.1	65.619473
16.648350	0.1	65.790121
16.650017	0.1	65.959040
16.651683	0.1	66.125516
16.653350	0.1	66.289012
16.655017	0.1	66.450063
16.656683	0.1	66.609208
16.658350	0.1	66.766147
16.660017	0.1	66.919629
16.661683	0.1	67.069296
16.663350	0.1	67.215983
16.665017	0.1	67.359869
16.666683	0.1	67.499522
16.668350	0.1	67.633216
16.670017	0.1	67.760829
16.671683	0.1	67.884390
16.673350	0.1	68.005983
16.675017	0.1	68.125490
16.676683	0.1	68.240527
16.678350	0.1	68.349306
16.680017	0.1	68.452184
16.681683	0.1	68.551366
16.683350	0.1	68.649117
16.685017	0.1	68.746213
16.686683	0.1	68.841521
16.688350	0.1	68.933431
16.690017	0.1	69.020693
16.691683	0.1	69.103245
16.693350	0.1	69.182162
16.695017	0.1	69.258694
16.696683	0.1	69.333200
16.698350	0.1	69.405500
16.700017	0.1	69.475834
16.701683	0.1	69.545094
16.703350	0.1	69.614295
16.705017	0.1	69.683437
16.706683	0.1	69.751624
16.708350	0.1	69.818680
16.710017	0.1	69.885377
16.711683	0.1	69.952134
16.713350	0.1	70.018594
16.715017	0.1	70.084159
16.716683	0.1	70.148889
16.718350	0.1	70.213322
16.720017	0.1	70.277933
16.721683	0.1	70.343439
16.723350	0.1	70.410017
16.725017	0.1	70.477490
16.726683	0.1	70.546095
16.728350	0.1	70.615713
16.730017	0.1	70.685391
16.731683	0.1	70.754532
16.733350	0.1	70.823852
16.735017	0.1	70.894246
16.736683	0.1	70.966248
16.738350	0.1	71.040158
16.740017	0.1	71.116034
16.741683	0.1	71.192865
16.743350	0.1	71.269278
16.745017	0.1	71.345214
16.746683	0.1	71.422760
16.748350	0.1	71.504061
16.750017	0.1	71.588997
16.751683	0.1	71.675722
16.753350	0.1	71.763043
16.755017	0.1	71.851854
16.756683	0.1	71.943407
16.758350	0.1	72.037701
16.760017	0.1	72.133605
16.761683	0.1	72.229807
16.763350	0.1	72.325532
16.765017	0.1	72.420601
16.766683	0.1	72.515552
16.768350	0.1	72.611932
16.770017	0.1	72.711412
16.771683	0.1	72.814529
16.773350	0.1	72.920386
16.775017	0.1	73.027913
16.776683	0.1	73.136215
16.778350	0.1	73.245232
16.780017	0.1	73.354845
16.781683	0.1	73.463862
16.783350	0.1	73.571627
16.785017	0.1	73.679094
16.786683	0.1	73.788349
16.788350	0.1	73.900942
16.790017	0.1	74.017172
16.791683	0.1	74.136023
16.793350	0.1	74.255948
16.795017	0.1	74.376111
16.796683	0.1	74.496870
16.798350	0.1	74.618821
16.800017	0.1	74.742500
16.801683	0.1	74.868922
16.803350	0.1	74.998741
16.805017	0.1	75.131361
16.806683	0.1	75.265472
16.808350	0.1	75.400238
16.810017	0.1	75.535660
16.811683	0.1	75.672273
16.813350	0.1	75.810139
16.815017	0.1	75.949495
16.816683	0.1	76.090758
16.818350	0.1	76.233749
16.820017	0.1	76.376741
16.821683	0.1	76.518302
16.823350	0.1	76.658850
16.825017	0.1	76.799815
16.826683	0.1	76.942746
16.828350	0.1	77.088063
16.830017	0.1	77.235584
16.831683	0.1	77.385311
16.833350	0.1	77.537720
16.835017	0.1	77.693705
16.836683	0.1	77.853386
16.838350	0.1	78.015094
16.840017	0.1	78.176384
16.841683	0.1	78.335588
16.843350	0.1	78.493659
16.845017	0.1	78.653698
16.846683	0.1	78.817968
16.848350	0.1	78.985815
16.850017	0.1	79.154973
16.851683	0.1	79.324310
16.853350	0.1	79.493766
16.855017	0.1	79.663162
16.856683	0.1	79.832618
16.858350	0.1	80.002372
16.860017	0.1	80.172782
16.861683	0.1	80.344443
16.863350	0.1	80.517595
16.865017	0.1	80.691760
16.866683	0.1	80.866401
16.868350	0.1	81.041102
16.870017	0.1	81.215744
16.871683	0.1	81.390207
16.873350	0.1	81.564193
16.875017	0.1	81.737166
16.876683	0.1	81.910019
16.878350	0.1	82.085436
16.880017	0.1	82.264965
16.881683	0.1	82.447534
16.883350	0.1	82.631176
16.885017	0.1	82.815592
16.886683	0.1	83.001619
16.888350	0.1	83.189671
16.890017	0.1	83.378558
16.891683	0.1	83.566373
16.893350	0.1	83.751683
16.895017	0.1	83.935087
16.896683	0.1	84.119206
16.898350	0.1	84.306305
16.900017	0.1	84.495967
16.901683	0.1	84.685629
16.903350	0.1	84.873026
16.905017	0.1	85.057264
16.906683	0.1	85.239058
16.908350	0.1	85.420256
16.910017	0.1	85.602825
16.911683	0.1	85.786765
16.913350	0.1	85.971122
16.915017	0.1	86.154883
16.916683	0.1	86.337631
16.918350	0.1	86.519545
16.920017	0.1	86.700981
16.921683	0.1	86.882298
16.923350	0.1	87.063556
16.925017	0.1	87.244993
16.926683	0.1	87.425654
16.928350	0.1	87.604170
16.930017	0.1	87.779885
16.931683	0.1	87.953334
16.933350	0.1	88.125055
16.935017	0.1	88.294869
16.936683	0.1	88.463073
16.938350	0.1	88.631218
16.940017	0.1	88.800793
16.941683	0.1	88.971263
16.943350	0.1	89.139944
16.945017	0.1	89.304333
16.946683	0.1	89.464431
16.948350	0.1	89.622145
16.950017	0.1	89.779680
16.951683	0.1	89.937931
16.953350	0.1	90.095585
16.955017	0.1	90.251451
16.956683	0.1	90.405350
16.958350	0.1	90.557461
16.960017	0.1	90.707904
16.961683	0.1	90.856438
16.963350	0.1	91.002589
16.965017	0.1	91.146653
16.966683	0.1	91.290301
16.968350	0.1	91.435438
16.970017	0.1	91.582065
16.971683	0.1	91.728216
16.973350	0.1	91.871923
16.975017	0.1	92.012709
16.976683	0.1	92.151409
16.978350	0.1	92.289036
16.980017	0.1	92.425888
16.981683	0.1	92.561906
16.983350	0.1	92.696911
16.985017	0.1	92.830723
16.986683	0.1	92.963641
16.988350	0.1	93.097096
16.990017	0.1	93.232458
16.991683	0.1	93.369430
16.993350	0.1	93.506819
16.995017	0.1	93.644446
16.996683	0.1	93.782848
16.998350	0.1	93.920892
17.000017	0.1	94.056433
17.001683	0.1	94.189530
17.003350	0.1	94.322449
17.005017	0.1	94.457811
17.006683	0.1	94.597226
17.008350	0.1	94.740754
17.010017	0.1	94.886368
17.011683	0.1	95.030969
17.013350	0.1	95.173186
17.015017	0.1	95.313972
17.016683	0.1	95.454937
17.018350	0.1	95.597154
17.020017	0.1	95.741397
17.021683	0.1	95.888382
17.023350	0.1	96.037692
17.025017	0.1	96.188730
17.026683	0.1	96.341079
17.028350	0.1	96.494740
17.030017	0.1	96.649653
17.031683	0.1	96.805519
17.033350	0.1	96.962040
17.035017	0.1	97.118920
17.036683	0.1	97.275263
17.038350	0.1	97.430712
17.040017	0.1	97.586220
17.041683	0.1	97.743517
17.043350	0.1	97.903973
17.045017	0.1	98.068005
17.046683	0.1	98.235375
17.048350	0.1	98.405427
17.050017	0.1	98.576730
17.051683	0.1	98.747557
17.053350	0.1	98.916835
17.055017	0.1	99.085337
17.056683	0.1	99.254972
17.058350	0.1	99.427170
17.060017	0.1	99.602228
17.061683	0.1	99.779850
17.063350	0.1	99.959558
17.065017	0.1	100.140458
17.066683	0.1	100.321895
17.068350	0.1	100.504285
17.070017	0.1	100.688463
17.071683	0.1	100.873596
17.073350	0.1	101.058668
17.075017	0.1	101.244277
17.076683	0.1	101.432389
17.078350	0.1	101.623184
17.080017	0.1	101.814991
17.081683	0.1	102.006382
17.083350	0.1	102.197653
17.085017	0.1	102.390593
17.086683	0.1	102.586574
17.088350	0.1	102.785355
17.090017	0.1	102.985746
17.091683	0.1	103.186792
17.093350	0.1	103.388375
17.095017	0.1	103.590316
17.096683	0.1	103.792554
17.098350	0.1	103.995687
17.100017	0.1	104.201144
17.101683	0.1	104.410059
17.103350	0.1	104.622489
17.105017	0.1	104.837424
17.106683	0.1	105.054087
17.108350	0.1	105.272359
17.110017	0.1	105.492419
17.111683	0.1	105.713851
17.113350	0.1	105.936534
17.115017	0.1	106.160707
17.116683	0.1	106.385893
17.118350	0.1	106.610901
17.120017	0.1	106.835729
17.121683	0.1	107.061452
17.123350	0.1	107.289857
17.125017	0.1	107.522434
17.126683	0.1	107.758648
17.128350	0.1	107.996291
17.130017	0.1	108.233399
17.131683	0.1	108.470148
17.133350	0.1	108.708269
17.135017	0.1	108.948595
17.136683	0.1	109.190590
17.138350	0.1	109.432942
17.140017	0.1	109.675414
17.141683	0.1	109.919376
17.143350	0.1	110.166258
17.145017	0.1	110.415465
17.146683	0.1	110.665447
17.148350	0.1	110.915191
17.150017	0.1	111.164636
17.151683	0.1	111.414380
17.153350	0.1	111.665613
17.155017	0.1	111.919112
17.156683	0.1	112.174518
17.158350	0.1	112.430400
17.160017	0.1	112.685985
17.161683	0.1	112.941987
17.163350	0.1	113.200016
17.165017	0.1	113.460846
17.166683	0.1	113.723881
17.168350	0.1	113.988227
17.170017	0.1	114.253766
17.171683	0.1	114.521689
17.173350	0.1	114.793069
17.175017	0.1	115.067608
17.176683	0.1	115.344054
17.178350	0.1	115.621812
17.180017	0.1	115.900762
17.181683	0.1	116.180904
17.183350	0.1	116.462536
17.185017	0.1	116.747207
17.186683	0.1	117.036230
17.188350	0.1	117.328770
17.190017	0.1	117.622382
17.191683	0.1	117.915578
17.193350	0.1	118.208237
17.195017	0.1	118.502266
17.196683	0.1	118.799872
17.198350	0.1	119.101949
17.200017	0.1	119.407601
17.201683	0.1	119.716353
17.203350	0.1	120.029755
17.205017	0.1	120.349712
17.206683	0.1	120.676703
17.208350	0.1	121.009297
17.210017	0.1	121.344872
17.211683	0.1	121.681578
17.213350	0.1	122.019596
17.215017	0.1	122.359820
17.216683	0.1	122.702189
17.218350	0.1	123.046107
17.220017	0.1	123.391695
17.221683	0.1	123.739310
17.223350	0.1	124.089785
17.225017	0.1	124.444254
17.226683	0.1	124.803908
17.228350	0.1	125.168450
17.230017	0.1	125.536390
17.231683	0.1	125.906654
17.233350	0.1	126.279421
17.235017	0.1	126.655765
17.236683	0.1	127.035625
17.238350	0.1	127.418287
17.240017	0.1	127.802678
17.241683	0.1	128.188200
17.243350	0.1	128.574677
17.245017	0.1	128.961690
17.246683	0.1	129.348822
17.248350	0.1	129.736133
17.250017	0.1	130.124338
17.251683	0.1	130.514093
17.253350	0.1	130.905398
17.255017	0.1	131.297835
17.256683	0.1	131.691523
17.258350	0.1	132.087000
17.260017	0.1	132.484563
17.261683	0.1	132.884212
17.263350	0.1	133.285232
17.265017	0.1	133.685895
17.266683	0.1	134.084829
17.268350	0.1	134.482451
17.270017	0.1	134.880730
17.271683	0.1	135.281988
17.273350	0.1	135.687240
17.275017	0.1	136.095651
17.276683	0.1	136.506029
17.278350	0.1	136.917659
17.280017	0.1	137.331256
17.281683	0.1	137.747236
17.283350	0.1	138.164350
17.285017	0.1	138.581403
17.286683	0.1	138.999113
17.288350	0.1	139.420160
17.290017	0.1	139.846750
17.291683	0.1	140.278825
17.293350	0.1	140.715846
17.295017	0.1	141.158530
17.296683	0.1	141.607829
17.298350	0.1	142.063984
17.300017	0.1	142.526814
17.301683	0.1	142.995604
17.303350	0.1	143.469640
17.305017	0.1	143.948683
17.306683	0.1	144.434163
17.308350	0.1	144.928106
17.310017	0.1	145.431885
17.311683	0.1	145.944604
17.313350	0.1	146.464297
17.315017	0.1	146.990368
17.316683	0.1	147.524246
17.318350	0.1	148.066589
17.320017	0.1	148.615131
17.321683	0.1	149.165818
17.323350	0.1	149.715850
17.325017	0.1	150.265524
17.326683	0.1	150.817105
17.328350	0.1	151.372442
17.330017	0.1	151.932189
17.331683	0.1	152.496049
17.333350	0.1	153.062114
17.335017	0.1	153.627822
17.336683	0.1	154.190371
17.338350	0.1	154.747615
17.340017	0.1	155.299017
17.341683	0.1	155.845592
17.343350	0.1	156.387517
17.345017	0.1	156.924019
17.346683	0.1	157.453904
17.348350	0.1	157.976398
17.350017	0.1	158.490667
17.351683	0.1	158.995221
17.353350	0.1	159.488628
17.355017	0.1	159.971068
17.356683	0.1	160.442660
17.358350	0.1	160.901735
17.360017	0.1	161.347160
17.361683	0.1	161.779413
17.363350	0.1	162.198911
17.365017	0.1	162.604222
17.366683	0.1	162.993620
17.368350	0.1	163.365433
17.370017	0.1	163.718889
17.371683	0.1	164.055178
17.373350	0.1	164.376805
17.375017	0.1	164.685498
17.376683	0.1	164.981077
17.378350	0.1	165.261517
17.380017	0.1	165.524254
17.381683	0.1	165.767680
17.383350	0.1	165.992210
17.385017	0.1	166.201065
17.386683	0.1	166.398714
17.388350	0.1	166.586826
17.390017	0.1	166.761825
17.391683	0.1	166.919182
17.393350	0.1	167.057703
17.395017	0.1	167.179952
17.396683	0.1	167.288790
17.398350	0.1	167.384873
17.400017	0.1	167.467127
17.401683	0.1	167.535315
17.403350	0.1	167.590151
17.405017	0.1	167.632530
17.406683	0.1	167.662809
17.408350	0.1	167.681168
17.410017	0.1	167.686592
17.411683	0.1	167.678187
17.413350	0.1	167.656849
17.415017	0.1	167.624901
17.416683	0.1	167.584012
17.418350	0.1	167.534302
17.420017	0.1	167.475591
17.421683	0.1	167.408298
17.423350	0.1	167.333017
17.425017	0.1	167.249988
17.426683	0.1	167.159567
17.428350	0.1	167.061875
17.430017	0.1	166.957150
17.431683	0.1	166.845808
17.433350	0.1	166.728149
17.435017	0.1	166.604529
17.436683	0.1	166.476021
17.438350	0.1	166.344235
17.440017	0.1	166.209112
17.441683	0.1	166.070590
17.443350	0.1	165.929983
17.445017	0.1	165.788899
17.446683	0.1	165.647636
17.448350	0.1	165.505181
17.450017	0.1	165.360937
17.451683	0.1	165.216098
17.453350	0.1	165.072213
17.455017	0.1	164.929817
17.456683	0.1	164.788316
17.458350	0.1	164.647291
17.460017	0.1	164.507518
17.461683	0.1	164.370189
17.463350	0.1	164.234886
17.465017	0.1	164.100240
17.466683	0.1	163.966069
17.468350	0.1	163.834582
17.470017	0.1	163.708458
17.471683	0.1	163.588653
17.473350	0.1	163.474808
17.475017	0.1	163.366208
17.476683	0.1	163.261483
17.478350	0.1	163.158665
17.480017	0.1	163.057277
17.481683	0.1	162.958334
17.483350	0.1	162.864158
17.485017	0.1	162.776122
17.486683	0.1	162.693629
17.488350	0.1	162.615309
17.490017	0.1	162.540982
17.491683	0.1	162.470589
17.493350	0.1	162.404189
17.495017	0.1	162.342200
17.496683	0.1	162.285159
17.498350	0.1	162.232230
17.500017	0.1	162.181268
17.501683	0.1	162.130842
17.503350	0.1	162.082801
17.505017	0.1	162.041316
17.506683	0.1	162.008534
17.508350	0.1	161.982486
17.510017	0.1	161.959956
17.511683	0.1	161.939452
17.513350	0.1	161.920974
17.515017	0.1	161.904464
17.516683	0.1	161.889384
17.518350	0.1	161.875138
17.520017	0.1	161.861906
17.521683	0.1	161.850879
17.523350	0.1	161.843369
17.525017	0.1	161.839495
17.526683	0.1	161.838124
17.528350	0.1	161.837945
17.530017	0.1	161.839256
17.531683	0.1	161.843250
17.533350	0.1	161.850820
17.535017	0.1	161.861251
17.536683	0.1	161.873648
17.538350	0.1	161.887000
17.540017	0.1	161.901364
17.541683	0.1	161.918054
17.543350	0.1	161.938081
17.545017	0.1	161.960850
17.546683	0.1	161.985109
17.548350	0.1	162.010560
17.550017	0.1	162.037680
17.551683	0.1	162.067423
17.553350	0.1	162.100742
17.555017	0.1	162.137101
17.556683	0.1	162.175486
17.558350	0.1	162.214706
17.560017	0.1	162.254403
17.561683	0.1	162.295113
17.563350	0.1	162.337849
17.565017	0.1	162.383745
17.566683	0.1	162.433157
17.568350	0.1	162.485371
17.570017	0.1	162.538479
17.571683	0.1	162.591944
17.573350	0.1	162.646661
17.575017	0.1	162.703524
17.576683	0.1	162.762473
17.578350	0.1	162.823329
17.580017	0.1	162.886033
17.581683	0.1	162.951718
17.583350	0.1	163.020919
17.585017	0.1	163.093159
17.586683	0.1	163.167069
17.588350	0.1	163.241456
17.590017	0.1	163.315366
17.591683	0.1	163.388679
17.593350	0.1	163.462112
17.595017	0.1	163.536737
17.596683	0.1	163.613687
17.598350	0.1	163.693617
17.600017	0.1	163.776288
17.601683	0.1	163.860688
17.603350	0.1	163.944612
17.605017	0.1	164.025734
17.606683	0.1	164.103160
17.608350	0.1	164.178381
17.610017	0.1	164.254258
17.611683	0.1	164.332936
17.613350	0.1	164.414714
17.615017	0.1	164.498399
17.616683	0.1	164.582799
17.618350	0.1	164.667855
17.620017	0.1	164.753745
17.621683	0.1	164.840410
17.623350	0.1	164.926658
17.625017	0.1	165.011833
17.626683	0.1	165.095995
17.628350	0.1	165.179382
17.630017	0.1	165.261278
17.631683	0.1	165.340553
17.633350	0.1	165.416608
17.635017	0.1	165.490339
17.636683	0.1	165.563712
17.638350	0.1	165.637741
17.640017	0.1	165.711174
17.641683	0.1	165.782044
17.643350	0.1	165.849576
17.645017	0.1	165.914009
17.646683	0.1	165.975819
17.648350	0.1	166.035543
17.650017	0.1	166.094015
17.651683	0.1	166.152249
17.653350	0.1	166.211317
17.655017	0.1	166.271160
17.656683	0.1	166.330765
17.658350	0.1	166.388402
17.660017	0.1	166.441570
17.661683	0.1	166.487883
17.663350	0.1	166.527162
17.665017	0.1	166.561971
17.666683	0.1	166.595469
17.668350	0.1	166.629205
17.670017	0.1	166.662345
17.671683	0.1	166.693399
17.673350	0.1	166.721890
17.675017	0.1	166.748295
17.676683	0.1	166.773329
17.678350	0.1	166.796873
17.680017	0.1	166.818510
17.681683	0.1	166.838596
17.683350	0.1	166.857551
17.685017	0.1	166.875253
17.686683	0.1	166.891287
17.688350	0.1	166.905413
17.690017	0.1	166.917036
17.691683	0.1	166.925023
17.693350	0.1	166.928599
17.695017	0.1	166.928003
17.696683	0.1	166.924189
17.698350	0.1	166.917811
17.700017	0.1	166.909526
17.701683	0.1	166.900347
17.703350	0.1	166.891525
17.705017	0.1	166.883419
17.706683	0.1	166.875372
17.708350	0.1	166.866551
17.710017	0.1	166.856656
17.711683	0.1	166.845332
17.713350	0.1	166.832517
17.715017	0.1	166.818092
17.716683	0.1	166.801284
17.718350	0.1	166.780839
17.720017	0.1	166.756103
17.721683	0.1	166.727970
17.723350	0.1	166.699360
17.725017	0.1	166.673491
17.726683	0.1	166.651080
17.728350	0.1	166.629861
17.730017	0.1	166.607747
17.731683	0.1	166.583786
17.733350	0.1	166.557680
17.735017	0.1	166.529069
17.736683	0.1	166.498313
17.738350	0.1	166.465531
17.740017	0.1	166.430722
17.741683	0.1	166.394661
17.743350	0.1	166.358600
17.745017	0.1	166.323433
17.746683	0.1	166.289280
17.748350	0.1	166.256557
17.750017	0.1	166.225741
17.751683	0.1	166.195879
17.753350	0.1	166.165600
17.755017	0.1	166.134606
17.756683	0.1	166.103433
17.758350	0.1	166.072080
17.760017	0.1	166.039715
17.761683	0.1	166.006098
17.763350	0.1	165.972898
17.765017	0.1	165.941844
17.766683	0.1	165.912221
17.768350	0.1	165.881942
17.770017	0.1	165.849576
17.771683	0.1	165.816853
17.773350	0.1	165.786693
17.775017	0.1	165.760706
17.776683	0.1	165.737698
17.778350	0.1	165.715585
17.780017	0.1	165.693055
17.781683	0.1	165.670405
17.783350	0.1	165.649007
17.785017	0.1	165.629397
17.786683	0.1	165.610144
17.788350	0.1	165.588746
17.790017	0.1	165.563772
17.791683	0.1	165.536950
17.793350	0.1	165.512214
17.795017	0.1	165.491770
17.796683	0.1	165.474186
17.798350	0.1	165.456841
17.800017	0.1	165.438185
17.801683	0.1	165.418694
17.803350	0.1	165.400575
17.805017	0.1	165.386031
17.806683	0.1	165.375898
17.808350	0.1	165.368865
17.810017	0.1	165.363143
17.811683	0.1	165.357480
17.813350	0.1	165.351937
17.815017	0.1	165.347646
17.816683	0.1	165.344904
17.818350	0.1	165.342520
17.820017	0.1	165.339659
17.821683	0.1	165.337751
17.823350	0.1	165.339361
17.825017	0.1	165.344963
17.826683	0.1	165.352593
17.828350	0.1	165.359924
17.830017	0.1	165.366063
17.831683	0.1	165.372560
17.833350	0.1	165.381382
17.835017	0.1	165.392349
17.836683	0.1	165.403793
17.838350	0.1	165.416191
17.840017	0.1	165.432523
17.841683	0.1	165.454755
17.843350	0.1	165.480922
17.845017	0.1	165.507386
17.846683	0.1	165.531049
17.848350	0.1	165.550361
17.850017	0.1	165.566275
17.851683	0.1	165.582190
17.853350	0.1	165.601621
17.855017	0.1	165.625344
17.856683	0.1	165.651152
17.858350	0.1	165.677259
17.860017	0.1	165.704022
17.861683	0.1	165.733288
17.863350	0.1	165.764878
17.865017	0.1	165.796230
17.866683	0.1	165.824840
17.868350	0.1	165.849994
17.870017	0.1	165.873061
17.871683	0.1	165.894995
17.873350	0.1	165.915618
17.875017	0.1	165.935109
17.876683	0.1	165.954957
17.878350	0.1	165.977011
17.880017	0.1	166.001330
17.881683	0.1	166.025946
17.883350	0.1	166.048596
17.885017	0.1	166.068564
17.886683	0.1	166.087101
17.888350	0.1	166.105578
17.890017	0.1	166.125009
17.891683	0.1	166.145037
17.893350	0.1	166.163335
17.895017	0.1	166.178058
17.896683	0.1	166.189800
17.898350	0.1	166.200588
17.900017	0.1	166.211257
17.901683	0.1	166.220794
17.903350	0.1	166.228125
17.905017	0.1	166.232596
17.906683	0.1	166.234026
17.908350	0.1	166.233013
17.910017	0.1	166.230331
17.911683	0.1	166.225324
17.913350	0.1	166.216145
17.915017	0.1	166.201721
17.916683	0.1	166.183422
17.918350	0.1	166.164170
17.920017	0.1	166.145931
17.921683	0.1	166.128109
17.923350	0.1	166.109393
17.925017	0.1	166.088591
17.926683	0.1	166.064988
17.928350	0.1	166.038404
17.930017	0.1	166.008840
17.931683	0.1	165.976832
17.933350	0.1	165.942500
17.935017	0.1	165.904949
17.936683	0.1	165.863047
17.938350	0.1	165.816973
17.940017	0.1	165.768156
17.941683	0.1	165.718088
17.943350	0.1	165.666471
17.945017	0.1	165.612886
17.946683	0.1	165.557573
17.948350	0.1	165.500949
17.950017	0.1	165.442536
17.951683	0.1	165.382157
17.953350	0.1	165.319631
17.955017	0.1	165.254603
17.956683	0.1	165.186594
17.958350	0.1	165.116320
17.960017	0.1	165.043960
17.961683	0.1	164.968202
17.963350	0.1	164.888034
17.965017	0.1	164.804826
17.966683	0.1	164.720545
17.968350	0.1	164.636085
17.970017	0.1	164.551327
17.971683	0.1	164.465139
17.973350	0.1	164.376388
17.975017	0.1	164.284597
17.976683	0.1	164.190660
17.978350	0.1	164.095471
17.980017	0.1	163.998912
17.981683	0.1	163.900147
17.983350	0.1	163.799236
17.985017	0.1	163.697372
17.986683	0.1	163.595329
17.988350	0.1	163.492868
17.990017	0.1	163.389275
17.991683	0.1	163.283775
17.993350	0.1	163.177083
17.995017	0.1	163.071046
17.996683	0.1	162.966201
17.998350	0.1	162.860582
18.000017	0.1	162.752400
18.001683	0.1	162.642012
18.003350	0.1	162.531386
18.005017	0.1	162.422369
18.006683	0.1	162.315915
18.008350	0.1	162.210832
18.010017	0.1	162.104855
18.011683	0.1	161.996434
18.013350	0.1	161.885212
18.015017	0.1	161.772916
18.016683	0.1	161.662529
18.018350	0.1	161.556492
18.020017	0.1	161.454687
18.021683	0.1	161.355803
18.023350	0.1	161.258648
18.025017	0.1	161.162863
18.026683	0.1	161.068389
18.028350	0.1	160.975466
18.030017	0.1	160.883734
18.031683	0.1	160.792241
18.033350	0.1	160.700808
18.035017	0.1	160.610864
18.036683	0.1	160.524318
18.038350	0.1	160.441229
18.040017	0.1	160.359690
18.041683	0.1	160.278091
18.043350	0.1	160.196254
18.045017	0.1	160.115132
18.046683	0.1	160.036275
18.048350	0.1	159.960220
18.050017	0.1	159.885595
18.051683	0.1	159.810851
18.053350	0.1	159.735332
18.055017	0.1	159.660051
18.056683	0.1	159.586380
18.058350	0.1	159.514675
18.060017	0.1	159.445057
18.061683	0.1	159.377584
18.063350	0.1	159.311960
18.065017	0.1	159.246216
18.066683	0.1	159.178028
18.068350	0.1	159.107158
18.070017	0.1	159.035156
18.071683	0.1	158.962974
18.073350	0.1	158.890674
18.075017	0.1	158.818493
18.076683	0.1	158.747861
18.078350	0.1	158.679852
18.080017	0.1	158.614228
18.081683	0.1	158.549080
18.083350	0.1	158.481786
18.085017	0.1	158.410857
18.086683	0.1	158.336708
18.088350	0.1	158.260713
18.090017	0.1	158.183048
18.091683	0.1	158.102462
18.093350	0.1	158.017883
18.095017	0.1	157.929489
18.096683	0.1	157.838712
18.098350	0.1	157.747040
18.100017	0.1	157.654533
18.101683	0.1	157.560835
18.103350	0.1	157.466957
18.105017	0.1	157.373855
18.106683	0.1	157.280752
18.108350	0.1	157.185325
18.110017	0.1	157.085488
18.111683	0.1	156.980166
18.113350	0.1	156.869361
18.115017	0.1	156.753728
18.116683	0.1	156.634459
18.118350	0.1	156.513223
18.120017	0.1	156.391332
18.121683	0.1	156.268666
18.123350	0.1	156.145046
18.125017	0.1	156.020412
18.126683	0.1	155.894527
18.128350	0.1	155.767152
18.130017	0.1	155.638346
18.131683	0.1	155.508110
18.133350	0.1	155.375132
18.135017	0.1	155.238995
18.136683	0.1	155.099759
18.138350	0.1	154.956946
18.140017	0.1	154.810140
18.141683	0.1	154.661009
18.143350	0.1	154.512653
18.145017	0.1	154.367396
18.146683	0.1	154.225180
18.148350	0.1	154.083738
18.150017	0.1	153.940270
18.151683	0.1	153.794059
18.153350	0.1	153.646061
18.155017	0.1	153.497765
18.156683	0.1	153.349945
18.158350	0.1	153.202483
18.160017	0.1	153.054187
18.161683	0.1	152.904043
18.163350	0.1	152.752170
18.165017	0.1	152.599165
18.166683	0.1	152.445921
18.168350	0.1	152.293512
18.170017	0.1	152.141640
18.171683	0.1	151.988337
18.173350	0.1	151.833126
18.175017	0.1	151.678273
18.176683	0.1	151.526043
18.178350	0.1	151.375958
18.180017	0.1	151.225814
18.181683	0.1	151.074061
18.183350	0.1	150.920937
18.185017	0.1	150.767574
18.186683	0.1	150.615403
18.188350	0.1	150.465676
18.190017	0.1	150.317916
18.191683	0.1	150.169680
18.193350	0.1	150.017747
18.195017	0.1	149.860689
18.196683	0.1	149.700293
18.198350	0.1	149.539658
18.200017	0.1	149.381050
18.201683	0.1	149.225303
18.203350	0.1	149.072060
18.205017	0.1	148.920843
18.206683	0.1	148.771653
18.208350	0.1	148.624727
18.210017	0.1	148.479172
18.211683	0.1	148.333201
18.213350	0.1	148.184845
18.215017	0.1	148.033807
18.216683	0.1	147.881755
18.218350	0.1	147.730538
18.220017	0.1	147.579858
18.221683	0.1	147.428283
18.223350	0.1	147.275457
18.225017	0.1	147.123048
18.226683	0.1	146.973201
18.228350	0.1	146.825859
18.230017	0.1	146.679410
18.231683	0.1	146.532842
18.233350	0.1	146.386394
18.235017	0.1	146.239707
18.236683	0.1	146.091947
18.238350	0.1	145.942577
18.240017	0.1	145.792791
18.241683	0.1	145.645091
18.243350	0.1	145.501026
18.245017	0.1	145.360419
18.246683	0.1	145.222017
18.248350	0.1	145.084330
18.250017	0.1	144.945988
18.251683	0.1	144.806155
18.253350	0.1	144.666502
18.255017	0.1	144.528636
18.256683	0.1	144.392022
18.258350	0.1	144.255528
18.260017	0.1	144.119152
18.261683	0.1	143.983790
18.263350	0.1	143.849501
18.265017	0.1	143.716403
18.266683	0.1	143.585154
18.268350	0.1	143.456706
18.270017	0.1	143.331655
18.271683	0.1	143.210241
18.273350	0.1	143.092224
18.275017	0.1	142.976591
18.276683	0.1	142.862567
18.278350	0.1	142.749258
18.280017	0.1	142.635414
18.281683	0.1	142.520853
18.283350	0.1	142.406234
18.285017	0.1	142.292270
18.286683	0.1	142.179736
18.288350	0.1	142.069646
18.290017	0.1	141.963073
18.291683	0.1	141.860553
18.293350	0.1	141.762265
18.295017	0.1	141.668209
18.296683	0.1	141.577312
18.298350	0.1	141.487547
18.300017	0.1	141.397842
18.301683	0.1	141.309210
18.303350	0.1	141.223320
18.305017	0.1	141.140767
18.306683	0.1	141.060838
18.308350	0.1	140.982577
18.310017	0.1	140.905448
18.311683	0.1	140.829512
18.313350	0.1	140.754768
18.315017	0.1	140.681812
18.316683	0.1	140.612253
18.318350	0.1	140.546986
18.320017	0.1	140.484878
18.321683	0.1	140.422591
18.323350	0.1	140.357384
18.325017	0.1	140.289553
18.326683	0.1	140.222439
18.328350	0.1	140.160033
18.330017	0.1	140.103766
18.331683	0.1	140.051969
18.333350	0.1	140.001186
18.335017	0.1	139.948198
18.336683	0.1	139.892110
18.338350	0.1	139.833757
18.340017	0.1	139.774152
18.341683	0.1	139.713117
18.343350	0.1	139.649876
18.345017	0.1	139.584669
18.346683	0.1	139.518448
18.348350	0.1	139.451452
18.350017	0.1	139.382192
18.351683	0.1	139.309653
18.353350	0.1	139.234074
18.355017	0.1	139.156409
18.356683	0.1	139.076778
18.358350	0.1	138.994046
18.360017	0.1	138.906368
18.361683	0.1	138.812789
18.363350	0.1	138.713368
18.365017	0.1	138.608166
18.366683	0.1	138.497420
18.368350	0.1	138.381668
18.370017	0.1	138.261624
18.371683	0.1	138.137468
18.373350	0.1	138.008543
18.375017	0.1	137.874969
18.376683	0.1	137.736925
18.378350	0.1	137.594350
18.380017	0.1	137.447187
18.381683	0.1	137.295672
18.383350	0.1	137.139925
18.385017	0.1	136.979528
18.386683	0.1	136.813887
18.388350	0.1	136.643060
18.390017	0.1	136.466869
18.391683	0.1	136.284121
18.393350	0.1	136.095294
18.395017	0.1	135.903188
18.396683	0.1	135.710963
18.398350	0.1	135.519095
18.400017	0.1	135.325142
18.401683	0.1	135.126182
18.403350	0.1	134.921261
18.405017	0.1	134.712108
18.406683	0.1	134.501644
18.408350	0.1	134.291240
18.410017	0.1	134.081014
18.411683	0.1	133.871086
18.413350	0.1	133.661695
18.415017	0.1	133.452721
18.416683	0.1	133.243211
18.418350	0.1	133.032270
18.420017	0.1	132.819541
18.421683	0.1	132.605382
18.423350	0.1	132.390686
18.425017	0.1	132.176884
18.426683	0.1	131.964989
18.428350	0.1	131.754883
18.430017	0.1	131.545313
18.431683	0.1	131.335982
18.433350	0.1	131.127842
18.435017	0.1	130.922921
18.436683	0.1	130.722113
18.438350	0.1	130.524047
18.440017	0.1	130.325206
18.441683	0.1	130.122967
18.443350	0.1	129.917331
18.445017	0.1	129.710742
18.446683	0.1	129.505821
18.448350	0.1	129.304476
18.450017	0.1	129.107066
18.451683	0.1	128.912516
18.453350	0.1	128.719338
18.455017	0.1	128.526993
18.456683	0.1	128.335543
18.458350	0.1	128.144510
18.460017	0.1	127.952762
18.461683	0.1	127.758809
18.463350	0.1	127.562173
18.465017	0.1	127.364524
18.466683	0.1	127.168603
18.468350	0.1	126.975902
18.470017	0.1	126.786120
18.471683	0.1	126.597710
18.473350	0.1	126.408525
18.475017	0.1	126.216777
18.476683	0.1	126.021870
18.478350	0.1	125.824519
18.480017	0.1	125.626273
18.481683	0.1	125.429101
18.483350	0.1	125.235029
18.485017	0.1	125.044592
18.486683	0.1	124.855585
18.488350	0.1	124.665327
18.490017	0.1	124.472506
18.491683	0.1	124.277420
18.493350	0.1	124.082155
18.495017	0.1	123.889215
18.496683	0.1	123.699136
18.498350	0.1	123.510666
18.500017	0.1	123.322315
18.501683	0.1	123.132773
18.503350	0.1	122.941024
18.505017	0.1	122.747548
18.506683	0.1	122.553475
18.508350	0.1	122.359939
18.510017	0.1	122.167714
18.511683	0.1	121.976085
18.513350	0.1	121.784158
18.515017	0.1	121.592469
18.516683	0.1	121.402688
18.518350	0.1	121.214814
18.520017	0.1	121.027417
18.521683	0.1	120.840020
18.523350	0.1	120.652862
18.525017	0.1	120.465941
18.526683	0.1	120.278902
18.528350	0.1	120.091624
18.530017	0.1	119.904227
18.531683	0.1	119.716234
18.533350	0.1	119.527109
18.535017	0.1	119.337387
18.536683	0.1	119.148679
18.538350	0.1	118.962414
18.540017	0.1	118.779309
18.541683	0.1	118.599362
18.543350	0.1	118.421740
18.545017	0.1	118.245013
18.546683	0.1	118.068881
18.548350	0.1	117.893464
18.550017	0.1	117.718525
18.551683	0.1	117.543406
18.553350	0.1	117.368347
18.555017	0.1	117.194898
18.556683	0.1	117.023952
18.558350	0.1	116.854794
18.560017	0.1	116.685159
18.561683	0.1	116.513140
18.563350	0.1	116.338260
18.565017	0.1	116.161711
18.566683	0.1	115.985520
18.568350	0.1	115.811236
18.570017	0.1	115.640051
18.571683	0.1	115.473098
18.573350	0.1	115.309841
18.575017	0.1	115.148074
18.576683	0.1	114.984936
18.578350	0.1	114.818997
18.580017	0.1	114.651150
18.581683	0.1	114.482827
18.583350	0.1	114.315397
18.585017	0.1	114.150233
18.586683	0.1	113.988704
18.588350	0.1	113.830812
18.590017	0.1	113.675184
18.591683	0.1	113.519139
18.593350	0.1	113.360829
18.595017	0.1	113.199658
18.596683	0.1	113.036222
18.598350	0.1	112.871713
18.600017	0.1	112.707502
18.601683	0.1	112.544186
18.603350	0.1	112.381107
18.605017	0.1	112.217850
18.606683	0.1	112.055487
18.608350	0.1	111.895866
18.610017	0.1	111.740417
18.611683	0.1	111.588842
18.613350	0.1	111.439354
18.615017	0.1	111.289091
18.616683	0.1	111.135251
18.618350	0.1	110.976524
18.620017	0.1	110.814220
18.621683	0.1	110.651142
18.623350	0.1	110.489494
18.625017	0.1	110.329933
18.626683	0.1	110.171921
18.628350	0.1	110.014862
18.630017	0.1	109.858043
18.631683	0.1	109.700329
18.633350	0.1	109.541363
18.635017	0.1	109.381682
18.636683	0.1	109.222240
18.638350	0.1	109.063632
18.640017	0.1	108.906633
18.641683	0.1	108.751482
18.643350	0.1	108.597941
18.645017	0.1	108.445293
18.646683	0.1	108.292944
18.648350	0.1	108.140952
18.650017	0.1	107.989735
18.651683	0.1	107.839770
18.653350	0.1	107.691056
18.655017	0.1	107.542462
18.656683	0.1	107.392675
18.658350	0.1	107.241399
18.660017	0.1	107.090182
18.661683	0.1	106.940693
18.663350	0.1	106.792754
18.665017	0.1	106.644339
18.666683	0.1	106.494135
18.668350	0.1	106.342680
18.670017	0.1	106.191463
18.671683	0.1	106.041676
18.673350	0.1	105.893618
18.675017	0.1	105.746514
18.676683	0.1	105.599708
18.678350	0.1	105.453378
18.680017	0.1	105.308122
18.681683	0.1	105.164117
18.683350	0.1	105.020649
18.685017	0.1	104.876823
18.686683	0.1	104.731685
18.688350	0.1	104.585177
18.690017	0.1	104.438311
18.691683	0.1	104.293353
18.693350	0.1	104.151792
18.695017	0.1	104.013688
18.696683	0.1	103.878027
18.698350	0.1	103.743440
18.700017	0.1	103.608912
18.701683	0.1	103.473669
18.703350	0.1	103.337831
18.705017	0.1	103.202468
18.706683	0.1	103.068596
18.708350	0.1	102.936274
18.710017	0.1	102.804905
18.711683	0.1	102.673894
18.713350	0.1	102.543360
18.715017	0.1	102.414316
18.716683	0.1	102.287895
18.718350	0.1	102.163798
18.720017	0.1	102.040357
18.721683	0.1	101.916021
18.723350	0.1	101.790911
18.725017	0.1	101.665801
18.726683	0.1	101.541823
18.728350	0.1	101.420170
18.730017	0.1	101.301676
18.731683	0.1	101.186520
18.733350	0.1	101.073271
18.735017	0.1	100.960261
18.736683	0.1	100.846475
18.738350	0.1	100.731915
18.740017	0.1	100.617296
18.741683	0.1	100.504524
18.743350	0.1	100.395387
18.745017	0.1	100.289947
18.746683	0.1	100.187486
18.748350	0.1	100.087291
18.750017	0.1	99.988586
18.751683	0.1	99.891013
18.753350	0.1	99.795467
18.755017	0.1	99.702662
18.756683	0.1	99.613196
18.758350	0.1	99.527544
18.760017	0.1	99.445766
18.761683	0.1	99.367624
18.763350	0.1	99.292523
18.765017	0.1	99.220103
18.766683	0.1	99.151081
18.768350	0.1	99.087244
18.770017	0.1	99.029487
18.771683	0.1	98.977214
18.773350	0.1	98.929173
18.775017	0.1	98.884708
18.776683	0.1	98.843938
18.778350	0.1	98.807281
18.780017	0.1	98.775512
18.781683	0.1	98.749763
18.783350	0.1	98.730153
18.785017	0.1	98.715728
18.786683	0.1	98.705476
18.788350	0.1	98.698622
18.790017	0.1	98.694926
18.791683	0.1	98.695344
18.793350	0.1	98.700589
18.795017	0.1	98.710602
18.796683	0.1	98.724490
18.798350	0.1	98.741537
18.800017	0.1	98.761803
18.801683	0.1	98.785943
18.803350	0.1	98.814195
18.805017	0.1	98.845249
18.806683	0.1	98.876423
18.808350	0.1	98.904735
18.810017	0.1	98.928517
18.811683	0.1	98.948365
18.813350	0.1	98.965710
18.815017	0.1	98.981386
18.816683	0.1	98.995036
18.818350	0.1	99.005169
18.820017	0.1	99.011010
18.821683	0.1	99.012500
18.823350	0.1	99.009103
18.825017	0.1	99.000281
18.826683	0.1	98.986632
18.828350	0.1	98.968452
18.830017	0.1	98.945028
18.831683	0.1	98.914748
18.833350	0.1	98.875469
18.835017	0.1	98.824984
18.836683	0.1	98.761743
18.838350	0.1	98.685688
18.840017	0.1	98.597771
18.841683	0.1	98.499125
18.843350	0.1	98.390764
18.845017	0.1	98.273581
18.846683	0.1	98.148829
18.848350	0.1	98.017758
18.850017	0.1	97.880667
18.851683	0.1	97.736543
18.853350	0.1	97.584075
18.855017	0.1	97.423380
18.856683	0.1	97.255593
18.858350	0.1	97.081786
18.860017	0.1	96.901423
18.861683	0.1	96.713310
18.863350	0.1	96.515900
18.865017	0.1	96.308654
18.866683	0.1	96.092468
18.868350	0.1	95.869606
18.870017	0.1	95.642453
18.871683	0.1	95.412200
18.873350	0.1	95.177537
18.875017	0.1	94.935602
18.876683	0.1	94.685501
18.878350	0.1	94.429081
18.880017	0.1	94.168967
18.881683	0.1	93.905633
18.883350	0.1	93.638306
18.885017	0.1	93.366390
18.886683	0.1	93.090003
18.888350	0.1	92.809504
18.890017	0.1	92.525368
18.891683	0.1	92.238253
18.893350	0.1	91.948336
18.895017	0.1	91.655379
18.896683	0.1	91.359204
18.898350	0.1	91.059571
18.900017	0.1	90.756720
18.901683	0.1	90.451723
18.903350	0.1	90.145891
18.905017	0.1	89.839881
18.906683	0.1	89.532858
18.908350	0.1	89.223688
18.910017	0.1	88.912492
18.911683	0.1	88.599806
18.913350	0.1	88.286047
18.915017	0.1	87.971633
18.916683	0.1	87.656980
18.918350	0.1	87.342625
18.920017	0.1	87.028807
18.921683	0.1	86.716061
18.923350	0.1	86.405640
18.925017	0.1	86.099213
18.926683	0.1	85.797553
18.928350	0.1	85.500067
18.930017	0.1	85.205262
18.931683	0.1	84.911769
18.933350	0.1	84.619527
18.935017	0.1	84.329372
18.936683	0.1	84.041720
18.938350	0.1	83.756511
18.940017	0.1	83.474283
18.941683	0.1	83.196049
18.943350	0.1	82.922166
18.945017	0.1	82.652514
18.946683	0.1	82.387571
18.948350	0.1	82.128530
18.950017	0.1	81.875985
18.951683	0.1	81.628924
18.953350	0.1	81.385617
18.955017	0.1	81.144815
18.956683	0.1	80.907290
18.958350	0.1	80.674295
18.960017	0.1	80.446129
18.961683	0.1	80.222015
18.963350	0.1	80.001657
18.965017	0.1	79.784040
18.966683	0.1	79.567497
18.968350	0.1	79.351668
18.970017	0.1	79.138164
18.971683	0.1	78.928654
18.973350	0.1	78.724270
18.975017	0.1	78.525667
18.976683	0.1	78.332906
18.978350	0.1	78.144853
18.980017	0.1	77.959721
18.981683	0.1	77.776079
18.983350	0.1	77.593391
18.985017	0.1	77.411775
18.986683	0.1	77.231293
18.988350	0.1	77.052359
18.990017	0.1	76.875393
18.991683	0.1	76.700156
18.993350	0.1	76.525872
18.995017	0.1	76.352303
18.996683	0.1	76.180343
18.998350	0.1	76.010768
19.000017	0.1	75.843279
19.001683	0.1	75.677221
19.003350	0.1	75.511996
19.005017	0.1	75.347428
19.006683	0.1	75.183754
19.008350	0.1	75.021987
19.010017	0.1	74.863319
19.011683	0.1	74.707751
19.013350	0.1	74.554269
19.015017	0.1	74.401323
19.016683	0.1	74.248259
19.018350	0.1	74.094836
19.020017	0.1	73.941116
19.021683	0.1	73.787932
19.023350	0.1	73.636596
19.025017	0.1	73.488240
19.026683	0.1	73.342208
19.028350	0.1	73.197190
19.030017	0.1	73.052649
19.031683	0.1	72.908883
19.033350	0.1	72.766130
19.035017	0.1	72.624092
19.036683	0.1	72.481994
19.038350	0.1	72.339539
19.040017	0.1	72.197620
19.041683	0.1	72.057788
19.043350	0.1	71.921353
19.045017	0.1	71.788434
19.046683	0.1	71.658318
19.048350	0.1	71.529810
19.050017	0.1	71.401481
19.051683	0.1	71.272556
19.053350	0.1	71.143274
19.055017	0.1	71.014349
19.056683	0.1	70.886139
19.058350	0.1	70.758228
19.060017	0.1	70.630555
19.061683	0.1	70.503358
19.063350	0.1	70.377592
19.065017	0.1	70.253913
19.066683	0.1	70.132141
19.068350	0.1	70.011918
19.070017	0.1	69.892768
19.071683	0.1	69.773440
19.073350	0.1	69.652621
19.075017	0.1	69.530551
19.076683	0.1	69.408779
19.078350	0.1	69.288019
19.080017	0.1	69.167737
19.081683	0.1	69.047753
19.083350	0.1	68.929974
19.085017	0.1	68.816308
19.086683	0.1	68.706278
19.088350	0.1	68.597321
19.090017	0.1	68.487231
19.091683	0.1	68.375949
19.093350	0.1	68.264429
19.095017	0.1	68.152968
19.096683	0.1	68.041448
19.098350	0.1	67.930702
19.100017	0.1	67.821447
19.101683	0.1	67.713682
19.103350	0.1	67.606692
19.105017	0.1	67.500238
19.106683	0.1	67.394678
19.108350	0.1	67.289535
19.110017	0.1	67.183975
19.111683	0.1	67.077700
19.113350	0.1	66.970948
19.115017	0.1	66.864494
19.116683	0.1	66.759411
19.118350	0.1	66.655521
19.120017	0.1	66.552166
19.121683	0.1	66.448871
19.123350	0.1	66.346411
19.125017	0.1	66.245917
19.126683	0.1	66.147391
19.128350	0.1	66.049520
19.130017	0.1	65.950576
19.131683	0.1	65.849487
19.133350	0.1	65.746371
19.135017	0.1	65.642480
19.136683	0.1	65.539602
19.138350	0.1	65.438572
19.140017	0.1	65.338377
19.141683	0.1	65.237526
19.143350	0.1	65.136079
19.145017	0.1	65.035526
19.146683	0.1	64.937417
19.148350	0.1	64.841692
19.150017	0.1	64.747099
19.151683	0.1	64.651851
19.153350	0.1	64.555172
19.155017	0.1	64.457063
19.156683	0.1	64.357821
19.158350	0.1	64.257447
19.160017	0.1	64.156417
19.161683	0.1	64.056400
19.163350	0.1	63.959126
19.165017	0.1	63.864593
19.166683	0.1	63.770715
19.168350	0.1	63.674811
19.170017	0.1	63.574914
19.171683	0.1	63.471619
19.173350	0.1	63.366894
19.175017	0.1	63.262466
19.176683	0.1	63.158635
19.178350	0.1	63.055102
19.180017	0.1	62.951271
19.181683	0.1	62.847439
19.183350	0.1	62.744621
19.185017	0.1	62.642936
19.186683	0.1	62.540952
19.188350	0.1	62.436286
19.190017	0.1	62.327866
19.191683	0.1	62.216703
19.193350	0.1	62.105242
19.195017	0.1	61.995093
19.196683	0.1	61.885778
19.198350	0.1	61.775688
19.200017	0.1	61.664466
19.201683	0.1	61.553303
19.203350	0.1	61.443094
19.205017	0.1	61.333183
19.206683	0.1	61.221901
19.208350	0.1	61.107878
19.210017	0.1	60.990754
19.211683	0.1	60.871307
19.213350	0.1	60.752097
19.215017	0.1	60.635749
19.216683	0.1	60.522620
19.218350	0.1	60.411159
19.220017	0.1	60.299579
19.221683	0.1	60.187045
19.223350	0.1	60.073200
19.225017	0.1	59.957925
19.226683	0.1	59.841815
19.228350	0.1	59.725884
19.230017	0.1	59.609953
19.231683	0.1	59.492413
19.233350	0.1	59.372071
19.235017	0.1	59.249643
19.236683	0.1	59.126798
19.238350	0.1	59.004131
19.240017	0.1	58.881048
19.241683	0.1	58.757249
19.243350	0.1	58.634225
19.245017	0.1	58.514062
19.246683	0.1	58.397058
19.248350	0.1	58.281723
19.250017	0.1	58.166329
19.251683	0.1	58.049384
19.253350	0.1	57.929996
19.255017	0.1	57.808283
19.256683	0.1	57.685677
19.258350	0.1	57.564262
19.260017	0.1	57.445708
19.261683	0.1	57.330433
19.263350	0.1	57.217065
19.265017	0.1	57.103518
19.266683	0.1	56.989435
19.268350	0.1	56.875709
19.270017	0.1	56.762818
19.271683	0.1	56.649867
19.273350	0.1	56.535665
19.275017	0.1	56.420568
19.276683	0.1	56.306187
19.278350	0.1	56.193772
19.280017	0.1	56.083265
19.281683	0.1	55.974010
19.283350	0.1	55.866543
19.285017	0.1	55.761102
19.286683	0.1	55.656377
19.288350	0.1	55.550102
19.290017	0.1	55.441264
19.291683	0.1	55.330757
19.293350	0.1	55.220667
19.295017	0.1	55.112842
19.296683	0.1	55.008474
19.298350	0.1	54.907325
19.300017	0.1	54.808024
19.301683	0.1	54.709617
19.303350	0.1	54.611567
19.305017	0.1	54.513517
19.306683	0.1	54.415050
19.308350	0.1	54.315391
19.310017	0.1	54.213825
19.311683	0.1	54.110411
19.313350	0.1	54.006103
19.315017	0.1	53.902629
19.316683	0.1	53.801838
19.318350	0.1	53.704027
19.320017	0.1	53.608182
19.321683	0.1	53.513411
19.323350	0.1	53.419295
19.325017	0.1	53.326014
19.326683	0.1	53.234700
19.328350	0.1	53.146008
19.330017	0.1	53.059283
19.331683	0.1	52.972916
19.333350	0.1	52.886012
19.335017	0.1	52.798334
19.336683	0.1	52.710179
19.338350	0.1	52.621010
19.340017	0.1	52.529577
19.341683	0.1	52.435401
19.343350	0.1	52.340093
19.345017	0.1	52.246037
19.346683	0.1	52.154425
19.348350	0.1	52.064958
19.350017	0.1	51.977161
19.351683	0.1	51.889899
19.353350	0.1	51.801983
19.355017	0.1	51.712874
19.356683	0.1	51.623049
19.358350	0.1	51.533941
19.360017	0.1	51.445904
19.361683	0.1	51.358584
19.363350	0.1	51.271263
19.365017	0.1	51.183465
19.366683	0.1	51.095429
19.368350	0.1	51.008406
19.370017	0.1	50.922874
19.371683	0.1	50.837758
19.373350	0.1	50.751689
19.375017	0.1	50.664249
19.376683	0.1	50.575557
19.378350	0.1	50.486806
19.380017	0.1	50.400022
19.381683	0.1	50.316575
19.383350	0.1	50.235513
19.385017	0.1	50.154451
19.386683	0.1	50.071540
19.388350	0.1	49.985948
19.390017	0.1	49.898329
19.391683	0.1	49.810472
19.393350	0.1	49.723688
19.395017	0.1	49.637380
19.396683	0.1	49.550357
19.398350	0.1	49.462560
19.400017	0.1	49.374703
19.401683	0.1	49.287561
19.403350	0.1	49.201611
19.405017	0.1	49.116912
19.406683	0.1	49.033108
19.408350	0.1	48.950019
19.410017	0.1	48.867884
19.411683	0.1	48.786524
19.413350	0.1	48.705879
19.415017	0.1	48.625591
19.416683	0.1	48.544648
19.418350	0.1	48.462096
19.420017	0.1	48.378530
19.421683	0.1	48.295262
19.423350	0.1	48.213246
19.425017	0.1	48.132363
19.426683	0.1	48.051658
19.428350	0.1	47.970357
19.430017	0.1	47.888759
19.431683	0.1	47.807458
19.433350	0.1	47.726455
19.435017	0.1	47.645452
19.436683	0.1	47.564807
19.438350	0.1	47.485354
19.440017	0.1	47.407570
19.441683	0.1	47.331515
19.443350	0.1	47.256771
19.445017	0.1	47.182503
19.446683	0.1	47.107580
19.448350	0.1	47.031227
19.450017	0.1	46.954098
19.451683	0.1	46.877149
19.453350	0.1	46.801272
19.455017	0.1	46.727124
19.456683	0.1	46.654644
19.458350	0.1	46.582404
19.460017	0.1	46.508613
19.461683	0.1	46.432259
19.463350	0.1	46.353462
19.465017	0.1	46.274248
19.466683	0.1	46.197477
19.468350	0.1	46.124342
19.470017	0.1	46.053353
19.471683	0.1	45.981768
19.473350	0.1	45.907679
19.475017	0.1	45.831385
19.476683	0.1	45.754793
19.478350	0.1	45.679810
19.480017	0.1	45.606377
19.481683	0.1	45.533123
19.483350	0.1	45.458200
19.485017	0.1	45.380476
19.486683	0.1	45.299414
19.488350	0.1	45.215788
19.490017	0.1	45.130196
19.491683	0.1	45.043054
19.493350	0.1	44.955316
19.495017	0.1	44.868055
19.496683	0.1	44.781330
19.498350	0.1	44.694903
19.500017	0.1	44.608715
19.501683	0.1	44.522884
19.503350	0.1	44.437769
19.505017	0.1	44.353786
19.506683	0.1	44.270399
19.508350	0.1	44.185760
19.510017	0.1	44.097724
19.511683	0.1	44.005337
19.513350	0.1	43.909731
19.515017	0.1	43.813052
19.516683	0.1	43.717268
19.518350	0.1	43.622675
19.520017	0.1	43.527606
19.521683	0.1	43.430093
19.523350	0.1	43.329897
19.525017	0.1	43.228390
19.526683	0.1	43.127361
19.528350	0.1	43.028178
19.530017	0.1	42.931559
19.531683	0.1	42.837563
19.533350	0.1	42.746487
19.535017	0.1	42.657914
19.536683	0.1	42.570236
19.538350	0.1	42.481961
19.540017	0.1	42.393091
19.541683	0.1	42.305114
19.543350	0.1	42.218628
19.545017	0.1	42.133095
19.546683	0.1	42.047503
19.548350	0.1	41.961494
19.550017	0.1	41.875544
19.551683	0.1	41.790130
19.553350	0.1	41.705670
19.555017	0.1	41.622403
19.556683	0.1	41.540327
19.558350	0.1	41.459742
19.560017	0.1	41.380885
19.561683	0.1	41.304174
19.563350	0.1	41.229966
19.565017	0.1	41.157904
19.566683	0.1	41.086915
19.568350	0.1	41.015329
19.570017	0.1	40.942314
19.571683	0.1	40.868642
19.573350	0.1	40.795925
19.575017	0.1	40.726306
19.576683	0.1	40.660920
19.578350	0.1	40.599051
19.580017	0.1	40.537777
19.581683	0.1	40.474656
19.583350	0.1	40.409508
19.585017	0.1	40.343943
19.586683	0.1	40.279629
19.588350	0.1	40.216627
19.590017	0.1	40.154579
19.591683	0.1	40.093305
19.593350	0.1	40.033879
19.595017	0.1	39.977374
19.596683	0.1	39.922836
19.598350	0.1	39.868059
19.600017	0.1	39.811316
19.601683	0.1	39.752843
19.603350	0.1	39.694133
19.605017	0.1	39.636614
19.606683	0.1	39.580824
19.608350	0.1	39.526465
19.610017	0.1	39.472403
19.611683	0.1	39.417865
19.613350	0.1	39.363029
19.615017	0.1	39.308372
19.616683	0.1	39.252880
19.618350	0.1	39.194825
19.620017	0.1	39.133849
19.621683	0.1	39.071860
19.623350	0.1	39.011481
19.625017	0.1	38.954439
19.626683	0.1	38.900497
19.628350	0.1	38.847210
19.630017	0.1	38.791301
19.631683	0.1	38.730624
19.633350	0.1	38.666191
19.635017	0.1	38.601282
19.636683	0.1	38.538577
19.638350	0.1	38.478675
19.640017	0.1	38.420441
19.641683	0.1	38.362088
19.643350	0.1	38.303378
19.645017	0.1	38.245025
19.646683	0.1	38.186612
19.648350	0.1	38.126590
19.650017	0.1	38.064124
19.651683	0.1	38.000347
19.653350	0.1	37.936809
19.655017	0.1	37.873866
19.656683	0.1	37.810924
19.658350	0.1	37.746849
19.660017	0.1	37.681403
19.661683	0.1	37.615540
19.663350	0.1	37.551048
19.665017	0.1	37.488940
19.666683	0.1	37.428024
19.668350	0.1	37.366094
19.670017	0.1	37.302675
19.671683	0.1	37.239435
19.673350	0.1	37.178042
19.675017	0.1	37.118497
19.676683	0.1	37.058952
19.678350	0.1	36.998274
19.680017	0.1	36.936762
19.681683	0.1	36.875608
19.683350	0.1	36.815705
19.685017	0.1	36.756935
19.686683	0.1	36.697986
19.688350	0.1	36.638143
19.690017	0.1	36.578061
19.691683	0.1	36.519291
19.693350	0.1	36.462667
19.695017	0.1	36.407890
19.696683	0.1	36.354127
19.698350	0.1	36.300363
19.700017	0.1	36.246660
19.701683	0.1	36.193135
19.703350	0.1	36.139192
19.705017	0.1	36.083700
19.706683	0.1	36.026599
19.708350	0.1	35.968842
19.710017	0.1	35.912039
19.711683	0.1	35.857382
19.713350	0.1	35.805466
19.715017	0.1	35.755398
19.716683	0.1	35.705271
19.718350	0.1	35.653176
19.720017	0.1	35.598936
19.721683	0.1	35.544100
19.723350	0.1	35.490515
19.725017	0.1	35.438957
19.726683	0.1	35.389485
19.728350	0.1	35.341563
19.730017	0.1	35.294654
19.731683	0.1	35.248460
19.733350	0.1	35.203221
19.735017	0.1	35.158696
19.736683	0.1	35.114469
19.738350	0.1	35.070421
19.740017	0.1	35.027148
19.741683	0.1	34.985366
19.743350	0.1	34.945728
19.745017	0.1	34.907701
19.746683	0.1	34.869494
19.748350	0.1	34.829201
19.750017	0.1	34.786584
19.751683	0.1	34.742953
19.753350	0.1	34.700575
19.755017	0.1	34.660222
19.756683	0.1	34.621539
19.758350	0.1	34.583392
19.760017	0.1	34.544589
19.761683	0.1	34.505727
19.763350	0.1	34.468414
19.765017	0.1	34.433248
19.766683	0.1	34.399929
19.768350	0.1	34.368338
19.770017	0.1	34.338953
19.771683	0.1	34.311356
19.773350	0.1	34.284057
19.775017	0.1	34.255864
19.776683	0.1	34.226300
19.778350	0.1	34.194889
19.780017	0.1	34.161272
19.781683	0.1	34.126045
19.783350	0.1	34.090163
19.785017	0.1	34.054341
19.786683	0.1	34.018697
19.788350	0.1	33.983352
19.790017	0.1	33.947649
19.791683	0.1	33.910932
19.793350	0.1	33.872785
19.795017	0.1	33.832790
19.796683	0.1	33.789756
19.798350	0.1	33.743324
19.800017	0.1	33.694746
19.801683	0.1	33.645811
19.803350	0.1	33.596637
19.805017	0.1	33.546748
19.806683	0.1	33.495607
19.808350	0.1	33.442261
19.810017	0.1	33.385815
19.811683	0.1	33.327045
19.813350	0.1	33.267083
19.815017	0.1	33.206584
19.816683	0.1	33.145132
19.818350	0.1	33.081414
19.820017	0.1	33.014240
19.821683	0.1	32.944145
19.823350	0.1	32.873573
19.825017	0.1	32.805266
19.826683	0.1	32.740237
19.828350	0.1	32.676699
19.830017	0.1	32.612624
19.831683	0.1	32.546999
19.833350	0.1	32.480003
19.835017	0.1	32.412173
19.836683	0.1	32.343986
19.838350	0.1	32.276215
19.840017	0.1	32.209935
19.841683	0.1	32.145741
19.843350	0.1	32.082321
19.845017	0.1	32.017471
19.846683	0.1	31.950595
19.848350	0.1	31.882944
19.850017	0.1	31.816484
19.851683	0.1	31.752290
19.853350	0.1	31.690778
19.855017	0.1	31.631293
19.856683	0.1	31.572701
19.858350	0.1	31.514468
19.860017	0.1	31.456532
19.861683	0.1	31.398775
19.863350	0.1	31.341793
19.865017	0.1	31.286540
19.866683	0.1	31.233551
19.868350	0.1	31.182053
19.870017	0.1	31.131031
19.871683	0.1	31.079592
19.873350	0.1	31.027796
19.875017	0.1	30.976595
19.876683	0.1	30.927302
19.878350	0.1	30.880691
19.880017	0.1	30.836584
19.881683	0.1	30.793669
19.883350	0.1	30.750098
19.885017	0.1	30.705215
19.886683	0.1	30.660095
19.888350	0.1	30.616702
19.890017	0.1	30.575694
19.891683	0.1	30.536475
19.893350	0.1	30.497672
19.895017	0.1	30.457856
19.896683	0.1	30.416729
19.898350	0.1	30.375065
19.900017	0.1	30.333580
19.901683	0.1	30.292453
19.903350	0.1	30.251445
19.905017	0.1	30.210795
19.906683	0.1	30.170681
19.908350	0.1	30.130984
19.910017	0.1	30.091645
19.911683	0.1	30.052783
19.913350	0.1	30.014576
19.915017	0.1	29.977383
19.916683	0.1	29.940905
19.918350	0.1	29.904904
19.920017	0.1	29.869320
19.921683	0.1	29.833795
19.923350	0.1	29.798390
19.925017	0.1	29.763224
19.926683	0.1	29.727759
19.928350	0.1	29.691698
19.930017	0.1	29.655697
19.931683	0.1	29.620053
19.933350	0.1	29.584588
19.935017	0.1	29.549481
19.936683	0.1	29.515328
19.938350	0.1	29.481592
19.940017	0.1	29.447259
19.941683	0.1	29.411973
19.943350	0.1	29.376985
19.945017	0.1	29.343309
19.946683	0.1	29.310586
19.948350	0.1	29.277148
19.950017	0.1	29.241802
19.951683	0.1	29.204907
19.953350	0.1	29.167892
19.955017	0.1	29.131951
19.956683	0.1	29.097618
19.958350	0.1	29.064359
19.960017	0.1	29.031159
19.961683	0.1	28.997661
19.963350	0.1	28.963866
19.965017	0.1	28.929951
19.966683	0.1	28.895916
19.968350	0.1	28.862061
19.970017	0.1	28.828325
19.971683	0.1	28.793456
19.973350	0.1	28.756561
19.975017	0.1	28.718771
19.976683	0.1	28.682055
19.978350	0.1	28.647603
19.980017	0.1	28.615417
19.981683	0.1	28.584124
19.983350	0.1	28.551997
19.985017	0.1	28.518142
19.986683	0.1	28.482677
19.988350	0.1	28.445663
19.990017	0.1	28.407456
19.991683	0.1	28.368534
19.993350	0.1	28.329255
19.995017	0.1	28.288903
19.996683	0.1	28.246702
19.998350	0.1	28.202476
20.000017	0.1	28.156997
20.001683	0.1	28.111638
20.003350	0.1	28.067352
20.005017	0.1	28.024496
20.006683	0.1	27.983131
20.008350	0.1	27.943196
20.010017	0.1	27.904155
20.011683	0.1	27.864577
20.013350	0.1	27.822496
20.015017	0.1	27.777018
20.016683	0.1	27.729334
20.018350	0.1	27.681829
20.020017	0.1	27.635993
20.021683	0.1	27.591826
20.023350	0.1	27.549149
20.025017	0.1	27.508260
20.026683	0.1	27.468981
20.028350	0.1	27.430655
20.030017	0.1	27.392389
20.031683	0.1	27.353288
20.033350	0.1	27.313174
20.035017	0.1	27.271690
20.036683	0.1	27.228476
20.038350	0.1	27.183415
20.040017	0.1	27.136625
20.041683	0.1	27.089001
20.043350	0.1	27.042271
20.045017	0.1	26.998581
20.046683	0.1	26.959242
20.048350	0.1	26.923539
20.050017	0.1	26.888730
20.051683	0.1	26.851536
20.053350	0.1	26.810886
20.055017	0.1	26.768090
20.056683	0.1	26.725115
20.058350	0.1	26.683869
20.060017	0.1	26.645900
20.061683	0.1	26.611091
20.063350	0.1	26.577474
20.065017	0.1	26.543678
20.066683	0.1	26.509823
20.068350	0.1	26.476146
20.070017	0.1	26.441874
20.071683	0.1	26.406230
20.073350	0.1	26.369931
20.075017	0.1	26.334526
20.076683	0.1	26.300968
20.078350	0.1	26.269318
20.080017	0.1	26.239576
20.081683	0.1	26.211204
20.083350	0.1	26.183368
20.085017	0.1	26.155295
20.086683	0.1	26.126684
20.088350	0.1	26.097538
20.090017	0.1	26.068272
20.091683	0.1	26.039423
20.093350	0.1	26.010872
20.095017	0.1	25.982262
20.096683	0.1	25.953294
20.098350	0.1	25.924327
20.100017	0.1	25.896134
20.101683	0.1	25.869311
20.103350	0.1	25.843920
20.105017	0.1	25.819244
20.106683	0.1	25.794031
20.108350	0.1	25.768162
20.110017	0.1	25.742890
20.111683	0.1	25.719823
20.113350	0.1	25.699677
20.115017	0.1	25.681497
20.116683	0.1	25.663377
20.118350	0.1	25.643589
20.120017	0.1	25.621773
20.121683	0.1	25.598945
20.123350	0.1	25.576355
20.125017	0.1	25.554420
20.126683	0.1	25.532784
20.128350	0.1	25.511088
20.130017	0.1	25.489451
20.131683	0.1	25.468232
20.133350	0.1	25.448085
20.135017	0.1	25.428654
20.136683	0.1	25.409342
20.138350	0.1	25.390269
20.140017	0.1	25.371970
20.141683	0.1	25.354566
20.143350	0.1	25.337638
20.145017	0.1	25.320710
20.146683	0.1	25.302829
20.148350	0.1	25.283517
20.150017	0.1	25.263192
20.151683	0.1	25.242747
20.153350	0.1	25.223018
20.155017	0.1	25.204898
20.156683	0.1	25.188448
20.158350	0.1	25.172712
20.160017	0.1	25.156261
20.161683	0.1	25.138499
20.163350	0.1	25.119783
20.165017	0.1	25.101127
20.166683	0.1	25.083365
20.168350	0.1	25.067450
20.170017	0.1	25.053979
20.171683	0.1	25.041701
20.173350	0.1	25.028111
20.175017	0.1	25.011243
20.176683	0.1	24.991573
20.178350	0.1	24.971487
20.180017	0.1	24.953248
20.181683	0.1	24.937393
20.183350	0.1	24.923088
20.185017	0.1	24.908961
20.186683	0.1	24.894656
20.188350	0.1	24.880351
20.190017	0.1	24.866344
20.191683	0.1	24.852158
20.193350	0.1	24.837376
20.195017	0.1	24.821879
20.196683	0.1	24.805428
20.198350	0.1	24.788560
20.200017	0.1	24.773063
20.201683	0.1	24.759831
20.203350	0.1	24.747671
20.205017	0.1	24.734439
20.206683	0.1	24.719061
20.208350	0.1	24.701776
20.210017	0.1	24.683596
20.211683	0.1	24.665476
20.213350	0.1	24.648251
20.215017	0.1	24.632038
20.216683	0.1	24.616243
20.218350	0.1	24.599911
20.220017	0.1	24.582805
20.221683	0.1	24.565460
20.223350	0.1	24.547876
20.225017	0.1	24.528684
20.226683	0.1	24.506868
20.228350	0.1	24.482669
20.230017	0.1	24.456681
20.231683	0.1	24.428965
20.233350	0.1	24.399580
20.235017	0.1	24.369480
20.236683	0.1	24.339856
20.238350	0.1	24.311902
20.240017	0.1	24.285437
20.241683	0.1	24.259032
20.243350	0.1	24.230601
20.245017	0.1	24.199070
20.246683	0.1	24.164201
20.248350	0.1	24.126591
20.250017	0.1	24.087430
20.251683	0.1	24.048628
20.253350	0.1	24.011673
20.255017	0.1	23.976566
20.256683	0.1	23.941936
20.258350	0.1	23.906471
20.260017	0.1	23.869397
20.261683	0.1	23.830654
20.263350	0.1	23.790242
20.265017	0.1	23.748280
20.266683	0.1	23.705424
20.268350	0.1	23.663403
20.270017	0.1	23.623528
20.271683	0.1	23.586334
20.273350	0.1	23.551704
20.275017	0.1	23.519160
20.276683	0.1	23.486973
20.278350	0.1	23.453058
20.280017	0.1	23.415686
20.281683	0.1	23.374559
20.283350	0.1	23.330451
20.285017	0.1	23.284854
20.286683	0.1	23.239674
20.288350	0.1	23.196520
20.290017	0.1	23.156346
20.291683	0.1	23.119213
20.293350	0.1	23.084105
20.295017	0.1	23.049058
20.296683	0.1	23.012580
20.298350	0.1	22.974552
20.300017	0.1	22.936346
20.301683	0.1	22.899152
20.303350	0.1	22.863509
20.305017	0.1	22.829057
20.306683	0.1	22.795023
20.308350	0.1	22.760393
20.310017	0.1	22.724630
20.311683	0.1	22.687913
20.313350	0.1	22.651018
20.315017	0.1	22.614361
20.316683	0.1	22.577228
20.318350	0.1	22.538365
20.320017	0.1	22.497596
20.321683	0.1	22.456767
20.323350	0.1	22.419156
20.325017	0.1	22.386493
20.326683	0.1	22.358359
20.328350	0.1	22.332074
20.330017	0.1	22.304834
20.331683	0.1	22.275509
20.333350	0.1	22.245170
20.335017	0.1	22.215189
20.336683	0.1	22.186400
20.338350	0.1	22.158803
20.340017	0.1	22.131921
20.341683	0.1	22.104920
20.343350	0.1	22.077502
20.345017	0.1	22.050382
20.346683	0.1	22.024216
20.348350	0.1	21.998824
20.350017	0.1	21.973254
20.351683	0.1	21.947147
20.353350	0.1	21.921219
20.355017	0.1	21.896185
20.356683	0.1	21.871568
20.358350	0.1	21.846475
20.360017	0.1	21.820964
20.361683	0.1	21.796049
20.363350	0.1	21.772982
20.365017	0.1	21.752657
20.366683	0.1	21.734299
20.368350	0.1	21.715940
20.370017	0.1	21.696271
20.371683	0.1	21.676005
20.373350	0.1	21.656097
20.375017	0.1	21.637560
20.376683	0.1	21.620513
20.378350	0.1	21.604539
20.380017	0.1	21.588386
20.381683	0.1	21.571399
20.383350	0.1	21.553875
20.385017	0.1	21.536292
20.386683	0.1	21.518709
20.388350	0.1	21.500708
20.390017	0.1	21.482886
20.391683	0.1	21.466435
20.393350	0.1	21.451773
20.395017	0.1	21.437825
20.396683	0.1	21.423282
20.398350	0.1	21.407844
20.400017	0.1	21.391751
20.401683	0.1	21.375359
20.403350	0.1	21.358789
20.405017	0.1	21.342279
20.406683	0.1	21.325172
20.408350	0.1	21.306218
20.410017	0.1	21.284283
20.411683	0.1	21.259846
20.413350	0.1	21.234990
20.415017	0.1	21.211804
20.416683	0.1	21.191479
20.418350	0.1	21.173180
20.420017	0.1	21.154643
20.421683	0.1	21.134020
20.423350	0.1	21.111728
20.425017	0.1	21.089436
20.426683	0.1	21.067382
20.428350	0.1	21.044256
20.430017	0.1	21.019460
20.431683	0.1	20.993711
20.433350	0.1	20.967723
20.435017	0.1	20.941616
20.436683	0.1	20.915688
20.438350	0.1	20.890058
20.440017	0.1	20.864428
20.441683	0.1	20.838560
20.443350	0.1	20.812453
20.445017	0.1	20.786763
20.446683	0.1	20.761491
20.448350	0.1	20.735682
20.450017	0.1	20.708264
20.451683	0.1	20.679117
20.453350	0.1	20.648719
20.455017	0.1	20.617486
20.456683	0.1	20.586253
20.458350	0.1	20.557166
20.460017	0.1	20.531179
20.461683	0.1	20.507039
20.463350	0.1	20.482661
20.465017	0.1	20.457209
20.466683	0.1	20.431401
20.468350	0.1	20.406307
20.470017	0.1	20.382644
20.471683	0.1	20.360352
20.473350	0.1	20.338656
20.475017	0.1	20.316244
20.476683	0.1	20.292105
20.478350	0.1	20.266475
20.480017	0.1	20.240427
20.481683	0.1	20.215036
20.483350	0.1	20.190657
20.485017	0.1	20.167888
20.486683	0.1	20.146908
20.488350	0.1	20.127119
20.490017	0.1	20.107867
20.491683	0.1	20.089091
20.493350	0.1	20.070673
20.495017	0.1	20.051779
20.496683	0.1	20.031096
20.498350	0.1	20.007731
20.500017	0.1	19.982280
20.501683	0.1	19.956888
20.503350	0.1	19.933642
20.505017	0.1	19.914092
20.506683	0.1	19.898833
20.508350	0.1	19.886912
20.510017	0.1	19.875945
20.511683	0.1	19.864501
20.513350	0.1	19.852282
20.515017	0.1	19.838990
20.516683	0.1	19.824566
20.518350	0.1	19.809068
20.520017	0.1	19.793154
20.521683	0.1	19.777955
20.523350	0.1	19.764127
20.525017	0.1	19.751252
20.526683	0.1	19.739212
20.528350	0.1	19.729019
20.530017	0.1	19.721152
20.531683	0.1	19.714595
20.533350	0.1	19.707383
20.535017	0.1	19.697489
20.536683	0.1	19.684733
20.538350	0.1	19.671024
20.540017	0.1	19.659520
20.541683	0.1	19.652547
20.543350	0.1	19.650520
20.545017	0.1	19.652010
20.546683	0.1	19.654394
20.548350	0.1	19.655765
20.550017	0.1	19.655646
20.551683	0.1	19.654931
20.553350	0.1	19.655169
20.555017	0.1	19.657315
20.556683	0.1	19.659878
20.558350	0.1	19.661010
20.560017	0.1	19.660832
20.561683	0.1	19.661845
20.563350	0.1	19.666494
20.565017	0.1	19.675077
20.566683	0.1	19.686104
20.568350	0.1	19.697548
20.570017	0.1	19.708217
20.571683	0.1	19.718350
20.573350	0.1	19.729615
20.575017	0.1	19.742907
20.576683	0.1	19.757212
20.578350	0.1	19.770921
20.580017	0.1	19.782842
20.581683	0.1	19.792558
20.583350	0.1	19.800724
20.585017	0.1	19.808711
20.586683	0.1	19.817890
20.588350	0.1	19.828500
20.590017	0.1	19.839646
20.591683	0.1	19.849540
20.593350	0.1	19.856991
20.595017	0.1	19.861819
20.596683	0.1	19.864501
20.598350	0.1	19.865156
20.600017	0.1	19.864203
20.601683	0.1	19.863011
20.603350	0.1	19.862415
20.605017	0.1	19.860507
20.606683	0.1	19.854487
20.608350	0.1	19.843639
20.610017	0.1	19.828857
20.611683	0.1	19.811512
20.613350	0.1	19.793035
20.615017	0.1	19.774498
20.616683	0.1	19.755961
20.618350	0.1	19.736887
20.620017	0.1	19.716383
20.621683	0.1	19.692899
20.623350	0.1	19.664348
20.625017	0.1	19.629897
20.626683	0.1	19.590141
20.628350	0.1	19.546987
20.630017	0.1	19.502343
20.631683	0.1	19.457580
20.633350	0.1	19.413651
20.635017	0.1	19.370676
20.636683	0.1	19.328953
20.638350	0.1	19.288422
20.640017	0.1	19.248487
20.641683	0.1	19.207538
20.643350	0.1	19.164087
20.645017	0.1	19.117416
20.646683	0.1	19.068600
20.648350	0.1	19.020022
20.650017	0.1	18.974246
20.651683	0.1	18.932522
20.653350	0.1	18.894972
20.655017	0.1	18.860639
20.656683	0.1	18.828274
20.658350	0.1	18.795968
20.660017	0.1	18.762351
20.661683	0.1	18.727959
20.663350	0.1	18.694462
20.665017	0.1	18.663229
20.666683	0.1	18.634499
20.668350	0.1	18.607796
20.670017	0.1	18.582166
20.671683	0.1	18.556954
20.673350	0.1	18.532158
20.675017	0.1	18.508137
20.676683	0.1	18.486024
20.678350	0.1	18.466533
20.680017	0.1	18.449248
20.681683	0.1	18.432916
20.683350	0.1	18.416883
20.685017	0.1	18.401207
20.686683	0.1	18.386425
20.688350	0.1	18.373252
20.690017	0.1	18.362404
20.691683	0.1	18.354596
20.693350	0.1	18.349708
20.695017	0.1	18.346430
20.696683	0.1	18.342496
20.698350	0.1	18.336714
20.700017	0.1	18.330337
20.701683	0.1	18.325747
20.703350	0.1	18.323840
20.705017	0.1	18.323899
20.706683	0.1	18.324615
20.708350	0.1	18.325032
20.710017	0.1	18.324853
20.711683	0.1	18.324555
20.713350	0.1	18.325509
20.715017	0.1	18.328668
20.716683	0.1	18.333615
20.718350	0.1	18.339456
20.720017	0.1	18.345953
20.721683	0.1	18.352986
20.723350	0.1	18.360616
20.725017	0.1	18.368603
20.726683	0.1	18.376888
20.728350	0.1	18.385650
20.730017	0.1	18.395961
20.731683	0.1	18.408538
20.733350	0.1	18.422426
20.735017	0.1	18.435897
20.736683	0.1	18.447698
20.738350	0.1	18.458189
20.740017	0.1	18.468560
20.741683	0.1	18.479825
20.743350	0.1	18.492104
20.745017	0.1	18.505157
20.746683	0.1	18.518449
20.748350	0.1	18.531443
20.750017	0.1	18.544198
20.751683	0.1	18.557490
20.753350	0.1	18.571974
20.755017	0.1	18.587710
20.756683	0.1	18.604339
20.758350	0.1	18.621088
20.760017	0.1	18.636526
20.761683	0.1	18.649818
20.763350	0.1	18.661143
20.765017	0.1	18.671395
20.766683	0.1	18.681050
20.768350	0.1	18.689216
20.770017	0.1	18.694640
20.771683	0.1	18.697978
20.773350	0.1	18.701554
20.775017	0.1	18.707157
20.776683	0.1	18.714667
20.778350	0.1	18.723191
20.780017	0.1	18.731357
20.781683	0.1	18.737794
20.783350	0.1	18.741490
20.785017	0.1	18.742920
20.786683	0.1	18.743814
20.788350	0.1	18.745722
20.790017	0.1	18.749477
20.791683	0.1	18.755497
20.793350	0.1	18.763364
20.795017	0.1	18.772305
20.796683	0.1	18.781246
20.798350	0.1	18.789173
20.800017	0.1	18.796207
20.801683	0.1	18.803121
20.803350	0.1	18.810989
20.805017	0.1	18.820943
20.806683	0.1	18.833996
20.808350	0.1	18.850447
20.810017	0.1	18.870176
20.811683	0.1	18.892468
20.813350	0.1	18.916250
20.815017	0.1	18.941046
20.816683	0.1	18.966378
20.818350	0.1	18.992008
20.820017	0.1	19.017996
20.821683	0.1	19.045473
20.823350	0.1	19.075752
20.825017	0.1	19.109846
20.826683	0.1	19.147695
20.828350	0.1	19.188167
20.830017	0.1	19.229652
20.831683	0.1	19.271017
20.833350	0.1	19.312144
20.835017	0.1	19.353212
20.836683	0.1	19.393803
20.838350	0.1	19.433261
20.840017	0.1	19.471229
20.841683	0.1	19.508005
20.843350	0.1	19.544305
20.845017	0.1	19.580604
20.846683	0.1	19.616605
20.848350	0.1	19.651057
20.850017	0.1	19.683064
20.851683	0.1	19.712926
20.853350	0.1	19.741715
20.855017	0.1	19.769729
20.856683	0.1	19.795896
20.858350	0.1	19.818248
20.860017	0.1	19.834937
20.861683	0.1	19.844950
20.863350	0.1	19.849063
20.865017	0.1	19.848586
20.866683	0.1	19.843162
20.868350	0.1	19.831659
20.870017	0.1	19.814552
20.871683	0.1	19.793452
20.873350	0.1	19.769670
20.875017	0.1	19.743205
20.876683	0.1	19.713284
20.878350	0.1	19.678475
20.880017	0.1	19.638003
20.881683	0.1	19.591988
20.883350	0.1	19.541503
20.885017	0.1	19.486726
20.886683	0.1	19.427003
20.888350	0.1	19.362093
20.890017	0.1	19.293369
20.891683	0.1	19.222797
20.893350	0.1	19.151272
20.895017	0.1	19.078375
20.896683	0.1	19.003214
20.898350	0.1	18.925370
20.900017	0.1	18.845023
20.901683	0.1	18.763066
20.903350	0.1	18.680514
20.905017	0.1	18.597962
20.906683	0.1	18.515648
20.908350	0.1	18.433453
20.910017	0.1	18.351854
20.911683	0.1	18.272163
20.913350	0.1	18.194617
20.915017	0.1	18.117608
20.916683	0.1	18.039347
20.918350	0.1	17.958940
20.920017	0.1	17.877103
20.921683	0.1	17.796875
20.923350	0.1	17.721118
20.925017	0.1	17.650546
20.926683	0.1	17.583371
20.928350	0.1	17.517866
20.930017	0.1	17.453433
20.931683	0.1	17.390550
20.933350	0.1	17.329575
20.935017	0.1	17.270685
20.936683	0.1	17.213822
20.938350	0.1	17.158867
20.940017	0.1	17.105878
20.941683	0.1	17.055453
20.943350	0.1	17.008186
20.945017	0.1	16.963364
20.946683	0.1	16.919435
20.948350	0.1	16.875626
20.950017	0.1	16.832710
20.951683	0.1	16.792418
20.953350	0.1	16.756059
20.955017	0.1	16.723336
20.956683	0.1	16.692997
20.958350	0.1	16.663672
20.960017	0.1	16.634048
20.961683	0.1	16.604067
20.963350	0.1	16.574980
20.965017	0.1	16.548635
20.966683	0.1	16.525687
20.968350	0.1	16.505064
20.970017	0.1	16.484381
20.971683	0.1	16.461552
20.973350	0.1	16.435445
20.975017	0.1	16.407312
20.976683	0.1	16.380073
20.978350	0.1	16.356767
20.980017	0.1	16.337694
20.981683	0.1	16.320766
20.983350	0.1	16.303361
20.985017	0.1	16.284646
20.986683	0.1	16.265453
20.988350	0.1	16.247154
20.990017	0.1	16.230942
20.991683	0.1	16.216100
20.993350	0.1	16.201080
20.995017	0.1	16.184748
20.996683	0.1	16.167701
20.998350	0.1	16.151072
21.000017	0.1	16.135694
21.001683	0.1	16.121746
21.003350	0.1	16.109050
21.005017	0.1	16.097070
21.006683	0.1	16.084970
21.008350	0.1	16.072393
21.010017	0.1	16.059459
21.011683	0.1	16.046346
21.013350	0.1	16.033233
21.015017	0.1	16.020597
21.016683	0.1	16.008020
21.018350	0.1	15.994967
21.020017	0.1	15.981139
21.021683	0.1	15.967012
21.023350	0.1	15.953780
21.025017	0.1	15.943171
21.026683	0.1	15.935780
21.028350	0.1	15.930236
21.030017	0.1	15.924753
21.031683	0.1	15.918315
21.033350	0.1	15.910686
21.035017	0.1	15.901507
21.036683	0.1	15.890718
21.038350	0.1	15.878798
21.040017	0.1	15.866817
21.041683	0.1	15.856207
21.043350	0.1	15.847684
21.045017	0.1	15.841306
21.046683	0.1	15.836240
21.048350	0.1	15.831054
21.050017	0.1	15.824438
21.051683	0.1	15.815915
21.053350	0.1	15.806676
21.055017	0.1	15.798570
21.056683	0.1	15.792490
21.058350	0.1	15.788139
21.060017	0.1	15.785099
21.061683	0.1	15.783311
21.063350	0.1	15.783192
21.065017	0.1	15.783788
21.066683	0.1	15.783311
21.068350	0.1	15.780748
21.070017	0.1	15.776695
21.071683	0.1	15.772522
21.073350	0.1	15.769602
21.075017	0.1	15.768291
21.076683	0.1	15.768231
21.078350	0.1	15.768887
21.080017	0.1	15.770138
21.081683	0.1	15.772522
21.083350	0.1	15.776218
21.085017	0.1	15.780927
21.086683	0.1	15.785337
21.088350	0.1	15.788258
21.090017	0.1	15.790106
21.091683	0.1	15.792430
21.093350	0.1	15.795887
21.095017	0.1	15.799583
21.096683	0.1	15.802623
21.098350	0.1	15.805305
21.100017	0.1	15.808643
21.101683	0.1	15.813292
21.103350	0.1	15.818954
21.105017	0.1	15.824378
21.106683	0.1	15.828551
21.108350	0.1	15.831293
21.110017	0.1	15.833379
21.111683	0.1	15.835703
21.113350	0.1	15.838862
21.115017	0.1	15.842796
21.116683	0.1	15.847326
21.118350	0.1	15.852214
21.120017	0.1	15.856505
21.121683	0.1	15.859068
21.123350	0.1	15.859128
21.125017	0.1	15.856803
21.126683	0.1	15.853227
21.128350	0.1	15.848995
21.130017	0.1	15.843929
21.131683	0.1	15.837849
21.133350	0.1	15.831471
21.135017	0.1	15.825213
21.136683	0.1	15.818060
21.138350	0.1	15.808643
21.140017	0.1	15.796722
21.141683	0.1	15.783251
21.143350	0.1	15.768887
21.145017	0.1	15.753926
21.146683	0.1	15.738786
21.148350	0.1	15.723587
21.150017	0.1	15.707673
21.151683	0.1	15.690566
21.153350	0.1	15.672744
21.155017	0.1	15.654863
21.156683	0.1	15.637220
21.158350	0.1	15.619398
21.160017	0.1	15.600980
21.161683	0.1	15.581966
21.163350	0.1	15.562595
21.165017	0.1	15.542210
21.166683	0.1	15.519978
21.168350	0.1	15.495897
21.170017	0.1	15.472353
21.171683	0.1	15.451730
21.173350	0.1	15.434445
21.175017	0.1	15.418948
21.176683	0.1	15.403808
21.178350	0.1	15.388013
21.180017	0.1	15.370906
21.181683	0.1	15.351416
21.183350	0.1	15.329541
21.185017	0.1	15.307129
21.186683	0.1	15.286745
21.188350	0.1	15.269996
21.190017	0.1	15.256287
21.191683	0.1	15.244008
21.193350	0.1	15.231849
21.195017	0.1	15.219809
21.196683	0.1	15.208305
21.198350	0.1	15.197338
21.200017	0.1	15.185893
21.201683	0.1	15.173615
21.203350	0.1	15.160979
21.205017	0.1	15.148462
21.206683	0.1	15.136243
21.208350	0.1	15.124799
21.210017	0.1	15.114487
21.211683	0.1	15.105904
21.213350	0.1	15.099348
21.215017	0.1	15.094162
21.216683	0.1	15.088976
21.218350	0.1	15.082599
21.220017	0.1	15.074314
21.221683	0.1	15.064896
21.223350	0.1	15.056194
21.225017	0.1	15.049578
21.226683	0.1	15.044750
21.228350	0.1	15.040518
21.230017	0.1	15.036226
21.231683	0.1	15.031875
21.233350	0.1	15.027226
21.235017	0.1	15.021683
21.236683	0.1	15.015424
21.238350	0.1	15.009106
21.240017	0.1	15.002848
21.241683	0.1	14.996351
21.243350	0.1	14.989198
21.245017	0.1	14.981450
21.246683	0.1	14.974118
21.248350	0.1	14.968515
21.250017	0.1	14.965058
21.251683	0.1	14.962853
21.253350	0.1	14.960409
21.255017	0.1	14.955641
21.256683	0.1	14.946998
21.258350	0.1	14.935435
21.260017	0.1	14.923931
21.261683	0.1	14.915110
21.263350	0.1	14.909388
21.265017	0.1	14.904858
21.266683	0.1	14.898838
21.268350	0.1	14.889420
21.270017	0.1	14.876724
21.271683	0.1	14.863134
21.273350	0.1	14.851094
21.275017	0.1	14.841736
21.276683	0.1	14.834047
21.278350	0.1	14.826239
21.280017	0.1	14.816583
21.281683	0.1	14.804185
21.283350	0.1	14.789403
21.285017	0.1	14.774085
21.286683	0.1	14.760376
21.288350	0.1	14.748872
21.290017	0.1	14.738322
21.291683	0.1	14.726938
21.293350	0.1	14.714123
21.295017	0.1	14.700533
21.296683	0.1	14.687479
21.298350	0.1	14.675439
21.300017	0.1	14.663876
21.301683	0.1	14.652074
21.303350	0.1	14.640094
21.305017	0.1	14.628590
21.306683	0.1	14.617980
21.308350	0.1	14.607907
21.310017	0.1	14.597596
21.311683	0.1	14.586330
21.313350	0.1	14.574052
21.315017	0.1	14.561118
21.316683	0.1	14.548720
21.318350	0.1	14.538468
21.320017	0.1	14.531077
21.321683	0.1	14.525534
21.323350	0.1	14.519573
21.325017	0.1	14.511169
21.326683	0.1	14.500440
21.328350	0.1	14.489294
21.330017	0.1	14.480592
21.331683	0.1	14.475048
21.333350	0.1	14.470399
21.335017	0.1	14.463426
21.336683	0.1	14.452518
21.338350	0.1	14.439286
21.340017	0.1	14.427186
21.341683	0.1	14.418603
21.343350	0.1	14.413715
21.345017	0.1	14.411212
21.346683	0.1	14.409066
21.348350	0.1	14.405728
21.350017	0.1	14.400602
21.351683	0.1	14.393927
21.353350	0.1	14.386416
21.355017	0.1	14.378429
21.356683	0.1	14.370144
21.358350	0.1	14.361561
21.360017	0.1	14.353872
21.361683	0.1	14.348567
21.363350	0.1	14.346422
21.365017	0.1	14.346660
21.366683	0.1	14.347614
21.368350	0.1	14.347316
21.370017	0.1	14.344872
21.371683	0.1	14.340759
21.373350	0.1	14.336587
21.375017	0.1	14.333130
21.376683	0.1	14.330030
21.378350	0.1	14.327229
21.380017	0.1	14.325500
21.381683	0.1	14.325381
21.383350	0.1	14.326096
21.385017	0.1	14.326156
21.386683	0.1	14.324606
21.388350	0.1	14.322282
21.390017	0.1	14.320970
21.391683	0.1	14.322043
21.393350	0.1	14.325202
21.395017	0.1	14.328898
21.396683	0.1	14.331282
21.398350	0.1	14.331699
21.400017	0.1	14.330626
21.401683	0.1	14.328779
21.403350	0.1	14.325918
21.405017	0.1	14.321566
21.406683	0.1	14.315964
21.408350	0.1	14.310182
21.410017	0.1	14.305890
21.411683	0.1	14.304818
21.413350	0.1	14.308096
21.415017	0.1	14.314831
21.416683	0.1	14.322043
21.418350	0.1	14.325858
21.420017	0.1	14.324547
21.421683	0.1	14.319182
21.423350	0.1	14.311791
21.425017	0.1	14.304222
21.426683	0.1	14.298261
21.428350	0.1	14.295102
21.430017	0.1	14.294208
21.431683	0.1	14.293552
21.433350	0.1	14.291049
21.435017	0.1	14.285208
21.436683	0.1	14.275850
21.438350	0.1	14.264644
21.440017	0.1	14.254571
21.441683	0.1	14.247299
21.443350	0.1	14.242412
21.445017	0.1	14.237822
21.446683	0.1	14.232100
21.448350	0.1	14.225067
21.450017	0.1	14.216603
21.451683	0.1	14.205993
21.453350	0.1	14.191986
21.455017	0.1	14.174283
21.456683	0.1	14.154256
21.458350	0.1	14.134050
21.460017	0.1	14.115275
21.461683	0.1	14.098347
21.463350	0.1	14.083029
21.465017	0.1	14.069081
21.466683	0.1	14.056385
21.468350	0.1	14.045597
21.470017	0.1	14.036835
21.471683	0.1	14.028788
21.473350	0.1	14.018775
21.475017	0.1	14.004887
21.476683	0.1	13.988198
21.478350	0.1	13.971449
21.480017	0.1	13.955534
21.481683	0.1	13.938785
21.483350	0.1	13.918937
21.485017	0.1	13.896585
21.486683	0.1	13.874472
21.488350	0.1	13.855458
21.490017	0.1	13.840676
21.491683	0.1	13.829888
21.493350	0.1	13.821841
21.495017	0.1	13.815285
21.496683	0.1	13.809265
21.498350	0.1	13.802589
21.500017	0.1	13.794244
21.501683	0.1	13.783813
21.503350	0.1	13.771356
21.505017	0.1	13.757647
21.506683	0.1	13.744295
21.508350	0.1	13.733269
21.510017	0.1	13.724745
21.511683	0.1	13.717593
21.513350	0.1	13.711334
21.515017	0.1	13.706506
21.516683	0.1	13.702453
21.518350	0.1	13.696791
21.520017	0.1	13.688088
21.521683	0.1	13.677598
21.523350	0.1	13.667703
21.525017	0.1	13.660372
21.526683	0.1	13.655842
21.528350	0.1	13.652862
21.530017	0.1	13.649822
21.531683	0.1	13.646127
21.533350	0.1	13.642133
21.535017	0.1	13.638259
21.536683	0.1	13.634265
21.538350	0.1	13.629676
21.540017	0.1	13.625146
21.541683	0.1	13.621808
21.543350	0.1	13.620556
21.545017	0.1	13.620556
21.546683	0.1	13.619603
21.548350	0.1	13.615669
21.550017	0.1	13.609172
21.551683	0.1	13.602436
21.553350	0.1	13.598264
21.555017	0.1	13.597966
21.556683	0.1	13.600529
21.558350	0.1	13.604284
21.560017	0.1	13.608158
21.561683	0.1	13.612033
21.563350	0.1	13.615549
21.565017	0.1	13.617457
21.566683	0.1	13.616443
21.568350	0.1	13.612271
21.570017	0.1	13.606430
21.571683	0.1	13.601244
21.573350	0.1	13.597668
21.575017	0.1	13.594926
21.576683	0.1	13.591708
21.578350	0.1	13.588012
21.580017	0.1	13.585449
21.581683	0.1	13.585330
21.583350	0.1	13.587714
21.585017	0.1	13.591827
21.586683	0.1	13.596953
21.588350	0.1	13.601721
21.590017	0.1	13.604821
21.591683	0.1	13.605834
21.593350	0.1	13.605059
21.595017	0.1	13.602734
21.596683	0.1	13.598920
21.598350	0.1	13.594330
21.600017	0.1	13.589979
21.601683	0.1	13.586939
21.603350	0.1	13.585687
21.605017	0.1	13.586641
21.606683	0.1	13.590039
21.608350	0.1	13.595820
21.610017	0.1	13.603450
21.611683	0.1	13.610841
21.613350	0.1	13.615311
21.615017	0.1	13.616086
21.616683	0.1	13.615013
21.618350	0.1	13.613880
21.620017	0.1	13.613106
21.621683	0.1	13.612271
21.623350	0.1	13.610543
21.625017	0.1	13.607443
21.626683	0.1	13.603628
21.628350	0.1	13.600708
21.630017	0.1	13.600052
21.631683	0.1	13.601721
21.633350	0.1	13.603927
21.635017	0.1	13.604940
21.636683	0.1	13.603807
21.638350	0.1	13.601125
21.640017	0.1	13.598145
21.641683	0.1	13.596536
21.643350	0.1	13.597251
21.645017	0.1	13.599695
21.646683	0.1	13.602556
21.648350	0.1	13.604463
21.650017	0.1	13.604463
21.651683	0.1	13.602615
21.653350	0.1	13.600767
21.655017	0.1	13.601304
21.656683	0.1	13.604523
21.658350	0.1	13.608516
21.660017	0.1	13.611675
21.661683	0.1	13.613940
21.663350	0.1	13.616205
21.665017	0.1	13.619722
21.666683	0.1	13.624967
21.668350	0.1	13.630868
21.670017	0.1	13.635934
21.671683	0.1	13.640941
21.673350	0.1	13.648153
21.675017	0.1	13.659061
21.676683	0.1	13.671876
21.678350	0.1	13.683320
21.680017	0.1	13.692082
21.681683	0.1	13.699830
21.683350	0.1	13.709486
21.685017	0.1	13.722540
21.686683	0.1	13.738395
21.688350	0.1	13.755322
21.690017	0.1	13.772071
21.691683	0.1	13.788761
21.693350	0.1	13.805569
21.695017	0.1	13.821901
21.696683	0.1	13.836325
21.698350	0.1	13.847829
21.700017	0.1	13.857365
21.701683	0.1	13.866485
21.703350	0.1	13.875783
21.705017	0.1	13.884426
21.706683	0.1	13.891936
21.708350	0.1	13.899029
21.710017	0.1	13.906301
21.711683	0.1	13.913632
21.713350	0.1	13.920546
21.715017	0.1	13.926805
21.716683	0.1	13.931991
21.718350	0.1	13.934732
21.720017	0.1	13.933659
21.721683	0.1	13.928653
21.723350	0.1	13.920546
21.725017	0.1	13.910592
21.726683	0.1	13.899566
21.728350	0.1	13.888002
21.730017	0.1	13.876320
21.731683	0.1	13.863564
21.733350	0.1	13.848365
21.735017	0.1	13.829590
21.736683	0.1	13.806880
21.738350	0.1	13.780356
21.740017	0.1	13.751806
21.741683	0.1	13.723195
21.743350	0.1	13.695181
21.745017	0.1	13.666809
21.746683	0.1	13.636947
21.748350	0.1	13.605297
21.750017	0.1	13.572396
21.751683	0.1	13.538838
21.753350	0.1	13.505221
21.755017	0.1	13.471366
21.756683	0.1	13.437153
21.758350	0.1	13.402880
21.760017	0.1	13.368548
21.761683	0.1	13.333977
21.763350	0.1	13.298691
21.765017	0.1	13.262153
21.766683	0.1	13.224006
21.768350	0.1	13.184667
21.770017	0.1	13.145388
21.771683	0.1	13.107897
21.773350	0.1	13.073326
21.775017	0.1	13.041616
21.776683	0.1	13.011576
21.778350	0.1	12.982250
21.780017	0.1	12.953521
21.781683	0.1	12.925208
21.783350	0.1	12.896717
21.785017	0.1	12.867213
21.786683	0.1	12.836874
21.788350	0.1	12.806714
21.790017	0.1	12.778641
21.791683	0.1	12.753964
21.793350	0.1	12.731911
21.795017	0.1	12.710632
21.796683	0.1	12.689532
21.798350	0.1	12.669445
21.800017	0.1	12.651802
21.801683	0.1	12.636305
21.803350	0.1	12.620867
21.805017	0.1	12.603880
21.806683	0.1	12.585879
21.808350	0.1	12.569488
21.810017	0.1	12.556732
21.811683	0.1	12.548030
21.813350	0.1	12.542249
21.815017	0.1	12.537063
21.816683	0.1	12.530566
21.818350	0.1	12.522043
21.820017	0.1	12.512565
21.821683	0.1	12.503804
21.823350	0.1	12.496770
21.825017	0.1	12.491108
21.826683	0.1	12.486041
21.828350	0.1	12.481333
21.830017	0.1	12.477458
21.831683	0.1	12.474359
21.833350	0.1	12.471081
21.835017	0.1	12.466491
21.836683	0.1	12.460531
21.838350	0.1	12.454630
21.840017	0.1	12.450994
21.841683	0.1	12.450696
21.843350	0.1	12.452246
21.845017	0.1	12.453318
21.846683	0.1	12.452842
21.848350	0.1	12.451769
21.850017	0.1	12.451649
21.851683	0.1	12.453259
21.853350	0.1	12.456358
21.855017	0.1	12.460054
21.856683	0.1	12.462974
21.858350	0.1	12.463690
21.860017	0.1	12.461961
21.861683	0.1	12.458683
21.863350	0.1	12.455226
21.865017	0.1	12.452484
21.866683	0.1	12.450815
21.868350	0.1	12.450517
21.870017	0.1	12.451709
21.871683	0.1	12.453974
21.873350	0.1	12.456537
21.875017	0.1	12.458564
21.876683	0.1	12.459040
21.878350	0.1	12.457610
21.880017	0.1	12.454868
21.881683	0.1	12.452126
21.883350	0.1	12.450338
21.885017	0.1	12.450040
21.886683	0.1	12.451709
21.888350	0.1	12.455107
21.890017	0.1	12.459398
21.891683	0.1	12.463511
21.893350	0.1	12.466193
21.895017	0.1	12.466431
21.896683	0.1	12.464286
21.898350	0.1	12.461127
21.900017	0.1	12.457431
21.901683	0.1	12.452305
21.903350	0.1	12.445451
21.905017	0.1	12.437821
21.906683	0.1	12.430847
21.908350	0.1	12.425543
21.910017	0.1	12.421907
21.911683	0.1	12.419105
21.913350	0.1	12.416781
21.915017	0.1	12.414456
21.916683	0.1	12.411118
21.918350	0.1	12.405515
21.920017	0.1	12.396932
21.921683	0.1	12.386621
21.923350	0.1	12.377382
21.925017	0.1	12.370945
21.926683	0.1	12.366594
21.928350	0.1	12.362719
21.930017	0.1	12.358368
21.931683	0.1	12.353123
21.933350	0.1	12.347222
21.935017	0.1	12.341142
21.936683	0.1	12.335540
21.938350	0.1	12.329758
21.940017	0.1	12.322903
21.941683	0.1	12.315214
21.943350	0.1	12.307764
21.945017	0.1	12.301684
21.946683	0.1	12.297393
21.948350	0.1	12.294651
21.950017	0.1	12.293041
21.951683	0.1	12.292207
21.953350	0.1	12.291194
21.955017	0.1	12.289286
21.956683	0.1	12.286306
21.958350	0.1	12.282611
21.960017	0.1	12.278021
21.961683	0.1	12.272120
21.963350	0.1	12.265504
21.965017	0.1	12.259663
21.966683	0.1	12.255491
21.968350	0.1	12.252928
21.970017	0.1	12.251616
21.971683	0.1	12.251378
21.973350	0.1	12.251855
21.975017	0.1	12.252332
21.976683	0.1	12.251557
21.978350	0.1	12.248934
21.980017	0.1	12.245000
21.981683	0.1	12.241245
21.983350	0.1	12.239218
21.985017	0.1	12.239099
21.986683	0.1	12.238980
21.988350	0.1	12.236298
21.990017	0.1	12.230814
21.991683	0.1	12.224437
21.993350	0.1	12.219668
21.995017	0.1	12.217463
21.996683	0.1	12.217642
21.998350	0.1	12.219251
22.000017	0.1	12.220741
22.001683	0.1	12.221039
22.003350	0.1	12.220085
22.005017	0.1	12.218774
22.006683	0.1	12.217940
22.008350	0.1	12.217582
22.010017	0.1	12.217344
22.011683	0.1	12.217642
22.013350	0.1	12.220026
22.015017	0.1	12.225152
22.016683	0.1	12.232066
22.018350	0.1	12.238563
22.020017	0.1	12.242676
22.021683	0.1	12.243689
22.023350	0.1	12.242795
22.025017	0.1	12.242378
22.026683	0.1	12.244881
22.028350	0.1	12.251557
22.030017	0.1	12.262107
22.031683	0.1	12.274624
22.033350	0.1	12.286902
22.035017	0.1	12.297571
22.036683	0.1	12.307108
22.038350	0.1	12.317122
22.040017	0.1	12.327851
22.041683	0.1	12.338579
22.043350	0.1	12.349368
22.045017	0.1	12.360872
22.046683	0.1	12.373150
22.048350	0.1	12.385429
22.050017	0.1	12.396754
22.051683	0.1	12.406708
22.053350	0.1	12.416244
22.055017	0.1	12.427212
22.056683	0.1	12.440444
22.058350	0.1	12.455345
22.060017	0.1	12.471021
22.061683	0.1	12.486697
22.063350	0.1	12.500942
22.065017	0.1	12.512208
22.066683	0.1	12.521029
22.068350	0.1	12.529135
22.070017	0.1	12.537480
22.071683	0.1	12.545646
22.073350	0.1	12.553097
22.075017	0.1	12.560249
22.076683	0.1	12.567223
22.078350	0.1	12.573601
22.080017	0.1	12.577952
22.081683	0.1	12.578786
22.083350	0.1	12.575210
22.085017	0.1	12.567461
22.086683	0.1	12.557269
22.088350	0.1	12.546719
22.090017	0.1	12.537003
22.091683	0.1	12.528122
22.093350	0.1	12.518943
22.095017	0.1	12.508333
22.096683	0.1	12.495638
22.098350	0.1	12.481452
22.100017	0.1	12.466491
22.101683	0.1	12.450815
22.103350	0.1	12.434245
22.105017	0.1	12.416900
22.106683	0.1	12.399138
22.108350	0.1	12.381554
22.110017	0.1	12.364805
22.111683	0.1	12.348474
22.113350	0.1	12.330771
22.115017	0.1	12.310029
22.116683	0.1	12.286008
22.118350	0.1	12.260557
22.120017	0.1	12.235344
22.121683	0.1	12.210906
22.123350	0.1	12.187005
22.125017	0.1	12.163819
22.126683	0.1	12.142301
22.128350	0.1	12.122751
22.130017	0.1	12.104393
22.131683	0.1	12.086929
22.133350	0.1	12.070478
22.135017	0.1	12.055159
22.136683	0.1	12.040616
22.138350	0.1	12.026728
22.140017	0.1	12.013674
22.141683	0.1	12.001336
22.143350	0.1	11.989237
22.145017	0.1	11.976958
22.146683	0.1	11.965216
22.148350	0.1	11.955679
22.150017	0.1	11.948884
22.151683	0.1	11.943639
22.153350	0.1	11.938990
22.155017	0.1	11.935235
22.156683	0.1	11.932553
22.158350	0.1	11.930347
22.160017	0.1	11.927665
22.161683	0.1	11.924506
22.163350	0.1	11.921407
22.165017	0.1	11.918844
22.166683	0.1	11.916877
22.168350	0.1	11.916221
22.170017	0.1	11.917771
22.171683	0.1	11.921526
22.173350	0.1	11.926056
22.175017	0.1	11.929751
22.176683	0.1	11.932016
22.178350	0.1	11.933208
22.180017	0.1	11.933566
22.181683	0.1	11.933923
22.183350	0.1	11.935712
22.185017	0.1	11.939884
22.186683	0.1	11.945546
22.188350	0.1	11.950851
22.190017	0.1	11.954964
22.191683	0.1	11.958540
22.193350	0.1	11.962713
22.195017	0.1	11.967898
22.196683	0.1	11.973739
22.198350	0.1	11.979223
22.200017	0.1	11.983932
22.201683	0.1	11.988402
22.203350	0.1	11.993111
22.205017	0.1	11.997879
22.206683	0.1	12.002350
22.208350	0.1	12.006462
22.210017	0.1	12.010575
22.211683	0.1	12.014747
22.213350	0.1	12.019277
22.215017	0.1	12.024523
22.216683	0.1	12.029947
22.218350	0.1	12.034596
22.220017	0.1	12.037934
22.221683	0.1	12.039960
22.223350	0.1	12.040616
22.225017	0.1	12.040377
22.226683	0.1	12.040258
22.228350	0.1	12.040914
22.230017	0.1	12.042046
22.231683	0.1	12.042642
22.233350	0.1	12.041748
22.235017	0.1	12.038828
22.236683	0.1	12.034596
22.238350	0.1	12.030006
22.240017	0.1	12.025119
22.241683	0.1	12.019337
22.243350	0.1	12.011946
22.245017	0.1	12.002886
22.246683	0.1	11.993528
22.248350	0.1	11.985660
22.250017	0.1	11.980236
22.251683	0.1	11.976660
22.253350	0.1	11.973084
22.255017	0.1	11.968017
22.256683	0.1	11.960924
22.258350	0.1	11.952282
22.260017	0.1	11.943281
22.261683	0.1	11.935294
22.263350	0.1	11.929334
22.265017	0.1	11.924625
22.266683	0.1	11.919142
22.268350	0.1	11.911512
22.270017	0.1	11.902333
22.271683	0.1	11.893333
22.273350	0.1	11.885167
22.275017	0.1	11.877180
22.276683	0.1	11.868060
22.278350	0.1	11.857630
22.280017	0.1	11.847437
22.281683	0.1	11.839927
22.283350	0.1	11.836112
22.285017	0.1	11.834145
22.286683	0.1	11.830629
22.288350	0.1	11.823476
22.290017	0.1	11.813343
22.291683	0.1	11.802376
22.293350	0.1	11.792660
22.295017	0.1	11.785031
22.296683	0.1	11.779249
22.298350	0.1	11.775077
22.300017	0.1	11.772514
22.301683	0.1	11.771024
22.303350	0.1	11.769772
22.305017	0.1	11.768580
22.306683	0.1	11.768044
22.308350	0.1	11.768878
22.310017	0.1	11.770786
22.311683	0.1	11.773051
22.313350	0.1	11.775077
22.315017	0.1	11.776865
22.316683	0.1	11.779309
22.318350	0.1	11.783422
22.320017	0.1	11.789144
22.321683	0.1	11.795760
22.323350	0.1	11.802674
22.325017	0.1	11.809767
22.326683	0.1	11.817694
22.328350	0.1	11.826754
22.330017	0.1	11.836768
22.331683	0.1	11.846781
22.333350	0.1	11.856139
22.335017	0.1	11.865319
22.336683	0.1	11.875094
22.338350	0.1	11.885942
22.340017	0.1	11.897803
22.341683	0.1	11.910082
22.343350	0.1	11.921645
22.345017	0.1	11.932731
22.346683	0.1	11.943699
22.348350	0.1	11.954427
22.350017	0.1	11.964381
22.351683	0.1	11.973739
22.353350	0.1	11.983395
22.355017	0.1	11.995018
22.356683	0.1	12.009443
22.358350	0.1	12.026013
22.360017	0.1	12.043477
22.361683	0.1	12.060703
22.363350	0.1	12.077332
22.365017	0.1	12.093127
22.366683	0.1	12.108207
22.368350	0.1	12.123109
22.370017	0.1	12.139083
22.371683	0.1	12.157143
22.373350	0.1	12.177289
22.375017	0.1	12.198747
22.376683	0.1	12.219966
22.378350	0.1	12.240053
22.380017	0.1	12.258769
22.381683	0.1	12.276710
22.383350	0.1	12.295426
22.385017	0.1	12.316943
22.386683	0.1	12.341619
22.388350	0.1	12.367667
22.390017	0.1	12.392820
22.391683	0.1	12.415827
22.393350	0.1	12.436510
22.395017	0.1	12.456001
22.396683	0.1	12.475968
22.398350	0.1	12.498499
22.400017	0.1	12.525082
22.401683	0.1	12.555064
22.403350	0.1	12.586475
22.405017	0.1	12.617470
22.406683	0.1	12.647689
22.408350	0.1	12.677611
22.410017	0.1	12.707532
22.411683	0.1	12.736500
22.413350	0.1	12.763322
22.415017	0.1	12.787939
22.416683	0.1	12.811960
22.418350	0.1	12.837768
22.420017	0.1	12.866379
22.421683	0.1	12.897492
22.423350	0.1	12.930334
22.425017	0.1	12.964249
22.426683	0.1	12.998880
22.428350	0.1	13.034821
22.430017	0.1	13.072611
22.431683	0.1	13.111533
22.433350	0.1	13.151408
22.435017	0.1	13.193429
22.436683	0.1	13.239086
22.438350	0.1	13.288081
22.440017	0.1	13.339222
22.441683	0.1	13.391794
22.443350	0.1	13.445676
22.445017	0.1	13.501407
22.446683	0.1	13.560236
22.448350	0.1	13.622583
22.450017	0.1	13.687194
22.451683	0.1	13.753832
22.453350	0.1	13.823748
22.455017	0.1	13.898016
22.456683	0.1	13.975979
22.458350	0.1	14.056207
22.460017	0.1	14.138401
22.461683	0.1	14.223874
22.463350	0.1	14.313997
22.465017	0.1	14.409960
22.466683	0.1	14.512003
22.468350	0.1	14.619292
22.470017	0.1	14.730931
22.471683	0.1	14.846326
22.473350	0.1	14.964999
22.475017	0.1	15.087725
22.476683	0.1	15.216232
22.478350	0.1	15.352190
22.480017	0.1	15.496195
22.481683	0.1	15.648008
22.483350	0.1	15.806318
22.485017	0.1	15.969873
22.486683	0.1	16.138733
22.488350	0.1	16.314448
22.490017	0.1	16.498924
22.491683	0.1	16.694189
22.493350	0.1	16.900779
22.495017	0.1	17.117919
22.496683	0.1	17.344833
22.498350	0.1	17.581166
22.500017	0.1	17.826797
22.501683	0.1	18.082441
22.503350	0.1	18.349768
22.505017	0.1	18.629671
22.506683	0.1	18.922390
22.508350	0.1	19.227565
22.510017	0.1	19.544662
22.511683	0.1	19.873382
22.513350	0.1	20.213784
22.515017	0.1	20.565928
22.516683	0.1	20.930232
22.518350	0.1	21.306754
22.520017	0.1	21.694483
22.521683	0.1	22.091628
22.523350	0.1	22.497059
22.525017	0.1	22.911073
22.526683	0.1	23.334385
22.528350	0.1	23.766638
22.530017	0.1	24.206342
22.531683	0.1	24.650516
22.533350	0.1	25.095703
22.535017	0.1	25.538923
22.536683	0.1	25.978209
22.538350	0.1	26.412369
22.540017	0.1	26.839675
22.541683	0.1	27.257086
22.543350	0.1	27.662040
22.545017	0.1	28.052809
22.546683	0.1	28.428377
22.548350	0.1	28.787972
22.550017	0.1	29.130341
22.551683	0.1	29.453160
22.553350	0.1	29.752197
22.555017	0.1	30.023159
22.556683	0.1	30.263605
22.558350	0.1	30.473055
22.560017	0.1	30.651571
22.561683	0.1	30.798199
22.563350	0.1	30.911924
22.565017	0.1	30.992093
22.566683	0.1	31.037273
22.568350	0.1	31.045558
22.570017	0.1	31.016530
22.571683	0.1	30.951621
22.573350	0.1	30.852320
22.575017	0.1	30.718746
22.576683	0.1	30.551018
22.578350	0.1	30.350031
22.580017	0.1	30.117752
22.581683	0.1	29.855670
22.583350	0.1	29.564859
22.585017	0.1	29.247166
22.586683	0.1	28.905036
22.588350	0.1	28.540196
22.590017	0.1	28.154136
22.591683	0.1	27.749063
22.593350	0.1	27.328076
22.595017	0.1	26.893617
22.596683	0.1	26.445867
22.598350	0.1	25.983752
22.600017	0.1	25.507928
22.601683	0.1	25.022270
22.603350	0.1	24.531724
22.605017	0.1	24.039687
22.606683	0.1	23.548306
22.608350	0.1	23.059787
22.610017	0.1	22.575797
22.611683	0.1	22.096337
22.613350	0.1	21.621109
22.615017	0.1	21.150888
22.616683	0.1	20.687879
22.618350	0.1	20.234646
22.620017	0.1	19.792558
22.621683	0.1	19.361736
22.623350	0.1	18.941702
22.625017	0.1	18.532396
22.626683	0.1	18.134416
22.628350	0.1	17.749430
22.630017	0.1	17.379583
22.631683	0.1	17.026306
22.633350	0.1	16.689898
22.635017	0.1	16.369165
22.636683	0.1	16.062559
22.638350	0.1	15.769423
22.640017	0.1	15.490414
22.641683	0.1	15.226425
22.643350	0.1	14.977039
22.645017	0.1	14.741124
22.646683	0.1	14.518202
22.648350	0.1	14.308930
22.650017	0.1	14.113129
22.651683	0.1	13.929726
22.653350	0.1	13.758541
22.655017	0.1	13.600350
22.656683	0.1	13.455094
22.658350	0.1	13.320983
22.660017	0.1	13.195992
22.661683	0.1	13.080061
22.663350	0.1	12.974859
22.665017	0.1	12.881578
22.666683	0.1	12.800158
22.668350	0.1	12.728275
22.670017	0.1	12.662888
22.671683	0.1	12.602211
22.673350	0.1	12.546421
22.675017	0.1	12.496711
22.676683	0.1	12.453974
22.678350	0.1	12.418390
22.680017	0.1	12.389422
22.681683	0.1	12.366355
22.683350	0.1	12.348891
22.685017	0.1	12.336911
22.686683	0.1	12.330831
22.688350	0.1	12.330592
22.690017	0.1	12.336016
22.691683	0.1	12.346328
22.693350	0.1	12.360276
22.695017	0.1	12.376071
22.696683	0.1	12.393058
22.698350	0.1	12.411297
22.700017	0.1	12.431026
22.701683	0.1	12.452305
22.703350	0.1	12.475074
22.705017	0.1	12.499810
22.706683	0.1	12.527467
22.708350	0.1	12.559117
22.710017	0.1	12.594283
22.711683	0.1	12.630642
22.713350	0.1	12.665988
22.715017	0.1	12.699188
22.716683	0.1	12.730003
22.718350	0.1	12.758375
22.720017	0.1	12.785257
22.721683	0.1	12.812436
22.723350	0.1	12.841285
22.725017	0.1	12.871445
22.726683	0.1	12.901545
22.728350	0.1	12.929977
22.730017	0.1	12.955607
22.731683	0.1	12.977124
22.733350	0.1	12.993515
22.735017	0.1	13.004661
22.736683	0.1	13.012052
22.738350	0.1	13.017596
22.740017	0.1	13.022781
22.741683	0.1	13.027848
22.743350	0.1	13.031543
22.745017	0.1	13.031662
22.746683	0.1	13.026834
22.748350	0.1	13.017357
22.750017	0.1	13.004125
22.751683	0.1	12.987853
22.753350	0.1	12.969077
22.755017	0.1	12.948335
22.756683	0.1	12.925387
22.758350	0.1	12.898923
22.760017	0.1	12.867571
22.761683	0.1	12.831033
22.763350	0.1	12.790681
22.765017	0.1	12.749017
22.766683	0.1	12.708188
22.768350	0.1	12.668193
22.770017	0.1	12.627006
22.771683	0.1	12.581826
22.773350	0.1	12.530745
22.775017	0.1	12.474359
22.776683	0.1	12.415648
22.778350	0.1	12.357891
22.780017	0.1	12.302221
22.781683	0.1	12.247921
22.783350	0.1	12.194336
22.785017	0.1	12.142480
22.786683	0.1	12.092710
22.788350	0.1	12.043715
22.790017	0.1	11.993707
22.791683	0.1	11.941672
22.793350	0.1	11.887730
22.795017	0.1	11.832715
22.796683	0.1	11.777640
22.798350	0.1	11.723698
22.800017	0.1	11.672378
22.801683	0.1	11.625231
22.803350	0.1	11.581720
22.805017	0.1	11.539281
22.806683	0.1	11.495829
22.808350	0.1	11.451483
22.810017	0.1	11.408151
22.811683	0.1	11.368097
22.813350	0.1	11.332930
22.815017	0.1	11.302770
22.816683	0.1	11.275471
22.818350	0.1	11.248768
22.820017	0.1	11.221410
22.821683	0.1	11.193097
22.823350	0.1	11.164368
22.825017	0.1	11.136771
22.826683	0.1	11.112273
22.828350	0.1	11.091412
22.830017	0.1	11.073232
22.831683	0.1	11.056483
22.833350	0.1	11.040271
22.835017	0.1	11.024535
22.836683	0.1	11.009277
22.838350	0.1	10.994137
22.840017	0.1	10.979176
22.841683	0.1	10.964573
22.843350	0.1	10.950745
22.845017	0.1	10.938407
22.846683	0.1	10.927976
22.848350	0.1	10.919095
22.850017	0.1	10.910989
22.851683	0.1	10.903240
22.853350	0.1	10.896505
22.855017	0.1	10.891319
22.856683	0.1	10.887206
22.858350	0.1	10.882796
22.860017	0.1	10.876895
22.861683	0.1	10.869146
22.863350	0.1	10.860623
22.865017	0.1	10.853172
22.866683	0.1	10.848165
22.868350	0.1	10.845483
22.870017	0.1	10.844052
22.871683	0.1	10.842622
22.873350	0.1	10.840715
22.875017	0.1	10.838867
22.876683	0.1	10.838211
22.878350	0.1	10.839165
22.880017	0.1	10.840834
22.881683	0.1	10.841251
22.883350	0.1	10.839463
22.885017	0.1	10.835648
22.886683	0.1	10.830582
22.888350	0.1	10.825992
22.890017	0.1	10.824323
22.891683	0.1	10.826767
22.893350	0.1	10.832310
22.895017	0.1	10.838092
22.896683	0.1	10.841549
22.898350	0.1	10.841370
22.900017	0.1	10.838211
22.901683	0.1	10.833860
22.903350	0.1	10.830284
22.905017	0.1	10.829330
22.906683	0.1	10.831536
22.908350	0.1	10.835887
22.910017	0.1	10.840595
22.911683	0.1	10.844172
22.913350	0.1	10.846198
22.915017	0.1	10.847808
22.916683	0.1	10.850311
22.918350	0.1	10.854185
22.920017	0.1	10.859311
22.921683	0.1	10.864795
22.923350	0.1	10.869444
22.925017	0.1	10.872424
22.926683	0.1	10.873974
22.928350	0.1	10.875285
22.930017	0.1	10.877133
22.931683	0.1	10.879696
22.933350	0.1	10.883392
22.935017	0.1	10.889114
22.936683	0.1	10.896624
22.938350	0.1	10.905207
22.940017	0.1	10.914446
22.941683	0.1	10.924280
22.943350	0.1	10.934056
22.945017	0.1	10.942758
22.946683	0.1	10.949970
22.948350	0.1	10.955930
22.950017	0.1	10.961533
22.951683	0.1	10.967732
22.953350	0.1	10.974885
22.955017	0.1	10.982514
22.956683	0.1	10.990322
22.958350	0.1	10.998011
22.960017	0.1	11.005641
22.961683	0.1	11.013210
22.963350	0.1	11.020899
22.965017	0.1	11.028827
22.966683	0.1	11.037172
22.968350	0.1	11.045874
22.970017	0.1	11.054516
22.971683	0.1	11.062742
22.973350	0.1	11.071027
22.975017	0.1	11.080683
22.976683	0.1	11.093081
22.978350	0.1	11.107922
22.980017	0.1	11.123777
22.981683	0.1	11.139692
22.983350	0.1	11.155070
22.985017	0.1	11.169792
22.986683	0.1	11.183799
22.988350	0.1	11.197627
22.990017	0.1	11.212171
22.991683	0.1	11.228324
22.993350	0.1	11.245728
22.995017	0.1	11.263312
22.996683	0.1	11.280478
22.998350	0.1	11.297823
23.000017	0.1	11.316658
23.001683	0.1	11.337698
23.003350	0.1	11.360586
23.005017	0.1	11.383951
23.006683	0.1	11.406720
23.008350	0.1	11.428595
23.010017	0.1	11.450113
23.011683	0.1	11.471689
23.013350	0.1	11.493684
23.015017	0.1	11.516512
23.016683	0.1	11.540771
23.018350	0.1	11.566699
23.020017	0.1	11.593998
23.021683	0.1	11.622251
23.023350	0.1	11.650801
23.025017	0.1	11.678756
23.026683	0.1	11.704863
23.028350	0.1	11.728287
23.030017	0.1	11.749387
23.031683	0.1	11.769772
23.033350	0.1	11.790574
23.035017	0.1	11.811853
23.036683	0.1	11.832119
23.038350	0.1	11.849404
23.040017	0.1	11.862994
23.041683	0.1	11.874498
23.043350	0.1	11.886180
23.045017	0.1	11.898816
23.046683	0.1	11.911333
23.048350	0.1	11.922360
23.050017	0.1	11.931182
23.051683	0.1	11.938155
23.053350	0.1	11.943877
23.055017	0.1	11.948646
23.056683	0.1	11.952997
23.058350	0.1	11.956812
23.060017	0.1	11.959077
23.061683	0.1	11.958481
23.063350	0.1	11.954547
23.065017	0.1	11.947931
23.066683	0.1	11.939467
23.068350	0.1	11.929513
23.070017	0.1	11.918069
23.071683	0.1	11.905790
23.073350	0.1	11.893452
23.075017	0.1	11.881412
23.076683	0.1	11.869372
23.078350	0.1	11.855603
23.080017	0.1	11.837662
23.081683	0.1	11.815131
23.083350	0.1	11.790694
23.085017	0.1	11.767627
23.086683	0.1	11.747123
23.088350	0.1	11.728287
23.090017	0.1	11.709631
23.091683	0.1	11.690796
23.093350	0.1	11.671842
23.095017	0.1	11.652768
23.096683	0.1	11.633397
23.098350	0.1	11.613310
23.100017	0.1	11.592389
23.101683	0.1	11.571408
23.103350	0.1	11.551440
23.105017	0.1	11.533261
23.106683	0.1	11.516870
23.108350	0.1	11.501969
23.110017	0.1	11.487663
23.111683	0.1	11.473001
23.113350	0.1	11.458100
23.115017	0.1	11.443675
23.116683	0.1	11.429907
23.118350	0.1	11.416913
23.120017	0.1	11.404932
23.121683	0.1	11.393429
23.123350	0.1	11.381329
23.125017	0.1	11.367441
23.126683	0.1	11.351646
23.128350	0.1	11.334480
23.130017	0.1	11.316717
23.131683	0.1	11.299432
23.133350	0.1	11.283756
23.135017	0.1	11.270226
23.136683	0.1	11.258126
23.138350	0.1	11.245788
23.140017	0.1	11.231662
23.141683	0.1	11.215211
23.143350	0.1	11.197329
23.145017	0.1	11.179150
23.146683	0.1	11.161447
23.148350	0.1	11.144520
23.150017	0.1	11.128545
23.151683	0.1	11.113883
23.153350	0.1	11.100829
23.155017	0.1	11.089445
23.156683	0.1	11.079431
23.158350	0.1	11.069954
23.160017	0.1	11.060239
23.161683	0.1	11.049689
23.163350	0.1	11.037768
23.165017	0.1	11.023880
23.166683	0.1	11.007727
23.168350	0.1	10.989905
23.170017	0.1	10.971726
23.171683	0.1	10.954798
23.173350	0.1	10.940254
23.175017	0.1	10.927976
23.176683	0.1	10.916711
23.178350	0.1	10.905147
23.180017	0.1	10.892630
23.181683	0.1	10.879517
23.183350	0.1	10.866285
23.185017	0.1	10.852814
23.186683	0.1	10.838330
23.188350	0.1	10.822416
23.190017	0.1	10.805607
23.191683	0.1	10.789455
23.193350	0.1	10.775984
23.195017	0.1	10.766209
23.196683	0.1	10.759235
23.198350	0.1	10.753453
23.200017	0.1	10.747314
23.201683	0.1	10.740042
23.203350	0.1	10.731400
23.205017	0.1	10.722101
23.206683	0.1	10.712743
23.208350	0.1	10.703505
23.210017	0.1	10.694326
23.211683	0.1	10.684431
23.213350	0.1	10.673702
23.215017	0.1	10.662556
23.216683	0.1	10.652066
23.218350	0.1	10.643244
23.220017	0.1	10.637105
23.221683	0.1	10.633469
23.223350	0.1	10.630668
23.225017	0.1	10.627032
23.226683	0.1	10.622442
23.228350	0.1	10.618151
23.230017	0.1	10.615111
23.231683	0.1	10.612846
23.233350	0.1	10.610939
23.235017	0.1	10.608733
23.236683	0.1	10.605395
23.238350	0.1	10.600448
23.240017	0.1	10.594965
23.241683	0.1	10.590554
23.243350	0.1	10.588110
23.245017	0.1	10.586918
23.246683	0.1	10.585607
23.248350	0.1	10.583282
23.250017	0.1	10.580004
23.251683	0.1	10.576845
23.253350	0.1	10.574222
23.255017	0.1	10.571242
23.256683	0.1	10.566772
23.258350	0.1	10.560692
23.260017	0.1	10.553897
23.261683	0.1	10.547877
23.263350	0.1	10.544062
23.265017	0.1	10.543109
23.266683	0.1	10.544122
23.268350	0.1	10.545076
23.270017	0.1	10.545076
23.271683	0.1	10.545254
23.273350	0.1	10.546625
23.275017	0.1	10.547996
23.276683	0.1	10.547460
23.278350	0.1	10.544181
23.280017	0.1	10.538877
23.281683	0.1	10.532261
23.283350	0.1	10.525168
23.285017	0.1	10.518432
23.286683	0.1	10.512353
23.288350	0.1	10.506869
23.290017	0.1	10.502220
23.291683	0.1	10.498226
23.293350	0.1	10.494769
23.295017	0.1	10.491789
23.296683	0.1	10.488511
23.298350	0.1	10.483564
23.300017	0.1	10.477007
23.301683	0.1	10.470272
23.303350	0.1	10.465146
23.305017	0.1	10.462881
23.306683	0.1	10.463954
23.308350	0.1	10.467232
23.310017	0.1	10.470570
23.311683	0.1	10.471404
23.313350	0.1	10.467947
23.315017	0.1	10.460497
23.316683	0.1	10.451854
23.318350	0.1	10.445417
23.320017	0.1	10.442794
23.321683	0.1	10.443509
23.323350	0.1	10.446132
23.325017	0.1	10.448933
23.326683	0.1	10.450006
23.328350	0.1	10.447503
23.330017	0.1	10.440946
23.331683	0.1	10.431410
23.333350	0.1	10.421277
23.335017	0.1	10.413349
23.336683	0.1	10.409892
23.338350	0.1	10.411025
23.340017	0.1	10.414720
23.341683	0.1	10.417462
23.343350	0.1	10.416389
23.345017	0.1	10.412157
23.346683	0.1	10.407627
23.348350	0.1	10.404587
23.350017	0.1	10.402978
23.351683	0.1	10.401726
23.353350	0.1	10.399759
23.355017	0.1	10.396839
23.356683	0.1	10.393739
23.358350	0.1	10.391594
23.360017	0.1	10.391057
23.361683	0.1	10.391534
23.363350	0.1	10.391892
23.365017	0.1	10.391772
23.366683	0.1	10.391832
23.368350	0.1	10.392547
23.370017	0.1	10.394157
23.371683	0.1	10.396958
23.373350	0.1	10.401250
23.375017	0.1	10.405899
23.376683	0.1	10.409356
23.378350	0.1	10.410190
23.380017	0.1	10.408283
23.381683	0.1	10.404528
23.383350	0.1	10.400832
23.385017	0.1	10.399342
23.386683	0.1	10.401011
23.388350	0.1	10.404766
23.390017	0.1	10.408343
23.391683	0.1	10.409833
23.393350	0.1	10.408700
23.395017	0.1	10.406018
23.396683	0.1	10.403336
23.398350	0.1	10.401786
23.400017	0.1	10.401667
23.401683	0.1	10.402620
23.403350	0.1	10.403634
23.405017	0.1	10.404647
23.406683	0.1	10.405899
23.408350	0.1	10.407091
23.410017	0.1	10.408521
23.411683	0.1	10.410667
23.413350	0.1	10.413111
23.415017	0.1	10.415197
23.416683	0.1	10.416806
23.418350	0.1	10.417760
23.420017	0.1	10.418416
23.421683	0.1	10.419965
23.423350	0.1	10.423184
23.425017	0.1	10.427118
23.426683	0.1	10.429145
23.428350	0.1	10.427356
23.430017	0.1	10.422469
23.431683	0.1	10.416687
23.433350	0.1	10.412634
23.435017	0.1	10.410965
23.436683	0.1	10.410190
23.438350	0.1	10.408641
23.440017	0.1	10.406376
23.441683	0.1	10.404528
23.443350	0.1	10.403813
23.445017	0.1	10.404051
23.446683	0.1	10.405183
23.448350	0.1	10.406376
23.450017	0.1	10.406137
23.451683	0.1	10.403693
23.453350	0.1	10.399998
23.455017	0.1	10.397137
23.456683	0.1	10.396600
23.458350	0.1	10.398329
23.460017	0.1	10.400594
23.461683	0.1	10.400773
23.463350	0.1	10.398746
23.465017	0.1	10.396541
23.466683	0.1	10.395468
23.468350	0.1	10.395110
23.470017	0.1	10.394812
23.471683	0.1	10.394514
23.473350	0.1	10.394276
23.475017	0.1	10.393501
23.476683	0.1	10.392070
23.478350	0.1	10.390223
23.480017	0.1	10.388137
23.481683	0.1	10.386170
23.483350	0.1	10.384858
23.485017	0.1	10.383905
23.486683	0.1	10.383130
23.488350	0.1	10.382593
23.490017	0.1	10.381878
23.491683	0.1	10.380507
23.493350	0.1	10.379077
23.495017	0.1	10.378242
23.496683	0.1	10.377765
23.498350	0.1	10.377110
23.500017	0.1	10.376990
23.501683	0.1	10.378302
23.503350	0.1	10.381282
23.505017	0.1	10.385574
23.506683	0.1	10.390878
23.508350	0.1	10.396660
23.510017	0.1	10.402024
23.511683	0.1	10.405601
23.513350	0.1	10.406733
23.515017	0.1	10.406614
23.516683	0.1	10.407270
23.518350	0.1	10.409594
23.520017	0.1	10.413469
23.521683	0.1	10.419310
23.523350	0.1	10.427595
23.525017	0.1	10.437132
23.526683	0.1	10.446013
23.528350	0.1	10.453642
23.530017	0.1	10.460258
23.531683	0.1	10.466815
23.533350	0.1	10.474682
23.535017	0.1	10.484875
23.536683	0.1	10.496438
23.538350	0.1	10.508001
23.540017	0.1	10.519207
23.541683	0.1	10.531247
23.543350	0.1	10.545076
23.545017	0.1	10.561169
23.546683	0.1	10.579825
23.548350	0.1	10.600866
23.550017	0.1	10.622323
23.551683	0.1	10.642589
23.553350	0.1	10.661960
23.555017	0.1	10.681987
23.556683	0.1	10.704041
23.558350	0.1	10.728717
23.560017	0.1	10.756136
23.561683	0.1	10.786296
23.563350	0.1	10.818005
23.565017	0.1	10.850549
23.566683	0.1	10.884345
23.568350	0.1	10.920704
23.570017	0.1	10.960341
23.571683	0.1	11.002958
23.573350	0.1	11.047722
23.575017	0.1	11.094511
23.576683	0.1	11.143506
23.578350	0.1	11.194766
23.580017	0.1	11.248053
23.581683	0.1	11.303127
23.583350	0.1	11.359692
23.585017	0.1	11.417807
23.586683	0.1	11.478186
23.588350	0.1	11.541308
23.590017	0.1	11.607528
23.591683	0.1	11.677802
23.593350	0.1	11.752785
23.595017	0.1	11.831523
23.596683	0.1	11.912108
23.598350	0.1	11.993886
23.600017	0.1	12.078405
23.601683	0.1	12.167633
23.603350	0.1	12.262107
23.605017	0.1	12.360156
23.606683	0.1	12.460173
23.608350	0.1	12.562872
23.610017	0.1	12.670458
23.611683	0.1	12.783767
23.613350	0.1	12.901426
23.615017	0.1	13.021708
23.616683	0.1	13.144494
23.618350	0.1	13.271452
23.620017	0.1	13.404191
23.621683	0.1	13.542713
23.623350	0.1	13.686300
23.625017	0.1	13.833881
23.626683	0.1	13.985098
23.628350	0.1	14.140368
23.630017	0.1	14.300407
23.631683	0.1	14.465750
23.633350	0.1	14.637173
23.635017	0.1	14.814497
23.636683	0.1	14.997006
23.638350	0.1	15.184523
23.640017	0.1	15.378417
23.641683	0.1	15.580595
23.643350	0.1	15.791954
23.645017	0.1	16.012550
23.646683	0.1	16.242028
23.648350	0.1	16.480030
23.650017	0.1	16.725899
23.651683	0.1	16.978921
23.653350	0.1	17.239274
23.655017	0.1	17.508210
23.656683	0.1	17.787458
23.658350	0.1	18.078030
23.660017	0.1	18.380762
23.661683	0.1	18.696846
23.663350	0.1	19.026877
23.665017	0.1	19.370259
23.666683	0.1	19.725264
23.668350	0.1	20.090998
23.670017	0.1	20.467879
23.671683	0.1	20.856501
23.673350	0.1	21.256925
23.675017	0.1	21.668912
23.676683	0.1	22.091748
23.678350	0.1	22.524537
23.680017	0.1	22.967042
23.681683	0.1	23.419262
23.683350	0.1	23.880364
23.685017	0.1	24.348499
23.686683	0.1	24.821044
23.688350	0.1	25.295199
23.690017	0.1	25.768639
23.691683	0.1	26.239754
23.693350	0.1	26.706161
23.695017	0.1	27.165534
23.696683	0.1	27.615906
23.698350	0.1	28.056146
23.700017	0.1	28.485121
23.701683	0.1	28.901519
23.703350	0.1	29.303076
23.705017	0.1	29.686453
23.706683	0.1	30.047776
23.708350	0.1	30.382635
23.710017	0.1	30.686917
23.711683	0.1	30.957879
23.713350	0.1	31.194987
23.715017	0.1	31.399252
23.716683	0.1	31.571807
23.718350	0.1	31.712474
23.720017	0.1	31.819107
23.721683	0.1	31.888844
23.723350	0.1	31.919839
23.725017	0.1	31.912567
23.726683	0.1	31.868996
23.728350	0.1	31.789722
23.730017	0.1	31.673135
23.731683	0.1	31.517090
23.733350	0.1	31.321110
23.735017	0.1	31.086983
23.736683	0.1	30.817928
23.738350	0.1	30.517759
23.740017	0.1	30.189576
23.741683	0.1	29.835464
23.743350	0.1	29.456260
23.745017	0.1	29.052200
23.746683	0.1	28.624357
23.748350	0.1	28.175534
23.750017	0.1	27.708830
23.751683	0.1	27.226748
23.753350	0.1	26.730360
23.755017	0.1	26.221098
23.756683	0.1	25.702180
23.758350	0.1	25.178374
23.760017	0.1	24.653496
23.761683	0.1	24.129154
23.763350	0.1	23.605408
23.765017	0.1	23.082317
23.766683	0.1	22.560717
23.768350	0.1	22.042157
23.770017	0.1	21.528961
23.771683	0.1	21.023573
23.773350	0.1	20.527662
23.775017	0.1	20.041467
23.776683	0.1	19.564570
23.778350	0.1	19.097568
23.780017	0.1	18.643023
23.781683	0.1	18.203558
23.783350	0.1	17.780007
23.785017	0.1	17.371834
23.786683	0.1	16.977848
23.788350	0.1	16.597987
23.790017	0.1	16.233386
23.791683	0.1	15.885235
23.793350	0.1	15.554071
23.795017	0.1	15.238942
23.796683	0.1	14.937759
23.798350	0.1	14.648379
23.800017	0.1	14.370085
23.801683	0.1	14.104904
23.803350	0.1	13.854683
23.805017	0.1	13.619901
23.806683	0.1	13.399602
23.808350	0.1	13.192178
23.810017	0.1	12.996078
23.811683	0.1	12.810827
23.813350	0.1	12.636662
23.815017	0.1	12.473226
23.816683	0.1	12.319685
23.818350	0.1	12.175382
23.820017	0.1	12.039603
23.821683	0.1	11.911870
23.823350	0.1	11.792362
23.825017	0.1	11.681677
23.826683	0.1	11.580051
23.828350	0.1	11.487306
23.830017	0.1	11.402786
23.831683	0.1	11.325241
23.833350	0.1	11.253417
23.835017	0.1	11.186124
23.836683	0.1	11.122823
23.838350	0.1	11.062980
23.840017	0.1	11.006296
23.841683	0.1	10.952652
23.843350	0.1	10.902465
23.845017	0.1	10.855914
23.846683	0.1	10.812760
23.848350	0.1	10.772467
23.850017	0.1	10.734380
23.851683	0.1	10.698617
23.853350	0.1	10.665894
23.855017	0.1	10.636092
23.856683	0.1	10.607958
23.858350	0.1	10.580481
23.860017	0.1	10.553599
23.861683	0.1	10.527552
23.863350	0.1	10.502935
23.865017	0.1	10.480524
23.866683	0.1	10.461271
23.868350	0.1	10.445297
23.870017	0.1	10.431529
23.871683	0.1	10.418893
23.873350	0.1	10.407091
23.875017	0.1	10.396720
23.876683	0.1	10.387779
23.878350	0.1	10.379315
23.880017	0.1	10.369957
23.881683	0.1	10.358871
23.883350	0.1	10.346294
23.885017	0.1	10.333837
23.886683	0.1	10.322750
23.888350	0.1	10.313213
23.890017	0.1	10.304452
23.891683	0.1	10.296167
23.893350	0.1	10.288776
23.895017	0.1	10.282577
23.896683	0.1	10.277928
23.898350	0.1	10.275484
23.900017	0.1	10.274888
23.901683	0.1	10.274113
23.903350	0.1	10.271431
23.905017	0.1	10.266364
23.906683	0.1	10.259033
23.908350	0.1	10.249556
23.910017	0.1	10.238946
23.911683	0.1	10.228933
23.913350	0.1	10.220886
23.915017	0.1	10.214985
23.916683	0.1	10.210097
23.918350	0.1	10.205091
23.920017	0.1	10.199726
23.921683	0.1	10.194302
23.923350	0.1	10.189653
23.925017	0.1	10.186256
23.926683	0.1	10.183812
23.928350	0.1	10.181249
23.930017	0.1	10.178328
23.931683	0.1	10.175110
23.933350	0.1	10.171652
23.935017	0.1	10.167897
23.936683	0.1	10.164261
23.938350	0.1	10.161043
23.940017	0.1	10.158122
23.941683	0.1	10.154784
23.943350	0.1	10.150791
23.945017	0.1	10.146022
23.946683	0.1	10.140718
23.948350	0.1	10.136068
23.950017	0.1	10.132790
23.951683	0.1	10.130287
23.953350	0.1	10.128081
23.955017	0.1	10.126532
23.956683	0.1	10.125936
23.958350	0.1	10.125936
23.960017	0.1	10.125697
23.961683	0.1	10.124207
23.963350	0.1	10.120631
23.965017	0.1	10.115505
23.966683	0.1	10.110140
23.968350	0.1	10.105610
23.970017	0.1	10.102213
23.971683	0.1	10.099650
23.973350	0.1	10.097802
23.975017	0.1	10.096253
23.976683	0.1	10.094524
23.978350	0.1	10.092736
23.980017	0.1	10.091782
23.981683	0.1	10.092080
23.983350	0.1	10.092855
23.985017	0.1	10.092855
23.986683	0.1	10.091365
23.988350	0.1	10.088146
23.990017	0.1	10.083259
23.991683	0.1	10.077119
23.993350	0.1	10.070980
23.995017	0.1	10.067165
23.996683	0.1	10.066867
23.998350	0.1	10.068715
24.000017	0.1	10.070265
24.001683	0.1	10.070384
24.003350	0.1	10.069788
24.005017	0.1	10.070563
24.006683	0.1	10.073960
24.008350	0.1	10.078848
24.010017	0.1	10.082663
24.011683	0.1	10.083616
24.013350	0.1	10.081888
24.015017	0.1	10.078669
24.016683	0.1	10.075391
24.018350	0.1	10.072649
24.020017	0.1	10.069967
24.021683	0.1	10.066510
24.023350	0.1	10.062338
24.025017	0.1	10.058523
24.026683	0.1	10.056258
24.028350	0.1	10.055841
24.030017	0.1	10.057271
24.031683	0.1	10.059953
24.033350	0.1	10.062516
24.035017	0.1	10.063232
24.036683	0.1	10.061682
24.038350	0.1	10.059298
24.040017	0.1	10.058344
24.041683	0.1	10.059775
24.043350	0.1	10.062755
24.045017	0.1	10.065854
24.046683	0.1	10.068477
24.048350	0.1	10.070801
24.050017	0.1	10.072947
24.051683	0.1	10.075272
24.053350	0.1	10.078788
24.055017	0.1	10.084451
24.056683	0.1	10.091603
24.058350	0.1	10.097504
24.060017	0.1	10.099531
24.061683	0.1	10.097445
24.063350	0.1	10.093690
24.065017	0.1	10.091067
24.066683	0.1	10.090769
24.068350	0.1	10.092259
24.070017	0.1	10.094405
24.071683	0.1	10.096789
24.073350	0.1	10.099769
24.075017	0.1	10.102988
24.076683	0.1	10.105610
24.078350	0.1	10.107279
24.080017	0.1	10.108233
24.081683	0.1	10.109366
24.083350	0.1	10.111154
24.085017	0.1	10.113657
24.086683	0.1	10.116816
24.088350	0.1	10.120512
24.090017	0.1	10.124088
24.091683	0.1	10.126770
24.093350	0.1	10.128260
24.095017	0.1	10.129214
24.096683	0.1	10.130585
24.098350	0.1	10.133207
24.100017	0.1	10.136784
24.101683	0.1	10.140122
24.103350	0.1	10.142685
24.105017	0.1	10.144830
24.106683	0.1	10.147215
24.108350	0.1	10.149956
24.110017	0.1	10.152698
24.111683	0.1	10.155142
24.113350	0.1	10.157347
24.115017	0.1	10.159791
24.116683	0.1	10.162354
24.118350	0.1	10.164917
24.120017	0.1	10.167480
24.121683	0.1	10.169685
24.123350	0.1	10.171712
24.125017	0.1	10.174037
24.126683	0.1	10.176540
24.128350	0.1	10.178626
24.130017	0.1	10.179580
24.131683	0.1	10.179639
24.133350	0.1	10.179163
24.135017	0.1	10.178090
24.136683	0.1	10.176719
24.138350	0.1	10.175765
24.140017	0.1	10.175944
24.141683	0.1	10.177434
24.143350	0.1	10.179461
24.145017	0.1	10.180355
24.146683	0.1	10.178805
24.148350	0.1	10.175348
24.150017	0.1	10.171772
24.151683	0.1	10.168970
24.153350	0.1	10.166944
24.155017	0.1	10.166169
24.156683	0.1	10.167599
24.158350	0.1	10.171593
24.160017	0.1	10.177374
24.161683	0.1	10.183991
24.163350	0.1	10.190011
24.165017	0.1	10.194004
24.166683	0.1	10.195733
24.168350	0.1	10.196031
24.170017	0.1	10.196031
24.171683	0.1	10.196806
24.173350	0.1	10.199190
24.175017	0.1	10.203839
24.176683	0.1	10.210097
24.178350	0.1	10.216058
24.180017	0.1	10.219575
24.181683	0.1	10.220230
24.183350	0.1	10.218740
24.185017	0.1	10.216952
24.186683	0.1	10.217429
24.188350	0.1	10.221363
24.190017	0.1	10.227025
24.191683	0.1	10.232032
24.193350	0.1	10.235251
24.195017	0.1	10.237098
24.196683	0.1	10.238529
24.198350	0.1	10.240377
24.200017	0.1	10.243536
24.201683	0.1	10.248185
24.203350	0.1	10.253251
24.205017	0.1	10.257364
24.206683	0.1	10.260285
24.208350	0.1	10.262848
24.210017	0.1	10.265530
24.211683	0.1	10.268212
24.213350	0.1	10.270358
24.215017	0.1	10.271669
24.216683	0.1	10.272384
24.218350	0.1	10.272861
24.220017	0.1	10.273100
24.221683	0.1	10.272384
24.223350	0.1	10.270298
24.225017	0.1	10.267735
24.226683	0.1	10.266185
24.228350	0.1	10.266305
24.230017	0.1	10.267437
24.231683	0.1	10.267437
24.233350	0.1	10.263742
24.235017	0.1	10.255516
24.236683	0.1	10.244847
24.238350	0.1	10.235310
24.240017	0.1	10.229171
24.241683	0.1	10.226310
24.243350	0.1	10.225118
24.245017	0.1	10.223807
24.246683	0.1	10.221303
24.248350	0.1	10.217190
24.250017	0.1	10.212124
24.251683	0.1	10.207296
24.253350	0.1	10.203601
24.255017	0.1	10.200501
24.256683	0.1	10.196806
24.258350	0.1	10.191203
24.260017	0.1	10.182918
24.261683	0.1	10.171891
24.263350	0.1	10.159553
24.265017	0.1	10.148168
24.266683	0.1	10.139585
24.268350	0.1	10.134042
24.270017	0.1	10.130048
24.271683	0.1	10.125638
24.273350	0.1	10.119796
24.275017	0.1	10.112525
24.276683	0.1	10.104538
24.278350	0.1	10.096789
24.280017	0.1	10.089756
24.281683	0.1	10.083736
24.283350	0.1	10.078312
24.285017	0.1	10.072649
24.286683	0.1	10.066093
24.288350	0.1	10.059059
24.290017	0.1	10.052503
24.291683	0.1	10.047317
24.293350	0.1	10.043443
24.295017	0.1	10.039747
24.296683	0.1	10.035277
24.298350	0.1	10.028959
24.300017	0.1	10.020555
24.301683	0.1	10.011197
24.303350	0.1	10.002673
24.305017	0.1	9.996117
24.306683	0.1	9.991468
24.308350	0.1	9.987891
24.310017	0.1	9.983719
24.311683	0.1	9.978235
24.313350	0.1	9.972096
24.315017	0.1	9.966791
24.316683	0.1	9.963573
24.318350	0.1	9.962261
24.320017	0.1	9.961546
24.321683	0.1	9.960950
24.323350	0.1	9.960414
24.325017	0.1	9.959102
24.326683	0.1	9.955586
24.328350	0.1	9.950340
24.330017	0.1	9.945870
24.331683	0.1	9.944142
24.333350	0.1	9.944559
24.335017	0.1	9.945393
24.336683	0.1	9.945989
24.338350	0.1	9.946705
24.340017	0.1	9.947599
24.341683	0.1	9.947777
24.343350	0.1	9.945930
24.345017	0.1	9.941757
24.346683	0.1	9.936691
24.348350	0.1	9.932817
24.350017	0.1	9.931446
24.351683	0.1	9.932399
24.353350	0.1	9.934962
24.355017	0.1	9.938002
24.356683	0.1	9.940148
24.358350	0.1	9.940446
24.360017	0.1	9.938777
24.361683	0.1	9.935439
24.363350	0.1	9.931148
24.365017	0.1	9.927095
24.366683	0.1	9.924293
24.368350	0.1	9.922267
24.370017	0.1	9.919763
24.371683	0.1	9.917081
24.373350	0.1	9.915829
24.375017	0.1	9.917081
24.376683	0.1	9.920598
24.378350	0.1	9.925724
24.380017	0.1	9.931982
24.381683	0.1	9.938539
24.383350	0.1	9.943545
24.385017	0.1	9.945512
24.386683	0.1	9.944440
24.388350	0.1	9.941877
24.390017	0.1	9.939492
24.391683	0.1	9.938241
24.393350	0.1	9.939016
24.395017	0.1	9.942055
24.396683	0.1	9.946287
24.398350	0.1	9.949864
24.400017	0.1	9.952009
24.401683	0.1	9.953261
24.403350	0.1	9.954692
24.405017	0.1	9.956539
24.406683	0.1	9.958149
24.408350	0.1	9.959520
24.410017	0.1	9.961844
24.411683	0.1	9.966195
24.413350	0.1	9.972633
24.415017	0.1	9.979547
24.416683	0.1	9.984613
24.418350	0.1	9.986580
24.420017	0.1	9.985507
24.421683	0.1	9.983421
24.423350	0.1	9.983004
24.425017	0.1	9.985388
24.426683	0.1	9.989560
24.428350	0.1	9.993315
24.430017	0.1	9.995223
24.431683	0.1	9.995521
24.433350	0.1	9.995342
24.435017	0.1	9.996117
24.436683	0.1	9.998918
24.438350	0.1	10.003925
24.440017	0.1	10.009707
24.441683	0.1	10.014594
24.443350	0.1	10.018290
24.445017	0.1	10.022283
24.446683	0.1	10.026754
24.448350	0.1	10.030211
24.450017	0.1	10.031343
24.451683	0.1	10.030926
24.453350	0.1	10.030747
24.455017	0.1	10.031939
24.456683	0.1	10.034264
24.458350	0.1	10.035694
24.460017	0.1	10.034204
24.461683	0.1	10.029913
24.463350	0.1	10.025919
24.465017	0.1	10.025383
24.466683	0.1	10.028422
24.468350	0.1	10.032714
24.470017	0.1	10.036171
24.471683	0.1	10.037840
24.473350	0.1	10.037900
24.475017	0.1	10.037602
24.476683	0.1	10.038376
24.478350	0.1	10.041118
24.480017	0.1	10.045648
24.481683	0.1	10.050297
24.483350	0.1	10.053635
24.485017	0.1	10.055543
24.486683	0.1	10.057271
24.488350	0.1	10.059953
24.490017	0.1	10.063172
24.491683	0.1	10.065258
24.493350	0.1	10.064901
24.495017	0.1	10.063172
24.496683	0.1	10.062039
24.498350	0.1	10.062397
24.500017	0.1	10.063828
24.501683	0.1	10.066093
24.503350	0.1	10.069013
24.505017	0.1	10.071755
24.506683	0.1	10.073186
24.508350	0.1	10.072590
24.510017	0.1	10.071040
24.511683	0.1	10.070742
24.513350	0.1	10.072888
24.515017	0.1	10.076285
24.516683	0.1	10.077775
24.518350	0.1	10.075451
24.520017	0.1	10.070027
24.521683	0.1	10.063887
24.523350	0.1	10.059596
24.525017	0.1	10.059178
24.526683	0.1	10.062457
24.528350	0.1	10.066629
24.530017	0.1	10.068179
24.531683	0.1	10.066152
24.533350	0.1	10.062457
24.535017	0.1	10.059596
24.536683	0.1	10.058821
24.538350	0.1	10.059715
24.540017	0.1	10.060967
24.541683	0.1	10.060967
24.543350	0.1	10.059298
24.545017	0.1	10.057331
24.546683	0.1	10.056794
24.548350	0.1	10.057927
24.550017	0.1	10.059596
24.551683	0.1	10.060847
24.553350	0.1	10.061980
24.555017	0.1	10.063768
24.556683	0.1	10.066510
24.558350	0.1	10.069430
24.560017	0.1	10.071278
24.561683	0.1	10.070861
24.563350	0.1	10.067762
24.565017	0.1	10.062695
24.566683	0.1	10.057510
24.568350	0.1	10.054768
24.570017	0.1	10.056556
24.571683	0.1	10.063232
24.573350	0.1	10.072947
24.575017	0.1	10.083140
24.576683	0.1	10.091127
24.578350	0.1	10.095537
24.580017	0.1	10.096133
24.581683	0.1	10.093749
24.583350	0.1	10.090352
24.585017	0.1	10.087431
24.586683	0.1	10.085464
24.588350	0.1	10.083914
24.590017	0.1	10.081769
24.591683	0.1	10.078908
24.593350	0.1	10.076345
24.595017	0.1	10.075331
24.596683	0.1	10.076523
24.598350	0.1	10.079980
24.600017	0.1	10.084808
24.601683	0.1	10.089338
24.603350	0.1	10.091842
24.605017	0.1	10.091663
24.606683	0.1	10.089338
24.608350	0.1	10.086418
24.610017	0.1	10.084153
24.611683	0.1	10.083140
24.613350	0.1	10.083438
24.615017	0.1	10.084689
24.616683	0.1	10.086120
24.618350	0.1	10.086954
24.620017	0.1	10.087312
24.621683	0.1	10.088564
24.623350	0.1	10.092021
24.625017	0.1	10.097802
24.626683	0.1	10.104478
24.628350	0.1	10.109842
24.630017	0.1	10.112525
24.631683	0.1	10.112703
24.633350	0.1	10.111273
24.635017	0.1	10.109008
24.636683	0.1	10.106922
24.638350	0.1	10.105730
24.640017	0.1	10.105432
24.641683	0.1	10.105253
24.643350	0.1	10.104895
24.645017	0.1	10.104359
24.646683	0.1	10.104478
24.648350	0.1	10.105849
24.650017	0.1	10.108412
24.651683	0.1	10.111094
24.653350	0.1	10.112644
24.655017	0.1	10.112823
24.656683	0.1	10.112167
24.658350	0.1	10.111273
24.660017	0.1	10.109962
24.661683	0.1	10.108352
24.663350	0.1	10.106981
24.665017	0.1	10.106326
24.666683	0.1	10.106564
24.668350	0.1	10.107577
24.670017	0.1	10.108412
24.671683	0.1	10.107399
24.673350	0.1	10.103942
24.675017	0.1	10.099471
24.676683	0.1	10.096491
24.678350	0.1	10.096431
24.680017	0.1	10.098816
24.681683	0.1	10.101915
24.683350	0.1	10.104061
24.685017	0.1	10.104776
24.686683	0.1	10.104657
24.688350	0.1	10.105014
24.690017	0.1	10.106385
24.691683	0.1	10.107518
24.693350	0.1	10.107101
24.695017	0.1	10.105312
24.696683	0.1	10.103703
24.698350	0.1	10.103226
24.700017	0.1	10.104240
24.701683	0.1	10.106445
24.703350	0.1	10.109306
24.705017	0.1	10.111392
24.706683	0.1	10.111511
24.708350	0.1	10.110140
24.710017	0.1	10.108412
24.711683	0.1	10.107399
24.713350	0.1	10.107995
24.715017	0.1	10.110379
24.716683	0.1	10.113657
24.718350	0.1	10.116578
24.720017	0.1	10.118366
24.721683	0.1	10.118902
24.723350	0.1	10.118545
24.725017	0.1	10.117889
24.726683	0.1	10.116637
24.728350	0.1	10.114313
24.730017	0.1	10.110915
24.731683	0.1	10.107518
24.733350	0.1	10.104776
24.735017	0.1	10.103047
24.736683	0.1	10.102690
24.738350	0.1	10.103822
24.740017	0.1	10.105849
24.741683	0.1	10.108114
24.743350	0.1	10.110379
24.745017	0.1	10.112227
24.746683	0.1	10.113598
24.748350	0.1	10.115266
24.750017	0.1	10.117770
24.751683	0.1	10.120929
24.753350	0.1	10.124267
24.755017	0.1	10.127187
24.756683	0.1	10.129214
24.758350	0.1	10.130287
24.760017	0.1	10.130644
24.761683	0.1	10.130644
24.763350	0.1	10.130704
24.765017	0.1	10.131121
24.766683	0.1	10.131837
24.768350	0.1	10.132671
24.770017	0.1	10.134042
24.771683	0.1	10.136545
24.773350	0.1	10.140002
24.775017	0.1	10.143102
24.776683	0.1	10.144532
24.778350	0.1	10.144234
24.780017	0.1	10.143519
24.781683	0.1	10.143996
24.783350	0.1	10.146261
24.785017	0.1	10.149718
24.786683	0.1	10.153533
24.788350	0.1	10.156930
24.790017	0.1	10.159374
24.791683	0.1	10.160685
24.793350	0.1	10.160685
24.795017	0.1	10.159910
24.796683	0.1	10.159851
24.798350	0.1	10.161996
24.800017	0.1	10.166884
24.801683	0.1	10.174335
24.803350	0.1	10.183335
24.805017	0.1	10.191918
24.806683	0.1	10.198653
24.808350	0.1	10.203124
24.810017	0.1	10.205746
24.811683	0.1	10.207415
24.813350	0.1	10.209084
24.815017	0.1	10.211170
24.816683	0.1	10.213256
24.818350	0.1	10.214449
24.820017	0.1	10.214389
24.821683	0.1	10.214270
24.823350	0.1	10.216237
24.825017	0.1	10.221482
24.826683	0.1	10.228694
24.828350	0.1	10.235608
24.830017	0.1	10.240734
24.831683	0.1	10.244132
24.833350	0.1	10.247410
24.835017	0.1	10.253013
24.836683	0.1	10.262609
24.838350	0.1	10.275543
24.840017	0.1	10.288776
24.841683	0.1	10.298849
24.843350	0.1	10.304869
24.845017	0.1	10.308386
24.846683	0.1	10.311902
24.848350	0.1	10.317684
24.850017	0.1	10.326744
24.851683	0.1	10.338545
24.853350	0.1	10.350466
24.855017	0.1	10.360361
24.856683	0.1	10.368527
24.858350	0.1	10.377587
24.860017	0.1	10.389805
24.861683	0.1	10.405481
24.863350	0.1	10.422648
24.865017	0.1	10.439218
24.866683	0.1	10.454536
24.868350	0.1	10.469437
24.870017	0.1	10.484696
24.871683	0.1	10.500670
24.873350	0.1	10.517181
24.875017	0.1	10.533810
24.876683	0.1	10.550917
24.878350	0.1	10.569573
24.880017	0.1	10.590256
24.881683	0.1	10.612310
24.883350	0.1	10.635257
24.885017	0.1	10.658861
24.886683	0.1	10.683180
24.888350	0.1	10.708452
24.890017	0.1	10.734797
24.891683	0.1	10.761858
24.893350	0.1	10.789037
24.895017	0.1	10.816754
24.896683	0.1	10.845721
24.898350	0.1	10.876597
24.900017	0.1	10.909320
24.901683	0.1	10.943413
24.903350	0.1	10.977805
24.905017	0.1	11.010886
24.906683	0.1	11.041225
24.908350	0.1	11.069179
24.910017	0.1	11.096299
24.911683	0.1	11.124433
24.913350	0.1	11.154235
24.915017	0.1	11.185229
24.916683	0.1	11.216343
24.918350	0.1	11.247099
24.920017	0.1	11.276901
24.921683	0.1	11.305214
24.923350	0.1	11.331976
24.925017	0.1	11.358202
24.926683	0.1	11.384845
24.928350	0.1	11.410952
24.930017	0.1	11.434019
24.931683	0.1	11.452199
24.933350	0.1	11.465848
24.935017	0.1	11.476696
24.936683	0.1	11.486889
24.938350	0.1	11.497379
24.940017	0.1	11.507631
24.941683	0.1	11.515797
24.943350	0.1	11.520327
24.945017	0.1	11.520863
24.946683	0.1	11.518300
24.948350	0.1	11.512876
24.950017	0.1	11.504055
24.951683	0.1	11.491836
24.953350	0.1	11.477113
24.955017	0.1	11.460603
24.956683	0.1	11.441947
24.958350	0.1	11.421145
24.960017	0.1	11.399091
24.961683	0.1	11.376680
24.963350	0.1	11.353613
24.965017	0.1	11.329056
24.966683	0.1	11.302353
24.968350	0.1	11.272848
24.970017	0.1	11.240662
24.971683	0.1	11.207224
24.973350	0.1	11.174441
24.975017	0.1	11.142851
24.976683	0.1	11.111737
24.978350	0.1	11.080683
24.980017	0.1	11.049689
24.981683	0.1	11.018575
24.983350	0.1	10.987223
24.985017	0.1	10.955692
24.986683	0.1	10.924340
24.988350	0.1	10.893405
24.990017	0.1	10.863364
24.991683	0.1	10.834099
24.993350	0.1	10.805131
24.995017	0.1	10.776103
24.996683	0.1	10.747910
24.998350	0.1	10.721803
25.000017	0.1	10.697842
25.001683	0.1	10.675312
25.003350	0.1	10.653675
25.005017	0.1	10.633410
25.006683	0.1	10.614813
25.008350	0.1	10.597110
25.010017	0.1	10.579050
25.011683	0.1	10.560752
25.013350	0.1	10.542811
25.015017	0.1	10.525704
25.016683	0.1	10.509670
25.018350	0.1	10.494650
25.020017	0.1	10.479928
25.021683	0.1	10.464490
25.023350	0.1	10.448158
25.025017	0.1	10.431052
25.026683	0.1	10.413528
25.028350	0.1	10.397137
25.030017	0.1	10.384620
25.031683	0.1	10.376871
25.033350	0.1	10.372222
25.035017	0.1	10.367990
25.036683	0.1	10.362983
25.038350	0.1	10.357500
25.040017	0.1	10.352612
25.041683	0.1	10.348499
25.043350	0.1	10.344625
25.045017	0.1	10.340214
25.046683	0.1	10.334731
25.048350	0.1	10.328234
25.050017	0.1	10.320783
25.051683	0.1	10.312558
25.053350	0.1	10.304630
25.055017	0.1	10.298730
25.056683	0.1	10.295213
25.058350	0.1	10.292769
25.060017	0.1	10.289848
25.061683	0.1	10.286332
25.063350	0.1	10.283113
25.065017	0.1	10.280312
25.066683	0.1	10.277987
25.068350	0.1	10.276080
25.070017	0.1	10.274768
25.071683	0.1	10.273338
25.073350	0.1	10.271013
25.075017	0.1	10.268689
25.076683	0.1	10.268748
25.078350	0.1	10.272027
25.080017	0.1	10.276437
25.081683	0.1	10.279358
25.083350	0.1	10.279894
25.085017	0.1	10.278762
25.086683	0.1	10.276795
25.088350	0.1	10.274768
25.090017	0.1	10.272861
25.091683	0.1	10.270894
25.093350	0.1	10.268868
25.095017	0.1	10.266841
25.096683	0.1	10.264516
25.098350	0.1	10.261953
25.100017	0.1	10.259569
25.101683	0.1	10.257543
25.103350	0.1	10.255159
25.105017	0.1	10.252238
25.106683	0.1	10.249496
25.108350	0.1	10.248304
25.110017	0.1	10.249437
25.111683	0.1	10.252238
25.113350	0.1	10.255039
25.115017	0.1	10.256112
25.116683	0.1	10.255278
25.118350	0.1	10.253549
25.120017	0.1	10.251940
25.121683	0.1	10.250807
25.123350	0.1	10.249377
25.125017	0.1	10.246754
25.126683	0.1	10.243059
25.128350	0.1	10.239959
25.130017	0.1	10.238648
25.131683	0.1	10.238767
25.133350	0.1	10.238827
25.135017	0.1	10.237933
25.136683	0.1	10.236264
25.138350	0.1	10.234357
25.140017	0.1	10.232747
25.141683	0.1	10.231794
25.143350	0.1	10.231734
25.145017	0.1	10.232628
25.146683	0.1	10.233999
25.148350	0.1	10.234655
25.150017	0.1	10.233462
25.151683	0.1	10.230661
25.153350	0.1	10.227562
25.155017	0.1	10.225773
25.156683	0.1	10.225714
25.158350	0.1	10.226548
25.160017	0.1	10.226787
25.161683	0.1	10.226071
25.163350	0.1	10.224462
25.165017	0.1	10.222018
25.166683	0.1	10.219336
25.168350	0.1	10.217250
25.170017	0.1	10.216237
25.171683	0.1	10.216177
25.173350	0.1	10.217310
25.175017	0.1	10.219515
25.176683	0.1	10.222138
25.178350	0.1	10.223866
25.180017	0.1	10.224045
25.181683	0.1	10.222793
25.183350	0.1	10.221244
25.185017	0.1	10.221005
25.186683	0.1	10.223151
25.188350	0.1	10.227323
25.190017	0.1	10.232211
25.191683	0.1	10.236383
25.193350	0.1	10.240079
25.195017	0.1	10.243655
25.196683	0.1	10.246575
25.198350	0.1	10.248423
25.200017	0.1	10.249317
25.201683	0.1	10.249437
25.203350	0.1	10.249138
25.205017	0.1	10.249258
25.206683	0.1	10.250033
25.208350	0.1	10.250748
25.210017	0.1	10.250450
25.211683	0.1	10.249735
25.213350	0.1	10.249675
25.215017	0.1	10.250390
25.216683	0.1	10.250986
25.218350	0.1	10.251344
25.220017	0.1	10.252715
25.221683	0.1	10.256470
25.223350	0.1	10.261596
25.225017	0.1	10.266305
25.226683	0.1	10.270179
25.228350	0.1	10.273994
25.230017	0.1	10.278226
25.231683	0.1	10.282696
25.233350	0.1	10.286332
25.235017	0.1	10.289014
25.236683	0.1	10.291577
25.238350	0.1	10.294974
25.240017	0.1	10.299802
25.241683	0.1	10.306359
25.243350	0.1	10.314763
25.245017	0.1	10.324300
25.246683	0.1	10.333598
25.248350	0.1	10.341228
25.250017	0.1	10.347665
25.251683	0.1	10.354639
25.253350	0.1	10.363401
25.255017	0.1	10.372759
25.256683	0.1	10.380865
25.258350	0.1	10.387302
25.260017	0.1	10.393084
25.261683	0.1	10.399521
25.263350	0.1	10.407210
25.265017	0.1	10.415733
25.266683	0.1	10.424138
25.268350	0.1	10.431946
25.270017	0.1	10.439754
25.271683	0.1	10.448337
25.273350	0.1	10.458291
25.275017	0.1	10.469735
25.276683	0.1	10.482014
25.278350	0.1	10.493816
25.280017	0.1	10.504306
25.281683	0.1	10.513783
25.283350	0.1	10.523141
25.285017	0.1	10.533810
25.286683	0.1	10.547281
25.288350	0.1	10.563493
25.290017	0.1	10.580779
25.291683	0.1	10.597468
25.293350	0.1	10.613442
25.295017	0.1	10.629237
25.296683	0.1	10.645152
25.298350	0.1	10.660828
25.300017	0.1	10.676146
25.301683	0.1	10.691584
25.303350	0.1	10.707439
25.305017	0.1	10.724068
25.306683	0.1	10.742009
25.308350	0.1	10.761738
25.310017	0.1	10.782481
25.311683	0.1	10.803521
25.313350	0.1	10.825158
25.315017	0.1	10.847867
25.316683	0.1	10.870934
25.318350	0.1	10.893644
25.320017	0.1	10.916413
25.321683	0.1	10.940314
25.323350	0.1	10.966421
25.325017	0.1	10.995627
25.326683	0.1	11.027933
25.328350	0.1	11.062205
25.330017	0.1	11.097074
25.331683	0.1	11.131228
25.333350	0.1	11.164249
25.335017	0.1	11.196376
25.336683	0.1	11.228562
25.338350	0.1	11.261404
25.340017	0.1	11.294425
25.341683	0.1	11.327208
25.343350	0.1	11.360527
25.345017	0.1	11.395276
25.346683	0.1	11.431874
25.348350	0.1	11.469246
25.350017	0.1	11.506201
25.351683	0.1	11.541725
25.353350	0.1	11.575342
25.355017	0.1	11.606396
25.356683	0.1	11.635066
25.358350	0.1	11.662067
25.360017	0.1	11.687756
25.361683	0.1	11.711360
25.363350	0.1	11.732460
25.365017	0.1	11.751474
25.366683	0.1	11.769176
25.368350	0.1	11.785687
25.370017	0.1	11.799932
25.371683	0.1	11.810661
25.373350	0.1	11.817575
25.375017	0.1	11.821986
25.376683	0.1	11.825026
25.378350	0.1	11.826814
25.380017	0.1	11.826218
25.381683	0.1	11.822284
25.383350	0.1	11.814237
25.385017	0.1	11.802018
25.386683	0.1	11.786581
25.388350	0.1	11.769653
25.390017	0.1	11.752666
25.391683	0.1	11.735619
25.393350	0.1	11.717559
25.395017	0.1	11.697174
25.396683	0.1	11.673392
25.398350	0.1	11.646212
25.400017	0.1	11.616529
25.401683	0.1	11.585594
25.403350	0.1	11.554301
25.405017	0.1	11.522949
25.406683	0.1	11.491776
25.408350	0.1	11.461020
25.410017	0.1	11.430145
25.411683	0.1	11.397958
25.413350	0.1	11.363388
25.415017	0.1	11.327208
25.416683	0.1	11.291624
25.418350	0.1	11.258245
25.420017	0.1	11.227191
25.421683	0.1	11.197985
25.423350	0.1	11.170626
25.425017	0.1	11.145533
25.426683	0.1	11.122168
25.428350	0.1	11.098624
25.430017	0.1	11.073530
25.431683	0.1	11.046410
25.433350	0.1	11.017621
25.435017	0.1	10.988415
25.436683	0.1	10.961056
25.438350	0.1	10.937572
25.440017	0.1	10.918260
25.441683	0.1	10.901511
25.443350	0.1	10.884762
25.445017	0.1	10.865808
25.446683	0.1	10.844291
25.448350	0.1	10.822237
25.450017	0.1	10.801435
25.451683	0.1	10.782302
25.453350	0.1	10.763884
25.455017	0.1	10.745764
25.456683	0.1	10.727943
25.458350	0.1	10.710717
25.460017	0.1	10.693730
25.461683	0.1	10.676623
25.463350	0.1	10.659576
25.465017	0.1	10.643483
25.466683	0.1	10.628701
25.468350	0.1	10.614753
25.470017	0.1	10.601402
25.471683	0.1	10.588170
25.473350	0.1	10.574282
25.475017	0.1	10.559381
25.476683	0.1	10.543407
25.478350	0.1	10.526181
25.480017	0.1	10.508240
25.481683	0.1	10.491193
25.483350	0.1	10.476351
25.485017	0.1	10.464073
25.486683	0.1	10.453642
25.488350	0.1	10.443867
25.490017	0.1	10.433973
25.491683	0.1	10.423899
25.493350	0.1	10.413826
25.495017	0.1	10.403634
25.496683	0.1	10.393322
25.498350	0.1	10.383309
25.500017	0.1	10.374368
25.501683	0.1	10.367156
25.503350	0.1	10.360838
25.505017	0.1	10.353566
25.506683	0.1	10.344387
25.508350	0.1	10.334969
25.510017	0.1	10.327638
25.511683	0.1	10.322810
25.513350	0.1	10.319353
25.515017	0.1	10.316671
25.516683	0.1	10.314286
25.518350	0.1	10.311962
25.520017	0.1	10.310233
25.521683	0.1	10.309339
25.523350	0.1	10.308922
25.525017	0.1	10.308564
25.526683	0.1	10.307909
25.528350	0.1	10.306657
25.530017	0.1	10.304571
25.531683	0.1	10.301591
25.533350	0.1	10.297955
25.535017	0.1	10.294557
25.536683	0.1	10.292113
25.538350	0.1	10.290862
25.540017	0.1	10.290146
25.541683	0.1	10.289372
25.543350	0.1	10.288299
25.545017	0.1	10.287107
25.546683	0.1	10.286153
25.548350	0.1	10.285557
25.550017	0.1	10.285199
25.551683	0.1	10.284961
25.553350	0.1	10.284186
25.555017	0.1	10.281742
25.556683	0.1	10.276855
25.558350	0.1	10.270179
25.560017	0.1	10.262967
25.561683	0.1	10.256112
25.563350	0.1	10.250211
25.565017	0.1	10.245979
25.566683	0.1	10.243953
25.568350	0.1	10.243655
25.570017	0.1	10.243416
25.571683	0.1	10.241151
25.573350	0.1	10.236741
25.575017	0.1	10.231197
25.576683	0.1	10.225177
25.578350	0.1	10.218800
25.580017	0.1	10.212362
25.581683	0.1	10.206581
25.583350	0.1	10.202170
25.585017	0.1	10.198892
25.586683	0.1	10.196031
25.588350	0.1	10.193468
25.590017	0.1	10.191441
25.591683	0.1	10.190011
25.593350	0.1	10.188461
25.595017	0.1	10.185838
25.596683	0.1	10.181428
25.598350	0.1	10.175765
25.600017	0.1	10.169387
25.601683	0.1	10.162712
25.603350	0.1	10.156274
25.605017	0.1	10.150374
25.606683	0.1	10.145367
25.608350	0.1	10.141671
25.610017	0.1	10.139824
25.611683	0.1	10.139704
25.613350	0.1	10.140360
25.615017	0.1	10.140956
25.616683	0.1	10.142029
25.618350	0.1	10.143877
25.620017	0.1	10.145188
25.621683	0.1	10.144473
25.623350	0.1	10.142089
25.625017	0.1	10.139764
25.626683	0.1	10.138691
25.628350	0.1	10.138512
25.630017	0.1	10.138274
25.631683	0.1	10.137320
25.633350	0.1	10.135830
25.635017	0.1	10.133446
25.636683	0.1	10.130466
25.638350	0.1	10.128022
25.640017	0.1	10.127187
25.641683	0.1	10.128022
25.643350	0.1	10.129631
25.645017	0.1	10.130942
25.646683	0.1	10.131181
25.648350	0.1	10.129929
25.650017	0.1	10.127366
25.651683	0.1	10.124863
25.653350	0.1	10.124088
25.655017	0.1	10.125816
25.656683	0.1	10.129333
25.658350	0.1	10.133744
25.660017	0.1	10.138453
25.661683	0.1	10.142327
25.663350	0.1	10.143757
25.665017	0.1	10.141969
25.666683	0.1	10.138274
25.668350	0.1	10.134817
25.670017	0.1	10.133148
25.671683	0.1	10.133684
25.673350	0.1	10.136665
25.675017	0.1	10.141850
25.676683	0.1	10.148466
25.678350	0.1	10.154367
25.680017	0.1	10.157169
25.681683	0.1	10.156274
25.683350	0.1	10.153354
25.685017	0.1	10.150135
25.686683	0.1	10.147095
25.688350	0.1	10.144234
25.690017	0.1	10.142267
25.691683	0.1	10.141910
25.693350	0.1	10.143519
25.695017	0.1	10.146797
25.696683	0.1	10.150672
25.698350	0.1	10.153831
25.700017	0.1	10.154904
25.701683	0.1	10.153711
25.703350	0.1	10.151148
25.705017	0.1	10.148407
25.706683	0.1	10.146261
25.708350	0.1	10.145367
25.710017	0.1	10.146201
25.711683	0.1	10.148824
25.713350	0.1	10.152817
25.715017	0.1	10.157049
25.716683	0.1	10.160268
25.718350	0.1	10.161996
25.720017	0.1	10.163010
25.721683	0.1	10.164321
25.723350	0.1	10.165752
25.725017	0.1	10.165990
25.726683	0.1	10.164142
25.728350	0.1	10.161162
25.730017	0.1	10.158897
25.731683	0.1	10.158659
25.733350	0.1	10.160447
25.735017	0.1	10.163487
25.736683	0.1	10.166228
25.738350	0.1	10.167301
25.740017	0.1	10.166646
25.741683	0.1	10.165990
25.743350	0.1	10.166646
25.745017	0.1	10.168613
25.746683	0.1	10.171056
25.748350	0.1	10.173739
25.750017	0.1	10.175765
25.751683	0.1	10.176361
25.753350	0.1	10.175646
25.755017	0.1	10.174692
25.756683	0.1	10.173619
25.758350	0.1	10.171950
25.760017	0.1	10.169387
25.761683	0.1	10.166169
25.763350	0.1	10.163248
25.765017	0.1	10.161341
25.766683	0.1	10.159851
25.768350	0.1	10.158063
25.770017	0.1	10.156215
25.771683	0.1	10.155261
25.773350	0.1	10.155440
25.775017	0.1	10.156394
25.776683	0.1	10.157586
25.778350	0.1	10.157824
25.780017	0.1	10.156215
25.781683	0.1	10.152817
25.783350	0.1	10.149122
25.785017	0.1	10.146797
25.786683	0.1	10.146142
25.788350	0.1	10.146082
25.790017	0.1	10.145546
25.791683	0.1	10.144532
25.793350	0.1	10.144532
25.795017	0.1	10.146499
25.796683	0.1	10.150135
25.798350	0.1	10.154069
25.800017	0.1	10.156930
25.801683	0.1	10.158182
25.803350	0.1	10.157705
25.805017	0.1	10.156274
25.806683	0.1	10.155082
25.808350	0.1	10.154486
25.810017	0.1	10.153711
25.811683	0.1	10.152221
25.813350	0.1	10.150552
25.815017	0.1	10.149241
25.816683	0.1	10.147632
25.818350	0.1	10.145963
25.820017	0.1	10.144950
25.821683	0.1	10.144950
25.823350	0.1	10.145844
25.825017	0.1	10.147393
25.826683	0.1	10.148526
25.828350	0.1	10.148109
25.830017	0.1	10.146261
25.831683	0.1	10.144294
25.833350	0.1	10.143161
25.835017	0.1	10.143102
25.836683	0.1	10.143817
25.838350	0.1	10.144950
25.840017	0.1	10.146142
25.841683	0.1	10.146738
25.843350	0.1	10.146618
25.845017	0.1	10.146142
25.846683	0.1	10.145784
25.848350	0.1	10.145724
25.850017	0.1	10.145546
25.851683	0.1	10.144294
25.853350	0.1	10.141850
25.855017	0.1	10.139526
25.856683	0.1	10.138870
25.858350	0.1	10.140658
25.860017	0.1	10.145009
25.861683	0.1	10.150910
25.863350	0.1	10.157347
25.865017	0.1	10.163427
25.866683	0.1	10.167778
25.868350	0.1	10.169566
25.870017	0.1	10.169507
25.871683	0.1	10.169387
25.873350	0.1	10.170162
25.875017	0.1	10.170878
25.876683	0.1	10.169745
25.878350	0.1	10.166526
25.880017	0.1	10.163606
25.881683	0.1	10.163248
25.883350	0.1	10.165871
25.885017	0.1	10.170222
25.886683	0.1	10.174811
25.888350	0.1	10.178924
25.890017	0.1	10.182679
25.891683	0.1	10.186911
25.893350	0.1	10.191978
25.895017	0.1	10.197342
25.896683	0.1	10.202110
25.898350	0.1	10.205091
25.900017	0.1	10.206223
25.901683	0.1	10.206819
25.903350	0.1	10.208607
25.905017	0.1	10.211349
25.906683	0.1	10.213018
25.908350	0.1	10.211945
25.910017	0.1	10.208667
25.911683	0.1	10.206044
25.913350	0.1	10.206521
25.915017	0.1	10.209978
25.916683	0.1	10.215223
25.918350	0.1	10.221244
25.920017	0.1	10.227621
25.921683	0.1	10.234059
25.923350	0.1	10.239661
25.925017	0.1	10.243297
25.926683	0.1	10.244907
25.928350	0.1	10.245383
25.930017	0.1	10.245205
25.931683	0.1	10.244787
25.933350	0.1	10.244847
25.935017	0.1	10.245741
25.936683	0.1	10.246874
25.938350	0.1	10.247410
25.940017	0.1	10.246874
25.941683	0.1	10.246099
25.943350	0.1	10.246635
25.945017	0.1	10.249317
25.946683	0.1	10.253907
25.948350	0.1	10.259092
25.950017	0.1	10.263026
25.951683	0.1	10.264576
25.953350	0.1	10.264040
25.955017	0.1	10.262848
25.956683	0.1	10.262311
25.958350	0.1	10.262371
25.960017	0.1	10.262669
25.961683	0.1	10.263265
25.963350	0.1	10.264576
25.965017	0.1	10.265411
25.966683	0.1	10.263384
25.968350	0.1	10.258198
25.970017	0.1	10.252119
25.971683	0.1	10.248244
25.973350	0.1	10.248066
25.975017	0.1	10.251046
25.976683	0.1	10.254741
25.978350	0.1	10.256351
25.980017	0.1	10.254086
25.981683	0.1	10.247827
25.983350	0.1	10.239363
25.985017	0.1	10.232092
25.986683	0.1	10.228933
25.988350	0.1	10.230005
25.990017	0.1	10.233343
25.991683	0.1	10.237635
25.993350	0.1	10.242880
25.995017	0.1	10.248781
25.996683	0.1	10.253668
25.998350	0.1	10.255814
26.000017	0.1	10.254682
26.001683	0.1	10.250569
26.003350	0.1	10.244191
26.005017	0.1	10.237337
26.006683	0.1	10.232390
26.008350	0.1	10.230899
26.010017	0.1	10.232330
26.011683	0.1	10.234416
26.013350	0.1	10.235429
26.015017	0.1	10.235489
26.016683	0.1	10.235847
26.018350	0.1	10.237158
26.020017	0.1	10.239185
26.021683	0.1	10.240794
26.023350	0.1	10.241032
26.025017	0.1	10.239661
26.026683	0.1	10.237694
26.028350	0.1	10.236622
26.030017	0.1	10.236979
26.031683	0.1	10.237814
26.033350	0.1	10.237754
26.035017	0.1	10.236443
26.036683	0.1	10.234476
26.038350	0.1	10.232568
26.040017	0.1	10.231615
26.041683	0.1	10.232330
26.043350	0.1	10.234893
26.045017	0.1	10.239006
26.046683	0.1	10.243655
26.048350	0.1	10.247291
26.050017	0.1	10.248781
26.051683	0.1	10.248244
26.053350	0.1	10.247291
26.055017	0.1	10.247887
26.056683	0.1	10.250629
26.058350	0.1	10.254682
26.060017	0.1	10.258616
26.061683	0.1	10.261417
26.063350	0.1	10.262728
26.065017	0.1	10.262967
26.066683	0.1	10.263026
26.068350	0.1	10.263563
26.070017	0.1	10.265172
26.071683	0.1	10.267676
26.073350	0.1	10.270000
26.075017	0.1	10.270954
26.076683	0.1	10.270298
26.078350	0.1	10.268629
26.080017	0.1	10.267676
26.081683	0.1	10.269404
26.083350	0.1	10.274232
26.085017	0.1	10.280669
26.086683	0.1	10.287226
26.088350	0.1	10.293425
26.090017	0.1	10.299445
26.091683	0.1	10.305048
26.093350	0.1	10.309935
26.095017	0.1	10.314048
26.096683	0.1	10.317445
26.098350	0.1	10.319949
26.100017	0.1	10.321618
26.101683	0.1	10.323167
26.103350	0.1	10.325313
26.105017	0.1	10.328532
26.106683	0.1	10.332764
26.108350	0.1	10.337830
26.110017	0.1	10.343135
26.111683	0.1	10.347605
26.113350	0.1	10.350526
26.115017	0.1	10.352672
26.116683	0.1	10.355056
26.118350	0.1	10.358155
26.120017	0.1	10.362209
26.121683	0.1	10.367811
26.123350	0.1	10.375024
26.125017	0.1	10.383309
26.126683	0.1	10.392726
26.128350	0.1	10.403336
26.130017	0.1	10.414303
26.131683	0.1	10.424317
26.133350	0.1	10.433496
26.135017	0.1	10.442556
26.136683	0.1	10.451079
26.138350	0.1	10.457874
26.140017	0.1	10.463000
26.141683	0.1	10.468066
26.143350	0.1	10.474861
26.145017	0.1	10.484100
26.146683	0.1	10.495365
26.148350	0.1	10.508359
26.150017	0.1	10.522426
26.151683	0.1	10.536731
26.153350	0.1	10.550798
26.155017	0.1	10.563970
26.156683	0.1	10.575414
26.158350	0.1	10.585368
26.160017	0.1	10.595263
26.161683	0.1	10.606766
26.163350	0.1	10.620773
26.165017	0.1	10.636807
26.166683	0.1	10.653735
26.168350	0.1	10.670424
26.170017	0.1	10.685981
26.171683	0.1	10.700048
26.173350	0.1	10.713339
26.175017	0.1	10.726751
26.176683	0.1	10.740698
26.178350	0.1	10.755659
26.180017	0.1	10.772825
26.181683	0.1	10.793508
26.183350	0.1	10.818601
26.185017	0.1	10.847569
26.186683	0.1	10.878742
26.188350	0.1	10.910094
26.190017	0.1	10.941148
26.191683	0.1	10.972143
26.193350	0.1	11.003078
26.195017	0.1	11.033893
26.196683	0.1	11.064411
26.198350	0.1	11.094273
26.200017	0.1	11.123479
26.201683	0.1	11.153937
26.203350	0.1	11.188210
26.205017	0.1	11.226893
26.206683	0.1	11.268080
26.208350	0.1	11.308671
26.210017	0.1	11.346758
26.211683	0.1	11.382759
26.213350	0.1	11.418701
26.215017	0.1	11.456371
26.216683	0.1	11.496425
26.218350	0.1	11.538327
26.220017	0.1	11.580706
26.221683	0.1	11.621595
26.223350	0.1	11.659861
26.225017	0.1	11.696220
26.226683	0.1	11.732639
26.228350	0.1	11.770309
26.230017	0.1	11.808933
26.231683	0.1	11.846960
26.233350	0.1	11.882663
26.235017	0.1	11.914254
26.236683	0.1	11.940838
26.238350	0.1	11.962474
26.240017	0.1	11.980117
26.241683	0.1	11.994899
26.243350	0.1	12.008012
26.245017	0.1	12.020171
26.246683	0.1	12.031735
26.248350	0.1	12.042523
26.250017	0.1	12.051643
26.251683	0.1	12.057484
26.253350	0.1	12.058676
26.255017	0.1	12.055457
26.256683	0.1	12.048543
26.258350	0.1	12.038589
26.260017	0.1	12.024999
26.261683	0.1	12.007058
26.263350	0.1	11.984647
26.265017	0.1	11.958600
26.266683	0.1	11.929990
26.268350	0.1	11.899710
26.270017	0.1	11.867762
26.271683	0.1	11.833847
26.273350	0.1	11.798263
26.275017	0.1	11.762322
26.276683	0.1	11.726559
26.278350	0.1	11.690200
26.280017	0.1	11.651576
26.281683	0.1	11.609972
26.283350	0.1	11.565746
26.285017	0.1	11.519731
26.286683	0.1	11.473001
26.288350	0.1	11.427165
26.290017	0.1	11.383057
26.291683	0.1	11.340261
26.293350	0.1	11.297763
26.295017	0.1	11.254729
26.296683	0.1	11.211277
26.298350	0.1	11.168123
26.300017	0.1	11.126042
26.301683	0.1	11.085869
26.303350	0.1	11.047960
26.305017	0.1	11.012555
26.306683	0.1	10.979355
26.308350	0.1	10.947288
26.310017	0.1	10.915340
26.311683	0.1	10.882617
26.313350	0.1	10.848940
26.315017	0.1	10.815442
26.316683	0.1	10.783613
26.318350	0.1	10.755301
26.320017	0.1	10.731877
26.321683	0.1	10.712445
26.323350	0.1	10.694445
26.325017	0.1	10.675550
26.326683	0.1	10.655285
26.328350	0.1	10.634363
26.330017	0.1	10.613502
26.331683	0.1	10.593296
26.333350	0.1	10.574937
26.335017	0.1	10.558963
26.336683	0.1	10.544718
26.338350	0.1	10.530949
26.340017	0.1	10.517359
26.341683	0.1	10.504544
26.343350	0.1	10.492922
26.345017	0.1	10.482491
26.346683	0.1	10.473252
26.348350	0.1	10.465503
26.350017	0.1	10.460079
26.351683	0.1	10.457099
26.353350	0.1	10.455967
26.355017	0.1	10.455907
26.356683	0.1	10.455430
26.358350	0.1	10.452510
26.360017	0.1	10.446609
26.361683	0.1	10.438860
26.363350	0.1	10.430813
26.365017	0.1	10.424257
26.366683	0.1	10.420621
26.368350	0.1	10.420085
26.370017	0.1	10.421456
26.371683	0.1	10.424376
26.373350	0.1	10.428250
26.375017	0.1	10.431290
26.376683	0.1	10.431946
26.378350	0.1	10.430396
26.380017	0.1	10.427237
26.381683	0.1	10.422707
26.383350	0.1	10.417522
26.385017	0.1	10.413111
26.386683	0.1	10.410369
26.388350	0.1	10.409475
26.390017	0.1	10.409952
26.391683	0.1	10.411084
26.393350	0.1	10.412813
26.395017	0.1	10.414482
26.396683	0.1	10.414959
26.398350	0.1	10.412872
26.400017	0.1	10.408343
26.401683	0.1	10.403038
26.403350	0.1	10.398687
26.405017	0.1	10.396362
26.406683	0.1	10.396898
26.408350	0.1	10.400117
26.410017	0.1	10.403991
26.411683	0.1	10.406078
26.413350	0.1	10.405303
26.415017	0.1	10.402382
26.416683	0.1	10.398925
26.418350	0.1	10.396124
26.420017	0.1	10.394514
26.421683	0.1	10.394335
26.423350	0.1	10.395289
26.425017	0.1	10.396422
26.426683	0.1	10.396124
26.428350	0.1	10.393024
26.430017	0.1	10.387421
26.431683	0.1	10.381222
26.433350	0.1	10.376156
26.435017	0.1	10.373057
26.436683	0.1	10.371507
26.438350	0.1	10.370374
26.440017	0.1	10.368944
26.441683	0.1	10.367752
26.443350	0.1	10.368050
26.445017	0.1	10.370136
26.446683	0.1	10.372878
26.448350	0.1	10.374249
26.450017	0.1	10.372818
26.451683	0.1	10.368705
26.453350	0.1	10.363281
26.455017	0.1	10.358096
26.456683	0.1	10.354162
26.458350	0.1	10.352135
26.460017	0.1	10.352612
26.461683	0.1	10.354877
26.463350	0.1	10.356784
26.465017	0.1	10.357023
26.466683	0.1	10.356367
26.468350	0.1	10.356308
26.470017	0.1	10.357381
26.471683	0.1	10.358692
26.473350	0.1	10.358692
26.475017	0.1	10.356963
26.476683	0.1	10.354520
26.478350	0.1	10.352731
26.480017	0.1	10.352314
26.481683	0.1	10.353506
26.483350	0.1	10.356069
26.485017	0.1	10.358990
26.486683	0.1	10.360778
26.488350	0.1	10.360718
26.490017	0.1	10.359347
26.491683	0.1	10.357261
26.493350	0.1	10.355294
26.495017	0.1	10.353625
26.496683	0.1	10.352553
26.498350	0.1	10.352433
26.500017	0.1	10.353208
26.501683	0.1	10.354400
26.503350	0.1	10.355414
26.505017	0.1	10.355533
26.506683	0.1	10.354698
26.508350	0.1	10.354043
26.510017	0.1	10.354758
26.511683	0.1	10.357202
26.513350	0.1	10.360063
26.515017	0.1	10.361732
26.516683	0.1	10.361314
26.518350	0.1	10.359288
26.520017	0.1	10.355950
26.521683	0.1	10.351778
26.523350	0.1	10.348082
26.525017	0.1	10.346115
26.526683	0.1	10.346234
26.528350	0.1	10.348201
26.530017	0.1	10.351599
26.531683	0.1	10.355771
26.533350	0.1	10.359288
26.535017	0.1	10.360599
26.536683	0.1	10.358751
26.538350	0.1	10.354460
26.540017	0.1	10.349453
26.541683	0.1	10.344744
26.543350	0.1	10.340512
26.545017	0.1	10.336579
26.546683	0.1	10.332943
26.548350	0.1	10.330201
26.550017	0.1	10.329009
26.551683	0.1	10.329545
26.553350	0.1	10.330320
26.555017	0.1	10.329545
26.556683	0.1	10.326327
26.558350	0.1	10.321916
26.560017	0.1	10.318339
26.561683	0.1	10.317684
26.563350	0.1	10.320068
26.565017	0.1	10.323942
26.566683	0.1	10.327995
26.568350	0.1	10.331691
26.570017	0.1	10.334254
26.571683	0.1	10.335029
26.573350	0.1	10.333777
26.575017	0.1	10.330916
26.576683	0.1	10.326923
26.578350	0.1	10.322393
26.580017	0.1	10.318638
26.581683	0.1	10.317386
26.583350	0.1	10.319234
26.585017	0.1	10.322810
26.586683	0.1	10.325790
26.588350	0.1	10.326505
26.590017	0.1	10.325254
26.591683	0.1	10.323525
26.593350	0.1	10.322810
26.595017	0.1	10.323644
26.596683	0.1	10.325730
26.598350	0.1	10.328532
26.600017	0.1	10.331274
26.601683	0.1	10.333658
26.603350	0.1	10.335744
26.605017	0.1	10.337890
26.606683	0.1	10.340095
26.608350	0.1	10.341526
26.610017	0.1	10.341645
26.611683	0.1	10.341108
26.613350	0.1	10.340751
26.615017	0.1	10.340453
26.616683	0.1	10.340512
26.618350	0.1	10.341943
26.620017	0.1	10.344625
26.621683	0.1	10.347307
26.623350	0.1	10.349215
26.625017	0.1	10.350466
26.626683	0.1	10.351658
26.628350	0.1	10.353208
26.630017	0.1	10.355354
26.631683	0.1	10.358275
26.633350	0.1	10.361612
26.635017	0.1	10.364831
26.636683	0.1	10.367573
26.638350	0.1	10.369599
26.640017	0.1	10.370970
26.641683	0.1	10.372162
26.643350	0.1	10.374129
26.645017	0.1	10.376812
26.646683	0.1	10.379196
26.648350	0.1	10.380626
26.650017	0.1	10.381938
26.651683	0.1	10.384143
26.653350	0.1	10.387183
26.655017	0.1	10.390640
26.656683	0.1	10.394693
26.658350	0.1	10.400117
26.660017	0.1	10.407627
26.661683	0.1	10.416330
26.663350	0.1	10.424615
26.665017	0.1	10.431410
26.666683	0.1	10.436834
26.668350	0.1	10.441900
26.670017	0.1	10.447860
26.671683	0.1	10.454894
26.673350	0.1	10.461808
26.675017	0.1	10.467649
26.676683	0.1	10.471821
26.678350	0.1	10.474682
26.680017	0.1	10.477842
26.681683	0.1	10.483564
26.683350	0.1	10.493339
26.685017	0.1	10.506750
26.686683	0.1	10.521949
26.688350	0.1	10.536254
26.690017	0.1	10.547877
26.691683	0.1	10.557056
26.693350	0.1	10.565103
26.695017	0.1	10.572732
26.696683	0.1	10.579944
26.698350	0.1	10.586978
26.700017	0.1	10.594488
26.701683	0.1	10.603965
26.703350	0.1	10.616363
26.705017	0.1	10.631562
26.706683	0.1	10.648370
26.708350	0.1	10.665358
26.710017	0.1	10.681511
26.711683	0.1	10.696233
26.713350	0.1	10.709584
26.715017	0.1	10.723115
26.716683	0.1	10.738314
26.718350	0.1	10.754765
26.720017	0.1	10.771037
26.721683	0.1	10.787011
26.723350	0.1	10.803879
26.725017	0.1	10.822714
26.726683	0.1	10.842980
26.728350	0.1	10.863662
26.730017	0.1	10.884047
26.731683	0.1	10.903776
26.733350	0.1	10.922433
26.735017	0.1	10.940552
26.736683	0.1	10.959387
26.738350	0.1	10.980964
26.740017	0.1	11.006773
26.741683	0.1	11.037410
26.743350	0.1	11.071563
26.745017	0.1	11.105896
26.746683	0.1	11.136532
26.748350	0.1	11.161268
26.750017	0.1	11.180640
26.751683	0.1	11.197866
26.753350	0.1	11.217178
26.755017	0.1	11.242331
26.756683	0.1	11.274934
26.758350	0.1	11.313558
26.760017	0.1	11.355460
26.761683	0.1	11.398495
26.763350	0.1	11.441649
26.765017	0.1	11.484385
26.766683	0.1	11.527062
26.768350	0.1	11.570514
26.770017	0.1	11.615277
26.771683	0.1	11.661590
26.773350	0.1	11.709512
26.775017	0.1	11.758805
26.776683	0.1	11.809827
26.778350	0.1	11.863650
26.780017	0.1	11.920632
26.781683	0.1	11.979938
26.783350	0.1	12.040199
26.785017	0.1	12.100757
26.786683	0.1	12.162328
26.788350	0.1	12.226344
26.790017	0.1	12.294234
26.791683	0.1	12.365938
26.793350	0.1	12.439907
26.795017	0.1	12.514711
26.796683	0.1	12.589813
26.798350	0.1	12.665690
26.800017	0.1	12.742818
26.801683	0.1	12.821556
26.803350	0.1	12.902201
26.805017	0.1	12.984634
26.806683	0.1	13.068021
26.808350	0.1	13.150395
26.810017	0.1	13.230086
26.811683	0.1	13.305844
26.813350	0.1	13.377429
26.815017	0.1	13.446153
26.816683	0.1	13.514341
26.818350	0.1	13.583005
26.820017	0.1	13.650716
26.821683	0.1	13.715208
26.823350	0.1	13.774932
26.825017	0.1	13.829590
26.826683	0.1	13.879538
26.828350	0.1	13.924600
26.830017	0.1	13.964058
26.831683	0.1	13.997436
26.833350	0.1	14.024437
26.835017	0.1	14.045776
26.836683	0.1	14.062823
26.838350	0.1	14.077068
26.840017	0.1	14.088870
26.841683	0.1	14.096857
26.843350	0.1	14.098585
26.845017	0.1	14.091671
26.846683	0.1	14.075518
26.848350	0.1	14.051855
26.850017	0.1	14.023901
26.851683	0.1	13.993264
26.853350	0.1	13.959587
26.855017	0.1	13.922215
26.856683	0.1	13.880909
26.858350	0.1	13.835789
26.860017	0.1	13.787568
26.861683	0.1	13.737620
26.863350	0.1	13.687373
26.865017	0.1	13.637305
26.866683	0.1	13.586164
26.868350	0.1	13.532461
26.870017	0.1	13.475836
26.871683	0.1	13.417662
26.873350	0.1	13.360084
26.875017	0.1	13.304056
26.876683	0.1	13.249040
26.878350	0.1	13.194860
26.880017	0.1	13.143183
26.881683	0.1	13.095916
26.883350	0.1	13.053060
26.885017	0.1	13.013364
26.886683	0.1	12.976051
26.888350	0.1	12.942077
26.890017	0.1	12.911917
26.891683	0.1	12.885094
26.893350	0.1	12.860835
26.895017	0.1	12.839378
26.896683	0.1	12.821198
26.898350	0.1	12.805999
26.900017	0.1	12.792767
26.901683	0.1	12.780071
26.903350	0.1	12.767375
26.905017	0.1	12.755097
26.906683	0.1	12.744606
26.908350	0.1	12.737156
26.910017	0.1	12.733341
26.911683	0.1	12.732745
26.913350	0.1	12.734235
26.915017	0.1	12.736262
26.916683	0.1	12.737633
26.918350	0.1	12.737573
26.920017	0.1	12.735904
26.921683	0.1	12.732268
26.923350	0.1	12.726785
26.925017	0.1	12.719632
26.926683	0.1	12.711049
26.928350	0.1	12.701572
26.930017	0.1	12.692035
26.931683	0.1	12.682737
26.933350	0.1	12.672783
26.935017	0.1	12.660623
26.936683	0.1	12.645424
26.938350	0.1	12.626351
26.940017	0.1	12.602688
26.941683	0.1	12.574375
26.943350	0.1	12.542189
26.945017	0.1	12.507141
26.946683	0.1	12.470544
26.948350	0.1	12.432695
26.950017	0.1	12.392998
26.951683	0.1	12.350918
26.953350	0.1	12.308062
26.955017	0.1	12.266994
26.956683	0.1	12.228072
26.958350	0.1	12.188912
26.960017	0.1	12.147070
26.961683	0.1	12.100876
26.963350	0.1	12.049855
26.965017	0.1	11.995316
26.966683	0.1	11.940242
26.968350	0.1	11.887611
26.970017	0.1	11.838556
26.971683	0.1	11.791647
26.973350	0.1	11.744619
26.975017	0.1	11.695922
26.976683	0.1	11.646629
26.978350	0.1	11.599303
26.980017	0.1	11.555792
26.981683	0.1	11.515916
26.983350	0.1	11.477948
26.985017	0.1	11.440397
26.986683	0.1	11.402906
26.988350	0.1	11.366308
26.990017	0.1	11.331142
26.991683	0.1	11.296929
26.993350	0.1	11.262656
26.995017	0.1	11.228502
26.996683	0.1	11.195362
26.998350	0.1	11.164308
27.000017	0.1	11.135638
27.001683	0.1	11.109114
27.003350	0.1	11.084676
27.005017	0.1	11.062921
27.006683	0.1	11.044861
27.008350	0.1	11.030317
27.010017	0.1	11.018277
27.011683	0.1	11.007250
27.013350	0.1	10.996164
27.015017	0.1	10.984660
27.016683	0.1	10.974229
27.018350	0.1	10.967613
27.020017	0.1	10.965706
27.021683	0.1	10.967255
27.023350	0.1	10.970057
27.025017	0.1	10.973097
27.026683	0.1	10.975719
27.028350	0.1	10.977090
27.030017	0.1	10.975719
27.031683	0.1	10.971010
27.033350	0.1	10.964037
27.035017	0.1	10.957778
27.036683	0.1	10.955454
27.038350	0.1	10.959089
27.040017	0.1	10.967673
27.041683	0.1	10.978401
27.043350	0.1	10.989011
27.045017	0.1	10.999025
27.046683	0.1	11.009396
27.048350	0.1	11.020125
27.050017	0.1	11.030317
27.051683	0.1	11.039198
27.053350	0.1	11.047304
27.055017	0.1	11.055589
27.056683	0.1	11.065067
27.058350	0.1	11.076809
27.060017	0.1	11.091710
27.061683	0.1	11.109174
27.063350	0.1	11.127651
27.065017	0.1	11.146188
27.066683	0.1	11.164368
27.068350	0.1	11.182368
27.070017	0.1	11.199892
27.071683	0.1	11.216701
27.073350	0.1	11.232496
27.075017	0.1	11.247516
27.076683	0.1	11.262119
27.078350	0.1	11.276723
27.080017	0.1	11.292518
27.081683	0.1	11.310578
27.083350	0.1	11.330784
27.085017	0.1	11.351824
27.086683	0.1	11.372269
27.088350	0.1	11.391342
27.090017	0.1	11.408866
27.091683	0.1	11.425436
27.093350	0.1	11.442066
27.095017	0.1	11.459649
27.096683	0.1	11.478127
27.098350	0.1	11.498035
27.100017	0.1	11.520565
27.101683	0.1	11.545897
27.103350	0.1	11.572779
27.105017	0.1	11.600614
27.106683	0.1	11.629761
27.108350	0.1	11.660875
27.110017	0.1	11.693598
27.111683	0.1	11.726797
27.113350	0.1	11.759043
27.115017	0.1	11.788548
27.116683	0.1	11.814714
27.118350	0.1	11.839569
27.120017	0.1	11.866153
27.121683	0.1	11.896611
27.123350	0.1	11.931122
27.125017	0.1	11.969090
27.126683	0.1	12.010515
27.128350	0.1	12.056351
27.130017	0.1	12.106896
27.131683	0.1	12.160600
27.133350	0.1	12.214661
27.135017	0.1	12.267233
27.136683	0.1	12.318016
27.138350	0.1	12.367905
27.140017	0.1	12.418211
27.141683	0.1	12.470425
27.143350	0.1	12.525440
27.145017	0.1	12.583853
27.146683	0.1	12.645722
27.148350	0.1	12.711228
27.150017	0.1	12.780727
27.151683	0.1	12.854338
27.153350	0.1	12.931884
27.155017	0.1	13.012708
27.156683	0.1	13.096035
27.158350	0.1	13.182045
27.160017	0.1	13.271035
27.161683	0.1	13.363183
27.163350	0.1	13.458253
27.165017	0.1	13.556720
27.166683	0.1	13.659776
27.168350	0.1	13.768614
27.170017	0.1	13.883532
27.171683	0.1	14.003933
27.173350	0.1	14.128626
27.175017	0.1	14.257253
27.176683	0.1	14.389695
27.178350	0.1	14.525772
27.180017	0.1	14.665783
27.181683	0.1	14.811159
27.183350	0.1	14.964164
27.185017	0.1	15.126885
27.186683	0.1	15.300036
27.188350	0.1	15.482665
27.190017	0.1	15.673519
27.191683	0.1	15.871883
27.193350	0.1	16.077519
27.195017	0.1	16.289831
27.196683	0.1	16.508699
27.198350	0.1	16.735257
27.200017	0.1	16.972126
27.201683	0.1	17.221750
27.203350	0.1	17.484428
27.205017	0.1	17.758609
27.206683	0.1	18.042685
27.208350	0.1	18.335761
27.210017	0.1	18.636526
27.211683	0.1	18.944384
27.213350	0.1	19.260169
27.215017	0.1	19.584597
27.216683	0.1	19.916774
27.218350	0.1	20.254792
27.220017	0.1	20.598234
27.221683	0.1	20.947994
27.223350	0.1	21.304489
27.225017	0.1	21.666290
27.226683	0.1	22.030772
27.228350	0.1	22.396268
27.230017	0.1	22.761227
27.231683	0.1	23.124339
27.233350	0.1	23.484410
27.235017	0.1	23.839237
27.236683	0.1	24.184586
27.238350	0.1	24.516107
27.240017	0.1	24.831714
27.241683	0.1	25.131525
27.243350	0.1	25.416197
27.245017	0.1	25.685014
27.246683	0.1	25.936605
27.248350	0.1	26.168884
27.250017	0.1	26.380004
27.251683	0.1	26.568534
27.253350	0.1	26.733042
27.255017	0.1	26.871027
27.256683	0.1	26.980163
27.258350	0.1	27.059199
27.260017	0.1	27.108611
27.261683	0.1	27.129413
27.263350	0.1	27.121665
27.265017	0.1	27.084591
27.266683	0.1	27.017893
27.268350	0.1	26.922049
27.270017	0.1	26.797475
27.271683	0.1	26.644649
27.273350	0.1	26.464225
27.275017	0.1	26.257457
27.276683	0.1	26.025476
27.278350	0.1	25.768937
27.280017	0.1	25.488378
27.281683	0.1	25.185646
27.283350	0.1	24.863841
27.285017	0.1	24.526121
27.286683	0.1	24.174513
27.288350	0.1	23.810686
27.290017	0.1	23.436190
27.291683	0.1	23.052575
27.293350	0.1	22.661151
27.295017	0.1	22.263409
27.296683	0.1	21.860601
27.298350	0.1	21.453203
27.300017	0.1	21.042408
27.301683	0.1	20.630897
27.303350	0.1	20.221771
27.305017	0.1	19.817175
27.306683	0.1	19.418718
27.308350	0.1	19.027532
27.310017	0.1	18.644274
27.311683	0.1	18.269123
27.313350	0.1	17.902673
27.315017	0.1	17.545820
27.316683	0.1	17.198981
27.318350	0.1	16.861917
27.320017	0.1	16.534687
27.321683	0.1	16.218425
27.323350	0.1	15.914441
27.325017	0.1	15.623988
27.326683	0.1	15.348137
27.328350	0.1	15.087307
27.330017	0.1	14.841319
27.331683	0.1	14.608622
27.333350	0.1	14.386357
27.335017	0.1	14.172316
27.336683	0.1	13.966204
27.338350	0.1	13.769449
27.340017	0.1	13.584257
27.341683	0.1	13.412417
27.343350	0.1	13.253988
27.345017	0.1	13.107122
27.346683	0.1	12.969554
27.348350	0.1	12.839080
27.350017	0.1	12.714923
27.351683	0.1	12.597383
27.353350	0.1	12.487412
27.355017	0.1	12.384892
27.356683	0.1	12.288690
27.358350	0.1	12.197078
27.360017	0.1	12.109280
27.361683	0.1	12.025238
27.363350	0.1	11.946202
27.365017	0.1	11.873544
27.366683	0.1	11.808098
27.368350	0.1	11.749209
27.370017	0.1	11.695266
27.371683	0.1	11.644304
27.373350	0.1	11.595369
27.375017	0.1	11.548877
27.376683	0.1	11.505366
27.378350	0.1	11.464000
27.380017	0.1	11.423648
27.381683	0.1	11.384488
27.383350	0.1	11.347235
27.385017	0.1	11.312068
27.386683	0.1	11.277676
27.388350	0.1	11.243046
27.390017	0.1	11.208475
27.391683	0.1	11.175037
27.393350	0.1	11.143804
27.395017	0.1	11.116327
27.396683	0.1	11.093200
27.398350	0.1	11.072875
27.400017	0.1	11.052788
27.401683	0.1	11.031688
27.403350	0.1	11.010767
27.405017	0.1	10.992647
27.406683	0.1	10.978938
27.408350	0.1	10.968447
27.410017	0.1	10.957897
27.411683	0.1	10.944784
27.413350	0.1	10.928751
27.415017	0.1	10.911823
27.416683	0.1	10.896326
27.418350	0.1	10.883034
27.420017	0.1	10.871411
27.421683	0.1	10.861457
27.423350	0.1	10.854006
27.425017	0.1	10.848821
27.426683	0.1	10.843993
27.428350	0.1	10.837556
27.430017	0.1	10.828913
27.431683	0.1	10.818840
27.433350	0.1	10.808707
27.435017	0.1	10.800183
27.436683	0.1	10.794461
27.438350	0.1	10.791958
27.440017	0.1	10.791064
27.441683	0.1	10.789037
27.443350	0.1	10.784627
27.445017	0.1	10.779024
27.446683	0.1	10.774434
27.448350	0.1	10.772288
27.450017	0.1	10.772706
27.451683	0.1	10.774494
27.453350	0.1	10.776461
27.455017	0.1	10.777951
27.456683	0.1	10.778845
27.458350	0.1	10.778845
27.460017	0.1	10.777414
27.461683	0.1	10.774017
27.463350	0.1	10.769070
27.465017	0.1	10.763705
27.466683	0.1	10.759354
27.468350	0.1	10.756374
27.470017	0.1	10.753632
27.471683	0.1	10.750950
27.473350	0.1	10.748983
27.475017	0.1	10.748268
27.476683	0.1	10.748685
27.478350	0.1	10.749698
27.480017	0.1	10.749877
27.481683	0.1	10.748149
27.483350	0.1	10.744334
27.485017	0.1	10.739804
27.486683	0.1	10.736287
27.488350	0.1	10.734976
27.490017	0.1	10.735870
27.491683	0.1	10.738552
27.493350	0.1	10.742009
27.495017	0.1	10.744394
27.496683	0.1	10.744453
27.498350	0.1	10.742367
27.500017	0.1	10.739864
27.501683	0.1	10.738671
27.503350	0.1	10.739506
27.505017	0.1	10.741890
27.506683	0.1	10.744453
27.508350	0.1	10.745884
27.510017	0.1	10.745526
27.511683	0.1	10.743321
27.513350	0.1	10.739268
27.515017	0.1	10.733188
27.516683	0.1	10.725678
27.518350	0.1	10.717810
27.520017	0.1	10.710538
27.521683	0.1	10.705114
27.523350	0.1	10.702611
27.525017	0.1	10.702968
27.526683	0.1	10.704756
27.528350	0.1	10.705949
27.530017	0.1	10.705293
27.531683	0.1	10.702789
27.533350	0.1	10.699869
27.535017	0.1	10.697544
27.536683	0.1	10.695816
27.538350	0.1	10.694266
27.540017	0.1	10.693014
27.541683	0.1	10.692657
27.543350	0.1	10.692835
27.545017	0.1	10.691822
27.546683	0.1	10.688484
27.548350	0.1	10.682703
27.550017	0.1	10.674835
27.551683	0.1	10.666252
27.553350	0.1	10.659516
27.555017	0.1	10.656715
27.556683	0.1	10.657788
27.558350	0.1	10.661245
27.560017	0.1	10.665119
27.561683	0.1	10.667384
27.563350	0.1	10.666788
27.565017	0.1	10.662616
27.566683	0.1	10.655642
27.568350	0.1	10.648311
27.570017	0.1	10.643185
27.571683	0.1	10.640801
27.573350	0.1	10.640205
27.575017	0.1	10.640383
27.576683	0.1	10.641039
27.578350	0.1	10.641754
27.580017	0.1	10.641933
27.581683	0.1	10.640801
27.583350	0.1	10.637999
27.585017	0.1	10.634065
27.586683	0.1	10.630251
27.588350	0.1	10.628105
27.590017	0.1	10.628343
27.591683	0.1	10.630489
27.593350	0.1	10.632933
27.595017	0.1	10.634542
27.596683	0.1	10.635675
27.598350	0.1	10.637165
27.600017	0.1	10.638953
27.601683	0.1	10.640979
27.603350	0.1	10.642946
27.605017	0.1	10.644437
27.606683	0.1	10.644556
27.608350	0.1	10.643185
27.610017	0.1	10.640920
27.611683	0.1	10.638834
27.613350	0.1	10.637940
27.615017	0.1	10.638059
27.616683	0.1	10.637880
27.618350	0.1	10.636509
27.620017	0.1	10.635019
27.621683	0.1	10.634542
27.623350	0.1	10.635198
27.625017	0.1	10.636509
27.626683	0.1	10.638416
27.628350	0.1	10.640562
27.630017	0.1	10.642350
27.631683	0.1	10.643483
27.633350	0.1	10.643781
27.635017	0.1	10.643483
27.636683	0.1	10.642827
27.638350	0.1	10.641814
27.640017	0.1	10.640383
27.641683	0.1	10.638595
27.643350	0.1	10.636628
27.645017	0.1	10.634602
27.646683	0.1	10.633529
27.648350	0.1	10.634065
27.650017	0.1	10.636330
27.651683	0.1	10.639966
27.653350	0.1	10.644556
27.655017	0.1	10.649145
27.656683	0.1	10.653079
27.658350	0.1	10.656059
27.660017	0.1	10.657848
27.661683	0.1	10.657967
27.663350	0.1	10.656596
27.665017	0.1	10.654390
27.666683	0.1	10.652841
27.668350	0.1	10.653020
27.670017	0.1	10.654331
27.671683	0.1	10.655583
27.673350	0.1	10.656000
27.675017	0.1	10.655463
27.676683	0.1	10.654629
27.678350	0.1	10.654987
27.680017	0.1	10.656834
27.681683	0.1	10.659040
27.683350	0.1	10.660530
27.685017	0.1	10.661364
27.686683	0.1	10.662079
27.688350	0.1	10.663093
27.690017	0.1	10.664762
27.691683	0.1	10.667504
27.693350	0.1	10.671676
27.695017	0.1	10.676504
27.696683	0.1	10.681034
27.698350	0.1	10.684789
27.700017	0.1	10.687888
27.701683	0.1	10.690571
27.703350	0.1	10.692597
27.705017	0.1	10.693849
27.706683	0.1	10.694922
27.708350	0.1	10.696293
27.710017	0.1	10.697604
27.711683	0.1	10.698140
27.713350	0.1	10.698796
27.715017	0.1	10.701001
27.716683	0.1	10.705114
27.718350	0.1	10.710300
27.720017	0.1	10.715128
27.721683	0.1	10.718585
27.723350	0.1	10.720492
27.725017	0.1	10.721803
27.726683	0.1	10.722876
27.728350	0.1	10.723711
27.730017	0.1	10.724664
27.731683	0.1	10.726751
27.733350	0.1	10.730267
27.735017	0.1	10.734440
27.736683	0.1	10.738731
27.738350	0.1	10.742605
27.740017	0.1	10.746003
27.741683	0.1	10.748864
27.743350	0.1	10.751427
27.745017	0.1	10.754407
27.746683	0.1	10.757983
27.748350	0.1	10.761858
27.750017	0.1	10.765970
27.751683	0.1	10.769904
27.753350	0.1	10.772885
27.755017	0.1	10.774434
27.756683	0.1	10.775090
27.758350	0.1	10.775626
27.760017	0.1	10.776222
27.761683	0.1	10.776401
27.763350	0.1	10.776103
27.765017	0.1	10.774911
27.766683	0.1	10.773123
27.768350	0.1	10.772050
27.770017	0.1	10.772587
27.771683	0.1	10.774077
27.773350	0.1	10.775567
27.775017	0.1	10.776282
27.776683	0.1	10.775209
27.778350	0.1	10.772527
27.780017	0.1	10.769487
27.781683	0.1	10.767222
27.783350	0.1	10.765613
27.785017	0.1	10.764182
27.786683	0.1	10.763109
27.788350	0.1	10.762871
27.790017	0.1	10.763467
27.791683	0.1	10.763705
27.793350	0.1	10.762275
27.795017	0.1	10.758818
27.796683	0.1	10.754288
27.798350	0.1	10.749937
27.800017	0.1	10.746837
27.801683	0.1	10.746122
27.803350	0.1	10.747255
27.805017	0.1	10.747851
27.806683	0.1	10.745407
27.808350	0.1	10.740042
27.810017	0.1	10.734142
27.811683	0.1	10.729552
27.813350	0.1	10.726333
27.815017	0.1	10.723353
27.816683	0.1	10.719777
27.818350	0.1	10.715366
27.820017	0.1	10.710538
27.821683	0.1	10.705949
27.823350	0.1	10.702313
27.825017	0.1	10.699630
27.826683	0.1	10.697067
27.828350	0.1	10.694147
27.830017	0.1	10.690690
27.831683	0.1	10.687948
27.833350	0.1	10.687650
27.835017	0.1	10.690094
27.836683	0.1	10.693312
27.838350	0.1	10.694922
27.840017	0.1	10.693849
27.841683	0.1	10.690034
27.843350	0.1	10.684074
27.845017	0.1	10.677815
27.846683	0.1	10.673166
27.848350	0.1	10.671020
27.850017	0.1	10.670901
27.851683	0.1	10.671795
27.853350	0.1	10.673047
27.855017	0.1	10.674179
27.856683	0.1	10.674716
27.858350	0.1	10.674298
27.860017	0.1	10.673702
27.861683	0.1	10.673702
27.863350	0.1	10.674060
27.865017	0.1	10.673643
27.866683	0.1	10.672391
27.868350	0.1	10.672033
27.870017	0.1	10.673881
27.871683	0.1	10.677219
27.873350	0.1	10.679901
27.875017	0.1	10.680378
27.876683	0.1	10.679365
27.878350	0.1	10.678828
27.880017	0.1	10.680080
27.881683	0.1	10.683001
27.883350	0.1	10.688067
27.885017	0.1	10.695756
27.886683	0.1	10.705174
27.888350	0.1	10.713518
27.890017	0.1	10.717869
27.891683	0.1	10.717512
27.893350	0.1	10.714174
27.895017	0.1	10.710657
27.896683	0.1	10.708750
27.898350	0.1	10.709406
27.900017	0.1	10.712565
27.901683	0.1	10.717989
27.903350	0.1	10.724843
27.905017	0.1	10.731280
27.906683	0.1	10.735334
27.908350	0.1	10.736705
27.910017	0.1	10.736466
27.911683	0.1	10.736108
27.913350	0.1	10.736585
27.915017	0.1	10.738910
27.916683	0.1	10.743917
27.918350	0.1	10.750950
27.920017	0.1	10.758103
27.921683	0.1	10.763944
27.923350	0.1	10.767639
27.925017	0.1	10.768533
27.926683	0.1	10.766805
27.928350	0.1	10.763407
27.930017	0.1	10.759891
27.931683	0.1	10.758699
27.933350	0.1	10.761560
27.935017	0.1	10.767639
27.936683	0.1	10.773600
27.938350	0.1	10.776342
27.940017	0.1	10.774971
27.941683	0.1	10.770798
27.943350	0.1	10.766268
27.945017	0.1	10.763646
27.946683	0.1	10.763229
27.948350	0.1	10.764599
27.950017	0.1	10.767699
27.951683	0.1	10.772467
27.953350	0.1	10.777236
27.955017	0.1	10.780276
27.956683	0.1	10.781229
27.958350	0.1	10.781229
27.960017	0.1	10.781944
27.961683	0.1	10.784329
27.963350	0.1	10.788143
27.965017	0.1	10.792137
27.966683	0.1	10.794700
27.968350	0.1	10.795057
27.970017	0.1	10.793865
27.971683	0.1	10.792137
27.973350	0.1	10.790468
27.975017	0.1	10.789455
27.976683	0.1	10.789574
27.978350	0.1	10.791243
27.980017	0.1	10.794700
27.981683	0.1	10.799528
27.983350	0.1	10.804892
27.985017	0.1	10.810257
27.986683	0.1	10.815442
27.988350	0.1	10.820211
27.990017	0.1	10.824323
27.991683	0.1	10.827244
27.993350	0.1	10.828734
27.995017	0.1	10.829509
27.996683	0.1	10.830939
27.998350	0.1	10.833324
28.000017	0.1	10.836662
28.001683	0.1	10.841430
28.003350	0.1	10.848284
28.005017	0.1	10.856510
28.006683	0.1	10.864199
28.008350	0.1	10.869742
28.010017	0.1	10.872961
28.011683	0.1	10.874689
28.013350	0.1	10.875703
28.015017	0.1	10.876537
28.016683	0.1	10.877729
28.018350	0.1	10.879100
28.020017	0.1	10.879934
28.021683	0.1	10.880411
28.023350	0.1	10.882080
28.025017	0.1	10.886551
28.026683	0.1	10.893346
28.028350	0.1	10.900081
28.030017	0.1	10.905088
28.031683	0.1	10.908187
28.033350	0.1	10.910214
28.035017	0.1	10.911883
28.036683	0.1	10.914148
28.038350	0.1	10.917962
28.040017	0.1	10.923863
28.041683	0.1	10.931135
28.043350	0.1	10.937632
28.045017	0.1	10.941387
28.046683	0.1	10.941148
28.048350	0.1	10.937572
28.050017	0.1	10.932565
28.051683	0.1	10.928810
28.053350	0.1	10.927499
28.055017	0.1	10.928631
28.056683	0.1	10.932089
28.058350	0.1	10.937930
28.060017	0.1	10.945440
28.061683	0.1	10.952891
28.063350	0.1	10.958672
28.065017	0.1	10.961950
28.066683	0.1	10.962785
28.068350	0.1	10.961950
28.070017	0.1	10.960937
28.071683	0.1	10.961056
28.073350	0.1	10.962725
28.075017	0.1	10.965646
28.076683	0.1	10.969163
28.078350	0.1	10.972381
28.080017	0.1	10.974587
28.081683	0.1	10.975540
28.083350	0.1	10.975779
28.085017	0.1	10.976136
28.086683	0.1	10.977507
28.088350	0.1	10.980309
28.090017	0.1	10.983706
28.091683	0.1	10.986031
28.093350	0.1	10.986567
28.095017	0.1	10.986448
28.096683	0.1	10.986627
28.098350	0.1	10.986746
28.100017	0.1	10.985614
28.101683	0.1	10.982812
28.103350	0.1	10.979117
28.105017	0.1	10.975540
28.106683	0.1	10.972858
28.108350	0.1	10.972381
28.110017	0.1	10.974527
28.111683	0.1	10.977984
28.113350	0.1	10.980964
28.115017	0.1	10.981799
28.116683	0.1	10.979415
28.118350	0.1	10.974169
28.120017	0.1	10.968030
28.121683	0.1	10.962964
28.123350	0.1	10.959030
28.125017	0.1	10.954917
28.126683	0.1	10.950506
28.128350	0.1	10.947049
28.130017	0.1	10.945380
28.131683	0.1	10.944844
28.133350	0.1	10.944009
28.135017	0.1	10.940850
28.136683	0.1	10.934711
28.138350	0.1	10.927022
28.140017	0.1	10.919452
28.141683	0.1	10.912777
28.143350	0.1	10.906935
28.145017	0.1	10.902346
28.146683	0.1	10.899604
28.148350	0.1	10.898889
28.150017	0.1	10.899544
28.151683	0.1	10.900260
28.153350	0.1	10.899842
28.155017	0.1	10.897160
28.156683	0.1	10.891438
28.158350	0.1	10.883332
28.160017	0.1	10.874510
28.161683	0.1	10.866464
28.163350	0.1	10.859788
28.165017	0.1	10.853947
28.166683	0.1	10.848225
28.168350	0.1	10.843278
28.170017	0.1	10.841013
28.171683	0.1	10.842205
28.173350	0.1	10.845662
28.175017	0.1	10.849238
28.176683	0.1	10.851920
28.178350	0.1	10.853768
28.180017	0.1	10.854662
28.181683	0.1	10.854543
28.183350	0.1	10.853470
28.185017	0.1	10.851265
28.186683	0.1	10.848106
28.188350	0.1	10.845006
28.190017	0.1	10.842980
28.191683	0.1	10.841370
28.193350	0.1	10.838807
28.195017	0.1	10.835231
28.196683	0.1	10.831714
28.198350	0.1	10.828615
28.200017	0.1	10.825754
28.201683	0.1	10.823489
28.203350	0.1	10.822654
28.205017	0.1	10.823489
28.206683	0.1	10.825515
28.208350	0.1	10.828138
28.210017	0.1	10.830641
28.211683	0.1	10.832012
28.213350	0.1	10.831655
28.215017	0.1	10.830641
28.216683	0.1	10.830820
28.218350	0.1	10.833026
28.220017	0.1	10.836542
28.221683	0.1	10.840119
28.223350	0.1	10.842264
28.225017	0.1	10.842503
28.226683	0.1	10.841549
28.228350	0.1	10.840536
28.230017	0.1	10.840238
28.231683	0.1	10.840655
28.233350	0.1	10.842145
28.235017	0.1	10.844827
28.236683	0.1	10.847867
28.238350	0.1	10.850371
28.240017	0.1	10.851861
28.241683	0.1	10.853232
28.243350	0.1	10.855377
28.245017	0.1	10.859252
28.246683	0.1	10.864676
28.248350	0.1	10.870279
28.250017	0.1	10.874510
28.251683	0.1	10.877073
28.253350	0.1	10.878623
28.255017	0.1	10.879696
28.256683	0.1	10.880352
28.258350	0.1	10.881007
28.260017	0.1	10.881842
28.261683	0.1	10.882736
28.263350	0.1	10.883213
28.265017	0.1	10.883332
28.266683	0.1	10.883153
28.268350	0.1	10.882855
28.270017	0.1	10.882378
28.271683	0.1	10.882080
28.273350	0.1	10.882736
28.275017	0.1	10.884703
28.276683	0.1	10.887385
28.278350	0.1	10.889590
28.280017	0.1	10.890425
28.281683	0.1	10.890008
28.283350	0.1	10.889292
28.285017	0.1	10.889292
28.286683	0.1	10.890365
28.288350	0.1	10.892332
28.290017	0.1	10.895134
28.291683	0.1	10.898054
28.293350	0.1	10.899664
28.295017	0.1	10.899425
28.296683	0.1	10.897995
28.298350	0.1	10.896028
28.300017	0.1	10.894299
28.301683	0.1	10.893644
28.303350	0.1	10.894299
28.305017	0.1	10.896087
28.306683	0.1	10.898650
28.308350	0.1	10.901929
28.310017	0.1	10.905564
28.311683	0.1	10.908545
28.313350	0.1	10.910690
28.315017	0.1	10.912479
28.316683	0.1	10.913969
28.318350	0.1	10.915042
28.320017	0.1	10.915936
28.321683	0.1	10.916949
28.323350	0.1	10.917843
28.325017	0.1	10.918916
28.326683	0.1	10.921181
28.328350	0.1	10.925174
28.330017	0.1	10.930300
28.331683	0.1	10.934950
28.333350	0.1	10.938109
28.335017	0.1	10.939837
28.336683	0.1	10.941089
28.338350	0.1	10.942937
28.340017	0.1	10.945917
28.341683	0.1	10.949851
28.343350	0.1	10.954023
28.345017	0.1	10.958136
28.346683	0.1	10.961414
28.348350	0.1	10.963202
28.350017	0.1	10.963679
28.351683	0.1	10.963739
28.353350	0.1	10.963858
28.355017	0.1	10.964215
28.356683	0.1	10.965050
28.358350	0.1	10.966063
28.360017	0.1	10.967315
28.361683	0.1	10.968924
28.363350	0.1	10.970891
28.365017	0.1	10.972501
28.366683	0.1	10.973156
28.368350	0.1	10.973216
28.370017	0.1	10.973335
28.371683	0.1	10.973693
28.373350	0.1	10.973991
28.375017	0.1	10.974587
28.376683	0.1	10.976315
28.378350	0.1	10.978938
28.380017	0.1	10.980547
28.381683	0.1	10.979474
28.383350	0.1	10.975898
28.385017	0.1	10.971726
28.386683	0.1	10.968805
28.388350	0.1	10.967196
28.390017	0.1	10.966063
28.391683	0.1	10.965110
28.393350	0.1	10.964454
28.395017	0.1	10.963619
28.396683	0.1	10.961235
28.398350	0.1	10.956050
28.400017	0.1	10.948778
28.401683	0.1	10.941208
28.403350	0.1	10.935128
28.405017	0.1	10.931433
28.406683	0.1	10.929645
28.408350	0.1	10.928155
28.410017	0.1	10.925770
28.411683	0.1	10.922373
28.413350	0.1	10.917903
28.415017	0.1	10.912300
28.416683	0.1	10.905982
28.418350	0.1	10.900140
28.420017	0.1	10.895789
28.421683	0.1	10.893405
28.423350	0.1	10.892571
28.425017	0.1	10.892451
28.426683	0.1	10.892213
28.428350	0.1	10.892153
28.430017	0.1	10.892511
28.431683	0.1	10.893465
28.433350	0.1	10.895193
28.435017	0.1	10.897399
28.436683	0.1	10.899187
28.438350	0.1	10.899425
28.440017	0.1	10.897816
28.441683	0.1	10.894657
28.443350	0.1	10.890961
28.445017	0.1	10.887802
28.446683	0.1	10.886253
28.448350	0.1	10.886551
28.450017	0.1	10.887683
28.451683	0.1	10.887981
28.453350	0.1	10.887087
28.455017	0.1	10.886074
28.456683	0.1	10.885955
28.458350	0.1	10.886729
28.460017	0.1	10.888160
28.461683	0.1	10.889948
28.463350	0.1	10.891259
28.465017	0.1	10.891438
28.466683	0.1	10.890365
28.468350	0.1	10.888220
28.470017	0.1	10.885359
28.471683	0.1	10.882974
28.473350	0.1	10.882140
28.475017	0.1	10.882974
28.476683	0.1	10.884882
28.478350	0.1	10.887623
28.480017	0.1	10.890663
28.481683	0.1	10.892988
28.483350	0.1	10.893644
28.485017	0.1	10.892213
28.486683	0.1	10.889412
28.488350	0.1	10.887325
28.490017	0.1	10.887743
28.491683	0.1	10.890425
28.493350	0.1	10.893524
28.495017	0.1	10.895789
28.496683	0.1	10.896564
28.498350	0.1	10.896028
28.500017	0.1	10.894836
28.501683	0.1	10.893703
28.503350	0.1	10.892690
28.505017	0.1	10.891915
28.506683	0.1	10.892153
28.508350	0.1	10.894001
28.510017	0.1	10.897041
28.511683	0.1	10.900081
28.513350	0.1	10.902465
28.515017	0.1	10.904313
28.516683	0.1	10.906757
28.518350	0.1	10.911048
28.520017	0.1	10.917366
28.521683	0.1	10.924102
28.523350	0.1	10.928989
28.525017	0.1	10.930241
28.526683	0.1	10.927976
28.528350	0.1	10.923863
28.530017	0.1	10.919750
28.531683	0.1	10.918201
28.533350	0.1	10.921360
28.535017	0.1	10.929883
28.536683	0.1	10.941983
28.538350	0.1	10.954083
28.540017	0.1	10.962845
28.541683	0.1	10.967732
28.543350	0.1	10.970832
28.545017	0.1	10.973693
28.546683	0.1	10.976673
28.548350	0.1	10.980488
28.550017	0.1	10.985494
28.551683	0.1	10.991216
28.553350	0.1	10.996700
28.555017	0.1	11.001766
28.556683	0.1	11.006654
28.558350	0.1	11.011363
28.560017	0.1	11.016250
28.561683	0.1	11.021972
28.563350	0.1	11.028648
28.565017	0.1	11.035681
28.566683	0.1	11.042894
28.568350	0.1	11.050821
28.570017	0.1	11.059941
28.571683	0.1	11.069835
28.573350	0.1	11.079312
28.575017	0.1	11.087537
28.576683	0.1	11.093617
28.578350	0.1	11.097670
28.580017	0.1	11.100949
28.581683	0.1	11.105896
28.583350	0.1	11.114300
[truncated: 262,889 more chars]
