# Supplementary material for: Fade into you: genetic control of pigmentation patterns in red-flesh apple (Malus domestica)
Source: Front Plant Sci. 2025 Jan 13;15:1462545. doi: 10.3389/fpls.2024.1462545 (PMC11770013; doi:10.3389/fpls.2024.1462545)
Supplement: Supplementary file 4 [file DataSheet1.zip › CB B3EXT284NM/CB B3EXT284NM.txt]

URL	chrom://thermo-pfav3ojr/ChromeleonLocal/Instrument Data/Vanquish_MS/Dimitri/VALEMA/Pierre/Echantillons 03-04-24.seq/168.smp/EXT284NM.channel/EXT284NM.chm
Channel	EXT284NM

Injection Information:
Data Vault	ChromeleonLocal
Sequence	Echantillons 03-04-24
Name	CB B3
Number	15
Position	B:B6
Comment	colonne SB-AQ MeOH+5%AA
Processing Method	Quantitative
Instrument Method	VALEMA test separation GRAQ 4
Type	Unknown
Status	Finished
Inject Time	4/4/2024 4:38:43 AM +02:00
Volume (µl)	10.0000
Dilution Factor	1.0000
Weight	1.0000

Chromatogram Data Information:
Time Min. (min)	0.001683
Time Max. (min)	47.000017
Data Points	28200
Detector	UV
Generating Data System	Chromeleon 7.3.2.10759
Exporting Data System	Chromeleon 7.3.2.0
Operator	Administrator
Signal Quantity	Absorbance
Signal Unit	mAU
Signal Min.	-1.278997
Signal Max.	897.919530
Channel	EXT284NM
Driver Name	VDAD.dll
Channel Type	Evaluation
Min. Step (s)	0.1
Max. Step (s)	0.1
Average Step (s)	0.1

Signal Parameter Information:
Signal Info	WVL:284 nm

Chromatogram Data:
Time (min)	Step (s)	Value (mAU)
0.001683	n.a.	0.000000
0.003350	0.1	0.000060
0.005017	0.1	0.000179
0.006683	0.1	0.000417
0.008350	0.1	0.000715
0.010017	0.1	0.000954
0.011683	0.1	0.001371
0.013350	0.1	0.002146
0.015017	0.1	0.003338
0.016683	0.1	0.005126
0.018350	0.1	0.007689
0.020017	0.1	0.011325
0.021683	0.1	0.015497
0.023350	0.1	0.018477
0.025017	0.1	0.017881
0.026683	0.1	0.013351
0.028350	0.1	0.007093
0.030017	0.1	0.001729
0.031683	0.1	-0.002027
0.033350	0.1	-0.003934
0.035017	0.1	-0.002921
0.036683	0.1	0.001073
0.038350	0.1	0.005484
0.040017	0.1	0.007570
0.041683	0.1	0.007212
0.043350	0.1	0.005543
0.045017	0.1	0.003934
0.046683	0.1	0.003278
0.048350	0.1	0.003636
0.050017	0.1	0.004470
0.051683	0.1	0.006437
0.053350	0.1	0.010133
0.055017	0.1	0.013888
0.056683	0.1	0.015080
0.058350	0.1	0.012696
0.060017	0.1	0.007749
0.061683	0.1	0.003159
0.063350	0.1	0.002265
0.065017	0.1	0.005960
0.066683	0.1	0.011384
0.068350	0.1	0.014961
0.070017	0.1	0.015318
0.071683	0.1	0.012815
0.073350	0.1	0.008523
0.075017	0.1	0.003994
0.076683	0.1	0.001192
0.078350	0.1	0.000894
0.080017	0.1	0.002027
0.081683	0.1	0.003278
0.083350	0.1	0.003338
0.085017	0.1	0.001073
0.086683	0.1	-0.002921
0.088350	0.1	-0.006199
0.090017	0.1	-0.006378
0.091683	0.1	-0.003695
0.093350	0.1	-0.000536
0.095017	0.1	0.001669
0.096683	0.1	0.003517
0.098350	0.1	0.006199
0.100017	0.1	0.009418
0.101683	0.1	0.011861
0.103350	0.1	0.013173
0.105017	0.1	0.014305
0.106683	0.1	0.014901
0.108350	0.1	0.013947
0.110017	0.1	0.011742
0.111683	0.1	0.010371
0.113350	0.1	0.011861
0.115017	0.1	0.016332
0.116683	0.1	0.020623
0.118350	0.1	0.020623
0.120017	0.1	0.015318
0.121683	0.1	0.007808
0.123350	0.1	0.002146
0.125017	0.1	0.000179
0.126683	0.1	0.001729
0.128350	0.1	0.005424
0.130017	0.1	0.008941
0.131683	0.1	0.009596
0.133350	0.1	0.006557
0.135017	0.1	0.001848
0.136683	0.1	-0.001550
0.138350	0.1	-0.001788
0.140017	0.1	0.001609
0.141683	0.1	0.007749
0.143350	0.1	0.014007
0.145017	0.1	0.017583
0.146683	0.1	0.017524
0.148350	0.1	0.014782
0.150017	0.1	0.010788
0.151683	0.1	0.006795
0.153350	0.1	0.003099
0.155017	0.1	-0.000894
0.156683	0.1	-0.005662
0.158350	0.1	-0.011146
0.160017	0.1	-0.015557
0.161683	0.1	-0.016928
0.163350	0.1	-0.014842
0.165017	0.1	-0.010252
0.166683	0.1	-0.004292
0.168350	0.1	0.001848
0.170017	0.1	0.006855
0.171683	0.1	0.009418
0.173350	0.1	0.009179
0.175017	0.1	0.007451
0.176683	0.1	0.006795
0.178350	0.1	0.009120
0.180017	0.1	0.013888
0.181683	0.1	0.018775
0.183350	0.1	0.021458
0.185017	0.1	0.020683
0.186683	0.1	0.017285
0.188350	0.1	0.013649
0.190017	0.1	0.011325
0.191683	0.1	0.009179
0.193350	0.1	0.005603
0.195017	0.1	0.000834
0.196683	0.1	-0.003934
0.198350	0.1	-0.007927
0.200017	0.1	-0.010848
0.201683	0.1	-0.012696
0.203350	0.1	-0.012517
0.205017	0.1	-0.009596
0.206683	0.1	-0.004709
0.208350	0.1	0.000894
0.210017	0.1	0.006378
0.211683	0.1	0.011146
0.213350	0.1	0.013649
0.215017	0.1	0.012875
0.216683	0.1	0.009477
0.218350	0.1	0.005126
0.220017	0.1	0.000477
0.221683	0.1	-0.004292
0.223350	0.1	-0.007153
0.225017	0.1	-0.005662
0.226683	0.1	-0.000715
0.228350	0.1	0.004470
0.230017	0.1	0.007629
0.231683	0.1	0.008643
0.233350	0.1	0.008166
0.235017	0.1	0.006258
0.236683	0.1	0.003040
0.238350	0.1	-0.000477
0.240017	0.1	-0.003636
0.241683	0.1	-0.006914
0.243350	0.1	-0.010431
0.245017	0.1	-0.012815
0.246683	0.1	-0.012517
0.248350	0.1	-0.009716
0.250017	0.1	-0.005782
0.251683	0.1	-0.001907
0.253350	0.1	0.001371
0.255017	0.1	0.003815
0.256683	0.1	0.004649
0.258350	0.1	0.003815
0.260017	0.1	0.003338
0.261683	0.1	0.004828
0.263350	0.1	0.007451
0.265017	0.1	0.009537
0.266683	0.1	0.010073
0.268350	0.1	0.008583
0.270017	0.1	0.005484
0.271683	0.1	0.001669
0.273350	0.1	-0.001788
0.275017	0.1	-0.003457
0.276683	0.1	-0.002742
0.278350	0.1	0.000238
0.280017	0.1	0.004113
0.281683	0.1	0.007153
0.283350	0.1	0.008225
0.285017	0.1	0.007033
0.286683	0.1	0.003636
0.288350	0.1	-0.001013
0.290017	0.1	-0.005245
0.291683	0.1	-0.007808
0.293350	0.1	-0.008941
0.295017	0.1	-0.010014
0.296683	0.1	-0.011921
0.298350	0.1	-0.013947
0.300017	0.1	-0.014603
0.301683	0.1	-0.013947
0.303350	0.1	-0.012815
0.305017	0.1	-0.010848
0.306683	0.1	-0.006974
0.308350	0.1	-0.001669
0.310017	0.1	0.003159
0.311683	0.1	0.005960
0.313350	0.1	0.006557
0.315017	0.1	0.006557
0.316683	0.1	0.007749
0.318350	0.1	0.010490
0.320017	0.1	0.013411
0.321683	0.1	0.014544
0.323350	0.1	0.012219
0.325017	0.1	0.006258
0.326683	0.1	-0.001252
0.328350	0.1	-0.007451
0.330017	0.1	-0.010908
0.331683	0.1	-0.012159
0.333350	0.1	-0.011861
0.335017	0.1	-0.010669
0.336683	0.1	-0.009656
0.338350	0.1	-0.010371
0.340017	0.1	-0.013113
0.341683	0.1	-0.016809
0.343350	0.1	-0.019908
0.345017	0.1	-0.021517
0.346683	0.1	-0.021279
0.348350	0.1	-0.019968
0.350017	0.1	-0.019252
0.351683	0.1	-0.019491
0.353350	0.1	-0.020146
0.355017	0.1	-0.021100
0.356683	0.1	-0.022411
0.358350	0.1	-0.023425
0.360017	0.1	-0.023782
0.361683	0.1	-0.023782
0.363350	0.1	-0.023186
0.365017	0.1	-0.020921
0.366683	0.1	-0.016451
0.368350	0.1	-0.011384
0.370017	0.1	-0.007570
0.371683	0.1	-0.005543
0.373350	0.1	-0.004709
0.375017	0.1	-0.005245
0.376683	0.1	-0.007808
0.378350	0.1	-0.011921
0.380017	0.1	-0.016153
0.381683	0.1	-0.019252
0.383350	0.1	-0.020027
0.385017	0.1	-0.018299
0.386683	0.1	-0.014961
0.388350	0.1	-0.011563
0.390017	0.1	-0.008583
0.391683	0.1	-0.006378
0.393350	0.1	-0.005782
0.395017	0.1	-0.006914
0.396683	0.1	-0.008345
0.398350	0.1	-0.008225
0.400017	0.1	-0.005841
0.401683	0.1	-0.001788
0.403350	0.1	0.002205
0.405017	0.1	0.003994
0.406683	0.1	0.002205
0.408350	0.1	-0.002325
0.410017	0.1	-0.007451
0.411683	0.1	-0.011623
0.413350	0.1	-0.014603
0.415017	0.1	-0.016510
0.416683	0.1	-0.017524
0.418350	0.1	-0.017941
0.420017	0.1	-0.018597
0.421683	0.1	-0.020206
0.423350	0.1	-0.022411
0.425017	0.1	-0.023961
0.426683	0.1	-0.023365
0.428350	0.1	-0.019491
0.430017	0.1	-0.012398
0.431683	0.1	-0.003695
0.433350	0.1	0.003278
0.435017	0.1	0.004828
0.436683	0.1	-0.000775
0.438350	0.1	-0.011384
0.440017	0.1	-0.021279
0.441683	0.1	-0.025213
0.443350	0.1	-0.022292
0.445017	0.1	-0.015795
0.446683	0.1	-0.009358
0.448350	0.1	-0.004828
0.450017	0.1	-0.002623
0.451683	0.1	-0.002801
0.453350	0.1	-0.005126
0.455017	0.1	-0.008941
0.456683	0.1	-0.012815
0.458350	0.1	-0.015020
0.460017	0.1	-0.015020
0.461683	0.1	-0.012934
0.463350	0.1	-0.008941
0.465017	0.1	-0.003994
0.466683	0.1	0.000417
0.468350	0.1	0.003040
0.470017	0.1	0.003099
0.471683	0.1	-0.000119
0.473350	0.1	-0.006258
0.475017	0.1	-0.013292
0.476683	0.1	-0.018835
0.478350	0.1	-0.021696
0.480017	0.1	-0.022352
0.481683	0.1	-0.021458
0.483350	0.1	-0.020027
0.485017	0.1	-0.019610
0.486683	0.1	-0.020802
0.488350	0.1	-0.022769
0.490017	0.1	-0.023961
0.491683	0.1	-0.023425
0.493350	0.1	-0.021458
0.495017	0.1	-0.019193
0.496683	0.1	-0.017703
0.498350	0.1	-0.016749
0.500017	0.1	-0.016332
0.501683	0.1	-0.016689
0.503350	0.1	-0.018120
0.505017	0.1	-0.019491
0.506683	0.1	-0.019014
0.508350	0.1	-0.016093
0.510017	0.1	-0.011683
0.511683	0.1	-0.007451
0.513350	0.1	-0.004947
0.515017	0.1	-0.004828
0.516683	0.1	-0.006676
0.518350	0.1	-0.009477
0.520017	0.1	-0.012636
0.521683	0.1	-0.015676
0.523350	0.1	-0.017941
0.525017	0.1	-0.018477
0.526683	0.1	-0.016987
0.528350	0.1	-0.014007
0.530017	0.1	-0.011206
0.531683	0.1	-0.009835
0.533350	0.1	-0.010550
0.535017	0.1	-0.013530
0.536683	0.1	-0.018120
0.538350	0.1	-0.022590
0.540017	0.1	-0.024676
0.541683	0.1	-0.023127
0.543350	0.1	-0.017762
0.545017	0.1	-0.009716
0.546683	0.1	-0.000179
0.548350	0.1	0.010252
0.550017	0.1	0.020385
0.551683	0.1	0.028253
0.553350	0.1	0.032246
0.555017	0.1	0.031829
0.556683	0.1	0.027359
0.558350	0.1	0.019848
0.560017	0.1	0.010848
0.561683	0.1	0.001907
0.563350	0.1	-0.004828
0.565017	0.1	-0.008225
0.566683	0.1	-0.009477
0.568350	0.1	-0.011086
0.570017	0.1	-0.013471
0.571683	0.1	-0.015080
0.573350	0.1	-0.015199
0.575017	0.1	-0.014424
0.576683	0.1	-0.012994
0.578350	0.1	-0.010967
0.580017	0.1	-0.009179
0.581683	0.1	-0.008762
0.583350	0.1	-0.010192
0.585017	0.1	-0.013351
0.586683	0.1	-0.017405
0.588350	0.1	-0.020921
0.590017	0.1	-0.022411
0.591683	0.1	-0.021160
0.593350	0.1	-0.016987
0.595017	0.1	-0.010669
0.596683	0.1	-0.003755
0.598350	0.1	0.002146
0.600017	0.1	0.005960
0.601683	0.1	0.007570
0.603350	0.1	0.007093
0.605017	0.1	0.005305
0.606683	0.1	0.003517
0.608350	0.1	0.002384
0.610017	0.1	0.001669
0.611683	0.1	0.000477
0.613350	0.1	-0.001669
0.615017	0.1	-0.004768
0.616683	0.1	-0.009358
0.618350	0.1	-0.015080
0.620017	0.1	-0.020623
0.621683	0.1	-0.024378
0.623350	0.1	-0.025868
0.625017	0.1	-0.025511
0.626683	0.1	-0.024319
0.628350	0.1	-0.023544
0.630017	0.1	-0.023663
0.631683	0.1	-0.023901
0.633350	0.1	-0.023067
0.635017	0.1	-0.020623
0.636683	0.1	-0.017107
0.638350	0.1	-0.013292
0.640017	0.1	-0.009716
0.641683	0.1	-0.006795
0.643350	0.1	-0.004768
0.645017	0.1	-0.004172
0.646683	0.1	-0.006080
0.648350	0.1	-0.011206
0.650017	0.1	-0.018358
0.651683	0.1	-0.025451
0.653350	0.1	-0.030279
0.655017	0.1	-0.031352
0.656683	0.1	-0.028610
0.658350	0.1	-0.023186
0.660017	0.1	-0.016809
0.661683	0.1	-0.011504
0.663350	0.1	-0.008345
0.665017	0.1	-0.007093
0.666683	0.1	-0.006974
0.668350	0.1	-0.007510
0.670017	0.1	-0.008702
0.671683	0.1	-0.011563
0.673350	0.1	-0.017405
0.675017	0.1	-0.025690
0.676683	0.1	-0.032961
0.678350	0.1	-0.036180
0.680017	0.1	-0.035524
0.681683	0.1	-0.032783
0.683350	0.1	-0.029683
0.685017	0.1	-0.027359
0.686683	0.1	-0.025988
0.688350	0.1	-0.024796
0.690017	0.1	-0.022948
0.691683	0.1	-0.019789
0.693350	0.1	-0.016034
0.695017	0.1	-0.013828
0.696683	0.1	-0.014246
0.698350	0.1	-0.016332
0.700017	0.1	-0.018358
0.701683	0.1	-0.019252
0.703350	0.1	-0.018835
0.705017	0.1	-0.018358
0.706683	0.1	-0.019252
0.708350	0.1	-0.022054
0.710017	0.1	-0.026107
0.711683	0.1	-0.029624
0.713350	0.1	-0.031173
0.715017	0.1	-0.031233
0.716683	0.1	-0.031710
0.718350	0.1	-0.033975
0.720017	0.1	-0.037372
0.721683	0.1	-0.040054
0.723350	0.1	-0.040293
0.725017	0.1	-0.037730
0.726683	0.1	-0.033021
0.728350	0.1	-0.027299
0.730017	0.1	-0.021577
0.731683	0.1	-0.016987
0.733350	0.1	-0.014246
0.735017	0.1	-0.013828
0.736683	0.1	-0.015318
0.738350	0.1	-0.017762
0.740017	0.1	-0.020683
0.741683	0.1	-0.023723
0.743350	0.1	-0.026226
0.745017	0.1	-0.027180
0.746683	0.1	-0.026286
0.748350	0.1	-0.024319
0.750017	0.1	-0.023067
0.751683	0.1	-0.023186
0.753350	0.1	-0.024378
0.755017	0.1	-0.026345
0.756683	0.1	-0.028610
0.758350	0.1	-0.029981
0.760017	0.1	-0.029027
0.761683	0.1	-0.024974
0.763350	0.1	-0.018418
0.765017	0.1	-0.012100
0.766683	0.1	-0.008643
0.768350	0.1	-0.008821
0.770017	0.1	-0.011444
0.771683	0.1	-0.015199
0.773350	0.1	-0.019014
0.775017	0.1	-0.022650
0.776683	0.1	-0.025570
0.778350	0.1	-0.026703
0.780017	0.1	-0.025332
0.781683	0.1	-0.022113
0.783350	0.1	-0.018895
0.785017	0.1	-0.016630
0.786683	0.1	-0.014484
0.788350	0.1	-0.011444
0.790017	0.1	-0.007927
0.791683	0.1	-0.005364
0.793350	0.1	-0.005066
0.795017	0.1	-0.008047
0.796683	0.1	-0.013351
0.798350	0.1	-0.018358
0.800017	0.1	-0.021875
0.801683	0.1	-0.024199
0.803350	0.1	-0.025332
0.805017	0.1	-0.024736
0.806683	0.1	-0.023842
0.808350	0.1	-0.024438
0.810017	0.1	-0.026166
0.811683	0.1	-0.027418
0.813350	0.1	-0.027061
0.815017	0.1	-0.025988
0.816683	0.1	-0.025451
0.818350	0.1	-0.025928
0.820017	0.1	-0.027180
0.821683	0.1	-0.028908
0.823350	0.1	-0.030160
0.825017	0.1	-0.029683
0.826683	0.1	-0.026703
0.828350	0.1	-0.022054
0.830017	0.1	-0.018001
0.831683	0.1	-0.016749
0.833350	0.1	-0.018716
0.835017	0.1	-0.022411
0.836683	0.1	-0.026405
0.838350	0.1	-0.029802
0.840017	0.1	-0.031650
0.841683	0.1	-0.030816
0.843350	0.1	-0.027835
0.845017	0.1	-0.024676
0.846683	0.1	-0.022471
0.848350	0.1	-0.021100
0.850017	0.1	-0.020444
0.851683	0.1	-0.020504
0.853350	0.1	-0.020921
0.855017	0.1	-0.020981
0.856683	0.1	-0.020981
0.858350	0.1	-0.021696
0.860017	0.1	-0.023246
0.861683	0.1	-0.025511
0.863350	0.1	-0.028372
0.865017	0.1	-0.031292
0.866683	0.1	-0.032723
0.868350	0.1	-0.032127
0.870017	0.1	-0.029445
0.871683	0.1	-0.025213
0.873350	0.1	-0.020504
0.875017	0.1	-0.016987
0.876683	0.1	-0.016212
0.878350	0.1	-0.018656
0.880017	0.1	-0.023603
0.881683	0.1	-0.029027
0.883350	0.1	-0.033557
0.885017	0.1	-0.036836
0.886683	0.1	-0.038385
0.888350	0.1	-0.038326
0.890017	0.1	-0.037432
0.891683	0.1	-0.036299
0.893350	0.1	-0.035107
0.895017	0.1	-0.033975
0.896683	0.1	-0.034094
0.898350	0.1	-0.036061
0.900017	0.1	-0.038326
0.901683	0.1	-0.038564
0.903350	0.1	-0.036240
0.905017	0.1	-0.033140
0.906683	0.1	-0.030577
0.908350	0.1	-0.027835
0.910017	0.1	-0.023186
0.911683	0.1	-0.016809
0.913350	0.1	-0.011086
0.915017	0.1	-0.007987
0.916683	0.1	-0.007093
0.918350	0.1	-0.006914
0.920017	0.1	-0.007510
0.921683	0.1	-0.010610
0.923350	0.1	-0.016749
0.925017	0.1	-0.023365
0.926683	0.1	-0.028253
0.928350	0.1	-0.031650
0.930017	0.1	-0.034392
0.931683	0.1	-0.035763
0.933350	0.1	-0.034511
0.935017	0.1	-0.031650
0.936683	0.1	-0.029564
0.938350	0.1	-0.029027
0.940017	0.1	-0.029206
0.941683	0.1	-0.029445
0.943350	0.1	-0.029445
0.945017	0.1	-0.029266
0.946683	0.1	-0.029504
0.948350	0.1	-0.030160
0.950017	0.1	-0.030100
0.951683	0.1	-0.029206
0.953350	0.1	-0.029325
0.955017	0.1	-0.031590
0.956683	0.1	-0.033796
0.958350	0.1	-0.033677
0.960017	0.1	-0.031590
0.961683	0.1	-0.028551
0.963350	0.1	-0.024736
0.965017	0.1	-0.020623
0.966683	0.1	-0.018358
0.968350	0.1	-0.020146
0.970017	0.1	-0.024796
0.971683	0.1	-0.028729
0.973350	0.1	-0.029445
0.975017	0.1	-0.027537
0.976683	0.1	-0.025928
0.978350	0.1	-0.026524
0.980017	0.1	-0.028729
0.981683	0.1	-0.030577
0.983350	0.1	-0.031054
0.985017	0.1	-0.030518
0.986683	0.1	-0.029564
0.988350	0.1	-0.028133
0.990017	0.1	-0.025630
0.991683	0.1	-0.021994
0.993350	0.1	-0.018358
0.995017	0.1	-0.017345
0.996683	0.1	-0.020206
0.998350	0.1	-0.025809
1.000017	0.1	-0.031888
1.001683	0.1	-0.037313
1.003350	0.1	-0.041544
1.005017	0.1	-0.043273
1.006683	0.1	-0.040829
1.008350	0.1	-0.034690
1.010017	0.1	-0.027597
1.011683	0.1	-0.021994
1.013350	0.1	-0.019491
1.015017	0.1	-0.020266
1.016683	0.1	-0.022888
1.018350	0.1	-0.025451
1.020017	0.1	-0.026464
1.021683	0.1	-0.025988
1.023350	0.1	-0.025034
1.025017	0.1	-0.024617
1.026683	0.1	-0.024557
1.028350	0.1	-0.024855
1.030017	0.1	-0.025213
1.031683	0.1	-0.025451
1.033350	0.1	-0.025928
1.035017	0.1	-0.027061
1.036683	0.1	-0.028551
1.038350	0.1	-0.030577
1.040017	0.1	-0.033259
1.041683	0.1	-0.035286
1.043350	0.1	-0.035524
1.045017	0.1	-0.034332
1.046683	0.1	-0.032663
1.048350	0.1	-0.030637
1.050017	0.1	-0.028670
1.051683	0.1	-0.027657
1.053350	0.1	-0.028193
1.055017	0.1	-0.030160
1.056683	0.1	-0.033379
1.058350	0.1	-0.037670
1.060017	0.1	-0.042439
1.061683	0.1	-0.046730
1.063350	0.1	-0.049710
1.065017	0.1	-0.050902
1.066683	0.1	-0.049889
1.068350	0.1	-0.047088
1.070017	0.1	-0.044286
1.071683	0.1	-0.042558
1.073350	0.1	-0.041485
1.075017	0.1	-0.041485
1.076683	0.1	-0.043809
1.078350	0.1	-0.048399
1.080017	0.1	-0.052929
1.081683	0.1	-0.054598
1.083350	0.1	-0.052810
1.085017	0.1	-0.049293
1.086683	0.1	-0.045657
1.088350	0.1	-0.042617
1.090017	0.1	-0.040591
1.091683	0.1	-0.040472
1.093350	0.1	-0.041664
1.095017	0.1	-0.042319
1.096683	0.1	-0.041008
1.098350	0.1	-0.038207
1.100017	0.1	-0.035346
1.101683	0.1	-0.033498
1.103350	0.1	-0.032902
1.105017	0.1	-0.033379
1.106683	0.1	-0.034094
1.108350	0.1	-0.033736
1.110017	0.1	-0.031531
1.111683	0.1	-0.028193
1.113350	0.1	-0.026286
1.115017	0.1	-0.028372
1.116683	0.1	-0.034451
1.118350	0.1	-0.042021
1.120017	0.1	-0.048220
1.121683	0.1	-0.051737
1.123350	0.1	-0.052691
1.125017	0.1	-0.052035
1.126683	0.1	-0.051141
1.128350	0.1	-0.050366
1.130017	0.1	-0.049233
1.131683	0.1	-0.046968
1.133350	0.1	-0.043094
1.135017	0.1	-0.038326
1.136683	0.1	-0.033975
1.138350	0.1	-0.030994
1.140017	0.1	-0.029266
1.141683	0.1	-0.028789
1.143350	0.1	-0.030220
1.145017	0.1	-0.033855
1.146683	0.1	-0.037909
1.148350	0.1	-0.039995
1.150017	0.1	-0.039816
1.151683	0.1	-0.038862
1.153350	0.1	-0.038564
1.155017	0.1	-0.038803
1.156683	0.1	-0.039101
1.158350	0.1	-0.039697
1.160017	0.1	-0.041008
1.161683	0.1	-0.043392
1.163350	0.1	-0.045419
1.165017	0.1	-0.044942
1.166683	0.1	-0.041723
1.168350	0.1	-0.038207
1.170017	0.1	-0.036776
1.171683	0.1	-0.037432
1.173350	0.1	-0.039399
1.175017	0.1	-0.041425
1.176683	0.1	-0.042319
1.178350	0.1	-0.041664
1.180017	0.1	-0.040948
1.181683	0.1	-0.041366
1.183350	0.1	-0.042140
1.185017	0.1	-0.041366
1.186683	0.1	-0.039101
1.188350	0.1	-0.037968
1.190017	0.1	-0.039220
1.191683	0.1	-0.041544
1.193350	0.1	-0.043154
1.195017	0.1	-0.042915
1.196683	0.1	-0.040174
1.198350	0.1	-0.034630
1.200017	0.1	-0.027418
1.201683	0.1	-0.020444
1.203350	0.1	-0.014782
1.205017	0.1	-0.011086
1.206683	0.1	-0.009239
1.208350	0.1	-0.009000
1.210017	0.1	-0.010788
1.211683	0.1	-0.014961
1.213350	0.1	-0.020802
1.215017	0.1	-0.025570
1.216683	0.1	-0.026584
1.218350	0.1	-0.023842
1.220017	0.1	-0.019729
1.221683	0.1	-0.015557
1.223350	0.1	-0.010967
1.225017	0.1	-0.007272
1.226683	0.1	-0.007808
1.228350	0.1	-0.014067
1.230017	0.1	-0.023842
1.231683	0.1	-0.033021
1.233350	0.1	-0.039339
1.235017	0.1	-0.042975
1.236683	0.1	-0.044465
1.238350	0.1	-0.043511
1.240017	0.1	-0.039756
1.241683	0.1	-0.033975
1.243350	0.1	-0.028074
1.245017	0.1	-0.023484
1.246683	0.1	-0.021219
1.248350	0.1	-0.021815
1.250017	0.1	-0.025094
1.251683	0.1	-0.030220
1.253350	0.1	-0.035346
1.255017	0.1	-0.038922
1.256683	0.1	-0.040233
1.258350	0.1	-0.039220
1.260017	0.1	-0.036716
1.261683	0.1	-0.033438
1.263350	0.1	-0.029445
1.265017	0.1	-0.025332
1.266683	0.1	-0.022769
1.268350	0.1	-0.022590
1.270017	0.1	-0.024378
1.271683	0.1	-0.027597
1.273350	0.1	-0.031710
1.275017	0.1	-0.035822
1.276683	0.1	-0.039399
1.278350	0.1	-0.042796
1.280017	0.1	-0.046134
1.281683	0.1	-0.048816
1.283350	0.1	-0.049353
1.285017	0.1	-0.046432
1.286683	0.1	-0.039935
1.288350	0.1	-0.031590
1.290017	0.1	-0.024498
1.291683	0.1	-0.020802
1.293350	0.1	-0.020564
1.295017	0.1	-0.023246
1.296683	0.1	-0.027239
1.298350	0.1	-0.029564
1.300017	0.1	-0.028610
1.301683	0.1	-0.025690
1.303350	0.1	-0.023246
1.305017	0.1	-0.022054
1.306683	0.1	-0.020206
1.308350	0.1	-0.016093
1.310017	0.1	-0.010252
1.311683	0.1	-0.004530
1.313350	0.1	-0.000596
1.315017	0.1	0.000715
1.316683	0.1	-0.000417
1.318350	0.1	-0.003338
1.320017	0.1	-0.007927
1.321683	0.1	-0.013769
1.323350	0.1	-0.019789
1.325017	0.1	-0.025094
1.326683	0.1	-0.029445
1.328350	0.1	-0.032008
1.330017	0.1	-0.031948
1.331683	0.1	-0.029445
1.333350	0.1	-0.026286
1.335017	0.1	-0.023544
1.336683	0.1	-0.020802
1.338350	0.1	-0.017583
1.340017	0.1	-0.013947
1.341683	0.1	-0.010014
1.343350	0.1	-0.005066
1.345017	0.1	0.000894
1.346683	0.1	0.005603
1.348350	0.1	0.006616
1.350017	0.1	0.004292
1.351683	0.1	0.000715
1.353350	0.1	-0.003338
1.355017	0.1	-0.009060
1.356683	0.1	-0.015974
1.358350	0.1	-0.021577
1.360017	0.1	-0.024498
1.361683	0.1	-0.025630
1.363350	0.1	-0.026405
1.365017	0.1	-0.027120
1.366683	0.1	-0.027895
1.368350	0.1	-0.029862
1.370017	0.1	-0.033677
1.371683	0.1	-0.038087
1.373350	0.1	-0.041366
1.375017	0.1	-0.043631
1.376683	0.1	-0.045359
1.378350	0.1	-0.046194
1.380017	0.1	-0.045776
1.381683	0.1	-0.044465
1.383350	0.1	-0.043452
1.385017	0.1	-0.043452
1.386683	0.1	-0.044465
1.388350	0.1	-0.045717
1.390017	0.1	-0.046372
1.391683	0.1	-0.046372
1.393350	0.1	-0.046074
1.395017	0.1	-0.045419
1.396683	0.1	-0.044227
1.398350	0.1	-0.042379
1.400017	0.1	-0.039399
1.401683	0.1	-0.033975
1.403350	0.1	-0.024915
1.405017	0.1	-0.012398
1.406683	0.1	0.001848
1.408350	0.1	0.016451
1.410017	0.1	0.031352
1.411683	0.1	0.047326
1.413350	0.1	0.064313
1.415017	0.1	0.080764
1.416683	0.1	0.095129
1.418350	0.1	0.108361
1.420017	0.1	0.123441
1.421683	0.1	0.142336
1.423350	0.1	0.164866
1.425017	0.1	0.190616
1.426683	0.1	0.219762
1.428350	0.1	0.253320
1.430017	0.1	0.291407
1.431683	0.1	0.332117
1.433350	0.1	0.373423
1.435017	0.1	0.414848
1.436683	0.1	0.456274
1.438350	0.1	0.497460
1.440017	0.1	0.539184
1.441683	0.1	0.582397
1.443350	0.1	0.627101
1.445017	0.1	0.672460
1.446683	0.1	0.718772
1.448350	0.1	0.767112
1.450017	0.1	0.818074
1.451683	0.1	0.871420
1.453350	0.1	0.926256
1.455017	0.1	0.981033
1.456683	0.1	1.034617
1.458350	0.1	1.087010
1.460017	0.1	1.138687
1.461683	0.1	1.190662
1.463350	0.1	1.243532
1.465017	0.1	1.297176
1.466683	0.1	1.351297
1.468350	0.1	1.405656
1.470017	0.1	1.459062
1.471683	0.1	1.509667
1.473350	0.1	1.556456
1.475017	0.1	1.600504
1.476683	0.1	1.643658
1.478350	0.1	1.687706
1.480017	0.1	1.733840
1.481683	0.1	1.782656
1.483350	0.1	1.833558
1.485017	0.1	1.885474
1.486683	0.1	1.937986
1.488350	0.1	1.991332
1.490017	0.1	2.044320
1.491683	0.1	2.094448
1.493350	0.1	2.141059
1.495017	0.1	2.186597
1.496683	0.1	2.232731
1.498350	0.1	2.278865
1.500017	0.1	2.323747
1.501683	0.1	2.367914
1.503350	0.1	2.412498
1.505017	0.1	2.457619
1.506683	0.1	2.503216
1.508350	0.1	2.549529
1.510017	0.1	2.596915
1.511683	0.1	2.645433
1.513350	0.1	2.694369
1.515017	0.1	2.742648
1.516683	0.1	2.790451
1.518350	0.1	2.838493
1.520017	0.1	2.886713
1.521683	0.1	2.934873
1.523350	0.1	2.982855
1.525017	0.1	3.030241
1.526683	0.1	3.077030
1.528350	0.1	3.124893
1.530017	0.1	3.175616
1.531683	0.1	3.229141
1.533350	0.1	3.283918
1.535017	0.1	3.339648
1.536683	0.1	3.397703
1.538350	0.1	3.458083
1.540017	0.1	3.518105
1.541683	0.1	3.574848
1.543350	0.1	3.627122
1.545017	0.1	3.675580
1.546683	0.1	3.722131
1.548350	0.1	3.769279
1.550017	0.1	3.819287
1.551683	0.1	3.872991
1.553350	0.1	3.929138
1.555017	0.1	3.986359
1.556683	0.1	4.044175
1.558350	0.1	4.102886
1.560017	0.1	4.162550
1.561683	0.1	4.223526
1.563350	0.1	4.287482
1.565017	0.1	4.356504
1.566683	0.1	4.431367
1.568350	0.1	4.511357
1.570017	0.1	4.596830
1.571683	0.1	4.689336
1.573350	0.1	4.790545
1.575017	0.1	4.901290
1.576683	0.1	5.022168
1.578350	0.1	5.154670
1.580017	0.1	5.300522
1.581683	0.1	5.459547
1.583350	0.1	5.628705
1.585017	0.1	5.803407
1.586683	0.1	5.980254
1.588350	0.1	6.158829
1.590017	0.1	6.341339
1.591683	0.1	6.530285
1.593350	0.1	6.728471
1.595017	0.1	6.939590
1.596683	0.1	7.166684
1.598350	0.1	7.408917
1.600017	0.1	7.661105
1.601683	0.1	7.917524
1.603350	0.1	8.175493
1.605017	0.1	8.434952
1.606683	0.1	8.694888
1.608350	0.1	8.953095
1.610017	0.1	9.206057
1.611683	0.1	9.449661
1.613350	0.1	9.679497
1.615017	0.1	9.890259
1.616683	0.1	10.074497
1.618350	0.1	10.222376
1.620017	0.1	10.321975
1.621683	0.1	10.361016
1.623350	0.1	10.329903
1.625017	0.1	10.224999
1.626683	0.1	10.049046
1.628350	0.1	9.810567
1.630017	0.1	9.521604
1.631683	0.1	9.195090
1.633350	0.1	8.843601
1.635017	0.1	8.479476
1.636683	0.1	8.113921
1.638350	0.1	7.757128
1.640017	0.1	7.418514
1.641683	0.1	7.106662
1.643350	0.1	6.827951
1.645017	0.1	6.585360
1.646683	0.1	6.379426
1.648350	0.1	6.209910
1.650017	0.1	6.076813
1.651683	0.1	5.978763
1.653350	0.1	5.911827
1.655017	0.1	5.870581
1.656683	0.1	5.849839
1.658350	0.1	5.845428
1.660017	0.1	5.853594
1.661683	0.1	5.870223
1.663350	0.1	5.891621
1.665017	0.1	5.916000
1.666683	0.1	5.942166
1.668350	0.1	5.967558
1.670017	0.1	5.989135
1.671683	0.1	6.004930
1.673350	0.1	6.013990
1.675017	0.1	6.014884
1.676683	0.1	6.006241
1.678350	0.1	5.987943
1.680017	0.1	5.961538
1.681683	0.1	5.929292
1.683350	0.1	5.893231
1.685017	0.1	5.853892
1.686683	0.1	5.810917
1.688350	0.1	5.763710
1.690017	0.1	5.712271
1.691683	0.1	5.658329
1.693350	0.1	5.603791
1.695017	0.1	5.549014
1.696683	0.1	5.493343
1.698350	0.1	5.436540
1.700017	0.1	5.379200
1.701683	0.1	5.321980
1.703350	0.1	5.263806
1.705017	0.1	5.203426
1.706683	0.1	5.141855
1.708350	0.1	5.082488
1.710017	0.1	5.027473
1.711683	0.1	4.976869
1.713350	0.1	4.929364
1.715017	0.1	4.884005
1.716683	0.1	4.840493
1.718350	0.1	4.799068
1.720017	0.1	4.760444
1.721683	0.1	4.725039
1.723350	0.1	4.692436
1.725017	0.1	4.660666
1.726683	0.1	4.626572
1.728350	0.1	4.589081
1.730017	0.1	4.549980
1.731683	0.1	4.512370
1.733350	0.1	4.478157
1.735017	0.1	4.447699
1.736683	0.1	4.420519
1.738350	0.1	4.396677
1.740017	0.1	4.375875
1.741683	0.1	4.357159
1.743350	0.1	4.338980
1.745017	0.1	4.321277
1.746683	0.1	4.304886
1.748350	0.1	4.289866
1.750017	0.1	4.275382
1.751683	0.1	4.261554
1.753350	0.1	4.249990
1.755017	0.1	4.241884
1.756683	0.1	4.236341
1.758350	0.1	4.231096
1.760017	0.1	4.224003
1.761683	0.1	4.214168
1.763350	0.1	4.201114
1.765017	0.1	4.186332
1.766683	0.1	4.172921
1.768350	0.1	4.163027
1.770017	0.1	4.155398
1.771683	0.1	4.147530
1.773350	0.1	4.138053
1.775017	0.1	4.126907
1.776683	0.1	4.113794
1.778350	0.1	4.098416
1.780017	0.1	4.082203
1.781683	0.1	4.067600
1.783350	0.1	4.056752
1.785017	0.1	4.049838
1.786683	0.1	4.045010
1.788350	0.1	4.039705
1.790017	0.1	4.031897
1.791683	0.1	4.019797
1.793350	0.1	4.003585
1.795017	0.1	3.986359
1.796683	0.1	3.972233
1.798350	0.1	3.962696
1.800017	0.1	3.956497
1.801683	0.1	3.951252
1.803350	0.1	3.944755
1.805017	0.1	3.936053
1.806683	0.1	3.925324
1.808350	0.1	3.912807
1.810017	0.1	3.898263
1.811683	0.1	3.882289
1.813350	0.1	3.866732
1.815017	0.1	3.853560
1.816683	0.1	3.843069
1.818350	0.1	3.834188
1.820017	0.1	3.825426
1.821683	0.1	3.815234
1.823350	0.1	3.802955
1.825017	0.1	3.788650
1.826683	0.1	3.773391
1.828350	0.1	3.758013
1.830017	0.1	3.743232
1.831683	0.1	3.730178
1.833350	0.1	3.718734
1.835017	0.1	3.708363
1.836683	0.1	3.698886
1.838350	0.1	3.690303
1.840017	0.1	3.681958
1.841683	0.1	3.672898
1.843350	0.1	3.662050
1.845017	0.1	3.649652
1.846683	0.1	3.638208
1.848350	0.1	3.630102
1.850017	0.1	3.624559
1.851683	0.1	3.618479
1.853350	0.1	3.610075
1.855017	0.1	3.599346
1.856683	0.1	3.586591
1.858350	0.1	3.572762
1.860017	0.1	3.559292
1.861683	0.1	3.547013
1.863350	0.1	3.535390
1.865017	0.1	3.523052
1.866683	0.1	3.509164
1.868350	0.1	3.493488
1.870017	0.1	3.475547
1.871683	0.1	3.455818
1.873350	0.1	3.436327
1.875017	0.1	3.418267
1.876683	0.1	3.401399
1.878350	0.1	3.385067
1.880017	0.1	3.368974
1.881683	0.1	3.352225
1.883350	0.1	3.333450
1.885017	0.1	3.312648
1.886683	0.1	3.291011
1.888350	0.1	3.269613
1.890017	0.1	3.248275
1.891683	0.1	3.225625
1.893350	0.1	3.200770
1.895017	0.1	3.174186
1.896683	0.1	3.147900
1.898350	0.1	3.124356
1.900017	0.1	3.104270
1.901683	0.1	3.086150
1.903350	0.1	3.068388
1.905017	0.1	3.049851
1.906683	0.1	3.029525
1.908350	0.1	3.006280
1.910017	0.1	2.979577
1.911683	0.1	2.950788
1.913350	0.1	2.921939
1.915017	0.1	2.893925
1.916683	0.1	2.866447
1.918350	0.1	2.839565
1.920017	0.1	2.814531
1.921683	0.1	2.793133
1.923350	0.1	2.774954
1.925017	0.1	2.757788
1.926683	0.1	2.740503
1.928350	0.1	2.723336
1.930017	0.1	2.705872
1.931683	0.1	2.687037
1.933350	0.1	2.667010
1.935017	0.1	2.647877
1.936683	0.1	2.631247
1.938350	0.1	2.617002
1.940017	0.1	2.603769
1.941683	0.1	2.590537
1.943350	0.1	2.576351
1.945017	0.1	2.560616
1.946683	0.1	2.543092
1.948350	0.1	2.524257
1.950017	0.1	2.505720
1.951683	0.1	2.488554
1.953350	0.1	2.472043
1.955017	0.1	2.454937
1.956683	0.1	2.437711
1.958350	0.1	2.422154
1.960017	0.1	2.408147
1.961683	0.1	2.394796
1.963350	0.1	2.382577
1.965017	0.1	2.372384
1.966683	0.1	2.363861
1.968350	0.1	2.355456
1.970017	0.1	2.346099
1.971683	0.1	2.336264
1.973350	0.1	2.327144
1.975017	0.1	2.318144
1.976683	0.1	2.307594
1.978350	0.1	2.294719
1.980017	0.1	2.279937
1.981683	0.1	2.263844
1.983350	0.1	2.247691
1.985017	0.1	2.233625
1.986683	0.1	2.222955
1.988350	0.1	2.214670
1.990017	0.1	2.206564
1.991683	0.1	2.197862
1.993350	0.1	2.189160
1.995017	0.1	2.180934
1.996683	0.1	2.172589
1.998350	0.1	2.163530
2.000017	0.1	2.154112
2.001683	0.1	2.145469
2.003350	0.1	2.137840
2.005017	0.1	2.130449
2.006683	0.1	2.122402
2.008350	0.1	2.114356
2.010017	0.1	2.107084
2.011683	0.1	2.101481
2.013350	0.1	2.098084
2.015017	0.1	2.095997
2.016683	0.1	2.092183
2.018350	0.1	2.084255
2.020017	0.1	2.073050
2.021683	0.1	2.061725
2.023350	0.1	2.052546
2.025017	0.1	2.045274
2.026683	0.1	2.039373
2.028350	0.1	2.035082
2.030017	0.1	2.032042
2.031683	0.1	2.029836
2.033350	0.1	2.028108
2.035017	0.1	2.026558
2.036683	0.1	2.024412
2.038350	0.1	2.021253
2.040017	0.1	2.017737
2.041683	0.1	2.014697
2.043350	0.1	2.011657
2.045017	0.1	2.007425
2.046683	0.1	2.002180
2.048350	0.1	1.997411
2.050017	0.1	1.993537
2.051683	0.1	1.990140
2.053350	0.1	1.987100
2.055017	0.1	1.984894
2.056683	0.1	1.983464
2.058350	0.1	1.981497
2.060017	0.1	1.977325
2.061683	0.1	1.970351
2.063350	0.1	1.961649
2.065017	0.1	1.953542
2.066683	0.1	1.947284
2.068350	0.1	1.942277
2.070017	0.1	1.937389
2.071683	0.1	1.932025
2.073350	0.1	1.925826
2.075017	0.1	1.919448
2.076683	0.1	1.914501
2.078350	0.1	1.910746
2.080017	0.1	1.905680
2.081683	0.1	1.897395
2.083350	0.1	1.886010
2.085017	0.1	1.872838
2.086683	0.1	1.859009
2.088350	0.1	1.845777
2.090017	0.1	1.834333
2.091683	0.1	1.826108
2.093350	0.1	1.821816
2.095017	0.1	1.820147
2.096683	0.1	1.818717
2.098350	0.1	1.815915
2.100017	0.1	1.810670
2.101683	0.1	1.801372
2.103350	0.1	1.787543
2.105017	0.1	1.771212
2.106683	0.1	1.755595
2.108350	0.1	1.743257
2.110017	0.1	1.734197
2.111683	0.1	1.727939
2.113350	0.1	1.724422
2.115017	0.1	1.722813
2.116683	0.1	1.720131
2.118350	0.1	1.714408
2.120017	0.1	1.706481
2.121683	0.1	1.698434
2.123350	0.1	1.690030
2.125017	0.1	1.679719
2.126683	0.1	1.667917
2.128350	0.1	1.657069
2.130017	0.1	1.648069
2.131683	0.1	1.638949
2.133350	0.1	1.627624
2.135017	0.1	1.615405
2.136683	0.1	1.605511
2.138350	0.1	1.599431
2.140017	0.1	1.595199
2.141683	0.1	1.589477
2.143350	0.1	1.581431
2.145017	0.1	1.572371
2.146683	0.1	1.563370
2.148350	0.1	1.554430
2.150017	0.1	1.545787
2.151683	0.1	1.538217
2.153350	0.1	1.532137
2.155017	0.1	1.526594
2.156683	0.1	1.520515
2.158350	0.1	1.513183
2.160017	0.1	1.504541
2.161683	0.1	1.494229
2.163350	0.1	1.482427
2.165017	0.1	1.470149
2.166683	0.1	1.458049
2.168350	0.1	1.447320
2.170017	0.1	1.438618
2.171683	0.1	1.431167
2.173350	0.1	1.423240
2.175017	0.1	1.414836
2.176683	0.1	1.407743
2.178350	0.1	1.403511
2.180017	0.1	1.401186
2.181683	0.1	1.397908
2.183350	0.1	1.392186
2.185017	0.1	1.384676
2.186683	0.1	1.376689
2.188350	0.1	1.368821
2.190017	0.1	1.360893
2.191683	0.1	1.351953
2.193350	0.1	1.341939
2.195017	0.1	1.332820
2.196683	0.1	1.326799
2.198350	0.1	1.323879
2.200017	0.1	1.321793
2.201683	0.1	1.317799
2.203350	0.1	1.310110
2.205017	0.1	1.299203
2.206683	0.1	1.287758
2.208350	0.1	1.278400
2.210017	0.1	1.271367
2.211683	0.1	1.265228
2.213350	0.1	1.259267
2.215017	0.1	1.253963
2.216683	0.1	1.249611
2.218350	0.1	1.245320
2.220017	0.1	1.239896
2.221683	0.1	1.232982
2.223350	0.1	1.224160
2.225017	0.1	1.213372
2.226683	0.1	1.201689
2.228350	0.1	1.190245
2.230017	0.1	1.179576
2.231683	0.1	1.170099
2.233350	0.1	1.162589
2.235017	0.1	1.157343
2.236683	0.1	1.153708
2.238350	0.1	1.151085
2.240017	0.1	1.149178
2.241683	0.1	1.147449
2.243350	0.1	1.145780
2.245017	0.1	1.145125
2.246683	0.1	1.146197
2.248350	0.1	1.148284
2.250017	0.1	1.148999
2.251683	0.1	1.146197
2.253350	0.1	1.140595
2.255017	0.1	1.133800
2.256683	0.1	1.126289
2.258350	0.1	1.117945
2.260017	0.1	1.109064
2.261683	0.1	1.100123
2.263350	0.1	1.091063
2.265017	0.1	1.082063
2.266683	0.1	1.073122
2.268350	0.1	1.064718
2.270017	0.1	1.057923
2.271683	0.1	1.053631
2.273350	0.1	1.051903
2.275017	0.1	1.051068
2.276683	0.1	1.049519
2.278350	0.1	1.047015
2.280017	0.1	1.044154
2.281683	0.1	1.041234
2.283350	0.1	1.039207
2.285017	0.1	1.038492
2.286683	0.1	1.037479
2.288350	0.1	1.034260
2.290017	0.1	1.029074
2.291683	0.1	1.024127
2.293350	0.1	1.022279
2.295017	0.1	1.024783
2.296683	0.1	1.030147
2.298350	0.1	1.035094
2.300017	0.1	1.037657
2.301683	0.1	1.037538
2.303350	0.1	1.035035
2.305017	0.1	1.030505
2.306683	0.1	1.024962
2.308350	0.1	1.020193
2.310017	0.1	1.017630
2.311683	0.1	1.018643
2.313350	0.1	1.023889
2.315017	0.1	1.032412
2.316683	0.1	1.042128
2.318350	0.1	1.050592
2.320017	0.1	1.056075
2.321683	0.1	1.057327
2.323350	0.1	1.054108
2.325017	0.1	1.048207
2.326683	0.1	1.043081
2.328350	0.1	1.041830
2.330017	0.1	1.044750
2.331683	0.1	1.049221
2.333350	0.1	1.052618
2.335017	0.1	1.054645
2.336683	0.1	1.056731
2.338350	0.1	1.060128
2.340017	0.1	1.064301
2.341683	0.1	1.067281
2.343350	0.1	1.067638
2.345017	0.1	1.065731
2.346683	0.1	1.063109
2.348350	0.1	1.060546
2.350017	0.1	1.058340
2.351683	0.1	1.056671
2.353350	0.1	1.055896
2.355017	0.1	1.056194
2.356683	0.1	1.056194
2.358350	0.1	1.054347
2.360017	0.1	1.050711
2.361683	0.1	1.046717
2.363350	0.1	1.043499
2.365017	0.1	1.041293
2.366683	0.1	1.040280
2.368350	0.1	1.040638
2.370017	0.1	1.041710
2.371683	0.1	1.042128
2.373350	0.1	1.041770
2.375017	0.1	1.041472
2.376683	0.1	1.041889
2.378350	0.1	1.042128
2.380017	0.1	1.039743
2.381683	0.1	1.033366
2.383350	0.1	1.024365
2.385017	0.1	1.015484
2.386683	0.1	1.008570
2.388350	0.1	1.004338
2.390017	0.1	1.003027
2.391683	0.1	1.003265
2.393350	0.1	1.003087
2.395017	0.1	1.001239
2.396683	0.1	0.997543
2.398350	0.1	0.992537
2.400017	0.1	0.986993
2.401683	0.1	0.982285
2.403350	0.1	0.979066
2.405017	0.1	0.977516
2.406683	0.1	0.977874
2.408350	0.1	0.979960
2.410017	0.1	0.982225
2.411683	0.1	0.982165
2.413350	0.1	0.977814
2.415017	0.1	0.969291
2.416683	0.1	0.958622
2.418350	0.1	0.948429
2.420017	0.1	0.941157
2.421683	0.1	0.938237
2.423350	0.1	0.939488
2.425017	0.1	0.943661
2.426683	0.1	0.948548
2.428350	0.1	0.950992
2.430017	0.1	0.948668
2.431683	0.1	0.942171
2.433350	0.1	0.934243
2.435017	0.1	0.926733
2.436683	0.1	0.919700
2.438350	0.1	0.913322
2.440017	0.1	0.908256
2.441683	0.1	0.904679
2.443350	0.1	0.901520
2.445017	0.1	0.897586
2.446683	0.1	0.893235
2.448350	0.1	0.888884
2.450017	0.1	0.884414
2.451683	0.1	0.880480
2.453350	0.1	0.878215
2.455017	0.1	0.878215
2.456683	0.1	0.880301
2.458350	0.1	0.883341
2.460017	0.1	0.884473
2.461683	0.1	0.880659
2.463350	0.1	0.872076
2.465017	0.1	0.861824
2.466683	0.1	0.853002
2.468350	0.1	0.846744
2.470017	0.1	0.842035
2.471683	0.1	0.837922
2.473350	0.1	0.834465
2.475017	0.1	0.832558
2.476683	0.1	0.832975
2.478350	0.1	0.836194
2.480017	0.1	0.841856
2.481683	0.1	0.847101
2.483350	0.1	0.848174
2.485017	0.1	0.843942
2.486683	0.1	0.836730
2.488350	0.1	0.829637
2.490017	0.1	0.823975
2.491683	0.1	0.819624
2.493350	0.1	0.816643
2.495017	0.1	0.816047
2.496683	0.1	0.818133
2.498350	0.1	0.821292
2.500017	0.1	0.823140
2.501683	0.1	0.822365
2.503350	0.1	0.819087
2.505017	0.1	0.814140
2.506683	0.1	0.808716
2.508350	0.1	0.803649
2.510017	0.1	0.798643
2.511683	0.1	0.792027
2.513350	0.1	0.783443
2.515017	0.1	0.774384
2.516683	0.1	0.767529
2.518350	0.1	0.764608
2.520017	0.1	0.765562
2.521683	0.1	0.768840
2.523350	0.1	0.772595
2.525017	0.1	0.775754
2.526683	0.1	0.778258
2.528350	0.1	0.780106
2.530017	0.1	0.781000
2.531683	0.1	0.779986
2.533350	0.1	0.775874
2.535017	0.1	0.769019
2.536683	0.1	0.761092
2.538350	0.1	0.754416
2.540017	0.1	0.750959
2.541683	0.1	0.750601
2.543350	0.1	0.751317
2.545017	0.1	0.751495
2.546683	0.1	0.751197
2.548350	0.1	0.751853
2.550017	0.1	0.754595
2.551683	0.1	0.759006
2.553350	0.1	0.763178
2.555017	0.1	0.765026
2.556683	0.1	0.764072
2.558350	0.1	0.761271
2.560017	0.1	0.757277
2.561683	0.1	0.752151
2.563350	0.1	0.746369
2.565017	0.1	0.741005
2.566683	0.1	0.737190
2.568350	0.1	0.735879
2.570017	0.1	0.737846
2.571683	0.1	0.742316
2.573350	0.1	0.746727
2.575017	0.1	0.748098
2.576683	0.1	0.746071
2.578350	0.1	0.742257
2.580017	0.1	0.737190
2.581683	0.1	0.730634
2.583350	0.1	0.723183
2.585017	0.1	0.716627
2.586683	0.1	0.712633
2.588350	0.1	0.712037
2.590017	0.1	0.714481
2.591683	0.1	0.717878
2.593350	0.1	0.719428
2.595017	0.1	0.718176
2.596683	0.1	0.715792
2.598350	0.1	0.713885
2.600017	0.1	0.711858
2.601683	0.1	0.708640
2.603350	0.1	0.704885
2.605017	0.1	0.701785
2.606683	0.1	0.699401
2.608350	0.1	0.696063
2.610017	0.1	0.690699
2.611683	0.1	0.684083
2.613350	0.1	0.679135
2.615017	0.1	0.678480
2.616683	0.1	0.681758
2.618350	0.1	0.685930
2.620017	0.1	0.687540
2.621683	0.1	0.686169
2.623350	0.1	0.684798
2.625017	0.1	0.686407
2.626683	0.1	0.690877
2.628350	0.1	0.695646
2.630017	0.1	0.698209
2.631683	0.1	0.697970
2.633350	0.1	0.694394
2.635017	0.1	0.686646
2.636683	0.1	0.675976
2.638350	0.1	0.665665
2.640017	0.1	0.658929
2.641683	0.1	0.657082
2.643350	0.1	0.659108
2.645017	0.1	0.662088
2.646683	0.1	0.662863
2.648350	0.1	0.659883
2.650017	0.1	0.654638
2.651683	0.1	0.650227
2.653350	0.1	0.648975
2.655017	0.1	0.650704
2.656683	0.1	0.653088
2.658350	0.1	0.654161
2.660017	0.1	0.654161
2.661683	0.1	0.654399
2.663350	0.1	0.654817
2.665017	0.1	0.653803
2.666683	0.1	0.649929
2.668350	0.1	0.644386
2.670017	0.1	0.639677
2.671683	0.1	0.637949
2.673350	0.1	0.639260
2.675017	0.1	0.641525
2.676683	0.1	0.642538
2.678350	0.1	0.641704
2.680017	0.1	0.640392
2.681683	0.1	0.640154
2.683350	0.1	0.641227
2.685017	0.1	0.642657
2.686683	0.1	0.643790
2.688350	0.1	0.644684
2.690017	0.1	0.645101
2.691683	0.1	0.644147
2.693350	0.1	0.641048
2.695017	0.1	0.636101
2.696683	0.1	0.631213
2.698350	0.1	0.629187
2.700017	0.1	0.631511
2.701683	0.1	0.637174
2.703350	0.1	0.643194
2.705017	0.1	0.645876
2.706683	0.1	0.643671
2.708350	0.1	0.638008
2.710017	0.1	0.631034
2.711683	0.1	0.623763
2.713350	0.1	0.616252
2.715017	0.1	0.608861
2.716683	0.1	0.602424
2.718350	0.1	0.598550
2.720017	0.1	0.598192
2.721683	0.1	0.599980
2.723350	0.1	0.601471
2.725017	0.1	0.602007
2.726683	0.1	0.602365
2.728350	0.1	0.603020
2.730017	0.1	0.604212
2.731683	0.1	0.605941
2.733350	0.1	0.607550
2.735017	0.1	0.608206
2.736683	0.1	0.607610
2.738350	0.1	0.605762
2.740017	0.1	0.603378
2.741683	0.1	0.601590
2.743350	0.1	0.600576
2.745017	0.1	0.599146
2.746683	0.1	0.596523
2.748350	0.1	0.593245
2.750017	0.1	0.591040
2.751683	0.1	0.590920
2.753350	0.1	0.592351
2.755017	0.1	0.594318
2.756683	0.1	0.596106
2.758350	0.1	0.596464
2.760017	0.1	0.594199
2.761683	0.1	0.589430
2.763350	0.1	0.583887
2.765017	0.1	0.580549
2.766683	0.1	0.581980
2.768350	0.1	0.587940
2.770017	0.1	0.595987
2.771683	0.1	0.603318
2.773350	0.1	0.608623
2.775017	0.1	0.611484
2.776683	0.1	0.611723
2.778350	0.1	0.609279
2.780017	0.1	0.604749
2.781683	0.1	0.599027
2.783350	0.1	0.593007
2.785017	0.1	0.587344
2.786683	0.1	0.582635
2.788350	0.1	0.579894
2.790017	0.1	0.580072
2.791683	0.1	0.582278
2.793350	0.1	0.583947
2.795017	0.1	0.582755
2.796683	0.1	0.578105
2.798350	0.1	0.571489
2.800017	0.1	0.565350
2.801683	0.1	0.561118
2.803350	0.1	0.559449
2.805017	0.1	0.560164
2.806683	0.1	0.561714
2.808350	0.1	0.562549
2.810017	0.1	0.562966
2.811683	0.1	0.564337
2.813350	0.1	0.567317
2.815017	0.1	0.572503
2.816683	0.1	0.579655
2.818350	0.1	0.587463
2.820017	0.1	0.593960
2.821683	0.1	0.597477
2.823350	0.1	0.596881
2.825017	0.1	0.592709
2.826683	0.1	0.587940
2.828350	0.1	0.585079
2.830017	0.1	0.584602
2.831683	0.1	0.585377
2.833350	0.1	0.586391
2.835017	0.1	0.587642
2.836683	0.1	0.590324
2.838350	0.1	0.594378
2.840017	0.1	0.597835
2.841683	0.1	0.598848
2.843350	0.1	0.597417
2.845017	0.1	0.595033
2.846683	0.1	0.593483
2.848350	0.1	0.593841
2.850017	0.1	0.595570
2.851683	0.1	0.597358
2.853350	0.1	0.598669
2.855017	0.1	0.600040
2.856683	0.1	0.602126
2.858350	0.1	0.604034
2.860017	0.1	0.604451
2.861683	0.1	0.603378
2.863350	0.1	0.601530
2.865017	0.1	0.599265
2.866683	0.1	0.597179
2.868350	0.1	0.595570
2.870017	0.1	0.594676
2.871683	0.1	0.595391
2.873350	0.1	0.598311
2.875017	0.1	0.602901
2.876683	0.1	0.607848
2.878350	0.1	0.611901
2.880017	0.1	0.614584
2.881683	0.1	0.616193
2.883350	0.1	0.617445
2.885017	0.1	0.618517
2.886683	0.1	0.619054
2.888350	0.1	0.619650
2.890017	0.1	0.621259
2.891683	0.1	0.624180
2.893350	0.1	0.628650
2.895017	0.1	0.634968
2.896683	0.1	0.641882
2.898350	0.1	0.646591
2.900017	0.1	0.647485
2.901683	0.1	0.644982
2.903350	0.1	0.640333
2.905017	0.1	0.635028
2.906683	0.1	0.630915
2.908350	0.1	0.629306
2.910017	0.1	0.630200
2.911683	0.1	0.632823
2.913350	0.1	0.635564
2.915017	0.1	0.636339
2.916683	0.1	0.634372
2.918350	0.1	0.631094
2.920017	0.1	0.629067
2.921683	0.1	0.629902
2.923350	0.1	0.632286
2.925017	0.1	0.633955
2.926683	0.1	0.634015
2.928350	0.1	0.632942
2.930017	0.1	0.630915
2.931683	0.1	0.628233
2.933350	0.1	0.626206
2.935017	0.1	0.625372
2.936683	0.1	0.625432
2.938350	0.1	0.625849
2.940017	0.1	0.626445
2.941683	0.1	0.626922
2.943350	0.1	0.627041
2.945017	0.1	0.626385
2.946683	0.1	0.624001
2.948350	0.1	0.620186
2.950017	0.1	0.617206
2.951683	0.1	0.617385
2.953350	0.1	0.620723
2.955017	0.1	0.626087
2.956683	0.1	0.633121
2.958350	0.1	0.641465
2.960017	0.1	0.648737
2.961683	0.1	0.652373
2.963350	0.1	0.651956
2.965017	0.1	0.648677
2.966683	0.1	0.643313
2.968350	0.1	0.636339
2.970017	0.1	0.628591
2.971683	0.1	0.620961
2.973350	0.1	0.614405
2.975017	0.1	0.610828
2.976683	0.1	0.611961
2.978350	0.1	0.617981
2.980017	0.1	0.626326
2.981683	0.1	0.633657
2.983350	0.1	0.637889
2.985017	0.1	0.639021
2.986683	0.1	0.637591
2.988350	0.1	0.634134
2.990017	0.1	0.629664
2.991683	0.1	0.625968
2.993350	0.1	0.624418
2.995017	0.1	0.624895
2.996683	0.1	0.625908
2.998350	0.1	0.625551
3.000017	0.1	0.623703
3.001683	0.1	0.621557
3.003350	0.1	0.619829
3.005017	0.1	0.618458
3.006683	0.1	0.617266
3.008350	0.1	0.615835
3.010017	0.1	0.614226
3.011683	0.1	0.612676
3.013350	0.1	0.610411
3.015017	0.1	0.606716
3.016683	0.1	0.602961
3.018350	0.1	0.601649
3.020017	0.1	0.603437
3.021683	0.1	0.605822
3.023350	0.1	0.605881
3.025017	0.1	0.602782
3.026683	0.1	0.598490
3.028350	0.1	0.595391
3.030017	0.1	0.594199
3.031683	0.1	0.594080
3.033350	0.1	0.594378
3.035017	0.1	0.595093
3.036683	0.1	0.596166
3.038350	0.1	0.596345
3.040017	0.1	0.594378
3.041683	0.1	0.589907
3.043350	0.1	0.584424
3.045017	0.1	0.580490
3.046683	0.1	0.579536
3.048350	0.1	0.581503
3.050017	0.1	0.585556
3.051683	0.1	0.590682
3.053350	0.1	0.595629
3.055017	0.1	0.599623
3.056683	0.1	0.602722
3.058350	0.1	0.604689
3.060017	0.1	0.604153
3.061683	0.1	0.600457
3.063350	0.1	0.594974
3.065017	0.1	0.589430
3.066683	0.1	0.583887
3.068350	0.1	0.578165
3.070017	0.1	0.573695
3.071683	0.1	0.572562
3.073350	0.1	0.574768
3.075017	0.1	0.578105
3.076683	0.1	0.580370
3.078350	0.1	0.581205
3.080017	0.1	0.581086
3.081683	0.1	0.581086
3.083350	0.1	0.581324
3.085017	0.1	0.580728
3.086683	0.1	0.578463
3.088350	0.1	0.575423
3.090017	0.1	0.573993
3.091683	0.1	0.575185
3.093350	0.1	0.577867
3.095017	0.1	0.580609
3.096683	0.1	0.583231
3.098350	0.1	0.586212
3.100017	0.1	0.589848
3.101683	0.1	0.593245
3.103350	0.1	0.593841
3.105017	0.1	0.589788
3.106683	0.1	0.581861
3.108350	0.1	0.573576
3.110017	0.1	0.568450
3.111683	0.1	0.567079
3.113350	0.1	0.567198
3.115017	0.1	0.565887
3.116683	0.1	0.562727
3.118350	0.1	0.559270
3.120017	0.1	0.556827
3.121683	0.1	0.555456
3.123350	0.1	0.555337
3.125017	0.1	0.557125
3.126683	0.1	0.560761
3.128350	0.1	0.564933
3.130017	0.1	0.568152
3.131683	0.1	0.569463
3.133350	0.1	0.568867
3.135017	0.1	0.567019
3.136683	0.1	0.564337
3.138350	0.1	0.560522
3.140017	0.1	0.555754
3.141683	0.1	0.550330
3.143350	0.1	0.544131
3.145017	0.1	0.537872
3.146683	0.1	0.533283
3.148350	0.1	0.531137
3.150017	0.1	0.530124
3.151683	0.1	0.528336
3.153350	0.1	0.525534
3.155017	0.1	0.523090
3.156683	0.1	0.522316
3.158350	0.1	0.523984
3.160017	0.1	0.527620
3.161683	0.1	0.530660
3.163350	0.1	0.530064
3.165017	0.1	0.525415
3.166683	0.1	0.518680
3.168350	0.1	0.512183
3.170017	0.1	0.508189
3.171683	0.1	0.507712
3.173350	0.1	0.509501
3.175017	0.1	0.511169
3.176683	0.1	0.511825
3.178350	0.1	0.511587
3.180017	0.1	0.510633
3.181683	0.1	0.508428
3.183350	0.1	0.504911
3.185017	0.1	0.500083
3.186683	0.1	0.494719
3.188350	0.1	0.489473
3.190017	0.1	0.484645
3.191683	0.1	0.480890
3.193350	0.1	0.478864
3.195017	0.1	0.478208
3.196683	0.1	0.477731
3.198350	0.1	0.476480
3.200017	0.1	0.475228
3.201683	0.1	0.475526
3.203350	0.1	0.477970
3.205017	0.1	0.481904
3.206683	0.1	0.485718
3.208350	0.1	0.488102
3.210017	0.1	0.489295
3.211683	0.1	0.490308
3.213350	0.1	0.491321
3.215017	0.1	0.490665
3.216683	0.1	0.486672
3.218350	0.1	0.480294
3.220017	0.1	0.473857
3.221683	0.1	0.469089
3.223350	0.1	0.465691
3.225017	0.1	0.462234
3.226683	0.1	0.458539
3.228350	0.1	0.456154
3.230017	0.1	0.456929
3.231683	0.1	0.460506
3.233350	0.1	0.464857
3.235017	0.1	0.467837
3.236683	0.1	0.467777
3.238350	0.1	0.464261
3.240017	0.1	0.458121
3.241683	0.1	0.450790
3.243350	0.1	0.442922
3.245017	0.1	0.435114
3.246683	0.1	0.429153
3.248350	0.1	0.426650
3.250017	0.1	0.426948
3.251683	0.1	0.427604
3.253350	0.1	0.427723
3.255017	0.1	0.428021
3.256683	0.1	0.427604
3.258350	0.1	0.424683
3.260017	0.1	0.419259
3.261683	0.1	0.413537
3.263350	0.1	0.409603
3.265017	0.1	0.408113
3.266683	0.1	0.408649
3.268350	0.1	0.410676
3.270017	0.1	0.413060
3.271683	0.1	0.414372
3.273350	0.1	0.414073
3.275017	0.1	0.413179
3.276683	0.1	0.412822
3.278350	0.1	0.412643
3.280017	0.1	0.411332
3.281683	0.1	0.407994
3.283350	0.1	0.402868
3.285017	0.1	0.396788
3.286683	0.1	0.390649
3.288350	0.1	0.385046
3.290017	0.1	0.379682
3.291683	0.1	0.373900
3.293350	0.1	0.368059
3.295017	0.1	0.364125
3.296683	0.1	0.364482
3.298350	0.1	0.368893
3.300017	0.1	0.374079
3.301683	0.1	0.376940
3.303350	0.1	0.376880
3.305017	0.1	0.374973
3.306683	0.1	0.372410
3.308350	0.1	0.369012
3.310017	0.1	0.363827
3.311683	0.1	0.357151
3.313350	0.1	0.350773
3.315017	0.1	0.346661
3.316683	0.1	0.345647
3.318350	0.1	0.347734
3.320017	0.1	0.351965
3.321683	0.1	0.356495
3.323350	0.1	0.359595
3.325017	0.1	0.360668
3.326683	0.1	0.359654
3.328350	0.1	0.356674
3.330017	0.1	0.352621
3.331683	0.1	0.349104
3.333350	0.1	0.347614
3.335017	0.1	0.348330
3.336683	0.1	0.349462
3.338350	0.1	0.349045
3.340017	0.1	0.346720
3.341683	0.1	0.343382
3.343350	0.1	0.339985
3.345017	0.1	0.336587
3.346683	0.1	0.332952
3.348350	0.1	0.329077
3.350017	0.1	0.325322
3.351683	0.1	0.321746
3.353350	0.1	0.318110
3.355017	0.1	0.314951
3.356683	0.1	0.312924
3.358350	0.1	0.311434
3.360017	0.1	0.310004
3.361683	0.1	0.308573
3.363350	0.1	0.307143
3.365017	0.1	0.306010
3.366683	0.1	0.306845
3.368350	0.1	0.310779
3.370017	0.1	0.316203
3.371683	0.1	0.319123
3.373350	0.1	0.317097
3.375017	0.1	0.311196
3.376683	0.1	0.304401
3.378350	0.1	0.298917
3.380017	0.1	0.294805
3.381683	0.1	0.291288
3.383350	0.1	0.288188
3.385017	0.1	0.285089
3.386683	0.1	0.281096
3.388350	0.1	0.276148
3.390017	0.1	0.271857
3.391683	0.1	0.269830
3.393350	0.1	0.270426
3.395017	0.1	0.272870
3.396683	0.1	0.275970
3.398350	0.1	0.277877
3.400017	0.1	0.276864
3.401683	0.1	0.272691
3.403350	0.1	0.267565
3.405017	0.1	0.264406
3.406683	0.1	0.264168
3.408350	0.1	0.265956
3.410017	0.1	0.268519
3.411683	0.1	0.270903
3.413350	0.1	0.271738
3.415017	0.1	0.270009
3.416683	0.1	0.265956
3.418350	0.1	0.261784
3.420017	0.1	0.259876
3.421683	0.1	0.261307
3.423350	0.1	0.265479
3.425017	0.1	0.270844
3.426683	0.1	0.276446
3.428350	0.1	0.281692
3.430017	0.1	0.285506
3.431683	0.1	0.286520
3.433350	0.1	0.284791
3.435017	0.1	0.281334
3.436683	0.1	0.277817
3.438350	0.1	0.275970
3.440017	0.1	0.276983
3.441683	0.1	0.280201
3.443350	0.1	0.284672
3.445017	0.1	0.289619
3.446683	0.1	0.293434
3.448350	0.1	0.294626
3.450017	0.1	0.293314
3.451683	0.1	0.291109
3.453350	0.1	0.289619
3.455017	0.1	0.289083
3.456683	0.1	0.288725
3.458350	0.1	0.288427
3.460017	0.1	0.290036
3.461683	0.1	0.295758
3.463350	0.1	0.305831
3.465017	0.1	0.317991
3.466683	0.1	0.329912
3.468350	0.1	0.340164
3.470017	0.1	0.348628
3.471683	0.1	0.354528
3.473350	0.1	0.356734
3.475017	0.1	0.354886
3.476683	0.1	0.350654
3.478350	0.1	0.346720
3.480017	0.1	0.344217
3.481683	0.1	0.341535
3.483350	0.1	0.336647
3.485017	0.1	0.329793
3.486683	0.1	0.322640
3.488350	0.1	0.317276
3.490017	0.1	0.315249
3.491683	0.1	0.316978
3.493350	0.1	0.321627
3.495017	0.1	0.327349
3.496683	0.1	0.332594
3.498350	0.1	0.337124
3.500017	0.1	0.341177
3.501683	0.1	0.344098
3.503350	0.1	0.345707
3.505017	0.1	0.345469
3.506683	0.1	0.342548
3.508350	0.1	0.336885
3.510017	0.1	0.330508
3.511683	0.1	0.325143
3.513350	0.1	0.320137
3.515017	0.1	0.314534
3.516683	0.1	0.308871
3.518350	0.1	0.303924
3.520017	0.1	0.299335
3.521683	0.1	0.293255
3.523350	0.1	0.284791
3.525017	0.1	0.275373
3.526683	0.1	0.268042
3.528350	0.1	0.264585
3.530017	0.1	0.264049
3.531683	0.1	0.264168
3.533350	0.1	0.262737
3.535017	0.1	0.259042
3.536683	0.1	0.253677
3.538350	0.1	0.247657
3.540017	0.1	0.242174
3.541683	0.1	0.237823
3.543350	0.1	0.234485
3.545017	0.1	0.231504
3.546683	0.1	0.229299
3.548350	0.1	0.228763
3.550017	0.1	0.230134
3.551683	0.1	0.232697
3.553350	0.1	0.234723
3.555017	0.1	0.234425
3.556683	0.1	0.231147
3.558350	0.1	0.225484
3.560017	0.1	0.219524
3.561683	0.1	0.215769
3.563350	0.1	0.214458
3.565017	0.1	0.213861
3.566683	0.1	0.212431
3.568350	0.1	0.210583
3.570017	0.1	0.209570
3.571683	0.1	0.210464
3.573350	0.1	0.212610
3.575017	0.1	0.213504
3.576683	0.1	0.211239
3.578350	0.1	0.206530
3.580017	0.1	0.202358
3.581683	0.1	0.201464
3.583350	0.1	0.204027
3.585017	0.1	0.207901
3.586683	0.1	0.209808
3.588350	0.1	0.207484
3.590017	0.1	0.201464
3.591683	0.1	0.194430
3.593350	0.1	0.189126
3.595017	0.1	0.186384
3.596683	0.1	0.185609
3.598350	0.1	0.186026
3.600017	0.1	0.187337
3.601683	0.1	0.189602
3.603350	0.1	0.192344
3.605017	0.1	0.194550
3.606683	0.1	0.195861
3.608350	0.1	0.197172
3.610017	0.1	0.198960
3.611683	0.1	0.200510
3.613350	0.1	0.200152
3.615017	0.1	0.196934
3.616683	0.1	0.191450
3.618350	0.1	0.186384
3.620017	0.1	0.184119
3.621683	0.1	0.184476
3.623350	0.1	0.185251
3.625017	0.1	0.185251
3.626683	0.1	0.184953
3.628350	0.1	0.185728
3.630017	0.1	0.187814
3.631683	0.1	0.190258
3.633350	0.1	0.191927
3.635017	0.1	0.192881
3.636683	0.1	0.193715
3.638350	0.1	0.194430
3.640017	0.1	0.194848
3.641683	0.1	0.195384
3.643350	0.1	0.196934
3.645017	0.1	0.199258
3.646683	0.1	0.200450
3.648350	0.1	0.198305
3.650017	0.1	0.193059
3.651683	0.1	0.187159
3.653350	0.1	0.182569
3.655017	0.1	0.179231
3.656683	0.1	0.177383
3.658350	0.1	0.178099
3.660017	0.1	0.181377
3.661683	0.1	0.185907
3.663350	0.1	0.190556
3.665017	0.1	0.193596
3.666683	0.1	0.192940
3.668350	0.1	0.188053
3.670017	0.1	0.181079
3.671683	0.1	0.175118
3.673350	0.1	0.171602
3.675017	0.1	0.170290
3.676683	0.1	0.171483
3.678350	0.1	0.175178
3.680017	0.1	0.179768
3.681683	0.1	0.182748
3.683350	0.1	0.183165
3.685017	0.1	0.181735
3.686683	0.1	0.179470
3.688350	0.1	0.177622
3.690017	0.1	0.177681
3.691683	0.1	0.179946
3.693350	0.1	0.183284
3.695017	0.1	0.186622
3.696683	0.1	0.189304
3.698350	0.1	0.190675
3.700017	0.1	0.190496
3.701683	0.1	0.189245
3.703350	0.1	0.187337
3.705017	0.1	0.185251
3.706683	0.1	0.182688
3.708350	0.1	0.179052
3.710017	0.1	0.174701
3.711683	0.1	0.171363
3.713350	0.1	0.170469
3.715017	0.1	0.171483
3.716683	0.1	0.172555
3.718350	0.1	0.172615
3.720017	0.1	0.172257
3.721683	0.1	0.172317
3.723350	0.1	0.172377
3.725017	0.1	0.171661
3.726683	0.1	0.170410
3.728350	0.1	0.169814
3.730017	0.1	0.170887
3.731683	0.1	0.173807
3.733350	0.1	0.178337
3.735017	0.1	0.183046
3.736683	0.1	0.186384
3.738350	0.1	0.187993
3.740017	0.1	0.189126
3.741683	0.1	0.191271
3.743350	0.1	0.194073
3.745017	0.1	0.195444
3.746683	0.1	0.193954
3.748350	0.1	0.190675
3.750017	0.1	0.187576
3.751683	0.1	0.186026
3.753350	0.1	0.185728
3.755017	0.1	0.185847
3.756683	0.1	0.185788
3.758350	0.1	0.185311
3.760017	0.1	0.184536
3.761683	0.1	0.183463
3.763350	0.1	0.182509
3.765017	0.1	0.182450
3.766683	0.1	0.184059
3.768350	0.1	0.186741
3.770017	0.1	0.188410
3.771683	0.1	0.186980
3.773350	0.1	0.183046
3.775017	0.1	0.178874
3.776683	0.1	0.176311
3.778350	0.1	0.175953
3.780017	0.1	0.178099
3.781683	0.1	0.183463
3.783350	0.1	0.191987
3.785017	0.1	0.201762
3.786683	0.1	0.209749
3.788350	0.1	0.213444
3.790017	0.1	0.212669
3.791683	0.1	0.210464
3.793350	0.1	0.209808
3.795017	0.1	0.211000
3.796683	0.1	0.211954
3.798350	0.1	0.210822
3.800017	0.1	0.206769
3.801683	0.1	0.200510
3.803350	0.1	0.194371
3.805017	0.1	0.191331
3.806683	0.1	0.192225
3.808350	0.1	0.195205
3.810017	0.1	0.197947
3.811683	0.1	0.199556
3.813350	0.1	0.200748
3.815017	0.1	0.202954
3.816683	0.1	0.206471
3.818350	0.1	0.209808
3.820017	0.1	0.211179
3.821683	0.1	0.210166
3.823350	0.1	0.207365
3.825017	0.1	0.203669
3.826683	0.1	0.199854
3.828350	0.1	0.196159
3.830017	0.1	0.192404
3.831683	0.1	0.189006
3.833350	0.1	0.187695
3.835017	0.1	0.189900
3.836683	0.1	0.195146
3.838350	0.1	0.201583
3.840017	0.1	0.207365
3.841683	0.1	0.211298
3.843350	0.1	0.212491
3.845017	0.1	0.210285
3.846683	0.1	0.204742
3.848350	0.1	0.196874
3.850017	0.1	0.189245
3.851683	0.1	0.185192
3.853350	0.1	0.186265
3.855017	0.1	0.191331
3.856683	0.1	0.196874
3.858350	0.1	0.198662
3.860017	0.1	0.194907
3.861683	0.1	0.187695
3.863350	0.1	0.181317
3.865017	0.1	0.178278
3.866683	0.1	0.177741
3.868350	0.1	0.177026
3.870017	0.1	0.174284
3.871683	0.1	0.170648
3.873350	0.1	0.168264
3.875017	0.1	0.168443
3.876683	0.1	0.170887
3.878350	0.1	0.174224
3.880017	0.1	0.176966
3.881683	0.1	0.178397
3.883350	0.1	0.178337
3.885017	0.1	0.177085
3.886683	0.1	0.175238
3.888350	0.1	0.172734
3.890017	0.1	0.169039
3.891683	0.1	0.164747
3.893350	0.1	0.162065
3.895017	0.1	0.162542
3.896683	0.1	0.165105
3.898350	0.1	0.166833
3.900017	0.1	0.165999
3.901683	0.1	0.163198
3.903350	0.1	0.160694
3.905017	0.1	0.159442
3.906683	0.1	0.158072
3.908350	0.1	0.154674
3.910017	0.1	0.150681
3.911683	0.1	0.149250
3.913350	0.1	0.151575
3.915017	0.1	0.155270
3.916683	0.1	0.157177
3.918350	0.1	0.156701
3.920017	0.1	0.155747
3.921683	0.1	0.156760
3.923350	0.1	0.160873
3.925017	0.1	0.166476
3.926683	0.1	0.170112
3.928350	0.1	0.169635
3.930017	0.1	0.165463
3.931683	0.1	0.159144
3.933350	0.1	0.151694
3.935017	0.1	0.143886
3.936683	0.1	0.137329
3.938350	0.1	0.134647
3.940017	0.1	0.136912
3.941683	0.1	0.143170
3.943350	0.1	0.151873
3.945017	0.1	0.161290
3.946683	0.1	0.169039
3.948350	0.1	0.173271
3.950017	0.1	0.173926
3.951683	0.1	0.172138
3.953350	0.1	0.168026
3.955017	0.1	0.161588
3.956683	0.1	0.154316
3.958350	0.1	0.148177
3.960017	0.1	0.144303
3.961683	0.1	0.142574
3.963350	0.1	0.142455
3.965017	0.1	0.143409
3.966683	0.1	0.145555
3.968350	0.1	0.148535
3.970017	0.1	0.150859
3.971683	0.1	0.151277
3.973350	0.1	0.150740
3.975017	0.1	0.150859
3.976683	0.1	0.152111
3.978350	0.1	0.153184
3.980017	0.1	0.152230
3.981683	0.1	0.148416
3.983350	0.1	0.142038
3.985017	0.1	0.134766
3.986683	0.1	0.129044
3.988350	0.1	0.126481
3.990017	0.1	0.126660
3.991683	0.1	0.127792
3.993350	0.1	0.128329
3.995017	0.1	0.128210
3.996683	0.1	0.129104
3.998350	0.1	0.131845
4.000017	0.1	0.135303
4.001683	0.1	0.137687
4.003350	0.1	0.138223
4.005017	0.1	0.137746
4.006683	0.1	0.137329
4.008350	0.1	0.136912
4.010017	0.1	0.135362
4.011683	0.1	0.131726
4.013350	0.1	0.126183
4.015017	0.1	0.119686
4.016683	0.1	0.112712
4.018350	0.1	0.105381
4.020017	0.1	0.099242
4.021683	0.1	0.096917
4.023350	0.1	0.099480
4.025017	0.1	0.104785
4.026683	0.1	0.109375
4.028350	0.1	0.111640
4.030017	0.1	0.112832
4.031683	0.1	0.114977
4.033350	0.1	0.118434
4.035017	0.1	0.122070
4.036683	0.1	0.124633
4.038350	0.1	0.126064
4.040017	0.1	0.127316
4.041683	0.1	0.129044
4.043350	0.1	0.130296
4.045017	0.1	0.129879
4.046683	0.1	0.128031
4.048350	0.1	0.125885
4.050017	0.1	0.123680
4.051683	0.1	0.121474
4.053350	0.1	0.120580
4.055017	0.1	0.122368
4.056683	0.1	0.125945
4.058350	0.1	0.127792
4.060017	0.1	0.123799
4.061683	0.1	0.112891
4.063350	0.1	0.098109
4.065017	0.1	0.084400
4.066683	0.1	0.075340
4.068350	0.1	0.072837
4.070017	0.1	0.077307
4.071683	0.1	0.087798
4.073350	0.1	0.101566
4.075017	0.1	0.115037
4.076683	0.1	0.125408
4.078350	0.1	0.131965
4.080017	0.1	0.135779
4.081683	0.1	0.137150
4.083350	0.1	0.135183
4.085017	0.1	0.128984
4.086683	0.1	0.119805
4.088350	0.1	0.110805
4.090017	0.1	0.105202
4.091683	0.1	0.104070
4.093350	0.1	0.106215
4.095017	0.1	0.109375
4.096683	0.1	0.112116
4.098350	0.1	0.114083
4.100017	0.1	0.115335
4.101683	0.1	0.115097
4.103350	0.1	0.112951
4.105017	0.1	0.110626
4.106683	0.1	0.111163
4.108350	0.1	0.114918
4.110017	0.1	0.119627
4.111683	0.1	0.122964
4.113350	0.1	0.124872
4.115017	0.1	0.126302
4.116683	0.1	0.127435
4.118350	0.1	0.127554
4.120017	0.1	0.126243
4.121683	0.1	0.123978
4.123350	0.1	0.121713
4.125017	0.1	0.119925
4.126683	0.1	0.118792
4.128350	0.1	0.118494
4.130017	0.1	0.118971
4.131683	0.1	0.118852
4.133350	0.1	0.116169
4.135017	0.1	0.110865
4.136683	0.1	0.105560
4.138350	0.1	0.102222
4.140017	0.1	0.100672
4.141683	0.1	0.099540
4.143350	0.1	0.097990
4.145017	0.1	0.096023
4.146683	0.1	0.093937
4.148350	0.1	0.092149
4.150017	0.1	0.091374
4.151683	0.1	0.092447
4.153350	0.1	0.095367
4.155017	0.1	0.099540
4.156683	0.1	0.103831
4.158350	0.1	0.106812
4.160017	0.1	0.107586
4.161683	0.1	0.106215
4.163350	0.1	0.103772
4.165017	0.1	0.101864
4.166683	0.1	0.100970
4.168350	0.1	0.100434
4.170017	0.1	0.099540
4.171683	0.1	0.098586
4.173350	0.1	0.097752
4.175017	0.1	0.096917
4.176683	0.1	0.095129
4.178350	0.1	0.091672
4.180017	0.1	0.087440
4.181683	0.1	0.084937
4.183350	0.1	0.086010
4.185017	0.1	0.089884
4.186683	0.1	0.094533
4.188350	0.1	0.097871
4.190017	0.1	0.098586
4.191683	0.1	0.096262
4.193350	0.1	0.091612
4.195017	0.1	0.085890
4.196683	0.1	0.080645
4.198350	0.1	0.077069
4.200017	0.1	0.075638
4.201683	0.1	0.076234
4.203350	0.1	0.078738
4.205017	0.1	0.082314
4.206683	0.1	0.085831
4.208350	0.1	0.088155
4.210017	0.1	0.088811
4.211683	0.1	0.087798
4.213350	0.1	0.085592
4.215017	0.1	0.083566
4.216683	0.1	0.082672
4.218350	0.1	0.082552
4.220017	0.1	0.082135
4.221683	0.1	0.081539
4.223350	0.1	0.081837
4.225017	0.1	0.083625
4.226683	0.1	0.085711
4.228350	0.1	0.086248
4.230017	0.1	0.084162
4.231683	0.1	0.079751
4.233350	0.1	0.074506
4.235017	0.1	0.070393
4.236683	0.1	0.068367
4.238350	0.1	0.068247
4.240017	0.1	0.069380
4.241683	0.1	0.070810
4.243350	0.1	0.071645
4.245017	0.1	0.071228
4.246683	0.1	0.070095
4.248350	0.1	0.069916
4.250017	0.1	0.071347
4.251683	0.1	0.073195
4.253350	0.1	0.073552
4.255017	0.1	0.071108
4.256683	0.1	0.066698
4.258350	0.1	0.062764
4.260017	0.1	0.061750
4.261683	0.1	0.064135
4.263350	0.1	0.068843
4.265017	0.1	0.074029
4.266683	0.1	0.078022
4.268350	0.1	0.080049
4.270017	0.1	0.079989
4.271683	0.1	0.078857
4.273350	0.1	0.078738
4.275017	0.1	0.080764
4.276683	0.1	0.083983
4.278350	0.1	0.086725
4.280017	0.1	0.088573
4.281683	0.1	0.090063
4.283350	0.1	0.091136
4.285017	0.1	0.092149
4.286683	0.1	0.093699
4.288350	0.1	0.095606
4.290017	0.1	0.096977
4.291683	0.1	0.097036
4.293350	0.1	0.095606
4.295017	0.1	0.093162
4.296683	0.1	0.090182
4.298350	0.1	0.087082
4.300017	0.1	0.083923
4.301683	0.1	0.080526
4.303350	0.1	0.076652
4.305017	0.1	0.072062
4.306683	0.1	0.067174
4.308350	0.1	0.063181
4.310017	0.1	0.061452
4.311683	0.1	0.062466
4.313350	0.1	0.065804
4.315017	0.1	0.070751
4.316683	0.1	0.076652
4.318350	0.1	0.082314
4.320017	0.1	0.086010
4.321683	0.1	0.087261
4.323350	0.1	0.087440
4.325017	0.1	0.088155
4.326683	0.1	0.089169
4.328350	0.1	0.089884
4.330017	0.1	0.091374
4.331683	0.1	0.094652
4.333350	0.1	0.099123
4.335017	0.1	0.102937
4.336683	0.1	0.104308
4.338350	0.1	0.102460
4.340017	0.1	0.098467
4.341683	0.1	0.094891
4.343350	0.1	0.094295
4.345017	0.1	0.097036
4.346683	0.1	0.101447
4.348350	0.1	0.105262
4.350017	0.1	0.107944
4.351683	0.1	0.110090
4.353350	0.1	0.112355
4.355017	0.1	0.114560
4.356683	0.1	0.116467
4.358350	0.1	0.118852
4.360017	0.1	0.122309
4.361683	0.1	0.125527
4.363350	0.1	0.126064
4.365017	0.1	0.122666
4.366683	0.1	0.116766
4.368350	0.1	0.111461
4.370017	0.1	0.108898
4.371683	0.1	0.109792
4.373350	0.1	0.112653
4.375017	0.1	0.115156
4.376683	0.1	0.116348
4.378350	0.1	0.116467
4.380017	0.1	0.115514
4.381683	0.1	0.113130
4.383350	0.1	0.110269
4.385017	0.1	0.109136
4.386683	0.1	0.111341
4.388350	0.1	0.115812
4.390017	0.1	0.120521
4.391683	0.1	0.124216
4.393350	0.1	0.126660
4.395017	0.1	0.127435
4.396683	0.1	0.126779
4.398350	0.1	0.126362
4.400017	0.1	0.128150
4.401683	0.1	0.133038
4.403350	0.1	0.140250
4.405017	0.1	0.147998
4.406683	0.1	0.154972
4.408350	0.1	0.159979
4.410017	0.1	0.162005
4.411683	0.1	0.160813
4.413350	0.1	0.158012
4.415017	0.1	0.156045
4.416683	0.1	0.156939
4.418350	0.1	0.160396
4.420017	0.1	0.163913
4.421683	0.1	0.165463
4.423350	0.1	0.165284
4.425017	0.1	0.164807
4.426683	0.1	0.164390
4.428350	0.1	0.163317
4.430017	0.1	0.161171
4.431683	0.1	0.159085
4.433350	0.1	0.159144
4.435017	0.1	0.161588
4.436683	0.1	0.164747
4.438350	0.1	0.168026
4.440017	0.1	0.171959
4.441683	0.1	0.176013
4.443350	0.1	0.178099
4.445017	0.1	0.175774
4.446683	0.1	0.168443
4.448350	0.1	0.157714
4.450017	0.1	0.147641
4.451683	0.1	0.142515
4.453350	0.1	0.144005
4.455017	0.1	0.150740
4.456683	0.1	0.159562
4.458350	0.1	0.167131
4.460017	0.1	0.170469
4.461683	0.1	0.167847
4.463350	0.1	0.159740
4.465017	0.1	0.148773
4.466683	0.1	0.138164
4.468350	0.1	0.131369
4.470017	0.1	0.130832
4.471683	0.1	0.135660
4.473350	0.1	0.141621
4.475017	0.1	0.144899
4.476683	0.1	0.145078
4.478350	0.1	0.144243
4.480017	0.1	0.144184
4.481683	0.1	0.145137
4.483350	0.1	0.146389
4.485017	0.1	0.147343
4.486683	0.1	0.147700
4.488350	0.1	0.147700
4.490017	0.1	0.148654
4.491683	0.1	0.151277
4.493350	0.1	0.154793
4.495017	0.1	0.157416
4.496683	0.1	0.158012
4.498350	0.1	0.155866
4.500017	0.1	0.151575
4.501683	0.1	0.147283
4.503350	0.1	0.145018
4.505017	0.1	0.144959
4.506683	0.1	0.146508
4.508350	0.1	0.149190
4.510017	0.1	0.152051
4.511683	0.1	0.153780
4.513350	0.1	0.153422
4.515017	0.1	0.150502
4.516683	0.1	0.145614
4.518350	0.1	0.140727
4.520017	0.1	0.138044
4.521683	0.1	0.138521
4.523350	0.1	0.140965
4.525017	0.1	0.143051
4.526683	0.1	0.143111
4.528350	0.1	0.141621
4.530017	0.1	0.140190
4.531683	0.1	0.139594
4.533350	0.1	0.139415
4.535017	0.1	0.139236
4.536683	0.1	0.139475
4.538350	0.1	0.140369
4.540017	0.1	0.141203
4.541683	0.1	0.140905
4.543350	0.1	0.139356
4.545017	0.1	0.137031
4.546683	0.1	0.134289
4.548350	0.1	0.131667
4.550017	0.1	0.130415
4.551683	0.1	0.131726
4.553350	0.1	0.135303
4.555017	0.1	0.139654
4.556683	0.1	0.143945
4.558350	0.1	0.148058
4.560017	0.1	0.151455
4.561683	0.1	0.153601
4.563350	0.1	0.154376
4.565017	0.1	0.153542
4.566683	0.1	0.150561
4.568350	0.1	0.146031
4.570017	0.1	0.142157
4.571683	0.1	0.140607
4.573350	0.1	0.141382
4.575017	0.1	0.143051
4.576683	0.1	0.144064
4.578350	0.1	0.143111
4.580017	0.1	0.139713
4.581683	0.1	0.134289
4.583350	0.1	0.127554
4.585017	0.1	0.120997
4.586683	0.1	0.117064
4.588350	0.1	0.118196
4.590017	0.1	0.123739
4.591683	0.1	0.129819
4.593350	0.1	0.133157
4.595017	0.1	0.133634
4.596683	0.1	0.132918
4.598350	0.1	0.132740
4.600017	0.1	0.133634
4.601683	0.1	0.134885
4.603350	0.1	0.136554
4.605017	0.1	0.139356
4.606683	0.1	0.143051
4.608350	0.1	0.145912
4.610017	0.1	0.146091
4.611683	0.1	0.143230
4.613350	0.1	0.137985
4.615017	0.1	0.132203
4.616683	0.1	0.127673
4.618350	0.1	0.124872
4.620017	0.1	0.122309
4.621683	0.1	0.119269
4.623350	0.1	0.117242
4.625017	0.1	0.118196
4.626683	0.1	0.122666
4.628350	0.1	0.129342
4.630017	0.1	0.136018
4.631683	0.1	0.141084
4.633350	0.1	0.144541
4.635017	0.1	0.146747
4.636683	0.1	0.147402
4.638350	0.1	0.146568
4.640017	0.1	0.145316
4.641683	0.1	0.144124
4.643350	0.1	0.142634
4.645017	0.1	0.140309
4.646683	0.1	0.136971
4.648350	0.1	0.132144
4.650017	0.1	0.125289
4.651683	0.1	0.116467
4.653350	0.1	0.107586
4.655017	0.1	0.101805
4.656683	0.1	0.101089
4.658350	0.1	0.104666
4.660017	0.1	0.110030
4.661683	0.1	0.115395
4.663350	0.1	0.120342
4.665017	0.1	0.125289
4.666683	0.1	0.129819
4.668350	0.1	0.132084
4.670017	0.1	0.130594
4.671683	0.1	0.126243
4.673350	0.1	0.121653
4.675017	0.1	0.119627
4.676683	0.1	0.121713
4.678350	0.1	0.127614
4.680017	0.1	0.134885
4.681683	0.1	0.140607
4.683350	0.1	0.143588
4.685017	0.1	0.145197
4.686683	0.1	0.147462
4.688350	0.1	0.150561
4.690017	0.1	0.153005
4.691683	0.1	0.152826
4.693350	0.1	0.149667
4.695017	0.1	0.144839
4.696683	0.1	0.141084
4.698350	0.1	0.139356
4.700017	0.1	0.138342
4.701683	0.1	0.136614
4.703350	0.1	0.133812
4.705017	0.1	0.130177
4.706683	0.1	0.125706
4.708350	0.1	0.120938
4.710017	0.1	0.117064
4.711683	0.1	0.115275
4.713350	0.1	0.116766
4.715017	0.1	0.121772
4.716683	0.1	0.128329
4.718350	0.1	0.133097
4.720017	0.1	0.134468
4.721683	0.1	0.134051
4.723350	0.1	0.134349
4.725017	0.1	0.136554
4.726683	0.1	0.140309
4.728350	0.1	0.144184
4.730017	0.1	0.146508
4.731683	0.1	0.147283
4.733350	0.1	0.147939
4.735017	0.1	0.149727
4.736683	0.1	0.151515
4.738350	0.1	0.151098
4.740017	0.1	0.146985
4.741683	0.1	0.139892
4.743350	0.1	0.132501
4.745017	0.1	0.126779
4.746683	0.1	0.122905
4.748350	0.1	0.119865
4.750017	0.1	0.116646
4.751683	0.1	0.113666
4.753350	0.1	0.112653
4.755017	0.1	0.114441
4.756683	0.1	0.117600
4.758350	0.1	0.119805
4.760017	0.1	0.120342
4.761683	0.1	0.120521
4.763350	0.1	0.121892
4.765017	0.1	0.125170
4.766683	0.1	0.129461
4.768350	0.1	0.132799
4.770017	0.1	0.133932
4.771683	0.1	0.133753
4.773350	0.1	0.133574
4.775017	0.1	0.133812
4.776683	0.1	0.133753
4.778350	0.1	0.132561
4.780017	0.1	0.130594
4.781683	0.1	0.129640
4.783350	0.1	0.130713
4.785017	0.1	0.133038
4.786683	0.1	0.135124
4.788350	0.1	0.136316
4.790017	0.1	0.136852
4.791683	0.1	0.136793
4.793350	0.1	0.135541
4.795017	0.1	0.132442
4.796683	0.1	0.128388
4.798350	0.1	0.125170
4.800017	0.1	0.123918
4.801683	0.1	0.124633
4.803350	0.1	0.125706
4.805017	0.1	0.125527
4.806683	0.1	0.123680
4.808350	0.1	0.121534
4.810017	0.1	0.120640
4.811683	0.1	0.121713
4.813350	0.1	0.124216
4.815017	0.1	0.126302
4.816683	0.1	0.126541
4.818350	0.1	0.125349
4.820017	0.1	0.123739
4.821683	0.1	0.121892
4.823350	0.1	0.119150
4.825017	0.1	0.115633
4.826683	0.1	0.113070
4.828350	0.1	0.113428
4.830017	0.1	0.116169
4.831683	0.1	0.118494
4.833350	0.1	0.119030
4.835017	0.1	0.119329
4.836683	0.1	0.122011
4.838350	0.1	0.126421
4.840017	0.1	0.129282
4.841683	0.1	0.128388
4.843350	0.1	0.124395
4.845017	0.1	0.119329
4.846683	0.1	0.115275
4.848350	0.1	0.113726
4.850017	0.1	0.114322
4.851683	0.1	0.114679
4.853350	0.1	0.114143
4.855017	0.1	0.115216
4.856683	0.1	0.119984
4.858350	0.1	0.127435
4.860017	0.1	0.134349
4.861683	0.1	0.137448
4.863350	0.1	0.135779
4.865017	0.1	0.130951
4.866683	0.1	0.125766
4.868350	0.1	0.121892
4.870017	0.1	0.119746
4.871683	0.1	0.119209
4.873350	0.1	0.119746
4.875017	0.1	0.120103
4.876683	0.1	0.119388
4.878350	0.1	0.117779
4.880017	0.1	0.116229
4.881683	0.1	0.114858
4.883350	0.1	0.113666
4.885017	0.1	0.113249
4.886683	0.1	0.114620
4.888350	0.1	0.117302
4.890017	0.1	0.120044
4.891683	0.1	0.122428
4.893350	0.1	0.124216
4.895017	0.1	0.124991
4.896683	0.1	0.124931
4.898350	0.1	0.125289
4.900017	0.1	0.127375
4.901683	0.1	0.131845
4.903350	0.1	0.137866
4.905017	0.1	0.143588
4.906683	0.1	0.147045
4.908350	0.1	0.147998
4.910017	0.1	0.147700
4.911683	0.1	0.147402
4.913350	0.1	0.147164
4.915017	0.1	0.146508
4.916683	0.1	0.145733
4.918350	0.1	0.145972
4.920017	0.1	0.147700
4.921683	0.1	0.150204
4.923350	0.1	0.152409
4.925017	0.1	0.153303
4.926683	0.1	0.152946
4.928350	0.1	0.152707
4.930017	0.1	0.154078
4.931683	0.1	0.156820
4.933350	0.1	0.160277
4.935017	0.1	0.163734
4.936683	0.1	0.166476
4.938350	0.1	0.168443
4.940017	0.1	0.169873
4.941683	0.1	0.171781
4.943350	0.1	0.176370
4.945017	0.1	0.185847
4.946683	0.1	0.200093
4.948350	0.1	0.216305
4.950017	0.1	0.230730
4.951683	0.1	0.240982
4.953350	0.1	0.246167
4.955017	0.1	0.246823
4.956683	0.1	0.244141
4.958350	0.1	0.239551
4.960017	0.1	0.235140
4.961683	0.1	0.233829
4.963350	0.1	0.237405
4.965017	0.1	0.244975
4.966683	0.1	0.254095
4.968350	0.1	0.262678
4.970017	0.1	0.269413
4.971683	0.1	0.274301
4.973350	0.1	0.279248
4.975017	0.1	0.285864
4.976683	0.1	0.293553
4.978350	0.1	0.300765
4.980017	0.1	0.308096
4.981683	0.1	0.317633
4.983350	0.1	0.330508
4.985017	0.1	0.345528
4.986683	0.1	0.360370
4.988350	0.1	0.372171
4.990017	0.1	0.380039
4.991683	0.1	0.385165
4.993350	0.1	0.388145
4.995017	0.1	0.389516
4.996683	0.1	0.391006
4.998350	0.1	0.394523
5.000017	0.1	0.399590
5.001683	0.1	0.404537
5.003350	0.1	0.409007
5.005017	0.1	0.414252
5.006683	0.1	0.421584
5.008350	0.1	0.430524
5.010017	0.1	0.439644
5.011683	0.1	0.448525
5.013350	0.1	0.457585
5.015017	0.1	0.467002
5.016683	0.1	0.476062
5.018350	0.1	0.483990
5.020017	0.1	0.491202
5.021683	0.1	0.499725
5.023350	0.1	0.511587
5.025017	0.1	0.526965
5.026683	0.1	0.543416
5.028350	0.1	0.557542
5.030017	0.1	0.567973
5.031683	0.1	0.575900
5.033350	0.1	0.582993
5.035017	0.1	0.589728
5.036683	0.1	0.595570
5.038350	0.1	0.600278
5.040017	0.1	0.604272
5.041683	0.1	0.608087
5.043350	0.1	0.611901
5.045017	0.1	0.616133
5.046683	0.1	0.621200
5.048350	0.1	0.626802
5.050017	0.1	0.632048
5.051683	0.1	0.636101
5.053350	0.1	0.638545
5.055017	0.1	0.639975
5.056683	0.1	0.642538
5.058350	0.1	0.647843
5.060017	0.1	0.655055
5.061683	0.1	0.662148
5.063350	0.1	0.668109
5.065017	0.1	0.672579
5.066683	0.1	0.676155
5.068350	0.1	0.679135
5.070017	0.1	0.680685
5.071683	0.1	0.680089
5.073350	0.1	0.678361
5.075017	0.1	0.677407
5.076683	0.1	0.677764
5.078350	0.1	0.679255
5.080017	0.1	0.682712
5.081683	0.1	0.688732
5.083350	0.1	0.696838
5.085017	0.1	0.704706
5.086683	0.1	0.710428
5.088350	0.1	0.713468
5.090017	0.1	0.714183
5.091683	0.1	0.712931
5.093350	0.1	0.711143
5.095017	0.1	0.710726
5.096683	0.1	0.712156
5.098350	0.1	0.715256
5.100017	0.1	0.720501
5.101683	0.1	0.727475
5.103350	0.1	0.733912
5.105017	0.1	0.738382
5.106683	0.1	0.741065
5.108350	0.1	0.743032
5.110017	0.1	0.744641
5.111683	0.1	0.745535
5.113350	0.1	0.745654
5.115017	0.1	0.745356
5.116683	0.1	0.744879
5.118350	0.1	0.744224
5.120017	0.1	0.742972
5.121683	0.1	0.741243
5.123350	0.1	0.739515
5.125017	0.1	0.739515
5.126683	0.1	0.742614
5.128350	0.1	0.748098
5.130017	0.1	0.752211
5.131683	0.1	0.751615
5.133350	0.1	0.746548
5.135017	0.1	0.740171
5.136683	0.1	0.736058
5.138350	0.1	0.735939
5.140017	0.1	0.739455
5.141683	0.1	0.745654
5.143350	0.1	0.753880
5.145017	0.1	0.763476
5.146683	0.1	0.772297
5.148350	0.1	0.777364
5.150017	0.1	0.776768
5.151683	0.1	0.771999
5.153350	0.1	0.766993
5.155017	0.1	0.764430
5.156683	0.1	0.764251
5.158350	0.1	0.765443
5.160017	0.1	0.767350
5.161683	0.1	0.769913
5.163350	0.1	0.772834
5.165017	0.1	0.775695
5.166683	0.1	0.777960
5.168350	0.1	0.779629
5.170017	0.1	0.781179
5.171683	0.1	0.783861
5.173350	0.1	0.787973
5.175017	0.1	0.792205
5.176683	0.1	0.794768
5.178350	0.1	0.795722
5.180017	0.1	0.796735
5.181683	0.1	0.799060
5.183350	0.1	0.802636
5.185017	0.1	0.807285
5.186683	0.1	0.813365
5.188350	0.1	0.820518
5.190017	0.1	0.827611
5.191683	0.1	0.832856
5.193350	0.1	0.834465
5.195017	0.1	0.832498
5.196683	0.1	0.829279
5.198350	0.1	0.827372
5.200017	0.1	0.828147
5.201683	0.1	0.831664
5.203350	0.1	0.837028
5.205017	0.1	0.843167
5.206683	0.1	0.849187
5.208350	0.1	0.854611
5.210017	0.1	0.859261
5.211683	0.1	0.862122
5.213350	0.1	0.862539
5.215017	0.1	0.861704
5.216683	0.1	0.861704
5.218350	0.1	0.863850
5.220017	0.1	0.867844
5.221683	0.1	0.872314
5.223350	0.1	0.875831
5.225017	0.1	0.878274
5.226683	0.1	0.880897
5.228350	0.1	0.884235
5.230017	0.1	0.886619
5.231683	0.1	0.885487
5.233350	0.1	0.880897
5.235017	0.1	0.876248
5.236683	0.1	0.874937
5.238350	0.1	0.877619
5.240017	0.1	0.882983
5.241683	0.1	0.889659
5.243350	0.1	0.897467
5.245017	0.1	0.906289
5.246683	0.1	0.914812
5.248350	0.1	0.921249
5.250017	0.1	0.924170
5.251683	0.1	0.923634
5.253350	0.1	0.921845
5.255017	0.1	0.921071
5.256683	0.1	0.921309
5.258350	0.1	0.920653
5.260017	0.1	0.917912
5.261683	0.1	0.914395
5.263350	0.1	0.912070
5.265017	0.1	0.911295
5.266683	0.1	0.910878
5.268350	0.1	0.910580
5.270017	0.1	0.911236
5.271683	0.1	0.913322
5.273350	0.1	0.915587
5.275017	0.1	0.917137
5.276683	0.1	0.917971
5.278350	0.1	0.917792
5.280017	0.1	0.915885
5.281683	0.1	0.912190
5.283350	0.1	0.908375
5.285017	0.1	0.906825
5.286683	0.1	0.908554
5.288350	0.1	0.912190
5.290017	0.1	0.915051
5.291683	0.1	0.915349
5.293350	0.1	0.913501
5.295017	0.1	0.911474
5.296683	0.1	0.910819
5.298350	0.1	0.911295
5.300017	0.1	0.911653
5.301683	0.1	0.912070
5.303350	0.1	0.913978
5.305017	0.1	0.917792
5.306683	0.1	0.921845
5.308350	0.1	0.924170
5.310017	0.1	0.924349
5.311683	0.1	0.922561
5.313350	0.1	0.919044
5.315017	0.1	0.914633
5.316683	0.1	0.910342
5.318350	0.1	0.907183
5.320017	0.1	0.906229
5.321683	0.1	0.907600
5.323350	0.1	0.910521
5.325017	0.1	0.914276
5.326683	0.1	0.918329
5.328350	0.1	0.922263
5.330017	0.1	0.925183
5.331683	0.1	0.925899
5.333350	0.1	0.923276
5.335017	0.1	0.917435
5.336683	0.1	0.910640
5.338350	0.1	0.905931
5.340017	0.1	0.904441
5.341683	0.1	0.905573
5.343350	0.1	0.908256
5.345017	0.1	0.911653
5.346683	0.1	0.915229
5.348350	0.1	0.918210
5.350017	0.1	0.918925
5.351683	0.1	0.916183
5.353350	0.1	0.911474
5.355017	0.1	0.907838
5.356683	0.1	0.906527
5.358350	0.1	0.906289
5.360017	0.1	0.904977
5.361683	0.1	0.902534
5.363350	0.1	0.900209
5.365017	0.1	0.898957
5.366683	0.1	0.897884
5.368350	0.1	0.895560
5.370017	0.1	0.892103
5.371683	0.1	0.889599
5.373350	0.1	0.889540
5.375017	0.1	0.891149
5.376683	0.1	0.892043
5.378350	0.1	0.891328
5.380017	0.1	0.890374
5.381683	0.1	0.891089
5.383350	0.1	0.893652
5.385017	0.1	0.897050
5.386683	0.1	0.899792
5.388350	0.1	0.900447
5.390017	0.1	0.897646
5.391683	0.1	0.890672
5.393350	0.1	0.881374
5.395017	0.1	0.873625
5.396683	0.1	0.869870
5.398350	0.1	0.869095
5.400017	0.1	0.869036
5.401683	0.1	0.868559
5.403350	0.1	0.867665
5.405017	0.1	0.866234
5.406683	0.1	0.864327
5.408350	0.1	0.862896
5.410017	0.1	0.863612
5.411683	0.1	0.867128
5.413350	0.1	0.872076
5.415017	0.1	0.875771
5.416683	0.1	0.876308
5.418350	0.1	0.873447
5.420017	0.1	0.868261
5.421683	0.1	0.862241
5.423350	0.1	0.856936
5.425017	0.1	0.853598
5.426683	0.1	0.852466
5.428350	0.1	0.852466
5.430017	0.1	0.852943
5.431683	0.1	0.854075
5.433350	0.1	0.856519
5.435017	0.1	0.860453
5.436683	0.1	0.864744
5.438350	0.1	0.867605
5.440017	0.1	0.867784
5.441683	0.1	0.864446
5.443350	0.1	0.858605
5.445017	0.1	0.853241
5.446683	0.1	0.850856
5.448350	0.1	0.851512
5.450017	0.1	0.852883
5.451683	0.1	0.852823
5.453350	0.1	0.851154
5.455017	0.1	0.849307
5.456683	0.1	0.849009
5.458350	0.1	0.850678
5.460017	0.1	0.853539
5.461683	0.1	0.855804
5.463350	0.1	0.855923
5.465017	0.1	0.853062
5.466683	0.1	0.848055
5.468350	0.1	0.843704
5.470017	0.1	0.841796
5.471683	0.1	0.841916
5.473350	0.1	0.841856
5.475017	0.1	0.840485
5.476683	0.1	0.839412
5.478350	0.1	0.840247
5.480017	0.1	0.842333
5.481683	0.1	0.844181
5.483350	0.1	0.845552
5.485017	0.1	0.846922
5.486683	0.1	0.848234
5.488350	0.1	0.848591
5.490017	0.1	0.847399
5.491683	0.1	0.844896
5.493350	0.1	0.842035
5.495017	0.1	0.840247
5.496683	0.1	0.839949
5.498350	0.1	0.839531
5.500017	0.1	0.837445
5.501683	0.1	0.833690
5.503350	0.1	0.829935
5.505017	0.1	0.827611
5.506683	0.1	0.827074
5.508350	0.1	0.826776
5.510017	0.1	0.824392
5.511683	0.1	0.819325
5.513350	0.1	0.813901
5.515017	0.1	0.810742
5.516683	0.1	0.811040
5.518350	0.1	0.813603
5.520017	0.1	0.815868
5.521683	0.1	0.816584
5.523350	0.1	0.816345
5.525017	0.1	0.816226
5.526683	0.1	0.816643
5.528350	0.1	0.817835
5.530017	0.1	0.818908
5.531683	0.1	0.818849
5.533350	0.1	0.817418
5.535017	0.1	0.815332
5.536683	0.1	0.813186
5.538350	0.1	0.811994
5.540017	0.1	0.813425
5.541683	0.1	0.817239
5.543350	0.1	0.820994
5.545017	0.1	0.821769
5.546683	0.1	0.817776
5.548350	0.1	0.809789
5.550017	0.1	0.801504
5.551683	0.1	0.796974
5.553350	0.1	0.797570
5.555017	0.1	0.801623
5.556683	0.1	0.806809
5.558350	0.1	0.811219
5.560017	0.1	0.813782
5.561683	0.1	0.814140
5.563350	0.1	0.811577
5.565017	0.1	0.805736
5.566683	0.1	0.798523
5.568350	0.1	0.793219
5.570017	0.1	0.792265
5.571683	0.1	0.795305
5.573350	0.1	0.800073
5.575017	0.1	0.803828
5.576683	0.1	0.804305
5.578350	0.1	0.801325
5.580017	0.1	0.796437
5.581683	0.1	0.791013
5.583350	0.1	0.785708
5.585017	0.1	0.781119
5.586683	0.1	0.777721
5.588350	0.1	0.775576
5.590017	0.1	0.774562
5.591683	0.1	0.774801
5.593350	0.1	0.776470
5.595017	0.1	0.778914
5.596683	0.1	0.779986
5.598350	0.1	0.777483
5.600017	0.1	0.771642
5.601683	0.1	0.764668
5.603350	0.1	0.757992
5.605017	0.1	0.751078
5.606683	0.1	0.743091
5.608350	0.1	0.734806
5.610017	0.1	0.729084
5.611683	0.1	0.728250
5.613350	0.1	0.732064
5.615017	0.1	0.737369
5.616683	0.1	0.739098
5.618350	0.1	0.735045
5.620017	0.1	0.727415
5.621683	0.1	0.720978
5.623350	0.1	0.718534
5.625017	0.1	0.718892
5.626683	0.1	0.718415
5.628350	0.1	0.714719
5.630017	0.1	0.709534
5.631683	0.1	0.707626
5.633350	0.1	0.711620
5.635017	0.1	0.718772
5.636683	0.1	0.724495
5.638350	0.1	0.726759
5.640017	0.1	0.726581
5.641683	0.1	0.724435
5.643350	0.1	0.719965
5.645017	0.1	0.713348
5.646683	0.1	0.705779
5.648350	0.1	0.698268
5.650017	0.1	0.692129
5.651683	0.1	0.687957
5.653350	0.1	0.684738
5.655017	0.1	0.681043
5.656683	0.1	0.676811
5.658350	0.1	0.672579
5.660017	0.1	0.669539
5.661683	0.1	0.668764
5.663350	0.1	0.670075
5.665017	0.1	0.670970
5.666683	0.1	0.668824
5.668350	0.1	0.663400
5.670017	0.1	0.656843
5.671683	0.1	0.651419
5.673350	0.1	0.647366
5.675017	0.1	0.643313
5.676683	0.1	0.638425
5.678350	0.1	0.633597
5.680017	0.1	0.630617
5.681683	0.1	0.630796
5.683350	0.1	0.633478
5.685017	0.1	0.636160
5.686683	0.1	0.636399
5.688350	0.1	0.633538
5.690017	0.1	0.628054
5.691683	0.1	0.621140
5.693350	0.1	0.614405
5.695017	0.1	0.609696
5.696683	0.1	0.607908
5.698350	0.1	0.608206
5.700017	0.1	0.608861
5.701683	0.1	0.609636
5.703350	0.1	0.610828
5.705017	0.1	0.611067
5.706683	0.1	0.608146
5.708350	0.1	0.601828
5.710017	0.1	0.593841
5.711683	0.1	0.587225
5.713350	0.1	0.584185
5.715017	0.1	0.584126
5.716683	0.1	0.584066
5.718350	0.1	0.581920
5.720017	0.1	0.577271
5.721683	0.1	0.570715
5.723350	0.1	0.563979
5.725017	0.1	0.559151
5.726683	0.1	0.556469
5.728350	0.1	0.554621
5.730017	0.1	0.552535
5.731683	0.1	0.549257
5.733350	0.1	0.544667
5.735017	0.1	0.539064
5.736683	0.1	0.533402
5.738350	0.1	0.528693
5.740017	0.1	0.525475
5.741683	0.1	0.523686
5.743350	0.1	0.522673
5.745017	0.1	0.522196
5.746683	0.1	0.521779
5.748350	0.1	0.520468
5.750017	0.1	0.517070
5.751683	0.1	0.511587
5.753350	0.1	0.504911
5.755017	0.1	0.498116
5.756683	0.1	0.491381
5.758350	0.1	0.485301
5.760017	0.1	0.480711
5.761683	0.1	0.477552
5.763350	0.1	0.474334
5.765017	0.1	0.470936
5.766683	0.1	0.468314
5.768350	0.1	0.466466
5.770017	0.1	0.464082
5.771683	0.1	0.461161
5.773350	0.1	0.459135
5.775017	0.1	0.459015
5.776683	0.1	0.459969
5.778350	0.1	0.459373
5.780017	0.1	0.455618
5.781683	0.1	0.449777
5.783350	0.1	0.444055
5.785017	0.1	0.440002
5.786683	0.1	0.437498
5.788350	0.1	0.435352
5.790017	0.1	0.432134
5.791683	0.1	0.428200
5.793350	0.1	0.424624
5.795017	0.1	0.421822
5.796683	0.1	0.418544
5.798350	0.1	0.413716
5.800017	0.1	0.408649
5.801683	0.1	0.406384
5.803350	0.1	0.408232
5.805017	0.1	0.411570
5.806683	0.1	0.413299
5.808350	0.1	0.413477
5.810017	0.1	0.413895
5.811683	0.1	0.413895
5.813350	0.1	0.410557
5.815017	0.1	0.401914
5.816683	0.1	0.389755
5.818350	0.1	0.378191
5.820017	0.1	0.370920
5.821683	0.1	0.368834
5.823350	0.1	0.371158
5.825017	0.1	0.376761
5.826683	0.1	0.383675
5.828350	0.1	0.389099
5.830017	0.1	0.391841
5.831683	0.1	0.392914
5.833350	0.1	0.393391
5.835017	0.1	0.393212
5.836683	0.1	0.391662
5.838350	0.1	0.388205
5.840017	0.1	0.383794
5.841683	0.1	0.379503
5.843350	0.1	0.375807
5.845017	0.1	0.372946
5.846683	0.1	0.371277
5.848350	0.1	0.369906
5.850017	0.1	0.367165
5.851683	0.1	0.361741
5.853350	0.1	0.353634
5.855017	0.1	0.343978
5.856683	0.1	0.335336
5.858350	0.1	0.331223
5.860017	0.1	0.333011
5.861683	0.1	0.338614
5.863350	0.1	0.343680
5.865017	0.1	0.345051
5.866683	0.1	0.342727
5.868350	0.1	0.338852
5.870017	0.1	0.334620
5.871683	0.1	0.329852
5.873350	0.1	0.325024
5.875017	0.1	0.320911
5.876683	0.1	0.318229
5.878350	0.1	0.317991
5.880017	0.1	0.320792
5.881683	0.1	0.325501
5.883350	0.1	0.330210
5.885017	0.1	0.334084
5.886683	0.1	0.337780
5.888350	0.1	0.341356
5.890017	0.1	0.343263
5.891683	0.1	0.342190
5.893350	0.1	0.338137
5.895017	0.1	0.332177
5.896683	0.1	0.325143
5.898350	0.1	0.317335
5.900017	0.1	0.309825
5.901683	0.1	0.304282
5.903350	0.1	0.302434
5.905017	0.1	0.303984
5.906683	0.1	0.306726
5.908350	0.1	0.308216
5.910017	0.1	0.307381
5.911683	0.1	0.304461
5.913350	0.1	0.300705
5.915017	0.1	0.297308
5.916683	0.1	0.294924
5.918350	0.1	0.294149
5.920017	0.1	0.295043
5.921683	0.1	0.297070
5.923350	0.1	0.299513
5.925017	0.1	0.300884
5.926683	0.1	0.300050
5.928350	0.1	0.297487
5.930017	0.1	0.294745
5.931683	0.1	0.292063
5.933350	0.1	0.288308
5.935017	0.1	0.282943
5.936683	0.1	0.277579
5.938350	0.1	0.274301
5.940017	0.1	0.274062
5.941683	0.1	0.276506
5.943350	0.1	0.280738
5.945017	0.1	0.285387
5.946683	0.1	0.289261
5.948350	0.1	0.291228
5.950017	0.1	0.290334
5.951683	0.1	0.286698
5.953350	0.1	0.282049
5.955017	0.1	0.278294
5.956683	0.1	0.275731
5.958350	0.1	0.273347
5.960017	0.1	0.270247
5.961683	0.1	0.266612
5.963350	0.1	0.263333
5.965017	0.1	0.261426
5.966683	0.1	0.261545
5.968350	0.1	0.263691
5.970017	0.1	0.267208
5.971683	0.1	0.270784
5.973350	0.1	0.272870
5.975017	0.1	0.271082
5.976683	0.1	0.264645
5.978350	0.1	0.255525
5.980017	0.1	0.247419
5.981683	0.1	0.242949
5.983350	0.1	0.241756
5.985017	0.1	0.241578
5.986683	0.1	0.240982
5.988350	0.1	0.239790
5.990017	0.1	0.237584
5.991683	0.1	0.233769
5.993350	0.1	0.229299
5.995017	0.1	0.226676
5.996683	0.1	0.227213
5.998350	0.1	0.229478
6.000017	0.1	0.230134
6.001683	0.1	0.228226
6.003350	0.1	0.225663
6.005017	0.1	0.224710
6.006683	0.1	0.225604
6.008350	0.1	0.227034
6.010017	0.1	0.227273
6.011683	0.1	0.226021
6.013350	0.1	0.224769
6.015017	0.1	0.224769
6.016683	0.1	0.224471
6.018350	0.1	0.221074
6.020017	0.1	0.214040
6.021683	0.1	0.206471
6.023350	0.1	0.202715
6.025017	0.1	0.204384
6.026683	0.1	0.209093
6.028350	0.1	0.213623
6.030017	0.1	0.215828
6.031683	0.1	0.213921
6.033350	0.1	0.208199
6.035017	0.1	0.201702
6.036683	0.1	0.198126
6.038350	0.1	0.198782
6.040017	0.1	0.202835
6.041683	0.1	0.207961
6.043350	0.1	0.211418
6.045017	0.1	0.211120
6.046683	0.1	0.207186
6.048350	0.1	0.202000
6.050017	0.1	0.197589
6.051683	0.1	0.194550
6.053350	0.1	0.193238
6.055017	0.1	0.193417
6.056683	0.1	0.193417
6.058350	0.1	0.191510
6.060017	0.1	0.188053
6.061683	0.1	0.185668
6.063350	0.1	0.186503
6.065017	0.1	0.189364
6.066683	0.1	0.190973
6.068350	0.1	0.190318
6.070017	0.1	0.189304
6.071683	0.1	0.189602
6.073350	0.1	0.190616
6.075017	0.1	0.191093
6.076683	0.1	0.191271
6.078350	0.1	0.191569
6.080017	0.1	0.191271
6.081683	0.1	0.189960
6.083350	0.1	0.187993
6.085017	0.1	0.186026
6.086683	0.1	0.184894
6.088350	0.1	0.184953
6.090017	0.1	0.186205
6.091683	0.1	0.188291
6.093350	0.1	0.190675
6.095017	0.1	0.192761
6.096683	0.1	0.193834
6.098350	0.1	0.193954
6.100017	0.1	0.193536
6.101683	0.1	0.193357
6.103350	0.1	0.193834
6.105017	0.1	0.194609
6.106683	0.1	0.194430
6.108350	0.1	0.192046
6.110017	0.1	0.187874
6.111683	0.1	0.183463
6.113350	0.1	0.179887
6.115017	0.1	0.177085
6.116683	0.1	0.174403
6.118350	0.1	0.172019
6.120017	0.1	0.170410
6.121683	0.1	0.169396
6.123350	0.1	0.168204
6.125017	0.1	0.165701
6.126683	0.1	0.161767
6.128350	0.1	0.157654
6.130017	0.1	0.154674
6.131683	0.1	0.153780
6.133350	0.1	0.154495
6.135017	0.1	0.155032
6.136683	0.1	0.153661
6.138350	0.1	0.150740
6.140017	0.1	0.148237
6.141683	0.1	0.147820
6.143350	0.1	0.149965
6.145017	0.1	0.154018
6.146683	0.1	0.158012
6.148350	0.1	0.160277
6.150017	0.1	0.160515
6.151683	0.1	0.159621
6.153350	0.1	0.158191
6.155017	0.1	0.156462
6.156683	0.1	0.154376
6.158350	0.1	0.152409
6.160017	0.1	0.150919
6.161683	0.1	0.149906
6.163350	0.1	0.149727
6.165017	0.1	0.150740
6.166683	0.1	0.153124
6.168350	0.1	0.156879
6.170017	0.1	0.161111
6.171683	0.1	0.164032
6.173350	0.1	0.164330
6.175017	0.1	0.162900
6.176683	0.1	0.161290
6.178350	0.1	0.159383
6.180017	0.1	0.156581
6.181683	0.1	0.153244
6.183350	0.1	0.150979
6.185017	0.1	0.150979
6.186683	0.1	0.153780
6.188350	0.1	0.157654
6.190017	0.1	0.159442
6.191683	0.1	0.157297
6.193350	0.1	0.152230
6.195017	0.1	0.146508
6.196683	0.1	0.141799
6.198350	0.1	0.138640
6.200017	0.1	0.136554
6.201683	0.1	0.135064
6.203350	0.1	0.133812
6.205017	0.1	0.132322
6.206683	0.1	0.130475
6.208350	0.1	0.128329
6.210017	0.1	0.126898
6.211683	0.1	0.126958
6.213350	0.1	0.128448
6.215017	0.1	0.130355
6.216683	0.1	0.131667
6.218350	0.1	0.131488
6.220017	0.1	0.129282
6.221683	0.1	0.125527
6.223350	0.1	0.121117
6.225017	0.1	0.117242
6.226683	0.1	0.114858
6.228350	0.1	0.113904
6.230017	0.1	0.113666
6.231683	0.1	0.113487
6.233350	0.1	0.112951
6.235017	0.1	0.111401
6.236683	0.1	0.108063
6.238350	0.1	0.103176
6.240017	0.1	0.099123
6.241683	0.1	0.098825
6.243350	0.1	0.101984
6.245017	0.1	0.106275
6.246683	0.1	0.110507
6.248350	0.1	0.114977
6.250017	0.1	0.119865
6.251683	0.1	0.124812
6.253350	0.1	0.128984
6.255017	0.1	0.132144
6.256683	0.1	0.134766
6.258350	0.1	0.137031
6.260017	0.1	0.138402
6.261683	0.1	0.137270
6.263350	0.1	0.133097
6.265017	0.1	0.128031
6.266683	0.1	0.125349
6.268350	0.1	0.125051
6.270017	0.1	0.124514
6.271683	0.1	0.122309
6.273350	0.1	0.120163
6.275017	0.1	0.120223
6.276683	0.1	0.123024
6.278350	0.1	0.126958
6.280017	0.1	0.129402
6.281683	0.1	0.128925
6.283350	0.1	0.126600
6.285017	0.1	0.124633
6.286683	0.1	0.124037
6.288350	0.1	0.124574
6.290017	0.1	0.125110
6.291683	0.1	0.125587
6.293350	0.1	0.126421
6.295017	0.1	0.127614
6.296683	0.1	0.128150
6.298350	0.1	0.127852
6.300017	0.1	0.127494
6.301683	0.1	0.127614
6.303350	0.1	0.128210
6.305017	0.1	0.129402
6.306683	0.1	0.131547
6.308350	0.1	0.133991
6.310017	0.1	0.135660
6.311683	0.1	0.136435
6.313350	0.1	0.136793
6.315017	0.1	0.135958
6.316683	0.1	0.132799
6.318350	0.1	0.128686
6.320017	0.1	0.126481
6.321683	0.1	0.126719
6.323350	0.1	0.127912
6.325017	0.1	0.128806
6.326683	0.1	0.129104
6.328350	0.1	0.128388
6.330017	0.1	0.126123
6.331683	0.1	0.122845
6.333350	0.1	0.119925
6.335017	0.1	0.118554
6.336683	0.1	0.118673
6.338350	0.1	0.119865
6.340017	0.1	0.121415
6.341683	0.1	0.122368
6.343350	0.1	0.121892
6.345017	0.1	0.120401
6.346683	0.1	0.119686
6.348350	0.1	0.121117
6.350017	0.1	0.125229
6.351683	0.1	0.131607
6.353350	0.1	0.138164
6.355017	0.1	0.141799
6.356683	0.1	0.140905
6.358350	0.1	0.136495
6.360017	0.1	0.130951
6.361683	0.1	0.126958
6.363350	0.1	0.126779
6.365017	0.1	0.131130
6.366683	0.1	0.138104
6.368350	0.1	0.144243
6.370017	0.1	0.146985
6.371683	0.1	0.146806
6.373350	0.1	0.145733
6.375017	0.1	0.145495
6.376683	0.1	0.146151
6.378350	0.1	0.146687
6.380017	0.1	0.146449
6.381683	0.1	0.146270
6.383350	0.1	0.147223
6.385017	0.1	0.149548
6.386683	0.1	0.151992
6.388350	0.1	0.153303
6.390017	0.1	0.153780
6.391683	0.1	0.154376
6.393350	0.1	0.155151
6.395017	0.1	0.155687
6.396683	0.1	0.155389
6.398350	0.1	0.153422
6.400017	0.1	0.149965
6.401683	0.1	0.146329
6.403350	0.1	0.144660
6.405017	0.1	0.146031
6.406683	0.1	0.149786
6.408350	0.1	0.153124
6.410017	0.1	0.153542
6.411683	0.1	0.150681
6.413350	0.1	0.146091
6.415017	0.1	0.141919
6.416683	0.1	0.139892
6.418350	0.1	0.140488
6.420017	0.1	0.142753
6.421683	0.1	0.145078
6.423350	0.1	0.146329
6.425017	0.1	0.146925
6.426683	0.1	0.148118
6.428350	0.1	0.150323
6.430017	0.1	0.152707
6.431683	0.1	0.154257
6.433350	0.1	0.155151
6.435017	0.1	0.156224
6.436683	0.1	0.157893
6.438350	0.1	0.159562
6.440017	0.1	0.159979
6.441683	0.1	0.158608
6.443350	0.1	0.156581
6.445017	0.1	0.155866
6.446683	0.1	0.157833
6.448350	0.1	0.162601
6.450017	0.1	0.168741
6.451683	0.1	0.173271
6.453350	0.1	0.173390
6.455017	0.1	0.169158
6.456683	0.1	0.162840
6.458350	0.1	0.156820
6.460017	0.1	0.152528
6.461683	0.1	0.150979
6.463350	0.1	0.151753
6.465017	0.1	0.153661
6.466683	0.1	0.156224
6.468350	0.1	0.159800
6.470017	0.1	0.164211
6.471683	0.1	0.167966
6.473350	0.1	0.169158
6.475017	0.1	0.167906
6.476683	0.1	0.167191
6.478350	0.1	0.169992
6.480017	0.1	0.175834
6.481683	0.1	0.180423
6.483350	0.1	0.179350
6.485017	0.1	0.172436
6.486683	0.1	0.163078
6.488350	0.1	0.154555
6.490017	0.1	0.149190
6.491683	0.1	0.148714
6.493350	0.1	0.152648
6.495017	0.1	0.159323
6.496683	0.1	0.166833
6.498350	0.1	0.173628
6.500017	0.1	0.178576
6.501683	0.1	0.181079
6.503350	0.1	0.180781
6.505017	0.1	0.178039
6.506683	0.1	0.175118
6.508350	0.1	0.175059
6.510017	0.1	0.178695
6.511683	0.1	0.183642
6.513350	0.1	0.187278
6.515017	0.1	0.188231
6.516683	0.1	0.185907
6.518350	0.1	0.181079
6.520017	0.1	0.176072
6.521683	0.1	0.173867
6.523350	0.1	0.175715
6.525017	0.1	0.179470
6.526683	0.1	0.182390
6.528350	0.1	0.183642
6.530017	0.1	0.184476
6.531683	0.1	0.185549
6.533350	0.1	0.186265
6.535017	0.1	0.185788
6.536683	0.1	0.184357
6.538350	0.1	0.183761
6.540017	0.1	0.185490
6.541683	0.1	0.189185
6.543350	0.1	0.193238
6.545017	0.1	0.195980
6.546683	0.1	0.197232
6.548350	0.1	0.198722
6.550017	0.1	0.202239
6.551683	0.1	0.207305
6.553350	0.1	0.211835
6.555017	0.1	0.214398
6.556683	0.1	0.214934
6.558350	0.1	0.213861
6.560017	0.1	0.211895
6.561683	0.1	0.210285
6.563350	0.1	0.209868
6.565017	0.1	0.210524
6.566683	0.1	0.212729
6.568350	0.1	0.217378
6.570017	0.1	0.224590
6.571683	0.1	0.231981
6.573350	0.1	0.236332
6.575017	0.1	0.236034
6.576683	0.1	0.231802
6.578350	0.1	0.226378
6.580017	0.1	0.222802
6.581683	0.1	0.222087
6.583350	0.1	0.222445
6.585017	0.1	0.221968
6.586683	0.1	0.221252
6.588350	0.1	0.222564
6.590017	0.1	0.226200
6.591683	0.1	0.230372
6.593350	0.1	0.233352
6.595017	0.1	0.235796
6.596683	0.1	0.239491
6.598350	0.1	0.244319
6.600017	0.1	0.248611
6.601683	0.1	0.251412
6.603350	0.1	0.253141
6.605017	0.1	0.253916
6.606683	0.1	0.252962
6.608350	0.1	0.250161
6.610017	0.1	0.246406
6.611683	0.1	0.243187
6.613350	0.1	0.242412
6.615017	0.1	0.244677
6.616683	0.1	0.249267
6.618350	0.1	0.255942
6.620017	0.1	0.264406
6.621683	0.1	0.272810
6.623350	0.1	0.278294
6.625017	0.1	0.278890
6.626683	0.1	0.275671
6.628350	0.1	0.272155
6.630017	0.1	0.271082
6.631683	0.1	0.271738
6.633350	0.1	0.272572
6.635017	0.1	0.272989
6.636683	0.1	0.272870
6.638350	0.1	0.272155
6.640017	0.1	0.271618
6.641683	0.1	0.272393
6.643350	0.1	0.274658
6.645017	0.1	0.278234
6.646683	0.1	0.282168
6.648350	0.1	0.285864
6.650017	0.1	0.289500
6.651683	0.1	0.293314
6.653350	0.1	0.296712
6.655017	0.1	0.298023
6.656683	0.1	0.295877
6.658350	0.1	0.291109
6.660017	0.1	0.286400
6.661683	0.1	0.284255
6.663350	0.1	0.285029
6.665017	0.1	0.287175
6.666683	0.1	0.289381
6.668350	0.1	0.291467
6.670017	0.1	0.294149
6.671683	0.1	0.297964
6.673350	0.1	0.302732
6.675017	0.1	0.307143
6.676683	0.1	0.310004
6.678350	0.1	0.310838
6.680017	0.1	0.310540
6.681683	0.1	0.311136
6.683350	0.1	0.313759
6.685017	0.1	0.317097
6.686683	0.1	0.319064
6.688350	0.1	0.318170
6.690017	0.1	0.314534
6.691683	0.1	0.309408
6.693350	0.1	0.304222
6.695017	0.1	0.300407
6.696683	0.1	0.298858
6.698350	0.1	0.299394
6.700017	0.1	0.301242
6.701683	0.1	0.303566
6.703350	0.1	0.306010
6.705017	0.1	0.308275
6.706683	0.1	0.310063
6.708350	0.1	0.311315
6.710017	0.1	0.312328
6.711683	0.1	0.312567
6.713350	0.1	0.310600
6.715017	0.1	0.306368
6.716683	0.1	0.301719
6.718350	0.1	0.298500
6.720017	0.1	0.296414
6.721683	0.1	0.294149
6.723350	0.1	0.291348
6.725017	0.1	0.289142
6.726683	0.1	0.289202
6.728350	0.1	0.292242
6.730017	0.1	0.297248
6.731683	0.1	0.301957
6.733350	0.1	0.304043
6.735017	0.1	0.302792
6.736683	0.1	0.300109
6.738350	0.1	0.299096
6.740017	0.1	0.301003
6.741683	0.1	0.304461
6.743350	0.1	0.307381
6.745017	0.1	0.308752
6.746683	0.1	0.308752
6.748350	0.1	0.308156
6.750017	0.1	0.306845
6.751683	0.1	0.304461
6.753350	0.1	0.301182
6.755017	0.1	0.296950
6.756683	0.1	0.291765
6.758350	0.1	0.286698
6.760017	0.1	0.283182
6.761683	0.1	0.281811
6.763350	0.1	0.282109
6.765017	0.1	0.283003
6.766683	0.1	0.284016
6.768350	0.1	0.285745
6.770017	0.1	0.288427
6.771683	0.1	0.290692
6.773350	0.1	0.290811
6.775017	0.1	0.288963
6.776683	0.1	0.286639
6.778350	0.1	0.285387
6.780017	0.1	0.285745
6.781683	0.1	0.286996
6.783350	0.1	0.287712
6.785017	0.1	0.286758
6.786683	0.1	0.284076
6.788350	0.1	0.280261
6.790017	0.1	0.276446
6.791683	0.1	0.274420
6.793350	0.1	0.275314
6.795017	0.1	0.279427
6.796683	0.1	0.285685
6.798350	0.1	0.291765
6.800017	0.1	0.295162
6.801683	0.1	0.293851
6.803350	0.1	0.287294
6.805017	0.1	0.277996
6.806683	0.1	0.270784
6.808350	0.1	0.268877
6.810017	0.1	0.271320
6.811683	0.1	0.274837
6.813350	0.1	0.276148
6.815017	0.1	0.274479
6.816683	0.1	0.272334
6.818350	0.1	0.272989
6.820017	0.1	0.276804
6.821683	0.1	0.280857
6.823350	0.1	0.282645
6.825017	0.1	0.281870
6.826683	0.1	0.280261
6.828350	0.1	0.279307
6.830017	0.1	0.279486
6.831683	0.1	0.280201
6.833350	0.1	0.280619
6.835017	0.1	0.280678
6.836683	0.1	0.280917
6.838350	0.1	0.281155
6.840017	0.1	0.280082
6.841683	0.1	0.277281
6.843350	0.1	0.273585
6.845017	0.1	0.269830
6.846683	0.1	0.266194
6.848350	0.1	0.263155
6.850017	0.1	0.262797
6.851683	0.1	0.266075
6.853350	0.1	0.270784
6.855017	0.1	0.272930
6.856683	0.1	0.270367
6.858350	0.1	0.265658
6.860017	0.1	0.263095
6.861683	0.1	0.264347
6.863350	0.1	0.267804
6.865017	0.1	0.270605
6.866683	0.1	0.270903
6.868350	0.1	0.268698
6.870017	0.1	0.266194
6.871683	0.1	0.264943
6.873350	0.1	0.264466
6.875017	0.1	0.263989
6.876683	0.1	0.263035
6.878350	0.1	0.261068
6.880017	0.1	0.258148
6.881683	0.1	0.256002
6.883350	0.1	0.256360
6.885017	0.1	0.259757
6.886683	0.1	0.264585
6.888350	0.1	0.268400
6.890017	0.1	0.268996
6.891683	0.1	0.266910
6.893350	0.1	0.265002
6.895017	0.1	0.265419
6.896683	0.1	0.267327
6.898350	0.1	0.269115
6.900017	0.1	0.270545
6.901683	0.1	0.272036
6.903350	0.1	0.273049
6.905017	0.1	0.272393
6.906683	0.1	0.270426
6.908350	0.1	0.268459
6.910017	0.1	0.267386
6.911683	0.1	0.267267
6.913350	0.1	0.267804
6.915017	0.1	0.268340
6.916683	0.1	0.267744
6.918350	0.1	0.266492
6.920017	0.1	0.266492
6.921683	0.1	0.268996
6.923350	0.1	0.272751
6.925017	0.1	0.274956
6.926683	0.1	0.273466
6.928350	0.1	0.268579
6.930017	0.1	0.262737
6.931683	0.1	0.258863
6.933350	0.1	0.259399
6.935017	0.1	0.263989
6.936683	0.1	0.269294
6.938350	0.1	0.271440
6.940017	0.1	0.268936
6.941683	0.1	0.263095
6.943350	0.1	0.256479
6.945017	0.1	0.252306
6.946683	0.1	0.252664
6.948350	0.1	0.257492
6.950017	0.1	0.264645
6.951683	0.1	0.270665
6.953350	0.1	0.273347
6.955017	0.1	0.272989
6.956683	0.1	0.270724
6.958350	0.1	0.267267
6.960017	0.1	0.263870
6.961683	0.1	0.261307
6.963350	0.1	0.258863
6.965017	0.1	0.255883
6.966683	0.1	0.253320
6.968350	0.1	0.252724
6.970017	0.1	0.254989
6.971683	0.1	0.259757
6.973350	0.1	0.265241
6.975017	0.1	0.269353
6.976683	0.1	0.270665
6.978350	0.1	0.269294
6.980017	0.1	0.266433
6.981683	0.1	0.263214
6.983350	0.1	0.260711
6.985017	0.1	0.259638
6.986683	0.1	0.260055
6.988350	0.1	0.261068
6.990017	0.1	0.261724
6.991683	0.1	0.261128
6.993350	0.1	0.259161
6.995017	0.1	0.256777
6.996683	0.1	0.255406
6.998350	0.1	0.256062
7.000017	0.1	0.258446
7.001683	0.1	0.260830
7.003350	0.1	0.261545
7.005017	0.1	0.260293
7.006683	0.1	0.258625
7.008350	0.1	0.258505
7.010017	0.1	0.260592
7.011683	0.1	0.264168
7.013350	0.1	0.267208
7.015017	0.1	0.267923
7.016683	0.1	0.266790
7.018350	0.1	0.265121
7.020017	0.1	0.263870
7.021683	0.1	0.263453
7.023350	0.1	0.263393
7.025017	0.1	0.262320
7.026683	0.1	0.260055
7.028350	0.1	0.258088
7.030017	0.1	0.257850
7.031683	0.1	0.260234
7.033350	0.1	0.265241
7.035017	0.1	0.271857
7.036683	0.1	0.277400
7.038350	0.1	0.279665
7.040017	0.1	0.278354
7.041683	0.1	0.274539
7.043350	0.1	0.269532
7.045017	0.1	0.264168
7.046683	0.1	0.259042
7.048350	0.1	0.254750
7.050017	0.1	0.252604
7.051683	0.1	0.253499
7.053350	0.1	0.256240
7.055017	0.1	0.258148
7.056683	0.1	0.257850
7.058350	0.1	0.256538
7.060017	0.1	0.256300
7.061683	0.1	0.257969
7.063350	0.1	0.260830
7.065017	0.1	0.263810
7.066683	0.1	0.265718
7.068350	0.1	0.265300
7.070017	0.1	0.262439
7.071683	0.1	0.258505
7.073350	0.1	0.255466
7.075017	0.1	0.254393
7.076683	0.1	0.255525
7.078350	0.1	0.258744
7.080017	0.1	0.262737
7.081683	0.1	0.265121
7.083350	0.1	0.264108
7.085017	0.1	0.259042
7.086683	0.1	0.251055
7.088350	0.1	0.243485
7.090017	0.1	0.240266
7.091683	0.1	0.242651
7.093350	0.1	0.249028
7.095017	0.1	0.256419
7.096683	0.1	0.262499
7.098350	0.1	0.265241
7.100017	0.1	0.263810
7.101683	0.1	0.259578
7.103350	0.1	0.254750
7.105017	0.1	0.251114
7.106683	0.1	0.248909
7.108350	0.1	0.247598
7.110017	0.1	0.246704
7.111683	0.1	0.246286
7.113350	0.1	0.247002
7.115017	0.1	0.249267
7.116683	0.1	0.252485
7.118350	0.1	0.255823
7.120017	0.1	0.258744
7.121683	0.1	0.262022
7.123350	0.1	0.266314
7.125017	0.1	0.270903
7.126683	0.1	0.273883
7.128350	0.1	0.274301
7.130017	0.1	0.272632
7.131683	0.1	0.269771
7.133350	0.1	0.265598
7.135017	0.1	0.259519
7.136683	0.1	0.252068
7.138350	0.1	0.245810
7.140017	0.1	0.243604
7.141683	0.1	0.247061
7.143350	0.1	0.255227
7.145017	0.1	0.264645
7.146683	0.1	0.270724
7.148350	0.1	0.270724
7.150017	0.1	0.264823
7.151683	0.1	0.256062
7.153350	0.1	0.249505
7.155017	0.1	0.248492
7.156683	0.1	0.252485
7.158350	0.1	0.258565
7.160017	0.1	0.264466
7.161683	0.1	0.270307
7.163350	0.1	0.276685
7.165017	0.1	0.283957
7.166683	0.1	0.291288
7.168350	0.1	0.296652
7.170017	0.1	0.297546
7.171683	0.1	0.293732
7.173350	0.1	0.288248
7.175017	0.1	0.284076
7.176683	0.1	0.281632
7.178350	0.1	0.280678
7.180017	0.1	0.281453
7.181683	0.1	0.283957
7.183350	0.1	0.288129
7.185017	0.1	0.294089
7.186683	0.1	0.301361
7.188350	0.1	0.308275
7.190017	0.1	0.313461
7.191683	0.1	0.316679
7.193350	0.1	0.317812
7.195017	0.1	0.316560
7.196683	0.1	0.312746
7.198350	0.1	0.307202
7.200017	0.1	0.301719
7.201683	0.1	0.298858
7.203350	0.1	0.300050
7.205017	0.1	0.305116
7.206683	0.1	0.312209
7.208350	0.1	0.318468
7.210017	0.1	0.321984
7.211683	0.1	0.322878
7.213350	0.1	0.322998
7.215017	0.1	0.323892
7.216683	0.1	0.325203
7.218350	0.1	0.325620
7.220017	0.1	0.324607
7.221683	0.1	0.323534
7.223350	0.1	0.323832
7.225017	0.1	0.325501
7.226683	0.1	0.327587
7.228350	0.1	0.329137
7.230017	0.1	0.329971
7.231683	0.1	0.330150
7.233350	0.1	0.329971
7.235017	0.1	0.329793
7.236683	0.1	0.330627
7.238350	0.1	0.332713
7.240017	0.1	0.335336
7.241683	0.1	0.337422
7.243350	0.1	0.337482
7.245017	0.1	0.335038
7.246683	0.1	0.331163
7.248350	0.1	0.327528
7.250017	0.1	0.324905
7.251683	0.1	0.323117
7.253350	0.1	0.320911
7.255017	0.1	0.317693
7.256683	0.1	0.314355
7.258350	0.1	0.312805
7.260017	0.1	0.313103
7.261683	0.1	0.313461
7.263350	0.1	0.312686
7.265017	0.1	0.311196
7.266683	0.1	0.310123
7.268350	0.1	0.310242
7.270017	0.1	0.311375
7.271683	0.1	0.312984
7.273350	0.1	0.314415
7.275017	0.1	0.314832
7.276683	0.1	0.313818
7.278350	0.1	0.311673
7.280017	0.1	0.308990
7.281683	0.1	0.306010
7.283350	0.1	0.303507
7.285017	0.1	0.302196
7.286683	0.1	0.302076
7.288350	0.1	0.301421
7.290017	0.1	0.298798
7.291683	0.1	0.294209
7.293350	0.1	0.288844
7.295017	0.1	0.283301
7.296683	0.1	0.277758
7.298350	0.1	0.273228
7.300017	0.1	0.271738
7.301683	0.1	0.275016
7.303350	0.1	0.281751
7.305017	0.1	0.287890
7.306683	0.1	0.290036
7.308350	0.1	0.287890
7.310017	0.1	0.284016
7.311683	0.1	0.281513
7.313350	0.1	0.282109
7.315017	0.1	0.285566
7.316683	0.1	0.289738
7.318350	0.1	0.292182
7.320017	0.1	0.291288
7.321683	0.1	0.286818
7.323350	0.1	0.280321
7.325017	0.1	0.274539
7.326683	0.1	0.271499
7.328350	0.1	0.271499
7.330017	0.1	0.274062
7.331683	0.1	0.277877
7.333350	0.1	0.280797
7.335017	0.1	0.281036
7.336683	0.1	0.278234
7.338350	0.1	0.273347
7.340017	0.1	0.268042
7.341683	0.1	0.263631
7.343350	0.1	0.260830
7.345017	0.1	0.259936
7.346683	0.1	0.260651
7.348350	0.1	0.261784
7.350017	0.1	0.263155
7.351683	0.1	0.264525
7.353350	0.1	0.264883
7.355017	0.1	0.263214
7.356683	0.1	0.259697
7.358350	0.1	0.256121
7.360017	0.1	0.254631
7.361683	0.1	0.255942
7.363350	0.1	0.259221
7.365017	0.1	0.263095
7.366683	0.1	0.266194
7.368350	0.1	0.266969
7.370017	0.1	0.264883
7.371683	0.1	0.260472
7.373350	0.1	0.254929
7.375017	0.1	0.250041
7.376683	0.1	0.247300
7.378350	0.1	0.247300
7.380017	0.1	0.249505
7.381683	0.1	0.252247
7.383350	0.1	0.253499
7.385017	0.1	0.252187
7.386683	0.1	0.248551
7.388350	0.1	0.244677
7.390017	0.1	0.243008
7.391683	0.1	0.244915
7.393350	0.1	0.249743
7.395017	0.1	0.255585
7.396683	0.1	0.260293
7.398350	0.1	0.262260
7.400017	0.1	0.260949
7.401683	0.1	0.257492
7.403350	0.1	0.254393
7.405017	0.1	0.253201
7.406683	0.1	0.253737
7.408350	0.1	0.255108
7.410017	0.1	0.256419
7.411683	0.1	0.256777
7.413350	0.1	0.255406
7.415017	0.1	0.252426
7.416683	0.1	0.249267
7.418350	0.1	0.247896
7.420017	0.1	0.248790
7.421683	0.1	0.250101
7.423350	0.1	0.249445
7.425017	0.1	0.245750
7.426683	0.1	0.240564
7.428350	0.1	0.236511
7.430017	0.1	0.235558
7.431683	0.1	0.238955
7.433350	0.1	0.246584
7.435017	0.1	0.256836
7.436683	0.1	0.266731
7.438350	0.1	0.273526
7.440017	0.1	0.275135
7.441683	0.1	0.271380
7.443350	0.1	0.264525
7.445017	0.1	0.258207
7.446683	0.1	0.254452
7.448350	0.1	0.252962
7.450017	0.1	0.252008
7.451683	0.1	0.249028
7.453350	0.1	0.242412
7.455017	0.1	0.233352
7.456683	0.1	0.225365
7.458350	0.1	0.222147
7.460017	0.1	0.224531
7.461683	0.1	0.230134
7.463350	0.1	0.235677
7.465017	0.1	0.239074
7.466683	0.1	0.239730
7.468350	0.1	0.237465
7.470017	0.1	0.233054
7.471683	0.1	0.229180
7.473350	0.1	0.228763
7.475017	0.1	0.232518
7.476683	0.1	0.238121
7.478350	0.1	0.242114
7.480017	0.1	0.242412
7.481683	0.1	0.239670
7.483350	0.1	0.235975
7.485017	0.1	0.232756
7.486683	0.1	0.230134
7.488350	0.1	0.228167
7.490017	0.1	0.227094
7.491683	0.1	0.227511
7.493350	0.1	0.229597
7.495017	0.1	0.233054
7.496683	0.1	0.236690
7.498350	0.1	0.239372
7.500017	0.1	0.240684
7.501683	0.1	0.240386
7.503350	0.1	0.238121
7.505017	0.1	0.234485
7.506683	0.1	0.231683
7.508350	0.1	0.232220
7.510017	0.1	0.236630
7.511683	0.1	0.243247
7.513350	0.1	0.249445
7.515017	0.1	0.252008
7.516683	0.1	0.249565
7.518350	0.1	0.244200
7.520017	0.1	0.239015
7.521683	0.1	0.234962
7.523350	0.1	0.232339
7.525017	0.1	0.232160
7.526683	0.1	0.234723
7.528350	0.1	0.238478
7.530017	0.1	0.241637
7.531683	0.1	0.243068
7.533350	0.1	0.242412
7.535017	0.1	0.239968
7.536683	0.1	0.236511
7.538350	0.1	0.233531
7.540017	0.1	0.232101
7.541683	0.1	0.232160
7.543350	0.1	0.233054
7.545017	0.1	0.234485
7.546683	0.1	0.236094
7.548350	0.1	0.236869
7.550017	0.1	0.237107
7.551683	0.1	0.238121
7.553350	0.1	0.240386
7.555017	0.1	0.242472
7.556683	0.1	0.243187
7.558350	0.1	0.241637
7.560017	0.1	0.237525
7.561683	0.1	0.232577
7.563350	0.1	0.229359
7.565017	0.1	0.229478
7.566683	0.1	0.232458
7.568350	0.1	0.235796
7.570017	0.1	0.237048
7.571683	0.1	0.237048
7.573350	0.1	0.238955
7.575017	0.1	0.244141
7.576683	0.1	0.250757
7.578350	0.1	0.255823
7.580017	0.1	0.256598
7.581683	0.1	0.251889
7.583350	0.1	0.243127
7.585017	0.1	0.233769
7.586683	0.1	0.227690
7.588350	0.1	0.227094
7.590017	0.1	0.231385
7.591683	0.1	0.238121
7.593350	0.1	0.244558
7.595017	0.1	0.248253
7.596683	0.1	0.247836
7.598350	0.1	0.243306
7.600017	0.1	0.236630
7.601683	0.1	0.231802
7.603350	0.1	0.232697
7.605017	0.1	0.240028
7.606683	0.1	0.251234
7.608350	0.1	0.263155
7.610017	0.1	0.273883
7.611683	0.1	0.282109
7.613350	0.1	0.286698
7.615017	0.1	0.288069
7.616683	0.1	0.287652
7.618350	0.1	0.285745
7.620017	0.1	0.282168
7.621683	0.1	0.277579
7.623350	0.1	0.273228
7.625017	0.1	0.269353
7.626683	0.1	0.265360
7.628350	0.1	0.261188
7.630017	0.1	0.257611
7.631683	0.1	0.255108
7.633350	0.1	0.253975
7.635017	0.1	0.255108
7.636683	0.1	0.258982
7.638350	0.1	0.265241
7.640017	0.1	0.272572
7.641683	0.1	0.279009
7.643350	0.1	0.282705
7.645017	0.1	0.282645
7.646683	0.1	0.279367
7.648350	0.1	0.274956
7.650017	0.1	0.272691
7.651683	0.1	0.275254
7.653350	0.1	0.282526
7.655017	0.1	0.291646
7.656683	0.1	0.299275
7.658350	0.1	0.303745
7.660017	0.1	0.306189
7.661683	0.1	0.309229
7.663350	0.1	0.314951
7.665017	0.1	0.322700
7.666683	0.1	0.329554
7.668350	0.1	0.333190
7.670017	0.1	0.333905
7.671683	0.1	0.333130
7.673350	0.1	0.332057
7.675017	0.1	0.332773
7.676683	0.1	0.336945
7.678350	0.1	0.343263
7.680017	0.1	0.348389
7.681683	0.1	0.350177
7.683350	0.1	0.349820
7.685017	0.1	0.350475
7.686683	0.1	0.354350
7.688350	0.1	0.361264
7.690017	0.1	0.369191
7.691683	0.1	0.375986
7.693350	0.1	0.380218
7.695017	0.1	0.381410
7.696683	0.1	0.380814
7.698350	0.1	0.380218
7.700017	0.1	0.381470
7.701683	0.1	0.385225
7.703350	0.1	0.390351
7.705017	0.1	0.394583
7.706683	0.1	0.396311
7.708350	0.1	0.395477
7.710017	0.1	0.393510
7.711683	0.1	0.392199
7.713350	0.1	0.391960
7.715017	0.1	0.391781
7.716683	0.1	0.391126
7.718350	0.1	0.391006
7.720017	0.1	0.393510
7.721683	0.1	0.399709
7.723350	0.1	0.407994
7.725017	0.1	0.415683
7.726683	0.1	0.420511
7.728350	0.1	0.421226
7.730017	0.1	0.418246
7.731683	0.1	0.413716
7.733350	0.1	0.410140
7.735017	0.1	0.407875
7.736683	0.1	0.406504
7.738350	0.1	0.405669
7.740017	0.1	0.404418
7.741683	0.1	0.401616
7.743350	0.1	0.397146
7.745017	0.1	0.392437
7.746683	0.1	0.389338
7.748350	0.1	0.388920
7.750017	0.1	0.390768
7.751683	0.1	0.393271
7.753350	0.1	0.394225
7.755017	0.1	0.393093
7.756683	0.1	0.391066
7.758350	0.1	0.389218
7.760017	0.1	0.386834
7.761683	0.1	0.382781
7.763350	0.1	0.377893
7.765017	0.1	0.374436
7.766683	0.1	0.373662
7.768350	0.1	0.375092
7.770017	0.1	0.377476
7.771683	0.1	0.379622
7.773350	0.1	0.380397
7.775017	0.1	0.379622
7.776683	0.1	0.377774
7.778350	0.1	0.375628
7.780017	0.1	0.373423
7.781683	0.1	0.371277
7.783350	0.1	0.368953
7.785017	0.1	0.367284
7.786683	0.1	0.367582
7.788350	0.1	0.370502
7.790017	0.1	0.373721
7.791683	0.1	0.373721
7.793350	0.1	0.369012
7.795017	0.1	0.361443
7.796683	0.1	0.354528
7.798350	0.1	0.350177
7.800017	0.1	0.348032
7.801683	0.1	0.346482
7.803350	0.1	0.344455
7.805017	0.1	0.342190
7.806683	0.1	0.340462
7.808350	0.1	0.340104
7.810017	0.1	0.341415
7.811683	0.1	0.343800
7.813350	0.1	0.346422
7.815017	0.1	0.349283
7.816683	0.1	0.352502
7.818350	0.1	0.356138
7.820017	0.1	0.359535
7.821683	0.1	0.361860
7.823350	0.1	0.363469
7.825017	0.1	0.365257
7.826683	0.1	0.366926
7.828350	0.1	0.366390
7.830017	0.1	0.362754
7.831683	0.1	0.358105
7.833350	0.1	0.355721
7.835017	0.1	0.356078
7.836683	0.1	0.357211
7.838350	0.1	0.356972
7.840017	0.1	0.353992
7.841683	0.1	0.348330
7.843350	0.1	0.341356
7.845017	0.1	0.335515
7.846683	0.1	0.332654
7.848350	0.1	0.333190
7.850017	0.1	0.335991
7.851683	0.1	0.339091
7.853350	0.1	0.340998
7.855017	0.1	0.340879
7.856683	0.1	0.339568
7.858350	0.1	0.338852
7.860017	0.1	0.340045
7.861683	0.1	0.342667
7.863350	0.1	0.344932
7.865017	0.1	0.345409
7.866683	0.1	0.344038
7.868350	0.1	0.341773
7.870017	0.1	0.339210
7.871683	0.1	0.337005
7.873350	0.1	0.336468
7.875017	0.1	0.338912
7.876683	0.1	0.344574
7.878350	0.1	0.352144
7.880017	0.1	0.358999
7.881683	0.1	0.362873
7.883350	0.1	0.363708
7.885017	0.1	0.362217
7.886683	0.1	0.358462
7.888350	0.1	0.352204
7.890017	0.1	0.344932
7.891683	0.1	0.339329
7.893350	0.1	0.337660
7.895017	0.1	0.339627
7.896683	0.1	0.342131
7.898350	0.1	0.342846
7.900017	0.1	0.342429
7.901683	0.1	0.342786
7.903350	0.1	0.344753
7.905017	0.1	0.348568
7.906683	0.1	0.353932
7.908350	0.1	0.359476
7.910017	0.1	0.363350
7.911683	0.1	0.363708
7.913350	0.1	0.360191
7.915017	0.1	0.354648
7.916683	0.1	0.350297
7.918350	0.1	0.349343
7.920017	0.1	0.351787
7.921683	0.1	0.356138
7.923350	0.1	0.360549
7.925017	0.1	0.363469
7.926683	0.1	0.364244
7.928350	0.1	0.363231
7.930017	0.1	0.361145
7.931683	0.1	0.358582
7.933350	0.1	0.356674
7.935017	0.1	0.355959
7.936683	0.1	0.356376
7.938350	0.1	0.356913
7.940017	0.1	0.356436
7.941683	0.1	0.354350
7.943350	0.1	0.351846
7.945017	0.1	0.351191
7.946683	0.1	0.353396
7.948350	0.1	0.356436
7.950017	0.1	0.357986
7.951683	0.1	0.357926
7.953350	0.1	0.357986
7.955017	0.1	0.359416
7.956683	0.1	0.362039
7.958350	0.1	0.365078
7.960017	0.1	0.367880
7.961683	0.1	0.370801
7.963350	0.1	0.374138
7.965017	0.1	0.376880
7.966683	0.1	0.377238
7.968350	0.1	0.374734
7.970017	0.1	0.371099
7.971683	0.1	0.369549
7.973350	0.1	0.371516
7.975017	0.1	0.375569
7.976683	0.1	0.378668
7.978350	0.1	0.378311
7.980017	0.1	0.374317
7.981683	0.1	0.369191
7.983350	0.1	0.365913
7.985017	0.1	0.365853
7.986683	0.1	0.368714
7.988350	0.1	0.373542
7.990017	0.1	0.379682
7.991683	0.1	0.385642
7.993350	0.1	0.388920
7.995017	0.1	0.387490
7.996683	0.1	0.381768
7.998350	0.1	0.374675
8.000017	0.1	0.369608
8.001683	0.1	0.368834
8.003350	0.1	0.372231
8.005017	0.1	0.377297
8.006683	0.1	0.381112
8.008350	0.1	0.382364
8.010017	0.1	0.381649
8.011683	0.1	0.380754
8.013350	0.1	0.380933
8.015017	0.1	0.382125
8.016683	0.1	0.384033
8.018350	0.1	0.386238
8.020017	0.1	0.388026
8.021683	0.1	0.388503
8.023350	0.1	0.388026
8.025017	0.1	0.388145
8.026683	0.1	0.389636
8.028350	0.1	0.391245
8.030017	0.1	0.391305
8.031683	0.1	0.389397
8.033350	0.1	0.386238
8.035017	0.1	0.382721
8.036683	0.1	0.378907
8.038350	0.1	0.375092
8.040017	0.1	0.372052
8.041683	0.1	0.370324
8.043350	0.1	0.369906
8.045017	0.1	0.370145
8.046683	0.1	0.369906
8.048350	0.1	0.368059
8.050017	0.1	0.365675
8.051683	0.1	0.365496
8.053350	0.1	0.369072
8.055017	0.1	0.375032
8.056683	0.1	0.380278
8.058350	0.1	0.383139
8.060017	0.1	0.383914
8.061683	0.1	0.383794
8.063350	0.1	0.383437
8.065017	0.1	0.382304
8.066683	0.1	0.379026
8.068350	0.1	0.373423
8.070017	0.1	0.367582
8.071683	0.1	0.364125
8.073350	0.1	0.364780
8.075017	0.1	0.368834
8.076683	0.1	0.373364
8.078350	0.1	0.375271
8.080017	0.1	0.373483
8.081683	0.1	0.369370
8.083350	0.1	0.365198
8.085017	0.1	0.362396
8.086683	0.1	0.361741
8.088350	0.1	0.363588
8.090017	0.1	0.367045
8.091683	0.1	0.370145
8.093350	0.1	0.371337
8.095017	0.1	0.370741
8.096683	0.1	0.369132
8.098350	0.1	0.366569
8.100017	0.1	0.362396
8.101683	0.1	0.356376
8.103350	0.1	0.349998
8.105017	0.1	0.345528
8.106683	0.1	0.344276
8.108350	0.1	0.346363
8.110017	0.1	0.350416
8.111683	0.1	0.353754
8.113350	0.1	0.354230
8.115017	0.1	0.351906
8.116683	0.1	0.347734
8.118350	0.1	0.343084
8.120017	0.1	0.340045
8.121683	0.1	0.339031
8.123350	0.1	0.338435
8.125017	0.1	0.336766
8.126683	0.1	0.334680
8.128350	0.1	0.333905
8.130017	0.1	0.335217
8.131683	0.1	0.337541
8.133350	0.1	0.339568
8.135017	0.1	0.340700
8.136683	0.1	0.340700
8.138350	0.1	0.340104
8.140017	0.1	0.339448
8.141683	0.1	0.338435
8.143350	0.1	0.336051
8.145017	0.1	0.331521
8.146683	0.1	0.325382
8.148350	0.1	0.319541
8.150017	0.1	0.315428
8.151683	0.1	0.312567
8.153350	0.1	0.310123
8.155017	0.1	0.308871
8.156683	0.1	0.310361
8.158350	0.1	0.313520
8.160017	0.1	0.315547
8.161683	0.1	0.315130
8.163350	0.1	0.313103
8.165017	0.1	0.310421
8.166683	0.1	0.307202
8.168350	0.1	0.303864
8.170017	0.1	0.301778
8.171683	0.1	0.301778
8.173350	0.1	0.303924
8.175017	0.1	0.307381
8.176683	0.1	0.311136
8.178350	0.1	0.314832
8.180017	0.1	0.318229
8.181683	0.1	0.320375
8.183350	0.1	0.319898
8.185017	0.1	0.317097
8.186683	0.1	0.312924
8.188350	0.1	0.308454
8.190017	0.1	0.304461
8.191683	0.1	0.301659
8.193350	0.1	0.299990
8.195017	0.1	0.298977
8.196683	0.1	0.298381
8.198350	0.1	0.298619
8.200017	0.1	0.300229
8.201683	0.1	0.302851
8.203350	0.1	0.305235
8.205017	0.1	0.305891
8.206683	0.1	0.303924
8.208350	0.1	0.300765
8.210017	0.1	0.299454
8.211683	0.1	0.300825
8.213350	0.1	0.303686
8.215017	0.1	0.306427
8.216683	0.1	0.308335
8.218350	0.1	0.309467
8.220017	0.1	0.310302
8.221683	0.1	0.310898
8.223350	0.1	0.310779
8.225017	0.1	0.310123
8.226683	0.1	0.309885
8.228350	0.1	0.310481
8.230017	0.1	0.311375
8.231683	0.1	0.311613
8.233350	0.1	0.310957
8.235017	0.1	0.310183
8.236683	0.1	0.310898
8.238350	0.1	0.314474
8.240017	0.1	0.320733
8.241683	0.1	0.327349
8.243350	0.1	0.331283
8.245017	0.1	0.331223
8.246683	0.1	0.328720
8.248350	0.1	0.326991
8.250017	0.1	0.327945
8.251683	0.1	0.330567
8.253350	0.1	0.333309
8.255017	0.1	0.335872
8.256683	0.1	0.339210
8.258350	0.1	0.344276
8.260017	0.1	0.350654
8.261683	0.1	0.356197
8.263350	0.1	0.358343
8.265017	0.1	0.355840
8.266683	0.1	0.349998
8.268350	0.1	0.343919
8.270017	0.1	0.339806
8.271683	0.1	0.337958
8.273350	0.1	0.337839
8.275017	0.1	0.338137
8.276683	0.1	0.337303
8.278350	0.1	0.334024
8.280017	0.1	0.328779
8.281683	0.1	0.323534
8.283350	0.1	0.321209
8.285017	0.1	0.323713
8.286683	0.1	0.330031
8.288350	0.1	0.337005
8.290017	0.1	0.341475
8.291683	0.1	0.341833
8.293350	0.1	0.338376
8.295017	0.1	0.333846
8.296683	0.1	0.332296
8.298350	0.1	0.335217
8.300017	0.1	0.339985
8.301683	0.1	0.342369
8.303350	0.1	0.340998
8.305017	0.1	0.337839
8.306683	0.1	0.335753
8.308350	0.1	0.335753
8.310017	0.1	0.336587
8.311683	0.1	0.336349
8.313350	0.1	0.333607
8.315017	0.1	0.328362
8.316683	0.1	0.321984
8.318350	0.1	0.316918
8.320017	0.1	0.314951
8.321683	0.1	0.315487
8.323350	0.1	0.316262
8.325017	0.1	0.315905
8.326683	0.1	0.314176
8.328350	0.1	0.311136
8.330017	0.1	0.307500
8.331683	0.1	0.304699
8.333350	0.1	0.303626
8.335017	0.1	0.303566
8.336683	0.1	0.303864
8.338350	0.1	0.305116
8.340017	0.1	0.308096
8.341683	0.1	0.312805
8.343350	0.1	0.318527
8.345017	0.1	0.323474
8.346683	0.1	0.325561
8.348350	0.1	0.323951
8.350017	0.1	0.319719
8.351683	0.1	0.315607
8.353350	0.1	0.314057
8.355017	0.1	0.314653
8.356683	0.1	0.315130
8.358350	0.1	0.313342
8.360017	0.1	0.309408
8.361683	0.1	0.304818
8.363350	0.1	0.300944
8.365017	0.1	0.298023
8.366683	0.1	0.296116
8.368350	0.1	0.294626
8.370017	0.1	0.292301
8.371683	0.1	0.288546
8.373350	0.1	0.284255
8.375017	0.1	0.281155
8.376683	0.1	0.280321
8.378350	0.1	0.281096
8.380017	0.1	0.282049
8.381683	0.1	0.281692
8.383350	0.1	0.279427
8.385017	0.1	0.275493
8.386683	0.1	0.270844
8.388350	0.1	0.266433
8.390017	0.1	0.262976
8.391683	0.1	0.261009
8.393350	0.1	0.260413
8.395017	0.1	0.260711
8.396683	0.1	0.261247
8.398350	0.1	0.261545
8.400017	0.1	0.261545
8.401683	0.1	0.262320
8.403350	0.1	0.264645
8.405017	0.1	0.267386
8.406683	0.1	0.269115
8.408350	0.1	0.269294
8.410017	0.1	0.268400
8.411683	0.1	0.266731
8.413350	0.1	0.265002
8.415017	0.1	0.263989
8.416683	0.1	0.264108
8.418350	0.1	0.265419
8.420017	0.1	0.266433
8.421683	0.1	0.265658
8.423350	0.1	0.263155
8.425017	0.1	0.260830
8.426683	0.1	0.261009
8.428350	0.1	0.263989
8.430017	0.1	0.267625
8.431683	0.1	0.269473
8.433350	0.1	0.268638
8.435017	0.1	0.265837
8.436683	0.1	0.263214
8.438350	0.1	0.263274
8.440017	0.1	0.266433
8.441683	0.1	0.270486
8.443350	0.1	0.272751
8.445017	0.1	0.272095
8.446683	0.1	0.269115
8.448350	0.1	0.265598
8.450017	0.1	0.263572
8.451683	0.1	0.263453
8.453350	0.1	0.264645
8.455017	0.1	0.265360
8.456683	0.1	0.263870
8.458350	0.1	0.259459
8.460017	0.1	0.253439
8.461683	0.1	0.248671
8.463350	0.1	0.247657
8.465017	0.1	0.250757
8.466683	0.1	0.256419
8.468350	0.1	0.262201
8.470017	0.1	0.264883
8.471683	0.1	0.261903
8.473350	0.1	0.253499
8.475017	0.1	0.242770
8.476683	0.1	0.233352
8.478350	0.1	0.227690
8.480017	0.1	0.226617
8.481683	0.1	0.229120
8.483350	0.1	0.233471
8.485017	0.1	0.239372
8.486683	0.1	0.246882
8.488350	0.1	0.254869
8.490017	0.1	0.261366
8.491683	0.1	0.264823
8.493350	0.1	0.265241
8.495017	0.1	0.264406
8.496683	0.1	0.264525
8.498350	0.1	0.266433
8.500017	0.1	0.269413
8.501683	0.1	0.271797
8.503350	0.1	0.272393
8.505017	0.1	0.270486
8.506683	0.1	0.265658
8.508350	0.1	0.259161
8.510017	0.1	0.254154
8.511683	0.1	0.254214
8.513350	0.1	0.259519
8.515017	0.1	0.266075
8.516683	0.1	0.270307
8.518350	0.1	0.271976
8.520017	0.1	0.273049
8.521683	0.1	0.275254
8.523350	0.1	0.278652
8.525017	0.1	0.281751
8.526683	0.1	0.282347
8.528350	0.1	0.279307
8.530017	0.1	0.273347
8.531683	0.1	0.267029
8.533350	0.1	0.263751
8.535017	0.1	0.265181
8.536683	0.1	0.270545
8.538350	0.1	0.277400
8.540017	0.1	0.283301
8.541683	0.1	0.286341
8.543350	0.1	0.285923
8.545017	0.1	0.283420
8.546683	0.1	0.281215
8.548350	0.1	0.280201
8.550017	0.1	0.280201
8.551683	0.1	0.280559
8.553350	0.1	0.281096
8.555017	0.1	0.282049
8.556683	0.1	0.283062
8.558350	0.1	0.283957
8.560017	0.1	0.285506
8.561683	0.1	0.288665
8.563350	0.1	0.293136
8.565017	0.1	0.296950
8.566683	0.1	0.298262
8.568350	0.1	0.296712
8.570017	0.1	0.293434
8.571683	0.1	0.290751
8.573350	0.1	0.290811
8.575017	0.1	0.293612
8.576683	0.1	0.297308
8.578350	0.1	0.299633
8.580017	0.1	0.299513
8.581683	0.1	0.297368
8.583350	0.1	0.294626
8.585017	0.1	0.292122
8.586683	0.1	0.290453
8.588350	0.1	0.289381
8.590017	0.1	0.287831
8.591683	0.1	0.284791
8.593350	0.1	0.281036
8.595017	0.1	0.277936
8.596683	0.1	0.276983
8.598350	0.1	0.279129
8.600017	0.1	0.284314
8.601683	0.1	0.290692
8.603350	0.1	0.296175
8.605017	0.1	0.299752
8.606683	0.1	0.301719
8.608350	0.1	0.302434
8.610017	0.1	0.302017
8.611683	0.1	0.300705
8.613350	0.1	0.298381
8.615017	0.1	0.294805
8.616683	0.1	0.290453
8.618350	0.1	0.287116
8.620017	0.1	0.286758
8.621683	0.1	0.289440
8.623350	0.1	0.292838
8.625017	0.1	0.294209
8.626683	0.1	0.292718
8.628350	0.1	0.288963
8.630017	0.1	0.284433
8.631683	0.1	0.280917
8.633350	0.1	0.279427
8.635017	0.1	0.278711
8.636683	0.1	0.276744
8.638350	0.1	0.273049
8.640017	0.1	0.268340
8.641683	0.1	0.263691
8.643350	0.1	0.260115
8.645017	0.1	0.258446
8.646683	0.1	0.258863
8.648350	0.1	0.260592
8.650017	0.1	0.261843
8.651683	0.1	0.260770
8.653350	0.1	0.256896
8.655017	0.1	0.251472
8.656683	0.1	0.246763
8.658350	0.1	0.244021
8.660017	0.1	0.243247
8.661683	0.1	0.242591
8.663350	0.1	0.239491
8.665017	0.1	0.232875
8.666683	0.1	0.223994
8.668350	0.1	0.214875
8.670017	0.1	0.207603
8.671683	0.1	0.203967
8.673350	0.1	0.205100
8.675017	0.1	0.209808
8.676683	0.1	0.215054
8.678350	0.1	0.218034
8.680017	0.1	0.217915
8.681683	0.1	0.214994
8.683350	0.1	0.210166
8.685017	0.1	0.204682
8.686683	0.1	0.199795
8.688350	0.1	0.195503
8.690017	0.1	0.192106
8.691683	0.1	0.189960
8.693350	0.1	0.188649
8.695017	0.1	0.187218
8.696683	0.1	0.185192
8.698350	0.1	0.182867
8.700017	0.1	0.180244
8.701683	0.1	0.176668
8.703350	0.1	0.171661
8.705017	0.1	0.165701
8.706683	0.1	0.159740
8.708350	0.1	0.154376
8.710017	0.1	0.149667
8.711683	0.1	0.144959
8.713350	0.1	0.139594
8.715017	0.1	0.133634
8.716683	0.1	0.128746
8.718350	0.1	0.126183
8.720017	0.1	0.125766
8.721683	0.1	0.127018
8.723350	0.1	0.129938
8.725017	0.1	0.134408
8.726683	0.1	0.139833
8.728350	0.1	0.144422
8.730017	0.1	0.146329
8.731683	0.1	0.144601
8.733350	0.1	0.139713
8.735017	0.1	0.134051
8.736683	0.1	0.130475
8.738350	0.1	0.129521
8.740017	0.1	0.128031
8.741683	0.1	0.123501
8.743350	0.1	0.117123
8.745017	0.1	0.111878
8.746683	0.1	0.109136
8.748350	0.1	0.108182
8.750017	0.1	0.107825
8.751683	0.1	0.107586
8.753350	0.1	0.108004
8.755017	0.1	0.109136
8.756683	0.1	0.110924
8.758350	0.1	0.113010
8.760017	0.1	0.114679
8.761683	0.1	0.115216
8.763350	0.1	0.115037
8.765017	0.1	0.115037
8.766683	0.1	0.115097
8.768350	0.1	0.114858
8.770017	0.1	0.114679
8.771683	0.1	0.115514
8.773350	0.1	0.117838
8.775017	0.1	0.121355
8.776683	0.1	0.125289
8.778350	0.1	0.128925
8.780017	0.1	0.131249
8.781683	0.1	0.131547
8.783350	0.1	0.129819
8.785017	0.1	0.127316
8.786683	0.1	0.125051
8.788350	0.1	0.123203
8.790017	0.1	0.122428
8.791683	0.1	0.122905
8.793350	0.1	0.123680
8.795017	0.1	0.123858
8.796683	0.1	0.123322
8.798350	0.1	0.122249
8.800017	0.1	0.120282
8.801683	0.1	0.117600
8.803350	0.1	0.115156
8.805017	0.1	0.114441
8.806683	0.1	0.115871
8.808350	0.1	0.117421
8.810017	0.1	0.116467
8.811683	0.1	0.111997
8.813350	0.1	0.105441
8.815017	0.1	0.099242
8.816683	0.1	0.095904
8.818350	0.1	0.096381
8.820017	0.1	0.099599
8.821683	0.1	0.103891
8.823350	0.1	0.108182
8.825017	0.1	0.111997
8.826683	0.1	0.114620
8.828350	0.1	0.115812
8.830017	0.1	0.115573
8.831683	0.1	0.113785
8.833350	0.1	0.110149
8.835017	0.1	0.104547
8.836683	0.1	0.097036
8.838350	0.1	0.089109
8.840017	0.1	0.083506
8.841683	0.1	0.082612
8.843350	0.1	0.086725
8.845017	0.1	0.093281
8.846683	0.1	0.099123
8.848350	0.1	0.102520
8.850017	0.1	0.103831
8.851683	0.1	0.105083
8.853350	0.1	0.107586
8.855017	0.1	0.110626
8.856683	0.1	0.111818
8.858350	0.1	0.109494
8.860017	0.1	0.104547
8.861683	0.1	0.099599
8.863350	0.1	0.097215
8.865017	0.1	0.097871
8.866683	0.1	0.100017
8.868350	0.1	0.102520
8.870017	0.1	0.105619
8.871683	0.1	0.108778
8.873350	0.1	0.111043
8.875017	0.1	0.112176
8.876683	0.1	0.112236
8.878350	0.1	0.111043
8.880017	0.1	0.109553
8.881683	0.1	0.109434
8.883350	0.1	0.112057
8.885017	0.1	0.115991
8.886683	0.1	0.117898
8.888350	0.1	0.115156
8.890017	0.1	0.108778
8.891683	0.1	0.102460
8.893350	0.1	0.099182
8.895017	0.1	0.099063
8.896683	0.1	0.100136
8.898350	0.1	0.100672
8.900017	0.1	0.100434
8.901683	0.1	0.100374
8.903350	0.1	0.101566
8.905017	0.1	0.104010
8.906683	0.1	0.106931
8.908350	0.1	0.110149
8.910017	0.1	0.113249
8.911683	0.1	0.114441
8.913350	0.1	0.112236
8.915017	0.1	0.107706
8.916683	0.1	0.103593
8.918350	0.1	0.101626
8.920017	0.1	0.101805
8.921683	0.1	0.102401
8.923350	0.1	0.101030
8.925017	0.1	0.096679
8.926683	0.1	0.090897
8.928350	0.1	0.086427
8.930017	0.1	0.085831
8.931683	0.1	0.089288
8.933350	0.1	0.094414
8.935017	0.1	0.098288
8.936683	0.1	0.099599
8.938350	0.1	0.098586
8.940017	0.1	0.097215
8.941683	0.1	0.098050
8.943350	0.1	0.101089
8.945017	0.1	0.103712
8.946683	0.1	0.103235
8.948350	0.1	0.100315
8.950017	0.1	0.098109
8.951683	0.1	0.098586
8.953350	0.1	0.100434
8.955017	0.1	0.100970
8.956683	0.1	0.099361
8.958350	0.1	0.096798
8.960017	0.1	0.095189
8.961683	0.1	0.095487
8.963350	0.1	0.097215
8.965017	0.1	0.098526
8.966683	0.1	0.098586
8.968350	0.1	0.097930
8.970017	0.1	0.097871
8.971683	0.1	0.099242
8.973350	0.1	0.102639
8.975017	0.1	0.108063
8.976683	0.1	0.113010
8.978350	0.1	0.113785
8.980017	0.1	0.109851
8.981683	0.1	0.104666
8.983350	0.1	0.102162
8.985017	0.1	0.102878
8.986683	0.1	0.104904
8.988350	0.1	0.106096
8.990017	0.1	0.105560
8.991683	0.1	0.103533
8.993350	0.1	0.100076
8.995017	0.1	0.095606
8.996683	0.1	0.092089
8.998350	0.1	0.091195
9.000017	0.1	0.092268
9.001683	0.1	0.093699
9.003350	0.1	0.094950
9.005017	0.1	0.096619
9.006683	0.1	0.098884
9.008350	0.1	0.101030
9.010017	0.1	0.101388
9.011683	0.1	0.099003
9.013350	0.1	0.094473
9.015017	0.1	0.089645
9.016683	0.1	0.086129
9.018350	0.1	0.084341
9.020017	0.1	0.083923
9.021683	0.1	0.083804
9.023350	0.1	0.082970
9.025017	0.1	0.080943
9.026683	0.1	0.078738
9.028350	0.1	0.077486
9.030017	0.1	0.077903
9.031683	0.1	0.079751
9.033350	0.1	0.082254
9.035017	0.1	0.084519
9.036683	0.1	0.085711
9.038350	0.1	0.085056
9.040017	0.1	0.082135
9.041683	0.1	0.076890
9.043350	0.1	0.069857
9.045017	0.1	0.062644
9.046683	0.1	0.057876
9.048350	0.1	0.057578
9.050017	0.1	0.061274
9.051683	0.1	0.067115
9.053350	0.1	0.073612
9.055017	0.1	0.079691
9.056683	0.1	0.083923
9.058350	0.1	0.084758
9.060017	0.1	0.082612
9.061683	0.1	0.079513
9.063350	0.1	0.078201
9.065017	0.1	0.080168
9.066683	0.1	0.085115
9.068350	0.1	0.090420
9.070017	0.1	0.093818
9.071683	0.1	0.094652
9.073350	0.1	0.093818
9.075017	0.1	0.091970
9.076683	0.1	0.089824
9.078350	0.1	0.088334
9.080017	0.1	0.087380
9.081683	0.1	0.086308
9.083350	0.1	0.085175
9.085017	0.1	0.084698
9.086683	0.1	0.085413
9.088350	0.1	0.087142
9.090017	0.1	0.088453
9.091683	0.1	0.087857
9.093350	0.1	0.084460
9.095017	0.1	0.078380
9.096683	0.1	0.070333
9.098350	0.1	0.062644
9.100017	0.1	0.059068
9.101683	0.1	0.061810
9.103350	0.1	0.068605
9.105017	0.1	0.074387
9.106683	0.1	0.075758
9.108350	0.1	0.072896
9.110017	0.1	0.068784
9.111683	0.1	0.065625
9.113350	0.1	0.063658
9.115017	0.1	0.062823
9.116683	0.1	0.063002
9.118350	0.1	0.063479
9.120017	0.1	0.063241
9.121683	0.1	0.061631
9.123350	0.1	0.059128
9.125017	0.1	0.057042
9.126683	0.1	0.056505
9.128350	0.1	0.057459
9.130017	0.1	0.059009
9.131683	0.1	0.060380
9.133350	0.1	0.061333
9.135017	0.1	0.061989
9.136683	0.1	0.062048
9.138350	0.1	0.062764
9.140017	0.1	0.065744
9.141683	0.1	0.070453
9.143350	0.1	0.074923
9.145017	0.1	0.077546
9.146683	0.1	0.077784
9.148350	0.1	0.075638
9.150017	0.1	0.072122
9.151683	0.1	0.069201
9.153350	0.1	0.067711
9.155017	0.1	0.066876
9.156683	0.1	0.065565
9.158350	0.1	0.063837
9.160017	0.1	0.063121
9.161683	0.1	0.064492
9.163350	0.1	0.067651
9.165017	0.1	0.071168
9.166683	0.1	0.073731
9.168350	0.1	0.074863
9.170017	0.1	0.075281
9.171683	0.1	0.075936
9.173350	0.1	0.076950
9.175017	0.1	0.077307
9.176683	0.1	0.075758
9.178350	0.1	0.072062
9.180017	0.1	0.066876
9.181683	0.1	0.061214
9.183350	0.1	0.056207
9.185017	0.1	0.053227
9.186683	0.1	0.052333
9.188350	0.1	0.052452
9.190017	0.1	0.052154
9.191683	0.1	0.050902
9.193350	0.1	0.048637
9.195017	0.1	0.045598
9.196683	0.1	0.042677
9.198350	0.1	0.041306
9.200017	0.1	0.042498
9.201683	0.1	0.046313
9.203350	0.1	0.051260
9.205017	0.1	0.055015
9.206683	0.1	0.056446
9.208350	0.1	0.055909
9.210017	0.1	0.055313
9.211683	0.1	0.056207
9.213350	0.1	0.057817
9.215017	0.1	0.058293
9.216683	0.1	0.057518
9.218350	0.1	0.057459
9.220017	0.1	0.059366
9.221683	0.1	0.063002
9.223350	0.1	0.067413
9.225017	0.1	0.070810
9.226683	0.1	0.071228
9.228350	0.1	0.068128
9.230017	0.1	0.062764
9.231683	0.1	0.057757
9.233350	0.1	0.055313
9.235017	0.1	0.055313
9.236683	0.1	0.056386
9.238350	0.1	0.056684
9.240017	0.1	0.055075
9.241683	0.1	0.051975
9.243350	0.1	0.049233
9.245017	0.1	0.049293
9.246683	0.1	0.053227
9.248350	0.1	0.059783
9.250017	0.1	0.066996
9.251683	0.1	0.073314
9.253350	0.1	0.077844
9.255017	0.1	0.080168
9.256683	0.1	0.079930
9.258350	0.1	0.077188
9.260017	0.1	0.073493
9.261683	0.1	0.070870
9.263350	0.1	0.070214
9.265017	0.1	0.071347
9.266683	0.1	0.073612
9.268350	0.1	0.075936
9.270017	0.1	0.077903
9.271683	0.1	0.079513
9.273350	0.1	0.080824
9.275017	0.1	0.081837
9.276683	0.1	0.083148
9.278350	0.1	0.085354
9.280017	0.1	0.088990
9.281683	0.1	0.093460
9.283350	0.1	0.097573
9.285017	0.1	0.100493
9.286683	0.1	0.102282
9.288350	0.1	0.103414
9.290017	0.1	0.103474
9.291683	0.1	0.102699
9.293350	0.1	0.102699
9.295017	0.1	0.104368
9.296683	0.1	0.106812
9.298350	0.1	0.108421
9.300017	0.1	0.108182
9.301683	0.1	0.106394
9.303350	0.1	0.104249
9.305017	0.1	0.103414
9.306683	0.1	0.105262
9.308350	0.1	0.109792
9.310017	0.1	0.114679
9.311683	0.1	0.115931
9.313350	0.1	0.110805
9.315017	0.1	0.100911
9.316683	0.1	0.092030
9.318350	0.1	0.089228
9.320017	0.1	0.093222
9.321683	0.1	0.100493
9.323350	0.1	0.106871
9.325017	0.1	0.110626
9.326683	0.1	0.112653
9.328350	0.1	0.114322
9.330017	0.1	0.116944
9.331683	0.1	0.120938
9.333350	0.1	0.124991
9.335017	0.1	0.127375
9.336683	0.1	0.128925
9.338350	0.1	0.131369
9.340017	0.1	0.134587
9.341683	0.1	0.136733
9.343350	0.1	0.136316
9.345017	0.1	0.133574
9.346683	0.1	0.129759
9.348350	0.1	0.126123
9.350017	0.1	0.123739
9.351683	0.1	0.124156
9.353350	0.1	0.128090
9.355017	0.1	0.134230
9.356683	0.1	0.139892
9.358350	0.1	0.143528
9.360017	0.1	0.144720
9.361683	0.1	0.143886
9.363350	0.1	0.141382
9.365017	0.1	0.137568
9.366683	0.1	0.133574
9.368350	0.1	0.130773
9.370017	0.1	0.130117
9.371683	0.1	0.131965
9.373350	0.1	0.135899
9.375017	0.1	0.139952
9.376683	0.1	0.141740
9.378350	0.1	0.140727
9.380017	0.1	0.139117
9.381683	0.1	0.139236
9.383350	0.1	0.141919
9.385017	0.1	0.146031
9.386683	0.1	0.150025
9.388350	0.1	0.153124
9.390017	0.1	0.155509
9.391683	0.1	0.157475
9.393350	0.1	0.159144
9.395017	0.1	0.161111
9.396683	0.1	0.163794
9.398350	0.1	0.165999
9.400017	0.1	0.166297
9.401683	0.1	0.164986
9.403350	0.1	0.164270
9.405017	0.1	0.165582
9.406683	0.1	0.168622
9.408350	0.1	0.172317
9.410017	0.1	0.176549
9.411683	0.1	0.181496
9.413350	0.1	0.186920
9.415017	0.1	0.191569
9.416683	0.1	0.193775
9.418350	0.1	0.192404
9.420017	0.1	0.187755
9.421683	0.1	0.181258
9.423350	0.1	0.174284
9.425017	0.1	0.167906
9.426683	0.1	0.163496
9.428350	0.1	0.162303
9.430017	0.1	0.164509
9.431683	0.1	0.168681
9.433350	0.1	0.173152
9.435017	0.1	0.177145
9.436683	0.1	0.180900
9.438350	0.1	0.184655
9.440017	0.1	0.187457
9.441683	0.1	0.188410
9.443350	0.1	0.187755
9.445017	0.1	0.186443
9.446683	0.1	0.185490
9.448350	0.1	0.185549
9.450017	0.1	0.186920
9.451683	0.1	0.188828
9.453350	0.1	0.190437
9.455017	0.1	0.191450
9.456683	0.1	0.192165
9.458350	0.1	0.193179
9.460017	0.1	0.194073
9.461683	0.1	0.194073
9.463350	0.1	0.192821
9.465017	0.1	0.191450
9.466683	0.1	0.190914
9.468350	0.1	0.190318
9.470017	0.1	0.188410
9.471683	0.1	0.185370
9.473350	0.1	0.182807
9.475017	0.1	0.181973
9.476683	0.1	0.183642
9.478350	0.1	0.188589
9.480017	0.1	0.196397
9.481683	0.1	0.204444
9.483350	0.1	0.209749
9.485017	0.1	0.211477
9.486683	0.1	0.211418
9.488350	0.1	0.211418
9.490017	0.1	0.212312
9.491683	0.1	0.214160
9.493350	0.1	0.217140
9.495017	0.1	0.220954
9.496683	0.1	0.224650
9.498350	0.1	0.227630
9.500017	0.1	0.229478
9.501683	0.1	0.229776
9.503350	0.1	0.227392
9.505017	0.1	0.222147
9.506683	0.1	0.216067
9.508350	0.1	0.211835
9.510017	0.1	0.211298
9.511683	0.1	0.214696
9.513350	0.1	0.219882
9.515017	0.1	0.224173
9.516683	0.1	0.227034
9.518350	0.1	0.230074
9.520017	0.1	0.234187
9.521683	0.1	0.238538
9.523350	0.1	0.241876
9.525017	0.1	0.243425
9.526683	0.1	0.243187
9.528350	0.1	0.240624
9.530017	0.1	0.235915
9.531683	0.1	0.231564
9.533350	0.1	0.230253
9.535017	0.1	0.232518
9.536683	0.1	0.237286
9.538350	0.1	0.243247
9.540017	0.1	0.249088
9.541683	0.1	0.254095
9.543350	0.1	0.258625
9.545017	0.1	0.263333
9.546683	0.1	0.268638
9.548350	0.1	0.274122
9.550017	0.1	0.278831
9.551683	0.1	0.282526
9.553350	0.1	0.285089
9.555017	0.1	0.286281
9.556683	0.1	0.286937
9.558350	0.1	0.289083
9.560017	0.1	0.294030
9.561683	0.1	0.300288
9.563350	0.1	0.304699
9.565017	0.1	0.305176
9.566683	0.1	0.302196
9.568350	0.1	0.298440
9.570017	0.1	0.296772
9.571683	0.1	0.298500
9.573350	0.1	0.302732
9.575017	0.1	0.307500
9.576683	0.1	0.311434
9.578350	0.1	0.314116
9.580017	0.1	0.315428
9.581683	0.1	0.315666
9.583350	0.1	0.316024
9.585017	0.1	0.317276
9.586683	0.1	0.319064
9.588350	0.1	0.321031
9.590017	0.1	0.323236
9.591683	0.1	0.325918
9.593350	0.1	0.329077
9.595017	0.1	0.332594
9.596683	0.1	0.335872
9.598350	0.1	0.338674
9.600017	0.1	0.341892
9.601683	0.1	0.347137
9.603350	0.1	0.354111
9.605017	0.1	0.360549
9.606683	0.1	0.364184
9.608350	0.1	0.364602
9.610017	0.1	0.362575
9.611683	0.1	0.358939
9.613350	0.1	0.354886
9.615017	0.1	0.351608
9.616683	0.1	0.349700
9.618350	0.1	0.348628
9.620017	0.1	0.348151
9.621683	0.1	0.348806
9.623350	0.1	0.351071
9.625017	0.1	0.354707
9.626683	0.1	0.358880
9.628350	0.1	0.362456
9.630017	0.1	0.364423
9.631683	0.1	0.365496
9.633350	0.1	0.367761
9.635017	0.1	0.372291
9.636683	0.1	0.377417
9.638350	0.1	0.380814
9.640017	0.1	0.382006
9.641683	0.1	0.382006
9.643350	0.1	0.382304
9.645017	0.1	0.383019
9.646683	0.1	0.383258
9.648350	0.1	0.381827
9.650017	0.1	0.378549
9.651683	0.1	0.373960
9.653350	0.1	0.369251
9.655017	0.1	0.365853
9.656683	0.1	0.365078
9.658350	0.1	0.367522
9.660017	0.1	0.372231
9.661683	0.1	0.376701
9.663350	0.1	0.378847
9.665017	0.1	0.379264
9.666683	0.1	0.380278
9.668350	0.1	0.383258
9.670017	0.1	0.387192
9.671683	0.1	0.389993
9.673350	0.1	0.390530
9.675017	0.1	0.389278
9.676683	0.1	0.388145
9.678350	0.1	0.388622
9.680017	0.1	0.390530
9.681683	0.1	0.392675
9.683350	0.1	0.393927
9.685017	0.1	0.393748
9.686683	0.1	0.391483
9.688350	0.1	0.387371
9.690017	0.1	0.382841
9.691683	0.1	0.378430
9.693350	0.1	0.373065
9.695017	0.1	0.365138
9.696683	0.1	0.354886
9.698350	0.1	0.345469
9.700017	0.1	0.340998
9.701683	0.1	0.343561
9.703350	0.1	0.351369
9.705017	0.1	0.359893
9.706683	0.1	0.366092
9.708350	0.1	0.369728
9.710017	0.1	0.371575
9.711683	0.1	0.371516
9.713350	0.1	0.369191
9.715017	0.1	0.365376
9.716683	0.1	0.361979
9.718350	0.1	0.360370
9.720017	0.1	0.360310
9.721683	0.1	0.361085
9.723350	0.1	0.362396
9.725017	0.1	0.363886
9.726683	0.1	0.365615
9.728350	0.1	0.367999
9.730017	0.1	0.370860
9.731683	0.1	0.373244
9.733350	0.1	0.374317
9.735017	0.1	0.373662
9.736683	0.1	0.371635
9.738350	0.1	0.370145
9.740017	0.1	0.370502
9.741683	0.1	0.372231
9.743350	0.1	0.373900
9.745017	0.1	0.375569
9.746683	0.1	0.378609
9.748350	0.1	0.383079
9.750017	0.1	0.386655
9.751683	0.1	0.386059
9.753350	0.1	0.380516
9.755017	0.1	0.373125
9.756683	0.1	0.367999
9.758350	0.1	0.367165
9.760017	0.1	0.369132
9.761683	0.1	0.371099
9.763350	0.1	0.372052
9.765017	0.1	0.372648
9.766683	0.1	0.373483
9.768350	0.1	0.375509
9.770017	0.1	0.379026
9.771683	0.1	0.382900
9.773350	0.1	0.385463
9.775017	0.1	0.385702
9.776683	0.1	0.383914
9.778350	0.1	0.381231
9.780017	0.1	0.378847
9.781683	0.1	0.377834
9.783350	0.1	0.378728
9.785017	0.1	0.380278
9.786683	0.1	0.380576
9.788350	0.1	0.379622
9.790017	0.1	0.379205
9.791683	0.1	0.381112
9.793350	0.1	0.384867
9.795017	0.1	0.387788
9.796683	0.1	0.388145
9.798350	0.1	0.386596
9.800017	0.1	0.384688
9.801683	0.1	0.383556
9.803350	0.1	0.384033
9.805017	0.1	0.385880
9.806683	0.1	0.387609
9.808350	0.1	0.387609
9.810017	0.1	0.385404
9.811683	0.1	0.381589
9.813350	0.1	0.377357
9.815017	0.1	0.373840
9.816683	0.1	0.371873
9.818350	0.1	0.371516
9.820017	0.1	0.372291
9.821683	0.1	0.373244
9.823350	0.1	0.373602
9.825017	0.1	0.374079
9.826683	0.1	0.376463
9.828350	0.1	0.381768
9.830017	0.1	0.387669
9.831683	0.1	0.389993
9.833350	0.1	0.386596
9.835017	0.1	0.378966
9.836683	0.1	0.370681
9.838350	0.1	0.364959
9.840017	0.1	0.363112
9.841683	0.1	0.363588
9.843350	0.1	0.363290
9.845017	0.1	0.360429
9.846683	0.1	0.355542
9.848350	0.1	0.350714
9.850017	0.1	0.348091
9.851683	0.1	0.348687
9.853350	0.1	0.351608
9.855017	0.1	0.355065
9.856683	0.1	0.357926
9.858350	0.1	0.360191
9.860017	0.1	0.362694
9.861683	0.1	0.365734
9.863350	0.1	0.368834
9.865017	0.1	0.370562
9.866683	0.1	0.369668
9.868350	0.1	0.366390
9.870017	0.1	0.362515
9.871683	0.1	0.359893
9.873350	0.1	0.358999
9.875017	0.1	0.358939
9.876683	0.1	0.358403
9.878350	0.1	0.356197
9.880017	0.1	0.352502
9.881683	0.1	0.349522
9.883350	0.1	0.348747
9.885017	0.1	0.349462
9.886683	0.1	0.350118
9.888350	0.1	0.350416
9.890017	0.1	0.350773
9.891683	0.1	0.350654
9.893350	0.1	0.349164
9.895017	0.1	0.346184
9.896683	0.1	0.341892
9.898350	0.1	0.336826
9.900017	0.1	0.332296
9.901683	0.1	0.330389
9.903350	0.1	0.331640
9.905017	0.1	0.334024
9.906683	0.1	0.334740
9.908350	0.1	0.332415
9.910017	0.1	0.327408
9.911683	0.1	0.322044
9.913350	0.1	0.318944
9.915017	0.1	0.318348
9.916683	0.1	0.318050
9.918350	0.1	0.316143
9.920017	0.1	0.312090
9.921683	0.1	0.307024
9.923350	0.1	0.303149
9.925017	0.1	0.302315
9.926683	0.1	0.303924
9.928350	0.1	0.306129
9.930017	0.1	0.308096
9.931683	0.1	0.309944
9.933350	0.1	0.310957
9.935017	0.1	0.310361
9.936683	0.1	0.307500
9.938350	0.1	0.301957
9.940017	0.1	0.294209
9.941683	0.1	0.286162
9.943350	0.1	0.280261
9.945017	0.1	0.278413
9.946683	0.1	0.280380
9.948350	0.1	0.283599
9.950017	0.1	0.285506
9.951683	0.1	0.285387
9.953350	0.1	0.284314
9.955017	0.1	0.283062
9.956683	0.1	0.281990
9.958350	0.1	0.280917
9.960017	0.1	0.279307
9.961683	0.1	0.276864
9.963350	0.1	0.273287
9.965017	0.1	0.268221
9.966683	0.1	0.261903
9.968350	0.1	0.256300
9.970017	0.1	0.253439
9.971683	0.1	0.254035
9.973350	0.1	0.256956
9.975017	0.1	0.259101
9.976683	0.1	0.258386
9.978350	0.1	0.255227
9.980017	0.1	0.251949
9.981683	0.1	0.249743
9.983350	0.1	0.249326
9.985017	0.1	0.251114
9.986683	0.1	0.254273
9.988350	0.1	0.256598
9.990017	0.1	0.256300
9.991683	0.1	0.253558
9.993350	0.1	0.250220
9.995017	0.1	0.247478
9.996683	0.1	0.245154
9.998350	0.1	0.242710
10.000017	0.1	0.239968
10.001683	0.1	0.236809
10.003350	0.1	0.233114
10.005017	0.1	0.229299
10.006683	0.1	0.226259
10.008350	0.1	0.224412
10.010017	0.1	0.224054
10.011683	0.1	0.224352
10.013350	0.1	0.223517
10.015017	0.1	0.220835
10.016683	0.1	0.217617
10.018350	0.1	0.215173
10.020017	0.1	0.213742
10.021683	0.1	0.212908
10.023350	0.1	0.211716
10.025017	0.1	0.209332
10.026683	0.1	0.205636
10.028350	0.1	0.201464
10.030017	0.1	0.199318
10.031683	0.1	0.201106
10.033350	0.1	0.206769
10.035017	0.1	0.213861
10.036683	0.1	0.219822
10.038350	0.1	0.223160
10.040017	0.1	0.223041
10.041683	0.1	0.219762
10.043350	0.1	0.214875
10.045017	0.1	0.210285
10.046683	0.1	0.207603
10.048350	0.1	0.208199
10.050017	0.1	0.212491
10.051683	0.1	0.218511
10.053350	0.1	0.222921
10.055017	0.1	0.223756
10.056683	0.1	0.221014
10.058350	0.1	0.216126
10.060017	0.1	0.211835
10.061683	0.1	0.210702
10.063350	0.1	0.212789
10.065017	0.1	0.215113
10.066683	0.1	0.214338
10.068350	0.1	0.209749
10.070017	0.1	0.203133
10.071683	0.1	0.197291
10.073350	0.1	0.194788
10.075017	0.1	0.195920
10.076683	0.1	0.199378
10.078350	0.1	0.203431
10.080017	0.1	0.206411
10.081683	0.1	0.207067
10.083350	0.1	0.204742
10.085017	0.1	0.200689
10.086683	0.1	0.198066
10.088350	0.1	0.199378
10.090017	0.1	0.203967
10.091683	0.1	0.209391
10.093350	0.1	0.212967
10.095017	0.1	0.212312
10.096683	0.1	0.206172
10.098350	0.1	0.195980
10.100017	0.1	0.185728
10.101683	0.1	0.179410
10.103350	0.1	0.178397
10.105017	0.1	0.181139
10.106683	0.1	0.185370
10.108350	0.1	0.189185
10.110017	0.1	0.191093
10.111683	0.1	0.189781
10.113350	0.1	0.185728
10.115017	0.1	0.182629
10.116683	0.1	0.184536
10.118350	0.1	0.191808
10.120017	0.1	0.200570
10.121683	0.1	0.206351
10.123350	0.1	0.207365
10.125017	0.1	0.204563
10.126683	0.1	0.200987
10.128350	0.1	0.199080
10.130017	0.1	0.198603
10.131683	0.1	0.198245
10.133350	0.1	0.198305
10.135017	0.1	0.199497
10.136683	0.1	0.201285
10.138350	0.1	0.202179
10.140017	0.1	0.201702
10.141683	0.1	0.200093
10.143350	0.1	0.197530
10.145017	0.1	0.194192
10.146683	0.1	0.191689
10.148350	0.1	0.191987
10.150017	0.1	0.195980
10.151683	0.1	0.202477
10.153350	0.1	0.208735
10.155017	0.1	0.212491
10.156683	0.1	0.213444
10.158350	0.1	0.212789
10.160017	0.1	0.211656
10.161683	0.1	0.209987
10.163350	0.1	0.206232
10.165017	0.1	0.200152
10.166683	0.1	0.193715
10.168350	0.1	0.189066
10.170017	0.1	0.187218
10.171683	0.1	0.187457
10.173350	0.1	0.188053
10.175017	0.1	0.187337
10.176683	0.1	0.185609
10.178350	0.1	0.184774
10.180017	0.1	0.185728
10.181683	0.1	0.187397
10.183350	0.1	0.188053
10.185017	0.1	0.186384
10.186683	0.1	0.181913
10.188350	0.1	0.175297
10.190017	0.1	0.169218
10.191683	0.1	0.167012
10.193350	0.1	0.169933
10.195017	0.1	0.176430
10.196683	0.1	0.183642
10.198350	0.1	0.189364
10.200017	0.1	0.192106
10.201683	0.1	0.191689
10.203350	0.1	0.188351
10.205017	0.1	0.182390
10.206683	0.1	0.175238
10.208350	0.1	0.169396
10.210017	0.1	0.167787
10.211683	0.1	0.172317
10.213350	0.1	0.181794
10.215017	0.1	0.191450
10.216683	0.1	0.196695
10.218350	0.1	0.197411
10.220017	0.1	0.196755
10.221683	0.1	0.198007
10.223350	0.1	0.202477
10.225017	0.1	0.208795
10.226683	0.1	0.214458
10.228350	0.1	0.217378
10.230017	0.1	0.216484
10.231683	0.1	0.212193
10.233350	0.1	0.206947
10.235017	0.1	0.203013
10.236683	0.1	0.200868
10.238350	0.1	0.199318
10.240017	0.1	0.197828
10.241683	0.1	0.196695
10.243350	0.1	0.196099
10.245017	0.1	0.195384
10.246683	0.1	0.193954
10.248350	0.1	0.192225
10.250017	0.1	0.191569
10.251683	0.1	0.192583
10.253350	0.1	0.195324
10.255017	0.1	0.199020
10.256683	0.1	0.202715
10.258350	0.1	0.205696
10.260017	0.1	0.207245
10.261683	0.1	0.206172
10.263350	0.1	0.202358
10.265017	0.1	0.198305
10.266683	0.1	0.197589
10.268350	0.1	0.201583
10.270017	0.1	0.207782
10.271683	0.1	0.212431
10.273350	0.1	0.213563
10.275017	0.1	0.212252
10.276683	0.1	0.210822
10.278350	0.1	0.210047
10.280017	0.1	0.209272
10.281683	0.1	0.208139
10.283350	0.1	0.206828
10.285017	0.1	0.206292
10.286683	0.1	0.207663
10.288350	0.1	0.211716
10.290017	0.1	0.217378
10.291683	0.1	0.222981
10.293350	0.1	0.227511
10.295017	0.1	0.230908
10.296683	0.1	0.233173
10.298350	0.1	0.234246
10.300017	0.1	0.234604
10.301683	0.1	0.235021
10.303350	0.1	0.236809
10.305017	0.1	0.240982
10.306683	0.1	0.247777
10.308350	0.1	0.256181
10.310017	0.1	0.264168
10.311683	0.1	0.270188
10.313350	0.1	0.273705
10.315017	0.1	0.275493
10.316683	0.1	0.276566
10.318350	0.1	0.278234
10.320017	0.1	0.281394
10.321683	0.1	0.285208
10.323350	0.1	0.287950
10.325017	0.1	0.288904
10.326683	0.1	0.289917
10.328350	0.1	0.293553
10.330017	0.1	0.300109
10.331683	0.1	0.307024
10.333350	0.1	0.311792
10.335017	0.1	0.315368
10.336683	0.1	0.320435
10.338350	0.1	0.327885
10.340017	0.1	0.336826
10.341683	0.1	0.346184
10.343350	0.1	0.355303
10.345017	0.1	0.363588
10.346683	0.1	0.370324
10.348350	0.1	0.375450
10.350017	0.1	0.380039
10.351683	0.1	0.385582
10.353350	0.1	0.392497
10.355017	0.1	0.400364
10.356683	0.1	0.408292
10.358350	0.1	0.415921
10.360017	0.1	0.423670
10.361683	0.1	0.432313
10.363350	0.1	0.442505
10.365017	0.1	0.454962
10.366683	0.1	0.470161
10.368350	0.1	0.487149
10.370017	0.1	0.503361
10.371683	0.1	0.516892
10.373350	0.1	0.528157
10.375017	0.1	0.538826
10.376683	0.1	0.550628
10.378350	0.1	0.564396
10.380017	0.1	0.580192
10.381683	0.1	0.597477
10.383350	0.1	0.615299
10.385017	0.1	0.632465
10.386683	0.1	0.648677
10.388350	0.1	0.664949
10.390017	0.1	0.682056
10.391683	0.1	0.699997
10.393350	0.1	0.718176
10.395017	0.1	0.736356
10.396683	0.1	0.754058
10.398350	0.1	0.771761
10.400017	0.1	0.790834
10.401683	0.1	0.811994
10.403350	0.1	0.833690
10.405017	0.1	0.853181
10.406683	0.1	0.869215
10.408350	0.1	0.883043
10.410017	0.1	0.896990
10.411683	0.1	0.913441
10.413350	0.1	0.933945
10.415017	0.1	0.958264
10.416683	0.1	0.984252
10.418350	0.1	1.009226
10.420017	0.1	1.031697
10.421683	0.1	1.051605
10.423350	0.1	1.070201
10.425017	0.1	1.089394
10.426683	0.1	1.110494
10.428350	0.1	1.133263
10.430017	0.1	1.156628
10.431683	0.1	1.179636
10.433350	0.1	1.201689
10.435017	0.1	1.221538
10.436683	0.1	1.238287
10.438350	0.1	1.252055
10.440017	0.1	1.264274
10.441683	0.1	1.277149
10.443350	0.1	1.291871
10.445017	0.1	1.307666
10.446683	0.1	1.323044
10.448350	0.1	1.338005
10.450017	0.1	1.353324
10.451683	0.1	1.369000
10.453350	0.1	1.384378
10.455017	0.1	1.398802
10.456683	0.1	1.411796
10.458350	0.1	1.423597
10.460017	0.1	1.434505
10.461683	0.1	1.444757
10.463350	0.1	1.454592
10.465017	0.1	1.464725
10.466683	0.1	1.475573
10.468350	0.1	1.487672
10.470017	0.1	1.501799
10.471683	0.1	1.517892
10.473350	0.1	1.534462
10.475017	0.1	1.549304
10.476683	0.1	1.560688
10.478350	0.1	1.568437
10.480017	0.1	1.573801
10.481683	0.1	1.577675
10.483350	0.1	1.579821
10.485017	0.1	1.580417
10.486683	0.1	1.580358
10.488350	0.1	1.580596
10.490017	0.1	1.582444
10.491683	0.1	1.587391
10.493350	0.1	1.595259
10.495017	0.1	1.604080
10.496683	0.1	1.611471
10.498350	0.1	1.616836
10.500017	0.1	1.621783
10.501683	0.1	1.628041
10.503350	0.1	1.635790
10.505017	0.1	1.643300
10.506683	0.1	1.648665
10.508350	0.1	1.651526
10.510017	0.1	1.653671
10.511683	0.1	1.657009
10.513350	0.1	1.662135
10.515017	0.1	1.668036
10.516683	0.1	1.673281
10.518350	0.1	1.676679
10.520017	0.1	1.678109
10.521683	0.1	1.677871
10.523350	0.1	1.676798
10.525017	0.1	1.675546
10.526683	0.1	1.675010
10.528350	0.1	1.675665
10.530017	0.1	1.677632
10.531683	0.1	1.681209
10.533350	0.1	1.686514
10.535017	0.1	1.693130
10.536683	0.1	1.700044
10.538350	0.1	1.705527
10.540017	0.1	1.707971
10.541683	0.1	1.707375
10.543350	0.1	1.706004
10.545017	0.1	1.706541
10.546683	0.1	1.709998
10.548350	0.1	1.715183
10.550017	0.1	1.719892
10.551683	0.1	1.722753
10.553350	0.1	1.724064
10.555017	0.1	1.724899
10.556683	0.1	1.725257
10.558350	0.1	1.724243
10.560017	0.1	1.721919
10.561683	0.1	1.719117
10.563350	0.1	1.717746
10.565017	0.1	1.719415
10.566683	0.1	1.723945
10.568350	0.1	1.729727
10.570017	0.1	1.735151
10.571683	0.1	1.739204
10.573350	0.1	1.741827
10.575017	0.1	1.744092
10.576683	0.1	1.746893
10.578350	0.1	1.749575
10.580017	0.1	1.750887
10.581683	0.1	1.750350
10.583350	0.1	1.748860
10.585017	0.1	1.748681
10.586683	0.1	1.751185
10.588350	0.1	1.755357
10.590017	0.1	1.760006
10.591683	0.1	1.765072
10.593350	0.1	1.770735
10.595017	0.1	1.776219
10.596683	0.1	1.781404
10.598350	0.1	1.786232
10.600017	0.1	1.789332
10.601683	0.1	1.788378
10.603350	0.1	1.783311
10.605017	0.1	1.777113
10.606683	0.1	1.773477
10.608350	0.1	1.774252
10.610017	0.1	1.778901
10.611683	0.1	1.785040
10.613350	0.1	1.789570
10.615017	0.1	1.790822
10.616683	0.1	1.789332
10.618350	0.1	1.786769
10.620017	0.1	1.784325
10.621683	0.1	1.782537
10.623350	0.1	1.781523
10.625017	0.1	1.780987
10.626683	0.1	1.780570
10.628350	0.1	1.779616
10.630017	0.1	1.777232
10.631683	0.1	1.773834
10.633350	0.1	1.770854
10.635017	0.1	1.769126
10.636683	0.1	1.767874
10.638350	0.1	1.766145
10.640017	0.1	1.762450
10.641683	0.1	1.755178
10.643350	0.1	1.744449
10.645017	0.1	1.732588
10.646683	0.1	1.722753
10.648350	0.1	1.717270
10.650017	0.1	1.716077
10.651683	0.1	1.717091
10.653350	0.1	1.718044
10.655017	0.1	1.718462
10.656683	0.1	1.718521
10.658350	0.1	1.717150
10.660017	0.1	1.712740
10.661683	0.1	1.705170
10.663350	0.1	1.695633
10.665017	0.1	1.685858
10.666683	0.1	1.677394
10.668350	0.1	1.670361
10.670017	0.1	1.663447
10.671683	0.1	1.654863
10.673350	0.1	1.644552
10.675017	0.1	1.633763
10.676683	0.1	1.622975
10.678350	0.1	1.610816
10.680017	0.1	1.596272
10.681683	0.1	1.580596
10.683350	0.1	1.566231
10.685017	0.1	1.555085
10.686683	0.1	1.547098
10.688350	0.1	1.540423
10.690017	0.1	1.532674
10.691683	0.1	1.522362
10.693350	0.1	1.509309
10.695017	0.1	1.494527
10.696683	0.1	1.479089
10.698350	0.1	1.463473
10.700017	0.1	1.447857
10.701683	0.1	1.432479
10.703350	0.1	1.417518
10.705017	0.1	1.403391
10.706683	0.1	1.390815
10.708350	0.1	1.380026
10.710017	0.1	1.369715
10.711683	0.1	1.357496
10.713350	0.1	1.341879
10.715017	0.1	1.322746
10.716683	0.1	1.300991
10.718350	0.1	1.277149
10.720017	0.1	1.252949
10.721683	0.1	1.231492
10.723350	0.1	1.215041
10.725017	0.1	1.203001
10.726683	0.1	1.192629
10.728350	0.1	1.180410
10.730017	0.1	1.163423
10.731683	0.1	1.141250
10.733350	0.1	1.116276
10.735017	0.1	1.092374
10.736683	0.1	1.072526
10.738350	0.1	1.056850
10.740017	0.1	1.043737
10.741683	0.1	1.032054
10.743350	0.1	1.021445
10.745017	0.1	1.011312
10.746683	0.1	1.000762
10.748350	0.1	0.989318
10.750017	0.1	0.976920
10.751683	0.1	0.964046
10.753350	0.1	0.951290
10.755017	0.1	0.938356
10.756683	0.1	0.924647
10.758350	0.1	0.909805
10.760017	0.1	0.894487
10.761683	0.1	0.879943
10.763350	0.1	0.866532
10.765017	0.1	0.853062
10.766683	0.1	0.838101
10.768350	0.1	0.821829
10.770017	0.1	0.806510
10.771683	0.1	0.794470
10.773350	0.1	0.786424
10.775017	0.1	0.780642
10.776683	0.1	0.773907
10.778350	0.1	0.763118
10.780017	0.1	0.747442
10.781683	0.1	0.729680
10.783350	0.1	0.714779
10.785017	0.1	0.705540
10.786683	0.1	0.701070
10.788350	0.1	0.697672
10.790017	0.1	0.691414
10.791683	0.1	0.680983
10.793350	0.1	0.668109
10.795017	0.1	0.655651
10.796683	0.1	0.645995
10.798350	0.1	0.639617
10.800017	0.1	0.634968
10.801683	0.1	0.630140
10.803350	0.1	0.624597
10.805017	0.1	0.619113
10.806683	0.1	0.615001
10.808350	0.1	0.611961
10.810017	0.1	0.607312
10.811683	0.1	0.598311
10.813350	0.1	0.584900
10.815017	0.1	0.569165
10.816683	0.1	0.553787
10.818350	0.1	0.540733
10.820017	0.1	0.531077
10.821683	0.1	0.525236
10.823350	0.1	0.522912
10.825017	0.1	0.522971
10.826683	0.1	0.522971
10.828350	0.1	0.520051
10.830017	0.1	0.513434
10.831683	0.1	0.505090
10.833350	0.1	0.498354
10.835017	0.1	0.494897
10.836683	0.1	0.493765
10.838350	0.1	0.492513
10.840017	0.1	0.490010
10.841683	0.1	0.487685
10.843350	0.1	0.487089
10.845017	0.1	0.487864
10.846683	0.1	0.487685
10.848350	0.1	0.485182
10.850017	0.1	0.481367
10.851683	0.1	0.478029
10.853350	0.1	0.476122
10.855017	0.1	0.475585
10.856683	0.1	0.475347
10.858350	0.1	0.474870
10.860017	0.1	0.474572
10.861683	0.1	0.475943
10.863350	0.1	0.478804
10.865017	0.1	0.481188
10.866683	0.1	0.480533
10.868350	0.1	0.476599
10.870017	0.1	0.471175
10.871683	0.1	0.466287
10.873350	0.1	0.462532
10.875017	0.1	0.459254
10.876683	0.1	0.455022
10.878350	0.1	0.449419
10.880017	0.1	0.443816
10.881683	0.1	0.439584
10.883350	0.1	0.436962
10.885017	0.1	0.435889
10.886683	0.1	0.436544
10.888350	0.1	0.438988
10.890017	0.1	0.441909
10.891683	0.1	0.443935
10.893350	0.1	0.445724
10.895017	0.1	0.448883
10.896683	0.1	0.453353
10.898350	0.1	0.456870
10.900017	0.1	0.457048
10.901683	0.1	0.452578
10.903350	0.1	0.444531
10.905017	0.1	0.436485
10.906683	0.1	0.432014
10.908350	0.1	0.431597
10.910017	0.1	0.432968
10.911683	0.1	0.433743
10.913350	0.1	0.432551
10.915017	0.1	0.429213
10.916683	0.1	0.424802
10.918350	0.1	0.420511
10.920017	0.1	0.417173
10.921683	0.1	0.415325
10.923350	0.1	0.414193
10.925017	0.1	0.412345
10.926683	0.1	0.409007
10.928350	0.1	0.405371
10.930017	0.1	0.403404
10.931683	0.1	0.403941
10.933350	0.1	0.405490
10.935017	0.1	0.405610
10.936683	0.1	0.403464
10.938350	0.1	0.400722
10.940017	0.1	0.400364
10.941683	0.1	0.403583
10.943350	0.1	0.408530
10.945017	0.1	0.412464
10.946683	0.1	0.413895
10.948350	0.1	0.412524
10.950017	0.1	0.409305
10.951683	0.1	0.405848
10.953350	0.1	0.403464
10.955017	0.1	0.402033
10.956683	0.1	0.400603
10.958350	0.1	0.398219
10.960017	0.1	0.393808
10.961683	0.1	0.386477
10.963350	0.1	0.376999
10.965017	0.1	0.367701
10.966683	0.1	0.360370
10.968350	0.1	0.355899
10.970017	0.1	0.354826
10.971683	0.1	0.356972
10.973350	0.1	0.361383
10.975017	0.1	0.366271
10.976683	0.1	0.370204
10.978350	0.1	0.373304
10.980017	0.1	0.376403
10.981683	0.1	0.379384
10.983350	0.1	0.380456
10.985017	0.1	0.378072
10.986683	0.1	0.372052
10.988350	0.1	0.364423
10.990017	0.1	0.358760
10.991683	0.1	0.357986
10.993350	0.1	0.361502
10.995017	0.1	0.367045
10.996683	0.1	0.372529
10.998350	0.1	0.376284
11.000017	0.1	0.377655
11.001683	0.1	0.377536
11.003350	0.1	0.376523
11.005017	0.1	0.373602
11.006683	0.1	0.367343
11.008350	0.1	0.358462
11.010017	0.1	0.351310
11.011683	0.1	0.350416
11.013350	0.1	0.356555
11.015017	0.1	0.365913
11.016683	0.1	0.373602
11.018350	0.1	0.377357
11.020017	0.1	0.378549
11.021683	0.1	0.379145
11.023350	0.1	0.379503
11.025017	0.1	0.378907
11.026683	0.1	0.376940
11.028350	0.1	0.374138
11.030017	0.1	0.371754
11.031683	0.1	0.371099
11.033350	0.1	0.372112
11.035017	0.1	0.372767
11.036683	0.1	0.371456
11.038350	0.1	0.368536
11.040017	0.1	0.366271
11.041683	0.1	0.366449
11.043350	0.1	0.368774
11.045017	0.1	0.370860
11.046683	0.1	0.370920
11.048350	0.1	0.370204
11.050017	0.1	0.370979
11.051683	0.1	0.373185
11.053350	0.1	0.375450
11.055017	0.1	0.376582
11.056683	0.1	0.375569
11.058350	0.1	0.372469
11.060017	0.1	0.368536
11.061683	0.1	0.365973
11.063350	0.1	0.366807
11.065017	0.1	0.371158
11.066683	0.1	0.377476
11.068350	0.1	0.383377
11.070017	0.1	0.386834
11.071683	0.1	0.387967
11.073350	0.1	0.388443
11.075017	0.1	0.389934
11.076683	0.1	0.393152
11.078350	0.1	0.397384
11.080017	0.1	0.401616
11.081683	0.1	0.405908
11.083350	0.1	0.410199
11.085017	0.1	0.414193
11.086683	0.1	0.417054
11.088350	0.1	0.418901
11.090017	0.1	0.420630
11.091683	0.1	0.423133
11.093350	0.1	0.426352
11.095017	0.1	0.430107
11.096683	0.1	0.434220
11.098350	0.1	0.438869
11.100017	0.1	0.444293
11.101683	0.1	0.450194
11.103350	0.1	0.456154
11.105017	0.1	0.462234
11.106683	0.1	0.467837
11.108350	0.1	0.471532
11.110017	0.1	0.472724
11.111683	0.1	0.472784
11.113350	0.1	0.473380
11.115017	0.1	0.474751
11.116683	0.1	0.476301
11.118350	0.1	0.477970
11.120017	0.1	0.479639
11.121683	0.1	0.480711
11.123350	0.1	0.480056
11.125017	0.1	0.477612
11.126683	0.1	0.474930
11.128350	0.1	0.474215
11.130017	0.1	0.475824
11.131683	0.1	0.477850
11.133350	0.1	0.478089
11.135017	0.1	0.476122
11.136683	0.1	0.473619
11.138350	0.1	0.472426
11.140017	0.1	0.473499
11.141683	0.1	0.476420
11.143350	0.1	0.480473
11.145017	0.1	0.485003
11.146683	0.1	0.489175
11.148350	0.1	0.491679
11.150017	0.1	0.492215
11.151683	0.1	0.491977
11.153350	0.1	0.492513
11.155017	0.1	0.494123
11.156683	0.1	0.495672
11.158350	0.1	0.496089
11.160017	0.1	0.495672
11.161683	0.1	0.495493
11.163350	0.1	0.495672
11.165017	0.1	0.495017
11.166683	0.1	0.493586
11.168350	0.1	0.493109
11.170017	0.1	0.494719
11.171683	0.1	0.498474
11.173350	0.1	0.503957
11.175017	0.1	0.510454
11.176683	0.1	0.517726
11.178350	0.1	0.525773
11.180017	0.1	0.533521
11.181683	0.1	0.538409
11.183350	0.1	0.538528
11.185017	0.1	0.533879
11.186683	0.1	0.526726
11.188350	0.1	0.519872
11.190017	0.1	0.515223
11.191683	0.1	0.513256
11.193350	0.1	0.513792
11.195017	0.1	0.516772
11.196683	0.1	0.521660
11.198350	0.1	0.527799
11.200017	0.1	0.534117
11.201683	0.1	0.539601
11.203350	0.1	0.543356
11.205017	0.1	0.544965
11.206683	0.1	0.544190
11.208350	0.1	0.542104
11.210017	0.1	0.540197
11.211683	0.1	0.539124
11.213350	0.1	0.538707
11.215017	0.1	0.538766
11.216683	0.1	0.538647
11.218350	0.1	0.537097
11.220017	0.1	0.534058
11.221683	0.1	0.531495
11.223350	0.1	0.531197
11.225017	0.1	0.533283
11.226683	0.1	0.536025
11.228350	0.1	0.538111
11.230017	0.1	0.539422
11.231683	0.1	0.540495
11.233350	0.1	0.541031
11.235017	0.1	0.541091
11.236683	0.1	0.541449
11.238350	0.1	0.543058
11.240017	0.1	0.546277
11.241683	0.1	0.550687
11.243350	0.1	0.555038
11.245017	0.1	0.557721
11.246683	0.1	0.558913
11.248350	0.1	0.559509
11.250017	0.1	0.559270
11.251683	0.1	0.557065
11.253350	0.1	0.553310
11.255017	0.1	0.550330
11.256683	0.1	0.550389
11.258350	0.1	0.553906
11.260017	0.1	0.559509
11.261683	0.1	0.564873
11.263350	0.1	0.568450
11.265017	0.1	0.569999
11.266683	0.1	0.569761
11.268350	0.1	0.568271
11.270017	0.1	0.566065
11.271683	0.1	0.563264
11.273350	0.1	0.559807
11.275017	0.1	0.556231
11.276683	0.1	0.553191
11.278350	0.1	0.550687
11.280017	0.1	0.548542
11.281683	0.1	0.547528
11.283350	0.1	0.549138
11.285017	0.1	0.554204
11.286683	0.1	0.560999
11.288350	0.1	0.566244
11.290017	0.1	0.566959
11.291683	0.1	0.562310
11.293350	0.1	0.553727
11.295017	0.1	0.544310
11.296683	0.1	0.537336
11.298350	0.1	0.534058
11.300017	0.1	0.532746
11.301683	0.1	0.530541
11.303350	0.1	0.525773
11.305017	0.1	0.519633
11.306683	0.1	0.515580
11.308350	0.1	0.516534
11.310017	0.1	0.522316
11.311683	0.1	0.529945
11.313350	0.1	0.535309
11.315017	0.1	0.536025
11.316683	0.1	0.532508
11.318350	0.1	0.527263
11.320017	0.1	0.523210
11.321683	0.1	0.522018
11.323350	0.1	0.523746
11.325017	0.1	0.526786
11.326683	0.1	0.529587
11.328350	0.1	0.530839
11.330017	0.1	0.529587
11.331683	0.1	0.526130
11.333350	0.1	0.522316
11.335017	0.1	0.520706
11.336683	0.1	0.521898
11.338350	0.1	0.523925
11.340017	0.1	0.523567
11.341683	0.1	0.519276
11.343350	0.1	0.512660
11.345017	0.1	0.506818
11.346683	0.1	0.503302
11.348350	0.1	0.501215
11.350017	0.1	0.499010
11.351683	0.1	0.495315
11.353350	0.1	0.490189
11.355017	0.1	0.485599
11.356683	0.1	0.483692
11.358350	0.1	0.484467
11.360017	0.1	0.486612
11.361683	0.1	0.488520
11.363350	0.1	0.489295
11.365017	0.1	0.489891
11.366683	0.1	0.492930
11.368350	0.1	0.499487
11.370017	0.1	0.507772
11.371683	0.1	0.514686
11.373350	0.1	0.518024
11.375017	0.1	0.517845
11.376683	0.1	0.515342
11.378350	0.1	0.511766
11.380017	0.1	0.508070
11.381683	0.1	0.504315
11.383350	0.1	0.499427
11.385017	0.1	0.492990
11.386683	0.1	0.486672
11.388350	0.1	0.482798
11.390017	0.1	0.481427
11.391683	0.1	0.480592
11.393350	0.1	0.478804
11.395017	0.1	0.477016
11.396683	0.1	0.478029
11.398350	0.1	0.483274
11.400017	0.1	0.490725
11.401683	0.1	0.496328
11.403350	0.1	0.497520
11.405017	0.1	0.495434
11.406683	0.1	0.493288
11.408350	0.1	0.492752
11.410017	0.1	0.492036
11.411683	0.1	0.488520
11.413350	0.1	0.481844
11.415017	0.1	0.474274
11.416683	0.1	0.468910
11.418350	0.1	0.467777
11.420017	0.1	0.470042
11.421683	0.1	0.473082
11.423350	0.1	0.475466
11.425017	0.1	0.477970
11.426683	0.1	0.481129
11.428350	0.1	0.483632
11.430017	0.1	0.483513
11.431683	0.1	0.480413
11.433350	0.1	0.476122
11.435017	0.1	0.473201
11.436683	0.1	0.472903
11.438350	0.1	0.473917
11.440017	0.1	0.473797
11.441683	0.1	0.472367
11.443350	0.1	0.471056
11.445017	0.1	0.470877
11.446683	0.1	0.471711
11.448350	0.1	0.472605
11.450017	0.1	0.472188
11.451683	0.1	0.469923
11.453350	0.1	0.467479
11.455017	0.1	0.467241
11.456683	0.1	0.469625
11.458350	0.1	0.472307
11.460017	0.1	0.473321
11.461683	0.1	0.472248
11.463350	0.1	0.469685
11.465017	0.1	0.466466
11.466683	0.1	0.462592
11.468350	0.1	0.457823
11.470017	0.1	0.452876
11.471683	0.1	0.449598
11.473350	0.1	0.450134
11.475017	0.1	0.455022
11.476683	0.1	0.461936
11.478350	0.1	0.467300
11.480017	0.1	0.468671
11.481683	0.1	0.465870
11.483350	0.1	0.460148
11.485017	0.1	0.453413
11.486683	0.1	0.447810
11.488350	0.1	0.444829
11.490017	0.1	0.444531
11.491683	0.1	0.446200
11.493350	0.1	0.449002
11.495017	0.1	0.451922
11.496683	0.1	0.454068
11.498350	0.1	0.455081
11.500017	0.1	0.454783
11.501683	0.1	0.453353
11.503350	0.1	0.451207
11.505017	0.1	0.449657
11.506683	0.1	0.449896
11.508350	0.1	0.450790
11.510017	0.1	0.449955
11.511683	0.1	0.446916
11.513350	0.1	0.443518
11.515017	0.1	0.442326
11.516683	0.1	0.443995
11.518350	0.1	0.447691
11.520017	0.1	0.451803
11.521683	0.1	0.454545
11.523350	0.1	0.455081
11.525017	0.1	0.454128
11.526683	0.1	0.452101
11.528350	0.1	0.448585
11.530017	0.1	0.443578
11.531683	0.1	0.438154
11.533350	0.1	0.433207
11.535017	0.1	0.428975
11.536683	0.1	0.425458
11.538350	0.1	0.423133
11.540017	0.1	0.422478
11.541683	0.1	0.424683
11.543350	0.1	0.430763
11.545017	0.1	0.440359
11.546683	0.1	0.451088
11.548350	0.1	0.459552
11.550017	0.1	0.463069
11.551683	0.1	0.460804
11.553350	0.1	0.454128
11.555017	0.1	0.445545
11.556683	0.1	0.437975
11.558350	0.1	0.433564
11.560017	0.1	0.432670
11.561683	0.1	0.433564
11.563350	0.1	0.434220
11.565017	0.1	0.433922
11.566683	0.1	0.433445
11.568350	0.1	0.432968
11.570017	0.1	0.431776
11.571683	0.1	0.429213
11.573350	0.1	0.425935
11.575017	0.1	0.423670
11.576683	0.1	0.423312
11.578350	0.1	0.423491
11.580017	0.1	0.421584
11.581683	0.1	0.416577
11.583350	0.1	0.410259
11.585017	0.1	0.404656
11.586683	0.1	0.400484
11.588350	0.1	0.397384
11.590017	0.1	0.395179
11.591683	0.1	0.393033
11.593350	0.1	0.390291
11.595017	0.1	0.387847
11.596683	0.1	0.387311
11.598350	0.1	0.388861
11.600017	0.1	0.390232
11.601683	0.1	0.388324
11.603350	0.1	0.382006
11.605017	0.1	0.373364
11.606683	0.1	0.365853
11.608350	0.1	0.361979
11.610017	0.1	0.362575
11.611683	0.1	0.365675
11.613350	0.1	0.368714
11.615017	0.1	0.370026
11.616683	0.1	0.369608
11.618350	0.1	0.368297
11.620017	0.1	0.366807
11.621683	0.1	0.364840
11.623350	0.1	0.361800
11.625017	0.1	0.357032
11.626683	0.1	0.351191
11.628350	0.1	0.346541
11.630017	0.1	0.344872
11.631683	0.1	0.345171
11.633350	0.1	0.344455
11.635017	0.1	0.340879
11.636683	0.1	0.335634
11.638350	0.1	0.330985
11.640017	0.1	0.328362
11.641683	0.1	0.327468
11.643350	0.1	0.326753
11.645017	0.1	0.324965
11.646683	0.1	0.322163
11.648350	0.1	0.319839
11.650017	0.1	0.319898
11.651683	0.1	0.322580
11.653350	0.1	0.325978
11.655017	0.1	0.328064
11.656683	0.1	0.328183
11.658350	0.1	0.327289
11.660017	0.1	0.326514
11.661683	0.1	0.325501
11.663350	0.1	0.323474
11.665017	0.1	0.320792
11.666683	0.1	0.318587
11.668350	0.1	0.317276
11.670017	0.1	0.316560
11.671683	0.1	0.315845
11.673350	0.1	0.314951
11.675017	0.1	0.313759
11.676683	0.1	0.311852
11.678350	0.1	0.308871
11.680017	0.1	0.305295
11.681683	0.1	0.302613
11.683350	0.1	0.301361
11.685017	0.1	0.301003
11.686683	0.1	0.300527
11.688350	0.1	0.299215
11.690017	0.1	0.296950
11.691683	0.1	0.294030
11.693350	0.1	0.291109
11.695017	0.1	0.289798
11.696683	0.1	0.291348
11.698350	0.1	0.295162
11.700017	0.1	0.298917
11.701683	0.1	0.299990
11.703350	0.1	0.297189
11.705017	0.1	0.291467
11.706683	0.1	0.285566
11.708350	0.1	0.281751
11.710017	0.1	0.280082
11.711683	0.1	0.279248
11.713350	0.1	0.278831
11.715017	0.1	0.279129
11.716683	0.1	0.280023
11.718350	0.1	0.280857
11.720017	0.1	0.281274
11.721683	0.1	0.281692
11.723350	0.1	0.282824
11.725017	0.1	0.284314
11.726683	0.1	0.284553
11.728350	0.1	0.281453
11.730017	0.1	0.274599
11.731683	0.1	0.265718
11.733350	0.1	0.256836
11.735017	0.1	0.249565
11.736683	0.1	0.245214
11.738350	0.1	0.244379
11.740017	0.1	0.245690
11.741683	0.1	0.247359
11.743350	0.1	0.248909
11.745017	0.1	0.251293
11.746683	0.1	0.254869
11.748350	0.1	0.258327
11.750017	0.1	0.259995
11.751683	0.1	0.259697
11.753350	0.1	0.258207
11.755017	0.1	0.256360
11.756683	0.1	0.253916
11.758350	0.1	0.250101
11.760017	0.1	0.245690
11.761683	0.1	0.242353
11.763350	0.1	0.241578
11.765017	0.1	0.243545
11.766683	0.1	0.247002
11.768350	0.1	0.249922
11.770017	0.1	0.250936
11.771683	0.1	0.250340
11.773350	0.1	0.249684
11.775017	0.1	0.250697
11.776683	0.1	0.253916
11.778350	0.1	0.257850
11.780017	0.1	0.260770
11.781683	0.1	0.262141
11.783350	0.1	0.262678
11.785017	0.1	0.262618
11.786683	0.1	0.261724
11.788350	0.1	0.261188
11.790017	0.1	0.262499
11.791683	0.1	0.265598
11.793350	0.1	0.269234
11.795017	0.1	0.272691
11.796683	0.1	0.275314
11.798350	0.1	0.276506
11.800017	0.1	0.276327
11.801683	0.1	0.274956
11.803350	0.1	0.272512
11.805017	0.1	0.269353
11.806683	0.1	0.265837
11.808350	0.1	0.262856
11.810017	0.1	0.262022
11.811683	0.1	0.264347
11.813350	0.1	0.269294
11.815017	0.1	0.274718
11.816683	0.1	0.278711
11.818350	0.1	0.279903
11.820017	0.1	0.277162
11.821683	0.1	0.269830
11.823350	0.1	0.259638
11.825017	0.1	0.251353
11.826683	0.1	0.249684
11.828350	0.1	0.254691
11.830017	0.1	0.262260
11.831683	0.1	0.268340
11.833350	0.1	0.271440
11.835017	0.1	0.272632
11.836683	0.1	0.274479
11.838350	0.1	0.278413
11.840017	0.1	0.283718
11.841683	0.1	0.288069
11.843350	0.1	0.290394
11.845017	0.1	0.291228
11.846683	0.1	0.292301
11.848350	0.1	0.295043
11.850017	0.1	0.299752
11.851683	0.1	0.305116
11.853350	0.1	0.309229
11.855017	0.1	0.310957
11.856683	0.1	0.311196
11.858350	0.1	0.311732
11.860017	0.1	0.313163
11.861683	0.1	0.315428
11.863350	0.1	0.318170
11.865017	0.1	0.321507
11.866683	0.1	0.325799
11.868350	0.1	0.331640
11.870017	0.1	0.339091
11.871683	0.1	0.346780
11.873350	0.1	0.352144
11.875017	0.1	0.353396
11.876683	0.1	0.351250
11.878350	0.1	0.348032
11.880017	0.1	0.346124
11.881683	0.1	0.346363
11.883350	0.1	0.348389
11.885017	0.1	0.351429
11.886683	0.1	0.354648
11.888350	0.1	0.356615
11.890017	0.1	0.357032
11.891683	0.1	0.357449
11.893350	0.1	0.359952
11.895017	0.1	0.366271
11.896683	0.1	0.376523
11.898350	0.1	0.388682
11.900017	0.1	0.399530
11.901683	0.1	0.407159
11.903350	0.1	0.412464
11.905017	0.1	0.417352
11.906683	0.1	0.423133
11.908350	0.1	0.429690
11.910017	0.1	0.435710
11.911683	0.1	0.439286
11.913350	0.1	0.440419
11.915017	0.1	0.441253
11.916683	0.1	0.443757
11.918350	0.1	0.448465
11.920017	0.1	0.454187
11.921683	0.1	0.459313
11.923350	0.1	0.462770
11.925017	0.1	0.465214
11.926683	0.1	0.468314
11.928350	0.1	0.473797
11.930017	0.1	0.482082
11.931683	0.1	0.491560
11.933350	0.1	0.499129
11.935017	0.1	0.503302
11.936683	0.1	0.505686
11.938350	0.1	0.509501
11.940017	0.1	0.516832
11.941683	0.1	0.527620
11.943350	0.1	0.540197
11.945017	0.1	0.551760
11.946683	0.1	0.559747
11.948350	0.1	0.564218
11.950017	0.1	0.567198
11.951683	0.1	0.570536
11.953350	0.1	0.575066
11.955017	0.1	0.580907
11.956683	0.1	0.587344
11.958350	0.1	0.593543
11.960017	0.1	0.600040
11.961683	0.1	0.607848
11.963350	0.1	0.616908
11.965017	0.1	0.626326
11.966683	0.1	0.634849
11.968350	0.1	0.642002
11.970017	0.1	0.647426
11.971683	0.1	0.651598
11.973350	0.1	0.656188
11.975017	0.1	0.662983
11.976683	0.1	0.671446
11.978350	0.1	0.679970
11.980017	0.1	0.687659
11.981683	0.1	0.694811
11.983350	0.1	0.701726
11.985017	0.1	0.708818
11.986683	0.1	0.715852
11.988350	0.1	0.722349
11.990017	0.1	0.728667
11.991683	0.1	0.735879
11.993350	0.1	0.744700
11.995017	0.1	0.754774
11.996683	0.1	0.765443
11.998350	0.1	0.775814
12.000017	0.1	0.785291
12.001683	0.1	0.793695
12.003350	0.1	0.801683
12.005017	0.1	0.810087
12.006683	0.1	0.819206
12.008350	0.1	0.829279
12.010017	0.1	0.840306
12.011683	0.1	0.851452
12.013350	0.1	0.861406
12.015017	0.1	0.870287
12.016683	0.1	0.879407
12.018350	0.1	0.889123
12.020017	0.1	0.898242
12.021683	0.1	0.905812
12.023350	0.1	0.912130
12.025017	0.1	0.918329
12.026683	0.1	0.925362
12.028350	0.1	0.933170
12.030017	0.1	0.941217
12.031683	0.1	0.950277
12.033350	0.1	0.961840
12.035017	0.1	0.976443
12.036683	0.1	0.993133
12.038350	0.1	1.009405
12.040017	0.1	1.023054
12.041683	0.1	1.032829
12.043350	0.1	1.039028
12.045017	0.1	1.043439
12.046683	0.1	1.048505
12.048350	0.1	1.055896
12.050017	0.1	1.065970
12.051683	0.1	1.078487
12.053350	0.1	1.093149
12.055017	0.1	1.108885
12.056683	0.1	1.124322
12.058350	0.1	1.139045
12.060017	0.1	1.153529
12.061683	0.1	1.168192
12.063350	0.1	1.182973
12.065017	0.1	1.197457
12.066683	0.1	1.210451
12.068350	0.1	1.221120
12.070017	0.1	1.229465
12.071683	0.1	1.236677
12.073350	0.1	1.243651
12.075017	0.1	1.250267
12.076683	0.1	1.255810
12.078350	0.1	1.260221
12.080017	0.1	1.264989
12.081683	0.1	1.271248
12.083350	0.1	1.278579
12.085017	0.1	1.284659
12.086683	0.1	1.287639
12.088350	0.1	1.288116
12.090017	0.1	1.288295
12.091683	0.1	1.289845
12.093350	0.1	1.293361
12.095017	0.1	1.300216
12.096683	0.1	1.310468
12.098350	0.1	1.321733
12.100017	0.1	1.331687
12.101683	0.1	1.340091
12.103350	0.1	1.348555
12.105017	0.1	1.358450
12.106683	0.1	1.368940
12.108350	0.1	1.377583
12.110017	0.1	1.382411
12.111683	0.1	1.383066
12.113350	0.1	1.380444
12.115017	0.1	1.376689
12.116683	0.1	1.373887
12.118350	0.1	1.373053
12.120017	0.1	1.373351
12.121683	0.1	1.373053
12.123350	0.1	1.371205
12.125017	0.1	1.368702
12.126683	0.1	1.366854
12.128350	0.1	1.365960
12.130017	0.1	1.365662
12.131683	0.1	1.366019
12.133350	0.1	1.366317
12.135017	0.1	1.365066
12.136683	0.1	1.361966
12.138350	0.1	1.358271
12.140017	0.1	1.355529
12.141683	0.1	1.353741
12.143350	0.1	1.352012
12.145017	0.1	1.350522
12.146683	0.1	1.350045
12.148350	0.1	1.351297
12.150017	0.1	1.353979
12.151683	0.1	1.356602
12.153350	0.1	1.357496
12.155017	0.1	1.356423
12.156683	0.1	1.354098
12.158350	0.1	1.351476
12.160017	0.1	1.348615
12.161683	0.1	1.344442
12.163350	0.1	1.338661
12.165017	0.1	1.332581
12.166683	0.1	1.328349
12.168350	0.1	1.326561
12.170017	0.1	1.326203
12.171683	0.1	1.325369
12.173350	0.1	1.322687
12.175017	0.1	1.318097
12.176683	0.1	1.312018
12.178350	0.1	1.305103
12.180017	0.1	1.298547
12.181683	0.1	1.293778
12.183350	0.1	1.291215
12.185017	0.1	1.290500
12.186683	0.1	1.290858
12.188350	0.1	1.290858
12.190017	0.1	1.288176
12.191683	0.1	1.281142
12.193350	0.1	1.269817
12.195017	0.1	1.256228
12.196683	0.1	1.243591
12.198350	0.1	1.235008
12.200017	0.1	1.231790
12.201683	0.1	1.233220
12.203350	0.1	1.237035
12.205017	0.1	1.240671
12.206683	0.1	1.242578
12.208350	0.1	1.241744
12.210017	0.1	1.237392
12.211683	0.1	1.229942
12.213350	0.1	1.221716
12.215017	0.1	1.215160
12.216683	0.1	1.210570
12.218350	0.1	1.206577
12.220017	0.1	1.202166
12.221683	0.1	1.197994
12.223350	0.1	1.195788
12.225017	0.1	1.196683
12.226683	0.1	1.199722
12.228350	0.1	1.202762
12.230017	0.1	1.205146
12.231683	0.1	1.208246
12.233350	0.1	1.212955
12.235017	0.1	1.218259
12.236683	0.1	1.222551
12.238350	0.1	1.224637
12.240017	0.1	1.224101
12.241683	0.1	1.221359
12.243350	0.1	1.217961
12.245017	0.1	1.216114
12.246683	0.1	1.217604
12.248350	0.1	1.223505
12.250017	0.1	1.233518
12.251683	0.1	1.245380
12.253350	0.1	1.256406
12.255017	0.1	1.265287
12.256683	0.1	1.272142
12.258350	0.1	1.277864
12.260017	0.1	1.283944
12.261683	0.1	1.291394
12.263350	0.1	1.299977
12.265017	0.1	1.309156
12.266683	0.1	1.319587
12.268350	0.1	1.331627
12.270017	0.1	1.345277
12.271683	0.1	1.360118
12.273350	0.1	1.375079
12.275017	0.1	1.389325
12.276683	0.1	1.402795
12.278350	0.1	1.416445
12.280017	0.1	1.431882
12.281683	0.1	1.450241
12.283350	0.1	1.470804
12.285017	0.1	1.491666
12.286683	0.1	1.511276
12.288350	0.1	1.529217
12.290017	0.1	1.545787
12.291683	0.1	1.562178
12.293350	0.1	1.579106
12.295017	0.1	1.595616
12.296683	0.1	1.610279
12.298350	0.1	1.623690
12.300017	0.1	1.637817
12.301683	0.1	1.653433
12.303350	0.1	1.669884
12.305017	0.1	1.686514
12.306683	0.1	1.703620
12.308350	0.1	1.722455
12.310017	0.1	1.743972
12.311683	0.1	1.768053
12.313350	0.1	1.793325
12.315017	0.1	1.819074
12.316683	0.1	1.845300
12.318350	0.1	1.871467
12.320017	0.1	1.897037
12.321683	0.1	1.922071
12.323350	0.1	1.946211
12.325017	0.1	1.968324
12.326683	0.1	1.988053
12.328350	0.1	2.006650
12.330017	0.1	2.025485
12.331683	0.1	2.044857
12.333350	0.1	2.064586
12.335017	0.1	2.085090
12.336683	0.1	2.107144
12.338350	0.1	2.130509
12.340017	0.1	2.153874
12.341683	0.1	2.176345
12.343350	0.1	2.198577
12.345017	0.1	2.222180
12.346683	0.1	2.247870
12.348350	0.1	2.275348
12.350017	0.1	2.304137
12.351683	0.1	2.333939
12.353350	0.1	2.364636
12.355017	0.1	2.395392
12.356683	0.1	2.424598
12.358350	0.1	2.449811
12.360017	0.1	2.469599
12.361683	0.1	2.485991
12.363350	0.1	2.503514
12.365017	0.1	2.525807
12.366683	0.1	2.552152
12.368350	0.1	2.579391
12.370017	0.1	2.605915
12.371683	0.1	2.632439
12.373350	0.1	2.659977
12.375017	0.1	2.687454
12.376683	0.1	2.713323
12.378350	0.1	2.737224
12.380017	0.1	2.760112
12.381683	0.1	2.782762
12.383350	0.1	2.804756
12.385017	0.1	2.825558
12.386683	0.1	2.845407
12.388350	0.1	2.865732
12.390017	0.1	2.888501
12.391683	0.1	2.915383
12.393350	0.1	2.945721
12.395017	0.1	2.976299
12.396683	0.1	3.004074
12.398350	0.1	3.028631
12.400017	0.1	3.052056
12.401683	0.1	3.076852
12.403350	0.1	3.103495
12.405017	0.1	3.131211
12.406683	0.1	3.159404
12.408350	0.1	3.187716
12.410017	0.1	3.216267
12.411683	0.1	3.245592
12.413350	0.1	3.274977
12.415017	0.1	3.301740
12.416683	0.1	3.324211
12.418350	0.1	3.344059
12.420017	0.1	3.364563
12.421683	0.1	3.388167
12.423350	0.1	3.415227
12.425017	0.1	3.444612
12.426683	0.1	3.474713
12.428350	0.1	3.503859
12.430017	0.1	3.531397
12.431683	0.1	3.557384
12.433350	0.1	3.582180
12.435017	0.1	3.605902
12.436683	0.1	3.628195
12.438350	0.1	3.649473
12.440017	0.1	3.671289
12.441683	0.1	3.695548
12.443350	0.1	3.722429
12.445017	0.1	3.750324
12.446683	0.1	3.776491
12.448350	0.1	3.799260
12.450017	0.1	3.817976
12.451683	0.1	3.833652
12.453350	0.1	3.847897
12.455017	0.1	3.861189
12.456683	0.1	3.872931
12.458350	0.1	3.882826
12.460017	0.1	3.892005
12.461683	0.1	3.901720
12.463350	0.1	3.912926
12.465017	0.1	3.925741
12.466683	0.1	3.939390
12.468350	0.1	3.952563
12.470017	0.1	3.963053
12.471683	0.1	3.968895
12.473350	0.1	3.970146
12.475017	0.1	3.968001
12.476683	0.1	3.963650
12.478350	0.1	3.957927
12.480017	0.1	3.952146
12.481683	0.1	3.947437
12.483350	0.1	3.943980
12.485017	0.1	3.940881
12.486683	0.1	3.936410
12.488350	0.1	3.929556
12.490017	0.1	3.920853
12.491683	0.1	3.912807
12.493350	0.1	3.907562
12.495017	0.1	3.904879
12.496683	0.1	3.901780
12.498350	0.1	3.894866
12.500017	0.1	3.882706
12.501683	0.1	3.866077
12.503350	0.1	3.846526
12.505017	0.1	3.825784
12.506683	0.1	3.805578
12.508350	0.1	3.786922
12.510017	0.1	3.770173
12.511683	0.1	3.755331
12.513350	0.1	3.742576
12.515017	0.1	3.732026
12.516683	0.1	3.723085
12.518350	0.1	3.714383
12.520017	0.1	3.704906
12.521683	0.1	3.694535
12.523350	0.1	3.683567
12.525017	0.1	3.671944
12.526683	0.1	3.659010
12.528350	0.1	3.643632
12.530017	0.1	3.625274
12.531683	0.1	3.605843
12.533350	0.1	3.588498
12.535017	0.1	3.575146
12.536683	0.1	3.566504
12.538350	0.1	3.562272
12.540017	0.1	3.560543
12.541683	0.1	3.558040
12.543350	0.1	3.552556
12.545017	0.1	3.544629
12.546683	0.1	3.536642
12.548350	0.1	3.530443
12.550017	0.1	3.525853
12.551683	0.1	3.521204
12.553350	0.1	3.514707
12.555017	0.1	3.505528
12.556683	0.1	3.493726
12.558350	0.1	3.479958
12.560017	0.1	3.465712
12.561683	0.1	3.453255
12.563350	0.1	3.444076
12.565017	0.1	3.437519
12.566683	0.1	3.430963
12.568350	0.1	3.422857
12.570017	0.1	3.414333
12.571683	0.1	3.407300
12.573350	0.1	3.401697
12.575017	0.1	3.395677
12.576683	0.1	3.387392
12.578350	0.1	3.376067
12.580017	0.1	3.362715
12.581683	0.1	3.349424
12.583350	0.1	3.337443
12.585017	0.1	3.326893
12.586683	0.1	3.317118
12.588350	0.1	3.308058
12.590017	0.1	3.300071
12.591683	0.1	3.293157
12.593350	0.1	3.286183
12.595017	0.1	3.277481
12.596683	0.1	3.264845
12.598350	0.1	3.247500
12.600017	0.1	3.226459
12.601683	0.1	3.202915
12.603350	0.1	3.177405
12.605017	0.1	3.150523
12.606683	0.1	3.124356
12.608350	0.1	3.102303
12.610017	0.1	3.086388
12.611683	0.1	3.074765
12.613350	0.1	3.062964
12.615017	0.1	3.047466
12.616683	0.1	3.027976
12.618350	0.1	3.006160
12.620017	0.1	2.982259
12.621683	0.1	2.955139
12.623350	0.1	2.924264
12.625017	0.1	2.891004
12.626683	0.1	2.857745
12.628350	0.1	2.827048
12.630017	0.1	2.799869
12.631683	0.1	2.775073
12.633350	0.1	2.750397
12.635017	0.1	2.723515
12.636683	0.1	2.692700
12.638350	0.1	2.658248
12.640017	0.1	2.623141
12.641683	0.1	2.590597
12.643350	0.1	2.560973
12.645017	0.1	2.532900
12.646683	0.1	2.505303
12.648350	0.1	2.477586
12.650017	0.1	2.449095
12.651683	0.1	2.419353
12.653350	0.1	2.388120
12.655017	0.1	2.356172
12.656683	0.1	2.324999
12.658350	0.1	2.295852
12.660017	0.1	2.269566
12.661683	0.1	2.246499
12.663350	0.1	2.224624
12.665017	0.1	2.200246
12.666683	0.1	2.172172
12.668350	0.1	2.143383
12.670017	0.1	2.116799
12.671683	0.1	2.091944
12.673350	0.1	2.066374
12.675017	0.1	2.038241
12.676683	0.1	2.008915
12.678350	0.1	1.981616
12.680017	0.1	1.958728
12.681683	0.1	1.939416
12.683350	0.1	1.920521
12.685017	0.1	1.898885
12.686683	0.1	1.872897
12.688350	0.1	1.844108
12.690017	0.1	1.816034
12.691683	0.1	1.791120
12.693350	0.1	1.769364
12.695017	0.1	1.748860
12.696683	0.1	1.727641
12.698350	0.1	1.705945
12.700017	0.1	1.685798
12.701683	0.1	1.668096
12.703350	0.1	1.651228
12.705017	0.1	1.632571
12.706683	0.1	1.610816
12.708350	0.1	1.587033
12.710017	0.1	1.563370
12.711683	0.1	1.541734
12.713350	0.1	1.522780
12.715017	0.1	1.505852
12.716683	0.1	1.489699
12.718350	0.1	1.473367
12.720017	0.1	1.456857
12.721683	0.1	1.440823
12.723350	0.1	1.425982
12.725017	0.1	1.412511
12.726683	0.1	1.399815
12.728350	0.1	1.386404
12.730017	0.1	1.371503
12.731683	0.1	1.356065
12.733350	0.1	1.341164
12.735017	0.1	1.326799
12.736683	0.1	1.312614
12.738350	0.1	1.299322
12.740017	0.1	1.288295
12.741683	0.1	1.279354
12.743350	0.1	1.271784
12.745017	0.1	1.264811
12.746683	0.1	1.257777
12.748350	0.1	1.250327
12.750017	0.1	1.243115
12.751683	0.1	1.236618
12.753350	0.1	1.230300
12.755017	0.1	1.223981
12.756683	0.1	1.218736
12.758350	0.1	1.215339
12.760017	0.1	1.212299
12.761683	0.1	1.206458
12.763350	0.1	1.196265
12.765017	0.1	1.183570
12.766683	0.1	1.172900
12.768350	0.1	1.167715
12.770017	0.1	1.168370
12.771683	0.1	1.172483
12.773350	0.1	1.176775
12.775017	0.1	1.178742
12.776683	0.1	1.177788
12.778350	0.1	1.174986
12.780017	0.1	1.172066
12.781683	0.1	1.170456
12.783350	0.1	1.170635
12.785017	0.1	1.172125
12.786683	0.1	1.174092
12.788350	0.1	1.176119
12.790017	0.1	1.178026
12.791683	0.1	1.179993
12.793350	0.1	1.181841
12.795017	0.1	1.182616
12.796683	0.1	1.182437
12.798350	0.1	1.182497
12.800017	0.1	1.184046
12.801683	0.1	1.187444
12.803350	0.1	1.192033
12.805017	0.1	1.196683
12.806683	0.1	1.200557
12.808350	0.1	1.203716
12.810017	0.1	1.206815
12.811683	0.1	1.209736
12.813350	0.1	1.211286
12.815017	0.1	1.211345
12.816683	0.1	1.211643
12.818350	0.1	1.214624
12.820017	0.1	1.221657
12.821683	0.1	1.233041
12.823350	0.1	1.248121
12.825017	0.1	1.265526
12.826683	0.1	1.282692
12.828350	0.1	1.297116
12.830017	0.1	1.308501
12.831683	0.1	1.318216
12.833350	0.1	1.326621
12.835017	0.1	1.333118
12.836683	0.1	1.338303
12.838350	0.1	1.343906
12.840017	0.1	1.350880
12.841683	0.1	1.359046
12.843350	0.1	1.368225
12.845017	0.1	1.378894
12.846683	0.1	1.390994
12.848350	0.1	1.402855
12.850017	0.1	1.413107
12.851683	0.1	1.422286
12.853350	0.1	1.432598
12.855017	0.1	1.444697
12.856683	0.1	1.457214
12.858350	0.1	1.469255
12.860017	0.1	1.481772
12.861683	0.1	1.495659
12.863350	0.1	1.510203
12.865017	0.1	1.524568
12.866683	0.1	1.538277
12.868350	0.1	1.551151
12.870017	0.1	1.562476
12.871683	0.1	1.572371
12.873350	0.1	1.582503
12.875017	0.1	1.594544
12.876683	0.1	1.608253
12.878350	0.1	1.621962
12.880017	0.1	1.633763
12.881683	0.1	1.643181
12.883350	0.1	1.651406
12.885017	0.1	1.660228
12.886683	0.1	1.671195
12.888350	0.1	1.685083
12.890017	0.1	1.701176
12.891683	0.1	1.717627
12.893350	0.1	1.732230
12.895017	0.1	1.743496
12.896683	0.1	1.751602
12.898350	0.1	1.757979
12.900017	0.1	1.764476
12.901683	0.1	1.772583
12.903350	0.1	1.782239
12.905017	0.1	1.792431
12.906683	0.1	1.801550
12.908350	0.1	1.807749
12.910017	0.1	1.809895
12.911683	0.1	1.809776
12.913350	0.1	1.810908
12.915017	0.1	1.815200
12.916683	0.1	1.821876
12.918350	0.1	1.829743
12.920017	0.1	1.838565
12.921683	0.1	1.848221
12.923350	0.1	1.857102
12.925017	0.1	1.863897
12.926683	0.1	1.868665
12.928350	0.1	1.872063
12.930017	0.1	1.874685
12.931683	0.1	1.877725
12.933350	0.1	1.881719
12.935017	0.1	1.885414
12.936683	0.1	1.887083
12.938350	0.1	1.886368
12.940017	0.1	1.884282
12.941683	0.1	1.882255
12.943350	0.1	1.880348
12.945017	0.1	1.877487
12.946683	0.1	1.872420
12.948350	0.1	1.866043
12.950017	0.1	1.861572
12.951683	0.1	1.861453
12.953350	0.1	1.865685
12.955017	0.1	1.872122
12.956683	0.1	1.877725
12.958350	0.1	1.879990
12.960017	0.1	1.878262
12.961683	0.1	1.874030
12.963350	0.1	1.869559
12.965017	0.1	1.866281
12.966683	0.1	1.864731
12.968350	0.1	1.864314
12.970017	0.1	1.863062
12.971683	0.1	1.858711
12.973350	0.1	1.850367
12.975017	0.1	1.839161
12.976683	0.1	1.828075
12.978350	0.1	1.819968
12.980017	0.1	1.814664
12.981683	0.1	1.809716
12.983350	0.1	1.803637
12.985017	0.1	1.796305
12.986683	0.1	1.787603
12.988350	0.1	1.778007
12.990017	0.1	1.768231
12.991683	0.1	1.758993
12.993350	0.1	1.749933
12.995017	0.1	1.739919
12.996683	0.1	1.727939
12.998350	0.1	1.713872
13.000017	0.1	1.698554
13.001683	0.1	1.684308
13.003350	0.1	1.672804
13.005017	0.1	1.662970
13.006683	0.1	1.651943
13.008350	0.1	1.638293
13.010017	0.1	1.622498
13.011683	0.1	1.605868
13.013350	0.1	1.589000
13.015017	0.1	1.571715
13.016683	0.1	1.552701
13.018350	0.1	1.530886
13.020017	0.1	1.506984
13.021683	0.1	1.482666
13.023350	0.1	1.458943
13.025017	0.1	1.435459
13.026683	0.1	1.411319
13.028350	0.1	1.385868
13.030017	0.1	1.358926
13.031683	0.1	1.330972
13.033350	0.1	1.303613
13.035017	0.1	1.278400
13.036683	0.1	1.255989
13.038350	0.1	1.236081
13.040017	0.1	1.218915
13.041683	0.1	1.204968
13.043350	0.1	1.193345
13.045017	0.1	1.181901
13.046683	0.1	1.168430
13.048350	0.1	1.152217
13.050017	0.1	1.133978
13.051683	0.1	1.114965
13.053350	0.1	1.095831
13.055017	0.1	1.077116
13.056683	0.1	1.059175
13.058350	0.1	1.041770
13.060017	0.1	1.025200
13.061683	0.1	1.009882
13.063350	0.1	0.996172
13.065017	0.1	0.983894
13.066683	0.1	0.972688
13.068350	0.1	0.962436
13.070017	0.1	0.952661
13.071683	0.1	0.942826
13.073350	0.1	0.933647
13.075017	0.1	0.926673
13.076683	0.1	0.922740
13.078350	0.1	0.921607
13.080017	0.1	0.920653
13.081683	0.1	0.917018
13.083350	0.1	0.910640
13.085017	0.1	0.904262
13.086683	0.1	0.899553
13.088350	0.1	0.895858
13.090017	0.1	0.891686
13.091683	0.1	0.886619
13.093350	0.1	0.881136
13.095017	0.1	0.875771
13.096683	0.1	0.871241
13.098350	0.1	0.869274
13.100017	0.1	0.871182
13.101683	0.1	0.876367
13.103350	0.1	0.882268
13.105017	0.1	0.886083
13.106683	0.1	0.887096
13.108350	0.1	0.886142
13.110017	0.1	0.884473
13.111683	0.1	0.883639
13.113350	0.1	0.884950
13.115017	0.1	0.888228
13.116683	0.1	0.891984
13.118350	0.1	0.893533
13.120017	0.1	0.891149
13.121683	0.1	0.886560
13.123350	0.1	0.883699
13.125017	0.1	0.885129
13.126683	0.1	0.890374
13.128350	0.1	0.897527
13.130017	0.1	0.904143
13.131683	0.1	0.907958
13.133350	0.1	0.908911
13.135017	0.1	0.908673
13.136683	0.1	0.908911
13.138350	0.1	0.910223
13.140017	0.1	0.913203
13.141683	0.1	0.918329
13.143350	0.1	0.925183
13.145017	0.1	0.932992
13.146683	0.1	0.940859
13.148350	0.1	0.947475
13.150017	0.1	0.951648
13.151683	0.1	0.953317
13.153350	0.1	0.953376
13.155017	0.1	0.953615
13.156683	0.1	0.955939
13.158350	0.1	0.961006
13.160017	0.1	0.968158
13.161683	0.1	0.975609
13.163350	0.1	0.982046
13.165017	0.1	0.987113
13.166683	0.1	0.991643
13.168350	0.1	0.996471
13.170017	0.1	1.001239
13.171683	0.1	1.004398
13.173350	0.1	1.004934
13.175017	0.1	1.003921
13.176683	0.1	1.003444
13.178350	0.1	1.004934
13.180017	0.1	1.009166
13.181683	0.1	1.016557
13.183350	0.1	1.026452
13.185017	0.1	1.036406
13.186683	0.1	1.042605
13.188350	0.1	1.042783
13.190017	0.1	1.038611
13.191683	0.1	1.034319
13.193350	0.1	1.033306
13.195017	0.1	1.036048
13.196683	0.1	1.041055
13.198350	0.1	1.046240
13.200017	0.1	1.050890
13.201683	0.1	1.056016
13.203350	0.1	1.062810
13.205017	0.1	1.070678
13.206683	0.1	1.077354
13.208350	0.1	1.080275
13.210017	0.1	1.079023
13.211683	0.1	1.076460
13.213350	0.1	1.076818
13.215017	0.1	1.082540
13.216683	0.1	1.092732
13.218350	0.1	1.103699
13.220017	0.1	1.111686
13.221683	0.1	1.115859
13.223350	0.1	1.118660
13.225017	0.1	1.123428
13.226683	0.1	1.132667
13.228350	0.1	1.146019
13.230017	0.1	1.159251
13.231683	0.1	1.167893
13.233350	0.1	1.171589
13.235017	0.1	1.173556
13.236683	0.1	1.176834
13.238350	0.1	1.182675
13.240017	0.1	1.191318
13.241683	0.1	1.203060
13.243350	0.1	1.217485
13.245017	0.1	1.233697
13.246683	0.1	1.251102
13.248350	0.1	1.269341
13.250017	0.1	1.287580
13.251683	0.1	1.305640
13.253350	0.1	1.324654
13.255017	0.1	1.344919
13.256683	0.1	1.364708
13.258350	0.1	1.382649
13.260017	0.1	1.399994
13.261683	0.1	1.419306
13.263350	0.1	1.442432
13.265017	0.1	1.468659
13.266683	0.1	1.496494
13.268350	0.1	1.525223
13.270017	0.1	1.555145
13.271683	0.1	1.585841
13.273350	0.1	1.616538
13.275017	0.1	1.646936
13.276683	0.1	1.677752
13.278350	0.1	1.710713
13.280017	0.1	1.747370
13.281683	0.1	1.787782
13.283350	0.1	1.831234
13.285017	0.1	1.876891
13.286683	0.1	1.924455
13.288350	0.1	1.973868
13.290017	0.1	2.024472
13.291683	0.1	2.075553
13.293350	0.1	2.128005
13.295017	0.1	2.183080
13.296683	0.1	2.241254
13.298350	0.1	2.303004
13.300017	0.1	2.369523
13.301683	0.1	2.441466
13.303350	0.1	2.517581
13.305017	0.1	2.595186
13.306683	0.1	2.671957
13.308350	0.1	2.747119
13.310017	0.1	2.821744
13.311683	0.1	2.897978
13.313350	0.1	2.977789
13.315017	0.1	3.061533
13.316683	0.1	3.148198
13.318350	0.1	3.237188
13.320017	0.1	3.328979
13.321683	0.1	3.424943
13.323350	0.1	3.526330
13.325017	0.1	3.632486
13.326683	0.1	3.741026
13.328350	0.1	3.849983
13.330017	0.1	3.959894
13.331683	0.1	4.072786
13.333350	0.1	4.189670
13.335017	0.1	4.311264
13.336683	0.1	4.439116
13.338350	0.1	4.573643
13.340017	0.1	4.712880
13.341683	0.1	4.854620
13.343350	0.1	4.998923
13.345017	0.1	5.146802
13.346683	0.1	5.299092
13.348350	0.1	5.455911
13.350017	0.1	5.618096
13.351683	0.1	5.786479
13.353350	0.1	5.960286
13.355017	0.1	6.136775
13.356683	0.1	6.314457
13.358350	0.1	6.494701
13.360017	0.1	6.680847
13.361683	0.1	6.875873
13.363350	0.1	7.081509
13.365017	0.1	7.296682
13.366683	0.1	7.517517
13.368350	0.1	7.739604
13.370017	0.1	7.961512
13.371683	0.1	8.184910
13.373350	0.1	8.413137
13.375017	0.1	8.649111
13.376683	0.1	8.895040
13.378350	0.1	9.151519
13.380017	0.1	9.416998
13.381683	0.1	9.688676
13.383350	0.1	9.964586
13.385017	0.1	10.243714
13.386683	0.1	10.526777
13.388350	0.1	10.815204
13.390017	0.1	11.110187
13.391683	0.1	11.412264
13.393350	0.1	11.721373
13.395017	0.1	12.036205
13.396683	0.1	12.355269
13.398350	0.1	12.677551
13.400017	0.1	13.002992
13.401683	0.1	13.331533
13.403350	0.1	13.662697
13.405017	0.1	13.996364
13.406683	0.1	14.332474
13.408350	0.1	14.669538
13.410017	0.1	15.005113
13.411683	0.1	15.337409
13.413350	0.1	15.666307
13.415017	0.1	15.993060
13.416683	0.1	16.318918
13.418350	0.1	16.644300
13.420017	0.1	16.968490
13.421683	0.1	17.288269
13.423350	0.1	17.599703
13.425017	0.1	17.901839
13.426683	0.1	18.196524
13.428350	0.1	18.485786
13.430017	0.1	18.769623
13.431683	0.1	19.045712
13.433350	0.1	19.311012
13.435017	0.1	19.564511
13.436683	0.1	19.807161
13.438350	0.1	20.040692
13.440017	0.1	20.266475
13.441683	0.1	20.484210
13.443350	0.1	20.692350
13.445017	0.1	20.888985
13.446683	0.1	21.072747
13.448350	0.1	21.244050
13.450017	0.1	21.404864
13.451683	0.1	21.557154
13.453350	0.1	21.701576
13.455017	0.1	21.837355
13.456683	0.1	21.963300
13.458350	0.1	22.078158
13.460017	0.1	22.182585
13.461683	0.1	22.278549
13.463350	0.1	22.366287
13.465017	0.1	22.444488
13.466683	0.1	22.512258
13.468350	0.1	22.570909
13.470017	0.1	22.622110
13.471683	0.1	22.666694
13.473350	0.1	22.704483
13.475017	0.1	22.734524
13.476683	0.1	22.755565
13.478350	0.1	22.766889
13.480017	0.1	22.768856
13.481683	0.1	22.762479
13.483350	0.1	22.748591
13.485017	0.1	22.727491
13.486683	0.1	22.699298
13.488350	0.1	22.664906
13.490017	0.1	22.625746
13.491683	0.1	22.582294
13.493350	0.1	22.533001
13.495017	0.1	22.474469
13.496683	0.1	22.404195
13.498350	0.1	22.322000
13.500017	0.1	22.229732
13.501683	0.1	22.128822
13.503350	0.1	22.020997
13.505017	0.1	21.908761
13.506683	0.1	21.793188
13.508350	0.1	21.672429
13.510017	0.1	21.543921
13.511683	0.1	21.405639
13.513350	0.1	21.256210
13.515017	0.1	21.095337
13.516683	0.1	20.923854
13.518350	0.1	20.742596
13.520017	0.1	20.552338
13.521683	0.1	20.354630
13.523350	0.1	20.150663
13.525017	0.1	19.939066
13.526683	0.1	19.717277
13.528350	0.1	19.484044
13.530017	0.1	19.239308
13.531683	0.1	18.983604
13.533350	0.1	18.718542
13.535017	0.1	18.445672
13.536683	0.1	18.165291
13.538350	0.1	17.876567
13.540017	0.1	17.578961
13.541683	0.1	17.272891
13.543350	0.1	16.959311
13.545017	0.1	16.639949
13.546683	0.1	16.317190
13.548350	0.1	15.991987
13.550017	0.1	15.662731
13.551683	0.1	15.327276
13.553350	0.1	14.984370
13.555017	0.1	14.634550
13.556683	0.1	14.279784
13.558350	0.1	13.923288
13.560017	0.1	13.568104
13.561683	0.1	13.214470
13.563350	0.1	12.860061
13.565017	0.1	12.503625
13.566683	0.1	12.145937
13.568350	0.1	11.788071
13.570017	0.1	11.430979
13.571683	0.1	11.075557
13.573350	0.1	10.722161
13.575017	0.1	10.371209
13.576683	0.1	10.024310
13.578350	0.1	9.683371
13.580017	0.1	9.350777
13.581683	0.1	9.027541
13.583350	0.1	8.711756
13.585017	0.1	8.399904
13.586683	0.1	8.090914
13.588350	0.1	7.786513
13.590017	0.1	7.489384
13.591683	0.1	7.200420
13.593350	0.1	6.919444
13.595017	0.1	6.646574
13.596683	0.1	6.382287
13.598350	0.1	6.126047
13.600017	0.1	5.876959
13.601683	0.1	5.634308
13.603350	0.1	5.397678
13.605017	0.1	5.168200
13.606683	0.1	4.948080
13.608350	0.1	4.738987
13.610017	0.1	4.540921
13.611683	0.1	4.352868
13.613350	0.1	4.174114
13.615017	0.1	4.004061
13.616683	0.1	3.842592
13.618350	0.1	3.688812
13.620017	0.1	3.541410
13.621683	0.1	3.399849
13.623350	0.1	3.263712
13.625017	0.1	3.132880
13.626683	0.1	3.008783
13.628350	0.1	2.893567
13.630017	0.1	2.787590
13.631683	0.1	2.689004
13.633350	0.1	2.595484
13.635017	0.1	2.505720
13.636683	0.1	2.419710
13.638350	0.1	2.337992
13.640017	0.1	2.260983
13.641683	0.1	2.188444
13.643350	0.1	2.118588
13.645017	0.1	2.050519
13.646683	0.1	1.984775
13.648350	0.1	1.922846
13.650017	0.1	1.867294
13.651683	0.1	1.821160
13.653350	0.1	1.784623
13.655017	0.1	1.752496
13.656683	0.1	1.717627
13.658350	0.1	1.676381
13.660017	0.1	1.631081
13.661683	0.1	1.587093
13.663350	0.1	1.548588
13.665017	0.1	1.516402
13.666683	0.1	1.489103
13.668350	0.1	1.465023
13.670017	0.1	1.443029
13.671683	0.1	1.421690
13.673350	0.1	1.399875
13.675017	0.1	1.377523
13.676683	0.1	1.355052
13.678350	0.1	1.332760
13.680017	0.1	1.311362
13.681683	0.1	1.291931
13.683350	0.1	1.275182
13.685017	0.1	1.260996
13.686683	0.1	1.248717
13.688350	0.1	1.237214
13.690017	0.1	1.225233
13.691683	0.1	1.211941
13.693350	0.1	1.197279
13.695017	0.1	1.182318
13.696683	0.1	1.168609
13.698350	0.1	1.156926
13.700017	0.1	1.146793
13.701683	0.1	1.137674
13.703350	0.1	1.129568
13.705017	0.1	1.122177
13.706683	0.1	1.114369
13.708350	0.1	1.106083
13.710017	0.1	1.098514
13.711683	0.1	1.092374
13.713350	0.1	1.086950
13.715017	0.1	1.080811
13.716683	0.1	1.072884
13.718350	0.1	1.064241
13.720017	0.1	1.057386
13.721683	0.1	1.054049
13.723350	0.1	1.052976
13.725017	0.1	1.051068
13.726683	0.1	1.046777
13.728350	0.1	1.041710
13.730017	0.1	1.038134
13.731683	0.1	1.035810
13.733350	0.1	1.033187
13.735017	0.1	1.029968
13.736683	0.1	1.027286
13.738350	0.1	1.025498
13.740017	0.1	1.023710
13.741683	0.1	1.021266
13.743350	0.1	1.018167
13.745017	0.1	1.013696
13.746683	0.1	1.008093
13.748350	0.1	1.003921
13.750017	0.1	1.003027
13.751683	0.1	1.004040
13.753350	0.1	1.003623
13.755017	0.1	0.999808
13.756683	0.1	0.993371
13.758350	0.1	0.987172
13.760017	0.1	0.984132
13.761683	0.1	0.985205
13.763350	0.1	0.988841
13.765017	0.1	0.992775
13.766683	0.1	0.996053
13.768350	0.1	0.998735
13.770017	0.1	1.000822
13.771683	0.1	1.002312
13.773350	0.1	1.003921
13.775017	0.1	1.006126
13.776683	0.1	1.008630
13.778350	0.1	1.010001
13.780017	0.1	1.009107
13.781683	0.1	1.006067
13.783350	0.1	1.003027
13.785017	0.1	1.001418
13.786683	0.1	1.001179
13.788350	0.1	1.001358
13.790017	0.1	1.001120
13.791683	0.1	0.999391
13.793350	0.1	0.995874
13.795017	0.1	0.991702
13.796683	0.1	0.988424
13.798350	0.1	0.986636
13.800017	0.1	0.986576
13.801683	0.1	0.989676
13.803350	0.1	0.996172
13.805017	0.1	1.003981
13.806683	0.1	1.010180
13.808350	0.1	1.013935
13.810017	0.1	1.016200
13.811683	0.1	1.018107
13.813350	0.1	1.019776
13.815017	0.1	1.020432
13.816683	0.1	1.019478
13.818350	0.1	1.018167
13.820017	0.1	1.018941
13.821683	0.1	1.022995
13.823350	0.1	1.028180
13.825017	0.1	1.031101
13.826683	0.1	1.030564
13.828350	0.1	1.029313
13.830017	0.1	1.030624
13.831683	0.1	1.034379
13.833350	0.1	1.037061
13.835017	0.1	1.036286
13.836683	0.1	1.032770
13.838350	0.1	1.028955
13.840017	0.1	1.027167
13.841683	0.1	1.028419
13.843350	0.1	1.031518
13.845017	0.1	1.033783
13.846683	0.1	1.034021
13.848350	0.1	1.033664
13.850017	0.1	1.034975
13.851683	0.1	1.037717
13.853350	0.1	1.039624
13.855017	0.1	1.039326
13.856683	0.1	1.037121
13.858350	0.1	1.034319
13.860017	0.1	1.032591
13.861683	0.1	1.032591
13.863350	0.1	1.033783
13.865017	0.1	1.035035
13.866683	0.1	1.035690
13.868350	0.1	1.035810
13.870017	0.1	1.036584
13.871683	0.1	1.038015
13.873350	0.1	1.038432
13.875017	0.1	1.037180
13.876683	0.1	1.036167
13.878350	0.1	1.037717
13.880017	0.1	1.042008
13.881683	0.1	1.046836
13.883350	0.1	1.050055
13.885017	0.1	1.051128
13.886683	0.1	1.050830
13.888350	0.1	1.050353
13.890017	0.1	1.050711
13.891683	0.1	1.052141
13.893350	0.1	1.053572
13.895017	0.1	1.053870
13.896683	0.1	1.052737
13.898350	0.1	1.051307
13.900017	0.1	1.050770
13.901683	0.1	1.052260
13.903350	0.1	1.055658
13.905017	0.1	1.059055
13.906683	0.1	1.060307
13.908350	0.1	1.059830
13.910017	0.1	1.059711
13.911683	0.1	1.061499
13.913350	0.1	1.064956
13.915017	0.1	1.068771
13.916683	0.1	1.072049
13.918350	0.1	1.074553
13.920017	0.1	1.077056
13.921683	0.1	1.081705
13.923350	0.1	1.090229
13.925017	0.1	1.100957
13.926683	0.1	1.109719
13.928350	0.1	1.114309
13.930017	0.1	1.116514
13.931683	0.1	1.119256
13.933350	0.1	1.123130
13.935017	0.1	1.127243
13.936683	0.1	1.131177
13.938350	0.1	1.135230
13.940017	0.1	1.138806
13.941683	0.1	1.141250
13.943350	0.1	1.143038
13.945017	0.1	1.145303
13.946683	0.1	1.148284
13.948350	0.1	1.151145
13.950017	0.1	1.154065
13.951683	0.1	1.158118
13.953350	0.1	1.163483
13.955017	0.1	1.168728
13.956683	0.1	1.172900
13.958350	0.1	1.175881
13.960017	0.1	1.178324
13.961683	0.1	1.181364
13.963350	0.1	1.186729
13.965017	0.1	1.195312
13.966683	0.1	1.206815
13.968350	0.1	1.219750
13.970017	0.1	1.232743
13.971683	0.1	1.245558
13.973350	0.1	1.258433
13.975017	0.1	1.271606
13.976683	0.1	1.283944
13.978350	0.1	1.294553
13.980017	0.1	1.303971
13.981683	0.1	1.313329
13.983350	0.1	1.322329
13.985017	0.1	1.329780
13.986683	0.1	1.334429
13.988350	0.1	1.337111
13.990017	0.1	1.340568
13.991683	0.1	1.347959
13.993350	0.1	1.359999
13.995017	0.1	1.375020
13.996683	0.1	1.390636
13.998350	0.1	1.404882
14.000017	0.1	1.417577
14.001683	0.1	1.429856
14.003350	0.1	1.442731
14.005017	0.1	1.456499
14.006683	0.1	1.471281
14.008350	0.1	1.487017
14.010017	0.1	1.503766
14.011683	0.1	1.521707
14.013350	0.1	1.541078
14.015017	0.1	1.562238
14.016683	0.1	1.584888
14.018350	0.1	1.608074
14.020017	0.1	1.630306
14.021683	0.1	1.650035
14.023350	0.1	1.667202
14.025017	0.1	1.684129
14.026683	0.1	1.703322
14.028350	0.1	1.725435
14.030017	0.1	1.748920
14.031683	0.1	1.773179
14.033350	0.1	1.799166
14.035017	0.1	1.827479
14.036683	0.1	1.856804
14.038350	0.1	1.885772
14.040017	0.1	1.913071
14.041683	0.1	1.937270
14.043350	0.1	1.957297
14.045017	0.1	1.974404
14.046683	0.1	1.992703
14.048350	0.1	2.016127
14.050017	0.1	2.046108
14.051683	0.1	2.081931
14.053350	0.1	2.120912
14.055017	0.1	2.159000
14.056683	0.1	2.193034
14.058350	0.1	2.223075
14.060017	0.1	2.252162
14.061683	0.1	2.283096
14.063350	0.1	2.316356
14.065017	0.1	2.349317
14.066683	0.1	2.379298
14.068350	0.1	2.405942
14.070017	0.1	2.431750
14.071683	0.1	2.459705
14.073350	0.1	2.490759
14.075017	0.1	2.523482
14.076683	0.1	2.555967
14.078350	0.1	2.587855
14.080017	0.1	2.619863
14.081683	0.1	2.651990
14.083350	0.1	2.683222
14.085017	0.1	2.713323
14.086683	0.1	2.743244
14.088350	0.1	2.773225
14.090017	0.1	2.802551
14.091683	0.1	2.831340
14.093350	0.1	2.861381
14.095017	0.1	2.893210
14.096683	0.1	2.924800
14.098350	0.1	2.952755
14.100017	0.1	2.975941
14.101683	0.1	2.996206
14.103350	0.1	3.016174
14.105017	0.1	3.037155
14.106683	0.1	3.058434
14.108350	0.1	3.077567
14.110017	0.1	3.093183
14.111683	0.1	3.106415
14.113350	0.1	3.120184
14.115017	0.1	3.136397
14.116683	0.1	3.154755
14.118350	0.1	3.173232
14.120017	0.1	3.190220
14.121683	0.1	3.205538
14.123350	0.1	3.219247
14.125017	0.1	3.230214
14.126683	0.1	3.236592
14.128350	0.1	3.237903
14.130017	0.1	3.236175
14.131683	0.1	3.234685
14.133350	0.1	3.235936
14.135017	0.1	3.240347
14.136683	0.1	3.246844
14.138350	0.1	3.253520
14.140017	0.1	3.257692
14.141683	0.1	3.257215
14.143350	0.1	3.252745
14.145017	0.1	3.247917
14.146683	0.1	3.246188
14.148350	0.1	3.247559
14.150017	0.1	3.248692
14.151683	0.1	3.246248
14.153350	0.1	3.239572
14.155017	0.1	3.230751
14.156683	0.1	3.222525
14.158350	0.1	3.216028
14.160017	0.1	3.209472
14.161683	0.1	3.199816
14.163350	0.1	3.185988
14.165017	0.1	3.169298
14.166683	0.1	3.151357
14.168350	0.1	3.133893
14.170017	0.1	3.117740
14.171683	0.1	3.102899
14.173350	0.1	3.088355
14.175017	0.1	3.073037
14.176683	0.1	3.056169
14.178350	0.1	3.037334
14.180017	0.1	3.016293
14.181683	0.1	2.993167
14.183350	0.1	2.968610
14.185017	0.1	2.943456
14.186683	0.1	2.919018
14.188350	0.1	2.896547
14.190017	0.1	2.876103
14.191683	0.1	2.856553
14.193350	0.1	2.836704
14.195017	0.1	2.816022
14.196683	0.1	2.793789
14.198350	0.1	2.768934
14.200017	0.1	2.741099
14.201683	0.1	2.711058
14.203350	0.1	2.680361
14.205017	0.1	2.650798
14.206683	0.1	2.623975
14.208350	0.1	2.599895
14.210017	0.1	2.577603
14.211683	0.1	2.555728
14.213350	0.1	2.533257
14.215017	0.1	2.509475
14.216683	0.1	2.484262
14.218350	0.1	2.457917
14.220017	0.1	2.431393
14.221683	0.1	2.406418
14.223350	0.1	2.384603
14.225017	0.1	2.365530
14.226683	0.1	2.346695
14.228350	0.1	2.326250
14.230017	0.1	2.305031
14.231683	0.1	2.285481
14.233350	0.1	2.269626
14.235017	0.1	2.256990
14.236683	0.1	2.244711
14.238350	0.1	2.230764
14.240017	0.1	2.215147
14.241683	0.1	2.199054
14.243350	0.1	2.184510
14.245017	0.1	2.172411
14.246683	0.1	2.162218
14.248350	0.1	2.152681
14.250017	0.1	2.143502
14.251683	0.1	2.135456
14.253350	0.1	2.129078
14.255017	0.1	2.123833
14.256683	0.1	2.118468
14.258350	0.1	2.112329
14.260017	0.1	2.106190
14.261683	0.1	2.101302
14.263350	0.1	2.098501
14.265017	0.1	2.097428
14.266683	0.1	2.096713
14.268350	0.1	2.094925
14.270017	0.1	2.091885
14.271683	0.1	2.088726
14.273350	0.1	2.087295
14.275017	0.1	2.088368
14.276683	0.1	2.090871
14.278350	0.1	2.093375
14.280017	0.1	2.095640
14.281683	0.1	2.097488
14.283350	0.1	2.097964
14.285017	0.1	2.096951
14.286683	0.1	2.095938
14.288350	0.1	2.096415
14.290017	0.1	2.098739
14.291683	0.1	2.101481
14.293350	0.1	2.102435
14.295017	0.1	2.100051
14.296683	0.1	2.095282
14.298350	0.1	2.090335
14.300017	0.1	2.087176
14.301683	0.1	2.086818
14.303350	0.1	2.088785
14.305017	0.1	2.092064
14.306683	0.1	2.095580
14.308350	0.1	2.098382
14.310017	0.1	2.100170
14.311683	0.1	2.101958
14.313350	0.1	2.103567
14.315017	0.1	2.103269
14.316683	0.1	2.100170
14.318350	0.1	2.096951
14.320017	0.1	2.097428
14.321683	0.1	2.102912
14.323350	0.1	2.110541
14.325017	0.1	2.115905
14.326683	0.1	2.117276
14.328350	0.1	2.115846
14.330017	0.1	2.113462
14.331683	0.1	2.111256
14.333350	0.1	2.109468
14.335017	0.1	2.107740
14.336683	0.1	2.104104
14.338350	0.1	2.097845
14.340017	0.1	2.090752
14.341683	0.1	2.085745
14.343350	0.1	2.083659
14.345017	0.1	2.083600
14.346683	0.1	2.084792
14.348350	0.1	2.087712
14.350017	0.1	2.092898
14.351683	0.1	2.098978
14.353350	0.1	2.104640
14.355017	0.1	2.109528
14.356683	0.1	2.113044
14.358350	0.1	2.114356
14.360017	0.1	2.113640
14.361683	0.1	2.112270
14.363350	0.1	2.111793
14.365017	0.1	2.113283
14.366683	0.1	2.116919
14.368350	0.1	2.122820
14.370017	0.1	2.131283
14.371683	0.1	2.141595
14.373350	0.1	2.150893
14.375017	0.1	2.157331
14.376683	0.1	2.161980
14.378350	0.1	2.167106
14.380017	0.1	2.173543
14.381683	0.1	2.180517
14.383350	0.1	2.187252
14.385017	0.1	2.194584
14.386683	0.1	2.203763
14.388350	0.1	2.215266
14.390017	0.1	2.227903
14.391683	0.1	2.239406
14.393350	0.1	2.248526
14.395017	0.1	2.255738
14.396683	0.1	2.263069
14.398350	0.1	2.271652
14.400017	0.1	2.280235
14.401683	0.1	2.286911
14.403350	0.1	2.291203
14.405017	0.1	2.294600
14.406683	0.1	2.299070
14.408350	0.1	2.306283
14.410017	0.1	2.317727
14.411683	0.1	2.333522
14.413350	0.1	2.351523
14.415017	0.1	2.368510
14.416683	0.1	2.382636
14.418350	0.1	2.393842
14.420017	0.1	2.403498
14.421683	0.1	2.412379
14.423350	0.1	2.420008
14.425017	0.1	2.426088
14.426683	0.1	2.432406
14.428350	0.1	2.441108
14.430017	0.1	2.451956
14.431683	0.1	2.463281
14.433350	0.1	2.474070
14.435017	0.1	2.484501
14.436683	0.1	2.494276
14.438350	0.1	2.502978
14.440017	0.1	2.511382
14.441683	0.1	2.520919
14.443350	0.1	2.531827
14.445017	0.1	2.543748
14.446683	0.1	2.555907
14.448350	0.1	2.567768
14.450017	0.1	2.580047
14.451683	0.1	2.593637
14.453350	0.1	2.607882
14.455017	0.1	2.621293
14.456683	0.1	2.633333
14.458350	0.1	2.644539
14.460017	0.1	2.655208
14.461683	0.1	2.665222
14.463350	0.1	2.674937
14.465017	0.1	2.685189
14.466683	0.1	2.697230
14.468350	0.1	2.712131
14.470017	0.1	2.729476
14.471683	0.1	2.747595
14.473350	0.1	2.764762
14.475017	0.1	2.780736
14.476683	0.1	2.796531
14.478350	0.1	2.813161
14.480017	0.1	2.831996
14.481683	0.1	2.854347
14.483350	0.1	2.879501
14.485017	0.1	2.905727
14.486683	0.1	2.931833
14.488350	0.1	2.958536
14.490017	0.1	2.987147
14.491683	0.1	3.017962
14.493350	0.1	3.049612
14.495017	0.1	3.080905
14.496683	0.1	3.112078
14.498350	0.1	3.144503
14.500017	0.1	3.179550
14.501683	0.1	3.217280
14.503350	0.1	3.255964
14.505017	0.1	3.294289
14.506683	0.1	3.333032
14.508350	0.1	3.373683
14.510017	0.1	3.417552
14.511683	0.1	3.465295
14.513350	0.1	3.517032
14.515017	0.1	3.571689
14.516683	0.1	3.628195
14.518350	0.1	3.686846
14.520017	0.1	3.748596
14.521683	0.1	3.813029
14.523350	0.1	3.878951
14.525017	0.1	3.945768
14.526683	0.1	4.012943
14.528350	0.1	4.079700
14.530017	0.1	4.147291
14.531683	0.1	4.219115
14.533350	0.1	4.297495
14.535017	0.1	4.382432
14.536683	0.1	4.472673
14.538350	0.1	4.566312
14.540017	0.1	4.661739
14.541683	0.1	4.758299
14.543350	0.1	4.856348
14.545017	0.1	4.957140
14.546683	0.1	5.061627
14.548350	0.1	5.170942
14.550017	0.1	5.285740
14.551683	0.1	5.405486
14.553350	0.1	5.528212
14.555017	0.1	5.652130
14.556683	0.1	5.776823
14.558350	0.1	5.903542
14.560017	0.1	6.033898
14.561683	0.1	6.168723
14.563350	0.1	6.308198
14.565017	0.1	6.453097
14.566683	0.1	6.604314
14.568350	0.1	6.760717
14.570017	0.1	6.919504
14.571683	0.1	7.078350
14.573350	0.1	7.237733
14.575017	0.1	7.399321
14.576683	0.1	7.563472
14.578350	0.1	7.729173
14.580017	0.1	7.895172
14.581683	0.1	8.060635
14.583350	0.1	8.225680
14.585017	0.1	8.392633
14.586683	0.1	8.563936
14.588350	0.1	8.740545
14.590017	0.1	8.922041
14.591683	0.1	9.106577
14.593350	0.1	9.291113
14.595017	0.1	9.472669
14.596683	0.1	9.650648
14.598350	0.1	9.826422
14.600017	0.1	10.001600
14.601683	0.1	10.176063
14.603350	0.1	10.347725
14.605017	0.1	10.514618
14.606683	0.1	10.676087
14.608350	0.1	10.833502
14.610017	0.1	10.988892
14.611683	0.1	11.143268
14.613350	0.1	11.296035
14.615017	0.1	11.446238
14.616683	0.1	11.592329
14.618350	0.1	11.732758
14.620017	0.1	11.867405
14.621683	0.1	11.997879
14.623350	0.1	12.126089
14.625017	0.1	12.251914
14.626683	0.1	12.373389
14.628350	0.1	12.489618
14.630017	0.1	12.600601
14.631683	0.1	12.705565
14.633350	0.1	12.803376
14.635017	0.1	12.894333
14.636683	0.1	12.979747
14.638350	0.1	13.060392
14.640017	0.1	13.136090
14.641683	0.1	13.206602
14.643350	0.1	13.270677
14.645017	0.1	13.326586
14.646683	0.1	13.373614
14.648350	0.1	13.413728
14.650017	0.1	13.450862
14.651683	0.1	13.488532
14.653350	0.1	13.527633
14.655017	0.1	13.565541
14.656683	0.1	13.597728
14.658350	0.1	13.621033
14.660017	0.1	13.637365
14.661683	0.1	13.652087
14.663350	0.1	13.669968
14.665017	0.1	13.691784
14.666683	0.1	13.713778
14.668350	0.1	13.731004
14.670017	0.1	13.742150
14.671683	0.1	13.750375
14.673350	0.1	13.761104
14.675017	0.1	13.777972
14.676683	0.1	13.800801
14.678350	0.1	13.826729
14.680017	0.1	13.852955
14.681683	0.1	13.878287
14.683350	0.1	13.903321
14.685017	0.1	13.930083
14.686683	0.1	13.961256
14.688350	0.1	13.998330
14.690017	0.1	14.040531
14.691683	0.1	14.086367
14.693350	0.1	14.135719
14.695017	0.1	14.189661
14.696683	0.1	14.249028
14.698350	0.1	14.313460
14.700017	0.1	14.382125
14.701683	0.1	14.455379
14.703350	0.1	14.533580
14.705017	0.1	14.616192
14.706683	0.1	14.701606
14.708350	0.1	14.788092
14.710017	0.1	14.875771
14.711683	0.1	14.966429
14.713350	0.1	15.060903
14.715017	0.1	15.157343
14.716683	0.1	15.252770
14.718350	0.1	15.345634
14.720017	0.1	15.436293
14.721683	0.1	15.525521
14.723350	0.1	15.613140
14.725017	0.1	15.697361
14.726683	0.1	15.776099
14.728350	0.1	15.847744
14.730017	0.1	15.912534
14.731683	0.1	15.972198
14.733350	0.1	16.028942
14.735017	0.1	16.083539
14.736683	0.1	16.134084
14.738350	0.1	16.176940
14.740017	0.1	16.210080
14.741683	0.1	16.233743
14.743350	0.1	16.248644
14.745017	0.1	16.254664
14.746683	0.1	16.250552
14.748350	0.1	16.235710
14.750017	0.1	16.211153
14.751683	0.1	16.178609
14.753350	0.1	16.138197
14.755017	0.1	16.089500
14.756683	0.1	16.034187
14.758350	0.1	15.973927
14.760017	0.1	15.908302
14.761683	0.1	15.836359
14.763350	0.1	15.758158
14.765017	0.1	15.673340
14.766683	0.1	15.581072
14.768350	0.1	15.480817
14.770017	0.1	15.373827
14.771683	0.1	15.262843
14.773350	0.1	15.151442
14.775017	0.1	15.041710
14.776683	0.1	14.932931
14.778350	0.1	14.822424
14.780017	0.1	14.707805
14.781683	0.1	14.587701
14.783350	0.1	14.462531
14.785017	0.1	14.335931
14.786683	0.1	14.212907
14.788350	0.1	14.096440
14.790017	0.1	13.985813
14.791683	0.1	13.877452
14.793350	0.1	13.768435
14.795017	0.1	13.658942
14.796683	0.1	13.550759
14.798350	0.1	13.444723
14.800017	0.1	13.340832
14.801683	0.1	13.238192
14.803350	0.1	13.135792
14.805017	0.1	13.033212
14.806683	0.1	12.932063
14.808350	0.1	12.834132
14.810017	0.1	12.739361
14.811683	0.1	12.646259
14.813350	0.1	12.553454
14.815017	0.1	12.460948
14.816683	0.1	12.369455
14.818350	0.1	12.279452
14.820017	0.1	12.190939
14.821683	0.1	12.103379
14.823350	0.1	12.016416
14.825017	0.1	11.929572
14.826683	0.1	11.842430
14.828350	0.1	11.755110
14.830017	0.1	11.667193
14.831683	0.1	11.577547
14.833350	0.1	11.485518
14.835017	0.1	11.392177
14.836683	0.1	11.299492
14.838350	0.1	11.208416
14.840017	0.1	11.117578
14.841683	0.1	11.024118
14.843350	0.1	10.926486
14.845017	0.1	10.825456
14.846683	0.1	10.723115
14.848350	0.1	10.621310
14.850017	0.1	10.521174
14.851683	0.1	10.422588
14.853350	0.1	10.323227
14.855017	0.1	10.220290
14.856683	0.1	10.112763
14.858350	0.1	10.003150
14.860017	0.1	9.894491
14.861683	0.1	9.787560
14.863350	0.1	9.679616
14.865017	0.1	9.567023
14.866683	0.1	9.449185
14.868350	0.1	9.328724
14.870017	0.1	9.207786
14.871683	0.1	9.087623
14.873350	0.1	8.968354
14.875017	0.1	8.849085
14.876683	0.1	8.728803
14.878350	0.1	8.606852
14.880017	0.1	8.482636
14.881683	0.1	8.356452
14.883350	0.1	8.230508
14.885017	0.1	8.108199
14.886683	0.1	7.991314
14.888350	0.1	7.878900
14.890017	0.1	7.769049
14.891683	0.1	7.660389
14.893350	0.1	7.552207
14.895017	0.1	7.443607
14.896683	0.1	7.333816
14.898350	0.1	7.223845
14.900017	0.1	7.115841
14.901683	0.1	7.011593
14.903350	0.1	6.911815
14.905017	0.1	6.816745
14.906683	0.1	6.726563
14.908350	0.1	6.641508
14.910017	0.1	6.561816
14.911683	0.1	6.487191
14.913350	0.1	6.417156
14.915017	0.1	6.351054
14.916683	0.1	6.288827
14.918350	0.1	6.230414
14.920017	0.1	6.175697
14.921683	0.1	6.124914
14.923350	0.1	6.079138
14.925017	0.1	6.039977
14.926683	0.1	6.008864
14.928350	0.1	5.985201
14.930017	0.1	5.966783
14.931683	0.1	5.951941
14.933350	0.1	5.940855
14.935017	0.1	5.934716
14.936683	0.1	5.934000
14.938350	0.1	5.938053
14.940017	0.1	5.944968
14.941683	0.1	5.952657
14.943350	0.1	5.961538
14.945017	0.1	5.975128
14.946683	0.1	5.997241
14.948350	0.1	6.029666
14.950017	0.1	6.070555
14.951683	0.1	6.115675
14.953350	0.1	6.161631
14.955017	0.1	6.208480
14.956683	0.1	6.259025
14.958350	0.1	6.315709
14.960017	0.1	6.379247
14.961683	0.1	6.447912
14.963350	0.1	6.517888
14.965017	0.1	6.585718
14.966683	0.1	6.650031
14.968350	0.1	6.711781
14.970017	0.1	6.773234
14.971683	0.1	6.837726
14.973350	0.1	6.908000
14.975017	0.1	6.983817
14.976683	0.1	7.061959
14.978350	0.1	7.139326
14.980017	0.1	7.215083
14.981683	0.1	7.290006
14.983350	0.1	7.364750
14.985017	0.1	7.439733
14.986683	0.1	7.515014
14.988350	0.1	7.589341
14.990017	0.1	7.660985
14.991683	0.1	7.729412
14.993350	0.1	7.795334
14.995017	0.1	7.859886
14.996683	0.1	7.924080
14.998350	0.1	7.987977
15.000017	0.1	8.050263
15.001683	0.1	8.108259
15.003350	0.1	8.159519
15.005017	0.1	8.203745
15.006683	0.1	8.242608
15.008350	0.1	8.278907
15.010017	0.1	8.314968
15.011683	0.1	8.352161
15.013350	0.1	8.390189
15.015017	0.1	8.425832
15.016683	0.1	8.454860
15.018350	0.1	8.475423
15.020017	0.1	8.489252
15.021683	0.1	8.499146
15.023350	0.1	8.507312
15.025017	0.1	8.515478
15.026683	0.1	8.523822
15.028350	0.1	8.531213
15.030017	0.1	8.536041
15.031683	0.1	8.536876
15.033350	0.1	8.533001
15.035017	0.1	8.524776
15.036683	0.1	8.513272
15.038350	0.1	8.499861
15.040017	0.1	8.486331
15.041683	0.1	8.473516
15.043350	0.1	8.459747
15.045017	0.1	8.442104
15.046683	0.1	8.419157
15.048350	0.1	8.391738
15.050017	0.1	8.361996
15.051683	0.1	8.331419
15.053350	0.1	8.300722
15.055017	0.1	8.269728
15.056683	0.1	8.238078
15.058350	0.1	8.205474
15.060017	0.1	8.171678
15.061683	0.1	8.136392
15.063350	0.1	8.099020
15.065017	0.1	8.059443
15.066683	0.1	8.018435
15.068350	0.1	7.977367
15.070017	0.1	7.935942
15.071683	0.1	7.893086
15.073350	0.1	7.848859
15.075017	0.1	7.805706
15.076683	0.1	7.766188
15.078350	0.1	7.731021
15.080017	0.1	7.698894
15.081683	0.1	7.667780
15.083350	0.1	7.636726
15.085017	0.1	7.606030
15.086683	0.1	7.577539
15.088350	0.1	7.552982
15.090017	0.1	7.531345
15.091683	0.1	7.510126
15.093350	0.1	7.487715
15.095017	0.1	7.464588
15.096683	0.1	7.441521
15.098350	0.1	7.418991
15.100017	0.1	7.397950
15.101683	0.1	7.380665
15.103350	0.1	7.368327
15.105017	0.1	7.359207
15.106683	0.1	7.350684
15.108350	0.1	7.342041
15.110017	0.1	7.334948
15.111683	0.1	7.331968
15.113350	0.1	7.334829
15.115017	0.1	7.343710
15.116683	0.1	7.357121
15.118350	0.1	7.372976
15.120017	0.1	7.389427
15.121683	0.1	7.406176
15.123350	0.1	7.424653
15.125017	0.1	7.446349
15.126683	0.1	7.471264
15.128350	0.1	7.499040
15.130017	0.1	7.530094
15.131683	0.1	7.565260
15.133350	0.1	7.604301
15.135017	0.1	7.646084
15.136683	0.1	7.689894
15.138350	0.1	7.735193
15.140017	0.1	7.781804
15.141683	0.1	7.830561
15.143350	0.1	7.883430
15.145017	0.1	7.941306
15.146683	0.1	8.003176
15.148350	0.1	8.067310
15.150017	0.1	8.132458
15.151683	0.1	8.198262
15.153350	0.1	8.265794
15.155017	0.1	8.336783
15.156683	0.1	8.412123
15.158350	0.1	8.491636
15.160017	0.1	8.574188
15.161683	0.1	8.658052
15.163350	0.1	8.741320
15.165017	0.1	8.823395
15.166683	0.1	8.905829
15.168350	0.1	8.991063
15.170017	0.1	9.080649
15.171683	0.1	9.174526
15.173350	0.1	9.271682
15.175017	0.1	9.371281
15.176683	0.1	9.473384
15.178350	0.1	9.577334
15.180017	0.1	9.681404
15.181683	0.1	9.783984
15.183350	0.1	9.885371
15.185017	0.1	9.987176
15.186683	0.1	10.089636
15.188350	0.1	10.191501
15.190017	0.1	10.291458
15.191683	0.1	10.388792
15.193350	0.1	10.483504
15.195017	0.1	10.576189
15.196683	0.1	10.667682
15.198350	0.1	10.758341
15.200017	0.1	10.848523
15.201683	0.1	10.938287
15.203350	0.1	11.026502
15.205017	0.1	11.110962
15.206683	0.1	11.189640
15.208350	0.1	11.261583
15.210017	0.1	11.327327
15.211683	0.1	11.388124
15.213350	0.1	11.445344
15.215017	0.1	11.499525
15.216683	0.1	11.550546
15.218350	0.1	11.597217
15.220017	0.1	11.638523
15.221683	0.1	11.674226
15.223350	0.1	11.704267
15.225017	0.1	11.728764
15.226683	0.1	11.748434
15.228350	0.1	11.764169
15.230017	0.1	11.775017
15.231683	0.1	11.778355
15.233350	0.1	11.771858
15.235017	0.1	11.755884
15.236683	0.1	11.732639
15.238350	0.1	11.704386
15.240017	0.1	11.672259
15.241683	0.1	11.636437
15.243350	0.1	11.597574
15.245017	0.1	11.556209
15.246683	0.1	11.511684
15.248350	0.1	11.462808
15.250017	0.1	11.409522
15.251683	0.1	11.352719
15.253350	0.1	11.293174
15.255017	0.1	11.231423
15.256683	0.1	11.166752
15.258350	0.1	11.097432
15.260017	0.1	11.022390
15.261683	0.1	10.944188
15.263350	0.1	10.866464
15.265017	0.1	10.790885
15.266683	0.1	10.716558
15.268350	0.1	10.641993
15.270017	0.1	10.566235
15.271683	0.1	10.489882
15.273350	0.1	10.415078
15.275017	0.1	10.343314
15.276683	0.1	10.273815
15.278350	0.1	10.205150
15.280017	0.1	10.136605
15.281683	0.1	10.069550
15.283350	0.1	10.006965
15.285017	0.1	9.951711
15.286683	0.1	9.905398
15.288350	0.1	9.868503
15.290017	0.1	9.839595
15.291683	0.1	9.815455
15.293350	0.1	9.793223
15.295017	0.1	9.772838
15.296683	0.1	9.757221
15.298350	0.1	9.751499
15.300017	0.1	9.759725
15.301683	0.1	9.782136
15.303350	0.1	9.815872
15.305017	0.1	9.857119
15.306683	0.1	9.903968
15.308350	0.1	9.957970
15.310017	0.1	10.023058
15.311683	0.1	10.103047
15.313350	0.1	10.199309
15.315017	0.1	10.310889
15.316683	0.1	10.436297
15.318350	0.1	10.575116
15.320017	0.1	10.728419
15.321683	0.1	10.897875
15.323350	0.1	11.084557
15.325017	0.1	11.288703
15.326683	0.1	11.510969
15.328350	0.1	11.752070
15.330017	0.1	12.012542
15.331683	0.1	12.293518
15.333350	0.1	12.596668
15.335017	0.1	12.924136
15.336683	0.1	13.277829
15.338350	0.1	13.658465
15.340017	0.1	14.065803
15.341683	0.1	14.500321
15.343350	0.1	14.964760
15.345017	0.1	15.462876
15.346683	0.1	15.997709
15.348350	0.1	16.570390
15.350017	0.1	17.180325
15.351683	0.1	17.827393
15.353350	0.1	18.513740
15.355017	0.1	19.242824
15.356683	0.1	20.017685
15.358350	0.1	20.841361
15.360017	0.1	21.717073
15.361683	0.1	22.647859
15.363350	0.1	23.636760
15.365017	0.1	24.687828
15.366683	0.1	25.805832
15.368350	0.1	26.996078
15.370017	0.1	28.262438
15.371683	0.1	29.606702
15.373350	0.1	31.029703
15.375017	0.1	32.533946
15.376683	0.1	34.125330
15.378350	0.1	35.811307
15.380017	0.1	37.597480
15.381683	0.1	39.486828
15.383350	0.1	41.482093
15.385017	0.1	43.587568
15.386683	0.1	45.808258
15.388350	0.1	48.149052
15.390017	0.1	50.614777
15.391683	0.1	53.210917
15.393350	0.1	55.942896
15.395017	0.1	58.815185
15.396683	0.1	61.831597
15.398350	0.1	64.996127
15.400017	0.1	68.313424
15.401683	0.1	71.788315
15.403350	0.1	75.425510
15.405017	0.1	79.228704
15.406683	0.1	83.200519
15.408350	0.1	87.342685
15.410017	0.1	91.656631
15.411683	0.1	96.145218
15.413350	0.1	100.813395
15.415017	0.1	105.667001
15.416683	0.1	110.710151
15.418350	0.1	115.945167
15.420017	0.1	121.373482
15.421683	0.1	126.996525
15.423350	0.1	132.816263
15.425017	0.1	138.835677
15.426683	0.1	145.057448
15.428350	0.1	151.483485
15.430017	0.1	158.116708
15.431683	0.1	164.962004
15.433350	0.1	172.024618
15.435017	0.1	179.308306
15.436683	0.1	186.816525
15.438350	0.1	194.555235
15.440017	0.1	202.532423
15.441683	0.1	210.756016
15.443350	0.1	219.234539
15.445017	0.1	227.979197
15.446683	0.1	237.004771
15.448350	0.1	246.328309
15.450017	0.1	255.967275
15.451683	0.1	265.937463
15.453350	0.1	276.251929
15.455017	0.1	286.922710
15.456683	0.1	297.963518
15.458350	0.1	309.391517
15.460017	0.1	321.227748
15.461683	0.1	333.495875
15.463350	0.1	346.219679
15.465017	0.1	359.420917
15.466683	0.1	373.115919
15.468350	0.1	387.313568
15.470017	0.1	402.017796
15.471683	0.1	417.231883
15.473350	0.1	432.958510
15.475017	0.1	449.196187
15.476683	0.1	465.938298
15.478350	0.1	483.172207
15.480017	0.1	500.874132
15.481683	0.1	519.003899
15.483350	0.1	537.504407
15.485017	0.1	556.311044
15.486683	0.1	575.360690
15.488350	0.1	594.591355
15.490017	0.1	613.936103
15.491683	0.1	633.317329
15.493350	0.1	652.643123
15.495017	0.1	671.808581
15.496683	0.1	690.702956
15.498350	0.1	709.219498
15.500017	0.1	727.261169
15.501683	0.1	744.740292
15.503350	0.1	761.573420
15.505017	0.1	777.674185
15.506683	0.1	792.953181
15.508350	0.1	807.325352
15.510017	0.1	820.721973
15.511683	0.1	833.093693
15.513350	0.1	844.404271
15.515017	0.1	854.627541
15.516683	0.1	863.750211
15.518350	0.1	871.769361
15.520017	0.1	878.684752
15.521683	0.1	884.499960
15.523350	0.1	889.228039
15.525017	0.1	892.893546
15.526683	0.1	895.532900
15.528350	0.1	897.191876
15.530017	0.1	897.919530
15.531683	0.1	897.764617
15.533350	0.1	896.778816
15.535017	0.1	895.020538
15.536683	0.1	892.554217
15.538350	0.1	889.444166
15.540017	0.1	885.748141
15.541683	0.1	881.514542
15.543350	0.1	876.783721
15.545017	0.1	871.596269
15.546683	0.1	866.000704
15.548350	0.1	860.049001
15.550017	0.1	853.788546
15.551683	0.1	847.260824
15.553350	0.1	840.500882
15.555017	0.1	833.534886
15.556683	0.1	826.386203
15.558350	0.1	819.085885
15.560017	0.1	811.670411
15.561683	0.1	804.172027
15.563350	0.1	796.611714
15.565017	0.1	789.001333
15.566683	0.1	781.350778
15.568350	0.1	773.674177
15.570017	0.1	765.990482
15.571683	0.1	758.319542
15.573350	0.1	750.674471
15.575017	0.1	743.058130
15.576683	0.1	735.469922
15.578350	0.1	727.911754
15.580017	0.1	720.386369
15.581683	0.1	712.898953
15.583350	0.1	705.458325
15.585017	0.1	698.069912
15.586683	0.1	690.732401
15.588350	0.1	683.443647
15.590017	0.1	676.208596
15.591683	0.1	669.038395
15.593350	0.1	661.940018
15.595017	0.1	654.907564
15.596683	0.1	647.926131
15.598350	0.1	640.983501
15.600017	0.1	634.076991
15.601683	0.1	627.213337
15.603350	0.1	620.403506
15.605017	0.1	613.654948
15.606683	0.1	606.965459
15.608350	0.1	600.324726
15.610017	0.1	593.723929
15.611683	0.1	587.161934
15.613350	0.1	580.642318
15.615017	0.1	574.166749
15.616683	0.1	567.732249
15.618350	0.1	561.333511
15.620017	0.1	554.965291
15.621683	0.1	548.625442
15.623350	0.1	542.315635
15.625017	0.1	536.037358
15.626683	0.1	529.786559
15.628350	0.1	523.555012
15.630017	0.1	517.338843
15.631683	0.1	511.141033
15.633350	0.1	504.967183
15.635017	0.1	498.822063
15.636683	0.1	492.707461
15.638350	0.1	486.620217
15.640017	0.1	480.552464
15.641683	0.1	474.496870
15.643350	0.1	468.450574
15.645017	0.1	462.413756
15.646683	0.1	456.385819
15.648350	0.1	450.364140
15.650017	0.1	444.347170
15.651683	0.1	438.337054
15.653350	0.1	432.338979
15.655017	0.1	426.358248
15.656683	0.1	420.397307
15.658350	0.1	414.452935
15.660017	0.1	408.519590
15.661683	0.1	402.592921
15.663350	0.1	396.671021
15.665017	0.1	390.754544
15.666683	0.1	384.847068
15.668350	0.1	378.953479
15.670017	0.1	373.076759
15.671683	0.1	367.217741
15.673350	0.1	361.377499
15.675017	0.1	355.557821
15.676683	0.1	349.759898
15.678350	0.1	343.984863
15.680017	0.1	338.233491
15.681683	0.1	332.505127
15.683350	0.1	326.799651
15.685017	0.1	321.118791
15.686683	0.1	315.465946
15.688350	0.1	309.847433
15.690017	0.1	304.270822
15.691683	0.1	298.740226
15.693350	0.1	293.254691
15.695017	0.1	287.811535
15.696683	0.1	282.409983
15.698350	0.1	277.051763
15.700017	0.1	271.739439
15.701683	0.1	266.475276
15.703350	0.1	261.261419
15.705017	0.1	256.100133
15.706683	0.1	250.994459
15.708350	0.1	245.947435
15.710017	0.1	240.960493
15.711683	0.1	236.033275
15.713350	0.1	231.164290
15.715017	0.1	226.352824
15.716683	0.1	221.601797
15.718350	0.1	216.917230
15.720017	0.1	212.303651
15.721683	0.1	207.762313
15.723350	0.1	203.293753
15.725017	0.1	198.898089
15.726683	0.1	194.574904
15.728350	0.1	190.323603
15.730017	0.1	186.144125
15.731683	0.1	182.036590
15.733350	0.1	178.001534
15.735017	0.1	174.040388
15.736683	0.1	170.155595
15.738350	0.1	166.349481
15.740017	0.1	162.623296
15.741683	0.1	158.975313
15.743350	0.1	155.401776
15.745017	0.1	151.898930
15.746683	0.1	148.464569
15.748350	0.1	145.098635
15.750017	0.1	141.803690
15.751683	0.1	138.582655
15.753350	0.1	135.437318
15.755017	0.1	132.368751
15.756683	0.1	129.378386
15.758350	0.1	126.466699
15.760017	0.1	123.632081
15.761683	0.1	120.871193
15.763350	0.1	118.179626
15.765017	0.1	115.553624
15.766683	0.1	112.991340
15.768350	0.1	110.493071
15.770017	0.1	108.058936
15.771683	0.1	105.688280
15.773350	0.1	103.379494
15.775017	0.1	101.131028
15.776683	0.1	98.942941
15.778350	0.1	96.817022
15.780017	0.1	94.753986
15.781683	0.1	92.751926
15.783350	0.1	90.807682
15.785017	0.1	88.919466
15.786683	0.1	87.086564
15.788350	0.1	85.308080
15.790017	0.1	83.582525
15.791683	0.1	81.908171
15.793350	0.1	80.282574
15.795017	0.1	78.703051
15.796683	0.1	77.168529
15.798350	0.1	75.679962
15.800017	0.1	74.237470
15.801683	0.1	72.839562
15.803350	0.1	71.484570
15.805017	0.1	70.171003
15.806683	0.1	68.896834
15.808350	0.1	67.659740
15.810017	0.1	66.458050
15.811683	0.1	65.290217
15.813350	0.1	64.155523
15.815017	0.1	63.054863
15.816683	0.1	61.989788
15.818350	0.1	60.960594
15.820017	0.1	59.964780
15.821683	0.1	58.999244
15.823350	0.1	58.062557
15.825017	0.1	57.155016
15.826683	0.1	56.276802
15.828350	0.1	55.427018
15.830017	0.1	54.604176
15.831683	0.1	53.806904
15.833350	0.1	53.032878
15.835017	0.1	52.279535
15.836683	0.1	51.545146
15.838350	0.1	50.828996
15.840017	0.1	50.131205
15.841683	0.1	49.452367
15.843350	0.1	48.792961
15.845017	0.1	48.153642
15.846683	0.1	47.534409
15.848350	0.1	46.934011
15.850017	0.1	46.350541
15.851683	0.1	45.783046
15.853350	0.1	45.230868
15.855017	0.1	44.692698
15.856683	0.1	44.166448
15.858350	0.1	43.651226
15.860017	0.1	43.148699
15.861683	0.1	42.661729
15.863350	0.1	42.191925
15.865017	0.1	41.737976
15.866683	0.1	41.296306
15.868350	0.1	40.863755
15.870017	0.1	40.439012
15.871683	0.1	40.022674
15.873350	0.1	39.614918
15.875017	0.1	39.215150
15.876683	0.1	38.822892
15.878350	0.1	38.438322
15.880017	0.1	38.061800
15.881683	0.1	37.695351
15.883350	0.1	37.341478
15.885017	0.1	37.000718
15.886683	0.1	36.670627
15.888350	0.1	36.348047
15.890017	0.1	36.032858
15.891683	0.1	35.727622
15.893350	0.1	35.434367
15.895017	0.1	35.151603
15.896683	0.1	34.875812
15.898350	0.1	34.604194
15.900017	0.1	34.336271
15.901683	0.1	34.073474
15.903350	0.1	33.817055
15.905017	0.1	33.567550
15.906683	0.1	33.325197
15.908350	0.1	33.090057
15.910017	0.1	32.862546
15.911683	0.1	32.643439
15.913350	0.1	32.433214
15.915017	0.1	32.231452
15.916683	0.1	32.036902
15.918350	0.1	31.848850
15.920017	0.1	31.667056
15.921683	0.1	31.490924
15.923350	0.1	31.319143
15.925017	0.1	31.150641
15.926683	0.1	30.984940
15.928350	0.1	30.822160
15.930017	0.1	30.663015
15.931683	0.1	30.507805
15.933350	0.1	30.356528
15.935017	0.1	30.210378
15.936683	0.1	30.070605
15.938350	0.1	29.936256
15.940017	0.1	29.804172
15.941683	0.1	29.671850
15.943350	0.1	29.538514
15.945017	0.1	29.403331
15.946683	0.1	29.265286
15.948350	0.1	29.125037
15.950017	0.1	28.985442
15.951683	0.1	28.849484
15.953350	0.1	28.718354
15.955017	0.1	28.589727
15.956683	0.1	28.458597
15.958350	0.1	28.320970
15.960017	0.1	28.176727
15.961683	0.1	28.028609
15.963350	0.1	27.879776
15.965017	0.1	27.730884
15.966683	0.1	27.580084
15.968350	0.1	27.425231
15.970017	0.1	27.267040
15.971683	0.1	27.109207
15.973350	0.1	26.955189
15.975017	0.1	26.804628
15.976683	0.1	26.653887
15.978350	0.1	26.498379
15.980017	0.1	26.336970
15.981683	0.1	26.172997
15.983350	0.1	26.010336
15.985017	0.1	25.849940
15.986683	0.1	25.690557
15.988350	0.1	25.531174
15.990017	0.1	25.372805
15.991683	0.1	25.217952
15.993350	0.1	25.068404
15.995017	0.1	24.924399
15.996683	0.1	24.786057
15.998350	0.1	24.652363
16.000017	0.1	24.520279
16.001683	0.1	24.386348
16.003350	0.1	24.250390
16.005017	0.1	24.116041
16.006683	0.1	23.988666
16.008350	0.1	23.871840
16.010017	0.1	23.765267
16.011683	0.1	23.665906
16.013350	0.1	23.569406
16.015017	0.1	23.473085
16.016683	0.1	23.376526
16.018350	0.1	23.281278
16.020017	0.1	23.189665
16.021683	0.1	23.104609
16.023350	0.1	23.028614
16.025017	0.1	22.962333
16.026683	0.1	22.902848
16.028350	0.1	22.844972
16.030017	0.1	22.784771
16.031683	0.1	22.721352
16.033350	0.1	22.657038
16.035017	0.1	22.595765
16.036683	0.1	22.540749
16.038350	0.1	22.492708
16.040017	0.1	22.449614
16.041683	0.1	22.407533
16.043350	0.1	22.363485
16.045017	0.1	22.317768
16.046683	0.1	22.273303
16.048350	0.1	22.232951
16.050017	0.1	22.197009
16.051683	0.1	22.163273
16.053350	0.1	22.129656
16.055017	0.1	22.095145
16.056683	0.1	22.059978
16.058350	0.1	22.026242
16.060017	0.1	21.995963
16.061683	0.1	21.968485
16.063350	0.1	21.940709
16.065017	0.1	21.910251
16.066683	0.1	21.875562
16.068350	0.1	21.836759
16.070017	0.1	21.794976
16.071683	0.1	21.752120
16.073350	0.1	21.709324
16.075017	0.1	21.666468
16.076683	0.1	21.622182
16.078350	0.1	21.576048
16.080017	0.1	21.529378
16.081683	0.1	21.483542
16.083350	0.1	21.437646
16.085017	0.1	21.389307
16.086683	0.1	21.337570
16.088350	0.1	21.284045
16.090017	0.1	21.231116
16.091683	0.1	21.180929
16.093350	0.1	21.134557
16.095017	0.1	21.091164
16.096683	0.1	21.047772
16.098350	0.1	21.002115
16.100017	0.1	20.953418
16.101683	0.1	20.902695
16.103350	0.1	20.851733
16.105017	0.1	20.801963
16.106683	0.1	20.753623
16.108350	0.1	20.705880
16.110017	0.1	20.658017
16.111683	0.1	20.610572
16.113350	0.1	20.564975
16.115017	0.1	20.521880
16.116683	0.1	20.480396
16.118350	0.1	20.438970
16.120017	0.1	20.397068
16.121683	0.1	20.354511
16.123350	0.1	20.311357
16.125017	0.1	20.268739
16.126683	0.1	20.228685
16.128350	0.1	20.192624
16.130017	0.1	20.160736
16.131683	0.1	20.133258
16.133350	0.1	20.109714
16.135017	0.1	20.088972
16.136683	0.1	20.070316
16.138350	0.1	20.054759
16.140017	0.1	20.043315
16.141683	0.1	20.035208
16.143350	0.1	20.028175
16.145017	0.1	20.020427
16.146683	0.1	20.011545
16.148350	0.1	20.002068
16.150017	0.1	19.992949
16.151683	0.1	19.985260
16.153350	0.1	19.980015
16.155017	0.1	19.977154
16.156683	0.1	19.975961
16.158350	0.1	19.975306
16.160017	0.1	19.974769
16.161683	0.1	19.975008
16.163350	0.1	19.977511
16.165017	0.1	19.983889
16.166683	0.1	19.994558
16.168350	0.1	20.008029
16.170017	0.1	20.022572
16.171683	0.1	20.037354
16.173350	0.1	20.053388
16.175017	0.1	20.072402
16.176683	0.1	20.094932
16.178350	0.1	20.119072
16.180017	0.1	20.142139
16.181683	0.1	20.162584
16.183350	0.1	20.180823
16.185017	0.1	20.198525
16.186683	0.1	20.217897
16.188350	0.1	20.241023
16.190017	0.1	20.268084
16.191683	0.1	20.296396
16.193350	0.1	20.322384
16.195017	0.1	20.345153
16.196683	0.1	20.367028
16.198350	0.1	20.390631
16.200017	0.1	20.416917
16.201683	0.1	20.445229
16.203350	0.1	20.475270
16.205017	0.1	20.505966
16.206683	0.1	20.535649
16.208350	0.1	20.562829
16.210017	0.1	20.587446
16.211683	0.1	20.610572
16.213350	0.1	20.633878
16.215017	0.1	20.658792
16.216683	0.1	20.685436
16.218350	0.1	20.712735
16.220017	0.1	20.738722
16.221683	0.1	20.762206
16.223350	0.1	20.783426
16.225017	0.1	20.803393
16.226683	0.1	20.823420
16.228350	0.1	20.844759
16.230017	0.1	20.868660
16.231683	0.1	20.894827
16.233350	0.1	20.920993
16.235017	0.1	20.944299
16.236683	0.1	20.963730
16.238350	0.1	20.980121
16.240017	0.1	20.995797
16.241683	0.1	21.013559
16.243350	0.1	21.035017
16.245017	0.1	21.059753
16.246683	0.1	21.085562
16.248350	0.1	21.109821
16.250017	0.1	21.130623
16.251683	0.1	21.148146
16.253350	0.1	21.164419
16.255017	0.1	21.182121
16.256683	0.1	21.203400
16.258350	0.1	21.229149
16.260017	0.1	21.257521
16.261683	0.1	21.284283
16.263350	0.1	21.305324
16.265017	0.1	21.319510
16.266683	0.1	21.330179
16.268350	0.1	21.342517
16.270017	0.1	21.359505
16.271683	0.1	21.380485
16.273350	0.1	21.402479
16.275017	0.1	21.423520
16.276683	0.1	21.443607
16.278350	0.1	21.463693
16.280017	0.1	21.483899
16.281683	0.1	21.504284
16.283350	0.1	21.525802
16.285017	0.1	21.549524
16.286683	0.1	21.575810
16.288350	0.1	21.603884
16.290017	0.1	21.631659
16.291683	0.1	21.656455
16.293350	0.1	21.677376
16.295017	0.1	21.696271
16.296683	0.1	21.716775
16.298350	0.1	21.740676
16.300017	0.1	21.767320
16.301683	0.1	21.795632
16.303350	0.1	21.824957
16.305017	0.1	21.853865
16.306683	0.1	21.880747
16.308350	0.1	21.905424
16.310017	0.1	21.928133
16.311683	0.1	21.949293
16.313350	0.1	21.969499
16.315017	0.1	21.990479
16.316683	0.1	22.014858
16.318350	0.1	22.044362
16.320017	0.1	22.077800
16.321683	0.1	22.111060
16.323350	0.1	22.141279
16.325017	0.1	22.169591
16.326683	0.1	22.199572
16.328350	0.1	22.233428
16.330017	0.1	22.270860
16.331683	0.1	22.309662
16.333350	0.1	22.347332
16.335017	0.1	22.382916
16.336683	0.1	22.416772
16.338350	0.1	22.449733
16.340017	0.1	22.483708
16.341683	0.1	22.521080
16.343350	0.1	22.563161
16.345017	0.1	22.608937
16.346683	0.1	22.655608
16.348350	0.1	22.699894
16.350017	0.1	22.739829
16.351683	0.1	22.775353
16.353350	0.1	22.808553
16.355017	0.1	22.842409
16.356683	0.1	22.879483
16.358350	0.1	22.920371
16.360017	0.1	22.963227
16.361683	0.1	23.005845
16.363350	0.1	23.047449
16.365017	0.1	23.088814
16.366683	0.1	23.131253
16.368350	0.1	23.175897
16.370017	0.1	23.223163
16.371683	0.1	23.272695
16.373350	0.1	23.322882
16.375017	0.1	23.371579
16.376683	0.1	23.417474
16.378350	0.1	23.460092
16.380017	0.1	23.500205
16.381683	0.1	23.541392
16.383350	0.1	23.587824
16.385017	0.1	23.640574
16.386683	0.1	23.695947
16.388350	0.1	23.748697
16.390017	0.1	23.796560
16.391683	0.1	23.841800
16.393350	0.1	23.888530
16.395017	0.1	23.939432
16.396683	0.1	23.994805
16.398350	0.1	24.051429
16.400017	0.1	24.105312
16.401683	0.1	24.155499
16.403350	0.1	24.204375
16.405017	0.1	24.254383
16.406683	0.1	24.306358
16.408350	0.1	24.360301
16.410017	0.1	24.415792
16.411683	0.1	24.471880
16.413350	0.1	24.528207
16.415017	0.1	24.585189
16.416683	0.1	24.643184
16.418350	0.1	24.701954
16.420017	0.1	24.760665
16.421683	0.1	24.818958
16.423350	0.1	24.876477
16.425017	0.1	24.932326
16.426683	0.1	24.985613
16.428350	0.1	25.035621
16.430017	0.1	25.082828
16.431683	0.1	25.129499
16.433350	0.1	25.178732
16.435017	0.1	25.232078
16.436683	0.1	25.289835
16.438350	0.1	25.352241
16.440017	0.1	25.418402
16.441683	0.1	25.486232
16.443350	0.1	25.553228
16.445017	0.1	25.617720
16.446683	0.1	25.679471
16.448350	0.1	25.738896
16.450017	0.1	25.796296
16.451683	0.1	25.851609
16.453350	0.1	25.905134
16.455017	0.1	25.958122
16.456683	0.1	26.013078
16.458350	0.1	26.071729
16.460017	0.1	26.133539
16.461683	0.1	26.195826
16.463350	0.1	26.256086
16.465017	0.1	26.313724
16.466683	0.1	26.370229
16.468350	0.1	26.427688
16.470017	0.1	26.487173
16.471683	0.1	26.548506
16.473350	0.1	26.610793
16.475017	0.1	26.672782
16.476683	0.1	26.733698
16.478350	0.1	26.793958
16.480017	0.1	26.855232
16.481683	0.1	26.918592
16.483350	0.1	26.983501
16.485017	0.1	27.049185
16.486683	0.1	27.114512
16.488350	0.1	27.178110
16.490017	0.1	27.239443
16.491683	0.1	27.298691
16.493350	0.1	27.355911
16.495017	0.1	27.411999
16.496683	0.1	27.469517
16.498350	0.1	27.531387
16.500017	0.1	27.598323
16.501683	0.1	27.668776
16.503350	0.1	27.740838
16.505017	0.1	27.813496
16.506683	0.1	27.886929
16.508350	0.1	27.961256
16.510017	0.1	28.035046
16.511683	0.1	28.106035
16.513350	0.1	28.174402
16.515017	0.1	28.242828
16.516683	0.1	28.313460
16.518350	0.1	28.386058
16.520017	0.1	28.459729
16.521683	0.1	28.534235
16.523350	0.1	28.610529
16.525017	0.1	28.689088
16.526683	0.1	28.768303
16.528350	0.1	28.846027
16.530017	0.1	28.922023
16.531683	0.1	28.997959
16.533350	0.1	29.076280
16.535017	0.1	29.157879
16.536683	0.1	29.242100
16.538350	0.1	29.328527
16.540017	0.1	29.416921
16.541683	0.1	29.507102
16.543350	0.1	29.598476
16.545017	0.1	29.690148
16.546683	0.1	29.780986
16.548350	0.1	29.870810
16.550017	0.1	29.960634
16.551683	0.1	30.052068
16.553350	0.1	30.146601
16.555017	0.1	30.244769
16.556683	0.1	30.346097
16.558350	0.1	30.449750
16.560017	0.1	30.554535
16.561683	0.1	30.659022
16.563350	0.1	30.762078
16.565017	0.1	30.863347
16.566683	0.1	30.963244
16.568350	0.1	31.062545
16.570017	0.1	31.162383
16.571683	0.1	31.264367
16.573350	0.1	31.369569
16.575017	0.1	31.476500
16.576683	0.1	31.582357
16.578350	0.1	31.685712
16.580017	0.1	31.786980
16.581683	0.1	31.887414
16.583350	0.1	31.988384
16.585017	0.1	32.090845
16.586683	0.1	32.194259
16.588350	0.1	32.296540
16.590017	0.1	32.395901
16.591683	0.1	32.492818
16.593350	0.1	32.589378
16.595017	0.1	32.688739
16.596683	0.1	32.793405
16.598350	0.1	32.903316
16.600017	0.1	33.015790
16.601683	0.1	33.127012
16.603350	0.1	33.233525
16.605017	0.1	33.333244
16.606683	0.1	33.427002
16.608350	0.1	33.517720
16.610017	0.1	33.609273
16.611683	0.1	33.704879
16.613350	0.1	33.805670
16.615017	0.1	33.909740
16.616683	0.1	34.013512
16.618350	0.1	34.114422
16.620017	0.1	34.212711
16.621683	0.1	34.310820
16.623350	0.1	34.411015
16.625017	0.1	34.512760
16.626683	0.1	34.614029
16.628350	0.1	34.713866
16.630017	0.1	34.813168
16.631683	0.1	34.913661
16.633350	0.1	35.015287
16.635017	0.1	35.115661
16.636683	0.1	35.212221
16.638350	0.1	35.304727
16.640017	0.1	35.395565
16.641683	0.1	35.486819
16.643350	0.1	35.578074
16.645017	0.1	35.667362
16.646683	0.1	35.753908
16.648350	0.1	35.839441
16.650017	0.1	35.925927
16.651683	0.1	36.013546
16.653350	0.1	36.100271
16.655017	0.1	36.183538
16.656683	0.1	36.261799
16.658350	0.1	36.336126
16.660017	0.1	36.410155
16.661683	0.1	36.487283
16.663350	0.1	36.567988
16.665017	0.1	36.649110
16.666683	0.1	36.726715
16.668350	0.1	36.798777
16.670017	0.1	36.865415
16.671683	0.1	36.928298
16.673350	0.1	36.989095
16.675017	0.1	37.047806
16.676683	0.1	37.103715
16.678350	0.1	37.157299
16.680017	0.1	37.210288
16.681683	0.1	37.263872
16.683350	0.1	37.317517
16.685017	0.1	37.369790
16.686683	0.1	37.420275
16.688350	0.1	37.469747
16.690017	0.1	37.518861
16.691683	0.1	37.566843
16.693350	0.1	37.612500
16.695017	0.1	37.655952
16.696683	0.1	37.698808
16.698350	0.1	37.743034
16.700017	0.1	37.788989
16.701683	0.1	37.835302
16.703350	0.1	37.878814
16.705017	0.1	37.916245
16.706683	0.1	37.947597
16.708350	0.1	37.976863
16.710017	0.1	38.008633
16.711683	0.1	38.043501
16.713350	0.1	38.078370
16.715017	0.1	38.110497
16.716683	0.1	38.139465
16.718350	0.1	38.167300
16.720017	0.1	38.196208
16.721683	0.1	38.226488
16.723350	0.1	38.256826
16.725017	0.1	38.286927
16.726683	0.1	38.318279
16.728350	0.1	38.352313
16.730017	0.1	38.388493
16.731683	0.1	38.424315
16.733350	0.1	38.457754
16.735017	0.1	38.489523
16.736683	0.1	38.522007
16.738350	0.1	38.556876
16.740017	0.1	38.593771
16.741683	0.1	38.630249
16.743350	0.1	38.664343
16.745017	0.1	38.697483
16.746683	0.1	38.732710
16.748350	0.1	38.770976
16.750017	0.1	38.810792
16.751683	0.1	38.849833
16.753350	0.1	38.887324
16.755017	0.1	38.924458
16.756683	0.1	38.962903
16.758350	0.1	39.003076
16.760017	0.1	39.045157
16.761683	0.1	39.088907
16.763350	0.1	39.133491
16.765017	0.1	39.178672
16.766683	0.1	39.225283
16.768350	0.1	39.273384
16.770017	0.1	39.321127
16.771683	0.1	39.366486
16.773350	0.1	39.409342
16.775017	0.1	39.451363
16.776683	0.1	39.494576
16.778350	0.1	39.540353
16.780017	0.1	39.588394
16.781683	0.1	39.637270
16.783350	0.1	39.685788
16.785017	0.1	39.733591
16.786683	0.1	39.780977
16.788350	0.1	39.829078
16.790017	0.1	39.878550
16.791683	0.1	39.928200
16.793350	0.1	39.976957
16.795017	0.1	40.026429
16.796683	0.1	40.079954
16.798350	0.1	40.139320
16.800017	0.1	40.202441
16.801683	0.1	40.265920
16.803350	0.1	40.328445
16.805017	0.1	40.391567
16.806683	0.1	40.456655
16.808350	0.1	40.523651
16.810017	0.1	40.591183
16.811683	0.1	40.658000
16.813350	0.1	40.724280
16.815017	0.1	40.791335
16.816683	0.1	40.859880
16.818350	0.1	40.928724
16.820017	0.1	40.995839
16.821683	0.1	41.060391
16.823350	0.1	41.123869
16.825017	0.1	41.189375
16.826683	0.1	41.259708
16.828350	0.1	41.334930
16.830017	0.1	41.413190
16.831683	0.1	41.492226
16.833350	0.1	41.571143
16.835017	0.1	41.650000
16.836683	0.1	41.728678
16.838350	0.1	41.806641
16.840017	0.1	41.884604
16.841683	0.1	41.965249
16.843350	0.1	42.050126
16.845017	0.1	42.137327
16.846683	0.1	42.224171
16.848350	0.1	42.309823
16.850017	0.1	42.394819
16.851683	0.1	42.479160
16.853350	0.1	42.563203
16.855017	0.1	42.648616
16.856683	0.1	42.736473
16.858350	0.1	42.825701
16.860017	0.1	42.914930
16.861683	0.1	43.004217
16.863350	0.1	43.094220
16.865017	0.1	43.184998
16.866683	0.1	43.276015
16.868350	0.1	43.366137
16.870017	0.1	43.454828
16.871683	0.1	43.542567
16.873350	0.1	43.630781
16.875017	0.1	43.720963
16.876683	0.1	43.813172
16.878350	0.1	43.906036
16.880017	0.1	43.998363
16.881683	0.1	44.090631
16.883350	0.1	44.183674
16.885017	0.1	44.277730
16.886683	0.1	44.373038
16.888350	0.1	44.469419
16.890017	0.1	44.566098
16.891683	0.1	44.662538
16.893350	0.1	44.759276
16.895017	0.1	44.857385
16.896683	0.1	44.958058
16.898350	0.1	45.061233
16.900017	0.1	45.165065
16.901683	0.1	45.266631
16.903350	0.1	45.364263
16.905017	0.1	45.459035
16.906683	0.1	45.553925
16.908350	0.1	45.650843
16.910017	0.1	45.749727
16.911683	0.1	45.847717
16.913350	0.1	45.942071
16.915017	0.1	46.034100
16.916683	0.1	46.128574
16.918350	0.1	46.227517
16.920017	0.1	46.327773
16.921683	0.1	46.424630
16.923350	0.1	46.517017
16.925017	0.1	46.607438
16.926683	0.1	46.698692
16.928350	0.1	46.791318
16.930017	0.1	46.884242
16.931683	0.1	46.976569
16.933350	0.1	47.067824
16.935017	0.1	47.157052
16.936683	0.1	47.243121
16.938350	0.1	47.326448
16.940017	0.1	47.408464
16.941683	0.1	47.490063
16.943350	0.1	47.571304
16.945017	0.1	47.652963
16.946683	0.1	47.736767
16.948350	0.1	47.823134
16.950017	0.1	47.909680
16.951683	0.1	47.992292
16.953350	0.1	48.068347
16.955017	0.1	48.138979
16.956683	0.1	48.208001
16.958350	0.1	48.278931
16.960017	0.1	48.353317
16.961683	0.1	48.430684
16.963350	0.1	48.509124
16.965017	0.1	48.586848
16.966683	0.1	48.663917
16.968350	0.1	48.740509
16.970017	0.1	48.815194
16.971683	0.1	48.885885
16.973350	0.1	48.952642
16.975017	0.1	49.018028
16.976683	0.1	49.085322
16.978350	0.1	49.155834
16.980017	0.1	49.228373
16.981683	0.1	49.300376
16.983350	0.1	49.370053
16.985017	0.1	49.437585
16.986683	0.1	49.503508
16.988350	0.1	49.568060
16.990017	0.1	49.631181
16.991683	0.1	49.693468
16.993350	0.1	49.756470
16.995017	0.1	49.821618
16.996683	0.1	49.889448
16.998350	0.1	49.959186
17.000017	0.1	50.029340
17.001683	0.1	50.097945
17.003350	0.1	50.164822
17.005017	0.1	50.231996
17.006683	0.1	50.300601
17.008350	0.1	50.369683
17.010017	0.1	50.438109
17.011683	0.1	50.506118
17.013350	0.1	50.575617
17.015017	0.1	50.647977
17.016683	0.1	50.722483
17.018350	0.1	50.797108
17.020017	0.1	50.871375
17.021683	0.1	50.946298
17.023350	0.1	51.023486
17.025017	0.1	51.103357
17.026683	0.1	51.183823
17.028350	0.1	51.262322
17.030017	0.1	51.338437
17.031683	0.1	51.414612
17.033350	0.1	51.493350
17.035017	0.1	51.574591
17.036683	0.1	51.656249
17.038350	0.1	51.736537
17.040017	0.1	51.815215
17.041683	0.1	51.892820
17.043350	0.1	51.970723
17.045017	0.1	52.050713
17.046683	0.1	52.133504
17.048350	0.1	52.217785
17.050017	0.1	52.301648
17.051683	0.1	52.384380
17.053350	0.1	52.466992
17.055017	0.1	52.552048
17.056683	0.1	52.641574
17.058350	0.1	52.735451
17.060017	0.1	52.831057
17.061683	0.1	52.926246
17.063350	0.1	53.020778
17.065017	0.1	53.115967
17.066683	0.1	53.212944
17.068350	0.1	53.311768
17.070017	0.1	53.411070
17.071683	0.1	53.509298
17.073350	0.1	53.607407
17.075017	0.1	53.708139
17.076683	0.1	53.812269
17.078350	0.1	53.916577
17.080017	0.1	54.017309
17.081683	0.1	54.114285
17.083350	0.1	54.211322
17.085017	0.1	54.311994
17.086683	0.1	54.416600
17.088350	0.1	54.523352
17.090017	0.1	54.630044
17.091683	0.1	54.735723
17.093350	0.1	54.841641
17.095017	0.1	54.951194
17.096683	0.1	55.067364
17.098350	0.1	55.189732
17.100017	0.1	55.314902
17.101683	0.1	55.438641
17.103350	0.1	55.558864
17.105017	0.1	55.676523
17.106683	0.1	55.794481
17.108350	0.1	55.915538
17.110017	0.1	56.041184
17.111683	0.1	56.171182
17.113350	0.1	56.304339
17.115017	0.1	56.439701
17.116683	0.1	56.576196
17.118350	0.1	56.714181
17.120017	0.1	56.855265
17.121683	0.1	57.000104
17.123350	0.1	57.147983
17.125017	0.1	57.297948
17.126683	0.1	57.449404
17.128350	0.1	57.602349
17.130017	0.1	57.757441
17.131683	0.1	57.915393
17.133350	0.1	58.077100
17.135017	0.1	58.242623
17.136683	0.1	58.411482
17.138350	0.1	58.583263
17.140017	0.1	58.757845
17.141683	0.1	58.936599
17.143350	0.1	59.121076
17.145017	0.1	59.310499
17.146683	0.1	59.502486
17.148350	0.1	59.695307
17.150017	0.1	59.889618
17.151683	0.1	60.088221
17.153350	0.1	60.293678
17.155017	0.1	60.506109
17.156683	0.1	60.723726
17.158350	0.1	60.945693
17.160017	0.1	61.174098
17.161683	0.1	61.412219
17.163350	0.1	61.661486
17.165017	0.1	61.920408
17.166683	0.1	62.186304
17.168350	0.1	62.457208
17.170017	0.1	62.732462
17.171683	0.1	63.013259
17.173350	0.1	63.302103
17.175017	0.1	63.601080
17.176683	0.1	63.910786
17.178350	0.1	64.230327
17.180017	0.1	64.557199
17.181683	0.1	64.888779
17.183350	0.1	65.226678
17.185017	0.1	65.577034
17.186683	0.1	65.945212
17.188350	0.1	66.332046
17.190017	0.1	66.734854
17.191683	0.1	67.150895
17.193350	0.1	67.578260
17.195017	0.1	68.016712
17.196683	0.1	68.467263
17.198350	0.1	68.931166
17.200017	0.1	69.408480
17.201683	0.1	69.899146
17.203350	0.1	70.404593
17.205017	0.1	70.927207
17.206683	0.1	71.469073
17.208350	0.1	72.030966
17.210017	0.1	72.613780
17.211683	0.1	73.218410
17.213350	0.1	73.844080
17.215017	0.1	74.488704
17.216683	0.1	75.150375
17.218350	0.1	75.828020
17.220017	0.1	76.522414
17.221683	0.1	77.236121
17.223350	0.1	77.972000
17.225017	0.1	78.731303
17.226683	0.1	79.512839
17.228350	0.1	80.315356
17.230017	0.1	81.139033
17.231683	0.1	81.985717
17.233350	0.1	82.857375
17.235017	0.1	83.754843
17.236683	0.1	84.677582
17.238350	0.1	85.624819
17.240017	0.1	86.596256
17.241683	0.1	87.591534
17.243350	0.1	88.610654
17.245017	0.1	89.654511
17.246683	0.1	90.725070
17.248350	0.1	91.823762
17.250017	0.1	92.950052
17.251683	0.1	94.102865
17.253350	0.1	95.281905
17.255017	0.1	96.488064
17.256683	0.1	97.722536
17.258350	0.1	98.986751
17.260017	0.1	100.281960
17.261683	0.1	101.609057
17.263350	0.1	102.969295
17.265017	0.1	104.365534
17.266683	0.1	105.801112
17.268350	0.1	107.276983
17.270017	0.1	108.791060
17.271683	0.1	110.340304
17.273350	0.1	111.922450
17.275017	0.1	113.537736
17.276683	0.1	115.189798
17.278350	0.1	116.882033
17.280017	0.1	118.615515
17.281683	0.1	120.390482
17.283350	0.1	122.208901
17.285017	0.1	124.075420
17.286683	0.1	125.995286
17.288350	0.1	127.971120
17.290017	0.1	130.002626
17.291683	0.1	132.087656
17.293350	0.1	134.224065
17.295017	0.1	136.410662
17.296683	0.1	138.648101
17.298350	0.1	140.937098
17.300017	0.1	143.276581
17.301683	0.1	145.666191
17.303350	0.1	148.107657
17.305017	0.1	150.601754
17.306683	0.1	153.145978
17.308350	0.1	155.736694
17.310017	0.1	158.371875
17.311683	0.1	161.049733
17.313350	0.1	163.767705
17.315017	0.1	166.523824
17.316683	0.1	169.316719
17.318350	0.1	172.142933
17.320017	0.1	174.995314
17.321683	0.1	177.864681
17.323350	0.1	180.742632
17.325017	0.1	183.624040
17.326683	0.1	186.506342
17.328350	0.1	189.384472
17.330017	0.1	192.249071
17.331683	0.1	195.088756
17.333350	0.1	197.893810
17.335017	0.1	200.657260
17.336683	0.1	203.374160
17.338350	0.1	206.040454
17.340017	0.1	208.651495
17.341683	0.1	211.200965
17.343350	0.1	213.680817
17.345017	0.1	216.081751
17.346683	0.1	218.395246
17.348350	0.1	220.614864
17.350017	0.1	222.735716
17.351683	0.1	224.754526
17.353350	0.1	226.667895
17.355017	0.1	228.469803
17.356683	0.1	230.152799
17.358350	0.1	231.710984
17.360017	0.1	233.141615
17.361683	0.1	234.444573
17.363350	0.1	235.621228
17.365017	0.1	236.672296
17.366683	0.1	237.595811
17.368350	0.1	238.388195
17.370017	0.1	239.046707
17.371683	0.1	239.573135
17.373350	0.1	239.972904
17.375017	0.1	240.251317
17.376683	0.1	240.409210
17.378350	0.1	240.445211
17.380017	0.1	240.358665
17.381683	0.1	240.150228
17.383350	0.1	239.822044
17.385017	0.1	239.378109
17.386683	0.1	238.822296
17.388350	0.1	238.157346
17.390017	0.1	237.385466
17.391683	0.1	236.511066
17.393350	0.1	235.541537
17.395017	0.1	234.483375
17.396683	0.1	233.339502
17.398350	0.1	232.110931
17.400017	0.1	230.799391
17.401683	0.1	229.408278
17.403350	0.1	227.942242
17.405017	0.1	226.405694
17.406683	0.1	224.801911
17.408350	0.1	223.133339
17.410017	0.1	221.401526
17.411683	0.1	219.607962
17.413350	0.1	217.756463
17.415017	0.1	215.852631
17.416683	0.1	213.901235
17.418350	0.1	211.905730
17.420017	0.1	209.870470
17.421683	0.1	207.801891
17.423350	0.1	205.705655
17.425017	0.1	203.583431
17.426683	0.1	201.433611
17.428350	0.1	199.255538
17.430017	0.1	197.053265
17.431683	0.1	194.835615
17.433350	0.1	192.610335
17.435017	0.1	190.379035
17.436683	0.1	188.139927
17.438350	0.1	185.892593
17.440017	0.1	183.639239
17.441683	0.1	181.383680
17.443350	0.1	179.130505
17.445017	0.1	176.882456
17.446683	0.1	174.640249
17.448350	0.1	172.407339
17.450017	0.1	170.191239
17.451683	0.1	167.999516
17.453350	0.1	165.834437
17.455017	0.1	163.694034
17.456683	0.1	161.576519
17.458350	0.1	159.483800
17.460017	0.1	157.420287
17.461683	0.1	155.389318
17.463350	0.1	153.391728
17.465017	0.1	151.427457
17.466683	0.1	149.497160
17.468350	0.1	147.601971
17.470017	0.1	145.742425
17.471683	0.1	143.918582
17.473350	0.1	142.130383
17.475017	0.1	140.378186
17.476683	0.1	138.662883
17.478350	0.1	136.986323
17.480017	0.1	135.351308
17.481683	0.1	133.759566
17.483350	0.1	132.211514
17.485017	0.1	130.708225
17.486683	0.1	129.250415
17.488350	0.1	127.836116
17.490017	0.1	126.462765
17.491683	0.1	125.130542
17.493350	0.1	123.841293
17.495017	0.1	122.595377
17.496683	0.1	121.389814
17.498350	0.1	120.220430
17.500017	0.1	119.084485
17.501683	0.1	117.982097
17.503350	0.1	116.914875
17.505017	0.1	115.884073
17.506683	0.1	114.889688
17.508350	0.1	113.930947
17.510017	0.1	113.006956
17.511683	0.1	112.117178
17.513350	0.1	111.260838
17.515017	0.1	110.435552
17.516683	0.1	109.638399
17.518350	0.1	108.868009
17.520017	0.1	108.125455
17.521683	0.1	107.411331
17.523350	0.1	106.723553
17.525017	0.1	106.058723
17.526683	0.1	105.414635
17.528350	0.1	104.791707
17.530017	0.1	104.191548
17.531683	0.1	103.615529
17.533350	0.1	103.062695
17.535017	0.1	102.530009
17.536683	0.1	102.015323
17.538350	0.1	101.519114
17.540017	0.1	101.042336
17.541683	0.1	100.584394
17.543350	0.1	100.143856
17.545017	0.1	99.720007
17.546683	0.1	99.311238
17.548350	0.1	98.915285
17.550017	0.1	98.531312
17.551683	0.1	98.160630
17.553350	0.1	97.804373
17.555017	0.1	97.461825
17.556683	0.1	97.131079
17.558350	0.1	96.811122
17.560017	0.1	96.503025
17.561683	0.1	96.208876
17.563350	0.1	95.929807
17.565017	0.1	95.664388
17.566683	0.1	95.409161
17.568350	0.1	95.160550
17.570017	0.1	94.917482
17.571683	0.1	94.682163
17.573350	0.1	94.457811
17.575017	0.1	94.246393
17.576683	0.1	94.047135
17.578350	0.1	93.857711
17.580017	0.1	93.676573
17.581683	0.1	93.503540
17.583350	0.1	93.338614
17.585017	0.1	93.181139
17.586683	0.1	93.030876
17.588350	0.1	92.888599
17.590017	0.1	92.754191
17.591683	0.1	92.626458
17.593350	0.1	92.504328
17.595017	0.1	92.388397
17.596683	0.1	92.280572
17.598350	0.1	92.182225
17.600017	0.1	92.092162
17.601683	0.1	92.007225
17.603350	0.1	91.923719
17.605017	0.1	91.839855
17.606683	0.1	91.756111
17.608350	0.1	91.674155
17.610017	0.1	91.596072
17.611683	0.1	91.523891
17.613350	0.1	91.458505
17.615017	0.1	91.399139
17.616683	0.1	91.345196
17.618350	0.1	91.296261
17.620017	0.1	91.250663
17.621683	0.1	91.205722
17.623350	0.1	91.161018
17.625017	0.1	91.118997
17.626683	0.1	91.082400
17.628350	0.1	91.052240
17.630017	0.1	91.027325
17.631683	0.1	91.004437
17.633350	0.1	90.980952
17.635017	0.1	90.956276
17.636683	0.1	90.931600
17.638350	0.1	90.907579
17.640017	0.1	90.883320
17.641683	0.1	90.857332
17.643350	0.1	90.829378
17.645017	0.1	90.801244
17.646683	0.1	90.774422
17.648350	0.1	90.748673
17.650017	0.1	90.723520
17.651683	0.1	90.699380
17.653350	0.1	90.676790
17.655017	0.1	90.655451
17.656683	0.1	90.633934
17.658350	0.1	90.610510
17.660017	0.1	90.584880
17.661683	0.1	90.558594
17.663350	0.1	90.533798
17.665017	0.1	90.510910
17.666683	0.1	90.488678
17.668350	0.1	90.466147
17.670017	0.1	90.442961
17.671683	0.1	90.419357
17.673350	0.1	90.395456
17.675017	0.1	90.370958
17.676683	0.1	90.344852
17.678350	0.1	90.316182
17.680017	0.1	90.284770
17.681683	0.1	90.251690
17.683350	0.1	90.218728
17.685017	0.1	90.187555
17.686683	0.1	90.159004
17.688350	0.1	90.131646
17.690017	0.1	90.103334
17.691683	0.1	90.072935
17.693350	0.1	90.040987
17.695017	0.1	90.007907
17.696683	0.1	89.973515
17.698350	0.1	89.938408
17.700017	0.1	89.905089
17.701683	0.1	89.875584
17.703350	0.1	89.848703
17.705017	0.1	89.821046
17.706683	0.1	89.790290
17.708350	0.1	89.756435
17.710017	0.1	89.721029
17.711683	0.1	89.685922
17.713350	0.1	89.652126
17.715017	0.1	89.619344
17.716683	0.1	89.586859
17.718350	0.1	89.553898
17.720017	0.1	89.519983
17.721683	0.1	89.485412
17.723350	0.1	89.450603
17.725017	0.1	89.415913
17.726683	0.1	89.380925
17.728350	0.1	89.344268
17.730017	0.1	89.305764
17.731683	0.1	89.267796
17.733350	0.1	89.232689
17.735017	0.1	89.200383
17.736683	0.1	89.168971
17.738350	0.1	89.136427
17.740017	0.1	89.102274
17.741683	0.1	89.067464
17.743350	0.1	89.032953
17.745017	0.1	88.998085
17.746683	0.1	88.961785
17.748350	0.1	88.924294
17.750017	0.1	88.886922
17.751683	0.1	88.851040
17.753350	0.1	88.817423
17.755017	0.1	88.785892
17.756683	0.1	88.754480
17.758350	0.1	88.720863
17.760017	0.1	88.685518
17.761683	0.1	88.651305
17.763350	0.1	88.620430
17.765017	0.1	88.592237
17.766683	0.1	88.564044
17.768350	0.1	88.534122
17.770017	0.1	88.503068
17.771683	0.1	88.471835
17.773350	0.1	88.440543
17.775017	0.1	88.408714
17.776683	0.1	88.376229
17.778350	0.1	88.344222
17.780017	0.1	88.314240
17.781683	0.1	88.287716
17.783350	0.1	88.264947
17.785017	0.1	88.244563
17.786683	0.1	88.224059
17.788350	0.1	88.201945
17.790017	0.1	88.178461
17.791683	0.1	88.154977
17.793350	0.1	88.133221
17.795017	0.1	88.114386
17.796683	0.1	88.098710
17.798350	0.1	88.085478
17.800017	0.1	88.073617
17.801683	0.1	88.060861
17.803350	0.1	88.045006
17.805017	0.1	88.025635
17.806683	0.1	88.004475
17.808350	0.1	87.985044
17.810017	0.1	87.970262
17.811683	0.1	87.959831
17.813350	0.1	87.950354
17.815017	0.1	87.939685
17.816683	0.1	87.928658
17.818350	0.1	87.919598
17.820017	0.1	87.913578
17.821683	0.1	87.909406
17.823350	0.1	87.904578
17.825017	0.1	87.898558
17.826683	0.1	87.893908
17.828350	0.1	87.893849
17.830017	0.1	87.899452
17.831683	0.1	87.907975
17.833350	0.1	87.914651
17.835017	0.1	87.917750
17.836683	0.1	87.920015
17.838350	0.1	87.925559
17.840017	0.1	87.937181
17.841683	0.1	87.954288
17.843350	0.1	87.973063
17.845017	0.1	87.989514
17.846683	0.1	88.002985
17.848350	0.1	88.016217
17.850017	0.1	88.031595
17.851683	0.1	88.049894
17.853350	0.1	88.070100
17.855017	0.1	88.091200
17.856683	0.1	88.113075
17.858350	0.1	88.136797
17.860017	0.1	88.162249
17.861683	0.1	88.188117
17.863350	0.1	88.213032
17.865017	0.1	88.236695
17.866683	0.1	88.259643
17.868350	0.1	88.282412
17.870017	0.1	88.305240
17.871683	0.1	88.329201
17.873350	0.1	88.355964
17.875017	0.1	88.385587
17.876683	0.1	88.416164
17.878350	0.1	88.445073
17.880017	0.1	88.471597
17.881683	0.1	88.497227
17.883350	0.1	88.522797
17.885017	0.1	88.548427
17.886683	0.1	88.574355
17.888350	0.1	88.600939
17.890017	0.1	88.628119
17.891683	0.1	88.655060
17.893350	0.1	88.681286
17.895017	0.1	88.707274
17.896683	0.1	88.733738
17.898350	0.1	88.759368
17.900017	0.1	88.781422
17.901683	0.1	88.798707
17.903350	0.1	88.812476
17.905017	0.1	88.825231
17.906683	0.1	88.838523
17.908350	0.1	88.852768
17.910017	0.1	88.867729
17.911683	0.1	88.881975
17.913350	0.1	88.893598
17.915017	0.1	88.902836
17.916683	0.1	88.911717
17.918350	0.1	88.921135
17.920017	0.1	88.928943
17.921683	0.1	88.932519
17.923350	0.1	88.932043
17.925017	0.1	88.930195
17.926683	0.1	88.929420
17.928350	0.1	88.929778
17.930017	0.1	88.929658
17.931683	0.1	88.927572
17.933350	0.1	88.923996
17.935017	0.1	88.920301
17.936683	0.1	88.916128
17.938350	0.1	88.910287
17.940017	0.1	88.901704
17.941683	0.1	88.890260
17.943350	0.1	88.875716
17.945017	0.1	88.857358
17.946683	0.1	88.835483
17.948350	0.1	88.811582
17.950017	0.1	88.786667
17.951683	0.1	88.760560
17.953350	0.1	88.732963
17.955017	0.1	88.705307
17.956683	0.1	88.678902
17.958350	0.1	88.653153
17.960017	0.1	88.625913
17.961683	0.1	88.594621
17.963350	0.1	88.557904
17.965017	0.1	88.516121
17.966683	0.1	88.471239
17.968350	0.1	88.425463
17.970017	0.1	88.379388
17.971683	0.1	88.332420
17.973350	0.1	88.284140
17.975017	0.1	88.235205
17.976683	0.1	88.185673
17.978350	0.1	88.134413
17.980017	0.1	88.080829
17.981683	0.1	88.025516
17.983350	0.1	87.969904
17.985017	0.1	87.916379
17.986683	0.1	87.865477
17.988350	0.1	87.814396
17.990017	0.1	87.760036
17.991683	0.1	87.701862
17.993350	0.1	87.640827
17.995017	0.1	87.577885
17.996683	0.1	87.513869
17.998350	0.1	87.450092
18.000017	0.1	87.387984
18.001683	0.1	87.327903
18.003350	0.1	87.269311
18.005017	0.1	87.210660
18.006683	0.1	87.149864
18.008350	0.1	87.085491
18.010017	0.1	87.018376
18.011683	0.1	86.950486
18.013350	0.1	86.883729
18.015017	0.1	86.820310
18.016683	0.1	86.761837
18.018350	0.1	86.707359
18.020017	0.1	86.654787
18.021683	0.1	86.602514
18.023350	0.1	86.549466
18.025017	0.1	86.494689
18.026683	0.1	86.438244
18.028350	0.1	86.380844
18.030017	0.1	86.323088
18.031683	0.1	86.266702
18.033350	0.1	86.214011
18.035017	0.1	86.165493
18.036683	0.1	86.118703
18.038350	0.1	86.070423
18.040017	0.1	86.019998
18.041683	0.1	85.970168
18.043350	0.1	85.923558
18.045017	0.1	85.879987
18.046683	0.1	85.837131
18.048350	0.1	85.792725
18.050017	0.1	85.746830
18.051683	0.1	85.702067
18.053350	0.1	85.660999
18.055017	0.1	85.622733
18.056683	0.1	85.583871
18.058350	0.1	85.541492
18.060017	0.1	85.496013
18.061683	0.1	85.449462
18.063350	0.1	85.403209
18.065017	0.1	85.357194
18.066683	0.1	85.312252
18.068350	0.1	85.270291
18.070017	0.1	85.231369
18.071683	0.1	85.192209
18.073350	0.1	85.148995
18.075017	0.1	85.100179
18.076683	0.1	85.046714
18.078350	0.1	84.990030
18.080017	0.1	84.931319
18.081683	0.1	84.871655
18.083350	0.1	84.812527
18.085017	0.1	84.755068
18.086683	0.1	84.699457
18.088350	0.1	84.644442
18.090017	0.1	84.587639
18.091683	0.1	84.526127
18.093350	0.1	84.458893
18.095017	0.1	84.387009
18.096683	0.1	84.312682
18.098350	0.1	84.236269
18.100017	0.1	84.156459
18.101683	0.1	84.073191
18.103350	0.1	83.989208
18.105017	0.1	83.907669
18.106683	0.1	83.828335
18.108350	0.1	83.748644
18.110017	0.1	83.667045
18.111683	0.1	83.584671
18.113350	0.1	83.502596
18.115017	0.1	83.420520
18.116683	0.1	83.337670
18.118350	0.1	83.253210
18.120017	0.1	83.166008
18.121683	0.1	83.075767
18.123350	0.1	82.982843
18.125017	0.1	82.888012
18.126683	0.1	82.792108
18.128350	0.1	82.695906
18.130017	0.1	82.599466
18.131683	0.1	82.502310
18.133350	0.1	82.404916
18.135017	0.1	82.308953
18.136683	0.1	82.215135
18.138350	0.1	82.122092
18.140017	0.1	82.028513
18.141683	0.1	81.934397
18.143350	0.1	81.840997
18.145017	0.1	81.748788
18.146683	0.1	81.657176
18.148350	0.1	81.564849
18.150017	0.1	81.471686
18.151683	0.1	81.378524
18.153350	0.1	81.285243
18.155017	0.1	81.190412
18.156683	0.1	81.093853
18.158350	0.1	80.997889
18.160017	0.1	80.904906
18.161683	0.1	80.814068
18.163350	0.1	80.722218
18.165017	0.1	80.626910
18.166683	0.1	80.527847
18.168350	0.1	80.427115
18.170017	0.1	80.327396
18.171683	0.1	80.229943
18.173350	0.1	80.134099
18.175017	0.1	80.038552
18.176683	0.1	79.942172
18.178350	0.1	79.844897
18.180017	0.1	79.747086
18.181683	0.1	79.648738
18.183350	0.1	79.550271
18.185017	0.1	79.452281
18.186683	0.1	79.355006
18.188350	0.1	79.257672
18.190017	0.1	79.159026
18.191683	0.1	79.058056
18.193350	0.1	78.954999
18.195017	0.1	78.852301
18.196683	0.1	78.753118
18.198350	0.1	78.659062
18.200017	0.1	78.569417
18.201683	0.1	78.482215
18.203350	0.1	78.395073
18.205017	0.1	78.306024
18.206683	0.1	78.213994
18.208350	0.1	78.118746
18.210017	0.1	78.020339
18.211683	0.1	77.920143
18.213350	0.1	77.821081
18.215017	0.1	77.725832
18.216683	0.1	77.634220
18.218350	0.1	77.543800
18.220017	0.1	77.452426
18.221683	0.1	77.359741
18.223350	0.1	77.266161
18.225017	0.1	77.172046
18.226683	0.1	77.077870
18.228350	0.1	76.984291
18.230017	0.1	76.891725
18.231683	0.1	76.799755
18.233350	0.1	76.707427
18.235017	0.1	76.613610
18.236683	0.1	76.517885
18.238350	0.1	76.421146
18.240017	0.1	76.324765
18.241683	0.1	76.230650
18.243350	0.1	76.140051
18.245017	0.1	76.052611
18.246683	0.1	75.966303
18.248350	0.1	75.879280
18.250017	0.1	75.791661
18.251683	0.1	75.705473
18.253350	0.1	75.621848
18.255017	0.1	75.538461
18.256683	0.1	75.452094
18.258350	0.1	75.362806
18.260017	0.1	75.274055
18.261683	0.1	75.188343
18.263350	0.1	75.105791
18.265017	0.1	75.024609
18.266683	0.1	74.941580
18.268350	0.1	74.854617
18.270017	0.1	74.766164
18.271683	0.1	74.680810
18.273350	0.1	74.600880
18.275017	0.1	74.524944
18.276683	0.1	74.450259
18.278350	0.1	74.375336
18.280017	0.1	74.300651
18.281683	0.1	74.227993
18.283350	0.1	74.158852
18.285017	0.1	74.091677
18.286683	0.1	74.022357
18.288350	0.1	73.948030
18.290017	0.1	73.869710
18.291683	0.1	73.791508
18.293350	0.1	73.717122
18.295017	0.1	73.646550
18.296683	0.1	73.577349
18.298350	0.1	73.508386
18.300017	0.1	73.440675
18.301683	0.1	73.375051
18.303350	0.1	73.311691
18.305017	0.1	73.250417
18.306683	0.1	73.190872
18.308350	0.1	73.132102
18.310017	0.1	73.073153
18.311683	0.1	73.012952
18.313350	0.1	72.950308
18.315017	0.1	72.884981
18.316683	0.1	72.817688
18.318350	0.1	72.750632
18.320017	0.1	72.686617
18.321683	0.1	72.626714
18.323350	0.1	72.569375
18.325017	0.1	72.513227
18.326683	0.1	72.458212
18.328350	0.1	72.404389
18.330017	0.1	72.350626
18.331683	0.1	72.295491
18.333350	0.1	72.237973
18.335017	0.1	72.177712
18.336683	0.1	72.116320
18.338350	0.1	72.056953
18.340017	0.1	72.001760
18.341683	0.1	71.950261
18.343350	0.1	71.899597
18.345017	0.1	71.846966
18.346683	0.1	71.792130
18.348350	0.1	71.736578
18.350017	0.1	71.681563
18.351683	0.1	71.627085
18.353350	0.1	71.572427
18.355017	0.1	71.516518
18.356683	0.1	71.459178
18.358350	0.1	71.402435
18.360017	0.1	71.348373
18.361683	0.1	71.295981
18.363350	0.1	71.241860
18.365017	0.1	71.184103
18.366683	0.1	71.124379
18.368350	0.1	71.066563
18.370017	0.1	71.013395
18.371683	0.1	70.964341
18.373350	0.1	70.915703
18.375017	0.1	70.863251
18.376683	0.1	70.805196
18.378350	0.1	70.742671
18.380017	0.1	70.677821
18.381683	0.1	70.612673
18.383350	0.1	70.548837
18.385017	0.1	70.486550
18.386683	0.1	70.424024
18.388350	0.1	70.358459
18.390017	0.1	70.288484
18.391683	0.1	70.215945
18.393350	0.1	70.144300
18.395017	0.1	70.076053
18.396683	0.1	70.011858
18.398350	0.1	69.951062
18.400017	0.1	69.891099
18.401683	0.1	69.828574
18.403350	0.1	69.761876
18.405017	0.1	69.691364
18.406683	0.1	69.618289
18.408350	0.1	69.543723
18.410017	0.1	69.468443
18.411683	0.1	69.393043
18.413350	0.1	69.318656
18.415017	0.1	69.245939
18.416683	0.1	69.174115
18.418350	0.1	69.100921
18.420017	0.1	69.024686
18.421683	0.1	68.946246
18.423350	0.1	68.866913
18.425017	0.1	68.785850
18.426683	0.1	68.701808
18.428350	0.1	68.615023
18.430017	0.1	68.527285
18.431683	0.1	68.439786
18.433350	0.1	68.353061
18.435017	0.1	68.267528
18.436683	0.1	68.183069
18.438350	0.1	68.098549
18.440017	0.1	68.013314
18.441683	0.1	67.928318
18.443350	0.1	67.845110
18.445017	0.1	67.763750
18.446683	0.1	67.682628
18.448350	0.1	67.599420
18.450017	0.1	67.512278
18.451683	0.1	67.420785
18.453350	0.1	67.326132
18.455017	0.1	67.230169
18.456683	0.1	67.134146
18.458350	0.1	67.037527
18.460017	0.1	66.939656
18.461683	0.1	66.841964
18.463350	0.1	66.746179
18.465017	0.1	66.652362
18.466683	0.1	66.559498
18.468350	0.1	66.466872
18.470017	0.1	66.374187
18.471683	0.1	66.280309
18.473350	0.1	66.183511
18.475017	0.1	66.083197
18.476683	0.1	65.980081
18.478350	0.1	65.875355
18.480017	0.1	65.770094
18.481683	0.1	65.664772
18.483350	0.1	65.560524
18.485017	0.1	65.458838
18.486683	0.1	65.360312
18.488350	0.1	65.263096
18.490017	0.1	65.165345
18.491683	0.1	65.067295
18.493350	0.1	64.969782
18.495017	0.1	64.871375
18.496683	0.1	64.769570
18.498350	0.1	64.663593
18.500017	0.1	64.554457
18.501683	0.1	64.443532
18.503350	0.1	64.333025
18.505017	0.1	64.224962
18.506683	0.1	64.120296
18.508350	0.1	64.018730
18.510017	0.1	63.918773
18.511683	0.1	63.817743
18.513350	0.1	63.714091
18.515017	0.1	63.609246
18.516683	0.1	63.505892
18.518350	0.1	63.405100
18.520017	0.1	63.305263
18.521683	0.1	63.204054
18.523350	0.1	63.100580
18.525017	0.1	62.996093
18.526683	0.1	62.892679
18.528350	0.1	62.790636
18.530017	0.1	62.689070
18.531683	0.1	62.586788
18.533350	0.1	62.482838
18.535017	0.1	62.377874
18.536683	0.1	62.273685
18.538350	0.1	62.172297
18.540017	0.1	62.074188
18.541683	0.1	61.979417
18.543350	0.1	61.887566
18.545017	0.1	61.796669
18.546683	0.1	61.703566
18.548350	0.1	61.606470
18.550017	0.1	61.505202
18.551683	0.1	61.401728
18.553350	0.1	61.300281
18.555017	0.1	61.205272
18.556683	0.1	61.117534
18.558350	0.1	61.033908
18.560017	0.1	60.950283
18.561683	0.1	60.863081
18.563350	0.1	60.770515
18.565017	0.1	60.673121
18.566683	0.1	60.573760
18.568350	0.1	60.476486
18.570017	0.1	60.383562
18.571683	0.1	60.293618
18.573350	0.1	60.204033
18.575017	0.1	60.113851
18.576683	0.1	60.023609
18.578350	0.1	59.934262
18.580017	0.1	59.846464
18.581683	0.1	59.760395
18.583350	0.1	59.675697
18.585017	0.1	59.592310
18.586683	0.1	59.509758
18.588350	0.1	59.427205
18.590017	0.1	59.343699
18.591683	0.1	59.259239
18.593350	0.1	59.174660
18.595017	0.1	59.091631
18.596683	0.1	59.011224
18.598350	0.1	58.933142
18.600017	0.1	58.855537
18.601683	0.1	58.776025
18.603350	0.1	58.693472
18.605017	0.1	58.609072
18.606683	0.1	58.525447
18.608350	0.1	58.444861
18.610017	0.1	58.368448
18.611683	0.1	58.296088
18.613350	0.1	58.225814
18.615017	0.1	58.154825
18.616683	0.1	58.081928
18.618350	0.1	58.009091
18.620017	0.1	57.939652
18.621683	0.1	57.874623
18.623350	0.1	57.812337
18.625017	0.1	57.750109
18.626683	0.1	57.686154
18.628350	0.1	57.620708
18.630017	0.1	57.555917
18.631683	0.1	57.494763
18.633350	0.1	57.439629
18.635017	0.1	57.390336
18.636683	0.1	57.343486
18.638350	0.1	57.295385
18.640017	0.1	57.244662
18.641683	0.1	57.192567
18.643350	0.1	57.142023
18.645017	0.1	57.096067
18.646683	0.1	57.056073
18.648350	0.1	57.021323
18.650017	0.1	56.990627
18.651683	0.1	56.963745
18.653350	0.1	56.941155
18.655017	0.1	56.923512
18.656683	0.1	56.910935
18.658350	0.1	56.903366
18.660017	0.1	56.900147
18.661683	0.1	56.899551
18.663350	0.1	56.899849
18.665017	0.1	56.901339
18.666683	0.1	56.906107
18.668350	0.1	56.916598
18.670017	0.1	56.934181
18.671683	0.1	56.958679
18.673350	0.1	56.988898
18.675017	0.1	57.024542
18.676683	0.1	57.066861
18.678350	0.1	57.117108
18.680017	0.1	57.175580
18.681683	0.1	57.241145
18.683350	0.1	57.312075
18.685017	0.1	57.387594
18.686683	0.1	57.468299
18.688350	0.1	57.556335
18.690017	0.1	57.654980
18.691683	0.1	57.766858
18.693350	0.1	57.891253
18.695017	0.1	58.024231
18.696683	0.1	58.162156
18.698350	0.1	58.303836
18.700017	0.1	58.450941
18.701683	0.1	58.606867
18.703350	0.1	58.775011
18.705017	0.1	58.956686
18.706683	0.1	59.151415
18.708350	0.1	59.358183
18.710017	0.1	59.576753
18.711683	0.1	59.806648
18.713350	0.1	60.046557
18.715017	0.1	60.295287
18.716683	0.1	60.552541
18.718350	0.1	60.819153
18.720017	0.1	61.096791
18.721683	0.1	61.386768
18.723350	0.1	61.689500
18.725017	0.1	62.005941
18.726683	0.1	62.337402
18.728350	0.1	62.684957
18.730017	0.1	63.047711
18.731683	0.1	63.423399
18.733350	0.1	63.810650
18.735017	0.1	64.211074
18.736683	0.1	64.627949
18.738350	0.1	65.064017
18.740017	0.1	65.520052
18.741683	0.1	65.995518
18.743350	0.1	66.488628
18.745017	0.1	66.998009
18.746683	0.1	67.522887
18.748350	0.1	68.062906
18.750017	0.1	68.619077
18.751683	0.1	69.194738
18.753350	0.1	69.794182
18.755017	0.1	70.419256
18.756683	0.1	71.068291
18.758350	0.1	71.739022
18.760017	0.1	72.431211
18.761683	0.1	73.147718
18.763350	0.1	73.892836
18.765017	0.1	74.668948
18.766683	0.1	75.476591
18.768350	0.1	76.316123
18.770017	0.1	77.188675
18.771683	0.1	78.094487
18.773350	0.1	79.032426
18.775017	0.1	80.000763
18.776683	0.1	80.999439
18.778350	0.1	82.030420
18.780017	0.1	83.096092
18.781683	0.1	84.197824
18.783350	0.1	85.335975
18.785017	0.1	86.509829
18.786683	0.1	87.717479
18.788350	0.1	88.956421
18.790017	0.1	90.224510
18.791683	0.1	91.518884
18.793350	0.1	92.835253
18.795017	0.1	94.169086
18.796683	0.1	95.516926
18.798350	0.1	96.876687
18.800017	0.1	98.247355
18.801683	0.1	99.627203
18.803350	0.1	101.011998
18.805017	0.1	102.395243
18.806683	0.1	103.770501
18.808350	0.1	105.130977
18.810017	0.1	106.469459
18.811683	0.1	107.779569
18.813350	0.1	109.056122
18.815017	0.1	110.292620
18.816683	0.1	111.482329
18.818350	0.1	112.620778
18.820017	0.1	113.704390
18.821683	0.1	114.726610
18.823350	0.1	115.679569
18.825017	0.1	116.556830
18.826683	0.1	117.354400
18.828350	0.1	118.070550
18.830017	0.1	118.704207
18.831683	0.1	119.252450
18.833350	0.1	119.710512
18.835017	0.1	120.073206
18.836683	0.1	120.336897
18.838350	0.1	120.499857
18.840017	0.1	120.561845
18.841683	0.1	120.522566
18.843350	0.1	120.383627
18.845017	0.1	120.147951
18.846683	0.1	119.817443
18.848350	0.1	119.393177
18.850017	0.1	118.877954
18.851683	0.1	118.275292
18.853350	0.1	117.587514
18.855017	0.1	116.816110
18.856683	0.1	115.962929
18.858350	0.1	115.031070
18.860017	0.1	114.024348
18.861683	0.1	112.947828
18.863350	0.1	111.807651
18.865017	0.1	110.610253
18.866683	0.1	109.360761
18.868350	0.1	108.062155
18.870017	0.1	106.716520
18.871683	0.1	105.327195
18.873350	0.1	103.901214
18.875017	0.1	102.448231
18.876683	0.1	100.976294
18.878350	0.1	99.488622
18.880017	0.1	97.985452
18.881683	0.1	96.468395
18.883350	0.1	94.941383
18.885017	0.1	93.409961
18.886683	0.1	91.879671
18.888350	0.1	90.354269
18.890017	0.1	88.834351
18.891683	0.1	87.320452
18.893350	0.1	85.816388
18.895017	0.1	84.327941
18.896683	0.1	82.859640
18.898350	0.1	81.414228
18.900017	0.1	79.994326
18.901683	0.1	78.602199
18.903350	0.1	77.238028
18.905017	0.1	75.899725
18.906683	0.1	74.585025
18.908350	0.1	73.294525
18.910017	0.1	72.032635
18.911683	0.1	70.804243
18.913350	0.1	69.611732
18.915017	0.1	68.454389
18.916683	0.1	67.330126
18.918350	0.1	66.237632
18.920017	0.1	65.177862
18.921683	0.1	64.152543
18.923350	0.1	63.162331
18.925017	0.1	62.205676
18.926683	0.1	61.280731
18.928350	0.1	60.386781
18.930017	0.1	59.524718
18.931683	0.1	58.695975
18.933350	0.1	57.901088
18.935017	0.1	57.139162
18.936683	0.1	56.407813
18.938350	0.1	55.704061
18.940017	0.1	55.024806
18.941683	0.1	54.368022
18.943350	0.1	53.734365
18.945017	0.1	53.126100
18.946683	0.1	52.544597
18.948350	0.1	51.988664
18.950017	0.1	51.455262
18.951683	0.1	50.942066
18.953350	0.1	50.449136
18.955017	0.1	49.977484
18.956683	0.1	49.526277
18.958350	0.1	49.092594
18.960017	0.1	48.674229
18.961683	0.1	48.271301
18.963350	0.1	47.884288
18.965017	0.1	47.512236
18.966683	0.1	47.154310
18.968350	0.1	46.810928
18.970017	0.1	46.482625
18.971683	0.1	46.168449
18.973350	0.1	45.866433
18.975017	0.1	45.575145
18.976683	0.1	45.293930
18.978350	0.1	45.022729
18.980017	0.1	44.761541
18.981683	0.1	44.509831
18.983350	0.1	44.266525
18.985017	0.1	44.030490
18.986683	0.1	43.801310
18.988350	0.1	43.579402
18.990017	0.1	43.365839
18.991683	0.1	43.160560
18.993350	0.1	42.961481
18.995017	0.1	42.766395
18.996683	0.1	42.574229
18.998350	0.1	42.385521
19.000017	0.1	42.201522
19.001683	0.1	42.022648
19.003350	0.1	41.847887
19.005017	0.1	41.677060
19.006683	0.1	41.511717
19.008350	0.1	41.352990
19.010017	0.1	41.200581
19.011683	0.1	41.053059
19.013350	0.1	40.908518
19.015017	0.1	40.764871
19.016683	0.1	40.621522
19.018350	0.1	40.480676
19.020017	0.1	40.344718
19.021683	0.1	40.213885
19.023350	0.1	40.086808
19.025017	0.1	39.961817
19.026683	0.1	39.837661
19.028350	0.1	39.713743
19.030017	0.1	39.590838
19.031683	0.1	39.470735
19.033350	0.1	39.354804
19.035017	0.1	39.243402
19.036683	0.1	39.136531
19.038350	0.1	39.034131
19.040017	0.1	38.935306
19.041683	0.1	38.838150
19.043350	0.1	38.741054
19.045017	0.1	38.642707
19.046683	0.1	38.542809
19.048350	0.1	38.442256
19.050017	0.1	38.342955
19.051683	0.1	38.246038
19.053350	0.1	38.150670
19.055017	0.1	38.056018
19.056683	0.1	37.962618
19.058350	0.1	37.871065
19.060017	0.1	37.780883
19.061683	0.1	37.690880
19.063350	0.1	37.600758
19.065017	0.1	37.512066
19.066683	0.1	37.425759
19.068350	0.1	37.340882
19.070017	0.1	37.255885
19.071683	0.1	37.170353
19.073350	0.1	37.084880
19.075017	0.1	37.000658
19.076683	0.1	36.918225
19.078350	0.1	36.836507
19.080017	0.1	36.754074
19.081683	0.1	36.670806
19.083350	0.1	36.587658
19.085017	0.1	36.505224
19.086683	0.1	36.423268
19.088350	0.1	36.342444
19.090017	0.1	36.264720
19.091683	0.1	36.190631
19.093350	0.1	36.118033
19.095017	0.1	36.043825
19.096683	0.1	35.966696
19.098350	0.1	35.887601
19.100017	0.1	35.808387
19.101683	0.1	35.731199
19.103350	0.1	35.658123
19.105017	0.1	35.589876
19.106683	0.1	35.524609
19.108350	0.1	35.458746
19.110017	0.1	35.390022
19.111683	0.1	35.319390
19.113350	0.1	35.249474
19.115017	0.1	35.180630
19.116683	0.1	35.110595
19.118350	0.1	35.038056
19.120017	0.1	34.964683
19.121683	0.1	34.894051
19.123350	0.1	34.828427
19.125017	0.1	34.767391
19.126683	0.1	34.707787
19.128350	0.1	34.646990
19.130017	0.1	34.584763
19.131683	0.1	34.522118
19.133350	0.1	34.460249
19.135017	0.1	34.400406
19.136683	0.1	34.343066
19.138350	0.1	34.287336
19.140017	0.1	34.231307
19.141683	0.1	34.173431
19.143350	0.1	34.113886
19.145017	0.1	34.054818
19.146683	0.1	33.997597
19.148350	0.1	33.941450
19.150017	0.1	33.884587
19.151683	0.1	33.826472
19.153350	0.1	33.768537
19.155017	0.1	33.712449
19.156683	0.1	33.658566
19.158350	0.1	33.605995
19.160017	0.1	33.553245
19.161683	0.1	33.499720
19.163350	0.1	33.445360
19.165017	0.1	33.389630
19.166683	0.1	33.332886
19.168350	0.1	33.277573
19.170017	0.1	33.226671
19.171683	0.1	33.180358
19.173350	0.1	33.136131
19.175017	0.1	33.090534
19.176683	0.1	33.041002
19.178350	0.1	32.986404
19.180017	0.1	32.926383
19.181683	0.1	32.861890
19.183350	0.1	32.795789
19.185017	0.1	32.732369
19.186683	0.1	32.675149
19.188350	0.1	32.624008
19.190017	0.1	32.575907
19.191683	0.1	32.527866
19.193350	0.1	32.478632
19.195017	0.1	32.426419
19.196683	0.1	32.369079
19.198350	0.1	32.305958
19.200017	0.1	32.239260
19.201683	0.1	32.171669
19.203350	0.1	32.104792
19.205017	0.1	32.038691
19.206683	0.1	31.972231
19.208350	0.1	31.904699
19.210017	0.1	31.838181
19.211683	0.1	31.775417
19.213350	0.1	31.716945
19.215017	0.1	31.660678
19.216683	0.1	31.603398
19.218350	0.1	31.542065
19.220017	0.1	31.475427
19.221683	0.1	31.404795
19.223350	0.1	31.333091
19.225017	0.1	31.262280
19.226683	0.1	31.192066
19.228350	0.1	31.121435
19.230017	0.1	31.050326
19.231683	0.1	30.979516
19.233350	0.1	30.910553
19.235017	0.1	30.844273
19.236683	0.1	30.779244
19.238350	0.1	30.712547
19.240017	0.1	30.641617
19.241683	0.1	30.566456
19.243350	0.1	30.490102
19.245017	0.1	30.416490
19.246683	0.1	30.346574
19.248350	0.1	30.277969
19.250017	0.1	30.207874
19.251683	0.1	30.135633
19.253350	0.1	30.062439
19.255017	0.1	29.989602
19.256683	0.1	29.917898
19.258350	0.1	29.847266
19.260017	0.1	29.777111
19.261683	0.1	29.707076
19.263350	0.1	29.637458
19.265017	0.1	29.568257
19.266683	0.1	29.497744
19.268350	0.1	29.424073
19.270017	0.1	29.347958
19.271683	0.1	29.272796
19.273350	0.1	29.202403
19.275017	0.1	29.137792
19.276683	0.1	29.076578
19.278350	0.1	29.015424
19.280017	0.1	28.952421
19.281683	0.1	28.887095
19.283350	0.1	28.819503
19.285017	0.1	28.750421
19.286683	0.1	28.680922
19.288350	0.1	28.611960
19.290017	0.1	28.544189
19.291683	0.1	28.478147
19.293350	0.1	28.414549
19.295017	0.1	28.353276
19.296683	0.1	28.292896
19.298350	0.1	28.231920
19.300017	0.1	28.170170
19.301683	0.1	28.109075
19.303350	0.1	28.050722
19.305017	0.1	27.996125
19.306683	0.1	27.943553
19.308350	0.1	27.888657
19.310017	0.1	27.828814
19.311683	0.1	27.764858
19.313350	0.1	27.700247
19.315017	0.1	27.638914
19.316683	0.1	27.582945
19.318350	0.1	27.531208
19.320017	0.1	27.480306
19.321683	0.1	27.426900
19.323350	0.1	27.370872
19.325017	0.1	27.315797
19.326683	0.1	27.265491
19.328350	0.1	27.220191
19.330017	0.1	27.176620
19.331683	0.1	27.131499
19.333350	0.1	27.083637
19.335017	0.1	27.033986
19.336683	0.1	26.984455
19.338350	0.1	26.936294
19.340017	0.1	26.889147
19.341683	0.1	26.842417
19.343350	0.1	26.796462
19.345017	0.1	26.752235
19.346683	0.1	26.709260
19.348350	0.1	26.665689
19.350017	0.1	26.620092
19.351683	0.1	26.572169
19.353350	0.1	26.523294
19.355017	0.1	26.474895
19.356683	0.1	26.427330
19.358350	0.1	26.379527
19.360017	0.1	26.330651
19.361683	0.1	26.280524
19.363350	0.1	26.229562
19.365017	0.1	26.179017
19.366683	0.1	26.130857
19.368350	0.1	26.086570
19.370017	0.1	26.045324
19.371683	0.1	26.003958
19.373350	0.1	25.959255
19.375017	0.1	25.910439
19.376683	0.1	25.859477
19.378350	0.1	25.809707
19.380017	0.1	25.763096
19.381683	0.1	25.719287
19.383350	0.1	25.676729
19.385017	0.1	25.633575
19.386683	0.1	25.588752
19.388350	0.1	25.542738
19.390017	0.1	25.496425
19.391683	0.1	25.449933
19.393350	0.1	25.402488
19.395017	0.1	25.353493
19.396683	0.1	25.303485
19.398350	0.1	25.254668
19.400017	0.1	25.209548
19.401683	0.1	25.169374
19.403350	0.1	25.133015
19.405017	0.1	25.097729
19.406683	0.1	25.060357
19.408350	0.1	25.018694
19.410017	0.1	24.972798
19.411683	0.1	24.925174
19.413350	0.1	24.878444
19.415017	0.1	24.832965
19.416683	0.1	24.787725
19.418350	0.1	24.742843
19.420017	0.1	24.699987
19.421683	0.1	24.660052
19.423350	0.1	24.621667
19.425017	0.1	24.582149
19.426683	0.1	24.539949
19.428350	0.1	24.495782
19.430017	0.1	24.452509
19.431683	0.1	24.412872
19.433350	0.1	24.377526
19.435017	0.1	24.344386
19.436683	0.1	24.310888
19.438350	0.1	24.275841
19.440017	0.1	24.239244
19.441683	0.1	24.202527
19.443350	0.1	24.167360
19.445017	0.1	24.134459
19.446683	0.1	24.102868
19.448350	0.1	24.071695
19.450017	0.1	24.040283
19.451683	0.1	24.008276
19.453350	0.1	23.975553
19.455017	0.1	23.941816
19.456683	0.1	23.907782
19.458350	0.1	23.874880
19.460017	0.1	23.843826
19.461683	0.1	23.814620
19.463350	0.1	23.786963
19.465017	0.1	23.760082
19.466683	0.1	23.733140
19.468350	0.1	23.705544
19.470017	0.1	23.677470
19.471683	0.1	23.649634
19.473350	0.1	23.622037
19.475017	0.1	23.593546
19.476683	0.1	23.563625
19.478350	0.1	23.532511
19.480017	0.1	23.500384
19.481683	0.1	23.467125
19.483350	0.1	23.432673
19.485017	0.1	23.397924
19.486683	0.1	23.363532
19.488350	0.1	23.329498
19.490017	0.1	23.295225
19.491683	0.1	23.258747
19.493350	0.1	23.218037
19.495017	0.1	23.172499
19.496683	0.1	23.123445
19.498350	0.1	23.073257
19.500017	0.1	23.023845
19.501683	0.1	22.976161
19.503350	0.1	22.930087
19.505017	0.1	22.883834
19.506683	0.1	22.834541
19.508350	0.1	22.780301
19.510017	0.1	22.721828
19.511683	0.1	22.661926
19.513350	0.1	22.602381
19.515017	0.1	22.542895
19.516683	0.1	22.482814
19.518350	0.1	22.422375
19.520017	0.1	22.362472
19.521683	0.1	22.302688
19.523350	0.1	22.241355
19.525017	0.1	22.177221
19.526683	0.1	22.111060
19.528350	0.1	22.045316
19.530017	0.1	21.982075
19.531683	0.1	21.921338
19.533350	0.1	21.861793
19.535017	0.1	21.801711
19.536683	0.1	21.740855
19.538350	0.1	21.680416
19.540017	0.1	21.620871
19.541683	0.1	21.561505
19.543350	0.1	21.502258
19.545017	0.1	21.444620
19.546683	0.1	21.389963
19.548350	0.1	21.338226
19.550017	0.1	21.288158
19.551683	0.1	21.238448
19.553350	0.1	21.188201
19.555017	0.1	21.136524
19.556683	0.1	21.082879
19.558350	0.1	21.028282
19.560017	0.1	20.975353
19.561683	0.1	20.926715
19.563350	0.1	20.882727
19.565017	0.1	20.842077
19.566683	0.1	20.802976
19.568350	0.1	20.764114
19.570017	0.1	20.724596
19.571683	0.1	20.685555
19.573350	0.1	20.649136
19.575017	0.1	20.615937
19.576683	0.1	20.584048
19.578350	0.1	20.551266
19.580017	0.1	20.517589
19.581683	0.1	20.484568
19.583350	0.1	20.452679
19.585017	0.1	20.420910
19.586683	0.1	20.388485
19.588350	0.1	20.355226
19.590017	0.1	20.321847
19.591683	0.1	20.289720
19.593350	0.1	20.260454
19.595017	0.1	20.234765
19.596683	0.1	20.211400
19.598350	0.1	20.188154
19.600017	0.1	20.163656
19.601683	0.1	20.138384
19.603350	0.1	20.113350
19.605017	0.1	20.088793
19.606683	0.1	20.063044
19.608350	0.1	20.034195
19.610017	0.1	20.002962
19.611683	0.1	19.971670
19.613350	0.1	19.940974
19.615017	0.1	19.909979
19.616683	0.1	19.878269
19.618350	0.1	19.847215
19.620017	0.1	19.818188
19.621683	0.1	19.790174
19.623350	0.1	19.760848
19.625017	0.1	19.729437
19.626683	0.1	19.696594
19.628350	0.1	19.662501
19.630017	0.1	19.627393
19.631683	0.1	19.592167
19.633350	0.1	19.556941
19.635017	0.1	19.520880
19.636683	0.1	19.483269
19.638350	0.1	19.444765
19.640017	0.1	19.406499
19.641683	0.1	19.368650
19.643350	0.1	19.330443
19.645017	0.1	19.291044
19.646683	0.1	19.249738
19.648350	0.1	19.206406
19.650017	0.1	19.162537
19.651683	0.1	19.120218
19.653350	0.1	19.080282
19.655017	0.1	19.042016
19.656683	0.1	19.003452
19.658350	0.1	18.962980
19.660017	0.1	18.920542
19.661683	0.1	18.877805
19.663350	0.1	18.836261
19.665017	0.1	18.795909
19.666683	0.1	18.756093
19.668350	0.1	18.716873
19.670017	0.1	18.678726
19.671683	0.1	18.641235
19.673350	0.1	18.602849
19.675017	0.1	18.563093
19.676683	0.1	18.522681
19.678350	0.1	18.483103
19.680017	0.1	18.445374
19.681683	0.1	18.408836
19.683350	0.1	18.371762
19.685017	0.1	18.332602
19.686683	0.1	18.291474
19.688350	0.1	18.249751
19.690017	0.1	18.209518
19.691683	0.1	18.172504
19.693350	0.1	18.139423
19.695017	0.1	18.109501
19.696683	0.1	18.081428
19.698350	0.1	18.054308
19.700017	0.1	18.027664
19.701683	0.1	18.001319
19.703350	0.1	17.975629
19.705017	0.1	17.949523
19.706683	0.1	17.921151
19.708350	0.1	17.889441
19.710017	0.1	17.854870
19.711683	0.1	17.818869
19.713350	0.1	17.783524
19.715017	0.1	17.750622
19.716683	0.1	17.720641
19.718350	0.1	17.692567
19.720017	0.1	17.665268
19.721683	0.1	17.638506
19.723350	0.1	17.612756
19.725017	0.1	17.587126
19.726683	0.1	17.559827
19.728350	0.1	17.530979
19.730017	0.1	17.503143
19.731683	0.1	17.477871
19.733350	0.1	17.453493
19.735017	0.1	17.427744
19.736683	0.1	17.400743
19.738350	0.1	17.374397
19.740017	0.1	17.350556
19.741683	0.1	17.329038
19.743350	0.1	17.307759
19.745017	0.1	17.284871
19.746683	0.1	17.260851
19.748350	0.1	17.237128
19.750017	0.1	17.215849
19.751683	0.1	17.198444
19.753350	0.1	17.184199
19.755017	0.1	17.170967
19.756683	0.1	17.156781
19.758350	0.1	17.140986
19.760017	0.1	17.123223
19.761683	0.1	17.103494
19.763350	0.1	17.082394
19.765017	0.1	17.061294
19.766683	0.1	17.041029
19.768350	0.1	17.020942
19.770017	0.1	16.999842
19.771683	0.1	16.977728
19.773350	0.1	16.955675
19.775017	0.1	16.935171
19.776683	0.1	16.917349
19.778350	0.1	16.901613
19.780017	0.1	16.885341
19.781683	0.1	16.867221
19.783350	0.1	16.848088
19.785017	0.1	16.828419
19.786683	0.1	16.808451
19.788350	0.1	16.789259
19.790017	0.1	16.771914
19.791683	0.1	16.756178
19.793350	0.1	16.739787
19.795017	0.1	16.720236
19.796683	0.1	16.697765
19.798350	0.1	16.675116
19.800017	0.1	16.653658
19.801683	0.1	16.632260
19.803350	0.1	16.609908
19.805017	0.1	16.586126
19.806683	0.1	16.560019
19.808350	0.1	16.530455
19.810017	0.1	16.497971
19.811683	0.1	16.464652
19.813350	0.1	16.433002
19.815017	0.1	16.404630
19.816683	0.1	16.379000
19.818350	0.1	16.353608
19.820017	0.1	16.325356
19.821683	0.1	16.292692
19.823350	0.1	16.256274
19.825017	0.1	16.218127
19.826683	0.1	16.179563
19.828350	0.1	16.140522
19.830017	0.1	16.099931
19.831683	0.1	16.057254
19.833350	0.1	16.014160
19.835017	0.1	15.974165
19.836683	0.1	15.939356
19.838350	0.1	15.908183
19.840017	0.1	15.876413
19.841683	0.1	15.841127
19.843350	0.1	15.802146
19.845017	0.1	15.761198
19.846683	0.1	15.720607
19.848350	0.1	15.681923
19.850017	0.1	15.644909
19.851683	0.1	15.608848
19.853350	0.1	15.573264
19.855017	0.1	15.538574
19.856683	0.1	15.505672
19.858350	0.1	15.475751
19.860017	0.1	15.448631
19.861683	0.1	15.422524
19.863350	0.1	15.395821
19.865017	0.1	15.367807
19.866683	0.1	15.338005
19.868350	0.1	15.305937
19.870017	0.1	15.272261
19.871683	0.1	15.239716
19.873350	0.1	15.211285
19.875017	0.1	15.187980
19.876683	0.1	15.167833
19.878350	0.1	15.147985
19.880017	0.1	15.125931
19.881683	0.1	15.100718
19.883350	0.1	15.072883
19.885017	0.1	15.043617
19.886683	0.1	15.014292
19.888350	0.1	14.986456
19.890017	0.1	14.960767
19.891683	0.1	14.936210
19.893350	0.1	14.911772
19.895017	0.1	14.888109
19.896683	0.1	14.866889
19.898350	0.1	14.848948
19.900017	0.1	14.833094
19.901683	0.1	14.816702
19.903350	0.1	14.797271
19.905017	0.1	14.774085
19.906683	0.1	14.748991
19.908350	0.1	14.725984
19.910017	0.1	14.707983
19.911683	0.1	14.694572
19.913350	0.1	14.682890
19.915017	0.1	14.670492
19.916683	0.1	14.656545
19.918350	0.1	14.640809
19.920017	0.1	14.622928
19.921683	0.1	14.603496
19.923350	0.1	14.584244
19.925017	0.1	14.566482
19.926683	0.1	14.549554
19.928350	0.1	14.532209
19.930017	0.1	14.514388
19.931683	0.1	14.497817
19.933350	0.1	14.483393
19.935017	0.1	14.469803
19.936683	0.1	14.455140
19.938350	0.1	14.438749
19.940017	0.1	14.421225
19.941683	0.1	14.404059
19.943350	0.1	14.388026
19.945017	0.1	14.372350
19.946683	0.1	14.355422
19.948350	0.1	14.336527
19.950017	0.1	14.316679
19.951683	0.1	14.298321
19.953350	0.1	14.283241
19.955017	0.1	14.270664
19.956683	0.1	14.258028
19.958350	0.1	14.244080
19.960017	0.1	14.229716
19.961683	0.1	14.216185
19.963350	0.1	14.203490
19.965017	0.1	14.190973
19.966683	0.1	14.177502
19.968350	0.1	14.162124
19.970017	0.1	14.144660
19.971683	0.1	14.125884
19.973350	0.1	14.107228
19.975017	0.1	14.090241
19.976683	0.1	14.075220
19.978350	0.1	14.060856
19.980017	0.1	14.046431
19.981683	0.1	14.031828
19.983350	0.1	14.016629
19.985017	0.1	13.999940
19.986683	0.1	13.981641
19.988350	0.1	13.961376
19.990017	0.1	13.938309
19.991683	0.1	13.913155
19.993350	0.1	13.888837
19.995017	0.1	13.868154
19.996683	0.1	13.850928
19.998350	0.1	13.833583
20.000017	0.1	13.812841
20.001683	0.1	13.787568
20.003350	0.1	13.758958
20.005017	0.1	13.729096
20.006683	0.1	13.699771
20.008350	0.1	13.670624
20.010017	0.1	13.639809
20.011683	0.1	13.606311
20.013350	0.1	13.572217
20.015017	0.1	13.541103
20.016683	0.1	13.515175
20.018350	0.1	13.493062
20.020017	0.1	13.471306
20.021683	0.1	13.446749
20.023350	0.1	13.418437
20.025017	0.1	13.387442
20.026683	0.1	13.355375
20.028350	0.1	13.323248
20.030017	0.1	13.291360
20.031683	0.1	13.260067
20.033350	0.1	13.229311
20.035017	0.1	13.199271
20.036683	0.1	13.170780
20.038350	0.1	13.144673
20.040017	0.1	13.120712
20.041683	0.1	13.096810
20.043350	0.1	13.070107
20.045017	0.1	13.039888
20.046683	0.1	13.007999
20.048350	0.1	12.976826
20.050017	0.1	12.946964
20.051683	0.1	12.917698
20.053350	0.1	12.889207
20.055017	0.1	12.863160
20.056683	0.1	12.841404
20.058350	0.1	12.823582
20.060017	0.1	12.806416
20.061683	0.1	12.786687
20.063350	0.1	12.763382
20.065017	0.1	12.738944
20.066683	0.1	12.716831
20.068350	0.1	12.698532
20.070017	0.1	12.681843
20.071683	0.1	12.663663
20.073350	0.1	12.643040
20.075017	0.1	12.621463
20.076683	0.1	12.600601
20.078350	0.1	12.581051
20.080017	0.1	12.562931
20.081683	0.1	12.545825
20.083350	0.1	12.529255
20.085017	0.1	12.513281
20.086683	0.1	12.498260
20.088350	0.1	12.484909
20.090017	0.1	12.473822
20.091683	0.1	12.465120
20.093350	0.1	12.458206
20.095017	0.1	12.452484
20.096683	0.1	12.447894
20.098350	0.1	12.444199
20.100017	0.1	12.440801
20.101683	0.1	12.437166
20.103350	0.1	12.433232
20.105017	0.1	12.428523
20.106683	0.1	12.421966
20.108350	0.1	12.413383
20.110017	0.1	12.403966
20.111683	0.1	12.395323
20.113350	0.1	12.387932
20.115017	0.1	12.381852
20.116683	0.1	12.376726
20.118350	0.1	12.372375
20.120017	0.1	12.369514
20.121683	0.1	12.369693
20.123350	0.1	12.373091
20.125017	0.1	12.378395
20.126683	0.1	12.384177
20.128350	0.1	12.390018
20.130017	0.1	12.396217
20.131683	0.1	12.404383
20.133350	0.1	12.415410
20.135017	0.1	12.428284
20.136683	0.1	12.441159
20.138350	0.1	12.452603
20.140017	0.1	12.462676
20.141683	0.1	12.472571
20.143350	0.1	12.483538
20.145017	0.1	12.495638
20.146683	0.1	12.507916
20.148350	0.1	12.519599
20.150017	0.1	12.531341
20.151683	0.1	12.543739
20.153350	0.1	12.557507
20.155017	0.1	12.573779
20.156683	0.1	12.592853
20.158350	0.1	12.613357
20.160017	0.1	12.633861
20.161683	0.1	12.654186
20.163350	0.1	12.675167
20.165017	0.1	12.697817
20.166683	0.1	12.722374
20.168350	0.1	12.748957
20.170017	0.1	12.777568
20.171683	0.1	12.807966
20.173350	0.1	12.839855
20.175017	0.1	12.873233
20.176683	0.1	12.908340
20.178350	0.1	12.945474
20.180017	0.1	12.984455
20.181683	0.1	13.024152
20.183350	0.1	13.063908
20.185017	0.1	13.105095
20.186683	0.1	13.150216
20.188350	0.1	13.201297
20.190017	0.1	13.257445
20.191683	0.1	13.314486
20.193350	0.1	13.368965
20.195017	0.1	13.420821
20.196683	0.1	13.472677
20.198350	0.1	13.526917
20.200017	0.1	13.583780
20.201683	0.1	13.641299
20.203350	0.1	13.697208
20.205017	0.1	13.750137
20.206683	0.1	13.800145
20.208350	0.1	13.848008
20.210017	0.1	13.894201
20.211683	0.1	13.938607
20.213350	0.1	13.980866
20.215017	0.1	14.020146
20.216683	0.1	14.055432
20.218350	0.1	14.086545
20.220017	0.1	14.114500
20.221683	0.1	14.140190
20.223350	0.1	14.163137
20.225017	0.1	14.182449
20.226683	0.1	14.198006
20.228350	0.1	14.209927
20.230017	0.1	14.217080
20.231683	0.1	14.217378
20.233350	0.1	14.209391
20.235017	0.1	14.193178
20.236683	0.1	14.169038
20.238350	0.1	14.136732
20.240017	0.1	14.096738
20.241683	0.1	14.050306
20.243350	0.1	13.998628
20.245017	0.1	13.943017
20.246683	0.1	13.884843
20.248350	0.1	13.824643
20.250017	0.1	13.762117
20.251683	0.1	13.696969
20.253350	0.1	13.628484
20.255017	0.1	13.555051
20.256683	0.1	13.475836
20.258350	0.1	13.391555
20.260017	0.1	13.303936
20.261683	0.1	13.214768
20.263350	0.1	13.124884
20.265017	0.1	13.034046
20.266683	0.1	12.941361
20.268350	0.1	12.846590
20.270017	0.1	12.750030
20.271683	0.1	12.652219
20.273350	0.1	12.554289
20.275017	0.1	12.458087
20.276683	0.1	12.365640
20.278350	0.1	12.276352
20.280017	0.1	12.187362
20.281683	0.1	12.097002
20.283350	0.1	12.006641
20.285017	0.1	11.918903
20.286683	0.1	11.836053
20.288350	0.1	11.759282
20.290017	0.1	11.687577
20.291683	0.1	11.618794
20.293350	0.1	11.551798
20.295017	0.1	11.486829
20.296683	0.1	11.424542
20.298350	0.1	11.365534
20.300017	0.1	11.309684
20.301683	0.1	11.256636
20.303350	0.1	11.205733
20.305017	0.1	11.156142
20.306683	0.1	11.107147
20.308350	0.1	11.058510
20.310017	0.1	11.010886
20.311683	0.1	10.965169
20.313350	0.1	10.921896
20.315017	0.1	10.881007
20.316683	0.1	10.842026
20.318350	0.1	10.804654
20.320017	0.1	10.770083
20.321683	0.1	10.740042
20.323350	0.1	10.714710
20.325017	0.1	10.692359
20.326683	0.1	10.671139
20.328350	0.1	10.650099
20.330017	0.1	10.629237
20.331683	0.1	10.608793
20.333350	0.1	10.589421
20.335017	0.1	10.571063
20.336683	0.1	10.552169
20.338350	0.1	10.531545
20.340017	0.1	10.510564
20.341683	0.1	10.492147
20.343350	0.1	10.477722
20.345017	0.1	10.465801
20.346683	0.1	10.453702
20.348350	0.1	10.440410
20.350017	0.1	10.428012
20.351683	0.1	10.418595
20.353350	0.1	10.411442
20.355017	0.1	10.403693
20.356683	0.1	10.392666
20.358350	0.1	10.377706
20.360017	0.1	10.361016
20.361683	0.1	10.346890
20.363350	0.1	10.338009
20.365017	0.1	10.333360
20.366683	0.1	10.329724
20.368350	0.1	10.325313
20.370017	0.1	10.319949
20.371683	0.1	10.313810
20.373350	0.1	10.307253
20.375017	0.1	10.300935
20.376683	0.1	10.294736
20.378350	0.1	10.288120
20.380017	0.1	10.280789
20.381683	0.1	10.273457
20.383350	0.1	10.267437
20.385017	0.1	10.264040
20.386683	0.1	10.263801
20.388350	0.1	10.266424
20.390017	0.1	10.270656
20.391683	0.1	10.274590
20.393350	0.1	10.276795
20.395017	0.1	10.276676
20.396683	0.1	10.274888
20.398350	0.1	10.273040
20.400017	0.1	10.271967
20.401683	0.1	10.271252
20.403350	0.1	10.269702
20.405017	0.1	10.266364
20.406683	0.1	10.260940
20.408350	0.1	10.255159
20.410017	0.1	10.251284
20.411683	0.1	10.249735
20.413350	0.1	10.249079
20.415017	0.1	10.247708
20.416683	0.1	10.244668
20.418350	0.1	10.239602
20.420017	0.1	10.232688
20.421683	0.1	10.224403
20.423350	0.1	10.215581
20.425017	0.1	10.207415
20.426683	0.1	10.200501
20.428350	0.1	10.194839
20.430017	0.1	10.190249
20.431683	0.1	10.186554
20.433350	0.1	10.183275
20.435017	0.1	10.178865
20.436683	0.1	10.171533
20.438350	0.1	10.160268
20.440017	0.1	10.145784
20.441683	0.1	10.129810
20.443350	0.1	10.114134
20.445017	0.1	10.098816
20.446683	0.1	10.082126
20.448350	0.1	10.061801
20.450017	0.1	10.037780
20.451683	0.1	10.012448
20.453350	0.1	9.988905
20.455017	0.1	9.969175
20.456683	0.1	9.953440
20.458350	0.1	9.939612
20.460017	0.1	9.924770
20.461683	0.1	9.907365
20.463350	0.1	9.888173
20.465017	0.1	9.869338
20.466683	0.1	9.852410
20.468350	0.1	9.836376
20.470017	0.1	9.818555
20.471683	0.1	9.797335
20.473350	0.1	9.773374
20.475017	0.1	9.748281
20.476683	0.1	9.723306
20.478350	0.1	9.699464
20.480017	0.1	9.676815
20.481683	0.1	9.653748
20.483350	0.1	9.628714
20.485017	0.1	9.601772
20.486683	0.1	9.574473
20.488350	0.1	9.548784
20.490017	0.1	9.525598
20.491683	0.1	9.505272
20.493350	0.1	9.487570
20.495017	0.1	9.471000
20.496683	0.1	9.453953
20.498350	0.1	9.436548
20.500017	0.1	9.420574
20.501683	0.1	9.407223
20.503350	0.1	9.395779
20.505017	0.1	9.383739
20.506683	0.1	9.368241
20.508350	0.1	9.349228
20.510017	0.1	9.329558
20.511683	0.1	9.312749
20.513350	0.1	9.300531
20.515017	0.1	9.292007
20.516683	0.1	9.284378
20.518350	0.1	9.275020
20.520017	0.1	9.262801
20.521683	0.1	9.247780
20.523350	0.1	9.230912
20.525017	0.1	9.213746
20.526683	0.1	9.198189
20.528350	0.1	9.185851
20.530017	0.1	9.177745
20.531683	0.1	9.173573
20.533350	0.1	9.171904
20.535017	0.1	9.171308
20.536683	0.1	9.170592
20.538350	0.1	9.168447
20.540017	0.1	9.164155
20.541683	0.1	9.158254
20.543350	0.1	9.151698
20.545017	0.1	9.145141
20.546683	0.1	9.138883
20.548350	0.1	9.133220
20.550017	0.1	9.128810
20.551683	0.1	9.126187
20.553350	0.1	9.124935
20.555017	0.1	9.125054
20.556683	0.1	9.126604
20.558350	0.1	9.129406
20.560017	0.1	9.132624
20.561683	0.1	9.135247
20.563350	0.1	9.135783
20.565017	0.1	9.132743
20.566683	0.1	9.127081
20.568350	0.1	9.121597
20.570017	0.1	9.119273
20.571683	0.1	9.121121
20.573350	0.1	9.126127
20.575017	0.1	9.131671
20.576683	0.1	9.135724
20.578350	0.1	9.138048
20.580017	0.1	9.140134
20.581683	0.1	9.143353
20.583350	0.1	9.147466
20.585017	0.1	9.151757
20.586683	0.1	9.155930
20.588350	0.1	9.160221
20.590017	0.1	9.164632
20.591683	0.1	9.168864
20.593350	0.1	9.172679
20.595017	0.1	9.176016
20.596683	0.1	9.179414
20.598350	0.1	9.184123
20.600017	0.1	9.190500
20.601683	0.1	9.197295
20.603350	0.1	9.203196
20.605017	0.1	9.207130
20.606683	0.1	9.207905
20.608350	0.1	9.204090
20.610017	0.1	9.196103
20.611683	0.1	9.185732
20.613350	0.1	9.175122
20.615017	0.1	9.166360
20.616683	0.1	9.160221
20.618350	0.1	9.154916
20.620017	0.1	9.147585
20.621683	0.1	9.136737
20.623350	0.1	9.123326
20.625017	0.1	9.108902
20.626683	0.1	9.094835
20.628350	0.1	9.081483
20.630017	0.1	9.068370
20.631683	0.1	9.054542
20.633350	0.1	9.039760
20.635017	0.1	9.024978
20.636683	0.1	9.012342
20.638350	0.1	9.003580
20.640017	0.1	8.997620
20.641683	0.1	8.991480
20.643350	0.1	8.983136
20.645017	0.1	8.972109
20.646683	0.1	8.959234
20.648350	0.1	8.946002
20.650017	0.1	8.934022
20.651683	0.1	8.923770
20.653350	0.1	8.914531
20.655017	0.1	8.905113
20.656683	0.1	8.895279
20.658350	0.1	8.886397
20.660017	0.1	8.880616
20.661683	0.1	8.879424
20.663350	0.1	8.882881
20.665017	0.1	8.889080
20.666683	0.1	8.894563
20.668350	0.1	8.896709
20.670017	0.1	8.895696
20.671683	0.1	8.894086
20.673350	0.1	8.894623
20.675017	0.1	8.898557
20.676683	0.1	8.904934
20.678350	0.1	8.912623
20.680017	0.1	8.921564
20.681683	0.1	8.931578
20.683350	0.1	8.942009
20.685017	0.1	8.952201
20.686683	0.1	8.961917
20.688350	0.1	8.971155
20.690017	0.1	8.980692
20.691683	0.1	8.991838
20.693350	0.1	9.005070
20.695017	0.1	9.020508
20.696683	0.1	9.038508
20.698350	0.1	9.059549
20.700017	0.1	9.083033
20.701683	0.1	9.106994
20.703350	0.1	9.129882
20.705017	0.1	9.151817
20.706683	0.1	9.173751
20.708350	0.1	9.196282
20.710017	0.1	9.219647
20.711683	0.1	9.244562
20.713350	0.1	9.271920
20.715017	0.1	9.302259
20.716683	0.1	9.335101
20.718350	0.1	9.370566
20.720017	0.1	9.409011
20.721683	0.1	9.449423
20.723350	0.1	9.489179
20.725017	0.1	9.526969
20.726683	0.1	9.563983
20.728350	0.1	9.602547
20.730017	0.1	9.643734
20.731683	0.1	9.686709
20.733350	0.1	9.729028
20.735017	0.1	9.769440
20.736683	0.1	9.809852
20.738350	0.1	9.853483
20.740017	0.1	9.902061
20.741683	0.1	9.954870
20.743350	0.1	10.010005
20.745017	0.1	10.064841
20.746683	0.1	10.115624
20.748350	0.1	10.159374
20.750017	0.1	10.196388
20.751683	0.1	10.230482
20.753350	0.1	10.264815
20.755017	0.1	10.300160
20.756683	0.1	10.336400
20.758350	0.1	10.374070
20.760017	0.1	10.412574
20.761683	0.1	10.449470
20.763350	0.1	10.482550
20.765017	0.1	10.511399
20.766683	0.1	10.536373
20.768350	0.1	10.557712
20.770017	0.1	10.576487
20.771683	0.1	10.594547
20.773350	0.1	10.612131
20.775017	0.1	10.627747
20.776683	0.1	10.639966
20.778350	0.1	10.648430
20.780017	0.1	10.653079
20.781683	0.1	10.654092
20.783350	0.1	10.651947
20.785017	0.1	10.647298
20.786683	0.1	10.640443
20.788350	0.1	10.631562
20.790017	0.1	10.621668
20.791683	0.1	10.612131
20.793350	0.1	10.603965
20.795017	0.1	10.597647
20.796683	0.1	10.592521
20.798350	0.1	10.587395
20.800017	0.1	10.581911
20.801683	0.1	10.577083
20.803350	0.1	10.574163
20.805017	0.1	10.573090
20.806683	0.1	10.572613
20.808350	0.1	10.571778
20.810017	0.1	10.571004
20.811683	0.1	10.571600
20.813350	0.1	10.574639
20.815017	0.1	10.580183
20.816683	0.1	10.587335
20.818350	0.1	10.596336
20.820017	0.1	10.608853
20.821683	0.1	10.627032
20.823350	0.1	10.651410
20.825017	0.1	10.679842
20.826683	0.1	10.708929
20.828350	0.1	10.736883
20.830017	0.1	10.764063
20.831683	0.1	10.791839
20.833350	0.1	10.821820
20.835017	0.1	10.855139
20.836683	0.1	10.891557
20.838350	0.1	10.929704
20.840017	0.1	10.969282
20.841683	0.1	11.010886
20.843350	0.1	11.054218
20.845017	0.1	11.097074
20.846683	0.1	11.137069
20.848350	0.1	11.173666
20.850017	0.1	11.208356
20.851683	0.1	11.242986
20.853350	0.1	11.277736
20.855017	0.1	11.310638
20.856683	0.1	11.339188
20.858350	0.1	11.362851
20.860017	0.1	11.382223
20.861683	0.1	11.397541
20.863350	0.1	11.408449
20.865017	0.1	11.414707
20.866683	0.1	11.416257
20.868350	0.1	11.412860
20.870017	0.1	11.404157
20.871683	0.1	11.390627
20.873350	0.1	11.372507
20.875017	0.1	11.348427
20.876683	0.1	11.317850
20.878350	0.1	11.282266
20.880017	0.1	11.243880
20.881683	0.1	11.203707
20.883350	0.1	11.160851
20.885017	0.1	11.112810
20.886683	0.1	11.057378
20.888350	0.1	10.995269
20.890017	0.1	10.928631
20.891683	0.1	10.858596
20.893350	0.1	10.784746
20.895017	0.1	10.706962
20.896683	0.1	10.626257
20.898350	0.1	10.543943
20.900017	0.1	10.461331
20.901683	0.1	10.378421
20.903350	0.1	10.294140
20.905017	0.1	10.207952
20.906683	0.1	10.120333
20.908350	0.1	10.031701
20.910017	0.1	9.941817
20.911683	0.1	9.850383
20.913350	0.1	9.757817
20.915017	0.1	9.664059
20.916683	0.1	9.569109
20.918350	0.1	9.474397
20.920017	0.1	9.383262
20.921683	0.1	9.298623
20.923350	0.1	9.220720
20.925017	0.1	9.146870
20.926683	0.1	9.073496
20.928350	0.1	8.998335
20.930017	0.1	8.921803
20.931683	0.1	8.845985
20.933350	0.1	8.772910
20.935017	0.1	8.703232
20.936683	0.1	8.637012
20.938350	0.1	8.575738
20.940017	0.1	8.520663
20.941683	0.1	8.470238
20.943350	0.1	8.420349
20.945017	0.1	8.368195
20.946683	0.1	8.314610
20.948350	0.1	8.263112
20.950017	0.1	8.216382
20.951683	0.1	8.174718
20.953350	0.1	8.136452
20.955017	0.1	8.099497
20.956683	0.1	8.063257
20.958350	0.1	8.028448
20.960017	0.1	7.995487
20.961683	0.1	7.964015
20.963350	0.1	7.934809
20.965017	0.1	7.909179
20.966683	0.1	7.886649
20.968350	0.1	7.864297
20.970017	0.1	7.840395
20.971683	0.1	7.816077
20.973350	0.1	7.793785
20.975017	0.1	7.774413
20.976683	0.1	7.757724
20.978350	0.1	7.743657
20.980017	0.1	7.732809
20.981683	0.1	7.725656
20.983350	0.1	7.722497
20.985017	0.1	7.722259
20.986683	0.1	7.722259
20.988350	0.1	7.719815
20.990017	0.1	7.713855
20.991683	0.1	7.704854
20.993350	0.1	7.695020
20.995017	0.1	7.687450
20.996683	0.1	7.683933
20.998350	0.1	7.683814
21.000017	0.1	7.685483
21.001683	0.1	7.686675
21.003350	0.1	7.685960
21.005017	0.1	7.683874
21.006683	0.1	7.682682
21.008350	0.1	7.684410
21.010017	0.1	7.689119
21.011683	0.1	7.695139
21.013350	0.1	7.700146
21.015017	0.1	7.703066
21.016683	0.1	7.705152
21.018350	0.1	7.708729
21.020017	0.1	7.716775
21.021683	0.1	7.730484
21.023350	0.1	7.747949
21.025017	0.1	7.764757
21.026683	0.1	7.777870
21.028350	0.1	7.787824
21.030017	0.1	7.797480
21.031683	0.1	7.808388
21.033350	0.1	7.820964
21.035017	0.1	7.835269
21.036683	0.1	7.851065
21.038350	0.1	7.867754
21.040017	0.1	7.885576
21.041683	0.1	7.905126
21.043350	0.1	7.927061
21.045017	0.1	7.951200
21.046683	0.1	7.976413
21.048350	0.1	8.001328
21.050017	0.1	8.025051
21.051683	0.1	8.048535
21.053350	0.1	8.073986
21.055017	0.1	8.103014
21.056683	0.1	8.135379
21.058350	0.1	8.170307
21.060017	0.1	8.207620
21.061683	0.1	8.247793
21.063350	0.1	8.290470
21.065017	0.1	8.333266
21.066683	0.1	8.374870
21.068350	0.1	8.416057
21.070017	0.1	8.458734
21.071683	0.1	8.503855
21.073350	0.1	8.552135
21.075017	0.1	8.604169
21.076683	0.1	8.660079
21.078350	0.1	8.719683
21.080017	0.1	8.782805
21.081683	0.1	8.848787
21.083350	0.1	8.917034
21.085017	0.1	8.987487
21.086683	0.1	9.059430
21.088350	0.1	9.132147
21.090017	0.1	9.204925
21.091683	0.1	9.276569
21.093350	0.1	9.346009
21.095017	0.1	9.414197
21.096683	0.1	9.484053
21.098350	0.1	9.558023
21.100017	0.1	9.636283
21.101683	0.1	9.716631
21.103350	0.1	9.796441
21.105017	0.1	9.873927
21.106683	0.1	9.948314
21.108350	0.1	10.019720
21.110017	0.1	10.088623
21.111683	0.1	10.155500
21.113350	0.1	10.219873
21.115017	0.1	10.280550
21.116683	0.1	10.336579
21.118350	0.1	10.387600
21.120017	0.1	10.433734
21.121683	0.1	10.475100
21.123350	0.1	10.512114
21.125017	0.1	10.545016
21.126683	0.1	10.572732
21.128350	0.1	10.594011
21.130017	0.1	10.607720
21.131683	0.1	10.612310
21.133350	0.1	10.606409
21.135017	0.1	10.590792
21.136683	0.1	10.567547
21.138350	0.1	10.539175
21.140017	0.1	10.508121
21.141683	0.1	10.475398
21.143350	0.1	10.439218
21.145017	0.1	10.396839
21.146683	0.1	10.347188
21.148350	0.1	10.290146
21.150017	0.1	10.225714
21.151683	0.1	10.154009
21.153350	0.1	10.076523
21.155017	0.1	9.996236
21.156683	0.1	9.915650
21.158350	0.1	9.835303
21.160017	0.1	9.754241
21.161683	0.1	9.671033
21.163350	0.1	9.585083
21.165017	0.1	9.498120
21.166683	0.1	9.412528
21.168350	0.1	9.329379
21.170017	0.1	9.248257
21.171683	0.1	9.167493
21.173350	0.1	9.084821
21.175017	0.1	8.999706
21.176683	0.1	8.914412
21.178350	0.1	8.831740
21.180017	0.1	8.753658
21.181683	0.1	8.680285
21.183350	0.1	8.610607
21.185017	0.1	8.543850
21.186683	0.1	8.481086
21.188350	0.1	8.423865
21.190017	0.1	8.372129
21.191683	0.1	8.324087
21.193350	0.1	8.278251
21.195017	0.1	8.234680
21.196683	0.1	8.194447
21.198350	0.1	8.156717
21.200017	0.1	8.120478
21.201683	0.1	8.086682
21.203350	0.1	8.057118
21.205017	0.1	8.032501
21.206683	0.1	8.012772
21.208350	0.1	7.997752
21.210017	0.1	7.987202
21.211683	0.1	7.979990
21.213350	0.1	7.975519
21.215017	0.1	7.973969
21.216683	0.1	7.975340
21.218350	0.1	7.978380
21.220017	0.1	7.981062
21.221683	0.1	7.981897
21.223350	0.1	7.981241
21.225017	0.1	7.980884
21.226683	0.1	7.982851
21.228350	0.1	7.988692
21.230017	0.1	7.997871
21.231683	0.1	8.008242
21.233350	0.1	8.017481
21.235017	0.1	8.024216
21.236683	0.1	8.028925
21.238350	0.1	8.034230
21.240017	0.1	8.042574
21.241683	0.1	8.053065
21.243350	0.1	8.061350
21.245017	0.1	8.063794
21.246683	0.1	8.060992
21.248350	0.1	8.056403
21.250017	0.1	8.052171
21.251683	0.1	8.047343
21.253350	0.1	8.039833
21.255017	0.1	8.028508
21.256683	0.1	8.013607
21.258350	0.1	7.997454
21.260017	0.1	7.982970
21.261683	0.1	7.970810
21.263350	0.1	7.959068
21.265017	0.1	7.945061
21.266683	0.1	7.927716
21.268350	0.1	7.907093
21.270017	0.1	7.883311
21.271683	0.1	7.856727
21.273350	0.1	7.828594
21.275017	0.1	7.800222
21.276683	0.1	7.772863
21.278350	0.1	7.746757
21.280017	0.1	7.720769
21.281683	0.1	7.693291
21.283350	0.1	7.663966
21.285017	0.1	7.632912
21.286683	0.1	7.598818
21.288350	0.1	7.560075
21.290017	0.1	7.517338
21.291683	0.1	7.474065
21.293350	0.1	7.434726
21.295017	0.1	7.401824
21.296683	0.1	7.373810
21.298350	0.1	7.346809
21.300017	0.1	7.318557
21.301683	0.1	7.288635
21.303350	0.1	7.257462
21.305017	0.1	7.225752
21.306683	0.1	7.194102
21.308350	0.1	7.162691
21.310017	0.1	7.132650
21.311683	0.1	7.105589
21.313350	0.1	7.081569
21.315017	0.1	7.059336
21.316683	0.1	7.037461
21.318350	0.1	7.015050
21.320017	0.1	6.991446
21.321683	0.1	6.966711
21.323350	0.1	6.942094
21.325017	0.1	6.919623
21.326683	0.1	6.901265
21.328350	0.1	6.887973
21.330017	0.1	6.878138
21.331683	0.1	6.868244
21.333350	0.1	6.855965
21.335017	0.1	6.840766
21.336683	0.1	6.823898
21.338350	0.1	6.807447
21.340017	0.1	6.793797
21.341683	0.1	6.783843
21.343350	0.1	6.776214
21.345017	0.1	6.768525
21.346683	0.1	6.759644
21.348350	0.1	6.749809
21.350017	0.1	6.739498
21.351683	0.1	6.729663
21.353350	0.1	6.721020
21.355017	0.1	6.714344
21.356683	0.1	6.710172
21.358350	0.1	6.708265
21.360017	0.1	6.706894
21.361683	0.1	6.703675
21.363350	0.1	6.697059
21.365017	0.1	6.687284
21.366683	0.1	6.676615
21.368350	0.1	6.669045
21.370017	0.1	6.667793
21.371683	0.1	6.672979
21.373350	0.1	6.681443
21.375017	0.1	6.689787
21.376683	0.1	6.696523
21.378350	0.1	6.701589
21.380017	0.1	6.704629
21.381683	0.1	6.704331
21.383350	0.1	6.700159
21.385017	0.1	6.693304
21.386683	0.1	6.687403
21.388350	0.1	6.685794
21.390017	0.1	6.689549
21.391683	0.1	6.697297
21.393350	0.1	6.706357
21.395017	0.1	6.713510
21.396683	0.1	6.716669
21.398350	0.1	6.716192
21.400017	0.1	6.713808
21.401683	0.1	6.711245
21.403350	0.1	6.708801
21.405017	0.1	6.705702
21.406683	0.1	6.701351
21.408350	0.1	6.695986
21.410017	0.1	6.691516
21.411683	0.1	6.689430
21.413350	0.1	6.689072
21.415017	0.1	6.687820
21.416683	0.1	6.683827
21.418350	0.1	6.677568
21.420017	0.1	6.671131
21.421683	0.1	6.665588
21.423350	0.1	6.661177
21.425017	0.1	6.657958
21.426683	0.1	6.654621
21.428350	0.1	6.648481
21.430017	0.1	6.637991
21.431683	0.1	6.624580
21.433350	0.1	6.611169
21.435017	0.1	6.599844
21.436683	0.1	6.590963
21.438350	0.1	6.583989
21.440017	0.1	6.577671
21.441683	0.1	6.569922
21.443350	0.1	6.559492
21.445017	0.1	6.546617
21.446683	0.1	6.532550
21.448350	0.1	6.519497
21.450017	0.1	6.508530
21.451683	0.1	6.497860
21.453350	0.1	6.484092
21.455017	0.1	6.466151
21.456683	0.1	6.446898
21.458350	0.1	6.430090
21.460017	0.1	6.416560
21.461683	0.1	6.403685
21.463350	0.1	6.388188
21.465017	0.1	6.369055
21.466683	0.1	6.347657
21.468350	0.1	6.326557
21.470017	0.1	6.308377
21.471683	0.1	6.293893
21.473350	0.1	6.282390
21.475017	0.1	6.273210
21.476683	0.1	6.265879
21.478350	0.1	6.259382
21.480017	0.1	6.251574
21.481683	0.1	6.240905
21.483350	0.1	6.227196
21.485017	0.1	6.210447
21.486683	0.1	6.190896
21.488350	0.1	6.170512
21.490017	0.1	6.152571
21.491683	0.1	6.139994
21.493350	0.1	6.133318
21.495017	0.1	6.130457
21.496683	0.1	6.128312
21.498350	0.1	6.124795
21.500017	0.1	6.119967
21.501683	0.1	6.114960
21.503350	0.1	6.110013
21.505017	0.1	6.104291
21.506683	0.1	6.096840
21.508350	0.1	6.087125
21.510017	0.1	6.076098
21.511683	0.1	6.065905
21.513350	0.1	6.058455
21.515017	0.1	6.053925
21.516683	0.1	6.050825
21.518350	0.1	6.047130
21.520017	0.1	6.042362
21.521683	0.1	6.037772
21.523350	0.1	6.034136
21.525017	0.1	6.030918
21.526683	0.1	6.027222
21.528350	0.1	6.022752
21.530017	0.1	6.018758
21.531683	0.1	6.017268
21.533350	0.1	6.019414
21.535017	0.1	6.023348
21.536683	0.1	6.026030
21.538350	0.1	6.025851
21.540017	0.1	6.022632
21.541683	0.1	6.017566
21.543350	0.1	6.013453
21.545017	0.1	6.011725
21.546683	0.1	6.011784
21.548350	0.1	6.012142
21.550017	0.1	6.012380
21.551683	0.1	6.013453
21.553350	0.1	6.017030
21.555017	0.1	6.022573
21.556683	0.1	6.027103
21.558350	0.1	6.028712
21.560017	0.1	6.028295
21.561683	0.1	6.027699
21.563350	0.1	6.027282
21.565017	0.1	6.025494
21.566683	0.1	6.020844
21.568350	0.1	6.013930
21.570017	0.1	6.008745
21.571683	0.1	6.009519
21.573350	0.1	6.016434
21.575017	0.1	6.026030
21.576683	0.1	6.034375
21.578350	0.1	6.039501
21.580017	0.1	6.041110
21.581683	0.1	6.040454
21.583350	0.1	6.039262
21.585017	0.1	6.038964
21.586683	0.1	6.039858
21.588350	0.1	6.042242
21.590017	0.1	6.046176
21.591683	0.1	6.050945
21.593350	0.1	6.055832
21.595017	0.1	6.060362
21.596683	0.1	6.063700
21.598350	0.1	6.064892
21.600017	0.1	6.064237
21.601683	0.1	6.063462
21.603350	0.1	6.065011
21.605017	0.1	6.070018
21.606683	0.1	6.076157
21.608350	0.1	6.079734
21.610017	0.1	6.079436
21.611683	0.1	6.076813
21.613350	0.1	6.074429
21.615017	0.1	6.074012
21.616683	0.1	6.076277
21.618350	0.1	6.080807
21.620017	0.1	6.086886
21.621683	0.1	6.093860
21.623350	0.1	6.101191
21.625017	0.1	6.107986
21.626683	0.1	6.114424
21.628350	0.1	6.121397
21.630017	0.1	6.129682
21.631683	0.1	6.138504
21.633350	0.1	6.145656
21.635017	0.1	6.149829
21.636683	0.1	6.152094
21.638350	0.1	6.155312
21.640017	0.1	6.161332
21.641683	0.1	6.169856
21.643350	0.1	6.180048
21.645017	0.1	6.191552
21.646683	0.1	6.203533
21.648350	0.1	6.215394
21.650017	0.1	6.226898
21.651683	0.1	6.238342
21.653350	0.1	6.250143
21.655017	0.1	6.262303
21.656683	0.1	6.274104
21.658350	0.1	6.284833
21.660017	0.1	6.294966
21.661683	0.1	6.305337
21.663350	0.1	6.317258
21.665017	0.1	6.331087
21.666683	0.1	6.345928
21.668350	0.1	6.360948
21.670017	0.1	6.376624
21.671683	0.1	6.393314
21.673350	0.1	6.411314
21.675017	0.1	6.430924
21.676683	0.1	6.451548
21.678350	0.1	6.471754
21.680017	0.1	6.490589
21.681683	0.1	6.508649
21.683350	0.1	6.527245
21.685017	0.1	6.547451
21.686683	0.1	6.569267
21.688350	0.1	6.591559
21.690017	0.1	6.613732
21.691683	0.1	6.635905
21.693350	0.1	6.657899
21.695017	0.1	6.678999
21.696683	0.1	6.698490
21.698350	0.1	6.715835
21.700017	0.1	6.730855
21.701683	0.1	6.743908
21.703350	0.1	6.755889
21.705017	0.1	6.767333
21.706683	0.1	6.777227
21.708350	0.1	6.784022
21.710017	0.1	6.786824
21.711683	0.1	6.786287
21.713350	0.1	6.784618
21.715017	0.1	6.783843
21.716683	0.1	6.783128
21.718350	0.1	6.778717
21.720017	0.1	6.766856
21.721683	0.1	6.745637
21.723350	0.1	6.716311
21.725017	0.1	6.683231
21.726683	0.1	6.650687
21.728350	0.1	6.620706
21.730017	0.1	6.593168
21.731683	0.1	6.567538
21.733350	0.1	6.542862
21.735017	0.1	6.518305
21.736683	0.1	6.492258
21.738350	0.1	6.462515
21.740017	0.1	6.427050
21.741683	0.1	6.386102
21.743350	0.1	6.341756
21.745017	0.1	6.296754
21.746683	0.1	6.253899
21.748350	0.1	6.213904
21.750017	0.1	6.174684
21.751683	0.1	6.133736
21.753350	0.1	6.091357
21.755017	0.1	6.049335
21.756683	0.1	6.007910
21.758350	0.1	5.965114
21.760017	0.1	5.919695
21.761683	0.1	5.872667
21.763350	0.1	5.825758
21.765017	0.1	5.780518
21.766683	0.1	5.737722
21.768350	0.1	5.696655
21.770017	0.1	5.655885
21.771683	0.1	5.614937
21.773350	0.1	5.575300
21.775017	0.1	5.539418
21.776683	0.1	5.508483
21.778350	0.1	5.481482
21.780017	0.1	5.455911
21.781683	0.1	5.430103
21.783350	0.1	5.404055
21.785017	0.1	5.379379
21.786683	0.1	5.357325
21.788350	0.1	5.337298
21.790017	0.1	5.317092
21.791683	0.1	5.295337
21.793350	0.1	5.272508
21.795017	0.1	5.250156
21.796683	0.1	5.229593
21.798350	0.1	5.211294
21.800017	0.1	5.195320
21.801683	0.1	5.181194
21.803350	0.1	5.168140
21.805017	0.1	5.155623
21.806683	0.1	5.144835
21.808350	0.1	5.137623
21.810017	0.1	5.133331
21.811683	0.1	5.128205
21.813350	0.1	5.119205
21.815017	0.1	5.107284
21.816683	0.1	5.096078
21.818350	0.1	5.087555
21.820017	0.1	5.080819
21.821683	0.1	5.074680
21.823350	0.1	5.068958
21.825017	0.1	5.064369
21.826683	0.1	5.061865
21.828350	0.1	5.061567
21.830017	0.1	5.062759
21.831683	0.1	5.064547
21.833350	0.1	5.066395
21.835017	0.1	5.067408
21.836683	0.1	5.067110
21.838350	0.1	5.066336
21.840017	0.1	5.066574
21.841683	0.1	5.067945
21.843350	0.1	5.069435
21.845017	0.1	5.070031
21.846683	0.1	5.069912
21.848350	0.1	5.070150
21.850017	0.1	5.071700
21.851683	0.1	5.074263
21.853350	0.1	5.076945
21.855017	0.1	5.079151
21.856683	0.1	5.080760
21.858350	0.1	5.082548
21.860017	0.1	5.085528
21.861683	0.1	5.090535
21.863350	0.1	5.097211
21.865017	0.1	5.103946
21.866683	0.1	5.108834
21.868350	0.1	5.110741
21.870017	0.1	5.109430
21.871683	0.1	5.106032
21.873350	0.1	5.102575
21.875017	0.1	5.100489
21.876683	0.1	5.099774
21.878350	0.1	5.100072
21.880017	0.1	5.101502
21.881683	0.1	5.103708
21.883350	0.1	5.105675
21.885017	0.1	5.106449
21.886683	0.1	5.105913
21.888350	0.1	5.104244
21.890017	0.1	5.102992
21.891683	0.1	5.104602
21.893350	0.1	5.110622
21.895017	0.1	5.119503
21.896683	0.1	5.127609
21.898350	0.1	5.132497
21.900017	0.1	5.133927
21.901683	0.1	5.132735
21.903350	0.1	5.129814
21.905017	0.1	5.125702
21.906683	0.1	5.120993
21.908350	0.1	5.116046
21.910017	0.1	5.110324
21.911683	0.1	5.103588
21.913350	0.1	5.097270
21.915017	0.1	5.093515
21.916683	0.1	5.092681
21.918350	0.1	5.093098
21.920017	0.1	5.092860
21.921683	0.1	5.092085
21.923350	0.1	5.091846
21.925017	0.1	5.092204
21.926683	0.1	5.091906
21.928350	0.1	5.089283
21.930017	0.1	5.083263
21.931683	0.1	5.074382
21.933350	0.1	5.064845
21.935017	0.1	5.057693
21.936683	0.1	5.054057
21.938350	0.1	5.051554
21.940017	0.1	5.047739
21.941683	0.1	5.043328
21.943350	0.1	5.041361
21.945017	0.1	5.043209
21.946683	0.1	5.046249
21.948350	0.1	5.046130
21.950017	0.1	5.041182
21.951683	0.1	5.033315
21.953350	0.1	5.025983
21.955017	0.1	5.021572
21.956683	0.1	5.020082
21.958350	0.1	5.020500
21.960017	0.1	5.021632
21.961683	0.1	5.022586
21.963350	0.1	5.023778
21.965017	0.1	5.026281
21.966683	0.1	5.029798
21.968350	0.1	5.032480
21.970017	0.1	5.032718
21.971683	0.1	5.030692
21.973350	0.1	5.028606
21.975017	0.1	5.028606
21.976683	0.1	5.031050
21.978350	0.1	5.034924
21.980017	0.1	5.038619
21.981683	0.1	5.040169
21.983350	0.1	5.038858
21.985017	0.1	5.036295
21.986683	0.1	5.035460
21.988350	0.1	5.038917
21.990017	0.1	5.047024
21.991683	0.1	5.057037
21.993350	0.1	5.065322
21.995017	0.1	5.069137
21.996683	0.1	5.068183
21.998350	0.1	5.065561
22.000017	0.1	5.066276
22.001683	0.1	5.072713
22.003350	0.1	5.082310
22.005017	0.1	5.090654
22.006683	0.1	5.094469
22.008350	0.1	5.094171
22.010017	0.1	5.093932
22.011683	0.1	5.098105
22.013350	0.1	5.106926
22.015017	0.1	5.117417
22.016683	0.1	5.127013
22.018350	0.1	5.135894
22.020017	0.1	5.145788
22.021683	0.1	5.158186
22.023350	0.1	5.173385
22.025017	0.1	5.191267
22.026683	0.1	5.211294
22.028350	0.1	5.232513
22.030017	0.1	5.254269
22.031683	0.1	5.276323
22.033350	0.1	5.297602
22.035017	0.1	5.316794
22.036683	0.1	5.334020
22.038350	0.1	5.350769
22.040017	0.1	5.367995
22.041683	0.1	5.385816
22.043350	0.1	5.404711
22.045017	0.1	5.425930
22.046683	0.1	5.451262
22.048350	0.1	5.480111
22.050017	0.1	5.508900
22.051683	0.1	5.534649
22.053350	0.1	5.557955
22.055017	0.1	5.581439
22.056683	0.1	5.606950
22.058350	0.1	5.634666
22.060017	0.1	5.663455
22.061683	0.1	5.691111
22.063350	0.1	5.714953
22.065017	0.1	5.733848
22.066683	0.1	5.749464
22.068350	0.1	5.764127
22.070017	0.1	5.779088
22.071683	0.1	5.793989
22.073350	0.1	5.807579
22.075017	0.1	5.818725
22.076683	0.1	5.827904
22.078350	0.1	5.837143
22.080017	0.1	5.848348
22.081683	0.1	5.861044
22.083350	0.1	5.872608
22.085017	0.1	5.880058
22.086683	0.1	5.882144
22.088350	0.1	5.879104
22.090017	0.1	5.871296
22.091683	0.1	5.859137
22.093350	0.1	5.843401
22.095017	0.1	5.825103
22.096683	0.1	5.804301
22.098350	0.1	5.780697
22.100017	0.1	5.755484
22.101683	0.1	5.731106
22.103350	0.1	5.709648
22.105017	0.1	5.690992
22.106683	0.1	5.673528
22.108350	0.1	5.654455
22.110017	0.1	5.630851
22.111683	0.1	5.601168
22.113350	0.1	5.567015
22.115017	0.1	5.531550
22.116683	0.1	5.497218
22.118350	0.1	5.464733
22.120017	0.1	5.434335
22.121683	0.1	5.406320
22.123350	0.1	5.380750
22.125017	0.1	5.356431
22.126683	0.1	5.331278
22.128350	0.1	5.305052
22.130017	0.1	5.279064
22.131683	0.1	5.254150
22.133350	0.1	5.229712
22.135017	0.1	5.205632
22.136683	0.1	5.182386
22.138350	0.1	5.160213
22.140017	0.1	5.138338
22.141683	0.1	5.116284
22.143350	0.1	5.095005
22.145017	0.1	5.076051
22.146683	0.1	5.060315
22.148350	0.1	5.049289
22.150017	0.1	5.044341
22.151683	0.1	5.045057
22.153350	0.1	5.048216
22.155017	0.1	5.050719
22.156683	0.1	5.051971
22.158350	0.1	5.053103
22.160017	0.1	5.054355
22.161683	0.1	5.055309
22.163350	0.1	5.056739
22.165017	0.1	5.061508
22.166683	0.1	5.071163
22.168350	0.1	5.084157
22.170017	0.1	5.097390
22.171683	0.1	5.108536
22.173350	0.1	5.117178
22.175017	0.1	5.125165
22.176683	0.1	5.134642
22.178350	0.1	5.146742
22.180017	0.1	5.161345
22.181683	0.1	5.178094
22.183350	0.1	5.196512
22.185017	0.1	5.215049
22.186683	0.1	5.232036
22.188350	0.1	5.247832
22.190017	0.1	5.264521
22.191683	0.1	5.283535
22.193350	0.1	5.305469
22.195017	0.1	5.329788
22.196683	0.1	5.355418
22.198350	0.1	5.381584
22.200017	0.1	5.407513
22.201683	0.1	5.432666
22.203350	0.1	5.457700
22.205017	0.1	5.483091
22.206683	0.1	5.508721
22.208350	0.1	5.533457
22.210017	0.1	5.556167
22.211683	0.1	5.576611
22.213350	0.1	5.595327
22.215017	0.1	5.613208
22.216683	0.1	5.631149
22.218350	0.1	5.649925
22.220017	0.1	5.669058
22.221683	0.1	5.686522
22.223350	0.1	5.700827
22.225017	0.1	5.712092
22.226683	0.1	5.721152
22.228350	0.1	5.727291
22.230017	0.1	5.730093
22.231683	0.1	5.731285
22.233350	0.1	5.733490
22.235017	0.1	5.736769
22.236683	0.1	5.738616
22.238350	0.1	5.736471
22.240017	0.1	5.728841
22.241683	0.1	5.716384
22.243350	0.1	5.701661
22.245017	0.1	5.687833
22.246683	0.1	5.676568
22.248350	0.1	5.666733
22.250017	0.1	5.654991
22.251683	0.1	5.638123
22.253350	0.1	5.615294
22.255017	0.1	5.588174
22.256683	0.1	5.559564
22.258350	0.1	5.531848
22.260017	0.1	5.505562
22.261683	0.1	5.479515
22.263350	0.1	5.451799
22.265017	0.1	5.421579
22.266683	0.1	5.389154
22.268350	0.1	5.355358
22.270017	0.1	5.320609
22.271683	0.1	5.285144
22.273350	0.1	5.249322
22.275017	0.1	5.213499
22.276683	0.1	5.177677
22.278350	0.1	5.141855
22.280017	0.1	5.106271
22.281683	0.1	5.072236
22.283350	0.1	5.041421
22.285017	0.1	5.013824
22.286683	0.1	4.987598
22.288350	0.1	4.961551
22.290017	0.1	4.936099
22.291683	0.1	4.912377
22.293350	0.1	4.890442
22.295017	0.1	4.869402
22.296683	0.1	4.849136
22.298350	0.1	4.829884
22.300017	0.1	4.812002
22.301683	0.1	4.796624
22.303350	0.1	4.785836
22.305017	0.1	4.780650
22.306683	0.1	4.779101
22.308350	0.1	4.777432
22.310017	0.1	4.773021
22.311683	0.1	4.766822
22.313350	0.1	4.761815
22.315017	0.1	4.759789
22.316683	0.1	4.759908
22.318350	0.1	4.760623
22.320017	0.1	4.762233
22.321683	0.1	4.765749
22.323350	0.1	4.771650
22.325017	0.1	4.779995
22.326683	0.1	4.790843
22.328350	0.1	4.804373
22.330017	0.1	4.820943
22.331683	0.1	4.841030
22.333350	0.1	4.865170
22.335017	0.1	4.893184
22.336683	0.1	4.923582
22.338350	0.1	4.954577
22.340017	0.1	4.984975
22.341683	0.1	5.014539
22.343350	0.1	5.044163
22.345017	0.1	5.076111
22.346683	0.1	5.112171
22.348350	0.1	5.152166
22.350017	0.1	5.194784
22.351683	0.1	5.239070
22.353350	0.1	5.284906
22.355017	0.1	5.333245
22.356683	0.1	5.385340
22.358350	0.1	5.441666
22.360017	0.1	5.501449
22.361683	0.1	5.563915
22.363350	0.1	5.628467
22.365017	0.1	5.695105
22.366683	0.1	5.765081
22.368350	0.1	5.840659
22.370017	0.1	5.923748
22.371683	0.1	6.014884
22.373350	0.1	6.112874
22.375017	0.1	6.214857
22.376683	0.1	6.317914
22.378350	0.1	6.421805
22.380017	0.1	6.529987
22.381683	0.1	6.646574
22.383350	0.1	6.772817
22.385017	0.1	6.906629
22.386683	0.1	7.045269
22.388350	0.1	7.188321
22.390017	0.1	7.337332
22.391683	0.1	7.494152
22.393350	0.1	7.659734
22.395017	0.1	7.834793
22.396683	0.1	8.019865
22.398350	0.1	8.214951
22.400017	0.1	8.419037
22.401683	0.1	8.631111
22.403350	0.1	8.851708
22.405017	0.1	9.082795
22.406683	0.1	9.326995
22.408350	0.1	9.584785
22.410017	0.1	9.853960
22.411683	0.1	10.132909
22.413350	0.1	10.422826
22.415017	0.1	10.726035
22.416683	0.1	11.044741
22.418350	0.1	11.380137
22.420017	0.1	11.731446
22.421683	0.1	12.097181
22.423350	0.1	12.476862
22.425017	0.1	12.871743
22.426683	0.1	13.284684
22.428350	0.1	13.718725
22.430017	0.1	14.175416
22.431683	0.1	14.653922
22.433350	0.1	15.151919
22.435017	0.1	15.667499
22.436683	0.1	16.201259
22.438350	0.1	16.754986
22.440017	0.1	17.330111
22.441683	0.1	17.928184
22.443350	0.1	18.551351
22.445017	0.1	19.201161
22.446683	0.1	19.877852
22.448350	0.1	20.580472
22.450017	0.1	21.307947
22.451683	0.1	22.060455
22.453350	0.1	22.840561
22.455017	0.1	23.651780
22.456683	0.1	24.496020
22.458350	0.1	25.373520
22.460017	0.1	26.283862
22.461683	0.1	27.226509
22.463350	0.1	28.202535
22.465017	0.1	29.215278
22.466683	0.1	30.267717
22.468350	0.1	31.361045
22.470017	0.1	32.495560
22.471683	0.1	33.671083
22.473350	0.1	34.887495
22.475017	0.1	36.145510
22.476683	0.1	37.447693
22.478350	0.1	38.797917
22.480017	0.1	40.199461
22.481683	0.1	41.654828
22.483350	0.1	43.166878
22.485017	0.1	44.738891
22.486683	0.1	46.373966
22.488350	0.1	48.075798
22.490017	0.1	49.848917
22.491683	0.1	51.697555
22.493350	0.1	53.623978
22.495017	0.1	55.630330
22.496683	0.1	57.720069
22.498350	0.1	59.897903
22.500017	0.1	62.169556
22.501683	0.1	64.540986
22.503350	0.1	67.016546
22.505017	0.1	69.597666
22.506683	0.1	72.284107
22.508350	0.1	75.075392
22.510017	0.1	77.970807
22.511683	0.1	80.969875
22.513350	0.1	84.073668
22.515017	0.1	87.284213
22.516683	0.1	90.601926
22.518350	0.1	94.024068
22.520017	0.1	97.545451
22.521683	0.1	101.159638
22.523350	0.1	104.858822
22.525017	0.1	108.633405
22.526683	0.1	112.473435
22.528350	0.1	116.367943
22.530017	0.1	120.304472
22.531683	0.1	124.269135
22.533350	0.1	128.247030
22.535017	0.1	132.222482
22.536683	0.1	136.177786
22.538350	0.1	140.092798
22.540017	0.1	143.945941
22.541683	0.1	147.715399
22.543350	0.1	151.380310
22.545017	0.1	154.920945
22.546683	0.1	158.319542
22.548350	0.1	161.559472
22.550017	0.1	164.621721
22.551683	0.1	167.483936
22.553350	0.1	170.123408
22.555017	0.1	172.520052
22.556683	0.1	174.658786
22.558350	0.1	176.529299
22.560017	0.1	178.121697
22.561683	0.1	179.424058
22.563350	0.1	180.424403
22.565017	0.1	181.113433
22.566683	0.1	181.485783
22.568350	0.1	181.540023
22.570017	0.1	181.277107
22.571683	0.1	180.699359
22.573350	0.1	179.809641
22.575017	0.1	178.611766
22.576683	0.1	177.112530
22.578350	0.1	175.322662
22.580017	0.1	173.255633
22.581683	0.1	170.925151
22.583350	0.1	168.342958
22.585017	0.1	165.519843
22.586683	0.1	162.469695
22.588350	0.1	159.210393
22.590017	0.1	155.761668
22.591683	0.1	152.143368
22.593350	0.1	148.374090
22.595017	0.1	144.470820
22.596683	0.1	140.449652
22.598350	0.1	136.327573
22.600017	0.1	132.123836
22.601683	0.1	127.859302
22.603350	0.1	123.555072
22.605017	0.1	119.229860
22.606683	0.1	114.899225
22.608350	0.1	110.575981
22.610017	0.1	106.273538
22.611683	0.1	102.006203
22.613350	0.1	97.788101
22.615017	0.1	93.632048
22.616683	0.1	89.549487
22.618350	0.1	85.551446
22.620017	0.1	81.647222
22.621683	0.1	77.843194
22.623350	0.1	74.143295
22.625017	0.1	70.551578
22.626683	0.1	67.074482
22.628350	0.1	63.719336
22.630017	0.1	60.491864
22.631683	0.1	57.395462
22.633350	0.1	54.431859
22.635017	0.1	51.600161
22.636683	0.1	48.898402
22.638350	0.1	46.326282
22.640017	0.1	43.884757
22.641683	0.1	41.574183
22.643350	0.1	39.392235
22.645017	0.1	37.334862
22.646683	0.1	35.397830
22.648350	0.1	33.578279
22.650017	0.1	31.873943
22.651683	0.1	30.282380
22.653350	0.1	28.800132
22.655017	0.1	27.422668
22.656683	0.1	26.146056
22.658350	0.1	24.967791
22.660017	0.1	23.886026
22.661683	0.1	22.898199
22.663350	0.1	22.000314
22.665017	0.1	21.186770
22.666683	0.1	20.451487
22.668350	0.1	19.788147
22.670017	0.1	19.191445
22.671683	0.1	18.658162
22.673350	0.1	18.188001
22.675017	0.1	17.781318
22.676683	0.1	17.436982
22.678350	0.1	17.151238
22.680017	0.1	16.917468
22.681683	0.1	16.728641
22.683350	0.1	16.580821
22.685017	0.1	16.473950
22.686683	0.1	16.409577
22.688350	0.1	16.387762
22.690017	0.1	16.405822
22.691683	0.1	16.458810
22.693350	0.1	16.541303
22.695017	0.1	16.649605
22.696683	0.1	16.782106
22.698350	0.1	16.938628
22.700017	0.1	17.118395
22.701683	0.1	17.319263
22.703350	0.1	17.537535
22.705017	0.1	17.769934
22.706683	0.1	18.014790
22.708350	0.1	18.271388
22.710017	0.1	18.537880
22.711683	0.1	18.811048
22.713350	0.1	19.087197
22.715017	0.1	19.363643
22.716683	0.1	19.638361
22.718350	0.1	19.910754
22.720017	0.1	20.181061
22.721683	0.1	20.448328
22.723350	0.1	20.709456
22.725017	0.1	20.960988
22.726683	0.1	21.200420
22.728350	0.1	21.424891
22.730017	0.1	21.630885
22.731683	0.1	21.816315
22.733350	0.1	21.980764
22.735017	0.1	22.123755
22.736683	0.1	22.243561
22.738350	0.1	22.337676
22.740017	0.1	22.404434
22.741683	0.1	22.442461
22.743350	0.1	22.450568
22.745017	0.1	22.428693
22.746683	0.1	22.379102
22.748350	0.1	22.304715
22.750017	0.1	22.206427
22.751683	0.1	22.082330
22.753350	0.1	21.928491
22.755017	0.1	21.741272
22.756683	0.1	21.520854
22.758350	0.1	21.271290
22.760017	0.1	20.997883
22.761683	0.1	20.703317
22.763350	0.1	20.387770
22.765017	0.1	20.051302
22.766683	0.1	19.695462
22.768350	0.1	19.322218
22.770017	0.1	18.932999
22.771683	0.1	18.529893
22.773350	0.1	18.114806
22.775017	0.1	17.688514
22.776683	0.1	17.251791
22.778350	0.1	16.806007
22.780017	0.1	16.353966
22.781683	0.1	15.899063
22.783350	0.1	15.444458
22.785017	0.1	14.991582
22.786683	0.1	14.540971
22.788350	0.1	14.093459
22.790017	0.1	13.650180
22.791683	0.1	13.212026
22.793350	0.1	12.779356
22.795017	0.1	12.352706
22.796683	0.1	11.933149
22.798350	0.1	11.521817
22.800017	0.1	11.120678
22.801683	0.1	10.733128
22.803350	0.1	10.361374
22.805017	0.1	10.005117
22.806683	0.1	9.662688
22.808350	0.1	9.333432
22.810017	0.1	9.018124
22.811683	0.1	8.718074
22.813350	0.1	8.433819
22.815017	0.1	8.164287
22.816683	0.1	7.907212
22.818350	0.1	7.661343
22.820017	0.1	7.427216
22.821683	0.1	7.206500
22.823350	0.1	7.000387
22.825017	0.1	6.808818
22.826683	0.1	6.629825
22.828350	0.1	6.460250
22.830017	0.1	6.298602
22.831683	0.1	6.146729
22.833350	0.1	6.006480
22.835017	0.1	5.876959
22.836683	0.1	5.755425
22.838350	0.1	5.640507
22.840017	0.1	5.533100
22.841683	0.1	5.433500
22.843350	0.1	5.341649
22.845017	0.1	5.257726
22.846683	0.1	5.181313
22.848350	0.1	5.111039
22.850017	0.1	5.046249
22.851683	0.1	4.987359
22.853350	0.1	4.934609
22.855017	0.1	4.887998
22.856683	0.1	4.846871
22.858350	0.1	4.809082
22.860017	0.1	4.771412
22.861683	0.1	4.732430
22.863350	0.1	4.693806
22.865017	0.1	4.658640
22.866683	0.1	4.628897
22.868350	0.1	4.603684
22.870017	0.1	4.580677
22.871683	0.1	4.558504
22.873350	0.1	4.538119
22.875017	0.1	4.521430
22.876683	0.1	4.508794
22.878350	0.1	4.498124
22.880017	0.1	4.487276
22.881683	0.1	4.475713
22.883350	0.1	4.464686
22.885017	0.1	4.455745
22.886683	0.1	4.449308
22.888350	0.1	4.444599
22.890017	0.1	4.440606
22.891683	0.1	4.437089
22.893350	0.1	4.434645
22.895017	0.1	4.433930
22.896683	0.1	4.435659
22.898350	0.1	4.439652
22.900017	0.1	4.444599
22.901683	0.1	4.449070
22.903350	0.1	4.452348
22.905017	0.1	4.455865
22.906683	0.1	4.461885
22.908350	0.1	4.471720
22.910017	0.1	4.484535
22.911683	0.1	4.498005
22.913350	0.1	4.510403
22.915017	0.1	4.521728
22.916683	0.1	4.533172
22.918350	0.1	4.545749
22.920017	0.1	4.560232
22.921683	0.1	4.577458
22.923350	0.1	4.597783
22.925017	0.1	4.620493
22.926683	0.1	4.643977
22.928350	0.1	4.666209
22.930017	0.1	4.687250
22.931683	0.1	4.710019
22.933350	0.1	4.737735
22.935017	0.1	4.770220
22.936683	0.1	4.804373
22.938350	0.1	4.837990
22.940017	0.1	4.871607
22.941683	0.1	4.907608
22.943350	0.1	4.948139
22.945017	0.1	4.994095
22.946683	0.1	5.044699
22.948350	0.1	5.097628
22.950017	0.1	5.150497
22.951683	0.1	5.201400
22.953350	0.1	5.249441
22.955017	0.1	5.294919
22.956683	0.1	5.340159
22.958350	0.1	5.388379
22.960017	0.1	5.440951
22.961683	0.1	5.497098
22.963350	0.1	5.556405
22.965017	0.1	5.619586
22.966683	0.1	5.686999
22.968350	0.1	5.757809
22.970017	0.1	5.830586
22.971683	0.1	5.904258
22.973350	0.1	5.978763
22.975017	0.1	6.055892
22.976683	0.1	6.138385
22.978350	0.1	6.226898
22.980017	0.1	6.319940
22.981683	0.1	6.415725
22.983350	0.1	6.514848
22.985017	0.1	6.619215
22.986683	0.1	6.730140
22.988350	0.1	6.846667
22.990017	0.1	6.966949
22.991683	0.1	7.089913
22.993350	0.1	7.215560
22.995017	0.1	7.345379
22.996683	0.1	7.481993
22.998350	0.1	7.626713
23.000017	0.1	7.777811
23.001683	0.1	7.932485
23.003350	0.1	8.089483
23.005017	0.1	8.250118
23.006683	0.1	8.416296
23.008350	0.1	8.588553
23.010017	0.1	8.765579
23.011683	0.1	8.946240
23.013350	0.1	9.129882
23.015017	0.1	9.316266
23.016683	0.1	9.505034
23.018350	0.1	9.695829
23.020017	0.1	9.888590
23.021683	0.1	10.082067
23.023350	0.1	10.272682
23.025017	0.1	10.455549
23.026683	0.1	10.627688
23.028350	0.1	10.790706
23.030017	0.1	10.949195
23.031683	0.1	11.106134
23.033350	0.1	11.259914
23.035017	0.1	11.406303
23.036683	0.1	11.542261
23.038350	0.1	11.666954
23.040017	0.1	11.780859
23.041683	0.1	11.883200
23.043350	0.1	11.972309
23.045017	0.1	12.046397
23.046683	0.1	12.105168
23.048350	0.1	12.149394
23.050017	0.1	12.179554
23.051683	0.1	12.195290
23.053350	0.1	12.195528
23.055017	0.1	12.178660
23.056683	0.1	12.143613
23.058350	0.1	12.090863
23.060017	0.1	12.022258
23.061683	0.1	11.938930
23.063350	0.1	11.839808
23.065017	0.1	11.722744
23.066683	0.1	11.587620
23.068350	0.1	11.436702
23.070017	0.1	11.272670
23.071683	0.1	11.097730
23.073350	0.1	10.913909
23.075017	0.1	10.722876
23.076683	0.1	10.524989
23.078350	0.1	10.320604
23.080017	0.1	10.111154
23.081683	0.1	9.897590
23.083350	0.1	9.679437
23.085017	0.1	9.455503
23.086683	0.1	9.226382
23.088350	0.1	8.995534
23.090017	0.1	8.767427
23.091683	0.1	8.544446
23.093350	0.1	8.325100
23.095017	0.1	8.106232
23.096683	0.1	7.886708
23.098350	0.1	7.669032
23.100017	0.1	7.456422
23.101683	0.1	7.250727
23.103350	0.1	7.052780
23.105017	0.1	6.862879
23.106683	0.1	6.680429
23.108350	0.1	6.503761
23.110017	0.1	6.332517
23.111683	0.1	6.169141
23.113350	0.1	6.016851
23.115017	0.1	5.874932
23.116683	0.1	5.738914
23.118350	0.1	5.605996
23.120017	0.1	5.477131
23.121683	0.1	5.355239
23.123350	0.1	5.242467
23.125017	0.1	5.139172
23.126683	0.1	5.043924
23.128350	0.1	4.954577
23.130017	0.1	4.870057
23.131683	0.1	4.790247
23.133350	0.1	4.714966
23.135017	0.1	4.644692
23.136683	0.1	4.581213
23.138350	0.1	4.524410
23.140017	0.1	4.471898
23.141683	0.1	4.421711
23.143350	0.1	4.373849
23.145017	0.1	4.329443
23.146683	0.1	4.290223
23.148350	0.1	4.256487
23.150017	0.1	4.226566
23.151683	0.1	4.198075
23.153350	0.1	4.168630
23.155017	0.1	4.137397
23.156683	0.1	4.106283
23.158350	0.1	4.078210
23.160017	0.1	4.053653
23.161683	0.1	4.031241
23.163350	0.1	4.010201
23.165017	0.1	3.990829
23.166683	0.1	3.974319
23.168350	0.1	3.961265
23.170017	0.1	3.951133
23.171683	0.1	3.941536
23.173350	0.1	3.930509
23.175017	0.1	3.917814
23.176683	0.1	3.904879
23.178350	0.1	3.893376
23.180017	0.1	3.884793
23.181683	0.1	3.879905
23.183350	0.1	3.876806
23.185017	0.1	3.871799
23.186683	0.1	3.862202
23.188350	0.1	3.848613
23.190017	0.1	3.834009
23.191683	0.1	3.821790
23.193350	0.1	3.813982
23.195017	0.1	3.811300
23.196683	0.1	3.813386
23.198350	0.1	3.818512
23.200017	0.1	3.823400
23.201683	0.1	3.824234
23.203350	0.1	3.819168
23.205017	0.1	3.809333
23.206683	0.1	3.798127
23.208350	0.1	3.788233
23.210017	0.1	3.781200
23.211683	0.1	3.778219
23.213350	0.1	3.780365
23.215017	0.1	3.786266
23.216683	0.1	3.792107
23.218350	0.1	3.794015
23.220017	0.1	3.790617
23.221683	0.1	3.783941
23.223350	0.1	3.777445
23.225017	0.1	3.773570
23.226683	0.1	3.772140
23.228350	0.1	3.772080
23.230017	0.1	3.772676
23.231683	0.1	3.774107
23.233350	0.1	3.777266
23.235017	0.1	3.781796
23.236683	0.1	3.785789
23.238350	0.1	3.787458
23.240017	0.1	3.786624
23.241683	0.1	3.784001
23.243350	0.1	3.780246
23.245017	0.1	3.776729
23.246683	0.1	3.775299
23.248350	0.1	3.777802
23.250017	0.1	3.784895
23.251683	0.1	3.795445
23.253350	0.1	3.806949
23.255017	0.1	3.816605
23.256683	0.1	3.822983
23.258350	0.1	3.826499
23.260017	0.1	3.828585
23.261683	0.1	3.829956
23.263350	0.1	3.830254
23.265017	0.1	3.828764
23.266683	0.1	3.826022
23.268350	0.1	3.824353
23.270017	0.1	3.825426
23.271683	0.1	3.829479
23.273350	0.1	3.835440
23.275017	0.1	3.841460
23.276683	0.1	3.845752
23.278350	0.1	3.847778
23.280017	0.1	3.847838
23.281683	0.1	3.845990
23.283350	0.1	3.842533
23.285017	0.1	3.839195
23.286683	0.1	3.837943
23.288350	0.1	3.839076
23.290017	0.1	3.841520
23.291683	0.1	3.842950
23.293350	0.1	3.841520
23.295017	0.1	3.837288
23.296683	0.1	3.832400
23.298350	0.1	3.828943
23.300017	0.1	3.827572
23.301683	0.1	3.827572
23.303350	0.1	3.826976
23.305017	0.1	3.823519
23.306683	0.1	3.816903
23.308350	0.1	3.808975
23.310017	0.1	3.801584
23.311683	0.1	3.795624
23.313350	0.1	3.791034
23.315017	0.1	3.786683
23.316683	0.1	3.780782
23.318350	0.1	3.773153
23.320017	0.1	3.765166
23.321683	0.1	3.757537
23.323350	0.1	3.750682
23.325017	0.1	3.745020
23.326683	0.1	3.740549
23.328350	0.1	3.736079
23.330017	0.1	3.730655
23.331683	0.1	3.725171
23.333350	0.1	3.721714
23.335017	0.1	3.721953
23.336683	0.1	3.726006
23.338350	0.1	3.732026
23.340017	0.1	3.737629
23.341683	0.1	3.740788
23.343350	0.1	3.741086
23.345017	0.1	3.739655
23.346683	0.1	3.738284
23.348350	0.1	3.737390
23.350017	0.1	3.735244
23.351683	0.1	3.730297
23.353350	0.1	3.724635
23.355017	0.1	3.721774
23.356683	0.1	3.722966
23.358350	0.1	3.726483
23.360017	0.1	3.730059
23.361683	0.1	3.732503
23.363350	0.1	3.733993
23.365017	0.1	3.736079
23.366683	0.1	3.741086
23.368350	0.1	3.750205
23.370017	0.1	3.762007
23.371683	0.1	3.774047
23.373350	0.1	3.784836
23.375017	0.1	3.794015
23.376683	0.1	3.801584
23.378350	0.1	3.808022
23.380017	0.1	3.814638
23.381683	0.1	3.823519
23.383350	0.1	3.835917
23.385017	0.1	3.850281
23.386683	0.1	3.862262
23.388350	0.1	3.869057
23.390017	0.1	3.872097
23.391683	0.1	3.874302
23.393350	0.1	3.876746
23.395017	0.1	3.879249
23.396683	0.1	3.883243
23.398350	0.1	3.890276
23.400017	0.1	3.899813
23.401683	0.1	3.908575
23.403350	0.1	3.913880
23.405017	0.1	3.916323
23.406683	0.1	3.918886
23.408350	0.1	3.923893
23.410017	0.1	3.931344
23.411683	0.1	3.939808
23.413350	0.1	3.947616
23.415017	0.1	3.953457
23.416683	0.1	3.956795
23.418350	0.1	3.958345
23.420017	0.1	3.958881
23.421683	0.1	3.959000
23.423350	0.1	3.958881
23.425017	0.1	3.958225
23.426683	0.1	3.955782
23.428350	0.1	3.950656
23.430017	0.1	3.943265
23.431683	0.1	3.935278
23.433350	0.1	3.928483
23.435017	0.1	3.923178
23.436683	0.1	3.918469
23.438350	0.1	3.912926
23.440017	0.1	3.905356
23.441683	0.1	3.895343
23.443350	0.1	3.883422
23.445017	0.1	3.870666
23.446683	0.1	3.858209
23.448350	0.1	3.846348
23.450017	0.1	3.834963
23.451683	0.1	3.825367
23.453350	0.1	3.819764
23.455017	0.1	3.818810
23.456683	0.1	3.820479
23.458350	0.1	3.821731
23.460017	0.1	3.820360
23.461683	0.1	3.816188
23.463350	0.1	3.811002
23.465017	0.1	3.807187
23.466683	0.1	3.805876
23.468350	0.1	3.806591
23.470017	0.1	3.808379
23.471683	0.1	3.811002
23.473350	0.1	3.814519
23.475017	0.1	3.818870
23.476683	0.1	3.824949
23.478350	0.1	3.834546
23.480017	0.1	3.848136
23.481683	0.1	3.864110
23.483350	0.1	3.881097
23.485017	0.1	3.898919
23.486683	0.1	3.916860
23.488350	0.1	3.933966
23.490017	0.1	3.950358
23.491683	0.1	3.967703
23.493350	0.1	3.988445
23.495017	0.1	4.014552
23.496683	0.1	4.046202
23.498350	0.1	4.081726
23.500017	0.1	4.119337
23.501683	0.1	4.158616
23.503350	0.1	4.200280
23.505017	0.1	4.244268
23.506683	0.1	4.289866
23.508350	0.1	4.336477
23.510017	0.1	4.384160
23.511683	0.1	4.433632
23.513350	0.1	4.485667
23.515017	0.1	4.541338
23.516683	0.1	4.601717
23.518350	0.1	4.668117
23.520017	0.1	4.742086
23.521683	0.1	4.823923
23.523350	0.1	4.912556
23.525017	0.1	5.006075
23.526683	0.1	5.102873
23.528350	0.1	5.202771
23.530017	0.1	5.306363
23.531683	0.1	5.413592
23.533350	0.1	5.523324
23.535017	0.1	5.635739
23.536683	0.1	5.753100
23.538350	0.1	5.878866
23.540017	0.1	6.016076
23.541683	0.1	6.165982
23.543350	0.1	6.328524
23.545017	0.1	6.502808
23.546683	0.1	6.686628
23.548350	0.1	6.877304
23.550017	0.1	7.073880
23.551683	0.1	7.277906
23.553350	0.1	7.492781
23.555017	0.1	7.720709
23.556683	0.1	7.962287
23.558350	0.1	8.217812
23.560017	0.1	8.488179
23.561683	0.1	8.774341
23.563350	0.1	9.076000
23.565017	0.1	9.392977
23.566683	0.1	9.726346
23.568350	0.1	10.077358
23.570017	0.1	10.446132
23.571683	0.1	10.832430
23.573350	0.1	11.236132
23.575017	0.1	11.657239
23.576683	0.1	12.097300
23.578350	0.1	12.558282
23.580017	0.1	13.041497
23.581683	0.1	13.546885
23.583350	0.1	14.074565
23.585017	0.1	14.625312
23.586683	0.1	15.200616
23.588350	0.1	15.801610
23.590017	0.1	16.429604
23.591683	0.1	17.085732
23.593350	0.1	17.770470
23.595017	0.1	18.483103
23.596683	0.1	19.223632
23.598350	0.1	19.993068
23.600017	0.1	20.792307
23.601683	0.1	21.620275
23.603350	0.1	22.474588
23.605017	0.1	23.354830
23.606683	0.1	24.263562
23.608350	0.1	25.203945
23.610017	0.1	26.178898
23.611683	0.1	27.191104
23.613350	0.1	28.241696
23.615017	0.1	29.331030
23.616683	0.1	30.459108
23.618350	0.1	31.625750
23.620017	0.1	32.829525
23.621683	0.1	34.069123
23.623350	0.1	35.345020
23.625017	0.1	36.659660
23.626683	0.1	38.015904
23.628350	0.1	39.416912
23.630017	0.1	40.866675
23.631683	0.1	42.368713
23.633350	0.1	43.923679
23.635017	0.1	45.529189
23.636683	0.1	47.184113
23.638350	0.1	48.891130
23.640017	0.1	50.655368
23.641683	0.1	52.482131
23.643350	0.1	54.376248
23.645017	0.1	56.341890
23.646683	0.1	58.382336
23.648350	0.1	60.500983
23.650017	0.1	62.701587
23.651683	0.1	64.988081
23.653350	0.1	67.364518
23.655017	0.1	69.834833
23.656683	0.1	72.402601
23.658350	0.1	75.070326
23.660017	0.1	77.838962
23.661683	0.1	80.709641
23.663350	0.1	83.685224
23.665017	0.1	86.769824
23.666683	0.1	89.967852
23.668350	0.1	93.281871
23.670017	0.1	96.711701
23.671683	0.1	100.255436
23.673350	0.1	103.910333
23.675017	0.1	107.672757
23.676683	0.1	111.538238
23.678350	0.1	115.500934
23.680017	0.1	119.552143
23.681683	0.1	123.679645
23.683350	0.1	127.869792
23.685017	0.1	132.109233
23.686683	0.1	136.383899
23.688350	0.1	140.679606
23.690017	0.1	144.982943
23.691683	0.1	149.280021
23.693350	0.1	153.551707
23.695017	0.1	157.773743
23.696683	0.1	161.921153
23.698350	0.1	165.970693
23.700017	0.1	169.899474
23.701683	0.1	173.685978
23.703350	0.1	177.310060
23.705017	0.1	180.750738
23.706683	0.1	183.984946
23.708350	0.1	186.988842
23.710017	0.1	189.741444
23.711683	0.1	192.225289
23.713350	0.1	194.426369
23.715017	0.1	196.331274
23.716683	0.1	197.926414
23.718350	0.1	199.198794
23.720017	0.1	200.137806
23.721683	0.1	200.736058
23.723350	0.1	200.989854
23.725017	0.1	200.898838
23.726683	0.1	200.464737
23.728350	0.1	199.688625
23.730017	0.1	198.569965
23.731683	0.1	197.109949
23.733350	0.1	195.315313
23.735017	0.1	193.198216
23.736683	0.1	190.774691
23.738350	0.1	188.062262
23.740017	0.1	185.078155
23.741683	0.1	181.839298
23.743350	0.1	178.362261
23.745017	0.1	174.664567
23.746683	0.1	170.766245
23.748350	0.1	166.688691
23.750017	0.1	162.452886
23.751683	0.1	158.078322
23.753350	0.1	153.584489
23.755017	0.1	148.990700
23.756683	0.1	144.315311
23.758350	0.1	139.576980
23.760017	0.1	134.796091
23.761683	0.1	129.993625
23.763350	0.1	125.189431
23.765017	0.1	120.400734
23.766683	0.1	115.641601
23.768350	0.1	110.923953
23.770017	0.1	106.259591
23.771683	0.1	101.660675
23.773350	0.1	97.140795
23.775017	0.1	92.714077
23.776683	0.1	88.392203
23.778350	0.1	84.182685
23.780017	0.1	80.089514
23.781683	0.1	76.114361
23.783350	0.1	72.259550
23.785017	0.1	68.530564
23.786683	0.1	64.935330
23.788350	0.1	61.479215
23.790017	0.1	58.162812
23.791683	0.1	54.983202
23.793350	0.1	51.937464
23.795017	0.1	49.023929
23.796683	0.1	46.241882
23.798350	0.1	43.591800
23.800017	0.1	41.075411
23.801683	0.1	38.692954
23.803350	0.1	36.440255
23.805017	0.1	34.309866
23.806683	0.1	32.295765
23.808350	0.1	30.395271
23.810017	0.1	28.606834
23.811683	0.1	26.927354
23.813350	0.1	25.351347
23.815017	0.1	23.872735
23.816683	0.1	22.486211
23.818350	0.1	21.186889
23.820017	0.1	19.971074
23.821683	0.1	18.836023
23.823350	0.1	17.778815
23.825017	0.1	16.795398
23.826683	0.1	15.880705
23.828350	0.1	15.029610
23.830017	0.1	14.238656
23.831683	0.1	13.506056
23.833350	0.1	12.829662
23.835017	0.1	12.206615
23.836683	0.1	11.632860
23.838350	0.1	11.103213
23.840017	0.1	10.612190
23.841683	0.1	10.155440
23.843350	0.1	9.730757
23.845017	0.1	9.337903
23.846683	0.1	8.977175
23.848350	0.1	8.647323
23.850017	0.1	8.346022
23.851683	0.1	8.070589
23.853350	0.1	7.818103
23.855017	0.1	7.585109
23.856683	0.1	7.368327
23.858350	0.1	7.166207
23.860017	0.1	6.979049
23.861683	0.1	6.807864
23.863350	0.1	6.652654
23.865017	0.1	6.511808
23.866683	0.1	6.383121
23.868350	0.1	6.264449
23.870017	0.1	6.154120
23.871683	0.1	6.050647
23.873350	0.1	5.953253
23.875017	0.1	5.861402
23.876683	0.1	5.775094
23.878350	0.1	5.694747
23.880017	0.1	5.620301
23.881683	0.1	5.550862
23.883350	0.1	5.486727
23.885017	0.1	5.429209
23.886683	0.1	5.378127
23.888350	0.1	5.330801
23.890017	0.1	5.284787
23.891683	0.1	5.239010
23.893350	0.1	5.193889
23.895017	0.1	5.151034
23.896683	0.1	5.111933
23.898350	0.1	5.075395
23.900017	0.1	5.037904
23.901683	0.1	4.997135
23.903350	0.1	4.954100
23.905017	0.1	4.911006
23.906683	0.1	4.870177
23.908350	0.1	4.833281
23.910017	0.1	4.799664
23.911683	0.1	4.767835
23.913350	0.1	4.736066
23.915017	0.1	4.703045
23.916683	0.1	4.668355
23.918350	0.1	4.633785
23.920017	0.1	4.602373
23.921683	0.1	4.575789
23.923350	0.1	4.553080
23.925017	0.1	4.530311
23.926683	0.1	4.502654
23.928350	0.1	4.467786
23.930017	0.1	4.427314
23.931683	0.1	4.385054
23.933350	0.1	4.344762
23.935017	0.1	4.307866
23.936683	0.1	4.274547
23.938350	0.1	4.244983
23.940017	0.1	4.219473
23.941683	0.1	4.197419
23.943350	0.1	4.177630
23.945017	0.1	4.157663
23.946683	0.1	4.134238
23.948350	0.1	4.105449
23.950017	0.1	4.073262
23.951683	0.1	4.042745
23.953350	0.1	4.017294
23.955017	0.1	3.996611
23.956683	0.1	3.976941
23.958350	0.1	3.954470
23.960017	0.1	3.928483
23.961683	0.1	3.901780
23.963350	0.1	3.879249
23.965017	0.1	3.864169
23.966683	0.1	3.855050
23.968350	0.1	3.846705
23.970017	0.1	3.834784
23.971683	0.1	3.818095
23.973350	0.1	3.798247
23.975017	0.1	3.777683
23.976683	0.1	3.758729
23.978350	0.1	3.742516
23.980017	0.1	3.728628
23.981683	0.1	3.716171
23.983350	0.1	3.704488
23.985017	0.1	3.692389
23.986683	0.1	3.679097
23.988350	0.1	3.665269
23.990017	0.1	3.652632
23.991683	0.1	3.641784
23.993350	0.1	3.632546
23.995017	0.1	3.624618
23.996683	0.1	3.616631
23.998350	0.1	3.607095
24.000017	0.1	3.596604
24.001683	0.1	3.586352
24.003350	0.1	3.576756
24.005017	0.1	3.567934
24.006683	0.1	3.560066
24.008350	0.1	3.552437
24.010017	0.1	3.543794
24.011683	0.1	3.533006
24.013350	0.1	3.520847
24.015017	0.1	3.509581
24.016683	0.1	3.501713
24.018350	0.1	3.497899
24.020017	0.1	3.496766
24.021683	0.1	3.496230
24.023350	0.1	3.495157
24.025017	0.1	3.493309
24.026683	0.1	3.491104
24.028350	0.1	3.488004
24.030017	0.1	3.482640
24.031683	0.1	3.474832
24.033350	0.1	3.466010
24.035017	0.1	3.457964
24.036683	0.1	3.451348
24.038350	0.1	3.446341
24.040017	0.1	3.443778
24.041683	0.1	3.444195
24.043350	0.1	3.446758
24.045017	0.1	3.449321
24.046683	0.1	3.450036
24.048350	0.1	3.448546
24.050017	0.1	3.446460
24.051683	0.1	3.445208
24.053350	0.1	3.445566
24.055017	0.1	3.447771
24.056683	0.1	3.451169
24.058350	0.1	3.453970
24.060017	0.1	3.455520
24.061683	0.1	3.456831
24.063350	0.1	3.458560
24.065017	0.1	3.459752
24.066683	0.1	3.458917
24.068350	0.1	3.455878
24.070017	0.1	3.451944
24.071683	0.1	3.449261
24.073350	0.1	3.449202
24.075017	0.1	3.451646
24.076683	0.1	3.456176
24.078350	0.1	3.462732
24.080017	0.1	3.471136
24.081683	0.1	3.480554
24.083350	0.1	3.489852
24.085017	0.1	3.497839
24.086683	0.1	3.503561
24.088350	0.1	3.506899
24.090017	0.1	3.508389
24.091683	0.1	3.508330
24.093350	0.1	3.508032
24.095017	0.1	3.509581
24.096683	0.1	3.513634
24.098350	0.1	3.519118
24.100017	0.1	3.524244
24.101683	0.1	3.528357
24.103350	0.1	3.532291
24.105017	0.1	3.536999
24.106683	0.1	3.543675
24.108350	0.1	3.553093
24.110017	0.1	3.563941
24.111683	0.1	3.572643
24.113350	0.1	3.577113
24.115017	0.1	3.578186
24.116683	0.1	3.578663
24.118350	0.1	3.580630
24.120017	0.1	3.584922
24.121683	0.1	3.591120
24.123350	0.1	3.597081
24.125017	0.1	3.600538
24.126683	0.1	3.601015
24.128350	0.1	3.601015
24.130017	0.1	3.603339
24.131683	0.1	3.609121
24.133350	0.1	3.617406
24.135017	0.1	3.626347
24.136683	0.1	3.633619
24.138350	0.1	3.637493
24.140017	0.1	3.637970
24.141683	0.1	3.636539
24.143350	0.1	3.635109
24.145017	0.1	3.634930
24.146683	0.1	3.636956
24.148350	0.1	3.641665
24.150017	0.1	3.648699
24.151683	0.1	3.657162
24.153350	0.1	3.665984
24.155017	0.1	3.674448
24.156683	0.1	3.682673
24.158350	0.1	3.690958
24.160017	0.1	3.699243
24.161683	0.1	3.707826
24.163350	0.1	3.717542
24.165017	0.1	3.728032
24.166683	0.1	3.738106
24.168350	0.1	3.747523
24.170017	0.1	3.757596
24.171683	0.1	3.769636
24.173350	0.1	3.784061
24.175017	0.1	3.800035
24.176683	0.1	3.815770
24.178350	0.1	3.829241
24.180017	0.1	3.839910
24.181683	0.1	3.849268
24.183350	0.1	3.859997
24.185017	0.1	3.874660
24.186683	0.1	3.893674
24.188350	0.1	3.915429
24.190017	0.1	3.938318
24.191683	0.1	3.962100
24.193350	0.1	3.987134
24.195017	0.1	4.013539
24.196683	0.1	4.040480
24.198350	0.1	4.067004
24.200017	0.1	4.092872
24.201683	0.1	4.118264
24.203350	0.1	4.143775
24.205017	0.1	4.169405
24.206683	0.1	4.194796
24.208350	0.1	4.219413
24.210017	0.1	4.243136
24.211683	0.1	4.266322
24.213350	0.1	4.289449
24.215017	0.1	4.312814
24.216683	0.1	4.336417
24.218350	0.1	4.360020
24.220017	0.1	4.382670
24.221683	0.1	4.403413
24.223350	0.1	4.422426
24.225017	0.1	4.440487
24.226683	0.1	4.458487
24.228350	0.1	4.476965
24.230017	0.1	4.495383
24.231683	0.1	4.512728
24.233350	0.1	4.527271
24.235017	0.1	4.537642
24.236683	0.1	4.543662
24.238350	0.1	4.545272
24.240017	0.1	4.542291
24.241683	0.1	4.535139
24.243350	0.1	4.524946
24.245017	0.1	4.513204
24.246683	0.1	4.500807
24.248350	0.1	4.487992
24.250017	0.1	4.474342
24.251683	0.1	4.458547
24.253350	0.1	4.439056
24.255017	0.1	4.416228
24.256683	0.1	4.391730
24.258350	0.1	4.365921
24.260017	0.1	4.337132
24.261683	0.1	4.304707
24.263350	0.1	4.270196
24.265017	0.1	4.235685
24.266683	0.1	4.201889
24.268350	0.1	4.167617
24.270017	0.1	4.130900
24.271683	0.1	4.090727
24.273350	0.1	4.047573
24.275017	0.1	4.003287
24.276683	0.1	3.960848
24.278350	0.1	3.923297
24.280017	0.1	3.891111
24.281683	0.1	3.860772
24.283350	0.1	3.827274
24.285017	0.1	3.788173
24.286683	0.1	3.744424
24.288350	0.1	3.698468
24.290017	0.1	3.653705
24.291683	0.1	3.613234
24.293350	0.1	3.577590
24.295017	0.1	3.545046
24.296683	0.1	3.514230
24.298350	0.1	3.485263
24.300017	0.1	3.458142
24.301683	0.1	3.431618
24.303350	0.1	3.403962
24.305017	0.1	3.373563
24.306683	0.1	3.340185
24.308350	0.1	3.305078
24.310017	0.1	3.270686
24.311683	0.1	3.240049
24.313350	0.1	3.214538
24.315017	0.1	3.193498
24.316683	0.1	3.175438
24.318350	0.1	3.159046
24.320017	0.1	3.143192
24.321683	0.1	3.127992
24.323350	0.1	3.114701
24.325017	0.1	3.103733
24.326683	0.1	3.094018
24.328350	0.1	3.084362
24.330017	0.1	3.074229
24.331683	0.1	3.063321
24.333350	0.1	3.051996
24.335017	0.1	3.041208
24.336683	0.1	3.031969
24.338350	0.1	3.024399
24.340017	0.1	3.017426
24.341683	0.1	3.009260
24.343350	0.1	2.998948
24.345017	0.1	2.987862
24.346683	0.1	2.978444
24.348350	0.1	2.972484
24.350017	0.1	2.970040
24.351683	0.1	2.970457
24.353350	0.1	2.971947
24.355017	0.1	2.971947
24.356683	0.1	2.969206
24.358350	0.1	2.965152
24.360017	0.1	2.961874
24.361683	0.1	2.959490
24.363350	0.1	2.956987
24.365017	0.1	2.953708
24.366683	0.1	2.950311
24.368350	0.1	2.947688
24.370017	0.1	2.946556
24.371683	0.1	2.947033
24.373350	0.1	2.948165
24.375017	0.1	2.948702
24.376683	0.1	2.948761
24.378350	0.1	2.949298
24.380017	0.1	2.950549
24.381683	0.1	2.951861
24.383350	0.1	2.952695
24.385017	0.1	2.953470
24.386683	0.1	2.954304
24.388350	0.1	2.954364
24.390017	0.1	2.952814
24.391683	0.1	2.949417
24.393350	0.1	2.944827
24.395017	0.1	2.940536
24.396683	0.1	2.938152
24.398350	0.1	2.938748
24.400017	0.1	2.942085
24.401683	0.1	2.947629
24.403350	0.1	2.954841
24.405017	0.1	2.963066
24.406683	0.1	2.970874
24.408350	0.1	2.976656
24.410017	0.1	2.980292
24.411683	0.1	2.982557
24.413350	0.1	2.983988
24.415017	0.1	2.985716
24.416683	0.1	2.988935
24.418350	0.1	2.993405
24.420017	0.1	2.997697
24.421683	0.1	3.000975
24.423350	0.1	3.003597
24.425017	0.1	3.005684
24.426683	0.1	3.006876
24.428350	0.1	3.006101
24.430017	0.1	3.003419
24.431683	0.1	3.001452
24.433350	0.1	3.002763
24.435017	0.1	3.007472
24.436683	0.1	3.013194
24.438350	0.1	3.017426
24.440017	0.1	3.019214
24.441683	0.1	3.019035
24.443350	0.1	3.018737
24.445017	0.1	3.019691
24.446683	0.1	3.021658
24.448350	0.1	3.023088
24.450017	0.1	3.023148
24.451683	0.1	3.022790
24.453350	0.1	3.023744
24.455017	0.1	3.026307
24.456683	0.1	3.029525
24.458350	0.1	3.033102
24.460017	0.1	3.036678
24.461683	0.1	3.039837
24.463350	0.1	3.042281
24.465017	0.1	3.043652
24.466683	0.1	3.044427
24.468350	0.1	3.045500
24.470017	0.1	3.047288
24.471683	0.1	3.049731
24.473350	0.1	3.052116
24.475017	0.1	3.053963
24.476683	0.1	3.056109
24.478350	0.1	3.059566
24.480017	0.1	3.063739
24.481683	0.1	3.067017
24.483350	0.1	3.069937
24.485017	0.1	3.074229
24.486683	0.1	3.080309
24.488350	0.1	3.086150
24.490017	0.1	3.089309
24.491683	0.1	3.088296
24.493350	0.1	3.083289
24.495017	0.1	3.076196
24.496683	0.1	3.069461
24.498350	0.1	3.065288
24.500017	0.1	3.065050
24.501683	0.1	3.068805
24.503350	0.1	3.074527
24.505017	0.1	3.079057
24.506683	0.1	3.080070
24.508350	0.1	3.077686
24.510017	0.1	3.073931
24.511683	0.1	3.071368
24.513350	0.1	3.071845
24.515017	0.1	3.074765
24.516683	0.1	3.077805
24.518350	0.1	3.079951
24.520017	0.1	3.081799
24.521683	0.1	3.083646
24.523350	0.1	3.084719
24.525017	0.1	3.083408
24.526683	0.1	3.078520
24.528350	0.1	3.070831
24.530017	0.1	3.062606
24.531683	0.1	3.055155
24.533350	0.1	3.048599
24.535017	0.1	3.043413
24.536683	0.1	3.041208
24.538350	0.1	3.042698
24.540017	0.1	3.045619
24.541683	0.1	3.046811
24.543350	0.1	3.044605
24.545017	0.1	3.039837
24.546683	0.1	3.034651
24.548350	0.1	3.030837
24.550017	0.1	3.029466
24.551683	0.1	3.030598
24.553350	0.1	3.033579
24.555017	0.1	3.037095
24.556683	0.1	3.039241
24.558350	0.1	3.038168
24.560017	0.1	3.033042
24.561683	0.1	3.025353
24.563350	0.1	3.018141
24.565017	0.1	3.013790
24.566683	0.1	3.012002
24.568350	0.1	3.011108
24.570017	0.1	3.010035
24.571683	0.1	3.008545
24.573350	0.1	3.006399
24.575017	0.1	3.003359
24.576683	0.1	3.000319
24.578350	0.1	2.998889
24.580017	0.1	2.999962
24.581683	0.1	3.002882
24.583350	0.1	3.005326
24.585017	0.1	3.005505
24.586683	0.1	3.003061
24.588350	0.1	2.999783
24.590017	0.1	2.998531
24.591683	0.1	3.001154
24.593350	0.1	3.007233
24.595017	0.1	3.014684
24.596683	0.1	3.020823
24.598350	0.1	3.023982
24.600017	0.1	3.023446
24.601683	0.1	3.019870
24.603350	0.1	3.015101
24.605017	0.1	3.011465
24.606683	0.1	3.010452
24.608350	0.1	3.012359
24.610017	0.1	3.016472
24.611683	0.1	3.021419
24.613350	0.1	3.025055
24.615017	0.1	3.026068
24.616683	0.1	3.025234
24.618350	0.1	3.025294
24.620017	0.1	3.028929
24.621683	0.1	3.036797
24.623350	0.1	3.047407
24.625017	0.1	3.057540
24.626683	0.1	3.064513
24.628350	0.1	3.066957
24.630017	0.1	3.065467
24.631683	0.1	3.061772
24.633350	0.1	3.058672
24.635017	0.1	3.059328
24.636683	0.1	3.065169
24.638350	0.1	3.074646
24.640017	0.1	3.084183
24.641683	0.1	3.091395
24.643350	0.1	3.096640
24.645017	0.1	3.101111
24.646683	0.1	3.104687
24.648350	0.1	3.107190
24.650017	0.1	3.109515
24.651683	0.1	3.113449
24.653350	0.1	3.120303
24.655017	0.1	3.129780
24.656683	0.1	3.139794
24.658350	0.1	3.148973
24.660017	0.1	3.157199
24.661683	0.1	3.164292
24.663350	0.1	3.169537
24.665017	0.1	3.172577
24.666683	0.1	3.174246
24.668350	0.1	3.175736
24.670017	0.1	3.178060
24.671683	0.1	3.181935
24.673350	0.1	3.187239
24.675017	0.1	3.193855
24.676683	0.1	3.200650
24.678350	0.1	3.205657
24.680017	0.1	3.207863
24.681683	0.1	3.208280
24.683350	0.1	3.209174
24.685017	0.1	3.211796
24.686683	0.1	3.216088
24.688350	0.1	3.220916
24.690017	0.1	3.224373
24.691683	0.1	3.225446
24.693350	0.1	3.225029
24.695017	0.1	3.225029
24.696683	0.1	3.226340
24.698350	0.1	3.227651
24.700017	0.1	3.227413
24.701683	0.1	3.225804
24.703350	0.1	3.224313
24.705017	0.1	3.223300
24.706683	0.1	3.221691
24.708350	0.1	3.218532
24.710017	0.1	3.214717
24.711683	0.1	3.211975
24.713350	0.1	3.209949
24.715017	0.1	3.206134
24.716683	0.1	3.199220
24.718350	0.1	3.190518
24.720017	0.1	3.182233
24.721683	0.1	3.175795
24.723350	0.1	3.171742
24.725017	0.1	3.169477
24.726683	0.1	3.167093
24.728350	0.1	3.162205
24.730017	0.1	3.154516
24.731683	0.1	3.145158
24.733350	0.1	3.135503
24.735017	0.1	3.126741
24.736683	0.1	3.119469
24.738350	0.1	3.113628
24.740017	0.1	3.108442
24.741683	0.1	3.102958
24.743350	0.1	3.096760
24.745017	0.1	3.090084
24.746683	0.1	3.083527
24.748350	0.1	3.077269
24.750017	0.1	3.070712
24.751683	0.1	3.062964
24.753350	0.1	3.054321
24.755017	0.1	3.046036
24.756683	0.1	3.039420
24.758350	0.1	3.034651
24.760017	0.1	3.030837
24.761683	0.1	3.026903
24.763350	0.1	3.022254
24.765017	0.1	3.016591
24.766683	0.1	3.009975
24.768350	0.1	3.003597
24.770017	0.1	2.999604
24.771683	0.1	2.997577
24.773350	0.1	2.994776
24.775017	0.1	2.989233
24.776683	0.1	2.981901
24.778350	0.1	2.975106
24.780017	0.1	2.970278
24.781683	0.1	2.967656
24.783350	0.1	2.966523
24.785017	0.1	2.966106
24.786683	0.1	2.965212
24.788350	0.1	2.963066
24.790017	0.1	2.959907
24.791683	0.1	2.957106
24.793350	0.1	2.955079
24.795017	0.1	2.952993
24.796683	0.1	2.950907
24.798350	0.1	2.950013
24.800017	0.1	2.950967
24.801683	0.1	2.952874
24.803350	0.1	2.954543
24.805017	0.1	2.956152
24.806683	0.1	2.958656
24.808350	0.1	2.962053
24.810017	0.1	2.964318
24.811683	0.1	2.963603
24.813350	0.1	2.959550
24.815017	0.1	2.954126
24.816683	0.1	2.950192
24.818350	0.1	2.949238
24.820017	0.1	2.950669
24.821683	0.1	2.953530
24.823350	0.1	2.957702
24.825017	0.1	2.962828
24.826683	0.1	2.967358
24.828350	0.1	2.969623
24.830017	0.1	2.968669
24.831683	0.1	2.964735
24.833350	0.1	2.959967
24.835017	0.1	2.957583
24.836683	0.1	2.959669
24.838350	0.1	2.966523
24.840017	0.1	2.976716
24.841683	0.1	2.986670
24.843350	0.1	2.993345
24.845017	0.1	2.996385
24.846683	0.1	2.998650
24.848350	0.1	3.003121
24.850017	0.1	3.010154
24.851683	0.1	3.017605
24.853350	0.1	3.024101
24.855017	0.1	3.030062
24.856683	0.1	3.037036
24.858350	0.1	3.046155
24.860017	0.1	3.058016
24.861683	0.1	3.072560
24.863350	0.1	3.088713
24.865017	0.1	3.104329
24.866683	0.1	3.117800
24.868350	0.1	3.128767
24.870017	0.1	3.138602
24.871683	0.1	3.149569
24.873350	0.1	3.164172
24.875017	0.1	3.183723
24.876683	0.1	3.206611
24.878350	0.1	3.230334
24.880017	0.1	3.253639
24.881683	0.1	3.276408
24.883350	0.1	3.298342
24.885017	0.1	3.320098
24.886683	0.1	3.343284
24.888350	0.1	3.369212
24.890017	0.1	3.397763
24.891683	0.1	3.427923
24.893350	0.1	3.458023
24.895017	0.1	3.487170
24.896683	0.1	3.516197
24.898350	0.1	3.547132
24.900017	0.1	3.580690
24.901683	0.1	3.615916
24.903350	0.1	3.651262
24.905017	0.1	3.686011
24.906683	0.1	3.720224
24.908350	0.1	3.753901
24.910017	0.1	3.787279
24.911683	0.1	3.820300
24.913350	0.1	3.852308
24.915017	0.1	3.882826
24.916683	0.1	3.912568
24.918350	0.1	3.942847
24.920017	0.1	3.974736
24.921683	0.1	4.008293
24.923350	0.1	4.042685
24.925017	0.1	4.076600
24.926683	0.1	4.108191
24.928350	0.1	4.135907
24.930017	0.1	4.158616
24.931683	0.1	4.175782
24.933350	0.1	4.187942
24.935017	0.1	4.197955
24.936683	0.1	4.209221
24.938350	0.1	4.222512
24.940017	0.1	4.235506
24.941683	0.1	4.245103
24.943350	0.1	4.249752
24.945017	0.1	4.249692
24.946683	0.1	4.246414
24.948350	0.1	4.241288
24.950017	0.1	4.234791
24.951683	0.1	4.226268
24.953350	0.1	4.215300
24.955017	0.1	4.201710
24.956683	0.1	4.185379
24.958350	0.1	4.166246
24.960017	0.1	4.144728
24.961683	0.1	4.121661
24.963350	0.1	4.098118
24.965017	0.1	4.074037
24.966683	0.1	4.047990
24.968350	0.1	4.019082
24.970017	0.1	3.988505
24.971683	0.1	3.958047
24.973350	0.1	3.927827
24.975017	0.1	3.896713
24.976683	0.1	3.864587
24.978350	0.1	3.832042
24.980017	0.1	3.799200
24.981683	0.1	3.766060
24.983350	0.1	3.733158
24.985017	0.1	3.700793
24.986683	0.1	3.667832
24.988350	0.1	3.632367
24.990017	0.1	3.594101
24.991683	0.1	3.555775
24.993350	0.1	3.520489
24.995017	0.1	3.489852
24.996683	0.1	3.463328
24.998350	0.1	3.438354
25.000017	0.1	3.412426
25.001683	0.1	3.385127
25.003350	0.1	3.356874
25.005017	0.1	3.328026
25.006683	0.1	3.299475
25.008350	0.1	3.273249
25.010017	0.1	3.252089
25.011683	0.1	3.236294
25.013350	0.1	3.223360
25.015017	0.1	3.210426
25.016683	0.1	3.195942
25.018350	0.1	3.180444
25.020017	0.1	3.163815
25.021683	0.1	3.145218
25.023350	0.1	3.124476
25.025017	0.1	3.102839
25.026683	0.1	3.082395
25.028350	0.1	3.065169
25.030017	0.1	3.051877
25.031683	0.1	3.041506
25.033350	0.1	3.031969
25.035017	0.1	3.022254
25.036683	0.1	3.012300
25.038350	0.1	3.002405
25.040017	0.1	2.992571
25.041683	0.1	2.982855
25.043350	0.1	2.973855
25.045017	0.1	2.965987
25.046683	0.1	2.959550
25.048350	0.1	2.954185
25.050017	0.1	2.949715
25.051683	0.1	2.946139
25.053350	0.1	2.943099
25.055017	0.1	2.940238
25.056683	0.1	2.937257
25.058350	0.1	2.933324
25.060017	0.1	2.927661
25.061683	0.1	2.920687
25.063350	0.1	2.913773
25.065017	0.1	2.908468
25.066683	0.1	2.905727
25.068350	0.1	2.904475
25.070017	0.1	2.902031
25.071683	0.1	2.897024
25.073350	0.1	2.890110
25.075017	0.1	2.883613
25.076683	0.1	2.879858
25.078350	0.1	2.879560
25.080017	0.1	2.881706
25.081683	0.1	2.883852
25.083350	0.1	2.884269
25.085017	0.1	2.882779
25.086683	0.1	2.880812
25.088350	0.1	2.879679
25.090017	0.1	2.879024
25.091683	0.1	2.877712
25.093350	0.1	2.875149
25.095017	0.1	2.871812
25.096683	0.1	2.868891
25.098350	0.1	2.867043
25.100017	0.1	2.866447
25.101683	0.1	2.866447
25.103350	0.1	2.866149
25.105017	0.1	2.865493
25.106683	0.1	2.865553
25.108350	0.1	2.867401
25.110017	0.1	2.870977
25.111683	0.1	2.875030
25.113350	0.1	2.877534
25.115017	0.1	2.877593
25.116683	0.1	2.876043
25.118350	0.1	2.873838
25.120017	0.1	2.871037
25.121683	0.1	2.866924
25.123350	0.1	2.860844
25.125017	0.1	2.853632
25.126683	0.1	2.848029
25.128350	0.1	2.846420
25.130017	0.1	2.848327
25.131683	0.1	2.850712
25.133350	0.1	2.851725
25.135017	0.1	2.852500
25.136683	0.1	2.855480
25.138350	0.1	2.861321
25.140017	0.1	2.867699
25.141683	0.1	2.870858
25.143350	0.1	2.869070
25.145017	0.1	2.863050
25.146683	0.1	2.854586
25.148350	0.1	2.845824
25.150017	0.1	2.839565
25.151683	0.1	2.838135
25.153350	0.1	2.840877
25.155017	0.1	2.844811
25.156683	0.1	2.847791
25.158350	0.1	2.849281
25.160017	0.1	2.849877
25.161683	0.1	2.850712
25.163350	0.1	2.852202
25.165017	0.1	2.853751
25.166683	0.1	2.854109
25.168350	0.1	2.853453
25.170017	0.1	2.852619
25.171683	0.1	2.851784
25.173350	0.1	2.850712
25.175017	0.1	2.849579
25.176683	0.1	2.848864
25.178350	0.1	2.848327
25.180017	0.1	2.847433
25.181683	0.1	2.846062
25.183350	0.1	2.844632
25.185017	0.1	2.844155
25.186683	0.1	2.845466
25.188350	0.1	2.848566
25.190017	0.1	2.853275
25.191683	0.1	2.858997
25.193350	0.1	2.864659
25.195017	0.1	2.869129
25.196683	0.1	2.871216
25.198350	0.1	2.870262
25.200017	0.1	2.866745
25.201683	0.1	2.862752
25.203350	0.1	2.860725
25.205017	0.1	2.861917
25.206683	0.1	2.866209
25.208350	0.1	2.872706
25.210017	0.1	2.879977
25.211683	0.1	2.886713
25.213350	0.1	2.892077
25.215017	0.1	2.896130
25.216683	0.1	2.898753
25.218350	0.1	2.899349
25.220017	0.1	2.898455
25.221683	0.1	2.897740
25.223350	0.1	2.899647
25.225017	0.1	2.906084
25.226683	0.1	2.916336
25.228350	0.1	2.927184
25.230017	0.1	2.935827
25.231683	0.1	2.940595
25.233350	0.1	2.941549
25.235017	0.1	2.940774
25.236683	0.1	2.941549
25.238350	0.1	2.946258
25.240017	0.1	2.955198
25.241683	0.1	2.966106
25.243350	0.1	2.975822
25.245017	0.1	2.981901
25.246683	0.1	2.984286
25.248350	0.1	2.986014
25.250017	0.1	2.990782
25.251683	0.1	2.999962
25.253350	0.1	3.012717
25.255017	0.1	3.027260
25.256683	0.1	3.041685
25.258350	0.1	3.054857
25.260017	0.1	3.067017
25.261683	0.1	3.078640
25.263350	0.1	3.089786
25.265017	0.1	3.100038
25.266683	0.1	3.109157
25.268350	0.1	3.117442
25.270017	0.1	3.125608
25.271683	0.1	3.135205
25.273350	0.1	3.146768
25.275017	0.1	3.159225
25.276683	0.1	3.170967
25.278350	0.1	3.181219
25.280017	0.1	3.190160
25.281683	0.1	3.198564
25.283350	0.1	3.207445
25.285017	0.1	3.217220
25.286683	0.1	3.227294
25.288350	0.1	3.236294
25.290017	0.1	3.243447
25.291683	0.1	3.249645
25.293350	0.1	3.256202
25.295017	0.1	3.263712
25.296683	0.1	3.272295
25.298350	0.1	3.281355
25.300017	0.1	3.288925
25.301683	0.1	3.292799
25.303350	0.1	3.293157
25.305017	0.1	3.292322
25.306683	0.1	3.292859
25.308350	0.1	3.296256
25.310017	0.1	3.302157
25.311683	0.1	3.309667
25.313350	0.1	3.318370
25.315017	0.1	3.327906
25.316683	0.1	3.337622
25.318350	0.1	3.346920
25.320017	0.1	3.355861
25.321683	0.1	3.364265
25.323350	0.1	3.370702
25.325017	0.1	3.373683
25.326683	0.1	3.373325
25.328350	0.1	3.371835
25.330017	0.1	3.371775
25.331683	0.1	3.374815
25.333350	0.1	3.380537
25.335017	0.1	3.387690
25.336683	0.1	3.395081
25.338350	0.1	3.401339
25.340017	0.1	3.405690
25.341683	0.1	3.408969
25.343350	0.1	3.412843
25.345017	0.1	3.417433
25.346683	0.1	3.421426
25.348350	0.1	3.423393
25.350017	0.1	3.423155
25.351683	0.1	3.423095
25.353350	0.1	3.426850
25.355017	0.1	3.435314
25.356683	0.1	3.445327
25.358350	0.1	3.451944
25.360017	0.1	3.452838
25.361683	0.1	3.449321
25.363350	0.1	3.444970
25.365017	0.1	3.443420
25.366683	0.1	3.446818
25.368350	0.1	3.454268
25.370017	0.1	3.462970
25.371683	0.1	3.470719
25.373350	0.1	3.476024
25.375017	0.1	3.477693
25.376683	0.1	3.475964
25.378350	0.1	3.472507
25.380017	0.1	3.468752
25.381683	0.1	3.463507
25.383350	0.1	3.454805
25.385017	0.1	3.442228
25.386683	0.1	3.427625
25.388350	0.1	3.413201
25.390017	0.1	3.399551
25.391683	0.1	3.386140
25.393350	0.1	3.372133
25.395017	0.1	3.357887
25.396683	0.1	3.344894
25.398350	0.1	3.335178
25.400017	0.1	3.328979
25.401683	0.1	3.323972
25.403350	0.1	3.316999
25.405017	0.1	3.306687
25.406683	0.1	3.294230
25.408350	0.1	3.281117
25.410017	0.1	3.268004
25.411683	0.1	3.255069
25.413350	0.1	3.242433
25.415017	0.1	3.229141
25.416683	0.1	3.214538
25.418350	0.1	3.199399
25.420017	0.1	3.185511
25.421683	0.1	3.173769
25.423350	0.1	3.163517
25.425017	0.1	3.153742
25.426683	0.1	3.144026
25.428350	0.1	3.134728
25.430017	0.1	3.125429
25.431683	0.1	3.115833
25.433350	0.1	3.105462
25.435017	0.1	3.093660
25.436683	0.1	3.080428
25.438350	0.1	3.067374
25.440017	0.1	3.055871
25.441683	0.1	3.046274
25.443350	0.1	3.037870
25.445017	0.1	3.029227
25.446683	0.1	3.019631
25.448350	0.1	3.010512
25.450017	0.1	3.003240
25.451683	0.1	2.997220
25.453350	0.1	2.990544
25.455017	0.1	2.982199
25.456683	0.1	2.972722
25.458350	0.1	2.963722
25.460017	0.1	2.956867
25.461683	0.1	2.952755
25.463350	0.1	2.949715
25.465017	0.1	2.944946
25.466683	0.1	2.936721
25.468350	0.1	2.926052
25.470017	0.1	2.915442
25.471683	0.1	2.907217
25.473350	0.1	2.902270
25.475017	0.1	2.900422
25.476683	0.1	2.900541
25.478350	0.1	2.900362
25.480017	0.1	2.897740
25.481683	0.1	2.891958
25.483350	0.1	2.883911
25.485017	0.1	2.874613
25.486683	0.1	2.864897
25.488350	0.1	2.855718
25.490017	0.1	2.848149
25.491683	0.1	2.841771
25.493350	0.1	2.835274
25.495017	0.1	2.828360
25.496683	0.1	2.821684
25.498350	0.1	2.815783
25.500017	0.1	2.810002
25.501683	0.1	2.802968
25.503350	0.1	2.793849
25.505017	0.1	2.783954
25.506683	0.1	2.776027
25.508350	0.1	2.772331
25.510017	0.1	2.773583
25.511683	0.1	2.779544
25.513350	0.1	2.788603
25.515017	0.1	2.797783
25.516683	0.1	2.804697
25.518350	0.1	2.808869
25.520017	0.1	2.811015
25.521683	0.1	2.811134
25.523350	0.1	2.809286
25.525017	0.1	2.805174
25.526683	0.1	2.798975
25.528350	0.1	2.792239
25.530017	0.1	2.786756
25.531683	0.1	2.782941
25.533350	0.1	2.779782
25.535017	0.1	2.776444
25.536683	0.1	2.773047
25.538350	0.1	2.769292
25.540017	0.1	2.764583
25.541683	0.1	2.760172
25.543350	0.1	2.758324
25.545017	0.1	2.759755
25.546683	0.1	2.762795
25.548350	0.1	2.763927
25.550017	0.1	2.760828
25.551683	0.1	2.754450
25.553350	0.1	2.747774
25.555017	0.1	2.743364
25.556683	0.1	2.741337
25.558350	0.1	2.740443
25.560017	0.1	2.738893
25.561683	0.1	2.735257
25.563350	0.1	2.728522
25.565017	0.1	2.719343
25.566683	0.1	2.710402
25.568350	0.1	2.704203
25.570017	0.1	2.700448
25.571683	0.1	2.697349
25.573350	0.1	2.693117
25.575017	0.1	2.687991
25.576683	0.1	2.683342
25.578350	0.1	2.680600
25.580017	0.1	2.679944
25.581683	0.1	2.680004
25.583350	0.1	2.678693
25.585017	0.1	2.675116
25.586683	0.1	2.670646
25.588350	0.1	2.667964
25.590017	0.1	2.669454
25.591683	0.1	2.674341
25.593350	0.1	2.679348
25.595017	0.1	2.681494
25.596683	0.1	2.680659
25.598350	0.1	2.678216
25.600017	0.1	2.674401
25.601683	0.1	2.668023
25.603350	0.1	2.659202
25.605017	0.1	2.650619
25.606683	0.1	2.645850
25.608350	0.1	2.645433
25.610017	0.1	2.645612
25.611683	0.1	2.642691
25.613350	0.1	2.636314
25.615017	0.1	2.628446
25.616683	0.1	2.621532
25.618350	0.1	2.618134
25.620017	0.1	2.619386
25.621683	0.1	2.624035
25.623350	0.1	2.628744
25.625017	0.1	2.630472
25.626683	0.1	2.629101
25.628350	0.1	2.627611
25.630017	0.1	2.628625
25.631683	0.1	2.631724
25.633350	0.1	2.634347
25.635017	0.1	2.634764
25.636683	0.1	2.632559
25.638350	0.1	2.627909
25.640017	0.1	2.621651
25.641683	0.1	2.615035
25.643350	0.1	2.609253
25.645017	0.1	2.605438
25.646683	0.1	2.604485
25.648350	0.1	2.605617
25.650017	0.1	2.607107
25.651683	0.1	2.607584
25.653350	0.1	2.607167
25.655017	0.1	2.606929
25.656683	0.1	2.608121
25.658350	0.1	2.610386
25.660017	0.1	2.612114
25.661683	0.1	2.611399
25.663350	0.1	2.608419
25.665017	0.1	2.604902
25.666683	0.1	2.602399
25.668350	0.1	2.600730
25.670017	0.1	2.598882
25.671683	0.1	2.596617
25.673350	0.1	2.595365
25.675017	0.1	2.597332
25.676683	0.1	2.603233
25.678350	0.1	2.611101
25.680017	0.1	2.618134
25.681683	0.1	2.622783
25.683350	0.1	2.625108
25.685017	0.1	2.625466
25.686683	0.1	2.624214
25.688350	0.1	2.622068
25.690017	0.1	2.620280
25.691683	0.1	2.620399
25.693350	0.1	2.622485
25.695017	0.1	2.624929
25.696683	0.1	2.626419
25.698350	0.1	2.627313
25.700017	0.1	2.628565
25.701683	0.1	2.630592
25.703350	0.1	2.632439
25.705017	0.1	2.632499
25.706683	0.1	2.630294
25.708350	0.1	2.627492
25.710017	0.1	2.626062
25.711683	0.1	2.626300
25.713350	0.1	2.626419
25.715017	0.1	2.624214
25.716683	0.1	2.619863
25.718350	0.1	2.615452
25.720017	0.1	2.612889
25.721683	0.1	2.612055
25.723350	0.1	2.611756
25.725017	0.1	2.611280
25.726683	0.1	2.610922
25.728350	0.1	2.611458
25.730017	0.1	2.612889
25.731683	0.1	2.614319
25.733350	0.1	2.615512
25.735017	0.1	2.617300
25.736683	0.1	2.620697
25.738350	0.1	2.625823
25.740017	0.1	2.630890
25.741683	0.1	2.633453
25.743350	0.1	2.633214
25.745017	0.1	2.631843
25.746683	0.1	2.630472
25.748350	0.1	2.628386
25.750017	0.1	2.625466
25.751683	0.1	2.622724
25.753350	0.1	2.621353
25.755017	0.1	2.621710
25.756683	0.1	2.622605
25.758350	0.1	2.621770
25.760017	0.1	2.617598
25.761683	0.1	2.610982
25.763350	0.1	2.604723
25.765017	0.1	2.601385
25.766683	0.1	2.601743
25.768350	0.1	2.604366
25.770017	0.1	2.607465
25.771683	0.1	2.609909
25.773350	0.1	2.611399
25.775017	0.1	2.612472
25.776683	0.1	2.613545
25.778350	0.1	2.614439
25.780017	0.1	2.614916
25.781683	0.1	2.614737
25.783350	0.1	2.613187
25.785017	0.1	2.609492
25.786683	0.1	2.603829
25.788350	0.1	2.597988
25.790017	0.1	2.593935
25.791683	0.1	2.592445
25.793350	0.1	2.592862
25.795017	0.1	2.593756
25.796683	0.1	2.593875
25.798350	0.1	2.593279
25.800017	0.1	2.593279
25.801683	0.1	2.594888
25.803350	0.1	2.597153
25.805017	0.1	2.597094
25.806683	0.1	2.592266
25.808350	0.1	2.582908
25.810017	0.1	2.572060
25.811683	0.1	2.564073
25.813350	0.1	2.561450
25.815017	0.1	2.564073
25.816683	0.1	2.570331
25.818350	0.1	2.578020
25.820017	0.1	2.585173
25.821683	0.1	2.590954
25.823350	0.1	2.595186
25.825017	0.1	2.597690
25.826683	0.1	2.598107
25.828350	0.1	2.595663
25.830017	0.1	2.590537
25.831683	0.1	2.583802
25.833350	0.1	2.576947
25.835017	0.1	2.570927
25.836683	0.1	2.565801
25.838350	0.1	2.560914
25.840017	0.1	2.555847
25.841683	0.1	2.551735
25.843350	0.1	2.550066
25.845017	0.1	2.550900
25.846683	0.1	2.553046
25.848350	0.1	2.555609
25.850017	0.1	2.558768
25.851683	0.1	2.562821
25.853350	0.1	2.566815
25.855017	0.1	2.569556
25.856683	0.1	2.571404
25.858350	0.1	2.573729
25.860017	0.1	2.576828
25.861683	0.1	2.579630
25.863350	0.1	2.581835
25.865017	0.1	2.584577
25.866683	0.1	2.588511
25.868350	0.1	2.592564
25.870017	0.1	2.595842
25.871683	0.1	2.598107
25.873350	0.1	2.599180
25.875017	0.1	2.598286
25.876683	0.1	2.595186
25.878350	0.1	2.590716
25.880017	0.1	2.585948
25.881683	0.1	2.581239
25.883350	0.1	2.577245
25.885017	0.1	2.574802
25.886683	0.1	2.574206
25.888350	0.1	2.575815
25.890017	0.1	2.580285
25.891683	0.1	2.587557
25.893350	0.1	2.595723
25.895017	0.1	2.601862
25.896683	0.1	2.604246
25.898350	0.1	2.604664
25.900017	0.1	2.606273
25.901683	0.1	2.610743
25.903350	0.1	2.617598
25.905017	0.1	2.623797
25.906683	0.1	2.626836
25.908350	0.1	2.626777
25.910017	0.1	2.626002
25.911683	0.1	2.626121
25.913350	0.1	2.627134
25.915017	0.1	2.627850
25.916683	0.1	2.627313
25.918350	0.1	2.626717
25.920017	0.1	2.627850
25.921683	0.1	2.631247
25.923350	0.1	2.635658
25.925017	0.1	2.639115
25.926683	0.1	2.640367
25.928350	0.1	2.639651
25.930017	0.1	2.637506
25.931683	0.1	2.634525
25.933350	0.1	2.632022
25.935017	0.1	2.631664
25.936683	0.1	2.634227
25.938350	0.1	2.638877
25.940017	0.1	2.644479
25.941683	0.1	2.650738
25.943350	0.1	2.657116
25.945017	0.1	2.662063
25.946683	0.1	2.663076
25.948350	0.1	2.658546
25.950017	0.1	2.649725
25.951683	0.1	2.640784
25.953350	0.1	2.635598
25.955017	0.1	2.634704
25.956683	0.1	2.635777
25.958350	0.1	2.636671
25.960017	0.1	2.637088
25.961683	0.1	2.637744
25.963350	0.1	2.639532
25.965017	0.1	2.641618
25.966683	0.1	2.642453
25.968350	0.1	2.641678
25.970017	0.1	2.641142
25.971683	0.1	2.641142
25.973350	0.1	2.639413
25.975017	0.1	2.633751
25.976683	0.1	2.625466
25.978350	0.1	2.618432
25.980017	0.1	2.615690
25.981683	0.1	2.617061
25.983350	0.1	2.620220
25.985017	0.1	2.621949
25.986683	0.1	2.619684
25.988350	0.1	2.613306
25.990017	0.1	2.605379
25.991683	0.1	2.599001
25.993350	0.1	2.595961
25.995017	0.1	2.595842
25.996683	0.1	2.595008
25.998350	0.1	2.590358
26.000017	0.1	2.582431
26.001683	0.1	2.574384
26.003350	0.1	2.568782
26.005017	0.1	2.567053
26.006683	0.1	2.569020
26.008350	0.1	2.573073
26.010017	0.1	2.577186
26.011683	0.1	2.580166
26.013350	0.1	2.581775
26.015017	0.1	2.582371
26.016683	0.1	2.583087
26.018350	0.1	2.584517
26.020017	0.1	2.586186
26.021683	0.1	2.587378
26.023350	0.1	2.587676
26.025017	0.1	2.587617
26.026683	0.1	2.587915
26.028350	0.1	2.589524
26.030017	0.1	2.592743
26.031683	0.1	2.596796
26.033350	0.1	2.599776
26.035017	0.1	2.600312
26.036683	0.1	2.598047
26.038350	0.1	2.593756
26.040017	0.1	2.589643
26.041683	0.1	2.589166
26.043350	0.1	2.593696
26.045017	0.1	2.600312
26.046683	0.1	2.604485
26.048350	0.1	2.603352
26.050017	0.1	2.596617
26.051683	0.1	2.585948
26.053350	0.1	2.575815
26.055017	0.1	2.570689
26.056683	0.1	2.571881
26.058350	0.1	2.577305
26.060017	0.1	2.583802
26.061683	0.1	2.589286
26.063350	0.1	2.593935
26.065017	0.1	2.598941
26.066683	0.1	2.603650
26.068350	0.1	2.605260
26.070017	0.1	2.601624
26.071683	0.1	2.593398
26.073350	0.1	2.583742
26.075017	0.1	2.575874
26.076683	0.1	2.571881
26.078350	0.1	2.572417
26.080017	0.1	2.576649
26.081683	0.1	2.582133
26.083350	0.1	2.586901
26.085017	0.1	2.590776
26.086683	0.1	2.594590
26.088350	0.1	2.598465
26.090017	0.1	2.602101
26.091683	0.1	2.605736
26.093350	0.1	2.609968
26.095017	0.1	2.614260
26.096683	0.1	2.617181
26.098350	0.1	2.618134
26.100017	0.1	2.618075
26.101683	0.1	2.618373
26.103350	0.1	2.619028
26.105017	0.1	2.618611
26.106683	0.1	2.616346
26.108350	0.1	2.613306
26.110017	0.1	2.610862
26.111683	0.1	2.609372
26.113350	0.1	2.609253
26.115017	0.1	2.610982
26.116683	0.1	2.614677
26.118350	0.1	2.619505
26.120017	0.1	2.624154
26.121683	0.1	2.627254
26.123350	0.1	2.628267
26.125017	0.1	2.628088
26.126683	0.1	2.628863
26.128350	0.1	2.632320
26.130017	0.1	2.638042
26.131683	0.1	2.643645
26.133350	0.1	2.647042
26.135017	0.1	2.647698
26.136683	0.1	2.646804
26.138350	0.1	2.646744
26.140017	0.1	2.649427
26.141683	0.1	2.654672
26.143350	0.1	2.660155
26.145017	0.1	2.664328
26.146683	0.1	2.667964
26.148350	0.1	2.672374
26.150017	0.1	2.678096
26.151683	0.1	2.684415
26.153350	0.1	2.689779
26.155017	0.1	2.693117
26.156683	0.1	2.694965
26.158350	0.1	2.696872
26.160017	0.1	2.701044
26.161683	0.1	2.708614
26.163350	0.1	2.718508
26.165017	0.1	2.728403
26.166683	0.1	2.736449
26.168350	0.1	2.742112
26.170017	0.1	2.746165
26.171683	0.1	2.749801
26.173350	0.1	2.754033
26.175017	0.1	2.759576
26.176683	0.1	2.767325
26.178350	0.1	2.777398
26.180017	0.1	2.788425
26.181683	0.1	2.798677
26.183350	0.1	2.806723
26.185017	0.1	2.811849
26.186683	0.1	2.814531
26.188350	0.1	2.817273
26.190017	0.1	2.823413
26.191683	0.1	2.834499
26.193350	0.1	2.849937
26.195017	0.1	2.867580
26.196683	0.1	2.885103
26.198350	0.1	2.901554
26.200017	0.1	2.918303
26.201683	0.1	2.936959
26.203350	0.1	2.956927
26.205017	0.1	2.975762
26.206683	0.1	2.991378
26.208350	0.1	3.003657
26.210017	0.1	3.014386
26.211683	0.1	3.026366
26.213350	0.1	3.041685
26.215017	0.1	3.060401
26.216683	0.1	3.081441
26.218350	0.1	3.103793
26.220017	0.1	3.126264
26.221683	0.1	3.147125
26.223350	0.1	3.164828
26.225017	0.1	3.179789
26.226683	0.1	3.194213
26.228350	0.1	3.210128
26.230017	0.1	3.228009
26.231683	0.1	3.246367
26.233350	0.1	3.261924
26.235017	0.1	3.272116
26.236683	0.1	3.276766
26.238350	0.1	3.277898
26.240017	0.1	3.278017
26.241683	0.1	3.279984
26.243350	0.1	3.285468
26.245017	0.1	3.294170
26.246683	0.1	3.304303
26.248350	0.1	3.313899
26.250017	0.1	3.321290
26.251683	0.1	3.324688
26.253350	0.1	3.323198
26.255017	0.1	3.317297
26.256683	0.1	3.309488
26.258350	0.1	3.302098
26.260017	0.1	3.296375
26.261683	0.1	3.292024
26.263350	0.1	3.288150
26.265017	0.1	3.282786
26.266683	0.1	3.274381
26.268350	0.1	3.262878
26.270017	0.1	3.249586
26.271683	0.1	3.235936
26.273350	0.1	3.222466
26.275017	0.1	3.209293
26.276683	0.1	3.196061
26.278350	0.1	3.181815
26.280017	0.1	3.164888
26.281683	0.1	3.143728
26.283350	0.1	3.118515
26.285017	0.1	3.091812
26.286683	0.1	3.066898
26.288350	0.1	3.045201
26.290017	0.1	3.026545
26.291683	0.1	3.010512
26.293350	0.1	2.996445
26.295017	0.1	2.982915
26.296683	0.1	2.968550
26.298350	0.1	2.952635
26.300017	0.1	2.935469
26.301683	0.1	2.917528
26.303350	0.1	2.899289
26.305017	0.1	2.880871
26.306683	0.1	2.862275
26.308350	0.1	2.842844
26.310017	0.1	2.822101
26.311683	0.1	2.801061
26.313350	0.1	2.781272
26.315017	0.1	2.763927
26.316683	0.1	2.749443
26.318350	0.1	2.737522
26.320017	0.1	2.728284
26.321683	0.1	2.721071
26.323350	0.1	2.714276
26.325017	0.1	2.706111
26.326683	0.1	2.696097
26.328350	0.1	2.684474
26.330017	0.1	2.672374
26.331683	0.1	2.661407
26.333350	0.1	2.652764
26.335017	0.1	2.645493
26.336683	0.1	2.637208
26.338350	0.1	2.626598
26.340017	0.1	2.615154
26.341683	0.1	2.604902
26.343350	0.1	2.596617
26.345017	0.1	2.589882
26.346683	0.1	2.584279
26.348350	0.1	2.579987
26.350017	0.1	2.576828
26.351683	0.1	2.573550
26.353350	0.1	2.569378
26.355017	0.1	2.565563
26.356683	0.1	2.563656
26.358350	0.1	2.562940
26.360017	0.1	2.561569
26.361683	0.1	2.558291
26.363350	0.1	2.553284
26.365017	0.1	2.547443
26.366683	0.1	2.541542
26.368350	0.1	2.536774
26.370017	0.1	2.533913
26.371683	0.1	2.532184
26.373350	0.1	2.529442
26.375017	0.1	2.524853
26.376683	0.1	2.519667
26.378350	0.1	2.516151
26.380017	0.1	2.515733
26.381683	0.1	2.518356
26.383350	0.1	2.522350
26.385017	0.1	2.524793
26.386683	0.1	2.523184
26.388350	0.1	2.517462
26.390017	0.1	2.510548
26.391683	0.1	2.506137
26.393350	0.1	2.505720
26.395017	0.1	2.507687
26.396683	0.1	2.509535
26.398350	0.1	2.510190
26.400017	0.1	2.510488
26.401683	0.1	2.511263
26.403350	0.1	2.511859
26.405017	0.1	2.511084
26.406683	0.1	2.508283
26.408350	0.1	2.504289
26.410017	0.1	2.500534
26.411683	0.1	2.497792
26.413350	0.1	2.496600
26.415017	0.1	2.496839
26.416683	0.1	2.496779
26.418350	0.1	2.493858
26.420017	0.1	2.487660
26.421683	0.1	2.481342
26.423350	0.1	2.478779
26.425017	0.1	2.481640
26.426683	0.1	2.488971
26.428350	0.1	2.497316
26.430017	0.1	2.502501
26.431683	0.1	2.501786
26.433350	0.1	2.495647
26.435017	0.1	2.487362
26.436683	0.1	2.481043
26.438350	0.1	2.478242
26.440017	0.1	2.478659
26.441683	0.1	2.481699
26.443350	0.1	2.486169
26.445017	0.1	2.490044
26.446683	0.1	2.492666
26.448350	0.1	2.494276
26.450017	0.1	2.495408
26.451683	0.1	2.496600
26.453350	0.1	2.498448
26.455017	0.1	2.500653
26.456683	0.1	2.502144
26.458350	0.1	2.501726
26.460017	0.1	2.499581
26.461683	0.1	2.497077
26.463350	0.1	2.495647
26.465017	0.1	2.495945
26.466683	0.1	2.497256
26.468350	0.1	2.498210
26.470017	0.1	2.497733
26.471683	0.1	2.495945
26.473350	0.1	2.493084
26.475017	0.1	2.489805
26.476683	0.1	2.487481
26.478350	0.1	2.487123
26.480017	0.1	2.488494
26.481683	0.1	2.490759
26.483350	0.1	2.493739
26.485017	0.1	2.497077
26.486683	0.1	2.499700
26.488350	0.1	2.500773
26.490017	0.1	2.500773
26.491683	0.1	2.500415
26.493350	0.1	2.499759
26.495017	0.1	2.498448
26.496683	0.1	2.496600
26.498350	0.1	2.494693
26.500017	0.1	2.493382
26.501683	0.1	2.492786
26.503350	0.1	2.492666
26.505017	0.1	2.492964
26.506683	0.1	2.493620
26.508350	0.1	2.493739
26.510017	0.1	2.492607
26.511683	0.1	2.491355
26.513350	0.1	2.491653
26.515017	0.1	2.493382
26.516683	0.1	2.494574
26.518350	0.1	2.493441
26.520017	0.1	2.490223
26.521683	0.1	2.486408
26.523350	0.1	2.484024
26.525017	0.1	2.484560
26.526683	0.1	2.487540
26.528350	0.1	2.490461
26.530017	0.1	2.491176
26.531683	0.1	2.489567
26.533350	0.1	2.487779
26.535017	0.1	2.488136
26.536683	0.1	2.491117
26.538350	0.1	2.495289
26.540017	0.1	2.499759
26.541683	0.1	2.504170
26.543350	0.1	2.506912
26.545017	0.1	2.505779
26.546683	0.1	2.500415
26.548350	0.1	2.493203
26.550017	0.1	2.486408
26.551683	0.1	2.480924
26.553350	0.1	2.475679
26.555017	0.1	2.469659
26.556683	0.1	2.463341
26.558350	0.1	2.458513
26.560017	0.1	2.457559
26.561683	0.1	2.461493
26.563350	0.1	2.468527
26.565017	0.1	2.475143
26.566683	0.1	2.479255
26.568350	0.1	2.481103
26.570017	0.1	2.482712
26.571683	0.1	2.485275
26.573350	0.1	2.487660
26.575017	0.1	2.487958
26.576683	0.1	2.486050
26.578350	0.1	2.483249
26.580017	0.1	2.480567
26.581683	0.1	2.478361
26.583350	0.1	2.477825
26.585017	0.1	2.479971
26.586683	0.1	2.482891
26.588350	0.1	2.483606
26.590017	0.1	2.481520
26.591683	0.1	2.477765
26.593350	0.1	2.473593
26.595017	0.1	2.470017
26.596683	0.1	2.467871
26.598350	0.1	2.467454
26.600017	0.1	2.468884
26.601683	0.1	2.472580
26.603350	0.1	2.478659
26.605017	0.1	2.485871
26.606683	0.1	2.492488
26.608350	0.1	2.497435
26.610017	0.1	2.499998
26.611683	0.1	2.499938
26.613350	0.1	2.497792
26.615017	0.1	2.494693
26.616683	0.1	2.492011
26.618350	0.1	2.490521
26.620017	0.1	2.489567
26.621683	0.1	2.487540
26.623350	0.1	2.483905
26.625017	0.1	2.479732
26.626683	0.1	2.477527
26.628350	0.1	2.479375
26.630017	0.1	2.485335
26.631683	0.1	2.493084
26.633350	0.1	2.499342
26.635017	0.1	2.502084
26.636683	0.1	2.501547
26.638350	0.1	2.499521
26.640017	0.1	2.497256
26.641683	0.1	2.494514
26.643350	0.1	2.490401
26.645017	0.1	2.484918
26.646683	0.1	2.480567
26.648350	0.1	2.480626
26.650017	0.1	2.486229
26.651683	0.1	2.494395
26.653350	0.1	2.501130
26.655017	0.1	2.504647
26.656683	0.1	2.506018
26.658350	0.1	2.506495
26.660017	0.1	2.506495
26.661683	0.1	2.506495
26.663350	0.1	2.507508
26.665017	0.1	2.510548
26.666683	0.1	2.515376
26.668350	0.1	2.520681
26.670017	0.1	2.525747
26.671683	0.1	2.530217
26.673350	0.1	2.533138
26.675017	0.1	2.534688
26.676683	0.1	2.536953
26.678350	0.1	2.541423
26.680017	0.1	2.547443
26.681683	0.1	2.553165
26.683350	0.1	2.556086
26.685017	0.1	2.554774
26.686683	0.1	2.550483
26.688350	0.1	2.546966
26.690017	0.1	2.548516
26.691683	0.1	2.557397
26.693350	0.1	2.572060
26.695017	0.1	2.588332
26.696683	0.1	2.603114
26.698350	0.1	2.615452
26.700017	0.1	2.625704
26.701683	0.1	2.633929
26.703350	0.1	2.640546
26.705017	0.1	2.645910
26.706683	0.1	2.650917
26.708350	0.1	2.656937
26.710017	0.1	2.665162
26.711683	0.1	2.675474
26.713350	0.1	2.686620
26.715017	0.1	2.697766
26.716683	0.1	2.708614
26.718350	0.1	2.718628
26.720017	0.1	2.727389
26.721683	0.1	2.735615
26.723350	0.1	2.744913
26.725017	0.1	2.756238
26.726683	0.1	2.770007
26.728350	0.1	2.785742
26.730017	0.1	2.801836
26.731683	0.1	2.815783
26.733350	0.1	2.826750
26.735017	0.1	2.836466
26.736683	0.1	2.848149
26.738350	0.1	2.864242
26.740017	0.1	2.884269
26.741683	0.1	2.905727
26.743350	0.1	2.926588
26.745017	0.1	2.945781
26.746683	0.1	2.963126
26.748350	0.1	2.979398
26.750017	0.1	2.997279
26.751683	0.1	3.018856
26.753350	0.1	3.043533
26.755017	0.1	3.068805
26.756683	0.1	3.093064
26.758350	0.1	3.116429
26.760017	0.1	3.139317
26.761683	0.1	3.161669
26.763350	0.1	3.183544
26.765017	0.1	3.206313
26.766683	0.1	3.232002
26.768350	0.1	3.261388
26.770017	0.1	3.293932
26.771683	0.1	3.328622
26.773350	0.1	3.364742
26.775017	0.1	3.401458
26.776683	0.1	3.438652
26.778350	0.1	3.475726
26.780017	0.1	3.511608
26.781683	0.1	3.546238
26.783350	0.1	3.580988
26.785017	0.1	3.617704
26.786683	0.1	3.658355
26.788350	0.1	3.704667
26.790017	0.1	3.756464
26.791683	0.1	3.811002
26.793350	0.1	3.864646
26.795017	0.1	3.915668
26.796683	0.1	3.964842
26.798350	0.1	4.014433
26.800017	0.1	4.065991
26.801683	0.1	4.119456
26.803350	0.1	4.173696
26.805017	0.1	4.228413
26.806683	0.1	4.283369
26.808350	0.1	4.338026
26.810017	0.1	4.391969
26.811683	0.1	4.445613
26.813350	0.1	4.500211
26.815017	0.1	4.555285
26.816683	0.1	4.608274
26.818350	0.1	4.657448
26.820017	0.1	4.702509
26.821683	0.1	4.744470
26.823350	0.1	4.784644
26.825017	0.1	4.824221
26.826683	0.1	4.862607
26.828350	0.1	4.898906
26.830017	0.1	4.933417
26.831683	0.1	4.966855
26.833350	0.1	4.998923
26.835017	0.1	5.027950
26.836683	0.1	5.051554
26.838350	0.1	5.068422
26.840017	0.1	5.078674
26.841683	0.1	5.083084
26.843350	0.1	5.082608
26.845017	0.1	5.078018
26.846683	0.1	5.069852
26.848350	0.1	5.058706
26.850017	0.1	5.045235
26.851683	0.1	5.028725
26.853350	0.1	5.007506
26.855017	0.1	4.980684
26.856683	0.1	4.949332
26.858350	0.1	4.915357
26.860017	0.1	4.880727
26.861683	0.1	4.845321
26.863350	0.1	4.807949
26.865017	0.1	4.768551
26.866683	0.1	4.728675
26.868350	0.1	4.688561
26.870017	0.1	4.646361
26.871683	0.1	4.599929
26.873350	0.1	4.549265
26.875017	0.1	4.496515
26.876683	0.1	4.444659
26.878350	0.1	4.395604
26.880017	0.1	4.350245
26.881683	0.1	4.307688
26.883350	0.1	4.265845
26.885017	0.1	4.222453
26.886683	0.1	4.176498
26.888350	0.1	4.129112
26.890017	0.1	4.083097
26.891683	0.1	4.040480
26.893350	0.1	4.001081
26.895017	0.1	3.963471
26.896683	0.1	3.927529
26.898350	0.1	3.893554
26.900017	0.1	3.861428
26.901683	0.1	3.831148
26.903350	0.1	3.803730
26.905017	0.1	3.779710
26.906683	0.1	3.757358
26.908350	0.1	3.734708
26.910017	0.1	3.712118
26.911683	0.1	3.691912
26.913350	0.1	3.675401
26.915017	0.1	3.661335
26.916683	0.1	3.647506
26.918350	0.1	3.632367
26.920017	0.1	3.615439
26.921683	0.1	3.598333
26.923350	0.1	3.583253
26.925017	0.1	3.571153
26.926683	0.1	3.561437
26.928350	0.1	3.553212
26.930017	0.1	3.545046
26.931683	0.1	3.534556
26.933350	0.1	3.520191
26.935017	0.1	3.502906
26.936683	0.1	3.486276
26.938350	0.1	3.473520
26.940017	0.1	3.464818
26.941683	0.1	3.456950
26.943350	0.1	3.445864
26.945017	0.1	3.428817
26.946683	0.1	3.405690
26.948350	0.1	3.379345
26.950017	0.1	3.354073
26.951683	0.1	3.332734
26.953350	0.1	3.315687
26.955017	0.1	3.301144
26.956683	0.1	3.286958
26.958350	0.1	3.270865
26.960017	0.1	3.251255
26.961683	0.1	3.228367
26.963350	0.1	3.204286
26.965017	0.1	3.180623
26.966683	0.1	3.157616
26.968350	0.1	3.134906
26.970017	0.1	3.113091
26.971683	0.1	3.092587
26.973350	0.1	3.073871
26.975017	0.1	3.057540
26.976683	0.1	3.043771
26.978350	0.1	3.031552
26.980017	0.1	3.019273
26.981683	0.1	3.004790
26.983350	0.1	2.986014
26.985017	0.1	2.962589
26.986683	0.1	2.936781
26.988350	0.1	2.911687
26.990017	0.1	2.889633
26.991683	0.1	2.872527
26.993350	0.1	2.861977
26.995017	0.1	2.857447
26.996683	0.1	2.855778
26.998350	0.1	2.853632
27.000017	0.1	2.849460
27.001683	0.1	2.843678
27.003350	0.1	2.837122
27.005017	0.1	2.830029
27.006683	0.1	2.822399
27.008350	0.1	2.815545
27.010017	0.1	2.810717
27.011683	0.1	2.808452
27.013350	0.1	2.808213
27.015017	0.1	2.809107
27.016683	0.1	2.810598
27.018350	0.1	2.812088
27.020017	0.1	2.812743
27.021683	0.1	2.811968
27.023350	0.1	2.809882
27.025017	0.1	2.807796
27.026683	0.1	2.807737
27.028350	0.1	2.810002
27.030017	0.1	2.812803
27.031683	0.1	2.814591
27.033350	0.1	2.815902
27.035017	0.1	2.816677
27.036683	0.1	2.815604
27.038350	0.1	2.811968
27.040017	0.1	2.807439
27.041683	0.1	2.804518
27.043350	0.1	2.804518
27.045017	0.1	2.807081
27.046683	0.1	2.811313
27.048350	0.1	2.816975
27.050017	0.1	2.823830
27.051683	0.1	2.830506
27.053350	0.1	2.835930
27.055017	0.1	2.840638
27.056683	0.1	2.846658
27.058350	0.1	2.854824
27.060017	0.1	2.863586
27.061683	0.1	2.871156
27.063350	0.1	2.876997
27.065017	0.1	2.882302
27.066683	0.1	2.888382
27.068350	0.1	2.895415
27.070017	0.1	2.902925
27.071683	0.1	2.910316
27.073350	0.1	2.916992
27.075017	0.1	2.922416
27.076683	0.1	2.926946
27.078350	0.1	2.932370
27.080017	0.1	2.940059
27.081683	0.1	2.949476
27.083350	0.1	2.959132
27.085017	0.1	2.968013
27.086683	0.1	2.976060
27.088350	0.1	2.983868
27.090017	0.1	2.991259
27.091683	0.1	2.997577
27.093350	0.1	3.003240
27.095017	0.1	3.009975
27.096683	0.1	3.018975
27.098350	0.1	3.029525
27.100017	0.1	3.040254
27.101683	0.1	3.049970
27.103350	0.1	3.058374
27.105017	0.1	3.066838
27.106683	0.1	3.076792
27.108350	0.1	3.087342
27.110017	0.1	3.095985
27.111683	0.1	3.102124
27.113350	0.1	3.107548
27.115017	0.1	3.113628
27.116683	0.1	3.119528
27.118350	0.1	3.124953
27.120017	0.1	3.131092
27.121683	0.1	3.139019
27.123350	0.1	3.148616
27.125017	0.1	3.159821
27.126683	0.1	3.173471
27.128350	0.1	3.190637
27.130017	0.1	3.210247
27.131683	0.1	3.229976
27.133350	0.1	3.247857
27.135017	0.1	3.263235
27.136683	0.1	3.276825
27.138350	0.1	3.291607
27.140017	0.1	3.310263
27.141683	0.1	3.333152
27.143350	0.1	3.358603
27.145017	0.1	3.385484
27.146683	0.1	3.414154
27.148350	0.1	3.444255
27.150017	0.1	3.473342
27.151683	0.1	3.499210
27.153350	0.1	3.522694
27.155017	0.1	3.547490
27.156683	0.1	3.576935
27.158350	0.1	3.612042
27.160017	0.1	3.651798
27.161683	0.1	3.694535
27.163350	0.1	3.738284
27.165017	0.1	3.781617
27.166683	0.1	3.824532
27.168350	0.1	3.868520
27.170017	0.1	3.915370
27.171683	0.1	3.966272
27.173350	0.1	4.021347
27.175017	0.1	4.078985
27.176683	0.1	4.137397
27.178350	0.1	4.196525
27.180017	0.1	4.257441
27.181683	0.1	4.321099
27.183350	0.1	4.388511
27.185017	0.1	4.460275
27.186683	0.1	4.536808
27.188350	0.1	4.617572
27.190017	0.1	4.701436
27.191683	0.1	4.788041
27.193350	0.1	4.878342
27.195017	0.1	4.973710
27.196683	0.1	5.074621
27.198350	0.1	5.181015
27.200017	0.1	5.292237
27.201683	0.1	5.406738
27.203350	0.1	5.522371
27.205017	0.1	5.638182
27.206683	0.1	5.755902
27.208350	0.1	5.879045
27.210017	0.1	6.010712
27.211683	0.1	6.150842
27.213350	0.1	6.296158
27.215017	0.1	6.443024
27.216683	0.1	6.588936
27.218350	0.1	6.733776
27.220017	0.1	6.879569
27.221683	0.1	7.028282
27.223350	0.1	7.180751
27.225017	0.1	7.338107
27.226683	0.1	7.501424
27.228350	0.1	7.669926
27.230017	0.1	7.839680
27.231683	0.1	8.006573
27.233350	0.1	8.168877
27.235017	0.1	8.326591
27.236683	0.1	8.479894
27.238350	0.1	8.629621
27.240017	0.1	8.777023
27.241683	0.1	8.922279
27.243350	0.1	9.063483
27.245017	0.1	9.197355
27.246683	0.1	9.320975
27.248350	0.1	9.433270
27.250017	0.1	9.535432
27.251683	0.1	9.629369
27.253350	0.1	9.715140
27.255017	0.1	9.791554
27.256683	0.1	9.857417
27.258350	0.1	9.912432
27.260017	0.1	9.956122
27.261683	0.1	9.988487
27.263350	0.1	10.010303
27.265017	0.1	10.022283
27.266683	0.1	10.024012
27.268350	0.1	10.014654
27.270017	0.1	9.994269
27.271683	0.1	9.962619
27.273350	0.1	9.918810
27.275017	0.1	9.861947
27.276683	0.1	9.792567
27.278350	0.1	9.713114
27.280017	0.1	9.627045
27.281683	0.1	9.536625
27.283350	0.1	9.441913
27.285017	0.1	9.341837
27.286683	0.1	9.235919
27.288350	0.1	9.124458
27.290017	0.1	9.008110
27.291683	0.1	8.888543
27.293350	0.1	8.769274
27.295017	0.1	8.653701
27.296683	0.1	8.542121
27.298350	0.1	8.431674
27.300017	0.1	8.318782
27.301683	0.1	8.201242
27.303350	0.1	8.079529
27.305017	0.1	7.956326
27.306683	0.1	7.836104
27.308350	0.1	7.722974
27.310017	0.1	7.618905
27.311683	0.1	7.522583
27.313350	0.1	7.431150
27.315017	0.1	7.341624
27.316683	0.1	7.252694
27.318350	0.1	7.164777
27.320017	0.1	7.079840
27.321683	0.1	6.999851
27.323350	0.1	6.926179
27.325017	0.1	6.859601
27.326683	0.1	6.799937
27.328350	0.1	6.744624
27.330017	0.1	6.689370
27.331683	0.1	6.630779
27.333350	0.1	6.567777
27.335017	0.1	6.501735
27.336683	0.1	6.435752
27.338350	0.1	6.374121
27.340017	0.1	6.319464
27.341683	0.1	6.270171
27.343350	0.1	6.221891
27.345017	0.1	6.171108
27.346683	0.1	6.116271
27.348350	0.1	6.057561
27.350017	0.1	5.996466
27.351683	0.1	5.934179
27.353350	0.1	5.869627
27.355017	0.1	5.801440
27.356683	0.1	5.730272
27.358350	0.1	5.657673
27.360017	0.1	5.584181
27.361683	0.1	5.509675
27.363350	0.1	5.434692
27.365017	0.1	5.358756
27.366683	0.1	5.279720
27.368350	0.1	5.195499
27.370017	0.1	5.106449
27.371683	0.1	5.014897
27.373350	0.1	4.923106
27.375017	0.1	4.832387
27.376683	0.1	4.742861
27.378350	0.1	4.653752
27.380017	0.1	4.563034
27.381683	0.1	4.468799
27.383350	0.1	4.371047
27.385017	0.1	4.272044
27.386683	0.1	4.175127
27.388350	0.1	4.082918
27.390017	0.1	3.996670
27.391683	0.1	3.916502
27.393350	0.1	3.841043
27.395017	0.1	3.767967
27.396683	0.1	3.694713
27.398350	0.1	3.620804
27.400017	0.1	3.547430
27.401683	0.1	3.476203
27.403350	0.1	3.408373
27.405017	0.1	3.344953
27.406683	0.1	3.286362
27.408350	0.1	3.231824
27.410017	0.1	3.179252
27.411683	0.1	3.126621
27.413350	0.1	3.073752
27.415017	0.1	3.021062
27.416683	0.1	2.969086
27.418350	0.1	2.918542
27.420017	0.1	2.871037
27.421683	0.1	2.828002
27.423350	0.1	2.789736
27.425017	0.1	2.755404
27.426683	0.1	2.724826
27.428350	0.1	2.698481
27.430017	0.1	2.676070
27.431683	0.1	2.656698
27.433350	0.1	2.639294
27.435017	0.1	2.623558
27.436683	0.1	2.610207
27.438350	0.1	2.599359
27.440017	0.1	2.588928
27.441683	0.1	2.576411
27.443350	0.1	2.561391
27.445017	0.1	2.545476
27.446683	0.1	2.530813
27.448350	0.1	2.518118
27.450017	0.1	2.507329
27.451683	0.1	2.498448
27.453350	0.1	2.492368
27.455017	0.1	2.489090
27.456683	0.1	2.486646
27.458350	0.1	2.482772
27.460017	0.1	2.476514
27.461683	0.1	2.468527
27.463350	0.1	2.460718
27.465017	0.1	2.453983
27.466683	0.1	2.448261
27.468350	0.1	2.443731
27.470017	0.1	2.441049
27.471683	0.1	2.440035
27.473350	0.1	2.439797
27.475017	0.1	2.439678
27.476683	0.1	2.438963
27.478350	0.1	2.437174
27.480017	0.1	2.434850
27.481683	0.1	2.432168
27.483350	0.1	2.428293
27.485017	0.1	2.422989
27.486683	0.1	2.417922
27.488350	0.1	2.414942
27.490017	0.1	2.414942
27.491683	0.1	2.417445
27.493350	0.1	2.421022
27.495017	0.1	2.423406
27.496683	0.1	2.422989
27.498350	0.1	2.419531
27.500017	0.1	2.414942
27.501683	0.1	2.410889
27.503350	0.1	2.407849
27.505017	0.1	2.406180
27.506683	0.1	2.406538
27.508350	0.1	2.408683
27.510017	0.1	2.410889
27.511683	0.1	2.410770
27.513350	0.1	2.407074
27.515017	0.1	2.401471
27.516683	0.1	2.397418
27.518350	0.1	2.397418
27.520017	0.1	2.400756
27.521683	0.1	2.404869
27.523350	0.1	2.407849
27.525017	0.1	2.408981
27.526683	0.1	2.407253
27.528350	0.1	2.402425
27.530017	0.1	2.395928
27.531683	0.1	2.389491
27.533350	0.1	2.384424
27.535017	0.1	2.382338
27.536683	0.1	2.383530
27.538350	0.1	2.386272
27.540017	0.1	2.388001
27.541683	0.1	2.387226
27.543350	0.1	2.384424
27.545017	0.1	2.380669
27.546683	0.1	2.376557
27.548350	0.1	2.372682
27.550017	0.1	2.370417
27.551683	0.1	2.370596
27.553350	0.1	2.372027
27.555017	0.1	2.372623
27.556683	0.1	2.371371
27.558350	0.1	2.369106
27.560017	0.1	2.366483
27.561683	0.1	2.362967
27.563350	0.1	2.358496
27.565017	0.1	2.353907
27.566683	0.1	2.349854
27.568350	0.1	2.348006
27.570017	0.1	2.349734
27.571683	0.1	2.354801
27.573350	0.1	2.360642
27.575017	0.1	2.363384
27.576683	0.1	2.360284
27.578350	0.1	2.352238
27.580017	0.1	2.343118
27.581683	0.1	2.336383
27.583350	0.1	2.332926
27.585017	0.1	2.331495
27.586683	0.1	2.330423
27.588350	0.1	2.329052
27.590017	0.1	2.327919
27.591683	0.1	2.327502
27.593350	0.1	2.327860
27.595017	0.1	2.328277
27.596683	0.1	2.327621
27.598350	0.1	2.325475
27.600017	0.1	2.322734
27.601683	0.1	2.321363
27.603350	0.1	2.322197
27.605017	0.1	2.324164
27.606683	0.1	2.325356
27.608350	0.1	2.324402
27.610017	0.1	2.321422
27.611683	0.1	2.317906
27.613350	0.1	2.315760
27.615017	0.1	2.315760
27.616683	0.1	2.316833
27.618350	0.1	2.317250
27.620017	0.1	2.316594
27.621683	0.1	2.316296
27.623350	0.1	2.318502
27.625017	0.1	2.323449
27.626683	0.1	2.328396
27.628350	0.1	2.330423
27.630017	0.1	2.328575
27.631683	0.1	2.324581
27.633350	0.1	2.320111
27.635017	0.1	2.315998
27.636683	0.1	2.312601
27.638350	0.1	2.310336
27.640017	0.1	2.309621
27.641683	0.1	2.310336
27.643350	0.1	2.312720
27.645017	0.1	2.315998
27.646683	0.1	2.317906
27.648350	0.1	2.316713
27.650017	0.1	2.313137
27.651683	0.1	2.309799
27.653350	0.1	2.308607
27.655017	0.1	2.309322
27.656683	0.1	2.310038
27.658350	0.1	2.310038
27.660017	0.1	2.310634
27.661683	0.1	2.314270
27.663350	0.1	2.322018
27.665017	0.1	2.332151
27.666683	0.1	2.341092
27.668350	0.1	2.345204
27.670017	0.1	2.342880
27.671683	0.1	2.336025
27.673350	0.1	2.329171
27.675017	0.1	2.325356
27.676683	0.1	2.324879
27.678350	0.1	2.327085
27.680017	0.1	2.332509
27.681683	0.1	2.341867
27.683350	0.1	2.354026
27.685017	0.1	2.365112
27.686683	0.1	2.371311
27.688350	0.1	2.370954
27.690017	0.1	2.364636
27.691683	0.1	2.355218
27.693350	0.1	2.346873
27.695017	0.1	2.342761
27.696683	0.1	2.343834
27.698350	0.1	2.349377
27.700017	0.1	2.357960
27.701683	0.1	2.368510
27.703350	0.1	2.379835
27.705017	0.1	2.390146
27.706683	0.1	2.397835
27.708350	0.1	2.402485
27.710017	0.1	2.404750
27.711683	0.1	2.405703
27.713350	0.1	2.406359
27.715017	0.1	2.407789
27.716683	0.1	2.410710
27.718350	0.1	2.414823
27.720017	0.1	2.419830
27.721683	0.1	2.425313
27.723350	0.1	2.430499
27.725017	0.1	2.435208
27.726683	0.1	2.439857
27.728350	0.1	2.444625
27.730017	0.1	2.449036
27.731683	0.1	2.453268
27.733350	0.1	2.458632
27.735017	0.1	2.465785
27.736683	0.1	2.473235
27.738350	0.1	2.478957
27.740017	0.1	2.481938
27.741683	0.1	2.482355
27.743350	0.1	2.481997
27.745017	0.1	2.483666
27.746683	0.1	2.488613
27.748350	0.1	2.495766
27.750017	0.1	2.503097
27.751683	0.1	2.508462
27.753350	0.1	2.511382
27.755017	0.1	2.513111
27.756683	0.1	2.515733
27.758350	0.1	2.520263
27.760017	0.1	2.525568
27.761683	0.1	2.528668
27.763350	0.1	2.527297
27.765017	0.1	2.521992
27.766683	0.1	2.515733
27.768350	0.1	2.511740
27.770017	0.1	2.512276
27.771683	0.1	2.517224
27.773350	0.1	2.524197
27.775017	0.1	2.529740
27.776683	0.1	2.530873
27.778350	0.1	2.526283
27.780017	0.1	2.516449
27.781683	0.1	2.504349
27.783350	0.1	2.494633
27.785017	0.1	2.491176
27.786683	0.1	2.493560
27.788350	0.1	2.497733
27.790017	0.1	2.499104
27.791683	0.1	2.495408
27.793350	0.1	2.487242
27.795017	0.1	2.476752
27.796683	0.1	2.467156
27.798350	0.1	2.461434
27.800017	0.1	2.460003
27.801683	0.1	2.460063
27.803350	0.1	2.457976
27.805017	0.1	2.452850
27.806683	0.1	2.446652
27.808350	0.1	2.441645
27.810017	0.1	2.438486
27.811683	0.1	2.436817
27.813350	0.1	2.435446
27.815017	0.1	2.433002
27.816683	0.1	2.428711
27.818350	0.1	2.422869
27.820017	0.1	2.416611
27.821683	0.1	2.411008
27.823350	0.1	2.406657
27.825017	0.1	2.403438
27.826683	0.1	2.401412
27.828350	0.1	2.401233
27.830017	0.1	2.403200
27.831683	0.1	2.406538
27.833350	0.1	2.408922
27.835017	0.1	2.407611
27.836683	0.1	2.401889
27.838350	0.1	2.393842
27.840017	0.1	2.386868
27.841683	0.1	2.384126
27.843350	0.1	2.387047
27.845017	0.1	2.394259
27.846683	0.1	2.402246
27.848350	0.1	2.408505
27.850017	0.1	2.412260
27.851683	0.1	2.412856
27.853350	0.1	2.408981
27.855017	0.1	2.401233
27.856683	0.1	2.392590
27.858350	0.1	2.386034
27.860017	0.1	2.382815
27.861683	0.1	2.383471
27.863350	0.1	2.388120
27.865017	0.1	2.396047
27.866683	0.1	2.404809
27.868350	0.1	2.412200
27.870017	0.1	2.417445
27.871683	0.1	2.420604
27.873350	0.1	2.422214
27.875017	0.1	2.423048
27.876683	0.1	2.424240
27.878350	0.1	2.426863
27.880017	0.1	2.431274
27.881683	0.1	2.437234
27.883350	0.1	2.444267
27.885017	0.1	2.452195
27.886683	0.1	2.459526
27.888350	0.1	2.464354
27.890017	0.1	2.466381
27.891683	0.1	2.467096
27.893350	0.1	2.467334
27.895017	0.1	2.467156
27.896683	0.1	2.466262
27.898350	0.1	2.464593
27.900017	0.1	2.462387
27.901683	0.1	2.460778
27.903350	0.1	2.460241
27.905017	0.1	2.459884
27.906683	0.1	2.459347
27.908350	0.1	2.459586
27.910017	0.1	2.461434
27.911683	0.1	2.464354
27.913350	0.1	2.466858
27.915017	0.1	2.467811
27.916683	0.1	2.466858
27.918350	0.1	2.464473
27.920017	0.1	2.460599
27.921683	0.1	2.455115
27.923350	0.1	2.448857
27.925017	0.1	2.442360
27.926683	0.1	2.436221
27.928350	0.1	2.431810
27.930017	0.1	2.430678
27.931683	0.1	2.432287
27.933350	0.1	2.434075
27.935017	0.1	2.433598
27.936683	0.1	2.429664
27.938350	0.1	2.422929
27.940017	0.1	2.416194
27.941683	0.1	2.412737
27.943350	0.1	2.414167
27.945017	0.1	2.419949
27.946683	0.1	2.426982
27.948350	0.1	2.431035
27.950017	0.1	2.428830
27.951683	0.1	2.420008
27.953350	0.1	2.407193
27.955017	0.1	2.394617
27.956683	0.1	2.386451
27.958350	0.1	2.384961
27.960017	0.1	2.389968
27.961683	0.1	2.399624
27.963350	0.1	2.410412
27.965017	0.1	2.417982
27.966683	0.1	2.419651
27.968350	0.1	2.415478
27.970017	0.1	2.407789
27.971683	0.1	2.398849
27.973350	0.1	2.390444
27.975017	0.1	2.383888
27.976683	0.1	2.380192
27.978350	0.1	2.380967
27.980017	0.1	2.386987
27.981683	0.1	2.396584
27.983350	0.1	2.406180
27.985017	0.1	2.412379
27.986683	0.1	2.413273
27.988350	0.1	2.408981
27.990017	0.1	2.402604
27.991683	0.1	2.398491
27.993350	0.1	2.398610
27.995017	0.1	2.401769
27.996683	0.1	2.406299
27.998350	0.1	2.411664
28.000017	0.1	2.416909
28.001683	0.1	2.420545
28.003350	0.1	2.422393
28.005017	0.1	2.423585
28.006683	0.1	2.424717
28.008350	0.1	2.426088
28.010017	0.1	2.427757
28.011683	0.1	2.429783
28.013350	0.1	2.431870
28.015017	0.1	2.433956
28.016683	0.1	2.436102
28.018350	0.1	2.439082
28.020017	0.1	2.444267
28.021683	0.1	2.451420
28.023350	0.1	2.457976
28.025017	0.1	2.461076
28.026683	0.1	2.460063
28.028350	0.1	2.456427
28.030017	0.1	2.452731
28.031683	0.1	2.451241
28.033350	0.1	2.453447
28.035017	0.1	2.460063
28.036683	0.1	2.470136
28.038350	0.1	2.480924
28.040017	0.1	2.489686
28.041683	0.1	2.495706
28.043350	0.1	2.499581
28.045017	0.1	2.501130
28.046683	0.1	2.499938
28.048350	0.1	2.496958
28.050017	0.1	2.494276
28.051683	0.1	2.493560
28.053350	0.1	2.495587
28.055017	0.1	2.499759
28.056683	0.1	2.504945
28.058350	0.1	2.510071
28.060017	0.1	2.513468
28.061683	0.1	2.513170
28.063350	0.1	2.508581
28.065017	0.1	2.501667
28.066683	0.1	2.494514
28.068350	0.1	2.488077
28.070017	0.1	2.482712
28.071683	0.1	2.479077
28.073350	0.1	2.477884
28.075017	0.1	2.479613
28.076683	0.1	2.483547
28.078350	0.1	2.488017
28.080017	0.1	2.491772
28.081683	0.1	2.494693
28.083350	0.1	2.495885
28.085017	0.1	2.494157
28.086683	0.1	2.490223
28.088350	0.1	2.486766
28.090017	0.1	2.486289
28.091683	0.1	2.489746
28.093350	0.1	2.496183
28.095017	0.1	2.502382
28.096683	0.1	2.505064
28.098350	0.1	2.503872
28.100017	0.1	2.500832
28.101683	0.1	2.496600
28.103350	0.1	2.490282
28.105017	0.1	2.482057
28.106683	0.1	2.474666
28.108350	0.1	2.471149
28.110017	0.1	2.472699
28.111683	0.1	2.477884
28.113350	0.1	2.484024
28.115017	0.1	2.488136
28.116683	0.1	2.488673
28.118350	0.1	2.485812
28.120017	0.1	2.480388
28.121683	0.1	2.473414
28.123350	0.1	2.466619
28.125017	0.1	2.461136
28.126683	0.1	2.456784
28.128350	0.1	2.452612
28.130017	0.1	2.448261
28.131683	0.1	2.444267
28.133350	0.1	2.442241
28.135017	0.1	2.443075
28.136683	0.1	2.446234
28.138350	0.1	2.448797
28.140017	0.1	2.447605
28.141683	0.1	2.441943
28.143350	0.1	2.434135
28.145017	0.1	2.426088
28.146683	0.1	2.418399
28.148350	0.1	2.412141
28.150017	0.1	2.408683
28.151683	0.1	2.407968
28.153350	0.1	2.407730
28.155017	0.1	2.405346
28.156683	0.1	2.399683
28.158350	0.1	2.392411
28.160017	0.1	2.386749
28.161683	0.1	2.384365
28.163350	0.1	2.384126
28.165017	0.1	2.383590
28.166683	0.1	2.382159
28.168350	0.1	2.381086
28.170017	0.1	2.381325
28.171683	0.1	2.381742
28.173350	0.1	2.380371
28.175017	0.1	2.376020
28.176683	0.1	2.369225
28.178350	0.1	2.362311
28.180017	0.1	2.357602
28.181683	0.1	2.355814
28.183350	0.1	2.356172
28.185017	0.1	2.356947
28.186683	0.1	2.355874
28.188350	0.1	2.352238
28.190017	0.1	2.347171
28.191683	0.1	2.342105
28.193350	0.1	2.338231
28.195017	0.1	2.336025
28.196683	0.1	2.335191
28.198350	0.1	2.334893
28.200017	0.1	2.335191
28.201683	0.1	2.336919
28.203350	0.1	2.340257
28.205017	0.1	2.343774
28.206683	0.1	2.345026
28.208350	0.1	2.342820
28.210017	0.1	2.338529
28.211683	0.1	2.334714
28.213350	0.1	2.333343
28.215017	0.1	2.335191
28.216683	0.1	2.340019
28.218350	0.1	2.346039
28.220017	0.1	2.350927
28.221683	0.1	2.353728
28.223350	0.1	2.355099
28.225017	0.1	2.355874
28.226683	0.1	2.355635
28.228350	0.1	2.354026
28.230017	0.1	2.351880
28.231683	0.1	2.350271
28.233350	0.1	2.349615
28.235017	0.1	2.350569
28.236683	0.1	2.354145
28.238350	0.1	2.359927
28.240017	0.1	2.366185
28.241683	0.1	2.371192
28.243350	0.1	2.374470
28.245017	0.1	2.375603
28.246683	0.1	2.373994
28.248350	0.1	2.370298
28.250017	0.1	2.366543
28.251683	0.1	2.364874
28.253350	0.1	2.366185
28.255017	0.1	2.370298
28.256683	0.1	2.375841
28.258350	0.1	2.380371
28.260017	0.1	2.382159
28.261683	0.1	2.381623
28.263350	0.1	2.380908
28.265017	0.1	2.381683
28.266683	0.1	2.384246
28.268350	0.1	2.387405
28.270017	0.1	2.389848
28.271683	0.1	2.391696
28.273350	0.1	2.394319
28.275017	0.1	2.398491
28.276683	0.1	2.403319
28.278350	0.1	2.407849
28.280017	0.1	2.411902
28.281683	0.1	2.415121
28.283350	0.1	2.417326
28.285017	0.1	2.418518
28.286683	0.1	2.419412
28.288350	0.1	2.421498
28.290017	0.1	2.425850
28.291683	0.1	2.431214
28.293350	0.1	2.434909
28.295017	0.1	2.436161
28.296683	0.1	2.437174
28.298350	0.1	2.439737
28.300017	0.1	2.443135
28.301683	0.1	2.446652
28.303350	0.1	2.450347
28.305017	0.1	2.454460
28.306683	0.1	2.458930
28.308350	0.1	2.464533
28.310017	0.1	2.471864
28.311683	0.1	2.480030
28.313350	0.1	2.487481
28.315017	0.1	2.493143
28.316683	0.1	2.497018
28.318350	0.1	2.500236
28.320017	0.1	2.504051
28.321683	0.1	2.508760
28.323350	0.1	2.513886
28.325017	0.1	2.519131
28.326683	0.1	2.525211
28.328350	0.1	2.531886
28.330017	0.1	2.537668
28.331683	0.1	2.541900
28.333350	0.1	2.546311
28.335017	0.1	2.552807
28.336683	0.1	2.561927
28.338350	0.1	2.573192
28.340017	0.1	2.585113
28.341683	0.1	2.595425
28.343350	0.1	2.601445
28.345017	0.1	2.602220
28.346683	0.1	2.599359
28.348350	0.1	2.596140
28.350017	0.1	2.595306
28.351683	0.1	2.598167
28.353350	0.1	2.603710
28.355017	0.1	2.609432
28.356683	0.1	2.612591
28.358350	0.1	2.612233
28.360017	0.1	2.609253
28.361683	0.1	2.605200
28.363350	0.1	2.600968
28.365017	0.1	2.597153
28.366683	0.1	2.594471
28.368350	0.1	2.593160
28.370017	0.1	2.592445
28.371683	0.1	2.591729
28.373350	0.1	2.591014
28.375017	0.1	2.589584
28.376683	0.1	2.585292
28.378350	0.1	2.576411
28.380017	0.1	2.563656
28.381683	0.1	2.550304
28.383350	0.1	2.539158
28.385017	0.1	2.530754
28.386683	0.1	2.523780
28.388350	0.1	2.517164
28.390017	0.1	2.510548
28.391683	0.1	2.503395
28.393350	0.1	2.495289
28.395017	0.1	2.486348
28.396683	0.1	2.477229
28.398350	0.1	2.469480
28.400017	0.1	2.464891
28.401683	0.1	2.463341
28.403350	0.1	2.462804
28.405017	0.1	2.460182
28.406683	0.1	2.452612
28.408350	0.1	2.439618
28.410017	0.1	2.423585
28.411683	0.1	2.408743
28.413350	0.1	2.397537
28.415017	0.1	2.390325
28.416683	0.1	2.385855
28.418350	0.1	2.383053
28.420017	0.1	2.381504
28.421683	0.1	2.379954
28.423350	0.1	2.376020
28.425017	0.1	2.367497
28.426683	0.1	2.355039
28.428350	0.1	2.342165
28.430017	0.1	2.332807
28.431683	0.1	2.328694
28.433350	0.1	2.327979
28.435017	0.1	2.326906
28.436683	0.1	2.322495
28.438350	0.1	2.314925
28.440017	0.1	2.307356
28.441683	0.1	2.302289
28.443350	0.1	2.299726
28.445017	0.1	2.298653
28.446683	0.1	2.298176
28.448350	0.1	2.296746
28.450017	0.1	2.293468
28.451683	0.1	2.288759
28.453350	0.1	2.284050
28.455017	0.1	2.280474
28.456683	0.1	2.278924
28.458350	0.1	2.278805
28.460017	0.1	2.277494
28.461683	0.1	2.272487
28.463350	0.1	2.263844
28.465017	0.1	2.254069
28.466683	0.1	2.246618
28.468350	0.1	2.244532
28.470017	0.1	2.248407
28.471683	0.1	2.256334
28.473350	0.1	2.265513
28.475017	0.1	2.273739
28.476683	0.1	2.279401
28.478350	0.1	2.281785
28.480017	0.1	2.281249
28.481683	0.1	2.279461
28.483350	0.1	2.278447
28.485017	0.1	2.279878
28.486683	0.1	2.284050
28.488350	0.1	2.289176
28.490017	0.1	2.292514
28.491683	0.1	2.292276
28.493350	0.1	2.288818
28.495017	0.1	2.284050
28.496683	0.1	2.279878
28.498350	0.1	2.277911
28.500017	0.1	2.279878
28.501683	0.1	2.287030
28.503350	0.1	2.298236
28.505017	0.1	2.310157
28.506683	0.1	2.319098
28.508350	0.1	2.323508
28.510017	0.1	2.324581
28.511683	0.1	2.324104
28.513350	0.1	2.323628
28.515017	0.1	2.324641
28.516683	0.1	2.328098
28.518350	0.1	2.333343
28.520017	0.1	2.338588
28.521683	0.1	2.343059
28.523350	0.1	2.346039
28.525017	0.1	2.346695
28.526683	0.1	2.345145
28.528350	0.1	2.343774
28.530017	0.1	2.345681
28.531683	0.1	2.352536
28.533350	0.1	2.364040
28.535017	0.1	2.378523
28.536683	0.1	2.393663
28.538350	0.1	2.407849
28.540017	0.1	2.420426
28.541683	0.1	2.431214
28.543350	0.1	2.440035
28.545017	0.1	2.447486
28.546683	0.1	2.455115
28.548350	0.1	2.465189
28.550017	0.1	2.478361
28.551683	0.1	2.493262
28.553350	0.1	2.507746
28.555017	0.1	2.520383
28.556683	0.1	2.530217
28.558350	0.1	2.537072
28.560017	0.1	2.542913
28.561683	0.1	2.551139
28.563350	0.1	2.564550
28.565017	0.1	2.582908
28.566683	0.1	2.603471
28.568350	0.1	2.622485
28.570017	0.1	2.636850
28.571683	0.1	2.645850
28.573350	0.1	2.650857
28.575017	0.1	2.654791
28.576683	0.1	2.661228
28.578350	0.1	2.672136
28.580017	0.1	2.686858
28.581683	0.1	2.703130
28.583350	0.1	2.719581
28.585017	0.1	2.736330
28.586683	0.1	2.752781
28.588350	0.1	2.767325
28.590017	0.1	2.779186
28.591683	0.1	2.788723
28.593350	0.1	2.796829
28.595017	0.1	2.804399
28.596683	0.1	2.812624
28.598350	0.1	2.822817
28.600017	0.1	2.835512
28.601683	0.1	2.849877
28.603350	0.1	2.864838
28.605017	0.1	2.879918
28.606683	0.1	2.894461
28.608350	0.1	2.905905
28.610017	0.1	2.911687
28.611683	0.1	2.912760
28.613350	0.1	2.912700
28.615017	0.1	2.914667
28.616683	0.1	2.919495
28.618350	0.1	2.927602
28.620017	0.1	2.938986
28.621683	0.1	2.953232
28.623350	0.1	2.969206
28.625017	0.1	2.985597
28.626683	0.1	3.000736
28.628350	0.1	3.013075
28.630017	0.1	3.023267
28.631683	0.1	3.033221
28.633350	0.1	3.044725
28.635017	0.1	3.059209
28.636683	0.1	3.076971
28.638350	0.1	3.096581
28.640017	0.1	3.116489
28.641683	0.1	3.136039
28.643350	0.1	3.154874
28.645017	0.1	3.172517
28.646683	0.1	3.188670
28.648350	0.1	3.203213
28.650017	0.1	3.216386
28.651683	0.1	3.229022
28.653350	0.1	3.242076
28.655017	0.1	3.256142
28.656683	0.1	3.271282
28.658350	0.1	3.286839
28.660017	0.1	3.302098
28.661683	0.1	3.316999
28.663350	0.1	3.332377
28.665017	0.1	3.349185
28.666683	0.1	3.368378
28.668350	0.1	3.391206
28.670017	0.1	3.418207
28.671683	0.1	3.448665
28.673350	0.1	3.481686
28.675017	0.1	3.515542
28.676683	0.1	3.547490
28.678350	0.1	3.576040
28.680017	0.1	3.602684
28.681683	0.1	3.629387
28.683350	0.1	3.657222
28.685017	0.1	3.687442
28.686683	0.1	3.721535
28.688350	0.1	3.759623
28.690017	0.1	3.800929
28.691683	0.1	3.844679
28.693350	0.1	3.889740
28.695017	0.1	3.934920
28.696683	0.1	3.979445
28.698350	0.1	4.023195
28.700017	0.1	4.067242
28.701683	0.1	4.114092
28.703350	0.1	4.166246
28.705017	0.1	4.224241
28.706683	0.1	4.286587
28.708350	0.1	4.351080
28.710017	0.1	4.416466
28.711683	0.1	4.481972
28.713350	0.1	4.547477
28.715017	0.1	4.614115
28.716683	0.1	4.683495
28.718350	0.1	4.756511
28.720017	0.1	4.833460
28.721683	0.1	4.913569
28.723350	0.1	4.994512
28.725017	0.1	5.074323
28.726683	0.1	5.153060
28.728350	0.1	5.231500
28.730017	0.1	5.311013
28.731683	0.1	5.393684
28.733350	0.1	5.481840
28.735017	0.1	5.576492
28.736683	0.1	5.677581
28.738350	0.1	5.784452
28.740017	0.1	5.896271
28.741683	0.1	6.012500
28.743350	0.1	6.132186
28.745017	0.1	6.254256
28.746683	0.1	6.377578
28.748350	0.1	6.501794
28.750017	0.1	6.627441
28.751683	0.1	6.756485
28.753350	0.1	6.890238
28.755017	0.1	7.029176
28.756683	0.1	7.173717
28.758350	0.1	7.324398
28.760017	0.1	7.481158
28.761683	0.1	7.643879
28.763350	0.1	7.812858
28.765017	0.1	7.987500
28.766683	0.1	8.165241
28.768350	0.1	8.343280
28.770017	0.1	8.521140
28.771683	0.1	8.701027
28.773350	0.1	8.885384
28.775017	0.1	9.075940
28.776683	0.1	9.272636
28.778350	0.1	9.473086
28.780017	0.1	9.673119
28.781683	0.1	9.869755
28.783350	0.1	10.061503
28.785017	0.1	10.248006
28.786683	0.1	10.429443
28.788350	0.1	10.606826
28.790017	0.1	10.780872
28.791683	0.1	10.950983
28.793350	0.1	11.115254
28.795017	0.1	11.270881
28.796683	0.1	11.414648
28.798350	0.1	11.543871
28.800017	0.1	11.658371
28.801683	0.1	11.760534
28.803350	0.1	11.853159
28.805017	0.1	11.937083
28.806683	0.1	12.009919
28.808350	0.1	12.067319
28.810017	0.1	12.105764
28.811683	0.1	12.124122
28.813350	0.1	12.123287
28.815017	0.1	12.104095
28.816683	0.1	12.066842
28.818350	0.1	12.011588
28.820017	0.1	11.938334
28.821683	0.1	11.847378
28.823350	0.1	11.740208
28.825017	0.1	11.617721
28.826683	0.1	11.479855
28.828350	0.1	11.326671
28.830017	0.1	11.159182
28.831683	0.1	10.979474
28.833350	0.1	10.789037
28.835017	0.1	10.587693
28.836683	0.1	10.375322
28.838350	0.1	10.152996
28.840017	0.1	9.923161
28.841683	0.1	9.688259
28.843350	0.1	9.449125
28.845017	0.1	9.205938
28.846683	0.1	8.959234
28.848350	0.1	8.710027
28.850017	0.1	8.459390
28.851683	0.1	8.207679
28.853350	0.1	7.953763
28.855017	0.1	7.696689
28.856683	0.1	7.438422
28.858350	0.1	7.184565
28.860017	0.1	6.941379
28.861683	0.1	6.711960
28.863350	0.1	6.495238
28.865017	0.1	6.287754
28.866683	0.1	6.085813
28.868350	0.1	5.885959
28.870017	0.1	5.687535
28.871683	0.1	5.493164
28.873350	0.1	5.306483
28.875017	0.1	5.128324
28.876683	0.1	4.957140
28.878350	0.1	4.791677
28.880017	0.1	4.631520
28.881683	0.1	4.476726
28.883350	0.1	4.327297
28.885017	0.1	4.184067
28.886683	0.1	4.049301
28.888350	0.1	3.926218
28.890017	0.1	3.816426
28.891683	0.1	3.719151
28.893350	0.1	3.631890
28.895017	0.1	3.551305
28.896683	0.1	3.474117
28.898350	0.1	3.397584
28.900017	0.1	3.321409
28.901683	0.1	3.248036
28.903350	0.1	3.181100
28.905017	0.1	3.123462
28.906683	0.1	3.076136
28.908350	0.1	3.037930
28.910017	0.1	3.006101
28.911683	0.1	2.977133
28.913350	0.1	2.947211
28.915017	0.1	2.913773
28.916683	0.1	2.877295
28.918350	0.1	2.841652
28.920017	0.1	2.811909
28.921683	0.1	2.790630
28.923350	0.1	2.776683
28.925017	0.1	2.767086
28.926683	0.1	2.758682
28.928350	0.1	2.748847
28.930017	0.1	2.736986
28.931683	0.1	2.724290
28.933350	0.1	2.713084
28.935017	0.1	2.705455
28.936683	0.1	2.702058
28.938350	0.1	2.700746
28.940017	0.1	2.698124
28.941683	0.1	2.691746
28.943350	0.1	2.682090
28.945017	0.1	2.671004
28.946683	0.1	2.661109
28.948350	0.1	2.653957
28.950017	0.1	2.648771
28.951683	0.1	2.643407
28.953350	0.1	2.637386
28.955017	0.1	2.631784
28.956683	0.1	2.627373
28.958350	0.1	2.623499
28.960017	0.1	2.618432
28.961683	0.1	2.611101
[truncated: 249,537 more chars]
