# Supplementary material for: Fade into you: genetic control of pigmentation patterns in red-flesh apple (Malus domestica)
Source: Front Plant Sci. 2025 Jan 13;15:1462545. doi: 10.3389/fpls.2024.1462545 (PMC11770013; doi:10.3389/fpls.2024.1462545)
Supplement: Supplementary file 4 [file DataSheet1.zip › CB B3EXT325NM/CB B3EXT325NM.txt]

URL	chrom://thermo-pfav3ojr/ChromeleonLocal/Instrument Data/Vanquish_MS/Dimitri/VALEMA/Pierre/Echantillons 03-04-24.seq/168.smp/EXT325NM.channel/EXT325NM.chm
Channel	EXT325NM

Injection Information:
Data Vault	ChromeleonLocal
Sequence	Echantillons 03-04-24
Name	CB B3
Number	15
Position	B:B6
Comment	colonne SB-AQ MeOH+5%AA
Processing Method	Quantitative
Instrument Method	VALEMA test separation GRAQ 4
Type	Unknown
Status	Finished
Inject Time	4/4/2024 4:38:43 AM +02:00
Volume (µl)	10.0000
Dilution Factor	1.0000
Weight	1.0000

Chromatogram Data Information:
Time Min. (min)	0.001683
Time Max. (min)	47.000017
Data Points	28200
Detector	UV
Generating Data System	Chromeleon 7.3.2.10759
Exporting Data System	Chromeleon 7.3.2.0
Operator	Administrator
Signal Quantity	Absorbance
Signal Unit	mAU
Signal Min.	-4.599512
Signal Max.	1,508.436889
Channel	EXT325NM
Driver Name	VDAD.dll
Channel Type	Evaluation
Min. Step (s)	0.1
Max. Step (s)	0.1
Average Step (s)	0.1

Signal Parameter Information:
Signal Info	WVL:325 nm

Chromatogram Data:
Time (min)	Step (s)	Value (mAU)
0.001683	n.a.	0.000000
0.003350	0.1	0.000119
0.005017	0.1	0.000894
0.006683	0.1	0.002563
0.008350	0.1	0.005245
0.010017	0.1	0.008821
0.011683	0.1	0.013232
0.013350	0.1	0.018895
0.015017	0.1	0.026047
0.016683	0.1	0.034511
0.018350	0.1	0.043571
0.020017	0.1	0.052392
0.021683	0.1	0.059307
0.023350	0.1	0.062168
0.025017	0.1	0.059783
0.026683	0.1	0.053167
0.028350	0.1	0.044167
0.030017	0.1	0.034451
0.031683	0.1	0.025630
0.033350	0.1	0.018775
0.035017	0.1	0.013590
0.036683	0.1	0.009477
0.038350	0.1	0.006437
0.040017	0.1	0.004530
0.041683	0.1	0.003517
0.043350	0.1	0.002146
0.045017	0.1	-0.001371
0.046683	0.1	-0.008047
0.048350	0.1	-0.016749
0.050017	0.1	-0.024557
0.051683	0.1	-0.029147
0.053350	0.1	-0.029862
0.055017	0.1	-0.027299
0.056683	0.1	-0.022590
0.058350	0.1	-0.018060
0.060017	0.1	-0.016630
0.061683	0.1	-0.018954
0.063350	0.1	-0.022590
0.065017	0.1	-0.024259
0.066683	0.1	-0.022471
0.068350	0.1	-0.018477
0.070017	0.1	-0.015259
0.071683	0.1	-0.014424
0.073350	0.1	-0.014603
0.075017	0.1	-0.012934
0.076683	0.1	-0.008047
0.078350	0.1	-0.001490
0.080017	0.1	0.003576
0.081683	0.1	0.005603
0.083350	0.1	0.005186
0.085017	0.1	0.003994
0.086683	0.1	0.003695
0.088350	0.1	0.005484
0.090017	0.1	0.008762
0.091683	0.1	0.011623
0.093350	0.1	0.012398
0.095017	0.1	0.010848
0.096683	0.1	0.007451
0.098350	0.1	0.003159
0.100017	0.1	-0.001609
0.101683	0.1	-0.006795
0.103350	0.1	-0.011325
0.105017	0.1	-0.012815
0.106683	0.1	-0.009418
0.108350	0.1	-0.002027
0.110017	0.1	0.006735
0.111683	0.1	0.014126
0.113350	0.1	0.018895
0.115017	0.1	0.021100
0.116683	0.1	0.021517
0.118350	0.1	0.020742
0.120017	0.1	0.019610
0.121683	0.1	0.018239
0.123350	0.1	0.016510
0.125017	0.1	0.015259
0.126683	0.1	0.015616
0.128350	0.1	0.017405
0.130017	0.1	0.018477
0.131683	0.1	0.016809
0.133350	0.1	0.012696
0.135017	0.1	0.008345
0.136683	0.1	0.007272
0.138350	0.1	0.011861
0.140017	0.1	0.021636
0.141683	0.1	0.032246
0.143350	0.1	0.037730
0.145017	0.1	0.035107
0.146683	0.1	0.027001
0.148350	0.1	0.018060
0.150017	0.1	0.011802
0.151683	0.1	0.010192
0.153350	0.1	0.012755
0.155017	0.1	0.015736
0.156683	0.1	0.015140
0.158350	0.1	0.011504
0.160017	0.1	0.008285
0.161683	0.1	0.007749
0.163350	0.1	0.009179
0.165017	0.1	0.011981
0.166683	0.1	0.016570
0.168350	0.1	0.021994
0.170017	0.1	0.025868
0.171683	0.1	0.027180
0.173350	0.1	0.027537
0.175017	0.1	0.028551
0.176683	0.1	0.030160
0.178350	0.1	0.031888
0.180017	0.1	0.033498
0.181683	0.1	0.034988
0.183350	0.1	0.036180
0.185017	0.1	0.036836
0.186683	0.1	0.037134
0.188350	0.1	0.038624
0.190017	0.1	0.041902
0.191683	0.1	0.045240
0.193350	0.1	0.045061
0.195017	0.1	0.039577
0.196683	0.1	0.030279
0.198350	0.1	0.020206
0.200017	0.1	0.011981
0.201683	0.1	0.008285
0.203350	0.1	0.009477
0.205017	0.1	0.012040
0.206683	0.1	0.012219
0.208350	0.1	0.010133
0.210017	0.1	0.008523
0.211683	0.1	0.008583
0.213350	0.1	0.009954
0.215017	0.1	0.012755
0.216683	0.1	0.016510
0.218350	0.1	0.019610
0.220017	0.1	0.020325
0.221683	0.1	0.019312
0.223350	0.1	0.019312
0.225017	0.1	0.021338
0.226683	0.1	0.023961
0.228350	0.1	0.024796
0.230017	0.1	0.022352
0.231683	0.1	0.016689
0.233350	0.1	0.009120
0.235017	0.1	0.001490
0.236683	0.1	-0.004888
0.238350	0.1	-0.009060
0.240017	0.1	-0.010133
0.241683	0.1	-0.007391
0.243350	0.1	-0.001013
0.245017	0.1	0.006855
0.246683	0.1	0.012338
0.248350	0.1	0.013351
0.250017	0.1	0.011146
0.251683	0.1	0.009000
0.253350	0.1	0.009120
0.255017	0.1	0.011683
0.256683	0.1	0.015616
0.258350	0.1	0.019789
0.260017	0.1	0.023365
0.261683	0.1	0.024378
0.263350	0.1	0.020981
0.265017	0.1	0.014186
0.266683	0.1	0.007153
0.268350	0.1	0.002444
0.270017	0.1	0.000596
0.271683	0.1	0.000596
0.273350	0.1	0.001311
0.275017	0.1	0.002682
0.276683	0.1	0.004709
0.278350	0.1	0.006437
0.280017	0.1	0.008106
0.281683	0.1	0.010312
0.283350	0.1	0.013232
0.285017	0.1	0.016928
0.286683	0.1	0.021338
0.288350	0.1	0.025213
0.290017	0.1	0.026345
0.291683	0.1	0.024378
0.293350	0.1	0.021338
0.295017	0.1	0.019193
0.296683	0.1	0.018835
0.298350	0.1	0.020444
0.300017	0.1	0.023544
0.301683	0.1	0.026703
0.303350	0.1	0.028074
0.305017	0.1	0.027001
0.306683	0.1	0.023305
0.308350	0.1	0.017226
0.310017	0.1	0.009894
0.311683	0.1	0.004053
0.313350	0.1	0.002384
0.315017	0.1	0.004649
0.316683	0.1	0.008762
0.318350	0.1	0.012517
0.320017	0.1	0.014603
0.321683	0.1	0.015020
0.323350	0.1	0.014722
0.325017	0.1	0.014424
0.326683	0.1	0.013828
0.328350	0.1	0.012219
0.330017	0.1	0.009477
0.331683	0.1	0.006557
0.333350	0.1	0.005305
0.335017	0.1	0.006258
0.336683	0.1	0.007808
0.338350	0.1	0.007808
0.340017	0.1	0.005841
0.341683	0.1	0.002861
0.343350	0.1	-0.000060
0.345017	0.1	-0.002027
0.346683	0.1	-0.001907
0.348350	0.1	0.000536
0.350017	0.1	0.005007
0.351683	0.1	0.010967
0.353350	0.1	0.016928
0.355017	0.1	0.020206
0.356683	0.1	0.018716
0.358350	0.1	0.014186
0.360017	0.1	0.009656
0.361683	0.1	0.005901
0.363350	0.1	0.002444
0.365017	0.1	0.000417
0.366683	0.1	0.001132
0.368350	0.1	0.003755
0.370017	0.1	0.006437
0.371683	0.1	0.007987
0.373350	0.1	0.007629
0.375017	0.1	0.005186
0.376683	0.1	0.002027
0.378350	0.1	0.000060
0.380017	0.1	-0.000060
0.381683	0.1	0.000894
0.383350	0.1	0.003159
0.385017	0.1	0.007689
0.386683	0.1	0.014901
0.388350	0.1	0.023782
0.390017	0.1	0.032425
0.391683	0.1	0.038266
0.393350	0.1	0.038922
0.395017	0.1	0.033617
0.396683	0.1	0.022888
0.398350	0.1	0.008285
0.400017	0.1	-0.007093
0.401683	0.1	-0.019252
0.403350	0.1	-0.024796
0.405017	0.1	-0.023484
0.406683	0.1	-0.018060
0.408350	0.1	-0.011325
0.410017	0.1	-0.003815
0.411683	0.1	0.004470
0.413350	0.1	0.013113
0.415017	0.1	0.021100
0.416683	0.1	0.027359
0.418350	0.1	0.030756
0.420017	0.1	0.030100
0.421683	0.1	0.025153
0.423350	0.1	0.018299
0.425017	0.1	0.013292
0.426683	0.1	0.012338
0.428350	0.1	0.014544
0.430017	0.1	0.016570
0.431683	0.1	0.015676
0.433350	0.1	0.011504
0.435017	0.1	0.006497
0.436683	0.1	0.003278
0.438350	0.1	0.003159
0.440017	0.1	0.006199
0.441683	0.1	0.012159
0.443350	0.1	0.019550
0.445017	0.1	0.025749
0.446683	0.1	0.028372
0.448350	0.1	0.027776
0.450017	0.1	0.027478
0.451683	0.1	0.030875
0.453350	0.1	0.037372
0.455017	0.1	0.043094
0.456683	0.1	0.045121
0.458350	0.1	0.043154
0.460017	0.1	0.038743
0.461683	0.1	0.033319
0.463350	0.1	0.026703
0.465017	0.1	0.018656
0.466683	0.1	0.011325
0.468350	0.1	0.008106
0.470017	0.1	0.010133
0.471683	0.1	0.014484
0.473350	0.1	0.017643
0.475017	0.1	0.018656
0.476683	0.1	0.018358
0.478350	0.1	0.016749
0.480017	0.1	0.013649
0.481683	0.1	0.009954
0.483350	0.1	0.007451
0.485017	0.1	0.006914
0.486683	0.1	0.006497
0.488350	0.1	0.003695
0.490017	0.1	-0.002325
0.491683	0.1	-0.010550
0.493350	0.1	-0.018895
0.495017	0.1	-0.024498
0.496683	0.1	-0.024676
0.498350	0.1	-0.018358
0.500017	0.1	-0.007689
0.501683	0.1	0.003099
0.503350	0.1	0.011444
0.505017	0.1	0.017643
0.506683	0.1	0.022888
0.508350	0.1	0.027180
0.510017	0.1	0.030279
0.511683	0.1	0.031948
0.513350	0.1	0.030756
0.515017	0.1	0.025988
0.516683	0.1	0.019848
0.518350	0.1	0.015140
0.520017	0.1	0.012815
0.521683	0.1	0.012040
0.523350	0.1	0.012338
0.525017	0.1	0.014007
0.526683	0.1	0.015616
0.528350	0.1	0.014365
0.530017	0.1	0.009477
0.531683	0.1	0.002921
0.533350	0.1	-0.002384
0.535017	0.1	-0.004113
0.536683	0.1	-0.001550
0.538350	0.1	0.003338
0.540017	0.1	0.007212
0.541683	0.1	0.007868
0.543350	0.1	0.005484
0.545017	0.1	0.001431
0.546683	0.1	-0.003040
0.548350	0.1	-0.006914
0.550017	0.1	-0.009120
0.551683	0.1	-0.009358
0.553350	0.1	-0.008702
0.555017	0.1	-0.008702
0.556683	0.1	-0.009775
0.558350	0.1	-0.010848
0.560017	0.1	-0.010490
0.561683	0.1	-0.008166
0.563350	0.1	-0.004768
0.565017	0.1	-0.001609
0.566683	0.1	0.000536
0.568350	0.1	0.001907
0.570017	0.1	0.002682
0.571683	0.1	0.002980
0.573350	0.1	0.002980
0.575017	0.1	0.003576
0.576683	0.1	0.005245
0.578350	0.1	0.007570
0.580017	0.1	0.009596
0.581683	0.1	0.009596
0.583350	0.1	0.006616
0.585017	0.1	0.000596
0.586683	0.1	-0.007570
0.588350	0.1	-0.016093
0.590017	0.1	-0.021636
0.591683	0.1	-0.021398
0.593350	0.1	-0.015438
0.595017	0.1	-0.006855
0.596683	0.1	0.000715
0.598350	0.1	0.004530
0.600017	0.1	0.003278
0.601683	0.1	-0.002265
0.603350	0.1	-0.009954
0.605017	0.1	-0.017226
0.606683	0.1	-0.022292
0.608350	0.1	-0.024438
0.610017	0.1	-0.023782
0.611683	0.1	-0.021517
0.613350	0.1	-0.019610
0.615017	0.1	-0.019491
0.616683	0.1	-0.020683
0.618350	0.1	-0.021458
0.620017	0.1	-0.020266
0.621683	0.1	-0.016809
0.623350	0.1	-0.012040
0.625017	0.1	-0.008166
0.626683	0.1	-0.007212
0.628350	0.1	-0.008821
0.630017	0.1	-0.010848
0.631683	0.1	-0.011742
0.633350	0.1	-0.011683
0.635017	0.1	-0.011384
0.636683	0.1	-0.010550
0.638350	0.1	-0.008762
0.640017	0.1	-0.005901
0.641683	0.1	-0.002444
0.643350	0.1	0.000954
0.645017	0.1	0.003636
0.646683	0.1	0.005424
0.648350	0.1	0.006795
0.650017	0.1	0.008166
0.651683	0.1	0.009835
0.653350	0.1	0.011384
0.655017	0.1	0.011921
0.656683	0.1	0.011086
0.658350	0.1	0.009537
0.660017	0.1	0.008523
0.661683	0.1	0.008404
0.663350	0.1	0.007570
0.665017	0.1	0.004172
0.666683	0.1	-0.001967
0.668350	0.1	-0.008583
0.670017	0.1	-0.012517
0.671683	0.1	-0.012040
0.673350	0.1	-0.008404
0.675017	0.1	-0.003517
0.676683	0.1	0.001848
0.678350	0.1	0.007093
0.680017	0.1	0.011504
0.681683	0.1	0.014722
0.683350	0.1	0.016451
0.685017	0.1	0.016212
0.686683	0.1	0.013649
0.688350	0.1	0.008941
0.690017	0.1	0.003159
0.691683	0.1	-0.002205
0.693350	0.1	-0.005960
0.695017	0.1	-0.008225
0.696683	0.1	-0.009716
0.698350	0.1	-0.010014
0.700017	0.1	-0.008464
0.701683	0.1	-0.005722
0.703350	0.1	-0.002682
0.705017	0.1	-0.000417
0.706683	0.1	-0.000179
0.708350	0.1	-0.002801
0.710017	0.1	-0.007689
0.711683	0.1	-0.013351
0.713350	0.1	-0.018239
0.715017	0.1	-0.021160
0.716683	0.1	-0.022173
0.718350	0.1	-0.021279
0.720017	0.1	-0.018418
0.721683	0.1	-0.014842
0.723350	0.1	-0.012279
0.725017	0.1	-0.010908
0.726683	0.1	-0.010550
0.728350	0.1	-0.011504
0.730017	0.1	-0.013351
0.731683	0.1	-0.014484
0.733350	0.1	-0.014186
0.735017	0.1	-0.013053
0.736683	0.1	-0.012279
0.738350	0.1	-0.011802
0.740017	0.1	-0.010312
0.741683	0.1	-0.006378
0.743350	0.1	-0.000775
0.745017	0.1	0.004172
0.746683	0.1	0.005126
0.748350	0.1	0.000536
0.750017	0.1	-0.007629
0.751683	0.1	-0.015199
0.753350	0.1	-0.019312
0.755017	0.1	-0.020504
0.756683	0.1	-0.021338
0.758350	0.1	-0.023007
0.760017	0.1	-0.024974
0.761683	0.1	-0.026405
0.763350	0.1	-0.026107
0.765017	0.1	-0.022709
0.766683	0.1	-0.015557
0.768350	0.1	-0.006318
0.770017	0.1	0.002444
0.771683	0.1	0.008941
0.773350	0.1	0.011921
0.775017	0.1	0.010967
0.776683	0.1	0.007927
0.778350	0.1	0.004709
0.780017	0.1	0.001371
0.781683	0.1	-0.001669
0.783350	0.1	-0.002801
0.785017	0.1	-0.001907
0.786683	0.1	-0.001311
0.788350	0.1	-0.002861
0.790017	0.1	-0.006139
0.791683	0.1	-0.009000
0.793350	0.1	-0.009358
0.795017	0.1	-0.006437
0.796683	0.1	-0.000894
0.798350	0.1	0.006199
0.800017	0.1	0.013411
0.801683	0.1	0.019908
0.803350	0.1	0.025511
0.805017	0.1	0.029206
0.806683	0.1	0.029206
0.808350	0.1	0.025570
0.810017	0.1	0.021279
0.811683	0.1	0.019073
0.813350	0.1	0.018775
0.815017	0.1	0.018060
0.816683	0.1	0.014544
0.818350	0.1	0.008345
0.820017	0.1	0.001967
0.821683	0.1	-0.002265
0.823350	0.1	-0.003517
0.825017	0.1	-0.002742
0.826683	0.1	-0.002325
0.828350	0.1	-0.003397
0.830017	0.1	-0.004351
0.831683	0.1	-0.002563
0.833350	0.1	0.001669
0.835017	0.1	0.004411
0.836683	0.1	0.002801
0.838350	0.1	-0.002027
0.840017	0.1	-0.006974
0.841683	0.1	-0.010610
0.843350	0.1	-0.012338
0.845017	0.1	-0.011683
0.846683	0.1	-0.008821
0.848350	0.1	-0.005603
0.850017	0.1	-0.003099
0.851683	0.1	-0.000238
0.853350	0.1	0.004709
0.855017	0.1	0.011265
0.856683	0.1	0.017166
0.858350	0.1	0.020206
0.860017	0.1	0.018954
0.861683	0.1	0.013173
0.863350	0.1	0.004113
0.865017	0.1	-0.005066
0.866683	0.1	-0.010788
0.868350	0.1	-0.011861
0.870017	0.1	-0.009894
0.871683	0.1	-0.007808
0.873350	0.1	-0.007272
0.875017	0.1	-0.008702
0.876683	0.1	-0.011384
0.878350	0.1	-0.013351
0.880017	0.1	-0.013232
0.881683	0.1	-0.012159
0.883350	0.1	-0.011921
0.885017	0.1	-0.012577
0.886683	0.1	-0.013530
0.888350	0.1	-0.014782
0.890017	0.1	-0.015259
0.891683	0.1	-0.013113
0.893350	0.1	-0.006974
0.895017	0.1	0.001550
0.896683	0.1	0.008345
0.898350	0.1	0.009716
0.900017	0.1	0.005662
0.901683	0.1	-0.000417
0.903350	0.1	-0.006080
0.905017	0.1	-0.010788
0.906683	0.1	-0.014663
0.908350	0.1	-0.017285
0.910017	0.1	-0.018537
0.911683	0.1	-0.018418
0.913350	0.1	-0.015855
0.915017	0.1	-0.010133
0.916683	0.1	-0.002503
0.918350	0.1	0.003994
0.920017	0.1	0.006616
0.921683	0.1	0.005484
0.923350	0.1	0.002623
0.925017	0.1	-0.000119
0.926683	0.1	-0.001848
0.928350	0.1	-0.002623
0.930017	0.1	-0.002682
0.931683	0.1	-0.002503
0.933350	0.1	-0.003159
0.935017	0.1	-0.004947
0.936683	0.1	-0.007033
0.938350	0.1	-0.007927
0.940017	0.1	-0.006914
0.941683	0.1	-0.005245
0.943350	0.1	-0.004351
0.945017	0.1	-0.004292
0.946683	0.1	-0.003219
0.948350	0.1	-0.000298
0.950017	0.1	0.002623
0.951683	0.1	0.002384
0.953350	0.1	-0.001609
0.955017	0.1	-0.006199
0.956683	0.1	-0.008702
0.958350	0.1	-0.009298
0.960017	0.1	-0.009835
0.961683	0.1	-0.011384
0.963350	0.1	-0.013232
0.965017	0.1	-0.014305
0.966683	0.1	-0.014424
0.968350	0.1	-0.013947
0.970017	0.1	-0.012457
0.971683	0.1	-0.009358
0.973350	0.1	-0.005186
0.975017	0.1	-0.001848
0.976683	0.1	-0.000179
0.978350	0.1	0.000775
0.980017	0.1	0.002265
0.981683	0.1	0.004888
0.983350	0.1	0.007868
0.985017	0.1	0.010192
0.986683	0.1	0.012338
0.988350	0.1	0.014663
0.990017	0.1	0.016093
0.991683	0.1	0.014067
0.993350	0.1	0.007331
0.995017	0.1	-0.001311
0.996683	0.1	-0.007510
0.998350	0.1	-0.008881
1.000017	0.1	-0.005960
1.001683	0.1	-0.001311
1.003350	0.1	0.002146
1.005017	0.1	0.002980
1.006683	0.1	0.002384
1.008350	0.1	0.002086
1.010017	0.1	0.001967
1.011683	0.1	0.001252
1.013350	0.1	0.000179
1.015017	0.1	-0.000298
1.016683	0.1	-0.000358
1.018350	0.1	-0.000477
1.020017	0.1	0.000000
1.021683	0.1	0.002265
1.023350	0.1	0.006557
1.025017	0.1	0.011146
1.026683	0.1	0.013649
1.028350	0.1	0.012755
1.030017	0.1	0.008881
1.031683	0.1	0.003219
1.033350	0.1	-0.002682
1.035017	0.1	-0.007451
1.036683	0.1	-0.009954
1.038350	0.1	-0.010908
1.040017	0.1	-0.012219
1.041683	0.1	-0.015676
1.043350	0.1	-0.021040
1.045017	0.1	-0.025690
1.046683	0.1	-0.026643
1.048350	0.1	-0.023246
1.050017	0.1	-0.017285
1.051683	0.1	-0.012159
1.053350	0.1	-0.009358
1.055017	0.1	-0.006855
1.056683	0.1	-0.002623
1.058350	0.1	0.002742
1.060017	0.1	0.007093
1.061683	0.1	0.008881
1.063350	0.1	0.007510
1.065017	0.1	0.003636
1.066683	0.1	-0.001073
1.068350	0.1	-0.005484
1.070017	0.1	-0.008881
1.071683	0.1	-0.010908
1.073350	0.1	-0.011921
1.075017	0.1	-0.013292
1.076683	0.1	-0.015736
1.078350	0.1	-0.018179
1.080017	0.1	-0.019014
1.081683	0.1	-0.018477
1.083350	0.1	-0.018537
1.085017	0.1	-0.020027
1.086683	0.1	-0.020742
1.088350	0.1	-0.017881
1.090017	0.1	-0.011861
1.091683	0.1	-0.005960
1.093350	0.1	-0.001729
1.095017	0.1	0.001967
1.096683	0.1	0.005543
1.098350	0.1	0.006914
1.100017	0.1	0.005364
1.101683	0.1	0.002921
1.103350	0.1	0.002086
1.105017	0.1	0.003576
1.106683	0.1	0.006497
1.108350	0.1	0.009596
1.110017	0.1	0.011683
1.111683	0.1	0.012100
1.113350	0.1	0.011027
1.115017	0.1	0.009418
1.116683	0.1	0.007391
1.118350	0.1	0.004292
1.120017	0.1	0.000238
1.121683	0.1	-0.003815
1.123350	0.1	-0.007212
1.125017	0.1	-0.010014
1.126683	0.1	-0.012219
1.128350	0.1	-0.013173
1.130017	0.1	-0.012994
1.131683	0.1	-0.011921
1.133350	0.1	-0.009775
1.135017	0.1	-0.007153
1.136683	0.1	-0.004947
1.138350	0.1	-0.003457
1.140017	0.1	-0.002742
1.141683	0.1	-0.003040
1.143350	0.1	-0.004113
1.145017	0.1	-0.004709
1.146683	0.1	-0.003576
1.148350	0.1	-0.001192
1.150017	0.1	0.000477
1.151683	0.1	0.000119
1.153350	0.1	-0.000834
1.155017	0.1	-0.000119
1.156683	0.1	0.002563
1.158350	0.1	0.005662
1.160017	0.1	0.008285
1.161683	0.1	0.010431
1.163350	0.1	0.012100
1.165017	0.1	0.012457
1.166683	0.1	0.010133
1.168350	0.1	0.004292
1.170017	0.1	-0.004649
1.171683	0.1	-0.014305
1.173350	0.1	-0.020623
1.175017	0.1	-0.021279
1.176683	0.1	-0.017345
1.178350	0.1	-0.011921
1.180017	0.1	-0.007093
1.181683	0.1	-0.003278
1.183350	0.1	0.000656
1.185017	0.1	0.005722
1.186683	0.1	0.010788
1.188350	0.1	0.014246
1.190017	0.1	0.016272
1.191683	0.1	0.017524
1.193350	0.1	0.017762
1.195017	0.1	0.016332
1.196683	0.1	0.012934
1.198350	0.1	0.007629
1.200017	0.1	0.001848
1.201683	0.1	-0.002503
1.203350	0.1	-0.004113
1.205017	0.1	-0.002921
1.206683	0.1	0.000119
1.208350	0.1	0.003755
1.210017	0.1	0.006437
1.211683	0.1	0.007451
1.213350	0.1	0.006676
1.215017	0.1	0.004470
1.216683	0.1	0.001609
1.218350	0.1	0.000179
1.220017	0.1	0.002146
1.221683	0.1	0.007689
1.223350	0.1	0.014901
1.225017	0.1	0.020325
1.226683	0.1	0.020921
1.228350	0.1	0.016570
1.230017	0.1	0.009596
1.231683	0.1	0.002921
1.233350	0.1	-0.001431
1.235017	0.1	-0.002623
1.236683	0.1	-0.000775
1.238350	0.1	0.003695
1.240017	0.1	0.008762
1.241683	0.1	0.011086
1.243350	0.1	0.008941
1.245017	0.1	0.003934
1.246683	0.1	0.000119
1.248350	0.1	0.001192
1.250017	0.1	0.007451
1.251683	0.1	0.015736
1.253350	0.1	0.021756
1.255017	0.1	0.022650
1.256683	0.1	0.018001
1.258350	0.1	0.009060
1.260017	0.1	-0.001550
1.261683	0.1	-0.010610
1.263350	0.1	-0.014961
1.265017	0.1	-0.013113
1.266683	0.1	-0.006735
1.268350	0.1	0.000656
1.270017	0.1	0.006318
1.271683	0.1	0.009120
1.273350	0.1	0.008285
1.275017	0.1	0.002861
1.276683	0.1	-0.005364
1.278350	0.1	-0.012875
1.280017	0.1	-0.017762
1.281683	0.1	-0.020981
1.283350	0.1	-0.023901
1.285017	0.1	-0.025511
1.286683	0.1	-0.024319
1.288350	0.1	-0.020981
1.290017	0.1	-0.016928
1.291683	0.1	-0.012159
1.293350	0.1	-0.005126
1.295017	0.1	0.004768
1.296683	0.1	0.015497
1.298350	0.1	0.023723
1.300017	0.1	0.027001
1.301683	0.1	0.025332
1.303350	0.1	0.020981
1.305017	0.1	0.017166
1.306683	0.1	0.015020
1.308350	0.1	0.012994
1.310017	0.1	0.010192
1.311683	0.1	0.007391
1.313350	0.1	0.005484
1.315017	0.1	0.004351
1.316683	0.1	0.004530
1.318350	0.1	0.007629
1.320017	0.1	0.015199
1.321683	0.1	0.027001
1.323350	0.1	0.040114
1.325017	0.1	0.051737
1.326683	0.1	0.061393
1.328350	0.1	0.071645
1.330017	0.1	0.085771
1.331683	0.1	0.104427
1.333350	0.1	0.125945
1.335017	0.1	0.148714
1.336683	0.1	0.170946
1.338350	0.1	0.189960
1.340017	0.1	0.203729
1.341683	0.1	0.211716
1.343350	0.1	0.214219
1.345017	0.1	0.211954
1.346683	0.1	0.204861
1.348350	0.1	0.193000
1.350017	0.1	0.177979
1.351683	0.1	0.162542
1.353350	0.1	0.148177
1.355017	0.1	0.135362
1.356683	0.1	0.124156
1.358350	0.1	0.113666
1.360017	0.1	0.102460
1.361683	0.1	0.090122
1.363350	0.1	0.078321
1.365017	0.1	0.069022
1.366683	0.1	0.062346
1.368350	0.1	0.056982
1.370017	0.1	0.052750
1.371683	0.1	0.050187
1.373350	0.1	0.048220
1.375017	0.1	0.044644
1.376683	0.1	0.039041
1.378350	0.1	0.032544
1.380017	0.1	0.025630
1.381683	0.1	0.018537
1.383350	0.1	0.012398
1.385017	0.1	0.008702
1.386683	0.1	0.008106
1.388350	0.1	0.009358
1.390017	0.1	0.009239
1.391683	0.1	0.005841
1.393350	0.1	0.000238
1.395017	0.1	-0.005603
1.396683	0.1	-0.009596
1.398350	0.1	-0.010431
1.400017	0.1	-0.008643
1.401683	0.1	-0.006378
1.403350	0.1	-0.005722
1.405017	0.1	-0.007451
1.406683	0.1	-0.009954
1.408350	0.1	-0.011027
1.410017	0.1	-0.010610
1.411683	0.1	-0.009179
1.413350	0.1	-0.007391
1.415017	0.1	-0.006080
1.416683	0.1	-0.005960
1.418350	0.1	-0.006080
1.420017	0.1	-0.004470
1.421683	0.1	0.000298
1.423350	0.1	0.007510
1.425017	0.1	0.015616
1.426683	0.1	0.023723
1.428350	0.1	0.031292
1.430017	0.1	0.037134
1.431683	0.1	0.041008
1.433350	0.1	0.045359
1.435017	0.1	0.052691
1.436683	0.1	0.062048
1.438350	0.1	0.070393
1.440017	0.1	0.076592
1.441683	0.1	0.082135
1.443350	0.1	0.089169
1.445017	0.1	0.097573
1.446683	0.1	0.105381
1.448350	0.1	0.111043
1.450017	0.1	0.115395
1.451683	0.1	0.120699
1.453350	0.1	0.128686
1.455017	0.1	0.139356
1.456683	0.1	0.151813
1.458350	0.1	0.164926
1.460017	0.1	0.177443
1.461683	0.1	0.187278
1.463350	0.1	0.192821
1.465017	0.1	0.194728
1.466683	0.1	0.194788
1.468350	0.1	0.193954
1.470017	0.1	0.192702
1.471683	0.1	0.191867
1.473350	0.1	0.192225
1.475017	0.1	0.194609
1.476683	0.1	0.198483
1.478350	0.1	0.202239
1.480017	0.1	0.205159
1.481683	0.1	0.209093
1.483350	0.1	0.215709
1.485017	0.1	0.223756
1.486683	0.1	0.229955
1.488350	0.1	0.232101
1.490017	0.1	0.230134
1.491683	0.1	0.226200
1.493350	0.1	0.223517
1.495017	0.1	0.224531
1.496683	0.1	0.229061
1.498350	0.1	0.234604
1.500017	0.1	0.239015
1.501683	0.1	0.241578
1.503350	0.1	0.242710
1.505017	0.1	0.243545
1.506683	0.1	0.244617
1.508350	0.1	0.245631
1.510017	0.1	0.246823
1.511683	0.1	0.250518
1.513350	0.1	0.258863
1.515017	0.1	0.270128
1.516683	0.1	0.279725
1.518350	0.1	0.285566
1.520017	0.1	0.290036
1.521683	0.1	0.295818
1.523350	0.1	0.303149
1.525017	0.1	0.311255
1.526683	0.1	0.320554
1.528350	0.1	0.332057
1.530017	0.1	0.345171
1.531683	0.1	0.357687
1.533350	0.1	0.368476
1.535017	0.1	0.378311
1.536683	0.1	0.387967
1.538350	0.1	0.396669
1.540017	0.1	0.403881
1.541683	0.1	0.410140
1.543350	0.1	0.416756
1.545017	0.1	0.424624
1.546683	0.1	0.434160
1.548350	0.1	0.444233
1.550017	0.1	0.452220
1.551683	0.1	0.456631
1.553350	0.1	0.458598
1.555017	0.1	0.460386
1.556683	0.1	0.463903
1.558350	0.1	0.470400
1.560017	0.1	0.480771
1.561683	0.1	0.496209
1.563350	0.1	0.517905
1.565017	0.1	0.546217
1.566683	0.1	0.580013
1.568350	0.1	0.617027
1.570017	0.1	0.654876
1.571683	0.1	0.692010
1.573350	0.1	0.727654
1.575017	0.1	0.761688
1.576683	0.1	0.795007
1.578350	0.1	0.829637
1.580017	0.1	0.867069
1.581683	0.1	0.906944
1.583350	0.1	0.947774
1.585017	0.1	0.988662
1.586683	0.1	1.028717
1.588350	0.1	1.066148
1.590017	0.1	1.098871
1.591683	0.1	1.125395
1.593350	0.1	1.145005
1.595017	0.1	1.158953
1.596683	0.1	1.170814
1.598350	0.1	1.184583
1.600017	0.1	1.204610
1.601683	0.1	1.237333
1.603350	0.1	1.291752
1.605017	0.1	1.377761
1.606683	0.1	1.505971
1.608350	0.1	1.687467
1.610017	0.1	1.932144
1.611683	0.1	2.244592
1.613350	0.1	2.621591
1.615017	0.1	3.052771
1.616683	0.1	3.522456
1.618350	0.1	4.011929
1.620017	0.1	4.501581
1.621683	0.1	4.973293
1.623350	0.1	5.414009
1.625017	0.1	5.817294
1.626683	0.1	6.181658
1.628350	0.1	6.508291
1.630017	0.1	6.799221
1.631683	0.1	7.056773
1.633350	0.1	7.283450
1.635017	0.1	7.481635
1.636683	0.1	7.652700
1.638350	0.1	7.797301
1.640017	0.1	7.916451
1.641683	0.1	8.012414
1.643350	0.1	8.086145
1.645017	0.1	8.136511
1.646683	0.1	8.162201
1.648350	0.1	8.163333
1.650017	0.1	8.140922
1.651683	0.1	8.096099
1.653350	0.1	8.029402
1.655017	0.1	7.941902
1.656683	0.1	7.835806
1.658350	0.1	7.713736
1.660017	0.1	7.578135
1.661683	0.1	7.431210
1.663350	0.1	7.274688
1.665017	0.1	7.109464
1.666683	0.1	6.936729
1.668350	0.1	6.759406
1.670017	0.1	6.581247
1.671683	0.1	6.405056
1.673350	0.1	6.230712
1.675017	0.1	6.055773
1.676683	0.1	5.877495
1.678350	0.1	5.694867
1.680017	0.1	5.509138
1.681683	0.1	5.321682
1.683350	0.1	5.131543
1.685017	0.1	4.937172
1.686683	0.1	4.739583
1.688350	0.1	4.542291
1.690017	0.1	4.350007
1.691683	0.1	4.164815
1.693350	0.1	3.984809
1.695017	0.1	3.807008
1.696683	0.1	3.630996
1.698350	0.1	3.457725
1.700017	0.1	3.288031
1.701683	0.1	3.121674
1.703350	0.1	2.958775
1.705017	0.1	2.800226
1.706683	0.1	2.647221
1.708350	0.1	2.499402
1.710017	0.1	2.355576
1.711683	0.1	2.216101
1.713350	0.1	2.083659
1.715017	0.1	1.959324
1.716683	0.1	1.840174
1.718350	0.1	1.721978
1.720017	0.1	1.603901
1.721683	0.1	1.489341
1.723350	0.1	1.382411
1.725017	0.1	1.284301
1.726683	0.1	1.192927
1.728350	0.1	1.105905
1.730017	0.1	1.021445
1.731683	0.1	0.938654
1.733350	0.1	0.858367
1.735017	0.1	0.783086
1.736683	0.1	0.715017
1.738350	0.1	0.654340
1.740017	0.1	0.599623
1.741683	0.1	0.548899
1.743350	0.1	0.500262
1.745017	0.1	0.452936
1.746683	0.1	0.407100
1.748350	0.1	0.362277
1.750017	0.1	0.318050
1.751683	0.1	0.275195
1.753350	0.1	0.234842
1.755017	0.1	0.197828
1.756683	0.1	0.164390
1.758350	0.1	0.134587
1.760017	0.1	0.108540
1.761683	0.1	0.086010
1.763350	0.1	0.065744
1.765017	0.1	0.046730
1.766683	0.1	0.029087
1.768350	0.1	0.013351
1.770017	0.1	-0.000238
1.771683	0.1	-0.011563
1.773350	0.1	-0.020742
1.775017	0.1	-0.029504
1.776683	0.1	-0.040829
1.778350	0.1	-0.056326
1.780017	0.1	-0.074089
1.781683	0.1	-0.089705
1.783350	0.1	-0.099301
1.785017	0.1	-0.102282
1.786683	0.1	-0.100911
1.788350	0.1	-0.098348
1.790017	0.1	-0.098407
1.791683	0.1	-0.104368
1.793350	0.1	-0.116646
1.795017	0.1	-0.131905
1.796683	0.1	-0.145495
1.798350	0.1	-0.154972
1.800017	0.1	-0.160873
1.801683	0.1	-0.164390
1.803350	0.1	-0.165761
1.805017	0.1	-0.165641
1.806683	0.1	-0.165403
1.808350	0.1	-0.166595
1.810017	0.1	-0.170469
1.811683	0.1	-0.177145
1.813350	0.1	-0.185788
1.815017	0.1	-0.195026
1.816683	0.1	-0.203550
1.818350	0.1	-0.210166
1.820017	0.1	-0.214040
1.821683	0.1	-0.215352
1.823350	0.1	-0.214875
1.825017	0.1	-0.212967
1.826683	0.1	-0.209212
1.828350	0.1	-0.203013
1.830017	0.1	-0.195444
1.831683	0.1	-0.189066
1.833350	0.1	-0.186145
1.835017	0.1	-0.186205
1.836683	0.1	-0.186861
1.838350	0.1	-0.185609
1.840017	0.1	-0.182092
1.841683	0.1	-0.177026
1.843350	0.1	-0.170946
1.845017	0.1	-0.163615
1.846683	0.1	-0.155330
1.848350	0.1	-0.147641
1.850017	0.1	-0.141501
1.851683	0.1	-0.136018
1.853350	0.1	-0.128508
1.855017	0.1	-0.116169
1.856683	0.1	-0.097811
1.858350	0.1	-0.075221
1.860017	0.1	-0.051260
1.861683	0.1	-0.026584
1.863350	0.1	0.000596
1.865017	0.1	0.031292
1.866683	0.1	0.064135
1.868350	0.1	0.097513
1.870017	0.1	0.131845
1.871683	0.1	0.168860
1.873350	0.1	0.209630
1.875017	0.1	0.253320
1.876683	0.1	0.298560
1.878350	0.1	0.343978
1.880017	0.1	0.388324
1.881683	0.1	0.430346
1.883350	0.1	0.469148
1.885017	0.1	0.504732
1.886683	0.1	0.539422
1.888350	0.1	0.576317
1.890017	0.1	0.615239
1.891683	0.1	0.651896
1.893350	0.1	0.680924
1.895017	0.1	0.699461
1.896683	0.1	0.707984
1.898350	0.1	0.709295
1.900017	0.1	0.705600
1.901683	0.1	0.697672
1.903350	0.1	0.687003
1.905017	0.1	0.677109
1.906683	0.1	0.670493
1.908350	0.1	0.666440
1.910017	0.1	0.661612
1.911683	0.1	0.653029
1.913350	0.1	0.640810
1.915017	0.1	0.625551
1.916683	0.1	0.605762
1.918350	0.1	0.580311
1.920017	0.1	0.551105
1.921683	0.1	0.522137
1.923350	0.1	0.496447
1.925017	0.1	0.475287
1.926683	0.1	0.458360
1.928350	0.1	0.443876
1.930017	0.1	0.429511
1.931683	0.1	0.413358
1.933350	0.1	0.395536
1.935017	0.1	0.377536
1.936683	0.1	0.359714
1.938350	0.1	0.340879
1.940017	0.1	0.320554
1.941683	0.1	0.300288
1.943350	0.1	0.282288
1.945017	0.1	0.267029
1.946683	0.1	0.253201
1.948350	0.1	0.239253
1.950017	0.1	0.225186
1.951683	0.1	0.211298
1.953350	0.1	0.197232
1.955017	0.1	0.183642
1.956683	0.1	0.172794
1.958350	0.1	0.166059
1.960017	0.1	0.161231
1.961683	0.1	0.154972
1.963350	0.1	0.145972
1.965017	0.1	0.135601
1.966683	0.1	0.126064
1.968350	0.1	0.117898
1.970017	0.1	0.110149
1.971683	0.1	0.101745
1.973350	0.1	0.092089
1.975017	0.1	0.082433
1.976683	0.1	0.074744
1.978350	0.1	0.069380
1.980017	0.1	0.063300
1.981683	0.1	0.053644
1.983350	0.1	0.040829
1.985017	0.1	0.027895
1.986683	0.1	0.016928
1.988350	0.1	0.007987
1.990017	0.1	0.000894
1.991683	0.1	-0.004053
1.993350	0.1	-0.007272
1.995017	0.1	-0.010133
1.996683	0.1	-0.014126
1.998350	0.1	-0.019491
2.000017	0.1	-0.025392
2.001683	0.1	-0.031054
2.003350	0.1	-0.036120
2.005017	0.1	-0.040889
2.006683	0.1	-0.046253
2.008350	0.1	-0.052691
2.010017	0.1	-0.059664
2.011683	0.1	-0.065267
2.013350	0.1	-0.067711
2.015017	0.1	-0.067472
2.016683	0.1	-0.067174
2.018350	0.1	-0.068665
2.020017	0.1	-0.071526
2.021683	0.1	-0.074387
2.023350	0.1	-0.076413
2.025017	0.1	-0.077307
2.026683	0.1	-0.076830
2.028350	0.1	-0.075042
2.030017	0.1	-0.072658
2.031683	0.1	-0.071108
2.033350	0.1	-0.072658
2.035017	0.1	-0.078321
2.036683	0.1	-0.087321
2.038350	0.1	-0.097752
2.040017	0.1	-0.107110
2.041683	0.1	-0.113487
2.043350	0.1	-0.116408
2.045017	0.1	-0.117481
2.046683	0.1	-0.118315
2.048350	0.1	-0.119925
2.050017	0.1	-0.123203
2.051683	0.1	-0.127971
2.053350	0.1	-0.132382
2.055017	0.1	-0.133991
2.056683	0.1	-0.132918
2.058350	0.1	-0.131726
2.060017	0.1	-0.132382
2.061683	0.1	-0.134289
2.063350	0.1	-0.135958
2.065017	0.1	-0.136733
2.066683	0.1	-0.136793
2.068350	0.1	-0.136554
2.070017	0.1	-0.136137
2.071683	0.1	-0.135958
2.073350	0.1	-0.137031
2.075017	0.1	-0.139773
2.076683	0.1	-0.143170
2.078350	0.1	-0.146210
2.080017	0.1	-0.147939
2.081683	0.1	-0.147283
2.083350	0.1	-0.143588
2.085017	0.1	-0.138402
2.086683	0.1	-0.134528
2.088350	0.1	-0.132740
2.090017	0.1	-0.131369
2.091683	0.1	-0.128567
2.093350	0.1	-0.124455
2.095017	0.1	-0.120759
2.096683	0.1	-0.119746
2.098350	0.1	-0.123262
2.100017	0.1	-0.132263
2.101683	0.1	-0.144482
2.103350	0.1	-0.155389
2.105017	0.1	-0.161171
2.106683	0.1	-0.161588
2.108350	0.1	-0.159085
2.110017	0.1	-0.154793
2.111683	0.1	-0.148475
2.113350	0.1	-0.140965
2.115017	0.1	-0.135005
2.116683	0.1	-0.132501
2.118350	0.1	-0.132859
2.120017	0.1	-0.133991
2.121683	0.1	-0.133872
2.123350	0.1	-0.131965
2.125017	0.1	-0.129044
2.126683	0.1	-0.126064
2.128350	0.1	-0.123739
2.130017	0.1	-0.122488
2.131683	0.1	-0.121951
2.133350	0.1	-0.120342
2.135017	0.1	-0.116289
2.136683	0.1	-0.110090
2.138350	0.1	-0.104547
2.140017	0.1	-0.101864
2.141683	0.1	-0.101566
2.143350	0.1	-0.101745
2.145017	0.1	-0.101984
2.146683	0.1	-0.102997
2.148350	0.1	-0.105262
2.150017	0.1	-0.108004
2.151683	0.1	-0.109196
2.153350	0.1	-0.106394
2.155017	0.1	-0.098467
2.156683	0.1	-0.087202
2.158350	0.1	-0.075579
2.160017	0.1	-0.066042
2.161683	0.1	-0.060499
2.163350	0.1	-0.059247
2.165017	0.1	-0.059426
2.166683	0.1	-0.057697
2.168350	0.1	-0.053406
2.170017	0.1	-0.047982
2.171683	0.1	-0.042856
2.173350	0.1	-0.037432
2.175017	0.1	-0.030696
2.176683	0.1	-0.022531
2.178350	0.1	-0.014305
2.180017	0.1	-0.007212
2.181683	0.1	-0.001669
2.183350	0.1	0.003099
2.185017	0.1	0.007093
2.186683	0.1	0.008941
2.188350	0.1	0.007331
2.190017	0.1	0.003397
2.191683	0.1	-0.000298
2.193350	0.1	-0.003159
2.195017	0.1	-0.006199
2.196683	0.1	-0.010073
2.198350	0.1	-0.014544
2.200017	0.1	-0.019670
2.201683	0.1	-0.024617
2.203350	0.1	-0.026822
2.205017	0.1	-0.023484
2.206683	0.1	-0.013947
2.208350	0.1	-0.000775
2.210017	0.1	0.011563
2.211683	0.1	0.019848
2.213350	0.1	0.023842
2.215017	0.1	0.025332
2.216683	0.1	0.025988
2.218350	0.1	0.026166
2.220017	0.1	0.025272
2.221683	0.1	0.023186
2.223350	0.1	0.020802
2.225017	0.1	0.019491
2.226683	0.1	0.019968
2.228350	0.1	0.022531
2.230017	0.1	0.026584
2.231683	0.1	0.031531
2.233350	0.1	0.036955
2.235017	0.1	0.042140
2.236683	0.1	0.045955
2.238350	0.1	0.047326
2.240017	0.1	0.045896
2.241683	0.1	0.043631
2.243350	0.1	0.043750
2.245017	0.1	0.047445
2.246683	0.1	0.052512
2.248350	0.1	0.056148
2.250017	0.1	0.057340
2.251683	0.1	0.056505
2.253350	0.1	0.055134
2.255017	0.1	0.054002
2.256683	0.1	0.053704
2.258350	0.1	0.055790
2.260017	0.1	0.062168
2.261683	0.1	0.072837
2.263350	0.1	0.085235
2.265017	0.1	0.095427
2.266683	0.1	0.100911
2.268350	0.1	0.100791
2.270017	0.1	0.095546
2.271683	0.1	0.087440
2.273350	0.1	0.079751
2.275017	0.1	0.075161
2.276683	0.1	0.074267
2.278350	0.1	0.074863
2.280017	0.1	0.073254
2.281683	0.1	0.067830
2.283350	0.1	0.060856
2.285017	0.1	0.056207
2.286683	0.1	0.055671
2.288350	0.1	0.058770
2.290017	0.1	0.063896
2.291683	0.1	0.069559
2.293350	0.1	0.074446
2.295017	0.1	0.077069
2.296683	0.1	0.077605
2.298350	0.1	0.077844
2.300017	0.1	0.078976
2.301683	0.1	0.080466
2.303350	0.1	0.081003
2.305017	0.1	0.079870
2.306683	0.1	0.077307
2.308350	0.1	0.074565
2.310017	0.1	0.073493
2.311683	0.1	0.075281
2.313350	0.1	0.078857
2.315017	0.1	0.082970
2.316683	0.1	0.088096
2.318350	0.1	0.093520
2.320017	0.1	0.095606
2.321683	0.1	0.091553
2.323350	0.1	0.083804
2.325017	0.1	0.078380
2.326683	0.1	0.078440
2.328350	0.1	0.081956
2.330017	0.1	0.084460
2.331683	0.1	0.083566
2.333350	0.1	0.080645
2.335017	0.1	0.078619
2.336683	0.1	0.078559
2.338350	0.1	0.078738
2.340017	0.1	0.076771
2.341683	0.1	0.072360
2.343350	0.1	0.068307
2.345017	0.1	0.067770
2.346683	0.1	0.070274
2.348350	0.1	0.072658
2.350017	0.1	0.072718
2.351683	0.1	0.071228
2.353350	0.1	0.070393
2.355017	0.1	0.070870
2.356683	0.1	0.071764
2.358350	0.1	0.073433
2.360017	0.1	0.077128
2.361683	0.1	0.082552
2.363350	0.1	0.086486
2.365017	0.1	0.085890
2.366683	0.1	0.080705
2.368350	0.1	0.073373
2.370017	0.1	0.066578
2.371683	0.1	0.060797
2.373350	0.1	0.054836
2.375017	0.1	0.048935
2.376683	0.1	0.045240
2.378350	0.1	0.044882
2.380017	0.1	0.046849
2.381683	0.1	0.048757
2.383350	0.1	0.049055
2.385017	0.1	0.047982
2.386683	0.1	0.046253
2.388350	0.1	0.043690
2.390017	0.1	0.039935
2.391683	0.1	0.036180
2.393350	0.1	0.034332
2.395017	0.1	0.035048
2.396683	0.1	0.037432
2.398350	0.1	0.040591
2.400017	0.1	0.043809
2.401683	0.1	0.045896
2.403350	0.1	0.045240
2.405017	0.1	0.041246
2.406683	0.1	0.035822
2.408350	0.1	0.032246
2.410017	0.1	0.032067
2.411683	0.1	0.034034
2.413350	0.1	0.036597
2.415017	0.1	0.039041
2.416683	0.1	0.040293
2.418350	0.1	0.038803
2.420017	0.1	0.034392
2.421683	0.1	0.029147
2.423350	0.1	0.025630
2.425017	0.1	0.024319
2.426683	0.1	0.023425
2.428350	0.1	0.021577
2.430017	0.1	0.018954
2.431683	0.1	0.016570
2.433350	0.1	0.014663
2.435017	0.1	0.012994
2.436683	0.1	0.011384
2.438350	0.1	0.010192
2.440017	0.1	0.009716
2.441683	0.1	0.010371
2.443350	0.1	0.011146
2.445017	0.1	0.010788
2.446683	0.1	0.009418
2.448350	0.1	0.008225
2.450017	0.1	0.007749
2.451683	0.1	0.007749
2.453350	0.1	0.007868
2.455017	0.1	0.007808
2.456683	0.1	0.007987
2.458350	0.1	0.008821
2.460017	0.1	0.010014
2.461683	0.1	0.010073
2.463350	0.1	0.007868
2.465017	0.1	0.003278
2.466683	0.1	-0.002503
2.468350	0.1	-0.008643
2.470017	0.1	-0.015378
2.471683	0.1	-0.021517
2.473350	0.1	-0.024557
2.475017	0.1	-0.023186
2.476683	0.1	-0.019550
2.478350	0.1	-0.017226
2.480017	0.1	-0.018477
2.481683	0.1	-0.021517
2.483350	0.1	-0.022709
2.485017	0.1	-0.020266
2.486683	0.1	-0.015914
2.488350	0.1	-0.013173
2.490017	0.1	-0.014007
2.491683	0.1	-0.017345
2.493350	0.1	-0.020623
2.495017	0.1	-0.021398
2.496683	0.1	-0.017703
2.498350	0.1	-0.009716
2.500017	0.1	-0.001311
2.501683	0.1	0.002623
2.503350	0.1	0.000775
2.505017	0.1	-0.003278
2.506683	0.1	-0.005424
2.508350	0.1	-0.004709
2.510017	0.1	-0.002980
2.511683	0.1	-0.002623
2.513350	0.1	-0.003695
2.515017	0.1	-0.004768
2.516683	0.1	-0.004768
2.518350	0.1	-0.003934
2.520017	0.1	-0.003159
2.521683	0.1	-0.002980
2.523350	0.1	-0.002801
2.525017	0.1	-0.001788
2.526683	0.1	-0.000715
2.528350	0.1	-0.001609
2.530017	0.1	-0.004113
2.531683	0.1	-0.006735
2.533350	0.1	-0.008821
2.535017	0.1	-0.010908
2.536683	0.1	-0.013053
2.538350	0.1	-0.014603
2.540017	0.1	-0.014484
2.541683	0.1	-0.013113
2.543350	0.1	-0.012338
2.545017	0.1	-0.013709
2.546683	0.1	-0.016570
2.548350	0.1	-0.018418
2.550017	0.1	-0.017941
2.551683	0.1	-0.015497
2.553350	0.1	-0.011802
2.555017	0.1	-0.007927
2.556683	0.1	-0.005245
2.558350	0.1	-0.004053
2.560017	0.1	-0.003695
2.561683	0.1	-0.003934
2.563350	0.1	-0.005126
2.565017	0.1	-0.007987
2.566683	0.1	-0.012279
2.568350	0.1	-0.016212
2.570017	0.1	-0.018239
2.571683	0.1	-0.018597
2.573350	0.1	-0.018299
2.575017	0.1	-0.017107
2.576683	0.1	-0.014186
2.578350	0.1	-0.010490
2.580017	0.1	-0.008881
2.581683	0.1	-0.011981
2.583350	0.1	-0.019491
2.585017	0.1	-0.028729
2.586683	0.1	-0.036597
2.588350	0.1	-0.041664
2.590017	0.1	-0.044405
2.591683	0.1	-0.045121
2.593350	0.1	-0.042796
2.595017	0.1	-0.036657
2.596683	0.1	-0.027895
2.598350	0.1	-0.019193
2.600017	0.1	-0.013053
2.601683	0.1	-0.009358
2.603350	0.1	-0.006735
2.605017	0.1	-0.004053
2.606683	0.1	-0.000775
2.608350	0.1	0.002503
2.610017	0.1	0.005066
2.611683	0.1	0.007212
2.613350	0.1	0.009358
2.615017	0.1	0.010729
2.616683	0.1	0.010431
2.618350	0.1	0.008643
2.620017	0.1	0.006914
2.621683	0.1	0.007570
2.623350	0.1	0.011981
2.625017	0.1	0.018656
2.626683	0.1	0.023842
2.628350	0.1	0.024557
2.630017	0.1	0.021458
2.631683	0.1	0.017107
2.633350	0.1	0.013292
2.635017	0.1	0.009298
2.636683	0.1	0.003934
2.638350	0.1	-0.002384
2.640017	0.1	-0.007510
2.641683	0.1	-0.009477
2.643350	0.1	-0.007331
2.645017	0.1	-0.001609
2.646683	0.1	0.006318
2.648350	0.1	0.014842
2.650017	0.1	0.022352
2.651683	0.1	0.027239
2.653350	0.1	0.029206
2.655017	0.1	0.028312
2.656683	0.1	0.024259
2.658350	0.1	0.017464
2.660017	0.1	0.010073
2.661683	0.1	0.004113
2.663350	0.1	-0.000060
2.665017	0.1	-0.003338
2.666683	0.1	-0.006139
2.668350	0.1	-0.008523
2.670017	0.1	-0.009656
2.671683	0.1	-0.009537
2.673350	0.1	-0.009537
2.675017	0.1	-0.010371
2.676683	0.1	-0.010252
2.678350	0.1	-0.006795
2.680017	0.1	-0.001192
2.681683	0.1	0.002205
2.683350	0.1	0.000417
2.685017	0.1	-0.004947
2.686683	0.1	-0.010490
2.688350	0.1	-0.014305
2.690017	0.1	-0.016809
2.691683	0.1	-0.018299
2.693350	0.1	-0.017941
2.695017	0.1	-0.014603
2.696683	0.1	-0.007391
2.698350	0.1	0.004113
2.700017	0.1	0.018001
2.701683	0.1	0.029385
2.703350	0.1	0.033200
2.705017	0.1	0.029266
2.706683	0.1	0.022411
2.708350	0.1	0.017941
2.710017	0.1	0.016332
2.711683	0.1	0.013769
2.713350	0.1	0.007987
2.715017	0.1	0.000238
2.716683	0.1	-0.006258
2.718350	0.1	-0.008523
2.720017	0.1	-0.006437
2.721683	0.1	-0.002384
2.723350	0.1	0.000775
2.725017	0.1	0.002027
2.726683	0.1	0.002921
2.728350	0.1	0.005305
2.730017	0.1	0.009000
2.731683	0.1	0.011563
2.733350	0.1	0.010669
2.735017	0.1	0.007272
2.736683	0.1	0.004351
2.738350	0.1	0.004709
2.740017	0.1	0.008166
2.741683	0.1	0.012279
2.743350	0.1	0.014007
2.745017	0.1	0.012338
2.746683	0.1	0.009000
2.748350	0.1	0.006795
2.750017	0.1	0.007212
2.751683	0.1	0.009060
2.753350	0.1	0.010371
2.755017	0.1	0.010133
2.756683	0.1	0.008643
2.758350	0.1	0.006258
2.760017	0.1	0.002623
2.761683	0.1	-0.002265
2.763350	0.1	-0.006437
2.765017	0.1	-0.007212
2.766683	0.1	-0.004232
2.768350	0.1	0.000000
2.770017	0.1	0.002205
2.771683	0.1	0.001788
2.773350	0.1	0.000954
2.775017	0.1	0.002444
2.776683	0.1	0.007153
2.778350	0.1	0.014603
2.780017	0.1	0.022709
2.781683	0.1	0.028014
2.783350	0.1	0.028729
2.785017	0.1	0.025690
2.786683	0.1	0.021160
2.788350	0.1	0.016809
2.790017	0.1	0.012696
2.791683	0.1	0.008047
2.793350	0.1	0.002682
2.795017	0.1	-0.002742
2.796683	0.1	-0.007093
2.798350	0.1	-0.008345
2.800017	0.1	-0.005126
2.801683	0.1	0.001848
2.803350	0.1	0.009418
2.805017	0.1	0.014484
2.806683	0.1	0.016570
2.808350	0.1	0.016987
2.810017	0.1	0.016034
2.811683	0.1	0.012755
2.813350	0.1	0.007689
2.815017	0.1	0.002801
2.816683	0.1	0.000358
2.818350	0.1	0.001371
2.820017	0.1	0.004888
2.821683	0.1	0.007868
2.823350	0.1	0.008166
2.825017	0.1	0.007451
2.826683	0.1	0.008583
2.828350	0.1	0.012338
2.830017	0.1	0.016809
2.831683	0.1	0.020623
2.833350	0.1	0.024676
2.835017	0.1	0.030041
2.836683	0.1	0.035882
2.838350	0.1	0.039995
2.840017	0.1	0.040352
2.841683	0.1	0.036478
2.843350	0.1	0.029802
2.845017	0.1	0.024080
2.846683	0.1	0.022411
2.848350	0.1	0.024676
2.850017	0.1	0.028133
2.851683	0.1	0.030339
2.853350	0.1	0.030100
2.855017	0.1	0.027657
2.856683	0.1	0.023663
2.858350	0.1	0.019610
2.860017	0.1	0.016868
2.861683	0.1	0.016332
2.863350	0.1	0.017762
2.865017	0.1	0.020027
2.866683	0.1	0.021219
2.868350	0.1	0.020385
2.870017	0.1	0.018418
2.871683	0.1	0.016451
2.873350	0.1	0.015140
2.875017	0.1	0.015259
2.876683	0.1	0.018001
2.878350	0.1	0.023484
2.880017	0.1	0.030279
2.881683	0.1	0.035644
2.883350	0.1	0.037670
2.885017	0.1	0.036776
2.886683	0.1	0.034809
2.888350	0.1	0.032723
2.890017	0.1	0.029802
2.891683	0.1	0.025928
2.893350	0.1	0.022948
2.895017	0.1	0.022829
2.896683	0.1	0.025630
2.898350	0.1	0.028431
2.900017	0.1	0.028074
2.901683	0.1	0.023842
2.903350	0.1	0.017464
2.905017	0.1	0.011325
2.906683	0.1	0.007153
2.908350	0.1	0.005960
2.910017	0.1	0.007272
2.911683	0.1	0.009358
2.913350	0.1	0.010908
2.915017	0.1	0.012100
2.916683	0.1	0.013709
2.918350	0.1	0.016868
2.920017	0.1	0.022173
2.921683	0.1	0.028431
2.923350	0.1	0.033081
2.925017	0.1	0.034511
2.926683	0.1	0.032723
2.928350	0.1	0.029027
2.930017	0.1	0.025034
2.931683	0.1	0.021994
2.933350	0.1	0.020504
2.935017	0.1	0.019908
2.936683	0.1	0.019073
2.938350	0.1	0.017881
2.940017	0.1	0.017524
2.941683	0.1	0.018597
2.943350	0.1	0.020146
2.945017	0.1	0.020802
2.946683	0.1	0.020027
2.948350	0.1	0.018835
2.950017	0.1	0.018477
2.951683	0.1	0.019014
2.953350	0.1	0.018895
2.955017	0.1	0.016928
2.956683	0.1	0.013888
2.958350	0.1	0.012338
2.960017	0.1	0.013947
2.961683	0.1	0.016510
2.963350	0.1	0.016510
2.965017	0.1	0.012994
2.966683	0.1	0.008404
2.968350	0.1	0.004768
2.970017	0.1	0.001729
2.971683	0.1	-0.001907
2.973350	0.1	-0.005662
2.975017	0.1	-0.007689
2.976683	0.1	-0.006497
2.978350	0.1	-0.002325
2.980017	0.1	0.004053
2.981683	0.1	0.012040
2.983350	0.1	0.020862
2.985017	0.1	0.028729
2.986683	0.1	0.032485
2.988350	0.1	0.029743
2.990017	0.1	0.021458
2.991683	0.1	0.011623
2.993350	0.1	0.004649
2.995017	0.1	0.002980
2.996683	0.1	0.006378
2.998350	0.1	0.011981
3.000017	0.1	0.016212
3.001683	0.1	0.016809
3.003350	0.1	0.014603
3.005017	0.1	0.012219
3.006683	0.1	0.011981
3.008350	0.1	0.014603
3.010017	0.1	0.018120
3.011683	0.1	0.020027
3.013350	0.1	0.019372
3.015017	0.1	0.016749
3.016683	0.1	0.014007
3.018350	0.1	0.013113
3.020017	0.1	0.014186
3.021683	0.1	0.015676
3.023350	0.1	0.016034
3.025017	0.1	0.015616
3.026683	0.1	0.015318
3.028350	0.1	0.015378
3.030017	0.1	0.016034
3.031683	0.1	0.018179
3.033350	0.1	0.021636
3.035017	0.1	0.024915
3.036683	0.1	0.026405
3.038350	0.1	0.025511
3.040017	0.1	0.023127
3.041683	0.1	0.020444
3.043350	0.1	0.017762
3.045017	0.1	0.014186
3.046683	0.1	0.009477
3.048350	0.1	0.005186
3.050017	0.1	0.004053
3.051683	0.1	0.006735
3.053350	0.1	0.010788
3.055017	0.1	0.013173
3.056683	0.1	0.013113
3.058350	0.1	0.012815
3.060017	0.1	0.014722
3.061683	0.1	0.017822
3.063350	0.1	0.018895
3.065017	0.1	0.016034
3.066683	0.1	0.011027
3.068350	0.1	0.007212
3.070017	0.1	0.006676
3.071683	0.1	0.008762
3.073350	0.1	0.011742
3.075017	0.1	0.013769
3.076683	0.1	0.014186
3.078350	0.1	0.013053
3.080017	0.1	0.011206
3.081683	0.1	0.009477
3.083350	0.1	0.007153
3.085017	0.1	0.002682
3.086683	0.1	-0.004470
3.088350	0.1	-0.012636
3.090017	0.1	-0.018418
3.091683	0.1	-0.018954
3.093350	0.1	-0.014126
3.095017	0.1	-0.006557
3.096683	0.1	0.000477
3.098350	0.1	0.005364
3.100017	0.1	0.008345
3.101683	0.1	0.010133
3.103350	0.1	0.010312
3.105017	0.1	0.009179
3.106683	0.1	0.007689
3.108350	0.1	0.007331
3.110017	0.1	0.009000
3.111683	0.1	0.012100
3.113350	0.1	0.014842
3.115017	0.1	0.016391
3.116683	0.1	0.017822
3.118350	0.1	0.020623
3.120017	0.1	0.023842
3.121683	0.1	0.024915
3.123350	0.1	0.023067
3.125017	0.1	0.020146
3.126683	0.1	0.019252
3.128350	0.1	0.021458
3.130017	0.1	0.025511
3.131683	0.1	0.029564
3.133350	0.1	0.032246
3.135017	0.1	0.032783
3.136683	0.1	0.031352
3.138350	0.1	0.028968
3.140017	0.1	0.025988
3.141683	0.1	0.022233
3.143350	0.1	0.017881
3.145017	0.1	0.014007
3.146683	0.1	0.012040
3.148350	0.1	0.012577
3.150017	0.1	0.014603
3.151683	0.1	0.016391
3.153350	0.1	0.016451
3.155017	0.1	0.014067
3.156683	0.1	0.010490
3.158350	0.1	0.007868
3.160017	0.1	0.007093
3.161683	0.1	0.007033
3.163350	0.1	0.006378
3.165017	0.1	0.005841
3.166683	0.1	0.006855
3.168350	0.1	0.008881
3.170017	0.1	0.009120
3.171683	0.1	0.005722
3.173350	0.1	-0.000358
3.175017	0.1	-0.005662
3.176683	0.1	-0.006735
3.178350	0.1	-0.002205
3.180017	0.1	0.006199
3.181683	0.1	0.014782
3.183350	0.1	0.019968
3.185017	0.1	0.020087
3.186683	0.1	0.016928
3.188350	0.1	0.013173
3.190017	0.1	0.009418
3.191683	0.1	0.004470
3.193350	0.1	-0.001490
3.195017	0.1	-0.006318
3.196683	0.1	-0.007987
3.198350	0.1	-0.005245
3.200017	0.1	0.001371
3.201683	0.1	0.009000
3.203350	0.1	0.014603
3.205017	0.1	0.017524
3.206683	0.1	0.019193
3.208350	0.1	0.021398
3.210017	0.1	0.025570
3.211683	0.1	0.031114
3.213350	0.1	0.036061
3.215017	0.1	0.038624
3.216683	0.1	0.038922
3.218350	0.1	0.038743
3.220017	0.1	0.039697
3.221683	0.1	0.040948
3.223350	0.1	0.040770
3.225017	0.1	0.038743
3.226683	0.1	0.034928
3.228350	0.1	0.028431
3.230017	0.1	0.018775
3.231683	0.1	0.007570
3.233350	0.1	-0.001788
3.235017	0.1	-0.005364
3.236683	0.1	-0.001431
3.238350	0.1	0.007689
3.240017	0.1	0.017047
3.241683	0.1	0.022054
3.243350	0.1	0.021160
3.245017	0.1	0.016212
3.246683	0.1	0.009894
3.248350	0.1	0.003219
3.250017	0.1	-0.003397
3.251683	0.1	-0.008345
3.253350	0.1	-0.009716
3.255017	0.1	-0.006974
3.256683	0.1	-0.001013
3.258350	0.1	0.006378
3.260017	0.1	0.013709
3.261683	0.1	0.020862
3.263350	0.1	0.027478
3.265017	0.1	0.032663
3.266683	0.1	0.035405
3.268350	0.1	0.035167
3.270017	0.1	0.031710
3.271683	0.1	0.025988
3.273350	0.1	0.020146
3.275017	0.1	0.017285
3.276683	0.1	0.018716
3.278350	0.1	0.022948
3.280017	0.1	0.026345
3.281683	0.1	0.026166
3.283350	0.1	0.022471
3.285017	0.1	0.018239
3.286683	0.1	0.015557
3.288350	0.1	0.013173
3.290017	0.1	0.008643
3.291683	0.1	0.002503
3.293350	0.1	-0.001907
3.295017	0.1	-0.002325
3.296683	0.1	0.001431
3.298350	0.1	0.007570
3.300017	0.1	0.012636
3.301683	0.1	0.013292
3.303350	0.1	0.009358
3.305017	0.1	0.003338
3.306683	0.1	-0.001490
3.308350	0.1	-0.003159
3.310017	0.1	-0.001311
3.311683	0.1	0.003278
3.313350	0.1	0.008941
3.315017	0.1	0.013232
3.316683	0.1	0.013471
3.318350	0.1	0.008583
3.320017	0.1	0.000596
3.321683	0.1	-0.006437
3.323350	0.1	-0.009179
3.325017	0.1	-0.006557
3.326683	0.1	0.000060
3.328350	0.1	0.008285
3.330017	0.1	0.016689
3.331683	0.1	0.024438
3.333350	0.1	0.030220
3.335017	0.1	0.032187
3.336683	0.1	0.029683
3.338350	0.1	0.023901
3.340017	0.1	0.017464
3.341683	0.1	0.012338
3.343350	0.1	0.009179
3.345017	0.1	0.007510
3.346683	0.1	0.006914
3.348350	0.1	0.006676
3.350017	0.1	0.005245
3.351683	0.1	0.001669
3.353350	0.1	-0.003159
3.355017	0.1	-0.007153
3.356683	0.1	-0.008345
3.358350	0.1	-0.005543
3.360017	0.1	-0.000060
3.361683	0.1	0.005424
3.363350	0.1	0.009596
3.365017	0.1	0.013351
3.366683	0.1	0.017703
3.368350	0.1	0.021636
3.370017	0.1	0.022888
3.371683	0.1	0.020325
3.373350	0.1	0.015855
3.375017	0.1	0.011742
3.376683	0.1	0.009179
3.378350	0.1	0.008464
3.380017	0.1	0.009358
3.381683	0.1	0.010967
3.383350	0.1	0.012875
3.385017	0.1	0.014722
3.386683	0.1	0.015020
3.388350	0.1	0.012815
3.390017	0.1	0.009298
3.391683	0.1	0.006378
3.393350	0.1	0.005007
3.395017	0.1	0.004530
3.396683	0.1	0.002980
3.398350	0.1	-0.000179
3.400017	0.1	-0.003099
3.401683	0.1	-0.003695
3.403350	0.1	-0.002086
3.405017	0.1	0.000179
3.406683	0.1	0.002623
3.408350	0.1	0.005782
3.410017	0.1	0.009298
3.411683	0.1	0.011742
3.413350	0.1	0.012398
3.415017	0.1	0.012219
3.416683	0.1	0.012577
3.418350	0.1	0.013828
3.420017	0.1	0.014901
3.421683	0.1	0.014961
3.423350	0.1	0.014186
3.425017	0.1	0.013828
3.426683	0.1	0.014126
3.428350	0.1	0.014186
3.430017	0.1	0.012219
3.431683	0.1	0.008881
3.433350	0.1	0.007033
3.435017	0.1	0.008821
3.436683	0.1	0.013411
3.438350	0.1	0.018537
3.440017	0.1	0.022173
3.441683	0.1	0.023782
3.443350	0.1	0.024676
3.445017	0.1	0.026882
3.446683	0.1	0.031173
3.448350	0.1	0.036597
3.450017	0.1	0.042081
3.451683	0.1	0.046730
3.453350	0.1	0.049531
3.455017	0.1	0.048697
3.456683	0.1	0.042975
3.458350	0.1	0.033617
3.460017	0.1	0.024021
3.461683	0.1	0.016928
3.463350	0.1	0.013173
3.465017	0.1	0.012994
3.466683	0.1	0.016034
3.468350	0.1	0.020504
3.470017	0.1	0.024796
3.471683	0.1	0.027418
3.473350	0.1	0.027597
3.475017	0.1	0.026286
3.476683	0.1	0.027001
3.478350	0.1	0.033140
3.480017	0.1	0.044703
3.481683	0.1	0.059366
3.483350	0.1	0.074983
3.485017	0.1	0.091493
3.486683	0.1	0.110447
3.488350	0.1	0.132859
3.490017	0.1	0.158191
3.491683	0.1	0.184536
3.493350	0.1	0.209868
3.495017	0.1	0.232875
3.496683	0.1	0.253975
3.498350	0.1	0.274122
3.500017	0.1	0.293076
3.501683	0.1	0.309348
3.503350	0.1	0.321805
3.505017	0.1	0.330031
3.506683	0.1	0.334144
3.508350	0.1	0.334382
3.510017	0.1	0.331223
3.511683	0.1	0.325322
3.513350	0.1	0.317335
3.515017	0.1	0.308871
3.516683	0.1	0.301719
3.518350	0.1	0.295401
3.520017	0.1	0.287533
3.521683	0.1	0.277281
3.523350	0.1	0.266373
3.525017	0.1	0.256479
3.526683	0.1	0.247002
3.528350	0.1	0.237048
3.530017	0.1	0.227511
3.531683	0.1	0.219286
3.533350	0.1	0.211060
3.535017	0.1	0.200868
3.536683	0.1	0.188410
3.538350	0.1	0.175893
3.540017	0.1	0.166237
3.541683	0.1	0.160038
3.543350	0.1	0.155270
3.545017	0.1	0.150144
3.546683	0.1	0.145853
3.548350	0.1	0.144422
3.550017	0.1	0.146329
3.551683	0.1	0.149906
3.553350	0.1	0.152707
3.555017	0.1	0.151575
3.556683	0.1	0.145197
3.558350	0.1	0.136018
3.560017	0.1	0.128865
3.561683	0.1	0.126183
3.563350	0.1	0.126719
3.565017	0.1	0.127435
3.566683	0.1	0.126421
3.568350	0.1	0.124037
3.570017	0.1	0.122368
3.571683	0.1	0.122011
3.573350	0.1	0.120521
3.575017	0.1	0.115752
3.576683	0.1	0.108361
3.578350	0.1	0.099778
3.580017	0.1	0.091255
3.581683	0.1	0.084460
3.583350	0.1	0.080884
3.585017	0.1	0.080466
3.586683	0.1	0.082374
3.588350	0.1	0.086427
3.590017	0.1	0.091851
3.591683	0.1	0.095844
3.593350	0.1	0.095725
3.595017	0.1	0.091732
3.596683	0.1	0.086129
3.598350	0.1	0.081539
3.600017	0.1	0.079691
3.601683	0.1	0.080347
3.603350	0.1	0.080884
3.605017	0.1	0.079215
3.606683	0.1	0.076175
3.608350	0.1	0.074625
3.610017	0.1	0.075698
3.611683	0.1	0.077307
3.613350	0.1	0.077128
3.615017	0.1	0.074863
3.616683	0.1	0.071526
3.618350	0.1	0.067055
3.620017	0.1	0.062048
3.621683	0.1	0.057995
3.623350	0.1	0.055790
3.625017	0.1	0.055432
3.626683	0.1	0.057876
3.628350	0.1	0.063837
3.630017	0.1	0.071287
3.631683	0.1	0.076592
3.633350	0.1	0.077486
3.635017	0.1	0.074804
3.636683	0.1	0.071049
3.638350	0.1	0.068247
3.640017	0.1	0.067055
3.641683	0.1	0.067651
3.643350	0.1	0.069559
3.645017	0.1	0.071168
3.646683	0.1	0.070095
3.648350	0.1	0.065148
3.650017	0.1	0.056684
3.651683	0.1	0.046492
3.653350	0.1	0.036597
3.655017	0.1	0.028372
3.656683	0.1	0.023484
3.658350	0.1	0.024557
3.660017	0.1	0.032544
3.661683	0.1	0.044525
3.663350	0.1	0.055611
3.665017	0.1	0.062346
3.666683	0.1	0.063837
3.668350	0.1	0.061572
3.670017	0.1	0.056863
3.671683	0.1	0.050187
3.673350	0.1	0.042617
3.675017	0.1	0.037372
3.676683	0.1	0.036895
3.678350	0.1	0.040710
3.680017	0.1	0.046611
3.681683	0.1	0.052631
3.683350	0.1	0.057101
3.685017	0.1	0.058889
3.686683	0.1	0.058532
3.688350	0.1	0.058293
3.690017	0.1	0.059366
3.691683	0.1	0.060618
3.693350	0.1	0.060558
3.695017	0.1	0.059128
3.696683	0.1	0.056386
3.698350	0.1	0.052989
3.700017	0.1	0.050724
3.701683	0.1	0.051379
3.703350	0.1	0.054777
3.705017	0.1	0.059307
3.706683	0.1	0.064075
3.708350	0.1	0.069201
3.710017	0.1	0.074506
3.711683	0.1	0.078917
3.713350	0.1	0.080645
3.715017	0.1	0.078440
3.716683	0.1	0.073373
3.718350	0.1	0.067711
3.720017	0.1	0.063062
3.721683	0.1	0.058651
3.723350	0.1	0.053227
3.725017	0.1	0.046909
3.726683	0.1	0.041544
3.728350	0.1	0.039279
3.730017	0.1	0.041425
3.731683	0.1	0.047445
3.733350	0.1	0.055254
3.735017	0.1	0.062704
3.736683	0.1	0.068426
3.738350	0.1	0.071406
3.740017	0.1	0.071108
3.741683	0.1	0.068307
3.743350	0.1	0.065148
3.745017	0.1	0.062943
3.746683	0.1	0.061810
3.748350	0.1	0.060856
3.750017	0.1	0.059128
3.751683	0.1	0.056803
3.753350	0.1	0.055611
3.755017	0.1	0.056624
3.756683	0.1	0.058651
3.758350	0.1	0.058949
3.760017	0.1	0.055850
3.761683	0.1	0.050306
3.763350	0.1	0.045419
3.765017	0.1	0.043213
3.766683	0.1	0.042856
3.768350	0.1	0.043154
3.770017	0.1	0.044465
3.771683	0.1	0.047088
3.773350	0.1	0.049889
3.775017	0.1	0.051379
3.776683	0.1	0.051320
3.778350	0.1	0.050783
3.780017	0.1	0.050724
3.781683	0.1	0.051498
3.783350	0.1	0.053048
3.785017	0.1	0.054181
3.786683	0.1	0.053525
3.788350	0.1	0.051081
3.790017	0.1	0.048459
3.791683	0.1	0.047207
3.793350	0.1	0.047803
3.795017	0.1	0.048995
3.796683	0.1	0.049710
3.798350	0.1	0.049472
3.800017	0.1	0.048876
3.801683	0.1	0.048935
3.803350	0.1	0.050306
3.805017	0.1	0.052273
3.806683	0.1	0.052869
3.808350	0.1	0.051022
3.810017	0.1	0.047266
3.811683	0.1	0.043213
3.813350	0.1	0.040293
3.815017	0.1	0.039101
3.816683	0.1	0.040174
3.818350	0.1	0.043809
3.820017	0.1	0.049055
3.821683	0.1	0.054300
3.823350	0.1	0.058770
3.825017	0.1	0.063241
3.826683	0.1	0.068545
3.828350	0.1	0.074327
3.830017	0.1	0.078619
3.831683	0.1	0.079513
3.833350	0.1	0.076473
3.835017	0.1	0.070989
3.836683	0.1	0.065148
3.838350	0.1	0.060558
3.840017	0.1	0.058889
3.841683	0.1	0.060618
3.843350	0.1	0.063896
3.845017	0.1	0.065863
3.846683	0.1	0.064969
3.848350	0.1	0.061154
3.850017	0.1	0.055313
3.851683	0.1	0.049591
3.853350	0.1	0.047326
3.855017	0.1	0.049949
3.856683	0.1	0.055432
3.858350	0.1	0.059903
3.860017	0.1	0.061274
3.861683	0.1	0.059962
3.863350	0.1	0.057757
3.865017	0.1	0.056207
3.866683	0.1	0.055313
3.868350	0.1	0.053644
3.870017	0.1	0.049710
3.871683	0.1	0.044048
3.873350	0.1	0.039041
3.875017	0.1	0.036657
3.876683	0.1	0.036478
3.878350	0.1	0.036776
3.880017	0.1	0.037491
3.881683	0.1	0.040174
3.883350	0.1	0.045240
3.885017	0.1	0.051677
3.886683	0.1	0.058532
3.888350	0.1	0.064969
3.890017	0.1	0.069976
3.891683	0.1	0.072360
3.893350	0.1	0.071168
3.895017	0.1	0.066280
3.896683	0.1	0.058830
3.898350	0.1	0.051737
3.900017	0.1	0.048757
3.901683	0.1	0.051200
3.903350	0.1	0.056922
3.905017	0.1	0.062168
3.906683	0.1	0.064492
3.908350	0.1	0.064254
3.910017	0.1	0.064015
3.911683	0.1	0.064969
3.913350	0.1	0.065982
3.915017	0.1	0.065982
3.916683	0.1	0.065267
3.918350	0.1	0.064254
3.920017	0.1	0.062048
3.921683	0.1	0.057578
3.923350	0.1	0.050426
3.925017	0.1	0.042021
3.926683	0.1	0.035346
3.928350	0.1	0.032961
3.930017	0.1	0.035048
3.931683	0.1	0.039101
3.933350	0.1	0.042439
3.935017	0.1	0.043929
3.936683	0.1	0.044346
3.938350	0.1	0.045061
3.940017	0.1	0.046730
3.941683	0.1	0.048220
3.943350	0.1	0.048697
3.945017	0.1	0.049412
3.946683	0.1	0.052333
3.948350	0.1	0.056624
3.950017	0.1	0.058413
3.951683	0.1	0.055611
3.953350	0.1	0.049710
3.955017	0.1	0.043929
3.956683	0.1	0.039816
3.958350	0.1	0.037670
3.960017	0.1	0.036836
3.961683	0.1	0.036895
3.963350	0.1	0.038564
3.965017	0.1	0.042617
3.966683	0.1	0.047863
3.968350	0.1	0.051260
3.970017	0.1	0.050783
3.971683	0.1	0.047147
3.973350	0.1	0.042915
3.975017	0.1	0.040889
3.976683	0.1	0.041664
3.978350	0.1	0.042796
3.980017	0.1	0.041723
3.981683	0.1	0.038683
3.983350	0.1	0.035644
3.985017	0.1	0.033319
3.986683	0.1	0.030875
3.988350	0.1	0.028491
3.990017	0.1	0.027299
3.991683	0.1	0.028849
3.993350	0.1	0.034451
3.995017	0.1	0.044227
3.996683	0.1	0.056267
3.998350	0.1	0.066698
4.000017	0.1	0.072718
4.001683	0.1	0.074208
4.003350	0.1	0.072777
4.005017	0.1	0.069559
4.006683	0.1	0.064015
4.008350	0.1	0.055611
4.010017	0.1	0.046134
4.011683	0.1	0.039697
4.013350	0.1	0.039041
4.015017	0.1	0.043631
4.016683	0.1	0.051379
4.018350	0.1	0.060380
4.020017	0.1	0.068486
4.021683	0.1	0.072837
4.023350	0.1	0.072122
4.025017	0.1	0.067413
4.026683	0.1	0.061631
4.028350	0.1	0.057399
4.030017	0.1	0.055850
4.031683	0.1	0.055730
4.033350	0.1	0.055075
4.035017	0.1	0.053108
4.036683	0.1	0.050664
4.038350	0.1	0.048637
4.040017	0.1	0.048220
4.041683	0.1	0.049472
4.043350	0.1	0.050545
4.045017	0.1	0.049889
4.046683	0.1	0.047743
4.048350	0.1	0.045121
4.050017	0.1	0.041842
4.051683	0.1	0.037849
4.053350	0.1	0.034273
4.055017	0.1	0.033081
4.056683	0.1	0.034869
4.058350	0.1	0.038624
4.060017	0.1	0.042081
4.061683	0.1	0.043333
4.063350	0.1	0.042737
4.065017	0.1	0.042498
4.066683	0.1	0.044167
4.068350	0.1	0.047565
4.070017	0.1	0.052512
4.071683	0.1	0.058115
4.073350	0.1	0.062466
4.075017	0.1	0.064015
4.076683	0.1	0.063300
4.078350	0.1	0.062108
4.080017	0.1	0.061452
4.081683	0.1	0.060380
4.083350	0.1	0.057101
4.085017	0.1	0.050962
4.086683	0.1	0.044644
4.088350	0.1	0.041723
4.090017	0.1	0.042796
4.091683	0.1	0.045836
4.093350	0.1	0.048816
4.095017	0.1	0.050724
4.096683	0.1	0.051558
4.098350	0.1	0.051439
4.100017	0.1	0.050247
4.101683	0.1	0.048041
4.103350	0.1	0.045061
4.105017	0.1	0.041544
4.106683	0.1	0.037789
4.108350	0.1	0.033796
4.110017	0.1	0.029385
4.111683	0.1	0.026047
4.113350	0.1	0.027001
4.115017	0.1	0.033975
4.116683	0.1	0.044286
4.118350	0.1	0.053644
4.120017	0.1	0.059426
4.121683	0.1	0.061154
4.123350	0.1	0.058591
4.125017	0.1	0.051796
4.126683	0.1	0.042558
4.128350	0.1	0.034332
4.130017	0.1	0.029266
4.131683	0.1	0.027120
4.133350	0.1	0.026107
4.135017	0.1	0.025809
4.136683	0.1	0.027776
4.138350	0.1	0.033259
4.140017	0.1	0.040770
4.141683	0.1	0.047445
4.143350	0.1	0.051916
4.145017	0.1	0.054896
4.146683	0.1	0.056565
4.148350	0.1	0.055373
4.150017	0.1	0.050783
4.151683	0.1	0.044584
4.153350	0.1	0.039339
4.155017	0.1	0.035822
4.156683	0.1	0.033557
4.158350	0.1	0.033021
4.160017	0.1	0.035942
4.161683	0.1	0.041783
4.163350	0.1	0.047445
4.165017	0.1	0.050724
4.166683	0.1	0.052452
4.168350	0.1	0.053525
4.170017	0.1	0.053167
4.171683	0.1	0.050247
4.173350	0.1	0.046015
4.175017	0.1	0.043094
4.176683	0.1	0.041842
4.178350	0.1	0.040531
4.180017	0.1	0.038564
4.181683	0.1	0.037253
4.183350	0.1	0.037611
4.185017	0.1	0.038922
4.186683	0.1	0.040531
4.188350	0.1	0.043452
4.190017	0.1	0.048339
4.191683	0.1	0.052810
4.193350	0.1	0.053227
4.195017	0.1	0.048816
4.196683	0.1	0.043333
4.198350	0.1	0.041604
4.200017	0.1	0.046015
4.201683	0.1	0.054777
4.203350	0.1	0.063360
4.205017	0.1	0.068247
4.206683	0.1	0.068545
4.208350	0.1	0.065506
4.210017	0.1	0.060439
4.211683	0.1	0.055313
4.213350	0.1	0.051498
4.215017	0.1	0.049293
4.216683	0.1	0.047982
4.218350	0.1	0.046849
4.220017	0.1	0.046730
4.221683	0.1	0.048995
4.223350	0.1	0.052571
4.225017	0.1	0.054419
4.226683	0.1	0.052631
4.228350	0.1	0.048280
4.230017	0.1	0.044465
4.231683	0.1	0.043988
4.233350	0.1	0.047386
4.235017	0.1	0.052035
4.236683	0.1	0.054657
4.238350	0.1	0.053883
4.240017	0.1	0.051498
4.241683	0.1	0.049233
4.243350	0.1	0.047147
4.245017	0.1	0.045061
4.246683	0.1	0.044465
4.248350	0.1	0.046730
4.250017	0.1	0.050664
4.251683	0.1	0.052750
4.253350	0.1	0.050962
4.255017	0.1	0.045955
4.256683	0.1	0.039935
4.258350	0.1	0.034451
4.260017	0.1	0.029206
4.261683	0.1	0.023365
4.263350	0.1	0.018239
4.265017	0.1	0.016689
4.266683	0.1	0.020027
4.268350	0.1	0.026166
4.270017	0.1	0.031531
4.271683	0.1	0.033915
4.273350	0.1	0.033438
4.275017	0.1	0.032067
4.276683	0.1	0.031471
4.278350	0.1	0.032008
4.280017	0.1	0.033557
4.281683	0.1	0.036359
4.283350	0.1	0.040174
4.285017	0.1	0.043809
4.286683	0.1	0.046432
4.288350	0.1	0.048578
4.290017	0.1	0.051320
4.291683	0.1	0.055134
4.293350	0.1	0.059068
4.295017	0.1	0.060976
4.296683	0.1	0.059545
4.298350	0.1	0.056148
4.300017	0.1	0.053167
4.301683	0.1	0.052035
4.303350	0.1	0.052989
4.305017	0.1	0.054717
4.306683	0.1	0.055909
4.308350	0.1	0.055730
4.310017	0.1	0.052929
4.311683	0.1	0.047565
4.313350	0.1	0.042558
4.315017	0.1	0.041187
4.316683	0.1	0.043452
4.318350	0.1	0.046790
4.320017	0.1	0.048757
4.321683	0.1	0.048995
4.323350	0.1	0.048399
4.325017	0.1	0.048041
4.326683	0.1	0.047505
4.328350	0.1	0.045061
4.330017	0.1	0.039637
4.331683	0.1	0.032783
4.333350	0.1	0.028551
4.335017	0.1	0.029266
4.336683	0.1	0.032485
4.338350	0.1	0.033379
4.340017	0.1	0.030041
4.341683	0.1	0.024617
4.343350	0.1	0.021040
4.345017	0.1	0.022054
4.346683	0.1	0.027597
4.348350	0.1	0.035763
4.350017	0.1	0.045002
4.351683	0.1	0.054121
4.353350	0.1	0.060916
4.355017	0.1	0.063121
4.356683	0.1	0.060558
4.358350	0.1	0.055909
4.360017	0.1	0.052631
4.361683	0.1	0.051796
4.363350	0.1	0.051439
4.365017	0.1	0.049531
4.366683	0.1	0.045836
4.368350	0.1	0.040948
4.370017	0.1	0.035763
4.371683	0.1	0.031352
4.373350	0.1	0.028253
4.375017	0.1	0.026762
4.376683	0.1	0.027120
4.378350	0.1	0.029445
4.380017	0.1	0.032783
4.381683	0.1	0.035048
4.383350	0.1	0.034153
4.385017	0.1	0.030220
4.386683	0.1	0.026762
4.388350	0.1	0.027835
4.390017	0.1	0.034153
4.391683	0.1	0.043154
4.393350	0.1	0.051916
4.395017	0.1	0.058472
4.396683	0.1	0.061274
4.398350	0.1	0.059247
4.400017	0.1	0.053048
4.401683	0.1	0.044763
4.403350	0.1	0.037253
4.405017	0.1	0.032842
4.406683	0.1	0.031948
4.408350	0.1	0.033379
4.410017	0.1	0.035584
4.411683	0.1	0.037313
4.413350	0.1	0.038028
4.415017	0.1	0.037670
4.416683	0.1	0.036538
4.418350	0.1	0.035286
4.420017	0.1	0.034511
4.421683	0.1	0.034153
4.423350	0.1	0.033975
4.425017	0.1	0.033498
4.426683	0.1	0.033140
4.428350	0.1	0.034690
4.430017	0.1	0.039399
4.431683	0.1	0.045180
4.433350	0.1	0.048280
4.435017	0.1	0.046968
4.436683	0.1	0.041485
4.438350	0.1	0.033915
4.440017	0.1	0.027418
4.441683	0.1	0.024557
4.443350	0.1	0.024915
4.445017	0.1	0.025988
4.446683	0.1	0.026345
4.448350	0.1	0.027955
4.450017	0.1	0.032485
4.451683	0.1	0.038505
4.453350	0.1	0.042796
4.455017	0.1	0.042915
4.456683	0.1	0.039160
4.458350	0.1	0.035405
4.460017	0.1	0.035703
4.461683	0.1	0.040114
4.463350	0.1	0.044703
4.465017	0.1	0.045657
4.466683	0.1	0.042558
4.468350	0.1	0.038505
4.470017	0.1	0.036180
4.471683	0.1	0.035346
4.473350	0.1	0.034928
4.475017	0.1	0.035226
4.476683	0.1	0.036359
4.478350	0.1	0.036657
4.480017	0.1	0.034571
4.481683	0.1	0.030398
4.483350	0.1	0.025988
4.485017	0.1	0.023246
4.486683	0.1	0.023067
4.488350	0.1	0.024438
4.490017	0.1	0.026107
4.491683	0.1	0.028014
4.493350	0.1	0.030816
4.495017	0.1	0.033915
4.496683	0.1	0.035286
4.498350	0.1	0.034094
4.500017	0.1	0.030875
4.501683	0.1	0.026464
4.503350	0.1	0.022650
4.505017	0.1	0.021756
4.506683	0.1	0.025451
4.508350	0.1	0.033736
4.510017	0.1	0.043273
4.511683	0.1	0.049233
4.513350	0.1	0.049531
4.515017	0.1	0.046194
4.516683	0.1	0.043452
4.518350	0.1	0.043809
4.520017	0.1	0.046849
4.521683	0.1	0.050485
4.523350	0.1	0.052810
4.525017	0.1	0.053942
4.526683	0.1	0.055313
4.528350	0.1	0.057399
4.530017	0.1	0.058889
4.531683	0.1	0.057697
4.533350	0.1	0.054002
4.535017	0.1	0.051141
4.536683	0.1	0.052273
4.538350	0.1	0.057042
4.540017	0.1	0.061452
4.541683	0.1	0.062108
4.543350	0.1	0.058949
4.545017	0.1	0.054479
4.546683	0.1	0.050068
4.548350	0.1	0.045419
4.550017	0.1	0.040889
4.551683	0.1	0.037968
4.553350	0.1	0.037730
4.555017	0.1	0.039458
4.556683	0.1	0.041544
4.558350	0.1	0.042737
4.560017	0.1	0.042915
4.561683	0.1	0.043511
4.563350	0.1	0.045002
4.565017	0.1	0.046492
4.566683	0.1	0.046432
4.568350	0.1	0.044227
4.570017	0.1	0.040710
4.571683	0.1	0.037670
4.573350	0.1	0.035822
4.575017	0.1	0.034451
4.576683	0.1	0.033021
4.578350	0.1	0.032425
4.580017	0.1	0.033438
4.581683	0.1	0.034809
4.583350	0.1	0.035048
4.585017	0.1	0.034213
4.586683	0.1	0.033677
4.588350	0.1	0.034869
4.590017	0.1	0.038207
4.591683	0.1	0.043154
4.593350	0.1	0.048876
4.595017	0.1	0.054777
4.596683	0.1	0.059783
4.598350	0.1	0.062346
4.600017	0.1	0.062108
4.601683	0.1	0.060022
4.603350	0.1	0.057459
4.605017	0.1	0.055134
4.606683	0.1	0.053167
4.608350	0.1	0.051677
4.610017	0.1	0.050843
4.611683	0.1	0.051081
4.613350	0.1	0.051975
4.615017	0.1	0.052810
4.616683	0.1	0.053406
4.618350	0.1	0.054359
4.620017	0.1	0.056028
4.621683	0.1	0.058174
4.623350	0.1	0.060320
4.625017	0.1	0.061095
4.626683	0.1	0.059307
4.628350	0.1	0.055671
4.630017	0.1	0.052094
4.631683	0.1	0.050008
4.633350	0.1	0.049412
4.635017	0.1	0.049949
4.636683	0.1	0.051439
4.638350	0.1	0.054240
4.640017	0.1	0.058413
4.641683	0.1	0.063062
4.643350	0.1	0.066221
4.645017	0.1	0.066876
4.646683	0.1	0.065923
4.648350	0.1	0.065088
4.650017	0.1	0.064731
4.651683	0.1	0.064313
4.653350	0.1	0.063121
4.655017	0.1	0.060737
4.656683	0.1	0.056088
4.658350	0.1	0.048280
4.660017	0.1	0.038624
4.661683	0.1	0.030518
4.663350	0.1	0.027001
4.665017	0.1	0.028729
4.666683	0.1	0.032961
4.668350	0.1	0.035882
4.670017	0.1	0.036955
4.671683	0.1	0.038564
4.673350	0.1	0.041842
4.675017	0.1	0.045717
4.676683	0.1	0.048637
4.678350	0.1	0.050783
4.680017	0.1	0.053346
4.681683	0.1	0.057101
4.683350	0.1	0.061929
4.685017	0.1	0.066638
4.686683	0.1	0.069380
4.688350	0.1	0.068188
4.690017	0.1	0.062585
4.691683	0.1	0.053585
4.693350	0.1	0.043631
4.695017	0.1	0.035942
4.696683	0.1	0.033259
4.698350	0.1	0.036120
4.700017	0.1	0.042140
4.701683	0.1	0.048399
4.703350	0.1	0.053585
4.705017	0.1	0.058174
4.706683	0.1	0.062704
4.708350	0.1	0.066042
4.710017	0.1	0.066459
4.711683	0.1	0.064015
4.713350	0.1	0.061154
4.715017	0.1	0.060797
4.716683	0.1	0.063658
4.718350	0.1	0.067651
4.720017	0.1	0.070214
4.721683	0.1	0.070989
4.723350	0.1	0.072062
4.725017	0.1	0.074506
4.726683	0.1	0.076413
4.728350	0.1	0.074863
4.730017	0.1	0.069201
4.731683	0.1	0.062108
4.733350	0.1	0.056505
4.735017	0.1	0.053823
4.736683	0.1	0.054121
4.738350	0.1	0.056207
4.740017	0.1	0.058472
4.741683	0.1	0.060081
4.743350	0.1	0.061035
4.745017	0.1	0.061452
4.746683	0.1	0.062227
4.748350	0.1	0.065207
4.750017	0.1	0.070870
4.751683	0.1	0.076592
4.753350	0.1	0.078917
4.755017	0.1	0.077128
4.756683	0.1	0.072658
4.758350	0.1	0.066757
4.760017	0.1	0.060380
4.761683	0.1	0.054717
4.763350	0.1	0.050962
4.765017	0.1	0.049472
4.766683	0.1	0.049353
4.768350	0.1	0.049412
4.770017	0.1	0.048697
4.771683	0.1	0.047445
4.773350	0.1	0.046909
4.775017	0.1	0.048220
4.776683	0.1	0.051498
4.778350	0.1	0.055850
4.780017	0.1	0.060081
4.781683	0.1	0.062168
4.783350	0.1	0.060558
4.785017	0.1	0.055432
4.786683	0.1	0.048697
4.788350	0.1	0.043809
4.790017	0.1	0.043809
4.791683	0.1	0.049233
4.793350	0.1	0.056982
4.795017	0.1	0.062764
4.796683	0.1	0.064671
4.798350	0.1	0.064015
4.800017	0.1	0.063598
4.801683	0.1	0.064492
4.803350	0.1	0.066102
4.805017	0.1	0.068307
4.806683	0.1	0.071764
4.808350	0.1	0.076294
4.810017	0.1	0.080228
4.811683	0.1	0.081539
4.813350	0.1	0.079751
4.815017	0.1	0.075519
4.816683	0.1	0.070274
4.818350	0.1	0.064433
4.820017	0.1	0.057638
4.821683	0.1	0.050068
4.823350	0.1	0.044167
4.825017	0.1	0.043273
4.826683	0.1	0.047803
4.828350	0.1	0.054240
4.830017	0.1	0.058472
4.831683	0.1	0.059307
4.833350	0.1	0.058472
4.835017	0.1	0.057876
4.836683	0.1	0.058115
4.838350	0.1	0.058353
4.840017	0.1	0.057936
4.841683	0.1	0.057518
4.843350	0.1	0.058532
4.845017	0.1	0.060678
4.846683	0.1	0.062227
4.848350	0.1	0.061989
4.850017	0.1	0.060141
4.851683	0.1	0.057161
4.853350	0.1	0.053644
4.855017	0.1	0.050962
4.856683	0.1	0.050366
4.858350	0.1	0.052035
4.860017	0.1	0.055015
4.861683	0.1	0.058651
4.863350	0.1	0.061929
4.865017	0.1	0.063539
4.866683	0.1	0.063300
4.868350	0.1	0.062525
4.870017	0.1	0.062943
4.871683	0.1	0.064492
4.873350	0.1	0.065863
4.875017	0.1	0.065207
4.876683	0.1	0.061989
4.878350	0.1	0.057220
4.880017	0.1	0.052214
4.881683	0.1	0.047982
4.883350	0.1	0.045359
4.885017	0.1	0.045836
4.886683	0.1	0.050962
4.888350	0.1	0.060141
4.890017	0.1	0.068903
4.891683	0.1	0.073254
4.893350	0.1	0.073314
4.895017	0.1	0.071168
4.896683	0.1	0.068069
4.898350	0.1	0.064850
4.900017	0.1	0.062168
4.901683	0.1	0.060022
4.903350	0.1	0.058651
4.905017	0.1	0.058651
4.906683	0.1	0.060380
4.908350	0.1	0.063360
4.910017	0.1	0.066638
4.911683	0.1	0.069380
4.913350	0.1	0.070691
4.915017	0.1	0.069857
4.916683	0.1	0.067413
4.918350	0.1	0.065029
4.920017	0.1	0.063777
4.921683	0.1	0.063121
4.923350	0.1	0.062585
4.925017	0.1	0.062823
4.926683	0.1	0.064433
4.928350	0.1	0.066459
4.930017	0.1	0.067234
4.931683	0.1	0.065684
4.933350	0.1	0.061929
4.935017	0.1	0.057101
4.936683	0.1	0.053048
4.938350	0.1	0.050485
4.940017	0.1	0.049055
4.941683	0.1	0.048935
4.943350	0.1	0.050724
4.945017	0.1	0.053763
4.946683	0.1	0.056386
4.948350	0.1	0.057876
4.950017	0.1	0.060141
4.951683	0.1	0.065088
4.953350	0.1	0.071943
4.955017	0.1	0.077903
4.956683	0.1	0.080407
4.958350	0.1	0.078857
4.960017	0.1	0.075459
4.961683	0.1	0.073314
4.963350	0.1	0.073731
4.965017	0.1	0.075340
4.966683	0.1	0.075758
4.968350	0.1	0.073612
4.970017	0.1	0.069559
4.971683	0.1	0.065207
4.973350	0.1	0.062287
4.975017	0.1	0.061631
4.976683	0.1	0.063896
4.978350	0.1	0.069916
4.980017	0.1	0.078142
4.981683	0.1	0.084102
4.983350	0.1	0.083804
4.985017	0.1	0.077546
4.986683	0.1	0.070214
4.988350	0.1	0.066876
4.990017	0.1	0.068665
4.991683	0.1	0.072777
4.993350	0.1	0.075340
4.995017	0.1	0.074863
4.996683	0.1	0.072360
4.998350	0.1	0.069916
5.000017	0.1	0.069082
5.001683	0.1	0.071406
5.003350	0.1	0.077248
5.005017	0.1	0.085413
5.006683	0.1	0.093162
5.008350	0.1	0.098348
5.010017	0.1	0.100255
5.011683	0.1	0.099182
5.013350	0.1	0.096202
5.015017	0.1	0.092268
5.016683	0.1	0.087321
5.018350	0.1	0.081897
5.020017	0.1	0.078082
5.021683	0.1	0.077546
5.023350	0.1	0.078499
5.025017	0.1	0.077307
5.026683	0.1	0.072718
5.028350	0.1	0.066996
5.030017	0.1	0.063062
5.031683	0.1	0.062168
5.033350	0.1	0.063896
5.035017	0.1	0.067592
5.036683	0.1	0.072718
5.038350	0.1	0.078797
5.040017	0.1	0.084937
5.041683	0.1	0.089824
5.043350	0.1	0.091970
5.045017	0.1	0.090957
5.046683	0.1	0.087738
5.048350	0.1	0.082552
5.050017	0.1	0.075519
5.051683	0.1	0.068665
5.053350	0.1	0.065088
5.055017	0.1	0.066102
5.056683	0.1	0.069976
5.058350	0.1	0.074267
5.060017	0.1	0.077307
5.061683	0.1	0.078976
5.063350	0.1	0.080228
5.065017	0.1	0.081956
5.066683	0.1	0.083804
5.068350	0.1	0.085056
5.070017	0.1	0.086546
5.071683	0.1	0.089407
5.073350	0.1	0.093400
5.075017	0.1	0.096321
5.076683	0.1	0.095904
5.078350	0.1	0.092208
5.080017	0.1	0.088215
5.081683	0.1	0.085950
5.083350	0.1	0.084341
5.085017	0.1	0.081301
5.086683	0.1	0.077009
5.088350	0.1	0.074565
5.090017	0.1	0.076771
5.091683	0.1	0.083923
5.093350	0.1	0.093818
5.095017	0.1	0.102937
5.096683	0.1	0.108838
5.098350	0.1	0.110269
5.100017	0.1	0.107229
5.101683	0.1	0.100374
5.103350	0.1	0.092506
5.105017	0.1	0.087619
5.106683	0.1	0.087976
5.108350	0.1	0.092208
5.110017	0.1	0.096500
5.111683	0.1	0.097215
5.113350	0.1	0.093341
5.115017	0.1	0.086486
5.116683	0.1	0.079691
5.118350	0.1	0.076294
5.120017	0.1	0.077784
5.121683	0.1	0.082493
5.123350	0.1	0.087559
5.125017	0.1	0.090897
5.126683	0.1	0.092447
5.128350	0.1	0.092745
5.130017	0.1	0.092804
5.131683	0.1	0.094175
5.133350	0.1	0.097811
5.135017	0.1	0.103772
5.136683	0.1	0.111103
5.138350	0.1	0.117064
5.140017	0.1	0.118017
5.141683	0.1	0.112951
5.143350	0.1	0.104666
5.145017	0.1	0.096917
5.146683	0.1	0.091195
5.148350	0.1	0.087559
5.150017	0.1	0.086010
5.151683	0.1	0.086248
5.153350	0.1	0.087261
5.155017	0.1	0.087917
5.156683	0.1	0.087559
5.158350	0.1	0.086725
5.160017	0.1	0.086844
5.161683	0.1	0.088632
5.163350	0.1	0.091493
5.165017	0.1	0.094235
5.166683	0.1	0.096202
5.168350	0.1	0.097513
5.170017	0.1	0.098586
5.171683	0.1	0.099301
5.173350	0.1	0.098586
5.175017	0.1	0.096083
5.176683	0.1	0.093162
5.178350	0.1	0.092328
5.180017	0.1	0.095010
5.181683	0.1	0.100255
5.183350	0.1	0.105500
5.185017	0.1	0.109196
5.186683	0.1	0.111282
5.188350	0.1	0.112176
5.190017	0.1	0.111878
5.191683	0.1	0.110269
5.193350	0.1	0.107467
5.195017	0.1	0.105083
5.196683	0.1	0.105083
5.198350	0.1	0.108838
5.200017	0.1	0.115633
5.201683	0.1	0.122428
5.203350	0.1	0.126302
5.205017	0.1	0.126541
5.206683	0.1	0.124216
5.208350	0.1	0.120878
5.210017	0.1	0.117421
5.211683	0.1	0.114620
5.213350	0.1	0.113010
5.215017	0.1	0.113249
5.216683	0.1	0.114799
5.218350	0.1	0.115573
5.220017	0.1	0.113666
5.221683	0.1	0.109971
5.223350	0.1	0.107169
5.225017	0.1	0.106812
5.226683	0.1	0.107467
5.228350	0.1	0.106037
5.230017	0.1	0.101447
5.231683	0.1	0.096619
5.233350	0.1	0.096440
5.235017	0.1	0.103354
5.236683	0.1	0.114560
5.238350	0.1	0.124514
5.240017	0.1	0.129104
5.241683	0.1	0.127792
5.243350	0.1	0.123084
5.245017	0.1	0.117898
5.246683	0.1	0.113308
5.248350	0.1	0.109136
5.250017	0.1	0.106394
5.251683	0.1	0.107348
5.253350	0.1	0.111878
5.255017	0.1	0.116706
5.256683	0.1	0.119030
5.258350	0.1	0.118911
5.260017	0.1	0.118792
5.261683	0.1	0.119984
5.263350	0.1	0.120461
5.265017	0.1	0.117242
5.266683	0.1	0.110507
5.268350	0.1	0.103891
5.270017	0.1	0.101268
5.271683	0.1	0.102997
5.273350	0.1	0.106752
5.275017	0.1	0.111103
5.276683	0.1	0.116408
5.278350	0.1	0.122070
5.280017	0.1	0.125945
5.281683	0.1	0.126779
5.283350	0.1	0.125527
5.285017	0.1	0.123441
5.286683	0.1	0.121057
5.288350	0.1	0.118554
5.290017	0.1	0.117064
5.291683	0.1	0.117660
5.293350	0.1	0.120223
5.295017	0.1	0.123501
5.296683	0.1	0.125527
5.298350	0.1	0.125408
5.300017	0.1	0.124574
5.301683	0.1	0.125408
5.303350	0.1	0.126898
5.305017	0.1	0.125825
5.306683	0.1	0.121355
5.308350	0.1	0.116229
5.310017	0.1	0.113964
5.311683	0.1	0.115991
5.313350	0.1	0.121892
5.315017	0.1	0.129759
5.316683	0.1	0.137210
5.318350	0.1	0.141740
5.320017	0.1	0.142157
5.321683	0.1	0.139117
5.323350	0.1	0.134408
5.325017	0.1	0.130892
5.326683	0.1	0.131488
5.328350	0.1	0.136316
5.330017	0.1	0.141799
5.331683	0.1	0.143647
5.333350	0.1	0.140309
5.335017	0.1	0.134170
5.336683	0.1	0.129342
5.338350	0.1	0.127971
5.340017	0.1	0.128984
5.341683	0.1	0.130832
5.343350	0.1	0.132859
5.345017	0.1	0.134349
5.346683	0.1	0.133991
5.348350	0.1	0.130653
5.350017	0.1	0.125349
5.351683	0.1	0.120878
5.353350	0.1	0.119507
5.355017	0.1	0.121057
5.356683	0.1	0.122666
5.358350	0.1	0.121832
5.360017	0.1	0.119507
5.361683	0.1	0.118852
5.363350	0.1	0.121236
5.365017	0.1	0.124872
5.366683	0.1	0.127137
5.368350	0.1	0.127256
5.370017	0.1	0.125587
5.371683	0.1	0.123918
5.373350	0.1	0.124872
5.375017	0.1	0.129521
5.376683	0.1	0.135183
5.378350	0.1	0.137389
5.380017	0.1	0.135005
5.381683	0.1	0.130475
5.383350	0.1	0.127018
5.385017	0.1	0.125706
5.386683	0.1	0.126183
5.388350	0.1	0.127196
5.390017	0.1	0.127673
5.391683	0.1	0.127971
5.393350	0.1	0.129938
5.395017	0.1	0.133872
5.396683	0.1	0.136912
5.398350	0.1	0.136852
5.400017	0.1	0.134945
5.401683	0.1	0.133514
5.403350	0.1	0.133276
5.405017	0.1	0.132799
5.406683	0.1	0.130415
5.408350	0.1	0.125766
5.410017	0.1	0.120461
5.411683	0.1	0.116646
5.413350	0.1	0.116467
5.415017	0.1	0.121355
5.416683	0.1	0.130415
5.418350	0.1	0.139952
5.420017	0.1	0.146270
5.421683	0.1	0.148296
5.423350	0.1	0.147402
5.425017	0.1	0.145018
5.426683	0.1	0.140846
5.428350	0.1	0.134170
5.430017	0.1	0.125706
5.431683	0.1	0.118017
5.433350	0.1	0.113368
5.435017	0.1	0.111759
5.436683	0.1	0.111818
5.438350	0.1	0.111938
5.440017	0.1	0.111401
5.441683	0.1	0.111043
5.443350	0.1	0.112474
5.445017	0.1	0.116110
5.446683	0.1	0.119925
5.448350	0.1	0.121415
5.450017	0.1	0.120878
5.451683	0.1	0.120759
5.453350	0.1	0.122070
5.455017	0.1	0.123501
5.456683	0.1	0.124097
5.458350	0.1	0.123560
5.460017	0.1	0.122368
5.461683	0.1	0.121474
5.463350	0.1	0.121057
5.465017	0.1	0.120461
5.466683	0.1	0.119567
5.468350	0.1	0.118792
5.470017	0.1	0.118613
5.471683	0.1	0.118911
5.473350	0.1	0.119209
5.475017	0.1	0.120163
5.476683	0.1	0.121832
5.478350	0.1	0.122905
5.480017	0.1	0.122368
5.481683	0.1	0.120401
5.483350	0.1	0.118077
5.485017	0.1	0.116289
5.486683	0.1	0.115871
5.488350	0.1	0.116646
5.490017	0.1	0.116766
5.491683	0.1	0.114918
5.493350	0.1	0.112057
5.495017	0.1	0.110388
5.496683	0.1	0.110865
5.498350	0.1	0.113130
5.500017	0.1	0.116527
5.501683	0.1	0.120103
5.503350	0.1	0.123501
5.505017	0.1	0.126600
5.506683	0.1	0.129640
5.508350	0.1	0.132680
5.510017	0.1	0.135422
5.511683	0.1	0.136256
5.513350	0.1	0.133038
5.515017	0.1	0.124991
5.516683	0.1	0.114322
5.518350	0.1	0.105023
5.520017	0.1	0.100076
5.521683	0.1	0.100017
5.523350	0.1	0.103295
5.525017	0.1	0.108778
5.526683	0.1	0.114918
5.528350	0.1	0.120044
5.530017	0.1	0.123024
5.531683	0.1	0.123143
5.533350	0.1	0.120938
5.535017	0.1	0.118077
5.536683	0.1	0.115633
5.538350	0.1	0.113010
5.540017	0.1	0.110030
5.541683	0.1	0.108242
5.543350	0.1	0.109851
5.545017	0.1	0.115216
5.546683	0.1	0.123084
5.548350	0.1	0.130832
5.550017	0.1	0.135958
5.551683	0.1	0.137925
5.553350	0.1	0.138819
5.555017	0.1	0.140846
5.556683	0.1	0.144005
5.558350	0.1	0.147164
5.560017	0.1	0.148475
5.561683	0.1	0.144839
5.563350	0.1	0.135422
5.565017	0.1	0.124633
5.566683	0.1	0.119269
5.568350	0.1	0.122488
5.570017	0.1	0.130951
5.571683	0.1	0.138342
5.573350	0.1	0.140488
5.575017	0.1	0.137985
5.576683	0.1	0.134170
5.578350	0.1	0.132263
5.580017	0.1	0.132859
5.581683	0.1	0.134170
5.583350	0.1	0.134408
5.585017	0.1	0.133693
5.586683	0.1	0.132978
5.588350	0.1	0.133097
5.590017	0.1	0.134707
5.591683	0.1	0.137389
5.593350	0.1	0.139534
5.595017	0.1	0.139773
5.596683	0.1	0.138283
5.598350	0.1	0.136018
5.600017	0.1	0.134051
5.601683	0.1	0.133216
5.603350	0.1	0.134230
5.605017	0.1	0.137031
5.606683	0.1	0.140846
5.608350	0.1	0.144184
5.610017	0.1	0.145853
5.611683	0.1	0.146568
5.613350	0.1	0.147700
5.615017	0.1	0.148654
5.616683	0.1	0.147104
5.618350	0.1	0.142038
5.620017	0.1	0.135481
5.621683	0.1	0.130713
5.623350	0.1	0.128865
5.625017	0.1	0.128508
5.626683	0.1	0.128627
5.628350	0.1	0.129104
5.630017	0.1	0.128746
5.631683	0.1	0.126004
5.633350	0.1	0.122130
5.635017	0.1	0.120163
5.636683	0.1	0.121713
5.638350	0.1	0.126839
5.640017	0.1	0.134885
5.641683	0.1	0.145018
5.643350	0.1	0.154734
5.645017	0.1	0.160217
5.646683	0.1	0.158966
5.648350	0.1	0.152230
5.650017	0.1	0.143766
5.651683	0.1	0.137031
5.653350	0.1	0.132978
5.655017	0.1	0.130534
5.656683	0.1	0.128806
5.658350	0.1	0.128329
5.660017	0.1	0.129104
5.661683	0.1	0.129223
5.663350	0.1	0.126481
5.665017	0.1	0.120103
5.666683	0.1	0.111461
5.668350	0.1	0.103474
5.670017	0.1	0.098825
5.671683	0.1	0.098646
5.673350	0.1	0.102282
5.675017	0.1	0.108957
5.676683	0.1	0.117481
5.678350	0.1	0.125706
5.680017	0.1	0.130773
5.681683	0.1	0.131309
5.683350	0.1	0.128031
5.685017	0.1	0.123620
5.686683	0.1	0.121236
5.688350	0.1	0.122488
5.690017	0.1	0.126421
5.691683	0.1	0.130475
5.693350	0.1	0.132203
5.695017	0.1	0.130713
5.696683	0.1	0.127316
5.698350	0.1	0.123978
5.700017	0.1	0.121892
5.701683	0.1	0.120819
5.703350	0.1	0.119865
5.705017	0.1	0.118315
5.706683	0.1	0.116825
5.708350	0.1	0.117064
5.710017	0.1	0.120044
5.711683	0.1	0.124514
5.713350	0.1	0.127494
5.715017	0.1	0.127435
5.716683	0.1	0.125349
5.718350	0.1	0.124037
5.720017	0.1	0.125825
5.721683	0.1	0.129759
5.723350	0.1	0.132740
5.725017	0.1	0.132978
5.726683	0.1	0.130594
5.728350	0.1	0.126421
5.730017	0.1	0.121295
5.731683	0.1	0.116110
5.733350	0.1	0.111938
5.735017	0.1	0.109613
5.736683	0.1	0.109375
5.738350	0.1	0.109911
5.740017	0.1	0.109077
5.741683	0.1	0.105381
5.743350	0.1	0.099838
5.745017	0.1	0.096321
5.746683	0.1	0.098825
5.748350	0.1	0.107944
5.750017	0.1	0.119209
5.751683	0.1	0.127494
5.753350	0.1	0.132024
5.755017	0.1	0.135005
5.756683	0.1	0.137270
5.758350	0.1	0.137985
5.760017	0.1	0.137329
5.761683	0.1	0.137150
5.763350	0.1	0.138819
5.765017	0.1	0.140548
5.766683	0.1	0.139117
5.768350	0.1	0.133455
5.770017	0.1	0.125647
5.771683	0.1	0.119090
5.773350	0.1	0.116289
5.775017	0.1	0.117421
5.776683	0.1	0.120878
5.778350	0.1	0.124693
5.780017	0.1	0.127137
5.781683	0.1	0.127733
5.783350	0.1	0.127077
5.785017	0.1	0.125408
5.786683	0.1	0.122905
5.788350	0.1	0.120819
5.790017	0.1	0.120580
5.791683	0.1	0.122070
5.793350	0.1	0.122905
5.795017	0.1	0.120878
5.796683	0.1	0.116169
5.798350	0.1	0.111938
5.800017	0.1	0.110209
5.801683	0.1	0.110328
5.803350	0.1	0.110209
5.805017	0.1	0.108600
5.806683	0.1	0.106692
5.808350	0.1	0.106752
5.810017	0.1	0.110626
5.811683	0.1	0.117719
5.813350	0.1	0.125706
5.815017	0.1	0.131071
5.816683	0.1	0.131667
5.818350	0.1	0.127971
5.820017	0.1	0.122905
5.821683	0.1	0.119209
5.823350	0.1	0.117123
5.825017	0.1	0.115931
5.826683	0.1	0.115216
5.828350	0.1	0.115097
5.830017	0.1	0.115812
5.831683	0.1	0.117838
5.833350	0.1	0.122130
5.835017	0.1	0.128806
5.836683	0.1	0.135541
5.838350	0.1	0.139475
5.840017	0.1	0.140190
5.841683	0.1	0.139833
5.843350	0.1	0.139892
5.845017	0.1	0.139177
5.846683	0.1	0.136018
5.848350	0.1	0.131190
5.850017	0.1	0.127792
5.851683	0.1	0.127792
5.853350	0.1	0.129879
5.855017	0.1	0.131249
5.856683	0.1	0.130892
5.858350	0.1	0.129044
5.860017	0.1	0.126064
5.861683	0.1	0.122726
5.863350	0.1	0.120342
5.865017	0.1	0.119567
5.866683	0.1	0.120223
5.868350	0.1	0.121236
5.870017	0.1	0.121295
5.871683	0.1	0.120521
5.873350	0.1	0.119925
5.875017	0.1	0.120401
5.876683	0.1	0.122011
5.878350	0.1	0.123322
5.880017	0.1	0.122607
5.881683	0.1	0.119686
5.883350	0.1	0.116706
5.885017	0.1	0.115752
5.886683	0.1	0.117302
5.888350	0.1	0.120461
5.890017	0.1	0.123918
5.891683	0.1	0.126541
5.893350	0.1	0.128984
5.895017	0.1	0.132263
5.896683	0.1	0.135183
5.898350	0.1	0.135303
5.900017	0.1	0.131845
5.901683	0.1	0.126839
5.903350	0.1	0.122607
5.905017	0.1	0.119507
5.906683	0.1	0.116169
5.908350	0.1	0.111818
5.910017	0.1	0.107706
5.911683	0.1	0.106454
5.913350	0.1	0.108421
5.915017	0.1	0.110865
5.916683	0.1	0.112057
5.918350	0.1	0.113368
5.920017	0.1	0.116467
5.921683	0.1	0.119925
5.923350	0.1	0.120461
5.925017	0.1	0.117064
5.926683	0.1	0.111997
5.928350	0.1	0.108361
5.930017	0.1	0.107408
5.931683	0.1	0.108302
5.933350	0.1	0.109911
5.935017	0.1	0.110805
5.936683	0.1	0.110149
5.938350	0.1	0.107348
5.940017	0.1	0.103116
5.941683	0.1	0.099540
5.943350	0.1	0.098765
5.945017	0.1	0.101805
5.946683	0.1	0.108182
5.948350	0.1	0.116169
5.950017	0.1	0.123680
5.951683	0.1	0.130296
5.953350	0.1	0.135362
5.955017	0.1	0.137210
5.956683	0.1	0.135005
5.958350	0.1	0.129938
5.960017	0.1	0.124156
5.961683	0.1	0.119746
5.963350	0.1	0.118196
5.965017	0.1	0.119209
5.966683	0.1	0.120103
5.968350	0.1	0.118673
5.970017	0.1	0.115812
5.971683	0.1	0.113964
5.973350	0.1	0.114143
5.975017	0.1	0.115395
5.976683	0.1	0.116348
5.978350	0.1	0.116169
5.980017	0.1	0.115216
5.981683	0.1	0.114083
5.983350	0.1	0.113070
5.985017	0.1	0.112414
5.986683	0.1	0.112474
5.988350	0.1	0.112236
5.990017	0.1	0.110507
5.991683	0.1	0.107646
5.993350	0.1	0.105917
5.995017	0.1	0.107348
5.996683	0.1	0.111640
5.998350	0.1	0.115156
6.000017	0.1	0.114977
6.001683	0.1	0.111401
6.003350	0.1	0.107825
6.005017	0.1	0.107825
6.006683	0.1	0.112295
6.008350	0.1	0.118375
6.010017	0.1	0.122011
6.011683	0.1	0.120759
6.013350	0.1	0.115275
6.015017	0.1	0.108421
6.016683	0.1	0.103652
6.018350	0.1	0.103772
6.020017	0.1	0.108540
6.021683	0.1	0.115037
6.023350	0.1	0.119507
6.025017	0.1	0.119150
6.026683	0.1	0.113845
6.028350	0.1	0.107229
6.030017	0.1	0.104129
6.031683	0.1	0.106096
6.033350	0.1	0.110745
6.035017	0.1	0.115395
6.036683	0.1	0.119030
6.038350	0.1	0.120759
6.040017	0.1	0.119746
6.041683	0.1	0.115871
6.043350	0.1	0.109851
6.045017	0.1	0.102699
6.046683	0.1	0.095606
6.048350	0.1	0.090420
6.050017	0.1	0.089884
6.051683	0.1	0.095785
6.053350	0.1	0.107050
6.055017	0.1	0.119567
6.056683	0.1	0.127673
6.058350	0.1	0.128627
6.060017	0.1	0.123799
6.061683	0.1	0.115931
6.063350	0.1	0.106692
6.065017	0.1	0.097811
6.066683	0.1	0.091970
6.068350	0.1	0.091136
6.070017	0.1	0.095665
6.071683	0.1	0.103951
6.073350	0.1	0.113428
6.075017	0.1	0.121772
6.076683	0.1	0.128508
6.078350	0.1	0.134170
6.080017	0.1	0.138044
6.081683	0.1	0.138640
6.083350	0.1	0.136197
6.085017	0.1	0.132144
6.086683	0.1	0.126123
6.088350	0.1	0.116885
6.090017	0.1	0.105798
6.091683	0.1	0.096560
6.093350	0.1	0.092804
6.095017	0.1	0.095844
6.096683	0.1	0.103712
6.098350	0.1	0.112414
6.100017	0.1	0.118971
6.101683	0.1	0.122547
6.103350	0.1	0.123203
6.105017	0.1	0.121236
6.106683	0.1	0.117719
6.108350	0.1	0.113845
6.110017	0.1	0.110686
6.111683	0.1	0.108182
6.113350	0.1	0.105262
6.115017	0.1	0.101805
6.116683	0.1	0.099301
6.118350	0.1	0.099182
6.120017	0.1	0.101924
6.121683	0.1	0.106573
6.123350	0.1	0.111580
6.125017	0.1	0.115752
6.126683	0.1	0.119567
6.128350	0.1	0.124156
6.130017	0.1	0.129223
6.131683	0.1	0.133097
6.133350	0.1	0.134408
6.135017	0.1	0.133395
6.136683	0.1	0.130534
6.138350	0.1	0.125289
6.140017	0.1	0.118494
6.141683	0.1	0.113904
6.143350	0.1	0.114799
6.145017	0.1	0.119805
6.146683	0.1	0.124633
6.148350	0.1	0.126243
6.150017	0.1	0.125885
6.151683	0.1	0.127256
6.153350	0.1	0.132263
6.155017	0.1	0.139415
6.156683	0.1	0.146210
6.158350	0.1	0.151038
6.160017	0.1	0.152946
6.161683	0.1	0.150919
6.163350	0.1	0.145555
6.165017	0.1	0.139296
6.166683	0.1	0.134289
6.168350	0.1	0.129640
6.170017	0.1	0.123799
6.171683	0.1	0.117183
6.173350	0.1	0.112295
6.175017	0.1	0.111341
6.176683	0.1	0.114262
6.178350	0.1	0.118792
6.180017	0.1	0.122428
6.181683	0.1	0.124037
6.183350	0.1	0.123858
6.185017	0.1	0.122726
6.186683	0.1	0.121236
6.188350	0.1	0.118732
6.190017	0.1	0.115097
6.191683	0.1	0.113070
6.193350	0.1	0.116348
6.195017	0.1	0.124693
6.196683	0.1	0.133574
6.198350	0.1	0.138938
6.200017	0.1	0.140250
6.201683	0.1	0.139236
6.203350	0.1	0.136316
6.205017	0.1	0.131547
6.206683	0.1	0.126064
6.208350	0.1	0.121295
6.210017	0.1	0.116706
6.211683	0.1	0.111580
6.213350	0.1	0.106275
6.215017	0.1	0.103056
6.216683	0.1	0.102997
6.218350	0.1	0.104427
6.220017	0.1	0.104964
6.221683	0.1	0.104249
6.223350	0.1	0.104010
6.225017	0.1	0.105739
6.226683	0.1	0.109315
6.228350	0.1	0.112772
6.230017	0.1	0.115216
6.231683	0.1	0.117719
6.233350	0.1	0.120580
6.235017	0.1	0.121892
6.236683	0.1	0.120044
6.238350	0.1	0.116467
6.240017	0.1	0.113308
6.241683	0.1	0.110984
6.243350	0.1	0.109315
6.245017	0.1	0.109077
6.246683	0.1	0.111103
6.248350	0.1	0.114262
6.250017	0.1	0.115752
6.251683	0.1	0.113845
6.253350	0.1	0.109613
6.255017	0.1	0.106454
6.256683	0.1	0.107050
6.258350	0.1	0.110924
6.260017	0.1	0.115097
6.261683	0.1	0.117958
6.263350	0.1	0.120699
6.265017	0.1	0.125229
6.266683	0.1	0.131488
6.268350	0.1	0.137150
6.270017	0.1	0.139773
6.271683	0.1	0.138700
6.273350	0.1	0.135541
6.275017	0.1	0.132799
6.276683	0.1	0.131786
6.278350	0.1	0.131011
6.280017	0.1	0.128686
6.281683	0.1	0.124812
6.283350	0.1	0.120699
6.285017	0.1	0.117660
6.286683	0.1	0.116766
6.288350	0.1	0.118554
6.290017	0.1	0.121355
6.291683	0.1	0.122607
6.293350	0.1	0.120580
6.295017	0.1	0.115633
6.296683	0.1	0.110686
6.298350	0.1	0.109792
6.300017	0.1	0.115156
6.301683	0.1	0.124931
6.303350	0.1	0.134587
6.305017	0.1	0.140548
6.306683	0.1	0.142932
6.308350	0.1	0.144720
6.310017	0.1	0.148058
6.311683	0.1	0.151753
6.313350	0.1	0.152349
6.315017	0.1	0.148892
6.316683	0.1	0.144005
6.318350	0.1	0.141084
6.320017	0.1	0.140429
6.321683	0.1	0.139236
6.323350	0.1	0.135839
6.325017	0.1	0.132561
6.326683	0.1	0.133097
6.328350	0.1	0.138879
6.330017	0.1	0.147462
6.331683	0.1	0.155211
6.333350	0.1	0.160694
6.335017	0.1	0.164270
6.336683	0.1	0.166774
6.338350	0.1	0.168562
6.340017	0.1	0.168622
6.341683	0.1	0.165701
6.343350	0.1	0.161052
6.345017	0.1	0.157118
6.346683	0.1	0.154853
6.348350	0.1	0.153124
6.350017	0.1	0.150859
6.351683	0.1	0.148356
6.353350	0.1	0.147223
6.355017	0.1	0.147998
6.356683	0.1	0.149190
6.358350	0.1	0.149131
6.360017	0.1	0.148177
6.361683	0.1	0.147879
6.363350	0.1	0.149369
6.365017	0.1	0.152826
6.366683	0.1	0.157237
6.368350	0.1	0.160515
6.370017	0.1	0.161111
6.371683	0.1	0.159621
6.373350	0.1	0.157654
6.375017	0.1	0.155509
6.376683	0.1	0.152409
6.378350	0.1	0.147700
6.380017	0.1	0.142276
6.381683	0.1	0.138402
6.383350	0.1	0.137746
6.385017	0.1	0.139892
6.386683	0.1	0.142992
6.388350	0.1	0.145376
6.390017	0.1	0.146508
6.391683	0.1	0.147164
6.393350	0.1	0.148654
6.395017	0.1	0.150859
6.396683	0.1	0.152469
6.398350	0.1	0.153005
6.400017	0.1	0.154436
6.401683	0.1	0.159144
6.403350	0.1	0.166118
6.405017	0.1	0.171423
6.406683	0.1	0.172079
6.408350	0.1	0.168622
6.410017	0.1	0.163615
6.411683	0.1	0.159323
6.413350	0.1	0.157297
6.415017	0.1	0.157654
6.416683	0.1	0.159383
6.418350	0.1	0.161469
6.420017	0.1	0.163436
6.421683	0.1	0.164688
6.423350	0.1	0.164092
6.425017	0.1	0.161648
6.426683	0.1	0.158787
6.428350	0.1	0.156999
6.430017	0.1	0.156999
6.431683	0.1	0.157833
6.433350	0.1	0.157833
6.435017	0.1	0.156283
6.436683	0.1	0.153124
6.438350	0.1	0.149131
6.440017	0.1	0.145555
6.441683	0.1	0.143170
6.443350	0.1	0.141263
6.445017	0.1	0.138938
6.446683	0.1	0.136673
6.448350	0.1	0.136673
6.450017	0.1	0.140846
6.451683	0.1	0.148296
6.453350	0.1	0.156164
6.455017	0.1	0.162423
6.456683	0.1	0.167012
6.458350	0.1	0.171363
6.460017	0.1	0.176013
6.461683	0.1	0.178695
6.463350	0.1	0.176728
6.465017	0.1	0.170648
6.466683	0.1	0.163794
6.468350	0.1	0.159681
6.470017	0.1	0.158966
6.471683	0.1	0.158966
6.473350	0.1	0.156641
6.475017	0.1	0.152051
6.476683	0.1	0.148416
6.478350	0.1	0.149250
6.480017	0.1	0.154793
6.481683	0.1	0.161946
6.483350	0.1	0.166595
6.485017	0.1	0.166237
6.486683	0.1	0.160873
6.488350	0.1	0.153244
6.490017	0.1	0.146568
6.491683	0.1	0.142694
6.493350	0.1	0.142455
6.495017	0.1	0.146210
6.496683	0.1	0.154018
6.498350	0.1	0.164986
6.500017	0.1	0.176132
6.501683	0.1	0.182688
6.503350	0.1	0.181794
6.505017	0.1	0.174224
6.506683	0.1	0.164032
6.508350	0.1	0.156045
6.510017	0.1	0.152588
6.511683	0.1	0.152469
6.513350	0.1	0.152648
6.515017	0.1	0.151336
6.516683	0.1	0.149369
6.518350	0.1	0.148833
6.520017	0.1	0.150442
6.521683	0.1	0.152648
6.523350	0.1	0.154316
6.525017	0.1	0.155687
6.526683	0.1	0.157952
6.528350	0.1	0.161707
6.530017	0.1	0.166357
6.531683	0.1	0.170112
6.533350	0.1	0.172079
6.535017	0.1	0.173092
6.536683	0.1	0.174999
6.538350	0.1	0.179172
6.540017	0.1	0.184715
6.541683	0.1	0.188649
6.543350	0.1	0.188351
6.545017	0.1	0.184000
6.546683	0.1	0.179350
6.548350	0.1	0.178278
6.550017	0.1	0.180781
6.551683	0.1	0.183940
6.553350	0.1	0.185013
6.555017	0.1	0.184298
6.556683	0.1	0.184894
6.558350	0.1	0.189662
6.560017	0.1	0.197828
6.561683	0.1	0.205219
6.563350	0.1	0.208139
6.565017	0.1	0.206053
6.566683	0.1	0.201583
6.568350	0.1	0.197828
6.570017	0.1	0.195622
6.571683	0.1	0.193059
6.573350	0.1	0.189304
6.575017	0.1	0.186324
6.576683	0.1	0.186980
6.578350	0.1	0.192761
6.580017	0.1	0.202239
6.581683	0.1	0.212014
6.583350	0.1	0.218213
6.585017	0.1	0.219882
6.586683	0.1	0.219822
6.588350	0.1	0.221133
6.590017	0.1	0.224054
6.591683	0.1	0.226319
6.593350	0.1	0.226200
6.595017	0.1	0.224590
6.596683	0.1	0.224173
6.598350	0.1	0.226975
6.600017	0.1	0.232458
6.601683	0.1	0.237942
6.603350	0.1	0.241637
6.605017	0.1	0.244677
6.606683	0.1	0.249922
6.608350	0.1	0.258148
6.610017	0.1	0.266731
6.611683	0.1	0.272036
6.613350	0.1	0.272810
6.615017	0.1	0.270903
6.616683	0.1	0.269175
6.618350	0.1	0.268579
6.620017	0.1	0.268340
6.621683	0.1	0.266790
6.623350	0.1	0.263453
6.625017	0.1	0.259399
6.626683	0.1	0.257492
6.628350	0.1	0.260532
6.630017	0.1	0.268638
6.631683	0.1	0.278056
6.633350	0.1	0.285089
6.635017	0.1	0.289917
6.636683	0.1	0.295162
6.638350	0.1	0.302374
6.640017	0.1	0.310063
6.641683	0.1	0.315666
6.643350	0.1	0.318468
6.645017	0.1	0.319719
6.646683	0.1	0.321090
6.648350	0.1	0.323594
6.650017	0.1	0.327349
6.651683	0.1	0.332475
6.653350	0.1	0.339389
6.655017	0.1	0.347793
6.656683	0.1	0.355899
6.658350	0.1	0.361919
6.660017	0.1	0.364721
6.661683	0.1	0.364065
6.663350	0.1	0.361204
6.665017	0.1	0.358939
6.666683	0.1	0.358999
6.668350	0.1	0.360906
6.670017	0.1	0.363708
6.671683	0.1	0.367820
6.673350	0.1	0.373840
6.675017	0.1	0.381112
6.676683	0.1	0.387847
6.678350	0.1	0.392914
6.680017	0.1	0.396609
6.681683	0.1	0.399947
6.683350	0.1	0.403464
6.685017	0.1	0.406921
6.686683	0.1	0.410020
6.688350	0.1	0.412107
6.690017	0.1	0.412524
6.691683	0.1	0.411272
6.693350	0.1	0.409424
6.695017	0.1	0.407934
6.696683	0.1	0.407815
6.698350	0.1	0.410080
6.700017	0.1	0.414133
6.701683	0.1	0.418007
6.703350	0.1	0.419021
6.705017	0.1	0.416100
6.706683	0.1	0.410199
6.708350	0.1	0.404179
6.710017	0.1	0.399411
6.711683	0.1	0.395417
6.713350	0.1	0.392199
6.715017	0.1	0.391305
6.716683	0.1	0.393629
6.718350	0.1	0.398278
6.720017	0.1	0.403404
6.721683	0.1	0.407577
6.723350	0.1	0.410199
6.725017	0.1	0.411809
6.726683	0.1	0.413418
6.728350	0.1	0.416040
6.730017	0.1	0.419736
6.731683	0.1	0.423193
6.733350	0.1	0.424802
6.735017	0.1	0.424027
6.736683	0.1	0.422239
6.738350	0.1	0.421464
6.740017	0.1	0.422239
6.741683	0.1	0.423014
6.743350	0.1	0.421822
6.745017	0.1	0.418782
6.746683	0.1	0.415683
6.748350	0.1	0.413001
6.750017	0.1	0.408947
6.751683	0.1	0.402629
6.753350	0.1	0.395536
6.755017	0.1	0.389278
6.756683	0.1	0.384569
6.758350	0.1	0.381231
6.760017	0.1	0.379026
6.761683	0.1	0.377834
6.763350	0.1	0.378490
6.765017	0.1	0.382125
6.766683	0.1	0.388622
6.768350	0.1	0.395894
6.770017	0.1	0.400245
6.771683	0.1	0.399292
6.773350	0.1	0.393391
6.775017	0.1	0.385463
6.776683	0.1	0.379264
6.778350	0.1	0.376642
6.780017	0.1	0.376761
6.781683	0.1	0.378072
6.783350	0.1	0.379622
6.785017	0.1	0.380933
6.786683	0.1	0.382900
6.788350	0.1	0.387311
6.790017	0.1	0.394106
6.791683	0.1	0.400424
6.793350	0.1	0.404358
6.795017	0.1	0.406742
6.796683	0.1	0.408888
6.798350	0.1	0.410497
6.800017	0.1	0.410736
6.801683	0.1	0.410080
6.803350	0.1	0.410378
6.805017	0.1	0.413001
6.806683	0.1	0.418425
6.808350	0.1	0.425816
6.810017	0.1	0.432432
6.811683	0.1	0.434518
6.813350	0.1	0.430226
6.815017	0.1	0.421345
6.816683	0.1	0.412405
6.818350	0.1	0.407100
6.820017	0.1	0.406265
6.821683	0.1	0.408649
6.823350	0.1	0.412345
6.825017	0.1	0.415683
6.826683	0.1	0.417352
6.828350	0.1	0.416517
6.830017	0.1	0.413060
6.831683	0.1	0.407577
6.833350	0.1	0.400245
6.835017	0.1	0.391901
6.836683	0.1	0.384629
6.838350	0.1	0.380456
6.840017	0.1	0.379443
6.841683	0.1	0.380933
6.843350	0.1	0.384331
6.845017	0.1	0.389159
6.846683	0.1	0.394881
6.848350	0.1	0.400007
6.850017	0.1	0.402927
6.851683	0.1	0.403225
6.853350	0.1	0.402093
6.855017	0.1	0.401199
6.856683	0.1	0.401735
6.858350	0.1	0.403583
6.860017	0.1	0.405848
6.861683	0.1	0.408292
6.863350	0.1	0.411809
6.865017	0.1	0.416458
6.866683	0.1	0.421286
6.868350	0.1	0.425458
6.870017	0.1	0.428021
6.871683	0.1	0.427604
6.873350	0.1	0.423610
6.875017	0.1	0.417173
6.876683	0.1	0.410914
6.878350	0.1	0.406981
6.880017	0.1	0.405967
6.881683	0.1	0.407279
6.883350	0.1	0.409722
6.885017	0.1	0.411928
6.886683	0.1	0.412762
6.888350	0.1	0.411630
6.890017	0.1	0.409365
6.891683	0.1	0.407517
6.893350	0.1	0.406802
6.895017	0.1	0.406325
6.896683	0.1	0.404596
6.898350	0.1	0.402093
6.900017	0.1	0.399828
6.901683	0.1	0.397682
6.903350	0.1	0.395238
6.905017	0.1	0.393033
6.906683	0.1	0.392199
6.908350	0.1	0.393093
6.910017	0.1	0.394762
6.911683	0.1	0.395596
6.913350	0.1	0.395060
6.915017	0.1	0.394464
6.916683	0.1	0.395358
6.918350	0.1	0.398934
6.920017	0.1	0.405371
6.921683	0.1	0.413239
6.923350	0.1	0.420213
6.925017	0.1	0.425220
6.926683	0.1	0.428259
6.928350	0.1	0.429571
6.930017	0.1	0.428736
6.931683	0.1	0.425994
6.933350	0.1	0.422716
6.935017	0.1	0.419438
6.936683	0.1	0.415385
6.938350	0.1	0.410318
6.940017	0.1	0.405967
6.941683	0.1	0.403821
6.943350	0.1	0.404418
6.945017	0.1	0.408053
6.946683	0.1	0.413835
6.948350	0.1	0.418961
6.950017	0.1	0.420332
6.951683	0.1	0.416577
6.953350	0.1	0.409424
6.955017	0.1	0.403345
6.956683	0.1	0.402451
6.958350	0.1	0.406444
6.960017	0.1	0.411332
6.961683	0.1	0.412285
6.963350	0.1	0.406146
6.965017	0.1	0.393689
6.966683	0.1	0.380337
6.968350	0.1	0.372708
6.970017	0.1	0.373840
6.971683	0.1	0.380576
6.973350	0.1	0.387132
6.975017	0.1	0.389934
6.976683	0.1	0.389874
6.978350	0.1	0.390112
6.980017	0.1	0.393808
6.981683	0.1	0.401139
6.983350	0.1	0.408888
6.985017	0.1	0.413179
6.986683	0.1	0.413299
6.988350	0.1	0.410914
6.990017	0.1	0.407696
6.991683	0.1	0.404239
6.993350	0.1	0.400722
6.995017	0.1	0.397563
6.996683	0.1	0.395954
6.998350	0.1	0.396073
7.000017	0.1	0.396490
7.001683	0.1	0.395596
7.003350	0.1	0.393212
7.005017	0.1	0.389814
7.006683	0.1	0.385582
7.008350	0.1	0.380993
7.010017	0.1	0.377238
7.011683	0.1	0.375748
7.013350	0.1	0.377476
7.015017	0.1	0.382304
7.016683	0.1	0.389099
7.018350	0.1	0.396431
7.020017	0.1	0.402093
7.021683	0.1	0.403762
7.023350	0.1	0.400662
7.025017	0.1	0.393748
7.026683	0.1	0.385225
7.028350	0.1	0.378430
7.030017	0.1	0.376523
7.031683	0.1	0.380635
7.033350	0.1	0.389457
7.035017	0.1	0.398755
7.036683	0.1	0.403047
7.038350	0.1	0.399947
7.040017	0.1	0.392139
7.041683	0.1	0.384510
7.043350	0.1	0.380695
7.045017	0.1	0.381947
7.046683	0.1	0.386834
7.048350	0.1	0.392318
7.050017	0.1	0.395834
7.051683	0.1	0.396609
7.053350	0.1	0.394583
7.055017	0.1	0.390172
7.056683	0.1	0.385582
7.058350	0.1	0.383794
7.060017	0.1	0.385642
7.061683	0.1	0.389576
7.063350	0.1	0.393868
7.065017	0.1	0.396788
7.066683	0.1	0.395954
7.068350	0.1	0.390768
7.070017	0.1	0.384271
7.071683	0.1	0.381529
7.073350	0.1	0.385761
7.075017	0.1	0.395596
7.076683	0.1	0.406742
7.078350	0.1	0.415206
7.080017	0.1	0.419021
7.081683	0.1	0.417948
7.083350	0.1	0.413656
7.085017	0.1	0.409365
7.086683	0.1	0.407577
7.088350	0.1	0.408709
7.090017	0.1	0.411749
7.091683	0.1	0.414431
7.093350	0.1	0.413597
7.095017	0.1	0.407815
7.096683	0.1	0.398695
7.098350	0.1	0.389576
7.100017	0.1	0.382364
7.101683	0.1	0.378072
7.103350	0.1	0.377476
7.105017	0.1	0.380874
7.106683	0.1	0.387073
7.108350	0.1	0.393510
7.110017	0.1	0.398397
7.111683	0.1	0.401258
7.113350	0.1	0.401735
7.115017	0.1	0.399411
7.116683	0.1	0.395417
7.118350	0.1	0.392258
7.120017	0.1	0.391424
7.121683	0.1	0.393569
7.123350	0.1	0.398815
7.125017	0.1	0.404954
7.126683	0.1	0.408590
7.128350	0.1	0.408828
7.130017	0.1	0.408709
7.131683	0.1	0.410795
7.133350	0.1	0.415444
7.135017	0.1	0.421703
7.136683	0.1	0.427961
7.138350	0.1	0.431836
7.140017	0.1	0.431657
7.141683	0.1	0.427842
7.143350	0.1	0.421882
7.145017	0.1	0.415087
7.146683	0.1	0.408649
7.148350	0.1	0.403583
7.150017	0.1	0.400662
7.151683	0.1	0.400782
7.153350	0.1	0.404775
7.155017	0.1	0.411212
7.156683	0.1	0.416994
7.158350	0.1	0.419378
7.160017	0.1	0.418365
7.161683	0.1	0.415266
7.163350	0.1	0.411510
7.165017	0.1	0.408173
7.166683	0.1	0.405848
7.168350	0.1	0.404537
7.170017	0.1	0.404656
7.171683	0.1	0.406742
7.173350	0.1	0.409961
7.175017	0.1	0.412822
7.176683	0.1	0.414312
7.178350	0.1	0.414312
7.180017	0.1	0.413120
7.181683	0.1	0.410974
7.183350	0.1	0.407815
7.185017	0.1	0.404418
7.186683	0.1	0.402272
7.188350	0.1	0.402331
7.190017	0.1	0.403523
7.191683	0.1	0.403047
7.193350	0.1	0.399172
7.195017	0.1	0.392675
7.196683	0.1	0.385940
7.198350	0.1	0.381410
7.200017	0.1	0.380218
7.201683	0.1	0.382125
7.203350	0.1	0.385940
7.205017	0.1	0.389755
7.206683	0.1	0.391364
7.208350	0.1	0.388980
7.210017	0.1	0.382781
7.211683	0.1	0.374675
7.213350	0.1	0.367582
7.215017	0.1	0.364065
7.216683	0.1	0.364482
7.218350	0.1	0.366807
7.220017	0.1	0.368416
7.221683	0.1	0.367999
7.223350	0.1	0.365615
7.225017	0.1	0.361621
7.226683	0.1	0.356972
7.228350	0.1	0.353038
7.230017	0.1	0.351369
7.231683	0.1	0.352502
7.233350	0.1	0.356138
7.235017	0.1	0.360668
7.236683	0.1	0.363708
7.238350	0.1	0.363708
7.240017	0.1	0.361621
7.241683	0.1	0.360191
7.243350	0.1	0.360906
7.245017	0.1	0.362754
7.246683	0.1	0.363410
7.248350	0.1	0.362217
7.250017	0.1	0.359952
7.251683	0.1	0.357151
7.253350	0.1	0.353217
7.255017	0.1	0.347376
7.256683	0.1	0.339329
7.258350	0.1	0.330567
7.260017	0.1	0.324488
7.261683	0.1	0.323653
7.263350	0.1	0.327826
7.265017	0.1	0.334799
7.266683	0.1	0.342548
7.268350	0.1	0.349522
7.270017	0.1	0.353575
7.271683	0.1	0.353575
7.273350	0.1	0.349641
7.275017	0.1	0.342608
7.276683	0.1	0.333309
7.278350	0.1	0.322640
7.280017	0.1	0.311911
7.281683	0.1	0.303507
7.283350	0.1	0.299573
7.285017	0.1	0.299990
7.286683	0.1	0.303090
7.288350	0.1	0.306964
7.290017	0.1	0.309944
7.291683	0.1	0.310838
7.293350	0.1	0.308871
7.295017	0.1	0.303626
7.296683	0.1	0.296772
7.298350	0.1	0.291646
7.300017	0.1	0.290573
7.301683	0.1	0.292480
7.303350	0.1	0.294328
7.305017	0.1	0.294328
7.306683	0.1	0.292718
7.308350	0.1	0.290751
7.310017	0.1	0.289440
7.311683	0.1	0.289202
7.313350	0.1	0.289857
7.315017	0.1	0.291586
7.316683	0.1	0.294387
7.318350	0.1	0.297785
7.320017	0.1	0.301063
7.321683	0.1	0.302553
7.323350	0.1	0.300109
7.325017	0.1	0.295103
7.326683	0.1	0.291765
7.328350	0.1	0.291884
7.330017	0.1	0.294030
7.331683	0.1	0.296116
7.333350	0.1	0.296772
7.335017	0.1	0.293970
7.336683	0.1	0.286579
7.338350	0.1	0.276268
7.340017	0.1	0.266135
7.341683	0.1	0.258923
7.343350	0.1	0.255823
7.345017	0.1	0.256419
7.346683	0.1	0.260174
7.348350	0.1	0.267029
7.350017	0.1	0.277162
7.351683	0.1	0.287950
7.353350	0.1	0.294030
7.355017	0.1	0.291228
7.356683	0.1	0.280499
7.358350	0.1	0.267208
7.360017	0.1	0.257432
7.361683	0.1	0.254154
7.363350	0.1	0.255346
7.365017	0.1	0.257671
7.366683	0.1	0.259697
7.368350	0.1	0.261664
7.370017	0.1	0.263631
7.371683	0.1	0.265777
7.373350	0.1	0.269115
7.375017	0.1	0.274301
7.376683	0.1	0.280678
7.378350	0.1	0.285685
7.380017	0.1	0.286639
7.381683	0.1	0.283659
7.383350	0.1	0.279725
7.385017	0.1	0.277340
7.386683	0.1	0.276744
7.388350	0.1	0.277817
7.390017	0.1	0.280440
7.391683	0.1	0.283062
7.393350	0.1	0.283003
7.395017	0.1	0.277936
7.396683	0.1	0.267744
7.398350	0.1	0.255406
7.400017	0.1	0.245929
7.401683	0.1	0.242770
7.403350	0.1	0.245631
7.405017	0.1	0.251770
7.406683	0.1	0.258088
7.408350	0.1	0.261009
7.410017	0.1	0.257492
7.411683	0.1	0.248432
7.413350	0.1	0.238538
7.415017	0.1	0.232518
7.416683	0.1	0.231922
7.418350	0.1	0.235677
7.420017	0.1	0.241339
7.421683	0.1	0.246406
7.423350	0.1	0.248969
7.425017	0.1	0.248671
7.426683	0.1	0.247180
7.428350	0.1	0.247240
7.430017	0.1	0.250161
7.431683	0.1	0.255048
7.433350	0.1	0.258327
7.435017	0.1	0.257134
7.436683	0.1	0.252426
7.438350	0.1	0.246823
7.440017	0.1	0.241458
7.441683	0.1	0.236332
7.443350	0.1	0.232518
7.445017	0.1	0.230670
7.446683	0.1	0.230849
7.448350	0.1	0.232697
7.450017	0.1	0.235617
7.451683	0.1	0.238538
7.453350	0.1	0.241220
7.455017	0.1	0.244498
7.456683	0.1	0.248671
7.458350	0.1	0.252664
7.460017	0.1	0.254810
7.461683	0.1	0.254095
7.463350	0.1	0.250101
7.465017	0.1	0.243306
7.466683	0.1	0.235438
7.468350	0.1	0.228882
7.470017	0.1	0.225127
7.471683	0.1	0.223994
7.473350	0.1	0.224233
7.475017	0.1	0.225067
7.476683	0.1	0.225723
7.478350	0.1	0.225604
7.480017	0.1	0.225008
7.481683	0.1	0.223935
7.483350	0.1	0.221729
7.485017	0.1	0.218451
7.486683	0.1	0.215173
7.488350	0.1	0.211537
7.490017	0.1	0.206947
7.491683	0.1	0.202894
7.493350	0.1	0.201285
7.495017	0.1	0.202239
7.496683	0.1	0.204146
7.498350	0.1	0.205815
7.500017	0.1	0.206828
7.501683	0.1	0.207067
7.503350	0.1	0.206649
7.505017	0.1	0.205278
7.506683	0.1	0.202954
7.508350	0.1	0.200629
7.510017	0.1	0.200331
7.511683	0.1	0.203431
7.513350	0.1	0.209630
7.515017	0.1	0.217259
7.516683	0.1	0.223279
7.518350	0.1	0.225008
7.520017	0.1	0.222504
7.521683	0.1	0.218689
7.523350	0.1	0.216484
7.525017	0.1	0.217378
7.526683	0.1	0.220597
7.528350	0.1	0.223935
7.530017	0.1	0.225604
7.531683	0.1	0.225604
7.533350	0.1	0.225544
7.535017	0.1	0.226736
7.536683	0.1	0.229001
7.538350	0.1	0.231445
7.540017	0.1	0.232279
7.541683	0.1	0.229776
7.543350	0.1	0.223875
7.545017	0.1	0.217021
7.546683	0.1	0.212193
7.548350	0.1	0.210226
7.550017	0.1	0.209928
7.551683	0.1	0.209570
7.553350	0.1	0.208616
7.555017	0.1	0.207543
7.556683	0.1	0.207067
7.558350	0.1	0.207961
7.560017	0.1	0.210106
7.561683	0.1	0.212729
7.563350	0.1	0.214338
7.565017	0.1	0.213623
7.566683	0.1	0.209808
7.568350	0.1	0.203490
7.570017	0.1	0.196397
7.571683	0.1	0.191271
7.573350	0.1	0.190794
7.575017	0.1	0.195861
7.576683	0.1	0.204563
7.578350	0.1	0.213206
7.580017	0.1	0.218809
7.581683	0.1	0.220299
7.583350	0.1	0.218391
7.585017	0.1	0.215888
7.586683	0.1	0.216126
7.588350	0.1	0.219762
7.590017	0.1	0.225306
7.591683	0.1	0.231564
7.593350	0.1	0.237882
7.595017	0.1	0.242472
7.596683	0.1	0.243425
7.598350	0.1	0.240207
7.600017	0.1	0.234604
7.601683	0.1	0.230312
7.603350	0.1	0.230014
7.605017	0.1	0.233531
7.606683	0.1	0.237346
7.608350	0.1	0.237644
7.610017	0.1	0.233173
7.611683	0.1	0.225842
7.613350	0.1	0.218689
7.615017	0.1	0.213444
7.616683	0.1	0.210524
7.618350	0.1	0.210583
7.620017	0.1	0.214696
7.621683	0.1	0.222564
7.623350	0.1	0.231981
7.625017	0.1	0.239849
7.626683	0.1	0.243723
7.628350	0.1	0.242293
7.630017	0.1	0.236332
7.631683	0.1	0.228763
7.633350	0.1	0.222981
7.635017	0.1	0.220835
7.636683	0.1	0.221252
7.638350	0.1	0.221610
7.640017	0.1	0.220537
7.641683	0.1	0.218272
7.643350	0.1	0.216544
7.645017	0.1	0.217795
7.646683	0.1	0.223517
7.648350	0.1	0.232041
7.650017	0.1	0.239551
7.651683	0.1	0.242710
7.653350	0.1	0.240386
7.655017	0.1	0.233471
7.656683	0.1	0.225186
7.658350	0.1	0.219643
7.660017	0.1	0.218809
7.661683	0.1	0.220716
7.663350	0.1	0.222385
7.665017	0.1	0.223219
7.666683	0.1	0.224531
7.668350	0.1	0.227332
7.670017	0.1	0.230908
7.671683	0.1	0.234246
7.673350	0.1	0.236630
7.675017	0.1	0.237167
7.676683	0.1	0.234902
7.678350	0.1	0.230312
7.680017	0.1	0.225186
7.681683	0.1	0.221252
7.683350	0.1	0.218809
7.685017	0.1	0.217557
7.686683	0.1	0.218272
7.688350	0.1	0.221610
7.690017	0.1	0.225842
7.691683	0.1	0.228465
7.693350	0.1	0.228822
7.695017	0.1	0.228405
7.696683	0.1	0.228524
7.698350	0.1	0.229418
7.700017	0.1	0.229359
7.701683	0.1	0.226617
7.703350	0.1	0.221968
7.705017	0.1	0.219286
7.706683	0.1	0.221729
7.708350	0.1	0.229180
7.710017	0.1	0.237882
7.711683	0.1	0.242770
7.713350	0.1	0.240982
7.715017	0.1	0.234962
7.716683	0.1	0.229538
7.718350	0.1	0.227571
7.720017	0.1	0.228405
7.721683	0.1	0.229180
7.723350	0.1	0.227034
7.725017	0.1	0.221193
7.726683	0.1	0.213206
7.728350	0.1	0.205338
7.730017	0.1	0.200391
7.731683	0.1	0.201404
7.733350	0.1	0.209332
7.735017	0.1	0.220835
7.736683	0.1	0.230014
7.738350	0.1	0.232875
7.740017	0.1	0.229418
7.741683	0.1	0.222743
7.743350	0.1	0.216603
7.745017	0.1	0.212014
7.746683	0.1	0.207722
7.748350	0.1	0.202596
7.750017	0.1	0.197470
7.751683	0.1	0.194550
7.753350	0.1	0.195503
7.755017	0.1	0.199974
7.756683	0.1	0.206172
7.758350	0.1	0.211656
7.760017	0.1	0.215292
7.761683	0.1	0.217080
7.763350	0.1	0.216723
7.765017	0.1	0.214517
7.766683	0.1	0.211656
7.768350	0.1	0.209451
7.770017	0.1	0.208735
7.771683	0.1	0.209153
7.773350	0.1	0.209391
7.775017	0.1	0.208855
7.776683	0.1	0.207424
7.778350	0.1	0.204086
7.780017	0.1	0.198662
7.781683	0.1	0.194132
7.783350	0.1	0.194371
7.785017	0.1	0.199556
7.786683	0.1	0.206411
7.788350	0.1	0.211895
7.790017	0.1	0.214815
7.791683	0.1	0.215292
7.793350	0.1	0.214279
7.795017	0.1	0.212550
7.796683	0.1	0.210345
7.798350	0.1	0.207663
7.800017	0.1	0.204563
7.801683	0.1	0.201166
7.803350	0.1	0.198245
7.805017	0.1	0.197649
7.806683	0.1	0.200212
7.808350	0.1	0.205159
7.810017	0.1	0.210941
7.811683	0.1	0.215769
7.813350	0.1	0.218213
7.815017	0.1	0.218332
7.816683	0.1	0.216663
7.818350	0.1	0.214219
7.820017	0.1	0.213683
7.821683	0.1	0.217855
7.823350	0.1	0.226140
7.825017	0.1	0.233471
7.826683	0.1	0.234365
7.828350	0.1	0.227809
7.830017	0.1	0.217617
7.831683	0.1	0.209391
7.833350	0.1	0.206471
7.835017	0.1	0.208080
7.836683	0.1	0.211537
7.838350	0.1	0.214458
7.840017	0.1	0.215828
7.841683	0.1	0.215769
7.843350	0.1	0.214636
7.845017	0.1	0.212967
7.846683	0.1	0.211656
7.848350	0.1	0.210762
7.850017	0.1	0.209630
7.851683	0.1	0.208855
7.853350	0.1	0.210047
7.855017	0.1	0.214279
7.856683	0.1	0.221252
7.858350	0.1	0.228822
7.860017	0.1	0.234604
7.861683	0.1	0.237227
7.863350	0.1	0.237882
7.865017	0.1	0.238359
7.866683	0.1	0.239015
7.868350	0.1	0.239015
7.870017	0.1	0.238419
7.871683	0.1	0.238836
7.873350	0.1	0.241995
7.875017	0.1	0.248432
7.876683	0.1	0.256717
7.878350	0.1	0.263751
7.880017	0.1	0.266671
7.881683	0.1	0.264645
7.883350	0.1	0.258148
7.885017	0.1	0.249565
7.886683	0.1	0.243008
7.888350	0.1	0.241816
7.890017	0.1	0.246346
7.891683	0.1	0.253558
7.893350	0.1	0.259638
7.895017	0.1	0.262558
7.896683	0.1	0.262380
7.898350	0.1	0.259936
7.900017	0.1	0.256300
7.901683	0.1	0.253618
7.903350	0.1	0.254095
7.905017	0.1	0.258029
7.906683	0.1	0.262737
7.908350	0.1	0.265062
7.910017	0.1	0.263751
7.911683	0.1	0.260234
7.913350	0.1	0.256538
7.915017	0.1	0.254273
7.916683	0.1	0.253916
7.918350	0.1	0.254750
7.920017	0.1	0.255466
7.921683	0.1	0.255883
7.923350	0.1	0.256360
7.925017	0.1	0.257432
7.926683	0.1	0.259757
7.928350	0.1	0.263333
7.930017	0.1	0.267208
7.931683	0.1	0.270784
7.933350	0.1	0.274003
7.935017	0.1	0.276506
7.936683	0.1	0.278711
7.938350	0.1	0.281632
7.940017	0.1	0.286460
7.941683	0.1	0.293612
7.943350	0.1	0.302196
7.945017	0.1	0.309825
7.946683	0.1	0.313520
7.948350	0.1	0.311613
7.950017	0.1	0.305414
7.951683	0.1	0.297666
7.953350	0.1	0.291288
7.955017	0.1	0.287652
7.956683	0.1	0.286222
7.958350	0.1	0.285745
7.960017	0.1	0.286222
7.961683	0.1	0.287771
7.963350	0.1	0.289798
7.965017	0.1	0.290930
7.966683	0.1	0.290751
7.968350	0.1	0.289977
7.970017	0.1	0.289440
7.971683	0.1	0.290096
7.973350	0.1	0.291646
7.975017	0.1	0.291705
7.976683	0.1	0.288188
7.978350	0.1	0.281811
7.980017	0.1	0.275671
7.981683	0.1	0.273108
7.983350	0.1	0.275731
7.985017	0.1	0.282466
7.986683	0.1	0.289679
7.988350	0.1	0.293374
7.990017	0.1	0.292182
7.991683	0.1	0.288427
7.993350	0.1	0.285983
7.995017	0.1	0.286043
7.996683	0.1	0.288367
7.998350	0.1	0.293195
8.000017	0.1	0.299990
8.001683	0.1	0.306070
8.003350	0.1	0.308335
8.005017	0.1	0.306070
8.006683	0.1	0.300705
8.008350	0.1	0.294626
8.010017	0.1	0.290036
8.011683	0.1	0.288010
8.013350	0.1	0.287950
8.015017	0.1	0.289202
8.016683	0.1	0.291288
8.018350	0.1	0.293970
8.020017	0.1	0.296712
8.021683	0.1	0.298679
8.023350	0.1	0.299335
8.025017	0.1	0.298679
8.026683	0.1	0.297070
8.028350	0.1	0.294268
8.030017	0.1	0.290036
8.031683	0.1	0.284612
8.033350	0.1	0.279665
8.035017	0.1	0.278115
8.036683	0.1	0.281215
8.038350	0.1	0.287294
8.040017	0.1	0.293195
8.041683	0.1	0.296354
8.043350	0.1	0.295579
8.045017	0.1	0.292122
8.046683	0.1	0.288308
8.048350	0.1	0.285089
8.050017	0.1	0.282109
8.051683	0.1	0.279367
8.053350	0.1	0.277758
8.055017	0.1	0.278831
8.056683	0.1	0.283003
8.058350	0.1	0.289917
8.060017	0.1	0.298977
8.061683	0.1	0.308216
8.063350	0.1	0.314653
8.065017	0.1	0.316143
8.066683	0.1	0.313401
8.068350	0.1	0.309169
8.070017	0.1	0.306726
8.071683	0.1	0.308156
8.073350	0.1	0.312388
8.075017	0.1	0.316203
8.076683	0.1	0.317156
8.078350	0.1	0.315487
8.080017	0.1	0.313401
8.081683	0.1	0.312388
8.083350	0.1	0.312507
8.085017	0.1	0.313640
8.086683	0.1	0.315607
8.088350	0.1	0.318050
8.090017	0.1	0.319600
8.091683	0.1	0.319123
8.093350	0.1	0.316858
8.095017	0.1	0.314891
8.096683	0.1	0.314891
8.098350	0.1	0.316381
8.100017	0.1	0.317514
8.101683	0.1	0.316918
8.103350	0.1	0.314593
8.105017	0.1	0.310779
8.106683	0.1	0.306904
8.108350	0.1	0.305653
8.110017	0.1	0.308275
8.111683	0.1	0.312984
8.113350	0.1	0.316441
8.115017	0.1	0.317216
8.116683	0.1	0.316978
8.118350	0.1	0.317693
8.120017	0.1	0.318408
8.121683	0.1	0.316799
8.123350	0.1	0.312269
8.125017	0.1	0.307143
8.126683	0.1	0.304222
8.128350	0.1	0.304222
8.130017	0.1	0.306249
8.131683	0.1	0.310123
8.133350	0.1	0.316083
8.135017	0.1	0.322998
8.136683	0.1	0.328481
8.138350	0.1	0.331461
8.140017	0.1	0.332415
8.141683	0.1	0.331402
8.143350	0.1	0.328124
8.145017	0.1	0.322402
8.146683	0.1	0.315547
8.148350	0.1	0.310183
8.150017	0.1	0.308990
8.151683	0.1	0.312269
8.153350	0.1	0.317454
8.155017	0.1	0.321388
8.156683	0.1	0.322521
8.158350	0.1	0.322044
8.160017	0.1	0.321150
8.161683	0.1	0.320077
8.163350	0.1	0.319362
8.165017	0.1	0.319839
8.166683	0.1	0.321209
8.168350	0.1	0.321686
8.170017	0.1	0.321031
8.171683	0.1	0.320673
8.173350	0.1	0.321746
8.175017	0.1	0.323057
8.176683	0.1	0.322998
8.178350	0.1	0.321448
8.180017	0.1	0.319362
8.181683	0.1	0.316978
8.183350	0.1	0.314116
8.185017	0.1	0.311494
8.186683	0.1	0.311136
8.188350	0.1	0.315428
8.190017	0.1	0.323832
8.191683	0.1	0.333130
8.193350	0.1	0.339806
8.195017	0.1	0.342250
8.196683	0.1	0.340760
8.198350	0.1	0.336468
8.200017	0.1	0.329852
8.201683	0.1	0.321448
8.203350	0.1	0.313044
8.205017	0.1	0.306785
8.206683	0.1	0.303447
8.208350	0.1	0.302732
8.210017	0.1	0.304282
8.211683	0.1	0.307739
8.213350	0.1	0.312984
8.215017	0.1	0.319481
8.216683	0.1	0.325680
8.218350	0.1	0.329256
8.220017	0.1	0.328720
8.221683	0.1	0.325441
8.223350	0.1	0.322938
8.225017	0.1	0.323296
8.226683	0.1	0.326335
8.228350	0.1	0.330985
8.230017	0.1	0.336111
8.231683	0.1	0.339866
8.233350	0.1	0.340700
8.235017	0.1	0.339031
8.236683	0.1	0.335932
8.238350	0.1	0.331044
8.240017	0.1	0.323713
8.241683	0.1	0.315189
8.243350	0.1	0.308156
8.245017	0.1	0.304580
8.246683	0.1	0.304580
8.248350	0.1	0.306845
8.250017	0.1	0.310242
8.251683	0.1	0.314713
8.253350	0.1	0.319242
8.255017	0.1	0.321567
8.256683	0.1	0.320494
8.258350	0.1	0.317812
8.260017	0.1	0.315547
8.261683	0.1	0.313878
8.263350	0.1	0.311852
8.265017	0.1	0.308871
8.266683	0.1	0.305831
8.268350	0.1	0.305057
8.270017	0.1	0.307560
8.271683	0.1	0.311553
8.273350	0.1	0.314295
8.275017	0.1	0.314295
8.276683	0.1	0.312209
8.278350	0.1	0.310063
8.280017	0.1	0.309527
8.281683	0.1	0.311255
8.283350	0.1	0.314355
8.285017	0.1	0.317574
8.286683	0.1	0.319898
8.288350	0.1	0.320256
8.290017	0.1	0.317276
8.291683	0.1	0.311375
8.293350	0.1	0.305831
8.295017	0.1	0.304401
8.296683	0.1	0.308275
8.298350	0.1	0.315249
8.300017	0.1	0.321269
8.301683	0.1	0.323415
8.303350	0.1	0.322163
8.305017	0.1	0.320435
8.306683	0.1	0.320494
8.308350	0.1	0.322163
8.310017	0.1	0.323057
8.311683	0.1	0.321209
8.313350	0.1	0.316083
8.315017	0.1	0.308871
8.316683	0.1	0.302374
8.318350	0.1	0.300348
8.320017	0.1	0.303149
8.321683	0.1	0.307262
8.323350	0.1	0.309587
8.325017	0.1	0.310183
8.326683	0.1	0.310123
8.328350	0.1	0.309348
8.330017	0.1	0.307262
8.331683	0.1	0.303388
8.333350	0.1	0.297666
8.335017	0.1	0.291526
8.336683	0.1	0.287950
8.338350	0.1	0.289083
8.340017	0.1	0.294983
8.341683	0.1	0.303924
8.343350	0.1	0.313222
8.345017	0.1	0.319541
8.346683	0.1	0.321090
8.348350	0.1	0.318587
8.350017	0.1	0.314415
8.351683	0.1	0.311494
8.353350	0.1	0.311673
8.355017	0.1	0.314295
8.356683	0.1	0.316322
8.358350	0.1	0.314891
8.360017	0.1	0.309825
8.361683	0.1	0.304282
8.363350	0.1	0.302196
8.365017	0.1	0.304878
8.366683	0.1	0.309944
8.368350	0.1	0.313640
8.370017	0.1	0.313401
8.371683	0.1	0.309110
8.373350	0.1	0.302196
8.375017	0.1	0.294626
8.376683	0.1	0.287890
8.378350	0.1	0.282645
8.380017	0.1	0.279486
8.381683	0.1	0.279546
8.383350	0.1	0.282705
8.385017	0.1	0.287235
8.386683	0.1	0.290930
8.388350	0.1	0.292778
8.390017	0.1	0.293732
8.391683	0.1	0.296235
8.393350	0.1	0.301480
8.395017	0.1	0.307024
8.396683	0.1	0.309408
8.398350	0.1	0.307262
8.400017	0.1	0.301719
8.401683	0.1	0.294745
8.403350	0.1	0.288546
8.405017	0.1	0.284791
8.406683	0.1	0.284255
8.408350	0.1	0.286222
8.410017	0.1	0.289559
8.411683	0.1	0.293553
8.413350	0.1	0.297666
8.415017	0.1	0.301540
8.416683	0.1	0.304639
8.418350	0.1	0.306010
8.420017	0.1	0.304818
8.421683	0.1	0.300944
8.423350	0.1	0.295699
8.425017	0.1	0.291467
8.426683	0.1	0.289202
8.428350	0.1	0.287592
8.430017	0.1	0.284910
8.431683	0.1	0.281274
8.433350	0.1	0.278771
8.435017	0.1	0.280082
8.436683	0.1	0.285625
8.438350	0.1	0.293195
8.440017	0.1	0.299335
8.441683	0.1	0.301242
8.443350	0.1	0.298023
8.445017	0.1	0.290394
8.446683	0.1	0.281572
8.448350	0.1	0.275373
8.450017	0.1	0.272870
8.451683	0.1	0.272095
8.453350	0.1	0.270188
8.455017	0.1	0.265181
8.456683	0.1	0.257015
8.458350	0.1	0.247836
8.460017	0.1	0.240743
8.461683	0.1	0.238538
8.463350	0.1	0.243247
8.465017	0.1	0.254691
8.466683	0.1	0.268877
8.468350	0.1	0.279427
8.470017	0.1	0.281394
8.471683	0.1	0.274718
8.473350	0.1	0.263929
8.475017	0.1	0.255167
8.476683	0.1	0.251710
8.478350	0.1	0.252008
8.480017	0.1	0.252604
8.481683	0.1	0.251830
8.483350	0.1	0.250697
8.485017	0.1	0.250459
8.486683	0.1	0.251293
8.488350	0.1	0.252604
8.490017	0.1	0.253081
8.491683	0.1	0.251114
8.493350	0.1	0.246525
8.495017	0.1	0.240624
8.496683	0.1	0.235677
8.498350	0.1	0.233352
8.500017	0.1	0.234187
8.501683	0.1	0.238240
8.503350	0.1	0.244975
8.505017	0.1	0.251949
8.506683	0.1	0.256538
8.508350	0.1	0.259161
8.510017	0.1	0.261843
8.511683	0.1	0.264525
8.513350	0.1	0.265360
8.515017	0.1	0.263155
8.516683	0.1	0.258088
8.518350	0.1	0.251353
8.520017	0.1	0.244737
8.521683	0.1	0.239313
8.523350	0.1	0.235379
8.525017	0.1	0.233352
8.526683	0.1	0.232577
8.528350	0.1	0.231743
8.530017	0.1	0.230372
8.531683	0.1	0.229895
8.533350	0.1	0.231802
8.535017	0.1	0.235498
8.536683	0.1	0.238359
8.538350	0.1	0.237465
8.540017	0.1	0.231802
8.541683	0.1	0.222504
8.543350	0.1	0.212431
8.545017	0.1	0.205934
8.546683	0.1	0.206113
8.548350	0.1	0.212491
8.550017	0.1	0.222504
8.551683	0.1	0.233471
8.553350	0.1	0.242710
8.555017	0.1	0.247538
8.556683	0.1	0.247300
8.558350	0.1	0.243783
8.560017	0.1	0.239313
8.561683	0.1	0.235915
8.563350	0.1	0.235438
8.565017	0.1	0.238001
8.566683	0.1	0.241101
8.568350	0.1	0.241160
8.570017	0.1	0.237584
8.571683	0.1	0.232875
8.573350	0.1	0.229836
8.575017	0.1	0.229180
8.576683	0.1	0.230134
8.578350	0.1	0.231266
8.580017	0.1	0.231624
8.581683	0.1	0.232339
8.583350	0.1	0.235021
8.585017	0.1	0.239491
8.586683	0.1	0.243902
8.588350	0.1	0.246644
8.590017	0.1	0.247300
8.591683	0.1	0.246942
8.593350	0.1	0.247598
8.595017	0.1	0.250280
8.596683	0.1	0.253439
8.598350	0.1	0.253856
8.600017	0.1	0.249088
8.601683	0.1	0.239491
8.603350	0.1	0.228345
8.605017	0.1	0.220180
8.606683	0.1	0.217974
8.608350	0.1	0.221312
8.610017	0.1	0.227273
8.611683	0.1	0.233233
8.613350	0.1	0.237763
8.615017	0.1	0.240564
8.616683	0.1	0.242591
8.618350	0.1	0.245273
8.620017	0.1	0.248253
8.621683	0.1	0.248969
8.623350	0.1	0.245392
8.625017	0.1	0.238538
8.626683	0.1	0.231385
8.628350	0.1	0.226378
8.630017	0.1	0.224948
8.631683	0.1	0.227213
8.633350	0.1	0.232458
8.635017	0.1	0.238895
8.636683	0.1	0.244498
8.638350	0.1	0.247478
8.640017	0.1	0.247538
8.641683	0.1	0.246584
8.643350	0.1	0.246346
8.645017	0.1	0.247180
8.646683	0.1	0.247777
8.648350	0.1	0.247002
8.650017	0.1	0.245154
8.651683	0.1	0.243485
8.653350	0.1	0.241935
8.655017	0.1	0.239551
8.656683	0.1	0.236690
8.658350	0.1	0.233650
8.660017	0.1	0.230491
8.661683	0.1	0.228107
8.663350	0.1	0.227988
8.665017	0.1	0.230253
8.666683	0.1	0.233650
8.668350	0.1	0.237286
8.670017	0.1	0.241160
8.671683	0.1	0.244737
8.673350	0.1	0.246286
8.675017	0.1	0.243783
8.676683	0.1	0.237465
8.678350	0.1	0.229597
8.680017	0.1	0.222683
8.681683	0.1	0.218093
8.683350	0.1	0.216246
8.685017	0.1	0.216961
8.686683	0.1	0.219047
8.688350	0.1	0.220895
8.690017	0.1	0.222325
8.691683	0.1	0.224888
8.693350	0.1	0.229657
8.695017	0.1	0.235975
8.696683	0.1	0.241518
8.698350	0.1	0.243604
8.700017	0.1	0.240684
8.701683	0.1	0.233948
8.703350	0.1	0.226438
8.705017	0.1	0.221491
8.706683	0.1	0.221252
8.708350	0.1	0.224590
8.710017	0.1	0.227928
8.711683	0.1	0.228643
8.713350	0.1	0.227213
8.715017	0.1	0.224650
8.716683	0.1	0.221193
8.718350	0.1	0.217676
8.720017	0.1	0.216484
8.721683	0.1	0.219166
8.723350	0.1	0.224054
8.725017	0.1	0.227451
8.726683	0.1	0.227153
8.728350	0.1	0.224054
8.730017	0.1	0.220835
8.731683	0.1	0.219226
8.733350	0.1	0.219286
8.735017	0.1	0.219822
8.736683	0.1	0.219524
8.738350	0.1	0.217915
8.740017	0.1	0.216186
8.741683	0.1	0.215709
8.743350	0.1	0.217378
8.745017	0.1	0.221312
8.746683	0.1	0.226915
8.748350	0.1	0.232339
8.750017	0.1	0.235498
8.751683	0.1	0.234664
8.753350	0.1	0.229716
8.755017	0.1	0.222325
8.756683	0.1	0.215709
8.758350	0.1	0.212371
8.760017	0.1	0.212729
8.761683	0.1	0.215232
8.763350	0.1	0.217915
8.765017	0.1	0.219047
8.766683	0.1	0.216901
8.768350	0.1	0.212073
8.770017	0.1	0.207901
8.771683	0.1	0.207603
8.773350	0.1	0.210881
8.775017	0.1	0.214636
8.776683	0.1	0.215650
8.778350	0.1	0.212491
8.780017	0.1	0.206172
8.781683	0.1	0.199318
8.783350	0.1	0.194550
8.785017	0.1	0.193656
8.786683	0.1	0.196338
8.788350	0.1	0.200331
8.790017	0.1	0.203550
8.791683	0.1	0.206113
8.793350	0.1	0.208914
8.795017	0.1	0.212014
8.796683	0.1	0.215232
8.798350	0.1	0.218809
8.800017	0.1	0.222743
8.801683	0.1	0.226319
8.803350	0.1	0.228941
8.805017	0.1	0.229716
8.806683	0.1	0.227869
8.808350	0.1	0.223219
8.810017	0.1	0.216961
8.811683	0.1	0.211477
8.813350	0.1	0.209630
8.815017	0.1	0.212014
8.816683	0.1	0.216186
8.818350	0.1	0.218332
8.820017	0.1	0.216007
8.821683	0.1	0.209808
8.823350	0.1	0.203013
8.825017	0.1	0.199854
8.826683	0.1	0.203609
8.828350	0.1	0.214517
8.830017	0.1	0.228941
8.831683	0.1	0.240803
8.833350	0.1	0.245869
8.835017	0.1	0.243545
8.836683	0.1	0.236571
8.838350	0.1	0.229716
8.840017	0.1	0.226557
8.841683	0.1	0.226498
8.843350	0.1	0.226676
8.845017	0.1	0.224829
8.846683	0.1	0.219703
8.848350	0.1	0.211000
8.850017	0.1	0.201046
8.851683	0.1	0.194848
8.853350	0.1	0.196993
8.855017	0.1	0.206947
8.856683	0.1	0.218987
8.858350	0.1	0.227094
8.860017	0.1	0.228941
8.861683	0.1	0.224948
8.863350	0.1	0.217021
8.865017	0.1	0.209570
8.866683	0.1	0.207245
8.868350	0.1	0.210524
8.870017	0.1	0.215590
8.871683	0.1	0.218332
8.873350	0.1	0.217319
8.875017	0.1	0.214398
8.876683	0.1	0.213504
8.878350	0.1	0.216842
8.880017	0.1	0.223041
8.881683	0.1	0.228167
8.883350	0.1	0.228882
8.885017	0.1	0.225127
8.886683	0.1	0.219166
8.888350	0.1	0.214100
8.890017	0.1	0.212848
8.891683	0.1	0.217736
8.893350	0.1	0.227034
8.895017	0.1	0.235438
8.896683	0.1	0.238359
8.898350	0.1	0.235260
8.900017	0.1	0.228941
8.901683	0.1	0.223100
8.903350	0.1	0.220716
8.905017	0.1	0.222921
8.906683	0.1	0.228107
8.908350	0.1	0.233948
8.910017	0.1	0.237823
8.911683	0.1	0.238240
8.913350	0.1	0.235617
8.915017	0.1	0.232339
8.916683	0.1	0.230491
8.918350	0.1	0.229597
8.920017	0.1	0.227451
8.921683	0.1	0.223696
8.923350	0.1	0.220835
8.925017	0.1	0.220954
8.926683	0.1	0.223815
8.928350	0.1	0.227332
8.930017	0.1	0.229359
8.931683	0.1	0.228763
8.933350	0.1	0.225127
8.935017	0.1	0.218093
8.936683	0.1	0.209212
8.938350	0.1	0.202179
8.940017	0.1	0.199974
8.941683	0.1	0.201821
8.943350	0.1	0.204802
8.945017	0.1	0.206947
8.946683	0.1	0.208378
8.948350	0.1	0.210166
8.950017	0.1	0.212967
8.951683	0.1	0.217021
8.953350	0.1	0.221431
8.955017	0.1	0.224352
8.956683	0.1	0.224948
8.958350	0.1	0.223517
8.960017	0.1	0.220776
8.961683	0.1	0.217199
8.963350	0.1	0.213385
8.965017	0.1	0.210643
8.966683	0.1	0.210285
8.968350	0.1	0.212550
8.970017	0.1	0.216305
8.971683	0.1	0.219464
8.973350	0.1	0.220060
8.975017	0.1	0.218570
8.976683	0.1	0.216961
8.978350	0.1	0.216246
8.980017	0.1	0.216246
8.981683	0.1	0.216186
8.983350	0.1	0.214636
8.985017	0.1	0.211239
8.986683	0.1	0.207722
8.988350	0.1	0.206351
8.990017	0.1	0.208974
8.991683	0.1	0.215471
8.993350	0.1	0.223756
8.995017	0.1	0.230134
8.996683	0.1	0.231802
8.998350	0.1	0.228822
9.000017	0.1	0.223219
9.001683	0.1	0.217676
9.003350	0.1	0.214458
9.005017	0.1	0.214398
9.006683	0.1	0.217319
9.008350	0.1	0.222445
9.010017	0.1	0.228047
9.011683	0.1	0.231624
9.013350	0.1	0.231624
9.015017	0.1	0.228107
9.016683	0.1	0.222266
9.018350	0.1	0.217021
9.020017	0.1	0.215411
9.021683	0.1	0.218093
9.023350	0.1	0.222623
9.025017	0.1	0.225961
9.026683	0.1	0.226855
9.028350	0.1	0.226438
9.030017	0.1	0.225902
9.031683	0.1	0.225365
9.033350	0.1	0.224531
9.035017	0.1	0.223815
9.036683	0.1	0.224412
9.038350	0.1	0.226975
9.040017	0.1	0.230372
9.041683	0.1	0.232339
9.043350	0.1	0.231087
9.045017	0.1	0.226378
9.046683	0.1	0.219107
9.048350	0.1	0.211477
9.050017	0.1	0.206649
9.051683	0.1	0.206769
9.053350	0.1	0.211418
9.055017	0.1	0.217497
9.056683	0.1	0.221312
9.058350	0.1	0.221670
9.060017	0.1	0.220418
9.061683	0.1	0.218928
9.063350	0.1	0.216186
9.065017	0.1	0.211000
9.066683	0.1	0.204980
9.068350	0.1	0.201046
9.070017	0.1	0.200868
9.071683	0.1	0.204504
9.073350	0.1	0.210643
9.075017	0.1	0.217676
9.076683	0.1	0.224650
9.078350	0.1	0.231206
9.080017	0.1	0.236928
9.081683	0.1	0.240445
9.083350	0.1	0.240922
9.085017	0.1	0.239134
9.086683	0.1	0.236630
9.088350	0.1	0.234246
9.090017	0.1	0.231624
9.091683	0.1	0.227749
9.093350	0.1	0.221908
9.095017	0.1	0.214875
9.096683	0.1	0.209272
9.098350	0.1	0.208080
9.100017	0.1	0.212848
9.101683	0.1	0.221849
9.103350	0.1	0.231028
9.105017	0.1	0.236988
9.106683	0.1	0.238299
9.108350	0.1	0.234902
9.110017	0.1	0.228584
9.111683	0.1	0.222981
9.113350	0.1	0.220418
9.115017	0.1	0.220776
9.116683	0.1	0.222385
9.118350	0.1	0.223756
9.120017	0.1	0.223815
9.121683	0.1	0.222564
9.123350	0.1	0.221193
9.125017	0.1	0.221372
9.126683	0.1	0.223935
9.128350	0.1	0.227273
9.130017	0.1	0.229180
9.131683	0.1	0.229180
9.133350	0.1	0.229418
9.135017	0.1	0.232279
9.136683	0.1	0.238717
9.138350	0.1	0.247955
9.140017	0.1	0.256598
9.141683	0.1	0.259578
9.143350	0.1	0.254095
9.145017	0.1	0.241995
9.146683	0.1	0.229299
9.148350	0.1	0.222325
9.150017	0.1	0.223160
9.151683	0.1	0.228226
9.153350	0.1	0.232458
9.155017	0.1	0.233889
9.156683	0.1	0.234127
9.158350	0.1	0.235319
9.160017	0.1	0.239134
9.161683	0.1	0.245094
9.163350	0.1	0.250518
9.165017	0.1	0.252604
9.166683	0.1	0.251055
9.168350	0.1	0.247836
9.170017	0.1	0.244975
9.171683	0.1	0.243068
9.173350	0.1	0.241876
9.175017	0.1	0.241041
9.176683	0.1	0.240564
9.178350	0.1	0.240862
9.180017	0.1	0.243127
9.181683	0.1	0.247419
9.183350	0.1	0.252187
9.185017	0.1	0.255048
9.186683	0.1	0.254810
9.188350	0.1	0.251949
9.190017	0.1	0.246823
9.191683	0.1	0.239551
9.193350	0.1	0.232577
9.195017	0.1	0.230312
9.196683	0.1	0.234365
9.198350	0.1	0.242054
9.200017	0.1	0.249088
9.201683	0.1	0.252724
9.203350	0.1	0.253201
9.205017	0.1	0.252545
9.206683	0.1	0.252485
9.208350	0.1	0.253618
9.210017	0.1	0.255227
9.211683	0.1	0.255227
9.213350	0.1	0.251889
9.215017	0.1	0.245214
9.216683	0.1	0.237167
9.218350	0.1	0.230610
9.220017	0.1	0.227630
9.221683	0.1	0.227928
9.223350	0.1	0.229418
9.225017	0.1	0.229657
9.226683	0.1	0.227094
9.228350	0.1	0.222087
9.230017	0.1	0.218034
9.231683	0.1	0.218391
9.233350	0.1	0.223458
9.235017	0.1	0.230074
9.236683	0.1	0.235081
9.238350	0.1	0.237882
9.240017	0.1	0.239670
9.241683	0.1	0.240684
9.243350	0.1	0.239551
9.245017	0.1	0.236094
9.246683	0.1	0.232995
9.248350	0.1	0.232995
9.250017	0.1	0.236154
9.251683	0.1	0.240386
9.253350	0.1	0.243783
9.255017	0.1	0.246465
9.256683	0.1	0.250041
9.258350	0.1	0.254393
9.260017	0.1	0.257492
9.261683	0.1	0.257313
9.263350	0.1	0.253439
9.265017	0.1	0.247717
9.266683	0.1	0.243008
9.268350	0.1	0.241637
9.270017	0.1	0.243008
9.271683	0.1	0.244260
9.273350	0.1	0.242710
9.275017	0.1	0.238538
9.276683	0.1	0.234425
9.278350	0.1	0.232697
9.280017	0.1	0.232816
9.281683	0.1	0.232637
9.283350	0.1	0.231922
9.285017	0.1	0.232041
9.286683	0.1	0.233889
9.288350	0.1	0.238061
9.290017	0.1	0.244498
9.291683	0.1	0.251710
9.293350	0.1	0.257015
9.295017	0.1	0.258923
9.296683	0.1	0.258327
9.298350	0.1	0.256360
9.300017	0.1	0.253499
9.301683	0.1	0.250816
9.303350	0.1	0.250280
9.305017	0.1	0.252903
9.306683	0.1	0.258386
9.308350	0.1	0.265121
9.310017	0.1	0.270903
9.311683	0.1	0.273705
9.313350	0.1	0.273407
9.315017	0.1	0.271380
9.316683	0.1	0.270069
9.318350	0.1	0.270486
9.320017	0.1	0.271380
9.321683	0.1	0.271261
9.323350	0.1	0.271022
9.325017	0.1	0.272930
9.326683	0.1	0.277758
9.328350	0.1	0.283718
9.330017	0.1	0.287950
9.331683	0.1	0.288248
9.333350	0.1	0.284851
9.335017	0.1	0.280082
9.336683	0.1	0.276625
9.338350	0.1	0.274956
9.340017	0.1	0.274003
9.341683	0.1	0.272393
9.343350	0.1	0.269473
9.345017	0.1	0.266016
9.346683	0.1	0.263512
9.348350	0.1	0.263572
9.350017	0.1	0.267088
9.351683	0.1	0.273526
9.353350	0.1	0.281215
9.355017	0.1	0.287950
9.356683	0.1	0.292480
9.358350	0.1	0.295579
9.360017	0.1	0.298679
9.361683	0.1	0.303030
9.363350	0.1	0.309050
9.365017	0.1	0.316143
9.366683	0.1	0.322282
9.368350	0.1	0.325084
9.370017	0.1	0.323653
9.371683	0.1	0.319064
9.373350	0.1	0.312984
9.375017	0.1	0.306189
9.376683	0.1	0.299692
9.378350	0.1	0.295758
9.380017	0.1	0.296235
9.381683	0.1	0.300407
9.383350	0.1	0.305712
9.385017	0.1	0.309050
9.386683	0.1	0.308812
9.388350	0.1	0.306308
9.390017	0.1	0.303864
9.391683	0.1	0.303090
9.393350	0.1	0.303924
9.395017	0.1	0.304759
9.396683	0.1	0.304341
9.398350	0.1	0.302851
9.400017	0.1	0.302315
9.401683	0.1	0.304401
9.403350	0.1	0.309229
9.405017	0.1	0.315845
9.406683	0.1	0.322521
9.408350	0.1	0.327826
9.410017	0.1	0.330865
9.411683	0.1	0.331640
9.413350	0.1	0.330091
9.415017	0.1	0.327349
9.416683	0.1	0.324667
9.418350	0.1	0.321388
9.420017	0.1	0.316322
9.421683	0.1	0.310183
9.423350	0.1	0.305831
9.425017	0.1	0.305355
9.426683	0.1	0.308692
9.428350	0.1	0.314593
9.430017	0.1	0.321090
9.431683	0.1	0.326395
9.433350	0.1	0.329971
9.435017	0.1	0.332952
9.436683	0.1	0.336528
9.438350	0.1	0.339508
9.440017	0.1	0.339687
9.441683	0.1	0.336289
9.443350	0.1	0.331640
9.445017	0.1	0.328600
9.446683	0.1	0.328600
9.448350	0.1	0.330806
9.450017	0.1	0.333548
9.451683	0.1	0.335693
9.453350	0.1	0.337422
9.455017	0.1	0.339508
9.456683	0.1	0.341713
9.458350	0.1	0.343144
9.460017	0.1	0.344098
9.461683	0.1	0.345707
9.463350	0.1	0.347495
9.465017	0.1	0.347614
9.466683	0.1	0.345230
9.468350	0.1	0.341356
9.470017	0.1	0.338018
9.471683	0.1	0.336945
9.473350	0.1	0.338256
9.475017	0.1	0.341594
9.476683	0.1	0.346839
9.478350	0.1	0.353813
9.480017	0.1	0.361562
9.481683	0.1	0.368714
9.483350	0.1	0.373423
9.485017	0.1	0.374854
9.486683	0.1	0.374317
9.488350	0.1	0.374079
9.490017	0.1	0.374317
9.491683	0.1	0.374079
9.493350	0.1	0.373364
9.495017	0.1	0.374317
9.496683	0.1	0.378072
9.498350	0.1	0.382781
9.500017	0.1	0.384331
9.501683	0.1	0.380039
9.503350	0.1	0.371218
9.505017	0.1	0.362635
9.506683	0.1	0.358641
9.508350	0.1	0.361323
9.510017	0.1	0.369787
9.511683	0.1	0.381649
9.513350	0.1	0.394046
9.515017	0.1	0.404954
9.516683	0.1	0.413716
9.518350	0.1	0.419319
9.520017	0.1	0.420809
9.521683	0.1	0.418484
9.523350	0.1	0.413954
9.525017	0.1	0.408530
9.526683	0.1	0.403702
9.528350	0.1	0.401318
9.530017	0.1	0.403523
9.531683	0.1	0.410855
9.533350	0.1	0.421643
9.535017	0.1	0.433326
9.536683	0.1	0.444233
9.538350	0.1	0.453293
9.540017	0.1	0.459313
9.541683	0.1	0.462532
9.543350	0.1	0.465572
9.545017	0.1	0.472009
9.546683	0.1	0.483096
9.548350	0.1	0.496447
9.550017	0.1	0.508249
9.551683	0.1	0.515819
9.553350	0.1	0.518858
9.555017	0.1	0.518441
9.556683	0.1	0.515640
9.558350	0.1	0.511587
9.560017	0.1	0.508845
9.561683	0.1	0.510991
9.563350	0.1	0.519812
9.565017	0.1	0.533998
9.566683	0.1	0.550389
9.568350	0.1	0.565231
9.570017	0.1	0.575960
9.571683	0.1	0.581682
9.573350	0.1	0.583291
9.575017	0.1	0.583053
9.576683	0.1	0.583768
9.578350	0.1	0.586629
9.580017	0.1	0.590444
9.581683	0.1	0.593662
9.583350	0.1	0.596106
9.585017	0.1	0.598908
9.586683	0.1	0.603914
9.588350	0.1	0.611603
9.590017	0.1	0.619829
9.591683	0.1	0.626564
9.593350	0.1	0.632167
9.595017	0.1	0.638247
9.596683	0.1	0.645161
9.598350	0.1	0.651419
9.600017	0.1	0.655353
9.601683	0.1	0.657737
9.603350	0.1	0.660539
9.605017	0.1	0.665128
9.606683	0.1	0.670850
9.608350	0.1	0.675678
9.610017	0.1	0.678003
9.611683	0.1	0.677645
9.613350	0.1	0.675619
9.615017	0.1	0.672579
9.616683	0.1	0.668705
9.618350	0.1	0.665128
9.620017	0.1	0.664115
9.621683	0.1	0.667274
9.623350	0.1	0.673175
9.625017	0.1	0.678361
9.626683	0.1	0.679791
9.628350	0.1	0.677645
9.630017	0.1	0.674903
9.631683	0.1	0.673950
9.633350	0.1	0.674367
9.635017	0.1	0.675142
9.636683	0.1	0.675619
9.638350	0.1	0.676274
9.640017	0.1	0.678182
9.641683	0.1	0.682235
9.643350	0.1	0.688672
9.645017	0.1	0.696540
9.646683	0.1	0.703037
9.648350	0.1	0.705659
9.650017	0.1	0.704527
9.651683	0.1	0.701547
9.653350	0.1	0.698328
9.655017	0.1	0.695288
9.656683	0.1	0.692785
9.658350	0.1	0.691354
9.660017	0.1	0.690818
9.661683	0.1	0.691116
9.663350	0.1	0.692785
9.665017	0.1	0.696659
9.666683	0.1	0.702679
9.668350	0.1	0.709057
9.670017	0.1	0.714183
9.671683	0.1	0.717223
9.673350	0.1	0.717819
9.675017	0.1	0.715673
9.676683	0.1	0.711083
9.678350	0.1	0.705302
9.680017	0.1	0.700891
9.681683	0.1	0.700355
9.683350	0.1	0.704050
9.685017	0.1	0.709653
9.686683	0.1	0.714898
9.688350	0.1	0.718892
9.690017	0.1	0.721633
9.691683	0.1	0.723183
9.693350	0.1	0.723839
9.695017	0.1	0.724196
9.696683	0.1	0.724912
9.698350	0.1	0.725746
9.700017	0.1	0.726104
9.701683	0.1	0.725091
9.703350	0.1	0.721753
9.705017	0.1	0.716925
9.706683	0.1	0.713170
9.708350	0.1	0.712514
9.710017	0.1	0.714004
9.711683	0.1	0.714839
9.713350	0.1	0.713527
9.715017	0.1	0.711680
9.716683	0.1	0.712335
9.718350	0.1	0.716806
9.720017	0.1	0.723243
9.721683	0.1	0.728309
9.723350	0.1	0.730217
9.725017	0.1	0.729740
9.726683	0.1	0.727356
9.728350	0.1	0.722408
9.730017	0.1	0.714719
9.731683	0.1	0.706375
9.733350	0.1	0.699937
9.735017	0.1	0.696778
9.736683	0.1	0.697553
9.738350	0.1	0.701666
9.740017	0.1	0.706255
9.741683	0.1	0.708520
9.743350	0.1	0.708818
9.745017	0.1	0.709951
9.746683	0.1	0.713170
9.748350	0.1	0.716507
9.750017	0.1	0.717342
9.751683	0.1	0.714481
9.753350	0.1	0.709295
9.755017	0.1	0.704825
9.756683	0.1	0.703871
9.758350	0.1	0.707150
9.760017	0.1	0.712931
9.761683	0.1	0.718117
9.763350	0.1	0.721335
9.765017	0.1	0.724137
9.766683	0.1	0.728488
9.768350	0.1	0.735402
9.770017	0.1	0.744045
9.771683	0.1	0.751197
9.773350	0.1	0.753582
9.775017	0.1	0.750363
9.776683	0.1	0.743628
9.778350	0.1	0.736237
9.780017	0.1	0.729501
9.781683	0.1	0.723302
9.783350	0.1	0.717580
9.785017	0.1	0.712991
9.786683	0.1	0.710726
9.788350	0.1	0.712216
9.790017	0.1	0.717878
9.791683	0.1	0.725627
9.793350	0.1	0.732660
9.795017	0.1	0.737309
9.796683	0.1	0.739932
9.798350	0.1	0.742257
9.800017	0.1	0.744939
9.801683	0.1	0.746548
9.803350	0.1	0.745416
9.805017	0.1	0.741243
9.806683	0.1	0.735641
9.808350	0.1	0.730455
9.810017	0.1	0.726700
9.811683	0.1	0.724554
9.813350	0.1	0.724077
9.815017	0.1	0.725091
9.816683	0.1	0.727177
9.818350	0.1	0.729501
9.820017	0.1	0.730336
9.821683	0.1	0.728428
9.823350	0.1	0.724852
9.825017	0.1	0.722468
9.826683	0.1	0.723243
9.828350	0.1	0.727177
9.830017	0.1	0.732184
9.831683	0.1	0.734925
9.833350	0.1	0.732720
9.835017	0.1	0.725746
9.836683	0.1	0.716984
9.838350	0.1	0.709653
9.840017	0.1	0.705659
9.841683	0.1	0.704885
9.843350	0.1	0.706077
9.845017	0.1	0.708282
9.846683	0.1	0.711322
9.848350	0.1	0.714600
9.850017	0.1	0.716507
9.851683	0.1	0.714958
9.853350	0.1	0.709117
9.855017	0.1	0.700891
9.856683	0.1	0.693560
9.858350	0.1	0.689566
9.860017	0.1	0.688434
9.861683	0.1	0.688374
9.863350	0.1	0.687599
9.865017	0.1	0.685453
9.866683	0.1	0.682473
9.868350	0.1	0.680208
9.870017	0.1	0.679851
9.871683	0.1	0.681520
9.873350	0.1	0.684500
9.875017	0.1	0.687718
9.876683	0.1	0.690401
9.878350	0.1	0.692427
9.880017	0.1	0.693798
9.881683	0.1	0.693917
9.883350	0.1	0.691891
9.885017	0.1	0.687361
9.886683	0.1	0.681102
9.888350	0.1	0.675261
9.890017	0.1	0.671327
9.891683	0.1	0.669003
9.893350	0.1	0.666559
9.895017	0.1	0.662744
9.896683	0.1	0.658333
9.898350	0.1	0.655294
9.900017	0.1	0.654638
9.901683	0.1	0.655115
9.903350	0.1	0.654161
9.905017	0.1	0.650227
9.906683	0.1	0.643969
9.908350	0.1	0.637651
9.910017	0.1	0.633240
9.911683	0.1	0.631273
9.913350	0.1	0.631273
9.915017	0.1	0.631988
9.916683	0.1	0.632823
9.918350	0.1	0.632942
9.920017	0.1	0.631988
9.921683	0.1	0.631511
9.923350	0.1	0.632703
9.925017	0.1	0.634015
9.926683	0.1	0.632644
9.928350	0.1	0.627816
9.930017	0.1	0.620425
9.931683	0.1	0.611663
9.933350	0.1	0.602305
9.935017	0.1	0.592589
9.936683	0.1	0.582278
9.938350	0.1	0.571966
9.940017	0.1	0.563145
9.941683	0.1	0.557065
9.943350	0.1	0.553966
9.945017	0.1	0.552893
9.946683	0.1	0.551939
9.948350	0.1	0.550449
9.950017	0.1	0.549674
9.951683	0.1	0.550568
9.953350	0.1	0.551522
9.955017	0.1	0.550628
9.956683	0.1	0.548303
9.958350	0.1	0.546277
9.960017	0.1	0.544429
9.961683	0.1	0.539959
9.963350	0.1	0.530958
9.965017	0.1	0.519276
9.966683	0.1	0.509620
9.968350	0.1	0.506222
9.970017	0.1	0.509858
9.971683	0.1	0.517666
9.973350	0.1	0.525951
9.975017	0.1	0.531673
9.976683	0.1	0.533104
9.978350	0.1	0.530601
9.980017	0.1	0.526488
9.981683	0.1	0.522792
9.983350	0.1	0.519335
9.985017	0.1	0.515044
9.986683	0.1	0.509977
9.988350	0.1	0.504613
9.990017	0.1	0.499010
9.991683	0.1	0.492454
9.993350	0.1	0.484467
9.995017	0.1	0.476360
9.996683	0.1	0.470340
9.998350	0.1	0.467658
10.000017	0.1	0.467420
10.001683	0.1	0.468493
10.003350	0.1	0.470161
10.005017	0.1	0.472307
10.006683	0.1	0.475109
10.008350	0.1	0.478625
10.010017	0.1	0.481844
10.011683	0.1	0.482917
10.013350	0.1	0.480950
10.015017	0.1	0.477135
10.016683	0.1	0.473857
10.018350	0.1	0.472784
10.020017	0.1	0.474453
10.021683	0.1	0.478029
10.023350	0.1	0.481427
10.025017	0.1	0.482380
10.026683	0.1	0.479817
10.028350	0.1	0.474215
10.030017	0.1	0.467777
10.031683	0.1	0.463367
10.033350	0.1	0.463367
10.035017	0.1	0.467181
10.036683	0.1	0.472009
10.038350	0.1	0.475287
10.040017	0.1	0.476658
10.041683	0.1	0.476956
10.043350	0.1	0.476480
10.045017	0.1	0.475228
10.046683	0.1	0.473440
10.048350	0.1	0.471771
10.050017	0.1	0.470281
10.051683	0.1	0.467598
10.053350	0.1	0.462115
10.055017	0.1	0.453353
10.056683	0.1	0.442982
10.058350	0.1	0.434399
10.060017	0.1	0.430465
10.061683	0.1	0.431359
10.063350	0.1	0.433981
10.065017	0.1	0.434935
10.066683	0.1	0.433505
10.068350	0.1	0.431955
10.070017	0.1	0.432968
10.071683	0.1	0.436485
10.073350	0.1	0.441134
10.075017	0.1	0.445902
10.076683	0.1	0.449002
10.078350	0.1	0.448227
10.080017	0.1	0.443161
10.081683	0.1	0.436664
10.083350	0.1	0.432372
10.085017	0.1	0.432253
10.086683	0.1	0.435352
10.088350	0.1	0.439227
10.090017	0.1	0.442326
10.091683	0.1	0.443757
10.093350	0.1	0.442863
10.095017	0.1	0.440717
10.096683	0.1	0.440240
10.098350	0.1	0.443995
10.100017	0.1	0.452280
10.101683	0.1	0.462055
10.103350	0.1	0.468850
10.105017	0.1	0.469089
10.106683	0.1	0.461102
10.108350	0.1	0.446022
10.110017	0.1	0.427961
10.111683	0.1	0.412285
10.113350	0.1	0.402510
10.115017	0.1	0.398815
10.116683	0.1	0.399709
10.118350	0.1	0.404298
10.120017	0.1	0.411630
10.121683	0.1	0.419676
10.123350	0.1	0.425875
10.125017	0.1	0.429273
10.126683	0.1	0.430644
10.128350	0.1	0.430763
10.130017	0.1	0.429511
10.131683	0.1	0.427902
10.133350	0.1	0.427187
10.135017	0.1	0.427008
10.136683	0.1	0.426471
10.138350	0.1	0.425518
10.140017	0.1	0.424504
10.141683	0.1	0.423551
10.143350	0.1	0.423133
10.145017	0.1	0.423014
10.146683	0.1	0.422359
10.148350	0.1	0.420809
10.150017	0.1	0.418603
10.151683	0.1	0.416338
10.153350	0.1	0.415623
10.155017	0.1	0.418127
10.156683	0.1	0.423014
10.158350	0.1	0.427365
10.160017	0.1	0.428736
10.161683	0.1	0.427485
10.163350	0.1	0.425994
10.165017	0.1	0.425339
10.166683	0.1	0.424981
10.168350	0.1	0.424147
10.170017	0.1	0.422835
10.171683	0.1	0.421405
10.173350	0.1	0.419974
10.175017	0.1	0.417948
10.176683	0.1	0.414908
10.178350	0.1	0.411570
10.180017	0.1	0.409484
10.181683	0.1	0.409961
10.183350	0.1	0.411630
10.185017	0.1	0.412285
10.186683	0.1	0.411510
10.188350	0.1	0.410736
10.190017	0.1	0.411212
10.191683	0.1	0.412405
10.193350	0.1	0.413418
10.195017	0.1	0.414133
10.196683	0.1	0.415146
10.198350	0.1	0.417292
10.200017	0.1	0.421226
10.201683	0.1	0.426829
10.203350	0.1	0.432313
10.205017	0.1	0.435114
10.206683	0.1	0.433385
10.208350	0.1	0.428021
10.210017	0.1	0.422061
10.211683	0.1	0.417829
10.213350	0.1	0.415742
10.215017	0.1	0.415921
10.216683	0.1	0.418782
10.218350	0.1	0.423968
10.220017	0.1	0.428915
10.221683	0.1	0.430584
10.223350	0.1	0.428021
10.225017	0.1	0.422776
10.226683	0.1	0.417113
10.228350	0.1	0.411928
10.230017	0.1	0.407040
10.231683	0.1	0.403047
10.233350	0.1	0.402153
10.235017	0.1	0.405848
10.236683	0.1	0.412941
10.238350	0.1	0.420034
10.240017	0.1	0.424087
10.241683	0.1	0.424862
10.243350	0.1	0.423789
10.245017	0.1	0.421345
10.246683	0.1	0.416875
10.248350	0.1	0.411391
10.250017	0.1	0.408053
10.251683	0.1	0.409901
10.253350	0.1	0.417709
10.255017	0.1	0.428915
10.256683	0.1	0.438571
10.258350	0.1	0.442147
10.260017	0.1	0.439167
10.261683	0.1	0.432551
10.263350	0.1	0.425696
10.265017	0.1	0.421166
10.266683	0.1	0.420213
10.268350	0.1	0.422001
10.270017	0.1	0.424743
10.271683	0.1	0.428140
10.273350	0.1	0.433505
10.275017	0.1	0.441432
10.276683	0.1	0.450492
10.278350	0.1	0.457406
10.280017	0.1	0.458956
10.281683	0.1	0.454724
10.283350	0.1	0.447929
10.285017	0.1	0.442922
10.286683	0.1	0.442684
10.288350	0.1	0.446498
10.290017	0.1	0.451088
10.291683	0.1	0.453711
10.293350	0.1	0.454307
10.295017	0.1	0.454426
10.296683	0.1	0.454485
10.298350	0.1	0.454068
10.300017	0.1	0.453949
10.301683	0.1	0.456512
10.303350	0.1	0.463963
10.305017	0.1	0.476778
10.306683	0.1	0.492871
10.308350	0.1	0.508189
10.310017	0.1	0.518560
10.311683	0.1	0.523210
10.313350	0.1	0.524998
10.315017	0.1	0.527620
10.316683	0.1	0.532746
10.318350	0.1	0.539005
10.320017	0.1	0.543714
10.321683	0.1	0.545681
10.323350	0.1	0.546098
10.325017	0.1	0.547051
10.326683	0.1	0.550151
10.328350	0.1	0.555396
10.330017	0.1	0.562012
10.331683	0.1	0.569344
10.333350	0.1	0.577450
10.335017	0.1	0.586331
10.336683	0.1	0.595987
10.338350	0.1	0.606656
10.340017	0.1	0.618398
10.341683	0.1	0.629604
10.343350	0.1	0.638783
10.345017	0.1	0.646830
10.346683	0.1	0.656426
10.348350	0.1	0.669241
10.350017	0.1	0.684500
10.351683	0.1	0.700533
10.353350	0.1	0.716567
10.355017	0.1	0.732124
10.356683	0.1	0.745416
10.358350	0.1	0.755012
10.360017	0.1	0.762641
10.361683	0.1	0.771821
10.363350	0.1	0.784218
10.365017	0.1	0.798821
10.366683	0.1	0.813365
10.368350	0.1	0.826657
10.370017	0.1	0.840008
10.371683	0.1	0.855386
10.373350	0.1	0.873745
10.375017	0.1	0.894845
10.376683	0.1	0.917196
10.378350	0.1	0.939131
10.380017	0.1	0.959754
10.381683	0.1	0.979066
10.383350	0.1	0.997007
10.385017	0.1	1.014650
10.386683	0.1	1.033723
10.388350	0.1	1.055062
10.390017	0.1	1.078188
10.391683	0.1	1.102209
10.393350	0.1	1.125991
10.395017	0.1	1.147926
10.396683	0.1	1.167536
10.398350	0.1	1.186788
10.400017	0.1	1.207948
10.401683	0.1	1.231551
10.403350	0.1	1.255691
10.405017	0.1	1.278579
10.406683	0.1	1.299679
10.408350	0.1	1.320005
10.410017	0.1	1.340807
10.411683	0.1	1.363516
10.413350	0.1	1.389563
10.415017	0.1	1.419008
10.416683	0.1	1.449883
10.418350	0.1	1.479983
10.420017	0.1	1.507819
10.421683	0.1	1.533687
10.423350	0.1	1.559556
10.425017	0.1	1.587808
10.426683	0.1	1.618624
10.428350	0.1	1.649916
10.430017	0.1	1.679540
10.431683	0.1	1.707196
10.433350	0.1	1.734555
10.435017	0.1	1.762927
10.436683	0.1	1.791775
10.438350	0.1	1.818836
10.440017	0.1	1.841724
10.441683	0.1	1.860798
10.443350	0.1	1.879156
10.445017	0.1	1.899481
10.446683	0.1	1.922190
10.448350	0.1	1.945615
10.450017	0.1	1.967251
10.451683	0.1	1.985729
10.453350	0.1	2.002180
10.455017	0.1	2.018750
10.456683	0.1	2.036274
10.458350	0.1	2.054095
10.460017	0.1	2.070844
10.461683	0.1	2.085090
10.463350	0.1	2.095699
10.465017	0.1	2.102316
10.466683	0.1	2.106547
10.468350	0.1	2.111912
10.470017	0.1	2.120853
10.471683	0.1	2.133370
10.473350	0.1	2.147198
10.475017	0.1	2.159119
10.476683	0.1	2.167404
10.478350	0.1	2.172411
10.480017	0.1	2.175093
10.481683	0.1	2.176345
10.483350	0.1	2.176881
10.485017	0.1	2.176821
10.486683	0.1	2.176523
10.488350	0.1	2.176047
10.490017	0.1	2.175093
10.491683	0.1	2.173722
10.493350	0.1	2.172351
10.495017	0.1	2.170146
10.496683	0.1	2.166212
10.498350	0.1	2.161980
10.500017	0.1	2.160728
10.501683	0.1	2.164424
10.503350	0.1	2.171278
10.505017	0.1	2.176285
10.506683	0.1	2.175331
10.508350	0.1	2.169013
10.510017	0.1	2.162576
10.511683	0.1	2.160847
10.513350	0.1	2.163887
10.515017	0.1	2.168119
10.516683	0.1	2.170205
10.518350	0.1	2.168656
10.520017	0.1	2.163410
10.521683	0.1	2.155602
10.523350	0.1	2.147138
10.525017	0.1	2.140224
10.526683	0.1	2.137184
10.528350	0.1	2.138734
10.530017	0.1	2.143800
10.531683	0.1	2.150357
10.533350	0.1	2.156854
10.535017	0.1	2.162457
10.536683	0.1	2.167046
10.538350	0.1	2.170444
10.540017	0.1	2.171934
10.541683	0.1	2.171815
10.543350	0.1	2.172351
10.545017	0.1	2.175391
10.546683	0.1	2.179682
10.548350	0.1	2.183199
10.550017	0.1	2.185404
10.551683	0.1	2.188265
10.553350	0.1	2.193332
10.555017	0.1	2.199888
10.556683	0.1	2.205253
10.558350	0.1	2.208054
10.560017	0.1	2.208531
10.561683	0.1	2.207041
10.563350	0.1	2.204180
10.565017	0.1	2.201438
10.566683	0.1	2.199352
10.568350	0.1	2.196908
10.570017	0.1	2.193749
10.571683	0.1	2.190709
10.573350	0.1	2.189040
10.575017	0.1	2.189338
10.576683	0.1	2.190650
10.578350	0.1	2.190709
10.580017	0.1	2.188444
10.581683	0.1	2.185702
10.583350	0.1	2.185226
10.585017	0.1	2.188146
10.586683	0.1	2.193272
10.588350	0.1	2.198398
10.590017	0.1	2.202749
10.591683	0.1	2.206624
10.593350	0.1	2.209902
10.595017	0.1	2.212048
10.596683	0.1	2.213538
10.598350	0.1	2.215207
10.600017	0.1	2.216995
10.601683	0.1	2.219498
10.603350	0.1	2.223849
10.605017	0.1	2.229273
10.606683	0.1	2.233148
10.608350	0.1	2.233565
10.610017	0.1	2.230108
10.611683	0.1	2.224386
10.613350	0.1	2.219200
10.615017	0.1	2.216399
10.616683	0.1	2.216160
10.618350	0.1	2.217412
10.620017	0.1	2.218783
10.621683	0.1	2.219200
10.623350	0.1	2.218664
10.625017	0.1	2.216816
10.626683	0.1	2.211332
10.628350	0.1	2.200246
10.630017	0.1	2.185106
10.631683	0.1	2.170742
10.633350	0.1	2.162337
10.635017	0.1	2.162576
10.636683	0.1	2.169490
10.638350	0.1	2.177358
10.640017	0.1	2.180040
10.641683	0.1	2.175033
10.643350	0.1	2.164304
10.645017	0.1	2.152562
10.646683	0.1	2.143860
10.648350	0.1	2.138853
10.650017	0.1	2.134025
10.651683	0.1	2.125740
10.653350	0.1	2.113700
10.655017	0.1	2.100945
10.656683	0.1	2.090037
10.658350	0.1	2.080679
10.660017	0.1	2.070367
10.661683	0.1	2.057970
10.663350	0.1	2.044380
10.665017	0.1	2.030909
10.666683	0.1	2.017975
10.668350	0.1	2.005220
10.670017	0.1	1.991987
10.671683	0.1	1.978397
10.673350	0.1	1.965881
10.675017	0.1	1.955092
10.676683	0.1	1.944244
10.678350	0.1	1.929999
10.680017	0.1	1.910567
10.681683	0.1	1.887143
10.683350	0.1	1.863539
10.685017	0.1	1.842797
10.686683	0.1	1.824916
10.688350	0.1	1.807988
10.690017	0.1	1.790583
10.691683	0.1	1.772106
10.693350	0.1	1.752436
10.695017	0.1	1.731575
10.696683	0.1	1.709759
10.698350	0.1	1.687169
10.700017	0.1	1.663089
10.701683	0.1	1.636922
10.703350	0.1	1.609504
10.705017	0.1	1.582623
10.706683	0.1	1.556993
10.708350	0.1	1.532316
10.710017	0.1	1.508594
10.711683	0.1	1.485646
10.713350	0.1	1.462817
10.715017	0.1	1.438797
10.716683	0.1	1.413405
10.718350	0.1	1.388073
10.720017	0.1	1.364589
10.721683	0.1	1.343548
10.723350	0.1	1.323879
10.725017	0.1	1.303732
10.726683	0.1	1.281798
10.728350	0.1	1.258493
10.730017	0.1	1.234889
10.731683	0.1	1.211226
10.733350	0.1	1.186490
10.735017	0.1	1.159549
10.736683	0.1	1.130998
10.738350	0.1	1.103938
10.740017	0.1	1.082063
10.741683	0.1	1.066744
10.743350	0.1	1.056314
10.745017	0.1	1.047015
10.746683	0.1	1.035988
10.748350	0.1	1.022458
10.750017	0.1	1.006603
10.751683	0.1	0.987589
10.753350	0.1	0.965178
10.755017	0.1	0.940323
10.756683	0.1	0.915468
10.758350	0.1	0.893116
10.760017	0.1	0.873864
10.761683	0.1	0.856280
10.763350	0.1	0.838757
10.765017	0.1	0.821829
10.766683	0.1	0.806809
10.768350	0.1	0.795007
10.770017	0.1	0.786126
10.771683	0.1	0.777364
10.773350	0.1	0.764966
10.775017	0.1	0.748098
10.776683	0.1	0.729084
10.778350	0.1	0.711381
10.780017	0.1	0.697494
10.781683	0.1	0.688195
10.783350	0.1	0.681818
10.785017	0.1	0.675440
10.786683	0.1	0.667691
10.788350	0.1	0.659227
10.790017	0.1	0.651121
10.791683	0.1	0.643969
10.793350	0.1	0.637770
10.795017	0.1	0.631809
10.796683	0.1	0.624418
10.798350	0.1	0.614703
10.800017	0.1	0.603616
10.801683	0.1	0.593483
10.803350	0.1	0.586569
10.805017	0.1	0.582933
10.806683	0.1	0.580907
10.808350	0.1	0.578523
10.810017	0.1	0.575423
10.811683	0.1	0.572503
10.813350	0.1	0.570893
10.815017	0.1	0.570178
10.816683	0.1	0.568986
10.818350	0.1	0.565827
10.820017	0.1	0.560224
10.821683	0.1	0.553787
10.823350	0.1	0.547946
10.825017	0.1	0.542522
10.826683	0.1	0.537157
10.828350	0.1	0.532508
10.830017	0.1	0.530005
10.831683	0.1	0.530303
10.833350	0.1	0.532031
10.835017	0.1	0.532866
10.836683	0.1	0.531495
10.838350	0.1	0.528753
10.840017	0.1	0.526309
10.841683	0.1	0.524998
10.843350	0.1	0.523627
10.845017	0.1	0.519753
10.846683	0.1	0.512719
10.848350	0.1	0.504196
10.850017	0.1	0.496268
10.851683	0.1	0.490189
10.853350	0.1	0.486612
10.855017	0.1	0.485778
10.856683	0.1	0.487983
10.858350	0.1	0.492990
10.860017	0.1	0.499189
10.861683	0.1	0.503898
10.863350	0.1	0.505626
10.865017	0.1	0.504553
10.866683	0.1	0.501633
10.868350	0.1	0.498414
10.870017	0.1	0.495791
10.871683	0.1	0.493348
10.873350	0.1	0.490725
10.875017	0.1	0.489771
10.876683	0.1	0.492752
10.878350	0.1	0.499010
10.880017	0.1	0.506043
10.881683	0.1	0.512242
10.883350	0.1	0.517070
10.885017	0.1	0.519335
10.886683	0.1	0.518322
10.888350	0.1	0.514329
10.890017	0.1	0.507832
10.891683	0.1	0.499845
10.893350	0.1	0.492513
10.895017	0.1	0.487924
10.896683	0.1	0.486255
10.898350	0.1	0.486195
10.900017	0.1	0.486612
10.901683	0.1	0.487983
10.903350	0.1	0.490963
10.905017	0.1	0.495315
10.906683	0.1	0.499547
10.908350	0.1	0.501633
10.910017	0.1	0.500500
10.911683	0.1	0.497460
10.913350	0.1	0.494897
10.915017	0.1	0.493467
10.916683	0.1	0.492513
10.918350	0.1	0.491679
10.920017	0.1	0.491083
10.921683	0.1	0.490427
10.923350	0.1	0.489116
10.925017	0.1	0.487447
10.926683	0.1	0.486851
10.928350	0.1	0.488043
10.930017	0.1	0.490367
10.931683	0.1	0.491977
10.933350	0.1	0.490606
10.935017	0.1	0.486255
10.936683	0.1	0.481308
10.938350	0.1	0.477731
10.940017	0.1	0.476062
10.941683	0.1	0.475049
10.943350	0.1	0.473201
10.945017	0.1	0.469863
10.946683	0.1	0.465274
10.948350	0.1	0.460804
10.950017	0.1	0.458658
10.951683	0.1	0.459790
10.953350	0.1	0.462592
10.955017	0.1	0.465393
10.956683	0.1	0.468373
10.958350	0.1	0.472188
10.960017	0.1	0.476301
10.961683	0.1	0.479341
10.963350	0.1	0.478864
10.965017	0.1	0.473261
10.966683	0.1	0.463963
10.968350	0.1	0.454724
10.970017	0.1	0.448406
10.971683	0.1	0.446022
10.973350	0.1	0.447333
10.975017	0.1	0.451446
10.976683	0.1	0.456750
10.978350	0.1	0.461102
10.980017	0.1	0.462532
10.981683	0.1	0.460088
10.983350	0.1	0.454843
10.985017	0.1	0.448644
10.986683	0.1	0.443280
10.988350	0.1	0.440061
10.990017	0.1	0.439703
10.991683	0.1	0.442207
10.993350	0.1	0.446618
10.995017	0.1	0.452161
10.996683	0.1	0.458181
10.998350	0.1	0.463724
11.000017	0.1	0.466943
11.001683	0.1	0.465930
11.003350	0.1	0.459850
11.005017	0.1	0.450373
11.006683	0.1	0.441611
11.008350	0.1	0.437260
11.010017	0.1	0.438273
11.011683	0.1	0.442684
11.013350	0.1	0.447094
11.015017	0.1	0.447691
11.016683	0.1	0.443339
11.018350	0.1	0.436842
11.020017	0.1	0.432789
11.021683	0.1	0.434458
11.023350	0.1	0.440419
11.025017	0.1	0.446022
11.026683	0.1	0.448346
11.028350	0.1	0.448704
11.030017	0.1	0.448942
11.031683	0.1	0.448167
11.033350	0.1	0.444829
11.035017	0.1	0.439584
11.036683	0.1	0.434637
11.038350	0.1	0.432193
11.040017	0.1	0.433147
11.041683	0.1	0.436604
11.043350	0.1	0.440061
11.045017	0.1	0.440836
11.046683	0.1	0.437379
11.048350	0.1	0.430405
11.050017	0.1	0.422478
11.051683	0.1	0.416398
11.053350	0.1	0.412703
11.055017	0.1	0.410676
11.056683	0.1	0.410318
11.058350	0.1	0.411868
11.060017	0.1	0.415862
11.061683	0.1	0.422239
11.063350	0.1	0.430048
11.065017	0.1	0.437260
11.066683	0.1	0.442147
11.068350	0.1	0.444353
11.070017	0.1	0.445306
11.071683	0.1	0.446975
11.073350	0.1	0.449479
11.075017	0.1	0.451028
11.076683	0.1	0.450194
11.078350	0.1	0.447273
11.080017	0.1	0.443041
11.081683	0.1	0.438333
11.083350	0.1	0.434697
11.085017	0.1	0.434160
11.086683	0.1	0.437260
11.088350	0.1	0.442743
11.090017	0.1	0.449002
11.091683	0.1	0.454485
11.093350	0.1	0.457644
11.095017	0.1	0.457168
11.096683	0.1	0.453770
11.098350	0.1	0.450432
11.100017	0.1	0.448883
11.101683	0.1	0.448465
11.103350	0.1	0.448465
11.105017	0.1	0.448525
11.106683	0.1	0.448763
11.108350	0.1	0.449538
11.110017	0.1	0.450611
11.111683	0.1	0.451267
11.113350	0.1	0.450909
11.115017	0.1	0.450134
11.116683	0.1	0.450552
11.118350	0.1	0.453949
11.120017	0.1	0.461042
11.121683	0.1	0.470042
11.123350	0.1	0.477433
11.125017	0.1	0.480592
11.126683	0.1	0.479460
11.128350	0.1	0.475764
11.130017	0.1	0.471354
11.131683	0.1	0.466764
11.133350	0.1	0.461340
11.135017	0.1	0.455439
11.136683	0.1	0.450909
11.138350	0.1	0.449657
11.140017	0.1	0.452876
11.141683	0.1	0.459790
11.143350	0.1	0.467658
11.145017	0.1	0.474036
11.146683	0.1	0.478685
11.148350	0.1	0.482380
11.150017	0.1	0.485122
11.151683	0.1	0.486970
11.153350	0.1	0.488997
11.155017	0.1	0.491917
11.156683	0.1	0.494182
11.158350	0.1	0.493884
11.160017	0.1	0.491560
11.161683	0.1	0.490367
11.163350	0.1	0.492573
11.165017	0.1	0.496745
11.166683	0.1	0.499606
11.168350	0.1	0.498652
11.170017	0.1	0.493407
11.171683	0.1	0.485182
11.173350	0.1	0.477135
11.175017	0.1	0.472903
11.176683	0.1	0.474751
11.178350	0.1	0.482202
11.180017	0.1	0.492692
11.181683	0.1	0.502646
11.183350	0.1	0.509560
11.185017	0.1	0.512719
11.186683	0.1	0.513077
11.188350	0.1	0.512362
11.190017	0.1	0.512481
11.191683	0.1	0.514269
11.193350	0.1	0.516355
11.195017	0.1	0.516176
11.196683	0.1	0.512481
11.198350	0.1	0.506640
11.200017	0.1	0.501812
11.201683	0.1	0.500143
11.203350	0.1	0.500858
11.205017	0.1	0.501752
11.206683	0.1	0.501990
11.208350	0.1	0.503540
11.210017	0.1	0.508606
11.211683	0.1	0.517368
11.213350	0.1	0.527084
11.215017	0.1	0.534296
11.216683	0.1	0.537634
11.218350	0.1	0.537753
11.220017	0.1	0.536442
11.221683	0.1	0.535190
11.223350	0.1	0.535667
11.225017	0.1	0.538468
11.226683	0.1	0.542998
11.228350	0.1	0.547469
11.230017	0.1	0.549257
11.231683	0.1	0.546038
11.233350	0.1	0.538468
11.235017	0.1	0.530064
11.236683	0.1	0.524581
11.238350	0.1	0.524461
11.240017	0.1	0.530779
11.241683	0.1	0.542164
11.243350	0.1	0.554144
11.245017	0.1	0.561714
11.246683	0.1	0.563145
11.248350	0.1	0.559926
11.250017	0.1	0.555694
11.251683	0.1	0.554264
11.253350	0.1	0.557184
11.255017	0.1	0.562668
11.256683	0.1	0.567317
11.258350	0.1	0.568569
11.260017	0.1	0.565767
11.261683	0.1	0.560343
11.263350	0.1	0.554621
11.265017	0.1	0.550747
11.266683	0.1	0.550211
11.268350	0.1	0.552774
11.270017	0.1	0.555515
11.271683	0.1	0.555337
11.273350	0.1	0.552595
11.275017	0.1	0.549793
11.276683	0.1	0.549257
11.278350	0.1	0.551760
11.280017	0.1	0.556707
11.281683	0.1	0.561714
11.283350	0.1	0.563741
11.285017	0.1	0.562012
11.286683	0.1	0.558257
11.288350	0.1	0.554621
11.290017	0.1	0.552475
11.291683	0.1	0.552714
11.293350	0.1	0.555754
11.295017	0.1	0.561595
11.296683	0.1	0.568748
11.298350	0.1	0.574946
11.300017	0.1	0.577390
11.301683	0.1	0.573099
11.303350	0.1	0.561595
11.305017	0.1	0.547051
11.306683	0.1	0.535905
11.308350	0.1	0.532270
11.310017	0.1	0.535727
11.311683	0.1	0.541627
11.313350	0.1	0.544786
11.315017	0.1	0.543535
11.316683	0.1	0.539959
11.318350	0.1	0.536442
11.320017	0.1	0.533998
11.321683	0.1	0.532925
11.323350	0.1	0.532866
11.325017	0.1	0.533283
11.326683	0.1	0.534296
11.328350	0.1	0.536799
11.330017	0.1	0.541508
11.331683	0.1	0.548601
11.333350	0.1	0.556827
11.335017	0.1	0.563979
11.336683	0.1	0.567317
11.338350	0.1	0.565290
11.340017	0.1	0.558794
11.341683	0.1	0.551939
11.343350	0.1	0.549018
11.345017	0.1	0.551105
11.346683	0.1	0.555635
11.348350	0.1	0.558436
11.350017	0.1	0.556648
11.351683	0.1	0.550568
11.353350	0.1	0.543177
11.355017	0.1	0.538230
11.356683	0.1	0.536799
11.358350	0.1	0.537634
11.360017	0.1	0.538886
11.361683	0.1	0.539780
11.363350	0.1	0.540376
11.365017	0.1	0.541151
11.366683	0.1	0.542581
11.368350	0.1	0.544369
11.370017	0.1	0.544906
11.371683	0.1	0.542879
11.373350	0.1	0.539482
11.375017	0.1	0.538468
11.376683	0.1	0.543058
11.378350	0.1	0.551760
11.380017	0.1	0.559092
11.381683	0.1	0.560105
11.383350	0.1	0.554085
11.385017	0.1	0.544906
11.386683	0.1	0.537038
11.388350	0.1	0.531673
11.390017	0.1	0.527859
11.391683	0.1	0.525713
11.393350	0.1	0.526726
11.395017	0.1	0.531495
11.396683	0.1	0.538588
11.398350	0.1	0.545383
11.400017	0.1	0.549853
11.401683	0.1	0.551641
11.403350	0.1	0.551760
11.405017	0.1	0.551224
11.406683	0.1	0.550509
11.408350	0.1	0.549138
11.410017	0.1	0.547171
11.411683	0.1	0.545263
11.413350	0.1	0.544608
11.415017	0.1	0.545621
11.416683	0.1	0.548005
11.418350	0.1	0.550389
11.420017	0.1	0.551522
11.421683	0.1	0.551224
11.423350	0.1	0.550747
11.425017	0.1	0.551641
11.426683	0.1	0.553727
11.428350	0.1	0.554442
11.430017	0.1	0.550687
11.431683	0.1	0.542641
11.433350	0.1	0.533223
11.435017	0.1	0.524879
11.436683	0.1	0.517726
11.438350	0.1	0.510812
11.440017	0.1	0.504017
11.441683	0.1	0.498235
11.443350	0.1	0.494540
11.445017	0.1	0.493526
11.446683	0.1	0.495195
11.448350	0.1	0.499547
11.450017	0.1	0.505805
11.451683	0.1	0.512421
11.453350	0.1	0.517607
11.455017	0.1	0.520647
11.456683	0.1	0.522375
11.458350	0.1	0.523686
11.460017	0.1	0.524282
11.461683	0.1	0.522733
11.463350	0.1	0.517249
11.465017	0.1	0.506997
11.466683	0.1	0.493288
11.468350	0.1	0.479221
11.470017	0.1	0.468493
11.471683	0.1	0.463784
11.473350	0.1	0.465333
11.475017	0.1	0.470519
11.476683	0.1	0.474870
11.478350	0.1	0.475049
11.480017	0.1	0.471175
11.481683	0.1	0.466228
11.483350	0.1	0.462592
11.485017	0.1	0.460446
11.486683	0.1	0.457943
11.488350	0.1	0.453711
11.490017	0.1	0.449479
11.491683	0.1	0.447691
11.493350	0.1	0.447810
11.495017	0.1	0.447273
11.496683	0.1	0.444949
11.498350	0.1	0.441551
11.500017	0.1	0.438035
11.501683	0.1	0.435114
11.503350	0.1	0.432909
11.505017	0.1	0.430286
11.506683	0.1	0.426054
11.508350	0.1	0.420451
11.510017	0.1	0.415266
11.511683	0.1	0.411868
11.513350	0.1	0.410080
11.515017	0.1	0.408411
11.516683	0.1	0.406504
11.518350	0.1	0.405550
11.520017	0.1	0.406265
11.521683	0.1	0.408292
11.523350	0.1	0.411928
11.525017	0.1	0.417829
11.526683	0.1	0.424564
11.528350	0.1	0.428975
11.530017	0.1	0.428617
11.531683	0.1	0.424564
11.533350	0.1	0.418901
11.535017	0.1	0.412405
11.536683	0.1	0.405669
11.538350	0.1	0.400722
11.540017	0.1	0.398576
11.541683	0.1	0.397265
11.543350	0.1	0.394464
11.545017	0.1	0.390291
11.546683	0.1	0.386238
11.548350	0.1	0.383496
11.550017	0.1	0.382245
11.551683	0.1	0.382364
11.553350	0.1	0.383437
11.555017	0.1	0.385165
11.556683	0.1	0.387073
11.558350	0.1	0.387847
11.560017	0.1	0.385940
11.561683	0.1	0.381112
11.563350	0.1	0.375032
11.565017	0.1	0.371575
11.566683	0.1	0.373244
11.568350	0.1	0.378966
11.570017	0.1	0.385582
11.571683	0.1	0.391126
11.573350	0.1	0.395179
11.575017	0.1	0.397265
11.576683	0.1	0.396907
11.578350	0.1	0.394464
11.580017	0.1	0.390768
11.581683	0.1	0.386655
11.583350	0.1	0.382483
11.585017	0.1	0.378251
11.586683	0.1	0.373304
11.588350	0.1	0.366807
11.590017	0.1	0.359237
11.591683	0.1	0.352740
11.593350	0.1	0.349104
11.595017	0.1	0.348568
11.596683	0.1	0.350535
11.598350	0.1	0.353634
11.600017	0.1	0.356972
11.601683	0.1	0.359595
11.603350	0.1	0.361145
11.605017	0.1	0.361860
11.606683	0.1	0.362694
11.608350	0.1	0.364244
11.610017	0.1	0.366688
11.611683	0.1	0.369489
11.613350	0.1	0.372469
11.615017	0.1	0.375927
11.616683	0.1	0.380039
11.618350	0.1	0.384986
11.620017	0.1	0.390589
11.621683	0.1	0.395298
11.623350	0.1	0.397503
11.625017	0.1	0.398099
11.626683	0.1	0.398636
11.628350	0.1	0.398695
11.630017	0.1	0.396371
11.631683	0.1	0.390887
11.633350	0.1	0.383616
11.635017	0.1	0.377655
11.636683	0.1	0.376582
11.638350	0.1	0.381053
11.640017	0.1	0.387430
11.641683	0.1	0.390947
11.643350	0.1	0.389457
11.645017	0.1	0.384688
11.646683	0.1	0.380456
11.648350	0.1	0.379860
11.650017	0.1	0.382841
11.651683	0.1	0.387251
11.653350	0.1	0.391126
11.655017	0.1	0.393391
11.656683	0.1	0.394344
11.658350	0.1	0.395119
11.660017	0.1	0.396669
11.661683	0.1	0.399172
11.663350	0.1	0.401974
11.665017	0.1	0.403881
11.666683	0.1	0.404835
11.668350	0.1	0.406146
11.670017	0.1	0.407994
11.671683	0.1	0.408590
11.673350	0.1	0.406444
11.675017	0.1	0.401318
11.676683	0.1	0.393569
11.678350	0.1	0.384629
11.680017	0.1	0.377536
11.681683	0.1	0.375450
11.683350	0.1	0.378847
11.685017	0.1	0.384748
11.686683	0.1	0.389695
11.688350	0.1	0.392020
11.690017	0.1	0.392497
11.691683	0.1	0.394106
11.693350	0.1	0.400662
11.695017	0.1	0.413001
11.696683	0.1	0.427306
11.698350	0.1	0.437558
11.700017	0.1	0.439823
11.701683	0.1	0.434518
11.703350	0.1	0.424802
11.705017	0.1	0.414312
11.706683	0.1	0.406384
11.708350	0.1	0.402927
11.710017	0.1	0.402987
11.711683	0.1	0.403881
11.713350	0.1	0.404120
11.715017	0.1	0.404239
11.716683	0.1	0.405431
11.718350	0.1	0.408292
11.720017	0.1	0.413358
11.721683	0.1	0.420749
11.723350	0.1	0.427723
11.725017	0.1	0.429392
11.726683	0.1	0.423372
11.728350	0.1	0.412107
11.730017	0.1	0.400841
11.731683	0.1	0.393450
11.733350	0.1	0.390410
11.735017	0.1	0.389814
11.736683	0.1	0.390530
11.738350	0.1	0.393033
11.740017	0.1	0.397682
11.741683	0.1	0.402689
11.743350	0.1	0.404894
11.745017	0.1	0.403047
11.746683	0.1	0.399351
11.748350	0.1	0.397205
11.750017	0.1	0.397921
11.751683	0.1	0.399947
11.753350	0.1	0.400007
11.755017	0.1	0.395834
11.756683	0.1	0.388145
11.758350	0.1	0.379324
11.760017	0.1	0.371873
11.761683	0.1	0.367820
11.763350	0.1	0.368059
11.765017	0.1	0.371814
11.766683	0.1	0.376105
11.768350	0.1	0.378430
11.770017	0.1	0.378847
11.771683	0.1	0.378609
11.773350	0.1	0.378251
11.775017	0.1	0.378132
11.776683	0.1	0.378549
11.778350	0.1	0.379026
11.780017	0.1	0.379086
11.781683	0.1	0.378907
11.783350	0.1	0.378728
11.785017	0.1	0.378549
11.786683	0.1	0.378490
11.788350	0.1	0.379086
11.790017	0.1	0.380754
11.791683	0.1	0.384033
11.793350	0.1	0.388026
11.795017	0.1	0.390887
11.796683	0.1	0.391126
11.798350	0.1	0.388920
11.800017	0.1	0.385702
11.801683	0.1	0.383139
11.803350	0.1	0.382483
11.805017	0.1	0.384092
11.806683	0.1	0.386655
11.808350	0.1	0.387847
11.810017	0.1	0.386834
11.811683	0.1	0.384867
11.813350	0.1	0.384450
11.815017	0.1	0.386357
11.816683	0.1	0.389278
11.818350	0.1	0.390530
11.820017	0.1	0.388503
11.821683	0.1	0.384808
11.823350	0.1	0.383258
11.825017	0.1	0.386298
11.826683	0.1	0.392735
11.828350	0.1	0.398636
11.830017	0.1	0.400484
11.831683	0.1	0.397086
11.833350	0.1	0.390172
11.835017	0.1	0.383258
11.836683	0.1	0.379086
11.838350	0.1	0.378788
11.840017	0.1	0.381947
11.841683	0.1	0.386477
11.843350	0.1	0.390828
11.845017	0.1	0.394762
11.846683	0.1	0.398338
11.848350	0.1	0.400305
11.850017	0.1	0.399172
11.851683	0.1	0.395477
11.853350	0.1	0.391603
11.855017	0.1	0.389457
11.856683	0.1	0.389636
11.858350	0.1	0.391543
11.860017	0.1	0.394106
11.861683	0.1	0.396311
11.863350	0.1	0.396550
11.865017	0.1	0.393331
11.866683	0.1	0.387311
11.868350	0.1	0.381470
11.870017	0.1	0.378490
11.871683	0.1	0.378668
11.873350	0.1	0.381291
11.875017	0.1	0.385582
11.876683	0.1	0.391006
11.878350	0.1	0.396729
11.880017	0.1	0.402272
11.881683	0.1	0.408649
11.883350	0.1	0.416875
11.885017	0.1	0.426173
11.886683	0.1	0.434577
11.888350	0.1	0.440657
11.890017	0.1	0.443816
11.891683	0.1	0.443876
11.893350	0.1	0.441194
11.895017	0.1	0.436187
11.896683	0.1	0.430107
11.898350	0.1	0.424683
11.900017	0.1	0.421524
11.901683	0.1	0.421405
11.903350	0.1	0.425041
11.905017	0.1	0.431299
11.906683	0.1	0.436306
11.908350	0.1	0.436425
11.910017	0.1	0.432253
11.911683	0.1	0.428200
11.913350	0.1	0.428677
11.915017	0.1	0.435114
11.916683	0.1	0.445247
11.918350	0.1	0.455022
11.920017	0.1	0.461221
11.921683	0.1	0.463188
11.923350	0.1	0.462055
11.925017	0.1	0.459731
11.926683	0.1	0.458121
11.928350	0.1	0.458777
11.930017	0.1	0.461459
11.931683	0.1	0.464022
11.933350	0.1	0.463724
11.935017	0.1	0.460148
11.936683	0.1	0.456989
11.938350	0.1	0.459015
11.940017	0.1	0.467122
11.941683	0.1	0.477433
11.943350	0.1	0.485122
11.945017	0.1	0.487924
11.946683	0.1	0.487089
11.948350	0.1	0.484645
11.950017	0.1	0.481308
11.951683	0.1	0.477195
11.953350	0.1	0.473022
11.955017	0.1	0.470281
11.956683	0.1	0.470817
11.958350	0.1	0.476420
11.960017	0.1	0.487804
11.961683	0.1	0.503659
11.963350	0.1	0.519991
11.965017	0.1	0.531018
11.966683	0.1	0.532150
11.968350	0.1	0.524342
11.970017	0.1	0.513434
11.971683	0.1	0.505149
11.973350	0.1	0.501931
11.975017	0.1	0.502586
11.976683	0.1	0.504613
11.978350	0.1	0.506163
11.980017	0.1	0.506341
11.981683	0.1	0.505745
11.983350	0.1	0.506520
11.985017	0.1	0.510097
11.986683	0.1	0.515997
11.988350	0.1	0.522673
11.990017	0.1	0.528395
11.991683	0.1	0.532568
11.993350	0.1	0.535429
11.995017	0.1	0.538170
11.996683	0.1	0.540972
11.998350	0.1	0.542283
12.000017	0.1	0.540376
12.001683	0.1	0.536859
12.003350	0.1	0.535369
12.005017	0.1	0.537634
12.006683	0.1	0.542641
12.008350	0.1	0.548065
12.010017	0.1	0.551820
12.011683	0.1	0.552356
12.013350	0.1	0.550568
12.015017	0.1	0.549197
12.016683	0.1	0.550091
12.018350	0.1	0.552475
12.020017	0.1	0.554860
12.021683	0.1	0.556648
12.023350	0.1	0.557900
12.025017	0.1	0.558436
12.026683	0.1	0.558078
12.028350	0.1	0.557542
12.030017	0.1	0.558853
12.031683	0.1	0.563562
12.033350	0.1	0.570953
12.035017	0.1	0.578404
12.036683	0.1	0.583291
12.038350	0.1	0.584185
12.040017	0.1	0.581265
12.041683	0.1	0.577092
12.043350	0.1	0.575423
12.045017	0.1	0.577271
12.046683	0.1	0.580967
12.048350	0.1	0.584841
12.050017	0.1	0.587702
12.051683	0.1	0.588656
12.053350	0.1	0.587165
12.055017	0.1	0.583887
12.056683	0.1	0.580788
12.058350	0.1	0.579953
12.060017	0.1	0.582755
12.061683	0.1	0.587702
12.063350	0.1	0.591636
12.065017	0.1	0.594318
12.066683	0.1	0.598252
12.068350	0.1	0.605285
12.070017	0.1	0.614345
12.071683	0.1	0.621915
12.073350	0.1	0.625312
12.075017	0.1	0.625134
12.076683	0.1	0.624657
12.078350	0.1	0.626087
12.080017	0.1	0.629306
12.081683	0.1	0.632227
12.083350	0.1	0.633299
12.085017	0.1	0.632405
12.086683	0.1	0.630438
12.088350	0.1	0.628591
12.090017	0.1	0.628650
12.091683	0.1	0.632346
12.093350	0.1	0.639677
12.095017	0.1	0.649571
12.096683	0.1	0.660181
12.098350	0.1	0.669301
12.100017	0.1	0.676274
12.101683	0.1	0.682116
12.103350	0.1	0.688016
12.105017	0.1	0.693679
12.106683	0.1	0.698149
12.108350	0.1	0.701606
12.110017	0.1	0.705123
12.111683	0.1	0.708938
12.113350	0.1	0.712097
12.115017	0.1	0.714243
12.116683	0.1	0.716567
12.118350	0.1	0.719726
12.120017	0.1	0.723004
12.121683	0.1	0.726640
12.123350	0.1	0.732243
12.125017	0.1	0.740230
12.126683	0.1	0.748277
12.128350	0.1	0.753164
12.130017	0.1	0.753462
12.131683	0.1	0.750423
12.133350	0.1	0.747085
12.135017	0.1	0.746250
12.136683	0.1	0.748813
12.138350	0.1	0.754237
12.140017	0.1	0.761449
12.141683	0.1	0.769198
12.143350	0.1	0.775993
12.145017	0.1	0.780582
12.146683	0.1	0.783384
12.148350	0.1	0.786245
12.150017	0.1	0.790894
12.151683	0.1	0.798166
12.153350	0.1	0.807941
12.155017	0.1	0.818312
12.156683	0.1	0.826240
12.158350	0.1	0.829995
12.160017	0.1	0.831068
12.161683	0.1	0.832200
12.163350	0.1	0.835836
12.165017	0.1	0.843108
12.166683	0.1	0.853539
12.168350	0.1	0.864029
12.170017	0.1	0.870526
12.171683	0.1	0.872076
12.173350	0.1	0.871658
12.175017	0.1	0.873685
12.176683	0.1	0.880480
12.178350	0.1	0.890493
12.180017	0.1	0.900269
12.181683	0.1	0.907958
12.183350	0.1	0.914156
12.185017	0.1	0.920177
12.186683	0.1	0.926733
12.188350	0.1	0.935197
12.190017	0.1	0.945807
12.191683	0.1	0.956714
12.193350	0.1	0.965953
12.195017	0.1	0.972927
12.196683	0.1	0.978947
12.198350	0.1	0.986576
12.200017	0.1	0.997901
12.201683	0.1	1.011312
12.203350	0.1	1.022756
12.205017	0.1	1.029432
12.206683	0.1	1.031876
12.208350	0.1	1.033247
12.210017	0.1	1.036465
12.211683	0.1	1.042306
12.213350	0.1	1.050472
12.215017	0.1	1.060546
12.216683	0.1	1.070798
12.218350	0.1	1.079500
12.220017	0.1	1.086533
12.221683	0.1	1.093507
12.223350	0.1	1.101494
12.225017	0.1	1.109421
12.226683	0.1	1.116335
12.228350	0.1	1.123369
12.230017	0.1	1.133025
12.231683	0.1	1.146615
12.233350	0.1	1.164138
12.235017	0.1	1.184464
12.236683	0.1	1.204372
12.238350	0.1	1.219928
12.240017	0.1	1.229823
12.241683	0.1	1.235664
12.243350	0.1	1.240313
12.245017	0.1	1.246870
12.246683	0.1	1.258135
12.248350	0.1	1.274645
12.250017	0.1	1.293421
12.251683	0.1	1.310527
12.253350	0.1	1.324058
12.255017	0.1	1.335263
12.256683	0.1	1.347661
12.258350	0.1	1.363933
12.260017	0.1	1.383603
12.261683	0.1	1.404107
12.263350	0.1	1.422763
12.265017	0.1	1.438081
12.266683	0.1	1.450539
12.268350	0.1	1.462162
12.270017	0.1	1.474559
12.271683	0.1	1.488686
12.273350	0.1	1.505077
12.275017	0.1	1.523256
12.276683	0.1	1.541317
12.278350	0.1	1.558066
12.280017	0.1	1.572609
12.281683	0.1	1.583815
12.283350	0.1	1.591265
12.285017	0.1	1.596570
12.286683	0.1	1.602769
12.288350	0.1	1.613557
12.290017	0.1	1.629830
12.291683	0.1	1.649082
12.293350	0.1	1.668334
12.295017	0.1	1.686692
12.296683	0.1	1.704455
12.298350	0.1	1.722574
12.300017	0.1	1.741886
12.301683	0.1	1.760960
12.303350	0.1	1.776695
12.305017	0.1	1.787543
12.306683	0.1	1.795471
12.308350	0.1	1.803160
12.310017	0.1	1.810670
12.311683	0.1	1.817286
12.313350	0.1	1.823008
12.315017	0.1	1.829088
12.316683	0.1	1.837671
12.318350	0.1	1.850724
12.320017	0.1	1.867950
12.321683	0.1	1.887381
12.323350	0.1	1.906872
12.325017	0.1	1.925111
12.326683	0.1	1.941860
12.328350	0.1	1.956999
12.330017	0.1	1.969576
12.331683	0.1	1.978576
12.333350	0.1	1.984537
12.335017	0.1	1.988351
12.336683	0.1	1.990855
12.338350	0.1	1.993418
12.340017	0.1	1.997471
12.341683	0.1	2.003014
12.343350	0.1	2.008855
12.345017	0.1	2.014339
12.346683	0.1	2.019942
12.348350	0.1	2.025962
12.350017	0.1	2.032280
12.351683	0.1	2.038896
12.353350	0.1	2.046168
12.355017	0.1	2.053917
12.356683	0.1	2.060771
12.358350	0.1	2.065599
12.360017	0.1	2.068579
12.361683	0.1	2.071142
12.363350	0.1	2.074182
12.365017	0.1	2.076924
12.366683	0.1	2.078891
12.368350	0.1	2.081335
12.370017	0.1	2.086282
12.371683	0.1	2.094150
12.373350	0.1	2.102971
12.375017	0.1	2.110601
12.376683	0.1	2.116740
12.378350	0.1	2.122224
12.380017	0.1	2.127290
12.381683	0.1	2.131164
12.383350	0.1	2.132952
12.385017	0.1	2.133012
12.386683	0.1	2.132356
12.388350	0.1	2.132118
12.390017	0.1	2.132952
12.391683	0.1	2.134681
12.393350	0.1	2.135694
12.395017	0.1	2.134264
12.396683	0.1	2.131462
12.398350	0.1	2.130747
12.400017	0.1	2.134502
12.401683	0.1	2.141416
12.403350	0.1	2.147675
12.405017	0.1	2.150655
12.406683	0.1	2.150417
12.408350	0.1	2.149284
12.410017	0.1	2.150059
12.411683	0.1	2.153814
12.413350	0.1	2.158046
12.415017	0.1	2.159357
12.416683	0.1	2.156735
12.418350	0.1	2.152145
12.420017	0.1	2.148926
12.421683	0.1	2.148748
12.423350	0.1	2.150417
12.425017	0.1	2.152085
12.426683	0.1	2.153754
12.428350	0.1	2.156973
12.430017	0.1	2.163053
12.431683	0.1	2.171397
12.433350	0.1	2.179682
12.435017	0.1	2.185464
12.436683	0.1	2.187789
12.438350	0.1	2.187848
12.440017	0.1	2.186775
12.441683	0.1	2.185226
12.443350	0.1	2.183616
12.445017	0.1	2.181411
12.446683	0.1	2.177894
12.448350	0.1	2.173305
12.450017	0.1	2.168119
12.451683	0.1	2.161384
12.453350	0.1	2.152145
12.455017	0.1	2.142012
12.456683	0.1	2.134502
12.458350	0.1	2.131581
12.460017	0.1	2.132356
12.461683	0.1	2.133727
12.463350	0.1	2.132297
12.465017	0.1	2.126336
12.466683	0.1	2.116323
12.468350	0.1	2.103865
12.470017	0.1	2.090335
12.471683	0.1	2.077699
12.473350	0.1	2.067745
12.475017	0.1	2.061427
12.476683	0.1	2.057910
12.478350	0.1	2.055586
12.480017	0.1	2.052248
12.481683	0.1	2.045512
12.483350	0.1	2.034307
12.485017	0.1	2.018988
12.486683	0.1	2.000809
12.488350	0.1	1.982033
12.490017	0.1	1.965046
12.491683	0.1	1.951158
12.493350	0.1	1.940012
12.495017	0.1	1.929939
12.496683	0.1	1.919866
12.498350	0.1	1.909196
12.500017	0.1	1.898170
12.501683	0.1	1.887500
12.503350	0.1	1.877785
12.505017	0.1	1.868844
12.506683	0.1	1.859129
12.508350	0.1	1.846492
12.510017	0.1	1.830280
12.511683	0.1	1.812220
12.513350	0.1	1.794279
12.515017	0.1	1.777351
12.516683	0.1	1.761079
12.518350	0.1	1.744509
12.520017	0.1	1.727343
12.521683	0.1	1.710057
12.523350	0.1	1.692951
12.525017	0.1	1.676381
12.526683	0.1	1.660407
12.528350	0.1	1.644611
12.530017	0.1	1.628995
12.531683	0.1	1.615286
12.533350	0.1	1.605034
12.535017	0.1	1.597703
12.536683	0.1	1.591385
12.538350	0.1	1.584768
12.540017	0.1	1.577139
12.541683	0.1	1.568556
12.543350	0.1	1.559734
12.545017	0.1	1.551211
12.546683	0.1	1.542986
12.548350	0.1	1.535654
12.550017	0.1	1.529873
12.551683	0.1	1.525223
12.553350	0.1	1.520157
12.555017	0.1	1.513600
12.556683	0.1	1.506150
12.558350	0.1	1.499057
12.560017	0.1	1.492083
12.561683	0.1	1.484692
12.563350	0.1	1.477599
12.565017	0.1	1.472831
12.566683	0.1	1.471698
12.568350	0.1	1.474619
12.570017	0.1	1.480520
12.571683	0.1	1.486898
12.573350	0.1	1.490712
12.575017	0.1	1.490235
12.576683	0.1	1.485646
12.578350	0.1	1.478434
12.580017	0.1	1.470804
12.581683	0.1	1.463592
12.583350	0.1	1.455963
12.585017	0.1	1.447558
12.586683	0.1	1.440287
12.588350	0.1	1.436234
12.590017	0.1	1.435101
12.591683	0.1	1.435220
12.593350	0.1	1.434982
12.595017	0.1	1.433432
12.596683	0.1	1.429737
12.598350	0.1	1.424491
12.600017	0.1	1.419962
12.601683	0.1	1.418114
12.603350	0.1	1.417577
12.605017	0.1	1.415610
12.606683	0.1	1.411676
12.608350	0.1	1.408041
12.610017	0.1	1.405418
12.611683	0.1	1.401901
12.613350	0.1	1.395643
12.615017	0.1	1.387298
12.616683	0.1	1.379848
12.618350	0.1	1.375616
12.620017	0.1	1.373768
12.621683	0.1	1.371741
12.623350	0.1	1.367688
12.625017	0.1	1.362085
12.626683	0.1	1.356065
12.628350	0.1	1.350164
12.630017	0.1	1.344025
12.631683	0.1	1.336694
12.633350	0.1	1.327396
12.635017	0.1	1.317144
12.636683	0.1	1.308203
12.638350	0.1	1.301527
12.640017	0.1	1.295567
12.641683	0.1	1.288354
12.643350	0.1	1.279771
12.645017	0.1	1.271367
12.646683	0.1	1.263917
12.648350	0.1	1.256526
12.650017	0.1	1.247466
12.651683	0.1	1.236260
12.653350	0.1	1.224816
12.655017	0.1	1.214922
12.656683	0.1	1.206935
12.658350	0.1	1.199782
12.660017	0.1	1.191855
12.661683	0.1	1.182020
12.663350	0.1	1.170337
12.665017	0.1	1.158536
12.666683	0.1	1.149297
12.668350	0.1	1.144528
12.670017	0.1	1.143277
12.671683	0.1	1.141191
12.673350	0.1	1.134276
12.675017	0.1	1.121998
12.676683	0.1	1.107991
12.678350	0.1	1.096308
12.680017	0.1	1.088739
12.681683	0.1	1.084030
12.683350	0.1	1.079083
12.685017	0.1	1.072049
12.686683	0.1	1.063526
12.688350	0.1	1.055420
12.690017	0.1	1.048863
12.691683	0.1	1.043499
12.693350	0.1	1.038253
12.695017	0.1	1.032531
12.696683	0.1	1.026630
12.698350	0.1	1.021326
12.700017	0.1	1.018226
12.701683	0.1	1.018524
12.703350	0.1	1.021445
12.705017	0.1	1.024067
12.706683	0.1	1.022816
12.708350	0.1	1.016080
12.710017	0.1	1.005173
12.711683	0.1	0.993133
12.713350	0.1	0.982165
12.715017	0.1	0.972569
12.716683	0.1	0.963748
12.718350	0.1	0.954866
12.720017	0.1	0.945926
12.721683	0.1	0.937939
12.723350	0.1	0.931919
12.725017	0.1	0.927508
12.726683	0.1	0.922918
12.728350	0.1	0.916541
12.730017	0.1	0.908375
12.731683	0.1	0.899792
12.733350	0.1	0.891507
12.735017	0.1	0.883162
12.736683	0.1	0.874817
12.738350	0.1	0.867307
12.740017	0.1	0.861764
12.741683	0.1	0.859141
12.743350	0.1	0.860155
12.745017	0.1	0.863731
12.746683	0.1	0.866711
12.748350	0.1	0.865817
12.750017	0.1	0.859141
12.751683	0.1	0.846863
12.753350	0.1	0.831664
12.755017	0.1	0.818670
12.756683	0.1	0.811696
12.758350	0.1	0.810385
12.760017	0.1	0.811636
12.761683	0.1	0.812769
12.763350	0.1	0.812769
12.765017	0.1	0.811875
12.766683	0.1	0.810385
12.768350	0.1	0.808477
12.770017	0.1	0.806212
12.771683	0.1	0.803530
12.773350	0.1	0.799894
12.775017	0.1	0.794888
12.776683	0.1	0.788510
12.778350	0.1	0.781357
12.780017	0.1	0.774086
12.781683	0.1	0.766456
12.783350	0.1	0.757217
12.785017	0.1	0.745773
12.786683	0.1	0.733852
12.788350	0.1	0.725389
12.790017	0.1	0.722349
12.791683	0.1	0.722706
12.793350	0.1	0.723243
12.795017	0.1	0.722289
12.796683	0.1	0.720203
12.798350	0.1	0.718415
12.800017	0.1	0.717998
12.801683	0.1	0.718296
12.803350	0.1	0.717461
12.805017	0.1	0.713825
12.806683	0.1	0.707567
12.808350	0.1	0.700474
12.810017	0.1	0.694454
12.811683	0.1	0.690520
12.813350	0.1	0.687838
12.815017	0.1	0.684857
12.816683	0.1	0.680685
12.818350	0.1	0.676036
12.820017	0.1	0.673533
12.821683	0.1	0.675440
12.823350	0.1	0.681341
12.825017	0.1	0.688434
12.826683	0.1	0.694335
12.828350	0.1	0.697315
12.830017	0.1	0.696302
12.831683	0.1	0.691950
12.833350	0.1	0.686050
12.835017	0.1	0.679612
12.836683	0.1	0.672877
12.838350	0.1	0.666797
12.840017	0.1	0.663102
12.841683	0.1	0.663102
12.843350	0.1	0.666618
12.845017	0.1	0.671327
12.846683	0.1	0.674307
12.848350	0.1	0.674367
12.850017	0.1	0.672460
12.851683	0.1	0.670075
12.853350	0.1	0.667274
12.855017	0.1	0.662625
12.856683	0.1	0.655353
12.858350	0.1	0.647187
12.860017	0.1	0.641465
12.861683	0.1	0.640035
12.863350	0.1	0.641763
12.865017	0.1	0.643730
12.866683	0.1	0.644207
12.868350	0.1	0.643611
12.870017	0.1	0.642955
12.871683	0.1	0.643432
12.873350	0.1	0.646353
12.875017	0.1	0.652313
12.876683	0.1	0.659585
12.878350	0.1	0.664890
12.880017	0.1	0.666380
12.881683	0.1	0.664353
12.883350	0.1	0.660539
12.885017	0.1	0.656903
12.886683	0.1	0.655055
12.888350	0.1	0.655472
12.890017	0.1	0.657737
12.891683	0.1	0.660658
12.893350	0.1	0.663579
12.895017	0.1	0.665963
12.896683	0.1	0.667572
12.898350	0.1	0.668705
12.900017	0.1	0.669718
12.901683	0.1	0.670373
12.903350	0.1	0.670135
12.905017	0.1	0.669420
12.906683	0.1	0.668943
12.908350	0.1	0.669241
12.910017	0.1	0.670135
12.911683	0.1	0.670850
12.913350	0.1	0.670850
12.915017	0.1	0.670254
12.916683	0.1	0.670135
12.918350	0.1	0.670910
12.920017	0.1	0.671566
12.921683	0.1	0.670612
12.923350	0.1	0.667810
12.925017	0.1	0.665069
12.926683	0.1	0.665307
12.928350	0.1	0.669479
12.930017	0.1	0.675261
12.931683	0.1	0.678957
12.933350	0.1	0.678837
12.935017	0.1	0.675082
12.936683	0.1	0.669003
12.938350	0.1	0.663161
12.940017	0.1	0.660956
12.941683	0.1	0.663519
12.943350	0.1	0.669122
12.945017	0.1	0.675857
12.946683	0.1	0.682414
12.948350	0.1	0.687718
12.950017	0.1	0.691235
12.951683	0.1	0.693977
12.953350	0.1	0.696659
12.955017	0.1	0.698924
12.956683	0.1	0.698924
12.958350	0.1	0.694871
12.960017	0.1	0.686944
12.961683	0.1	0.678122
12.963350	0.1	0.671804
12.965017	0.1	0.668705
12.966683	0.1	0.668347
12.968350	0.1	0.670314
12.970017	0.1	0.673592
12.971683	0.1	0.676274
12.973350	0.1	0.677705
12.975017	0.1	0.679135
12.976683	0.1	0.681639
12.978350	0.1	0.684440
12.980017	0.1	0.686348
12.981683	0.1	0.686824
12.983350	0.1	0.685930
12.985017	0.1	0.683546
12.986683	0.1	0.680387
12.988350	0.1	0.678241
12.990017	0.1	0.678062
12.991683	0.1	0.678539
12.993350	0.1	0.677645
12.995017	0.1	0.674903
12.996683	0.1	0.671506
12.998350	0.1	0.670135
13.000017	0.1	0.673711
13.001683	0.1	0.682473
13.003350	0.1	0.692487
13.005017	0.1	0.699103
13.006683	0.1	0.700533
13.008350	0.1	0.697732
13.010017	0.1	0.693202
13.011683	0.1	0.689685
13.013350	0.1	0.688374
13.015017	0.1	0.688434
13.016683	0.1	0.688076
13.018350	0.1	0.686526
13.020017	0.1	0.684083
13.021683	0.1	0.681996
13.023350	0.1	0.682116
13.025017	0.1	0.685871
13.026683	0.1	0.693083
13.028350	0.1	0.701666
13.030017	0.1	0.708640
13.031683	0.1	0.712037
13.033350	0.1	0.711978
13.035017	0.1	0.710309
13.036683	0.1	0.709653
13.038350	0.1	0.711262
13.040017	0.1	0.714481
13.041683	0.1	0.718176
13.043350	0.1	0.721812
13.045017	0.1	0.724256
13.046683	0.1	0.724316
13.048350	0.1	0.721633
13.050017	0.1	0.716388
13.051683	0.1	0.710428
13.053350	0.1	0.707269
13.055017	0.1	0.709772
13.056683	0.1	0.717223
13.058350	0.1	0.725865
13.060017	0.1	0.731528
13.061683	0.1	0.733018
13.063350	0.1	0.732720
13.065017	0.1	0.733674
13.066683	0.1	0.737011
13.068350	0.1	0.741780
13.070017	0.1	0.747025
13.071683	0.1	0.753164
13.073350	0.1	0.760794
13.075017	0.1	0.769675
13.076683	0.1	0.778854
13.078350	0.1	0.787079
13.080017	0.1	0.793338
13.081683	0.1	0.797093
13.083350	0.1	0.799120
13.085017	0.1	0.801802
13.086683	0.1	0.807703
13.088350	0.1	0.817120
13.090017	0.1	0.828087
13.091683	0.1	0.837565
13.093350	0.1	0.843704
13.095017	0.1	0.846684
13.096683	0.1	0.847936
13.098350	0.1	0.849724
13.100017	0.1	0.853598
13.101683	0.1	0.859261
13.103350	0.1	0.864506
13.105017	0.1	0.868201
13.106683	0.1	0.871062
13.108350	0.1	0.875294
13.110017	0.1	0.882208
13.111683	0.1	0.891268
13.113350	0.1	0.900686
13.115017	0.1	0.908256
13.116683	0.1	0.913620
13.118350	0.1	0.918806
13.120017	0.1	0.926316
13.121683	0.1	0.936151
13.123350	0.1	0.945866
13.125017	0.1	0.951886
13.126683	0.1	0.953078
13.128350	0.1	0.950694
13.130017	0.1	0.947237
13.131683	0.1	0.945091
13.133350	0.1	0.946403
13.135017	0.1	0.951886
13.136683	0.1	0.960589
13.138350	0.1	0.970721
13.140017	0.1	0.980496
13.141683	0.1	0.988603
13.143350	0.1	0.994444
13.145017	0.1	0.998378
13.146683	0.1	1.001597
13.148350	0.1	1.005173
13.150017	0.1	1.010180
13.151683	0.1	1.016915
13.153350	0.1	1.023769
13.155017	0.1	1.028001
13.156683	0.1	1.028717
13.158350	0.1	1.027107
13.160017	0.1	1.024783
13.161683	0.1	1.023293
13.163350	0.1	1.024365
13.165017	0.1	1.029849
13.166683	0.1	1.039684
13.168350	0.1	1.051307
13.170017	0.1	1.060784
13.171683	0.1	1.066148
13.173350	0.1	1.067281
13.175017	0.1	1.064777
13.176683	0.1	1.060546
13.178350	0.1	1.057327
13.180017	0.1	1.056790
13.181683	0.1	1.057625
13.183350	0.1	1.057327
13.185017	0.1	1.053572
13.186683	0.1	1.046538
13.188350	0.1	1.039088
13.190017	0.1	1.034975
13.191683	0.1	1.035750
13.193350	0.1	1.039684
13.195017	0.1	1.043439
13.196683	0.1	1.044929
13.198350	0.1	1.045048
13.200017	0.1	1.046419
13.201683	0.1	1.051009
13.203350	0.1	1.059115
13.205017	0.1	1.068711
13.206683	0.1	1.077294
13.208350	0.1	1.083434
13.210017	0.1	1.087070
13.211683	0.1	1.089156
13.213350	0.1	1.091659
13.215017	0.1	1.095593
13.216683	0.1	1.100898
13.218350	0.1	1.107693
13.220017	0.1	1.116574
13.221683	0.1	1.127482
13.223350	0.1	1.139581
13.225017	0.1	1.151383
13.226683	0.1	1.161218
13.228350	0.1	1.169086
13.230017	0.1	1.176238
13.231683	0.1	1.183510
13.233350	0.1	1.191557
13.235017	0.1	1.201809
13.236683	0.1	1.216173
13.238350	0.1	1.235068
13.240017	0.1	1.256943
13.241683	0.1	1.279593
13.243350	0.1	1.302123
13.245017	0.1	1.324534
13.246683	0.1	1.347482
13.248350	0.1	1.371682
13.250017	0.1	1.397550
13.251683	0.1	1.425207
13.253350	0.1	1.455069
13.255017	0.1	1.487672
13.256683	0.1	1.523733
13.258350	0.1	1.563549
13.260017	0.1	1.606107
13.261683	0.1	1.649797
13.263350	0.1	1.693368
13.265017	0.1	1.737416
13.266683	0.1	1.784384
13.268350	0.1	1.837194
13.270017	0.1	1.896620
13.271683	0.1	1.960456
13.273350	0.1	2.025128
13.275017	0.1	2.089143
13.276683	0.1	2.154112
13.278350	0.1	2.221942
13.280017	0.1	2.292276
13.281683	0.1	2.363145
13.283350	0.1	2.434135
13.285017	0.1	2.507448
13.286683	0.1	2.586186
13.288350	0.1	2.672553
13.290017	0.1	2.766311
13.291683	0.1	2.865493
13.293350	0.1	2.968133
13.295017	0.1	3.073693
13.296683	0.1	3.182769
13.298350	0.1	3.296077
13.300017	0.1	3.413141
13.301683	0.1	3.532350
13.303350	0.1	3.652811
13.305017	0.1	3.775478
13.306683	0.1	3.903508
13.308350	0.1	4.039705
13.310017	0.1	4.184425
13.311683	0.1	4.335702
13.313350	0.1	4.491806
13.315017	0.1	4.651904
13.316683	0.1	4.816473
13.318350	0.1	4.986883
13.320017	0.1	5.164504
13.321683	0.1	5.348087
13.323350	0.1	5.534649
13.325017	0.1	5.722404
13.326683	0.1	5.912543
13.328350	0.1	6.107629
13.330017	0.1	6.309271
13.331683	0.1	6.518186
13.333350	0.1	6.735623
13.335017	0.1	6.963730
13.336683	0.1	7.202089
13.338350	0.1	7.446886
13.340017	0.1	7.694662
13.341683	0.1	7.945717
13.343350	0.1	8.202017
13.345017	0.1	8.464516
13.346683	0.1	8.733869
13.348350	0.1	9.010852
13.350017	0.1	9.296716
13.351683	0.1	9.592116
13.353350	0.1	9.896637
13.355017	0.1	10.210217
13.356683	0.1	10.534168
13.358350	0.1	10.870219
13.360017	0.1	11.218906
13.361683	0.1	11.579157
13.363350	0.1	11.948705
13.365017	0.1	12.325645
13.366683	0.1	12.708963
13.368350	0.1	13.098718
13.370017	0.1	13.496042
13.371683	0.1	13.903023
13.373350	0.1	14.322520
13.375017	0.1	14.757932
13.376683	0.1	15.211047
13.378350	0.1	15.680433
13.380017	0.1	16.161920
13.381683	0.1	16.651095
13.383350	0.1	17.147304
13.385017	0.1	17.653347
13.386683	0.1	18.171848
13.388350	0.1	18.702210
13.390017	0.1	19.241632
13.391683	0.1	19.787313
13.393350	0.1	20.337881
13.395017	0.1	20.893754
13.396683	0.1	21.456064
13.398350	0.1	22.025586
13.400017	0.1	22.603036
13.401683	0.1	23.189367
13.403350	0.1	23.783804
13.405017	0.1	24.382950
13.406683	0.1	24.981679
13.408350	0.1	25.576116
13.410017	0.1	26.165547
13.411683	0.1	26.752235
13.413350	0.1	27.339102
13.415017	0.1	27.927579
13.416683	0.1	28.516056
13.418350	0.1	29.100777
13.420017	0.1	29.677989
13.421683	0.1	30.244710
13.423350	0.1	30.798497
13.425017	0.1	31.337144
13.426683	0.1	31.859340
13.428350	0.1	32.366278
13.430017	0.1	32.859387
13.431683	0.1	33.337595
13.433350	0.1	33.799293
13.435017	0.1	34.246149
13.436683	0.1	34.681739
13.438350	0.1	35.107078
13.440017	0.1	35.519125
13.441683	0.1	35.912993
13.443350	0.1	36.284389
13.445017	0.1	36.631229
13.446683	0.1	36.955001
13.448350	0.1	37.259879
13.450017	0.1	37.550332
13.451683	0.1	37.827732
13.453350	0.1	38.088801
13.455017	0.1	38.328531
13.456683	0.1	38.544538
13.458350	0.1	38.738432
13.460017	0.1	38.913014
13.461683	0.1	39.070609
13.463350	0.1	39.212527
13.465017	0.1	39.339128
13.466683	0.1	39.451125
13.468350	0.1	39.549472
13.470017	0.1	39.634767
13.471683	0.1	39.706531
13.473350	0.1	39.763453
13.475017	0.1	39.804580
13.476683	0.1	39.829555
13.478350	0.1	39.838793
13.480017	0.1	39.833250
13.481683	0.1	39.814653
13.483350	0.1	39.785089
13.485017	0.1	39.745274
13.486683	0.1	39.693656
13.488350	0.1	39.628031
13.490017	0.1	39.547267
13.491683	0.1	39.451542
13.493350	0.1	39.342227
13.495017	0.1	39.220991
13.496683	0.1	39.088371
13.498350	0.1	38.943651
13.500017	0.1	38.784804
13.501683	0.1	38.610163
13.503350	0.1	38.419964
13.505017	0.1	38.215341
13.506683	0.1	37.995221
13.508350	0.1	37.756922
13.510017	0.1	37.500264
13.511683	0.1	37.229242
13.513350	0.1	36.948445
13.515017	0.1	36.658230
13.516683	0.1	36.353531
13.518350	0.1	36.028268
13.520017	0.1	35.681429
13.521683	0.1	35.317483
13.523350	0.1	34.940602
13.525017	0.1	34.552040
13.526683	0.1	34.150662
13.528350	0.1	33.733847
13.530017	0.1	33.298196
13.531683	0.1	32.841625
13.533350	0.1	32.364668
13.535017	0.1	31.869711
13.536683	0.1	31.359138
13.538350	0.1	30.833544
13.540017	0.1	30.293168
13.541683	0.1	29.739858
13.543350	0.1	29.176595
13.545017	0.1	28.605046
13.546683	0.1	28.024556
13.548350	0.1	27.433635
13.550017	0.1	26.831569
13.551683	0.1	26.219072
13.553350	0.1	25.597931
13.555017	0.1	24.970891
13.556683	0.1	24.340512
13.558350	0.1	23.707928
13.560017	0.1	23.072363
13.561683	0.1	22.431435
13.563350	0.1	21.784486
13.565017	0.1	21.134139
13.566683	0.1	20.485104
13.568350	0.1	19.841553
13.570017	0.1	19.206585
13.571683	0.1	18.581153
13.573350	0.1	17.963291
13.575017	0.1	17.349602
13.576683	0.1	16.738237
13.578350	0.1	16.130508
13.580017	0.1	15.529037
13.581683	0.1	14.935494
13.583350	0.1	14.351071
13.585017	0.1	13.778628
13.586683	0.1	13.221742
13.588350	0.1	12.682617
13.590017	0.1	12.161256
13.591683	0.1	11.656285
13.593350	0.1	11.166633
13.595017	0.1	10.690988
13.596683	0.1	10.227383
13.598350	0.1	9.773851
13.600017	0.1	9.330869
13.601683	0.1	8.902073
13.603350	0.1	8.491695
13.605017	0.1	8.102477
13.606683	0.1	7.734836
13.608350	0.1	7.386744
13.610017	0.1	7.053197
13.611683	0.1	6.728948
13.613350	0.1	6.412089
13.615017	0.1	6.104887
13.616683	0.1	5.811394
13.618350	0.1	5.534053
13.620017	0.1	5.272687
13.621683	0.1	5.026043
13.623350	0.1	4.793883
13.625017	0.1	4.576743
13.626683	0.1	4.373312
13.628350	0.1	4.180193
13.630017	0.1	3.994644
13.631683	0.1	3.816605
13.633350	0.1	3.648162
13.635017	0.1	3.491163
13.636683	0.1	3.344655
13.638350	0.1	3.205955
13.640017	0.1	3.073573
13.641683	0.1	2.948404
13.643350	0.1	2.831340
13.645017	0.1	2.722204
13.646683	0.1	2.620638
13.648350	0.1	2.526701
13.650017	0.1	2.439976
13.651683	0.1	2.358318
13.653350	0.1	2.280235
13.655017	0.1	2.205432
13.656683	0.1	2.132833
13.658350	0.1	2.061010
13.660017	0.1	1.990676
13.661683	0.1	1.925230
13.663350	0.1	1.867354
13.665017	0.1	1.816809
13.666683	0.1	1.771271
13.668350	0.1	1.728892
13.670017	0.1	1.689613
13.671683	0.1	1.654208
13.673350	0.1	1.622200
13.675017	0.1	1.591385
13.676683	0.1	1.559317
13.678350	0.1	1.524687
13.680017	0.1	1.488984
13.681683	0.1	1.456082
13.683350	0.1	1.428366
13.685017	0.1	1.405299
13.686683	0.1	1.385212
13.688350	0.1	1.366437
13.690017	0.1	1.346767
13.691683	0.1	1.323700
13.693350	0.1	1.297474
13.695017	0.1	1.271486
13.696683	0.1	1.248598
13.698350	0.1	1.229048
13.700017	0.1	1.211464
13.701683	0.1	1.194716
13.703350	0.1	1.179159
13.705017	0.1	1.165271
13.706683	0.1	1.151681
13.708350	0.1	1.136184
13.710017	0.1	1.118660
13.711683	0.1	1.101554
13.713350	0.1	1.087308
13.715017	0.1	1.075924
13.716683	0.1	1.064897
13.718350	0.1	1.052082
13.720017	0.1	1.037538
13.721683	0.1	1.023591
13.723350	0.1	1.012385
13.725017	0.1	1.003861
13.726683	0.1	0.995874
13.728350	0.1	0.986338
13.730017	0.1	0.974894
13.731683	0.1	0.961959
13.733350	0.1	0.947714
13.735017	0.1	0.933170
13.736683	0.1	0.921011
13.738350	0.1	0.912786
13.740017	0.1	0.906706
13.741683	0.1	0.900090
13.743350	0.1	0.892341
13.745017	0.1	0.885308
13.746683	0.1	0.880122
13.748350	0.1	0.875890
13.750017	0.1	0.871122
13.751683	0.1	0.865102
13.753350	0.1	0.859082
13.755017	0.1	0.855207
13.756683	0.1	0.854135
13.758350	0.1	0.853479
13.760017	0.1	0.849962
13.761683	0.1	0.841498
13.763350	0.1	0.828862
13.765017	0.1	0.815153
13.766683	0.1	0.802636
13.768350	0.1	0.791669
13.770017	0.1	0.782311
13.771683	0.1	0.774682
13.773350	0.1	0.768185
13.775017	0.1	0.762045
13.776683	0.1	0.756025
13.778350	0.1	0.750423
13.780017	0.1	0.745952
13.781683	0.1	0.742912
13.783350	0.1	0.740171
13.785017	0.1	0.736773
13.786683	0.1	0.732601
13.788350	0.1	0.728011
13.790017	0.1	0.723064
13.791683	0.1	0.717878
13.793350	0.1	0.712097
13.795017	0.1	0.705063
13.796683	0.1	0.697494
13.798350	0.1	0.691354
13.800017	0.1	0.688195
13.801683	0.1	0.687540
13.803350	0.1	0.687540
13.805017	0.1	0.686526
13.806683	0.1	0.683785
13.808350	0.1	0.679791
13.810017	0.1	0.676155
13.811683	0.1	0.674248
13.813350	0.1	0.673831
13.815017	0.1	0.674188
13.816683	0.1	0.674605
13.818350	0.1	0.674367
13.820017	0.1	0.672102
13.821683	0.1	0.667036
13.823350	0.1	0.659227
13.825017	0.1	0.648916
13.826683	0.1	0.637412
13.828350	0.1	0.627577
13.830017	0.1	0.621319
13.831683	0.1	0.617385
13.833350	0.1	0.613034
13.835017	0.1	0.607193
13.836683	0.1	0.601649
13.838350	0.1	0.599444
13.840017	0.1	0.601411
13.841683	0.1	0.605941
13.843350	0.1	0.610173
13.845017	0.1	0.611961
13.846683	0.1	0.610888
13.848350	0.1	0.607967
13.850017	0.1	0.604093
13.851683	0.1	0.599921
13.853350	0.1	0.595987
13.855017	0.1	0.593126
13.856683	0.1	0.593245
13.858350	0.1	0.597537
13.860017	0.1	0.604153
13.861683	0.1	0.608742
13.863350	0.1	0.608206
13.865017	0.1	0.602663
13.866683	0.1	0.595272
13.868350	0.1	0.589609
13.870017	0.1	0.586808
13.871683	0.1	0.586450
13.873350	0.1	0.588000
13.875017	0.1	0.591040
13.876683	0.1	0.595450
13.878350	0.1	0.601530
13.880017	0.1	0.609815
13.881683	0.1	0.619113
13.883350	0.1	0.625551
13.885017	0.1	0.625670
13.886683	0.1	0.619948
13.888350	0.1	0.611544
13.890017	0.1	0.602841
13.891683	0.1	0.595391
13.893350	0.1	0.591099
13.895017	0.1	0.591636
13.896683	0.1	0.597239
13.898350	0.1	0.606418
13.900017	0.1	0.616312
13.901683	0.1	0.623345
13.903350	0.1	0.624657
13.905017	0.1	0.620484
13.906683	0.1	0.615060
13.908350	0.1	0.613034
13.910017	0.1	0.615299
13.911683	0.1	0.618637
13.913350	0.1	0.619948
13.915017	0.1	0.619113
13.916683	0.1	0.618100
13.918350	0.1	0.618637
13.920017	0.1	0.621259
13.921683	0.1	0.625372
13.923350	0.1	0.629365
13.925017	0.1	0.632107
13.926683	0.1	0.633836
13.928350	0.1	0.636280
13.930017	0.1	0.640929
13.931683	0.1	0.646830
13.933350	0.1	0.651419
13.935017	0.1	0.653744
13.936683	0.1	0.655770
13.938350	0.1	0.660718
13.940017	0.1	0.669956
13.941683	0.1	0.681520
13.943350	0.1	0.690937
13.945017	0.1	0.694573
13.946683	0.1	0.692844
13.948350	0.1	0.689328
13.950017	0.1	0.687182
13.951683	0.1	0.687242
13.953350	0.1	0.689149
13.955017	0.1	0.693202
13.956683	0.1	0.699818
13.958350	0.1	0.708520
13.960017	0.1	0.718594
13.961683	0.1	0.729263
13.963350	0.1	0.739753
13.965017	0.1	0.749350
13.966683	0.1	0.757158
13.968350	0.1	0.763297
13.970017	0.1	0.769019
13.971683	0.1	0.776470
13.973350	0.1	0.785649
13.975017	0.1	0.794292
13.976683	0.1	0.800133
13.978350	0.1	0.803411
13.980017	0.1	0.807226
13.981683	0.1	0.815511
13.983350	0.1	0.829816
13.985017	0.1	0.847459
13.986683	0.1	0.864208
13.988350	0.1	0.878632
13.990017	0.1	0.892162
13.991683	0.1	0.906348
13.993350	0.1	0.920534
13.995017	0.1	0.933707
13.996683	0.1	0.945628
13.998350	0.1	0.956893
14.000017	0.1	0.968993
14.001683	0.1	0.983954
14.003350	0.1	1.001775
14.005017	0.1	1.020193
14.006683	0.1	1.037836
14.008350	0.1	1.055479
14.010017	0.1	1.074553
14.011683	0.1	1.095474
14.013350	0.1	1.117945
14.015017	0.1	1.140475
14.016683	0.1	1.160562
14.018350	0.1	1.177073
14.020017	0.1	1.191199
14.021683	0.1	1.206160
14.023350	0.1	1.225114
14.025017	0.1	1.249075
14.026683	0.1	1.276076
14.028350	0.1	1.303494
14.030017	0.1	1.329660
14.031683	0.1	1.355827
14.033350	0.1	1.384854
14.035017	0.1	1.417995
14.036683	0.1	1.453400
14.038350	0.1	1.488745
14.040017	0.1	1.522482
14.041683	0.1	1.552820
14.043350	0.1	1.578391
14.045017	0.1	1.600146
14.046683	0.1	1.621366
14.048350	0.1	1.645208
14.050017	0.1	1.673043
14.051683	0.1	1.704097
14.053350	0.1	1.736760
14.055017	0.1	1.771212
14.056683	0.1	1.808524
14.058350	0.1	1.849055
14.060017	0.1	1.891375
14.061683	0.1	1.933098
14.063350	0.1	1.972437
14.065017	0.1	2.008200
14.066683	0.1	2.040208
14.068350	0.1	2.070069
14.070017	0.1	2.100408
14.071683	0.1	2.133012
14.073350	0.1	2.167583
14.075017	0.1	2.201617
14.076683	0.1	2.232611
14.078350	0.1	2.261400
14.080017	0.1	2.292574
14.081683	0.1	2.329469
14.083350	0.1	2.370715
14.085017	0.1	2.412677
14.086683	0.1	2.452791
14.088350	0.1	2.490640
14.090017	0.1	2.526403
14.091683	0.1	2.559781
14.093350	0.1	2.589703
14.095017	0.1	2.615512
14.096683	0.1	2.638340
14.098350	0.1	2.660573
14.100017	0.1	2.684117
14.101683	0.1	2.709389
14.103350	0.1	2.733886
14.105017	0.1	2.754569
14.106683	0.1	2.770424
14.108350	0.1	2.784014
14.110017	0.1	2.799690
14.111683	0.1	2.820313
14.113350	0.1	2.843857
14.115017	0.1	2.865791
14.116683	0.1	2.882779
14.118350	0.1	2.894819
14.120017	0.1	2.903640
14.121683	0.1	2.911210
14.123350	0.1	2.918899
14.125017	0.1	2.928078
14.126683	0.1	2.938211
14.128350	0.1	2.946794
14.130017	0.1	2.951920
14.131683	0.1	2.954364
14.133350	0.1	2.956629
14.135017	0.1	2.960384
14.136683	0.1	2.964795
14.138350	0.1	2.967298
14.140017	0.1	2.966166
14.141683	0.1	2.961695
14.143350	0.1	2.955556
14.145017	0.1	2.948582
14.146683	0.1	2.940059
14.148350	0.1	2.928436
14.150017	0.1	2.912998
14.151683	0.1	2.895534
14.153350	0.1	2.878785
14.155017	0.1	2.864242
14.156683	0.1	2.851308
14.158350	0.1	2.837479
14.160017	0.1	2.820492
14.161683	0.1	2.800226
14.163350	0.1	2.777934
14.165017	0.1	2.755225
14.166683	0.1	2.733112
14.168350	0.1	2.711296
14.170017	0.1	2.687991
14.171683	0.1	2.661586
14.173350	0.1	2.632678
14.175017	0.1	2.604008
14.176683	0.1	2.575815
14.178350	0.1	2.546013
14.180017	0.1	2.512872
14.181683	0.1	2.477110
14.183350	0.1	2.441764
14.185017	0.1	2.409816
14.186683	0.1	2.381981
14.188350	0.1	2.356291
14.190017	0.1	2.330005
14.191683	0.1	2.301932
14.193350	0.1	2.271593
14.195017	0.1	2.239227
14.196683	0.1	2.205372
14.198350	0.1	2.169728
14.200017	0.1	2.131164
14.201683	0.1	2.089262
14.203350	0.1	2.044737
14.205017	0.1	1.999200
14.206683	0.1	1.954019
14.208350	0.1	1.910091
14.210017	0.1	1.868367
14.211683	0.1	1.829624
14.213350	0.1	1.794756
14.215017	0.1	1.763702
14.216683	0.1	1.734555
14.218350	0.1	1.704455
14.220017	0.1	1.671732
14.221683	0.1	1.636624
14.223350	0.1	1.599908
14.225017	0.1	1.562059
14.226683	0.1	1.523793
14.228350	0.1	1.487613
14.230017	0.1	1.455844
14.231683	0.1	1.428366
14.233350	0.1	1.401961
14.235017	0.1	1.374006
14.236683	0.1	1.344025
14.238350	0.1	1.313150
14.240017	0.1	1.282930
14.241683	0.1	1.254916
14.243350	0.1	1.229525
14.245017	0.1	1.205981
14.246683	0.1	1.182914
14.248350	0.1	1.159489
14.250017	0.1	1.135469
14.251683	0.1	1.111329
14.253350	0.1	1.087606
14.255017	0.1	1.065254
14.256683	0.1	1.046479
14.258350	0.1	1.032770
14.260017	0.1	1.023352
14.261683	0.1	1.016140
14.263350	0.1	1.008451
14.265017	0.1	0.998080
14.266683	0.1	0.984490
14.268350	0.1	0.970125
14.270017	0.1	0.958026
14.271683	0.1	0.948608
14.273350	0.1	0.939131
14.275017	0.1	0.926852
14.276683	0.1	0.912368
14.278350	0.1	0.898480
14.280017	0.1	0.887692
14.281683	0.1	0.880778
14.283350	0.1	0.876725
14.285017	0.1	0.873268
14.286683	0.1	0.868321
14.288350	0.1	0.861883
14.290017	0.1	0.855863
14.291683	0.1	0.851691
14.293350	0.1	0.848591
14.295017	0.1	0.844955
14.296683	0.1	0.840485
14.298350	0.1	0.836670
14.300017	0.1	0.835478
14.301683	0.1	0.837028
14.303350	0.1	0.838876
14.305017	0.1	0.838280
14.306683	0.1	0.835478
14.308350	0.1	0.833035
14.310017	0.1	0.832439
14.311683	0.1	0.832081
14.313350	0.1	0.829697
14.315017	0.1	0.824034
14.316683	0.1	0.816643
14.318350	0.1	0.810981
14.320017	0.1	0.809670
14.321683	0.1	0.812948
14.323350	0.1	0.818372
14.325017	0.1	0.822783
14.326683	0.1	0.824213
14.328350	0.1	0.823081
14.330017	0.1	0.821412
14.331683	0.1	0.820577
14.333350	0.1	0.821114
14.335017	0.1	0.823379
14.336683	0.1	0.827372
14.338350	0.1	0.832379
14.340017	0.1	0.837982
14.341683	0.1	0.843942
14.343350	0.1	0.848949
14.345017	0.1	0.851572
14.346683	0.1	0.852823
14.348350	0.1	0.855088
14.350017	0.1	0.860155
14.351683	0.1	0.867903
14.353350	0.1	0.876844
14.355017	0.1	0.885546
14.356683	0.1	0.894427
14.358350	0.1	0.904501
14.360017	0.1	0.916123
14.361683	0.1	0.927985
14.363350	0.1	0.938356
14.365017	0.1	0.946641
14.366683	0.1	0.953794
14.368350	0.1	0.960648
14.370017	0.1	0.967026
14.371683	0.1	0.971615
14.373350	0.1	0.973642
14.375017	0.1	0.974178
14.376683	0.1	0.976086
14.378350	0.1	0.981510
14.380017	0.1	0.990093
14.381683	0.1	0.999093
14.383350	0.1	1.005530
14.385017	0.1	1.008987
14.386683	0.1	1.011550
14.388350	0.1	1.014650
14.390017	0.1	1.018643
14.391683	0.1	1.023173
14.393350	0.1	1.027703
14.395017	0.1	1.032412
14.396683	0.1	1.038730
14.398350	0.1	1.047134
14.400017	0.1	1.055479
14.401683	0.1	1.060546
14.403350	0.1	1.060724
14.405017	0.1	1.057625
14.406683	0.1	1.055181
14.408350	0.1	1.055837
14.410017	0.1	1.058698
14.411683	0.1	1.061738
14.413350	0.1	1.065135
14.415017	0.1	1.070023
14.416683	0.1	1.076400
14.418350	0.1	1.083076
14.420017	0.1	1.088023
14.421683	0.1	1.089692
14.423350	0.1	1.087785
14.425017	0.1	1.083970
14.426683	0.1	1.080990
14.428350	0.1	1.080871
14.430017	0.1	1.084030
14.431683	0.1	1.089454
14.433350	0.1	1.095951
14.435017	0.1	1.101971
14.436683	0.1	1.106858
14.438350	0.1	1.111507
14.440017	0.1	1.118004
14.441683	0.1	1.127958
14.443350	0.1	1.140535
14.445017	0.1	1.153946
14.446683	0.1	1.167893
14.448350	0.1	1.183450
14.450017	0.1	1.200140
14.451683	0.1	1.214981
14.453350	0.1	1.226723
14.455017	0.1	1.237154
14.456683	0.1	1.249790
14.458350	0.1	1.266003
14.460017	0.1	1.284242
14.461683	0.1	1.301706
14.463350	0.1	1.317382
14.465017	0.1	1.332760
14.466683	0.1	1.350701
14.468350	0.1	1.372993
14.470017	0.1	1.400054
14.471683	0.1	1.432121
14.473350	0.1	1.467943
14.475017	0.1	1.504719
14.476683	0.1	1.540184
14.478350	0.1	1.574695
14.480017	0.1	1.609981
14.481683	0.1	1.647353
14.483350	0.1	1.687467
14.485017	0.1	1.730800
14.486683	0.1	1.776338
14.488350	0.1	1.822174
14.490017	0.1	1.867652
14.491683	0.1	1.912415
14.493350	0.1	1.955807
14.495017	0.1	1.997590
14.496683	0.1	2.038777
14.498350	0.1	2.081394
14.500017	0.1	2.127707
14.501683	0.1	2.178550
14.503350	0.1	2.234161
14.505017	0.1	2.294898
14.506683	0.1	2.360821
14.508350	0.1	2.431333
14.510017	0.1	2.504945
14.511683	0.1	2.579570
14.513350	0.1	2.654016
14.515017	0.1	2.729118
14.516683	0.1	2.806604
14.518350	0.1	2.887726
14.520017	0.1	2.973020
14.521683	0.1	3.061891
14.523350	0.1	3.152907
14.525017	0.1	3.243983
14.526683	0.1	3.333450
14.528350	0.1	3.421724
14.530017	0.1	3.511250
14.531683	0.1	3.603816
14.533350	0.1	3.699303
14.535017	0.1	3.797114
14.536683	0.1	3.898859
14.538350	0.1	4.007876
14.540017	0.1	4.125834
14.541683	0.1	4.251242
14.543350	0.1	4.381955
14.545017	0.1	4.515350
14.546683	0.1	4.647911
14.548350	0.1	4.778385
14.550017	0.1	4.910052
14.551683	0.1	5.047322
14.553350	0.1	5.191028
14.555017	0.1	5.338312
14.556683	0.1	5.486191
14.558350	0.1	5.633533
14.560017	0.1	5.782307
14.561683	0.1	5.934716
14.563350	0.1	6.090343
14.565017	0.1	6.247342
14.566683	0.1	6.404579
14.568350	0.1	6.563068
14.570017	0.1	6.724596
14.571683	0.1	6.889940
14.573350	0.1	7.057846
14.575017	0.1	7.227302
14.576683	0.1	7.398069
14.578350	0.1	7.569075
14.580017	0.1	7.738471
14.581683	0.1	7.905424
14.583350	0.1	8.072019
14.585017	0.1	8.240462
14.586683	0.1	8.410454
14.588350	0.1	8.579135
14.590017	0.1	8.743823
14.591683	0.1	8.903623
14.593350	0.1	9.059132
14.595017	0.1	9.211481
14.596683	0.1	9.361506
14.598350	0.1	9.510279
14.600017	0.1	9.658039
14.601683	0.1	9.803832
14.603350	0.1	9.946108
14.605017	0.1	10.083557
14.606683	0.1	10.215819
14.608350	0.1	10.343254
14.610017	0.1	10.466040
14.611683	0.1	10.583223
14.613350	0.1	10.693014
14.615017	0.1	10.793508
14.616683	0.1	10.883094
14.618350	0.1	10.961652
14.620017	0.1	11.031926
14.621683	0.1	11.098982
14.623350	0.1	11.165679
14.625017	0.1	11.231006
14.626683	0.1	11.291505
14.628350	0.1	11.344016
14.630017	0.1	11.386693
14.631683	0.1	11.418761
14.633350	0.1	11.440695
14.635017	0.1	11.454225
14.636683	0.1	11.460126
14.638350	0.1	11.457325
14.640017	0.1	11.444689
14.641683	0.1	11.422635
14.643350	0.1	11.392892
14.645017	0.1	11.357427
14.646683	0.1	11.317492
14.648350	0.1	11.273385
14.650017	0.1	11.224688
14.651683	0.1	11.170090
14.653350	0.1	11.108697
14.655017	0.1	11.040390
14.656683	0.1	10.966898
14.658350	0.1	10.890425
14.660017	0.1	10.810912
14.661683	0.1	10.727287
14.663350	0.1	10.638953
14.665017	0.1	10.545314
14.666683	0.1	10.446072
14.668350	0.1	10.342599
14.670017	0.1	10.237992
14.671683	0.1	10.134161
14.673350	0.1	10.030628
14.675017	0.1	9.926141
14.676683	0.1	9.820223
14.678350	0.1	9.713054
14.680017	0.1	9.605587
14.681683	0.1	9.498716
14.683350	0.1	9.393335
14.685017	0.1	9.290755
14.686683	0.1	9.191812
14.688350	0.1	9.096027
14.690017	0.1	9.002507
14.691683	0.1	8.910299
14.693350	0.1	8.818269
14.695017	0.1	8.726419
14.696683	0.1	8.636356
14.698350	0.1	8.549333
14.700017	0.1	8.464337
14.701683	0.1	8.379639
14.703350	0.1	8.295239
14.705017	0.1	8.213342
14.706683	0.1	8.137227
14.708350	0.1	8.069575
14.710017	0.1	8.009971
14.711683	0.1	7.954360
14.713350	0.1	7.898570
14.715017	0.1	7.841945
14.716683	0.1	7.786453
14.718350	0.1	7.734120
14.720017	0.1	7.685543
14.721683	0.1	7.640541
14.723350	0.1	7.598222
14.725017	0.1	7.556737
14.726683	0.1	7.512928
14.728350	0.1	7.465363
14.730017	0.1	7.415176
14.731683	0.1	7.364870
14.733350	0.1	7.315338
14.735017	0.1	7.266641
14.736683	0.1	7.218540
14.738350	0.1	7.170022
14.740017	0.1	7.118822
14.741683	0.1	7.064224
14.743350	0.1	7.007957
14.745017	0.1	6.953180
14.746683	0.1	6.901801
14.748350	0.1	6.853104
14.750017	0.1	6.803394
14.751683	0.1	6.748975
14.753350	0.1	6.688774
14.755017	0.1	6.625057
14.756683	0.1	6.561757
14.758350	0.1	6.500781
14.760017	0.1	6.440282
14.761683	0.1	6.376624
14.763350	0.1	6.308318
14.765017	0.1	6.236017
14.766683	0.1	6.161929
14.768350	0.1	6.087780
14.770017	0.1	6.013990
14.771683	0.1	5.941332
14.773350	0.1	5.870819
14.775017	0.1	5.801916
14.776683	0.1	5.732596
14.778350	0.1	5.660713
14.780017	0.1	5.585730
14.781683	0.1	5.509317
14.783350	0.1	5.434811
14.785017	0.1	5.364776
14.786683	0.1	5.298913
14.788350	0.1	5.234957
14.790017	0.1	5.171240
14.791683	0.1	5.107999
14.793350	0.1	5.046308
14.795017	0.1	4.987121
14.796683	0.1	4.930675
14.798350	0.1	4.876197
14.800017	0.1	4.822433
14.801683	0.1	4.768014
14.803350	0.1	4.711747
14.805017	0.1	4.654169
14.806683	0.1	4.597485
14.808350	0.1	4.543424
14.810017	0.1	4.491627
14.811683	0.1	4.441381
14.813350	0.1	4.392505
14.815017	0.1	4.344642
14.816683	0.1	4.297495
14.818350	0.1	4.251778
14.820017	0.1	4.208923
14.821683	0.1	4.169643
14.823350	0.1	4.132569
14.825017	0.1	4.095376
14.826683	0.1	4.056573
14.828350	0.1	4.016221
14.830017	0.1	3.975153
14.831683	0.1	3.933430
14.833350	0.1	3.890932
14.835017	0.1	3.847838
14.836683	0.1	3.804624
14.838350	0.1	3.761053
14.840017	0.1	3.716171
14.841683	0.1	3.670097
14.843350	0.1	3.624618
14.845017	0.1	3.582716
14.846683	0.1	3.546000
14.848350	0.1	3.513456
14.850017	0.1	3.481567
14.851683	0.1	3.445685
14.853350	0.1	3.402829
14.855017	0.1	3.354252
14.856683	0.1	3.304184
14.858350	0.1	3.255725
14.860017	0.1	3.209412
14.861683	0.1	3.164113
14.863350	0.1	3.118217
14.865017	0.1	3.070533
14.866683	0.1	3.021777
14.868350	0.1	2.974451
14.870017	0.1	2.930463
14.871683	0.1	2.888799
14.873350	0.1	2.847672
14.875017	0.1	2.805770
14.876683	0.1	2.761901
14.878350	0.1	2.715290
14.880017	0.1	2.666474
14.881683	0.1	2.616823
14.883350	0.1	2.567470
14.885017	0.1	2.519548
14.886683	0.1	2.473712
14.888350	0.1	2.428651
14.890017	0.1	2.382875
14.891683	0.1	2.337098
14.893350	0.1	2.293408
14.895017	0.1	2.253533
14.896683	0.1	2.217233
14.898350	0.1	2.181947
14.900017	0.1	2.143383
14.901683	0.1	2.099037
14.903350	0.1	2.050698
14.905017	0.1	2.003729
14.906683	0.1	1.963079
14.908350	0.1	1.929760
14.910017	0.1	1.901507
14.911683	0.1	1.873970
14.913350	0.1	1.844227
14.915017	0.1	1.812875
14.916683	0.1	1.783192
14.918350	0.1	1.756489
14.920017	0.1	1.731515
14.921683	0.1	1.707316
14.923350	0.1	1.684487
14.925017	0.1	1.662970
14.926683	0.1	1.640558
14.928350	0.1	1.615167
14.930017	0.1	1.588106
14.931683	0.1	1.562834
14.933350	0.1	1.541793
14.935017	0.1	1.524270
14.936683	0.1	1.507163
14.938350	0.1	1.488090
14.940017	0.1	1.467764
14.941683	0.1	1.448631
14.943350	0.1	1.433015
14.945017	0.1	1.421571
14.946683	0.1	1.412928
14.948350	0.1	1.404226
14.950017	0.1	1.393557
14.951683	0.1	1.380801
14.953350	0.1	1.366913
14.955017	0.1	1.353681
14.956683	0.1	1.343370
14.958350	0.1	1.337230
14.960017	0.1	1.335085
14.961683	0.1	1.335025
14.963350	0.1	1.333833
14.965017	0.1	1.329959
14.966683	0.1	1.324415
14.968350	0.1	1.319110
14.970017	0.1	1.315475
14.971683	0.1	1.315355
14.973350	0.1	1.319408
14.975017	0.1	1.325309
14.976683	0.1	1.329660
14.978350	0.1	1.330137
14.980017	0.1	1.327276
14.981683	0.1	1.324892
14.983350	0.1	1.326501
14.985017	0.1	1.331925
14.986683	0.1	1.338005
14.988350	0.1	1.341641
14.990017	0.1	1.342237
14.991683	0.1	1.341343
14.993350	0.1	1.341462
14.995017	0.1	1.344323
14.996683	0.1	1.350224
14.998350	0.1	1.357734
15.000017	0.1	1.365066
15.001683	0.1	1.371503
15.003350	0.1	1.377225
15.005017	0.1	1.382053
15.006683	0.1	1.385927
15.008350	0.1	1.390278
15.010017	0.1	1.396716
15.011683	0.1	1.404524
15.013350	0.1	1.411259
15.015017	0.1	1.415730
15.016683	0.1	1.419187
15.018350	0.1	1.424015
15.020017	0.1	1.432598
15.021683	0.1	1.445949
15.023350	0.1	1.463413
15.025017	0.1	1.482606
15.026683	0.1	1.500547
15.028350	0.1	1.514673
15.030017	0.1	1.524747
15.031683	0.1	1.532674
15.033350	0.1	1.541078
15.035017	0.1	1.552522
15.036683	0.1	1.568198
15.038350	0.1	1.587927
15.040017	0.1	1.609743
15.041683	0.1	1.631379
15.043350	0.1	1.651406
15.045017	0.1	1.669765
15.046683	0.1	1.687229
15.048350	0.1	1.704216
15.050017	0.1	1.720071
15.051683	0.1	1.734674
15.053350	0.1	1.748502
15.055017	0.1	1.762092
15.056683	0.1	1.776219
15.058350	0.1	1.793385
15.060017	0.1	1.816750
15.061683	0.1	1.847148
15.063350	0.1	1.883030
15.065017	0.1	1.922310
15.066683	0.1	1.961529
15.068350	0.1	1.996994
15.070017	0.1	2.026737
15.071683	0.1	2.052188
15.073350	0.1	2.077341
15.075017	0.1	2.106428
15.076683	0.1	2.141535
15.078350	0.1	2.180517
15.080017	0.1	2.219021
15.081683	0.1	2.254188
15.083350	0.1	2.286196
15.085017	0.1	2.317786
15.086683	0.1	2.351046
15.088350	0.1	2.386749
15.090017	0.1	2.425015
15.091683	0.1	2.466381
15.093350	0.1	2.511382
15.095017	0.1	2.559483
15.096683	0.1	2.608895
15.098350	0.1	2.657414
15.100017	0.1	2.704740
15.101683	0.1	2.752543
15.103350	0.1	2.801955
15.105017	0.1	2.852917
15.106683	0.1	2.904952
15.108350	0.1	2.958059
15.110017	0.1	3.012538
15.111683	0.1	3.068984
15.113350	0.1	3.127873
15.115017	0.1	3.189326
15.116683	0.1	3.252149
15.118350	0.1	3.314555
15.120017	0.1	3.376663
15.121683	0.1	3.439963
15.123350	0.1	3.505707
15.125017	0.1	3.573716
15.126683	0.1	3.641784
15.128350	0.1	3.708124
15.130017	0.1	3.774286
15.131683	0.1	3.842712
15.133350	0.1	3.913760
15.135017	0.1	3.986240
15.136683	0.1	4.059851
15.138350	0.1	4.135669
15.140017	0.1	4.214525
15.141683	0.1	4.296780
15.143350	0.1	4.382491
15.145017	0.1	4.471123
15.146683	0.1	4.562080
15.148350	0.1	4.655481
15.150017	0.1	4.752159
15.151683	0.1	4.852355
15.153350	0.1	4.955590
15.155017	0.1	5.061448
15.156683	0.1	5.170942
15.158350	0.1	5.284906
15.160017	0.1	5.402208
15.161683	0.1	5.519271
15.163350	0.1	5.633712
15.165017	0.1	5.747140
15.166683	0.1	5.863250
15.168350	0.1	5.984009
15.170017	0.1	6.108582
15.171683	0.1	6.236256
15.173350	0.1	6.366313
15.175017	0.1	6.497085
15.176683	0.1	6.626606
15.178350	0.1	6.753743
15.180017	0.1	6.879330
15.181683	0.1	7.005930
15.183350	0.1	7.136286
15.185017	0.1	7.270873
15.186683	0.1	7.407070
15.188350	0.1	7.540286
15.190017	0.1	7.667125
15.191683	0.1	7.787347
15.193350	0.1	7.902563
15.195017	0.1	8.015872
15.196683	0.1	8.130551
15.198350	0.1	8.246542
15.200017	0.1	8.359969
15.201683	0.1	8.467198
15.203350	0.1	8.567632
15.205017	0.1	8.662224
15.206683	0.1	8.751751
15.208350	0.1	8.836806
15.210017	0.1	8.918226
15.211683	0.1	8.996726
15.213350	0.1	9.071768
15.215017	0.1	9.141505
15.216683	0.1	9.203852
15.218350	0.1	9.257198
15.220017	0.1	9.302080
15.221683	0.1	9.340764
15.223350	0.1	9.375454
15.225017	0.1	9.405912
15.226683	0.1	9.430171
15.228350	0.1	9.446562
15.230017	0.1	9.454668
15.231683	0.1	9.454430
15.233350	0.1	9.445966
15.235017	0.1	9.430290
15.236683	0.1	9.409130
15.238350	0.1	9.384037
15.240017	0.1	9.355903
15.241683	0.1	9.325207
15.243350	0.1	9.291530
15.245017	0.1	9.253741
15.246683	0.1	9.211422
15.248350	0.1	9.164811
15.250017	0.1	9.113551
15.251683	0.1	9.057463
15.253350	0.1	8.996010
15.255017	0.1	8.928419
15.256683	0.1	8.854807
15.258350	0.1	8.777857
15.260017	0.1	8.700789
15.261683	0.1	8.625031
15.263350	0.1	8.550287
15.265017	0.1	8.476019
15.266683	0.1	8.402408
15.268350	0.1	8.331478
15.270017	0.1	8.265496
15.271683	0.1	8.205235
15.273350	0.1	8.149207
15.275017	0.1	8.095026
15.276683	0.1	8.041025
15.278350	0.1	7.988453
15.280017	0.1	7.940054
15.281683	0.1	7.897377
15.283350	0.1	7.860601
15.285017	0.1	7.831216
15.286683	0.1	7.812739
15.288350	0.1	7.807971
15.290017	0.1	7.816136
15.291683	0.1	7.834316
15.293350	0.1	7.859469
15.295017	0.1	7.891596
15.296683	0.1	7.934154
15.298350	0.1	7.991851
15.300017	0.1	8.066774
15.301683	0.1	8.157254
15.303350	0.1	8.259953
15.305017	0.1	8.374453
15.306683	0.1	8.504868
15.308350	0.1	8.656979
15.310017	0.1	8.834720
15.311683	0.1	9.037912
15.313350	0.1	9.262801
15.315017	0.1	9.505451
15.316683	0.1	9.765268
15.318350	0.1	10.045469
15.320017	0.1	10.350943
15.321683	0.1	10.686041
15.323350	0.1	11.052728
15.325017	0.1	11.451245
15.326683	0.1	11.881054
15.328350	0.1	12.340964
15.330017	0.1	12.830795
15.331683	0.1	13.354481
15.333350	0.1	13.918103
15.335017	0.1	14.524699
15.336683	0.1	15.174569
15.338350	0.1	15.868605
15.340017	0.1	16.608895
15.341683	0.1	17.399014
15.343350	0.1	18.243850
15.345017	0.1	19.148112
15.346683	0.1	20.114244
15.348350	0.1	21.142484
15.350017	0.1	22.233249
15.351683	0.1	23.390593
15.353350	0.1	24.621846
15.355017	0.1	25.934698
15.356683	0.1	27.333917
15.358350	0.1	28.821470
15.360017	0.1	30.399205
15.361683	0.1	32.072129
15.363350	0.1	33.848526
15.365017	0.1	35.736921
15.366683	0.1	37.742796
15.368350	0.1	39.868894
15.370017	0.1	42.119327
15.371683	0.1	44.502023
15.373350	0.1	47.026995
15.375017	0.1	49.704555
15.376683	0.1	52.544955
15.378350	0.1	55.556241
15.380017	0.1	58.741752
15.381683	0.1	62.102798
15.383350	0.1	65.643911
15.385017	0.1	69.374625
15.386683	0.1	73.307399
15.388350	0.1	77.455287
15.390017	0.1	81.829076
15.391683	0.1	86.436515
15.393350	0.1	91.282552
15.395017	0.1	96.370762
15.396683	0.1	101.704961
15.398350	0.1	107.291228
15.400017	0.1	113.138206
15.401683	0.1	119.256265
15.403350	0.1	125.654109
15.405017	0.1	132.337042
15.406683	0.1	139.308819
15.408350	0.1	146.574625
15.410017	0.1	154.140362
15.411683	0.1	162.010083
15.413350	0.1	170.185934
15.415017	0.1	178.670655
15.416683	0.1	187.469434
15.418350	0.1	196.587992
15.420017	0.1	206.030798
15.421683	0.1	215.802086
15.423350	0.1	225.906505
15.425017	0.1	236.348583
15.426683	0.1	247.131541
15.428350	0.1	258.257404
15.430017	0.1	269.728557
15.431683	0.1	281.550067
15.433350	0.1	293.728071
15.435017	0.1	306.267816
15.436683	0.1	319.174070
15.438350	0.1	332.452973
15.440017	0.1	346.115371
15.441683	0.1	360.179505
15.443350	0.1	374.670409
15.445017	0.1	389.616989
15.446683	0.1	405.048096
15.448350	0.1	420.989062
15.450017	0.1	437.460627
15.451683	0.1	454.481271
15.453350	0.1	472.069709
15.455017	0.1	490.247756
15.456683	0.1	509.045512
15.458350	0.1	528.502615
15.460017	0.1	548.662814
15.461683	0.1	569.567059
15.463350	0.1	591.248965
15.465017	0.1	613.733328
15.466683	0.1	637.038805
15.468350	0.1	661.177913
15.470017	0.1	686.157029
15.471683	0.1	711.980505
15.473350	0.1	738.654538
15.475017	0.1	766.179846
15.476683	0.1	794.541227
15.478350	0.1	823.700775
15.480017	0.1	853.599540
15.481683	0.1	884.162300
15.483350	0.1	915.302093
15.485017	0.1	946.923312
15.486683	0.1	978.923081
15.488350	0.1	1,011.187435
15.490017	0.1	1,043.584230
15.491683	0.1	1,075.960879
15.493350	0.1	1,108.153588
15.495017	0.1	1,139.997789
15.496683	0.1	1,171.329151
15.498350	0.1	1,201.985550
15.500017	0.1	1,231.814875
15.501683	0.1	1,260.668174
15.503350	0.1	1,288.381176
15.505017	0.1	1,314.781148
15.506683	0.1	1,339.718302
15.508350	0.1	1,363.088570
15.510017	0.1	1,384.828650
15.511683	0.1	1,404.886270
15.513350	0.1	1,423.197235
15.515017	0.1	1,439.694431
15.516683	0.1	1,454.328802
15.518350	0.1	1,467.084138
15.520017	0.1	1,477.986245
15.521683	0.1	1,487.101107
15.523350	0.1	1,494.520098
15.525017	0.1	1,500.329465
15.526683	0.1	1,504.578382
15.528350	0.1	1,507.277161
15.530017	0.1	1,508.436889
15.531683	0.1	1,508.119613
15.533350	0.1	1,506.451041
15.535017	0.1	1,503.587812
15.536683	0.1	1,499.659270
15.538350	0.1	1,494.725078
15.540017	0.1	1,488.803535
15.541683	0.1	1,481.942742
15.543350	0.1	1,474.248140
15.545017	0.1	1,465.846268
15.546683	0.1	1,456.835655
15.548350	0.1	1,447.276977
15.550017	0.1	1,437.212553
15.551683	0.1	1,426.673140
15.553350	0.1	1,415.682758
15.555017	0.1	1,404.282832
15.556683	0.1	1,392.545008
15.558350	0.1	1,380.557441
15.560017	0.1	1,368.400834
15.561683	0.1	1,356.126747
15.563350	0.1	1,343.744477
15.565017	0.1	1,331.239541
15.566683	0.1	1,318.616946
15.568350	0.1	1,305.919010
15.570017	0.1	1,293.201643
15.571683	0.1	1,280.501740
15.573350	0.1	1,267.824249
15.575017	0.1	1,255.159334
15.576683	0.1	1,242.511704
15.578350	0.1	1,229.906930
15.580017	0.1	1,217.374219
15.581683	0.1	1,204.926920
15.583350	0.1	1,192.555022
15.585017	0.1	1,180.238317
15.586683	0.1	1,167.973469
15.588350	0.1	1,155.783365
15.590017	0.1	1,143.695005
15.591683	0.1	1,131.711670
15.593350	0.1	1,119.809992
15.595017	0.1	1,107.959098
15.596683	0.1	1,096.145576
15.598350	0.1	1,084.384804
15.600017	0.1	1,072.710936
15.601683	0.1	1,061.152819
15.603350	0.1	1,049.711588
15.605017	0.1	1,038.362446
15.606683	0.1	1,027.078213
15.608350	0.1	1,015.847684
15.610017	0.1	1,004.677832
15.611683	0.1	993.579089
15.613350	0.1	982.547461
15.615017	0.1	971.564649
15.616683	0.1	960.618196
15.618350	0.1	949.713644
15.620017	0.1	938.865658
15.621683	0.1	928.082462
15.623350	0.1	917.360003
15.625017	0.1	906.685585
15.626683	0.1	896.043592
15.628350	0.1	885.422938
15.630017	0.1	874.823384
15.631683	0.1	864.252798
15.633350	0.1	853.721193
15.635017	0.1	843.234887
15.636683	0.1	832.790126
15.638350	0.1	822.371472
15.640017	0.1	811.964739
15.641683	0.1	801.571238
15.643350	0.1	791.205334
15.645017	0.1	780.877935
15.646683	0.1	770.583318
15.648350	0.1	760.303245
15.650017	0.1	750.022933
15.651683	0.1	739.740535
15.653350	0.1	729.463204
15.655017	0.1	719.197912
15.656683	0.1	708.944005
15.658350	0.1	698.696774
15.660017	0.1	688.457351
15.661683	0.1	678.234081
15.663350	0.1	668.034415
15.665017	0.1	657.862941
15.666683	0.1	647.721687
15.668350	0.1	637.608209
15.670017	0.1	627.517142
15.671683	0.1	617.447353
15.673350	0.1	607.405282
15.675017	0.1	597.399092
15.676683	0.1	587.431645
15.678350	0.1	577.502583
15.680017	0.1	567.613278
15.681683	0.1	557.766352
15.683350	0.1	547.962281
15.685017	0.1	538.201603
15.686683	0.1	528.489681
15.688350	0.1	518.833311
15.690017	0.1	509.238035
15.691683	0.1	499.709040
15.693350	0.1	490.251213
15.695017	0.1	480.868487
15.696683	0.1	471.565096
15.698350	0.1	462.345330
15.700017	0.1	453.210142
15.701683	0.1	444.157269
15.703350	0.1	435.185339
15.705017	0.1	426.296558
15.706683	0.1	417.496348
15.708350	0.1	408.792460
15.710017	0.1	400.191510
15.711683	0.1	391.697132
15.713350	0.1	383.312606
15.715017	0.1	375.042461
15.716683	0.1	366.890870
15.718350	0.1	358.858428
15.720017	0.1	350.941798
15.721683	0.1	343.138417
15.723350	0.1	335.449656
15.725017	0.1	327.880939
15.726683	0.1	320.439000
15.728350	0.1	313.127119
15.730017	0.1	305.942375
15.731683	0.1	298.880416
15.733350	0.1	291.941541
15.735017	0.1	285.129683
15.736683	0.1	278.449254
15.738350	0.1	271.903948
15.740017	0.1	265.494422
15.741683	0.1	259.217397
15.743350	0.1	253.069297
15.745017	0.1	247.048393
15.746683	0.1	241.154685
15.748350	0.1	235.389306
15.750017	0.1	229.753806
15.751683	0.1	224.247648
15.753350	0.1	218.866957
15.755017	0.1	213.607562
15.756683	0.1	208.468211
15.758350	0.1	203.450155
15.760017	0.1	198.554647
15.761683	0.1	193.781387
15.763350	0.1	189.128470
15.765017	0.1	184.594404
15.766683	0.1	180.178891
15.768350	0.1	175.880145
15.770017	0.1	171.692858
15.771683	0.1	167.611371
15.773350	0.1	163.632522
15.775017	0.1	159.757326
15.776683	0.1	155.988822
15.778350	0.1	152.328143
15.780017	0.1	148.772606
15.781683	0.1	145.318398
15.783350	0.1	141.963848
15.785017	0.1	138.706812
15.786683	0.1	135.542103
15.788350	0.1	132.464417
15.790017	0.1	129.471965
15.791683	0.1	126.565822
15.793350	0.1	123.746760
15.795017	0.1	121.012397
15.796683	0.1	118.357904
15.798350	0.1	115.778870
15.800017	0.1	113.273389
15.801683	0.1	110.840446
15.803350	0.1	108.479327
15.805017	0.1	106.189019
15.806683	0.1	103.967792
15.808350	0.1	101.813740
15.810017	0.1	99.724597
15.811683	0.1	97.697979
15.813350	0.1	95.731503
15.815017	0.1	93.823200
15.816683	0.1	91.970747
15.818350	0.1	90.170627
15.820017	0.1	88.419800
15.821683	0.1	86.717015
15.823350	0.1	85.062628
15.825017	0.1	83.457415
15.826683	0.1	81.901198
15.828350	0.1	80.392127
15.830017	0.1	78.927581
15.831683	0.1	77.505116
15.833350	0.1	76.122944
15.835017	0.1	74.779455
15.836683	0.1	73.473219
15.838350	0.1	72.202389
15.840017	0.1	70.964817
15.841683	0.1	69.758896
15.843350	0.1	68.584506
15.845017	0.1	67.441885
15.846683	0.1	66.330258
15.848350	0.1	65.248195
15.850017	0.1	64.194266
15.851683	0.1	63.166861
15.853350	0.1	62.164549
15.855017	0.1	61.185781
15.856683	0.1	60.229305
15.858350	0.1	59.295241
15.860017	0.1	58.384720
15.861683	0.1	57.497624
15.863350	0.1	56.632641
15.865017	0.1	55.788163
15.866683	0.1	54.963175
15.868350	0.1	54.157499
15.870017	0.1	53.371552
15.871683	0.1	52.604857
15.873350	0.1	51.854494
15.875017	0.1	51.116410
15.876683	0.1	50.388637
15.878350	0.1	49.672607
15.880017	0.1	48.971596
15.881683	0.1	48.287752
15.883350	0.1	47.621968
15.885017	0.1	46.973648
15.886683	0.1	46.341422
15.888350	0.1	45.724216
15.890017	0.1	45.122209
15.891683	0.1	44.534984
15.893350	0.1	43.960276
15.895017	0.1	43.394866
15.896683	0.1	42.837622
15.898350	0.1	42.290332
15.900017	0.1	41.756573
15.901683	0.1	41.238132
15.903350	0.1	40.733876
15.905017	0.1	40.241005
15.906683	0.1	39.756777
15.908350	0.1	39.280238
15.910017	0.1	38.813653
15.911683	0.1	38.360836
15.913350	0.1	37.923636
15.915017	0.1	37.500145
15.916683	0.1	37.088039
15.918350	0.1	36.685767
15.920017	0.1	36.291840
15.921683	0.1	35.904171
15.923350	0.1	35.521211
15.925017	0.1	35.143437
15.926683	0.1	34.772398
15.928350	0.1	34.409346
15.930017	0.1	34.054699
15.931683	0.1	33.708396
15.933350	0.1	33.369066
15.935017	0.1	33.034327
15.936683	0.1	32.702925
15.938350	0.1	32.376530
15.940017	0.1	32.057883
15.941683	0.1	31.747164
15.943350	0.1	31.440320
15.945017	0.1	31.132461
15.946683	0.1	30.821325
15.948350	0.1	30.509295
15.950017	0.1	30.200960
15.951683	0.1	29.897870
15.953350	0.1	29.596629
15.955017	0.1	29.292466
15.956683	0.1	28.984191
15.958350	0.1	28.673412
15.960017	0.1	28.362037
15.961683	0.1	28.050782
15.963350	0.1	27.738573
15.965017	0.1	27.423503
15.966683	0.1	27.105571
15.968350	0.1	26.786925
15.970017	0.1	26.469292
15.971683	0.1	26.151957
15.973350	0.1	25.832237
15.975017	0.1	25.507392
15.976683	0.1	25.176348
15.978350	0.1	24.841250
15.980017	0.1	24.507166
15.981683	0.1	24.178387
15.983350	0.1	23.855509
15.985017	0.1	23.536445
15.986683	0.1	23.219229
15.988350	0.1	22.902728
15.990017	0.1	22.587003
15.991683	0.1	22.273065
15.993350	0.1	21.962704
15.995017	0.1	21.656872
15.996683	0.1	21.355451
15.998350	0.1	21.057607
16.000017	0.1	20.762802
16.001683	0.1	20.471872
16.003350	0.1	20.186723
16.005017	0.1	19.909085
16.006683	0.1	19.639195
16.008350	0.1	19.376219
16.010017	0.1	19.118847
16.011683	0.1	18.866123
16.013350	0.1	18.617929
16.015017	0.1	18.374981
16.016683	0.1	18.138291
16.018350	0.1	17.909230
16.020017	0.1	17.688037
16.021683	0.1	17.473639
16.023350	0.1	17.264784
16.025017	0.1	17.060937
16.026683	0.1	16.861261
16.028350	0.1	16.665102
16.030017	0.1	16.472877
16.031683	0.1	16.286374
16.033350	0.1	16.107262
16.035017	0.1	15.936614
16.036683	0.1	15.774132
16.038350	0.1	15.617908
16.040017	0.1	15.465857
16.041683	0.1	15.317083
16.043350	0.1	15.171708
16.045017	0.1	15.029789
16.046683	0.1	14.890970
16.048350	0.1	14.754833
16.050017	0.1	14.620603
16.051683	0.1	14.487387
16.053350	0.1	14.354945
16.055017	0.1	14.223934
16.056683	0.1	14.096082
16.058350	0.1	13.972820
16.060017	0.1	13.854385
16.061683	0.1	13.740242
16.063350	0.1	13.628960
16.065017	0.1	13.518215
16.066683	0.1	13.406456
16.068350	0.1	13.294638
16.070017	0.1	13.185323
16.071683	0.1	13.079942
16.073350	0.1	12.978376
16.075017	0.1	12.879372
16.076683	0.1	12.781740
16.078350	0.1	12.684942
16.080017	0.1	12.588442
16.081683	0.1	12.492061
16.083350	0.1	12.395919
16.085017	0.1	12.300552
16.086683	0.1	12.206615
16.088350	0.1	12.115002
16.090017	0.1	12.027324
16.091683	0.1	11.943818
16.093350	0.1	11.863173
16.095017	0.1	11.783362
16.096683	0.1	11.702955
16.098350	0.1	11.620463
16.100017	0.1	11.535347
16.101683	0.1	11.449517
16.103350	0.1	11.366845
16.105017	0.1	11.290611
16.106683	0.1	11.220158
16.108350	0.1	11.151314
16.110017	0.1	11.080862
16.111683	0.1	11.008859
16.113350	0.1	10.937691
16.115017	0.1	10.869384
16.116683	0.1	10.804296
16.118350	0.1	10.742009
16.120017	0.1	10.681034
16.121683	0.1	10.619522
16.123350	0.1	10.556341
16.125017	0.1	10.492027
16.126683	0.1	10.427774
16.128350	0.1	10.364473
16.130017	0.1	10.304034
16.131683	0.1	10.249198
16.133350	0.1	10.200799
16.135017	0.1	10.155440
16.136683	0.1	10.108650
16.138350	0.1	10.057629
16.140017	0.1	10.002494
16.141683	0.1	9.945989
16.143350	0.1	9.892047
16.145017	0.1	9.843410
16.146683	0.1	9.800256
16.148350	0.1	9.761274
16.150017	0.1	9.724498
16.151683	0.1	9.688557
16.153350	0.1	9.652734
16.155017	0.1	9.616793
16.156683	0.1	9.580553
16.158350	0.1	9.542764
16.160017	0.1	9.502531
16.161683	0.1	9.461642
16.163350	0.1	9.423495
16.165017	0.1	9.389759
16.166683	0.1	9.359480
16.168350	0.1	9.330631
16.170017	0.1	9.301007
16.171683	0.1	9.269715
16.173350	0.1	9.238661
16.175017	0.1	9.211004
16.176683	0.1	9.187460
16.178350	0.1	9.165347
16.180017	0.1	9.142221
16.181683	0.1	9.118796
16.183350	0.1	9.097100
16.185017	0.1	9.077430
16.186683	0.1	9.058416
16.188350	0.1	9.039462
16.190017	0.1	9.020567
16.191683	0.1	9.000540
16.193350	0.1	8.977354
16.195017	0.1	8.950413
16.196683	0.1	8.921445
16.198350	0.1	8.893550
16.200017	0.1	8.868814
16.201683	0.1	8.847833
16.203350	0.1	8.830369
16.205017	0.1	8.815766
16.206683	0.1	8.802534
16.208350	0.1	8.787931
16.210017	0.1	8.769572
16.211683	0.1	8.746684
16.213350	0.1	8.720339
16.215017	0.1	8.693159
16.216683	0.1	8.667529
16.218350	0.1	8.644045
16.220017	0.1	8.621872
16.221683	0.1	8.598865
16.223350	0.1	8.572281
16.225017	0.1	8.541227
16.226683	0.1	8.508683
16.228350	0.1	8.477927
16.230017	0.1	8.449674
16.231683	0.1	8.421839
16.233350	0.1	8.392156
16.235017	0.1	8.359910
16.236683	0.1	8.325816
16.238350	0.1	8.291245
16.240017	0.1	8.257509
16.241683	0.1	8.224845
16.243350	0.1	8.192599
16.245017	0.1	8.158505
16.246683	0.1	8.119107
16.248350	0.1	8.073807
16.250017	0.1	8.026958
16.251683	0.1	7.984341
16.253350	0.1	7.948220
16.255017	0.1	7.917107
16.256683	0.1	7.886827
16.258350	0.1	7.852912
16.260017	0.1	7.812083
16.261683	0.1	7.763803
16.263350	0.1	7.709742
16.265017	0.1	7.653296
16.266683	0.1	7.598699
16.268350	0.1	7.549823
16.270017	0.1	7.507921
16.271683	0.1	7.471264
16.273350	0.1	7.435680
16.275017	0.1	7.397175
16.276683	0.1	7.353843
16.278350	0.1	7.306099
16.280017	0.1	7.255137
16.281683	0.1	7.202924
16.283350	0.1	7.151723
16.285017	0.1	7.103444
16.286683	0.1	7.059098
16.288350	0.1	7.017732
16.290017	0.1	6.976128
16.291683	0.1	6.932140
16.293350	0.1	6.886304
16.295017	0.1	6.840706
16.296683	0.1	6.797314
16.298350	0.1	6.757379
16.300017	0.1	6.720722
16.301683	0.1	6.685257
16.303350	0.1	6.648004
16.305017	0.1	6.606281
16.306683	0.1	6.559611
16.308350	0.1	6.509960
16.310017	0.1	6.460131
16.311683	0.1	6.411851
16.313350	0.1	6.365359
16.315017	0.1	6.320417
16.316683	0.1	6.276191
16.318350	0.1	6.231666
16.320017	0.1	6.185711
16.321683	0.1	6.138146
16.323350	0.1	6.090045
16.325017	0.1	6.043852
16.326683	0.1	6.002367
16.328350	0.1	5.966306
16.330017	0.1	5.933166
16.331683	0.1	5.899191
16.333350	0.1	5.860985
16.335017	0.1	5.817116
16.336683	0.1	5.769313
16.338350	0.1	5.721987
16.340017	0.1	5.679071
16.341683	0.1	5.641580
16.343350	0.1	5.607605
16.345017	0.1	5.574406
16.346683	0.1	5.539477
16.348350	0.1	5.501688
16.350017	0.1	5.462289
16.351683	0.1	5.423189
16.353350	0.1	5.385340
16.355017	0.1	5.348683
16.356683	0.1	5.313099
16.358350	0.1	5.278290
16.360017	0.1	5.243838
16.361683	0.1	5.209446
16.363350	0.1	5.174816
16.365017	0.1	5.140364
16.366683	0.1	5.107224
16.368350	0.1	5.075634
16.370017	0.1	5.044520
16.371683	0.1	5.013705
16.373350	0.1	4.984618
16.375017	0.1	4.957915
16.376683	0.1	4.932583
16.378350	0.1	4.907310
16.380017	0.1	4.881859
16.381683	0.1	4.856646
16.383350	0.1	4.832447
16.385017	0.1	4.809439
16.386683	0.1	4.786194
16.388350	0.1	4.760564
16.390017	0.1	4.732311
16.391683	0.1	4.704297
16.393350	0.1	4.679561
16.395017	0.1	4.658342
16.396683	0.1	4.638374
16.398350	0.1	4.616916
16.400017	0.1	4.592419
16.401683	0.1	4.565358
16.403350	0.1	4.538358
16.405017	0.1	4.514039
16.406683	0.1	4.493892
16.408350	0.1	4.477978
16.410017	0.1	4.465342
16.411683	0.1	4.453600
16.413350	0.1	4.440129
16.415017	0.1	4.423797
16.416683	0.1	4.405022
16.418350	0.1	4.384876
16.420017	0.1	4.364729
16.421683	0.1	4.345000
16.423350	0.1	4.324854
16.425017	0.1	4.303992
16.426683	0.1	4.284084
16.428350	0.1	4.266620
16.430017	0.1	4.250705
16.431683	0.1	4.234076
16.433350	0.1	4.215777
16.435017	0.1	4.197479
16.436683	0.1	4.180730
16.438350	0.1	4.165113
16.440017	0.1	4.149616
16.441683	0.1	4.135192
16.443350	0.1	4.124165
16.445017	0.1	4.116833
16.446683	0.1	4.111350
16.448350	0.1	4.104793
16.450017	0.1	4.094959
16.451683	0.1	4.081488
16.453350	0.1	4.065335
16.455017	0.1	4.048467
16.456683	0.1	4.033804
16.458350	0.1	4.023493
16.460017	0.1	4.016519
16.461683	0.1	4.009843
16.463350	0.1	4.002571
16.465017	0.1	3.995896
16.466683	0.1	3.989816
16.468350	0.1	3.982127
16.470017	0.1	3.970564
16.471683	0.1	3.955245
16.473350	0.1	3.938258
16.475017	0.1	3.921628
16.476683	0.1	3.906548
16.478350	0.1	3.893793
16.480017	0.1	3.883779
16.481683	0.1	3.876031
16.483350	0.1	3.868699
16.485017	0.1	3.859759
16.486683	0.1	3.848076
16.488350	0.1	3.834188
16.490017	0.1	3.819704
16.491683	0.1	3.806710
16.493350	0.1	3.795803
16.495017	0.1	3.786803
16.496683	0.1	3.780425
16.498350	0.1	3.776849
16.500017	0.1	3.774822
16.501683	0.1	3.772319
16.503350	0.1	3.767908
16.505017	0.1	3.761173
16.506683	0.1	3.752649
16.508350	0.1	3.742755
16.510017	0.1	3.731907
16.511683	0.1	3.721476
16.513350	0.1	3.713489
16.515017	0.1	3.708184
16.516683	0.1	3.703356
16.518350	0.1	3.696561
16.520017	0.1	3.687740
16.521683	0.1	3.679753
16.523350	0.1	3.675401
16.525017	0.1	3.674746
16.526683	0.1	3.676236
16.528350	0.1	3.677726
16.530017	0.1	3.676951
16.531683	0.1	3.672362
16.533350	0.1	3.665090
16.535017	0.1	3.658295
16.536683	0.1	3.654480
16.538350	0.1	3.653348
16.540017	0.1	3.652513
16.541683	0.1	3.649295
16.543350	0.1	3.642977
16.545017	0.1	3.635407
16.546683	0.1	3.629685
16.548350	0.1	3.627420
16.550017	0.1	3.627777
16.551683	0.1	3.628493
16.553350	0.1	3.628016
16.555017	0.1	3.626466
16.556683	0.1	3.624916
16.558350	0.1	3.624439
16.560017	0.1	3.625512
16.561683	0.1	3.626526
16.563350	0.1	3.624797
16.565017	0.1	3.618777
16.566683	0.1	3.609240
16.568350	0.1	3.598809
16.570017	0.1	3.590226
16.571683	0.1	3.585279
16.573350	0.1	3.584326
16.575017	0.1	3.586650
16.576683	0.1	3.589213
16.578350	0.1	3.587902
16.580017	0.1	3.581822
16.581683	0.1	3.574312
16.583350	0.1	3.569544
16.585017	0.1	3.569901
16.586683	0.1	3.574729
16.588350	0.1	3.580928
16.590017	0.1	3.583849
16.591683	0.1	3.581047
16.593350	0.1	3.574670
16.595017	0.1	3.569603
16.596683	0.1	3.568232
16.598350	0.1	3.569544
16.600017	0.1	3.571868
16.601683	0.1	3.574729
16.603350	0.1	3.577590
16.605017	0.1	3.579855
16.606683	0.1	3.581524
16.608350	0.1	3.583908
16.610017	0.1	3.588617
16.611683	0.1	3.595114
16.613350	0.1	3.601670
16.615017	0.1	3.607393
16.616683	0.1	3.611922
16.618350	0.1	3.614485
16.620017	0.1	3.614545
16.621683	0.1	3.613055
16.623350	0.1	3.611088
16.625017	0.1	3.608465
16.626683	0.1	3.605128
16.628350	0.1	3.602326
16.630017	0.1	3.601611
16.631683	0.1	3.602982
16.633350	0.1	3.605306
16.635017	0.1	3.608167
16.636683	0.1	3.611922
16.638350	0.1	3.616393
16.640017	0.1	3.620565
16.641683	0.1	3.623903
16.643350	0.1	3.626228
16.645017	0.1	3.628075
16.646683	0.1	3.629804
16.648350	0.1	3.630758
16.650017	0.1	3.630400
16.651683	0.1	3.628910
16.653350	0.1	3.626466
16.655017	0.1	3.622592
16.656683	0.1	3.616631
16.658350	0.1	3.609479
16.660017	0.1	3.604293
16.661683	0.1	3.603816
16.663350	0.1	3.607750
16.665017	0.1	3.612757
16.666683	0.1	3.615737
16.668350	0.1	3.616035
16.670017	0.1	3.613830
16.671683	0.1	3.608763
16.673350	0.1	3.600180
16.675017	0.1	3.588259
16.676683	0.1	3.574848
16.678350	0.1	3.562749
16.680017	0.1	3.553927
16.681683	0.1	3.548384
16.683350	0.1	3.545106
16.685017	0.1	3.541947
16.686683	0.1	3.537178
16.688350	0.1	3.530681
16.690017	0.1	3.523469
16.691683	0.1	3.516257
16.693350	0.1	3.509045
16.695017	0.1	3.502012
16.696683	0.1	3.496111
16.698350	0.1	3.492177
16.700017	0.1	3.489018
16.701683	0.1	3.483951
16.703350	0.1	3.473819
16.705017	0.1	3.457010
16.706683	0.1	3.435016
16.708350	0.1	3.411472
16.710017	0.1	3.389716
16.711683	0.1	3.371239
16.713350	0.1	3.356517
16.715017	0.1	3.346026
16.716683	0.1	3.339708
16.718350	0.1	3.335297
16.720017	0.1	3.329575
16.721683	0.1	3.320456
16.723350	0.1	3.308594
16.725017	0.1	3.296793
16.726683	0.1	3.287196
16.728350	0.1	3.278434
16.730017	0.1	3.267706
16.731683	0.1	3.253579
16.733350	0.1	3.237724
16.735017	0.1	3.223062
16.736683	0.1	3.211439
16.738350	0.1	3.201902
16.740017	0.1	3.191471
16.741683	0.1	3.178895
16.743350	0.1	3.165961
16.745017	0.1	3.153563
16.746683	0.1	3.140092
16.748350	0.1	3.123760
16.750017	0.1	3.105879
16.751683	0.1	3.090084
16.753350	0.1	3.079415
16.755017	0.1	3.073454
16.756683	0.1	3.069759
16.758350	0.1	3.065765
16.760017	0.1	3.060699
16.761683	0.1	3.054679
16.763350	0.1	3.047466
16.765017	0.1	3.038645
16.766683	0.1	3.028035
16.768350	0.1	3.015518
16.770017	0.1	3.001034
16.771683	0.1	2.986074
16.773350	0.1	2.973557
16.775017	0.1	2.966106
16.776683	0.1	2.964080
16.778350	0.1	2.965331
16.780017	0.1	2.966225
16.781683	0.1	2.964258
16.783350	0.1	2.959609
16.785017	0.1	2.953649
16.786683	0.1	2.946794
16.788350	0.1	2.938211
16.790017	0.1	2.927780
16.791683	0.1	2.916277
16.793350	0.1	2.905131
16.795017	0.1	2.895892
16.796683	0.1	2.889633
16.798350	0.1	2.885282
16.800017	0.1	2.879620
16.801683	0.1	2.870858
16.803350	0.1	2.861142
16.805017	0.1	2.853632
16.806683	0.1	2.849579
16.808350	0.1	2.848327
16.810017	0.1	2.848447
16.811683	0.1	2.848506
16.813350	0.1	2.846658
16.815017	0.1	2.841711
16.816683	0.1	2.833605
16.818350	0.1	2.823353
16.820017	0.1	2.812565
16.821683	0.1	2.803326
16.823350	0.1	2.797425
16.825017	0.1	2.794862
16.826683	0.1	2.793312
16.828350	0.1	2.790034
16.830017	0.1	2.784431
16.831683	0.1	2.778590
16.833350	0.1	2.774596
16.835017	0.1	2.772629
16.836683	0.1	2.771378
16.838350	0.1	2.769351
16.840017	0.1	2.766013
16.841683	0.1	2.762437
16.843350	0.1	2.759099
16.845017	0.1	2.754569
16.846683	0.1	2.748013
16.848350	0.1	2.739608
16.850017	0.1	2.730489
16.851683	0.1	2.722800
16.853350	0.1	2.718210
16.855017	0.1	2.715886
16.856683	0.1	2.713442
16.858350	0.1	2.709925
16.860017	0.1	2.705693
16.861683	0.1	2.701640
16.863350	0.1	2.697945
16.865017	0.1	2.693296
16.866683	0.1	2.686083
16.868350	0.1	2.676130
16.870017	0.1	2.665639
16.871683	0.1	2.657652
16.873350	0.1	2.654493
16.875017	0.1	2.656281
16.876683	0.1	2.660036
16.878350	0.1	2.661407
16.880017	0.1	2.658963
16.881683	0.1	2.655626
16.883350	0.1	2.655029
16.885017	0.1	2.658427
16.886683	0.1	2.663434
16.888350	0.1	2.665997
16.890017	0.1	2.663434
16.891683	0.1	2.656222
16.893350	0.1	2.647817
16.895017	0.1	2.641320
16.896683	0.1	2.637208
16.898350	0.1	2.634347
16.900017	0.1	2.632439
16.901683	0.1	2.631962
16.903350	0.1	2.633512
16.905017	0.1	2.637267
16.906683	0.1	2.642095
16.908350	0.1	2.645731
16.910017	0.1	2.646327
16.911683	0.1	2.642989
16.913350	0.1	2.636552
16.915017	0.1	2.629936
16.916683	0.1	2.626181
16.918350	0.1	2.625525
16.920017	0.1	2.625227
16.921683	0.1	2.622962
16.923350	0.1	2.619565
16.925017	0.1	2.617598
16.926683	0.1	2.618015
16.928350	0.1	2.618730
16.930017	0.1	2.616823
16.931683	0.1	2.611876
16.933350	0.1	2.606511
16.935017	0.1	2.603233
16.936683	0.1	2.602399
16.938350	0.1	2.603173
16.940017	0.1	2.605617
16.941683	0.1	2.610088
16.943350	0.1	2.615154
16.945017	0.1	2.618611
16.946683	0.1	2.619505
16.948350	0.1	2.618134
16.950017	0.1	2.615690
16.951683	0.1	2.613664
16.953350	0.1	2.613723
16.955017	0.1	2.616346
16.956683	0.1	2.619922
16.958350	0.1	2.621651
16.960017	0.1	2.620101
16.961683	0.1	2.616048
16.963350	0.1	2.611697
16.965017	0.1	2.608776
16.966683	0.1	2.607405
16.968350	0.1	2.606332
16.970017	0.1	2.604723
16.971683	0.1	2.602399
16.973350	0.1	2.599538
16.975017	0.1	2.597153
16.976683	0.1	2.596736
16.978350	0.1	2.598584
16.980017	0.1	2.600789
16.981683	0.1	2.601147
16.983350	0.1	2.599240
16.985017	0.1	2.597451
16.986683	0.1	2.597869
16.988350	0.1	2.599716
16.990017	0.1	2.599955
16.991683	0.1	2.597630
16.993350	0.1	2.594590
16.995017	0.1	2.592325
16.996683	0.1	2.589822
16.998350	0.1	2.585471
17.000017	0.1	2.579749
17.001683	0.1	2.574206
17.003350	0.1	2.569437
17.005017	0.1	2.565086
17.006683	0.1	2.561748
17.008350	0.1	2.560973
17.010017	0.1	2.562940
17.011683	0.1	2.566695
17.013350	0.1	2.571047
17.015017	0.1	2.574861
17.016683	0.1	2.576649
17.018350	0.1	2.575278
17.020017	0.1	2.571881
17.021683	0.1	2.567887
17.023350	0.1	2.563596
17.025017	0.1	2.558291
17.026683	0.1	2.551556
17.028350	0.1	2.543688
17.030017	0.1	2.535522
17.031683	0.1	2.528370
17.033350	0.1	2.523899
17.035017	0.1	2.523661
17.036683	0.1	2.527297
17.038350	0.1	2.532542
17.040017	0.1	2.536833
17.041683	0.1	2.538920
17.043350	0.1	2.539098
17.045017	0.1	2.538443
17.046683	0.1	2.537728
17.048350	0.1	2.536416
17.050017	0.1	2.534032
17.051683	0.1	2.531827
17.053350	0.1	2.532721
17.055017	0.1	2.537310
17.056683	0.1	2.542973
17.058350	0.1	2.545953
17.060017	0.1	2.544940
17.061683	0.1	2.541840
17.063350	0.1	2.540171
17.065017	0.1	2.542615
17.066683	0.1	2.549410
17.068350	0.1	2.558351
17.070017	0.1	2.567053
17.071683	0.1	2.575517
17.073350	0.1	2.584398
17.075017	0.1	2.593219
17.076683	0.1	2.600968
17.078350	0.1	2.607644
17.080017	0.1	2.614796
17.081683	0.1	2.625168
17.083350	0.1	2.639353
17.085017	0.1	2.655745
17.086683	0.1	2.672851
17.088350	0.1	2.690852
17.090017	0.1	2.710462
17.091683	0.1	2.732515
17.093350	0.1	2.756596
17.095017	0.1	2.781093
17.096683	0.1	2.804279
17.098350	0.1	2.825618
17.100017	0.1	2.846122
17.101683	0.1	2.867937
17.103350	0.1	2.893567
17.105017	0.1	2.923727
17.106683	0.1	2.957821
17.108350	0.1	2.995014
17.110017	0.1	3.035367
17.111683	0.1	3.079653
17.113350	0.1	3.127873
17.115017	0.1	3.177881
17.116683	0.1	3.227651
17.118350	0.1	3.276885
17.120017	0.1	3.326595
17.121683	0.1	3.376961
17.123350	0.1	3.428281
17.125017	0.1	3.481746
17.126683	0.1	3.539145
17.128350	0.1	3.602028
17.130017	0.1	3.671706
17.131683	0.1	3.748298
17.133350	0.1	3.830075
17.135017	0.1	3.915191
17.136683	0.1	4.003883
17.138350	0.1	4.098416
17.140017	0.1	4.201114
17.141683	0.1	4.311025
17.143350	0.1	4.424930
17.145017	0.1	4.540623
17.146683	0.1	4.658103
17.148350	0.1	4.779578
17.150017	0.1	4.908502
17.151683	0.1	5.047798
17.153350	0.1	5.197287
17.155017	0.1	5.354166
17.156683	0.1	5.516112
17.158350	0.1	5.683542
17.160017	0.1	5.859793
17.161683	0.1	6.049276
17.163350	0.1	6.253839
17.165017	0.1	6.470561
17.166683	0.1	6.695569
17.168350	0.1	6.928802
17.170017	0.1	7.173419
17.171683	0.1	7.432104
17.173350	0.1	7.705331
17.175017	0.1	7.992924
17.176683	0.1	8.293808
17.178350	0.1	8.607150
17.180017	0.1	8.932651
17.181683	0.1	9.270847
17.183350	0.1	9.622455
17.185017	0.1	9.988189
17.186683	0.1	10.369957
17.188350	0.1	10.770024
17.190017	0.1	11.190415
17.191683	0.1	11.632026
17.193350	0.1	12.095035
17.195017	0.1	12.578727
17.196683	0.1	13.082386
17.198350	0.1	13.605953
17.200017	0.1	14.150024
17.201683	0.1	14.715911
17.203350	0.1	15.304388
17.205017	0.1	15.914620
17.206683	0.1	16.546429
17.208350	0.1	17.202200
17.210017	0.1	17.885150
17.211683	0.1	18.596650
17.213350	0.1	19.335271
17.215017	0.1	20.099164
17.216683	0.1	20.887078
17.218350	0.1	21.699668
17.220017	0.1	22.539319
17.221683	0.1	23.407759
17.223350	0.1	24.304093
17.225017	0.1	25.225820
17.226683	0.1	26.171686
17.228350	0.1	27.142824
17.230017	0.1	28.141798
17.231683	0.1	29.171051
17.233350	0.1	30.232312
17.235017	0.1	31.325104
17.236683	0.1	32.447936
17.238350	0.1	33.599438
17.240017	0.1	34.778597
17.241683	0.1	35.985293
17.243350	0.1	37.220361
17.245017	0.1	38.485231
17.246683	0.1	39.781036
17.248350	0.1	41.108432
17.250017	0.1	42.467597
17.251683	0.1	43.858590
17.253350	0.1	45.282188
17.255017	0.1	46.739700
17.256683	0.1	48.232201
17.258350	0.1	49.760047
17.260017	0.1	51.322165
17.261683	0.1	52.917305
17.263350	0.1	54.545763
17.265017	0.1	56.210819
17.266683	0.1	57.917002
17.268350	0.1	59.666160
17.270017	0.1	61.456565
17.271683	0.1	63.286725
17.273350	0.1	65.157000
17.275017	0.1	67.068700
17.276683	0.1	69.023673
17.278350	0.1	71.024422
17.280017	0.1	73.074703
17.281683	0.1	75.178747
17.283350	0.1	77.339952
17.285017	0.1	79.560463
17.286683	0.1	81.840997
17.288350	0.1	84.181016
17.290017	0.1	86.579566
17.291683	0.1	89.036947
17.293350	0.1	91.556555
17.295017	0.1	94.143039
17.296683	0.1	96.799081
17.298350	0.1	99.523908
17.300017	0.1	102.314478
17.301683	0.1	105.167634
17.303350	0.1	108.082361
17.305017	0.1	111.060686
17.306683	0.1	114.104457
17.308350	0.1	117.211826
17.310017	0.1	120.376713
17.311683	0.1	123.592026
17.313350	0.1	126.854248
17.315017	0.1	130.162128
17.316683	0.1	133.512565
17.318350	0.1	136.898585
17.320017	0.1	140.312322
17.321683	0.1	143.747219
17.323350	0.1	147.198984
17.325017	0.1	150.662968
17.326683	0.1	154.131541
17.328350	0.1	157.592842
17.330017	0.1	161.032984
17.331683	0.1	164.438198
17.333350	0.1	167.796801
17.335017	0.1	171.100448
17.336683	0.1	174.344073
17.338350	0.1	177.522372
17.340017	0.1	180.625628
17.341683	0.1	183.640431
17.343350	0.1	186.554741
17.345017	0.1	189.361286
17.346683	0.1	192.055237
17.348350	0.1	194.631111
17.350017	0.1	197.082770
17.351683	0.1	199.402046
17.353350	0.1	201.579464
17.355017	0.1	203.606081
17.356683	0.1	205.474985
17.358350	0.1	207.182479
17.360017	0.1	208.728862
17.361683	0.1	210.117055
17.363350	0.1	211.348606
17.365017	0.1	212.420595
17.366683	0.1	213.326288
17.368350	0.1	214.059902
17.370017	0.1	214.620603
17.371683	0.1	215.011908
17.373350	0.1	215.237988
17.375017	0.1	215.300811
17.376683	0.1	215.202404
17.378350	0.1	214.946521
17.380017	0.1	214.537633
17.381683	0.1	213.979555
17.383350	0.1	213.276101
17.385017	0.1	212.430847
17.386683	0.1	211.446655
17.388350	0.1	210.328115
17.390017	0.1	209.082735
17.391683	0.1	207.717550
17.393350	0.1	206.235600
17.395017	0.1	204.636765
17.396683	0.1	202.921999
17.398350	0.1	201.096368
17.400017	0.1	199.167144
17.401683	0.1	197.141659
17.403350	0.1	195.025694
17.405017	0.1	192.823243
17.406683	0.1	190.536928
17.408350	0.1	188.170385
17.410017	0.1	185.729455
17.411683	0.1	183.220695
17.413350	0.1	180.649589
17.415017	0.1	178.020667
17.416683	0.1	175.338994
17.418350	0.1	172.610174
17.420017	0.1	169.838856
17.421683	0.1	167.027662
17.423350	0.1	164.178858
17.425017	0.1	161.295960
17.426683	0.1	158.383498
17.428350	0.1	155.446419
17.430017	0.1	152.488956
17.431683	0.1	149.514088
17.433350	0.1	146.522650
17.435017	0.1	143.516311
17.436683	0.1	140.500196
17.438350	0.1	137.482294
17.440017	0.1	134.471305
17.441683	0.1	131.471999
17.443350	0.1	128.484316
17.445017	0.1	125.508018
17.446683	0.1	122.545905
17.448350	0.1	119.602330
17.450017	0.1	116.680748
17.451683	0.1	113.783128
17.453350	0.1	110.910661
17.455017	0.1	108.066744
17.456683	0.1	105.256862
17.458350	0.1	102.486199
17.460017	0.1	99.757022
17.461683	0.1	97.069150
17.463350	0.1	94.422346
17.465017	0.1	91.818040
17.466683	0.1	89.259689
17.468350	0.1	86.750572
17.470017	0.1	84.291523
17.471683	0.1	81.880694
17.473350	0.1	79.515998
17.475017	0.1	77.197616
17.476683	0.1	74.928050
17.478350	0.1	72.710399
17.480017	0.1	70.547764
17.481683	0.1	68.441753
17.483350	0.1	66.391889
17.485017	0.1	64.396266
17.486683	0.1	62.453333
17.488350	0.1	60.562495
17.490017	0.1	58.723751
17.491683	0.1	56.937519
17.493350	0.1	55.205289
17.495017	0.1	53.528431
17.496683	0.1	51.906648
17.498350	0.1	50.338033
17.500017	0.1	48.820141
17.501683	0.1	47.351423
17.503350	0.1	45.931044
17.505017	0.1	44.557336
17.506683	0.1	43.227079
17.508350	0.1	41.938844
17.510017	0.1	40.693762
17.511683	0.1	39.493861
17.513350	0.1	38.337769
17.515017	0.1	37.221076
17.516683	0.1	36.140384
17.518350	0.1	35.095515
17.520017	0.1	34.087243
17.521683	0.1	33.114972
17.523350	0.1	32.176675
17.525017	0.1	31.271102
17.526683	0.1	30.398967
17.528350	0.1	29.560687
17.530017	0.1	28.754772
17.531683	0.1	27.978303
17.533350	0.1	27.228655
17.535017	0.1	26.503207
17.536683	0.1	25.800706
17.538350	0.1	25.122048
17.540017	0.1	24.469317
17.541683	0.1	23.843230
17.543350	0.1	23.241581
17.545017	0.1	22.660972
17.546683	0.1	22.099377
17.548350	0.1	21.556438
17.550017	0.1	21.031977
17.551683	0.1	20.525278
17.553350	0.1	20.034910
17.555017	0.1	19.558967
17.556683	0.1	19.097270
17.558350	0.1	18.650592
17.560017	0.1	18.219710
17.561683	0.1	17.805399
17.563350	0.1	17.407538
17.565017	0.1	17.024816
17.566683	0.1	16.655446
17.568350	0.1	16.298295
17.570017	0.1	15.953482
17.571683	0.1	15.621305
17.573350	0.1	15.300096
17.575017	0.1	14.986993
17.576683	0.1	14.680923
17.578350	0.1	14.383555
17.580017	0.1	14.097751
17.581683	0.1	13.825477
17.583350	0.1	13.565660
17.585017	0.1	13.314963
17.586683	0.1	13.071419
17.588350	0.1	12.835146
17.590017	0.1	12.606741
17.591683	0.1	12.384833
17.593350	0.1	12.167395
17.595017	0.1	11.955143
17.596683	0.1	11.750937
17.598350	0.1	11.556566
17.600017	0.1	11.370540
17.601683	0.1	11.190415
17.603350	0.1	11.015416
17.605017	0.1	10.846019
17.606683	0.1	10.681868
17.608350	0.1	10.521353
17.610017	0.1	10.363579
17.611683	0.1	10.210336
17.613350	0.1	10.064543
17.615017	0.1	9.927631
17.616683	0.1	9.798527
17.618350	0.1	9.674490
17.620017	0.1	9.552599
17.621683	0.1	9.431184
17.623350	0.1	9.310306
17.625017	0.1	9.192110
17.626683	0.1	9.078980
17.628350	0.1	8.970917
17.630017	0.1	8.866430
17.631683	0.1	8.765102
17.633350	0.1	8.668125
17.635017	0.1	8.575380
17.636683	0.1	8.484602
17.638350	0.1	8.392573
17.640017	0.1	8.298338
17.641683	0.1	8.204282
17.643350	0.1	8.113742
17.645017	0.1	8.027137
17.646683	0.1	7.942677
17.648350	0.1	7.858873
17.650017	0.1	7.776678
17.651683	0.1	7.698536
17.653350	0.1	7.625878
17.655017	0.1	7.558227
17.656683	0.1	7.493318
17.658350	0.1	7.428527
17.660017	0.1	7.362128
17.661683	0.1	7.294059
17.663350	0.1	7.224560
17.665017	0.1	7.154167
17.666683	0.1	7.085026
17.668350	0.1	7.019759
17.670017	0.1	6.960094
17.671683	0.1	6.906450
17.673350	0.1	6.858170
17.675017	0.1	6.813169
17.676683	0.1	6.769240
17.678350	0.1	6.725133
17.680017	0.1	6.679774
17.681683	0.1	6.631911
17.683350	0.1	6.581843
17.685017	0.1	6.532312
17.686683	0.1	6.486178
17.688350	0.1	6.443561
17.690017	0.1	6.403149
17.691683	0.1	6.364823
17.693350	0.1	6.329179
17.695017	0.1	6.295562
17.696683	0.1	6.262064
17.698350	0.1	6.227911
17.700017	0.1	6.195069
17.701683	0.1	6.165862
17.703350	0.1	6.140292
17.705017	0.1	6.115973
17.706683	0.1	6.090284
17.708350	0.1	6.062627
17.710017	0.1	6.033957
17.711683	0.1	6.005347
17.713350	0.1	5.976081
17.715017	0.1	5.944610
17.716683	0.1	5.911291
17.718350	0.1	5.879104
17.720017	0.1	5.850971
17.721683	0.1	5.827606
17.723350	0.1	5.808056
17.725017	0.1	5.789757
17.726683	0.1	5.769372
17.728350	0.1	5.745650
17.730017	0.1	5.719960
17.731683	0.1	5.694270
17.733350	0.1	5.670011
17.735017	0.1	5.648136
17.736683	0.1	5.628467
17.738350	0.1	5.610109
17.740017	0.1	5.592466
17.741683	0.1	5.574227
17.743350	0.1	5.553723
17.745017	0.1	5.530238
17.746683	0.1	5.504251
17.748350	0.1	5.475879
17.750017	0.1	5.444706
17.751683	0.1	5.412460
17.753350	0.1	5.382419
17.755017	0.1	5.356014
17.756683	0.1	5.333007
17.758350	0.1	5.313456
17.760017	0.1	5.296588
17.761683	0.1	5.280316
17.763350	0.1	5.262196
17.765017	0.1	5.240500
17.766683	0.1	5.214453
17.768350	0.1	5.184591
17.770017	0.1	5.152583
17.771683	0.1	5.119324
17.773350	0.1	5.084873
17.775017	0.1	5.049944
17.776683	0.1	5.016566
17.778350	0.1	4.985988
17.780017	0.1	4.958153
17.781683	0.1	4.931689
17.783350	0.1	4.904330
17.785017	0.1	4.874111
17.786683	0.1	4.841864
17.788350	0.1	4.810155
17.790017	0.1	4.781068
17.791683	0.1	4.754484
17.793350	0.1	4.728973
17.795017	0.1	4.703343
17.796683	0.1	4.677177
17.798350	0.1	4.651308
17.800017	0.1	4.627168
17.801683	0.1	4.605353
17.803350	0.1	4.585266
17.805017	0.1	4.565120
17.806683	0.1	4.541993
17.808350	0.1	4.514277
17.810017	0.1	4.483223
17.811683	0.1	4.452169
17.813350	0.1	4.423797
17.815017	0.1	4.399836
17.816683	0.1	4.380584
17.818350	0.1	4.364133
17.820017	0.1	4.347503
17.821683	0.1	4.328072
17.823350	0.1	4.305601
17.825017	0.1	4.282475
17.826683	0.1	4.261852
17.828350	0.1	4.245937
17.830017	0.1	4.234493
17.831683	0.1	4.224718
17.833350	0.1	4.214525
17.835017	0.1	4.204154
17.836683	0.1	4.195750
17.838350	0.1	4.190028
17.840017	0.1	4.184962
17.841683	0.1	4.178226
17.843350	0.1	4.169405
17.845017	0.1	4.159510
17.846683	0.1	4.149318
17.848350	0.1	4.139424
17.850017	0.1	4.130185
17.851683	0.1	4.123211
17.853350	0.1	4.121542
17.855017	0.1	4.127085
17.856683	0.1	4.137874
17.858350	0.1	4.149080
17.860017	0.1	4.156471
17.861683	0.1	4.158557
17.863350	0.1	4.156769
17.865017	0.1	4.153610
17.866683	0.1	4.150570
17.868350	0.1	4.148245
17.870017	0.1	4.147232
17.871683	0.1	4.148484
17.873350	0.1	4.153371
17.875017	0.1	4.162729
17.876683	0.1	4.176080
17.878350	0.1	4.191220
17.880017	0.1	4.204989
17.881683	0.1	4.215360
17.883350	0.1	4.223287
17.885017	0.1	4.231453
17.886683	0.1	4.242420
17.888350	0.1	4.257024
17.890017	0.1	4.275203
17.891683	0.1	4.296601
17.893350	0.1	4.319906
17.895017	0.1	4.342318
17.896683	0.1	4.361332
17.898350	0.1	4.376948
17.900017	0.1	4.391134
17.901683	0.1	4.406452
17.903350	0.1	4.425645
17.905017	0.1	4.450918
17.906683	0.1	4.482568
17.908350	0.1	4.517734
17.910017	0.1	4.551947
17.911683	0.1	4.582465
17.913350	0.1	4.610122
17.915017	0.1	4.637480
17.916683	0.1	4.666686
17.918350	0.1	4.697502
17.920017	0.1	4.728079
17.921683	0.1	4.756391
17.923350	0.1	4.782141
17.925017	0.1	4.806876
17.926683	0.1	4.832983
17.928350	0.1	4.861832
17.930017	0.1	4.894436
17.931683	0.1	4.931629
17.933350	0.1	4.973412
17.935017	0.1	5.017579
17.936683	0.1	5.061090
17.938350	0.1	5.101264
17.940017	0.1	5.137205
17.941683	0.1	5.171478
17.943350	0.1	5.208314
17.945017	0.1	5.249977
17.946683	0.1	5.294621
17.948350	0.1	5.338669
17.950017	0.1	5.379916
17.951683	0.1	5.417765
17.953350	0.1	5.452097
17.955017	0.1	5.482555
17.956683	0.1	5.509496
17.958350	0.1	5.534947
17.960017	0.1	5.561173
17.961683	0.1	5.589247
17.963350	0.1	5.619169
17.965017	0.1	5.649805
17.966683	0.1	5.679071
17.968350	0.1	5.705595
17.970017	0.1	5.728901
17.971683	0.1	5.748511
17.973350	0.1	5.763471
17.975017	0.1	5.773664
17.976683	0.1	5.780578
17.978350	0.1	5.786598
17.980017	0.1	5.793333
17.981683	0.1	5.800844
17.983350	0.1	5.806327
17.985017	0.1	5.805910
17.986683	0.1	5.797923
17.988350	0.1	5.784333
17.990017	0.1	5.768419
17.991683	0.1	5.751789
17.993350	0.1	5.733729
17.995017	0.1	5.712748
17.996683	0.1	5.687893
17.998350	0.1	5.659402
18.000017	0.1	5.628527
18.001683	0.1	5.596161
18.003350	0.1	5.562663
18.005017	0.1	5.527795
18.006683	0.1	5.490542
18.008350	0.1	5.448699
18.010017	0.1	5.400539
18.011683	0.1	5.347789
18.013350	0.1	5.294860
18.015017	0.1	5.244136
18.016683	0.1	5.194247
18.018350	0.1	5.142331
18.020017	0.1	5.087316
18.021683	0.1	5.030752
18.023350	0.1	4.974723
18.025017	0.1	4.919350
18.026683	0.1	4.863441
18.028350	0.1	4.806936
18.030017	0.1	4.750490
18.031683	0.1	4.694343
18.033350	0.1	4.639149
18.035017	0.1	4.584968
18.036683	0.1	4.531145
18.038350	0.1	4.476607
18.040017	0.1	4.421234
18.041683	0.1	4.366577
18.043350	0.1	4.314721
18.045017	0.1	4.265726
18.046683	0.1	4.217386
18.048350	0.1	4.168630
18.050017	0.1	4.120827
18.051683	0.1	4.075289
18.053350	0.1	4.031360
18.055017	0.1	3.987789
18.056683	0.1	3.946185
18.058350	0.1	3.909767
18.060017	0.1	3.879130
18.061683	0.1	3.851354
18.063350	0.1	3.822744
18.065017	0.1	3.791630
18.066683	0.1	3.759265
18.068350	0.1	3.727615
18.070017	0.1	3.697574
18.071683	0.1	3.669322
18.073350	0.1	3.644169
18.075017	0.1	3.623009
18.076683	0.1	3.604233
18.078350	0.1	3.585100
18.080017	0.1	3.564596
18.081683	0.1	3.543854
18.083350	0.1	3.524423
18.085017	0.1	3.506363
18.086683	0.1	3.488183
18.088350	0.1	3.468931
18.090017	0.1	3.450036
18.091683	0.1	3.434003
18.093350	0.1	3.421664
18.095017	0.1	3.411412
18.096683	0.1	3.400862
18.098350	0.1	3.388584
18.100017	0.1	3.374577
18.101683	0.1	3.360152
18.103350	0.1	3.346086
18.105017	0.1	3.332257
18.106683	0.1	3.318966
18.108350	0.1	3.306866
18.110017	0.1	3.294885
18.111683	0.1	3.280819
18.113350	0.1	3.265262
18.115017	0.1	3.251493
18.116683	0.1	3.241897
18.118350	0.1	3.234625
18.120017	0.1	3.224850
18.121683	0.1	3.209889
18.123350	0.1	3.192187
18.125017	0.1	3.176630
18.126683	0.1	3.166199
18.128350	0.1	3.160417
18.130017	0.1	3.156245
18.131683	0.1	3.150046
18.133350	0.1	3.140211
18.135017	0.1	3.126800
18.136683	0.1	3.110230
18.138350	0.1	3.091514
18.140017	0.1	3.073156
18.141683	0.1	3.057778
18.143350	0.1	3.045619
18.145017	0.1	3.034651
18.146683	0.1	3.022850
18.148350	0.1	3.009558
18.150017	0.1	2.996028
18.151683	0.1	2.984703
18.153350	0.1	2.976597
18.155017	0.1	2.970398
18.156683	0.1	2.964080
18.158350	0.1	2.957285
18.160017	0.1	2.949655
18.161683	0.1	2.940118
18.163350	0.1	2.928198
18.165017	0.1	2.915025
18.166683	0.1	2.903104
18.168350	0.1	2.895117
18.170017	0.1	2.891362
18.171683	0.1	2.889574
18.173350	0.1	2.887964
18.175017	0.1	2.887130
18.176683	0.1	2.887249
18.178350	0.1	2.885401
18.180017	0.1	2.877593
18.181683	0.1	2.863646
18.183350	0.1	2.848029
18.185017	0.1	2.834916
18.186683	0.1	2.824962
18.188350	0.1	2.816916
18.190017	0.1	2.810598
18.191683	0.1	2.806902
18.193350	0.1	2.806485
18.195017	0.1	2.808035
18.196683	0.1	2.808392
18.198350	0.1	2.804876
18.200017	0.1	2.796829
18.201683	0.1	2.786160
18.203350	0.1	2.776206
18.205017	0.1	2.769530
18.206683	0.1	2.766669
18.208350	0.1	2.767205
18.210017	0.1	2.770424
18.211683	0.1	2.774894
18.213350	0.1	2.778828
18.215017	0.1	2.780855
18.216683	0.1	2.779901
18.218350	0.1	2.774954
18.220017	0.1	2.765775
18.221683	0.1	2.753377
18.223350	0.1	2.740145
18.225017	0.1	2.728403
18.226683	0.1	2.718866
18.228350	0.1	2.711356
18.230017	0.1	2.705753
18.231683	0.1	2.701461
18.233350	0.1	2.696932
18.235017	0.1	2.690792
18.236683	0.1	2.682865
18.238350	0.1	2.675533
18.240017	0.1	2.671302
18.241683	0.1	2.670229
18.243350	0.1	2.670884
18.245017	0.1	2.671361
18.246683	0.1	2.670169
18.248350	0.1	2.667904
18.250017	0.1	2.666533
18.251683	0.1	2.666295
18.253350	0.1	2.664805
18.255017	0.1	2.660275
18.256683	0.1	2.654016
18.258350	0.1	2.647877
18.260017	0.1	2.642512
18.261683	0.1	2.638281
18.263350	0.1	2.634585
18.265017	0.1	2.629221
18.266683	0.1	2.620638
18.268350	0.1	2.610266
18.270017	0.1	2.600610
18.271683	0.1	2.593637
18.273350	0.1	2.589762
18.275017	0.1	2.587021
18.276683	0.1	2.583563
18.278350	0.1	2.579510
18.280017	0.1	2.576649
18.281683	0.1	2.576530
18.283350	0.1	2.578437
18.285017	0.1	2.579689
18.286683	0.1	2.578378
18.288350	0.1	2.574206
18.290017	0.1	2.567768
18.291683	0.1	2.560258
18.293350	0.1	2.552211
18.295017	0.1	2.543271
18.296683	0.1	2.533019
18.298350	0.1	2.522469
18.300017	0.1	2.514780
18.301683	0.1	2.512992
18.303350	0.1	2.517581
18.305017	0.1	2.525330
18.306683	0.1	2.531171
18.308350	0.1	2.532959
18.310017	0.1	2.532482
18.311683	0.1	2.532065
18.313350	0.1	2.531648
18.315017	0.1	2.529144
18.316683	0.1	2.522886
18.318350	0.1	2.514303
18.320017	0.1	2.506495
18.321683	0.1	2.501607
18.323350	0.1	2.499998
18.325017	0.1	2.501011
18.326683	0.1	2.504110
18.328350	0.1	2.508342
18.330017	0.1	2.511621
18.331683	0.1	2.511680
18.333350	0.1	2.507925
18.335017	0.1	2.502620
18.336683	0.1	2.499342
18.338350	0.1	2.499283
18.340017	0.1	2.500177
18.341683	0.1	2.498806
18.343350	0.1	2.494455
18.345017	0.1	2.490759
18.346683	0.1	2.491892
18.348350	0.1	2.498686
18.350017	0.1	2.507925
18.351683	0.1	2.514899
18.353350	0.1	2.515853
18.355017	0.1	2.510309
18.356683	0.1	2.501130
18.358350	0.1	2.492309
18.360017	0.1	2.486169
18.361683	0.1	2.482951
18.363350	0.1	2.481938
18.365017	0.1	2.481699
18.366683	0.1	2.480865
18.368350	0.1	2.479375
18.370017	0.1	2.478779
18.371683	0.1	2.479732
18.373350	0.1	2.480686
18.375017	0.1	2.479375
18.376683	0.1	2.475262
18.378350	0.1	2.470434
18.380017	0.1	2.467871
18.381683	0.1	2.468348
18.383350	0.1	2.469540
18.385017	0.1	2.468348
18.386683	0.1	2.463520
18.388350	0.1	2.456486
18.390017	0.1	2.449572
18.391683	0.1	2.444267
18.393350	0.1	2.441526
18.395017	0.1	2.443016
18.396683	0.1	2.449036
18.398350	0.1	2.456367
18.400017	0.1	2.459705
18.401683	0.1	2.455235
18.403350	0.1	2.443910
18.405017	0.1	2.430678
18.406683	0.1	2.421498
18.408350	0.1	2.418578
18.410017	0.1	2.418935
18.411683	0.1	2.417982
18.413350	0.1	2.413809
18.415017	0.1	2.407432
18.416683	0.1	2.401769
18.418350	0.1	2.399445
18.420017	0.1	2.399385
18.421683	0.1	2.397537
18.423350	0.1	2.391398
18.425017	0.1	2.381027
18.426683	0.1	2.367914
18.428350	0.1	2.355456
18.430017	0.1	2.347946
18.431683	0.1	2.347529
18.433350	0.1	2.352953
18.435017	0.1	2.360404
18.436683	0.1	2.366066
18.438350	0.1	2.367973
18.440017	0.1	2.366603
18.441683	0.1	2.363682
18.443350	0.1	2.360344
18.445017	0.1	2.356291
18.446683	0.1	2.350330
18.448350	0.1	2.342105
18.450017	0.1	2.332926
18.451683	0.1	2.324939
18.453350	0.1	2.320290
18.455017	0.1	2.319992
18.456683	0.1	2.323151
18.458350	0.1	2.327144
18.460017	0.1	2.329528
18.461683	0.1	2.329350
18.463350	0.1	2.328158
18.465017	0.1	2.328158
18.466683	0.1	2.329588
18.468350	0.1	2.330780
18.470017	0.1	2.330661
18.471683	0.1	2.328575
18.473350	0.1	2.324343
18.475017	0.1	2.319455
18.476683	0.1	2.316952
18.478350	0.1	2.317906
18.480017	0.1	2.319992
18.481683	0.1	2.319515
18.483350	0.1	2.314627
18.485017	0.1	2.306342
18.486683	0.1	2.297640
18.488350	0.1	2.291441
18.490017	0.1	2.289057
18.491683	0.1	2.289236
18.493350	0.1	2.289117
18.495017	0.1	2.285719
18.496683	0.1	2.278090
18.498350	0.1	2.267540
18.500017	0.1	2.257049
18.501683	0.1	2.250195
18.503350	0.1	2.248883
18.505017	0.1	2.251387
18.506683	0.1	2.253354
18.508350	0.1	2.251625
18.510017	0.1	2.246022
18.511683	0.1	2.239108
18.513350	0.1	2.234101
18.515017	0.1	2.232313
18.516683	0.1	2.232373
18.518350	0.1	2.232373
18.520017	0.1	2.230942
18.521683	0.1	2.228022
18.523350	0.1	2.224803
18.525017	0.1	2.224088
18.526683	0.1	2.228499
18.528350	0.1	2.237380
18.530017	0.1	2.245844
18.531683	0.1	2.248347
18.533350	0.1	2.243519
18.535017	0.1	2.234995
18.536683	0.1	2.226949
18.538350	0.1	2.221465
18.540017	0.1	2.219200
18.541683	0.1	2.220571
18.543350	0.1	2.224743
18.545017	0.1	2.229452
18.546683	0.1	2.232552
18.548350	0.1	2.233505
18.550017	0.1	2.233327
18.551683	0.1	2.233625
18.553350	0.1	2.234042
18.555017	0.1	2.232432
18.556683	0.1	2.227783
18.558350	0.1	2.221882
18.560017	0.1	2.216518
18.561683	0.1	2.212048
18.563350	0.1	2.209544
18.565017	0.1	2.211928
18.566683	0.1	2.219856
18.568350	0.1	2.230168
18.570017	0.1	2.238035
18.571683	0.1	2.239645
18.573350	0.1	2.233684
18.575017	0.1	2.222300
18.576683	0.1	2.209962
18.578350	0.1	2.200425
18.580017	0.1	2.195180
18.581683	0.1	2.194703
18.583350	0.1	2.197981
18.585017	0.1	2.203047
18.586683	0.1	2.208591
18.588350	0.1	2.215088
18.590017	0.1	2.223671
18.591683	0.1	2.234995
18.593350	0.1	2.248109
18.595017	0.1	2.261281
18.596683	0.1	2.272129
18.598350	0.1	2.279282
18.600017	0.1	2.283216
18.601683	0.1	2.285838
18.603350	0.1	2.289832
18.605017	0.1	2.297342
18.606683	0.1	2.308548
18.608350	0.1	2.322197
18.610017	0.1	2.336383
18.611683	0.1	2.349615
18.613350	0.1	2.361119
18.615017	0.1	2.372265
18.616683	0.1	2.386511
18.618350	0.1	2.407015
18.620017	0.1	2.434552
18.621683	0.1	2.467156
18.623350	0.1	2.500653
18.625017	0.1	2.530635
18.626683	0.1	2.556205
18.628350	0.1	2.580106
18.630017	0.1	2.606154
18.631683	0.1	2.636910
18.633350	0.1	2.673149
18.635017	0.1	2.714992
18.636683	0.1	2.761305
18.638350	0.1	2.809405
18.640017	0.1	2.857447
18.641683	0.1	2.906203
18.643350	0.1	2.958954
18.645017	0.1	3.018737
18.646683	0.1	3.086209
18.648350	0.1	3.159702
18.650017	0.1	3.235996
18.651683	0.1	3.312648
18.653350	0.1	3.390253
18.655017	0.1	3.471792
18.656683	0.1	3.559590
18.658350	0.1	3.654063
18.660017	0.1	3.754080
18.661683	0.1	3.858924
18.663350	0.1	3.968835
18.665017	0.1	4.085005
18.666683	0.1	4.208505
18.668350	0.1	4.339576
18.670017	0.1	4.477203
18.671683	0.1	4.620135
18.673350	0.1	4.768789
18.675017	0.1	4.925371
18.676683	0.1	5.092800
18.678350	0.1	5.272329
18.680017	0.1	5.461455
18.681683	0.1	5.657077
18.683350	0.1	5.858422
18.685017	0.1	6.066680
18.686683	0.1	6.283641
18.688350	0.1	6.510795
18.690017	0.1	6.748557
18.691683	0.1	6.996870
18.693350	0.1	7.256508
18.695017	0.1	7.529796
18.696683	0.1	7.818163
18.698350	0.1	8.120955
18.700017	0.1	8.436740
18.701683	0.1	8.764864
18.703350	0.1	9.105385
18.705017	0.1	9.457648
18.706683	0.1	9.820164
18.708350	0.1	10.192931
18.710017	0.1	10.578514
18.711683	0.1	10.980130
18.713350	0.1	11.399329
18.715017	0.1	11.836112
18.716683	0.1	12.289644
18.718350	0.1	12.758673
18.720017	0.1	13.242484
18.721683	0.1	13.741434
18.723350	0.1	14.257253
18.725017	0.1	14.792145
18.726683	0.1	15.347482
18.728350	0.1	15.922786
18.730017	0.1	16.516448
18.731683	0.1	17.127276
18.733350	0.1	17.755569
18.735017	0.1	18.402756
18.736683	0.1	19.071222
18.738350	0.1	19.763113
18.740017	0.1	20.478667
18.741683	0.1	21.214784
18.743350	0.1	21.968366
18.745017	0.1	22.739769
18.746683	0.1	23.534001
18.748350	0.1	24.356426
18.750017	0.1	25.209905
18.751683	0.1	26.094796
18.753350	0.1	27.009787
18.755017	0.1	27.954222
18.756683	0.1	28.928580
18.758350	0.1	29.934170
18.760017	0.1	30.973019
18.761683	0.1	32.048227
18.763350	0.1	33.163430
18.765017	0.1	34.320535
18.766683	0.1	35.517516
18.768350	0.1	36.749723
18.770017	0.1	38.013401
18.771683	0.1	39.309862
18.773350	0.1	40.644648
18.775017	0.1	42.024257
18.776683	0.1	43.453458
18.778350	0.1	44.934275
18.780017	0.1	46.466234
18.781683	0.1	48.046234
18.783350	0.1	49.669626
18.785017	0.1	51.331225
18.786683	0.1	53.027752
18.788350	0.1	54.759863
18.790017	0.1	56.529466
18.791683	0.1	58.335546
18.793350	0.1	60.172263
18.795017	0.1	62.032286
18.796683	0.1	63.909654
18.798350	0.1	65.800313
18.800017	0.1	67.699854
18.801683	0.1	69.604759
18.803350	0.1	71.512644
18.805017	0.1	73.418264
18.806683	0.1	75.312619
18.808350	0.1	77.185397
18.810017	0.1	79.027181
18.811683	0.1	80.829268
18.813350	0.1	82.583850
18.815017	0.1	84.283417
18.816683	0.1	85.919445
18.818350	0.1	87.482756
18.820017	0.1	88.964706
18.821683	0.1	90.359157
18.823350	0.1	91.662651
18.825017	0.1	92.872625
18.826683	0.1	93.985563
18.828350	0.1	94.995027
18.830017	0.1	95.892375
18.831683	0.1	96.669918
18.833350	0.1	97.323185
18.835017	0.1	97.851103
18.836683	0.1	98.254090
18.838350	0.1	98.530596
18.840017	0.1	98.676211
18.841683	0.1	98.687535
18.843350	0.1	98.564273
18.845017	0.1	98.309404
18.846683	0.1	97.928232
18.848350	0.1	97.426718
18.850017	0.1	96.808857
18.851683	0.1	96.075064
18.853350	0.1	95.224565
18.855017	0.1	94.259447
18.856683	0.1	93.186026
18.858350	0.1	92.011994
18.860017	0.1	90.745574
18.861683	0.1	89.394992
18.863350	0.1	87.966686
18.865017	0.1	86.464529
18.866683	0.1	84.890907
18.868350	0.1	83.250408
18.870017	0.1	81.550722
18.871683	0.1	79.801624
18.873350	0.1	78.011398
18.875017	0.1	76.186125
18.876683	0.1	74.329977
18.878350	0.1	72.446947
18.880017	0.1	70.541803
18.881683	0.1	68.621461
18.883350	0.1	66.694383
18.885017	0.1	64.767722
18.886683	0.1	62.846068
18.888350	0.1	60.932998
18.890017	0.1	59.032384
18.891683	0.1	57.146791
18.893350	0.1	55.278662
18.895017	0.1	53.431395
18.896683	0.1	51.610115
18.898350	0.1	49.819711
18.900017	0.1	48.063818
18.901683	0.1	46.345296
18.903350	0.1	44.666114
18.905017	0.1	43.026390
18.906683	0.1	41.426244
18.908350	0.1	39.866807
18.910017	0.1	38.350525
18.911683	0.1	36.879542
18.913350	0.1	35.455169
18.915017	0.1	34.077587
18.916683	0.1	32.745781
18.918350	0.1	31.458559
18.920017	0.1	30.215682
18.921683	0.1	29.017867
18.923350	0.1	27.865233
18.925017	0.1	26.756884
18.926683	0.1	25.691630
18.928350	0.1	24.669172
18.930017	0.1	23.689331
18.931683	0.1	22.751154
18.933350	0.1	21.853150
18.935017	0.1	20.994605
18.936683	0.1	20.174862
18.938350	0.1	19.392968
18.940017	0.1	18.647493
18.941683	0.1	17.936827
18.943350	0.1	17.259539
18.945017	0.1	16.614140
18.946683	0.1	15.998782
18.948350	0.1	15.413106
18.950017	0.1	14.857591
18.951683	0.1	14.331222
18.953350	0.1	13.831676
18.955017	0.1	13.356090
18.956683	0.1	12.901188
18.958350	0.1	12.464703
18.960017	0.1	12.046934
18.961683	0.1	11.649252
18.963350	0.1	11.272312
18.965017	0.1	10.915518
18.966683	0.1	10.577143
18.968350	0.1	10.255039
18.970017	0.1	9.947479
18.971683	0.1	9.653867
18.973350	0.1	9.374321
18.975017	0.1	9.108425
18.976683	0.1	8.854926
18.978350	0.1	8.611978
18.980017	0.1	8.378447
18.981683	0.1	8.155168
18.983350	0.1	7.943869
18.985017	0.1	7.744968
18.986683	0.1	7.555843
18.988350	0.1	7.373095
18.990017	0.1	7.195414
18.991683	0.1	7.024825
18.993350	0.1	6.864608
18.995017	0.1	6.715000
18.996683	0.1	6.572187
18.998350	0.1	6.431640
19.000017	0.1	6.292522
19.001683	0.1	6.157637
19.003350	0.1	6.029427
19.005017	0.1	5.908370
19.006683	0.1	5.793512
19.008350	0.1	5.683482
19.010017	0.1	5.576671
19.011683	0.1	5.472482
19.013350	0.1	5.371392
19.015017	0.1	5.274237
19.016683	0.1	5.181194
19.018350	0.1	5.091310
19.020017	0.1	5.004049
19.021683	0.1	4.920662
19.023350	0.1	4.843414
19.025017	0.1	4.772902
19.026683	0.1	4.707098
19.028350	0.1	4.643441
19.030017	0.1	4.580796
19.031683	0.1	4.518986
19.033350	0.1	4.458964
19.035017	0.1	4.401624
19.036683	0.1	4.347205
19.038350	0.1	4.296065
19.040017	0.1	4.248441
19.041683	0.1	4.202307
19.043350	0.1	4.154265
19.045017	0.1	4.102886
19.046683	0.1	4.050434
19.048350	0.1	4.000306
19.050017	0.1	3.953994
19.051683	0.1	3.911078
19.053350	0.1	3.870905
19.055017	0.1	3.832698
19.056683	0.1	3.795564
19.058350	0.1	3.759027
19.060017	0.1	3.723324
19.061683	0.1	3.687799
19.063350	0.1	3.651500
19.065017	0.1	3.614784
19.066683	0.1	3.579200
19.068350	0.1	3.546059
19.070017	0.1	3.515125
19.071683	0.1	3.485322
19.073350	0.1	3.455818
19.075017	0.1	3.426314
19.076683	0.1	3.397405
19.078350	0.1	3.369689
19.080017	0.1	3.342986
19.081683	0.1	3.316581
19.083350	0.1	3.289879
19.085017	0.1	3.262401
19.086683	0.1	3.233731
19.088350	0.1	3.203750
19.090017	0.1	3.172457
19.091683	0.1	3.140807
19.093350	0.1	3.110409
19.095017	0.1	3.082097
19.096683	0.1	3.056705
19.098350	0.1	3.035546
19.100017	0.1	3.019333
19.101683	0.1	3.006816
19.103350	0.1	2.994776
19.105017	0.1	2.979160
19.106683	0.1	2.957404
19.108350	0.1	2.930224
19.110017	0.1	2.901614
19.111683	0.1	2.876520
19.113350	0.1	2.857626
19.115017	0.1	2.844334
19.116683	0.1	2.833247
19.118350	0.1	2.819300
19.120017	0.1	2.799809
19.121683	0.1	2.776086
19.123350	0.1	2.751351
19.125017	0.1	2.727628
19.126683	0.1	2.706587
19.128350	0.1	2.690673
19.130017	0.1	2.680600
19.131683	0.1	2.673388
19.133350	0.1	2.664685
19.135017	0.1	2.651572
19.136683	0.1	2.634108
19.138350	0.1	2.614200
19.140017	0.1	2.594471
19.141683	0.1	2.577186
19.143350	0.1	2.563119
19.145017	0.1	2.551198
19.146683	0.1	2.539814
19.148350	0.1	2.528191
19.150017	0.1	2.516508
19.151683	0.1	2.505541
19.153350	0.1	2.496421
19.155017	0.1	2.488494
19.156683	0.1	2.479732
19.158350	0.1	2.468527
19.160017	0.1	2.455115
19.161683	0.1	2.440810
19.163350	0.1	2.426863
19.165017	0.1	2.413929
19.166683	0.1	2.400994
19.168350	0.1	2.388060
19.170017	0.1	2.376616
19.171683	0.1	2.367437
19.173350	0.1	2.359748
19.175017	0.1	2.352595
19.176683	0.1	2.344966
19.178350	0.1	2.335727
19.180017	0.1	2.325058
19.181683	0.1	2.314806
19.183350	0.1	2.305687
19.185017	0.1	2.296865
19.186683	0.1	2.287865
19.188350	0.1	2.279937
19.190017	0.1	2.274633
19.191683	0.1	2.271533
19.193350	0.1	2.268076
19.195017	0.1	2.261758
19.196683	0.1	2.252102
19.198350	0.1	2.240420
19.200017	0.1	2.227962
19.201683	0.1	2.216041
19.203350	0.1	2.205491
19.205017	0.1	2.195418
19.206683	0.1	2.183855
19.208350	0.1	2.170921
19.210017	0.1	2.158702
19.211683	0.1	2.149940
19.213350	0.1	2.145469
19.215017	0.1	2.143204
19.216683	0.1	2.140343
19.218350	0.1	2.135277
19.220017	0.1	2.128422
19.221683	0.1	2.120853
19.223350	0.1	2.112687
19.225017	0.1	2.103448
19.226683	0.1	2.094507
19.228350	0.1	2.088249
19.230017	0.1	2.085328
19.231683	0.1	2.083361
19.233350	0.1	2.078831
19.235017	0.1	2.070606
19.236683	0.1	2.060413
19.238350	0.1	2.051234
19.240017	0.1	2.045334
19.241683	0.1	2.043963
19.243350	0.1	2.046228
19.245017	0.1	2.049208
19.246683	0.1	2.048910
19.248350	0.1	2.043069
19.250017	0.1	2.033234
19.251683	0.1	2.023578
19.253350	0.1	2.016723
19.255017	0.1	2.012015
19.256683	0.1	2.006233
19.258350	0.1	1.998067
19.260017	0.1	1.989246
19.261683	0.1	1.983583
19.263350	0.1	1.982570
19.265017	0.1	1.983702
19.266683	0.1	1.981974
19.268350	0.1	1.974762
19.270017	0.1	1.963854
19.271683	0.1	1.954138
19.273350	0.1	1.948834
19.275017	0.1	1.947820
19.276683	0.1	1.948238
19.278350	0.1	1.947045
19.280017	0.1	1.942992
19.281683	0.1	1.937330
19.283350	0.1	1.932740
19.285017	0.1	1.929999
19.286683	0.1	1.927793
19.288350	0.1	1.925647
19.290017	0.1	1.924574
19.291683	0.1	1.925409
19.293350	0.1	1.927555
19.295017	0.1	1.929164
19.296683	0.1	1.927972
19.298350	0.1	1.923382
19.300017	0.1	1.917482
19.301683	0.1	1.913905
19.303350	0.1	1.915157
19.305017	0.1	1.921237
19.306683	0.1	1.929402
19.308350	0.1	1.936555
19.310017	0.1	1.940906
19.311683	0.1	1.942992
19.313350	0.1	1.944959
19.315017	0.1	1.948178
19.316683	0.1	1.951695
19.318350	0.1	1.953066
19.320017	0.1	1.950503
19.321683	0.1	1.944065
19.323350	0.1	1.935959
19.325017	0.1	1.928985
19.326683	0.1	1.924455
19.328350	0.1	1.921833
19.330017	0.1	1.920700
19.331683	0.1	1.921654
19.333350	0.1	1.925171
19.335017	0.1	1.930177
19.336683	0.1	1.934290
19.338350	0.1	1.935244
19.340017	0.1	1.932740
19.341683	0.1	1.928330
19.343350	0.1	1.923025
19.345017	0.1	1.916826
19.346683	0.1	1.910508
19.348350	0.1	1.905322
19.350017	0.1	1.901746
19.351683	0.1	1.900256
19.353350	0.1	1.901567
19.355017	0.1	1.905680
19.356683	0.1	1.911223
19.358350	0.1	1.914859
19.360017	0.1	1.912117
19.361683	0.1	1.901567
19.363350	0.1	1.887441
19.365017	0.1	1.875877
19.366683	0.1	1.869798
19.368350	0.1	1.867414
19.370017	0.1	1.865149
19.371683	0.1	1.861513
19.373350	0.1	1.856864
19.375017	0.1	1.852036
19.376683	0.1	1.846731
19.378350	0.1	1.839995
19.380017	0.1	1.830697
19.381683	0.1	1.819849
19.383350	0.1	1.810730
19.385017	0.1	1.806080
19.386683	0.1	1.805484
19.388350	0.1	1.806796
19.390017	0.1	1.808524
19.391683	0.1	1.809836
19.393350	0.1	1.809895
19.395017	0.1	1.808107
19.396683	0.1	1.805127
19.398350	0.1	1.803398
19.400017	0.1	1.804650
19.401683	0.1	1.808345
19.403350	0.1	1.813054
19.405017	0.1	1.818597
19.406683	0.1	1.825392
19.408350	0.1	1.833856
19.410017	0.1	1.843393
19.411683	0.1	1.851916
19.413350	0.1	1.856625
19.415017	0.1	1.856387
19.416683	0.1	1.853287
19.418350	0.1	1.852155
19.420017	0.1	1.856744
19.421683	0.1	1.866937
19.423350	0.1	1.879811
19.425017	0.1	1.892686
19.426683	0.1	1.903653
19.428350	0.1	1.912117
19.430017	0.1	1.919389
19.431683	0.1	1.928508
19.433350	0.1	1.940966
19.435017	0.1	1.955509
19.436683	0.1	1.970470
19.438350	0.1	1.985610
19.440017	0.1	2.001763
19.441683	0.1	2.019346
19.443350	0.1	2.038062
19.445017	0.1	2.057374
19.446683	0.1	2.076090
19.448350	0.1	2.092898
19.450017	0.1	2.108872
19.451683	0.1	2.127767
19.453350	0.1	2.152920
19.455017	0.1	2.183974
19.456683	0.1	2.216518
19.458350	0.1	2.245963
19.460017	0.1	2.270639
19.461683	0.1	2.291680
19.463350	0.1	2.311349
19.465017	0.1	2.331495
19.466683	0.1	2.352297
19.468350	0.1	2.372682
19.470017	0.1	2.391398
19.471683	0.1	2.408803
19.473350	0.1	2.426803
19.475017	0.1	2.447844
19.476683	0.1	2.472937
19.478350	0.1	2.500534
19.480017	0.1	2.527297
19.481683	0.1	2.549112
19.483350	0.1	2.563834
19.485017	0.1	2.572358
19.486683	0.1	2.577365
19.488350	0.1	2.581358
19.490017	0.1	2.585292
19.491683	0.1	2.588689
19.493350	0.1	2.591252
19.495017	0.1	2.593339
19.496683	0.1	2.595961
19.498350	0.1	2.599478
19.500017	0.1	2.602458
19.501683	0.1	2.602279
19.503350	0.1	2.597571
19.505017	0.1	2.588570
19.506683	0.1	2.576590
19.508350	0.1	2.562285
19.510017	0.1	2.545118
19.511683	0.1	2.524078
19.513350	0.1	2.500475
19.515017	0.1	2.476096
19.516683	0.1	2.451420
19.518350	0.1	2.425492
19.520017	0.1	2.396882
19.521683	0.1	2.364516
19.523350	0.1	2.328813
19.525017	0.1	2.292216
19.526683	0.1	2.257228
19.528350	0.1	2.225042
19.530017	0.1	2.195299
19.531683	0.1	2.166093
19.533350	0.1	2.135575
19.535017	0.1	2.103508
19.536683	0.1	2.071381
19.538350	0.1	2.040506
19.540017	0.1	2.010882
19.541683	0.1	1.981139
19.543350	0.1	1.950145
19.545017	0.1	1.918733
19.546683	0.1	1.888692
19.548350	0.1	1.861632
19.550017	0.1	1.838148
19.551683	0.1	1.816869
19.553350	0.1	1.796007
19.555017	0.1	1.775801
19.556683	0.1	1.757681
19.558350	0.1	1.741350
19.560017	0.1	1.726270
19.561683	0.1	1.712918
19.563350	0.1	1.701117
19.565017	0.1	1.689553
19.566683	0.1	1.677513
19.568350	0.1	1.666367
19.570017	0.1	1.657486
19.571683	0.1	1.649857
19.573350	0.1	1.641929
19.575017	0.1	1.633287
19.576683	0.1	1.624644
19.578350	0.1	1.617491
19.580017	0.1	1.613915
19.581683	0.1	1.615048
19.583350	0.1	1.619339
19.585017	0.1	1.623929
19.586683	0.1	1.627267
19.588350	0.1	1.629353
19.590017	0.1	1.631081
19.591683	0.1	1.633108
19.593350	0.1	1.635492
19.595017	0.1	1.638174
19.596683	0.1	1.641572
19.598350	0.1	1.645923
19.600017	0.1	1.650393
19.601683	0.1	1.654089
19.603350	0.1	1.657128
19.605017	0.1	1.659095
19.606683	0.1	1.660168
19.608350	0.1	1.661658
19.610017	0.1	1.664162
19.611683	0.1	1.666427
19.613350	0.1	1.666665
19.615017	0.1	1.664579
19.616683	0.1	1.661718
19.618350	0.1	1.660228
19.620017	0.1	1.660407
19.621683	0.1	1.661182
19.623350	0.1	1.661718
19.625017	0.1	1.661241
19.626683	0.1	1.659215
19.628350	0.1	1.656115
19.630017	0.1	1.653433
19.631683	0.1	1.651704
19.633350	0.1	1.649678
19.635017	0.1	1.645088
19.636683	0.1	1.636863
19.638350	0.1	1.626611
19.640017	0.1	1.616061
19.641683	0.1	1.604915
19.643350	0.1	1.592875
19.645017	0.1	1.580894
19.646683	0.1	1.570106
19.648350	0.1	1.560927
19.650017	0.1	1.552880
19.651683	0.1	1.545787
19.653350	0.1	1.539767
19.655017	0.1	1.534283
19.656683	0.1	1.528978
19.658350	0.1	1.522899
19.660017	0.1	1.514495
19.661683	0.1	1.502693
19.663350	0.1	1.488149
19.665017	0.1	1.473487
19.666683	0.1	1.462221
19.668350	0.1	1.456261
19.670017	0.1	1.453936
19.671683	0.1	1.450718
19.673350	0.1	1.442611
19.675017	0.1	1.429379
19.676683	0.1	1.414061
19.678350	0.1	1.400411
19.680017	0.1	1.390576
19.681683	0.1	1.384199
19.683350	0.1	1.379132
19.685017	0.1	1.373947
19.686683	0.1	1.368761
19.688350	0.1	1.363874
19.690017	0.1	1.358867
19.691683	0.1	1.353026
19.693350	0.1	1.345635
19.695017	0.1	1.337230
19.696683	0.1	1.330316
19.698350	0.1	1.327515
19.700017	0.1	1.329064
19.701683	0.1	1.332343
19.703350	0.1	1.334727
19.705017	0.1	1.335502
19.706683	0.1	1.335740
19.708350	0.1	1.335919
19.710017	0.1	1.334429
19.711683	0.1	1.329541
19.713350	0.1	1.320958
19.715017	0.1	1.310170
19.716683	0.1	1.300633
19.718350	0.1	1.296461
19.720017	0.1	1.298845
19.721683	0.1	1.304507
19.723350	0.1	1.309097
19.725017	0.1	1.310885
19.726683	0.1	1.310885
19.728350	0.1	1.311660
19.730017	0.1	1.313925
19.731683	0.1	1.315534
19.733350	0.1	1.314342
19.735017	0.1	1.309991
19.736683	0.1	1.303673
19.738350	0.1	1.298547
19.740017	0.1	1.297236
19.741683	0.1	1.299381
19.743350	0.1	1.302660
19.745017	0.1	1.304925
19.746683	0.1	1.304984
19.748350	0.1	1.303315
19.750017	0.1	1.301587
19.751683	0.1	1.300395
19.753350	0.1	1.298606
19.755017	0.1	1.295269
19.756683	0.1	1.290858
19.758350	0.1	1.286566
19.760017	0.1	1.283526
19.761683	0.1	1.282334
19.763350	0.1	1.282394
19.765017	0.1	1.281619
19.766683	0.1	1.277745
19.768350	0.1	1.270950
19.770017	0.1	1.264095
19.771683	0.1	1.260638
19.773350	0.1	1.261413
19.775017	0.1	1.264870
19.776683	0.1	1.268625
19.778350	0.1	1.270711
19.780017	0.1	1.270592
19.781683	0.1	1.269341
19.783350	0.1	1.268506
19.785017	0.1	1.268327
19.786683	0.1	1.267433
19.788350	0.1	1.264572
19.790017	0.1	1.259387
19.791683	0.1	1.252174
19.793350	0.1	1.243711
19.795017	0.1	1.235187
19.796683	0.1	1.228392
19.798350	0.1	1.225174
19.800017	0.1	1.226187
19.801683	0.1	1.229048
19.803350	0.1	1.228690
19.805017	0.1	1.221240
19.806683	0.1	1.207531
19.808350	0.1	1.193047
19.810017	0.1	1.183510
19.811683	0.1	1.181185
19.813350	0.1	1.184464
19.815017	0.1	1.189530
19.816683	0.1	1.193106
19.818350	0.1	1.193941
19.820017	0.1	1.192629
19.821683	0.1	1.190066
19.823350	0.1	1.186669
19.825017	0.1	1.182914
19.826683	0.1	1.179397
19.828350	0.1	1.176119
19.830017	0.1	1.172602
19.831683	0.1	1.168013
19.833350	0.1	1.162529
19.835017	0.1	1.157403
19.836683	0.1	1.153588
19.838350	0.1	1.150847
19.840017	0.1	1.147330
19.841683	0.1	1.141310
19.843350	0.1	1.133263
19.845017	0.1	1.126051
19.846683	0.1	1.122892
19.848350	0.1	1.124322
19.850017	0.1	1.128256
19.851683	0.1	1.132369
19.853350	0.1	1.135111
19.855017	0.1	1.134873
19.856683	0.1	1.131117
19.858350	0.1	1.125813
19.860017	0.1	1.121342
19.861683	0.1	1.119018
19.863350	0.1	1.118898
19.865017	0.1	1.119256
19.866683	0.1	1.117945
19.868350	0.1	1.114607
19.870017	0.1	1.110137
19.871683	0.1	1.106143
19.873350	0.1	1.103997
19.875017	0.1	1.104295
19.876683	0.1	1.106024
19.878350	0.1	1.107991
19.880017	0.1	1.108825
19.881683	0.1	1.107693
19.883350	0.1	1.105726
19.885017	0.1	1.104355
19.886683	0.1	1.103580
19.888350	0.1	1.102090
19.890017	0.1	1.100063
19.891683	0.1	1.098633
19.893350	0.1	1.098216
19.895017	0.1	1.097918
19.896683	0.1	1.097202
19.898350	0.1	1.096904
19.900017	0.1	1.097500
19.901683	0.1	1.097918
19.903350	0.1	1.096368
19.905017	0.1	1.092255
19.906683	0.1	1.086116
19.908350	0.1	1.079857
19.910017	0.1	1.075685
19.911683	0.1	1.073599
19.913350	0.1	1.072645
19.915017	0.1	1.072764
19.916683	0.1	1.073778
19.918350	0.1	1.075029
19.920017	0.1	1.076579
19.921683	0.1	1.079261
19.923350	0.1	1.082897
19.925017	0.1	1.085877
19.926683	0.1	1.087368
19.928350	0.1	1.087785
19.930017	0.1	1.087368
19.931683	0.1	1.086056
19.933350	0.1	1.083791
19.935017	0.1	1.081050
19.936683	0.1	1.079559
19.938350	0.1	1.081646
19.940017	0.1	1.088321
19.941683	0.1	1.098037
19.943350	0.1	1.108229
19.945017	0.1	1.115561
19.946683	0.1	1.117289
19.948350	0.1	1.112878
19.950017	0.1	1.104832
19.951683	0.1	1.096904
19.953350	0.1	1.091063
19.955017	0.1	1.086414
19.956683	0.1	1.080990
19.958350	0.1	1.074791
19.960017	0.1	1.069069
19.961683	0.1	1.064122
19.963350	0.1	1.060247
19.965017	0.1	1.058340
19.966683	0.1	1.058877
19.968350	0.1	1.061261
19.970017	0.1	1.065016
19.971683	0.1	1.069725
19.973350	0.1	1.073837
19.975017	0.1	1.075029
19.976683	0.1	1.071453
19.978350	0.1	1.063287
19.980017	0.1	1.053691
19.981683	0.1	1.047432
19.983350	0.1	1.046836
19.985017	0.1	1.050174
19.986683	0.1	1.053989
19.988350	0.1	1.056135
19.990017	0.1	1.056492
19.991683	0.1	1.055718
19.993350	0.1	1.054645
19.995017	0.1	1.052976
19.996683	0.1	1.049936
19.998350	0.1	1.045525
20.000017	0.1	1.041114
20.001683	0.1	1.037657
20.003350	0.1	1.035392
20.005017	0.1	1.034558
20.006683	0.1	1.035154
20.008350	0.1	1.036167
20.010017	0.1	1.035571
20.011683	0.1	1.032591
20.013350	0.1	1.028359
20.015017	0.1	1.024783
20.016683	0.1	1.022518
20.018350	0.1	1.020551
20.020017	0.1	1.017928
20.021683	0.1	1.014650
20.023350	0.1	1.011014
20.025017	0.1	1.006842
20.026683	0.1	1.001895
20.028350	0.1	0.996053
20.030017	0.1	0.989854
20.031683	0.1	0.984669
20.033350	0.1	0.982702
20.035017	0.1	0.986159
20.036683	0.1	0.994027
20.038350	0.1	1.000941
20.040017	0.1	1.000643
20.041683	0.1	0.991881
20.043350	0.1	0.979602
20.045017	0.1	0.970244
20.046683	0.1	0.966191
20.048350	0.1	0.965416
20.050017	0.1	0.965238
20.051683	0.1	0.964701
20.053350	0.1	0.964284
20.055017	0.1	0.964522
20.056683	0.1	0.965059
20.058350	0.1	0.964701
20.060017	0.1	0.962675
20.061683	0.1	0.960350
20.063350	0.1	0.960469
20.065017	0.1	0.963628
20.066683	0.1	0.967085
20.068350	0.1	0.968635
20.070017	0.1	0.968635
20.071683	0.1	0.968814
20.073350	0.1	0.969589
20.075017	0.1	0.970244
20.076683	0.1	0.970662
20.078350	0.1	0.971377
20.080017	0.1	0.972033
20.081683	0.1	0.972271
20.083350	0.1	0.972867
20.085017	0.1	0.975430
20.086683	0.1	0.980854
20.088350	0.1	0.987709
20.090017	0.1	0.993133
20.091683	0.1	0.995219
20.093350	0.1	0.994623
20.095017	0.1	0.993490
20.096683	0.1	0.993431
20.098350	0.1	0.995159
20.100017	0.1	0.998139
20.101683	0.1	1.000762
20.103350	0.1	1.000643
20.105017	0.1	0.996530
20.106683	0.1	0.990570
20.108350	0.1	0.988245
20.110017	0.1	0.994086
20.111683	0.1	1.007736
20.113350	0.1	1.025021
20.115017	0.1	1.041174
20.116683	0.1	1.053095
20.118350	0.1	1.060188
20.120017	0.1	1.063645
20.121683	0.1	1.064599
20.123350	0.1	1.063705
20.125017	0.1	1.062572
20.126683	0.1	1.064122
20.128350	0.1	1.069665
20.130017	0.1	1.077414
20.131683	0.1	1.084745
20.133350	0.1	1.090288
20.135017	0.1	1.094878
20.136683	0.1	1.100123
20.138350	0.1	1.107276
20.140017	0.1	1.116335
20.141683	0.1	1.126826
20.143350	0.1	1.139045
20.145017	0.1	1.152933
20.146683	0.1	1.166523
20.148350	0.1	1.177430
20.150017	0.1	1.184821
20.151683	0.1	1.190066
20.153350	0.1	1.195133
20.155017	0.1	1.201153
20.156683	0.1	1.207411
20.158350	0.1	1.212955
20.160017	0.1	1.217723
20.161683	0.1	1.223147
20.163350	0.1	1.231432
20.165017	0.1	1.243591
20.166683	0.1	1.258195
20.168350	0.1	1.272917
20.170017	0.1	1.286566
20.171683	0.1	1.299322
20.173350	0.1	1.312316
20.175017	0.1	1.327634
20.176683	0.1	1.346409
20.178350	0.1	1.367688
20.180017	0.1	1.389146
20.181683	0.1	1.408875
20.183350	0.1	1.425922
20.185017	0.1	1.440823
20.186683	0.1	1.454353
20.188350	0.1	1.467526
20.190017	0.1	1.482189
20.191683	0.1	1.500130
20.193350	0.1	1.521468
20.195017	0.1	1.545072
20.196683	0.1	1.570344
20.198350	0.1	1.596868
20.200017	0.1	1.623035
20.201683	0.1	1.646817
20.203350	0.1	1.666844
20.205017	0.1	1.683533
20.206683	0.1	1.698971
20.208350	0.1	1.715124
20.210017	0.1	1.731873
20.211683	0.1	1.748026
20.213350	0.1	1.763344
20.215017	0.1	1.779199
20.216683	0.1	1.797319
20.218350	0.1	1.818061
20.220017	0.1	1.839340
20.221683	0.1	1.857936
20.223350	0.1	1.872838
20.225017	0.1	1.886308
20.226683	0.1	1.902163
20.228350	0.1	1.920641
20.230017	0.1	1.937032
20.231683	0.1	1.946271
20.233350	0.1	1.948357
20.235017	0.1	1.947999
20.236683	0.1	1.949608
20.238350	0.1	1.954675
20.240017	0.1	1.960993
20.241683	0.1	1.965046
20.243350	0.1	1.965046
20.245017	0.1	1.961291
20.246683	0.1	1.954138
20.248350	0.1	1.943708
20.250017	0.1	1.931310
20.251683	0.1	1.919210
20.253350	0.1	1.908720
20.255017	0.1	1.898885
20.256683	0.1	1.887143
20.258350	0.1	1.872838
20.260017	0.1	1.858056
20.261683	0.1	1.845658
20.263350	0.1	1.836300
20.265017	0.1	1.827717
20.266683	0.1	1.817525
20.268350	0.1	1.806319
20.270017	0.1	1.796484
20.271683	0.1	1.788855
20.273350	0.1	1.782417
20.275017	0.1	1.775444
20.276683	0.1	1.765967
20.278350	0.1	1.752973
20.280017	0.1	1.736581
20.281683	0.1	1.718521
20.283350	0.1	1.701534
20.285017	0.1	1.687706
20.286683	0.1	1.676500
20.288350	0.1	1.665354
20.290017	0.1	1.652122
20.291683	0.1	1.637101
20.293350	0.1	1.622617
20.295017	0.1	1.611292
20.296683	0.1	1.605034
20.298350	0.1	1.603186
20.300017	0.1	1.601935
20.301683	0.1	1.596511
20.303350	0.1	1.585126
20.305017	0.1	1.570284
20.306683	0.1	1.556635
20.308350	0.1	1.545370
20.310017	0.1	1.533508
20.311683	0.1	1.518548
20.313350	0.1	1.501262
20.315017	0.1	1.485109
20.316683	0.1	1.473188
20.318350	0.1	1.466513
20.320017	0.1	1.464069
20.321683	0.1	1.463890
20.323350	0.1	1.462579
20.325017	0.1	1.457453
20.326683	0.1	1.448989
20.328350	0.1	1.440525
20.330017	0.1	1.434028
20.331683	0.1	1.428902
20.333350	0.1	1.424372
20.335017	0.1	1.419842
20.336683	0.1	1.415551
20.338350	0.1	1.412094
20.340017	0.1	1.410246
20.341683	0.1	1.410008
20.343350	0.1	1.409948
20.345017	0.1	1.408339
20.346683	0.1	1.405060
20.348350	0.1	1.402021
20.350017	0.1	1.401365
20.351683	0.1	1.404286
20.353350	0.1	1.409948
20.355017	0.1	1.416266
20.356683	0.1	1.421452
20.358350	0.1	1.424909
20.360017	0.1	1.426876
20.361683	0.1	1.428187
20.363350	0.1	1.430273
20.365017	0.1	1.434863
20.366683	0.1	1.443207
20.368350	0.1	1.455903
20.370017	0.1	1.471639
20.371683	0.1	1.487792
20.373350	0.1	1.501322
20.375017	0.1	1.510263
20.376683	0.1	1.514793
20.378350	0.1	1.517177
20.380017	0.1	1.519680
20.381683	0.1	1.523733
20.383350	0.1	1.529694
20.385017	0.1	1.538098
20.386683	0.1	1.549482
20.388350	0.1	1.563490
20.390017	0.1	1.578868
20.391683	0.1	1.594246
20.393350	0.1	1.608431
20.395017	0.1	1.620829
20.396683	0.1	1.630545
20.398350	0.1	1.636267
20.400017	0.1	1.638472
20.401683	0.1	1.639605
20.403350	0.1	1.641989
20.405017	0.1	1.646280
20.406683	0.1	1.651704
20.408350	0.1	1.657486
20.410017	0.1	1.663625
20.411683	0.1	1.669109
20.413350	0.1	1.671851
20.415017	0.1	1.670718
20.416683	0.1	1.666665
20.418350	0.1	1.661062
20.420017	0.1	1.655579
20.421683	0.1	1.652062
20.423350	0.1	1.650393
20.425017	0.1	1.646996
20.426683	0.1	1.638651
20.428350	0.1	1.625776
20.430017	0.1	1.611889
20.431683	0.1	1.600802
20.433350	0.1	1.593530
20.435017	0.1	1.587927
20.436683	0.1	1.581013
20.438350	0.1	1.570642
20.440017	0.1	1.556277
20.441683	0.1	1.539171
20.443350	0.1	1.520813
20.445017	0.1	1.502693
20.446683	0.1	1.486302
20.448350	0.1	1.471877
20.450017	0.1	1.456976
20.451683	0.1	1.439750
20.453350	0.1	1.421988
20.455017	0.1	1.406431
20.456683	0.1	1.393080
20.458350	0.1	1.379073
20.460017	0.1	1.362085
20.461683	0.1	1.342595
20.463350	0.1	1.323581
20.465017	0.1	1.307428
20.466683	0.1	1.293600
20.468350	0.1	1.279593
20.470017	0.1	1.263380
20.471683	0.1	1.244903
20.473350	0.1	1.225531
20.475017	0.1	1.207531
20.476683	0.1	1.193106
20.478350	0.1	1.181960
20.480017	0.1	1.170993
20.481683	0.1	1.158059
20.483350	0.1	1.144052
20.485017	0.1	1.131177
20.486683	0.1	1.120150
20.488350	0.1	1.109660
20.490017	0.1	1.098096
20.491683	0.1	1.085103
20.493350	0.1	1.070321
20.495017	0.1	1.053929
20.496683	0.1	1.037300
20.498350	0.1	1.023531
20.500017	0.1	1.014531
20.501683	0.1	1.010001
20.503350	0.1	1.008272
20.505017	0.1	1.007438
20.506683	0.1	1.006246
20.508350	0.1	1.003981
20.510017	0.1	1.001000
20.511683	0.1	0.997543
20.513350	0.1	0.992954
20.515017	0.1	0.986219
20.516683	0.1	0.976622
20.518350	0.1	0.965416
20.520017	0.1	0.955284
20.521683	0.1	0.947714
20.523350	0.1	0.942588
20.525017	0.1	0.938237
20.526683	0.1	0.933588
20.528350	0.1	0.929654
20.530017	0.1	0.927389
20.531683	0.1	0.926197
20.533350	0.1	0.925422
20.535017	0.1	0.925303
20.536683	0.1	0.926733
20.538350	0.1	0.929833
20.540017	0.1	0.932992
20.541683	0.1	0.933290
20.543350	0.1	0.928581
20.545017	0.1	0.919640
20.546683	0.1	0.910580
20.548350	0.1	0.906229
20.550017	0.1	0.908017
20.551683	0.1	0.912905
20.553350	0.1	0.916481
20.555017	0.1	0.916958
20.556683	0.1	0.915706
20.558350	0.1	0.915289
20.560017	0.1	0.917018
20.561683	0.1	0.919342
20.563350	0.1	0.920057
20.565017	0.1	0.918388
20.566683	0.1	0.915706
20.568350	0.1	0.913739
20.570017	0.1	0.913262
20.571683	0.1	0.914335
20.573350	0.1	0.916362
20.575017	0.1	0.918150
20.576683	0.1	0.919282
20.578350	0.1	0.920892
20.580017	0.1	0.924349
20.581683	0.1	0.929296
20.583350	0.1	0.934601
20.585017	0.1	0.939667
20.586683	0.1	0.944078
20.588350	0.1	0.946760
20.590017	0.1	0.946283
20.591683	0.1	0.942171
20.593350	0.1	0.935972
20.595017	0.1	0.930727
20.596683	0.1	0.929654
20.598350	0.1	0.934124
20.600017	0.1	0.943363
20.601683	0.1	0.955224
20.603350	0.1	0.966549
20.605017	0.1	0.974178
20.606683	0.1	0.976384
20.608350	0.1	0.974476
20.610017	0.1	0.971675
20.611683	0.1	0.971496
20.613350	0.1	0.974953
20.615017	0.1	0.980973
20.616683	0.1	0.987768
20.618350	0.1	0.993729
20.620017	0.1	0.999034
20.621683	0.1	1.004815
20.623350	0.1	1.012445
20.625017	0.1	1.021802
20.626683	0.1	1.031458
20.628350	0.1	1.040042
20.630017	0.1	1.047254
20.631683	0.1	1.053631
20.633350	0.1	1.060188
20.635017	0.1	1.068592
20.636683	0.1	1.080573
20.638350	0.1	1.095414
20.640017	0.1	1.109660
20.641683	0.1	1.121461
20.643350	0.1	1.132369
20.645017	0.1	1.145542
20.646683	0.1	1.162052
20.648350	0.1	1.180232
20.650017	0.1	1.197338
20.651683	0.1	1.212061
20.653350	0.1	1.224816
20.655017	0.1	1.237989
20.656683	0.1	1.254559
20.658350	0.1	1.276076
20.660017	0.1	1.301527
20.661683	0.1	1.328707
20.663350	0.1	1.355589
20.665017	0.1	1.380980
20.666683	0.1	1.403570
20.668350	0.1	1.423299
20.670017	0.1	1.442134
20.671683	0.1	1.463592
20.673350	0.1	1.489282
20.675017	0.1	1.517892
20.676683	0.1	1.547873
20.678350	0.1	1.578212
20.680017	0.1	1.608253
20.681683	0.1	1.637578
20.683350	0.1	1.667023
20.685017	0.1	1.698613
20.686683	0.1	1.734674
20.688350	0.1	1.775384
20.690017	0.1	1.818657
20.691683	0.1	1.862884
20.693350	0.1	1.907706
20.695017	0.1	1.953244
20.696683	0.1	1.999200
20.698350	0.1	2.045572
20.700017	0.1	2.091766
20.701683	0.1	2.136529
20.703350	0.1	2.179265
20.705017	0.1	2.221704
20.706683	0.1	2.267540
20.708350	0.1	2.320945
20.710017	0.1	2.382636
20.711683	0.1	2.449393
20.713350	0.1	2.517820
20.715017	0.1	2.586663
20.716683	0.1	2.656698
20.718350	0.1	2.729058
20.720017	0.1	2.803564
20.721683	0.1	2.879083
20.723350	0.1	2.954126
20.725017	0.1	3.028870
20.726683	0.1	3.105641
20.728350	0.1	3.187418
20.730017	0.1	3.274858
20.731683	0.1	3.365636
20.733350	0.1	3.456533
20.735017	0.1	3.545404
20.736683	0.1	3.631413
20.738350	0.1	3.714919
20.740017	0.1	3.797114
20.741683	0.1	3.879071
20.743350	0.1	3.961504
20.745017	0.1	4.045189
20.746683	0.1	4.131496
20.748350	0.1	4.221559
20.750017	0.1	4.315734
20.751683	0.1	4.412473
20.753350	0.1	4.507542
20.755017	0.1	4.595578
20.756683	0.1	4.673839
20.758350	0.1	4.743099
20.760017	0.1	4.806876
20.761683	0.1	4.868925
20.763350	0.1	4.930675
20.765017	0.1	4.990697
20.766683	0.1	5.046189
20.768350	0.1	5.095542
20.770017	0.1	5.139709
20.771683	0.1	5.180896
20.773350	0.1	5.219758
20.775017	0.1	5.254686
20.776683	0.1	5.284190
20.778350	0.1	5.308748
20.780017	0.1	5.330563
20.781683	0.1	5.352021
20.783350	0.1	5.373478
20.785017	0.1	5.392671
20.786683	0.1	5.406738
20.788350	0.1	5.415261
20.790017	0.1	5.420566
20.791683	0.1	5.425334
20.793350	0.1	5.430997
20.795017	0.1	5.437076
20.796683	0.1	5.441010
20.798350	0.1	5.441785
20.800017	0.1	5.441904
20.801683	0.1	5.445600
20.803350	0.1	5.455077
20.805017	0.1	5.469203
20.806683	0.1	5.485297
20.808350	0.1	5.501449
20.810017	0.1	5.518020
20.811683	0.1	5.537510
20.813350	0.1	5.562783
20.815017	0.1	5.595029
20.816683	0.1	5.635321
20.818350	0.1	5.684018
20.820017	0.1	5.738974
20.821683	0.1	5.796016
20.823350	0.1	5.852938
20.825017	0.1	5.911291
20.826683	0.1	5.974114
20.828350	0.1	6.042779
20.830017	0.1	6.117523
20.831683	0.1	6.197572
20.833350	0.1	6.280840
20.835017	0.1	6.364704
20.836683	0.1	6.447196
20.838350	0.1	6.527365
20.840017	0.1	6.605506
20.841683	0.1	6.683350
20.843350	0.1	6.763637
20.845017	0.1	6.848038
20.846683	0.1	6.935597
20.848350	0.1	7.023275
20.850017	0.1	7.107258
20.851683	0.1	7.184744
20.853350	0.1	7.253766
20.855017	0.1	7.312835
20.856683	0.1	7.362426
20.858350	0.1	7.406235
20.860017	0.1	7.448376
20.861683	0.1	7.489443
20.863350	0.1	7.525623
20.865017	0.1	7.551194
20.866683	0.1	7.561923
20.868350	0.1	7.558227
20.870017	0.1	7.544160
20.871683	0.1	7.522643
20.873350	0.1	7.492304
20.875017	0.1	7.450521
20.876683	0.1	7.397771
20.878350	0.1	7.336975
20.880017	0.1	7.269979
20.881683	0.1	7.195831
20.883350	0.1	7.113338
20.885017	0.1	7.022143
20.886683	0.1	6.921888
20.888350	0.1	6.812096
20.890017	0.1	6.693781
20.891683	0.1	6.568969
20.893350	0.1	6.438852
20.895017	0.1	6.304086
20.896683	0.1	6.166876
20.898350	0.1	6.029666
20.900017	0.1	5.892456
20.901683	0.1	5.752266
20.903350	0.1	5.605996
20.905017	0.1	5.453110
20.906683	0.1	5.296409
20.908350	0.1	5.139113
20.910017	0.1	4.983008
20.911683	0.1	4.827619
20.913350	0.1	4.671753
20.915017	0.1	4.515648
20.916683	0.1	4.361391
20.918350	0.1	4.211545
20.920017	0.1	4.067779
20.921683	0.1	3.930986
20.923350	0.1	3.800214
20.925017	0.1	3.672719
20.926683	0.1	3.546894
20.928350	0.1	3.423929
20.930017	0.1	3.305912
20.931683	0.1	3.193438
20.933350	0.1	3.084243
20.935017	0.1	2.974510
20.936683	0.1	2.862692
20.938350	0.1	2.750755
20.940017	0.1	2.641857
20.941683	0.1	2.538681
20.943350	0.1	2.442122
20.945017	0.1	2.351701
20.946683	0.1	2.266765
20.948350	0.1	2.188206
20.950017	0.1	2.117694
20.951683	0.1	2.055049
20.953350	0.1	1.997113
20.955017	0.1	1.941145
20.956683	0.1	1.887024
20.958350	0.1	1.836121
20.960017	0.1	1.788735
20.961683	0.1	1.743913
20.963350	0.1	1.700759
20.965017	0.1	1.658619
20.966683	0.1	1.617789
20.968350	0.1	1.579046
20.970017	0.1	1.542568
20.971683	0.1	1.508057
20.973350	0.1	1.475871
20.975017	0.1	1.446247
20.976683	0.1	1.418293
20.978350	0.1	1.391530
20.980017	0.1	1.366615
20.981683	0.1	1.344204
20.983350	0.1	1.324952
20.985017	0.1	1.308739
20.986683	0.1	1.294673
20.988350	0.1	1.281619
20.990017	0.1	1.268506
20.991683	0.1	1.255632
20.993350	0.1	1.244307
20.995017	0.1	1.234829
20.996683	0.1	1.226068
20.998350	0.1	1.216650
21.000017	0.1	1.205444
21.001683	0.1	1.192689
21.003350	0.1	1.179278
21.005017	0.1	1.166463
21.006683	0.1	1.155615
21.008350	0.1	1.148105
21.010017	0.1	1.144588
21.011683	0.1	1.143694
21.013350	0.1	1.143754
21.015017	0.1	1.144409
21.016683	0.1	1.146078
21.018350	0.1	1.147866
21.020017	0.1	1.147688
21.021683	0.1	1.144409
21.023350	0.1	1.139343
21.025017	0.1	1.136065
21.026683	0.1	1.137555
21.028350	0.1	1.142979
21.030017	0.1	1.148462
21.031683	0.1	1.150131
21.033350	0.1	1.146615
21.035017	0.1	1.139641
21.036683	0.1	1.133978
21.038350	0.1	1.134873
21.040017	0.1	1.142979
21.041683	0.1	1.153588
21.043350	0.1	1.161516
21.045017	0.1	1.165152
21.046683	0.1	1.165211
21.048350	0.1	1.163364
21.050017	0.1	1.161695
21.051683	0.1	1.161635
21.053350	0.1	1.163125
21.055017	0.1	1.166225
21.056683	0.1	1.171172
21.058350	0.1	1.177609
21.060017	0.1	1.185000
21.061683	0.1	1.193941
21.063350	0.1	1.205623
21.065017	0.1	1.219869
21.066683	0.1	1.235366
21.068350	0.1	1.250923
21.070017	0.1	1.266599
21.071683	0.1	1.282394
21.073350	0.1	1.297116
21.075017	0.1	1.309633
21.076683	0.1	1.320541
21.078350	0.1	1.331508
21.080017	0.1	1.343608
21.081683	0.1	1.356483
21.083350	0.1	1.369298
21.085017	0.1	1.382411
21.086683	0.1	1.397967
21.088350	0.1	1.418531
21.090017	0.1	1.443923
21.091683	0.1	1.470268
21.093350	0.1	1.493216
21.095017	0.1	1.510739
21.096683	0.1	1.523554
21.098350	0.1	1.534104
21.100017	0.1	1.547039
21.101683	0.1	1.567006
21.103350	0.1	1.593709
21.105017	0.1	1.622141
21.106683	0.1	1.646340
21.108350	0.1	1.663983
21.110017	0.1	1.676679
21.111683	0.1	1.688302
21.113350	0.1	1.701057
21.115017	0.1	1.715124
21.116683	0.1	1.730085
21.118350	0.1	1.744688
21.120017	0.1	1.756728
21.121683	0.1	1.764953
21.123350	0.1	1.770198
21.125017	0.1	1.774311
21.126683	0.1	1.778126
21.128350	0.1	1.781225
21.130017	0.1	1.782596
21.131683	0.1	1.781225
21.133350	0.1	1.777172
21.135017	0.1	1.771271
21.136683	0.1	1.764774
21.138350	0.1	1.759052
21.140017	0.1	1.755595
21.141683	0.1	1.754284
21.143350	0.1	1.752853
21.145017	0.1	1.748622
21.146683	0.1	1.740217
21.148350	0.1	1.727522
21.150017	0.1	1.711786
21.151683	0.1	1.694501
21.153350	0.1	1.676977
21.155017	0.1	1.660228
21.156683	0.1	1.644194
21.158350	0.1	1.626551
21.160017	0.1	1.604557
21.161683	0.1	1.578212
21.163350	0.1	1.550198
21.165017	0.1	1.523614
21.166683	0.1	1.499534
21.168350	0.1	1.477182
21.170017	0.1	1.455426
21.171683	0.1	1.434505
21.173350	0.1	1.415253
21.175017	0.1	1.397491
21.176683	0.1	1.380503
21.178350	0.1	1.364112
21.180017	0.1	1.348972
21.181683	0.1	1.334906
21.183350	0.1	1.320362
21.185017	0.1	1.303732
21.186683	0.1	1.284719
21.188350	0.1	1.265049
21.190017	0.1	1.246929
21.191683	0.1	1.231909
21.193350	0.1	1.220822
21.195017	0.1	1.213908
21.196683	0.1	1.210928
21.198350	0.1	1.210153
21.200017	0.1	1.208603
21.201683	0.1	1.203775
21.203350	0.1	1.195490
21.205017	0.1	1.185596
21.206683	0.1	1.177073
21.208350	0.1	1.171768
21.210017	0.1	1.169682
21.211683	0.1	1.169384
21.213350	0.1	1.169920
21.215017	0.1	1.171410
21.216683	0.1	1.174152
21.218350	0.1	1.178622
21.220017	0.1	1.184940
21.221683	0.1	1.192391
21.223350	0.1	1.198948
21.225017	0.1	1.202226
21.226683	0.1	1.201511
21.228350	0.1	1.197636
21.230017	0.1	1.191914
21.231683	0.1	1.186490
21.233350	0.1	1.184583
21.235017	0.1	1.187980
21.236683	0.1	1.194596
21.238350	0.1	1.200259
21.240017	0.1	1.201332
21.241683	0.1	1.197755
21.243350	0.1	1.192749
21.245017	0.1	1.190662
21.246683	0.1	1.193464
21.248350	0.1	1.200557
21.250017	0.1	1.209557
21.251683	0.1	1.217485
21.253350	0.1	1.221120
21.255017	0.1	1.219452
21.256683	0.1	1.214326
21.258350	0.1	1.209021
21.260017	0.1	1.205266
21.261683	0.1	1.202524
21.263350	0.1	1.199782
21.265017	0.1	1.197457
21.266683	0.1	1.196325
21.268350	0.1	1.196325
21.270017	0.1	1.196742
21.271683	0.1	1.196146
21.273350	0.1	1.192987
21.275017	0.1	1.186013
21.276683	0.1	1.176238
21.278350	0.1	1.166105
21.280017	0.1	1.157999
21.281683	0.1	1.152933
21.283350	0.1	1.150847
21.285017	0.1	1.149237
21.286683	0.1	1.145542
21.288350	0.1	1.139700
21.290017	0.1	1.133323
21.291683	0.1	1.127839
21.293350	0.1	1.123190
21.295017	0.1	1.118779
21.296683	0.1	1.114011
21.298350	0.1	1.109123
21.300017	0.1	1.105070
21.301683	0.1	1.102686
21.303350	0.1	1.101554
21.305017	0.1	1.099587
21.306683	0.1	1.094759
21.308350	0.1	1.087546
21.310017	0.1	1.080215
21.311683	0.1	1.074433
21.313350	0.1	1.070798
21.315017	0.1	1.070380
21.316683	0.1	1.073361
21.318350	0.1	1.076818
21.320017	0.1	1.077116
21.321683	0.1	1.073659
21.323350	0.1	1.069129
21.325017	0.1	1.066327
21.326683	0.1	1.065970
21.328350	0.1	1.066685
21.330017	0.1	1.066983
21.331683	0.1	1.066506
21.333350	0.1	1.065493
21.335017	0.1	1.063645
21.336683	0.1	1.060367
21.338350	0.1	1.055956
21.340017	0.1	1.051605
21.341683	0.1	1.048982
21.343350	0.1	1.049697
21.345017	0.1	1.055300
21.346683	0.1	1.066268
21.348350	0.1	1.080513
21.350017	0.1	1.093745
21.351683	0.1	1.101971
21.353350	0.1	1.103878
21.355017	0.1	1.102209
21.356683	0.1	1.101077
21.358350	0.1	1.103044
21.360017	0.1	1.107574
21.361683	0.1	1.112998
21.363350	0.1	1.118481
21.365017	0.1	1.123846
21.366683	0.1	1.129687
21.368350	0.1	1.138091
21.370017	0.1	1.150310
21.371683	0.1	1.163840
21.373350	0.1	1.174331
21.375017	0.1	1.181185
21.376683	0.1	1.187861
21.378350	0.1	1.197636
21.380017	0.1	1.209855
21.381683	0.1	1.221478
21.383350	0.1	1.230121
21.385017	0.1	1.235724
21.386683	0.1	1.239061
21.388350	0.1	1.240850
21.390017	0.1	1.241982
21.391683	0.1	1.242876
21.393350	0.1	1.242995
21.395017	0.1	1.242459
21.396683	0.1	1.242518
21.398350	0.1	1.244128
21.400017	0.1	1.247168
21.401683	0.1	1.250923
21.403350	0.1	1.254499
21.405017	0.1	1.257122
21.406683	0.1	1.258671
21.408350	0.1	1.260758
21.410017	0.1	1.265645
21.411683	0.1	1.273990
21.413350	0.1	1.283407
21.415017	0.1	1.289785
21.416683	0.1	1.290321
21.418350	0.1	1.285255
21.420017	0.1	1.277328
21.421683	0.1	1.269639
21.423350	0.1	1.262963
21.425017	0.1	1.256108
21.426683	0.1	1.248360
21.428350	0.1	1.240254
21.430017	0.1	1.233399
21.431683	0.1	1.228273
21.433350	0.1	1.223981
21.435017	0.1	1.219690
21.436683	0.1	1.215696
21.438350	0.1	1.211941
21.440017	0.1	1.206637
21.441683	0.1	1.198232
21.443350	0.1	1.186729
21.445017	0.1	1.172781
21.446683	0.1	1.158416
21.448350	0.1	1.146078
21.450017	0.1	1.136482
21.451683	0.1	1.128197
21.453350	0.1	1.120269
21.455017	0.1	1.112938
21.456683	0.1	1.106799
21.458350	0.1	1.100898
21.460017	0.1	1.092136
21.461683	0.1	1.077652
21.463350	0.1	1.057923
21.465017	0.1	1.036942
21.466683	0.1	1.018882
21.468350	0.1	1.005590
21.470017	0.1	0.995338
21.471683	0.1	0.984252
21.473350	0.1	0.970781
21.475017	0.1	0.957906
21.476683	0.1	0.949621
21.478350	0.1	0.945628
21.480017	0.1	0.941932
21.481683	0.1	0.936449
21.483350	0.1	0.930309
21.485017	0.1	0.925005
21.486683	0.1	0.920415
21.488350	0.1	0.915706
21.490017	0.1	0.910342
21.491683	0.1	0.903904
21.493350	0.1	0.896514
21.495017	0.1	0.888407
21.496683	0.1	0.880122
21.498350	0.1	0.871897
21.500017	0.1	0.864148
21.501683	0.1	0.856996
21.503350	0.1	0.849783
21.505017	0.1	0.842094
21.506683	0.1	0.835002
21.508350	0.1	0.829697
21.510017	0.1	0.825942
21.511683	0.1	0.823081
21.513350	0.1	0.821352
21.515017	0.1	0.820518
21.516683	0.1	0.818908
21.518350	0.1	0.816047
21.520017	0.1	0.813603
21.521683	0.1	0.813723
21.523350	0.1	0.816286
21.525017	0.1	0.819325
21.526683	0.1	0.821412
21.528350	0.1	0.822961
21.530017	0.1	0.824213
21.531683	0.1	0.824094
21.533350	0.1	0.820637
21.535017	0.1	0.813067
21.536683	0.1	0.802994
21.538350	0.1	0.792921
21.540017	0.1	0.784576
21.541683	0.1	0.778377
21.543350	0.1	0.775039
21.545017	0.1	0.775218
21.546683	0.1	0.777900
21.548350	0.1	0.781179
21.550017	0.1	0.783742
21.551683	0.1	0.785172
21.553350	0.1	0.785470
21.555017	0.1	0.785470
21.556683	0.1	0.786305
21.558350	0.1	0.788987
21.560017	0.1	0.792861
21.561683	0.1	0.796080
21.563350	0.1	0.797212
21.565017	0.1	0.796497
21.566683	0.1	0.795364
21.568350	0.1	0.795841
21.570017	0.1	0.799477
21.571683	0.1	0.804603
21.573350	0.1	0.807345
21.575017	0.1	0.804603
21.576683	0.1	0.796139
21.578350	0.1	0.785470
21.580017	0.1	0.777006
21.581683	0.1	0.773132
21.583350	0.1	0.773370
21.585017	0.1	0.775635
21.586683	0.1	0.777602
21.588350	0.1	0.777185
21.590017	0.1	0.774443
21.591683	0.1	0.770569
21.593350	0.1	0.766635
21.595017	0.1	0.763118
21.596683	0.1	0.760555
21.598350	0.1	0.759125
21.600017	0.1	0.758052
21.601683	0.1	0.757337
21.603350	0.1	0.757694
21.605017	0.1	0.759125
21.606683	0.1	0.760794
21.608350	0.1	0.761807
21.610017	0.1	0.762463
21.611683	0.1	0.763893
21.613350	0.1	0.767052
21.615017	0.1	0.772238
21.616683	0.1	0.778556
21.618350	0.1	0.784159
21.620017	0.1	0.787735
21.621683	0.1	0.789821
21.623350	0.1	0.791252
21.625017	0.1	0.791848
21.626683	0.1	0.792027
21.628350	0.1	0.792146
21.630017	0.1	0.791609
21.631683	0.1	0.789583
21.633350	0.1	0.786722
21.635017	0.1	0.784993
21.636683	0.1	0.786006
21.638350	0.1	0.790000
21.640017	0.1	0.796080
21.641683	0.1	0.802457
21.643350	0.1	0.806510
21.645017	0.1	0.806868
21.646683	0.1	0.804722
21.648350	0.1	0.803292
21.650017	0.1	0.805855
21.651683	0.1	0.812650
21.653350	0.1	0.821829
21.655017	0.1	0.831187
21.656683	0.1	0.839174
21.658350	0.1	0.844777
21.660017	0.1	0.848234
21.661683	0.1	0.850558
21.663350	0.1	0.853300
21.665017	0.1	0.856817
21.666683	0.1	0.860870
21.668350	0.1	0.865579
21.670017	0.1	0.871718
21.671683	0.1	0.878990
21.673350	0.1	0.885665
21.675017	0.1	0.889897
21.676683	0.1	0.891686
21.678350	0.1	0.893295
21.680017	0.1	0.896990
21.681683	0.1	0.902772
21.683350	0.1	0.908732
21.685017	0.1	0.913620
21.686683	0.1	0.918806
21.688350	0.1	0.926197
21.690017	0.1	0.935972
21.691683	0.1	0.946164
21.693350	0.1	0.953734
21.695017	0.1	0.956535
21.696683	0.1	0.954866
21.698350	0.1	0.952065
21.700017	0.1	0.951469
21.701683	0.1	0.953734
21.703350	0.1	0.957251
21.705017	0.1	0.959575
21.706683	0.1	0.958860
21.708350	0.1	0.955641
21.710017	0.1	0.952780
21.711683	0.1	0.953853
21.713350	0.1	0.960112
21.715017	0.1	0.968695
21.716683	0.1	0.974238
21.718350	0.1	0.972629
21.720017	0.1	0.964701
21.721683	0.1	0.955343
21.723350	0.1	0.950217
21.725017	0.1	0.951171
21.726683	0.1	0.954926
21.728350	0.1	0.956416
21.730017	0.1	0.952542
21.731683	0.1	0.942707
21.733350	0.1	0.929058
21.735017	0.1	0.915408
21.736683	0.1	0.904501
21.738350	0.1	0.896096
21.740017	0.1	0.888348
21.741683	0.1	0.880539
21.743350	0.1	0.873804
21.745017	0.1	0.869811
21.746683	0.1	0.868499
21.748350	0.1	0.867248
21.750017	0.1	0.863075
21.751683	0.1	0.855804
21.753350	0.1	0.848115
21.755017	0.1	0.843287
21.756683	0.1	0.841558
21.758350	0.1	0.840008
21.760017	0.1	0.835300
21.761683	0.1	0.826836
21.763350	0.1	0.817299
21.765017	0.1	0.809789
21.766683	0.1	0.804961
21.768350	0.1	0.800788
21.770017	0.1	0.795186
21.771683	0.1	0.787616
21.773350	0.1	0.779986
21.775017	0.1	0.775397
21.776683	0.1	0.774741
21.778350	0.1	0.776053
21.780017	0.1	0.775635
21.781683	0.1	0.771880
21.783350	0.1	0.766099
21.785017	0.1	0.761151
21.786683	0.1	0.758827
21.788350	0.1	0.759184
21.790017	0.1	0.760615
21.791683	0.1	0.761688
21.793350	0.1	0.761747
21.795017	0.1	0.761390
21.796683	0.1	0.761807
21.798350	0.1	0.763178
21.800017	0.1	0.764489
21.801683	0.1	0.764906
21.803350	0.1	0.764489
21.805017	0.1	0.763834
21.806683	0.1	0.762522
21.808350	0.1	0.759780
21.810017	0.1	0.756979
21.811683	0.1	0.756264
21.813350	0.1	0.758350
21.815017	0.1	0.762343
21.816683	0.1	0.766933
21.818350	0.1	0.771165
21.820017	0.1	0.775516
21.821683	0.1	0.781775
21.823350	0.1	0.790358
21.825017	0.1	0.799537
21.826683	0.1	0.808239
21.828350	0.1	0.816107
21.830017	0.1	0.822961
21.831683	0.1	0.828624
21.833350	0.1	0.833035
21.835017	0.1	0.835955
21.836683	0.1	0.836968
21.838350	0.1	0.836849
21.840017	0.1	0.837803
21.841683	0.1	0.842631
21.843350	0.1	0.852466
21.845017	0.1	0.866592
21.846683	0.1	0.883877
21.848350	0.1	0.902712
21.850017	0.1	0.920653
21.851683	0.1	0.935018
21.853350	0.1	0.944912
21.855017	0.1	0.951767
21.856683	0.1	0.958145
21.858350	0.1	0.965655
21.860017	0.1	0.974357
21.861683	0.1	0.983000
21.863350	0.1	0.989795
21.865017	0.1	0.993967
21.866683	0.1	0.997305
21.868350	0.1	1.002967
21.870017	0.1	1.012504
21.871683	0.1	1.024485
21.873350	0.1	1.036406
21.875017	0.1	1.046181
21.876683	0.1	1.053393
21.878350	0.1	1.060188
21.880017	0.1	1.070440
21.881683	0.1	1.085222
21.883350	0.1	1.101494
21.885017	0.1	1.115203
21.886683	0.1	1.123786
21.888350	0.1	1.125753
21.890017	0.1	1.122773
21.891683	0.1	1.119614
21.893350	0.1	1.120210
21.895017	0.1	1.124442
21.896683	0.1	1.129329
21.898350	0.1	1.132190
21.900017	0.1	1.131892
21.901683	0.1	1.128376
21.903350	0.1	1.122177
21.905017	0.1	1.114667
21.906683	0.1	1.108468
21.908350	0.1	1.106143
21.910017	0.1	1.107872
21.911683	0.1	1.111507
21.913350	0.1	1.114190
21.915017	0.1	1.114309
21.916683	0.1	1.111090
21.918350	0.1	1.105189
21.920017	0.1	1.099169
21.921683	0.1	1.095295
21.923350	0.1	1.093090
21.925017	0.1	1.090288
21.926683	0.1	1.085699
21.928350	0.1	1.079798
21.930017	0.1	1.074433
21.931683	0.1	1.071692
21.933350	0.1	1.073003
21.935017	0.1	1.077592
21.936683	0.1	1.082838
21.938350	0.1	1.085639
21.940017	0.1	1.085341
21.941683	0.1	1.083195
21.943350	0.1	1.080573
21.945017	0.1	1.077354
21.946683	0.1	1.073062
21.948350	0.1	1.068831
21.950017	0.1	1.066685
21.951683	0.1	1.067400
21.953350	0.1	1.070023
21.955017	0.1	1.072943
21.956683	0.1	1.075149
21.958350	0.1	1.076400
21.960017	0.1	1.077175
21.961683	0.1	1.078129
21.963350	0.1	1.080930
21.965017	0.1	1.087189
21.966683	0.1	1.097381
21.968350	0.1	1.111150
21.970017	0.1	1.126528
21.971683	0.1	1.141071
21.973350	0.1	1.153171
21.975017	0.1	1.163542
21.976683	0.1	1.174212
21.978350	0.1	1.187086
21.980017	0.1	1.201928
21.981683	0.1	1.216352
21.983350	0.1	1.227260
21.985017	0.1	1.233459
21.986683	0.1	1.236677
21.988350	0.1	1.240671
21.990017	0.1	1.248002
21.991683	0.1	1.258075
21.993350	0.1	1.268566
21.995017	0.1	1.278341
21.996683	0.1	1.287639
21.998350	0.1	1.297236
22.000017	0.1	1.307726
22.001683	0.1	1.320005
22.003350	0.1	1.335025
22.005017	0.1	1.352966
22.006683	0.1	1.372635
22.008350	0.1	1.393676
22.010017	0.1	1.416087
22.011683	0.1	1.439452
22.013350	0.1	1.462698
22.015017	0.1	1.485705
22.016683	0.1	1.509011
22.018350	0.1	1.532793
22.020017	0.1	1.557827
22.021683	0.1	1.584649
22.023350	0.1	1.612246
22.025017	0.1	1.639545
22.026683	0.1	1.667798
22.028350	0.1	1.699448
22.030017	0.1	1.735926
22.031683	0.1	1.775742
22.033350	0.1	1.816034
22.035017	0.1	1.854539
22.036683	0.1	1.890659
22.038350	0.1	1.924932
22.040017	0.1	1.958490
22.041683	0.1	1.992643
22.043350	0.1	2.028108
22.045017	0.1	2.065718
22.046683	0.1	2.106786
22.048350	0.1	2.151966
22.050017	0.1	2.200186
22.051683	0.1	2.250254
22.053350	0.1	2.301574
22.055017	0.1	2.353311
22.056683	0.1	2.403438
22.058350	0.1	2.449632
22.060017	0.1	2.491057
22.061683	0.1	2.528846
22.063350	0.1	2.565563
22.065017	0.1	2.603650
22.066683	0.1	2.643705
22.068350	0.1	2.684295
22.070017	0.1	2.722383
22.071683	0.1	2.754688
22.073350	0.1	2.779186
22.075017	0.1	2.796531
22.076683	0.1	2.809644
22.078350	0.1	2.821446
22.080017	0.1	2.833486
22.081683	0.1	2.846241
22.083350	0.1	2.858579
22.085017	0.1	2.867580
22.086683	0.1	2.870321
22.088350	0.1	2.865434
22.090017	0.1	2.854288
22.091683	0.1	2.840042
22.093350	0.1	2.825439
22.095017	0.1	2.810300
22.096683	0.1	2.791703
22.098350	0.1	2.767384
22.100017	0.1	2.738238
22.101683	0.1	2.706885
22.103350	0.1	2.675295
22.105017	0.1	2.643943
22.106683	0.1	2.612293
22.108350	0.1	2.578736
22.110017	0.1	2.542377
22.111683	0.1	2.504349
22.113350	0.1	2.466023
22.115017	0.1	2.427519
22.116683	0.1	2.388716
22.118350	0.1	2.349675
22.120017	0.1	2.310574
22.121683	0.1	2.271772
22.123350	0.1	2.233565
22.125017	0.1	2.195895
22.126683	0.1	2.158582
22.128350	0.1	2.122224
22.130017	0.1	2.088070
22.131683	0.1	2.056897
22.133350	0.1	2.028465
22.135017	0.1	2.001763
22.136683	0.1	1.976848
22.138350	0.1	1.954854
22.140017	0.1	1.936555
22.141683	0.1	1.922071
22.143350	0.1	1.911461
22.145017	0.1	1.905203
22.146683	0.1	1.904130
22.148350	0.1	1.907706
22.150017	0.1	1.913905
22.151683	0.1	1.920164
22.153350	0.1	1.924515
22.155017	0.1	1.926899
22.156683	0.1	1.929641
22.158350	0.1	1.936436
22.160017	0.1	1.950204
22.161683	0.1	1.971722
22.163350	0.1	1.999796
22.165017	0.1	2.032280
22.166683	0.1	2.066910
22.168350	0.1	2.102316
22.170017	0.1	2.138317
22.171683	0.1	2.176523
22.173350	0.1	2.219916
22.175017	0.1	2.269626
22.176683	0.1	2.324760
22.178350	0.1	2.383351
22.180017	0.1	2.442897
22.181683	0.1	2.501369
22.183350	0.1	2.558828
22.185017	0.1	2.617538
22.186683	0.1	2.679944
22.188350	0.1	2.747357
22.190017	0.1	2.819896
22.191683	0.1	2.897740
22.193350	0.1	2.981246
22.195017	0.1	3.069163
22.196683	0.1	3.158450
22.198350	0.1	3.245592
22.200017	0.1	3.328979
22.201683	0.1	3.409744
22.203350	0.1	3.490448
22.205017	0.1	3.573299
22.206683	0.1	3.659487
22.208350	0.1	3.748358
22.210017	0.1	3.837347
22.211683	0.1	3.923595
22.213350	0.1	4.005611
22.215017	0.1	4.082978
22.216683	0.1	4.156292
22.218350	0.1	4.227579
22.220017	0.1	4.298806
22.221683	0.1	4.370392
22.223350	0.1	4.439950
22.225017	0.1	4.503250
22.226683	0.1	4.556775
22.228350	0.1	4.600346
22.230017	0.1	4.635990
22.231683	0.1	4.665673
22.233350	0.1	4.690588
22.235017	0.1	4.710734
22.236683	0.1	4.725218
22.238350	0.1	4.731953
22.240017	0.1	4.729331
22.241683	0.1	4.717052
22.243350	0.1	4.696608
22.245017	0.1	4.669607
22.246683	0.1	4.636169
22.248350	0.1	4.594922
22.250017	0.1	4.545987
22.251683	0.1	4.491031
22.253350	0.1	4.430890
22.255017	0.1	4.364431
22.256683	0.1	4.290462
22.258350	0.1	4.209161
22.260017	0.1	4.122496
22.261683	0.1	4.032970
22.263350	0.1	3.940940
22.265017	0.1	3.844559
22.266683	0.1	3.742755
22.268350	0.1	3.636599
22.270017	0.1	3.528297
22.271683	0.1	3.419876
22.273350	0.1	3.313303
22.275017	0.1	3.209830
22.276683	0.1	3.108859
22.278350	0.1	3.008306
22.280017	0.1	2.904952
22.281683	0.1	2.796352
22.283350	0.1	2.683342
22.285017	0.1	2.569378
22.286683	0.1	2.457678
22.288350	0.1	2.351284
22.290017	0.1	2.253711
22.291683	0.1	2.167046
22.293350	0.1	2.089322
22.295017	0.1	2.015591
22.296683	0.1	1.942277
22.298350	0.1	1.868844
22.300017	0.1	1.797140
22.301683	0.1	1.729965
22.303350	0.1	1.670539
22.305017	0.1	1.619935
22.306683	0.1	1.575172
22.308350	0.1	1.531661
22.310017	0.1	1.487315
22.311683	0.1	1.443684
22.313350	0.1	1.403391
22.315017	0.1	1.367450
22.316683	0.1	1.335561
22.318350	0.1	1.307488
22.320017	0.1	1.282752
22.321683	0.1	1.259983
22.323350	0.1	1.237691
22.325017	0.1	1.215816
22.326683	0.1	1.195848
22.328350	0.1	1.179874
22.330017	0.1	1.169145
22.331683	0.1	1.163542
22.333350	0.1	1.160741
22.335017	0.1	1.158297
22.336683	0.1	1.155734
22.338350	0.1	1.154363
22.340017	0.1	1.154661
22.341683	0.1	1.156867
22.343350	0.1	1.161695
22.345017	0.1	1.168966
22.346683	0.1	1.177132
22.348350	0.1	1.185060
22.350017	0.1	1.192987
22.351683	0.1	1.201570
22.353350	0.1	1.211047
22.355017	0.1	1.221478
22.356683	0.1	1.232565
22.358350	0.1	1.243770
22.360017	0.1	1.254499
22.361683	0.1	1.265764
22.363350	0.1	1.279295
22.365017	0.1	1.296520
22.366683	0.1	1.317740
22.368350	0.1	1.342416
22.370017	0.1	1.369476
22.371683	0.1	1.397073
22.373350	0.1	1.422584
22.375017	0.1	1.445234
22.376683	0.1	1.466572
22.378350	0.1	1.488209
22.380017	0.1	1.511335
22.381683	0.1	1.537621
22.383350	0.1	1.567781
22.385017	0.1	1.600683
22.386683	0.1	1.634956
22.388350	0.1	1.670063
22.390017	0.1	1.705647
22.391683	0.1	1.742423
22.393350	0.1	1.781762
22.395017	0.1	1.824379
22.396683	0.1	1.869977
22.398350	0.1	1.917839
22.400017	0.1	1.967192
22.401683	0.1	2.017498
22.403350	0.1	2.068520
22.405017	0.1	2.120793
22.406683	0.1	2.175510
22.408350	0.1	2.234519
22.410017	0.1	2.299130
22.411683	0.1	2.370119
22.413350	0.1	2.447784
22.415017	0.1	2.530813
22.416683	0.1	2.615929
22.418350	0.1	2.700031
22.420017	0.1	2.782345
22.421683	0.1	2.865255
22.423350	0.1	2.952576
22.425017	0.1	3.046572
22.426683	0.1	3.147781
22.428350	0.1	3.256440
22.430017	0.1	3.372133
22.431683	0.1	3.493130
22.433350	0.1	3.617943
22.435017	0.1	3.746510
22.436683	0.1	3.879965
22.438350	0.1	4.019261
22.440017	0.1	4.164040
22.441683	0.1	4.313827
22.443350	0.1	4.468620
22.445017	0.1	4.628539
22.446683	0.1	4.794002
22.448350	0.1	4.966319
22.450017	0.1	5.147100
22.451683	0.1	5.337715
22.453350	0.1	5.539120
22.455017	0.1	5.749822
22.456683	0.1	5.965948
22.458350	0.1	6.184459
22.460017	0.1	6.405950
22.461683	0.1	6.633759
22.463350	0.1	6.871403
22.465017	0.1	7.121921
22.466683	0.1	7.386148
22.468350	0.1	7.662535
22.470017	0.1	7.948220
22.471683	0.1	8.241535
22.473350	0.1	8.542598
22.475017	0.1	8.854092
22.476683	0.1	9.179652
22.478350	0.1	9.522081
22.480017	0.1	9.881139
22.481683	0.1	10.253430
22.483350	0.1	10.635794
22.485017	0.1	11.028886
22.486683	0.1	11.436523
22.488350	0.1	11.863173
22.490017	0.1	12.311340
22.491683	0.1	12.781263
22.493350	0.1	13.272525
22.495017	0.1	13.785184
22.496683	0.1	14.319540
22.498350	0.1	14.875830
22.500017	0.1	15.454234
22.501683	0.1	16.055466
22.503350	0.1	16.680420
22.505017	0.1	17.329753
22.506683	0.1	18.003882
22.508350	0.1	18.703760
22.510017	0.1	19.431175
22.511683	0.1	20.186664
22.513350	0.1	20.969333
22.515017	0.1	21.778227
22.516683	0.1	22.612990
22.518350	0.1	23.474039
22.520017	0.1	24.361612
22.521683	0.1	25.274099
22.523350	0.1	26.208581
22.525017	0.1	27.163209
22.526683	0.1	28.136315
22.528350	0.1	29.123725
22.530017	0.1	30.119004
22.531683	0.1	31.117322
22.533350	0.1	32.115879
22.535017	0.1	33.110561
22.536683	0.1	34.096303
22.538350	0.1	35.069050
22.540017	0.1	36.024751
22.541683	0.1	36.958101
22.543350	0.1	37.864151
22.545017	0.1	38.739803
22.546683	0.1	39.582612
22.548350	0.1	40.388169
22.550017	0.1	41.149201
22.551683	0.1	41.858318
22.553350	0.1	42.509558
22.555017	0.1	43.098393
22.556683	0.1	43.620649
22.558350	0.1	44.072631
22.560017	0.1	44.450703
22.561683	0.1	44.751051
22.563350	0.1	44.971946
22.565017	0.1	45.114639
22.566683	0.1	45.181814
22.568350	0.1	45.174363
22.570017	0.1	45.091214
22.571683	0.1	44.930044
22.573350	0.1	44.689420
22.575017	0.1	44.370237
22.576683	0.1	43.976190
22.578350	0.1	43.511632
22.580017	0.1	42.979303
22.581683	0.1	42.380753
22.583350	0.1	41.717770
22.585017	0.1	40.993753
22.586683	0.1	40.213766
22.588350	0.1	39.383891
22.590017	0.1	38.510504
22.591683	0.1	37.599625
22.593350	0.1	36.655965
22.595017	0.1	35.681965
22.596683	0.1	34.678580
22.598350	0.1	33.646109
22.600017	0.1	32.587232
22.601683	0.1	31.507673
22.603350	0.1	30.415179
22.605017	0.1	29.317738
22.606683	0.1	28.222324
22.608350	0.1	27.133943
22.610017	0.1	26.057066
22.611683	0.1	24.995865
22.613350	0.1	23.953201
22.615017	0.1	22.929133
22.616683	0.1	21.922411
22.618350	0.1	20.932556
22.620017	0.1	19.960285
22.621683	0.1	19.007267
22.623350	0.1	18.076898
22.625017	0.1	17.174126
22.626683	0.1	16.304196
22.628350	0.1	15.470088
22.630017	0.1	14.670969
22.631683	0.1	13.903440
22.633350	0.1	13.165356
22.635017	0.1	12.457193
22.636683	0.1	11.781932
22.638350	0.1	11.143685
22.640017	0.1	10.543824
22.641683	0.1	9.979547
22.643350	0.1	9.446979
22.645017	0.1	8.944154
22.646683	0.1	8.471132
22.648350	0.1	8.028389
22.650017	0.1	7.614971
22.651683	0.1	7.228613
22.653350	0.1	6.866575
22.655017	0.1	6.527603
22.656683	0.1	6.212235
22.658350	0.1	5.921841
22.660017	0.1	5.656481
22.661683	0.1	5.414307
22.663350	0.1	5.192757
22.665017	0.1	4.990995
22.666683	0.1	4.810334
22.668350	0.1	4.651785
22.670017	0.1	4.513681
22.671683	0.1	4.391670
22.673350	0.1	4.281640
22.675017	0.1	4.181981
22.676683	0.1	4.093766
22.678350	0.1	4.018784
22.680017	0.1	3.958106
22.681683	0.1	3.911913
22.683350	0.1	3.880024
22.685017	0.1	3.862441
22.686683	0.1	3.858030
22.688350	0.1	3.862679
22.690017	0.1	3.871322
22.691683	0.1	3.882110
22.693350	0.1	3.897667
22.695017	0.1	3.922045
22.696683	0.1	3.956616
22.698350	0.1	3.998876
22.700017	0.1	4.045069
22.701683	0.1	4.093826
22.703350	0.1	4.146517
22.705017	0.1	4.204750
22.706683	0.1	4.268766
22.708350	0.1	4.338444
22.710017	0.1	4.414022
22.711683	0.1	4.494250
22.713350	0.1	4.575610
22.715017	0.1	4.653693
22.716683	0.1	4.725516
22.718350	0.1	4.791081
22.720017	0.1	4.853070
22.721683	0.1	4.914463
22.723350	0.1	4.977167
22.725017	0.1	5.040825
22.726683	0.1	5.102814
22.728350	0.1	5.160213
22.730017	0.1	5.211473
22.731683	0.1	5.257011
22.733350	0.1	5.298257
22.735017	0.1	5.335450
22.736683	0.1	5.366862
22.738350	0.1	5.390466
22.740017	0.1	5.405248
22.741683	0.1	5.410493
22.743350	0.1	5.406440
22.745017	0.1	5.395294
22.746683	0.1	5.380810
22.748350	0.1	5.364776
22.750017	0.1	5.345643
22.751683	0.1	5.320251
22.753350	0.1	5.286157
22.755017	0.1	5.241573
22.756683	0.1	5.185843
22.758350	0.1	5.120755
22.760017	0.1	5.050063
22.761683	0.1	4.976571
22.763350	0.1	4.900039
22.765017	0.1	4.817426
22.766683	0.1	4.725635
22.768350	0.1	4.623771
22.770017	0.1	4.514337
22.771683	0.1	4.401863
22.773350	0.1	4.289925
22.775017	0.1	4.179597
22.776683	0.1	4.069150
22.778350	0.1	3.956497
22.780017	0.1	3.840864
22.781683	0.1	3.723026
22.783350	0.1	3.604830
22.785017	0.1	3.488422
22.786683	0.1	3.375828
22.788350	0.1	3.267050
22.790017	0.1	3.160000
22.791683	0.1	3.051579
22.793350	0.1	2.940297
22.795017	0.1	2.827346
22.796683	0.1	2.715945
22.798350	0.1	2.608895
22.800017	0.1	2.506614
22.801683	0.1	2.408207
22.803350	0.1	2.313495
22.805017	0.1	2.222359
22.806683	0.1	2.134383
22.808350	0.1	2.049923
22.810017	0.1	1.970708
22.811683	0.1	1.898229
22.813350	0.1	1.831472
22.815017	0.1	1.767814
22.816683	0.1	1.705766
22.818350	0.1	1.645982
22.820017	0.1	1.589477
22.821683	0.1	1.535177
22.823350	0.1	1.480758
22.825017	0.1	1.425147
22.826683	0.1	1.370192
22.828350	0.1	1.319707
22.830017	0.1	1.276195
22.831683	0.1	1.239002
22.833350	0.1	1.205206
22.835017	0.1	1.172423
22.836683	0.1	1.140773
22.838350	0.1	1.112104
22.840017	0.1	1.087368
22.841683	0.1	1.065314
22.843350	0.1	1.043797
22.845017	0.1	1.021922
22.846683	0.1	0.999689
22.848350	0.1	0.977874
22.850017	0.1	0.958026
22.851683	0.1	0.941336
22.853350	0.1	0.927925
22.855017	0.1	0.916898
22.856683	0.1	0.906825
22.858350	0.1	0.895858
22.860017	0.1	0.883102
22.861683	0.1	0.869870
22.863350	0.1	0.858128
22.865017	0.1	0.848889
22.866683	0.1	0.842512
22.868350	0.1	0.839114
22.870017	0.1	0.837743
22.871683	0.1	0.837445
22.873350	0.1	0.837624
22.875017	0.1	0.838280
22.876683	0.1	0.839353
22.878350	0.1	0.839651
22.880017	0.1	0.838339
22.881683	0.1	0.835955
22.883350	0.1	0.834167
22.885017	0.1	0.833273
22.886683	0.1	0.832439
22.888350	0.1	0.831246
22.890017	0.1	0.830352
22.891683	0.1	0.830531
22.893350	0.1	0.832498
22.895017	0.1	0.836611
22.896683	0.1	0.841856
22.898350	0.1	0.845611
22.900017	0.1	0.845850
22.901683	0.1	0.843585
22.903350	0.1	0.842750
22.905017	0.1	0.846505
22.906683	0.1	0.854135
22.908350	0.1	0.862241
22.910017	0.1	0.868380
22.911683	0.1	0.873208
22.913350	0.1	0.879765
22.915017	0.1	0.888944
22.916683	0.1	0.897825
22.918350	0.1	0.902712
22.920017	0.1	0.903070
22.921683	0.1	0.902534
22.923350	0.1	0.906289
22.925017	0.1	0.915468
22.926683	0.1	0.927031
22.928350	0.1	0.937998
22.930017	0.1	0.948429
22.931683	0.1	0.959456
22.933350	0.1	0.971675
22.935017	0.1	0.983775
22.936683	0.1	0.994086
22.938350	0.1	1.002252
22.940017	0.1	1.008928
22.941683	0.1	1.015604
22.943350	0.1	1.024127
22.945017	0.1	1.035750
22.946683	0.1	1.050174
22.948350	0.1	1.065970
22.950017	0.1	1.081824
22.951683	0.1	1.096487
22.953350	0.1	1.109660
22.955017	0.1	1.121998
22.956683	0.1	1.134694
22.958350	0.1	1.148343
22.960017	0.1	1.162767
22.961683	0.1	1.177967
22.963350	0.1	1.194716
22.965017	0.1	1.212955
22.966683	0.1	1.231730
22.968350	0.1	1.249671
22.970017	0.1	1.266480
22.971683	0.1	1.283407
22.973350	0.1	1.302958
22.975017	0.1	1.327336
22.976683	0.1	1.356423
22.978350	0.1	1.387417
22.980017	0.1	1.417041
22.981683	0.1	1.444101
22.983350	0.1	1.469493
22.985017	0.1	1.495659
22.986683	0.1	1.524329
22.988350	0.1	1.555264
22.990017	0.1	1.587093
22.991683	0.1	1.618326
22.993350	0.1	1.648307
22.995017	0.1	1.678467
22.996683	0.1	1.711786
22.998350	0.1	1.749933
23.000017	0.1	1.791060
23.001683	0.1	1.832366
23.003350	0.1	1.872957
23.005017	0.1	1.913488
23.006683	0.1	1.954258
23.008350	0.1	1.994670
23.010017	0.1	2.035022
23.011683	0.1	2.076030
23.013350	0.1	2.118230
23.015017	0.1	2.162218
23.016683	0.1	2.209783
23.018350	0.1	2.261341
23.020017	0.1	2.314210
23.021683	0.1	2.364159
23.023350	0.1	2.408803
23.025017	0.1	2.448857
23.026683	0.1	2.487183
23.028350	0.1	2.525926
23.030017	0.1	2.564907
23.031683	0.1	2.602399
23.033350	0.1	2.637088
23.035017	0.1	2.669335
23.036683	0.1	2.700091
23.038350	0.1	2.729356
23.040017	0.1	2.756357
23.041683	0.1	2.779544
23.043350	0.1	2.797246
23.045017	0.1	2.808750
23.046683	0.1	2.815187
23.048350	0.1	2.818108
23.050017	0.1	2.818346
23.051683	0.1	2.816081
23.053350	0.1	2.810359
23.055017	0.1	2.799690
23.056683	0.1	2.784014
23.058350	0.1	2.765417
23.060017	0.1	2.744734
23.061683	0.1	2.720654
23.063350	0.1	2.691269
23.065017	0.1	2.656937
23.066683	0.1	2.619744
23.068350	0.1	2.581060
23.070017	0.1	2.540469
23.071683	0.1	2.496421
23.073350	0.1	2.447963
23.075017	0.1	2.396524
23.076683	0.1	2.345026
23.078350	0.1	2.295017
23.080017	0.1	2.244651
23.081683	0.1	2.190352
23.083350	0.1	2.129614
23.085017	0.1	2.063573
23.086683	0.1	1.995683
23.088350	0.1	1.929820
23.090017	0.1	1.869559
23.091683	0.1	1.816571
23.093350	0.1	1.768708
23.095017	0.1	1.721978
23.096683	0.1	1.673520
23.098350	0.1	1.623631
23.100017	0.1	1.574218
23.101683	0.1	1.527429
23.103350	0.1	1.482725
23.105017	0.1	1.437187
23.106683	0.1	1.388967
23.108350	0.1	1.340866
23.110017	0.1	1.297593
23.111683	0.1	1.260817
23.113350	0.1	1.227975
23.115017	0.1	1.195729
23.116683	0.1	1.162291
23.118350	0.1	1.128554
23.120017	0.1	1.096368
23.121683	0.1	1.066506
23.123350	0.1	1.038790
23.125017	0.1	1.013577
23.126683	0.1	0.991404
23.128350	0.1	0.972331
23.130017	0.1	0.955999
23.131683	0.1	0.941932
23.133350	0.1	0.930369
23.135017	0.1	0.921369
23.136683	0.1	0.913978
23.138350	0.1	0.906706
23.140017	0.1	0.897706
23.141683	0.1	0.885546
23.143350	0.1	0.870824
23.145017	0.1	0.856459
23.146683	0.1	0.844896
23.148350	0.1	0.835776
23.150017	0.1	0.826836
23.151683	0.1	0.816941
23.153350	0.1	0.806868
23.155017	0.1	0.798345
23.156683	0.1	0.793457
23.158350	0.1	0.793397
23.160017	0.1	0.795901
23.161683	0.1	0.796497
23.163350	0.1	0.792503
23.165017	0.1	0.785172
23.166683	0.1	0.778675
23.168350	0.1	0.776649
23.170017	0.1	0.778437
23.171683	0.1	0.780165
23.173350	0.1	0.778556
23.175017	0.1	0.773370
23.176683	0.1	0.766456
23.178350	0.1	0.760317
23.180017	0.1	0.757873
23.181683	0.1	0.760198
23.183350	0.1	0.764966
23.185017	0.1	0.768423
23.186683	0.1	0.768602
23.188350	0.1	0.765443
23.190017	0.1	0.760496
23.191683	0.1	0.755250
23.193350	0.1	0.749350
23.195017	0.1	0.741601
23.196683	0.1	0.731766
23.198350	0.1	0.722289
23.200017	0.1	0.717521
23.201683	0.1	0.720143
23.203350	0.1	0.728488
23.205017	0.1	0.737488
23.206683	0.1	0.743210
23.208350	0.1	0.745356
23.210017	0.1	0.745893
23.211683	0.1	0.745654
23.213350	0.1	0.743449
23.215017	0.1	0.738740
23.216683	0.1	0.732243
23.218350	0.1	0.724912
23.220017	0.1	0.716806
23.221683	0.1	0.708461
23.223350	0.1	0.701845
23.225017	0.1	0.698984
23.226683	0.1	0.700057
23.228350	0.1	0.702679
23.230017	0.1	0.703335
23.231683	0.1	0.700057
23.233350	0.1	0.694096
23.235017	0.1	0.688732
23.236683	0.1	0.686586
23.238350	0.1	0.687361
23.240017	0.1	0.689030
23.241683	0.1	0.690043
23.243350	0.1	0.691116
23.245017	0.1	0.693500
23.246683	0.1	0.697136
23.248350	0.1	0.701368
23.250017	0.1	0.705242
23.251683	0.1	0.707030
23.253350	0.1	0.705004
23.255017	0.1	0.700057
23.256683	0.1	0.694811
23.258350	0.1	0.692010
23.260017	0.1	0.693560
23.261683	0.1	0.698924
23.263350	0.1	0.704944
23.265017	0.1	0.708222
23.266683	0.1	0.707626
23.268350	0.1	0.704587
23.270017	0.1	0.701249
23.271683	0.1	0.699937
23.273350	0.1	0.702202
23.275017	0.1	0.707328
23.276683	0.1	0.713468
23.278350	0.1	0.719428
23.280017	0.1	0.725627
23.281683	0.1	0.733852
23.283350	0.1	0.744820
23.285017	0.1	0.756741
23.286683	0.1	0.766456
23.288350	0.1	0.772417
23.290017	0.1	0.774503
23.291683	0.1	0.773430
23.293350	0.1	0.770986
23.295017	0.1	0.769556
23.296683	0.1	0.770509
23.298350	0.1	0.773132
23.300017	0.1	0.775397
23.301683	0.1	0.775278
23.303350	0.1	0.772178
23.305017	0.1	0.767648
23.306683	0.1	0.763893
23.308350	0.1	0.762403
23.310017	0.1	0.763714
23.311683	0.1	0.768065
23.313350	0.1	0.774622
23.315017	0.1	0.781179
23.316683	0.1	0.784874
23.318350	0.1	0.784099
23.320017	0.1	0.779808
23.321683	0.1	0.774860
23.323350	0.1	0.771880
23.325017	0.1	0.770807
23.326683	0.1	0.769794
23.328350	0.1	0.767171
23.330017	0.1	0.763178
23.331683	0.1	0.759900
23.333350	0.1	0.759065
23.335017	0.1	0.760198
23.336683	0.1	0.761688
23.338350	0.1	0.762641
23.340017	0.1	0.763536
23.341683	0.1	0.765324
23.343350	0.1	0.769019
23.345017	0.1	0.774086
23.346683	0.1	0.777841
23.348350	0.1	0.777245
23.350017	0.1	0.771463
23.351683	0.1	0.762641
23.353350	0.1	0.754774
23.355017	0.1	0.750959
23.356683	0.1	0.751674
23.358350	0.1	0.754356
23.360017	0.1	0.755012
23.361683	0.1	0.751078
23.363350	0.1	0.743568
23.365017	0.1	0.736177
23.366683	0.1	0.730693
23.368350	0.1	0.725806
23.370017	0.1	0.719965
23.371683	0.1	0.713527
23.373350	0.1	0.708520
23.375017	0.1	0.707567
23.376683	0.1	0.711501
23.378350	0.1	0.717700
23.380017	0.1	0.721872
23.381683	0.1	0.721514
23.383350	0.1	0.716448
23.385017	0.1	0.708044
23.386683	0.1	0.698745
23.388350	0.1	0.691414
23.390017	0.1	0.688195
23.391683	0.1	0.689626
23.393350	0.1	0.695586
23.395017	0.1	0.704587
23.396683	0.1	0.713229
23.398350	0.1	0.716925
23.400017	0.1	0.712931
23.401683	0.1	0.703514
23.403350	0.1	0.694811
23.405017	0.1	0.691712
23.406683	0.1	0.695169
23.408350	0.1	0.702679
23.410017	0.1	0.710726
23.411683	0.1	0.716925
23.413350	0.1	0.720978
23.415017	0.1	0.723481
23.416683	0.1	0.725687
23.418350	0.1	0.729203
23.420017	0.1	0.734150
23.421683	0.1	0.738263
23.423350	0.1	0.739098
23.425017	0.1	0.737011
23.426683	0.1	0.735104
23.428350	0.1	0.736713
23.430017	0.1	0.742793
23.431683	0.1	0.751376
23.433350	0.1	0.759065
23.435017	0.1	0.762045
23.436683	0.1	0.758827
23.438350	0.1	0.750661
23.440017	0.1	0.741065
23.441683	0.1	0.733435
23.443350	0.1	0.729799
23.445017	0.1	0.730336
23.446683	0.1	0.733137
23.448350	0.1	0.734746
23.450017	0.1	0.733376
23.451683	0.1	0.731468
23.453350	0.1	0.732005
23.455017	0.1	0.733852
23.456683	0.1	0.732601
23.458350	0.1	0.725925
23.460017	0.1	0.716746
23.461683	0.1	0.710428
23.463350	0.1	0.710130
23.465017	0.1	0.715494
23.466683	0.1	0.723243
23.468350	0.1	0.729442
23.470017	0.1	0.731349
23.471683	0.1	0.728607
23.473350	0.1	0.724077
23.475017	0.1	0.721455
23.476683	0.1	0.721276
23.478350	0.1	0.722289
23.480017	0.1	0.724256
23.481683	0.1	0.728011
23.483350	0.1	0.732839
23.485017	0.1	0.737608
23.486683	0.1	0.742793
23.488350	0.1	0.750184
23.490017	0.1	0.760436
23.491683	0.1	0.771940
23.493350	0.1	0.782132
23.495017	0.1	0.789404
23.496683	0.1	0.793934
23.498350	0.1	0.797689
23.500017	0.1	0.802636
23.501683	0.1	0.811160
23.503350	0.1	0.825107
23.505017	0.1	0.843167
23.506683	0.1	0.860512
23.508350	0.1	0.873029
23.510017	0.1	0.880778
23.511683	0.1	0.887454
23.513350	0.1	0.896692
23.515017	0.1	0.909567
23.516683	0.1	0.925005
23.518350	0.1	0.941396
23.520017	0.1	0.957727
23.521683	0.1	0.973463
23.523350	0.1	0.988543
23.525017	0.1	1.005292
23.526683	0.1	1.026928
23.528350	0.1	1.054645
23.530017	0.1	1.087129
23.531683	0.1	1.121998
23.533350	0.1	1.156867
23.535017	0.1	1.189768
23.536683	0.1	1.220048
23.538350	0.1	1.248300
23.540017	0.1	1.276374
23.541683	0.1	1.306832
23.543350	0.1	1.341462
23.545017	0.1	1.381219
23.546683	0.1	1.425803
23.548350	0.1	1.473844
23.550017	0.1	1.524747
23.551683	0.1	1.579046
23.553350	0.1	1.637519
23.555017	0.1	1.699090
23.556683	0.1	1.760841
23.558350	0.1	1.820266
23.560017	0.1	1.878798
23.561683	0.1	1.941443
23.563350	0.1	2.012730
23.565017	0.1	2.094031
23.566683	0.1	2.183557
23.568350	0.1	2.278209
23.570017	0.1	2.375186
23.571683	0.1	2.473414
23.573350	0.1	2.573788
23.575017	0.1	2.678931
23.576683	0.1	2.791345
23.578350	0.1	2.911985
23.580017	0.1	3.039897
23.581683	0.1	3.173232
23.583350	0.1	3.310323
23.585017	0.1	3.450513
23.586683	0.1	3.594280
23.588350	0.1	3.742874
23.590017	0.1	3.897727
23.591683	0.1	4.059375
23.593350	0.1	4.228592
23.595017	0.1	4.405618
23.596683	0.1	4.590154
23.598350	0.1	4.782260
23.600017	0.1	4.983068
23.601683	0.1	5.193591
23.603350	0.1	5.413533
23.605017	0.1	5.641878
23.606683	0.1	5.877257
23.608350	0.1	6.119311
23.610017	0.1	6.368101
23.611683	0.1	6.622851
23.613350	0.1	6.883741
23.615017	0.1	7.153809
23.616683	0.1	7.436693
23.618350	0.1	7.732988
23.620017	0.1	8.040905
23.621683	0.1	8.358121
23.623350	0.1	8.683563
23.625017	0.1	9.017349
23.626683	0.1	9.360552
23.628350	0.1	9.714068
23.630017	0.1	10.078371
23.631683	0.1	10.454000
23.633350	0.1	10.841788
23.635017	0.1	11.241735
23.636683	0.1	11.654258
23.638350	0.1	12.081564
23.640017	0.1	12.527109
23.641683	0.1	12.992681
23.643350	0.1	13.477207
23.645017	0.1	13.978005
23.646683	0.1	14.493347
23.648350	0.1	15.024544
23.650017	0.1	15.574695
23.651683	0.1	16.146780
23.653350	0.1	16.742350
23.655017	0.1	17.361523
23.656683	0.1	18.005015
23.658350	0.1	18.673958
23.660017	0.1	19.369544
23.661683	0.1	20.093383
23.663350	0.1	20.846964
23.665017	0.1	21.630169
23.666683	0.1	22.441031
23.668350	0.1	23.276748
23.670017	0.1	24.135651
23.671683	0.1	25.018992
23.673350	0.1	25.930108
23.675017	0.1	26.871742
23.676683	0.1	27.843060
23.678350	0.1	28.839948
23.680017	0.1	29.857518
23.681683	0.1	30.891241
23.683350	0.1	31.937303
23.685017	0.1	32.992544
23.686683	0.1	34.054520
23.688350	0.1	35.121085
23.690017	0.1	36.190274
23.691683	0.1	37.258806
23.693350	0.1	38.321319
23.695017	0.1	39.370301
23.696683	0.1	40.398242
23.698350	0.1	41.399303
23.700017	0.1	42.368832
23.701683	0.1	43.302062
23.703350	0.1	44.193211
23.705017	0.1	45.036438
23.706683	0.1	45.827809
23.708350	0.1	46.563926
23.710017	0.1	47.239545
23.711683	0.1	47.847929
23.713350	0.1	48.383120
23.715017	0.1	48.840347
23.716683	0.1	49.216333
23.718350	0.1	49.509290
23.720017	0.1	49.718145
23.721683	0.1	49.841049
23.723350	0.1	49.876693
23.725017	0.1	49.824956
23.726683	0.1	49.686733
23.728350	0.1	49.463037
23.730017	0.1	49.155298
23.731683	0.1	48.764768
23.733350	0.1	48.292997
23.735017	0.1	47.743443
23.736683	0.1	47.121766
23.738350	0.1	46.433690
23.740017	0.1	45.683864
23.741683	0.1	44.875744
23.743350	0.1	44.011476
23.745017	0.1	43.093088
23.746683	0.1	42.123737
23.748350	0.1	41.107180
23.750017	0.1	40.048423
23.751683	0.1	38.954499
23.753350	0.1	37.832978
23.755017	0.1	36.689641
23.756683	0.1	35.528185
23.758350	0.1	34.350874
23.760017	0.1	33.160688
23.761683	0.1	31.963470
23.763350	0.1	30.767085
23.765017	0.1	29.577734
23.766683	0.1	28.398814
23.768350	0.1	27.232708
23.770017	0.1	26.082458
23.771683	0.1	24.950983
23.773350	0.1	23.841323
23.775017	0.1	22.756518
23.776683	0.1	21.699430
23.778350	0.1	20.672203
23.780017	0.1	19.674600
23.781683	0.1	18.704177
23.783350	0.1	17.759622
23.785017	0.1	16.843022
23.786683	0.1	15.958906
23.788350	0.1	15.110196
23.790017	0.1	14.296294
23.791683	0.1	13.515414
23.793350	0.1	12.767793
23.795017	0.1	12.055040
23.796683	0.1	11.377872
23.798350	0.1	10.736168
23.800017	0.1	10.128141
23.801683	0.1	9.550512
23.803350	0.1	9.000600
23.805017	0.1	8.477927
23.806683	0.1	7.983566
23.808350	0.1	7.518292
23.810017	0.1	7.082344
23.811683	0.1	6.675303
23.813350	0.1	6.295264
23.815017	0.1	5.938948
23.816683	0.1	5.603969
23.818350	0.1	5.289793
23.820017	0.1	4.996300
23.821683	0.1	4.721880
23.823350	0.1	4.463673
23.825017	0.1	4.220009
23.826683	0.1	3.990889
23.828350	0.1	3.776968
23.830017	0.1	3.578603
23.831683	0.1	3.395736
23.833350	0.1	3.226757
23.835017	0.1	3.069699
23.836683	0.1	2.923787
23.838350	0.1	2.789796
23.840017	0.1	2.667904
23.841683	0.1	2.556265
23.843350	0.1	2.451837
23.845017	0.1	2.352834
23.846683	0.1	2.259553
23.848350	0.1	2.172589
23.850017	0.1	2.092004
23.851683	0.1	2.017915
23.853350	0.1	1.949668
23.855017	0.1	1.885533
23.856683	0.1	1.823068
23.858350	0.1	1.760066
23.860017	0.1	1.697600
23.861683	0.1	1.640320
23.863350	0.1	1.593053
23.865017	0.1	1.556277
23.866683	0.1	1.525641
23.868350	0.1	1.495302
23.870017	0.1	1.462519
23.871683	0.1	1.428783
23.873350	0.1	1.396895
23.875017	0.1	1.368404
23.876683	0.1	1.343370
23.878350	0.1	1.320720
23.880017	0.1	1.299262
23.881683	0.1	1.278818
23.883350	0.1	1.259983
23.885017	0.1	1.243234
23.886683	0.1	1.227498
23.888350	0.1	1.212001
23.890017	0.1	1.197219
23.891683	0.1	1.183629
23.893350	0.1	1.170933
23.895017	0.1	1.158834
23.896683	0.1	1.147032
23.898350	0.1	1.134038
23.900017	0.1	1.118839
23.901683	0.1	1.102388
23.903350	0.1	1.087189
23.905017	0.1	1.075864
23.906683	0.1	1.068890
23.908350	0.1	1.063883
23.910017	0.1	1.057148
23.911683	0.1	1.045525
23.913350	0.1	1.028419
23.915017	0.1	1.008928
23.916683	0.1	0.992179
23.918350	0.1	0.981569
23.920017	0.1	0.976384
23.921683	0.1	0.973880
23.923350	0.1	0.970542
23.925017	0.1	0.964284
23.926683	0.1	0.955224
23.928350	0.1	0.944972
23.930017	0.1	0.934601
23.931683	0.1	0.924647
23.933350	0.1	0.915110
23.935017	0.1	0.905454
23.936683	0.1	0.894368
23.938350	0.1	0.882030
23.940017	0.1	0.870347
23.941683	0.1	0.861049
23.943350	0.1	0.855684
23.945017	0.1	0.854552
23.946683	0.1	0.854433
23.948350	0.1	0.850558
23.950017	0.1	0.840843
23.951683	0.1	0.827253
23.953350	0.1	0.812948
23.955017	0.1	0.799298
23.956683	0.1	0.787497
23.958350	0.1	0.779212
23.960017	0.1	0.774026
23.961683	0.1	0.769377
23.963350	0.1	0.764906
23.965017	0.1	0.762641
23.966683	0.1	0.763476
23.968350	0.1	0.764012
23.970017	0.1	0.760436
23.971683	0.1	0.752151
23.973350	0.1	0.741124
23.975017	0.1	0.729978
23.976683	0.1	0.722110
23.978350	0.1	0.719845
23.980017	0.1	0.722706
23.981683	0.1	0.728011
23.983350	0.1	0.732422
23.985017	0.1	0.733197
23.986683	0.1	0.729859
23.988350	0.1	0.724852
23.990017	0.1	0.721395
23.991683	0.1	0.720799
23.993350	0.1	0.721097
23.995017	0.1	0.719249
23.996683	0.1	0.714421
23.998350	0.1	0.708342
24.000017	0.1	0.703931
24.001683	0.1	0.703514
24.003350	0.1	0.707805
24.005017	0.1	0.715315
24.006683	0.1	0.723064
24.008350	0.1	0.727773
24.010017	0.1	0.727296
24.011683	0.1	0.721991
24.013350	0.1	0.714541
24.015017	0.1	0.708580
24.016683	0.1	0.705838
24.018350	0.1	0.705302
24.020017	0.1	0.705481
24.021683	0.1	0.706017
24.023350	0.1	0.707507
24.025017	0.1	0.710905
24.026683	0.1	0.716865
24.028350	0.1	0.724316
24.030017	0.1	0.730515
24.031683	0.1	0.732780
24.033350	0.1	0.730515
24.035017	0.1	0.725329
24.036683	0.1	0.720799
24.038350	0.1	0.720084
24.040017	0.1	0.723660
24.041683	0.1	0.729859
24.043350	0.1	0.736773
24.045017	0.1	0.743747
24.046683	0.1	0.751138
24.048350	0.1	0.759780
24.050017	0.1	0.770271
24.051683	0.1	0.783086
24.053350	0.1	0.797629
24.055017	0.1	0.811517
24.056683	0.1	0.821948
24.058350	0.1	0.828862
24.060017	0.1	0.835598
24.061683	0.1	0.845194
24.063350	0.1	0.857234
24.065017	0.1	0.869632
24.066683	0.1	0.881136
24.068350	0.1	0.891864
24.070017	0.1	0.903189
24.071683	0.1	0.916958
24.073350	0.1	0.932097
24.075017	0.1	0.944018
24.076683	0.1	0.948727
24.078350	0.1	0.946820
24.080017	0.1	0.943661
24.081683	0.1	0.946045
24.083350	0.1	0.957966
24.085017	0.1	0.977397
24.086683	0.1	0.997484
24.088350	0.1	1.013160
24.090017	0.1	1.024306
24.091683	0.1	1.033843
24.093350	0.1	1.044571
24.095017	0.1	1.058281
24.096683	0.1	1.074672
24.098350	0.1	1.090884
24.100017	0.1	1.103461
24.101683	0.1	1.111686
24.103350	0.1	1.118362
24.105017	0.1	1.127482
24.106683	0.1	1.140773
24.108350	0.1	1.156092
24.110017	0.1	1.169145
24.111683	0.1	1.177311
24.113350	0.1	1.181901
24.115017	0.1	1.186133
24.116683	0.1	1.192570
24.118350	0.1	1.202285
24.120017	0.1	1.213491
24.121683	0.1	1.222611
24.123350	0.1	1.227617
24.125017	0.1	1.230121
24.126683	0.1	1.233876
24.128350	0.1	1.240790
24.130017	0.1	1.250029
24.131683	0.1	1.258791
24.133350	0.1	1.263857
24.135017	0.1	1.264393
24.136683	0.1	1.263022
24.138350	0.1	1.264751
24.140017	0.1	1.273334
24.141683	0.1	1.288712
24.143350	0.1	1.307726
24.145017	0.1	1.326382
24.146683	0.1	1.341939
24.148350	0.1	1.353383
24.150017	0.1	1.361728
24.151683	0.1	1.368284
24.153350	0.1	1.374185
24.155017	0.1	1.380563
24.156683	0.1	1.388192
24.158350	0.1	1.396775
24.160017	0.1	1.405299
24.161683	0.1	1.412630
24.163350	0.1	1.419246
24.165017	0.1	1.426995
24.166683	0.1	1.438439
24.168350	0.1	1.455307
24.170017	0.1	1.476824
24.171683	0.1	1.500249
24.173350	0.1	1.522362
24.175017	0.1	1.540899
24.176683	0.1	1.556397
24.178350	0.1	1.571834
24.180017	0.1	1.591027
24.181683	0.1	1.615465
24.183350	0.1	1.643837
24.185017	0.1	1.673162
24.186683	0.1	1.700997
24.188350	0.1	1.727700
24.190017	0.1	1.756132
24.191683	0.1	1.789212
24.193350	0.1	1.827240
24.195017	0.1	1.867533
24.196683	0.1	1.905799
24.198350	0.1	1.939654
24.200017	0.1	1.970708
24.201683	0.1	2.002299
24.203350	0.1	2.036214
24.205017	0.1	2.072573
24.206683	0.1	2.109707
24.208350	0.1	2.144635
24.210017	0.1	2.175331
24.211683	0.1	2.202630
24.213350	0.1	2.228975
24.215017	0.1	2.256215
24.216683	0.1	2.285361
24.218350	0.1	2.316117
24.220017	0.1	2.347171
24.221683	0.1	2.377153
24.223350	0.1	2.405346
24.225017	0.1	2.432585
24.226683	0.1	2.459169
24.228350	0.1	2.483666
24.230017	0.1	2.504230
24.231683	0.1	2.520323
24.233350	0.1	2.533317
24.235017	0.1	2.544642
24.236683	0.1	2.553821
24.238350	0.1	2.558887
24.240017	0.1	2.558589
24.241683	0.1	2.553821
24.243350	0.1	2.545834
24.245017	0.1	2.534986
24.246683	0.1	2.521217
24.248350	0.1	2.504707
24.250017	0.1	2.485395
24.251683	0.1	2.463281
24.253350	0.1	2.438665
24.255017	0.1	2.411544
24.256683	0.1	2.381265
24.258350	0.1	2.346993
24.260017	0.1	2.307534
24.261683	0.1	2.262533
24.263350	0.1	2.215207
24.265017	0.1	2.170742
24.266683	0.1	2.131581
24.268350	0.1	2.095282
24.270017	0.1	2.057135
24.271683	0.1	2.014220
24.273350	0.1	1.966536
24.275017	0.1	1.915217
24.276683	0.1	1.860261
24.278350	0.1	1.801312
24.280017	0.1	1.740277
24.281683	0.1	1.680434
24.283350	0.1	1.623631
24.285017	0.1	1.570404
24.286683	0.1	1.521111
24.288350	0.1	1.476228
24.290017	0.1	1.434922
24.291683	0.1	1.394212
24.293350	0.1	1.350701
24.295017	0.1	1.303554
24.296683	0.1	1.254439
24.298350	0.1	1.205325
24.300017	0.1	1.158297
24.301683	0.1	1.114607
24.303350	0.1	1.073241
24.305017	0.1	1.032651
24.306683	0.1	0.992298
24.308350	0.1	0.953674
24.310017	0.1	0.918925
24.311683	0.1	0.889301
24.313350	0.1	0.863791
24.315017	0.1	0.839949
24.316683	0.1	0.815570
24.318350	0.1	0.789821
24.320017	0.1	0.764251
24.321683	0.1	0.741243
24.323350	0.1	0.721872
24.325017	0.1	0.705719
24.326683	0.1	0.692010
24.328350	0.1	0.680208
24.330017	0.1	0.669658
24.331683	0.1	0.658751
24.333350	0.1	0.646770
24.335017	0.1	0.634790
24.336683	0.1	0.623822
24.338350	0.1	0.612795
24.340017	0.1	0.600219
24.341683	0.1	0.586271
24.343350	0.1	0.572681
24.345017	0.1	0.560045
24.346683	0.1	0.548422
24.348350	0.1	0.539124
24.350017	0.1	0.533700
24.351683	0.1	0.531435
24.353350	0.1	0.529885
24.355017	0.1	0.526726
24.356683	0.1	0.522077
24.358350	0.1	0.518858
24.360017	0.1	0.520229
24.361683	0.1	0.526607
24.363350	0.1	0.535131
24.365017	0.1	0.541508
24.366683	0.1	0.542402
24.368350	0.1	0.538290
24.370017	0.1	0.532508
24.371683	0.1	0.527263
24.373350	0.1	0.522256
24.375017	0.1	0.517190
24.376683	0.1	0.512481
24.378350	0.1	0.509203
24.380017	0.1	0.508666
24.381683	0.1	0.510573
24.383350	0.1	0.513017
24.385017	0.1	0.514269
24.386683	0.1	0.513971
24.388350	0.1	0.512779
24.390017	0.1	0.510991
24.391683	0.1	0.509560
24.393350	0.1	0.510335
24.395017	0.1	0.515103
24.396683	0.1	0.523746
24.398350	0.1	0.533700
24.400017	0.1	0.541568
24.401683	0.1	0.545621
24.403350	0.1	0.546098
24.405017	0.1	0.543416
24.406683	0.1	0.538230
24.408350	0.1	0.533223
24.410017	0.1	0.531375
24.411683	0.1	0.532389
24.413350	0.1	0.534117
24.415017	0.1	0.535727
24.416683	0.1	0.537872
24.418350	0.1	0.541508
24.420017	0.1	0.545800
24.421683	0.1	0.547826
24.423350	0.1	0.545025
24.425017	0.1	0.538290
24.426683	0.1	0.530839
24.428350	0.1	0.526190
24.430017	0.1	0.526369
24.431683	0.1	0.530541
24.433350	0.1	0.536263
24.435017	0.1	0.542045
24.436683	0.1	0.548601
24.438350	0.1	0.557184
24.440017	0.1	0.566900
24.441683	0.1	0.575304
24.443350	0.1	0.580788
24.445017	0.1	0.583112
24.446683	0.1	0.582278
24.448350	0.1	0.579000
24.450017	0.1	0.575006
24.451683	0.1	0.571013
24.453350	0.1	0.566483
24.455017	0.1	0.561595
24.456683	0.1	0.557840
24.458350	0.1	0.557125
24.460017	0.1	0.560164
24.461683	0.1	0.565589
24.463350	0.1	0.570893
24.465017	0.1	0.575006
24.466683	0.1	0.577986
24.468350	0.1	0.579596
24.470017	0.1	0.579715
24.471683	0.1	0.578761
24.473350	0.1	0.576794
24.475017	0.1	0.573933
24.476683	0.1	0.571609
24.478350	0.1	0.570834
24.480017	0.1	0.571072
24.481683	0.1	0.571251
24.483350	0.1	0.571787
24.485017	0.1	0.574470
24.486683	0.1	0.580430
24.488350	0.1	0.588417
24.490017	0.1	0.594735
24.491683	0.1	0.595868
24.493350	0.1	0.591397
24.495017	0.1	0.584245
24.496683	0.1	0.578225
24.498350	0.1	0.575423
24.500017	0.1	0.575900
24.501683	0.1	0.578344
24.503350	0.1	0.580728
24.505017	0.1	0.581741
24.506683	0.1	0.582278
24.508350	0.1	0.584722
24.510017	0.1	0.589967
24.511683	0.1	0.596046
24.513350	0.1	0.599861
24.515017	0.1	0.599980
24.516683	0.1	0.596821
24.518350	0.1	0.591993
24.520017	0.1	0.588000
24.521683	0.1	0.586987
24.523350	0.1	0.588298
24.525017	0.1	0.589013
24.526683	0.1	0.588000
24.528350	0.1	0.586689
24.530017	0.1	0.586212
24.531683	0.1	0.586510
24.533350	0.1	0.587046
24.535017	0.1	0.587523
24.536683	0.1	0.587285
24.538350	0.1	0.586212
24.540017	0.1	0.585318
24.541683	0.1	0.585377
24.543350	0.1	0.585854
24.545017	0.1	0.586271
24.546683	0.1	0.586450
24.548350	0.1	0.586867
24.550017	0.1	0.587940
24.551683	0.1	0.589073
24.553350	0.1	0.588656
24.555017	0.1	0.585496
24.556683	0.1	0.580072
24.558350	0.1	0.573635
24.560017	0.1	0.567079
24.561683	0.1	0.561178
24.563350	0.1	0.556529
24.565017	0.1	0.553966
24.566683	0.1	0.554085
24.568350	0.1	0.555873
24.570017	0.1	0.557363
24.571683	0.1	0.557005
24.573350	0.1	0.554740
24.575017	0.1	0.552177
24.576683	0.1	0.550628
24.578350	0.1	0.549614
24.580017	0.1	0.546992
24.581683	0.1	0.542164
24.583350	0.1	0.536919
24.585017	0.1	0.534177
24.586683	0.1	0.536263
24.588350	0.1	0.543177
24.590017	0.1	0.551760
24.591683	0.1	0.557959
24.593350	0.1	0.559747
24.595017	0.1	0.558376
24.596683	0.1	0.556886
24.598350	0.1	0.557005
24.600017	0.1	0.557601
24.601683	0.1	0.557125
24.603350	0.1	0.556052
24.605017	0.1	0.555635
24.606683	0.1	0.555575
24.608350	0.1	0.555158
24.610017	0.1	0.555038
24.611683	0.1	0.555992
24.613350	0.1	0.556409
24.615017	0.1	0.554323
24.616683	0.1	0.550926
24.618350	0.1	0.549734
24.620017	0.1	0.553370
24.621683	0.1	0.561059
24.623350	0.1	0.569403
24.625017	0.1	0.574648
24.626683	0.1	0.575066
24.628350	0.1	0.571966
24.630017	0.1	0.568628
24.631683	0.1	0.567019
24.633350	0.1	0.566423
24.635017	0.1	0.565350
24.636683	0.1	0.563502
24.638350	0.1	0.561357
24.640017	0.1	0.559568
24.641683	0.1	0.558674
24.643350	0.1	0.559032
24.645017	0.1	0.561297
24.646683	0.1	0.565231
24.648350	0.1	0.569463
24.650017	0.1	0.572979
24.651683	0.1	0.576377
24.653350	0.1	0.581086
24.655017	0.1	0.586927
24.656683	0.1	0.591815
24.658350	0.1	0.592649
24.660017	0.1	0.587404
24.661683	0.1	0.577509
24.663350	0.1	0.567496
24.665017	0.1	0.561357
24.666683	0.1	0.559986
24.668350	0.1	0.562310
24.670017	0.1	0.566900
24.671683	0.1	0.572860
24.673350	0.1	0.579476
24.675017	0.1	0.585735
24.676683	0.1	0.589907
24.678350	0.1	0.590324
24.680017	0.1	0.587523
24.681683	0.1	0.583530
24.683350	0.1	0.579536
24.685017	0.1	0.575841
24.686683	0.1	0.573576
24.688350	0.1	0.573516
24.690017	0.1	0.574410
24.691683	0.1	0.574827
24.693350	0.1	0.574529
24.695017	0.1	0.573695
24.696683	0.1	0.572979
24.698350	0.1	0.573397
24.700017	0.1	0.575066
24.701683	0.1	0.576139
24.703350	0.1	0.574589
24.705017	0.1	0.570238
24.706683	0.1	0.565410
24.708350	0.1	0.563562
24.710017	0.1	0.565231
24.711683	0.1	0.567853
24.713350	0.1	0.568509
24.715017	0.1	0.565827
24.716683	0.1	0.559807
24.718350	0.1	0.552237
24.720017	0.1	0.546157
24.721683	0.1	0.543177
24.723350	0.1	0.542104
24.725017	0.1	0.540853
24.726683	0.1	0.539660
24.728350	0.1	0.541031
24.730017	0.1	0.547111
24.731683	0.1	0.557005
24.733350	0.1	0.566423
24.735017	0.1	0.570357
24.736683	0.1	0.566542
24.738350	0.1	0.557184
24.740017	0.1	0.546515
24.741683	0.1	0.537992
24.743350	0.1	0.532806
24.745017	0.1	0.529707
24.746683	0.1	0.526726
24.748350	0.1	0.522792
24.750017	0.1	0.518262
24.751683	0.1	0.514686
24.753350	0.1	0.513613
24.755017	0.1	0.516415
24.756683	0.1	0.522316
24.758350	0.1	0.528336
24.760017	0.1	0.531375
24.761683	0.1	0.530779
24.763350	0.1	0.527740
24.765017	0.1	0.523806
24.766683	0.1	0.521541
24.768350	0.1	0.523090
24.770017	0.1	0.527799
24.771683	0.1	0.531971
24.773350	0.1	0.532389
24.775017	0.1	0.527620
24.776683	0.1	0.518262
24.778350	0.1	0.507653
24.780017	0.1	0.500143
24.781683	0.1	0.498354
24.783350	0.1	0.501931
24.785017	0.1	0.508130
24.786683	0.1	0.513017
24.788350	0.1	0.513494
24.790017	0.1	0.510037
24.791683	0.1	0.506580
24.793350	0.1	0.506580
24.795017	0.1	0.510633
24.796683	0.1	0.516176
24.798350	0.1	0.519633
24.800017	0.1	0.519395
24.801683	0.1	0.517070
24.803350	0.1	0.515938
24.805017	0.1	0.518739
24.806683	0.1	0.526011
24.808350	0.1	0.535190
24.810017	0.1	0.543177
24.811683	0.1	0.548542
24.813350	0.1	0.552952
24.815017	0.1	0.559390
24.816683	0.1	0.569284
24.818350	0.1	0.580967
24.820017	0.1	0.592113
24.821683	0.1	0.601709
24.823350	0.1	0.609875
24.825017	0.1	0.616968
24.826683	0.1	0.624418
24.828350	0.1	0.633895
24.830017	0.1	0.646174
24.831683	0.1	0.660718
24.833350	0.1	0.676036
24.835017	0.1	0.689983
24.836683	0.1	0.701010
24.838350	0.1	0.708997
24.840017	0.1	0.715673
24.841683	0.1	0.723600
24.843350	0.1	0.735045
24.845017	0.1	0.751019
24.846683	0.1	0.771463
24.848350	0.1	0.794470
24.850017	0.1	0.817120
24.851683	0.1	0.836968
24.853350	0.1	0.854552
24.855017	0.1	0.872076
24.856683	0.1	0.891149
24.858350	0.1	0.912309
24.860017	0.1	0.935078
24.861683	0.1	0.957966
24.863350	0.1	0.979304
24.865017	0.1	0.998676
24.866683	0.1	1.016796
24.868350	0.1	1.035988
24.870017	0.1	1.060307
24.871683	0.1	1.092792
24.873350	0.1	1.132906
24.875017	0.1	1.176477
24.876683	0.1	1.218855
24.878350	0.1	1.258254
24.880017	0.1	1.296520
24.881683	0.1	1.336813
24.883350	0.1	1.380920
24.885017	0.1	1.428485
24.886683	0.1	1.477897
24.888350	0.1	1.528561
24.890017	0.1	1.580656
24.891683	0.1	1.634479
24.893350	0.1	1.689434
24.895017	0.1	1.745522
24.896683	0.1	1.803339
24.898350	0.1	1.862586
24.900017	0.1	1.921594
24.901683	0.1	1.979053
24.903350	0.1	2.035260
24.905017	0.1	2.091706
24.906683	0.1	2.150357
24.908350	0.1	2.212882
24.910017	0.1	2.279520
24.911683	0.1	2.348244
24.913350	0.1	2.415478
24.915017	0.1	2.479434
24.916683	0.1	2.541006
24.918350	0.1	2.602339
24.920017	0.1	2.664924
24.921683	0.1	2.727986
24.923350	0.1	2.788842
24.925017	0.1	2.844513
24.926683	0.1	2.894521
24.928350	0.1	2.939642
24.930017	0.1	2.980590
24.931683	0.1	3.017247
24.933350	0.1	3.048539
24.935017	0.1	3.073394
24.936683	0.1	3.091335
24.938350	0.1	3.103435
24.940017	0.1	3.112078
24.941683	0.1	3.120244
24.943350	0.1	3.129780
24.945017	0.1	3.140092
24.946683	0.1	3.148616
24.948350	0.1	3.151894
24.950017	0.1	3.147423
24.951683	0.1	3.134549
24.953350	0.1	3.114402
24.955017	0.1	3.088832
24.956683	0.1	3.059864
24.958350	0.1	3.028035
24.960017	0.1	2.992571
24.961683	0.1	2.952695
24.963350	0.1	2.909064
24.965017	0.1	2.863109
24.966683	0.1	2.815485
24.968350	0.1	2.766550
24.970017	0.1	2.716124
24.971683	0.1	2.662897
24.973350	0.1	2.605260
24.975017	0.1	2.544046
24.976683	0.1	2.482534
24.978350	0.1	2.423525
24.980017	0.1	2.367497
24.981683	0.1	2.312839
24.983350	0.1	2.257466
24.985017	0.1	2.199590
24.986683	0.1	2.137423
24.988350	0.1	2.071202
24.990017	0.1	2.003253
24.991683	0.1	1.936436
24.993350	0.1	1.872897
24.995017	0.1	1.813650
24.996683	0.1	1.758456
24.998350	0.1	1.705766
25.000017	0.1	1.653969
25.001683	0.1	1.601994
25.003350	0.1	1.549423
25.005017	0.1	1.497626
25.006683	0.1	1.448929
25.008350	0.1	1.404762
25.010017	0.1	1.364470
25.011683	0.1	1.325846
25.013350	0.1	1.286745
25.015017	0.1	1.246572
25.016683	0.1	1.207173
25.018350	0.1	1.171708
25.020017	0.1	1.141191
25.021683	0.1	1.113236
25.023350	0.1	1.083732
25.025017	0.1	1.050592
25.026683	0.1	1.015842
25.028350	0.1	0.984073
25.030017	0.1	0.958085
25.031683	0.1	0.937104
25.033350	0.1	0.918150
25.035017	0.1	0.898600
25.036683	0.1	0.877976
25.038350	0.1	0.857234
25.040017	0.1	0.837326
25.041683	0.1	0.818908
25.043350	0.1	0.802219
25.045017	0.1	0.786901
25.046683	0.1	0.772893
25.048350	0.1	0.760615
25.050017	0.1	0.750661
25.051683	0.1	0.742853
25.053350	0.1	0.736117
25.055017	0.1	0.727773
25.056683	0.1	0.716448
25.058350	0.1	0.703573
25.060017	0.1	0.692308
25.061683	0.1	0.684261
25.063350	0.1	0.678480
25.065017	0.1	0.673771
25.066683	0.1	0.669479
25.068350	0.1	0.664890
25.070017	0.1	0.658929
25.071683	0.1	0.651956
25.073350	0.1	0.646234
25.075017	0.1	0.644028
25.076683	0.1	0.644743
25.078350	0.1	0.644803
25.080017	0.1	0.640154
25.081683	0.1	0.630498
25.083350	0.1	0.619710
25.085017	0.1	0.612497
25.086683	0.1	0.610530
25.088350	0.1	0.611603
25.090017	0.1	0.613153
25.091683	0.1	0.614107
25.093350	0.1	0.614762
25.095017	0.1	0.615597
25.096683	0.1	0.616133
25.098350	0.1	0.615835
25.100017	0.1	0.614524
25.101683	0.1	0.612021
25.103350	0.1	0.607848
25.105017	0.1	0.602424
25.106683	0.1	0.597775
25.108350	0.1	0.595868
25.110017	0.1	0.596106
25.111683	0.1	0.596285
25.113350	0.1	0.595331
25.115017	0.1	0.594318
25.116683	0.1	0.594199
25.118350	0.1	0.595152
25.120017	0.1	0.596166
25.121683	0.1	0.595450
25.123350	0.1	0.592589
25.125017	0.1	0.589073
25.126683	0.1	0.586629
25.128350	0.1	0.585735
25.130017	0.1	0.586569
25.131683	0.1	0.588775
25.133350	0.1	0.591457
25.135017	0.1	0.593424
25.136683	0.1	0.594318
25.138350	0.1	0.593722
25.140017	0.1	0.591278
25.141683	0.1	0.587523
25.143350	0.1	0.584006
25.145017	0.1	0.581563
25.146683	0.1	0.580072
25.148350	0.1	0.579476
25.150017	0.1	0.579953
25.151683	0.1	0.580907
25.153350	0.1	0.581443
25.155017	0.1	0.580907
25.156683	0.1	0.579059
25.158350	0.1	0.576377
25.160017	0.1	0.574589
25.161683	0.1	0.575125
25.163350	0.1	0.577509
25.165017	0.1	0.580192
25.166683	0.1	0.582635
25.168350	0.1	0.585198
25.170017	0.1	0.587761
25.171683	0.1	0.589490
25.173350	0.1	0.589550
25.175017	0.1	0.588238
25.176683	0.1	0.588000
25.178350	0.1	0.591040
25.180017	0.1	0.596285
25.181683	0.1	0.600338
25.183350	0.1	0.600874
25.185017	0.1	0.597537
25.186683	0.1	0.591874
25.188350	0.1	0.586748
25.190017	0.1	0.585675
25.191683	0.1	0.590444
25.193350	0.1	0.599265
25.195017	0.1	0.607669
25.196683	0.1	0.611842
25.198350	0.1	0.611305
25.200017	0.1	0.608444
25.201683	0.1	0.606000
25.203350	0.1	0.604749
25.205017	0.1	0.603855
25.206683	0.1	0.602722
25.208350	0.1	0.601888
25.210017	0.1	0.602186
25.211683	0.1	0.603735
25.213350	0.1	0.604868
25.215017	0.1	0.603676
25.216683	0.1	0.599802
25.218350	0.1	0.595033
25.220017	0.1	0.591934
25.221683	0.1	0.591934
25.223350	0.1	0.595331
25.225017	0.1	0.602007
25.226683	0.1	0.610888
25.228350	0.1	0.618815
25.230017	0.1	0.621975
25.231683	0.1	0.619113
25.233350	0.1	0.612855
25.235017	0.1	0.607908
25.236683	0.1	0.608742
25.238350	0.1	0.617445
25.240017	0.1	0.631809
25.241683	0.1	0.647068
25.243350	0.1	0.659525
25.245017	0.1	0.669003
25.246683	0.1	0.678182
25.248350	0.1	0.689685
25.250017	0.1	0.702202
25.251683	0.1	0.711620
25.253350	0.1	0.715733
25.255017	0.1	0.717461
25.256683	0.1	0.721276
25.258350	0.1	0.729263
25.260017	0.1	0.739813
25.261683	0.1	0.750363
25.263350	0.1	0.759363
25.265017	0.1	0.766456
25.266683	0.1	0.772178
25.268350	0.1	0.778317
25.270017	0.1	0.786722
25.271683	0.1	0.797808
25.273350	0.1	0.810564
25.275017	0.1	0.823915
25.276683	0.1	0.837565
25.278350	0.1	0.851274
25.280017	0.1	0.864446
25.281683	0.1	0.877142
25.283350	0.1	0.889242
25.285017	0.1	0.900388
25.286683	0.1	0.910103
25.288350	0.1	0.918508
25.290017	0.1	0.926375
25.291683	0.1	0.935257
25.293350	0.1	0.946343
25.295017	0.1	0.958681
25.296683	0.1	0.969529
25.298350	0.1	0.977635
25.300017	0.1	0.984669
25.301683	0.1	0.992358
25.303350	0.1	1.001298
25.305017	0.1	1.012027
25.306683	0.1	1.024664
25.308350	0.1	1.038313
25.310017	0.1	1.052082
25.311683	0.1	1.065016
25.313350	0.1	1.076579
25.315017	0.1	1.087427
25.316683	0.1	1.099944
25.318350	0.1	1.116097
25.320017	0.1	1.134396
25.321683	0.1	1.150906
25.323350	0.1	1.162946
25.325017	0.1	1.170456
25.326683	0.1	1.175404
25.328350	0.1	1.180410
25.330017	0.1	1.187861
25.331683	0.1	1.198292
25.333350	0.1	1.211345
25.335017	0.1	1.226008
25.336683	0.1	1.241863
25.338350	0.1	1.259685
25.340017	0.1	1.280010
25.341683	0.1	1.302064
25.343350	0.1	1.324594
25.345017	0.1	1.346469
25.346683	0.1	1.366615
25.348350	0.1	1.384199
25.350017	0.1	1.399875
25.351683	0.1	1.415908
25.353350	0.1	1.434565
25.355017	0.1	1.455784
25.356683	0.1	1.475811
25.358350	0.1	1.490235
25.360017	0.1	1.498580
25.361683	0.1	1.503766
25.363350	0.1	1.508594
25.365017	0.1	1.513779
25.366683	0.1	1.519203
25.368350	0.1	1.525402
25.370017	0.1	1.532674
25.371683	0.1	1.540184
25.373350	0.1	1.546741
25.375017	0.1	1.552165
25.376683	0.1	1.556635
25.378350	0.1	1.559615
25.380017	0.1	1.558900
25.381683	0.1	1.552165
25.383350	0.1	1.539409
25.385017	0.1	1.523852
25.386683	0.1	1.509607
25.388350	0.1	1.498222
25.390017	0.1	1.488388
25.391683	0.1	1.477242
25.393350	0.1	1.463533
25.395017	0.1	1.447022
25.396683	0.1	1.428127
25.398350	0.1	1.407385
25.400017	0.1	1.385510
25.401683	0.1	1.363278
25.403350	0.1	1.340926
25.405017	0.1	1.318812
25.406683	0.1	1.298368
25.408350	0.1	1.280785
25.410017	0.1	1.266062
25.411683	0.1	1.252532
25.413350	0.1	1.237691
25.415017	0.1	1.220226
25.416683	0.1	1.201153
25.418350	0.1	1.182437
25.420017	0.1	1.165807
25.421683	0.1	1.152039
25.423350	0.1	1.140416
25.425017	0.1	1.128852
25.426683	0.1	1.114726
25.428350	0.1	1.096606
25.430017	0.1	1.075506
25.431683	0.1	1.054585
25.433350	0.1	1.036286
25.435017	0.1	1.019776
25.436683	0.1	1.002967
25.438350	0.1	0.985146
25.440017	0.1	0.966370
25.441683	0.1	0.947535
25.443350	0.1	0.930667
25.445017	0.1	0.917971
25.446683	0.1	0.909030
25.448350	0.1	0.901103
25.450017	0.1	0.891626
25.451683	0.1	0.880003
25.453350	0.1	0.867546
25.455017	0.1	0.855863
25.456683	0.1	0.845969
25.458350	0.1	0.838101
25.460017	0.1	0.831246
25.461683	0.1	0.823200
25.463350	0.1	0.812590
25.465017	0.1	0.799954
25.466683	0.1	0.787020
25.468350	0.1	0.776112
25.470017	0.1	0.768304
25.471683	0.1	0.762165
25.473350	0.1	0.754893
25.475017	0.1	0.746369
25.476683	0.1	0.738263
25.478350	0.1	0.731230
25.480017	0.1	0.724316
25.481683	0.1	0.717580
25.483350	0.1	0.713766
25.485017	0.1	0.715077
25.486683	0.1	0.719249
25.488350	0.1	0.721514
25.490017	0.1	0.719190
25.491683	0.1	0.713646
25.493350	0.1	0.708044
25.495017	0.1	0.704348
25.496683	0.1	0.703216
25.498350	0.1	0.704169
25.500017	0.1	0.705838
25.501683	0.1	0.706315
25.503350	0.1	0.704527
25.505017	0.1	0.700235
25.506683	0.1	0.694156
25.508350	0.1	0.687957
25.510017	0.1	0.682771
25.511683	0.1	0.678539
25.513350	0.1	0.675678
25.515017	0.1	0.674546
25.516683	0.1	0.674725
25.518350	0.1	0.675261
25.520017	0.1	0.676811
25.521683	0.1	0.680625
25.523350	0.1	0.686407
25.525017	0.1	0.692606
25.526683	0.1	0.696778
25.528350	0.1	0.697792
25.530017	0.1	0.696659
25.531683	0.1	0.694931
25.533350	0.1	0.693023
25.535017	0.1	0.690579
25.536683	0.1	0.687778
25.538350	0.1	0.684977
25.540017	0.1	0.682175
25.541683	0.1	0.680387
25.543350	0.1	0.681341
25.545017	0.1	0.685334
25.546683	0.1	0.689566
25.548350	0.1	0.691176
25.550017	0.1	0.690162
25.551683	0.1	0.687838
25.553350	0.1	0.684857
25.555017	0.1	0.680924
25.556683	0.1	0.675976
25.558350	0.1	0.671029
25.560017	0.1	0.666976
25.561683	0.1	0.663757
25.563350	0.1	0.661016
25.565017	0.1	0.658870
25.566683	0.1	0.657260
25.568350	0.1	0.655592
25.570017	0.1	0.652611
25.571683	0.1	0.647903
25.573350	0.1	0.642955
25.575017	0.1	0.638902
25.576683	0.1	0.634670
25.578350	0.1	0.627935
25.580017	0.1	0.617206
25.581683	0.1	0.603318
25.583350	0.1	0.588536
25.585017	0.1	0.575483
25.586683	0.1	0.566125
25.588350	0.1	0.561059
25.590017	0.1	0.559032
25.591683	0.1	0.557065
25.593350	0.1	0.552535
25.595017	0.1	0.544846
25.596683	0.1	0.536442
25.598350	0.1	0.529885
25.600017	0.1	0.524819
25.601683	0.1	0.518739
25.603350	0.1	0.509381
25.605017	0.1	0.497043
25.606683	0.1	0.484705
25.608350	0.1	0.476062
25.610017	0.1	0.472605
25.611683	0.1	0.472605
25.613350	0.1	0.473559
25.615017	0.1	0.474751
25.616683	0.1	0.477731
25.618350	0.1	0.483215
25.620017	0.1	0.489712
25.621683	0.1	0.494242
25.623350	0.1	0.494599
25.625017	0.1	0.490606
25.626683	0.1	0.483811
25.628350	0.1	0.476718
25.630017	0.1	0.471115
25.631683	0.1	0.467718
25.633350	0.1	0.465214
25.635017	0.1	0.461817
25.636683	0.1	0.457168
25.638350	0.1	0.452459
25.640017	0.1	0.448287
25.641683	0.1	0.444531
25.643350	0.1	0.440955
25.645017	0.1	0.438094
25.646683	0.1	0.436783
25.648350	0.1	0.437200
25.650017	0.1	0.438809
25.651683	0.1	0.440538
25.653350	0.1	0.441492
25.655017	0.1	0.441730
25.656683	0.1	0.442088
25.658350	0.1	0.443041
25.660017	0.1	0.444114
25.661683	0.1	0.445128
25.663350	0.1	0.447214
25.665017	0.1	0.451326
25.666683	0.1	0.456333
25.668350	0.1	0.460088
25.670017	0.1	0.460982
25.671683	0.1	0.458837
25.673350	0.1	0.455141
25.675017	0.1	0.451863
25.676683	0.1	0.449777
25.678350	0.1	0.448704
25.680017	0.1	0.448525
25.681683	0.1	0.449061
25.683350	0.1	0.449181
25.685017	0.1	0.447214
25.686683	0.1	0.441730
25.688350	0.1	0.433087
25.690017	0.1	0.423253
25.691683	0.1	0.415146
25.693350	0.1	0.411034
25.695017	0.1	0.411689
25.696683	0.1	0.416040
25.698350	0.1	0.421286
25.700017	0.1	0.424743
25.701683	0.1	0.426531
25.703350	0.1	0.428677
25.705017	0.1	0.432193
25.706683	0.1	0.436783
25.708350	0.1	0.441968
25.710017	0.1	0.447512
25.711683	0.1	0.452280
25.713350	0.1	0.453889
25.715017	0.1	0.450492
25.716683	0.1	0.442922
25.718350	0.1	0.434697
25.720017	0.1	0.428915
25.721683	0.1	0.426471
25.723350	0.1	0.426948
25.725017	0.1	0.429034
25.726683	0.1	0.431180
25.728350	0.1	0.432014
25.730017	0.1	0.431836
25.731683	0.1	0.431478
25.733350	0.1	0.431359
25.735017	0.1	0.431001
25.736683	0.1	0.429571
25.738350	0.1	0.426769
25.740017	0.1	0.422955
25.741683	0.1	0.419080
25.743350	0.1	0.415444
25.745017	0.1	0.412345
25.746683	0.1	0.410199
25.748350	0.1	0.408888
25.750017	0.1	0.408173
25.751683	0.1	0.408769
25.753350	0.1	0.411809
25.755017	0.1	0.417113
25.756683	0.1	0.422657
25.758350	0.1	0.426233
25.760017	0.1	0.427246
25.761683	0.1	0.426710
25.763350	0.1	0.425398
25.765017	0.1	0.423193
25.766683	0.1	0.419974
25.768350	0.1	0.415683
25.770017	0.1	0.410616
25.771683	0.1	0.406325
25.773350	0.1	0.404954
25.775017	0.1	0.406802
25.776683	0.1	0.409126
25.778350	0.1	0.408769
25.780017	0.1	0.404179
25.781683	0.1	0.396192
25.783350	0.1	0.387609
25.785017	0.1	0.382483
25.786683	0.1	0.383198
25.788350	0.1	0.389457
25.790017	0.1	0.398576
25.791683	0.1	0.406981
25.793350	0.1	0.411928
25.795017	0.1	0.413001
25.796683	0.1	0.411868
25.798350	0.1	0.411272
25.800017	0.1	0.413001
25.801683	0.1	0.415742
25.803350	0.1	0.416458
25.805017	0.1	0.413358
25.806683	0.1	0.407636
25.808350	0.1	0.401974
25.810017	0.1	0.397563
25.811683	0.1	0.393927
25.813350	0.1	0.390530
25.815017	0.1	0.387609
25.816683	0.1	0.384808
25.818350	0.1	0.381708
25.820017	0.1	0.379264
25.821683	0.1	0.379026
25.823350	0.1	0.381589
25.825017	0.1	0.384986
25.826683	0.1	0.386715
25.828350	0.1	0.385940
25.830017	0.1	0.383973
25.831683	0.1	0.381827
25.833350	0.1	0.379026
25.835017	0.1	0.374317
25.836683	0.1	0.367820
25.838350	0.1	0.360429
25.840017	0.1	0.353575
25.841683	0.1	0.349343
25.843350	0.1	0.350058
25.845017	0.1	0.355482
25.846683	0.1	0.362933
25.848350	0.1	0.368953
25.850017	0.1	0.372171
25.851683	0.1	0.373602
25.853350	0.1	0.375748
25.855017	0.1	0.379622
25.856683	0.1	0.383496
25.858350	0.1	0.385046
25.860017	0.1	0.383794
25.861683	0.1	0.380516
25.863350	0.1	0.376225
25.865017	0.1	0.372648
25.866683	0.1	0.371158
25.868350	0.1	0.370681
25.870017	0.1	0.369370
25.871683	0.1	0.367165
25.873350	0.1	0.365734
25.875017	0.1	0.366330
25.876683	0.1	0.369072
25.878350	0.1	0.372350
25.880017	0.1	0.373006
25.881683	0.1	0.369251
25.883350	0.1	0.363231
25.885017	0.1	0.358939
25.886683	0.1	0.358820
25.888350	0.1	0.362813
25.890017	0.1	0.369251
25.891683	0.1	0.375569
25.893350	0.1	0.379503
25.895017	0.1	0.380576
25.896683	0.1	0.380158
25.898350	0.1	0.380337
25.900017	0.1	0.382662
25.901683	0.1	0.387192
25.903350	0.1	0.392199
25.905017	0.1	0.395060
25.906683	0.1	0.395238
25.908350	0.1	0.394940
25.910017	0.1	0.396013
25.911683	0.1	0.397325
25.913350	0.1	0.396669
25.915017	0.1	0.394106
25.916683	0.1	0.390887
25.918350	0.1	0.387490
25.920017	0.1	0.383139
25.921683	0.1	0.377595
25.923350	0.1	0.371635
25.925017	0.1	0.366747
25.926683	0.1	0.364125
25.928350	0.1	0.363588
25.930017	0.1	0.363946
25.931683	0.1	0.365376
25.933350	0.1	0.368774
25.935017	0.1	0.373244
25.936683	0.1	0.375569
25.938350	0.1	0.373840
25.940017	0.1	0.369787
25.941683	0.1	0.366747
25.943350	0.1	0.366747
25.945017	0.1	0.369251
25.946683	0.1	0.372887
25.948350	0.1	0.376463
25.950017	0.1	0.378728
25.951683	0.1	0.378728
25.953350	0.1	0.376642
25.955017	0.1	0.373483
25.956683	0.1	0.370920
25.958350	0.1	0.370562
25.960017	0.1	0.372469
25.961683	0.1	0.375390
25.963350	0.1	0.377595
25.965017	0.1	0.378370
25.966683	0.1	0.379145
25.968350	0.1	0.382662
25.970017	0.1	0.390053
25.971683	0.1	0.398934
25.973350	0.1	0.405550
25.975017	0.1	0.407517
25.976683	0.1	0.404477
25.978350	0.1	0.398040
25.980017	0.1	0.390768
25.981683	0.1	0.384927
25.983350	0.1	0.380516
25.985017	0.1	0.376999
25.986683	0.1	0.375807
25.988350	0.1	0.378847
25.990017	0.1	0.385463
25.991683	0.1	0.392139
25.993350	0.1	0.394940
25.995017	0.1	0.391901
25.996683	0.1	0.384629
25.998350	0.1	0.377297
26.000017	0.1	0.373721
26.001683	0.1	0.375390
26.003350	0.1	0.381172
26.005017	0.1	0.387847
26.006683	0.1	0.392616
26.008350	0.1	0.395238
26.010017	0.1	0.397146
26.011683	0.1	0.399172
26.013350	0.1	0.401080
26.015017	0.1	0.402391
26.016683	0.1	0.402808
26.018350	0.1	0.401974
26.020017	0.1	0.399709
26.021683	0.1	0.395060
26.023350	0.1	0.387609
26.025017	0.1	0.379145
26.026683	0.1	0.372469
26.028350	0.1	0.369132
26.030017	0.1	0.368834
26.031683	0.1	0.370920
26.033350	0.1	0.374675
26.035017	0.1	0.378907
26.036683	0.1	0.382662
26.038350	0.1	0.386059
26.040017	0.1	0.390410
26.041683	0.1	0.395894
26.043350	0.1	0.400901
26.045017	0.1	0.403702
26.046683	0.1	0.404358
26.048350	0.1	0.403881
26.050017	0.1	0.403285
26.051683	0.1	0.403285
26.053350	0.1	0.403643
26.055017	0.1	0.403583
26.056683	0.1	0.403106
26.058350	0.1	0.402689
26.060017	0.1	0.403047
26.061683	0.1	0.404835
26.063350	0.1	0.407994
26.065017	0.1	0.411093
26.066683	0.1	0.411630
26.068350	0.1	0.408828
26.070017	0.1	0.404298
26.071683	0.1	0.401080
26.073350	0.1	0.402093
26.075017	0.1	0.407577
26.076683	0.1	0.414968
26.078350	0.1	0.421226
26.080017	0.1	0.424624
26.081683	0.1	0.425875
26.083350	0.1	0.426948
26.085017	0.1	0.428379
26.086683	0.1	0.429213
26.088350	0.1	0.428736
26.090017	0.1	0.427544
26.091683	0.1	0.426769
26.093350	0.1	0.427187
26.095017	0.1	0.428617
26.096683	0.1	0.429213
26.098350	0.1	0.427723
26.100017	0.1	0.425279
26.101683	0.1	0.424087
26.103350	0.1	0.425041
26.105017	0.1	0.427008
26.106683	0.1	0.428677
26.108350	0.1	0.430107
26.110017	0.1	0.432611
26.111683	0.1	0.437260
26.113350	0.1	0.443161
26.115017	0.1	0.448525
26.116683	0.1	0.452459
26.118350	0.1	0.455976
26.120017	0.1	0.460982
26.121683	0.1	0.468493
26.123350	0.1	0.477672
26.125017	0.1	0.487030
26.126683	0.1	0.495255
26.128350	0.1	0.500977
26.130017	0.1	0.503480
26.131683	0.1	0.504017
26.133350	0.1	0.504673
26.135017	0.1	0.506580
26.136683	0.1	0.510097
26.138350	0.1	0.515640
26.140017	0.1	0.523508
26.141683	0.1	0.533342
26.143350	0.1	0.543892
26.145017	0.1	0.553131
26.146683	0.1	0.559926
26.148350	0.1	0.564337
26.150017	0.1	0.567436
26.151683	0.1	0.569880
26.153350	0.1	0.572085
26.155017	0.1	0.574946
26.156683	0.1	0.579953
26.158350	0.1	0.588596
26.160017	0.1	0.601232
26.161683	0.1	0.616729
26.163350	0.1	0.633478
26.165017	0.1	0.649631
26.166683	0.1	0.663698
26.168350	0.1	0.674725
26.170017	0.1	0.682294
26.171683	0.1	0.687063
26.173350	0.1	0.691354
26.175017	0.1	0.698149
26.176683	0.1	0.708699
26.178350	0.1	0.722230
26.180017	0.1	0.737786
26.181683	0.1	0.754714
26.183350	0.1	0.772059
26.185017	0.1	0.788271
26.186683	0.1	0.802338
26.188350	0.1	0.813842
26.190017	0.1	0.824511
26.191683	0.1	0.837922
26.193350	0.1	0.857711
26.195017	0.1	0.885069
26.196683	0.1	0.918448
26.198350	0.1	0.953734
26.200017	0.1	0.986993
26.201683	0.1	1.015306
26.203350	0.1	1.037896
26.205017	0.1	1.055241
26.206683	0.1	1.069069
26.208350	0.1	1.082242
26.210017	0.1	1.098275
26.211683	0.1	1.119554
26.213350	0.1	1.145721
26.215017	0.1	1.174867
26.216683	0.1	1.205266
26.218350	0.1	1.234710
26.220017	0.1	1.262069
26.221683	0.1	1.288056
26.223350	0.1	1.314282
26.225017	0.1	1.341999
26.226683	0.1	1.371980
26.228350	0.1	1.404345
26.230017	0.1	1.436412
26.231683	0.1	1.463711
26.233350	0.1	1.483977
26.235017	0.1	1.498401
26.236683	0.1	1.509905
26.238350	0.1	1.521230
26.240017	0.1	1.533747
26.241683	0.1	1.546800
26.243350	0.1	1.558781
26.245017	0.1	1.568794
26.246683	0.1	1.576662
26.248350	0.1	1.582503
26.250017	0.1	1.586497
26.251683	0.1	1.587749
26.253350	0.1	1.585126
26.255017	0.1	1.579046
26.256683	0.1	1.571357
26.258350	0.1	1.563668
26.260017	0.1	1.556456
26.261683	0.1	1.548529
26.263350	0.1	1.538038
26.265017	0.1	1.523197
26.266683	0.1	1.503050
26.268350	0.1	1.478493
26.270017	0.1	1.452684
26.271683	0.1	1.429141
26.273350	0.1	1.408875
26.275017	0.1	1.390159
26.276683	0.1	1.369715
26.278350	0.1	1.345337
26.280017	0.1	1.316607
26.281683	0.1	1.284659
26.283350	0.1	1.251757
26.285017	0.1	1.220644
26.286683	0.1	1.192391
26.288350	0.1	1.165748
26.290017	0.1	1.138687
26.291683	0.1	1.110852
26.293350	0.1	1.082897
26.295017	0.1	1.054406
26.296683	0.1	1.024008
26.298350	0.1	0.991702
26.300017	0.1	0.959873
26.301683	0.1	0.931561
26.303350	0.1	0.908434
26.305017	0.1	0.889897
26.306683	0.1	0.872910
26.308350	0.1	0.853479
26.310017	0.1	0.828981
26.311683	0.1	0.800490
26.313350	0.1	0.771165
26.315017	0.1	0.743866
26.316683	0.1	0.720322
26.318350	0.1	0.700951
26.320017	0.1	0.684321
26.321683	0.1	0.667632
26.323350	0.1	0.649452
26.325017	0.1	0.630856
26.326683	0.1	0.613987
26.328350	0.1	0.600040
26.330017	0.1	0.588536
26.331683	0.1	0.578225
26.333350	0.1	0.567734
26.335017	0.1	0.555933
26.336683	0.1	0.542164
26.338350	0.1	0.527442
26.340017	0.1	0.513077
26.341683	0.1	0.499308
26.343350	0.1	0.485480
26.345017	0.1	0.472665
26.346683	0.1	0.464261
26.348350	0.1	0.463128
26.350017	0.1	0.468373
26.351683	0.1	0.474513
26.353350	0.1	0.475109
26.355017	0.1	0.467241
26.356683	0.1	0.453353
26.358350	0.1	0.438690
26.360017	0.1	0.427365
26.361683	0.1	0.420570
26.363350	0.1	0.418305
26.365017	0.1	0.419796
26.366683	0.1	0.423312
26.368350	0.1	0.425875
26.370017	0.1	0.426054
26.371683	0.1	0.425220
26.373350	0.1	0.424743
26.375017	0.1	0.423849
26.376683	0.1	0.421703
26.378350	0.1	0.419140
26.380017	0.1	0.417113
26.381683	0.1	0.415206
26.383350	0.1	0.411749
26.385017	0.1	0.404954
26.386683	0.1	0.394344
26.388350	0.1	0.381529
26.390017	0.1	0.369668
26.391683	0.1	0.361800
26.393350	0.1	0.359714
26.395017	0.1	0.362754
26.396683	0.1	0.368595
26.398350	0.1	0.375390
26.400017	0.1	0.381827
26.401683	0.1	0.386059
26.403350	0.1	0.386536
26.405017	0.1	0.383139
26.406683	0.1	0.378609
26.408350	0.1	0.377178
26.410017	0.1	0.381112
26.411683	0.1	0.388980
26.413350	0.1	0.396967
26.415017	0.1	0.400662
26.416683	0.1	0.397742
26.418350	0.1	0.389993
26.420017	0.1	0.381053
26.421683	0.1	0.374675
26.423350	0.1	0.373483
26.425017	0.1	0.376821
26.426683	0.1	0.381768
26.428350	0.1	0.385821
26.430017	0.1	0.387907
26.431683	0.1	0.387132
26.433350	0.1	0.383616
26.435017	0.1	0.379443
26.436683	0.1	0.377297
26.438350	0.1	0.378191
26.440017	0.1	0.381291
26.441683	0.1	0.384331
26.443350	0.1	0.384688
26.445017	0.1	0.381231
26.446683	0.1	0.375211
26.448350	0.1	0.369608
26.450017	0.1	0.366986
26.451683	0.1	0.368178
26.453350	0.1	0.371993
26.455017	0.1	0.376284
26.456683	0.1	0.379860
26.458350	0.1	0.382185
26.460017	0.1	0.382960
26.461683	0.1	0.382304
26.463350	0.1	0.381231
26.465017	0.1	0.381708
26.466683	0.1	0.384688
26.468350	0.1	0.388622
26.470017	0.1	0.391483
26.471683	0.1	0.393629
26.473350	0.1	0.397265
26.475017	0.1	0.403702
26.476683	0.1	0.411809
26.478350	0.1	0.417829
26.480017	0.1	0.417769
26.481683	0.1	0.409961
26.483350	0.1	0.397205
26.485017	0.1	0.385165
26.486683	0.1	0.379384
26.488350	0.1	0.381708
26.490017	0.1	0.389040
26.491683	0.1	0.396550
26.493350	0.1	0.401855
26.495017	0.1	0.405073
26.496683	0.1	0.407457
26.498350	0.1	0.410259
26.500017	0.1	0.413656
26.501683	0.1	0.416338
26.503350	0.1	0.416458
26.505017	0.1	0.413239
26.506683	0.1	0.407457
26.508350	0.1	0.402033
26.510017	0.1	0.399709
26.511683	0.1	0.400722
26.513350	0.1	0.403166
26.515017	0.1	0.405252
26.516683	0.1	0.406802
26.518350	0.1	0.407994
26.520017	0.1	0.408411
26.521683	0.1	0.408351
26.523350	0.1	0.408530
26.525017	0.1	0.408590
26.526683	0.1	0.407636
26.528350	0.1	0.405371
26.530017	0.1	0.401795
26.531683	0.1	0.397623
26.533350	0.1	0.394344
26.535017	0.1	0.393450
26.536683	0.1	0.394166
26.538350	0.1	0.394046
26.540017	0.1	0.390768
26.541683	0.1	0.384688
26.543350	0.1	0.377953
26.545017	0.1	0.372231
26.546683	0.1	0.367641
26.548350	0.1	0.365019
26.550017	0.1	0.365734
26.551683	0.1	0.368953
26.553350	0.1	0.371814
26.555017	0.1	0.372291
26.556683	0.1	0.370443
26.558350	0.1	0.367641
26.560017	0.1	0.365675
26.561683	0.1	0.364959
26.563350	0.1	0.364423
26.565017	0.1	0.362992
26.566683	0.1	0.361681
26.568350	0.1	0.362992
26.570017	0.1	0.367641
26.571683	0.1	0.373185
26.573350	0.1	0.376046
26.575017	0.1	0.374258
26.576683	0.1	0.368655
26.578350	0.1	0.361919
26.580017	0.1	0.357330
26.581683	0.1	0.356197
26.583350	0.1	0.357330
26.585017	0.1	0.358760
26.586683	0.1	0.359774
26.588350	0.1	0.361264
26.590017	0.1	0.363290
26.591683	0.1	0.364900
26.593350	0.1	0.365376
26.595017	0.1	0.364184
26.596683	0.1	0.360906
26.598350	0.1	0.356019
26.600017	0.1	0.351369
26.601683	0.1	0.349283
26.603350	0.1	0.350714
26.605017	0.1	0.354826
26.606683	0.1	0.360131
26.608350	0.1	0.364721
26.610017	0.1	0.367403
26.611683	0.1	0.368357
26.613350	0.1	0.368774
26.615017	0.1	0.369430
26.616683	0.1	0.369847
26.618350	0.1	0.369370
26.620017	0.1	0.368118
26.621683	0.1	0.367641
26.623350	0.1	0.370026
26.625017	0.1	0.375628
26.626683	0.1	0.382662
26.628350	0.1	0.388324
26.630017	0.1	0.391364
26.631683	0.1	0.392199
26.633350	0.1	0.390410
26.635017	0.1	0.385642
26.636683	0.1	0.379026
26.638350	0.1	0.373065
26.640017	0.1	0.369489
26.641683	0.1	0.368774
26.643350	0.1	0.370741
26.645017	0.1	0.375509
26.646683	0.1	0.382960
26.648350	0.1	0.390708
26.650017	0.1	0.395060
26.651683	0.1	0.393808
26.653350	0.1	0.388026
26.655017	0.1	0.381470
26.656683	0.1	0.379622
26.658350	0.1	0.386536
26.660017	0.1	0.399888
26.661683	0.1	0.412226
26.663350	0.1	0.418007
26.665017	0.1	0.418007
26.666683	0.1	0.417352
26.668350	0.1	0.420511
26.670017	0.1	0.428379
26.671683	0.1	0.438273
26.673350	0.1	0.446677
26.675017	0.1	0.451386
26.676683	0.1	0.453174
26.678350	0.1	0.455022
26.680017	0.1	0.458598
26.681683	0.1	0.462770
26.683350	0.1	0.465214
26.685017	0.1	0.466466
26.686683	0.1	0.469565
26.688350	0.1	0.476301
26.690017	0.1	0.486195
26.691683	0.1	0.497758
26.693350	0.1	0.508964
26.695017	0.1	0.517845
26.696683	0.1	0.524759
26.698350	0.1	0.532866
26.700017	0.1	0.544727
26.701683	0.1	0.558555
26.703350	0.1	0.570178
26.705017	0.1	0.576854
26.706683	0.1	0.579476
26.708350	0.1	0.580847
26.710017	0.1	0.584483
26.711683	0.1	0.592828
26.713350	0.1	0.606239
26.715017	0.1	0.623167
26.716683	0.1	0.640869
26.718350	0.1	0.656307
26.720017	0.1	0.668407
26.721683	0.1	0.679016
26.723350	0.1	0.689924
26.725017	0.1	0.701964
26.726683	0.1	0.715971
26.728350	0.1	0.732958
26.730017	0.1	0.752807
26.731683	0.1	0.773490
26.733350	0.1	0.793040
26.735017	0.1	0.811100
26.736683	0.1	0.829041
26.738350	0.1	0.847936
26.740017	0.1	0.867307
26.741683	0.1	0.885725
26.743350	0.1	0.902891
26.745017	0.1	0.920773
26.746683	0.1	0.941753
26.748350	0.1	0.966370
26.750017	0.1	0.993848
26.751683	0.1	1.023114
26.753350	0.1	1.053035
26.755017	0.1	1.083791
26.756683	0.1	1.116097
26.758350	0.1	1.150549
26.760017	0.1	1.186609
26.761683	0.1	1.223147
26.763350	0.1	1.259446
26.765017	0.1	1.294911
26.766683	0.1	1.328528
26.768350	0.1	1.360476
26.770017	0.1	1.393914
26.771683	0.1	1.432538
26.773350	0.1	1.477480
26.775017	0.1	1.526237
26.776683	0.1	1.575768
26.778350	0.1	1.624525
26.780017	0.1	1.672685
26.781683	0.1	1.720250
26.783350	0.1	1.767635
26.785017	0.1	1.816809
26.786683	0.1	1.870692
26.788350	0.1	1.929402
26.790017	0.1	1.990259
26.791683	0.1	2.052248
26.793350	0.1	2.116621
26.795017	0.1	2.184332
26.796683	0.1	2.254665
26.798350	0.1	2.326489
26.800017	0.1	2.399027
26.801683	0.1	2.470970
26.803350	0.1	2.540469
26.805017	0.1	2.606750
26.806683	0.1	2.671302
26.808350	0.1	2.736449
26.810017	0.1	2.803862
26.811683	0.1	2.873600
26.813350	0.1	2.943397
26.815017	0.1	3.009677
26.816683	0.1	3.070593
26.818350	0.1	3.126502
26.820017	0.1	3.178418
26.821683	0.1	3.227234
26.823350	0.1	3.273785
26.825017	0.1	3.318608
26.826683	0.1	3.361047
26.828350	0.1	3.399730
26.830017	0.1	3.433347
26.831683	0.1	3.462553
26.833350	0.1	3.489614
26.835017	0.1	3.515184
26.836683	0.1	3.536403
26.838350	0.1	3.549993
26.840017	0.1	3.555238
26.841683	0.1	3.553391
26.843350	0.1	3.545583
26.845017	0.1	3.532589
26.846683	0.1	3.515661
26.848350	0.1	3.495753
26.850017	0.1	3.472448
26.851683	0.1	3.444493
26.853350	0.1	3.412068
26.855017	0.1	3.375888
26.856683	0.1	3.336489
26.858350	0.1	3.294468
26.860017	0.1	3.249765
26.861683	0.1	3.202021
26.863350	0.1	3.151834
26.865017	0.1	3.100753
26.866683	0.1	3.049195
26.868350	0.1	2.996028
26.870017	0.1	2.940476
26.871683	0.1	2.883375
26.873350	0.1	2.826512
26.875017	0.1	2.771437
26.876683	0.1	2.719581
26.878350	0.1	2.671778
26.880017	0.1	2.627194
26.881683	0.1	2.583802
26.883350	0.1	2.539218
26.885017	0.1	2.492666
26.886683	0.1	2.446115
26.888350	0.1	2.402425
26.890017	0.1	2.363265
26.891683	0.1	2.327860
26.893350	0.1	2.294302
26.895017	0.1	2.261698
26.896683	0.1	2.230525
26.898350	0.1	2.201736
26.900017	0.1	2.175748
26.901683	0.1	2.153397
26.903350	0.1	2.134919
26.905017	0.1	2.118886
26.906683	0.1	2.102792
26.908350	0.1	2.086401
26.910017	0.1	2.071202
26.911683	0.1	2.058923
26.913350	0.1	2.049565
26.915017	0.1	2.041757
26.916683	0.1	2.034009
26.918350	0.1	2.026200
26.920017	0.1	2.019048
26.921683	0.1	2.012611
26.923350	0.1	2.006471
26.925017	0.1	2.000272
26.926683	0.1	1.994193
26.928350	0.1	1.988351
26.930017	0.1	1.981080
26.931683	0.1	1.968861
26.933350	0.1	1.949072
26.935017	0.1	1.923084
26.936683	0.1	1.896083
26.938350	0.1	1.873374
26.940017	0.1	1.856506
26.941683	0.1	1.842618
26.943350	0.1	1.827300
26.945017	0.1	1.807332
26.946683	0.1	1.780927
26.948350	0.1	1.749218
26.950017	0.1	1.717270
26.951683	0.1	1.690328
26.953350	0.1	1.668811
26.955017	0.1	1.648784
26.956683	0.1	1.625896
26.958350	0.1	1.599014
26.960017	0.1	1.570284
26.961683	0.1	1.542926
26.963350	0.1	1.517832
26.965017	0.1	1.493037
26.966683	0.1	1.466274
26.968350	0.1	1.436591
26.970017	0.1	1.403928
26.971683	0.1	1.368702
26.973350	0.1	1.331925
26.975017	0.1	1.296163
26.976683	0.1	1.264513
26.978350	0.1	1.238048
26.980017	0.1	1.215041
26.981683	0.1	1.192927
26.983350	0.1	1.169741
26.985017	0.1	1.145005
26.986683	0.1	1.119673
26.988350	0.1	1.095951
26.990017	0.1	1.076579
26.991683	0.1	1.061976
26.993350	0.1	1.049101
26.995017	0.1	1.034677
26.996683	0.1	1.018524
26.998350	0.1	1.002371
27.000017	0.1	0.988603
27.001683	0.1	0.979304
27.003350	0.1	0.974655
27.005017	0.1	0.972688
27.006683	0.1	0.971198
27.008350	0.1	0.968695
27.010017	0.1	0.963569
27.011683	0.1	0.955403
27.013350	0.1	0.945568
27.015017	0.1	0.935912
27.016683	0.1	0.927568
27.018350	0.1	0.921607
27.020017	0.1	0.919044
27.021683	0.1	0.919342
27.023350	0.1	0.921786
27.025017	0.1	0.925362
27.026683	0.1	0.928402
27.028350	0.1	0.929833
27.030017	0.1	0.930071
27.031683	0.1	0.929594
27.033350	0.1	0.927627
27.035017	0.1	0.923812
27.036683	0.1	0.919163
27.038350	0.1	0.915647
27.040017	0.1	0.914991
27.041683	0.1	0.918686
27.043350	0.1	0.926852
27.045017	0.1	0.937402
27.046683	0.1	0.946403
27.048350	0.1	0.951350
27.050017	0.1	0.953019
27.051683	0.1	0.954330
27.053350	0.1	0.956714
27.055017	0.1	0.959873
27.056683	0.1	0.964105
27.058350	0.1	0.970721
27.060017	0.1	0.979841
27.061683	0.1	0.989318
27.063350	0.1	0.997245
27.065017	0.1	1.003325
27.066683	0.1	1.008451
27.068350	0.1	1.014292
27.070017	0.1	1.022875
27.071683	0.1	1.034617
27.073350	0.1	1.047909
27.075017	0.1	1.060963
27.076683	0.1	1.072884
27.078350	0.1	1.083434
27.080017	0.1	1.093507
27.081683	0.1	1.104653
27.083350	0.1	1.117826
27.085017	0.1	1.131773
27.086683	0.1	1.144350
27.088350	0.1	1.154780
27.090017	0.1	1.164019
27.091683	0.1	1.173496
27.093350	0.1	1.184404
27.095017	0.1	1.196563
27.096683	0.1	1.208007
27.098350	0.1	1.216054
27.100017	0.1	1.219452
27.101683	0.1	1.220048
27.103350	0.1	1.222372
27.105017	0.1	1.230121
27.106683	0.1	1.243949
27.108350	0.1	1.261950
27.110017	0.1	1.282036
27.111683	0.1	1.301944
27.113350	0.1	1.321256
27.115017	0.1	1.341105
27.116683	0.1	1.361132
27.118350	0.1	1.378357
27.120017	0.1	1.389325
27.121683	0.1	1.394332
27.123350	0.1	1.398265
27.125017	0.1	1.407385
27.126683	0.1	1.424372
27.128350	0.1	1.447618
27.130017	0.1	1.473963
27.131683	0.1	1.501024
27.133350	0.1	1.527131
27.135017	0.1	1.552224
27.136683	0.1	1.578629
27.138350	0.1	1.608789
27.140017	0.1	1.642764
27.141683	0.1	1.678050
27.143350	0.1	1.712084
27.145017	0.1	1.744926
27.146683	0.1	1.778722
27.148350	0.1	1.815200
27.150017	0.1	1.855016
27.151683	0.1	1.898050
27.153350	0.1	1.944542
27.155017	0.1	1.994789
27.156683	0.1	2.049148
27.158350	0.1	2.107203
27.160017	0.1	2.167761
27.161683	0.1	2.228618
27.163350	0.1	2.287567
27.165017	0.1	2.344728
27.166683	0.1	2.403021
27.168350	0.1	2.466381
27.170017	0.1	2.537191
27.171683	0.1	2.615035
27.173350	0.1	2.697826
27.175017	0.1	2.784312
27.176683	0.1	2.874255
27.178350	0.1	2.968311
27.180017	0.1	3.067494
27.181683	0.1	3.172040
27.183350	0.1	3.279925
27.185017	0.1	3.389299
27.186683	0.1	3.500641
27.188350	0.1	3.616691
27.190017	0.1	3.740728
27.191683	0.1	3.874839
27.193350	0.1	4.020036
27.195017	0.1	4.176200
27.196683	0.1	4.340768
27.198350	0.1	4.509211
27.200017	0.1	4.678130
27.201683	0.1	4.846812
27.203350	0.1	5.016446
27.205017	0.1	5.190552
27.206683	0.1	5.373717
27.208350	0.1	5.568445
27.210017	0.1	5.774260
27.211683	0.1	5.988896
27.213350	0.1	6.209970
27.215017	0.1	6.435752
27.216683	0.1	6.666124
27.218350	0.1	6.902457
27.220017	0.1	7.146001
27.221683	0.1	7.396400
27.223350	0.1	7.651210
27.225017	0.1	7.906676
27.226683	0.1	8.160234
27.228350	0.1	8.411587
27.230017	0.1	8.661926
27.231683	0.1	8.912385
27.233350	0.1	9.162844
27.235017	0.1	9.410740
27.236683	0.1	9.653390
27.238350	0.1	9.889782
27.240017	0.1	10.119379
27.241683	0.1	10.340274
27.243350	0.1	10.550261
27.245017	0.1	10.748625
27.246683	0.1	10.935069
27.248350	0.1	11.108339
27.250017	0.1	11.266769
27.251683	0.1	11.409581
27.253350	0.1	11.538029
27.255017	0.1	11.653662
27.256683	0.1	11.756063
27.258350	0.1	11.843861
27.260017	0.1	11.915863
27.261683	0.1	11.969865
27.263350	0.1	12.002409
27.265017	0.1	12.011231
27.266683	0.1	11.997939
27.268350	0.1	11.967242
27.270017	0.1	11.923970
27.271683	0.1	11.870206
27.273350	0.1	11.804283
27.275017	0.1	11.722983
27.276683	0.1	11.624218
27.278350	0.1	11.508764
27.280017	0.1	11.379719
27.281683	0.1	11.241973
27.283350	0.1	11.100352
27.285017	0.1	10.955930
27.286683	0.1	10.806144
27.288350	0.1	10.648490
27.290017	0.1	10.483802
27.291683	0.1	10.315538
27.293350	0.1	10.146440
27.295017	0.1	9.976626
27.296683	0.1	9.805084
27.298350	0.1	9.632171
27.300017	0.1	9.459198
27.301683	0.1	9.287596
27.303350	0.1	9.119452
27.305017	0.1	8.957625
27.306683	0.1	8.804501
27.308350	0.1	8.659423
27.310017	0.1	8.518816
27.311683	0.1	8.380116
27.313350	0.1	8.243621
27.315017	0.1	8.111418
27.316683	0.1	7.984996
27.318350	0.1	7.865847
27.320017	0.1	7.755280
27.321683	0.1	7.654071
27.323350	0.1	7.561863
27.325017	0.1	7.476092
27.326683	0.1	7.392645
27.328350	0.1	7.308364
27.330017	0.1	7.222355
27.331683	0.1	7.136465
27.333350	0.1	7.053137
27.335017	0.1	6.973982
27.336683	0.1	6.897748
27.338350	0.1	6.821037
27.340017	0.1	6.741107
27.341683	0.1	6.657303
27.343350	0.1	6.569684
27.345017	0.1	6.478429
27.346683	0.1	6.384850
27.348350	0.1	6.290079
27.350017	0.1	6.193340
27.351683	0.1	6.092310
27.353350	0.1	5.986691
27.355017	0.1	5.877972
27.356683	0.1	5.766869
27.358350	0.1	5.653560
27.360017	0.1	5.537510
27.361683	0.1	5.417168
27.363350	0.1	5.291343
27.365017	0.1	5.161166
27.366683	0.1	5.029083
27.368350	0.1	4.896105
27.370017	0.1	4.761577
27.371683	0.1	4.624605
27.373350	0.1	4.485250
27.375017	0.1	4.344225
27.376683	0.1	4.202008
27.378350	0.1	4.058779
27.380017	0.1	3.914237
27.381683	0.1	3.767431
27.383350	0.1	3.617406
27.385017	0.1	3.465295
27.386683	0.1	3.313899
27.388350	0.1	3.166437
27.390017	0.1	3.025294
27.391683	0.1	2.891541
27.393350	0.1	2.763391
27.395017	0.1	2.637565
27.396683	0.1	2.513170
27.398350	0.1	2.392054
27.400017	0.1	2.275765
27.401683	0.1	2.164245
27.403350	0.1	2.057195
27.405017	0.1	1.954973
27.406683	0.1	1.856625
27.408350	0.1	1.760006
27.410017	0.1	1.664460
27.411683	0.1	1.571179
27.413350	0.1	1.482189
27.415017	0.1	1.399756
27.416683	0.1	1.326144
27.418350	0.1	1.262546
27.420017	0.1	1.207590
27.421683	0.1	1.157045
27.423350	0.1	1.106262
27.425017	0.1	1.053989
27.426683	0.1	1.002431
27.428350	0.1	0.954807
27.430017	0.1	0.913143
27.431683	0.1	0.877619
27.433350	0.1	0.846744
27.435017	0.1	0.818253
27.436683	0.1	0.790238
27.438350	0.1	0.761688
27.440017	0.1	0.732660
27.441683	0.1	0.704289
27.443350	0.1	0.678122
27.445017	0.1	0.655115
27.446683	0.1	0.635743
27.448350	0.1	0.619710
27.450017	0.1	0.606179
27.451683	0.1	0.593662
27.453350	0.1	0.581026
27.455017	0.1	0.568330
27.456683	0.1	0.556290
27.458350	0.1	0.544190
27.460017	0.1	0.530243
27.461683	0.1	0.514090
27.463350	0.1	0.499129
27.465017	0.1	0.490189
27.466683	0.1	0.489473
27.468350	0.1	0.494838
27.470017	0.1	0.501037
27.471683	0.1	0.503302
27.473350	0.1	0.500262
27.475017	0.1	0.492513
27.476683	0.1	0.481188
27.478350	0.1	0.468314
27.480017	0.1	0.457168
27.481683	0.1	0.450671
27.483350	0.1	0.450134
27.485017	0.1	0.454426
27.486683	0.1	0.459135
27.488350	0.1	0.459850
27.490017	0.1	0.456393
27.491683	0.1	0.452042
27.493350	0.1	0.449479
27.495017	0.1	0.449002
27.496683	0.1	0.449181
27.498350	0.1	0.449181
27.500017	0.1	0.448823
27.501683	0.1	0.448048
27.503350	0.1	0.446856
27.505017	0.1	0.445902
27.506683	0.1	0.445604
27.508350	0.1	0.445068
27.510017	0.1	0.443041
27.511683	0.1	0.439167
27.513350	0.1	0.434577
27.515017	0.1	0.431299
27.516683	0.1	0.430644
27.518350	0.1	0.432372
27.520017	0.1	0.435293
27.521683	0.1	0.437140
27.523350	0.1	0.435472
27.525017	0.1	0.429213
27.526683	0.1	0.419617
27.528350	0.1	0.408292
27.530017	0.1	0.396848
27.531683	0.1	0.387788
27.533350	0.1	0.383377
27.535017	0.1	0.384331
27.536683	0.1	0.388682
27.538350	0.1	0.393510
27.540017	0.1	0.396550
27.541683	0.1	0.397682
27.543350	0.1	0.397921
27.545017	0.1	0.398576
27.546683	0.1	0.400603
27.548350	0.1	0.403821
27.550017	0.1	0.407279
27.551683	0.1	0.409901
27.553350	0.1	0.410497
27.555017	0.1	0.408053
27.556683	0.1	0.402272
27.558350	0.1	0.393748
27.560017	0.1	0.383973
27.561683	0.1	0.374496
27.563350	0.1	0.366449
27.565017	0.1	0.360549
27.566683	0.1	0.358284
27.568350	0.1	0.360608
27.570017	0.1	0.366032
27.571683	0.1	0.371993
27.573350	0.1	0.376165
27.575017	0.1	0.376344
27.576683	0.1	0.371516
27.578350	0.1	0.363350
27.580017	0.1	0.355303
27.581683	0.1	0.350297
27.583350	0.1	0.349879
27.585017	0.1	0.354528
27.586683	0.1	0.362635
27.588350	0.1	0.369787
27.590017	0.1	0.372052
27.591683	0.1	0.368714
27.593350	0.1	0.362515
27.595017	0.1	0.356555
27.596683	0.1	0.352502
27.598350	0.1	0.351071
27.600017	0.1	0.353038
27.601683	0.1	0.358284
27.603350	0.1	0.365496
27.605017	0.1	0.372708
27.606683	0.1	0.378251
27.608350	0.1	0.381410
27.610017	0.1	0.382066
27.611683	0.1	0.379860
27.613350	0.1	0.375390
27.615017	0.1	0.370204
27.616683	0.1	0.364840
27.618350	0.1	0.358820
27.620017	0.1	0.352383
27.621683	0.1	0.347376
27.623350	0.1	0.346124
27.625017	0.1	0.348806
27.626683	0.1	0.352740
27.628350	0.1	0.353694
27.630017	0.1	0.349164
27.631683	0.1	0.340223
27.633350	0.1	0.330389
27.635017	0.1	0.323176
27.636683	0.1	0.320196
27.638350	0.1	0.320733
27.640017	0.1	0.322580
27.641683	0.1	0.324786
27.643350	0.1	0.328004
27.645017	0.1	0.332415
27.646683	0.1	0.336051
27.648350	0.1	0.336766
27.650017	0.1	0.335038
27.651683	0.1	0.334144
27.653350	0.1	0.336707
27.655017	0.1	0.342548
27.656683	0.1	0.349104
27.658350	0.1	0.354230
27.660017	0.1	0.357509
27.661683	0.1	0.359476
27.663350	0.1	0.359416
27.665017	0.1	0.356555
27.666683	0.1	0.352144
27.668350	0.1	0.348985
27.670017	0.1	0.348985
27.671683	0.1	0.351369
27.673350	0.1	0.353754
27.675017	0.1	0.355184
27.676683	0.1	0.357151
27.678350	0.1	0.361383
27.680017	0.1	0.367224
27.681683	0.1	0.373125
27.683350	0.1	0.378728
27.685017	0.1	0.384867
27.686683	0.1	0.391960
27.688350	0.1	0.399411
27.690017	0.1	0.405848
27.691683	0.1	0.409961
27.693350	0.1	0.411689
27.695017	0.1	0.411809
27.696683	0.1	0.411570
27.698350	0.1	0.412285
27.700017	0.1	0.413537
27.701683	0.1	0.414550
27.703350	0.1	0.415206
27.705017	0.1	0.416636
27.706683	0.1	0.419796
27.708350	0.1	0.424683
27.710017	0.1	0.431359
27.711683	0.1	0.440121
27.713350	0.1	0.450671
27.715017	0.1	0.461698
27.716683	0.1	0.471890
27.718350	0.1	0.480711
27.720017	0.1	0.488520
27.721683	0.1	0.496268
27.723350	0.1	0.505447
27.725017	0.1	0.516951
27.726683	0.1	0.530362
27.728350	0.1	0.544071
27.730017	0.1	0.555873
27.731683	0.1	0.564218
27.733350	0.1	0.569701
27.735017	0.1	0.574231
27.736683	0.1	0.579357
27.738350	0.1	0.586033
27.740017	0.1	0.594139
27.741683	0.1	0.603080
27.743350	0.1	0.612319
27.745017	0.1	0.620961
27.746683	0.1	0.628352
27.748350	0.1	0.634670
27.750017	0.1	0.640810
27.751683	0.1	0.648022
27.753350	0.1	0.657380
27.755017	0.1	0.669181
27.756683	0.1	0.682175
27.758350	0.1	0.693142
27.760017	0.1	0.697732
27.761683	0.1	0.694811
27.763350	0.1	0.688374
27.765017	0.1	0.683546
27.766683	0.1	0.681877
27.768350	0.1	0.681698
27.770017	0.1	0.680566
27.771683	0.1	0.676990
27.773350	0.1	0.671029
27.775017	0.1	0.663936
27.776683	0.1	0.657141
27.778350	0.1	0.651658
27.780017	0.1	0.647605
27.781683	0.1	0.644982
27.783350	0.1	0.643253
27.785017	0.1	0.640869
27.786683	0.1	0.635624
27.788350	0.1	0.626206
27.790017	0.1	0.613630
27.791683	0.1	0.600636
27.793350	0.1	0.590324
27.795017	0.1	0.584006
27.796683	0.1	0.580609
27.798350	0.1	0.577211
27.800017	0.1	0.571251
27.801683	0.1	0.562608
27.803350	0.1	0.553548
27.805017	0.1	0.546277
27.806683	0.1	0.541210
27.808350	0.1	0.537336
27.810017	0.1	0.533938
27.811683	0.1	0.531495
27.813350	0.1	0.530422
27.815017	0.1	0.529051
27.816683	0.1	0.524461
27.818350	0.1	0.515163
27.820017	0.1	0.502348
27.821683	0.1	0.488639
27.823350	0.1	0.476599
27.825017	0.1	0.467956
27.826683	0.1	0.463486
27.828350	0.1	0.462472
27.830017	0.1	0.462115
27.831683	0.1	0.460029
27.833350	0.1	0.456274
27.835017	0.1	0.452995
27.836683	0.1	0.451982
27.838350	0.1	0.452638
27.840017	0.1	0.454128
27.841683	0.1	0.456393
27.843350	0.1	0.459373
27.845017	0.1	0.462592
27.846683	0.1	0.465095
27.848350	0.1	0.466108
27.850017	0.1	0.465751
27.851683	0.1	0.464857
27.853350	0.1	0.464797
27.855017	0.1	0.467241
27.856683	0.1	0.472963
27.858350	0.1	0.481010
27.860017	0.1	0.490248
27.861683	0.1	0.499904
27.863350	0.1	0.509143
27.865017	0.1	0.517190
27.866683	0.1	0.523388
27.868350	0.1	0.527263
27.870017	0.1	0.528038
27.871683	0.1	0.524819
27.873350	0.1	0.518978
27.875017	0.1	0.514269
27.876683	0.1	0.513971
27.878350	0.1	0.518918
27.880017	0.1	0.528097
27.881683	0.1	0.539660
27.883350	0.1	0.551105
27.885017	0.1	0.559628
27.886683	0.1	0.563324
27.888350	0.1	0.561655
27.890017	0.1	0.556052
27.891683	0.1	0.549912
27.893350	0.1	0.546038
27.895017	0.1	0.545859
27.896683	0.1	0.549972
27.898350	0.1	0.557482
27.900017	0.1	0.564754
27.901683	0.1	0.567257
27.903350	0.1	0.563383
27.905017	0.1	0.555933
27.906683	0.1	0.549018
27.908350	0.1	0.544786
27.910017	0.1	0.543714
27.911683	0.1	0.545323
27.913350	0.1	0.548303
27.915017	0.1	0.549138
27.916683	0.1	0.545144
27.918350	0.1	0.536442
27.920017	0.1	0.525475
27.921683	0.1	0.514686
27.923350	0.1	0.506341
27.925017	0.1	0.503600
27.926683	0.1	0.508428
27.928350	0.1	0.519037
27.930017	0.1	0.530005
27.931683	0.1	0.535190
27.933350	0.1	0.531256
27.935017	0.1	0.518978
27.936683	0.1	0.502527
27.938350	0.1	0.487089
27.940017	0.1	0.476956
27.941683	0.1	0.473857
27.943350	0.1	0.475884
27.945017	0.1	0.478208
27.946683	0.1	0.476897
27.948350	0.1	0.470996
27.950017	0.1	0.461400
27.951683	0.1	0.449300
27.953350	0.1	0.436366
27.955017	0.1	0.424266
27.956683	0.1	0.413537
27.958350	0.1	0.404954
27.960017	0.1	0.399649
27.961683	0.1	0.397742
27.963350	0.1	0.397682
27.965017	0.1	0.397503
27.966683	0.1	0.396967
27.968350	0.1	0.397384
27.970017	0.1	0.399888
27.971683	0.1	0.404477
27.973350	0.1	0.409782
27.975017	0.1	0.414372
27.976683	0.1	0.417292
27.978350	0.1	0.418484
27.980017	0.1	0.418544
27.981683	0.1	0.417650
27.983350	0.1	0.414968
27.985017	0.1	0.409544
27.986683	0.1	0.401974
27.988350	0.1	0.394583
27.990017	0.1	0.389159
27.991683	0.1	0.386119
27.993350	0.1	0.384927
27.995017	0.1	0.385106
27.996683	0.1	0.386059
27.998350	0.1	0.387728
28.000017	0.1	0.390112
28.001683	0.1	0.393093
28.003350	0.1	0.396073
28.005017	0.1	0.398755
28.006683	0.1	0.401676
28.008350	0.1	0.405431
28.010017	0.1	0.409544
28.011683	0.1	0.413835
28.013350	0.1	0.419080
28.015017	0.1	0.426054
28.016683	0.1	0.433683
28.018350	0.1	0.440240
28.020017	0.1	0.444114
28.021683	0.1	0.444651
28.023350	0.1	0.441611
28.025017	0.1	0.435650
28.026683	0.1	0.427663
28.028350	0.1	0.419378
28.030017	0.1	0.413001
28.031683	0.1	0.410438
28.033350	0.1	0.413179
28.035017	0.1	0.420451
28.036683	0.1	0.428200
28.038350	0.1	0.432014
28.040017	0.1	0.429451
28.041683	0.1	0.420690
28.043350	0.1	0.409007
28.045017	0.1	0.398815
28.046683	0.1	0.393391
28.048350	0.1	0.393868
28.050017	0.1	0.399709
28.051683	0.1	0.408649
28.053350	0.1	0.416279
28.055017	0.1	0.419021
28.056683	0.1	0.416756
28.058350	0.1	0.411391
28.060017	0.1	0.404120
28.061683	0.1	0.395656
28.063350	0.1	0.388145
28.065017	0.1	0.384748
28.066683	0.1	0.386059
28.068350	0.1	0.390232
28.070017	0.1	0.394762
28.071683	0.1	0.398099
28.073350	0.1	0.399888
28.075017	0.1	0.400126
28.076683	0.1	0.397146
28.078350	0.1	0.388861
28.080017	0.1	0.375927
28.081683	0.1	0.362217
28.083350	0.1	0.352323
28.085017	0.1	0.349104
28.086683	0.1	0.352502
28.088350	0.1	0.359833
28.090017	0.1	0.367165
28.091683	0.1	0.371218
28.093350	0.1	0.370383
28.095017	0.1	0.364721
28.096683	0.1	0.355065
28.098350	0.1	0.342667
28.100017	0.1	0.329971
28.101683	0.1	0.320077
28.103350	0.1	0.314474
28.105017	0.1	0.312984
28.106683	0.1	0.315666
28.108350	0.1	0.322759
28.110017	0.1	0.332892
28.111683	0.1	0.342429
28.113350	0.1	0.347435
28.115017	0.1	0.345767
28.116683	0.1	0.338972
28.118350	0.1	0.330806
28.120017	0.1	0.325084
28.121683	0.1	0.323713
28.123350	0.1	0.326335
28.125017	0.1	0.330150
28.126683	0.1	0.332475
28.128350	0.1	0.332952
28.130017	0.1	0.332952
28.131683	0.1	0.333369
28.133350	0.1	0.333905
28.135017	0.1	0.334203
28.136683	0.1	0.334620
28.138350	0.1	0.336349
28.140017	0.1	0.339031
28.141683	0.1	0.341177
28.143350	0.1	0.341952
28.145017	0.1	0.341892
28.146683	0.1	0.341713
28.148350	0.1	0.340760
28.150017	0.1	0.338078
28.151683	0.1	0.333786
28.153350	0.1	0.329733
28.155017	0.1	0.327587
28.156683	0.1	0.328183
28.158350	0.1	0.331342
28.160017	0.1	0.336289
28.161683	0.1	0.341594
28.163350	0.1	0.344932
28.165017	0.1	0.344038
28.166683	0.1	0.339031
28.168350	0.1	0.331998
28.170017	0.1	0.326157
28.171683	0.1	0.323713
28.173350	0.1	0.325263
28.175017	0.1	0.329673
28.176683	0.1	0.335217
28.178350	0.1	0.340760
28.180017	0.1	0.345469
28.181683	0.1	0.348270
28.183350	0.1	0.347853
28.185017	0.1	0.343561
28.186683	0.1	0.335932
28.188350	0.1	0.326216
28.190017	0.1	0.316262
28.191683	0.1	0.308633
28.193350	0.1	0.304997
28.195017	0.1	0.304639
28.196683	0.1	0.305533
28.198350	0.1	0.307381
28.200017	0.1	0.311196
28.201683	0.1	0.317335
28.203350	0.1	0.324965
28.205017	0.1	0.332534
28.206683	0.1	0.338137
28.208350	0.1	0.340998
28.210017	0.1	0.342011
28.211683	0.1	0.342608
28.213350	0.1	0.342906
28.215017	0.1	0.342309
28.216683	0.1	0.341773
28.218350	0.1	0.343144
28.220017	0.1	0.346541
28.221683	0.1	0.350058
28.223350	0.1	0.352144
28.225017	0.1	0.352323
28.226683	0.1	0.351906
28.228350	0.1	0.353277
28.230017	0.1	0.358701
28.231683	0.1	0.367582
28.233350	0.1	0.377536
28.235017	0.1	0.386834
28.236683	0.1	0.395238
28.238350	0.1	0.402331
28.240017	0.1	0.407279
28.241683	0.1	0.410318
28.243350	0.1	0.413179
28.245017	0.1	0.417292
28.246683	0.1	0.422716
28.248350	0.1	0.428200
28.250017	0.1	0.432730
28.251683	0.1	0.436664
28.253350	0.1	0.441670
28.255017	0.1	0.449181
28.256683	0.1	0.458062
28.258350	0.1	0.466287
28.260017	0.1	0.473380
28.261683	0.1	0.479817
28.263350	0.1	0.484943
28.265017	0.1	0.488222
28.266683	0.1	0.491202
28.268350	0.1	0.496447
28.270017	0.1	0.504971
28.271683	0.1	0.515401
28.273350	0.1	0.525236
28.275017	0.1	0.532866
28.276683	0.1	0.538111
28.278350	0.1	0.541151
28.280017	0.1	0.542879
28.281683	0.1	0.545144
28.283350	0.1	0.549495
28.285017	0.1	0.555694
28.286683	0.1	0.562787
28.288350	0.1	0.569344
28.290017	0.1	0.573576
28.291683	0.1	0.574529
28.293350	0.1	0.574052
28.295017	0.1	0.576079
28.296683	0.1	0.582933
28.298350	0.1	0.593305
28.300017	0.1	0.603616
28.301683	0.1	0.611901
28.303350	0.1	0.618517
28.305017	0.1	0.624895
28.306683	0.1	0.631630
28.308350	0.1	0.637591
28.310017	0.1	0.640929
28.311683	0.1	0.640810
28.313350	0.1	0.640035
28.315017	0.1	0.642955
28.316683	0.1	0.652194
28.318350	0.1	0.667512
28.320017	0.1	0.685990
28.321683	0.1	0.703991
28.323350	0.1	0.719547
28.325017	0.1	0.732064
28.326683	0.1	0.740469
28.328350	0.1	0.743866
28.330017	0.1	0.743806
28.331683	0.1	0.743985
28.333350	0.1	0.748456
28.335017	0.1	0.758648
28.336683	0.1	0.773191
28.338350	0.1	0.788689
28.340017	0.1	0.801623
28.341683	0.1	0.809968
28.343350	0.1	0.814021
28.345017	0.1	0.815809
28.346683	0.1	0.817239
28.348350	0.1	0.818610
28.350017	0.1	0.820339
28.351683	0.1	0.823557
28.353350	0.1	0.828981
28.355017	0.1	0.836372
28.356683	0.1	0.844121
28.358350	0.1	0.848472
28.360017	0.1	0.845492
28.361683	0.1	0.835240
28.363350	0.1	0.822127
28.365017	0.1	0.811696
28.366683	0.1	0.807345
28.368350	0.1	0.809073
28.370017	0.1	0.814259
28.371683	0.1	0.818670
28.373350	0.1	0.819266
28.375017	0.1	0.815272
28.376683	0.1	0.807762
28.378350	0.1	0.797749
28.380017	0.1	0.786066
28.381683	0.1	0.774026
28.383350	0.1	0.762820
28.385017	0.1	0.753224
28.386683	0.1	0.744581
28.388350	0.1	0.734746
28.390017	0.1	0.721037
28.391683	0.1	0.703514
28.393350	0.1	0.685334
28.395017	0.1	0.670373
28.396683	0.1	0.660300
28.398350	0.1	0.654221
28.400017	0.1	0.649750
28.401683	0.1	0.644147
28.403350	0.1	0.634968
28.405017	0.1	0.620782
28.406683	0.1	0.603378
28.408350	0.1	0.586212
28.410017	0.1	0.571489
28.411683	0.1	0.558972
28.413350	0.1	0.547886
28.415017	0.1	0.537813
28.416683	0.1	0.528038
28.418350	0.1	0.517547
28.420017	0.1	0.505745
28.421683	0.1	0.493646
28.423350	0.1	0.482917
28.425017	0.1	0.474095
28.426683	0.1	0.465333
28.428350	0.1	0.454664
28.430017	0.1	0.441909
28.431683	0.1	0.428319
28.433350	0.1	0.414908
28.435017	0.1	0.402212
28.436683	0.1	0.390828
28.438350	0.1	0.381112
28.440017	0.1	0.373065
28.441683	0.1	0.366807
28.443350	0.1	0.362098
28.445017	0.1	0.357926
28.446683	0.1	0.353038
28.448350	0.1	0.347137
28.450017	0.1	0.341237
28.451683	0.1	0.336826
28.453350	0.1	0.335038
28.455017	0.1	0.335634
28.456683	0.1	0.337780
28.458350	0.1	0.340283
28.460017	0.1	0.342131
28.461683	0.1	0.342190
28.463350	0.1	0.340104
28.465017	0.1	0.337958
28.466683	0.1	0.338674
28.468350	0.1	0.342190
28.470017	0.1	0.345111
28.471683	0.1	0.344336
28.473350	0.1	0.339806
28.475017	0.1	0.333548
28.476683	0.1	0.327170
28.478350	0.1	0.321388
28.480017	0.1	0.316739
28.481683	0.1	0.313282
28.483350	0.1	0.310302
28.485017	0.1	0.308037
28.486683	0.1	0.307441
28.488350	0.1	0.309229
28.490017	0.1	0.312626
28.491683	0.1	0.316381
28.493350	0.1	0.319421
28.495017	0.1	0.321865
28.496683	0.1	0.324249
28.498350	0.1	0.327349
28.500017	0.1	0.331640
28.501683	0.1	0.337780
28.503350	0.1	0.345290
28.505017	0.1	0.352025
28.506683	0.1	0.355661
28.508350	0.1	0.356078
28.510017	0.1	0.355303
28.511683	0.1	0.355363
28.513350	0.1	0.356555
28.515017	0.1	0.357866
28.516683	0.1	0.359535
28.518350	0.1	0.362694
28.520017	0.1	0.367224
28.521683	0.1	0.371814
28.523350	0.1	0.375867
28.525017	0.1	0.380218
28.526683	0.1	0.386298
28.528350	0.1	0.394166
28.530017	0.1	0.402510
28.531683	0.1	0.409842
28.533350	0.1	0.415802
28.535017	0.1	0.421703
28.536683	0.1	0.429392
28.538350	0.1	0.439167
28.540017	0.1	0.449419
28.541683	0.1	0.458658
28.543350	0.1	0.466585
28.545017	0.1	0.473201
28.546683	0.1	0.478387
28.548350	0.1	0.482142
28.550017	0.1	0.485301
28.551683	0.1	0.490129
28.553350	0.1	0.498235
28.555017	0.1	0.508964
28.556683	0.1	0.520885
28.558350	0.1	0.533998
28.560017	0.1	0.548959
28.561683	0.1	0.564396
28.563350	0.1	0.576794
28.565017	0.1	0.583351
28.566683	0.1	0.585377
28.568350	0.1	0.587106
28.570017	0.1	0.591159
28.571683	0.1	0.596881
28.573350	0.1	0.604212
28.575017	0.1	0.614882
28.576683	0.1	0.630617
28.578350	0.1	0.651479
28.580017	0.1	0.675142
28.581683	0.1	0.697732
28.583350	0.1	0.715554
28.585017	0.1	0.727177
28.586683	0.1	0.734091
28.588350	0.1	0.738859
28.590017	0.1	0.743508
28.591683	0.1	0.748932
28.593350	0.1	0.754893
28.595017	0.1	0.761390
28.596683	0.1	0.769734
28.598350	0.1	0.780523
28.600017	0.1	0.792801
28.601683	0.1	0.804246
28.603350	0.1	0.812531
28.605017	0.1	0.816464
28.606683	0.1	0.816464
28.608350	0.1	0.814199
28.610017	0.1	0.811398
28.611683	0.1	0.809193
28.613350	0.1	0.808120
28.615017	0.1	0.809312
28.616683	0.1	0.813782
28.618350	0.1	0.821233
28.620017	0.1	0.830412
28.621683	0.1	0.839591
28.623350	0.1	0.846982
28.625017	0.1	0.851154
28.626683	0.1	0.851989
28.628350	0.1	0.850081
28.630017	0.1	0.846088
28.631683	0.1	0.841141
28.633350	0.1	0.837028
28.635017	0.1	0.835598
28.636683	0.1	0.837803
28.638350	0.1	0.842869
28.640017	0.1	0.848711
28.641683	0.1	0.852406
28.643350	0.1	0.853062
28.645017	0.1	0.852883
28.646683	0.1	0.854254
28.648350	0.1	0.858069
28.650017	0.1	0.863791
28.651683	0.1	0.869095
28.653350	0.1	0.871003
28.655017	0.1	0.868321
28.656683	0.1	0.862122
28.658350	0.1	0.854909
28.660017	0.1	0.849426
28.661683	0.1	0.846028
28.663350	0.1	0.843406
28.665017	0.1	0.841796
28.666683	0.1	0.843585
28.668350	0.1	0.849903
28.670017	0.1	0.858903
28.671683	0.1	0.867367
28.673350	0.1	0.872493
28.675017	0.1	0.873387
28.676683	0.1	0.871241
28.678350	0.1	0.868082
28.680017	0.1	0.866592
28.681683	0.1	0.868857
28.683350	0.1	0.875354
28.685017	0.1	0.883877
28.686683	0.1	0.891686
28.688350	0.1	0.897408
28.690017	0.1	0.901282
28.691683	0.1	0.903666
28.693350	0.1	0.904977
28.695017	0.1	0.906110
28.696683	0.1	0.908315
28.698350	0.1	0.912607
28.700017	0.1	0.920475
28.701683	0.1	0.932455
28.703350	0.1	0.946760
28.705017	0.1	0.961363
28.706683	0.1	0.975430
28.708350	0.1	0.989914
28.710017	0.1	1.005828
28.711683	0.1	1.023173
28.713350	0.1	1.041114
28.715017	0.1	1.059651
28.716683	0.1	1.079321
28.718350	0.1	1.099527
28.720017	0.1	1.119673
28.721683	0.1	1.140237
28.723350	0.1	1.161635
28.725017	0.1	1.183868
28.726683	0.1	1.207531
28.728350	0.1	1.234174
28.730017	0.1	1.264453
28.731683	0.1	1.297057
28.733350	0.1	1.329720
28.735017	0.1	1.361191
28.736683	0.1	1.390815
28.738350	0.1	1.417875
28.740017	0.1	1.442611
28.741683	0.1	1.467466
28.743350	0.1	1.495183
28.745017	0.1	1.527071
28.746683	0.1	1.562834
28.748350	0.1	1.601458
28.750017	0.1	1.642048
28.751683	0.1	1.684427
28.753350	0.1	1.729190
28.755017	0.1	1.776874
28.756683	0.1	1.827359
28.758350	0.1	1.879633
28.760017	0.1	1.932740
28.761683	0.1	1.985848
28.763350	0.1	2.037466
28.765017	0.1	2.086401
28.766683	0.1	2.133727
28.768350	0.1	2.182603
28.770017	0.1	2.236545
28.771683	0.1	2.296567
28.773350	0.1	2.360404
28.775017	0.1	2.423585
28.776683	0.1	2.482712
28.778350	0.1	2.536833
28.780017	0.1	2.587259
28.781683	0.1	2.636910
28.783350	0.1	2.689541
28.785017	0.1	2.747595
28.786683	0.1	2.811074
28.788350	0.1	2.877772
28.790017	0.1	2.944648
28.791683	0.1	3.008366
28.793350	0.1	3.065646
28.795017	0.1	3.115356
28.796683	0.1	3.158748
28.798350	0.1	3.197134
28.800017	0.1	3.229976
28.801683	0.1	3.257215
28.803350	0.1	3.280819
28.805017	0.1	3.303230
28.806683	0.1	3.324807
28.808350	0.1	3.342807
28.810017	0.1	3.353715
28.811683	0.1	3.356159
28.813350	0.1	3.351808
28.815017	0.1	3.343046
28.816683	0.1	3.330767
28.818350	0.1	3.315151
28.820017	0.1	3.296018
28.821683	0.1	3.272653
28.823350	0.1	3.243923
28.825017	0.1	3.209174
28.826683	0.1	3.167808
28.828350	0.1	3.119588
28.830017	0.1	3.066242
28.831683	0.1	3.010512
28.833350	0.1	2.953828
28.835017	0.1	2.894581
28.836683	0.1	2.830088
28.838350	0.1	2.759636
28.840017	0.1	2.685070
28.841683	0.1	2.609611
28.843350	0.1	2.535880
28.845017	0.1	2.464891
28.846683	0.1	2.396166
28.848350	0.1	2.328158
28.850017	0.1	2.259076
28.851683	0.1	2.186775
28.853350	0.1	2.110183
28.855017	0.1	2.030313
28.856683	0.1	1.950503
28.858350	0.1	1.875043
28.860017	0.1	1.807511
28.861683	0.1	1.749396
28.863350	0.1	1.699925
28.865017	0.1	1.655281
28.866683	0.1	1.609922
28.868350	0.1	1.560271
28.870017	0.1	1.507402
28.871683	0.1	1.455069
28.873350	0.1	1.406372
28.875017	0.1	1.361132
28.876683	0.1	1.316607
28.878350	0.1	1.270056
28.880017	0.1	1.220405
28.881683	0.1	1.169443
28.883350	0.1	1.120269
28.885017	0.1	1.075745
28.886683	0.1	1.037419
28.888350	0.1	1.005769
28.890017	0.1	0.980079
28.891683	0.1	0.958204
28.893350	0.1	0.938237
28.895017	0.1	0.919342
28.896683	0.1	0.901461
28.898350	0.1	0.884593
28.900017	0.1	0.868797
28.901683	0.1	0.853837
28.903350	0.1	0.839710
28.905017	0.1	0.828564
28.906683	0.1	0.823557
28.908350	0.1	0.824273
28.910017	0.1	0.826299
28.911683	0.1	0.825465
28.913350	0.1	0.820160
28.915017	0.1	0.810802
28.916683	0.1	0.799477
28.918350	0.1	0.790119
28.920017	0.1	0.786781
28.921683	0.1	0.790656
28.923350	0.1	0.798464
28.925017	0.1	0.805914
28.926683	0.1	0.810325
28.928350	0.1	0.811338
28.930017	0.1	0.809848
28.931683	0.1	0.807107
28.933350	0.1	0.804663
28.935017	0.1	0.804722
28.936683	0.1	0.808477
28.938350	0.1	0.815392
28.940017	0.1	0.823736
28.941683	0.1	0.831366
28.943350	0.1	0.836611
28.945017	0.1	0.838578
28.946683	0.1	0.838339
28.948350	0.1	0.838816
28.950017	0.1	0.842035
28.951683	0.1	0.846982
28.953350	0.1	0.850081
28.955017	0.1	0.847995
28.956683	0.1	0.839889
28.958350	0.1	0.827313
28.960017	0.1	0.813067
28.961683	0.1	0.800312
28.963350	0.1	0.791669
28.965017	0.1	0.786543
28.966683	0.1	0.780880
28.968350	0.1	0.770688
28.970017	0.1	0.755608
28.971683	0.1	0.737906
28.973350	0.1	0.720501
28.975017	0.1	0.705540
28.976683	0.1	0.694156
28.978350	0.1	0.685811
28.980017	0.1	0.678420
28.981683	0.1	0.669599
28.983350	0.1	0.658453
28.985017	0.1	0.646055
28.986683	0.1	0.634134
28.988350	0.1	0.624180
28.990017	0.1	0.616133
28.991683	0.1	0.608623
28.993350	0.1	0.599444
28.995017	0.1	0.587046
28.996683	0.1	0.571370
28.998350	0.1	0.554562
29.000017	0.1	0.539362
29.001683	0.1	0.527501
29.003350	0.1	0.519574
29.005017	0.1	0.514030
29.006683	0.1	0.508726
29.008350	0.1	0.503004
29.010017	0.1	0.498354
29.011683	0.1	0.495255
29.013350	0.1	0.491798
29.015017	0.1	0.486612
29.016683	0.1	0.479937
29.018350	0.1	0.471950
29.020017	0.1	0.462592
29.021683	0.1	0.451684
29.023350	0.1	0.440180
29.025017	0.1	0.431001
29.026683	0.1	0.428259
29.028350	0.1	0.433445
29.030017	0.1	0.442863
29.031683	0.1	0.450552
29.033350	0.1	0.451982
29.035017	0.1	0.446260
29.036683	0.1	0.436366
29.038350	0.1	0.427187
29.040017	0.1	0.422597
29.041683	0.1	0.422776
29.043350	0.1	0.425041
29.045017	0.1	0.426173
29.046683	0.1	0.424981
29.048350	0.1	0.421584
29.050017	0.1	0.416160
29.051683	0.1	0.409186
29.053350	0.1	0.402093
29.055017	0.1	0.396907
29.056683	0.1	0.395358
29.058350	0.1	0.397086
29.060017	0.1	0.399768
29.061683	0.1	0.401020
29.063350	0.1	0.400126
29.065017	0.1	0.397444
29.066683	0.1	0.394106
29.068350	0.1	0.392020
29.070017	0.1	0.392377
29.071683	0.1	0.394642
29.073350	0.1	0.396431
29.075017	0.1	0.395954
29.076683	0.1	0.393033
29.078350	0.1	0.388742
29.080017	0.1	0.384450
29.081683	0.1	0.380576
29.083350	0.1	0.376821
29.085017	0.1	0.372767
29.086683	0.1	0.368893
29.088350	0.1	0.366390
29.090017	0.1	0.366330
29.091683	0.1	0.368714
29.093350	0.1	0.372529
29.095017	0.1	0.375688
29.096683	0.1	0.376463
29.098350	0.1	0.374913
29.100017	0.1	0.371933
29.101683	0.1	0.367880
29.103350	0.1	0.362873
29.105017	0.1	0.358045
29.106683	0.1	0.355065
29.108350	0.1	0.353634
29.110017	0.1	0.352800
29.111683	0.1	0.353515
29.113350	0.1	0.357330
29.115017	0.1	0.363052
29.116683	0.1	0.367701
29.118350	0.1	0.369847
29.120017	0.1	0.370204
29.121683	0.1	0.369728
29.123350	0.1	0.368536
29.125017	0.1	0.366092
29.126683	0.1	0.362754
29.128350	0.1	0.360012
29.130017	0.1	0.358999
29.131683	0.1	0.359893
29.133350	0.1	0.361979
29.135017	0.1	0.364900
29.136683	0.1	0.368059
29.138350	0.1	0.370085
29.140017	0.1	0.370562
29.141683	0.1	0.370801
29.143350	0.1	0.371873
29.145017	0.1	0.374496
29.146683	0.1	0.379384
29.148350	0.1	0.386417
29.150017	0.1	0.394821
29.151683	0.1	0.403106
29.153350	0.1	0.410199
29.155017	0.1	0.415385
29.156683	0.1	0.418782
29.158350	0.1	0.421345
29.160017	0.1	0.424385
29.161683	0.1	0.427783
[truncated: 253,172 more chars]
