# Supplementary material for: Fade into you: genetic control of pigmentation patterns in red-flesh apple (Malus domestica)
Source: Front Plant Sci. 2025 Jan 13;15:1462545. doi: 10.3389/fpls.2024.1462545 (PMC11770013; doi:10.3389/fpls.2024.1462545)
Supplement: Supplementary file 4 [file DataSheet1.zip › CB B3UV_VIS_1/CB B3UV_VIS_1.txt]

URL	chrom://thermo-pfav3ojr/ChromeleonLocal/Instrument Data/Vanquish_MS/Dimitri/VALEMA/Pierre/Echantillons 03-04-24.seq/168.smp/UV_VIS_1.channel/UV_VIS_1.chm
Channel	UV_VIS_1

Injection Information:
Data Vault	ChromeleonLocal
Sequence	Echantillons 03-04-24
Name	CB B3
Number	15
Position	B:B6
Comment	colonne SB-AQ MeOH+5%AA
Processing Method	Quantitative
Instrument Method	VALEMA test separation GRAQ 4
Type	Unknown
Status	Finished
Inject Time	4/4/2024 4:38:43 AM +02:00
Volume (µl)	10.0000
Dilution Factor	1.0000
Weight	1.0000

Chromatogram Data Information:
Time Min. (min)	0.001683
Time Max. (min)	47.000017
Data Points	28200
Detector	UV
Generating Data System	Chromeleon 7.3.2.10759
Exporting Data System	Chromeleon 7.3.2.0
Operator	Instrument Controller
Signal Quantity	Absorbance
Signal Unit	mAU
Signal Min.	-0.993293
Signal Max.	747.300094
Channel	UV_VIS_1
Driver Name	VDAD.dll
Channel Type	Evaluation
Min. Step (s)	0.1
Max. Step (s)	0.1
Average Step (s)	0.1

Signal Parameter Information:
Signal Info	WVL:279 nm

Chromatogram Data:
Time (min)	Step (s)	Value (mAU)
0.001683	n.a.	0.000000
0.003350	0.1	0.000144
0.005017	0.1	0.001048
0.006683	0.1	0.003525
0.008350	0.1	0.007483
0.010017	0.1	0.011656
0.011683	0.1	0.014836
0.013350	0.1	0.016619
0.015017	0.1	0.016983
0.016683	0.1	0.016093
0.018350	0.1	0.014557
0.020017	0.1	0.012722
0.021683	0.1	0.010054
0.023350	0.1	0.006827
0.025017	0.1	0.005290
0.026683	0.1	0.007097
0.028350	0.1	0.010813
0.030017	0.1	0.013337
0.031683	0.1	0.013197
0.033350	0.1	0.011753
0.035017	0.1	0.011027
0.036683	0.1	0.011325
0.038350	0.1	0.011772
0.040017	0.1	0.011856
0.041683	0.1	0.011334
0.043350	0.1	0.010571
0.045017	0.1	0.011735
0.046683	0.1	0.016899
0.048350	0.1	0.024620
0.050017	0.1	0.031027
0.051683	0.1	0.033611
0.053350	0.1	0.032219
0.055017	0.1	0.028103
0.056683	0.1	0.023572
0.058350	0.1	0.021015
0.060017	0.1	0.021104
0.061683	0.1	0.022412
0.063350	0.1	0.023278
0.065017	0.1	0.023609
0.066683	0.1	0.024498
0.068350	0.1	0.026333
0.070017	0.1	0.027702
0.071683	0.1	0.026948
0.073350	0.1	0.023888
0.075017	0.1	0.019479
0.076683	0.1	0.015069
0.078350	0.1	0.012056
0.080017	0.1	0.010938
0.081683	0.1	0.011111
0.083350	0.1	0.012130
0.085017	0.1	0.014333
0.086683	0.1	0.017979
0.088350	0.1	0.022678
0.090017	0.1	0.026952
0.091683	0.1	0.028485
0.093350	0.1	0.026273
0.095017	0.1	0.022086
0.096683	0.1	0.018878
0.098350	0.1	0.018543
0.100017	0.1	0.021234
0.101683	0.1	0.025285
0.103350	0.1	0.027916
0.105017	0.1	0.027269
0.106683	0.1	0.023595
0.108350	0.1	0.018682
0.110017	0.1	0.014985
0.111683	0.1	0.014249
0.113350	0.1	0.016000
0.115017	0.1	0.018016
0.116683	0.1	0.018519
0.118350	0.1	0.017029
0.120017	0.1	0.013458
0.121683	0.1	0.008224
0.123350	0.1	0.003218
0.125017	0.1	0.000633
0.126683	0.1	0.000978
0.128350	0.1	0.003311
0.130017	0.1	0.006342
0.131683	0.1	0.008405
0.133350	0.1	0.007758
0.135017	0.1	0.004051
0.136683	0.1	-0.000740
0.138350	0.1	-0.003735
0.140017	0.1	-0.003921
0.141683	0.1	-0.002468
0.143350	0.1	-0.000275
0.145017	0.1	0.002924
0.146683	0.1	0.007222
0.148350	0.1	0.011493
0.150017	0.1	0.014021
0.151683	0.1	0.014235
0.153350	0.1	0.013090
0.155017	0.1	0.011590
0.156683	0.1	0.010333
0.158350	0.1	0.009974
0.160017	0.1	0.010561
0.161683	0.1	0.011055
0.163350	0.1	0.010929
0.165017	0.1	0.011143
0.166683	0.1	0.012796
0.168350	0.1	0.015912
0.170017	0.1	0.019385
0.171683	0.1	0.021625
0.173350	0.1	0.021807
0.175017	0.1	0.019893
0.176683	0.1	0.015474
0.178350	0.1	0.008438
0.180017	0.1	0.000158
0.181683	0.1	-0.007399
0.183350	0.1	-0.012624
0.185017	0.1	-0.014533
0.186683	0.1	-0.013667
0.188350	0.1	-0.012014
0.190017	0.1	-0.010976
0.191683	0.1	-0.009849
0.193350	0.1	-0.007013
0.195017	0.1	-0.002342
0.196683	0.1	0.002556
0.198350	0.1	0.006328
0.200017	0.1	0.008377
0.201683	0.1	0.007935
0.203350	0.1	0.004955
0.205017	0.1	0.001253
0.206683	0.1	-0.001309
0.208350	0.1	-0.002906
0.210017	0.1	-0.004345
0.211683	0.1	-0.004740
0.213350	0.1	-0.002612
0.215017	0.1	0.001779
0.216683	0.1	0.006305
0.218350	0.1	0.008298
0.220017	0.1	0.006296
0.221683	0.1	0.001201
0.223350	0.1	-0.004545
0.225017	0.1	-0.008782
0.226683	0.1	-0.010706
0.228350	0.1	-0.010733
0.230017	0.1	-0.009811
0.231683	0.1	-0.008689
0.233350	0.1	-0.007572
0.235017	0.1	-0.006417
0.236683	0.1	-0.005490
0.238350	0.1	-0.005444
0.240017	0.1	-0.006896
0.241683	0.1	-0.009835
0.243350	0.1	-0.013066
0.245017	0.1	-0.014543
0.246683	0.1	-0.012671
0.248350	0.1	-0.007092
0.250017	0.1	0.001178
0.251683	0.1	0.009569
0.253350	0.1	0.014692
0.255017	0.1	0.014659
0.256683	0.1	0.010515
0.258350	0.1	0.004969
0.260017	0.1	0.000601
0.261683	0.1	-0.000913
0.263350	0.1	0.000712
0.265017	0.1	0.004368
0.266683	0.1	0.008577
0.268350	0.1	0.012228
0.270017	0.1	0.014273
0.271683	0.1	0.013723
0.273350	0.1	0.010426
0.275017	0.1	0.005784
0.276683	0.1	0.002333
0.278350	0.1	0.001849
0.280017	0.1	0.003381
0.281683	0.1	0.004270
0.283350	0.1	0.003562
0.285017	0.1	0.002896
0.286683	0.1	0.003795
0.288350	0.1	0.005788
0.290017	0.1	0.007479
0.291683	0.1	0.008121
0.293350	0.1	0.007600
0.295017	0.1	0.006137
0.296683	0.1	0.004419
0.298350	0.1	0.003329
0.300017	0.1	0.003180
0.301683	0.1	0.003478
0.303350	0.1	0.003143
0.305017	0.1	0.000815
0.306683	0.1	-0.004256
0.308350	0.1	-0.010962
0.310017	0.1	-0.016293
0.311683	0.1	-0.017579
0.313350	0.1	-0.014789
0.315017	0.1	-0.010105
0.316683	0.1	-0.005732
0.318350	0.1	-0.002910
0.320017	0.1	-0.002445
0.321683	0.1	-0.004680
0.323350	0.1	-0.008512
0.325017	0.1	-0.011344
0.326683	0.1	-0.011153
0.328350	0.1	-0.008703
0.330017	0.1	-0.006533
0.331683	0.1	-0.005621
0.333350	0.1	-0.004484
0.335017	0.1	-0.001574
0.336683	0.1	0.002878
0.338350	0.1	0.007292
0.340017	0.1	0.010151
0.341683	0.1	0.010454
0.343350	0.1	0.007581
0.345017	0.1	0.001774
0.346683	0.1	-0.005155
0.348350	0.1	-0.010561
0.350017	0.1	-0.013374
0.351683	0.1	-0.015162
0.353350	0.1	-0.018138
0.355017	0.1	-0.022370
0.356683	0.1	-0.025411
0.358350	0.1	-0.024769
0.360017	0.1	-0.020331
0.361683	0.1	-0.013937
0.363350	0.1	-0.007534
0.365017	0.1	-0.002356
0.366683	0.1	0.000899
0.368350	0.1	0.001914
0.370017	0.1	0.000671
0.371683	0.1	-0.002589
0.373350	0.1	-0.007055
0.375017	0.1	-0.011059
0.376683	0.1	-0.012657
0.378350	0.1	-0.010701
0.380017	0.1	-0.005560
0.381683	0.1	0.000992
0.383350	0.1	0.006673
0.385017	0.1	0.010021
0.386683	0.1	0.011208
0.388350	0.1	0.010943
0.390017	0.1	0.009011
0.391683	0.1	0.005304
0.393350	0.1	0.001043
0.395017	0.1	-0.002785
0.396683	0.1	-0.006352
0.398350	0.1	-0.009239
0.400017	0.1	-0.010128
0.401683	0.1	-0.009029
0.403350	0.1	-0.008200
0.405017	0.1	-0.009895
0.406683	0.1	-0.013914
0.408350	0.1	-0.018035
0.410017	0.1	-0.019735
0.411683	0.1	-0.017369
0.413350	0.1	-0.011078
0.415017	0.1	-0.002896
0.416683	0.1	0.004405
0.418350	0.1	0.008577
0.420017	0.1	0.008610
0.421683	0.1	0.005062
0.423350	0.1	-0.000354
0.425017	0.1	-0.005458
0.426683	0.1	-0.008624
0.428350	0.1	-0.009690
0.430017	0.1	-0.009388
0.431683	0.1	-0.007902
0.433350	0.1	-0.005169
0.435017	0.1	-0.002049
0.436683	0.1	0.000242
0.438350	0.1	0.001420
0.440017	0.1	0.001728
0.441683	0.1	0.000908
0.443350	0.1	-0.000941
0.445017	0.1	-0.002235
0.446683	0.1	-0.001439
0.448350	0.1	0.001178
0.450017	0.1	0.004233
0.451683	0.1	0.006463
0.453350	0.1	0.006966
0.455017	0.1	0.005565
0.456683	0.1	0.003539
0.458350	0.1	0.002929
0.460017	0.1	0.004224
0.461683	0.1	0.005341
0.463350	0.1	0.003604
0.465017	0.1	-0.001728
0.466683	0.1	-0.008945
0.468350	0.1	-0.015744
0.470017	0.1	-0.020554
0.471683	0.1	-0.022119
0.473350	0.1	-0.020121
0.475017	0.1	-0.016182
0.476683	0.1	-0.012652
0.478350	0.1	-0.010701
0.480017	0.1	-0.009960
0.481683	0.1	-0.009639
0.483350	0.1	-0.009444
0.485017	0.1	-0.009406
0.486683	0.1	-0.009267
0.488350	0.1	-0.008796
0.490017	0.1	-0.008517
0.491683	0.1	-0.009462
0.493350	0.1	-0.012279
0.495017	0.1	-0.016498
0.496683	0.1	-0.020843
0.498350	0.1	-0.023916
0.500017	0.1	-0.024447
0.501683	0.1	-0.021886
0.503350	0.1	-0.017057
0.505017	0.1	-0.011842
0.506683	0.1	-0.008196
0.508350	0.1	-0.007190
0.510017	0.1	-0.008419
0.511683	0.1	-0.010119
0.513350	0.1	-0.010603
0.515017	0.1	-0.009704
0.516683	0.1	-0.008396
0.518350	0.1	-0.007306
0.520017	0.1	-0.006496
0.521683	0.1	-0.006240
0.523350	0.1	-0.006566
0.525017	0.1	-0.006552
0.526683	0.1	-0.005164
0.528350	0.1	-0.002352
0.530017	0.1	0.000768
0.531683	0.1	0.002855
0.533350	0.1	0.003539
0.535017	0.1	0.003646
0.536683	0.1	0.004373
0.538350	0.1	0.006487
0.540017	0.1	0.009560
0.541683	0.1	0.011623
0.543350	0.1	0.010347
0.545017	0.1	0.005225
0.546683	0.1	-0.001951
0.548350	0.1	-0.008759
0.550017	0.1	-0.013513
0.551683	0.1	-0.015595
0.553350	0.1	-0.015609
0.555017	0.1	-0.014524
0.556683	0.1	-0.012643
0.558350	0.1	-0.009942
0.560017	0.1	-0.006491
0.561683	0.1	-0.002473
0.563350	0.1	0.001076
0.565017	0.1	0.002244
0.566683	0.1	-0.000126
0.568350	0.1	-0.005485
0.570017	0.1	-0.011567
0.571683	0.1	-0.014817
0.573350	0.1	-0.012470
0.575017	0.1	-0.005537
0.576683	0.1	0.001285
0.578350	0.1	0.003851
0.580017	0.1	0.001192
0.581683	0.1	-0.005472
0.583350	0.1	-0.013383
0.585017	0.1	-0.019311
0.586683	0.1	-0.021928
0.588350	0.1	-0.022119
0.590017	0.1	-0.021304
0.591683	0.1	-0.020424
0.593350	0.1	-0.019753
0.595017	0.1	-0.018873
0.596683	0.1	-0.017369
0.598350	0.1	-0.015795
0.600017	0.1	-0.015106
0.601683	0.1	-0.015022
0.603350	0.1	-0.014547
0.605017	0.1	-0.013784
0.606683	0.1	-0.013649
0.608350	0.1	-0.013853
0.610017	0.1	-0.012801
0.611683	0.1	-0.009984
0.613350	0.1	-0.006980
0.615017	0.1	-0.005527
0.616683	0.1	-0.005835
0.618350	0.1	-0.007125
0.620017	0.1	-0.008638
0.621683	0.1	-0.009723
0.623350	0.1	-0.010640
0.625017	0.1	-0.013011
0.626683	0.1	-0.017602
0.628350	0.1	-0.022738
0.630017	0.1	-0.026436
0.631683	0.1	-0.028368
0.633350	0.1	-0.029071
0.635017	0.1	-0.028480
0.636683	0.1	-0.026189
0.638350	0.1	-0.022431
0.640017	0.1	-0.017541
0.641683	0.1	-0.011688
0.643350	0.1	-0.006240
0.645017	0.1	-0.003339
0.646683	0.1	-0.003576
0.648350	0.1	-0.005951
0.650017	0.1	-0.009597
0.651683	0.1	-0.013863
0.653350	0.1	-0.017886
0.655017	0.1	-0.021728
0.656683	0.1	-0.026333
0.658350	0.1	-0.031036
0.660017	0.1	-0.033393
0.661683	0.1	-0.032303
0.663350	0.1	-0.029318
0.665017	0.1	-0.026529
0.666683	0.1	-0.024471
0.668350	0.1	-0.022687
0.670017	0.1	-0.021476
0.671683	0.1	-0.021905
0.673350	0.1	-0.024214
0.675017	0.1	-0.027129
0.676683	0.1	-0.029006
0.678350	0.1	-0.028880
0.680017	0.1	-0.026198
0.681683	0.1	-0.020787
0.683350	0.1	-0.014147
0.685017	0.1	-0.009299
0.686683	0.1	-0.008130
0.688350	0.1	-0.010352
0.690017	0.1	-0.014855
0.691683	0.1	-0.020359
0.693350	0.1	-0.025444
0.695017	0.1	-0.028731
0.696683	0.1	-0.029579
0.698350	0.1	-0.028936
0.700017	0.1	-0.028596
0.701683	0.1	-0.029448
0.703350	0.1	-0.030841
0.705017	0.1	-0.031912
0.706683	0.1	-0.032894
0.708350	0.1	-0.033709
0.710017	0.1	-0.032815
0.711683	0.1	-0.029467
0.713350	0.1	-0.024815
0.715017	0.1	-0.020205
0.716683	0.1	-0.016536
0.718350	0.1	-0.014431
0.720017	0.1	-0.014333
0.721683	0.1	-0.016745
0.723350	0.1	-0.021663
0.725017	0.1	-0.027996
0.726683	0.1	-0.033891
0.728350	0.1	-0.036955
0.730017	0.1	-0.035497
0.731683	0.1	-0.030561
0.733350	0.1	-0.025234
0.735017	0.1	-0.021430
0.736683	0.1	-0.018948
0.738350	0.1	-0.017430
0.740017	0.1	-0.017178
0.741683	0.1	-0.018058
0.743350	0.1	-0.019595
0.745017	0.1	-0.021677
0.746683	0.1	-0.023749
0.748350	0.1	-0.024694
0.750017	0.1	-0.024131
0.751683	0.1	-0.022938
0.753350	0.1	-0.022356
0.755017	0.1	-0.022799
0.756683	0.1	-0.023288
0.758350	0.1	-0.022547
0.760017	0.1	-0.020876
0.761683	0.1	-0.019693
0.763350	0.1	-0.019474
0.765017	0.1	-0.019632
0.766683	0.1	-0.019674
0.768350	0.1	-0.019725
0.770017	0.1	-0.020717
0.771683	0.1	-0.023511
0.773350	0.1	-0.027497
0.775017	0.1	-0.030925
0.776683	0.1	-0.032578
0.778350	0.1	-0.032717
0.780017	0.1	-0.032214
0.781683	0.1	-0.030962
0.783350	0.1	-0.028103
0.785017	0.1	-0.023711
0.786683	0.1	-0.019330
0.788350	0.1	-0.016890
0.790017	0.1	-0.017527
0.791683	0.1	-0.020596
0.793350	0.1	-0.023488
0.795017	0.1	-0.023772
0.796683	0.1	-0.021392
0.798350	0.1	-0.017774
0.800017	0.1	-0.013979
0.801683	0.1	-0.010692
0.803350	0.1	-0.008726
0.805017	0.1	-0.008857
0.806683	0.1	-0.010920
0.808350	0.1	-0.013621
0.810017	0.1	-0.016261
0.811683	0.1	-0.019446
0.813350	0.1	-0.023120
0.815017	0.1	-0.025677
0.816683	0.1	-0.025681
0.818350	0.1	-0.023590
0.820017	0.1	-0.021197
0.821683	0.1	-0.020196
0.823350	0.1	-0.021616
0.825017	0.1	-0.025309
0.826683	0.1	-0.029444
0.828350	0.1	-0.031763
0.830017	0.1	-0.031507
0.831683	0.1	-0.030249
0.833350	0.1	-0.030887
0.835017	0.1	-0.035008
0.836683	0.1	-0.041150
0.838350	0.1	-0.046464
0.840017	0.1	-0.049328
0.841683	0.1	-0.049192
0.843350	0.1	-0.045397
0.845017	0.1	-0.038403
0.846683	0.1	-0.030943
0.848350	0.1	-0.025644
0.850017	0.1	-0.022450
0.851683	0.1	-0.019777
0.853350	0.1	-0.017099
0.855017	0.1	-0.015069
0.856683	0.1	-0.013844
0.858350	0.1	-0.013006
0.860017	0.1	-0.013076
0.861683	0.1	-0.015260
0.863350	0.1	-0.020033
0.865017	0.1	-0.026608
0.866683	0.1	-0.033085
0.868350	0.1	-0.037728
0.870017	0.1	-0.040052
0.871683	0.1	-0.040149
0.873350	0.1	-0.038263
0.875017	0.1	-0.035465
0.876683	0.1	-0.033802
0.878350	0.1	-0.034734
0.880017	0.1	-0.037206
0.881683	0.1	-0.038231
0.883350	0.1	-0.035833
0.885017	0.1	-0.031050
0.886683	0.1	-0.027018
0.888350	0.1	-0.025802
0.890017	0.1	-0.026338
0.891683	0.1	-0.026133
0.893350	0.1	-0.024554
0.895017	0.1	-0.022966
0.896683	0.1	-0.022477
0.898350	0.1	-0.022934
0.900017	0.1	-0.023665
0.901683	0.1	-0.024647
0.903350	0.1	-0.026398
0.905017	0.1	-0.028159
0.906683	0.1	-0.027907
0.908350	0.1	-0.025486
0.910017	0.1	-0.023427
0.911683	0.1	-0.023693
0.913350	0.1	-0.025718
0.915017	0.1	-0.027861
0.916683	0.1	-0.028922
0.918350	0.1	-0.028322
0.920017	0.1	-0.026203
0.921683	0.1	-0.023325
0.923350	0.1	-0.020871
0.925017	0.1	-0.020363
0.926683	0.1	-0.022626
0.928350	0.1	-0.026743
0.930017	0.1	-0.031232
0.931683	0.1	-0.035511
0.933350	0.1	-0.039483
0.935017	0.1	-0.042710
0.936683	0.1	-0.044485
0.938350	0.1	-0.044112
0.940017	0.1	-0.041337
0.941683	0.1	-0.036797
0.943350	0.1	-0.031940
0.945017	0.1	-0.028377
0.946683	0.1	-0.027283
0.948350	0.1	-0.029178
0.950017	0.1	-0.033854
0.951683	0.1	-0.039623
0.953350	0.1	-0.043060
0.955017	0.1	-0.041821
0.956683	0.1	-0.037220
0.958350	0.1	-0.032056
0.960017	0.1	-0.027507
0.961683	0.1	-0.023935
0.963350	0.1	-0.022212
0.965017	0.1	-0.022431
0.966683	0.1	-0.023190
0.968350	0.1	-0.023544
0.970017	0.1	-0.024303
0.971683	0.1	-0.026617
0.973350	0.1	-0.029975
0.975017	0.1	-0.031954
0.976683	0.1	-0.030277
0.978350	0.1	-0.025216
0.980017	0.1	-0.019446
0.981683	0.1	-0.015390
0.983350	0.1	-0.013504
0.985017	0.1	-0.013043
0.986683	0.1	-0.013537
0.988350	0.1	-0.015264
0.990017	0.1	-0.018631
0.991683	0.1	-0.023236
0.993350	0.1	-0.027996
0.995017	0.1	-0.031870
0.996683	0.1	-0.034394
0.998350	0.1	-0.035586
1.000017	0.1	-0.035241
1.001683	0.1	-0.033234
1.003350	0.1	-0.031092
1.005017	0.1	-0.031260
1.006683	0.1	-0.034515
1.008350	0.1	-0.039609
1.010017	0.1	-0.044145
1.011683	0.1	-0.045360
1.013350	0.1	-0.042231
1.015017	0.1	-0.036410
1.016683	0.1	-0.030254
1.018350	0.1	-0.025230
1.020017	0.1	-0.021872
1.021683	0.1	-0.020126
1.023350	0.1	-0.020042
1.025017	0.1	-0.021807
1.026683	0.1	-0.024969
1.028350	0.1	-0.028475
1.030017	0.1	-0.031339
1.031683	0.1	-0.033230
1.033350	0.1	-0.034580
1.035017	0.1	-0.035926
1.036683	0.1	-0.037081
1.038350	0.1	-0.037081
1.040017	0.1	-0.035884
1.041683	0.1	-0.035260
1.043350	0.1	-0.036010
1.045017	0.1	-0.035879
1.046683	0.1	-0.032093
1.048350	0.1	-0.024950
1.050017	0.1	-0.017728
1.051683	0.1	-0.013779
1.053350	0.1	-0.014324
1.055017	0.1	-0.018319
1.056683	0.1	-0.023507
1.058350	0.1	-0.027479
1.060017	0.1	-0.028783
1.061683	0.1	-0.028177
1.063350	0.1	-0.028261
1.065017	0.1	-0.030836
1.066683	0.1	-0.034897
1.068350	0.1	-0.038156
1.070017	0.1	-0.039744
1.071683	0.1	-0.040084
1.073350	0.1	-0.039353
1.075017	0.1	-0.037183
1.076683	0.1	-0.033523
1.078350	0.1	-0.029081
1.080017	0.1	-0.025122
1.081683	0.1	-0.023069
1.083350	0.1	-0.024028
1.085017	0.1	-0.027954
1.086683	0.1	-0.033188
1.088350	0.1	-0.037225
1.090017	0.1	-0.038492
1.091683	0.1	-0.037416
1.093350	0.1	-0.035735
1.095017	0.1	-0.035111
1.096683	0.1	-0.036033
1.098350	0.1	-0.037653
1.100017	0.1	-0.039004
1.101683	0.1	-0.039935
1.103350	0.1	-0.040485
1.105017	0.1	-0.040014
1.106683	0.1	-0.037933
1.108350	0.1	-0.034901
1.110017	0.1	-0.032368
1.111683	0.1	-0.030994
1.113350	0.1	-0.030268
1.115017	0.1	-0.029425
1.116683	0.1	-0.028694
1.118350	0.1	-0.029211
1.120017	0.1	-0.031432
1.121683	0.1	-0.034343
1.123350	0.1	-0.036582
1.125017	0.1	-0.037993
1.126683	0.1	-0.039162
1.128350	0.1	-0.039856
1.130017	0.1	-0.039279
1.131683	0.1	-0.037327
1.133350	0.1	-0.034575
1.135017	0.1	-0.031553
1.136683	0.1	-0.028647
1.138350	0.1	-0.026310
1.140017	0.1	-0.024778
1.141683	0.1	-0.023604
1.143350	0.1	-0.021709
1.145017	0.1	-0.018496
1.146683	0.1	-0.015330
1.148350	0.1	-0.015013
1.150017	0.1	-0.018948
1.151683	0.1	-0.025597
1.153350	0.1	-0.032443
1.155017	0.1	-0.037993
1.156683	0.1	-0.041458
1.158350	0.1	-0.042287
1.160017	0.1	-0.040983
1.161683	0.1	-0.039022
1.163350	0.1	-0.037374
1.165017	0.1	-0.035809
1.166683	0.1	-0.034128
1.168350	0.1	-0.033081
1.170017	0.1	-0.033383
1.171683	0.1	-0.034743
1.173350	0.1	-0.036834
1.175017	0.1	-0.040173
1.176683	0.1	-0.045076
1.178350	0.1	-0.050464
1.180017	0.1	-0.054203
1.181683	0.1	-0.054282
1.183350	0.1	-0.049993
1.185017	0.1	-0.042641
1.186683	0.1	-0.034817
1.188350	0.1	-0.028727
1.190017	0.1	-0.025579
1.191683	0.1	-0.025844
1.193350	0.1	-0.029076
1.195017	0.1	-0.033579
1.196683	0.1	-0.036997
1.198350	0.1	-0.038063
1.200017	0.1	-0.037206
1.201683	0.1	-0.035213
1.203350	0.1	-0.032559
1.205017	0.1	-0.030398
1.206683	0.1	-0.030189
1.208350	0.1	-0.031535
1.210017	0.1	-0.032140
1.211683	0.1	-0.030589
1.213350	0.1	-0.027800
1.215017	0.1	-0.025863
1.216683	0.1	-0.026096
1.218350	0.1	-0.027893
1.220017	0.1	-0.029434
1.221683	0.1	-0.030096
1.223350	0.1	-0.031334
1.225017	0.1	-0.034524
1.226683	0.1	-0.038617
1.228350	0.1	-0.040974
1.230017	0.1	-0.040140
1.231683	0.1	-0.037006
1.233350	0.1	-0.033206
1.235017	0.1	-0.030017
1.236683	0.1	-0.028401
1.238350	0.1	-0.028526
1.240017	0.1	-0.029719
1.241683	0.1	-0.031432
1.243350	0.1	-0.033583
1.245017	0.1	-0.036033
1.246683	0.1	-0.038319
1.248350	0.1	-0.039544
1.250017	0.1	-0.038547
1.251683	0.1	-0.034939
1.253350	0.1	-0.030110
1.255017	0.1	-0.026510
1.256683	0.1	-0.025849
1.258350	0.1	-0.028019
1.260017	0.1	-0.031451
1.261683	0.1	-0.034198
1.263350	0.1	-0.035064
1.265017	0.1	-0.034287
1.266683	0.1	-0.032652
1.268350	0.1	-0.030464
1.270017	0.1	-0.028214
1.271683	0.1	-0.026966
1.273350	0.1	-0.027129
1.275017	0.1	-0.027907
1.276683	0.1	-0.028755
1.278350	0.1	-0.030585
1.280017	0.1	-0.034170
1.281683	0.1	-0.038138
1.283350	0.1	-0.040191
1.285017	0.1	-0.040182
1.286683	0.1	-0.040038
1.288350	0.1	-0.040750
1.290017	0.1	-0.041453
1.291683	0.1	-0.041299
1.293350	0.1	-0.040340
1.295017	0.1	-0.038934
1.296683	0.1	-0.037253
1.298350	0.1	-0.035386
1.300017	0.1	-0.033500
1.301683	0.1	-0.031278
1.303350	0.1	-0.027926
1.305017	0.1	-0.023646
1.306683	0.1	-0.019902
1.308350	0.1	-0.017267
1.310017	0.1	-0.014617
1.311683	0.1	-0.011544
1.313350	0.1	-0.010119
1.315017	0.1	-0.012782
1.316683	0.1	-0.019372
1.318350	0.1	-0.027362
1.320017	0.1	-0.034822
1.321683	0.1	-0.042059
1.323350	0.1	-0.049905
1.325017	0.1	-0.057579
1.326683	0.1	-0.063628
1.328350	0.1	-0.067675
1.330017	0.1	-0.069654
1.331683	0.1	-0.068406
1.333350	0.1	-0.062799
1.335017	0.1	-0.053709
1.336683	0.1	-0.043749
1.338350	0.1	-0.034999
1.340017	0.1	-0.028163
1.341683	0.1	-0.023623
1.343350	0.1	-0.021853
1.345017	0.1	-0.022752
1.346683	0.1	-0.025313
1.348350	0.1	-0.028671
1.350017	0.1	-0.032629
1.351683	0.1	-0.036061
1.353350	0.1	-0.036713
1.355017	0.1	-0.033802
1.356683	0.1	-0.029108
1.358350	0.1	-0.025351
1.360017	0.1	-0.024498
1.361683	0.1	-0.027036
1.363350	0.1	-0.032308
1.365017	0.1	-0.039446
1.366683	0.1	-0.047199
1.368350	0.1	-0.053151
1.370017	0.1	-0.055144
1.371683	0.1	-0.053644
1.373350	0.1	-0.051074
1.375017	0.1	-0.048997
1.376683	0.1	-0.047763
1.378350	0.1	-0.047851
1.380017	0.1	-0.049430
1.381683	0.1	-0.051232
1.383350	0.1	-0.051293
1.385017	0.1	-0.049202
1.386683	0.1	-0.046846
1.388350	0.1	-0.046147
1.390017	0.1	-0.046981
1.391683	0.1	-0.048205
1.393350	0.1	-0.049458
1.395017	0.1	-0.050184
1.396683	0.1	-0.048112
1.398350	0.1	-0.041239
1.400017	0.1	-0.030687
1.401683	0.1	-0.019935
1.403350	0.1	-0.011683
1.405017	0.1	-0.006538
1.406683	0.1	-0.003986
1.408350	0.1	-0.002664
1.410017	0.1	-0.000149
1.411683	0.1	0.005942
1.413350	0.1	0.016708
1.415017	0.1	0.032210
1.416683	0.1	0.052159
1.418350	0.1	0.075577
1.420017	0.1	0.100415
1.421683	0.1	0.125133
1.423350	0.1	0.150767
1.425017	0.1	0.179764
1.426683	0.1	0.213315
1.428350	0.1	0.250814
1.430017	0.1	0.290917
1.431683	0.1	0.332436
1.433350	0.1	0.374620
1.435017	0.1	0.416972
1.436683	0.1	0.459254
1.438350	0.1	0.501540
1.440017	0.1	0.543739
1.441683	0.1	0.585560
1.443350	0.1	0.627227
1.445017	0.1	0.670007
1.446683	0.1	0.715796
1.448350	0.1	0.765910
1.450017	0.1	0.820239
1.451683	0.1	0.877022
1.453350	0.1	0.933334
1.455017	0.1	0.986718
1.456683	0.1	1.036706
1.458350	0.1	1.084334
1.460017	0.1	1.130761
1.461683	0.1	1.176992
1.463350	0.1	1.223884
1.465017	0.1	1.271516
1.466683	0.1	1.319288
1.468350	0.1	1.366851
1.470017	0.1	1.414735
1.471683	0.1	1.464360
1.473350	0.1	1.516757
1.475017	0.1	1.570955
1.476683	0.1	1.624911
1.478350	0.1	1.677340
1.480017	0.1	1.727631
1.481683	0.1	1.775953
1.483350	0.1	1.823958
1.485017	0.1	1.873509
1.486683	0.1	1.924685
1.488350	0.1	1.976057
1.490017	0.1	2.026637
1.491683	0.1	2.076724
1.493350	0.1	2.126889
1.495017	0.1	2.176799
1.496683	0.1	2.225363
1.498350	0.1	2.271971
1.500017	0.1	2.317140
1.501683	0.1	2.361657
1.503350	0.1	2.405932
1.505017	0.1	2.450193
1.506683	0.1	2.494846
1.508350	0.1	2.540294
1.510017	0.1	2.586939
1.511683	0.1	2.635485
1.513350	0.1	2.686912
1.515017	0.1	2.741590
1.516683	0.1	2.798531
1.518350	0.1	2.855994
1.520017	0.1	2.912604
1.521683	0.1	2.967794
1.523350	0.1	3.021681
1.525017	0.1	3.074575
1.526683	0.1	3.126613
1.528350	0.1	3.178059
1.530017	0.1	3.229901
1.531683	0.1	3.283634
1.533350	0.1	3.340482
1.535017	0.1	3.400529
1.536683	0.1	3.462369
1.538350	0.1	3.524413
1.540017	0.1	3.586588
1.541683	0.1	3.650049
1.543350	0.1	3.715889
1.545017	0.1	3.784131
1.546683	0.1	3.853496
1.548350	0.1	3.922437
1.550017	0.1	3.990331
1.551683	0.1	4.057889
1.553350	0.1	4.126546
1.555017	0.1	4.197210
1.556683	0.1	4.270156
1.558350	0.1	4.345533
1.560017	0.1	4.423619
1.561683	0.1	4.505659
1.563350	0.1	4.593940
1.565017	0.1	4.690271
1.566683	0.1	4.795073
1.568350	0.1	4.907884
1.570017	0.1	5.027982
1.571683	0.1	5.155066
1.573350	0.1	5.290122
1.575017	0.1	5.435678
1.576683	0.1	5.594362
1.578350	0.1	5.767178
1.580017	0.1	5.953726
1.581683	0.1	6.152871
1.583350	0.1	6.362377
1.585017	0.1	6.579361
1.586683	0.1	6.800899
1.588350	0.1	7.024244
1.590017	0.1	7.248204
1.591683	0.1	7.474204
1.593350	0.1	7.705498
1.595017	0.1	7.945434
1.596683	0.1	8.195946
1.598350	0.1	8.456837
1.600017	0.1	8.726171
1.601683	0.1	9.001079
1.603350	0.1	9.278082
1.605017	0.1	9.553419
1.606683	0.1	9.824182
1.608350	0.1	10.089278
1.610017	0.1	10.348712
1.611683	0.1	10.601515
1.613350	0.1	10.843552
1.615017	0.1	11.066892
1.616683	0.1	11.259895
1.618350	0.1	11.407333
1.620017	0.1	11.492972
1.621683	0.1	11.504274
1.623350	0.1	11.434862
1.625017	0.1	11.284244
1.626683	0.1	11.056648
1.628350	0.1	10.759607
1.630017	0.1	10.403609
1.631683	0.1	10.002381
1.633350	0.1	9.570806
1.635017	0.1	9.122272
1.636683	0.1	8.669109
1.638350	0.1	8.223876
1.640017	0.1	7.798988
1.641683	0.1	7.405304
1.643350	0.1	7.050871
1.645017	0.1	6.741509
1.646683	0.1	6.481786
1.648350	0.1	6.273249
1.650017	0.1	6.112820
1.651683	0.1	5.994770
1.653350	0.1	5.914066
1.655017	0.1	5.867654
1.656683	0.1	5.853116
1.658350	0.1	5.866652
1.660017	0.1	5.902159
1.661683	0.1	5.952073
1.663350	0.1	6.009247
1.665017	0.1	6.068386
1.666683	0.1	6.126426
1.668350	0.1	6.181831
1.670017	0.1	6.233579
1.671683	0.1	6.280360
1.673350	0.1	6.319759
1.675017	0.1	6.349050
1.676683	0.1	6.367341
1.678350	0.1	6.376347
1.680017	0.1	6.378964
1.681683	0.1	6.377045
1.683350	0.1	6.370679
1.685017	0.1	6.359313
1.686683	0.1	6.343019
1.688350	0.1	6.322023
1.690017	0.1	6.295545
1.691683	0.1	6.262674
1.693350	0.1	6.224024
1.695017	0.1	6.181514
1.696683	0.1	6.136918
1.698350	0.1	6.090836
1.700017	0.1	6.043101
1.701683	0.1	5.994048
1.703350	0.1	5.944846
1.705017	0.1	5.896906
1.706683	0.1	5.851514
1.708350	0.1	5.809409
1.710017	0.1	5.770572
1.711683	0.1	5.734167
1.713350	0.1	5.698963
1.715017	0.1	5.664350
1.716683	0.1	5.630609
1.718350	0.1	5.598366
1.720017	0.1	5.568401
1.721683	0.1	5.540932
1.723350	0.1	5.514827
1.725017	0.1	5.489034
1.726683	0.1	5.464428
1.728350	0.1	5.442668
1.730017	0.1	5.423739
1.731683	0.1	5.405732
1.733350	0.1	5.386653
1.735017	0.1	5.366085
1.736683	0.1	5.344860
1.738350	0.1	5.323365
1.740017	0.1	5.301517
1.741683	0.1	5.280185
1.743350	0.1	5.260976
1.745017	0.1	5.244510
1.746683	0.1	5.230275
1.748350	0.1	5.217651
1.750017	0.1	5.205902
1.751683	0.1	5.194210
1.753350	0.1	5.182745
1.755017	0.1	5.172505
1.756683	0.1	5.164039
1.758350	0.1	5.157036
1.760017	0.1	5.150274
1.761683	0.1	5.142400
1.763350	0.1	5.133324
1.765017	0.1	5.123862
1.766683	0.1	5.114125
1.768350	0.1	5.103918
1.770017	0.1	5.093394
1.771683	0.1	5.082060
1.773350	0.1	5.068714
1.775017	0.1	5.052951
1.776683	0.1	5.036057
1.778350	0.1	5.020695
1.780017	0.1	5.009566
1.781683	0.1	5.003316
1.783350	0.1	4.999689
1.785017	0.1	4.995125
1.786683	0.1	4.987433
1.788350	0.1	4.976792
1.790017	0.1	4.964592
1.791683	0.1	4.952084
1.793350	0.1	4.940042
1.795017	0.1	4.928675
1.796683	0.1	4.917625
1.798350	0.1	4.905900
1.800017	0.1	4.892722
1.801683	0.1	4.879031
1.803350	0.1	4.866999
1.805017	0.1	4.857732
1.806683	0.1	4.850333
1.808350	0.1	4.842882
1.810017	0.1	4.834016
1.811683	0.1	4.823385
1.813350	0.1	4.810966
1.815017	0.1	4.797019
1.816683	0.1	4.782681
1.818350	0.1	4.769587
1.820017	0.1	4.758509
1.821683	0.1	4.748404
1.823350	0.1	4.737568
1.825017	0.1	4.725410
1.826683	0.1	4.712762
1.828350	0.1	4.700562
1.830017	0.1	4.688371
1.831683	0.1	4.675617
1.833350	0.1	4.663044
1.835017	0.1	4.651118
1.836683	0.1	4.638494
1.838350	0.1	4.623197
1.840017	0.1	4.604673
1.841683	0.1	4.584827
1.843350	0.1	4.566819
1.845017	0.1	4.552025
1.846683	0.1	4.538661
1.848350	0.1	4.524109
1.850017	0.1	4.507345
1.851683	0.1	4.488886
1.853350	0.1	4.470125
1.855017	0.1	4.452621
1.856683	0.1	4.437515
1.858350	0.1	4.425324
1.860017	0.1	4.415344
1.861683	0.1	4.405095
1.863350	0.1	4.391423
1.865017	0.1	4.372769
1.866683	0.1	4.349984
1.868350	0.1	4.324703
1.870017	0.1	4.297458
1.871683	0.1	4.267734
1.873350	0.1	4.235241
1.875017	0.1	4.200619
1.876683	0.1	4.165377
1.878350	0.1	4.131212
1.880017	0.1	4.099212
1.881683	0.1	4.069298
1.883350	0.1	4.040711
1.885017	0.1	4.013246
1.886683	0.1	3.987276
1.888350	0.1	3.962792
1.890017	0.1	3.939332
1.891683	0.1	3.916333
1.893350	0.1	3.892472
1.895017	0.1	3.865678
1.896683	0.1	3.835070
1.898350	0.1	3.802232
1.900017	0.1	3.770194
1.901683	0.1	3.741379
1.903350	0.1	3.716084
1.905017	0.1	3.692629
1.906683	0.1	3.668903
1.908350	0.1	3.643781
1.910017	0.1	3.617355
1.911683	0.1	3.590123
1.913350	0.1	3.562281
1.915017	0.1	3.534085
1.916683	0.1	3.506346
1.918350	0.1	3.480036
1.920017	0.1	3.455444
1.921683	0.1	3.432077
1.923350	0.1	3.409409
1.925017	0.1	3.387374
1.926683	0.1	3.365749
1.928350	0.1	3.343695
1.930017	0.1	3.320938
1.931683	0.1	3.298605
1.933350	0.1	3.277855
1.935017	0.1	3.258274
1.936683	0.1	3.238502
1.938350	0.1	3.218325
1.940017	0.1	3.199442
1.941683	0.1	3.183447
1.943350	0.1	3.169901
1.945017	0.1	3.157565
1.946683	0.1	3.145775
1.948350	0.1	3.133593
1.950017	0.1	3.119656
1.951683	0.1	3.102911
1.953350	0.1	3.082892
1.955017	0.1	3.060782
1.956683	0.1	3.039422
1.958350	0.1	3.020884
1.960017	0.1	3.005452
1.961683	0.1	2.992712
1.963350	0.1	2.981694
1.965017	0.1	2.970789
1.966683	0.1	2.958835
1.968350	0.1	2.945950
1.970017	0.1	2.932791
1.971683	0.1	2.919449
1.973350	0.1	2.905317
1.975017	0.1	2.889680
1.976683	0.1	2.872292
1.978350	0.1	2.853912
1.980017	0.1	2.836306
1.981683	0.1	2.821325
1.983350	0.1	2.809870
1.985017	0.1	2.801316
1.986683	0.1	2.793726
1.988350	0.1	2.785013
1.990017	0.1	2.774303
1.991683	0.1	2.762144
1.993350	0.1	2.749367
1.995017	0.1	2.736505
1.996683	0.1	2.724384
1.998350	0.1	2.713799
2.000017	0.1	2.704491
2.001683	0.1	2.695685
2.003350	0.1	2.687164
2.005017	0.1	2.678670
2.006683	0.1	2.669632
2.008350	0.1	2.660579
2.010017	0.1	2.653357
2.011683	0.1	2.649077
2.013350	0.1	2.646642
2.015017	0.1	2.644067
2.016683	0.1	2.640719
2.018350	0.1	2.637058
2.020017	0.1	2.632993
2.021683	0.1	2.627871
2.023350	0.1	2.621901
2.025017	0.1	2.615964
2.026683	0.1	2.610083
2.028350	0.1	2.603531
2.030017	0.1	2.596495
2.031683	0.1	2.590148
2.033350	0.1	2.584793
2.035017	0.1	2.579167
2.036683	0.1	2.572066
2.038350	0.1	2.563871
2.040017	0.1	2.556378
2.041683	0.1	2.551386
2.043350	0.1	2.549514
2.045017	0.1	2.550096
2.046683	0.1	2.551447
2.048350	0.1	2.551354
2.050017	0.1	2.548113
2.051683	0.1	2.541132
2.053350	0.1	2.530846
2.055017	0.1	2.518795
2.056683	0.1	2.507055
2.058350	0.1	2.496736
2.060017	0.1	2.487474
2.061683	0.1	2.478021
2.063350	0.1	2.467511
2.065017	0.1	2.456959
2.066683	0.1	2.448512
2.068350	0.1	2.442761
2.070017	0.1	2.438328
2.071683	0.1	2.434016
2.073350	0.1	2.429578
2.075017	0.1	2.424372
2.076683	0.1	2.417020
2.078350	0.1	2.407064
2.080017	0.1	2.395739
2.081683	0.1	2.384568
2.083350	0.1	2.374467
2.085017	0.1	2.366141
2.086683	0.1	2.359799
2.088350	0.1	2.353918
2.090017	0.1	2.345643
2.091683	0.1	2.333643
2.093350	0.1	2.319985
2.095017	0.1	2.307962
2.096683	0.1	2.298835
2.098350	0.1	2.291529
2.100017	0.1	2.284348
2.101683	0.1	2.275952
2.103350	0.1	2.265940
2.105017	0.1	2.255202
2.106683	0.1	2.244674
2.108350	0.1	2.233721
2.110017	0.1	2.221125
2.111683	0.1	2.206927
2.113350	0.1	2.192194
2.115017	0.1	2.178121
2.116683	0.1	2.165521
2.118350	0.1	2.153991
2.120017	0.1	2.141902
2.121683	0.1	2.128389
2.123350	0.1	2.114689
2.125017	0.1	2.102582
2.126683	0.1	2.092132
2.128350	0.1	2.082116
2.130017	0.1	2.072020
2.131683	0.1	2.062735
2.133350	0.1	2.055168
2.135017	0.1	2.048644
2.136683	0.1	2.041082
2.138350	0.1	2.031294
2.140017	0.1	2.020588
2.141683	0.1	2.010721
2.143350	0.1	2.001505
2.145017	0.1	1.991712
2.146683	0.1	1.980630
2.148350	0.1	1.968602
2.150017	0.1	1.956434
2.151683	0.1	1.943638
2.153350	0.1	1.928569
2.155017	0.1	1.911125
2.156683	0.1	1.893858
2.158350	0.1	1.879660
2.160017	0.1	1.869444
2.161683	0.1	1.862193
2.163350	0.1	1.856280
2.165017	0.1	1.850408
2.166683	0.1	1.843967
2.168350	0.1	1.836563
2.170017	0.1	1.827646
2.171683	0.1	1.817183
2.173350	0.1	1.805746
2.175017	0.1	1.793616
2.176683	0.1	1.781364
2.178350	0.1	1.771175
2.180017	0.1	1.764861
2.181683	0.1	1.761196
2.183350	0.1	1.756805
2.185017	0.1	1.748940
2.186683	0.1	1.737415
2.188350	0.1	1.724525
2.190017	0.1	1.712218
2.191683	0.1	1.699612
2.193350	0.1	1.684898
2.195017	0.1	1.669228
2.196683	0.1	1.656525
2.198350	0.1	1.649391
2.200017	0.1	1.646685
2.201683	0.1	1.644902
2.203350	0.1	1.641023
2.205017	0.1	1.634248
2.206683	0.1	1.625461
2.208350	0.1	1.615966
2.210017	0.1	1.606741
2.211683	0.1	1.597772
2.213350	0.1	1.588133
2.215017	0.1	1.577213
2.216683	0.1	1.565539
2.218350	0.1	1.554368
2.220017	0.1	1.544803
2.221683	0.1	1.537106
2.223350	0.1	1.530489
2.225017	0.1	1.523523
2.226683	0.1	1.515229
2.228350	0.1	1.505730
2.230017	0.1	1.495648
2.231683	0.1	1.485287
2.233350	0.1	1.474968
2.235017	0.1	1.465240
2.236683	0.1	1.456100
2.238350	0.1	1.447084
2.240017	0.1	1.438363
2.241683	0.1	1.430353
2.243350	0.1	1.422698
2.245017	0.1	1.414740
2.246683	0.1	1.406926
2.248350	0.1	1.401003
2.250017	0.1	1.397990
2.251683	0.1	1.396458
2.253350	0.1	1.393603
2.255017	0.1	1.387601
2.256683	0.1	1.379256
2.258350	0.1	1.371475
2.260017	0.1	1.366497
2.261683	0.1	1.363992
2.263350	0.1	1.361854
2.265017	0.1	1.358227
2.266683	0.1	1.352886
2.268350	0.1	1.347116
2.270017	0.1	1.342245
2.271683	0.1	1.338841
2.273350	0.1	1.336955
2.275017	0.1	1.335936
2.276683	0.1	1.334217
2.278350	0.1	1.330324
2.280017	0.1	1.323940
2.281683	0.1	1.316024
2.283350	0.1	1.307982
2.285017	0.1	1.300666
2.286683	0.1	1.294087
2.288350	0.1	1.288475
2.290017	0.1	1.284690
2.291683	0.1	1.283251
2.293350	0.1	1.283893
2.295017	0.1	1.286385
2.296683	0.1	1.291023
2.298350	0.1	1.297588
2.300017	0.1	1.304452
2.301683	0.1	1.309398
2.303350	0.1	1.311605
2.305017	0.1	1.312462
2.306683	0.1	1.313649
2.308350	0.1	1.315097
2.310017	0.1	1.315852
2.311683	0.1	1.315768
2.313350	0.1	1.315931
2.315017	0.1	1.317919
2.316683	0.1	1.322315
2.318350	0.1	1.328248
2.320017	0.1	1.334599
2.321683	0.1	1.340746
2.323350	0.1	1.346096
2.325017	0.1	1.349947
2.326683	0.1	1.351959
2.328350	0.1	1.352644
2.330017	0.1	1.353603
2.331683	0.1	1.356816
2.333350	0.1	1.362772
2.335017	0.1	1.369938
2.336683	0.1	1.376988
2.338350	0.1	1.383685
2.340017	0.1	1.389203
2.341683	0.1	1.392318
2.343350	0.1	1.393505
2.345017	0.1	1.394614
2.346683	0.1	1.396690
2.348350	0.1	1.399238
2.350017	0.1	1.401077
2.351683	0.1	1.401613
2.353350	0.1	1.401487
2.355017	0.1	1.401925
2.356683	0.1	1.403568
2.358350	0.1	1.405994
2.360017	0.1	1.408360
2.361683	0.1	1.410139
2.363350	0.1	1.411508
2.365017	0.1	1.412788
2.366683	0.1	1.413170
2.368350	0.1	1.411210
2.370017	0.1	1.406898
2.371683	0.1	1.402008
2.373350	0.1	1.398316
2.375017	0.1	1.396397
2.376683	0.1	1.395731
2.378350	0.1	1.395270
2.380017	0.1	1.394101
2.381683	0.1	1.392094
2.383350	0.1	1.389696
2.385017	0.1	1.387373
2.386683	0.1	1.384974
2.388350	0.1	1.381887
2.390017	0.1	1.378269
2.391683	0.1	1.375144
2.393350	0.1	1.372737
2.395017	0.1	1.369906
2.396683	0.1	1.365496
2.398350	0.1	1.359899
2.400017	0.1	1.354716
2.401683	0.1	1.350865
2.403350	0.1	1.347722
2.405017	0.1	1.344113
2.406683	0.1	1.339316
2.408350	0.1	1.333202
2.410017	0.1	1.325882
2.411683	0.1	1.317775
2.413350	0.1	1.310054
2.415017	0.1	1.304150
2.416683	0.1	1.300368
2.418350	0.1	1.297733
2.420017	0.1	1.295242
2.421683	0.1	1.292545
2.423350	0.1	1.289439
2.425017	0.1	1.285402
2.426683	0.1	1.279679
2.428350	0.1	1.271833
2.430017	0.1	1.262529
2.431683	0.1	1.253872
2.433350	0.1	1.247898
2.435017	0.1	1.244736
2.436683	0.1	1.243120
2.438350	0.1	1.241905
2.440017	0.1	1.240238
2.441683	0.1	1.237281
2.443350	0.1	1.232708
2.445017	0.1	1.226990
2.446683	0.1	1.220447
2.448350	0.1	1.213150
2.450017	0.1	1.206296
2.451683	0.1	1.201951
2.453350	0.1	1.200568
2.455017	0.1	1.200130
2.456683	0.1	1.198305
2.458350	0.1	1.194472
2.460017	0.1	1.189490
2.461683	0.1	1.184777
2.463350	0.1	1.181364
2.465017	0.1	1.179101
2.466683	0.1	1.177271
2.468350	0.1	1.175567
2.470017	0.1	1.173890
2.471683	0.1	1.172191
2.473350	0.1	1.170440
2.475017	0.1	1.168312
2.476683	0.1	1.165075
2.478350	0.1	1.160204
2.480017	0.1	1.153830
2.481683	0.1	1.146202
2.483350	0.1	1.137601
2.485017	0.1	1.129434
2.486683	0.1	1.124092
2.488350	0.1	1.122905
2.490017	0.1	1.124679
2.491683	0.1	1.126830
2.493350	0.1	1.128102
2.495017	0.1	1.128959
2.496683	0.1	1.129354
2.498350	0.1	1.128018
2.500017	0.1	1.124511
2.501683	0.1	1.119995
2.503350	0.1	1.115338
2.505017	0.1	1.109815
2.506683	0.1	1.102150
2.508350	0.1	1.092632
2.510017	0.1	1.083869
2.511683	0.1	1.078537
2.513350	0.1	1.076609
2.515017	0.1	1.075817
2.516683	0.1	1.074411
2.518350	0.1	1.072395
2.520017	0.1	1.070546
2.521683	0.1	1.068944
2.523350	0.1	1.066518
2.525017	0.1	1.062513
2.526683	0.1	1.057461
2.528350	0.1	1.052539
2.530017	0.1	1.048883
2.531683	0.1	1.047081
2.533350	0.1	1.046294
2.535017	0.1	1.045144
2.536683	0.1	1.043640
2.538350	0.1	1.042560
2.540017	0.1	1.041428
2.541683	0.1	1.039226
2.543350	0.1	1.036222
2.545017	0.1	1.033805
2.546683	0.1	1.032827
2.548350	0.1	1.032678
2.550017	0.1	1.032199
2.551683	0.1	1.030779
2.553350	0.1	1.028613
2.555017	0.1	1.026271
2.556683	0.1	1.023877
2.558350	0.1	1.020776
2.560017	0.1	1.016059
2.561683	0.1	1.009749
2.563350	0.1	1.003351
2.565017	0.1	0.998410
2.566683	0.1	0.995281
2.568350	0.1	0.994406
2.570017	0.1	0.996259
2.571683	0.1	0.999272
2.573350	0.1	1.000660
2.575017	0.1	0.999188
2.576683	0.1	0.995132
2.578350	0.1	0.989144
2.580017	0.1	0.982569
2.581683	0.1	0.977814
2.583350	0.1	0.977176
2.585017	0.1	0.980515
2.586683	0.1	0.984548
2.588350	0.1	0.985833
2.590017	0.1	0.983826
2.591683	0.1	0.979877
2.593350	0.1	0.975183
2.595017	0.1	0.970806
2.596683	0.1	0.968166
2.598350	0.1	0.968645
2.600017	0.1	0.972478
2.601683	0.1	0.977633
2.603350	0.1	0.980459
2.605017	0.1	0.978392
2.606683	0.1	0.971835
2.608350	0.1	0.963225
2.610017	0.1	0.954880
2.611683	0.1	0.948235
2.613350	0.1	0.944058
2.615017	0.1	0.942363
2.616683	0.1	0.942531
2.618350	0.1	0.943649
2.620017	0.1	0.944640
2.621683	0.1	0.944431
2.623350	0.1	0.942433
2.625017	0.1	0.939495
2.626683	0.1	0.938042
2.628350	0.1	0.939989
2.630017	0.1	0.944543
2.631683	0.1	0.948841
2.633350	0.1	0.950531
2.635017	0.1	0.949451
2.636683	0.1	0.947081
2.638350	0.1	0.944952
2.640017	0.1	0.943653
2.641683	0.1	0.943006
2.643350	0.1	0.942503
2.645017	0.1	0.941455
2.646683	0.1	0.939108
2.648350	0.1	0.934456
2.650017	0.1	0.926787
2.651683	0.1	0.917069
2.653350	0.1	0.907918
2.655017	0.1	0.902307
2.656683	0.1	0.901553
2.658350	0.1	0.903914
2.660017	0.1	0.906656
2.661683	0.1	0.909022
2.663350	0.1	0.911830
2.665017	0.1	0.915183
2.666683	0.1	0.917870
2.668350	0.1	0.918712
2.670017	0.1	0.917264
2.671683	0.1	0.913288
2.673350	0.1	0.906885
2.675017	0.1	0.899453
2.676683	0.1	0.893455
2.678350	0.1	0.890922
2.680017	0.1	0.891848
2.681683	0.1	0.894153
2.683350	0.1	0.895769
2.685017	0.1	0.896179
2.686683	0.1	0.895383
2.688350	0.1	0.892808
2.690017	0.1	0.887983
2.691683	0.1	0.881753
2.693350	0.1	0.876347
2.695017	0.1	0.873916
2.696683	0.1	0.874824
2.698350	0.1	0.877706
2.700017	0.1	0.880631
2.701683	0.1	0.881799
2.703350	0.1	0.880458
2.705017	0.1	0.877832
2.706683	0.1	0.876533
2.708350	0.1	0.877860
2.710017	0.1	0.880286
2.711683	0.1	0.881446
2.713350	0.1	0.880300
2.715017	0.1	0.876905
2.716683	0.1	0.872090
2.718350	0.1	0.867858
2.720017	0.1	0.866298
2.721683	0.1	0.867876
2.723350	0.1	0.871355
2.725017	0.1	0.875099
2.726683	0.1	0.877893
2.728350	0.1	0.879029
2.730017	0.1	0.878354
2.731683	0.1	0.875979
2.733350	0.1	0.871615
2.735017	0.1	0.864966
2.736683	0.1	0.856631
2.738350	0.1	0.848202
2.740017	0.1	0.841860
2.741683	0.1	0.839126
2.743350	0.1	0.839448
2.745017	0.1	0.840854
2.746683	0.1	0.841776
2.748350	0.1	0.841576
2.750017	0.1	0.840505
2.751683	0.1	0.839941
2.753350	0.1	0.841413
2.755017	0.1	0.844677
2.756683	0.1	0.847843
2.758350	0.1	0.849380
2.760017	0.1	0.849003
2.761683	0.1	0.847131
2.763350	0.1	0.844290
2.765017	0.1	0.840821
2.766683	0.1	0.836826
2.768350	0.1	0.832281
2.770017	0.1	0.827550
2.771683	0.1	0.823629
2.773350	0.1	0.821115
2.775017	0.1	0.819238
2.776683	0.1	0.816616
2.778350	0.1	0.812802
2.780017	0.1	0.808947
2.781683	0.1	0.807238
2.783350	0.1	0.809385
2.785017	0.1	0.815135
2.786683	0.1	0.822074
2.788350	0.1	0.827392
2.790017	0.1	0.829692
2.791683	0.1	0.829278
2.793350	0.1	0.827750
2.795017	0.1	0.827406
2.796683	0.1	0.829729
2.798350	0.1	0.834344
2.800017	0.1	0.839289
2.801683	0.1	0.842307
2.803350	0.1	0.842367
2.805017	0.1	0.839923
2.806683	0.1	0.836221
2.808350	0.1	0.832966
2.810017	0.1	0.831247
2.811683	0.1	0.830507
2.813350	0.1	0.829538
2.815017	0.1	0.827904
2.816683	0.1	0.825729
2.818350	0.1	0.823080
2.820017	0.1	0.820211
2.821683	0.1	0.817794
2.823350	0.1	0.816351
2.825017	0.1	0.816011
2.826683	0.1	0.816640
2.828350	0.1	0.818069
2.830017	0.1	0.820342
2.831683	0.1	0.823601
2.833350	0.1	0.827825
2.835017	0.1	0.832304
2.836683	0.1	0.835471
2.838350	0.1	0.836090
2.840017	0.1	0.834744
2.841683	0.1	0.833627
2.843350	0.1	0.834572
2.845017	0.1	0.837459
2.846683	0.1	0.840635
2.848350	0.1	0.842419
2.850017	0.1	0.842055
2.851683	0.1	0.840221
2.853350	0.1	0.838800
2.855017	0.1	0.839415
2.856683	0.1	0.842544
2.858350	0.1	0.848272
2.860017	0.1	0.856463
2.861683	0.1	0.865925
2.863350	0.1	0.874335
2.865017	0.1	0.879732
2.866683	0.1	0.882098
2.868350	0.1	0.882987
2.870017	0.1	0.883355
2.871683	0.1	0.882186
2.873350	0.1	0.878079
2.875017	0.1	0.871918
2.876683	0.1	0.866819
2.878350	0.1	0.865306
2.880017	0.1	0.867643
2.881683	0.1	0.872547
2.883350	0.1	0.878247
2.885017	0.1	0.882903
2.886683	0.1	0.885190
2.888350	0.1	0.884887
2.890017	0.1	0.882950
2.891683	0.1	0.880947
2.893350	0.1	0.880365
2.895017	0.1	0.882121
2.896683	0.1	0.886237
2.898350	0.1	0.891741
2.900017	0.1	0.896873
2.901683	0.1	0.899951
2.903350	0.1	0.900663
2.905017	0.1	0.900230
2.906683	0.1	0.900035
2.908350	0.1	0.900519
2.910017	0.1	0.901092
2.911683	0.1	0.900412
2.913350	0.1	0.897506
2.915017	0.1	0.893339
2.916683	0.1	0.890647
2.918350	0.1	0.891523
2.920017	0.1	0.895490
2.921683	0.1	0.899816
2.923350	0.1	0.901851
2.925017	0.1	0.900985
2.926683	0.1	0.898344
2.928350	0.1	0.895355
2.930017	0.1	0.893041
2.931683	0.1	0.891932
2.933350	0.1	0.892347
2.935017	0.1	0.894191
2.936683	0.1	0.896417
2.938350	0.1	0.897609
2.940017	0.1	0.897376
2.941683	0.1	0.896645
2.943350	0.1	0.896640
2.945017	0.1	0.897786
2.946683	0.1	0.899695
2.948350	0.1	0.901697
2.950017	0.1	0.902745
2.951683	0.1	0.901734
2.953350	0.1	0.898796
2.955017	0.1	0.895588
2.956683	0.1	0.893841
2.958350	0.1	0.893609
2.960017	0.1	0.893264
2.961683	0.1	0.891816
2.963350	0.1	0.890098
2.965017	0.1	0.889096
2.966683	0.1	0.888598
2.968350	0.1	0.887983
2.970017	0.1	0.887280
2.971683	0.1	0.886768
2.973350	0.1	0.885795
2.975017	0.1	0.883061
2.976683	0.1	0.878503
2.978350	0.1	0.874004
2.980017	0.1	0.871955
2.981683	0.1	0.873348
2.983350	0.1	0.876985
2.985017	0.1	0.879979
2.986683	0.1	0.879830
2.988350	0.1	0.876375
2.990017	0.1	0.871336
2.991683	0.1	0.866447
2.993350	0.1	0.862805
2.995017	0.1	0.860924
2.996683	0.1	0.860458
2.998350	0.1	0.860551
3.000017	0.1	0.860505
3.001683	0.1	0.860170
3.003350	0.1	0.860179
3.005017	0.1	0.861278
3.006683	0.1	0.863262
3.008350	0.1	0.864970
3.010017	0.1	0.865487
3.011683	0.1	0.865026
3.013350	0.1	0.864244
3.015017	0.1	0.862759
3.016683	0.1	0.859350
3.018350	0.1	0.854088
3.020017	0.1	0.849348
3.021683	0.1	0.847797
3.023350	0.1	0.849757
3.025017	0.1	0.853227
3.026683	0.1	0.855946
3.028350	0.1	0.856938
3.030017	0.1	0.856570
3.031683	0.1	0.855788
3.033350	0.1	0.854982
3.035017	0.1	0.853511
3.036683	0.1	0.850931
3.038350	0.1	0.848030
3.040017	0.1	0.845711
3.041683	0.1	0.843960
3.043350	0.1	0.842609
3.045017	0.1	0.841785
3.046683	0.1	0.841580
3.048350	0.1	0.842493
3.050017	0.1	0.844933
3.051683	0.1	0.847583
3.053350	0.1	0.848416
3.055017	0.1	0.847313
3.056683	0.1	0.845953
3.058350	0.1	0.845408
3.060017	0.1	0.844900
3.061683	0.1	0.843238
3.063350	0.1	0.840682
3.065017	0.1	0.838619
3.066683	0.1	0.837627
3.068350	0.1	0.836677
3.070017	0.1	0.834423
3.071683	0.1	0.830912
3.073350	0.1	0.827699
3.075017	0.1	0.826274
3.076683	0.1	0.826595
3.078350	0.1	0.827061
3.080017	0.1	0.826074
3.081683	0.1	0.823922
3.083350	0.1	0.822605
3.085017	0.1	0.823517
3.086683	0.1	0.825725
3.088350	0.1	0.826688
3.090017	0.1	0.824803
3.091683	0.1	0.821189
3.093350	0.1	0.819028
3.095017	0.1	0.821026
3.096683	0.1	0.826642
3.098350	0.1	0.831787
3.100017	0.1	0.831918
3.101683	0.1	0.825692
3.103350	0.1	0.816160
3.105017	0.1	0.808300
3.106683	0.1	0.804998
3.108350	0.1	0.805538
3.110017	0.1	0.807405
3.111683	0.1	0.808304
3.113350	0.1	0.807219
3.115017	0.1	0.804760
3.116683	0.1	0.802414
3.118350	0.1	0.800975
3.120017	0.1	0.799820
3.121683	0.1	0.798111
3.123350	0.1	0.795787
3.125017	0.1	0.792774
3.126683	0.1	0.788602
3.128350	0.1	0.783349
3.130017	0.1	0.778241
3.131683	0.1	0.774655
3.133350	0.1	0.772928
3.135017	0.1	0.772467
3.136683	0.1	0.772569
3.138350	0.1	0.772676
3.140017	0.1	0.772472
3.141683	0.1	0.772122
3.143350	0.1	0.771931
3.145017	0.1	0.771414
3.146683	0.1	0.769123
3.148350	0.1	0.764006
3.150017	0.1	0.756979
3.151683	0.1	0.750567
3.153350	0.1	0.746967
3.155017	0.1	0.746683
3.156683	0.1	0.748453
3.158350	0.1	0.750064
3.160017	0.1	0.749505
3.161683	0.1	0.746283
3.163350	0.1	0.741854
3.165017	0.1	0.738231
3.166683	0.1	0.735987
3.168350	0.1	0.734241
3.170017	0.1	0.732220
3.171683	0.1	0.729575
3.173350	0.1	0.726311
3.175017	0.1	0.722860
3.176683	0.1	0.719577
3.178350	0.1	0.716280
3.180017	0.1	0.712620
3.181683	0.1	0.708667
3.183350	0.1	0.704858
3.185017	0.1	0.702022
3.186683	0.1	0.701798
3.188350	0.1	0.705183
3.190017	0.1	0.710459
3.191683	0.1	0.714669
3.193350	0.1	0.716741
3.195017	0.1	0.717305
3.196683	0.1	0.716569
3.198350	0.1	0.713761
3.200017	0.1	0.707717
3.201683	0.1	0.698315
3.203350	0.1	0.688136
3.205017	0.1	0.680988
3.206683	0.1	0.677872
3.208350	0.1	0.676215
3.210017	0.1	0.673127
3.211683	0.1	0.668182
3.213350	0.1	0.663172
3.215017	0.1	0.660019
3.216683	0.1	0.659022
3.218350	0.1	0.658864
3.220017	0.1	0.657425
3.221683	0.1	0.653053
3.223350	0.1	0.645998
3.225017	0.1	0.638217
3.226683	0.1	0.631828
3.228350	0.1	0.628014
3.230017	0.1	0.626850
3.231683	0.1	0.627665
3.233350	0.1	0.629514
3.235017	0.1	0.631395
3.236683	0.1	0.632070
3.238350	0.1	0.630603
3.240017	0.1	0.627311
3.241683	0.1	0.623278
3.243350	0.1	0.619357
3.245017	0.1	0.615669
3.246683	0.1	0.611278
3.248350	0.1	0.604982
3.250017	0.1	0.596899
3.251683	0.1	0.588787
3.253350	0.1	0.582342
3.255017	0.1	0.577713
3.256683	0.1	0.574612
3.258350	0.1	0.573406
3.260017	0.1	0.573848
3.261683	0.1	0.574398
3.263350	0.1	0.573718
3.265017	0.1	0.571613
3.266683	0.1	0.568409
3.268350	0.1	0.564582
3.270017	0.1	0.561024
3.271683	0.1	0.558873
3.273350	0.1	0.558821
3.275017	0.1	0.560428
3.276683	0.1	0.562035
3.278350	0.1	0.561439
3.280017	0.1	0.558035
3.281683	0.1	0.553764
3.283350	0.1	0.550607
3.285017	0.1	0.548456
3.286683	0.1	0.546006
3.288350	0.1	0.542291
3.290017	0.1	0.537359
3.291683	0.1	0.532367
3.293350	0.1	0.528637
3.295017	0.1	0.526607
3.296683	0.1	0.525434
3.298350	0.1	0.523888
3.300017	0.1	0.521848
3.301683	0.1	0.519818
3.303350	0.1	0.517140
3.305017	0.1	0.512246
3.306683	0.1	0.504758
3.308350	0.1	0.496162
3.310017	0.1	0.488563
3.311683	0.1	0.483096
3.313350	0.1	0.479617
3.315017	0.1	0.477741
3.316683	0.1	0.477103
3.318350	0.1	0.476874
3.320017	0.1	0.476302
3.321683	0.1	0.475040
3.323350	0.1	0.472637
3.325017	0.1	0.468730
3.326683	0.1	0.463473
3.328350	0.1	0.457205
3.330017	0.1	0.450057
3.331683	0.1	0.442257
3.333350	0.1	0.434732
3.335017	0.1	0.428869
3.336683	0.1	0.425568
3.338350	0.1	0.424790
3.340017	0.1	0.425787
3.341683	0.1	0.428003
3.343350	0.1	0.431463
3.345017	0.1	0.435649
3.346683	0.1	0.438974
3.348350	0.1	0.439370
3.350017	0.1	0.435556
3.351683	0.1	0.428264
3.353350	0.1	0.419864
3.355017	0.1	0.413088
3.356683	0.1	0.410033
3.358350	0.1	0.411491
3.360017	0.1	0.416562
3.361683	0.1	0.422681
3.363350	0.1	0.426969
3.365017	0.1	0.427989
3.366683	0.1	0.425307
3.368350	0.1	0.419128
3.370017	0.1	0.411342
3.371683	0.1	0.404636
3.373350	0.1	0.399943
3.375017	0.1	0.395975
3.376683	0.1	0.391323
3.378350	0.1	0.386341
3.380017	0.1	0.382042
3.381683	0.1	0.378075
3.383350	0.1	0.374019
3.385017	0.1	0.371193
3.386683	0.1	0.370964
3.388350	0.1	0.373004
3.390017	0.1	0.376366
3.391683	0.1	0.380320
3.393350	0.1	0.383542
3.395017	0.1	0.384240
3.396683	0.1	0.381353
3.398350	0.1	0.375533
3.400017	0.1	0.368804
3.401683	0.1	0.362820
3.403350	0.1	0.358238
3.405017	0.1	0.356212
3.406683	0.1	0.358382
3.408350	0.1	0.364329
3.410017	0.1	0.370615
3.411683	0.1	0.373293
3.413350	0.1	0.370773
3.415017	0.1	0.364324
3.416683	0.1	0.356450
3.418350	0.1	0.349605
3.420017	0.1	0.345428
3.421683	0.1	0.343984
3.423350	0.1	0.344026
3.425017	0.1	0.344301
3.426683	0.1	0.344077
3.428350	0.1	0.342764
3.430017	0.1	0.340668
3.431683	0.1	0.339425
3.433350	0.1	0.339923
3.435017	0.1	0.340780
3.436683	0.1	0.339989
3.438350	0.1	0.337046
3.440017	0.1	0.333013
3.441683	0.1	0.329386
3.443350	0.1	0.327346
3.445017	0.1	0.327481
3.446683	0.1	0.329847
3.448350	0.1	0.334405
3.450017	0.1	0.340864
3.451683	0.1	0.348440
3.453350	0.1	0.356240
3.455017	0.1	0.363505
3.456683	0.1	0.369712
3.458350	0.1	0.375099
3.460017	0.1	0.380254
3.461683	0.1	0.384999
3.463350	0.1	0.388511
3.465017	0.1	0.390690
3.466683	0.1	0.392795
3.468350	0.1	0.396622
3.470017	0.1	0.403207
3.471683	0.1	0.411975
3.473350	0.1	0.420623
3.475017	0.1	0.426192
3.476683	0.1	0.426983
3.478350	0.1	0.422974
3.480017	0.1	0.414476
3.481683	0.1	0.402317
3.483350	0.1	0.389167
3.485017	0.1	0.378313
3.486683	0.1	0.371281
3.488350	0.1	0.367784
3.490017	0.1	0.367216
3.491683	0.1	0.369120
3.493350	0.1	0.372394
3.495017	0.1	0.375207
3.496683	0.1	0.376096
3.498350	0.1	0.374657
3.500017	0.1	0.371588
3.501683	0.1	0.368129
3.503350	0.1	0.364985
3.505017	0.1	0.362019
3.506683	0.1	0.358769
3.508350	0.1	0.354531
3.510017	0.1	0.348738
3.511683	0.1	0.342289
3.513350	0.1	0.337618
3.515017	0.1	0.336356
3.516683	0.1	0.337157
3.518350	0.1	0.336710
3.520017	0.1	0.332939
3.521683	0.1	0.326447
3.523350	0.1	0.319052
3.525017	0.1	0.311462
3.526683	0.1	0.303392
3.528350	0.1	0.295136
3.530017	0.1	0.287537
3.531683	0.1	0.281311
3.533350	0.1	0.277064
3.535017	0.1	0.275201
3.536683	0.1	0.275485
3.538350	0.1	0.276645
3.540017	0.1	0.276677
3.541683	0.1	0.273911
3.543350	0.1	0.268104
3.545017	0.1	0.260575
3.546683	0.1	0.253338
3.548350	0.1	0.247504
3.550017	0.1	0.242577
3.551683	0.1	0.237906
3.553350	0.1	0.234707
3.555017	0.1	0.235084
3.556683	0.1	0.239029
3.558350	0.1	0.244109
3.560017	0.1	0.247681
3.561683	0.1	0.248584
3.563350	0.1	0.247387
3.565017	0.1	0.245543
3.566683	0.1	0.244300
3.568350	0.1	0.244100
3.570017	0.1	0.244398
3.571683	0.1	0.244025
3.573350	0.1	0.241911
3.575017	0.1	0.237869
3.576683	0.1	0.233455
3.578350	0.1	0.231303
3.580017	0.1	0.232155
3.581683	0.1	0.233953
3.583350	0.1	0.234512
3.585017	0.1	0.233143
3.586683	0.1	0.230270
3.588350	0.1	0.226889
3.590017	0.1	0.223643
3.591683	0.1	0.220588
3.593350	0.1	0.218083
3.595017	0.1	0.217478
3.596683	0.1	0.220258
3.598350	0.1	0.225385
3.600017	0.1	0.229147
3.601683	0.1	0.229240
3.603350	0.1	0.227070
3.605017	0.1	0.225669
3.606683	0.1	0.226954
3.608350	0.1	0.230283
3.610017	0.1	0.232989
3.611683	0.1	0.232975
3.613350	0.1	0.230591
3.615017	0.1	0.227727
3.616683	0.1	0.225473
3.618350	0.1	0.223485
3.620017	0.1	0.221827
3.621683	0.1	0.221408
3.623350	0.1	0.222418
3.625017	0.1	0.224109
3.626683	0.1	0.225776
3.628350	0.1	0.227345
3.630017	0.1	0.229101
3.631683	0.1	0.230903
3.633350	0.1	0.232332
3.635017	0.1	0.233408
3.636683	0.1	0.234423
3.638350	0.1	0.234968
3.640017	0.1	0.233860
3.641683	0.1	0.230726
3.643350	0.1	0.227066
3.645017	0.1	0.224863
3.646683	0.1	0.224682
3.648350	0.1	0.225529
3.650017	0.1	0.225916
3.651683	0.1	0.224742
3.653350	0.1	0.222046
3.655017	0.1	0.219452
3.656683	0.1	0.218973
3.658350	0.1	0.220924
3.660017	0.1	0.223676
3.661683	0.1	0.225063
3.663350	0.1	0.224258
3.665017	0.1	0.223019
3.666683	0.1	0.223941
3.668350	0.1	0.227154
3.670017	0.1	0.230442
3.671683	0.1	0.231820
3.673350	0.1	0.230395
3.675017	0.1	0.225869
3.676683	0.1	0.218940
3.678350	0.1	0.211829
3.680017	0.1	0.206707
3.681683	0.1	0.203825
3.683350	0.1	0.202060
3.685017	0.1	0.200719
3.686683	0.1	0.200295
3.688350	0.1	0.201268
3.690017	0.1	0.202996
3.691683	0.1	0.204616
3.693350	0.1	0.205967
3.695017	0.1	0.207247
3.696683	0.1	0.208872
3.698350	0.1	0.211601
3.700017	0.1	0.215694
3.701683	0.1	0.219853
3.703350	0.1	0.222535
3.705017	0.1	0.223699
3.706683	0.1	0.223815
3.708350	0.1	0.222786
3.710017	0.1	0.220849
3.711683	0.1	0.218707
3.713350	0.1	0.216635
3.715017	0.1	0.214544
3.716683	0.1	0.212579
3.718350	0.1	0.211108
3.720017	0.1	0.210372
3.721683	0.1	0.210069
3.723350	0.1	0.209399
3.725017	0.1	0.207601
3.726683	0.1	0.204472
3.728350	0.1	0.201110
3.730017	0.1	0.199676
3.731683	0.1	0.201375
3.733350	0.1	0.205408
3.735017	0.1	0.210144
3.736683	0.1	0.214260
3.738350	0.1	0.217268
3.740017	0.1	0.219611
3.741683	0.1	0.222134
3.743350	0.1	0.225031
3.745017	0.1	0.226977
3.746683	0.1	0.225869
3.748350	0.1	0.221180
3.750017	0.1	0.214828
3.751683	0.1	0.209128
3.753350	0.1	0.204779
3.755017	0.1	0.201198
3.756683	0.1	0.198544
3.758350	0.1	0.198367
3.760017	0.1	0.201422
3.761683	0.1	0.206106
3.763350	0.1	0.210074
3.765017	0.1	0.212323
3.766683	0.1	0.213203
3.768350	0.1	0.213268
3.770017	0.1	0.212719
3.771683	0.1	0.211722
3.773350	0.1	0.210828
3.775017	0.1	0.210917
3.776683	0.1	0.212225
3.778350	0.1	0.213617
3.780017	0.1	0.213678
3.781683	0.1	0.211988
3.783350	0.1	0.209240
3.785017	0.1	0.206963
3.786683	0.1	0.206893
3.788350	0.1	0.209934
3.790017	0.1	0.215177
3.791683	0.1	0.220537
3.793350	0.1	0.224677
3.795017	0.1	0.227187
3.796683	0.1	0.228416
3.798350	0.1	0.230172
3.800017	0.1	0.234437
3.801683	0.1	0.240873
3.803350	0.1	0.246586
3.805017	0.1	0.248537
3.806683	0.1	0.246372
3.808350	0.1	0.242484
3.810017	0.1	0.238968
3.811683	0.1	0.235871
3.813350	0.1	0.232789
3.815017	0.1	0.230013
3.816683	0.1	0.227680
3.818350	0.1	0.225361
3.820017	0.1	0.222940
3.821683	0.1	0.220835
3.823350	0.1	0.219001
3.825017	0.1	0.216844
3.826683	0.1	0.214647
3.828350	0.1	0.213822
3.830017	0.1	0.215434
3.831683	0.1	0.219108
3.833350	0.1	0.222973
3.835017	0.1	0.224551
3.836683	0.1	0.223103
3.838350	0.1	0.220858
3.840017	0.1	0.220821
3.841683	0.1	0.223569
3.843350	0.1	0.226717
3.845017	0.1	0.227503
3.846683	0.1	0.225431
3.848350	0.1	0.222339
3.850017	0.1	0.220090
3.851683	0.1	0.218307
3.853350	0.1	0.215056
3.855017	0.1	0.209543
3.856683	0.1	0.203196
3.858350	0.1	0.198376
3.860017	0.1	0.196612
3.861683	0.1	0.197482
3.863350	0.1	0.199256
3.865017	0.1	0.200667
3.866683	0.1	0.201692
3.868350	0.1	0.202940
3.870017	0.1	0.204518
3.871683	0.1	0.205310
3.873350	0.1	0.204262
3.875017	0.1	0.201711
3.876683	0.1	0.198483
3.878350	0.1	0.194740
3.880017	0.1	0.190367
3.881683	0.1	0.185510
3.883350	0.1	0.180639
3.885017	0.1	0.176555
3.886683	0.1	0.174157
3.888350	0.1	0.173668
3.890017	0.1	0.174046
3.891683	0.1	0.173850
3.893350	0.1	0.172686
3.895017	0.1	0.171768
3.896683	0.1	0.173417
3.898350	0.1	0.178763
3.900017	0.1	0.185748
3.901683	0.1	0.190595
3.903350	0.1	0.191466
3.905017	0.1	0.190130
3.906683	0.1	0.189585
3.908350	0.1	0.190339
3.910017	0.1	0.190530
3.911683	0.1	0.188965
3.913350	0.1	0.185850
3.915017	0.1	0.181436
3.916683	0.1	0.176150
3.918350	0.1	0.171699
3.920017	0.1	0.170288
3.921683	0.1	0.171862
3.923350	0.1	0.173841
3.925017	0.1	0.174465
3.926683	0.1	0.174125
3.928350	0.1	0.173408
3.930017	0.1	0.172490
3.931683	0.1	0.172211
3.933350	0.1	0.173887
3.935017	0.1	0.177524
3.936683	0.1	0.180751
3.938350	0.1	0.180723
3.940017	0.1	0.177189
3.941683	0.1	0.172616
3.943350	0.1	0.169394
3.945017	0.1	0.168504
3.946683	0.1	0.169845
3.948350	0.1	0.172062
3.950017	0.1	0.173352
3.951683	0.1	0.173394
3.953350	0.1	0.173133
3.955017	0.1	0.172923
3.956683	0.1	0.171969
3.958350	0.1	0.169408
3.960017	0.1	0.165612
3.961683	0.1	0.162576
3.963350	0.1	0.162222
3.965017	0.1	0.163955
3.966683	0.1	0.165189
3.968350	0.1	0.164318
3.970017	0.1	0.161980
3.971683	0.1	0.160132
3.973350	0.1	0.160099
3.975017	0.1	0.160933
3.976683	0.1	0.160513
3.978350	0.1	0.158115
3.980017	0.1	0.154749
3.981683	0.1	0.151331
3.983350	0.1	0.148020
3.985017	0.1	0.145086
3.986683	0.1	0.143363
3.988350	0.1	0.143256
3.990017	0.1	0.144308
3.991683	0.1	0.146069
3.993350	0.1	0.148485
3.995017	0.1	0.151023
3.996683	0.1	0.152811
3.998350	0.1	0.153552
4.000017	0.1	0.153473
4.001683	0.1	0.152597
4.003350	0.1	0.150679
4.005017	0.1	0.148173
4.006683	0.1	0.146641
4.008350	0.1	0.147177
4.010017	0.1	0.148909
4.011683	0.1	0.149589
4.013350	0.1	0.147754
4.015017	0.1	0.144229
4.016683	0.1	0.141389
4.018350	0.1	0.140942
4.020017	0.1	0.142087
4.021683	0.1	0.142148
4.023350	0.1	0.139684
4.025017	0.1	0.136639
4.026683	0.1	0.136127
4.028350	0.1	0.138348
4.030017	0.1	0.140467
4.031683	0.1	0.140346
4.033350	0.1	0.138637
4.035017	0.1	0.137826
4.036683	0.1	0.139964
4.038350	0.1	0.144392
4.040017	0.1	0.148118
4.041683	0.1	0.148891
4.043350	0.1	0.146660
4.045017	0.1	0.142539
4.046683	0.1	0.137761
4.048350	0.1	0.133268
4.050017	0.1	0.129808
4.051683	0.1	0.128164
4.053350	0.1	0.128509
4.055017	0.1	0.129864
4.056683	0.1	0.130809
4.058350	0.1	0.131028
4.060017	0.1	0.131233
4.061683	0.1	0.131475
4.063350	0.1	0.131298
4.065017	0.1	0.130921
4.066683	0.1	0.130893
4.068350	0.1	0.131773
4.070017	0.1	0.133859
4.071683	0.1	0.135745
4.073350	0.1	0.135284
4.075017	0.1	0.132709
4.076683	0.1	0.130599
4.078350	0.1	0.130893
4.080017	0.1	0.132876
4.081683	0.1	0.134301
4.083350	0.1	0.134273
4.085017	0.1	0.134213
4.086683	0.1	0.135475
4.088350	0.1	0.137393
4.090017	0.1	0.138357
4.091683	0.1	0.137947
4.093350	0.1	0.137682
4.095017	0.1	0.139247
4.096683	0.1	0.141687
4.098350	0.1	0.141957
4.100017	0.1	0.138436
4.101683	0.1	0.132662
4.103350	0.1	0.127349
4.105017	0.1	0.123577
4.106683	0.1	0.121230
4.108350	0.1	0.120527
4.110017	0.1	0.121295
4.111683	0.1	0.122385
4.113350	0.1	0.122688
4.115017	0.1	0.122003
4.116683	0.1	0.120862
4.118350	0.1	0.119973
4.120017	0.1	0.119880
4.121683	0.1	0.120644
4.123350	0.1	0.121705
4.125017	0.1	0.122455
4.126683	0.1	0.122818
4.128350	0.1	0.123037
4.130017	0.1	0.123177
4.131683	0.1	0.123051
4.133350	0.1	0.122343
4.135017	0.1	0.120471
4.136683	0.1	0.117328
4.138350	0.1	0.114664
4.140017	0.1	0.115153
4.141683	0.1	0.119437
4.143350	0.1	0.125249
4.145017	0.1	0.129500
4.146683	0.1	0.130553
4.148350	0.1	0.128299
4.150017	0.1	0.123223
4.151683	0.1	0.116657
4.153350	0.1	0.110762
4.155017	0.1	0.107056
4.156683	0.1	0.105565
4.158350	0.1	0.105430
4.160017	0.1	0.105407
4.161683	0.1	0.104667
4.163350	0.1	0.103866
4.165017	0.1	0.104415
4.166683	0.1	0.106548
4.168350	0.1	0.108997
4.170017	0.1	0.110571
4.171683	0.1	0.111251
4.173350	0.1	0.111009
4.175017	0.1	0.109100
4.176683	0.1	0.105798
4.178350	0.1	0.103228
4.180017	0.1	0.103209
4.181683	0.1	0.105472
4.183350	0.1	0.108657
4.185017	0.1	0.111759
4.186683	0.1	0.113868
4.188350	0.1	0.113985
4.190017	0.1	0.111624
4.191683	0.1	0.107442
4.193350	0.1	0.103619
4.195017	0.1	0.102376
4.196683	0.1	0.103503
4.198350	0.1	0.105137
4.200017	0.1	0.106436
4.201683	0.1	0.107759
4.203350	0.1	0.108993
4.205017	0.1	0.109486
4.206683	0.1	0.109193
4.208350	0.1	0.108723
4.210017	0.1	0.108187
4.211683	0.1	0.106860
4.213350	0.1	0.104280
4.215017	0.1	0.101281
4.216683	0.1	0.099023
4.218350	0.1	0.097500
4.220017	0.1	0.095847
4.221683	0.1	0.093584
4.223350	0.1	0.091139
4.225017	0.1	0.089542
4.226683	0.1	0.089370
4.228350	0.1	0.090147
4.230017	0.1	0.091540
4.231683	0.1	0.093780
4.233350	0.1	0.096858
4.235017	0.1	0.100387
4.236683	0.1	0.103824
4.238350	0.1	0.106436
4.240017	0.1	0.107149
4.241683	0.1	0.104913
4.243350	0.1	0.099847
4.245017	0.1	0.093458
4.246683	0.1	0.087433
4.248350	0.1	0.082958
4.250017	0.1	0.080676
4.251683	0.1	0.080802
4.253350	0.1	0.083302
4.255017	0.1	0.087619
4.256683	0.1	0.091768
4.258350	0.1	0.092918
4.260017	0.1	0.090115
4.261683	0.1	0.085793
4.263350	0.1	0.083628
4.265017	0.1	0.085197
4.266683	0.1	0.089346
4.268350	0.1	0.094227
4.270017	0.1	0.098636
4.271683	0.1	0.102012
4.273350	0.1	0.104364
4.275017	0.1	0.105612
4.276683	0.1	0.105230
4.278350	0.1	0.103326
4.280017	0.1	0.100783
4.281683	0.1	0.097756
4.283350	0.1	0.093631
4.285017	0.1	0.088797
4.286683	0.1	0.085076
4.288350	0.1	0.084233
4.290017	0.1	0.086762
4.291683	0.1	0.091819
4.293350	0.1	0.097654
4.295017	0.1	0.102734
4.296683	0.1	0.106147
4.298350	0.1	0.106883
4.300017	0.1	0.104341
4.301683	0.1	0.099437
4.303350	0.1	0.094124
4.305017	0.1	0.090231
4.306683	0.1	0.088802
4.308350	0.1	0.089826
4.310017	0.1	0.092476
4.311683	0.1	0.096043
4.313350	0.1	0.100182
4.315017	0.1	0.103712
4.316683	0.1	0.104569
4.318350	0.1	0.102245
4.320017	0.1	0.098958
4.321683	0.1	0.097705
4.323350	0.1	0.099512
4.325017	0.1	0.102487
4.326683	0.1	0.103624
4.328350	0.1	0.101407
4.330017	0.1	0.097030
4.331683	0.1	0.093239
4.333350	0.1	0.091954
4.335017	0.1	0.093374
4.336683	0.1	0.096951
4.338350	0.1	0.101845
4.340017	0.1	0.106539
4.341683	0.1	0.109486
4.343350	0.1	0.110506
4.345017	0.1	0.110636
4.346683	0.1	0.110818
4.348350	0.1	0.111186
4.350017	0.1	0.111507
4.351683	0.1	0.112047
4.353350	0.1	0.113221
4.355017	0.1	0.114841
4.356683	0.1	0.116336
4.358350	0.1	0.117542
4.360017	0.1	0.118823
4.361683	0.1	0.120508
4.363350	0.1	0.122571
4.365017	0.1	0.124681
4.366683	0.1	0.126176
4.368350	0.1	0.126283
4.370017	0.1	0.124997
4.371683	0.1	0.123852
4.373350	0.1	0.125184
4.375017	0.1	0.129896
4.376683	0.1	0.136560
4.378350	0.1	0.142846
4.380017	0.1	0.147102
4.381683	0.1	0.149687
4.383350	0.1	0.152746
4.385017	0.1	0.157175
4.386683	0.1	0.161030
4.388350	0.1	0.162288
4.390017	0.1	0.161701
4.391683	0.1	0.161505
4.393350	0.1	0.162292
4.395017	0.1	0.162525
4.396683	0.1	0.160625
4.398350	0.1	0.157240
4.400017	0.1	0.155158
4.401683	0.1	0.156262
4.403350	0.1	0.159135
4.405017	0.1	0.161310
4.406683	0.1	0.162958
4.408350	0.1	0.166185
4.410017	0.1	0.171657
4.411683	0.1	0.177678
4.413350	0.1	0.181696
4.415017	0.1	0.182479
4.416683	0.1	0.181710
4.418350	0.1	0.182986
4.420017	0.1	0.188439
4.421683	0.1	0.196691
4.423350	0.1	0.204076
4.425017	0.1	0.207806
4.426683	0.1	0.207508
4.428350	0.1	0.204821
4.430017	0.1	0.202358
4.431683	0.1	0.201706
4.433350	0.1	0.202013
4.435017	0.1	0.201538
4.436683	0.1	0.200109
4.438350	0.1	0.198991
4.440017	0.1	0.199066
4.441683	0.1	0.200099
4.443350	0.1	0.201510
4.445017	0.1	0.202870
4.446683	0.1	0.203843
4.448350	0.1	0.204337
4.450017	0.1	0.204328
4.451683	0.1	0.203466
4.453350	0.1	0.201538
4.455017	0.1	0.199098
4.456683	0.1	0.197347
4.458350	0.1	0.196965
4.460017	0.1	0.196933
4.461683	0.1	0.195755
4.463350	0.1	0.193720
4.465017	0.1	0.192490
4.466683	0.1	0.193161
4.468350	0.1	0.195317
4.470017	0.1	0.197450
4.471683	0.1	0.198893
4.473350	0.1	0.200481
4.475017	0.1	0.202558
4.476683	0.1	0.203829
4.478350	0.1	0.202516
4.480017	0.1	0.197818
4.481683	0.1	0.190628
4.483350	0.1	0.183065
4.485017	0.1	0.177142
4.486683	0.1	0.174185
4.488350	0.1	0.174856
4.490017	0.1	0.178399
4.491683	0.1	0.182469
4.493350	0.1	0.185231
4.495017	0.1	0.186777
4.496683	0.1	0.187336
4.498350	0.1	0.185645
4.500017	0.1	0.180202
4.501683	0.1	0.171587
4.503350	0.1	0.163177
4.505017	0.1	0.159065
4.506683	0.1	0.160635
4.508350	0.1	0.165394
4.510017	0.1	0.169720
4.511683	0.1	0.172085
4.513350	0.1	0.173077
4.515017	0.1	0.173789
4.516683	0.1	0.174916
4.518350	0.1	0.176020
4.520017	0.1	0.175922
4.521683	0.1	0.174614
4.523350	0.1	0.173338
4.525017	0.1	0.172625
4.526683	0.1	0.171727
4.528350	0.1	0.169999
4.530017	0.1	0.167703
4.531683	0.1	0.165557
4.533350	0.1	0.164211
4.535017	0.1	0.163647
4.536683	0.1	0.163163
4.538350	0.1	0.163023
4.540017	0.1	0.164830
4.541683	0.1	0.169021
4.543350	0.1	0.173221
4.545017	0.1	0.174288
4.546683	0.1	0.171284
4.548350	0.1	0.165701
4.550017	0.1	0.159666
4.551683	0.1	0.154823
4.553350	0.1	0.152267
4.555017	0.1	0.152453
4.556683	0.1	0.154832
4.558350	0.1	0.158008
4.560017	0.1	0.160914
4.561683	0.1	0.163396
4.563350	0.1	0.165459
4.565017	0.1	0.166669
4.566683	0.1	0.166479
4.568350	0.1	0.164770
4.570017	0.1	0.161966
4.571683	0.1	0.158711
4.573350	0.1	0.155577
4.575017	0.1	0.153165
4.576683	0.1	0.152322
4.578350	0.1	0.153477
4.580017	0.1	0.155475
4.581683	0.1	0.156132
4.583350	0.1	0.154520
4.585017	0.1	0.151587
4.586683	0.1	0.148513
4.588350	0.1	0.145771
4.590017	0.1	0.143796
4.591683	0.1	0.143615
4.593350	0.1	0.145920
4.595017	0.1	0.149556
4.596683	0.1	0.151959
4.598350	0.1	0.151475
4.600017	0.1	0.148634
4.601683	0.1	0.145426
4.603350	0.1	0.143815
4.605017	0.1	0.144667
4.606683	0.1	0.148029
4.608350	0.1	0.153822
4.610017	0.1	0.161468
4.611683	0.1	0.169529
4.613350	0.1	0.175782
4.615017	0.1	0.177720
4.616683	0.1	0.174572
4.618350	0.1	0.168807
4.620017	0.1	0.164132
4.621683	0.1	0.162479
4.623350	0.1	0.163005
4.625017	0.1	0.162884
4.626683	0.1	0.159894
4.628350	0.1	0.155037
4.630017	0.1	0.151685
4.631683	0.1	0.151722
4.633350	0.1	0.153580
4.635017	0.1	0.154474
4.636683	0.1	0.153608
4.638350	0.1	0.152374
4.640017	0.1	0.152364
4.641683	0.1	0.153827
4.643350	0.1	0.155875
4.645017	0.1	0.157901
4.646683	0.1	0.160444
4.648350	0.1	0.164090
4.650017	0.1	0.167787
4.651683	0.1	0.169477
4.653350	0.1	0.168625
4.655017	0.1	0.166767
4.656683	0.1	0.165608
4.658350	0.1	0.165766
4.660017	0.1	0.166884
4.661683	0.1	0.168011
4.663350	0.1	0.168369
4.665017	0.1	0.167852
4.666683	0.1	0.166660
4.668350	0.1	0.164844
4.670017	0.1	0.162348
4.671683	0.1	0.158898
4.673350	0.1	0.154260
4.675017	0.1	0.149431
4.676683	0.1	0.146730
4.678350	0.1	0.147596
4.680017	0.1	0.150958
4.681683	0.1	0.154646
4.683350	0.1	0.157515
4.685017	0.1	0.159545
4.686683	0.1	0.160751
4.688350	0.1	0.160742
4.690017	0.1	0.159163
4.691683	0.1	0.156197
4.693350	0.1	0.152439
4.695017	0.1	0.148625
4.696683	0.1	0.145440
4.698350	0.1	0.143484
4.700017	0.1	0.142972
4.701683	0.1	0.143251
4.703350	0.1	0.143494
4.705017	0.1	0.143591
4.706683	0.1	0.143745
4.708350	0.1	0.144187
4.710017	0.1	0.145636
4.711683	0.1	0.148145
4.713350	0.1	0.150227
4.715017	0.1	0.150632
4.716683	0.1	0.149845
4.718350	0.1	0.149240
4.720017	0.1	0.149775
4.721683	0.1	0.151331
4.723350	0.1	0.152867
4.725017	0.1	0.153733
4.726683	0.1	0.154749
4.728350	0.1	0.157207
4.730017	0.1	0.161259
4.731683	0.1	0.165869
4.733350	0.1	0.169342
4.735017	0.1	0.170222
4.736683	0.1	0.168867
4.738350	0.1	0.167321
4.740017	0.1	0.166977
4.741683	0.1	0.167135
4.743350	0.1	0.166195
4.745017	0.1	0.163522
4.746683	0.1	0.160234
4.748350	0.1	0.158297
4.750017	0.1	0.158744
4.751683	0.1	0.160621
4.753350	0.1	0.162004
4.755017	0.1	0.162143
4.756683	0.1	0.161575
4.758350	0.1	0.160001
4.760017	0.1	0.156215
4.761683	0.1	0.150427
4.763350	0.1	0.144769
4.765017	0.1	0.141421
4.766683	0.1	0.141193
4.768350	0.1	0.143442
4.770017	0.1	0.146627
4.771683	0.1	0.149533
4.773350	0.1	0.152001
4.775017	0.1	0.154222
4.776683	0.1	0.156346
4.778350	0.1	0.158316
4.780017	0.1	0.159405
4.781683	0.1	0.158888
4.783350	0.1	0.156979
4.785017	0.1	0.154716
4.786683	0.1	0.153184
4.788350	0.1	0.152504
4.790017	0.1	0.151899
4.791683	0.1	0.151377
4.793350	0.1	0.152029
4.795017	0.1	0.154008
4.796683	0.1	0.156336
4.798350	0.1	0.158781
4.800017	0.1	0.161808
4.801683	0.1	0.164867
4.803350	0.1	0.165915
4.805017	0.1	0.162837
4.806683	0.1	0.155768
4.808350	0.1	0.147768
4.810017	0.1	0.142590
4.811683	0.1	0.141948
4.813350	0.1	0.144877
4.815017	0.1	0.149370
4.816683	0.1	0.154260
4.818350	0.1	0.159312
4.820017	0.1	0.164015
4.821683	0.1	0.166749
4.823350	0.1	0.165650
4.825017	0.1	0.160472
4.826683	0.1	0.153049
4.828350	0.1	0.146106
4.830017	0.1	0.141752
4.831683	0.1	0.140648
4.833350	0.1	0.142050
4.835017	0.1	0.144145
4.836683	0.1	0.144867
4.838350	0.1	0.143354
4.840017	0.1	0.140541
4.841683	0.1	0.138511
4.843350	0.1	0.139442
4.845017	0.1	0.144136
4.846683	0.1	0.151326
4.848350	0.1	0.158455
4.850017	0.1	0.163373
4.851683	0.1	0.165701
4.853350	0.1	0.166437
4.855017	0.1	0.165780
4.856683	0.1	0.162646
4.858350	0.1	0.157035
4.860017	0.1	0.151158
4.861683	0.1	0.147657
4.863350	0.1	0.147964
4.865017	0.1	0.151331
4.866683	0.1	0.154176
4.868350	0.1	0.152737
4.870017	0.1	0.147452
4.871683	0.1	0.142427
4.873350	0.1	0.140714
4.875017	0.1	0.142031
4.876683	0.1	0.144448
4.878350	0.1	0.146367
4.880017	0.1	0.147480
4.881683	0.1	0.148723
4.883350	0.1	0.150972
4.885017	0.1	0.153501
4.886683	0.1	0.154460
4.888350	0.1	0.152984
4.890017	0.1	0.149966
4.891683	0.1	0.147196
4.893350	0.1	0.146478
4.895017	0.1	0.148658
4.896683	0.1	0.153021
4.898350	0.1	0.158036
4.900017	0.1	0.162288
4.901683	0.1	0.164774
4.903350	0.1	0.165310
4.905017	0.1	0.165086
4.906683	0.1	0.166292
4.908350	0.1	0.170283
4.910017	0.1	0.175992
4.911683	0.1	0.181058
4.913350	0.1	0.184090
4.915017	0.1	0.185114
4.916683	0.1	0.184798
4.918350	0.1	0.183969
4.920017	0.1	0.183349
4.921683	0.1	0.183992
4.923350	0.1	0.187266
4.925017	0.1	0.193398
4.926683	0.1	0.200574
4.928350	0.1	0.206758
4.930017	0.1	0.211718
4.931683	0.1	0.216062
4.933350	0.1	0.219136
4.935017	0.1	0.219694
4.936683	0.1	0.218228
4.938350	0.1	0.216733
4.940017	0.1	0.216095
4.941683	0.1	0.215443
4.943350	0.1	0.214144
4.945017	0.1	0.213380
4.946683	0.1	0.215410
4.948350	0.1	0.221236
4.950017	0.1	0.229320
4.951683	0.1	0.236980
4.953350	0.1	0.242498
4.955017	0.1	0.245846
4.956683	0.1	0.248495
4.958350	0.1	0.252519
4.960017	0.1	0.258903
4.961683	0.1	0.266321
4.963350	0.1	0.272407
4.965017	0.1	0.276645
4.966683	0.1	0.281013
4.968350	0.1	0.287541
4.970017	0.1	0.296207
4.971683	0.1	0.305409
4.973350	0.1	0.314005
4.975017	0.1	0.322093
4.976683	0.1	0.329996
4.978350	0.1	0.337558
4.980017	0.1	0.344473
4.981683	0.1	0.350820
4.983350	0.1	0.357162
4.985017	0.1	0.364007
4.986683	0.1	0.371323
4.988350	0.1	0.378354
4.990017	0.1	0.384292
4.991683	0.1	0.389591
4.993350	0.1	0.395658
4.995017	0.1	0.403142
4.996683	0.1	0.411593
4.998350	0.1	0.420506
5.000017	0.1	0.429857
5.001683	0.1	0.439580
5.003350	0.1	0.448725
5.005017	0.1	0.455887
5.006683	0.1	0.460874
5.008350	0.1	0.465247
5.010017	0.1	0.471082
5.011683	0.1	0.479189
5.013350	0.1	0.488525
5.015017	0.1	0.497489
5.016683	0.1	0.505643
5.018350	0.1	0.513769
5.020017	0.1	0.522602
5.021683	0.1	0.532172
5.023350	0.1	0.542165
5.025017	0.1	0.552130
5.026683	0.1	0.561294
5.028350	0.1	0.568801
5.030017	0.1	0.574165
5.031683	0.1	0.577355
5.033350	0.1	0.579157
5.035017	0.1	0.581434
5.036683	0.1	0.585858
5.038350	0.1	0.592205
5.040017	0.1	0.598752
5.041683	0.1	0.604526
5.043350	0.1	0.610668
5.045017	0.1	0.618813
5.046683	0.1	0.628405
5.048350	0.1	0.637099
5.050017	0.1	0.643614
5.051683	0.1	0.648727
5.053350	0.1	0.653840
5.055017	0.1	0.659321
5.056683	0.1	0.664261
5.058350	0.1	0.667223
5.060017	0.1	0.666967
5.061683	0.1	0.663688
5.063350	0.1	0.659563
5.065017	0.1	0.657006
5.066683	0.1	0.657025
5.068350	0.1	0.660080
5.070017	0.1	0.666892
5.071683	0.1	0.677030
5.073350	0.1	0.687619
5.075017	0.1	0.695032
5.076683	0.1	0.698203
5.078350	0.1	0.699293
5.080017	0.1	0.700732
5.081683	0.1	0.703032
5.083350	0.1	0.705700
5.085017	0.1	0.708527
5.086683	0.1	0.711260
5.088350	0.1	0.713174
5.090017	0.1	0.713468
5.091683	0.1	0.712257
5.093350	0.1	0.711624
5.095017	0.1	0.714404
5.096683	0.1	0.720765
5.098350	0.1	0.726874
5.100017	0.1	0.728546
5.101683	0.1	0.725938
5.103350	0.1	0.722860
5.105017	0.1	0.721789
5.106683	0.1	0.721789
5.108350	0.1	0.721365
5.110017	0.1	0.720983
5.111683	0.1	0.722040
5.113350	0.1	0.725123
5.115017	0.1	0.729491
5.116683	0.1	0.733617
5.118350	0.1	0.736318
5.120017	0.1	0.737342
5.121683	0.1	0.737282
5.123350	0.1	0.737677
5.125017	0.1	0.740257
5.126683	0.1	0.745240
5.128350	0.1	0.750637
5.130017	0.1	0.754111
5.131683	0.1	0.755494
5.133350	0.1	0.756462
5.135017	0.1	0.758055
5.136683	0.1	0.759368
5.138350	0.1	0.758646
5.140017	0.1	0.755638
5.141683	0.1	0.752448
5.143350	0.1	0.751498
5.145017	0.1	0.753095
5.146683	0.1	0.755917
5.148350	0.1	0.759279
5.150017	0.1	0.763782
5.151683	0.1	0.770739
5.153350	0.1	0.781110
5.155017	0.1	0.793776
5.156683	0.1	0.806204
5.158350	0.1	0.816947
5.160017	0.1	0.825911
5.161683	0.1	0.832989
5.163350	0.1	0.837846
5.165017	0.1	0.840263
5.166683	0.1	0.840686
5.168350	0.1	0.840682
5.170017	0.1	0.841636
5.171683	0.1	0.843061
5.173350	0.1	0.843969
5.175017	0.1	0.845268
5.176683	0.1	0.848435
5.178350	0.1	0.852779
5.180017	0.1	0.856328
5.181683	0.1	0.858819
5.183350	0.1	0.861818
5.185017	0.1	0.866596
5.186683	0.1	0.873124
5.188350	0.1	0.880254
5.190017	0.1	0.886084
5.191683	0.1	0.889637
5.193350	0.1	0.892654
5.195017	0.1	0.897981
5.196683	0.1	0.906391
5.198350	0.1	0.916366
5.200017	0.1	0.925898
5.201683	0.1	0.933800
5.203350	0.1	0.940035
5.205017	0.1	0.944990
5.206683	0.1	0.948608
5.208350	0.1	0.950811
5.210017	0.1	0.952478
5.211683	0.1	0.955593
5.213350	0.1	0.961367
5.215017	0.1	0.968771
5.216683	0.1	0.976021
5.218350	0.1	0.982177
5.220017	0.1	0.987006
5.221683	0.1	0.990862
5.223350	0.1	0.994732
5.225017	0.1	0.999174
5.226683	0.1	1.003724
5.228350	0.1	1.007840
5.230017	0.1	1.011603
5.231683	0.1	1.014951
5.233350	0.1	1.017381
5.235017	0.1	1.018676
5.236683	0.1	1.019407
5.238350	0.1	1.020613
5.240017	0.1	1.023128
5.241683	0.1	1.027226
5.243350	0.1	1.032455
5.245017	0.1	1.038071
5.246683	0.1	1.043724
5.248350	0.1	1.049070
5.250017	0.1	1.053303
5.251683	0.1	1.055659
5.253350	0.1	1.055896
5.255017	0.1	1.054700
5.256683	0.1	1.054038
5.258350	0.1	1.055528
5.260017	0.1	1.058197
5.261683	0.1	1.059314
5.263350	0.1	1.057670
5.265017	0.1	1.055053
5.266683	0.1	1.054290
5.268350	0.1	1.056604
5.270017	0.1	1.061354
5.271683	0.1	1.067007
5.273350	0.1	1.071598
5.275017	0.1	1.073363
5.276683	0.1	1.071962
5.278350	0.1	1.069028
5.280017	0.1	1.066411
5.281683	0.1	1.064469
5.283350	0.1	1.062872
5.285017	0.1	1.061568
5.286683	0.1	1.060399
5.288350	0.1	1.059058
5.290017	0.1	1.057633
5.291683	0.1	1.056660
5.293350	0.1	1.056409
5.295017	0.1	1.056278
5.296683	0.1	1.055505
5.298350	0.1	1.054625
5.300017	0.1	1.055417
5.301683	0.1	1.058858
5.303350	0.1	1.063431
5.305017	0.1	1.066490
5.306683	0.1	1.067217
5.308350	0.1	1.067142
5.310017	0.1	1.067328
5.311683	0.1	1.066835
5.313350	0.1	1.065349
5.315017	0.1	1.064674
5.316683	0.1	1.066006
5.318350	0.1	1.068367
5.320017	0.1	1.070304
5.321683	0.1	1.071286
5.323350	0.1	1.071887
5.325017	0.1	1.073335
5.326683	0.1	1.076558
5.328350	0.1	1.081373
5.330017	0.1	1.086253
5.331683	0.1	1.088963
5.333350	0.1	1.087976
5.335017	0.1	1.083529
5.336683	0.1	1.077102
5.338350	0.1	1.069917
5.340017	0.1	1.062467
5.341683	0.1	1.055533
5.343350	0.1	1.050141
5.345017	0.1	1.046169
5.346683	0.1	1.042942
5.348350	0.1	1.040925
5.350017	0.1	1.041098
5.351683	0.1	1.043440
5.353350	0.1	1.046839
5.355017	0.1	1.049764
5.356683	0.1	1.051244
5.358350	0.1	1.051235
5.360017	0.1	1.050108
5.361683	0.1	1.048287
5.363350	0.1	1.045982
5.365017	0.1	1.043263
5.366683	0.1	1.040641
5.368350	0.1	1.038983
5.370017	0.1	1.038928
5.371683	0.1	1.040394
5.373350	0.1	1.042471
5.375017	0.1	1.043957
5.376683	0.1	1.044362
5.378350	0.1	1.044450
5.380017	0.1	1.045302
5.381683	0.1	1.046448
5.383350	0.1	1.045852
5.385017	0.1	1.042397
5.386683	0.1	1.037610
5.388350	0.1	1.033950
5.390017	0.1	1.032399
5.391683	0.1	1.032688
5.393350	0.1	1.034443
5.395017	0.1	1.036958
5.396683	0.1	1.039281
5.398350	0.1	1.041582
5.400017	0.1	1.044404
5.401683	0.1	1.046336
5.403350	0.1	1.044665
5.405017	0.1	1.038392
5.406683	0.1	1.029619
5.408350	0.1	1.022127
5.410017	0.1	1.018676
5.411683	0.1	1.019076
5.413350	0.1	1.020548
5.415017	0.1	1.020371
5.416683	0.1	1.018280
5.418350	0.1	1.015873
5.420017	0.1	1.014308
5.421683	0.1	1.013158
5.423350	0.1	1.011253
5.425017	0.1	1.008166
5.426683	0.1	1.004608
5.428350	0.1	1.001912
5.430017	0.1	1.001065
5.431683	0.1	1.001502
5.433350	0.1	1.001726
5.435017	0.1	1.001516
5.436683	0.1	1.001833
5.438350	0.1	1.002885
5.440017	0.1	1.003784
5.441683	0.1	1.003686
5.443350	0.1	1.002555
5.445017	0.1	1.000795
5.446683	0.1	0.998699
5.448350	0.1	0.996864
5.450017	0.1	0.996459
5.451683	0.1	0.997903
5.453350	0.1	0.999919
5.455017	0.1	1.000515
5.456683	0.1	0.998857
5.458350	0.1	0.996627
5.460017	0.1	0.996334
5.461683	0.1	0.998569
5.463350	0.1	1.002415
5.465017	0.1	1.006685
5.466683	0.1	1.009707
5.468350	0.1	1.009912
5.470017	0.1	1.007123
5.471683	0.1	1.002541
5.473350	0.1	0.997973
5.475017	0.1	0.994671
5.476683	0.1	0.992259
5.478350	0.1	0.989446
5.480017	0.1	0.986112
5.481683	0.1	0.983146
5.483350	0.1	0.980482
5.485017	0.1	0.977237
5.486683	0.1	0.973372
5.488350	0.1	0.969945
5.490017	0.1	0.968073
5.491683	0.1	0.967789
5.493350	0.1	0.968068
5.495017	0.1	0.967975
5.496683	0.1	0.967067
5.498350	0.1	0.965367
5.500017	0.1	0.963742
5.501683	0.1	0.963146
5.503350	0.1	0.963523
5.505017	0.1	0.964375
5.506683	0.1	0.965758
5.508350	0.1	0.968003
5.510017	0.1	0.970871
5.511683	0.1	0.973535
5.513350	0.1	0.974778
5.515017	0.1	0.973395
5.516683	0.1	0.969535
5.518350	0.1	0.965376
5.520017	0.1	0.963225
5.521683	0.1	0.963849
5.523350	0.1	0.966857
5.525017	0.1	0.971458
5.526683	0.1	0.976310
5.528350	0.1	0.979323
5.530017	0.1	0.978811
5.531683	0.1	0.974857
5.533350	0.1	0.968785
5.535017	0.1	0.962205
5.536683	0.1	0.956482
5.538350	0.1	0.952133
5.540017	0.1	0.948603
5.541683	0.1	0.945195
5.543350	0.1	0.942298
5.545017	0.1	0.941041
5.546683	0.1	0.941665
5.548350	0.1	0.943118
5.550017	0.1	0.943984
5.551683	0.1	0.943551
5.553350	0.1	0.942545
5.555017	0.1	0.942107
5.556683	0.1	0.941842
5.558350	0.1	0.939970
5.560017	0.1	0.935402
5.561683	0.1	0.929181
5.563350	0.1	0.923858
5.565017	0.1	0.921455
5.566683	0.1	0.921972
5.568350	0.1	0.923877
5.570017	0.1	0.925423
5.571683	0.1	0.925539
5.573350	0.1	0.923970
5.575017	0.1	0.921004
5.576683	0.1	0.917632
5.578350	0.1	0.915276
5.580017	0.1	0.914950
5.581683	0.1	0.916943
5.583350	0.1	0.920719
5.585017	0.1	0.924622
5.586683	0.1	0.926335
5.588350	0.1	0.924608
5.590017	0.1	0.920319
5.591683	0.1	0.915686
5.593350	0.1	0.912836
5.595017	0.1	0.912915
5.596683	0.1	0.915579
5.598350	0.1	0.919290
5.600017	0.1	0.922182
5.601683	0.1	0.922619
5.603350	0.1	0.919700
5.605017	0.1	0.914037
5.606683	0.1	0.907960
5.608350	0.1	0.903881
5.610017	0.1	0.902312
5.611683	0.1	0.902130
5.613350	0.1	0.901944
5.615017	0.1	0.900757
5.616683	0.1	0.898181
5.618350	0.1	0.894316
5.620017	0.1	0.889585
5.621683	0.1	0.885064
5.623350	0.1	0.882302
5.625017	0.1	0.881795
5.626683	0.1	0.882340
5.628350	0.1	0.882284
5.630017	0.1	0.880463
5.631683	0.1	0.876212
5.633350	0.1	0.869920
5.635017	0.1	0.863266
5.636683	0.1	0.857618
5.638350	0.1	0.852752
5.640017	0.1	0.848076
5.641683	0.1	0.844356
5.643350	0.1	0.843122
5.645017	0.1	0.844863
5.646683	0.1	0.848551
5.648350	0.1	0.852533
5.650017	0.1	0.855443
5.651683	0.1	0.856644
5.653350	0.1	0.856286
5.655017	0.1	0.855224
5.656683	0.1	0.854437
5.658350	0.1	0.854102
5.660017	0.1	0.852952
5.661683	0.1	0.848877
5.663350	0.1	0.841403
5.665017	0.1	0.832952
5.666683	0.1	0.826940
5.668350	0.1	0.824970
5.670017	0.1	0.826004
5.671683	0.1	0.827764
5.673350	0.1	0.828318
5.675017	0.1	0.827014
5.676683	0.1	0.824402
5.678350	0.1	0.820784
5.680017	0.1	0.815452
5.681683	0.1	0.807960
5.683350	0.1	0.799261
5.685017	0.1	0.791410
5.686683	0.1	0.786353
5.688350	0.1	0.784281
5.690017	0.1	0.782940
5.691683	0.1	0.779829
5.693350	0.1	0.775033
5.695017	0.1	0.771023
5.696683	0.1	0.770283
5.698350	0.1	0.773501
5.700017	0.1	0.778954
5.701683	0.1	0.783191
5.703350	0.1	0.783131
5.705017	0.1	0.778367
5.706683	0.1	0.771154
5.708350	0.1	0.764010
5.710017	0.1	0.758129
5.711683	0.1	0.753650
5.713350	0.1	0.750227
5.715017	0.1	0.747340
5.716683	0.1	0.744555
5.718350	0.1	0.741240
5.720017	0.1	0.736760
5.721683	0.1	0.731694
5.723350	0.1	0.728057
5.725017	0.1	0.727582
5.726683	0.1	0.729798
5.728350	0.1	0.732122
5.730017	0.1	0.731824
5.731683	0.1	0.727852
5.733350	0.1	0.721347
5.735017	0.1	0.714376
5.736683	0.1	0.707591
5.738350	0.1	0.700145
5.740017	0.1	0.691847
5.741683	0.1	0.683768
5.743350	0.1	0.677062
5.745017	0.1	0.672052
5.746683	0.1	0.668024
5.748350	0.1	0.663903
5.750017	0.1	0.659451
5.751683	0.1	0.655423
5.753350	0.1	0.652596
5.755017	0.1	0.650650
5.756683	0.1	0.648196
5.758350	0.1	0.643926
5.760017	0.1	0.637486
5.761683	0.1	0.629588
5.763350	0.1	0.621877
5.765017	0.1	0.616466
5.766683	0.1	0.614729
5.768350	0.1	0.616126
5.770017	0.1	0.618580
5.771683	0.1	0.620168
5.773350	0.1	0.620438
5.775017	0.1	0.619870
5.776683	0.1	0.618878
5.778350	0.1	0.618086
5.780017	0.1	0.618235
5.781683	0.1	0.618715
5.783350	0.1	0.617513
5.785017	0.1	0.613276
5.786683	0.1	0.606612
5.788350	0.1	0.599297
5.790017	0.1	0.592871
5.791683	0.1	0.588153
5.793350	0.1	0.585276
5.795017	0.1	0.583506
5.796683	0.1	0.581425
5.798350	0.1	0.578067
5.800017	0.1	0.574132
5.801683	0.1	0.571394
5.803350	0.1	0.570510
5.805017	0.1	0.570202
5.806683	0.1	0.569057
5.808350	0.1	0.567054
5.810017	0.1	0.564600
5.811683	0.1	0.561127
5.813350	0.1	0.556093
5.815017	0.1	0.550696
5.816683	0.1	0.547105
5.818350	0.1	0.546356
5.820017	0.1	0.547254
5.821683	0.1	0.547417
5.823350	0.1	0.545918
5.825017	0.1	0.544097
5.826683	0.1	0.543017
5.828350	0.1	0.541955
5.830017	0.1	0.539944
5.831683	0.1	0.537052
5.833350	0.1	0.533517
5.835017	0.1	0.528935
5.836683	0.1	0.523292
5.838350	0.1	0.517685
5.840017	0.1	0.513294
5.841683	0.1	0.510681
5.843350	0.1	0.510272
5.845017	0.1	0.512367
5.846683	0.1	0.516232
5.848350	0.1	0.519655
5.850017	0.1	0.520255
5.851683	0.1	0.517569
5.853350	0.1	0.513410
5.855017	0.1	0.510132
5.856683	0.1	0.508786
5.858350	0.1	0.508637
5.860017	0.1	0.508302
5.861683	0.1	0.506667
5.863350	0.1	0.503021
5.865017	0.1	0.497894
5.866683	0.1	0.493033
5.868350	0.1	0.490109
5.870017	0.1	0.489983
5.871683	0.1	0.491808
5.873350	0.1	0.493233
5.875017	0.1	0.492702
5.876683	0.1	0.490202
5.878350	0.1	0.486285
5.880017	0.1	0.482039
5.881683	0.1	0.478323
5.883350	0.1	0.474732
5.885017	0.1	0.470546
5.886683	0.1	0.466141
5.888350	0.1	0.462970
5.890017	0.1	0.462597
5.891683	0.1	0.465270
5.893350	0.1	0.469247
5.895017	0.1	0.472073
5.896683	0.1	0.472171
5.898350	0.1	0.468967
5.900017	0.1	0.462565
5.901683	0.1	0.453866
5.903350	0.1	0.444856
5.905017	0.1	0.438234
5.906683	0.1	0.436041
5.908350	0.1	0.438388
5.910017	0.1	0.443421
5.911683	0.1	0.448348
5.913350	0.1	0.450904
5.915017	0.1	0.450513
5.916683	0.1	0.448059
5.918350	0.1	0.444348
5.920017	0.1	0.439407
5.921683	0.1	0.433791
5.923350	0.1	0.429568
5.925017	0.1	0.428841
5.926683	0.1	0.431044
5.928350	0.1	0.432711
5.930017	0.1	0.430900
5.931683	0.1	0.425968
5.933350	0.1	0.420660
5.935017	0.1	0.417382
5.936683	0.1	0.416543
5.938350	0.1	0.417088
5.940017	0.1	0.417675
5.941683	0.1	0.417400
5.943350	0.1	0.416250
5.945017	0.1	0.414606
5.946683	0.1	0.412376
5.948350	0.1	0.409619
5.950017	0.1	0.407142
5.951683	0.1	0.405274
5.953350	0.1	0.403360
5.955017	0.1	0.400851
5.956683	0.1	0.398057
5.958350	0.1	0.395584
5.960017	0.1	0.393083
5.961683	0.1	0.389330
5.963350	0.1	0.384073
5.965017	0.1	0.378448
5.966683	0.1	0.373865
5.968350	0.1	0.371374
5.970017	0.1	0.370997
5.971683	0.1	0.370941
5.973350	0.1	0.368450
5.975017	0.1	0.362271
5.976683	0.1	0.353670
5.978350	0.1	0.345097
5.980017	0.1	0.338922
5.981683	0.1	0.336631
5.983350	0.1	0.338042
5.985017	0.1	0.341558
5.986683	0.1	0.345227
5.988350	0.1	0.347258
5.990017	0.1	0.346699
5.991683	0.1	0.344226
5.993350	0.1	0.341227
5.995017	0.1	0.338093
5.996683	0.1	0.334186
5.998350	0.1	0.329069
6.000017	0.1	0.322936
6.001683	0.1	0.316105
6.003350	0.1	0.308915
6.005017	0.1	0.302237
6.006683	0.1	0.297418
6.008350	0.1	0.295471
6.010017	0.1	0.296179
6.011683	0.1	0.297930
6.013350	0.1	0.298554
6.015017	0.1	0.296985
6.016683	0.1	0.294135
6.018350	0.1	0.292347
6.020017	0.1	0.293697
6.021683	0.1	0.298107
6.023350	0.1	0.303509
6.025017	0.1	0.308254
6.026683	0.1	0.312114
6.028350	0.1	0.314107
6.030017	0.1	0.311863
6.031683	0.1	0.304892
6.033350	0.1	0.295802
6.035017	0.1	0.287774
6.036683	0.1	0.282405
6.038350	0.1	0.279262
6.040017	0.1	0.277013
6.041683	0.1	0.275206
6.043350	0.1	0.274172
6.045017	0.1	0.273366
6.046683	0.1	0.271453
6.048350	0.1	0.268719
6.050017	0.1	0.267345
6.051683	0.1	0.268565
6.053350	0.1	0.271089
6.055017	0.1	0.272579
6.056683	0.1	0.271783
6.058350	0.1	0.269045
6.060017	0.1	0.264971
6.061683	0.1	0.259909
6.063350	0.1	0.254759
6.065017	0.1	0.250624
6.066683	0.1	0.247522
6.068350	0.1	0.244705
6.070017	0.1	0.242041
6.071683	0.1	0.240067
6.073350	0.1	0.239350
6.075017	0.1	0.240272
6.076683	0.1	0.243033
6.078350	0.1	0.247327
6.080017	0.1	0.252333
6.081683	0.1	0.257259
6.083350	0.1	0.261250
6.085017	0.1	0.262931
6.086683	0.1	0.261390
6.088350	0.1	0.257445
6.090017	0.1	0.252868
6.091683	0.1	0.248458
6.093350	0.1	0.243634
6.095017	0.1	0.238316
6.096683	0.1	0.234344
6.098350	0.1	0.233729
6.100017	0.1	0.236090
6.101683	0.1	0.238782
6.103350	0.1	0.238870
6.105017	0.1	0.235080
6.106683	0.1	0.228896
6.108350	0.1	0.223238
6.110017	0.1	0.219573
6.111683	0.1	0.216877
6.113350	0.1	0.213590
6.115017	0.1	0.209813
6.116683	0.1	0.207033
6.118350	0.1	0.206120
6.120017	0.1	0.206665
6.121683	0.1	0.208244
6.123350	0.1	0.211117
6.125017	0.1	0.215238
6.126683	0.1	0.219247
6.128350	0.1	0.221361
6.130017	0.1	0.221180
6.131683	0.1	0.219755
6.133350	0.1	0.217799
6.135017	0.1	0.214609
6.136683	0.1	0.209333
6.138350	0.1	0.202903
6.140017	0.1	0.197631
6.141683	0.1	0.195019
6.143350	0.1	0.194954
6.145017	0.1	0.196514
6.146683	0.1	0.198097
6.148350	0.1	0.197683
6.150017	0.1	0.194469
6.151683	0.1	0.189636
6.153350	0.1	0.184788
6.155017	0.1	0.180481
6.156683	0.1	0.176481
6.158350	0.1	0.172737
6.160017	0.1	0.169673
6.161683	0.1	0.167773
6.163350	0.1	0.167252
6.165017	0.1	0.168113
6.166683	0.1	0.169845
6.168350	0.1	0.171643
6.170017	0.1	0.173729
6.171683	0.1	0.177301
6.173350	0.1	0.182171
6.175017	0.1	0.186036
6.176683	0.1	0.187210
6.178350	0.1	0.186572
6.180017	0.1	0.185962
6.181683	0.1	0.185668
6.183350	0.1	0.184206
6.185017	0.1	0.180206
6.186683	0.1	0.174451
6.188350	0.1	0.169505
6.190017	0.1	0.167256
6.191683	0.1	0.167252
6.193350	0.1	0.167405
6.195017	0.1	0.166330
6.196683	0.1	0.163978
6.198350	0.1	0.160770
6.200017	0.1	0.157924
6.201683	0.1	0.157249
6.203350	0.1	0.159629
6.205017	0.1	0.164281
6.206683	0.1	0.168839
6.208350	0.1	0.170437
6.210017	0.1	0.167917
6.211683	0.1	0.162791
6.213350	0.1	0.157766
6.215017	0.1	0.154618
6.216683	0.1	0.153370
6.218350	0.1	0.153165
6.220017	0.1	0.153412
6.221683	0.1	0.153896
6.223350	0.1	0.154208
6.225017	0.1	0.154045
6.226683	0.1	0.153980
6.228350	0.1	0.154744
6.230017	0.1	0.156076
6.231683	0.1	0.157012
6.233350	0.1	0.157235
6.235017	0.1	0.157366
6.236683	0.1	0.157566
6.238350	0.1	0.156900
6.240017	0.1	0.154832
6.241683	0.1	0.152639
6.243350	0.1	0.152295
6.245017	0.1	0.154176
6.246683	0.1	0.156439
6.248350	0.1	0.156490
6.250017	0.1	0.153305
6.251683	0.1	0.148551
6.253350	0.1	0.144737
6.255017	0.1	0.142823
6.256683	0.1	0.142362
6.258350	0.1	0.142809
6.260017	0.1	0.144052
6.261683	0.1	0.146292
6.263350	0.1	0.149589
6.265017	0.1	0.153398
6.266683	0.1	0.156374
6.268350	0.1	0.156811
6.270017	0.1	0.154017
6.271683	0.1	0.148895
6.273350	0.1	0.142655
6.275017	0.1	0.136197
6.276683	0.1	0.131079
6.278350	0.1	0.129254
6.280017	0.1	0.131284
6.281683	0.1	0.135684
6.283350	0.1	0.140443
6.285017	0.1	0.144769
6.286683	0.1	0.148565
6.288350	0.1	0.151377
6.290017	0.1	0.152909
6.291683	0.1	0.153179
6.293350	0.1	0.152332
6.295017	0.1	0.151410
6.296683	0.1	0.151834
6.298350	0.1	0.153393
6.300017	0.1	0.154111
6.301683	0.1	0.152676
6.303350	0.1	0.150544
6.305017	0.1	0.150977
6.306683	0.1	0.155307
6.308350	0.1	0.161133
6.310017	0.1	0.164793
6.311683	0.1	0.164527
6.313350	0.1	0.161314
6.315017	0.1	0.158027
6.316683	0.1	0.157477
6.318350	0.1	0.160048
6.320017	0.1	0.163279
6.321683	0.1	0.164737
6.323350	0.1	0.164579
6.325017	0.1	0.164509
6.326683	0.1	0.165403
6.328350	0.1	0.166553
6.330017	0.1	0.166362
6.331683	0.1	0.164304
6.333350	0.1	0.161934
6.335017	0.1	0.160807
6.336683	0.1	0.160900
6.338350	0.1	0.161636
6.340017	0.1	0.162609
6.341683	0.1	0.163410
6.343350	0.1	0.163889
6.345017	0.1	0.163591
6.346683	0.1	0.161217
6.348350	0.1	0.156304
6.350017	0.1	0.151224
6.351683	0.1	0.149887
6.353350	0.1	0.153990
6.355017	0.1	0.161389
6.356683	0.1	0.168425
6.358350	0.1	0.172928
6.360017	0.1	0.174930
6.361683	0.1	0.175345
6.363350	0.1	0.174404
6.365017	0.1	0.171601
6.366683	0.1	0.167489
6.368350	0.1	0.164411
6.370017	0.1	0.164532
6.371683	0.1	0.167801
6.373350	0.1	0.172206
6.375017	0.1	0.175447
6.376683	0.1	0.176411
6.378350	0.1	0.175745
6.380017	0.1	0.175368
6.381683	0.1	0.176723
6.383350	0.1	0.179159
6.385017	0.1	0.180705
6.386683	0.1	0.180332
6.388350	0.1	0.178707
6.390017	0.1	0.176732
6.391683	0.1	0.174628
6.393350	0.1	0.172625
6.395017	0.1	0.171605
6.396683	0.1	0.173035
6.398350	0.1	0.177715
6.400017	0.1	0.184504
6.401683	0.1	0.191196
6.403350	0.1	0.195988
6.405017	0.1	0.197985
6.406683	0.1	0.197962
6.408350	0.1	0.197832
6.410017	0.1	0.198046
6.411683	0.1	0.197231
6.413350	0.1	0.194870
6.415017	0.1	0.192109
6.416683	0.1	0.190404
6.418350	0.1	0.191000
6.420017	0.1	0.194418
6.421683	0.1	0.199722
6.423350	0.1	0.204574
6.425017	0.1	0.206465
6.426683	0.1	0.204882
6.428350	0.1	0.202227
6.430017	0.1	0.201319
6.431683	0.1	0.202423
6.433350	0.1	0.203974
6.435017	0.1	0.205124
6.436683	0.1	0.205799
6.438350	0.1	0.205738
6.440017	0.1	0.205184
6.441683	0.1	0.205254
6.443350	0.1	0.206679
6.445017	0.1	0.208588
6.446683	0.1	0.209040
6.448350	0.1	0.206791
6.450017	0.1	0.202511
6.451683	0.1	0.197911
6.453350	0.1	0.194195
6.455017	0.1	0.192127
6.456683	0.1	0.191987
6.458350	0.1	0.192709
6.460017	0.1	0.192830
6.461683	0.1	0.192611
6.463350	0.1	0.193957
6.465017	0.1	0.197841
6.466683	0.1	0.202758
6.468350	0.1	0.206130
6.470017	0.1	0.206423
6.471683	0.1	0.204062
6.473350	0.1	0.201156
6.475017	0.1	0.200104
6.476683	0.1	0.202018
6.478350	0.1	0.206134
6.480017	0.1	0.210446
6.481683	0.1	0.213291
6.483350	0.1	0.214647
6.485017	0.1	0.216248
6.486683	0.1	0.219778
6.488350	0.1	0.224458
6.490017	0.1	0.227364
6.491683	0.1	0.226842
6.493350	0.1	0.224388
6.495017	0.1	0.222758
6.496683	0.1	0.223103
6.498350	0.1	0.224416
6.500017	0.1	0.225203
6.501683	0.1	0.225208
6.503350	0.1	0.225422
6.505017	0.1	0.226679
6.506683	0.1	0.228593
6.508350	0.1	0.229892
6.510017	0.1	0.229687
6.511683	0.1	0.228127
6.513350	0.1	0.226297
6.515017	0.1	0.225548
6.516683	0.1	0.226507
6.518350	0.1	0.228784
6.520017	0.1	0.231140
6.521683	0.1	0.232169
6.523350	0.1	0.231713
6.525017	0.1	0.231173
6.526683	0.1	0.231722
6.528350	0.1	0.233003
6.530017	0.1	0.233860
6.531683	0.1	0.233916
6.533350	0.1	0.234223
6.535017	0.1	0.236100
6.536683	0.1	0.239443
6.538350	0.1	0.242642
6.540017	0.1	0.243862
6.541683	0.1	0.242759
6.543350	0.1	0.241487
6.545017	0.1	0.242889
6.546683	0.1	0.247345
6.548350	0.1	0.252430
6.550017	0.1	0.255075
6.551683	0.1	0.253590
6.553350	0.1	0.248640
6.555017	0.1	0.242856
6.556683	0.1	0.239313
6.558350	0.1	0.239667
6.560017	0.1	0.243047
6.561683	0.1	0.247126
6.563350	0.1	0.250405
6.565017	0.1	0.253180
6.566683	0.1	0.256225
6.568350	0.1	0.258801
6.570017	0.1	0.258903
6.571683	0.1	0.255988
6.573350	0.1	0.252603
6.575017	0.1	0.252766
6.576683	0.1	0.258456
6.578350	0.1	0.267653
6.580017	0.1	0.275653
6.581683	0.1	0.278382
6.583350	0.1	0.275499
6.585017	0.1	0.270489
6.586683	0.1	0.267350
6.588350	0.1	0.267373
6.590017	0.1	0.268994
6.591683	0.1	0.270689
6.593350	0.1	0.273287
6.595017	0.1	0.278279
6.596683	0.1	0.284920
6.598350	0.1	0.290284
6.600017	0.1	0.291988
6.601683	0.1	0.290582
6.603350	0.1	0.289208
6.605017	0.1	0.290344
6.606683	0.1	0.293390
6.608350	0.1	0.296147
6.610017	0.1	0.297711
6.611683	0.1	0.298773
6.613350	0.1	0.299769
6.615017	0.1	0.300268
6.616683	0.1	0.300109
6.618350	0.1	0.299811
6.620017	0.1	0.299616
6.621683	0.1	0.299546
6.623350	0.1	0.299918
6.625017	0.1	0.301003
6.626683	0.1	0.302983
6.628350	0.1	0.306191
6.630017	0.1	0.310610
6.631683	0.1	0.315695
6.633350	0.1	0.320976
6.635017	0.1	0.326005
6.636683	0.1	0.330140
6.638350	0.1	0.332771
6.640017	0.1	0.333823
6.641683	0.1	0.333926
6.643350	0.1	0.334033
6.645017	0.1	0.334731
6.646683	0.1	0.336147
6.648350	0.1	0.338117
6.650017	0.1	0.339951
6.651683	0.1	0.340580
6.653350	0.1	0.339421
6.655017	0.1	0.336869
6.656683	0.1	0.333567
6.658350	0.1	0.329730
6.660017	0.1	0.326158
6.661683	0.1	0.324859
6.663350	0.1	0.327337
6.665017	0.1	0.332505
6.666683	0.1	0.337376
6.668350	0.1	0.339937
6.670017	0.1	0.340343
6.671683	0.1	0.339714
6.673350	0.1	0.338913
6.675017	0.1	0.338387
6.676683	0.1	0.338233
6.678350	0.1	0.338065
6.680017	0.1	0.337283
6.681683	0.1	0.335793
6.683350	0.1	0.334266
6.685017	0.1	0.333535
6.686683	0.1	0.333833
6.688350	0.1	0.334647
6.690017	0.1	0.334950
6.691683	0.1	0.333576
6.693350	0.1	0.330289
6.695017	0.1	0.326452
6.696683	0.1	0.323858
6.698350	0.1	0.323323
6.700017	0.1	0.324836
6.701683	0.1	0.328394
6.703350	0.1	0.333562
6.705017	0.1	0.338634
6.706683	0.1	0.341008
6.708350	0.1	0.339183
6.710017	0.1	0.334326
6.711683	0.1	0.329525
6.713350	0.1	0.327174
6.715017	0.1	0.326969
6.716683	0.1	0.326834
6.718350	0.1	0.325777
6.720017	0.1	0.325013
6.721683	0.1	0.326023
6.723350	0.1	0.328529
6.725017	0.1	0.331094
6.726683	0.1	0.332780
6.728350	0.1	0.333088
6.730017	0.1	0.331602
6.731683	0.1	0.329074
6.733350	0.1	0.327225
6.735017	0.1	0.326685
6.736683	0.1	0.326391
6.738350	0.1	0.325157
6.740017	0.1	0.322945
6.741683	0.1	0.321092
6.743350	0.1	0.321646
6.745017	0.1	0.325222
6.746683	0.1	0.330135
6.748350	0.1	0.334261
6.750017	0.1	0.336738
6.751683	0.1	0.338159
6.753350	0.1	0.339383
6.755017	0.1	0.340254
6.756683	0.1	0.340086
6.758350	0.1	0.339006
6.760017	0.1	0.338247
6.761683	0.1	0.339225
6.763350	0.1	0.341851
6.765017	0.1	0.344263
6.766683	0.1	0.345111
6.768350	0.1	0.344766
6.770017	0.1	0.344003
6.771683	0.1	0.343225
6.773350	0.1	0.342531
6.775017	0.1	0.341535
6.776683	0.1	0.340003
6.778350	0.1	0.338438
6.780017	0.1	0.337469
6.781683	0.1	0.337427
6.783350	0.1	0.338466
6.785017	0.1	0.339933
6.786683	0.1	0.340263
6.788350	0.1	0.338391
6.790017	0.1	0.334689
6.791683	0.1	0.330601
6.793350	0.1	0.327518
6.795017	0.1	0.325348
6.796683	0.1	0.322391
6.798350	0.1	0.317446
6.800017	0.1	0.311970
6.801683	0.1	0.309204
6.803350	0.1	0.311085
6.805017	0.1	0.316529
6.806683	0.1	0.322284
6.808350	0.1	0.325311
6.810017	0.1	0.324957
6.811683	0.1	0.323057
6.813350	0.1	0.321926
6.815017	0.1	0.322526
6.816683	0.1	0.324454
6.818350	0.1	0.326475
6.820017	0.1	0.327257
6.821683	0.1	0.326671
6.823350	0.1	0.325595
6.825017	0.1	0.324040
6.826683	0.1	0.321022
6.828350	0.1	0.316650
6.830017	0.1	0.312445
6.831683	0.1	0.309930
6.833350	0.1	0.310051
6.835017	0.1	0.312920
6.836683	0.1	0.316775
6.838350	0.1	0.318163
6.840017	0.1	0.315066
6.841683	0.1	0.309353
6.843350	0.1	0.304594
6.845017	0.1	0.302745
6.846683	0.1	0.303648
6.848350	0.1	0.306070
6.850017	0.1	0.308533
6.851683	0.1	0.310219
6.853350	0.1	0.311304
6.855017	0.1	0.312296
6.856683	0.1	0.313367
6.858350	0.1	0.314461
6.860017	0.1	0.315742
6.861683	0.1	0.317558
6.863350	0.1	0.319518
6.865017	0.1	0.319979
6.866683	0.1	0.317548
6.868350	0.1	0.312435
6.870017	0.1	0.306014
6.871683	0.1	0.300063
6.873350	0.1	0.296095
6.875017	0.1	0.294694
6.876683	0.1	0.295588
6.878350	0.1	0.297660
6.880017	0.1	0.299248
6.881683	0.1	0.299411
6.883350	0.1	0.298428
6.885017	0.1	0.297050
6.886683	0.1	0.295653
6.888350	0.1	0.294601
6.890017	0.1	0.295071
6.891683	0.1	0.297902
6.893350	0.1	0.302205
6.895017	0.1	0.306196
6.896683	0.1	0.308026
6.898350	0.1	0.306489
6.900017	0.1	0.302512
6.901683	0.1	0.299020
6.903350	0.1	0.298396
6.905017	0.1	0.300477
6.906683	0.1	0.303402
6.908350	0.1	0.305190
6.910017	0.1	0.304813
6.911683	0.1	0.303364
6.913350	0.1	0.303625
6.915017	0.1	0.307057
6.916683	0.1	0.311928
6.918350	0.1	0.314866
6.920017	0.1	0.313497
6.921683	0.1	0.307430
6.923350	0.1	0.298591
6.925017	0.1	0.291280
6.926683	0.1	0.289571
6.928350	0.1	0.293851
6.930017	0.1	0.300691
6.931683	0.1	0.305637
6.933350	0.1	0.306047
6.935017	0.1	0.302172
6.936683	0.1	0.296193
6.938350	0.1	0.290656
6.940017	0.1	0.287630
6.941683	0.1	0.288389
6.943350	0.1	0.292459
6.945017	0.1	0.297292
6.946683	0.1	0.300100
6.948350	0.1	0.300235
6.950017	0.1	0.299239
6.951683	0.1	0.298964
6.953350	0.1	0.300533
6.955017	0.1	0.304142
6.956683	0.1	0.308026
6.958350	0.1	0.308650
6.960017	0.1	0.303867
6.961683	0.1	0.295639
6.963350	0.1	0.288291
6.965017	0.1	0.284552
6.966683	0.1	0.284212
6.968350	0.1	0.285720
6.970017	0.1	0.287648
6.971683	0.1	0.288994
6.973350	0.1	0.289571
6.975017	0.1	0.290098
6.976683	0.1	0.291248
6.978350	0.1	0.293152
6.980017	0.1	0.295741
6.981683	0.1	0.298601
6.983350	0.1	0.300813
6.985017	0.1	0.301450
6.986683	0.1	0.300030
6.988350	0.1	0.296789
6.990017	0.1	0.292696
6.991683	0.1	0.288771
6.993350	0.1	0.285590
6.995017	0.1	0.283495
6.996683	0.1	0.282708
6.998350	0.1	0.282773
7.000017	0.1	0.281995
7.001683	0.1	0.279038
7.003350	0.1	0.275103
7.005017	0.1	0.272715
7.006683	0.1	0.272840
7.008350	0.1	0.274424
7.010017	0.1	0.276072
7.011683	0.1	0.277469
7.013350	0.1	0.279457
7.015017	0.1	0.283006
7.016683	0.1	0.287751
7.018350	0.1	0.291918
7.020017	0.1	0.293977
7.021683	0.1	0.293767
7.023350	0.1	0.292165
7.025017	0.1	0.290442
7.026683	0.1	0.289506
7.028350	0.1	0.289255
7.030017	0.1	0.289078
7.031683	0.1	0.288864
7.033350	0.1	0.288314
7.035017	0.1	0.286228
7.036683	0.1	0.282298
7.038350	0.1	0.278745
7.040017	0.1	0.278722
7.041683	0.1	0.283364
7.043350	0.1	0.290717
7.045017	0.1	0.297315
7.046683	0.1	0.300668
7.048350	0.1	0.300840
7.050017	0.1	0.299201
7.051683	0.1	0.296370
7.053350	0.1	0.292836
7.055017	0.1	0.290410
7.056683	0.1	0.290852
7.058350	0.1	0.293888
7.060017	0.1	0.297483
7.061683	0.1	0.299285
7.063350	0.1	0.297534
7.065017	0.1	0.291835
7.066683	0.1	0.283932
7.068350	0.1	0.276919
7.070017	0.1	0.273120
7.071683	0.1	0.273138
7.073350	0.1	0.276039
7.075017	0.1	0.279383
7.076683	0.1	0.280309
7.078350	0.1	0.277977
7.080017	0.1	0.274107
7.081683	0.1	0.271057
7.083350	0.1	0.270889
7.085017	0.1	0.275108
7.086683	0.1	0.282885
7.088350	0.1	0.290610
7.090017	0.1	0.294731
7.091683	0.1	0.294256
7.093350	0.1	0.290219
7.095017	0.1	0.284002
7.096683	0.1	0.276952
7.098350	0.1	0.271085
7.100017	0.1	0.268533
7.101683	0.1	0.269790
7.103350	0.1	0.273404
7.105017	0.1	0.277041
7.106683	0.1	0.278275
7.108350	0.1	0.275676
7.110017	0.1	0.270004
7.111683	0.1	0.264393
7.113350	0.1	0.262694
7.115017	0.1	0.266503
7.116683	0.1	0.273953
7.118350	0.1	0.281637
7.120017	0.1	0.286847
7.121683	0.1	0.288365
7.123350	0.1	0.286489
7.125017	0.1	0.282796
7.126683	0.1	0.279285
7.128350	0.1	0.277399
7.130017	0.1	0.277371
7.131683	0.1	0.278405
7.133350	0.1	0.279518
7.135017	0.1	0.280184
7.136683	0.1	0.280566
7.138350	0.1	0.281041
7.140017	0.1	0.281511
7.141683	0.1	0.281855
7.143350	0.1	0.282535
7.145017	0.1	0.284072
7.146683	0.1	0.286056
7.148350	0.1	0.287285
7.150017	0.1	0.287038
7.151683	0.1	0.285618
7.153350	0.1	0.284216
7.155017	0.1	0.284128
7.156683	0.1	0.285846
7.158350	0.1	0.289301
7.160017	0.1	0.294251
7.161683	0.1	0.299914
7.163350	0.1	0.304338
7.165017	0.1	0.305278
7.166683	0.1	0.302708
7.168350	0.1	0.299974
7.170017	0.1	0.300999
7.171683	0.1	0.305902
7.173350	0.1	0.311132
7.175017	0.1	0.314103
7.176683	0.1	0.315113
7.178350	0.1	0.315537
7.180017	0.1	0.316915
7.181683	0.1	0.320845
7.183350	0.1	0.327625
7.185017	0.1	0.335677
7.186683	0.1	0.342657
7.188350	0.1	0.346713
7.190017	0.1	0.347081
7.191683	0.1	0.344333
7.193350	0.1	0.340035
7.195017	0.1	0.335821
7.196683	0.1	0.332920
7.198350	0.1	0.332319
7.200017	0.1	0.334396
7.201683	0.1	0.338340
7.203350	0.1	0.342252
7.205017	0.1	0.344464
7.206683	0.1	0.345269
7.208350	0.1	0.346662
7.210017	0.1	0.350201
7.211683	0.1	0.355402
7.213350	0.1	0.360119
7.215017	0.1	0.362638
7.216683	0.1	0.363011
7.218350	0.1	0.362382
7.220017	0.1	0.361861
7.221683	0.1	0.362312
7.223350	0.1	0.364515
7.225017	0.1	0.368566
7.226683	0.1	0.373237
7.228350	0.1	0.377106
7.230017	0.1	0.379928
7.231683	0.1	0.381898
7.233350	0.1	0.382913
7.235017	0.1	0.382792
7.236683	0.1	0.381032
7.238350	0.1	0.376967
7.240017	0.1	0.371202
7.241683	0.1	0.366485
7.243350	0.1	0.365935
7.245017	0.1	0.370359
7.246683	0.1	0.377870
7.248350	0.1	0.385204
7.250017	0.1	0.389507
7.251683	0.1	0.390294
7.253350	0.1	0.389172
7.255017	0.1	0.387630
7.256683	0.1	0.386476
7.258350	0.1	0.386345
7.260017	0.1	0.386676
7.261683	0.1	0.385605
7.263350	0.1	0.382126
7.265017	0.1	0.377093
7.266683	0.1	0.371956
7.268350	0.1	0.367663
7.270017	0.1	0.364655
7.271683	0.1	0.363020
7.273350	0.1	0.362494
7.275017	0.1	0.362811
7.276683	0.1	0.364147
7.278350	0.1	0.366862
7.280017	0.1	0.370513
7.281683	0.1	0.373158
7.283350	0.1	0.371952
7.285017	0.1	0.365363
7.286683	0.1	0.354676
7.288350	0.1	0.343164
7.290017	0.1	0.334559
7.291683	0.1	0.331444
7.293350	0.1	0.333693
7.295017	0.1	0.338620
7.296683	0.1	0.342741
7.298350	0.1	0.343886
7.300017	0.1	0.342433
7.301683	0.1	0.340138
7.303350	0.1	0.337823
7.305017	0.1	0.335253
7.306683	0.1	0.332668
7.308350	0.1	0.330959
7.310017	0.1	0.330638
7.311683	0.1	0.331416
7.313350	0.1	0.332054
7.315017	0.1	0.331099
7.316683	0.1	0.328566
7.318350	0.1	0.326186
7.320017	0.1	0.325758
7.321683	0.1	0.327351
7.323350	0.1	0.328780
7.325017	0.1	0.327742
7.326683	0.1	0.324338
7.328350	0.1	0.320724
7.330017	0.1	0.319015
7.331683	0.1	0.319807
7.333350	0.1	0.322438
7.335017	0.1	0.325902
7.336683	0.1	0.329199
7.338350	0.1	0.331593
7.340017	0.1	0.332789
7.341683	0.1	0.333050
7.343350	0.1	0.333013
7.345017	0.1	0.333101
7.346683	0.1	0.333241
7.348350	0.1	0.332920
7.350017	0.1	0.331542
7.351683	0.1	0.328799
7.353350	0.1	0.324724
7.355017	0.1	0.320370
7.356683	0.1	0.318117
7.358350	0.1	0.319090
7.360017	0.1	0.321097
7.361683	0.1	0.321111
7.363350	0.1	0.318615
7.365017	0.1	0.315215
7.366683	0.1	0.312412
7.368350	0.1	0.311048
7.370017	0.1	0.311560
7.371683	0.1	0.313632
7.373350	0.1	0.316142
7.375017	0.1	0.317539
7.376683	0.1	0.316412
7.378350	0.1	0.312454
7.380017	0.1	0.306806
7.381683	0.1	0.301492
7.383350	0.1	0.298610
7.385017	0.1	0.299318
7.386683	0.1	0.302978
7.388350	0.1	0.307397
7.390017	0.1	0.310186
7.391683	0.1	0.310559
7.393350	0.1	0.309893
7.395017	0.1	0.310098
7.396683	0.1	0.311974
7.398350	0.1	0.315122
7.400017	0.1	0.318158
7.401683	0.1	0.318913
7.403350	0.1	0.315462
7.405017	0.1	0.308030
7.406683	0.1	0.299686
7.408350	0.1	0.294023
7.410017	0.1	0.291970
7.411683	0.1	0.291821
7.413350	0.1	0.291755
7.415017	0.1	0.291457
7.416683	0.1	0.292128
7.418350	0.1	0.295499
7.420017	0.1	0.302251
7.421683	0.1	0.311034
7.423350	0.1	0.319136
7.425017	0.1	0.324519
7.426683	0.1	0.326768
7.428350	0.1	0.326252
7.430017	0.1	0.323574
7.431683	0.1	0.319676
7.433350	0.1	0.315765
7.435017	0.1	0.313083
7.436683	0.1	0.312114
7.438350	0.1	0.312300
7.440017	0.1	0.313381
7.441683	0.1	0.315388
7.443350	0.1	0.316887
7.445017	0.1	0.315974
7.446683	0.1	0.312990
7.448350	0.1	0.309939
7.450017	0.1	0.308384
7.451683	0.1	0.309213
7.453350	0.1	0.312668
7.455017	0.1	0.317441
7.456683	0.1	0.320794
7.458350	0.1	0.320575
7.460017	0.1	0.316836
7.461683	0.1	0.311187
7.463350	0.1	0.305488
7.465017	0.1	0.301567
7.466683	0.1	0.301269
7.468350	0.1	0.305288
7.470017	0.1	0.312044
7.471683	0.1	0.318564
7.473350	0.1	0.322233
7.475017	0.1	0.321697
7.476683	0.1	0.317427
7.478350	0.1	0.311350
7.480017	0.1	0.305297
7.481683	0.1	0.300468
7.483350	0.1	0.297748
7.485017	0.1	0.297059
7.486683	0.1	0.297208
7.488350	0.1	0.297306
7.490017	0.1	0.297669
7.491683	0.1	0.299164
7.493350	0.1	0.301911
7.495017	0.1	0.304352
7.496683	0.1	0.304487
7.498350	0.1	0.302270
7.500017	0.1	0.299658
7.501683	0.1	0.298540
7.503350	0.1	0.299541
7.505017	0.1	0.301800
7.506683	0.1	0.303322
7.508350	0.1	0.302466
7.510017	0.1	0.299332
7.511683	0.1	0.295294
7.513350	0.1	0.291239
7.515017	0.1	0.286903
7.516683	0.1	0.281944
7.518350	0.1	0.277339
7.520017	0.1	0.275052
7.521683	0.1	0.276426
7.523350	0.1	0.281041
7.525017	0.1	0.286540
7.526683	0.1	0.290046
7.528350	0.1	0.290521
7.530017	0.1	0.289534
7.531683	0.1	0.289869
7.533350	0.1	0.293362
7.535017	0.1	0.298996
7.536683	0.1	0.303346
7.538350	0.1	0.303821
7.540017	0.1	0.300733
7.541683	0.1	0.295881
7.543350	0.1	0.290810
7.545017	0.1	0.286736
7.546683	0.1	0.284719
7.548350	0.1	0.284887
7.550017	0.1	0.286140
7.551683	0.1	0.287453
7.553350	0.1	0.288715
7.555017	0.1	0.290149
7.556683	0.1	0.292026
7.558350	0.1	0.294284
7.560017	0.1	0.295690
7.561683	0.1	0.294792
7.563350	0.1	0.292277
7.565017	0.1	0.290754
7.566683	0.1	0.291807
7.568350	0.1	0.294889
7.570017	0.1	0.299215
7.571683	0.1	0.304910
7.573350	0.1	0.311611
7.575017	0.1	0.317353
7.576683	0.1	0.319686
7.578350	0.1	0.317828
7.580017	0.1	0.313628
7.581683	0.1	0.310056
7.583350	0.1	0.309264
7.585017	0.1	0.311858
7.586683	0.1	0.316370
7.588350	0.1	0.319844
7.590017	0.1	0.319774
7.591683	0.1	0.315658
7.593350	0.1	0.309478
7.595017	0.1	0.304580
7.596683	0.1	0.303625
7.598350	0.1	0.307132
7.600017	0.1	0.313059
7.601683	0.1	0.318186
7.603350	0.1	0.320515
7.605017	0.1	0.320044
7.606683	0.1	0.317972
7.608350	0.1	0.316151
7.610017	0.1	0.316170
7.611683	0.1	0.318270
7.613350	0.1	0.321469
7.615017	0.1	0.324370
7.616683	0.1	0.325716
7.618350	0.1	0.324897
7.620017	0.1	0.322415
7.621683	0.1	0.319551
7.623350	0.1	0.317488
7.625017	0.1	0.316892
7.626683	0.1	0.318279
7.628350	0.1	0.322643
7.630017	0.1	0.330578
7.631683	0.1	0.340603
7.633350	0.1	0.349688
7.635017	0.1	0.355700
7.636683	0.1	0.358433
7.638350	0.1	0.358452
7.640017	0.1	0.356426
7.641683	0.1	0.353847
7.643350	0.1	0.352561
7.645017	0.1	0.352850
7.646683	0.1	0.353050
7.648350	0.1	0.351854
7.650017	0.1	0.350084
7.651683	0.1	0.349749
7.653350	0.1	0.352147
7.655017	0.1	0.356873
7.656683	0.1	0.362447
7.658350	0.1	0.367849
7.660017	0.1	0.372622
7.661683	0.1	0.376254
7.663350	0.1	0.379044
7.665017	0.1	0.382601
7.666683	0.1	0.388329
7.668350	0.1	0.396180
7.670017	0.1	0.404683
7.671683	0.1	0.411212
7.673350	0.1	0.413219
7.675017	0.1	0.410778
7.676683	0.1	0.407002
7.678350	0.1	0.405284
7.680017	0.1	0.407128
7.681683	0.1	0.412092
7.683350	0.1	0.418457
7.685017	0.1	0.424045
7.686683	0.1	0.427142
7.688350	0.1	0.427621
7.690017	0.1	0.427472
7.691683	0.1	0.429247
7.693350	0.1	0.433750
7.695017	0.1	0.439379
7.696683	0.1	0.443584
7.698350	0.1	0.445172
7.700017	0.1	0.445154
7.701683	0.1	0.445591
7.703350	0.1	0.448204
7.705017	0.1	0.453321
7.706683	0.1	0.459664
7.708350	0.1	0.465298
7.710017	0.1	0.468516
7.711683	0.1	0.468357
7.713350	0.1	0.465563
7.715017	0.1	0.462760
7.716683	0.1	0.462392
7.718350	0.1	0.464348
7.720017	0.1	0.466709
7.721683	0.1	0.468404
7.723350	0.1	0.469531
7.725017	0.1	0.470183
7.726683	0.1	0.470635
7.728350	0.1	0.471580
7.730017	0.1	0.473042
7.731683	0.1	0.474299
7.733350	0.1	0.474951
7.735017	0.1	0.475091
7.736683	0.1	0.475063
7.738350	0.1	0.475505
7.740017	0.1	0.476600
7.741683	0.1	0.477317
7.743350	0.1	0.476209
7.745017	0.1	0.472637
7.746683	0.1	0.467356
7.748350	0.1	0.462499
7.750017	0.1	0.459934
7.751683	0.1	0.459454
7.753350	0.1	0.459244
7.755017	0.1	0.457549
7.756683	0.1	0.453680
7.758350	0.1	0.448478
7.760017	0.1	0.444255
7.761683	0.1	0.443445
7.763350	0.1	0.446327
7.765017	0.1	0.450169
7.766683	0.1	0.451589
7.768350	0.1	0.449559
7.770017	0.1	0.445819
7.771683	0.1	0.442979
7.773350	0.1	0.441838
7.775017	0.1	0.440544
7.776683	0.1	0.437321
7.778350	0.1	0.433051
7.780017	0.1	0.430052
7.781683	0.1	0.429773
7.783350	0.1	0.431999
7.785017	0.1	0.435016
7.786683	0.1	0.436669
7.788350	0.1	0.435719
7.790017	0.1	0.432306
7.791683	0.1	0.427766
7.793350	0.1	0.423691
7.795017	0.1	0.420683
7.796683	0.1	0.418001
7.798350	0.1	0.414583
7.800017	0.1	0.410285
7.801683	0.1	0.406262
7.803350	0.1	0.404180
7.805017	0.1	0.404599
7.806683	0.1	0.406196
7.808350	0.1	0.407128
7.810017	0.1	0.406792
7.811683	0.1	0.405805
7.813350	0.1	0.404762
7.815017	0.1	0.403868
7.816683	0.1	0.403267
7.818350	0.1	0.402709
7.820017	0.1	0.401400
7.821683	0.1	0.399030
7.823350	0.1	0.396194
7.825017	0.1	0.393577
7.826683	0.1	0.391593
7.828350	0.1	0.390648
7.830017	0.1	0.390955
7.831683	0.1	0.391910
7.833350	0.1	0.392278
7.835017	0.1	0.391514
7.836683	0.1	0.390103
7.838350	0.1	0.388715
7.840017	0.1	0.388105
7.841683	0.1	0.388804
7.843350	0.1	0.390154
7.845017	0.1	0.390764
7.846683	0.1	0.389828
7.848350	0.1	0.387719
7.850017	0.1	0.385814
7.851683	0.1	0.385856
7.853350	0.1	0.388552
7.855017	0.1	0.392571
7.856683	0.1	0.395305
7.858350	0.1	0.395020
7.860017	0.1	0.392515
7.861683	0.1	0.390112
7.863350	0.1	0.389046
7.865017	0.1	0.388930
7.866683	0.1	0.389237
7.868350	0.1	0.390322
7.870017	0.1	0.392846
7.871683	0.1	0.395924
7.873350	0.1	0.396823
7.875017	0.1	0.393684
7.876683	0.1	0.387584
7.878350	0.1	0.381516
7.880017	0.1	0.378289
7.881683	0.1	0.378941
7.883350	0.1	0.382485
7.885017	0.1	0.386857
7.886683	0.1	0.390154
7.888350	0.1	0.391495
7.890017	0.1	0.391053
7.891683	0.1	0.389158
7.893350	0.1	0.385945
7.895017	0.1	0.382233
7.896683	0.1	0.380166
7.898350	0.1	0.381861
7.900017	0.1	0.386992
7.901683	0.1	0.392469
7.903350	0.1	0.395356
7.905017	0.1	0.395142
7.906683	0.1	0.392948
7.908350	0.1	0.390271
7.910017	0.1	0.388520
7.911683	0.1	0.388375
7.913350	0.1	0.389535
7.915017	0.1	0.391449
7.916683	0.1	0.393414
7.918350	0.1	0.394401
7.920017	0.1	0.394522
7.921683	0.1	0.395784
7.923350	0.1	0.399710
7.925017	0.1	0.405465
7.926683	0.1	0.411104
7.928350	0.1	0.414979
7.930017	0.1	0.416068
7.931683	0.1	0.414406
7.933350	0.1	0.411058
7.935017	0.1	0.407160
7.936683	0.1	0.403076
7.938350	0.1	0.398858
7.940017	0.1	0.395188
7.941683	0.1	0.393079
7.943350	0.1	0.392953
7.945017	0.1	0.394559
7.946683	0.1	0.397656
7.948350	0.1	0.402005
7.950017	0.1	0.406704
7.951683	0.1	0.410341
7.953350	0.1	0.412036
7.955017	0.1	0.412059
7.956683	0.1	0.411239
7.958350	0.1	0.409884
7.960017	0.1	0.407440
7.961683	0.1	0.402937
7.963350	0.1	0.396441
7.965017	0.1	0.390084
7.966683	0.1	0.386727
7.968350	0.1	0.387612
7.970017	0.1	0.391803
7.971683	0.1	0.397558
7.973350	0.1	0.403491
7.975017	0.1	0.408664
7.976683	0.1	0.412539
7.978350	0.1	0.415049
7.980017	0.1	0.416306
7.981683	0.1	0.416553
7.983350	0.1	0.416259
7.985017	0.1	0.415859
7.986683	0.1	0.415412
7.988350	0.1	0.414429
7.990017	0.1	0.412250
7.991683	0.1	0.408744
7.993350	0.1	0.404683
7.995017	0.1	0.401777
7.996683	0.1	0.401912
7.998350	0.1	0.405251
8.000017	0.1	0.409298
8.001683	0.1	0.410797
8.003350	0.1	0.408418
8.005017	0.1	0.403575
8.006683	0.1	0.399305
8.008350	0.1	0.398317
8.010017	0.1	0.401353
8.011683	0.1	0.406709
8.013350	0.1	0.411351
8.015017	0.1	0.412939
8.016683	0.1	0.411198
8.018350	0.1	0.407868
8.020017	0.1	0.405093
8.021683	0.1	0.403868
8.023350	0.1	0.404050
8.025017	0.1	0.405042
8.026683	0.1	0.406066
8.028350	0.1	0.406364
8.030017	0.1	0.405894
8.031683	0.1	0.405479
8.033350	0.1	0.406071
8.035017	0.1	0.408143
8.036683	0.1	0.411272
8.038350	0.1	0.413577
8.040017	0.1	0.412976
8.041683	0.1	0.409889
8.043350	0.1	0.407104
8.045017	0.1	0.406587
8.046683	0.1	0.407714
8.048350	0.1	0.408888
8.050017	0.1	0.409493
8.051683	0.1	0.409437
8.053350	0.1	0.408199
8.055017	0.1	0.405312
8.056683	0.1	0.401419
8.058350	0.1	0.398089
8.060017	0.1	0.396413
8.061683	0.1	0.396050
8.063350	0.1	0.395849
8.065017	0.1	0.394974
8.066683	0.1	0.393540
8.068350	0.1	0.392376
8.070017	0.1	0.391989
8.071683	0.1	0.391747
8.073350	0.1	0.390867
8.075017	0.1	0.389968
8.076683	0.1	0.390708
8.078350	0.1	0.393530
8.080017	0.1	0.396688
8.081683	0.1	0.397922
8.083350	0.1	0.396031
8.085017	0.1	0.391025
8.086683	0.1	0.384199
8.088350	0.1	0.377982
8.090017	0.1	0.374778
8.091683	0.1	0.375723
8.093350	0.1	0.380133
8.095017	0.1	0.385768
8.096683	0.1	0.389824
8.098350	0.1	0.390331
8.100017	0.1	0.387169
8.101683	0.1	0.382098
8.103350	0.1	0.377842
8.105017	0.1	0.376310
8.106683	0.1	0.376999
8.108350	0.1	0.377679
8.110017	0.1	0.376641
8.111683	0.1	0.373898
8.113350	0.1	0.370746
8.115017	0.1	0.368934
8.116683	0.1	0.369875
8.118350	0.1	0.373484
8.120017	0.1	0.377623
8.121683	0.1	0.379630
8.123350	0.1	0.378457
8.125017	0.1	0.374760
8.126683	0.1	0.369982
8.128350	0.1	0.365777
8.130017	0.1	0.363141
8.131683	0.1	0.361982
8.133350	0.1	0.361693
8.135017	0.1	0.361954
8.136683	0.1	0.362745
8.138350	0.1	0.363509
8.140017	0.1	0.362913
8.141683	0.1	0.360296
8.143350	0.1	0.356329
8.145017	0.1	0.351532
8.146683	0.1	0.346052
8.148350	0.1	0.341139
8.150017	0.1	0.338876
8.151683	0.1	0.339998
8.153350	0.1	0.343095
8.155017	0.1	0.346252
8.156683	0.1	0.348794
8.158350	0.1	0.351290
8.160017	0.1	0.354643
8.161683	0.1	0.358727
8.163350	0.1	0.361274
8.165017	0.1	0.359584
8.166683	0.1	0.353674
8.168350	0.1	0.346182
8.170017	0.1	0.339816
8.171683	0.1	0.335835
8.173350	0.1	0.333916
8.175017	0.1	0.332920
8.176683	0.1	0.332259
8.178350	0.1	0.332193
8.180017	0.1	0.333288
8.181683	0.1	0.336380
8.183350	0.1	0.342191
8.185017	0.1	0.349912
8.186683	0.1	0.356589
8.188350	0.1	0.358424
8.190017	0.1	0.353311
8.191683	0.1	0.342438
8.193350	0.1	0.329344
8.195017	0.1	0.317651
8.196683	0.1	0.309609
8.198350	0.1	0.306047
8.200017	0.1	0.306875
8.201683	0.1	0.311579
8.203350	0.1	0.318866
8.205017	0.1	0.326466
8.206683	0.1	0.332515
8.208350	0.1	0.336799
8.210017	0.1	0.340175
8.211683	0.1	0.343416
8.213350	0.1	0.346517
8.215017	0.1	0.348743
8.216683	0.1	0.349646
8.218350	0.1	0.349958
8.220017	0.1	0.350522
8.221683	0.1	0.350792
8.223350	0.1	0.349423
8.225017	0.1	0.345916
8.226683	0.1	0.341488
8.228350	0.1	0.338401
8.230017	0.1	0.338149
8.231683	0.1	0.340245
8.233350	0.1	0.342568
8.235017	0.1	0.343090
8.236683	0.1	0.341693
8.238350	0.1	0.340152
8.240017	0.1	0.340044
8.241683	0.1	0.341469
8.243350	0.1	0.343686
8.245017	0.1	0.345884
8.246683	0.1	0.347458
8.248350	0.1	0.348575
8.250017	0.1	0.349986
8.251683	0.1	0.351733
8.253350	0.1	0.353279
8.255017	0.1	0.354857
8.256683	0.1	0.356711
8.258350	0.1	0.357842
8.260017	0.1	0.357288
8.261683	0.1	0.355598
8.263350	0.1	0.354061
8.265017	0.1	0.353823
8.266683	0.1	0.355858
8.268350	0.1	0.359798
8.270017	0.1	0.363044
8.271683	0.1	0.363234
8.273350	0.1	0.361288
8.275017	0.1	0.360226
8.276683	0.1	0.361660
8.278350	0.1	0.364571
8.280017	0.1	0.366657
8.281683	0.1	0.366201
8.283350	0.1	0.363113
8.285017	0.1	0.358736
8.286683	0.1	0.354769
8.288350	0.1	0.352333
8.290017	0.1	0.351947
8.291683	0.1	0.353907
8.293350	0.1	0.357912
8.295017	0.1	0.362243
8.296683	0.1	0.364464
8.298350	0.1	0.363421
8.300017	0.1	0.360133
8.301683	0.1	0.357148
8.303350	0.1	0.356412
8.305017	0.1	0.357465
8.306683	0.1	0.357847
8.308350	0.1	0.355053
8.310017	0.1	0.349004
8.311683	0.1	0.342340
8.313350	0.1	0.337372
8.315017	0.1	0.334275
8.316683	0.1	0.332445
8.318350	0.1	0.331597
8.320017	0.1	0.331393
8.321683	0.1	0.331067
8.323350	0.1	0.330261
8.325017	0.1	0.329465
8.326683	0.1	0.329046
8.328350	0.1	0.328454
8.330017	0.1	0.326862
8.331683	0.1	0.324314
8.333350	0.1	0.321986
8.335017	0.1	0.321856
8.336683	0.1	0.325101
8.338350	0.1	0.330145
8.340017	0.1	0.333618
8.341683	0.1	0.333516
8.343350	0.1	0.330950
8.345017	0.1	0.328827
8.346683	0.1	0.328431
8.348350	0.1	0.328277
8.350017	0.1	0.326429
8.351683	0.1	0.322354
8.353350	0.1	0.316845
8.355017	0.1	0.310554
8.356683	0.1	0.303285
8.358350	0.1	0.295439
8.360017	0.1	0.288961
8.361683	0.1	0.286391
8.363350	0.1	0.288971
8.365017	0.1	0.294885
8.366683	0.1	0.300133
8.368350	0.1	0.301930
8.370017	0.1	0.300305
8.371683	0.1	0.296710
8.373350	0.1	0.292254
8.375017	0.1	0.287811
8.376683	0.1	0.284435
8.378350	0.1	0.282167
8.380017	0.1	0.279816
8.381683	0.1	0.276994
8.383350	0.1	0.274964
8.385017	0.1	0.275057
8.386683	0.1	0.277213
8.388350	0.1	0.280342
8.390017	0.1	0.283173
8.391683	0.1	0.284757
8.393350	0.1	0.284729
8.395017	0.1	0.283387
8.396683	0.1	0.281665
8.398350	0.1	0.280626
8.400017	0.1	0.280994
8.401683	0.1	0.282750
8.403350	0.1	0.284836
8.405017	0.1	0.285800
8.406683	0.1	0.284915
8.408350	0.1	0.282913
8.410017	0.1	0.281795
8.411683	0.1	0.283020
8.413350	0.1	0.285897
8.415017	0.1	0.288687
8.416683	0.1	0.290270
8.418350	0.1	0.289939
8.420017	0.1	0.287225
8.421683	0.1	0.282722
8.423350	0.1	0.278191
8.425017	0.1	0.275266
8.426683	0.1	0.274144
8.428350	0.1	0.273734
8.430017	0.1	0.273255
8.431683	0.1	0.273008
8.433350	0.1	0.273478
8.435017	0.1	0.274666
8.436683	0.1	0.275667
8.438350	0.1	0.274605
8.440017	0.1	0.270419
8.441683	0.1	0.264542
8.443350	0.1	0.259718
8.445017	0.1	0.257790
8.446683	0.1	0.259327
8.448350	0.1	0.263946
8.450017	0.1	0.270084
8.451683	0.1	0.275387
8.453350	0.1	0.278056
8.455017	0.1	0.278065
8.456683	0.1	0.277339
8.458350	0.1	0.278279
8.460017	0.1	0.281367
8.461683	0.1	0.284128
8.463350	0.1	0.283644
8.465017	0.1	0.279923
8.466683	0.1	0.275369
8.468350	0.1	0.272049
8.470017	0.1	0.270642
8.471683	0.1	0.270619
8.473350	0.1	0.270852
8.475017	0.1	0.271015
8.476683	0.1	0.272123
8.478350	0.1	0.274703
8.480017	0.1	0.277571
8.481683	0.1	0.279420
8.483350	0.1	0.280091
8.485017	0.1	0.279783
8.486683	0.1	0.278666
8.488350	0.1	0.277213
8.490017	0.1	0.276281
8.491683	0.1	0.276896
8.493350	0.1	0.279313
8.495017	0.1	0.282559
8.496683	0.1	0.285450
8.498350	0.1	0.287318
8.500017	0.1	0.287476
8.501683	0.1	0.285525
8.503350	0.1	0.282177
8.505017	0.1	0.278987
8.506683	0.1	0.277124
8.508350	0.1	0.276542
8.510017	0.1	0.276570
8.511683	0.1	0.277092
8.513350	0.1	0.278400
8.515017	0.1	0.280286
8.516683	0.1	0.281986
8.518350	0.1	0.282847
8.520017	0.1	0.282736
8.521683	0.1	0.281781
8.523350	0.1	0.280263
8.525017	0.1	0.279648
8.526683	0.1	0.282298
8.528350	0.1	0.288757
8.530017	0.1	0.296561
8.531683	0.1	0.302554
8.533350	0.1	0.305492
8.535017	0.1	0.305795
8.536683	0.1	0.303821
8.538350	0.1	0.300058
8.540017	0.1	0.296119
8.541683	0.1	0.294079
8.543350	0.1	0.295434
8.545017	0.1	0.300221
8.546683	0.1	0.306214
8.548350	0.1	0.310196
8.550017	0.1	0.311132
8.551683	0.1	0.310843
8.553350	0.1	0.311029
8.555017	0.1	0.311765
8.556683	0.1	0.312910
8.558350	0.1	0.314722
8.560017	0.1	0.317250
8.561683	0.1	0.319825
8.563350	0.1	0.321181
8.565017	0.1	0.320785
8.566683	0.1	0.319788
8.568350	0.1	0.319760
8.570017	0.1	0.320962
8.571683	0.1	0.322172
8.573350	0.1	0.322149
8.575017	0.1	0.321027
8.576683	0.1	0.320128
8.578350	0.1	0.320747
8.580017	0.1	0.322978
8.581683	0.1	0.325665
8.583350	0.1	0.327704
8.585017	0.1	0.328841
8.586683	0.1	0.328966
8.588350	0.1	0.327905
8.590017	0.1	0.326717
8.591683	0.1	0.327700
8.593350	0.1	0.331756
8.595017	0.1	0.337060
8.596683	0.1	0.341376
8.598350	0.1	0.343933
8.600017	0.1	0.344771
8.601683	0.1	0.344329
8.603350	0.1	0.343206
8.605017	0.1	0.341497
8.606683	0.1	0.338717
8.608350	0.1	0.334689
8.610017	0.1	0.330266
8.611683	0.1	0.327169
8.613350	0.1	0.326871
8.615017	0.1	0.329684
8.616683	0.1	0.334401
8.618350	0.1	0.338312
8.620017	0.1	0.339053
8.621683	0.1	0.336692
8.623350	0.1	0.332892
8.625017	0.1	0.329115
8.626683	0.1	0.326200
8.628350	0.1	0.324436
8.630017	0.1	0.323677
8.631683	0.1	0.323988
8.633350	0.1	0.325753
8.635017	0.1	0.328557
8.636683	0.1	0.330643
8.638350	0.1	0.330759
8.640017	0.1	0.329576
8.641683	0.1	0.328049
8.643350	0.1	0.325260
8.645017	0.1	0.319546
8.646683	0.1	0.311080
8.648350	0.1	0.302102
8.650017	0.1	0.295071
8.651683	0.1	0.290489
8.653350	0.1	0.286684
8.655017	0.1	0.282251
8.656683	0.1	0.277450
8.658350	0.1	0.273320
8.660017	0.1	0.270749
8.661683	0.1	0.270344
8.663350	0.1	0.272379
8.665017	0.1	0.276109
8.666683	0.1	0.279373
8.668350	0.1	0.279704
8.670017	0.1	0.275904
8.671683	0.1	0.268840
8.673350	0.1	0.260929
8.675017	0.1	0.254596
8.676683	0.1	0.251289
8.678350	0.1	0.251401
8.680017	0.1	0.253879
8.681683	0.1	0.256351
8.683350	0.1	0.256486
8.685017	0.1	0.252970
8.686683	0.1	0.245823
8.688350	0.1	0.237096
8.690017	0.1	0.230228
8.691683	0.1	0.227294
8.693350	0.1	0.227406
8.695017	0.1	0.227932
8.696683	0.1	0.227001
8.698350	0.1	0.225082
8.700017	0.1	0.223750
8.701683	0.1	0.223247
8.703350	0.1	0.222125
8.705017	0.1	0.218949
8.706683	0.1	0.213576
8.708350	0.1	0.206959
8.710017	0.1	0.200369
8.711683	0.1	0.194511
8.713350	0.1	0.189519
8.715017	0.1	0.186013
8.716683	0.1	0.184807
8.718350	0.1	0.185622
8.720017	0.1	0.187219
8.721683	0.1	0.188304
8.723350	0.1	0.188220
8.725017	0.1	0.187238
8.726683	0.1	0.186116
8.728350	0.1	0.185850
8.730017	0.1	0.187387
8.731683	0.1	0.190409
8.733350	0.1	0.192849
8.735017	0.1	0.192588
8.736683	0.1	0.189543
8.738350	0.1	0.185329
8.740017	0.1	0.181841
8.741683	0.1	0.180146
8.743350	0.1	0.179410
8.745017	0.1	0.177831
8.746683	0.1	0.175149
8.748350	0.1	0.172658
8.750017	0.1	0.171480
8.751683	0.1	0.172090
8.753350	0.1	0.174232
8.755017	0.1	0.176448
8.756683	0.1	0.176802
8.758350	0.1	0.174437
8.760017	0.1	0.170129
8.761683	0.1	0.165282
8.763350	0.1	0.160541
8.765017	0.1	0.156132
8.766683	0.1	0.153258
8.768350	0.1	0.153282
8.770017	0.1	0.155303
8.771683	0.1	0.156485
8.773350	0.1	0.155042
8.775017	0.1	0.152178
8.776683	0.1	0.150660
8.778350	0.1	0.151796
8.780017	0.1	0.154339
8.781683	0.1	0.155997
8.783350	0.1	0.155303
8.785017	0.1	0.152690
8.786683	0.1	0.150665
8.788350	0.1	0.152001
8.790017	0.1	0.156546
8.791683	0.1	0.161268
8.793350	0.1	0.163843
8.795017	0.1	0.163964
8.796683	0.1	0.161915
8.798350	0.1	0.157976
8.800017	0.1	0.152551
8.801683	0.1	0.146353
8.803350	0.1	0.140867
8.805017	0.1	0.137808
8.806683	0.1	0.137775
8.808350	0.1	0.139847
8.810017	0.1	0.142357
8.811683	0.1	0.143657
8.813350	0.1	0.142748
8.815017	0.1	0.140201
8.816683	0.1	0.138073
8.818350	0.1	0.138548
8.820017	0.1	0.142269
8.821683	0.1	0.148099
8.823350	0.1	0.154600
8.825017	0.1	0.160993
8.826683	0.1	0.166493
8.828350	0.1	0.170101
8.830017	0.1	0.171564
8.831683	0.1	0.171764
8.833350	0.1	0.171978
8.835017	0.1	0.172881
8.836683	0.1	0.174171
8.838350	0.1	0.174823
8.840017	0.1	0.173603
8.841683	0.1	0.169701
8.843350	0.1	0.163279
8.845017	0.1	0.155736
8.846683	0.1	0.149054
8.848350	0.1	0.144942
8.850017	0.1	0.144173
8.851683	0.1	0.145915
8.853350	0.1	0.148234
8.855017	0.1	0.149491
8.856683	0.1	0.148984
8.858350	0.1	0.146916
8.860017	0.1	0.144271
8.861683	0.1	0.142348
8.863350	0.1	0.141906
8.865017	0.1	0.142325
8.866683	0.1	0.142311
8.868350	0.1	0.141547
8.870017	0.1	0.140723
8.871683	0.1	0.140658
8.873350	0.1	0.141705
8.875017	0.1	0.143298
8.876683	0.1	0.144630
8.878350	0.1	0.145650
8.880017	0.1	0.146781
8.881683	0.1	0.148355
8.883350	0.1	0.150339
8.885017	0.1	0.152122
8.886683	0.1	0.152858
8.888350	0.1	0.151875
8.890017	0.1	0.148602
8.891683	0.1	0.143442
8.893350	0.1	0.138618
8.895017	0.1	0.136266
8.896683	0.1	0.136988
8.898350	0.1	0.140639
8.900017	0.1	0.146283
8.901683	0.1	0.151461
8.903350	0.1	0.153240
8.905017	0.1	0.150576
8.906683	0.1	0.144867
8.908350	0.1	0.138092
8.910017	0.1	0.131680
8.911683	0.1	0.127028
8.913350	0.1	0.125356
8.915017	0.1	0.126800
8.916683	0.1	0.130506
8.918350	0.1	0.135191
8.920017	0.1	0.139559
8.921683	0.1	0.143303
8.923350	0.1	0.147158
8.925017	0.1	0.151037
8.926683	0.1	0.153123
8.928350	0.1	0.151657
8.930017	0.1	0.146874
8.931683	0.1	0.140783
8.933350	0.1	0.135535
8.935017	0.1	0.132574
8.936683	0.1	0.132439
8.938350	0.1	0.134227
8.940017	0.1	0.135903
8.941683	0.1	0.136038
8.943350	0.1	0.134665
8.945017	0.1	0.132597
8.946683	0.1	0.130888
8.948350	0.1	0.130590
8.950017	0.1	0.132215
8.951683	0.1	0.135284
8.953350	0.1	0.138613
8.955017	0.1	0.140718
8.956683	0.1	0.140034
8.958350	0.1	0.135554
8.960017	0.1	0.127512
8.961683	0.1	0.117877
8.963350	0.1	0.110227
8.965017	0.1	0.108290
8.966683	0.1	0.113430
8.968350	0.1	0.122958
8.970017	0.1	0.131899
8.971683	0.1	0.136937
8.973350	0.1	0.137924
8.975017	0.1	0.136453
8.976683	0.1	0.134502
8.978350	0.1	0.133570
8.980017	0.1	0.133864
8.981683	0.1	0.134762
8.983350	0.1	0.135903
8.985017	0.1	0.137268
8.986683	0.1	0.139172
8.988350	0.1	0.142301
8.990017	0.1	0.146423
8.991683	0.1	0.149435
8.993350	0.1	0.148658
8.995017	0.1	0.143261
8.996683	0.1	0.135321
8.998350	0.1	0.128350
9.000017	0.1	0.124904
9.001683	0.1	0.125035
9.003350	0.1	0.126925
9.005017	0.1	0.129072
9.006683	0.1	0.131084
9.008350	0.1	0.132765
9.010017	0.1	0.133570
9.011683	0.1	0.132862
9.013350	0.1	0.130786
9.015017	0.1	0.128564
9.016683	0.1	0.127382
9.018350	0.1	0.126958
9.020017	0.1	0.125603
9.021683	0.1	0.122203
9.023350	0.1	0.117957
9.025017	0.1	0.115070
9.026683	0.1	0.114595
9.028350	0.1	0.116769
9.030017	0.1	0.121933
9.031683	0.1	0.129519
9.033350	0.1	0.136979
9.035017	0.1	0.140844
9.036683	0.1	0.139447
9.038350	0.1	0.134520
9.040017	0.1	0.129431
9.041683	0.1	0.126390
9.043350	0.1	0.125510
9.045017	0.1	0.125859
9.046683	0.1	0.126828
9.048350	0.1	0.127954
9.050017	0.1	0.127996
9.051683	0.1	0.125500
9.053350	0.1	0.120495
9.055017	0.1	0.115070
9.056683	0.1	0.111633
9.058350	0.1	0.110865
9.060017	0.1	0.111661
9.061683	0.1	0.112480
9.063350	0.1	0.112355
9.065017	0.1	0.111191
9.066683	0.1	0.109859
9.068350	0.1	0.109640
9.070017	0.1	0.111018
9.071683	0.1	0.113291
9.073350	0.1	0.115288
9.075017	0.1	0.115889
9.076683	0.1	0.114301
9.078350	0.1	0.111167
9.080017	0.1	0.109128
9.081683	0.1	0.110981
9.083350	0.1	0.117309
9.085017	0.1	0.125398
9.086683	0.1	0.130241
9.088350	0.1	0.128197
9.090017	0.1	0.120136
9.091683	0.1	0.110627
9.093350	0.1	0.104429
9.095017	0.1	0.103726
9.096683	0.1	0.107302
9.098350	0.1	0.111777
9.100017	0.1	0.114008
9.101683	0.1	0.112923
9.103350	0.1	0.109621
9.105017	0.1	0.106343
9.106683	0.1	0.105011
9.108350	0.1	0.105901
9.110017	0.1	0.107456
9.111683	0.1	0.107596
9.113350	0.1	0.105165
9.115017	0.1	0.100466
9.116683	0.1	0.095144
9.118350	0.1	0.091409
9.120017	0.1	0.090483
9.121683	0.1	0.092024
9.123350	0.1	0.094920
9.125017	0.1	0.097896
9.126683	0.1	0.099782
9.128350	0.1	0.100145
9.130017	0.1	0.099763
9.131683	0.1	0.099698
9.133350	0.1	0.100215
9.135017	0.1	0.100629
9.136683	0.1	0.099516
9.138350	0.1	0.095805
9.140017	0.1	0.089849
9.141683	0.1	0.083335
9.143350	0.1	0.078394
9.145017	0.1	0.076559
9.146683	0.1	0.077663
9.148350	0.1	0.079833
9.150017	0.1	0.080876
9.151683	0.1	0.079600
9.153350	0.1	0.076457
9.155017	0.1	0.073723
9.156683	0.1	0.073793
9.158350	0.1	0.076825
9.160017	0.1	0.081002
9.161683	0.1	0.084317
9.163350	0.1	0.086059
9.165017	0.1	0.087474
9.166683	0.1	0.090441
9.168350	0.1	0.094925
9.170017	0.1	0.098501
9.171683	0.1	0.098934
9.173350	0.1	0.096518
9.175017	0.1	0.093193
9.176683	0.1	0.090897
9.178350	0.1	0.091046
9.180017	0.1	0.093840
9.181683	0.1	0.097975
9.183350	0.1	0.101542
9.185017	0.1	0.102879
9.186683	0.1	0.100913
9.188350	0.1	0.095814
9.190017	0.1	0.089607
9.191683	0.1	0.085044
9.193350	0.1	0.083791
9.195017	0.1	0.085924
9.196683	0.1	0.090143
9.198350	0.1	0.094268
9.200017	0.1	0.096527
9.201683	0.1	0.096355
9.203350	0.1	0.094301
9.205017	0.1	0.091814
9.206683	0.1	0.089798
9.208350	0.1	0.087530
9.210017	0.1	0.084215
9.211683	0.1	0.080438
9.213350	0.1	0.077435
9.215017	0.1	0.076252
9.216683	0.1	0.077458
9.218350	0.1	0.080592
9.220017	0.1	0.083921
9.221683	0.1	0.085714
9.223350	0.1	0.086087
9.225017	0.1	0.086725
9.226683	0.1	0.088690
9.228350	0.1	0.091265
9.230017	0.1	0.093267
9.231683	0.1	0.094124
9.233350	0.1	0.093514
9.235017	0.1	0.091488
9.236683	0.1	0.089058
9.238350	0.1	0.087586
9.240017	0.1	0.087842
9.241683	0.1	0.089551
9.243350	0.1	0.091456
9.245017	0.1	0.092275
9.246683	0.1	0.091833
9.248350	0.1	0.091144
9.250017	0.1	0.091316
9.251683	0.1	0.092774
9.253350	0.1	0.095284
9.255017	0.1	0.097868
9.256683	0.1	0.099214
9.258350	0.1	0.098767
9.260017	0.1	0.097156
9.261683	0.1	0.095805
9.263350	0.1	0.096122
9.265017	0.1	0.098241
9.266683	0.1	0.100648
9.268350	0.1	0.101989
9.270017	0.1	0.102716
9.271683	0.1	0.104229
9.273350	0.1	0.106702
9.275017	0.1	0.108527
9.276683	0.1	0.107833
9.278350	0.1	0.104448
9.280017	0.1	0.100452
9.281683	0.1	0.098636
9.283350	0.1	0.100075
9.285017	0.1	0.103246
9.286683	0.1	0.106171
9.288350	0.1	0.108778
9.290017	0.1	0.112280
9.291683	0.1	0.116876
9.293350	0.1	0.120965
9.295017	0.1	0.122935
9.296683	0.1	0.123382
9.298350	0.1	0.124304
9.300017	0.1	0.126571
9.301683	0.1	0.128970
9.303350	0.1	0.129454
9.305017	0.1	0.126930
9.306683	0.1	0.122366
9.308350	0.1	0.118637
9.310017	0.1	0.118841
9.311683	0.1	0.124066
9.313350	0.1	0.132341
9.315017	0.1	0.139894
9.316683	0.1	0.143973
9.318350	0.1	0.144732
9.320017	0.1	0.144280
9.321683	0.1	0.144490
9.323350	0.1	0.145980
9.325017	0.1	0.148639
9.326683	0.1	0.152350
9.328350	0.1	0.156551
9.330017	0.1	0.159498
9.331683	0.1	0.159321
9.333350	0.1	0.156416
9.335017	0.1	0.153403
9.336683	0.1	0.152355
9.338350	0.1	0.153375
9.340017	0.1	0.155172
9.341683	0.1	0.156150
9.343350	0.1	0.155773
9.345017	0.1	0.155480
9.346683	0.1	0.157296
9.348350	0.1	0.161333
9.350017	0.1	0.165715
9.351683	0.1	0.168942
9.353350	0.1	0.171200
9.355017	0.1	0.173347
9.356683	0.1	0.176141
9.358350	0.1	0.180053
9.360017	0.1	0.184355
9.361683	0.1	0.187163
9.363350	0.1	0.187354
9.365017	0.1	0.185538
9.366683	0.1	0.183145
9.368350	0.1	0.181086
9.370017	0.1	0.179182
9.371683	0.1	0.176784
9.373350	0.1	0.174106
9.375017	0.1	0.172537
9.376683	0.1	0.173612
9.378350	0.1	0.177901
9.380017	0.1	0.184770
9.381683	0.1	0.192532
9.383350	0.1	0.199224
9.385017	0.1	0.203792
9.386683	0.1	0.206386
9.388350	0.1	0.207303
9.390017	0.1	0.206195
9.391683	0.1	0.202628
9.393350	0.1	0.197459
9.395017	0.1	0.192532
9.396683	0.1	0.189105
9.398350	0.1	0.187866
9.400017	0.1	0.189501
9.401683	0.1	0.193729
9.403350	0.1	0.198535
9.405017	0.1	0.201240
9.406683	0.1	0.200928
9.408350	0.1	0.199401
9.410017	0.1	0.199326
9.411683	0.1	0.201548
9.413350	0.1	0.204532
9.415017	0.1	0.206199
9.416683	0.1	0.206297
9.418350	0.1	0.206539
9.420017	0.1	0.207946
9.421683	0.1	0.209212
9.423350	0.1	0.208472
9.425017	0.1	0.205254
9.426683	0.1	0.200495
9.428350	0.1	0.195606
9.430017	0.1	0.192267
9.431683	0.1	0.192230
9.433350	0.1	0.195904
9.435017	0.1	0.201343
9.436683	0.1	0.205687
9.438350	0.1	0.207662
9.440017	0.1	0.208332
9.441683	0.1	0.209818
9.443350	0.1	0.213045
9.445017	0.1	0.216221
9.446683	0.1	0.216826
9.448350	0.1	0.215052
9.450017	0.1	0.213622
9.451683	0.1	0.215014
9.453350	0.1	0.219815
9.455017	0.1	0.226102
9.456683	0.1	0.230405
9.458350	0.1	0.230549
9.460017	0.1	0.227210
9.461683	0.1	0.222297
9.463350	0.1	0.216984
9.465017	0.1	0.211871
9.466683	0.1	0.207955
9.468350	0.1	0.206549
9.470017	0.1	0.208160
9.471683	0.1	0.211708
9.473350	0.1	0.215615
9.475017	0.1	0.218633
9.476683	0.1	0.219601
9.478350	0.1	0.218470
9.480017	0.1	0.216914
9.481683	0.1	0.216761
9.483350	0.1	0.218675
9.485017	0.1	0.222181
9.486683	0.1	0.225832
9.488350	0.1	0.227606
9.490017	0.1	0.226339
9.491683	0.1	0.223238
9.493350	0.1	0.221157
9.495017	0.1	0.221860
9.496683	0.1	0.224430
9.498350	0.1	0.226884
9.500017	0.1	0.228551
9.501683	0.1	0.230391
9.503350	0.1	0.233389
9.505017	0.1	0.236984
9.506683	0.1	0.239071
9.508350	0.1	0.237986
9.510017	0.1	0.234111
9.511683	0.1	0.229315
9.513350	0.1	0.225883
9.515017	0.1	0.225613
9.516683	0.1	0.228519
9.518350	0.1	0.233199
9.520017	0.1	0.238451
9.521683	0.1	0.243448
9.523350	0.1	0.247322
9.525017	0.1	0.250014
9.526683	0.1	0.252728
9.528350	0.1	0.256631
9.530017	0.1	0.261329
9.531683	0.1	0.265394
9.533350	0.1	0.268207
9.535017	0.1	0.270805
9.536683	0.1	0.274559
9.538350	0.1	0.279471
9.540017	0.1	0.284412
9.541683	0.1	0.288519
9.543350	0.1	0.291560
9.545017	0.1	0.293301
9.546683	0.1	0.293707
9.548350	0.1	0.293441
9.550017	0.1	0.293185
9.551683	0.1	0.293208
9.553350	0.1	0.293516
9.555017	0.1	0.293828
9.556683	0.1	0.294228
9.558350	0.1	0.295462
9.560017	0.1	0.297730
9.561683	0.1	0.300682
9.563350	0.1	0.304556
9.565017	0.1	0.309423
9.566683	0.1	0.314587
9.568350	0.1	0.320128
9.570017	0.1	0.327108
9.571683	0.1	0.335448
9.573350	0.1	0.343262
9.575017	0.1	0.348631
9.576683	0.1	0.350690
9.578350	0.1	0.349032
9.580017	0.1	0.343779
9.581683	0.1	0.336664
9.583350	0.1	0.330773
9.585017	0.1	0.328491
9.586683	0.1	0.329930
9.588350	0.1	0.333670
9.590017	0.1	0.338405
9.591683	0.1	0.343365
9.593350	0.1	0.347444
9.595017	0.1	0.349409
9.596683	0.1	0.349451
9.598350	0.1	0.349362
9.600017	0.1	0.350750
9.601683	0.1	0.353656
9.603350	0.1	0.357158
9.605017	0.1	0.360897
9.606683	0.1	0.365125
9.608350	0.1	0.369195
9.610017	0.1	0.371723
9.611683	0.1	0.372203
9.613350	0.1	0.371402
9.615017	0.1	0.370746
9.616683	0.1	0.371397
9.618350	0.1	0.373614
9.620017	0.1	0.376855
9.621683	0.1	0.379812
9.623350	0.1	0.380808
9.625017	0.1	0.379775
9.626683	0.1	0.379155
9.628350	0.1	0.381283
9.630017	0.1	0.385372
9.631683	0.1	0.388050
9.633350	0.1	0.387011
9.635017	0.1	0.383048
9.636683	0.1	0.378452
9.638350	0.1	0.375155
9.640017	0.1	0.373935
9.641683	0.1	0.374122
9.643350	0.1	0.374722
9.645017	0.1	0.375691
9.646683	0.1	0.377349
9.648350	0.1	0.379379
9.650017	0.1	0.380995
9.651683	0.1	0.382136
9.653350	0.1	0.383980
9.655017	0.1	0.387244
9.656683	0.1	0.390764
9.658350	0.1	0.393125
9.660017	0.1	0.394192
9.661683	0.1	0.393842
9.663350	0.1	0.391193
9.665017	0.1	0.385926
9.666683	0.1	0.379155
9.668350	0.1	0.372683
9.670017	0.1	0.367546
9.671683	0.1	0.364129
9.673350	0.1	0.363584
9.675017	0.1	0.367453
9.676683	0.1	0.375332
9.678350	0.1	0.384008
9.680017	0.1	0.389237
9.681683	0.1	0.388739
9.683350	0.1	0.383947
9.685017	0.1	0.378359
9.686683	0.1	0.374652
9.688350	0.1	0.373567
9.690017	0.1	0.374084
9.691683	0.1	0.374769
9.693350	0.1	0.375309
9.695017	0.1	0.376208
9.696683	0.1	0.377800
9.698350	0.1	0.379784
9.700017	0.1	0.380892
9.701683	0.1	0.379719
9.703350	0.1	0.376068
9.705017	0.1	0.371160
9.706683	0.1	0.366094
9.708350	0.1	0.360855
9.710017	0.1	0.355705
9.711683	0.1	0.352175
9.713350	0.1	0.351537
9.715017	0.1	0.353870
9.716683	0.1	0.358210
9.718350	0.1	0.362485
9.720017	0.1	0.364869
9.721683	0.1	0.365642
9.723350	0.1	0.366308
9.725017	0.1	0.367425
9.726683	0.1	0.368152
9.728350	0.1	0.367546
9.730017	0.1	0.366052
9.731683	0.1	0.365544
9.733350	0.1	0.367318
9.735017	0.1	0.370750
9.736683	0.1	0.374271
9.738350	0.1	0.376417
9.740017	0.1	0.376166
9.741683	0.1	0.373661
9.743350	0.1	0.369903
9.745017	0.1	0.365558
9.746683	0.1	0.360757
9.748350	0.1	0.356045
9.750017	0.1	0.352929
9.751683	0.1	0.353232
9.753350	0.1	0.357744
9.755017	0.1	0.365465
9.756683	0.1	0.373586
9.758350	0.1	0.378597
9.760017	0.1	0.378345
9.761683	0.1	0.373209
9.763350	0.1	0.365670
9.765017	0.1	0.358853
9.766683	0.1	0.354620
9.768350	0.1	0.352738
9.770017	0.1	0.351965
9.771683	0.1	0.351607
9.773350	0.1	0.351630
9.775017	0.1	0.351751
9.776683	0.1	0.351681
9.778350	0.1	0.352026
9.780017	0.1	0.353539
9.781683	0.1	0.356035
9.783350	0.1	0.359085
9.785017	0.1	0.362890
9.786683	0.1	0.367626
9.788350	0.1	0.372566
9.790017	0.1	0.376496
9.791683	0.1	0.378671
9.793350	0.1	0.378885
9.795017	0.1	0.377372
9.796683	0.1	0.375346
9.798350	0.1	0.374811
9.800017	0.1	0.376827
9.801683	0.1	0.380371
9.803350	0.1	0.383304
9.805017	0.1	0.384226
9.806683	0.1	0.383323
9.808350	0.1	0.381647
9.810017	0.1	0.379952
9.811683	0.1	0.378424
9.813350	0.1	0.376799
9.815017	0.1	0.374462
9.816683	0.1	0.371528
9.818350	0.1	0.369265
9.820017	0.1	0.368669
9.821683	0.1	0.369847
9.823350	0.1	0.372631
9.825017	0.1	0.376641
9.826683	0.1	0.381274
9.828350	0.1	0.385917
9.830017	0.1	0.389689
9.831683	0.1	0.391393
9.833350	0.1	0.390746
9.835017	0.1	0.388743
9.836683	0.1	0.385987
9.838350	0.1	0.381796
9.840017	0.1	0.375691
9.841683	0.1	0.368683
9.843350	0.1	0.362555
9.845017	0.1	0.358541
9.846683	0.1	0.356608
9.848350	0.1	0.355598
9.850017	0.1	0.354354
9.851683	0.1	0.352846
9.853350	0.1	0.352375
9.855017	0.1	0.354438
9.856683	0.1	0.358983
9.858350	0.1	0.363938
9.860017	0.1	0.366759
9.861683	0.1	0.366117
9.863350	0.1	0.362331
9.865017	0.1	0.356790
9.866683	0.1	0.351025
9.868350	0.1	0.346270
9.870017	0.1	0.343430
9.871683	0.1	0.342438
9.873350	0.1	0.342233
9.875017	0.1	0.342047
9.876683	0.1	0.342042
9.878350	0.1	0.342713
9.880017	0.1	0.344450
9.881683	0.1	0.347234
9.883350	0.1	0.350294
9.885017	0.1	0.352641
9.886683	0.1	0.354154
9.888350	0.1	0.355276
9.890017	0.1	0.355900
9.891683	0.1	0.355467
9.893350	0.1	0.353903
9.895017	0.1	0.352007
9.896683	0.1	0.351164
9.898350	0.1	0.351812
9.900017	0.1	0.352375
9.901683	0.1	0.350694
9.903350	0.1	0.346070
9.905017	0.1	0.339323
9.906683	0.1	0.331765
9.908350	0.1	0.324887
9.910017	0.1	0.320156
9.911683	0.1	0.317516
9.913350	0.1	0.315029
9.915017	0.1	0.311048
9.916683	0.1	0.306154
9.918350	0.1	0.302410
9.920017	0.1	0.300896
9.921683	0.1	0.300817
9.923350	0.1	0.300808
9.925017	0.1	0.300035
9.926683	0.1	0.298265
9.928350	0.1	0.295779
9.930017	0.1	0.293464
9.931683	0.1	0.292216
9.933350	0.1	0.292058
9.935017	0.1	0.292426
9.936683	0.1	0.292873
9.938350	0.1	0.293180
9.940017	0.1	0.293353
9.941683	0.1	0.293050
9.943350	0.1	0.291131
9.945017	0.1	0.286773
9.946683	0.1	0.281236
9.948350	0.1	0.277585
9.950017	0.1	0.278340
9.951683	0.1	0.283532
9.953350	0.1	0.290689
9.955017	0.1	0.296612
9.956683	0.1	0.299294
9.958350	0.1	0.298666
9.960017	0.1	0.295984
9.961683	0.1	0.292328
9.963350	0.1	0.287653
9.965017	0.1	0.281590
9.966683	0.1	0.274419
9.968350	0.1	0.266810
9.970017	0.1	0.259704
9.971683	0.1	0.254400
9.973350	0.1	0.252067
9.975017	0.1	0.252873
9.976683	0.1	0.255769
9.978350	0.1	0.259234
9.980017	0.1	0.261618
9.981683	0.1	0.261390
9.983350	0.1	0.258638
9.985017	0.1	0.255262
9.986683	0.1	0.252766
9.988350	0.1	0.251122
9.990017	0.1	0.250065
9.991683	0.1	0.249911
9.993350	0.1	0.250670
9.995017	0.1	0.251648
9.996683	0.1	0.252193
9.998350	0.1	0.251820
10.000017	0.1	0.250135
10.001683	0.1	0.247518
10.003350	0.1	0.245501
10.005017	0.1	0.245092
10.006683	0.1	0.244910
10.008350	0.1	0.242628
10.010017	0.1	0.238107
10.011683	0.1	0.233585
10.013350	0.1	0.231271
10.015017	0.1	0.232048
10.016683	0.1	0.235615
10.018350	0.1	0.240398
10.020017	0.1	0.244020
10.021683	0.1	0.244761
10.023350	0.1	0.242768
10.025017	0.1	0.239937
10.026683	0.1	0.238554
10.028350	0.1	0.239424
10.030017	0.1	0.241371
10.031683	0.1	0.242707
10.033350	0.1	0.242908
10.035017	0.1	0.242596
10.036683	0.1	0.242270
10.038350	0.1	0.241860
10.040017	0.1	0.241399
10.041683	0.1	0.241320
10.043350	0.1	0.242190
10.045017	0.1	0.243960
10.046683	0.1	0.245455
10.048350	0.1	0.244835
10.050017	0.1	0.240542
10.051683	0.1	0.232202
10.053350	0.1	0.221464
10.055017	0.1	0.211447
10.056683	0.1	0.204993
10.058350	0.1	0.203298
10.060017	0.1	0.205520
10.061683	0.1	0.209315
10.063350	0.1	0.212458
10.065017	0.1	0.214307
10.066683	0.1	0.215704
10.068350	0.1	0.217273
10.070017	0.1	0.218214
10.071683	0.1	0.216998
10.073350	0.1	0.212728
10.075017	0.1	0.206484
10.076683	0.1	0.201249
10.078350	0.1	0.200025
10.080017	0.1	0.203988
10.081683	0.1	0.211895
10.083350	0.1	0.220770
10.085017	0.1	0.227485
10.086683	0.1	0.230023
10.088350	0.1	0.228044
10.090017	0.1	0.222991
10.091683	0.1	0.217380
10.093350	0.1	0.213287
10.095017	0.1	0.211219
10.096683	0.1	0.210400
10.098350	0.1	0.209687
10.100017	0.1	0.208504
10.101683	0.1	0.207480
10.103350	0.1	0.207564
10.105017	0.1	0.208593
10.106683	0.1	0.209901
10.108350	0.1	0.211759
10.110017	0.1	0.214516
10.111683	0.1	0.216961
10.113350	0.1	0.217385
10.115017	0.1	0.215522
10.116683	0.1	0.212239
10.118350	0.1	0.208113
10.120017	0.1	0.203499
10.121683	0.1	0.199545
10.123350	0.1	0.198092
10.125017	0.1	0.200160
10.126683	0.1	0.205059
10.128350	0.1	0.210828
10.130017	0.1	0.215350
10.131683	0.1	0.217552
10.133350	0.1	0.218046
10.135017	0.1	0.218111
10.136683	0.1	0.218344
10.138350	0.1	0.218395
10.140017	0.1	0.217343
10.141683	0.1	0.214670
10.143350	0.1	0.211587
10.145017	0.1	0.210316
10.146683	0.1	0.211941
10.148350	0.1	0.216020
10.150017	0.1	0.221301
10.151683	0.1	0.225939
10.153350	0.1	0.228207
10.155017	0.1	0.227587
10.156683	0.1	0.224882
10.158350	0.1	0.221310
10.160017	0.1	0.217389
10.161683	0.1	0.213189
10.163350	0.1	0.209576
10.165017	0.1	0.208160
10.166683	0.1	0.209962
10.168350	0.1	0.214316
10.170017	0.1	0.219261
10.171683	0.1	0.223042
10.173350	0.1	0.224989
10.175017	0.1	0.225059
10.176683	0.1	0.223326
10.178350	0.1	0.220393
10.180017	0.1	0.217855
10.181683	0.1	0.217571
10.183350	0.1	0.220314
10.185017	0.1	0.225231
10.186683	0.1	0.230628
10.188350	0.1	0.234805
10.190017	0.1	0.236249
10.191683	0.1	0.234032
10.193350	0.1	0.228705
10.195017	0.1	0.222386
10.196683	0.1	0.217790
10.198350	0.1	0.216509
10.200017	0.1	0.217832
10.201683	0.1	0.219778
10.203350	0.1	0.220928
10.205017	0.1	0.221035
10.206683	0.1	0.220714
10.208350	0.1	0.220602
10.210017	0.1	0.220328
10.211683	0.1	0.218721
10.213350	0.1	0.215126
10.215017	0.1	0.210111
10.216683	0.1	0.205110
10.218350	0.1	0.201366
10.220017	0.1	0.199340
10.221683	0.1	0.199242
10.223350	0.1	0.200933
10.225017	0.1	0.203284
10.226683	0.1	0.205203
10.228350	0.1	0.206926
10.230017	0.1	0.208789
10.231683	0.1	0.209804
10.233350	0.1	0.208644
10.235017	0.1	0.205324
10.236683	0.1	0.201743
10.238350	0.1	0.200532
10.240017	0.1	0.202749
10.241683	0.1	0.206805
10.243350	0.1	0.209860
10.245017	0.1	0.210223
10.246683	0.1	0.208891
10.248350	0.1	0.208644
10.250017	0.1	0.211173
10.251683	0.1	0.215662
10.253350	0.1	0.220058
10.255017	0.1	0.222633
10.256683	0.1	0.222339
10.258350	0.1	0.219210
10.260017	0.1	0.214917
10.261683	0.1	0.211759
10.263350	0.1	0.210865
10.265017	0.1	0.211988
10.266683	0.1	0.214535
10.268350	0.1	0.217776
10.270017	0.1	0.220952
10.271683	0.1	0.223932
10.273350	0.1	0.226586
10.275017	0.1	0.227983
10.276683	0.1	0.227531
10.278350	0.1	0.225874
10.280017	0.1	0.223978
10.281683	0.1	0.222474
10.283350	0.1	0.221799
10.285017	0.1	0.222214
10.286683	0.1	0.223923
10.288350	0.1	0.227117
10.290017	0.1	0.231606
10.291683	0.1	0.236835
10.293350	0.1	0.242027
10.295017	0.1	0.246237
10.296683	0.1	0.248961
10.298350	0.1	0.250773
10.300017	0.1	0.252821
10.301683	0.1	0.256160
10.303350	0.1	0.260756
10.305017	0.1	0.265297
10.306683	0.1	0.268696
10.308350	0.1	0.270926
10.310017	0.1	0.272375
10.311683	0.1	0.273660
10.313350	0.1	0.275471
10.315017	0.1	0.278139
10.316683	0.1	0.281790
10.318350	0.1	0.286503
10.320017	0.1	0.291732
10.321683	0.1	0.296291
10.323350	0.1	0.299304
10.325017	0.1	0.300617
10.326683	0.1	0.300752
10.328350	0.1	0.301329
10.330017	0.1	0.304570
10.331683	0.1	0.311690
10.333350	0.1	0.321981
10.335017	0.1	0.333451
10.336683	0.1	0.343719
10.338350	0.1	0.350857
10.340017	0.1	0.354652
10.341683	0.1	0.356915
10.343350	0.1	0.360026
10.345017	0.1	0.365307
10.346683	0.1	0.372366
10.348350	0.1	0.379700
10.350017	0.1	0.386108
10.351683	0.1	0.391551
10.353350	0.1	0.396739
10.355017	0.1	0.402443
10.356683	0.1	0.409354
10.358350	0.1	0.417805
10.360017	0.1	0.427440
10.361683	0.1	0.437316
10.363350	0.1	0.446374
10.365017	0.1	0.453731
10.366683	0.1	0.459249
10.368350	0.1	0.464194
10.370017	0.1	0.470821
10.371683	0.1	0.480879
10.373350	0.1	0.494304
10.375017	0.1	0.508958
10.376683	0.1	0.522020
10.378350	0.1	0.532293
10.380017	0.1	0.541387
10.381683	0.1	0.552009
10.383350	0.1	0.565378
10.385017	0.1	0.580726
10.386683	0.1	0.596261
10.388350	0.1	0.610203
10.390017	0.1	0.621690
10.391683	0.1	0.630994
10.393350	0.1	0.639390
10.395017	0.1	0.649081
10.396683	0.1	0.661793
10.398350	0.1	0.677481
10.400017	0.1	0.695409
10.401683	0.1	0.715512
10.403350	0.1	0.737649
10.405017	0.1	0.760397
10.406683	0.1	0.781654
10.408350	0.1	0.800057
10.410017	0.1	0.815936
10.411683	0.1	0.831545
10.413350	0.1	0.849008
10.415017	0.1	0.868165
10.416683	0.1	0.887774
10.418350	0.1	0.907388
10.420017	0.1	0.926573
10.421683	0.1	0.943923
10.423350	0.1	0.958433
10.425017	0.1	0.971067
10.426683	0.1	0.984138
10.428350	0.1	0.999682
10.430017	0.1	1.018969
10.431683	0.1	1.042085
10.433350	0.1	1.066835
10.435017	0.1	1.089955
10.436683	0.1	1.110076
10.438350	0.1	1.128232
10.440017	0.1	1.145601
10.441683	0.1	1.161834
10.443350	0.1	1.175646
10.445017	0.1	1.186356
10.446683	0.1	1.194365
10.448350	0.1	1.201406
10.450017	0.1	1.210487
10.451683	0.1	1.223702
10.453350	0.1	1.239995
10.455017	0.1	1.256056
10.456683	0.1	1.269463
10.458350	0.1	1.280461
10.460017	0.1	1.290869
10.461683	0.1	1.301942
10.463350	0.1	1.313784
10.465017	0.1	1.325808
10.466683	0.1	1.336955
10.468350	0.1	1.345575
10.470017	0.1	1.349999
10.471683	0.1	1.350287
10.473350	0.1	1.349179
10.475017	0.1	1.350450
10.476683	0.1	1.356122
10.478350	0.1	1.365426
10.480017	0.1	1.376309
10.481683	0.1	1.386902
10.483350	0.1	1.395661
10.485017	0.1	1.401980
10.486683	0.1	1.406875
10.488350	0.1	1.412164
10.490017	0.1	1.418958
10.491683	0.1	1.426833
10.493350	0.1	1.434395
10.495017	0.1	1.440663
10.496683	0.1	1.445725
10.498350	0.1	1.450502
10.500017	0.1	1.456002
10.501683	0.1	1.462270
10.503350	0.1	1.468426
10.505017	0.1	1.473762
10.506683	0.1	1.478200
10.508350	0.1	1.481976
10.510017	0.1	1.485618
10.511683	0.1	1.489259
10.513350	0.1	1.491657
10.515017	0.1	1.491373
10.516683	0.1	1.489185
10.518350	0.1	1.488221
10.520017	0.1	1.491224
10.521683	0.1	1.497814
10.523350	0.1	1.504933
10.525017	0.1	1.509800
10.526683	0.1	1.512165
10.528350	0.1	1.514019
10.530017	0.1	1.516808
10.531683	0.1	1.519374
10.533350	0.1	1.520007
10.535017	0.1	1.519606
10.536683	0.1	1.521329
10.538350	0.1	1.527397
10.540017	0.1	1.536780
10.541683	0.1	1.545968
10.543350	0.1	1.551723
10.545017	0.1	1.552501
10.546683	0.1	1.548440
10.548350	0.1	1.541441
10.550017	0.1	1.534517
10.551683	0.1	1.530400
10.553350	0.1	1.530340
10.555017	0.1	1.533227
10.556683	0.1	1.536394
10.558350	0.1	1.538112
10.560017	0.1	1.538731
10.561683	0.1	1.539150
10.563350	0.1	1.539770
10.565017	0.1	1.541078
10.566683	0.1	1.543313
10.568350	0.1	1.545735
10.570017	0.1	1.547728
10.571683	0.1	1.550145
10.573350	0.1	1.554401
10.575017	0.1	1.560720
10.576683	0.1	1.567886
10.578350	0.1	1.574573
10.580017	0.1	1.580212
10.581683	0.1	1.584203
10.583350	0.1	1.585423
10.585017	0.1	1.583453
10.586683	0.1	1.579453
10.588350	0.1	1.575435
10.590017	0.1	1.573483
10.591683	0.1	1.574955
10.593350	0.1	1.579211
10.595017	0.1	1.583751
10.596683	0.1	1.586261
10.598350	0.1	1.586815
10.600017	0.1	1.587495
10.601683	0.1	1.589982
10.603350	0.1	1.594094
10.605017	0.1	1.598131
10.606683	0.1	1.600124
10.608350	0.1	1.599817
10.610017	0.1	1.599235
10.611683	0.1	1.600590
10.613350	0.1	1.603882
10.615017	0.1	1.607006
10.616683	0.1	1.607887
10.618350	0.1	1.606382
10.620017	0.1	1.604157
10.621683	0.1	1.602583
10.623350	0.1	1.601446
10.625017	0.1	1.600008
10.626683	0.1	1.598466
10.628350	0.1	1.598005
10.630017	0.1	1.599486
10.631683	0.1	1.602257
10.633350	0.1	1.604897
10.635017	0.1	1.606364
10.636683	0.1	1.605544
10.638350	0.1	1.601232
10.640017	0.1	1.593772
10.641683	0.1	1.585511
10.643350	0.1	1.578764
10.645017	0.1	1.574005
10.646683	0.1	1.570513
10.648350	0.1	1.568068
10.650017	0.1	1.567202
10.651683	0.1	1.568231
10.653350	0.1	1.570373
10.655017	0.1	1.571765
10.656683	0.1	1.570717
10.658350	0.1	1.566838
10.660017	0.1	1.560715
10.661683	0.1	1.553241
10.663350	0.1	1.545497
10.665017	0.1	1.538582
10.666683	0.1	1.532971
10.668350	0.1	1.528114
10.670017	0.1	1.522992
10.671683	0.1	1.516924
10.673350	0.1	1.509530
10.675017	0.1	1.500137
10.676683	0.1	1.487886
10.678350	0.1	1.473124
10.680017	0.1	1.458265
10.681683	0.1	1.446172
10.683350	0.1	1.437450
10.685017	0.1	1.429934
10.686683	0.1	1.421077
10.688350	0.1	1.410269
10.690017	0.1	1.398660
10.691683	0.1	1.387503
10.693350	0.1	1.376746
10.695017	0.1	1.364974
10.696683	0.1	1.351237
10.698350	0.1	1.336364
10.700017	0.1	1.321970
10.701683	0.1	1.309025
10.703350	0.1	1.297630
10.705017	0.1	1.287344
10.706683	0.1	1.277556
10.708350	0.1	1.267553
10.710017	0.1	1.256289
10.711683	0.1	1.242505
10.713350	0.1	1.225863
10.715017	0.1	1.207520
10.716683	0.1	1.189467
10.718350	0.1	1.173425
10.720017	0.1	1.159864
10.721683	0.1	1.147436
10.723350	0.1	1.133992
10.725017	0.1	1.118481
10.726683	0.1	1.101615
10.728350	0.1	1.085470
10.730017	0.1	1.072162
10.731683	0.1	1.061824
10.733350	0.1	1.052399
10.735017	0.1	1.041899
10.736683	0.1	1.029936
10.738350	0.1	1.017153
10.740017	0.1	1.004082
10.741683	0.1	0.990890
10.743350	0.1	0.978126
10.745017	0.1	0.966829
10.746683	0.1	0.957027
10.748350	0.1	0.947006
10.750017	0.1	0.934773
10.751683	0.1	0.919453
10.753350	0.1	0.901441
10.755017	0.1	0.882205
10.756683	0.1	0.863909
10.758350	0.1	0.848523
10.760017	0.1	0.836854
10.761683	0.1	0.828286
10.763350	0.1	0.821678
10.765017	0.1	0.816085
10.766683	0.1	0.810539
10.768350	0.1	0.803778
10.770017	0.1	0.794935
10.771683	0.1	0.784076
10.773350	0.1	0.772080
10.775017	0.1	0.760485
10.776683	0.1	0.751019
10.778350	0.1	0.744406
10.780017	0.1	0.739479
10.781683	0.1	0.734101
10.783350	0.1	0.726520
10.785017	0.1	0.715684
10.786683	0.1	0.702064
10.788350	0.1	0.688247
10.790017	0.1	0.676983
10.791683	0.1	0.668308
10.793350	0.1	0.659958
10.795017	0.1	0.650310
10.796683	0.1	0.639530
10.798350	0.1	0.629094
10.800017	0.1	0.620880
10.801683	0.1	0.615437
10.803350	0.1	0.611059
10.805017	0.1	0.605430
10.806683	0.1	0.598016
10.808350	0.1	0.590631
10.810017	0.1	0.585592
10.811683	0.1	0.583380
10.813350	0.1	0.582584
10.815017	0.1	0.581602
10.816683	0.1	0.579543
10.818350	0.1	0.576256
10.820017	0.1	0.572032
10.821683	0.1	0.567092
10.823350	0.1	0.561271
10.825017	0.1	0.554649
10.826683	0.1	0.548759
10.828350	0.1	0.545690
10.830017	0.1	0.545369
10.831683	0.1	0.545443
10.833350	0.1	0.544083
10.835017	0.1	0.541564
10.836683	0.1	0.539441
10.838350	0.1	0.539022
10.840017	0.1	0.540093
10.841683	0.1	0.540605
10.843350	0.1	0.538183
10.845017	0.1	0.532228
10.846683	0.1	0.524577
10.848350	0.1	0.518630
10.850017	0.1	0.516810
10.851683	0.1	0.518505
10.853350	0.1	0.521396
10.855017	0.1	0.523874
10.856683	0.1	0.525545
10.858350	0.1	0.526011
10.860017	0.1	0.524065
10.861683	0.1	0.518775
10.863350	0.1	0.510933
10.865017	0.1	0.503305
10.866683	0.1	0.499012
10.868350	0.1	0.499305
10.870017	0.1	0.503156
10.871683	0.1	0.508237
10.873350	0.1	0.512050
10.875017	0.1	0.512945
10.876683	0.1	0.510300
10.878350	0.1	0.504418
10.880017	0.1	0.496837
10.881683	0.1	0.490192
10.883350	0.1	0.486732
10.885017	0.1	0.486718
10.886683	0.1	0.488521
10.888350	0.1	0.490136
10.890017	0.1	0.490588
10.891683	0.1	0.490174
10.893350	0.1	0.489457
10.895017	0.1	0.488153
10.896683	0.1	0.485526
10.898350	0.1	0.481680
10.900017	0.1	0.477643
10.901683	0.1	0.474364
10.903350	0.1	0.472022
10.905017	0.1	0.469871
10.906683	0.1	0.466942
10.908350	0.1	0.463026
10.910017	0.1	0.458919
10.911683	0.1	0.455691
10.913350	0.1	0.453754
10.915017	0.1	0.453168
10.916683	0.1	0.454863
10.918350	0.1	0.460013
10.920017	0.1	0.467356
10.921683	0.1	0.473103
10.923350	0.1	0.474663
10.925017	0.1	0.472837
10.926683	0.1	0.470090
10.928350	0.1	0.468306
10.930017	0.1	0.467873
10.931683	0.1	0.468288
10.933350	0.1	0.469247
10.935017	0.1	0.470784
10.936683	0.1	0.472665
10.938350	0.1	0.474006
10.940017	0.1	0.473540
10.941683	0.1	0.470276
10.943350	0.1	0.464530
10.945017	0.1	0.458108
10.946683	0.1	0.453033
10.948350	0.1	0.449903
10.950017	0.1	0.447794
10.951683	0.1	0.445428
10.953350	0.1	0.441992
10.955017	0.1	0.437684
10.956683	0.1	0.433978
10.958350	0.1	0.432297
10.960017	0.1	0.432357
10.961683	0.1	0.432786
10.963350	0.1	0.432888
10.965017	0.1	0.433000
10.966683	0.1	0.433726
10.968350	0.1	0.434881
10.970017	0.1	0.435142
10.971683	0.1	0.433312
10.973350	0.1	0.430155
10.975017	0.1	0.427975
10.976683	0.1	0.428143
10.978350	0.1	0.429754
10.980017	0.1	0.430723
10.981683	0.1	0.429847
10.983350	0.1	0.427789
10.985017	0.1	0.425731
10.986683	0.1	0.423547
10.988350	0.1	0.420106
10.990017	0.1	0.414932
10.991683	0.1	0.408855
10.993350	0.1	0.403845
10.995017	0.1	0.402192
10.996683	0.1	0.404906
10.998350	0.1	0.410452
11.000017	0.1	0.415579
11.001683	0.1	0.418015
11.003350	0.1	0.418108
11.005017	0.1	0.417647
11.006683	0.1	0.417987
11.008350	0.1	0.419407
11.010017	0.1	0.421065
11.011683	0.1	0.421577
11.013350	0.1	0.420045
11.015017	0.1	0.417037
11.016683	0.1	0.414709
11.018350	0.1	0.414876
11.020017	0.1	0.416879
11.021683	0.1	0.418262
11.023350	0.1	0.417070
11.025017	0.1	0.413312
11.026683	0.1	0.408948
11.028350	0.1	0.406378
11.030017	0.1	0.406415
11.031683	0.1	0.408273
11.033350	0.1	0.411193
11.035017	0.1	0.414648
11.036683	0.1	0.417656
11.038350	0.1	0.419444
11.040017	0.1	0.419770
11.041683	0.1	0.418494
11.043350	0.1	0.416171
11.045017	0.1	0.414932
11.046683	0.1	0.417344
11.048350	0.1	0.423822
11.050017	0.1	0.431798
11.051683	0.1	0.437805
11.053350	0.1	0.440017
11.055017	0.1	0.439137
11.056683	0.1	0.437396
11.058350	0.1	0.436530
11.060017	0.1	0.436674
11.061683	0.1	0.437503
11.063350	0.1	0.439570
11.065017	0.1	0.443719
11.066683	0.1	0.449927
11.068350	0.1	0.457293
11.070017	0.1	0.464125
11.071683	0.1	0.467738
11.073350	0.1	0.466295
11.075017	0.1	0.461647
11.076683	0.1	0.458895
11.078350	0.1	0.461647
11.080017	0.1	0.468418
11.081683	0.1	0.474933
11.083350	0.1	0.478770
11.085017	0.1	0.480125
11.086683	0.1	0.479710
11.088350	0.1	0.478174
11.090017	0.1	0.476385
11.091683	0.1	0.475654
11.093350	0.1	0.478080
11.095017	0.1	0.485228
11.096683	0.1	0.495813
11.098350	0.1	0.506165
11.100017	0.1	0.513014
11.101683	0.1	0.515324
11.103350	0.1	0.513955
11.105017	0.1	0.510756
11.106683	0.1	0.507822
11.108350	0.1	0.506728
11.110017	0.1	0.508232
11.111683	0.1	0.512423
11.113350	0.1	0.518863
11.115017	0.1	0.526626
11.116683	0.1	0.533746
11.118350	0.1	0.537825
11.120017	0.1	0.538197
11.121683	0.1	0.536381
11.123350	0.1	0.534742
11.125017	0.1	0.535105
11.126683	0.1	0.537662
11.128350	0.1	0.541266
11.130017	0.1	0.544735
11.131683	0.1	0.547292
11.133350	0.1	0.548651
11.135017	0.1	0.549019
11.136683	0.1	0.548456
11.138350	0.1	0.546766
11.140017	0.1	0.544311
11.141683	0.1	0.542430
11.143350	0.1	0.542556
11.145017	0.1	0.544963
11.146683	0.1	0.549010
11.148350	0.1	0.554263
11.150017	0.1	0.560237
11.151683	0.1	0.565914
11.153350	0.1	0.570421
11.155017	0.1	0.573485
11.156683	0.1	0.575264
11.158350	0.1	0.576391
11.160017	0.1	0.577434
11.161683	0.1	0.578333
11.163350	0.1	0.578882
11.165017	0.1	0.579623
11.166683	0.1	0.581280
11.168350	0.1	0.583883
11.170017	0.1	0.587199
11.171683	0.1	0.591213
11.173350	0.1	0.595823
11.175017	0.1	0.600545
11.176683	0.1	0.604177
11.178350	0.1	0.605318
11.180017	0.1	0.603972
11.181683	0.1	0.601541
11.183350	0.1	0.599027
11.185017	0.1	0.596871
11.186683	0.1	0.595949
11.188350	0.1	0.597006
11.190017	0.1	0.599362
11.191683	0.1	0.601350
11.193350	0.1	0.601555
11.195017	0.1	0.599450
11.196683	0.1	0.596158
11.198350	0.1	0.594221
11.200017	0.1	0.595185
11.201683	0.1	0.597909
11.203350	0.1	0.600372
11.205017	0.1	0.601993
11.206683	0.1	0.603469
11.208350	0.1	0.605648
11.210017	0.1	0.608661
11.211683	0.1	0.611092
11.213350	0.1	0.611083
11.215017	0.1	0.608652
11.216683	0.1	0.605849
11.218350	0.1	0.604908
11.220017	0.1	0.606845
11.221683	0.1	0.611218
11.223350	0.1	0.616331
11.225017	0.1	0.619711
11.226683	0.1	0.619669
11.228350	0.1	0.616987
11.230017	0.1	0.614398
11.231683	0.1	0.614035
11.233350	0.1	0.615977
11.235017	0.1	0.618938
11.236683	0.1	0.621290
11.238350	0.1	0.621788
11.240017	0.1	0.620079
11.241683	0.1	0.616666
11.243350	0.1	0.612671
11.245017	0.1	0.609569
11.246683	0.1	0.608996
11.248350	0.1	0.611888
11.250017	0.1	0.616978
11.251683	0.1	0.621704
11.253350	0.1	0.624447
11.255017	0.1	0.624214
11.256683	0.1	0.620624
11.258350	0.1	0.615497
11.260017	0.1	0.612135
11.261683	0.1	0.612545
11.263350	0.1	0.615939
11.265017	0.1	0.619693
11.266683	0.1	0.621844
11.268350	0.1	0.622189
11.270017	0.1	0.621085
11.271683	0.1	0.618692
11.273350	0.1	0.615520
11.275017	0.1	0.612522
11.276683	0.1	0.610189
11.278350	0.1	0.608056
11.280017	0.1	0.605350
11.281683	0.1	0.602105
11.283350	0.1	0.599683
11.285017	0.1	0.599604
11.286683	0.1	0.601881
11.288350	0.1	0.604889
11.290017	0.1	0.606924
11.291683	0.1	0.607874
11.293350	0.1	0.608917
11.295017	0.1	0.610617
11.296683	0.1	0.611860
11.298350	0.1	0.610775
11.300017	0.1	0.606761
11.301683	0.1	0.601374
11.303350	0.1	0.596950
11.305017	0.1	0.594761
11.306683	0.1	0.594426
11.308350	0.1	0.594468
11.310017	0.1	0.593388
11.311683	0.1	0.590612
11.313350	0.1	0.586854
11.315017	0.1	0.583697
11.316683	0.1	0.582552
11.318350	0.1	0.583902
11.320017	0.1	0.586687
11.321683	0.1	0.588549
11.323350	0.1	0.587688
11.325017	0.1	0.584507
11.326683	0.1	0.580968
11.328350	0.1	0.578449
11.330017	0.1	0.576954
11.331683	0.1	0.575930
11.333350	0.1	0.574919
11.335017	0.1	0.573806
11.336683	0.1	0.572950
11.338350	0.1	0.572689
11.340017	0.1	0.572866
11.341683	0.1	0.573313
11.343350	0.1	0.574044
11.345017	0.1	0.574724
11.346683	0.1	0.574766
11.348350	0.1	0.573709
11.350017	0.1	0.571529
11.351683	0.1	0.568982
11.353350	0.1	0.567050
11.355017	0.1	0.565741
11.356683	0.1	0.563604
11.358350	0.1	0.558631
11.360017	0.1	0.550300
11.361683	0.1	0.540446
11.363350	0.1	0.531953
11.365017	0.1	0.526616
11.366683	0.1	0.524265
11.368350	0.1	0.524097
11.370017	0.1	0.525955
11.371683	0.1	0.529829
11.373350	0.1	0.534942
11.375017	0.1	0.539538
11.376683	0.1	0.541727
11.378350	0.1	0.541098
11.380017	0.1	0.539171
11.381683	0.1	0.537965
11.383350	0.1	0.538290
11.385017	0.1	0.539068
11.386683	0.1	0.538360
11.388350	0.1	0.535431
11.390017	0.1	0.531445
11.391683	0.1	0.528162
11.393350	0.1	0.526542
11.395017	0.1	0.526151
11.396683	0.1	0.525420
11.398350	0.1	0.523156
11.400017	0.1	0.519794
11.401683	0.1	0.517075
11.403350	0.1	0.516688
11.405017	0.1	0.518528
11.406683	0.1	0.520488
11.408350	0.1	0.520847
11.410017	0.1	0.520507
11.411683	0.1	0.521909
11.413350	0.1	0.526058
11.415017	0.1	0.531375
11.416683	0.1	0.535264
11.418350	0.1	0.536200
11.420017	0.1	0.534412
11.421683	0.1	0.531073
11.423350	0.1	0.527157
11.425017	0.1	0.523510
11.426683	0.1	0.521117
11.428350	0.1	0.520027
11.430017	0.1	0.518942
11.431683	0.1	0.517028
11.433350	0.1	0.514849
11.435017	0.1	0.512693
11.436683	0.1	0.509722
11.438350	0.1	0.505783
11.440017	0.1	0.503007
11.441683	0.1	0.503957
11.443350	0.1	0.508311
11.445017	0.1	0.512959
11.446683	0.1	0.515222
11.448350	0.1	0.514886
11.450017	0.1	0.513387
11.451683	0.1	0.511706
11.453350	0.1	0.509331
11.455017	0.1	0.505489
11.456683	0.1	0.500935
11.458350	0.1	0.497974
11.460017	0.1	0.498453
11.461683	0.1	0.501680
11.463350	0.1	0.504986
11.465017	0.1	0.506467
11.466683	0.1	0.506476
11.468350	0.1	0.506337
11.470017	0.1	0.506742
11.471683	0.1	0.507464
11.473350	0.1	0.508069
11.475017	0.1	0.508311
11.476683	0.1	0.508246
11.478350	0.1	0.508670
11.480017	0.1	0.510328
11.481683	0.1	0.512339
11.483350	0.1	0.512768
11.485017	0.1	0.510435
11.486683	0.1	0.505634
11.488350	0.1	0.500074
11.490017	0.1	0.496106
11.491683	0.1	0.495040
11.493350	0.1	0.496223
11.495017	0.1	0.498062
11.496683	0.1	0.499724
11.498350	0.1	0.501089
11.500017	0.1	0.501676
11.501683	0.1	0.500395
11.503350	0.1	0.496525
11.505017	0.1	0.490956
11.506683	0.1	0.485731
11.508350	0.1	0.482346
11.510017	0.1	0.481987
11.511683	0.1	0.485973
11.513350	0.1	0.493866
11.515017	0.1	0.502481
11.516683	0.1	0.508288
11.518350	0.1	0.510500
11.520017	0.1	0.511124
11.521683	0.1	0.512064
11.523350	0.1	0.513308
11.525017	0.1	0.513885
11.526683	0.1	0.513191
11.528350	0.1	0.511478
11.530017	0.1	0.509624
11.531683	0.1	0.508102
11.533350	0.1	0.506565
11.535017	0.1	0.504428
11.536683	0.1	0.501317
11.538350	0.1	0.497750
11.540017	0.1	0.495291
11.541683	0.1	0.495245
11.543350	0.1	0.497168
11.545017	0.1	0.498891
11.546683	0.1	0.498430
11.548350	0.1	0.495729
11.550017	0.1	0.492241
11.551683	0.1	0.489340
11.553350	0.1	0.487152
11.555017	0.1	0.484786
11.556683	0.1	0.481759
11.558350	0.1	0.478695
11.560017	0.1	0.476465
11.561683	0.1	0.474700
11.563350	0.1	0.471994
11.565017	0.1	0.467873
11.566683	0.1	0.463575
11.568350	0.1	0.460953
11.570017	0.1	0.461154
11.571683	0.1	0.463775
11.573350	0.1	0.467072
11.575017	0.1	0.469307
11.576683	0.1	0.469829
11.578350	0.1	0.469242
11.580017	0.1	0.468860
11.581683	0.1	0.469382
11.583350	0.1	0.469983
11.585017	0.1	0.469065
11.586683	0.1	0.465778
11.588350	0.1	0.460404
11.590017	0.1	0.453815
11.591683	0.1	0.447347
11.593350	0.1	0.442234
11.595017	0.1	0.438513
11.596683	0.1	0.435738
11.598350	0.1	0.434211
11.600017	0.1	0.433787
11.601683	0.1	0.432916
11.603350	0.1	0.430522
11.605017	0.1	0.426960
11.606683	0.1	0.422848
11.608350	0.1	0.418555
11.610017	0.1	0.414280
11.611683	0.1	0.410117
11.613350	0.1	0.406369
11.615017	0.1	0.403258
11.616683	0.1	0.400064
11.618350	0.1	0.395384
11.620017	0.1	0.389041
11.621683	0.1	0.382802
11.623350	0.1	0.379086
11.625017	0.1	0.379677
11.626683	0.1	0.384487
11.628350	0.1	0.391104
11.630017	0.1	0.396320
11.631683	0.1	0.398220
11.633350	0.1	0.397298
11.635017	0.1	0.395360
11.636683	0.1	0.393456
11.638350	0.1	0.391528
11.640017	0.1	0.389069
11.641683	0.1	0.385372
11.643350	0.1	0.380557
11.645017	0.1	0.376008
11.646683	0.1	0.372981
11.648350	0.1	0.371938
11.650017	0.1	0.372906
11.651683	0.1	0.375160
11.653350	0.1	0.377158
11.655017	0.1	0.377391
11.656683	0.1	0.375328
11.658350	0.1	0.371682
11.660017	0.1	0.367300
11.661683	0.1	0.362275
11.663350	0.1	0.357069
11.665017	0.1	0.353390
11.666683	0.1	0.352734
11.668350	0.1	0.354974
11.670017	0.1	0.358545
11.671683	0.1	0.361493
11.673350	0.1	0.363081
11.675017	0.1	0.364115
11.676683	0.1	0.364818
11.678350	0.1	0.363369
11.680017	0.1	0.357446
11.681683	0.1	0.346992
11.683350	0.1	0.335141
11.685017	0.1	0.326107
11.686683	0.1	0.322452
11.688350	0.1	0.324184
11.690017	0.1	0.329120
11.691683	0.1	0.333763
11.693350	0.1	0.335183
11.695017	0.1	0.332599
11.696683	0.1	0.327537
11.698350	0.1	0.322466
11.700017	0.1	0.318876
11.701683	0.1	0.316724
11.703350	0.1	0.315150
11.705017	0.1	0.313255
11.706683	0.1	0.310903
11.708350	0.1	0.308910
11.710017	0.1	0.308175
11.711683	0.1	0.308566
11.713350	0.1	0.308976
11.715017	0.1	0.308873
11.716683	0.1	0.308766
11.718350	0.1	0.308850
11.720017	0.1	0.308733
11.721683	0.1	0.307844
11.723350	0.1	0.305269
11.725017	0.1	0.300249
11.726683	0.1	0.293530
11.728350	0.1	0.287448
11.730017	0.1	0.284240
11.731683	0.1	0.284710
11.733350	0.1	0.288081
11.735017	0.1	0.292948
11.736683	0.1	0.298624
11.738350	0.1	0.304896
11.740017	0.1	0.310536
11.741683	0.1	0.313665
11.743350	0.1	0.313823
11.745017	0.1	0.312319
11.746683	0.1	0.310470
11.748350	0.1	0.308268
11.750017	0.1	0.305264
11.751683	0.1	0.301972
11.753350	0.1	0.299565
11.755017	0.1	0.298317
11.756683	0.1	0.297274
11.758350	0.1	0.296081
11.760017	0.1	0.295625
11.761683	0.1	0.296128
11.763350	0.1	0.296263
11.765017	0.1	0.295010
11.766683	0.1	0.293180
11.768350	0.1	0.292426
11.770017	0.1	0.293516
11.771683	0.1	0.295611
11.773350	0.1	0.296584
11.775017	0.1	0.295029
11.776683	0.1	0.291928
11.778350	0.1	0.289497
11.780017	0.1	0.288724
11.781683	0.1	0.288761
11.783350	0.1	0.288482
11.785017	0.1	0.287625
11.786683	0.1	0.286526
11.788350	0.1	0.285902
11.790017	0.1	0.286582
11.791683	0.1	0.288989
11.793350	0.1	0.292864
11.795017	0.1	0.296799
11.796683	0.1	0.298792
11.798350	0.1	0.298433
11.800017	0.1	0.297781
11.801683	0.1	0.299322
11.803350	0.1	0.303192
11.805017	0.1	0.306754
11.806683	0.1	0.307178
11.808350	0.1	0.304361
11.810017	0.1	0.300924
11.811683	0.1	0.299891
11.813350	0.1	0.302708
11.815017	0.1	0.308622
11.816683	0.1	0.314927
11.818350	0.1	0.318475
11.820017	0.1	0.318061
11.821683	0.1	0.315085
11.823350	0.1	0.312077
11.825017	0.1	0.310750
11.826683	0.1	0.311024
11.828350	0.1	0.312505
11.830017	0.1	0.315853
11.831683	0.1	0.320924
11.833350	0.1	0.325502
11.835017	0.1	0.327607
11.836683	0.1	0.327136
11.838350	0.1	0.325120
11.840017	0.1	0.322699
11.841683	0.1	0.320794
11.843350	0.1	0.320179
11.845017	0.1	0.321358
11.846683	0.1	0.324226
11.848350	0.1	0.328585
11.850017	0.1	0.334354
11.851683	0.1	0.340734
11.853350	0.1	0.346014
11.855017	0.1	0.349069
11.856683	0.1	0.350261
11.858350	0.1	0.350471
11.860017	0.1	0.349954
11.861683	0.1	0.348706
11.863350	0.1	0.347812
11.865017	0.1	0.349195
11.866683	0.1	0.353190
11.868350	0.1	0.358052
11.870017	0.1	0.362108
11.871683	0.1	0.365018
11.873350	0.1	0.367402
11.875017	0.1	0.370089
11.876683	0.1	0.373637
11.878350	0.1	0.378019
11.880017	0.1	0.382215
11.881683	0.1	0.384874
11.883350	0.1	0.386094
11.885017	0.1	0.387640
11.886683	0.1	0.390862
11.888350	0.1	0.395351
11.890017	0.1	0.399845
11.891683	0.1	0.402993
11.893350	0.1	0.403831
11.895017	0.1	0.402974
11.896683	0.1	0.402732
11.898350	0.1	0.405139
11.900017	0.1	0.410508
11.901683	0.1	0.417931
11.903350	0.1	0.426010
11.905017	0.1	0.433223
11.906683	0.1	0.438546
11.908350	0.1	0.442006
11.910017	0.1	0.444353
11.911683	0.1	0.446425
11.913350	0.1	0.448572
11.915017	0.1	0.450811
11.916683	0.1	0.453545
11.918350	0.1	0.457666
11.920017	0.1	0.463654
11.921683	0.1	0.471035
11.923350	0.1	0.478905
11.925017	0.1	0.486551
11.926683	0.1	0.493485
11.928350	0.1	0.499566
11.930017	0.1	0.504991
11.931683	0.1	0.510071
11.933350	0.1	0.515310
11.935017	0.1	0.521373
11.936683	0.1	0.528251
11.938350	0.1	0.534249
11.940017	0.1	0.537457
11.941683	0.1	0.538630
11.943350	0.1	0.540712
11.945017	0.1	0.545979
11.946683	0.1	0.554696
11.948350	0.1	0.565038
11.950017	0.1	0.573914
11.951683	0.1	0.579152
11.953350	0.1	0.581238
11.955017	0.1	0.582631
11.956683	0.1	0.585625
11.958350	0.1	0.590896
11.960017	0.1	0.597802
11.961683	0.1	0.605509
11.963350	0.1	0.613756
11.965017	0.1	0.622808
11.966683	0.1	0.632503
11.968350	0.1	0.641737
11.970017	0.1	0.649723
11.971683	0.1	0.656815
11.973350	0.1	0.663679
11.975017	0.1	0.670226
11.976683	0.1	0.675851
11.978350	0.1	0.680475
11.980017	0.1	0.684815
11.981683	0.1	0.689761
11.983350	0.1	0.695987
11.985017	0.1	0.703577
11.986683	0.1	0.711689
11.988350	0.1	0.719405
11.990017	0.1	0.727237
11.991683	0.1	0.736616
11.993350	0.1	0.747498
11.995017	0.1	0.758106
11.996683	0.1	0.767340
11.998350	0.1	0.775643
12.000017	0.1	0.783848
12.001683	0.1	0.792649
12.003350	0.1	0.802348
12.005017	0.1	0.812537
12.006683	0.1	0.822656
12.008350	0.1	0.832514
12.010017	0.1	0.842288
12.011683	0.1	0.852295
12.013350	0.1	0.862172
12.015017	0.1	0.870568
12.016683	0.1	0.876826
12.018350	0.1	0.882288
12.020017	0.1	0.889325
12.021683	0.1	0.899695
12.023350	0.1	0.913488
12.025017	0.1	0.929195
12.026683	0.1	0.944831
12.028350	0.1	0.958974
12.030017	0.1	0.971034
12.031683	0.1	0.981074
12.033350	0.1	0.989311
12.035017	0.1	0.996208
12.036683	0.1	1.003239
12.038350	0.1	1.012422
12.040017	0.1	1.024487
12.041683	0.1	1.037885
12.043350	0.1	1.049875
12.045017	0.1	1.059063
12.046683	0.1	1.066769
12.048350	0.1	1.075272
12.050017	0.1	1.085764
12.051683	0.1	1.098649
12.053350	0.1	1.113554
12.055017	0.1	1.128982
12.056683	0.1	1.143720
12.058350	0.1	1.157667
12.060017	0.1	1.170924
12.061683	0.1	1.183059
12.063350	0.1	1.193318
12.065017	0.1	1.201658
12.066683	0.1	1.209225
12.068350	0.1	1.217257
12.070017	0.1	1.225821
12.071683	0.1	1.234664
12.073350	0.1	1.244633
12.075017	0.1	1.256899
12.076683	0.1	1.271181
12.078350	0.1	1.285980
12.080017	0.1	1.299880
12.081683	0.1	1.312043
12.083350	0.1	1.321649
12.085017	0.1	1.327880
12.086683	0.1	1.330907
12.088350	0.1	1.332099
12.090017	0.1	1.333277
12.091683	0.1	1.336201
12.093350	0.1	1.341668
12.095017	0.1	1.348518
12.096683	0.1	1.354623
12.098350	0.1	1.359340
12.100017	0.1	1.363992
12.101683	0.1	1.369743
12.103350	0.1	1.376057
12.105017	0.1	1.381594
12.106683	0.1	1.385589
12.108350	0.1	1.387740
12.110017	0.1	1.388248
12.111683	0.1	1.388392
12.113350	0.1	1.389482
12.115017	0.1	1.391517
12.116683	0.1	1.393845
12.118350	0.1	1.396211
12.120017	0.1	1.398432
12.121683	0.1	1.400239
12.123350	0.1	1.401543
12.125017	0.1	1.402171
12.126683	0.1	1.401752
12.128350	0.1	1.400271
12.130017	0.1	1.398702
12.131683	0.1	1.398628
12.133350	0.1	1.400369
12.135017	0.1	1.401934
12.136683	0.1	1.401096
12.138350	0.1	1.397738
12.140017	0.1	1.393449
12.141683	0.1	1.390269
12.143350	0.1	1.389799
12.145017	0.1	1.392355
12.146683	0.1	1.396704
12.148350	0.1	1.400569
12.150017	0.1	1.402013
12.151683	0.1	1.400239
12.153350	0.1	1.395396
12.155017	0.1	1.388700
12.156683	0.1	1.382469
12.158350	0.1	1.378353
12.160017	0.1	1.376048
12.161683	0.1	1.374688
12.163350	0.1	1.374031
12.165017	0.1	1.373808
12.166683	0.1	1.372769
12.168350	0.1	1.368946
12.170017	0.1	1.360984
12.171683	0.1	1.349850
12.173350	0.1	1.339102
12.175017	0.1	1.331982
12.176683	0.1	1.327926
12.178350	0.1	1.323647
12.180017	0.1	1.317323
12.181683	0.1	1.309868
12.183350	0.1	1.302836
12.185017	0.1	1.296368
12.186683	0.1	1.289160
12.188350	0.1	1.280420
12.190017	0.1	1.271213
12.191683	0.1	1.263432
12.193350	0.1	1.258692
12.195017	0.1	1.258277
12.196683	0.1	1.262100
12.198350	0.1	1.267209
12.200017	0.1	1.269081
12.201683	0.1	1.264983
12.203350	0.1	1.255884
12.205017	0.1	1.245094
12.206683	0.1	1.235548
12.208350	0.1	1.228214
12.210017	0.1	1.222109
12.211683	0.1	1.215218
12.213350	0.1	1.205998
12.215017	0.1	1.195082
12.216683	0.1	1.185336
12.218350	0.1	1.179334
12.220017	0.1	1.177215
12.221683	0.1	1.177234
12.223350	0.1	1.177727
12.225017	0.1	1.178118
12.226683	0.1	1.178603
12.228350	0.1	1.180046
12.230017	0.1	1.183683
12.231683	0.1	1.189467
12.233350	0.1	1.195143
12.235017	0.1	1.197448
12.236683	0.1	1.194184
12.238350	0.1	1.185634
12.240017	0.1	1.175171
12.241683	0.1	1.167781
12.243350	0.1	1.166188
12.245017	0.1	1.168647
12.246683	0.1	1.171702
12.248350	0.1	1.173867
12.250017	0.1	1.175823
12.251683	0.1	1.179040
12.253350	0.1	1.184912
12.255017	0.1	1.193527
12.256683	0.1	1.203348
12.258350	0.1	1.212596
12.260017	0.1	1.220768
12.261683	0.1	1.229346
12.263350	0.1	1.240773
12.265017	0.1	1.255800
12.266683	0.1	1.272052
12.268350	0.1	1.285896
12.270017	0.1	1.295586
12.271683	0.1	1.302012
12.273350	0.1	1.307535
12.275017	0.1	1.314948
12.276683	0.1	1.325370
12.278350	0.1	1.336555
12.280017	0.1	1.345766
12.281683	0.1	1.353649
12.283350	0.1	1.363526
12.285017	0.1	1.377570
12.286683	0.1	1.394884
12.288350	0.1	1.413636
12.290017	0.1	1.433296
12.291683	0.1	1.453743
12.293350	0.1	1.474279
12.295017	0.1	1.494340
12.296683	0.1	1.513720
12.298350	0.1	1.531844
12.300017	0.1	1.547853
12.301683	0.1	1.561907
12.303350	0.1	1.575905
12.305017	0.1	1.592049
12.306683	0.1	1.610746
12.308350	0.1	1.630499
12.310017	0.1	1.649973
12.311683	0.1	1.669168
12.313350	0.1	1.688730
12.315017	0.1	1.709149
12.316683	0.1	1.730295
12.318350	0.1	1.751278
12.320017	0.1	1.771352
12.321683	0.1	1.790882
12.323350	0.1	1.811017
12.325017	0.1	1.832391
12.326683	0.1	1.854030
12.328350	0.1	1.874366
12.330017	0.1	1.893234
12.331683	0.1	1.911866
12.333350	0.1	1.931302
12.335017	0.1	1.951684
12.336683	0.1	1.972578
12.338350	0.1	1.993990
12.340017	0.1	2.017021
12.341683	0.1	2.042893
12.343350	0.1	2.070982
12.345017	0.1	2.098549
12.346683	0.1	2.123304
12.348350	0.1	2.145777
12.350017	0.1	2.168375
12.351683	0.1	2.192636
12.353350	0.1	2.218299
12.355017	0.1	2.244515
12.356683	0.1	2.271100
12.358350	0.1	2.298304
12.360017	0.1	2.325815
12.361683	0.1	2.352628
12.363350	0.1	2.377620
12.365017	0.1	2.400517
12.366683	0.1	2.422682
12.368350	0.1	2.445709
12.370017	0.1	2.469434
12.371683	0.1	2.492438
12.373350	0.1	2.514124
12.375017	0.1	2.535661
12.376683	0.1	2.558567
12.378350	0.1	2.583098
12.380017	0.1	2.608271
12.381683	0.1	2.632984
12.383350	0.1	2.657217
12.385017	0.1	2.681664
12.386683	0.1	2.706279
12.388350	0.1	2.730307
12.390017	0.1	2.753306
12.391683	0.1	2.775248
12.393350	0.1	2.796310
12.395017	0.1	2.817214
12.396683	0.1	2.839132
12.398350	0.1	2.862774
12.400017	0.1	2.887892
12.401683	0.1	2.913862
12.403350	0.1	2.940288
12.405017	0.1	2.967254
12.406683	0.1	2.994849
12.408350	0.1	3.022132
12.410017	0.1	3.047944
12.411683	0.1	3.072629
12.413350	0.1	3.097258
12.415017	0.1	3.122445
12.416683	0.1	3.149053
12.418350	0.1	3.178036
12.420017	0.1	3.208895
12.421683	0.1	3.239396
12.423350	0.1	3.267033
12.425017	0.1	3.290921
12.426683	0.1	3.312025
12.428350	0.1	3.331443
12.430017	0.1	3.349693
12.431683	0.1	3.368189
12.433350	0.1	3.389665
12.435017	0.1	3.416287
12.436683	0.1	3.447332
12.438350	0.1	3.478802
12.440017	0.1	3.506150
12.441683	0.1	3.527412
12.443350	0.1	3.543287
12.445017	0.1	3.555892
12.446683	0.1	3.568227
12.448350	0.1	3.583035
12.450017	0.1	3.601215
12.451683	0.1	3.621117
12.453350	0.1	3.639748
12.455017	0.1	3.655660
12.456683	0.1	3.669965
12.458350	0.1	3.684070
12.460017	0.1	3.697705
12.461683	0.1	3.709896
12.463350	0.1	3.720927
12.465017	0.1	3.731921
12.466683	0.1	3.742534
12.468350	0.1	3.750958
12.470017	0.1	3.756327
12.471683	0.1	3.759111
12.473350	0.1	3.759842
12.475017	0.1	3.759302
12.476683	0.1	3.758632
12.478350	0.1	3.757752
12.480017	0.1	3.754934
12.481683	0.1	3.748941
12.483350	0.1	3.740615
12.485017	0.1	3.732038
12.486683	0.1	3.725151
12.488350	0.1	3.720708
12.490017	0.1	3.717775
12.491683	0.1	3.714589
12.493350	0.1	3.709691
12.495017	0.1	3.702231
12.496683	0.1	3.692242
12.498350	0.1	3.680717
12.500017	0.1	3.668624
12.501683	0.1	3.656000
12.503350	0.1	3.642952
12.505017	0.1	3.630780
12.506683	0.1	3.620456
12.508350	0.1	3.611334
12.510017	0.1	3.602449
12.511683	0.1	3.593531
12.513350	0.1	3.583925
12.515017	0.1	3.572381
12.516683	0.1	3.558551
12.518350	0.1	3.543175
12.520017	0.1	3.527049
12.521683	0.1	3.511021
12.523350	0.1	3.496250
12.525017	0.1	3.483137
12.526683	0.1	3.470439
12.528350	0.1	3.456757
12.530017	0.1	3.442559
12.531683	0.1	3.429591
12.533350	0.1	3.418690
12.535017	0.1	3.408594
12.536683	0.1	3.397306
12.538350	0.1	3.384561
12.540017	0.1	3.371597
12.541683	0.1	3.359658
12.543350	0.1	3.350032
12.545017	0.1	3.344044
12.546683	0.1	3.341800
12.548350	0.1	3.341516
12.550017	0.1	3.340156
12.551683	0.1	3.335183
12.553350	0.1	3.326507
12.555017	0.1	3.316547
12.556683	0.1	3.308235
12.558350	0.1	3.302647
12.560017	0.1	3.297939
12.561683	0.1	3.290935
12.563350	0.1	3.280225
12.565017	0.1	3.267503
12.566683	0.1	3.255629
12.568350	0.1	3.245701
12.570017	0.1	3.236784
12.571683	0.1	3.228122
12.573350	0.1	3.219675
12.575017	0.1	3.210930
12.576683	0.1	3.201114
12.578350	0.1	3.190348
12.580017	0.1	3.179610
12.581683	0.1	3.169794
12.583350	0.1	3.160695
12.585017	0.1	3.151721
12.586683	0.1	3.143167
12.588350	0.1	3.134892
12.590017	0.1	3.125016
12.591683	0.1	3.111903
12.593350	0.1	3.096289
12.595017	0.1	3.080312
12.596683	0.1	3.065490
12.598350	0.1	3.051958
12.600017	0.1	3.039083
12.601683	0.1	3.025965
12.603350	0.1	3.011161
12.605017	0.1	2.993718
12.606683	0.1	2.974183
12.608350	0.1	2.953354
12.610017	0.1	2.931417
12.611683	0.1	2.908572
12.613350	0.1	2.885438
12.615017	0.1	2.862797
12.616683	0.1	2.840925
12.618350	0.1	2.819533
12.620017	0.1	2.798168
12.621683	0.1	2.776291
12.623350	0.1	2.753627
12.625017	0.1	2.730438
12.626683	0.1	2.707210
12.628350	0.1	2.683960
12.630017	0.1	2.659396
12.631683	0.1	2.631876
12.633350	0.1	2.601617
12.635017	0.1	2.571228
12.636683	0.1	2.543419
12.638350	0.1	2.518655
12.640017	0.1	2.495516
12.641683	0.1	2.472103
12.643350	0.1	2.446668
12.645017	0.1	2.418677
12.646683	0.1	2.389108
12.648350	0.1	2.358854
12.650017	0.1	2.328055
12.651683	0.1	2.297377
12.653350	0.1	2.268581
12.655017	0.1	2.243072
12.656683	0.1	2.220282
12.658350	0.1	2.198238
12.660017	0.1	2.175351
12.661683	0.1	2.150992
12.663350	0.1	2.125213
12.665017	0.1	2.098917
12.666683	0.1	2.073292
12.668350	0.1	2.048863
12.670017	0.1	2.025459
12.671683	0.1	2.002190
12.673350	0.1	1.977901
12.675017	0.1	1.952071
12.676683	0.1	1.924699
12.678350	0.1	1.896112
12.680017	0.1	1.867441
12.681683	0.1	1.840377
12.683350	0.1	1.816074
12.685017	0.1	1.794677
12.686683	0.1	1.776051
12.688350	0.1	1.759632
12.690017	0.1	1.743757
12.691683	0.1	1.727100
12.693350	0.1	1.710337
12.695017	0.1	1.695119
12.696683	0.1	1.682215
12.698350	0.1	1.670388
12.700017	0.1	1.656492
12.701683	0.1	1.638141
12.703350	0.1	1.616282
12.705017	0.1	1.594066
12.706683	0.1	1.574392
12.708350	0.1	1.558196
12.710017	0.1	1.543099
12.711683	0.1	1.525353
12.713350	0.1	1.503984
12.715017	0.1	1.481064
12.716683	0.1	1.458898
12.718350	0.1	1.439126
12.720017	0.1	1.422926
12.721683	0.1	1.410083
12.723350	0.1	1.398777
12.725017	0.1	1.387326
12.726683	0.1	1.375321
12.728350	0.1	1.362856
12.730017	0.1	1.349999
12.731683	0.1	1.337593
12.733350	0.1	1.327586
12.735017	0.1	1.320932
12.736683	0.1	1.315763
12.738350	0.1	1.309444
12.740017	0.1	1.301505
12.741683	0.1	1.293048
12.743350	0.1	1.284489
12.745017	0.1	1.275456
12.746683	0.1	1.266175
12.748350	0.1	1.257504
12.750017	0.1	1.249975
12.751683	0.1	1.243958
12.753350	0.1	1.240158
12.755017	0.1	1.238743
12.756683	0.1	1.238571
12.758350	0.1	1.238147
12.760017	0.1	1.236591
12.761683	0.1	1.233341
12.763350	0.1	1.228279
12.765017	0.1	1.222473
12.766683	0.1	1.217527
12.768350	0.1	1.214226
12.770017	0.1	1.212806
12.771683	0.1	1.213709
12.773350	0.1	1.217239
12.775017	0.1	1.222738
12.776683	0.1	1.228563
12.778350	0.1	1.232736
12.780017	0.1	1.233476
12.781683	0.1	1.230272
12.783350	0.1	1.225169
12.785017	0.1	1.221788
12.786683	0.1	1.222258
12.788350	0.1	1.225420
12.790017	0.1	1.228419
12.791683	0.1	1.230431
12.793350	0.1	1.233546
12.795017	0.1	1.239814
12.796683	0.1	1.249015
12.798350	0.1	1.259446
12.800017	0.1	1.269500
12.801683	0.1	1.278603
12.803350	0.1	1.287698
12.805017	0.1	1.298157
12.806683	0.1	1.309332
12.808350	0.1	1.318012
12.810017	0.1	1.321714
12.811683	0.1	1.322073
12.813350	0.1	1.323731
12.815017	0.1	1.329985
12.816683	0.1	1.340401
12.818350	0.1	1.351950
12.820017	0.1	1.362129
12.821683	0.1	1.370832
12.823350	0.1	1.379112
12.825017	0.1	1.387727
12.826683	0.1	1.397352
12.828350	0.1	1.408071
12.830017	0.1	1.418004
12.831683	0.1	1.424775
12.833350	0.1	1.429012
12.835017	0.1	1.434754
12.836683	0.1	1.445985
12.838350	0.1	1.463494
12.840017	0.1	1.484496
12.841683	0.1	1.504822
12.843350	0.1	1.521809
12.845017	0.1	1.535267
12.846683	0.1	1.545954
12.848350	0.1	1.554559
12.850017	0.1	1.562368
12.851683	0.1	1.571071
12.853350	0.1	1.581120
12.855017	0.1	1.592082
12.856683	0.1	1.604618
12.858350	0.1	1.619938
12.860017	0.1	1.637889
12.861683	0.1	1.656893
12.863350	0.1	1.675002
12.865017	0.1	1.690881
12.866683	0.1	1.704865
12.868350	0.1	1.719045
12.870017	0.1	1.735971
12.871683	0.1	1.756861
12.873350	0.1	1.780526
12.875017	0.1	1.803832
12.876683	0.1	1.823558
12.878350	0.1	1.838496
12.880017	0.1	1.850538
12.881683	0.1	1.863148
12.883350	0.1	1.878534
12.885017	0.1	1.896536
12.886683	0.1	1.915069
12.888350	0.1	1.931204
12.890017	0.1	1.943721
12.891683	0.1	1.954967
12.893350	0.1	1.968541
12.895017	0.1	1.985342
12.896683	0.1	2.003158
12.898350	0.1	2.019615
12.900017	0.1	2.034311
12.901683	0.1	2.048523
12.903350	0.1	2.063974
12.905017	0.1	2.081129
12.906683	0.1	2.098335
12.908350	0.1	2.113464
12.910017	0.1	2.126000
12.911683	0.1	2.136948
12.913350	0.1	2.147076
12.915017	0.1	2.155583
12.916683	0.1	2.160762
12.918350	0.1	2.161930
12.920017	0.1	2.160678
12.921683	0.1	2.160622
12.923350	0.1	2.165237
12.925017	0.1	2.174792
12.926683	0.1	2.186000
12.928350	0.1	2.195057
12.930017	0.1	2.200133
12.931683	0.1	2.201367
12.933350	0.1	2.200324
12.935017	0.1	2.199644
12.936683	0.1	2.201530
12.938350	0.1	2.205414
12.940017	0.1	2.208212
12.941683	0.1	2.207798
12.943350	0.1	2.205214
12.945017	0.1	2.203239
12.946683	0.1	2.204101
12.948350	0.1	2.208096
12.950017	0.1	2.213190
12.951683	0.1	2.216338
12.953350	0.1	2.215859
12.955017	0.1	2.212734
12.956683	0.1	2.209661
12.958350	0.1	2.208911
12.960017	0.1	2.210890
12.961683	0.1	2.213777
12.963350	0.1	2.214708
12.965017	0.1	2.212068
12.966683	0.1	2.206136
12.968350	0.1	2.198094
12.970017	0.1	2.189372
12.971683	0.1	2.181735
12.973350	0.1	2.176864
12.975017	0.1	2.174932
12.976683	0.1	2.174373
12.978350	0.1	2.172980
12.980017	0.1	2.168594
12.981683	0.1	2.160119
12.983350	0.1	2.148654
12.985017	0.1	2.136496
12.986683	0.1	2.125301
12.988350	0.1	2.115420
12.990017	0.1	2.105660
12.991683	0.1	2.093893
12.993350	0.1	2.078959
12.995017	0.1	2.061701
12.996683	0.1	2.043755
12.998350	0.1	2.025692
13.000017	0.1	2.006819
13.001683	0.1	1.986576
13.003350	0.1	1.965375
13.005017	0.1	1.943982
13.006683	0.1	1.922823
13.008350	0.1	1.901751
13.010017	0.1	1.880312
13.011683	0.1	1.857877
13.013350	0.1	1.833905
13.015017	0.1	1.808638
13.016683	0.1	1.783003
13.018350	0.1	1.757685
13.020017	0.1	1.732730
13.021683	0.1	1.707729
13.023350	0.1	1.682462
13.025017	0.1	1.657219
13.026683	0.1	1.632082
13.028350	0.1	1.606499
13.030017	0.1	1.579872
13.031683	0.1	1.552282
13.033350	0.1	1.524501
13.035017	0.1	1.496831
13.036683	0.1	1.468281
13.038350	0.1	1.437990
13.040017	0.1	1.407117
13.041683	0.1	1.378031
13.043350	0.1	1.351885
13.045017	0.1	1.328108
13.046683	0.1	1.305584
13.048350	0.1	1.283623
13.050017	0.1	1.262017
13.051683	0.1	1.239814
13.053350	0.1	1.215334
13.055017	0.1	1.188768
13.056683	0.1	1.162612
13.058350	0.1	1.138789
13.060017	0.1	1.117815
13.061683	0.1	1.100493
13.063350	0.1	1.087678
13.065017	0.1	1.078388
13.066683	0.1	1.069754
13.068350	0.1	1.059305
13.070017	0.1	1.046550
13.071683	0.1	1.032120
13.073350	0.1	1.016827
13.075017	0.1	1.001498
13.076683	0.1	0.986699
13.078350	0.1	0.972901
13.080017	0.1	0.961185
13.081683	0.1	0.953050
13.083350	0.1	0.948678
13.085017	0.1	0.946219
13.086683	0.1	0.943416
13.088350	0.1	0.938792
13.090017	0.1	0.931481
13.091683	0.1	0.922079
13.093350	0.1	0.913721
13.095017	0.1	0.909744
13.096683	0.1	0.910289
13.098350	0.1	0.912300
13.100017	0.1	0.912095
13.101683	0.1	0.907602
13.103350	0.1	0.899620
13.105017	0.1	0.891429
13.106683	0.1	0.886372
13.108350	0.1	0.885483
13.110017	0.1	0.887318
13.111683	0.1	0.889422
13.113350	0.1	0.890172
13.115017	0.1	0.889762
13.116683	0.1	0.889394
13.118350	0.1	0.890079
13.120017	0.1	0.892254
13.121683	0.1	0.896044
13.123350	0.1	0.901497
13.125017	0.1	0.907755
13.126683	0.1	0.912477
13.128350	0.1	0.913804
13.130017	0.1	0.912221
13.131683	0.1	0.909674
13.133350	0.1	0.908319
13.135017	0.1	0.909870
13.136683	0.1	0.914736
13.138350	0.1	0.921581
13.140017	0.1	0.928249
13.141683	0.1	0.933148
13.143350	0.1	0.935849
13.145017	0.1	0.936734
13.146683	0.1	0.936901
13.148350	0.1	0.938335
13.150017	0.1	0.942666
13.151683	0.1	0.949493
13.153350	0.1	0.956925
13.155017	0.1	0.963346
13.156683	0.1	0.967830
13.158350	0.1	0.970056
13.160017	0.1	0.970918
13.161683	0.1	0.972361
13.163350	0.1	0.975952
13.165017	0.1	0.981949
13.166683	0.1	0.989116
13.168350	0.1	0.995402
13.170017	0.1	0.999570
13.171683	0.1	1.001684
13.173350	0.1	1.002220
13.175017	0.1	1.001963
13.176683	0.1	1.002322
13.178350	0.1	1.004012
13.180017	0.1	1.006336
13.181683	0.1	1.009200
13.183350	0.1	1.014331
13.185017	0.1	1.023100
13.186683	0.1	1.034485
13.188350	0.1	1.045442
13.190017	0.1	1.052502
13.191683	0.1	1.053815
13.193350	0.1	1.050965
13.195017	0.1	1.048190
13.196683	0.1	1.049074
13.198350	0.1	1.054369
13.200017	0.1	1.062280
13.201683	0.1	1.069978
13.203350	0.1	1.075407
13.205017	0.1	1.078565
13.206683	0.1	1.081191
13.208350	0.1	1.085205
13.210017	0.1	1.091259
13.211683	0.1	1.098611
13.213350	0.1	1.105685
13.215017	0.1	1.111166
13.216683	0.1	1.115170
13.218350	0.1	1.119091
13.220017	0.1	1.124265
13.221683	0.1	1.131129
13.223350	0.1	1.139259
13.225017	0.1	1.147580
13.226683	0.1	1.154849
13.228350	0.1	1.160600
13.230017	0.1	1.165611
13.231683	0.1	1.170938
13.233350	0.1	1.177010
13.235017	0.1	1.183711
13.236683	0.1	1.190449
13.238350	0.1	1.196628
13.240017	0.1	1.202631
13.241683	0.1	1.210175
13.243350	0.1	1.221402
13.245017	0.1	1.237062
13.246683	0.1	1.255576
13.248350	0.1	1.274440
13.250017	0.1	1.292531
13.251683	0.1	1.310240
13.253350	0.1	1.327582
13.255017	0.1	1.343223
13.256683	0.1	1.356085
13.258350	0.1	1.367461
13.260017	0.1	1.380439
13.261683	0.1	1.397356
13.263350	0.1	1.418316
13.265017	0.1	1.442111
13.266683	0.1	1.467792
13.268350	0.1	1.494777
13.270017	0.1	1.522610
13.271683	0.1	1.550955
13.273350	0.1	1.579518
13.275017	0.1	1.608492
13.276683	0.1	1.638737
13.278350	0.1	1.670620
13.280017	0.1	1.703454
13.281683	0.1	1.736768
13.283350	0.1	1.771110
13.285017	0.1	1.807143
13.286683	0.1	1.844647
13.288350	0.1	1.882785
13.290017	0.1	1.921495
13.291683	0.1	1.962055
13.293350	0.1	2.005962
13.295017	0.1	2.053976
13.296683	0.1	2.106056
13.298350	0.1	2.161292
13.300017	0.1	2.217581
13.301683	0.1	2.272432
13.303350	0.1	2.325103
13.305017	0.1	2.377220
13.306683	0.1	2.431301
13.308350	0.1	2.489430
13.310017	0.1	2.552476
13.311683	0.1	2.619918
13.313350	0.1	2.690321
13.315017	0.1	2.762708
13.316683	0.1	2.837447
13.318350	0.1	2.914802
13.320017	0.1	2.993494
13.321683	0.1	3.071767
13.323350	0.1	3.149398
13.325017	0.1	3.228034
13.326683	0.1	3.309767
13.328350	0.1	3.395858
13.330017	0.1	3.486825
13.331683	0.1	3.582728
13.333350	0.1	3.683036
13.335017	0.1	3.786488
13.336683	0.1	3.891769
13.338350	0.1	3.998652
13.340017	0.1	4.108236
13.341683	0.1	4.221904
13.343350	0.1	4.340247
13.345017	0.1	4.462996
13.346683	0.1	4.589609
13.348350	0.1	4.719640
13.350017	0.1	4.852517
13.351683	0.1	4.987470
13.353350	0.1	5.124784
13.355017	0.1	5.266396
13.356683	0.1	5.413927
13.358350	0.1	5.567018
13.360017	0.1	5.724174
13.361683	0.1	5.884431
13.363350	0.1	6.047855
13.365017	0.1	6.215246
13.366683	0.1	6.388025
13.368350	0.1	6.567258
13.370017	0.1	6.752247
13.371683	0.1	6.941166
13.373350	0.1	7.133298
13.375017	0.1	7.329555
13.376683	0.1	7.531117
13.378350	0.1	7.738862
13.380017	0.1	7.953430
13.381683	0.1	8.174581
13.383350	0.1	8.401279
13.385017	0.1	8.632881
13.386683	0.1	8.869134
13.388350	0.1	9.109229
13.390017	0.1	9.352202
13.391683	0.1	9.598364
13.393350	0.1	9.849276
13.395017	0.1	10.105977
13.396683	0.1	10.368247
13.398350	0.1	10.635341
13.400017	0.1	10.906160
13.401683	0.1	11.178940
13.403350	0.1	11.451617
13.405017	0.1	11.722716
13.406683	0.1	11.991905
13.408350	0.1	12.259940
13.410017	0.1	12.528030
13.411683	0.1	12.796861
13.413350	0.1	13.065664
13.415017	0.1	13.332786
13.416683	0.1	13.597407
13.418350	0.1	13.860208
13.420017	0.1	14.122310
13.421683	0.1	14.383947
13.423350	0.1	14.643911
13.425017	0.1	14.899741
13.426683	0.1	15.148395
13.428350	0.1	15.387717
13.430017	0.1	15.617562
13.431683	0.1	15.839716
13.433350	0.1	16.056760
13.435017	0.1	16.270303
13.436683	0.1	16.479399
13.438350	0.1	16.680746
13.440017	0.1	16.871174
13.441683	0.1	17.050039
13.443350	0.1	17.219046
13.445017	0.1	17.380239
13.446683	0.1	17.534089
13.448350	0.1	17.679413
13.450017	0.1	17.815055
13.451683	0.1	17.941045
13.453350	0.1	18.058331
13.455017	0.1	18.167836
13.456683	0.1	18.270062
13.458350	0.1	18.365472
13.460017	0.1	18.454599
13.461683	0.1	18.537636
13.463350	0.1	18.614307
13.465017	0.1	18.684100
13.466683	0.1	18.746271
13.468350	0.1	18.799882
13.470017	0.1	18.844293
13.471683	0.1	18.879729
13.473350	0.1	18.907026
13.475017	0.1	18.926975
13.476683	0.1	18.940405
13.478350	0.1	18.948065
13.480017	0.1	18.949904
13.481683	0.1	18.945634
13.483350	0.1	18.935595
13.485017	0.1	18.920223
13.486683	0.1	18.899343
13.488350	0.1	18.872488
13.490017	0.1	18.839114
13.491683	0.1	18.798555
13.493350	0.1	18.750620
13.495017	0.1	18.696086
13.496683	0.1	18.636365
13.498350	0.1	18.572728
13.500017	0.1	18.504905
13.501683	0.1	18.431013
13.503350	0.1	18.349853
13.505017	0.1	18.261508
13.506683	0.1	18.165591
13.508350	0.1	18.061115
13.510017	0.1	17.948463
13.511683	0.1	17.829607
13.513350	0.1	17.705853
13.515017	0.1	17.576981
13.516683	0.1	17.442447
13.518350	0.1	17.301659
13.520017	0.1	17.153500
13.521683	0.1	16.996935
13.523350	0.1	16.831015
13.525017	0.1	16.654446
13.526683	0.1	16.466640
13.528350	0.1	16.268645
13.530017	0.1	16.062409
13.531683	0.1	15.849620
13.533350	0.1	15.631155
13.535017	0.1	15.407419
13.536683	0.1	15.178705
13.538350	0.1	14.945120
13.540017	0.1	14.706566
13.541683	0.1	14.462541
13.543350	0.1	14.211945
13.545017	0.1	13.953582
13.546683	0.1	13.687182
13.548350	0.1	13.414361
13.550017	0.1	13.138042
13.551683	0.1	12.859888
13.553350	0.1	12.579476
13.555017	0.1	12.296173
13.556683	0.1	12.010084
13.558350	0.1	11.721370
13.560017	0.1	11.430229
13.561683	0.1	11.137491
13.563350	0.1	10.844092
13.565017	0.1	10.549962
13.566683	0.1	10.254169
13.568350	0.1	9.956136
13.570017	0.1	9.656716
13.571683	0.1	9.358642
13.573350	0.1	9.065610
13.575017	0.1	8.779466
13.576683	0.1	8.498472
13.578350	0.1	8.219751
13.580017	0.1	7.943548
13.581683	0.1	7.673656
13.583350	0.1	7.413100
13.585017	0.1	7.160520
13.586683	0.1	6.911829
13.588350	0.1	6.664232
13.590017	0.1	6.417912
13.591683	0.1	6.175386
13.593350	0.1	5.940031
13.595017	0.1	5.714176
13.596683	0.1	5.497895
13.598350	0.1	5.289749
13.600017	0.1	5.088411
13.601683	0.1	4.893062
13.603350	0.1	4.702993
13.605017	0.1	4.518037
13.606683	0.1	4.338562
13.608350	0.1	4.164660
13.610017	0.1	3.996762
13.611683	0.1	3.836383
13.613350	0.1	3.685174
13.615017	0.1	3.543566
13.616683	0.1	3.410624
13.618350	0.1	3.284616
13.620017	0.1	3.163931
13.621683	0.1	3.047711
13.623350	0.1	2.935678
13.625017	0.1	2.828012
13.626683	0.1	2.725529
13.628350	0.1	2.628905
13.630017	0.1	2.537845
13.631683	0.1	2.451842
13.633350	0.1	2.370584
13.635017	0.1	2.293098
13.636683	0.1	2.218201
13.638350	0.1	2.146475
13.640017	0.1	2.080067
13.641683	0.1	2.019904
13.643350	0.1	1.965081
13.645017	0.1	1.914720
13.646683	0.1	1.867842
13.648350	0.1	1.822617
13.650017	0.1	1.777462
13.651683	0.1	1.732227
13.653350	0.1	1.688208
13.655017	0.1	1.647612
13.656683	0.1	1.612450
13.658350	0.1	1.583071
13.660017	0.1	1.557325
13.661683	0.1	1.531462
13.663350	0.1	1.502866
13.665017	0.1	1.472384
13.666683	0.1	1.442977
13.668350	0.1	1.416663
13.670017	0.1	1.393557
13.671683	0.1	1.372434
13.673350	0.1	1.352197
13.675017	0.1	1.333156
13.676683	0.1	1.316187
13.678350	0.1	1.301244
13.680017	0.1	1.287144
13.681683	0.1	1.272028
13.683350	0.1	1.254580
13.685017	0.1	1.235423
13.686683	0.1	1.216712
13.688350	0.1	1.200335
13.690017	0.1	1.187040
13.691683	0.1	1.176959
13.693350	0.1	1.170016
13.695017	0.1	1.165639
13.696683	0.1	1.162384
13.698350	0.1	1.158654
13.700017	0.1	1.153662
13.701683	0.1	1.147087
13.703350	0.1	1.138658
13.705017	0.1	1.128875
13.706683	0.1	1.119217
13.708350	0.1	1.111142
13.710017	0.1	1.105275
13.711683	0.1	1.101559
13.713350	0.1	1.099044
13.715017	0.1	1.095720
13.716683	0.1	1.089978
13.718350	0.1	1.082239
13.720017	0.1	1.074304
13.721683	0.1	1.067719
13.723350	0.1	1.063277
13.725017	0.1	1.061112
13.726683	0.1	1.060679
13.728350	0.1	1.060762
13.730017	0.1	1.059980
13.731683	0.1	1.057880
13.733350	0.1	1.055035
13.735017	0.1	1.051393
13.736683	0.1	1.045959
13.738350	0.1	1.038583
13.740017	0.1	1.031025
13.741683	0.1	1.026015
13.743350	0.1	1.025344
13.745017	0.1	1.028380
13.746683	0.1	1.032716
13.748350	0.1	1.035728
13.750017	0.1	1.035687
13.751683	0.1	1.033102
13.753350	0.1	1.030779
13.755017	0.1	1.031063
13.756683	0.1	1.033917
13.758350	0.1	1.037703
13.760017	0.1	1.041107
13.761683	0.1	1.044427
13.763350	0.1	1.048287
13.765017	0.1	1.051533
13.766683	0.1	1.051920
13.768350	0.1	1.048651
13.770017	0.1	1.043612
13.771683	0.1	1.039798
13.773350	0.1	1.038155
13.775017	0.1	1.037125
13.776683	0.1	1.035677
13.778350	0.1	1.034550
13.780017	0.1	1.034793
13.781683	0.1	1.036623
13.783350	0.1	1.039882
13.785017	0.1	1.044529
13.786683	0.1	1.050024
13.788350	0.1	1.054895
13.790017	0.1	1.057545
13.791683	0.1	1.057535
13.793350	0.1	1.056297
13.795017	0.1	1.056152
13.796683	0.1	1.058280
13.798350	0.1	1.061917
13.800017	0.1	1.065410
13.801683	0.1	1.067542
13.803350	0.1	1.068111
13.805017	0.1	1.067924
13.806683	0.1	1.068329
13.808350	0.1	1.070243
13.810017	0.1	1.073321
13.811683	0.1	1.076600
13.813350	0.1	1.080167
13.815017	0.1	1.084856
13.816683	0.1	1.090355
13.818350	0.1	1.094923
13.820017	0.1	1.096758
13.821683	0.1	1.095417
13.823350	0.1	1.092763
13.825017	0.1	1.092027
13.826683	0.1	1.094737
13.828350	0.1	1.099315
13.830017	0.1	1.103021
13.831683	0.1	1.104334
13.833350	0.1	1.103836
13.835017	0.1	1.103389
13.836683	0.1	1.104111
13.838350	0.1	1.105112
13.840017	0.1	1.104749
13.841683	0.1	1.103072
13.843350	0.1	1.102174
13.845017	0.1	1.103752
13.846683	0.1	1.107422
13.848350	0.1	1.111599
13.850017	0.1	1.115333
13.851683	0.1	1.118621
13.853350	0.1	1.121624
13.855017	0.1	1.124018
13.856683	0.1	1.124949
13.858350	0.1	1.123720
13.860017	0.1	1.120353
13.861683	0.1	1.115040
13.863350	0.1	1.107994
13.865017	0.1	1.100274
13.866683	0.1	1.093214
13.868350	0.1	1.087463
13.870017	0.1	1.083845
13.871683	0.1	1.083724
13.873350	0.1	1.087738
13.875017	0.1	1.094905
13.876683	0.1	1.103012
13.878350	0.1	1.109075
13.880017	0.1	1.110495
13.881683	0.1	1.107361
13.883350	0.1	1.102909
13.885017	0.1	1.101154
13.886683	0.1	1.104078
13.888350	0.1	1.110067
13.890017	0.1	1.115291
13.891683	0.1	1.117541
13.893350	0.1	1.118165
13.895017	0.1	1.119976
13.896683	0.1	1.123683
13.898350	0.1	1.127040
13.900017	0.1	1.127683
13.901683	0.1	1.125508
13.903350	0.1	1.122132
13.905017	0.1	1.119240
13.906683	0.1	1.117899
13.908350	0.1	1.118341
13.910017	0.1	1.119678
13.911683	0.1	1.120567
13.913350	0.1	1.120828
13.915017	0.1	1.121922
13.916683	0.1	1.125457
13.918350	0.1	1.131818
13.920017	0.1	1.140232
13.921683	0.1	1.148893
13.923350	0.1	1.155240
13.925017	0.1	1.157466
13.926683	0.1	1.155678
13.928350	0.1	1.151478
13.930017	0.1	1.146900
13.931683	0.1	1.144009
13.933350	0.1	1.144265
13.935017	0.1	1.147636
13.936683	0.1	1.153345
13.938350	0.1	1.161178
13.940017	0.1	1.171040
13.941683	0.1	1.181797
13.943350	0.1	1.191399
13.945017	0.1	1.198086
13.946683	0.1	1.201131
13.948350	0.1	1.201080
13.950017	0.1	1.199855
13.951683	0.1	1.200149
13.953350	0.1	1.203814
13.955017	0.1	1.211050
13.956683	0.1	1.220796
13.958350	0.1	1.231488
13.960017	0.1	1.241704
13.961683	0.1	1.250561
13.963350	0.1	1.257868
13.965017	0.1	1.264252
13.966683	0.1	1.270496
13.968350	0.1	1.276601
13.970017	0.1	1.282622
13.971683	0.1	1.289258
13.973350	0.1	1.296420
13.975017	0.1	1.302660
13.976683	0.1	1.306646
13.978350	0.1	1.309235
13.980017	0.1	1.313803
13.981683	0.1	1.322548
13.983350	0.1	1.333342
13.985017	0.1	1.342651
13.986683	0.1	1.350199
13.988350	0.1	1.358851
13.990017	0.1	1.370939
13.991683	0.1	1.386059
13.993350	0.1	1.402050
13.995017	0.1	1.416919
13.996683	0.1	1.429827
13.998350	0.1	1.441445
14.000017	0.1	1.453068
14.001683	0.1	1.465487
14.003350	0.1	1.478679
14.005017	0.1	1.491643
14.006683	0.1	1.503192
14.008350	0.1	1.513460
14.010017	0.1	1.523746
14.011683	0.1	1.535211
14.013350	0.1	1.547826
14.015017	0.1	1.560464
14.016683	0.1	1.572683
14.018350	0.1	1.586149
14.020017	0.1	1.603113
14.021683	0.1	1.624357
14.023350	0.1	1.648720
14.025017	0.1	1.673787
14.026683	0.1	1.697820
14.028350	0.1	1.720893
14.030017	0.1	1.743571
14.031683	0.1	1.765625
14.033350	0.1	1.786463
14.035017	0.1	1.806105
14.036683	0.1	1.824959
14.038350	0.1	1.842971
14.040017	0.1	1.860075
14.041683	0.1	1.876988
14.043350	0.1	1.894967
14.045017	0.1	1.915153
14.046683	0.1	1.937840
14.048350	0.1	1.962055
14.050017	0.1	1.986697
14.051683	0.1	2.011876
14.053350	0.1	2.038847
14.055017	0.1	2.068919
14.056683	0.1	2.101851
14.058350	0.1	2.134964
14.060017	0.1	2.164915
14.061683	0.1	2.190461
14.063350	0.1	2.213111
14.065017	0.1	2.236147
14.066683	0.1	2.262634
14.068350	0.1	2.293000
14.070017	0.1	2.324614
14.071683	0.1	2.354323
14.073350	0.1	2.381052
14.075017	0.1	2.406077
14.076683	0.1	2.431585
14.078350	0.1	2.459176
14.080017	0.1	2.489020
14.081683	0.1	2.519870
14.083350	0.1	2.549640
14.085017	0.1	2.576457
14.086683	0.1	2.599750
14.088350	0.1	2.620462
14.090017	0.1	2.640104
14.091683	0.1	2.659666
14.093350	0.1	2.680025
14.095017	0.1	2.702521
14.096683	0.1	2.727811
14.098350	0.1	2.754899
14.100017	0.1	2.781809
14.101683	0.1	2.806457
14.103350	0.1	2.827477
14.105017	0.1	2.845228
14.106683	0.1	2.861312
14.108350	0.1	2.876720
14.110017	0.1	2.891319
14.111683	0.1	2.904888
14.113350	0.1	2.917941
14.115017	0.1	2.931128
14.116683	0.1	2.944288
14.118350	0.1	2.956777
14.120017	0.1	2.968172
14.121683	0.1	2.978700
14.123350	0.1	2.989210
14.125017	0.1	3.000316
14.126683	0.1	3.011734
14.128350	0.1	3.022631
14.130017	0.1	3.032428
14.131683	0.1	3.041192
14.133350	0.1	3.048955
14.135017	0.1	3.055492
14.136683	0.1	3.061029
14.138350	0.1	3.065607
14.140017	0.1	3.068387
14.141683	0.1	3.069006
14.143350	0.1	3.068377
14.145017	0.1	3.067320
14.146683	0.1	3.065122
14.148350	0.1	3.060070
14.150017	0.1	3.051730
14.151683	0.1	3.041583
14.153350	0.1	3.031027
14.155017	0.1	3.020973
14.156683	0.1	3.012954
14.158350	0.1	3.008111
14.160017	0.1	3.005494
14.161683	0.1	3.002961
14.163350	0.1	2.999189
14.165017	0.1	2.993732
14.166683	0.1	2.985927
14.168350	0.1	2.974747
14.170017	0.1	2.959836
14.171683	0.1	2.942514
14.173350	0.1	2.925028
14.175017	0.1	2.908558
14.176683	0.1	2.892665
14.178350	0.1	2.876553
14.180017	0.1	2.860469
14.181683	0.1	2.845437
14.183350	0.1	2.831607
14.185017	0.1	2.817647
14.186683	0.1	2.802098
14.188350	0.1	2.784221
14.190017	0.1	2.763886
14.191683	0.1	2.741539
14.193350	0.1	2.717874
14.195017	0.1	2.693455
14.196683	0.1	2.669124
14.198350	0.1	2.646260
14.200017	0.1	2.625952
14.201683	0.1	2.607945
14.203350	0.1	2.590474
14.205017	0.1	2.571377
14.206683	0.1	2.549835
14.208350	0.1	2.527344
14.210017	0.1	2.506301
14.211683	0.1	2.487465
14.213350	0.1	2.469849
14.215017	0.1	2.452391
14.216683	0.1	2.434212
14.218350	0.1	2.414444
14.220017	0.1	2.393108
14.221683	0.1	2.371008
14.223350	0.1	2.348810
14.225017	0.1	2.327664
14.226683	0.1	2.310080
14.228350	0.1	2.298355
14.230017	0.1	2.291547
14.231683	0.1	2.285810
14.233350	0.1	2.278010
14.235017	0.1	2.267184
14.236683	0.1	2.253437
14.238350	0.1	2.237908
14.240017	0.1	2.222611
14.241683	0.1	2.208753
14.243350	0.1	2.196305
14.245017	0.1	2.184985
14.246683	0.1	2.174978
14.248350	0.1	2.167597
14.250017	0.1	2.164319
14.251683	0.1	2.164426
14.253350	0.1	2.165381
14.255017	0.1	2.165628
14.256683	0.1	2.165651
14.258350	0.1	2.166363
14.260017	0.1	2.167323
14.261683	0.1	2.166741
14.263350	0.1	2.163947
14.265017	0.1	2.160943
14.266683	0.1	2.160193
14.268350	0.1	2.161846
14.270017	0.1	2.164291
14.271683	0.1	2.166531
14.273350	0.1	2.168524
14.275017	0.1	2.170107
14.276683	0.1	2.171332
14.278350	0.1	2.172738
14.280017	0.1	2.174457
14.281683	0.1	2.175854
14.283350	0.1	2.176361
14.285017	0.1	2.176263
14.286683	0.1	2.176417
14.288350	0.1	2.177390
14.290017	0.1	2.179337
14.291683	0.1	2.182443
14.293350	0.1	2.186792
14.295017	0.1	2.191612
14.296683	0.1	2.195500
14.298350	0.1	2.197679
14.300017	0.1	2.198503
14.301683	0.1	2.198550
14.303350	0.1	2.197428
14.305017	0.1	2.194559
14.306683	0.1	2.190890
14.308350	0.1	2.188105
14.310017	0.1	2.186513
14.311683	0.1	2.185861
14.313350	0.1	2.187025
14.315017	0.1	2.190517
14.316683	0.1	2.194648
14.318350	0.1	2.197097
14.320017	0.1	2.197339
14.321683	0.1	2.196734
14.323350	0.1	2.196939
14.325017	0.1	2.198513
14.326683	0.1	2.200752
14.328350	0.1	2.202392
14.330017	0.1	2.202466
14.331683	0.1	2.200683
14.333350	0.1	2.197200
14.335017	0.1	2.192645
14.336683	0.1	2.188212
14.338350	0.1	2.185181
14.340017	0.1	2.184310
14.341683	0.1	2.185320
14.343350	0.1	2.186946
14.345017	0.1	2.187900
14.346683	0.1	2.187379
14.348350	0.1	2.184655
14.350017	0.1	2.179681
14.351683	0.1	2.174429
14.353350	0.1	2.172315
14.355017	0.1	2.175481
14.356683	0.1	2.183239
14.358350	0.1	2.192953
14.360017	0.1	2.201619
14.361683	0.1	2.207467
14.363350	0.1	2.210834
14.365017	0.1	2.212883
14.366683	0.1	2.213852
14.368350	0.1	2.213418
14.370017	0.1	2.211914
14.371683	0.1	2.210415
14.373350	0.1	2.210606
14.375017	0.1	2.214089
14.376683	0.1	2.221204
14.378350	0.1	2.230797
14.380017	0.1	2.241563
14.381683	0.1	2.253177
14.383350	0.1	2.265330
14.385017	0.1	2.276604
14.386683	0.1	2.285722
14.388350	0.1	2.292856
14.390017	0.1	2.299119
14.391683	0.1	2.305619
14.393350	0.1	2.312702
14.395017	0.1	2.319622
14.396683	0.1	2.325405
14.398350	0.1	2.330034
14.400017	0.1	2.334570
14.401683	0.1	2.340851
14.403350	0.1	2.350369
14.405017	0.1	2.362565
14.406683	0.1	2.375254
14.408350	0.1	2.386728
14.410017	0.1	2.396423
14.411683	0.1	2.404279
14.413350	0.1	2.410836
14.415017	0.1	2.417583
14.416683	0.1	2.426202
14.418350	0.1	2.437155
14.420017	0.1	2.449667
14.421683	0.1	2.463078
14.423350	0.1	2.477039
14.425017	0.1	2.490287
14.426683	0.1	2.501225
14.428350	0.1	2.510003
14.430017	0.1	2.518357
14.431683	0.1	2.527768
14.433350	0.1	2.538362
14.435017	0.1	2.548788
14.436683	0.1	2.557077
14.438350	0.1	2.562716
14.440017	0.1	2.567717
14.441683	0.1	2.574534
14.443350	0.1	2.583591
14.445017	0.1	2.593785
14.446683	0.1	2.603740
14.448350	0.1	2.612425
14.450017	0.1	2.619922
14.451683	0.1	2.627526
14.453350	0.1	2.636644
14.455017	0.1	2.647578
14.456683	0.1	2.659732
14.458350	0.1	2.672640
14.460017	0.1	2.685990
14.461683	0.1	2.699280
14.463350	0.1	2.712067
14.465017	0.1	2.724184
14.466683	0.1	2.735574
14.468350	0.1	2.746382
14.470017	0.1	2.757348
14.471683	0.1	2.769385
14.473350	0.1	2.782946
14.475017	0.1	2.798000
14.476683	0.1	2.814233
14.478350	0.1	2.831556
14.480017	0.1	2.850238
14.481683	0.1	2.870215
14.483350	0.1	2.891184
14.485017	0.1	2.913121
14.486683	0.1	2.935780
14.488350	0.1	2.958416
14.490017	0.1	2.980535
14.491683	0.1	3.002770
14.493350	0.1	3.027255
14.495017	0.1	3.056289
14.496683	0.1	3.089756
14.498350	0.1	3.125006
14.500017	0.1	3.159689
14.501683	0.1	3.193314
14.503350	0.1	3.226795
14.505017	0.1	3.261659
14.506683	0.1	3.298451
14.508350	0.1	3.335914
14.510017	0.1	3.372738
14.511683	0.1	3.409088
14.513350	0.1	3.446252
14.515017	0.1	3.486318
14.516683	0.1	3.531771
14.518350	0.1	3.583757
14.520017	0.1	3.641034
14.521683	0.1	3.701458
14.523350	0.1	3.763200
14.525017	0.1	3.824728
14.526683	0.1	3.885641
14.528350	0.1	3.947257
14.530017	0.1	4.011011
14.531683	0.1	4.077274
14.533350	0.1	4.146374
14.535017	0.1	4.219348
14.536683	0.1	4.297234
14.538350	0.1	4.379922
14.540017	0.1	4.465804
14.541683	0.1	4.553050
14.543350	0.1	4.641828
14.545017	0.1	4.734779
14.546683	0.1	4.834575
14.548350	0.1	4.941057
14.550017	0.1	5.050865
14.551683	0.1	5.159676
14.553350	0.1	5.265237
14.555017	0.1	5.368972
14.556683	0.1	5.474882
14.558350	0.1	5.586534
14.560017	0.1	5.704761
14.561683	0.1	5.828133
14.563350	0.1	5.955119
14.565017	0.1	6.085043
14.566683	0.1	6.217761
14.568350	0.1	6.353911
14.570017	0.1	6.494876
14.571683	0.1	6.641033
14.573350	0.1	6.790748
14.575017	0.1	6.941869
14.576683	0.1	7.093837
14.578350	0.1	7.247836
14.580017	0.1	7.405085
14.581683	0.1	7.565585
14.583350	0.1	7.728585
14.585017	0.1	7.893150
14.586683	0.1	8.057770
14.588350	0.1	8.220775
14.590017	0.1	8.381563
14.591683	0.1	8.541057
14.593350	0.1	8.701324
14.595017	0.1	8.864226
14.596683	0.1	9.029638
14.598350	0.1	9.195516
14.600017	0.1	9.359838
14.601683	0.1	9.522215
14.603350	0.1	9.683305
14.605017	0.1	9.843172
14.606683	0.1	10.001026
14.608350	0.1	10.155821
14.610017	0.1	10.306542
14.611683	0.1	10.452732
14.613350	0.1	10.594968
14.615017	0.1	10.733958
14.616683	0.1	10.869950
14.618350	0.1	11.003451
14.620017	0.1	11.134576
14.621683	0.1	11.262414
14.623350	0.1	11.386368
14.625017	0.1	11.506593
14.626683	0.1	11.623218
14.628350	0.1	11.735978
14.630017	0.1	11.844118
14.631683	0.1	11.946661
14.633350	0.1	12.042630
14.635017	0.1	12.131007
14.636683	0.1	12.211469
14.638350	0.1	12.285183
14.640017	0.1	12.354194
14.641683	0.1	12.420560
14.643350	0.1	12.485427
14.645017	0.1	12.547448
14.646683	0.1	12.603807
14.648350	0.1	12.653871
14.650017	0.1	12.699603
14.651683	0.1	12.742509
14.653350	0.1	12.781783
14.655017	0.1	12.815450
14.656683	0.1	12.842785
14.658350	0.1	12.865551
14.660017	0.1	12.886333
14.661683	0.1	12.906212
14.663350	0.1	12.924811
14.665017	0.1	12.942497
14.666683	0.1	12.961198
14.668350	0.1	12.982059
14.670017	0.1	13.003452
14.671683	0.1	13.022632
14.673350	0.1	13.038903
14.675017	0.1	13.054106
14.676683	0.1	13.070442
14.678350	0.1	13.089082
14.680017	0.1	13.110470
14.681683	0.1	13.134410
14.683350	0.1	13.160030
14.685017	0.1	13.186424
14.686683	0.1	13.213651
14.688350	0.1	13.243235
14.690017	0.1	13.277824
14.691683	0.1	13.319789
14.693350	0.1	13.369462
14.695017	0.1	13.424661
14.696683	0.1	13.482063
14.698350	0.1	13.539419
14.700017	0.1	13.597175
14.701683	0.1	13.658064
14.703350	0.1	13.724822
14.705017	0.1	13.798145
14.706683	0.1	13.876138
14.708350	0.1	13.955585
14.710017	0.1	14.034361
14.711683	0.1	14.112606
14.713350	0.1	14.191717
14.715017	0.1	14.272151
14.716683	0.1	14.352319
14.718350	0.1	14.430215
14.720017	0.1	14.505642
14.721683	0.1	14.580046
14.723350	0.1	14.654677
14.725017	0.1	14.729402
14.726683	0.1	14.803158
14.728350	0.1	14.875028
14.730017	0.1	14.944095
14.731683	0.1	15.008780
14.733350	0.1	15.066816
14.735017	0.1	15.115659
14.736683	0.1	15.153545
14.738350	0.1	15.180507
14.740017	0.1	15.198388
14.741683	0.1	15.209997
14.743350	0.1	15.217327
14.745017	0.1	15.219883
14.746683	0.1	15.215226
14.748350	0.1	15.201448
14.750017	0.1	15.179133
14.751683	0.1	15.150458
14.753350	0.1	15.117130
14.755017	0.1	15.079738
14.756683	0.1	15.037698
14.758350	0.1	14.989111
14.760017	0.1	14.931727
14.761683	0.1	14.864467
14.763350	0.1	14.788122
14.765017	0.1	14.704904
14.766683	0.1	14.617345
14.768350	0.1	14.527631
14.770017	0.1	14.437167
14.771683	0.1	14.345641
14.773350	0.1	14.251191
14.775017	0.1	14.152541
14.776683	0.1	14.050202
14.778350	0.1	13.945755
14.780017	0.1	13.840944
14.781683	0.1	13.737208
14.783350	0.1	13.635349
14.785017	0.1	13.535256
14.786683	0.1	13.436200
14.788350	0.1	13.337522
14.790017	0.1	13.238844
14.791683	0.1	13.140072
14.793350	0.1	13.040993
14.795017	0.1	12.940513
14.796683	0.1	12.837187
14.798350	0.1	12.731324
14.800017	0.1	12.625386
14.801683	0.1	12.521860
14.803350	0.1	12.422176
14.805017	0.1	12.327596
14.806683	0.1	12.238887
14.808350	0.1	12.155245
14.810017	0.1	12.074718
14.811683	0.1	11.995221
14.813350	0.1	11.915406
14.815017	0.1	11.834833
14.816683	0.1	11.752811
14.818350	0.1	11.668419
14.820017	0.1	11.581979
14.821683	0.1	11.495384
14.823350	0.1	11.410634
14.825017	0.1	11.328543
14.826683	0.1	11.248817
14.828350	0.1	11.170637
14.830017	0.1	11.093104
14.831683	0.1	11.015441
14.833350	0.1	10.936926
14.835017	0.1	10.856818
14.836683	0.1	10.774760
14.838350	0.1	10.691024
14.840017	0.1	10.605981
14.841683	0.1	10.520080
14.843350	0.1	10.434580
14.845017	0.1	10.350938
14.846683	0.1	10.268525
14.848350	0.1	10.183924
14.850017	0.1	10.094037
14.851683	0.1	9.999401
14.853350	0.1	9.903209
14.855017	0.1	9.807935
14.856683	0.1	9.713341
14.858350	0.1	9.617498
14.860017	0.1	9.519039
14.861683	0.1	9.417809
14.863350	0.1	9.314064
14.865017	0.1	9.208098
14.866683	0.1	9.100828
14.868350	0.1	8.993880
14.870017	0.1	8.888012
14.871683	0.1	8.782037
14.873350	0.1	8.674557
14.875017	0.1	8.565737
14.876683	0.1	8.456674
14.878350	0.1	8.348320
14.880017	0.1	8.241152
14.881683	0.1	8.134930
14.883350	0.1	8.028606
14.885017	0.1	7.921178
14.886683	0.1	7.812949
14.888350	0.1	7.705684
14.890017	0.1	7.601939
14.891683	0.1	7.503848
14.893350	0.1	7.411293
14.895017	0.1	7.321439
14.896683	0.1	7.231040
14.898350	0.1	7.138993
14.900017	0.1	7.046591
14.901683	0.1	6.956160
14.903350	0.1	6.869943
14.905017	0.1	6.789784
14.906683	0.1	6.716563
14.908350	0.1	6.649606
14.910017	0.1	6.587454
14.911683	0.1	6.529167
14.913350	0.1	6.474224
14.915017	0.1	6.422196
14.916683	0.1	6.373543
14.918350	0.1	6.329217
14.920017	0.1	6.289021
14.921683	0.1	6.251894
14.923350	0.1	6.218003
14.925017	0.1	6.188904
14.926683	0.1	6.165858
14.928350	0.1	6.149360
14.930017	0.1	6.139465
14.931683	0.1	6.134803
14.933350	0.1	6.132927
14.935017	0.1	6.132927
14.936683	0.1	6.136582
14.938350	0.1	6.146794
14.940017	0.1	6.165481
14.941683	0.1	6.192396
14.943350	0.1	6.225603
14.945017	0.1	6.263037
14.946683	0.1	6.303820
14.948350	0.1	6.348160
14.950017	0.1	6.396538
14.951683	0.1	6.449022
14.953350	0.1	6.505181
14.955017	0.1	6.564301
14.956683	0.1	6.625755
14.958350	0.1	6.689304
14.960017	0.1	6.755278
14.961683	0.1	6.824238
14.963350	0.1	6.896369
14.965017	0.1	6.971508
14.966683	0.1	7.049385
14.968350	0.1	7.129274
14.970017	0.1	7.210416
14.971683	0.1	7.292791
14.973350	0.1	7.376359
14.975017	0.1	7.460476
14.976683	0.1	7.544877
14.978350	0.1	7.630158
14.980017	0.1	7.716427
14.981683	0.1	7.801997
14.983350	0.1	7.884731
14.985017	0.1	7.964382
14.986683	0.1	8.042501
14.988350	0.1	8.121142
14.990017	0.1	8.202135
14.991683	0.1	8.285581
14.993350	0.1	8.368483
14.995017	0.1	8.446430
14.996683	0.1	8.516978
14.998350	0.1	8.580750
15.000017	0.1	8.639940
15.001683	0.1	8.696779
15.003350	0.1	8.752993
15.005017	0.1	8.809064
15.006683	0.1	8.863611
15.008350	0.1	8.913786
15.010017	0.1	8.956548
15.011683	0.1	8.990541
15.013350	0.1	9.017345
15.015017	0.1	9.040562
15.016683	0.1	9.063426
15.018350	0.1	9.086714
15.020017	0.1	9.108521
15.021683	0.1	9.126156
15.023350	0.1	9.138165
15.025017	0.1	9.144791
15.026683	0.1	9.147311
15.028350	0.1	9.146687
15.030017	0.1	9.143213
15.031683	0.1	9.137229
15.033350	0.1	9.129038
15.035017	0.1	9.118551
15.036683	0.1	9.105606
15.038350	0.1	9.089555
15.040017	0.1	9.069103
15.041683	0.1	9.044097
15.043350	0.1	9.016152
15.045017	0.1	8.986634
15.046683	0.1	8.955649
15.048350	0.1	8.922634
15.050017	0.1	8.886606
15.051683	0.1	8.846582
15.053350	0.1	8.802516
15.055017	0.1	8.755652
15.056683	0.1	8.708164
15.058350	0.1	8.662217
15.060017	0.1	8.618166
15.061683	0.1	8.573704
15.063350	0.1	8.526333
15.065017	0.1	8.476116
15.066683	0.1	8.424856
15.068350	0.1	8.373912
15.070017	0.1	8.323826
15.071683	0.1	8.275080
15.073350	0.1	8.228128
15.075017	0.1	8.182218
15.076683	0.1	8.135303
15.078350	0.1	8.085980
15.080017	0.1	8.034594
15.081683	0.1	7.983046
15.083350	0.1	7.933914
15.085017	0.1	7.888763
15.086683	0.1	7.847352
15.088350	0.1	7.808916
15.090017	0.1	7.772851
15.091683	0.1	7.737898
15.093350	0.1	7.702708
15.095017	0.1	7.667351
15.096683	0.1	7.633222
15.098350	0.1	7.601404
15.100017	0.1	7.571890
15.101683	0.1	7.544635
15.103350	0.1	7.520039
15.105017	0.1	7.498432
15.106683	0.1	7.480700
15.108350	0.1	7.468085
15.110017	0.1	7.460024
15.111683	0.1	7.454245
15.113350	0.1	7.448951
15.115017	0.1	7.443512
15.116683	0.1	7.438473
15.118350	0.1	7.435535
15.120017	0.1	7.436438
15.121683	0.1	7.441854
15.123350	0.1	7.451144
15.125017	0.1	7.462921
15.126683	0.1	7.476388
15.128350	0.1	7.491568
15.130017	0.1	7.508337
15.131683	0.1	7.526623
15.133350	0.1	7.547359
15.135017	0.1	7.572207
15.136683	0.1	7.602237
15.138350	0.1	7.637246
15.140017	0.1	7.676608
15.141683	0.1	7.719849
15.143350	0.1	7.766481
15.145017	0.1	7.815920
15.146683	0.1	7.867464
15.148350	0.1	7.920819
15.150017	0.1	7.976638
15.151683	0.1	8.035693
15.153350	0.1	8.098120
15.155017	0.1	8.163713
15.156683	0.1	8.232091
15.158350	0.1	8.302345
15.160017	0.1	8.373233
15.161683	0.1	8.444288
15.163350	0.1	8.517015
15.165017	0.1	8.594110
15.166683	0.1	8.677216
15.168350	0.1	8.765236
15.170017	0.1	8.854303
15.171683	0.1	8.940692
15.173350	0.1	9.024437
15.175017	0.1	9.108349
15.176683	0.1	9.194021
15.178350	0.1	9.281281
15.180017	0.1	9.370148
15.181683	0.1	9.460715
15.183350	0.1	9.552222
15.185017	0.1	9.643706
15.186683	0.1	9.734402
15.188350	0.1	9.823777
15.190017	0.1	9.912155
15.191683	0.1	10.000556
15.193350	0.1	10.089623
15.195017	0.1	10.178881
15.196683	0.1	10.267175
15.198350	0.1	10.353667
15.200017	0.1	10.437663
15.201683	0.1	10.518497
15.203350	0.1	10.596127
15.205017	0.1	10.670875
15.206683	0.1	10.742703
15.208350	0.1	10.811342
15.210017	0.1	10.876386
15.211683	0.1	10.936786
15.213350	0.1	10.991013
15.215017	0.1	11.038324
15.216683	0.1	11.080047
15.218350	0.1	11.119014
15.220017	0.1	11.156965
15.221683	0.1	11.193026
15.223350	0.1	11.224975
15.225017	0.1	11.250740
15.226683	0.1	11.269157
15.228350	0.1	11.281073
15.230017	0.1	11.288868
15.231683	0.1	11.293557
15.233350	0.1	11.293245
15.235017	0.1	11.285208
15.236683	0.1	11.268472
15.238350	0.1	11.244398
15.240017	0.1	11.215853
15.241683	0.1	11.186125
15.243350	0.1	11.157277
15.245017	0.1	11.128238
15.246683	0.1	11.094967
15.248350	0.1	11.053355
15.250017	0.1	11.002100
15.251683	0.1	10.943227
15.253350	0.1	10.880400
15.255017	0.1	10.816897
15.256683	0.1	10.754266
15.258350	0.1	10.691942
15.260017	0.1	10.628221
15.261683	0.1	10.561664
15.263350	0.1	10.492043
15.265017	0.1	10.420755
15.266683	0.1	10.350198
15.268350	0.1	10.281936
15.270017	0.1	10.215421
15.271683	0.1	10.148520
15.273350	0.1	10.079779
15.275017	0.1	10.009971
15.276683	0.1	9.941137
15.278350	0.1	9.875209
15.280017	0.1	9.813872
15.281683	0.1	9.758109
15.283350	0.1	9.707524
15.285017	0.1	9.660642
15.286683	0.1	9.616017
15.288350	0.1	9.573293
15.290017	0.1	9.533400
15.291683	0.1	9.498103
15.293350	0.1	9.469669
15.295017	0.1	9.449963
15.296683	0.1	9.439173
15.298350	0.1	9.435685
15.300017	0.1	9.437497
15.301683	0.1	9.444323
15.303350	0.1	9.457874
15.305017	0.1	9.480049
15.306683	0.1	9.511444
15.308350	0.1	9.551272
15.310017	0.1	9.598816
15.311683	0.1	9.655338
15.313350	0.1	9.724218
15.315017	0.1	9.808959
15.316683	0.1	9.910869
15.318350	0.1	10.028672
15.320017	0.1	10.160003
15.321683	0.1	10.302900
15.323350	0.1	10.456480
15.325017	0.1	10.621226
15.326683	0.1	10.799151
15.328350	0.1	10.993280
15.330017	0.1	11.206418
15.331683	0.1	11.440213
15.333350	0.1	11.694715
15.335017	0.1	11.968501
15.336683	0.1	12.260145
15.338350	0.1	12.570228
15.340017	0.1	12.902273
15.341683	0.1	13.261675
15.343350	0.1	13.652449
15.345017	0.1	14.074049
15.346683	0.1	14.522946
15.348350	0.1	14.997316
15.350017	0.1	15.498861
15.351683	0.1	16.030883
15.353350	0.1	16.596508
15.355017	0.1	17.198967
15.356683	0.1	17.841808
15.358350	0.1	18.527466
15.360017	0.1	19.256980
15.361683	0.1	20.032427
15.363350	0.1	20.857966
15.365017	0.1	21.737358
15.366683	0.1	22.672098
15.368350	0.1	23.663007
15.370017	0.1	24.712374
15.371683	0.1	25.824383
15.373350	0.1	27.004210
15.375017	0.1	28.256471
15.376683	0.1	29.584062
15.378350	0.1	30.988399
15.380017	0.1	32.471325
15.381683	0.1	34.036823
15.383350	0.1	35.690842
15.385017	0.1	37.439927
15.386683	0.1	39.289324
15.388350	0.1	41.241823
15.390017	0.1	43.298309
15.391683	0.1	45.459443
15.393350	0.1	47.727996
15.395017	0.1	50.109718
15.396683	0.1	52.611190
15.398350	0.1	55.237990
15.400017	0.1	57.994663
15.401683	0.1	60.884580
15.403350	0.1	63.909418
15.405017	0.1	67.069982
15.406683	0.1	70.368340
15.408350	0.1	73.808362
15.410017	0.1	77.393944
15.411683	0.1	81.127300
15.413350	0.1	85.008955
15.415017	0.1	89.040212
15.416683	0.1	93.225590
15.418350	0.1	97.571272
15.420017	0.1	102.081206
15.421683	0.1	106.756240
15.423350	0.1	111.596608
15.425017	0.1	116.603077
15.426683	0.1	121.777170
15.428350	0.1	127.122449
15.430017	0.1	132.643688
15.431683	0.1	138.344551
15.433350	0.1	144.227184
15.435017	0.1	150.292241
15.436683	0.1	156.540480
15.438350	0.1	162.975807
15.440017	0.1	169.605883
15.441683	0.1	176.441358
15.443350	0.1	183.494357
15.445017	0.1	190.775157
15.446683	0.1	198.290763
15.448350	0.1	206.048181
15.450017	0.1	214.058277
15.451683	0.1	222.335863
15.453350	0.1	230.896911
15.455017	0.1	239.757030
15.456683	0.1	248.932480
15.458350	0.1	258.440292
15.460017	0.1	268.295794
15.461683	0.1	278.511076
15.463350	0.1	289.097647
15.465017	0.1	300.069247
15.466683	0.1	311.440258
15.468350	0.1	323.222876
15.470017	0.1	335.426322
15.471683	0.1	348.057296
15.473350	0.1	361.120166
15.475017	0.1	374.615100
15.476683	0.1	388.534163
15.478350	0.1	402.858593
15.480017	0.1	417.560623
15.481683	0.1	432.608114
15.483350	0.1	447.966024
15.485017	0.1	463.592387
15.486683	0.1	479.434412
15.488350	0.1	495.429761
15.490017	0.1	511.509511
15.491683	0.1	527.600353
15.493350	0.1	543.627944
15.495017	0.1	559.518636
15.496683	0.1	575.196934
15.498350	0.1	590.582309
15.500017	0.1	605.588668
15.501683	0.1	620.127931
15.503350	0.1	634.116470
15.505017	0.1	647.480051
15.506683	0.1	660.154694
15.508350	0.1	672.084615
15.510017	0.1	683.219820
15.511683	0.1	693.515354
15.513350	0.1	702.932836
15.515017	0.1	711.442815
15.516683	0.1	719.026374
15.518350	0.1	725.677117
15.520017	0.1	731.402459
15.521683	0.1	736.218971
15.523350	0.1	740.142856
15.525017	0.1	743.187508
15.526683	0.1	745.371963
15.528350	0.1	746.728075
15.530017	0.1	747.300094
15.531683	0.1	747.140540
15.533350	0.1	746.302233
15.535017	0.1	744.831321
15.536683	0.1	742.770145
15.538350	0.1	740.163420
15.540017	0.1	737.058325
15.541683	0.1	733.501744
15.543350	0.1	729.538748
15.545017	0.1	725.210366
15.546683	0.1	720.550870
15.548350	0.1	715.589929
15.550017	0.1	710.358322
15.551683	0.1	704.890569
15.553350	0.1	699.223714
15.555017	0.1	693.394365
15.556683	0.1	687.434255
15.558350	0.1	681.366353
15.560017	0.1	675.207107
15.561683	0.1	668.972913
15.563350	0.1	662.681531
15.565017	0.1	656.349864
15.566683	0.1	649.993173
15.568350	0.1	643.622541
15.570017	0.1	637.243433
15.571683	0.1	630.861023
15.573350	0.1	624.485915
15.575017	0.1	618.132647
15.576683	0.1	611.813744
15.578350	0.1	605.534553
15.580017	0.1	599.292750
15.581683	0.1	593.082980
15.583350	0.1	586.902532
15.585017	0.1	580.754621
15.586683	0.1	574.647938
15.588350	0.1	568.591077
15.590017	0.1	562.586277
15.591683	0.1	556.629226
15.593350	0.1	550.713838
15.595017	0.1	544.837849
15.596683	0.1	539.005236
15.598350	0.1	533.222068
15.600017	0.1	527.490089
15.601683	0.1	521.805818
15.603350	0.1	516.165481
15.605017	0.1	510.568638
15.606683	0.1	505.016139
15.608350	0.1	499.506328
15.610017	0.1	494.034403
15.611683	0.1	488.595022
15.613350	0.1	483.185300
15.615017	0.1	477.806046
15.616683	0.1	472.460338
15.618350	0.1	467.149932
15.620017	0.1	461.872979
15.621683	0.1	456.624851
15.623350	0.1	451.399950
15.625017	0.1	446.193610
15.626683	0.1	441.004588
15.628350	0.1	435.835608
15.630017	0.1	430.690567
15.631683	0.1	425.571083
15.633350	0.1	420.474643
15.635017	0.1	415.395471
15.636683	0.1	410.327246
15.638350	0.1	405.266090
15.640017	0.1	400.212864
15.641683	0.1	395.171228
15.643350	0.1	390.143074
15.645017	0.1	385.127645
15.646683	0.1	380.123742
15.648350	0.1	375.130615
15.650017	0.1	370.148239
15.651683	0.1	365.177170
15.653350	0.1	360.216257
15.655017	0.1	355.261145
15.656683	0.1	350.307818
15.658350	0.1	345.357517
15.660017	0.1	340.416208
15.661683	0.1	335.489703
15.663350	0.1	330.580869
15.665017	0.1	325.689833
15.666683	0.1	320.814322
15.668350	0.1	315.950197
15.670017	0.1	311.093456
15.671683	0.1	306.243450
15.673350	0.1	301.403799
15.675017	0.1	296.578878
15.676683	0.1	291.770371
15.678350	0.1	286.978316
15.680017	0.1	282.204440
15.681683	0.1	277.453261
15.683350	0.1	272.728927
15.685017	0.1	268.031904
15.686683	0.1	263.360529
15.688350	0.1	258.715092
15.690017	0.1	254.098787
15.691683	0.1	249.514934
15.693350	0.1	244.965325
15.695017	0.1	240.451419
15.696683	0.1	235.974817
15.698350	0.1	231.536566
15.700017	0.1	227.137711
15.701683	0.1	222.779974
15.703350	0.1	218.465319
15.705017	0.1	214.194688
15.706683	0.1	209.966889
15.708350	0.1	205.780436
15.710017	0.1	201.636963
15.711683	0.1	197.541351
15.713350	0.1	193.499085
15.715017	0.1	189.513434
15.716683	0.1	185.584105
15.718350	0.1	181.709179
15.720017	0.1	177.888386
15.721683	0.1	174.123408
15.723350	0.1	170.416036
15.725017	0.1	166.767324
15.726683	0.1	163.178202
15.728350	0.1	159.649970
15.730017	0.1	156.184049
15.731683	0.1	152.781061
15.733350	0.1	149.440570
15.735017	0.1	146.162012
15.736683	0.1	142.945051
15.738350	0.1	139.789363
15.740017	0.1	136.695164
15.741683	0.1	133.663477
15.743350	0.1	130.695780
15.745017	0.1	127.793746
15.746683	0.1	124.957794
15.748350	0.1	122.185261
15.750017	0.1	119.471834
15.751683	0.1	116.815507
15.753350	0.1	114.217708
15.755017	0.1	111.681111
15.756683	0.1	109.207323
15.758350	0.1	106.795603
15.760017	0.1	104.443259
15.761683	0.1	102.147893
15.763350	0.1	99.908626
15.765017	0.1	97.724749
15.766683	0.1	95.595229
15.768350	0.1	93.520400
15.770017	0.1	91.501963
15.771683	0.1	89.540449
15.773350	0.1	87.634004
15.775017	0.1	85.779578
15.776683	0.1	83.974684
15.778350	0.1	82.218461
15.780017	0.1	80.511058
15.781683	0.1	78.852130
15.783350	0.1	77.240449
15.785017	0.1	75.675082
15.786683	0.1	74.155829
15.788350	0.1	72.681876
15.790017	0.1	71.251094
15.791683	0.1	69.861319
15.793350	0.1	68.511809
15.795017	0.1	67.202528
15.796683	0.1	65.932702
15.798350	0.1	64.700986
15.800017	0.1	63.506253
15.801683	0.1	62.348028
15.803350	0.1	61.226278
15.805017	0.1	60.139564
15.806683	0.1	59.084320
15.808350	0.1	58.057639
15.810017	0.1	57.059866
15.811683	0.1	56.093871
15.813350	0.1	55.162022
15.815017	0.1	54.263347
15.816683	0.1	53.393771
15.818350	0.1	52.549359
15.820017	0.1	51.728478
15.821683	0.1	50.930870
15.823350	0.1	50.156065
15.825017	0.1	49.403254
15.826683	0.1	48.671798
15.828350	0.1	47.961595
15.830017	0.1	47.273133
15.831683	0.1	46.607438
15.833350	0.1	45.965724
15.835017	0.1	45.347991
15.836683	0.1	44.751349
15.838350	0.1	44.170618
15.840017	0.1	43.601678
15.841683	0.1	43.044561
15.843350	0.1	42.502955
15.845017	0.1	41.980138
15.846683	0.1	41.475599
15.848350	0.1	40.985844
15.850017	0.1	40.507978
15.851683	0.1	40.041474
15.853350	0.1	39.586984
15.855017	0.1	39.145337
15.856683	0.1	38.717333
15.858350	0.1	38.302778
15.860017	0.1	37.899674
15.861683	0.1	37.505240
15.863350	0.1	37.118173
15.865017	0.1	36.739646
15.866683	0.1	36.371965
15.868350	0.1	36.016242
15.870017	0.1	35.671108
15.871683	0.1	35.333498
15.873350	0.1	35.001263
15.875017	0.1	34.674900
15.876683	0.1	34.356490
15.878350	0.1	34.047538
15.880017	0.1	33.748294
15.881683	0.1	33.458523
15.883350	0.1	33.177789
15.885017	0.1	32.904763
15.886683	0.1	32.637701
15.888350	0.1	32.376102
15.890017	0.1	32.120682
15.891683	0.1	31.871754
15.893350	0.1	31.629023
15.895017	0.1	31.392761
15.896683	0.1	31.163646
15.898350	0.1	30.941474
15.900017	0.1	30.725244
15.901683	0.1	30.514505
15.903350	0.1	30.309907
15.905017	0.1	30.113319
15.906683	0.1	29.926859
15.908350	0.1	29.750331
15.910017	0.1	29.580737
15.911683	0.1	29.415260
15.913350	0.1	29.253238
15.915017	0.1	29.095095
15.916683	0.1	28.940705
15.918350	0.1	28.789281
15.920017	0.1	28.640316
15.921683	0.1	28.494289
15.923350	0.1	28.352663
15.925017	0.1	28.216974
15.926683	0.1	28.087683
15.928350	0.1	27.964502
15.930017	0.1	27.846606
15.931683	0.1	27.732304
15.933350	0.1	27.620220
15.935017	0.1	27.510347
15.936683	0.1	27.403012
15.938350	0.1	27.297586
15.940017	0.1	27.192691
15.941683	0.1	27.087959
15.943350	0.1	26.984783
15.945017	0.1	26.884526
15.946683	0.1	26.786821
15.948350	0.1	26.690047
15.950017	0.1	26.592454
15.951683	0.1	26.492719
15.953350	0.1	26.390380
15.955017	0.1	26.286156
15.956683	0.1	26.181443
15.958350	0.1	26.077353
15.960017	0.1	25.974456
15.961683	0.1	25.872644
15.963350	0.1	25.770911
15.965017	0.1	25.667627
15.966683	0.1	25.561051
15.968350	0.1	25.449605
15.970017	0.1	25.332430
15.971683	0.1	25.209785
15.973350	0.1	25.083544
15.975017	0.1	24.957447
15.976683	0.1	24.835211
15.978350	0.1	24.717622
15.980017	0.1	24.602250
15.981683	0.1	24.486231
15.983350	0.1	24.368227
15.985017	0.1	24.248241
15.986683	0.1	24.127518
15.988350	0.1	24.008160
15.990017	0.1	23.891912
15.991683	0.1	23.779753
15.993350	0.1	23.671589
15.995017	0.1	23.566014
15.996683	0.1	23.461650
15.998350	0.1	23.358674
16.000017	0.1	23.258333
16.001683	0.1	23.161764
16.003350	0.1	23.069857
16.005017	0.1	22.982974
16.006683	0.1	22.900328
16.008350	0.1	22.820658
16.010017	0.1	22.743116
16.011683	0.1	22.667446
16.013350	0.1	22.594337
16.015017	0.1	22.525284
16.016683	0.1	22.461535
16.018350	0.1	22.403309
16.020017	0.1	22.349665
16.021683	0.1	22.299150
16.023350	0.1	22.250717
16.025017	0.1	22.204337
16.026683	0.1	22.161319
16.028350	0.1	22.123097
16.030017	0.1	22.089323
16.031683	0.1	22.058254
16.033350	0.1	22.028838
16.035017	0.1	22.001080
16.036683	0.1	21.974817
16.038350	0.1	21.949052
16.040017	0.1	21.922798
16.041683	0.1	21.896446
16.043350	0.1	21.871990
16.045017	0.1	21.851338
16.046683	0.1	21.834536
16.048350	0.1	21.819584
16.050017	0.1	21.803617
16.051683	0.1	21.784371
16.053350	0.1	21.761470
16.055017	0.1	21.736729
16.056683	0.1	21.713055
16.058350	0.1	21.692505
16.060017	0.1	21.674731
16.061683	0.1	21.657310
16.063350	0.1	21.637944
16.065017	0.1	21.615634
16.066683	0.1	21.590018
16.068350	0.1	21.561314
16.070017	0.1	21.530958
16.071683	0.1	21.500890
16.073350	0.1	21.471754
16.075017	0.1	21.442138
16.076683	0.1	21.410291
16.078350	0.1	21.376186
16.080017	0.1	21.340684
16.081683	0.1	21.303408
16.083350	0.1	21.263626
16.085017	0.1	21.221736
16.086683	0.1	21.178010
16.088350	0.1	21.132026
16.090017	0.1	21.084263
16.091683	0.1	21.036132
16.093350	0.1	20.988584
16.095017	0.1	20.942045
16.096683	0.1	20.897011
16.098350	0.1	20.853868
16.100017	0.1	20.812056
16.101683	0.1	20.769909
16.103350	0.1	20.725830
16.105017	0.1	20.679683
16.106683	0.1	20.632809
16.108350	0.1	20.586345
16.110017	0.1	20.539882
16.111683	0.1	20.492692
16.113350	0.1	20.446004
16.115017	0.1	20.402302
16.116683	0.1	20.362185
16.118350	0.1	20.323680
16.120017	0.1	20.284648
16.121683	0.1	20.244601
16.123350	0.1	20.204475
16.125017	0.1	20.165509
16.126683	0.1	20.128805
16.128350	0.1	20.095431
16.130017	0.1	20.066015
16.131683	0.1	20.040316
16.133350	0.1	20.017670
16.135017	0.1	19.997568
16.136683	0.1	19.979579
16.138350	0.1	19.963309
16.140017	0.1	19.948562
16.141683	0.1	19.934936
16.143350	0.1	19.921688
16.145017	0.1	19.908631
16.146683	0.1	19.896822
16.148350	0.1	19.887569
16.150017	0.1	19.880924
16.151683	0.1	19.876692
16.153350	0.1	19.876151
16.155017	0.1	19.880650
16.156683	0.1	19.889483
16.158350	0.1	19.900743
16.160017	0.1	19.913111
16.161683	0.1	19.926135
16.163350	0.1	19.939621
16.165017	0.1	19.953242
16.166683	0.1	19.966327
16.168350	0.1	19.978355
16.170017	0.1	19.989871
16.171683	0.1	20.002206
16.173350	0.1	20.016520
16.175017	0.1	20.033084
16.176683	0.1	20.051468
16.178350	0.1	20.072060
16.180017	0.1	20.096852
16.181683	0.1	20.127096
16.183350	0.1	20.160889
16.185017	0.1	20.194240
16.186683	0.1	20.224112
16.188350	0.1	20.249989
16.190017	0.1	20.272979
16.191683	0.1	20.294846
16.193350	0.1	20.317663
16.195017	0.1	20.342921
16.196683	0.1	20.371117
16.198350	0.1	20.401902
16.200017	0.1	20.433767
16.201683	0.1	20.464817
16.203350	0.1	20.494871
16.205017	0.1	20.525600
16.206683	0.1	20.558303
16.208350	0.1	20.592748
16.210017	0.1	20.627496
16.211683	0.1	20.660399
16.213350	0.1	20.689708
16.215017	0.1	20.715431
16.216683	0.1	20.739222
16.218350	0.1	20.763138
16.220017	0.1	20.788913
16.221683	0.1	20.817453
16.223350	0.1	20.847996
16.225017	0.1	20.878734
16.226683	0.1	20.908937
16.228350	0.1	20.939386
16.230017	0.1	20.970893
16.231683	0.1	21.003070
16.233350	0.1	21.034926
16.235017	0.1	21.065883
16.236683	0.1	21.095215
16.238350	0.1	21.121786
16.240017	0.1	21.145563
16.241683	0.1	21.168171
16.243350	0.1	21.191416
16.245017	0.1	21.216315
16.246683	0.1	21.243072
16.248350	0.1	21.270765
16.250017	0.1	21.297666
16.251683	0.1	21.322873
16.253350	0.1	21.346970
16.255017	0.1	21.370430
16.256683	0.1	21.392889
16.258350	0.1	21.414431
16.260017	0.1	21.436405
16.261683	0.1	21.460746
16.263350	0.1	21.488592
16.265017	0.1	21.519605
16.266683	0.1	21.552593
16.268350	0.1	21.586283
16.270017	0.1	21.618810
16.271683	0.1	21.647876
16.273350	0.1	21.672533
16.275017	0.1	21.693655
16.276683	0.1	21.712636
16.278350	0.1	21.731299
16.280017	0.1	21.752296
16.281683	0.1	21.777987
16.283350	0.1	21.808646
16.285017	0.1	21.842122
16.286683	0.1	21.875240
16.288350	0.1	21.905620
16.290017	0.1	21.933373
16.291683	0.1	21.961164
16.293350	0.1	21.991669
16.295017	0.1	22.025490
16.296683	0.1	22.061537
16.298350	0.1	22.097924
16.300017	0.1	22.132820
16.301683	0.1	22.165482
16.303350	0.1	22.196500
16.305017	0.1	22.227038
16.306683	0.1	22.258144
16.308350	0.1	22.290670
16.310017	0.1	22.325413
16.311683	0.1	22.362196
16.313350	0.1	22.399281
16.315017	0.1	22.435151
16.316683	0.1	22.470192
16.318350	0.1	22.505815
16.320017	0.1	22.542872
16.321683	0.1	22.581788
16.323350	0.1	22.622724
16.325017	0.1	22.664610
16.326683	0.1	22.705649
16.328350	0.1	22.745025
16.330017	0.1	22.783247
16.331683	0.1	22.821119
16.333350	0.1	22.858991
16.335017	0.1	22.897203
16.336683	0.1	22.936948
16.338350	0.1	22.979719
16.340017	0.1	23.025214
16.341683	0.1	23.071044
16.343350	0.1	23.115170
16.345017	0.1	23.157625
16.346683	0.1	23.200000
16.348350	0.1	23.244158
16.350017	0.1	23.290883
16.351683	0.1	23.339056
16.353350	0.1	23.386390
16.355017	0.1	23.431401
16.356683	0.1	23.474619
16.358350	0.1	23.517804
16.360017	0.1	23.562536
16.361683	0.1	23.609991
16.363350	0.1	23.660925
16.365017	0.1	23.714830
16.366683	0.1	23.770039
16.368350	0.1	23.824605
16.370017	0.1	23.876419
16.371683	0.1	23.924182
16.373350	0.1	23.969202
16.375017	0.1	24.014981
16.376683	0.1	24.064980
16.378350	0.1	24.120775
16.380017	0.1	24.181311
16.381683	0.1	24.243472
16.383350	0.1	24.304083
16.385017	0.1	24.361461
16.386683	0.1	24.415697
16.388350	0.1	24.468293
16.390017	0.1	24.521095
16.391683	0.1	24.574930
16.393350	0.1	24.629612
16.395017	0.1	24.684900
16.396683	0.1	24.740384
16.398350	0.1	24.795299
16.400017	0.1	24.849987
16.401683	0.1	24.906513
16.403350	0.1	24.966365
16.405017	0.1	25.028372
16.406683	0.1	25.090324
16.408350	0.1	25.151791
16.410017	0.1	25.214180
16.411683	0.1	25.278670
16.413350	0.1	25.344645
16.415017	0.1	25.410163
16.416683	0.1	25.473470
16.418350	0.1	25.533610
16.420017	0.1	25.590700
16.421683	0.1	25.646212
16.423350	0.1	25.701933
16.425017	0.1	25.758720
16.426683	0.1	25.816830
16.428350	0.1	25.876248
16.430017	0.1	25.936933
16.431683	0.1	25.999686
16.433350	0.1	26.065446
16.435017	0.1	26.133275
16.436683	0.1	26.200656
16.438350	0.1	26.265634
16.440017	0.1	26.327968
16.441683	0.1	26.388536
16.443350	0.1	26.448062
16.445017	0.1	26.507056
16.446683	0.1	26.566745
16.448350	0.1	26.628291
16.450017	0.1	26.691388
16.451683	0.1	26.754895
16.453350	0.1	26.818155
16.455017	0.1	26.880759
16.456683	0.1	26.942068
16.458350	0.1	27.001845
16.460017	0.1	27.061449
16.461683	0.1	27.123597
16.463350	0.1	27.189679
16.465017	0.1	27.257772
16.466683	0.1	27.324641
16.468350	0.1	27.388604
16.470017	0.1	27.450002
16.471683	0.1	27.510058
16.473350	0.1	27.570166
16.475017	0.1	27.631689
16.476683	0.1	27.695433
16.478350	0.1	27.761101
16.480017	0.1	27.827667
16.481683	0.1	27.893786
16.483350	0.1	27.957866
16.485017	0.1	28.019464
16.486683	0.1	28.080530
16.488350	0.1	28.143926
16.490017	0.1	28.211013
16.491683	0.1	28.281291
16.493350	0.1	28.353119
16.495017	0.1	28.424365
16.496683	0.1	28.493735
16.498350	0.1	28.561936
16.500017	0.1	28.630737
16.501683	0.1	28.701341
16.503350	0.1	28.773900
16.505017	0.1	28.847796
16.506683	0.1	28.922106
16.508350	0.1	28.996435
16.510017	0.1	29.070945
16.511683	0.1	29.145880
16.513350	0.1	29.221685
16.515017	0.1	29.298812
16.516683	0.1	29.377313
16.518350	0.1	29.457072
16.520017	0.1	29.538390
16.521683	0.1	29.621422
16.523350	0.1	29.704915
16.525017	0.1	29.786588
16.526683	0.1	29.865284
16.528350	0.1	29.942403
16.530017	0.1	30.021304
16.531683	0.1	30.105291
16.533350	0.1	30.195452
16.535017	0.1	30.289991
16.536683	0.1	30.385889
16.538350	0.1	30.480609
16.540017	0.1	30.572959
16.541683	0.1	30.664192
16.543350	0.1	30.757207
16.545017	0.1	30.853474
16.546683	0.1	30.952012
16.548350	0.1	31.051375
16.550017	0.1	31.151124
16.551683	0.1	31.251465
16.553350	0.1	31.352621
16.555017	0.1	31.455015
16.556683	0.1	31.559318
16.558350	0.1	31.665610
16.560017	0.1	31.773192
16.561683	0.1	31.881691
16.563350	0.1	31.991294
16.565017	0.1	32.101837
16.566683	0.1	32.212739
16.568350	0.1	32.323622
16.570017	0.1	32.434533
16.571683	0.1	32.545691
16.573350	0.1	32.656603
16.575017	0.1	32.765623
16.576683	0.1	32.871407
16.578350	0.1	32.974742
16.580017	0.1	33.077956
16.581683	0.1	33.182688
16.583350	0.1	33.289325
16.585017	0.1	33.398015
16.586683	0.1	33.508963
16.588350	0.1	33.621825
16.590017	0.1	33.735838
16.591683	0.1	33.850451
16.593350	0.1	33.965097
16.595017	0.1	34.079128
16.596683	0.1	34.191492
16.598350	0.1	34.300294
16.600017	0.1	34.404430
16.601683	0.1	34.505683
16.603350	0.1	34.607626
16.605017	0.1	34.712926
16.606683	0.1	34.821490
16.608350	0.1	34.930268
16.610017	0.1	35.035382
16.611683	0.1	35.135783
16.613350	0.1	35.234806
16.615017	0.1	35.337112
16.616683	0.1	35.444046
16.618350	0.1	35.552722
16.620017	0.1	35.659424
16.621683	0.1	35.762782
16.623350	0.1	35.864026
16.625017	0.1	35.965433
16.626683	0.1	36.068726
16.628350	0.1	36.173761
16.630017	0.1	36.278898
16.631683	0.1	36.383276
16.633350	0.1	36.487486
16.635017	0.1	36.592190
16.636683	0.1	36.697183
16.638350	0.1	36.801337
16.640017	0.1	36.903000
16.641683	0.1	37.000980
16.643350	0.1	37.095523
16.645017	0.1	37.187724
16.646683	0.1	37.278184
16.648350	0.1	37.366976
16.650017	0.1	37.454590
16.651683	0.1	37.541380
16.653350	0.1	37.626862
16.655017	0.1	37.710937
16.656683	0.1	37.795082
16.658350	0.1	37.881117
16.660017	0.1	37.968517
16.661683	0.1	38.054078
16.663350	0.1	38.135033
16.665017	0.1	38.211569
16.666683	0.1	38.286205
16.668350	0.1	38.361442
16.670017	0.1	38.437424
16.671683	0.1	38.511395
16.673350	0.1	38.580140
16.675017	0.1	38.643032
16.676683	0.1	38.702488
16.678350	0.1	38.761417
16.680017	0.1	38.820370
16.681683	0.1	38.877633
16.683350	0.1	38.931980
16.685017	0.1	38.984260
16.686683	0.1	39.035711
16.688350	0.1	39.085392
16.690017	0.1	39.130682
16.691683	0.1	39.170799
16.693350	0.1	39.209151
16.695017	0.1	39.250897
16.696683	0.1	39.298441
16.698350	0.1	39.350153
16.700017	0.1	39.402205
16.701683	0.1	39.450838
16.703350	0.1	39.494117
16.705017	0.1	39.532343
16.706683	0.1	39.567244
16.708350	0.1	39.600763
16.710017	0.1	39.634304
16.711683	0.1	39.668838
16.713350	0.1	39.704833
16.715017	0.1	39.741774
16.716683	0.1	39.779022
16.718350	0.1	39.816741
16.720017	0.1	39.855009
16.721683	0.1	39.893147
16.723350	0.1	39.929966
16.725017	0.1	39.964244
16.726683	0.1	39.996123
16.728350	0.1	40.027667
16.730017	0.1	40.061111
16.731683	0.1	40.097358
16.733350	0.1	40.135700
16.735017	0.1	40.174257
16.736683	0.1	40.211198
16.738350	0.1	40.245997
16.740017	0.1	40.279953
16.741683	0.1	40.315334
16.743350	0.1	40.353485
16.745017	0.1	40.393276
16.746683	0.1	40.432252
16.748350	0.1	40.470380
16.750017	0.1	40.510688
16.751683	0.1	40.555010
16.753350	0.1	40.601357
16.755017	0.1	40.646438
16.756683	0.1	40.688696
16.758350	0.1	40.729311
16.760017	0.1	40.771328
16.761683	0.1	40.816814
16.763350	0.1	40.864740
16.765017	0.1	40.912088
16.766683	0.1	40.956750
16.768350	0.1	40.999195
16.770017	0.1	41.041710
16.771683	0.1	41.086748
16.773350	0.1	41.135522
16.775017	0.1	41.187415
16.776683	0.1	41.241120
16.778350	0.1	41.296063
16.780017	0.1	41.352115
16.781683	0.1	41.408618
16.783350	0.1	41.464171
16.785017	0.1	41.517187
16.786683	0.1	41.567446
16.788350	0.1	41.617439
16.790017	0.1	41.670431
16.791683	0.1	41.727275
16.793350	0.1	41.786316
16.795017	0.1	41.845776
16.796683	0.1	41.904780
16.798350	0.1	41.962862
16.800017	0.1	42.019938
16.801683	0.1	42.077187
16.803350	0.1	42.136787
16.805017	0.1	42.199972
16.806683	0.1	42.266171
16.808350	0.1	42.334637
16.810017	0.1	42.405073
16.811683	0.1	42.476254
16.813350	0.1	42.546196
16.815017	0.1	42.614536
16.816683	0.1	42.683031
16.818350	0.1	42.753173
16.820017	0.1	42.825025
16.821683	0.1	42.898334
16.823350	0.1	42.973287
16.825017	0.1	43.050125
16.826683	0.1	43.128943
16.828350	0.1	43.209721
16.830017	0.1	43.291496
16.831683	0.1	43.371869
16.833350	0.1	43.449155
16.835017	0.1	43.524629
16.836683	0.1	43.601184
16.838350	0.1	43.680552
16.840017	0.1	43.762857
16.841683	0.1	43.847892
16.843350	0.1	43.935622
16.845017	0.1	44.025616
16.846683	0.1	44.116648
16.848350	0.1	44.207471
16.850017	0.1	44.297683
16.851683	0.1	44.387365
16.853350	0.1	44.476069
16.855017	0.1	44.563352
16.856683	0.1	44.650449
16.858350	0.1	44.739824
16.860017	0.1	44.832705
16.861683	0.1	44.927946
16.863350	0.1	45.023458
16.865017	0.1	45.118243
16.866683	0.1	45.212745
16.868350	0.1	45.307828
16.870017	0.1	45.403754
16.871683	0.1	45.499881
16.873350	0.1	45.595178
16.875017	0.1	45.689303
16.876683	0.1	45.783659
16.878350	0.1	45.881234
16.880017	0.1	45.984276
16.881683	0.1	46.092491
16.883350	0.1	46.203397
16.885017	0.1	46.313829
16.886683	0.1	46.421355
16.888350	0.1	46.525071
16.890017	0.1	46.625752
16.891683	0.1	46.725282
16.893350	0.1	46.825251
16.895017	0.1	46.925903
16.896683	0.1	47.026640
16.898350	0.1	47.127302
16.900017	0.1	47.228448
16.901683	0.1	47.330102
16.903350	0.1	47.431374
16.905017	0.1	47.531249
16.906683	0.1	47.629112
16.908350	0.1	47.725719
16.910017	0.1	47.823964
16.911683	0.1	47.926754
16.913350	0.1	48.033791
16.915017	0.1	48.141866
16.916683	0.1	48.248125
16.918350	0.1	48.351958
16.920017	0.1	48.453808
16.921683	0.1	48.553962
16.923350	0.1	48.652943
16.925017	0.1	48.751487
16.926683	0.1	48.849708
16.928350	0.1	48.947497
16.930017	0.1	49.044984
16.931683	0.1	49.141850
16.933350	0.1	49.237143
16.935017	0.1	49.330094
16.936683	0.1	49.420539
16.938350	0.1	49.509341
16.940017	0.1	49.598618
16.941683	0.1	49.690316
16.943350	0.1	49.784216
16.945017	0.1	49.878154
16.946683	0.1	49.969875
16.948350	0.1	50.058016
16.950017	0.1	50.142463
16.951683	0.1	50.224587
16.953350	0.1	50.306330
16.955017	0.1	50.388817
16.956683	0.1	50.471607
16.958350	0.1	50.553246
16.960017	0.1	50.632758
16.961683	0.1	50.710705
16.963350	0.1	50.788396
16.965017	0.1	50.866352
16.966683	0.1	50.944043
16.968350	0.1	51.020635
16.970017	0.1	51.095751
16.971683	0.1	51.169368
16.973350	0.1	51.240730
16.975017	0.1	51.308381
16.976683	0.1	51.371907
16.978350	0.1	51.433193
16.980017	0.1	51.496136
16.981683	0.1	51.564653
16.983350	0.1	51.639727
16.985017	0.1	51.718443
16.986683	0.1	51.796101
16.988350	0.1	51.869266
16.990017	0.1	51.937797
16.991683	0.1	52.004708
16.993350	0.1	52.073039
16.995017	0.1	52.142683
16.996683	0.1	52.211438
16.998350	0.1	52.278992
17.000017	0.1	52.348073
17.001683	0.1	52.421009
17.003350	0.1	52.497154
17.005017	0.1	52.574673
17.006683	0.1	52.652899
17.008350	0.1	52.732071
17.010017	0.1	52.811778
17.011683	0.1	52.890056
17.013350	0.1	52.964254
17.015017	0.1	53.033889
17.016683	0.1	53.101885
17.018350	0.1	53.171967
17.020017	0.1	53.245924
17.021683	0.1	53.323391
17.023350	0.1	53.402688
17.025017	0.1	53.481814
17.026683	0.1	53.559989
17.028350	0.1	53.638415
17.030017	0.1	53.718980
17.031683	0.1	53.802477
17.033350	0.1	53.888257
17.035017	0.1	53.974916
17.036683	0.1	54.061245
17.038350	0.1	54.147015
17.040017	0.1	54.233116
17.041683	0.1	54.320535
17.043350	0.1	54.409010
17.045017	0.1	54.497351
17.046683	0.1	54.585156
17.048350	0.1	54.673255
17.050017	0.1	54.762396
17.051683	0.1	54.852688
17.053350	0.1	54.944386
17.055017	0.1	55.037621
17.056683	0.1	55.131400
17.058350	0.1	55.224388
17.060017	0.1	55.316179
17.061683	0.1	55.407356
17.063350	0.1	55.499389
17.065017	0.1	55.593941
17.066683	0.1	55.691563
17.068350	0.1	55.791452
17.070017	0.1	55.892868
17.071683	0.1	55.996459
17.073350	0.1	56.103296
17.075017	0.1	56.212894
17.076683	0.1	56.323297
17.078350	0.1	56.432691
17.080017	0.1	56.540659
17.081683	0.1	56.647961
17.083350	0.1	56.754910
17.085017	0.1	56.861080
17.086683	0.1	56.967000
17.088350	0.1	57.074251
17.090017	0.1	57.183714
17.091683	0.1	57.295077
17.093350	0.1	57.407366
17.095017	0.1	57.519502
17.096683	0.1	57.631726
17.098350	0.1	57.746791
17.100017	0.1	57.868008
17.101683	0.1	57.995659
17.103350	0.1	58.126370
17.105017	0.1	58.256374
17.106683	0.1	58.384715
17.108350	0.1	58.513042
17.110017	0.1	58.642956
17.111683	0.1	58.774534
17.113350	0.1	58.907052
17.115017	0.1	59.040329
17.116683	0.1	59.175575
17.118350	0.1	59.314510
17.120017	0.1	59.457189
17.121683	0.1	59.601832
17.123350	0.1	59.747188
17.125017	0.1	59.894244
17.126683	0.1	60.045207
17.128350	0.1	60.200542
17.130017	0.1	60.357838
17.131683	0.1	60.514277
17.133350	0.1	60.669580
17.135017	0.1	60.825958
17.136683	0.1	60.985270
17.138350	0.1	61.147171
17.140017	0.1	61.311135
17.141683	0.1	61.478638
17.143350	0.1	61.651347
17.145017	0.1	61.828932
17.146683	0.1	62.010950
17.148350	0.1	62.198658
17.150017	0.1	62.392894
17.151683	0.1	62.591783
17.153350	0.1	62.792362
17.155017	0.1	62.993709
17.156683	0.1	63.198148
17.158350	0.1	63.409535
17.160017	0.1	63.629947
17.161683	0.1	63.857823
17.163350	0.1	64.089717
17.165017	0.1	64.323591
17.166683	0.1	64.560515
17.168350	0.1	64.804060
17.170017	0.1	65.057790
17.171683	0.1	65.322635
17.173350	0.1	65.596784
17.175017	0.1	65.877386
17.176683	0.1	66.162837
17.178350	0.1	66.454322
17.180017	0.1	66.754208
17.181683	0.1	67.063044
17.183350	0.1	67.379833
17.185017	0.1	67.704152
17.186683	0.1	68.036690
17.188350	0.1	68.378351
17.190017	0.1	68.729553
17.191683	0.1	69.090943
17.193350	0.1	69.464245
17.195017	0.1	69.851214
17.196683	0.1	70.252181
17.198350	0.1	70.666429
17.200017	0.1	71.093482
17.201683	0.1	71.533485
17.203350	0.1	71.986457
17.205017	0.1	72.451779
17.206683	0.1	72.929678
17.208350	0.1	73.421910
17.210017	0.1	73.929774
17.211683	0.1	74.452953
17.213350	0.1	74.991216
17.215017	0.1	75.546051
17.216683	0.1	76.119537
17.218350	0.1	76.712668
17.220017	0.1	77.325329
17.221683	0.1	77.956552
17.223350	0.1	78.604790
17.225017	0.1	79.269363
17.226683	0.1	79.951161
17.228350	0.1	80.651050
17.230017	0.1	81.368676
17.231683	0.1	82.103624
17.233350	0.1	82.856440
17.235017	0.1	83.628311
17.236683	0.1	84.420638
17.238350	0.1	85.234493
17.240017	0.1	86.070825
17.241683	0.1	86.931270
17.243350	0.1	87.817041
17.245017	0.1	88.727013
17.246683	0.1	89.658857
17.248350	0.1	90.611917
17.250017	0.1	91.587110
17.251683	0.1	92.585110
17.253350	0.1	93.606040
17.255017	0.1	94.650271
17.256683	0.1	95.718587
17.258350	0.1	96.811475
17.260017	0.1	97.929360
17.261683	0.1	99.073597
17.263350	0.1	100.245900
17.265017	0.1	101.447026
17.266683	0.1	102.676964
17.268350	0.1	103.935888
17.270017	0.1	105.224485
17.271683	0.1	106.543368
17.273350	0.1	107.892919
17.275017	0.1	109.273829
17.276683	0.1	110.687092
17.278350	0.1	112.134167
17.280017	0.1	113.617960
17.281683	0.1	115.142670
17.283350	0.1	116.711473
17.285017	0.1	118.324640
17.286683	0.1	119.980127
17.288350	0.1	121.675762
17.290017	0.1	123.410910
17.291683	0.1	125.186369
17.293350	0.1	127.003151
17.295017	0.1	128.862406
17.296683	0.1	130.766267
17.298350	0.1	132.717192
17.300017	0.1	134.716048
17.301683	0.1	136.761861
17.303350	0.1	138.852713
17.305017	0.1	140.986503
17.306683	0.1	143.161463
17.308350	0.1	145.376250
17.310017	0.1	147.630009
17.311683	0.1	149.921938
17.313350	0.1	152.249644
17.315017	0.1	154.608414
17.316683	0.1	156.993224
17.318350	0.1	159.400827
17.320017	0.1	161.828832
17.321683	0.1	164.273461
17.323350	0.1	166.729503
17.325017	0.1	169.191300
17.326683	0.1	171.652506
17.328350	0.1	174.106588
17.330017	0.1	176.548446
17.331683	0.1	178.974080
17.333350	0.1	181.378848
17.335017	0.1	183.756356
17.336683	0.1	186.097818
17.338350	0.1	188.393290
17.340017	0.1	190.635007
17.341683	0.1	192.818940
17.343350	0.1	194.942802
17.345017	0.1	197.002972
17.346683	0.1	198.993078
17.348350	0.1	200.904836
17.350017	0.1	202.730489
17.351683	0.1	204.465245
17.353350	0.1	206.107702
17.355017	0.1	207.657907
17.356683	0.1	209.114747
17.358350	0.1	210.474637
17.360017	0.1	211.732192
17.361683	0.1	212.881644
17.363350	0.1	213.919003
17.365017	0.1	214.843918
17.366683	0.1	215.659016
17.368350	0.1	216.367296
17.370017	0.1	216.970039
17.371683	0.1	217.466713
17.373350	0.1	217.856076
17.375017	0.1	218.137237
17.376683	0.1	218.310794
17.378350	0.1	218.378199
17.380017	0.1	218.340047
17.381683	0.1	218.197275
17.383350	0.1	217.953506
17.385017	0.1	217.614197
17.386683	0.1	217.184280
17.388350	0.1	216.666544
17.390017	0.1	216.061617
17.391683	0.1	215.370008
17.393350	0.1	214.594738
17.395017	0.1	213.741530
17.396683	0.1	212.815926
17.398350	0.1	211.821124
17.400017	0.1	210.758010
17.401683	0.1	209.625601
17.403350	0.1	208.422919
17.405017	0.1	207.152297
17.406683	0.1	205.819649
17.408350	0.1	204.431489
17.410017	0.1	202.993322
17.411683	0.1	201.509088
17.413350	0.1	199.980745
17.415017	0.1	198.409772
17.416683	0.1	196.798612
17.418350	0.1	195.149938
17.420017	0.1	193.466246
17.421683	0.1	191.750149
17.423350	0.1	190.004334
17.425017	0.1	188.231436
17.426683	0.1	186.433932
17.428350	0.1	184.614528
17.430017	0.1	182.776684
17.431683	0.1	180.923850
17.433350	0.1	179.058793
17.435017	0.1	177.184958
17.436683	0.1	175.306667
17.438350	0.1	173.426285
17.440017	0.1	171.542918
17.441683	0.1	169.655578
17.443350	0.1	167.766707
17.445017	0.1	165.882255
17.446683	0.1	164.008811
17.448350	0.1	162.150217
17.450017	0.1	160.306222
17.451683	0.1	158.474459
17.453350	0.1	156.655028
17.455017	0.1	154.852383
17.456683	0.1	153.071517
17.458350	0.1	151.314414
17.460017	0.1	149.581977
17.461683	0.1	147.876837
17.463350	0.1	146.202226
17.465017	0.1	144.559499
17.466683	0.1	142.947044
17.468350	0.1	141.361202
17.470017	0.1	139.799551
17.471683	0.1	138.263935
17.473350	0.1	136.759598
17.475017	0.1	135.291033
17.476683	0.1	133.859227
17.478350	0.1	132.462727
17.480017	0.1	131.099904
17.481683	0.1	129.769985
17.483350	0.1	128.473435
17.485017	0.1	127.211837
17.486683	0.1	125.986650
17.488350	0.1	124.798175
17.490017	0.1	123.645947
17.491683	0.1	122.528984
17.493350	0.1	121.445665
17.495017	0.1	120.395031
17.496683	0.1	119.377817
17.498350	0.1	118.394699
17.500017	0.1	117.444978
17.501683	0.1	116.527774
17.503350	0.1	115.642119
17.505017	0.1	114.786318
17.506683	0.1	113.959201
17.508350	0.1	113.160666
17.510017	0.1	112.390248
17.511683	0.1	111.646508
17.513350	0.1	110.928095
17.515017	0.1	110.235261
17.516683	0.1	109.569524
17.518350	0.1	108.930809
17.520017	0.1	108.316518
17.521683	0.1	107.724215
17.523350	0.1	107.153207
17.525017	0.1	106.603056
17.526683	0.1	106.072505
17.528350	0.1	105.560082
17.530017	0.1	105.064856
17.531683	0.1	104.586473
17.533350	0.1	104.125291
17.535017	0.1	103.682573
17.536683	0.1	103.258928
17.538350	0.1	102.852224
17.540017	0.1	102.458419
17.541683	0.1	102.074947
17.543350	0.1	101.702358
17.545017	0.1	101.342984
17.546683	0.1	100.998706
17.548350	0.1	100.669991
17.550017	0.1	100.356313
17.551683	0.1	100.056492
17.553350	0.1	99.769007
17.555017	0.1	99.492753
17.556683	0.1	99.227196
17.558350	0.1	98.971711
17.560017	0.1	98.725082
17.561683	0.1	98.486487
17.563350	0.1	98.257326
17.565017	0.1	98.040537
17.566683	0.1	97.837639
17.568350	0.1	97.647109
17.570017	0.1	97.465022
17.571683	0.1	97.287339
17.573350	0.1	97.112721
17.575017	0.1	96.943043
17.576683	0.1	96.781030
17.578350	0.1	96.627679
17.580017	0.1	96.482020
17.581683	0.1	96.343183
17.583350	0.1	96.211489
17.585017	0.1	96.087563
17.586683	0.1	95.971893
17.588350	0.1	95.864483
17.590017	0.1	95.763970
17.591683	0.1	95.668673
17.593350	0.1	95.578637
17.595017	0.1	95.495158
17.596683	0.1	95.418431
17.598350	0.1	95.347124
17.600017	0.1	95.279929
17.601683	0.1	95.216557
17.603350	0.1	95.157591
17.605017	0.1	95.103746
17.606683	0.1	95.054596
17.608350	0.1	95.008011
17.610017	0.1	94.961776
17.611683	0.1	94.915796
17.613350	0.1	94.872043
17.615017	0.1	94.832499
17.616683	0.1	94.797714
17.618350	0.1	94.767101
17.620017	0.1	94.739944
17.621683	0.1	94.715981
17.623350	0.1	94.695175
17.625017	0.1	94.676558
17.626683	0.1	94.658090
17.628350	0.1	94.638914
17.630017	0.1	94.620590
17.631683	0.1	94.605116
17.633350	0.1	94.592506
17.635017	0.1	94.580888
17.636683	0.1	94.568208
17.638350	0.1	94.553731
17.640017	0.1	94.538215
17.641683	0.1	94.522331
17.643350	0.1	94.505437
17.645017	0.1	94.487001
17.646683	0.1	94.468445
17.648350	0.1	94.452580
17.650017	0.1	94.441376
17.651683	0.1	94.434274
17.653350	0.1	94.428402
17.655017	0.1	94.420314
17.656683	0.1	94.408318
17.658350	0.1	94.392966
17.660017	0.1	94.375182
17.661683	0.1	94.354958
17.663350	0.1	94.331908
17.665017	0.1	94.307140
17.666683	0.1	94.283619
17.668350	0.1	94.263698
17.670017	0.1	94.246785
17.671683	0.1	94.230040
17.673350	0.1	94.211307
17.675017	0.1	94.191050
17.676683	0.1	94.171041
17.678350	0.1	94.151809
17.680017	0.1	94.132102
17.681683	0.1	94.110593
17.683350	0.1	94.087124
17.685017	0.1	94.062449
17.686683	0.1	94.037447
17.688350	0.1	94.012162
17.690017	0.1	93.985796
17.691683	0.1	93.957791
17.693350	0.1	93.928441
17.695017	0.1	93.898908
17.696683	0.1	93.870815
17.698350	0.1	93.844868
17.700017	0.1	93.819252
17.701683	0.1	93.790521
17.703350	0.1	93.756993
17.705017	0.1	93.720770
17.706683	0.1	93.685719
17.708350	0.1	93.653686
17.710017	0.1	93.623297
17.711683	0.1	93.591856
17.713350	0.1	93.557765
17.715017	0.1	93.521876
17.716683	0.1	93.486863
17.718350	0.1	93.454737
17.720017	0.1	93.424814
17.721683	0.1	93.394527
17.723350	0.1	93.361428
17.725017	0.1	93.324478
17.726683	0.1	93.285260
17.728350	0.1	93.247634
17.730017	0.1	93.214107
17.731683	0.1	93.183215
17.733350	0.1	93.151890
17.735017	0.1	93.119377
17.736683	0.1	93.087102
17.738350	0.1	93.055531
17.740017	0.1	93.022962
17.741683	0.1	92.987414
17.743350	0.1	92.948862
17.745017	0.1	92.909471
17.746683	0.1	92.871487
17.748350	0.1	92.835431
17.750017	0.1	92.801014
17.751683	0.1	92.768227
17.753350	0.1	92.736487
17.755017	0.1	92.704464
17.756683	0.1	92.671416
17.758350	0.1	92.637702
17.760017	0.1	92.603979
17.761683	0.1	92.570563
17.763350	0.1	92.537468
17.765017	0.1	92.504905
17.766683	0.1	92.473929
17.768350	0.1	92.446106
17.770017	0.1	92.422306
17.771683	0.1	92.401700
17.773350	0.1	92.382226
17.775017	0.1	92.362119
17.776683	0.1	92.340838
17.778350	0.1	92.318379
17.780017	0.1	92.293806
17.781683	0.1	92.265802
17.783350	0.1	92.235184
17.785017	0.1	92.205298
17.786683	0.1	92.179445
17.788350	0.1	92.159086
17.790017	0.1	92.143524
17.791683	0.1	92.130192
17.793350	0.1	92.115849
17.795017	0.1	92.098871
17.796683	0.1	92.080841
17.798350	0.1	92.064976
17.800017	0.1	92.052482
17.801683	0.1	92.041153
17.803350	0.1	92.027946
17.805017	0.1	92.012310
17.806683	0.1	91.995802
17.808350	0.1	91.979602
17.810017	0.1	91.964472
17.811683	0.1	91.951648
17.813350	0.1	91.942246
17.815017	0.1	91.936686
17.816683	0.1	91.934595
17.818350	0.1	91.934772
17.820017	0.1	91.935266
17.821683	0.1	91.934321
17.823350	0.1	91.931997
17.825017	0.1	91.930064
17.826683	0.1	91.930004
17.828350	0.1	91.931787
17.830017	0.1	91.934395
17.831683	0.1	91.937706
17.833350	0.1	91.943429
17.835017	0.1	91.952970
17.836683	0.1	91.965757
17.838350	0.1	91.980659
17.840017	0.1	91.997124
17.841683	0.1	92.014894
17.843350	0.1	92.033651
17.845017	0.1	92.052738
17.846683	0.1	92.071532
17.848350	0.1	92.089791
17.850017	0.1	92.107467
17.851683	0.1	92.125279
17.853350	0.1	92.144888
17.855017	0.1	92.166602
17.856683	0.1	92.188167
17.858350	0.1	92.207706
17.860017	0.1	92.226388
17.861683	0.1	92.246845
17.863350	0.1	92.270556
17.865017	0.1	92.297224
17.866683	0.1	92.325131
17.868350	0.1	92.352238
17.870017	0.1	92.377802
17.871683	0.1	92.403246
17.873350	0.1	92.431386
17.875017	0.1	92.463764
17.876683	0.1	92.498828
17.878350	0.1	92.533245
17.880017	0.1	92.564398
17.881683	0.1	92.591592
17.883350	0.1	92.615471
17.885017	0.1	92.636799
17.886683	0.1	92.656431
17.888350	0.1	92.675518
17.890017	0.1	92.695598
17.891683	0.1	92.718355
17.893350	0.1	92.744054
17.895017	0.1	92.770527
17.896683	0.1	92.795119
17.898350	0.1	92.817145
17.900017	0.1	92.837834
17.901683	0.1	92.858709
17.903350	0.1	92.880237
17.905017	0.1	92.901485
17.906683	0.1	92.920885
17.908350	0.1	92.937220
17.910017	0.1	92.950324
17.911683	0.1	92.960773
17.913350	0.1	92.968224
17.915017	0.1	92.970976
17.916683	0.1	92.968466
17.918350	0.1	92.963316
17.920017	0.1	92.959758
17.921683	0.1	92.960210
17.923350	0.1	92.963493
17.925017	0.1	92.966096
17.926683	0.1	92.964824
17.928350	0.1	92.958296
17.930017	0.1	92.947334
17.931683	0.1	92.934505
17.933350	0.1	92.922249
17.935017	0.1	92.911101
17.936683	0.1	92.899809
17.938350	0.1	92.886845
17.940017	0.1	92.871641
17.941683	0.1	92.854453
17.943350	0.1	92.835031
17.945017	0.1	92.812148
17.946683	0.1	92.784874
17.948350	0.1	92.754029
17.950017	0.1	92.721796
17.951683	0.1	92.690173
17.953350	0.1	92.660147
17.955017	0.1	92.630955
17.956683	0.1	92.600044
17.958350	0.1	92.566074
17.960017	0.1	92.530893
17.961683	0.1	92.496178
17.963350	0.1	92.460169
17.965017	0.1	92.420038
17.966683	0.1	92.375642
17.968350	0.1	92.328959
17.970017	0.1	92.281276
17.971683	0.1	92.231976
17.973350	0.1	92.179226
17.975017	0.1	92.122187
17.976683	0.1	92.062885
17.978350	0.1	92.004431
17.980017	0.1	91.947890
17.981683	0.1	91.892551
17.983350	0.1	91.837719
17.985017	0.1	91.782725
17.986683	0.1	91.726566
17.988350	0.1	91.668479
17.990017	0.1	91.608102
17.991683	0.1	91.545070
17.993350	0.1	91.479225
17.995017	0.1	91.411569
17.996683	0.1	91.344034
17.998350	0.1	91.277906
18.000017	0.1	91.213151
18.001683	0.1	91.149430
18.003350	0.1	91.086822
18.005017	0.1	91.025247
18.006683	0.1	90.964213
18.008350	0.1	90.903393
18.010017	0.1	90.842350
18.011683	0.1	90.779997
18.013350	0.1	90.715643
18.015017	0.1	90.650637
18.016683	0.1	90.588373
18.018350	0.1	90.531451
18.020017	0.1	90.479180
18.021683	0.1	90.428637
18.023350	0.1	90.376930
18.025017	0.1	90.322746
18.026683	0.1	90.266969
18.028350	0.1	90.211621
18.030017	0.1	90.158223
18.031683	0.1	90.107173
18.033350	0.1	90.057873
18.035017	0.1	90.009738
18.036683	0.1	89.963572
18.038350	0.1	89.920643
18.040017	0.1	89.879963
18.041683	0.1	89.838710
18.043350	0.1	89.795627
18.045017	0.1	89.752358
18.046683	0.1	89.711486
18.048350	0.1	89.673749
18.050017	0.1	89.637358
18.051683	0.1	89.599914
18.053350	0.1	89.560566
18.055017	0.1	89.520170
18.056683	0.1	89.479815
18.058350	0.1	89.440057
18.060017	0.1	89.401249
18.061683	0.1	89.363782
18.063350	0.1	89.327274
18.065017	0.1	89.289881
18.066683	0.1	89.249266
18.068350	0.1	89.204474
18.070017	0.1	89.156311
18.071683	0.1	89.106183
18.073350	0.1	89.055281
18.075017	0.1	89.004361
18.076683	0.1	88.954032
18.078350	0.1	88.905697
18.080017	0.1	88.860286
18.081683	0.1	88.815806
18.083350	0.1	88.768341
18.085017	0.1	88.714929
18.086683	0.1	88.654659
18.088350	0.1	88.588405
18.090017	0.1	88.518038
18.091683	0.1	88.445819
18.093350	0.1	88.373567
18.095017	0.1	88.301487
18.096683	0.1	88.228798
18.098350	0.1	88.155004
18.100017	0.1	88.079888
18.101683	0.1	88.003320
18.103350	0.1	87.925596
18.105017	0.1	87.846746
18.106683	0.1	87.765954
18.108350	0.1	87.682852
18.110017	0.1	87.597910
18.111683	0.1	87.511335
18.113350	0.1	87.423246
18.115017	0.1	87.334300
18.116683	0.1	87.245158
18.118350	0.1	87.155812
18.120017	0.1	87.065683
18.121683	0.1	86.974353
18.123350	0.1	86.881816
18.125017	0.1	86.787869
18.126683	0.1	86.691580
18.128350	0.1	86.592008
18.130017	0.1	86.490191
18.131683	0.1	86.389445
18.133350	0.1	86.292257
18.135017	0.1	86.197765
18.136683	0.1	86.103361
18.138350	0.1	86.007454
18.140017	0.1	85.910140
18.141683	0.1	85.812425
18.143350	0.1	85.714683
18.145017	0.1	85.616289
18.146683	0.1	85.517387
18.148350	0.1	85.419128
18.150017	0.1	85.321684
18.151683	0.1	85.223983
18.153350	0.1	85.125929
18.155017	0.1	85.029220
18.156683	0.1	84.934924
18.158350	0.1	84.841144
18.160017	0.1	84.744524
18.161683	0.1	84.643946
18.163350	0.1	84.541640
18.165017	0.1	84.440610
18.166683	0.1	84.341648
18.168350	0.1	84.243598
18.170017	0.1	84.145232
18.171683	0.1	84.045944
18.173350	0.1	83.945403
18.175017	0.1	83.843228
18.176683	0.1	83.739716
18.178350	0.1	83.637033
18.180017	0.1	83.538252
18.181683	0.1	83.444277
18.183350	0.1	83.352472
18.185017	0.1	83.258166
18.186683	0.1	83.157630
18.188350	0.1	83.050919
18.190017	0.1	82.941656
18.191683	0.1	82.834005
18.193350	0.1	82.730511
18.195017	0.1	82.631307
18.196683	0.1	82.534375
18.198350	0.1	82.437671
18.200017	0.1	82.340906
18.201683	0.1	82.244957
18.203350	0.1	82.150023
18.205017	0.1	82.054674
18.206683	0.1	81.957029
18.208350	0.1	81.856987
18.210017	0.1	81.755533
18.211683	0.1	81.652450
18.213350	0.1	81.547075
18.215017	0.1	81.440620
18.216683	0.1	81.335753
18.218350	0.1	81.234011
18.220017	0.1	81.134499
18.221683	0.1	81.035299
18.223350	0.1	80.935331
18.225017	0.1	80.834958
18.226683	0.1	80.735530
18.228350	0.1	80.638249
18.230017	0.1	80.543542
18.231683	0.1	80.451123
18.233350	0.1	80.359876
18.235017	0.1	80.268267
18.236683	0.1	80.175265
18.238350	0.1	80.080917
18.240017	0.1	79.986341
18.241683	0.1	79.892669
18.243350	0.1	79.800407
18.245017	0.1	79.710246
18.246683	0.1	79.622925
18.248350	0.1	79.537677
18.250017	0.1	79.451697
18.251683	0.1	79.361862
18.253350	0.1	79.267505
18.255017	0.1	79.171048
18.256683	0.1	79.075885
18.258350	0.1	78.984494
18.260017	0.1	78.897569
18.261683	0.1	78.813476
18.263350	0.1	78.729247
18.265017	0.1	78.643453
18.266683	0.1	78.557730
18.268350	0.1	78.474404
18.270017	0.1	78.393398
18.271683	0.1	78.312387
18.273350	0.1	78.229215
18.275017	0.1	78.143836
18.276683	0.1	78.058709
18.278350	0.1	77.976831
18.280017	0.1	77.898880
18.281683	0.1	77.822940
18.283350	0.1	77.746827
18.285017	0.1	77.669923
18.286683	0.1	77.593355
18.288350	0.1	77.518779
18.290017	0.1	77.446261
18.291683	0.1	77.373725
18.293350	0.1	77.299308
18.295017	0.1	77.223536
18.296683	0.1	77.148597
18.298350	0.1	77.076065
18.300017	0.1	77.005881
18.301683	0.1	76.936758
18.303350	0.1	76.867193
18.305017	0.1	76.796631
18.306683	0.1	76.725632
18.308350	0.1	76.655164
18.310017	0.1	76.586306
18.311683	0.1	76.520280
18.313350	0.1	76.457649
18.315017	0.1	76.397276
18.316683	0.1	76.337345
18.318350	0.1	76.276921
18.320017	0.1	76.216222
18.321683	0.1	76.156668
18.323350	0.1	76.099825
18.325017	0.1	76.045389
18.326683	0.1	75.991512
18.328350	0.1	75.936979
18.330017	0.1	75.881756
18.331683	0.1	75.825839
18.333350	0.1	75.768782
18.335017	0.1	75.710034
18.336683	0.1	75.649205
18.338350	0.1	75.586322
18.340017	0.1	75.522414
18.341683	0.1	75.459941
18.343350	0.1	75.401669
18.345017	0.1	75.348169
18.346683	0.1	75.297104
18.348350	0.1	75.245239
18.350017	0.1	75.190496
18.351683	0.1	75.132707
18.353350	0.1	75.073475
18.355017	0.1	75.014848
18.356683	0.1	74.957679
18.358350	0.1	74.901655
18.360017	0.1	74.846526
18.361683	0.1	74.792421
18.363350	0.1	74.739028
18.365017	0.1	74.685039
18.366683	0.1	74.628657
18.368350	0.1	74.568829
18.370017	0.1	74.506193
18.371683	0.1	74.443361
18.373350	0.1	74.383579
18.375017	0.1	74.327891
18.376683	0.1	74.274037
18.378350	0.1	74.218474
18.380017	0.1	74.158823
18.381683	0.1	74.094352
18.383350	0.1	74.025160
18.385017	0.1	73.952479
18.386683	0.1	73.879385
18.388350	0.1	73.809298
18.390017	0.1	73.743463
18.391683	0.1	73.680105
18.393350	0.1	73.615355
18.395017	0.1	73.545598
18.396683	0.1	73.469961
18.398350	0.1	73.390701
18.400017	0.1	73.311231
18.401683	0.1	73.233671
18.403350	0.1	73.157772
18.405017	0.1	73.081604
18.406683	0.1	73.003382
18.408350	0.1	72.923168
18.410017	0.1	72.842650
18.411683	0.1	72.763437
18.413350	0.1	72.685713
18.415017	0.1	72.608278
18.416683	0.1	72.529716
18.418350	0.1	72.449367
18.420017	0.1	72.367080
18.421683	0.1	72.283079
18.423350	0.1	72.198273
18.425017	0.1	72.113695
18.426683	0.1	72.029526
18.428350	0.1	71.944799
18.430017	0.1	71.857809
18.431683	0.1	71.767080
18.433350	0.1	71.672411
18.435017	0.1	71.575469
18.436683	0.1	71.479147
18.438350	0.1	71.385731
18.440017	0.1	71.295621
18.441683	0.1	71.207262
18.443350	0.1	71.118129
18.445017	0.1	71.026594
18.446683	0.1	70.932773
18.448350	0.1	70.837732
18.450017	0.1	70.742806
18.451683	0.1	70.648440
18.453350	0.1	70.553063
18.455017	0.1	70.454716
18.456683	0.1	70.353840
18.458350	0.1	70.252949
18.460017	0.1	70.154206
18.461683	0.1	70.058187
18.463350	0.1	69.963671
18.465017	0.1	69.867806
18.466683	0.1	69.767567
18.468350	0.1	69.662123
18.470017	0.1	69.553396
18.471683	0.1	69.444086
18.473350	0.1	69.335713
18.475017	0.1	69.228886
18.476683	0.1	69.124177
18.478350	0.1	69.021522
18.480017	0.1	68.919454
18.481683	0.1	68.816179
18.483350	0.1	68.711289
18.485017	0.1	68.605524
18.486683	0.1	68.499148
18.488350	0.1	68.391305
18.490017	0.1	68.281028
18.491683	0.1	68.168547
18.493350	0.1	68.055391
18.495017	0.1	67.943642
18.496683	0.1	67.834933
18.498350	0.1	67.729265
18.500017	0.1	67.624771
18.501683	0.1	67.519005
18.503350	0.1	67.410017
18.505017	0.1	67.297067
18.506683	0.1	67.181815
18.508350	0.1	67.067877
18.510017	0.1	66.957823
18.511683	0.1	66.851387
18.513350	0.1	66.746310
18.515017	0.1	66.640182
18.516683	0.1	66.532055
18.518350	0.1	66.422909
18.520017	0.1	66.314703
18.521683	0.1	66.208998
18.523350	0.1	66.106236
18.525017	0.1	66.005569
18.526683	0.1	65.905089
18.528350	0.1	65.803244
18.530017	0.1	65.699979
18.531683	0.1	65.595890
18.533350	0.1	65.490971
18.535017	0.1	65.384796
18.536683	0.1	65.277545
18.538350	0.1	65.169907
18.540017	0.1	65.062237
18.541683	0.1	64.955000
18.543350	0.1	64.849281
18.545017	0.1	64.746207
18.546683	0.1	64.646178
18.548350	0.1	64.548357
18.550017	0.1	64.450642
18.551683	0.1	64.350655
18.553350	0.1	64.247139
18.555017	0.1	64.140866
18.556683	0.1	64.034076
18.558350	0.1	63.929143
18.560017	0.1	63.827694
18.561683	0.1	63.730315
18.563350	0.1	63.636061
18.565017	0.1	63.542258
18.566683	0.1	63.446234
18.568350	0.1	63.347737
18.570017	0.1	63.248850
18.571683	0.1	63.151638
18.573350	0.1	63.056699
18.575017	0.1	62.963557
18.576683	0.1	62.871771
18.578350	0.1	62.781498
18.580017	0.1	62.692999
18.581683	0.1	62.605301
18.583350	0.1	62.516085
18.585017	0.1	62.424382
18.586683	0.1	62.332423
18.588350	0.1	62.243268
18.590017	0.1	62.157731
18.591683	0.1	62.074335
18.593350	0.1	61.990642
18.595017	0.1	61.904718
18.596683	0.1	61.816503
18.598350	0.1	61.727692
18.600017	0.1	61.640306
18.601683	0.1	61.555323
18.603350	0.1	61.472366
18.605017	0.1	61.390484
18.606683	0.1	61.308262
18.608350	0.1	61.224024
18.610017	0.1	61.137704
18.611683	0.1	61.051585
18.613350	0.1	60.968194
18.615017	0.1	60.888687
18.616683	0.1	60.812933
18.618350	0.1	60.739880
18.620017	0.1	60.667889
18.621683	0.1	60.595120
18.623350	0.1	60.520321
18.625017	0.1	60.444237
18.626683	0.1	60.369875
18.628350	0.1	60.300282
18.630017	0.1	60.236165
18.631683	0.1	60.175415
18.633350	0.1	60.114665
18.635017	0.1	60.051517
18.636683	0.1	59.985905
18.638350	0.1	59.920084
18.640017	0.1	59.857071
18.641683	0.1	59.798723
18.643350	0.1	59.745349
18.645017	0.1	59.696268
18.646683	0.1	59.650522
18.648350	0.1	59.607909
18.650017	0.1	59.569115
18.651683	0.1	59.534423
18.653350	0.1	59.502851
18.655017	0.1	59.472774
18.656683	0.1	59.442711
18.658350	0.1	59.411787
18.660017	0.1	59.380638
18.661683	0.1	59.352503
18.663350	0.1	59.331809
18.665017	0.1	59.320303
18.666683	0.1	59.315488
18.668350	0.1	59.313569
18.670017	0.1	59.312992
18.671683	0.1	59.315390
18.673350	0.1	59.323637
18.675017	0.1	59.338417
18.676683	0.1	59.357844
18.678350	0.1	59.380932
18.680017	0.1	59.409197
18.681683	0.1	59.444387
18.683350	0.1	59.487200
18.685017	0.1	59.538041
18.686683	0.1	59.596668
18.688350	0.1	59.660953
18.690017	0.1	59.728287
18.691683	0.1	59.798765
18.693350	0.1	59.875557
18.695017	0.1	59.962012
18.696683	0.1	60.059242
18.698350	0.1	60.165939
18.700017	0.1	60.279844
18.701683	0.1	60.399636
18.703350	0.1	60.526202
18.705017	0.1	60.661994
18.706683	0.1	60.808584
18.708350	0.1	60.965433
18.710017	0.1	61.131432
18.711683	0.1	61.305985
18.713350	0.1	61.488026
18.715017	0.1	61.675981
18.716683	0.1	61.869654
18.718350	0.1	62.071746
18.720017	0.1	62.287035
18.721683	0.1	62.519182
18.723350	0.1	62.768157
18.725017	0.1	63.030929
18.726683	0.1	63.303928
18.728350	0.1	63.584703
18.730017	0.1	63.872202
18.731683	0.1	64.166915
18.733350	0.1	64.471089
18.735017	0.1	64.787837
18.736683	0.1	65.119439
18.738350	0.1	65.466212
18.740017	0.1	65.826695
18.741683	0.1	66.199098
18.743350	0.1	66.582849
18.745017	0.1	66.979635
18.746683	0.1	67.392606
18.748350	0.1	67.823138
18.750017	0.1	68.269386
18.751683	0.1	68.729664
18.753350	0.1	69.206115
18.755017	0.1	69.703520
18.756683	0.1	70.224977
18.758350	0.1	70.770276
18.760017	0.1	71.338224
18.761683	0.1	71.928380
18.763350	0.1	72.541027
18.765017	0.1	73.177209
18.766683	0.1	73.837992
18.768350	0.1	74.523669
18.770017	0.1	75.235120
18.771683	0.1	75.974679
18.773350	0.1	76.744421
18.775017	0.1	77.544199
18.776683	0.1	78.371740
18.778350	0.1	79.224482
18.780017	0.1	80.101243
18.781683	0.1	81.002852
18.783350	0.1	81.931898
18.785017	0.1	82.891057
18.786683	0.1	83.880914
18.788350	0.1	84.899827
18.790017	0.1	85.944841
18.791683	0.1	87.011946
18.793350	0.1	88.097211
18.795017	0.1	89.198006
18.796683	0.1	90.312627
18.798350	0.1	91.439728
18.800017	0.1	92.577604
18.801683	0.1	93.722562
18.803350	0.1	94.868676
18.805017	0.1	96.010137
18.806683	0.1	97.142826
18.808350	0.1	98.263491
18.810017	0.1	99.368412
18.811683	0.1	100.452998
18.813350	0.1	101.511534
18.815017	0.1	102.537293
18.816683	0.1	103.524253
18.818350	0.1	104.468474
18.820017	0.1	105.366614
18.821683	0.1	106.213894
18.823350	0.1	107.004540
18.825017	0.1	107.733552
18.826683	0.1	108.397673
18.828350	0.1	108.994409
18.830017	0.1	109.519893
18.831683	0.1	109.968935
18.833350	0.1	110.337366
18.835017	0.1	110.623529
18.836683	0.1	110.827880
18.838350	0.1	110.951527
18.840017	0.1	110.995071
18.841683	0.1	110.958838
18.843350	0.1	110.842912
18.845017	0.1	110.645970
18.846683	0.1	110.365963
18.848350	0.1	110.002952
18.850017	0.1	109.559530
18.851683	0.1	109.038949
18.853350	0.1	108.444230
18.855017	0.1	107.778716
18.856683	0.1	107.046887
18.858350	0.1	106.253675
18.860017	0.1	105.402619
18.861683	0.1	104.495646
18.863350	0.1	103.534679
18.865017	0.1	102.522709
18.866683	0.1	101.463893
18.868350	0.1	100.363260
18.870017	0.1	99.226208
18.871683	0.1	98.057399
18.873350	0.1	96.859513
18.875017	0.1	95.633874
18.876683	0.1	94.382647
18.878350	0.1	93.110469
18.880017	0.1	91.824476
18.881683	0.1	90.532485
18.883350	0.1	89.240098
18.885017	0.1	87.949038
18.886683	0.1	86.658518
18.888350	0.1	85.367984
18.890017	0.1	84.078275
18.891683	0.1	82.791806
18.893350	0.1	81.512644
18.895017	0.1	80.245617
18.896683	0.1	78.995074
18.898350	0.1	77.763773
18.900017	0.1	76.552089
18.901683	0.1	75.358963
18.903350	0.1	74.184653
18.905017	0.1	73.032780
18.906683	0.1	71.907984
18.908350	0.1	70.811277
18.910017	0.1	69.739902
18.911683	0.1	68.691750
18.913350	0.1	67.667468
18.915017	0.1	66.669071
18.916683	0.1	65.698722
18.918350	0.1	64.758235
18.920017	0.1	63.847788
18.921683	0.1	62.965285
18.923350	0.1	62.108380
18.925017	0.1	61.276676
18.926683	0.1	60.471804
18.928350	0.1	59.695710
18.930017	0.1	58.948444
18.931683	0.1	58.227787
18.933350	0.1	57.530957
18.935017	0.1	56.856442
18.936683	0.1	56.205206
18.938350	0.1	55.579715
18.940017	0.1	54.981019
18.941683	0.1	54.407758
18.943350	0.1	53.857481
18.945017	0.1	53.327950
18.946683	0.1	52.818586
18.948350	0.1	52.329921
18.950017	0.1	51.860781
18.951683	0.1	51.408405
18.953350	0.1	50.971373
18.955017	0.1	50.550555
18.956683	0.1	50.147381
18.958350	0.1	49.762400
18.960017	0.1	49.394472
18.961683	0.1	49.040304
18.963350	0.1	48.696129
18.965017	0.1	48.360485
18.966683	0.1	48.034941
18.968350	0.1	47.722603
18.970017	0.1	47.425549
18.971683	0.1	47.142650
18.973350	0.1	46.870443
18.975017	0.1	46.605975
18.976683	0.1	46.348013
18.978350	0.1	46.096765
18.980017	0.1	45.853537
18.981683	0.1	45.620003
18.983350	0.1	45.396946
18.985017	0.1	45.183417
18.986683	0.1	44.977404
18.988350	0.1	44.777584
18.990017	0.1	44.583334
18.991683	0.1	44.393265
18.993350	0.1	44.205650
18.995017	0.1	44.020149
18.996683	0.1	43.838033
18.998350	0.1	43.661264
19.000017	0.1	43.491270
19.001683	0.1	43.327967
19.003350	0.1	43.169647
19.005017	0.1	43.013762
19.006683	0.1	42.858324
19.008350	0.1	42.703017
19.010017	0.1	42.549209
19.011683	0.1	42.399452
19.013350	0.1	42.256843
19.015017	0.1	42.123548
19.016683	0.1	41.998914
19.018350	0.1	41.878987
19.020017	0.1	41.758572
19.021683	0.1	41.634352
19.023350	0.1	41.506817
19.025017	0.1	41.379123
19.026683	0.1	41.254112
19.028350	0.1	41.133119
19.030017	0.1	41.016298
19.031683	0.1	40.902630
19.033350	0.1	40.790942
19.035017	0.1	40.681534
19.036683	0.1	40.575545
19.038350	0.1	40.472630
19.040017	0.1	40.370533
19.041683	0.1	40.267487
19.043350	0.1	40.164036
19.045017	0.1	40.062582
19.046683	0.1	39.965762
19.048350	0.1	39.874036
19.050017	0.1	39.784685
19.051683	0.1	39.694081
19.053350	0.1	39.600702
19.055017	0.1	39.505768
19.056683	0.1	39.411830
19.058350	0.1	39.320844
19.060017	0.1	39.232676
19.061683	0.1	39.145155
19.063350	0.1	39.056558
19.065017	0.1	38.967929
19.066683	0.1	38.881316
19.068350	0.1	38.797059
19.070017	0.1	38.714041
19.071683	0.1	38.631270
19.073350	0.1	38.548787
19.075017	0.1	38.467413
19.076683	0.1	38.387245
19.078350	0.1	38.306871
19.080017	0.1	38.225171
19.081683	0.1	38.142833
19.083350	0.1	38.061258
19.085017	0.1	37.981351
19.086683	0.1	37.903432
19.088350	0.1	37.827026
19.090017	0.1	37.750932
19.091683	0.1	37.674112
19.093350	0.1	37.596561
19.095017	0.1	37.518963
19.096683	0.1	37.441561
19.098350	0.1	37.364080
19.100017	0.1	37.286812
19.101683	0.1	37.210919
19.103350	0.1	37.137358
19.105017	0.1	37.066136
19.106683	0.1	36.996822
19.108350	0.1	36.929012
19.110017	0.1	36.861859
19.111683	0.1	36.793659
19.113350	0.1	36.723106
19.115017	0.1	36.651064
19.116683	0.1	36.580064
19.118350	0.1	36.511915
19.120017	0.1	36.446834
19.121683	0.1	36.384328
19.123350	0.1	36.323452
19.125017	0.1	36.262730
19.126683	0.1	36.201077
19.128350	0.1	36.139046
19.130017	0.1	36.078333
19.131683	0.1	36.019594
19.133350	0.1	35.961727
19.135017	0.1	35.903580
19.136683	0.1	35.845349
19.138350	0.1	35.787965
19.140017	0.1	35.731918
19.141683	0.1	35.676318
19.143350	0.1	35.619182
19.145017	0.1	35.559465
19.146683	0.1	35.498203
19.148350	0.1	35.437373
19.150017	0.1	35.378616
19.151683	0.1	35.322174
19.153350	0.1	35.266480
19.155017	0.1	35.209921
19.156683	0.1	35.152901
19.158350	0.1	35.097282
19.160017	0.1	35.043866
19.161683	0.1	34.991312
19.163350	0.1	34.937887
19.165017	0.1	34.883302
19.166683	0.1	34.828601
19.168350	0.1	34.775003
19.170017	0.1	34.722425
19.171683	0.1	34.669316
19.173350	0.1	34.614601
19.175017	0.1	34.558983
19.176683	0.1	34.504156
19.178350	0.1	34.451475
19.180017	0.1	34.400616
19.181683	0.1	34.349384
19.183350	0.1	34.295362
19.185017	0.1	34.238077
19.186683	0.1	34.179282
19.188350	0.1	34.120982
19.190017	0.1	34.063677
19.191683	0.1	34.006508
19.193350	0.1	33.948394
19.195017	0.1	33.888989
19.196683	0.1	33.829007
19.198350	0.1	33.769277
19.200017	0.1	33.709137
19.201683	0.1	33.646752
19.203350	0.1	33.580889
19.205017	0.1	33.511729
19.206683	0.1	33.440907
19.208350	0.1	33.370787
19.210017	0.1	33.302680
19.211683	0.1	33.236016
19.213350	0.1	33.169566
19.215017	0.1	33.103060
19.216683	0.1	33.037271
19.218350	0.1	32.972330
19.220017	0.1	32.906416
19.221683	0.1	32.837107
19.223350	0.1	32.763607
19.225017	0.1	32.687173
19.226683	0.1	32.609957
19.228350	0.1	32.533431
19.230017	0.1	32.457747
19.231683	0.1	32.382491
19.233350	0.1	32.307757
19.235017	0.1	32.233992
19.236683	0.1	32.161321
19.238350	0.1	32.089776
19.240017	0.1	32.019243
19.241683	0.1	31.948932
19.243350	0.1	31.877542
19.245017	0.1	31.803851
19.246683	0.1	31.727371
19.248350	0.1	31.648953
19.250017	0.1	31.570029
19.251683	0.1	31.491397
19.253350	0.1	31.413590
19.255017	0.1	31.337235
19.256683	0.1	31.262529
19.258350	0.1	31.189639
19.260017	0.1	31.119036
19.261683	0.1	31.049969
19.263350	0.1	30.979794
19.265017	0.1	30.905618
19.266683	0.1	30.826475
19.268350	0.1	30.744467
19.270017	0.1	30.663693
19.271683	0.1	30.587544
19.273350	0.1	30.516931
19.275017	0.1	30.450267
19.276683	0.1	30.384650
19.278350	0.1	30.317665
19.280017	0.1	30.248780
19.281683	0.1	30.178670
19.283350	0.1	30.107489
19.285017	0.1	30.034743
19.286683	0.1	29.960489
19.288350	0.1	29.885829
19.290017	0.1	29.812218
19.291683	0.1	29.740636
19.293350	0.1	29.671369
19.295017	0.1	29.604067
19.296683	0.1	29.538237
19.298350	0.1	29.474208
19.300017	0.1	29.413505
19.301683	0.1	29.357006
19.303350	0.1	29.303306
19.305017	0.1	29.250151
19.306683	0.1	29.196241
19.308350	0.1	29.140869
19.310017	0.1	29.083225
19.311683	0.1	29.023024
19.313350	0.1	28.961473
19.315017	0.1	28.900444
19.316683	0.1	28.840816
19.318350	0.1	28.783013
19.320017	0.1	28.728219
19.321683	0.1	28.676866
19.323350	0.1	28.627114
19.325017	0.1	28.576246
19.326683	0.1	28.522466
19.328350	0.1	28.465684
19.330017	0.1	28.407499
19.331683	0.1	28.349957
19.333350	0.1	28.294460
19.335017	0.1	28.241980
19.336683	0.1	28.193072
19.338350	0.1	28.146780
19.340017	0.1	28.100736
19.341683	0.1	28.052847
19.343350	0.1	28.002248
19.345017	0.1	27.949116
19.346683	0.1	27.894797
19.348350	0.1	27.841544
19.350017	0.1	27.791401
19.351683	0.1	27.744765
19.353350	0.1	27.699671
19.355017	0.1	27.653193
19.356683	0.1	27.604112
19.358350	0.1	27.553779
19.360017	0.1	27.504480
19.361683	0.1	27.457336
19.363350	0.1	27.411738
19.365017	0.1	27.365931
19.366683	0.1	27.318327
19.368350	0.1	27.268557
19.370017	0.1	27.217083
19.371683	0.1	27.164696
19.373350	0.1	27.112723
19.375017	0.1	27.062334
19.376683	0.1	27.013109
19.378350	0.1	26.963432
19.380017	0.1	26.912717
19.381683	0.1	26.862384
19.383350	0.1	26.814430
19.385017	0.1	26.769415
19.386683	0.1	26.725843
19.388350	0.1	26.681460
19.390017	0.1	26.634964
19.391683	0.1	26.586433
19.393350	0.1	26.537045
19.395017	0.1	26.488598
19.396683	0.1	26.442339
19.398350	0.1	26.398078
19.400017	0.1	26.354399
19.401683	0.1	26.309695
19.403350	0.1	26.263422
19.405017	0.1	26.216591
19.406683	0.1	26.170597
19.408350	0.1	26.125726
19.410017	0.1	26.081041
19.411683	0.1	26.035751
19.413350	0.1	25.990340
19.415017	0.1	25.945921
19.416683	0.1	25.902973
19.418350	0.1	25.860611
19.420017	0.1	25.816648
19.421683	0.1	25.769207
19.423350	0.1	25.718189
19.425017	0.1	25.665308
19.426683	0.1	25.613699
19.428350	0.1	25.566984
19.430017	0.1	25.526611
19.431683	0.1	25.490210
19.433350	0.1	25.453945
19.435017	0.1	25.416361
19.436683	0.1	25.378484
19.438350	0.1	25.340663
19.440017	0.1	25.301557
19.441683	0.1	25.260351
19.443350	0.1	25.218278
19.445017	0.1	25.177556
19.446683	0.1	25.140098
19.448350	0.1	25.106552
19.450017	0.1	25.075628
19.451683	0.1	25.044871
19.453350	0.1	25.012246
19.455017	0.1	24.977494
19.456683	0.1	24.942309
19.458350	0.1	24.907962
19.460017	0.1	24.873666
19.461683	0.1	24.838224
19.463350	0.1	24.801581
19.465017	0.1	24.764179
19.466683	0.1	24.726195
19.468350	0.1	24.688118
19.470017	0.1	24.651280
19.471683	0.1	24.617016
19.473350	0.1	24.585561
19.475017	0.1	24.555521
19.476683	0.1	24.524727
19.478350	0.1	24.492154
19.480017	0.1	24.458589
19.481683	0.1	24.425271
19.483350	0.1	24.392298
19.485017	0.1	24.358393
19.486683	0.1	24.321768
19.488350	0.1	24.280958
19.490017	0.1	24.235426
19.491683	0.1	24.186024
19.493350	0.1	24.134903
19.495017	0.1	24.084295
19.496683	0.1	24.034851
19.498350	0.1	23.985421
19.500017	0.1	23.934338
19.501683	0.1	23.880792
19.503350	0.1	23.825909
19.505017	0.1	23.772796
19.506683	0.1	23.724381
19.508350	0.1	23.680166
19.510017	0.1	23.635905
19.511683	0.1	23.586769
19.513350	0.1	23.530065
19.515017	0.1	23.466409
19.516683	0.1	23.399661
19.518350	0.1	23.334213
19.520017	0.1	23.271553
19.521683	0.1	23.210906
19.523350	0.1	23.151999
19.525017	0.1	23.095133
19.526683	0.1	23.039570
19.528350	0.1	22.983188
19.530017	0.1	22.923942
19.531683	0.1	22.861827
19.533350	0.1	22.798446
19.535017	0.1	22.734990
19.536683	0.1	22.672042
19.538350	0.1	22.609923
19.540017	0.1	22.548228
19.541683	0.1	22.486551
19.543350	0.1	22.425614
19.545017	0.1	22.366568
19.546683	0.1	22.309753
19.548350	0.1	22.254512
19.550017	0.1	22.200220
19.551683	0.1	22.147414
19.553350	0.1	22.097300
19.555017	0.1	22.049970
19.556683	0.1	22.004000
19.558350	0.1	21.958048
19.560017	0.1	21.911492
19.561683	0.1	21.864334
19.563350	0.1	21.817801
19.565017	0.1	21.773963
19.566683	0.1	21.734145
19.568350	0.1	21.697842
19.570017	0.1	21.662856
19.571683	0.1	21.627047
19.573350	0.1	21.590418
19.575017	0.1	21.554376
19.576683	0.1	21.519619
19.578350	0.1	21.485705
19.580017	0.1	21.451563
19.581683	0.1	21.416470
19.583350	0.1	21.380875
19.585017	0.1	21.346151
19.586683	0.1	21.313680
19.588350	0.1	21.283543
19.590017	0.1	21.254201
19.591683	0.1	21.224278
19.593350	0.1	21.193689
19.595017	0.1	21.162690
19.596683	0.1	21.131448
19.598350	0.1	21.100878
19.600017	0.1	21.071960
19.601683	0.1	21.044179
19.603350	0.1	21.016025
19.605017	0.1	20.986698
19.606683	0.1	20.956411
19.608350	0.1	20.925738
19.610017	0.1	20.895144
19.611683	0.1	20.864573
19.613350	0.1	20.833826
19.615017	0.1	20.803483
19.616683	0.1	20.774780
19.618350	0.1	20.748163
19.620017	0.1	20.722146
19.621683	0.1	20.693899
19.623350	0.1	20.661792
19.625017	0.1	20.626644
19.626683	0.1	20.589950
19.628350	0.1	20.551975
19.630017	0.1	20.512422
19.631683	0.1	20.472426
19.633350	0.1	20.434530
19.635017	0.1	20.400221
19.636683	0.1	20.368369
19.638350	0.1	20.336299
19.640017	0.1	20.301682
19.641683	0.1	20.263428
19.643350	0.1	20.221863
19.645017	0.1	20.178608
19.646683	0.1	20.135078
19.648350	0.1	20.090756
19.650017	0.1	20.044222
19.651683	0.1	19.995584
19.653350	0.1	19.946727
19.655017	0.1	19.899909
19.656683	0.1	19.857013
19.658350	0.1	19.818652
19.660017	0.1	19.783508
19.661683	0.1	19.749105
19.663350	0.1	19.713361
19.665017	0.1	19.675680
19.666683	0.1	19.636727
19.668350	0.1	19.597029
19.670017	0.1	19.555888
19.671683	0.1	19.512172
19.673350	0.1	19.466383
19.675017	0.1	19.421023
19.676683	0.1	19.378141
19.678350	0.1	19.337568
19.680017	0.1	19.298056
19.681683	0.1	19.259420
19.683350	0.1	19.222768
19.685017	0.1	19.188765
19.686683	0.1	19.156504
19.688350	0.1	19.124253
19.690017	0.1	19.090679
19.691683	0.1	19.055065
19.693350	0.1	19.016690
19.695017	0.1	18.975311
19.696683	0.1	18.932456
19.698350	0.1	18.891003
19.700017	0.1	18.853382
19.701683	0.1	18.820544
19.703350	0.1	18.791766
19.705017	0.1	18.765526
19.706683	0.1	18.740357
19.708350	0.1	18.714457
19.710017	0.1	18.685642
19.711683	0.1	18.652449
19.713350	0.1	18.615238
19.715017	0.1	18.576463
19.716683	0.1	18.539312
19.718350	0.1	18.505189
19.720017	0.1	18.472825
19.721683	0.1	18.440932
19.723350	0.1	18.410324
19.725017	0.1	18.382156
19.726683	0.1	18.356289
19.728350	0.1	18.331995
19.730017	0.1	18.308484
19.731683	0.1	18.284819
19.733350	0.1	18.260875
19.735017	0.1	18.237918
19.736683	0.1	18.216884
19.738350	0.1	18.196912
19.740017	0.1	18.176166
19.741683	0.1	18.153237
19.743350	0.1	18.128026
19.745017	0.1	18.102108
19.746683	0.1	18.077912
19.748350	0.1	18.056980
19.750017	0.1	18.038363
19.751683	0.1	18.018871
19.753350	0.1	17.996277
19.755017	0.1	17.971960
19.756683	0.1	17.949189
19.758350	0.1	17.929305
19.760017	0.1	17.910819
19.761683	0.1	17.891563
19.763350	0.1	17.870772
19.765017	0.1	17.849519
19.766683	0.1	17.829738
19.768350	0.1	17.812820
19.770017	0.1	17.798725
19.771683	0.1	17.785812
19.773350	0.1	17.771614
19.775017	0.1	17.754375
19.776683	0.1	17.734137
19.778350	0.1	17.712293
19.780017	0.1	17.690598
19.781683	0.1	17.670593
19.783350	0.1	17.653164
19.785017	0.1	17.638062
19.786683	0.1	17.623794
19.788350	0.1	17.608120
19.790017	0.1	17.588912
19.791683	0.1	17.565168
19.793350	0.1	17.538029
19.795017	0.1	17.510415
19.796683	0.1	17.484878
19.798350	0.1	17.461651
19.800017	0.1	17.438880
19.801683	0.1	17.414740
19.803350	0.1	17.388999
19.805017	0.1	17.362880
19.806683	0.1	17.337804
19.808350	0.1	17.314022
19.810017	0.1	17.290879
19.811683	0.1	17.267945
19.813350	0.1	17.244364
19.815017	0.1	17.217733
19.816683	0.1	17.185388
19.818350	0.1	17.146673
19.820017	0.1	17.103106
19.821683	0.1	17.056661
19.823350	0.1	17.008814
19.825017	0.1	16.961186
19.826683	0.1	16.915835
19.828350	0.1	16.874173
19.830017	0.1	16.836105
19.831683	0.1	16.800305
19.833350	0.1	16.765329
19.835017	0.1	16.730279
19.836683	0.1	16.694181
19.838350	0.1	16.655950
19.840017	0.1	16.615628
19.841683	0.1	16.574608
19.843350	0.1	16.534696
19.845017	0.1	16.497318
19.846683	0.1	16.462817
19.848350	0.1	16.430002
19.850017	0.1	16.396618
19.851683	0.1	16.360953
19.853350	0.1	16.323412
19.855017	0.1	16.285963
19.856683	0.1	16.249819
19.858350	0.1	16.214810
19.860017	0.1	16.180193
19.861683	0.1	16.144915
19.863350	0.1	16.108747
19.865017	0.1	16.073543
19.866683	0.1	16.041920
19.868350	0.1	16.014725
19.870017	0.1	15.990380
19.871683	0.1	15.966413
19.873350	0.1	15.941081
19.875017	0.1	15.913830
19.876683	0.1	15.885248
19.878350	0.1	15.856642
19.880017	0.1	15.829117
19.881683	0.1	15.802803
19.883350	0.1	15.776814
19.885017	0.1	15.749899
19.886683	0.1	15.721843
19.888350	0.1	15.694220
19.890017	0.1	15.669223
19.891683	0.1	15.647770
19.893350	0.1	15.628417
19.895017	0.1	15.608147
19.896683	0.1	15.584901
19.898350	0.1	15.559415
19.900017	0.1	15.534260
19.901683	0.1	15.511690
19.903350	0.1	15.492523
19.905017	0.1	15.476444
19.906683	0.1	15.462274
19.908350	0.1	15.447941
19.910017	0.1	15.431768
19.911683	0.1	15.414013
19.913350	0.1	15.396136
19.915017	0.1	15.378897
19.916683	0.1	15.361859
19.918350	0.1	15.344406
19.920017	0.1	15.326147
19.921683	0.1	15.306543
19.923350	0.1	15.285327
19.925017	0.1	15.263618
19.926683	0.1	15.243273
19.928350	0.1	15.224731
19.930017	0.1	15.206765
19.931683	0.1	15.188414
19.933350	0.1	15.169680
19.935017	0.1	15.151193
19.936683	0.1	15.133633
19.938350	0.1	15.116553
19.940017	0.1	15.098890
19.941683	0.1	15.080953
19.943350	0.1	15.063882
19.945017	0.1	15.048147
19.946683	0.1	15.034108
19.948350	0.1	15.021763
19.950017	0.1	15.009209
19.951683	0.1	14.994117
19.953350	0.1	14.977213
19.955017	0.1	14.961441
19.956683	0.1	14.947867
19.958350	0.1	14.934652
19.960017	0.1	14.919834
19.961683	0.1	14.903769
19.963350	0.1	14.888439
19.965017	0.1	14.874698
19.966683	0.1	14.861333
19.968350	0.1	14.846763
19.970017	0.1	14.830688
19.971683	0.1	14.814246
19.973350	0.1	14.799028
19.975017	0.1	14.785724
19.976683	0.1	14.773705
19.978350	0.1	14.761775
19.980017	0.1	14.748778
19.981683	0.1	14.733234
19.983350	0.1	14.713747
19.985017	0.1	14.690366
19.986683	0.1	14.665099
19.988350	0.1	14.640479
19.990017	0.1	14.617937
19.991683	0.1	14.597294
19.993350	0.1	14.577266
19.995017	0.1	14.556507
19.996683	0.1	14.534192
19.998350	0.1	14.509503
20.000017	0.1	14.481847
20.001683	0.1	14.452143
20.003350	0.1	14.422643
20.005017	0.1	14.394782
20.006683	0.1	14.368026
20.008350	0.1	14.341422
20.010017	0.1	14.315271
20.011683	0.1	14.290488
20.013350	0.1	14.267373
20.015017	0.1	14.244868
20.016683	0.1	14.220784
20.018350	0.1	14.193482
20.020017	0.1	14.163130
20.021683	0.1	14.130916
20.023350	0.1	14.097705
20.025017	0.1	14.063730
20.026683	0.1	14.028833
20.028350	0.1	13.993033
20.030017	0.1	13.957098
20.031683	0.1	13.922383
20.033350	0.1	13.889563
20.035017	0.1	13.857996
20.036683	0.1	13.827151
20.038350	0.1	13.797292
20.040017	0.1	13.768068
20.041683	0.1	13.738181
20.043350	0.1	13.707089
20.045017	0.1	13.675559
20.046683	0.1	13.644439
20.048350	0.1	13.614018
20.050017	0.1	13.584541
20.051683	0.1	13.556341
20.053350	0.1	13.529202
20.055017	0.1	13.502217
20.056683	0.1	13.474962
20.058350	0.1	13.448666
20.060017	0.1	13.424912
20.061683	0.1	13.403543
20.063350	0.1	13.383254
20.065017	0.1	13.363319
20.066683	0.1	13.343161
20.068350	0.1	13.321764
20.070017	0.1	13.298797
20.071683	0.1	13.274937
20.073350	0.1	13.251053
20.075017	0.1	13.228194
20.076683	0.1	13.207728
20.078350	0.1	13.190699
20.080017	0.1	13.177241
20.081683	0.1	13.166121
20.083350	0.1	13.154568
20.085017	0.1	13.139714
20.086683	0.1	13.121245
20.088350	0.1	13.102018
20.090017	0.1	13.085119
20.091683	0.1	13.071634
20.093350	0.1	13.061627
20.095017	0.1	13.054805
20.096683	0.1	13.049799
20.098350	0.1	13.044449
20.100017	0.1	13.036872
20.101683	0.1	13.026558
20.103350	0.1	13.015233
20.105017	0.1	13.005384
20.106683	0.1	12.997841
20.108350	0.1	12.992085
20.110017	0.1	12.987796
20.111683	0.1	12.984802
20.113350	0.1	12.982856
20.115017	0.1	12.981440
20.116683	0.1	12.979368
20.118350	0.1	12.975764
20.120017	0.1	12.971563
20.121683	0.1	12.968802
20.123350	0.1	12.968443
20.125017	0.1	12.969621
20.126683	0.1	12.971037
20.128350	0.1	12.972117
20.130017	0.1	12.972578
20.131683	0.1	12.972676
20.133350	0.1	12.973798
20.135017	0.1	12.977733
20.136683	0.1	12.985338
20.138350	0.1	12.995866
20.140017	0.1	13.007373
20.141683	0.1	13.017701
20.143350	0.1	13.025524
20.145017	0.1	13.031242
20.146683	0.1	13.036896
20.148350	0.1	13.044318
20.150017	0.1	13.053836
20.151683	0.1	13.064807
20.153350	0.1	13.076314
20.155017	0.1	13.087695
20.156683	0.1	13.099327
20.158350	0.1	13.112640
20.160017	0.1	13.128789
20.161683	0.1	13.147248
20.163350	0.1	13.166266
20.165017	0.1	13.184901
20.166683	0.1	13.204333
20.168350	0.1	13.227109
20.170017	0.1	13.254704
20.171683	0.1	13.286076
20.173350	0.1	13.318677
20.175017	0.1	13.350039
20.176683	0.1	13.378500
20.178350	0.1	13.403338
20.180017	0.1	13.425318
20.181683	0.1	13.447818
20.183350	0.1	13.475586
20.185017	0.1	13.511144
20.186683	0.1	13.553388
20.188350	0.1	13.599400
20.190017	0.1	13.646791
20.191683	0.1	13.694875
20.193350	0.1	13.744100
20.195017	0.1	13.794056
20.196683	0.1	13.842904
20.198350	0.1	13.889493
20.200017	0.1	13.934760
20.201683	0.1	13.980092
20.203350	0.1	14.025755
20.205017	0.1	14.071278
20.206683	0.1	14.115907
20.208350	0.1	14.159000
20.210017	0.1	14.200686
20.211683	0.1	14.241575
20.213350	0.1	14.281757
20.215017	0.1	14.320710
20.216683	0.1	14.357045
20.218350	0.1	14.387779
20.220017	0.1	14.410131
20.221683	0.1	14.424576
20.223350	0.1	14.434424
20.225017	0.1	14.442503
20.226683	0.1	14.449190
20.228350	0.1	14.453377
20.230017	0.1	14.454033
20.231683	0.1	14.450452
20.233350	0.1	14.442089
20.235017	0.1	14.428594
20.236683	0.1	14.409423
20.238350	0.1	14.383569
20.240017	0.1	14.350219
20.241683	0.1	14.309548
20.243350	0.1	14.262572
20.245017	0.1	14.210511
20.246683	0.1	14.154804
20.248350	0.1	14.096689
20.250017	0.1	14.035781
20.251683	0.1	13.970155
20.253350	0.1	13.898476
20.255017	0.1	13.821377
20.256683	0.1	13.740910
20.258350	0.1	13.659270
20.260017	0.1	13.577295
20.261683	0.1	13.494147
20.263350	0.1	13.409215
20.265017	0.1	13.323547
20.266683	0.1	13.238839
20.268350	0.1	13.155849
20.270017	0.1	13.073995
20.271683	0.1	12.991610
20.273350	0.1	12.906804
20.275017	0.1	12.818845
20.276683	0.1	12.729079
20.278350	0.1	12.640134
20.280017	0.1	12.553977
20.281683	0.1	12.470856
20.283350	0.1	12.390269
20.285017	0.1	12.311745
20.286683	0.1	12.234766
20.288350	0.1	12.159613
20.290017	0.1	12.088013
20.291683	0.1	12.021731
20.293350	0.1	11.960808
20.295017	0.1	11.903765
20.296683	0.1	11.848616
20.298350	0.1	11.793473
20.300017	0.1	11.737552
20.301683	0.1	11.681905
20.303350	0.1	11.628363
20.305017	0.1	11.578063
20.306683	0.1	11.530952
20.308350	0.1	11.485778
20.310017	0.1	11.441074
20.311683	0.1	11.397060
20.313350	0.1	11.355537
20.315017	0.1	11.318000
20.316683	0.1	11.284770
20.318350	0.1	11.255513
20.320017	0.1	11.229659
20.321683	0.1	11.205967
20.323350	0.1	11.182548
20.325017	0.1	11.158180
20.326683	0.1	11.133165
20.328350	0.1	11.108811
20.330017	0.1	11.086091
20.331683	0.1	11.064573
20.333350	0.1	11.043022
20.335017	0.1	11.021211
20.336683	0.1	10.999981
20.338350	0.1	10.979455
20.340017	0.1	10.958887
20.341683	0.1	10.938128
20.343350	0.1	10.917680
20.345017	0.1	10.897820
20.346683	0.1	10.879077
20.348350	0.1	10.862495
20.350017	0.1	10.848539
20.351683	0.1	10.836897
20.353350	0.1	10.827142
20.355017	0.1	10.818415
20.356683	0.1	10.809298
20.358350	0.1	10.798811
20.360017	0.1	10.786853
20.361683	0.1	10.773647
20.363350	0.1	10.760385
20.365017	0.1	10.749889
20.366683	0.1	10.744594
20.368350	0.1	10.744082
20.370017	0.1	10.745302
20.371683	0.1	10.744990
20.373350	0.1	10.741525
20.375017	0.1	10.734960
20.376683	0.1	10.726107
20.378350	0.1	10.716235
20.380017	0.1	10.706964
20.381683	0.1	10.699416
20.383350	0.1	10.693446
20.385017	0.1	10.688202
20.386683	0.1	10.683434
20.388350	0.1	10.679732
20.390017	0.1	10.677441
20.391683	0.1	10.676063
20.393350	0.1	10.674759
20.395017	0.1	10.672971
20.396683	0.1	10.670540
20.398350	0.1	10.667508
20.400017	0.1	10.664309
20.401683	0.1	10.661916
20.403350	0.1	10.661487
20.405017	0.1	10.663602
20.406683	0.1	10.666903
20.408350	0.1	10.667909
20.410017	0.1	10.663448
20.411683	0.1	10.652882
20.413350	0.1	10.638023
20.415017	0.1	10.622228
20.416683	0.1	10.609282
20.418350	0.1	10.601715
20.420017	0.1	10.599107
20.421683	0.1	10.597748
20.423350	0.1	10.593766
20.425017	0.1	10.586800
20.426683	0.1	10.578986
20.428350	0.1	10.571852
20.430017	0.1	10.565808
20.431683	0.1	10.560406
20.433350	0.1	10.553906
20.435017	0.1	10.544332
20.436683	0.1	10.531265
20.438350	0.1	10.515978
20.440017	0.1	10.500215
20.441683	0.1	10.485114
20.443350	0.1	10.470864
20.445017	0.1	10.457374
20.446683	0.1	10.445286
20.448350	0.1	10.435670
20.450017	0.1	10.428117
20.451683	0.1	10.420019
20.453350	0.1	10.407646
20.455017	0.1	10.388684
20.456683	0.1	10.364885
20.458350	0.1	10.340665
20.460017	0.1	10.319254
20.461683	0.1	10.301550
20.463350	0.1	10.286653
20.465017	0.1	10.272139
20.466683	0.1	10.255463
20.468350	0.1	10.235752
20.470017	0.1	10.214066
20.471683	0.1	10.192455
20.473350	0.1	10.172143
20.475017	0.1	10.152492
20.476683	0.1	10.132273
20.478350	0.1	10.111057
20.480017	0.1	10.088794
20.481683	0.1	10.065599
20.483350	0.1	10.042461
20.485017	0.1	10.020747
20.486683	0.1	10.000397
20.488350	0.1	9.979727
20.490017	0.1	9.957715
20.491683	0.1	9.935074
20.493350	0.1	9.913105
20.495017	0.1	9.892881
20.496683	0.1	9.875135
20.498350	0.1	9.859269
20.500017	0.1	9.842883
20.501683	0.1	9.823968
20.503350	0.1	9.803502
20.505017	0.1	9.784484
20.506683	0.1	9.769127
20.508350	0.1	9.757569
20.510017	0.1	9.747869
20.511683	0.1	9.737355
20.513350	0.1	9.725043
20.515017	0.1	9.712200
20.516683	0.1	9.700367
20.518350	0.1	9.689606
20.520017	0.1	9.678770
20.521683	0.1	9.667347
20.523350	0.1	9.656302
20.525017	0.1	9.646323
20.526683	0.1	9.636441
20.528350	0.1	9.625317
20.530017	0.1	9.613000
20.531683	0.1	9.601265
20.533350	0.1	9.591943
20.535017	0.1	9.585558
20.536683	0.1	9.581782
20.538350	0.1	9.580073
20.540017	0.1	9.579416
20.541683	0.1	9.578713
20.543350	0.1	9.577405
20.545017	0.1	9.575202
20.546683	0.1	9.571821
20.548350	0.1	9.567207
20.550017	0.1	9.561442
20.551683	0.1	9.554671
20.553350	0.1	9.548012
20.555017	0.1	9.543886
20.556683	0.1	9.543751
20.558350	0.1	9.546042
20.560017	0.1	9.548105
20.561683	0.1	9.549307
20.563350	0.1	9.551030
20.565017	0.1	9.555244
20.566683	0.1	9.562979
20.568350	0.1	9.572669
20.570017	0.1	9.581298
20.571683	0.1	9.587072
20.573350	0.1	9.590117
20.575017	0.1	9.592199
20.576683	0.1	9.595696
20.578350	0.1	9.601270
20.580017	0.1	9.607426
20.581683	0.1	9.612539
20.583350	0.1	9.615771
20.585017	0.1	9.616823
20.586683	0.1	9.616348
20.588350	0.1	9.615566
20.590017	0.1	9.615598
20.591683	0.1	9.617773
20.593350	0.1	9.623161
20.595017	0.1	9.631328
20.596683	0.1	9.640246
20.598350	0.1	9.647557
20.600017	0.1	9.652302
20.601683	0.1	9.655133
20.603350	0.1	9.656651
20.605017	0.1	9.656181
20.606683	0.1	9.652525
20.608350	0.1	9.645671
20.610017	0.1	9.636497
20.611683	0.1	9.625247
20.613350	0.1	9.612073
20.615017	0.1	9.598713
20.616683	0.1	9.587579
20.618350	0.1	9.579151
20.620017	0.1	9.571640
20.621683	0.1	9.563221
20.623350	0.1	9.553311
20.625017	0.1	9.541879
20.626683	0.1	9.528766
20.628350	0.1	9.514014
20.630017	0.1	9.498526
20.631683	0.1	9.483532
20.633350	0.1	9.469381
20.635017	0.1	9.455578
20.636683	0.1	9.441553
20.638350	0.1	9.426842
20.640017	0.1	9.411322
20.641683	0.1	9.395424
20.643350	0.1	9.379508
20.645017	0.1	9.363364
20.646683	0.1	9.347051
20.648350	0.1	9.331065
20.650017	0.1	9.315354
20.651683	0.1	9.300164
20.653350	0.1	9.287349
20.655017	0.1	9.278506
20.656683	0.1	9.272909
20.658350	0.1	9.268238
20.660017	0.1	9.262455
20.661683	0.1	9.255181
20.663350	0.1	9.247563
20.665017	0.1	9.240652
20.666683	0.1	9.234627
20.668350	0.1	9.229458
20.670017	0.1	9.225332
20.671683	0.1	9.222743
20.673350	0.1	9.222734
20.675017	0.1	9.226026
20.676683	0.1	9.231516
20.678350	0.1	9.236862
20.680017	0.1	9.240820
20.681683	0.1	9.243921
20.683350	0.1	9.247251
20.685017	0.1	9.251339
20.686683	0.1	9.255894
20.688350	0.1	9.260122
20.690017	0.1	9.263838
20.691683	0.1	9.268024
20.693350	0.1	9.274511
20.695017	0.1	9.285174
20.696683	0.1	9.300211
20.698350	0.1	9.317272
20.700017	0.1	9.333557
20.701683	0.1	9.348253
20.703350	0.1	9.362726
20.705017	0.1	9.379317
20.706683	0.1	9.399089
20.708350	0.1	9.420365
20.710017	0.1	9.440528
20.711683	0.1	9.459122
20.713350	0.1	9.478303
20.715017	0.1	9.500613
20.716683	0.1	9.526894
20.718350	0.1	9.556063
20.720017	0.1	9.586383
20.721683	0.1	9.616697
20.723350	0.1	9.647170
20.725017	0.1	9.678658
20.726683	0.1	9.711236
20.728350	0.1	9.744158
20.730017	0.1	9.777006
20.731683	0.1	9.809979
20.733350	0.1	9.843251
20.735017	0.1	9.876569
20.736683	0.1	9.909635
20.738350	0.1	9.942483
20.740017	0.1	9.975517
20.741683	0.1	10.009594
20.743350	0.1	10.045320
20.745017	0.1	10.082531
20.746683	0.1	10.120585
20.748350	0.1	10.158257
20.750017	0.1	10.193824
20.751683	0.1	10.226322
20.753350	0.1	10.256432
20.755017	0.1	10.285750
20.756683	0.1	10.315678
20.758350	0.1	10.346612
20.760017	0.1	10.377332
20.761683	0.1	10.405583
20.763350	0.1	10.429816
20.765017	0.1	10.449919
20.766683	0.1	10.466706
20.768350	0.1	10.481137
20.770017	0.1	10.493640
20.771683	0.1	10.504052
20.773350	0.1	10.512471
20.775017	0.1	10.520057
20.776683	0.1	10.528183
20.778350	0.1	10.537305
20.780017	0.1	10.546613
20.781683	0.1	10.553570
20.783350	0.1	10.555028
20.785017	0.1	10.550320
20.786683	0.1	10.542185
20.788350	0.1	10.534334
20.790017	0.1	10.528644
20.791683	0.1	10.524457
20.793350	0.1	10.520280
20.795017	0.1	10.515489
20.796683	0.1	10.509971
20.798350	0.1	10.503503
20.800017	0.1	10.496345
20.801683	0.1	10.488974
20.803350	0.1	10.481272
20.805017	0.1	10.473388
20.806683	0.1	10.466799
20.808350	0.1	10.463144
20.810017	0.1	10.462510
20.811683	0.1	10.463409
20.813350	0.1	10.464531
20.815017	0.1	10.466357
20.816683	0.1	10.470892
20.818350	0.1	10.479554
20.820017	0.1	10.491572
20.821683	0.1	10.505253
20.823350	0.1	10.520527
20.825017	0.1	10.538721
20.826683	0.1	10.560402
20.828350	0.1	10.584923
20.830017	0.1	10.610782
20.831683	0.1	10.636132
20.833350	0.1	10.660579
20.835017	0.1	10.686028
20.836683	0.1	10.714526
20.838350	0.1	10.746117
20.840017	0.1	10.779281
20.841683	0.1	10.812567
20.843350	0.1	10.845526
20.845017	0.1	10.878691
20.846683	0.1	10.912791
20.848350	0.1	10.947250
20.850017	0.1	10.979688
20.851683	0.1	11.008019
20.853350	0.1	11.032172
20.855017	0.1	11.053174
20.856683	0.1	11.071567
20.858350	0.1	11.086883
20.860017	0.1	11.098371
20.861683	0.1	11.106264
20.863350	0.1	11.111787
20.865017	0.1	11.116294
20.866683	0.1	11.120322
20.868350	0.1	11.121971
20.870017	0.1	11.117705
20.871683	0.1	11.105849
20.873350	0.1	11.087656
20.875017	0.1	11.065234
20.876683	0.1	11.040061
20.878350	0.1	11.012540
20.880017	0.1	10.981672
20.881683	0.1	10.945718
20.883350	0.1	10.903920
20.885017	0.1	10.857331
20.886683	0.1	10.807924
20.888350	0.1	10.756548
20.890017	0.1	10.702414
20.891683	0.1	10.645078
20.893350	0.1	10.585408
20.895017	0.1	10.523838
20.896683	0.1	10.459130
20.898350	0.1	10.390119
20.900017	0.1	10.317545
20.901683	0.1	10.243095
20.903350	0.1	10.167686
20.905017	0.1	10.091658
20.906683	0.1	10.015424
20.908350	0.1	9.939531
20.910017	0.1	9.864573
20.911683	0.1	9.790813
20.913350	0.1	9.717955
20.915017	0.1	9.645792
20.916683	0.1	9.574443
20.918350	0.1	9.503732
20.920017	0.1	9.433054
20.921683	0.1	9.362563
20.923350	0.1	9.293496
20.925017	0.1	9.226794
20.926683	0.1	9.162244
20.928350	0.1	9.099231
20.930017	0.1	9.037592
20.931683	0.1	8.977647
20.933350	0.1	8.919486
20.935017	0.1	8.862726
20.936683	0.1	8.807429
20.938350	0.1	8.754199
20.940017	0.1	8.703228
20.941683	0.1	8.654553
20.943350	0.1	8.609002
20.945017	0.1	8.567842
20.946683	0.1	8.531325
20.948350	0.1	8.497657
20.950017	0.1	8.464027
20.951683	0.1	8.428711
20.953350	0.1	8.392041
20.955017	0.1	8.355761
20.956683	0.1	8.321465
20.958350	0.1	8.289465
20.960017	0.1	8.259164
20.961683	0.1	8.230065
20.963350	0.1	8.202447
20.965017	0.1	8.177073
20.966683	0.1	8.154018
20.968350	0.1	8.132835
20.970017	0.1	8.113752
20.971683	0.1	8.097282
20.973350	0.1	8.083475
20.975017	0.1	8.072453
20.976683	0.1	8.063857
20.978350	0.1	8.056462
20.980017	0.1	8.049514
20.981683	0.1	8.043060
20.983350	0.1	8.036806
20.985017	0.1	8.030012
20.986683	0.1	8.022143
20.988350	0.1	8.013360
20.990017	0.1	8.004825
20.991683	0.1	7.998226
20.993350	0.1	7.994375
20.995017	0.1	7.992564
20.996683	0.1	7.991628
20.998350	0.1	7.990981
21.000017	0.1	7.990198
21.001683	0.1	7.989476
21.003350	0.1	7.990222
21.005017	0.1	7.993383
21.006683	0.1	7.997765
21.008350	0.1	8.001192
21.010017	0.1	8.002822
21.011683	0.1	8.004014
21.013350	0.1	8.006655
21.015017	0.1	8.011223
21.016683	0.1	8.016960
21.018350	0.1	8.022860
21.020017	0.1	8.028401
21.021683	0.1	8.034385
21.023350	0.1	8.042417
21.025017	0.1	8.053379
21.026683	0.1	8.066958
21.028350	0.1	8.081822
21.030017	0.1	8.096271
21.031683	0.1	8.109738
21.033350	0.1	8.123340
21.035017	0.1	8.138260
21.036683	0.1	8.154437
21.038350	0.1	8.170842
21.040017	0.1	8.186516
21.041683	0.1	8.201464
21.043350	0.1	8.216752
21.045017	0.1	8.234349
21.046683	0.1	8.256543
21.048350	0.1	8.283923
21.050017	0.1	8.313907
21.051683	0.1	8.342429
21.053350	0.1	8.367393
21.055017	0.1	8.390094
21.056683	0.1	8.413307
21.058350	0.1	8.438942
21.060017	0.1	8.467762
21.061683	0.1	8.499944
21.063350	0.1	8.535613
21.065017	0.1	8.575488
21.066683	0.1	8.620010
21.068350	0.1	8.667437
21.070017	0.1	8.714837
21.071683	0.1	8.761152
21.073350	0.1	8.807583
21.075017	0.1	8.855574
21.076683	0.1	8.905754
21.078350	0.1	8.957786
21.080017	0.1	9.010681
21.081683	0.1	9.064144
21.083350	0.1	9.119539
21.085017	0.1	9.178985
21.086683	0.1	9.243405
21.088350	0.1	9.311643
21.090017	0.1	9.381343
21.091683	0.1	9.450708
21.093350	0.1	9.519891
21.095017	0.1	9.590769
21.096683	0.1	9.664944
21.098350	0.1	9.741345
21.100017	0.1	9.816210
21.101683	0.1	9.886352
21.103350	0.1	9.951703
21.105017	0.1	10.014107
21.106683	0.1	10.075276
21.108350	0.1	10.136520
21.110017	0.1	10.198401
21.111683	0.1	10.259929
21.113350	0.1	10.319264
21.115017	0.1	10.375129
21.116683	0.1	10.427325
21.118350	0.1	10.476010
21.120017	0.1	10.520793
21.121683	0.1	10.560774
21.123350	0.1	10.595475
21.125017	0.1	10.625101
21.126683	0.1	10.649692
21.128350	0.1	10.668202
21.130017	0.1	10.679564
21.131683	0.1	10.684482
21.133350	0.1	10.684254
21.135017	0.1	10.678675
21.136683	0.1	10.666279
21.138350	0.1	10.645534
21.140017	0.1	10.615960
21.141683	0.1	10.578702
21.143350	0.1	10.535810
21.145017	0.1	10.489146
21.146683	0.1	10.439670
21.148350	0.1	10.386980
21.150017	0.1	10.329876
21.151683	0.1	10.267426
21.153350	0.1	10.199640
21.155017	0.1	10.127579
21.156683	0.1	10.052500
21.158350	0.1	9.975331
21.160017	0.1	9.897216
21.161683	0.1	9.819279
21.163350	0.1	9.741243
21.165017	0.1	9.661336
21.166683	0.1	9.578378
21.168350	0.1	9.493423
21.170017	0.1	9.409268
21.171683	0.1	9.328285
21.173350	0.1	9.250548
21.175017	0.1	9.174650
21.176683	0.1	9.099953
21.178350	0.1	9.026737
21.180017	0.1	8.955728
21.181683	0.1	8.887895
21.183350	0.1	8.823667
21.185017	0.1	8.762837
21.186683	0.1	8.704960
21.188350	0.1	8.649575
21.190017	0.1	8.596717
21.191683	0.1	8.546985
21.193350	0.1	8.501410
21.195017	0.1	8.461187
21.196683	0.1	8.426593
21.198350	0.1	8.396413
21.200017	0.1	8.368911
21.201683	0.1	8.343025
21.203350	0.1	8.318396
21.205017	0.1	8.294852
21.206683	0.1	8.272557
21.208350	0.1	8.251881
21.210017	0.1	8.232826
21.211683	0.1	8.215769
21.213350	0.1	8.202153
21.215017	0.1	8.193385
21.216683	0.1	8.190172
21.218350	0.1	8.192691
21.220017	0.1	8.199699
21.221683	0.1	8.208565
21.223350	0.1	8.217455
21.225017	0.1	8.226470
21.226683	0.1	8.235797
21.228350	0.1	8.244468
21.230017	0.1	8.251769
21.231683	0.1	8.258084
21.233350	0.1	8.264231
21.235017	0.1	8.270722
21.236683	0.1	8.277162
21.238350	0.1	8.282140
21.240017	0.1	8.283788
21.241683	0.1	8.280757
21.243350	0.1	8.273819
21.245017	0.1	8.266410
21.246683	0.1	8.262084
21.248350	0.1	8.261600
21.250017	0.1	8.262945
21.251683	0.1	8.263462
21.253350	0.1	8.261902
21.255017	0.1	8.258368
21.256683	0.1	8.252165
21.258350	0.1	8.241520
21.260017	0.1	8.225888
21.261683	0.1	8.206991
21.263350	0.1	8.187806
21.265017	0.1	8.170740
21.266683	0.1	8.156011
21.268350	0.1	8.141617
21.270017	0.1	8.124551
21.271683	0.1	8.102166
21.273350	0.1	8.073910
21.275017	0.1	8.041887
21.276683	0.1	8.009081
21.278350	0.1	7.977299
21.280017	0.1	7.946673
21.281683	0.1	7.916442
21.283350	0.1	7.885899
21.285017	0.1	7.855133
21.286683	0.1	7.825135
21.288350	0.1	7.796725
21.290017	0.1	7.769228
21.291683	0.1	7.740096
21.293350	0.1	7.706764
21.295017	0.1	7.669404
21.296683	0.1	7.631066
21.298350	0.1	7.595266
21.300017	0.1	7.563760
21.301683	0.1	7.535904
21.303350	0.1	7.509086
21.305017	0.1	7.480285
21.306683	0.1	7.448746
21.308350	0.1	7.417272
21.310017	0.1	7.389737
21.311683	0.1	7.367684
21.313350	0.1	7.349751
21.315017	0.1	7.333229
21.316683	0.1	7.315609
21.318350	0.1	7.295720
21.320017	0.1	7.274211
21.321683	0.1	7.252619
21.323350	0.1	7.231832
21.325017	0.1	7.211920
21.326683	0.1	7.192907
21.328350	0.1	7.175119
21.330017	0.1	7.159249
21.331683	0.1	7.146490
21.333350	0.1	7.137791
21.335017	0.1	7.132301
21.336683	0.1	7.127225
21.338350	0.1	7.119514
21.340017	0.1	7.107817
21.341683	0.1	7.093339
21.343350	0.1	7.078461
21.345017	0.1	7.064738
21.346683	0.1	7.052463
21.348350	0.1	7.041548
21.350017	0.1	7.031905
21.351683	0.1	7.023634
21.353350	0.1	7.017707
21.355017	0.1	7.015029
21.356683	0.1	7.014335
21.358350	0.1	7.013348
21.360017	0.1	7.011974
21.361683	0.1	7.012161
21.363350	0.1	7.014866
21.365017	0.1	7.018927
21.366683	0.1	7.022396
21.368350	0.1	7.023672
21.370017	0.1	7.022028
21.371683	0.1	7.017981
21.373350	0.1	7.012654
21.375017	0.1	7.006708
21.376683	0.1	7.000454
21.378350	0.1	6.994633
21.380017	0.1	6.990475
21.381683	0.1	6.989078
21.383350	0.1	6.991168
21.385017	0.1	6.996519
21.386683	0.1	7.003369
21.388350	0.1	7.009297
21.390017	0.1	7.012696
21.391683	0.1	7.013492
21.393350	0.1	7.013269
21.395017	0.1	7.014181
21.396683	0.1	7.017413
21.398350	0.1	7.022535
21.400017	0.1	7.027956
21.401683	0.1	7.031984
21.403350	0.1	7.033860
21.405017	0.1	7.033395
21.406683	0.1	7.030261
21.408350	0.1	7.024687
21.410017	0.1	7.018107
21.411683	0.1	7.012361
21.413350	0.1	7.008673
21.415017	0.1	7.007211
21.416683	0.1	7.007006
21.418350	0.1	7.006819
21.420017	0.1	7.006712
21.421683	0.1	7.007704
21.423350	0.1	7.009571
21.425017	0.1	7.010484
21.426683	0.1	7.008645
21.428350	0.1	7.003341
21.430017	0.1	6.994829
21.431683	0.1	6.984007
21.433350	0.1	6.972323
21.435017	0.1	6.961278
21.436683	0.1	6.951271
21.438350	0.1	6.941678
21.440017	0.1	6.932151
21.441683	0.1	6.922684
21.443350	0.1	6.912868
21.445017	0.1	6.901734
21.446683	0.1	6.888267
21.448350	0.1	6.872113
21.450017	0.1	6.854134
21.451683	0.1	6.835987
21.453350	0.1	6.818376
21.455017	0.1	6.800490
21.456683	0.1	6.781765
21.458350	0.1	6.763288
21.460017	0.1	6.746803
21.461683	0.1	6.732708
21.463350	0.1	6.719516
21.465017	0.1	6.705555
21.466683	0.1	6.690444
21.468350	0.1	6.674710
21.470017	0.1	6.658663
21.471683	0.1	6.642500
21.473350	0.1	6.626705
21.475017	0.1	6.611035
21.476683	0.1	6.594658
21.478350	0.1	6.578150
21.480017	0.1	6.563463
21.481683	0.1	6.551868
21.483350	0.1	6.542774
21.485017	0.1	6.534155
21.486683	0.1	6.524366
21.488350	0.1	6.513326
21.490017	0.1	6.501758
21.491683	0.1	6.490271
21.493350	0.1	6.478918
21.495017	0.1	6.466992
21.496683	0.1	6.453744
21.498350	0.1	6.439942
21.500017	0.1	6.427788
21.501683	0.1	6.418685
21.503350	0.1	6.411988
21.505017	0.1	6.406456
21.506683	0.1	6.401758
21.508350	0.1	6.398242
21.510017	0.1	6.396542
21.511683	0.1	6.396882
21.513350	0.1	6.397679
21.515017	0.1	6.396314
21.516683	0.1	6.391834
21.518350	0.1	6.385106
21.520017	0.1	6.377064
21.521683	0.1	6.368775
21.523350	0.1	6.361958
21.525017	0.1	6.357953
21.526683	0.1	6.356896
21.528350	0.1	6.357813
21.530017	0.1	6.358870
21.531683	0.1	6.358274
21.533350	0.1	6.355690
21.535017	0.1	6.352416
21.536683	0.1	6.350083
21.538350	0.1	6.349161
21.540017	0.1	6.348421
21.541683	0.1	6.346130
21.543350	0.1	6.342600
21.545017	0.1	6.340435
21.546683	0.1	6.341478
21.548350	0.1	6.344272
21.550017	0.1	6.345711
21.551683	0.1	6.344812
21.553350	0.1	6.343722
21.555017	0.1	6.344952
21.556683	0.1	6.348500
21.558350	0.1	6.351718
21.560017	0.1	6.351979
21.561683	0.1	6.349483
21.563350	0.1	6.346842
21.565017	0.1	6.346572
21.566683	0.1	6.349720
21.568350	0.1	6.355648
21.570017	0.1	6.361702
21.571683	0.1	6.364547
21.573350	0.1	6.363546
21.575017	0.1	6.361697
21.576683	0.1	6.362651
21.578350	0.1	6.367816
21.580017	0.1	6.375466
21.581683	0.1	6.382153
21.583350	0.1	6.385869
21.585017	0.1	6.387262
21.586683	0.1	6.388202
21.588350	0.1	6.390219
21.590017	0.1	6.393716
21.591683	0.1	6.397930
21.593350	0.1	6.401632
21.595017	0.1	6.404067
21.596683	0.1	6.405567
21.598350	0.1	6.407490
21.600017	0.1	6.411080
21.601683	0.1	6.416347
21.603350	0.1	6.422461
21.605017	0.1	6.428803
21.606683	0.1	6.435001
21.608350	0.1	6.440626
21.610017	0.1	6.445609
21.611683	0.1	6.450592
21.613350	0.1	6.456147
21.615017	0.1	6.461693
21.616683	0.1	6.465777
21.618350	0.1	6.467490
21.620017	0.1	6.467165
21.621683	0.1	6.466415
21.623350	0.1	6.467695
21.625017	0.1	6.472822
21.626683	0.1	6.480976
21.628350	0.1	6.488916
21.630017	0.1	6.494350
21.631683	0.1	6.498210
21.633350	0.1	6.503221
21.635017	0.1	6.510885
21.636683	0.1	6.520306
21.638350	0.1	6.529987
21.640017	0.1	6.539519
21.641683	0.1	6.549037
21.643350	0.1	6.558695
21.645017	0.1	6.569303
21.646683	0.1	6.581941
21.648350	0.1	6.595901
21.650017	0.1	6.608460
21.651683	0.1	6.618458
21.653350	0.1	6.628893
21.655017	0.1	6.643864
21.656683	0.1	6.664032
21.658350	0.1	6.686598
21.660017	0.1	6.708442
21.661683	0.1	6.728098
21.663350	0.1	6.745532
21.665017	0.1	6.761500
21.666683	0.1	6.777090
21.668350	0.1	6.793188
21.670017	0.1	6.810287
21.671683	0.1	6.828755
21.673350	0.1	6.848592
21.675017	0.1	6.869324
21.676683	0.1	6.891019
21.678350	0.1	6.914590
21.680017	0.1	6.940491
21.681683	0.1	6.967960
21.683350	0.1	6.995378
21.685017	0.1	7.021087
21.686683	0.1	7.044738
21.688350	0.1	7.067621
21.690017	0.1	7.091272
21.691683	0.1	7.116008
21.693350	0.1	7.140664
21.695017	0.1	7.163687
21.696683	0.1	7.184851
21.698350	0.1	7.205526
21.700017	0.1	7.226951
21.701683	0.1	7.248749
21.703350	0.1	7.269173
21.705017	0.1	7.286584
21.706683	0.1	7.300465
21.708350	0.1	7.310882
21.710017	0.1	7.317709
21.711683	0.1	7.320666
21.713350	0.1	7.320195
21.715017	0.1	7.317779
21.716683	0.1	7.314147
21.718350	0.1	7.308126
21.720017	0.1	7.297918
21.721683	0.1	7.282458
21.723350	0.1	7.261964
21.725017	0.1	7.237690
21.726683	0.1	7.210798
21.728350	0.1	7.181554
21.730017	0.1	7.149740
21.731683	0.1	7.115700
21.733350	0.1	7.080790
21.735017	0.1	7.046177
21.736683	0.1	7.011588
21.738350	0.1	6.976170
21.740017	0.1	6.939978
21.741683	0.1	6.903089
21.743350	0.1	6.863861
21.745017	0.1	6.820285
21.746683	0.1	6.772876
21.748350	0.1	6.724070
21.750017	0.1	6.675273
21.751683	0.1	6.626206
21.753350	0.1	6.576027
21.755017	0.1	6.524101
21.756683	0.1	6.470587
21.758350	0.1	6.416659
21.760017	0.1	6.363955
21.761683	0.1	6.313166
21.763350	0.1	6.263503
21.765017	0.1	6.214599
21.766683	0.1	6.167707
21.768350	0.1	6.123935
21.770017	0.1	6.082985
21.771683	0.1	6.043916
21.773350	0.1	6.005606
21.775017	0.1	5.966681
21.776683	0.1	5.926080
21.778350	0.1	5.884143
21.780017	0.1	5.842797
21.781683	0.1	5.803839
21.783350	0.1	5.766917
21.785017	0.1	5.730405
21.786683	0.1	5.693994
21.788350	0.1	5.659042
21.790017	0.1	5.627214
21.791683	0.1	5.599866
21.793350	0.1	5.577435
21.795017	0.1	5.558566
21.796683	0.1	5.541206
21.798350	0.1	5.524312
21.800017	0.1	5.507972
21.801683	0.1	5.493169
21.803350	0.1	5.480973
21.805017	0.1	5.470756
21.806683	0.1	5.460400
21.808350	0.1	5.448665
21.810017	0.1	5.436358
21.811683	0.1	5.425145
21.813350	0.1	5.414970
21.815017	0.1	5.403352
21.816683	0.1	5.388791
21.818350	0.1	5.373615
21.820017	0.1	5.361484
21.821683	0.1	5.353908
21.823350	0.1	5.350183
21.825017	0.1	5.348637
21.826683	0.1	5.347505
21.828350	0.1	5.346197
21.830017	0.1	5.345228
21.831683	0.1	5.344828
21.833350	0.1	5.344665
21.835017	0.1	5.344404
21.836683	0.1	5.343347
21.838350	0.1	5.340269
21.840017	0.1	5.334411
21.841683	0.1	5.326411
21.843350	0.1	5.318923
21.845017	0.1	5.315868
21.846683	0.1	5.319398
21.848350	0.1	5.327584
21.850017	0.1	5.335975
21.851683	0.1	5.341126
21.853350	0.1	5.342453
21.855017	0.1	5.341335
21.856683	0.1	5.339328
21.858350	0.1	5.337279
21.860017	0.1	5.335277
21.861683	0.1	5.333629
21.863350	0.1	5.333442
21.865017	0.1	5.335663
21.866683	0.1	5.340013
21.868350	0.1	5.345400
21.870017	0.1	5.350905
21.871683	0.1	5.356176
21.873350	0.1	5.361014
21.875017	0.1	5.364837
21.876683	0.1	5.367058
21.878350	0.1	5.367333
21.880017	0.1	5.365196
21.881683	0.1	5.360721
21.883350	0.1	5.355473
21.885017	0.1	5.351650
21.886683	0.1	5.350299
21.888350	0.1	5.350588
21.890017	0.1	5.350630
21.891683	0.1	5.348870
21.893350	0.1	5.344874
21.895017	0.1	5.339305
21.896683	0.1	5.333712
21.898350	0.1	5.330178
21.900017	0.1	5.329764
21.901683	0.1	5.331687
21.903350	0.1	5.334369
21.905017	0.1	5.336255
21.906683	0.1	5.336581
21.908350	0.1	5.335645
21.910017	0.1	5.333810
21.911683	0.1	5.330909
21.913350	0.1	5.327058
21.915017	0.1	5.323226
21.916683	0.1	5.320669
21.918350	0.1	5.319999
21.920017	0.1	5.320515
21.921683	0.1	5.320730
21.923350	0.1	5.320231
21.925017	0.1	5.320222
21.926683	0.1	5.321498
21.928350	0.1	5.323198
21.930017	0.1	5.323654
21.931683	0.1	5.321461
21.933350	0.1	5.316064
21.935017	0.1	5.308157
21.936683	0.1	5.299705
21.938350	0.1	5.293298
21.940017	0.1	5.290010
21.941683	0.1	5.287752
21.943350	0.1	5.283421
21.945017	0.1	5.276403
21.946683	0.1	5.268413
21.948350	0.1	5.261730
21.950017	0.1	5.258322
21.951683	0.1	5.258592
21.953350	0.1	5.260929
21.955017	0.1	5.263155
21.956683	0.1	5.263765
21.958350	0.1	5.262415
21.960017	0.1	5.259728
21.961683	0.1	5.256734
21.963350	0.1	5.254038
21.965017	0.1	5.251374
21.966683	0.1	5.248291
21.968350	0.1	5.244734
21.970017	0.1	5.241255
21.971683	0.1	5.239453
21.973350	0.1	5.241139
21.975017	0.1	5.246340
21.976683	0.1	5.252752
21.978350	0.1	5.257027
21.980017	0.1	5.256282
21.981683	0.1	5.250163
21.983350	0.1	5.242187
21.985017	0.1	5.237609
21.986683	0.1	5.238643
21.988350	0.1	5.242545
21.990017	0.1	5.244901
21.991683	0.1	5.243868
21.993350	0.1	5.240953
21.995017	0.1	5.238778
21.996683	0.1	5.238662
21.998350	0.1	5.240114
22.000017	0.1	5.242135
22.001683	0.1	5.244534
22.003350	0.1	5.248273
22.005017	0.1	5.254233
22.006683	0.1	5.261973
22.008350	0.1	5.270704
22.010017	0.1	5.280394
22.011683	0.1	5.290941
22.013350	0.1	5.301493
22.015017	0.1	5.311458
22.016683	0.1	5.321084
22.018350	0.1	5.330797
22.020017	0.1	5.340390
22.021683	0.1	5.349079
22.023350	0.1	5.356781
22.025017	0.1	5.365079
22.026683	0.1	5.375636
22.028350	0.1	5.387822
22.030017	0.1	5.399222
22.031683	0.1	5.408586
22.033350	0.1	5.417108
22.035017	0.1	5.427161
22.036683	0.1	5.440917
22.038350	0.1	5.459324
22.040017	0.1	5.481313
22.041683	0.1	5.504587
22.043350	0.1	5.527120
22.045017	0.1	5.547474
22.046683	0.1	5.565197
22.048350	0.1	5.581663
22.050017	0.1	5.599251
22.051683	0.1	5.619098
22.053350	0.1	5.640397
22.055017	0.1	5.661850
22.056683	0.1	5.682651
22.058350	0.1	5.702260
22.060017	0.1	5.720598
22.061683	0.1	5.738065
22.063350	0.1	5.754596
22.065017	0.1	5.769813
22.066683	0.1	5.783783
22.068350	0.1	5.796654
22.070017	0.1	5.808305
22.071683	0.1	5.819015
22.073350	0.1	5.830149
22.075017	0.1	5.843411
22.076683	0.1	5.859099
22.078350	0.1	5.875276
22.080017	0.1	5.888469
22.081683	0.1	5.895491
22.083350	0.1	5.895556
22.085017	0.1	5.890420
22.086683	0.1	5.882531
22.088350	0.1	5.873311
22.090017	0.1	5.863062
22.091683	0.1	5.851975
22.093350	0.1	5.840175
22.095017	0.1	5.826969
22.096683	0.1	5.811714
22.098350	0.1	5.795537
22.100017	0.1	5.780971
22.101683	0.1	5.768952
22.103350	0.1	5.756854
22.105017	0.1	5.740630
22.106683	0.1	5.718581
22.108350	0.1	5.692379
22.110017	0.1	5.665096
22.111683	0.1	5.639140
22.113350	0.1	5.615782
22.115017	0.1	5.595433
22.116683	0.1	5.577607
22.118350	0.1	5.560336
22.120017	0.1	5.540354
22.121683	0.1	5.515367
22.123350	0.1	5.486114
22.125017	0.1	5.455716
22.126683	0.1	5.427278
22.128350	0.1	5.402705
22.130017	0.1	5.382621
22.131683	0.1	5.365876
22.133350	0.1	5.349843
22.135017	0.1	5.332627
22.136683	0.1	5.314141
22.138350	0.1	5.295798
22.140017	0.1	5.279849
22.141683	0.1	5.267877
22.143350	0.1	5.259598
22.145017	0.1	5.253386
22.146683	0.1	5.247388
22.148350	0.1	5.240166
22.150017	0.1	5.231570
22.151683	0.1	5.223453
22.153350	0.1	5.218536
22.155017	0.1	5.217963
22.156683	0.1	5.220366
22.158350	0.1	5.223434
22.160017	0.1	5.225791
22.161683	0.1	5.226843
22.163350	0.1	5.226280
22.165017	0.1	5.224748
22.166683	0.1	5.224147
22.168350	0.1	5.226899
22.170017	0.1	5.234568
22.171683	0.1	5.246685
22.173350	0.1	5.261023
22.175017	0.1	5.274909
22.176683	0.1	5.286764
22.178350	0.1	5.296995
22.180017	0.1	5.307216
22.181683	0.1	5.318508
22.183350	0.1	5.331025
22.185017	0.1	5.344991
22.186683	0.1	5.360520
22.188350	0.1	5.376711
22.190017	0.1	5.392036
22.191683	0.1	5.405918
22.193350	0.1	5.419604
22.195017	0.1	5.434998
22.196683	0.1	5.452493
22.198350	0.1	5.470626
22.200017	0.1	5.487665
22.201683	0.1	5.503311
22.203350	0.1	5.519022
22.205017	0.1	5.536410
22.206683	0.1	5.555134
22.208350	0.1	5.573384
22.210017	0.1	5.590017
22.211683	0.1	5.604858
22.213350	0.1	5.617966
22.215017	0.1	5.629812
22.216683	0.1	5.641812
22.218350	0.1	5.655224
22.220017	0.1	5.669012
22.221683	0.1	5.680006
22.223350	0.1	5.686288
22.225017	0.1	5.689189
22.226683	0.1	5.691797
22.228350	0.1	5.696565
22.230017	0.1	5.703820
22.231683	0.1	5.711662
22.233350	0.1	5.717394
22.235017	0.1	5.719438
22.236683	0.1	5.717864
22.238350	0.1	5.713324
22.240017	0.1	5.706437
22.241683	0.1	5.698469
22.243350	0.1	5.691182
22.245017	0.1	5.684928
22.246683	0.1	5.677803
22.248350	0.1	5.667354
22.250017	0.1	5.652672
22.251683	0.1	5.634525
22.253350	0.1	5.614432
22.255017	0.1	5.593766
22.256683	0.1	5.572545
22.258350	0.1	5.549025
22.260017	0.1	5.521518
22.261683	0.1	5.490519
22.263350	0.1	5.458542
22.265017	0.1	5.428689
22.266683	0.1	5.403529
22.268350	0.1	5.383780
22.270017	0.1	5.367165
22.271683	0.1	5.349889
22.273350	0.1	5.329633
22.275017	0.1	5.306387
22.276683	0.1	5.281060
22.278350	0.1	5.254159
22.280017	0.1	5.225604
22.281683	0.1	5.195430
22.283350	0.1	5.165199
22.285017	0.1	5.138158
22.286683	0.1	5.117296
22.288350	0.1	5.103326
22.290017	0.1	5.094176
22.291683	0.1	5.085561
22.293350	0.1	5.072760
22.295017	0.1	5.053417
22.296683	0.1	5.029663
22.298350	0.1	5.007046
22.300017	0.1	4.990478
22.301683	0.1	4.981160
22.303350	0.1	4.976960
22.305017	0.1	4.975181
22.306683	0.1	4.974520
22.308350	0.1	4.974711
22.310017	0.1	4.975507
22.311683	0.1	4.976550
22.313350	0.1	4.977891
22.315017	0.1	4.980359
22.316683	0.1	4.985277
22.318350	0.1	4.993752
22.320017	0.1	5.006217
22.321683	0.1	5.021826
22.323350	0.1	5.038357
22.325017	0.1	5.054050
22.326683	0.1	5.069547
22.328350	0.1	5.086954
22.330017	0.1	5.107154
22.331683	0.1	5.128919
22.333350	0.1	5.150139
22.335017	0.1	5.169776
22.336683	0.1	5.188924
22.338350	0.1	5.209930
22.340017	0.1	5.235001
22.341683	0.1	5.265428
22.343350	0.1	5.300594
22.345017	0.1	5.338285
22.346683	0.1	5.376698
22.348350	0.1	5.415701
22.350017	0.1	5.456414
22.351683	0.1	5.500433
22.353350	0.1	5.549192
22.355017	0.1	5.602958
22.356683	0.1	5.659941
22.358350	0.1	5.717366
22.360017	0.1	5.773981
22.361683	0.1	5.831365
22.363350	0.1	5.892613
22.365017	0.1	5.959696
22.366683	0.1	6.032414
22.368350	0.1	6.109443
22.370017	0.1	6.189756
22.371683	0.1	6.273361
22.373350	0.1	6.360817
22.375017	0.1	6.452654
22.376683	0.1	6.550010
22.378350	0.1	6.654239
22.380017	0.1	6.764955
22.381683	0.1	6.880253
22.383350	0.1	6.999234
22.385017	0.1	7.123118
22.386683	0.1	7.253666
22.388350	0.1	7.391851
22.390017	0.1	7.538046
22.391683	0.1	7.692114
22.393350	0.1	7.852889
22.395017	0.1	8.018888
22.396683	0.1	8.190302
22.398350	0.1	8.369684
22.400017	0.1	8.559874
22.401683	0.1	8.761273
22.403350	0.1	8.972003
22.405017	0.1	9.190403
22.406683	0.1	9.416374
22.408350	0.1	9.650919
22.410017	0.1	9.895992
22.411683	0.1	10.154485
22.413350	0.1	10.428648
22.415017	0.1	10.717795
22.416683	0.1	11.018366
22.418350	0.1	11.327593
22.420017	0.1	11.646515
22.421683	0.1	11.978569
22.423350	0.1	12.326729
22.425017	0.1	12.692674
22.426683	0.1	13.076980
22.428350	0.1	13.478952
22.430017	0.1	13.896711
22.431683	0.1	14.328877
22.433350	0.1	14.776522
22.435017	0.1	15.242766
22.436683	0.1	15.730821
22.438350	0.1	16.242848
22.440017	0.1	16.779741
22.441683	0.1	17.341147
22.443350	0.1	17.925561
22.445017	0.1	18.530935
22.446683	0.1	19.156393
22.448350	0.1	19.802935
22.450017	0.1	20.472305
22.451683	0.1	21.166289
22.453350	0.1	21.886774
22.455017	0.1	22.634971
22.456683	0.1	23.410688
22.458350	0.1	24.213623
22.460017	0.1	25.045434
22.461683	0.1	25.909585
22.463350	0.1	26.808935
22.465017	0.1	27.743792
22.466683	0.1	28.712517
22.468350	0.1	29.713726
22.470017	0.1	30.748211
22.471683	0.1	31.819404
22.473350	0.1	32.931929
22.475017	0.1	34.089419
22.476683	0.1	35.293545
22.478350	0.1	36.544730
22.480017	0.1	37.843660
22.481683	0.1	39.192489
22.483350	0.1	40.594637
22.485017	0.1	42.053568
22.486683	0.1	43.571494
22.488350	0.1	45.149471
22.490017	0.1	46.789390
22.491683	0.1	48.495182
22.493350	0.1	50.271791
22.495017	0.1	52.124010
22.496683	0.1	54.056882
22.498350	0.1	56.075584
22.500017	0.1	58.183405
22.501683	0.1	60.381251
22.503350	0.1	62.670037
22.505017	0.1	65.052332
22.506683	0.1	67.531513
22.508350	0.1	70.110327
22.510017	0.1	72.790165
22.511683	0.1	75.570936
22.513350	0.1	78.451899
22.515017	0.1	81.432555
22.516683	0.1	84.512062
22.518350	0.1	87.687634
22.520017	0.1	90.953955
22.521683	0.1	94.304117
22.523350	0.1	97.731091
22.525017	0.1	101.227858
22.526683	0.1	104.786428
22.528350	0.1	108.397226
22.530017	0.1	112.049067
22.531683	0.1	115.728518
22.533350	0.1	119.419545
22.535017	0.1	123.105049
22.536683	0.1	126.768509
22.538350	0.1	130.393426
22.540017	0.1	133.961910
22.541683	0.1	137.454909
22.543350	0.1	140.853766
22.545017	0.1	144.140315
22.546683	0.1	147.295892
22.548350	0.1	150.301592
22.550017	0.1	153.139029
22.551683	0.1	155.790956
22.553350	0.1	158.241247
22.555017	0.1	160.473772
22.556683	0.1	162.471705
22.558350	0.1	164.218992
22.560017	0.1	165.702398
22.561683	0.1	166.912424
22.563350	0.1	167.842521
22.565017	0.1	168.487630
22.566683	0.1	168.843391
22.568350	0.1	168.906464
22.570017	0.1	168.675180
22.571683	0.1	168.149872
22.573350	0.1	167.333405
22.575017	0.1	166.231180
22.576683	0.1	164.850182
22.578350	0.1	163.198528
22.580017	0.1	161.286369
22.581683	0.1	159.126227
22.583350	0.1	156.732146
22.585017	0.1	154.118515
22.586683	0.1	151.299103
22.588350	0.1	148.286987
22.590017	0.1	145.096039
22.591683	0.1	141.742695
22.593350	0.1	138.245709
22.595017	0.1	134.624397
22.596683	0.1	130.897500
22.598350	0.1	127.082891
22.600017	0.1	123.197259
22.601683	0.1	119.256093
22.603350	0.1	115.273828
22.605017	0.1	111.264298
22.606683	0.1	107.242228
22.608350	0.1	103.224418
22.610017	0.1	99.228234
22.611683	0.1	95.268884
22.613350	0.1	91.358330
22.615017	0.1	87.506110
22.616683	0.1	83.720558
22.618350	0.1	80.009163
22.620017	0.1	76.379636
22.621683	0.1	72.841332
22.623350	0.1	69.403597
22.625017	0.1	66.072270
22.626683	0.1	62.849578
22.628350	0.1	59.737200
22.630017	0.1	56.738029
22.631683	0.1	53.856275
22.633350	0.1	51.096929
22.635017	0.1	48.463251
22.636683	0.1	45.954851
22.638350	0.1	43.569380
22.640017	0.1	41.304831
22.641683	0.1	39.159190
22.643350	0.1	37.129540
22.645017	0.1	35.213046
22.646683	0.1	33.408189
22.648350	0.1	31.713825
22.650017	0.1	30.127624
22.651683	0.1	28.646793
22.653350	0.1	27.269237
22.655017	0.1	25.991970
22.656683	0.1	24.809423
22.658350	0.1	23.715668
22.660017	0.1	22.707297
22.661683	0.1	21.782848
22.663350	0.1	20.940905
22.665017	0.1	20.178794
22.666683	0.1	19.491841
22.668350	0.1	18.874309
22.670017	0.1	18.321234
22.671683	0.1	17.828881
22.673350	0.1	17.394130
22.675017	0.1	17.014220
22.676683	0.1	16.687098
22.678350	0.1	16.411566
22.680017	0.1	16.186237
22.681683	0.1	16.008173
22.683350	0.1	15.873360
22.685017	0.1	15.778313
22.686683	0.1	15.720776
22.688350	0.1	15.698979
22.690017	0.1	15.711291
22.691683	0.1	15.756199
22.693350	0.1	15.831268
22.695017	0.1	15.932992
22.696683	0.1	16.057789
22.698350	0.1	16.202386
22.700017	0.1	16.364637
22.701683	0.1	16.544317
22.703350	0.1	16.741729
22.705017	0.1	16.955691
22.706683	0.1	17.183847
22.708350	0.1	17.423318
22.710017	0.1	17.670398
22.711683	0.1	17.921762
22.713350	0.1	18.176404
22.715017	0.1	18.434953
22.716683	0.1	18.697009
22.718350	0.1	18.959423
22.720017	0.1	19.217525
22.721683	0.1	19.467575
22.723350	0.1	19.707340
22.725017	0.1	19.935477
22.726683	0.1	20.151325
22.728350	0.1	20.354418
22.730017	0.1	20.543765
22.731683	0.1	20.717308
22.733350	0.1	20.871810
22.735017	0.1	21.003825
22.736683	0.1	21.111360
22.738350	0.1	21.194522
22.740017	0.1	21.254336
22.741683	0.1	21.291226
22.743350	0.1	21.304428
22.745017	0.1	21.292423
22.746683	0.1	21.254038
22.748350	0.1	21.188757
22.750017	0.1	21.095793
22.751683	0.1	20.974078
22.753350	0.1	20.823884
22.755017	0.1	20.647347
22.756683	0.1	20.446680
22.758350	0.1	20.222720
22.760017	0.1	19.975537
22.761683	0.1	19.705291
22.763350	0.1	19.412353
22.765017	0.1	19.097929
22.766683	0.1	18.764506
22.768350	0.1	18.415046
22.770017	0.1	18.051728
22.771683	0.1	17.675804
22.773350	0.1	17.287987
22.775017	0.1	16.888357
22.776683	0.1	16.477429
22.778350	0.1	16.058292
22.780017	0.1	15.636273
22.781683	0.1	15.215920
22.783350	0.1	14.799470
22.785017	0.1	14.387174
22.786683	0.1	13.977857
22.788350	0.1	13.570013
22.790017	0.1	13.163164
22.791683	0.1	12.758337
22.793350	0.1	12.357673
22.795017	0.1	11.963253
22.796683	0.1	11.576288
22.798350	0.1	11.197962
22.800017	0.1	10.830453
22.801683	0.1	10.475563
22.803350	0.1	10.133185
22.805017	0.1	9.802142
22.806683	0.1	9.481660
22.808350	0.1	9.172061
22.810017	0.1	8.874876
22.811683	0.1	8.591940
22.813350	0.1	8.324459
22.815017	0.1	8.072942
22.816683	0.1	7.836907
22.818350	0.1	7.614293
22.820017	0.1	7.402217
22.821683	0.1	7.198500
22.823350	0.1	7.002302
22.825017	0.1	6.814483
22.826683	0.1	6.637443
22.828350	0.1	6.473796
22.830017	0.1	6.324756
22.831683	0.1	6.189547
22.833350	0.1	6.065741
22.835017	0.1	5.950453
22.836683	0.1	5.841688
22.838350	0.1	5.738689
22.840017	0.1	5.641757
22.841683	0.1	5.551409
22.843350	0.1	5.467306
22.845017	0.1	5.388949
22.846683	0.1	5.317009
22.848350	0.1	5.252860
22.850017	0.1	5.196361
22.851683	0.1	5.144659
22.853350	0.1	5.094833
22.855017	0.1	5.046893
22.856683	0.1	5.002972
22.858350	0.1	4.964736
22.860017	0.1	4.931577
22.861683	0.1	4.901183
22.863350	0.1	4.871916
22.865017	0.1	4.843911
22.866683	0.1	4.818426
22.868350	0.1	4.796418
22.870017	0.1	4.777322
22.871683	0.1	4.759645
22.873350	0.1	4.742178
22.875017	0.1	4.724110
22.876683	0.1	4.705065
22.878350	0.1	4.685475
22.880017	0.1	4.667132
22.881683	0.1	4.652557
22.883350	0.1	4.642713
22.885017	0.1	4.636333
22.886683	0.1	4.631542
22.888350	0.1	4.626983
22.890017	0.1	4.622154
22.891683	0.1	4.617386
22.893350	0.1	4.613069
22.895017	0.1	4.609046
22.896683	0.1	4.605441
22.898350	0.1	4.604068
22.900017	0.1	4.607765
22.901683	0.1	4.617902
22.903350	0.1	4.632687
22.905017	0.1	4.647970
22.906683	0.1	4.659877
22.908350	0.1	4.667640
22.910017	0.1	4.674173
22.911683	0.1	4.683072
22.913350	0.1	4.695146
22.915017	0.1	4.708217
22.916683	0.1	4.720162
22.918350	0.1	4.731552
22.920017	0.1	4.745014
22.921683	0.1	4.762299
22.923350	0.1	4.782695
22.925017	0.1	4.804577
22.926683	0.1	4.827636
22.928350	0.1	4.852652
22.930017	0.1	4.879697
22.931683	0.1	4.907418
22.933350	0.1	4.934436
22.935017	0.1	4.961388
22.936683	0.1	4.990585
22.938350	0.1	5.023275
22.940017	0.1	5.058213
22.941683	0.1	5.093068
22.943350	0.1	5.126279
22.945017	0.1	5.157683
22.946683	0.1	5.188622
22.948350	0.1	5.221716
22.950017	0.1	5.259323
22.951683	0.1	5.301740
22.953350	0.1	5.347319
22.955017	0.1	5.394341
22.956683	0.1	5.442142
22.958350	0.1	5.490794
22.960017	0.1	5.540852
22.961683	0.1	5.593607
22.963350	0.1	5.650441
22.965017	0.1	5.711764
22.966683	0.1	5.776444
22.968350	0.1	5.842140
22.970017	0.1	5.907235
22.971683	0.1	5.972809
22.973350	0.1	6.041727
22.975017	0.1	6.115567
22.976683	0.1	6.193602
22.978350	0.1	6.274958
22.980017	0.1	6.360263
22.981683	0.1	6.450913
22.983350	0.1	6.547691
22.985017	0.1	6.649802
22.986683	0.1	6.754999
22.988350	0.1	6.861477
22.990017	0.1	6.969403
22.991683	0.1	7.080184
22.993350	0.1	7.195123
22.995017	0.1	7.315027
22.996683	0.1	7.440038
22.998350	0.1	7.569855
23.000017	0.1	7.704441
23.001683	0.1	7.844358
23.003350	0.1	7.991130
23.005017	0.1	8.146535
23.006683	0.1	8.309754
23.008350	0.1	8.476651
23.010017	0.1	8.643786
23.011683	0.1	8.811508
23.013350	0.1	8.982061
23.015017	0.1	9.156321
23.016683	0.1	9.332956
23.018350	0.1	9.509097
23.020017	0.1	9.682253
23.021683	0.1	9.851982
23.023350	0.1	10.019550
23.025017	0.1	10.186592
23.026683	0.1	10.353588
23.028350	0.1	10.518427
23.030017	0.1	10.677204
23.031683	0.1	10.827258
23.033350	0.1	10.968936
23.035017	0.1	11.103787
23.036683	0.1	11.232016
23.038350	0.1	11.352394
23.040017	0.1	11.463263
23.041683	0.1	11.562044
23.043350	0.1	11.644708
23.045017	0.1	11.708336
23.046683	0.1	11.753817
23.048350	0.1	11.784486
23.050017	0.1	11.802581
23.051683	0.1	11.807843
23.053350	0.1	11.799335
23.055017	0.1	11.777519
23.056683	0.1	11.743596
23.058350	0.1	11.698091
23.060017	0.1	11.640927
23.061683	0.1	11.571799
23.063350	0.1	11.489554
23.065017	0.1	11.391728
23.066683	0.1	11.275741
23.068350	0.1	11.140862
23.070017	0.1	10.989201
23.071683	0.1	10.824720
23.073350	0.1	10.651830
23.075017	0.1	10.474487
23.076683	0.1	10.295101
23.078350	0.1	10.113660
23.080017	0.1	9.927936
23.081683	0.1	9.735236
23.083350	0.1	9.534727
23.085017	0.1	9.327978
23.086683	0.1	9.117452
23.088350	0.1	8.905190
23.090017	0.1	8.692387
23.091683	0.1	8.479506
23.093350	0.1	8.267094
23.095017	0.1	8.056429
23.096683	0.1	7.849401
23.098350	0.1	7.647905
23.100017	0.1	7.452751
23.101683	0.1	7.263515
23.103350	0.1	7.080031
23.105017	0.1	6.903270
23.106683	0.1	6.734417
23.108350	0.1	6.573685
23.110017	0.1	6.420254
23.111683	0.1	6.273063
23.113350	0.1	6.131125
23.115017	0.1	5.993987
23.116683	0.1	5.862825
23.118350	0.1	5.739364
23.120017	0.1	5.623312
23.121683	0.1	5.512871
23.123350	0.1	5.407403
23.125017	0.1	5.308236
23.126683	0.1	5.216976
23.128350	0.1	5.133641
23.130017	0.1	5.056844
23.131683	0.1	4.984811
23.133350	0.1	4.915539
23.135017	0.1	4.847548
23.136683	0.1	4.781513
23.138350	0.1	4.720199
23.140017	0.1	4.666299
23.141683	0.1	4.620347
23.143350	0.1	4.580454
23.145017	0.1	4.543602
23.146683	0.1	4.507396
23.148350	0.1	4.471103
23.150017	0.1	4.435573
23.151683	0.1	4.402250
23.153350	0.1	4.372182
23.155017	0.1	4.345747
23.156683	0.1	4.322533
23.158350	0.1	4.301672
23.160017	0.1	4.282827
23.161683	0.1	4.266133
23.163350	0.1	4.250687
23.165017	0.1	4.234444
23.166683	0.1	4.216521
23.168350	0.1	4.198272
23.170017	0.1	4.180917
23.171683	0.1	4.164386
23.173350	0.1	4.149298
23.175017	0.1	4.137568
23.176683	0.1	4.130485
23.178350	0.1	4.127193
23.180017	0.1	4.124702
23.181683	0.1	4.119878
23.183350	0.1	4.111789
23.185017	0.1	4.101824
23.186683	0.1	4.091775
23.188350	0.1	4.082355
23.190017	0.1	4.072906
23.191683	0.1	4.062052
23.193350	0.1	4.049051
23.195017	0.1	4.035286
23.196683	0.1	4.024012
23.198350	0.1	4.017768
23.200017	0.1	4.016794
23.201683	0.1	4.019579
23.203350	0.1	4.023220
23.205017	0.1	4.024208
23.206683	0.1	4.020841
23.208350	0.1	4.014471
23.210017	0.1	4.008389
23.211683	0.1	4.005344
23.213350	0.1	4.005358
23.215017	0.1	4.006247
23.216683	0.1	4.006089
23.218350	0.1	4.004524
23.220017	0.1	4.002438
23.221683	0.1	4.000952
23.223350	0.1	4.000682
23.225017	0.1	4.001637
23.226683	0.1	4.003169
23.228350	0.1	4.004426
23.230017	0.1	4.005292
23.231683	0.1	4.006233
23.233350	0.1	4.007062
23.235017	0.1	4.006629
23.236683	0.1	4.004338
23.238350	0.1	4.001549
23.240017	0.1	4.000748
23.241683	0.1	4.003351
23.243350	0.1	4.008543
23.245017	0.1	4.014005
23.246683	0.1	4.017563
23.248350	0.1	4.018405
23.250017	0.1	4.017535
23.251683	0.1	4.017456
23.253350	0.1	4.020780
23.255017	0.1	4.028389
23.256683	0.1	4.038620
23.258350	0.1	4.048012
23.260017	0.1	4.053209
23.261683	0.1	4.053274
23.263350	0.1	4.050503
23.265017	0.1	4.048287
23.266683	0.1	4.048231
23.268350	0.1	4.049791
23.270017	0.1	4.051938
23.271683	0.1	4.054215
23.273350	0.1	4.056538
23.275017	0.1	4.058750
23.276683	0.1	4.060771
23.278350	0.1	4.062778
23.280017	0.1	4.065055
23.281683	0.1	4.067854
23.283350	0.1	4.070746
23.285017	0.1	4.072073
23.286683	0.1	4.070145
23.288350	0.1	4.065079
23.290017	0.1	4.058764
23.291683	0.1	4.053456
23.293350	0.1	4.050769
23.295017	0.1	4.050937
23.296683	0.1	4.052338
23.298350	0.1	4.052692
23.300017	0.1	4.051002
23.301683	0.1	4.047463
23.303350	0.1	4.042676
23.305017	0.1	4.037619
23.306683	0.1	4.032925
23.308350	0.1	4.027826
23.310017	0.1	4.020878
23.311683	0.1	4.012124
23.313350	0.1	4.003276
23.315017	0.1	3.995742
23.316683	0.1	3.989553
23.318350	0.1	3.984310
23.320017	0.1	3.979835
23.321683	0.1	3.975411
23.323350	0.1	3.970251
23.325017	0.1	3.965609
23.326683	0.1	3.964296
23.328350	0.1	3.967090
23.330017	0.1	3.971006
23.331683	0.1	3.972510
23.333350	0.1	3.970931
23.335017	0.1	3.967262
23.336683	0.1	3.962233
23.338350	0.1	3.956687
23.340017	0.1	3.951546
23.341683	0.1	3.946610
23.343350	0.1	3.941124
23.345017	0.1	3.935290
23.346683	0.1	3.930167
23.348350	0.1	3.926898
23.350017	0.1	3.926461
23.351683	0.1	3.929129
23.353350	0.1	3.934014
23.355017	0.1	3.939276
23.356683	0.1	3.942368
23.358350	0.1	3.941432
23.360017	0.1	3.937455
23.361683	0.1	3.933995
23.363350	0.1	3.934335
23.365017	0.1	3.939196
23.366683	0.1	3.946987
23.368350	0.1	3.956389
23.370017	0.1	3.967662
23.371683	0.1	3.980598
23.373350	0.1	3.993218
23.375017	0.1	4.003588
23.376683	0.1	4.011397
23.378350	0.1	4.017265
23.380017	0.1	4.021660
23.381683	0.1	4.024804
23.383350	0.1	4.027165
23.385017	0.1	4.029586
23.386683	0.1	4.033195
23.388350	0.1	4.039221
23.390017	0.1	4.048226
23.391683	0.1	4.059346
23.393350	0.1	4.071007
23.395017	0.1	4.081754
23.396683	0.1	4.090052
23.398350	0.1	4.094597
23.400017	0.1	4.096092
23.401683	0.1	4.097703
23.403350	0.1	4.102457
23.405017	0.1	4.110252
23.406683	0.1	4.118131
23.408350	0.1	4.123487
23.410017	0.1	4.126173
23.411683	0.1	4.127617
23.413350	0.1	4.129061
23.415017	0.1	4.130779
23.416683	0.1	4.132153
23.418350	0.1	4.132628
23.420017	0.1	4.132586
23.421683	0.1	4.132665
23.423350	0.1	4.132823
23.425017	0.1	4.132781
23.426683	0.1	4.132264
23.428350	0.1	4.130835
23.430017	0.1	4.128166
23.431683	0.1	4.124315
23.433350	0.1	4.119766
23.435017	0.1	4.114974
23.436683	0.1	4.109601
23.438350	0.1	4.102793
23.440017	0.1	4.093917
23.441683	0.1	4.082760
23.443350	0.1	4.069670
23.445017	0.1	4.056194
23.446683	0.1	4.044990
23.448350	0.1	4.037949
23.450017	0.1	4.034620
23.451683	0.1	4.032394
23.453350	0.1	4.028366
23.455017	0.1	4.021567
23.456683	0.1	4.013600
23.458350	0.1	4.006741
23.460017	0.1	4.001856
23.461683	0.1	3.998443
23.463350	0.1	3.995672
23.465017	0.1	3.992971
23.466683	0.1	3.990806
23.468350	0.1	3.990629
23.470017	0.1	3.993749
23.471683	0.1	4.000594
23.473350	0.1	4.010051
23.475017	0.1	4.019244
23.476683	0.1	4.025390
23.478350	0.1	4.028045
23.480017	0.1	4.029181
23.481683	0.1	4.031635
23.483350	0.1	4.037488
23.485017	0.1	4.047318
23.486683	0.1	4.060976
23.488350	0.1	4.078303
23.490017	0.1	4.098224
23.491683	0.1	4.118355
23.493350	0.1	4.137238
23.495017	0.1	4.156101
23.496683	0.1	4.177834
23.498350	0.1	4.205005
23.500017	0.1	4.238277
23.501683	0.1	4.275818
23.503350	0.1	4.314887
23.505017	0.1	4.353914
23.506683	0.1	4.392928
23.508350	0.1	4.432923
23.510017	0.1	4.475201
23.511683	0.1	4.521171
23.513350	0.1	4.571611
23.515017	0.1	4.626247
23.516683	0.1	4.685023
23.518350	0.1	4.748548
23.520017	0.1	4.816973
23.521683	0.1	4.890100
23.523350	0.1	4.967973
23.525017	0.1	5.050409
23.526683	0.1	5.136980
23.528350	0.1	5.227276
23.530017	0.1	5.321237
23.531683	0.1	5.419897
23.533350	0.1	5.524713
23.535017	0.1	5.635801
23.536683	0.1	5.752477
23.538350	0.1	5.875416
23.540017	0.1	6.006630
23.541683	0.1	6.147274
23.543350	0.1	6.296500
23.545017	0.1	6.452654
23.546683	0.1	6.615040
23.548350	0.1	6.784527
23.550017	0.1	6.962870
23.551683	0.1	7.151468
23.553350	0.1	7.350645
23.555017	0.1	7.560537
23.556683	0.1	7.782639
23.558350	0.1	8.019637
23.560017	0.1	8.273404
23.561683	0.1	8.543381
23.563350	0.1	8.827038
23.565017	0.1	9.122211
23.566683	0.1	9.429138
23.568350	0.1	9.750226
23.570017	0.1	10.088030
23.571683	0.1	10.443949
23.573350	0.1	10.818159
23.575017	0.1	11.210032
23.576683	0.1	11.618892
23.578350	0.1	12.044669
23.580017	0.1	12.488305
23.581683	0.1	12.951968
23.583350	0.1	13.438365
23.585017	0.1	13.949508
23.586683	0.1	14.485992
23.588350	0.1	15.047267
23.590017	0.1	15.632459
23.591683	0.1	16.241246
23.593350	0.1	16.874075
23.595017	0.1	17.531533
23.596683	0.1	18.213810
23.598350	0.1	18.921206
23.600017	0.1	19.654757
23.601683	0.1	20.415904
23.603350	0.1	21.205754
23.605017	0.1	22.025099
23.606683	0.1	22.874526
23.608350	0.1	23.753797
23.610017	0.1	24.661990
23.611683	0.1	25.599361
23.613350	0.1	26.568454
23.615017	0.1	27.572317
23.616683	0.1	28.611901
23.618350	0.1	29.686415
23.620017	0.1	30.796193
23.621683	0.1	31.943582
23.623350	0.1	33.130255
23.625017	0.1	34.355540
23.626683	0.1	35.618162
23.628350	0.1	36.917776
23.630017	0.1	38.255421
23.631683	0.1	39.634714
23.633350	0.1	41.061146
23.635017	0.1	42.539011
23.636683	0.1	44.069993
23.638350	0.1	45.654266
23.640017	0.1	47.291806
23.641683	0.1	48.983605
23.643350	0.1	50.732698
23.645017	0.1	52.544233
23.646683	0.1	54.424019
23.648350	0.1	56.377193
23.650017	0.1	58.408361
23.651683	0.1	60.521406
23.653350	0.1	62.718098
23.655017	0.1	64.998814
23.656683	0.1	67.365407
23.658350	0.1	69.822334
23.660017	0.1	72.375066
23.661683	0.1	75.027631
23.663350	0.1	77.781873
23.665017	0.1	80.639091
23.666683	0.1	83.600809
23.668350	0.1	86.667803
23.670017	0.1	89.839841
23.671683	0.1	93.116020
23.673350	0.1	96.494202
23.675017	0.1	99.970424
23.676683	0.1	103.539173
23.678350	0.1	107.194018
23.680017	0.1	110.928011
23.681683	0.1	114.733689
23.683350	0.1	118.601937
23.685017	0.1	122.520691
23.686683	0.1	126.475766
23.688350	0.1	130.453040
23.690017	0.1	134.438044
23.691683	0.1	138.413445
23.693350	0.1	142.358937
23.695017	0.1	146.254217
23.696683	0.1	150.081017
23.698350	0.1	153.821274
23.700017	0.1	157.454340
23.701683	0.1	160.957864
23.703350	0.1	164.310434
23.705017	0.1	167.492549
23.706683	0.1	170.486351
23.708350	0.1	173.274502
23.710017	0.1	175.838121
23.711683	0.1	178.156337
23.713350	0.1	180.209680
23.715017	0.1	181.983393
23.716683	0.1	183.466869
23.718350	0.1	184.651711
23.720017	0.1	185.531224
23.721683	0.1	186.099340
23.723350	0.1	186.349740
23.725017	0.1	186.277237
23.726683	0.1	185.879283
23.728350	0.1	185.156441
23.730017	0.1	184.113407
23.731683	0.1	182.759310
23.733350	0.1	181.104853
23.735017	0.1	179.159129
23.736683	0.1	176.931182
23.738350	0.1	174.433226
23.740017	0.1	171.680227
23.741683	0.1	168.689094
23.743350	0.1	165.478531
23.745017	0.1	162.066920
23.746683	0.1	158.471130
23.748350	0.1	154.707981
23.750017	0.1	150.795486
23.751683	0.1	146.752689
23.753350	0.1	142.598176
23.755017	0.1	138.348909
23.756683	0.1	134.021915
23.758350	0.1	129.636708
23.760017	0.1	125.215119
23.761683	0.1	120.777721
23.763350	0.1	116.340378
23.765017	0.1	111.915213
23.766683	0.1	107.514411
23.768350	0.1	103.151724
23.770017	0.1	98.841190
23.771683	0.1	94.595514
23.773350	0.1	90.424712
23.775017	0.1	86.335852
23.776683	0.1	82.334960
23.778350	0.1	78.429123
23.780017	0.1	74.626650
23.781683	0.1	70.936009
23.783350	0.1	67.364094
23.785017	0.1	63.914456
23.786683	0.1	60.587991
23.788350	0.1	57.385000
23.790017	0.1	54.306076
23.791683	0.1	51.351977
23.793350	0.1	48.524202
23.795017	0.1	45.824912
23.796683	0.1	43.254262
23.798350	0.1	40.808772
23.800017	0.1	38.483585
23.801683	0.1	36.275354
23.803350	0.1	34.182789
23.805017	0.1	32.205139
23.806683	0.1	30.340380
23.808350	0.1	28.584045
23.810017	0.1	26.929895
23.811683	0.1	25.372352
23.813350	0.1	23.907702
23.815017	0.1	22.532884
23.816683	0.1	21.244609
23.818350	0.1	20.039636
23.820017	0.1	18.914775
23.821683	0.1	17.866357
23.823350	0.1	16.890238
23.825017	0.1	15.981966
23.826683	0.1	15.137200
23.828350	0.1	14.352365
23.830017	0.1	13.623922
23.831683	0.1	12.947265
23.833350	0.1	12.317742
23.835017	0.1	11.732159
23.836683	0.1	11.189063
23.838350	0.1	10.688226
23.840017	0.1	10.229079
23.841683	0.1	9.808685
23.843350	0.1	9.421660
23.845017	0.1	9.062695
23.846683	0.1	8.729156
23.848350	0.1	8.421340
23.850017	0.1	8.140178
23.851683	0.1	7.884572
23.853350	0.1	7.650903
23.855017	0.1	7.435041
23.856683	0.1	7.234495
23.858350	0.1	7.048878
23.860017	0.1	6.878981
23.861683	0.1	6.725085
23.863350	0.1	6.585494
23.865017	0.1	6.457269
23.866683	0.1	6.338051
23.868350	0.1	6.226520
23.870017	0.1	6.121877
23.871683	0.1	6.023683
23.873350	0.1	5.931943
23.875017	0.1	5.846666
23.876683	0.1	5.767648
23.878350	0.1	5.694786
23.880017	0.1	5.627875
23.881683	0.1	5.566278
23.883350	0.1	5.508857
23.885017	0.1	5.453806
23.886683	0.1	5.400074
23.888350	0.1	5.349494
23.890017	0.1	5.305647
23.891683	0.1	5.270159
23.893350	0.1	5.240808
23.895017	0.1	5.212831
23.896683	0.1	5.182000
23.898350	0.1	5.146847
23.900017	0.1	5.108756
23.901683	0.1	5.070362
23.903350	0.1	5.033477
23.905017	0.1	4.998376
23.906683	0.1	4.964522
23.908350	0.1	4.931404
23.910017	0.1	4.899036
23.911683	0.1	4.867595
23.913350	0.1	4.836773
23.915017	0.1	4.805955
23.916683	0.1	4.774821
23.918350	0.1	4.743473
23.920017	0.1	4.712166
23.921683	0.1	4.681139
23.923350	0.1	4.650936
23.925017	0.1	4.621996
23.926683	0.1	4.593404
23.928350	0.1	4.563206
23.930017	0.1	4.530298
23.931683	0.1	4.495126
23.933350	0.1	4.459377
23.935017	0.1	4.425892
23.936683	0.1	4.397165
23.938350	0.1	4.372853
23.940017	0.1	4.349989
23.941683	0.1	4.325728
23.943350	0.1	4.299264
23.945017	0.1	4.271884
23.946683	0.1	4.245485
23.948350	0.1	4.221117
23.950017	0.1	4.198905
23.951683	0.1	4.178528
23.953350	0.1	4.159180
23.955017	0.1	4.139962
23.956683	0.1	4.120907
23.958350	0.1	4.102872
23.960017	0.1	4.086201
23.961683	0.1	4.070089
23.963350	0.1	4.053372
23.965017	0.1	4.035379
23.966683	0.1	4.016189
23.968350	0.1	3.996524
23.970017	0.1	3.977506
23.971683	0.1	3.960081
23.973350	0.1	3.944477
23.975017	0.1	3.930083
23.976683	0.1	3.915755
23.978350	0.1	3.900747
23.980017	0.1	3.885427
23.981683	0.1	3.871070
23.983350	0.1	3.858884
23.985017	0.1	3.848714
23.986683	0.1	3.839368
23.988350	0.1	3.829966
23.990017	0.1	3.820010
23.991683	0.1	3.809286
23.993350	0.1	3.798204
23.995017	0.1	3.787680
23.996683	0.1	3.778730
23.998350	0.1	3.771978
24.000017	0.1	3.766911
24.001683	0.1	3.762050
24.003350	0.1	3.755670
24.005017	0.1	3.746520
24.006683	0.1	3.735055
24.008350	0.1	3.723809
24.010017	0.1	3.714827
24.011683	0.1	3.707432
24.013350	0.1	3.699921
24.015017	0.1	3.691888
24.016683	0.1	3.683907
24.018350	0.1	3.676526
24.020017	0.1	3.670519
24.021683	0.1	3.666454
24.023350	0.1	3.663753
24.025017	0.1	3.661136
24.026683	0.1	3.657844
24.028350	0.1	3.654300
24.030017	0.1	3.651381
24.031683	0.1	3.648899
24.033350	0.1	3.645695
24.035017	0.1	3.641322
24.036683	0.1	3.636279
24.038350	0.1	3.630933
24.040017	0.1	3.626007
24.041683	0.1	3.623692
24.043350	0.1	3.626146
24.045017	0.1	3.632871
24.046683	0.1	3.640829
24.048350	0.1	3.646682
24.050017	0.1	3.648186
24.051683	0.1	3.644698
24.053350	0.1	3.637658
24.055017	0.1	3.630221
24.056683	0.1	3.625676
24.058350	0.1	3.625876
24.060017	0.1	3.629937
24.061683	0.1	3.634267
24.063350	0.1	3.635231
24.065017	0.1	3.632088
24.066683	0.1	3.627152
24.068350	0.1	3.623683
24.070017	0.1	3.623310
24.071683	0.1	3.625262
24.073350	0.1	3.627720
24.075017	0.1	3.629550
24.076683	0.1	3.631595
24.078350	0.1	3.636167
24.080017	0.1	3.644247
24.081683	0.1	3.653667
24.083350	0.1	3.660978
24.085017	0.1	3.664414
24.086683	0.1	3.664298
24.088350	0.1	3.662026
24.090017	0.1	3.660168
24.091683	0.1	3.661439
24.093350	0.1	3.666123
24.095017	0.1	3.672121
24.096683	0.1	3.677220
24.098350	0.1	3.680359
24.100017	0.1	3.681662
24.101683	0.1	3.682305
24.103350	0.1	3.684210
24.105017	0.1	3.689099
24.106683	0.1	3.696801
24.108350	0.1	3.704899
24.110017	0.1	3.710999
24.111683	0.1	3.714822
24.113350	0.1	3.717584
24.115017	0.1	3.720350
24.116683	0.1	3.723535
24.118350	0.1	3.727037
24.120017	0.1	3.730105
24.121683	0.1	3.731595
24.123350	0.1	3.731023
24.125017	0.1	3.729807
24.126683	0.1	3.730664
24.128350	0.1	3.735051
24.130017	0.1	3.741826
24.131683	0.1	3.748597
24.133350	0.1	3.754143
24.135017	0.1	3.758930
24.136683	0.1	3.764029
24.138350	0.1	3.770464
24.140017	0.1	3.778180
24.141683	0.1	3.785305
24.143350	0.1	3.789379
24.145017	0.1	3.789482
24.146683	0.1	3.786953
24.148350	0.1	3.784713
24.150017	0.1	3.785803
24.151683	0.1	3.791256
24.153350	0.1	3.799531
24.155017	0.1	3.808229
24.156683	0.1	3.815903
24.158350	0.1	3.822320
24.160017	0.1	3.827577
24.161683	0.1	3.832234
24.163350	0.1	3.837869
24.165017	0.1	3.845692
24.166683	0.1	3.854977
24.168350	0.1	3.864099
24.170017	0.1	3.872537
24.171683	0.1	3.880798
24.173350	0.1	3.889278
24.175017	0.1	3.898195
24.176683	0.1	3.908188
24.178350	0.1	3.920724
24.180017	0.1	3.937203
24.181683	0.1	3.956337
24.183350	0.1	3.974270
24.185017	0.1	3.988426
24.186683	0.1	3.999812
24.188350	0.1	4.011602
24.190017	0.1	4.026233
24.191683	0.1	4.043644
24.193350	0.1	4.062154
24.195017	0.1	4.080315
24.196683	0.1	4.097740
24.198350	0.1	4.115487
24.200017	0.1	4.135752
24.201683	0.1	4.159748
24.203350	0.1	4.185922
24.205017	0.1	4.211343
24.206683	0.1	4.234267
24.208350	0.1	4.254435
24.210017	0.1	4.272521
24.211683	0.1	4.290612
24.213350	0.1	4.311032
24.215017	0.1	4.333803
24.216683	0.1	4.356676
24.218350	0.1	4.377170
24.220017	0.1	4.394245
24.221683	0.1	4.408867
24.223350	0.1	4.422734
24.225017	0.1	4.436057
24.226683	0.1	4.447303
24.228350	0.1	4.455373
24.230017	0.1	4.461412
24.231683	0.1	4.467955
24.233350	0.1	4.476458
24.235017	0.1	4.486055
24.236683	0.1	4.494800
24.238350	0.1	4.501152
24.240017	0.1	4.504379
24.241683	0.1	4.504118
24.243350	0.1	4.499531
24.245017	0.1	4.489841
24.246683	0.1	4.475834
24.248350	0.1	4.459792
24.250017	0.1	4.443894
24.251683	0.1	4.428602
24.253350	0.1	4.412360
24.255017	0.1	4.392783
24.256683	0.1	4.368303
24.258350	0.1	4.339567
24.260017	0.1	4.309504
24.261683	0.1	4.281411
24.263350	0.1	4.256563
24.265017	0.1	4.233317
24.266683	0.1	4.208749
24.268350	0.1	4.180912
24.270017	0.1	4.149294
24.271683	0.1	4.114681
24.273350	0.1	4.079044
24.275017	0.1	4.044208
24.276683	0.1	4.010494
24.278350	0.1	3.976957
24.280017	0.1	3.942894
24.281683	0.1	3.909124
24.283350	0.1	3.877277
24.285017	0.1	3.847680
24.286683	0.1	3.818893
24.288350	0.1	3.789612
24.290017	0.1	3.759754
24.291683	0.1	3.729709
24.293350	0.1	3.699875
24.295017	0.1	3.670868
24.296683	0.1	3.642892
24.298350	0.1	3.615199
24.300017	0.1	3.586952
24.301683	0.1	3.558188
24.303350	0.1	3.529582
24.305017	0.1	3.502057
24.306683	0.1	3.477009
24.308350	0.1	3.455509
24.310017	0.1	3.436618
24.311683	0.1	3.418154
24.313350	0.1	3.398824
24.315017	0.1	3.378633
24.316683	0.1	3.359015
24.318350	0.1	3.342386
24.320017	0.1	3.329902
24.321683	0.1	3.320188
24.323350	0.1	3.310302
24.325017	0.1	3.297636
24.326683	0.1	3.281948
24.328350	0.1	3.265948
24.330017	0.1	3.253552
24.331683	0.1	3.246912
24.333350	0.1	3.244658
24.335017	0.1	3.243200
24.336683	0.1	3.239550
24.338350	0.1	3.232681
24.340017	0.1	3.223456
24.341683	0.1	3.214050
24.343350	0.1	3.206623
24.345017	0.1	3.201617
24.346683	0.1	3.197831
24.348350	0.1	3.194436
24.350017	0.1	3.192145
24.351683	0.1	3.191973
24.353350	0.1	3.193575
24.355017	0.1	3.195005
24.356683	0.1	3.193882
24.358350	0.1	3.189300
24.360017	0.1	3.182581
24.361683	0.1	3.175950
24.363350	0.1	3.171167
24.365017	0.1	3.168802
24.366683	0.1	3.167982
24.368350	0.1	3.167456
24.370017	0.1	3.166590
24.371683	0.1	3.165551
24.373350	0.1	3.165328
24.375017	0.1	3.167125
24.376683	0.1	3.171009
24.378350	0.1	3.175526
24.380017	0.1	3.178776
24.381683	0.1	3.179302
24.383350	0.1	3.176173
24.385017	0.1	3.169691
24.386683	0.1	3.162352
24.388350	0.1	3.157784
24.390017	0.1	3.157798
24.391683	0.1	3.161239
24.393350	0.1	3.166026
24.395017	0.1	3.170827
24.396683	0.1	3.174325
24.398350	0.1	3.175274
24.400017	0.1	3.174255
24.401683	0.1	3.174092
24.403350	0.1	3.177561
24.405017	0.1	3.184895
24.406683	0.1	3.193761
24.408350	0.1	3.201142
24.410017	0.1	3.205161
24.411683	0.1	3.205896
24.413350	0.1	3.205086
24.415017	0.1	3.205081
24.416683	0.1	3.207834
24.418350	0.1	3.213342
24.420017	0.1	3.218874
24.421683	0.1	3.221259
24.423350	0.1	3.219792
24.425017	0.1	3.216220
24.426683	0.1	3.212765
24.428350	0.1	3.210721
24.430017	0.1	3.210418
24.431683	0.1	3.211838
24.433350	0.1	3.214888
24.435017	0.1	3.219270
24.436683	0.1	3.224458
24.438350	0.1	3.229836
24.440017	0.1	3.234483
24.441683	0.1	3.237678
24.443350	0.1	3.240067
24.445017	0.1	3.243214
24.446683	0.1	3.247522
24.448350	0.1	3.251671
24.450017	0.1	3.254819
24.451683	0.1	3.257957
24.453350	0.1	3.262153
24.455017	0.1	3.266996
24.456683	0.1	3.271392
24.458350	0.1	3.274535
24.460017	0.1	3.275732
24.461683	0.1	3.274689
24.463350	0.1	3.272546
24.465017	0.1	3.271941
24.466683	0.1	3.274973
24.468350	0.1	3.281557
24.470017	0.1	3.289999
24.471683	0.1	3.298055
24.473350	0.1	3.303634
24.475017	0.1	3.305627
24.476683	0.1	3.304598
24.478350	0.1	3.302740
24.480017	0.1	3.302488
24.481683	0.1	3.304700
24.483350	0.1	3.307923
24.485017	0.1	3.309459
24.486683	0.1	3.307671
24.488350	0.1	3.303485
24.490017	0.1	3.299462
24.491683	0.1	3.297902
24.493350	0.1	3.299373
24.495017	0.1	3.302135
24.496683	0.1	3.303476
24.498350	0.1	3.302386
24.500017	0.1	3.300430
24.501683	0.1	3.299979
24.503350	0.1	3.302121
24.505017	0.1	3.306060
24.506683	0.1	3.309897
24.508350	0.1	3.312011
24.510017	0.1	3.311983
24.511683	0.1	3.310191
24.513350	0.1	3.307173
24.515017	0.1	3.303397
24.516683	0.1	3.299387
24.518350	0.1	3.295937
24.520017	0.1	3.293692
24.521683	0.1	3.292384
24.523350	0.1	3.291089
24.525017	0.1	3.288761
24.526683	0.1	3.284803
24.528350	0.1	3.279839
24.530017	0.1	3.275340
24.531683	0.1	3.272244
24.533350	0.1	3.270544
24.535017	0.1	3.269892
24.536683	0.1	3.269794
24.538350	0.1	3.269548
24.540017	0.1	3.268835
24.541683	0.1	3.267806
24.543350	0.1	3.266418
24.545017	0.1	3.264630
24.546683	0.1	3.262609
24.548350	0.1	3.259946
24.550017	0.1	3.256113
24.551683	0.1	3.251960
24.553350	0.1	3.249156
24.555017	0.1	3.247969
24.556683	0.1	3.247247
24.558350	0.1	3.246488
24.560017	0.1	3.246036
24.561683	0.1	3.245492
24.563350	0.1	3.244122
24.565017	0.1	3.242334
24.566683	0.1	3.240909
24.568350	0.1	3.239643
24.570017	0.1	3.237980
24.571683	0.1	3.236504
24.573350	0.1	3.236807
24.575017	0.1	3.239373
24.576683	0.1	3.242041
24.578350	0.1	3.242032
24.580017	0.1	3.239531
24.581683	0.1	3.237398
24.583350	0.1	3.237738
24.585017	0.1	3.239946
24.586683	0.1	3.241939
24.588350	0.1	3.242437
24.590017	0.1	3.241100
24.591683	0.1	3.237524
24.593350	0.1	3.232504
24.595017	0.1	3.229091
24.596683	0.1	3.229962
24.598350	0.1	3.234199
24.600017	0.1	3.238227
24.601683	0.1	3.239871
24.603350	0.1	3.239610
24.605017	0.1	3.239084
24.606683	0.1	3.239973
24.608350	0.1	3.243112
24.610017	0.1	3.248123
24.611683	0.1	3.254088
24.613350	0.1	3.259848
24.615017	0.1	3.264262
24.616683	0.1	3.267028
24.618350	0.1	3.268314
24.620017	0.1	3.267741
24.621683	0.1	3.264965
24.623350	0.1	3.261333
24.625017	0.1	3.259811
24.626683	0.1	3.262376
24.628350	0.1	3.268272
24.630017	0.1	3.275066
24.631683	0.1	3.280523
24.633350	0.1	3.283555
24.635017	0.1	3.284365
24.636683	0.1	3.284095
24.638350	0.1	3.284458
24.640017	0.1	3.287089
24.641683	0.1	3.292100
24.643350	0.1	3.297562
24.645017	0.1	3.301380
24.646683	0.1	3.303215
24.648350	0.1	3.304579
24.650017	0.1	3.307224
24.651683	0.1	3.311662
24.653350	0.1	3.317473
24.655017	0.1	3.324016
24.656683	0.1	3.330489
24.658350	0.1	3.336519
24.660017	0.1	3.342717
24.661683	0.1	3.349646
24.663350	0.1	3.356789
24.665017	0.1	3.363807
24.666683	0.1	3.371462
24.668350	0.1	3.379746
24.670017	0.1	3.386694
24.671683	0.1	3.390359
24.673350	0.1	3.390755
24.675017	0.1	3.389562
24.676683	0.1	3.388869
24.678350	0.1	3.389991
24.680017	0.1	3.393176
24.681683	0.1	3.398401
24.683350	0.1	3.405665
24.685017	0.1	3.413805
24.686683	0.1	3.419984
24.688350	0.1	3.421628
24.690017	0.1	3.418433
24.691683	0.1	3.412194
24.693350	0.1	3.405167
24.695017	0.1	3.398708
24.696683	0.1	3.393092
24.698350	0.1	3.388496
24.700017	0.1	3.385823
24.701683	0.1	3.386145
24.703350	0.1	3.389507
24.705017	0.1	3.394713
24.706683	0.1	3.400338
24.708350	0.1	3.405181
24.710017	0.1	3.407877
24.711683	0.1	3.407351
24.713350	0.1	3.403635
24.715017	0.1	3.397278
24.716683	0.1	3.388668
24.718350	0.1	3.378759
24.720017	0.1	3.369125
24.721683	0.1	3.361003
24.723350	0.1	3.355290
24.725017	0.1	3.352151
24.726683	0.1	3.349902
24.728350	0.1	3.345897
24.730017	0.1	3.339048
24.731683	0.1	3.330647
24.733350	0.1	3.322735
24.735017	0.1	3.316090
24.736683	0.1	3.310307
24.738350	0.1	3.305166
24.740017	0.1	3.300989
24.741683	0.1	3.297809
24.743350	0.1	3.294395
24.745017	0.1	3.288719
24.746683	0.1	3.279848
24.748350	0.1	3.269035
24.750017	0.1	3.259308
24.751683	0.1	3.253832
24.753350	0.1	3.253426
24.755017	0.1	3.255848
24.756683	0.1	3.257669
24.758350	0.1	3.256239
24.760017	0.1	3.250851
24.761683	0.1	3.243065
24.763350	0.1	3.235582
24.765017	0.1	3.230562
24.766683	0.1	3.228337
24.768350	0.1	3.227214
24.770017	0.1	3.225156
24.771683	0.1	3.221822
24.773350	0.1	3.217980
24.775017	0.1	3.214213
24.776683	0.1	3.210916
24.778350	0.1	3.208201
24.780017	0.1	3.205244
24.781683	0.1	3.200686
24.783350	0.1	3.194432
24.785017	0.1	3.188956
24.786683	0.1	3.187568
24.788350	0.1	3.190991
24.790017	0.1	3.196346
24.791683	0.1	3.199754
24.793350	0.1	3.199927
24.795017	0.1	3.198786
24.796683	0.1	3.198716
24.798350	0.1	3.200364
24.800017	0.1	3.202567
24.801683	0.1	3.203312
24.803350	0.1	3.201379
24.805017	0.1	3.197468
24.806683	0.1	3.193351
24.808350	0.1	3.189924
24.810017	0.1	3.186776
24.811683	0.1	3.183442
24.813350	0.1	3.180425
24.815017	0.1	3.179093
24.816683	0.1	3.180429
24.818350	0.1	3.183722
24.820017	0.1	3.187079
24.821683	0.1	3.188890
24.823350	0.1	3.188634
24.825017	0.1	3.186925
24.826683	0.1	3.184741
24.828350	0.1	3.183060
24.830017	0.1	3.182692
24.831683	0.1	3.183815
24.833350	0.1	3.185929
24.835017	0.1	3.188257
24.836683	0.1	3.190311
24.838350	0.1	3.192294
24.840017	0.1	3.194730
24.841683	0.1	3.197612
24.843350	0.1	3.200239
24.845017	0.1	3.201924
24.846683	0.1	3.202222
24.848350	0.1	3.201193
24.850017	0.1	3.200518
24.851683	0.1	3.203345
24.853350	0.1	3.212062
24.855017	0.1	3.226753
24.856683	0.1	3.245277
24.858350	0.1	3.263704
24.860017	0.1	3.277985
24.861683	0.1	3.286577
24.863350	0.1	3.290498
24.865017	0.1	3.291648
24.866683	0.1	3.292961
24.868350	0.1	3.298265
24.870017	0.1	3.309385
24.871683	0.1	3.324370
24.873350	0.1	3.340058
24.875017	0.1	3.355024
24.876683	0.1	3.369488
24.878350	0.1	3.384533
24.880017	0.1	3.401716
24.881683	0.1	3.421772
24.883350	0.1	3.443761
24.885017	0.1	3.466210
24.886683	0.1	3.488441
24.888350	0.1	3.510867
24.890017	0.1	3.534271
24.891683	0.1	3.558621
24.893350	0.1	3.583250
24.895017	0.1	3.607939
24.896683	0.1	3.632619
24.898350	0.1	3.657215
24.900017	0.1	3.682296
24.901683	0.1	3.708340
24.903350	0.1	3.734697
24.905017	0.1	3.760364
24.906683	0.1	3.785021
24.908350	0.1	3.809286
24.910017	0.1	3.834320
24.911683	0.1	3.860709
24.913350	0.1	3.888113
24.915017	0.1	3.916221
24.916683	0.1	3.944985
24.918350	0.1	3.974107
24.920017	0.1	4.002876
24.921683	0.1	4.030224
24.923350	0.1	4.055332
24.925017	0.1	4.078681
24.926683	0.1	4.101717
24.928350	0.1	4.124637
24.930017	0.1	4.145303
24.931683	0.1	4.161461
24.933350	0.1	4.173187
24.935017	0.1	4.182220
24.936683	0.1	4.189983
24.938350	0.1	4.197098
24.940017	0.1	4.204009
24.941683	0.1	4.210724
24.943350	0.1	4.216088
24.945017	0.1	4.218454
24.946683	0.1	4.216922
24.948350	0.1	4.211692
24.950017	0.1	4.203352
24.951683	0.1	4.192609
24.953350	0.1	4.181005
24.955017	0.1	4.170337
24.956683	0.1	4.160628
24.958350	0.1	4.149992
24.960017	0.1	4.136544
24.961683	0.1	4.119813
24.963350	0.1	4.100553
24.965017	0.1	4.079714
24.966683	0.1	4.058206
24.968350	0.1	4.036659
24.970017	0.1	4.014247
24.971683	0.1	3.989046
24.973350	0.1	3.960244
24.975017	0.1	3.929194
24.976683	0.1	3.898623
24.978350	0.1	3.870614
24.980017	0.1	3.844774
24.981683	0.1	3.819284
24.983350	0.1	3.793356
24.985017	0.1	3.767270
24.986683	0.1	3.741020
24.988350	0.1	3.714291
24.990017	0.1	3.687222
24.991683	0.1	3.660279
24.993350	0.1	3.633546
24.995017	0.1	3.606798
24.996683	0.1	3.580223
24.998350	0.1	3.554435
25.000017	0.1	3.530458
25.001683	0.1	3.509703
25.003350	0.1	3.492828
25.005017	0.1	3.478299
25.006683	0.1	3.462895
25.008350	0.1	3.444166
25.010017	0.1	3.422084
25.011683	0.1	3.398233
25.013350	0.1	3.374466
25.015017	0.1	3.352272
25.016683	0.1	3.332468
25.018350	0.1	3.315201
25.020017	0.1	3.299937
25.021683	0.1	3.285850
25.023350	0.1	3.272621
25.025017	0.1	3.260155
25.026683	0.1	3.247880
25.028350	0.1	3.235112
25.030017	0.1	3.221636
25.031683	0.1	3.208281
25.033350	0.1	3.196555
25.035017	0.1	3.186953
25.036683	0.1	3.178734
25.038350	0.1	3.171442
25.040017	0.1	3.165412
25.041683	0.1	3.161137
25.043350	0.1	3.158487
25.045017	0.1	3.156271
25.046683	0.1	3.153044
25.048350	0.1	3.148159
25.050017	0.1	3.141500
25.051683	0.1	3.133016
25.053350	0.1	3.123120
25.055017	0.1	3.113076
25.056683	0.1	3.104922
25.058350	0.1	3.100634
25.060017	0.1	3.100676
25.061683	0.1	3.103125
25.063350	0.1	3.104582
25.065017	0.1	3.102599
25.066683	0.1	3.097528
25.068350	0.1	3.091781
25.070017	0.1	3.088177
25.071683	0.1	3.088908
25.073350	0.1	3.094017
25.075017	0.1	3.100648
25.076683	0.1	3.105314
25.078350	0.1	3.106985
25.080017	0.1	3.106813
25.081683	0.1	3.105840
25.083350	0.1	3.103963
25.085017	0.1	3.100503
25.086683	0.1	3.095553
25.088350	0.1	3.090464
25.090017	0.1	3.086529
25.091683	0.1	3.083558
25.093350	0.1	3.080317
25.095017	0.1	3.076261
25.096683	0.1	3.071921
25.098350	0.1	3.067576
25.100017	0.1	3.063115
25.101683	0.1	3.059041
25.103350	0.1	3.056373
25.105017	0.1	3.055846
25.106683	0.1	3.057579
25.108350	0.1	3.060880
25.110017	0.1	3.064950
25.111683	0.1	3.069863
25.113350	0.1	3.075683
25.115017	0.1	3.081020
25.116683	0.1	3.083940
25.118350	0.1	3.083814
25.120017	0.1	3.081281
25.121683	0.1	3.077523
25.123350	0.1	3.074240
25.125017	0.1	3.073192
25.126683	0.1	3.074864
25.128350	0.1	3.077798
25.130017	0.1	3.079879
25.131683	0.1	3.079991
25.133350	0.1	3.078613
25.135017	0.1	3.077141
25.136683	0.1	3.076592
25.138350	0.1	3.077099
25.140017	0.1	3.078273
25.141683	0.1	3.079502
25.143350	0.1	3.080540
25.145017	0.1	3.081816
25.146683	0.1	3.083670
25.148350	0.1	3.085313
25.150017	0.1	3.085532
25.151683	0.1	3.084140
25.153350	0.1	3.081923
25.155017	0.1	3.079679
25.156683	0.1	3.077914
25.158350	0.1	3.077043
25.160017	0.1	3.077248
25.161683	0.1	3.078007
25.163350	0.1	3.078249
25.165017	0.1	3.077444
25.166683	0.1	3.075735
25.168350	0.1	3.073001
25.170017	0.1	3.068675
25.171683	0.1	3.063041
25.173350	0.1	3.058002
25.175017	0.1	3.055846
25.176683	0.1	3.057858
25.178350	0.1	3.064102
25.180017	0.1	3.073062
25.181683	0.1	3.081835
25.183350	0.1	3.088275
25.185017	0.1	3.092526
25.186683	0.1	3.095921
25.188350	0.1	3.098706
25.190017	0.1	3.099251
25.191683	0.1	3.095437
25.193350	0.1	3.086813
25.195017	0.1	3.075767
25.196683	0.1	3.066738
25.198350	0.1	3.063367
25.200017	0.1	3.065933
25.201683	0.1	3.071614
25.203350	0.1	3.076913
25.205017	0.1	3.079842
25.206683	0.1	3.080806
25.208350	0.1	3.082491
25.210017	0.1	3.087698
25.211683	0.1	3.096131
25.213350	0.1	3.104438
25.215017	0.1	3.109672
25.216683	0.1	3.111283
25.218350	0.1	3.110417
25.220017	0.1	3.108978
25.221683	0.1	3.109016
25.223350	0.1	3.111823
25.225017	0.1	3.117109
25.226683	0.1	3.123321
25.228350	0.1	3.129179
25.230017	0.1	3.134622
25.231683	0.1	3.140098
25.233350	0.1	3.145263
25.235017	0.1	3.148741
25.236683	0.1	3.149416
25.238350	0.1	3.147977
25.240017	0.1	3.146990
25.241683	0.1	3.149402
25.243350	0.1	3.156778
25.245017	0.1	3.168439
25.246683	0.1	3.181905
25.248350	0.1	3.194581
25.250017	0.1	3.205598
25.251683	0.1	3.215633
25.253350	0.1	3.225030
25.255017	0.1	3.233715
25.256683	0.1	3.242046
25.258350	0.1	3.250195
25.260017	0.1	3.257943
25.261683	0.1	3.265697
25.263350	0.1	3.274367
25.265017	0.1	3.283932
25.266683	0.1	3.293292
25.268350	0.1	3.301892
25.270017	0.1	3.310381
25.271683	0.1	3.319150
25.273350	0.1	3.327555
25.275017	0.1	3.335504
25.276683	0.1	3.344310
25.278350	0.1	3.354950
25.280017	0.1	3.366661
25.281683	0.1	3.377870
25.283350	0.1	3.387984
25.285017	0.1	3.397968
25.286683	0.1	3.409442
25.288350	0.1	3.423416
25.290017	0.1	3.439500
25.291683	0.1	3.455686
25.293350	0.1	3.469246
25.295017	0.1	3.478671
25.296683	0.1	3.484860
25.298350	0.1	3.489964
25.300017	0.1	3.495351
25.301683	0.1	3.501368
25.303350	0.1	3.508315
25.305017	0.1	3.516218
25.306683	0.1	3.524036
25.308350	0.1	3.530290
25.310017	0.1	3.534420
25.311683	0.1	3.537303
25.313350	0.1	3.540292
25.315017	0.1	3.544516
25.316683	0.1	3.551049
25.318350	0.1	3.559925
25.320017	0.1	3.569317
25.321683	0.1	3.577140
25.323350	0.1	3.583138
25.325017	0.1	3.588479
25.326683	0.1	3.594304
25.328350	0.1	3.601047
25.330017	0.1	3.608074
25.331683	0.1	3.614007
25.333350	0.1	3.618100
25.335017	0.1	3.621234
25.336683	0.1	3.625657
25.338350	0.1	3.633411
25.340017	0.1	3.644265
25.341683	0.1	3.655762
25.343350	0.1	3.665788
25.345017	0.1	3.674529
25.346683	0.1	3.683805
25.348350	0.1	3.694878
25.350017	0.1	3.706953
25.351683	0.1	3.717658
25.353350	0.1	3.725006
25.355017	0.1	3.728475
25.356683	0.1	3.728820
25.358350	0.1	3.728061
25.360017	0.1	3.728708
25.361683	0.1	3.731716
25.363350	0.1	3.735870
25.365017	0.1	3.739344
25.366683	0.1	3.741249
25.368350	0.1	3.741938
25.370017	0.1	3.742576
25.371683	0.1	3.744629
25.373350	0.1	3.748555
25.375017	0.1	3.752378
25.376683	0.1	3.752555
25.378350	0.1	3.746785
25.380017	0.1	3.735861
25.381683	0.1	3.723023
25.383350	0.1	3.711791
25.385017	0.1	3.703837
25.386683	0.1	3.698054
25.388350	0.1	3.691618
25.390017	0.1	3.682645
25.391683	0.1	3.671506
25.393350	0.1	3.659613
25.395017	0.1	3.647730
25.396683	0.1	3.635301
25.398350	0.1	3.621499
25.400017	0.1	3.606528
25.401683	0.1	3.591096
25.403350	0.1	3.576302
25.405017	0.1	3.564185
25.406683	0.1	3.555580
25.408350	0.1	3.548041
25.410017	0.1	3.537936
25.411683	0.1	3.523505
25.413350	0.1	3.505507
25.415017	0.1	3.486373
25.416683	0.1	3.468734
25.418350	0.1	3.453558
25.420017	0.1	3.439863
25.421683	0.1	3.426387
25.423350	0.1	3.413204
25.425017	0.1	3.401348
25.426683	0.1	3.391453
25.428350	0.1	3.383048
25.430017	0.1	3.375146
25.431683	0.1	3.366750
25.433350	0.1	3.356650
25.435017	0.1	3.343644
25.436683	0.1	3.327960
25.438350	0.1	3.311783
25.440017	0.1	3.298097
25.441683	0.1	3.288803
25.443350	0.1	3.283028
25.445017	0.1	3.277492
25.446683	0.1	3.269687
25.448350	0.1	3.259797
25.450017	0.1	3.249520
25.451683	0.1	3.240672
25.453350	0.1	3.234427
25.455017	0.1	3.230129
25.456683	0.1	3.225128
25.458350	0.1	3.216835
25.460017	0.1	3.204867
25.461683	0.1	3.191167
25.463350	0.1	3.178567
25.465017	0.1	3.168937
25.466683	0.1	3.161635
25.468350	0.1	3.154110
25.470017	0.1	3.144355
25.471683	0.1	3.132443
25.473350	0.1	3.120136
25.475017	0.1	3.109868
25.476683	0.1	3.103632
25.478350	0.1	3.101672
25.480017	0.1	3.101868
25.481683	0.1	3.100932
25.483350	0.1	3.096536
25.485017	0.1	3.088079
25.486683	0.1	3.076643
25.488350	0.1	3.064754
25.490017	0.1	3.055199
25.491683	0.1	3.049104
25.493350	0.1	3.045322
25.495017	0.1	3.041700
25.496683	0.1	3.036829
25.498350	0.1	3.031190
25.500017	0.1	3.026356
25.501683	0.1	3.022626
25.503350	0.1	3.018752
25.505017	0.1	3.014286
25.506683	0.1	3.010039
25.508350	0.1	3.006444
25.510017	0.1	3.003362
25.511683	0.1	3.000805
25.513350	0.1	2.998742
25.515017	0.1	2.997671
25.516683	0.1	2.998915
25.518350	0.1	3.002738
25.520017	0.1	3.007255
25.521683	0.1	3.009671
25.523350	0.1	3.008069
25.525017	0.1	3.002700
25.526683	0.1	2.996312
25.528350	0.1	2.991841
25.530017	0.1	2.989392
25.531683	0.1	2.986747
25.533350	0.1	2.982379
25.535017	0.1	2.976363
25.536683	0.1	2.969205
25.538350	0.1	2.961922
25.540017	0.1	2.956432
25.541683	0.1	2.953974
25.543350	0.1	2.954034
25.545017	0.1	2.955250
25.546683	0.1	2.956279
25.548350	0.1	2.956139
25.550017	0.1	2.954677
25.551683	0.1	2.952619
25.553350	0.1	2.950933
25.555017	0.1	2.950132
25.556683	0.1	2.949648
25.558350	0.1	2.948074
25.560017	0.1	2.944656
25.561683	0.1	2.940102
25.563350	0.1	2.935920
25.565017	0.1	2.933093
25.566683	0.1	2.931422
25.568350	0.1	2.930113
25.570017	0.1	2.928227
25.571683	0.1	2.924898
25.573350	0.1	2.919803
25.575017	0.1	2.913312
25.576683	0.1	2.906560
25.578350	0.1	2.901400
25.580017	0.1	2.899435
25.581683	0.1	2.900725
25.583350	0.1	2.903440
25.585017	0.1	2.905112
25.586683	0.1	2.904078
25.588350	0.1	2.899412
25.590017	0.1	2.890849
25.591683	0.1	2.880059
25.593350	0.1	2.870867
25.595017	0.1	2.866616
25.596683	0.1	2.867188
25.598350	0.1	2.869340
25.600017	0.1	2.869628
25.601683	0.1	2.866904
25.603350	0.1	2.862928
25.605017	0.1	2.860110
25.606683	0.1	2.858611
25.608350	0.1	2.856664
25.610017	0.1	2.853493
25.611683	0.1	2.850499
25.613350	0.1	2.849274
25.615017	0.1	2.849540
25.616683	0.1	2.849358
25.618350	0.1	2.846983
25.620017	0.1	2.842848
25.621683	0.1	2.839030
25.623350	0.1	2.836762
25.625017	0.1	2.835584
25.626683	0.1	2.834592
25.628350	0.1	2.833484
25.630017	0.1	2.832548
25.631683	0.1	2.832036
25.633350	0.1	2.831859
25.635017	0.1	2.831826
25.636683	0.1	2.831956
25.638350	0.1	2.832264
25.640017	0.1	2.832287
25.641683	0.1	2.831207
25.643350	0.1	2.828501
25.645017	0.1	2.824864
25.646683	0.1	2.822271
25.648350	0.1	2.822145
25.650017	0.1	2.823798
25.651683	0.1	2.825437
25.653350	0.1	2.825931
25.655017	0.1	2.825214
25.656683	0.1	2.824236
25.658350	0.1	2.824576
25.660017	0.1	2.826783
25.661683	0.1	2.829968
25.663350	0.1	2.833470
25.665017	0.1	2.837041
25.666683	0.1	2.839812
25.668350	0.1	2.841023
25.670017	0.1	2.840706
25.671683	0.1	2.838937
25.673350	0.1	2.835812
25.675017	0.1	2.832310
25.676683	0.1	2.830066
25.678350	0.1	2.830508
25.680017	0.1	2.833698
25.681683	0.1	2.837661
25.683350	0.1	2.839770
25.685017	0.1	2.838881
25.686683	0.1	2.835486
25.688350	0.1	2.830634
25.690017	0.1	2.825526
25.691683	0.1	2.821358
25.693350	0.1	2.818983
25.695017	0.1	2.818741
25.696683	0.1	2.820259
25.698350	0.1	2.822536
25.700017	0.1	2.824678
25.701683	0.1	2.826652
25.703350	0.1	2.829060
25.705017	0.1	2.832082
25.706683	0.1	2.834690
25.708350	0.1	2.835593
25.710017	0.1	2.834518
25.711683	0.1	2.832208
25.713350	0.1	2.829758
25.715017	0.1	2.827942
25.716683	0.1	2.827011
25.718350	0.1	2.827100
25.720017	0.1	2.828571
25.721683	0.1	2.831863
25.723350	0.1	2.836874
25.725017	0.1	2.842364
25.726683	0.1	2.846718
25.728350	0.1	2.849572
25.730017	0.1	2.851766
25.731683	0.1	2.853940
25.733350	0.1	2.855454
25.735017	0.1	2.854285
25.736683	0.1	2.849121
25.738350	0.1	2.841395
25.740017	0.1	2.834266
25.741683	0.1	2.829866
25.743350	0.1	2.828329
25.745017	0.1	2.828846
25.746683	0.1	2.830378
25.748350	0.1	2.831775
25.750017	0.1	2.832296
25.751683	0.1	2.831807
25.753350	0.1	2.830531
25.755017	0.1	2.828827
25.756683	0.1	2.826871
25.758350	0.1	2.824957
25.760017	0.1	2.824236
25.761683	0.1	2.825488
25.763350	0.1	2.827304
25.765017	0.1	2.827756
25.766683	0.1	2.827188
25.768350	0.1	2.827160
25.770017	0.1	2.828254
25.771683	0.1	2.829973
25.773350	0.1	2.831216
25.775017	0.1	2.830909
25.776683	0.1	2.829093
25.778350	0.1	2.826857
25.780017	0.1	2.824753
25.781683	0.1	2.822191
25.783350	0.1	2.818867
25.785017	0.1	2.816115
25.786683	0.1	2.815519
25.788350	0.1	2.816366
25.790017	0.1	2.816631
25.791683	0.1	2.815961
25.793350	0.1	2.815230
25.795017	0.1	2.814289
25.796683	0.1	2.812347
25.798350	0.1	2.809898
25.800017	0.1	2.808301
25.801683	0.1	2.807882
25.803350	0.1	2.807756
25.805017	0.1	2.807048
25.806683	0.1	2.805460
25.808350	0.1	2.803500
25.810017	0.1	2.802298
25.811683	0.1	2.802243
25.813350	0.1	2.802112
25.815017	0.1	2.800440
25.816683	0.1	2.797339
25.818350	0.1	2.794159
25.820017	0.1	2.791979
25.821683	0.1	2.791309
25.823350	0.1	2.791844
25.825017	0.1	2.792296
25.826683	0.1	2.791886
25.828350	0.1	2.791323
25.830017	0.1	2.791304
25.831683	0.1	2.791528
25.833350	0.1	2.791486
25.835017	0.1	2.791272
25.836683	0.1	2.791109
25.838350	0.1	2.790708
25.840017	0.1	2.789684
25.841683	0.1	2.788338
25.843350	0.1	2.787467
25.845017	0.1	2.787341
25.846683	0.1	2.787462
25.848350	0.1	2.787472
25.850017	0.1	2.788128
25.851683	0.1	2.790857
25.853350	0.1	2.795737
25.855017	0.1	2.800901
25.856683	0.1	2.804534
25.858350	0.1	2.806438
25.860017	0.1	2.807397
25.861683	0.1	2.807714
25.863350	0.1	2.806773
25.865017	0.1	2.803998
25.866683	0.1	2.800315
25.868350	0.1	2.798303
25.870017	0.1	2.800096
25.871683	0.1	2.805335
25.873350	0.1	2.811593
25.875017	0.1	2.816166
25.876683	0.1	2.817260
25.878350	0.1	2.814624
25.880017	0.1	2.809996
25.881683	0.1	2.806233
25.883350	0.1	2.805400
25.885017	0.1	2.808012
25.886683	0.1	2.813404
25.888350	0.1	2.820170
25.890017	0.1	2.826713
25.891683	0.1	2.832119
25.893350	0.1	2.836585
25.895017	0.1	2.840627
25.896683	0.1	2.844161
25.898350	0.1	2.846681
25.900017	0.1	2.847919
25.901683	0.1	2.848902
25.903350	0.1	2.851589
25.905017	0.1	2.856730
25.906683	0.1	2.863389
25.908350	0.1	2.870080
25.910017	0.1	2.875067
25.911683	0.1	2.876953
25.913350	0.1	2.875975
25.915017	0.1	2.873889
25.916683	0.1	2.872455
25.918350	0.1	2.872502
25.920017	0.1	2.873982
25.921683	0.1	2.875780
25.923350	0.1	2.876343
25.925017	0.1	2.875184
25.926683	0.1	2.872800
25.928350	0.1	2.869722
25.930017	0.1	2.866774
25.931683	0.1	2.865111
25.933350	0.1	2.865423
25.935017	0.1	2.867416
25.936683	0.1	2.870262
25.938350	0.1	2.873540
25.940017	0.1	2.877554
25.941683	0.1	2.882448
25.943350	0.1	2.887263
25.945017	0.1	2.890253
25.946683	0.1	2.890183
25.948350	0.1	2.887333
25.950017	0.1	2.883077
25.951683	0.1	2.878672
25.953350	0.1	2.875160
25.955017	0.1	2.873451
25.956683	0.1	2.873377
25.958350	0.1	2.873605
25.960017	0.1	2.873158
25.961683	0.1	2.872371
25.963350	0.1	2.871677
25.965017	0.1	2.870671
25.966683	0.1	2.868841
25.968350	0.1	2.865754
25.970017	0.1	2.860995
25.971683	0.1	2.855342
25.973350	0.1	2.851170
25.975017	0.1	2.850546
25.976683	0.1	2.852767
25.978350	0.1	2.854303
25.980017	0.1	2.852161
25.981683	0.1	2.847016
25.983350	0.1	2.841884
25.985017	0.1	2.838504
25.986683	0.1	2.836259
25.988350	0.1	2.833921
25.990017	0.1	2.830839
25.991683	0.1	2.826643
25.993350	0.1	2.821479
25.995017	0.1	2.816599
25.996683	0.1	2.813884
25.998350	0.1	2.814862
26.000017	0.1	2.819691
26.001683	0.1	2.826494
26.003350	0.1	2.832310
26.005017	0.1	2.834764
26.006683	0.1	2.833018
26.008350	0.1	2.828217
26.010017	0.1	2.822792
26.011683	0.1	2.818699
26.013350	0.1	2.816599
26.015017	0.1	2.816375
26.016683	0.1	2.817689
26.018350	0.1	2.819854
26.020017	0.1	2.821703
26.021683	0.1	2.822420
26.023350	0.1	2.822783
26.025017	0.1	2.824282
26.026683	0.1	2.826713
26.028350	0.1	2.827928
26.030017	0.1	2.826159
26.031683	0.1	2.821619
26.033350	0.1	2.816375
26.035017	0.1	2.813158
26.036683	0.1	2.813237
26.038350	0.1	2.815258
26.040017	0.1	2.816231
26.041683	0.1	2.813828
26.043350	0.1	2.808766
26.045017	0.1	2.804608
26.046683	0.1	2.804627
26.048350	0.1	2.809162
26.050017	0.1	2.815663
26.051683	0.1	2.820706
26.053350	0.1	2.822471
26.055017	0.1	2.821581
26.056683	0.1	2.820198
26.058350	0.1	2.820189
26.060017	0.1	2.821493
26.061683	0.1	2.822536
26.063350	0.1	2.822033
26.065017	0.1	2.820445
26.066683	0.1	2.820017
26.068350	0.1	2.822694
26.070017	0.1	2.828073
26.071683	0.1	2.833987
26.073350	0.1	2.838387
26.075017	0.1	2.840161
26.076683	0.1	2.838979
26.078350	0.1	2.835104
26.080017	0.1	2.829009
26.081683	0.1	2.821824
26.083350	0.1	2.816063
26.085017	0.1	2.813847
26.086683	0.1	2.814485
26.088350	0.1	2.815491
26.090017	0.1	2.815053
26.091683	0.1	2.813214
26.093350	0.1	2.811886
26.095017	0.1	2.813451
26.096683	0.1	2.818364
26.098350	0.1	2.824618
26.100017	0.1	2.829940
26.101683	0.1	2.833423
26.103350	0.1	2.835356
26.105017	0.1	2.836590
26.106683	0.1	2.837908
26.108350	0.1	2.839416
26.110017	0.1	2.840688
26.111683	0.1	2.841228
26.113350	0.1	2.840851
26.115017	0.1	2.840227
26.116683	0.1	2.841004
26.118350	0.1	2.845167
26.120017	0.1	2.853423
26.121683	0.1	2.864008
26.123350	0.1	2.873736
26.125017	0.1	2.880367
26.126683	0.1	2.883496
26.128350	0.1	2.884157
26.130017	0.1	2.884399
26.131683	0.1	2.886341
26.133350	0.1	2.890844
26.135017	0.1	2.896870
26.136683	0.1	2.902052
26.138350	0.1	2.904334
26.140017	0.1	2.903580
26.141683	0.1	2.901228
26.143350	0.1	2.898667
26.145017	0.1	2.897084
26.146683	0.1	2.898257
26.148350	0.1	2.903659
26.150017	0.1	2.912651
26.151683	0.1	2.922765
26.153350	0.1	2.931813
26.155017	0.1	2.939464
26.156683	0.1	2.946528
26.158350	0.1	2.953219
26.160017	0.1	2.958747
26.161683	0.1	2.962337
26.163350	0.1	2.964232
26.165017	0.1	2.965657
26.166683	0.1	2.967999
26.168350	0.1	2.971943
26.170017	0.1	2.977103
26.171683	0.1	2.982975
26.173350	0.1	2.990188
26.175017	0.1	2.999678
26.176683	0.1	3.010877
26.178350	0.1	3.021690
26.180017	0.1	3.030077
26.181683	0.1	3.035078
26.183350	0.1	3.037341
26.185017	0.1	3.039478
26.186683	0.1	3.045122
26.188350	0.1	3.056647
26.190017	0.1	3.073644
26.191683	0.1	3.093746
26.193350	0.1	3.114543
26.195017	0.1	3.134231
26.196683	0.1	3.151018
26.198350	0.1	3.163652
26.200017	0.1	3.172830
26.201683	0.1	3.181240
26.203350	0.1	3.192192
26.205017	0.1	3.207591
26.206683	0.1	3.226651
26.208350	0.1	3.247228
26.210017	0.1	3.268113
26.211683	0.1	3.289110
26.213350	0.1	3.309930
26.215017	0.1	3.330167
26.216683	0.1	3.349828
26.218350	0.1	3.369027
26.220017	0.1	3.387840
26.221683	0.1	3.406764
26.223350	0.1	3.426392
26.225017	0.1	3.446373
26.226683	0.1	3.465810
26.228350	0.1	3.484339
26.230017	0.1	3.501913
26.231683	0.1	3.518006
26.233350	0.1	3.531734
26.235017	0.1	3.543152
26.236683	0.1	3.554015
26.238350	0.1	3.566369
26.240017	0.1	3.580102
26.241683	0.1	3.592474
26.243350	0.1	3.600405
26.245017	0.1	3.602863
26.246683	0.1	3.600921
26.248350	0.1	3.596684
26.250017	0.1	3.592921
26.251683	0.1	3.592167
26.253350	0.1	3.594505
26.255017	0.1	3.597452
26.256683	0.1	3.598719
26.258350	0.1	3.597322
26.260017	0.1	3.592600
26.261683	0.1	3.584684
26.263350	0.1	3.575031
26.265017	0.1	3.565364
26.266683	0.1	3.556502
26.268350	0.1	3.548055
26.270017	0.1	3.538649
26.271683	0.1	3.526220
26.273350	0.1	3.508730
26.275017	0.1	3.485736
26.276683	0.1	3.458671
26.278350	0.1	3.429716
26.280017	0.1	3.401609
26.281683	0.1	3.377395
26.283350	0.1	3.358354
26.285017	0.1	3.342736
26.286683	0.1	3.327169
26.288350	0.1	3.308798
26.290017	0.1	3.286921
26.291683	0.1	3.263066
26.293350	0.1	3.238963
26.295017	0.1	3.214902
26.296683	0.1	3.190902
26.298350	0.1	3.168480
26.300017	0.1	3.150082
26.301683	0.1	3.136294
26.303350	0.1	3.124387
26.305017	0.1	3.110371
26.306683	0.1	3.091954
26.308350	0.1	3.069448
26.310017	0.1	3.045038
26.311683	0.1	3.021453
26.313350	0.1	3.000614
26.315017	0.1	2.983161
26.316683	0.1	2.968772
26.318350	0.1	2.956940
26.320017	0.1	2.947245
26.321683	0.1	2.939128
26.323350	0.1	2.931603
26.325017	0.1	2.923300
26.326683	0.1	2.913182
26.328350	0.1	2.901340
26.330017	0.1	2.888571
26.331683	0.1	2.875491
26.333350	0.1	2.862797
26.335017	0.1	2.851905
26.336683	0.1	2.844250
26.338350	0.1	2.839775
26.340017	0.1	2.836543
26.341683	0.1	2.832385
26.343350	0.1	2.826424
26.345017	0.1	2.818606
26.346683	0.1	2.809386
26.348350	0.1	2.800054
26.350017	0.1	2.791900
26.351683	0.1	2.785292
26.353350	0.1	2.779816
26.355017	0.1	2.775136
26.356683	0.1	2.771537
26.358350	0.1	2.769278
26.360017	0.1	2.767812
26.361683	0.1	2.766461
26.363350	0.1	2.765520
26.365017	0.1	2.765246
26.366683	0.1	2.764133
26.368350	0.1	2.760235
26.370017	0.1	2.754061
26.371683	0.1	2.748286
26.373350	0.1	2.745152
26.375017	0.1	2.745423
26.376683	0.1	2.748249
26.378350	0.1	2.751369
26.380017	0.1	2.752617
26.381683	0.1	2.751104
26.383350	0.1	2.747150
26.385017	0.1	2.741753
26.386683	0.1	2.735988
26.388350	0.1	2.730838
26.390017	0.1	2.727448
26.391683	0.1	2.726531
26.393350	0.1	2.726880
26.395017	0.1	2.726060
26.396683	0.1	2.723406
26.398350	0.1	2.720552
26.400017	0.1	2.718414
26.401683	0.1	2.716011
26.403350	0.1	2.712710
26.405017	0.1	2.709790
26.406683	0.1	2.709455
26.408350	0.1	2.713115
26.410017	0.1	2.720053
26.411683	0.1	2.727276
26.413350	0.1	2.731280
26.415017	0.1	2.730815
26.416683	0.1	2.727732
26.418350	0.1	2.724929
26.420017	0.1	2.724091
26.421683	0.1	2.725041
26.423350	0.1	2.726167
26.425017	0.1	2.725632
26.426683	0.1	2.723080
26.428350	0.1	2.719765
26.430017	0.1	2.716952
26.431683	0.1	2.715290
26.433350	0.1	2.715406
26.435017	0.1	2.717394
26.436683	0.1	2.720109
26.438350	0.1	2.721893
26.440017	0.1	2.722098
26.441683	0.1	2.721492
26.443350	0.1	2.720538
26.445017	0.1	2.718652
26.446683	0.1	2.716198
26.448350	0.1	2.714787
26.450017	0.1	2.714968
26.451683	0.1	2.715746
26.453350	0.1	2.716091
26.455017	0.1	2.716072
26.456683	0.1	2.716659
26.458350	0.1	2.718493
26.460017	0.1	2.720915
26.461683	0.1	2.722098
26.463350	0.1	2.720496
26.465017	0.1	2.716291
26.466683	0.1	2.711532
26.468350	0.1	2.708379
26.470017	0.1	2.707168
26.471683	0.1	2.707103
26.473350	0.1	2.707830
26.475017	0.1	2.709371
26.476683	0.1	2.711806
26.478350	0.1	2.715155
26.480017	0.1	2.718717
26.481683	0.1	2.721013
26.483350	0.1	2.720882
26.485017	0.1	2.718209
26.486683	0.1	2.713799
26.488350	0.1	2.708999
26.490017	0.1	2.705227
26.491683	0.1	2.703606
26.493350	0.1	2.704631
26.495017	0.1	2.707778
26.496683	0.1	2.711862
26.498350	0.1	2.715783
26.500017	0.1	2.718661
26.501683	0.1	2.719974
26.503350	0.1	2.719946
26.505017	0.1	2.719383
26.506683	0.1	2.719141
26.508350	0.1	2.719560
26.510017	0.1	2.719937
26.511683	0.1	2.718996
26.513350	0.1	2.716528
26.515017	0.1	2.713893
26.516683	0.1	2.712309
26.518350	0.1	2.711723
26.520017	0.1	2.711336
26.521683	0.1	2.710102
26.523350	0.1	2.706852
26.525017	0.1	2.701338
26.526683	0.1	2.695499
26.528350	0.1	2.692137
26.530017	0.1	2.692365
26.531683	0.1	2.695196
26.533350	0.1	2.698977
26.535017	0.1	2.701855
26.536683	0.1	2.701920
26.538350	0.1	2.698796
26.540017	0.1	2.694428
26.541683	0.1	2.690917
26.543350	0.1	2.688481
26.545017	0.1	2.686377
26.546683	0.1	2.684789
26.548350	0.1	2.684752
26.550017	0.1	2.686349
26.551683	0.1	2.687806
26.553350	0.1	2.686982
26.555017	0.1	2.683699
26.556683	0.1	2.680123
26.558350	0.1	2.678507
26.560017	0.1	2.679410
26.561683	0.1	2.682749
26.563350	0.1	2.688952
26.565017	0.1	2.697529
26.566683	0.1	2.705767
26.568350	0.1	2.710130
26.570017	0.1	2.708430
26.571683	0.1	2.701166
26.573350	0.1	2.691569
26.575017	0.1	2.684030
26.576683	0.1	2.682041
26.578350	0.1	2.686535
26.580017	0.1	2.694810
26.581683	0.1	2.701655
26.583350	0.1	2.702964
26.585017	0.1	2.698638
26.586683	0.1	2.692188
26.588350	0.1	2.687755
26.590017	0.1	2.686935
26.591683	0.1	2.687941
26.593350	0.1	2.688072
26.595017	0.1	2.686367
26.596683	0.1	2.683946
26.598350	0.1	2.683103
26.600017	0.1	2.685669
26.601683	0.1	2.691159
26.603350	0.1	2.697059
26.605017	0.1	2.701189
26.606683	0.1	2.703359
26.608350	0.1	2.704868
26.610017	0.1	2.706703
26.611683	0.1	2.708617
26.613350	0.1	2.709646
26.615017	0.1	2.708724
26.616683	0.1	2.705432
26.618350	0.1	2.700775
26.620017	0.1	2.696943
26.621683	0.1	2.696016
26.623350	0.1	2.698340
26.625017	0.1	2.702060
26.626683	0.1	2.704626
26.628350	0.1	2.704673
26.630017	0.1	2.702321
26.631683	0.1	2.698842
26.633350	0.1	2.696444
26.635017	0.1	2.697008
26.636683	0.1	2.700230
26.638350	0.1	2.703802
26.640017	0.1	2.706051
26.641683	0.1	2.707741
26.643350	0.1	2.710465
26.645017	0.1	2.714223
26.646683	0.1	2.717501
26.648350	0.1	2.718982
26.650017	0.1	2.718791
26.651683	0.1	2.718186
26.653350	0.1	2.717958
26.655017	0.1	2.717995
26.656683	0.1	2.718135
26.658350	0.1	2.718172
26.660017	0.1	2.717413
26.661683	0.1	2.715555
26.663350	0.1	2.713618
26.665017	0.1	2.713236
26.666683	0.1	2.715606
26.668350	0.1	2.720943
26.670017	0.1	2.727942
26.671683	0.1	2.734778
26.673350	0.1	2.741003
26.675017	0.1	2.747243
26.676683	0.1	2.753837
26.678350	0.1	2.760505
26.680017	0.1	2.767020
26.681683	0.1	2.773618
26.683350	0.1	2.780422
26.685017	0.1	2.787365
26.686683	0.1	2.794461
26.688350	0.1	2.801386
26.690017	0.1	2.807542
26.691683	0.1	2.812729
26.693350	0.1	2.817041
26.695017	0.1	2.820692
26.696683	0.1	2.824343
26.698350	0.1	2.829162
26.700017	0.1	2.835835
26.701683	0.1	2.843416
26.703350	0.1	2.850434
26.705017	0.1	2.857433
26.706683	0.1	2.866481
26.708350	0.1	2.878080
26.710017	0.1	2.890695
26.711683	0.1	2.902648
26.713350	0.1	2.913340
26.715017	0.1	2.922849
26.716683	0.1	2.930951
26.718350	0.1	2.937322
26.720017	0.1	2.942709
26.721683	0.1	2.948968
26.723350	0.1	2.957941
26.725017	0.1	2.970691
26.726683	0.1	2.987031
26.728350	0.1	3.005764
26.730017	0.1	3.025658
26.731683	0.1	3.045681
26.733350	0.1	3.064661
26.735017	0.1	3.081495
26.736683	0.1	3.095772
26.738350	0.1	3.108392
26.740017	0.1	3.121318
26.741683	0.1	3.136666
26.743350	0.1	3.155922
26.745017	0.1	3.178758
26.746683	0.1	3.202590
26.748350	0.1	3.224625
26.750017	0.1	3.243526
26.751683	0.1	3.259452
26.753350	0.1	3.274451
26.755017	0.1	3.291741
26.756683	0.1	3.313366
26.758350	0.1	3.339453
26.760017	0.1	3.368533
26.761683	0.1	3.397889
26.763350	0.1	3.425111
26.765017	0.1	3.450117
26.766683	0.1	3.474932
26.768350	0.1	3.501424
26.770017	0.1	3.529484
26.771683	0.1	3.557876
26.773350	0.1	3.586309
26.775017	0.1	3.616097
26.776683	0.1	3.649178
26.778350	0.1	3.686375
26.780017	0.1	3.726808
26.781683	0.1	3.769062
26.783350	0.1	3.812010
26.785017	0.1	3.854451
26.786683	0.1	3.895601
26.788350	0.1	3.936165
26.790017	0.1	3.977958
26.791683	0.1	4.022843
26.793350	0.1	4.072594
26.795017	0.1	4.128548
26.796683	0.1	4.190099
26.798350	0.1	4.253890
26.800017	0.1	4.315292
26.801683	0.1	4.371167
26.803350	0.1	4.421794
26.805017	0.1	4.470199
26.806683	0.1	4.519499
26.808350	0.1	4.570559
26.810017	0.1	4.622038
26.811683	0.1	4.672590
26.813350	0.1	4.721927
26.815017	0.1	4.770081
26.816683	0.1	4.817685
26.818350	0.1	4.866067
26.820017	0.1	4.915483
26.821683	0.1	4.964215
26.823350	0.1	5.010013
26.825017	0.1	5.052020
26.826683	0.1	5.091033
26.828350	0.1	5.128151
26.830017	0.1	5.163667
26.831683	0.1	5.196510
26.833350	0.1	5.224184
26.835017	0.1	5.244925
26.836683	0.1	5.259672
26.838350	0.1	5.270946
26.840017	0.1	5.280823
26.841683	0.1	5.289810
26.843350	0.1	5.296553
26.845017	0.1	5.298848
26.846683	0.1	5.295156
26.848350	0.1	5.285214
26.850017	0.1	5.269586
26.851683	0.1	5.248841
26.853350	0.1	5.223588
26.855017	0.1	5.195080
26.856683	0.1	5.164752
26.858350	0.1	5.132766
26.860017	0.1	5.098255
26.861683	0.1	5.061035
26.863350	0.1	5.021924
26.865017	0.1	4.981859
26.866683	0.1	4.941029
26.868350	0.1	4.898822
26.870017	0.1	4.854803
26.871683	0.1	4.809452
26.873350	0.1	4.763938
26.875017	0.1	4.719077
26.876683	0.1	4.674452
26.878350	0.1	4.629171
26.880017	0.1	4.583322
26.881683	0.1	4.538186
26.883350	0.1	4.494865
26.885017	0.1	4.453170
26.886683	0.1	4.412681
26.888350	0.1	4.373989
26.890017	0.1	4.337318
26.891683	0.1	4.301216
26.893350	0.1	4.264214
26.895017	0.1	4.226854
26.896683	0.1	4.190961
26.898350	0.1	4.157815
26.900017	0.1	4.127491
26.901683	0.1	4.099282
26.903350	0.1	4.072599
26.905017	0.1	4.048031
26.906683	0.1	4.027188
26.908350	0.1	4.011164
26.910017	0.1	3.999416
26.911683	0.1	3.989646
26.913350	0.1	3.979024
26.915017	0.1	3.965972
26.916683	0.1	3.950745
26.918350	0.1	3.934982
26.920017	0.1	3.920388
26.921683	0.1	3.906977
26.923350	0.1	3.893278
26.925017	0.1	3.878372
26.926683	0.1	3.862758
26.928350	0.1	3.847517
26.930017	0.1	3.833682
26.931683	0.1	3.822222
26.933350	0.1	3.813668
26.935017	0.1	3.807074
26.936683	0.1	3.799852
26.938350	0.1	3.789510
26.940017	0.1	3.775144
26.941683	0.1	3.757160
26.943350	0.1	3.736699
26.945017	0.1	3.715162
26.946683	0.1	3.693299
26.948350	0.1	3.671320
26.950017	0.1	3.649401
26.951683	0.1	3.626877
26.953350	0.1	3.602360
26.955017	0.1	3.575864
26.956683	0.1	3.549526
26.958350	0.1	3.525619
26.960017	0.1	3.504572
26.961683	0.1	3.485130
26.963350	0.1	3.465926
26.965017	0.1	3.446410
26.966683	0.1	3.426648
26.968350	0.1	3.406983
26.970017	0.1	3.387956
26.971683	0.1	3.369632
26.973350	0.1	3.351094
26.975017	0.1	3.331034
26.976683	0.1	3.308877
26.978350	0.1	3.285110
26.980017	0.1	3.261198
26.981683	0.1	3.239359
26.983350	0.1	3.220961
26.985017	0.1	3.205007
26.986683	0.1	3.189077
26.988350	0.1	3.171675
26.990017	0.1	3.153263
26.991683	0.1	3.135409
26.993350	0.1	3.119912
26.995017	0.1	3.108024
26.996683	0.1	3.099595
26.998350	0.1	3.093346
27.000017	0.1	3.087688
27.001683	0.1	3.081267
27.003350	0.1	3.073430
27.005017	0.1	3.064075
27.006683	0.1	3.053537
27.008350	0.1	3.043213
27.010017	0.1	3.035492
27.011683	0.1	3.032228
27.013350	0.1	3.033276
27.015017	0.1	3.036722
27.016683	0.1	3.040177
27.018350	0.1	3.041830
27.020017	0.1	3.040931
27.021683	0.1	3.038351
27.023350	0.1	3.036805
27.025017	0.1	3.039227
27.026683	0.1	3.046109
27.028350	0.1	3.054789
27.030017	0.1	3.061383
27.031683	0.1	3.063199
27.033350	0.1	3.060279
27.035017	0.1	3.055497
27.036683	0.1	3.052969
27.038350	0.1	3.055288
27.040017	0.1	3.061732
27.041683	0.1	3.069150
27.043350	0.1	3.074380
27.045017	0.1	3.076205
27.046683	0.1	3.076144
27.048350	0.1	3.077704
27.050017	0.1	3.083893
27.051683	0.1	3.094967
27.053350	0.1	3.108908
27.055017	0.1	3.123544
27.056683	0.1	3.137211
27.058350	0.1	3.148247
27.060017	0.1	3.155540
27.061683	0.1	3.159880
27.063350	0.1	3.163689
27.065017	0.1	3.169207
27.066683	0.1	3.177268
27.068350	0.1	3.187107
27.070017	0.1	3.197175
27.071683	0.1	3.206613
27.073350	0.1	3.215671
27.075017	0.1	3.224625
27.076683	0.1	3.233138
27.078350	0.1	3.240826
27.080017	0.1	3.247326
27.081683	0.1	3.252518
27.083350	0.1	3.257571
27.085017	0.1	3.264952
27.086683	0.1	3.276714
27.088350	0.1	3.292467
27.090017	0.1	3.308761
27.091683	0.1	3.321264
27.093350	0.1	3.328114
27.095017	0.1	3.331159
27.096683	0.1	3.334200
27.098350	0.1	3.340105
27.100017	0.1	3.349092
27.101683	0.1	3.359304
27.103350	0.1	3.368584
27.105017	0.1	3.375644
27.106683	0.1	3.380124
27.108350	0.1	3.383048
27.110017	0.1	3.387071
27.111683	0.1	3.394224
27.113350	0.1	3.403644
27.115017	0.1	3.412911
27.116683	0.1	3.420771
27.118350	0.1	3.428012
27.120017	0.1	3.436413
27.121683	0.1	3.446830
27.123350	0.1	3.458336
27.125017	0.1	3.469498
27.126683	0.1	3.480399
27.128350	0.1	3.492720
27.130017	0.1	3.507682
27.131683	0.1	3.525163
27.133350	0.1	3.544791
27.135017	0.1	3.566374
27.136683	0.1	3.588945
27.138350	0.1	3.610542
27.140017	0.1	3.629858
27.141683	0.1	3.648009
27.143350	0.1	3.668163
27.145017	0.1	3.692852
27.146683	0.1	3.721882
27.148350	0.1	3.753016
27.150017	0.1	3.784224
27.151683	0.1	3.815196
27.153350	0.1	3.847010
27.155017	0.1	3.880798
27.156683	0.1	3.916379
27.158350	0.1	3.952361
27.160017	0.1	3.988193
27.161683	0.1	4.025484
27.163350	0.1	4.066350
27.165017	0.1	4.111663
27.166683	0.1	4.161010
27.168350	0.1	4.213029
27.170017	0.1	4.266091
27.171683	0.1	4.319088
27.173350	0.1	4.371698
27.175017	0.1	4.425086
27.176683	0.1	4.481743
27.178350	0.1	4.543387
27.180017	0.1	4.610009
27.181683	0.1	4.680548
27.183350	0.1	4.753559
27.185017	0.1	4.828470
27.186683	0.1	4.906426
27.188350	0.1	4.988965
27.190017	0.1	5.076234
27.191683	0.1	5.167038
27.193350	0.1	5.260073
27.195017	0.1	5.355189
27.196683	0.1	5.453513
27.198350	0.1	5.556173
27.200017	0.1	5.663824
27.201683	0.1	5.777208
27.203350	0.1	5.896632
27.205017	0.1	6.021988
27.206683	0.1	6.153481
27.208350	0.1	6.290660
27.210017	0.1	6.431579
27.211683	0.1	6.574625
27.213350	0.1	6.720200
27.215017	0.1	6.869701
27.216683	0.1	7.023313
27.218350	0.1	7.179752
27.220017	0.1	7.337881
27.221683	0.1	7.497603
27.223350	0.1	7.659248
27.225017	0.1	7.822867
27.226683	0.1	7.988196
27.228350	0.1	8.154931
27.230017	0.1	8.322466
27.231683	0.1	8.490090
27.233350	0.1	8.657621
27.235017	0.1	8.825315
27.236683	0.1	8.992841
27.238350	0.1	9.157686
27.240017	0.1	9.315037
27.241683	0.1	9.460654
27.243350	0.1	9.593670
27.245017	0.1	9.716437
27.246683	0.1	9.831898
27.248350	0.1	9.941319
27.250017	0.1	10.044561
27.251683	0.1	10.141251
27.253350	0.1	10.230322
27.255017	0.1	10.309517
27.256683	0.1	10.376205
27.258350	0.1	10.428596
27.260017	0.1	10.466394
27.261683	0.1	10.490781
27.263350	0.1	10.503591
27.265017	0.1	10.505454
27.266683	0.1	10.494683
27.268350	0.1	10.469477
27.270017	0.1	10.431008
27.271683	0.1	10.382840
27.273350	0.1	10.327557
27.275017	0.1	10.264805
27.276683	0.1	10.192166
27.278350	0.1	10.107248
27.280017	0.1	10.009552
27.281683	0.1	9.900839
27.283350	0.1	9.783679
27.285017	0.1	9.660348
27.286683	0.1	9.532901
27.288350	0.1	9.402977
27.290017	0.1	9.271391
27.291683	0.1	9.138486
27.293350	0.1	9.004227
27.295017	0.1	8.867900
27.296683	0.1	8.729119
27.298350	0.1	8.589188
27.300017	0.1	8.450225
27.301683	0.1	8.313102
27.303350	0.1	8.177161
27.305017	0.1	8.041868
27.306683	0.1	7.907785
27.308350	0.1	7.776120
27.310017	0.1	7.647881
27.311683	0.1	7.523336
27.313350	0.1	7.401942
27.315017	0.1	7.283259
27.316683	0.1	7.168171
27.318350	0.1	7.058945
27.320017	0.1	6.957417
27.321683	0.1	6.862935
27.323350	0.1	6.773272
27.325017	0.1	6.687231
27.326683	0.1	6.604888
27.328350	0.1	6.526094
27.330017	0.1	6.450145
27.331683	0.1	6.376132
27.333350	0.1	6.303545
27.335017	0.1	6.232983
27.336683	0.1	6.165318
27.338350	0.1	6.099907
27.340017	0.1	6.034877
27.341683	0.1	5.968916
27.343350	0.1	5.901912
27.345017	0.1	5.834689
27.346683	0.1	5.769013
27.348350	0.1	5.706809
27.350017	0.1	5.648327
27.351683	0.1	5.591782
27.353350	0.1	5.534855
27.355017	0.1	5.475460
27.356683	0.1	5.411804
27.358350	0.1	5.343086
27.360017	0.1	5.270308
27.361683	0.1	5.195737
27.363350	0.1	5.121245
27.365017	0.1	5.047871
27.366683	0.1	4.976466
27.368350	0.1	4.907036
27.370017	0.1	4.837983
27.371683	0.1	4.767519
27.373350	0.1	4.694769
27.375017	0.1	4.619234
27.376683	0.1	4.540617
27.378350	0.1	4.459759
27.380017	0.1	4.379111
27.381683	0.1	4.301379
27.383350	0.1	4.227813
27.385017	0.1	4.157913
27.386683	0.1	4.090229
27.388350	0.1	4.022913
27.390017	0.1	3.954098
27.391683	0.1	3.883448
27.393350	0.1	3.813272
27.395017	0.1	3.746618
27.396683	0.1	3.684750
27.398350	0.1	3.626752
27.400017	0.1	3.570602
27.401683	0.1	3.514597
27.403350	0.1	3.458108
27.405017	0.1	3.401726
27.406683	0.1	3.347392
27.408350	0.1	3.296896
27.410017	0.1	3.250358
27.411683	0.1	3.207205
27.413350	0.1	3.167302
27.415017	0.1	3.130436
27.416683	0.1	3.095679
27.418350	0.1	3.062077
27.420017	0.1	3.029630
27.421683	0.1	2.998691
27.423350	0.1	2.969191
27.425017	0.1	2.941140
27.426683	0.1	2.914541
27.428350	0.1	2.889386
27.430017	0.1	2.866792
27.431683	0.1	2.848352
27.433350	0.1	2.834052
27.435017	0.1	2.822266
27.436683	0.1	2.811374
27.438350	0.1	2.800524
27.440017	0.1	2.789591
27.441683	0.1	2.779029
27.443350	0.1	2.769236
27.445017	0.1	2.759881
27.446683	0.1	2.750014
27.448350	0.1	2.738582
27.450017	0.1	2.725222
27.451683	0.1	2.711220
27.453350	0.1	2.699406
27.455017	0.1	2.692421
27.456683	0.1	2.690759
27.458350	0.1	2.692258
27.460017	0.1	2.693865
27.461683	0.1	2.694149
27.463350	0.1	2.692943
27.465017	0.1	2.689650
27.466683	0.1	2.683783
27.468350	0.1	2.676188
27.470017	0.1	2.668453
27.471683	0.1	2.661673
27.473350	0.1	2.656281
27.475017	0.1	2.652914
27.476683	0.1	2.652807
27.478350	0.1	2.656472
27.480017	0.1	2.662423
27.481683	0.1	2.668044
27.483350	0.1	2.671159
27.485017	0.1	2.670400
27.486683	0.1	2.665333
27.488350	0.1	2.657138
27.490017	0.1	2.648379
27.491683	0.1	2.641608
27.493350	0.1	2.638348
27.495017	0.1	2.638679
27.496683	0.1	2.641352
27.498350	0.1	2.644663
27.500017	0.1	2.647317
27.501683	0.1	2.648490
27.503350	0.1	2.647713
27.505017	0.1	2.645226
27.506683	0.1	2.642167
27.508350	0.1	2.639769
27.510017	0.1	2.638660
27.511683	0.1	2.638833
27.513350	0.1	2.639829
27.515017	0.1	2.640705
27.516683	0.1	2.640169
27.518350	0.1	2.637482
27.520017	0.1	2.633021
27.521683	0.1	2.627932
27.523350	0.1	2.623131
27.525017	0.1	2.618744
27.526683	0.1	2.614986
27.528350	0.1	2.612537
27.530017	0.1	2.611056
27.531683	0.1	2.609133
27.533350	0.1	2.606236
27.535017	0.1	2.603075
27.536683	0.1	2.600243
27.538350	0.1	2.598255
27.540017	0.1	2.598129
27.541683	0.1	2.600709
27.543350	0.1	2.605440
27.545017	0.1	2.609850
27.546683	0.1	2.610958
27.548350	0.1	2.607615
27.550017	0.1	2.600560
27.551683	0.1	2.590911
27.553350	0.1	2.580113
27.555017	0.1	2.570576
27.556683	0.1	2.564895
27.558350	0.1	2.564457
27.560017	0.1	2.569049
27.561683	0.1	2.577286
27.563350	0.1	2.586534
27.565017	0.1	2.593272
27.566683	0.1	2.595233
27.568350	0.1	2.592448
27.570017	0.1	2.586194
27.571683	0.1	2.578460
27.573350	0.1	2.572066
27.575017	0.1	2.569254
27.576683	0.1	2.569919
27.578350	0.1	2.572006
27.580017	0.1	2.573943
27.581683	0.1	2.575703
27.583350	0.1	2.577594
27.585017	0.1	2.579633
27.586683	0.1	2.581612
27.588350	0.1	2.582716
27.590017	0.1	2.581929
27.591683	0.1	2.578758
27.593350	0.1	2.573184
27.595017	0.1	2.565850
27.596683	0.1	2.558432
27.598350	0.1	2.553100
27.600017	0.1	2.551568
27.601683	0.1	2.554217
27.603350	0.1	2.559642
27.605017	0.1	2.564909
27.606683	0.1	2.566488
27.608350	0.1	2.562394
27.610017	0.1	2.554297
27.611683	0.1	2.546725
27.613350	0.1	2.543679
27.615017	0.1	2.546245
27.616683	0.1	2.552774
27.618350	0.1	2.560462
27.620017	0.1	2.566669
27.621683	0.1	2.569510
27.623350	0.1	2.567964
27.625017	0.1	2.562357
27.626683	0.1	2.554329
27.628350	0.1	2.545398
27.630017	0.1	2.536788
27.631683	0.1	2.530767
27.633350	0.1	2.529942
27.635017	0.1	2.534753
27.636683	0.1	2.542995
27.638350	0.1	2.551312
27.640017	0.1	2.556643
27.641683	0.1	2.557561
27.643350	0.1	2.554995
27.645017	0.1	2.551260
27.646683	0.1	2.548425
27.648350	0.1	2.547363
27.650017	0.1	2.547954
27.651683	0.1	2.549854
27.653350	0.1	2.552699
27.655017	0.1	2.555666
27.656683	0.1	2.557412
27.658350	0.1	2.556886
27.660017	0.1	2.554171
27.661683	0.1	2.550725
27.663350	0.1	2.548443
27.665017	0.1	2.548378
27.666683	0.1	2.550404
27.668350	0.1	2.553831
27.670017	0.1	2.557966
27.671683	0.1	2.562329
27.673350	0.1	2.566609
27.675017	0.1	2.570534
27.676683	0.1	2.573603
27.678350	0.1	2.574516
27.680017	0.1	2.572211
27.681683	0.1	2.568383
27.683350	0.1	2.566637
27.685017	0.1	2.568709
27.686683	0.1	2.573407
27.688350	0.1	2.578516
27.690017	0.1	2.582534
27.691683	0.1	2.585337
27.693350	0.1	2.587503
27.695017	0.1	2.589105
27.696683	0.1	2.589822
27.698350	0.1	2.589836
27.700017	0.1	2.589775
27.701683	0.1	2.590436
27.703350	0.1	2.592839
27.705017	0.1	2.597831
27.706683	0.1	2.605054
27.708350	0.1	2.612607
27.710017	0.1	2.618320
27.711683	0.1	2.621324
27.713350	0.1	2.622232
27.715017	0.1	2.622847
27.716683	0.1	2.625119
27.718350	0.1	2.629692
27.720017	0.1	2.636085
27.721683	0.1	2.643340
27.723350	0.1	2.649822
27.725017	0.1	2.653515
27.726683	0.1	2.653492
27.728350	0.1	2.650977
27.730017	0.1	2.648663
27.731683	0.1	2.649035
27.733350	0.1	2.653040
27.735017	0.1	2.660109
27.736683	0.1	2.669301
27.738350	0.1	2.679359
27.740017	0.1	2.687941
27.741683	0.1	2.692607
27.743350	0.1	2.692733
27.745017	0.1	2.689855
27.746683	0.1	2.686945
27.748350	0.1	2.687369
27.750017	0.1	2.692803
27.751683	0.1	2.701604
27.753350	0.1	2.709921
27.755017	0.1	2.715061
27.756683	0.1	2.717441
27.758350	0.1	2.719015
27.760017	0.1	2.720873
27.761683	0.1	2.722917
27.763350	0.1	2.724766
27.765017	0.1	2.726093
27.766683	0.1	2.726293
27.768350	0.1	2.724091
27.770017	0.1	2.718340
27.771683	0.1	2.709962
27.773350	0.1	2.702121
27.775017	0.1	2.697674
27.776683	0.1	2.697036
27.778350	0.1	2.698456
27.780017	0.1	2.699387
27.781683	0.1	2.697832
27.783350	0.1	2.693473
27.785017	0.1	2.687634
27.786683	0.1	2.682321
27.788350	0.1	2.679368
27.790017	0.1	2.679634
27.791683	0.1	2.681809
27.793350	0.1	2.682572
27.795017	0.1	2.679536
27.796683	0.1	2.673306
27.798350	0.1	2.665818
27.800017	0.1	2.658418
27.801683	0.1	2.651932
27.803350	0.1	2.646586
27.805017	0.1	2.641748
27.806683	0.1	2.636942
27.808350	0.1	2.632537
27.810017	0.1	2.628653
27.811683	0.1	2.624509
27.813350	0.1	2.619056
27.815017	0.1	2.612174
27.816683	0.1	2.605091
27.818350	0.1	2.599410
27.820017	0.1	2.595978
27.821683	0.1	2.594544
27.823350	0.1	2.594255
27.825017	0.1	2.594246
27.826683	0.1	2.593691
27.828350	0.1	2.591941
27.830017	0.1	2.588844
27.831683	0.1	2.585258
27.833350	0.1	2.583168
27.835017	0.1	2.584243
27.836683	0.1	2.588462
27.838350	0.1	2.594679
27.840017	0.1	2.601459
27.841683	0.1	2.607293
27.843350	0.1	2.610865
27.845017	0.1	2.611391
27.846683	0.1	2.609026
27.848350	0.1	2.605068
27.850017	0.1	2.601333
27.851683	0.1	2.599317
27.853350	0.1	2.599601
27.855017	0.1	2.601743
27.856683	0.1	2.605049
27.858350	0.1	2.609361
27.860017	0.1	2.614949
27.861683	0.1	2.621715
27.863350	0.1	2.628588
27.865017	0.1	2.634120
27.866683	0.1	2.637985
27.868350	0.1	2.640910
27.870017	0.1	2.643131
27.871683	0.1	2.644663
27.873350	0.1	2.646325
27.875017	0.1	2.649045
27.876683	0.1	2.652812
27.878350	0.1	2.656830
27.880017	0.1	2.659853
27.881683	0.1	2.660854
27.883350	0.1	2.660295
27.885017	0.1	2.659895
27.886683	0.1	2.660803
27.888350	0.1	2.662656
27.890017	0.1	2.664984
27.891683	0.1	2.668398
27.893350	0.1	2.673292
27.895017	0.1	2.678130
27.896683	0.1	2.680235
27.898350	0.1	2.678488
27.900017	0.1	2.674605
27.901683	0.1	2.671275
27.903350	0.1	2.670079
27.905017	0.1	2.671694
27.906683	0.1	2.676202
27.908350	0.1	2.681715
27.910017	0.1	2.684565
27.911683	0.1	2.682391
27.913350	0.1	2.676086
27.915017	0.1	2.668579
27.916683	0.1	2.662526
27.918350	0.1	2.659061
27.920017	0.1	2.658404
27.921683	0.1	2.660351
27.923350	0.1	2.663378
27.925017	0.1	2.665059
27.926683	0.1	2.664127
27.928350	0.1	2.661794
27.930017	0.1	2.660635
27.931683	0.1	2.662032
27.933350	0.1	2.665455
27.935017	0.1	2.669501
27.936683	0.1	2.672551
27.938350	0.1	2.673240
27.940017	0.1	2.670656
27.941683	0.1	2.664439
27.943350	0.1	2.656127
27.945017	0.1	2.649352
27.946683	0.1	2.646619
27.948350	0.1	2.646935
27.950017	0.1	2.647643
27.951683	0.1	2.647568
27.953350	0.1	2.647247
27.955017	0.1	2.646977
27.956683	0.1	2.645864
27.958350	0.1	2.642642
27.960017	0.1	2.637003
27.961683	0.1	2.630227
27.963350	0.1	2.624453
27.965017	0.1	2.621352
27.966683	0.1	2.621426
27.968350	0.1	2.624337
27.970017	0.1	2.629654
27.971683	0.1	2.636742
27.973350	0.1	2.644104
27.975017	0.1	2.649957
27.976683	0.1	2.653496
27.978350	0.1	2.655084
27.980017	0.1	2.655429
27.981683	0.1	2.655159
27.983350	0.1	2.654651
27.985017	0.1	2.654218
27.986683	0.1	2.654707
27.988350	0.1	2.657315
27.990017	0.1	2.662297
27.991683	0.1	2.668700
27.993350	0.1	2.675462
27.995017	0.1	2.681622
27.996683	0.1	2.685632
27.998350	0.1	2.686102
28.000017	0.1	2.683201
28.001683	0.1	2.678609
28.003350	0.1	2.674512
28.005017	0.1	2.672728
28.006683	0.1	2.674228
28.008350	0.1	2.679210
28.010017	0.1	2.687117
28.011683	0.1	2.696249
28.013350	0.1	2.704146
28.015017	0.1	2.708905
28.016683	0.1	2.710209
28.018350	0.1	2.709636
28.020017	0.1	2.709730
28.021683	0.1	2.712100
28.023350	0.1	2.716538
28.025017	0.1	2.721814
28.026683	0.1	2.727150
28.028350	0.1	2.732556
28.030017	0.1	2.737679
28.031683	0.1	2.741618
28.033350	0.1	2.743932
28.035017	0.1	2.744864
28.036683	0.1	2.745162
28.038350	0.1	2.745553
28.040017	0.1	2.746410
28.041683	0.1	2.748328
28.043350	0.1	2.752324
28.045017	0.1	2.759029
28.046683	0.1	2.768077
28.048350	0.1	2.778061
28.050017	0.1	2.786866
28.051683	0.1	2.792156
28.053350	0.1	2.792836
28.055017	0.1	2.790713
28.056683	0.1	2.789069
28.058350	0.1	2.789651
28.060017	0.1	2.792007
28.061683	0.1	2.794960
28.063350	0.1	2.798056
28.065017	0.1	2.801684
28.066683	0.1	2.805763
28.068350	0.1	2.808780
28.070017	0.1	2.808766
28.071683	0.1	2.805148
28.073350	0.1	2.799365
28.075017	0.1	2.793944
28.076683	0.1	2.791327
28.078350	0.1	2.792720
28.080017	0.1	2.797851
28.081683	0.1	2.805623
28.083350	0.1	2.814094
28.085017	0.1	2.820287
28.086683	0.1	2.821125
28.088350	0.1	2.815421
28.090017	0.1	2.805311
28.091683	0.1	2.794894
28.093350	0.1	2.787113
28.095017	0.1	2.782815
28.096683	0.1	2.781865
28.098350	0.1	2.783793
28.100017	0.1	2.787774
28.101683	0.1	2.792859
28.103350	0.1	2.798038
28.105017	0.1	2.801637
28.106683	0.1	2.801581
28.108350	0.1	2.796971
28.110017	0.1	2.789367
28.111683	0.1	2.781944
28.113350	0.1	2.777465
28.115017	0.1	2.777018
28.116683	0.1	2.779583
28.118350	0.1	2.782452
28.120017	0.1	2.782592
28.121683	0.1	2.778331
28.123350	0.1	2.770256
28.125017	0.1	2.760366
28.126683	0.1	2.750321
28.128350	0.1	2.740962
28.130017	0.1	2.733357
28.131683	0.1	2.728924
28.133350	0.1	2.727900
28.135017	0.1	2.728943
28.136683	0.1	2.730475
28.138350	0.1	2.731313
28.140017	0.1	2.730661
28.141683	0.1	2.728212
28.143350	0.1	2.723918
28.145017	0.1	2.717962
28.146683	0.1	2.711192
28.148350	0.1	2.704863
28.150017	0.1	2.699350
28.151683	0.1	2.694125
28.153350	0.1	2.688896
28.155017	0.1	2.683378
28.156683	0.1	2.677408
28.158350	0.1	2.671611
28.160017	0.1	2.666437
28.161683	0.1	2.661478
28.163350	0.1	2.656281
28.165017	0.1	2.650893
28.166683	0.1	2.645892
28.168350	0.1	2.641934
28.170017	0.1	2.639070
28.171683	0.1	2.637473
28.173350	0.1	2.638334
28.175017	0.1	2.642362
28.176683	0.1	2.647922
28.178350	0.1	2.651573
28.180017	0.1	2.650297
28.181683	0.1	2.643378
28.183350	0.1	2.632798
28.185017	0.1	2.622060
28.186683	0.1	2.613855
28.188350	0.1	2.608714
28.190017	0.1	2.606180
28.191683	0.1	2.606162
28.193350	0.1	2.608676
28.195017	0.1	2.612784
28.196683	0.1	2.615703
28.198350	0.1	2.613994
28.200017	0.1	2.606562
28.201683	0.1	2.595959
28.203350	0.1	2.585854
28.205017	0.1	2.577938
28.206683	0.1	2.572373
28.208350	0.1	2.569929
28.210017	0.1	2.571018
28.211683	0.1	2.573980
28.213350	0.1	2.576672
28.215017	0.1	2.578469
28.216683	0.1	2.579424
28.218350	0.1	2.579228
28.220017	0.1	2.578036
28.221683	0.1	2.576802
28.223350	0.1	2.575852
28.225017	0.1	2.574385
28.226683	0.1	2.572020
28.228350	0.1	2.569915
28.230017	0.1	2.569989
28.231683	0.1	2.572900
28.233350	0.1	2.577314
28.235017	0.1	2.581696
28.236683	0.1	2.585463
28.238350	0.1	2.587913
28.240017	0.1	2.588038
28.241683	0.1	2.586255
28.243350	0.1	2.584481
28.245017	0.1	2.584322
28.246683	0.1	2.586292
28.248350	0.1	2.590008
28.250017	0.1	2.593910
28.251683	0.1	2.595708
28.253350	0.1	2.594315
28.255017	0.1	2.590716
28.256683	0.1	2.587121
28.258350	0.1	2.585994
28.260017	0.1	2.588932
28.261683	0.1	2.595317
28.263350	0.1	2.602399
28.265017	0.1	2.607149
28.266683	0.1	2.607945
28.268350	0.1	2.605319
28.270017	0.1	2.601682
28.271683	0.1	2.600094
28.273350	0.1	2.602795
28.275017	0.1	2.610083
28.276683	0.1	2.620025
28.278350	0.1	2.629538
28.280017	0.1	2.636588
28.281683	0.1	2.640998
28.283350	0.1	2.643415
28.285017	0.1	2.644616
28.286683	0.1	2.645594
28.288350	0.1	2.647233
28.290017	0.1	2.649371
28.291683	0.1	2.650931
28.293350	0.1	2.651811
28.295017	0.1	2.653492
28.296683	0.1	2.657250
28.298350	0.1	2.662791
28.300017	0.1	2.668523
28.301683	0.1	2.672435
28.303350	0.1	2.673408
28.305017	0.1	2.671978
28.306683	0.1	2.669869
28.308350	0.1	2.669366
28.310017	0.1	2.672551
28.311683	0.1	2.680016
28.313350	0.1	2.690703
28.315017	0.1	2.702763
28.316683	0.1	2.713981
28.318350	0.1	2.722051
28.320017	0.1	2.725292
28.321683	0.1	2.723727
28.323350	0.1	2.719192
28.325017	0.1	2.714088
28.326683	0.1	2.710233
28.328350	0.1	2.708733
28.330017	0.1	2.710647
28.331683	0.1	2.717217
28.333350	0.1	2.728263
28.335017	0.1	2.740906
28.336683	0.1	2.751369
28.338350	0.1	2.757888
28.340017	0.1	2.761441
28.341683	0.1	2.764249
28.343350	0.1	2.767756
28.345017	0.1	2.772054
28.346683	0.1	2.776799
28.348350	0.1	2.781311
28.350017	0.1	2.784170
28.351683	0.1	2.783765
28.353350	0.1	2.779779
28.355017	0.1	2.774005
28.356683	0.1	2.768943
28.358350	0.1	2.765912
28.360017	0.1	2.764678
28.361683	0.1	2.763942
28.363350	0.1	2.762652
28.365017	0.1	2.761176
28.366683	0.1	2.760557
28.368350	0.1	2.761134
28.370017	0.1	2.762321
28.371683	0.1	2.762931
28.373350	0.1	2.761800
28.375017	0.1	2.759118
28.376683	0.1	2.756640
28.378350	0.1	2.755690
28.380017	0.1	2.755770
28.381683	0.1	2.755164
28.383350	0.1	2.751746
28.385017	0.1	2.743895
28.386683	0.1	2.732039
28.388350	0.1	2.719192
28.390017	0.1	2.708999
28.391683	0.1	2.702866
28.393350	0.1	2.699164
28.395017	0.1	2.695285
28.396683	0.1	2.690125
28.398350	0.1	2.684142
28.400017	0.1	2.677818
28.401683	0.1	2.671368
28.403350	0.1	2.664882
28.405017	0.1	2.657743
28.406683	0.1	2.649417
28.408350	0.1	2.640937
28.410017	0.1	2.633994
28.411683	0.1	2.628909
28.413350	0.1	2.624542
28.415017	0.1	2.619354
28.416683	0.1	2.612150
28.418350	0.1	2.603107
28.420017	0.1	2.594204
28.421683	0.1	2.587559
28.423350	0.1	2.583843
28.425017	0.1	2.582092
28.426683	0.1	2.579722
28.428350	0.1	2.573961
28.430017	0.1	2.564560
28.431683	0.1	2.554399
28.433350	0.1	2.546799
28.435017	0.1	2.542608
28.436683	0.1	2.540550
28.438350	0.1	2.538953
28.440017	0.1	2.536150
28.441683	0.1	2.531135
28.443350	0.1	2.524415
28.445017	0.1	2.517560
28.446683	0.1	2.512247
28.448350	0.1	2.509579
28.450017	0.1	2.509770
28.451683	0.1	2.512010
28.453350	0.1	2.514557
28.455017	0.1	2.515148
28.456683	0.1	2.512396
28.458350	0.1	2.507144
28.460017	0.1	2.501630
28.461683	0.1	2.497677
28.463350	0.1	2.496033
28.465017	0.1	2.496419
28.466683	0.1	2.497821
28.468350	0.1	2.499134
28.470017	0.1	2.499241
28.471683	0.1	2.496871
28.473350	0.1	2.491921
28.475017	0.1	2.486836
28.476683	0.1	2.484978
28.478350	0.1	2.487609
28.480017	0.1	2.493747
28.481683	0.1	2.502035
28.483350	0.1	2.510948
28.485017	0.1	2.518296
28.486683	0.1	2.522231
28.488350	0.1	2.522245
28.490017	0.1	2.519158
28.491683	0.1	2.514967
28.493350	0.1	2.512080
28.495017	0.1	2.512024
28.496683	0.1	2.514836
28.498350	0.1	2.519339
28.500017	0.1	2.523893
28.501683	0.1	2.526869
28.503350	0.1	2.527195
28.505017	0.1	2.525048
28.506683	0.1	2.521770
28.508350	0.1	2.519093
28.510017	0.1	2.518315
28.511683	0.1	2.520317
28.513350	0.1	2.526175
28.515017	0.1	2.536145
28.516683	0.1	2.548294
28.518350	0.1	2.559344
28.520017	0.1	2.566455
28.521683	0.1	2.568727
28.523350	0.1	2.568089
28.525017	0.1	2.567824
28.526683	0.1	2.569621
28.528350	0.1	2.572695
28.530017	0.1	2.575717
28.531683	0.1	2.578981
28.533350	0.1	2.584248
28.535017	0.1	2.592662
28.536683	0.1	2.603536
28.538350	0.1	2.615056
28.540017	0.1	2.625519
28.541683	0.1	2.634483
28.543350	0.1	2.642949
28.545017	0.1	2.652220
28.546683	0.1	2.662498
28.548350	0.1	2.672384
28.550017	0.1	2.680160
28.551683	0.1	2.685571
28.553350	0.1	2.689878
28.555017	0.1	2.694805
28.556683	0.1	2.702093
28.558350	0.1	2.712724
28.560017	0.1	2.726042
28.561683	0.1	2.740379
28.563350	0.1	2.754335
28.565017	0.1	2.767229
28.566683	0.1	2.778661
28.568350	0.1	2.787542
28.570017	0.1	2.792999
28.571683	0.1	2.796631
28.573350	0.1	2.802410
28.575017	0.1	2.813414
28.576683	0.1	2.828995
28.578350	0.1	2.845544
28.580017	0.1	2.859705
28.581683	0.1	2.870508
28.583350	0.1	2.878970
28.585017	0.1	2.886946
28.586683	0.1	2.896278
28.588350	0.1	2.907934
28.590017	0.1	2.921470
28.591683	0.1	2.935575
28.593350	0.1	2.949787
28.595017	0.1	2.964977
28.596683	0.1	2.981364
28.598350	0.1	2.997383
28.600017	0.1	3.010957
28.601683	0.1	3.020721
28.603350	0.1	3.026025
28.605017	0.1	3.027287
28.606683	0.1	3.027027
28.608350	0.1	3.029276
28.610017	0.1	3.036819
28.611683	0.1	3.049509
28.613350	0.1	3.064680
28.615017	0.1	3.078668
28.616683	0.1	3.089253
28.618350	0.1	3.097048
28.620017	0.1	3.104075
28.621683	0.1	3.111735
28.623350	0.1	3.121188
28.625017	0.1	3.134497
28.626683	0.1	3.152937
28.628350	0.1	3.174865
28.630017	0.1	3.197105
28.631683	0.1	3.217314
28.633350	0.1	3.234469
28.635017	0.1	3.248355
28.636683	0.1	3.259713
28.638350	0.1	3.270442
28.640017	0.1	3.282721
28.641683	0.1	3.297720
28.643350	0.1	3.315215
28.645017	0.1	3.334321
28.646683	0.1	3.354456
28.648350	0.1	3.375718
28.650017	0.1	3.398210
28.651683	0.1	3.421162
28.653350	0.1	3.443146
28.655017	0.1	3.463370
28.656683	0.1	3.482765
28.658350	0.1	3.503095
28.660017	0.1	3.524818
28.661683	0.1	3.547235
28.663350	0.1	3.570314
28.665017	0.1	3.594868
28.666683	0.1	3.621047
28.668350	0.1	3.648070
28.670017	0.1	3.675427
28.671683	0.1	3.703353
28.673350	0.1	3.732857
28.675017	0.1	3.765430
28.676683	0.1	3.801533
28.678350	0.1	3.840881
28.680017	0.1	3.883727
28.681683	0.1	3.929297
28.683350	0.1	3.974722
28.685017	0.1	4.017805
28.686683	0.1	4.059314
28.688350	0.1	4.101791
28.690017	0.1	4.147030
28.691683	0.1	4.195282
28.693350	0.1	4.246649
28.695017	0.1	4.301788
28.696683	0.1	4.360559
28.698350	0.1	4.421454
28.700017	0.1	4.482735
28.701683	0.1	4.543462
28.703350	0.1	4.603663
28.705017	0.1	4.664753
28.706683	0.1	4.729098
28.708350	0.1	4.798286
28.710017	0.1	4.872386
28.711683	0.1	4.950678
28.713350	0.1	5.032155
28.715017	0.1	5.115382
28.716683	0.1	5.198764
28.718350	0.1	5.281609
28.720017	0.1	5.364940
28.721683	0.1	5.450360
28.723350	0.1	5.538226
28.725017	0.1	5.628304
28.726683	0.1	5.721650
28.728350	0.1	5.820184
28.730017	0.1	5.924730
28.731683	0.1	6.034411
28.733350	0.1	6.147190
28.735017	0.1	6.260509
28.736683	0.1	6.372575
28.738350	0.1	6.484268
28.740017	0.1	6.599356
28.741683	0.1	6.721807
28.743350	0.1	6.852606
28.745017	0.1	6.989455
28.746683	0.1	7.129186
28.748350	0.1	7.270277
28.750017	0.1	7.413402
28.751683	0.1	7.560384
28.753350	0.1	7.712599
28.755017	0.1	7.870207
28.756683	0.1	8.032718
28.758350	0.1	8.200114
28.760017	0.1	8.373423
28.761683	0.1	8.553998
28.763350	0.1	8.742176
28.765017	0.1	8.937065
28.766683	0.1	9.137043
28.768350	0.1	9.340975
28.770017	0.1	9.549130
28.771683	0.1	9.761928
28.773350	0.1	9.978027
28.775017	0.1	10.194676
28.776683	0.1	10.409704
28.778350	0.1	10.622726
28.780017	0.1	10.834667
28.781683	0.1	11.046547
28.783350	0.1	11.258796
28.785017	0.1	11.471077
28.786683	0.1	11.682105
28.788350	0.1	11.889492
28.790017	0.1	12.090066
28.791683	0.1	12.281099
28.793350	0.1	12.461022
28.795017	0.1	12.629395
28.796683	0.1	12.787031
28.798350	0.1	12.934888
28.800017	0.1	13.072086
28.801683	0.1	13.196156
28.803350	0.1	13.304758
28.805017	0.1	13.396116
28.806683	0.1	13.468838
28.808350	0.1	13.522017
28.810017	0.1	13.555447
28.811683	0.1	13.569752
28.813350	0.1	13.565635
28.815017	0.1	13.543279
28.816683	0.1	13.502673
28.818350	0.1	13.443907
28.820017	0.1	13.367119
28.821683	0.1	13.272055
28.823350	0.1	13.157749
28.825017	0.1	13.023708
28.826683	0.1	12.871027
28.828350	0.1	12.701317
28.830017	0.1	12.515583
28.831683	0.1	12.314748
28.833350	0.1	12.100055
28.835017	0.1	11.872845
28.836683	0.1	11.634524
28.838350	0.1	11.386280
28.840017	0.1	11.128918
28.841683	0.1	10.863473
28.843350	0.1	10.591499
28.845017	0.1	10.314365
28.846683	0.1	10.032812
28.848350	0.1	9.747962
28.850017	0.1	9.461930
28.851683	0.1	9.176666
28.853350	0.1	8.893115
28.855017	0.1	8.611800
28.856683	0.1	8.333330
28.858350	0.1	8.058548
28.860017	0.1	7.788637
28.861683	0.1	7.525124
28.863350	0.1	7.269178
28.865017	0.1	7.020826
28.866683	0.1	6.779907
28.868350	0.1	6.547309
28.870017	0.1	6.324355
28.871683	0.1	6.111516
28.873350	0.1	5.907905
28.875017	0.1	5.711247
28.876683	0.1	5.518803
28.878350	0.1	5.329051
28.880017	0.1	5.142693
28.881683	0.1	4.962566
28.883350	0.1	4.792418
28.885017	0.1	4.634950
28.886683	0.1	4.490484
28.888350	0.1	4.357211
28.890017	0.1	4.232447
28.891683	0.1	4.114257
28.893350	0.1	4.002941
28.895017	0.1	3.900183
28.896683	0.1	3.806939
28.898350	0.1	3.723027
28.900017	0.1	3.647506
28.901683	0.1	3.578411
28.903350	0.1	3.513554
28.905017	0.1	3.452147
28.906683	0.1	3.394508
28.908350	0.1	3.340947
28.910017	0.1	3.291811
28.911683	0.1	3.247568
28.913350	0.1	3.208453
28.915017	0.1	3.174674
28.916683	0.1	3.146194
28.918350	0.1	3.121733
28.920017	0.1	3.098743
28.921683	0.1	3.075069
28.923350	0.1	3.050561
28.925017	0.1	3.027162
28.926683	0.1	3.007273
28.928350	0.1	2.991934
28.930017	0.1	2.980214
28.931683	0.1	2.970141
28.933350	0.1	2.960274
28.935017	0.1	2.950346
28.936683	0.1	2.940558
28.938350	0.1	2.931198
28.940017	0.1	2.923016
28.941683	0.1	2.916963
28.943350	0.1	2.913307
28.945017	0.1	2.910863
28.946683	0.1	2.907412
28.948350	0.1	2.901680
28.950017	0.1	2.894499
28.951683	0.1	2.887282
28.953350	0.1	2.880385
28.955017	0.1	2.873954
28.956683	0.1	2.868623
28.958350	0.1	2.864511
28.960017	0.1	2.861139
28.961683	0.1	2.858057
28.963350	0.1	2.854466
[truncated: 249,550 more chars]
