# Supplementary material for: Fade into you: genetic control of pigmentation patterns in red-flesh apple (Malus domestica)
Source: Front Plant Sci. 2025 Jan 13;15:1462545. doi: 10.3389/fpls.2024.1462545 (PMC11770013; doi:10.3389/fpls.2024.1462545)
Supplement: Supplementary file 4 [file DataSheet1.zip › CB B3UV_VIS_2/CB B3UV_VIS_2.txt]

URL	chrom://thermo-pfav3ojr/ChromeleonLocal/Instrument Data/Vanquish_MS/Dimitri/VALEMA/Pierre/Echantillons 03-04-24.seq/168.smp/UV_VIS_2.channel/UV_VIS_2.chm
Channel	UV_VIS_2

Injection Information:
Data Vault	ChromeleonLocal
Sequence	Echantillons 03-04-24
Name	CB B3
Number	15
Position	B:B6
Comment	colonne SB-AQ MeOH+5%AA
Processing Method	Quantitative
Instrument Method	VALEMA test separation GRAQ 4
Type	Unknown
Status	Finished
Inject Time	4/4/2024 4:38:43 AM +02:00
Volume (µl)	10.0000
Dilution Factor	1.0000
Weight	1.0000

Chromatogram Data Information:
Time Min. (min)	0.001683
Time Max. (min)	47.000017
Data Points	28200
Detector	UV
Generating Data System	Chromeleon 7.3.2.10759
Exporting Data System	Chromeleon 7.3.2.0
Operator	Instrument Controller
Signal Quantity	Absorbance
Signal Unit	mAU
Signal Min.	-3.497321
Signal Max.	1,356.192307
Channel	UV_VIS_2
Driver Name	VDAD.dll
Channel Type	Evaluation
Min. Step (s)	0.1
Max. Step (s)	0.1
Average Step (s)	0.1

Signal Parameter Information:
Signal Info	WVL:312 nm

Chromatogram Data:
Time (min)	Step (s)	Value (mAU)
0.001683	n.a.	0.000000
0.003350	0.1	0.000116
0.005017	0.1	0.000661
0.006683	0.1	0.001621
0.008350	0.1	0.002114
0.010017	0.1	0.001183
0.011683	0.1	-0.001164
0.013350	0.1	-0.004149
0.015017	0.1	-0.006519
0.016683	0.1	-0.006803
0.018350	0.1	-0.004675
0.020017	0.1	-0.001718
0.021683	0.1	0.000163
0.023350	0.1	0.000615
0.025017	0.1	0.000200
0.026683	0.1	-0.001062
0.028350	0.1	-0.003222
0.030017	0.1	-0.005402
0.031683	0.1	-0.006668
0.033350	0.1	-0.007297
0.035017	0.1	-0.008317
0.036683	0.1	-0.009937
0.038350	0.1	-0.011218
0.040017	0.1	-0.011497
0.041683	0.1	-0.011437
0.043350	0.1	-0.012550
0.045017	0.1	-0.015907
0.046683	0.1	-0.021285
0.048350	0.1	-0.027898
0.050017	0.1	-0.035181
0.051683	0.1	-0.042198
0.053350	0.1	-0.047679
0.055017	0.1	-0.051223
0.056683	0.1	-0.053183
0.058350	0.1	-0.053225
0.060017	0.1	-0.050543
0.061683	0.1	-0.045798
0.063350	0.1	-0.041178
0.065017	0.1	-0.038156
0.066683	0.1	-0.036028
0.068350	0.1	-0.032960
0.070017	0.1	-0.028065
0.071683	0.1	-0.021970
0.073350	0.1	-0.015968
0.075017	0.1	-0.011632
0.076683	0.1	-0.010305
0.078350	0.1	-0.011642
0.080017	0.1	-0.013486
0.081683	0.1	-0.013984
0.083350	0.1	-0.013616
0.085017	0.1	-0.014156
0.086683	0.1	-0.016070
0.088350	0.1	-0.018408
0.090017	0.1	-0.019991
0.091683	0.1	-0.019735
0.093350	0.1	-0.017481
0.095017	0.1	-0.015078
0.096683	0.1	-0.014873
0.098350	0.1	-0.017066
0.100017	0.1	-0.019716
0.101683	0.1	-0.021337
0.103350	0.1	-0.022654
0.105017	0.1	-0.024722
0.106683	0.1	-0.026459
0.108350	0.1	-0.026124
0.110017	0.1	-0.023628
0.111683	0.1	-0.019879
0.113350	0.1	-0.015749
0.115017	0.1	-0.012368
0.116683	0.1	-0.010803
0.118350	0.1	-0.010994
0.120017	0.1	-0.011604
0.121683	0.1	-0.011190
0.123350	0.1	-0.009327
0.125017	0.1	-0.007045
0.126683	0.1	-0.006366
0.128350	0.1	-0.008275
0.130017	0.1	-0.011348
0.131683	0.1	-0.013686
0.133350	0.1	-0.015260
0.135017	0.1	-0.017099
0.136683	0.1	-0.019013
0.138350	0.1	-0.019632
0.140017	0.1	-0.018016
0.141683	0.1	-0.014654
0.143350	0.1	-0.011427
0.145017	0.1	-0.010552
0.146683	0.1	-0.012913
0.148350	0.1	-0.017076
0.150017	0.1	-0.020131
0.151683	0.1	-0.020368
0.153350	0.1	-0.018505
0.155017	0.1	-0.015865
0.156683	0.1	-0.013015
0.158350	0.1	-0.010389
0.160017	0.1	-0.008596
0.161683	0.1	-0.007800
0.163350	0.1	-0.007306
0.165017	0.1	-0.006049
0.166683	0.1	-0.003702
0.168350	0.1	-0.000698
0.170017	0.1	0.002417
0.171683	0.1	0.004610
0.173350	0.1	0.004317
0.175017	0.1	0.000498
0.176683	0.1	-0.006570
0.178350	0.1	-0.015395
0.180017	0.1	-0.023851
0.181683	0.1	-0.029528
0.183350	0.1	-0.030021
0.185017	0.1	-0.024615
0.186683	0.1	-0.015567
0.188350	0.1	-0.006566
0.190017	0.1	-0.000168
0.191683	0.1	0.003194
0.193350	0.1	0.004894
0.195017	0.1	0.006719
0.196683	0.1	0.009174
0.198350	0.1	0.011227
0.200017	0.1	0.011292
0.201683	0.1	0.008601
0.203350	0.1	0.004172
0.205017	0.1	0.000065
0.206683	0.1	-0.002654
0.208350	0.1	-0.004340
0.210017	0.1	-0.005150
0.211683	0.1	-0.004470
0.213350	0.1	-0.002105
0.215017	0.1	0.000643
0.216683	0.1	0.001704
0.218350	0.1	0.000154
0.220017	0.1	-0.003260
0.221683	0.1	-0.007395
0.223350	0.1	-0.011660
0.225017	0.1	-0.015548
0.226683	0.1	-0.018235
0.228350	0.1	-0.019302
0.230017	0.1	-0.019041
0.231683	0.1	-0.017327
0.233350	0.1	-0.013313
0.235017	0.1	-0.007064
0.236683	0.1	-0.000619
0.238350	0.1	0.003581
0.240017	0.1	0.004717
0.241683	0.1	0.003572
0.243350	0.1	0.001141
0.245017	0.1	-0.002128
0.246683	0.1	-0.006058
0.248350	0.1	-0.009853
0.250017	0.1	-0.012000
0.251683	0.1	-0.011739
0.253350	0.1	-0.009644
0.255017	0.1	-0.006743
0.256683	0.1	-0.003977
0.258350	0.1	-0.002165
0.260017	0.1	-0.001704
0.261683	0.1	-0.002393
0.263350	0.1	-0.003846
0.265017	0.1	-0.006114
0.266683	0.1	-0.009439
0.268350	0.1	-0.013509
0.270017	0.1	-0.017169
0.271683	0.1	-0.019162
0.273350	0.1	-0.019479
0.275017	0.1	-0.019125
0.276683	0.1	-0.018240
0.278350	0.1	-0.015688
0.280017	0.1	-0.010845
0.281683	0.1	-0.004764
0.283350	0.1	0.000782
0.285017	0.1	0.004754
0.286683	0.1	0.006994
0.288350	0.1	0.007809
0.290017	0.1	0.007856
0.291683	0.1	0.007404
0.293350	0.1	0.005863
0.295017	0.1	0.002971
0.296683	0.1	-0.000596
0.298350	0.1	-0.004154
0.300017	0.1	-0.007586
0.301683	0.1	-0.010994
0.303350	0.1	-0.014044
0.305017	0.1	-0.016028
0.306683	0.1	-0.016671
0.308350	0.1	-0.016242
0.310017	0.1	-0.015255
0.311683	0.1	-0.014580
0.313350	0.1	-0.015153
0.315017	0.1	-0.017253
0.316683	0.1	-0.019995
0.318350	0.1	-0.021853
0.320017	0.1	-0.022193
0.321683	0.1	-0.021532
0.323350	0.1	-0.020009
0.325017	0.1	-0.016894
0.326683	0.1	-0.012135
0.328350	0.1	-0.007316
0.330017	0.1	-0.004061
0.331683	0.1	-0.002822
0.333350	0.1	-0.003572
0.335017	0.1	-0.005746
0.336683	0.1	-0.008154
0.338350	0.1	-0.010217
0.340017	0.1	-0.012172
0.341683	0.1	-0.014151
0.343350	0.1	-0.015916
0.345017	0.1	-0.017295
0.346683	0.1	-0.018692
0.348350	0.1	-0.020238
0.350017	0.1	-0.021211
0.351683	0.1	-0.021188
0.353350	0.1	-0.020443
0.355017	0.1	-0.019092
0.356683	0.1	-0.017127
0.358350	0.1	-0.014962
0.360017	0.1	-0.013080
0.361683	0.1	-0.011385
0.363350	0.1	-0.010002
0.365017	0.1	-0.009914
0.366683	0.1	-0.011483
0.368350	0.1	-0.013285
0.370017	0.1	-0.013649
0.371683	0.1	-0.012117
0.373350	0.1	-0.009146
0.375017	0.1	-0.005746
0.376683	0.1	-0.003437
0.378350	0.1	-0.003288
0.380017	0.1	-0.005416
0.381683	0.1	-0.009588
0.383350	0.1	-0.015213
0.385017	0.1	-0.020619
0.386683	0.1	-0.023390
0.388350	0.1	-0.021905
0.390017	0.1	-0.017071
0.391683	0.1	-0.011693
0.393350	0.1	-0.007483
0.395017	0.1	-0.004061
0.396683	0.1	-0.000694
0.398350	0.1	0.002347
0.400017	0.1	0.003721
0.401683	0.1	0.001811
0.403350	0.1	-0.003693
0.405017	0.1	-0.011027
0.406683	0.1	-0.017774
0.408350	0.1	-0.022682
0.410017	0.1	-0.025667
0.411683	0.1	-0.026985
0.413350	0.1	-0.027311
0.415017	0.1	-0.027493
0.416683	0.1	-0.026920
0.418350	0.1	-0.023618
0.420017	0.1	-0.017183
0.421683	0.1	-0.010147
0.423350	0.1	-0.005453
0.425017	0.1	-0.003991
0.426683	0.1	-0.004917
0.428350	0.1	-0.007162
0.430017	0.1	-0.009686
0.431683	0.1	-0.011744
0.433350	0.1	-0.014212
0.435017	0.1	-0.018780
0.436683	0.1	-0.024987
0.438350	0.1	-0.030152
0.440017	0.1	-0.032256
0.441683	0.1	-0.030780
0.443350	0.1	-0.025677
0.445017	0.1	-0.017541
0.446683	0.1	-0.008186
0.448350	0.1	-0.000093
0.450017	0.1	0.005253
0.451683	0.1	0.007972
0.453350	0.1	0.008359
0.455017	0.1	0.006119
0.456683	0.1	0.001672
0.458350	0.1	-0.003399
0.460017	0.1	-0.008084
0.461683	0.1	-0.012778
0.463350	0.1	-0.017793
0.465017	0.1	-0.022291
0.466683	0.1	-0.025281
0.468350	0.1	-0.026328
0.470017	0.1	-0.025067
0.471683	0.1	-0.021425
0.473350	0.1	-0.016647
0.475017	0.1	-0.012619
0.476683	0.1	-0.009472
0.478350	0.1	-0.005467
0.480017	0.1	-0.000005
0.481683	0.1	0.005304
0.483350	0.1	0.008615
0.485017	0.1	0.009043
0.486683	0.1	0.006366
0.488350	0.1	0.000899
0.490017	0.1	-0.005728
0.491683	0.1	-0.010617
0.493350	0.1	-0.011805
0.495017	0.1	-0.010477
0.496683	0.1	-0.009909
0.498350	0.1	-0.011637
0.500017	0.1	-0.013798
0.501683	0.1	-0.014082
0.503350	0.1	-0.012890
0.505017	0.1	-0.012210
0.506683	0.1	-0.013169
0.508350	0.1	-0.015888
0.510017	0.1	-0.019944
0.511683	0.1	-0.023898
0.513350	0.1	-0.025653
0.515017	0.1	-0.024047
0.516683	0.1	-0.019502
0.518350	0.1	-0.013388
0.520017	0.1	-0.007455
0.521683	0.1	-0.003623
0.523350	0.1	-0.003004
0.525017	0.1	-0.004834
0.526683	0.1	-0.006864
0.528350	0.1	-0.006999
0.530017	0.1	-0.005020
0.531683	0.1	-0.002747
0.533350	0.1	-0.002151
0.535017	0.1	-0.003683
0.536683	0.1	-0.006468
0.538350	0.1	-0.009486
0.540017	0.1	-0.012084
0.541683	0.1	-0.013369
0.543350	0.1	-0.012843
0.545017	0.1	-0.011777
0.546683	0.1	-0.011763
0.548350	0.1	-0.012498
0.550017	0.1	-0.012871
0.551683	0.1	-0.013113
0.553350	0.1	-0.014375
0.555017	0.1	-0.016796
0.556683	0.1	-0.019264
0.558350	0.1	-0.020838
0.560017	0.1	-0.021234
0.561683	0.1	-0.020280
0.563350	0.1	-0.018263
0.565017	0.1	-0.016107
0.566683	0.1	-0.014375
0.568350	0.1	-0.012745
0.570017	0.1	-0.010827
0.571683	0.1	-0.008713
0.573350	0.1	-0.006780
0.575017	0.1	-0.005513
0.576683	0.1	-0.005160
0.578350	0.1	-0.005597
0.580017	0.1	-0.006603
0.581683	0.1	-0.007800
0.583350	0.1	-0.008973
0.585017	0.1	-0.010515
0.586683	0.1	-0.012913
0.588350	0.1	-0.016093
0.590017	0.1	-0.019488
0.591683	0.1	-0.022249
0.593350	0.1	-0.023698
0.595017	0.1	-0.024121
0.596683	0.1	-0.024824
0.598350	0.1	-0.026389
0.600017	0.1	-0.027674
0.601683	0.1	-0.027479
0.603350	0.1	-0.026282
0.605017	0.1	-0.025532
0.606683	0.1	-0.025588
0.608350	0.1	-0.025090
0.610017	0.1	-0.022966
0.611683	0.1	-0.020470
0.613350	0.1	-0.020228
0.615017	0.1	-0.023204
0.616683	0.1	-0.027586
0.618350	0.1	-0.030533
0.620017	0.1	-0.030552
0.621683	0.1	-0.028512
0.623350	0.1	-0.026855
0.625017	0.1	-0.027446
0.626683	0.1	-0.030217
0.628350	0.1	-0.033793
0.630017	0.1	-0.036773
0.631683	0.1	-0.037858
0.633350	0.1	-0.036140
0.635017	0.1	-0.032182
0.636683	0.1	-0.027576
0.638350	0.1	-0.023646
0.640017	0.1	-0.021323
0.641683	0.1	-0.021150
0.643350	0.1	-0.022752
0.645017	0.1	-0.024363
0.646683	0.1	-0.024033
0.648350	0.1	-0.022254
0.650017	0.1	-0.021565
0.651683	0.1	-0.022869
0.653350	0.1	-0.024503
0.655017	0.1	-0.024978
0.656683	0.1	-0.024578
0.658350	0.1	-0.024647
0.660017	0.1	-0.026692
0.661683	0.1	-0.031288
0.663350	0.1	-0.037281
0.665017	0.1	-0.042464
0.666683	0.1	-0.045290
0.668350	0.1	-0.046049
0.670017	0.1	-0.046096
0.671683	0.1	-0.045728
0.673350	0.1	-0.043986
0.675017	0.1	-0.040820
0.676683	0.1	-0.037635
0.678350	0.1	-0.035372
0.680017	0.1	-0.033430
0.681683	0.1	-0.030999
0.683350	0.1	-0.028512
0.685017	0.1	-0.027269
0.686683	0.1	-0.027353
0.688350	0.1	-0.026855
0.690017	0.1	-0.024224
0.691683	0.1	-0.019744
0.693350	0.1	-0.014752
0.695017	0.1	-0.011050
0.696683	0.1	-0.010249
0.698350	0.1	-0.012908
0.700017	0.1	-0.018193
0.701683	0.1	-0.024135
0.703350	0.1	-0.028918
0.705017	0.1	-0.032224
0.706683	0.1	-0.034804
0.708350	0.1	-0.037011
0.710017	0.1	-0.038347
0.711683	0.1	-0.038347
0.713350	0.1	-0.037285
0.715017	0.1	-0.035940
0.716683	0.1	-0.035055
0.718350	0.1	-0.034766
0.720017	0.1	-0.034310
0.721683	0.1	-0.032741
0.723350	0.1	-0.029965
0.725017	0.1	-0.027064
0.726683	0.1	-0.025718
0.728350	0.1	-0.027018
0.730017	0.1	-0.030654
0.731683	0.1	-0.035190
0.733350	0.1	-0.038911
0.735017	0.1	-0.040662
0.736683	0.1	-0.040205
0.738350	0.1	-0.038231
0.740017	0.1	-0.036168
0.741683	0.1	-0.035511
0.743350	0.1	-0.036983
0.745017	0.1	-0.040177
0.746683	0.1	-0.043618
0.748350	0.1	-0.045178
0.750017	0.1	-0.043502
0.751683	0.1	-0.039758
0.753350	0.1	-0.036848
0.755017	0.1	-0.036312
0.756683	0.1	-0.036741
0.758350	0.1	-0.035213
0.760017	0.1	-0.029840
0.761683	0.1	-0.021318
0.763350	0.1	-0.012433
0.765017	0.1	-0.006254
0.766683	0.1	-0.004652
0.768350	0.1	-0.007548
0.770017	0.1	-0.012927
0.771683	0.1	-0.018221
0.773350	0.1	-0.022124
0.775017	0.1	-0.024321
0.776683	0.1	-0.024750
0.778350	0.1	-0.023926
0.780017	0.1	-0.022533
0.781683	0.1	-0.021006
0.783350	0.1	-0.020741
0.785017	0.1	-0.023688
0.786683	0.1	-0.029686
0.788350	0.1	-0.036517
0.790017	0.1	-0.042170
0.791683	0.1	-0.045290
0.793350	0.1	-0.045039
0.795017	0.1	-0.042063
0.796683	0.1	-0.038436
0.798350	0.1	-0.035567
0.800017	0.1	-0.033188
0.801683	0.1	-0.031195
0.803350	0.1	-0.030864
0.805017	0.1	-0.033733
0.806683	0.1	-0.040135
0.808350	0.1	-0.048382
0.810017	0.1	-0.055549
0.811683	0.1	-0.059633
0.813350	0.1	-0.060233
0.815017	0.1	-0.057518
0.816683	0.1	-0.052042
0.818350	0.1	-0.045733
0.820017	0.1	-0.041341
0.821683	0.1	-0.039884
0.823350	0.1	-0.039618
0.825017	0.1	-0.038198
0.826683	0.1	-0.035106
0.828350	0.1	-0.031898
0.830017	0.1	-0.030664
0.831683	0.1	-0.032429
0.833350	0.1	-0.036666
0.835017	0.1	-0.041928
0.836683	0.1	-0.046669
0.838350	0.1	-0.049709
0.840017	0.1	-0.050748
0.841683	0.1	-0.049998
0.843350	0.1	-0.047362
0.845017	0.1	-0.043432
0.846683	0.1	-0.039889
0.848350	0.1	-0.037374
0.850017	0.1	-0.034985
0.851683	0.1	-0.032219
0.853350	0.1	-0.029644
0.855017	0.1	-0.028210
0.856683	0.1	-0.028685
0.858350	0.1	-0.031153
0.860017	0.1	-0.034678
0.861683	0.1	-0.037579
0.863350	0.1	-0.038473
0.865017	0.1	-0.037397
0.866683	0.1	-0.035791
0.868350	0.1	-0.035041
0.870017	0.1	-0.035698
0.871683	0.1	-0.037886
0.873350	0.1	-0.041127
0.875017	0.1	-0.043954
0.876683	0.1	-0.045039
0.878350	0.1	-0.044242
0.880017	0.1	-0.042529
0.881683	0.1	-0.041183
0.883350	0.1	-0.041174
0.885017	0.1	-0.042790
0.886683	0.1	-0.045411
0.888350	0.1	-0.047367
0.890017	0.1	-0.046813
0.891683	0.1	-0.043320
0.893350	0.1	-0.038454
0.895017	0.1	-0.034543
0.896683	0.1	-0.032960
0.898350	0.1	-0.033807
0.900017	0.1	-0.036457
0.901683	0.1	-0.039544
0.903350	0.1	-0.041113
0.905017	0.1	-0.039763
0.906683	0.1	-0.036163
0.908350	0.1	-0.033006
0.910017	0.1	-0.032666
0.911683	0.1	-0.035879
0.913350	0.1	-0.042166
0.915017	0.1	-0.049444
0.916683	0.1	-0.054101
0.918350	0.1	-0.053421
0.920017	0.1	-0.048080
0.921683	0.1	-0.041439
0.923350	0.1	-0.036340
0.925017	0.1	-0.033169
0.926683	0.1	-0.030817
0.928350	0.1	-0.028862
0.930017	0.1	-0.028061
0.931683	0.1	-0.028973
0.933350	0.1	-0.030985
0.935017	0.1	-0.032699
0.936683	0.1	-0.032964
0.938350	0.1	-0.031888
0.940017	0.1	-0.030519
0.941683	0.1	-0.029239
0.943350	0.1	-0.027558
0.945017	0.1	-0.025514
0.946683	0.1	-0.024154
0.948350	0.1	-0.024545
0.950017	0.1	-0.026929
0.951683	0.1	-0.030762
0.953350	0.1	-0.034976
0.955017	0.1	-0.038357
0.956683	0.1	-0.039637
0.958350	0.1	-0.037774
0.960017	0.1	-0.033351
0.961683	0.1	-0.028564
0.963350	0.1	-0.025146
0.965017	0.1	-0.023679
0.966683	0.1	-0.024009
0.968350	0.1	-0.024773
0.970017	0.1	-0.024466
0.971683	0.1	-0.023684
0.973350	0.1	-0.024396
0.975017	0.1	-0.026915
0.976683	0.1	-0.029593
0.978350	0.1	-0.031455
0.980017	0.1	-0.032960
0.981683	0.1	-0.034184
0.983350	0.1	-0.034221
0.985017	0.1	-0.032354
0.986683	0.1	-0.029067
0.988350	0.1	-0.025737
0.990017	0.1	-0.023521
0.991683	0.1	-0.022855
0.993350	0.1	-0.023469
0.995017	0.1	-0.024633
0.996683	0.1	-0.025886
0.998350	0.1	-0.027479
1.000017	0.1	-0.029360
1.001683	0.1	-0.030319
1.003350	0.1	-0.029379
1.005017	0.1	-0.027199
1.006683	0.1	-0.025094
1.008350	0.1	-0.023823
1.010017	0.1	-0.023409
1.011683	0.1	-0.023548
1.013350	0.1	-0.024219
1.015017	0.1	-0.025663
1.016683	0.1	-0.027809
1.018350	0.1	-0.030110
1.020017	0.1	-0.032010
1.021683	0.1	-0.033546
1.023350	0.1	-0.035209
1.025017	0.1	-0.037067
1.026683	0.1	-0.038520
1.028350	0.1	-0.039185
1.030017	0.1	-0.039348
1.031683	0.1	-0.039465
1.033350	0.1	-0.039586
1.035017	0.1	-0.039209
1.036683	0.1	-0.038194
1.038350	0.1	-0.037896
1.040017	0.1	-0.040182
1.041683	0.1	-0.044932
1.043350	0.1	-0.049928
1.045017	0.1	-0.053328
1.046683	0.1	-0.054841
1.048350	0.1	-0.054562
1.050017	0.1	-0.052578
1.051683	0.1	-0.049802
1.053350	0.1	-0.047619
1.055017	0.1	-0.046729
1.056683	0.1	-0.046631
1.058350	0.1	-0.045681
1.060017	0.1	-0.042478
1.061683	0.1	-0.037784
1.063350	0.1	-0.033812
1.065017	0.1	-0.031665
1.066683	0.1	-0.030864
1.068350	0.1	-0.031050
1.070017	0.1	-0.032666
1.071683	0.1	-0.036214
1.073350	0.1	-0.041327
1.075017	0.1	-0.046315
1.076683	0.1	-0.049006
1.078350	0.1	-0.048303
1.080017	0.1	-0.044545
1.081683	0.1	-0.038883
1.083350	0.1	-0.032755
1.085017	0.1	-0.027311
1.086683	0.1	-0.023386
1.088350	0.1	-0.021644
1.090017	0.1	-0.022184
1.091683	0.1	-0.024596
1.093350	0.1	-0.028643
1.095017	0.1	-0.033476
1.096683	0.1	-0.036843
1.098350	0.1	-0.036857
1.100017	0.1	-0.033802
1.101683	0.1	-0.029281
1.103350	0.1	-0.024582
1.105017	0.1	-0.020447
1.106683	0.1	-0.018002
1.108350	0.1	-0.018631
1.110017	0.1	-0.022766
1.111683	0.1	-0.029095
1.113350	0.1	-0.034729
1.115017	0.1	-0.037174
1.116683	0.1	-0.036904
1.118350	0.1	-0.036266
1.120017	0.1	-0.036051
1.121683	0.1	-0.035441
1.123350	0.1	-0.034571
1.125017	0.1	-0.034506
1.126683	0.1	-0.035251
1.128350	0.1	-0.035707
1.130017	0.1	-0.035469
1.131683	0.1	-0.035311
1.133350	0.1	-0.035786
1.135017	0.1	-0.036894
1.136683	0.1	-0.038710
1.138350	0.1	-0.041164
1.140017	0.1	-0.043134
1.141683	0.1	-0.042804
1.143350	0.1	-0.039991
1.145017	0.1	-0.036866
1.146683	0.1	-0.035372
1.148350	0.1	-0.035344
1.150017	0.1	-0.035325
1.151683	0.1	-0.033891
1.153350	0.1	-0.031041
1.155017	0.1	-0.028675
1.156683	0.1	-0.028699
1.158350	0.1	-0.031306
1.160017	0.1	-0.035563
1.161683	0.1	-0.040336
1.163350	0.1	-0.044261
1.165017	0.1	-0.045956
1.166683	0.1	-0.044615
1.168350	0.1	-0.041113
1.170017	0.1	-0.038259
1.171683	0.1	-0.038538
1.173350	0.1	-0.041667
1.175017	0.1	-0.044997
1.176683	0.1	-0.045630
1.178350	0.1	-0.041663
1.180017	0.1	-0.033155
1.181683	0.1	-0.023250
1.183350	0.1	-0.016750
1.185017	0.1	-0.016089
1.186683	0.1	-0.019665
1.188350	0.1	-0.024252
1.190017	0.1	-0.027604
1.191683	0.1	-0.029067
1.193350	0.1	-0.028969
1.195017	0.1	-0.028382
1.196683	0.1	-0.028834
1.198350	0.1	-0.031046
1.200017	0.1	-0.033882
1.201683	0.1	-0.035437
1.203350	0.1	-0.034967
1.205017	0.1	-0.033155
1.206683	0.1	-0.030720
1.208350	0.1	-0.027497
1.210017	0.1	-0.023064
1.211683	0.1	-0.018077
1.213350	0.1	-0.014873
1.215017	0.1	-0.016051
1.216683	0.1	-0.021514
1.218350	0.1	-0.027334
1.220017	0.1	-0.029113
1.221683	0.1	-0.026110
1.223350	0.1	-0.021104
1.225017	0.1	-0.017532
1.226683	0.1	-0.017453
1.228350	0.1	-0.020815
1.230017	0.1	-0.025947
1.231683	0.1	-0.030682
1.233350	0.1	-0.033453
1.235017	0.1	-0.034147
1.236683	0.1	-0.034082
1.238350	0.1	-0.034552
1.240017	0.1	-0.035609
1.241683	0.1	-0.036438
1.243350	0.1	-0.036219
1.245017	0.1	-0.034743
1.246683	0.1	-0.032424
1.248350	0.1	-0.029802
1.250017	0.1	-0.027595
1.251683	0.1	-0.027027
1.253350	0.1	-0.029113
1.255017	0.1	-0.033169
1.256683	0.1	-0.036494
1.258350	0.1	-0.036289
1.260017	0.1	-0.031842
1.261683	0.1	-0.025099
1.263350	0.1	-0.019642
1.265017	0.1	-0.018482
1.266683	0.1	-0.022273
1.268350	0.1	-0.029355
1.270017	0.1	-0.036946
1.271683	0.1	-0.042445
1.273350	0.1	-0.044140
1.275017	0.1	-0.041537
1.276683	0.1	-0.035614
1.278350	0.1	-0.028410
1.280017	0.1	-0.022030
1.281683	0.1	-0.017988
1.283350	0.1	-0.016913
1.285017	0.1	-0.018771
1.286683	0.1	-0.022827
1.288350	0.1	-0.027255
1.290017	0.1	-0.030077
1.291683	0.1	-0.030673
1.293350	0.1	-0.029700
1.295017	0.1	-0.028335
1.296683	0.1	-0.027400
1.298350	0.1	-0.026552
1.300017	0.1	-0.025090
1.301683	0.1	-0.023427
1.303350	0.1	-0.022929
1.305017	0.1	-0.024149
1.306683	0.1	-0.025970
1.308350	0.1	-0.026841
1.310017	0.1	-0.026338
1.311683	0.1	-0.025393
1.313350	0.1	-0.025211
1.315017	0.1	-0.026189
1.316683	0.1	-0.027749
1.318350	0.1	-0.028615
1.320017	0.1	-0.027097
1.321683	0.1	-0.021998
1.323350	0.1	-0.013527
1.325017	0.1	-0.002855
1.326683	0.1	0.008894
1.328350	0.1	0.021122
1.330017	0.1	0.033858
1.331683	0.1	0.047199
1.333350	0.1	0.061048
1.335017	0.1	0.075460
1.336683	0.1	0.090417
1.338350	0.1	0.105519
1.340017	0.1	0.120075
1.341683	0.1	0.132420
1.343350	0.1	0.139428
1.345017	0.1	0.138693
1.346683	0.1	0.131093
1.348350	0.1	0.119954
1.350017	0.1	0.108094
1.351683	0.1	0.096932
1.353350	0.1	0.087013
1.355017	0.1	0.077467
1.356683	0.1	0.066380
1.358350	0.1	0.053449
1.360017	0.1	0.041532
1.361683	0.1	0.034641
1.363350	0.1	0.034054
1.365017	0.1	0.036461
1.366683	0.1	0.036736
1.368350	0.1	0.032210
1.370017	0.1	0.023376
1.371683	0.1	0.011656
1.373350	0.1	-0.001318
1.375017	0.1	-0.013136
1.376683	0.1	-0.021844
1.378350	0.1	-0.027250
1.380017	0.1	-0.030380
1.381683	0.1	-0.032415
1.383350	0.1	-0.034315
1.385017	0.1	-0.036494
1.386683	0.1	-0.039060
1.388350	0.1	-0.042254
1.390017	0.1	-0.046045
1.391683	0.1	-0.049653
1.393350	0.1	-0.052154
1.395017	0.1	-0.053323
1.396683	0.1	-0.053491
1.398350	0.1	-0.053169
1.400017	0.1	-0.053542
1.401683	0.1	-0.056187
1.403350	0.1	-0.061165
1.405017	0.1	-0.066571
1.406683	0.1	-0.070510
1.408350	0.1	-0.072690
1.410017	0.1	-0.073714
1.411683	0.1	-0.073742
1.413350	0.1	-0.072643
1.415017	0.1	-0.070203
1.416683	0.1	-0.065714
1.418350	0.1	-0.058790
1.420017	0.1	-0.050273
1.421683	0.1	-0.041290
1.423350	0.1	-0.032373
1.425017	0.1	-0.023781
1.426683	0.1	-0.015874
1.428350	0.1	-0.008806
1.430017	0.1	-0.001676
1.431683	0.1	0.007120
1.433350	0.1	0.017914
1.435017	0.1	0.029514
1.436683	0.1	0.041295
1.438350	0.1	0.053574
1.440017	0.1	0.066375
1.441683	0.1	0.079186
1.443350	0.1	0.091023
1.445017	0.1	0.100662
1.446683	0.1	0.107917
1.448350	0.1	0.114450
1.450017	0.1	0.122678
1.451683	0.1	0.133938
1.453350	0.1	0.147778
1.455017	0.1	0.162683
1.456683	0.1	0.177007
1.458350	0.1	0.189254
1.460017	0.1	0.198628
1.461683	0.1	0.205901
1.463350	0.1	0.212737
1.465017	0.1	0.220034
1.466683	0.1	0.227429
1.468350	0.1	0.233976
1.470017	0.1	0.239662
1.471683	0.1	0.245795
1.473350	0.1	0.253124
1.475017	0.1	0.261110
1.476683	0.1	0.269078
1.478350	0.1	0.276370
1.480017	0.1	0.282344
1.481683	0.1	0.287392
1.483350	0.1	0.292985
1.485017	0.1	0.300226
1.486683	0.1	0.309064
1.488350	0.1	0.318442
1.490017	0.1	0.326880
1.491683	0.1	0.333670
1.493350	0.1	0.339602
1.495017	0.1	0.346126
1.496683	0.1	0.353651
1.498350	0.1	0.361307
1.500017	0.1	0.368510
1.501683	0.1	0.375826
1.503350	0.1	0.383444
1.505017	0.1	0.390247
1.506683	0.1	0.395542
1.508350	0.1	0.400366
1.510017	0.1	0.406294
1.511683	0.1	0.414266
1.513350	0.1	0.424301
1.515017	0.1	0.435621
1.516683	0.1	0.447901
1.518350	0.1	0.461945
1.520017	0.1	0.478067
1.521683	0.1	0.495394
1.523350	0.1	0.513243
1.525017	0.1	0.531273
1.526683	0.1	0.548293
1.528350	0.1	0.563175
1.530017	0.1	0.576368
1.531683	0.1	0.588824
1.533350	0.1	0.600698
1.535017	0.1	0.612186
1.536683	0.1	0.624005
1.538350	0.1	0.636051
1.540017	0.1	0.647292
1.541683	0.1	0.657248
1.543350	0.1	0.666049
1.545017	0.1	0.673481
1.546683	0.1	0.679684
1.548350	0.1	0.686008
1.550017	0.1	0.693779
1.551683	0.1	0.703121
1.553350	0.1	0.713039
1.555017	0.1	0.722087
1.556683	0.1	0.729421
1.558350	0.1	0.736290
1.560017	0.1	0.745896
1.561683	0.1	0.760322
1.563350	0.1	0.778488
1.565017	0.1	0.798032
1.566683	0.1	0.817874
1.568350	0.1	0.838917
1.570017	0.1	0.862647
1.571683	0.1	0.888733
1.573350	0.1	0.915420
1.575017	0.1	0.942084
1.576683	0.1	0.968846
1.578350	0.1	0.994196
1.580017	0.1	1.015556
1.581683	0.1	1.031887
1.583350	0.1	1.044180
1.585017	0.1	1.053154
1.586683	0.1	1.058383
1.588350	0.1	1.059761
1.590017	0.1	1.057638
1.591683	0.1	1.051370
1.593350	0.1	1.039258
1.595017	0.1	1.020227
1.596683	0.1	0.995160
1.598350	0.1	0.967351
1.600017	0.1	0.942620
1.601683	0.1	0.928766
1.603350	0.1	0.934885
1.605017	0.1	0.971081
1.606683	0.1	1.047761
1.608350	0.1	1.174235
1.610017	0.1	1.357249
1.611683	0.1	1.599016
1.613350	0.1	1.895214
1.615017	0.1	2.234653
1.616683	0.1	2.600937
1.618350	0.1	2.975785
1.620017	0.1	3.342703
1.621683	0.1	3.688475
1.623350	0.1	4.003095
1.625017	0.1	4.280042
1.626683	0.1	4.516863
1.628350	0.1	4.715696
1.630017	0.1	4.882398
1.631683	0.1	5.023689
1.633350	0.1	5.145092
1.635017	0.1	5.251109
1.636683	0.1	5.345889
1.638350	0.1	5.432973
1.640017	0.1	5.514640
1.641683	0.1	5.591349
1.643350	0.1	5.662330
1.645017	0.1	5.727047
1.646683	0.1	5.784859
1.648350	0.1	5.833250
1.650017	0.1	5.868347
1.651683	0.1	5.887817
1.653350	0.1	5.892254
1.655017	0.1	5.883542
1.656683	0.1	5.862713
1.658350	0.1	5.829586
1.660017	0.1	5.783746
1.661683	0.1	5.725259
1.663350	0.1	5.654711
1.665017	0.1	5.573197
1.666683	0.1	5.482687
1.668350	0.1	5.385745
1.670017	0.1	5.283868
1.671683	0.1	5.176486
1.673350	0.1	5.062516
1.675017	0.1	4.941639
1.676683	0.1	4.814300
1.678350	0.1	4.682103
1.680017	0.1	4.547942
1.681683	0.1	4.414665
1.683350	0.1	4.283627
1.685017	0.1	4.154239
1.686683	0.1	4.025097
1.688350	0.1	3.895219
1.690017	0.1	3.763759
1.691683	0.1	3.629318
1.693350	0.1	3.490369
1.695017	0.1	3.346973
1.696683	0.1	3.201794
1.698350	0.1	3.058370
1.700017	0.1	2.918844
1.701683	0.1	2.784533
1.703350	0.1	2.656993
1.705017	0.1	2.536769
1.706683	0.1	2.422333
1.708350	0.1	2.311314
1.710017	0.1	2.201651
1.711683	0.1	2.091853
1.713350	0.1	1.981570
1.715017	0.1	1.872331
1.716683	0.1	1.767152
1.718350	0.1	1.668679
1.720017	0.1	1.576985
1.721683	0.1	1.489553
1.723350	0.1	1.403792
1.725017	0.1	1.319377
1.726683	0.1	1.237863
1.728350	0.1	1.160540
1.730017	0.1	1.087706
1.731683	0.1	1.019696
1.733350	0.1	0.956836
1.735017	0.1	0.898615
1.736683	0.1	0.843816
1.738350	0.1	0.791666
1.740017	0.1	0.742590
1.741683	0.1	0.697598
1.743350	0.1	0.657081
1.745017	0.1	0.620857
1.746683	0.1	0.588461
1.748350	0.1	0.558598
1.750017	0.1	0.529280
1.751683	0.1	0.499436
1.753350	0.1	0.469978
1.755017	0.1	0.442783
1.756683	0.1	0.419025
1.758350	0.1	0.398583
1.760017	0.1	0.380892
1.761683	0.1	0.365628
1.763350	0.1	0.352277
1.765017	0.1	0.339882
1.766683	0.1	0.327961
1.768350	0.1	0.316999
1.770017	0.1	0.307723
1.771683	0.1	0.300561
1.773350	0.1	0.295267
1.775017	0.1	0.290349
1.776683	0.1	0.283909
1.778350	0.1	0.275201
1.780017	0.1	0.264687
1.781683	0.1	0.252961
1.783350	0.1	0.240142
1.785017	0.1	0.226754
1.786683	0.1	0.214758
1.788350	0.1	0.206223
1.790017	0.1	0.201534
1.791683	0.1	0.199536
1.793350	0.1	0.198651
1.795017	0.1	0.197957
1.796683	0.1	0.197440
1.798350	0.1	0.197254
1.800017	0.1	0.197184
1.801683	0.1	0.196504
1.803350	0.1	0.194046
1.805017	0.1	0.188868
1.806683	0.1	0.181235
1.808350	0.1	0.172756
1.810017	0.1	0.165459
1.811683	0.1	0.160560
1.813350	0.1	0.157757
1.815017	0.1	0.155843
1.816683	0.1	0.154041
1.818350	0.1	0.152518
1.820017	0.1	0.151913
1.821683	0.1	0.152253
1.823350	0.1	0.152392
1.825017	0.1	0.151619
1.826683	0.1	0.150995
1.828350	0.1	0.151456
1.830017	0.1	0.151927
1.831683	0.1	0.151074
1.833350	0.1	0.149519
1.835017	0.1	0.149184
1.836683	0.1	0.151554
1.838350	0.1	0.156742
1.840017	0.1	0.163689
1.841683	0.1	0.170926
1.843350	0.1	0.177203
1.845017	0.1	0.181976
1.846683	0.1	0.185319
1.848350	0.1	0.187969
1.850017	0.1	0.191978
1.851683	0.1	0.199894
1.853350	0.1	0.212337
1.855017	0.1	0.227843
1.856683	0.1	0.244956
1.858350	0.1	0.262959
1.860017	0.1	0.280985
1.861683	0.1	0.298219
1.863350	0.1	0.315052
1.865017	0.1	0.333372
1.866683	0.1	0.355155
1.868350	0.1	0.380492
1.870017	0.1	0.407919
1.871683	0.1	0.436637
1.873350	0.1	0.467091
1.875017	0.1	0.499627
1.876683	0.1	0.533918
1.878350	0.1	0.569015
1.880017	0.1	0.603963
1.881683	0.1	0.638803
1.883350	0.1	0.674450
1.885017	0.1	0.710948
1.886683	0.1	0.746758
1.888350	0.1	0.780239
1.890017	0.1	0.810768
1.891683	0.1	0.837883
1.893350	0.1	0.860500
1.895017	0.1	0.877203
1.896683	0.1	0.886978
1.898350	0.1	0.890149
1.900017	0.1	0.888165
1.901683	0.1	0.882265
1.903350	0.1	0.873082
1.905017	0.1	0.860887
1.906683	0.1	0.845552
1.908350	0.1	0.826991
1.910017	0.1	0.806036
1.911683	0.1	0.784439
1.913350	0.1	0.763959
1.915017	0.1	0.745845
1.916683	0.1	0.730329
1.918350	0.1	0.715535
1.920017	0.1	0.698259
1.921683	0.1	0.677081
1.923350	0.1	0.653663
1.925017	0.1	0.630603
1.926683	0.1	0.609234
1.928350	0.1	0.589830
1.930017	0.1	0.572097
1.931683	0.1	0.554905
1.933350	0.1	0.536400
1.935017	0.1	0.515385
1.936683	0.1	0.493154
1.938350	0.1	0.472642
1.940017	0.1	0.455319
1.941683	0.1	0.440571
1.943350	0.1	0.427230
1.945017	0.1	0.414536
1.946683	0.1	0.402131
1.948350	0.1	0.390089
1.950017	0.1	0.378783
1.951683	0.1	0.368436
1.953350	0.1	0.359328
1.955017	0.1	0.351933
1.956683	0.1	0.345972
1.958350	0.1	0.340072
1.960017	0.1	0.332757
1.961683	0.1	0.323406
1.963350	0.1	0.312403
1.965017	0.1	0.300813
1.966683	0.1	0.290005
1.968350	0.1	0.281022
1.970017	0.1	0.273688
1.971683	0.1	0.266866
1.973350	0.1	0.259546
1.975017	0.1	0.251275
1.976683	0.1	0.241827
1.978350	0.1	0.231466
1.980017	0.1	0.221576
1.981683	0.1	0.213813
1.983350	0.1	0.208295
1.985017	0.1	0.203536
1.986683	0.1	0.197995
1.988350	0.1	0.191228
1.990017	0.1	0.183964
1.991683	0.1	0.177235
1.993350	0.1	0.171456
1.995017	0.1	0.166693
1.996683	0.1	0.163321
1.998350	0.1	0.161915
2.000017	0.1	0.162316
2.001683	0.1	0.163070
2.003350	0.1	0.162139
2.005017	0.1	0.158446
2.006683	0.1	0.152467
2.008350	0.1	0.145696
2.010017	0.1	0.139652
2.011683	0.1	0.134492
2.013350	0.1	0.129081
2.015017	0.1	0.123242
2.016683	0.1	0.118655
2.018350	0.1	0.116806
2.020017	0.1	0.117505
2.021683	0.1	0.119549
2.023350	0.1	0.121491
2.025017	0.1	0.122325
2.026683	0.1	0.122343
2.028350	0.1	0.122734
2.030017	0.1	0.123968
2.031683	0.1	0.125053
2.033350	0.1	0.124490
2.035017	0.1	0.121919
2.036683	0.1	0.118385
2.038350	0.1	0.114678
2.040017	0.1	0.110660
2.041683	0.1	0.106399
2.043350	0.1	0.102324
2.045017	0.1	0.098175
2.046683	0.1	0.092969
2.048350	0.1	0.086683
2.050017	0.1	0.081519
2.051683	0.1	0.080443
2.053350	0.1	0.083917
2.055017	0.1	0.089230
2.056683	0.1	0.093197
2.058350	0.1	0.094436
2.060017	0.1	0.093146
2.061683	0.1	0.090059
2.063350	0.1	0.085915
2.065017	0.1	0.081370
2.066683	0.1	0.076713
2.068350	0.1	0.071763
2.070017	0.1	0.066604
2.071683	0.1	0.062394
2.073350	0.1	0.060494
2.075017	0.1	0.060638
2.076683	0.1	0.060569
2.078350	0.1	0.058063
2.080017	0.1	0.053109
2.081683	0.1	0.047288
2.083350	0.1	0.042189
2.085017	0.1	0.039288
2.086683	0.1	0.039721
2.088350	0.1	0.042617
2.090017	0.1	0.045365
2.091683	0.1	0.046431
2.093350	0.1	0.046636
2.095017	0.1	0.047428
2.096683	0.1	0.048848
2.098350	0.1	0.049733
2.100017	0.1	0.049272
2.101683	0.1	0.047679
2.103350	0.1	0.045691
2.105017	0.1	0.043726
2.106683	0.1	0.041588
2.108350	0.1	0.038906
2.110017	0.1	0.035921
2.111683	0.1	0.033649
2.113350	0.1	0.033053
2.115017	0.1	0.033905
2.116683	0.1	0.034533
2.118350	0.1	0.033323
2.120017	0.1	0.030361
2.121683	0.1	0.027237
2.123350	0.1	0.026147
2.125017	0.1	0.028899
2.126683	0.1	0.035181
2.128350	0.1	0.042263
2.130017	0.1	0.047693
2.131683	0.1	0.051516
2.133350	0.1	0.055134
2.135017	0.1	0.058799
2.136683	0.1	0.061258
2.138350	0.1	0.061798
2.140017	0.1	0.061193
2.141683	0.1	0.060359
2.143350	0.1	0.059195
2.145017	0.1	0.056755
2.146683	0.1	0.052457
2.148350	0.1	0.047274
2.150017	0.1	0.043437
2.151683	0.1	0.043316
2.153350	0.1	0.048270
2.155017	0.1	0.057518
2.156683	0.1	0.068289
2.158350	0.1	0.077309
2.160017	0.1	0.082613
2.161683	0.1	0.084434
2.163350	0.1	0.083940
2.165017	0.1	0.081854
2.166683	0.1	0.079223
2.168350	0.1	0.077863
2.170017	0.1	0.079027
2.171683	0.1	0.082171
2.173350	0.1	0.085286
2.175017	0.1	0.086469
2.176683	0.1	0.085370
2.178350	0.1	0.083684
2.180017	0.1	0.083675
2.181683	0.1	0.085793
2.183350	0.1	0.088601
2.185017	0.1	0.091041
2.186683	0.1	0.093286
2.188350	0.1	0.095675
2.190017	0.1	0.097887
2.191683	0.1	0.099186
2.193350	0.1	0.099586
2.195017	0.1	0.100420
2.196683	0.1	0.102944
2.198350	0.1	0.106646
2.200017	0.1	0.109822
2.201683	0.1	0.111759
2.203350	0.1	0.113221
2.205017	0.1	0.114590
2.206683	0.1	0.114702
2.208350	0.1	0.112420
2.210017	0.1	0.109030
2.211683	0.1	0.107591
2.213350	0.1	0.109943
2.215017	0.1	0.115302
2.216683	0.1	0.121417
2.218350	0.1	0.126045
2.220017	0.1	0.128075
2.221683	0.1	0.128476
2.223350	0.1	0.129668
2.225017	0.1	0.132890
2.226683	0.1	0.136760
2.228350	0.1	0.138897
2.230017	0.1	0.138269
2.231683	0.1	0.135843
2.233350	0.1	0.133584
2.235017	0.1	0.132900
2.236683	0.1	0.133910
2.238350	0.1	0.136252
2.240017	0.1	0.139917
2.241683	0.1	0.144280
2.243350	0.1	0.147312
2.245017	0.1	0.147251
2.246683	0.1	0.144844
2.248350	0.1	0.142558
2.250017	0.1	0.141645
2.251683	0.1	0.141594
2.253350	0.1	0.141896
2.255017	0.1	0.142222
2.256683	0.1	0.141822
2.258350	0.1	0.140257
2.260017	0.1	0.138176
2.261683	0.1	0.136909
2.263350	0.1	0.137617
2.265017	0.1	0.140416
2.266683	0.1	0.143670
2.268350	0.1	0.144597
2.270017	0.1	0.141407
2.271683	0.1	0.135098
2.273350	0.1	0.128997
2.275017	0.1	0.125943
2.276683	0.1	0.126208
2.278350	0.1	0.128443
2.280017	0.1	0.130953
2.281683	0.1	0.131908
2.283350	0.1	0.130339
2.285017	0.1	0.127275
2.286683	0.1	0.124988
2.288350	0.1	0.125277
2.290017	0.1	0.128523
2.291683	0.1	0.133561
2.293350	0.1	0.138222
2.295017	0.1	0.140364
2.296683	0.1	0.139019
2.298350	0.1	0.134758
2.300017	0.1	0.128984
2.301683	0.1	0.123503
2.303350	0.1	0.120290
2.305017	0.1	0.120015
2.306683	0.1	0.121137
2.308350	0.1	0.121407
2.310017	0.1	0.119917
2.311683	0.1	0.117603
2.313350	0.1	0.116234
2.315017	0.1	0.116704
2.316683	0.1	0.118413
2.318350	0.1	0.120085
2.320017	0.1	0.120937
2.321683	0.1	0.121216
2.323350	0.1	0.121812
2.325017	0.1	0.122776
2.326683	0.1	0.123042
2.328350	0.1	0.122436
2.330017	0.1	0.122674
2.331683	0.1	0.125249
2.333350	0.1	0.129342
2.335017	0.1	0.132876
2.336683	0.1	0.134706
2.338350	0.1	0.134953
2.340017	0.1	0.134027
2.341683	0.1	0.131852
2.343350	0.1	0.128164
2.345017	0.1	0.123456
2.346683	0.1	0.118869
2.348350	0.1	0.115144
2.350017	0.1	0.112159
2.351683	0.1	0.109263
2.353350	0.1	0.106054
2.355017	0.1	0.103139
2.356683	0.1	0.101957
2.358350	0.1	0.103312
2.360017	0.1	0.106161
2.361683	0.1	0.108369
2.363350	0.1	0.108518
2.365017	0.1	0.106934
2.366683	0.1	0.104951
2.368350	0.1	0.103144
2.370017	0.1	0.100867
2.371683	0.1	0.097994
2.373350	0.1	0.095582
2.375017	0.1	0.094287
2.376683	0.1	0.093649
2.378350	0.1	0.093346
2.380017	0.1	0.093617
2.381683	0.1	0.093980
2.383350	0.1	0.093137
2.385017	0.1	0.090781
2.386683	0.1	0.087987
2.388350	0.1	0.085575
2.390017	0.1	0.083460
2.391683	0.1	0.081053
2.393350	0.1	0.077747
2.395017	0.1	0.074068
2.396683	0.1	0.071661
2.398350	0.1	0.071242
2.400017	0.1	0.071735
2.401683	0.1	0.071689
2.403350	0.1	0.070953
2.405017	0.1	0.070478
2.406683	0.1	0.070632
2.408350	0.1	0.070981
2.410017	0.1	0.071400
2.411683	0.1	0.072522
2.413350	0.1	0.074999
2.415017	0.1	0.078348
2.416683	0.1	0.081197
2.418350	0.1	0.082739
2.420017	0.1	0.082892
2.421683	0.1	0.081072
2.423350	0.1	0.076378
2.425017	0.1	0.069062
2.426683	0.1	0.061081
2.428350	0.1	0.055064
2.430017	0.1	0.052229
2.431683	0.1	0.051502
2.433350	0.1	0.051120
2.435017	0.1	0.050203
2.436683	0.1	0.048620
2.438350	0.1	0.046426
2.440017	0.1	0.043870
2.441683	0.1	0.041299
2.443350	0.1	0.038636
2.445017	0.1	0.035283
2.446683	0.1	0.031302
2.448350	0.1	0.028382
2.450017	0.1	0.028624
2.451683	0.1	0.032452
2.453350	0.1	0.038319
2.455017	0.1	0.043786
2.456683	0.1	0.046892
2.458350	0.1	0.047456
2.460017	0.1	0.046990
2.461683	0.1	0.046808
2.463350	0.1	0.046119
2.465017	0.1	0.042948
2.466683	0.1	0.037071
2.468350	0.1	0.030794
2.470017	0.1	0.026827
2.471683	0.1	0.025975
2.473350	0.1	0.026859
2.475017	0.1	0.027730
2.476683	0.1	0.028112
2.478350	0.1	0.028377
2.480017	0.1	0.028536
2.481683	0.1	0.028340
2.483350	0.1	0.027544
2.485017	0.1	0.025691
2.486683	0.1	0.022477
2.488350	0.1	0.018035
2.490017	0.1	0.012899
2.491683	0.1	0.008247
2.493350	0.1	0.005546
2.495017	0.1	0.005714
2.496683	0.1	0.008438
2.498350	0.1	0.011940
2.500017	0.1	0.014193
2.501683	0.1	0.014715
2.503350	0.1	0.014277
2.505017	0.1	0.013169
2.506683	0.1	0.011162
2.508350	0.1	0.009187
2.510017	0.1	0.009467
2.511683	0.1	0.013015
2.513350	0.1	0.018133
2.515017	0.1	0.022314
2.516683	0.1	0.024107
2.518350	0.1	0.023153
2.520017	0.1	0.019562
2.521683	0.1	0.013704
2.523350	0.1	0.006850
2.525017	0.1	0.001527
2.526683	0.1	-0.000228
2.528350	0.1	0.001211
2.530017	0.1	0.003837
2.531683	0.1	0.006063
2.533350	0.1	0.007646
2.535017	0.1	0.009006
2.536683	0.1	0.010137
2.538350	0.1	0.010435
2.540017	0.1	0.009541
2.541683	0.1	0.008070
2.543350	0.1	0.007125
2.545017	0.1	0.007027
2.546683	0.1	0.007232
2.548350	0.1	0.007870
2.550017	0.1	0.010231
2.551683	0.1	0.015004
2.553350	0.1	0.021118
2.555017	0.1	0.026557
2.556683	0.1	0.029379
2.558350	0.1	0.028275
2.560017	0.1	0.023553
2.561683	0.1	0.017639
2.563350	0.1	0.013816
2.565017	0.1	0.013919
2.566683	0.1	0.017015
2.568350	0.1	0.020433
2.570017	0.1	0.021914
2.571683	0.1	0.021132
2.573350	0.1	0.019409
2.575017	0.1	0.017802
2.576683	0.1	0.016051
2.578350	0.1	0.013611
2.580017	0.1	0.011050
2.581683	0.1	0.009877
2.583350	0.1	0.010538
2.585017	0.1	0.011446
2.586683	0.1	0.010990
2.588350	0.1	0.009458
2.590017	0.1	0.008168
2.591683	0.1	0.007744
2.593350	0.1	0.007632
2.595017	0.1	0.006654
2.596683	0.1	0.004084
2.598350	0.1	0.000838
2.600017	0.1	-0.000973
2.601683	0.1	-0.000098
2.603350	0.1	0.002780
2.605017	0.1	0.006226
2.606683	0.1	0.009886
2.608350	0.1	0.014366
2.610017	0.1	0.019399
2.611683	0.1	0.023735
2.613350	0.1	0.026915
2.615017	0.1	0.029625
2.616683	0.1	0.031935
2.618350	0.1	0.032769
2.620017	0.1	0.031549
2.621683	0.1	0.029141
2.623350	0.1	0.026659
2.625017	0.1	0.024247
2.626683	0.1	0.021532
2.628350	0.1	0.018324
2.630017	0.1	0.014752
2.631683	0.1	0.011404
2.633350	0.1	0.009285
2.635017	0.1	0.009313
2.636683	0.1	0.011628
2.638350	0.1	0.015087
2.640017	0.1	0.017970
2.641683	0.1	0.019758
2.643350	0.1	0.021826
2.645017	0.1	0.025537
2.646683	0.1	0.030003
2.648350	0.1	0.032573
2.650017	0.1	0.031381
2.651683	0.1	0.026803
2.653350	0.1	0.020904
2.655017	0.1	0.016000
2.656683	0.1	0.013425
2.658350	0.1	0.012778
2.660017	0.1	0.012456
2.661683	0.1	0.011572
2.663350	0.1	0.010827
2.665017	0.1	0.011143
2.666683	0.1	0.012158
2.668350	0.1	0.012540
2.670017	0.1	0.011497
2.671683	0.1	0.009886
2.673350	0.1	0.009155
2.675017	0.1	0.009174
2.676683	0.1	0.008559
2.678350	0.1	0.006906
2.680017	0.1	0.005299
2.681683	0.1	0.004866
2.683350	0.1	0.005406
2.685017	0.1	0.005434
2.686683	0.1	0.003632
2.688350	0.1	0.000279
2.690017	0.1	-0.002803
2.691683	0.1	-0.003348
2.693350	0.1	-0.000126
2.695017	0.1	0.006063
2.696683	0.1	0.012689
2.698350	0.1	0.016782
2.700017	0.1	0.016713
2.701683	0.1	0.013495
2.703350	0.1	0.009905
2.705017	0.1	0.007972
2.706683	0.1	0.007730
2.708350	0.1	0.008256
2.710017	0.1	0.008796
2.711683	0.1	0.008959
2.713350	0.1	0.009034
2.715017	0.1	0.009476
2.716683	0.1	0.010151
2.718350	0.1	0.011004
2.720017	0.1	0.012689
2.721683	0.1	0.015451
2.723350	0.1	0.018319
2.725017	0.1	0.020391
2.726683	0.1	0.021360
2.728350	0.1	0.021020
2.730017	0.1	0.019735
2.731683	0.1	0.018617
2.733350	0.1	0.018813
2.735017	0.1	0.020703
2.736683	0.1	0.023711
2.738350	0.1	0.026566
2.740017	0.1	0.027865
2.741683	0.1	0.026799
2.743350	0.1	0.023581
2.745017	0.1	0.019087
2.746683	0.1	0.014785
2.748350	0.1	0.012349
2.750017	0.1	0.012685
2.751683	0.1	0.015786
2.753350	0.1	0.020606
2.755017	0.1	0.024792
2.756683	0.1	0.026231
2.758350	0.1	0.024936
2.760017	0.1	0.022771
2.761683	0.1	0.021714
2.763350	0.1	0.022757
2.765017	0.1	0.025579
2.766683	0.1	0.028620
2.768350	0.1	0.030324
2.770017	0.1	0.030682
2.771683	0.1	0.030831
2.773350	0.1	0.031381
2.775017	0.1	0.031861
2.776683	0.1	0.031660
2.778350	0.1	0.030710
2.780017	0.1	0.029253
2.781683	0.1	0.027912
2.783350	0.1	0.027954
2.785017	0.1	0.030324
2.786683	0.1	0.034114
2.788350	0.1	0.037090
2.790017	0.1	0.038045
2.791683	0.1	0.037649
2.793350	0.1	0.036983
2.795017	0.1	0.035972
2.796683	0.1	0.033616
2.798350	0.1	0.030152
2.800017	0.1	0.028023
2.801683	0.1	0.029174
2.803350	0.1	0.032564
2.805017	0.1	0.035684
2.806683	0.1	0.036983
2.808350	0.1	0.036308
2.810017	0.1	0.034920
2.811683	0.1	0.034594
2.813350	0.1	0.035604
2.815017	0.1	0.036699
2.816683	0.1	0.036620
2.818350	0.1	0.035027
2.820017	0.1	0.032876
2.821683	0.1	0.031679
2.823350	0.1	0.031707
2.825017	0.1	0.031320
2.826683	0.1	0.028638
2.828350	0.1	0.023525
2.830017	0.1	0.017937
2.831683	0.1	0.014664
2.833350	0.1	0.015232
2.835017	0.1	0.018384
2.836683	0.1	0.021211
2.838350	0.1	0.022226
2.840017	0.1	0.022664
2.841683	0.1	0.024177
2.843350	0.1	0.026510
2.845017	0.1	0.028485
2.846683	0.1	0.029663
2.848350	0.1	0.030454
2.850017	0.1	0.032065
2.851683	0.1	0.035260
2.853350	0.1	0.038529
2.855017	0.1	0.039502
2.856683	0.1	0.037979
2.858350	0.1	0.036131
2.860017	0.1	0.035996
2.861683	0.1	0.037062
2.863350	0.1	0.036559
2.865017	0.1	0.032978
2.866683	0.1	0.028433
2.868350	0.1	0.026473
2.870017	0.1	0.028191
2.871683	0.1	0.031656
2.873350	0.1	0.034734
2.875017	0.1	0.036801
2.876683	0.1	0.037840
2.878350	0.1	0.037602
2.880017	0.1	0.036275
2.881683	0.1	0.034943
2.883350	0.1	0.034808
2.885017	0.1	0.036149
2.886683	0.1	0.037970
2.888350	0.1	0.038538
2.890017	0.1	0.037304
2.891683	0.1	0.035777
2.893350	0.1	0.035358
2.895017	0.1	0.035660
2.896683	0.1	0.036019
2.898350	0.1	0.036592
2.900017	0.1	0.037341
2.901683	0.1	0.037341
2.903350	0.1	0.035730
2.905017	0.1	0.032908
2.906683	0.1	0.030329
2.908350	0.1	0.029067
2.910017	0.1	0.029420
2.911683	0.1	0.031409
2.913350	0.1	0.034529
2.915017	0.1	0.037560
2.916683	0.1	0.039232
2.918350	0.1	0.038943
2.920017	0.1	0.037458
2.921683	0.1	0.036806
2.923350	0.1	0.038538
2.925017	0.1	0.042175
2.926683	0.1	0.046091
2.928350	0.1	0.048992
2.930017	0.1	0.050133
2.931683	0.1	0.049025
2.933350	0.1	0.045709
2.935017	0.1	0.041174
2.936683	0.1	0.037192
2.938350	0.1	0.035590
2.940017	0.1	0.036871
2.941683	0.1	0.039819
2.943350	0.1	0.042981
2.945017	0.1	0.045593
2.946683	0.1	0.046929
2.948350	0.1	0.045924
2.950017	0.1	0.042100
2.951683	0.1	0.036899
2.953350	0.1	0.033113
2.955017	0.1	0.032280
2.956683	0.1	0.033029
2.958350	0.1	0.032769
2.960017	0.1	0.030901
2.961683	0.1	0.029393
2.963350	0.1	0.029975
2.965017	0.1	0.032224
2.966683	0.1	0.034445
2.968350	0.1	0.035618
2.970017	0.1	0.036424
2.971683	0.1	0.038180
2.973350	0.1	0.040866
2.975017	0.1	0.043181
2.976683	0.1	0.044368
2.978350	0.1	0.044773
2.980017	0.1	0.044564
2.981683	0.1	0.042855
2.983350	0.1	0.038939
2.985017	0.1	0.033891
2.986683	0.1	0.030133
2.988350	0.1	0.029537
2.990017	0.1	0.031791
2.991683	0.1	0.034361
2.993350	0.1	0.034776
2.995017	0.1	0.032955
2.996683	0.1	0.030762
2.998350	0.1	0.029765
3.000017	0.1	0.029919
3.001683	0.1	0.030259
3.003350	0.1	0.030277
3.005017	0.1	0.030124
3.006683	0.1	0.029695
3.008350	0.1	0.028531
3.010017	0.1	0.026757
3.011683	0.1	0.025285
3.013350	0.1	0.024978
3.015017	0.1	0.026175
3.016683	0.1	0.028755
3.018350	0.1	0.031875
3.020017	0.1	0.034077
3.021683	0.1	0.034552
3.023350	0.1	0.033798
3.025017	0.1	0.032499
3.026683	0.1	0.030743
3.028350	0.1	0.029071
3.030017	0.1	0.028657
3.031683	0.1	0.029616
3.033350	0.1	0.030654
3.035017	0.1	0.030645
3.036683	0.1	0.029877
3.038350	0.1	0.029523
3.040017	0.1	0.030138
3.041683	0.1	0.031274
3.043350	0.1	0.032117
3.045017	0.1	0.031604
3.046683	0.1	0.029285
3.048350	0.1	0.026184
3.050017	0.1	0.023609
3.051683	0.1	0.021691
3.053350	0.1	0.020182
3.055017	0.1	0.019805
3.056683	0.1	0.021723
3.058350	0.1	0.025532
3.060017	0.1	0.028969
3.061683	0.1	0.030161
3.063350	0.1	0.029108
3.065017	0.1	0.027069
3.066683	0.1	0.025318
3.068350	0.1	0.024377
3.070017	0.1	0.024154
3.071683	0.1	0.024415
3.073350	0.1	0.025104
3.075017	0.1	0.026589
3.076683	0.1	0.029323
3.078350	0.1	0.032787
3.080017	0.1	0.035348
3.081683	0.1	0.035465
3.083350	0.1	0.033057
3.085017	0.1	0.029667
3.086683	0.1	0.026892
3.088350	0.1	0.024959
3.090017	0.1	0.022827
3.091683	0.1	0.019684
3.093350	0.1	0.016396
3.095017	0.1	0.014533
3.096683	0.1	0.014361
3.098350	0.1	0.014789
3.100017	0.1	0.015195
3.101683	0.1	0.016307
3.103350	0.1	0.018775
3.105017	0.1	0.021900
3.106683	0.1	0.024410
3.108350	0.1	0.025728
3.110017	0.1	0.026510
3.111683	0.1	0.027777
3.113350	0.1	0.029467
3.115017	0.1	0.030864
3.116683	0.1	0.031609
3.118350	0.1	0.031753
3.120017	0.1	0.031688
3.121683	0.1	0.031684
3.123350	0.1	0.031502
3.125017	0.1	0.031292
3.126683	0.1	0.031861
3.128350	0.1	0.033570
3.130017	0.1	0.036000
3.131683	0.1	0.038417
3.133350	0.1	0.040247
3.135017	0.1	0.040838
3.136683	0.1	0.039274
3.138350	0.1	0.035814
3.140017	0.1	0.032992
3.141683	0.1	0.033244
3.143350	0.1	0.036047
3.145017	0.1	0.038813
3.146683	0.1	0.039679
3.148350	0.1	0.038459
3.150017	0.1	0.036056
3.151683	0.1	0.033667
3.153350	0.1	0.032084
3.155017	0.1	0.031549
3.156683	0.1	0.031763
3.158350	0.1	0.031902
3.160017	0.1	0.031330
3.161683	0.1	0.030603
3.163350	0.1	0.031055
3.165017	0.1	0.032969
3.166683	0.1	0.034673
3.168350	0.1	0.034119
3.170017	0.1	0.031157
3.171683	0.1	0.027427
3.173350	0.1	0.024703
3.175017	0.1	0.024163
3.176683	0.1	0.026100
3.178350	0.1	0.029253
3.180017	0.1	0.031670
3.181683	0.1	0.032764
3.183350	0.1	0.033514
3.185017	0.1	0.035176
3.186683	0.1	0.038152
3.188350	0.1	0.041546
3.190017	0.1	0.043777
3.191683	0.1	0.043721
3.193350	0.1	0.041327
3.195017	0.1	0.037495
3.196683	0.1	0.033462
3.198350	0.1	0.029956
3.200017	0.1	0.026645
3.201683	0.1	0.022994
3.203350	0.1	0.019693
3.205017	0.1	0.018007
3.206683	0.1	0.018114
3.208350	0.1	0.018957
3.210017	0.1	0.019562
3.211683	0.1	0.020033
3.213350	0.1	0.021122
3.215017	0.1	0.023432
3.216683	0.1	0.027078
3.218350	0.1	0.030892
3.220017	0.1	0.032899
3.221683	0.1	0.032526
3.223350	0.1	0.030994
3.225017	0.1	0.029034
3.226683	0.1	0.025798
3.228350	0.1	0.020857
3.230017	0.1	0.016335
3.231683	0.1	0.015441
3.233350	0.1	0.018827
3.235017	0.1	0.023679
3.236683	0.1	0.026575
3.238350	0.1	0.026268
3.240017	0.1	0.023656
3.241683	0.1	0.020149
3.243350	0.1	0.016829
3.245017	0.1	0.014254
3.246683	0.1	0.012326
3.248350	0.1	0.010738
3.250017	0.1	0.009420
3.251683	0.1	0.008424
3.253350	0.1	0.007739
3.255017	0.1	0.007064
3.256683	0.1	0.005946
3.258350	0.1	0.004368
3.260017	0.1	0.003055
3.261683	0.1	0.003004
3.263350	0.1	0.004396
3.265017	0.1	0.006207
3.266683	0.1	0.007055
3.268350	0.1	0.006482
3.270017	0.1	0.005621
3.271683	0.1	0.005723
3.273350	0.1	0.006054
3.275017	0.1	0.004894
3.276683	0.1	0.002142
3.278350	0.1	-0.000531
3.280017	0.1	-0.001574
3.281683	0.1	-0.000922
3.283350	0.1	0.000047
3.285017	0.1	-0.000102
3.286683	0.1	-0.001281
3.288350	0.1	-0.001788
3.290017	0.1	-0.000219
3.291683	0.1	0.003190
3.293350	0.1	0.006990
3.295017	0.1	0.009411
3.296683	0.1	0.009695
3.298350	0.1	0.009071
3.300017	0.1	0.009486
3.301683	0.1	0.011441
3.303350	0.1	0.013933
3.305017	0.1	0.016037
3.306683	0.1	0.017975
3.308350	0.1	0.020587
3.310017	0.1	0.024182
3.311683	0.1	0.027502
3.313350	0.1	0.028182
3.315017	0.1	0.025448
3.316683	0.1	0.021472
3.318350	0.1	0.019134
3.320017	0.1	0.019032
3.321683	0.1	0.018980
3.323350	0.1	0.016484
3.325017	0.1	0.011316
3.326683	0.1	0.005430
3.328350	0.1	0.001215
3.330017	0.1	0.000005
3.331683	0.1	0.001611
3.333350	0.1	0.004815
3.335017	0.1	0.008489
3.336683	0.1	0.012154
3.338350	0.1	0.015013
3.340017	0.1	0.015283
3.341683	0.1	0.011846
3.343350	0.1	0.006012
3.345017	0.1	0.000265
3.346683	0.1	-0.003986
3.348350	0.1	-0.006380
3.350017	0.1	-0.006743
3.351683	0.1	-0.004880
3.353350	0.1	-0.000680
3.355017	0.1	0.005220
3.356683	0.1	0.011004
3.358350	0.1	0.015097
3.360017	0.1	0.017802
3.361683	0.1	0.020158
3.363350	0.1	0.021593
3.365017	0.1	0.020145
3.366683	0.1	0.015208
3.368350	0.1	0.008708
3.370017	0.1	0.003115
3.371683	0.1	-0.000503
3.373350	0.1	-0.002319
3.375017	0.1	-0.002976
3.376683	0.1	-0.003381
3.378350	0.1	-0.004307
3.380017	0.1	-0.005937
3.381683	0.1	-0.007870
3.383350	0.1	-0.009187
3.385017	0.1	-0.008778
3.386683	0.1	-0.006501
3.388350	0.1	-0.003916
3.390017	0.1	-0.003101
3.391683	0.1	-0.005024
3.393350	0.1	-0.009001
3.395017	0.1	-0.012689
3.396683	0.1	-0.013206
3.398350	0.1	-0.009444
3.400017	0.1	-0.003222
3.401683	0.1	0.002207
3.403350	0.1	0.005183
3.405017	0.1	0.006743
3.406683	0.1	0.008675
3.408350	0.1	0.011376
3.410017	0.1	0.014100
3.411683	0.1	0.015856
3.413350	0.1	0.015358
3.415017	0.1	0.011632
3.416683	0.1	0.005285
3.418350	0.1	-0.001434
3.420017	0.1	-0.005909
3.421683	0.1	-0.006938
3.423350	0.1	-0.005332
3.425017	0.1	-0.002985
3.426683	0.1	-0.002156
3.428350	0.1	-0.004098
3.430017	0.1	-0.007707
3.431683	0.1	-0.011167
3.433350	0.1	-0.013951
3.435017	0.1	-0.015637
3.436683	0.1	-0.014920
3.438350	0.1	-0.011129
3.440017	0.1	-0.005770
3.441683	0.1	-0.001681
3.443350	0.1	-0.000298
3.445017	0.1	-0.000554
3.446683	0.1	-0.000512
3.448350	0.1	0.001057
3.450017	0.1	0.003879
3.451683	0.1	0.006105
3.453350	0.1	0.006245
3.455017	0.1	0.004782
3.456683	0.1	0.003162
3.458350	0.1	0.002235
3.460017	0.1	0.002217
3.461683	0.1	0.003665
3.463350	0.1	0.007660
3.465017	0.1	0.014734
3.466683	0.1	0.023562
3.468350	0.1	0.030953
3.470017	0.1	0.034184
3.471683	0.1	0.033625
3.473350	0.1	0.031954
3.475017	0.1	0.031400
3.476683	0.1	0.032722
3.478350	0.1	0.036168
3.480017	0.1	0.042194
3.481683	0.1	0.051060
3.483350	0.1	0.062524
3.485017	0.1	0.076084
3.486683	0.1	0.091302
3.488350	0.1	0.108313
3.490017	0.1	0.127554
3.491683	0.1	0.148630
3.493350	0.1	0.170134
3.495017	0.1	0.190930
3.496683	0.1	0.211052
3.498350	0.1	0.230619
3.500017	0.1	0.248402
3.501683	0.1	0.262158
3.503350	0.1	0.270740
3.505017	0.1	0.275499
3.506683	0.1	0.278763
3.508350	0.1	0.281259
3.510017	0.1	0.281930
3.511683	0.1	0.279690
3.513350	0.1	0.274428
3.515017	0.1	0.266312
3.516683	0.1	0.255583
3.518350	0.1	0.243331
3.520017	0.1	0.231070
3.521683	0.1	0.219326
3.523350	0.1	0.207275
3.525017	0.1	0.193920
3.526683	0.1	0.179424
3.528350	0.1	0.165170
3.530017	0.1	0.152271
3.531683	0.1	0.140951
3.533350	0.1	0.131517
3.535017	0.1	0.124527
3.536683	0.1	0.119763
3.538350	0.1	0.116103
3.540017	0.1	0.112606
3.541683	0.1	0.109202
3.543350	0.1	0.105919
3.545017	0.1	0.102133
3.546683	0.1	0.097128
3.548350	0.1	0.090878
3.550017	0.1	0.084140
3.551683	0.1	0.077793
3.553350	0.1	0.072415
3.555017	0.1	0.068410
3.556683	0.1	0.065947
3.558350	0.1	0.064215
3.560017	0.1	0.061886
3.561683	0.1	0.058780
3.563350	0.1	0.056159
3.565017	0.1	0.055390
3.566683	0.1	0.056499
3.568350	0.1	0.057677
3.570017	0.1	0.056252
3.571683	0.1	0.050566
3.573350	0.1	0.041453
3.575017	0.1	0.032028
3.576683	0.1	0.025588
3.578350	0.1	0.023204
3.580017	0.1	0.023567
3.581683	0.1	0.024838
3.583350	0.1	0.026179
3.585017	0.1	0.027879
3.586683	0.1	0.030324
3.588350	0.1	0.032810
3.590017	0.1	0.033788
3.591683	0.1	0.032596
3.593350	0.1	0.030356
3.595017	0.1	0.028969
3.596683	0.1	0.029211
3.598350	0.1	0.029732
3.600017	0.1	0.028880
3.601683	0.1	0.027171
3.603350	0.1	0.026850
3.605017	0.1	0.028978
3.606683	0.1	0.032233
3.608350	0.1	0.034380
3.610017	0.1	0.034217
3.611683	0.1	0.032135
3.613350	0.1	0.029462
3.615017	0.1	0.027590
3.616683	0.1	0.027078
3.618350	0.1	0.026887
3.620017	0.1	0.025304
3.621683	0.1	0.022110
3.623350	0.1	0.019101
3.625017	0.1	0.018007
3.626683	0.1	0.018356
3.628350	0.1	0.017900
3.630017	0.1	0.014943
3.631683	0.1	0.010370
3.633350	0.1	0.006971
3.635017	0.1	0.006491
3.636683	0.1	0.008512
3.638350	0.1	0.012019
3.640017	0.1	0.016112
3.641683	0.1	0.019069
3.643350	0.1	0.018841
3.645017	0.1	0.015288
3.646683	0.1	0.010869
3.648350	0.1	0.008522
3.650017	0.1	0.009616
3.651683	0.1	0.013663
3.653350	0.1	0.018994
3.655017	0.1	0.024098
3.656683	0.1	0.027870
3.658350	0.1	0.028973
3.660017	0.1	0.026603
3.661683	0.1	0.021658
3.663350	0.1	0.016619
3.665017	0.1	0.014105
3.666683	0.1	0.014924
3.668350	0.1	0.017378
3.670017	0.1	0.019129
3.671683	0.1	0.019246
3.673350	0.1	0.018086
3.675017	0.1	0.016396
3.676683	0.1	0.014966
3.678350	0.1	0.014333
3.680017	0.1	0.014650
3.681683	0.1	0.015856
3.683350	0.1	0.017416
3.685017	0.1	0.018366
3.686683	0.1	0.018221
3.688350	0.1	0.017486
3.690017	0.1	0.016890
3.691683	0.1	0.016377
3.693350	0.1	0.015516
3.695017	0.1	0.014533
3.696683	0.1	0.014133
3.698350	0.1	0.014286
3.700017	0.1	0.014044
3.701683	0.1	0.012536
3.703350	0.1	0.010063
3.705017	0.1	0.007842
3.706683	0.1	0.006412
3.708350	0.1	0.005579
3.710017	0.1	0.005676
3.711683	0.1	0.007022
3.713350	0.1	0.008978
3.715017	0.1	0.010543
3.716683	0.1	0.010994
3.718350	0.1	0.010021
3.720017	0.1	0.007851
3.721683	0.1	0.005248
3.723350	0.1	0.003125
3.725017	0.1	0.002217
3.726683	0.1	0.002910
3.728350	0.1	0.004894
3.730017	0.1	0.007153
3.731683	0.1	0.008792
3.733350	0.1	0.009579
3.735017	0.1	0.009425
3.736683	0.1	0.008196
3.738350	0.1	0.005993
3.740017	0.1	0.003353
3.741683	0.1	0.001197
3.743350	0.1	0.000056
3.745017	0.1	-0.000433
3.746683	0.1	-0.000596
3.748350	0.1	-0.000154
3.750017	0.1	0.001034
3.751683	0.1	0.002487
3.753350	0.1	0.003255
3.755017	0.1	0.002766
3.756683	0.1	0.001946
3.758350	0.1	0.002622
3.760017	0.1	0.005267
3.761683	0.1	0.008461
3.763350	0.1	0.010664
3.765017	0.1	0.011795
3.766683	0.1	0.013094
3.768350	0.1	0.015455
3.770017	0.1	0.017909
3.771683	0.1	0.018622
3.773350	0.1	0.017285
3.775017	0.1	0.015269
3.776683	0.1	0.014063
3.778350	0.1	0.014193
3.780017	0.1	0.014803
3.781683	0.1	0.014533
3.783350	0.1	0.013197
3.785017	0.1	0.011935
3.786683	0.1	0.012228
3.788350	0.1	0.014897
3.790017	0.1	0.019069
3.791683	0.1	0.022431
3.793350	0.1	0.023278
3.795017	0.1	0.022193
3.796683	0.1	0.021029
3.798350	0.1	0.020699
3.800017	0.1	0.020592
3.801683	0.1	0.019795
3.803350	0.1	0.018175
3.805017	0.1	0.016396
3.806683	0.1	0.015176
3.808350	0.1	0.014650
3.810017	0.1	0.014110
3.811683	0.1	0.012447
3.813350	0.1	0.009378
3.815017	0.1	0.005695
3.816683	0.1	0.002445
3.818350	0.1	0.000726
3.820017	0.1	0.001295
3.821683	0.1	0.003381
3.823350	0.1	0.005024
3.825017	0.1	0.004899
3.826683	0.1	0.003064
3.828350	0.1	0.000708
3.830017	0.1	-0.000503
3.831683	0.1	0.000279
3.833350	0.1	0.002417
3.835017	0.1	0.004494
3.836683	0.1	0.005756
3.838350	0.1	0.006822
3.840017	0.1	0.008414
3.841683	0.1	0.010151
3.843350	0.1	0.011232
3.845017	0.1	0.011604
3.846683	0.1	0.011781
3.848350	0.1	0.011711
3.850017	0.1	0.010743
3.851683	0.1	0.008796
3.853350	0.1	0.006482
3.855017	0.1	0.003930
3.856683	0.1	0.001253
3.858350	0.1	-0.000414
3.860017	0.1	0.000075
3.861683	0.1	0.002352
3.863350	0.1	0.005062
3.865017	0.1	0.007218
3.866683	0.1	0.008373
3.868350	0.1	0.008424
3.870017	0.1	0.007539
3.871683	0.1	0.005919
3.873350	0.1	0.004075
3.875017	0.1	0.003180
3.876683	0.1	0.004377
3.878350	0.1	0.007497
3.880017	0.1	0.010631
3.881683	0.1	0.011418
3.883350	0.1	0.009337
3.885017	0.1	0.006496
3.886683	0.1	0.006016
3.888350	0.1	0.009472
3.890017	0.1	0.015642
3.891683	0.1	0.021444
3.893350	0.1	0.024009
3.895017	0.1	0.022501
3.896683	0.1	0.018347
3.898350	0.1	0.013849
3.900017	0.1	0.010668
3.901683	0.1	0.009192
3.903350	0.1	0.008899
3.905017	0.1	0.009355
3.906683	0.1	0.010431
3.908350	0.1	0.011525
3.910017	0.1	0.011446
3.911683	0.1	0.009760
3.913350	0.1	0.007628
3.915017	0.1	0.006612
3.916683	0.1	0.006794
3.918350	0.1	0.006589
3.920017	0.1	0.004852
3.921683	0.1	0.002226
3.923350	0.1	0.000019
3.925017	0.1	-0.001015
3.926683	0.1	-0.001173
3.928350	0.1	-0.001462
3.930017	0.1	-0.001839
3.931683	0.1	-0.000782
3.933350	0.1	0.002133
3.935017	0.1	0.004917
3.936683	0.1	0.005132
3.938350	0.1	0.002002
3.940017	0.1	-0.002808
3.941683	0.1	-0.006137
3.943350	0.1	-0.005802
3.945017	0.1	-0.002235
3.946683	0.1	0.002389
3.948350	0.1	0.006091
3.950017	0.1	0.008116
3.951683	0.1	0.008587
3.953350	0.1	0.007707
3.955017	0.1	0.006054
3.956683	0.1	0.005090
3.958350	0.1	0.006189
3.960017	0.1	0.009271
3.961683	0.1	0.012340
3.963350	0.1	0.012815
3.965017	0.1	0.009784
3.966683	0.1	0.004945
3.968350	0.1	0.001076
3.970017	0.1	-0.000750
3.971683	0.1	-0.001853
3.973350	0.1	-0.003474
3.975017	0.1	-0.004889
3.976683	0.1	-0.004419
3.978350	0.1	-0.001658
3.980017	0.1	0.001937
3.981683	0.1	0.004545
3.983350	0.1	0.005038
3.985017	0.1	0.003087
3.986683	0.1	-0.000563
3.988350	0.1	-0.004279
3.990017	0.1	-0.006668
3.991683	0.1	-0.007646
3.993350	0.1	-0.008321
3.995017	0.1	-0.009751
3.996683	0.1	-0.011735
3.998350	0.1	-0.012862
4.000017	0.1	-0.011511
4.001683	0.1	-0.007302
4.003350	0.1	-0.002114
4.005017	0.1	0.001267
4.006683	0.1	0.001984
4.008350	0.1	0.001937
4.010017	0.1	0.003567
4.011683	0.1	0.007539
4.013350	0.1	0.012708
4.015017	0.1	0.017593
4.016683	0.1	0.021053
4.018350	0.1	0.022026
4.020017	0.1	0.019805
4.021683	0.1	0.014752
4.023350	0.1	0.008778
4.025017	0.1	0.003972
4.026683	0.1	0.000382
4.028350	0.1	-0.003809
4.030017	0.1	-0.009700
4.031683	0.1	-0.016205
4.033350	0.1	-0.020927
4.035017	0.1	-0.022217
4.036683	0.1	-0.020512
4.038350	0.1	-0.017509
4.040017	0.1	-0.014678
4.041683	0.1	-0.012177
4.043350	0.1	-0.008829
4.045017	0.1	-0.004456
4.046683	0.1	-0.001136
4.048350	0.1	-0.000196
4.050017	0.1	-0.000224
4.051683	0.1	0.000722
4.053350	0.1	0.003362
4.055017	0.1	0.007274
4.056683	0.1	0.011064
4.058350	0.1	0.013220
4.060017	0.1	0.013025
4.061683	0.1	0.010366
4.063350	0.1	0.006291
4.065017	0.1	0.003073
4.066683	0.1	0.002165
4.068350	0.1	0.002864
4.070017	0.1	0.003637
4.071683	0.1	0.003939
4.073350	0.1	0.004168
4.075017	0.1	0.004908
4.076683	0.1	0.006296
4.078350	0.1	0.007576
4.080017	0.1	0.007767
4.081683	0.1	0.006626
4.083350	0.1	0.004843
4.085017	0.1	0.003227
4.086683	0.1	0.001267
4.088350	0.1	-0.002338
4.090017	0.1	-0.007218
4.091683	0.1	-0.010733
4.093350	0.1	-0.010626
4.095017	0.1	-0.007479
4.096683	0.1	-0.003953
4.098350	0.1	-0.002398
4.100017	0.1	-0.003478
4.101683	0.1	-0.005658
4.103350	0.1	-0.006193
4.105017	0.1	-0.003874
4.106683	0.1	-0.000456
4.108350	0.1	0.001462
4.110017	0.1	0.001211
4.111683	0.1	-0.000056
4.113350	0.1	-0.001071
4.115017	0.1	-0.001276
4.116683	0.1	-0.000689
4.118350	0.1	0.000233
4.120017	0.1	0.001052
4.121683	0.1	0.001788
4.123350	0.1	0.002440
4.125017	0.1	0.002692
4.126683	0.1	0.002421
4.128350	0.1	0.001737
4.130017	0.1	0.000638
4.131683	0.1	-0.000801
4.133350	0.1	-0.002361
4.135017	0.1	-0.004065
4.136683	0.1	-0.006128
4.138350	0.1	-0.008671
4.140017	0.1	-0.011590
4.141683	0.1	-0.014170
4.143350	0.1	-0.015474
4.145017	0.1	-0.015632
4.146683	0.1	-0.015744
4.148350	0.1	-0.015814
4.150017	0.1	-0.014314
4.151683	0.1	-0.010682
4.153350	0.1	-0.006799
4.155017	0.1	-0.004862
4.156683	0.1	-0.005104
4.158350	0.1	-0.006300
4.160017	0.1	-0.007506
4.161683	0.1	-0.008647
4.163350	0.1	-0.009839
4.165017	0.1	-0.010380
4.166683	0.1	-0.008759
4.168350	0.1	-0.004279
4.170017	0.1	0.001574
4.171683	0.1	0.006058
4.173350	0.1	0.007190
4.175017	0.1	0.004717
4.176683	0.1	0.000163
4.178350	0.1	-0.003767
4.180017	0.1	-0.004857
4.181683	0.1	-0.003041
4.183350	0.1	-0.000088
4.185017	0.1	0.002226
4.186683	0.1	0.002966
4.188350	0.1	0.001485
4.190017	0.1	-0.002002
4.191683	0.1	-0.005621
4.193350	0.1	-0.007688
4.195017	0.1	-0.008307
4.196683	0.1	-0.008149
4.198350	0.1	-0.007348
4.200017	0.1	-0.006231
4.201683	0.1	-0.005821
4.203350	0.1	-0.007129
4.205017	0.1	-0.010203
4.206683	0.1	-0.013979
4.208350	0.1	-0.016904
4.210017	0.1	-0.018296
4.211683	0.1	-0.019255
4.213350	0.1	-0.021146
4.215017	0.1	-0.023590
4.216683	0.1	-0.024843
4.218350	0.1	-0.023283
4.220017	0.1	-0.018398
4.221683	0.1	-0.011432
4.223350	0.1	-0.004871
4.225017	0.1	-0.000484
4.226683	0.1	0.001644
4.228350	0.1	0.001718
4.230017	0.1	-0.000456
4.231683	0.1	-0.004037
4.233350	0.1	-0.007045
4.235017	0.1	-0.008065
4.236683	0.1	-0.007357
4.238350	0.1	-0.006682
4.240017	0.1	-0.008084
4.241683	0.1	-0.012293
4.243350	0.1	-0.017928
4.245017	0.1	-0.022431
4.246683	0.1	-0.024224
4.248350	0.1	-0.023688
4.250017	0.1	-0.022054
4.251683	0.1	-0.020158
4.253350	0.1	-0.018417
4.255017	0.1	-0.017085
4.256683	0.1	-0.015968
4.258350	0.1	-0.014533
4.260017	0.1	-0.012736
4.261683	0.1	-0.011362
4.263350	0.1	-0.011399
4.265017	0.1	-0.013243
4.266683	0.1	-0.016550
4.268350	0.1	-0.020671
4.270017	0.1	-0.024675
4.271683	0.1	-0.027525
4.273350	0.1	-0.028568
4.275017	0.1	-0.027237
4.276683	0.1	-0.022869
4.278350	0.1	-0.016224
4.280017	0.1	-0.010496
4.281683	0.1	-0.008796
4.283350	0.1	-0.010743
4.285017	0.1	-0.013271
4.286683	0.1	-0.013965
4.288350	0.1	-0.012126
4.290017	0.1	-0.008214
4.291683	0.1	-0.003590
4.293350	0.1	0.000452
4.295017	0.1	0.003460
4.296683	0.1	0.004731
4.298350	0.1	0.002948
4.300017	0.1	-0.002324
4.301683	0.1	-0.009611
4.303350	0.1	-0.016280
4.305017	0.1	-0.020112
4.306683	0.1	-0.020638
4.308350	0.1	-0.019199
4.310017	0.1	-0.017406
4.311683	0.1	-0.015693
4.313350	0.1	-0.013621
4.315017	0.1	-0.011246
4.316683	0.1	-0.009527
4.318350	0.1	-0.009220
4.320017	0.1	-0.009816
4.321683	0.1	-0.010175
4.323350	0.1	-0.009821
4.325017	0.1	-0.009164
4.326683	0.1	-0.008736
4.328350	0.1	-0.008442
4.330017	0.1	-0.007870
4.331683	0.1	-0.007469
4.333350	0.1	-0.008065
4.335017	0.1	-0.009257
4.336683	0.1	-0.009555
4.338350	0.1	-0.008293
4.340017	0.1	-0.006310
4.341683	0.1	-0.004796
4.343350	0.1	-0.004512
4.345017	0.1	-0.005863
4.346683	0.1	-0.008368
4.348350	0.1	-0.011022
4.350017	0.1	-0.013928
4.351683	0.1	-0.017681
4.353350	0.1	-0.021225
4.355017	0.1	-0.022594
4.356683	0.1	-0.021490
4.358350	0.1	-0.019269
4.360017	0.1	-0.017160
4.361683	0.1	-0.015642
4.363350	0.1	-0.014841
4.365017	0.1	-0.014873
4.366683	0.1	-0.015735
4.368350	0.1	-0.017132
4.370017	0.1	-0.018552
4.371683	0.1	-0.019199
4.373350	0.1	-0.017737
4.375017	0.1	-0.013690
4.376683	0.1	-0.009187
4.378350	0.1	-0.007376
4.380017	0.1	-0.009015
4.381683	0.1	-0.011981
4.383350	0.1	-0.013886
4.385017	0.1	-0.014012
4.386683	0.1	-0.013248
4.388350	0.1	-0.012899
4.390017	0.1	-0.013416
4.391683	0.1	-0.014310
4.393350	0.1	-0.015036
4.395017	0.1	-0.015432
4.396683	0.1	-0.015371
4.398350	0.1	-0.014040
4.400017	0.1	-0.010175
4.401683	0.1	-0.003651
4.403350	0.1	0.003744
4.405017	0.1	0.009350
4.406683	0.1	0.011455
4.408350	0.1	0.010342
4.410017	0.1	0.007399
4.411683	0.1	0.003735
4.413350	0.1	-0.000070
4.415017	0.1	-0.003646
4.416683	0.1	-0.006650
4.418350	0.1	-0.008782
4.420017	0.1	-0.009877
4.421683	0.1	-0.010249
4.423350	0.1	-0.010878
4.425017	0.1	-0.012475
4.426683	0.1	-0.014612
4.428350	0.1	-0.016433
4.430017	0.1	-0.017937
4.431683	0.1	-0.019735
4.433350	0.1	-0.021663
4.435017	0.1	-0.022328
4.436683	0.1	-0.020214
4.438350	0.1	-0.015460
4.440017	0.1	-0.010319
4.441683	0.1	-0.007311
4.443350	0.1	-0.007125
4.445017	0.1	-0.008452
4.446683	0.1	-0.009714
4.448350	0.1	-0.010380
4.450017	0.1	-0.010543
4.451683	0.1	-0.010603
4.453350	0.1	-0.011302
4.455017	0.1	-0.012764
4.456683	0.1	-0.014286
4.458350	0.1	-0.015255
4.460017	0.1	-0.015101
4.461683	0.1	-0.013374
4.463350	0.1	-0.010552
4.465017	0.1	-0.008005
4.466683	0.1	-0.006948
4.468350	0.1	-0.007590
4.470017	0.1	-0.008973
4.471683	0.1	-0.009723
4.473350	0.1	-0.009006
4.475017	0.1	-0.007190
4.476683	0.1	-0.005905
4.478350	0.1	-0.006855
4.480017	0.1	-0.009998
4.481683	0.1	-0.013858
4.483350	0.1	-0.017290
4.485017	0.1	-0.020000
4.486683	0.1	-0.022021
4.488350	0.1	-0.023437
4.490017	0.1	-0.024317
4.491683	0.1	-0.024796
4.493350	0.1	-0.025053
4.495017	0.1	-0.025001
4.496683	0.1	-0.024443
4.498350	0.1	-0.023530
4.500017	0.1	-0.022324
4.501683	0.1	-0.020103
4.503350	0.1	-0.015893
4.505017	0.1	-0.009602
4.506683	0.1	-0.003162
4.508350	0.1	-0.000005
4.510017	0.1	-0.002030
4.511683	0.1	-0.007516
4.513350	0.1	-0.012792
4.515017	0.1	-0.015725
4.516683	0.1	-0.017043
4.518350	0.1	-0.018333
4.520017	0.1	-0.019949
4.521683	0.1	-0.021402
4.523350	0.1	-0.022585
4.525017	0.1	-0.023670
4.526683	0.1	-0.024438
4.528350	0.1	-0.024298
4.530017	0.1	-0.022901
4.531683	0.1	-0.020373
4.533350	0.1	-0.017295
4.535017	0.1	-0.014571
4.536683	0.1	-0.013253
4.538350	0.1	-0.014058
4.540017	0.1	-0.016661
4.541683	0.1	-0.020056
4.543350	0.1	-0.023004
4.545017	0.1	-0.023637
4.546683	0.1	-0.020205
4.548350	0.1	-0.012824
4.550017	0.1	-0.003679
4.551683	0.1	0.003949
4.553350	0.1	0.007572
4.555017	0.1	0.007097
4.556683	0.1	0.004033
4.558350	0.1	0.000284
4.560017	0.1	-0.002491
4.561683	0.1	-0.004387
4.563350	0.1	-0.006990
4.565017	0.1	-0.010738
4.566683	0.1	-0.014156
4.568350	0.1	-0.016079
4.570017	0.1	-0.017085
4.571683	0.1	-0.018249
4.573350	0.1	-0.019567
4.575017	0.1	-0.020280
4.576683	0.1	-0.020103
4.578350	0.1	-0.019330
4.580017	0.1	-0.018012
4.581683	0.1	-0.015786
4.583350	0.1	-0.012512
4.585017	0.1	-0.008820
4.586683	0.1	-0.005877
4.588350	0.1	-0.004591
4.590017	0.1	-0.005113
4.591683	0.1	-0.006580
4.593350	0.1	-0.007534
4.595017	0.1	-0.007171
4.596683	0.1	-0.005933
4.598350	0.1	-0.004615
4.600017	0.1	-0.003264
4.601683	0.1	-0.001839
4.603350	0.1	-0.001220
4.605017	0.1	-0.002054
4.606683	0.1	-0.003986
4.608350	0.1	-0.006733
4.610017	0.1	-0.010366
4.611683	0.1	-0.014044
4.613350	0.1	-0.016191
4.615017	0.1	-0.015851
4.616683	0.1	-0.012917
4.618350	0.1	-0.008009
4.620017	0.1	-0.002808
4.621683	0.1	0.000838
4.623350	0.1	0.002347
4.625017	0.1	0.002687
4.626683	0.1	0.003297
4.628350	0.1	0.004880
4.630017	0.1	0.007004
4.631683	0.1	0.008522
4.633350	0.1	0.008312
4.635017	0.1	0.006333
4.636683	0.1	0.003702
4.638350	0.1	0.001434
4.640017	0.1	-0.000158
4.641683	0.1	-0.000908
4.643350	0.1	-0.001020
4.645017	0.1	-0.001127
4.646683	0.1	-0.001681
4.648350	0.1	-0.002738
4.650017	0.1	-0.004340
4.651683	0.1	-0.006622
4.653350	0.1	-0.008978
4.655017	0.1	-0.010221
4.656683	0.1	-0.010198
4.658350	0.1	-0.009704
4.660017	0.1	-0.009057
4.661683	0.1	-0.008224
4.663350	0.1	-0.007381
4.665017	0.1	-0.006347
4.666683	0.1	-0.004354
4.668350	0.1	-0.001006
4.670017	0.1	0.002692
4.671683	0.1	0.004745
4.673350	0.1	0.004037
4.675017	0.1	0.001024
4.676683	0.1	-0.003045
4.678350	0.1	-0.006822
4.680017	0.1	-0.009495
4.681683	0.1	-0.011344
4.683350	0.1	-0.013155
4.685017	0.1	-0.014924
4.686683	0.1	-0.015660
4.688350	0.1	-0.014510
4.690017	0.1	-0.011697
4.691683	0.1	-0.008610
4.693350	0.1	-0.006831
4.695017	0.1	-0.006622
4.696683	0.1	-0.006612
4.698350	0.1	-0.005583
4.700017	0.1	-0.004112
4.701683	0.1	-0.003981
4.703350	0.1	-0.006426
4.705017	0.1	-0.010519
4.706683	0.1	-0.013551
4.708350	0.1	-0.013742
4.710017	0.1	-0.011739
4.711683	0.1	-0.009197
4.713350	0.1	-0.007115
4.715017	0.1	-0.005546
4.716683	0.1	-0.004563
4.718350	0.1	-0.004880
4.720017	0.1	-0.007087
4.721683	0.1	-0.010757
4.723350	0.1	-0.014445
4.725017	0.1	-0.016661
4.726683	0.1	-0.016764
4.728350	0.1	-0.015097
4.730017	0.1	-0.012950
4.731683	0.1	-0.011856
4.733350	0.1	-0.012117
4.735017	0.1	-0.012247
4.736683	0.1	-0.010282
4.738350	0.1	-0.005639
4.740017	0.1	0.000573
4.741683	0.1	0.006389
4.743350	0.1	0.009993
4.745017	0.1	0.010454
4.746683	0.1	0.007977
4.748350	0.1	0.003641
4.750017	0.1	-0.001406
4.751683	0.1	-0.006417
4.753350	0.1	-0.010012
4.755017	0.1	-0.010142
4.756683	0.1	-0.006445
4.758350	0.1	-0.001406
4.760017	0.1	0.001574
4.761683	0.1	0.001173
4.763350	0.1	-0.000866
4.765017	0.1	-0.002342
4.766683	0.1	-0.003148
4.768350	0.1	-0.004303
4.770017	0.1	-0.006068
4.771683	0.1	-0.007655
4.773350	0.1	-0.007735
4.775017	0.1	-0.005672
4.776683	0.1	-0.002496
4.778350	0.1	-0.000047
4.780017	0.1	0.000368
4.781683	0.1	-0.001420
4.783350	0.1	-0.004293
4.785017	0.1	-0.006906
4.786683	0.1	-0.008852
4.788350	0.1	-0.009937
4.790017	0.1	-0.009816
4.791683	0.1	-0.008913
4.793350	0.1	-0.007981
4.795017	0.1	-0.006738
4.796683	0.1	-0.004694
4.798350	0.1	-0.002640
4.800017	0.1	-0.001863
4.801683	0.1	-0.002994
4.803350	0.1	-0.006114
4.805017	0.1	-0.010487
4.806683	0.1	-0.014426
4.808350	0.1	-0.016256
4.810017	0.1	-0.015651
4.811683	0.1	-0.013774
4.813350	0.1	-0.011954
4.815017	0.1	-0.010501
4.816683	0.1	-0.009392
4.818350	0.1	-0.009327
4.820017	0.1	-0.010920
4.821683	0.1	-0.013513
4.823350	0.1	-0.016093
4.825017	0.1	-0.018422
4.826683	0.1	-0.020503
4.828350	0.1	-0.021774
4.830017	0.1	-0.021416
4.831683	0.1	-0.019064
4.833350	0.1	-0.015115
4.835017	0.1	-0.010664
4.836683	0.1	-0.006808
4.838350	0.1	-0.003874
4.840017	0.1	-0.001821
4.841683	0.1	-0.001057
4.843350	0.1	-0.001946
4.845017	0.1	-0.003665
4.846683	0.1	-0.004577
4.848350	0.1	-0.004205
4.850017	0.1	-0.003739
4.851683	0.1	-0.004466
4.853350	0.1	-0.006659
4.855017	0.1	-0.009490
4.856683	0.1	-0.012019
4.858350	0.1	-0.014398
4.860017	0.1	-0.017211
4.861683	0.1	-0.019656
4.863350	0.1	-0.019907
4.865017	0.1	-0.017290
4.866683	0.1	-0.013099
4.868350	0.1	-0.009332
4.870017	0.1	-0.006999
4.871683	0.1	-0.005416
4.873350	0.1	-0.003334
4.875017	0.1	-0.000773
4.876683	0.1	0.001108
4.878350	0.1	0.001746
4.880017	0.1	0.001602
4.881683	0.1	0.001178
4.883350	0.1	0.000745
4.885017	0.1	0.000591
4.886683	0.1	0.000573
4.888350	0.1	0.000307
4.890017	0.1	-0.000186
4.891683	0.1	-0.000605
4.893350	0.1	-0.000624
4.895017	0.1	0.000075
4.896683	0.1	0.001476
4.898350	0.1	0.003022
4.900017	0.1	0.003944
4.901683	0.1	0.003730
4.903350	0.1	0.002095
4.905017	0.1	-0.001201
4.906683	0.1	-0.005704
4.908350	0.1	-0.009695
4.910017	0.1	-0.011143
4.911683	0.1	-0.009206
4.913350	0.1	-0.004712
4.915017	0.1	0.000498
4.916683	0.1	0.004689
4.918350	0.1	0.007153
4.920017	0.1	0.008233
4.921683	0.1	0.008359
4.923350	0.1	0.007101
4.925017	0.1	0.003641
4.926683	0.1	-0.001136
4.928350	0.1	-0.004121
4.930017	0.1	-0.003050
4.931683	0.1	0.001006
4.933350	0.1	0.005043
4.935017	0.1	0.006990
4.936683	0.1	0.006813
4.938350	0.1	0.005872
4.940017	0.1	0.005444
4.941683	0.1	0.005295
4.943350	0.1	0.004396
4.945017	0.1	0.002831
4.946683	0.1	0.001932
4.948350	0.1	0.003204
4.950017	0.1	0.007399
4.951683	0.1	0.013453
4.953350	0.1	0.018468
4.955017	0.1	0.019972
4.956683	0.1	0.018086
4.958350	0.1	0.014752
4.960017	0.1	0.011544
4.961683	0.1	0.008973
4.963350	0.1	0.006827
4.965017	0.1	0.005150
4.966683	0.1	0.004759
4.968350	0.1	0.006072
4.970017	0.1	0.008158
4.971683	0.1	0.010189
4.973350	0.1	0.013066
4.975017	0.1	0.018445
4.976683	0.1	0.026152
4.978350	0.1	0.033649
4.980017	0.1	0.038375
4.981683	0.1	0.039460
4.983350	0.1	0.037430
4.985017	0.1	0.033891
4.986683	0.1	0.031134
4.988350	0.1	0.031199
4.990017	0.1	0.034906
4.991683	0.1	0.041118
4.993350	0.1	0.046846
4.995017	0.1	0.049314
4.996683	0.1	0.048503
4.998350	0.1	0.046794
5.000017	0.1	0.045546
5.001683	0.1	0.043386
5.003350	0.1	0.038845
5.005017	0.1	0.032899
5.006683	0.1	0.028107
5.008350	0.1	0.026952
5.010017	0.1	0.030836
5.011683	0.1	0.039218
5.013350	0.1	0.049188
5.015017	0.1	0.056881
5.016683	0.1	0.060336
5.018350	0.1	0.060727
5.020017	0.1	0.060578
5.021683	0.1	0.061551
5.023350	0.1	0.063740
5.025017	0.1	0.065905
5.026683	0.1	0.066534
5.028350	0.1	0.065281
5.030017	0.1	0.063088
5.031683	0.1	0.060969
5.033350	0.1	0.059363
5.035017	0.1	0.058925
5.036683	0.1	0.060191
5.038350	0.1	0.061868
5.040017	0.1	0.061560
5.041683	0.1	0.058515
5.043350	0.1	0.054417
5.045017	0.1	0.051684
5.046683	0.1	0.051525
5.048350	0.1	0.053570
5.050017	0.1	0.056871
5.051683	0.1	0.060783
5.053350	0.1	0.064964
5.055017	0.1	0.069314
5.056683	0.1	0.073807
5.058350	0.1	0.078371
5.060017	0.1	0.082734
5.061683	0.1	0.086138
5.063350	0.1	0.087786
5.065017	0.1	0.087935
5.066683	0.1	0.087782
5.068350	0.1	0.088178
5.070017	0.1	0.088853
5.071683	0.1	0.089337
5.073350	0.1	0.090213
5.075017	0.1	0.092597
5.076683	0.1	0.096867
5.078350	0.1	0.101607
5.080017	0.1	0.103610
5.081683	0.1	0.100643
5.083350	0.1	0.094012
5.085017	0.1	0.087097
5.086683	0.1	0.082492
5.088350	0.1	0.080876
5.090017	0.1	0.081481
5.091683	0.1	0.083083
5.093350	0.1	0.085002
5.095017	0.1	0.087069
5.096683	0.1	0.089239
5.098350	0.1	0.091558
5.100017	0.1	0.093863
5.101683	0.1	0.095456
5.103350	0.1	0.095731
5.105017	0.1	0.094683
5.106683	0.1	0.092625
5.108350	0.1	0.090622
5.110017	0.1	0.090757
5.111683	0.1	0.094203
5.113350	0.1	0.099447
5.115017	0.1	0.103898
5.116683	0.1	0.106455
5.118350	0.1	0.107284
5.120017	0.1	0.106627
5.121683	0.1	0.105188
5.123350	0.1	0.104364
5.125017	0.1	0.105002
5.126683	0.1	0.106408
5.128350	0.1	0.107186
5.130017	0.1	0.106748
5.131683	0.1	0.105514
5.133350	0.1	0.103875
5.135017	0.1	0.101682
5.136683	0.1	0.098883
5.138350	0.1	0.096294
5.140017	0.1	0.095284
5.141683	0.1	0.096480
5.143350	0.1	0.098553
5.145017	0.1	0.099139
5.146683	0.1	0.097626
5.148350	0.1	0.095852
5.150017	0.1	0.095703
5.151683	0.1	0.097225
5.153350	0.1	0.099447
5.155017	0.1	0.101714
5.156683	0.1	0.104024
5.158350	0.1	0.106972
5.160017	0.1	0.110888
5.161683	0.1	0.114380
5.163350	0.1	0.115046
5.165017	0.1	0.112271
5.166683	0.1	0.108182
5.168350	0.1	0.105393
5.170017	0.1	0.104564
5.171683	0.1	0.104713
5.173350	0.1	0.105044
5.175017	0.1	0.105784
5.176683	0.1	0.107596
5.178350	0.1	0.110371
5.180017	0.1	0.112876
5.181683	0.1	0.113985
5.183350	0.1	0.113957
5.185017	0.1	0.113617
5.186683	0.1	0.112867
5.188350	0.1	0.111037
5.190017	0.1	0.108187
5.191683	0.1	0.104932
5.193350	0.1	0.101081
5.195017	0.1	0.095689
5.196683	0.1	0.088797
5.198350	0.1	0.081910
5.200017	0.1	0.077076
5.201683	0.1	0.076364
5.203350	0.1	0.080988
5.205017	0.1	0.089789
5.206683	0.1	0.099330
5.208350	0.1	0.106087
5.210017	0.1	0.108830
5.211683	0.1	0.108839
5.213350	0.1	0.107945
5.215017	0.1	0.107065
5.216683	0.1	0.106599
5.218350	0.1	0.107065
5.220017	0.1	0.108681
5.221683	0.1	0.110972
5.223350	0.1	0.113044
5.225017	0.1	0.114115
5.226683	0.1	0.114501
5.228350	0.1	0.115787
5.230017	0.1	0.118823
5.231683	0.1	0.121859
5.233350	0.1	0.122013
5.235017	0.1	0.118762
5.236683	0.1	0.114739
5.238350	0.1	0.112671
5.240017	0.1	0.112751
5.241683	0.1	0.113351
5.243350	0.1	0.113389
5.245017	0.1	0.113160
5.246683	0.1	0.113356
5.248350	0.1	0.114301
5.250017	0.1	0.115694
5.251683	0.1	0.116653
5.253350	0.1	0.116490
5.255017	0.1	0.115437
5.256683	0.1	0.114534
5.258350	0.1	0.114799
5.260017	0.1	0.116490
5.261683	0.1	0.118851
5.263350	0.1	0.120676
5.265017	0.1	0.121784
5.266683	0.1	0.123139
5.268350	0.1	0.124914
5.270017	0.1	0.125803
5.271683	0.1	0.124746
5.273350	0.1	0.122376
5.275017	0.1	0.120145
5.276683	0.1	0.118339
5.278350	0.1	0.115517
5.280017	0.1	0.110394
5.281683	0.1	0.104229
5.283350	0.1	0.100294
5.285017	0.1	0.100317
5.286683	0.1	0.102711
5.288350	0.1	0.104876
5.290017	0.1	0.106054
5.291683	0.1	0.107251
5.293350	0.1	0.108983
5.295017	0.1	0.110497
5.296683	0.1	0.111540
5.298350	0.1	0.113402
5.300017	0.1	0.116965
5.301683	0.1	0.120900
5.303350	0.1	0.122837
5.305017	0.1	0.121538
5.306683	0.1	0.117477
5.308350	0.1	0.112476
5.310017	0.1	0.109025
5.311683	0.1	0.108755
5.313350	0.1	0.111456
5.315017	0.1	0.115978
5.316683	0.1	0.121081
5.318350	0.1	0.125305
5.320017	0.1	0.127610
5.321683	0.1	0.128322
5.323350	0.1	0.128523
5.325017	0.1	0.128541
5.326683	0.1	0.127349
5.328350	0.1	0.124164
5.330017	0.1	0.120155
5.331683	0.1	0.117486
5.333350	0.1	0.117114
5.335017	0.1	0.117961
5.336683	0.1	0.117919
5.338350	0.1	0.116327
5.340017	0.1	0.115000
5.341683	0.1	0.115889
5.343350	0.1	0.119167
5.345017	0.1	0.124378
5.346683	0.1	0.130963
5.348350	0.1	0.137347
5.350017	0.1	0.141533
5.351683	0.1	0.142609
5.353350	0.1	0.141026
5.355017	0.1	0.138083
5.356683	0.1	0.135205
5.358350	0.1	0.133021
5.360017	0.1	0.130953
5.361683	0.1	0.127587
5.363350	0.1	0.122036
5.365017	0.1	0.115437
5.366683	0.1	0.110604
5.368350	0.1	0.109817
5.370017	0.1	0.112979
5.371683	0.1	0.117742
5.373350	0.1	0.121435
5.375017	0.1	0.122916
5.376683	0.1	0.122925
5.378350	0.1	0.122874
5.380017	0.1	0.123447
5.381683	0.1	0.124066
5.383350	0.1	0.123233
5.385017	0.1	0.119638
5.386683	0.1	0.113663
5.388350	0.1	0.107638
5.390017	0.1	0.104215
5.391683	0.1	0.104401
5.393350	0.1	0.107000
5.395017	0.1	0.109719
5.396683	0.1	0.111344
5.398350	0.1	0.112737
5.400017	0.1	0.115256
5.401683	0.1	0.118641
5.403350	0.1	0.121463
5.405017	0.1	0.122963
5.406683	0.1	0.123358
5.408350	0.1	0.123144
5.410017	0.1	0.122800
5.411683	0.1	0.122422
5.413350	0.1	0.121663
5.415017	0.1	0.120420
5.416683	0.1	0.119247
5.418350	0.1	0.118501
5.420017	0.1	0.117724
5.421683	0.1	0.116332
5.423350	0.1	0.114632
5.425017	0.1	0.113933
5.426683	0.1	0.115545
5.428350	0.1	0.119214
5.430017	0.1	0.122935
5.431683	0.1	0.124755
5.433350	0.1	0.124550
5.435017	0.1	0.123968
5.436683	0.1	0.124872
5.438350	0.1	0.127940
5.440017	0.1	0.132523
5.441683	0.1	0.137142
5.443350	0.1	0.140001
5.445017	0.1	0.139796
5.446683	0.1	0.136630
5.448350	0.1	0.131940
5.450017	0.1	0.127312
5.451683	0.1	0.123573
5.453350	0.1	0.120313
5.455017	0.1	0.116490
5.456683	0.1	0.112369
5.458350	0.1	0.110017
5.460017	0.1	0.111130
5.461683	0.1	0.115279
5.463350	0.1	0.120327
5.465017	0.1	0.124048
5.466683	0.1	0.125542
5.468350	0.1	0.125431
5.470017	0.1	0.124760
5.471683	0.1	0.123894
5.473350	0.1	0.122734
5.475017	0.1	0.121542
5.476683	0.1	0.120690
5.478350	0.1	0.119777
5.480017	0.1	0.118227
5.481683	0.1	0.116709
5.483350	0.1	0.116737
5.485017	0.1	0.118585
5.486683	0.1	0.120779
5.488350	0.1	0.122022
5.490017	0.1	0.122157
5.491683	0.1	0.121216
5.493350	0.1	0.118939
5.495017	0.1	0.115447
5.496683	0.1	0.111586
5.498350	0.1	0.108564
5.500017	0.1	0.107302
5.501683	0.1	0.108001
5.503350	0.1	0.110036
5.505017	0.1	0.112699
5.506683	0.1	0.115819
5.508350	0.1	0.119223
5.510017	0.1	0.122134
5.511683	0.1	0.123666
5.513350	0.1	0.123596
5.515017	0.1	0.122604
5.516683	0.1	0.121952
5.518350	0.1	0.122637
5.520017	0.1	0.124909
5.521683	0.1	0.128201
5.523350	0.1	0.131051
5.525017	0.1	0.132099
5.526683	0.1	0.131591
5.528350	0.1	0.130935
5.530017	0.1	0.130618
5.531683	0.1	0.129794
5.533350	0.1	0.128024
5.535017	0.1	0.125845
5.536683	0.1	0.123270
5.538350	0.1	0.119735
5.540017	0.1	0.115894
5.541683	0.1	0.113659
5.543350	0.1	0.113929
5.545017	0.1	0.115396
5.546683	0.1	0.116145
5.548350	0.1	0.115866
5.550017	0.1	0.115926
5.551683	0.1	0.117412
5.553350	0.1	0.119698
5.555017	0.1	0.121603
5.556683	0.1	0.122692
5.558350	0.1	0.122432
5.560017	0.1	0.119819
5.561683	0.1	0.115163
5.563350	0.1	0.110455
5.565017	0.1	0.107614
5.566683	0.1	0.107423
5.568350	0.1	0.109286
5.570017	0.1	0.111596
5.571683	0.1	0.113333
5.573350	0.1	0.114706
5.575017	0.1	0.115843
5.576683	0.1	0.116401
5.578350	0.1	0.116332
5.580017	0.1	0.115815
5.581683	0.1	0.114939
5.583350	0.1	0.114008
5.585017	0.1	0.113393
5.586683	0.1	0.113156
5.588350	0.1	0.113496
5.590017	0.1	0.115195
5.591683	0.1	0.118683
5.593350	0.1	0.123153
5.595017	0.1	0.126902
5.596683	0.1	0.128178
5.598350	0.1	0.126422
5.600017	0.1	0.122525
5.601683	0.1	0.117510
5.603350	0.1	0.112383
5.605017	0.1	0.108946
5.606683	0.1	0.108997
5.608350	0.1	0.112667
5.610017	0.1	0.118031
5.611683	0.1	0.122730
5.613350	0.1	0.125971
5.615017	0.1	0.128103
5.616683	0.1	0.129407
5.618350	0.1	0.129738
5.620017	0.1	0.128294
5.621683	0.1	0.124192
5.623350	0.1	0.118152
5.625017	0.1	0.112802
5.626683	0.1	0.110660
5.628350	0.1	0.111875
5.630017	0.1	0.113980
5.631683	0.1	0.114115
5.633350	0.1	0.111521
5.635017	0.1	0.107842
5.636683	0.1	0.105160
5.638350	0.1	0.104303
5.640017	0.1	0.104718
5.641683	0.1	0.105323
5.643350	0.1	0.105593
5.645017	0.1	0.105733
5.646683	0.1	0.105868
5.648350	0.1	0.105682
5.650017	0.1	0.105053
5.651683	0.1	0.104313
5.653350	0.1	0.103894
5.655017	0.1	0.104136
5.656683	0.1	0.104955
5.658350	0.1	0.105500
5.660017	0.1	0.104918
5.661683	0.1	0.103274
5.663350	0.1	0.101472
5.665017	0.1	0.100532
5.666683	0.1	0.100699
5.668350	0.1	0.100788
5.670017	0.1	0.098958
5.671683	0.1	0.094860
5.673350	0.1	0.090417
5.675017	0.1	0.087824
5.676683	0.1	0.087344
5.678350	0.1	0.087940
5.680017	0.1	0.089095
5.681683	0.1	0.091237
5.683350	0.1	0.095000
5.685017	0.1	0.100131
5.686683	0.1	0.105337
5.688350	0.1	0.109505
5.690017	0.1	0.112313
5.691683	0.1	0.113458
5.693350	0.1	0.112588
5.695017	0.1	0.110441
5.696683	0.1	0.108737
5.698350	0.1	0.108490
5.700017	0.1	0.109519
5.701683	0.1	0.111442
5.703350	0.1	0.113877
5.705017	0.1	0.116224
5.706683	0.1	0.117673
5.708350	0.1	0.117291
5.710017	0.1	0.114492
5.711683	0.1	0.109887
5.713350	0.1	0.105165
5.715017	0.1	0.101626
5.716683	0.1	0.099312
5.718350	0.1	0.097579
5.720017	0.1	0.095791
5.721683	0.1	0.093938
5.723350	0.1	0.092573
5.725017	0.1	0.091791
5.726683	0.1	0.090948
5.728350	0.1	0.089295
5.730017	0.1	0.086441
5.731683	0.1	0.082403
5.733350	0.1	0.077691
5.735017	0.1	0.073374
5.736683	0.1	0.070417
5.738350	0.1	0.068764
5.740017	0.1	0.068033
5.741683	0.1	0.068690
5.743350	0.1	0.071069
5.745017	0.1	0.074045
5.746683	0.1	0.075749
5.748350	0.1	0.075316
5.750017	0.1	0.073626
5.751683	0.1	0.072299
5.753350	0.1	0.072275
5.755017	0.1	0.073281
5.756683	0.1	0.074496
5.758350	0.1	0.075875
5.760017	0.1	0.078101
5.761683	0.1	0.081034
5.763350	0.1	0.083651
5.765017	0.1	0.085128
5.766683	0.1	0.084918
5.768350	0.1	0.082795
5.770017	0.1	0.079153
5.771683	0.1	0.074375
5.773350	0.1	0.068946
5.775017	0.1	0.064028
5.776683	0.1	0.060624
5.778350	0.1	0.058813
5.780017	0.1	0.057998
5.781683	0.1	0.057458
5.783350	0.1	0.057034
5.785017	0.1	0.057090
5.786683	0.1	0.058031
5.788350	0.1	0.059856
5.790017	0.1	0.061854
5.791683	0.1	0.063027
5.793350	0.1	0.062911
5.795017	0.1	0.061905
5.796683	0.1	0.060936
5.798350	0.1	0.060634
5.800017	0.1	0.060843
5.801683	0.1	0.061216
5.803350	0.1	0.062087
5.805017	0.1	0.064056
5.806683	0.1	0.066585
5.808350	0.1	0.067563
5.810017	0.1	0.064927
5.811683	0.1	0.058888
5.813350	0.1	0.052247
5.815017	0.1	0.048373
5.816683	0.1	0.048904
5.818350	0.1	0.053002
5.820017	0.1	0.058324
5.821683	0.1	0.062641
5.823350	0.1	0.064983
5.825017	0.1	0.065728
5.826683	0.1	0.065644
5.828350	0.1	0.065104
5.830017	0.1	0.064322
5.831683	0.1	0.064024
5.833350	0.1	0.065076
5.835017	0.1	0.067083
5.836683	0.1	0.068322
5.838350	0.1	0.067204
5.840017	0.1	0.063311
5.841683	0.1	0.057914
5.843350	0.1	0.053686
5.845017	0.1	0.052545
5.846683	0.1	0.053928
5.848350	0.1	0.056014
5.850017	0.1	0.057719
5.851683	0.1	0.058631
5.853350	0.1	0.058496
5.855017	0.1	0.057723
5.856683	0.1	0.056936
5.858350	0.1	0.055865
5.860017	0.1	0.054003
5.861683	0.1	0.051991
5.863350	0.1	0.051078
5.865017	0.1	0.051120
5.866683	0.1	0.050822
5.868350	0.1	0.050059
5.870017	0.1	0.050124
5.871683	0.1	0.051945
5.873350	0.1	0.055283
5.875017	0.1	0.058520
5.876683	0.1	0.059521
5.878350	0.1	0.058133
5.880017	0.1	0.056834
5.881683	0.1	0.057705
5.883350	0.1	0.060033
5.885017	0.1	0.061491
5.886683	0.1	0.060597
5.888350	0.1	0.057542
5.890017	0.1	0.053849
5.891683	0.1	0.051567
5.893350	0.1	0.051670
5.895017	0.1	0.053216
5.896683	0.1	0.054897
5.898350	0.1	0.056573
5.900017	0.1	0.058375
5.901683	0.1	0.059716
5.903350	0.1	0.059968
5.905017	0.1	0.059227
5.906683	0.1	0.058012
5.908350	0.1	0.056620
5.910017	0.1	0.055153
5.911683	0.1	0.054021
5.913350	0.1	0.053854
5.915017	0.1	0.054706
5.916683	0.1	0.055339
5.918350	0.1	0.054240
5.920017	0.1	0.052098
5.921683	0.1	0.051870
5.923350	0.1	0.055344
5.925017	0.1	0.060741
5.926683	0.1	0.064638
5.928350	0.1	0.065337
5.930017	0.1	0.063772
5.931683	0.1	0.061872
5.933350	0.1	0.060713
5.935017	0.1	0.059977
5.936683	0.1	0.058780
5.938350	0.1	0.056876
5.940017	0.1	0.055325
5.941683	0.1	0.055670
5.943350	0.1	0.058133
5.945017	0.1	0.061374
5.946683	0.1	0.064070
5.948350	0.1	0.065584
5.950017	0.1	0.065370
5.951683	0.1	0.062911
5.953350	0.1	0.058464
5.955017	0.1	0.053439
5.956683	0.1	0.049598
5.958350	0.1	0.047907
5.960017	0.1	0.048182
5.961683	0.1	0.049458
5.963350	0.1	0.050361
5.965017	0.1	0.049658
5.966683	0.1	0.047213
5.968350	0.1	0.043814
5.970017	0.1	0.039986
5.971683	0.1	0.036205
5.973350	0.1	0.033788
5.975017	0.1	0.033849
5.976683	0.1	0.035712
5.978350	0.1	0.037639
5.980017	0.1	0.039139
5.981683	0.1	0.041532
5.983350	0.1	0.045677
5.985017	0.1	0.050496
5.986683	0.1	0.054184
5.988350	0.1	0.055623
5.990017	0.1	0.054943
5.991683	0.1	0.053123
5.993350	0.1	0.050711
5.995017	0.1	0.047833
5.996683	0.1	0.045188
5.998350	0.1	0.044005
6.000017	0.1	0.044997
6.001683	0.1	0.047372
6.003350	0.1	0.048792
6.005017	0.1	0.047171
6.006683	0.1	0.042915
6.008350	0.1	0.038696
6.010017	0.1	0.037001
6.011683	0.1	0.038357
6.013350	0.1	0.041490
6.015017	0.1	0.044825
6.016683	0.1	0.047754
6.018350	0.1	0.050063
6.020017	0.1	0.050832
6.021683	0.1	0.049318
6.023350	0.1	0.046259
6.025017	0.1	0.043479
6.026683	0.1	0.042333
6.028350	0.1	0.042431
6.030017	0.1	0.042478
6.031683	0.1	0.041956
6.033350	0.1	0.041258
6.035017	0.1	0.040503
6.036683	0.1	0.039139
6.038350	0.1	0.037141
6.040017	0.1	0.035977
6.041683	0.1	0.037081
6.043350	0.1	0.040168
6.045017	0.1	0.043768
6.046683	0.1	0.046548
6.048350	0.1	0.047763
6.050017	0.1	0.047199
6.051683	0.1	0.045183
6.053350	0.1	0.042180
6.055017	0.1	0.039022
6.056683	0.1	0.037150
6.058350	0.1	0.037551
6.060017	0.1	0.039581
6.061683	0.1	0.041826
6.063350	0.1	0.043549
6.065017	0.1	0.044694
6.066683	0.1	0.045272
6.068350	0.1	0.045402
6.070017	0.1	0.045402
6.071683	0.1	0.045644
6.073350	0.1	0.046450
6.075017	0.1	0.047931
6.076683	0.1	0.049262
6.078350	0.1	0.048685
6.080017	0.1	0.045341
6.081683	0.1	0.040438
6.083350	0.1	0.035628
6.085017	0.1	0.031767
6.086683	0.1	0.029546
6.088350	0.1	0.029649
6.090017	0.1	0.032443
6.091683	0.1	0.037807
6.093350	0.1	0.044438
6.095017	0.1	0.049621
6.096683	0.1	0.051265
6.098350	0.1	0.050399
6.100017	0.1	0.049667
6.101683	0.1	0.049961
6.103350	0.1	0.050538
6.105017	0.1	0.050701
6.106683	0.1	0.049938
6.108350	0.1	0.047889
6.110017	0.1	0.045169
6.111683	0.1	0.043390
6.113350	0.1	0.043409
6.115017	0.1	0.044387
6.116683	0.1	0.044699
6.118350	0.1	0.043451
6.120017	0.1	0.041332
6.121683	0.1	0.039879
6.123350	0.1	0.039809
6.125017	0.1	0.040638
6.126683	0.1	0.041313
6.128350	0.1	0.041048
6.130017	0.1	0.039698
6.131683	0.1	0.037439
6.133350	0.1	0.034715
6.135017	0.1	0.032550
6.136683	0.1	0.032564
6.138350	0.1	0.036140
6.140017	0.1	0.042743
6.141683	0.1	0.049137
6.143350	0.1	0.051497
6.145017	0.1	0.048778
6.146683	0.1	0.043102
6.148350	0.1	0.037230
6.150017	0.1	0.032764
6.151683	0.1	0.030487
6.153350	0.1	0.030645
6.155017	0.1	0.032205
6.156683	0.1	0.033323
6.158350	0.1	0.033262
6.160017	0.1	0.032731
6.161683	0.1	0.032494
6.163350	0.1	0.032741
6.165017	0.1	0.033691
6.166683	0.1	0.036191
6.168350	0.1	0.040759
6.170017	0.1	0.046515
6.171683	0.1	0.051390
6.173350	0.1	0.053206
6.175017	0.1	0.050967
6.176683	0.1	0.045756
6.178350	0.1	0.040275
6.180017	0.1	0.036857
6.181683	0.1	0.035749
6.183350	0.1	0.035679
6.185017	0.1	0.035521
6.186683	0.1	0.035060
6.188350	0.1	0.034319
6.190017	0.1	0.032955
6.191683	0.1	0.031325
6.193350	0.1	0.030776
6.195017	0.1	0.032126
6.196683	0.1	0.035362
6.198350	0.1	0.040228
6.200017	0.1	0.045807
6.201683	0.1	0.050510
6.203350	0.1	0.053369
6.205017	0.1	0.054766
6.206683	0.1	0.055400
6.208350	0.1	0.055605
6.210017	0.1	0.055684
6.211683	0.1	0.055800
6.213350	0.1	0.055586
6.215017	0.1	0.054371
6.216683	0.1	0.052094
6.218350	0.1	0.049858
6.220017	0.1	0.048559
6.221683	0.1	0.047283
6.223350	0.1	0.044461
6.225017	0.1	0.040033
6.226683	0.1	0.035465
6.228350	0.1	0.032266
6.230017	0.1	0.030990
6.231683	0.1	0.031563
6.233350	0.1	0.033574
6.235017	0.1	0.035921
6.236683	0.1	0.037202
6.238350	0.1	0.036797
6.240017	0.1	0.035381
6.241683	0.1	0.034599
6.243350	0.1	0.036117
6.245017	0.1	0.039865
6.246683	0.1	0.043395
6.248350	0.1	0.043921
6.250017	0.1	0.040978
6.251683	0.1	0.036666
6.253350	0.1	0.033989
6.255017	0.1	0.034794
6.256683	0.1	0.038720
6.258350	0.1	0.043968
6.260017	0.1	0.048680
6.261683	0.1	0.051805
6.263350	0.1	0.053220
6.265017	0.1	0.053369
6.266683	0.1	0.052885
6.268350	0.1	0.052149
6.270017	0.1	0.051120
6.271683	0.1	0.049733
6.273350	0.1	0.047991
6.275017	0.1	0.045979
6.276683	0.1	0.044196
6.278350	0.1	0.043437
6.280017	0.1	0.043903
6.281683	0.1	0.045220
6.283350	0.1	0.047390
6.285017	0.1	0.050538
6.286683	0.1	0.053779
6.288350	0.1	0.055647
6.290017	0.1	0.055246
6.291683	0.1	0.052624
6.293350	0.1	0.048485
6.295017	0.1	0.043875
6.296683	0.1	0.039800
6.298350	0.1	0.036322
6.300017	0.1	0.032880
6.301683	0.1	0.030524
6.303350	0.1	0.031968
6.305017	0.1	0.038217
6.306683	0.1	0.046375
6.308350	0.1	0.051982
6.310017	0.1	0.053295
6.311683	0.1	0.052326
6.313350	0.1	0.051809
6.315017	0.1	0.052541
6.316683	0.1	0.053807
6.318350	0.1	0.054971
6.320017	0.1	0.055968
6.321683	0.1	0.056890
6.323350	0.1	0.058049
6.325017	0.1	0.060210
6.326683	0.1	0.063721
6.328350	0.1	0.067442
6.330017	0.1	0.069644
6.331683	0.1	0.069658
6.333350	0.1	0.067982
6.335017	0.1	0.065635
6.336683	0.1	0.063926
6.338350	0.1	0.063581
6.340017	0.1	0.064154
6.341683	0.1	0.065132
6.343350	0.1	0.066562
6.345017	0.1	0.067768
6.346683	0.1	0.067190
6.348350	0.1	0.064485
6.350017	0.1	0.061626
6.351683	0.1	0.061025
6.353350	0.1	0.063027
6.355017	0.1	0.066007
6.356683	0.1	0.068722
6.358350	0.1	0.071218
6.360017	0.1	0.073514
6.361683	0.1	0.074734
6.363350	0.1	0.073812
6.365017	0.1	0.070594
6.366683	0.1	0.066222
6.368350	0.1	0.062645
6.370017	0.1	0.061477
6.371683	0.1	0.063195
6.373350	0.1	0.067498
6.375017	0.1	0.073574
6.376683	0.1	0.079931
6.378350	0.1	0.084857
6.380017	0.1	0.087135
6.381683	0.1	0.086054
6.383350	0.1	0.081412
6.385017	0.1	0.074338
6.386683	0.1	0.068056
6.388350	0.1	0.065942
6.390017	0.1	0.068764
6.391683	0.1	0.074506
6.393350	0.1	0.080401
6.395017	0.1	0.084648
6.396683	0.1	0.086236
6.398350	0.1	0.084722
6.400017	0.1	0.081067
6.401683	0.1	0.077407
6.403350	0.1	0.075419
6.405017	0.1	0.075190
6.406683	0.1	0.075316
6.408350	0.1	0.074334
6.410017	0.1	0.072052
6.411683	0.1	0.069453
6.413350	0.1	0.067884
6.415017	0.1	0.068252
6.416683	0.1	0.070580
6.418350	0.1	0.074171
6.420017	0.1	0.077914
6.421683	0.1	0.080476
6.423350	0.1	0.080573
6.425017	0.1	0.078208
6.426683	0.1	0.074804
6.428350	0.1	0.071572
6.430017	0.1	0.069058
6.431683	0.1	0.068103
6.433350	0.1	0.069374
6.435017	0.1	0.072219
6.436683	0.1	0.075218
6.438350	0.1	0.077211
6.440017	0.1	0.077658
6.441683	0.1	0.077295
6.443350	0.1	0.077579
6.445017	0.1	0.078497
6.446683	0.1	0.078310
6.448350	0.1	0.075805
6.450017	0.1	0.071926
6.451683	0.1	0.069090
6.453350	0.1	0.069048
6.455017	0.1	0.071842
6.456683	0.1	0.076727
6.458350	0.1	0.082762
6.460017	0.1	0.088918
6.461683	0.1	0.094147
6.463350	0.1	0.097305
6.465017	0.1	0.097360
6.466683	0.1	0.094185
6.468350	0.1	0.088983
6.470017	0.1	0.083582
6.471683	0.1	0.079498
6.473350	0.1	0.077542
6.475017	0.1	0.077188
6.476683	0.1	0.076634
6.478350	0.1	0.074692
6.480017	0.1	0.071940
6.481683	0.1	0.069491
6.483350	0.1	0.067609
6.485017	0.1	0.065677
6.486683	0.1	0.063153
6.488350	0.1	0.060378
6.490017	0.1	0.058347
6.491683	0.1	0.058017
6.493350	0.1	0.060042
6.495017	0.1	0.064601
6.496683	0.1	0.070957
6.498350	0.1	0.077444
6.500017	0.1	0.082189
6.501683	0.1	0.084052
6.503350	0.1	0.083004
6.505017	0.1	0.080019
6.506683	0.1	0.076517
6.508350	0.1	0.073556
6.510017	0.1	0.071330
6.511683	0.1	0.069854
6.513350	0.1	0.069542
6.515017	0.1	0.070641
6.516683	0.1	0.072443
6.518350	0.1	0.073952
6.520017	0.1	0.074967
6.521683	0.1	0.076033
6.523350	0.1	0.078017
6.525017	0.1	0.082143
6.526683	0.1	0.088974
6.528350	0.1	0.096639
6.530017	0.1	0.101537
6.531683	0.1	0.101556
6.533350	0.1	0.098124
6.535017	0.1	0.094818
6.536683	0.1	0.093966
6.538350	0.1	0.094939
6.540017	0.1	0.095745
6.541683	0.1	0.095335
6.543350	0.1	0.094459
6.545017	0.1	0.094837
6.546683	0.1	0.097402
6.548350	0.1	0.101379
6.550017	0.1	0.105286
6.551683	0.1	0.108504
6.553350	0.1	0.111470
6.555017	0.1	0.114907
6.556683	0.1	0.118860
6.558350	0.1	0.122073
6.560017	0.1	0.122716
6.561683	0.1	0.119922
6.563350	0.1	0.114692
6.565017	0.1	0.109849
6.566683	0.1	0.108541
6.568350	0.1	0.111610
6.570017	0.1	0.116844
6.571683	0.1	0.121598
6.573350	0.1	0.125119
6.575017	0.1	0.128327
6.576683	0.1	0.132229
6.578350	0.1	0.136509
6.580017	0.1	0.140090
6.581683	0.1	0.142958
6.583350	0.1	0.146269
6.585017	0.1	0.150371
6.586683	0.1	0.153952
6.588350	0.1	0.155852
6.590017	0.1	0.156807
6.591683	0.1	0.159093
6.593350	0.1	0.164318
6.595017	0.1	0.171415
6.596683	0.1	0.177510
6.598350	0.1	0.180602
6.600017	0.1	0.181077
6.601683	0.1	0.181086
6.603350	0.1	0.182721
6.605017	0.1	0.186437
6.606683	0.1	0.190963
6.608350	0.1	0.194958
6.610017	0.1	0.198502
6.611683	0.1	0.202502
6.613350	0.1	0.207354
6.615017	0.1	0.212607
6.616683	0.1	0.217143
6.618350	0.1	0.219559
6.620017	0.1	0.219387
6.621683	0.1	0.217836
6.623350	0.1	0.216593
6.625017	0.1	0.216374
6.626683	0.1	0.217343
6.628350	0.1	0.219923
6.630017	0.1	0.224449
6.631683	0.1	0.230111
6.633350	0.1	0.235136
6.635017	0.1	0.238423
6.636683	0.1	0.240402
6.638350	0.1	0.242023
6.640017	0.1	0.244034
6.641683	0.1	0.247210
6.643350	0.1	0.252342
6.645017	0.1	0.259662
6.646683	0.1	0.268216
6.648350	0.1	0.276067
6.650017	0.1	0.282056
6.651683	0.1	0.286913
6.653350	0.1	0.292375
6.655017	0.1	0.299383
6.656683	0.1	0.306922
6.658350	0.1	0.312729
6.660017	0.1	0.315234
6.661683	0.1	0.314694
6.663350	0.1	0.312934
6.665017	0.1	0.311807
6.666683	0.1	0.311551
6.668350	0.1	0.311243
6.670017	0.1	0.310703
6.671683	0.1	0.311281
6.673350	0.1	0.314931
6.675017	0.1	0.322289
6.676683	0.1	0.331178
6.678350	0.1	0.338089
6.680017	0.1	0.340915
6.681683	0.1	0.340324
6.683350	0.1	0.339192
6.685017	0.1	0.340240
6.686683	0.1	0.343486
6.688350	0.1	0.346601
6.690017	0.1	0.347886
6.691683	0.1	0.348072
6.693350	0.1	0.348981
6.695017	0.1	0.351099
6.696683	0.1	0.353041
6.698350	0.1	0.353125
6.700017	0.1	0.351332
6.701683	0.1	0.349428
6.703350	0.1	0.349232
6.705017	0.1	0.350871
6.706683	0.1	0.352557
6.708350	0.1	0.352412
6.710017	0.1	0.350606
6.711683	0.1	0.349628
6.713350	0.1	0.352091
6.715017	0.1	0.357833
6.716683	0.1	0.363770
6.718350	0.1	0.366857
6.720017	0.1	0.366149
6.721683	0.1	0.362350
6.723350	0.1	0.357097
6.725017	0.1	0.352557
6.726683	0.1	0.350461
6.728350	0.1	0.350997
6.730017	0.1	0.352785
6.731683	0.1	0.354107
6.733350	0.1	0.354093
6.735017	0.1	0.352766
6.736683	0.1	0.350657
6.738350	0.1	0.348371
6.740017	0.1	0.345916
6.741683	0.1	0.342606
6.743350	0.1	0.338345
6.745017	0.1	0.334186
6.746683	0.1	0.331048
6.748350	0.1	0.329069
6.750017	0.1	0.328319
6.751683	0.1	0.328911
6.753350	0.1	0.330252
6.755017	0.1	0.330936
6.756683	0.1	0.329972
6.758350	0.1	0.327812
6.760017	0.1	0.325921
6.761683	0.1	0.325851
6.763350	0.1	0.328380
6.765017	0.1	0.332757
6.766683	0.1	0.337181
6.768350	0.1	0.340147
6.770017	0.1	0.341488
6.771683	0.1	0.342824
6.773350	0.1	0.345926
6.775017	0.1	0.350191
6.776683	0.1	0.353390
6.778350	0.1	0.354662
6.780017	0.1	0.355081
6.781683	0.1	0.355910
6.783350	0.1	0.357581
6.785017	0.1	0.359342
6.786683	0.1	0.359458
6.788350	0.1	0.356864
6.790017	0.1	0.352468
6.791683	0.1	0.347975
6.793350	0.1	0.344184
6.795017	0.1	0.340957
6.796683	0.1	0.337772
6.798350	0.1	0.334196
6.800017	0.1	0.331216
6.801683	0.1	0.331094
6.803350	0.1	0.334652
6.805017	0.1	0.339919
6.806683	0.1	0.343919
6.808350	0.1	0.345088
6.810017	0.1	0.343961
6.811683	0.1	0.341861
6.813350	0.1	0.339700
6.815017	0.1	0.337935
6.816683	0.1	0.336422
6.818350	0.1	0.334838
6.820017	0.1	0.333916
6.821683	0.1	0.335029
6.823350	0.1	0.338238
6.825017	0.1	0.341837
6.826683	0.1	0.344049
6.828350	0.1	0.344417
6.830017	0.1	0.343798
6.831683	0.1	0.343462
6.833350	0.1	0.344119
6.835017	0.1	0.345851
6.836683	0.1	0.348501
6.838350	0.1	0.351355
6.840017	0.1	0.353171
6.841683	0.1	0.353204
6.843350	0.1	0.351737
6.845017	0.1	0.349768
6.846683	0.1	0.348100
6.848350	0.1	0.346713
6.850017	0.1	0.345455
6.851683	0.1	0.345008
6.853350	0.1	0.346135
6.855017	0.1	0.348119
6.856683	0.1	0.349334
6.858350	0.1	0.348771
6.860017	0.1	0.346336
6.861683	0.1	0.342955
6.863350	0.1	0.340207
6.865017	0.1	0.338960
6.866683	0.1	0.339039
6.868350	0.1	0.339705
6.870017	0.1	0.340063
6.871683	0.1	0.340054
6.873350	0.1	0.340729
6.875017	0.1	0.342871
6.876683	0.1	0.346028
6.878350	0.1	0.349185
6.880017	0.1	0.351397
6.881683	0.1	0.352282
6.883350	0.1	0.352245
6.885017	0.1	0.351514
6.886683	0.1	0.349684
6.888350	0.1	0.346615
6.890017	0.1	0.342838
6.891683	0.1	0.339295
6.893350	0.1	0.337018
6.895017	0.1	0.336738
6.896683	0.1	0.338671
6.898350	0.1	0.342526
6.900017	0.1	0.347658
6.901683	0.1	0.352883
6.903350	0.1	0.356366
6.905017	0.1	0.356864
6.906683	0.1	0.355081
6.908350	0.1	0.352915
6.910017	0.1	0.351700
6.911683	0.1	0.351556
6.913350	0.1	0.351523
6.915017	0.1	0.350443
6.916683	0.1	0.348259
6.918350	0.1	0.345889
6.920017	0.1	0.343765
6.921683	0.1	0.341767
6.923350	0.1	0.340510
6.925017	0.1	0.341139
6.926683	0.1	0.343625
6.928350	0.1	0.346587
6.930017	0.1	0.348981
6.931683	0.1	0.351099
6.933350	0.1	0.353539
6.935017	0.1	0.356403
6.936683	0.1	0.359830
6.938350	0.1	0.363458
6.940017	0.1	0.365619
6.941683	0.1	0.364776
6.943350	0.1	0.361088
6.945017	0.1	0.355816
6.946683	0.1	0.350173
6.948350	0.1	0.345162
6.950017	0.1	0.341856
6.951683	0.1	0.341255
6.953350	0.1	0.343556
6.955017	0.1	0.347029
6.956683	0.1	0.348957
6.958350	0.1	0.348431
6.960017	0.1	0.346988
6.961683	0.1	0.346163
6.963350	0.1	0.345968
6.965017	0.1	0.345423
6.966683	0.1	0.343225
6.968350	0.1	0.338703
6.970017	0.1	0.333101
6.971683	0.1	0.329325
6.973350	0.1	0.329665
6.975017	0.1	0.333851
6.976683	0.1	0.339691
6.978350	0.1	0.344994
6.980017	0.1	0.348180
6.981683	0.1	0.348180
6.983350	0.1	0.344198
6.985017	0.1	0.336077
6.986683	0.1	0.325865
6.988350	0.1	0.317693
6.990017	0.1	0.315136
6.991683	0.1	0.319243
6.993350	0.1	0.328543
6.995017	0.1	0.339840
6.996683	0.1	0.349469
6.998350	0.1	0.354913
7.000017	0.1	0.355593
7.001683	0.1	0.352468
7.003350	0.1	0.346983
7.005017	0.1	0.340738
7.006683	0.1	0.336212
7.008350	0.1	0.335914
7.010017	0.1	0.340114
7.011683	0.1	0.347053
7.013350	0.1	0.354555
7.015017	0.1	0.360436
7.016683	0.1	0.362643
7.018350	0.1	0.360208
7.020017	0.1	0.353926
7.021683	0.1	0.345670
7.023350	0.1	0.337679
7.025017	0.1	0.332338
7.026683	0.1	0.330801
7.028350	0.1	0.331635
7.030017	0.1	0.332240
7.031683	0.1	0.331118
7.033350	0.1	0.328156
7.035017	0.1	0.323970
7.036683	0.1	0.319555
7.038350	0.1	0.315867
7.040017	0.1	0.313697
7.041683	0.1	0.313716
7.043350	0.1	0.315257
7.045017	0.1	0.316030
7.046683	0.1	0.314866
7.048350	0.1	0.312985
7.050017	0.1	0.312026
7.051683	0.1	0.312780
7.053350	0.1	0.315662
7.055017	0.1	0.320971
7.056683	0.1	0.328394
7.058350	0.1	0.336329
7.060017	0.1	0.342219
7.061683	0.1	0.344589
7.063350	0.1	0.344161
7.065017	0.1	0.342433
7.066683	0.1	0.340189
7.068350	0.1	0.338098
7.070017	0.1	0.337181
7.071683	0.1	0.337842
7.073350	0.1	0.339495
7.075017	0.1	0.340980
7.076683	0.1	0.341004
7.078350	0.1	0.339169
7.080017	0.1	0.336920
7.081683	0.1	0.336431
7.083350	0.1	0.338615
7.085017	0.1	0.342373
7.086683	0.1	0.345320
7.088350	0.1	0.345376
7.090017	0.1	0.341972
7.091683	0.1	0.336114
7.093350	0.1	0.329935
7.095017	0.1	0.326224
7.096683	0.1	0.327067
7.098350	0.1	0.332221
7.100017	0.1	0.339169
7.101683	0.1	0.345064
7.103350	0.1	0.348543
7.105017	0.1	0.350117
7.106683	0.1	0.351253
7.108350	0.1	0.353004
7.110017	0.1	0.355188
7.111683	0.1	0.356915
7.113350	0.1	0.357577
7.115017	0.1	0.357209
7.116683	0.1	0.355840
7.118350	0.1	0.353027
7.120017	0.1	0.348692
7.121683	0.1	0.343802
7.123350	0.1	0.339313
7.125017	0.1	0.335500
7.126683	0.1	0.332952
7.128350	0.1	0.332640
7.130017	0.1	0.334424
7.131683	0.1	0.336720
7.133350	0.1	0.337763
7.135017	0.1	0.336459
7.136683	0.1	0.332627
7.138350	0.1	0.327555
7.140017	0.1	0.323937
7.141683	0.1	0.323988
7.143350	0.1	0.327737
7.145017	0.1	0.333176
7.146683	0.1	0.337451
7.148350	0.1	0.338871
7.150017	0.1	0.338084
7.151683	0.1	0.336436
7.153350	0.1	0.334419
7.155017	0.1	0.332799
7.156683	0.1	0.333018
7.158350	0.1	0.335192
7.160017	0.1	0.337376
7.161683	0.1	0.337614
7.163350	0.1	0.335462
7.165017	0.1	0.331956
7.166683	0.1	0.329060
7.168350	0.1	0.328505
7.170017	0.1	0.330401
7.171683	0.1	0.333274
7.173350	0.1	0.335113
7.175017	0.1	0.334228
7.176683	0.1	0.330210
7.178350	0.1	0.324887
7.180017	0.1	0.321502
7.181683	0.1	0.321902
7.183350	0.1	0.325004
7.185017	0.1	0.328342
7.186683	0.1	0.330266
7.188350	0.1	0.330340
7.190017	0.1	0.329050
7.191683	0.1	0.327667
7.193350	0.1	0.327029
7.195017	0.1	0.326643
7.196683	0.1	0.325982
7.198350	0.1	0.325809
7.200017	0.1	0.327080
7.201683	0.1	0.329288
7.203350	0.1	0.330876
7.205017	0.1	0.330531
7.206683	0.1	0.327886
7.208350	0.1	0.323704
7.210017	0.1	0.319080
7.211683	0.1	0.314340
7.213350	0.1	0.309357
7.215017	0.1	0.304305
7.216683	0.1	0.299700
7.218350	0.1	0.295984
7.220017	0.1	0.293162
7.221683	0.1	0.290819
7.223350	0.1	0.288673
7.225017	0.1	0.287308
7.226683	0.1	0.287769
7.228350	0.1	0.290005
7.230017	0.1	0.292473
7.231683	0.1	0.293134
7.233350	0.1	0.290689
7.235017	0.1	0.285474
7.236683	0.1	0.279280
7.238350	0.1	0.274274
7.240017	0.1	0.271830
7.241683	0.1	0.271671
7.243350	0.1	0.272370
7.245017	0.1	0.272789
7.246683	0.1	0.272891
7.248350	0.1	0.273441
7.250017	0.1	0.275290
7.251683	0.1	0.278936
7.253350	0.1	0.283932
7.255017	0.1	0.288612
7.256683	0.1	0.291066
7.258350	0.1	0.290587
7.260017	0.1	0.287611
7.261683	0.1	0.282545
7.263350	0.1	0.275532
7.265017	0.1	0.267494
7.266683	0.1	0.260072
7.268350	0.1	0.254656
7.270017	0.1	0.251960
7.271683	0.1	0.251839
7.273350	0.1	0.253618
7.275017	0.1	0.256840
7.276683	0.1	0.260654
7.278350	0.1	0.262703
7.280017	0.1	0.260556
7.281683	0.1	0.254069
7.283350	0.1	0.245529
7.285017	0.1	0.237464
7.286683	0.1	0.231024
7.288350	0.1	0.226153
7.290017	0.1	0.222372
7.291683	0.1	0.219559
7.293350	0.1	0.218097
7.295017	0.1	0.218023
7.296683	0.1	0.218521
7.298350	0.1	0.218470
7.300017	0.1	0.217459
7.301683	0.1	0.216253
7.303350	0.1	0.215997
7.305017	0.1	0.217049
7.306683	0.1	0.219271
7.308350	0.1	0.222595
7.310017	0.1	0.226181
7.311683	0.1	0.228011
7.313350	0.1	0.226335
7.315017	0.1	0.221506
7.316683	0.1	0.215648
7.318350	0.1	0.210679
7.320017	0.1	0.207312
7.321683	0.1	0.205524
7.323350	0.1	0.204802
7.325017	0.1	0.203750
7.326683	0.1	0.200798
7.328350	0.1	0.196123
7.330017	0.1	0.191592
7.331683	0.1	0.188565
7.333350	0.1	0.187187
7.335017	0.1	0.187070
7.336683	0.1	0.187000
7.338350	0.1	0.185696
7.340017	0.1	0.184006
7.341683	0.1	0.184420
7.343350	0.1	0.188127
7.345017	0.1	0.193934
7.346683	0.1	0.199480
7.348350	0.1	0.202423
7.350017	0.1	0.201375
7.351683	0.1	0.197031
7.353350	0.1	0.192202
7.355017	0.1	0.189790
7.356683	0.1	0.190348
7.358350	0.1	0.191852
7.360017	0.1	0.191694
7.361683	0.1	0.188923
7.363350	0.1	0.184542
7.365017	0.1	0.180346
7.366683	0.1	0.178199
7.368350	0.1	0.179657
7.370017	0.1	0.184737
7.371683	0.1	0.191010
7.373350	0.1	0.194865
7.375017	0.1	0.193939
7.376683	0.1	0.188113
7.378350	0.1	0.179168
7.380017	0.1	0.169850
7.381683	0.1	0.162707
7.383350	0.1	0.159275
7.385017	0.1	0.159191
7.386683	0.1	0.160090
7.388350	0.1	0.160146
7.390017	0.1	0.159545
7.391683	0.1	0.159079
7.393350	0.1	0.159093
7.395017	0.1	0.159852
7.396683	0.1	0.161673
7.398350	0.1	0.164304
7.400017	0.1	0.166474
7.401683	0.1	0.166781
7.403350	0.1	0.164844
7.405017	0.1	0.161417
7.406683	0.1	0.158120
7.408350	0.1	0.156783
7.410017	0.1	0.157850
7.411683	0.1	0.159945
7.413350	0.1	0.161296
7.415017	0.1	0.160881
7.416683	0.1	0.158525
7.418350	0.1	0.154818
7.420017	0.1	0.151102
7.421683	0.1	0.148891
7.423350	0.1	0.149026
7.425017	0.1	0.151349
7.426683	0.1	0.155084
7.428350	0.1	0.159494
7.430017	0.1	0.163792
7.431683	0.1	0.166874
7.433350	0.1	0.168029
7.435017	0.1	0.167731
7.436683	0.1	0.166949
7.438350	0.1	0.165934
7.440017	0.1	0.164164
7.441683	0.1	0.161491
7.443350	0.1	0.158739
7.445017	0.1	0.156648
7.446683	0.1	0.154916
7.448350	0.1	0.153128
7.450017	0.1	0.151754
7.451683	0.1	0.151321
7.453350	0.1	0.151335
7.455017	0.1	0.151079
7.456683	0.1	0.150888
7.458350	0.1	0.150921
7.460017	0.1	0.149831
7.461683	0.1	0.146697
7.463350	0.1	0.142981
7.465017	0.1	0.140350
7.466683	0.1	0.138683
7.468350	0.1	0.137780
7.470017	0.1	0.138036
7.471683	0.1	0.138762
7.473350	0.1	0.138539
7.475017	0.1	0.137095
7.476683	0.1	0.135261
7.478350	0.1	0.133952
7.480017	0.1	0.133910
7.481683	0.1	0.135046
7.483350	0.1	0.135871
7.485017	0.1	0.134869
7.486683	0.1	0.132481
7.488350	0.1	0.130958
7.490017	0.1	0.131871
7.491683	0.1	0.133910
7.493350	0.1	0.134250
7.495017	0.1	0.131861
7.496683	0.1	0.127987
7.498350	0.1	0.124290
7.500017	0.1	0.121840
7.501683	0.1	0.121128
7.503350	0.1	0.122027
7.505017	0.1	0.123866
7.506683	0.1	0.125784
7.508350	0.1	0.127265
7.510017	0.1	0.128276
7.511683	0.1	0.128904
7.513350	0.1	0.129095
7.515017	0.1	0.128900
7.516683	0.1	0.128630
7.518350	0.1	0.128439
7.520017	0.1	0.128034
7.521683	0.1	0.126795
7.523350	0.1	0.124294
7.525017	0.1	0.121077
7.526683	0.1	0.118329
7.528350	0.1	0.116909
7.530017	0.1	0.117067
7.531683	0.1	0.118576
7.533350	0.1	0.121132
7.535017	0.1	0.124471
7.536683	0.1	0.127601
7.538350	0.1	0.129114
7.540017	0.1	0.128872
7.541683	0.1	0.128536
7.543350	0.1	0.130115
7.545017	0.1	0.133896
7.546683	0.1	0.138064
7.548350	0.1	0.140397
7.550017	0.1	0.140164
7.551683	0.1	0.138162
7.553350	0.1	0.135479
7.555017	0.1	0.132937
7.556683	0.1	0.131512
7.558350	0.1	0.131908
7.560017	0.1	0.133500
7.561683	0.1	0.134488
7.563350	0.1	0.133505
7.565017	0.1	0.130814
7.566683	0.1	0.127852
7.568350	0.1	0.126134
7.570017	0.1	0.126604
7.571683	0.1	0.128844
7.573350	0.1	0.130897
7.575017	0.1	0.131000
7.576683	0.1	0.129654
7.578350	0.1	0.129412
7.580017	0.1	0.132280
7.581683	0.1	0.137538
7.583350	0.1	0.142208
7.585017	0.1	0.143289
7.586683	0.1	0.139689
7.588350	0.1	0.132993
7.590017	0.1	0.126422
7.591683	0.1	0.122804
7.593350	0.1	0.123112
7.595017	0.1	0.126404
7.596683	0.1	0.130986
7.598350	0.1	0.135684
7.600017	0.1	0.139768
7.601683	0.1	0.142395
7.603350	0.1	0.142842
7.605017	0.1	0.141202
7.606683	0.1	0.138544
7.608350	0.1	0.136015
7.610017	0.1	0.133887
7.611683	0.1	0.131777
7.613350	0.1	0.129323
7.615017	0.1	0.126325
7.616683	0.1	0.122702
7.618350	0.1	0.118823
7.620017	0.1	0.115950
7.621683	0.1	0.115638
7.623350	0.1	0.118287
7.625017	0.1	0.122804
7.626683	0.1	0.127782
7.628350	0.1	0.132383
7.630017	0.1	0.136127
7.631683	0.1	0.138483
7.633350	0.1	0.139140
7.635017	0.1	0.138702
7.636683	0.1	0.138581
7.638350	0.1	0.139987
7.640017	0.1	0.143191
7.641683	0.1	0.147196
7.643350	0.1	0.149840
7.645017	0.1	0.149352
7.646683	0.1	0.145459
7.648350	0.1	0.138818
7.650017	0.1	0.131023
7.651683	0.1	0.124769
7.653350	0.1	0.122217
7.655017	0.1	0.123372
7.656683	0.1	0.126217
7.658350	0.1	0.128299
7.660017	0.1	0.128611
7.661683	0.1	0.128164
7.663350	0.1	0.128513
7.665017	0.1	0.130134
7.666683	0.1	0.132960
7.668350	0.1	0.136951
7.670017	0.1	0.140965
7.671683	0.1	0.142902
7.673350	0.1	0.141803
7.675017	0.1	0.138534
7.676683	0.1	0.134925
7.678350	0.1	0.132844
7.680017	0.1	0.133300
7.681683	0.1	0.135726
7.683350	0.1	0.138637
7.685017	0.1	0.141072
7.686683	0.1	0.142935
7.688350	0.1	0.144355
7.690017	0.1	0.145584
7.691683	0.1	0.146991
7.693350	0.1	0.148555
7.695017	0.1	0.149719
7.696683	0.1	0.149850
7.698350	0.1	0.148900
7.700017	0.1	0.147214
7.701683	0.1	0.145156
7.703350	0.1	0.142981
7.705017	0.1	0.140523
7.706683	0.1	0.137486
7.708350	0.1	0.133761
7.710017	0.1	0.129147
7.711683	0.1	0.123908
7.713350	0.1	0.119498
7.715017	0.1	0.117822
7.716683	0.1	0.119479
7.718350	0.1	0.122949
7.720017	0.1	0.125896
7.721683	0.1	0.127028
7.723350	0.1	0.126543
7.725017	0.1	0.125705
7.726683	0.1	0.125822
7.728350	0.1	0.126692
7.730017	0.1	0.126911
7.731683	0.1	0.125286
7.733350	0.1	0.121347
7.735017	0.1	0.115847
7.736683	0.1	0.111018
7.738350	0.1	0.109184
7.740017	0.1	0.111191
7.741683	0.1	0.116085
7.743350	0.1	0.121575
7.745017	0.1	0.125491
7.746683	0.1	0.127382
7.748350	0.1	0.128211
7.750017	0.1	0.128592
7.751683	0.1	0.128313
7.753350	0.1	0.127042
7.755017	0.1	0.124592
7.756683	0.1	0.121160
7.758350	0.1	0.117789
7.760017	0.1	0.115754
7.761683	0.1	0.115610
7.763350	0.1	0.117095
7.765017	0.1	0.119396
7.766683	0.1	0.121780
7.768350	0.1	0.124378
7.770017	0.1	0.127451
7.771683	0.1	0.130236
7.773350	0.1	0.131573
7.775017	0.1	0.130986
7.776683	0.1	0.128946
7.778350	0.1	0.126781
7.780017	0.1	0.125831
7.781683	0.1	0.126250
7.783350	0.1	0.127032
7.785017	0.1	0.127112
7.786683	0.1	0.126325
7.788350	0.1	0.125589
7.790017	0.1	0.125943
7.791683	0.1	0.127335
7.793350	0.1	0.128685
7.795017	0.1	0.129039
7.796683	0.1	0.128117
7.798350	0.1	0.126082
7.800017	0.1	0.123661
7.801683	0.1	0.122273
7.803350	0.1	0.123461
7.805017	0.1	0.127475
7.806683	0.1	0.132583
7.808350	0.1	0.136183
7.810017	0.1	0.136695
7.811683	0.1	0.134679
7.813350	0.1	0.132378
7.815017	0.1	0.131894
7.816683	0.1	0.133705
7.818350	0.1	0.136844
7.820017	0.1	0.139726
7.821683	0.1	0.141007
7.823350	0.1	0.140336
7.825017	0.1	0.138409
7.826683	0.1	0.136332
7.828350	0.1	0.134842
7.830017	0.1	0.133892
7.831683	0.1	0.133105
7.833350	0.1	0.132718
7.835017	0.1	0.133691
7.836683	0.1	0.136616
7.838350	0.1	0.141012
7.840017	0.1	0.145589
7.841683	0.1	0.148783
7.843350	0.1	0.149487
7.845017	0.1	0.148155
7.846683	0.1	0.146716
7.848350	0.1	0.147037
7.850017	0.1	0.149622
7.851683	0.1	0.153701
7.853350	0.1	0.158250
7.855017	0.1	0.162288
7.856683	0.1	0.164495
7.858350	0.1	0.163624
7.860017	0.1	0.159945
7.861683	0.1	0.155712
7.863350	0.1	0.153482
7.865017	0.1	0.154250
7.866683	0.1	0.156709
7.868350	0.1	0.158623
7.870017	0.1	0.159270
7.871683	0.1	0.159629
7.873350	0.1	0.160299
7.875017	0.1	0.160676
7.876683	0.1	0.160160
7.878350	0.1	0.159098
7.880017	0.1	0.158628
7.881683	0.1	0.159866
7.883350	0.1	0.162963
7.885017	0.1	0.166958
7.886683	0.1	0.170898
7.888350	0.1	0.174483
7.890017	0.1	0.177776
7.891683	0.1	0.180774
7.893350	0.1	0.182916
7.895017	0.1	0.183280
7.896683	0.1	0.181724
7.898350	0.1	0.179107
7.900017	0.1	0.176299
7.901683	0.1	0.174297
7.903350	0.1	0.174618
7.905017	0.1	0.178153
7.906683	0.1	0.183689
7.908350	0.1	0.188737
7.910017	0.1	0.192006
7.911683	0.1	0.193994
7.913350	0.1	0.195140
7.915017	0.1	0.195154
7.916683	0.1	0.194260
7.918350	0.1	0.193357
7.920017	0.1	0.193166
7.921683	0.1	0.193892
7.923350	0.1	0.195038
7.925017	0.1	0.195601
7.926683	0.1	0.194972
7.928350	0.1	0.193296
7.930017	0.1	0.191065
7.931683	0.1	0.189040
7.933350	0.1	0.188230
7.935017	0.1	0.189398
7.936683	0.1	0.192882
7.938350	0.1	0.198311
7.940017	0.1	0.204104
7.941683	0.1	0.208449
7.943350	0.1	0.210921
7.945017	0.1	0.212332
7.946683	0.1	0.213310
7.948350	0.1	0.213669
7.950017	0.1	0.213129
7.951683	0.1	0.212258
7.953350	0.1	0.212407
7.955017	0.1	0.214265
7.956683	0.1	0.217152
7.958350	0.1	0.220486
7.960017	0.1	0.224705
7.961683	0.1	0.229888
7.963350	0.1	0.234982
7.965017	0.1	0.238619
7.966683	0.1	0.239746
7.968350	0.1	0.238135
7.970017	0.1	0.234782
7.971683	0.1	0.231527
7.973350	0.1	0.230381
7.975017	0.1	0.232812
7.976683	0.1	0.238279
7.978350	0.1	0.243704
7.980017	0.1	0.246181
7.981683	0.1	0.245315
7.983350	0.1	0.242386
7.985017	0.1	0.239001
7.986683	0.1	0.236137
7.988350	0.1	0.233948
7.990017	0.1	0.232770
7.991683	0.1	0.232905
7.993350	0.1	0.233580
7.995017	0.1	0.233455
7.996683	0.1	0.232081
7.998350	0.1	0.230307
8.000017	0.1	0.229226
8.001683	0.1	0.229292
8.003350	0.1	0.230670
8.005017	0.1	0.233958
8.006683	0.1	0.239410
8.008350	0.1	0.245618
8.010017	0.1	0.249888
8.011683	0.1	0.249860
8.013350	0.1	0.244756
8.015017	0.1	0.236132
8.016683	0.1	0.227615
8.018350	0.1	0.223015
8.020017	0.1	0.223946
8.021683	0.1	0.229254
8.023350	0.1	0.236277
8.025017	0.1	0.242465
8.026683	0.1	0.246842
8.028350	0.1	0.250093
8.030017	0.1	0.253282
8.031683	0.1	0.256784
8.033350	0.1	0.259997
8.035017	0.1	0.261813
8.036683	0.1	0.261795
8.038350	0.1	0.260724
8.040017	0.1	0.259504
8.041683	0.1	0.258056
8.043350	0.1	0.256179
8.045017	0.1	0.254540
8.046683	0.1	0.253697
8.048350	0.1	0.253129
8.050017	0.1	0.252286
8.051683	0.1	0.252104
8.053350	0.1	0.253832
8.055017	0.1	0.256882
8.056683	0.1	0.259234
8.058350	0.1	0.259257
8.060017	0.1	0.256733
8.061683	0.1	0.252919
8.063350	0.1	0.249776
8.065017	0.1	0.248738
8.066683	0.1	0.250209
8.068350	0.1	0.253520
8.070017	0.1	0.256822
8.071683	0.1	0.258121
8.073350	0.1	0.257087
8.075017	0.1	0.255243
8.076683	0.1	0.254316
8.078350	0.1	0.255117
8.080017	0.1	0.257753
8.081683	0.1	0.261338
8.083350	0.1	0.264030
8.085017	0.1	0.264449
8.086683	0.1	0.262628
8.088350	0.1	0.259764
8.090017	0.1	0.257646
8.091683	0.1	0.257548
8.093350	0.1	0.259154
8.095017	0.1	0.260612
8.096683	0.1	0.259974
8.098350	0.1	0.256887
8.100017	0.1	0.252994
8.101683	0.1	0.250372
8.103350	0.1	0.249399
8.105017	0.1	0.248849
8.106683	0.1	0.248216
8.108350	0.1	0.248323
8.110017	0.1	0.249627
8.111683	0.1	0.251941
8.113350	0.1	0.255066
8.115017	0.1	0.258237
8.116683	0.1	0.260100
8.118350	0.1	0.260044
8.120017	0.1	0.258684
8.121683	0.1	0.257096
8.123350	0.1	0.256621
8.125017	0.1	0.258782
8.126683	0.1	0.263946
8.128350	0.1	0.270121
8.130017	0.1	0.274186
8.131683	0.1	0.274368
8.133350	0.1	0.271574
8.135017	0.1	0.268184
8.136683	0.1	0.265925
8.138350	0.1	0.265385
8.140017	0.1	0.266642
8.141683	0.1	0.269068
8.143350	0.1	0.271280
8.145017	0.1	0.272347
8.146683	0.1	0.272598
8.148350	0.1	0.272915
8.150017	0.1	0.273813
8.151683	0.1	0.275252
8.153350	0.1	0.276589
8.155017	0.1	0.276631
8.156683	0.1	0.274754
8.158350	0.1	0.271918
8.160017	0.1	0.269571
8.161683	0.1	0.267765
8.163350	0.1	0.265781
8.165017	0.1	0.263914
8.166683	0.1	0.263178
8.168350	0.1	0.263550
8.170017	0.1	0.263602
8.171683	0.1	0.262065
8.173350	0.1	0.259322
8.175017	0.1	0.256719
8.176683	0.1	0.255131
8.178350	0.1	0.254628
8.180017	0.1	0.255047
8.181683	0.1	0.256333
8.183350	0.1	0.257883
8.185017	0.1	0.258544
8.186683	0.1	0.258237
8.188350	0.1	0.257925
8.190017	0.1	0.257604
8.191683	0.1	0.256854
8.193350	0.1	0.256877
8.195017	0.1	0.259369
8.196683	0.1	0.263671
8.198350	0.1	0.266954
8.200017	0.1	0.267103
8.201683	0.1	0.264319
8.203350	0.1	0.260351
8.205017	0.1	0.257120
8.206683	0.1	0.255732
8.208350	0.1	0.256090
8.210017	0.1	0.257087
8.211683	0.1	0.257101
8.213350	0.1	0.255127
8.215017	0.1	0.251634
8.216683	0.1	0.248076
8.218350	0.1	0.246023
8.220017	0.1	0.246698
8.221683	0.1	0.249580
8.223350	0.1	0.251918
8.225017	0.1	0.251136
8.226683	0.1	0.247234
8.228350	0.1	0.242256
8.230017	0.1	0.238465
8.231683	0.1	0.236887
8.233350	0.1	0.236821
8.235017	0.1	0.237133
8.236683	0.1	0.237590
8.238350	0.1	0.238749
8.240017	0.1	0.241557
8.241683	0.1	0.246544
8.243350	0.1	0.252440
8.245017	0.1	0.256822
8.246683	0.1	0.258633
8.248350	0.1	0.258805
8.250017	0.1	0.258442
8.251683	0.1	0.257539
8.253350	0.1	0.256076
8.255017	0.1	0.254917
8.256683	0.1	0.254316
8.258350	0.1	0.252924
8.260017	0.1	0.249790
8.261683	0.1	0.246339
8.263350	0.1	0.244719
8.265017	0.1	0.244696
8.266683	0.1	0.244132
8.268350	0.1	0.242274
8.270017	0.1	0.240668
8.271683	0.1	0.241362
8.273350	0.1	0.244929
8.275017	0.1	0.249613
8.276683	0.1	0.252598
8.278350	0.1	0.252505
8.280017	0.1	0.250358
8.281683	0.1	0.248505
8.283350	0.1	0.248412
8.285017	0.1	0.249362
8.286683	0.1	0.249506
8.288350	0.1	0.247569
8.290017	0.1	0.243378
8.291683	0.1	0.237660
8.293350	0.1	0.231662
8.295017	0.1	0.227015
8.296683	0.1	0.224933
8.298350	0.1	0.224779
8.300017	0.1	0.224868
8.301683	0.1	0.224207
8.303350	0.1	0.222558
8.305017	0.1	0.220393
8.306683	0.1	0.219271
8.308350	0.1	0.220300
8.310017	0.1	0.222339
8.311683	0.1	0.223275
8.313350	0.1	0.222479
8.315017	0.1	0.221026
8.316683	0.1	0.220113
8.318350	0.1	0.220356
8.320017	0.1	0.222228
8.321683	0.1	0.225888
8.323350	0.1	0.230540
8.325017	0.1	0.234502
8.326683	0.1	0.236044
8.328350	0.1	0.234600
8.330017	0.1	0.231583
8.331683	0.1	0.229385
8.333350	0.1	0.229399
8.335017	0.1	0.231410
8.336683	0.1	0.234451
8.338350	0.1	0.237618
8.340017	0.1	0.240523
8.341683	0.1	0.242651
8.343350	0.1	0.242442
8.345017	0.1	0.238386
8.346683	0.1	0.231131
8.348350	0.1	0.223257
8.350017	0.1	0.216975
8.351683	0.1	0.212933
8.353350	0.1	0.211052
8.355017	0.1	0.211350
8.356683	0.1	0.213794
8.358350	0.1	0.217743
8.360017	0.1	0.221604
8.361683	0.1	0.223373
8.363350	0.1	0.222032
8.365017	0.1	0.218782
8.366683	0.1	0.216747
8.368350	0.1	0.218791
8.370017	0.1	0.224859
8.371683	0.1	0.232034
8.373350	0.1	0.237362
8.375017	0.1	0.239727
8.376683	0.1	0.239033
8.378350	0.1	0.235494
8.380017	0.1	0.230358
8.381683	0.1	0.225734
8.383350	0.1	0.222977
8.385017	0.1	0.221953
8.386683	0.1	0.221510
8.388350	0.1	0.220463
8.390017	0.1	0.218512
8.391683	0.1	0.216239
8.393350	0.1	0.214162
8.395017	0.1	0.212556
8.396683	0.1	0.212057
8.398350	0.1	0.213482
8.400017	0.1	0.216924
8.401683	0.1	0.221240
8.403350	0.1	0.224272
8.405017	0.1	0.224560
8.406683	0.1	0.223075
8.408350	0.1	0.222358
8.410017	0.1	0.223722
8.411683	0.1	0.225832
8.413350	0.1	0.226055
8.415017	0.1	0.223350
8.416683	0.1	0.219238
8.418350	0.1	0.216085
8.420017	0.1	0.215350
8.421683	0.1	0.216975
8.423350	0.1	0.219177
8.425017	0.1	0.219503
8.426683	0.1	0.216938
8.428350	0.1	0.212165
8.430017	0.1	0.206511
8.431683	0.1	0.201338
8.433350	0.1	0.197450
8.435017	0.1	0.194698
8.436683	0.1	0.192337
8.438350	0.1	0.189869
8.440017	0.1	0.187727
8.441683	0.1	0.187093
8.443350	0.1	0.188733
8.445017	0.1	0.191978
8.446683	0.1	0.195024
8.448350	0.1	0.196598
8.450017	0.1	0.197133
8.451683	0.1	0.197305
8.453350	0.1	0.196304
8.455017	0.1	0.192830
8.456683	0.1	0.187228
8.458350	0.1	0.181813
8.460017	0.1	0.178907
8.461683	0.1	0.178730
8.463350	0.1	0.179284
8.465017	0.1	0.178348
8.466683	0.1	0.175694
8.468350	0.1	0.173268
8.470017	0.1	0.173324
8.471683	0.1	0.176206
8.473350	0.1	0.179666
8.475017	0.1	0.180504
8.476683	0.1	0.177561
8.478350	0.1	0.172900
8.480017	0.1	0.169682
8.481683	0.1	0.169319
8.483350	0.1	0.170795
8.485017	0.1	0.172313
8.486683	0.1	0.172867
8.488350	0.1	0.172290
8.490017	0.1	0.170488
8.491683	0.1	0.167149
8.493350	0.1	0.162669
8.495017	0.1	0.158725
8.496683	0.1	0.156779
8.498350	0.1	0.156718
8.500017	0.1	0.157664
8.501683	0.1	0.159354
8.503350	0.1	0.162376
8.505017	0.1	0.166418
8.506683	0.1	0.168802
8.508350	0.1	0.166581
8.510017	0.1	0.159796
8.511683	0.1	0.151647
8.513350	0.1	0.146166
8.515017	0.1	0.145976
8.516683	0.1	0.150981
8.518350	0.1	0.158139
8.520017	0.1	0.162930
8.521683	0.1	0.162660
8.523350	0.1	0.158590
8.525017	0.1	0.154413
8.526683	0.1	0.152728
8.528350	0.1	0.153296
8.530017	0.1	0.154148
8.531683	0.1	0.153547
8.533350	0.1	0.151023
8.535017	0.1	0.147261
8.536683	0.1	0.143382
8.538350	0.1	0.140257
8.540017	0.1	0.138441
8.541683	0.1	0.138171
8.543350	0.1	0.139121
8.545017	0.1	0.140057
8.546683	0.1	0.139694
8.548350	0.1	0.137845
8.550017	0.1	0.135195
8.551683	0.1	0.132844
8.553350	0.1	0.132308
8.555017	0.1	0.134609
8.556683	0.1	0.138995
8.558350	0.1	0.143042
8.560017	0.1	0.144141
8.561683	0.1	0.141356
8.563350	0.1	0.136350
8.565017	0.1	0.132089
8.566683	0.1	0.130082
8.568350	0.1	0.129258
8.570017	0.1	0.127493
8.571683	0.1	0.123852
8.573350	0.1	0.119619
8.575017	0.1	0.117552
8.576683	0.1	0.119484
8.578350	0.1	0.124611
8.580017	0.1	0.130432
8.581683	0.1	0.134720
8.583350	0.1	0.136453
8.585017	0.1	0.135805
8.586683	0.1	0.133417
8.588350	0.1	0.130017
8.590017	0.1	0.126837
8.591683	0.1	0.125207
8.593350	0.1	0.125221
8.595017	0.1	0.125309
8.596683	0.1	0.124206
8.598350	0.1	0.122748
8.600017	0.1	0.122436
8.601683	0.1	0.123242
8.603350	0.1	0.124061
8.605017	0.1	0.124001
8.606683	0.1	0.122976
8.608350	0.1	0.121878
8.610017	0.1	0.121859
8.611683	0.1	0.123456
8.613350	0.1	0.126977
8.615017	0.1	0.132360
8.616683	0.1	0.138395
8.618350	0.1	0.143191
8.620017	0.1	0.145240
8.621683	0.1	0.144173
8.623350	0.1	0.141254
8.625017	0.1	0.138525
8.626683	0.1	0.137235
8.628350	0.1	0.137314
8.630017	0.1	0.138157
8.631683	0.1	0.139303
8.633350	0.1	0.140648
8.635017	0.1	0.142441
8.636683	0.1	0.144863
8.638350	0.1	0.147345
8.640017	0.1	0.148695
8.641683	0.1	0.147787
8.643350	0.1	0.144378
8.645017	0.1	0.139680
8.646683	0.1	0.135829
8.648350	0.1	0.134567
8.650017	0.1	0.136360
8.651683	0.1	0.140434
8.653350	0.1	0.145449
8.655017	0.1	0.150176
8.656683	0.1	0.153529
8.658350	0.1	0.154311
8.660017	0.1	0.151256
8.661683	0.1	0.144327
8.663350	0.1	0.136076
8.665017	0.1	0.130087
8.666683	0.1	0.127964
8.668350	0.1	0.128755
8.670017	0.1	0.130520
8.671683	0.1	0.131908
8.673350	0.1	0.132644
8.675017	0.1	0.133091
8.676683	0.1	0.133947
8.678350	0.1	0.135503
8.680017	0.1	0.136872
8.681683	0.1	0.137305
8.683350	0.1	0.137272
8.685017	0.1	0.137417
8.686683	0.1	0.137603
8.688350	0.1	0.137230
8.690017	0.1	0.135959
8.691683	0.1	0.133631
8.693350	0.1	0.129691
8.695017	0.1	0.123568
8.696683	0.1	0.116094
8.698350	0.1	0.109994
8.700017	0.1	0.107815
8.701683	0.1	0.110036
8.703350	0.1	0.115526
8.705017	0.1	0.122297
8.706683	0.1	0.127680
8.708350	0.1	0.129635
8.710017	0.1	0.128332
8.711683	0.1	0.126068
8.713350	0.1	0.125542
8.715017	0.1	0.127382
8.716683	0.1	0.129458
8.718350	0.1	0.129272
8.720017	0.1	0.126013
8.721683	0.1	0.120751
8.723350	0.1	0.115619
8.725017	0.1	0.112536
8.726683	0.1	0.112173
8.728350	0.1	0.113649
8.730017	0.1	0.115191
8.731683	0.1	0.115382
8.733350	0.1	0.113682
8.735017	0.1	0.110338
8.736683	0.1	0.106418
8.738350	0.1	0.103470
8.740017	0.1	0.102562
8.741683	0.1	0.103298
8.743350	0.1	0.104099
8.745017	0.1	0.103838
8.746683	0.1	0.102799
8.748350	0.1	0.102376
8.750017	0.1	0.103791
8.751683	0.1	0.106953
8.753350	0.1	0.111014
8.755017	0.1	0.114921
8.756683	0.1	0.116667
8.758350	0.1	0.114171
8.760017	0.1	0.107801
8.761683	0.1	0.100452
8.763350	0.1	0.095228
8.765017	0.1	0.093924
8.766683	0.1	0.096168
8.768350	0.1	0.099200
8.770017	0.1	0.100080
8.771683	0.1	0.098334
8.773350	0.1	0.095409
8.775017	0.1	0.092867
8.776683	0.1	0.091922
8.778350	0.1	0.093454
8.780017	0.1	0.097435
8.781683	0.1	0.102380
8.783350	0.1	0.105733
8.785017	0.1	0.105174
8.786683	0.1	0.099964
8.788350	0.1	0.091842
8.790017	0.1	0.084653
8.791683	0.1	0.082017
8.793350	0.1	0.085165
8.795017	0.1	0.092904
8.796683	0.1	0.102157
8.798350	0.1	0.108974
8.800017	0.1	0.111195
8.801683	0.1	0.109789
8.803350	0.1	0.106925
8.805017	0.1	0.104080
8.806683	0.1	0.102129
8.808350	0.1	0.101370
8.810017	0.1	0.100932
8.811683	0.1	0.099591
8.813350	0.1	0.097440
8.815017	0.1	0.096010
8.816683	0.1	0.096811
8.818350	0.1	0.099922
8.820017	0.1	0.104466
8.821683	0.1	0.109598
8.823350	0.1	0.113798
8.825017	0.1	0.114939
8.826683	0.1	0.112178
8.828350	0.1	0.106855
8.830017	0.1	0.101360
8.831683	0.1	0.097393
8.833350	0.1	0.095614
8.835017	0.1	0.096424
8.836683	0.1	0.100052
8.838350	0.1	0.105225
8.840017	0.1	0.109267
8.841683	0.1	0.110040
8.843350	0.1	0.107284
8.845017	0.1	0.102320
8.846683	0.1	0.097146
8.848350	0.1	0.093915
8.850017	0.1	0.094175
8.851683	0.1	0.097407
8.853350	0.1	0.101505
8.855017	0.1	0.105384
8.856683	0.1	0.109547
8.858350	0.1	0.113901
8.860017	0.1	0.116793
8.861683	0.1	0.116914
8.863350	0.1	0.114678
8.865017	0.1	0.111163
8.866683	0.1	0.107191
8.868350	0.1	0.104150
8.870017	0.1	0.104294
8.871683	0.1	0.109039
8.873350	0.1	0.117375
8.875017	0.1	0.126353
8.876683	0.1	0.132495
8.878350	0.1	0.132988
8.880017	0.1	0.127270
8.881683	0.1	0.118031
8.883350	0.1	0.109808
8.885017	0.1	0.105770
8.886683	0.1	0.105975
8.888350	0.1	0.108257
8.890017	0.1	0.109975
8.891683	0.1	0.109784
8.893350	0.1	0.109044
8.895017	0.1	0.110213
8.896683	0.1	0.113971
8.898350	0.1	0.119167
8.900017	0.1	0.124210
8.901683	0.1	0.127307
8.903350	0.1	0.126855
8.905017	0.1	0.122632
8.906683	0.1	0.116136
8.908350	0.1	0.109710
8.910017	0.1	0.104853
8.911683	0.1	0.101142
8.913350	0.1	0.097509
8.915017	0.1	0.094213
8.916683	0.1	0.092550
8.918350	0.1	0.093509
8.920017	0.1	0.097286
8.921683	0.1	0.102827
8.923350	0.1	0.108154
8.925017	0.1	0.111950
8.926683	0.1	0.114273
8.928350	0.1	0.115591
8.930017	0.1	0.115870
8.931683	0.1	0.115102
8.933350	0.1	0.114101
8.935017	0.1	0.114045
8.936683	0.1	0.115265
8.938350	0.1	0.116881
8.940017	0.1	0.117747
8.941683	0.1	0.117421
8.943350	0.1	0.116332
8.945017	0.1	0.115479
8.946683	0.1	0.115591
8.948350	0.1	0.115768
8.950017	0.1	0.114013
8.951683	0.1	0.110115
8.953350	0.1	0.106217
8.955017	0.1	0.103787
8.956683	0.1	0.101943
8.958350	0.1	0.099088
8.960017	0.1	0.095111
8.961683	0.1	0.091940
8.963350	0.1	0.091954
8.965017	0.1	0.095745
8.966683	0.1	0.101649
8.968350	0.1	0.107046
8.970017	0.1	0.110054
8.971683	0.1	0.110087
8.973350	0.1	0.107596
8.975017	0.1	0.103987
8.976683	0.1	0.100569
8.978350	0.1	0.097351
8.980017	0.1	0.094199
8.981683	0.1	0.092355
8.983350	0.1	0.093034
8.985017	0.1	0.096043
8.986683	0.1	0.100401
8.988350	0.1	0.104792
8.990017	0.1	0.107242
8.991683	0.1	0.105659
8.993350	0.1	0.099558
8.995017	0.1	0.091088
8.996683	0.1	0.083758
8.998350	0.1	0.080285
9.000017	0.1	0.081337
9.001683	0.1	0.085579
9.003350	0.1	0.090483
9.005017	0.1	0.093910
9.006683	0.1	0.095475
9.008350	0.1	0.095968
9.010017	0.1	0.096383
9.011683	0.1	0.097775
9.013350	0.1	0.100993
9.015017	0.1	0.105654
9.016683	0.1	0.109668
9.018350	0.1	0.110613
9.020017	0.1	0.107866
9.021683	0.1	0.103055
9.023350	0.1	0.099153
9.025017	0.1	0.098469
9.026683	0.1	0.100713
9.028350	0.1	0.103498
9.030017	0.1	0.104895
9.031683	0.1	0.104541
9.033350	0.1	0.103107
9.035017	0.1	0.101803
9.036683	0.1	0.101472
9.038350	0.1	0.101593
9.040017	0.1	0.101235
9.041683	0.1	0.100527
9.043350	0.1	0.100210
9.045017	0.1	0.100499
9.046683	0.1	0.100816
9.048350	0.1	0.100234
9.050017	0.1	0.098026
9.051683	0.1	0.094008
9.053350	0.1	0.088788
9.055017	0.1	0.084112
9.056683	0.1	0.081910
9.058350	0.1	0.082646
9.060017	0.1	0.085603
9.061683	0.1	0.089840
9.063350	0.1	0.094268
9.065017	0.1	0.098045
9.066683	0.1	0.101430
9.068350	0.1	0.105780
9.070017	0.1	0.111405
9.071683	0.1	0.115824
9.073350	0.1	0.116075
9.075017	0.1	0.111703
9.076683	0.1	0.104522
9.078350	0.1	0.097188
9.080017	0.1	0.091898
9.081683	0.1	0.089458
9.083350	0.1	0.089444
9.085017	0.1	0.090851
9.086683	0.1	0.092611
9.088350	0.1	0.093766
9.090017	0.1	0.093752
9.091683	0.1	0.093430
9.093350	0.1	0.094962
9.095017	0.1	0.099256
9.096683	0.1	0.104699
9.098350	0.1	0.108955
9.100017	0.1	0.110818
9.101683	0.1	0.110562
9.103350	0.1	0.109202
9.105017	0.1	0.107368
9.106683	0.1	0.105100
9.108350	0.1	0.102534
9.110017	0.1	0.100113
9.111683	0.1	0.098171
9.113350	0.1	0.096597
9.115017	0.1	0.095139
9.116683	0.1	0.093970
9.118350	0.1	0.093607
9.120017	0.1	0.094362
9.121683	0.1	0.096085
9.123350	0.1	0.098161
9.125017	0.1	0.099964
9.126683	0.1	0.101747
9.128350	0.1	0.104401
9.130017	0.1	0.107982
9.131683	0.1	0.111321
9.133350	0.1	0.113146
9.135017	0.1	0.113109
9.136683	0.1	0.112210
9.138350	0.1	0.112266
9.140017	0.1	0.114506
9.141683	0.1	0.118748
9.143350	0.1	0.123256
9.145017	0.1	0.125072
9.146683	0.1	0.122301
9.148350	0.1	0.116574
9.150017	0.1	0.111572
9.151683	0.1	0.109603
9.153350	0.1	0.110315
9.155017	0.1	0.111759
9.156683	0.1	0.112415
9.158350	0.1	0.112201
9.160017	0.1	0.111521
9.161683	0.1	0.110613
9.163350	0.1	0.110343
9.165017	0.1	0.112448
9.166683	0.1	0.117850
9.168350	0.1	0.124890
9.170017	0.1	0.130408
9.171683	0.1	0.132406
9.173350	0.1	0.130925
9.175017	0.1	0.127717
9.176683	0.1	0.125472
9.178350	0.1	0.125845
9.180017	0.1	0.127568
9.181683	0.1	0.127722
9.183350	0.1	0.124816
9.185017	0.1	0.119857
9.186683	0.1	0.115433
9.188350	0.1	0.114436
9.190017	0.1	0.118325
9.191683	0.1	0.126031
9.193350	0.1	0.134730
9.195017	0.1	0.141086
9.196683	0.1	0.142423
9.198350	0.1	0.138129
9.200017	0.1	0.130325
9.201683	0.1	0.122990
9.203350	0.1	0.119354
9.205017	0.1	0.119642
9.206683	0.1	0.121789
9.208350	0.1	0.123773
9.210017	0.1	0.124276
9.211683	0.1	0.122688
9.213350	0.1	0.119791
9.215017	0.1	0.117351
9.216683	0.1	0.116415
9.218350	0.1	0.116765
9.220017	0.1	0.118013
9.221683	0.1	0.119926
9.223350	0.1	0.121817
9.225017	0.1	0.122716
9.226683	0.1	0.121850
9.228350	0.1	0.118585
9.230017	0.1	0.113272
9.231683	0.1	0.108439
9.233350	0.1	0.107437
9.235017	0.1	0.111228
9.236683	0.1	0.117607
9.238350	0.1	0.123228
9.240017	0.1	0.126008
9.241683	0.1	0.126013
9.243350	0.1	0.124499
9.245017	0.1	0.123330
9.246683	0.1	0.124536
9.248350	0.1	0.128243
9.250017	0.1	0.131777
9.251683	0.1	0.132192
9.253350	0.1	0.128755
9.255017	0.1	0.122697
9.256683	0.1	0.116257
9.258350	0.1	0.112294
9.260017	0.1	0.112602
9.261683	0.1	0.116252
9.263350	0.1	0.120732
9.265017	0.1	0.123931
9.266683	0.1	0.124848
9.268350	0.1	0.124010
9.270017	0.1	0.123442
9.271683	0.1	0.125314
9.273350	0.1	0.130064
9.275017	0.1	0.135931
9.276683	0.1	0.140271
9.278350	0.1	0.141305
9.280017	0.1	0.139382
9.281683	0.1	0.136821
9.283350	0.1	0.136076
9.285017	0.1	0.138031
9.286683	0.1	0.141789
9.288350	0.1	0.145314
9.290017	0.1	0.146572
9.291683	0.1	0.145263
9.293350	0.1	0.143317
9.295017	0.1	0.142911
9.296683	0.1	0.144872
9.298350	0.1	0.148900
9.300017	0.1	0.154036
9.301683	0.1	0.158893
9.303350	0.1	0.162069
9.305017	0.1	0.162856
9.306683	0.1	0.162064
9.308350	0.1	0.161338
9.310017	0.1	0.161449
9.311683	0.1	0.161720
9.313350	0.1	0.160923
9.315017	0.1	0.158823
9.316683	0.1	0.156732
9.318350	0.1	0.156425
9.320017	0.1	0.158977
9.321683	0.1	0.164560
9.323350	0.1	0.172067
9.325017	0.1	0.178716
9.326683	0.1	0.181771
9.328350	0.1	0.181082
9.330017	0.1	0.178711
9.331683	0.1	0.176472
9.333350	0.1	0.175117
9.335017	0.1	0.175182
9.336683	0.1	0.176798
9.338350	0.1	0.179061
9.340017	0.1	0.181026
9.341683	0.1	0.182777
9.343350	0.1	0.184937
9.345017	0.1	0.187731
9.346683	0.1	0.190646
9.348350	0.1	0.192649
9.350017	0.1	0.193086
9.351683	0.1	0.192956
9.353350	0.1	0.194251
9.355017	0.1	0.197850
9.356683	0.1	0.203024
9.358350	0.1	0.208169
9.360017	0.1	0.211652
9.361683	0.1	0.212779
9.363350	0.1	0.212272
9.365017	0.1	0.211527
9.366683	0.1	0.211434
9.368350	0.1	0.211746
9.370017	0.1	0.211345
9.371683	0.1	0.209454
9.373350	0.1	0.206619
9.375017	0.1	0.204211
9.376683	0.1	0.202982
9.378350	0.1	0.202255
9.380017	0.1	0.201054
9.381683	0.1	0.199708
9.383350	0.1	0.199853
9.385017	0.1	0.203010
9.386683	0.1	0.208952
9.388350	0.1	0.215569
9.390017	0.1	0.220602
9.391683	0.1	0.223131
9.393350	0.1	0.223834
9.395017	0.1	0.224365
9.396683	0.1	0.226167
9.398350	0.1	0.229743
9.400017	0.1	0.234484
9.401683	0.1	0.238954
9.403350	0.1	0.241604
9.405017	0.1	0.241129
9.406683	0.1	0.236896
9.408350	0.1	0.229948
9.410017	0.1	0.222996
9.411683	0.1	0.218144
9.413350	0.1	0.215131
9.415017	0.1	0.212761
9.416683	0.1	0.211038
9.418350	0.1	0.210898
9.420017	0.1	0.212872
9.421683	0.1	0.216742
9.423350	0.1	0.221534
9.425017	0.1	0.225767
9.426683	0.1	0.228491
9.428350	0.1	0.229999
9.430017	0.1	0.231089
9.431683	0.1	0.232109
9.433350	0.1	0.233157
9.435017	0.1	0.235029
9.436683	0.1	0.238819
9.438350	0.1	0.244044
9.440017	0.1	0.248100
9.441683	0.1	0.248151
9.443350	0.1	0.243797
9.445017	0.1	0.237911
9.446683	0.1	0.234218
9.448350	0.1	0.234265
9.450017	0.1	0.237436
9.451683	0.1	0.242209
9.453350	0.1	0.246065
9.455017	0.1	0.246414
9.456683	0.1	0.243238
9.458350	0.1	0.239350
9.460017	0.1	0.237520
9.461683	0.1	0.238610
9.463350	0.1	0.242190
9.465017	0.1	0.247010
9.466683	0.1	0.251103
9.468350	0.1	0.253110
9.470017	0.1	0.253441
9.471683	0.1	0.253716
9.473350	0.1	0.255229
9.475017	0.1	0.258028
9.476683	0.1	0.260989
9.478350	0.1	0.262796
9.480017	0.1	0.263047
9.481683	0.1	0.262195
9.483350	0.1	0.260915
9.485017	0.1	0.259695
9.486683	0.1	0.258968
9.488350	0.1	0.259480
9.490017	0.1	0.262097
9.491683	0.1	0.266647
9.493350	0.1	0.271564
9.495017	0.1	0.274987
9.496683	0.1	0.275727
9.498350	0.1	0.273697
9.500017	0.1	0.270479
9.501683	0.1	0.268645
9.503350	0.1	0.270046
9.505017	0.1	0.274740
9.506683	0.1	0.280705
9.508350	0.1	0.285301
9.510017	0.1	0.287876
9.511683	0.1	0.289958
9.513350	0.1	0.292938
9.515017	0.1	0.296817
9.516683	0.1	0.300845
9.518350	0.1	0.304347
9.520017	0.1	0.307066
9.521683	0.1	0.309562
9.523350	0.1	0.312664
9.525017	0.1	0.316352
9.526683	0.1	0.320142
9.528350	0.1	0.324086
9.530017	0.1	0.328352
9.531683	0.1	0.332776
9.533350	0.1	0.337316
9.535017	0.1	0.342163
9.536683	0.1	0.347397
9.538350	0.1	0.353158
9.540017	0.1	0.359756
9.541683	0.1	0.366797
9.543350	0.1	0.372916
9.545017	0.1	0.377451
9.546683	0.1	0.381363
9.548350	0.1	0.386285
9.550017	0.1	0.393516
9.551683	0.1	0.403002
9.553350	0.1	0.412478
9.555017	0.1	0.418634
9.556683	0.1	0.419398
9.558350	0.1	0.415035
9.560017	0.1	0.408101
9.561683	0.1	0.402704
9.563350	0.1	0.402653
9.565017	0.1	0.409121
9.566683	0.1	0.419798
9.568350	0.1	0.430830
9.570017	0.1	0.439878
9.571683	0.1	0.447468
9.573350	0.1	0.455165
9.575017	0.1	0.462662
9.576683	0.1	0.468176
9.578350	0.1	0.471217
9.580017	0.1	0.473438
9.581683	0.1	0.476940
9.583350	0.1	0.482230
9.585017	0.1	0.488069
9.586683	0.1	0.493443
9.588350	0.1	0.498653
9.590017	0.1	0.504758
9.591683	0.1	0.512400
9.593350	0.1	0.520675
9.595017	0.1	0.527515
9.596683	0.1	0.531287
9.598350	0.1	0.531580
9.600017	0.1	0.529620
9.601683	0.1	0.527827
9.603350	0.1	0.527590
9.605017	0.1	0.528446
9.606683	0.1	0.530011
9.608350	0.1	0.532763
9.610017	0.1	0.537066
9.611683	0.1	0.542649
9.613350	0.1	0.548298
9.615017	0.1	0.552372
9.616683	0.1	0.554458
9.618350	0.1	0.555729
9.620017	0.1	0.557429
9.621683	0.1	0.559799
9.623350	0.1	0.562123
9.625017	0.1	0.563441
9.626683	0.1	0.563809
9.628350	0.1	0.564549
9.630017	0.1	0.566342
9.631683	0.1	0.568111
9.633350	0.1	0.568544
9.635017	0.1	0.567376
9.636683	0.1	0.565280
9.638350	0.1	0.563734
9.640017	0.1	0.564167
9.641683	0.1	0.566528
9.643350	0.1	0.569033
9.645017	0.1	0.569755
9.646683	0.1	0.568284
9.648350	0.1	0.565848
9.650017	0.1	0.563767
9.651683	0.1	0.562281
9.653350	0.1	0.561001
9.655017	0.1	0.559553
9.656683	0.1	0.557960
9.658350	0.1	0.557099
9.660017	0.1	0.558263
9.661683	0.1	0.561676
9.663350	0.1	0.566021
9.665017	0.1	0.569704
9.666683	0.1	0.572149
9.668350	0.1	0.573844
9.670017	0.1	0.575460
9.671683	0.1	0.577387
9.673350	0.1	0.579576
9.675017	0.1	0.581187
9.676683	0.1	0.581015
9.678350	0.1	0.578742
9.680017	0.1	0.575115
9.681683	0.1	0.571222
9.683350	0.1	0.568242
9.685017	0.1	0.566966
9.686683	0.1	0.567213
9.688350	0.1	0.568121
9.690017	0.1	0.568838
9.691683	0.1	0.568982
9.693350	0.1	0.568987
9.695017	0.1	0.569904
9.696683	0.1	0.572526
9.698350	0.1	0.576326
9.700017	0.1	0.579385
9.701683	0.1	0.580251
9.703350	0.1	0.579176
9.705017	0.1	0.576624
9.706683	0.1	0.572186
9.708350	0.1	0.566286
9.710017	0.1	0.561317
9.711683	0.1	0.560065
9.713350	0.1	0.563310
9.715017	0.1	0.568880
9.716683	0.1	0.573182
9.718350	0.1	0.573904
9.720017	0.1	0.571087
9.721683	0.1	0.566221
9.723350	0.1	0.561289
9.725017	0.1	0.558156
9.726683	0.1	0.557778
9.728350	0.1	0.559432
9.730017	0.1	0.561462
9.731683	0.1	0.563329
9.733350	0.1	0.565629
9.735017	0.1	0.568405
9.736683	0.1	0.571059
9.738350	0.1	0.573355
9.740017	0.1	0.575795
9.741683	0.1	0.578985
9.743350	0.1	0.582295
9.745017	0.1	0.583949
9.746683	0.1	0.582710
9.748350	0.1	0.579036
9.750017	0.1	0.574733
9.751683	0.1	0.571725
9.753350	0.1	0.571120
9.755017	0.1	0.572819
9.756683	0.1	0.575385
9.758350	0.1	0.577271
9.760017	0.1	0.578477
9.761683	0.1	0.580037
9.763350	0.1	0.582417
9.765017	0.1	0.584549
9.766683	0.1	0.584894
9.768350	0.1	0.583753
9.770017	0.1	0.583027
9.771683	0.1	0.583697
9.773350	0.1	0.585038
9.775017	0.1	0.585974
9.776683	0.1	0.585788
9.778350	0.1	0.584372
9.780017	0.1	0.582584
9.781683	0.1	0.581439
9.783350	0.1	0.581262
9.785017	0.1	0.582016
9.786683	0.1	0.583278
9.788350	0.1	0.583576
9.790017	0.1	0.581173
9.791683	0.1	0.576139
9.793350	0.1	0.571324
9.795017	0.1	0.570077
9.796683	0.1	0.572596
9.798350	0.1	0.575832
9.800017	0.1	0.577001
9.801683	0.1	0.575990
9.803350	0.1	0.574430
9.805017	0.1	0.573662
9.806683	0.1	0.574137
9.808350	0.1	0.576032
9.810017	0.1	0.578980
9.811683	0.1	0.581439
9.813350	0.1	0.581900
9.815017	0.1	0.580950
9.816683	0.1	0.581006
9.818350	0.1	0.583506
9.820017	0.1	0.587236
9.821683	0.1	0.589457
9.823350	0.1	0.588452
9.825017	0.1	0.584698
9.826683	0.1	0.579846
9.828350	0.1	0.575744
9.830017	0.1	0.574039
9.831683	0.1	0.574864
9.833350	0.1	0.576396
9.835017	0.1	0.576382
9.836683	0.1	0.573876
9.838350	0.1	0.569792
9.840017	0.1	0.566114
9.841683	0.1	0.564000
9.843350	0.1	0.562835
9.845017	0.1	0.561313
9.846683	0.1	0.558668
9.848350	0.1	0.555371
9.850017	0.1	0.553294
9.851683	0.1	0.554146
9.853350	0.1	0.557457
9.855017	0.1	0.560856
9.856683	0.1	0.562137
9.858350	0.1	0.560698
9.860017	0.1	0.557918
9.861683	0.1	0.555837
9.863350	0.1	0.555189
9.865017	0.1	0.554905
9.866683	0.1	0.553261
9.868350	0.1	0.549387
9.870017	0.1	0.543748
9.871683	0.1	0.537829
9.873350	0.1	0.533932
9.875017	0.1	0.533499
9.876683	0.1	0.535371
9.878350	0.1	0.537587
9.880017	0.1	0.539664
9.881683	0.1	0.541508
9.883350	0.1	0.542179
9.885017	0.1	0.540842
9.886683	0.1	0.537368
9.888350	0.1	0.532256
9.890017	0.1	0.526900
9.891683	0.1	0.523077
9.893350	0.1	0.521727
9.895017	0.1	0.522425
9.896683	0.1	0.523883
9.898350	0.1	0.524791
9.900017	0.1	0.524661
9.901683	0.1	0.523832
9.903350	0.1	0.522602
9.905017	0.1	0.520591
9.906683	0.1	0.516847
9.908350	0.1	0.510523
9.910017	0.1	0.501717
9.911683	0.1	0.491966
9.913350	0.1	0.483370
9.915017	0.1	0.477335
9.916683	0.1	0.474015
9.918350	0.1	0.472139
9.920017	0.1	0.469969
9.921683	0.1	0.467156
9.923350	0.1	0.464302
9.925017	0.1	0.461848
9.926683	0.1	0.460451
9.928350	0.1	0.460637
9.930017	0.1	0.461685
9.931683	0.1	0.462048
9.933350	0.1	0.460586
9.935017	0.1	0.457172
9.936683	0.1	0.452842
9.938350	0.1	0.448674
9.940017	0.1	0.444199
9.941683	0.1	0.438094
9.943350	0.1	0.430122
9.945017	0.1	0.421284
9.946683	0.1	0.413391
9.948350	0.1	0.409121
9.950017	0.1	0.410671
9.951683	0.1	0.417326
9.953350	0.1	0.425051
9.955017	0.1	0.428935
9.956683	0.1	0.426290
9.958350	0.1	0.418476
9.960017	0.1	0.409898
9.961683	0.1	0.404567
9.963350	0.1	0.403263
9.965017	0.1	0.403947
9.966683	0.1	0.404143
9.968350	0.1	0.402285
9.970017	0.1	0.398024
9.971683	0.1	0.392552
9.973350	0.1	0.388063
9.975017	0.1	0.386070
9.976683	0.1	0.386029
9.978350	0.1	0.385516
9.980017	0.1	0.382401
9.981683	0.1	0.376599
9.983350	0.1	0.369409
9.985017	0.1	0.362303
9.986683	0.1	0.356599
9.988350	0.1	0.353437
9.990017	0.1	0.353060
9.991683	0.1	0.353996
9.993350	0.1	0.354056
9.995017	0.1	0.352301
9.996683	0.1	0.349442
9.998350	0.1	0.346671
10.000017	0.1	0.345060
10.001683	0.1	0.345125
10.003350	0.1	0.346210
10.005017	0.1	0.347067
10.006683	0.1	0.347323
10.008350	0.1	0.347914
10.010017	0.1	0.349903
10.011683	0.1	0.353120
10.013350	0.1	0.356343
10.015017	0.1	0.358513
10.016683	0.1	0.358778
10.018350	0.1	0.356063
10.020017	0.1	0.350191
10.021683	0.1	0.342703
10.023350	0.1	0.335746
10.025017	0.1	0.330890
10.026683	0.1	0.328613
10.028350	0.1	0.328622
10.030017	0.1	0.330443
10.031683	0.1	0.333530
10.033350	0.1	0.337246
10.035017	0.1	0.340627
10.036683	0.1	0.342382
10.038350	0.1	0.342024
10.040017	0.1	0.340636
10.041683	0.1	0.339509
10.043350	0.1	0.338904
10.045017	0.1	0.338084
10.046683	0.1	0.335486
10.048350	0.1	0.329735
10.050017	0.1	0.321446
10.051683	0.1	0.313390
10.053350	0.1	0.308100
10.055017	0.1	0.305572
10.056683	0.1	0.304040
10.058350	0.1	0.302373
10.060017	0.1	0.300384
10.061683	0.1	0.298107
10.063350	0.1	0.296356
10.065017	0.1	0.296705
10.066683	0.1	0.299956
10.068350	0.1	0.305413
10.070017	0.1	0.311527
10.071683	0.1	0.316696
10.073350	0.1	0.319593
10.075017	0.1	0.319411
10.076683	0.1	0.316454
10.078350	0.1	0.312794
10.080017	0.1	0.311378
10.081683	0.1	0.313492
10.083350	0.1	0.317679
10.085017	0.1	0.321222
10.086683	0.1	0.321707
10.088350	0.1	0.317930
10.090017	0.1	0.310773
10.091683	0.1	0.302829
10.093350	0.1	0.296575
10.095017	0.1	0.293166
10.096683	0.1	0.292701
10.098350	0.1	0.294824
10.100017	0.1	0.298810
10.101683	0.1	0.303024
10.103350	0.1	0.305353
10.105017	0.1	0.304966
10.106683	0.1	0.303052
10.108350	0.1	0.301385
10.110017	0.1	0.300584
10.111683	0.1	0.299853
10.113350	0.1	0.298326
10.115017	0.1	0.296482
10.116683	0.1	0.295495
10.118350	0.1	0.295541
10.120017	0.1	0.295527
10.121683	0.1	0.294051
10.123350	0.1	0.290731
10.125017	0.1	0.286908
10.126683	0.1	0.284719
10.128350	0.1	0.285599
10.130017	0.1	0.289911
10.131683	0.1	0.296840
10.133350	0.1	0.304016
10.135017	0.1	0.308473
10.136683	0.1	0.308696
10.138350	0.1	0.305772
10.140017	0.1	0.302526
10.141683	0.1	0.301395
10.143350	0.1	0.302955
10.145017	0.1	0.306307
10.146683	0.1	0.310149
10.148350	0.1	0.313236
10.150017	0.1	0.314605
10.151683	0.1	0.313702
10.153350	0.1	0.310685
10.155017	0.1	0.306745
10.156683	0.1	0.303197
10.158350	0.1	0.300035
10.160017	0.1	0.296850
10.161683	0.1	0.294554
10.163350	0.1	0.294568
10.165017	0.1	0.297055
10.166683	0.1	0.300822
10.168350	0.1	0.304515
10.170017	0.1	0.307383
10.171683	0.1	0.309101
10.173350	0.1	0.309851
10.175017	0.1	0.310391
10.176683	0.1	0.311160
10.178350	0.1	0.311262
10.180017	0.1	0.309316
10.181683	0.1	0.305614
10.183350	0.1	0.302112
10.185017	0.1	0.300547
10.186683	0.1	0.301241
10.188350	0.1	0.303076
10.190017	0.1	0.304515
10.191683	0.1	0.304775
10.193350	0.1	0.303793
10.195017	0.1	0.302275
10.196683	0.1	0.301804
10.198350	0.1	0.303537
10.200017	0.1	0.306680
10.201683	0.1	0.309134
10.203350	0.1	0.309423
10.205017	0.1	0.307676
10.206683	0.1	0.305269
10.208350	0.1	0.303839
10.210017	0.1	0.304026
10.211683	0.1	0.305204
10.213350	0.1	0.306582
10.215017	0.1	0.307988
10.216683	0.1	0.309432
10.218350	0.1	0.310428
10.220017	0.1	0.310154
10.221683	0.1	0.308575
10.223350	0.1	0.307038
10.225017	0.1	0.307225
10.226683	0.1	0.309590
10.228350	0.1	0.313008
10.230017	0.1	0.315560
10.231683	0.1	0.315369
10.233350	0.1	0.311458
10.235017	0.1	0.305055
10.236683	0.1	0.299113
10.238350	0.1	0.295569
10.240017	0.1	0.294261
10.241683	0.1	0.294331
10.243350	0.1	0.295429
10.245017	0.1	0.297735
10.246683	0.1	0.301194
10.248350	0.1	0.304799
10.250017	0.1	0.306945
10.251683	0.1	0.306810
10.253350	0.1	0.304990
10.255017	0.1	0.302861
10.256683	0.1	0.302102
10.258350	0.1	0.303751
10.260017	0.1	0.306806
10.261683	0.1	0.308896
10.263350	0.1	0.308556
10.265017	0.1	0.306200
10.266683	0.1	0.303648
10.268350	0.1	0.303304
10.270017	0.1	0.306359
10.271683	0.1	0.311187
10.273350	0.1	0.314708
10.275017	0.1	0.315374
10.276683	0.1	0.314116
10.278350	0.1	0.313497
10.280017	0.1	0.316463
10.281683	0.1	0.324249
10.283350	0.1	0.334494
10.285017	0.1	0.342652
10.286683	0.1	0.346093
10.288350	0.1	0.345856
10.290017	0.1	0.344422
10.291683	0.1	0.343458
10.293350	0.1	0.343765
10.295017	0.1	0.345320
10.296683	0.1	0.347369
10.298350	0.1	0.349423
10.300017	0.1	0.351747
10.301683	0.1	0.354536
10.303350	0.1	0.356813
10.305017	0.1	0.357428
10.306683	0.1	0.357041
10.308350	0.1	0.357367
10.310017	0.1	0.359323
10.311683	0.1	0.363388
10.313350	0.1	0.369982
10.315017	0.1	0.378694
10.316683	0.1	0.388441
10.318350	0.1	0.398448
10.320017	0.1	0.408604
10.321683	0.1	0.419309
10.323350	0.1	0.430415
10.325017	0.1	0.440422
10.326683	0.1	0.447999
10.328350	0.1	0.453433
10.330017	0.1	0.457596
10.331683	0.1	0.461387
10.333350	0.1	0.466574
10.335017	0.1	0.474905
10.336683	0.1	0.485601
10.338350	0.1	0.495487
10.340017	0.1	0.502733
10.341683	0.1	0.508856
10.343350	0.1	0.516390
10.345017	0.1	0.526593
10.346683	0.1	0.539501
10.348350	0.1	0.553918
10.350017	0.1	0.567376
10.351683	0.1	0.577741
10.353350	0.1	0.585234
10.355017	0.1	0.592568
10.356683	0.1	0.602552
10.358350	0.1	0.615502
10.360017	0.1	0.629281
10.361683	0.1	0.641332
10.363350	0.1	0.650692
10.365017	0.1	0.658608
10.366683	0.1	0.667609
10.368350	0.1	0.680401
10.370017	0.1	0.698362
10.371683	0.1	0.719740
10.373350	0.1	0.740839
10.375017	0.1	0.759321
10.376683	0.1	0.775284
10.378350	0.1	0.789999
10.380017	0.1	0.805040
10.381683	0.1	0.822037
10.383350	0.1	0.841757
10.385017	0.1	0.863154
10.386683	0.1	0.884230
10.388350	0.1	0.903797
10.390017	0.1	0.922303
10.391683	0.1	0.940980
10.393350	0.1	0.960561
10.395017	0.1	0.980888
10.396683	0.1	1.001107
10.398350	0.1	1.020390
10.400017	0.1	1.039216
10.401683	0.1	1.059296
10.403350	0.1	1.081959
10.405017	0.1	1.107454
10.406683	0.1	1.134784
10.408350	0.1	1.162034
10.410017	0.1	1.188326
10.411683	0.1	1.214668
10.413350	0.1	1.242100
10.415017	0.1	1.270375
10.416683	0.1	1.298944
10.418350	0.1	1.327689
10.420017	0.1	1.356229
10.421683	0.1	1.383587
10.423350	0.1	1.409678
10.425017	0.1	1.436425
10.426683	0.1	1.465576
10.428350	0.1	1.496230
10.430017	0.1	1.526065
10.431683	0.1	1.553493
10.433350	0.1	1.577954
10.435017	0.1	1.599835
10.436683	0.1	1.621125
10.438350	0.1	1.644692
10.440017	0.1	1.671528
10.441683	0.1	1.699380
10.443350	0.1	1.724926
10.445017	0.1	1.746612
10.446683	0.1	1.764856
10.448350	0.1	1.780819
10.450017	0.1	1.796074
10.451683	0.1	1.812479
10.453350	0.1	1.830738
10.455017	0.1	1.849607
10.456683	0.1	1.867418
10.458350	0.1	1.883437
10.460017	0.1	1.897197
10.461683	0.1	1.908010
10.463350	0.1	1.915726
10.465017	0.1	1.921006
10.466683	0.1	1.925044
10.468350	0.1	1.929379
10.470017	0.1	1.934939
10.471683	0.1	1.941514
10.473350	0.1	1.948508
10.475017	0.1	1.955656
10.476683	0.1	1.963158
10.478350	0.1	1.971372
10.480017	0.1	1.979605
10.481683	0.1	1.985808
10.483350	0.1	1.988676
10.485017	0.1	1.989226
10.486683	0.1	1.989962
10.488350	0.1	1.992891
10.490017	0.1	1.997785
10.491683	0.1	2.002614
10.493350	0.1	2.006069
10.495017	0.1	2.008723
10.496683	0.1	2.011429
10.498350	0.1	2.013776
10.500017	0.1	2.014581
10.501683	0.1	2.013464
10.503350	0.1	2.011368
10.505017	0.1	2.009585
10.506683	0.1	2.008341
10.508350	0.1	2.006660
10.510017	0.1	2.003866
10.511683	0.1	2.000518
10.513350	0.1	1.997254
10.515017	0.1	1.994134
10.516683	0.1	1.991536
10.518350	0.1	1.989971
10.520017	0.1	1.989198
10.521683	0.1	1.988816
10.523350	0.1	1.989007
10.525017	0.1	1.990055
10.526683	0.1	1.992038
10.528350	0.1	1.994977
10.530017	0.1	1.998260
10.531683	0.1	2.000621
10.533350	0.1	2.001487
10.535017	0.1	2.001249
10.536683	0.1	2.000532
10.538350	0.1	2.000513
10.540017	0.1	2.002409
10.541683	0.1	2.005482
10.543350	0.1	2.007135
10.545017	0.1	2.005962
10.546683	0.1	2.003582
10.548350	0.1	2.002586
10.550017	0.1	2.003484
10.551683	0.1	2.004621
10.553350	0.1	2.004621
10.555017	0.1	2.004215
10.556683	0.1	2.005640
10.558350	0.1	2.010269
10.560017	0.1	2.016751
10.561683	0.1	2.022251
10.563350	0.1	2.025110
10.565017	0.1	2.025934
10.566683	0.1	2.026809
10.568350	0.1	2.029608
10.570017	0.1	2.034563
10.571683	0.1	2.040067
10.573350	0.1	2.043918
10.575017	0.1	2.045287
10.576683	0.1	2.045571
10.578350	0.1	2.047061
10.580017	0.1	2.050269
10.581683	0.1	2.052877
10.583350	0.1	2.052034
10.585017	0.1	2.047429
10.586683	0.1	2.041738
10.588350	0.1	2.038903
10.590017	0.1	2.041669
10.591683	0.1	2.049729
10.593350	0.1	2.059941
10.595017	0.1	2.068407
10.596683	0.1	2.072877
10.598350	0.1	2.074027
10.600017	0.1	2.074060
10.601683	0.1	2.073701
10.603350	0.1	2.071597
10.605017	0.1	2.066665
10.606683	0.1	2.060151
10.608350	0.1	2.055229
10.610017	0.1	2.054875
10.611683	0.1	2.059201
10.613350	0.1	2.065138
10.615017	0.1	2.069734
10.616683	0.1	2.072221
10.618350	0.1	2.073222
10.620017	0.1	2.073753
10.621683	0.1	2.073855
10.623350	0.1	2.072202
10.625017	0.1	2.067988
10.626683	0.1	2.062274
10.628350	0.1	2.057012
10.630017	0.1	2.053170
10.631683	0.1	2.049822
10.633350	0.1	2.045175
10.635017	0.1	2.038465
10.636683	0.1	2.030544
10.638350	0.1	2.022828
10.640017	0.1	2.016565
10.641683	0.1	2.012574
10.643350	0.1	2.010488
10.645017	0.1	2.008500
10.646683	0.1	2.004467
10.648350	0.1	1.997240
10.650017	0.1	1.987126
10.651683	0.1	1.975214
10.653350	0.1	1.962413
10.655017	0.1	1.949477
10.656683	0.1	1.937510
10.658350	0.1	1.927684
10.660017	0.1	1.920233
10.661683	0.1	1.913938
10.663350	0.1	1.906729
10.665017	0.1	1.896671
10.666683	0.1	1.882818
10.668350	0.1	1.865518
10.670017	0.1	1.846342
10.671683	0.1	1.827516
10.673350	0.1	1.810426
10.675017	0.1	1.794682
10.676683	0.1	1.779110
10.678350	0.1	1.762919
10.680017	0.1	1.745927
10.681683	0.1	1.728428
10.683350	0.1	1.710784
10.685017	0.1	1.693307
10.686683	0.1	1.676558
10.688350	0.1	1.660832
10.690017	0.1	1.645330
10.691683	0.1	1.628394
10.693350	0.1	1.608832
10.695017	0.1	1.586955
10.696683	0.1	1.564701
10.698350	0.1	1.544380
10.700017	0.1	1.526177
10.701683	0.1	1.507378
10.703350	0.1	1.485222
10.705017	0.1	1.459569
10.706683	0.1	1.432085
10.708350	0.1	1.403950
10.710017	0.1	1.375335
10.711683	0.1	1.346557
10.713350	0.1	1.318883
10.715017	0.1	1.294096
10.716683	0.1	1.273351
10.718350	0.1	1.256033
10.720017	0.1	1.239958
10.721683	0.1	1.222505
10.723350	0.1	1.201979
10.725017	0.1	1.179054
10.726683	0.1	1.156055
10.728350	0.1	1.134193
10.730017	0.1	1.112833
10.731683	0.1	1.091040
10.733350	0.1	1.068413
10.735017	0.1	1.045046
10.736683	0.1	1.021447
10.738350	0.1	0.998173
10.740017	0.1	0.975407
10.741683	0.1	0.953032
10.743350	0.1	0.931458
10.745017	0.1	0.912091
10.746683	0.1	0.896100
10.748350	0.1	0.882386
10.750017	0.1	0.868151
10.751683	0.1	0.851830
10.753350	0.1	0.833943
10.755017	0.1	0.815629
10.756683	0.1	0.797887
10.758350	0.1	0.781287
10.760017	0.1	0.765575
10.761683	0.1	0.749985
10.763350	0.1	0.734078
10.765017	0.1	0.718082
10.766683	0.1	0.702632
10.768350	0.1	0.688336
10.770017	0.1	0.675451
10.771683	0.1	0.663796
10.773350	0.1	0.652988
10.775017	0.1	0.642659
10.776683	0.1	0.632168
10.778350	0.1	0.620857
10.780017	0.1	0.608726
10.781683	0.1	0.596438
10.783350	0.1	0.585085
10.785017	0.1	0.575595
10.786683	0.1	0.567944
10.788350	0.1	0.561038
10.790017	0.1	0.553261
10.791683	0.1	0.542998
10.793350	0.1	0.529257
10.795017	0.1	0.513024
10.796683	0.1	0.497815
10.798350	0.1	0.487426
10.800017	0.1	0.483058
10.801683	0.1	0.482891
10.803350	0.1	0.483547
10.805017	0.1	0.482327
10.806683	0.1	0.478476
10.808350	0.1	0.472646
10.810017	0.1	0.465862
10.811683	0.1	0.458490
10.813350	0.1	0.449852
10.815017	0.1	0.439561
10.816683	0.1	0.428930
10.818350	0.1	0.419728
10.820017	0.1	0.412120
10.821683	0.1	0.405116
10.823350	0.1	0.398587
10.825017	0.1	0.393484
10.826683	0.1	0.390490
10.828350	0.1	0.389526
10.830017	0.1	0.389777
10.831683	0.1	0.389474
10.833350	0.1	0.386694
10.835017	0.1	0.381586
10.836683	0.1	0.377251
10.838350	0.1	0.377041
10.840017	0.1	0.381498
10.841683	0.1	0.388082
10.843350	0.1	0.393065
10.845017	0.1	0.393949
10.846683	0.1	0.390681
10.848350	0.1	0.384813
10.850017	0.1	0.377814
10.851683	0.1	0.370871
10.853350	0.1	0.365628
10.855017	0.1	0.363584
10.856683	0.1	0.364934
10.858350	0.1	0.368198
10.860017	0.1	0.370927
10.861683	0.1	0.371416
10.863350	0.1	0.369828
10.865017	0.1	0.367416
10.866683	0.1	0.364757
10.868350	0.1	0.361013
10.870017	0.1	0.355630
10.871683	0.1	0.350275
10.873350	0.1	0.347849
10.875017	0.1	0.349344
10.876683	0.1	0.352617
10.878350	0.1	0.354960
10.880017	0.1	0.355830
10.881683	0.1	0.356534
10.883350	0.1	0.357963
10.885017	0.1	0.359123
10.886683	0.1	0.358638
10.888350	0.1	0.357297
10.890017	0.1	0.357288
10.891683	0.1	0.358629
10.893350	0.1	0.358466
10.895017	0.1	0.354638
10.896683	0.1	0.348440
10.898350	0.1	0.343504
10.900017	0.1	0.342578
10.901683	0.1	0.345060
10.903350	0.1	0.347961
10.905017	0.1	0.349120
10.906683	0.1	0.349046
10.908350	0.1	0.349656
10.910017	0.1	0.351821
10.911683	0.1	0.354606
10.913350	0.1	0.356669
10.915017	0.1	0.357786
10.916683	0.1	0.358857
10.918350	0.1	0.360617
10.920017	0.1	0.362839
10.921683	0.1	0.364976
10.923350	0.1	0.366885
10.925017	0.1	0.368296
10.926683	0.1	0.368510
10.928350	0.1	0.367230
10.930017	0.1	0.364822
10.931683	0.1	0.362005
10.933350	0.1	0.359998
10.935017	0.1	0.359528
10.936683	0.1	0.359342
10.938350	0.1	0.357050
10.940017	0.1	0.351989
10.941683	0.1	0.346205
10.943350	0.1	0.342312
10.945017	0.1	0.341404
10.946683	0.1	0.342475
10.948350	0.1	0.343174
10.950017	0.1	0.342312
10.951683	0.1	0.341106
10.953350	0.1	0.341609
10.955017	0.1	0.344929
10.956683	0.1	0.350582
10.958350	0.1	0.356385
10.960017	0.1	0.359365
10.961683	0.1	0.357861
10.963350	0.1	0.352790
10.965017	0.1	0.346545
10.966683	0.1	0.341088
10.968350	0.1	0.337115
10.970017	0.1	0.334065
10.971683	0.1	0.330829
10.973350	0.1	0.327048
10.975017	0.1	0.323290
10.976683	0.1	0.319816
10.978350	0.1	0.316249
10.980017	0.1	0.312952
10.981683	0.1	0.311635
10.983350	0.1	0.314205
10.985017	0.1	0.320650
10.986683	0.1	0.328277
10.988350	0.1	0.333665
10.990017	0.1	0.334959
10.991683	0.1	0.332538
10.993350	0.1	0.328305
10.995017	0.1	0.323984
10.996683	0.1	0.320310
10.998350	0.1	0.317856
11.000017	0.1	0.317264
11.001683	0.1	0.318671
11.003350	0.1	0.321330
11.005017	0.1	0.323988
11.006683	0.1	0.325781
11.008350	0.1	0.326140
11.010017	0.1	0.324640
11.011683	0.1	0.321567
11.013350	0.1	0.317777
11.015017	0.1	0.314321
11.016683	0.1	0.312408
11.018350	0.1	0.312738
11.020017	0.1	0.315276
11.021683	0.1	0.319625
11.023350	0.1	0.324720
11.025017	0.1	0.329069
11.026683	0.1	0.331858
11.028350	0.1	0.332743
11.030017	0.1	0.331434
11.031683	0.1	0.328445
11.033350	0.1	0.325222
11.035017	0.1	0.323118
11.036683	0.1	0.322424
11.038350	0.1	0.321972
11.040017	0.1	0.320012
11.041683	0.1	0.316533
11.043350	0.1	0.314070
11.045017	0.1	0.315085
11.046683	0.1	0.319006
11.048350	0.1	0.322652
11.050017	0.1	0.323323
11.051683	0.1	0.321395
11.053350	0.1	0.319546
11.055017	0.1	0.319351
11.056683	0.1	0.320026
11.058350	0.1	0.320072
11.060017	0.1	0.318387
11.061683	0.1	0.315006
11.063350	0.1	0.312151
11.065017	0.1	0.313451
11.066683	0.1	0.320282
11.068350	0.1	0.329684
11.070017	0.1	0.337134
11.071683	0.1	0.340701
11.073350	0.1	0.341646
11.075017	0.1	0.342284
11.076683	0.1	0.344110
11.078350	0.1	0.347141
11.080017	0.1	0.350028
11.081683	0.1	0.351407
11.083350	0.1	0.351495
11.085017	0.1	0.351346
11.086683	0.1	0.350922
11.088350	0.1	0.349656
11.090017	0.1	0.348203
11.091683	0.1	0.347788
11.093350	0.1	0.348827
11.095017	0.1	0.350904
11.096683	0.1	0.353139
11.098350	0.1	0.354559
11.100017	0.1	0.354927
11.101683	0.1	0.354946
11.103350	0.1	0.355477
11.105017	0.1	0.356799
11.106683	0.1	0.358275
11.108350	0.1	0.359016
11.110017	0.1	0.358974
11.111683	0.1	0.359039
11.113350	0.1	0.360208
11.115017	0.1	0.362992
11.116683	0.1	0.366797
11.118350	0.1	0.370252
11.120017	0.1	0.372636
11.121683	0.1	0.374303
11.123350	0.1	0.375868
11.125017	0.1	0.377116
11.126683	0.1	0.377246
11.128350	0.1	0.376529
11.130017	0.1	0.376157
11.131683	0.1	0.376259
11.133350	0.1	0.375835
11.135017	0.1	0.373973
11.136683	0.1	0.370396
11.138350	0.1	0.365623
11.140017	0.1	0.360594
11.141683	0.1	0.356338
11.143350	0.1	0.354121
11.145017	0.1	0.355123
11.146683	0.1	0.359123
11.148350	0.1	0.364273
11.150017	0.1	0.369120
11.151683	0.1	0.373600
11.153350	0.1	0.377633
11.155017	0.1	0.381027
11.156683	0.1	0.384985
11.158350	0.1	0.391174
11.160017	0.1	0.399216
11.161683	0.1	0.406601
11.163350	0.1	0.410904
11.165017	0.1	0.411347
11.166683	0.1	0.408739
11.168350	0.1	0.404892
11.170017	0.1	0.402159
11.171683	0.1	0.402196
11.173350	0.1	0.404445
11.175017	0.1	0.406634
11.176683	0.1	0.407365
11.178350	0.1	0.407090
11.180017	0.1	0.406718
11.181683	0.1	0.406653
11.183350	0.1	0.406932
11.185017	0.1	0.407677
11.186683	0.1	0.409125
11.188350	0.1	0.411374
11.190017	0.1	0.414569
11.191683	0.1	0.419212
11.193350	0.1	0.425302
11.195017	0.1	0.431696
11.196683	0.1	0.437242
11.198350	0.1	0.441279
11.200017	0.1	0.442942
11.201683	0.1	0.441619
11.203350	0.1	0.437838
11.205017	0.1	0.433251
11.206683	0.1	0.430131
11.208350	0.1	0.430415
11.210017	0.1	0.434616
11.211683	0.1	0.441410
11.213350	0.1	0.448679
11.215017	0.1	0.454914
11.216683	0.1	0.459789
11.218350	0.1	0.463864
11.220017	0.1	0.467724
11.221683	0.1	0.470853
11.223350	0.1	0.471850
11.225017	0.1	0.470402
11.226683	0.1	0.468143
11.228350	0.1	0.466816
11.230017	0.1	0.466672
11.231683	0.1	0.466979
11.233350	0.1	0.467109
11.235017	0.1	0.466788
11.236683	0.1	0.465829
11.238350	0.1	0.464339
11.240017	0.1	0.462863
11.241683	0.1	0.461596
11.243350	0.1	0.460665
11.245017	0.1	0.461317
11.246683	0.1	0.464856
11.248350	0.1	0.470406
11.250017	0.1	0.475221
11.251683	0.1	0.476697
11.253350	0.1	0.474127
11.255017	0.1	0.469238
11.256683	0.1	0.465037
11.258350	0.1	0.464018
11.260017	0.1	0.466756
11.261683	0.1	0.471724
11.263350	0.1	0.476884
11.265017	0.1	0.481033
11.266683	0.1	0.483445
11.268350	0.1	0.483515
11.270017	0.1	0.481703
11.271683	0.1	0.479501
11.273350	0.1	0.478048
11.275017	0.1	0.477466
11.276683	0.1	0.477056
11.278350	0.1	0.475766
11.280017	0.1	0.473051
11.281683	0.1	0.469266
11.283350	0.1	0.465401
11.285017	0.1	0.462788
11.286683	0.1	0.462704
11.288350	0.1	0.465810
11.290017	0.1	0.471440
11.291683	0.1	0.477307
11.293350	0.1	0.480791
11.295017	0.1	0.481112
11.296683	0.1	0.479361
11.298350	0.1	0.476488
11.300017	0.1	0.472735
11.301683	0.1	0.468530
11.303350	0.1	0.464511
11.305017	0.1	0.461051
11.306683	0.1	0.458267
11.308350	0.1	0.456115
11.310017	0.1	0.454746
11.311683	0.1	0.455249
11.313350	0.1	0.458737
11.315017	0.1	0.464893
11.316683	0.1	0.472409
11.318350	0.1	0.479463
11.320017	0.1	0.483473
11.321683	0.1	0.482700
11.323350	0.1	0.478229
11.325017	0.1	0.473014
11.326683	0.1	0.469564
11.328350	0.1	0.468479
11.330017	0.1	0.468143
11.331683	0.1	0.466374
11.333350	0.1	0.462625
11.335017	0.1	0.458392
11.336683	0.1	0.456120
11.338350	0.1	0.457568
11.340017	0.1	0.462504
11.341683	0.1	0.468609
11.343350	0.1	0.472851
11.345017	0.1	0.473354
11.346683	0.1	0.470099
11.348350	0.1	0.464283
11.350017	0.1	0.457806
11.351683	0.1	0.452907
11.353350	0.1	0.450802
11.355017	0.1	0.450504
11.356683	0.1	0.450020
11.358350	0.1	0.448572
11.360017	0.1	0.447030
11.361683	0.1	0.446648
11.363350	0.1	0.447948
11.365017	0.1	0.450131
11.366683	0.1	0.451463
11.368350	0.1	0.450420
11.370017	0.1	0.446606
11.371683	0.1	0.441163
11.373350	0.1	0.436185
11.375017	0.1	0.433177
11.376683	0.1	0.432408
11.378350	0.1	0.433587
11.380017	0.1	0.436469
11.381683	0.1	0.440856
11.383350	0.1	0.446280
11.385017	0.1	0.451170
11.386683	0.1	0.453498
11.388350	0.1	0.453005
11.390017	0.1	0.451328
11.391683	0.1	0.449512
11.393350	0.1	0.446960
11.395017	0.1	0.442844
11.396683	0.1	0.437298
11.398350	0.1	0.431384
11.400017	0.1	0.426434
11.401683	0.1	0.423710
11.403350	0.1	0.423770
11.405017	0.1	0.425791
11.406683	0.1	0.428404
11.408350	0.1	0.430909
11.410017	0.1	0.433284
11.411683	0.1	0.435440
11.413350	0.1	0.436474
11.415017	0.1	0.434858
11.416683	0.1	0.429852
11.418350	0.1	0.422560
11.420017	0.1	0.414969
11.421683	0.1	0.408776
11.423350	0.1	0.405149
11.425017	0.1	0.404096
11.426683	0.1	0.404282
11.428350	0.1	0.404641
11.430017	0.1	0.405353
11.431683	0.1	0.406713
11.433350	0.1	0.408208
11.435017	0.1	0.409111
11.436683	0.1	0.409107
11.438350	0.1	0.408022
11.440017	0.1	0.405740
11.441683	0.1	0.402816
11.443350	0.1	0.400390
11.445017	0.1	0.398722
11.446683	0.1	0.396925
11.448350	0.1	0.394708
11.450017	0.1	0.392878
11.451683	0.1	0.392003
11.453350	0.1	0.391775
11.455017	0.1	0.391756
11.456683	0.1	0.392185
11.458350	0.1	0.393433
11.460017	0.1	0.394541
11.461683	0.1	0.393344
11.463350	0.1	0.388892
11.465017	0.1	0.383053
11.466683	0.1	0.378676
11.468350	0.1	0.376706
11.470017	0.1	0.375388
11.471683	0.1	0.371765
11.473350	0.1	0.363709
11.475017	0.1	0.351416
11.476683	0.1	0.337898
11.478350	0.1	0.327504
11.480017	0.1	0.322862
11.481683	0.1	0.323146
11.483350	0.1	0.325777
11.485017	0.1	0.329013
11.486683	0.1	0.332524
11.488350	0.1	0.336338
11.490017	0.1	0.339886
11.491683	0.1	0.342242
11.493350	0.1	0.342890
11.495017	0.1	0.341623
11.496683	0.1	0.338592
11.498350	0.1	0.334727
11.500017	0.1	0.331108
11.501683	0.1	0.327616
11.503350	0.1	0.322820
11.505017	0.1	0.315616
11.506683	0.1	0.306978
11.508350	0.1	0.300072
11.510017	0.1	0.297870
11.511683	0.1	0.300054
11.513350	0.1	0.303071
11.515017	0.1	0.303676
11.516683	0.1	0.301288
11.518350	0.1	0.296962
11.520017	0.1	0.291844
11.521683	0.1	0.287211
11.523350	0.1	0.284701
11.525017	0.1	0.285045
11.526683	0.1	0.287294
11.528350	0.1	0.289837
11.530017	0.1	0.291220
11.531683	0.1	0.290228
11.533350	0.1	0.286764
11.535017	0.1	0.282470
11.536683	0.1	0.279387
11.538350	0.1	0.278004
11.540017	0.1	0.277068
11.541683	0.1	0.275131
11.543350	0.1	0.272328
11.545017	0.1	0.269893
11.546683	0.1	0.268007
11.548350	0.1	0.265897
11.550017	0.1	0.263555
11.551683	0.1	0.262004
11.553350	0.1	0.261851
11.555017	0.1	0.262605
11.556683	0.1	0.263867
11.558350	0.1	0.265967
11.560017	0.1	0.268896
11.561683	0.1	0.272160
11.563350	0.1	0.275117
11.565017	0.1	0.276309
11.566683	0.1	0.273841
11.568350	0.1	0.267164
11.570017	0.1	0.257855
11.571683	0.1	0.248351
11.573350	0.1	0.240118
11.575017	0.1	0.233487
11.576683	0.1	0.228859
11.578350	0.1	0.227299
11.580017	0.1	0.229469
11.581683	0.1	0.234419
11.583350	0.1	0.240197
11.585017	0.1	0.245390
11.586683	0.1	0.249469
11.588350	0.1	0.252360
11.590017	0.1	0.254391
11.591683	0.1	0.255993
11.593350	0.1	0.256542
11.595017	0.1	0.254428
11.596683	0.1	0.249329
11.598350	0.1	0.243280
11.600017	0.1	0.238940
11.601683	0.1	0.237650
11.603350	0.1	0.238786
11.605017	0.1	0.240440
11.606683	0.1	0.240654
11.608350	0.1	0.238819
11.610017	0.1	0.236342
11.611683	0.1	0.235001
11.613350	0.1	0.235313
11.615017	0.1	0.236621
11.616683	0.1	0.237855
11.618350	0.1	0.238372
11.620017	0.1	0.238693
11.621683	0.1	0.239755
11.623350	0.1	0.241441
11.625017	0.1	0.242731
11.626683	0.1	0.242824
11.628350	0.1	0.242055
11.630017	0.1	0.242242
11.631683	0.1	0.245282
11.633350	0.1	0.250847
11.635017	0.1	0.256174
11.636683	0.1	0.258270
11.638350	0.1	0.256225
11.640017	0.1	0.251513
11.641683	0.1	0.246861
11.643350	0.1	0.244682
11.645017	0.1	0.245553
11.646683	0.1	0.248165
11.648350	0.1	0.250959
11.650017	0.1	0.253404
11.651683	0.1	0.255764
11.653350	0.1	0.258475
11.655017	0.1	0.262037
11.656683	0.1	0.266582
11.658350	0.1	0.271169
11.660017	0.1	0.274382
11.661683	0.1	0.275783
11.663350	0.1	0.275886
11.665017	0.1	0.274787
11.666683	0.1	0.272309
11.668350	0.1	0.268701
11.670017	0.1	0.264058
11.671683	0.1	0.258200
11.673350	0.1	0.251485
11.675017	0.1	0.245450
11.676683	0.1	0.242409
11.678350	0.1	0.243518
11.680017	0.1	0.248030
11.681683	0.1	0.254749
11.683350	0.1	0.262521
11.685017	0.1	0.269744
11.686683	0.1	0.274745
11.688350	0.1	0.276281
11.690017	0.1	0.273925
11.691683	0.1	0.268403
11.693350	0.1	0.261343
11.695017	0.1	0.254726
11.696683	0.1	0.250218
11.698350	0.1	0.248905
11.700017	0.1	0.251043
11.701683	0.1	0.255289
11.703350	0.1	0.259127
11.705017	0.1	0.260980
11.706683	0.1	0.261287
11.708350	0.1	0.261283
11.710017	0.1	0.261911
11.711683	0.1	0.263657
11.713350	0.1	0.266093
11.715017	0.1	0.267797
11.716683	0.1	0.267485
11.718350	0.1	0.264444
11.720017	0.1	0.258689
11.721683	0.1	0.251508
11.723350	0.1	0.245040
11.725017	0.1	0.241487
11.726683	0.1	0.242409
11.728350	0.1	0.247285
11.730017	0.1	0.253557
11.731683	0.1	0.258745
11.733350	0.1	0.261636
11.735017	0.1	0.261907
11.736683	0.1	0.259839
11.738350	0.1	0.256412
11.740017	0.1	0.252957
11.741683	0.1	0.250521
11.743350	0.1	0.249147
11.745017	0.1	0.248053
11.746683	0.1	0.246731
11.748350	0.1	0.245092
11.750017	0.1	0.242912
11.751683	0.1	0.240244
11.753350	0.1	0.237599
11.755017	0.1	0.235182
11.756683	0.1	0.233487
11.758350	0.1	0.234032
11.760017	0.1	0.237762
11.761683	0.1	0.242945
11.763350	0.1	0.246144
11.765017	0.1	0.245557
11.766683	0.1	0.242470
11.768350	0.1	0.239736
11.770017	0.1	0.239532
11.771683	0.1	0.242013
11.773350	0.1	0.245669
11.775017	0.1	0.248672
11.776683	0.1	0.249967
11.778350	0.1	0.249636
11.780017	0.1	0.248211
11.781683	0.1	0.245566
11.783350	0.1	0.241315
11.785017	0.1	0.235983
11.786683	0.1	0.230870
11.788350	0.1	0.227671
11.790017	0.1	0.227951
11.791683	0.1	0.231881
11.793350	0.1	0.237525
11.795017	0.1	0.241948
11.796683	0.1	0.243140
11.798350	0.1	0.241222
11.800017	0.1	0.238251
11.801683	0.1	0.236710
11.803350	0.1	0.237734
11.805017	0.1	0.240607
11.806683	0.1	0.243960
11.808350	0.1	0.247359
11.810017	0.1	0.251574
11.811683	0.1	0.256645
11.813350	0.1	0.260700
11.815017	0.1	0.261879
11.816683	0.1	0.260314
11.818350	0.1	0.257711
11.820017	0.1	0.256170
11.821683	0.1	0.256873
11.823350	0.1	0.258903
11.825017	0.1	0.260170
11.826683	0.1	0.260137
11.828350	0.1	0.260435
11.830017	0.1	0.262843
11.831683	0.1	0.267173
11.833350	0.1	0.270833
11.835017	0.1	0.270861
11.836683	0.1	0.266568
11.838350	0.1	0.259960
11.840017	0.1	0.254163
11.841683	0.1	0.251718
11.843350	0.1	0.253050
11.845017	0.1	0.255904
11.846683	0.1	0.257380
11.848350	0.1	0.257031
11.850017	0.1	0.256863
11.851683	0.1	0.258326
11.853350	0.1	0.260579
11.855017	0.1	0.261837
11.856683	0.1	0.261390
11.858350	0.1	0.259639
11.860017	0.1	0.257483
11.861683	0.1	0.256379
11.863350	0.1	0.257879
11.865017	0.1	0.262000
11.866683	0.1	0.266875
11.868350	0.1	0.270801
11.870017	0.1	0.273515
11.871683	0.1	0.275243
11.873350	0.1	0.276207
11.875017	0.1	0.277385
11.876683	0.1	0.279900
11.878350	0.1	0.282861
11.880017	0.1	0.284137
11.881683	0.1	0.283821
11.883350	0.1	0.284356
11.885017	0.1	0.287485
11.886683	0.1	0.292724
11.888350	0.1	0.297870
11.890017	0.1	0.300491
11.891683	0.1	0.299816
11.893350	0.1	0.297357
11.895017	0.1	0.295751
11.896683	0.1	0.296808
11.898350	0.1	0.300547
11.900017	0.1	0.305758
11.901683	0.1	0.310591
11.903350	0.1	0.313004
11.905017	0.1	0.312272
11.906683	0.1	0.310070
11.908350	0.1	0.309208
11.910017	0.1	0.311453
11.911683	0.1	0.316701
11.913350	0.1	0.323527
11.915017	0.1	0.330219
11.916683	0.1	0.335411
11.918350	0.1	0.338661
11.920017	0.1	0.340883
11.921683	0.1	0.343374
11.923350	0.1	0.346527
11.925017	0.1	0.349837
11.926683	0.1	0.352408
11.928350	0.1	0.353293
11.930017	0.1	0.352119
11.931683	0.1	0.349781
11.933350	0.1	0.348045
11.935017	0.1	0.348198
11.936683	0.1	0.350117
11.938350	0.1	0.352687
11.940017	0.1	0.355253
11.941683	0.1	0.357889
11.943350	0.1	0.360548
11.945017	0.1	0.363365
11.946683	0.1	0.367118
11.948350	0.1	0.372510
11.950017	0.1	0.379505
11.951683	0.1	0.386899
11.953350	0.1	0.392832
11.955017	0.1	0.396436
11.956683	0.1	0.398029
11.958350	0.1	0.397940
11.960017	0.1	0.396678
11.961683	0.1	0.395272
11.963350	0.1	0.395011
11.965017	0.1	0.397139
11.966683	0.1	0.401745
11.968350	0.1	0.407095
11.970017	0.1	0.410965
11.971683	0.1	0.412012
11.973350	0.1	0.410322
11.975017	0.1	0.407640
11.976683	0.1	0.406648
11.978350	0.1	0.409293
11.980017	0.1	0.415323
11.981683	0.1	0.422746
11.983350	0.1	0.429782
11.985017	0.1	0.435687
11.986683	0.1	0.440446
11.988350	0.1	0.444399
11.990017	0.1	0.447365
11.991683	0.1	0.448725
11.993350	0.1	0.448534
11.995017	0.1	0.447473
11.996683	0.1	0.446495
11.998350	0.1	0.446644
12.000017	0.1	0.448260
12.001683	0.1	0.450113
12.003350	0.1	0.450024
12.005017	0.1	0.447296
12.006683	0.1	0.444450
12.008350	0.1	0.445195
12.010017	0.1	0.450625
12.011683	0.1	0.458770
12.013350	0.1	0.466974
12.015017	0.1	0.473158
12.016683	0.1	0.475799
12.018350	0.1	0.475012
12.020017	0.1	0.473261
12.021683	0.1	0.472986
12.023350	0.1	0.474299
12.025017	0.1	0.476250
12.026683	0.1	0.478486
12.028350	0.1	0.480860
12.030017	0.1	0.483035
12.031683	0.1	0.484753
12.033350	0.1	0.485927
12.035017	0.1	0.486844
12.036683	0.1	0.488195
12.038350	0.1	0.490304
12.040017	0.1	0.492558
12.041683	0.1	0.493955
12.043350	0.1	0.493876
12.045017	0.1	0.492539
12.046683	0.1	0.491273
12.048350	0.1	0.491426
12.050017	0.1	0.492600
12.051683	0.1	0.493038
12.053350	0.1	0.492060
12.055017	0.1	0.491235
12.056683	0.1	0.492772
12.058350	0.1	0.497540
12.060017	0.1	0.504977
12.061683	0.1	0.513615
12.063350	0.1	0.521624
12.065017	0.1	0.527860
12.066683	0.1	0.531911
12.068350	0.1	0.533513
12.070017	0.1	0.533154
12.071683	0.1	0.532465
12.073350	0.1	0.533340
12.075017	0.1	0.536991
12.076683	0.1	0.543087
12.078350	0.1	0.549289
12.080017	0.1	0.552777
12.081683	0.1	0.553057
12.083350	0.1	0.552326
12.085017	0.1	0.552745
12.086683	0.1	0.554868
12.088350	0.1	0.558873
12.090017	0.1	0.565010
12.091683	0.1	0.572787
12.093350	0.1	0.580982
12.095017	0.1	0.588321
12.096683	0.1	0.593695
12.098350	0.1	0.596461
12.100017	0.1	0.597206
12.101683	0.1	0.597392
12.103350	0.1	0.597583
12.105017	0.1	0.597187
12.106683	0.1	0.596251
12.108350	0.1	0.595981
12.110017	0.1	0.597471
12.111683	0.1	0.600824
12.113350	0.1	0.605392
12.115017	0.1	0.610654
12.116683	0.1	0.616508
12.118350	0.1	0.622524
12.120017	0.1	0.627558
12.121683	0.1	0.630394
12.123350	0.1	0.630748
12.125017	0.1	0.629900
12.126683	0.1	0.629937
12.128350	0.1	0.632117
12.130017	0.1	0.636298
12.131683	0.1	0.641197
12.133350	0.1	0.645164
12.135017	0.1	0.647809
12.136683	0.1	0.650426
12.138350	0.1	0.654310
12.140017	0.1	0.659260
12.141683	0.1	0.664117
12.143350	0.1	0.668135
12.145017	0.1	0.671474
12.146683	0.1	0.674617
12.148350	0.1	0.677840
12.150017	0.1	0.681169
12.151683	0.1	0.684694
12.153350	0.1	0.689062
12.155017	0.1	0.695102
12.156683	0.1	0.702925
12.158350	0.1	0.711815
12.160017	0.1	0.720578
12.161683	0.1	0.728066
12.163350	0.1	0.733752
12.165017	0.1	0.737966
12.166683	0.1	0.741663
12.168350	0.1	0.745947
12.170017	0.1	0.751712
12.171683	0.1	0.759512
12.173350	0.1	0.769380
12.175017	0.1	0.780593
12.176683	0.1	0.791512
12.178350	0.1	0.800029
12.180017	0.1	0.805161
12.181683	0.1	0.808230
12.183350	0.1	0.811880
12.185017	0.1	0.817864
12.186683	0.1	0.826055
12.188350	0.1	0.835327
12.190017	0.1	0.844845
12.191683	0.1	0.854381
12.193350	0.1	0.863825
12.195017	0.1	0.872989
12.196683	0.1	0.881720
12.198350	0.1	0.889795
12.200017	0.1	0.896957
12.201683	0.1	0.903131
12.203350	0.1	0.908719
12.205017	0.1	0.915187
12.206683	0.1	0.924803
12.208350	0.1	0.938377
12.210017	0.1	0.953530
12.211683	0.1	0.967099
12.213350	0.1	0.978573
12.215017	0.1	0.990028
12.216683	0.1	1.003686
12.218350	0.1	1.020310
12.220017	0.1	1.039067
12.221683	0.1	1.058094
12.223350	0.1	1.075305
12.225017	0.1	1.089410
12.226683	0.1	1.100409
12.228350	0.1	1.109247
12.230017	0.1	1.117545
12.231683	0.1	1.126877
12.233350	0.1	1.137378
12.235017	0.1	1.148549
12.236683	0.1	1.161331
12.238350	0.1	1.177187
12.240017	0.1	1.195790
12.241683	0.1	1.215306
12.243350	0.1	1.234110
12.245017	0.1	1.251251
12.246683	0.1	1.266333
12.248350	0.1	1.280205
12.250017	0.1	1.294953
12.251683	0.1	1.312490
12.253350	0.1	1.332830
12.255017	0.1	1.353868
12.256683	0.1	1.373161
12.258350	0.1	1.390353
12.260017	0.1	1.407922
12.261683	0.1	1.428672
12.263350	0.1	1.452495
12.265017	0.1	1.476328
12.266683	0.1	1.497003
12.268350	0.1	1.513860
12.270017	0.1	1.528738
12.271683	0.1	1.543737
12.273350	0.1	1.559947
12.275017	0.1	1.577777
12.276683	0.1	1.597065
12.278350	0.1	1.617409
12.280017	0.1	1.638783
12.281683	0.1	1.661470
12.283350	0.1	1.685750
12.285017	0.1	1.711538
12.286683	0.1	1.737606
12.288350	0.1	1.761438
12.290017	0.1	1.781257
12.291683	0.1	1.797872
12.293350	0.1	1.813737
12.295017	0.1	1.830794
12.296683	0.1	1.849863
12.298350	0.1	1.870752
12.300017	0.1	1.892522
12.301683	0.1	1.914073
12.303350	0.1	1.935158
12.305017	0.1	1.956578
12.306683	0.1	1.978753
12.308350	0.1	2.000891
12.310017	0.1	2.022013
12.311683	0.1	2.041766
12.313350	0.1	2.060346
12.315017	0.1	2.077799
12.316683	0.1	2.092826
12.318350	0.1	2.103318
12.320017	0.1	2.109427
12.321683	0.1	2.114889
12.323350	0.1	2.123709
12.325017	0.1	2.136505
12.326683	0.1	2.151537
12.328350	0.1	2.167425
12.330017	0.1	2.183449
12.331683	0.1	2.199095
12.333350	0.1	2.213856
12.335017	0.1	2.227062
12.336683	0.1	2.238681
12.338350	0.1	2.249451
12.340017	0.1	2.259444
12.341683	0.1	2.267687
12.343350	0.1	2.273535
12.345017	0.1	2.277438
12.346683	0.1	2.280362
12.348350	0.1	2.283370
12.350017	0.1	2.287324
12.351683	0.1	2.292413
12.353350	0.1	2.298602
12.355017	0.1	2.306188
12.356683	0.1	2.315030
12.358350	0.1	2.324162
12.360017	0.1	2.332833
12.361683	0.1	2.340833
12.363350	0.1	2.348325
12.365017	0.1	2.356269
12.366683	0.1	2.365750
12.368350	0.1	2.376204
12.370017	0.1	2.385979
12.371683	0.1	2.394584
12.373350	0.1	2.402626
12.375017	0.1	2.410365
12.376683	0.1	2.417769
12.378350	0.1	2.425080
12.380017	0.1	2.432317
12.381683	0.1	2.438636
12.383350	0.1	2.443050
12.385017	0.1	2.446072
12.386683	0.1	2.449313
12.388350	0.1	2.453383
12.390017	0.1	2.457527
12.391683	0.1	2.461094
12.393350	0.1	2.464396
12.395017	0.1	2.468345
12.396683	0.1	2.473472
12.398350	0.1	2.479120
12.400017	0.1	2.484242
12.401683	0.1	2.488922
12.403350	0.1	2.494487
12.405017	0.1	2.501914
12.406683	0.1	2.510548
12.408350	0.1	2.518343
12.410017	0.1	2.523395
12.411683	0.1	2.525453
12.413350	0.1	2.525928
12.415017	0.1	2.526874
12.416683	0.1	2.529752
12.418350	0.1	2.534376
12.420017	0.1	2.538990
12.421683	0.1	2.541817
12.423350	0.1	2.543111
12.425017	0.1	2.545123
12.426683	0.1	2.549118
12.428350	0.1	2.553444
12.430017	0.1	2.555503
12.431683	0.1	2.554907
12.433350	0.1	2.553831
12.435017	0.1	2.554781
12.436683	0.1	2.558730
12.438350	0.1	2.564653
12.440017	0.1	2.570059
12.441683	0.1	2.573025
12.443350	0.1	2.573845
12.445017	0.1	2.574082
12.446683	0.1	2.574325
12.448350	0.1	2.573514
12.450017	0.1	2.570408
12.451683	0.1	2.565254
12.453350	0.1	2.559498
12.455017	0.1	2.554441
12.456683	0.1	2.550171
12.458350	0.1	2.545635
12.460017	0.1	2.539814
12.461683	0.1	2.532667
12.463350	0.1	2.525127
12.465017	0.1	2.518017
12.466683	0.1	2.511153
12.468350	0.1	2.503763
12.470017	0.1	2.495097
12.471683	0.1	2.485048
12.473350	0.1	2.474445
12.475017	0.1	2.464163
12.476683	0.1	2.453960
12.478350	0.1	2.442691
12.480017	0.1	2.429490
12.481683	0.1	2.414924
12.483350	0.1	2.400652
12.485017	0.1	2.387478
12.486683	0.1	2.374677
12.488350	0.1	2.361350
12.490017	0.1	2.347059
12.491683	0.1	2.331818
12.493350	0.1	2.316199
12.495017	0.1	2.300879
12.496683	0.1	2.286253
12.498350	0.1	2.272693
12.500017	0.1	2.260208
12.501683	0.1	2.247733
12.503350	0.1	2.233749
12.505017	0.1	2.217758
12.506683	0.1	2.200436
12.508350	0.1	2.182494
12.510017	0.1	2.164217
12.511683	0.1	2.146200
12.513350	0.1	2.129260
12.515017	0.1	2.113166
12.516683	0.1	2.096891
12.518350	0.1	2.079867
12.520017	0.1	2.062651
12.521683	0.1	2.046498
12.523350	0.1	2.032081
12.525017	0.1	2.019103
12.526683	0.1	2.007606
12.528350	0.1	1.997994
12.530017	0.1	1.990092
12.531683	0.1	1.983480
12.533350	0.1	1.977673
12.535017	0.1	1.971116
12.536683	0.1	1.961375
12.538350	0.1	1.947484
12.540017	0.1	1.931512
12.541683	0.1	1.916881
12.543350	0.1	1.905509
12.545017	0.1	1.897183
12.546683	0.1	1.890692
12.548350	0.1	1.884787
12.550017	0.1	1.878766
12.551683	0.1	1.872648
12.553350	0.1	1.866436
12.555017	0.1	1.859604
12.556683	0.1	1.852023
12.558350	0.1	1.844466
12.560017	0.1	1.837574
12.561683	0.1	1.831334
12.563350	0.1	1.825341
12.565017	0.1	1.818743
12.566683	0.1	1.810635
12.568350	0.1	1.801318
12.570017	0.1	1.792428
12.571683	0.1	1.785411
12.573350	0.1	1.780484
12.575017	0.1	1.776922
12.576683	0.1	1.773778
12.578350	0.1	1.770207
12.580017	0.1	1.765997
12.581683	0.1	1.761736
12.583350	0.1	1.758388
12.585017	0.1	1.756889
12.586683	0.1	1.757485
12.588350	0.1	1.758933
12.590017	0.1	1.758933
12.591683	0.1	1.756111
12.593350	0.1	1.751287
12.595017	0.1	1.746188
12.596683	0.1	1.741606
12.598350	0.1	1.737415
12.600017	0.1	1.733345
12.601683	0.1	1.729159
12.603350	0.1	1.724917
12.605017	0.1	1.720861
12.606683	0.1	1.716162
12.608350	0.1	1.709014
12.610017	0.1	1.698788
12.611683	0.1	1.687133
12.613350	0.1	1.676534
12.615017	0.1	1.668087
12.616683	0.1	1.660567
12.618350	0.1	1.651719
12.620017	0.1	1.640334
12.621683	0.1	1.627095
12.623350	0.1	1.614061
12.625017	0.1	1.603509
12.626683	0.1	1.596292
12.628350	0.1	1.590932
12.630017	0.1	1.584860
12.631683	0.1	1.576780
12.633350	0.1	1.567211
12.635017	0.1	1.556613
12.636683	0.1	1.544235
12.638350	0.1	1.529576
12.640017	0.1	1.513870
12.641683	0.1	1.499015
12.643350	0.1	1.485832
12.645017	0.1	1.473832
12.646683	0.1	1.461636
12.648350	0.1	1.447424
12.650017	0.1	1.430335
12.651683	0.1	1.412323
12.653350	0.1	1.397035
12.655017	0.1	1.385529
12.656683	0.1	1.374893
12.658350	0.1	1.361906
12.660017	0.1	1.345798
12.661683	0.1	1.328154
12.663350	0.1	1.312061
12.665017	0.1	1.299838
12.666683	0.1	1.290725
12.668350	0.1	1.282222
12.670017	0.1	1.272913
12.671683	0.1	1.263223
12.673350	0.1	1.254226
12.675017	0.1	1.245933
12.676683	0.1	1.236717
12.678350	0.1	1.225024
12.680017	0.1	1.211111
12.681683	0.1	1.196763
12.683350	0.1	1.183818
12.685017	0.1	1.172922
12.686683	0.1	1.163301
12.688350	0.1	1.153518
12.690017	0.1	1.142272
12.691683	0.1	1.129196
12.693350	0.1	1.115282
12.695017	0.1	1.101769
12.696683	0.1	1.088935
12.698350	0.1	1.076562
12.700017	0.1	1.064707
12.701683	0.1	1.053419
12.703350	0.1	1.042462
12.705017	0.1	1.031533
12.706683	0.1	1.020082
12.708350	0.1	1.007770
12.710017	0.1	0.995272
12.711683	0.1	0.983933
12.713350	0.1	0.974704
12.715017	0.1	0.967635
12.716683	0.1	0.961944
12.718350	0.1	0.956338
12.720017	0.1	0.949600
12.721683	0.1	0.941185
12.723350	0.1	0.931686
12.725017	0.1	0.922815
12.726683	0.1	0.916137
12.728350	0.1	0.911532
12.730017	0.1	0.907062
12.731683	0.1	0.900137
12.733350	0.1	0.889176
12.735017	0.1	0.874610
12.736683	0.1	0.858549
12.738350	0.1	0.843713
12.740017	0.1	0.831699
12.741683	0.1	0.821971
12.743350	0.1	0.813361
12.745017	0.1	0.805738
12.746683	0.1	0.799224
12.748350	0.1	0.793324
12.750017	0.1	0.787177
12.751683	0.1	0.779703
12.753350	0.1	0.770008
12.755017	0.1	0.758530
12.756683	0.1	0.747540
12.758350	0.1	0.739461
12.760017	0.1	0.734604
12.761683	0.1	0.731004
12.763350	0.1	0.726199
12.765017	0.1	0.718827
12.766683	0.1	0.708736
12.768350	0.1	0.696648
12.770017	0.1	0.684042
12.771683	0.1	0.672708
12.773350	0.1	0.664061
12.775017	0.1	0.658645
12.776683	0.1	0.655758
12.778350	0.1	0.653998
12.780017	0.1	0.652322
12.781683	0.1	0.650277
12.783350	0.1	0.647730
12.785017	0.1	0.644480
12.786683	0.1	0.640131
12.788350	0.1	0.634305
12.790017	0.1	0.626664
12.791683	0.1	0.617527
12.793350	0.1	0.608456
12.795017	0.1	0.601476
12.796683	0.1	0.597751
12.798350	0.1	0.596447
12.800017	0.1	0.594906
12.801683	0.1	0.591138
12.803350	0.1	0.585723
12.805017	0.1	0.580554
12.806683	0.1	0.576540
12.808350	0.1	0.573122
12.810017	0.1	0.569588
12.811683	0.1	0.566375
12.813350	0.1	0.564773
12.815017	0.1	0.565173
12.816683	0.1	0.566235
12.818350	0.1	0.566146
12.820017	0.1	0.564069
12.821683	0.1	0.559781
12.823350	0.1	0.552828
12.825017	0.1	0.543268
12.826683	0.1	0.532926
12.828350	0.1	0.524684
12.830017	0.1	0.520442
12.831683	0.1	0.520214
12.833350	0.1	0.522658
12.835017	0.1	0.526053
12.836683	0.1	0.529122
12.838350	0.1	0.531245
12.840017	0.1	0.531925
12.841683	0.1	0.530891
12.843350	0.1	0.528838
12.845017	0.1	0.526798
12.846683	0.1	0.524749
12.848350	0.1	0.522258
12.850017	0.1	0.519734
12.851683	0.1	0.517946
12.853350	0.1	0.517187
12.855017	0.1	0.517457
12.856683	0.1	0.518751
12.858350	0.1	0.520637
12.860017	0.1	0.522169
12.861683	0.1	0.522449
12.863350	0.1	0.520907
12.865017	0.1	0.517550
12.866683	0.1	0.513354
12.868350	0.1	0.510062
12.870017	0.1	0.509205
12.871683	0.1	0.510868
12.873350	0.1	0.513708
12.875017	0.1	0.516330
12.876683	0.1	0.518556
12.878350	0.1	0.520856
12.880017	0.1	0.522798
12.881683	0.1	0.523059
12.883350	0.1	0.520907
12.885017	0.1	0.517173
12.886683	0.1	0.513871
12.888350	0.1	0.512726
12.890017	0.1	0.514067
12.891683	0.1	0.517140
12.893350	0.1	0.520437
12.895017	0.1	0.521913
12.896683	0.1	0.520251
12.898350	0.1	0.516050
12.900017	0.1	0.511557
12.901683	0.1	0.509275
12.903350	0.1	0.510695
12.905017	0.1	0.515338
12.906683	0.1	0.520777
12.908350	0.1	0.524451
12.910017	0.1	0.525722
12.911683	0.1	0.525904
12.913350	0.1	0.526644
12.915017	0.1	0.528106
12.916683	0.1	0.528656
12.918350	0.1	0.526807
12.920017	0.1	0.523101
12.921683	0.1	0.519422
12.923350	0.1	0.517210
12.925017	0.1	0.516851
12.926683	0.1	0.517950
12.928350	0.1	0.519603
12.930017	0.1	0.521359
12.931683	0.1	0.523753
12.933350	0.1	0.527492
12.935017	0.1	0.532493
12.936683	0.1	0.537657
12.938350	0.1	0.541760
12.940017	0.1	0.544447
12.941683	0.1	0.545848
12.943350	0.1	0.545895
12.945017	0.1	0.544819
12.946683	0.1	0.543357
12.948350	0.1	0.541750
12.950017	0.1	0.539310
12.951683	0.1	0.535245
12.953350	0.1	0.529927
12.955017	0.1	0.525066
12.956683	0.1	0.522197
12.958350	0.1	0.521713
12.960017	0.1	0.523161
12.961683	0.1	0.525257
12.963350	0.1	0.526211
12.965017	0.1	0.525075
12.966683	0.1	0.522495
12.968350	0.1	0.520139
12.970017	0.1	0.519920
12.971683	0.1	0.523194
12.973350	0.1	0.529378
12.975017	0.1	0.535911
12.976683	0.1	0.540288
12.978350	0.1	0.541736
12.980017	0.1	0.540726
12.981683	0.1	0.537904
12.983350	0.1	0.534216
12.985017	0.1	0.531259
12.986683	0.1	0.530127
12.988350	0.1	0.530356
12.990017	0.1	0.530696
12.991683	0.1	0.530789
12.993350	0.1	0.531911
12.995017	0.1	0.535497
12.996683	0.1	0.540805
12.998350	0.1	0.545140
13.000017	0.1	0.546305
13.001683	0.1	0.544172
13.003350	0.1	0.540330
13.005017	0.1	0.536921
13.006683	0.1	0.535459
13.008350	0.1	0.536200
13.010017	0.1	0.537946
13.011683	0.1	0.538272
13.013350	0.1	0.535222
13.015017	0.1	0.529788
13.016683	0.1	0.525583
13.018350	0.1	0.525499
13.020017	0.1	0.529294
13.021683	0.1	0.534626
13.023350	0.1	0.539650
13.025017	0.1	0.544246
13.026683	0.1	0.549178
13.028350	0.1	0.554789
13.030017	0.1	0.560153
13.031683	0.1	0.563450
13.033350	0.1	0.563483
13.035017	0.1	0.560842
13.036683	0.1	0.557490
13.038350	0.1	0.555273
13.040017	0.1	0.554542
13.041683	0.1	0.554705
13.043350	0.1	0.555888
13.045017	0.1	0.558831
13.046683	0.1	0.563343
13.048350	0.1	0.568349
13.050017	0.1	0.573308
13.051683	0.1	0.578165
13.053350	0.1	0.581979
13.055017	0.1	0.583334
13.056683	0.1	0.582403
13.058350	0.1	0.581569
13.060017	0.1	0.583599
13.061683	0.1	0.589509
13.063350	0.1	0.597746
13.065017	0.1	0.605299
13.066683	0.1	0.610170
13.068350	0.1	0.612563
13.070017	0.1	0.614072
13.071683	0.1	0.616368
13.073350	0.1	0.619851
13.075017	0.1	0.623525
13.076683	0.1	0.626831
13.078350	0.1	0.630552
13.080017	0.1	0.635353
13.081683	0.1	0.640927
13.083350	0.1	0.646468
13.085017	0.1	0.651116
13.086683	0.1	0.654566
13.088350	0.1	0.657872
13.090017	0.1	0.663083
13.091683	0.1	0.671535
13.093350	0.1	0.682040
13.095017	0.1	0.691442
13.096683	0.1	0.697132
13.098350	0.1	0.698781
13.100017	0.1	0.697542
13.101683	0.1	0.694986
13.103350	0.1	0.693700
13.105017	0.1	0.696895
13.106683	0.1	0.705468
13.108350	0.1	0.716830
13.110017	0.1	0.727493
13.111683	0.1	0.735959
13.113350	0.1	0.742325
13.115017	0.1	0.746665
13.116683	0.1	0.749333
13.118350	0.1	0.752020
13.120017	0.1	0.756751
13.121683	0.1	0.763782
13.123350	0.1	0.771410
13.125017	0.1	0.778297
13.126683	0.1	0.784965
13.128350	0.1	0.792588
13.130017	0.1	0.801519
13.131683	0.1	0.811149
13.133350	0.1	0.819881
13.135017	0.1	0.825506
13.136683	0.1	0.826870
13.138350	0.1	0.824858
13.140017	0.1	0.821496
13.141683	0.1	0.818903
13.143350	0.1	0.818744
13.145017	0.1	0.821282
13.146683	0.1	0.825333
13.148350	0.1	0.829934
13.150017	0.1	0.835499
13.151683	0.1	0.842488
13.153350	0.1	0.849497
13.155017	0.1	0.854260
13.156683	0.1	0.856328
13.158350	0.1	0.857282
13.160017	0.1	0.859238
13.161683	0.1	0.863476
13.163350	0.1	0.869296
13.165017	0.1	0.874521
13.166683	0.1	0.877641
13.168350	0.1	0.878801
13.170017	0.1	0.878954
13.171683	0.1	0.879085
13.173350	0.1	0.880510
13.175017	0.1	0.884729
13.176683	0.1	0.891690
13.178350	0.1	0.899564
13.180017	0.1	0.906866
13.181683	0.1	0.913157
13.183350	0.1	0.917981
13.185017	0.1	0.920598
13.186683	0.1	0.920440
13.188350	0.1	0.917600
13.190017	0.1	0.913306
13.191683	0.1	0.909641
13.193350	0.1	0.908561
13.195017	0.1	0.910959
13.196683	0.1	0.916496
13.198350	0.1	0.924128
13.200017	0.1	0.932189
13.201683	0.1	0.938931
13.203350	0.1	0.944538
13.205017	0.1	0.951132
13.206683	0.1	0.959784
13.208350	0.1	0.968724
13.210017	0.1	0.975062
13.211683	0.1	0.977921
13.213350	0.1	0.979798
13.215017	0.1	0.984538
13.216683	0.1	0.993740
13.218350	0.1	1.005633
13.220017	0.1	1.016827
13.221683	0.1	1.024571
13.223350	0.1	1.028492
13.225017	0.1	1.030909
13.226683	0.1	1.035193
13.228350	0.1	1.043603
13.230017	0.1	1.056511
13.231683	0.1	1.073554
13.233350	0.1	1.094346
13.235017	0.1	1.117857
13.236683	0.1	1.142696
13.238350	0.1	1.167827
13.240017	0.1	1.192577
13.241683	0.1	1.216396
13.243350	0.1	1.238720
13.245017	0.1	1.259665
13.246683	0.1	1.280452
13.248350	0.1	1.303069
13.250017	0.1	1.329910
13.251683	0.1	1.362455
13.253350	0.1	1.399615
13.255017	0.1	1.438563
13.256683	0.1	1.477483
13.258350	0.1	1.517162
13.260017	0.1	1.560058
13.261683	0.1	1.608292
13.263350	0.1	1.662052
13.265017	0.1	1.719072
13.266683	0.1	1.776707
13.268350	0.1	1.834976
13.270017	0.1	1.896014
13.271683	0.1	1.960769
13.273350	0.1	2.027983
13.275017	0.1	2.096421
13.276683	0.1	2.167081
13.278350	0.1	2.242830
13.280017	0.1	2.325694
13.281683	0.1	2.414896
13.283350	0.1	2.507586
13.285017	0.1	2.601515
13.286683	0.1	2.696472
13.288350	0.1	2.793176
13.290017	0.1	2.892422
13.291683	0.1	2.995864
13.293350	0.1	3.105802
13.295017	0.1	3.223410
13.296683	0.1	3.347909
13.298350	0.1	3.477046
13.300017	0.1	3.608447
13.301683	0.1	3.741388
13.303350	0.1	3.877101
13.305017	0.1	4.017418
13.306683	0.1	4.163319
13.308350	0.1	4.314431
13.310017	0.1	4.469571
13.311683	0.1	4.627914
13.313350	0.1	4.789922
13.315017	0.1	4.957360
13.316683	0.1	5.132584
13.318350	0.1	5.317368
13.320017	0.1	5.511823
13.321683	0.1	5.714255
13.323350	0.1	5.922266
13.325017	0.1	6.134240
13.326683	0.1	6.350265
13.328350	0.1	6.572166
13.330017	0.1	6.801658
13.331683	0.1	7.038550
13.333350	0.1	7.281811
13.335017	0.1	7.531187
13.336683	0.1	7.786802
13.338350	0.1	8.048480
13.340017	0.1	8.316240
13.341683	0.1	8.591046
13.343350	0.1	8.874591
13.345017	0.1	9.168000
13.346683	0.1	9.471104
13.348350	0.1	9.783297
13.350017	0.1	10.104566
13.351683	0.1	10.435302
13.353350	0.1	10.775463
13.355017	0.1	11.124858
13.356683	0.1	11.484302
13.358350	0.1	11.854884
13.360017	0.1	12.235781
13.361683	0.1	12.625405
13.363350	0.1	13.024667
13.365017	0.1	13.436452
13.366683	0.1	13.862359
13.368350	0.1	14.301394
13.370017	0.1	14.751516
13.371683	0.1	15.211380
13.373350	0.1	15.680846
13.375017	0.1	16.161259
13.376683	0.1	16.654744
13.378350	0.1	17.162389
13.380017	0.1	17.684135
13.381683	0.1	18.219976
13.383350	0.1	18.769922
13.385017	0.1	19.332757
13.386683	0.1	19.905954
13.388350	0.1	20.487541
13.390017	0.1	21.077278
13.391683	0.1	21.675951
13.393350	0.1	22.284491
13.395017	0.1	22.903304
13.396683	0.1	23.531844
13.398350	0.1	24.168678
13.400017	0.1	24.812114
13.401683	0.1	25.460711
13.403350	0.1	26.113321
13.405017	0.1	26.769596
13.406683	0.1	27.430039
13.408350	0.1	28.094426
13.410017	0.1	28.759940
13.411683	0.1	29.421672
13.413350	0.1	30.075861
13.415017	0.1	30.722180
13.416683	0.1	31.362078
13.418350	0.1	31.996076
13.420017	0.1	32.623424
13.421683	0.1	33.243103
13.423350	0.1	33.853953
13.425017	0.1	34.454339
13.426683	0.1	35.042097
13.428350	0.1	35.614856
13.430017	0.1	36.170995
13.431683	0.1	36.710291
13.433350	0.1	37.232963
13.435017	0.1	37.738518
13.436683	0.1	38.225744
13.438350	0.1	38.693138
13.440017	0.1	39.139288
13.441683	0.1	39.563398
13.443350	0.1	39.965618
13.445017	0.1	40.346780
13.446683	0.1	40.707579
13.448350	0.1	41.047940
13.450017	0.1	41.367649
13.451683	0.1	41.667647
13.453350	0.1	41.949274
13.455017	0.1	42.211982
13.456683	0.1	42.453511
13.458350	0.1	42.672614
13.460017	0.1	42.870240
13.461683	0.1	43.048761
13.463350	0.1	43.211198
13.465017	0.1	43.360018
13.466683	0.1	43.494999
13.468350	0.1	43.613296
13.470017	0.1	43.712235
13.471683	0.1	43.791276
13.473350	0.1	43.851980
13.475017	0.1	43.896977
13.476683	0.1	43.927808
13.478350	0.1	43.943338
13.480017	0.1	43.941494
13.481683	0.1	43.921839
13.483350	0.1	43.885792
13.485017	0.1	43.835454
13.486683	0.1	43.772678
13.488350	0.1	43.698284
13.490017	0.1	43.612151
13.491683	0.1	43.513617
13.493350	0.1	43.401043
13.495017	0.1	43.272344
13.496683	0.1	43.127192
13.498350	0.1	42.967293
13.500017	0.1	42.794049
13.501683	0.1	42.606941
13.503350	0.1	42.403652
13.505017	0.1	42.181294
13.506683	0.1	41.938718
13.508350	0.1	41.677370
13.510017	0.1	41.399119
13.511683	0.1	41.104285
13.513350	0.1	40.792050
13.515017	0.1	40.461966
13.516683	0.1	40.114652
13.518350	0.1	39.751083
13.520017	0.1	39.370838
13.521683	0.1	38.971733
13.523350	0.1	38.552014
13.525017	0.1	38.112667
13.526683	0.1	37.656552
13.528350	0.1	37.185694
13.530017	0.1	36.699995
13.531683	0.1	36.197570
13.533350	0.1	35.675913
13.535017	0.1	35.133739
13.536683	0.1	34.571672
13.538350	0.1	33.991504
13.540017	0.1	33.395779
13.541683	0.1	32.787225
13.543350	0.1	32.167542
13.545017	0.1	31.537106
13.546683	0.1	30.895807
13.548350	0.1	30.243672
13.550017	0.1	29.580984
13.551683	0.1	28.908225
13.553350	0.1	28.225873
13.555017	0.1	27.534370
13.556683	0.1	26.834188
13.558350	0.1	26.126495
13.560017	0.1	25.413875
13.561683	0.1	24.699578
13.563350	0.1	23.985654
13.565017	0.1	23.272354
13.566683	0.1	22.559622
13.568350	0.1	21.848884
13.570017	0.1	21.143151
13.571683	0.1	20.445734
13.573350	0.1	19.758493
13.575017	0.1	19.080872
13.576683	0.1	18.410916
13.578350	0.1	17.747316
13.580017	0.1	17.090226
13.581683	0.1	16.440721
13.583350	0.1	15.800041
13.585017	0.1	15.169457
13.586683	0.1	14.550947
13.588350	0.1	13.947329
13.590017	0.1	13.361149
13.591683	0.1	12.793364
13.593350	0.1	12.243376
13.595017	0.1	11.710203
13.596683	0.1	11.193096
13.598350	0.1	10.691606
13.600017	0.1	10.206210
13.601683	0.1	9.738137
13.603350	0.1	9.287754
13.605017	0.1	8.854340
13.606683	0.1	8.437475
13.608350	0.1	8.037249
13.610017	0.1	7.653693
13.611683	0.1	7.287147
13.613350	0.1	6.937953
13.615017	0.1	6.605308
13.616683	0.1	6.287498
13.618350	0.1	5.983580
13.620017	0.1	5.694143
13.621683	0.1	5.420404
13.623350	0.1	5.162731
13.625017	0.1	4.920023
13.626683	0.1	4.690434
13.628350	0.1	4.472104
13.630017	0.1	4.263497
13.631683	0.1	4.063896
13.633350	0.1	3.873776
13.635017	0.1	3.694403
13.636683	0.1	3.526835
13.638350	0.1	3.371071
13.640017	0.1	3.225915
13.641683	0.1	3.089672
13.643350	0.1	2.961056
13.645017	0.1	2.839691
13.646683	0.1	2.725725
13.648350	0.1	2.619089
13.650017	0.1	2.519279
13.651683	0.1	2.425425
13.653350	0.1	2.336246
13.655017	0.1	2.250695
13.656683	0.1	2.169115
13.658350	0.1	2.092994
13.660017	0.1	2.023205
13.661683	0.1	1.958949
13.663350	0.1	1.898566
13.665017	0.1	1.841332
13.666683	0.1	1.788051
13.668350	0.1	1.739515
13.670017	0.1	1.694919
13.671683	0.1	1.652907
13.673350	0.1	1.613335
13.675017	0.1	1.576543
13.676683	0.1	1.541730
13.678350	0.1	1.507611
13.680017	0.1	1.474037
13.681683	0.1	1.441231
13.683350	0.1	1.408416
13.685017	0.1	1.374688
13.686683	0.1	1.340276
13.688350	0.1	1.306920
13.690017	0.1	1.277016
13.691683	0.1	1.251558
13.693350	0.1	1.229593
13.695017	0.1	1.209453
13.696683	0.1	1.189453
13.698350	0.1	1.168544
13.700017	0.1	1.147208
13.701683	0.1	1.126979
13.703350	0.1	1.109228
13.705017	0.1	1.094169
13.706683	0.1	1.080739
13.708350	0.1	1.067398
13.710017	0.1	1.052502
13.711683	0.1	1.034853
13.713350	0.1	1.014872
13.715017	0.1	0.994862
13.716683	0.1	0.977651
13.718350	0.1	0.964510
13.720017	0.1	0.954010
13.721683	0.1	0.943346
13.723350	0.1	0.930661
13.725017	0.1	0.916002
13.726683	0.1	0.900999
13.728350	0.1	0.887830
13.730017	0.1	0.877636
13.731683	0.1	0.869436
13.733350	0.1	0.861292
13.735017	0.1	0.852142
13.736683	0.1	0.842051
13.738350	0.1	0.832044
13.740017	0.1	0.823811
13.741683	0.1	0.817990
13.743350	0.1	0.813464
13.745017	0.1	0.809035
13.746683	0.1	0.804057
13.748350	0.1	0.797538
13.750017	0.1	0.788807
13.751683	0.1	0.778749
13.753350	0.1	0.768774
13.755017	0.1	0.758995
13.756683	0.1	0.748932
13.758350	0.1	0.739214
13.760017	0.1	0.730827
13.761683	0.1	0.723256
13.763350	0.1	0.715009
13.765017	0.1	0.705826
13.766683	0.1	0.697025
13.768350	0.1	0.689537
13.770017	0.1	0.682510
13.771683	0.1	0.674371
13.773350	0.1	0.665169
13.775017	0.1	0.657118
13.776683	0.1	0.652121
13.778350	0.1	0.649332
13.780017	0.1	0.646147
13.781683	0.1	0.641202
13.783350	0.1	0.635325
13.785017	0.1	0.630203
13.786683	0.1	0.626901
13.788350	0.1	0.624931
13.790017	0.1	0.622221
13.791683	0.1	0.617323
13.793350	0.1	0.611353
13.795017	0.1	0.606198
13.796683	0.1	0.601849
13.798350	0.1	0.596531
13.800017	0.1	0.588577
13.801683	0.1	0.578584
13.803350	0.1	0.569490
13.805017	0.1	0.563595
13.806683	0.1	0.560465
13.808350	0.1	0.558090
13.810017	0.1	0.555455
13.811683	0.1	0.553625
13.813350	0.1	0.553443
13.815017	0.1	0.553261
13.816683	0.1	0.550547
13.818350	0.1	0.544339
13.820017	0.1	0.535571
13.821683	0.1	0.526598
13.823350	0.1	0.520418
13.825017	0.1	0.518486
13.826683	0.1	0.518872
13.828350	0.1	0.518057
13.830017	0.1	0.514579
13.831683	0.1	0.510225
13.833350	0.1	0.508013
13.835017	0.1	0.508968
13.836683	0.1	0.510640
13.838350	0.1	0.509522
13.840017	0.1	0.504609
13.841683	0.1	0.498123
13.843350	0.1	0.493485
13.845017	0.1	0.492698
13.846683	0.1	0.495072
13.848350	0.1	0.497899
13.850017	0.1	0.498393
13.851683	0.1	0.495780
13.853350	0.1	0.491901
13.855017	0.1	0.489159
13.856683	0.1	0.488372
13.858350	0.1	0.489075
13.860017	0.1	0.490793
13.861683	0.1	0.493582
13.863350	0.1	0.497401
13.865017	0.1	0.501624
13.866683	0.1	0.505522
13.868350	0.1	0.508595
13.870017	0.1	0.510542
13.871683	0.1	0.511589
13.873350	0.1	0.512474
13.875017	0.1	0.513471
13.876683	0.1	0.514057
13.878350	0.1	0.513908
13.880017	0.1	0.513438
13.881683	0.1	0.513359
13.883350	0.1	0.514230
13.885017	0.1	0.516074
13.886683	0.1	0.517569
13.888350	0.1	0.516516
13.890017	0.1	0.511939
13.891683	0.1	0.505038
13.893350	0.1	0.497969
13.895017	0.1	0.492437
13.896683	0.1	0.489149
13.898350	0.1	0.488111
13.900017	0.1	0.489191
13.901683	0.1	0.492022
13.903350	0.1	0.496330
13.905017	0.1	0.502411
13.906683	0.1	0.509969
13.908350	0.1	0.517070
13.910017	0.1	0.521345
13.911683	0.1	0.521890
13.913350	0.1	0.520549
13.915017	0.1	0.520856
13.916683	0.1	0.524791
13.918350	0.1	0.530910
13.920017	0.1	0.536116
13.921683	0.1	0.538505
13.923350	0.1	0.538602
13.925017	0.1	0.538412
13.926683	0.1	0.539403
13.928350	0.1	0.541718
13.930017	0.1	0.545285
13.931683	0.1	0.550589
13.933350	0.1	0.557709
13.935017	0.1	0.565420
13.936683	0.1	0.571958
13.938350	0.1	0.576265
13.940017	0.1	0.578426
13.941683	0.1	0.579655
13.943350	0.1	0.581881
13.945017	0.1	0.586840
13.946683	0.1	0.595609
13.948350	0.1	0.607800
13.950017	0.1	0.620466
13.951683	0.1	0.630030
13.953350	0.1	0.635707
13.955017	0.1	0.639446
13.956683	0.1	0.643749
13.958350	0.1	0.650128
13.960017	0.1	0.658385
13.961683	0.1	0.667321
13.963350	0.1	0.676061
13.965017	0.1	0.685062
13.966683	0.1	0.695810
13.968350	0.1	0.708723
13.970017	0.1	0.722338
13.971683	0.1	0.734986
13.973350	0.1	0.746804
13.975017	0.1	0.759736
13.976683	0.1	0.775205
13.978350	0.1	0.792020
13.980017	0.1	0.807275
13.981683	0.1	0.819322
13.983350	0.1	0.829445
13.985017	0.1	0.840561
13.986683	0.1	0.854759
13.988350	0.1	0.872305
13.990017	0.1	0.891639
13.991683	0.1	0.910112
13.993350	0.1	0.926284
13.995017	0.1	0.941278
13.996683	0.1	0.957455
13.998350	0.1	0.976077
14.000017	0.1	0.995933
14.001683	0.1	1.014969
14.003350	0.1	1.033037
14.005017	0.1	1.051659
14.006683	0.1	1.072553
14.008350	0.1	1.097019
14.010017	0.1	1.124702
14.011683	0.1	1.153159
14.013350	0.1	1.179650
14.015017	0.1	1.203180
14.016683	0.1	1.225234
14.018350	0.1	1.249104
14.020017	0.1	1.278073
14.021683	0.1	1.313179
14.023350	0.1	1.352048
14.025017	0.1	1.390264
14.026683	0.1	1.424337
14.028350	0.1	1.453371
14.030017	0.1	1.478978
14.031683	0.1	1.504128
14.033350	0.1	1.531425
14.035017	0.1	1.562103
14.036683	0.1	1.596655
14.038350	0.1	1.635230
14.040017	0.1	1.677126
14.041683	0.1	1.721052
14.043350	0.1	1.765918
14.045017	0.1	1.810542
14.046683	0.1	1.853290
14.048350	0.1	1.893318
14.050017	0.1	1.931693
14.051683	0.1	1.970334
14.053350	0.1	2.010632
14.055017	0.1	2.053394
14.056683	0.1	2.098861
14.058350	0.1	2.146279
14.060017	0.1	2.194457
14.061683	0.1	2.242974
14.063350	0.1	2.292129
14.065017	0.1	2.341531
14.066683	0.1	2.389625
14.068350	0.1	2.435050
14.070017	0.1	2.478329
14.071683	0.1	2.521970
14.073350	0.1	2.567996
14.075017	0.1	2.615862
14.076683	0.1	2.663606
14.078350	0.1	2.709730
14.080017	0.1	2.753427
14.081683	0.1	2.795011
14.083350	0.1	2.836515
14.085017	0.1	2.879896
14.086683	0.1	2.924572
14.088350	0.1	2.967916
14.090017	0.1	3.007972
14.091683	0.1	3.044708
14.093350	0.1	3.079283
14.095017	0.1	3.113155
14.096683	0.1	3.147339
14.098350	0.1	3.181752
14.100017	0.1	3.215284
14.101683	0.1	3.246628
14.103350	0.1	3.275559
14.105017	0.1	3.303019
14.106683	0.1	3.329464
14.108350	0.1	3.354377
14.110017	0.1	3.377530
14.111683	0.1	3.399053
14.113350	0.1	3.418713
14.115017	0.1	3.436408
14.116683	0.1	3.453116
14.118350	0.1	3.470210
14.120017	0.1	3.487566
14.121683	0.1	3.503216
14.123350	0.1	3.515282
14.125017	0.1	3.523715
14.126683	0.1	3.530364
14.128350	0.1	3.537647
14.130017	0.1	3.546472
14.131683	0.1	3.555124
14.133350	0.1	3.560688
14.135017	0.1	3.561778
14.136683	0.1	3.559282
14.138350	0.1	3.555026
14.140017	0.1	3.550174
14.141683	0.1	3.544795
14.143350	0.1	3.538607
14.145017	0.1	3.531422
14.146683	0.1	3.522583
14.148350	0.1	3.511207
14.150017	0.1	3.497549
14.151683	0.1	3.483067
14.153350	0.1	3.468501
14.155017	0.1	3.452585
14.156683	0.1	3.433451
14.158350	0.1	3.410918
14.160017	0.1	3.386675
14.161683	0.1	3.362340
14.163350	0.1	3.337553
14.165017	0.1	3.310684
14.166683	0.1	3.281268
14.168350	0.1	3.250367
14.170017	0.1	3.219140
14.171683	0.1	3.187605
14.173350	0.1	3.154664
14.175017	0.1	3.119526
14.176683	0.1	3.082613
14.178350	0.1	3.044903
14.180017	0.1	3.007031
14.181683	0.1	2.968838
14.183350	0.1	2.929224
14.185017	0.1	2.886690
14.186683	0.1	2.841149
14.188350	0.1	2.795090
14.190017	0.1	2.751658
14.191683	0.1	2.711681
14.193350	0.1	2.673590
14.195017	0.1	2.635368
14.196683	0.1	2.595512
14.198350	0.1	2.552643
14.200017	0.1	2.505211
14.201683	0.1	2.452638
14.203350	0.1	2.396852
14.205017	0.1	2.341047
14.206683	0.1	2.287421
14.208350	0.1	2.236865
14.210017	0.1	2.189102
14.211683	0.1	2.142796
14.213350	0.1	2.096542
14.215017	0.1	2.049375
14.216683	0.1	2.001030
14.218350	0.1	1.952196
14.220017	0.1	1.904005
14.221683	0.1	1.857192
14.223350	0.1	1.811823
14.225017	0.1	1.767813
14.226683	0.1	1.725210
14.228350	0.1	1.683328
14.230017	0.1	1.640776
14.231683	0.1	1.597134
14.233350	0.1	1.553670
14.235017	0.1	1.512263
14.236683	0.1	1.473883
14.238350	0.1	1.438139
14.240017	0.1	1.404481
14.241683	0.1	1.372676
14.243350	0.1	1.341999
14.245017	0.1	1.311582
14.246683	0.1	1.281206
14.248350	0.1	1.250580
14.250017	0.1	1.218896
14.251683	0.1	1.186044
14.253350	0.1	1.153448
14.255017	0.1	1.123534
14.256683	0.1	1.098420
14.258350	0.1	1.078197
14.260017	0.1	1.060162
14.261683	0.1	1.040609
14.263350	0.1	1.017568
14.265017	0.1	0.992259
14.266683	0.1	0.968170
14.268350	0.1	0.948543
14.270017	0.1	0.934433
14.271683	0.1	0.924449
14.273350	0.1	0.916352
14.275017	0.1	0.908752
14.276683	0.1	0.900980
14.278350	0.1	0.892309
14.280017	0.1	0.882172
14.281683	0.1	0.870754
14.283350	0.1	0.858940
14.285017	0.1	0.847718
14.286683	0.1	0.837548
14.288350	0.1	0.828030
14.290017	0.1	0.818353
14.291683	0.1	0.808681
14.293350	0.1	0.801058
14.295017	0.1	0.797566
14.296683	0.1	0.797473
14.298350	0.1	0.798120
14.300017	0.1	0.798292
14.301683	0.1	0.798693
14.303350	0.1	0.799424
14.305017	0.1	0.799159
14.306683	0.1	0.796458
14.308350	0.1	0.791037
14.310017	0.1	0.784518
14.311683	0.1	0.779820
14.313350	0.1	0.778507
14.315017	0.1	0.779536
14.316683	0.1	0.781002
14.318350	0.1	0.781245
14.320017	0.1	0.778865
14.321683	0.1	0.773841
14.323350	0.1	0.768020
14.325017	0.1	0.763442
14.326683	0.1	0.760746
14.328350	0.1	0.759801
14.330017	0.1	0.761105
14.331683	0.1	0.765189
14.333350	0.1	0.771373
14.335017	0.1	0.778213
14.336683	0.1	0.784472
14.338350	0.1	0.789640
14.340017	0.1	0.793575
14.341683	0.1	0.796244
14.343350	0.1	0.798260
14.345017	0.1	0.800919
14.346683	0.1	0.805408
14.348350	0.1	0.812248
14.350017	0.1	0.820695
14.351683	0.1	0.829059
14.353350	0.1	0.836295
14.355017	0.1	0.842679
14.356683	0.1	0.848668
14.358350	0.1	0.854097
14.360017	0.1	0.858973
14.361683	0.1	0.864132
14.363350	0.1	0.870437
14.365017	0.1	0.877357
14.366683	0.1	0.883373
14.368350	0.1	0.887783
14.370017	0.1	0.891155
14.371683	0.1	0.894596
14.373350	0.1	0.898810
14.375017	0.1	0.903285
14.376683	0.1	0.907183
14.378350	0.1	0.911402
14.380017	0.1	0.918233
14.381683	0.1	0.928473
14.383350	0.1	0.939895
14.385017	0.1	0.949050
14.386683	0.1	0.953940
14.388350	0.1	0.955411
14.390017	0.1	0.956403
14.391683	0.1	0.959504
14.393350	0.1	0.965060
14.395017	0.1	0.971570
14.396683	0.1	0.977474
14.398350	0.1	0.982401
14.400017	0.1	0.986983
14.401683	0.1	0.991528
14.403350	0.1	0.995370
14.405017	0.1	0.997488
14.406683	0.1	0.997540
14.408350	0.1	0.996813
14.410017	0.1	0.997549
14.411683	0.1	1.000394
14.413350	0.1	1.003235
14.415017	0.1	1.003705
14.416683	0.1	1.002061
14.418350	0.1	1.000543
14.420017	0.1	1.000748
14.421683	0.1	1.002722
14.423350	0.1	1.005582
14.425017	0.1	1.007924
14.426683	0.1	1.008138
14.428350	0.1	1.005731
14.430017	0.1	1.002490
14.431683	0.1	1.001083
14.433350	0.1	1.002606
14.435017	0.1	1.006178
14.436683	0.1	1.009977
14.438350	0.1	1.013051
14.440017	0.1	1.016725
14.441683	0.1	1.023267
14.443350	0.1	1.033260
14.445017	0.1	1.045070
14.446683	0.1	1.056241
14.448350	0.1	1.065033
14.450017	0.1	1.071510
14.451683	0.1	1.077899
14.453350	0.1	1.086807
14.455017	0.1	1.098774
14.456683	0.1	1.112432
14.458350	0.1	1.126742
14.460017	0.1	1.141890
14.461683	0.1	1.158612
14.463350	0.1	1.177597
14.465017	0.1	1.198775
14.466683	0.1	1.220712
14.468350	0.1	1.241881
14.470017	0.1	1.262743
14.471683	0.1	1.285262
14.473350	0.1	1.310641
14.475017	0.1	1.338399
14.476683	0.1	1.367345
14.478350	0.1	1.396714
14.480017	0.1	1.425967
14.481683	0.1	1.454586
14.483350	0.1	1.482964
14.485017	0.1	1.512314
14.486683	0.1	1.543500
14.488350	0.1	1.576822
14.490017	0.1	1.612767
14.491683	0.1	1.652413
14.493350	0.1	1.697009
14.495017	0.1	1.746593
14.496683	0.1	1.798882
14.498350	0.1	1.850366
14.500017	0.1	1.899307
14.501683	0.1	1.947363
14.503350	0.1	1.997575
14.505017	0.1	2.051182
14.506683	0.1	2.107276
14.508350	0.1	2.164622
14.510017	0.1	2.222830
14.511683	0.1	2.282807
14.513350	0.1	2.345741
14.515017	0.1	2.411259
14.516683	0.1	2.477709
14.518350	0.1	2.544336
14.520017	0.1	2.611908
14.521683	0.1	2.681613
14.523350	0.1	2.754540
14.525017	0.1	2.831859
14.526683	0.1	2.913638
14.528350	0.1	2.998016
14.530017	0.1	3.082897
14.531683	0.1	3.168341
14.533350	0.1	3.256602
14.535017	0.1	3.350084
14.536683	0.1	3.449568
14.538350	0.1	3.553694
14.540017	0.1	3.660270
14.541683	0.1	3.768853
14.543350	0.1	3.881259
14.545017	0.1	3.999337
14.546683	0.1	4.122467
14.548350	0.1	4.246850
14.550017	0.1	4.368369
14.551683	0.1	4.486749
14.553350	0.1	4.605516
14.555017	0.1	4.727906
14.556683	0.1	4.854612
14.558350	0.1	4.985062
14.560017	0.1	5.118814
14.561683	0.1	5.255640
14.563350	0.1	5.395715
14.565017	0.1	5.539604
14.566683	0.1	5.687308
14.568350	0.1	5.837595
14.570017	0.1	5.989000
14.571683	0.1	6.141332
14.573350	0.1	6.295121
14.575017	0.1	6.449418
14.576683	0.1	6.602309
14.578350	0.1	6.753602
14.580017	0.1	6.904621
14.581683	0.1	7.056147
14.583350	0.1	7.208264
14.585017	0.1	7.360843
14.586683	0.1	7.513487
14.588350	0.1	7.665497
14.590017	0.1	7.816195
14.591683	0.1	7.965849
14.593350	0.1	8.115778
14.595017	0.1	8.265995
14.596683	0.1	8.413685
14.598350	0.1	8.555357
14.600017	0.1	8.689640
14.601683	0.1	8.817837
14.603350	0.1	8.942927
14.605017	0.1	9.067710
14.606683	0.1	9.192345
14.608350	0.1	9.313938
14.610017	0.1	9.429217
14.611683	0.1	9.537227
14.613350	0.1	9.639156
14.615017	0.1	9.736484
14.616683	0.1	9.829551
14.618350	0.1	9.917323
14.620017	0.1	9.998013
14.621683	0.1	10.069730
14.623350	0.1	10.131123
14.625017	0.1	10.182275
14.626683	0.1	10.225587
14.628350	0.1	10.265354
14.630017	0.1	10.305261
14.631683	0.1	10.346011
14.633350	0.1	10.385192
14.635017	0.1	10.418929
14.636683	0.1	10.443730
14.638350	0.1	10.457635
14.640017	0.1	10.461118
14.641683	0.1	10.456746
14.643350	0.1	10.447055
14.645017	0.1	10.432801
14.646683	0.1	10.413188
14.648350	0.1	10.387283
14.650017	0.1	10.355152
14.651683	0.1	10.318081
14.653350	0.1	10.277759
14.655017	0.1	10.235659
14.656683	0.1	10.192683
14.658350	0.1	10.148152
14.660017	0.1	10.099504
14.661683	0.1	10.044505
14.663350	0.1	9.983210
14.665017	0.1	9.917617
14.666683	0.1	9.849886
14.668350	0.1	9.781225
14.670017	0.1	9.712349
14.671683	0.1	9.643580
14.673350	0.1	9.574243
14.675017	0.1	9.503677
14.676683	0.1	9.432575
14.678350	0.1	9.362842
14.680017	0.1	9.296462
14.681683	0.1	9.233714
14.683350	0.1	9.172414
14.685017	0.1	9.109825
14.686683	0.1	9.045308
14.688350	0.1	8.981391
14.690017	0.1	8.922210
14.691683	0.1	8.870531
14.693350	0.1	8.825809
14.695017	0.1	8.785357
14.696683	0.1	8.747061
14.698350	0.1	8.710232
14.700017	0.1	8.675279
14.701683	0.1	8.643749
14.703350	0.1	8.617030
14.705017	0.1	8.594627
14.706683	0.1	8.574799
14.708350	0.1	8.556414
14.710017	0.1	8.539576
14.711683	0.1	8.524884
14.713350	0.1	8.512773
14.715017	0.1	8.503268
14.716683	0.1	8.496060
14.718350	0.1	8.490384
14.720017	0.1	8.484498
14.721683	0.1	8.476176
14.723350	0.1	8.464656
14.725017	0.1	8.450858
14.726683	0.1	8.435985
14.728350	0.1	8.421098
14.730017	0.1	8.407021
14.731683	0.1	8.393181
14.733350	0.1	8.377498
14.735017	0.1	8.358448
14.736683	0.1	8.336362
14.738350	0.1	8.312580
14.740017	0.1	8.287835
14.741683	0.1	8.261371
14.743350	0.1	8.231560
14.745017	0.1	8.197408
14.746683	0.1	8.159266
14.748350	0.1	8.118288
14.750017	0.1	8.075917
14.751683	0.1	8.033142
14.753350	0.1	7.989244
14.755017	0.1	7.941648
14.756683	0.1	7.887669
14.758350	0.1	7.826486
14.760017	0.1	7.759216
14.761683	0.1	7.687691
14.763350	0.1	7.613325
14.765017	0.1	7.536956
14.766683	0.1	7.459512
14.768350	0.1	7.381686
14.770017	0.1	7.302770
14.771683	0.1	7.221140
14.773350	0.1	7.136655
14.775017	0.1	7.052138
14.776683	0.1	6.971732
14.778350	0.1	6.897473
14.780017	0.1	6.827656
14.781683	0.1	6.758254
14.783350	0.1	6.685499
14.785017	0.1	6.607790
14.786683	0.1	6.526117
14.788350	0.1	6.443043
14.790017	0.1	6.361320
14.791683	0.1	6.283000
14.793350	0.1	6.208490
14.795017	0.1	6.136214
14.796683	0.1	6.064177
14.798350	0.1	5.991114
14.800017	0.1	5.916632
14.801683	0.1	5.842117
14.803350	0.1	5.770423
14.805017	0.1	5.703280
14.806683	0.1	5.640285
14.808350	0.1	5.579954
14.810017	0.1	5.520377
14.811683	0.1	5.459851
14.813350	0.1	5.398192
14.815017	0.1	5.336907
14.816683	0.1	5.277586
14.818350	0.1	5.220673
14.820017	0.1	5.165390
14.821683	0.1	5.110549
14.823350	0.1	5.055852
14.825017	0.1	5.002008
14.826683	0.1	4.949765
14.828350	0.1	4.899376
14.830017	0.1	4.850393
14.831683	0.1	4.801699
14.833350	0.1	4.752050
14.835017	0.1	4.700809
14.836683	0.1	4.648771
14.838350	0.1	4.597721
14.840017	0.1	4.548989
14.841683	0.1	4.502418
14.843350	0.1	4.455745
14.845017	0.1	4.405365
14.846683	0.1	4.348974
14.848350	0.1	4.287618
14.850017	0.1	4.225117
14.851683	0.1	4.164935
14.853350	0.1	4.107635
14.855017	0.1	4.051733
14.856683	0.1	3.996012
14.858350	0.1	3.940379
14.860017	0.1	3.885413
14.861683	0.1	3.831261
14.863350	0.1	3.777235
14.865017	0.1	3.722459
14.866683	0.1	3.665881
14.868350	0.1	3.606221
14.870017	0.1	3.542951
14.871683	0.1	3.477326
14.873350	0.1	3.412110
14.875017	0.1	3.350009
14.876683	0.1	3.291471
14.878350	0.1	3.234586
14.880017	0.1	3.176997
14.881683	0.1	3.117272
14.883350	0.1	3.055078
14.885017	0.1	2.991189
14.886683	0.1	2.927417
14.888350	0.1	2.865470
14.890017	0.1	2.805162
14.891683	0.1	2.744286
14.893350	0.1	2.680775
14.895017	0.1	2.614749
14.896683	0.1	2.548574
14.898350	0.1	2.485192
14.900017	0.1	2.426459
14.901683	0.1	2.372437
14.903350	0.1	2.322155
14.905017	0.1	2.274788
14.906683	0.1	2.229391
14.908350	0.1	2.184822
14.910017	0.1	2.140771
14.911683	0.1	2.097501
14.913350	0.1	2.054507
14.915017	0.1	2.011200
14.916683	0.1	1.968406
14.918350	0.1	1.927624
14.920017	0.1	1.889323
14.921683	0.1	1.852647
14.923350	0.1	1.816293
14.925017	0.1	1.779948
14.926683	0.1	1.744581
14.928350	0.1	1.711044
14.930017	0.1	1.678932
14.931683	0.1	1.647202
14.933350	0.1	1.615901
14.935017	0.1	1.586811
14.936683	0.1	1.562107
14.938350	0.1	1.542512
14.940017	0.1	1.526573
14.941683	0.1	1.511821
14.943350	0.1	1.496430
14.945017	0.1	1.479359
14.946683	0.1	1.460044
14.948350	0.1	1.439424
14.950017	0.1	1.420360
14.951683	0.1	1.405594
14.953350	0.1	1.395480
14.955017	0.1	1.387843
14.956683	0.1	1.379722
14.958350	0.1	1.369622
14.960017	0.1	1.358287
14.961683	0.1	1.347195
14.963350	0.1	1.337635
14.965017	0.1	1.330930
14.966683	0.1	1.327824
14.968350	0.1	1.327577
14.970017	0.1	1.328015
14.971683	0.1	1.326650
14.973350	0.1	1.322473
14.975017	0.1	1.316569
14.976683	0.1	1.310832
14.978350	0.1	1.306701
14.980017	0.1	1.304918
14.981683	0.1	1.305710
14.983350	0.1	1.309030
14.985017	0.1	1.314590
14.986683	0.1	1.321542
14.988350	0.1	1.328681
14.990017	0.1	1.335018
14.991683	0.1	1.340494
14.993350	0.1	1.345947
14.995017	0.1	1.351675
14.996683	0.1	1.356266
14.998350	0.1	1.357887
15.000017	0.1	1.356150
15.001683	0.1	1.352471
15.003350	0.1	1.349724
15.005017	0.1	1.350762
15.006683	0.1	1.355987
15.008350	0.1	1.363214
15.010017	0.1	1.370474
15.011683	0.1	1.378055
15.013350	0.1	1.387279
15.015017	0.1	1.398502
15.016683	0.1	1.410809
15.018350	0.1	1.422786
15.020017	0.1	1.433245
15.021683	0.1	1.441948
15.023350	0.1	1.449501
15.025017	0.1	1.456789
15.026683	0.1	1.465268
15.028350	0.1	1.476719
15.030017	0.1	1.491690
15.031683	0.1	1.508943
15.033350	0.1	1.526545
15.035017	0.1	1.542978
15.036683	0.1	1.557423
15.038350	0.1	1.570066
15.040017	0.1	1.582140
15.041683	0.1	1.595132
15.043350	0.1	1.609595
15.045017	0.1	1.625116
15.046683	0.1	1.641191
15.048350	0.1	1.657838
15.050017	0.1	1.675095
15.051683	0.1	1.692749
15.053350	0.1	1.711445
15.055017	0.1	1.733308
15.056683	0.1	1.760195
15.058350	0.1	1.791487
15.060017	0.1	1.823753
15.061683	0.1	1.852480
15.063350	0.1	1.875176
15.065017	0.1	1.893030
15.066683	0.1	1.909453
15.068350	0.1	1.927838
15.070017	0.1	1.950422
15.071683	0.1	1.977799
15.073350	0.1	2.009445
15.075017	0.1	2.044868
15.076683	0.1	2.083355
15.078350	0.1	2.123294
15.080017	0.1	2.162894
15.081683	0.1	2.200934
15.083350	0.1	2.236706
15.085017	0.1	2.270485
15.086683	0.1	2.303962
15.088350	0.1	2.339864
15.090017	0.1	2.380675
15.091683	0.1	2.426966
15.093350	0.1	2.477458
15.095017	0.1	2.529989
15.096683	0.1	2.581901
15.098350	0.1	2.630982
15.100017	0.1	2.677115
15.101683	0.1	2.722219
15.103350	0.1	2.768477
15.105017	0.1	2.817418
15.106683	0.1	2.870332
15.108350	0.1	2.927519
15.110017	0.1	2.986873
15.111683	0.1	3.045243
15.113350	0.1	3.101691
15.115017	0.1	3.157984
15.116683	0.1	3.215917
15.118350	0.1	3.275895
15.120017	0.1	3.338177
15.121683	0.1	3.403458
15.123350	0.1	3.471463
15.125017	0.1	3.541117
15.126683	0.1	3.612433
15.128350	0.1	3.686361
15.130017	0.1	3.763172
15.131683	0.1	3.842879
15.133350	0.1	3.926237
15.135017	0.1	4.013563
15.136683	0.1	4.103440
15.138350	0.1	4.193601
15.140017	0.1	4.282920
15.141683	0.1	4.372294
15.143350	0.1	4.463415
15.145017	0.1	4.556994
15.146683	0.1	4.653004
15.148350	0.1	4.751892
15.150017	0.1	4.854286
15.151683	0.1	4.959884
15.153350	0.1	5.068011
15.155017	0.1	5.178829
15.156683	0.1	5.292580
15.158350	0.1	5.408213
15.160017	0.1	5.524498
15.161683	0.1	5.641384
15.163350	0.1	5.759695
15.165017	0.1	5.881316
15.166683	0.1	6.008497
15.168350	0.1	6.140722
15.170017	0.1	6.274325
15.171683	0.1	6.406331
15.173350	0.1	6.536632
15.175017	0.1	6.666482
15.176683	0.1	6.796997
15.178350	0.1	6.928854
15.180017	0.1	7.062331
15.181683	0.1	7.197526
15.183350	0.1	7.334109
15.185017	0.1	7.470613
15.186683	0.1	7.605422
15.188350	0.1	7.738555
15.190017	0.1	7.870714
15.191683	0.1	8.001076
15.193350	0.1	8.128197
15.195017	0.1	8.252021
15.196683	0.1	8.372949
15.198350	0.1	8.490207
15.200017	0.1	8.602687
15.201683	0.1	8.710320
15.203350	0.1	8.813711
15.205017	0.1	8.913269
15.206683	0.1	9.008949
15.208350	0.1	9.100446
15.210017	0.1	9.187143
15.211683	0.1	9.267572
15.213350	0.1	9.340090
15.215017	0.1	9.404467
15.216683	0.1	9.461800
15.218350	0.1	9.513609
15.220017	0.1	9.561102
15.221683	0.1	9.603486
15.223350	0.1	9.637955
15.225017	0.1	9.662635
15.226683	0.1	9.678542
15.228350	0.1	9.687985
15.230017	0.1	9.692139
15.231683	0.1	9.690379
15.233350	0.1	9.681080
15.235017	0.1	9.663543
15.236683	0.1	9.639361
15.238350	0.1	9.610737
15.240017	0.1	9.578341
15.241683	0.1	9.541940
15.243350	0.1	9.501087
15.245017	0.1	9.454498
15.246683	0.1	9.400346
15.248350	0.1	9.337645
15.250017	0.1	9.267451
15.251683	0.1	9.192829
15.253350	0.1	9.116987
15.255017	0.1	9.041210
15.256683	0.1	8.964734
15.258350	0.1	8.885651
15.260017	0.1	8.802000
15.261683	0.1	8.713277
15.263350	0.1	8.621323
15.265017	0.1	8.529197
15.266683	0.1	8.439366
15.268350	0.1	8.352427
15.270017	0.1	8.267285
15.271683	0.1	8.182935
15.273350	0.1	8.099638
15.275017	0.1	8.018734
15.276683	0.1	7.941700
15.278350	0.1	7.868744
15.280017	0.1	7.799510
15.281683	0.1	7.734927
15.283350	0.1	7.676599
15.285017	0.1	7.625199
15.286683	0.1	7.581045
15.288350	0.1	7.545440
15.290017	0.1	7.520216
15.291683	0.1	7.506148
15.293350	0.1	7.502893
15.295017	0.1	7.510260
15.296683	0.1	7.528304
15.298350	0.1	7.556439
15.300017	0.1	7.593879
15.301683	0.1	7.641120
15.303350	0.1	7.700720
15.305017	0.1	7.776069
15.306683	0.1	7.868879
15.308350	0.1	7.978636
15.310017	0.1	8.104960
15.311683	0.1	8.249185
15.313350	0.1	8.413531
15.315017	0.1	8.599744
15.316683	0.1	8.808738
15.318350	0.1	9.040576
15.320017	0.1	9.294213
15.321683	0.1	9.568725
15.323350	0.1	9.865416
15.325017	0.1	10.187365
15.326683	0.1	10.537584
15.328350	0.1	10.918793
15.330017	0.1	11.333618
15.331683	0.1	11.783293
15.333350	0.1	12.266990
15.335017	0.1	12.784475
15.336683	0.1	13.338756
15.338350	0.1	13.934132
15.340017	0.1	14.572544
15.341683	0.1	15.254063
15.343350	0.1	15.980583
15.345017	0.1	16.756682
15.346683	0.1	17.586839
15.348350	0.1	18.473789
15.350017	0.1	19.419426
15.351683	0.1	20.425469
15.353350	0.1	21.493896
15.355017	0.1	22.628629
15.356683	0.1	23.836554
15.358350	0.1	25.125495
15.360017	0.1	26.501603
15.361683	0.1	27.968832
15.363350	0.1	29.529044
15.365017	0.1	31.183194
15.366683	0.1	32.934314
15.368350	0.1	34.788856
15.370017	0.1	36.754967
15.371683	0.1	38.840454
15.373350	0.1	41.052531
15.375017	0.1	43.398291
15.376683	0.1	45.884289
15.378350	0.1	48.516044
15.380017	0.1	51.299115
15.381683	0.1	54.240609
15.383350	0.1	57.348767
15.385017	0.1	60.630832
15.386683	0.1	64.092237
15.388350	0.1	67.738495
15.390017	0.1	71.577081
15.391683	0.1	75.617107
15.393350	0.1	79.867384
15.395017	0.1	84.335324
15.396683	0.1	89.027449
15.398350	0.1	93.949181
15.400017	0.1	99.104014
15.401683	0.1	104.494975
15.403350	0.1	110.126860
15.405017	0.1	116.006290
15.406683	0.1	122.140828
15.408350	0.1	128.538050
15.410017	0.1	135.204001
15.411683	0.1	142.142340
15.413350	0.1	149.355824
15.415017	0.1	156.847802
15.416683	0.1	164.621938
15.418350	0.1	172.681716
15.420017	0.1	181.030240
15.421683	0.1	189.670096
15.423350	0.1	198.603850
15.425017	0.1	207.834910
15.426683	0.1	217.368305
15.428350	0.1	227.210745
15.430017	0.1	237.368811
15.431683	0.1	247.846307
15.433350	0.1	258.645085
15.435017	0.1	269.769049
15.436683	0.1	281.225257
15.438350	0.1	293.022339
15.440017	0.1	305.171563
15.441683	0.1	317.688580
15.443350	0.1	330.591323
15.445017	0.1	343.897036
15.446683	0.1	357.623310
15.448350	0.1	371.791106
15.450017	0.1	386.424619
15.451683	0.1	401.549177
15.453350	0.1	417.191098
15.455017	0.1	433.379175
15.456683	0.1	450.143665
15.458350	0.1	467.512352
15.460017	0.1	485.509057
15.461683	0.1	504.156990
15.463350	0.1	523.482962
15.465017	0.1	543.517792
15.466683	0.1	564.291678
15.468350	0.1	585.828187
15.470017	0.1	608.141833
15.471683	0.1	631.238917
15.473350	0.1	655.117208
15.475017	0.1	679.765097
15.476683	0.1	705.163577
15.478350	0.1	731.287995
15.480017	0.1	758.104958
15.481683	0.1	785.564543
15.483350	0.1	813.593563
15.485017	0.1	842.098227
15.486683	0.1	870.973962
15.488350	0.1	900.108657
15.490017	0.1	929.380121
15.491683	0.1	958.659468
15.493350	0.1	987.815858
15.495017	0.1	1,016.714220
15.496683	0.1	1,045.210195
15.498350	0.1	1,073.147842
15.500017	0.1	1,100.364161
15.501683	0.1	1,126.701507
15.503350	0.1	1,152.017793
15.505017	0.1	1,176.187397
15.506683	0.1	1,199.098133
15.508350	0.1	1,220.647792
15.510017	0.1	1,240.741616
15.511683	0.1	1,259.292770
15.513350	0.1	1,276.228220
15.515017	0.1	1,291.502212
15.516683	0.1	1,305.105469
15.518350	0.1	1,317.055371
15.520017	0.1	1,327.374453
15.521683	0.1	1,336.072782
15.523350	0.1	1,343.149563
15.525017	0.1	1,348.623560
15.526683	0.1	1,352.560363
15.528350	0.1	1,355.055227
15.530017	0.1	1,356.192307
15.531683	0.1	1,356.028133
15.533350	0.1	1,354.610204
15.535017	0.1	1,352.003577
15.536683	0.1	1,348.295725
15.538350	0.1	1,343.585473
15.540017	0.1	1,337.977044
15.541683	0.1	1,331.573083
15.543350	0.1	1,324.458645
15.545017	0.1	1,316.692090
15.546683	0.1	1,308.316529
15.548350	0.1	1,299.381788
15.550017	0.1	1,289.955216
15.551683	0.1	1,280.113516
15.553350	0.1	1,269.927515
15.555017	0.1	1,259.452110
15.556683	0.1	1,248.726874
15.558350	0.1	1,237.783345
15.560017	0.1	1,226.652024
15.561683	0.1	1,215.369339
15.563350	0.1	1,203.977877
15.565017	0.1	1,192.516392
15.566683	0.1	1,181.010246
15.568350	0.1	1,169.469400
15.570017	0.1	1,157.898504
15.571683	0.1	1,146.311156
15.573350	0.1	1,134.728762
15.575017	0.1	1,123.170872
15.576683	0.1	1,111.653779
15.578350	0.1	1,100.189650
15.580017	0.1	1,088.781516
15.581683	0.1	1,077.425830
15.583350	0.1	1,066.124040
15.585017	0.1	1,054.888923
15.586683	0.1	1,043.736265
15.588350	0.1	1,032.672060
15.590017	0.1	1,021.691594
15.591683	0.1	1,010.788787
15.593350	0.1	999.961664
15.595017	0.1	989.210574
15.596683	0.1	978.537575
15.598350	0.1	967.946347
15.600017	0.1	957.439352
15.601683	0.1	947.018867
15.603350	0.1	936.687310
15.605017	0.1	926.440569
15.606683	0.1	916.266624
15.608350	0.1	906.152256
15.610017	0.1	896.087741
15.611683	0.1	886.068564
15.613350	0.1	876.097605
15.615017	0.1	866.184105
15.616683	0.1	856.335974
15.618350	0.1	846.552868
15.620017	0.1	836.825497
15.621683	0.1	827.138904
15.623350	0.1	817.482258
15.625017	0.1	807.859279
15.626683	0.1	798.282461
15.628350	0.1	788.757099
15.630017	0.1	779.276645
15.631683	0.1	769.830743
15.633350	0.1	760.413456
15.635017	0.1	751.025268
15.636683	0.1	741.670030
15.638350	0.1	732.349545
15.640017	0.1	723.058568
15.641683	0.1	713.785496
15.643350	0.1	704.518380
15.645017	0.1	695.250054
15.646683	0.1	685.981252
15.648350	0.1	676.721354
15.650017	0.1	667.483318
15.651683	0.1	658.275015
15.653350	0.1	649.095588
15.655017	0.1	639.940166
15.656683	0.1	630.805912
15.658350	0.1	621.691682
15.660017	0.1	612.594607
15.661683	0.1	603.510226
15.663350	0.1	594.434585
15.665017	0.1	585.366302
15.666683	0.1	576.309353
15.668350	0.1	567.272446
15.670017	0.1	558.263632
15.671683	0.1	549.286530
15.673350	0.1	540.340380
15.675017	0.1	531.421872
15.676683	0.1	522.528780
15.678350	0.1	513.663954
15.680017	0.1	504.834950
15.681683	0.1	496.049300
15.683350	0.1	487.310775
15.685017	0.1	478.619552
15.686683	0.1	469.975020
15.688350	0.1	461.378531
15.690017	0.1	452.834242
15.691683	0.1	444.348609
15.693350	0.1	435.928749
15.695017	0.1	427.579270
15.696683	0.1	419.301251
15.698350	0.1	411.095270
15.700017	0.1	402.963399
15.701683	0.1	394.908004
15.703350	0.1	386.930616
15.705017	0.1	379.032432
15.706683	0.1	371.214911
15.708350	0.1	363.480030
15.710017	0.1	355.831194
15.711683	0.1	348.274159
15.713350	0.1	340.815084
15.715017	0.1	333.457059
15.716683	0.1	326.199527
15.718350	0.1	319.040935
15.720017	0.1	311.982008
15.721683	0.1	305.027454
15.723350	0.1	298.183994
15.725017	0.1	291.455505
15.726683	0.1	284.840274
15.728350	0.1	278.334441
15.730017	0.1	271.937601
15.731683	0.1	265.652822
15.733350	0.1	259.482414
15.735017	0.1	253.426074
15.736683	0.1	247.482178
15.738350	0.1	241.650092
15.740017	0.1	235.932046
15.741683	0.1	230.332059
15.743350	0.1	224.852120
15.745017	0.1	219.490687
15.746683	0.1	214.245492
15.748350	0.1	209.116312
15.750017	0.1	204.104148
15.751683	0.1	199.208744
15.753350	0.1	194.427404
15.755017	0.1	189.756467
15.756683	0.1	185.193736
15.758350	0.1	180.739002
15.760017	0.1	176.392687
15.761683	0.1	172.154433
15.763350	0.1	168.022802
15.765017	0.1	163.995968
15.766683	0.1	160.071924
15.768350	0.1	156.248603
15.770017	0.1	152.524496
15.771683	0.1	148.898661
15.773350	0.1	145.370155
15.775017	0.1	141.938133
15.776683	0.1	138.601461
15.778350	0.1	135.357683
15.780017	0.1	132.203582
15.781683	0.1	129.136713
15.783350	0.1	126.155997
15.785017	0.1	123.260827
15.786683	0.1	120.449057
15.788350	0.1	117.717097
15.790017	0.1	115.062036
15.791683	0.1	112.481760
15.793350	0.1	109.974044
15.795017	0.1	107.537108
15.796683	0.1	105.170361
15.798350	0.1	102.874125
15.800017	0.1	100.648780
15.801683	0.1	98.493467
15.803350	0.1	96.405232
15.805017	0.1	94.380220
15.806683	0.1	92.415745
15.808350	0.1	90.510636
15.810017	0.1	88.663469
15.811683	0.1	86.870976
15.813350	0.1	85.128713
15.815017	0.1	83.432826
15.816683	0.1	81.781522
15.818350	0.1	80.175628
15.820017	0.1	78.617372
15.821683	0.1	77.108429
15.823350	0.1	75.648716
15.825017	0.1	74.235494
15.826683	0.1	72.863950
15.828350	0.1	71.530291
15.830017	0.1	70.234053
15.831683	0.1	68.976032
15.833350	0.1	67.755198
15.835017	0.1	66.568647
15.836683	0.1	65.413676
15.838350	0.1	64.289551
15.840017	0.1	63.197259
15.841683	0.1	62.137540
15.843350	0.1	61.109378
15.845017	0.1	60.110381
15.846683	0.1	59.138215
15.848350	0.1	58.190860
15.850017	0.1	57.266522
15.851683	0.1	56.364341
15.853350	0.1	55.484404
15.855017	0.1	54.627415
15.856683	0.1	53.793876
15.858350	0.1	52.982629
15.860017	0.1	52.191373
15.861683	0.1	51.418464
15.863350	0.1	50.663431
15.865017	0.1	49.926220
15.866683	0.1	49.205911
15.868350	0.1	48.500304
15.870017	0.1	47.807773
15.871683	0.1	47.129071
15.873350	0.1	46.466063
15.875017	0.1	45.819762
15.876683	0.1	45.190468
15.878350	0.1	44.578007
15.880017	0.1	43.981220
15.881683	0.1	43.398580
15.883350	0.1	42.828973
15.885017	0.1	42.271777
15.886683	0.1	41.727154
15.888350	0.1	41.195308
15.890017	0.1	40.675104
15.891683	0.1	40.165358
15.893350	0.1	39.667334
15.895017	0.1	39.183693
15.896683	0.1	38.714912
15.898350	0.1	38.258610
15.900017	0.1	37.812195
15.901683	0.1	37.374641
15.903350	0.1	36.946614
15.905017	0.1	36.529363
15.906683	0.1	36.122841
15.908350	0.1	35.725744
15.910017	0.1	35.337745
15.911683	0.1	34.960564
15.913350	0.1	34.596366
15.915017	0.1	34.245774
15.916683	0.1	33.907550
15.918350	0.1	33.579343
15.920017	0.1	33.258912
15.921683	0.1	32.945215
15.923350	0.1	32.638395
15.925017	0.1	32.338733
15.926683	0.1	32.045832
15.928350	0.1	31.758859
15.930017	0.1	31.476743
15.931683	0.1	31.198612
15.933350	0.1	30.924920
15.935017	0.1	30.656969
15.936683	0.1	30.394834
15.938350	0.1	30.136714
15.940017	0.1	29.880162
15.941683	0.1	29.623583
15.943350	0.1	29.366822
15.945017	0.1	29.110741
15.946683	0.1	28.856103
15.948350	0.1	28.602327
15.950017	0.1	28.347154
15.951683	0.1	28.088121
15.953350	0.1	27.824617
15.955017	0.1	27.558012
15.956683	0.1	27.289796
15.958350	0.1	27.019926
15.960017	0.1	26.746462
15.961683	0.1	26.467117
15.963350	0.1	26.181764
15.965017	0.1	25.892630
15.966683	0.1	25.601522
15.968350	0.1	25.307704
15.970017	0.1	25.009653
15.971683	0.1	24.707718
15.973350	0.1	24.403287
15.975017	0.1	24.096742
15.976683	0.1	23.787562
15.978350	0.1	23.475415
15.980017	0.1	23.160623
15.981683	0.1	22.843676
15.983350	0.1	22.524870
15.985017	0.1	22.205003
15.986683	0.1	21.885624
15.988350	0.1	21.567959
15.990017	0.1	21.252325
15.991683	0.1	20.939033
15.993350	0.1	20.629223
15.995017	0.1	20.324811
15.996683	0.1	20.027608
15.998350	0.1	19.737980
16.000017	0.1	19.454779
16.001683	0.1	19.176579
16.003350	0.1	18.902021
16.005017	0.1	18.630140
16.006683	0.1	18.361378
16.008350	0.1	18.097740
16.010017	0.1	17.841458
16.011683	0.1	17.593661
16.013350	0.1	17.354633
16.015017	0.1	17.124703
16.016683	0.1	16.903323
16.018350	0.1	16.687773
16.020017	0.1	16.475543
16.021683	0.1	16.267905
16.023350	0.1	16.068239
16.025017	0.1	15.877527
16.026683	0.1	15.693954
16.028350	0.1	15.515457
16.030017	0.1	15.341076
16.031683	0.1	15.170956
16.033350	0.1	15.005432
16.035017	0.1	14.844127
16.036683	0.1	14.686678
16.038350	0.1	14.533349
16.040017	0.1	14.384445
16.041683	0.1	14.239866
16.043350	0.1	14.099409
16.045017	0.1	13.962989
16.046683	0.1	13.830601
16.048350	0.1	13.702014
16.050017	0.1	13.576755
16.051683	0.1	13.454719
16.053350	0.1	13.336218
16.055017	0.1	13.221307
16.056683	0.1	13.109483
16.058350	0.1	12.999792
16.060017	0.1	12.890887
16.061683	0.1	12.782258
16.063350	0.1	12.675389
16.065017	0.1	12.572175
16.066683	0.1	12.472705
16.068350	0.1	12.375689
16.070017	0.1	12.279614
16.071683	0.1	12.183101
16.073350	0.1	12.085387
16.075017	0.1	11.986578
16.076683	0.1	11.887564
16.078350	0.1	11.789743
16.080017	0.1	11.693952
16.081683	0.1	11.600130
16.083350	0.1	11.508274
16.085017	0.1	11.418690
16.086683	0.1	11.331029
16.088350	0.1	11.243876
16.090017	0.1	11.155815
16.091683	0.1	11.066808
16.093350	0.1	10.978021
16.095017	0.1	10.890490
16.096683	0.1	10.804664
16.098350	0.1	10.720957
16.100017	0.1	10.639620
16.101683	0.1	10.559987
16.103350	0.1	10.480578
16.105017	0.1	10.400340
16.106683	0.1	10.319548
16.108350	0.1	10.239785
16.110017	0.1	10.163016
16.111683	0.1	10.090559
16.113350	0.1	10.022405
16.115017	0.1	9.956798
16.116683	0.1	9.891167
16.118350	0.1	9.824201
16.120017	0.1	9.756479
16.121683	0.1	9.689610
16.123350	0.1	9.624814
16.125017	0.1	9.561745
16.126683	0.1	9.499118
16.128350	0.1	9.436659
16.130017	0.1	9.375280
16.131683	0.1	9.315321
16.133350	0.1	9.255772
16.135017	0.1	9.195153
16.136683	0.1	9.133006
16.138350	0.1	9.071473
16.140017	0.1	9.014406
16.141683	0.1	8.963943
16.143350	0.1	8.919067
16.145017	0.1	8.877395
16.146683	0.1	8.837222
16.148350	0.1	8.797743
16.150017	0.1	8.758088
16.151683	0.1	8.716905
16.153350	0.1	8.673216
16.155017	0.1	8.627600
16.156683	0.1	8.582147
16.158350	0.1	8.539455
16.160017	0.1	8.501192
16.161683	0.1	8.467273
16.163350	0.1	8.436292
16.165017	0.1	8.405955
16.166683	0.1	8.373847
16.168350	0.1	8.338997
16.170017	0.1	8.302494
16.171683	0.1	8.266913
16.173350	0.1	8.234852
16.175017	0.1	8.207345
16.176683	0.1	8.184072
16.178350	0.1	8.164169
16.180017	0.1	8.145934
16.181683	0.1	8.127401
16.183350	0.1	8.107577
16.185017	0.1	8.086441
16.186683	0.1	8.064387
16.188350	0.1	8.042203
16.190017	0.1	8.020652
16.191683	0.1	8.000010
16.193350	0.1	7.980471
16.195017	0.1	7.962319
16.196683	0.1	7.945132
16.198350	0.1	7.927381
16.200017	0.1	7.907096
16.201683	0.1	7.882942
16.203350	0.1	7.855440
16.205017	0.1	7.826951
16.206683	0.1	7.800180
16.208350	0.1	7.776995
16.210017	0.1	7.757959
16.211683	0.1	7.742015
16.213350	0.1	7.726876
16.215017	0.1	7.710126
16.216683	0.1	7.690336
16.218350	0.1	7.667779
16.220017	0.1	7.643756
16.221683	0.1	7.619178
16.223350	0.1	7.594251
16.225017	0.1	7.568742
16.226683	0.1	7.542092
16.228350	0.1	7.513603
16.230017	0.1	7.483335
16.231683	0.1	7.452802
16.233350	0.1	7.423805
16.235017	0.1	7.396322
16.236683	0.1	7.368531
16.238350	0.1	7.339022
16.240017	0.1	7.307664
16.241683	0.1	7.274421
16.243350	0.1	7.239501
16.245017	0.1	7.204437
16.246683	0.1	7.171296
16.248350	0.1	7.140925
16.250017	0.1	7.112394
16.251683	0.1	7.083681
16.253350	0.1	7.052384
16.255017	0.1	7.016556
16.256683	0.1	6.976146
16.258350	0.1	6.933496
16.260017	0.1	6.891964
16.261683	0.1	6.853892
16.263350	0.1	6.819176
16.265017	0.1	6.785709
16.266683	0.1	6.751288
16.268350	0.1	6.714775
16.270017	0.1	6.676009
16.271683	0.1	6.635776
16.273350	0.1	6.595487
16.275017	0.1	6.556544
16.276683	0.1	6.519696
16.278350	0.1	6.483910
16.280017	0.1	6.446703
16.281683	0.1	6.406461
16.283350	0.1	6.363299
16.285017	0.1	6.318344
16.286683	0.1	6.273030
16.288350	0.1	6.228415
16.290017	0.1	6.185104
16.291683	0.1	6.143767
16.293350	0.1	6.104745
16.295017	0.1	6.067250
16.296683	0.1	6.029434
16.298350	0.1	5.989741
16.300017	0.1	5.948278
16.301683	0.1	5.906657
16.303350	0.1	5.866629
16.305017	0.1	5.828887
16.306683	0.1	5.792412
16.308350	0.1	5.755341
16.310017	0.1	5.717017
16.311683	0.1	5.678087
16.313350	0.1	5.638641
16.315017	0.1	5.598143
16.316683	0.1	5.557192
16.318350	0.1	5.517644
16.320017	0.1	5.480796
16.321683	0.1	5.446319
16.323350	0.1	5.412651
16.325017	0.1	5.377801
16.326683	0.1	5.340655
16.328350	0.1	5.301572
16.330017	0.1	5.261521
16.331683	0.1	5.221227
16.333350	0.1	5.181222
16.335017	0.1	5.142121
16.336683	0.1	5.104295
16.338350	0.1	5.067815
16.340017	0.1	5.032765
16.341683	0.1	4.998948
16.343350	0.1	4.965877
16.345017	0.1	4.933407
16.346683	0.1	4.901369
16.348350	0.1	4.869294
16.350017	0.1	4.836945
16.351683	0.1	4.804102
16.353350	0.1	4.770248
16.355017	0.1	4.735021
16.356683	0.1	4.698429
16.358350	0.1	4.660841
16.360017	0.1	4.623448
16.361683	0.1	4.588156
16.363350	0.1	4.556268
16.365017	0.1	4.527811
16.366683	0.1	4.502046
16.368350	0.1	4.477589
16.370017	0.1	4.452579
16.371683	0.1	4.426125
16.373350	0.1	4.398786
16.375017	0.1	4.371530
16.376683	0.1	4.345528
16.378350	0.1	4.321826
16.380017	0.1	4.299930
16.381683	0.1	4.278393
16.383350	0.1	4.256852
16.385017	0.1	4.235692
16.386683	0.1	4.214458
16.388350	0.1	4.192363
16.390017	0.1	4.169466
16.391683	0.1	4.146276
16.393350	0.1	4.123137
16.395017	0.1	4.100702
16.396683	0.1	4.080115
16.398350	0.1	4.062098
16.400017	0.1	4.046052
16.401683	0.1	4.030373
16.403350	0.1	4.013558
16.405017	0.1	3.995057
16.406683	0.1	3.975537
16.408350	0.1	3.956719
16.410017	0.1	3.940393
16.411683	0.1	3.927043
16.413350	0.1	3.914898
16.415017	0.1	3.900938
16.416683	0.1	3.883680
16.418350	0.1	3.864700
16.420017	0.1	3.847084
16.421683	0.1	3.832653
16.423350	0.1	3.820718
16.425017	0.1	3.809067
16.426683	0.1	3.796080
16.428350	0.1	3.782115
16.430017	0.1	3.768760
16.431683	0.1	3.756974
16.433350	0.1	3.746520
16.435017	0.1	3.736680
16.436683	0.1	3.726911
16.438350	0.1	3.716829
16.440017	0.1	3.705989
16.441683	0.1	3.693737
16.443350	0.1	3.679353
16.445017	0.1	3.662659
16.446683	0.1	3.644642
16.448350	0.1	3.627287
16.450017	0.1	3.612544
16.451683	0.1	3.601601
16.453350	0.1	3.594272
16.455017	0.1	3.588516
16.456683	0.1	3.581597
16.458350	0.1	3.572493
16.460017	0.1	3.562523
16.461683	0.1	3.552889
16.463350	0.1	3.542760
16.465017	0.1	3.530746
16.466683	0.1	3.517047
16.468350	0.1	3.503310
16.470017	0.1	3.491244
16.471683	0.1	3.481964
16.473350	0.1	3.476208
16.475017	0.1	3.473973
16.476683	0.1	3.473549
16.478350	0.1	3.471924
16.480017	0.1	3.466811
16.481683	0.1	3.457717
16.483350	0.1	3.445442
16.485017	0.1	3.431519
16.486683	0.1	3.417693
16.488350	0.1	3.405618
16.490017	0.1	3.396748
16.491683	0.1	3.391281
16.493350	0.1	3.387700
16.495017	0.1	3.384431
16.496683	0.1	3.381390
16.498350	0.1	3.379467
16.500017	0.1	3.378754
16.501683	0.1	3.377264
16.503350	0.1	3.372175
16.505017	0.1	3.362847
16.506683	0.1	3.351490
16.508350	0.1	3.340701
16.510017	0.1	3.331471
16.511683	0.1	3.323480
16.513350	0.1	3.316305
16.515017	0.1	3.309846
16.516683	0.1	3.304314
16.518350	0.1	3.300454
16.520017	0.1	3.298856
16.521683	0.1	3.298633
16.523350	0.1	3.297981
16.525017	0.1	3.296011
16.526683	0.1	3.293469
16.528350	0.1	3.292109
16.530017	0.1	3.293096
16.531683	0.1	3.295504
16.533350	0.1	3.296747
16.535017	0.1	3.294880
16.536683	0.1	3.290107
16.538350	0.1	3.283755
16.540017	0.1	3.277031
16.541683	0.1	3.271489
16.543350	0.1	3.268821
16.545017	0.1	3.268919
16.546683	0.1	3.269715
16.548350	0.1	3.269529
16.550017	0.1	3.268095
16.551683	0.1	3.265943
16.553350	0.1	3.264318
16.555017	0.1	3.264514
16.556683	0.1	3.266260
16.558350	0.1	3.267881
16.560017	0.1	3.268351
16.561683	0.1	3.268141
16.563350	0.1	3.268062
16.565017	0.1	3.268281
16.566683	0.1	3.268672
16.568350	0.1	3.269222
16.570017	0.1	3.269841
16.571683	0.1	3.270316
16.573350	0.1	3.270903
16.575017	0.1	3.272458
16.576683	0.1	3.275480
16.578350	0.1	3.279531
16.580017	0.1	3.283722
16.581683	0.1	3.287089
16.583350	0.1	3.288849
16.585017	0.1	3.289413
16.586683	0.1	3.290367
16.588350	0.1	3.292877
16.590017	0.1	3.296863
16.591683	0.1	3.301674
16.593350	0.1	3.306689
16.595017	0.1	3.311588
16.596683	0.1	3.316444
16.598350	0.1	3.321674
16.600017	0.1	3.327751
16.601683	0.1	3.334689
16.603350	0.1	3.342144
16.605017	0.1	3.349725
16.606683	0.1	3.356547
16.608350	0.1	3.361646
16.610017	0.1	3.365614
16.611683	0.1	3.370568
16.613350	0.1	3.378359
16.615017	0.1	3.389088
16.616683	0.1	3.401288
16.618350	0.1	3.413246
16.620017	0.1	3.423863
16.621683	0.1	3.432585
16.623350	0.1	3.439481
16.625017	0.1	3.445097
16.626683	0.1	3.449484
16.628350	0.1	3.452138
16.630017	0.1	3.453563
16.631683	0.1	3.456119
16.633350	0.1	3.462117
16.635017	0.1	3.471463
16.636683	0.1	3.482150
16.638350	0.1	3.492045
16.640017	0.1	3.499677
16.641683	0.1	3.504921
16.643350	0.1	3.508949
16.645017	0.1	3.512953
16.646683	0.1	3.516842
16.648350	0.1	3.519095
16.650017	0.1	3.518481
16.651683	0.1	3.515882
16.653350	0.1	3.513829
16.655017	0.1	3.514513
16.656683	0.1	3.518243
16.658350	0.1	3.523156
16.660017	0.1	3.526541
16.661683	0.1	3.526770
16.663350	0.1	3.524539
16.665017	0.1	3.522481
16.666683	0.1	3.522988
16.668350	0.1	3.526080
16.670017	0.1	3.529391
16.671683	0.1	3.530188
16.673350	0.1	3.527123
16.675017	0.1	3.520669
16.676683	0.1	3.512753
16.678350	0.1	3.505340
16.680017	0.1	3.498546
16.681683	0.1	3.491063
16.683350	0.1	3.482066
16.685017	0.1	3.471756
16.686683	0.1	3.460753
16.688350	0.1	3.449311
16.690017	0.1	3.436999
16.691683	0.1	3.423188
16.693350	0.1	3.408086
16.695017	0.1	3.392766
16.696683	0.1	3.377539
16.698350	0.1	3.361446
16.700017	0.1	3.344268
16.701683	0.1	3.327625
16.703350	0.1	3.313501
16.705017	0.1	3.302540
16.706683	0.1	3.293669
16.708350	0.1	3.285040
16.710017	0.1	3.275289
16.711683	0.1	3.263983
16.713350	0.1	3.250861
16.715017	0.1	3.235699
16.716683	0.1	3.219456
16.718350	0.1	3.204364
16.720017	0.1	3.191889
16.721683	0.1	3.181538
16.723350	0.1	3.171950
16.725017	0.1	3.161966
16.726683	0.1	3.150497
16.728350	0.1	3.136857
16.730017	0.1	3.121537
16.731683	0.1	3.105607
16.733350	0.1	3.089015
16.735017	0.1	3.070766
16.736683	0.1	3.051478
16.738350	0.1	3.033746
16.740017	0.1	3.019515
16.741683	0.1	3.008381
16.743350	0.1	2.997830
16.745017	0.1	2.985089
16.746683	0.1	2.970146
16.748350	0.1	2.956036
16.750017	0.1	2.945228
16.751683	0.1	2.937117
16.753350	0.1	2.929126
16.755017	0.1	2.918663
16.756683	0.1	2.904688
16.758350	0.1	2.888665
16.760017	0.1	2.873135
16.761683	0.1	2.859612
16.763350	0.1	2.848580
16.765017	0.1	2.839980
16.766683	0.1	2.833027
16.768350	0.1	2.826317
16.770017	0.1	2.818331
16.771683	0.1	2.808315
16.773350	0.1	2.797060
16.775017	0.1	2.786019
16.776683	0.1	2.775877
16.778350	0.1	2.766824
16.780017	0.1	2.759364
16.781683	0.1	2.753963
16.783350	0.1	2.750079
16.785017	0.1	2.746116
16.786683	0.1	2.740570
16.788350	0.1	2.733171
16.790017	0.1	2.724533
16.791683	0.1	2.714889
16.793350	0.1	2.703792
16.795017	0.1	2.691480
16.796683	0.1	2.679825
16.798350	0.1	2.671038
16.800017	0.1	2.665655
16.801683	0.1	2.661734
16.803350	0.1	2.656425
16.805017	0.1	2.648695
16.806683	0.1	2.640239
16.808350	0.1	2.633492
16.810017	0.1	2.629100
16.811683	0.1	2.625524
16.813350	0.1	2.621007
16.815017	0.1	2.615345
16.816683	0.1	2.609366
16.818350	0.1	2.603866
16.820017	0.1	2.599834
16.821683	0.1	2.597999
16.823350	0.1	2.597068
16.825017	0.1	2.594120
16.826683	0.1	2.587601
16.828350	0.1	2.578865
16.830017	0.1	2.570474
16.831683	0.1	2.563470
16.833350	0.1	2.556574
16.835017	0.1	2.548266
16.836683	0.1	2.539093
16.838350	0.1	2.531535
16.840017	0.1	2.527591
16.841683	0.1	2.526529
16.843350	0.1	2.525323
16.845017	0.1	2.521514
16.846683	0.1	2.515665
16.848350	0.1	2.510487
16.850017	0.1	2.507581
16.851683	0.1	2.506054
16.853350	0.1	2.504243
16.855017	0.1	2.501402
16.856683	0.1	2.497667
16.858350	0.1	2.493365
16.860017	0.1	2.488387
16.861683	0.1	2.481928
16.863350	0.1	2.473472
16.865017	0.1	2.464210
16.866683	0.1	2.456480
16.868350	0.1	2.452051
16.870017	0.1	2.451343
16.871683	0.1	2.453220
16.873350	0.1	2.455325
16.875017	0.1	2.455409
16.876683	0.1	2.452694
16.878350	0.1	2.448210
16.880017	0.1	2.443623
16.881683	0.1	2.439772
16.883350	0.1	2.436712
16.885017	0.1	2.434165
16.886683	0.1	2.431683
16.888350	0.1	2.429830
16.890017	0.1	2.430161
16.891683	0.1	2.432624
16.893350	0.1	2.434640
16.895017	0.1	2.434063
16.896683	0.1	2.431422
16.898350	0.1	2.428493
16.900017	0.1	2.426864
16.901683	0.1	2.427353
16.903350	0.1	2.429136
16.905017	0.1	2.430333
16.906683	0.1	2.430021
16.908350	0.1	2.428647
16.910017	0.1	2.426752
16.911683	0.1	2.424223
16.913350	0.1	2.420661
16.915017	0.1	2.415660
16.916683	0.1	2.409080
16.918350	0.1	2.401513
16.920017	0.1	2.394333
16.921683	0.1	2.389229
16.923350	0.1	2.387296
16.925017	0.1	2.387827
16.926683	0.1	2.388097
16.928350	0.1	2.385359
16.930017	0.1	2.379762
16.931683	0.1	2.374211
16.933350	0.1	2.371110
16.935017	0.1	2.370519
16.936683	0.1	2.371571
16.938350	0.1	2.373615
16.940017	0.1	2.375892
16.941683	0.1	2.377643
16.943350	0.1	2.378603
16.945017	0.1	2.378919
16.946683	0.1	2.378752
16.948350	0.1	2.378444
16.950017	0.1	2.378882
16.951683	0.1	2.380819
16.953350	0.1	2.383734
16.955017	0.1	2.386086
16.956683	0.1	2.387199
16.958350	0.1	2.388014
16.960017	0.1	2.389611
16.961683	0.1	2.391776
16.963350	0.1	2.392931
16.965017	0.1	2.391580
16.966683	0.1	2.387669
16.968350	0.1	2.382640
16.970017	0.1	2.379073
16.971683	0.1	2.379073
16.973350	0.1	2.382100
16.975017	0.1	2.385858
16.976683	0.1	2.388563
16.978350	0.1	2.388814
16.980017	0.1	2.385359
16.981683	0.1	2.378174
16.983350	0.1	2.368796
16.985017	0.1	2.359599
16.986683	0.1	2.352758
16.988350	0.1	2.349047
16.990017	0.1	2.347743
16.991683	0.1	2.347478
16.993350	0.1	2.346560
16.995017	0.1	2.343291
16.996683	0.1	2.337229
16.998350	0.1	2.330225
17.000017	0.1	2.325182
17.001683	0.1	2.323645
17.003350	0.1	2.325256
17.005017	0.1	2.328651
17.006683	0.1	2.332344
17.008350	0.1	2.335808
17.010017	0.1	2.339198
17.011683	0.1	2.341843
17.013350	0.1	2.342230
17.015017	0.1	2.339310
17.016683	0.1	2.333373
17.018350	0.1	2.326295
17.020017	0.1	2.320460
17.021683	0.1	2.317247
17.023350	0.1	2.316944
17.025017	0.1	2.318691
17.026683	0.1	2.320381
17.028350	0.1	2.320474
17.030017	0.1	2.319459
17.031683	0.1	2.318234
17.033350	0.1	2.316204
17.035017	0.1	2.312595
17.036683	0.1	2.308614
17.038350	0.1	2.306406
17.040017	0.1	2.306621
17.041683	0.1	2.308078
17.043350	0.1	2.309037
17.045017	0.1	2.308297
17.046683	0.1	2.305722
17.048350	0.1	2.301931
17.050017	0.1	2.298169
17.051683	0.1	2.296413
17.053350	0.1	2.297871
17.055017	0.1	2.301359
17.056683	0.1	2.305089
17.058350	0.1	2.309056
17.060017	0.1	2.313964
17.061683	0.1	2.319333
17.063350	0.1	2.324125
17.065017	0.1	2.328251
17.066683	0.1	2.332623
17.068350	0.1	2.338225
17.070017	0.1	2.345438
17.071683	0.1	2.353773
17.073350	0.1	2.362742
17.075017	0.1	2.373392
17.076683	0.1	2.387608
17.078350	0.1	2.405550
17.080017	0.1	2.424638
17.081683	0.1	2.441290
17.083350	0.1	2.453807
17.085017	0.1	2.463581
17.086683	0.1	2.473537
17.088350	0.1	2.486310
17.090017	0.1	2.503404
17.091683	0.1	2.524317
17.093350	0.1	2.547069
17.095017	0.1	2.570176
17.096683	0.1	2.593305
17.098350	0.1	2.617338
17.100017	0.1	2.644304
17.101683	0.1	2.675261
17.103350	0.1	2.708593
17.105017	0.1	2.741967
17.106683	0.1	2.775313
17.108350	0.1	2.810312
17.110017	0.1	2.848166
17.111683	0.1	2.889172
17.113350	0.1	2.933871
17.115017	0.1	2.983520
17.116683	0.1	3.038859
17.118350	0.1	3.098208
17.120017	0.1	3.157924
17.121683	0.1	3.215736
17.123350	0.1	3.273259
17.125017	0.1	3.334512
17.126683	0.1	3.402871
17.128350	0.1	3.479640
17.130017	0.1	3.564060
17.131683	0.1	3.654365
17.133350	0.1	3.748941
17.135017	0.1	3.846926
17.136683	0.1	3.948463
17.138350	0.1	4.054517
17.140017	0.1	4.166467
17.141683	0.1	4.285872
17.143350	0.1	4.414083
17.145017	0.1	4.551397
17.146683	0.1	4.696748
17.148350	0.1	4.848395
17.150017	0.1	5.005454
17.151683	0.1	5.168724
17.153350	0.1	5.340087
17.155017	0.1	5.521276
17.156683	0.1	5.713091
17.158350	0.1	5.915537
17.160017	0.1	6.128363
17.161683	0.1	6.351625
17.163350	0.1	6.586104
17.165017	0.1	6.832746
17.166683	0.1	7.092222
17.168350	0.1	7.365649
17.170017	0.1	7.654368
17.171683	0.1	7.958435
17.173350	0.1	8.276934
17.175017	0.1	8.610105
17.176683	0.1	8.959980
17.178350	0.1	9.328984
17.180017	0.1	9.718095
17.181683	0.1	10.125982
17.183350	0.1	10.550232
17.185017	0.1	10.989518
17.186683	0.1	11.444511
17.188350	0.1	11.917567
17.190017	0.1	12.412001
17.191683	0.1	12.931149
17.193350	0.1	13.477551
17.195017	0.1	14.052512
17.196683	0.1	14.655837
17.198350	0.1	15.285662
17.200017	0.1	15.939339
17.201683	0.1	16.615209
17.203350	0.1	17.313813
17.205017	0.1	18.038000
17.206683	0.1	18.791780
17.208350	0.1	19.578100
17.210017	0.1	20.397329
17.211683	0.1	21.248176
17.213350	0.1	22.129701
17.215017	0.1	23.042094
17.216683	0.1	23.986064
17.218350	0.1	24.962002
17.220017	0.1	25.970303
17.221683	0.1	27.011964
17.223350	0.1	28.088111
17.225017	0.1	29.199705
17.226683	0.1	30.347831
17.228350	0.1	31.533190
17.230017	0.1	32.755565
17.231683	0.1	34.014303
17.233350	0.1	35.309149
17.235017	0.1	36.640652
17.236683	0.1	38.009882
17.238350	0.1	39.418442
17.240017	0.1	40.868232
17.241683	0.1	42.359713
17.243350	0.1	43.891249
17.245017	0.1	45.461017
17.246683	0.1	47.068517
17.248350	0.1	48.714560
17.250017	0.1	50.400593
17.251683	0.1	52.127666
17.253350	0.1	53.896150
17.255017	0.1	55.706506
17.256683	0.1	57.559656
17.258350	0.1	59.457393
17.260017	0.1	61.402801
17.261683	0.1	63.399100
17.263350	0.1	65.448028
17.265017	0.1	67.549711
17.266683	0.1	69.703404
17.268350	0.1	71.908138
17.270017	0.1	74.164071
17.271683	0.1	76.474175
17.273350	0.1	78.843660
17.275017	0.1	81.276116
17.276683	0.1	83.771343
17.278350	0.1	86.328504
17.280017	0.1	88.949916
17.281683	0.1	91.640120
17.283350	0.1	94.402712
17.285017	0.1	97.239027
17.286683	0.1	100.149256
17.288350	0.1	103.134695
17.290017	0.1	106.198709
17.291683	0.1	109.345233
17.293350	0.1	112.577030
17.295017	0.1	115.894866
17.296683	0.1	119.297463
17.298350	0.1	122.783389
17.300017	0.1	126.353218
17.301683	0.1	130.007928
17.303350	0.1	133.746406
17.305017	0.1	137.565923
17.306683	0.1	141.463508
17.308350	0.1	145.437140
17.310017	0.1	149.485520
17.311683	0.1	153.605072
17.313350	0.1	157.788270
17.315017	0.1	162.026556
17.316683	0.1	166.313709
17.318350	0.1	170.645309
17.320017	0.1	175.015796
17.321683	0.1	179.416649
17.323350	0.1	183.837013
17.325017	0.1	188.265150
17.326683	0.1	192.689453
17.328350	0.1	197.099047
17.330017	0.1	201.483169
17.331683	0.1	205.829940
17.333350	0.1	210.126327
17.335017	0.1	214.359029
17.336683	0.1	218.515690
17.338350	0.1	222.585672
17.340017	0.1	226.559160
17.341683	0.1	230.424786
17.343350	0.1	234.168265
17.345017	0.1	237.774072
17.346683	0.1	241.229381
17.348350	0.1	244.525960
17.350017	0.1	247.657974
17.351683	0.1	250.618803
17.353350	0.1	253.400766
17.355017	0.1	255.997512
17.356683	0.1	258.404664
17.358350	0.1	260.617249
17.360017	0.1	262.628137
17.361683	0.1	264.429329
17.363350	0.1	266.014906
17.365017	0.1	267.384346
17.366683	0.1	268.541859
17.368350	0.1	269.491594
17.370017	0.1	270.234836
17.371683	0.1	270.770611
17.373350	0.1	271.097515
17.375017	0.1	271.215891
17.376683	0.1	271.128589
17.378350	0.1	270.839529
17.380017	0.1	270.352592
17.381683	0.1	269.672182
17.383350	0.1	268.803812
17.385017	0.1	267.753625
17.386683	0.1	266.527357
17.388350	0.1	265.129661
17.390017	0.1	263.565397
17.391683	0.1	261.841254
17.393350	0.1	259.964192
17.395017	0.1	257.939957
17.396683	0.1	255.774651
17.398350	0.1	253.475243
17.400017	0.1	251.047360
17.401683	0.1	248.495220
17.403350	0.1	245.824992
17.405017	0.1	243.045720
17.406683	0.1	240.166006
17.408350	0.1	237.191213
17.410017	0.1	234.124358
17.411683	0.1	230.968790
17.413350	0.1	227.729897
17.415017	0.1	224.415115
17.416683	0.1	221.032337
17.418350	0.1	217.587375
17.420017	0.1	214.083032
17.421683	0.1	210.521841
17.423350	0.1	206.909892
17.425017	0.1	203.256472
17.426683	0.1	199.569618
17.428350	0.1	195.853943
17.430017	0.1	192.112974
17.431683	0.1	188.350999
17.433350	0.1	184.572525
17.435017	0.1	180.782196
17.436683	0.1	176.984808
17.438350	0.1	173.184630
17.440017	0.1	169.385323
17.441683	0.1	165.590337
17.443350	0.1	161.803821
17.445017	0.1	158.030912
17.446683	0.1	154.276383
17.448350	0.1	150.544197
17.450017	0.1	146.838706
17.451683	0.1	143.165067
17.453350	0.1	139.528853
17.455017	0.1	135.935517
17.456683	0.1	132.389041
17.458350	0.1	128.891715
17.460017	0.1	125.445705
17.461683	0.1	122.053381
17.463350	0.1	118.715977
17.465017	0.1	115.432670
17.466683	0.1	112.201679
17.468350	0.1	109.023010
17.470017	0.1	105.900173
17.471683	0.1	102.838697
17.473350	0.1	99.843349
17.475017	0.1	96.916622
17.476683	0.1	94.059110
17.478350	0.1	91.270767
17.480017	0.1	88.551119
17.481683	0.1	85.898340
17.483350	0.1	83.310125
17.485017	0.1	80.786245
17.486683	0.1	78.328890
17.488350	0.1	75.940597
17.490017	0.1	73.622391
17.491683	0.1	71.373000
17.493350	0.1	69.189752
17.495017	0.1	67.070602
17.496683	0.1	65.015075
17.498350	0.1	63.023567
17.500017	0.1	61.095958
17.501683	0.1	59.231054
17.503350	0.1	57.427306
17.505017	0.1	55.683432
17.506683	0.1	53.998516
17.508350	0.1	52.371547
17.510017	0.1	50.801071
17.511683	0.1	49.285302
17.513350	0.1	47.822329
17.515017	0.1	46.410556
17.516683	0.1	45.048404
17.518350	0.1	43.733260
17.520017	0.1	42.462391
17.521683	0.1	41.235476
17.523350	0.1	40.053800
17.525017	0.1	38.916417
17.526683	0.1	37.819268
17.528350	0.1	36.757696
17.530017	0.1	35.729092
17.531683	0.1	34.733950
17.533350	0.1	33.774013
17.535017	0.1	32.849563
17.536683	0.1	31.958958
17.538350	0.1	31.099860
17.540017	0.1	30.270643
17.541683	0.1	29.470730
17.543350	0.1	28.700018
17.545017	0.1	27.957708
17.546683	0.1	27.241465
17.548350	0.1	26.548477
17.550017	0.1	25.877124
17.551683	0.1	25.226879
17.553350	0.1	24.597514
17.555017	0.1	23.988537
17.556683	0.1	23.398907
17.558350	0.1	22.827694
17.560017	0.1	22.274531
17.561683	0.1	21.739495
17.563350	0.1	21.223258
17.565017	0.1	20.726286
17.566683	0.1	20.247414
17.568350	0.1	19.784574
17.570017	0.1	19.337074
17.571683	0.1	18.905965
17.573350	0.1	18.492327
17.575017	0.1	18.095677
17.576683	0.1	17.713602
17.578350	0.1	17.342730
17.580017	0.1	16.980260
17.581683	0.1	16.624858
17.583350	0.1	16.277516
17.585017	0.1	15.941025
17.586683	0.1	15.617213
17.588350	0.1	15.306319
17.590017	0.1	15.008464
17.591683	0.1	14.723241
17.593350	0.1	14.448827
17.595017	0.1	14.182813
17.596683	0.1	13.923422
17.598350	0.1	13.670363
17.600017	0.1	13.425071
17.601683	0.1	13.189712
17.603350	0.1	12.965375
17.605017	0.1	12.750523
17.606683	0.1	12.542158
17.608350	0.1	12.339503
17.610017	0.1	12.144581
17.611683	0.1	11.958675
17.613350	0.1	11.780104
17.615017	0.1	11.605578
17.616683	0.1	11.432660
17.618350	0.1	11.261515
17.620017	0.1	11.094697
17.621683	0.1	10.934584
17.623350	0.1	10.781386
17.625017	0.1	10.633804
17.626683	0.1	10.490571
17.628350	0.1	10.350980
17.630017	0.1	10.214667
17.631683	0.1	10.081930
17.633350	0.1	9.953780
17.635017	0.1	9.830613
17.636683	0.1	9.711352
17.638350	0.1	9.594564
17.640017	0.1	9.479383
17.641683	0.1	9.364928
17.643350	0.1	9.250399
17.645017	0.1	9.136689
17.646683	0.1	9.026513
17.648350	0.1	8.922191
17.650017	0.1	8.823890
17.651683	0.1	8.729692
17.653350	0.1	8.636969
17.655017	0.1	8.544279
17.656683	0.1	8.452460
17.658350	0.1	8.363617
17.660017	0.1	8.279118
17.661683	0.1	8.198600
17.663350	0.1	8.120150
17.665017	0.1	8.041537
17.666683	0.1	7.962123
17.668350	0.1	7.883315
17.670017	0.1	7.806802
17.671683	0.1	7.733535
17.673350	0.1	7.664552
17.675017	0.1	7.600719
17.676683	0.1	7.540742
17.678350	0.1	7.481012
17.680017	0.1	7.418613
17.681683	0.1	7.354440
17.683350	0.1	7.292200
17.685017	0.1	7.234616
17.686683	0.1	7.181661
17.688350	0.1	7.131160
17.690017	0.1	7.080073
17.691683	0.1	7.026857
17.693350	0.1	6.972547
17.695017	0.1	6.919000
17.696683	0.1	6.867195
17.698350	0.1	6.816876
17.700017	0.1	6.766994
17.701683	0.1	6.717364
17.703350	0.1	6.669797
17.705017	0.1	6.626812
17.706683	0.1	6.589144
17.708350	0.1	6.554821
17.710017	0.1	6.521312
17.711683	0.1	6.487365
17.713350	0.1	6.452468
17.715017	0.1	6.416752
17.716683	0.1	6.381711
17.718350	0.1	6.348887
17.720017	0.1	6.317934
17.721683	0.1	6.287247
17.723350	0.1	6.256024
17.725017	0.1	6.224937
17.726683	0.1	6.194906
17.728350	0.1	6.165537
17.730017	0.1	6.134906
17.731683	0.1	6.101346
17.733350	0.1	6.065089
17.735017	0.1	6.027916
17.736683	0.1	5.991585
17.738350	0.1	5.956832
17.740017	0.1	5.923756
17.741683	0.1	5.892129
17.743350	0.1	5.861148
17.745017	0.1	5.830079
17.746683	0.1	5.799294
17.748350	0.1	5.769567
17.750017	0.1	5.740644
17.751683	0.1	5.711657
17.753350	0.1	5.682446
17.755017	0.1	5.653449
17.756683	0.1	5.624914
17.758350	0.1	5.596671
17.760017	0.1	5.568122
17.761683	0.1	5.538613
17.763350	0.1	5.508149
17.765017	0.1	5.477602
17.766683	0.1	5.448358
17.768350	0.1	5.421136
17.770017	0.1	5.394979
17.771683	0.1	5.368460
17.773350	0.1	5.341177
17.775017	0.1	5.313186
17.776683	0.1	5.284077
17.778350	0.1	5.253172
17.780017	0.1	5.219984
17.781683	0.1	5.184729
17.783350	0.1	5.148426
17.785017	0.1	5.112495
17.786683	0.1	5.077966
17.788350	0.1	5.044537
17.790017	0.1	5.010949
17.791683	0.1	4.977044
17.793350	0.1	4.944070
17.795017	0.1	4.912801
17.796683	0.1	4.882799
17.798350	0.1	4.853560
17.800017	0.1	4.825518
17.801683	0.1	4.799454
17.803350	0.1	4.775142
17.805017	0.1	4.751259
17.806683	0.1	4.726485
17.808350	0.1	4.700455
17.810017	0.1	4.673749
17.811683	0.1	4.646792
17.813350	0.1	4.619099
17.815017	0.1	4.590391
17.816683	0.1	4.561562
17.818350	0.1	4.533771
17.820017	0.1	4.507634
17.821683	0.1	4.483243
17.823350	0.1	4.460122
17.825017	0.1	4.437580
17.826683	0.1	4.415554
17.828350	0.1	4.395014
17.830017	0.1	4.376853
17.831683	0.1	4.360788
17.833350	0.1	4.346040
17.835017	0.1	4.332508
17.836683	0.1	4.320531
17.838350	0.1	4.310212
17.840017	0.1	4.301150
17.841683	0.1	4.292098
17.843350	0.1	4.281341
17.845017	0.1	4.268042
17.846683	0.1	4.253057
17.848350	0.1	4.238375
17.850017	0.1	4.226184
17.851683	0.1	4.218095
17.853350	0.1	4.214020
17.855017	0.1	4.211650
17.856683	0.1	4.208027
17.858350	0.1	4.202211
17.860017	0.1	4.196009
17.861683	0.1	4.192218
17.863350	0.1	4.192512
17.865017	0.1	4.196228
17.866683	0.1	4.200791
17.868350	0.1	4.203888
17.870017	0.1	4.205080
17.871683	0.1	4.205080
17.873350	0.1	4.204568
17.875017	0.1	4.204474
17.876683	0.1	4.205904
17.878350	0.1	4.209238
17.880017	0.1	4.214407
17.881683	0.1	4.221685
17.883350	0.1	4.231175
17.885017	0.1	4.241802
17.886683	0.1	4.251748
17.888350	0.1	4.260386
17.890017	0.1	4.269248
17.891683	0.1	4.280717
17.893350	0.1	4.295758
17.895017	0.1	4.313397
17.896683	0.1	4.332392
17.898350	0.1	4.352382
17.900017	0.1	4.373631
17.901683	0.1	4.396169
17.903350	0.1	4.418772
17.905017	0.1	4.439070
17.906683	0.1	4.455829
17.908350	0.1	4.470400
17.910017	0.1	4.485254
17.911683	0.1	4.502479
17.913350	0.1	4.523429
17.915017	0.1	4.547886
17.916683	0.1	4.574200
17.918350	0.1	4.600650
17.920017	0.1	4.626433
17.921683	0.1	4.651663
17.923350	0.1	4.676487
17.925017	0.1	4.701219
17.926683	0.1	4.727268
17.928350	0.1	4.756483
17.930017	0.1	4.789331
17.931683	0.1	4.824363
17.933350	0.1	4.859716
17.935017	0.1	4.894068
17.936683	0.1	4.926291
17.938350	0.1	4.956406
17.940017	0.1	4.986716
17.941683	0.1	5.019605
17.943350	0.1	5.055056
17.945017	0.1	5.091378
17.946683	0.1	5.127275
17.948350	0.1	5.162414
17.950017	0.1	5.196510
17.951683	0.1	5.228990
17.953350	0.1	5.259598
17.955017	0.1	5.288371
17.956683	0.1	5.315463
17.958350	0.1	5.341284
17.960017	0.1	5.366295
17.961683	0.1	5.391054
17.963350	0.1	5.416437
17.965017	0.1	5.443050
17.966683	0.1	5.470347
17.968350	0.1	5.496722
17.970017	0.1	5.520098
17.971683	0.1	5.538454
17.973350	0.1	5.550846
17.975017	0.1	5.558115
17.976683	0.1	5.562156
17.978350	0.1	5.564573
17.980017	0.1	5.566240
17.981683	0.1	5.567558
17.983350	0.1	5.568373
17.985017	0.1	5.568112
17.986683	0.1	5.566403
17.988350	0.1	5.563167
17.990017	0.1	5.558156
17.991683	0.1	5.550748
17.993350	0.1	5.540014
17.995017	0.1	5.524852
17.996683	0.1	5.505038
17.998350	0.1	5.481783
18.000017	0.1	5.456163
18.001683	0.1	5.427883
18.003350	0.1	5.396451
18.005017	0.1	5.362397
18.006683	0.1	5.326881
18.008350	0.1	5.291081
18.010017	0.1	5.255840
18.011683	0.1	5.220962
18.013350	0.1	5.185204
18.015017	0.1	5.147788
18.016683	0.1	5.109240
18.018350	0.1	5.069887
18.020017	0.1	5.028569
18.021683	0.1	4.983833
18.023350	0.1	4.935879
18.025017	0.1	4.886226
18.026683	0.1	4.836232
18.028350	0.1	4.786835
18.030017	0.1	4.738574
18.031683	0.1	4.691579
18.033350	0.1	4.646168
18.035017	0.1	4.602699
18.036683	0.1	4.561008
18.038350	0.1	4.520454
18.040017	0.1	4.479992
18.041683	0.1	4.438921
18.043350	0.1	4.398115
18.045017	0.1	4.359391
18.046683	0.1	4.323381
18.048350	0.1	4.288889
18.050017	0.1	4.254417
18.051683	0.1	4.219268
18.053350	0.1	4.183450
18.055017	0.1	4.147850
18.056683	0.1	4.114257
18.058350	0.1	4.084199
18.060017	0.1	4.058070
18.061683	0.1	4.035188
18.063350	0.1	4.013847
18.065017	0.1	3.991560
18.066683	0.1	3.966787
18.068350	0.1	3.940477
18.070017	0.1	3.915122
18.071683	0.1	3.892421
18.073350	0.1	3.871699
18.075017	0.1	3.850586
18.076683	0.1	3.827633
18.078350	0.1	3.803568
18.080017	0.1	3.779866
18.081683	0.1	3.757197
18.083350	0.1	3.735232
18.085017	0.1	3.713309
18.086683	0.1	3.691204
18.088350	0.1	3.669285
18.090017	0.1	3.648065
18.091683	0.1	3.627632
18.093350	0.1	3.607892
18.095017	0.1	3.588866
18.096683	0.1	3.570113
18.098350	0.1	3.550360
18.100017	0.1	3.528576
18.101683	0.1	3.505279
18.103350	0.1	3.482532
18.105017	0.1	3.463291
18.106683	0.1	3.449772
18.108350	0.1	3.440576
18.110017	0.1	3.430583
18.111683	0.1	3.415365
18.113350	0.1	3.394377
18.115017	0.1	3.369614
18.116683	0.1	3.343537
18.118350	0.1	3.318088
18.120017	0.1	3.294065
18.121683	0.1	3.271447
18.123350	0.1	3.250167
18.125017	0.1	3.229887
18.126683	0.1	3.209952
18.128350	0.1	3.190432
18.130017	0.1	3.172313
18.131683	0.1	3.156210
18.133350	0.1	3.141621
18.135017	0.1	3.127377
18.136683	0.1	3.112350
18.138350	0.1	3.096168
18.140017	0.1	3.079437
18.141683	0.1	3.063390
18.143350	0.1	3.049080
18.145017	0.1	3.036442
18.146683	0.1	3.024270
18.148350	0.1	3.011446
18.150017	0.1	2.997858
18.151683	0.1	2.983920
18.153350	0.1	2.969904
18.155017	0.1	2.956209
18.156683	0.1	2.943068
18.158350	0.1	2.930011
18.160017	0.1	2.917079
18.161683	0.1	2.905522
18.163350	0.1	2.896232
18.165017	0.1	2.888413
18.166683	0.1	2.879929
18.168350	0.1	2.869111
18.170017	0.1	2.856324
18.171683	0.1	2.843612
18.173350	0.1	2.832930
18.175017	0.1	2.824678
18.176683	0.1	2.817763
18.178350	0.1	2.811099
18.180017	0.1	2.804901
18.181683	0.1	2.799914
18.183350	0.1	2.796003
18.185017	0.1	2.792156
18.186683	0.1	2.787118
18.188350	0.1	2.779942
18.190017	0.1	2.770969
18.191683	0.1	2.761707
18.193350	0.1	2.753111
18.195017	0.1	2.744896
18.196683	0.1	2.736584
18.198350	0.1	2.728389
18.200017	0.1	2.721073
18.201683	0.1	2.714871
18.203350	0.1	2.708933
18.205017	0.1	2.702624
18.206683	0.1	2.696309
18.208350	0.1	2.690763
18.210017	0.1	2.686442
18.211683	0.1	2.682661
18.213350	0.1	2.677715
18.215017	0.1	2.670684
18.216683	0.1	2.662409
18.218350	0.1	2.654246
18.220017	0.1	2.646646
18.221683	0.1	2.639215
18.223350	0.1	2.631536
18.225017	0.1	2.623736
18.226683	0.1	2.616863
18.228350	0.1	2.612388
18.230017	0.1	2.610716
18.231683	0.1	2.610041
18.233350	0.1	2.607629
18.235017	0.1	2.602241
18.236683	0.1	2.594539
18.238350	0.1	2.585878
18.240017	0.1	2.577682
18.241683	0.1	2.570655
18.243350	0.1	2.564690
18.245017	0.1	2.560182
18.246683	0.1	2.558054
18.248350	0.1	2.557943
18.250017	0.1	2.558068
18.251683	0.1	2.556830
18.253350	0.1	2.553784
18.255017	0.1	2.550110
18.256683	0.1	2.547381
18.258350	0.1	2.544918
18.260017	0.1	2.540075
18.261683	0.1	2.531460
18.263350	0.1	2.520275
18.265017	0.1	2.508857
18.266683	0.1	2.499074
18.268350	0.1	2.491553
18.270017	0.1	2.485747
18.271683	0.1	2.480778
18.273350	0.1	2.476596
18.275017	0.1	2.474035
18.276683	0.1	2.473718
18.278350	0.1	2.475320
18.280017	0.1	2.477900
18.281683	0.1	2.479968
18.283350	0.1	2.479889
18.285017	0.1	2.477434
18.286683	0.1	2.473542
18.288350	0.1	2.468321
18.290017	0.1	2.461160
18.291683	0.1	2.452438
18.293350	0.1	2.443837
18.295017	0.1	2.437206
18.296683	0.1	2.433392
18.298350	0.1	2.431935
18.300017	0.1	2.431748
18.301683	0.1	2.431977
18.303350	0.1	2.432219
18.305017	0.1	2.431725
18.306683	0.1	2.428791
18.308350	0.1	2.422533
18.310017	0.1	2.414882
18.311683	0.1	2.408852
18.313350	0.1	2.405536
18.315017	0.1	2.404009
18.316683	0.1	2.403012
18.318350	0.1	2.401844
18.320017	0.1	2.400177
18.321683	0.1	2.398361
18.323350	0.1	2.397494
18.325017	0.1	2.397764
18.326683	0.1	2.397825
18.328350	0.1	2.397234
18.330017	0.1	2.397439
18.331683	0.1	2.399595
18.333350	0.1	2.403064
18.335017	0.1	2.405983
18.336683	0.1	2.406398
18.338350	0.1	2.403441
18.340017	0.1	2.398207
18.341683	0.1	2.393229
18.343350	0.1	2.390100
18.345017	0.1	2.388512
18.346683	0.1	2.388093
18.348350	0.1	2.389229
18.350017	0.1	2.392074
18.351683	0.1	2.396400
18.353350	0.1	2.402021
18.355017	0.1	2.407827
18.356683	0.1	2.411124
18.358350	0.1	2.409597
18.360017	0.1	2.403697
18.361683	0.1	2.396288
18.363350	0.1	2.390132
18.365017	0.1	2.385969
18.366683	0.1	2.382956
18.368350	0.1	2.380437
18.370017	0.1	2.378142
18.371683	0.1	2.375534
18.373350	0.1	2.372554
18.375017	0.1	2.370230
18.376683	0.1	2.369536
18.378350	0.1	2.370290
18.380017	0.1	2.370924
18.381683	0.1	2.369070
18.383350	0.1	2.363557
18.385017	0.1	2.356339
18.386683	0.1	2.351329
18.388350	0.1	2.350612
18.390017	0.1	2.352670
18.391683	0.1	2.354723
18.393350	0.1	2.355501
18.395017	0.1	2.355063
18.396683	0.1	2.353769
18.398350	0.1	2.352619
18.400017	0.1	2.352973
18.401683	0.1	2.354984
18.403350	0.1	2.356912
18.405017	0.1	2.355948
18.406683	0.1	2.350262
18.408350	0.1	2.340712
18.410017	0.1	2.330476
18.411683	0.1	2.322812
18.413350	0.1	2.319016
18.415017	0.1	2.318230
18.416683	0.1	2.318746
18.418350	0.1	2.318984
18.420017	0.1	2.318127
18.421683	0.1	2.316805
18.423350	0.1	2.316488
18.425017	0.1	2.317741
18.426683	0.1	2.319827
18.428350	0.1	2.321671
18.430017	0.1	2.322081
18.431683	0.1	2.319459
18.433350	0.1	2.313098
18.435017	0.1	2.304972
18.436683	0.1	2.298946
18.438350	0.1	2.297550
18.440017	0.1	2.299403
18.441683	0.1	2.300297
18.443350	0.1	2.297224
18.445017	0.1	2.291021
18.446683	0.1	2.285163
18.448350	0.1	2.282085
18.450017	0.1	2.280930
18.451683	0.1	2.279277
18.453350	0.1	2.276292
18.455017	0.1	2.273666
18.456683	0.1	2.273559
18.458350	0.1	2.276329
18.460017	0.1	2.280432
18.461683	0.1	2.283324
18.463350	0.1	2.282653
18.465017	0.1	2.277866
18.466683	0.1	2.270527
18.468350	0.1	2.263123
18.470017	0.1	2.257703
18.471683	0.1	2.254844
18.473350	0.1	2.253908
18.475017	0.1	2.254313
18.476683	0.1	2.255822
18.478350	0.1	2.257666
18.480017	0.1	2.258481
18.481683	0.1	2.257484
18.483350	0.1	2.255226
18.485017	0.1	2.252650
18.486683	0.1	2.249968
18.488350	0.1	2.246872
18.490017	0.1	2.243239
18.491683	0.1	2.239435
18.493350	0.1	2.236352
18.495017	0.1	2.234764
18.496683	0.1	2.234420
18.498350	0.1	2.234085
18.500017	0.1	2.232199
18.501683	0.1	2.227738
18.503350	0.1	2.221703
18.505017	0.1	2.216692
18.506683	0.1	2.213810
18.508350	0.1	2.211398
18.510017	0.1	2.207854
18.511683	0.1	2.203244
18.513350	0.1	2.197791
18.515017	0.1	2.191644
18.516683	0.1	2.186089
18.518350	0.1	2.182988
18.520017	0.1	2.183504
18.521683	0.1	2.187188
18.523350	0.1	2.191761
18.525017	0.1	2.194308
18.526683	0.1	2.193255
18.528350	0.1	2.189460
18.530017	0.1	2.185334
18.531683	0.1	2.183202
18.533350	0.1	2.184031
18.535017	0.1	2.186662
18.536683	0.1	2.188506
18.538350	0.1	2.187747
18.540017	0.1	2.185027
18.541683	0.1	2.182405
18.543350	0.1	2.180818
18.545017	0.1	2.179649
18.546683	0.1	2.178871
18.548350	0.1	2.179705
18.550017	0.1	2.182019
18.551683	0.1	2.183095
18.553350	0.1	2.181055
18.555017	0.1	2.177730
18.556683	0.1	2.176282
18.558350	0.1	2.177884
18.560017	0.1	2.181465
18.561683	0.1	2.184818
18.563350	0.1	2.186173
18.565017	0.1	2.185400
18.566683	0.1	2.183444
18.568350	0.1	2.181474
18.570017	0.1	2.180976
18.571683	0.1	2.183900
18.573350	0.1	2.191667
18.575017	0.1	2.203067
18.576683	0.1	2.214224
18.578350	0.1	2.221786
18.580017	0.1	2.225055
18.581683	0.1	2.225349
18.583350	0.1	2.224874
18.585017	0.1	2.225661
18.586683	0.1	2.228804
18.588350	0.1	2.234606
18.590017	0.1	2.242588
18.591683	0.1	2.251030
18.593350	0.1	2.257512
18.595017	0.1	2.260944
18.596683	0.1	2.262513
18.598350	0.1	2.264460
18.600017	0.1	2.269195
18.601683	0.1	2.278690
18.603350	0.1	2.292548
18.605017	0.1	2.307757
18.606683	0.1	2.321927
18.608350	0.1	2.335529
18.610017	0.1	2.350230
18.611683	0.1	2.367068
18.613350	0.1	2.386514
18.615017	0.1	2.408843
18.616683	0.1	2.433881
18.618350	0.1	2.460480
18.620017	0.1	2.487330
18.621683	0.1	2.514650
18.623350	0.1	2.543977
18.625017	0.1	2.576867
18.626683	0.1	2.614106
18.628350	0.1	2.654740
18.630017	0.1	2.696523
18.631683	0.1	2.738149
18.633350	0.1	2.780142
18.635017	0.1	2.824310
18.636683	0.1	2.873247
18.638350	0.1	2.929168
18.640017	0.1	2.992162
18.641683	0.1	3.059902
18.643350	0.1	3.129714
18.645017	0.1	3.200872
18.646683	0.1	3.274865
18.648350	0.1	3.354489
18.650017	0.1	3.442280
18.651683	0.1	3.538835
18.653350	0.1	3.642901
18.655017	0.1	3.752895
18.656683	0.1	3.868132
18.658350	0.1	3.988845
18.660017	0.1	4.115338
18.661683	0.1	4.247623
18.663350	0.1	4.385854
18.665017	0.1	4.530470
18.666683	0.1	4.681977
18.668350	0.1	4.841741
18.670017	0.1	5.011959
18.671683	0.1	5.193753
18.673350	0.1	5.385904
18.675017	0.1	5.586292
18.676683	0.1	5.794307
18.678350	0.1	6.011389
18.680017	0.1	6.239731
18.681683	0.1	6.480948
18.683350	0.1	6.735679
18.685017	0.1	7.003592
18.686683	0.1	7.283692
18.688350	0.1	7.575061
18.690017	0.1	7.878044
18.691683	0.1	8.194540
18.693350	0.1	8.526649
18.695017	0.1	8.875066
18.696683	0.1	9.238995
18.698350	0.1	9.617391
18.700017	0.1	10.009753
18.701683	0.1	10.416228
18.703350	0.1	10.838052
18.705017	0.1	11.277339
18.706683	0.1	11.735917
18.708350	0.1	12.214785
18.710017	0.1	12.714397
18.711683	0.1	13.234802
18.713350	0.1	13.775476
18.715017	0.1	14.335103
18.716683	0.1	14.911992
18.718350	0.1	15.505892
18.720017	0.1	16.119042
18.721683	0.1	16.753972
18.723350	0.1	17.410819
18.725017	0.1	18.088282
18.726683	0.1	18.786229
18.728350	0.1	19.506016
18.730017	0.1	20.249262
18.731683	0.1	21.017124
18.733350	0.1	21.810224
18.735017	0.1	22.628792
18.736683	0.1	23.472593
18.738350	0.1	24.341070
18.740017	0.1	25.234544
18.741683	0.1	26.154798
18.743350	0.1	27.104109
18.745017	0.1	28.084395
18.746683	0.1	29.097432
18.748350	0.1	30.144369
18.750017	0.1	31.224536
18.751683	0.1	32.336949
18.753350	0.1	33.483394
18.755017	0.1	34.667547
18.756683	0.1	35.891640
18.758350	0.1	37.156655
18.760017	0.1	38.464353
18.761683	0.1	39.816769
18.763350	0.1	41.215476
18.765017	0.1	42.662360
18.766683	0.1	44.159493
18.768350	0.1	45.708520
18.770017	0.1	47.311089
18.771683	0.1	48.968652
18.773350	0.1	50.681415
18.775017	0.1	52.448358
18.776683	0.1	54.267999
18.778350	0.1	56.139017
18.780017	0.1	58.061425
18.781683	0.1	60.037556
18.783350	0.1	62.070382
18.785017	0.1	64.160363
18.786683	0.1	66.304361
18.788350	0.1	68.497406
18.790017	0.1	70.734853
18.791683	0.1	73.013092
18.793350	0.1	75.328494
18.795017	0.1	77.676578
18.796683	0.1	80.052679
18.798350	0.1	82.451836
18.800017	0.1	84.866989
18.801683	0.1	87.288832
18.803350	0.1	89.707864
18.805017	0.1	92.116068
18.806683	0.1	94.506592
18.808350	0.1	96.871257
18.810017	0.1	99.198995
18.811683	0.1	101.477355
18.813350	0.1	103.694997
18.815017	0.1	105.842706
18.816683	0.1	107.912570
18.818350	0.1	109.896879
18.820017	0.1	111.787398
18.821683	0.1	113.574481
18.823350	0.1	115.247467
18.825017	0.1	116.796373
18.826683	0.1	118.212267
18.828350	0.1	119.487634
18.830017	0.1	120.617910
18.831683	0.1	121.600614
18.833350	0.1	122.432555
18.835017	0.1	123.108924
18.836683	0.1	123.624173
18.838350	0.1	123.973638
18.840017	0.1	124.155567
18.841683	0.1	124.171949
18.843350	0.1	124.026910
18.845017	0.1	123.723685
18.846683	0.1	123.263155
18.848350	0.1	122.644594
18.850017	0.1	121.867773
18.851683	0.1	120.935212
18.853350	0.1	119.852903
18.855017	0.1	118.629662
18.856683	0.1	117.275524
18.858350	0.1	115.799247
18.860017	0.1	114.207175
18.861683	0.1	112.504317
18.863350	0.1	110.696401
18.865017	0.1	108.791264
18.866683	0.1	106.798508
18.868350	0.1	104.727964
18.870017	0.1	102.588409
18.871683	0.1	100.387223
18.873350	0.1	98.130680
18.875017	0.1	95.824734
18.876683	0.1	93.476437
18.878350	0.1	91.094473
18.880017	0.1	88.688163
18.881683	0.1	86.266277
18.883350	0.1	83.836103
18.885017	0.1	81.403339
18.886683	0.1	78.972979
18.888350	0.1	76.549957
18.890017	0.1	74.139657
18.891683	0.1	71.748355
18.893350	0.1	69.382638
18.895017	0.1	67.048008
18.896683	0.1	64.748768
18.898350	0.1	62.489030
18.900017	0.1	60.272338
18.901683	0.1	58.100922
18.903350	0.1	55.976338
18.905017	0.1	53.900024
18.906683	0.1	51.873331
18.908350	0.1	49.897675
18.910017	0.1	47.974782
18.911683	0.1	46.106996
18.913350	0.1	44.296910
18.915017	0.1	42.546373
18.916683	0.1	40.855766
18.918350	0.1	39.223903
18.920017	0.1	37.649022
18.921683	0.1	36.130464
18.923350	0.1	34.668692
18.925017	0.1	33.263769
18.926683	0.1	31.915056
18.928350	0.1	30.621924
18.930017	0.1	29.383106
18.931683	0.1	28.196098
18.933350	0.1	27.058106
18.935017	0.1	25.966908
18.936683	0.1	24.921130
18.938350	0.1	23.920229
18.940017	0.1	22.963830
18.941683	0.1	22.051437
18.943350	0.1	21.182513
18.945017	0.1	20.356029
18.946683	0.1	19.569877
18.948350	0.1	18.821764
18.950017	0.1	18.110615
18.951683	0.1	17.435616
18.953350	0.1	16.794400
18.955017	0.1	16.183984
18.956683	0.1	15.602373
18.958350	0.1	15.048166
18.960017	0.1	14.519948
18.961683	0.1	14.016619
18.963350	0.1	13.537728
18.965017	0.1	13.083546
18.966683	0.1	12.654322
18.968350	0.1	12.248312
18.970017	0.1	11.861795
18.971683	0.1	11.492101
18.973350	0.1	11.138823
18.975017	0.1	10.801950
18.976683	0.1	10.480932
18.978350	0.1	10.175062
18.980017	0.1	9.883782
18.981683	0.1	9.606606
18.983350	0.1	9.342995
18.985017	0.1	9.092395
18.986683	0.1	8.854042
18.988350	0.1	8.626520
18.990017	0.1	8.408148
18.991683	0.1	8.197771
18.993350	0.1	7.995223
18.995017	0.1	7.801643
18.996683	0.1	7.618610
18.998350	0.1	7.446455
19.000017	0.1	7.283920
19.001683	0.1	7.128981
19.003350	0.1	6.979182
19.005017	0.1	6.832141
19.006683	0.1	6.686798
19.008350	0.1	6.544129
19.010017	0.1	6.406480
19.011683	0.1	6.276080
19.013350	0.1	6.153481
19.015017	0.1	6.037690
19.016683	0.1	5.927710
19.018350	0.1	5.823080
19.020017	0.1	5.723499
19.021683	0.1	5.628830
19.023350	0.1	5.538897
19.025017	0.1	5.453182
19.026683	0.1	5.370541
19.028350	0.1	5.289051
19.030017	0.1	5.207607
19.031683	0.1	5.127466
19.033350	0.1	5.051098
19.035017	0.1	4.979791
19.036683	0.1	4.912429
19.038350	0.1	4.846430
19.040017	0.1	4.780348
19.041683	0.1	4.714625
19.043350	0.1	4.649963
19.045017	0.1	4.586861
19.046683	0.1	4.526111
19.048350	0.1	4.468383
19.050017	0.1	4.413393
19.051683	0.1	4.359842
19.053350	0.1	4.306836
19.055017	0.1	4.255525
19.056683	0.1	4.208521
19.058350	0.1	4.167133
19.060017	0.1	4.129424
19.061683	0.1	4.091957
19.063350	0.1	4.052846
19.065017	0.1	4.012319
19.066683	0.1	3.971411
19.068350	0.1	3.931015
19.070017	0.1	3.891462
19.071683	0.1	3.852686
19.073350	0.1	3.814697
19.075017	0.1	3.777775
19.076683	0.1	3.742273
19.078350	0.1	3.708289
19.080017	0.1	3.675306
19.081683	0.1	3.642337
19.083350	0.1	3.609071
19.085017	0.1	3.576698
19.086683	0.1	3.546756
19.088350	0.1	3.519277
19.090017	0.1	3.493014
19.091683	0.1	3.466932
19.093350	0.1	3.440464
19.095017	0.1	3.413139
19.096683	0.1	3.384938
19.098350	0.1	3.356179
19.100017	0.1	3.326545
19.101683	0.1	3.295126
19.103350	0.1	3.261999
19.105017	0.1	3.229585
19.106683	0.1	3.201603
19.108350	0.1	3.179847
19.110017	0.1	3.162380
19.111683	0.1	3.145318
19.113350	0.1	3.125826
19.115017	0.1	3.103293
19.116683	0.1	3.078626
19.118350	0.1	3.052987
19.120017	0.1	3.027357
19.121683	0.1	3.003171
19.123350	0.1	2.982020
19.125017	0.1	2.964125
19.126683	0.1	2.948157
19.128350	0.1	2.932595
19.130017	0.1	2.916316
19.131683	0.1	2.898606
19.133350	0.1	2.879635
19.135017	0.1	2.860934
19.136683	0.1	2.844613
19.138350	0.1	2.831314
19.140017	0.1	2.819276
19.141683	0.1	2.806308
19.143350	0.1	2.792026
19.145017	0.1	2.777292
19.146683	0.1	2.763090
19.148350	0.1	2.750452
19.150017	0.1	2.739546
19.151683	0.1	2.728896
19.153350	0.1	2.717068
19.155017	0.1	2.704067
19.156683	0.1	2.690572
19.158350	0.1	2.677208
19.160017	0.1	2.664137
19.161683	0.1	2.650749
19.163350	0.1	2.636490
19.165017	0.1	2.622185
19.166683	0.1	2.609971
19.168350	0.1	2.601375
19.170017	0.1	2.595452
19.171683	0.1	2.589393
19.173350	0.1	2.581538
19.175017	0.1	2.572667
19.176683	0.1	2.563735
19.178350	0.1	2.554166
19.180017	0.1	2.543163
19.181683	0.1	2.531544
19.183350	0.1	2.521574
19.185017	0.1	2.514808
19.186683	0.1	2.510254
19.188350	0.1	2.505030
19.190017	0.1	2.497062
19.191683	0.1	2.486897
19.193350	0.1	2.476177
19.195017	0.1	2.465658
19.196683	0.1	2.455325
19.198350	0.1	2.444997
19.200017	0.1	2.434212
19.201683	0.1	2.422519
19.203350	0.1	2.410128
19.205017	0.1	2.397918
19.206683	0.1	2.386472
19.208350	0.1	2.375082
19.210017	0.1	2.362635
19.211683	0.1	2.349224
19.213350	0.1	2.336116
19.215017	0.1	2.324707
19.216683	0.1	2.315575
19.218350	0.1	2.307789
19.220017	0.1	2.299342
19.221683	0.1	2.288870
19.223350	0.1	2.276963
19.225017	0.1	2.265633
19.226683	0.1	2.256371
19.228350	0.1	2.248781
19.230017	0.1	2.241121
19.231683	0.1	2.231747
19.233350	0.1	2.220431
19.235017	0.1	2.208399
19.236683	0.1	2.197186
19.238350	0.1	2.187928
19.240017	0.1	2.180981
19.241683	0.1	2.175258
19.243350	0.1	2.168678
19.245017	0.1	2.159709
19.246683	0.1	2.148030
19.248350	0.1	2.134540
19.250017	0.1	2.121078
19.251683	0.1	2.108878
19.253350	0.1	2.097581
19.255017	0.1	2.086419
19.256683	0.1	2.075569
19.258350	0.1	2.065832
19.260017	0.1	2.057273
19.261683	0.1	2.049115
19.263350	0.1	2.041128
19.265017	0.1	2.033785
19.266683	0.1	2.027336
19.268350	0.1	2.021547
19.270017	0.1	2.015578
19.271683	0.1	2.008057
19.273350	0.1	1.998427
19.275017	0.1	1.987885
19.276683	0.1	1.978492
19.278350	0.1	1.971829
19.280017	0.1	1.967624
19.281683	0.1	1.963112
19.283350	0.1	1.955312
19.285017	0.1	1.944653
19.286683	0.1	1.935051
19.288350	0.1	1.930119
19.290017	0.1	1.929691
19.291683	0.1	1.930292
19.293350	0.1	1.928248
19.295017	0.1	1.922180
19.296683	0.1	1.913765
19.298350	0.1	1.906366
19.300017	0.1	1.901886
19.301683	0.1	1.899665
19.303350	0.1	1.898673
19.305017	0.1	1.898659
19.306683	0.1	1.899502
19.308350	0.1	1.901235
19.310017	0.1	1.903893
19.311683	0.1	1.906622
19.313350	0.1	1.907973
19.315017	0.1	1.907209
19.316683	0.1	1.905072
19.318350	0.1	1.903032
19.320017	0.1	1.901514
19.321683	0.1	1.899344
19.323350	0.1	1.895661
19.325017	0.1	1.891428
19.326683	0.1	1.888135
19.328350	0.1	1.885802
19.330017	0.1	1.883372
19.331683	0.1	1.880596
19.333350	0.1	1.878529
19.335017	0.1	1.878082
19.336683	0.1	1.878822
19.338350	0.1	1.879209
19.340017	0.1	1.877868
19.341683	0.1	1.874627
19.343350	0.1	1.869909
19.345017	0.1	1.864061
19.346683	0.1	1.858170
19.348350	0.1	1.854091
19.350017	0.1	1.852401
19.351683	0.1	1.851413
19.353350	0.1	1.848876
19.355017	0.1	1.844116
19.356683	0.1	1.838612
19.358350	0.1	1.834580
19.360017	0.1	1.832792
19.361683	0.1	1.831907
19.363350	0.1	1.830058
19.365017	0.1	1.826640
19.366683	0.1	1.822538
19.368350	0.1	1.819064
19.370017	0.1	1.817029
19.371683	0.1	1.816549
19.373350	0.1	1.816936
19.375017	0.1	1.816736
19.376683	0.1	1.814850
19.378350	0.1	1.811604
19.380017	0.1	1.807972
19.381683	0.1	1.804042
19.383350	0.1	1.798803
19.385017	0.1	1.790905
19.386683	0.1	1.779995
19.388350	0.1	1.768307
19.390017	0.1	1.759734
19.391683	0.1	1.756707
19.393350	0.1	1.758696
19.395017	0.1	1.763096
19.396683	0.1	1.766705
19.398350	0.1	1.767441
19.400017	0.1	1.765518
19.401683	0.1	1.762910
19.403350	0.1	1.761219
19.405017	0.1	1.760805
19.406683	0.1	1.761792
19.408350	0.1	1.764367
19.410017	0.1	1.768256
19.411683	0.1	1.773131
19.413350	0.1	1.778952
19.415017	0.1	1.785154
19.416683	0.1	1.790584
19.418350	0.1	1.794687
19.420017	0.1	1.797760
19.421683	0.1	1.800223
19.423350	0.1	1.802831
19.425017	0.1	1.806947
19.426683	0.1	1.813588
19.428350	0.1	1.822840
19.430017	0.1	1.834445
19.431683	0.1	1.847893
19.433350	0.1	1.862422
19.435017	0.1	1.877206
19.436683	0.1	1.890915
19.438350	0.1	1.901989
19.440017	0.1	1.910138
19.441683	0.1	1.917304
19.443350	0.1	1.926413
19.445017	0.1	1.938762
19.446683	0.1	1.953174
19.448350	0.1	1.967889
19.450017	0.1	1.982488
19.451683	0.1	1.998483
19.453350	0.1	2.017794
19.455017	0.1	2.040486
19.456683	0.1	2.064737
19.458350	0.1	2.088230
19.460017	0.1	2.109054
19.461683	0.1	2.126684
19.463350	0.1	2.142331
19.465017	0.1	2.158149
19.466683	0.1	2.176310
19.468350	0.1	2.197810
19.470017	0.1	2.221665
19.471683	0.1	2.245875
19.473350	0.1	2.268841
19.475017	0.1	2.289419
19.476683	0.1	2.307030
19.478350	0.1	2.322481
19.480017	0.1	2.337191
19.481683	0.1	2.351315
19.483350	0.1	2.363995
19.485017	0.1	2.374863
19.486683	0.1	2.384284
19.488350	0.1	2.392670
19.490017	0.1	2.400083
19.491683	0.1	2.406309
19.493350	0.1	2.411036
19.495017	0.1	2.413802
19.496683	0.1	2.414072
19.498350	0.1	2.411646
19.500017	0.1	2.406575
19.501683	0.1	2.399227
19.503350	0.1	2.390617
19.505017	0.1	2.381769
19.506683	0.1	2.372377
19.508350	0.1	2.360614
19.510017	0.1	2.344856
19.511683	0.1	2.325359
19.513350	0.1	2.303733
19.515017	0.1	2.281526
19.516683	0.1	2.259146
19.518350	0.1	2.235966
19.520017	0.1	2.211286
19.521683	0.1	2.184659
19.523350	0.1	2.156114
19.525017	0.1	2.126321
19.526683	0.1	2.095825
19.528350	0.1	2.064379
19.530017	0.1	2.031215
19.531683	0.1	1.996118
19.533350	0.1	1.960918
19.535017	0.1	1.928979
19.536683	0.1	1.902361
19.538350	0.1	1.879954
19.540017	0.1	1.858827
19.541683	0.1	1.836685
19.543350	0.1	1.812852
19.545017	0.1	1.788121
19.546683	0.1	1.763869
19.548350	0.1	1.740558
19.550017	0.1	1.717857
19.551683	0.1	1.696013
19.553350	0.1	1.676176
19.555017	0.1	1.659263
19.556683	0.1	1.644669
19.558350	0.1	1.630378
19.560017	0.1	1.614890
19.561683	0.1	1.598918
19.563350	0.1	1.584752
19.565017	0.1	1.574242
19.566683	0.1	1.567774
19.568350	0.1	1.564361
19.570017	0.1	1.562056
19.571683	0.1	1.558959
19.573350	0.1	1.554522
19.575017	0.1	1.549949
19.576683	0.1	1.546736
19.578350	0.1	1.544803
19.580017	0.1	1.542834
19.581683	0.1	1.540370
19.583350	0.1	1.538536
19.585017	0.1	1.538610
19.586683	0.1	1.541045
19.588350	0.1	1.545367
19.590017	0.1	1.549660
19.591683	0.1	1.550885
19.593350	0.1	1.547476
19.595017	0.1	1.541632
19.596683	0.1	1.537702
19.598350	0.1	1.538498
19.600017	0.1	1.543649
19.601683	0.1	1.550713
19.603350	0.1	1.557153
19.605017	0.1	1.561679
19.606683	0.1	1.564343
19.608350	0.1	1.566228
19.610017	0.1	1.569125
19.611683	0.1	1.574191
19.613350	0.1	1.580352
19.615017	0.1	1.584576
19.616683	0.1	1.584538
19.618350	0.1	1.580976
19.620017	0.1	1.576426
19.621683	0.1	1.572366
19.623350	0.1	1.569195
19.625017	0.1	1.567407
19.626683	0.1	1.567015
19.628350	0.1	1.567109
19.630017	0.1	1.566615
19.631683	0.1	1.564627
19.633350	0.1	1.560319
19.635017	0.1	1.553404
19.636683	0.1	1.544529
19.638350	0.1	1.534722
19.640017	0.1	1.524617
19.641683	0.1	1.514857
19.643350	0.1	1.506791
19.645017	0.1	1.501380
19.646683	0.1	1.497543
19.648350	0.1	1.492868
19.650017	0.1	1.485543
19.651683	0.1	1.475406
19.653350	0.1	1.463955
19.655017	0.1	1.453399
19.656683	0.1	1.444863
19.658350	0.1	1.437366
19.660017	0.1	1.428952
19.661683	0.1	1.418320
19.663350	0.1	1.405738
19.665017	0.1	1.393049
19.666683	0.1	1.381738
19.668350	0.1	1.371228
19.670017	0.1	1.360169
19.671683	0.1	1.348173
19.673350	0.1	1.335675
19.675017	0.1	1.323293
19.676683	0.1	1.312098
19.678350	0.1	1.303270
19.680017	0.1	1.296843
19.681683	0.1	1.291996
19.683350	0.1	1.288508
19.685017	0.1	1.286427
19.686683	0.1	1.285160
19.688350	0.1	1.284215
19.690017	0.1	1.283558
19.691683	0.1	1.282948
19.693350	0.1	1.282021
19.695017	0.1	1.280331
19.696683	0.1	1.276573
19.698350	0.1	1.269029
19.700017	0.1	1.257858
19.701683	0.1	1.246273
19.703350	0.1	1.238333
19.705017	0.1	1.235325
19.706683	0.1	1.234980
19.708350	0.1	1.234547
19.710017	0.1	1.233337
19.711683	0.1	1.232135
19.713350	0.1	1.231604
19.715017	0.1	1.231604
19.716683	0.1	1.231139
19.718350	0.1	1.229015
19.720017	0.1	1.225104
19.721683	0.1	1.221187
19.723350	0.1	1.219870
19.725017	0.1	1.221783
19.726683	0.1	1.224680
19.728350	0.1	1.226091
19.730017	0.1	1.225746
19.731683	0.1	1.225164
19.733350	0.1	1.226040
19.735017	0.1	1.228675
19.736683	0.1	1.231628
19.738350	0.1	1.232983
19.740017	0.1	1.231935
19.741683	0.1	1.229509
19.743350	0.1	1.227860
19.745017	0.1	1.228224
19.746683	0.1	1.229914
19.748350	0.1	1.231418
19.750017	0.1	1.231595
19.751683	0.1	1.230021
19.753350	0.1	1.227194
19.755017	0.1	1.224531
19.756683	0.1	1.223963
19.758350	0.1	1.226710
19.760017	0.1	1.231623
19.761683	0.1	1.235656
19.763350	0.1	1.237071
19.765017	0.1	1.237001
19.766683	0.1	1.237569
19.768350	0.1	1.239795
19.770017	0.1	1.243022
19.771683	0.1	1.245746
19.773350	0.1	1.246850
19.775017	0.1	1.245784
19.776683	0.1	1.242296
19.778350	0.1	1.237118
19.780017	0.1	1.232554
19.781683	0.1	1.231101
19.783350	0.1	1.232857
19.785017	0.1	1.235008
19.786683	0.1	1.234673
19.788350	0.1	1.231246
19.790017	0.1	1.225774
19.791683	0.1	1.220284
19.793350	0.1	1.217583
19.795017	0.1	1.219595
19.796683	0.1	1.225220
19.798350	0.1	1.230794
19.800017	0.1	1.232550
19.801683	0.1	1.228596
19.803350	0.1	1.219902
19.805017	0.1	1.209979
19.806683	0.1	1.202077
19.808350	0.1	1.196302
19.810017	0.1	1.190323
19.811683	0.1	1.182682
19.813350	0.1	1.174435
19.815017	0.1	1.167865
19.816683	0.1	1.164558
19.818350	0.1	1.164442
19.820017	0.1	1.165718
19.821683	0.1	1.165727
19.823350	0.1	1.162309
19.825017	0.1	1.155403
19.826683	0.1	1.147231
19.828350	0.1	1.140167
19.830017	0.1	1.135031
19.831683	0.1	1.131124
19.833350	0.1	1.126858
19.835017	0.1	1.120735
19.836683	0.1	1.112623
19.838350	0.1	1.104311
19.840017	0.1	1.098062
19.841683	0.1	1.094798
19.843350	0.1	1.093596
19.845017	0.1	1.092232
19.846683	0.1	1.088711
19.848350	0.1	1.082630
19.850017	0.1	1.074881
19.851683	0.1	1.067230
19.853350	0.1	1.061955
19.855017	0.1	1.060218
19.856683	0.1	1.060562
19.858350	0.1	1.059831
19.860017	0.1	1.055840
19.861683	0.1	1.049079
19.863350	0.1	1.041908
19.865017	0.1	1.036567
19.866683	0.1	1.033922
19.868350	0.1	1.033456
19.870017	0.1	1.033568
19.871683	0.1	1.031994
19.873350	0.1	1.027491
19.875017	0.1	1.020962
19.876683	0.1	1.014527
19.878350	0.1	1.010001
19.880017	0.1	1.008171
19.881683	0.1	1.008860
19.883350	0.1	1.010941
19.885017	0.1	1.012473
19.886683	0.1	1.012082
19.888350	0.1	1.010112
19.890017	0.1	1.008068
19.891683	0.1	1.007020
19.893350	0.1	1.006508
19.895017	0.1	1.005051
19.896683	0.1	1.001912
19.898350	0.1	0.998285
19.900017	0.1	0.996813
19.901683	0.1	0.999412
19.903350	0.1	1.005353
19.905017	0.1	1.011677
19.906683	0.1	1.015444
19.908350	0.1	1.015821
19.910017	0.1	1.014206
19.911683	0.1	1.012450
19.913350	0.1	1.011365
19.915017	0.1	1.010671
19.916683	0.1	1.009228
19.918350	0.1	1.005656
19.920017	0.1	0.999602
19.921683	0.1	0.992538
19.923350	0.1	0.986829
19.925017	0.1	0.984017
19.926683	0.1	0.983928
19.928350	0.1	0.984971
19.930017	0.1	0.985572
19.931683	0.1	0.985856
19.933350	0.1	0.987551
19.935017	0.1	0.991514
19.936683	0.1	0.995672
19.938350	0.1	0.996739
19.940017	0.1	0.993516
19.941683	0.1	0.987947
19.943350	0.1	0.983579
19.945017	0.1	0.982541
19.946683	0.1	0.983793
19.948350	0.1	0.984659
19.950017	0.1	0.983477
19.951683	0.1	0.980473
19.953350	0.1	0.976846
19.955017	0.1	0.973935
19.956683	0.1	0.972967
19.958350	0.1	0.974028
19.960017	0.1	0.975528
19.961683	0.1	0.975286
19.963350	0.1	0.972226
19.965017	0.1	0.967034
19.966683	0.1	0.961339
19.968350	0.1	0.956832
19.970017	0.1	0.954494
19.971683	0.1	0.953916
19.973350	0.1	0.954014
19.975017	0.1	0.954107
19.976683	0.1	0.953432
19.978350	0.1	0.951355
19.980017	0.1	0.948510
19.981683	0.1	0.945739
19.983350	0.1	0.942359
19.985017	0.1	0.937185
19.986683	0.1	0.930717
19.988350	0.1	0.925073
19.990017	0.1	0.922577
19.991683	0.1	0.924687
19.993350	0.1	0.931164
19.995017	0.1	0.939374
19.996683	0.1	0.945413
19.998350	0.1	0.947136
20.000017	0.1	0.945386
20.001683	0.1	0.941562
20.003350	0.1	0.935732
20.005017	0.1	0.927662
20.006683	0.1	0.917874
20.008350	0.1	0.908091
20.010017	0.1	0.901064
20.011683	0.1	0.898666
20.013350	0.1	0.899909
20.015017	0.1	0.901856
20.016683	0.1	0.902577
20.018350	0.1	0.901949
20.020017	0.1	0.899956
20.021683	0.1	0.896123
20.023350	0.1	0.890321
20.025017	0.1	0.883169
20.026683	0.1	0.876333
20.028350	0.1	0.872184
20.030017	0.1	0.872305
20.031683	0.1	0.876063
20.033350	0.1	0.880756
20.035017	0.1	0.883513
20.036683	0.1	0.883345
20.038350	0.1	0.881352
20.040017	0.1	0.879248
20.041683	0.1	0.877492
20.043350	0.1	0.874652
20.045017	0.1	0.869427
20.046683	0.1	0.863383
20.048350	0.1	0.860388
20.050017	0.1	0.862828
20.051683	0.1	0.869199
20.053350	0.1	0.875490
20.055017	0.1	0.878391
20.056683	0.1	0.877534
20.058350	0.1	0.875290
20.060017	0.1	0.874018
20.061683	0.1	0.873967
20.063350	0.1	0.874237
20.065017	0.1	0.874242
20.066683	0.1	0.873879
20.068350	0.1	0.873278
20.070017	0.1	0.872519
20.071683	0.1	0.871518
20.073350	0.1	0.870200
20.075017	0.1	0.868682
20.076683	0.1	0.867546
20.078350	0.1	0.868095
20.080017	0.1	0.871364
20.081683	0.1	0.876836
20.083350	0.1	0.882684
20.085017	0.1	0.887085
20.086683	0.1	0.889460
20.088350	0.1	0.890950
20.090017	0.1	0.893073
20.091683	0.1	0.896100
20.093350	0.1	0.899821
20.095017	0.1	0.904673
20.096683	0.1	0.910298
20.098350	0.1	0.914624
20.100017	0.1	0.916584
20.101683	0.1	0.917912
20.103350	0.1	0.920445
20.105017	0.1	0.923648
20.106683	0.1	0.926303
20.108350	0.1	0.928529
20.110017	0.1	0.931467
20.111683	0.1	0.936240
20.113350	0.1	0.943127
20.115017	0.1	0.951099
20.116683	0.1	0.958312
20.118350	0.1	0.963886
20.120017	0.1	0.968990
20.121683	0.1	0.975314
20.123350	0.1	0.983616
20.125017	0.1	0.993968
20.126683	0.1	1.005293
20.128350	0.1	1.015379
20.130017	0.1	1.023198
20.131683	0.1	1.030574
20.133350	0.1	1.040613
20.135017	0.1	1.054425
20.136683	0.1	1.069829
20.138350	0.1	1.083612
20.140017	0.1	1.094430
20.141683	0.1	1.103194
20.143350	0.1	1.111254
20.145017	0.1	1.119436
20.146683	0.1	1.128758
20.148350	0.1	1.139869
20.150017	0.1	1.151692
20.151683	0.1	1.162393
20.153350	0.1	1.171362
20.155017	0.1	1.179916
20.156683	0.1	1.190803
20.158350	0.1	1.206566
20.160017	0.1	1.227446
20.161683	0.1	1.250831
20.163350	0.1	1.273341
20.165017	0.1	1.293658
20.166683	0.1	1.313072
20.168350	0.1	1.333528
20.170017	0.1	1.355531
20.171683	0.1	1.377957
20.173350	0.1	1.399484
20.175017	0.1	1.419834
20.176683	0.1	1.439736
20.178350	0.1	1.460142
20.180017	0.1	1.482018
20.181683	0.1	1.506270
20.183350	0.1	1.532654
20.185017	0.1	1.559295
20.186683	0.1	1.584492
20.188350	0.1	1.608608
20.190017	0.1	1.633600
20.191683	0.1	1.661372
20.193350	0.1	1.692381
20.195017	0.1	1.725084
20.196683	0.1	1.757187
20.198350	0.1	1.787469
20.200017	0.1	1.816298
20.201683	0.1	1.844871
20.203350	0.1	1.874403
20.205017	0.1	1.905425
20.206683	0.1	1.937263
20.208350	0.1	1.968630
20.210017	0.1	1.998683
20.211683	0.1	2.027405
20.213350	0.1	2.055345
20.215017	0.1	2.082759
20.216683	0.1	2.109166
20.218350	0.1	2.134312
20.220017	0.1	2.158242
20.221683	0.1	2.180678
20.223350	0.1	2.201558
20.225017	0.1	2.220878
20.226683	0.1	2.237493
20.228350	0.1	2.250010
20.230017	0.1	2.258876
20.231683	0.1	2.265875
20.233350	0.1	2.271640
20.235017	0.1	2.275431
20.236683	0.1	2.276623
20.238350	0.1	2.274835
20.240017	0.1	2.269847
20.241683	0.1	2.262439
20.243350	0.1	2.254099
20.245017	0.1	2.245475
20.246683	0.1	2.235579
20.248350	0.1	2.222476
20.250017	0.1	2.204860
20.251683	0.1	2.183272
20.253350	0.1	2.159476
20.255017	0.1	2.135304
20.256683	0.1	2.112458
20.258350	0.1	2.091918
20.260017	0.1	2.072770
20.261683	0.1	2.052695
20.263350	0.1	2.030125
20.265017	0.1	2.005389
20.266683	0.1	1.979582
20.268350	0.1	1.953216
20.270017	0.1	1.926059
20.271683	0.1	1.897458
20.273350	0.1	1.867162
20.275017	0.1	1.835972
20.276683	0.1	1.805038
20.278350	0.1	1.775259
20.280017	0.1	1.747077
20.281683	0.1	1.720428
20.283350	0.1	1.695300
20.285017	0.1	1.671598
20.286683	0.1	1.648925
20.288350	0.1	1.627724
20.290017	0.1	1.609060
20.291683	0.1	1.592184
20.293350	0.1	1.574410
20.295017	0.1	1.554042
20.296683	0.1	1.531495
20.298350	0.1	1.507732
20.300017	0.1	1.483965
20.301683	0.1	1.462372
20.303350	0.1	1.444356
20.305017	0.1	1.428560
20.306683	0.1	1.412448
20.308350	0.1	1.395172
20.310017	0.1	1.378083
20.311683	0.1	1.363321
20.313350	0.1	1.352411
20.315017	0.1	1.345300
20.316683	0.1	1.340192
20.318350	0.1	1.334790
20.320017	0.1	1.328024
20.321683	0.1	1.320126
20.323350	0.1	1.311204
20.325017	0.1	1.301514
20.326683	0.1	1.292895
20.328350	0.1	1.287311
20.330017	0.1	1.284149
20.331683	0.1	1.280848
20.333350	0.1	1.275428
20.335017	0.1	1.267809
20.336683	0.1	1.259819
20.338350	0.1	1.254282
20.340017	0.1	1.252745
20.341683	0.1	1.253984
20.343350	0.1	1.255949
20.345017	0.1	1.258194
20.346683	0.1	1.260899
20.348350	0.1	1.262850
20.350017	0.1	1.262324
20.351683	0.1	1.259744
20.353350	0.1	1.257872
20.355017	0.1	1.258939
20.356683	0.1	1.262673
20.358350	0.1	1.267581
20.360017	0.1	1.273025
20.361683	0.1	1.279325
20.363350	0.1	1.286622
20.365017	0.1	1.294506
20.366683	0.1	1.302324
20.368350	0.1	1.309006
20.370017	0.1	1.313649
20.371683	0.1	1.317123
20.373350	0.1	1.322045
20.375017	0.1	1.330832
20.376683	0.1	1.344183
20.378350	0.1	1.360597
20.380017	0.1	1.376830
20.381683	0.1	1.389370
20.383350	0.1	1.396546
20.385017	0.1	1.399782
20.386683	0.1	1.402595
20.388350	0.1	1.408211
20.390017	0.1	1.418074
20.391683	0.1	1.431634
20.393350	0.1	1.446749
20.395017	0.1	1.460714
20.396683	0.1	1.471913
20.398350	0.1	1.480300
20.400017	0.1	1.486479
20.401683	0.1	1.491113
20.403350	0.1	1.494847
20.405017	0.1	1.498116
20.406683	0.1	1.501278
20.408350	0.1	1.504654
20.410017	0.1	1.508608
20.411683	0.1	1.514116
20.413350	0.1	1.521707
20.415017	0.1	1.529478
20.416683	0.1	1.534531
20.418350	0.1	1.535895
20.420017	0.1	1.534261
20.421683	0.1	1.530251
20.423350	0.1	1.524403
20.425017	0.1	1.517870
20.426683	0.1	1.511793
20.428350	0.1	1.506014
20.430017	0.1	1.499075
20.431683	0.1	1.489641
20.433350	0.1	1.478032
20.435017	0.1	1.466251
20.436683	0.1	1.455969
20.438350	0.1	1.447350
20.440017	0.1	1.439466
20.441683	0.1	1.431149
20.443350	0.1	1.421827
20.445017	0.1	1.411010
20.446683	0.1	1.397827
20.448350	0.1	1.382558
20.450017	0.1	1.366814
20.451683	0.1	1.351587
20.453350	0.1	1.336616
20.455017	0.1	1.321374
20.456683	0.1	1.305933
20.458350	0.1	1.290892
20.460017	0.1	1.276368
20.461683	0.1	1.261411
20.463350	0.1	1.244959
20.465017	0.1	1.227097
20.466683	0.1	1.209108
20.468350	0.1	1.192419
20.470017	0.1	1.177290
20.471683	0.1	1.162556
20.473350	0.1	1.146980
20.475017	0.1	1.130421
20.476683	0.1	1.113839
20.478350	0.1	1.098355
20.480017	0.1	1.084176
20.481683	0.1	1.071072
20.483350	0.1	1.059561
20.485017	0.1	1.050038
20.486683	0.1	1.041363
20.488350	0.1	1.032050
20.490017	0.1	1.022066
20.491683	0.1	1.012078
20.493350	0.1	1.002103
20.495017	0.1	0.992049
20.496683	0.1	0.981689
20.498350	0.1	0.970052
20.500017	0.1	0.956417
20.501683	0.1	0.941530
20.503350	0.1	0.927430
20.505017	0.1	0.916612
20.506683	0.1	0.910559
20.508350	0.1	0.908207
20.510017	0.1	0.906326
20.511683	0.1	0.902042
20.513350	0.1	0.894964
20.515017	0.1	0.886908
20.516683	0.1	0.880109
20.518350	0.1	0.875667
20.520017	0.1	0.873012
20.521683	0.1	0.870512
20.523350	0.1	0.866810
20.525017	0.1	0.861594
20.526683	0.1	0.855331
20.528350	0.1	0.848803
20.530017	0.1	0.842810
20.531683	0.1	0.838079
20.533350	0.1	0.835410
20.535017	0.1	0.835070
20.536683	0.1	0.835722
20.538350	0.1	0.835205
20.540017	0.1	0.833063
20.541683	0.1	0.831359
20.543350	0.1	0.832663
20.545017	0.1	0.837240
20.546683	0.1	0.842386
20.548350	0.1	0.845250
20.550017	0.1	0.845399
20.551683	0.1	0.844356
20.553350	0.1	0.843988
20.555017	0.1	0.844770
20.556683	0.1	0.845287
20.558350	0.1	0.844621
20.560017	0.1	0.843816
20.561683	0.1	0.843899
20.563350	0.1	0.844719
20.565017	0.1	0.846023
20.566683	0.1	0.847755
20.568350	0.1	0.849664
20.570017	0.1	0.851485
20.571683	0.1	0.853478
20.573350	0.1	0.856640
20.575017	0.1	0.861716
20.576683	0.1	0.868430
20.578350	0.1	0.876230
20.580017	0.1	0.884500
20.581683	0.1	0.892361
20.583350	0.1	0.899741
20.585017	0.1	0.907499
20.586683	0.1	0.915527
20.588350	0.1	0.922061
20.590017	0.1	0.925576
20.591683	0.1	0.926368
20.593350	0.1	0.926182
20.595017	0.1	0.926647
20.596683	0.1	0.928096
20.598350	0.1	0.930107
20.600017	0.1	0.932501
20.601683	0.1	0.935453
20.603350	0.1	0.939569
20.605017	0.1	0.945795
20.606683	0.1	0.954531
20.608350	0.1	0.964757
20.610017	0.1	0.974312
20.611683	0.1	0.981307
20.613350	0.1	0.985768
20.615017	0.1	0.989446
20.616683	0.1	0.994084
20.618350	0.1	1.000385
20.620017	0.1	1.008152
20.621683	0.1	1.016362
20.623350	0.1	1.024054
20.625017	0.1	1.031249
20.626683	0.1	1.038471
20.628350	0.1	1.046252
20.630017	0.1	1.055151
20.631683	0.1	1.065303
20.633350	0.1	1.076297
20.635017	0.1	1.087761
20.636683	0.1	1.099422
20.638350	0.1	1.110546
20.640017	0.1	1.120088
20.641683	0.1	1.127990
20.643350	0.1	1.135655
20.645017	0.1	1.144107
20.646683	0.1	1.152740
20.648350	0.1	1.161080
20.650017	0.1	1.170184
20.651683	0.1	1.181653
20.653350	0.1	1.196689
20.655017	0.1	1.215870
20.656683	0.1	1.238156
20.658350	0.1	1.260866
20.660017	0.1	1.281765
20.661683	0.1	1.300965
20.663350	0.1	1.320336
20.665017	0.1	1.341393
20.666683	0.1	1.364532
20.668350	0.1	1.389794
20.670017	0.1	1.417059
20.671683	0.1	1.445664
20.673350	0.1	1.474619
20.675017	0.1	1.503001
20.676683	0.1	1.530475
20.678350	0.1	1.558242
20.680017	0.1	1.589064
20.681683	0.1	1.625088
20.683350	0.1	1.665624
20.685017	0.1	1.707464
20.686683	0.1	1.747515
20.688350	0.1	1.784833
20.690017	0.1	1.820391
20.691683	0.1	1.856317
20.693350	0.1	1.895190
20.695017	0.1	1.938469
20.696683	0.1	1.985920
20.698350	0.1	2.036593
20.700017	0.1	2.089171
20.701683	0.1	2.142196
20.703350	0.1	2.195276
20.705017	0.1	2.249246
20.706683	0.1	2.305140
20.708350	0.1	2.363781
20.710017	0.1	2.425718
20.711683	0.1	2.491158
20.713350	0.1	2.560145
20.715017	0.1	2.632211
20.716683	0.1	2.705515
20.718350	0.1	2.777753
20.720017	0.1	2.848674
20.721683	0.1	2.920604
20.723350	0.1	2.996381
20.725017	0.1	3.077243
20.726683	0.1	3.162064
20.728350	0.1	3.248155
20.730017	0.1	3.333534
20.731683	0.1	3.418382
20.733350	0.1	3.504008
20.735017	0.1	3.590905
20.736683	0.1	3.678771
20.738350	0.1	3.767828
20.740017	0.1	3.858958
20.741683	0.1	3.952454
20.743350	0.1	4.047072
20.745017	0.1	4.140255
20.746683	0.1	4.229750
20.748350	0.1	4.314845
20.750017	0.1	4.396513
20.751683	0.1	4.476830
20.753350	0.1	4.557767
20.755017	0.1	4.640291
20.756683	0.1	4.723817
20.758350	0.1	4.805112
20.760017	0.1	4.879320
20.761683	0.1	4.944112
20.763350	0.1	5.001347
20.765017	0.1	5.053938
20.766683	0.1	5.102791
20.768350	0.1	5.147201
20.770017	0.1	5.186396
20.771683	0.1	5.220175
20.773350	0.1	5.249004
20.775017	0.1	5.274010
20.776683	0.1	5.297004
20.778350	0.1	5.319756
20.780017	0.1	5.341629
20.781683	0.1	5.359286
20.783350	0.1	5.370043
20.785017	0.1	5.374160
20.786683	0.1	5.373377
20.788350	0.1	5.369117
20.790017	0.1	5.362751
20.791683	0.1	5.355612
20.793350	0.1	5.348027
20.795017	0.1	5.339999
20.796683	0.1	5.332143
20.798350	0.1	5.324772
20.800017	0.1	5.317396
20.801683	0.1	5.309517
20.803350	0.1	5.301232
20.805017	0.1	5.293898
20.806683	0.1	5.290145
20.808350	0.1	5.292143
20.810017	0.1	5.300106
20.811683	0.1	5.312604
20.813350	0.1	5.328115
20.815017	0.1	5.346672
20.816683	0.1	5.369824
20.818350	0.1	5.398425
20.820017	0.1	5.431622
20.821683	0.1	5.468572
20.823350	0.1	5.509243
20.825017	0.1	5.553318
20.826683	0.1	5.599977
20.828350	0.1	5.648644
20.830017	0.1	5.699401
20.831683	0.1	5.752323
20.833350	0.1	5.807085
20.835017	0.1	5.864254
20.836683	0.1	5.925582
20.838350	0.1	5.992330
20.840017	0.1	6.064377
20.841683	0.1	6.140149
20.843350	0.1	6.217156
20.845017	0.1	6.292989
20.846683	0.1	6.365683
20.848350	0.1	6.433562
20.850017	0.1	6.495966
20.851683	0.1	6.553847
20.853350	0.1	6.608702
20.855017	0.1	6.661187
20.856683	0.1	6.710766
20.858350	0.1	6.755781
20.860017	0.1	6.794226
20.861683	0.1	6.825002
20.863350	0.1	6.847950
20.865017	0.1	6.863726
20.866683	0.1	6.873407
20.868350	0.1	6.876853
20.870017	0.1	6.872443
20.871683	0.1	6.858977
20.873350	0.1	6.836313
20.875017	0.1	6.804336
20.876683	0.1	6.762818
20.878350	0.1	6.712610
20.880017	0.1	6.655646
20.881683	0.1	6.593219
20.883350	0.1	6.524837
20.885017	0.1	6.448734
20.886683	0.1	6.363294
20.888350	0.1	6.268579
20.890017	0.1	6.166715
20.891683	0.1	6.060437
20.893350	0.1	5.950797
20.895017	0.1	5.836794
20.896683	0.1	5.717278
20.898350	0.1	5.592122
20.900017	0.1	5.461760
20.901683	0.1	5.327682
20.903350	0.1	5.192570
20.905017	0.1	5.058190
20.906683	0.1	4.924214
20.908350	0.1	4.789531
20.910017	0.1	4.653446
20.911683	0.1	4.516034
20.913350	0.1	4.378241
20.915017	0.1	4.240950
20.916683	0.1	4.103631
20.918350	0.1	3.965274
20.920017	0.1	3.826930
20.921683	0.1	3.691730
20.923350	0.1	3.562318
20.925017	0.1	3.439127
20.926683	0.1	3.321031
20.928350	0.1	3.206241
20.930017	0.1	3.092992
20.931683	0.1	2.980786
20.933350	0.1	2.870760
20.935017	0.1	2.764165
20.936683	0.1	2.661282
20.938350	0.1	2.562134
20.940017	0.1	2.467264
20.941683	0.1	2.377257
20.943350	0.1	2.292604
20.945017	0.1	2.214005
20.946683	0.1	2.141390
20.948350	0.1	2.073552
20.950017	0.1	2.008989
20.951683	0.1	1.946059
20.953350	0.1	1.883889
20.955017	0.1	1.823613
20.956683	0.1	1.767226
20.958350	0.1	1.715147
20.960017	0.1	1.665731
20.961683	0.1	1.617242
20.963350	0.1	1.570098
20.965017	0.1	1.526647
20.966683	0.1	1.488794
20.968350	0.1	1.456058
20.970017	0.1	1.425575
20.971683	0.1	1.394595
20.973350	0.1	1.362958
20.975017	0.1	1.332709
20.976683	0.1	1.306012
20.978350	0.1	1.284075
20.980017	0.1	1.266715
20.981683	0.1	1.251926
20.983350	0.1	1.236880
20.985017	0.1	1.219572
20.986683	0.1	1.200046
20.988350	0.1	1.180414
20.990017	0.1	1.163189
20.991683	0.1	1.149699
20.993350	0.1	1.139650
20.995017	0.1	1.131697
20.996683	0.1	1.124986
20.998350	0.1	1.119720
21.000017	0.1	1.116008
21.001683	0.1	1.113485
21.003350	0.1	1.111343
21.005017	0.1	1.107971
21.006683	0.1	1.101834
21.008350	0.1	1.093470
21.010017	0.1	1.085475
21.011683	0.1	1.080469
21.013350	0.1	1.079594
21.015017	0.1	1.081959
21.016683	0.1	1.085396
21.018350	0.1	1.088344
21.020017	0.1	1.090998
21.021683	0.1	1.094383
21.023350	0.1	1.098667
21.025017	0.1	1.102854
21.026683	0.1	1.106216
21.028350	0.1	1.109256
21.030017	0.1	1.112549
21.031683	0.1	1.116097
21.033350	0.1	1.120018
21.035017	0.1	1.124498
21.036683	0.1	1.129354
21.038350	0.1	1.134383
21.040017	0.1	1.139315
21.041683	0.1	1.143571
21.043350	0.1	1.147343
21.045017	0.1	1.152065
21.046683	0.1	1.159059
21.048350	0.1	1.168707
21.050017	0.1	1.180698
21.051683	0.1	1.194463
21.053350	0.1	1.209867
21.055017	0.1	1.227246
21.056683	0.1	1.246324
21.058350	0.1	1.265598
21.060017	0.1	1.283404
21.061683	0.1	1.299330
21.063350	0.1	1.314399
21.065017	0.1	1.329808
21.066683	0.1	1.345794
21.068350	0.1	1.361920
21.070017	0.1	1.378572
21.071683	0.1	1.397193
21.073350	0.1	1.418577
21.075017	0.1	1.442162
21.076683	0.1	1.467085
21.078350	0.1	1.492975
21.080017	0.1	1.519886
21.081683	0.1	1.547937
21.083350	0.1	1.577148
21.085017	0.1	1.607463
21.086683	0.1	1.638616
21.088350	0.1	1.670127
21.090017	0.1	1.701768
21.091683	0.1	1.733615
21.093350	0.1	1.765774
21.095017	0.1	1.797965
21.096683	0.1	1.829527
21.098350	0.1	1.860354
21.100017	0.1	1.891321
21.101683	0.1	1.923530
21.103350	0.1	1.957403
21.105017	0.1	1.992034
21.106683	0.1	2.025450
21.108350	0.1	2.055960
21.110017	0.1	2.083401
21.111683	0.1	2.108929
21.113350	0.1	2.133437
21.115017	0.1	2.157195
21.116683	0.1	2.180636
21.118350	0.1	2.203691
21.120017	0.1	2.225004
21.121683	0.1	2.242853
21.123350	0.1	2.256799
21.125017	0.1	2.267910
21.126683	0.1	2.277466
21.128350	0.1	2.285736
21.130017	0.1	2.291887
21.131683	0.1	2.295040
21.133350	0.1	2.295342
21.135017	0.1	2.293466
21.136683	0.1	2.289293
21.138350	0.1	2.281638
21.140017	0.1	2.269084
21.141683	0.1	2.251258
21.143350	0.1	2.229954
21.145017	0.1	2.208389
21.146683	0.1	2.188580
21.148350	0.1	2.169353
21.150017	0.1	2.147499
21.151683	0.1	2.120947
21.153350	0.1	2.090293
21.155017	0.1	2.057785
21.156683	0.1	2.025734
21.158350	0.1	1.995531
21.160017	0.1	1.967028
21.161683	0.1	1.938771
21.163350	0.1	1.908988
21.165017	0.1	1.876550
21.166683	0.1	1.841532
21.168350	0.1	1.805197
21.170017	0.1	1.769410
21.171683	0.1	1.734900
21.173350	0.1	1.700036
21.175017	0.1	1.662932
21.176683	0.1	1.624315
21.178350	0.1	1.586839
21.180017	0.1	1.552757
21.181683	0.1	1.523062
21.183350	0.1	1.497404
21.185017	0.1	1.474684
21.186683	0.1	1.453999
21.188350	0.1	1.434702
21.190017	0.1	1.416393
21.191683	0.1	1.399042
21.193350	0.1	1.382488
21.195017	0.1	1.366101
21.196683	0.1	1.349528
21.198350	0.1	1.333375
21.200017	0.1	1.319079
21.201683	0.1	1.308080
21.203350	0.1	1.300196
21.205017	0.1	1.292843
21.206683	0.1	1.283423
21.208350	0.1	1.272466
21.210017	0.1	1.263036
21.211683	0.1	1.257677
21.213350	0.1	1.256885
21.215017	0.1	1.259665
21.216683	0.1	1.264391
21.218350	0.1	1.269463
21.220017	0.1	1.274012
21.221683	0.1	1.278273
21.223350	0.1	1.282841
21.225017	0.1	1.287740
21.226683	0.1	1.292592
21.228350	0.1	1.296825
21.230017	0.1	1.299554
21.231683	0.1	1.300783
21.233350	0.1	1.302259
21.235017	0.1	1.305612
21.236683	0.1	1.310343
21.238350	0.1	1.314729
21.240017	0.1	1.318292
21.241683	0.1	1.322636
21.243350	0.1	1.329486
21.245017	0.1	1.338180
21.246683	0.1	1.345710
21.248350	0.1	1.349445
21.250017	0.1	1.349188
21.251683	0.1	1.346264
21.253350	0.1	1.342241
21.255017	0.1	1.338124
21.256683	0.1	1.333752
21.258350	0.1	1.328187
21.260017	0.1	1.321188
21.261683	0.1	1.314199
21.263350	0.1	1.309505
21.265017	0.1	1.308084
21.266683	0.1	1.308178
21.268350	0.1	1.306278
21.270017	0.1	1.300205
21.271683	0.1	1.291037
21.273350	0.1	1.281817
21.275017	0.1	1.274701
21.276683	0.1	1.269234
21.278350	0.1	1.263362
21.280017	0.1	1.255088
21.281683	0.1	1.243823
21.283350	0.1	1.231288
21.285017	0.1	1.220158
21.286683	0.1	1.211790
21.288350	0.1	1.205942
21.290017	0.1	1.201243
21.291683	0.1	1.195869
21.293350	0.1	1.188777
21.295017	0.1	1.180200
21.296683	0.1	1.170891
21.298350	0.1	1.160926
21.300017	0.1	1.149601
21.301683	0.1	1.136716
21.303350	0.1	1.123035
21.305017	0.1	1.109894
21.306683	0.1	1.099217
21.308350	0.1	1.092358
21.310017	0.1	1.088292
21.311683	0.1	1.084548
21.313350	0.1	1.080018
21.315017	0.1	1.075715
21.316683	0.1	1.072972
21.318350	0.1	1.072171
21.320017	0.1	1.072795
21.321683	0.1	1.073480
21.323350	0.1	1.072651
21.325017	0.1	1.070001
21.326683	0.1	1.066825
21.328350	0.1	1.064898
21.330017	0.1	1.065200
21.331683	0.1	1.067482
21.333350	0.1	1.070513
21.335017	0.1	1.073042
21.336683	0.1	1.074891
21.338350	0.1	1.077005
21.340017	0.1	1.080297
21.341683	0.1	1.084725
21.343350	0.1	1.089042
21.345017	0.1	1.091352
21.346683	0.1	1.090569
21.348350	0.1	1.087440
21.350017	0.1	1.084139
21.351683	0.1	1.083352
21.353350	0.1	1.086676
21.355017	0.1	1.093014
21.356683	0.1	1.099813
21.358350	0.1	1.105908
21.360017	0.1	1.112260
21.361683	0.1	1.120484
21.363350	0.1	1.131333
21.365017	0.1	1.143944
21.366683	0.1	1.155813
21.368350	0.1	1.163883
21.370017	0.1	1.166901
21.371683	0.1	1.167068
21.373350	0.1	1.168512
21.375017	0.1	1.174137
21.376683	0.1	1.184479
21.378350	0.1	1.197923
21.380017	0.1	1.211399
21.381683	0.1	1.222608
21.383350	0.1	1.231870
21.385017	0.1	1.241416
21.386683	0.1	1.253304
21.388350	0.1	1.267106
21.390017	0.1	1.279889
21.391683	0.1	1.289779
21.393350	0.1	1.298203
21.395017	0.1	1.307423
21.396683	0.1	1.317421
21.398350	0.1	1.325891
21.400017	0.1	1.331451
21.401683	0.1	1.336010
21.403350	0.1	1.342334
21.405017	0.1	1.350115
21.406683	0.1	1.356192
21.408350	0.1	1.358460
21.410017	0.1	1.357864
21.411683	0.1	1.356243
21.413350	0.1	1.354110
21.415017	0.1	1.351167
21.416683	0.1	1.347540
21.418350	0.1	1.343708
21.420017	0.1	1.339796
21.421683	0.1	1.335959
21.423350	0.1	1.332904
21.425017	0.1	1.330790
21.426683	0.1	1.328439
21.428350	0.1	1.324890
21.430017	0.1	1.320466
21.431683	0.1	1.315614
21.433350	0.1	1.309849
21.435017	0.1	1.302557
21.436683	0.1	1.294166
21.438350	0.1	1.285863
21.440017	0.1	1.278194
21.441683	0.1	1.270152
21.443350	0.1	1.259837
21.445017	0.1	1.246254
21.446683	0.1	1.229942
21.448350	0.1	1.212191
21.450017	0.1	1.194216
21.451683	0.1	1.176842
21.453350	0.1	1.160759
21.455017	0.1	1.146481
21.456683	0.1	1.133261
21.458350	0.1	1.119017
21.460017	0.1	1.102565
21.461683	0.1	1.084432
21.463350	0.1	1.065088
21.465017	0.1	1.044627
21.466683	0.1	1.024171
21.468350	0.1	1.005353
21.470017	0.1	0.988720
21.471683	0.1	0.973865
21.473350	0.1	0.960333
21.475017	0.1	0.948007
21.476683	0.1	0.936799
21.478350	0.1	0.926475
21.480017	0.1	0.916845
21.481683	0.1	0.907383
21.483350	0.1	0.896971
21.485017	0.1	0.885143
21.486683	0.1	0.872859
21.488350	0.1	0.861310
21.490017	0.1	0.850572
21.491683	0.1	0.839746
21.493350	0.1	0.827969
21.495017	0.1	0.815601
21.496683	0.1	0.804397
21.498350	0.1	0.795959
21.500017	0.1	0.790074
21.501683	0.1	0.785291
21.503350	0.1	0.780560
21.505017	0.1	0.775307
21.506683	0.1	0.768979
21.508350	0.1	0.761715
21.510017	0.1	0.754562
21.511683	0.1	0.748495
21.513350	0.1	0.744020
21.515017	0.1	0.741393
21.516683	0.1	0.740350
21.518350	0.1	0.739936
21.520017	0.1	0.738786
21.521683	0.1	0.735899
21.523350	0.1	0.731740
21.525017	0.1	0.727917
21.526683	0.1	0.725416
21.528350	0.1	0.723740
21.530017	0.1	0.722008
21.531683	0.1	0.720504
21.533350	0.1	0.720448
21.535017	0.1	0.722217
21.536683	0.1	0.724304
21.538350	0.1	0.724355
21.540017	0.1	0.721356
21.541683	0.1	0.716601
21.543350	0.1	0.712536
21.545017	0.1	0.710445
21.546683	0.1	0.709752
21.548350	0.1	0.709170
21.550017	0.1	0.707605
21.551683	0.1	0.704685
21.553350	0.1	0.701640
21.555017	0.1	0.700718
21.556683	0.1	0.703088
21.558350	0.1	0.707712
21.560017	0.1	0.712019
21.561683	0.1	0.713426
21.563350	0.1	0.711260
21.565017	0.1	0.707521
21.566683	0.1	0.705044
21.568350	0.1	0.705086
21.570017	0.1	0.706818
21.571683	0.1	0.708289
21.573350	0.1	0.707950
21.575017	0.1	0.705877
21.576683	0.1	0.703237
21.578350	0.1	0.700527
21.580017	0.1	0.697398
21.581683	0.1	0.694012
21.583350	0.1	0.691637
21.585017	0.1	0.691512
21.586683	0.1	0.693873
21.588350	0.1	0.697761
21.590017	0.1	0.700839
21.591683	0.1	0.700927
21.593350	0.1	0.698799
21.595017	0.1	0.697025
21.596683	0.1	0.696527
21.598350	0.1	0.696457
21.600017	0.1	0.696057
21.601683	0.1	0.695367
21.603350	0.1	0.695004
21.605017	0.1	0.695735
21.606683	0.1	0.698222
21.608350	0.1	0.702664
21.610017	0.1	0.708029
21.611683	0.1	0.712462
21.613350	0.1	0.714911
21.615017	0.1	0.716308
21.616683	0.1	0.718557
21.618350	0.1	0.722082
21.620017	0.1	0.725528
21.621683	0.1	0.727857
21.623350	0.1	0.729561
21.625017	0.1	0.731996
21.626683	0.1	0.735708
21.628350	0.1	0.739810
21.630017	0.1	0.743349
21.631683	0.1	0.746334
21.633350	0.1	0.749123
21.635017	0.1	0.751470
21.636683	0.1	0.753216
21.638350	0.1	0.755461
21.640017	0.1	0.759391
21.641683	0.1	0.764793
21.643350	0.1	0.771112
21.645017	0.1	0.778208
21.646683	0.1	0.785207
21.648350	0.1	0.790730
21.650017	0.1	0.794954
21.651683	0.1	0.799480
21.653350	0.1	0.804933
21.655017	0.1	0.810544
21.656683	0.1	0.815601
21.658350	0.1	0.820002
21.660017	0.1	0.824258
21.661683	0.1	0.829617
21.663350	0.1	0.837217
21.665017	0.1	0.846786
21.666683	0.1	0.856756
21.668350	0.1	0.865809
21.670017	0.1	0.873753
21.671683	0.1	0.880784
21.673350	0.1	0.887094
21.675017	0.1	0.893441
21.676683	0.1	0.900743
21.678350	0.1	0.908971
21.680017	0.1	0.917139
21.681683	0.1	0.924529
21.683350	0.1	0.931770
21.685017	0.1	0.940431
21.686683	0.1	0.951085
21.688350	0.1	0.962168
21.690017	0.1	0.971435
21.691683	0.1	0.978392
21.693350	0.1	0.984785
21.695017	0.1	0.992464
21.696683	0.1	1.001805
21.698350	0.1	1.012208
21.700017	0.1	1.022369
21.701683	0.1	1.030387
21.703350	0.1	1.034979
21.705017	0.1	1.037000
21.706683	0.1	1.039379
21.708350	0.1	1.044348
21.710017	0.1	1.050914
21.711683	0.1	1.056362
21.713350	0.1	1.059077
21.715017	0.1	1.059137
21.716683	0.1	1.057885
21.718350	0.1	1.056525
21.720017	0.1	1.054294
21.721683	0.1	1.049605
21.723350	0.1	1.042942
21.725017	0.1	1.036562
21.726683	0.1	1.031980
21.728350	0.1	1.028995
21.730017	0.1	1.025647
21.731683	0.1	1.019011
21.733350	0.1	1.007970
21.735017	0.1	0.994750
21.736683	0.1	0.982629
21.738350	0.1	0.973423
21.740017	0.1	0.967309
21.741683	0.1	0.963015
21.743350	0.1	0.958224
21.745017	0.1	0.950964
21.746683	0.1	0.940873
21.748350	0.1	0.928990
21.750017	0.1	0.916640
21.751683	0.1	0.904757
21.753350	0.1	0.893832
21.755017	0.1	0.883797
21.756683	0.1	0.874209
21.758350	0.1	0.864868
21.760017	0.1	0.855802
21.761683	0.1	0.846409
21.763350	0.1	0.835592
21.765017	0.1	0.823033
21.766683	0.1	0.809459
21.768350	0.1	0.795685
21.770017	0.1	0.782595
21.771683	0.1	0.771228
21.773350	0.1	0.761701
21.775017	0.1	0.752988
21.776683	0.1	0.744364
21.778350	0.1	0.736178
21.780017	0.1	0.729221
21.781683	0.1	0.723195
21.783350	0.1	0.715880
21.785017	0.1	0.705123
21.786683	0.1	0.691451
21.788350	0.1	0.677775
21.790017	0.1	0.667274
21.791683	0.1	0.661584
21.793350	0.1	0.660340
21.795017	0.1	0.662031
21.796683	0.1	0.665016
21.798350	0.1	0.667777
21.800017	0.1	0.669272
21.801683	0.1	0.669239
21.803350	0.1	0.668042
21.805017	0.1	0.666408
21.806683	0.1	0.665053
21.808350	0.1	0.664163
21.810017	0.1	0.663502
21.811683	0.1	0.662860
21.813350	0.1	0.662329
21.815017	0.1	0.662175
21.816683	0.1	0.662082
21.818350	0.1	0.661425
21.820017	0.1	0.660904
21.821683	0.1	0.662319
21.823350	0.1	0.666189
21.825017	0.1	0.670445
21.826683	0.1	0.672108
21.828350	0.1	0.670217
21.830017	0.1	0.666925
21.831683	0.1	0.665924
21.833350	0.1	0.670198
21.835017	0.1	0.680448
21.836683	0.1	0.694785
21.838350	0.1	0.710096
21.840017	0.1	0.724308
21.841683	0.1	0.737580
21.843350	0.1	0.750660
21.845017	0.1	0.762404
21.846683	0.1	0.770781
21.848350	0.1	0.776122
21.850017	0.1	0.781259
21.851683	0.1	0.788458
21.853350	0.1	0.797766
21.855017	0.1	0.807736
21.856683	0.1	0.816542
21.858350	0.1	0.823340
21.860017	0.1	0.829254
21.861683	0.1	0.836579
21.863350	0.1	0.846712
21.865017	0.1	0.858894
21.866683	0.1	0.871280
21.868350	0.1	0.883052
21.870017	0.1	0.894368
21.871683	0.1	0.904929
21.873350	0.1	0.914247
21.875017	0.1	0.922782
21.876683	0.1	0.931262
21.878350	0.1	0.939551
21.880017	0.1	0.946913
21.881683	0.1	0.952454
21.883350	0.1	0.955882
21.885017	0.1	0.958443
21.886683	0.1	0.962391
21.888350	0.1	0.968911
21.890017	0.1	0.976445
21.891683	0.1	0.981991
21.893350	0.1	0.984618
21.895017	0.1	0.986159
21.896683	0.1	0.988259
21.898350	0.1	0.990313
21.900017	0.1	0.990736
21.901683	0.1	0.989623
21.903350	0.1	0.989093
21.905017	0.1	0.990843
21.906683	0.1	0.994345
21.908350	0.1	0.997218
21.910017	0.1	0.996962
21.911683	0.1	0.993107
21.913350	0.1	0.987691
21.915017	0.1	0.983281
21.916683	0.1	0.981102
21.918350	0.1	0.980604
21.920017	0.1	0.979947
21.921683	0.1	0.977558
21.923350	0.1	0.973470
21.925017	0.1	0.969046
21.926683	0.1	0.965968
21.928350	0.1	0.965460
21.930017	0.1	0.967644
21.931683	0.1	0.971328
21.933350	0.1	0.974727
21.935017	0.1	0.976841
21.936683	0.1	0.977810
21.938350	0.1	0.977889
21.940017	0.1	0.977051
21.941683	0.1	0.975230
21.943350	0.1	0.972343
21.945017	0.1	0.968892
21.946683	0.1	0.966662
21.948350	0.1	0.967477
21.950017	0.1	0.971314
21.951683	0.1	0.976524
21.953350	0.1	0.981432
21.955017	0.1	0.985186
21.956683	0.1	0.987994
21.958350	0.1	0.991332
21.960017	0.1	0.997083
21.961683	0.1	1.006131
21.963350	0.1	1.017940
21.965017	0.1	1.030802
21.966683	0.1	1.043002
21.968350	0.1	1.053894
21.970017	0.1	1.063477
21.971683	0.1	1.071915
21.973350	0.1	1.079971
21.975017	0.1	1.088427
21.976683	0.1	1.097345
21.978350	0.1	1.106756
21.980017	0.1	1.117010
21.981683	0.1	1.128330
21.983350	0.1	1.140921
21.985017	0.1	1.154924
21.986683	0.1	1.169583
21.988350	0.1	1.183404
21.990017	0.1	1.195790
21.991683	0.1	1.207795
21.993350	0.1	1.220838
21.995017	0.1	1.235446
21.996683	0.1	1.251041
21.998350	0.1	1.266571
22.000017	0.1	1.281551
22.001683	0.1	1.296788
22.003350	0.1	1.313924
22.005017	0.1	1.334329
22.006683	0.1	1.358129
22.008350	0.1	1.384234
22.010017	0.1	1.411275
22.011683	0.1	1.438358
22.013350	0.1	1.465110
22.015017	0.1	1.491555
22.016683	0.1	1.518070
22.018350	0.1	1.545432
22.020017	0.1	1.574238
22.021683	0.1	1.604613
22.023350	0.1	1.637079
22.025017	0.1	1.672399
22.026683	0.1	1.710211
22.028350	0.1	1.749038
22.030017	0.1	1.787958
22.031683	0.1	1.827427
22.033350	0.1	1.868885
22.035017	0.1	1.914045
22.036683	0.1	1.963368
22.038350	0.1	2.015014
22.040017	0.1	2.065981
22.041683	0.1	2.114084
22.043350	0.1	2.158917
22.045017	0.1	2.201977
22.046683	0.1	2.245917
22.048350	0.1	2.293126
22.050017	0.1	2.344586
22.051683	0.1	2.399231
22.053350	0.1	2.454557
22.055017	0.1	2.508597
22.056683	0.1	2.561123
22.058350	0.1	2.612933
22.060017	0.1	2.664370
22.061683	0.1	2.714559
22.063350	0.1	2.762321
22.065017	0.1	2.807351
22.066683	0.1	2.849698
22.068350	0.1	2.889214
22.070017	0.1	2.926313
22.071683	0.1	2.962113
22.073350	0.1	2.997406
22.075017	0.1	3.032465
22.076683	0.1	3.066207
22.078350	0.1	3.095069
22.080017	0.1	3.115181
22.081683	0.1	3.125803
22.083350	0.1	3.129244
22.085017	0.1	3.128168
22.086683	0.1	3.123903
22.088350	0.1	3.116988
22.090017	0.1	3.107814
22.091683	0.1	3.095637
22.093350	0.1	3.078380
22.095017	0.1	3.054785
22.096683	0.1	3.026174
22.098350	0.1	2.995874
22.100017	0.1	2.965913
22.101683	0.1	2.934388
22.103350	0.1	2.897717
22.105017	0.1	2.854508
22.106683	0.1	2.806196
22.108350	0.1	2.755485
22.110017	0.1	2.704780
22.111683	0.1	2.655061
22.113350	0.1	2.605957
22.115017	0.1	2.556625
22.116683	0.1	2.506268
22.118350	0.1	2.454235
22.120017	0.1	2.400135
22.121683	0.1	2.344539
22.123350	0.1	2.289419
22.125017	0.1	2.237349
22.126683	0.1	2.190387
22.128350	0.1	2.149055
22.130017	0.1	2.111550
22.131683	0.1	2.075075
22.133350	0.1	2.038544
22.135017	0.1	2.003014
22.136683	0.1	1.970050
22.138350	0.1	1.940820
22.140017	0.1	1.916019
22.141683	0.1	1.895693
22.143350	0.1	1.879204
22.145017	0.1	1.865183
22.146683	0.1	1.851944
22.148350	0.1	1.839185
22.150017	0.1	1.829090
22.151683	0.1	1.825001
22.153350	0.1	1.828661
22.155017	0.1	1.838971
22.156683	0.1	1.852759
22.158350	0.1	1.866086
22.160017	0.1	1.876298
22.161683	0.1	1.884159
22.163350	0.1	1.893360
22.165017	0.1	1.908089
22.166683	0.1	1.931465
22.168350	0.1	1.964681
22.170017	0.1	2.006032
22.171683	0.1	2.051345
22.173350	0.1	2.096216
22.175017	0.1	2.138428
22.176683	0.1	2.179476
22.178350	0.1	2.223593
22.180017	0.1	2.274313
22.181683	0.1	2.332670
22.183350	0.1	2.397858
22.185017	0.1	2.467507
22.186683	0.1	2.538441
22.188350	0.1	2.608746
22.190017	0.1	2.678526
22.191683	0.1	2.749013
22.193350	0.1	2.821628
22.195017	0.1	2.897526
22.196683	0.1	2.977201
22.198350	0.1	3.060452
22.200017	0.1	3.146669
22.201683	0.1	3.234968
22.203350	0.1	3.324021
22.205017	0.1	3.412473
22.206683	0.1	3.499691
22.208350	0.1	3.586016
22.210017	0.1	3.672126
22.211683	0.1	3.757975
22.213350	0.1	3.842777
22.215017	0.1	3.925832
22.216683	0.1	4.006233
22.218350	0.1	4.082150
22.220017	0.1	4.151785
22.221683	0.1	4.214440
22.223350	0.1	4.270580
22.225017	0.1	4.321630
22.226683	0.1	4.369393
22.228350	0.1	4.414744
22.230017	0.1	4.456369
22.231683	0.1	4.491266
22.233350	0.1	4.517608
22.235017	0.1	4.535830
22.236683	0.1	4.546279
22.238350	0.1	4.548226
22.240017	0.1	4.541688
22.241683	0.1	4.527979
22.243350	0.1	4.508221
22.245017	0.1	4.482381
22.246683	0.1	4.449552
22.248350	0.1	4.408737
22.250017	0.1	4.359470
22.251683	0.1	4.302221
22.253350	0.1	4.238747
22.255017	0.1	4.171547
22.256683	0.1	4.101424
22.258350	0.1	4.026252
22.260017	0.1	3.943895
22.261683	0.1	3.854800
22.263350	0.1	3.760960
22.265017	0.1	3.663758
22.266683	0.1	3.563403
22.268350	0.1	3.460399
22.270017	0.1	3.356622
22.271683	0.1	3.253813
22.273350	0.1	3.152089
22.275017	0.1	3.050258
22.276683	0.1	2.946877
22.278350	0.1	2.841377
22.280017	0.1	2.734764
22.281683	0.1	2.629249
22.283350	0.1	2.526739
22.285017	0.1	2.427739
22.286683	0.1	2.332255
22.288350	0.1	2.240539
22.290017	0.1	2.152440
22.291683	0.1	2.067056
22.293350	0.1	1.983480
22.295017	0.1	1.901770
22.296683	0.1	1.823022
22.298350	0.1	1.748665
22.300017	0.1	1.679827
22.301683	0.1	1.616850
22.303350	0.1	1.558843
22.305017	0.1	1.503704
22.306683	0.1	1.449562
22.308350	0.1	1.396961
22.310017	0.1	1.348946
22.311683	0.1	1.308057
22.313350	0.1	1.273546
22.315017	0.1	1.242468
22.316683	0.1	1.213127
22.318350	0.1	1.185844
22.320017	0.1	1.161252
22.321683	0.1	1.139580
22.323350	0.1	1.120586
22.325017	0.1	1.103603
22.326683	0.1	1.088381
22.328350	0.1	1.075361
22.330017	0.1	1.065056
22.331683	0.1	1.057936
22.333350	0.1	1.054527
22.335017	0.1	1.054900
22.336683	0.1	1.058909
22.338350	0.1	1.066397
22.340017	0.1	1.075910
22.341683	0.1	1.084767
22.343350	0.1	1.091426
22.345017	0.1	1.096786
22.346683	0.1	1.103356
22.348350	0.1	1.113345
22.350017	0.1	1.127259
22.351683	0.1	1.144242
22.353350	0.1	1.163124
22.355017	0.1	1.183199
22.356683	0.1	1.204624
22.358350	0.1	1.227646
22.360017	0.1	1.251530
22.361683	0.1	1.275181
22.363350	0.1	1.298403
22.365017	0.1	1.321970
22.366683	0.1	1.346725
22.368350	0.1	1.372523
22.370017	0.1	1.398711
22.371683	0.1	1.426153
22.373350	0.1	1.457324
22.375017	0.1	1.493800
22.376683	0.1	1.535066
22.378350	0.1	1.579765
22.380017	0.1	1.626448
22.381683	0.1	1.673666
22.383350	0.1	1.721089
22.385017	0.1	1.770165
22.386683	0.1	1.822175
22.388350	0.1	1.876960
22.390017	0.1	1.934129
22.391683	0.1	1.994008
22.393350	0.1	2.057413
22.395017	0.1	2.125087
22.396683	0.1	2.197335
22.398350	0.1	2.273778
22.400017	0.1	2.353438
22.401683	0.1	2.435609
22.403350	0.1	2.520764
22.405017	0.1	2.609785
22.406683	0.1	2.703075
22.408350	0.1	2.801814
22.410017	0.1	2.908572
22.411683	0.1	3.024982
22.413350	0.1	3.149360
22.415017	0.1	3.278065
22.416683	0.1	3.408575
22.418350	0.1	3.540758
22.420017	0.1	3.676964
22.421683	0.1	3.821361
22.423350	0.1	3.976887
22.425017	0.1	4.143007
22.426683	0.1	4.317341
22.428350	0.1	4.497995
22.430017	0.1	4.683910
22.431683	0.1	4.875320
22.433350	0.1	5.074325
22.435017	0.1	5.283491
22.436683	0.1	5.504289
22.438350	0.1	5.736984
22.440017	0.1	5.980600
22.441683	0.1	6.233216
22.443350	0.1	6.493232
22.445017	0.1	6.760471
22.446683	0.1	7.036091
22.448350	0.1	7.321900
22.450017	0.1	7.619383
22.451683	0.1	7.929080
22.453350	0.1	8.251155
22.455017	0.1	8.586277
22.456683	0.1	8.935560
22.458350	0.1	9.299843
22.460017	0.1	9.678942
22.461683	0.1	10.071499
22.463350	0.1	10.476508
22.465017	0.1	10.894621
22.466683	0.1	11.327444
22.468350	0.1	11.776788
22.470017	0.1	12.244163
22.471683	0.1	12.729839
22.473350	0.1	13.232841
22.475017	0.1	13.752203
22.476683	0.1	14.287550
22.478350	0.1	14.839415
22.480017	0.1	15.409752
22.481683	0.1	16.001402
22.483350	0.1	16.616713
22.485017	0.1	17.257635
22.486683	0.1	17.926511
22.488350	0.1	18.625534
22.490017	0.1	19.355761
22.491683	0.1	20.117220
22.493350	0.1	20.910385
22.495017	0.1	21.737115
22.496683	0.1	22.599907
22.498350	0.1	23.500668
22.500017	0.1	24.439818
22.501683	0.1	25.417223
22.503350	0.1	26.434260
22.505017	0.1	27.493285
22.506683	0.1	28.595231
22.508350	0.1	29.739346
22.510017	0.1	30.924729
22.511683	0.1	32.151556
22.513350	0.1	33.421833
22.515017	0.1	34.738965
22.516683	0.1	36.105332
22.518350	0.1	37.519578
22.520017	0.1	38.976288
22.521683	0.1	40.468080
22.523350	0.1	41.988348
22.525017	0.1	43.533091
22.526683	0.1	45.101051
22.528350	0.1	46.691727
22.530017	0.1	48.302081
22.531683	0.1	49.925163
22.533350	0.1	51.552290
22.535017	0.1	53.175339
22.536683	0.1	54.786867
22.538350	0.1	56.379843
22.540017	0.1	57.946905
22.541683	0.1	59.479065
22.543350	0.1	60.966695
22.545017	0.1	62.401290
22.546683	0.1	63.775587
22.548350	0.1	65.082838
22.550017	0.1	66.316212
22.551683	0.1	67.467857
22.553350	0.1	68.528969
22.555017	0.1	69.492050
22.556683	0.1	70.351912
22.558350	0.1	71.103312
22.560017	0.1	71.739946
22.561683	0.1	72.256154
22.563350	0.1	72.647655
22.565017	0.1	72.911158
22.566683	0.1	73.044114
22.568350	0.1	73.044747
22.570017	0.1	72.913403
22.571683	0.1	72.653550
22.573350	0.1	72.269649
22.575017	0.1	71.764221
22.576683	0.1	71.138293
22.578350	0.1	70.393854
22.580017	0.1	69.535067
22.581683	0.1	68.567819
22.583350	0.1	67.498386
22.585017	0.1	66.332538
22.586683	0.1	65.075909
22.588350	0.1	63.734553
22.590017	0.1	62.315101
22.591683	0.1	60.825171
22.593350	0.1	59.273574
22.595017	0.1	57.669361
22.596683	0.1	56.020711
22.598350	0.1	54.334663
22.600017	0.1	52.618035
22.601683	0.1	50.878688
22.603350	0.1	49.125035
22.605017	0.1	47.364850
22.606683	0.1	45.604715
22.608350	0.1	43.849526
22.610017	0.1	42.102765
22.611683	0.1	40.367846
22.613350	0.1	38.649412
22.615017	0.1	36.953902
22.616683	0.1	35.288455
22.618350	0.1	33.658734
22.620017	0.1	32.068519
22.621683	0.1	30.520624
22.623350	0.1	29.017325
22.625017	0.1	27.559996
22.626683	0.1	26.149391
22.628350	0.1	24.787122
22.630017	0.1	23.476188
22.631683	0.1	22.219531
22.633350	0.1	21.018195
22.635017	0.1	19.870810
22.636683	0.1	18.775566
22.638350	0.1	17.732424
22.640017	0.1	16.743117
22.641683	0.1	15.809350
22.643350	0.1	14.930642
22.645017	0.1	14.103469
22.646683	0.1	13.323217
22.648350	0.1	12.587262
22.650017	0.1	11.896151
22.651683	0.1	11.251830
22.653350	0.1	10.654586
22.655017	0.1	10.101777
22.656683	0.1	9.589591
22.658350	0.1	9.115823
22.660017	0.1	8.680006
22.661683	0.1	8.281255
22.663350	0.1	7.917713
22.665017	0.1	7.588016
22.666683	0.1	7.291534
22.668350	0.1	7.026722
22.670017	0.1	6.790273
22.671683	0.1	6.579137
22.673350	0.1	6.392435
22.675017	0.1	6.230627
22.676683	0.1	6.093653
22.678350	0.1	5.980530
22.680017	0.1	5.890010
22.681683	0.1	5.820449
22.683350	0.1	5.769036
22.685017	0.1	5.732700
22.686683	0.1	5.710036
22.688350	0.1	5.701138
22.690017	0.1	5.706027
22.691683	0.1	5.724761
22.693350	0.1	5.758037
22.695017	0.1	5.805856
22.696683	0.1	5.865921
22.698350	0.1	5.934457
22.700017	0.1	6.008842
22.701683	0.1	6.089252
22.703350	0.1	6.177737
22.705017	0.1	6.275764
22.706683	0.1	6.382405
22.708350	0.1	6.494899
22.710017	0.1	6.610602
22.711683	0.1	6.727669
22.713350	0.1	6.844844
22.715017	0.1	6.961743
22.716683	0.1	7.079039
22.718350	0.1	7.197442
22.720017	0.1	7.316410
22.721683	0.1	7.433803
22.723350	0.1	7.546763
22.725017	0.1	7.653311
22.726683	0.1	7.753670
22.728350	0.1	7.848945
22.730017	0.1	7.938193
22.731683	0.1	8.018566
22.733350	0.1	8.088173
22.735017	0.1	8.147247
22.736683	0.1	8.196640
22.738350	0.1	8.236170
22.740017	0.1	8.264543
22.741683	0.1	8.280473
22.743350	0.1	8.283579
22.745017	0.1	8.274554
22.746683	0.1	8.254633
22.748350	0.1	8.224729
22.750017	0.1	8.184244
22.751683	0.1	8.131391
22.753350	0.1	8.065049
22.755017	0.1	7.985667
22.756683	0.1	7.894551
22.758350	0.1	7.793070
22.760017	0.1	7.681954
22.761683	0.1	7.560654
22.763350	0.1	7.428182
22.765017	0.1	7.284586
22.766683	0.1	7.131342
22.768350	0.1	6.970838
22.770017	0.1	6.805323
22.771683	0.1	6.636344
22.773350	0.1	6.464785
22.775017	0.1	6.290292
22.776683	0.1	6.111809
22.778350	0.1	5.929507
22.780017	0.1	5.744691
22.781683	0.1	5.558128
22.783350	0.1	5.369792
22.785017	0.1	5.179457
22.786683	0.1	4.987228
22.788350	0.1	4.794667
22.790017	0.1	4.604924
22.791683	0.1	4.420844
22.793350	0.1	4.243082
22.795017	0.1	4.070313
22.796683	0.1	3.900905
22.798350	0.1	3.734101
22.800017	0.1	3.569992
22.801683	0.1	3.409702
22.803350	0.1	3.255350
22.805017	0.1	3.108531
22.806683	0.1	2.968586
22.808350	0.1	2.832930
22.810017	0.1	2.699485
22.811683	0.1	2.569044
22.813350	0.1	2.445010
22.815017	0.1	2.329904
22.816683	0.1	2.222299
22.818350	0.1	2.118521
22.820017	0.1	2.016420
22.821683	0.1	1.916690
22.823350	0.1	1.822338
22.825017	0.1	1.737070
22.826683	0.1	1.662420
22.828350	0.1	1.596473
22.830017	0.1	1.536217
22.831683	0.1	1.479918
22.833350	0.1	1.426712
22.835017	0.1	1.375382
22.836683	0.1	1.324438
22.838350	0.1	1.273411
22.840017	0.1	1.223935
22.841683	0.1	1.178570
22.843350	0.1	1.138444
22.845017	0.1	1.102900
22.846683	0.1	1.071016
22.848350	0.1	1.042262
22.850017	0.1	1.016161
22.851683	0.1	0.991914
22.853350	0.1	0.968748
22.855017	0.1	0.946829
22.856683	0.1	0.926945
22.858350	0.1	0.908943
22.860017	0.1	0.891290
22.861683	0.1	0.872887
22.863350	0.1	0.855033
22.865017	0.1	0.840924
22.866683	0.1	0.832854
22.868350	0.1	0.830241
22.870017	0.1	0.830288
22.871683	0.1	0.829734
22.873350	0.1	0.825855
22.875017	0.1	0.817571
22.876683	0.1	0.806912
22.878350	0.1	0.798116
22.880017	0.1	0.794022
22.881683	0.1	0.793636
22.883350	0.1	0.793529
22.885017	0.1	0.791131
22.886683	0.1	0.786791
22.888350	0.1	0.783205
22.890017	0.1	0.782865
22.891683	0.1	0.785836
22.893350	0.1	0.789831
22.895017	0.1	0.792784
22.896683	0.1	0.795107
22.898350	0.1	0.798982
22.900017	0.1	0.805948
22.901683	0.1	0.815573
22.903350	0.1	0.825967
22.905017	0.1	0.835396
22.906683	0.1	0.843345
22.908350	0.1	0.849948
22.910017	0.1	0.854996
22.911683	0.1	0.858419
22.913350	0.1	0.861073
22.915017	0.1	0.864007
22.916683	0.1	0.867527
22.918350	0.1	0.871583
22.920017	0.1	0.876831
22.921683	0.1	0.884850
22.923350	0.1	0.896668
22.925017	0.1	0.911606
22.926683	0.1	0.928096
22.928350	0.1	0.944962
22.930017	0.1	0.961567
22.931683	0.1	0.977404
22.933350	0.1	0.992417
22.935017	0.1	1.007733
22.936683	0.1	1.024585
22.938350	0.1	1.042588
22.940017	0.1	1.060190
22.941683	0.1	1.075943
22.943350	0.1	1.088940
22.945017	0.1	1.099417
22.946683	0.1	1.109284
22.948350	0.1	1.121438
22.950017	0.1	1.137587
22.951683	0.1	1.156786
22.953350	0.1	1.177201
22.955017	0.1	1.198552
22.956683	0.1	1.221928
22.958350	0.1	1.248214
22.960017	0.1	1.277272
22.961683	0.1	1.308341
22.963350	0.1	1.340667
22.965017	0.1	1.373179
22.966683	0.1	1.404607
22.968350	0.1	1.434814
22.970017	0.1	1.465352
22.971683	0.1	1.497557
22.973350	0.1	1.530652
22.975017	0.1	1.563048
22.976683	0.1	1.594787
22.978350	0.1	1.627905
22.980017	0.1	1.664869
22.981683	0.1	1.707091
22.983350	0.1	1.754290
22.985017	0.1	1.804633
22.986683	0.1	1.855670
22.988350	0.1	1.905668
22.990017	0.1	1.954706
22.991683	0.1	2.004965
22.993350	0.1	2.058698
22.995017	0.1	2.115653
22.996683	0.1	2.173902
22.998350	0.1	2.232622
23.000017	0.1	2.292916
23.001683	0.1	2.356349
23.003350	0.1	2.423585
23.005017	0.1	2.493872
23.006683	0.1	2.564876
23.008350	0.1	2.634628
23.010017	0.1	2.704374
23.011683	0.1	2.777372
23.013350	0.1	2.854960
23.015017	0.1	2.935822
23.016683	0.1	3.017401
23.018350	0.1	3.096196
23.020017	0.1	3.168844
23.021683	0.1	3.235070
23.023350	0.1	3.298433
23.025017	0.1	3.363015
23.026683	0.1	3.429889
23.028350	0.1	3.497084
23.030017	0.1	3.562029
23.031683	0.1	3.623245
23.033350	0.1	3.680056
23.035017	0.1	3.732126
23.036683	0.1	3.779721
23.038350	0.1	3.823601
23.040017	0.1	3.864239
23.041683	0.1	3.901417
23.043350	0.1	3.934810
23.045017	0.1	3.964305
23.046683	0.1	3.989018
23.048350	0.1	4.006405
23.050017	0.1	4.013530
23.051683	0.1	4.009856
23.053350	0.1	3.997884
23.055017	0.1	3.980561
23.056683	0.1	3.958950
23.058350	0.1	3.932528
23.060017	0.1	3.900938
23.061683	0.1	3.864532
23.063350	0.1	3.823242
23.065017	0.1	3.775773
23.066683	0.1	3.720429
23.068350	0.1	3.656875
23.070017	0.1	3.587040
23.071683	0.1	3.513801
23.073350	0.1	3.438825
23.075017	0.1	3.361879
23.076683	0.1	3.281594
23.078350	0.1	3.196411
23.080017	0.1	3.105812
23.081683	0.1	3.011548
23.083350	0.1	2.916721
23.085017	0.1	2.823379
23.086683	0.1	2.732049
23.088350	0.1	2.642847
23.090017	0.1	2.555149
23.091683	0.1	2.467209
23.093350	0.1	2.377778
23.095017	0.1	2.287631
23.096683	0.1	2.198643
23.098350	0.1	2.111662
23.100017	0.1	2.026251
23.101683	0.1	1.942194
23.103350	0.1	1.860722
23.105017	0.1	1.783664
23.106683	0.1	1.711491
23.108350	0.1	1.642951
23.110017	0.1	1.576534
23.111683	0.1	1.511709
23.113350	0.1	1.448733
23.115017	0.1	1.388183
23.116683	0.1	1.331000
23.118350	0.1	1.277872
23.120017	0.1	1.228689
23.121683	0.1	1.182910
23.123350	0.1	1.139925
23.125017	0.1	1.099752
23.126683	0.1	1.063533
23.128350	0.1	1.032269
23.130017	0.1	1.005442
23.131683	0.1	0.981479
23.133350	0.1	0.959081
23.135017	0.1	0.937856
23.136683	0.1	0.917683
23.138350	0.1	0.897674
23.140017	0.1	0.876728
23.141683	0.1	0.854880
23.143350	0.1	0.833194
23.145017	0.1	0.812332
23.146683	0.1	0.792290
23.148350	0.1	0.773775
23.150017	0.1	0.758567
23.151683	0.1	0.747964
23.153350	0.1	0.741323
23.155017	0.1	0.736718
23.156683	0.1	0.732476
23.158350	0.1	0.727507
23.160017	0.1	0.721235
23.161683	0.1	0.714073
23.163350	0.1	0.707265
23.165017	0.1	0.701561
23.166683	0.1	0.696015
23.168350	0.1	0.688885
23.170017	0.1	0.679740
23.171683	0.1	0.669891
23.173350	0.1	0.661188
23.175017	0.1	0.655227
23.176683	0.1	0.652643
23.178350	0.1	0.652322
23.180017	0.1	0.652280
23.181683	0.1	0.651572
23.183350	0.1	0.650785
23.185017	0.1	0.650990
23.186683	0.1	0.652457
23.188350	0.1	0.654235
23.190017	0.1	0.654766
23.191683	0.1	0.652503
23.193350	0.1	0.646412
23.195017	0.1	0.636792
23.196683	0.1	0.625779
23.198350	0.1	0.615851
23.200017	0.1	0.607898
23.201683	0.1	0.601737
23.203350	0.1	0.597201
23.205017	0.1	0.593979
23.206683	0.1	0.591716
23.208350	0.1	0.590454
23.210017	0.1	0.589928
23.211683	0.1	0.589173
23.213350	0.1	0.587679
23.215017	0.1	0.586458
23.216683	0.1	0.587013
23.218350	0.1	0.589560
23.220017	0.1	0.592852
23.221683	0.1	0.595138
23.223350	0.1	0.595283
23.225017	0.1	0.593294
23.226683	0.1	0.589644
23.228350	0.1	0.585085
23.230017	0.1	0.580610
23.231683	0.1	0.576684
23.233350	0.1	0.573285
23.235017	0.1	0.570449
23.236683	0.1	0.567930
23.238350	0.1	0.565466
23.240017	0.1	0.563781
23.241683	0.1	0.564111
23.243350	0.1	0.566319
23.245017	0.1	0.568056
23.246683	0.1	0.566291
23.248350	0.1	0.560125
23.250017	0.1	0.552107
23.251683	0.1	0.546551
23.253350	0.1	0.546891
23.255017	0.1	0.553685
23.256683	0.1	0.563883
23.258350	0.1	0.572596
23.260017	0.1	0.576577
23.261683	0.1	0.576098
23.263350	0.1	0.574039
23.265017	0.1	0.573453
23.266683	0.1	0.575427
23.268350	0.1	0.578864
23.270017	0.1	0.582105
23.271683	0.1	0.584498
23.273350	0.1	0.586691
23.275017	0.1	0.590049
23.276683	0.1	0.595595
23.278350	0.1	0.603055
23.280017	0.1	0.610654
23.281683	0.1	0.615967
23.283350	0.1	0.617653
23.285017	0.1	0.616829
23.286683	0.1	0.615674
23.288350	0.1	0.615078
23.290017	0.1	0.615194
23.291683	0.1	0.616652
23.293350	0.1	0.619851
23.295017	0.1	0.624489
23.296683	0.1	0.629551
23.298350	0.1	0.633760
23.300017	0.1	0.636764
23.301683	0.1	0.639567
23.303350	0.1	0.643497
23.305017	0.1	0.648736
23.306683	0.1	0.653933
23.308350	0.1	0.657802
23.310017	0.1	0.660648
23.311683	0.1	0.664084
23.313350	0.1	0.669379
23.315017	0.1	0.676010
23.316683	0.1	0.681826
23.318350	0.1	0.684145
23.320017	0.1	0.681328
23.321683	0.1	0.674510
23.323350	0.1	0.667404
23.325017	0.1	0.663525
23.326683	0.1	0.663777
23.328350	0.1	0.666706
23.330017	0.1	0.670338
23.331683	0.1	0.673411
23.333350	0.1	0.675656
23.335017	0.1	0.676825
23.336683	0.1	0.675851
23.338350	0.1	0.672084
23.340017	0.1	0.666659
23.341683	0.1	0.661528
23.343350	0.1	0.658170
23.345017	0.1	0.657388
23.346683	0.1	0.658915
23.348350	0.1	0.661146
23.350017	0.1	0.661896
23.351683	0.1	0.659609
23.353350	0.1	0.654105
23.355017	0.1	0.646659
23.356683	0.1	0.639507
23.358350	0.1	0.634324
23.360017	0.1	0.630822
23.361683	0.1	0.627525
23.363350	0.1	0.623483
23.365017	0.1	0.618487
23.366683	0.1	0.612950
23.368350	0.1	0.608214
23.370017	0.1	0.605728
23.371683	0.1	0.605416
23.373350	0.1	0.605835
23.375017	0.1	0.605895
23.376683	0.1	0.605183
23.378350	0.1	0.603320
23.380017	0.1	0.599781
23.381683	0.1	0.594277
23.383350	0.1	0.587539
23.385017	0.1	0.581658
23.386683	0.1	0.579050
23.388350	0.1	0.580619
23.390017	0.1	0.584950
23.391683	0.1	0.589378
23.393350	0.1	0.591823
23.395017	0.1	0.592028
23.396683	0.1	0.591050
23.398350	0.1	0.589658
23.400017	0.1	0.588298
23.401683	0.1	0.587413
23.403350	0.1	0.586500
23.405017	0.1	0.584545
23.406683	0.1	0.582011
23.408350	0.1	0.580591
23.410017	0.1	0.581387
23.411683	0.1	0.584195
23.413350	0.1	0.587893
23.415017	0.1	0.591078
23.416683	0.1	0.592512
23.418350	0.1	0.592051
23.420017	0.1	0.591348
23.421683	0.1	0.592317
23.423350	0.1	0.595520
23.425017	0.1	0.600512
23.426683	0.1	0.606435
23.428350	0.1	0.611949
23.430017	0.1	0.615576
23.431683	0.1	0.616540
23.433350	0.1	0.615218
23.435017	0.1	0.612764
23.436683	0.1	0.609728
23.438350	0.1	0.605746
23.440017	0.1	0.601066
23.441683	0.1	0.596936
23.443350	0.1	0.594351
23.445017	0.1	0.593569
23.446683	0.1	0.594454
23.448350	0.1	0.596624
23.450017	0.1	0.599348
23.451683	0.1	0.601667
23.453350	0.1	0.603483
23.455017	0.1	0.606272
23.456683	0.1	0.611660
23.458350	0.1	0.619856
23.460017	0.1	0.629611
23.461683	0.1	0.638328
23.463350	0.1	0.642878
23.465017	0.1	0.642329
23.466683	0.1	0.639381
23.468350	0.1	0.638328
23.470017	0.1	0.641481
23.471683	0.1	0.647618
23.473350	0.1	0.653858
23.475017	0.1	0.658459
23.476683	0.1	0.661509
23.478350	0.1	0.663777
23.480017	0.1	0.666212
23.481683	0.1	0.670361
23.483350	0.1	0.677374
23.485017	0.1	0.686767
23.486683	0.1	0.697188
23.488350	0.1	0.707596
23.490017	0.1	0.717752
23.491683	0.1	0.728238
23.493350	0.1	0.739591
23.495017	0.1	0.751717
23.496683	0.1	0.765100
23.498350	0.1	0.781068
23.500017	0.1	0.799303
23.501683	0.1	0.816667
23.503350	0.1	0.830134
23.505017	0.1	0.840416
23.506683	0.1	0.851816
23.508350	0.1	0.868221
23.510017	0.1	0.890139
23.511683	0.1	0.916291
23.513350	0.1	0.945511
23.515017	0.1	0.976352
23.516683	0.1	1.007197
23.518350	0.1	1.037428
23.520017	0.1	1.067719
23.521683	0.1	1.099329
23.523350	0.1	1.133196
23.525017	0.1	1.169117
23.526683	0.1	1.205630
23.528350	0.1	1.241867
23.530017	0.1	1.279223
23.531683	0.1	1.320299
23.533350	0.1	1.366609
23.535017	0.1	1.417734
23.536683	0.1	1.472346
23.538350	0.1	1.529488
23.540017	0.1	1.588636
23.541683	0.1	1.649545
23.543350	0.1	1.712739
23.545017	0.1	1.779483
23.546683	0.1	1.850883
23.548350	0.1	1.927987
23.550017	0.1	2.011433
23.551683	0.1	2.099895
23.553350	0.1	2.190913
23.555017	0.1	2.283752
23.556683	0.1	2.379897
23.558350	0.1	2.481807
23.560017	0.1	2.591615
23.561683	0.1	2.710032
23.563350	0.1	2.836469
23.565017	0.1	2.969531
23.566683	0.1	3.107544
23.568350	0.1	3.249720
23.570017	0.1	3.397060
23.571683	0.1	3.551659
23.573350	0.1	3.715260
23.575017	0.1	3.888374
23.576683	0.1	4.070275
23.578350	0.1	4.260079
23.580017	0.1	4.458134
23.581683	0.1	4.666001
23.583350	0.1	4.884959
23.585017	0.1	5.114712
23.586683	0.1	5.353885
23.588350	0.1	5.602273
23.590017	0.1	5.861442
23.591683	0.1	6.132149
23.593350	0.1	6.412845
23.595017	0.1	6.701564
23.596683	0.1	6.998279
23.598350	0.1	7.305159
23.600017	0.1	7.625087
23.601683	0.1	7.960051
23.603350	0.1	8.310452
23.605017	0.1	8.675405
23.606683	0.1	9.053648
23.608350	0.1	9.444309
23.610017	0.1	9.847288
23.611683	0.1	10.263058
23.613350	0.1	10.692170
23.615017	0.1	11.135270
23.616683	0.1	11.593592
23.618350	0.1	12.068772
23.620017	0.1	12.561413
23.621683	0.1	13.070465
23.623350	0.1	13.594553
23.625017	0.1	14.133877
23.626683	0.1	14.690328
23.628350	0.1	15.265630
23.630017	0.1	15.860773
23.631683	0.1	16.476838
23.633350	0.1	17.114943
23.635017	0.1	17.775325
23.636683	0.1	18.457160
23.638350	0.1	19.159662
23.640017	0.1	19.883015
23.641683	0.1	20.628674
23.643350	0.1	21.399618
23.645017	0.1	22.200006
23.646683	0.1	23.033721
23.648350	0.1	23.902645
23.650017	0.1	24.806228
23.651683	0.1	25.743349
23.653350	0.1	26.714709
23.655017	0.1	27.723452
23.656683	0.1	28.773528
23.658350	0.1	29.867440
23.660017	0.1	31.005428
23.661683	0.1	32.186336
23.663350	0.1	33.409172
23.665017	0.1	34.674807
23.666683	0.1	35.986137
23.668350	0.1	37.345588
23.670017	0.1	38.752398
23.671683	0.1	40.203310
23.673350	0.1	41.695340
23.675017	0.1	43.226923
23.676683	0.1	44.797058
23.678350	0.1	46.405052
23.680017	0.1	48.050676
23.681683	0.1	49.732970
23.683350	0.1	51.447931
23.685017	0.1	53.187297
23.686683	0.1	54.940200
23.688350	0.1	56.696618
23.690017	0.1	58.449186
23.691683	0.1	60.192570
23.693350	0.1	61.921757
23.695017	0.1	63.630221
23.696683	0.1	65.309182
23.698350	0.1	66.948705
23.700017	0.1	68.539605
23.701683	0.1	70.073768
23.703350	0.1	71.542384
23.705017	0.1	72.934539
23.706683	0.1	74.239108
23.708350	0.1	75.447839
23.710017	0.1	76.554455
23.711683	0.1	77.551454
23.713350	0.1	78.430572
23.715017	0.1	79.185586
23.716683	0.1	79.812617
23.718350	0.1	80.308453
23.720017	0.1	80.669597
23.721683	0.1	80.892299
23.723350	0.1	80.973194
23.725017	0.1	80.911261
23.726683	0.1	80.708638
23.728350	0.1	80.368612
23.730017	0.1	79.893489
23.731683	0.1	79.284292
23.733350	0.1	78.541986
23.735017	0.1	77.669453
23.736683	0.1	76.672155
23.738350	0.1	75.557083
23.740017	0.1	74.332240
23.741683	0.1	73.005464
23.743350	0.1	71.583106
23.745017	0.1	70.071705
23.746683	0.1	68.479381
23.748350	0.1	66.814348
23.750017	0.1	65.084952
23.751683	0.1	63.301181
23.753350	0.1	61.473316
23.755017	0.1	59.609558
23.756683	0.1	57.716058
23.758350	0.1	55.798725
23.760017	0.1	53.864503
23.761683	0.1	51.920493
23.763350	0.1	49.972963
23.765017	0.1	48.028352
23.766683	0.1	46.093846
23.768350	0.1	44.176555
23.770017	0.1	42.283293
23.771683	0.1	40.420559
23.773350	0.1	38.593574
23.775017	0.1	36.805705
23.776683	0.1	35.059406
23.778350	0.1	33.357595
23.780017	0.1	31.703487
23.781683	0.1	30.099168
23.783350	0.1	28.545582
23.785017	0.1	27.044229
23.786683	0.1	25.597652
23.788350	0.1	24.207565
23.790017	0.1	22.873487
23.791683	0.1	21.594763
23.793350	0.1	20.372556
23.795017	0.1	19.207974
23.796683	0.1	18.099421
23.798350	0.1	17.043101
23.800017	0.1	16.035493
23.801683	0.1	15.075230
23.803350	0.1	14.163489
23.805017	0.1	13.301973
23.806683	0.1	12.490065
23.808350	0.1	11.725109
23.810017	0.1	11.004857
23.811683	0.1	10.327953
23.813350	0.1	9.693331
23.815017	0.1	9.100046
23.816683	0.1	8.546216
23.818350	0.1	8.028243
23.820017	0.1	7.542423
23.821683	0.1	7.086578
23.823350	0.1	6.659944
23.825017	0.1	6.262409
23.826683	0.1	5.893642
23.828350	0.1	5.552378
23.830017	0.1	5.236142
23.831683	0.1	4.941691
23.833350	0.1	4.666345
23.835017	0.1	4.408737
23.836683	0.1	4.168302
23.838350	0.1	3.944975
23.840017	0.1	3.739186
23.841683	0.1	3.550518
23.843350	0.1	3.376822
23.845017	0.1	3.215489
23.846683	0.1	3.064442
23.848350	0.1	2.922006
23.850017	0.1	2.787192
23.851683	0.1	2.659815
23.853350	0.1	2.540592
23.855017	0.1	2.431530
23.856683	0.1	2.334667
23.858350	0.1	2.249945
23.860017	0.1	2.175532
23.861683	0.1	2.108612
23.863350	0.1	2.045566
23.865017	0.1	1.983535
23.866683	0.1	1.922138
23.868350	0.1	1.863125
23.870017	0.1	1.808237
23.871683	0.1	1.757341
23.873350	0.1	1.709117
23.875017	0.1	1.663272
23.876683	0.1	1.620706
23.878350	0.1	1.582359
23.880017	0.1	1.548841
23.881683	0.1	1.519807
23.883350	0.1	1.493306
23.885017	0.1	1.467057
23.886683	0.1	1.440365
23.888350	0.1	1.414064
23.890017	0.1	1.388700
23.891683	0.1	1.363689
23.893350	0.1	1.338534
23.895017	0.1	1.313565
23.896683	0.1	1.289523
23.898350	0.1	1.267535
23.900017	0.1	1.248829
23.901683	0.1	1.233378
23.903350	0.1	1.219339
23.905017	0.1	1.204619
23.906683	0.1	1.188722
23.908350	0.1	1.172121
23.910017	0.1	1.154928
23.911683	0.1	1.137555
23.913350	0.1	1.121396
23.915017	0.1	1.107287
23.916683	0.1	1.093927
23.918350	0.1	1.079119
23.920017	0.1	1.062485
23.921683	0.1	1.046010
23.923350	0.1	1.031761
23.925017	0.1	1.020026
23.926683	0.1	1.009624
23.928350	0.1	0.998559
23.930017	0.1	0.984953
23.931683	0.1	0.968380
23.933350	0.1	0.949935
23.935017	0.1	0.931434
23.936683	0.1	0.915253
23.938350	0.1	0.903388
23.940017	0.1	0.895420
23.941683	0.1	0.888370
23.943350	0.1	0.879588
23.945017	0.1	0.868975
23.946683	0.1	0.857636
23.948350	0.1	0.845916
23.950017	0.1	0.833855
23.951683	0.1	0.821869
23.953350	0.1	0.809822
23.955017	0.1	0.796900
23.956683	0.1	0.783242
23.958350	0.1	0.770544
23.960017	0.1	0.760551
23.961683	0.1	0.753202
23.963350	0.1	0.746707
23.965017	0.1	0.739340
23.966683	0.1	0.730394
23.968350	0.1	0.720038
23.970017	0.1	0.709705
23.971683	0.1	0.701621
23.973350	0.1	0.697100
23.975017	0.1	0.695367
23.976683	0.1	0.694366
23.978350	0.1	0.692639
23.980017	0.1	0.690208
23.981683	0.1	0.687554
23.983350	0.1	0.684261
23.985017	0.1	0.679349
23.986683	0.1	0.672434
23.988350	0.1	0.664205
23.990017	0.1	0.656266
23.991683	0.1	0.650152
23.993350	0.1	0.646380
23.995017	0.1	0.644741
23.996683	0.1	0.644950
23.998350	0.1	0.646738
24.000017	0.1	0.649402
24.001683	0.1	0.651306
24.003350	0.1	0.650608
24.005017	0.1	0.646939
24.006683	0.1	0.642026
24.008350	0.1	0.638156
24.010017	0.1	0.636270
24.011683	0.1	0.635628
24.013350	0.1	0.634636
24.015017	0.1	0.632009
24.016683	0.1	0.628289
24.018350	0.1	0.626100
24.020017	0.1	0.627674
24.021683	0.1	0.632419
24.023350	0.1	0.637602
24.025017	0.1	0.640932
24.026683	0.1	0.642184
24.028350	0.1	0.642389
24.030017	0.1	0.641868
24.031683	0.1	0.640503
24.033350	0.1	0.639800
24.035017	0.1	0.642333
24.036683	0.1	0.649029
24.038350	0.1	0.658277
24.040017	0.1	0.667004
24.041683	0.1	0.672443
24.043350	0.1	0.674417
24.045017	0.1	0.675470
24.046683	0.1	0.678138
24.048350	0.1	0.683069
24.050017	0.1	0.689905
24.051683	0.1	0.698240
24.053350	0.1	0.707675
24.055017	0.1	0.717952
24.056683	0.1	0.728518
24.058350	0.1	0.738441
24.060017	0.1	0.747349
24.061683	0.1	0.755559
24.063350	0.1	0.763540
24.065017	0.1	0.771950
24.066683	0.1	0.781715
24.068350	0.1	0.793696
24.070017	0.1	0.808146
24.071683	0.1	0.824560
24.073350	0.1	0.841636
24.075017	0.1	0.857781
24.076683	0.1	0.872193
24.078350	0.1	0.884677
24.080017	0.1	0.895048
24.081683	0.1	0.904175
24.083350	0.1	0.914172
24.085017	0.1	0.926377
24.086683	0.1	0.940147
24.088350	0.1	0.953521
24.090017	0.1	0.964813
24.091683	0.1	0.974410
24.093350	0.1	0.984585
24.095017	0.1	0.996739
24.096683	0.1	1.009949
24.098350	0.1	1.022816
24.100017	0.1	1.035226
24.101683	0.1	1.047575
24.103350	0.1	1.059910
24.105017	0.1	1.072050
24.106683	0.1	1.083622
24.108350	0.1	1.094309
24.110017	0.1	1.104204
24.111683	0.1	1.113471
24.113350	0.1	1.122337
24.115017	0.1	1.131808
24.116683	0.1	1.143161
24.118350	0.1	1.156242
24.120017	0.1	1.169331
24.121683	0.1	1.181080
24.123350	0.1	1.191692
24.125017	0.1	1.201727
24.126683	0.1	1.211078
24.128350	0.1	1.219669
24.130017	0.1	1.227665
24.131683	0.1	1.234794
24.133350	0.1	1.240717
24.135017	0.1	1.246040
24.136683	0.1	1.252042
24.138350	0.1	1.259292
24.140017	0.1	1.266776
24.141683	0.1	1.272927
24.143350	0.1	1.277425
24.145017	0.1	1.281346
24.146683	0.1	1.285984
24.148350	0.1	1.292531
24.150017	0.1	1.302138
24.151683	0.1	1.315335
24.153350	0.1	1.330976
24.155017	0.1	1.345975
24.156683	0.1	1.357445
24.158350	0.1	1.365496
24.160017	0.1	1.373282
24.161683	0.1	1.384234
24.163350	0.1	1.399042
24.165017	0.1	1.415433
24.166683	0.1	1.431210
24.168350	0.1	1.446554
24.170017	0.1	1.463466
24.171683	0.1	1.483830
24.173350	0.1	1.507965
24.175017	0.1	1.534428
24.176683	0.1	1.560962
24.178350	0.1	1.585991
24.180017	0.1	1.609665
24.181683	0.1	1.633428
24.183350	0.1	1.658686
24.185017	0.1	1.685587
24.186683	0.1	1.713717
24.188350	0.1	1.743822
24.190017	0.1	1.777289
24.191683	0.1	1.814044
24.193350	0.1	1.852345
24.195017	0.1	1.890641
24.196683	0.1	1.929197
24.198350	0.1	1.969575
24.200017	0.1	2.012351
24.201683	0.1	2.056104
24.203350	0.1	2.098479
24.205017	0.1	2.138056
24.206683	0.1	2.175570
24.208350	0.1	2.213465
24.210017	0.1	2.254061
24.211683	0.1	2.298011
24.213350	0.1	2.343701
24.215017	0.1	2.388200
24.216683	0.1	2.429672
24.218350	0.1	2.468470
24.220017	0.1	2.505532
24.221683	0.1	2.540452
24.223350	0.1	2.571698
24.225017	0.1	2.598036
24.226683	0.1	2.619242
24.228350	0.1	2.636747
24.230017	0.1	2.653543
24.231683	0.1	2.672337
24.233350	0.1	2.693180
24.235017	0.1	2.712910
24.236683	0.1	2.727341
24.238350	0.1	2.733972
24.240017	0.1	2.732454
24.241683	0.1	2.723932
24.243350	0.1	2.710586
24.245017	0.1	2.694745
24.246683	0.1	2.678214
24.248350	0.1	2.661841
24.250017	0.1	2.644863
24.251683	0.1	2.624961
24.253350	0.1	2.599508
24.255017	0.1	2.567079
24.256683	0.1	2.528499
24.258350	0.1	2.486506
24.260017	0.1	2.443851
24.261683	0.1	2.401159
24.263350	0.1	2.356768
24.265017	0.1	2.308926
24.266683	0.1	2.257782
24.268350	0.1	2.205125
24.270017	0.1	2.152296
24.271683	0.1	2.098684
24.273350	0.1	2.042265
24.275017	0.1	1.981067
24.276683	0.1	1.915093
24.278350	0.1	1.847399
24.280017	0.1	1.782104
24.281683	0.1	1.721438
24.283350	0.1	1.664781
24.285017	0.1	1.609316
24.286683	0.1	1.552165
24.288350	0.1	1.492840
24.290017	0.1	1.433589
24.291683	0.1	1.377556
24.293350	0.1	1.326315
24.295017	0.1	1.278617
24.296683	0.1	1.231181
24.298350	0.1	1.181150
24.300017	0.1	1.128395
24.301683	0.1	1.075529
24.303350	0.1	1.025875
24.305017	0.1	0.981484
24.306683	0.1	0.941944
24.308350	0.1	0.904659
24.310017	0.1	0.867085
24.311683	0.1	0.828640
24.313350	0.1	0.790353
24.315017	0.1	0.753617
24.316683	0.1	0.719791
24.318350	0.1	0.690324
24.320017	0.1	0.665751
24.321683	0.1	0.644145
24.323350	0.1	0.621984
24.325017	0.1	0.597159
24.326683	0.1	0.570919
24.328350	0.1	0.546952
24.330017	0.1	0.528041
24.331683	0.1	0.513727
24.333350	0.1	0.501545
24.335017	0.1	0.489661
24.336683	0.1	0.477768
24.338350	0.1	0.466462
24.340017	0.1	0.456264
24.341683	0.1	0.447193
24.343350	0.1	0.438951
24.345017	0.1	0.430951
24.346683	0.1	0.422583
24.348350	0.1	0.414141
24.350017	0.1	0.406927
24.351683	0.1	0.401842
24.353350	0.1	0.398527
24.355017	0.1	0.395696
24.356683	0.1	0.391812
24.358350	0.1	0.386355
24.360017	0.1	0.380385
24.361683	0.1	0.375104
24.363350	0.1	0.370876
24.365017	0.1	0.367952
24.366683	0.1	0.366750
24.368350	0.1	0.366848
24.370017	0.1	0.366759
24.371683	0.1	0.365125
24.373350	0.1	0.361921
24.375017	0.1	0.358648
24.376683	0.1	0.357302
24.378350	0.1	0.358778
24.380017	0.1	0.362126
24.381683	0.1	0.365647
24.383350	0.1	0.368324
24.385017	0.1	0.370177
24.386683	0.1	0.372124
24.388350	0.1	0.375188
24.390017	0.1	0.379500
24.391683	0.1	0.384343
24.393350	0.1	0.388334
24.395017	0.1	0.389698
24.396683	0.1	0.387523
24.398350	0.1	0.382434
24.400017	0.1	0.376110
24.401683	0.1	0.370597
24.403350	0.1	0.367556
24.405017	0.1	0.367775
24.406683	0.1	0.370685
24.408350	0.1	0.374564
24.410017	0.1	0.377898
24.411683	0.1	0.380673
24.413350	0.1	0.384101
24.415017	0.1	0.389116
24.416683	0.1	0.394997
24.418350	0.1	0.399654
24.420017	0.1	0.401465
24.421683	0.1	0.400236
24.423350	0.1	0.396939
24.425017	0.1	0.393880
24.426683	0.1	0.393633
24.428350	0.1	0.396301
24.430017	0.1	0.399388
24.431683	0.1	0.400827
24.433350	0.1	0.400762
24.435017	0.1	0.400688
24.436683	0.1	0.401693
24.438350	0.1	0.403486
24.440017	0.1	0.404995
24.441683	0.1	0.405628
24.443350	0.1	0.405796
24.445017	0.1	0.406164
24.446683	0.1	0.406899
24.448350	0.1	0.408096
24.450017	0.1	0.409973
24.451683	0.1	0.412143
24.453350	0.1	0.413749
24.455017	0.1	0.414234
24.456683	0.1	0.413503
24.458350	0.1	0.412059
24.460017	0.1	0.410690
24.461683	0.1	0.409805
24.463350	0.1	0.409745
24.465017	0.1	0.411454
24.466683	0.1	0.415775
24.468350	0.1	0.421731
24.470017	0.1	0.426951
24.471683	0.1	0.430001
24.473350	0.1	0.431058
24.475017	0.1	0.431170
24.476683	0.1	0.431808
24.478350	0.1	0.434155
24.480017	0.1	0.438271
24.481683	0.1	0.442737
24.483350	0.1	0.445470
24.485017	0.1	0.445698
24.486683	0.1	0.445023
24.488350	0.1	0.445675
24.490017	0.1	0.448320
24.491683	0.1	0.452045
24.493350	0.1	0.455063
24.495017	0.1	0.455054
24.496683	0.1	0.450965
24.498350	0.1	0.444720
24.500017	0.1	0.439994
24.501683	0.1	0.439622
24.503350	0.1	0.444325
24.505017	0.1	0.452814
24.506683	0.1	0.462555
24.508350	0.1	0.470947
24.510017	0.1	0.476325
24.511683	0.1	0.478411
24.513350	0.1	0.478160
24.515017	0.1	0.477033
24.516683	0.1	0.476297
24.518350	0.1	0.476106
24.520017	0.1	0.475151
24.521683	0.1	0.472437
24.523350	0.1	0.468837
24.525017	0.1	0.466146
24.526683	0.1	0.465536
24.528350	0.1	0.466984
24.530017	0.1	0.469247
24.531683	0.1	0.470537
24.533350	0.1	0.469531
24.535017	0.1	0.466341
24.536683	0.1	0.462588
24.538350	0.1	0.460115
24.540017	0.1	0.459366
24.541683	0.1	0.458844
24.543350	0.1	0.456474
24.545017	0.1	0.451640
24.546683	0.1	0.445787
24.548350	0.1	0.441135
24.550017	0.1	0.438541
24.551683	0.1	0.436516
24.553350	0.1	0.432944
24.555017	0.1	0.427542
24.556683	0.1	0.422155
24.558350	0.1	0.419104
24.560017	0.1	0.419328
24.561683	0.1	0.421698
24.563350	0.1	0.424148
24.565017	0.1	0.425098
24.566683	0.1	0.424059
24.568350	0.1	0.421675
24.570017	0.1	0.419244
24.571683	0.1	0.417763
24.573350	0.1	0.417372
24.575017	0.1	0.417712
24.576683	0.1	0.418439
24.578350	0.1	0.418932
24.580017	0.1	0.418597
24.581683	0.1	0.417670
24.583350	0.1	0.416785
24.585017	0.1	0.415393
24.586683	0.1	0.412036
24.588350	0.1	0.406550
24.590017	0.1	0.400464
24.591683	0.1	0.395551
24.593350	0.1	0.393032
24.595017	0.1	0.393195
24.596683	0.1	0.395332
24.598350	0.1	0.397936
24.600017	0.1	0.399342
24.601683	0.1	0.399067
24.603350	0.1	0.398033
24.605017	0.1	0.397298
24.606683	0.1	0.397363
24.608350	0.1	0.398275
24.610017	0.1	0.399952
24.611683	0.1	0.402872
24.613350	0.1	0.407733
24.615017	0.1	0.413796
24.616683	0.1	0.418988
24.618350	0.1	0.422159
24.620017	0.1	0.423761
24.621683	0.1	0.424194
24.623350	0.1	0.423254
24.625017	0.1	0.421340
24.626683	0.1	0.420101
24.628350	0.1	0.420902
24.630017	0.1	0.423002
24.631683	0.1	0.424334
24.633350	0.1	0.423719
24.635017	0.1	0.421493
24.636683	0.1	0.418816
24.638350	0.1	0.417172
24.640017	0.1	0.418122
24.641683	0.1	0.422094
24.643350	0.1	0.427430
24.645017	0.1	0.432138
24.646683	0.1	0.436017
24.648350	0.1	0.439803
24.650017	0.1	0.443230
24.651683	0.1	0.445493
24.653350	0.1	0.446462
24.655017	0.1	0.446285
24.656683	0.1	0.444781
24.658350	0.1	0.442239
24.660017	0.1	0.440544
24.661683	0.1	0.442271
24.663350	0.1	0.448222
24.665017	0.1	0.456427
24.666683	0.1	0.463538
24.668350	0.1	0.467203
24.670017	0.1	0.467259
24.671683	0.1	0.465247
24.673350	0.1	0.463161
24.675017	0.1	0.462597
24.676683	0.1	0.464497
24.678350	0.1	0.468823
24.680017	0.1	0.474467
24.681683	0.1	0.479673
24.683350	0.1	0.482523
24.685017	0.1	0.481927
24.686683	0.1	0.478914
24.688350	0.1	0.476195
24.690017	0.1	0.476106
24.691683	0.1	0.479110
24.693350	0.1	0.483375
24.695017	0.1	0.485647
24.696683	0.1	0.483971
24.698350	0.1	0.479734
24.700017	0.1	0.476264
24.701683	0.1	0.475505
24.703350	0.1	0.476488
24.705017	0.1	0.476954
24.706683	0.1	0.475640
24.708350	0.1	0.472795
24.710017	0.1	0.469200
24.711683	0.1	0.465517
24.713350	0.1	0.462518
24.715017	0.1	0.460702
24.716683	0.1	0.459482
24.718350	0.1	0.457307
24.720017	0.1	0.452562
24.721683	0.1	0.445014
24.723350	0.1	0.436516
24.725017	0.1	0.429279
24.726683	0.1	0.424022
24.728350	0.1	0.420511
24.730017	0.1	0.418341
24.731683	0.1	0.416688
24.733350	0.1	0.414588
24.735017	0.1	0.411994
24.736683	0.1	0.410290
24.738350	0.1	0.411100
24.740017	0.1	0.414299
24.741683	0.1	0.417740
24.743350	0.1	0.419016
24.745017	0.1	0.416986
24.746683	0.1	0.411374
24.748350	0.1	0.402699
24.750017	0.1	0.392846
24.751683	0.1	0.384231
24.753350	0.1	0.378680
24.755017	0.1	0.376934
24.756683	0.1	0.378010
24.758350	0.1	0.379686
24.760017	0.1	0.380483
24.761683	0.1	0.380576
24.763350	0.1	0.380659
24.765017	0.1	0.380157
24.766683	0.1	0.377125
24.768350	0.1	0.370475
24.770017	0.1	0.361553
24.771683	0.1	0.353316
24.773350	0.1	0.348119
24.775017	0.1	0.346024
24.776683	0.1	0.345297
24.778350	0.1	0.344482
24.780017	0.1	0.343211
24.781683	0.1	0.342219
24.783350	0.1	0.343290
24.785017	0.1	0.347742
24.786683	0.1	0.354592
24.788350	0.1	0.361134
24.790017	0.1	0.365255
24.791683	0.1	0.367006
24.793350	0.1	0.368357
24.795017	0.1	0.371067
24.796683	0.1	0.374527
24.798350	0.1	0.376385
24.800017	0.1	0.375486
24.801683	0.1	0.373079
24.803350	0.1	0.371435
24.805017	0.1	0.372040
24.806683	0.1	0.375095
24.808350	0.1	0.379845
24.810017	0.1	0.384636
24.811683	0.1	0.387719
24.813350	0.1	0.389265
24.815017	0.1	0.391635
24.816683	0.1	0.396697
24.818350	0.1	0.404082
24.820017	0.1	0.412706
24.821683	0.1	0.422327
24.823350	0.1	0.433163
24.825017	0.1	0.445270
24.826683	0.1	0.458192
24.828350	0.1	0.470816
24.830017	0.1	0.481964
24.831683	0.1	0.491305
24.833350	0.1	0.499338
24.835017	0.1	0.506626
24.836683	0.1	0.513685
24.838350	0.1	0.521410
24.840017	0.1	0.530579
24.841683	0.1	0.540973
24.843350	0.1	0.551743
24.845017	0.1	0.562542
24.846683	0.1	0.574160
24.848350	0.1	0.587874
24.850017	0.1	0.603963
24.851683	0.1	0.621653
24.853350	0.1	0.640010
24.855017	0.1	0.658273
24.856683	0.1	0.675940
24.858350	0.1	0.693072
24.860017	0.1	0.710520
24.861683	0.1	0.729989
24.863350	0.1	0.752732
24.865017	0.1	0.778064
24.866683	0.1	0.804169
24.868350	0.1	0.829990
24.870017	0.1	0.855913
24.871683	0.1	0.882735
24.873350	0.1	0.910368
24.875017	0.1	0.938312
24.876683	0.1	0.967099
24.878350	0.1	0.998410
24.880017	0.1	1.033880
24.881683	0.1	1.073787
24.883350	0.1	1.116875
24.885017	0.1	1.161317
24.886683	0.1	1.205979
24.888350	0.1	1.250831
24.890017	0.1	1.296466
24.891683	0.1	1.343116
24.893350	0.1	1.390548
24.895017	0.1	1.438870
24.896683	0.1	1.488631
24.898350	0.1	1.540156
24.900017	0.1	1.593493
24.901683	0.1	1.648478
24.903350	0.1	1.704209
24.905017	0.1	1.758989
24.906683	0.1	1.811967
24.908350	0.1	1.864275
24.910017	0.1	1.917523
24.911683	0.1	1.972062
24.913350	0.1	2.026991
24.915017	0.1	2.081157
24.916683	0.1	2.134177
24.918350	0.1	2.186606
24.920017	0.1	2.238574
24.921683	0.1	2.288944
24.923350	0.1	2.336437
24.925017	0.1	2.381448
24.926683	0.1	2.425974
24.928350	0.1	2.471181
24.930017	0.1	2.515563
24.931683	0.1	2.556308
24.933350	0.1	2.591419
24.935017	0.1	2.620476
24.936683	0.1	2.644151
24.938350	0.1	2.663117
24.940017	0.1	2.677208
24.941683	0.1	2.685911
24.943350	0.1	2.689548
24.945017	0.1	2.689683
24.946683	0.1	2.688272
24.948350	0.1	2.686107
24.950017	0.1	2.682181
24.951683	0.1	2.674828
24.953350	0.1	2.662921
24.955017	0.1	2.645794
24.956683	0.1	2.622805
24.958350	0.1	2.593906
24.960017	0.1	2.560797
24.961683	0.1	2.526473
24.963350	0.1	2.492471
24.965017	0.1	2.457025
24.966683	0.1	2.416670
24.968350	0.1	2.369899
24.970017	0.1	2.318826
24.971683	0.1	2.267184
24.973350	0.1	2.217754
24.975017	0.1	2.171560
24.976683	0.1	2.127630
24.978350	0.1	2.083341
24.980017	0.1	2.036155
24.981683	0.1	1.985040
24.983350	0.1	1.930492
24.985017	0.1	1.873905
24.986683	0.1	1.816726
24.988350	0.1	1.759995
24.990017	0.1	1.704483
24.991683	0.1	1.650853
24.993350	0.1	1.599542
24.995017	0.1	1.550438
24.996683	0.1	1.502810
24.998350	0.1	1.456002
25.000017	0.1	1.410199
25.001683	0.1	1.365971
25.003350	0.1	1.322976
25.005017	0.1	1.279986
25.006683	0.1	1.235944
25.008350	0.1	1.190444
25.010017	0.1	1.144037
25.011683	0.1	1.098546
25.013350	0.1	1.056329
25.015017	0.1	1.018438
25.016683	0.1	0.983966
25.018350	0.1	0.951886
25.020017	0.1	0.922345
25.021683	0.1	0.895541
25.023350	0.1	0.870428
25.025017	0.1	0.845403
25.026683	0.1	0.819364
25.028350	0.1	0.791783
25.030017	0.1	0.763186
25.031683	0.1	0.735372
25.033350	0.1	0.710394
25.035017	0.1	0.689733
25.036683	0.1	0.673807
25.038350	0.1	0.661444
25.040017	0.1	0.650636
25.041683	0.1	0.639693
25.043350	0.1	0.627600
25.045017	0.1	0.614482
25.046683	0.1	0.601755
25.048350	0.1	0.590677
25.050017	0.1	0.580768
25.051683	0.1	0.570794
25.053350	0.1	0.560926
25.055017	0.1	0.552633
25.056683	0.1	0.546291
25.058350	0.1	0.540391
25.060017	0.1	0.533601
25.061683	0.1	0.525801
25.063350	0.1	0.517126
25.065017	0.1	0.507701
25.066683	0.1	0.498109
25.068350	0.1	0.489308
25.070017	0.1	0.482164
25.071683	0.1	0.476809
25.073350	0.1	0.472656
25.075017	0.1	0.469601
25.076683	0.1	0.468111
25.078350	0.1	0.468213
25.080017	0.1	0.469224
25.081683	0.1	0.469727
25.083350	0.1	0.468120
25.085017	0.1	0.463971
25.086683	0.1	0.458327
25.088350	0.1	0.452683
25.090017	0.1	0.448064
25.091683	0.1	0.444837
25.093350	0.1	0.442434
25.095017	0.1	0.439505
25.096683	0.1	0.435323
25.098350	0.1	0.430979
25.100017	0.1	0.428702
25.101683	0.1	0.429829
25.103350	0.1	0.433088
25.105017	0.1	0.435780
25.106683	0.1	0.436371
25.108350	0.1	0.434769
25.110017	0.1	0.431095
25.111683	0.1	0.425763
25.113350	0.1	0.419836
25.115017	0.1	0.414168
25.116683	0.1	0.409242
25.118350	0.1	0.406066
25.120017	0.1	0.406038
25.121683	0.1	0.409572
25.123350	0.1	0.415081
25.125017	0.1	0.419384
25.126683	0.1	0.420189
25.128350	0.1	0.417810
25.130017	0.1	0.413922
25.131683	0.1	0.410285
25.133350	0.1	0.408604
25.135017	0.1	0.409666
25.136683	0.1	0.412529
25.138350	0.1	0.415598
25.140017	0.1	0.418322
25.141683	0.1	0.421437
25.143350	0.1	0.425763
25.145017	0.1	0.430695
25.146683	0.1	0.433787
25.148350	0.1	0.432134
25.150017	0.1	0.425079
25.151683	0.1	0.415295
25.153350	0.1	0.406951
25.155017	0.1	0.403561
25.156683	0.1	0.406615
25.158350	0.1	0.414560
25.160017	0.1	0.423538
25.161683	0.1	0.430164
25.163350	0.1	0.433461
25.165017	0.1	0.434103
25.166683	0.1	0.432837
25.168350	0.1	0.430308
25.170017	0.1	0.427249
25.171683	0.1	0.424241
25.173350	0.1	0.422103
25.175017	0.1	0.421815
25.176683	0.1	0.423202
25.178350	0.1	0.424846
25.180017	0.1	0.425698
25.181683	0.1	0.425898
25.183350	0.1	0.426234
25.185017	0.1	0.427412
25.186683	0.1	0.429209
25.188350	0.1	0.430588
25.190017	0.1	0.431123
25.191683	0.1	0.431719
25.193350	0.1	0.433913
25.195017	0.1	0.438695
25.196683	0.1	0.445414
25.198350	0.1	0.452166
25.200017	0.1	0.457042
25.201683	0.1	0.458774
25.203350	0.1	0.457391
25.205017	0.1	0.454611
25.206683	0.1	0.452474
25.208350	0.1	0.451570
25.210017	0.1	0.451459
25.211683	0.1	0.452059
25.213350	0.1	0.453480
25.215017	0.1	0.455505
25.216683	0.1	0.457843
25.218350	0.1	0.460423
25.220017	0.1	0.463589
25.221683	0.1	0.467724
25.223350	0.1	0.472809
25.225017	0.1	0.478714
25.226683	0.1	0.485363
25.228350	0.1	0.492474
25.230017	0.1	0.499692
25.231683	0.1	0.506584
25.233350	0.1	0.512255
25.235017	0.1	0.515752
25.236683	0.1	0.517340
25.238350	0.1	0.518649
25.240017	0.1	0.521885
25.241683	0.1	0.529164
25.243350	0.1	0.541341
25.245017	0.1	0.556838
25.246683	0.1	0.572298
25.248350	0.1	0.584289
25.250017	0.1	0.591371
25.251683	0.1	0.595129
25.253350	0.1	0.598351
25.255017	0.1	0.602854
25.256683	0.1	0.609728
25.258350	0.1	0.619437
25.260017	0.1	0.631269
25.261683	0.1	0.644354
25.263350	0.1	0.658538
25.265017	0.1	0.673616
25.266683	0.1	0.688494
25.268350	0.1	0.701533
25.270017	0.1	0.712108
25.271683	0.1	0.721379
25.273350	0.1	0.731437
25.275017	0.1	0.743852
25.276683	0.1	0.758138
25.278350	0.1	0.771796
25.280017	0.1	0.782572
25.281683	0.1	0.790721
25.283350	0.1	0.798758
25.285017	0.1	0.808947
25.286683	0.1	0.821939
25.288350	0.1	0.837538
25.290017	0.1	0.854624
25.291683	0.1	0.870614
25.293350	0.1	0.883113
25.295017	0.1	0.891681
25.296683	0.1	0.897739
25.298350	0.1	0.903136
25.300017	0.1	0.909138
25.301683	0.1	0.916389
25.303350	0.1	0.924757
25.305017	0.1	0.933157
25.306683	0.1	0.940459
25.308350	0.1	0.946638
25.310017	0.1	0.952943
25.311683	0.1	0.961437
25.313350	0.1	0.973423
25.315017	0.1	0.987058
25.316683	0.1	0.998075
25.318350	0.1	1.004329
25.320017	0.1	1.008017
25.321683	0.1	1.012762
25.323350	0.1	1.020320
25.325017	0.1	1.030187
25.326683	0.1	1.040385
25.328350	0.1	1.048790
25.330017	0.1	1.054914
25.331683	0.1	1.060232
25.333350	0.1	1.066821
25.335017	0.1	1.075831
25.336683	0.1	1.086658
25.338350	0.1	1.097675
25.340017	0.1	1.107757
25.341683	0.1	1.116763
25.343350	0.1	1.125121
25.345017	0.1	1.133564
25.346683	0.1	1.142803
25.348350	0.1	1.152996
25.350017	0.1	1.163785
25.351683	0.1	1.174631
25.353350	0.1	1.184857
25.355017	0.1	1.194421
25.356683	0.1	1.204517
25.358350	0.1	1.215800
25.360017	0.1	1.226645
25.361683	0.1	1.234296
25.363350	0.1	1.237225
25.365017	0.1	1.236298
25.366683	0.1	1.234068
25.368350	0.1	1.232894
25.370017	0.1	1.233569
25.371683	0.1	1.235865
25.373350	0.1	1.239795
25.375017	0.1	1.245192
25.376683	0.1	1.250659
25.378350	0.1	1.253844
25.380017	0.1	1.253150
25.381683	0.1	1.249108
25.383350	0.1	1.243786
25.385017	0.1	1.238291
25.386683	0.1	1.231148
25.388350	0.1	1.219884
25.390017	0.1	1.203935
25.391683	0.1	1.185234
25.393350	0.1	1.166747
25.395017	0.1	1.150640
25.396683	0.1	1.137094
25.398350	0.1	1.124754
25.400017	0.1	1.111892
25.401683	0.1	1.097303
25.403350	0.1	1.081126
25.405017	0.1	1.064572
25.406683	0.1	1.048488
25.408350	0.1	1.032869
25.410017	0.1	1.017218
25.411683	0.1	1.000706
25.413350	0.1	0.982792
25.415017	0.1	0.964263
25.416683	0.1	0.946876
25.418350	0.1	0.931104
25.420017	0.1	0.915271
25.421683	0.1	0.897869
25.423350	0.1	0.880114
25.425017	0.1	0.864924
25.426683	0.1	0.853767
25.428350	0.1	0.845771
25.430017	0.1	0.839122
25.431683	0.1	0.831876
25.433350	0.1	0.822339
25.435017	0.1	0.809855
25.436683	0.1	0.795643
25.438350	0.1	0.782288
25.440017	0.1	0.771359
25.441683	0.1	0.761552
25.443350	0.1	0.750632
25.445017	0.1	0.738283
25.446683	0.1	0.725654
25.448350	0.1	0.713267
25.450017	0.1	0.701123
25.451683	0.1	0.690166
25.453350	0.1	0.681537
25.455017	0.1	0.674282
25.456683	0.1	0.665570
25.458350	0.1	0.653774
25.460017	0.1	0.640508
25.461683	0.1	0.629029
25.463350	0.1	0.620778
25.465017	0.1	0.614207
25.466683	0.1	0.607171
25.468350	0.1	0.599092
25.470017	0.1	0.590766
25.471683	0.1	0.583348
25.473350	0.1	0.577592
25.475017	0.1	0.573415
25.476683	0.1	0.570109
25.478350	0.1	0.566901
25.480017	0.1	0.562896
25.481683	0.1	0.557215
25.483350	0.1	0.549732
25.485017	0.1	0.540675
25.486683	0.1	0.530444
25.488350	0.1	0.520623
25.490017	0.1	0.514016
25.491683	0.1	0.512344
25.493350	0.1	0.513918
25.495017	0.1	0.514551
25.496683	0.1	0.510854
25.498350	0.1	0.502341
25.500017	0.1	0.491361
25.501683	0.1	0.481014
25.503350	0.1	0.473130
25.505017	0.1	0.468437
25.506683	0.1	0.467445
25.508350	0.1	0.469810
25.510017	0.1	0.473931
25.511683	0.1	0.478644
25.513350	0.1	0.484046
25.515017	0.1	0.490029
25.516683	0.1	0.495207
25.518350	0.1	0.497857
25.520017	0.1	0.497741
25.521683	0.1	0.496488
25.523350	0.1	0.495934
25.525017	0.1	0.496791
25.526683	0.1	0.498919
25.528350	0.1	0.501955
25.530017	0.1	0.505224
25.531683	0.1	0.507683
25.533350	0.1	0.508642
25.535017	0.1	0.508698
25.536683	0.1	0.509662
25.538350	0.1	0.512460
25.540017	0.1	0.515510
25.541683	0.1	0.515953
25.543350	0.1	0.511790
25.545017	0.1	0.503357
25.546683	0.1	0.493713
25.548350	0.1	0.487040
25.550017	0.1	0.485643
25.551683	0.1	0.488437
25.553350	0.1	0.492404
25.555017	0.1	0.494621
25.556683	0.1	0.493671
25.558350	0.1	0.490346
25.560017	0.1	0.486285
25.561683	0.1	0.482001
25.563350	0.1	0.477163
25.565017	0.1	0.471994
25.566683	0.1	0.467100
25.568350	0.1	0.462141
25.570017	0.1	0.456050
25.571683	0.1	0.448325
25.573350	0.1	0.439486
25.575017	0.1	0.430369
25.576683	0.1	0.421540
25.578350	0.1	0.413549
25.580017	0.1	0.407416
25.581683	0.1	0.404236
25.583350	0.1	0.403975
25.585017	0.1	0.404473
25.586683	0.1	0.402308
25.588350	0.1	0.395584
25.590017	0.1	0.385856
25.591683	0.1	0.376417
25.593350	0.1	0.368906
25.595017	0.1	0.362070
25.596683	0.1	0.353917
25.598350	0.1	0.344706
25.600017	0.1	0.336934
25.601683	0.1	0.332389
25.603350	0.1	0.330405
25.605017	0.1	0.328943
25.606683	0.1	0.326210
25.608350	0.1	0.321711
25.610017	0.1	0.316584
25.611683	0.1	0.312468
25.613350	0.1	0.310056
25.615017	0.1	0.308896
25.616683	0.1	0.307998
25.618350	0.1	0.306680
25.620017	0.1	0.305367
25.621683	0.1	0.304906
25.623350	0.1	0.305064
25.625017	0.1	0.304473
25.626683	0.1	0.301967
25.628350	0.1	0.297674
25.630017	0.1	0.292668
25.631683	0.1	0.287886
25.633350	0.1	0.283676
25.635017	0.1	0.279737
25.636683	0.1	0.275550
25.638350	0.1	0.271378
25.640017	0.1	0.267914
25.641683	0.1	0.265455
25.643350	0.1	0.264463
25.645017	0.1	0.265474
25.646683	0.1	0.268123
25.648350	0.1	0.271304
25.650017	0.1	0.274042
25.651683	0.1	0.275425
25.653350	0.1	0.274330
25.655017	0.1	0.270321
25.656683	0.1	0.264500
25.658350	0.1	0.259113
25.660017	0.1	0.256128
25.661683	0.1	0.255997
25.663350	0.1	0.257744
25.665017	0.1	0.259769
25.666683	0.1	0.260910
25.668350	0.1	0.261148
25.670017	0.1	0.260994
25.671683	0.1	0.260733
25.673350	0.1	0.260840
25.675017	0.1	0.262191
25.676683	0.1	0.265255
25.678350	0.1	0.269450
25.680017	0.1	0.273213
25.681683	0.1	0.275173
25.683350	0.1	0.275588
25.685017	0.1	0.275830
25.686683	0.1	0.276668
25.688350	0.1	0.277669
25.690017	0.1	0.277697
25.691683	0.1	0.276272
25.693350	0.1	0.274787
25.695017	0.1	0.275481
25.696683	0.1	0.279099
25.698350	0.1	0.284193
25.700017	0.1	0.288202
25.701683	0.1	0.289283
25.703350	0.1	0.287578
25.705017	0.1	0.284375
25.706683	0.1	0.280542
25.708350	0.1	0.276663
25.710017	0.1	0.273981
25.711683	0.1	0.273674
25.713350	0.1	0.275080
25.715017	0.1	0.275862
25.716683	0.1	0.274265
25.718350	0.1	0.270964
25.720017	0.1	0.268626
25.721683	0.1	0.269795
25.723350	0.1	0.274740
25.725017	0.1	0.281259
25.726683	0.1	0.286992
25.728350	0.1	0.291271
25.730017	0.1	0.294326
25.731683	0.1	0.295741
25.733350	0.1	0.294787
25.735017	0.1	0.291551
25.736683	0.1	0.287299
25.738350	0.1	0.284049
25.740017	0.1	0.283122
25.741683	0.1	0.283387
25.743350	0.1	0.282149
25.745017	0.1	0.278298
25.746683	0.1	0.273483
25.748350	0.1	0.270521
25.750017	0.1	0.270866
25.751683	0.1	0.273082
25.753350	0.1	0.274335
25.755017	0.1	0.273427
25.756683	0.1	0.271397
25.758350	0.1	0.269543
25.760017	0.1	0.268053
25.761683	0.1	0.266400
25.763350	0.1	0.264337
25.765017	0.1	0.262214
25.766683	0.1	0.260579
25.768350	0.1	0.259569
25.770017	0.1	0.258521
25.771683	0.1	0.256472
25.773350	0.1	0.253152
25.775017	0.1	0.249301
25.776683	0.1	0.245972
25.778350	0.1	0.244034
25.780017	0.1	0.243783
25.781683	0.1	0.244542
25.783350	0.1	0.244994
25.785017	0.1	0.243979
25.786683	0.1	0.240598
25.788350	0.1	0.234395
25.790017	0.1	0.226353
25.791683	0.1	0.218796
25.793350	0.1	0.214055
25.795017	0.1	0.213808
25.796683	0.1	0.218768
25.798350	0.1	0.227164
25.800017	0.1	0.234633
25.801683	0.1	0.237389
25.803350	0.1	0.235001
25.805017	0.1	0.229734
25.806683	0.1	0.224109
25.808350	0.1	0.219136
25.810017	0.1	0.214432
25.811683	0.1	0.209925
25.813350	0.1	0.206721
25.815017	0.1	0.206102
25.816683	0.1	0.208076
25.818350	0.1	0.211075
25.820017	0.1	0.212905
25.821683	0.1	0.212342
25.823350	0.1	0.209673
25.825017	0.1	0.206046
25.826683	0.1	0.203010
25.828350	0.1	0.202185
25.830017	0.1	0.204341
25.831683	0.1	0.208858
25.833350	0.1	0.213948
25.835017	0.1	0.217608
25.836683	0.1	0.219503
25.838350	0.1	0.221040
25.840017	0.1	0.222917
25.841683	0.1	0.224290
25.843350	0.1	0.224360
25.845017	0.1	0.222712
25.846683	0.1	0.218833
25.848350	0.1	0.212938
25.850017	0.1	0.206809
25.851683	0.1	0.203094
25.853350	0.1	0.203229
25.855017	0.1	0.206404
25.856683	0.1	0.210986
25.858350	0.1	0.216300
25.860017	0.1	0.222297
25.861683	0.1	0.228235
25.863350	0.1	0.232570
25.865017	0.1	0.233399
25.866683	0.1	0.229469
25.868350	0.1	0.222046
25.870017	0.1	0.214912
25.871683	0.1	0.211266
25.873350	0.1	0.211461
25.875017	0.1	0.213743
25.876683	0.1	0.216668
25.878350	0.1	0.220109
25.880017	0.1	0.223736
25.881683	0.1	0.225892
25.883350	0.1	0.225194
25.885017	0.1	0.222293
25.886683	0.1	0.219452
25.888350	0.1	0.218381
25.890017	0.1	0.219219
25.891683	0.1	0.221534
25.893350	0.1	0.225124
25.895017	0.1	0.229469
25.896683	0.1	0.233352
25.898350	0.1	0.235643
25.900017	0.1	0.236216
25.901683	0.1	0.235797
25.903350	0.1	0.234912
25.905017	0.1	0.233264
25.906683	0.1	0.230186
25.908350	0.1	0.225520
25.910017	0.1	0.219871
25.911683	0.1	0.214009
25.913350	0.1	0.208816
25.915017	0.1	0.205729
25.916683	0.1	0.205990
25.918350	0.1	0.209110
25.920017	0.1	0.213073
25.921683	0.1	0.216165
25.923350	0.1	0.218283
25.925017	0.1	0.220789
25.926683	0.1	0.224817
25.928350	0.1	0.229659
25.930017	0.1	0.233254
25.931683	0.1	0.234302
25.933350	0.1	0.233087
25.935017	0.1	0.230563
25.936683	0.1	0.227718
25.938350	0.1	0.225268
25.940017	0.1	0.223615
25.941683	0.1	0.223010
25.943350	0.1	0.223159
25.945017	0.1	0.223075
25.946683	0.1	0.221934
25.948350	0.1	0.219904
25.950017	0.1	0.217981
25.951683	0.1	0.217166
25.953350	0.1	0.217767
25.955017	0.1	0.218893
25.956683	0.1	0.219429
25.958350	0.1	0.220216
25.960017	0.1	0.223555
25.961683	0.1	0.229753
25.963350	0.1	0.235811
25.965017	0.1	0.238242
25.966683	0.1	0.235904
25.968350	0.1	0.230079
25.970017	0.1	0.223489
25.971683	0.1	0.219089
25.973350	0.1	0.218605
25.975017	0.1	0.221734
25.976683	0.1	0.226567
25.978350	0.1	0.230689
25.980017	0.1	0.232421
25.981683	0.1	0.231303
25.983350	0.1	0.228328
25.985017	0.1	0.225962
25.986683	0.1	0.226032
25.988350	0.1	0.227494
25.990017	0.1	0.227969
25.991683	0.1	0.226679
25.993350	0.1	0.224668
25.995017	0.1	0.222889
25.996683	0.1	0.221459
25.998350	0.1	0.220705
26.000017	0.1	0.221347
26.001683	0.1	0.223257
26.003350	0.1	0.225250
26.005017	0.1	0.226470
26.006683	0.1	0.227094
26.008350	0.1	0.226852
26.010017	0.1	0.223853
26.011683	0.1	0.216994
26.013350	0.1	0.208854
26.015017	0.1	0.203610
26.016683	0.1	0.203000
26.018350	0.1	0.206172
26.020017	0.1	0.211829
26.021683	0.1	0.218884
26.023350	0.1	0.225715
26.025017	0.1	0.230363
26.026683	0.1	0.231769
26.028350	0.1	0.230162
26.030017	0.1	0.226703
26.031683	0.1	0.223424
26.033350	0.1	0.222395
26.035017	0.1	0.224127
26.036683	0.1	0.227392
26.038350	0.1	0.230474
26.040017	0.1	0.232505
26.041683	0.1	0.233864
26.043350	0.1	0.235252
26.045017	0.1	0.236584
26.046683	0.1	0.237315
26.048350	0.1	0.237380
26.050017	0.1	0.237152
26.051683	0.1	0.236561
26.053350	0.1	0.235033
26.055017	0.1	0.232784
26.056683	0.1	0.231126
26.058350	0.1	0.230763
26.060017	0.1	0.231210
26.061683	0.1	0.232155
26.063350	0.1	0.233711
26.065017	0.1	0.235951
26.066683	0.1	0.238619
26.068350	0.1	0.241227
26.070017	0.1	0.243946
26.071683	0.1	0.247154
26.073350	0.1	0.250037
26.075017	0.1	0.251629
26.076683	0.1	0.252509
26.078350	0.1	0.253813
26.080017	0.1	0.255825
26.081683	0.1	0.258037
26.083350	0.1	0.259667
26.085017	0.1	0.260142
26.086683	0.1	0.259560
26.088350	0.1	0.258759
26.090017	0.1	0.259355
26.091683	0.1	0.263061
26.093350	0.1	0.270000
26.095017	0.1	0.277585
26.096683	0.1	0.281637
26.098350	0.1	0.279411
26.100017	0.1	0.271942
26.101683	0.1	0.263313
26.103350	0.1	0.257855
26.105017	0.1	0.257939
26.106683	0.1	0.263499
26.108350	0.1	0.272221
26.110017	0.1	0.280524
26.111683	0.1	0.285800
26.113350	0.1	0.288012
26.115017	0.1	0.288896
26.116683	0.1	0.290200
26.118350	0.1	0.293017
26.120017	0.1	0.297786
26.121683	0.1	0.303714
26.123350	0.1	0.308943
26.125017	0.1	0.312626
26.126683	0.1	0.316277
26.128350	0.1	0.322144
26.130017	0.1	0.330801
26.131683	0.1	0.340724
26.133350	0.1	0.349912
26.135017	0.1	0.357567
26.136683	0.1	0.363728
26.138350	0.1	0.367947
26.140017	0.1	0.369558
26.141683	0.1	0.369013
26.143350	0.1	0.368212
26.145017	0.1	0.369390
26.146683	0.1	0.373367
26.148350	0.1	0.378946
26.150017	0.1	0.384473
26.151683	0.1	0.389586
26.153350	0.1	0.395067
26.155017	0.1	0.401447
26.156683	0.1	0.408543
26.158350	0.1	0.415733
26.160017	0.1	0.422481
26.161683	0.1	0.428995
26.163350	0.1	0.435971
26.165017	0.1	0.443663
26.166683	0.1	0.451640
26.168350	0.1	0.459198
26.170017	0.1	0.465908
26.171683	0.1	0.472302
26.173350	0.1	0.479696
26.175017	0.1	0.488777
26.176683	0.1	0.499114
26.178350	0.1	0.510374
26.180017	0.1	0.522994
26.181683	0.1	0.537443
26.183350	0.1	0.553438
26.185017	0.1	0.570267
26.186683	0.1	0.587483
26.188350	0.1	0.605425
26.190017	0.1	0.624731
26.191683	0.1	0.644773
26.193350	0.1	0.663297
26.195017	0.1	0.678445
26.196683	0.1	0.690604
26.198350	0.1	0.702059
26.200017	0.1	0.715461
26.201683	0.1	0.732732
26.203350	0.1	0.754427
26.205017	0.1	0.779363
26.206683	0.1	0.805077
26.208350	0.1	0.828942
26.210017	0.1	0.849715
26.211683	0.1	0.868407
26.213350	0.1	0.887131
26.215017	0.1	0.907206
26.216683	0.1	0.928692
26.218350	0.1	0.951383
26.220017	0.1	0.975947
26.221683	0.1	1.003267
26.223350	0.1	1.032511
26.225017	0.1	1.060846
26.226683	0.1	1.085401
26.228350	0.1	1.105592
26.230017	0.1	1.123818
26.231683	0.1	1.143129
26.233350	0.1	1.164372
26.235017	0.1	1.186104
26.236683	0.1	1.205937
26.238350	0.1	1.221132
26.240017	0.1	1.229877
26.241683	0.1	1.233048
26.243350	0.1	1.233462
26.245017	0.1	1.233476
26.246683	0.1	1.234161
26.248350	0.1	1.235739
26.250017	0.1	1.238510
26.251683	0.1	1.243027
26.253350	0.1	1.248787
26.255017	0.1	1.253509
26.256683	0.1	1.253947
26.258350	0.1	1.247353
26.260017	0.1	1.233700
26.261683	0.1	1.216200
26.263350	0.1	1.198826
26.265017	0.1	1.184102
26.266683	0.1	1.172801
26.268350	0.1	1.163683
26.270017	0.1	1.153555
26.271683	0.1	1.139399
26.273350	0.1	1.120800
26.275017	0.1	1.099799
26.276683	0.1	1.078909
26.278350	0.1	1.059426
26.280017	0.1	1.040823
26.281683	0.1	1.021340
26.283350	0.1	0.999309
26.285017	0.1	0.973810
26.286683	0.1	0.944701
26.288350	0.1	0.912873
26.290017	0.1	0.880258
26.291683	0.1	0.848761
26.293350	0.1	0.819634
26.295017	0.1	0.793701
26.296683	0.1	0.771279
26.298350	0.1	0.751731
26.300017	0.1	0.733417
26.301683	0.1	0.714110
26.303350	0.1	0.691866
26.305017	0.1	0.666403
26.306683	0.1	0.640093
26.308350	0.1	0.616764
26.310017	0.1	0.598961
26.311683	0.1	0.586240
26.313350	0.1	0.575269
26.315017	0.1	0.562016
26.316683	0.1	0.544470
26.318350	0.1	0.523203
26.320017	0.1	0.500018
26.321683	0.1	0.477275
26.323350	0.1	0.457647
26.325017	0.1	0.442895
26.326683	0.1	0.432492
26.328350	0.1	0.423943
26.330017	0.1	0.415104
26.331683	0.1	0.406271
26.333350	0.1	0.398993
26.335017	0.1	0.392930
26.336683	0.1	0.385903
26.338350	0.1	0.376864
26.340017	0.1	0.367085
26.341683	0.1	0.358233
26.343350	0.1	0.350010
26.345017	0.1	0.340277
26.346683	0.1	0.327630
26.348350	0.1	0.313385
26.350017	0.1	0.300570
26.351683	0.1	0.291266
26.353350	0.1	0.285627
26.355017	0.1	0.283099
26.356683	0.1	0.282694
26.358350	0.1	0.282400
26.360017	0.1	0.280091
26.361683	0.1	0.275238
26.363350	0.1	0.269134
26.365017	0.1	0.263513
26.366683	0.1	0.259103
26.368350	0.1	0.255094
26.370017	0.1	0.250051
26.371683	0.1	0.244062
26.373350	0.1	0.239280
26.375017	0.1	0.237823
26.376683	0.1	0.239373
26.378350	0.1	0.241217
26.380017	0.1	0.241073
26.381683	0.1	0.239257
26.383350	0.1	0.237096
26.385017	0.1	0.235033
26.386683	0.1	0.233036
26.388350	0.1	0.231341
26.390017	0.1	0.230400
26.391683	0.1	0.230693
26.393350	0.1	0.232155
26.395017	0.1	0.233604
26.396683	0.1	0.233576
26.398350	0.1	0.231601
26.400017	0.1	0.228658
26.401683	0.1	0.226479
26.403350	0.1	0.226288
26.405017	0.1	0.228281
26.406683	0.1	0.231913
26.408350	0.1	0.235871
26.410017	0.1	0.238698
26.411683	0.1	0.239904
26.413350	0.1	0.239951
26.415017	0.1	0.239266
26.416683	0.1	0.237827
26.418350	0.1	0.235722
26.420017	0.1	0.233618
26.421683	0.1	0.232076
26.423350	0.1	0.230991
26.425017	0.1	0.229734
26.426683	0.1	0.227368
26.428350	0.1	0.223606
26.430017	0.1	0.219690
26.431683	0.1	0.216924
26.433350	0.1	0.215354
26.435017	0.1	0.215103
26.436683	0.1	0.217143
26.438350	0.1	0.221324
26.440017	0.1	0.225496
26.441683	0.1	0.227862
26.443350	0.1	0.228826
26.445017	0.1	0.229958
26.446683	0.1	0.232141
26.448350	0.1	0.235126
26.450017	0.1	0.238144
26.451683	0.1	0.240905
26.453350	0.1	0.243564
26.455017	0.1	0.245580
26.456683	0.1	0.245576
26.458350	0.1	0.243220
26.460017	0.1	0.240603
26.461683	0.1	0.240165
26.463350	0.1	0.241888
26.465017	0.1	0.243555
26.466683	0.1	0.242945
26.468350	0.1	0.239955
26.470017	0.1	0.237101
26.471683	0.1	0.236989
26.473350	0.1	0.239317
26.475017	0.1	0.241683
26.476683	0.1	0.242810
26.478350	0.1	0.243690
26.480017	0.1	0.246079
26.481683	0.1	0.250600
26.483350	0.1	0.255513
26.485017	0.1	0.257776
26.486683	0.1	0.256086
26.488350	0.1	0.251797
26.490017	0.1	0.247206
26.491683	0.1	0.244235
26.493350	0.1	0.243592
26.495017	0.1	0.243895
26.496683	0.1	0.243005
26.498350	0.1	0.240593
26.500017	0.1	0.238353
26.501683	0.1	0.238465
26.503350	0.1	0.241539
26.505017	0.1	0.245594
26.506683	0.1	0.247946
26.508350	0.1	0.247783
26.510017	0.1	0.245953
26.511683	0.1	0.243620
26.513350	0.1	0.241827
26.515017	0.1	0.241199
26.516683	0.1	0.241618
26.518350	0.1	0.242642
26.520017	0.1	0.243960
26.521683	0.1	0.245012
26.523350	0.1	0.245045
26.525017	0.1	0.243913
26.526683	0.1	0.242419
26.528350	0.1	0.241972
26.530017	0.1	0.243476
26.531683	0.1	0.246065
26.533350	0.1	0.247862
26.535017	0.1	0.247816
26.536683	0.1	0.245948
26.538350	0.1	0.242861
26.540017	0.1	0.239592
26.541683	0.1	0.237091
26.543350	0.1	0.235331
26.545017	0.1	0.233226
26.546683	0.1	0.229739
26.548350	0.1	0.225152
26.550017	0.1	0.221208
26.551683	0.1	0.219638
26.553350	0.1	0.220691
26.555017	0.1	0.223191
26.556683	0.1	0.225562
26.558350	0.1	0.226330
26.560017	0.1	0.224705
26.561683	0.1	0.221138
26.563350	0.1	0.217506
26.565017	0.1	0.216286
26.566683	0.1	0.218581
26.568350	0.1	0.222693
26.570017	0.1	0.225254
26.571683	0.1	0.224309
26.573350	0.1	0.221259
26.575017	0.1	0.219322
26.576683	0.1	0.220453
26.578350	0.1	0.223634
26.580017	0.1	0.226200
26.581683	0.1	0.226810
26.583350	0.1	0.226009
26.585017	0.1	0.224318
26.586683	0.1	0.221650
26.588350	0.1	0.218442
26.590017	0.1	0.215736
26.591683	0.1	0.214255
26.593350	0.1	0.214102
26.595017	0.1	0.215122
26.596683	0.1	0.217077
26.598350	0.1	0.219364
26.600017	0.1	0.220933
26.601683	0.1	0.221077
26.603350	0.1	0.220416
26.605017	0.1	0.220230
26.606683	0.1	0.220463
26.608350	0.1	0.220002
26.610017	0.1	0.219070
26.611683	0.1	0.218898
26.613350	0.1	0.219354
26.615017	0.1	0.218959
26.616683	0.1	0.216616
26.618350	0.1	0.212830
26.620017	0.1	0.210265
26.621683	0.1	0.212225
26.623350	0.1	0.219448
26.625017	0.1	0.229450
26.626683	0.1	0.239355
26.628350	0.1	0.248025
26.630017	0.1	0.255429
26.631683	0.1	0.261739
26.633350	0.1	0.267033
26.635017	0.1	0.270111
26.636683	0.1	0.268607
26.638350	0.1	0.262242
26.640017	0.1	0.254204
26.641683	0.1	0.248123
26.643350	0.1	0.245143
26.645017	0.1	0.244523
26.646683	0.1	0.245795
26.648350	0.1	0.249166
26.650017	0.1	0.254139
26.651683	0.1	0.258982
26.653350	0.1	0.262000
26.655017	0.1	0.262852
26.656683	0.1	0.261911
26.658350	0.1	0.259392
26.660017	0.1	0.256635
26.661683	0.1	0.256961
26.663350	0.1	0.262777
26.665017	0.1	0.273143
26.666683	0.1	0.285320
26.668350	0.1	0.296948
26.670017	0.1	0.306494
26.671683	0.1	0.313069
26.673350	0.1	0.316687
26.675017	0.1	0.318359
26.676683	0.1	0.319374
26.678350	0.1	0.321022
26.680017	0.1	0.324608
26.681683	0.1	0.330652
26.683350	0.1	0.338098
26.685017	0.1	0.345004
26.686683	0.1	0.349847
26.688350	0.1	0.352254
26.690017	0.1	0.353279
26.691683	0.1	0.355183
26.693350	0.1	0.360194
26.695017	0.1	0.368659
26.696683	0.1	0.378517
26.698350	0.1	0.387188
26.700017	0.1	0.393935
26.701683	0.1	0.399919
26.703350	0.1	0.406667
26.705017	0.1	0.414876
26.706683	0.1	0.424446
26.708350	0.1	0.435254
26.710017	0.1	0.446914
26.711683	0.1	0.458350
26.713350	0.1	0.469037
26.715017	0.1	0.479422
26.716683	0.1	0.489871
26.718350	0.1	0.500684
26.720017	0.1	0.512907
26.721683	0.1	0.527757
26.723350	0.1	0.545480
26.725017	0.1	0.565071
26.726683	0.1	0.585020
26.728350	0.1	0.604279
26.730017	0.1	0.622249
26.731683	0.1	0.638096
26.733350	0.1	0.650967
26.735017	0.1	0.661188
26.736683	0.1	0.671204
26.738350	0.1	0.684764
26.740017	0.1	0.704606
26.741683	0.1	0.730930
26.743350	0.1	0.761915
26.745017	0.1	0.795042
26.746683	0.1	0.827843
26.748350	0.1	0.857892
26.750017	0.1	0.883518
26.751683	0.1	0.905646
26.753350	0.1	0.927378
26.755017	0.1	0.951169
26.756683	0.1	0.977288
26.758350	0.1	1.004850
26.760017	0.1	1.033321
26.761683	0.1	1.063072
26.763350	0.1	1.095035
26.765017	0.1	1.129811
26.766683	0.1	1.166994
26.768350	0.1	1.205332
26.770017	0.1	1.243497
26.771683	0.1	1.281085
26.773350	0.1	1.319461
26.775017	0.1	1.361282
26.776683	0.1	1.408923
26.778350	0.1	1.462847
26.780017	0.1	1.521204
26.781683	0.1	1.581488
26.783350	0.1	1.641954
26.785017	0.1	1.700828
26.786683	0.1	1.756549
26.788350	0.1	1.809928
26.790017	0.1	1.863781
26.791683	0.1	1.920327
26.793350	0.1	1.980327
26.795017	0.1	2.043638
26.796683	0.1	2.108924
26.798350	0.1	2.173930
26.800017	0.1	2.237502
26.801683	0.1	2.300139
26.803350	0.1	2.362477
26.805017	0.1	2.425085
26.806683	0.1	2.488750
26.808350	0.1	2.553402
26.810017	0.1	2.617892
26.811683	0.1	2.681096
26.813350	0.1	2.742466
26.815017	0.1	2.801591
26.816683	0.1	2.857940
26.818350	0.1	2.911263
26.820017	0.1	2.961541
26.821683	0.1	3.008763
26.823350	0.1	3.053243
26.825017	0.1	3.095735
26.826683	0.1	3.137127
26.828350	0.1	3.177482
26.830017	0.1	3.214832
26.831683	0.1	3.246036
26.833350	0.1	3.269357
26.835017	0.1	3.285771
26.836683	0.1	3.297892
26.838350	0.1	3.307951
26.840017	0.1	3.315853
26.841683	0.1	3.318735
26.843350	0.1	3.313120
26.845017	0.1	3.297972
26.846683	0.1	3.275550
26.848350	0.1	3.249696
26.850017	0.1	3.223517
26.851683	0.1	3.197836
26.853350	0.1	3.170818
26.855017	0.1	3.139311
26.856683	0.1	3.101476
26.858350	0.1	3.057974
26.860017	0.1	3.010621
26.861683	0.1	2.960670
26.863350	0.1	2.908721
26.865017	0.1	2.855449
26.866683	0.1	2.801414
26.868350	0.1	2.746582
26.870017	0.1	2.691047
26.871683	0.1	2.636025
26.873350	0.1	2.583112
26.875017	0.1	2.532811
26.876683	0.1	2.484224
26.878350	0.1	2.435953
26.880017	0.1	2.387050
26.881683	0.1	2.337247
26.883350	0.1	2.286793
26.885017	0.1	2.236152
26.886683	0.1	2.185814
26.888350	0.1	2.136459
26.890017	0.1	2.089161
26.891683	0.1	2.045529
26.893350	0.1	2.007354
26.895017	0.1	1.975214
26.896683	0.1	1.947540
26.898350	0.1	1.921603
26.900017	0.1	1.895321
26.901683	0.1	1.868187
26.903350	0.1	1.841327
26.905017	0.1	1.817145
26.906683	0.1	1.798202
26.908350	0.1	1.784982
26.910017	0.1	1.774277
26.911683	0.1	1.761373
26.913350	0.1	1.744637
26.915017	0.1	1.726137
26.916683	0.1	1.708088
26.918350	0.1	1.691305
26.920017	0.1	1.676865
26.921683	0.1	1.666183
26.923350	0.1	1.658639
26.925017	0.1	1.651417
26.926683	0.1	1.642336
26.928350	0.1	1.631505
26.930017	0.1	1.620115
26.931683	0.1	1.608324
26.933350	0.1	1.595560
26.935017	0.1	1.582205
26.936683	0.1	1.569041
26.938350	0.1	1.555700
26.940017	0.1	1.541134
26.941683	0.1	1.524682
26.943350	0.1	1.506014
26.945017	0.1	1.485175
26.946683	0.1	1.462623
26.948350	0.1	1.438633
26.950017	0.1	1.413142
26.951683	0.1	1.386418
26.953350	0.1	1.359461
26.955017	0.1	1.333533
26.956683	0.1	1.309551
26.958350	0.1	1.287544
26.960017	0.1	1.266049
26.961683	0.1	1.242729
26.963350	0.1	1.216340
26.965017	0.1	1.187525
26.966683	0.1	1.157876
26.968350	0.1	1.129182
26.970017	0.1	1.102984
26.971683	0.1	1.079482
26.973350	0.1	1.057130
26.975017	0.1	1.034513
26.976683	0.1	1.012161
26.978350	0.1	0.991351
26.980017	0.1	0.972608
26.981683	0.1	0.956412
26.983350	0.1	0.943355
26.985017	0.1	0.932412
26.986683	0.1	0.920678
26.988350	0.1	0.905413
26.990017	0.1	0.885706
26.991683	0.1	0.862554
26.993350	0.1	0.838442
26.995017	0.1	0.816602
26.996683	0.1	0.799214
26.998350	0.1	0.786115
27.000017	0.1	0.775689
27.001683	0.1	0.766451
27.003350	0.1	0.758157
27.005017	0.1	0.752131
27.006683	0.1	0.749743
27.008350	0.1	0.750241
27.010017	0.1	0.750949
27.011683	0.1	0.749463
27.013350	0.1	0.745496
27.015017	0.1	0.740564
27.016683	0.1	0.736169
27.018350	0.1	0.732918
27.020017	0.1	0.730995
27.021683	0.1	0.730413
27.023350	0.1	0.731177
27.025017	0.1	0.733025
27.026683	0.1	0.734916
27.028350	0.1	0.735335
27.030017	0.1	0.733552
27.031683	0.1	0.730762
27.033350	0.1	0.729137
27.035017	0.1	0.729416
27.036683	0.1	0.730604
27.038350	0.1	0.731694
27.040017	0.1	0.732196
27.041683	0.1	0.731568
27.043350	0.1	0.729831
27.045017	0.1	0.728522
27.046683	0.1	0.729845
27.048350	0.1	0.734981
27.050017	0.1	0.743405
27.051683	0.1	0.753244
27.053350	0.1	0.762483
27.055017	0.1	0.770362
27.056683	0.1	0.776951
27.058350	0.1	0.781775
27.060017	0.1	0.784495
27.061683	0.1	0.786395
27.063350	0.1	0.790018
27.065017	0.1	0.797100
27.066683	0.1	0.806646
27.068350	0.1	0.815256
27.070017	0.1	0.819969
27.071683	0.1	0.821417
27.073350	0.1	0.823452
27.075017	0.1	0.829450
27.076683	0.1	0.839834
27.078350	0.1	0.852523
27.080017	0.1	0.864947
27.081683	0.1	0.875783
27.083350	0.1	0.885469
27.085017	0.1	0.895453
27.086683	0.1	0.906633
27.088350	0.1	0.918261
27.090017	0.1	0.928696
27.091683	0.1	0.937115
27.093350	0.1	0.944007
27.095017	0.1	0.950610
27.096683	0.1	0.958438
27.098350	0.1	0.968543
27.100017	0.1	0.980673
27.101683	0.1	0.992962
27.103350	0.1	1.003067
27.105017	0.1	1.010718
27.106683	0.1	1.018392
27.108350	0.1	1.028436
27.110017	0.1	1.040511
27.111683	0.1	1.052599
27.113350	0.1	1.063677
27.115017	0.1	1.074220
27.116683	0.1	1.084823
27.118350	0.1	1.096199
27.120017	0.1	1.109568
27.121683	0.1	1.124912
27.123350	0.1	1.140269
27.125017	0.1	1.153923
27.126683	0.1	1.166109
27.128350	0.1	1.178370
27.130017	0.1	1.192265
27.131683	0.1	1.209280
27.133350	0.1	1.230519
27.135017	0.1	1.255590
27.136683	0.1	1.282785
27.138350	0.1	1.310091
27.140017	0.1	1.336066
27.141683	0.1	1.360457
27.143350	0.1	1.384243
27.145017	0.1	1.409575
27.146683	0.1	1.438707
27.148350	0.1	1.472123
27.150017	0.1	1.508701
27.151683	0.1	1.547276
27.153350	0.1	1.587416
27.155017	0.1	1.628995
27.156683	0.1	1.671757
27.158350	0.1	1.715566
27.160017	0.1	1.760828
27.161683	0.1	1.808335
27.163350	0.1	1.858762
27.165017	0.1	1.912247
27.166683	0.1	1.968783
27.168350	0.1	2.029059
27.170017	0.1	2.094051
27.171683	0.1	2.163742
27.173350	0.1	2.237461
27.175017	0.1	2.315049
27.176683	0.1	2.396354
27.178350	0.1	2.480317
27.180017	0.1	2.565957
27.181683	0.1	2.653538
27.183350	0.1	2.744365
27.185017	0.1	2.840091
27.186683	0.1	2.942262
27.188350	0.1	3.052326
27.190017	0.1	3.170944
27.191683	0.1	3.296360
27.193350	0.1	3.424934
27.195017	0.1	3.554290
27.196683	0.1	3.685248
27.198350	0.1	3.820434
27.200017	0.1	3.962060
27.201683	0.1	4.111878
27.203350	0.1	4.271772
27.205017	0.1	4.442339
27.206683	0.1	4.621344
27.208350	0.1	4.804791
27.210017	0.1	4.989924
27.211683	0.1	5.177003
27.213350	0.1	5.368171
27.215017	0.1	5.565248
27.216683	0.1	5.768863
27.218350	0.1	5.978658
27.220017	0.1	6.193528
27.221683	0.1	6.412077
27.223350	0.1	6.633233
27.225017	0.1	6.856201
27.226683	0.1	7.080096
27.228350	0.1	7.304093
27.230017	0.1	7.527745
27.231683	0.1	7.751053
27.233350	0.1	7.974347
27.235017	0.1	8.197348
27.236683	0.1	8.418183
27.238350	0.1	8.634129
27.240017	0.1	8.843145
27.241683	0.1	9.044372
27.243350	0.1	9.237644
27.245017	0.1	9.422936
27.246683	0.1	9.599817
27.248350	0.1	9.766752
27.250017	0.1	9.921375
27.251683	0.1	10.061949
27.253350	0.1	10.187966
27.255017	0.1	10.299678
27.256683	0.1	10.398244
27.258350	0.1	10.485486
27.260017	0.1	10.561906
27.261683	0.1	10.626102
27.263350	0.1	10.676906
27.265017	0.1	10.714307
27.266683	0.1	10.738145
27.268350	0.1	10.747616
27.270017	0.1	10.742391
27.271683	0.1	10.723211
27.273350	0.1	10.691285
27.275017	0.1	10.647504
27.276683	0.1	10.592015
27.278350	0.1	10.524755
27.280017	0.1	10.446864
27.281683	0.1	10.360968
27.283350	0.1	10.269238
27.285017	0.1	10.172059
27.286683	0.1	10.069367
27.288350	0.1	9.962721
27.290017	0.1	9.854860
27.291683	0.1	9.747753
27.293350	0.1	9.642341
27.295017	0.1	9.539179
27.296683	0.1	9.438125
27.298350	0.1	9.338693
27.300017	0.1	9.240848
27.301683	0.1	9.144652
27.303350	0.1	9.049582
27.305017	0.1	8.954839
27.306683	0.1	8.860645
27.308350	0.1	8.769087
27.310017	0.1	8.683437
27.311683	0.1	8.606850
27.313350	0.1	8.540903
27.315017	0.1	8.484577
27.316683	0.1	8.435072
27.318350	0.1	8.389116
27.320017	0.1	8.343337
27.321683	0.1	8.295635
27.323350	0.1	8.247015
27.325017	0.1	8.200994
27.326683	0.1	8.160914
27.328350	0.1	8.127359
27.330017	0.1	8.097268
27.331683	0.1	8.065756
27.333350	0.1	8.029020
27.335017	0.1	7.985616
27.336683	0.1	7.936428
27.338350	0.1	7.883697
27.340017	0.1	7.829154
27.341683	0.1	7.773126
27.343350	0.1	7.714895
27.345017	0.1	7.652263
27.346683	0.1	7.581529
27.348350	0.1	7.499936
27.350017	0.1	7.407549
27.351683	0.1	7.306426
27.353350	0.1	7.199007
27.355017	0.1	7.086275
27.356683	0.1	6.966819
27.358350	0.1	6.838497
27.360017	0.1	6.700908
27.361683	0.1	6.555803
27.363350	0.1	6.405720
27.365017	0.1	6.252597
27.366683	0.1	6.097425
27.368350	0.1	5.940120
27.370017	0.1	5.779415
27.371683	0.1	5.613100
27.373350	0.1	5.439324
27.375017	0.1	5.258424
27.376683	0.1	5.072849
27.378350	0.1	4.885504
27.380017	0.1	4.699309
27.381683	0.1	4.517073
27.383350	0.1	4.339865
27.385017	0.1	4.165643
27.386683	0.1	3.990368
27.388350	0.1	3.810893
27.390017	0.1	3.627613
27.391683	0.1	3.444520
27.393350	0.1	3.266647
27.395017	0.1	3.097253
27.396683	0.1	2.936665
27.398350	0.1	2.782936
27.400017	0.1	2.633668
27.401683	0.1	2.488284
27.403350	0.1	2.348106
27.405017	0.1	2.214545
27.406683	0.1	2.088137
27.408350	0.1	1.969012
27.410017	0.1	1.857365
27.411683	0.1	1.752516
27.413350	0.1	1.651817
27.415017	0.1	1.552287
27.416683	0.1	1.453836
27.418350	0.1	1.359228
27.420017	0.1	1.270943
27.421683	0.1	1.189518
27.423350	0.1	1.114574
27.425017	0.1	1.045936
27.426683	0.1	0.983546
27.428350	0.1	0.926522
27.430017	0.1	0.873338
27.431683	0.1	0.823205
27.433350	0.1	0.776458
27.435017	0.1	0.733291
27.436683	0.1	0.692932
27.438350	0.1	0.654384
27.440017	0.1	0.617625
27.441683	0.1	0.583897
27.443350	0.1	0.554081
27.445017	0.1	0.527157
27.446683	0.1	0.502029
27.448350	0.1	0.479440
27.450017	0.1	0.460525
27.451683	0.1	0.445019
27.453350	0.1	0.431933
27.455017	0.1	0.421111
27.456683	0.1	0.413298
27.458350	0.1	0.408669
27.460017	0.1	0.405470
27.461683	0.1	0.400092
27.463350	0.1	0.389526
27.465017	0.1	0.374289
27.466683	0.1	0.357912
27.468350	0.1	0.343551
27.470017	0.1	0.331858
27.471683	0.1	0.322261
27.473350	0.1	0.315225
27.475017	0.1	0.311811
27.476683	0.1	0.311690
27.478350	0.1	0.312934
27.480017	0.1	0.313390
27.481683	0.1	0.311858
27.483350	0.1	0.308235
27.485017	0.1	0.303416
27.486683	0.1	0.298931
27.488350	0.1	0.295686
27.490017	0.1	0.293665
27.491683	0.1	0.292822
27.493350	0.1	0.293190
27.495017	0.1	0.294028
27.496683	0.1	0.294079
27.498350	0.1	0.292608
27.500017	0.1	0.289516
27.501683	0.1	0.284766
27.503350	0.1	0.278503
27.505017	0.1	0.271802
27.506683	0.1	0.266479
27.508350	0.1	0.263741
27.510017	0.1	0.263941
27.511683	0.1	0.267369
27.513350	0.1	0.273618
27.515017	0.1	0.280365
27.516683	0.1	0.284440
27.518350	0.1	0.284123
27.520017	0.1	0.279723
27.521683	0.1	0.272766
27.523350	0.1	0.265632
27.525017	0.1	0.260966
27.526683	0.1	0.259937
27.528350	0.1	0.261669
27.530017	0.1	0.264659
27.531683	0.1	0.267606
27.533350	0.1	0.269082
27.535017	0.1	0.267867
27.536683	0.1	0.264100
27.538350	0.1	0.259471
27.540017	0.1	0.255965
27.541683	0.1	0.254563
27.543350	0.1	0.254828
27.545017	0.1	0.255313
27.546683	0.1	0.254642
27.548350	0.1	0.252249
27.550017	0.1	0.248253
27.551683	0.1	0.243573
27.553350	0.1	0.240048
27.555017	0.1	0.239252
27.556683	0.1	0.241166
27.558350	0.1	0.244528
27.560017	0.1	0.247825
27.561683	0.1	0.249525
27.563350	0.1	0.247718
27.565017	0.1	0.240910
27.566683	0.1	0.230144
27.568350	0.1	0.219368
27.570017	0.1	0.212607
27.571683	0.1	0.211564
27.573350	0.1	0.215741
27.575017	0.1	0.223494
27.576683	0.1	0.232528
27.578350	0.1	0.240169
27.580017	0.1	0.244253
27.581683	0.1	0.243778
27.583350	0.1	0.238377
27.585017	0.1	0.227918
27.586683	0.1	0.213832
27.588350	0.1	0.200258
27.590017	0.1	0.191815
27.591683	0.1	0.190013
27.593350	0.1	0.192905
27.595017	0.1	0.197398
27.596683	0.1	0.201091
27.598350	0.1	0.203070
27.600017	0.1	0.203787
27.601683	0.1	0.203694
27.603350	0.1	0.202111
27.605017	0.1	0.198395
27.606683	0.1	0.193492
27.608350	0.1	0.189128
27.610017	0.1	0.186781
27.611683	0.1	0.187708
27.613350	0.1	0.191950
27.615017	0.1	0.197887
27.616683	0.1	0.204090
27.618350	0.1	0.209655
27.620017	0.1	0.212020
27.621683	0.1	0.207769
27.623350	0.1	0.197035
27.625017	0.1	0.184849
27.626683	0.1	0.176821
27.628350	0.1	0.174805
27.630017	0.1	0.177030
27.631683	0.1	0.180919
27.633350	0.1	0.184877
27.635017	0.1	0.188211
27.636683	0.1	0.190269
27.638350	0.1	0.190120
27.640017	0.1	0.187489
27.641683	0.1	0.183377
27.643350	0.1	0.179280
27.645017	0.1	0.176379
27.646683	0.1	0.175252
27.648350	0.1	0.175796
27.650017	0.1	0.177762
27.651683	0.1	0.181147
27.653350	0.1	0.185315
27.655017	0.1	0.188230
27.656683	0.1	0.187894
27.658350	0.1	0.184556
27.660017	0.1	0.180532
27.661683	0.1	0.178488
27.663350	0.1	0.180253
27.665017	0.1	0.186032
27.666683	0.1	0.194600
27.668350	0.1	0.204737
27.670017	0.1	0.215513
27.671683	0.1	0.225706
27.673350	0.1	0.233515
27.675017	0.1	0.236817
27.676683	0.1	0.234717
27.678350	0.1	0.229077
27.680017	0.1	0.223652
27.681683	0.1	0.221287
27.683350	0.1	0.222148
27.685017	0.1	0.225087
27.686683	0.1	0.229976
27.688350	0.1	0.237399
27.690017	0.1	0.246512
27.691683	0.1	0.254884
27.693350	0.1	0.260486
27.695017	0.1	0.262950
27.696683	0.1	0.263546
27.698350	0.1	0.264510
27.700017	0.1	0.267639
27.701683	0.1	0.273474
27.703350	0.1	0.281860
27.705017	0.1	0.291816
27.706683	0.1	0.300864
27.708350	0.1	0.306531
27.710017	0.1	0.308864
27.711683	0.1	0.310424
27.713350	0.1	0.314275
27.715017	0.1	0.322061
27.716683	0.1	0.333190
27.718350	0.1	0.345604
27.720017	0.1	0.357064
27.721683	0.1	0.366215
27.723350	0.1	0.373130
27.725017	0.1	0.379262
27.726683	0.1	0.386308
27.728350	0.1	0.395007
27.730017	0.1	0.405367
27.731683	0.1	0.417214
27.733350	0.1	0.429656
27.735017	0.1	0.441144
27.736683	0.1	0.450877
27.738350	0.1	0.459286
27.740017	0.1	0.466919
27.741683	0.1	0.473903
27.743350	0.1	0.480558
27.745017	0.1	0.487831
27.746683	0.1	0.496940
27.748350	0.1	0.508130
27.750017	0.1	0.519408
27.751683	0.1	0.527338
27.753350	0.1	0.530421
27.755017	0.1	0.531040
27.756683	0.1	0.532959
27.758350	0.1	0.537853
27.760017	0.1	0.544810
27.761683	0.1	0.552135
27.763350	0.1	0.558747
27.765017	0.1	0.563865
27.766683	0.1	0.566435
27.768350	0.1	0.565872
27.770017	0.1	0.563134
27.771683	0.1	0.560507
27.773350	0.1	0.559813
27.775017	0.1	0.560516
27.776683	0.1	0.560172
27.778350	0.1	0.556745
27.780017	0.1	0.550002
27.781683	0.1	0.540991
27.783350	0.1	0.531180
27.785017	0.1	0.522155
27.786683	0.1	0.515594
27.788350	0.1	0.512279
27.790017	0.1	0.510979
27.791683	0.1	0.509061
27.793350	0.1	0.504558
27.795017	0.1	0.497131
27.796683	0.1	0.487496
27.798350	0.1	0.476921
27.800017	0.1	0.467082
27.801683	0.1	0.459328
27.803350	0.1	0.454155
27.805017	0.1	0.450602
27.806683	0.1	0.446099
27.808350	0.1	0.438546
27.810017	0.1	0.428292
27.811683	0.1	0.417116
27.813350	0.1	0.406518
27.815017	0.1	0.397689
27.816683	0.1	0.391644
27.818350	0.1	0.388399
27.820017	0.1	0.386625
27.821683	0.1	0.384469
27.823350	0.1	0.380720
27.825017	0.1	0.375235
27.826683	0.1	0.368650
27.828350	0.1	0.362056
27.830017	0.1	0.356832
27.831683	0.1	0.354173
27.833350	0.1	0.354210
27.835017	0.1	0.355770
27.836683	0.1	0.357139
27.838350	0.1	0.356543
27.840017	0.1	0.352757
27.841683	0.1	0.346522
27.843350	0.1	0.340496
27.845017	0.1	0.336999
27.846683	0.1	0.336776
27.848350	0.1	0.339695
27.850017	0.1	0.345060
27.851683	0.1	0.351416
27.853350	0.1	0.357116
27.855017	0.1	0.361265
27.856683	0.1	0.364236
27.858350	0.1	0.367053
27.860017	0.1	0.370345
27.861683	0.1	0.374508
27.863350	0.1	0.380105
27.865017	0.1	0.387360
27.866683	0.1	0.395528
27.868350	0.1	0.403044
27.870017	0.1	0.408753
27.871683	0.1	0.412958
27.873350	0.1	0.416813
27.875017	0.1	0.420972
27.876683	0.1	0.425116
27.878350	0.1	0.428101
27.880017	0.1	0.428534
27.881683	0.1	0.426355
27.883350	0.1	0.423705
27.885017	0.1	0.423719
27.886683	0.1	0.428320
27.888350	0.1	0.436842
27.890017	0.1	0.446476
27.891683	0.1	0.453838
27.893350	0.1	0.456753
27.895017	0.1	0.455352
27.896683	0.1	0.451822
27.898350	0.1	0.448935
27.900017	0.1	0.448353
27.901683	0.1	0.450592
27.903350	0.1	0.455296
27.905017	0.1	0.460618
27.906683	0.1	0.464115
27.908350	0.1	0.464837
27.910017	0.1	0.463431
27.911683	0.1	0.460632
27.913350	0.1	0.456520
27.915017	0.1	0.451296
27.916683	0.1	0.446364
27.918350	0.1	0.443510
27.920017	0.1	0.442881
27.921683	0.1	0.442504
27.923350	0.1	0.439328
27.925017	0.1	0.431486
27.926683	0.1	0.420543
27.928350	0.1	0.410629
27.930017	0.1	0.404674
27.931683	0.1	0.402150
27.933350	0.1	0.400650
27.935017	0.1	0.398625
27.936683	0.1	0.395952
27.938350	0.1	0.392678
27.940017	0.1	0.388329
27.941683	0.1	0.382527
27.943350	0.1	0.375533
27.945017	0.1	0.368361
27.946683	0.1	0.362229
27.948350	0.1	0.357591
27.950017	0.1	0.354243
27.951683	0.1	0.351775
27.953350	0.1	0.349237
27.955017	0.1	0.345232
27.956683	0.1	0.339155
27.958350	0.1	0.331993
27.960017	0.1	0.324999
27.961683	0.1	0.318261
27.963350	0.1	0.311458
27.965017	0.1	0.304985
27.966683	0.1	0.299783
27.968350	0.1	0.297041
27.970017	0.1	0.297818
27.971683	0.1	0.301637
27.973350	0.1	0.305991
27.975017	0.1	0.308068
27.976683	0.1	0.306382
27.978350	0.1	0.300962
27.980017	0.1	0.293050
27.981683	0.1	0.284403
27.983350	0.1	0.276775
27.985017	0.1	0.271727
27.986683	0.1	0.269925
27.988350	0.1	0.270754
27.990017	0.1	0.273120
27.991683	0.1	0.276291
27.993350	0.1	0.280105
27.995017	0.1	0.284389
27.996683	0.1	0.287923
27.998350	0.1	0.289236
28.000017	0.1	0.289031
28.001683	0.1	0.289837
28.003350	0.1	0.292687
28.005017	0.1	0.296310
28.006683	0.1	0.299513
28.008350	0.1	0.302312
28.010017	0.1	0.305222
28.011683	0.1	0.308668
28.013350	0.1	0.312375
28.015017	0.1	0.315411
28.016683	0.1	0.317171
28.018350	0.1	0.318042
28.020017	0.1	0.319080
28.021683	0.1	0.321274
28.023350	0.1	0.325153
28.025017	0.1	0.330894
28.026683	0.1	0.337423
28.028350	0.1	0.342182
28.030017	0.1	0.343546
28.031683	0.1	0.342354
28.033350	0.1	0.340259
28.035017	0.1	0.337972
28.036683	0.1	0.335588
28.038350	0.1	0.333646
28.040017	0.1	0.332906
28.041683	0.1	0.333441
28.043350	0.1	0.334471
28.045017	0.1	0.334466
28.046683	0.1	0.331681
28.048350	0.1	0.325679
28.050017	0.1	0.318163
28.051683	0.1	0.311271
28.053350	0.1	0.305939
28.055017	0.1	0.302251
28.056683	0.1	0.299835
28.058350	0.1	0.297879
28.060017	0.1	0.295709
28.061683	0.1	0.293120
28.063350	0.1	0.290209
28.065017	0.1	0.287192
28.066683	0.1	0.283797
28.068350	0.1	0.279373
28.070017	0.1	0.273907
28.071683	0.1	0.268314
28.073350	0.1	0.263755
28.075017	0.1	0.260808
28.076683	0.1	0.259099
28.078350	0.1	0.258060
28.080017	0.1	0.257748
28.081683	0.1	0.258116
28.083350	0.1	0.257716
28.085017	0.1	0.254456
28.086683	0.1	0.247816
28.088350	0.1	0.238963
28.090017	0.1	0.229366
28.091683	0.1	0.220649
28.093350	0.1	0.214484
28.095017	0.1	0.211308
28.096683	0.1	0.210130
28.098350	0.1	0.210125
28.100017	0.1	0.211475
28.101683	0.1	0.214116
28.103350	0.1	0.216542
28.105017	0.1	0.216756
28.106683	0.1	0.213948
28.108350	0.1	0.208770
28.110017	0.1	0.202754
28.111683	0.1	0.198167
28.113350	0.1	0.197454
28.115017	0.1	0.201678
28.116683	0.1	0.209548
28.118350	0.1	0.218102
28.120017	0.1	0.224244
28.121683	0.1	0.225869
28.123350	0.1	0.222265
28.125017	0.1	0.214134
28.126683	0.1	0.203387
28.128350	0.1	0.192192
28.130017	0.1	0.182563
28.131683	0.1	0.176788
28.133350	0.1	0.176607
28.135017	0.1	0.181650
28.136683	0.1	0.189729
28.138350	0.1	0.198460
28.140017	0.1	0.205999
28.141683	0.1	0.210945
28.143350	0.1	0.212854
28.145017	0.1	0.212756
28.146683	0.1	0.212109
28.148350	0.1	0.211489
28.150017	0.1	0.210498
28.151683	0.1	0.208169
28.153350	0.1	0.203964
28.155017	0.1	0.198833
28.156683	0.1	0.194483
28.158350	0.1	0.191904
28.160017	0.1	0.190977
28.161683	0.1	0.190912
28.163350	0.1	0.190688
28.165017	0.1	0.189785
28.166683	0.1	0.188639
28.168350	0.1	0.187983
28.170017	0.1	0.188067
28.171683	0.1	0.188258
28.173350	0.1	0.187051
28.175017	0.1	0.183252
28.176683	0.1	0.177119
28.178350	0.1	0.170432
28.180017	0.1	0.165943
28.181683	0.1	0.166162
28.183350	0.1	0.171992
28.185017	0.1	0.182269
28.186683	0.1	0.194269
28.188350	0.1	0.205198
28.190017	0.1	0.213534
28.191683	0.1	0.218558
28.193350	0.1	0.219699
28.195017	0.1	0.217026
28.196683	0.1	0.212025
28.198350	0.1	0.206623
28.200017	0.1	0.201445
28.201683	0.1	0.196327
28.203350	0.1	0.191974
28.205017	0.1	0.190102
28.206683	0.1	0.192486
28.208350	0.1	0.199359
28.210017	0.1	0.208719
28.211683	0.1	0.217720
28.213350	0.1	0.224179
28.215017	0.1	0.227261
28.216683	0.1	0.227829
28.218350	0.1	0.227508
28.220017	0.1	0.227289
28.221683	0.1	0.227620
28.223350	0.1	0.229268
28.225017	0.1	0.233264
28.226683	0.1	0.240039
28.228350	0.1	0.248374
28.230017	0.1	0.255299
28.231683	0.1	0.258395
28.233350	0.1	0.258056
28.235017	0.1	0.256612
28.236683	0.1	0.255839
28.238350	0.1	0.256025
28.240017	0.1	0.257278
28.241683	0.1	0.260510
28.243350	0.1	0.266447
28.245017	0.1	0.274866
28.246683	0.1	0.284952
28.248350	0.1	0.295285
28.250017	0.1	0.303779
28.251683	0.1	0.308999
28.253350	0.1	0.311644
28.255017	0.1	0.313711
28.256683	0.1	0.316310
28.258350	0.1	0.319183
28.260017	0.1	0.321963
28.261683	0.1	0.324803
28.263350	0.1	0.328273
28.265017	0.1	0.332836
28.266683	0.1	0.338028
28.268350	0.1	0.342904
28.270017	0.1	0.347556
28.271683	0.1	0.353213
28.273350	0.1	0.360846
28.275017	0.1	0.370364
28.276683	0.1	0.381279
28.278350	0.1	0.393307
28.280017	0.1	0.405433
28.281683	0.1	0.415170
28.283350	0.1	0.420241
28.285017	0.1	0.420483
28.286683	0.1	0.418033
28.288350	0.1	0.416604
28.290017	0.1	0.419547
28.291683	0.1	0.427370
28.293350	0.1	0.437982
28.295017	0.1	0.449074
28.296683	0.1	0.459226
28.298350	0.1	0.467836
28.300017	0.1	0.475077
28.301683	0.1	0.481862
28.303350	0.1	0.489648
28.305017	0.1	0.499394
28.306683	0.1	0.510276
28.308350	0.1	0.520651
28.310017	0.1	0.530169
28.311683	0.1	0.539962
28.313350	0.1	0.550742
28.315017	0.1	0.561527
28.316683	0.1	0.570677
28.318350	0.1	0.577602
28.320017	0.1	0.583357
28.321683	0.1	0.590230
28.323350	0.1	0.600335
28.325017	0.1	0.613802
28.326683	0.1	0.628578
28.328350	0.1	0.642072
28.330017	0.1	0.653057
28.331683	0.1	0.662040
28.333350	0.1	0.669807
28.335017	0.1	0.676266
28.336683	0.1	0.680825
28.338350	0.1	0.683293
28.340017	0.1	0.684429
28.341683	0.1	0.685835
28.343350	0.1	0.689272
28.345017	0.1	0.696164
28.346683	0.1	0.706678
28.348350	0.1	0.718725
28.350017	0.1	0.729049
28.351683	0.1	0.735549
28.353350	0.1	0.737761
28.355017	0.1	0.736201
28.356683	0.1	0.732369
28.358350	0.1	0.728411
28.360017	0.1	0.725826
28.361683	0.1	0.724453
28.363350	0.1	0.722674
28.365017	0.1	0.718469
28.366683	0.1	0.710520
28.368350	0.1	0.699204
28.370017	0.1	0.686827
28.371683	0.1	0.676555
28.373350	0.1	0.670603
28.375017	0.1	0.668997
28.376683	0.1	0.669607
28.378350	0.1	0.669174
28.380017	0.1	0.664550
28.381683	0.1	0.654245
28.383350	0.1	0.639120
28.385017	0.1	0.621858
28.386683	0.1	0.605904
28.388350	0.1	0.593811
28.390017	0.1	0.585639
28.391683	0.1	0.579166
28.393350	0.1	0.571432
28.395017	0.1	0.560097
28.396683	0.1	0.544456
28.398350	0.1	0.526141
28.400017	0.1	0.507873
28.401683	0.1	0.491454
28.403350	0.1	0.477475
28.405017	0.1	0.466029
28.406683	0.1	0.456902
28.408350	0.1	0.449377
28.410017	0.1	0.441894
28.411683	0.1	0.432250
28.413350	0.1	0.418951
28.415017	0.1	0.402671
28.416683	0.1	0.385791
28.418350	0.1	0.370643
28.420017	0.1	0.358396
28.421683	0.1	0.348873
28.423350	0.1	0.341050
28.425017	0.1	0.333642
28.426683	0.1	0.325334
28.428350	0.1	0.315201
28.430017	0.1	0.303462
28.431683	0.1	0.291923
28.433350	0.1	0.283201
28.435017	0.1	0.278591
28.436683	0.1	0.276617
28.438350	0.1	0.274079
28.440017	0.1	0.268659
28.441683	0.1	0.260235
28.443350	0.1	0.250344
28.445017	0.1	0.241008
28.446683	0.1	0.233422
28.448350	0.1	0.227131
28.450017	0.1	0.220281
28.451683	0.1	0.211224
28.453350	0.1	0.200039
28.455017	0.1	0.188388
28.456683	0.1	0.178535
28.458350	0.1	0.172523
28.460017	0.1	0.171456
28.461683	0.1	0.174595
28.463350	0.1	0.179275
28.465017	0.1	0.182795
28.466683	0.1	0.184420
28.468350	0.1	0.184989
28.470017	0.1	0.185398
28.471683	0.1	0.185994
28.473350	0.1	0.186614
28.475017	0.1	0.186949
28.476683	0.1	0.187182
28.478350	0.1	0.187783
28.480017	0.1	0.188397
28.481683	0.1	0.188062
28.483350	0.1	0.186637
28.485017	0.1	0.185166
28.486683	0.1	0.184653
28.488350	0.1	0.184868
28.490017	0.1	0.184709
28.491683	0.1	0.184062
28.493350	0.1	0.184476
28.495017	0.1	0.186837
28.496683	0.1	0.189859
28.498350	0.1	0.191950
28.500017	0.1	0.192928
28.501683	0.1	0.193813
28.503350	0.1	0.195615
28.505017	0.1	0.198497
28.506683	0.1	0.202167
28.508350	0.1	0.206246
28.510017	0.1	0.210027
28.511683	0.1	0.213087
28.513350	0.1	0.216090
28.515017	0.1	0.220053
28.516683	0.1	0.225035
28.518350	0.1	0.229906
28.520017	0.1	0.233576
28.521683	0.1	0.236267
28.523350	0.1	0.239108
28.525017	0.1	0.242596
28.526683	0.1	0.246470
28.528350	0.1	0.251150
28.530017	0.1	0.257650
28.531683	0.1	0.266265
28.533350	0.1	0.276482
28.535017	0.1	0.287564
28.536683	0.1	0.298871
28.538350	0.1	0.310056
28.540017	0.1	0.320897
28.541683	0.1	0.330675
28.543350	0.1	0.338661
28.545017	0.1	0.344906
28.546683	0.1	0.349735
28.548350	0.1	0.353535
28.550017	0.1	0.357474
28.551683	0.1	0.363491
28.553350	0.1	0.373665
28.555017	0.1	0.388818
28.556683	0.1	0.407081
28.558350	0.1	0.424772
28.560017	0.1	0.438704
28.561683	0.1	0.448045
28.563350	0.1	0.454825
28.565017	0.1	0.462425
28.566683	0.1	0.473191
28.568350	0.1	0.487436
28.570017	0.1	0.503967
28.571683	0.1	0.520926
28.573350	0.1	0.536209
28.575017	0.1	0.548656
28.576683	0.1	0.559422
28.578350	0.1	0.570533
28.580017	0.1	0.582323
28.581683	0.1	0.593620
28.583350	0.1	0.603995
28.585017	0.1	0.614384
28.586683	0.1	0.625765
28.588350	0.1	0.638436
28.590017	0.1	0.652173
28.591683	0.1	0.666156
28.593350	0.1	0.679302
28.595017	0.1	0.690701
28.596683	0.1	0.699563
28.598350	0.1	0.705640
28.600017	0.1	0.710115
28.601683	0.1	0.715777
28.603350	0.1	0.725477
28.605017	0.1	0.739582
28.606683	0.1	0.755894
28.608350	0.1	0.772090
28.610017	0.1	0.786572
28.611683	0.1	0.797748
28.613350	0.1	0.804607
28.615017	0.1	0.807811
28.616683	0.1	0.809468
28.618350	0.1	0.812300
28.620017	0.1	0.818707
28.621683	0.1	0.829580
28.623350	0.1	0.843867
28.625017	0.1	0.859476
28.626683	0.1	0.874405
28.628350	0.1	0.887392
28.630017	0.1	0.897893
28.631683	0.1	0.906358
28.633350	0.1	0.914820
28.635017	0.1	0.925814
28.636683	0.1	0.940152
28.638350	0.1	0.956156
28.640017	0.1	0.971686
28.641683	0.1	0.986247
28.643350	0.1	1.000687
28.645017	0.1	1.015686
28.646683	0.1	1.030709
28.648350	0.1	1.044231
28.650017	0.1	1.055510
28.651683	0.1	1.065531
28.653350	0.1	1.075887
28.655017	0.1	1.087361
28.656683	0.1	1.099790
28.658350	0.1	1.112949
28.660017	0.1	1.127250
28.661683	0.1	1.143278
28.663350	0.1	1.160572
28.665017	0.1	1.177681
28.666683	0.1	1.193648
28.668350	0.1	1.208913
28.670017	0.1	1.224331
28.671683	0.1	1.239819
28.673350	0.1	1.255181
28.675017	0.1	1.271437
28.676683	0.1	1.290152
28.678350	0.1	1.312159
28.680017	0.1	1.337170
28.681683	0.1	1.363805
28.683350	0.1	1.390330
28.685017	0.1	1.416239
28.686683	0.1	1.442912
28.688350	0.1	1.472025
28.690017	0.1	1.504365
28.691683	0.1	1.540571
28.693350	0.1	1.580929
28.695017	0.1	1.623859
28.696683	0.1	1.666150
28.698350	0.1	1.705727
28.700017	0.1	1.743669
28.701683	0.1	1.783101
28.703350	0.1	1.826319
28.705017	0.1	1.872978
28.706683	0.1	1.921188
28.708350	0.1	1.970022
28.710017	0.1	2.019960
28.711683	0.1	2.071597
28.713350	0.1	2.125031
28.715017	0.1	2.180338
28.716683	0.1	2.237721
28.718350	0.1	2.297224
28.720017	0.1	2.359073
28.721683	0.1	2.423907
28.723350	0.1	2.492233
28.725017	0.1	2.563950
28.726683	0.1	2.637957
28.728350	0.1	2.712561
28.730017	0.1	2.786908
28.731683	0.1	2.861628
28.733350	0.1	2.938081
28.735017	0.1	3.017960
28.736683	0.1	3.102748
28.738350	0.1	3.192532
28.740017	0.1	3.285836
28.741683	0.1	3.381232
28.743350	0.1	3.478522
28.745017	0.1	3.577992
28.746683	0.1	3.679418
28.748350	0.1	3.782739
28.750017	0.1	3.889021
28.751683	0.1	3.999672
28.753350	0.1	4.115137
28.755017	0.1	4.234626
28.756683	0.1	4.356951
28.758350	0.1	4.481901
28.760017	0.1	4.610554
28.761683	0.1	4.744176
28.763350	0.1	4.883213
28.765017	0.1	5.027256
28.766683	0.1	5.175695
28.768350	0.1	5.328339
28.770017	0.1	5.485038
28.771683	0.1	5.645338
28.773350	0.1	5.808678
28.775017	0.1	5.974695
28.776683	0.1	6.143330
28.778350	0.1	6.313850
28.780017	0.1	6.484045
28.781683	0.1	6.651101
28.783350	0.1	6.813169
28.785017	0.1	6.970065
28.786683	0.1	7.122536
28.788350	0.1	7.271008
28.790017	0.1	7.415405
28.791683	0.1	7.555583
28.793350	0.1	7.690815
28.795017	0.1	7.819934
28.796683	0.1	7.942254
28.798350	0.1	8.056927
28.800017	0.1	8.161720
28.801683	0.1	8.253530
28.803350	0.1	8.330452
28.805017	0.1	8.393079
28.806683	0.1	8.443305
28.808350	0.1	8.482221
28.810017	0.1	8.509387
28.811683	0.1	8.523813
28.813350	0.1	8.524717
28.815017	0.1	8.511147
28.816683	0.1	8.481741
28.818350	0.1	8.435887
28.820017	0.1	8.374578
28.821683	0.1	8.299118
28.823350	0.1	8.210083
28.825017	0.1	8.108704
28.826683	0.1	7.997109
28.828350	0.1	7.875711
28.830017	0.1	7.742355
28.831683	0.1	7.594642
28.833350	0.1	7.432569
28.835017	0.1	7.259161
28.836683	0.1	7.078513
28.838350	0.1	6.892839
28.840017	0.1	6.701639
28.841683	0.1	6.503547
28.843350	0.1	6.298600
28.845017	0.1	6.088750
28.846683	0.1	5.876217
28.848350	0.1	5.661612
28.850017	0.1	5.444521
28.851683	0.1	5.225707
28.853350	0.1	5.007759
28.855017	0.1	4.793741
28.856683	0.1	4.585488
28.858350	0.1	4.383582
28.860017	0.1	4.188218
28.861683	0.1	3.999602
28.863350	0.1	3.817976
28.865017	0.1	3.643227
28.866683	0.1	3.474690
28.868350	0.1	3.311485
28.870017	0.1	3.152508
28.871683	0.1	2.996051
28.873350	0.1	2.840413
28.875017	0.1	2.685576
28.876683	0.1	2.533677
28.878350	0.1	2.387268
28.880017	0.1	2.248120
28.881683	0.1	2.118051
28.883350	0.1	1.999047
28.885017	0.1	1.891339
28.886683	0.1	1.792293
28.888350	0.1	1.698411
28.890017	0.1	1.608217
28.891683	0.1	1.522331
28.893350	0.1	1.442018
28.895017	0.1	1.368695
28.896683	0.1	1.303931
28.898350	0.1	1.248284
28.900017	0.1	1.200107
28.901683	0.1	1.156498
28.903350	0.1	1.115249
28.905017	0.1	1.075258
28.906683	0.1	1.036101
28.908350	0.1	0.998080
28.910017	0.1	0.962284
28.911683	0.1	0.930303
28.913350	0.1	0.903513
28.915017	0.1	0.882423
28.916683	0.1	0.866242
28.918350	0.1	0.852663
28.920017	0.1	0.838768
28.921683	0.1	0.823084
28.923350	0.1	0.806539
28.925017	0.1	0.791298
28.926683	0.1	0.779368
28.928350	0.1	0.771568
28.930017	0.1	0.767000
28.931683	0.1	0.763787
28.933350	0.1	0.760220
28.935017	0.1	0.755079
28.936683	0.1	0.748113
28.938350	0.1	0.740224
28.940017	0.1	0.732373
28.941683	0.1	0.725333
28.943350	0.1	0.720168
28.945017	0.1	0.717081
28.946683	0.1	0.714366
28.948350	0.1	0.709919
28.950017	0.1	0.703302
28.951683	0.1	0.695991
28.953350	0.1	0.689314
28.955017	0.1	0.682697
28.956683	0.1	0.674445
28.958350	0.1	0.663460
28.960017	0.1	0.650412
28.961683	0.1	0.637383
28.963350	0.1	0.626231
28.965017	0.1	0.617499
28.966683	0.1	0.610589
28.968350	0.1	0.604629
28.970017	0.1	0.599422
28.971683	0.1	0.594603
28.973350	0.1	0.588233
28.975017	0.1	0.577909
28.976683	0.1	0.563166
28.978350	0.1	0.545881
28.980017	0.1	0.529024
28.981683	0.1	0.515045
28.983350	0.1	0.504195
28.985017	0.1	0.494476
28.986683	0.1	0.484074
28.988350	0.1	0.473210
28.990017	0.1	0.462900
28.991683	0.1	0.452995
28.993350	0.1	0.442755
28.995017	0.1	0.432138
28.996683	0.1	0.421577
28.998350	0.1	0.411244
29.000017	0.1	0.401270
29.001683	0.1	0.392133
29.003350	0.1	0.384231
29.005017	0.1	0.376916
29.006683	0.1	0.368962
29.008350	0.1	0.360864
29.010017	0.1	0.354936
29.011683	0.1	0.351896
29.013350	0.1	0.349293
29.015017	0.1	0.344291
29.016683	0.1	0.336673
29.018350	0.1	0.328580
29.020017	0.1	0.321963
29.021683	0.1	0.317078
29.023350	0.1	0.313520
29.025017	0.1	0.310903
29.026683	0.1	0.308151
29.028350	0.1	0.304021
29.030017	0.1	0.298275
29.031683	0.1	0.291439
29.033350	0.1	0.284193
29.035017	0.1	0.277641
29.036683	0.1	0.273339
29.038350	0.1	0.272263
29.040017	0.1	0.273739
29.041683	0.1	0.275695
29.043350	0.1	0.276500
29.045017	0.1	0.275956
29.046683	0.1	0.274875
29.048350	0.1	0.274517
29.050017	0.1	0.275639
29.051683	0.1	0.277674
29.053350	0.1	0.279048
29.055017	0.1	0.278307
29.056683	0.1	0.275043
29.058350	0.1	0.270125
29.060017	0.1	0.265050
29.061683	0.1	0.260798
29.063350	0.1	0.257324
29.065017	0.1	0.254191
29.066683	0.1	0.251108
29.068350	0.1	0.248170
29.070017	0.1	0.246055
29.071683	0.1	0.245306
29.073350	0.1	0.245636
29.075017	0.1	0.246386
29.076683	0.1	0.246982
29.078350	0.1	0.247052
29.080017	0.1	0.246493
29.081683	0.1	0.245525
29.083350	0.1	0.244603
29.085017	0.1	0.244146
29.086683	0.1	0.244598
29.088350	0.1	0.246335
29.090017	0.1	0.248803
29.091683	0.1	0.250456
29.093350	0.1	0.249892
29.095017	0.1	0.246512
29.096683	0.1	0.240761
29.098350	0.1	0.234381
29.100017	0.1	0.229836
29.101683	0.1	0.228933
29.103350	0.1	0.231378
29.105017	0.1	0.234689
29.106683	0.1	0.236016
29.108350	0.1	0.234460
29.110017	0.1	0.231443
29.111683	0.1	0.229436
[truncated: 254,434 more chars]
