# Supplementary material for: Fade into you: genetic control of pigmentation patterns in red-flesh apple (Malus domestica)
Source: Front Plant Sci. 2025 Jan 13;15:1462545. doi: 10.3389/fpls.2024.1462545 (PMC11770013; doi:10.3389/fpls.2024.1462545)
Supplement: Supplementary file 4 [file DataSheet1.zip › CB B3UV_VIS_3/CB B3UV_VIS_3.txt]

URL	chrom://thermo-pfav3ojr/ChromeleonLocal/Instrument Data/Vanquish_MS/Dimitri/VALEMA/Pierre/Echantillons 03-04-24.seq/168.smp/UV_VIS_3.channel/UV_VIS_3.chm
Channel	UV_VIS_3

Injection Information:
Data Vault	ChromeleonLocal
Sequence	Echantillons 03-04-24
Name	CB B3
Number	15
Position	B:B6
Comment	colonne SB-AQ MeOH+5%AA
Processing Method	Quantitative
Instrument Method	VALEMA test separation GRAQ 4
Type	Unknown
Status	Finished
Inject Time	4/4/2024 4:38:43 AM +02:00
Volume (µl)	10.0000
Dilution Factor	1.0000
Weight	1.0000

Chromatogram Data Information:
Time Min. (min)	0.001683
Time Max. (min)	47.000017
Data Points	28200
Detector	UV
Generating Data System	Chromeleon 7.3.2.10759
Exporting Data System	Chromeleon 7.3.2.0
Operator	Instrument Controller
Signal Quantity	Absorbance
Signal Unit	mAU
Signal Min.	-5.717035
Signal Max.	713.229278
Channel	UV_VIS_3
Driver Name	VDAD.dll
Channel Type	Evaluation
Min. Step (s)	0.1
Max. Step (s)	0.1
Average Step (s)	0.1

Signal Parameter Information:
Signal Info	WVL:350 nm

Chromatogram Data:
Time (min)	Step (s)	Value (mAU)
0.001683	n.a.	0.000000
0.003350	0.1	-0.000084
0.005017	0.1	-0.000531
0.006683	0.1	-0.001532
0.008350	0.1	-0.002473
0.010017	0.1	-0.001760
0.011683	0.1	0.001681
0.013350	0.1	0.006636
0.015017	0.1	0.010543
0.016683	0.1	0.012461
0.018350	0.1	0.013900
0.020017	0.1	0.016466
0.021683	0.1	0.020317
0.023350	0.1	0.025053
0.025017	0.1	0.029779
0.026683	0.1	0.032280
0.028350	0.1	0.030231
0.030017	0.1	0.024070
0.031683	0.1	0.017458
0.033350	0.1	0.013942
0.035017	0.1	0.013616
0.036683	0.1	0.013895
0.038350	0.1	0.012470
0.040017	0.1	0.008657
0.041683	0.1	0.003162
0.043350	0.1	-0.002780
0.045017	0.1	-0.008410
0.046683	0.1	-0.013560
0.048350	0.1	-0.017928
0.050017	0.1	-0.020871
0.051683	0.1	-0.021784
0.053350	0.1	-0.021216
0.055017	0.1	-0.021588
0.056683	0.1	-0.024689
0.058350	0.1	-0.029216
0.060017	0.1	-0.032522
0.061683	0.1	-0.033048
0.063350	0.1	-0.030342
0.065017	0.1	-0.024685
0.066683	0.1	-0.017253
0.068350	0.1	-0.009821
0.070017	0.1	-0.004410
0.071683	0.1	-0.002668
0.073350	0.1	-0.004363
0.075017	0.1	-0.007777
0.076683	0.1	-0.011725
0.078350	0.1	-0.015916
0.080017	0.1	-0.020294
0.081683	0.1	-0.024545
0.083350	0.1	-0.027395
0.085017	0.1	-0.026859
0.086683	0.1	-0.021947
0.088350	0.1	-0.013974
0.090017	0.1	-0.005974
0.091683	0.1	-0.000685
0.093350	0.1	0.000661
0.095017	0.1	-0.002203
0.096683	0.1	-0.008591
0.098350	0.1	-0.016214
0.100017	0.1	-0.022221
0.101683	0.1	-0.025388
0.103350	0.1	-0.026035
0.105017	0.1	-0.023986
0.106683	0.1	-0.019064
0.108350	0.1	-0.013500
0.110017	0.1	-0.010594
0.111683	0.1	-0.010738
0.113350	0.1	-0.011614
0.115017	0.1	-0.011749
0.116683	0.1	-0.011656
0.118350	0.1	-0.011963
0.120017	0.1	-0.012526
0.121683	0.1	-0.013094
0.123350	0.1	-0.013211
0.125017	0.1	-0.012051
0.126683	0.1	-0.009858
0.128350	0.1	-0.007795
0.130017	0.1	-0.005993
0.131683	0.1	-0.003818
0.133350	0.1	-0.001770
0.135017	0.1	-0.001444
0.136683	0.1	-0.003641
0.138350	0.1	-0.007139
0.140017	0.1	-0.010179
0.141683	0.1	-0.012596
0.143350	0.1	-0.014659
0.145017	0.1	-0.015139
0.146683	0.1	-0.012843
0.148350	0.1	-0.008987
0.150017	0.1	-0.006007
0.151683	0.1	-0.004792
0.153350	0.1	-0.005006
0.155017	0.1	-0.006468
0.156683	0.1	-0.008573
0.158350	0.1	-0.010179
0.160017	0.1	-0.010761
0.161683	0.1	-0.010431
0.163350	0.1	-0.008871
0.165017	0.1	-0.005588
0.166683	0.1	-0.001006
0.168350	0.1	0.003339
0.170017	0.1	0.005928
0.171683	0.1	0.006179
0.173350	0.1	0.004005
0.175017	0.1	-0.000554
0.176683	0.1	-0.006687
0.178350	0.1	-0.012540
0.180017	0.1	-0.015614
0.181683	0.1	-0.013807
0.183350	0.1	-0.006827
0.185017	0.1	0.003623
0.186683	0.1	0.014771
0.188350	0.1	0.023381
0.190017	0.1	0.026543
0.191683	0.1	0.023390
0.193350	0.1	0.015809
0.195017	0.1	0.006822
0.196683	0.1	-0.000605
0.198350	0.1	-0.003730
0.200017	0.1	-0.002044
0.201683	0.1	0.001392
0.203350	0.1	0.003213
0.205017	0.1	0.003218
0.206683	0.1	0.002789
0.208350	0.1	0.001960
0.210017	0.1	0.000047
0.211683	0.1	-0.002603
0.213350	0.1	-0.004922
0.215017	0.1	-0.006403
0.216683	0.1	-0.007628
0.218350	0.1	-0.009127
0.220017	0.1	-0.009835
0.221683	0.1	-0.008205
0.223350	0.1	-0.004703
0.225017	0.1	-0.001518
0.226683	0.1	0.000023
0.228350	0.1	0.000671
0.230017	0.1	0.001672
0.231683	0.1	0.003017
0.233350	0.1	0.003893
0.235017	0.1	0.003851
0.236683	0.1	0.002962
0.238350	0.1	0.001872
0.240017	0.1	0.001616
0.241683	0.1	0.002380
0.243350	0.1	0.003162
0.245017	0.1	0.002622
0.246683	0.1	-0.000396
0.248350	0.1	-0.005849
0.250017	0.1	-0.011739
0.251683	0.1	-0.015548
0.253350	0.1	-0.016126
0.255017	0.1	-0.014268
0.256683	0.1	-0.011567
0.258350	0.1	-0.008717
0.260017	0.1	-0.005867
0.261683	0.1	-0.003707
0.263350	0.1	-0.003194
0.265017	0.1	-0.005038
0.266683	0.1	-0.009001
0.268350	0.1	-0.013188
0.270017	0.1	-0.015544
0.271683	0.1	-0.015474
0.273350	0.1	-0.013462
0.275017	0.1	-0.010640
0.276683	0.1	-0.008279
0.278350	0.1	-0.006757
0.280017	0.1	-0.005788
0.281683	0.1	-0.004838
0.283350	0.1	-0.003073
0.285017	0.1	-0.000596
0.286683	0.1	0.000806
0.288350	0.1	-0.000801
0.290017	0.1	-0.005304
0.291683	0.1	-0.009914
0.293350	0.1	-0.010775
0.295017	0.1	-0.005760
0.296683	0.1	0.004210
0.298350	0.1	0.015525
0.300017	0.1	0.023157
0.301683	0.1	0.023441
0.303350	0.1	0.016605
0.305017	0.1	0.006235
0.306683	0.1	-0.003544
0.308350	0.1	-0.009956
0.310017	0.1	-0.011409
0.311683	0.1	-0.007399
0.313350	0.1	0.000289
0.315017	0.1	0.007637
0.316683	0.1	0.011320
0.318350	0.1	0.010510
0.320017	0.1	0.005602
0.321683	0.1	-0.002254
0.323350	0.1	-0.010328
0.325017	0.1	-0.015944
0.326683	0.1	-0.018599
0.328350	0.1	-0.019348
0.330017	0.1	-0.019064
0.331683	0.1	-0.018068
0.333350	0.1	-0.016806
0.335017	0.1	-0.015642
0.336683	0.1	-0.013704
0.338350	0.1	-0.009611
0.340017	0.1	-0.003539
0.341683	0.1	0.002533
0.343350	0.1	0.006463
0.345017	0.1	0.007320
0.346683	0.1	0.005425
0.348350	0.1	0.001909
0.350017	0.1	-0.001504
0.351683	0.1	-0.003371
0.353350	0.1	-0.003478
0.355017	0.1	-0.001965
0.356683	0.1	0.001523
0.358350	0.1	0.006449
0.360017	0.1	0.010226
0.361683	0.1	0.010212
0.363350	0.1	0.006366
0.365017	0.1	0.000992
0.366683	0.1	-0.003632
0.368350	0.1	-0.007027
0.370017	0.1	-0.010016
0.371683	0.1	-0.012754
0.373350	0.1	-0.014226
0.375017	0.1	-0.013406
0.376683	0.1	-0.010510
0.378350	0.1	-0.007376
0.380017	0.1	-0.006044
0.381683	0.1	-0.006645
0.383350	0.1	-0.007316
0.385017	0.1	-0.006156
0.386683	0.1	-0.002855
0.388350	0.1	0.001825
0.390017	0.1	0.006878
0.391683	0.1	0.010650
0.393350	0.1	0.011404
0.395017	0.1	0.008857
0.396683	0.1	0.004075
0.398350	0.1	-0.001621
0.400017	0.1	-0.006943
0.401683	0.1	-0.010929
0.403350	0.1	-0.013281
0.405017	0.1	-0.014040
0.406683	0.1	-0.013313
0.408350	0.1	-0.011334
0.410017	0.1	-0.008876
0.411683	0.1	-0.006901
0.413350	0.1	-0.005532
0.415017	0.1	-0.004349
0.416683	0.1	-0.003357
0.418350	0.1	-0.002543
0.420017	0.1	-0.001285
0.421683	0.1	0.000619
0.423350	0.1	0.002226
0.425017	0.1	0.002794
0.426683	0.1	0.003097
0.428350	0.1	0.003842
0.430017	0.1	0.003972
0.431683	0.1	0.002282
0.433350	0.1	-0.000885
0.435017	0.1	-0.004373
0.436683	0.1	-0.007153
0.438350	0.1	-0.008470
0.440017	0.1	-0.008340
0.441683	0.1	-0.007669
0.443350	0.1	-0.006719
0.445017	0.1	-0.004317
0.446683	0.1	0.000019
0.448350	0.1	0.004708
0.450017	0.1	0.008261
0.451683	0.1	0.010896
0.453350	0.1	0.012615
0.455017	0.1	0.011958
0.456683	0.1	0.008149
0.458350	0.1	0.002747
0.460017	0.1	-0.001811
0.461683	0.1	-0.004075
0.463350	0.1	-0.003548
0.465017	0.1	-0.000680
0.466683	0.1	0.002980
0.468350	0.1	0.005621
0.470017	0.1	0.006338
0.471683	0.1	0.005844
0.473350	0.1	0.005499
0.475017	0.1	0.005397
0.476683	0.1	0.004703
0.478350	0.1	0.003674
0.480017	0.1	0.004023
0.481683	0.1	0.006524
0.483350	0.1	0.009360
0.485017	0.1	0.010361
0.486683	0.1	0.009434
0.488350	0.1	0.007302
0.490017	0.1	0.004023
0.491683	0.1	-0.000005
0.493350	0.1	-0.003218
0.495017	0.1	-0.004186
0.496683	0.1	-0.003166
0.498350	0.1	-0.001537
0.500017	0.1	-0.000773
0.501683	0.1	-0.001737
0.503350	0.1	-0.003651
0.505017	0.1	-0.004787
0.506683	0.1	-0.004233
0.508350	0.1	-0.002272
0.510017	0.1	0.000168
0.511683	0.1	0.002100
0.513350	0.1	0.002859
0.515017	0.1	0.002305
0.516683	0.1	0.000983
0.518350	0.1	0.000037
0.520017	0.1	0.000307
0.521683	0.1	0.000764
0.523350	0.1	-0.001136
0.525017	0.1	-0.006291
0.526683	0.1	-0.011884
0.528350	0.1	-0.014394
0.530017	0.1	-0.013779
0.531683	0.1	-0.012582
0.533350	0.1	-0.012312
0.535017	0.1	-0.012368
0.536683	0.1	-0.011553
0.538350	0.1	-0.009811
0.540017	0.1	-0.008079
0.541683	0.1	-0.006780
0.543350	0.1	-0.005532
0.545017	0.1	-0.004666
0.546683	0.1	-0.005653
0.548350	0.1	-0.009285
0.550017	0.1	-0.015097
0.551683	0.1	-0.022398
0.553350	0.1	-0.029537
0.555017	0.1	-0.033574
0.556683	0.1	-0.032610
0.558350	0.1	-0.027139
0.560017	0.1	-0.019004
0.561683	0.1	-0.010105
0.563350	0.1	-0.002161
0.565017	0.1	0.002729
0.566683	0.1	0.002808
0.568350	0.1	-0.001527
0.570017	0.1	-0.008335
0.571683	0.1	-0.015628
0.573350	0.1	-0.021425
0.575017	0.1	-0.024117
0.576683	0.1	-0.023544
0.578350	0.1	-0.021118
0.580017	0.1	-0.018603
0.581683	0.1	-0.016768
0.583350	0.1	-0.015683
0.585017	0.1	-0.015874
0.586683	0.1	-0.017514
0.588350	0.1	-0.019176
0.590017	0.1	-0.019665
0.591683	0.1	-0.019744
0.593350	0.1	-0.020084
0.595017	0.1	-0.019660
0.596683	0.1	-0.017798
0.598350	0.1	-0.015702
0.600017	0.1	-0.014710
0.601683	0.1	-0.014463
0.603350	0.1	-0.013663
0.605017	0.1	-0.011814
0.606683	0.1	-0.009579
0.608350	0.1	-0.007628
0.610017	0.1	-0.006333
0.611683	0.1	-0.006715
0.613350	0.1	-0.009849
0.615017	0.1	-0.015213
0.616683	0.1	-0.020880
0.618350	0.1	-0.024932
0.620017	0.1	-0.026193
0.621683	0.1	-0.024894
0.623350	0.1	-0.023181
0.625017	0.1	-0.023115
0.626683	0.1	-0.024033
0.628350	0.1	-0.023860
0.630017	0.1	-0.021919
0.631683	0.1	-0.018892
0.633350	0.1	-0.015316
0.635017	0.1	-0.011446
0.636683	0.1	-0.008158
0.638350	0.1	-0.007004
0.640017	0.1	-0.009080
0.641683	0.1	-0.013802
0.643350	0.1	-0.018873
0.645017	0.1	-0.021560
0.646683	0.1	-0.020703
0.648350	0.1	-0.018110
0.650017	0.1	-0.016945
0.651683	0.1	-0.018324
0.653350	0.1	-0.020927
0.655017	0.1	-0.023362
0.656683	0.1	-0.025406
0.658350	0.1	-0.027716
0.660017	0.1	-0.030841
0.661683	0.1	-0.034254
0.663350	0.1	-0.036778
0.665017	0.1	-0.037509
0.666683	0.1	-0.035744
0.668350	0.1	-0.031479
0.670017	0.1	-0.026217
0.671683	0.1	-0.021742
0.673350	0.1	-0.018217
0.675017	0.1	-0.014622
0.676683	0.1	-0.010468
0.678350	0.1	-0.006156
0.680017	0.1	-0.002561
0.681683	0.1	-0.000661
0.683350	0.1	-0.000848
0.685017	0.1	-0.002249
0.686683	0.1	-0.003288
0.688350	0.1	-0.003213
0.690017	0.1	-0.003534
0.691683	0.1	-0.006929
0.693350	0.1	-0.013746
0.695017	0.1	-0.020619
0.696683	0.1	-0.023874
0.698350	0.1	-0.023376
0.700017	0.1	-0.021411
0.701683	0.1	-0.019618
0.703350	0.1	-0.018487
0.705017	0.1	-0.017737
0.706683	0.1	-0.016713
0.708350	0.1	-0.014729
0.710017	0.1	-0.011246
0.711683	0.1	-0.006943
0.713350	0.1	-0.003530
0.715017	0.1	-0.001644
0.716683	0.1	-0.000200
0.718350	0.1	0.002184
0.720017	0.1	0.005555
0.721683	0.1	0.008466
0.723350	0.1	0.009639
0.725017	0.1	0.008550
0.726683	0.1	0.004596
0.728350	0.1	-0.002435
0.730017	0.1	-0.010813
0.731683	0.1	-0.017430
0.733350	0.1	-0.020075
0.735017	0.1	-0.018626
0.736683	0.1	-0.015022
0.738350	0.1	-0.012331
0.740017	0.1	-0.012643
0.741683	0.1	-0.015702
0.743350	0.1	-0.019739
0.745017	0.1	-0.022342
0.746683	0.1	-0.021202
0.748350	0.1	-0.016182
0.750017	0.1	-0.010272
0.751683	0.1	-0.007255
0.753350	0.1	-0.008862
0.755017	0.1	-0.013993
0.756683	0.1	-0.020065
0.758350	0.1	-0.024745
0.760017	0.1	-0.026366
0.761683	0.1	-0.024233
0.763350	0.1	-0.019390
0.765017	0.1	-0.014054
0.766683	0.1	-0.009816
0.768350	0.1	-0.007176
0.770017	0.1	-0.006743
0.771683	0.1	-0.008992
0.773350	0.1	-0.013136
0.775017	0.1	-0.017835
0.776683	0.1	-0.022375
0.778350	0.1	-0.025914
0.780017	0.1	-0.026813
0.781683	0.1	-0.024219
0.783350	0.1	-0.019423
0.785017	0.1	-0.014286
0.786683	0.1	-0.009066
0.788350	0.1	-0.003432
0.790017	0.1	0.001392
0.791683	0.1	0.003441
0.793350	0.1	0.002393
0.795017	0.1	-0.000172
0.796683	0.1	-0.003106
0.798350	0.1	-0.007241
0.800017	0.1	-0.013756
0.801683	0.1	-0.022114
0.803350	0.1	-0.030976
0.805017	0.1	-0.039469
0.806683	0.1	-0.046310
0.808350	0.1	-0.049588
0.810017	0.1	-0.048690
0.811683	0.1	-0.045109
0.813350	0.1	-0.041164
0.815017	0.1	-0.038566
0.816683	0.1	-0.037514
0.818350	0.1	-0.036736
0.820017	0.1	-0.034906
0.821683	0.1	-0.031721
0.823350	0.1	-0.028419
0.825017	0.1	-0.027232
0.826683	0.1	-0.028959
0.828350	0.1	-0.031586
0.830017	0.1	-0.032606
0.831683	0.1	-0.032014
0.833350	0.1	-0.031828
0.835017	0.1	-0.032671
0.836683	0.1	-0.032471
0.838350	0.1	-0.029388
0.840017	0.1	-0.024047
0.841683	0.1	-0.018361
0.843350	0.1	-0.014380
0.845017	0.1	-0.013970
0.846683	0.1	-0.017551
0.848350	0.1	-0.022850
0.850017	0.1	-0.026203
0.851683	0.1	-0.025788
0.853350	0.1	-0.022650
0.855017	0.1	-0.018571
0.856683	0.1	-0.014431
0.858350	0.1	-0.010249
0.860017	0.1	-0.006026
0.861683	0.1	-0.002375
0.863350	0.1	-0.000554
0.865017	0.1	-0.001960
0.866683	0.1	-0.007260
0.868350	0.1	-0.015623
0.870017	0.1	-0.025369
0.871683	0.1	-0.035139
0.873350	0.1	-0.043535
0.875017	0.1	-0.048210
0.876683	0.1	-0.047055
0.878350	0.1	-0.040354
0.880017	0.1	-0.030603
0.881683	0.1	-0.020606
0.883350	0.1	-0.012526
0.885017	0.1	-0.007767
0.886683	0.1	-0.006757
0.888350	0.1	-0.008671
0.890017	0.1	-0.011753
0.891683	0.1	-0.014622
0.893350	0.1	-0.016866
0.895017	0.1	-0.018370
0.896683	0.1	-0.018780
0.898350	0.1	-0.017574
0.900017	0.1	-0.014701
0.901683	0.1	-0.011213
0.903350	0.1	-0.008633
0.905017	0.1	-0.007530
0.906683	0.1	-0.007693
0.908350	0.1	-0.009476
0.910017	0.1	-0.012913
0.911683	0.1	-0.016210
0.913350	0.1	-0.017872
0.915017	0.1	-0.018803
0.916683	0.1	-0.020429
0.918350	0.1	-0.022459
0.920017	0.1	-0.023511
0.921683	0.1	-0.022533
0.923350	0.1	-0.019693
0.925017	0.1	-0.016298
0.926683	0.1	-0.013523
0.928350	0.1	-0.011581
0.930017	0.1	-0.010747
0.931683	0.1	-0.012391
0.933350	0.1	-0.017658
0.935017	0.1	-0.025299
0.936683	0.1	-0.032093
0.938350	0.1	-0.035786
0.940017	0.1	-0.036405
0.941683	0.1	-0.034836
0.943350	0.1	-0.031716
0.945017	0.1	-0.027628
0.946683	0.1	-0.023581
0.948350	0.1	-0.020913
0.950017	0.1	-0.020517
0.951683	0.1	-0.022156
0.953350	0.1	-0.024284
0.955017	0.1	-0.025011
0.956683	0.1	-0.023143
0.958350	0.1	-0.018501
0.960017	0.1	-0.012508
0.961683	0.1	-0.007469
0.963350	0.1	-0.004759
0.965017	0.1	-0.004554
0.966683	0.1	-0.006305
0.968350	0.1	-0.009332
0.970017	0.1	-0.013751
0.971683	0.1	-0.019833
0.973350	0.1	-0.026454
0.975017	0.1	-0.031465
0.976683	0.1	-0.033150
0.978350	0.1	-0.030929
0.980017	0.1	-0.025867
0.981683	0.1	-0.020312
0.983350	0.1	-0.015832
0.985017	0.1	-0.012405
0.986683	0.1	-0.009770
0.988350	0.1	-0.007986
0.990017	0.1	-0.006896
0.991683	0.1	-0.006468
0.993350	0.1	-0.007125
0.995017	0.1	-0.009122
0.996683	0.1	-0.011753
0.998350	0.1	-0.013337
1.000017	0.1	-0.012279
1.001683	0.1	-0.008452
1.003350	0.1	-0.002892
1.005017	0.1	0.002841
1.006683	0.1	0.006114
1.008350	0.1	0.004442
1.010017	0.1	-0.001462
1.011683	0.1	-0.007860
1.013350	0.1	-0.011749
1.015017	0.1	-0.012694
1.016683	0.1	-0.011600
1.018350	0.1	-0.009853
1.020017	0.1	-0.009011
1.021683	0.1	-0.009728
1.023350	0.1	-0.011362
1.025017	0.1	-0.012782
1.026683	0.1	-0.013523
1.028350	0.1	-0.014184
1.030017	0.1	-0.015367
1.031683	0.1	-0.016773
1.033350	0.1	-0.018105
1.035017	0.1	-0.019711
1.036683	0.1	-0.021695
1.038350	0.1	-0.023418
1.040017	0.1	-0.024298
1.041683	0.1	-0.024061
1.043350	0.1	-0.022245
1.045017	0.1	-0.018119
1.046683	0.1	-0.012037
1.048350	0.1	-0.006314
1.050017	0.1	-0.003730
1.051683	0.1	-0.005695
1.053350	0.1	-0.011781
1.055017	0.1	-0.019930
1.056683	0.1	-0.027409
1.058350	0.1	-0.031702
1.060017	0.1	-0.031325
1.061683	0.1	-0.027143
1.063350	0.1	-0.022617
1.065017	0.1	-0.021076
1.066683	0.1	-0.022519
1.068350	0.1	-0.024596
1.070017	0.1	-0.026277
1.071683	0.1	-0.028280
1.073350	0.1	-0.030468
1.075017	0.1	-0.030990
1.076683	0.1	-0.027968
1.078350	0.1	-0.021504
1.080017	0.1	-0.014114
1.081683	0.1	-0.008815
1.083350	0.1	-0.007306
1.085017	0.1	-0.009998
1.086683	0.1	-0.016312
1.088350	0.1	-0.024666
1.090017	0.1	-0.032955
1.091683	0.1	-0.039190
1.093350	0.1	-0.042142
1.095017	0.1	-0.041765
1.096683	0.1	-0.038557
1.098350	0.1	-0.033122
1.100017	0.1	-0.026198
1.101683	0.1	-0.018366
1.103350	0.1	-0.010296
1.105017	0.1	-0.002920
1.106683	0.1	0.002864
1.108350	0.1	0.005853
1.110017	0.1	0.005094
1.111683	0.1	0.001411
1.113350	0.1	-0.002766
1.115017	0.1	-0.005560
1.116683	0.1	-0.007134
1.118350	0.1	-0.008740
1.120017	0.1	-0.010743
1.121683	0.1	-0.012047
1.123350	0.1	-0.011097
1.125017	0.1	-0.007381
1.126683	0.1	-0.002249
1.128350	0.1	0.001783
1.130017	0.1	0.002482
1.131683	0.1	-0.000820
1.133350	0.1	-0.006929
1.135017	0.1	-0.013462
1.136683	0.1	-0.017895
1.138350	0.1	-0.019316
1.140017	0.1	-0.018887
1.141683	0.1	-0.017607
1.143350	0.1	-0.015530
1.145017	0.1	-0.013439
1.146683	0.1	-0.012731
1.148350	0.1	-0.014035
1.150017	0.1	-0.016792
1.151683	0.1	-0.019260
1.153350	0.1	-0.019609
1.155017	0.1	-0.017374
1.156683	0.1	-0.013351
1.158350	0.1	-0.009313
1.160017	0.1	-0.007539
1.161683	0.1	-0.009062
1.163350	0.1	-0.013057
1.165017	0.1	-0.017765
1.166683	0.1	-0.021304
1.168350	0.1	-0.022305
1.170017	0.1	-0.020415
1.171683	0.1	-0.016540
1.173350	0.1	-0.012210
1.175017	0.1	-0.008494
1.176683	0.1	-0.006133
1.178350	0.1	-0.005695
1.180017	0.1	-0.006608
1.181683	0.1	-0.007167
1.183350	0.1	-0.006263
1.185017	0.1	-0.004186
1.186683	0.1	-0.001541
1.188350	0.1	0.001504
1.190017	0.1	0.004414
1.191683	0.1	0.006147
1.193350	0.1	0.006566
1.195017	0.1	0.006240
1.196683	0.1	0.004917
1.198350	0.1	0.002068
1.200017	0.1	-0.001872
1.201683	0.1	-0.006040
1.203350	0.1	-0.009909
1.205017	0.1	-0.013304
1.206683	0.1	-0.016405
1.208350	0.1	-0.019073
1.210017	0.1	-0.020126
1.211683	0.1	-0.018263
1.213350	0.1	-0.013821
1.215017	0.1	-0.008713
1.216683	0.1	-0.004987
1.218350	0.1	-0.003446
1.220017	0.1	-0.003390
1.221683	0.1	-0.004075
1.223350	0.1	-0.006035
1.225017	0.1	-0.010100
1.226683	0.1	-0.015483
1.228350	0.1	-0.020014
1.230017	0.1	-0.021877
1.231683	0.1	-0.020512
1.233350	0.1	-0.016475
1.235017	0.1	-0.011474
1.236683	0.1	-0.008009
1.238350	0.1	-0.007353
1.240017	0.1	-0.007804
1.241683	0.1	-0.006482
1.243350	0.1	-0.002449
1.245017	0.1	0.002673
1.246683	0.1	0.006608
1.248350	0.1	0.008061
1.250017	0.1	0.006990
1.251683	0.1	0.004196
1.253350	0.1	0.000284
1.255017	0.1	-0.004964
1.256683	0.1	-0.011595
1.258350	0.1	-0.018603
1.260017	0.1	-0.024340
1.261683	0.1	-0.027623
1.263350	0.1	-0.028410
1.265017	0.1	-0.026845
1.266683	0.1	-0.022142
1.268350	0.1	-0.014119
1.270017	0.1	-0.005327
1.271683	0.1	0.000177
1.273350	0.1	0.000205
1.275017	0.1	-0.004289
1.276683	0.1	-0.011218
1.278350	0.1	-0.018878
1.280017	0.1	-0.025355
1.281683	0.1	-0.028578
1.283350	0.1	-0.027702
1.285017	0.1	-0.024498
1.286683	0.1	-0.022873
1.288350	0.1	-0.024964
1.290017	0.1	-0.028121
1.291683	0.1	-0.028261
1.293350	0.1	-0.024731
1.295017	0.1	-0.019302
1.296683	0.1	-0.012768
1.298350	0.1	-0.005746
1.300017	0.1	-0.000596
1.301683	0.1	0.000834
1.303350	0.1	-0.000964
1.305017	0.1	-0.004806
1.306683	0.1	-0.009863
1.308350	0.1	-0.014924
1.310017	0.1	-0.018347
1.311683	0.1	-0.019209
1.313350	0.1	-0.018026
1.315017	0.1	-0.015758
1.316683	0.1	-0.012885
1.318350	0.1	-0.009295
1.320017	0.1	-0.004754
1.321683	0.1	0.000400
1.323350	0.1	0.005867
1.325017	0.1	0.012671
1.326683	0.1	0.022841
1.328350	0.1	0.037444
1.330017	0.1	0.055311
1.331683	0.1	0.074552
1.333350	0.1	0.094408
1.335017	0.1	0.113826
1.336683	0.1	0.130269
1.338350	0.1	0.142124
1.340017	0.1	0.150488
1.341683	0.1	0.157282
1.343350	0.1	0.163182
1.345017	0.1	0.168439
1.346683	0.1	0.173505
1.348350	0.1	0.177464
1.350017	0.1	0.178036
1.351683	0.1	0.174483
1.353350	0.1	0.168430
1.355017	0.1	0.161217
1.356683	0.1	0.151885
1.358350	0.1	0.138581
1.360017	0.1	0.120993
1.361683	0.1	0.100774
1.363350	0.1	0.080769
1.365017	0.1	0.064350
1.366683	0.1	0.054073
1.368350	0.1	0.050180
1.370017	0.1	0.050110
1.371683	0.1	0.049649
1.373350	0.1	0.045942
1.375017	0.1	0.040038
1.376683	0.1	0.034682
1.378350	0.1	0.030533
1.380017	0.1	0.026138
1.381683	0.1	0.020112
1.383350	0.1	0.012591
1.385017	0.1	0.005425
1.386683	0.1	0.000778
1.388350	0.1	-0.000917
1.390017	0.1	-0.001327
1.391683	0.1	-0.002207
1.393350	0.1	-0.003795
1.395017	0.1	-0.005737
1.396683	0.1	-0.008647
1.398350	0.1	-0.013737
1.400017	0.1	-0.021174
1.401683	0.1	-0.029285
1.403350	0.1	-0.035847
1.405017	0.1	-0.040312
1.406683	0.1	-0.044042
1.408350	0.1	-0.048387
1.410017	0.1	-0.053789
1.411683	0.1	-0.059828
1.413350	0.1	-0.065314
1.415017	0.1	-0.069314
1.416683	0.1	-0.071861
1.418350	0.1	-0.072829
1.420017	0.1	-0.071134
1.421683	0.1	-0.065845
1.423350	0.1	-0.057626
1.425017	0.1	-0.048615
1.426683	0.1	-0.040946
1.428350	0.1	-0.035432
1.430017	0.1	-0.031395
1.431683	0.1	-0.027618
1.433350	0.1	-0.023413
1.435017	0.1	-0.019222
1.436683	0.1	-0.016033
1.438350	0.1	-0.013793
1.440017	0.1	-0.011241
1.441683	0.1	-0.006887
1.443350	0.1	0.000447
1.445017	0.1	0.010096
1.446683	0.1	0.019050
1.448350	0.1	0.024852
1.450017	0.1	0.027455
1.451683	0.1	0.027665
1.453350	0.1	0.026510
1.455017	0.1	0.026221
1.456683	0.1	0.029425
1.458350	0.1	0.036997
1.460017	0.1	0.047092
1.461683	0.1	0.055851
1.463350	0.1	0.059451
1.465017	0.1	0.056527
1.466683	0.1	0.049490
1.468350	0.1	0.043293
1.470017	0.1	0.041928
1.471683	0.1	0.045490
1.473350	0.1	0.050976
1.475017	0.1	0.055651
1.476683	0.1	0.058976
1.478350	0.1	0.061975
1.480017	0.1	0.065649
1.481683	0.1	0.069630
1.483350	0.1	0.072466
1.485017	0.1	0.073365
1.486683	0.1	0.072685
1.488350	0.1	0.070785
1.490017	0.1	0.068005
1.491683	0.1	0.065919
1.493350	0.1	0.067065
1.495017	0.1	0.072606
1.496683	0.1	0.080802
1.498350	0.1	0.087894
1.500017	0.1	0.090897
1.501683	0.1	0.090171
1.503350	0.1	0.088564
1.505017	0.1	0.087833
1.506683	0.1	0.087461
1.508350	0.1	0.086734
1.510017	0.1	0.086478
1.511683	0.1	0.088513
1.513350	0.1	0.093738
1.515017	0.1	0.101402
1.516683	0.1	0.109961
1.518350	0.1	0.117598
1.520017	0.1	0.122916
1.521683	0.1	0.126138
1.523350	0.1	0.128928
1.525017	0.1	0.132765
1.526683	0.1	0.137389
1.528350	0.1	0.141626
1.530017	0.1	0.145878
1.531683	0.1	0.152015
1.533350	0.1	0.161193
1.535017	0.1	0.173287
1.536683	0.1	0.187471
1.538350	0.1	0.202828
1.540017	0.1	0.218437
1.541683	0.1	0.233077
1.543350	0.1	0.245790
1.545017	0.1	0.256584
1.546683	0.1	0.265916
1.548350	0.1	0.274177
1.550017	0.1	0.282284
1.551683	0.1	0.291951
1.553350	0.1	0.304533
1.555017	0.1	0.319630
1.556683	0.1	0.335588
1.558350	0.1	0.351402
1.560017	0.1	0.367826
1.561683	0.1	0.387058
1.563350	0.1	0.411519
1.565017	0.1	0.442690
1.566683	0.1	0.480805
1.568350	0.1	0.525070
1.570017	0.1	0.573639
1.571683	0.1	0.623995
1.573350	0.1	0.674296
1.575017	0.1	0.724061
1.576683	0.1	0.773580
1.578350	0.1	0.823578
1.580017	0.1	0.874908
1.581683	0.1	0.926983
1.583350	0.1	0.976799
1.585017	0.1	1.020739
1.586683	0.1	1.056544
1.588350	0.1	1.083058
1.590017	0.1	1.099207
1.591683	0.1	1.103994
1.593350	0.1	1.097084
1.595017	0.1	1.078662
1.596683	0.1	1.049275
1.598350	0.1	1.012105
1.600017	0.1	0.975910
1.601683	0.1	0.954317
1.603350	0.1	0.962513
1.605017	0.1	1.015966
1.606683	0.1	1.131641
1.608350	0.1	1.327079
1.610017	0.1	1.615207
1.611683	0.1	1.999834
1.613350	0.1	2.475935
1.615017	0.1	3.031488
1.616683	0.1	3.648261
1.618350	0.1	4.304466
1.620017	0.1	4.979023
1.621683	0.1	5.653556
1.623350	0.1	6.312095
1.625017	0.1	6.940505
1.626683	0.1	7.527107
1.628350	0.1	8.064909
1.630017	0.1	8.552470
1.631683	0.1	8.990718
1.633350	0.1	9.379406
1.635017	0.1	9.718048
1.636683	0.1	10.008509
1.638350	0.1	10.253903
1.640017	0.1	10.454981
1.641683	0.1	10.609031
1.643350	0.1	10.712817
1.645017	0.1	10.765987
1.646683	0.1	10.771640
1.648350	0.1	10.734298
1.650017	0.1	10.657762
1.651683	0.1	10.545813
1.653350	0.1	10.404899
1.655017	0.1	10.243068
1.656683	0.1	10.064794
1.658350	0.1	9.869938
1.660017	0.1	9.659217
1.661683	0.1	9.437473
1.663350	0.1	9.210911
1.665017	0.1	8.983165
1.666683	0.1	8.754143
1.668350	0.1	8.521820
1.670017	0.1	8.284892
1.671683	0.1	8.044122
1.673350	0.1	7.801587
1.675017	0.1	7.559247
1.676683	0.1	7.318710
1.678350	0.1	7.081060
1.680017	0.1	6.845910
1.681683	0.1	6.611543
1.683350	0.1	6.376607
1.685017	0.1	6.141327
1.686683	0.1	5.907062
1.688350	0.1	5.675294
1.690017	0.1	5.446798
1.691683	0.1	5.221427
1.693350	0.1	4.999600
1.695017	0.1	4.783394
1.696683	0.1	4.574340
1.698350	0.1	4.371069
1.700017	0.1	4.170872
1.701683	0.1	3.973017
1.703350	0.1	3.778907
1.705017	0.1	3.589466
1.706683	0.1	3.403951
1.708350	0.1	3.221282
1.710017	0.1	3.042356
1.711683	0.1	2.870369
1.713350	0.1	2.708146
1.715017	0.1	2.556471
1.716683	0.1	2.414589
1.718350	0.1	2.280744
1.720017	0.1	2.152799
1.721683	0.1	2.028733
1.723350	0.1	1.906697
1.725017	0.1	1.786151
1.726683	0.1	1.668246
1.728350	0.1	1.553660
1.730017	0.1	1.441650
1.731683	0.1	1.332574
1.733350	0.1	1.229672
1.735017	0.1	1.136498
1.736683	0.1	1.053284
1.738350	0.1	0.977167
1.740017	0.1	0.905776
1.741683	0.1	0.838838
1.743350	0.1	0.776350
1.745017	0.1	0.717016
1.746683	0.1	0.658999
1.748350	0.1	0.601877
1.750017	0.1	0.546738
1.751683	0.1	0.494211
1.753350	0.1	0.444083
1.755017	0.1	0.396795
1.756683	0.1	0.353572
1.758350	0.1	0.314415
1.760017	0.1	0.277711
1.761683	0.1	0.242270
1.763350	0.1	0.208188
1.765017	0.1	0.175810
1.766683	0.1	0.145123
1.768350	0.1	0.116182
1.770017	0.1	0.089710
1.771683	0.1	0.066995
1.773350	0.1	0.048676
1.775017	0.1	0.033928
1.776683	0.1	0.021625
1.778350	0.1	0.011367
1.780017	0.1	0.002771
1.781683	0.1	-0.005779
1.783350	0.1	-0.016568
1.785017	0.1	-0.030077
1.786683	0.1	-0.044233
1.788350	0.1	-0.057053
1.790017	0.1	-0.069207
1.791683	0.1	-0.082753
1.793350	0.1	-0.097863
1.795017	0.1	-0.112457
1.796683	0.1	-0.124970
1.798350	0.1	-0.135456
1.800017	0.1	-0.144248
1.801683	0.1	-0.151484
1.803350	0.1	-0.157864
1.805017	0.1	-0.164555
1.806683	0.1	-0.172420
1.808350	0.1	-0.180975
1.810017	0.1	-0.188118
1.811683	0.1	-0.192234
1.813350	0.1	-0.194428
1.815017	0.1	-0.197240
1.816683	0.1	-0.201790
1.818350	0.1	-0.207401
1.820017	0.1	-0.213003
1.821683	0.1	-0.218046
1.823350	0.1	-0.222591
1.825017	0.1	-0.226949
1.826683	0.1	-0.230889
1.828350	0.1	-0.233147
1.830017	0.1	-0.232542
1.831683	0.1	-0.229115
1.833350	0.1	-0.223969
1.835017	0.1	-0.219638
1.836683	0.1	-0.219257
1.838350	0.1	-0.223597
1.840017	0.1	-0.230637
1.841683	0.1	-0.237962
1.843350	0.1	-0.243634
1.845017	0.1	-0.245469
1.846683	0.1	-0.241892
1.848350	0.1	-0.233618
1.850017	0.1	-0.223140
1.851683	0.1	-0.212933
1.853350	0.1	-0.204770
1.855017	0.1	-0.198786
1.856683	0.1	-0.192341
1.858350	0.1	-0.181724
1.860017	0.1	-0.166013
1.861683	0.1	-0.147675
1.863350	0.1	-0.129039
1.865017	0.1	-0.109901
1.866683	0.1	-0.089062
1.868350	0.1	-0.065924
1.870017	0.1	-0.040173
1.871683	0.1	-0.011604
1.873350	0.1	0.019209
1.875017	0.1	0.051195
1.876683	0.1	0.084243
1.878350	0.1	0.119391
1.880017	0.1	0.157082
1.881683	0.1	0.196514
1.883350	0.1	0.237385
1.885017	0.1	0.279951
1.886683	0.1	0.322401
1.888350	0.1	0.361083
1.890017	0.1	0.394415
1.891683	0.1	0.424017
1.893350	0.1	0.451836
1.895017	0.1	0.477950
1.896683	0.1	0.500469
1.898350	0.1	0.516735
1.900017	0.1	0.525420
1.901683	0.1	0.528023
1.903350	0.1	0.527990
1.905017	0.1	0.528498
1.906683	0.1	0.530295
1.908350	0.1	0.531175
1.910017	0.1	0.527720
1.911683	0.1	0.517513
1.913350	0.1	0.500409
1.915017	0.1	0.478793
1.916683	0.1	0.456083
1.918350	0.1	0.434546
1.920017	0.1	0.414988
1.921683	0.1	0.397791
1.923350	0.1	0.383011
1.925017	0.1	0.369535
1.926683	0.1	0.355588
1.928350	0.1	0.340706
1.930017	0.1	0.326368
1.931683	0.1	0.314089
1.933350	0.1	0.302922
1.935017	0.1	0.289418
1.936683	0.1	0.271187
1.938350	0.1	0.249953
1.940017	0.1	0.229632
1.941683	0.1	0.212728
1.943350	0.1	0.199317
1.945017	0.1	0.187815
1.946683	0.1	0.176360
1.948350	0.1	0.164169
1.950017	0.1	0.151065
1.951683	0.1	0.136765
1.953350	0.1	0.121603
1.955017	0.1	0.106688
1.956683	0.1	0.092438
1.958350	0.1	0.078352
1.960017	0.1	0.064773
1.961683	0.1	0.053216
1.963350	0.1	0.044061
1.965017	0.1	0.036089
1.966683	0.1	0.028792
1.968350	0.1	0.022599
1.970017	0.1	0.016810
1.971683	0.1	0.010026
1.973350	0.1	0.002203
1.975017	0.1	-0.005499
1.976683	0.1	-0.012936
1.978350	0.1	-0.021332
1.980017	0.1	-0.031232
1.981683	0.1	-0.041588
1.983350	0.1	-0.051274
1.985017	0.1	-0.060229
1.986683	0.1	-0.068867
1.988350	0.1	-0.077351
1.990017	0.1	-0.086031
1.991683	0.1	-0.095498
1.993350	0.1	-0.105524
1.995017	0.1	-0.114655
1.996683	0.1	-0.121258
1.998350	0.1	-0.125552
2.000017	0.1	-0.129845
2.001683	0.1	-0.135624
2.003350	0.1	-0.142222
2.005017	0.1	-0.149403
2.006683	0.1	-0.158418
2.008350	0.1	-0.169226
2.010017	0.1	-0.179149
2.011683	0.1	-0.185701
2.013350	0.1	-0.189068
2.015017	0.1	-0.190828
2.016683	0.1	-0.191736
2.018350	0.1	-0.191671
2.020017	0.1	-0.191126
2.021683	0.1	-0.191503
2.023350	0.1	-0.193599
2.025017	0.1	-0.197021
2.026683	0.1	-0.201659
2.028350	0.1	-0.208132
2.030017	0.1	-0.216495
2.031683	0.1	-0.225441
2.033350	0.1	-0.233497
2.035017	0.1	-0.240421
2.036683	0.1	-0.246302
2.038350	0.1	-0.250428
2.040017	0.1	-0.252412
2.041683	0.1	-0.253203
2.043350	0.1	-0.254507
2.045017	0.1	-0.257706
2.046683	0.1	-0.262801
2.048350	0.1	-0.268337
2.050017	0.1	-0.273115
2.051683	0.1	-0.277073
2.053350	0.1	-0.280044
2.055017	0.1	-0.281637
2.056683	0.1	-0.282531
2.058350	0.1	-0.284216
2.060017	0.1	-0.287308
2.061683	0.1	-0.291346
2.063350	0.1	-0.295513
2.065017	0.1	-0.299183
2.066683	0.1	-0.302247
2.068350	0.1	-0.305218
2.070017	0.1	-0.309115
2.071683	0.1	-0.314540
2.073350	0.1	-0.320482
2.075017	0.1	-0.324994
2.076683	0.1	-0.326922
2.078350	0.1	-0.326182
2.080017	0.1	-0.323099
2.081683	0.1	-0.318456
2.083350	0.1	-0.313618
2.085017	0.1	-0.309660
2.086683	0.1	-0.306652
2.088350	0.1	-0.303690
2.090017	0.1	-0.300216
2.091683	0.1	-0.297856
2.093350	0.1	-0.298973
2.095017	0.1	-0.303253
2.096683	0.1	-0.308040
2.098350	0.1	-0.311555
2.100017	0.1	-0.313343
2.101683	0.1	-0.312808
2.103350	0.1	-0.309572
2.105017	0.1	-0.304771
2.106683	0.1	-0.300710
2.108350	0.1	-0.298959
2.110017	0.1	-0.299257
2.111683	0.1	-0.300272
2.113350	0.1	-0.300589
2.115017	0.1	-0.299281
2.116683	0.1	-0.296514
2.118350	0.1	-0.293152
2.120017	0.1	-0.289464
2.121683	0.1	-0.284957
2.123350	0.1	-0.279373
2.125017	0.1	-0.273441
2.126683	0.1	-0.268109
2.128350	0.1	-0.263485
2.130017	0.1	-0.259229
2.131683	0.1	-0.255629
2.133350	0.1	-0.253823
2.135017	0.1	-0.255243
2.136683	0.1	-0.259979
2.138350	0.1	-0.265511
2.140017	0.1	-0.268710
2.141683	0.1	-0.268854
2.143350	0.1	-0.267443
2.145017	0.1	-0.265855
2.146683	0.1	-0.264202
2.148350	0.1	-0.261716
2.150017	0.1	-0.258046
2.151683	0.1	-0.253846
2.153350	0.1	-0.249757
2.155017	0.1	-0.245273
2.156683	0.1	-0.239303
2.158350	0.1	-0.231550
2.160017	0.1	-0.222693
2.161683	0.1	-0.214023
2.163350	0.1	-0.207205
2.165017	0.1	-0.203159
2.166683	0.1	-0.200886
2.168350	0.1	-0.198283
2.170017	0.1	-0.193953
2.171683	0.1	-0.188020
2.173350	0.1	-0.181920
2.175017	0.1	-0.177445
2.176683	0.1	-0.175275
2.178350	0.1	-0.174977
2.180017	0.1	-0.176504
2.181683	0.1	-0.179783
2.183350	0.1	-0.183177
2.185017	0.1	-0.184164
2.186683	0.1	-0.180951
2.188350	0.1	-0.173138
2.190017	0.1	-0.162027
2.191683	0.1	-0.150548
2.193350	0.1	-0.141826
2.195017	0.1	-0.136886
2.196683	0.1	-0.134232
2.198350	0.1	-0.131810
2.200017	0.1	-0.128774
2.201683	0.1	-0.125556
2.203350	0.1	-0.123130
2.205017	0.1	-0.121994
2.206683	0.1	-0.121640
2.208350	0.1	-0.121119
2.210017	0.1	-0.119507
2.211683	0.1	-0.116155
2.213350	0.1	-0.110888
2.215017	0.1	-0.104010
2.216683	0.1	-0.096466
2.218350	0.1	-0.090078
2.220017	0.1	-0.086552
2.221683	0.1	-0.086101
2.223350	0.1	-0.087633
2.225017	0.1	-0.089444
2.226683	0.1	-0.089393
2.228350	0.1	-0.086105
2.230017	0.1	-0.080392
2.231683	0.1	-0.074953
2.233350	0.1	-0.072494
2.235017	0.1	-0.073076
2.236683	0.1	-0.073765
2.238350	0.1	-0.071414
2.240017	0.1	-0.064811
2.241683	0.1	-0.054813
2.243350	0.1	-0.043996
2.245017	0.1	-0.035590
2.246683	0.1	-0.031693
2.248350	0.1	-0.032191
2.250017	0.1	-0.035437
2.251683	0.1	-0.039334
2.253350	0.1	-0.041574
2.255017	0.1	-0.040052
2.256683	0.1	-0.034282
2.258350	0.1	-0.026184
2.260017	0.1	-0.018775
2.261683	0.1	-0.014566
2.263350	0.1	-0.014580
2.265017	0.1	-0.017425
2.266683	0.1	-0.020224
2.268350	0.1	-0.021188
2.270017	0.1	-0.020345
2.271683	0.1	-0.018198
2.273350	0.1	-0.014976
2.275017	0.1	-0.011232
2.276683	0.1	-0.007879
2.278350	0.1	-0.005406
2.280017	0.1	-0.003967
2.281683	0.1	-0.003735
2.283350	0.1	-0.004345
2.285017	0.1	-0.004941
2.286683	0.1	-0.004959
2.288350	0.1	-0.004638
2.290017	0.1	-0.004829
2.291683	0.1	-0.006184
2.293350	0.1	-0.008289
2.295017	0.1	-0.009905
2.296683	0.1	-0.009793
2.298350	0.1	-0.007739
2.300017	0.1	-0.005029
2.301683	0.1	-0.003260
2.303350	0.1	-0.002664
2.305017	0.1	-0.002324
2.306683	0.1	-0.001593
2.308350	0.1	-0.000568
2.310017	0.1	0.000182
2.311683	0.1	-0.000414
2.313350	0.1	-0.003460
2.315017	0.1	-0.008787
2.316683	0.1	-0.014300
2.318350	0.1	-0.017760
2.320017	0.1	-0.018729
2.321683	0.1	-0.017751
2.323350	0.1	-0.015013
2.325017	0.1	-0.010906
2.326683	0.1	-0.006426
2.328350	0.1	-0.002454
2.330017	0.1	0.000512
2.331683	0.1	0.002398
2.333350	0.1	0.003534
2.335017	0.1	0.003711
2.336683	0.1	0.001872
2.338350	0.1	-0.002314
2.340017	0.1	-0.007534
2.341683	0.1	-0.011874
2.343350	0.1	-0.013998
2.345017	0.1	-0.013406
2.346683	0.1	-0.010715
2.348350	0.1	-0.007804
2.350017	0.1	-0.007236
2.351683	0.1	-0.010156
2.353350	0.1	-0.014440
2.355017	0.1	-0.016214
2.356683	0.1	-0.013439
2.358350	0.1	-0.007614
2.360017	0.1	-0.002193
2.361683	0.1	0.000186
2.363350	0.1	-0.000601
2.365017	0.1	-0.002850
2.366683	0.1	-0.004885
2.368350	0.1	-0.005858
2.370017	0.1	-0.005364
2.371683	0.1	-0.003260
2.373350	0.1	0.000284
2.375017	0.1	0.004480
2.376683	0.1	0.007525
2.378350	0.1	0.007488
2.380017	0.1	0.004275
2.381683	0.1	-0.000047
2.383350	0.1	-0.003153
2.385017	0.1	-0.004461
2.386683	0.1	-0.005113
2.388350	0.1	-0.006016
2.390017	0.1	-0.007055
2.391683	0.1	-0.007595
2.393350	0.1	-0.006738
2.395017	0.1	-0.004405
2.396683	0.1	-0.002058
2.398350	0.1	-0.001448
2.400017	0.1	-0.003609
2.401683	0.1	-0.008531
2.403350	0.1	-0.014855
2.405017	0.1	-0.020461
2.406683	0.1	-0.023944
2.408350	0.1	-0.025486
2.410017	0.1	-0.026426
2.411683	0.1	-0.027679
2.413350	0.1	-0.028755
2.415017	0.1	-0.028671
2.416683	0.1	-0.027204
2.418350	0.1	-0.024876
2.420017	0.1	-0.022175
2.421683	0.1	-0.019134
2.423350	0.1	-0.015949
2.425017	0.1	-0.013872
2.426683	0.1	-0.014589
2.428350	0.1	-0.018138
2.430017	0.1	-0.022403
2.431683	0.1	-0.025048
2.433350	0.1	-0.025327
2.435017	0.1	-0.023986
2.436683	0.1	-0.022138
2.438350	0.1	-0.020550
2.440017	0.1	-0.019353
2.441683	0.1	-0.018589
2.443350	0.1	-0.018962
2.445017	0.1	-0.021118
2.446683	0.1	-0.024955
2.448350	0.1	-0.029672
2.450017	0.1	-0.033570
2.451683	0.1	-0.034277
2.453350	0.1	-0.030715
2.455017	0.1	-0.024494
2.456683	0.1	-0.018729
2.458350	0.1	-0.015632
2.460017	0.1	-0.015106
2.461683	0.1	-0.015837
2.463350	0.1	-0.017467
2.465017	0.1	-0.020652
2.466683	0.1	-0.025183
2.468350	0.1	-0.028973
2.470017	0.1	-0.029909
2.471683	0.1	-0.028517
2.473350	0.1	-0.027651
2.475017	0.1	-0.029500
2.476683	0.1	-0.033784
2.478350	0.1	-0.038431
2.480017	0.1	-0.041155
2.481683	0.1	-0.041192
2.483350	0.1	-0.039977
2.485017	0.1	-0.039069
2.486683	0.1	-0.038133
2.488350	0.1	-0.036610
2.490017	0.1	-0.035581
2.491683	0.1	-0.036471
2.493350	0.1	-0.039255
2.495017	0.1	-0.042338
2.496683	0.1	-0.044075
2.498350	0.1	-0.044298
2.500017	0.1	-0.043833
2.501683	0.1	-0.043181
2.503350	0.1	-0.042631
2.505017	0.1	-0.042827
2.506683	0.1	-0.044242
2.508350	0.1	-0.045835
2.510017	0.1	-0.044969
2.511683	0.1	-0.039642
2.513350	0.1	-0.031535
2.515017	0.1	-0.026040
2.516683	0.1	-0.027460
2.518350	0.1	-0.034291
2.520017	0.1	-0.041034
2.521683	0.1	-0.043623
2.523350	0.1	-0.041341
2.525017	0.1	-0.035344
2.526683	0.1	-0.027656
2.528350	0.1	-0.020959
2.530017	0.1	-0.018002
2.531683	0.1	-0.020126
2.533350	0.1	-0.025546
2.535017	0.1	-0.030282
2.536683	0.1	-0.031600
2.538350	0.1	-0.029784
2.540017	0.1	-0.027074
2.541683	0.1	-0.025737
2.543350	0.1	-0.026184
2.545017	0.1	-0.026571
2.546683	0.1	-0.025067
2.548350	0.1	-0.022091
2.550017	0.1	-0.019250
2.551683	0.1	-0.017169
2.553350	0.1	-0.015604
2.555017	0.1	-0.014692
2.556683	0.1	-0.015148
2.558350	0.1	-0.017760
2.560017	0.1	-0.022533
2.561683	0.1	-0.028079
2.563350	0.1	-0.032159
2.565017	0.1	-0.032908
2.566683	0.1	-0.030030
2.568350	0.1	-0.025285
2.570017	0.1	-0.021053
2.571683	0.1	-0.017849
2.573350	0.1	-0.014580
2.575017	0.1	-0.011716
2.576683	0.1	-0.011735
2.578350	0.1	-0.015600
2.580017	0.1	-0.021080
2.581683	0.1	-0.025164
2.583350	0.1	-0.026482
2.585017	0.1	-0.025230
2.586683	0.1	-0.022128
2.588350	0.1	-0.018468
2.590017	0.1	-0.016340
2.591683	0.1	-0.017616
2.593350	0.1	-0.022389
2.595017	0.1	-0.028559
2.596683	0.1	-0.033146
2.598350	0.1	-0.033858
2.600017	0.1	-0.030175
2.601683	0.1	-0.024340
2.603350	0.1	-0.020475
2.605017	0.1	-0.021118
2.606683	0.1	-0.025039
2.608350	0.1	-0.029239
2.610017	0.1	-0.031739
2.611683	0.1	-0.032019
2.613350	0.1	-0.030529
2.615017	0.1	-0.027805
2.616683	0.1	-0.023716
2.618350	0.1	-0.018571
2.620017	0.1	-0.014189
2.621683	0.1	-0.012373
2.623350	0.1	-0.012731
2.625017	0.1	-0.013262
2.626683	0.1	-0.012610
2.628350	0.1	-0.011167
2.630017	0.1	-0.010352
2.631683	0.1	-0.011115
2.633350	0.1	-0.013290
2.635017	0.1	-0.015660
2.636683	0.1	-0.016675
2.638350	0.1	-0.016298
2.640017	0.1	-0.016340
2.641683	0.1	-0.017909
2.643350	0.1	-0.019856
2.645017	0.1	-0.020708
2.646683	0.1	-0.020694
2.648350	0.1	-0.020899
2.650017	0.1	-0.021495
2.651683	0.1	-0.021500
2.653350	0.1	-0.019721
2.655017	0.1	-0.016461
2.656683	0.1	-0.013942
2.658350	0.1	-0.014286
2.660017	0.1	-0.017681
2.661683	0.1	-0.022254
2.663350	0.1	-0.024647
2.665017	0.1	-0.021965
2.666683	0.1	-0.014245
2.668350	0.1	-0.004964
2.670017	0.1	0.000969
2.671683	0.1	0.000782
2.673350	0.1	-0.004354
2.675017	0.1	-0.011208
2.676683	0.1	-0.017011
2.678350	0.1	-0.020019
2.680017	0.1	-0.019618
2.681683	0.1	-0.016489
2.683350	0.1	-0.011707
2.685017	0.1	-0.005695
2.686683	0.1	0.000587
2.688350	0.1	0.004559
2.690017	0.1	0.004433
2.691683	0.1	0.001257
2.693350	0.1	-0.002477
2.695017	0.1	-0.004577
2.696683	0.1	-0.004130
2.698350	0.1	-0.002407
2.700017	0.1	-0.001830
2.701683	0.1	-0.003171
2.703350	0.1	-0.004703
2.705017	0.1	-0.004550
2.706683	0.1	-0.003013
2.708350	0.1	-0.001970
2.710017	0.1	-0.002170
2.711683	0.1	-0.002352
2.713350	0.1	-0.001406
2.715017	0.1	0.000000
2.716683	0.1	0.000373
2.718350	0.1	-0.001313
2.720017	0.1	-0.004652
2.721683	0.1	-0.007735
2.723350	0.1	-0.009011
2.725017	0.1	-0.008536
2.726683	0.1	-0.007418
2.728350	0.1	-0.006803
2.730017	0.1	-0.007288
2.731683	0.1	-0.008335
2.733350	0.1	-0.008647
2.735017	0.1	-0.008075
2.736683	0.1	-0.007898
2.738350	0.1	-0.008848
2.740017	0.1	-0.010459
2.741683	0.1	-0.011623
2.743350	0.1	-0.011213
2.745017	0.1	-0.009174
2.746683	0.1	-0.006673
2.748350	0.1	-0.005290
2.750017	0.1	-0.006054
2.751683	0.1	-0.008042
2.753350	0.1	-0.008810
2.755017	0.1	-0.007260
2.756683	0.1	-0.004647
2.758350	0.1	-0.002361
2.760017	0.1	-0.000959
2.761683	0.1	-0.000871
2.763350	0.1	-0.002021
2.765017	0.1	-0.003991
2.766683	0.1	-0.007045
2.768350	0.1	-0.010813
2.770017	0.1	-0.013337
2.771683	0.1	-0.013337
2.773350	0.1	-0.011455
2.775017	0.1	-0.009108
2.776683	0.1	-0.007353
2.778350	0.1	-0.006249
2.780017	0.1	-0.004722
2.781683	0.1	-0.001471
2.783350	0.1	0.003958
2.785017	0.1	0.010277
2.786683	0.1	0.014654
2.788350	0.1	0.015153
2.790017	0.1	0.012619
2.791683	0.1	0.009034
2.793350	0.1	0.005173
2.795017	0.1	0.000950
2.796683	0.1	-0.003795
2.798350	0.1	-0.009453
2.800017	0.1	-0.016326
2.801683	0.1	-0.023767
2.803350	0.1	-0.029346
2.805017	0.1	-0.029812
2.806683	0.1	-0.024429
2.808350	0.1	-0.016144
2.810017	0.1	-0.008699
2.811683	0.1	-0.004144
2.813350	0.1	-0.002938
2.815017	0.1	-0.004233
2.816683	0.1	-0.006217
2.818350	0.1	-0.007446
2.820017	0.1	-0.007469
2.821683	0.1	-0.006016
2.823350	0.1	-0.002710
2.825017	0.1	0.002161
2.826683	0.1	0.006948
2.828350	0.1	0.009122
2.830017	0.1	0.007479
2.831683	0.1	0.003995
2.833350	0.1	0.002142
2.835017	0.1	0.003353
2.836683	0.1	0.006156
2.838350	0.1	0.008191
2.840017	0.1	0.008168
2.841683	0.1	0.006231
2.843350	0.1	0.002831
2.845017	0.1	-0.001788
2.846683	0.1	-0.006724
2.848350	0.1	-0.010231
2.850017	0.1	-0.010966
2.851683	0.1	-0.009732
2.853350	0.1	-0.009392
2.855017	0.1	-0.012117
2.856683	0.1	-0.017374
2.858350	0.1	-0.022673
2.860017	0.1	-0.025318
2.861683	0.1	-0.023851
2.863350	0.1	-0.018864
2.865017	0.1	-0.012331
2.866683	0.1	-0.005774
2.868350	0.1	0.000354
2.870017	0.1	0.005271
2.871683	0.1	0.007059
2.873350	0.1	0.004009
2.875017	0.1	-0.003562
2.876683	0.1	-0.013243
2.878350	0.1	-0.021905
2.880017	0.1	-0.027441
2.881683	0.1	-0.029542
2.883350	0.1	-0.028955
2.885017	0.1	-0.026710
2.886683	0.1	-0.023912
2.888350	0.1	-0.021174
2.890017	0.1	-0.018403
2.891683	0.1	-0.015623
2.893350	0.1	-0.013760
2.895017	0.1	-0.014091
2.896683	0.1	-0.016754
2.898350	0.1	-0.020629
2.900017	0.1	-0.024210
2.901683	0.1	-0.025723
2.903350	0.1	-0.024014
2.905017	0.1	-0.019860
2.906683	0.1	-0.015274
2.908350	0.1	-0.011940
2.910017	0.1	-0.010845
2.911683	0.1	-0.012098
2.913350	0.1	-0.014273
2.915017	0.1	-0.014910
2.916683	0.1	-0.012261
2.918350	0.1	-0.006729
2.920017	0.1	-0.000666
2.921683	0.1	0.003455
2.923350	0.1	0.004568
2.925017	0.1	0.003153
2.926683	0.1	0.000033
2.928350	0.1	-0.004680
2.930017	0.1	-0.010002
2.931683	0.1	-0.013099
2.933350	0.1	-0.012768
2.935017	0.1	-0.011711
2.936683	0.1	-0.012550
2.938350	0.1	-0.014300
2.940017	0.1	-0.014799
2.941683	0.1	-0.013737
2.943350	0.1	-0.011846
2.945017	0.1	-0.009658
2.946683	0.1	-0.007739
2.948350	0.1	-0.006314
2.950017	0.1	-0.005015
2.951683	0.1	-0.003176
2.953350	0.1	-0.000405
2.955017	0.1	0.002515
2.956683	0.1	0.003795
2.958350	0.1	0.002091
2.960017	0.1	-0.002109
2.961683	0.1	-0.006552
2.963350	0.1	-0.009569
2.965017	0.1	-0.011693
2.966683	0.1	-0.014007
2.968350	0.1	-0.015935
2.970017	0.1	-0.015795
2.971683	0.1	-0.012945
2.973350	0.1	-0.008540
2.975017	0.1	-0.004792
2.976683	0.1	-0.003879
2.978350	0.1	-0.006333
2.980017	0.1	-0.010375
2.981683	0.1	-0.013770
2.983350	0.1	-0.015958
2.985017	0.1	-0.017905
2.986683	0.1	-0.020377
2.988350	0.1	-0.022799
2.990017	0.1	-0.023660
2.991683	0.1	-0.022152
2.993350	0.1	-0.019153
2.995017	0.1	-0.016470
2.996683	0.1	-0.015358
2.998350	0.1	-0.015846
3.000017	0.1	-0.017229
3.001683	0.1	-0.018440
3.003350	0.1	-0.018091
3.005017	0.1	-0.015208
3.006683	0.1	-0.009872
3.008350	0.1	-0.002896
3.010017	0.1	0.004154
3.011683	0.1	0.008927
3.013350	0.1	0.009458
3.015017	0.1	0.005206
3.016683	0.1	-0.002943
3.018350	0.1	-0.012396
3.020017	0.1	-0.019302
3.021683	0.1	-0.021295
3.023350	0.1	-0.019614
3.025017	0.1	-0.017323
3.026683	0.1	-0.016429
3.028350	0.1	-0.016955
3.030017	0.1	-0.017877
3.031683	0.1	-0.018743
3.033350	0.1	-0.020284
3.035017	0.1	-0.022948
3.036683	0.1	-0.025155
3.038350	0.1	-0.024121
3.040017	0.1	-0.018706
3.041683	0.1	-0.010976
3.043350	0.1	-0.004717
3.045017	0.1	-0.002119
3.046683	0.1	-0.002095
3.048350	0.1	-0.002356
3.050017	0.1	-0.002384
3.051683	0.1	-0.003418
3.053350	0.1	-0.006277
3.055017	0.1	-0.010072
3.056683	0.1	-0.013122
3.058350	0.1	-0.014780
3.060017	0.1	-0.016200
3.061683	0.1	-0.018789
3.063350	0.1	-0.022086
3.065017	0.1	-0.024000
3.066683	0.1	-0.023483
3.068350	0.1	-0.021728
3.070017	0.1	-0.020224
3.071683	0.1	-0.018789
3.073350	0.1	-0.016354
3.075017	0.1	-0.012931
3.076683	0.1	-0.010012
3.078350	0.1	-0.009174
3.080017	0.1	-0.010938
3.081683	0.1	-0.014314
3.083350	0.1	-0.017583
3.085017	0.1	-0.019632
3.086683	0.1	-0.020005
3.088350	0.1	-0.018645
3.090017	0.1	-0.016554
3.091683	0.1	-0.015679
3.093350	0.1	-0.017351
3.095017	0.1	-0.020820
3.096683	0.1	-0.023767
3.098350	0.1	-0.024638
3.100017	0.1	-0.023735
3.101683	0.1	-0.021644
3.103350	0.1	-0.018217
3.105017	0.1	-0.013667
3.106683	0.1	-0.009630
3.108350	0.1	-0.008084
3.110017	0.1	-0.009616
3.111683	0.1	-0.013071
3.113350	0.1	-0.016131
3.115017	0.1	-0.016699
3.116683	0.1	-0.015162
3.118350	0.1	-0.014240
3.120017	0.1	-0.015716
3.121683	0.1	-0.018459
3.123350	0.1	-0.020335
3.125017	0.1	-0.020959
3.126683	0.1	-0.021346
3.128350	0.1	-0.021872
3.130017	0.1	-0.021728
3.131683	0.1	-0.020233
3.133350	0.1	-0.017337
3.135017	0.1	-0.012559
3.136683	0.1	-0.006258
3.138350	0.1	-0.001374
3.140017	0.1	-0.000503
3.141683	0.1	-0.002324
3.143350	0.1	-0.003427
3.145017	0.1	-0.002212
3.146683	0.1	0.000335
3.148350	0.1	0.002314
3.150017	0.1	0.002207
3.151683	0.1	-0.000396
3.153350	0.1	-0.004331
3.155017	0.1	-0.007665
3.156683	0.1	-0.009406
3.158350	0.1	-0.009835
3.160017	0.1	-0.009397
3.161683	0.1	-0.008075
3.163350	0.1	-0.005560
3.165017	0.1	-0.002133
3.166683	0.1	0.000573
3.168350	0.1	0.000396
3.170017	0.1	-0.003371
3.171683	0.1	-0.008880
3.173350	0.1	-0.012661
3.175017	0.1	-0.012382
3.176683	0.1	-0.008373
3.178350	0.1	-0.002421
3.180017	0.1	0.003423
3.181683	0.1	0.006743
3.183350	0.1	0.005635
3.185017	0.1	0.000685
3.186683	0.1	-0.004871
3.188350	0.1	-0.008051
3.190017	0.1	-0.008917
3.191683	0.1	-0.009430
3.193350	0.1	-0.010929
3.195017	0.1	-0.013211
3.196683	0.1	-0.014435
3.198350	0.1	-0.012205
3.200017	0.1	-0.006407
3.201683	0.1	-0.000033
3.203350	0.1	0.003865
3.205017	0.1	0.004498
3.206683	0.1	0.002733
3.208350	0.1	-0.000093
3.210017	0.1	-0.003073
3.211683	0.1	-0.006012
3.213350	0.1	-0.008433
3.215017	0.1	-0.009141
3.216683	0.1	-0.007455
3.218350	0.1	-0.004070
3.220017	0.1	-0.000284
3.221683	0.1	0.002836
3.223350	0.1	0.004382
3.225017	0.1	0.003702
3.226683	0.1	0.000955
3.228350	0.1	-0.002990
3.230017	0.1	-0.007106
3.231683	0.1	-0.010184
3.233350	0.1	-0.011120
3.235017	0.1	-0.010110
3.236683	0.1	-0.008876
3.238350	0.1	-0.009346
3.240017	0.1	-0.012615
3.241683	0.1	-0.018040
3.243350	0.1	-0.022510
3.245017	0.1	-0.023078
3.246683	0.1	-0.020596
3.248350	0.1	-0.018249
3.250017	0.1	-0.017327
3.251683	0.1	-0.016843
3.253350	0.1	-0.015893
3.255017	0.1	-0.014673
3.256683	0.1	-0.014445
3.258350	0.1	-0.016368
3.260017	0.1	-0.019572
3.261683	0.1	-0.021425
3.263350	0.1	-0.020005
3.265017	0.1	-0.015344
3.266683	0.1	-0.008601
3.268350	0.1	-0.001388
3.270017	0.1	0.004815
3.271683	0.1	0.009621
3.273350	0.1	0.013001
3.275017	0.1	0.013951
3.276683	0.1	0.011055
3.278350	0.1	0.003665
3.280017	0.1	-0.006929
3.281683	0.1	-0.017798
3.283350	0.1	-0.026366
3.285017	0.1	-0.031134
3.286683	0.1	-0.031083
3.288350	0.1	-0.025993
3.290017	0.1	-0.017039
3.291683	0.1	-0.006859
3.293350	0.1	0.001625
3.295017	0.1	0.006813
3.296683	0.1	0.008782
3.298350	0.1	0.008862
3.300017	0.1	0.008936
3.301683	0.1	0.009774
3.303350	0.1	0.009979
3.305017	0.1	0.007669
3.306683	0.1	0.002855
3.308350	0.1	-0.002286
3.310017	0.1	-0.005094
3.311683	0.1	-0.004428
3.313350	0.1	-0.000913
3.315017	0.1	0.004089
3.316683	0.1	0.008596
3.318350	0.1	0.010147
3.320017	0.1	0.007567
3.321683	0.1	0.002128
3.323350	0.1	-0.003558
3.325017	0.1	-0.007171
3.326683	0.1	-0.007483
3.328350	0.1	-0.004512
3.330017	0.1	0.000498
3.331683	0.1	0.005807
3.333350	0.1	0.010119
3.335017	0.1	0.012456
3.336683	0.1	0.012172
3.338350	0.1	0.009341
3.340017	0.1	0.004531
3.341683	0.1	-0.001439
3.343350	0.1	-0.007469
3.345017	0.1	-0.011958
3.346683	0.1	-0.013094
3.348350	0.1	-0.010040
3.350017	0.1	-0.003777
3.351683	0.1	0.003390
3.353350	0.1	0.009490
3.355017	0.1	0.013807
3.356683	0.1	0.015777
3.358350	0.1	0.014617
3.360017	0.1	0.010971
3.361683	0.1	0.007045
3.363350	0.1	0.004168
3.365017	0.1	0.001625
3.366683	0.1	-0.001690
3.368350	0.1	-0.005355
3.370017	0.1	-0.007492
3.371683	0.1	-0.006724
3.373350	0.1	-0.003870
3.375017	0.1	-0.001332
3.376683	0.1	-0.000708
3.378350	0.1	-0.001402
3.380017	0.1	-0.001583
3.381683	0.1	-0.000116
3.383350	0.1	0.002082
3.385017	0.1	0.002533
3.386683	0.1	-0.000079
3.388350	0.1	-0.004042
3.390017	0.1	-0.006268
3.391683	0.1	-0.005364
3.393350	0.1	-0.002352
3.395017	0.1	0.000815
3.396683	0.1	0.002985
3.398350	0.1	0.005066
3.400017	0.1	0.008647
3.401683	0.1	0.013327
3.403350	0.1	0.017276
3.405017	0.1	0.019586
3.406683	0.1	0.020661
3.408350	0.1	0.021048
3.410017	0.1	0.020685
3.411683	0.1	0.019409
3.413350	0.1	0.017625
3.415017	0.1	0.016047
3.416683	0.1	0.014654
3.418350	0.1	0.012699
3.420017	0.1	0.010366
3.421683	0.1	0.009122
3.423350	0.1	0.010021
3.425017	0.1	0.013048
3.426683	0.1	0.017253
3.428350	0.1	0.021011
3.430017	0.1	0.023399
3.431683	0.1	0.024238
3.433350	0.1	0.022561
3.435017	0.1	0.017327
3.436683	0.1	0.009690
3.438350	0.1	0.002398
3.440017	0.1	-0.003087
3.441683	0.1	-0.007055
3.443350	0.1	-0.009206
3.445017	0.1	-0.008200
3.446683	0.1	-0.004075
3.448350	0.1	0.000731
3.450017	0.1	0.003609
3.451683	0.1	0.003702
3.453350	0.1	0.001467
3.455017	0.1	-0.001779
3.456683	0.1	-0.003628
3.458350	0.1	-0.002095
3.460017	0.1	0.002529
3.461683	0.1	0.007912
3.463350	0.1	0.011222
3.465017	0.1	0.010859
3.466683	0.1	0.007227
3.468350	0.1	0.001811
3.470017	0.1	-0.004172
3.471683	0.1	-0.010007
3.473350	0.1	-0.015232
3.475017	0.1	-0.019814
3.476683	0.1	-0.023935
3.478350	0.1	-0.027320
3.480017	0.1	-0.028829
3.481683	0.1	-0.026189
3.483350	0.1	-0.017160
3.485017	0.1	-0.002151
3.486683	0.1	0.016391
3.488350	0.1	0.037323
3.490017	0.1	0.060997
3.491683	0.1	0.086734
3.493350	0.1	0.112378
3.495017	0.1	0.136201
3.496683	0.1	0.157999
3.498350	0.1	0.178181
3.500017	0.1	0.196896
3.501683	0.1	0.213874
3.503350	0.1	0.228598
3.505017	0.1	0.240733
3.506683	0.1	0.250326
3.508350	0.1	0.257436
3.510017	0.1	0.262354
3.511683	0.1	0.265809
3.513350	0.1	0.267602
3.515017	0.1	0.266018
3.516683	0.1	0.259522
3.518350	0.1	0.248323
3.520017	0.1	0.234474
3.521683	0.1	0.220337
3.523350	0.1	0.206484
3.525017	0.1	0.191946
3.526683	0.1	0.176667
3.528350	0.1	0.162786
3.530017	0.1	0.152946
3.531683	0.1	0.147461
3.533350	0.1	0.144341
3.535017	0.1	0.141738
3.536683	0.1	0.138697
3.538350	0.1	0.134506
3.540017	0.1	0.128844
3.541683	0.1	0.122432
3.543350	0.1	0.117016
3.545017	0.1	0.114259
3.546683	0.1	0.114725
3.548350	0.1	0.117654
3.550017	0.1	0.120676
3.551683	0.1	0.120709
3.553350	0.1	0.116136
3.555017	0.1	0.107400
3.556683	0.1	0.096378
3.558350	0.1	0.086036
3.560017	0.1	0.079358
3.561683	0.1	0.077654
3.563350	0.1	0.079675
3.565017	0.1	0.083041
3.566683	0.1	0.086497
3.568350	0.1	0.089863
3.570017	0.1	0.092504
3.571683	0.1	0.093742
3.573350	0.1	0.093775
3.575017	0.1	0.092937
3.576683	0.1	0.091591
3.578350	0.1	0.090697
3.580017	0.1	0.090688
3.581683	0.1	0.090394
3.583350	0.1	0.088140
3.585017	0.1	0.083679
3.586683	0.1	0.078809
3.588350	0.1	0.076131
3.590017	0.1	0.076653
3.591683	0.1	0.078576
3.593350	0.1	0.079032
3.595017	0.1	0.076825
3.596683	0.1	0.073356
3.598350	0.1	0.071125
3.600017	0.1	0.070897
3.601683	0.1	0.070562
3.603350	0.1	0.067679
3.605017	0.1	0.062622
3.606683	0.1	0.057500
3.608350	0.1	0.053165
3.610017	0.1	0.049770
3.611683	0.1	0.048508
3.613350	0.1	0.050240
3.615017	0.1	0.053816
3.616683	0.1	0.056918
3.618350	0.1	0.057835
3.620017	0.1	0.056592
3.621683	0.1	0.055023
3.623350	0.1	0.055153
3.625017	0.1	0.056857
3.626683	0.1	0.058045
3.628350	0.1	0.057095
3.630017	0.1	0.053900
3.631683	0.1	0.049821
3.633350	0.1	0.047209
3.635017	0.1	0.047251
3.636683	0.1	0.048750
3.638350	0.1	0.049914
3.640017	0.1	0.050315
3.641683	0.1	0.050361
3.643350	0.1	0.049733
3.645017	0.1	0.047591
3.646683	0.1	0.044103
3.648350	0.1	0.040759
3.650017	0.1	0.038962
3.651683	0.1	0.038482
3.653350	0.1	0.037844
3.655017	0.1	0.035930
3.656683	0.1	0.032797
3.658350	0.1	0.029774
3.660017	0.1	0.028578
3.661683	0.1	0.029616
3.663350	0.1	0.031749
3.665017	0.1	0.033588
3.666683	0.1	0.034501
3.668350	0.1	0.035055
3.670017	0.1	0.036499
3.671683	0.1	0.039339
3.673350	0.1	0.042571
3.675017	0.1	0.044131
3.676683	0.1	0.042641
3.678350	0.1	0.039055
3.680017	0.1	0.035688
3.681683	0.1	0.033816
3.683350	0.1	0.033122
3.685017	0.1	0.033053
3.686683	0.1	0.034077
3.688350	0.1	0.037472
3.690017	0.1	0.043488
3.691683	0.1	0.050156
3.693350	0.1	0.054208
3.695017	0.1	0.053411
3.696683	0.1	0.048671
3.698350	0.1	0.044061
3.700017	0.1	0.043921
3.701683	0.1	0.049095
3.703350	0.1	0.056187
3.705017	0.1	0.060969
3.706683	0.1	0.062371
3.708350	0.1	0.062240
3.710017	0.1	0.061565
3.711683	0.1	0.059111
3.713350	0.1	0.053830
3.715017	0.1	0.046836
3.716683	0.1	0.040764
3.718350	0.1	0.037188
3.720017	0.1	0.035595
3.721683	0.1	0.035032
3.723350	0.1	0.035358
3.725017	0.1	0.036801
3.726683	0.1	0.038650
3.728350	0.1	0.038627
3.730017	0.1	0.035036
3.731683	0.1	0.029015
3.733350	0.1	0.023455
3.735017	0.1	0.020307
3.736683	0.1	0.019562
3.738350	0.1	0.020540
3.740017	0.1	0.023344
3.741683	0.1	0.028475
3.743350	0.1	0.035237
3.745017	0.1	0.040871
3.746683	0.1	0.042068
3.748350	0.1	0.038343
3.750017	0.1	0.033136
3.751683	0.1	0.030207
3.753350	0.1	0.029886
3.755017	0.1	0.030030
3.756683	0.1	0.029579
3.758350	0.1	0.029365
3.760017	0.1	0.030030
3.761683	0.1	0.030766
3.763350	0.1	0.030436
3.765017	0.1	0.029383
3.766683	0.1	0.029281
3.768350	0.1	0.031395
3.770017	0.1	0.035316
3.771683	0.1	0.039130
3.773350	0.1	0.041197
3.775017	0.1	0.041667
3.776683	0.1	0.041514
3.778350	0.1	0.041029
3.780017	0.1	0.039563
3.781683	0.1	0.036159
3.783350	0.1	0.030790
3.785017	0.1	0.025514
3.786683	0.1	0.023847
3.788350	0.1	0.027465
3.790017	0.1	0.033984
3.791683	0.1	0.039274
3.793350	0.1	0.041137
3.795017	0.1	0.040126
3.796683	0.1	0.038296
3.798350	0.1	0.037625
3.800017	0.1	0.038487
3.801683	0.1	0.039763
3.803350	0.1	0.040396
3.805017	0.1	0.039893
3.806683	0.1	0.038440
3.808350	0.1	0.037900
3.810017	0.1	0.040280
3.811683	0.1	0.044736
3.813350	0.1	0.048745
3.815017	0.1	0.051344
3.816683	0.1	0.052936
3.818350	0.1	0.053435
3.820017	0.1	0.052033
3.821683	0.1	0.047963
3.823350	0.1	0.041267
3.825017	0.1	0.033048
3.826683	0.1	0.025583
3.828350	0.1	0.021863
3.830017	0.1	0.023311
3.831683	0.1	0.028247
3.833350	0.1	0.033323
3.835017	0.1	0.036489
3.836683	0.1	0.038641
3.838350	0.1	0.041765
3.840017	0.1	0.046166
3.841683	0.1	0.050664
3.843350	0.1	0.054310
3.845017	0.1	0.056671
3.846683	0.1	0.057556
3.848350	0.1	0.057155
3.850017	0.1	0.055949
3.851683	0.1	0.054124
3.853350	0.1	0.051321
3.855017	0.1	0.047269
3.856683	0.1	0.042515
3.858350	0.1	0.038655
3.860017	0.1	0.037616
3.861683	0.1	0.040149
3.863350	0.1	0.045015
3.865017	0.1	0.050017
3.866683	0.1	0.053793
3.868350	0.1	0.056615
3.870017	0.1	0.059283
3.871683	0.1	0.061374
3.873350	0.1	0.061365
3.875017	0.1	0.059167
3.876683	0.1	0.057002
3.878350	0.1	0.056671
3.880017	0.1	0.057612
3.881683	0.1	0.057872
3.883350	0.1	0.055842
3.885017	0.1	0.051716
3.886683	0.1	0.047437
3.888350	0.1	0.045397
3.890017	0.1	0.046939
3.891683	0.1	0.050650
3.893350	0.1	0.053202
3.895017	0.1	0.053020
3.896683	0.1	0.051218
3.898350	0.1	0.049109
3.900017	0.1	0.047218
3.901683	0.1	0.046133
3.903350	0.1	0.046482
3.905017	0.1	0.048187
3.906683	0.1	0.050575
3.908350	0.1	0.052927
3.910017	0.1	0.054948
3.911683	0.1	0.056545
3.913350	0.1	0.057062
3.915017	0.1	0.056350
3.916683	0.1	0.055879
3.918350	0.1	0.056904
3.920017	0.1	0.058236
3.921683	0.1	0.057039
3.923350	0.1	0.051875
3.925017	0.1	0.044587
3.926683	0.1	0.038468
3.928350	0.1	0.034948
3.930017	0.1	0.032843
3.931683	0.1	0.030561
3.933350	0.1	0.028065
3.935017	0.1	0.026310
3.936683	0.1	0.025737
3.938350	0.1	0.026221
3.940017	0.1	0.027562
3.941683	0.1	0.029625
3.943350	0.1	0.032242
3.945017	0.1	0.035036
3.946683	0.1	0.037537
3.948350	0.1	0.039442
3.950017	0.1	0.040792
3.951683	0.1	0.041923
3.953350	0.1	0.043293
3.955017	0.1	0.044806
3.956683	0.1	0.045262
3.958350	0.1	0.043507
3.960017	0.1	0.039842
3.961683	0.1	0.035772
3.963350	0.1	0.033136
3.965017	0.1	0.032927
3.966683	0.1	0.034068
3.968350	0.1	0.034752
3.970017	0.1	0.034948
3.971683	0.1	0.035414
3.973350	0.1	0.035898
3.975017	0.1	0.035660
3.976683	0.1	0.034370
3.978350	0.1	0.032242
3.980017	0.1	0.030054
3.981683	0.1	0.028918
3.983350	0.1	0.029262
3.985017	0.1	0.030203
3.986683	0.1	0.030999
3.988350	0.1	0.032294
3.990017	0.1	0.034696
3.991683	0.1	0.037015
3.993350	0.1	0.037253
3.995017	0.1	0.035372
3.996683	0.1	0.033802
3.998350	0.1	0.034655
4.000017	0.1	0.038063
4.001683	0.1	0.043330
4.003350	0.1	0.049272
4.005017	0.1	0.054287
4.006683	0.1	0.057318
4.008350	0.1	0.058031
4.010017	0.1	0.056387
4.011683	0.1	0.053127
4.013350	0.1	0.050021
4.015017	0.1	0.048950
4.016683	0.1	0.050603
4.018350	0.1	0.053649
4.020017	0.1	0.055134
4.021683	0.1	0.052974
4.023350	0.1	0.048387
4.025017	0.1	0.045151
4.026683	0.1	0.046412
4.028350	0.1	0.052350
4.030017	0.1	0.060392
4.031683	0.1	0.067391
4.033350	0.1	0.071321
4.035017	0.1	0.071246
4.036683	0.1	0.067283
4.038350	0.1	0.060727
4.040017	0.1	0.053132
4.041683	0.1	0.045830
4.043350	0.1	0.040662
4.045017	0.1	0.039246
4.046683	0.1	0.041509
4.048350	0.1	0.046333
4.050017	0.1	0.052699
4.051683	0.1	0.059055
4.053350	0.1	0.062813
4.055017	0.1	0.062021
4.056683	0.1	0.057309
4.058350	0.1	0.051321
4.060017	0.1	0.046226
4.061683	0.1	0.041942
4.063350	0.1	0.036857
4.065017	0.1	0.030752
4.066683	0.1	0.025886
4.068350	0.1	0.024769
4.070017	0.1	0.027725
4.071683	0.1	0.033127
4.073350	0.1	0.039348
4.075017	0.1	0.045658
4.076683	0.1	0.051865
4.078350	0.1	0.057486
4.080017	0.1	0.061383
4.081683	0.1	0.062548
4.083350	0.1	0.060848
4.085017	0.1	0.057393
4.086683	0.1	0.053896
4.088350	0.1	0.051442
4.090017	0.1	0.050175
4.091683	0.1	0.050045
4.093350	0.1	0.051367
4.095017	0.1	0.054268
4.096683	0.1	0.057905
4.098350	0.1	0.061546
4.100017	0.1	0.065700
4.101683	0.1	0.070808
4.103350	0.1	0.075209
4.105017	0.1	0.075675
4.106683	0.1	0.070450
4.108350	0.1	0.060736
4.110017	0.1	0.049197
4.111683	0.1	0.038524
4.113350	0.1	0.030994
4.115017	0.1	0.027893
4.116683	0.1	0.029206
4.118350	0.1	0.033840
4.120017	0.1	0.039781
4.121683	0.1	0.044513
4.123350	0.1	0.046003
4.125017	0.1	0.044117
4.126683	0.1	0.040596
4.128350	0.1	0.036978
4.130017	0.1	0.033593
4.131683	0.1	0.030547
4.133350	0.1	0.027874
4.135017	0.1	0.025509
4.136683	0.1	0.024247
4.138350	0.1	0.025434
4.140017	0.1	0.029523
4.141683	0.1	0.035777
4.143350	0.1	0.042738
4.145017	0.1	0.048429
4.146683	0.1	0.051125
4.148350	0.1	0.050757
4.150017	0.1	0.049081
4.151683	0.1	0.048042
4.153350	0.1	0.048294
4.155017	0.1	0.049584
4.156683	0.1	0.052084
4.158350	0.1	0.056121
4.160017	0.1	0.060680
4.161683	0.1	0.063842
4.163350	0.1	0.064941
4.165017	0.1	0.064634
4.166683	0.1	0.063051
4.168350	0.1	0.059907
4.170017	0.1	0.055791
4.171683	0.1	0.052452
4.173350	0.1	0.051693
4.175017	0.1	0.053653
4.176683	0.1	0.056857
4.178350	0.1	0.059782
4.180017	0.1	0.061123
4.181683	0.1	0.059647
4.183350	0.1	0.055698
4.185017	0.1	0.051670
4.186683	0.1	0.049928
4.188350	0.1	0.051083
4.190017	0.1	0.054096
4.191683	0.1	0.057258
4.193350	0.1	0.059265
4.195017	0.1	0.059512
4.196683	0.1	0.057630
4.198350	0.1	0.053449
4.200017	0.1	0.047251
4.201683	0.1	0.040298
4.203350	0.1	0.034929
4.205017	0.1	0.033597
4.206683	0.1	0.037504
4.208350	0.1	0.045295
4.210017	0.1	0.053365
4.211683	0.1	0.058068
4.213350	0.1	0.057509
4.215017	0.1	0.052610
4.216683	0.1	0.047465
4.218350	0.1	0.046454
4.220017	0.1	0.050268
4.221683	0.1	0.055810
4.223350	0.1	0.059544
4.225017	0.1	0.059945
4.226683	0.1	0.057560
4.228350	0.1	0.053844
4.230017	0.1	0.049872
4.231683	0.1	0.045993
4.233350	0.1	0.042478
4.235017	0.1	0.039954
4.236683	0.1	0.039041
4.238350	0.1	0.039954
4.240017	0.1	0.042296
4.241683	0.1	0.044848
4.243350	0.1	0.046445
4.245017	0.1	0.047456
4.246683	0.1	0.048955
4.248350	0.1	0.050571
4.250017	0.1	0.050873
4.251683	0.1	0.049849
4.253350	0.1	0.049444
4.255017	0.1	0.051218
4.256683	0.1	0.054054
4.258350	0.1	0.055111
4.260017	0.1	0.053123
4.261683	0.1	0.049355
4.263350	0.1	0.045551
4.265017	0.1	0.042478
4.266683	0.1	0.040527
4.268350	0.1	0.040438
4.270017	0.1	0.043088
4.271683	0.1	0.048457
4.273350	0.1	0.054948
4.275017	0.1	0.060350
4.276683	0.1	0.063698
4.278350	0.1	0.065770
4.280017	0.1	0.067204
4.281683	0.1	0.067377
4.283350	0.1	0.066231
4.285017	0.1	0.065146
4.286683	0.1	0.064652
4.288350	0.1	0.063698
4.290017	0.1	0.061244
4.291683	0.1	0.056941
4.293350	0.1	0.051344
4.295017	0.1	0.045816
4.296683	0.1	0.041309
4.298350	0.1	0.037896
4.300017	0.1	0.035516
4.301683	0.1	0.034361
4.303350	0.1	0.034729
4.305017	0.1	0.036694
4.306683	0.1	0.039749
4.308350	0.1	0.043241
4.310017	0.1	0.046869
4.311683	0.1	0.050403
4.313350	0.1	0.053979
4.315017	0.1	0.058198
4.316683	0.1	0.062683
4.318350	0.1	0.065849
4.320017	0.1	0.066911
4.321683	0.1	0.066310
4.323350	0.1	0.064345
4.325017	0.1	0.061197
4.326683	0.1	0.057807
4.328350	0.1	0.055963
4.330017	0.1	0.056648
4.331683	0.1	0.058762
4.333350	0.1	0.060527
4.335017	0.1	0.061514
4.336683	0.1	0.063106
4.338350	0.1	0.066743
4.340017	0.1	0.071046
4.341683	0.1	0.071959
4.343350	0.1	0.066506
4.345017	0.1	0.055847
4.346683	0.1	0.044554
4.348350	0.1	0.037216
4.350017	0.1	0.035469
4.351683	0.1	0.038194
4.353350	0.1	0.043409
4.355017	0.1	0.049085
4.356683	0.1	0.053691
4.358350	0.1	0.057374
4.360017	0.1	0.061207
4.361683	0.1	0.065132
4.363350	0.1	0.067963
4.365017	0.1	0.069137
4.366683	0.1	0.069328
4.368350	0.1	0.069239
4.370017	0.1	0.068229
4.371683	0.1	0.065430
4.373350	0.1	0.061574
4.375017	0.1	0.058012
4.376683	0.1	0.055446
4.378350	0.1	0.054226
4.380017	0.1	0.054236
4.381683	0.1	0.055195
4.383350	0.1	0.057584
4.385017	0.1	0.061505
4.386683	0.1	0.065095
4.388350	0.1	0.065956
4.390017	0.1	0.063768
4.391683	0.1	0.060368
4.393350	0.1	0.057612
4.395017	0.1	0.056336
4.396683	0.1	0.057057
4.398350	0.1	0.060294
4.400017	0.1	0.065602
4.401683	0.1	0.071162
4.403350	0.1	0.074846
4.405017	0.1	0.075498
4.406683	0.1	0.073523
4.408350	0.1	0.070794
4.410017	0.1	0.069481
4.411683	0.1	0.070198
4.413350	0.1	0.071819
4.415017	0.1	0.073211
4.416683	0.1	0.074375
4.418350	0.1	0.075796
4.420017	0.1	0.077109
4.421683	0.1	0.077044
4.423350	0.1	0.074897
4.425017	0.1	0.071814
4.426683	0.1	0.069644
4.428350	0.1	0.068308
4.430017	0.1	0.065956
4.431683	0.1	0.061989
4.433350	0.1	0.058105
4.435017	0.1	0.056247
4.436683	0.1	0.056764
4.438350	0.1	0.058827
4.440017	0.1	0.061207
4.441683	0.1	0.062445
4.443350	0.1	0.061938
4.445017	0.1	0.060848
4.446683	0.1	0.060881
4.448350	0.1	0.062254
4.450017	0.1	0.063614
4.451683	0.1	0.063484
4.453350	0.1	0.061318
4.455017	0.1	0.057789
4.456683	0.1	0.054799
4.458350	0.1	0.054445
4.460017	0.1	0.057342
4.461683	0.1	0.062566
4.463350	0.1	0.068583
4.465017	0.1	0.073621
4.466683	0.1	0.076396
4.468350	0.1	0.076825
4.470017	0.1	0.075693
4.471683	0.1	0.073984
4.473350	0.1	0.072462
4.475017	0.1	0.071460
4.476683	0.1	0.070855
4.478350	0.1	0.070175
4.480017	0.1	0.068685
4.481683	0.1	0.065858
4.483350	0.1	0.062459
4.485017	0.1	0.060559
4.486683	0.1	0.061458
4.488350	0.1	0.064140
4.490017	0.1	0.066860
4.491683	0.1	0.069351
4.493350	0.1	0.072396
4.495017	0.1	0.076233
4.496683	0.1	0.080206
4.498350	0.1	0.083148
4.500017	0.1	0.083973
4.501683	0.1	0.082781
4.503350	0.1	0.081114
4.505017	0.1	0.080355
4.506683	0.1	0.080238
4.508350	0.1	0.078692
4.510017	0.1	0.073737
4.511683	0.1	0.066450
4.513350	0.1	0.060569
4.515017	0.1	0.058580
4.516683	0.1	0.059768
4.518350	0.1	0.061709
4.520017	0.1	0.062617
4.521683	0.1	0.062464
4.523350	0.1	0.061854
4.525017	0.1	0.061085
4.526683	0.1	0.060624
4.528350	0.1	0.060629
4.530017	0.1	0.060480
4.531683	0.1	0.060084
4.533350	0.1	0.060485
4.535017	0.1	0.062450
4.536683	0.1	0.064857
4.538350	0.1	0.064927
4.540017	0.1	0.061300
4.541683	0.1	0.056387
4.543350	0.1	0.053579
4.545017	0.1	0.053402
4.546683	0.1	0.054133
4.548350	0.1	0.054738
4.550017	0.1	0.055875
4.551683	0.1	0.058804
4.553350	0.1	0.063730
4.555017	0.1	0.068923
4.556683	0.1	0.072150
4.558350	0.1	0.073058
4.560017	0.1	0.073039
4.561683	0.1	0.073165
4.563350	0.1	0.073207
4.565017	0.1	0.072694
4.566683	0.1	0.072424
4.568350	0.1	0.074152
4.570017	0.1	0.078464
4.571683	0.1	0.083698
4.573350	0.1	0.087768
4.575017	0.1	0.090422
4.576683	0.1	0.092387
4.578350	0.1	0.092699
4.580017	0.1	0.089761
4.581683	0.1	0.084559
4.583350	0.1	0.080364
4.585017	0.1	0.079591
4.586683	0.1	0.082045
4.588350	0.1	0.085868
4.590017	0.1	0.089537
4.591683	0.1	0.092103
4.593350	0.1	0.092089
4.595017	0.1	0.088462
4.596683	0.1	0.082692
4.598350	0.1	0.078087
4.600017	0.1	0.077072
4.601683	0.1	0.079717
4.603350	0.1	0.084024
4.605017	0.1	0.087325
4.606683	0.1	0.088508
4.608350	0.1	0.088722
4.610017	0.1	0.089500
4.611683	0.1	0.090417
4.613350	0.1	0.089044
4.615017	0.1	0.083870
4.616683	0.1	0.076806
4.618350	0.1	0.071591
4.620017	0.1	0.070301
4.621683	0.1	0.071963
4.623350	0.1	0.073928
4.625017	0.1	0.074152
4.626683	0.1	0.072536
4.628350	0.1	0.070864
4.630017	0.1	0.071377
4.631683	0.1	0.075009
4.633350	0.1	0.080778
4.635017	0.1	0.086855
4.636683	0.1	0.092192
4.638350	0.1	0.096788
4.640017	0.1	0.100462
4.641683	0.1	0.102678
4.643350	0.1	0.103395
4.645017	0.1	0.103111
4.646683	0.1	0.102534
4.648350	0.1	0.102553
4.650017	0.1	0.103391
4.651683	0.1	0.103470
4.653350	0.1	0.100597
4.655017	0.1	0.094813
4.656683	0.1	0.088569
4.658350	0.1	0.084494
4.660017	0.1	0.083800
4.661683	0.1	0.085626
4.663350	0.1	0.087712
4.665017	0.1	0.088513
4.666683	0.1	0.088131
4.668350	0.1	0.087623
4.670017	0.1	0.088313
4.671683	0.1	0.090832
4.673350	0.1	0.094343
4.675017	0.1	0.097128
4.676683	0.1	0.097672
4.678350	0.1	0.095842
4.680017	0.1	0.093286
4.681683	0.1	0.091847
4.683350	0.1	0.091968
4.685017	0.1	0.092774
4.686683	0.1	0.093156
4.688350	0.1	0.092546
4.690017	0.1	0.091302
4.691683	0.1	0.090343
4.693350	0.1	0.089747
4.695017	0.1	0.088429
4.696683	0.1	0.085775
4.698350	0.1	0.082660
4.700017	0.1	0.080871
4.701683	0.1	0.081384
4.703350	0.1	0.082818
4.705017	0.1	0.082897
4.706683	0.1	0.081393
4.708350	0.1	0.079852
4.710017	0.1	0.079330
4.711683	0.1	0.079772
4.713350	0.1	0.080555
4.715017	0.1	0.081132
4.716683	0.1	0.081812
4.718350	0.1	0.083395
4.720017	0.1	0.085956
4.721683	0.1	0.088615
4.723350	0.1	0.090059
4.725017	0.1	0.088876
4.726683	0.1	0.084736
4.728350	0.1	0.079316
4.730017	0.1	0.074976
4.731683	0.1	0.072806
4.733350	0.1	0.072303
4.735017	0.1	0.072713
4.736683	0.1	0.074347
4.738350	0.1	0.077710
4.740017	0.1	0.081407
4.741683	0.1	0.082655
4.743350	0.1	0.080601
4.745017	0.1	0.078036
4.746683	0.1	0.078585
4.748350	0.1	0.082771
4.750017	0.1	0.087428
4.751683	0.1	0.088573
4.753350	0.1	0.085267
4.755017	0.1	0.080625
4.756683	0.1	0.078003
4.758350	0.1	0.077551
4.760017	0.1	0.077412
4.761683	0.1	0.076131
4.763350	0.1	0.073877
4.765017	0.1	0.072028
4.766683	0.1	0.071498
4.768350	0.1	0.071917
4.770017	0.1	0.072247
4.771683	0.1	0.071791
4.773350	0.1	0.070785
4.775017	0.1	0.069975
4.776683	0.1	0.069896
4.778350	0.1	0.070543
4.780017	0.1	0.071242
4.781683	0.1	0.071572
4.783350	0.1	0.072089
4.785017	0.1	0.073216
4.786683	0.1	0.074175
4.788350	0.1	0.074087
4.790017	0.1	0.073384
4.791683	0.1	0.073272
4.793350	0.1	0.074552
4.795017	0.1	0.077202
4.796683	0.1	0.080941
4.798350	0.1	0.085779
4.800017	0.1	0.091046
4.801683	0.1	0.094897
4.803350	0.1	0.095721
4.805017	0.1	0.093197
4.806683	0.1	0.088499
4.808350	0.1	0.084289
4.810017	0.1	0.083381
4.811683	0.1	0.086506
4.813350	0.1	0.091833
4.815017	0.1	0.097021
4.816683	0.1	0.100806
4.818350	0.1	0.102655
4.820017	0.1	0.102352
4.821683	0.1	0.100350
4.823350	0.1	0.097672
4.825017	0.1	0.095130
4.826683	0.1	0.093444
4.828350	0.1	0.093332
4.830017	0.1	0.094278
4.831683	0.1	0.094208
4.833350	0.1	0.091600
4.835017	0.1	0.086986
4.836683	0.1	0.081849
4.838350	0.1	0.077640
4.840017	0.1	0.076061
4.841683	0.1	0.077947
4.843350	0.1	0.081724
4.845017	0.1	0.084830
4.846683	0.1	0.086413
4.848350	0.1	0.087465
4.850017	0.1	0.089081
4.851683	0.1	0.091726
4.853350	0.1	0.095447
4.855017	0.1	0.099698
4.856683	0.1	0.103167
4.858350	0.1	0.104387
4.860017	0.1	0.102990
4.861683	0.1	0.099982
4.863350	0.1	0.096438
4.865017	0.1	0.092713
4.866683	0.1	0.089244
4.868350	0.1	0.086799
4.870017	0.1	0.085803
4.871683	0.1	0.086715
4.873350	0.1	0.090008
4.875017	0.1	0.094417
4.876683	0.1	0.097309
4.878350	0.1	0.097137
4.880017	0.1	0.094026
4.881683	0.1	0.089528
4.883350	0.1	0.086315
4.885017	0.1	0.086017
4.886683	0.1	0.087712
4.888350	0.1	0.089426
4.890017	0.1	0.089873
4.891683	0.1	0.088941
4.893350	0.1	0.087777
4.895017	0.1	0.088112
4.896683	0.1	0.090422
4.898350	0.1	0.093044
4.900017	0.1	0.094301
4.901683	0.1	0.094972
4.903350	0.1	0.096820
4.905017	0.1	0.099777
4.906683	0.1	0.101947
4.908350	0.1	0.101323
4.910017	0.1	0.097491
4.911683	0.1	0.092583
4.913350	0.1	0.089537
4.915017	0.1	0.089095
4.916683	0.1	0.089188
4.918350	0.1	0.087628
4.920017	0.1	0.085188
4.921683	0.1	0.085174
4.923350	0.1	0.089714
4.925017	0.1	0.096988
4.926683	0.1	0.102869
4.928350	0.1	0.105607
4.930017	0.1	0.107125
4.931683	0.1	0.109239
4.933350	0.1	0.111270
4.935017	0.1	0.111461
4.936683	0.1	0.108620
4.938350	0.1	0.103395
4.940017	0.1	0.098427
4.941683	0.1	0.095489
4.943350	0.1	0.093658
4.945017	0.1	0.091726
4.946683	0.1	0.090031
4.948350	0.1	0.088993
4.950017	0.1	0.087954
4.951683	0.1	0.086254
4.953350	0.1	0.084261
4.955017	0.1	0.083493
4.956683	0.1	0.085537
4.958350	0.1	0.090338
4.960017	0.1	0.095959
4.961683	0.1	0.100099
4.963350	0.1	0.101188
4.965017	0.1	0.099330
4.966683	0.1	0.096750
4.968350	0.1	0.095577
4.970017	0.1	0.095125
4.971683	0.1	0.093165
4.973350	0.1	0.089449
4.975017	0.1	0.086366
4.976683	0.1	0.086054
4.978350	0.1	0.087717
4.980017	0.1	0.089090
4.981683	0.1	0.089845
4.983350	0.1	0.090920
4.985017	0.1	0.091526
4.986683	0.1	0.089887
4.988350	0.1	0.086105
4.990017	0.1	0.082208
4.991683	0.1	0.080122
4.993350	0.1	0.080750
4.995017	0.1	0.084196
4.996683	0.1	0.089509
4.998350	0.1	0.094245
5.000017	0.1	0.095568
5.001683	0.1	0.092345
5.003350	0.1	0.086473
5.005017	0.1	0.081998
5.006683	0.1	0.081896
5.008350	0.1	0.085379
5.010017	0.1	0.089318
5.011683	0.1	0.092043
5.013350	0.1	0.094445
5.015017	0.1	0.097910
5.016683	0.1	0.102869
5.018350	0.1	0.108569
5.020017	0.1	0.113142
5.021683	0.1	0.114581
5.023350	0.1	0.112173
5.025017	0.1	0.107242
5.026683	0.1	0.102618
5.028350	0.1	0.100266
5.030017	0.1	0.099493
5.031683	0.1	0.098925
5.033350	0.1	0.098585
5.035017	0.1	0.098660
5.036683	0.1	0.098734
5.038350	0.1	0.098650
5.040017	0.1	0.098557
5.041683	0.1	0.098478
5.043350	0.1	0.098269
5.045017	0.1	0.097905
5.046683	0.1	0.097901
5.048350	0.1	0.098883
5.050017	0.1	0.100904
5.051683	0.1	0.103526
5.053350	0.1	0.106180
5.055017	0.1	0.108508
5.056683	0.1	0.110301
5.058350	0.1	0.111377
5.060017	0.1	0.111940
5.061683	0.1	0.112355
5.063350	0.1	0.112331
5.065017	0.1	0.111554
5.066683	0.1	0.110562
5.068350	0.1	0.110269
5.070017	0.1	0.110851
5.071683	0.1	0.111237
5.073350	0.1	0.110120
5.075017	0.1	0.107721
5.076683	0.1	0.105468
5.078350	0.1	0.104508
5.080017	0.1	0.105454
5.081683	0.1	0.108071
5.083350	0.1	0.110837
5.085017	0.1	0.112122
5.086683	0.1	0.111791
5.088350	0.1	0.111237
5.090017	0.1	0.111740
5.091683	0.1	0.113626
5.093350	0.1	0.116876
5.095017	0.1	0.120690
5.096683	0.1	0.123042
5.098350	0.1	0.122045
5.100017	0.1	0.117547
5.101683	0.1	0.111810
5.103350	0.1	0.108443
5.105017	0.1	0.109440
5.106683	0.1	0.113607
5.108350	0.1	0.117887
5.110017	0.1	0.119661
5.111683	0.1	0.118273
5.113350	0.1	0.114692
5.115017	0.1	0.110208
5.116683	0.1	0.106026
5.118350	0.1	0.103437
5.120017	0.1	0.103703
5.121683	0.1	0.107400
5.123350	0.1	0.113393
5.125017	0.1	0.119149
5.126683	0.1	0.123032
5.128350	0.1	0.125156
5.130017	0.1	0.126208
5.131683	0.1	0.126786
5.133350	0.1	0.126874
5.135017	0.1	0.125677
5.136683	0.1	0.122618
5.138350	0.1	0.118376
5.140017	0.1	0.114939
5.141683	0.1	0.114134
5.143350	0.1	0.115721
5.145017	0.1	0.117598
5.146683	0.1	0.117761
5.148350	0.1	0.116122
5.150017	0.1	0.114702
5.151683	0.1	0.115163
5.153350	0.1	0.117039
5.155017	0.1	0.119093
5.156683	0.1	0.120909
5.158350	0.1	0.122697
5.160017	0.1	0.124024
5.161683	0.1	0.123442
5.163350	0.1	0.120155
5.165017	0.1	0.115419
5.166683	0.1	0.111707
5.168350	0.1	0.110515
5.170017	0.1	0.110469
5.171683	0.1	0.108634
5.173350	0.1	0.104476
5.175017	0.1	0.100564
5.176683	0.1	0.099544
5.178350	0.1	0.101700
5.180017	0.1	0.105258
5.181683	0.1	0.108173
5.183350	0.1	0.109677
5.185017	0.1	0.110567
5.186683	0.1	0.112210
5.188350	0.1	0.115298
5.190017	0.1	0.119233
5.191683	0.1	0.122502
5.193350	0.1	0.124206
5.195017	0.1	0.124518
5.196683	0.1	0.123554
5.198350	0.1	0.121300
5.200017	0.1	0.118706
5.201683	0.1	0.117579
5.203350	0.1	0.119433
5.205017	0.1	0.124238
5.206683	0.1	0.130152
5.208350	0.1	0.134911
5.210017	0.1	0.137533
5.211683	0.1	0.138083
5.213350	0.1	0.136672
5.215017	0.1	0.133077
5.216683	0.1	0.127195
5.218350	0.1	0.120359
5.220017	0.1	0.115163
5.221683	0.1	0.112788
5.223350	0.1	0.111386
5.225017	0.1	0.107898
5.226683	0.1	0.101775
5.228350	0.1	0.096308
5.230017	0.1	0.095386
5.231683	0.1	0.099912
5.233350	0.1	0.107903
5.235017	0.1	0.116392
5.236683	0.1	0.123312
5.238350	0.1	0.128397
5.240017	0.1	0.132089
5.241683	0.1	0.134464
5.243350	0.1	0.135708
5.245017	0.1	0.136737
5.246683	0.1	0.138432
5.248350	0.1	0.140686
5.250017	0.1	0.142497
5.251683	0.1	0.142748
5.253350	0.1	0.140970
5.255017	0.1	0.138031
5.256683	0.1	0.136229
5.258350	0.1	0.137421
5.260017	0.1	0.140634
5.261683	0.1	0.142641
5.263350	0.1	0.141133
5.265017	0.1	0.136988
5.266683	0.1	0.133221
5.268350	0.1	0.131461
5.270017	0.1	0.130059
5.271683	0.1	0.126855
5.273350	0.1	0.122082
5.275017	0.1	0.117482
5.276683	0.1	0.114357
5.278350	0.1	0.112918
5.280017	0.1	0.112760
5.281683	0.1	0.114096
5.283350	0.1	0.117738
5.285017	0.1	0.122921
5.286683	0.1	0.127251
5.288350	0.1	0.129761
5.290017	0.1	0.131610
5.291683	0.1	0.133612
5.293350	0.1	0.134921
5.295017	0.1	0.134320
5.296683	0.1	0.131968
5.298350	0.1	0.129826
5.300017	0.1	0.130036
5.301683	0.1	0.132774
5.303350	0.1	0.136103
5.305017	0.1	0.137943
5.306683	0.1	0.137337
5.308350	0.1	0.134273
5.310017	0.1	0.129649
5.311683	0.1	0.125207
5.313350	0.1	0.122869
5.315017	0.1	0.123540
5.316683	0.1	0.126632
5.318350	0.1	0.130986
5.320017	0.1	0.135675
5.321683	0.1	0.140145
5.323350	0.1	0.144201
5.325017	0.1	0.147307
5.326683	0.1	0.148742
5.328350	0.1	0.148388
5.330017	0.1	0.146576
5.331683	0.1	0.144397
5.333350	0.1	0.143484
5.335017	0.1	0.144066
5.336683	0.1	0.145100
5.338350	0.1	0.145845
5.340017	0.1	0.145859
5.341683	0.1	0.144988
5.343350	0.1	0.143107
5.345017	0.1	0.139694
5.346683	0.1	0.134897
5.348350	0.1	0.129770
5.350017	0.1	0.125365
5.351683	0.1	0.122664
5.353350	0.1	0.122138
5.355017	0.1	0.123056
5.356683	0.1	0.124075
5.358350	0.1	0.124229
5.360017	0.1	0.123517
5.361683	0.1	0.122567
5.363350	0.1	0.121477
5.365017	0.1	0.119801
5.366683	0.1	0.117659
5.368350	0.1	0.116876
5.370017	0.1	0.120406
5.371683	0.1	0.129575
5.373350	0.1	0.141892
5.375017	0.1	0.152206
5.376683	0.1	0.156290
5.378350	0.1	0.153603
5.380017	0.1	0.147126
5.381683	0.1	0.140909
5.383350	0.1	0.137752
5.385017	0.1	0.138460
5.386683	0.1	0.142446
5.388350	0.1	0.147992
5.390017	0.1	0.152490
5.391683	0.1	0.153487
5.393350	0.1	0.150073
5.395017	0.1	0.143545
5.396683	0.1	0.136816
5.398350	0.1	0.132993
5.400017	0.1	0.133277
5.401683	0.1	0.135815
5.403350	0.1	0.138148
5.405017	0.1	0.140104
5.406683	0.1	0.142502
5.408350	0.1	0.144606
5.410017	0.1	0.144676
5.411683	0.1	0.142134
5.413350	0.1	0.138120
5.415017	0.1	0.134581
5.416683	0.1	0.133161
5.418350	0.1	0.134353
5.420017	0.1	0.137333
5.421683	0.1	0.140397
5.423350	0.1	0.141873
5.425017	0.1	0.141449
5.426683	0.1	0.140690
5.428350	0.1	0.141370
5.430017	0.1	0.143377
5.431683	0.1	0.144881
5.433350	0.1	0.144620
5.435017	0.1	0.143666
5.436683	0.1	0.144267
5.438350	0.1	0.147307
5.440017	0.1	0.151428
5.441683	0.1	0.154013
5.443350	0.1	0.153128
5.445017	0.1	0.149277
5.446683	0.1	0.144900
5.448350	0.1	0.142166
5.450017	0.1	0.141552
5.451683	0.1	0.142185
5.453350	0.1	0.143196
5.455017	0.1	0.144225
5.456683	0.1	0.144881
5.458350	0.1	0.145044
5.460017	0.1	0.145538
5.461683	0.1	0.147517
5.463350	0.1	0.151210
5.465017	0.1	0.155494
5.466683	0.1	0.159056
5.468350	0.1	0.161771
5.470017	0.1	0.164225
5.471683	0.1	0.165896
5.473350	0.1	0.165044
5.475017	0.1	0.161254
5.476683	0.1	0.156495
5.478350	0.1	0.153114
5.480017	0.1	0.152336
5.481683	0.1	0.153729
5.483350	0.1	0.154967
5.485017	0.1	0.153393
5.486683	0.1	0.148704
5.488350	0.1	0.143545
5.490017	0.1	0.141226
5.491683	0.1	0.142725
5.493350	0.1	0.145766
5.495017	0.1	0.147163
5.496683	0.1	0.145421
5.498350	0.1	0.141119
5.500017	0.1	0.135712
5.501683	0.1	0.130218
5.503350	0.1	0.125039
5.505017	0.1	0.120564
5.506683	0.1	0.117957
5.508350	0.1	0.119358
5.510017	0.1	0.126180
5.511683	0.1	0.136849
5.513350	0.1	0.147247
5.515017	0.1	0.153822
5.516683	0.1	0.155573
5.518350	0.1	0.152905
5.520017	0.1	0.147084
5.521683	0.1	0.140849
5.523350	0.1	0.137188
5.525017	0.1	0.137347
5.526683	0.1	0.140262
5.528350	0.1	0.143545
5.530017	0.1	0.145081
5.531683	0.1	0.144294
5.533350	0.1	0.142357
5.535017	0.1	0.141058
5.536683	0.1	0.141403
5.538350	0.1	0.142814
5.540017	0.1	0.143340
5.541683	0.1	0.141771
5.543350	0.1	0.139531
5.545017	0.1	0.139270
5.546683	0.1	0.141878
5.548350	0.1	0.145948
5.550017	0.1	0.149608
5.551683	0.1	0.152010
5.553350	0.1	0.153636
5.555017	0.1	0.155368
5.556683	0.1	0.157133
5.558350	0.1	0.157864
5.560017	0.1	0.156737
5.561683	0.1	0.153882
5.563350	0.1	0.150977
5.565017	0.1	0.150618
5.566683	0.1	0.153477
5.568350	0.1	0.157580
5.570017	0.1	0.160853
5.571683	0.1	0.162381
5.573350	0.1	0.161901
5.575017	0.1	0.159526
5.576683	0.1	0.155652
5.578350	0.1	0.151186
5.580017	0.1	0.147084
5.581683	0.1	0.143773
5.583350	0.1	0.141943
5.585017	0.1	0.142651
5.586683	0.1	0.145296
5.588350	0.1	0.146884
5.590017	0.1	0.145002
5.591683	0.1	0.140597
5.593350	0.1	0.136648
5.595017	0.1	0.135154
5.596683	0.1	0.136239
5.598350	0.1	0.139093
5.600017	0.1	0.142446
5.601683	0.1	0.144592
5.603350	0.1	0.144239
5.605017	0.1	0.141673
5.606683	0.1	0.139098
5.608350	0.1	0.139028
5.610017	0.1	0.141719
5.611683	0.1	0.145286
5.613350	0.1	0.148243
5.615017	0.1	0.150595
5.616683	0.1	0.152877
5.618350	0.1	0.155242
5.620017	0.1	0.157468
5.621683	0.1	0.159037
5.623350	0.1	0.159410
5.625017	0.1	0.158632
5.626683	0.1	0.157631
5.628350	0.1	0.157584
5.630017	0.1	0.158167
5.631683	0.1	0.157040
5.633350	0.1	0.152751
5.635017	0.1	0.147289
5.636683	0.1	0.144299
5.638350	0.1	0.144877
5.640017	0.1	0.146287
5.641683	0.1	0.145445
5.643350	0.1	0.142055
5.645017	0.1	0.138064
5.646683	0.1	0.135647
5.648350	0.1	0.135596
5.650017	0.1	0.137170
5.651683	0.1	0.139261
5.653350	0.1	0.140937
5.655017	0.1	0.141994
5.656683	0.1	0.143470
5.658350	0.1	0.145766
5.660017	0.1	0.147419
5.661683	0.1	0.147270
5.663350	0.1	0.146297
5.665017	0.1	0.146744
5.666683	0.1	0.150329
5.668350	0.1	0.156560
5.670017	0.1	0.162660
5.671683	0.1	0.165929
5.673350	0.1	0.165980
5.675017	0.1	0.164495
5.676683	0.1	0.163266
5.678350	0.1	0.162637
5.680017	0.1	0.162041
5.681683	0.1	0.161221
5.683350	0.1	0.160374
5.685017	0.1	0.159941
5.686683	0.1	0.160197
5.688350	0.1	0.160560
5.690017	0.1	0.159838
5.691683	0.1	0.157291
5.693350	0.1	0.153454
5.695017	0.1	0.150017
5.696683	0.1	0.148788
5.698350	0.1	0.150418
5.700017	0.1	0.153473
5.701683	0.1	0.155037
5.703350	0.1	0.153529
5.705017	0.1	0.150520
5.706683	0.1	0.148816
5.708350	0.1	0.148909
5.710017	0.1	0.148481
5.711683	0.1	0.145989
5.713350	0.1	0.143377
5.715017	0.1	0.143945
5.716683	0.1	0.148141
5.718350	0.1	0.152560
5.720017	0.1	0.153231
5.721683	0.1	0.149636
5.723350	0.1	0.145016
5.725017	0.1	0.143186
5.726683	0.1	0.145398
5.728350	0.1	0.149803
5.730017	0.1	0.153747
5.731683	0.1	0.156709
5.733350	0.1	0.160336
5.735017	0.1	0.165571
5.736683	0.1	0.170595
5.738350	0.1	0.172663
5.740017	0.1	0.171294
5.741683	0.1	0.168825
5.743350	0.1	0.167512
5.745017	0.1	0.166688
5.746683	0.1	0.163880
5.748350	0.1	0.158218
5.750017	0.1	0.151806
5.751683	0.1	0.147671
5.753350	0.1	0.146287
5.755017	0.1	0.144765
5.756683	0.1	0.140010
5.758350	0.1	0.132364
5.760017	0.1	0.125482
5.761683	0.1	0.122660
5.763350	0.1	0.124024
5.765017	0.1	0.128094
5.766683	0.1	0.134101
5.768350	0.1	0.141291
5.770017	0.1	0.147754
5.771683	0.1	0.151079
5.773350	0.1	0.150064
5.775017	0.1	0.145976
5.776683	0.1	0.142036
5.778350	0.1	0.140886
5.780017	0.1	0.142786
5.781683	0.1	0.146166
5.783350	0.1	0.148895
5.785017	0.1	0.149314
5.786683	0.1	0.147461
5.788350	0.1	0.145561
5.790017	0.1	0.146097
5.791683	0.1	0.149179
5.793350	0.1	0.152602
5.795017	0.1	0.154213
5.796683	0.1	0.153575
5.798350	0.1	0.151615
5.800017	0.1	0.149296
5.801683	0.1	0.146669
5.803350	0.1	0.143298
5.805017	0.1	0.139587
5.806683	0.1	0.136970
5.808350	0.1	0.136336
5.810017	0.1	0.137044
5.811683	0.1	0.137961
5.813350	0.1	0.138646
5.815017	0.1	0.139722
5.816683	0.1	0.142278
5.818350	0.1	0.146036
5.820017	0.1	0.148993
5.821683	0.1	0.149556
5.823350	0.1	0.148038
5.825017	0.1	0.146572
5.826683	0.1	0.147484
5.828350	0.1	0.150702
5.830017	0.1	0.153566
5.831683	0.1	0.153980
5.833350	0.1	0.152974
5.835017	0.1	0.153119
5.836683	0.1	0.155214
5.838350	0.1	0.157706
5.840017	0.1	0.158581
5.841683	0.1	0.157109
5.843350	0.1	0.154055
5.845017	0.1	0.150548
5.846683	0.1	0.147293
5.848350	0.1	0.144588
5.850017	0.1	0.141831
5.851683	0.1	0.138097
5.853350	0.1	0.133980
5.855017	0.1	0.131624
5.856683	0.1	0.132043
5.858350	0.1	0.134101
5.860017	0.1	0.136332
5.861683	0.1	0.138530
5.863350	0.1	0.141226
5.865017	0.1	0.144085
5.866683	0.1	0.145938
5.868350	0.1	0.146274
5.870017	0.1	0.145566
5.871683	0.1	0.144695
5.873350	0.1	0.144225
5.875017	0.1	0.143838
5.876683	0.1	0.143112
5.878350	0.1	0.142590
5.880017	0.1	0.143643
5.881683	0.1	0.147112
5.883350	0.1	0.152215
5.885017	0.1	0.156872
5.886683	0.1	0.159643
5.888350	0.1	0.161259
5.890017	0.1	0.163144
5.891683	0.1	0.164662
5.893350	0.1	0.163694
5.895017	0.1	0.159880
5.896683	0.1	0.155400
5.898350	0.1	0.152518
5.900017	0.1	0.151373
5.901683	0.1	0.150264
5.903350	0.1	0.148066
5.905017	0.1	0.145724
5.906683	0.1	0.144918
5.908350	0.1	0.145882
5.910017	0.1	0.146874
5.911683	0.1	0.146269
5.913350	0.1	0.144783
5.915017	0.1	0.144402
5.916683	0.1	0.145608
5.918350	0.1	0.146911
5.920017	0.1	0.146199
5.921683	0.1	0.142325
5.923350	0.1	0.136686
5.925017	0.1	0.132746
5.926683	0.1	0.133286
5.928350	0.1	0.138870
5.930017	0.1	0.148281
5.931683	0.1	0.159461
5.933350	0.1	0.170306
5.935017	0.1	0.178711
5.936683	0.1	0.182642
5.938350	0.1	0.181096
5.940017	0.1	0.174963
5.941683	0.1	0.166316
5.943350	0.1	0.157072
5.945017	0.1	0.149021
5.946683	0.1	0.144211
5.948350	0.1	0.143661
5.950017	0.1	0.145668
5.951683	0.1	0.147019
5.953350	0.1	0.146395
5.955017	0.1	0.145826
5.956683	0.1	0.147983
5.958350	0.1	0.152458
5.960017	0.1	0.156322
5.961683	0.1	0.157389
5.963350	0.1	0.155638
5.965017	0.1	0.152946
5.966683	0.1	0.151745
5.968350	0.1	0.152620
5.970017	0.1	0.154194
5.971683	0.1	0.155079
5.973350	0.1	0.154418
5.975017	0.1	0.151829
5.976683	0.1	0.147880
5.978350	0.1	0.143959
5.980017	0.1	0.141682
5.981683	0.1	0.141985
5.983350	0.1	0.144099
5.985017	0.1	0.146059
5.986683	0.1	0.146762
5.988350	0.1	0.147359
5.990017	0.1	0.149687
5.991683	0.1	0.153552
5.993350	0.1	0.156513
5.995017	0.1	0.156080
5.996683	0.1	0.151535
5.998350	0.1	0.144443
6.000017	0.1	0.137957
6.001683	0.1	0.135154
6.003350	0.1	0.137198
6.005017	0.1	0.142832
6.006683	0.1	0.149752
6.008350	0.1	0.156499
6.010017	0.1	0.162846
6.011683	0.1	0.168420
6.013350	0.1	0.171582
6.015017	0.1	0.170455
6.016683	0.1	0.165096
6.018350	0.1	0.157645
6.020017	0.1	0.150260
6.021683	0.1	0.143577
6.023350	0.1	0.137337
6.025017	0.1	0.131931
6.026683	0.1	0.129035
6.028350	0.1	0.129812
6.030017	0.1	0.132830
6.031683	0.1	0.135605
6.033350	0.1	0.137365
6.035017	0.1	0.138553
6.036683	0.1	0.139521
6.038350	0.1	0.140672
6.040017	0.1	0.142073
6.041683	0.1	0.142865
6.043350	0.1	0.142506
6.045017	0.1	0.141603
6.046683	0.1	0.140877
6.048350	0.1	0.140895
6.050017	0.1	0.142311
6.051683	0.1	0.145077
6.053350	0.1	0.148099
6.055017	0.1	0.149924
6.056683	0.1	0.149757
6.058350	0.1	0.148346
6.060017	0.1	0.147107
6.061683	0.1	0.146437
6.063350	0.1	0.146073
6.065017	0.1	0.145878
6.066683	0.1	0.145556
6.068350	0.1	0.144728
6.070017	0.1	0.143168
6.071683	0.1	0.141156
6.073350	0.1	0.140155
6.075017	0.1	0.141514
6.076683	0.1	0.143973
6.078350	0.1	0.144932
6.080017	0.1	0.144411
6.081683	0.1	0.145151
6.083350	0.1	0.148490
6.085017	0.1	0.152262
6.086683	0.1	0.153901
6.088350	0.1	0.153412
6.090017	0.1	0.151945
6.091683	0.1	0.149985
6.093350	0.1	0.148141
6.095017	0.1	0.147480
6.096683	0.1	0.148290
6.098350	0.1	0.149887
6.100017	0.1	0.151834
6.101683	0.1	0.154302
6.103350	0.1	0.157137
6.105017	0.1	0.159494
6.106683	0.1	0.160541
6.108350	0.1	0.160276
6.110017	0.1	0.159303
6.111683	0.1	0.157957
6.113350	0.1	0.156434
6.115017	0.1	0.155368
6.116683	0.1	0.155461
6.118350	0.1	0.156700
6.120017	0.1	0.158283
6.121683	0.1	0.159396
6.123350	0.1	0.160150
6.125017	0.1	0.161696
6.126683	0.1	0.164574
6.128350	0.1	0.167312
6.130017	0.1	0.168085
6.131683	0.1	0.167075
6.133350	0.1	0.165831
6.135017	0.1	0.165245
6.136683	0.1	0.165366
6.138350	0.1	0.166325
6.140017	0.1	0.168108
6.141683	0.1	0.169701
6.143350	0.1	0.170162
6.145017	0.1	0.170739
6.146683	0.1	0.173701
6.148350	0.1	0.178879
6.150017	0.1	0.183410
6.151683	0.1	0.184788
6.153350	0.1	0.182842
6.155017	0.1	0.178861
6.156683	0.1	0.173720
6.158350	0.1	0.167787
6.160017	0.1	0.162059
6.161683	0.1	0.158218
6.163350	0.1	0.157258
6.165017	0.1	0.158059
6.166683	0.1	0.158381
6.168350	0.1	0.157752
6.170017	0.1	0.157394
6.171683	0.1	0.157580
6.173350	0.1	0.157510
6.175017	0.1	0.157268
6.176683	0.1	0.158581
6.178350	0.1	0.162991
6.180017	0.1	0.169394
6.181683	0.1	0.174362
6.183350	0.1	0.174926
6.185017	0.1	0.170777
6.186683	0.1	0.164681
6.188350	0.1	0.160933
6.190017	0.1	0.161836
6.191683	0.1	0.165403
6.193350	0.1	0.167820
6.195017	0.1	0.167461
6.196683	0.1	0.165412
6.198350	0.1	0.163624
6.200017	0.1	0.163345
6.201683	0.1	0.164309
6.203350	0.1	0.165156
6.205017	0.1	0.165151
6.206683	0.1	0.165193
6.208350	0.1	0.166055
6.210017	0.1	0.166297
6.211683	0.1	0.163787
6.213350	0.1	0.158576
6.215017	0.1	0.153100
6.216683	0.1	0.149589
6.218350	0.1	0.148187
6.220017	0.1	0.147857
6.221683	0.1	0.147726
6.223350	0.1	0.146711
6.225017	0.1	0.143587
6.226683	0.1	0.138609
6.228350	0.1	0.133850
6.230017	0.1	0.131130
6.231683	0.1	0.131004
6.233350	0.1	0.133943
6.235017	0.1	0.140788
6.236683	0.1	0.150930
6.238350	0.1	0.161096
6.240017	0.1	0.167415
6.241683	0.1	0.168178
6.243350	0.1	0.164248
6.245017	0.1	0.157896
6.246683	0.1	0.151973
6.248350	0.1	0.148844
6.250017	0.1	0.149067
6.251683	0.1	0.151531
6.253350	0.1	0.154860
6.255017	0.1	0.157952
6.256683	0.1	0.159875
6.258350	0.1	0.160397
6.260017	0.1	0.160378
6.261683	0.1	0.160551
6.263350	0.1	0.160434
6.265017	0.1	0.159550
6.266683	0.1	0.158171
6.268350	0.1	0.156802
6.270017	0.1	0.156262
6.271683	0.1	0.156662
6.273350	0.1	0.156439
6.275017	0.1	0.154502
6.276683	0.1	0.151973
6.278350	0.1	0.150581
6.280017	0.1	0.150828
6.281683	0.1	0.151955
6.283350	0.1	0.153081
6.285017	0.1	0.154050
6.286683	0.1	0.155163
6.288350	0.1	0.156658
6.290017	0.1	0.158534
6.291683	0.1	0.160243
6.293350	0.1	0.160793
6.295017	0.1	0.160029
6.296683	0.1	0.159275
6.298350	0.1	0.159806
6.300017	0.1	0.161589
6.301683	0.1	0.163894
6.303350	0.1	0.166404
6.305017	0.1	0.169366
6.306683	0.1	0.172462
6.308350	0.1	0.174055
6.310017	0.1	0.172867
6.311683	0.1	0.169934
6.313350	0.1	0.167792
6.315017	0.1	0.167959
6.316683	0.1	0.169743
6.318350	0.1	0.171438
6.320017	0.1	0.172104
6.321683	0.1	0.172136
6.323350	0.1	0.172351
6.325017	0.1	0.172942
6.326683	0.1	0.174018
6.328350	0.1	0.176220
6.330017	0.1	0.179801
6.331683	0.1	0.184169
6.333350	0.1	0.188332
6.335017	0.1	0.191154
6.336683	0.1	0.191941
6.338350	0.1	0.190907
6.340017	0.1	0.189096
6.341683	0.1	0.188178
6.343350	0.1	0.189291
6.345017	0.1	0.191843
6.346683	0.1	0.194050
6.348350	0.1	0.194302
6.350017	0.1	0.192150
6.351683	0.1	0.188714
6.353350	0.1	0.185627
6.355017	0.1	0.183461
6.356683	0.1	0.181757
6.358350	0.1	0.180071
6.360017	0.1	0.178399
6.361683	0.1	0.176863
6.363350	0.1	0.175019
6.365017	0.1	0.172053
6.366683	0.1	0.168667
6.368350	0.1	0.167424
6.370017	0.1	0.169952
6.371683	0.1	0.174972
6.373350	0.1	0.179168
6.375017	0.1	0.179568
6.376683	0.1	0.176053
6.378350	0.1	0.171824
6.380017	0.1	0.171065
6.381683	0.1	0.175810
6.383350	0.1	0.184644
6.385017	0.1	0.193487
6.386683	0.1	0.197878
6.388350	0.1	0.195992
6.390017	0.1	0.189370
6.391683	0.1	0.181105
6.393350	0.1	0.174670
6.395017	0.1	0.172644
6.396683	0.1	0.175084
6.398350	0.1	0.179904
6.400017	0.1	0.184444
6.401683	0.1	0.186651
6.403350	0.1	0.185962
6.405017	0.1	0.183526
6.406683	0.1	0.181166
6.408350	0.1	0.180020
6.410017	0.1	0.180090
6.411683	0.1	0.180588
6.413350	0.1	0.180169
6.415017	0.1	0.177608
6.416683	0.1	0.173654
6.418350	0.1	0.170977
6.420017	0.1	0.171112
6.421683	0.1	0.173156
6.423350	0.1	0.175852
6.425017	0.1	0.179256
6.426683	0.1	0.183601
6.428350	0.1	0.187820
6.430017	0.1	0.190269
6.431683	0.1	0.190120
6.433350	0.1	0.187536
6.435017	0.1	0.183624
6.436683	0.1	0.180192
6.438350	0.1	0.178721
6.440017	0.1	0.179419
6.441683	0.1	0.181412
6.443350	0.1	0.183904
6.445017	0.1	0.186721
6.446683	0.1	0.189203
6.448350	0.1	0.189515
6.450017	0.1	0.186441
6.451683	0.1	0.180732
6.453350	0.1	0.174311
6.455017	0.1	0.169673
6.456683	0.1	0.169291
6.458350	0.1	0.173789
6.460017	0.1	0.181179
6.461683	0.1	0.188402
6.463350	0.1	0.193128
6.465017	0.1	0.194265
6.466683	0.1	0.191717
6.468350	0.1	0.186618
6.470017	0.1	0.181142
6.471683	0.1	0.177915
6.473350	0.1	0.179014
6.475017	0.1	0.184351
6.476683	0.1	0.191256
6.478350	0.1	0.196397
6.480017	0.1	0.198167
6.481683	0.1	0.197329
6.483350	0.1	0.195568
6.485017	0.1	0.193645
6.486683	0.1	0.191075
6.488350	0.1	0.187061
6.490017	0.1	0.181692
6.491683	0.1	0.176695
6.493350	0.1	0.174185
6.495017	0.1	0.174423
6.496683	0.1	0.175778
6.498350	0.1	0.176835
6.500017	0.1	0.177580
6.501683	0.1	0.178711
6.503350	0.1	0.180784
6.505017	0.1	0.183582
6.506683	0.1	0.186195
6.508350	0.1	0.188136
6.510017	0.1	0.189510
6.511683	0.1	0.189645
6.513350	0.1	0.186912
6.515017	0.1	0.180318
6.516683	0.1	0.170860
6.518350	0.1	0.161128
6.520017	0.1	0.153561
6.521683	0.1	0.149407
6.523350	0.1	0.148946
6.525017	0.1	0.151992
6.526683	0.1	0.157631
6.528350	0.1	0.164155
6.530017	0.1	0.169966
6.531683	0.1	0.174083
6.533350	0.1	0.176332
6.535017	0.1	0.177603
6.536683	0.1	0.178609
6.538350	0.1	0.178684
6.540017	0.1	0.176923
6.541683	0.1	0.173706
6.543350	0.1	0.170367
6.545017	0.1	0.167708
6.546683	0.1	0.165179
6.548350	0.1	0.162367
6.550017	0.1	0.160704
6.551683	0.1	0.162330
6.553350	0.1	0.167293
6.555017	0.1	0.172853
6.556683	0.1	0.175671
6.558350	0.1	0.174507
6.560017	0.1	0.170982
6.561683	0.1	0.167992
6.563350	0.1	0.167498
6.565017	0.1	0.169999
6.566683	0.1	0.175126
6.568350	0.1	0.181622
6.570017	0.1	0.187531
6.571683	0.1	0.191391
6.573350	0.1	0.193375
6.575017	0.1	0.194688
6.576683	0.1	0.195620
6.578350	0.1	0.195447
6.580017	0.1	0.193915
6.581683	0.1	0.191405
6.583350	0.1	0.188574
6.585017	0.1	0.186777
6.586683	0.1	0.187457
6.588350	0.1	0.190502
6.590017	0.1	0.194120
6.591683	0.1	0.196462
6.593350	0.1	0.197156
6.595017	0.1	0.197235
6.596683	0.1	0.197939
6.598350	0.1	0.199620
6.600017	0.1	0.201361
6.601683	0.1	0.201869
6.603350	0.1	0.200900
6.605017	0.1	0.199205
6.606683	0.1	0.197636
6.608350	0.1	0.196751
6.610017	0.1	0.196784
6.611683	0.1	0.198120
6.613350	0.1	0.201054
6.615017	0.1	0.204723
6.616683	0.1	0.207834
6.618350	0.1	0.210097
6.620017	0.1	0.211555
6.621683	0.1	0.211964
6.623350	0.1	0.211955
6.625017	0.1	0.212821
6.626683	0.1	0.214009
6.628350	0.1	0.212877
6.630017	0.1	0.208467
6.631683	0.1	0.203536
6.633350	0.1	0.201287
6.635017	0.1	0.201981
6.636683	0.1	0.203229
6.638350	0.1	0.202148
6.640017	0.1	0.197948
6.641683	0.1	0.192998
6.643350	0.1	0.190861
6.645017	0.1	0.192914
6.646683	0.1	0.197138
6.648350	0.1	0.201217
6.650017	0.1	0.205217
6.651683	0.1	0.210018
6.653350	0.1	0.215080
6.655017	0.1	0.218814
6.656683	0.1	0.220034
6.658350	0.1	0.218665
6.660017	0.1	0.215396
6.661683	0.1	0.211680
6.663350	0.1	0.210204
6.665017	0.1	0.213212
6.666683	0.1	0.219429
6.668350	0.1	0.224453
6.670017	0.1	0.224798
6.671683	0.1	0.220099
6.673350	0.1	0.212546
6.675017	0.1	0.206060
6.676683	0.1	0.204188
6.678350	0.1	0.206726
6.680017	0.1	0.210139
6.681683	0.1	0.211606
6.683350	0.1	0.211042
6.685017	0.1	0.210027
6.686683	0.1	0.209669
6.688350	0.1	0.209692
6.690017	0.1	0.209827
6.691683	0.1	0.210730
6.693350	0.1	0.212686
6.695017	0.1	0.214949
6.696683	0.1	0.216067
6.698350	0.1	0.214595
6.700017	0.1	0.210549
6.701683	0.1	0.205957
6.703350	0.1	0.203480
6.705017	0.1	0.204016
6.706683	0.1	0.205808
6.708350	0.1	0.206577
6.710017	0.1	0.205929
6.711683	0.1	0.205133
6.713350	0.1	0.205389
6.715017	0.1	0.206935
6.716683	0.1	0.209305
6.718350	0.1	0.211820
6.720017	0.1	0.213902
6.721683	0.1	0.215583
6.723350	0.1	0.217790
6.725017	0.1	0.221734
6.726683	0.1	0.227443
6.728350	0.1	0.232956
6.730017	0.1	0.235788
6.731683	0.1	0.234945
6.733350	0.1	0.230889
6.735017	0.1	0.224928
6.736683	0.1	0.219443
6.738350	0.1	0.216588
6.740017	0.1	0.216337
6.741683	0.1	0.217357
6.743350	0.1	0.218214
6.745017	0.1	0.216817
6.746683	0.1	0.211732
6.748350	0.1	0.204239
6.750017	0.1	0.197580
6.751683	0.1	0.194628
6.753350	0.1	0.196355
6.755017	0.1	0.201501
6.756683	0.1	0.207587
6.758350	0.1	0.212584
6.760017	0.1	0.216370
6.761683	0.1	0.220332
6.763350	0.1	0.225049
6.765017	0.1	0.228928
6.766683	0.1	0.230167
6.768350	0.1	0.228984
6.770017	0.1	0.226893
6.771683	0.1	0.225301
6.773350	0.1	0.225045
6.775017	0.1	0.225813
6.776683	0.1	0.226512
6.778350	0.1	0.226526
6.780017	0.1	0.225808
6.781683	0.1	0.224723
6.783350	0.1	0.223750
6.785017	0.1	0.222730
6.786683	0.1	0.221063
6.788350	0.1	0.218200
6.790017	0.1	0.213902
6.791683	0.1	0.208723
6.793350	0.1	0.204463
6.795017	0.1	0.203718
6.796683	0.1	0.207094
6.798350	0.1	0.211690
6.800017	0.1	0.214223
6.801683	0.1	0.214060
6.803350	0.1	0.212812
6.805017	0.1	0.212761
6.806683	0.1	0.215000
6.808350	0.1	0.218526
6.810017	0.1	0.221781
6.811683	0.1	0.224109
6.813350	0.1	0.225296
6.815017	0.1	0.225059
6.816683	0.1	0.223392
6.818350	0.1	0.220314
6.820017	0.1	0.215610
6.821683	0.1	0.210134
6.823350	0.1	0.206484
6.825017	0.1	0.207028
6.826683	0.1	0.211988
6.828350	0.1	0.219485
6.830017	0.1	0.226772
6.831683	0.1	0.231648
6.833350	0.1	0.233361
6.835017	0.1	0.232481
6.836683	0.1	0.229860
6.838350	0.1	0.226153
6.840017	0.1	0.222824
6.841683	0.1	0.222572
6.843350	0.1	0.227336
6.845017	0.1	0.236151
6.846683	0.1	0.245078
6.848350	0.1	0.249138
6.850017	0.1	0.245445
6.851683	0.1	0.235336
6.853350	0.1	0.223620
6.855017	0.1	0.215359
6.856683	0.1	0.212677
6.858350	0.1	0.214172
6.860017	0.1	0.216910
6.861683	0.1	0.218772
6.863350	0.1	0.218968
6.865017	0.1	0.217734
6.866683	0.1	0.216146
6.868350	0.1	0.215350
6.870017	0.1	0.215527
6.871683	0.1	0.216039
6.873350	0.1	0.216323
6.875017	0.1	0.216411
6.876683	0.1	0.216491
6.878350	0.1	0.216560
6.880017	0.1	0.217003
6.881683	0.1	0.218539
6.883350	0.1	0.221413
6.885017	0.1	0.225180
6.886683	0.1	0.229487
6.888350	0.1	0.234572
6.890017	0.1	0.240752
6.891683	0.1	0.247508
6.893350	0.1	0.253147
6.895017	0.1	0.255494
6.896683	0.1	0.253525
6.898350	0.1	0.248407
6.900017	0.1	0.242954
6.901683	0.1	0.240104
6.903350	0.1	0.241105
6.905017	0.1	0.244635
6.906683	0.1	0.247736
6.908350	0.1	0.247993
6.910017	0.1	0.245008
6.911683	0.1	0.240100
6.913350	0.1	0.235424
6.915017	0.1	0.232621
6.916683	0.1	0.232002
6.918350	0.1	0.233180
6.920017	0.1	0.235201
6.921683	0.1	0.236328
6.923350	0.1	0.235271
6.925017	0.1	0.232314
6.926683	0.1	0.229231
6.928350	0.1	0.227978
6.930017	0.1	0.228756
6.931683	0.1	0.230223
6.933350	0.1	0.231341
6.935017	0.1	0.232132
6.936683	0.1	0.232840
6.938350	0.1	0.232989
6.940017	0.1	0.232011
6.941683	0.1	0.230852
6.943350	0.1	0.231173
6.945017	0.1	0.232942
6.946683	0.1	0.234577
6.948350	0.1	0.235112
6.950017	0.1	0.234973
6.951683	0.1	0.235024
6.953350	0.1	0.235732
6.955017	0.1	0.237138
6.956683	0.1	0.238675
6.958350	0.1	0.238847
6.960017	0.1	0.235760
6.961683	0.1	0.228682
6.963350	0.1	0.219429
6.965017	0.1	0.211378
6.966683	0.1	0.206567
6.968350	0.1	0.204314
6.970017	0.1	0.203033
6.971683	0.1	0.202674
6.973350	0.1	0.204509
6.975017	0.1	0.209520
6.976683	0.1	0.217250
6.978350	0.1	0.225799
6.980017	0.1	0.233282
6.981683	0.1	0.238814
6.983350	0.1	0.242111
6.985017	0.1	0.243117
6.986683	0.1	0.241981
6.988350	0.1	0.239229
6.990017	0.1	0.236128
6.991683	0.1	0.233958
6.993350	0.1	0.232579
6.995017	0.1	0.231066
6.996683	0.1	0.229231
6.998350	0.1	0.226870
7.000017	0.1	0.223140
7.001683	0.1	0.217860
7.003350	0.1	0.212328
7.005017	0.1	0.208374
7.006683	0.1	0.207084
7.008350	0.1	0.208900
7.010017	0.1	0.214134
7.011683	0.1	0.222321
7.013350	0.1	0.231382
7.015017	0.1	0.238256
7.016683	0.1	0.241143
7.018350	0.1	0.240891
7.020017	0.1	0.239047
7.021683	0.1	0.235727
7.023350	0.1	0.231140
7.025017	0.1	0.227205
7.026683	0.1	0.225939
7.028350	0.1	0.227513
7.030017	0.1	0.230265
7.031683	0.1	0.232006
7.033350	0.1	0.231760
7.035017	0.1	0.230228
7.036683	0.1	0.228602
7.038350	0.1	0.227522
7.040017	0.1	0.227061
7.041683	0.1	0.227196
7.043350	0.1	0.227815
7.045017	0.1	0.227964
7.046683	0.1	0.226484
7.048350	0.1	0.223708
7.050017	0.1	0.221063
7.051683	0.1	0.219503
7.053350	0.1	0.218661
7.055017	0.1	0.216980
7.056683	0.1	0.213701
7.058350	0.1	0.210488
7.060017	0.1	0.209622
7.061683	0.1	0.210758
7.063350	0.1	0.211149
7.065017	0.1	0.209329
7.066683	0.1	0.207126
7.068350	0.1	0.207652
7.070017	0.1	0.212383
7.071683	0.1	0.220095
7.073350	0.1	0.227448
7.075017	0.1	0.230889
7.076683	0.1	0.229143
7.078350	0.1	0.224193
7.080017	0.1	0.220072
7.081683	0.1	0.220267
7.083350	0.1	0.225324
7.085017	0.1	0.232938
7.086683	0.1	0.240244
7.088350	0.1	0.245566
7.090017	0.1	0.248416
7.091683	0.1	0.249036
7.093350	0.1	0.247927
7.095017	0.1	0.245147
7.096683	0.1	0.240738
7.098350	0.1	0.235895
7.100017	0.1	0.232351
7.101683	0.1	0.231122
7.103350	0.1	0.232826
7.105017	0.1	0.237315
7.106683	0.1	0.242386
7.108350	0.1	0.244929
7.110017	0.1	0.244020
7.111683	0.1	0.241743
7.113350	0.1	0.241082
7.115017	0.1	0.243415
7.116683	0.1	0.247736
7.118350	0.1	0.251494
7.120017	0.1	0.251974
7.121683	0.1	0.247634
7.123350	0.1	0.238898
7.125017	0.1	0.228318
7.126683	0.1	0.219941
7.128350	0.1	0.217035
7.130017	0.1	0.219992
7.131683	0.1	0.226442
7.133350	0.1	0.233226
7.135017	0.1	0.238554
7.136683	0.1	0.242614
7.138350	0.1	0.245776
7.140017	0.1	0.247108
7.141683	0.1	0.246121
7.143350	0.1	0.244328
7.145017	0.1	0.243336
7.146683	0.1	0.243038
7.148350	0.1	0.242498
7.150017	0.1	0.240873
7.151683	0.1	0.237348
7.153350	0.1	0.231760
7.155017	0.1	0.225734
7.156683	0.1	0.222023
7.158350	0.1	0.222186
7.160017	0.1	0.225329
7.161683	0.1	0.229166
7.163350	0.1	0.232109
7.165017	0.1	0.233962
7.166683	0.1	0.235410
7.168350	0.1	0.237604
7.170017	0.1	0.241394
7.171683	0.1	0.246051
7.173350	0.1	0.249534
7.175017	0.1	0.250512
7.176683	0.1	0.249059
7.178350	0.1	0.245948
7.180017	0.1	0.242172
7.181683	0.1	0.238740
7.183350	0.1	0.236141
7.185017	0.1	0.234232
7.186683	0.1	0.232845
7.188350	0.1	0.232132
7.190017	0.1	0.232798
7.191683	0.1	0.236095
7.193350	0.1	0.242083
7.195017	0.1	0.248710
7.196683	0.1	0.253650
7.198350	0.1	0.255369
7.200017	0.1	0.252905
7.201683	0.1	0.246423
7.203350	0.1	0.237636
7.205017	0.1	0.228933
7.206683	0.1	0.222204
7.208350	0.1	0.217985
7.210017	0.1	0.215685
7.211683	0.1	0.215294
7.213350	0.1	0.217706
7.215017	0.1	0.222353
7.216683	0.1	0.226987
7.218350	0.1	0.230214
7.220017	0.1	0.231960
7.221683	0.1	0.232365
7.223350	0.1	0.231965
7.225017	0.1	0.231848
7.226683	0.1	0.232598
7.228350	0.1	0.233878
7.230017	0.1	0.235299
7.231683	0.1	0.236859
7.233350	0.1	0.238344
7.235017	0.1	0.238847
7.236683	0.1	0.237403
7.238350	0.1	0.234679
7.240017	0.1	0.233110
7.241683	0.1	0.234488
7.243350	0.1	0.238488
7.245017	0.1	0.243420
7.246683	0.1	0.247150
7.248350	0.1	0.247741
7.250017	0.1	0.243937
7.251683	0.1	0.236337
7.253350	0.1	0.228263
7.255017	0.1	0.223680
7.256683	0.1	0.224211
7.258350	0.1	0.228439
7.260017	0.1	0.233660
7.261683	0.1	0.237920
7.263350	0.1	0.239848
7.265017	0.1	0.238102
7.266683	0.1	0.232579
7.268350	0.1	0.224952
7.270017	0.1	0.217711
7.271683	0.1	0.213226
7.273350	0.1	0.212779
7.275017	0.1	0.216207
7.276683	0.1	0.222083
7.278350	0.1	0.227531
7.280017	0.1	0.229017
7.281683	0.1	0.225129
7.283350	0.1	0.218190
7.285017	0.1	0.212304
7.286683	0.1	0.209929
7.288350	0.1	0.210996
7.290017	0.1	0.214851
7.291683	0.1	0.221799
7.293350	0.1	0.231746
7.295017	0.1	0.242162
7.296683	0.1	0.249119
7.298350	0.1	0.250512
7.300017	0.1	0.247480
7.301683	0.1	0.242861
7.303350	0.1	0.238973
7.305017	0.1	0.236253
7.306683	0.1	0.233818
7.308350	0.1	0.231592
7.310017	0.1	0.231289
7.311683	0.1	0.234330
7.313350	0.1	0.239224
7.315017	0.1	0.242121
7.316683	0.1	0.239857
7.318350	0.1	0.232258
7.320017	0.1	0.222409
7.321683	0.1	0.215187
7.323350	0.1	0.213995
7.325017	0.1	0.218577
7.326683	0.1	0.225827
7.328350	0.1	0.232020
7.330017	0.1	0.235005
7.331683	0.1	0.235271
7.333350	0.1	0.234777
7.335017	0.1	0.234963
7.336683	0.1	0.235438
7.338350	0.1	0.233962
7.340017	0.1	0.228523
7.341683	0.1	0.220020
7.343350	0.1	0.212290
7.345017	0.1	0.209305
7.346683	0.1	0.212421
7.348350	0.1	0.219857
7.350017	0.1	0.228020
7.351683	0.1	0.233911
7.353350	0.1	0.237036
7.355017	0.1	0.239150
7.356683	0.1	0.242270
7.358350	0.1	0.246433
7.360017	0.1	0.249059
7.361683	0.1	0.248021
7.363350	0.1	0.244686
7.365017	0.1	0.241906
7.366683	0.1	0.241343
7.368350	0.1	0.243899
7.370017	0.1	0.249622
7.371683	0.1	0.256300
7.373350	0.1	0.260235
7.375017	0.1	0.259103
7.376683	0.1	0.253515
7.378350	0.1	0.246526
7.380017	0.1	0.242242
7.381683	0.1	0.243322
7.383350	0.1	0.248547
7.385017	0.1	0.253813
7.386683	0.1	0.255844
7.388350	0.1	0.253851
7.390017	0.1	0.248812
7.391683	0.1	0.242782
7.393350	0.1	0.237869
7.395017	0.1	0.234991
7.396683	0.1	0.234321
7.398350	0.1	0.236123
7.400017	0.1	0.240630
7.401683	0.1	0.247569
7.403350	0.1	0.254968
7.405017	0.1	0.259136
7.406683	0.1	0.258056
7.408350	0.1	0.254158
7.410017	0.1	0.252007
7.411683	0.1	0.253906
7.413350	0.1	0.258493
7.415017	0.1	0.262577
7.416683	0.1	0.263616
7.418350	0.1	0.261134
7.420017	0.1	0.256873
7.421683	0.1	0.253767
7.423350	0.1	0.253832
7.425017	0.1	0.256421
7.426683	0.1	0.258922
7.428350	0.1	0.259136
7.430017	0.1	0.256621
7.431683	0.1	0.252672
7.433350	0.1	0.249087
7.435017	0.1	0.246726
7.436683	0.1	0.245832
7.438350	0.1	0.246949
7.440017	0.1	0.250083
7.441683	0.1	0.253650
7.443350	0.1	0.255215
7.445017	0.1	0.253632
7.446683	0.1	0.250242
7.448350	0.1	0.247653
7.450017	0.1	0.247420
7.451683	0.1	0.248891
7.453350	0.1	0.250181
7.455017	0.1	0.250125
7.456683	0.1	0.248249
7.458350	0.1	0.243676
7.460017	0.1	0.236263
7.461683	0.1	0.228519
7.463350	0.1	0.224211
7.465017	0.1	0.225059
7.466683	0.1	0.230283
7.468350	0.1	0.238642
7.470017	0.1	0.248663
7.471683	0.1	0.257404
7.473350	0.1	0.261576
7.475017	0.1	0.259951
7.476683	0.1	0.253641
7.478350	0.1	0.245045
7.480017	0.1	0.237050
7.481683	0.1	0.231671
7.483350	0.1	0.229082
7.485017	0.1	0.228537
7.486683	0.1	0.229320
7.488350	0.1	0.231583
7.490017	0.1	0.236789
7.491683	0.1	0.245390
7.493350	0.1	0.254498
7.495017	0.1	0.260016
7.496683	0.1	0.260146
7.498350	0.1	0.255667
7.500017	0.1	0.248421
7.501683	0.1	0.240603
7.503350	0.1	0.234265
7.505017	0.1	0.230581
7.506683	0.1	0.229580
7.508350	0.1	0.230768
7.510017	0.1	0.233119
7.511683	0.1	0.234791
7.513350	0.1	0.234186
7.515017	0.1	0.231029
7.516683	0.1	0.226521
7.518350	0.1	0.222996
7.520017	0.1	0.222446
7.521683	0.1	0.224658
7.523350	0.1	0.227545
7.525017	0.1	0.229520
7.526683	0.1	0.230805
7.528350	0.1	0.232281
7.530017	0.1	0.233841
7.531683	0.1	0.234880
7.533350	0.1	0.235448
7.535017	0.1	0.235173
7.536683	0.1	0.232914
7.538350	0.1	0.228868
7.540017	0.1	0.225045
7.541683	0.1	0.223443
7.543350	0.1	0.225222
7.545017	0.1	0.230544
7.546683	0.1	0.237622
7.548350	0.1	0.243061
7.550017	0.1	0.245292
7.551683	0.1	0.246204
7.553350	0.1	0.247797
7.555017	0.1	0.249497
7.556683	0.1	0.250144
7.558350	0.1	0.250111
7.560017	0.1	0.249948
7.561683	0.1	0.248798
7.563350	0.1	0.245920
7.565017	0.1	0.242260
7.566683	0.1	0.239667
7.568350	0.1	0.239569
7.570017	0.1	0.241995
7.571683	0.1	0.245008
7.573350	0.1	0.246055
7.575017	0.1	0.244393
7.576683	0.1	0.241403
7.578350	0.1	0.238935
7.580017	0.1	0.238242
7.581683	0.1	0.240109
7.583350	0.1	0.244654
7.585017	0.1	0.250498
7.586683	0.1	0.255280
7.588350	0.1	0.256984
7.590017	0.1	0.255043
7.591683	0.1	0.250572
7.593350	0.1	0.245399
7.595017	0.1	0.240970
7.596683	0.1	0.238265
7.598350	0.1	0.238209
7.600017	0.1	0.241161
7.601683	0.1	0.246167
7.603350	0.1	0.251839
7.605017	0.1	0.257390
7.606683	0.1	0.262335
7.608350	0.1	0.266377
7.610017	0.1	0.269469
7.611683	0.1	0.270936
7.613350	0.1	0.269837
7.615017	0.1	0.266549
7.616683	0.1	0.262465
7.618350	0.1	0.258703
7.620017	0.1	0.255732
7.621683	0.1	0.253278
7.623350	0.1	0.250777
7.625017	0.1	0.247927
7.626683	0.1	0.244249
7.628350	0.1	0.239275
7.630017	0.1	0.233599
7.631683	0.1	0.228407
7.633350	0.1	0.224612
7.635017	0.1	0.223177
7.636683	0.1	0.224668
7.638350	0.1	0.227983
7.640017	0.1	0.231559
7.641683	0.1	0.235820
7.643350	0.1	0.242153
7.645017	0.1	0.250079
7.646683	0.1	0.257390
7.648350	0.1	0.262251
7.650017	0.1	0.263606
7.651683	0.1	0.261012
7.653350	0.1	0.255611
7.655017	0.1	0.250489
7.656683	0.1	0.248561
7.658350	0.1	0.250046
7.660017	0.1	0.253017
7.661683	0.1	0.255988
7.663350	0.1	0.258842
7.665017	0.1	0.261925
7.666683	0.1	0.265338
7.668350	0.1	0.268877
7.670017	0.1	0.271825
7.671683	0.1	0.272961
7.673350	0.1	0.271276
7.675017	0.1	0.267029
7.676683	0.1	0.261953
7.678350	0.1	0.258014
7.680017	0.1	0.255881
7.681683	0.1	0.254959
7.683350	0.1	0.254954
7.685017	0.1	0.255895
7.686683	0.1	0.256477
7.688350	0.1	0.255136
7.690017	0.1	0.252905
7.691683	0.1	0.252705
7.693350	0.1	0.255588
7.695017	0.1	0.259480
7.696683	0.1	0.261562
7.698350	0.1	0.260314
7.700017	0.1	0.256007
7.701683	0.1	0.250922
7.703350	0.1	0.248067
7.705017	0.1	0.248714
7.706683	0.1	0.251872
7.708350	0.1	0.255629
7.710017	0.1	0.258316
7.711683	0.1	0.259248
7.713350	0.1	0.259005
7.715017	0.1	0.258554
7.716683	0.1	0.257925
7.718350	0.1	0.256067
7.720017	0.1	0.251909
7.721683	0.1	0.245860
7.723350	0.1	0.240444
7.725017	0.1	0.238749
7.726683	0.1	0.242093
7.728350	0.1	0.249273
7.730017	0.1	0.257273
7.731683	0.1	0.262214
7.733350	0.1	0.261264
7.735017	0.1	0.254554
7.736683	0.1	0.244556
7.738350	0.1	0.234479
7.740017	0.1	0.227331
7.741683	0.1	0.224304
7.743350	0.1	0.224081
7.745017	0.1	0.224733
7.746683	0.1	0.225655
7.748350	0.1	0.227080
7.750017	0.1	0.228919
7.751683	0.1	0.230684
7.753350	0.1	0.231932
7.755017	0.1	0.232426
7.756683	0.1	0.231504
7.758350	0.1	0.228137
7.760017	0.1	0.223126
7.761683	0.1	0.220207
7.763350	0.1	0.222516
7.765017	0.1	0.228458
7.766683	0.1	0.233580
7.768350	0.1	0.236221
7.770017	0.1	0.238102
7.771683	0.1	0.240365
7.773350	0.1	0.241934
7.775017	0.1	0.241166
7.776683	0.1	0.237571
7.778350	0.1	0.232309
7.780017	0.1	0.227834
7.781683	0.1	0.226232
7.783350	0.1	0.227550
7.785017	0.1	0.230186
7.786683	0.1	0.232137
7.788350	0.1	0.231480
7.790017	0.1	0.227680
7.791683	0.1	0.222949
7.793350	0.1	0.220402
7.795017	0.1	0.220677
7.796683	0.1	0.221604
7.798350	0.1	0.220598
7.800017	0.1	0.217031
7.801683	0.1	0.212719
7.803350	0.1	0.210325
7.805017	0.1	0.211494
7.806683	0.1	0.215950
7.808350	0.1	0.221501
7.810017	0.1	0.225389
7.811683	0.1	0.226139
7.813350	0.1	0.224295
7.815017	0.1	0.222176
7.816683	0.1	0.222530
7.818350	0.1	0.225985
7.820017	0.1	0.230321
7.821683	0.1	0.233175
7.823350	0.1	0.233878
7.825017	0.1	0.233222
7.826683	0.1	0.232793
7.828350	0.1	0.233883
7.830017	0.1	0.236314
7.831683	0.1	0.238777
7.833350	0.1	0.239993
7.835017	0.1	0.239420
7.836683	0.1	0.237580
7.838350	0.1	0.236291
7.840017	0.1	0.237832
7.841683	0.1	0.242265
7.843350	0.1	0.246023
7.845017	0.1	0.245157
7.846683	0.1	0.239816
7.848350	0.1	0.233916
7.850017	0.1	0.231066
7.851683	0.1	0.232207
7.853350	0.1	0.236095
7.855017	0.1	0.241147
7.856683	0.1	0.246372
7.858350	0.1	0.250912
7.860017	0.1	0.254037
7.861683	0.1	0.255457
7.863350	0.1	0.255397
7.865017	0.1	0.254530
7.866683	0.1	0.253697
7.868350	0.1	0.253310
7.870017	0.1	0.252412
7.871683	0.1	0.249255
7.873350	0.1	0.243778
7.875017	0.1	0.238409
7.876683	0.1	0.235653
7.878350	0.1	0.236416
7.880017	0.1	0.241254
7.881683	0.1	0.251001
7.883350	0.1	0.264971
7.885017	0.1	0.279988
7.886683	0.1	0.291755
7.888350	0.1	0.297171
7.890017	0.1	0.295835
7.891683	0.1	0.289688
7.893350	0.1	0.280733
7.895017	0.1	0.269916
7.896683	0.1	0.258605
7.898350	0.1	0.249236
7.900017	0.1	0.243648
7.901683	0.1	0.241250
7.903350	0.1	0.239280
7.905017	0.1	0.235336
7.906683	0.1	0.229524
7.908350	0.1	0.223978
7.910017	0.1	0.221613
7.911683	0.1	0.224565
7.913350	0.1	0.231662
7.915017	0.1	0.238670
7.916683	0.1	0.242386
7.918350	0.1	0.243057
7.920017	0.1	0.242749
7.921683	0.1	0.243634
7.923350	0.1	0.247243
7.925017	0.1	0.253115
7.926683	0.1	0.258759
7.928350	0.1	0.262042
7.930017	0.1	0.262498
7.931683	0.1	0.260719
7.933350	0.1	0.257483
7.935017	0.1	0.253581
7.936683	0.1	0.249818
7.938350	0.1	0.247015
7.940017	0.1	0.245888
7.941683	0.1	0.246209
7.943350	0.1	0.246707
7.945017	0.1	0.246298
7.946683	0.1	0.244523
7.948350	0.1	0.241818
7.950017	0.1	0.240016
7.951683	0.1	0.240817
7.953350	0.1	0.243648
7.955017	0.1	0.246339
7.956683	0.1	0.246931
7.958350	0.1	0.244458
7.960017	0.1	0.239550
7.961683	0.1	0.234274
7.963350	0.1	0.230824
7.965017	0.1	0.230372
7.966683	0.1	0.232481
7.968350	0.1	0.235429
7.970017	0.1	0.237562
7.971683	0.1	0.238228
7.973350	0.1	0.237864
7.975017	0.1	0.237403
7.976683	0.1	0.237785
7.978350	0.1	0.240044
7.980017	0.1	0.245045
7.981683	0.1	0.252589
7.983350	0.1	0.260435
7.985017	0.1	0.265078
7.986683	0.1	0.265068
7.988350	0.1	0.262083
7.990017	0.1	0.258088
7.991683	0.1	0.253599
7.993350	0.1	0.248989
7.995017	0.1	0.245594
7.996683	0.1	0.244710
7.998350	0.1	0.245809
8.000017	0.1	0.246963
8.001683	0.1	0.246773
8.003350	0.1	0.245068
8.005017	0.1	0.242963
8.006683	0.1	0.242549
8.008350	0.1	0.245539
8.010017	0.1	0.251587
8.011683	0.1	0.257669
8.013350	0.1	0.259397
8.015017	0.1	0.254102
8.016683	0.1	0.243573
8.018350	0.1	0.232887
8.020017	0.1	0.226796
8.021683	0.1	0.227923
8.023350	0.1	0.235839
8.025017	0.1	0.246563
8.026683	0.1	0.254521
8.028350	0.1	0.256384
8.030017	0.1	0.253008
8.031683	0.1	0.247653
8.033350	0.1	0.243173
8.035017	0.1	0.240933
8.036683	0.1	0.240966
8.038350	0.1	0.242214
8.040017	0.1	0.243089
8.041683	0.1	0.242698
8.043350	0.1	0.241473
8.045017	0.1	0.240630
8.046683	0.1	0.241417
8.048350	0.1	0.244328
8.050017	0.1	0.248374
8.051683	0.1	0.251601
8.053350	0.1	0.252477
8.055017	0.1	0.251327
8.056683	0.1	0.250419
8.058350	0.1	0.251275
8.060017	0.1	0.252882
8.061683	0.1	0.253045
8.063350	0.1	0.250628
8.065017	0.1	0.247150
8.066683	0.1	0.246139
8.068350	0.1	0.249627
8.070017	0.1	0.255196
8.071683	0.1	0.258014
8.073350	0.1	0.255695
8.075017	0.1	0.249795
8.076683	0.1	0.243750
8.078350	0.1	0.240314
8.080017	0.1	0.239830
8.081683	0.1	0.240835
8.083350	0.1	0.241911
8.085017	0.1	0.242344
8.086683	0.1	0.241948
8.088350	0.1	0.241036
8.090017	0.1	0.240481
8.091683	0.1	0.241576
8.093350	0.1	0.245231
8.095017	0.1	0.250507
8.096683	0.1	0.254503
8.098350	0.1	0.255145
8.100017	0.1	0.253422
8.101683	0.1	0.252249
8.103350	0.1	0.253976
8.105017	0.1	0.258507
8.106683	0.1	0.263317
8.108350	0.1	0.265441
8.110017	0.1	0.263466
8.111683	0.1	0.258391
8.113350	0.1	0.252947
8.115017	0.1	0.249618
8.116683	0.1	0.248733
8.118350	0.1	0.248775
8.120017	0.1	0.248835
8.121683	0.1	0.249804
8.123350	0.1	0.252672
8.125017	0.1	0.256780
8.126683	0.1	0.260551
8.128350	0.1	0.262903
8.130017	0.1	0.263052
8.131683	0.1	0.260598
8.133350	0.1	0.256877
8.135017	0.1	0.254712
8.136683	0.1	0.256272
8.138350	0.1	0.261371
8.140017	0.1	0.267457
8.141683	0.1	0.271555
8.143350	0.1	0.272715
8.145017	0.1	0.272086
8.146683	0.1	0.270763
8.148350	0.1	0.268780
8.150017	0.1	0.266433
8.151683	0.1	0.265418
8.153350	0.1	0.267173
8.155017	0.1	0.270843
8.156683	0.1	0.274065
8.158350	0.1	0.275304
8.160017	0.1	0.274810
8.161683	0.1	0.273716
8.163350	0.1	0.272766
8.165017	0.1	0.272174
8.166683	0.1	0.272063
8.168350	0.1	0.272417
8.170017	0.1	0.273194
8.171683	0.1	0.274633
8.173350	0.1	0.276160
8.175017	0.1	0.275909
8.176683	0.1	0.272640
8.178350	0.1	0.266721
8.180017	0.1	0.258917
8.181683	0.1	0.250549
8.183350	0.1	0.244314
8.185017	0.1	0.242977
8.186683	0.1	0.247373
8.188350	0.1	0.255448
8.190017	0.1	0.263266
8.191683	0.1	0.267951
8.193350	0.1	0.269660
8.195017	0.1	0.270270
8.196683	0.1	0.271099
8.198350	0.1	0.272398
8.200017	0.1	0.274098
8.201683	0.1	0.275928
8.203350	0.1	0.277157
8.205017	0.1	0.277660
8.206683	0.1	0.278605
8.208350	0.1	0.280426
8.210017	0.1	0.281557
8.211683	0.1	0.280319
8.213350	0.1	0.276500
8.215017	0.1	0.271024
8.216683	0.1	0.265907
8.218350	0.1	0.263969
8.220017	0.1	0.266745
8.221683	0.1	0.272533
8.223350	0.1	0.277339
8.225017	0.1	0.277935
8.226683	0.1	0.274284
8.228350	0.1	0.269655
8.230017	0.1	0.267876
8.231683	0.1	0.269990
8.233350	0.1	0.274102
8.235017	0.1	0.277446
8.236683	0.1	0.277543
8.238350	0.1	0.273171
8.240017	0.1	0.265916
8.241683	0.1	0.259266
8.243350	0.1	0.255466
8.245017	0.1	0.254279
8.246683	0.1	0.254451
8.248350	0.1	0.255182
8.250017	0.1	0.256640
8.251683	0.1	0.259192
8.253350	0.1	0.261990
8.255017	0.1	0.263345
8.256683	0.1	0.262801
8.258350	0.1	0.261157
8.260017	0.1	0.259294
8.261683	0.1	0.258666
8.263350	0.1	0.261082
8.265017	0.1	0.266596
8.266683	0.1	0.272938
8.268350	0.1	0.277497
8.270017	0.1	0.279024
8.271683	0.1	0.277837
8.273350	0.1	0.275085
8.275017	0.1	0.272053
8.276683	0.1	0.270125
8.278350	0.1	0.270903
8.280017	0.1	0.275010
8.281683	0.1	0.280556
8.283350	0.1	0.284296
8.285017	0.1	0.284463
8.286683	0.1	0.281641
8.288350	0.1	0.277832
8.290017	0.1	0.274996
8.291683	0.1	0.273432
8.293350	0.1	0.271508
8.295017	0.1	0.267373
8.296683	0.1	0.261026
8.298350	0.1	0.254363
8.300017	0.1	0.249506
8.301683	0.1	0.247587
8.303350	0.1	0.248430
8.305017	0.1	0.250251
8.306683	0.1	0.250801
8.308350	0.1	0.249837
8.310017	0.1	0.249608
8.311683	0.1	0.252202
8.313350	0.1	0.257711
8.315017	0.1	0.265026
8.316683	0.1	0.272626
8.318350	0.1	0.278372
8.320017	0.1	0.280398
8.321683	0.1	0.278754
8.323350	0.1	0.275252
8.325017	0.1	0.272160
8.326683	0.1	0.271546
8.328350	0.1	0.274018
8.330017	0.1	0.277446
8.331683	0.1	0.278903
8.333350	0.1	0.278060
8.335017	0.1	0.277213
8.336683	0.1	0.278340
8.338350	0.1	0.281204
8.340017	0.1	0.283895
8.341683	0.1	0.284603
8.343350	0.1	0.282503
8.345017	0.1	0.277711
8.346683	0.1	0.271620
8.348350	0.1	0.266880
8.350017	0.1	0.265329
8.351683	0.1	0.266461
8.353350	0.1	0.268789
8.355017	0.1	0.270773
8.356683	0.1	0.270703
8.358350	0.1	0.268449
8.360017	0.1	0.266340
8.361683	0.1	0.266754
8.363350	0.1	0.269711
8.365017	0.1	0.273222
8.366683	0.1	0.275634
8.368350	0.1	0.277334
8.370017	0.1	0.280119
8.371683	0.1	0.285343
8.373350	0.1	0.292710
8.375017	0.1	0.299951
8.376683	0.1	0.303793
8.378350	0.1	0.302359
8.380017	0.1	0.297013
8.381683	0.1	0.291369
8.383350	0.1	0.288589
8.385017	0.1	0.289353
8.386683	0.1	0.292026
8.388350	0.1	0.294424
8.390017	0.1	0.295020
8.391683	0.1	0.293134
8.393350	0.1	0.288910
8.395017	0.1	0.283453
8.396683	0.1	0.279266
8.398350	0.1	0.278936
8.400017	0.1	0.282801
8.401683	0.1	0.289036
8.403350	0.1	0.294605
8.405017	0.1	0.296291
8.406683	0.1	0.293339
8.408350	0.1	0.288598
8.410017	0.1	0.285972
8.411683	0.1	0.286996
8.413350	0.1	0.290032
8.415017	0.1	0.291932
8.416683	0.1	0.290307
8.418350	0.1	0.285213
8.420017	0.1	0.279285
8.421683	0.1	0.276002
8.423350	0.1	0.277366
8.425017	0.1	0.282526
8.426683	0.1	0.288398
8.428350	0.1	0.291951
8.430017	0.1	0.292291
8.431683	0.1	0.290973
8.433350	0.1	0.290340
8.435017	0.1	0.291062
8.436683	0.1	0.291425
8.438350	0.1	0.289218
8.440017	0.1	0.284188
8.441683	0.1	0.278628
8.443350	0.1	0.276170
8.445017	0.1	0.279276
8.446683	0.1	0.286587
8.448350	0.1	0.293609
8.450017	0.1	0.296352
8.451683	0.1	0.293697
8.453350	0.1	0.287392
8.455017	0.1	0.280389
8.456683	0.1	0.274722
8.458350	0.1	0.270908
8.460017	0.1	0.269255
8.461683	0.1	0.269972
8.463350	0.1	0.271699
8.465017	0.1	0.271713
8.466683	0.1	0.268593
8.468350	0.1	0.264356
8.470017	0.1	0.262987
8.471683	0.1	0.266591
8.473350	0.1	0.273376
8.475017	0.1	0.279206
8.476683	0.1	0.280915
8.478350	0.1	0.278354
8.480017	0.1	0.273464
8.481683	0.1	0.268575
8.483350	0.1	0.265460
8.485017	0.1	0.264724
8.486683	0.1	0.265874
8.488350	0.1	0.267387
8.490017	0.1	0.267392
8.491683	0.1	0.265529
8.493350	0.1	0.263732
8.495017	0.1	0.264402
8.496683	0.1	0.267862
8.498350	0.1	0.271923
8.500017	0.1	0.274023
8.501683	0.1	0.273311
8.503350	0.1	0.270926
8.505017	0.1	0.268877
8.506683	0.1	0.268379
8.508350	0.1	0.269101
8.510017	0.1	0.270326
8.511683	0.1	0.272039
8.513350	0.1	0.274419
8.515017	0.1	0.277553
8.516683	0.1	0.281506
8.518350	0.1	0.285320
8.520017	0.1	0.286470
8.521683	0.1	0.283313
8.523350	0.1	0.277511
8.525017	0.1	0.272184
8.526683	0.1	0.268542
8.528350	0.1	0.265921
8.530017	0.1	0.263681
8.531683	0.1	0.262065
8.533350	0.1	0.261292
8.535017	0.1	0.260756
8.536683	0.1	0.260249
8.538350	0.1	0.260458
8.540017	0.1	0.261697
8.541683	0.1	0.264072
8.543350	0.1	0.268240
8.545017	0.1	0.274433
8.546683	0.1	0.281315
8.548350	0.1	0.286396
8.550017	0.1	0.287392
8.551683	0.1	0.283699
8.553350	0.1	0.276882
8.555017	0.1	0.270032
8.556683	0.1	0.265818
8.558350	0.1	0.264072
8.560017	0.1	0.262414
8.561683	0.1	0.259508
8.563350	0.1	0.255927
8.565017	0.1	0.252700
8.566683	0.1	0.250963
8.568350	0.1	0.251732
8.570017	0.1	0.254428
8.571683	0.1	0.257110
8.573350	0.1	0.258931
8.575017	0.1	0.260444
8.576683	0.1	0.261688
8.578350	0.1	0.262191
8.580017	0.1	0.262554
8.581683	0.1	0.264309
8.583350	0.1	0.268067
8.585017	0.1	0.272440
8.586683	0.1	0.275713
8.588350	0.1	0.278144
8.590017	0.1	0.281204
8.591683	0.1	0.285171
8.593350	0.1	0.288226
8.595017	0.1	0.287737
8.596683	0.1	0.282773
8.598350	0.1	0.275169
8.600017	0.1	0.268240
8.601683	0.1	0.265036
8.603350	0.1	0.266740
8.605017	0.1	0.271518
8.606683	0.1	0.275774
8.608350	0.1	0.277143
8.610017	0.1	0.276030
8.611683	0.1	0.274736
8.613350	0.1	0.275499
8.615017	0.1	0.278959
8.616683	0.1	0.283900
8.618350	0.1	0.288133
8.620017	0.1	0.289725
8.621683	0.1	0.287695
8.623350	0.1	0.282717
8.625017	0.1	0.277660
8.626683	0.1	0.275732
8.628350	0.1	0.277380
8.630017	0.1	0.280682
8.631683	0.1	0.284472
8.633350	0.1	0.289078
8.635017	0.1	0.294386
8.636683	0.1	0.299192
8.638350	0.1	0.302307
8.640017	0.1	0.302843
8.641683	0.1	0.300272
8.643350	0.1	0.295336
8.645017	0.1	0.289967
8.646683	0.1	0.285874
8.648350	0.1	0.283234
8.650017	0.1	0.281357
8.651683	0.1	0.280058
8.653350	0.1	0.279057
8.655017	0.1	0.277162
8.656683	0.1	0.273846
8.658350	0.1	0.270479
8.660017	0.1	0.268728
8.661683	0.1	0.268514
8.663350	0.1	0.268533
8.665017	0.1	0.268584
8.666683	0.1	0.270186
8.668350	0.1	0.274018
8.670017	0.1	0.277762
8.671683	0.1	0.278177
8.673350	0.1	0.275006
8.675017	0.1	0.271192
8.676683	0.1	0.270018
8.678350	0.1	0.272840
8.680017	0.1	0.278656
8.681683	0.1	0.284985
8.683350	0.1	0.289325
8.685017	0.1	0.290619
8.686683	0.1	0.289790
8.688350	0.1	0.288528
8.690017	0.1	0.287849
8.691683	0.1	0.288244
8.693350	0.1	0.289762
8.695017	0.1	0.291360
8.696683	0.1	0.291178
8.698350	0.1	0.288310
8.700017	0.1	0.284533
8.701683	0.1	0.282987
8.703350	0.1	0.284528
8.705017	0.1	0.286866
8.706683	0.1	0.287439
8.708350	0.1	0.285744
8.710017	0.1	0.282857
8.711683	0.1	0.280291
8.713350	0.1	0.279765
8.715017	0.1	0.282424
8.716683	0.1	0.287113
8.718350	0.1	0.290629
8.720017	0.1	0.290112
8.721683	0.1	0.285027
8.723350	0.1	0.277422
8.725017	0.1	0.270391
8.726683	0.1	0.266489
8.728350	0.1	0.267057
8.730017	0.1	0.271089
8.731683	0.1	0.275015
8.733350	0.1	0.275862
8.735017	0.1	0.274079
8.736683	0.1	0.272007
8.738350	0.1	0.270917
8.740017	0.1	0.270568
8.741683	0.1	0.270894
8.743350	0.1	0.272496
8.745017	0.1	0.275406
8.746683	0.1	0.278587
8.748350	0.1	0.280878
8.750017	0.1	0.282070
8.751683	0.1	0.282805
8.753350	0.1	0.283462
8.755017	0.1	0.283476
8.756683	0.1	0.282191
8.758350	0.1	0.280049
8.760017	0.1	0.278074
8.761683	0.1	0.276612
8.763350	0.1	0.275550
8.765017	0.1	0.275150
8.766683	0.1	0.275224
8.768350	0.1	0.274684
8.770017	0.1	0.273278
8.771683	0.1	0.272016
8.773350	0.1	0.271406
8.775017	0.1	0.271215
8.776683	0.1	0.271392
8.778350	0.1	0.272421
8.780017	0.1	0.275243
8.781683	0.1	0.280468
8.783350	0.1	0.287062
8.785017	0.1	0.292151
8.786683	0.1	0.292775
8.788350	0.1	0.288337
8.790017	0.1	0.280715
8.791683	0.1	0.272673
8.793350	0.1	0.267280
8.795017	0.1	0.266749
8.796683	0.1	0.270810
8.798350	0.1	0.277134
8.800017	0.1	0.283006
8.801683	0.1	0.286587
8.803350	0.1	0.287192
8.805017	0.1	0.284831
8.806683	0.1	0.280677
8.808350	0.1	0.277543
8.810017	0.1	0.277525
8.811683	0.1	0.279462
8.813350	0.1	0.280631
8.815017	0.1	0.279481
8.816683	0.1	0.275639
8.818350	0.1	0.269515
8.820017	0.1	0.262959
8.821683	0.1	0.258586
8.823350	0.1	0.257529
8.825017	0.1	0.258619
8.826683	0.1	0.260342
8.828350	0.1	0.262391
8.830017	0.1	0.265194
8.831683	0.1	0.269236
8.833350	0.1	0.274931
8.835017	0.1	0.282032
8.836683	0.1	0.289269
8.838350	0.1	0.294270
8.840017	0.1	0.294545
8.841683	0.1	0.289949
8.843350	0.1	0.282982
8.845017	0.1	0.276417
8.846683	0.1	0.271900
8.848350	0.1	0.269520
8.850017	0.1	0.268416
8.851683	0.1	0.268901
8.853350	0.1	0.272314
8.855017	0.1	0.277627
8.856683	0.1	0.281311
8.858350	0.1	0.281339
8.860017	0.1	0.278605
8.861683	0.1	0.274791
8.863350	0.1	0.271071
8.865017	0.1	0.268724
8.866683	0.1	0.269068
8.868350	0.1	0.272202
8.870017	0.1	0.276701
8.871683	0.1	0.280747
8.873350	0.1	0.283262
8.875017	0.1	0.284268
8.876683	0.1	0.284063
8.878350	0.1	0.282074
8.880017	0.1	0.277916
8.881683	0.1	0.273087
8.883350	0.1	0.269613
8.885017	0.1	0.268137
8.886683	0.1	0.268701
8.888350	0.1	0.271699
8.890017	0.1	0.277022
8.891683	0.1	0.283211
8.893350	0.1	0.288258
8.895017	0.1	0.290670
8.896683	0.1	0.289883
8.898350	0.1	0.287071
8.900017	0.1	0.284370
8.901683	0.1	0.281874
8.903350	0.1	0.277879
8.905017	0.1	0.272267
8.906683	0.1	0.267625
8.908350	0.1	0.267527
8.910017	0.1	0.273655
8.911683	0.1	0.283616
8.913350	0.1	0.292445
8.915017	0.1	0.296510
8.916683	0.1	0.295443
8.918350	0.1	0.291113
8.920017	0.1	0.286368
8.921683	0.1	0.283956
8.923350	0.1	0.284626
8.925017	0.1	0.286400
8.926683	0.1	0.286684
8.928350	0.1	0.285106
8.930017	0.1	0.283360
8.931683	0.1	0.283238
8.933350	0.1	0.285506
8.935017	0.1	0.289809
8.936683	0.1	0.294922
8.938350	0.1	0.298964
8.940017	0.1	0.300272
8.941683	0.1	0.298973
8.943350	0.1	0.296994
8.945017	0.1	0.296286
8.946683	0.1	0.297148
8.948350	0.1	0.297935
8.950017	0.1	0.296724
8.951683	0.1	0.293697
8.953350	0.1	0.290708
8.955017	0.1	0.288701
8.956683	0.1	0.286833
8.958350	0.1	0.283606
8.960017	0.1	0.278363
8.961683	0.1	0.272272
8.963350	0.1	0.268044
8.965017	0.1	0.267895
8.966683	0.1	0.271290
8.968350	0.1	0.274908
8.970017	0.1	0.275103
8.971683	0.1	0.270866
8.973350	0.1	0.264938
8.975017	0.1	0.261930
8.976683	0.1	0.265171
8.978350	0.1	0.274060
8.980017	0.1	0.283369
8.981683	0.1	0.287346
8.983350	0.1	0.285422
8.985017	0.1	0.282265
8.986683	0.1	0.282112
8.988350	0.1	0.284337
8.990017	0.1	0.285180
8.991683	0.1	0.282740
8.993350	0.1	0.279006
8.995017	0.1	0.277427
8.996683	0.1	0.279294
8.998350	0.1	0.283155
9.000017	0.1	0.287020
9.001683	0.1	0.289171
9.003350	0.1	0.288389
9.005017	0.1	0.284766
9.006683	0.1	0.279616
9.008350	0.1	0.274736
9.010017	0.1	0.271806
9.011683	0.1	0.271439
9.013350	0.1	0.273231
9.015017	0.1	0.276766
9.016683	0.1	0.281087
9.018350	0.1	0.283853
9.020017	0.1	0.283131
9.021683	0.1	0.279141
9.023350	0.1	0.273502
9.025017	0.1	0.268398
9.026683	0.1	0.266060
9.028350	0.1	0.267224
9.030017	0.1	0.270270
9.031683	0.1	0.272691
9.033350	0.1	0.273008
9.035017	0.1	0.271257
9.036683	0.1	0.268691
9.038350	0.1	0.267187
9.040017	0.1	0.267955
9.041683	0.1	0.270847
9.043350	0.1	0.274647
9.045017	0.1	0.277613
9.046683	0.1	0.278694
9.048350	0.1	0.277888
9.050017	0.1	0.275262
9.051683	0.1	0.271667
9.053350	0.1	0.269674
9.055017	0.1	0.271192
9.056683	0.1	0.274889
9.058350	0.1	0.277287
9.060017	0.1	0.275923
9.061683	0.1	0.270978
9.063350	0.1	0.264458
9.065017	0.1	0.259234
9.066683	0.1	0.258135
9.068350	0.1	0.262000
9.070017	0.1	0.268715
9.071683	0.1	0.274712
9.073350	0.1	0.277152
9.075017	0.1	0.275304
9.076683	0.1	0.270652
9.078350	0.1	0.265818
9.080017	0.1	0.263280
9.081683	0.1	0.264533
9.083350	0.1	0.269278
9.085017	0.1	0.275192
9.086683	0.1	0.279397
9.088350	0.1	0.280598
9.090017	0.1	0.279713
9.091683	0.1	0.278819
9.093350	0.1	0.279788
9.095017	0.1	0.283387
9.096683	0.1	0.288477
9.098350	0.1	0.291951
9.100017	0.1	0.290787
9.101683	0.1	0.285078
9.103350	0.1	0.278046
9.105017	0.1	0.272868
9.106683	0.1	0.270945
9.108350	0.1	0.272649
9.110017	0.1	0.277972
9.111683	0.1	0.285795
9.113350	0.1	0.293292
9.115017	0.1	0.297776
9.116683	0.1	0.298917
9.118350	0.1	0.298447
9.120017	0.1	0.298861
9.121683	0.1	0.301977
9.123350	0.1	0.306931
9.125017	0.1	0.310442
9.126683	0.1	0.309991
9.128350	0.1	0.305590
9.130017	0.1	0.298964
9.131683	0.1	0.292356
9.133350	0.1	0.287537
9.135017	0.1	0.285106
9.136683	0.1	0.284803
9.138350	0.1	0.285776
9.140017	0.1	0.287071
9.141683	0.1	0.289315
9.143350	0.1	0.294191
9.145017	0.1	0.301334
9.146683	0.1	0.307555
9.148350	0.1	0.309101
9.150017	0.1	0.305129
9.151683	0.1	0.299239
9.153350	0.1	0.296216
9.155017	0.1	0.297986
9.156683	0.1	0.303201
9.158350	0.1	0.308952
9.160017	0.1	0.312352
9.161683	0.1	0.311960
9.163350	0.1	0.308473
9.165017	0.1	0.303891
9.166683	0.1	0.300184
9.168350	0.1	0.298433
9.170017	0.1	0.298354
9.171683	0.1	0.298820
9.173350	0.1	0.299043
9.175017	0.1	0.298969
9.176683	0.1	0.299192
9.178350	0.1	0.300906
9.180017	0.1	0.304529
9.181683	0.1	0.308366
9.183350	0.1	0.310047
9.185017	0.1	0.309087
9.186683	0.1	0.306959
9.188350	0.1	0.305474
9.190017	0.1	0.305665
9.191683	0.1	0.307341
9.193350	0.1	0.309437
9.195017	0.1	0.310685
9.196683	0.1	0.310112
9.198350	0.1	0.307430
9.200017	0.1	0.303672
9.201683	0.1	0.300733
9.203350	0.1	0.299378
9.205017	0.1	0.298852
9.206683	0.1	0.298349
9.208350	0.1	0.297264
9.210017	0.1	0.295038
9.211683	0.1	0.291946
9.213350	0.1	0.289222
9.215017	0.1	0.287942
9.216683	0.1	0.288012
9.218350	0.1	0.288296
9.220017	0.1	0.287956
9.221683	0.1	0.287681
9.223350	0.1	0.288896
9.225017	0.1	0.291914
9.226683	0.1	0.295718
9.228350	0.1	0.299057
9.230017	0.1	0.300775
9.231683	0.1	0.299942
9.233350	0.1	0.296710
9.235017	0.1	0.292510
9.236683	0.1	0.289297
9.238350	0.1	0.288896
9.240017	0.1	0.291495
9.241683	0.1	0.294405
9.243350	0.1	0.294107
9.245017	0.1	0.289786
9.246683	0.1	0.284109
9.248350	0.1	0.280435
9.250017	0.1	0.279658
9.251683	0.1	0.280272
9.253350	0.1	0.280803
9.255017	0.1	0.280626
9.256683	0.1	0.279280
9.258350	0.1	0.276794
9.260017	0.1	0.274298
9.261683	0.1	0.273418
9.263350	0.1	0.275155
9.265017	0.1	0.279299
9.266683	0.1	0.284361
9.268350	0.1	0.288705
9.270017	0.1	0.292114
9.271683	0.1	0.295374
9.273350	0.1	0.298326
9.275017	0.1	0.299695
9.276683	0.1	0.298861
9.278350	0.1	0.296170
9.280017	0.1	0.291825
9.281683	0.1	0.286144
9.283350	0.1	0.280635
9.285017	0.1	0.277138
9.286683	0.1	0.276370
9.288350	0.1	0.277739
9.290017	0.1	0.279523
9.291683	0.1	0.280174
9.293350	0.1	0.280174
9.295017	0.1	0.280999
9.296683	0.1	0.283164
9.298350	0.1	0.286507
9.300017	0.1	0.290717
9.301683	0.1	0.294670
9.303350	0.1	0.296887
9.305017	0.1	0.296533
9.306683	0.1	0.293013
9.308350	0.1	0.285851
9.310017	0.1	0.276584
9.311683	0.1	0.268798
9.313350	0.1	0.264915
9.315017	0.1	0.264142
9.316683	0.1	0.264244
9.318350	0.1	0.264267
9.320017	0.1	0.265054
9.321683	0.1	0.267709
9.323350	0.1	0.272472
9.325017	0.1	0.278912
9.326683	0.1	0.286056
9.328350	0.1	0.292193
9.330017	0.1	0.295350
9.331683	0.1	0.294605
9.333350	0.1	0.291313
9.335017	0.1	0.288533
9.336683	0.1	0.288696
9.338350	0.1	0.291714
9.340017	0.1	0.295467
9.341683	0.1	0.297758
9.343350	0.1	0.297679
9.345017	0.1	0.295914
9.346683	0.1	0.294130
9.348350	0.1	0.293278
9.350017	0.1	0.292696
9.351683	0.1	0.291145
9.353350	0.1	0.288226
9.355017	0.1	0.284803
9.356683	0.1	0.282465
9.358350	0.1	0.282316
9.360017	0.1	0.284179
9.361683	0.1	0.286996
9.363350	0.1	0.289953
9.365017	0.1	0.292868
9.366683	0.1	0.295667
9.368350	0.1	0.297683
9.370017	0.1	0.297786
9.371683	0.1	0.295858
9.373350	0.1	0.293814
9.375017	0.1	0.294298
9.376683	0.1	0.298489
9.378350	0.1	0.305176
9.380017	0.1	0.311816
9.381683	0.1	0.316738
9.383350	0.1	0.320035
9.385017	0.1	0.322224
9.386683	0.1	0.322904
9.388350	0.1	0.321004
9.390017	0.1	0.316650
9.391683	0.1	0.311993
9.393350	0.1	0.309292
9.395017	0.1	0.309641
9.396683	0.1	0.313330
9.398350	0.1	0.319229
9.400017	0.1	0.324207
9.401683	0.1	0.324999
9.403350	0.1	0.321027
9.405017	0.1	0.314466
9.406683	0.1	0.308198
9.408350	0.1	0.304417
9.410017	0.1	0.303951
9.411683	0.1	0.306317
9.413350	0.1	0.310261
9.415017	0.1	0.314163
9.416683	0.1	0.317097
9.418350	0.1	0.319630
9.420017	0.1	0.322484
9.421683	0.1	0.324901
9.423350	0.1	0.325660
9.425017	0.1	0.324906
9.426683	0.1	0.323737
9.428350	0.1	0.322792
9.430017	0.1	0.322317
9.431683	0.1	0.322480
9.433350	0.1	0.322927
9.435017	0.1	0.323215
9.436683	0.1	0.323802
9.438350	0.1	0.325628
9.440017	0.1	0.328985
9.441683	0.1	0.333297
9.443350	0.1	0.337516
9.445017	0.1	0.340152
9.446683	0.1	0.339821
9.448350	0.1	0.336785
9.450017	0.1	0.332883
9.451683	0.1	0.329842
9.453350	0.1	0.328547
9.455017	0.1	0.329190
9.456683	0.1	0.331202
9.458350	0.1	0.333074
9.460017	0.1	0.333516
9.461683	0.1	0.332817
9.463350	0.1	0.331500
9.465017	0.1	0.328580
9.466683	0.1	0.323458
9.468350	0.1	0.318252
9.470017	0.1	0.315807
9.471683	0.1	0.316496
9.473350	0.1	0.319229
9.475017	0.1	0.323714
9.476683	0.1	0.329562
9.478350	0.1	0.335532
9.480017	0.1	0.340664
9.481683	0.1	0.344431
9.483350	0.1	0.346038
9.485017	0.1	0.344194
9.486683	0.1	0.337828
9.488350	0.1	0.327700
9.490017	0.1	0.317423
9.491683	0.1	0.311644
9.493350	0.1	0.311793
9.495017	0.1	0.314508
9.496683	0.1	0.315425
9.498350	0.1	0.313129
9.500017	0.1	0.309139
9.501683	0.1	0.306536
9.503350	0.1	0.308356
9.505017	0.1	0.314903
9.506683	0.1	0.323439
9.508350	0.1	0.330689
9.510017	0.1	0.334335
9.511683	0.1	0.333758
9.513350	0.1	0.330741
9.515017	0.1	0.328710
9.516683	0.1	0.330433
9.518350	0.1	0.336049
9.520017	0.1	0.343523
9.521683	0.1	0.350541
9.523350	0.1	0.355877
9.525017	0.1	0.359290
9.526683	0.1	0.360906
9.528350	0.1	0.361544
9.530017	0.1	0.362829
9.531683	0.1	0.365884
9.533350	0.1	0.370177
9.535017	0.1	0.374280
9.536683	0.1	0.377740
9.538350	0.1	0.381074
9.540017	0.1	0.384403
9.541683	0.1	0.387207
9.543350	0.1	0.388618
9.545017	0.1	0.387873
9.546683	0.1	0.385330
9.548350	0.1	0.382494
9.550017	0.1	0.380781
9.551683	0.1	0.380948
9.553350	0.1	0.382964
9.555017	0.1	0.385838
9.556683	0.1	0.388459
9.558350	0.1	0.390583
9.560017	0.1	0.392552
9.561683	0.1	0.394434
9.563350	0.1	0.396366
9.565017	0.1	0.399263
9.566683	0.1	0.403123
9.568350	0.1	0.405861
9.570017	0.1	0.406182
9.571683	0.1	0.405884
9.573350	0.1	0.407477
9.575017	0.1	0.410951
9.576683	0.1	0.413964
9.578350	0.1	0.414485
9.580017	0.1	0.413018
9.581683	0.1	0.412459
9.583350	0.1	0.415905
9.585017	0.1	0.424366
9.586683	0.1	0.435766
9.588350	0.1	0.445964
9.590017	0.1	0.451761
9.591683	0.1	0.453037
9.593350	0.1	0.451673
9.595017	0.1	0.449321
9.596683	0.1	0.447230
9.598350	0.1	0.447300
9.600017	0.1	0.451207
9.601683	0.1	0.458239
9.603350	0.1	0.465433
9.605017	0.1	0.469852
9.606683	0.1	0.470364
9.608350	0.1	0.467892
9.610017	0.1	0.464465
9.611683	0.1	0.462118
9.613350	0.1	0.461992
9.615017	0.1	0.463850
9.616683	0.1	0.466709
9.618350	0.1	0.470029
9.620017	0.1	0.473764
9.621683	0.1	0.477117
9.623350	0.1	0.478658
9.625017	0.1	0.478020
9.626683	0.1	0.476493
9.628350	0.1	0.476283
9.630017	0.1	0.478975
9.631683	0.1	0.484074
9.633350	0.1	0.489531
9.635017	0.1	0.493773
9.636683	0.1	0.496572
9.638350	0.1	0.498067
9.640017	0.1	0.498327
9.641683	0.1	0.497820
9.643350	0.1	0.497364
9.645017	0.1	0.497606
9.646683	0.1	0.498150
9.648350	0.1	0.497312
9.650017	0.1	0.494188
9.651683	0.1	0.490160
9.653350	0.1	0.487482
9.655017	0.1	0.487254
9.656683	0.1	0.488218
9.658350	0.1	0.487799
9.660017	0.1	0.484856
9.661683	0.1	0.480725
9.663350	0.1	0.477694
9.665017	0.1	0.476642
9.666683	0.1	0.476833
9.668350	0.1	0.478504
9.670017	0.1	0.483110
9.671683	0.1	0.490057
9.673350	0.1	0.495808
9.675017	0.1	0.497708
9.676683	0.1	0.497024
9.678350	0.1	0.497000
9.680017	0.1	0.499133
9.681683	0.1	0.502360
9.683350	0.1	0.504958
9.685017	0.1	0.506165
9.686683	0.1	0.506290
9.688350	0.1	0.505783
9.690017	0.1	0.504390
9.691683	0.1	0.502104
9.693350	0.1	0.499939
9.695017	0.1	0.498276
9.696683	0.1	0.496232
9.698350	0.1	0.493280
9.700017	0.1	0.489992
9.701683	0.1	0.487585
9.703350	0.1	0.487249
9.705017	0.1	0.488996
9.706683	0.1	0.491301
9.708350	0.1	0.492302
9.710017	0.1	0.490942
9.711683	0.1	0.487524
9.713350	0.1	0.484246
9.715017	0.1	0.484632
9.716683	0.1	0.490481
9.718350	0.1	0.499361
9.720017	0.1	0.506514
9.721683	0.1	0.508656
9.723350	0.1	0.505471
9.725017	0.1	0.498896
9.726683	0.1	0.491436
9.728350	0.1	0.484283
9.730017	0.1	0.476930
9.731683	0.1	0.469196
9.733350	0.1	0.462914
9.735017	0.1	0.460483
9.736683	0.1	0.462551
9.738350	0.1	0.467673
9.740017	0.1	0.473848
9.741683	0.1	0.480153
9.743350	0.1	0.486504
9.745017	0.1	0.492223
9.746683	0.1	0.495943
9.748350	0.1	0.497140
9.750017	0.1	0.496563
9.751683	0.1	0.495319
9.753350	0.1	0.494849
9.755017	0.1	0.496157
9.756683	0.1	0.498188
9.758350	0.1	0.498756
9.760017	0.1	0.497075
9.761683	0.1	0.494285
9.763350	0.1	0.492167
9.765017	0.1	0.491627
9.766683	0.1	0.492055
9.768350	0.1	0.491971
9.770017	0.1	0.490532
9.771683	0.1	0.488549
9.773350	0.1	0.488004
9.775017	0.1	0.490146
9.776683	0.1	0.494034
9.778350	0.1	0.497587
9.780017	0.1	0.499580
9.781683	0.1	0.500339
9.783350	0.1	0.501582
9.785017	0.1	0.505252
9.786683	0.1	0.510933
9.788350	0.1	0.515021
9.790017	0.1	0.514085
9.791683	0.1	0.508567
9.793350	0.1	0.502365
9.795017	0.1	0.498951
9.796683	0.1	0.498486
9.798350	0.1	0.498649
9.800017	0.1	0.497755
9.801683	0.1	0.496665
9.803350	0.1	0.496991
9.805017	0.1	0.498509
9.806683	0.1	0.500241
9.808350	0.1	0.502681
9.810017	0.1	0.506844
9.811683	0.1	0.511883
9.813350	0.1	0.515282
9.815017	0.1	0.515250
9.816683	0.1	0.512321
9.818350	0.1	0.508926
9.820017	0.1	0.507804
9.821683	0.1	0.510560
9.823350	0.1	0.516344
9.825017	0.1	0.521787
9.826683	0.1	0.523417
9.828350	0.1	0.520428
9.830017	0.1	0.514844
9.831683	0.1	0.509559
9.833350	0.1	0.506206
9.835017	0.1	0.504833
9.836683	0.1	0.504991
9.838350	0.1	0.505834
9.840017	0.1	0.506006
9.841683	0.1	0.505503
9.843350	0.1	0.506449
9.845017	0.1	0.510449
9.846683	0.1	0.516013
9.848350	0.1	0.519571
9.850017	0.1	0.519129
9.851683	0.1	0.515669
9.853350	0.1	0.511096
9.855017	0.1	0.507128
9.856683	0.1	0.505080
9.858350	0.1	0.504288
9.860017	0.1	0.502365
9.861683	0.1	0.498192
9.863350	0.1	0.493228
9.865017	0.1	0.489475
9.866683	0.1	0.487557
9.868350	0.1	0.486812
9.870017	0.1	0.486141
9.871683	0.1	0.485028
9.873350	0.1	0.484562
9.875017	0.1	0.486518
9.876683	0.1	0.491110
9.878350	0.1	0.496488
9.880017	0.1	0.500092
9.881683	0.1	0.500516
9.883350	0.1	0.498430
9.885017	0.1	0.495454
9.886683	0.1	0.492120
9.888350	0.1	0.487203
9.890017	0.1	0.479757
9.891683	0.1	0.471352
9.893350	0.1	0.465326
9.895017	0.1	0.464376
9.896683	0.1	0.468767
9.898350	0.1	0.475645
9.900017	0.1	0.480758
9.901683	0.1	0.481792
9.903350	0.1	0.479082
9.905017	0.1	0.474202
9.906683	0.1	0.469238
9.908350	0.1	0.465666
9.910017	0.1	0.463580
9.911683	0.1	0.462942
9.913350	0.1	0.463724
9.915017	0.1	0.465126
9.916683	0.1	0.467161
9.918350	0.1	0.471016
9.920017	0.1	0.476493
9.921683	0.1	0.481629
9.923350	0.1	0.484646
9.925017	0.1	0.484851
9.926683	0.1	0.482579
9.928350	0.1	0.478858
9.930017	0.1	0.474756
9.931683	0.1	0.470830
9.933350	0.1	0.466979
9.935017	0.1	0.462774
9.936683	0.1	0.457987
9.938350	0.1	0.452790
9.940017	0.1	0.448120
9.941683	0.1	0.445456
9.943350	0.1	0.445424
9.945017	0.1	0.447324
9.946683	0.1	0.449903
9.948350	0.1	0.451575
9.950017	0.1	0.450318
9.951683	0.1	0.445070
9.953350	0.1	0.437386
9.955017	0.1	0.429968
9.956683	0.1	0.424073
9.958350	0.1	0.419766
9.960017	0.1	0.417288
9.961683	0.1	0.417032
9.963350	0.1	0.418779
9.965017	0.1	0.421009
9.966683	0.1	0.421521
9.968350	0.1	0.419249
9.970017	0.1	0.414946
9.971683	0.1	0.410369
9.973350	0.1	0.407449
9.975017	0.1	0.407645
9.976683	0.1	0.410601
9.978350	0.1	0.413852
9.980017	0.1	0.414927
9.981683	0.1	0.413219
9.983350	0.1	0.409703
9.985017	0.1	0.405991
9.986683	0.1	0.403915
9.988350	0.1	0.404920
9.990017	0.1	0.408953
9.991683	0.1	0.413973
9.993350	0.1	0.416720
9.995017	0.1	0.414690
9.996683	0.1	0.407663
9.998350	0.1	0.397759
10.000017	0.1	0.388310
10.001683	0.1	0.382038
10.003350	0.1	0.380124
10.005017	0.1	0.382084
10.006683	0.1	0.386005
10.008350	0.1	0.389926
10.010017	0.1	0.392399
10.011683	0.1	0.392026
10.013350	0.1	0.388483
10.015017	0.1	0.383337
10.016683	0.1	0.378373
10.018350	0.1	0.373940
10.020017	0.1	0.369702
10.021683	0.1	0.365875
10.023350	0.1	0.363588
10.025017	0.1	0.364520
10.026683	0.1	0.369172
10.028350	0.1	0.375356
10.030017	0.1	0.379793
10.031683	0.1	0.380720
10.033350	0.1	0.378294
10.035017	0.1	0.373907
10.036683	0.1	0.369409
10.038350	0.1	0.366340
10.040017	0.1	0.365926
10.041683	0.1	0.368604
10.043350	0.1	0.372911
10.045017	0.1	0.376217
10.046683	0.1	0.376697
10.048350	0.1	0.373819
10.050017	0.1	0.368273
10.051683	0.1	0.362303
10.053350	0.1	0.358988
10.055017	0.1	0.360077
10.056683	0.1	0.364785
10.058350	0.1	0.370475
10.060017	0.1	0.374443
10.061683	0.1	0.375640
10.063350	0.1	0.375514
10.065017	0.1	0.376883
10.066683	0.1	0.381377
10.068350	0.1	0.387379
10.070017	0.1	0.391100
10.071683	0.1	0.390126
10.073350	0.1	0.385414
10.075017	0.1	0.379733
10.076683	0.1	0.375235
10.078350	0.1	0.372650
10.080017	0.1	0.372087
10.081683	0.1	0.373675
10.083350	0.1	0.377409
10.085017	0.1	0.382327
10.086683	0.1	0.386159
10.088350	0.1	0.386727
10.090017	0.1	0.384394
10.091683	0.1	0.382029
10.093350	0.1	0.382159
10.095017	0.1	0.385097
10.096683	0.1	0.389223
10.098350	0.1	0.392166
10.100017	0.1	0.392040
10.101683	0.1	0.388194
10.103350	0.1	0.381349
10.105017	0.1	0.373046
10.106683	0.1	0.365092
10.108350	0.1	0.359626
10.110017	0.1	0.358685
10.111683	0.1	0.362205
10.113350	0.1	0.367006
10.115017	0.1	0.369279
10.116683	0.1	0.367998
10.118350	0.1	0.365321
10.120017	0.1	0.364319
10.121683	0.1	0.366583
10.123350	0.1	0.371202
10.125017	0.1	0.375551
10.126683	0.1	0.377200
10.128350	0.1	0.375486
10.130017	0.1	0.371928
10.131683	0.1	0.369200
10.133350	0.1	0.368962
10.135017	0.1	0.370694
10.136683	0.1	0.372608
10.138350	0.1	0.373102
10.140017	0.1	0.372236
10.141683	0.1	0.372119
10.143350	0.1	0.374978
10.145017	0.1	0.380985
10.146683	0.1	0.388389
10.148350	0.1	0.395053
10.150017	0.1	0.399379
10.151683	0.1	0.400688
10.153350	0.1	0.399482
10.155017	0.1	0.397316
10.156683	0.1	0.395575
10.158350	0.1	0.394234
10.160017	0.1	0.392282
10.161683	0.1	0.389116
10.163350	0.1	0.385414
10.165017	0.1	0.382480
10.166683	0.1	0.380720
10.168350	0.1	0.379495
10.170017	0.1	0.378378
10.171683	0.1	0.377512
10.173350	0.1	0.377181
10.175017	0.1	0.377283
10.176683	0.1	0.377139
10.178350	0.1	0.376003
10.180017	0.1	0.373400
10.181683	0.1	0.369651
10.183350	0.1	0.366364
10.185017	0.1	0.365684
10.186683	0.1	0.368855
10.188350	0.1	0.375677
10.190017	0.1	0.384729
10.191683	0.1	0.393633
10.193350	0.1	0.399998
10.195017	0.1	0.403053
10.196683	0.1	0.403682
10.198350	0.1	0.402303
10.200017	0.1	0.397693
10.201683	0.1	0.389121
10.203350	0.1	0.378839
10.205017	0.1	0.371006
10.206683	0.1	0.367868
10.208350	0.1	0.368268
10.210017	0.1	0.370345
10.211683	0.1	0.373758
10.213350	0.1	0.379062
10.215017	0.1	0.386350
10.216683	0.1	0.395016
10.218350	0.1	0.403770
10.220017	0.1	0.409856
10.221683	0.1	0.410019
10.223350	0.1	0.403570
10.225017	0.1	0.393600
10.226683	0.1	0.384902
10.228350	0.1	0.381195
10.230017	0.1	0.382881
10.231683	0.1	0.386811
10.233350	0.1	0.389116
10.235017	0.1	0.387924
10.236683	0.1	0.383602
10.238350	0.1	0.378140
10.240017	0.1	0.373847
10.241683	0.1	0.371346
10.243350	0.1	0.369488
10.245017	0.1	0.367654
10.246683	0.1	0.367141
10.248350	0.1	0.369400
10.250017	0.1	0.373903
10.251683	0.1	0.378774
10.253350	0.1	0.382331
10.255017	0.1	0.383863
10.256683	0.1	0.384222
10.258350	0.1	0.385381
10.260017	0.1	0.388315
10.261683	0.1	0.392082
10.263350	0.1	0.395123
10.265017	0.1	0.396213
10.266683	0.1	0.394820
10.268350	0.1	0.391840
10.270017	0.1	0.389712
10.271683	0.1	0.390154
10.273350	0.1	0.391621
10.275017	0.1	0.390960
10.276683	0.1	0.387477
10.278350	0.1	0.383407
10.280017	0.1	0.381330
10.281683	0.1	0.383067
10.283350	0.1	0.389223
10.285017	0.1	0.398261
10.286683	0.1	0.407007
10.288350	0.1	0.413004
10.290017	0.1	0.416180
10.291683	0.1	0.418047
10.293350	0.1	0.420092
10.295017	0.1	0.422671
10.296683	0.1	0.424501
10.298350	0.1	0.423808
10.300017	0.1	0.420758
10.301683	0.1	0.417577
10.303350	0.1	0.415868
10.305017	0.1	0.415407
10.306683	0.1	0.415728
10.308350	0.1	0.416962
10.310017	0.1	0.418648
10.311683	0.1	0.419864
10.313350	0.1	0.420329
10.315017	0.1	0.420357
10.316683	0.1	0.420786
10.318350	0.1	0.423416
10.320017	0.1	0.430364
10.321683	0.1	0.442052
10.323350	0.1	0.456548
10.325017	0.1	0.470867
10.326683	0.1	0.482341
10.328350	0.1	0.489727
10.330017	0.1	0.493890
10.331683	0.1	0.496767
10.333350	0.1	0.499808
10.335017	0.1	0.503608
10.336683	0.1	0.508414
10.338350	0.1	0.514737
10.340017	0.1	0.522924
10.341683	0.1	0.532446
10.343350	0.1	0.542141
10.345017	0.1	0.550798
10.346683	0.1	0.557527
10.348350	0.1	0.561615
10.350017	0.1	0.562994
10.351683	0.1	0.563259
10.353350	0.1	0.565094
10.355017	0.1	0.570444
10.356683	0.1	0.579450
10.358350	0.1	0.590947
10.360017	0.1	0.603637
10.361683	0.1	0.616056
10.363350	0.1	0.625923
10.365017	0.1	0.631521
10.366683	0.1	0.634268
10.368350	0.1	0.638482
10.370017	0.1	0.648000
10.371683	0.1	0.663288
10.373350	0.1	0.681202
10.375017	0.1	0.697202
10.376683	0.1	0.708094
10.378350	0.1	0.713435
10.380017	0.1	0.715787
10.381683	0.1	0.719978
10.383350	0.1	0.730082
10.385017	0.1	0.746218
10.386683	0.1	0.764974
10.388350	0.1	0.782292
10.390017	0.1	0.796071
10.391683	0.1	0.807624
10.393350	0.1	0.820514
10.395017	0.1	0.836998
10.396683	0.1	0.856342
10.398350	0.1	0.876565
10.400017	0.1	0.896384
10.401683	0.1	0.915220
10.403350	0.1	0.932673
10.405017	0.1	0.948263
10.406683	0.1	0.961763
10.408350	0.1	0.973842
10.410017	0.1	0.985716
10.411683	0.1	0.998797
10.413350	0.1	1.014848
10.415017	0.1	1.035160
10.416683	0.1	1.059282
10.418350	0.1	1.085242
10.420017	0.1	1.110933
10.421683	0.1	1.134695
10.423350	0.1	1.155278
10.425017	0.1	1.172042
10.426683	0.1	1.185369
10.428350	0.1	1.196610
10.430017	0.1	1.207939
10.431683	0.1	1.221737
10.433350	0.1	1.238678
10.435017	0.1	1.257188
10.436683	0.1	1.275283
10.438350	0.1	1.291637
10.440017	0.1	1.305719
10.441683	0.1	1.318352
10.443350	0.1	1.330781
10.445017	0.1	1.342511
10.446683	0.1	1.351535
10.448350	0.1	1.357412
10.450017	0.1	1.362935
10.451683	0.1	1.371321
10.453350	0.1	1.383121
10.455017	0.1	1.396900
10.456683	0.1	1.411163
10.458350	0.1	1.424626
10.460017	0.1	1.436141
10.461683	0.1	1.445115
10.463350	0.1	1.451955
10.465017	0.1	1.458148
10.466683	0.1	1.464840
10.468350	0.1	1.471145
10.470017	0.1	1.475443
10.471683	0.1	1.477655
10.473350	0.1	1.479131
10.475017	0.1	1.481357
10.476683	0.1	1.485334
10.478350	0.1	1.490503
10.480017	0.1	1.494256
10.481683	0.1	1.494326
10.483350	0.1	1.491141
10.485017	0.1	1.487262
10.486683	0.1	1.485613
10.488350	0.1	1.488090
10.490017	0.1	1.494256
10.491683	0.1	1.501273
10.493350	0.1	1.506261
10.495017	0.1	1.508598
10.496683	0.1	1.509343
10.498350	0.1	1.509171
10.500017	0.1	1.507839
10.501683	0.1	1.505241
10.503350	0.1	1.502018
10.505017	0.1	1.498829
10.506683	0.1	1.495578
10.508350	0.1	1.491942
10.510017	0.1	1.488370
10.511683	0.1	1.485720
10.513350	0.1	1.483862
10.515017	0.1	1.481683
10.516683	0.1	1.479052
10.518350	0.1	1.477590
10.520017	0.1	1.478461
10.521683	0.1	1.480938
10.523350	0.1	1.484188
10.525017	0.1	1.488510
10.526683	0.1	1.493813
10.528350	0.1	1.498610
10.530017	0.1	1.500975
10.531683	0.1	1.499630
10.533350	0.1	1.494563
10.535017	0.1	1.487597
10.536683	0.1	1.481944
10.538350	0.1	1.480142
10.540017	0.1	1.481781
10.541683	0.1	1.483932
10.543350	0.1	1.484039
10.545017	0.1	1.481962
10.546683	0.1	1.479671
10.548350	0.1	1.479918
10.550017	0.1	1.484654
10.551683	0.1	1.493571
10.553350	0.1	1.503858
10.555017	0.1	1.511332
10.556683	0.1	1.512845
10.558350	0.1	1.508463
10.560017	0.1	1.501096
10.561683	0.1	1.494423
10.563350	0.1	1.491811
10.565017	0.1	1.495262
10.566683	0.1	1.503103
10.568350	0.1	1.510410
10.570017	0.1	1.513367
10.571683	0.1	1.511788
10.573350	0.1	1.507821
10.575017	0.1	1.504323
10.576683	0.1	1.503350
10.578350	0.1	1.504971
10.580017	0.1	1.507625
10.581683	0.1	1.509511
10.583350	0.1	1.509828
10.585017	0.1	1.509534
10.586683	0.1	1.510135
10.588350	0.1	1.511867
10.590017	0.1	1.514312
10.591683	0.1	1.517511
10.593350	0.1	1.520980
10.595017	0.1	1.523150
10.596683	0.1	1.523010
10.598350	0.1	1.521707
10.600017	0.1	1.521278
10.601683	0.1	1.522279
10.603350	0.1	1.523988
10.605017	0.1	1.525520
10.606683	0.1	1.525409
10.608350	0.1	1.522321
10.610017	0.1	1.517353
10.611683	0.1	1.513688
10.613350	0.1	1.513334
10.615017	0.1	1.515271
10.616683	0.1	1.516663
10.618350	0.1	1.515406
10.620017	0.1	1.511667
10.621683	0.1	1.507145
10.623350	0.1	1.503560
10.625017	0.1	1.501772
10.626683	0.1	1.501264
10.628350	0.1	1.500598
10.630017	0.1	1.498861
10.631683	0.1	1.496361
10.633350	0.1	1.493869
10.635017	0.1	1.491257
10.636683	0.1	1.487024
10.638350	0.1	1.480100
10.640017	0.1	1.472053
10.641683	0.1	1.465725
10.643350	0.1	1.461743
10.645017	0.1	1.458665
10.646683	0.1	1.455112
10.648350	0.1	1.449767
10.650017	0.1	1.441841
10.651683	0.1	1.433124
10.653350	0.1	1.426898
10.655017	0.1	1.424127
10.656683	0.1	1.422227
10.658350	0.1	1.418204
10.660017	0.1	1.411638
10.661683	0.1	1.404039
10.663350	0.1	1.396560
10.665017	0.1	1.389277
10.666683	0.1	1.381896
10.668350	0.1	1.374371
10.670017	0.1	1.367284
10.671683	0.1	1.361109
10.673350	0.1	1.355051
10.675017	0.1	1.347908
10.676683	0.1	1.339731
10.678350	0.1	1.331759
10.680017	0.1	1.325430
10.681683	0.1	1.321500
10.683350	0.1	1.318855
10.685017	0.1	1.314473
10.686683	0.1	1.305421
10.688350	0.1	1.290650
10.690017	0.1	1.271176
10.691683	0.1	1.249406
10.693350	0.1	1.227707
10.695017	0.1	1.207097
10.696683	0.1	1.187902
10.698350	0.1	1.170719
10.700017	0.1	1.155860
10.701683	0.1	1.142891
10.703350	0.1	1.131189
10.705017	0.1	1.120237
10.706683	0.1	1.109610
10.708350	0.1	1.098709
10.710017	0.1	1.086430
10.711683	0.1	1.071822
10.713350	0.1	1.055459
10.715017	0.1	1.039635
10.716683	0.1	1.026369
10.718350	0.1	1.016036
10.720017	0.1	1.008054
10.721683	0.1	1.001349
10.723350	0.1	0.994126
10.725017	0.1	0.984222
10.726683	0.1	0.969814
10.728350	0.1	0.950675
10.730017	0.1	0.928673
10.731683	0.1	0.905483
10.733350	0.1	0.881138
10.735017	0.1	0.856835
10.736683	0.1	0.836379
10.738350	0.1	0.822404
10.740017	0.1	0.813445
10.741683	0.1	0.806097
10.743350	0.1	0.798465
10.745017	0.1	0.790404
10.746683	0.1	0.781794
10.748350	0.1	0.771536
10.750017	0.1	0.757934
10.751683	0.1	0.740988
10.753350	0.1	0.724052
10.755017	0.1	0.711149
10.756683	0.1	0.702748
10.758350	0.1	0.695824
10.760017	0.1	0.687828
10.761683	0.1	0.679423
10.763350	0.1	0.672480
10.765017	0.1	0.666678
10.766683	0.1	0.659730
10.768350	0.1	0.650282
10.770017	0.1	0.638929
10.771683	0.1	0.627236
10.773350	0.1	0.616964
10.775017	0.1	0.609215
10.776683	0.1	0.603669
10.778350	0.1	0.599232
10.780017	0.1	0.594682
10.781683	0.1	0.588484
10.783350	0.1	0.579809
10.785017	0.1	0.569546
10.786683	0.1	0.559618
10.788350	0.1	0.552321
10.790017	0.1	0.549136
10.791683	0.1	0.548861
10.793350	0.1	0.548228
10.795017	0.1	0.544917
10.796683	0.1	0.539511
10.798350	0.1	0.534602
10.800017	0.1	0.532083
10.801683	0.1	0.531338
10.803350	0.1	0.529638
10.805017	0.1	0.524693
10.806683	0.1	0.516968
10.808350	0.1	0.509103
10.810017	0.1	0.503818
10.811683	0.1	0.502262
10.813350	0.1	0.502858
10.815017	0.1	0.502369
10.816683	0.1	0.498965
10.818350	0.1	0.493410
10.820017	0.1	0.487487
10.821683	0.1	0.482234
10.823350	0.1	0.477736
10.825017	0.1	0.473876
10.826683	0.1	0.471328
10.828350	0.1	0.471617
10.830017	0.1	0.474900
10.831683	0.1	0.478104
10.833350	0.1	0.477340
10.835017	0.1	0.471859
10.836683	0.1	0.464292
10.838350	0.1	0.458197
10.840017	0.1	0.455966
10.841683	0.1	0.457275
10.843350	0.1	0.459729
10.845017	0.1	0.461885
10.846683	0.1	0.464143
10.848350	0.1	0.466234
10.850017	0.1	0.466406
10.851683	0.1	0.463994
10.853350	0.1	0.460586
10.855017	0.1	0.458462
10.856683	0.1	0.459389
10.858350	0.1	0.463920
10.860017	0.1	0.470215
10.861683	0.1	0.474481
10.863350	0.1	0.474164
10.865017	0.1	0.470630
10.866683	0.1	0.467505
10.868350	0.1	0.466686
10.870017	0.1	0.467338
10.871683	0.1	0.468381
10.873350	0.1	0.469955
10.875017	0.1	0.471873
10.876683	0.1	0.472446
10.878350	0.1	0.470686
10.880017	0.1	0.468460
10.881683	0.1	0.468753
10.883350	0.1	0.472544
10.885017	0.1	0.477885
10.886683	0.1	0.481876
10.888350	0.1	0.483217
10.890017	0.1	0.482453
10.891683	0.1	0.480446
10.893350	0.1	0.477503
10.895017	0.1	0.473573
10.896683	0.1	0.469233
10.898350	0.1	0.466183
10.900017	0.1	0.465987
10.901683	0.1	0.468171
10.903350	0.1	0.469773
10.905017	0.1	0.467822
10.906683	0.1	0.462611
10.908350	0.1	0.457377
10.910017	0.1	0.455203
10.911683	0.1	0.456744
10.913350	0.1	0.459938
10.915017	0.1	0.462490
10.916683	0.1	0.464921
10.918350	0.1	0.469615
10.920017	0.1	0.476562
10.921683	0.1	0.481941
10.923350	0.1	0.481508
10.925017	0.1	0.474481
10.926683	0.1	0.464199
10.928350	0.1	0.455291
10.930017	0.1	0.450099
10.931683	0.1	0.448567
10.933350	0.1	0.450211
10.935017	0.1	0.454411
10.936683	0.1	0.460064
10.938350	0.1	0.465801
10.940017	0.1	0.470118
10.941683	0.1	0.471892
10.943350	0.1	0.471203
10.945017	0.1	0.469433
10.946683	0.1	0.468506
10.948350	0.1	0.468907
10.950017	0.1	0.468413
10.951683	0.1	0.464651
10.953350	0.1	0.458271
10.955017	0.1	0.452297
10.956683	0.1	0.448781
10.958350	0.1	0.447282
10.960017	0.1	0.446509
10.961683	0.1	0.445610
10.963350	0.1	0.444101
10.965017	0.1	0.442769
10.966683	0.1	0.443491
10.968350	0.1	0.446723
10.970017	0.1	0.450732
10.971683	0.1	0.453438
10.973350	0.1	0.454178
10.975017	0.1	0.453498
10.976683	0.1	0.451771
10.978350	0.1	0.448790
10.980017	0.1	0.444180
10.981683	0.1	0.438122
10.983350	0.1	0.432231
10.985017	0.1	0.428627
10.986683	0.1	0.427761
10.988350	0.1	0.428222
10.990017	0.1	0.428851
10.991683	0.1	0.429871
10.993350	0.1	0.432041
10.995017	0.1	0.435235
10.996683	0.1	0.437424
10.998350	0.1	0.436064
11.000017	0.1	0.431184
11.001683	0.1	0.425251
11.003350	0.1	0.420366
11.005017	0.1	0.417684
11.006683	0.1	0.417889
11.008350	0.1	0.420022
11.010017	0.1	0.421400
11.011683	0.1	0.419626
11.013350	0.1	0.414504
11.015017	0.1	0.408171
11.016683	0.1	0.403458
11.018350	0.1	0.402080
11.020017	0.1	0.403998
11.021683	0.1	0.408026
11.023350	0.1	0.412706
11.025017	0.1	0.416799
11.026683	0.1	0.419472
11.028350	0.1	0.420385
11.030017	0.1	0.419733
11.031683	0.1	0.417987
11.033350	0.1	0.415966
11.035017	0.1	0.415053
11.036683	0.1	0.415905
11.038350	0.1	0.417344
11.040017	0.1	0.417684
11.041683	0.1	0.416245
11.043350	0.1	0.413624
11.045017	0.1	0.411393
11.046683	0.1	0.410788
11.048350	0.1	0.411267
11.050017	0.1	0.411393
11.051683	0.1	0.410997
11.053350	0.1	0.411128
11.055017	0.1	0.412175
11.056683	0.1	0.413605
11.058350	0.1	0.414900
11.060017	0.1	0.415714
11.061683	0.1	0.416269
11.063350	0.1	0.416990
11.065017	0.1	0.417265
11.066683	0.1	0.415952
11.068350	0.1	0.412897
11.070017	0.1	0.408664
11.071683	0.1	0.403412
11.073350	0.1	0.397447
11.075017	0.1	0.392622
11.076683	0.1	0.391677
11.078350	0.1	0.395533
11.080017	0.1	0.402071
11.081683	0.1	0.408115
11.083350	0.1	0.411761
11.085017	0.1	0.412730
11.086683	0.1	0.411882
11.088350	0.1	0.410010
11.090017	0.1	0.406690
11.091683	0.1	0.401782
11.093350	0.1	0.397325
11.095017	0.1	0.395435
11.096683	0.1	0.395882
11.098350	0.1	0.397712
11.100017	0.1	0.400902
11.101683	0.1	0.405693
11.103350	0.1	0.412245
11.105017	0.1	0.420175
11.106683	0.1	0.427612
11.108350	0.1	0.431901
11.110017	0.1	0.431743
11.111683	0.1	0.428082
11.113350	0.1	0.423323
11.115017	0.1	0.419938
11.116683	0.1	0.418602
11.118350	0.1	0.418448
11.120017	0.1	0.419538
11.121683	0.1	0.422769
11.123350	0.1	0.427035
11.125017	0.1	0.429326
11.126683	0.1	0.428688
11.128350	0.1	0.427458
11.130017	0.1	0.428143
11.131683	0.1	0.431482
11.133350	0.1	0.436702
11.135017	0.1	0.441619
11.136683	0.1	0.443738
11.138350	0.1	0.442094
11.140017	0.1	0.437777
11.141683	0.1	0.432921
11.143350	0.1	0.429908
11.145017	0.1	0.430895
11.146683	0.1	0.436357
11.148350	0.1	0.444143
11.150017	0.1	0.451589
11.151683	0.1	0.457843
11.153350	0.1	0.462974
11.155017	0.1	0.466718
11.156683	0.1	0.468935
11.158350	0.1	0.469657
11.160017	0.1	0.468954
11.161683	0.1	0.467245
11.163350	0.1	0.464753
11.165017	0.1	0.461624
11.166683	0.1	0.458807
11.168350	0.1	0.457428
11.170017	0.1	0.457321
11.171683	0.1	0.457149
11.173350	0.1	0.455845
11.175017	0.1	0.453498
11.176683	0.1	0.450825
11.178350	0.1	0.448977
11.180017	0.1	0.449507
11.181683	0.1	0.453130
11.183350	0.1	0.458686
11.185017	0.1	0.464399
11.186683	0.1	0.469345
11.188350	0.1	0.472656
11.190017	0.1	0.472739
11.191683	0.1	0.468716
11.193350	0.1	0.461657
11.195017	0.1	0.454010
11.196683	0.1	0.448851
11.198350	0.1	0.448995
11.200017	0.1	0.454495
11.201683	0.1	0.461899
11.203350	0.1	0.467347
11.205017	0.1	0.469782
11.206683	0.1	0.471254
11.208350	0.1	0.474537
11.210017	0.1	0.480255
11.211683	0.1	0.486011
11.213350	0.1	0.488460
11.215017	0.1	0.486639
11.216683	0.1	0.482653
11.218350	0.1	0.478788
11.220017	0.1	0.475557
11.221683	0.1	0.473228
11.223350	0.1	0.472860
11.225017	0.1	0.474565
11.226683	0.1	0.476260
11.228350	0.1	0.475352
11.230017	0.1	0.471184
11.231683	0.1	0.465619
11.233350	0.1	0.461675
11.235017	0.1	0.461815
11.236683	0.1	0.466281
11.238350	0.1	0.472502
11.240017	0.1	0.476926
11.241683	0.1	0.477447
11.243350	0.1	0.474192
11.245017	0.1	0.469727
11.246683	0.1	0.468143
11.248350	0.1	0.471994
11.250017	0.1	0.480008
11.251683	0.1	0.488237
11.253350	0.1	0.492786
11.255017	0.1	0.491799
11.256683	0.1	0.485606
11.258350	0.1	0.475999
11.260017	0.1	0.465806
11.261683	0.1	0.458523
11.263350	0.1	0.456944
11.265017	0.1	0.461265
11.266683	0.1	0.468832
11.268350	0.1	0.475612
11.270017	0.1	0.478905
11.271683	0.1	0.479296
11.273350	0.1	0.478998
11.275017	0.1	0.478593
11.276683	0.1	0.477461
11.278350	0.1	0.476264
11.280017	0.1	0.476185
11.281683	0.1	0.476735
11.283350	0.1	0.476413
11.285017	0.1	0.474639
11.286683	0.1	0.471994
11.288350	0.1	0.469610
11.290017	0.1	0.468288
11.291683	0.1	0.467715
11.293350	0.1	0.466364
11.295017	0.1	0.462472
11.296683	0.1	0.455724
11.298350	0.1	0.448748
11.300017	0.1	0.445484
11.301683	0.1	0.447277
11.303350	0.1	0.452474
11.305017	0.1	0.459454
11.306683	0.1	0.467198
11.308350	0.1	0.473862
11.310017	0.1	0.477079
11.311683	0.1	0.475962
11.313350	0.1	0.472092
11.315017	0.1	0.468418
11.316683	0.1	0.467328
11.318350	0.1	0.468618
11.320017	0.1	0.469610
11.321683	0.1	0.468246
11.323350	0.1	0.465023
11.325017	0.1	0.461848
11.326683	0.1	0.460222
11.328350	0.1	0.460111
11.330017	0.1	0.460064
11.331683	0.1	0.459086
11.333350	0.1	0.457484
11.335017	0.1	0.455617
11.336683	0.1	0.453810
11.338350	0.1	0.453424
11.340017	0.1	0.456134
11.341683	0.1	0.462052
11.343350	0.1	0.469075
11.345017	0.1	0.474160
11.346683	0.1	0.475603
11.348350	0.1	0.474527
11.350017	0.1	0.473862
11.351683	0.1	0.475282
11.353350	0.1	0.477121
11.355017	0.1	0.475557
11.356683	0.1	0.468483
11.358350	0.1	0.458173
11.360017	0.1	0.449396
11.361683	0.1	0.445484
11.363350	0.1	0.447109
11.365017	0.1	0.452790
11.366683	0.1	0.459221
11.368350	0.1	0.463095
11.370017	0.1	0.463715
11.371683	0.1	0.462648
11.373350	0.1	0.461610
11.375017	0.1	0.461740
11.376683	0.1	0.463394
11.378350	0.1	0.465373
11.380017	0.1	0.465447
11.381683	0.1	0.462765
11.383350	0.1	0.459095
11.385017	0.1	0.456530
11.386683	0.1	0.455161
11.388350	0.1	0.454606
11.390017	0.1	0.455836
11.391683	0.1	0.459324
11.393350	0.1	0.462923
11.395017	0.1	0.463771
11.396683	0.1	0.461703
11.398350	0.1	0.459617
11.400017	0.1	0.460446
11.401683	0.1	0.464087
11.403350	0.1	0.467785
11.405017	0.1	0.469061
11.406683	0.1	0.467882
11.408350	0.1	0.466467
11.410017	0.1	0.467165
11.411683	0.1	0.470886
11.413350	0.1	0.476949
11.415017	0.1	0.482756
11.416683	0.1	0.484786
11.418350	0.1	0.481615
11.420017	0.1	0.475645
11.421683	0.1	0.471137
11.423350	0.1	0.470388
11.425017	0.1	0.471603
11.426683	0.1	0.471412
11.428350	0.1	0.469433
11.430017	0.1	0.468101
11.431683	0.1	0.468004
11.433350	0.1	0.466332
11.435017	0.1	0.460795
11.436683	0.1	0.452781
11.438350	0.1	0.445577
11.440017	0.1	0.440893
11.441683	0.1	0.438415
11.443350	0.1	0.437396
11.445017	0.1	0.437363
11.446683	0.1	0.437656
11.448350	0.1	0.437526
11.450017	0.1	0.436897
11.451683	0.1	0.436474
11.453350	0.1	0.437088
11.455017	0.1	0.438802
11.456683	0.1	0.440651
11.458350	0.1	0.441764
11.460017	0.1	0.442145
11.461683	0.1	0.441950
11.463350	0.1	0.440818
11.465017	0.1	0.438704
11.466683	0.1	0.436357
11.468350	0.1	0.434271
11.470017	0.1	0.432055
11.471683	0.1	0.429298
11.473350	0.1	0.426173
11.475017	0.1	0.423281
11.476683	0.1	0.421638
11.478350	0.1	0.422513
11.480017	0.1	0.426373
11.481683	0.1	0.432027
11.483350	0.1	0.437824
11.485017	0.1	0.442602
11.486683	0.1	0.444851
11.488350	0.1	0.443743
11.490017	0.1	0.440446
11.491683	0.1	0.436455
11.493350	0.1	0.432217
11.495017	0.1	0.427803
11.496683	0.1	0.423589
11.498350	0.1	0.420581
11.500017	0.1	0.419896
11.501683	0.1	0.421340
11.503350	0.1	0.422830
11.505017	0.1	0.422127
11.506683	0.1	0.419230
11.508350	0.1	0.416404
11.510017	0.1	0.416059
11.511683	0.1	0.418527
11.513350	0.1	0.421666
11.515017	0.1	0.423705
11.516683	0.1	0.425526
11.518350	0.1	0.428846
11.520017	0.1	0.433619
11.521683	0.1	0.437940
11.523350	0.1	0.439221
11.525017	0.1	0.435873
11.526683	0.1	0.429004
11.528350	0.1	0.422248
11.530017	0.1	0.418718
11.531683	0.1	0.418490
11.533350	0.1	0.419347
11.535017	0.1	0.419207
11.536683	0.1	0.417465
11.538350	0.1	0.414765
11.540017	0.1	0.412017
11.541683	0.1	0.409517
11.543350	0.1	0.406629
11.545017	0.1	0.402606
11.546683	0.1	0.397316
11.548350	0.1	0.391682
11.550017	0.1	0.387998
11.551683	0.1	0.388562
11.553350	0.1	0.393470
11.555017	0.1	0.400501
11.556683	0.1	0.406806
11.558350	0.1	0.410420
11.560017	0.1	0.410834
11.561683	0.1	0.409181
11.563350	0.1	0.407384
11.565017	0.1	0.406280
11.566683	0.1	0.405037
11.568350	0.1	0.402490
11.570017	0.1	0.398546
11.571683	0.1	0.394732
11.573350	0.1	0.393395
11.575017	0.1	0.395691
11.576683	0.1	0.400641
11.578350	0.1	0.406173
11.580017	0.1	0.410676
11.581683	0.1	0.413423
11.583350	0.1	0.414443
11.585017	0.1	0.414341
11.586683	0.1	0.413489
11.588350	0.1	0.411710
11.590017	0.1	0.409288
11.591683	0.1	0.407072
11.593350	0.1	0.405549
11.595017	0.1	0.405414
11.596683	0.1	0.407505
11.598350	0.1	0.411156
11.600017	0.1	0.414830
11.601683	0.1	0.418238
11.603350	0.1	0.421624
11.605017	0.1	0.424194
11.606683	0.1	0.425139
11.608350	0.1	0.424758
11.610017	0.1	0.423947
11.611683	0.1	0.423440
11.613350	0.1	0.423458
11.615017	0.1	0.423328
11.616683	0.1	0.421708
11.618350	0.1	0.417880
11.620017	0.1	0.412851
11.621683	0.1	0.408790
11.623350	0.1	0.407062
11.625017	0.1	0.406946
11.626683	0.1	0.406737
11.628350	0.1	0.405889
11.630017	0.1	0.405679
11.631683	0.1	0.408222
11.633350	0.1	0.414103
11.635017	0.1	0.420534
11.636683	0.1	0.423328
11.638350	0.1	0.420604
11.640017	0.1	0.414089
11.641683	0.1	0.407812
11.643350	0.1	0.405661
11.645017	0.1	0.409107
11.646683	0.1	0.416194
11.648350	0.1	0.423049
11.650017	0.1	0.427277
11.651683	0.1	0.429354
11.653350	0.1	0.430942
11.655017	0.1	0.432921
11.656683	0.1	0.434397
11.658350	0.1	0.433484
11.660017	0.1	0.429843
11.661683	0.1	0.425782
11.663350	0.1	0.424525
11.665017	0.1	0.427384
11.666683	0.1	0.432367
11.668350	0.1	0.435971
11.670017	0.1	0.436353
11.671683	0.1	0.434234
11.673350	0.1	0.431687
11.675017	0.1	0.430653
11.676683	0.1	0.432455
11.678350	0.1	0.437712
11.680017	0.1	0.445470
11.681683	0.1	0.452846
11.683350	0.1	0.456367
11.685017	0.1	0.454127
11.686683	0.1	0.447333
11.688350	0.1	0.439337
11.690017	0.1	0.432818
11.691683	0.1	0.428571
11.693350	0.1	0.426481
11.695017	0.1	0.426034
11.696683	0.1	0.426252
11.698350	0.1	0.425973
11.700017	0.1	0.424054
11.701683	0.1	0.420515
11.703350	0.1	0.417572
11.705017	0.1	0.417577
11.706683	0.1	0.419994
11.708350	0.1	0.422061
11.710017	0.1	0.421721
11.711683	0.1	0.419300
11.713350	0.1	0.417256
11.715017	0.1	0.418052
11.716683	0.1	0.422276
11.718350	0.1	0.428641
11.720017	0.1	0.434457
11.721683	0.1	0.436036
11.723350	0.1	0.431440
11.725017	0.1	0.423337
11.726683	0.1	0.417260
11.728350	0.1	0.416990
11.730017	0.1	0.422020
11.731683	0.1	0.428925
11.733350	0.1	0.434723
11.735017	0.1	0.438723
11.736683	0.1	0.441903
11.738350	0.1	0.445028
11.740017	0.1	0.447193
11.741683	0.1	0.446229
11.743350	0.1	0.440627
11.745017	0.1	0.431393
11.746683	0.1	0.421721
11.748350	0.1	0.414364
11.750017	0.1	0.409517
11.751683	0.1	0.405274
11.753350	0.1	0.399947
11.755017	0.1	0.394066
11.756683	0.1	0.390387
11.758350	0.1	0.392082
11.760017	0.1	0.400157
11.761683	0.1	0.411938
11.763350	0.1	0.422574
11.765017	0.1	0.428301
11.766683	0.1	0.427985
11.768350	0.1	0.423077
11.770017	0.1	0.417270
11.771683	0.1	0.414178
11.773350	0.1	0.413996
11.775017	0.1	0.413815
11.776683	0.1	0.411295
11.778350	0.1	0.407076
11.780017	0.1	0.403854
11.781683	0.1	0.403523
11.783350	0.1	0.405833
11.785017	0.1	0.409395
11.786683	0.1	0.412646
11.788350	0.1	0.414671
11.790017	0.1	0.416101
11.791683	0.1	0.417661
11.793350	0.1	0.418215
11.795017	0.1	0.416175
11.796683	0.1	0.411631
11.798350	0.1	0.405512
11.800017	0.1	0.399007
11.801683	0.1	0.394443
11.803350	0.1	0.394466
11.805017	0.1	0.399188
11.806683	0.1	0.405298
11.808350	0.1	0.408939
11.810017	0.1	0.409652
11.811683	0.1	0.410359
11.813350	0.1	0.413177
11.815017	0.1	0.417125
11.816683	0.1	0.420413
11.818350	0.1	0.422350
11.820017	0.1	0.422774
11.821683	0.1	0.421614
11.823350	0.1	0.419035
11.825017	0.1	0.414974
11.826683	0.1	0.409116
11.828350	0.1	0.402210
11.830017	0.1	0.396743
11.831683	0.1	0.395118
11.833350	0.1	0.397745
11.835017	0.1	0.403007
11.836683	0.1	0.408385
11.838350	0.1	0.411933
11.840017	0.1	0.413507
11.841683	0.1	0.414429
11.843350	0.1	0.415621
11.845017	0.1	0.416795
11.846683	0.1	0.417619
11.848350	0.1	0.417992
11.850017	0.1	0.417526
11.851683	0.1	0.416487
11.853350	0.1	0.416436
11.855017	0.1	0.418965
11.856683	0.1	0.423817
11.858350	0.1	0.428432
11.860017	0.1	0.429596
11.861683	0.1	0.425973
11.863350	0.1	0.419556
11.865017	0.1	0.414290
11.866683	0.1	0.412860
11.868350	0.1	0.415319
11.870017	0.1	0.420180
11.871683	0.1	0.426196
11.873350	0.1	0.433489
11.875017	0.1	0.442406
11.876683	0.1	0.450956
11.878350	0.1	0.455342
11.880017	0.1	0.454020
11.881683	0.1	0.449708
11.883350	0.1	0.446420
11.885017	0.1	0.445363
11.886683	0.1	0.444679
11.888350	0.1	0.442327
11.890017	0.1	0.438360
11.891683	0.1	0.434695
11.893350	0.1	0.433289
11.895017	0.1	0.435025
11.896683	0.1	0.439840
11.898350	0.1	0.446653
11.900017	0.1	0.453391
11.901683	0.1	0.458243
11.903350	0.1	0.461140
11.905017	0.1	0.463249
11.906683	0.1	0.464739
11.908350	0.1	0.464125
11.910017	0.1	0.460907
11.911683	0.1	0.457526
11.913350	0.1	0.456646
11.915017	0.1	0.458076
11.916683	0.1	0.459873
11.918350	0.1	0.460651
11.920017	0.1	0.460204
11.921683	0.1	0.458979
11.923350	0.1	0.457298
11.925017	0.1	0.455342
11.926683	0.1	0.453624
11.928350	0.1	0.453126
11.930017	0.1	0.454918
11.931683	0.1	0.459100
11.933350	0.1	0.464162
11.935017	0.1	0.468111
11.936683	0.1	0.469694
11.938350	0.1	0.468297
11.940017	0.1	0.464241
11.941683	0.1	0.459575
11.943350	0.1	0.456702
11.945017	0.1	0.456343
11.946683	0.1	0.457675
11.948350	0.1	0.459249
11.950017	0.1	0.459966
11.951683	0.1	0.460264
11.953350	0.1	0.461331
11.955017	0.1	0.463240
11.956683	0.1	0.465531
11.958350	0.1	0.469121
11.960017	0.1	0.475356
11.961683	0.1	0.483254
11.963350	0.1	0.489671
11.965017	0.1	0.492237
11.966683	0.1	0.491114
11.968350	0.1	0.488111
11.970017	0.1	0.485303
11.971683	0.1	0.484115
11.973350	0.1	0.484306
11.975017	0.1	0.484292
11.976683	0.1	0.483403
11.978350	0.1	0.482453
11.980017	0.1	0.481759
11.981683	0.1	0.480548
11.983350	0.1	0.477950
11.985017	0.1	0.473182
11.986683	0.1	0.466928
11.988350	0.1	0.462648
11.990017	0.1	0.463887
11.991683	0.1	0.470649
11.993350	0.1	0.479617
11.995017	0.1	0.486770
11.996683	0.1	0.489927
11.998350	0.1	0.489452
12.000017	0.1	0.487054
12.001683	0.1	0.484460
12.003350	0.1	0.482830
12.005017	0.1	0.482351
12.006683	0.1	0.482472
12.008350	0.1	0.483049
12.010017	0.1	0.485224
12.011683	0.1	0.490230
12.013350	0.1	0.497452
12.015017	0.1	0.503701
12.016683	0.1	0.504926
12.018350	0.1	0.499985
12.020017	0.1	0.491855
12.021683	0.1	0.484446
12.023350	0.1	0.479254
12.025017	0.1	0.475682
12.026683	0.1	0.473461
12.028350	0.1	0.473750
12.030017	0.1	0.477573
12.031683	0.1	0.483911
12.033350	0.1	0.490164
12.035017	0.1	0.494849
12.036683	0.1	0.498705
12.038350	0.1	0.502290
12.040017	0.1	0.504116
12.041683	0.1	0.502253
12.043350	0.1	0.496716
12.045017	0.1	0.489778
12.046683	0.1	0.484465
12.048350	0.1	0.482537
12.050017	0.1	0.483878
12.051683	0.1	0.487496
12.053350	0.1	0.492590
12.055017	0.1	0.498551
12.056683	0.1	0.504311
12.058350	0.1	0.508474
12.060017	0.1	0.510439
12.061683	0.1	0.510775
12.063350	0.1	0.510528
12.065017	0.1	0.510500
12.066683	0.1	0.511231
12.068350	0.1	0.512884
12.070017	0.1	0.514304
12.071683	0.1	0.513890
12.073350	0.1	0.511939
12.075017	0.1	0.510234
12.076683	0.1	0.509773
12.078350	0.1	0.510793
12.080017	0.1	0.513531
12.081683	0.1	0.517233
12.083350	0.1	0.519715
12.085017	0.1	0.519170
12.086683	0.1	0.516344
12.088350	0.1	0.514295
12.090017	0.1	0.515552
12.091683	0.1	0.520032
12.093350	0.1	0.525466
12.095017	0.1	0.529070
12.096683	0.1	0.529564
12.098350	0.1	0.528367
12.100017	0.1	0.528465
12.101683	0.1	0.531743
12.103350	0.1	0.537662
12.105017	0.1	0.544130
12.106683	0.1	0.548931
12.108350	0.1	0.550952
12.110017	0.1	0.551217
12.111683	0.1	0.551976
12.113350	0.1	0.553629
12.115017	0.1	0.554039
12.116683	0.1	0.552102
12.118350	0.1	0.549904
12.120017	0.1	0.550640
12.121683	0.1	0.555539
12.123350	0.1	0.562966
12.125017	0.1	0.570379
12.126683	0.1	0.576852
12.128350	0.1	0.582719
12.130017	0.1	0.587455
12.131683	0.1	0.589797
12.133350	0.1	0.589779
12.135017	0.1	0.588452
12.136683	0.1	0.585453
12.138350	0.1	0.579618
12.140017	0.1	0.572535
12.141683	0.1	0.568391
12.143350	0.1	0.570258
12.145017	0.1	0.578309
12.146683	0.1	0.590179
12.148350	0.1	0.601974
12.150017	0.1	0.609970
12.151683	0.1	0.612391
12.153350	0.1	0.610244
12.155017	0.1	0.606296
12.156683	0.1	0.602892
12.158350	0.1	0.601043
12.160017	0.1	0.600996
12.161683	0.1	0.602808
12.163350	0.1	0.606556
12.165017	0.1	0.611660
12.166683	0.1	0.616494
12.168350	0.1	0.619446
12.170017	0.1	0.619907
12.171683	0.1	0.618529
12.173350	0.1	0.617057
12.175017	0.1	0.617295
12.176683	0.1	0.620009
12.178350	0.1	0.624345
12.180017	0.1	0.627823
12.181683	0.1	0.628876
12.183350	0.1	0.629225
12.185017	0.1	0.631600
12.186683	0.1	0.635721
12.188350	0.1	0.638757
12.190017	0.1	0.639088
12.191683	0.1	0.637602
12.193350	0.1	0.635949
12.195017	0.1	0.635176
12.196683	0.1	0.635488
12.198350	0.1	0.636126
12.200017	0.1	0.635413
12.201683	0.1	0.632191
12.203350	0.1	0.627963
12.205017	0.1	0.626221
12.206683	0.1	0.629430
12.208350	0.1	0.637546
12.210017	0.1	0.648554
12.211683	0.1	0.659535
12.213350	0.1	0.667567
12.215017	0.1	0.670529
12.216683	0.1	0.668019
12.218350	0.1	0.662017
12.220017	0.1	0.656378
12.221683	0.1	0.654384
12.223350	0.1	0.656056
12.225017	0.1	0.658976
12.226683	0.1	0.661393
12.228350	0.1	0.663432
12.230017	0.1	0.666189
12.231683	0.1	0.670031
12.233350	0.1	0.673677
12.235017	0.1	0.674990
12.236683	0.1	0.672629
12.238350	0.1	0.667935
12.240017	0.1	0.664396
12.241683	0.1	0.664899
12.243350	0.1	0.670315
12.245017	0.1	0.679255
12.246683	0.1	0.688583
12.248350	0.1	0.695530
12.250017	0.1	0.699316
12.251683	0.1	0.700871
12.253350	0.1	0.701831
12.255017	0.1	0.703377
12.256683	0.1	0.705300
12.258350	0.1	0.706255
12.260017	0.1	0.705514
12.261683	0.1	0.704443
12.263350	0.1	0.705337
12.265017	0.1	0.708555
12.266683	0.1	0.712154
12.268350	0.1	0.714529
12.270017	0.1	0.715763
12.271683	0.1	0.716811
12.273350	0.1	0.718320
12.275017	0.1	0.720099
12.276683	0.1	0.721621
12.278350	0.1	0.722390
12.280017	0.1	0.722036
12.281683	0.1	0.721337
12.283350	0.1	0.722357
12.285017	0.1	0.726329
12.286683	0.1	0.732290
12.288350	0.1	0.738148
12.290017	0.1	0.742502
12.291683	0.1	0.745892
12.293350	0.1	0.749715
12.295017	0.1	0.753868
12.296683	0.1	0.756728
12.298350	0.1	0.756867
12.300017	0.1	0.753989
12.301683	0.1	0.749012
12.303350	0.1	0.744029
12.305017	0.1	0.741356
12.306683	0.1	0.741486
12.308350	0.1	0.742208
12.310017	0.1	0.741174
12.311683	0.1	0.739330
12.313350	0.1	0.740117
12.315017	0.1	0.744853
12.316683	0.1	0.750702
12.318350	0.1	0.753417
12.320017	0.1	0.751694
12.321683	0.1	0.748695
12.323350	0.1	0.748844
12.325017	0.1	0.753175
12.326683	0.1	0.758567
12.328350	0.1	0.761556
12.330017	0.1	0.761887
12.331683	0.1	0.761682
12.333350	0.1	0.762232
12.335017	0.1	0.763000
12.336683	0.1	0.763452
12.338350	0.1	0.764346
12.340017	0.1	0.766697
12.341683	0.1	0.770893
12.343350	0.1	0.776807
12.345017	0.1	0.783238
12.346683	0.1	0.788355
12.348350	0.1	0.791606
12.350017	0.1	0.793790
12.351683	0.1	0.795177
12.353350	0.1	0.794902
12.355017	0.1	0.792216
12.356683	0.1	0.787810
12.358350	0.1	0.783717
12.360017	0.1	0.781431
12.361683	0.1	0.780961
12.363350	0.1	0.782078
12.365017	0.1	0.784742
12.366683	0.1	0.788583
12.368350	0.1	0.793268
12.370017	0.1	0.798376
12.371683	0.1	0.803205
12.373350	0.1	0.807540
12.375017	0.1	0.811685
12.376683	0.1	0.815545
12.378350	0.1	0.818735
12.380017	0.1	0.820756
12.381683	0.1	0.820719
12.383350	0.1	0.818074
12.385017	0.1	0.813943
12.386683	0.1	0.811005
12.388350	0.1	0.811503
12.390017	0.1	0.815233
12.391683	0.1	0.819946
12.393350	0.1	0.823494
12.395017	0.1	0.825180
12.396683	0.1	0.825888
12.398350	0.1	0.827312
12.400017	0.1	0.830432
12.401683	0.1	0.834526
12.403350	0.1	0.838116
12.405017	0.1	0.840710
12.406683	0.1	0.842572
12.408350	0.1	0.843275
12.410017	0.1	0.841953
12.411683	0.1	0.838749
12.413350	0.1	0.834879
12.415017	0.1	0.831387
12.416683	0.1	0.828835
12.418350	0.1	0.827997
12.420017	0.1	0.829455
12.421683	0.1	0.832723
12.423350	0.1	0.836649
12.425017	0.1	0.840789
12.426683	0.1	0.845366
12.428350	0.1	0.849464
12.430017	0.1	0.850582
12.431683	0.1	0.847406
12.433350	0.1	0.842172
12.435017	0.1	0.838833
12.436683	0.1	0.839657
12.438350	0.1	0.843657
12.440017	0.1	0.847033
12.441683	0.1	0.845818
12.443350	0.1	0.839280
12.445017	0.1	0.830190
12.446683	0.1	0.822432
12.448350	0.1	0.819094
12.450017	0.1	0.820635
12.451683	0.1	0.824034
12.453350	0.1	0.825436
12.455017	0.1	0.823974
12.456683	0.1	0.821883
12.458350	0.1	0.821450
12.460017	0.1	0.822949
12.461683	0.1	0.825040
12.463350	0.1	0.826633
12.465017	0.1	0.827978
12.466683	0.1	0.829366
12.468350	0.1	0.829208
12.470017	0.1	0.824830
12.471683	0.1	0.815461
12.473350	0.1	0.803987
12.475017	0.1	0.795205
12.476683	0.1	0.792155
12.478350	0.1	0.794376
12.480017	0.1	0.798791
12.481683	0.1	0.802330
12.483350	0.1	0.804495
12.485017	0.1	0.806386
12.486683	0.1	0.807638
12.488350	0.1	0.806754
12.490017	0.1	0.803499
12.491683	0.1	0.798702
12.493350	0.1	0.792760
12.495017	0.1	0.786032
12.496683	0.1	0.779945
12.498350	0.1	0.776625
12.500017	0.1	0.777128
12.501683	0.1	0.780160
12.503350	0.1	0.782907
12.505017	0.1	0.783270
12.506683	0.1	0.780774
12.508350	0.1	0.776080
12.510017	0.1	0.770702
12.511683	0.1	0.766059
12.513350	0.1	0.761966
12.515017	0.1	0.757314
12.516683	0.1	0.752229
12.518350	0.1	0.747931
12.520017	0.1	0.744727
12.521683	0.1	0.741752
12.523350	0.1	0.738422
12.525017	0.1	0.734818
12.526683	0.1	0.730748
12.528350	0.1	0.725845
12.530017	0.1	0.721137
12.531683	0.1	0.719014
12.533350	0.1	0.720373
12.535017	0.1	0.723256
12.536683	0.1	0.724918
12.538350	0.1	0.724434
12.540017	0.1	0.723130
12.541683	0.1	0.722837
12.543350	0.1	0.723852
12.545017	0.1	0.724634
12.546683	0.1	0.723442
12.548350	0.1	0.720187
12.550017	0.1	0.716550
12.551683	0.1	0.714068
12.553350	0.1	0.712564
12.555017	0.1	0.710972
12.556683	0.1	0.708513
12.558350	0.1	0.705076
12.560017	0.1	0.700885
12.561683	0.1	0.696043
12.563350	0.1	0.690664
12.565017	0.1	0.685193
12.566683	0.1	0.680811
12.568350	0.1	0.679023
12.570017	0.1	0.680117
12.571683	0.1	0.683204
12.573350	0.1	0.687935
12.575017	0.1	0.693980
12.576683	0.1	0.698981
12.578350	0.1	0.699577
12.580017	0.1	0.694604
12.581683	0.1	0.686208
12.583350	0.1	0.678026
12.585017	0.1	0.673169
12.586683	0.1	0.673099
12.588350	0.1	0.676843
12.590017	0.1	0.680946
12.591683	0.1	0.681775
12.593350	0.1	0.678673
12.595017	0.1	0.674427
12.596683	0.1	0.672685
12.598350	0.1	0.674911
12.600017	0.1	0.679395
12.601683	0.1	0.682967
12.603350	0.1	0.683875
12.605017	0.1	0.683176
12.606683	0.1	0.683377
12.608350	0.1	0.685691
12.610017	0.1	0.688541
12.611683	0.1	0.689472
12.613350	0.1	0.688215
12.615017	0.1	0.686301
12.616683	0.1	0.684741
12.618350	0.1	0.683656
12.620017	0.1	0.683139
12.621683	0.1	0.683283
12.623350	0.1	0.684061
12.625017	0.1	0.685365
12.626683	0.1	0.686767
12.628350	0.1	0.687363
12.630017	0.1	0.686594
12.631683	0.1	0.685309
12.633350	0.1	0.685295
12.635017	0.1	0.687386
12.636683	0.1	0.690771
12.638350	0.1	0.693738
12.640017	0.1	0.694497
12.641683	0.1	0.691959
12.643350	0.1	0.686646
12.645017	0.1	0.680247
12.646683	0.1	0.674063
12.648350	0.1	0.668871
12.650017	0.1	0.665695
12.651683	0.1	0.665258
12.653350	0.1	0.667111
12.655017	0.1	0.670324
12.656683	0.1	0.674105
12.658350	0.1	0.677397
12.660017	0.1	0.679316
12.661683	0.1	0.680150
12.663350	0.1	0.680629
12.665017	0.1	0.680671
12.666683	0.1	0.678999
12.668350	0.1	0.673831
12.670017	0.1	0.665323
12.671683	0.1	0.656839
12.673350	0.1	0.652578
12.675017	0.1	0.654557
12.676683	0.1	0.661556
12.678350	0.1	0.670003
12.680017	0.1	0.675865
12.681683	0.1	0.677342
12.683350	0.1	0.675772
12.685017	0.1	0.673262
12.686683	0.1	0.670920
12.688350	0.1	0.669505
12.690017	0.1	0.669681
12.691683	0.1	0.671404
12.693350	0.1	0.673486
12.695017	0.1	0.674035
12.696683	0.1	0.671758
12.698350	0.1	0.666738
12.700017	0.1	0.660205
12.701683	0.1	0.653868
12.703350	0.1	0.649118
12.705017	0.1	0.647274
12.706683	0.1	0.649174
12.708350	0.1	0.652983
12.710017	0.1	0.654263
12.711683	0.1	0.650212
12.713350	0.1	0.642557
12.715017	0.1	0.635418
12.716683	0.1	0.631623
12.718350	0.1	0.631977
12.720017	0.1	0.636354
12.721683	0.1	0.643376
12.723350	0.1	0.650049
12.725017	0.1	0.653430
12.726683	0.1	0.652205
12.728350	0.1	0.646971
12.730017	0.1	0.640228
12.731683	0.1	0.635139
12.733350	0.1	0.632848
12.735017	0.1	0.631753
12.736683	0.1	0.629709
12.738350	0.1	0.626403
12.740017	0.1	0.623534
12.741683	0.1	0.622720
12.743350	0.1	0.623562
12.745017	0.1	0.624419
12.746683	0.1	0.624773
12.748350	0.1	0.625616
12.750017	0.1	0.627474
12.751683	0.1	0.629588
12.753350	0.1	0.631036
12.755017	0.1	0.630696
12.756683	0.1	0.626841
12.758350	0.1	0.619399
12.760017	0.1	0.611302
12.761683	0.1	0.605881
12.763350	0.1	0.604652
12.765017	0.1	0.606710
12.766683	0.1	0.608847
12.768350	0.1	0.608191
12.770017	0.1	0.604796
12.771683	0.1	0.600875
12.773350	0.1	0.598812
12.775017	0.1	0.599832
12.776683	0.1	0.603367
12.778350	0.1	0.607222
12.780017	0.1	0.608186
12.781683	0.1	0.603725
12.783350	0.1	0.594179
12.785017	0.1	0.582878
12.786683	0.1	0.573774
12.788350	0.1	0.569019
12.790017	0.1	0.567762
12.791683	0.1	0.567436
12.793350	0.1	0.566808
12.795017	0.1	0.566472
12.796683	0.1	0.567129
12.798350	0.1	0.568749
12.800017	0.1	0.570603
12.801683	0.1	0.572200
12.803350	0.1	0.574547
12.805017	0.1	0.578826
12.806683	0.1	0.584517
12.808350	0.1	0.590007
12.810017	0.1	0.594240
12.811683	0.1	0.596922
12.813350	0.1	0.597336
12.815017	0.1	0.594235
12.816683	0.1	0.587604
12.818350	0.1	0.579022
12.820017	0.1	0.569932
12.821683	0.1	0.561187
12.823350	0.1	0.554458
12.825017	0.1	0.552302
12.826683	0.1	0.555832
12.828350	0.1	0.563236
12.830017	0.1	0.570696
12.831683	0.1	0.574486
12.833350	0.1	0.573229
12.835017	0.1	0.569043
12.836683	0.1	0.565453
12.838350	0.1	0.563846
12.840017	0.1	0.563096
12.841683	0.1	0.561941
12.843350	0.1	0.560088
12.845017	0.1	0.557723
12.846683	0.1	0.555082
12.848350	0.1	0.552554
12.850017	0.1	0.550877
12.851683	0.1	0.550570
12.853350	0.1	0.551147
12.855017	0.1	0.551906
12.856683	0.1	0.553154
12.858350	0.1	0.555925
12.860017	0.1	0.560684
12.861683	0.1	0.566677
12.863350	0.1	0.572312
12.865017	0.1	0.575809
12.866683	0.1	0.575758
12.868350	0.1	0.572102
12.870017	0.1	0.566514
12.871683	0.1	0.561359
12.873350	0.1	0.558426
12.875017	0.1	0.558514
12.876683	0.1	0.561229
12.878350	0.1	0.565709
12.880017	0.1	0.571967
12.881683	0.1	0.579935
12.883350	0.1	0.587390
12.885017	0.1	0.591013
12.886683	0.1	0.589280
12.888350	0.1	0.583343
12.890017	0.1	0.575590
12.891683	0.1	0.568829
12.893350	0.1	0.565979
12.895017	0.1	0.568023
12.896683	0.1	0.572358
12.898350	0.1	0.574756
12.900017	0.1	0.572908
12.901683	0.1	0.568004
12.903350	0.1	0.563017
12.905017	0.1	0.560191
12.906683	0.1	0.560111
12.908350	0.1	0.561951
12.910017	0.1	0.564195
12.911683	0.1	0.565993
12.913350	0.1	0.567515
12.915017	0.1	0.569220
12.916683	0.1	0.571152
12.918350	0.1	0.572773
12.920017	0.1	0.574007
12.921683	0.1	0.576288
12.923350	0.1	0.581099
12.925017	0.1	0.587623
12.926683	0.1	0.592698
12.928350	0.1	0.593523
12.930017	0.1	0.590403
12.931683	0.1	0.586440
12.933350	0.1	0.584465
12.935017	0.1	0.585029
12.936683	0.1	0.587283
12.938350	0.1	0.589984
12.940017	0.1	0.591618
12.941683	0.1	0.591050
12.943350	0.1	0.588093
12.945017	0.1	0.583683
12.946683	0.1	0.579874
12.948350	0.1	0.578887
12.950017	0.1	0.581299
12.951683	0.1	0.585825
12.953350	0.1	0.590542
12.955017	0.1	0.593620
12.956683	0.1	0.594226
12.958350	0.1	0.593802
12.960017	0.1	0.594785
12.961683	0.1	0.597462
12.963350	0.1	0.599688
12.965017	0.1	0.599329
12.966683	0.1	0.595874
12.968350	0.1	0.590393
12.970017	0.1	0.584852
12.971683	0.1	0.581476
12.973350	0.1	0.582463
12.975017	0.1	0.588810
12.976683	0.1	0.598221
12.978350	0.1	0.605620
12.980017	0.1	0.607367
12.981683	0.1	0.604177
12.983350	0.1	0.599446
12.985017	0.1	0.596093
12.986683	0.1	0.594840
12.988350	0.1	0.593807
12.990017	0.1	0.590472
12.991683	0.1	0.585127
12.993350	0.1	0.581010
12.995017	0.1	0.580670
12.996683	0.1	0.583800
12.998350	0.1	0.588242
13.000017	0.1	0.591804
13.001683	0.1	0.593564
13.003350	0.1	0.593569
13.005017	0.1	0.591781
13.006683	0.1	0.588456
13.008350	0.1	0.585183
13.010017	0.1	0.583921
13.011683	0.1	0.585085
13.013350	0.1	0.587679
13.015017	0.1	0.590775
13.016683	0.1	0.593676
13.018350	0.1	0.595478
13.020017	0.1	0.595166
13.021683	0.1	0.592321
13.023350	0.1	0.587991
13.025017	0.1	0.584046
13.026683	0.1	0.581751
13.028350	0.1	0.581355
13.030017	0.1	0.582333
13.031683	0.1	0.583800
13.033350	0.1	0.584526
13.035017	0.1	0.583660
13.036683	0.1	0.582426
13.038350	0.1	0.582677
13.040017	0.1	0.583641
13.041683	0.1	0.582864
13.043350	0.1	0.579879
13.045017	0.1	0.576554
13.046683	0.1	0.575124
13.048350	0.1	0.577159
13.050017	0.1	0.583110
13.051683	0.1	0.591469
13.053350	0.1	0.598934
13.055017	0.1	0.602263
13.056683	0.1	0.600549
13.058350	0.1	0.595944
13.060017	0.1	0.591753
13.061683	0.1	0.590212
13.063350	0.1	0.592172
13.065017	0.1	0.597131
13.066683	0.1	0.602743
13.068350	0.1	0.605783
13.070017	0.1	0.604903
13.071683	0.1	0.602049
13.073350	0.1	0.600060
13.075017	0.1	0.599679
13.076683	0.1	0.600368
13.078350	0.1	0.602207
13.080017	0.1	0.605099
13.081683	0.1	0.607781
13.083350	0.1	0.608754
13.085017	0.1	0.607525
13.086683	0.1	0.604964
13.088350	0.1	0.602570
13.090017	0.1	0.601946
13.091683	0.1	0.604745
13.093350	0.1	0.611898
13.095017	0.1	0.622668
13.096683	0.1	0.634808
13.098350	0.1	0.645542
13.100017	0.1	0.653025
13.101683	0.1	0.656811
13.103350	0.1	0.657379
13.105017	0.1	0.656815
13.106683	0.1	0.658482
13.108350	0.1	0.663716
13.110017	0.1	0.670236
13.111683	0.1	0.675088
13.113350	0.1	0.677719
13.115017	0.1	0.679428
13.116683	0.1	0.681849
13.118350	0.1	0.686203
13.120017	0.1	0.691884
13.121683	0.1	0.696518
13.123350	0.1	0.698757
13.125017	0.1	0.699419
13.126683	0.1	0.699940
13.128350	0.1	0.701235
13.130017	0.1	0.703358
13.131683	0.1	0.705584
13.133350	0.1	0.707214
13.135017	0.1	0.707828
13.136683	0.1	0.706697
13.138350	0.1	0.703102
13.140017	0.1	0.697556
13.141683	0.1	0.692047
13.143350	0.1	0.689030
13.145017	0.1	0.690157
13.146683	0.1	0.695284
13.148350	0.1	0.702511
13.150017	0.1	0.709514
13.151683	0.1	0.714879
13.153350	0.1	0.718357
13.155017	0.1	0.720168
13.156683	0.1	0.720997
13.158350	0.1	0.722446
13.160017	0.1	0.725784
13.161683	0.1	0.730450
13.163350	0.1	0.734259
13.165017	0.1	0.734688
13.166683	0.1	0.731028
13.168350	0.1	0.725770
13.170017	0.1	0.722427
13.171683	0.1	0.722571
13.173350	0.1	0.725635
13.175017	0.1	0.730250
13.176683	0.1	0.735126
13.178350	0.1	0.739209
13.180017	0.1	0.741896
13.181683	0.1	0.743461
13.183350	0.1	0.744872
13.185017	0.1	0.746800
13.186683	0.1	0.748928
13.188350	0.1	0.750152
13.190017	0.1	0.749594
13.191683	0.1	0.747456
13.193350	0.1	0.744588
13.195017	0.1	0.741975
13.196683	0.1	0.740546
13.198350	0.1	0.740448
13.200017	0.1	0.740653
13.201683	0.1	0.740038
13.203350	0.1	0.738474
13.205017	0.1	0.736527
13.206683	0.1	0.735009
13.208350	0.1	0.734422
13.210017	0.1	0.734329
13.211683	0.1	0.733901
13.213350	0.1	0.732858
13.215017	0.1	0.731535
13.216683	0.1	0.730245
13.218350	0.1	0.729570
13.220017	0.1	0.731139
13.221683	0.1	0.736127
13.223350	0.1	0.742930
13.225017	0.1	0.747973
13.226683	0.1	0.748760
13.228350	0.1	0.745161
13.230017	0.1	0.738949
13.231683	0.1	0.733407
13.233350	0.1	0.731754
13.235017	0.1	0.734502
13.236683	0.1	0.739642
13.238350	0.1	0.745542
13.240017	0.1	0.751917
13.241683	0.1	0.758162
13.243350	0.1	0.762772
13.245017	0.1	0.764821
13.246683	0.1	0.764555
13.248350	0.1	0.762763
13.250017	0.1	0.760378
13.251683	0.1	0.758073
13.253350	0.1	0.756551
13.255017	0.1	0.756849
13.256683	0.1	0.759317
13.258350	0.1	0.763102
13.260017	0.1	0.767307
13.261683	0.1	0.771908
13.263350	0.1	0.777962
13.265017	0.1	0.786963
13.266683	0.1	0.799298
13.268350	0.1	0.813426
13.270017	0.1	0.826949
13.271683	0.1	0.838637
13.273350	0.1	0.849301
13.275017	0.1	0.860775
13.276683	0.1	0.873851
13.278350	0.1	0.887173
13.280017	0.1	0.898903
13.281683	0.1	0.909395
13.283350	0.1	0.920715
13.285017	0.1	0.933590
13.286683	0.1	0.946405
13.288350	0.1	0.957181
13.290017	0.1	0.966205
13.291683	0.1	0.976548
13.293350	0.1	0.991346
13.295017	0.1	1.011048
13.296683	0.1	1.034006
13.298350	0.1	1.058485
13.300017	0.1	1.083557
13.301683	0.1	1.109187
13.303350	0.1	1.135441
13.305017	0.1	1.161331
13.306683	0.1	1.185536
13.308350	0.1	1.208610
13.310017	0.1	1.233341
13.311683	0.1	1.262138
13.313350	0.1	1.294506
13.315017	0.1	1.328019
13.316683	0.1	1.361263
13.318350	0.1	1.394618
13.320017	0.1	1.429054
13.321683	0.1	1.465003
13.323350	0.1	1.501702
13.325017	0.1	1.537553
13.326683	0.1	1.571430
13.328350	0.1	1.604012
13.330017	0.1	1.637903
13.331683	0.1	1.675845
13.333350	0.1	1.718719
13.335017	0.1	1.765294
13.336683	0.1	1.813755
13.338350	0.1	1.862966
13.340017	0.1	1.912648
13.341683	0.1	1.963531
13.343350	0.1	2.016551
13.345017	0.1	2.071317
13.346683	0.1	2.126107
13.348350	0.1	2.179481
13.350017	0.1	2.231924
13.351683	0.1	2.285708
13.353350	0.1	2.342733
13.355017	0.1	2.403273
13.356683	0.1	2.466715
13.358350	0.1	2.532061
13.360017	0.1	2.598451
13.361683	0.1	2.665929
13.363350	0.1	2.735173
13.365017	0.1	2.807146
13.366683	0.1	2.882993
13.368350	0.1	2.963077
13.370017	0.1	3.046980
13.371683	0.1	3.134296
13.373350	0.1	3.223945
13.375017	0.1	3.313934
13.376683	0.1	3.403313
13.378350	0.1	3.493410
13.380017	0.1	3.586407
13.381683	0.1	3.682957
13.383350	0.1	3.781943
13.385017	0.1	3.882502
13.386683	0.1	3.984617
13.388350	0.1	4.087733
13.390017	0.1	4.190882
13.391683	0.1	4.293956
13.393350	0.1	4.397654
13.395017	0.1	4.503294
13.396683	0.1	4.612650
13.398350	0.1	4.726476
13.400017	0.1	4.843310
13.401683	0.1	4.960247
13.403350	0.1	5.074944
13.405017	0.1	5.186857
13.406683	0.1	5.297167
13.408350	0.1	5.408316
13.410017	0.1	5.523046
13.411683	0.1	5.642539
13.413350	0.1	5.764845
13.415017	0.1	5.885498
13.416683	0.1	6.000693
13.418350	0.1	6.110496
13.420017	0.1	6.218636
13.421683	0.1	6.328593
13.423350	0.1	6.440133
13.425017	0.1	6.550048
13.426683	0.1	6.655217
13.428350	0.1	6.754445
13.430017	0.1	6.848685
13.431683	0.1	6.939969
13.433350	0.1	7.030000
13.435017	0.1	7.119980
13.436683	0.1	7.210653
13.438350	0.1	7.300540
13.440017	0.1	7.385807
13.441683	0.1	7.463540
13.443350	0.1	7.533315
13.445017	0.1	7.595867
13.446683	0.1	7.652482
13.448350	0.1	7.705456
13.450017	0.1	7.757535
13.451683	0.1	7.809810
13.453350	0.1	7.860921
13.455017	0.1	7.909038
13.456683	0.1	7.953462
13.458350	0.1	7.994128
13.460017	0.1	8.030534
13.461683	0.1	8.061701
13.463350	0.1	8.087400
13.465017	0.1	8.108690
13.466683	0.1	8.126958
13.468350	0.1	8.143191
13.470017	0.1	8.157343
13.471683	0.1	8.168747
13.473350	0.1	8.177808
13.475017	0.1	8.185674
13.476683	0.1	8.192197
13.478350	0.1	8.196277
13.480017	0.1	8.197259
13.481683	0.1	8.194828
13.483350	0.1	8.189175
13.485017	0.1	8.181394
13.486683	0.1	8.171764
13.488350	0.1	8.158772
13.490017	0.1	8.141170
13.491683	0.1	8.119475
13.493350	0.1	8.094981
13.495017	0.1	8.068774
13.496683	0.1	8.041905
13.498350	0.1	8.015125
13.500017	0.1	7.987698
13.501683	0.1	7.957136
13.503350	0.1	7.920992
13.505017	0.1	7.878859
13.506683	0.1	7.832060
13.508350	0.1	7.782155
13.510017	0.1	7.730681
13.511683	0.1	7.678517
13.513350	0.1	7.625190
13.515017	0.1	7.569813
13.516683	0.1	7.511629
13.518350	0.1	7.449584
13.520017	0.1	7.383199
13.521683	0.1	7.312940
13.523350	0.1	7.238905
13.525017	0.1	7.160106
13.526683	0.1	7.075472
13.528350	0.1	6.985478
13.530017	0.1	6.892625
13.531683	0.1	6.799600
13.533350	0.1	6.706971
13.535017	0.1	6.613387
13.536683	0.1	6.517759
13.538350	0.1	6.420189
13.540017	0.1	6.320970
13.541683	0.1	6.219423
13.543350	0.1	6.113853
13.545017	0.1	6.002686
13.546683	0.1	5.886196
13.548350	0.1	5.766773
13.550017	0.1	5.647349
13.551683	0.1	5.529593
13.553350	0.1	5.412586
13.555017	0.1	5.293544
13.556683	0.1	5.170642
13.558350	0.1	5.044397
13.560017	0.1	4.916219
13.561683	0.1	4.787045
13.563350	0.1	4.657973
13.565017	0.1	4.530619
13.566683	0.1	4.405258
13.568350	0.1	4.279525
13.570017	0.1	4.151175
13.571683	0.1	4.021693
13.573350	0.1	3.895010
13.575017	0.1	3.772965
13.576683	0.1	3.654067
13.578350	0.1	3.536679
13.580017	0.1	3.420901
13.581683	0.1	3.308044
13.583350	0.1	3.199275
13.585017	0.1	3.093639
13.586683	0.1	2.988405
13.588350	0.1	2.882355
13.590017	0.1	2.777148
13.591683	0.1	2.675839
13.593350	0.1	2.581207
13.595017	0.1	2.493677
13.596683	0.1	2.409932
13.598350	0.1	2.325429
13.600017	0.1	2.238676
13.601683	0.1	2.152454
13.603350	0.1	2.071126
13.605017	0.1	1.996788
13.606683	0.1	1.927544
13.608350	0.1	1.859693
13.610017	0.1	1.791441
13.611683	0.1	1.724283
13.613350	0.1	1.661135
13.615017	0.1	1.603183
13.616683	0.1	1.548515
13.618350	0.1	1.494330
13.620017	0.1	1.440323
13.621683	0.1	1.389012
13.623350	0.1	1.342874
13.625017	0.1	1.301821
13.626683	0.1	1.263879
13.628350	0.1	1.227423
13.630017	0.1	1.192098
13.631683	0.1	1.158332
13.633350	0.1	1.126435
13.635017	0.1	1.096232
13.636683	0.1	1.068213
13.638350	0.1	1.044171
13.640017	0.1	1.025381
13.641683	0.1	1.010573
13.643350	0.1	0.996594
13.645017	0.1	0.980850
13.646683	0.1	0.962308
13.648350	0.1	0.941064
13.650017	0.1	0.918759
13.651683	0.1	0.898070
13.653350	0.1	0.880389
13.655017	0.1	0.865418
13.656683	0.1	0.852812
13.658350	0.1	0.842377
13.660017	0.1	0.833203
13.661683	0.1	0.823834
13.663350	0.1	0.813329
13.665017	0.1	0.801352
13.666683	0.1	0.788430
13.668350	0.1	0.776714
13.670017	0.1	0.768253
13.671683	0.1	0.762036
13.673350	0.1	0.754651
13.675017	0.1	0.744523
13.676683	0.1	0.734502
13.678350	0.1	0.729351
13.680017	0.1	0.730888
13.681683	0.1	0.736373
13.683350	0.1	0.741133
13.685017	0.1	0.741952
13.686683	0.1	0.738236
13.688350	0.1	0.731605
13.690017	0.1	0.724751
13.691683	0.1	0.719191
13.693350	0.1	0.713971
13.695017	0.1	0.707177
13.696683	0.1	0.697910
13.698350	0.1	0.686846
13.700017	0.1	0.675945
13.701683	0.1	0.667437
13.703350	0.1	0.662724
13.705017	0.1	0.662212
13.706683	0.1	0.665276
13.708350	0.1	0.669532
13.710017	0.1	0.671553
13.711683	0.1	0.669081
13.713350	0.1	0.662473
13.715017	0.1	0.654575
13.716683	0.1	0.648713
13.718350	0.1	0.645849
13.720017	0.1	0.644284
13.721683	0.1	0.641975
13.723350	0.1	0.638370
13.725017	0.1	0.634147
13.726683	0.1	0.630543
13.728350	0.1	0.629253
13.730017	0.1	0.630980
13.731683	0.1	0.633523
13.733350	0.1	0.633830
13.735017	0.1	0.631572
13.736683	0.1	0.628419
13.738350	0.1	0.625351
13.740017	0.1	0.622687
13.741683	0.1	0.621094
13.743350	0.1	0.620927
13.745017	0.1	0.621229
13.746683	0.1	0.620210
13.748350	0.1	0.616955
13.750017	0.1	0.612703
13.751683	0.1	0.609877
13.753350	0.1	0.609509
13.755017	0.1	0.609742
13.756683	0.1	0.607250
13.758350	0.1	0.600778
13.760017	0.1	0.592675
13.761683	0.1	0.586398
13.763350	0.1	0.583315
13.765017	0.1	0.582249
13.766683	0.1	0.581485
13.768350	0.1	0.580861
13.770017	0.1	0.581238
13.771683	0.1	0.581951
13.773350	0.1	0.580712
13.775017	0.1	0.576666
13.776683	0.1	0.571767
13.778350	0.1	0.569127
13.780017	0.1	0.569932
13.781683	0.1	0.571632
13.783350	0.1	0.570863
13.785017	0.1	0.567744
13.786683	0.1	0.565168
13.788350	0.1	0.565299
13.790017	0.1	0.567534
13.791683	0.1	0.568549
13.793350	0.1	0.565192
13.795017	0.1	0.557834
13.796683	0.1	0.549904
13.798350	0.1	0.544493
13.800017	0.1	0.542128
13.801683	0.1	0.541373
13.803350	0.1	0.540912
13.805017	0.1	0.540642
13.806683	0.1	0.541019
13.808350	0.1	0.541843
13.810017	0.1	0.542020
13.811683	0.1	0.540828
13.813350	0.1	0.538956
13.815017	0.1	0.537490
13.816683	0.1	0.536079
13.818350	0.1	0.533410
13.820017	0.1	0.529648
13.821683	0.1	0.527101
13.823350	0.1	0.528181
13.825017	0.1	0.532921
13.826683	0.1	0.538854
13.828350	0.1	0.542817
13.830017	0.1	0.542672
13.831683	0.1	0.538477
13.833350	0.1	0.532558
13.835017	0.1	0.527650
13.836683	0.1	0.524758
13.838350	0.1	0.523115
13.840017	0.1	0.521531
13.841683	0.1	0.519836
13.843350	0.1	0.519156
13.845017	0.1	0.520526
13.846683	0.1	0.523021
13.848350	0.1	0.523804
13.850017	0.1	0.520307
13.851683	0.1	0.512451
13.853350	0.1	0.503752
13.855017	0.1	0.499450
13.856683	0.1	0.501657
13.858350	0.1	0.507561
13.860017	0.1	0.513028
13.861683	0.1	0.515599
13.863350	0.1	0.514747
13.865017	0.1	0.511478
13.866683	0.1	0.507026
13.868350	0.1	0.502109
13.870017	0.1	0.497960
13.871683	0.1	0.496921
13.873350	0.1	0.500679
13.875017	0.1	0.507664
13.876683	0.1	0.513415
13.878350	0.1	0.514532
13.880017	0.1	0.511846
13.881683	0.1	0.509075
13.883350	0.1	0.508679
13.885017	0.1	0.510314
13.886683	0.1	0.512549
13.888350	0.1	0.514453
13.890017	0.1	0.516069
13.891683	0.1	0.518123
13.893350	0.1	0.521280
13.895017	0.1	0.525280
13.896683	0.1	0.528586
13.898350	0.1	0.529503
13.900017	0.1	0.527268
13.901683	0.1	0.522207
13.903350	0.1	0.516032
13.905017	0.1	0.511692
13.906683	0.1	0.511310
13.908350	0.1	0.513927
13.910017	0.1	0.516050
13.911683	0.1	0.514900
13.913350	0.1	0.510979
13.915017	0.1	0.507254
13.916683	0.1	0.506202
13.918350	0.1	0.507827
13.920017	0.1	0.510411
13.921683	0.1	0.512931
13.923350	0.1	0.515510
13.925017	0.1	0.518500
13.926683	0.1	0.522020
13.928350	0.1	0.525187
13.930017	0.1	0.526882
13.931683	0.1	0.527482
13.933350	0.1	0.528479
13.935017	0.1	0.531022
13.936683	0.1	0.534714
13.938350	0.1	0.537699
13.940017	0.1	0.538141
13.941683	0.1	0.535822
13.943350	0.1	0.532591
13.945017	0.1	0.530765
13.946683	0.1	0.531212
13.948350	0.1	0.533080
13.950017	0.1	0.534570
13.951683	0.1	0.534374
13.953350	0.1	0.533210
13.955017	0.1	0.533215
13.956683	0.1	0.535185
13.958350	0.1	0.537699
13.960017	0.1	0.538938
13.961683	0.1	0.537583
13.963350	0.1	0.532870
13.965017	0.1	0.525522
13.966683	0.1	0.518388
13.968350	0.1	0.514933
13.970017	0.1	0.516302
13.971683	0.1	0.520609
13.973350	0.1	0.525545
13.975017	0.1	0.530290
13.976683	0.1	0.534798
13.978350	0.1	0.539045
13.980017	0.1	0.543059
13.981683	0.1	0.546440
13.983350	0.1	0.548591
13.985017	0.1	0.549629
13.986683	0.1	0.549862
13.988350	0.1	0.549168
13.990017	0.1	0.547627
13.991683	0.1	0.545820
13.993350	0.1	0.543925
13.995017	0.1	0.541285
13.996683	0.1	0.537671
13.998350	0.1	0.534584
14.000017	0.1	0.534244
14.001683	0.1	0.537094
14.003350	0.1	0.541019
14.005017	0.1	0.543525
14.006683	0.1	0.544391
14.008350	0.1	0.545653
14.010017	0.1	0.549206
14.011683	0.1	0.555338
14.013350	0.1	0.562682
14.015017	0.1	0.568707
14.016683	0.1	0.571287
14.018350	0.1	0.570593
14.020017	0.1	0.569164
14.021683	0.1	0.569802
14.023350	0.1	0.573304
14.025017	0.1	0.578128
14.026683	0.1	0.581811
14.028350	0.1	0.583092
14.030017	0.1	0.582980
14.031683	0.1	0.583827
14.033350	0.1	0.587120
14.035017	0.1	0.591911
14.036683	0.1	0.596074
14.038350	0.1	0.598696
14.040017	0.1	0.599786
14.041683	0.1	0.599506
14.043350	0.1	0.599357
14.045017	0.1	0.601672
14.046683	0.1	0.607041
14.048350	0.1	0.613709
14.050017	0.1	0.619162
14.051683	0.1	0.622091
14.053350	0.1	0.623898
14.055017	0.1	0.627912
14.056683	0.1	0.636019
14.058350	0.1	0.646231
14.060017	0.1	0.654329
14.061683	0.1	0.658156
14.063350	0.1	0.659451
14.065017	0.1	0.661556
14.066683	0.1	0.666706
14.068350	0.1	0.674790
14.070017	0.1	0.683363
14.071683	0.1	0.690105
14.073350	0.1	0.695083
14.075017	0.1	0.699470
14.076683	0.1	0.703209
14.078350	0.1	0.705076
14.080017	0.1	0.704085
14.081683	0.1	0.700150
14.083350	0.1	0.695377
14.085017	0.1	0.694417
14.086683	0.1	0.700788
14.088350	0.1	0.713184
14.090017	0.1	0.726664
14.091683	0.1	0.736481
14.093350	0.1	0.741035
14.095017	0.1	0.742301
14.096683	0.1	0.743824
14.098350	0.1	0.748001
14.100017	0.1	0.754045
14.101683	0.1	0.758488
14.103350	0.1	0.758916
14.105017	0.1	0.756751
14.106683	0.1	0.755670
14.108350	0.1	0.758087
14.110017	0.1	0.763661
14.111683	0.1	0.770367
14.113350	0.1	0.776504
14.115017	0.1	0.781943
14.116683	0.1	0.787801
14.118350	0.1	0.794628
14.120017	0.1	0.800937
14.121683	0.1	0.803913
14.123350	0.1	0.800914
14.125017	0.1	0.791540
14.126683	0.1	0.779321
14.128350	0.1	0.769538
14.130017	0.1	0.764993
14.131683	0.1	0.765258
14.133350	0.1	0.768658
14.135017	0.1	0.773855
14.136683	0.1	0.780532
14.138350	0.1	0.789352
14.140017	0.1	0.800542
14.141683	0.1	0.812756
14.143350	0.1	0.823461
14.145017	0.1	0.829622
14.146683	0.1	0.828821
14.148350	0.1	0.821371
14.150017	0.1	0.810428
14.151683	0.1	0.799657
14.153350	0.1	0.791443
14.155017	0.1	0.786530
14.156683	0.1	0.783945
14.158350	0.1	0.781813
14.160017	0.1	0.779736
14.161683	0.1	0.779596
14.163350	0.1	0.783056
14.165017	0.1	0.788779
14.166683	0.1	0.793338
14.168350	0.1	0.794991
14.170017	0.1	0.794856
14.171683	0.1	0.794600
14.173350	0.1	0.794600
14.175017	0.1	0.793543
14.176683	0.1	0.789114
14.178350	0.1	0.780411
14.180017	0.1	0.769631
14.181683	0.1	0.760178
14.183350	0.1	0.753566
14.185017	0.1	0.748825
14.186683	0.1	0.744257
14.188350	0.1	0.738883
14.190017	0.1	0.732676
14.191683	0.1	0.726404
14.193350	0.1	0.721072
14.195017	0.1	0.716937
14.196683	0.1	0.713626
14.198350	0.1	0.711256
14.200017	0.1	0.710539
14.201683	0.1	0.711032
14.203350	0.1	0.710608
14.205017	0.1	0.707787
14.206683	0.1	0.703214
14.208350	0.1	0.699265
14.210017	0.1	0.699107
14.211683	0.1	0.703852
14.213350	0.1	0.710390
14.215017	0.1	0.714171
14.216683	0.1	0.713151
14.218350	0.1	0.708126
14.220017	0.1	0.701188
14.221683	0.1	0.693821
14.223350	0.1	0.686026
14.225017	0.1	0.677672
14.226683	0.1	0.669626
14.228350	0.1	0.662869
14.230017	0.1	0.657332
14.231683	0.1	0.651879
14.233350	0.1	0.645490
14.235017	0.1	0.638370
14.236683	0.1	0.632023
14.238350	0.1	0.628494
14.240017	0.1	0.628480
14.241683	0.1	0.630147
14.243350	0.1	0.630575
14.245017	0.1	0.628037
14.246683	0.1	0.623176
14.248350	0.1	0.618412
14.250017	0.1	0.615711
14.251683	0.1	0.615246
14.253350	0.1	0.616405
14.255017	0.1	0.618398
14.256683	0.1	0.619469
14.258350	0.1	0.617178
14.260017	0.1	0.610854
14.261683	0.1	0.602994
14.263350	0.1	0.597090
14.265017	0.1	0.594831
14.266683	0.1	0.595921
14.268350	0.1	0.599078
14.270017	0.1	0.602142
14.271683	0.1	0.602342
14.273350	0.1	0.598389
14.275017	0.1	0.592512
14.276683	0.1	0.589364
14.278350	0.1	0.591441
14.280017	0.1	0.596317
14.281683	0.1	0.599851
14.283350	0.1	0.600289
14.285017	0.1	0.597802
14.286683	0.1	0.592954
14.288350	0.1	0.587231
14.290017	0.1	0.582775
14.291683	0.1	0.580521
14.293350	0.1	0.579520
14.295017	0.1	0.578356
14.296683	0.1	0.576642
14.298350	0.1	0.574547
14.300017	0.1	0.571553
14.301683	0.1	0.567026
14.303350	0.1	0.561797
14.305017	0.1	0.557778
14.306683	0.1	0.555636
14.308350	0.1	0.554225
14.310017	0.1	0.552707
14.311683	0.1	0.551818
14.313350	0.1	0.553010
14.315017	0.1	0.556950
14.316683	0.1	0.562370
14.318350	0.1	0.566877
14.320017	0.1	0.568917
14.321683	0.1	0.568694
14.323350	0.1	0.567962
14.325017	0.1	0.568419
14.326683	0.1	0.569462
14.328350	0.1	0.568978
14.330017	0.1	0.566440
14.331683	0.1	0.563515
14.333350	0.1	0.562412
14.335017	0.1	0.564661
14.336683	0.1	0.569569
14.338350	0.1	0.573583
14.340017	0.1	0.573043
14.341683	0.1	0.567846
14.343350	0.1	0.561625
14.345017	0.1	0.558286
14.346683	0.1	0.558882
14.348350	0.1	0.561881
14.350017	0.1	0.565653
14.351683	0.1	0.570179
14.353350	0.1	0.576493
14.355017	0.1	0.584549
14.356683	0.1	0.592405
14.358350	0.1	0.597974
14.360017	0.1	0.600698
14.361683	0.1	0.601746
14.363350	0.1	0.603111
14.365017	0.1	0.605718
14.366683	0.1	0.608056
14.368350	0.1	0.607283
14.370017	0.1	0.602393
14.371683	0.1	0.595846
14.373350	0.1	0.591553
14.375017	0.1	0.592107
14.376683	0.1	0.597960
14.378350	0.1	0.607506
14.380017	0.1	0.617793
14.381683	0.1	0.625891
14.383350	0.1	0.629807
14.385017	0.1	0.628652
14.386683	0.1	0.623059
14.388350	0.1	0.615721
14.390017	0.1	0.610664
14.391683	0.1	0.611269
14.393350	0.1	0.618314
14.395017	0.1	0.629514
14.396683	0.1	0.641015
14.398350	0.1	0.649248
14.400017	0.1	0.652485
14.401683	0.1	0.652098
14.403350	0.1	0.651805
14.405017	0.1	0.654268
14.406683	0.1	0.658697
14.408350	0.1	0.662664
14.410017	0.1	0.665369
14.411683	0.1	0.668038
14.413350	0.1	0.671470
14.415017	0.1	0.674794
14.416683	0.1	0.677011
14.418350	0.1	0.678445
14.420017	0.1	0.680536
14.421683	0.1	0.684834
14.423350	0.1	0.691582
14.425017	0.1	0.698767
14.426683	0.1	0.703367
14.428350	0.1	0.704210
14.430017	0.1	0.702795
14.431683	0.1	0.700913
14.433350	0.1	0.699493
14.435017	0.1	0.699703
14.436683	0.1	0.702655
14.438350	0.1	0.708671
14.440017	0.1	0.717938
14.441683	0.1	0.730078
14.443350	0.1	0.743275
14.445017	0.1	0.755005
14.446683	0.1	0.763922
14.448350	0.1	0.770874
14.450017	0.1	0.777706
14.451683	0.1	0.785547
14.453350	0.1	0.794516
14.455017	0.1	0.804286
14.456683	0.1	0.813846
14.458350	0.1	0.821617
14.460017	0.1	0.827266
14.461683	0.1	0.832793
14.463350	0.1	0.840672
14.465017	0.1	0.851853
14.466683	0.1	0.865641
14.468350	0.1	0.881073
14.470017	0.1	0.898279
14.471683	0.1	0.917860
14.473350	0.1	0.939281
14.475017	0.1	0.960352
14.476683	0.1	0.978224
14.478350	0.1	0.991584
14.480017	0.1	1.002406
14.481683	0.1	1.014872
14.483350	0.1	1.032255
14.485017	0.1	1.054765
14.486683	0.1	1.079640
14.488350	0.1	1.103440
14.490017	0.1	1.124493
14.491683	0.1	1.143450
14.493350	0.1	1.162407
14.495017	0.1	1.183702
14.496683	0.1	1.208941
14.498350	0.1	1.237993
14.500017	0.1	1.268629
14.501683	0.1	1.298599
14.503350	0.1	1.327749
14.505017	0.1	1.356555
14.506683	0.1	1.384257
14.508350	0.1	1.409785
14.510017	0.1	1.433473
14.511683	0.1	1.457394
14.513350	0.1	1.484496
14.515017	0.1	1.516766
14.516683	0.1	1.554177
14.518350	0.1	1.595374
14.520017	0.1	1.638955
14.521683	0.1	1.684511
14.523350	0.1	1.731827
14.525017	0.1	1.778957
14.526683	0.1	1.823339
14.528350	0.1	1.864531
14.530017	0.1	1.904108
14.531683	0.1	1.944294
14.533350	0.1	1.987610
14.535017	0.1	2.035722
14.536683	0.1	2.087923
14.538350	0.1	2.142014
14.540017	0.1	2.196538
14.541683	0.1	2.251337
14.543350	0.1	2.306788
14.545017	0.1	2.363697
14.546683	0.1	2.423148
14.548350	0.1	2.485528
14.550017	0.1	2.550269
14.551683	0.1	2.616518
14.553350	0.1	2.683685
14.555017	0.1	2.751802
14.556683	0.1	2.821130
14.558350	0.1	2.891081
14.560017	0.1	2.960744
14.561683	0.1	3.030174
14.563350	0.1	3.100266
14.565017	0.1	3.171791
14.566683	0.1	3.245259
14.568350	0.1	3.321040
14.570017	0.1	3.399253
14.571683	0.1	3.479831
14.573350	0.1	3.562206
14.575017	0.1	3.644656
14.576683	0.1	3.725197
14.578350	0.1	3.802930
14.580017	0.1	3.878507
14.581683	0.1	3.953888
14.583350	0.1	4.030769
14.585017	0.1	4.108893
14.586683	0.1	4.186905
14.588350	0.1	4.264293
14.590017	0.1	4.341542
14.591683	0.1	4.418977
14.593350	0.1	4.496425
14.595017	0.1	4.573883
14.596683	0.1	4.650783
14.598350	0.1	4.724488
14.600017	0.1	4.792097
14.601683	0.1	4.853788
14.603350	0.1	4.912307
14.605017	0.1	4.969775
14.606683	0.1	5.026362
14.608350	0.1	5.081217
14.610017	0.1	5.133380
14.611683	0.1	5.181795
14.613350	0.1	5.225432
14.615017	0.1	5.264212
14.616683	0.1	5.299258
14.618350	0.1	5.332166
14.620017	0.1	5.364954
14.621683	0.1	5.399389
14.623350	0.1	5.434440
14.625017	0.1	5.466137
14.626683	0.1	5.491455
14.628350	0.1	5.510659
14.630017	0.1	5.525434
14.631683	0.1	5.536848
14.633350	0.1	5.545020
14.635017	0.1	5.548457
14.636683	0.1	5.544857
14.638350	0.1	5.533691
14.640017	0.1	5.516415
14.641683	0.1	5.494957
14.643350	0.1	5.471576
14.645017	0.1	5.448265
14.646683	0.1	5.424810
14.648350	0.1	5.398728
14.650017	0.1	5.367952
14.651683	0.1	5.332301
14.653350	0.1	5.292422
14.655017	0.1	5.249144
14.656683	0.1	5.203965
14.658350	0.1	5.158219
14.660017	0.1	5.112016
14.661683	0.1	5.064872
14.663350	0.1	5.016420
14.665017	0.1	4.966226
14.666683	0.1	4.913467
14.668350	0.1	4.856973
14.670017	0.1	4.795413
14.671683	0.1	4.728055
14.673350	0.1	4.656040
14.675017	0.1	4.582577
14.676683	0.1	4.511075
14.678350	0.1	4.443121
14.680017	0.1	4.378501
14.681683	0.1	4.316270
14.683350	0.1	4.254705
14.685017	0.1	4.191436
14.686683	0.1	4.125172
14.688350	0.1	4.056995
14.690017	0.1	3.989004
14.691683	0.1	3.922903
14.693350	0.1	3.860369
14.695017	0.1	3.802604
14.696683	0.1	3.748387
14.698350	0.1	3.694361
14.700017	0.1	3.637997
14.701683	0.1	3.579250
14.703350	0.1	3.519687
14.705017	0.1	3.461456
14.706683	0.1	3.406024
14.708350	0.1	3.352957
14.710017	0.1	3.300374
14.711683	0.1	3.246795
14.713350	0.1	3.192397
14.715017	0.1	3.138701
14.716683	0.1	3.087036
14.718350	0.1	3.038221
14.720017	0.1	2.992856
14.721683	0.1	2.950090
14.723350	0.1	2.907808
14.725017	0.1	2.865288
14.726683	0.1	2.823365
14.728350	0.1	2.782517
14.730017	0.1	2.743308
14.731683	0.1	2.706992
14.733350	0.1	2.673473
14.735017	0.1	2.640826
14.736683	0.1	2.607694
14.738350	0.1	2.574222
14.740017	0.1	2.541635
14.741683	0.1	2.512001
14.743350	0.1	2.486520
14.745017	0.1	2.463753
14.746683	0.1	2.440955
14.748350	0.1	2.416396
14.750017	0.1	2.389913
14.751683	0.1	2.362407
14.753350	0.1	2.335627
14.755017	0.1	2.311477
14.756683	0.1	2.290481
14.758350	0.1	2.270783
14.760017	0.1	2.249205
14.761683	0.1	2.223719
14.763350	0.1	2.195057
14.765017	0.1	2.165772
14.766683	0.1	2.138712
14.768350	0.1	2.116240
14.770017	0.1	2.098512
14.771683	0.1	2.082116
14.773350	0.1	2.063150
14.775017	0.1	2.041534
14.776683	0.1	2.019922
14.778350	0.1	1.999773
14.780017	0.1	1.980895
14.781683	0.1	1.963628
14.783350	0.1	1.948462
14.785017	0.1	1.934734
14.786683	0.1	1.921672
14.788350	0.1	1.908941
14.790017	0.1	1.895647
14.791683	0.1	1.880573
14.793350	0.1	1.863511
14.795017	0.1	1.845467
14.796683	0.1	1.827236
14.798350	0.1	1.809001
14.800017	0.1	1.791567
14.801683	0.1	1.776032
14.803350	0.1	1.763022
14.805017	0.1	1.752833
14.806683	0.1	1.744558
14.808350	0.1	1.735934
14.810017	0.1	1.725238
14.811683	0.1	1.712563
14.813350	0.1	1.699310
14.815017	0.1	1.687040
14.816683	0.1	1.676488
14.818350	0.1	1.667207
14.820017	0.1	1.658285
14.821683	0.1	1.649046
14.823350	0.1	1.639016
14.825017	0.1	1.628250
14.826683	0.1	1.617372
14.828350	0.1	1.606788
14.830017	0.1	1.596357
14.831683	0.1	1.585763
14.833350	0.1	1.574853
14.835017	0.1	1.563490
14.836683	0.1	1.551453
14.838350	0.1	1.538396
14.840017	0.1	1.523946
14.841683	0.1	1.509241
14.843350	0.1	1.497362
14.845017	0.1	1.489855
14.846683	0.1	1.484277
14.848350	0.1	1.477115
14.850017	0.1	1.467075
14.851683	0.1	1.454707
14.853350	0.1	1.440793
14.855017	0.1	1.425897
14.856683	0.1	1.410195
14.858350	0.1	1.393864
14.860017	0.1	1.378176
14.861683	0.1	1.364518
14.863350	0.1	1.352369
14.865017	0.1	1.340546
14.866683	0.1	1.328881
14.868350	0.1	1.317305
14.870017	0.1	1.305360
14.871683	0.1	1.292396
14.873350	0.1	1.277090
14.875017	0.1	1.258599
14.876683	0.1	1.239134
14.878350	0.1	1.223036
14.880017	0.1	1.212666
14.881683	0.1	1.206687
14.883350	0.1	1.202039
14.885017	0.1	1.196368
14.886683	0.1	1.188559
14.888350	0.1	1.178049
14.890017	0.1	1.165196
14.891683	0.1	1.151757
14.893350	0.1	1.139194
14.895017	0.1	1.127333
14.896683	0.1	1.114858
14.898350	0.1	1.100861
14.900017	0.1	1.086476
14.901683	0.1	1.073740
14.903350	0.1	1.063063
14.905017	0.1	1.053619
14.906683	0.1	1.044925
14.908350	0.1	1.036464
14.910017	0.1	1.027151
14.911683	0.1	1.016590
14.913350	0.1	1.006057
14.915017	0.1	0.997349
14.916683	0.1	0.990862
14.918350	0.1	0.985540
14.920017	0.1	0.980152
14.921683	0.1	0.974387
14.923350	0.1	0.969050
14.925017	0.1	0.965036
14.926683	0.1	0.962522
14.928350	0.1	0.961381
14.930017	0.1	0.960967
14.931683	0.1	0.959621
14.933350	0.1	0.955267
14.935017	0.1	0.946703
14.936683	0.1	0.934964
14.938350	0.1	0.923239
14.940017	0.1	0.915010
14.941683	0.1	0.911863
14.943350	0.1	0.912594
14.945017	0.1	0.914633
14.946683	0.1	0.915914
14.948350	0.1	0.915611
14.950017	0.1	0.913790
14.951683	0.1	0.910889
14.953350	0.1	0.907877
14.955017	0.1	0.906112
14.956683	0.1	0.905618
14.958350	0.1	0.904105
14.960017	0.1	0.899723
14.961683	0.1	0.894242
14.963350	0.1	0.891360
14.965017	0.1	0.892659
14.966683	0.1	0.896859
14.968350	0.1	0.901562
14.970017	0.1	0.904943
14.971683	0.1	0.906670
14.973350	0.1	0.907169
14.975017	0.1	0.906470
14.976683	0.1	0.904705
14.978350	0.1	0.902922
14.980017	0.1	0.902540
14.981683	0.1	0.904179
14.983350	0.1	0.906680
14.985017	0.1	0.907518
14.986683	0.1	0.904896
14.988350	0.1	0.899378
14.990017	0.1	0.893762
14.991683	0.1	0.891611
14.993350	0.1	0.895197
14.995017	0.1	0.903746
14.996683	0.1	0.913381
14.998350	0.1	0.920109
15.000017	0.1	0.922782
15.001683	0.1	0.922992
15.003350	0.1	0.923220
15.005017	0.1	0.925078
15.006683	0.1	0.928617
15.008350	0.1	0.933036
15.010017	0.1	0.937297
15.011683	0.1	0.940193
15.013350	0.1	0.941008
15.015017	0.1	0.940599
15.016683	0.1	0.941213
15.018350	0.1	0.944738
15.020017	0.1	0.951588
15.021683	0.1	0.961185
15.023350	0.1	0.972589
15.025017	0.1	0.984180
15.026683	0.1	0.993959
15.028350	0.1	1.000850
15.030017	0.1	1.005619
15.031683	0.1	1.009954
15.033350	0.1	1.014359
15.035017	0.1	1.017987
15.036683	0.1	1.020092
15.038350	0.1	1.020762
15.040017	0.1	1.021312
15.041683	0.1	1.024040
15.043350	0.1	1.030522
15.045017	0.1	1.040380
15.046683	0.1	1.051514
15.048350	0.1	1.060879
15.050017	0.1	1.066630
15.051683	0.1	1.070462
15.053350	0.1	1.075962
15.055017	0.1	1.085075
15.056683	0.1	1.097904
15.058350	0.1	1.113494
15.060017	0.1	1.129494
15.061683	0.1	1.143394
15.063350	0.1	1.154668
15.065017	0.1	1.164754
15.066683	0.1	1.175143
15.068350	0.1	1.186533
15.070017	0.1	1.199399
15.071683	0.1	1.214189
15.073350	0.1	1.230761
15.075017	0.1	1.248084
15.076683	0.1	1.264424
15.078350	0.1	1.278343
15.080017	0.1	1.290212
15.081683	0.1	1.302180
15.083350	0.1	1.316322
15.085017	0.1	1.333281
15.086683	0.1	1.352290
15.088350	0.1	1.371452
15.090017	0.1	1.388746
15.091683	0.1	1.403945
15.093350	0.1	1.418977
15.095017	0.1	1.436006
15.096683	0.1	1.455159
15.098350	0.1	1.474465
15.100017	0.1	1.492258
15.101683	0.1	1.509152
15.103350	0.1	1.527593
15.105017	0.1	1.549935
15.106683	0.1	1.577181
15.108350	0.1	1.608995
15.110017	0.1	1.643649
15.111683	0.1	1.678425
15.113350	0.1	1.710900
15.115017	0.1	1.740167
15.116683	0.1	1.766593
15.118350	0.1	1.791250
15.120017	0.1	1.815776
15.121683	0.1	1.841374
15.123350	0.1	1.867632
15.125017	0.1	1.893057
15.126683	0.1	1.917109
15.128350	0.1	1.941612
15.130017	0.1	1.969067
15.131683	0.1	1.999671
15.133350	0.1	2.031624
15.135017	0.1	2.064048
15.136683	0.1	2.098614
15.138350	0.1	2.138042
15.140017	0.1	2.182680
15.141683	0.1	2.229526
15.143350	0.1	2.275109
15.145017	0.1	2.317810
15.146683	0.1	2.357303
15.148350	0.1	2.393899
15.150017	0.1	2.428819
15.151683	0.1	2.464340
15.153350	0.1	2.503106
15.155017	0.1	2.546655
15.156683	0.1	2.595009
15.158350	0.1	2.647298
15.160017	0.1	2.701753
15.161683	0.1	2.756258
15.163350	0.1	2.809740
15.165017	0.1	2.862513
15.166683	0.1	2.915356
15.168350	0.1	2.968996
15.170017	0.1	3.024265
15.171683	0.1	3.081514
15.173350	0.1	3.139703
15.175017	0.1	3.197305
15.176683	0.1	3.253953
15.178350	0.1	3.311103
15.180017	0.1	3.371313
15.181683	0.1	3.435379
15.183350	0.1	3.500413
15.185017	0.1	3.561913
15.186683	0.1	3.617504
15.188350	0.1	3.668279
15.190017	0.1	3.717230
15.191683	0.1	3.767181
15.193350	0.1	3.819517
15.195017	0.1	3.873380
15.196683	0.1	3.926507
15.198350	0.1	3.977194
15.200017	0.1	4.024818
15.201683	0.1	4.069852
15.203350	0.1	4.114308
15.205017	0.1	4.160274
15.206683	0.1	4.207660
15.208350	0.1	4.254002
15.210017	0.1	4.295623
15.211683	0.1	4.329546
15.213350	0.1	4.355726
15.215017	0.1	4.376839
15.216683	0.1	4.396662
15.218350	0.1	4.419079
15.220017	0.1	4.446250
15.221683	0.1	4.476546
15.223350	0.1	4.505445
15.225017	0.1	4.528798
15.226683	0.1	4.544887
15.228350	0.1	4.554410
15.230017	0.1	4.559266
15.231683	0.1	4.561162
15.233350	0.1	4.560752
15.235017	0.1	4.558065
15.236683	0.1	4.552854
15.238350	0.1	4.544407
15.240017	0.1	4.532151
15.241683	0.1	4.517040
15.243350	0.1	4.501920
15.245017	0.1	4.489375
15.246683	0.1	4.479052
15.248350	0.1	4.467601
15.250017	0.1	4.450814
15.251683	0.1	4.426260
15.253350	0.1	4.395228
15.255017	0.1	4.362133
15.256683	0.1	4.331535
15.258350	0.1	4.305220
15.260017	0.1	4.281634
15.261683	0.1	4.258160
15.263350	0.1	4.234044
15.265017	0.1	4.210514
15.266683	0.1	4.189089
15.268350	0.1	4.170337
15.270017	0.1	4.153983
15.271683	0.1	4.140022
15.273350	0.1	4.128776
15.275017	0.1	4.119766
15.276683	0.1	4.111929
15.278350	0.1	4.104679
15.280017	0.1	4.098085
15.281683	0.1	4.093042
15.283350	0.1	4.091444
15.285017	0.1	4.094746
15.286683	0.1	4.102862
15.288350	0.1	4.115654
15.290017	0.1	4.133787
15.291683	0.1	4.157601
15.293350	0.1	4.187739
15.295017	0.1	4.226388
15.296683	0.1	4.275008
15.298350	0.1	4.332261
15.300017	0.1	4.395838
15.301683	0.1	4.465152
15.303350	0.1	4.541436
15.305017	0.1	4.626536
15.306683	0.1	4.722117
15.308350	0.1	4.828605
15.310017	0.1	4.944745
15.311683	0.1	5.069310
15.313350	0.1	5.202685
15.315017	0.1	5.346341
15.316683	0.1	5.501364
15.318350	0.1	5.668011
15.320017	0.1	5.846499
15.321683	0.1	6.037611
15.323350	0.1	6.242399
15.325017	0.1	6.462033
15.326683	0.1	6.698184
15.328350	0.1	6.953157
15.330017	0.1	7.228712
15.331683	0.1	7.524355
15.333350	0.1	7.837713
15.335017	0.1	8.167145
15.336683	0.1	8.514058
15.338350	0.1	8.882852
15.340017	0.1	9.278054
15.341683	0.1	9.701215
15.343350	0.1	10.151421
15.345017	0.1	10.627909
15.346683	0.1	11.131326
15.348350	0.1	11.663735
15.350017	0.1	12.228908
15.351683	0.1	12.830948
15.353350	0.1	13.471185
15.355017	0.1	14.148443
15.356683	0.1	14.862795
15.358350	0.1	15.617465
15.360017	0.1	16.417606
15.361683	0.1	17.267708
15.363350	0.1	18.169754
15.365017	0.1	19.124495
15.366683	0.1	20.134044
15.368350	0.1	21.202033
15.370017	0.1	22.332463
15.371683	0.1	23.529432
15.373350	0.1	24.796980
15.375017	0.1	26.139095
15.376683	0.1	27.559781
15.378350	0.1	29.062200
15.380017	0.1	30.648713
15.381683	0.1	32.322784
15.383350	0.1	34.089182
15.385017	0.1	35.951845
15.386683	0.1	37.912782
15.388350	0.1	39.973031
15.390017	0.1	42.134584
15.391683	0.1	44.402019
15.393350	0.1	46.782363
15.395017	0.1	49.282387
15.396683	0.1	51.905792
15.398350	0.1	54.653101
15.400017	0.1	57.524112
15.401683	0.1	60.520303
15.403350	0.1	63.644722
15.405017	0.1	66.900533
15.406683	0.1	70.290696
15.408350	0.1	73.818332
15.410017	0.1	77.486388
15.411683	0.1	81.296461
15.413350	0.1	85.248123
15.415017	0.1	89.341011
15.416683	0.1	93.577365
15.418350	0.1	97.961295
15.420017	0.1	102.496105
15.421683	0.1	107.183070
15.423350	0.1	112.021887
15.425017	0.1	117.010945
15.426683	0.1	122.147356
15.428350	0.1	127.429739
15.430017	0.1	132.861142
15.431683	0.1	138.446903
15.433350	0.1	144.191701
15.435017	0.1	150.100561
15.436683	0.1	156.179522
15.438350	0.1	162.433670
15.440017	0.1	168.866092
15.441683	0.1	175.480573
15.443350	0.1	182.285095
15.445017	0.1	189.291011
15.446683	0.1	196.509636
15.448350	0.1	203.951542
15.450017	0.1	211.628122
15.451683	0.1	219.553728
15.453350	0.1	227.745343
15.455017	0.1	236.219340
15.456683	0.1	244.990951
15.458350	0.1	254.075960
15.460017	0.1	263.488963
15.461683	0.1	273.241378
15.463350	0.1	283.344612
15.465017	0.1	293.813804
15.466683	0.1	304.666288
15.468350	0.1	315.917656
15.470017	0.1	327.579365
15.471683	0.1	339.656682
15.473350	0.1	352.146514
15.475017	0.1	365.039176
15.476683	0.1	378.323174
15.478350	0.1	391.984946
15.480017	0.1	406.004098
15.481683	0.1	420.352044
15.483350	0.1	434.991830
15.485017	0.1	449.876250
15.486683	0.1	464.949012
15.488350	0.1	480.149002
15.490017	0.1	495.412657
15.491683	0.1	510.671419
15.493350	0.1	525.848214
15.495017	0.1	540.861665
15.496683	0.1	555.633754
15.498350	0.1	570.089105
15.500017	0.1	584.149007
15.501683	0.1	597.732803
15.503350	0.1	610.766980
15.505017	0.1	623.190282
15.506683	0.1	634.949576
15.508350	0.1	645.994270
15.510017	0.1	656.274949
15.511683	0.1	665.744288
15.513350	0.1	674.360851
15.515017	0.1	682.095565
15.516683	0.1	688.935947
15.518350	0.1	694.886153
15.520017	0.1	699.963016
15.521683	0.1	704.188040
15.523350	0.1	707.580122
15.525017	0.1	710.155229
15.526683	0.1	711.933124
15.528350	0.1	712.944288
15.530017	0.1	713.229278
15.531683	0.1	712.832888
15.533350	0.1	711.800815
15.535017	0.1	710.178363
15.536683	0.1	708.007976
15.538350	0.1	705.329646
15.540017	0.1	702.186712
15.541683	0.1	698.627770
15.543350	0.1	694.700313
15.545017	0.1	690.445421
15.546683	0.1	685.897731
15.548350	0.1	681.087301
15.550017	0.1	676.041232
15.551683	0.1	670.786203
15.553350	0.1	665.351628
15.555017	0.1	659.768140
15.556683	0.1	654.063067
15.558350	0.1	648.258567
15.560017	0.1	642.372133
15.561683	0.1	636.418830
15.563350	0.1	630.413122
15.565017	0.1	624.369151
15.566683	0.1	618.301146
15.568350	0.1	612.221147
15.570017	0.1	606.135298
15.571683	0.1	600.046572
15.573350	0.1	593.962400
15.575017	0.1	587.896910
15.576683	0.1	581.863807
15.578350	0.1	575.868884
15.580017	0.1	569.909826
15.581683	0.1	563.980821
15.583350	0.1	558.079412
15.585017	0.1	552.210724
15.586683	0.1	546.382922
15.588350	0.1	540.600946
15.590017	0.1	534.865987
15.591683	0.1	529.176984
15.593350	0.1	523.532602
15.595017	0.1	517.933267
15.596683	0.1	512.380200
15.598350	0.1	506.872847
15.600017	0.1	501.407818
15.601683	0.1	495.979814
15.603350	0.1	490.584537
15.605017	0.1	485.221777
15.606683	0.1	479.894923
15.608350	0.1	474.606534
15.610017	0.1	469.354806
15.611683	0.1	464.133779
15.613350	0.1	458.937167
15.615017	0.1	453.764238
15.616683	0.1	448.621111
15.618350	0.1	443.514302
15.620017	0.1	438.444149
15.621683	0.1	433.405606
15.623350	0.1	428.392915
15.625017	0.1	423.401874
15.626683	0.1	418.429072
15.628350	0.1	413.471675
15.630017	0.1	408.528992
15.631683	0.1	403.601611
15.633350	0.1	398.688093
15.635017	0.1	393.786468
15.636683	0.1	388.898319
15.638350	0.1	384.026934
15.640017	0.1	379.172233
15.641683	0.1	374.330310
15.643350	0.1	369.496909
15.645017	0.1	364.669799
15.646683	0.1	359.849404
15.648350	0.1	355.038452
15.650017	0.1	350.239617
15.651683	0.1	345.452931
15.653350	0.1	340.675623
15.655017	0.1	335.903238
15.656683	0.1	331.132305
15.658350	0.1	326.363668
15.660017	0.1	321.601718
15.661683	0.1	316.850269
15.663350	0.1	312.110079
15.665017	0.1	307.379966
15.666683	0.1	302.659455
15.668350	0.1	297.949119
15.670017	0.1	293.249609
15.671683	0.1	288.562025
15.673350	0.1	283.887764
15.675017	0.1	279.227239
15.676683	0.1	274.579916
15.678350	0.1	269.946107
15.680017	0.1	265.328866
15.681683	0.1	260.733934
15.683350	0.1	256.166500
15.685017	0.1	251.628445
15.686683	0.1	247.118892
15.688350	0.1	242.635473
15.690017	0.1	238.176161
15.691683	0.1	233.742357
15.693350	0.1	229.339097
15.695017	0.1	224.971422
15.696683	0.1	220.641364
15.698350	0.1	216.349103
15.700017	0.1	212.095701
15.701683	0.1	207.882538
15.703350	0.1	203.709835
15.705017	0.1	199.577497
15.706683	0.1	195.486164
15.708350	0.1	191.437509
15.710017	0.1	187.434345
15.711683	0.1	183.479344
15.713350	0.1	179.574038
15.715017	0.1	175.719513
15.716683	0.1	171.916471
15.718350	0.1	168.165416
15.720017	0.1	164.468675
15.721683	0.1	160.830463
15.723350	0.1	157.253137
15.725017	0.1	153.734707
15.726683	0.1	150.271286
15.728350	0.1	146.861873
15.730017	0.1	143.509926
15.731683	0.1	140.219587
15.733350	0.1	136.991628
15.735017	0.1	133.824451
15.736683	0.1	130.716092
15.738350	0.1	127.664297
15.740017	0.1	124.668130
15.741683	0.1	121.729993
15.743350	0.1	118.853673
15.745017	0.1	116.040763
15.746683	0.1	113.289990
15.748350	0.1	110.599189
15.750017	0.1	107.966857
15.751683	0.1	105.392202
15.753350	0.1	102.875242
15.755017	0.1	100.416825
15.756683	0.1	98.017054
15.758350	0.1	95.674661
15.760017	0.1	93.388842
15.761683	0.1	91.160056
15.763350	0.1	88.988431
15.765017	0.1	86.872592
15.766683	0.1	84.810504
15.768350	0.1	82.800975
15.770017	0.1	80.843545
15.771683	0.1	78.937365
15.773350	0.1	77.081132
15.775017	0.1	75.273621
15.776683	0.1	73.514055
15.778350	0.1	71.802465
15.780017	0.1	70.138932
15.781683	0.1	68.522636
15.783350	0.1	66.952603
15.785017	0.1	65.427939
15.786683	0.1	63.945870
15.788350	0.1	62.501878
15.790017	0.1	61.093844
15.791683	0.1	59.724012
15.793350	0.1	58.396165
15.795017	0.1	57.111825
15.796683	0.1	55.868314
15.798350	0.1	54.660630
15.800017	0.1	53.485837
15.801683	0.1	52.344753
15.803350	0.1	51.239156
15.805017	0.1	50.168694
15.806683	0.1	49.130167
15.808350	0.1	48.118853
15.810017	0.1	47.131563
15.811683	0.1	46.168738
15.813350	0.1	45.232610
15.815017	0.1	44.324375
15.816683	0.1	43.444317
15.818350	0.1	42.592525
15.820017	0.1	41.768048
15.821683	0.1	40.968526
15.823350	0.1	40.191817
15.825017	0.1	39.437185
15.826683	0.1	38.704323
15.828350	0.1	37.992443
15.830017	0.1	37.300373
15.831683	0.1	36.626924
15.833350	0.1	35.971715
15.835017	0.1	35.334672
15.836683	0.1	34.714276
15.838350	0.1	34.108395
15.840017	0.1	33.516455
15.841683	0.1	32.939636
15.843350	0.1	32.379446
15.845017	0.1	31.836568
15.846683	0.1	31.310502
15.848350	0.1	30.799615
15.850017	0.1	30.301316
15.851683	0.1	29.812893
15.853350	0.1	29.333197
15.855017	0.1	28.863070
15.856683	0.1	28.404272
15.858350	0.1	27.957852
15.860017	0.1	27.522878
15.861683	0.1	27.097473
15.863350	0.1	26.681162
15.865017	0.1	26.274989
15.866683	0.1	25.879126
15.868350	0.1	25.491626
15.870017	0.1	25.109863
15.871683	0.1	24.732458
15.873350	0.1	24.359985
15.875017	0.1	23.994274
15.876683	0.1	23.637093
15.878350	0.1	23.289202
15.880017	0.1	22.949623
15.881683	0.1	22.615874
15.883350	0.1	22.286265
15.885017	0.1	21.961820
15.886683	0.1	21.644840
15.888350	0.1	21.336311
15.890017	0.1	21.035364
15.891683	0.1	20.740670
15.893350	0.1	20.451755
15.895017	0.1	20.169201
15.896683	0.1	19.893828
15.898350	0.1	19.625132
15.900017	0.1	19.361004
15.901683	0.1	19.099866
15.903350	0.1	18.841964
15.905017	0.1	18.588468
15.906683	0.1	18.340568
15.908350	0.1	18.098853
15.910017	0.1	17.862623
15.911683	0.1	17.630844
15.913350	0.1	17.403699
15.915017	0.1	17.181896
15.916683	0.1	16.964665
15.918350	0.1	16.749399
15.920017	0.1	16.534110
15.921683	0.1	16.319817
15.923350	0.1	16.109874
15.925017	0.1	15.907260
15.926683	0.1	15.712525
15.928350	0.1	15.523545
15.930017	0.1	15.337295
15.931683	0.1	15.151761
15.933350	0.1	14.966642
15.935017	0.1	14.783479
15.936683	0.1	14.604456
15.938350	0.1	14.430308
15.940017	0.1	14.260151
15.941683	0.1	14.093616
15.943350	0.1	13.931836
15.945017	0.1	13.775681
15.946683	0.1	13.624094
15.948350	0.1	13.474524
15.950017	0.1	13.324432
15.951683	0.1	13.172803
15.953350	0.1	13.019890
15.955017	0.1	12.865863
15.956683	0.1	12.711748
15.958350	0.1	12.560757
15.960017	0.1	12.415843
15.961683	0.1	12.276396
15.963350	0.1	12.139431
15.965017	0.1	12.003784
15.966683	0.1	11.871904
15.968350	0.1	11.746474
15.970017	0.1	11.625900
15.971683	0.1	11.504493
15.973350	0.1	11.377102
15.975017	0.1	11.243373
15.976683	0.1	11.108182
15.978350	0.1	10.977676
15.980017	0.1	10.854038
15.981683	0.1	10.734308
15.983350	0.1	10.614204
15.985017	0.1	10.492336
15.986683	0.1	10.370682
15.988350	0.1	10.252055
15.990017	0.1	10.137577
15.991683	0.1	10.026330
15.993350	0.1	9.916513
15.995017	0.1	9.806436
15.996683	0.1	9.695487
15.998350	0.1	9.585070
16.000017	0.1	9.477581
16.001683	0.1	9.374744
16.003350	0.1	9.277384
16.005017	0.1	9.185178
16.006683	0.1	9.095976
16.008350	0.1	9.006928
16.010017	0.1	8.916440
16.011683	0.1	8.824258
16.013350	0.1	8.730693
16.015017	0.1	8.637272
16.016683	0.1	8.546640
16.018350	0.1	8.460381
16.020017	0.1	8.377940
16.021683	0.1	8.297483
16.023350	0.1	8.216668
16.025017	0.1	8.134176
16.026683	0.1	8.050809
16.028350	0.1	7.968401
16.030017	0.1	7.888768
16.031683	0.1	7.813596
16.033350	0.1	7.743142
16.035017	0.1	7.675388
16.036683	0.1	7.607839
16.038350	0.1	7.540085
16.040017	0.1	7.473691
16.041683	0.1	7.409980
16.043350	0.1	7.348768
16.045017	0.1	7.289094
16.046683	0.1	7.230439
16.048350	0.1	7.173112
16.050017	0.1	7.117605
16.051683	0.1	7.063830
16.053350	0.1	7.010656
16.055017	0.1	6.956705
16.056683	0.1	6.901552
16.058350	0.1	6.845552
16.060017	0.1	6.788680
16.061683	0.1	6.730985
16.063350	0.1	6.674463
16.065017	0.1	6.621997
16.066683	0.1	6.573466
16.068350	0.1	6.525936
16.070017	0.1	6.477912
16.071683	0.1	6.430368
16.073350	0.1	6.383942
16.075017	0.1	6.337394
16.076683	0.1	6.289021
16.078350	0.1	6.238911
16.080017	0.1	6.189342
16.081683	0.1	6.143101
16.083350	0.1	6.101630
16.085017	0.1	6.064214
16.086683	0.1	6.028675
16.088350	0.1	5.992837
16.090017	0.1	5.955570
16.091683	0.1	5.916194
16.093350	0.1	5.873647
16.095017	0.1	5.828231
16.096683	0.1	5.782926
16.098350	0.1	5.740598
16.100017	0.1	5.701529
16.101683	0.1	5.665179
16.103350	0.1	5.632057
16.105017	0.1	5.601598
16.106683	0.1	5.570492
16.108350	0.1	5.535968
16.110017	0.1	5.499083
16.111683	0.1	5.463110
16.113350	0.1	5.430561
16.115017	0.1	5.402435
16.116683	0.1	5.377843
16.118350	0.1	5.353969
16.120017	0.1	5.327929
16.121683	0.1	5.298974
16.123350	0.1	5.268697
16.125017	0.1	5.238880
16.126683	0.1	5.209930
16.128350	0.1	5.182079
16.130017	0.1	5.155983
16.131683	0.1	5.131355
16.133350	0.1	5.106861
16.135017	0.1	5.081473
16.136683	0.1	5.055065
16.138350	0.1	5.027857
16.140017	0.1	5.000359
16.141683	0.1	4.974296
16.143350	0.1	4.952149
16.145017	0.1	4.935320
16.146683	0.1	4.922971
16.148350	0.1	4.912419
16.150017	0.1	4.900852
16.151683	0.1	4.887069
16.153350	0.1	4.871222
16.155017	0.1	4.853564
16.156683	0.1	4.834351
16.158350	0.1	4.814295
16.160017	0.1	4.794453
16.161683	0.1	4.775547
16.163350	0.1	4.757298
16.165017	0.1	4.739142
16.166683	0.1	4.721130
16.168350	0.1	4.703463
16.170017	0.1	4.686248
16.171683	0.1	4.669852
16.173350	0.1	4.654340
16.175017	0.1	4.638648
16.176683	0.1	4.621660
16.178350	0.1	4.604449
16.180017	0.1	4.589506
16.181683	0.1	4.577735
16.183350	0.1	4.568170
16.185017	0.1	4.560114
16.186683	0.1	4.553036
16.188350	0.1	4.545320
16.190017	0.1	4.535769
16.191683	0.1	4.525478
16.193350	0.1	4.516710
16.195017	0.1	4.511084
16.196683	0.1	4.508495
16.198350	0.1	4.506595
16.200017	0.1	4.501953
16.201683	0.1	4.492304
16.203350	0.1	4.477738
16.205017	0.1	4.460369
16.206683	0.1	4.443373
16.208350	0.1	4.429282
16.210017	0.1	4.418315
16.211683	0.1	4.408616
16.213350	0.1	4.398180
16.215017	0.1	4.385700
16.216683	0.1	4.370348
16.218350	0.1	4.352690
16.220017	0.1	4.335507
16.221683	0.1	4.321514
16.223350	0.1	4.310962
16.225017	0.1	4.302510
16.226683	0.1	4.294221
16.228350	0.1	4.283241
16.230017	0.1	4.267395
16.231683	0.1	4.247553
16.233350	0.1	4.227082
16.235017	0.1	4.209029
16.236683	0.1	4.194044
16.238350	0.1	4.180446
16.240017	0.1	4.165312
16.241683	0.1	4.146621
16.243350	0.1	4.125489
16.245017	0.1	4.105116
16.246683	0.1	4.087263
16.248350	0.1	4.071365
16.250017	0.1	4.056171
16.251683	0.1	4.040697
16.253350	0.1	4.024794
16.255017	0.1	4.009069
16.256683	0.1	3.993516
16.258350	0.1	3.976580
16.260017	0.1	3.956337
16.261683	0.1	3.932780
16.263350	0.1	3.908398
16.265017	0.1	3.886474
16.266683	0.1	3.868644
16.268350	0.1	3.853762
16.270017	0.1	3.838912
16.271683	0.1	3.821636
16.273350	0.1	3.801072
16.275017	0.1	3.777626
16.276683	0.1	3.752653
16.278350	0.1	3.728354
16.280017	0.1	3.706454
16.281683	0.1	3.686734
16.283350	0.1	3.667385
16.285017	0.1	3.646556
16.286683	0.1	3.623883
16.288350	0.1	3.600880
16.290017	0.1	3.579929
16.291683	0.1	3.562653
16.293350	0.1	3.548693
16.295017	0.1	3.535692
16.296683	0.1	3.520804
16.298350	0.1	3.502308
16.300017	0.1	3.480138
16.301683	0.1	3.455365
16.303350	0.1	3.429358
16.305017	0.1	3.403630
16.306683	0.1	3.380096
16.308350	0.1	3.360044
16.310017	0.1	3.342708
16.311683	0.1	3.326414
16.313350	0.1	3.310861
16.315017	0.1	3.296239
16.316683	0.1	3.281543
16.318350	0.1	3.265520
16.320017	0.1	3.247745
16.321683	0.1	3.228597
16.323350	0.1	3.209012
16.325017	0.1	3.189552
16.326683	0.1	3.169482
16.328350	0.1	3.147102
16.330017	0.1	3.121691
16.331683	0.1	3.095474
16.333350	0.1	3.072736
16.335017	0.1	3.056405
16.336683	0.1	3.045960
16.338350	0.1	3.037849
16.340017	0.1	3.027408
16.341683	0.1	3.011948
16.343350	0.1	2.992689
16.345017	0.1	2.972903
16.346683	0.1	2.954896
16.348350	0.1	2.939273
16.350017	0.1	2.926164
16.351683	0.1	2.915356
16.353350	0.1	2.905442
16.355017	0.1	2.893787
16.356683	0.1	2.877973
16.358350	0.1	2.857507
16.360017	0.1	2.834480
16.361683	0.1	2.812860
16.363350	0.1	2.796371
16.365017	0.1	2.785763
16.366683	0.1	2.778196
16.368350	0.1	2.769772
16.370017	0.1	2.758093
16.371683	0.1	2.743253
16.373350	0.1	2.727364
16.375017	0.1	2.713031
16.376683	0.1	2.701846
16.378350	0.1	2.693636
16.380017	0.1	2.686679
16.381683	0.1	2.678558
16.383350	0.1	2.668030
16.385017	0.1	2.656267
16.386683	0.1	2.646013
16.388350	0.1	2.639592
16.390017	0.1	2.636840
16.391683	0.1	2.634409
16.393350	0.1	2.627824
16.395017	0.1	2.614777
16.396683	0.1	2.597184
16.398350	0.1	2.580369
16.400017	0.1	2.569016
16.401683	0.1	2.563857
16.403350	0.1	2.561859
16.405017	0.1	2.558231
16.406683	0.1	2.549365
16.408350	0.1	2.535819
16.410017	0.1	2.521379
16.411683	0.1	2.509179
16.413350	0.1	2.499819
16.415017	0.1	2.491754
16.416683	0.1	2.482738
16.418350	0.1	2.472010
16.420017	0.1	2.460917
16.421683	0.1	2.451539
16.423350	0.1	2.444955
16.425017	0.1	2.440116
16.426683	0.1	2.434487
16.428350	0.1	2.426617
16.430017	0.1	2.417886
16.431683	0.1	2.411306
16.433350	0.1	2.408777
16.435017	0.1	2.409304
16.436683	0.1	2.410025
16.438350	0.1	2.408861
16.440017	0.1	2.405550
16.441683	0.1	2.400819
16.443350	0.1	2.395390
16.445017	0.1	2.389555
16.446683	0.1	2.383236
16.448350	0.1	2.376288
16.450017	0.1	2.369033
16.451683	0.1	2.362239
16.453350	0.1	2.356316
16.455017	0.1	2.351119
16.456683	0.1	2.346258
16.458350	0.1	2.341284
16.460017	0.1	2.336181
16.461683	0.1	2.331692
16.463350	0.1	2.328600
16.465017	0.1	2.327044
16.466683	0.1	2.326192
16.468350	0.1	2.324306
16.470017	0.1	2.320544
16.471683	0.1	2.316064
16.473350	0.1	2.311929
16.475017	0.1	2.307808
16.476683	0.1	2.303668
16.478350	0.1	2.300399
16.480017	0.1	2.298341
16.481683	0.1	2.296357
16.483350	0.1	2.292581
16.485017	0.1	2.285838
16.486683	0.1	2.276557
16.488350	0.1	2.266951
16.490017	0.1	2.259966
16.491683	0.1	2.257288
16.493350	0.1	2.258210
16.495017	0.1	2.260292
16.496683	0.1	2.260921
16.498350	0.1	2.258774
16.500017	0.1	2.253889
16.501683	0.1	2.247058
16.503350	0.1	2.239593
16.505017	0.1	2.232888
16.506683	0.1	2.228445
16.508350	0.1	2.227947
16.510017	0.1	2.231742
16.511683	0.1	2.237428
16.513350	0.1	2.241554
16.515017	0.1	2.242667
16.516683	0.1	2.241344
16.518350	0.1	2.237959
16.520017	0.1	2.232650
16.521683	0.1	2.226429
16.523350	0.1	2.220543
16.525017	0.1	2.215020
16.526683	0.1	2.209190
16.528350	0.1	2.203798
16.530017	0.1	2.200725
16.531683	0.1	2.200245
16.533350	0.1	2.200603
16.535017	0.1	2.200110
16.536683	0.1	2.198629
16.538350	0.1	2.197479
16.540017	0.1	2.197977
16.541683	0.1	2.199858
16.543350	0.1	2.202229
16.545017	0.1	2.205162
16.546683	0.1	2.208678
16.548350	0.1	2.211598
16.550017	0.1	2.212552
16.551683	0.1	2.211099
16.553350	0.1	2.207770
16.555017	0.1	2.203891
16.556683	0.1	2.201144
16.558350	0.1	2.200748
16.560017	0.1	2.202708
16.561683	0.1	2.205707
16.563350	0.1	2.208021
16.565017	0.1	2.208576
16.566683	0.1	2.207463
16.568350	0.1	2.205879
16.570017	0.1	2.205656
16.571683	0.1	2.208226
16.573350	0.1	2.212669
16.575017	0.1	2.215393
16.576683	0.1	2.213782
16.578350	0.1	2.208785
16.580017	0.1	2.203118
16.581683	0.1	2.198401
16.583350	0.1	2.194610
16.585017	0.1	2.191206
16.586683	0.1	2.188124
16.588350	0.1	2.186191
16.590017	0.1	2.186699
16.591683	0.1	2.189991
16.593350	0.1	2.194731
16.595017	0.1	2.198559
16.596683	0.1	2.200245
16.598350	0.1	2.200943
16.600017	0.1	2.202424
16.601683	0.1	2.205358
16.603350	0.1	2.209600
16.605017	0.1	2.214466
16.606683	0.1	2.218755
16.608350	0.1	2.220930
16.610017	0.1	2.219537
16.611683	0.1	2.214545
16.613350	0.1	2.208333
16.615017	0.1	2.204361
16.616683	0.1	2.204492
16.618350	0.1	2.207565
16.620017	0.1	2.210466
16.621683	0.1	2.211025
16.623350	0.1	2.209949
16.625017	0.1	2.209586
16.626683	0.1	2.211286
16.628350	0.1	2.213870
16.630017	0.1	2.214634
16.631683	0.1	2.212105
16.633350	0.1	2.207789
16.635017	0.1	2.204906
16.636683	0.1	2.205423
16.638350	0.1	2.208627
16.640017	0.1	2.212664
16.641683	0.1	2.216338
16.643350	0.1	2.219160
16.645017	0.1	2.220911
16.646683	0.1	2.221819
16.648350	0.1	2.222718
16.650017	0.1	2.224133
16.651683	0.1	2.225027
16.653350	0.1	2.223928
16.655017	0.1	2.220953
16.656683	0.1	2.217488
16.658350	0.1	2.214867
16.660017	0.1	2.213735
16.661683	0.1	2.213796
16.663350	0.1	2.214233
16.665017	0.1	2.214033
16.666683	0.1	2.212073
16.668350	0.1	2.207696
16.670017	0.1	2.201162
16.671683	0.1	2.193633
16.673350	0.1	2.186690
16.675017	0.1	2.181730
16.676683	0.1	2.179849
16.678350	0.1	2.181409
16.680017	0.1	2.184878
16.681683	0.1	2.187360
16.683350	0.1	2.186657
16.685017	0.1	2.182112
16.686683	0.1	2.174634
16.688350	0.1	2.166703
16.690017	0.1	2.160654
16.691683	0.1	2.156827
16.693350	0.1	2.153991
16.695017	0.1	2.151001
16.696683	0.1	2.148016
16.698350	0.1	2.145828
16.700017	0.1	2.143700
16.701683	0.1	2.139662
16.703350	0.1	2.133362
16.705017	0.1	2.126601
16.706683	0.1	2.121180
16.708350	0.1	2.117441
16.710017	0.1	2.114712
16.711683	0.1	2.112174
16.713350	0.1	2.108756
16.715017	0.1	2.103057
16.716683	0.1	2.094130
16.718350	0.1	2.082433
16.720017	0.1	2.069580
16.721683	0.1	2.057250
16.723350	0.1	2.046693
16.725017	0.1	2.038670
16.726683	0.1	2.033100
16.728350	0.1	2.029426
16.730017	0.1	2.027540
16.731683	0.1	2.027317
16.733350	0.1	2.027052
16.735017	0.1	2.023932
16.736683	0.1	2.016574
16.738350	0.1	2.006334
16.740017	0.1	1.996271
16.741683	0.1	1.988695
16.743350	0.1	1.983237
16.745017	0.1	1.977594
16.746683	0.1	1.970399
16.748350	0.1	1.962464
16.750017	0.1	1.954860
16.751683	0.1	1.947326
16.753350	0.1	1.939461
16.755017	0.1	1.932178
16.756683	0.1	1.926981
16.758350	0.1	1.925053
16.760017	0.1	1.926664
16.761683	0.1	1.930506
16.763350	0.1	1.933831
16.765017	0.1	1.933579
16.766683	0.1	1.928206
16.768350	0.1	1.918930
16.770017	0.1	1.908657
16.771683	0.1	1.899735
16.773350	0.1	1.892988
16.775017	0.1	1.887972
16.776683	0.1	1.883460
16.778350	0.1	1.878138
16.780017	0.1	1.871469
16.781683	0.1	1.864121
16.783350	0.1	1.857197
16.785017	0.1	1.850906
16.786683	0.1	1.844303
16.788350	0.1	1.836936
16.790017	0.1	1.829979
16.791683	0.1	1.824712
16.793350	0.1	1.821299
16.795017	0.1	1.819409
16.796683	0.1	1.818603
16.798350	0.1	1.818454
16.800017	0.1	1.818580
16.801683	0.1	1.818445
16.803350	0.1	1.817434
16.805017	0.1	1.815264
16.806683	0.1	1.812433
16.808350	0.1	1.810016
16.810017	0.1	1.808703
16.811683	0.1	1.807925
16.813350	0.1	1.806077
16.815017	0.1	1.802365
16.816683	0.1	1.798384
16.818350	0.1	1.796633
16.820017	0.1	1.797331
16.821683	0.1	1.798286
16.823350	0.1	1.798072
16.825017	0.1	1.796791
16.826683	0.1	1.794421
16.828350	0.1	1.791501
16.830017	0.1	1.790156
16.831683	0.1	1.791748
16.833350	0.1	1.794621
16.835017	0.1	1.796070
16.836683	0.1	1.795716
16.838350	0.1	1.795166
16.840017	0.1	1.795017
16.841683	0.1	1.794291
16.843350	0.1	1.792135
16.845017	0.1	1.788656
16.846683	0.1	1.784540
16.848350	0.1	1.780530
16.850017	0.1	1.777052
16.851683	0.1	1.774337
16.853350	0.1	1.772577
16.855017	0.1	1.771501
16.856683	0.1	1.770444
16.858350	0.1	1.769625
16.860017	0.1	1.770472
16.861683	0.1	1.773341
16.863350	0.1	1.776451
16.865017	0.1	1.778482
16.866683	0.1	1.780358
16.868350	0.1	1.783604
16.870017	0.1	1.788395
16.871683	0.1	1.793359
16.873350	0.1	1.795990
16.875017	0.1	1.793783
16.876683	0.1	1.786724
16.878350	0.1	1.778267
16.880017	0.1	1.772754
16.881683	0.1	1.772135
16.883350	0.1	1.774724
16.885017	0.1	1.777401
16.886683	0.1	1.778849
16.888350	0.1	1.779143
16.890017	0.1	1.777909
16.891683	0.1	1.775250
16.893350	0.1	1.772381
16.895017	0.1	1.770216
16.896683	0.1	1.768908
16.898350	0.1	1.768698
16.900017	0.1	1.770090
16.901683	0.1	1.773117
16.903350	0.1	1.776977
16.905017	0.1	1.780819
16.906683	0.1	1.784135
16.908350	0.1	1.786067
16.910017	0.1	1.785550
16.911683	0.1	1.782281
16.913350	0.1	1.777159
16.915017	0.1	1.771771
16.916683	0.1	1.767385
16.918350	0.1	1.764023
16.920017	0.1	1.760838
16.921683	0.1	1.758104
16.923350	0.1	1.757634
16.925017	0.1	1.760391
16.926683	0.1	1.764894
16.928350	0.1	1.768661
16.930017	0.1	1.770742
16.931683	0.1	1.772060
16.933350	0.1	1.773350
16.935017	0.1	1.774090
16.936683	0.1	1.773341
16.938350	0.1	1.771166
16.940017	0.1	1.769713
16.941683	0.1	1.771548
16.943350	0.1	1.776242
16.945017	0.1	1.780530
16.946683	0.1	1.782174
16.948350	0.1	1.781941
16.950017	0.1	1.781350
16.951683	0.1	1.781005
16.953350	0.1	1.781648
16.955017	0.1	1.783390
16.956683	0.1	1.784563
16.958350	0.1	1.783958
16.960017	0.1	1.782388
16.961683	0.1	1.781615
16.963350	0.1	1.783185
16.965017	0.1	1.787138
16.966683	0.1	1.791716
16.968350	0.1	1.795217
16.970017	0.1	1.797206
16.971683	0.1	1.797909
16.973350	0.1	1.797643
16.975017	0.1	1.796284
16.976683	0.1	1.793066
16.978350	0.1	1.787641
16.980017	0.1	1.781075
16.981683	0.1	1.775464
16.983350	0.1	1.772554
16.985017	0.1	1.772451
16.986683	0.1	1.773625
16.988350	0.1	1.774766
16.990017	0.1	1.776367
16.991683	0.1	1.779450
16.993350	0.1	1.783632
16.995017	0.1	1.787716
16.996683	0.1	1.790631
16.998350	0.1	1.791236
17.000017	0.1	1.788540
17.001683	0.1	1.782826
17.003350	0.1	1.775711
17.005017	0.1	1.768423
17.006683	0.1	1.761429
17.008350	0.1	1.755957
17.010017	0.1	1.754025
17.011683	0.1	1.756698
17.013350	0.1	1.762654
17.015017	0.1	1.768479
17.016683	0.1	1.771273
17.018350	0.1	1.770915
17.020017	0.1	1.769103
17.021683	0.1	1.766901
17.023350	0.1	1.763804
17.025017	0.1	1.758733
17.026683	0.1	1.751571
17.028350	0.1	1.744102
17.030017	0.1	1.739203
17.031683	0.1	1.738556
17.033350	0.1	1.741359
17.035017	0.1	1.745205
17.036683	0.1	1.748186
17.038350	0.1	1.749997
17.040017	0.1	1.751147
17.041683	0.1	1.751799
17.043350	0.1	1.751948
17.045017	0.1	1.751897
17.046683	0.1	1.751967
17.048350	0.1	1.751771
17.050017	0.1	1.750691
17.051683	0.1	1.749084
17.053350	0.1	1.747827
17.055017	0.1	1.746784
17.056683	0.1	1.745042
17.058350	0.1	1.742495
17.060017	0.1	1.740670
17.061683	0.1	1.741666
17.063350	0.1	1.745815
17.065017	0.1	1.751264
17.066683	0.1	1.755753
17.068350	0.1	1.757899
17.070017	0.1	1.757392
17.071683	0.1	1.755343
17.073350	0.1	1.753760
17.075017	0.1	1.754067
17.076683	0.1	1.756991
17.078350	0.1	1.763105
17.080017	0.1	1.771976
17.081683	0.1	1.781890
17.083350	0.1	1.791073
17.085017	0.1	1.798803
17.086683	0.1	1.805094
17.088350	0.1	1.809974
17.090017	0.1	1.813578
17.091683	0.1	1.816666
17.093350	0.1	1.820368
17.095017	0.1	1.825583
17.096683	0.1	1.832843
17.098350	0.1	1.841779
17.100017	0.1	1.850473
17.101683	0.1	1.856885
17.103350	0.1	1.861006
17.105017	0.1	1.864959
17.106683	0.1	1.871791
17.108350	0.1	1.884056
17.110017	0.1	1.901994
17.111683	0.1	1.923288
17.113350	0.1	1.945314
17.115017	0.1	1.967112
17.116683	0.1	1.989258
17.118350	0.1	2.012397
17.120017	0.1	2.036225
17.121683	0.1	2.059489
17.123350	0.1	2.080472
17.125017	0.1	2.098298
17.126683	0.1	2.114004
17.128350	0.1	2.129264
17.130017	0.1	2.144440
17.131683	0.1	2.158731
17.133350	0.1	2.172203
17.135017	0.1	2.187225
17.136683	0.1	2.206936
17.138350	0.1	2.232501
17.140017	0.1	2.262583
17.141683	0.1	2.294704
17.143350	0.1	2.326998
17.145017	0.1	2.359650
17.146683	0.1	2.394184
17.148350	0.1	2.430766
17.150017	0.1	2.467670
17.151683	0.1	2.503195
17.153350	0.1	2.536774
17.155017	0.1	2.569086
17.156683	0.1	2.602241
17.158350	0.1	2.638935
17.160017	0.1	2.680630
17.161683	0.1	2.726768
17.163350	0.1	2.775602
17.165017	0.1	2.825530
17.166683	0.1	2.876893
17.168350	0.1	2.932213
17.170017	0.1	2.993168
17.171683	0.1	3.058179
17.173350	0.1	3.124177
17.175017	0.1	3.189938
17.176683	0.1	3.256840
17.178350	0.1	3.326465
17.180017	0.1	3.398620
17.181683	0.1	3.472255
17.183350	0.1	3.546891
17.185017	0.1	3.622943
17.186683	0.1	3.701895
17.188350	0.1	3.785351
17.190017	0.1	3.873515
17.191683	0.1	3.966102
17.193350	0.1	4.063556
17.195017	0.1	4.166281
17.196683	0.1	4.274882
17.198350	0.1	4.390590
17.200017	0.1	4.513115
17.201683	0.1	4.639532
17.203350	0.1	4.766942
17.205017	0.1	4.894966
17.206683	0.1	5.025361
17.208350	0.1	5.160454
17.210017	0.1	5.301223
17.211683	0.1	5.445993
17.213350	0.1	5.592536
17.215017	0.1	5.740989
17.216683	0.1	5.893447
17.218350	0.1	6.051944
17.220017	0.1	6.217295
17.221683	0.1	6.388435
17.223350	0.1	6.562253
17.225017	0.1	6.735618
17.226683	0.1	6.908355
17.228350	0.1	7.082894
17.230017	0.1	7.261629
17.231683	0.1	7.445607
17.233350	0.1	7.634475
17.235017	0.1	7.826649
17.236683	0.1	8.019879
17.238350	0.1	8.211997
17.240017	0.1	8.402094
17.241683	0.1	8.591916
17.243350	0.1	8.785008
17.245017	0.1	8.983184
17.246683	0.1	9.184768
17.248350	0.1	9.386758
17.250017	0.1	9.587994
17.251683	0.1	9.789523
17.253350	0.1	9.992137
17.255017	0.1	10.194713
17.256683	0.1	10.395264
17.258350	0.1	10.593091
17.260017	0.1	10.789535
17.261683	0.1	10.986915
17.263350	0.1	11.186386
17.265017	0.1	11.387100
17.266683	0.1	11.588037
17.268350	0.1	11.789817
17.270017	0.1	11.993879
17.271683	0.1	12.200293
17.273350	0.1	12.407107
17.275017	0.1	12.612138
17.276683	0.1	12.814822
17.278350	0.1	13.016085
17.280017	0.1	13.217176
17.281683	0.1	13.419082
17.283350	0.1	13.622241
17.285017	0.1	13.826597
17.286683	0.1	14.032237
17.288350	0.1	14.240365
17.290017	0.1	14.453796
17.291683	0.1	14.675907
17.293350	0.1	14.908155
17.295017	0.1	15.148539
17.296683	0.1	15.393198
17.298350	0.1	15.640049
17.300017	0.1	15.890319
17.301683	0.1	16.146838
17.303350	0.1	16.411738
17.305017	0.1	16.685384
17.306683	0.1	16.966327
17.308350	0.1	17.252094
17.310017	0.1	17.541260
17.311683	0.1	17.834851
17.313350	0.1	18.134606
17.315017	0.1	18.440778
17.316683	0.1	18.752674
17.318350	0.1	19.070227
17.320017	0.1	19.394313
17.321683	0.1	19.725226
17.323350	0.1	20.061135
17.325017	0.1	20.398507
17.326683	0.1	20.734374
17.328350	0.1	21.068142
17.330017	0.1	21.401048
17.331683	0.1	21.734857
17.333350	0.1	22.070850
17.335017	0.1	22.407733
17.336683	0.1	22.740532
17.338350	0.1	23.063901
17.340017	0.1	23.376211
17.341683	0.1	23.678900
17.343350	0.1	23.972923
17.345017	0.1	24.257195
17.346683	0.1	24.529686
17.348350	0.1	24.788948
17.350017	0.1	25.034240
17.351683	0.1	25.264770
17.353350	0.1	25.480278
17.355017	0.1	25.682221
17.356683	0.1	25.872677
17.358350	0.1	26.052180
17.360017	0.1	26.218747
17.361683	0.1	26.368294
17.363350	0.1	26.496844
17.365017	0.1	26.602931
17.366683	0.1	26.687551
17.368350	0.1	26.751980
17.370017	0.1	26.796344
17.371683	0.1	26.820581
17.373350	0.1	26.825997
17.375017	0.1	26.815035
17.376683	0.1	26.789620
17.378350	0.1	26.750159
17.380017	0.1	26.696217
17.381683	0.1	26.627132
17.383350	0.1	26.542353
17.385017	0.1	26.441631
17.386683	0.1	26.324275
17.388350	0.1	26.189168
17.390017	0.1	26.036329
17.391683	0.1	25.867322
17.393350	0.1	25.684023
17.395017	0.1	25.488203
17.396683	0.1	25.281697
17.398350	0.1	25.065648
17.400017	0.1	24.839756
17.401683	0.1	24.602818
17.403350	0.1	24.354518
17.405017	0.1	24.096416
17.406683	0.1	23.830701
17.408350	0.1	23.557954
17.410017	0.1	23.276294
17.411683	0.1	22.983537
17.413350	0.1	22.680257
17.415017	0.1	22.369772
17.416683	0.1	22.054953
17.418350	0.1	21.735746
17.420017	0.1	21.410584
17.421683	0.1	21.079257
17.423350	0.1	20.743553
17.425017	0.1	20.405762
17.426683	0.1	20.067152
17.428350	0.1	19.728155
17.430017	0.1	19.389186
17.431683	0.1	19.050175
17.433350	0.1	18.710154
17.435017	0.1	18.368084
17.436683	0.1	18.023034
17.438350	0.1	17.673848
17.440017	0.1	17.319974
17.441683	0.1	16.962704
17.443350	0.1	16.605561
17.445017	0.1	16.253097
17.446683	0.1	15.908200
17.448350	0.1	15.570112
17.450017	0.1	15.235478
17.451683	0.1	14.901622
17.453350	0.1	14.568595
17.455017	0.1	14.238395
17.456683	0.1	13.912926
17.458350	0.1	13.592653
17.460017	0.1	13.277121
17.461683	0.1	12.966031
17.463350	0.1	12.659621
17.465017	0.1	12.358087
17.466683	0.1	12.060907
17.468350	0.1	11.767591
17.470017	0.1	11.479077
17.471683	0.1	11.197762
17.473350	0.1	10.924987
17.475017	0.1	10.658810
17.476683	0.1	10.396079
17.478350	0.1	10.136119
17.480017	0.1	9.881258
17.481683	0.1	9.634183
17.483350	0.1	9.395154
17.485017	0.1	9.162454
17.486683	0.1	8.935174
17.488350	0.1	8.714385
17.490017	0.1	8.501648
17.491683	0.1	8.296771
17.493350	0.1	8.097366
17.495017	0.1	7.901094
17.496683	0.1	7.708170
17.498350	0.1	7.520830
17.500017	0.1	7.340838
17.501683	0.1	7.168385
17.503350	0.1	7.002596
17.505017	0.1	6.843042
17.506683	0.1	6.690063
17.508350	0.1	6.543160
17.510017	0.1	6.400859
17.511683	0.1	6.262520
17.513350	0.1	6.129211
17.515017	0.1	6.002211
17.516683	0.1	5.880627
17.518350	0.1	5.761264
17.520017	0.1	5.641328
17.521683	0.1	5.521174
17.523350	0.1	5.404376
17.525017	0.1	5.294681
17.526683	0.1	5.193087
17.528350	0.1	5.098013
17.530017	0.1	5.007628
17.531683	0.1	4.921411
17.533350	0.1	4.839767
17.535017	0.1	4.762891
17.536683	0.1	4.689582
17.538350	0.1	4.617311
17.540017	0.1	4.544277
17.541683	0.1	4.470479
17.543350	0.1	4.396685
17.545017	0.1	4.323786
17.546683	0.1	4.253061
17.548350	0.1	4.186025
17.550017	0.1	4.123449
17.551683	0.1	4.064245
17.553350	0.1	4.006233
17.555017	0.1	3.949050
17.556683	0.1	3.895299
17.558350	0.1	3.847624
17.560017	0.1	3.805184
17.561683	0.1	3.764313
17.563350	0.1	3.722296
17.565017	0.1	3.679292
17.566683	0.1	3.636829
17.568350	0.1	3.595236
17.570017	0.1	3.553466
17.571683	0.1	3.511119
17.573350	0.1	3.468883
17.575017	0.1	3.427486
17.576683	0.1	3.387802
17.578350	0.1	3.350810
17.580017	0.1	3.316673
17.581683	0.1	3.285687
17.583350	0.1	3.259261
17.585017	0.1	3.237645
17.586683	0.1	3.217743
17.588350	0.1	3.195019
17.590017	0.1	3.167093
17.591683	0.1	3.135279
17.593350	0.1	3.103451
17.595017	0.1	3.075153
17.596683	0.1	3.051162
17.598350	0.1	3.030505
17.600017	0.1	3.012870
17.601683	0.1	2.998421
17.603350	0.1	2.986295
17.605017	0.1	2.974346
17.606683	0.1	2.960437
17.608350	0.1	2.944465
17.610017	0.1	2.928772
17.611683	0.1	2.915678
17.613350	0.1	2.905009
17.615017	0.1	2.894807
17.616683	0.1	2.883552
17.618350	0.1	2.870904
17.620017	0.1	2.857209
17.621683	0.1	2.842923
17.623350	0.1	2.827896
17.625017	0.1	2.811430
17.626683	0.1	2.793348
17.628350	0.1	2.774661
17.630017	0.1	2.757111
17.631683	0.1	2.741986
17.633350	0.1	2.729190
17.635017	0.1	2.717734
17.636683	0.1	2.707257
17.638350	0.1	2.698330
17.640017	0.1	2.691378
17.641683	0.1	2.685902
17.643350	0.1	2.680151
17.645017	0.1	2.671862
17.646683	0.1	2.660519
17.648350	0.1	2.648192
17.650017	0.1	2.637012
17.651683	0.1	2.626977
17.653350	0.1	2.617328
17.655017	0.1	2.608304
17.656683	0.1	2.600844
17.658350	0.1	2.595908
17.660017	0.1	2.593738
17.661683	0.1	2.593012
17.663350	0.1	2.591629
17.665017	0.1	2.589063
17.666683	0.1	2.586558
17.668350	0.1	2.584602
17.670017	0.1	2.581961
17.671683	0.1	2.577333
17.673350	0.1	2.570739
17.675017	0.1	2.563489
17.676683	0.1	2.557277
17.678350	0.1	2.552927
17.680017	0.1	2.549761
17.681683	0.1	2.546571
17.683350	0.1	2.543293
17.685017	0.1	2.541146
17.686683	0.1	2.541002
17.688350	0.1	2.541654
17.690017	0.1	2.540611
17.691683	0.1	2.537151
17.693350	0.1	2.532769
17.695017	0.1	2.528834
17.696683	0.1	2.525556
17.698350	0.1	2.522310
17.700017	0.1	2.518268
17.701683	0.1	2.513565
17.703350	0.1	2.510198
17.705017	0.1	2.511125
17.706683	0.1	2.517626
17.708350	0.1	2.527828
17.710017	0.1	2.537826
17.711683	0.1	2.543773
17.713350	0.1	2.544015
17.715017	0.1	2.540126
17.716683	0.1	2.535274
17.718350	0.1	2.531069
17.720017	0.1	2.527037
17.721683	0.1	2.523228
17.723350	0.1	2.521211
17.725017	0.1	2.522157
17.726683	0.1	2.526306
17.728350	0.1	2.533509
17.730017	0.1	2.542129
17.731683	0.1	2.548071
17.733350	0.1	2.547204
17.735017	0.1	2.539409
17.736683	0.1	2.528597
17.738350	0.1	2.518776
17.740017	0.1	2.511414
17.741683	0.1	2.506045
17.743350	0.1	2.502268
17.745017	0.1	2.500457
17.746683	0.1	2.500983
17.748350	0.1	2.503744
17.750017	0.1	2.507418
17.751683	0.1	2.508899
17.753350	0.1	2.505169
17.755017	0.1	2.495744
17.756683	0.1	2.482822
17.758350	0.1	2.470165
17.760017	0.1	2.461420
17.761683	0.1	2.457458
17.763350	0.1	2.455502
17.765017	0.1	2.452531
17.766683	0.1	2.448061
17.768350	0.1	2.442952
17.770017	0.1	2.437755
17.771683	0.1	2.432643
17.773350	0.1	2.427218
17.775017	0.1	2.420056
17.776683	0.1	2.409755
17.778350	0.1	2.396754
17.780017	0.1	2.382649
17.781683	0.1	2.368661
17.783350	0.1	2.356237
17.785017	0.1	2.347440
17.786683	0.1	2.343464
17.788350	0.1	2.342910
17.790017	0.1	2.341629
17.791683	0.1	2.335091
17.793350	0.1	2.321946
17.795017	0.1	2.305768
17.796683	0.1	2.292707
17.798350	0.1	2.286192
17.800017	0.1	2.283989
17.801683	0.1	2.281093
17.803350	0.1	2.274890
17.805017	0.1	2.266709
17.806683	0.1	2.259417
17.808350	0.1	2.255058
17.810017	0.1	2.253987
17.811683	0.1	2.254806
17.813350	0.1	2.255901
17.815017	0.1	2.256888
17.816683	0.1	2.257461
17.818350	0.1	2.255989
17.820017	0.1	2.250988
17.821683	0.1	2.242518
17.823350	0.1	2.231905
17.825017	0.1	2.221507
17.826683	0.1	2.213996
17.828350	0.1	2.210275
17.830017	0.1	2.208711
17.831683	0.1	2.206913
17.833350	0.1	2.204063
17.835017	0.1	2.201502
17.836683	0.1	2.201046
17.838350	0.1	2.203174
17.840017	0.1	2.207165
17.841683	0.1	2.211621
17.843350	0.1	2.214573
17.845017	0.1	2.214387
17.846683	0.1	2.211388
17.848350	0.1	2.207858
17.850017	0.1	2.205749
17.851683	0.1	2.204576
17.853350	0.1	2.202508
17.855017	0.1	2.199300
17.856683	0.1	2.196906
17.858350	0.1	2.197190
17.860017	0.1	2.201027
17.861683	0.1	2.208981
17.863350	0.1	2.220199
17.865017	0.1	2.231738
17.866683	0.1	2.241069
17.868350	0.1	2.248264
17.870017	0.1	2.255044
17.871683	0.1	2.262467
17.873350	0.1	2.270034
17.875017	0.1	2.276525
17.876683	0.1	2.281363
17.878350	0.1	2.285275
17.880017	0.1	2.289577
17.881683	0.1	2.295296
17.883350	0.1	2.303030
17.885017	0.1	2.312488
17.886683	0.1	2.321899
17.888350	0.1	2.329312
17.890017	0.1	2.335100
17.891683	0.1	2.341787
17.893350	0.1	2.350854
17.895017	0.1	2.360889
17.896683	0.1	2.369718
17.898350	0.1	2.377392
17.900017	0.1	2.386360
17.901683	0.1	2.399371
17.903350	0.1	2.417332
17.905017	0.1	2.437872
17.906683	0.1	2.456820
17.908350	0.1	2.472047
17.910017	0.1	2.484666
17.911683	0.1	2.496750
17.913350	0.1	2.509323
17.915017	0.1	2.522380
17.916683	0.1	2.535880
17.918350	0.1	2.549896
17.920017	0.1	2.564611
17.921683	0.1	2.580155
17.923350	0.1	2.595917
17.925017	0.1	2.610725
17.926683	0.1	2.624034
17.928350	0.1	2.636197
17.930017	0.1	2.647853
17.931683	0.1	2.659862
17.933350	0.1	2.673422
17.935017	0.1	2.689059
17.936683	0.1	2.705916
17.938350	0.1	2.723066
17.940017	0.1	2.741241
17.941683	0.1	2.761926
17.943350	0.1	2.785069
17.945017	0.1	2.808548
17.946683	0.1	2.829987
17.948350	0.1	2.848743
17.950017	0.1	2.865866
17.951683	0.1	2.882206
17.953350	0.1	2.896893
17.955017	0.1	2.908399
17.956683	0.1	2.916958
17.958350	0.1	2.924916
17.960017	0.1	2.934732
17.961683	0.1	2.947343
17.963350	0.1	2.962071
17.965017	0.1	2.976959
17.966683	0.1	2.989750
17.968350	0.1	2.999688
17.970017	0.1	3.008046
17.971683	0.1	3.016274
17.973350	0.1	3.024549
17.975017	0.1	3.032284
17.976683	0.1	3.038687
17.978350	0.1	3.042892
17.980017	0.1	3.044335
17.981683	0.1	3.042864
17.983350	0.1	3.038882
17.985017	0.1	3.033313
17.986683	0.1	3.027311
17.988350	0.1	3.022435
17.990017	0.1	3.019474
17.991683	0.1	3.016596
17.993350	0.1	3.010714
17.995017	0.1	3.000698
17.996683	0.1	2.988083
17.998350	0.1	2.975482
18.000017	0.1	2.964409
18.001683	0.1	2.953834
18.003350	0.1	2.940758
18.005017	0.1	2.923170
18.006683	0.1	2.902094
18.008350	0.1	2.880082
18.010017	0.1	2.858713
18.011683	0.1	2.838480
18.013350	0.1	2.819556
18.015017	0.1	2.801502
18.016683	0.1	2.782806
18.018350	0.1	2.761693
18.020017	0.1	2.737446
18.021683	0.1	2.710666
18.023350	0.1	2.682758
18.025017	0.1	2.655899
18.026683	0.1	2.632476
18.028350	0.1	2.613417
18.030017	0.1	2.596951
18.031683	0.1	2.579945
18.033350	0.1	2.560806
18.035017	0.1	2.540573
18.036683	0.1	2.521169
18.038350	0.1	2.503088
18.040017	0.1	2.484503
18.041683	0.1	2.462827
18.043350	0.1	2.437653
18.045017	0.1	2.411781
18.046683	0.1	2.388787
18.048350	0.1	2.369960
18.050017	0.1	2.354044
18.051683	0.1	2.338965
18.053350	0.1	2.323519
18.055017	0.1	2.308032
18.056683	0.1	2.293526
18.058350	0.1	2.280371
18.060017	0.1	2.268464
18.061683	0.1	2.258266
18.063350	0.1	2.250453
18.065017	0.1	2.244469
18.066683	0.1	2.238671
18.068350	0.1	2.231752
18.070017	0.1	2.223202
18.071683	0.1	2.213139
18.073350	0.1	2.202275
18.075017	0.1	2.191318
18.076683	0.1	2.180454
18.078350	0.1	2.169716
18.080017	0.1	2.158964
18.081683	0.1	2.147574
18.083350	0.1	2.136002
18.085017	0.1	2.126778
18.086683	0.1	2.121925
18.088350	0.1	2.120384
18.090017	0.1	2.119197
18.091683	0.1	2.115848
18.093350	0.1	2.109418
18.095017	0.1	2.100924
18.096683	0.1	2.092677
18.098350	0.1	2.087364
18.100017	0.1	2.086996
18.101683	0.1	2.091345
18.103350	0.1	2.097995
18.105017	0.1	2.104007
18.106683	0.1	2.106964
18.108350	0.1	2.105674
18.110017	0.1	2.100607
18.111683	0.1	2.093217
18.113350	0.1	2.084817
18.115017	0.1	2.075965
18.116683	0.1	2.066614
18.118350	0.1	2.057031
18.120017	0.1	2.048272
18.121683	0.1	2.041170
18.123350	0.1	2.035163
18.125017	0.1	2.029012
18.126683	0.1	2.023135
18.128350	0.1	2.019978
18.130017	0.1	2.021287
18.131683	0.1	2.025790
18.133350	0.1	2.029743
18.135017	0.1	2.029655
18.136683	0.1	2.024942
18.138350	0.1	2.017673
18.140017	0.1	2.010199
18.141683	0.1	2.003908
18.143350	0.1	1.999415
18.145017	0.1	1.996574
18.146683	0.1	1.994516
18.148350	0.1	1.992197
18.150017	0.1	1.988616
18.151683	0.1	1.982860
18.153350	0.1	1.974832
18.155017	0.1	1.966045
18.156683	0.1	1.959256
18.158350	0.1	1.956508
18.160017	0.1	1.957547
18.161683	0.1	1.960988
18.163350	0.1	1.965850
18.165017	0.1	1.970357
18.166683	0.1	1.971368
18.168350	0.1	1.967130
18.170017	0.1	1.959219
18.171683	0.1	1.950897
18.173350	0.1	1.944243
18.175017	0.1	1.938730
18.176683	0.1	1.932802
18.178350	0.1	1.926636
18.180017	0.1	1.921896
18.181683	0.1	1.919139
18.183350	0.1	1.917221
18.185017	0.1	1.914939
18.186683	0.1	1.912736
18.188350	0.1	1.912406
18.190017	0.1	1.914408
18.191683	0.1	1.916741
18.193350	0.1	1.916955
18.195017	0.1	1.913686
18.196683	0.1	1.907106
18.198350	0.1	1.898925
18.200017	0.1	1.890925
18.201683	0.1	1.883837
18.203350	0.1	1.878007
18.205017	0.1	1.873937
18.206683	0.1	1.872289
18.208350	0.1	1.873476
18.210017	0.1	1.876890
18.211683	0.1	1.881211
18.213350	0.1	1.884862
18.215017	0.1	1.886184
18.216683	0.1	1.884517
18.218350	0.1	1.881057
18.220017	0.1	1.878240
18.221683	0.1	1.877719
18.223350	0.1	1.878813
18.225017	0.1	1.879865
18.226683	0.1	1.880201
18.228350	0.1	1.879870
18.230017	0.1	1.878492
18.231683	0.1	1.875022
18.233350	0.1	1.868703
18.235017	0.1	1.860503
18.236683	0.1	1.853481
18.238350	0.1	1.850347
18.240017	0.1	1.850841
18.241683	0.1	1.852661
18.243350	0.1	1.853770
18.245017	0.1	1.853141
18.246683	0.1	1.850580
18.248350	0.1	1.846505
18.250017	0.1	1.841160
18.251683	0.1	1.834324
18.253350	0.1	1.826263
18.255017	0.1	1.818421
18.256683	0.1	1.812922
18.258350	0.1	1.811227
18.260017	0.1	1.812740
18.261683	0.1	1.815199
18.263350	0.1	1.816913
18.265017	0.1	1.817499
18.266683	0.1	1.816982
18.268350	0.1	1.815306
18.270017	0.1	1.812419
18.271683	0.1	1.808549
18.273350	0.1	1.804265
18.275017	0.1	1.800586
18.276683	0.1	1.798864
18.278350	0.1	1.799501
18.280017	0.1	1.801136
18.281683	0.1	1.801420
18.283350	0.1	1.798379
18.285017	0.1	1.791995
18.286683	0.1	1.784405
18.288350	0.1	1.777750
18.290017	0.1	1.772954
18.291683	0.1	1.770072
18.293350	0.1	1.768102
18.295017	0.1	1.765541
18.296683	0.1	1.762481
18.298350	0.1	1.760935
18.300017	0.1	1.761764
18.301683	0.1	1.763180
18.303350	0.1	1.763492
18.305017	0.1	1.762928
18.306683	0.1	1.762290
18.308350	0.1	1.762183
18.310017	0.1	1.763226
18.311683	0.1	1.765252
18.313350	0.1	1.766752
18.315017	0.1	1.766221
18.316683	0.1	1.763711
18.318350	0.1	1.760302
18.320017	0.1	1.757531
18.321683	0.1	1.757252
18.323350	0.1	1.759641
18.325017	0.1	1.762183
18.326683	0.1	1.762314
18.328350	0.1	1.760069
18.330017	0.1	1.757247
18.331683	0.1	1.754691
18.333350	0.1	1.751874
18.335017	0.1	1.748577
18.336683	0.1	1.745196
18.338350	0.1	1.742281
18.340017	0.1	1.740227
18.341683	0.1	1.739087
18.343350	0.1	1.739170
18.345017	0.1	1.740973
18.346683	0.1	1.743743
18.348350	0.1	1.745722
18.350017	0.1	1.746435
18.351683	0.1	1.747855
18.353350	0.1	1.752307
18.355017	0.1	1.759613
18.356683	0.1	1.766840
18.358350	0.1	1.770607
18.360017	0.1	1.769569
18.361683	0.1	1.765322
18.363350	0.1	1.760791
18.365017	0.1	1.757392
18.366683	0.1	1.754360
18.368350	0.1	1.750765
18.370017	0.1	1.746770
18.371683	0.1	1.742835
18.373350	0.1	1.739375
18.375017	0.1	1.737410
18.376683	0.1	1.737750
18.378350	0.1	1.739762
18.380017	0.1	1.742025
18.381683	0.1	1.743585
18.383350	0.1	1.744675
18.385017	0.1	1.746486
18.386683	0.1	1.749713
18.388350	0.1	1.753825
18.390017	0.1	1.757266
18.391683	0.1	1.757829
18.393350	0.1	1.754309
18.395017	0.1	1.747650
18.396683	0.1	1.739715
18.398350	0.1	1.732172
18.400017	0.1	1.726607
18.401683	0.1	1.723799
18.403350	0.1	1.722937
18.405017	0.1	1.722830
18.406683	0.1	1.722900
18.408350	0.1	1.722546
18.410017	0.1	1.721177
18.411683	0.1	1.719566
18.413350	0.1	1.719948
18.415017	0.1	1.723925
18.416683	0.1	1.729904
18.418350	0.1	1.733894
18.420017	0.1	1.733634
18.421683	0.1	1.730490
18.423350	0.1	1.727063
18.425017	0.1	1.724497
18.426683	0.1	1.722714
18.428350	0.1	1.721787
18.430017	0.1	1.721708
18.431683	0.1	1.721610
18.433350	0.1	1.720409
18.435017	0.1	1.718113
18.436683	0.1	1.715994
18.438350	0.1	1.715277
18.440017	0.1	1.715696
18.441683	0.1	1.715249
18.443350	0.1	1.711934
18.445017	0.1	1.705750
18.446683	0.1	1.699012
18.448350	0.1	1.694802
18.450017	0.1	1.694756
18.451683	0.1	1.697773
18.453350	0.1	1.701098
18.455017	0.1	1.702500
18.456683	0.1	1.701163
18.458350	0.1	1.697531
18.460017	0.1	1.693182
18.461683	0.1	1.689736
18.463350	0.1	1.687617
18.465017	0.1	1.686374
18.466683	0.1	1.685023
18.468350	0.1	1.682262
18.470017	0.1	1.677820
18.471683	0.1	1.672660
18.473350	0.1	1.667729
18.475017	0.1	1.663803
18.476683	0.1	1.661745
18.478350	0.1	1.661298
18.480017	0.1	1.661051
18.481683	0.1	1.660557
18.483350	0.1	1.661228
18.485017	0.1	1.664404
18.486683	0.1	1.669028
18.488350	0.1	1.672059
18.490017	0.1	1.671668
18.491683	0.1	1.668604
18.493350	0.1	1.664562
18.495017	0.1	1.660585
18.496683	0.1	1.657009
18.498350	0.1	1.653857
18.500017	0.1	1.650462
18.501683	0.1	1.645237
18.503350	0.1	1.637843
18.505017	0.1	1.630504
18.506683	0.1	1.625498
18.508350	0.1	1.623509
18.510017	0.1	1.624888
18.511683	0.1	1.629861
18.513350	0.1	1.636618
18.515017	0.1	1.641195
18.516683	0.1	1.640688
18.518350	0.1	1.635910
18.520017	0.1	1.630108
18.521683	0.1	1.625819
18.523350	0.1	1.623365
18.525017	0.1	1.621610
18.526683	0.1	1.619020
18.528350	0.1	1.614345
18.530017	0.1	1.607551
18.531683	0.1	1.600203
18.533350	0.1	1.594843
18.535017	0.1	1.593716
18.536683	0.1	1.596920
18.538350	0.1	1.601777
18.540017	0.1	1.604790
18.541683	0.1	1.604157
18.543350	0.1	1.600580
18.545017	0.1	1.595854
18.546683	0.1	1.591477
18.548350	0.1	1.588538
18.550017	0.1	1.587346
18.551683	0.1	1.586974
18.553350	0.1	1.585949
18.555017	0.1	1.583667
18.556683	0.1	1.581097
18.558350	0.1	1.580087
18.560017	0.1	1.582028
18.561683	0.1	1.586922
18.563350	0.1	1.592916
18.565017	0.1	1.596822
18.566683	0.1	1.596189
18.568350	0.1	1.591332
18.570017	0.1	1.585046
18.571683	0.1	1.580263
18.573350	0.1	1.577972
18.575017	0.1	1.576841
18.576683	0.1	1.574615
18.578350	0.1	1.570224
18.580017	0.1	1.564631
18.581683	0.1	1.559751
18.583350	0.1	1.556841
18.585017	0.1	1.555369
18.586683	0.1	1.553698
18.588350	0.1	1.551406
18.590017	0.1	1.550331
18.591683	0.1	1.552599
18.593350	0.1	1.558280
18.595017	0.1	1.565395
18.596683	0.1	1.571542
18.598350	0.1	1.574992
18.600017	0.1	1.575318
18.601683	0.1	1.573893
18.603350	0.1	1.573013
18.605017	0.1	1.573442
18.606683	0.1	1.573637
18.608350	0.1	1.572133
18.610017	0.1	1.569600
18.611683	0.1	1.568180
18.613350	0.1	1.569423
18.615017	0.1	1.572934
18.616683	0.1	1.577302
18.618350	0.1	1.581945
18.620017	0.1	1.587174
18.621683	0.1	1.592869
18.623350	0.1	1.598028
18.625017	0.1	1.601391
18.626683	0.1	1.602327
18.628350	0.1	1.601842
18.630017	0.1	1.602345
18.631683	0.1	1.605237
18.633350	0.1	1.609428
18.635017	0.1	1.613195
18.636683	0.1	1.616301
18.638350	0.1	1.619910
18.640017	0.1	1.625065
18.641683	0.1	1.631249
18.643350	0.1	1.636674
18.645017	0.1	1.640418
18.646683	0.1	1.644101
18.648350	0.1	1.650811
18.650017	0.1	1.662397
18.651683	0.1	1.678183
18.653350	0.1	1.695747
18.655017	0.1	1.712046
18.656683	0.1	1.724968
18.658350	0.1	1.734835
18.660017	0.1	1.744293
18.661683	0.1	1.756926
18.663350	0.1	1.774663
18.665017	0.1	1.795562
18.666683	0.1	1.815292
18.668350	0.1	1.830817
18.670017	0.1	1.842137
18.671683	0.1	1.851982
18.673350	0.1	1.864382
18.675017	0.1	1.881481
18.676683	0.1	1.901737
18.678350	0.1	1.922562
18.680017	0.1	1.943517
18.681683	0.1	1.966124
18.683350	0.1	1.991722
18.685017	0.1	2.019722
18.686683	0.1	2.047871
18.688350	0.1	2.074414
18.690017	0.1	2.099504
18.691683	0.1	2.124640
18.693350	0.1	2.151425
18.695017	0.1	2.180734
18.696683	0.1	2.212548
18.698350	0.1	2.246392
18.700017	0.1	2.282104
18.701683	0.1	2.320167
18.703350	0.1	2.360949
18.705017	0.1	2.403688
18.706683	0.1	2.447083
18.708350	0.1	2.490692
18.710017	0.1	2.534715
18.711683	0.1	2.579368
18.713350	0.1	2.625426
18.715017	0.1	2.673902
18.716683	0.1	2.724906
18.718350	0.1	2.777851
18.720017	0.1	2.832804
18.721683	0.1	2.891407
18.723350	0.1	2.955473
18.725017	0.1	3.024559
18.726683	0.1	3.096354
18.728350	0.1	3.168695
18.730017	0.1	3.240053
18.731683	0.1	3.309906
18.733350	0.1	3.379476
18.735017	0.1	3.450741
18.736683	0.1	3.524744
18.738350	0.1	3.601275
18.740017	0.1	3.679888
18.741683	0.1	3.761118
18.743350	0.1	3.846735
18.745017	0.1	3.938633
18.746683	0.1	4.037125
18.748350	0.1	4.139990
18.750017	0.1	4.243446
18.751683	0.1	4.344573
18.753350	0.1	4.443326
18.755017	0.1	4.542512
18.756683	0.1	4.646177
18.758350	0.1	4.757624
18.760017	0.1	4.877783
18.761683	0.1	5.005044
18.763350	0.1	5.137227
18.765017	0.1	5.273269
18.766683	0.1	5.412782
18.768350	0.1	5.555120
18.770017	0.1	5.699960
18.771683	0.1	5.848114
18.773350	0.1	6.001443
18.775017	0.1	6.161849
18.776683	0.1	6.329222
18.778350	0.1	6.500892
18.780017	0.1	6.674589
18.781683	0.1	6.851349
18.783350	0.1	7.034428
18.785017	0.1	7.225801
18.786683	0.1	7.424685
18.788350	0.1	7.629166
18.790017	0.1	7.838304
18.791683	0.1	8.052373
18.793350	0.1	8.271383
18.795017	0.1	8.494016
18.796683	0.1	8.718362
18.798350	0.1	8.943551
18.800017	0.1	9.169690
18.801683	0.1	9.396225
18.803350	0.1	9.621703
18.805017	0.1	9.844960
18.806683	0.1	10.065627
18.808350	0.1	10.284092
18.810017	0.1	10.501090
18.811683	0.1	10.716869
18.813350	0.1	10.929988
18.815017	0.1	11.136355
18.816683	0.1	11.330922
18.818350	0.1	11.511515
18.820017	0.1	11.680340
18.821683	0.1	11.842032
18.823350	0.1	11.999575
18.825017	0.1	12.151431
18.826683	0.1	12.293016
18.828350	0.1	12.420183
18.830017	0.1	12.531406
18.831683	0.1	12.628133
18.833350	0.1	12.712800
18.835017	0.1	12.785872
18.836683	0.1	12.845602
18.838350	0.1	12.890017
18.840017	0.1	12.917905
18.841683	0.1	12.929249
18.843350	0.1	12.925249
18.845017	0.1	12.906906
18.846683	0.1	12.874450
18.848350	0.1	12.828219
18.850017	0.1	12.768446
18.851683	0.1	12.694076
18.853350	0.1	12.603356
18.855017	0.1	12.496924
18.856683	0.1	12.378939
18.858350	0.1	12.253840
18.860017	0.1	12.123212
18.861683	0.1	11.985684
18.863350	0.1	11.837413
18.865017	0.1	11.674673
18.866683	0.1	11.497675
18.868350	0.1	11.309544
18.870017	0.1	11.112280
18.871683	0.1	10.906816
18.873350	0.1	10.695453
18.875017	0.1	10.481221
18.876683	0.1	10.265270
18.878350	0.1	10.047029
18.880017	0.1	9.826408
18.881683	0.1	9.604469
18.883350	0.1	9.382176
18.885017	0.1	9.158943
18.886683	0.1	8.933214
18.888350	0.1	8.704434
18.890017	0.1	8.474113
18.891683	0.1	8.245474
18.893350	0.1	8.022236
18.895017	0.1	7.805899
18.896683	0.1	7.593846
18.898350	0.1	7.382417
18.900017	0.1	7.171016
18.901683	0.1	6.961236
18.903350	0.1	6.754790
18.905017	0.1	6.553666
18.906683	0.1	6.359485
18.908350	0.1	6.172294
18.910017	0.1	5.990695
18.911683	0.1	5.812817
18.913350	0.1	5.637831
18.915017	0.1	5.466742
18.916683	0.1	5.301666
18.918350	0.1	5.144356
18.920017	0.1	4.995004
18.921683	0.1	4.852172
18.923350	0.1	4.714141
18.925017	0.1	4.580691
18.926683	0.1	4.453445
18.928350	0.1	4.333546
18.930017	0.1	4.219860
18.931683	0.1	4.110807
18.933350	0.1	4.006573
18.935017	0.1	3.907755
18.936683	0.1	3.813440
18.938350	0.1	3.721714
18.940017	0.1	3.631483
18.941683	0.1	3.543184
18.943350	0.1	3.457838
18.945017	0.1	3.376356
18.946683	0.1	3.299657
18.948350	0.1	3.228514
18.950017	0.1	3.162953
18.951683	0.1	3.101453
18.953350	0.1	3.041523
18.955017	0.1	2.982058
18.956683	0.1	2.924260
18.958350	0.1	2.869959
18.960017	0.1	2.819882
18.961683	0.1	2.773325
18.963350	0.1	2.729204
18.965017	0.1	2.686768
18.966683	0.1	2.645240
18.968350	0.1	2.603927
18.970017	0.1	2.563270
18.971683	0.1	2.524816
18.973350	0.1	2.489435
18.975017	0.1	2.456042
18.976683	0.1	2.422626
18.978350	0.1	2.387925
18.980017	0.1	2.352153
18.981683	0.1	2.316902
18.983350	0.1	2.283892
18.985017	0.1	2.253698
18.986683	0.1	2.226010
18.988350	0.1	2.200385
18.990017	0.1	2.176287
18.991683	0.1	2.153297
18.993350	0.1	2.130992
18.995017	0.1	2.108729
18.996683	0.1	2.086437
18.998350	0.1	2.064817
19.000017	0.1	2.044491
19.001683	0.1	2.025324
19.003350	0.1	2.005957
19.005017	0.1	1.984318
19.006683	0.1	1.959349
19.008350	0.1	1.931628
19.010017	0.1	1.902748
19.011683	0.1	1.875386
19.013350	0.1	1.852876
19.015017	0.1	1.836773
19.016683	0.1	1.825248
19.018350	0.1	1.815162
19.020017	0.1	1.804712
19.021683	0.1	1.793802
19.023350	0.1	1.783129
19.025017	0.1	1.772791
19.026683	0.1	1.761033
19.028350	0.1	1.745275
19.030017	0.1	1.725038
19.031683	0.1	1.703291
19.033350	0.1	1.684879
19.035017	0.1	1.673745
19.036683	0.1	1.670220
19.038350	0.1	1.669978
19.040017	0.1	1.667012
19.041683	0.1	1.658881
19.043350	0.1	1.647971
19.045017	0.1	1.637419
19.046683	0.1	1.627724
19.048350	0.1	1.617195
19.050017	0.1	1.604203
19.051683	0.1	1.589176
19.053350	0.1	1.574778
19.055017	0.1	1.563863
19.056683	0.1	1.557665
19.058350	0.1	1.555406
19.060017	0.1	1.554824
19.061683	0.1	1.553735
19.063350	0.1	1.551369
19.065017	0.1	1.548403
19.066683	0.1	1.546023
19.068350	0.1	1.544380
19.070017	0.1	1.542442
19.071683	0.1	1.539383
19.073350	0.1	1.534871
19.075017	0.1	1.529092
19.076683	0.1	1.523141
19.078350	0.1	1.518507
19.080017	0.1	1.515653
19.081683	0.1	1.512975
19.083350	0.1	1.507639
19.085017	0.1	1.498591
19.086683	0.1	1.488174
19.088350	0.1	1.479825
19.090017	0.1	1.474884
19.091683	0.1	1.471802
19.093350	0.1	1.468007
19.095017	0.1	1.462880
19.096683	0.1	1.458265
19.098350	0.1	1.456141
19.100017	0.1	1.456719
19.101683	0.1	1.458661
19.103350	0.1	1.460304
19.105017	0.1	1.460644
19.106683	0.1	1.459369
19.108350	0.1	1.456169
19.110017	0.1	1.450526
19.111683	0.1	1.441971
19.113350	0.1	1.430945
19.115017	0.1	1.419089
19.116683	0.1	1.407755
19.118350	0.1	1.397235
19.120017	0.1	1.388127
19.121683	0.1	1.381780
19.123350	0.1	1.379373
19.125017	0.1	1.380946
19.126683	0.1	1.384364
19.128350	0.1	1.386125
19.130017	0.1	1.384122
19.131683	0.1	1.379065
19.133350	0.1	1.373421
19.135017	0.1	1.369459
19.136683	0.1	1.367815
19.138350	0.1	1.367400
19.140017	0.1	1.366613
19.141683	0.1	1.364839
19.143350	0.1	1.362874
19.145017	0.1	1.362097
19.146683	0.1	1.363265
19.148350	0.1	1.366106
19.150017	0.1	1.369868
19.151683	0.1	1.374055
19.153350	0.1	1.378236
19.155017	0.1	1.381529
19.156683	0.1	1.383093
19.158350	0.1	1.382832
19.160017	0.1	1.381161
19.161683	0.1	1.378376
19.163350	0.1	1.374842
19.165017	0.1	1.371456
19.166683	0.1	1.369272
19.168350	0.1	1.368313
19.170017	0.1	1.367168
19.171683	0.1	1.364406
19.173350	0.1	1.359908
19.175017	0.1	1.354469
19.176683	0.1	1.348974
19.178350	0.1	1.344024
19.180017	0.1	1.339293
19.181683	0.1	1.333780
19.183350	0.1	1.327554
19.185017	0.1	1.322525
19.186683	0.1	1.321137
19.188350	0.1	1.324071
19.190017	0.1	1.329100
19.191683	0.1	1.332960
19.193350	0.1	1.334324
19.195017	0.1	1.333943
19.196683	0.1	1.332462
19.198350	0.1	1.329384
19.200017	0.1	1.324271
19.201683	0.1	1.318189
19.203350	0.1	1.313477
19.205017	0.1	1.312159
19.206683	0.1	1.314366
19.208350	0.1	1.318092
19.210017	0.1	1.320480
19.211683	0.1	1.319619
19.213350	0.1	1.314976
19.215017	0.1	1.306669
19.216683	0.1	1.295856
19.218350	0.1	1.285779
19.220017	0.1	1.280201
19.221683	0.1	1.280070
19.223350	0.1	1.283106
19.225017	0.1	1.286878
19.226683	0.1	1.290902
19.228350	0.1	1.295190
19.230017	0.1	1.298506
19.231683	0.1	1.299568
19.233350	0.1	1.298576
19.235017	0.1	1.296643
19.236683	0.1	1.295307
19.238350	0.1	1.295800
19.240017	0.1	1.297751
19.241683	0.1	1.299633
19.243350	0.1	1.299768
19.245017	0.1	1.296648
19.246683	0.1	1.290119
19.248350	0.1	1.282413
19.250017	0.1	1.276811
19.251683	0.1	1.274995
19.253350	0.1	1.275782
19.255017	0.1	1.276843
19.256683	0.1	1.277290
19.258350	0.1	1.277770
19.260017	0.1	1.278506
19.261683	0.1	1.278799
19.263350	0.1	1.278119
19.265017	0.1	1.276257
19.266683	0.1	1.273612
19.268350	0.1	1.271651
19.270017	0.1	1.271991
19.271683	0.1	1.275162
19.273350	0.1	1.279591
19.275017	0.1	1.282007
19.276683	0.1	1.280489
19.278350	0.1	1.276131
19.280017	0.1	1.271237
19.281683	0.1	1.267609
19.283350	0.1	1.266520
19.285017	0.1	1.268443
19.286683	0.1	1.272461
19.288350	0.1	1.276913
19.290017	0.1	1.280569
19.291683	0.1	1.282566
19.293350	0.1	1.282375
19.295017	0.1	1.280415
19.296683	0.1	1.277691
19.298350	0.1	1.274883
19.300017	0.1	1.272182
19.301683	0.1	1.269602
19.303350	0.1	1.267400
19.305017	0.1	1.266217
19.306683	0.1	1.266799
19.308350	0.1	1.269649
19.310017	0.1	1.274496
19.311683	0.1	1.279479
19.313350	0.1	1.281565
19.315017	0.1	1.279195
19.316683	0.1	1.274445
19.318350	0.1	1.271539
19.320017	0.1	1.272773
19.321683	0.1	1.276573
19.323350	0.1	1.280047
19.325017	0.1	1.282152
19.326683	0.1	1.283633
19.328350	0.1	1.285397
19.330017	0.1	1.287749
19.331683	0.1	1.290110
19.333350	0.1	1.291172
19.335017	0.1	1.289994
19.336683	0.1	1.287516
19.338350	0.1	1.286347
19.340017	0.1	1.288182
19.341683	0.1	1.291349
19.343350	0.1	1.292070
19.345017	0.1	1.288475
19.346683	0.1	1.282077
19.348350	0.1	1.276010
19.350017	0.1	1.272936
19.351683	0.1	1.273789
19.353350	0.1	1.277532
19.355017	0.1	1.282035
19.356683	0.1	1.285491
19.358350	0.1	1.287465
19.360017	0.1	1.288657
19.361683	0.1	1.289761
19.363350	0.1	1.290981
19.365017	0.1	1.292117
19.366683	0.1	1.292578
19.368350	0.1	1.292154
19.370017	0.1	1.291586
19.371683	0.1	1.291847
19.373350	0.1	1.293267
19.375017	0.1	1.294990
19.376683	0.1	1.295158
19.378350	0.1	1.292666
19.380017	0.1	1.288094
19.381683	0.1	1.282701
19.383350	0.1	1.277793
19.385017	0.1	1.274333
19.386683	0.1	1.272387
19.388350	0.1	1.271968
19.390017	0.1	1.273504
19.391683	0.1	1.276187
19.393350	0.1	1.277877
19.395017	0.1	1.277993
19.396683	0.1	1.278194
19.398350	0.1	1.279768
19.400017	0.1	1.282138
19.401683	0.1	1.284117
19.403350	0.1	1.285640
19.405017	0.1	1.287423
19.406683	0.1	1.289453
19.408350	0.1	1.290957
19.410017	0.1	1.291805
19.411683	0.1	1.293137
19.413350	0.1	1.296299
19.415017	0.1	1.301556
19.416683	0.1	1.307982
19.418350	0.1	1.313807
19.420017	0.1	1.316848
19.421683	0.1	1.316657
19.423350	0.1	1.316154
19.425017	0.1	1.319200
19.426683	0.1	1.326897
19.428350	0.1	1.337486
19.430017	0.1	1.348918
19.431683	0.1	1.359880
19.433350	0.1	1.368988
19.435017	0.1	1.375731
19.436683	0.1	1.381794
19.438350	0.1	1.389594
19.440017	0.1	1.400183
19.441683	0.1	1.413152
19.443350	0.1	1.427978
19.445017	0.1	1.444453
19.446683	0.1	1.461687
19.448350	0.1	1.477618
19.450017	0.1	1.490116
19.451683	0.1	1.499010
19.453350	0.1	1.506885
19.455017	0.1	1.517357
19.456683	0.1	1.532347
19.458350	0.1	1.550941
19.460017	0.1	1.570806
19.461683	0.1	1.589768
19.463350	0.1	1.605786
19.465017	0.1	1.617661
19.466683	0.1	1.626736
19.468350	0.1	1.636259
19.470017	0.1	1.648664
19.471683	0.1	1.664013
19.473350	0.1	1.680539
19.475017	0.1	1.696595
19.476683	0.1	1.711654
19.478350	0.1	1.725890
19.480017	0.1	1.739813
19.481683	0.1	1.753857
19.483350	0.1	1.767888
19.485017	0.1	1.781117
19.486683	0.1	1.792181
19.488350	0.1	1.799450
19.490017	0.1	1.802654
19.491683	0.1	1.803758
19.493350	0.1	1.804666
19.495017	0.1	1.804950
19.496683	0.1	1.803176
19.498350	0.1	1.798421
19.500017	0.1	1.790137
19.501683	0.1	1.779688
19.503350	0.1	1.771101
19.505017	0.1	1.766980
19.506683	0.1	1.764940
19.508350	0.1	1.760032
19.510017	0.1	1.749401
19.511683	0.1	1.733890
19.513350	0.1	1.716707
19.515017	0.1	1.701266
19.516683	0.1	1.688926
19.518350	0.1	1.677880
19.520017	0.1	1.664618
19.521683	0.1	1.646946
19.523350	0.1	1.626099
19.525017	0.1	1.605628
19.526683	0.1	1.587826
19.528350	0.1	1.571355
19.530017	0.1	1.552622
19.531683	0.1	1.529618
19.533350	0.1	1.503904
19.535017	0.1	1.478377
19.536683	0.1	1.454330
19.538350	0.1	1.431890
19.540017	0.1	1.411429
19.541683	0.1	1.393044
19.543350	0.1	1.375712
19.545017	0.1	1.358590
19.546683	0.1	1.342124
19.548350	0.1	1.326757
19.550017	0.1	1.312196
19.551683	0.1	1.298618
19.553350	0.1	1.286524
19.555017	0.1	1.275670
19.556683	0.1	1.265667
19.558350	0.1	1.256266
19.560017	0.1	1.246519
19.561683	0.1	1.235846
19.563350	0.1	1.225462
19.565017	0.1	1.217052
19.566683	0.1	1.210561
19.568350	0.1	1.204023
19.570017	0.1	1.195781
19.571683	0.1	1.186323
19.573350	0.1	1.177569
19.575017	0.1	1.170961
19.576683	0.1	1.166645
19.578350	0.1	1.164232
19.580017	0.1	1.163050
19.581683	0.1	1.162132
19.583350	0.1	1.161410
19.585017	0.1	1.162170
19.586683	0.1	1.165029
19.588350	0.1	1.168652
19.590017	0.1	1.171161
19.591683	0.1	1.171944
19.593350	0.1	1.171506
19.595017	0.1	1.170426
19.596683	0.1	1.169327
19.598350	0.1	1.169168
19.600017	0.1	1.170514
19.601683	0.1	1.172544
19.603350	0.1	1.173769
19.605017	0.1	1.174542
19.606683	0.1	1.177057
19.608350	0.1	1.181695
19.610017	0.1	1.185946
19.611683	0.1	1.187874
19.613350	0.1	1.188139
19.615017	0.1	1.188340
19.616683	0.1	1.189290
19.618350	0.1	1.190379
19.620017	0.1	1.189928
19.621683	0.1	1.186994
19.623350	0.1	1.182654
19.625017	0.1	1.178714
19.626683	0.1	1.175911
19.628350	0.1	1.173480
19.630017	0.1	1.169583
19.631683	0.1	1.163064
19.633350	0.1	1.155091
19.635017	0.1	1.148381
19.636683	0.1	1.145415
19.638350	0.1	1.147068
19.640017	0.1	1.151874
19.641683	0.1	1.156377
19.643350	0.1	1.156647
19.645017	0.1	1.150677
19.646683	0.1	1.139855
19.648350	0.1	1.127939
19.650017	0.1	1.118444
19.651683	0.1	1.112786
19.653350	0.1	1.110574
19.655017	0.1	1.110989
19.656683	0.1	1.113429
19.658350	0.1	1.116847
19.660017	0.1	1.119180
19.661683	0.1	1.118151
19.663350	0.1	1.112381
19.665017	0.1	1.102625
19.666683	0.1	1.091468
19.668350	0.1	1.080856
19.670017	0.1	1.071063
19.671683	0.1	1.062569
19.673350	0.1	1.057582
19.675017	0.1	1.057759
19.676683	0.1	1.060707
19.678350	0.1	1.061661
19.680017	0.1	1.058783
19.681683	0.1	1.054043
19.683350	0.1	1.050006
19.685017	0.1	1.048073
19.686683	0.1	1.048157
19.688350	0.1	1.048506
19.690017	0.1	1.046686
19.691683	0.1	1.041815
19.693350	0.1	1.035812
19.695017	0.1	1.031589
19.696683	0.1	1.030220
19.698350	0.1	1.030872
19.700017	0.1	1.032338
19.701683	0.1	1.033433
19.703350	0.1	1.033293
19.705017	0.1	1.032180
19.706683	0.1	1.031058
19.708350	0.1	1.030318
19.710017	0.1	1.029521
19.711683	0.1	1.028175
19.713350	0.1	1.026201
19.715017	0.1	1.023626
19.716683	0.1	1.020315
19.718350	0.1	1.016310
19.720017	0.1	1.012138
19.721683	0.1	1.008697
19.723350	0.1	1.006927
19.725017	0.1	1.007416
19.726683	0.1	1.009968
19.728350	0.1	1.013414
19.730017	0.1	1.016338
19.731683	0.1	1.018248
19.733350	0.1	1.019989
19.735017	0.1	1.022392
19.736683	0.1	1.024422
19.738350	0.1	1.024217
19.740017	0.1	1.021940
19.741683	0.1	1.019849
19.743350	0.1	1.019812
19.745017	0.1	1.021996
19.746683	0.1	1.025279
19.748350	0.1	1.028203
19.750017	0.1	1.029456
19.751683	0.1	1.027919
19.753350	0.1	1.023519
19.755017	0.1	1.018466
19.756683	0.1	1.015714
19.758350	0.1	1.016026
19.760017	0.1	1.018201
19.761683	0.1	1.020632
19.763350	0.1	1.021661
19.765017	0.1	1.020529
19.766683	0.1	1.018345
19.768350	0.1	1.017060
19.770017	0.1	1.017652
19.771683	0.1	1.019016
19.773350	0.1	1.018476
19.775017	0.1	1.014224
19.776683	0.1	1.006746
19.778350	0.1	0.997460
19.780017	0.1	0.987747
19.781683	0.1	0.979989
19.783350	0.1	0.977423
19.785017	0.1	0.981330
19.786683	0.1	0.989218
19.788350	0.1	0.996608
19.790017	0.1	1.000012
19.791683	0.1	0.998154
19.793350	0.1	0.991849
19.795017	0.1	0.984184
19.796683	0.1	0.979309
19.798350	0.1	0.978829
19.800017	0.1	0.980534
19.801683	0.1	0.981507
19.803350	0.1	0.980743
19.805017	0.1	0.978420
19.806683	0.1	0.974750
19.808350	0.1	0.969861
19.810017	0.1	0.964035
19.811683	0.1	0.958303
19.813350	0.1	0.954373
19.815017	0.1	0.953148
19.816683	0.1	0.953893
19.818350	0.1	0.954927
19.820017	0.1	0.954508
19.821683	0.1	0.951439
19.823350	0.1	0.945935
19.825017	0.1	0.940133
19.826683	0.1	0.935965
19.828350	0.1	0.933236
19.830017	0.1	0.931509
19.831683	0.1	0.931830
19.833350	0.1	0.934969
19.835017	0.1	0.939369
19.836683	0.1	0.941684
19.838350	0.1	0.939625
19.840017	0.1	0.934326
19.841683	0.1	0.929059
19.843350	0.1	0.926382
19.845017	0.1	0.926834
19.846683	0.1	0.928752
19.848350	0.1	0.929604
19.850017	0.1	0.927704
19.851683	0.1	0.922722
19.853350	0.1	0.916347
19.855017	0.1	0.911825
19.856683	0.1	0.911164
19.858350	0.1	0.913246
19.860017	0.1	0.914778
19.861683	0.1	0.913334
19.863350	0.1	0.910396
19.865017	0.1	0.910223
19.866683	0.1	0.914726
19.868350	0.1	0.921385
19.870017	0.1	0.926247
19.871683	0.1	0.927057
19.873350	0.1	0.923853
19.875017	0.1	0.918456
19.876683	0.1	0.913120
19.878350	0.1	0.908845
19.880017	0.1	0.905418
19.881683	0.1	0.902652
19.883350	0.1	0.900822
19.885017	0.1	0.900356
19.886683	0.1	0.901092
19.888350	0.1	0.902303
19.890017	0.1	0.903606
19.891683	0.1	0.905157
19.893350	0.1	0.907346
19.895017	0.1	0.910372
19.896683	0.1	0.913544
19.898350	0.1	0.915835
19.900017	0.1	0.917213
19.901683	0.1	0.918447
19.903350	0.1	0.919923
19.905017	0.1	0.921534
19.906683	0.1	0.923206
19.908350	0.1	0.924505
19.910017	0.1	0.924002
19.911683	0.1	0.920054
19.913350	0.1	0.913208
19.915017	0.1	0.907099
19.916683	0.1	0.905050
19.918350	0.1	0.906372
19.920017	0.1	0.908119
19.921683	0.1	0.909371
19.923350	0.1	0.911602
19.925017	0.1	0.916212
19.926683	0.1	0.922857
19.928350	0.1	0.928794
19.930017	0.1	0.929842
19.931683	0.1	0.924002
19.933350	0.1	0.914093
19.935017	0.1	0.905283
19.936683	0.1	0.900514
19.938350	0.1	0.899290
19.940017	0.1	0.899695
19.941683	0.1	0.900514
19.943350	0.1	0.902377
19.945017	0.1	0.906652
19.946683	0.1	0.912701
19.948350	0.1	0.917800
19.950017	0.1	0.919928
19.951683	0.1	0.919285
19.953350	0.1	0.917069
19.955017	0.1	0.914042
19.956683	0.1	0.910545
19.958350	0.1	0.907276
19.960017	0.1	0.905227
19.961683	0.1	0.904487
19.963350	0.1	0.903811
19.965017	0.1	0.902284
19.966683	0.1	0.900868
19.968350	0.1	0.901688
19.970017	0.1	0.905539
19.971683	0.1	0.910214
19.973350	0.1	0.912165
19.975017	0.1	0.909786
19.976683	0.1	0.904500
19.978350	0.1	0.899090
19.980017	0.1	0.895355
19.981683	0.1	0.893082
19.983350	0.1	0.890759
19.985017	0.1	0.887169
19.986683	0.1	0.882284
19.988350	0.1	0.876975
19.990017	0.1	0.872347
19.991683	0.1	0.868910
19.993350	0.1	0.866409
19.995017	0.1	0.864621
19.996683	0.1	0.863709
19.998350	0.1	0.864151
20.000017	0.1	0.867071
20.001683	0.1	0.873273
20.003350	0.1	0.881054
20.005017	0.1	0.886330
20.006683	0.1	0.885813
20.008350	0.1	0.879467
20.010017	0.1	0.870209
20.011683	0.1	0.862204
20.013350	0.1	0.858442
20.015017	0.1	0.858614
20.016683	0.1	0.859862
20.018350	0.1	0.859918
20.020017	0.1	0.859257
20.021683	0.1	0.859979
20.023350	0.1	0.862698
20.025017	0.1	0.865348
20.026683	0.1	0.864970
20.028350	0.1	0.860323
20.030017	0.1	0.853809
20.031683	0.1	0.850107
20.033350	0.1	0.851629
20.035017	0.1	0.856798
20.036683	0.1	0.862638
20.038350	0.1	0.866759
20.040017	0.1	0.867653
20.041683	0.1	0.865073
20.043350	0.1	0.859862
20.045017	0.1	0.853306
20.046683	0.1	0.847015
20.048350	0.1	0.842814
20.050017	0.1	0.841790
20.051683	0.1	0.843573
20.053350	0.1	0.846754
20.055017	0.1	0.849650
20.056683	0.1	0.850894
20.058350	0.1	0.850209
20.060017	0.1	0.848630
20.061683	0.1	0.847988
20.063350	0.1	0.849501
20.065017	0.1	0.852211
20.066683	0.1	0.853539
20.068350	0.1	0.851657
20.070017	0.1	0.846796
20.071683	0.1	0.840868
20.073350	0.1	0.836104
20.075017	0.1	0.833436
20.076683	0.1	0.831913
20.078350	0.1	0.830442
20.080017	0.1	0.829650
20.081683	0.1	0.830754
20.083350	0.1	0.833441
20.085017	0.1	0.835769
20.086683	0.1	0.836123
20.088350	0.1	0.835084
20.090017	0.1	0.834744
20.091683	0.1	0.836207
20.093350	0.1	0.838535
20.095017	0.1	0.839992
20.096683	0.1	0.839680
20.098350	0.1	0.837860
20.100017	0.1	0.835625
20.101683	0.1	0.834977
20.103350	0.1	0.837967
20.105017	0.1	0.844575
20.106683	0.1	0.851965
20.108350	0.1	0.856631
20.110017	0.1	0.856947
20.111683	0.1	0.853697
20.113350	0.1	0.849315
20.115017	0.1	0.846419
20.116683	0.1	0.845809
20.118350	0.1	0.846521
20.120017	0.1	0.848318
20.121683	0.1	0.852575
20.123350	0.1	0.860305
20.125017	0.1	0.871089
20.126683	0.1	0.883122
20.128350	0.1	0.892733
20.130017	0.1	0.896757
20.131683	0.1	0.895951
20.133350	0.1	0.893725
20.135017	0.1	0.892929
20.136683	0.1	0.894899
20.138350	0.1	0.899429
20.140017	0.1	0.904738
20.141683	0.1	0.908035
20.143350	0.1	0.906968
20.145017	0.1	0.901958
20.146683	0.1	0.896864
20.148350	0.1	0.896337
20.150017	0.1	0.902466
20.151683	0.1	0.913269
20.153350	0.1	0.923984
20.155017	0.1	0.930540
20.156683	0.1	0.932300
20.158350	0.1	0.931481
20.160017	0.1	0.930247
20.161683	0.1	0.929483
20.163350	0.1	0.929772
20.165017	0.1	0.931718
20.166683	0.1	0.935374
20.168350	0.1	0.939788
20.170017	0.1	0.943835
20.171683	0.1	0.947658
20.173350	0.1	0.952240
20.175017	0.1	0.958443
20.176683	0.1	0.967020
20.178350	0.1	0.977647
20.180017	0.1	0.988306
20.181683	0.1	0.996697
20.183350	0.1	1.001721
20.185017	0.1	1.003407
20.186683	0.1	1.002429
20.188350	0.1	1.000618
20.190017	0.1	1.000958
20.191683	0.1	1.005535
20.193350	0.1	1.013679
20.195017	0.1	1.022867
20.196683	0.1	1.031333
20.198350	0.1	1.039426
20.200017	0.1	1.048176
20.201683	0.1	1.057684
20.203350	0.1	1.067440
20.205017	0.1	1.076879
20.206683	0.1	1.085210
20.208350	0.1	1.091901
20.210017	0.1	1.097177
20.211683	0.1	1.101545
20.213350	0.1	1.105503
20.215017	0.1	1.109573
20.216683	0.1	1.113415
20.218350	0.1	1.115529
20.220017	0.1	1.115212
20.221683	0.1	1.113801
20.223350	0.1	1.113219
20.225017	0.1	1.114374
20.226683	0.1	1.116572
20.228350	0.1	1.117890
20.230017	0.1	1.117713
20.231683	0.1	1.118327
20.233350	0.1	1.122220
20.235017	0.1	1.129094
20.236683	0.1	1.135939
20.238350	0.1	1.139021
20.240017	0.1	1.136488
20.241683	0.1	1.129820
20.243350	0.1	1.122979
20.245017	0.1	1.120144
20.246683	0.1	1.122872
20.248350	0.1	1.129350
20.250017	0.1	1.136311
20.251683	0.1	1.141089
20.253350	0.1	1.142658
20.255017	0.1	1.141541
20.256683	0.1	1.139189
20.258350	0.1	1.137401
20.260017	0.1	1.136973
20.261683	0.1	1.137303
20.263350	0.1	1.137708
20.265017	0.1	1.137955
20.266683	0.1	1.137839
20.268350	0.1	1.137583
20.270017	0.1	1.137694
20.271683	0.1	1.137326
20.273350	0.1	1.133773
20.275017	0.1	1.125252
20.276683	0.1	1.113280
20.278350	0.1	1.101396
20.280017	0.1	1.092716
20.281683	0.1	1.088921
20.283350	0.1	1.089340
20.285017	0.1	1.090863
20.286683	0.1	1.090411
20.288350	0.1	1.087748
20.290017	0.1	1.085456
20.291683	0.1	1.086099
20.293350	0.1	1.089540
20.295017	0.1	1.092972
20.296683	0.1	1.093787
20.298350	0.1	1.092129
20.300017	0.1	1.089792
20.301683	0.1	1.087394
20.303350	0.1	1.084213
20.305017	0.1	1.079701
20.306683	0.1	1.073643
20.308350	0.1	1.065368
20.310017	0.1	1.054560
20.311683	0.1	1.042886
20.313350	0.1	1.033368
20.315017	0.1	1.027794
20.316683	0.1	1.025451
20.318350	0.1	1.024674
20.320017	0.1	1.024618
20.321683	0.1	1.025116
20.323350	0.1	1.025973
20.325017	0.1	1.027589
20.326683	0.1	1.030634
20.328350	0.1	1.034453
20.330017	0.1	1.037228
20.331683	0.1	1.037666
20.333350	0.1	1.035840
20.335017	0.1	1.033391
20.336683	0.1	1.032888
20.338350	0.1	1.035486
20.340017	0.1	1.039146
20.341683	0.1	1.040334
20.343350	0.1	1.037507
20.345017	0.1	1.032436
20.346683	0.1	1.028031
20.348350	0.1	1.025451
20.350017	0.1	1.023915
20.351683	0.1	1.022662
20.353350	0.1	1.021712
20.355017	0.1	1.021321
20.356683	0.1	1.022592
20.358350	0.1	1.027016
20.360017	0.1	1.034220
20.361683	0.1	1.042038
20.363350	0.1	1.048455
20.365017	0.1	1.052311
20.366683	0.1	1.053410
20.368350	0.1	1.052641
20.370017	0.1	1.051701
20.371683	0.1	1.052464
20.373350	0.1	1.056045
20.375017	0.1	1.062010
20.376683	0.1	1.068925
20.378350	0.1	1.076106
20.380017	0.1	1.083948
20.381683	0.1	1.093037
20.383350	0.1	1.103608
20.385017	0.1	1.113992
20.386683	0.1	1.120572
20.388350	0.1	1.121745
20.390017	0.1	1.119976
20.391683	0.1	1.119482
20.393350	0.1	1.123571
20.395017	0.1	1.132851
20.396683	0.1	1.144586
20.398350	0.1	1.154500
20.400017	0.1	1.159990
20.401683	0.1	1.161769
20.403350	0.1	1.162323
20.405017	0.1	1.163781
20.406683	0.1	1.167362
20.408350	0.1	1.172624
20.410017	0.1	1.176735
20.411683	0.1	1.176712
20.413350	0.1	1.172330
20.415017	0.1	1.165615
20.416683	0.1	1.158649
20.418350	0.1	1.152735
20.420017	0.1	1.148838
20.421683	0.1	1.147850
20.423350	0.1	1.149629
20.425017	0.1	1.152293
20.426683	0.1	1.153327
20.428350	0.1	1.151059
20.430017	0.1	1.145680
20.431683	0.1	1.139003
20.433350	0.1	1.132428
20.435017	0.1	1.125522
20.436683	0.1	1.117503
20.438350	0.1	1.109145
20.440017	0.1	1.102034
20.441683	0.1	1.096684
20.443350	0.1	1.091906
20.445017	0.1	1.085713
20.446683	0.1	1.076809
20.448350	0.1	1.065661
20.450017	0.1	1.054727
20.451683	0.1	1.046732
20.453350	0.1	1.042131
20.455017	0.1	1.039444
20.456683	0.1	1.037298
20.458350	0.1	1.034648
20.460017	0.1	1.030485
20.461683	0.1	1.024175
20.463350	0.1	1.015216
20.465017	0.1	1.002909
20.466683	0.1	0.987547
20.468350	0.1	0.971453
20.470017	0.1	0.957660
20.471683	0.1	0.947788
20.473350	0.1	0.941399
20.475017	0.1	0.936706
20.476683	0.1	0.932002
20.478350	0.1	0.926577
20.480017	0.1	0.920785
20.481683	0.1	0.916007
20.483350	0.1	0.913455
20.485017	0.1	0.912016
20.486683	0.1	0.908505
20.488350	0.1	0.900915
20.490017	0.1	0.890270
20.491683	0.1	0.878978
20.493350	0.1	0.869129
20.495017	0.1	0.862465
20.496683	0.1	0.860081
20.498350	0.1	0.861473
20.500017	0.1	0.863890
20.501683	0.1	0.864076
20.503350	0.1	0.861660
20.505017	0.1	0.859685
20.506683	0.1	0.861147
20.508350	0.1	0.865632
20.510017	0.1	0.869385
20.511683	0.1	0.868109
20.513350	0.1	0.859858
20.515017	0.1	0.846474
20.516683	0.1	0.832747
20.518350	0.1	0.822707
20.520017	0.1	0.817333
20.521683	0.1	0.816123
20.523350	0.1	0.818269
20.525017	0.1	0.822074
20.526683	0.1	0.825785
20.528350	0.1	0.828607
20.530017	0.1	0.830381
20.531683	0.1	0.831080
20.533350	0.1	0.830344
20.535017	0.1	0.827657
20.536683	0.1	0.822949
20.538350	0.1	0.816807
20.540017	0.1	0.810279
20.541683	0.1	0.804430
20.543350	0.1	0.799466
20.545017	0.1	0.794721
20.546683	0.1	0.789831
20.548350	0.1	0.785124
20.550017	0.1	0.781505
20.551683	0.1	0.780718
20.553350	0.1	0.784071
20.555017	0.1	0.790316
20.556683	0.1	0.796048
20.558350	0.1	0.798362
20.560017	0.1	0.796849
20.561683	0.1	0.793412
20.563350	0.1	0.790129
20.565017	0.1	0.787862
20.566683	0.1	0.786795
20.568350	0.1	0.786679
20.570017	0.1	0.786451
20.571683	0.1	0.784895
20.573350	0.1	0.781775
20.575017	0.1	0.778236
20.576683	0.1	0.776439
20.578350	0.1	0.778111
20.580017	0.1	0.782749
20.581683	0.1	0.787787
20.583350	0.1	0.790763
20.585017	0.1	0.790879
20.586683	0.1	0.788979
20.588350	0.1	0.786674
20.590017	0.1	0.785384
20.591683	0.1	0.785650
20.593350	0.1	0.787242
20.595017	0.1	0.789771
20.596683	0.1	0.792090
20.598350	0.1	0.792067
20.600017	0.1	0.788579
20.601683	0.1	0.782949
20.603350	0.1	0.777850
20.605017	0.1	0.775056
20.606683	0.1	0.774222
20.608350	0.1	0.773827
20.610017	0.1	0.773123
20.611683	0.1	0.772369
20.613350	0.1	0.771778
20.615017	0.1	0.771773
20.616683	0.1	0.773114
20.618350	0.1	0.776052
20.620017	0.1	0.780374
20.621683	0.1	0.785645
20.623350	0.1	0.790600
20.625017	0.1	0.793226
20.626683	0.1	0.792793
20.628350	0.1	0.791484
20.630017	0.1	0.792979
20.631683	0.1	0.798907
20.633350	0.1	0.807238
20.635017	0.1	0.814600
20.636683	0.1	0.819596
20.638350	0.1	0.823559
20.640017	0.1	0.828309
20.641683	0.1	0.833767
20.643350	0.1	0.838609
20.645017	0.1	0.842055
20.646683	0.1	0.843601
20.648350	0.1	0.842600
20.650017	0.1	0.839611
20.651683	0.1	0.836733
20.653350	0.1	0.836137
20.655017	0.1	0.839406
20.656683	0.1	0.847196
20.658350	0.1	0.857697
20.660017	0.1	0.866610
20.661683	0.1	0.870544
20.663350	0.1	0.869711
20.665017	0.1	0.866535
20.666683	0.1	0.863140
20.668350	0.1	0.860584
20.670017	0.1	0.859648
20.671683	0.1	0.861799
20.673350	0.1	0.868239
20.675017	0.1	0.878396
20.676683	0.1	0.890438
20.678350	0.1	0.902638
20.680017	0.1	0.913981
20.681683	0.1	0.923830
20.683350	0.1	0.931509
20.685017	0.1	0.936780
20.686683	0.1	0.940105
20.688350	0.1	0.942121
20.690017	0.1	0.943560
20.691683	0.1	0.945479
20.693350	0.1	0.948790
20.695017	0.1	0.954126
20.696683	0.1	0.961917
20.698350	0.1	0.971695
20.700017	0.1	0.982280
20.701683	0.1	0.992981
20.703350	0.1	1.003547
20.705017	0.1	1.013954
20.706683	0.1	1.024669
20.708350	0.1	1.035905
20.710017	0.1	1.047328
20.711683	0.1	1.058895
20.713350	0.1	1.070960
20.715017	0.1	1.083561
20.716683	0.1	1.096111
20.718350	0.1	1.107696
20.720017	0.1	1.117554
20.721683	0.1	1.126030
20.723350	0.1	1.135045
20.725017	0.1	1.146691
20.726683	0.1	1.161234
20.728350	0.1	1.177173
20.730017	0.1	1.193350
20.731683	0.1	1.210575
20.733350	0.1	1.230463
20.735017	0.1	1.253015
20.736683	0.1	1.276433
20.738350	0.1	1.299176
20.740017	0.1	1.320625
20.741683	0.1	1.340155
20.743350	0.1	1.357906
20.745017	0.1	1.375955
20.746683	0.1	1.396183
20.748350	0.1	1.417748
20.750017	0.1	1.438227
20.751683	0.1	1.456258
20.753350	0.1	1.473096
20.755017	0.1	1.491820
20.756683	0.1	1.514200
20.758350	0.1	1.539146
20.760017	0.1	1.564785
20.761683	0.1	1.590075
20.763350	0.1	1.614839
20.765017	0.1	1.639752
20.766683	0.1	1.665461
20.768350	0.1	1.690928
20.770017	0.1	1.713620
20.771683	0.1	1.731864
20.773350	0.1	1.745946
20.775017	0.1	1.757308
20.776683	0.1	1.768218
20.778350	0.1	1.781927
20.780017	0.1	1.801262
20.781683	0.1	1.826533
20.783350	0.1	1.855432
20.785017	0.1	1.884890
20.786683	0.1	1.912955
20.788350	0.1	1.939167
20.790017	0.1	1.963945
20.791683	0.1	1.988076
20.793350	0.1	2.012458
20.795017	0.1	2.038195
20.796683	0.1	2.066358
20.798350	0.1	2.097334
20.800017	0.1	2.130657
20.801683	0.1	2.164869
20.803350	0.1	2.198210
20.805017	0.1	2.230667
20.806683	0.1	2.264450
20.808350	0.1	2.301466
20.810017	0.1	2.341145
20.811683	0.1	2.381471
20.813350	0.1	2.422077
20.815017	0.1	2.465281
20.816683	0.1	2.513635
20.818350	0.1	2.567712
20.820017	0.1	2.626237
20.821683	0.1	2.686754
20.823350	0.1	2.746568
20.825017	0.1	2.804603
20.826683	0.1	2.861796
20.828350	0.1	2.918942
20.830017	0.1	2.975520
20.831683	0.1	3.031115
20.833350	0.1	3.086245
20.835017	0.1	3.141556
20.836683	0.1	3.197365
20.838350	0.1	3.253901
20.840017	0.1	3.311103
20.841683	0.1	3.368850
20.843350	0.1	3.427207
20.845017	0.1	3.485191
20.846683	0.1	3.540143
20.848350	0.1	3.589792
20.850017	0.1	3.634235
20.851683	0.1	3.675185
20.853350	0.1	3.713910
20.855017	0.1	3.750194
20.856683	0.1	3.782916
20.858350	0.1	3.811065
20.860017	0.1	3.834227
20.861683	0.1	3.852728
20.863350	0.1	3.867634
20.865017	0.1	3.879876
20.866683	0.1	3.889026
20.868350	0.1	3.892952
20.870017	0.1	3.889459
20.871683	0.1	3.878362
20.873350	0.1	3.861510
20.875017	0.1	3.841333
20.876683	0.1	3.819317
20.878350	0.1	3.794697
20.880017	0.1	3.764997
20.881683	0.1	3.728722
20.883350	0.1	3.686468
20.885017	0.1	3.639525
20.886683	0.1	3.588484
20.888350	0.1	3.532963
20.890017	0.1	3.472748
20.891683	0.1	3.409055
20.893350	0.1	3.343597
20.895017	0.1	3.276402
20.896683	0.1	3.205817
20.898350	0.1	3.130720
20.900017	0.1	3.051916
20.901683	0.1	2.971729
20.903350	0.1	2.893228
20.905017	0.1	2.818885
20.906683	0.1	2.748948
20.908350	0.1	2.681119
20.910017	0.1	2.612229
20.911683	0.1	2.540629
20.913350	0.1	2.467022
20.915017	0.1	2.393131
20.916683	0.1	2.320171
20.918350	0.1	2.248599
20.920017	0.1	2.178508
20.921683	0.1	2.109963
20.923350	0.1	2.043811
20.925017	0.1	1.981738
20.926683	0.1	1.924331
20.928350	0.1	1.870021
20.930017	0.1	1.817248
20.931683	0.1	1.766500
20.933350	0.1	1.718788
20.935017	0.1	1.673759
20.936683	0.1	1.630778
20.938350	0.1	1.589935
20.940017	0.1	1.550685
20.941683	0.1	1.511881
20.943350	0.1	1.473725
20.945017	0.1	1.437180
20.946683	0.1	1.402274
20.948350	0.1	1.368928
20.950017	0.1	1.337873
20.951683	0.1	1.309770
20.953350	0.1	1.284736
20.955017	0.1	1.262547
20.956683	0.1	1.242836
20.958350	0.1	1.224973
20.960017	0.1	1.207758
20.961683	0.1	1.189662
20.963350	0.1	1.169811
20.965017	0.1	1.148810
20.966683	0.1	1.128158
20.968350	0.1	1.108879
20.970017	0.1	1.091212
20.971683	0.1	1.075170
20.973350	0.1	1.060679
20.975017	0.1	1.047612
20.976683	0.1	1.036073
20.978350	0.1	1.026448
20.980017	0.1	1.018858
20.981683	0.1	1.012138
20.983350	0.1	1.003672
20.985017	0.1	0.991193
20.986683	0.1	0.975300
20.988350	0.1	0.959495
20.990017	0.1	0.947453
20.991683	0.1	0.940976
20.993350	0.1	0.939802
20.995017	0.1	0.941753
20.996683	0.1	0.943537
20.998350	0.1	0.943057
21.000017	0.1	0.940687
21.001683	0.1	0.937604
21.003350	0.1	0.934396
21.005017	0.1	0.931462
21.006683	0.1	0.928938
21.008350	0.1	0.925944
21.010017	0.1	0.920864
21.011683	0.1	0.912901
21.013350	0.1	0.903048
21.015017	0.1	0.893697
21.016683	0.1	0.887555
21.018350	0.1	0.885818
21.020017	0.1	0.887010
21.021683	0.1	0.888221
21.023350	0.1	0.887397
21.025017	0.1	0.884840
21.026683	0.1	0.882517
21.028350	0.1	0.881390
21.030017	0.1	0.880579
21.031683	0.1	0.879825
21.033350	0.1	0.880822
21.035017	0.1	0.885110
21.036683	0.1	0.891611
21.038350	0.1	0.897110
21.040017	0.1	0.898913
21.041683	0.1	0.896254
21.043350	0.1	0.890065
21.045017	0.1	0.882493
21.046683	0.1	0.876030
21.048350	0.1	0.872039
21.050017	0.1	0.870065
21.051683	0.1	0.869213
21.053350	0.1	0.869702
21.055017	0.1	0.872156
21.056683	0.1	0.876468
21.058350	0.1	0.881460
21.060017	0.1	0.884761
21.061683	0.1	0.884011
21.063350	0.1	0.878684
21.065017	0.1	0.871075
21.066683	0.1	0.865222
21.068350	0.1	0.863443
21.070017	0.1	0.864919
21.071683	0.1	0.868249
21.073350	0.1	0.872901
21.075017	0.1	0.878242
21.076683	0.1	0.883327
21.078350	0.1	0.887816
21.080017	0.1	0.892309
21.081683	0.1	0.896961
21.083350	0.1	0.900915
21.085017	0.1	0.904072
21.086683	0.1	0.907551
21.088350	0.1	0.911853
21.090017	0.1	0.916594
21.091683	0.1	0.921488
21.093350	0.1	0.926801
21.095017	0.1	0.933567
21.096683	0.1	0.942750
21.098350	0.1	0.953646
21.100017	0.1	0.963639
21.101683	0.1	0.969884
21.103350	0.1	0.971542
21.105017	0.1	0.970233
21.106683	0.1	0.968743
21.108350	0.1	0.969274
21.110017	0.1	0.972259
21.111683	0.1	0.976725
21.113350	0.1	0.981544
21.115017	0.1	0.985777
21.116683	0.1	0.988604
21.118350	0.1	0.990140
21.120017	0.1	0.992008
21.121683	0.1	0.995784
21.123350	0.1	1.001190
21.125017	0.1	1.006913
21.126683	0.1	1.012124
21.128350	0.1	1.016669
21.130017	0.1	1.020799
21.131683	0.1	1.024739
21.133350	0.1	1.027756
21.135017	0.1	1.028185
21.136683	0.1	1.025130
21.138350	0.1	1.019654
21.140017	0.1	1.013591
21.141683	0.1	1.008175
21.143350	0.1	1.004115
21.145017	0.1	1.001731
21.146683	0.1	1.000962
21.148350	0.1	1.001311
21.150017	0.1	1.001814
21.151683	0.1	1.001353
21.153350	0.1	0.999030
21.155017	0.1	0.994825
21.156683	0.1	0.989563
21.158350	0.1	0.984101
21.160017	0.1	0.979602
21.161683	0.1	0.977246
21.163350	0.1	0.976548
21.165017	0.1	0.975602
21.166683	0.1	0.973172
21.168350	0.1	0.968915
21.170017	0.1	0.962275
21.171683	0.1	0.953572
21.173350	0.1	0.944897
21.175017	0.1	0.938228
21.176683	0.1	0.933660
21.178350	0.1	0.929898
21.180017	0.1	0.925534
21.181683	0.1	0.919728
21.183350	0.1	0.912398
21.185017	0.1	0.903802
21.186683	0.1	0.894372
21.188350	0.1	0.885557
21.190017	0.1	0.879890
21.191683	0.1	0.879080
21.193350	0.1	0.882605
21.195017	0.1	0.887560
21.196683	0.1	0.889879
21.198350	0.1	0.887564
21.200017	0.1	0.882577
21.201683	0.1	0.878396
21.203350	0.1	0.876719
21.205017	0.1	0.876384
21.206683	0.1	0.874428
21.208350	0.1	0.869134
21.210017	0.1	0.862372
21.211683	0.1	0.857678
21.213350	0.1	0.856975
21.215017	0.1	0.859997
21.216683	0.1	0.864882
21.218350	0.1	0.869003
21.220017	0.1	0.870349
21.221683	0.1	0.868468
21.223350	0.1	0.864710
21.225017	0.1	0.861143
21.226683	0.1	0.858721
21.228350	0.1	0.857520
21.230017	0.1	0.858139
21.231683	0.1	0.861543
21.233350	0.1	0.867820
21.235017	0.1	0.875541
21.236683	0.1	0.882330
21.238350	0.1	0.885981
21.240017	0.1	0.885413
21.241683	0.1	0.881078
21.243350	0.1	0.875355
21.245017	0.1	0.872058
21.246683	0.1	0.872985
21.248350	0.1	0.875681
21.250017	0.1	0.876435
21.251683	0.1	0.874177
21.253350	0.1	0.870284
21.255017	0.1	0.865893
21.256683	0.1	0.860877
21.258350	0.1	0.855750
21.260017	0.1	0.852826
21.261683	0.1	0.853934
21.263350	0.1	0.858004
21.265017	0.1	0.861618
21.266683	0.1	0.861688
21.268350	0.1	0.857492
21.270017	0.1	0.850549
21.271683	0.1	0.843522
21.273350	0.1	0.839341
21.275017	0.1	0.839317
21.276683	0.1	0.841524
21.278350	0.1	0.842507
21.280017	0.1	0.840956
21.281683	0.1	0.838046
21.283350	0.1	0.834665
21.285017	0.1	0.831014
21.286683	0.1	0.828044
21.288350	0.1	0.826754
21.290017	0.1	0.826893
21.291683	0.1	0.827163
21.293350	0.1	0.825720
21.295017	0.1	0.821268
21.296683	0.1	0.814963
21.298350	0.1	0.809734
21.300017	0.1	0.806870
21.301683	0.1	0.804844
21.303350	0.1	0.801636
21.305017	0.1	0.796514
21.306683	0.1	0.790730
21.308350	0.1	0.787931
21.310017	0.1	0.791564
21.311683	0.1	0.800742
21.313350	0.1	0.810199
21.315017	0.1	0.814856
21.316683	0.1	0.813589
21.318350	0.1	0.808910
21.320017	0.1	0.804351
21.321683	0.1	0.801953
21.323350	0.1	0.801519
21.325017	0.1	0.802292
21.326683	0.1	0.804341
21.328350	0.1	0.807517
21.330017	0.1	0.810684
21.331683	0.1	0.812626
21.333350	0.1	0.812574
21.335017	0.1	0.810218
21.336683	0.1	0.805994
21.338350	0.1	0.801375
21.340017	0.1	0.798469
21.341683	0.1	0.798446
21.343350	0.1	0.800374
21.345017	0.1	0.801836
21.346683	0.1	0.800868
21.348350	0.1	0.797850
21.350017	0.1	0.794963
21.351683	0.1	0.793440
21.353350	0.1	0.792784
21.355017	0.1	0.792537
21.356683	0.1	0.793082
21.358350	0.1	0.794758
21.360017	0.1	0.797431
21.361683	0.1	0.801147
21.363350	0.1	0.806390
21.365017	0.1	0.812653
21.366683	0.1	0.817683
21.368350	0.1	0.819205
21.370017	0.1	0.816765
21.371683	0.1	0.812020
21.373350	0.1	0.807992
21.375017	0.1	0.807340
21.376683	0.1	0.810758
21.378350	0.1	0.816449
21.380017	0.1	0.821045
21.381683	0.1	0.822507
21.383350	0.1	0.821906
21.385017	0.1	0.821268
21.386683	0.1	0.821240
21.388350	0.1	0.821739
21.390017	0.1	0.822861
21.391683	0.1	0.825184
21.393350	0.1	0.830465
21.395017	0.1	0.839760
21.396683	0.1	0.850097
21.398350	0.1	0.856481
21.400017	0.1	0.857012
21.401683	0.1	0.853660
21.403350	0.1	0.849795
21.405017	0.1	0.848356
21.406683	0.1	0.850768
21.408350	0.1	0.855951
21.410017	0.1	0.860742
21.411683	0.1	0.862000
21.413350	0.1	0.858475
21.415017	0.1	0.851462
21.416683	0.1	0.843802
21.418350	0.1	0.838111
21.420017	0.1	0.835867
21.421683	0.1	0.836872
21.423350	0.1	0.839531
21.425017	0.1	0.842595
21.426683	0.1	0.846223
21.428350	0.1	0.851033
21.430017	0.1	0.856621
21.431683	0.1	0.861315
21.433350	0.1	0.863643
21.435017	0.1	0.863485
21.436683	0.1	0.861287
21.438350	0.1	0.857934
21.440017	0.1	0.855108
21.441683	0.1	0.853990
21.443350	0.1	0.854307
21.445017	0.1	0.854828
21.446683	0.1	0.854274
21.448350	0.1	0.852458
21.450017	0.1	0.849972
21.451683	0.1	0.846903
21.453350	0.1	0.843029
21.455017	0.1	0.838325
21.456683	0.1	0.832966
21.458350	0.1	0.827429
21.460017	0.1	0.822498
21.461683	0.1	0.818865
21.463350	0.1	0.816374
21.465017	0.1	0.813943
21.466683	0.1	0.810758
21.468350	0.1	0.806865
21.470017	0.1	0.802530
21.471683	0.1	0.798022
21.473350	0.1	0.793468
21.475017	0.1	0.788723
21.476683	0.1	0.783843
21.478350	0.1	0.779172
21.480017	0.1	0.775014
21.481683	0.1	0.771694
21.483350	0.1	0.769282
21.485017	0.1	0.767550
21.486683	0.1	0.766614
21.488350	0.1	0.766818
21.490017	0.1	0.768043
21.491683	0.1	0.769300
21.493350	0.1	0.768602
21.495017	0.1	0.764336
21.496683	0.1	0.757333
21.498350	0.1	0.750129
21.500017	0.1	0.744550
21.501683	0.1	0.740658
21.503350	0.1	0.737510
21.505017	0.1	0.734939
21.506683	0.1	0.734129
21.508350	0.1	0.736122
21.510017	0.1	0.740066
21.511683	0.1	0.742935
21.513350	0.1	0.741687
21.515017	0.1	0.736266
21.516683	0.1	0.729579
21.518350	0.1	0.724816
21.520017	0.1	0.723088
21.521683	0.1	0.723265
21.523350	0.1	0.723731
21.525017	0.1	0.724192
21.526683	0.1	0.725575
21.528350	0.1	0.727917
21.530017	0.1	0.729570
21.531683	0.1	0.729337
21.533350	0.1	0.728178
21.535017	0.1	0.728238
21.536683	0.1	0.730790
21.538350	0.1	0.734786
21.540017	0.1	0.737691
21.541683	0.1	0.738138
21.543350	0.1	0.736597
21.545017	0.1	0.733687
21.546683	0.1	0.729593
21.548350	0.1	0.724928
21.550017	0.1	0.720811
21.551683	0.1	0.717873
21.553350	0.1	0.716005
21.555017	0.1	0.715344
21.556683	0.1	0.716322
21.558350	0.1	0.718716
21.560017	0.1	0.721379
21.561683	0.1	0.722855
21.563350	0.1	0.722394
21.565017	0.1	0.720448
21.566683	0.1	0.717877
21.568350	0.1	0.714734
21.570017	0.1	0.710255
21.571683	0.1	0.704271
21.573350	0.1	0.698236
21.575017	0.1	0.694687
21.576683	0.1	0.695400
21.578350	0.1	0.699535
21.580017	0.1	0.703433
21.581683	0.1	0.703307
21.583350	0.1	0.699065
21.585017	0.1	0.694012
21.586683	0.1	0.691111
21.588350	0.1	0.691353
21.590017	0.1	0.693933
21.591683	0.1	0.696694
21.593350	0.1	0.698334
21.595017	0.1	0.699968
21.596683	0.1	0.703135
21.598350	0.1	0.707326
21.600017	0.1	0.710529
21.601683	0.1	0.711428
21.603350	0.1	0.710045
21.605017	0.1	0.706688
21.606683	0.1	0.701859
21.608350	0.1	0.696620
21.610017	0.1	0.692038
21.611683	0.1	0.688904
21.613350	0.1	0.687591
21.615017	0.1	0.687530
21.616683	0.1	0.687395
21.618350	0.1	0.686371
21.620017	0.1	0.685910
21.621683	0.1	0.689346
21.623350	0.1	0.698036
21.625017	0.1	0.708923
21.626683	0.1	0.717277
21.628350	0.1	0.720732
21.630017	0.1	0.720127
21.631683	0.1	0.717831
21.633350	0.1	0.716182
21.635017	0.1	0.716695
21.636683	0.1	0.719191
21.638350	0.1	0.721877
21.640017	0.1	0.723074
21.641683	0.1	0.722720
21.643350	0.1	0.722338
21.645017	0.1	0.723870
21.646683	0.1	0.727768
21.648350	0.1	0.731689
21.650017	0.1	0.732183
21.651683	0.1	0.728117
21.653350	0.1	0.721877
21.655017	0.1	0.718031
21.656683	0.1	0.720257
21.658350	0.1	0.728392
21.660017	0.1	0.738828
21.661683	0.1	0.747498
21.663350	0.1	0.751694
21.665017	0.1	0.750879
21.666683	0.1	0.747074
21.668350	0.1	0.743098
21.670017	0.1	0.740327
21.671683	0.1	0.739382
21.673350	0.1	0.741347
21.675017	0.1	0.746967
21.676683	0.1	0.755470
21.678350	0.1	0.764630
21.680017	0.1	0.771470
21.681683	0.1	0.774045
21.683350	0.1	0.773594
21.685017	0.1	0.773654
21.686683	0.1	0.776807
21.688350	0.1	0.782851
21.690017	0.1	0.788812
21.691683	0.1	0.790954
21.693350	0.1	0.788271
21.695017	0.1	0.783321
21.696683	0.1	0.779917
21.698350	0.1	0.780812
21.700017	0.1	0.786078
21.701683	0.1	0.792793
21.703350	0.1	0.797478
21.705017	0.1	0.799261
21.706683	0.1	0.800188
21.708350	0.1	0.802572
21.710017	0.1	0.806474
21.711683	0.1	0.809473
21.713350	0.1	0.808691
21.715017	0.1	0.803480
21.716683	0.1	0.795713
21.718350	0.1	0.787992
21.720017	0.1	0.782390
21.721683	0.1	0.779508
21.723350	0.1	0.777831
21.725017	0.1	0.775545
21.726683	0.1	0.773091
21.728350	0.1	0.771885
21.730017	0.1	0.771675
21.731683	0.1	0.771135
21.733350	0.1	0.769589
21.735017	0.1	0.766949
21.736683	0.1	0.763191
21.738350	0.1	0.758586
21.740017	0.1	0.753980
21.741683	0.1	0.750157
21.743350	0.1	0.747158
21.745017	0.1	0.744634
21.746683	0.1	0.742264
21.748350	0.1	0.740159
21.750017	0.1	0.738734
21.751683	0.1	0.737375
21.753350	0.1	0.734515
21.755017	0.1	0.729603
21.756683	0.1	0.724164
21.758350	0.1	0.720690
21.760017	0.1	0.720583
21.761683	0.1	0.723153
21.763350	0.1	0.726217
21.765017	0.1	0.727922
21.766683	0.1	0.728401
21.768350	0.1	0.729454
21.770017	0.1	0.732066
21.771683	0.1	0.734585
21.773350	0.1	0.733882
21.775017	0.1	0.728569
21.776683	0.1	0.720378
21.778350	0.1	0.711912
21.780017	0.1	0.704755
21.781683	0.1	0.700168
21.783350	0.1	0.699060
21.785017	0.1	0.700396
21.786683	0.1	0.701556
21.788350	0.1	0.700359
21.790017	0.1	0.696643
21.791683	0.1	0.692615
21.793350	0.1	0.690753
21.795017	0.1	0.690990
21.796683	0.1	0.691242
21.798350	0.1	0.690171
21.800017	0.1	0.688862
21.801683	0.1	0.690189
21.803350	0.1	0.695945
21.805017	0.1	0.704294
21.806683	0.1	0.711200
21.808350	0.1	0.714683
21.810017	0.1	0.716792
21.811683	0.1	0.720564
21.813350	0.1	0.726301
21.815017	0.1	0.732020
21.816683	0.1	0.735791
21.818350	0.1	0.736685
21.820017	0.1	0.735265
21.821683	0.1	0.733440
21.823350	0.1	0.732644
21.825017	0.1	0.732304
21.826683	0.1	0.730823
21.828350	0.1	0.727964
21.830017	0.1	0.725845
21.831683	0.1	0.727032
21.833350	0.1	0.732369
21.835017	0.1	0.740541
21.836683	0.1	0.748178
21.838350	0.1	0.752029
21.840017	0.1	0.752420
21.841683	0.1	0.752676
21.843350	0.1	0.755098
21.845017	0.1	0.759196
21.846683	0.1	0.763382
21.848350	0.1	0.766972
21.850017	0.1	0.770115
21.851683	0.1	0.772965
21.853350	0.1	0.775801
21.855017	0.1	0.779298
21.856683	0.1	0.784234
21.858350	0.1	0.790595
21.860017	0.1	0.796998
21.861683	0.1	0.801985
21.863350	0.1	0.805869
21.865017	0.1	0.809878
21.866683	0.1	0.813552
21.868350	0.1	0.815298
21.870017	0.1	0.815834
21.871683	0.1	0.818167
21.873350	0.1	0.824044
21.875017	0.1	0.832560
21.876683	0.1	0.841841
21.878350	0.1	0.850298
21.880017	0.1	0.856323
21.881683	0.1	0.858316
21.883350	0.1	0.855811
21.885017	0.1	0.850097
21.886683	0.1	0.843666
21.888350	0.1	0.839145
21.890017	0.1	0.838181
21.891683	0.1	0.840416
21.893350	0.1	0.843974
21.895017	0.1	0.847154
21.896683	0.1	0.849497
21.898350	0.1	0.851387
21.900017	0.1	0.853036
21.901683	0.1	0.854023
21.903350	0.1	0.854158
21.905017	0.1	0.854083
21.906683	0.1	0.854204
21.908350	0.1	0.853515
21.910017	0.1	0.850107
21.911683	0.1	0.843485
21.913350	0.1	0.836020
21.915017	0.1	0.830698
21.916683	0.1	0.828104
21.918350	0.1	0.826647
21.920017	0.1	0.824202
21.921683	0.1	0.819215
21.923350	0.1	0.812057
21.925017	0.1	0.805645
21.926683	0.1	0.803932
21.928350	0.1	0.808579
21.930017	0.1	0.817357
21.931683	0.1	0.826526
21.933350	0.1	0.833357
21.935017	0.1	0.836495
21.936683	0.1	0.835722
21.938350	0.1	0.831485
21.940017	0.1	0.824574
21.941683	0.1	0.816556
21.943350	0.1	0.809580
21.945017	0.1	0.805389
21.946683	0.1	0.804481
21.948350	0.1	0.805818
21.950017	0.1	0.807140
21.951683	0.1	0.806437
21.953350	0.1	0.803317
21.955017	0.1	0.798907
21.956683	0.1	0.794926
21.958350	0.1	0.792933
21.960017	0.1	0.793571
21.961683	0.1	0.796556
21.963350	0.1	0.800970
21.965017	0.1	0.804891
21.966683	0.1	0.805971
21.968350	0.1	0.803177
21.970017	0.1	0.797482
21.971683	0.1	0.791429
21.973350	0.1	0.787666
21.975017	0.1	0.787410
21.976683	0.1	0.790223
21.978350	0.1	0.794777
21.980017	0.1	0.799489
21.981683	0.1	0.803079
21.983350	0.1	0.805394
21.985017	0.1	0.807326
21.986683	0.1	0.809450
21.988350	0.1	0.811392
21.990017	0.1	0.812691
21.991683	0.1	0.813887
21.993350	0.1	0.816081
21.995017	0.1	0.819424
21.996683	0.1	0.822758
21.998350	0.1	0.824379
22.000017	0.1	0.822898
22.001683	0.1	0.818502
22.003350	0.1	0.813180
22.005017	0.1	0.809259
22.006683	0.1	0.808449
22.008350	0.1	0.811601
22.010017	0.1	0.818362
22.011683	0.1	0.827140
22.013350	0.1	0.836044
22.015017	0.1	0.843680
22.016683	0.1	0.849413
22.018350	0.1	0.853441
22.020017	0.1	0.856468
22.021683	0.1	0.858735
22.023350	0.1	0.860435
22.025017	0.1	0.863508
22.026683	0.1	0.870423
22.028350	0.1	0.880691
22.030017	0.1	0.891169
22.031683	0.1	0.899252
22.033350	0.1	0.904198
22.035017	0.1	0.907076
22.036683	0.1	0.910596
22.038350	0.1	0.917627
22.040017	0.1	0.928775
22.041683	0.1	0.942163
22.043350	0.1	0.955341
22.045017	0.1	0.966769
22.046683	0.1	0.976394
22.048350	0.1	0.985842
22.050017	0.1	0.997088
22.051683	0.1	1.010317
22.053350	0.1	1.023775
22.055017	0.1	1.035184
22.056683	0.1	1.043100
22.058350	0.1	1.047901
22.060017	0.1	1.051542
22.061683	0.1	1.056148
22.063350	0.1	1.063505
22.065017	0.1	1.074467
22.066683	0.1	1.087943
22.068350	0.1	1.101396
22.070017	0.1	1.112567
22.071683	0.1	1.120418
22.073350	0.1	1.125261
22.075017	0.1	1.128628
22.076683	0.1	1.131920
22.078350	0.1	1.135105
22.080017	0.1	1.137457
22.081683	0.1	1.138579
22.083350	0.1	1.138709
22.085017	0.1	1.138719
22.086683	0.1	1.139343
22.088350	0.1	1.140619
22.090017	0.1	1.141764
22.091683	0.1	1.141606
22.093350	0.1	1.139874
22.095017	0.1	1.137722
22.096683	0.1	1.136200
22.098350	0.1	1.135026
22.100017	0.1	1.133410
22.101683	0.1	1.130402
22.103350	0.1	1.124474
22.105017	0.1	1.114579
22.106683	0.1	1.101536
22.108350	0.1	1.088087
22.110017	0.1	1.077368
22.111683	0.1	1.070639
22.113350	0.1	1.066751
22.115017	0.1	1.063305
22.116683	0.1	1.058402
22.118350	0.1	1.051608
22.120017	0.1	1.043212
22.121683	0.1	1.033107
22.123350	0.1	1.021069
22.125017	0.1	1.007630
22.126683	0.1	0.994522
22.128350	0.1	0.983784
22.130017	0.1	0.976254
22.131683	0.1	0.971653
22.133350	0.1	0.969400
22.135017	0.1	0.968357
22.136683	0.1	0.967011
22.138350	0.1	0.964729
22.140017	0.1	0.961935
22.141683	0.1	0.959462
22.143350	0.1	0.958010
22.145017	0.1	0.957521
22.146683	0.1	0.957381
22.148350	0.1	0.957167
22.150017	0.1	0.957046
22.151683	0.1	0.957726
22.153350	0.1	0.960268
22.155017	0.1	0.965730
22.156683	0.1	0.974424
22.158350	0.1	0.985265
22.160017	0.1	0.996296
22.161683	0.1	1.005977
22.163350	0.1	1.013749
22.165017	0.1	1.019295
22.166683	0.1	1.022550
22.168350	0.1	1.024320
22.170017	0.1	1.026010
22.171683	0.1	1.029172
22.173350	0.1	1.035421
22.175017	0.1	1.045414
22.176683	0.1	1.058024
22.178350	0.1	1.072050
22.180017	0.1	1.088297
22.181683	0.1	1.108800
22.183350	0.1	1.133746
22.185017	0.1	1.160312
22.186683	0.1	1.185099
22.188350	0.1	1.206174
22.190017	0.1	1.222878
22.191683	0.1	1.235963
22.193350	0.1	1.247642
22.195017	0.1	1.260489
22.196683	0.1	1.276527
22.198350	0.1	1.296401
22.200017	0.1	1.318883
22.201683	0.1	1.341626
22.203350	0.1	1.362641
22.205017	0.1	1.381105
22.206683	0.1	1.397282
22.208350	0.1	1.412323
22.210017	0.1	1.428030
22.211683	0.1	1.445934
22.213350	0.1	1.466298
22.215017	0.1	1.488253
22.216683	0.1	1.510461
22.218350	0.1	1.531178
22.220017	0.1	1.549018
22.221683	0.1	1.563923
22.223350	0.1	1.576794
22.225017	0.1	1.589046
22.226683	0.1	1.601996
22.228350	0.1	1.615542
22.230017	0.1	1.628031
22.231683	0.1	1.637852
22.233350	0.1	1.644436
22.235017	0.1	1.647933
22.236683	0.1	1.648539
22.238350	0.1	1.646304
22.240017	0.1	1.641954
22.241683	0.1	1.636986
22.243350	0.1	1.632292
22.245017	0.1	1.627784
22.246683	0.1	1.622885
22.248350	0.1	1.616338
22.250017	0.1	1.606732
22.251683	0.1	1.593377
22.253350	0.1	1.576766
22.255017	0.1	1.558661
22.256683	0.1	1.540636
22.258350	0.1	1.522237
22.260017	0.1	1.501674
22.261683	0.1	1.477608
22.263350	0.1	1.449808
22.265017	0.1	1.419466
22.266683	0.1	1.389133
22.268350	0.1	1.361496
22.270017	0.1	1.337845
22.271683	0.1	1.317561
22.273350	0.1	1.298706
22.275017	0.1	1.278468
22.276683	0.1	1.253928
22.278350	0.1	1.224088
22.280017	0.1	1.191297
22.281683	0.1	1.160200
22.283350	0.1	1.134844
22.285017	0.1	1.116018
22.286683	0.1	1.101126
22.288350	0.1	1.086597
22.290017	0.1	1.070001
22.291683	0.1	1.050578
22.293350	0.1	1.029279
22.295017	0.1	1.008608
22.296683	0.1	0.991416
22.298350	0.1	0.978829
22.300017	0.1	0.968874
22.301683	0.1	0.957754
22.303350	0.1	0.943029
22.305017	0.1	0.925446
22.306683	0.1	0.907546
22.308350	0.1	0.891299
22.310017	0.1	0.877590
22.311683	0.1	0.867243
22.313350	0.1	0.860929
22.315017	0.1	0.857990
22.316683	0.1	0.856887
22.318350	0.1	0.856677
22.320017	0.1	0.856859
22.321683	0.1	0.856626
22.323350	0.1	0.855443
22.325017	0.1	0.853878
22.326683	0.1	0.852877
22.328350	0.1	0.852309
22.330017	0.1	0.851033
22.331683	0.1	0.848346
22.333350	0.1	0.845008
22.335017	0.1	0.842838
22.336683	0.1	0.843569
22.338350	0.1	0.847657
22.340017	0.1	0.853650
22.341683	0.1	0.858805
22.343350	0.1	0.861059
22.345017	0.1	0.860421
22.346683	0.1	0.859099
22.348350	0.1	0.860156
22.350017	0.1	0.865059
22.351683	0.1	0.872635
22.353350	0.1	0.880240
22.355017	0.1	0.885571
22.356683	0.1	0.887867
22.358350	0.1	0.888072
22.360017	0.1	0.888282
22.361683	0.1	0.890661
22.363350	0.1	0.896351
22.365017	0.1	0.904715
22.366683	0.1	0.912962
22.368350	0.1	0.918112
22.370017	0.1	0.920072
22.371683	0.1	0.921534
22.373350	0.1	0.925371
22.375017	0.1	0.933348
22.376683	0.1	0.945861
22.378350	0.1	0.961246
22.380017	0.1	0.976203
22.381683	0.1	0.987649
22.383350	0.1	0.994569
22.385017	0.1	0.998732
22.386683	0.1	1.003440
22.388350	0.1	1.011025
22.390017	0.1	1.021135
22.391683	0.1	1.031188
22.393350	0.1	1.039137
22.395017	0.1	1.045372
22.396683	0.1	1.051305
22.398350	0.1	1.057880
22.400017	0.1	1.065354
22.401683	0.1	1.072595
22.403350	0.1	1.077554
22.405017	0.1	1.079459
22.406683	0.1	1.079673
22.408350	0.1	1.080702
22.410017	0.1	1.084972
22.411683	0.1	1.094001
22.413350	0.1	1.108320
22.415017	0.1	1.127720
22.416683	0.1	1.150854
22.418350	0.1	1.174901
22.420017	0.1	1.196903
22.421683	0.1	1.215739
22.423350	0.1	1.232331
22.425017	0.1	1.248238
22.426683	0.1	1.264676
22.428350	0.1	1.282534
22.430017	0.1	1.302697
22.431683	0.1	1.326120
22.433350	0.1	1.353440
22.435017	0.1	1.384141
22.436683	0.1	1.416118
22.438350	0.1	1.446698
22.440017	0.1	1.475126
22.441683	0.1	1.503956
22.443350	0.1	1.536929
22.445017	0.1	1.575667
22.446683	0.1	1.619169
22.448350	0.1	1.665237
22.450017	0.1	1.711329
22.451683	0.1	1.755464
22.453350	0.1	1.797257
22.455017	0.1	1.837835
22.456683	0.1	1.879348
22.458350	0.1	1.924871
22.460017	0.1	1.977133
22.461683	0.1	2.036057
22.463350	0.1	2.097897
22.465017	0.1	2.157837
22.466683	0.1	2.214159
22.468350	0.1	2.269540
22.470017	0.1	2.328190
22.471683	0.1	2.392628
22.473350	0.1	2.462538
22.475017	0.1	2.535773
22.476683	0.1	2.610367
22.478350	0.1	2.685599
22.480017	0.1	2.761967
22.481683	0.1	2.840981
22.483350	0.1	2.924101
22.485017	0.1	3.011306
22.486683	0.1	3.101616
22.488350	0.1	3.194986
22.490017	0.1	3.292481
22.491683	0.1	3.395462
22.493350	0.1	3.505349
22.495017	0.1	3.623059
22.496683	0.1	3.748108
22.498350	0.1	3.878134
22.500017	0.1	4.010242
22.501683	0.1	4.143543
22.503350	0.1	4.279893
22.505017	0.1	4.422679
22.506683	0.1	4.574941
22.508350	0.1	4.737508
22.510017	0.1	4.908424
22.511683	0.1	5.084099
22.513350	0.1	5.260897
22.515017	0.1	5.437271
22.516683	0.1	5.615437
22.518350	0.1	5.800035
22.520017	0.1	5.993936
22.521683	0.1	6.195535
22.523350	0.1	6.400361
22.525017	0.1	6.605312
22.526683	0.1	6.810781
22.528350	0.1	7.019485
22.530017	0.1	7.234081
22.531683	0.1	7.454762
22.533350	0.1	7.678149
22.535017	0.1	7.899092
22.536683	0.1	8.114320
22.538350	0.1	8.323900
22.540017	0.1	8.528791
22.541683	0.1	8.728146
22.543350	0.1	8.919705
22.545017	0.1	9.102221
22.546683	0.1	9.276136
22.548350	0.1	9.442004
22.550017	0.1	9.599235
22.551683	0.1	9.746249
22.553350	0.1	9.881016
22.555017	0.1	10.001678
22.556683	0.1	10.107313
22.558350	0.1	10.197978
22.560017	0.1	10.274001
22.561683	0.1	10.334849
22.563350	0.1	10.378771
22.565017	0.1	10.404098
22.566683	0.1	10.410734
22.568350	0.1	10.399935
22.570017	0.1	10.372712
22.571683	0.1	10.328875
22.573350	0.1	10.268046
22.575017	0.1	10.190848
22.576683	0.1	10.098475
22.578350	0.1	9.991634
22.580017	0.1	9.870110
22.581683	0.1	9.733848
22.583350	0.1	9.584250
22.585017	0.1	9.423457
22.586683	0.1	9.252960
22.588350	0.1	9.072707
22.590017	0.1	8.880980
22.591683	0.1	8.676606
22.593350	0.1	8.461452
22.595017	0.1	8.239485
22.596683	0.1	8.013346
22.598350	0.1	7.783491
22.600017	0.1	7.550493
22.601683	0.1	7.315450
22.603350	0.1	7.078582
22.605017	0.1	6.840057
22.606683	0.1	6.601331
22.608350	0.1	6.364547
22.610017	0.1	6.131292
22.611683	0.1	5.901991
22.613350	0.1	5.675829
22.615017	0.1	5.451804
22.616683	0.1	5.230173
22.618350	0.1	5.012471
22.620017	0.1	4.800218
22.621683	0.1	4.594410
22.623350	0.1	4.395763
22.625017	0.1	4.204325
22.626683	0.1	4.018839
22.628350	0.1	3.837692
22.630017	0.1	3.660782
22.631683	0.1	3.490308
22.633350	0.1	3.329464
22.635017	0.1	3.179405
22.636683	0.1	3.038016
22.638350	0.1	2.902281
22.640017	0.1	2.770969
22.641683	0.1	2.644598
22.643350	0.1	2.524285
22.645017	0.1	2.410728
22.646683	0.1	2.303789
22.648350	0.1	2.203519
22.650017	0.1	2.111429
22.651683	0.1	2.029235
22.653350	0.1	1.956439
22.655017	0.1	1.890361
22.656683	0.1	1.828033
22.658350	0.1	1.767632
22.660017	0.1	1.709363
22.661683	0.1	1.655193
22.663350	0.1	1.607169
22.665017	0.1	1.566159
22.666683	0.1	1.531560
22.668350	0.1	1.501576
22.670017	0.1	1.474041
22.671683	0.1	1.447308
22.673350	0.1	1.421194
22.675017	0.1	1.397124
22.676683	0.1	1.376830
22.678350	0.1	1.361175
22.680017	0.1	1.350394
22.681683	0.1	1.344681
22.683350	0.1	1.343754
22.685017	0.1	1.345952
22.686683	0.1	1.348532
22.688350	0.1	1.349612
22.690017	0.1	1.349440
22.691683	0.1	1.349850
22.693350	0.1	1.352690
22.695017	0.1	1.358455
22.696683	0.1	1.366101
22.698350	0.1	1.374399
22.700017	0.1	1.383200
22.701683	0.1	1.393207
22.703350	0.1	1.405431
22.705017	0.1	1.421073
22.706683	0.1	1.440286
22.708350	0.1	1.461296
22.710017	0.1	1.481404
22.711683	0.1	1.498456
22.713350	0.1	1.512025
22.715017	0.1	1.523918
22.716683	0.1	1.537008
22.718350	0.1	1.553358
22.720017	0.1	1.572664
22.721683	0.1	1.592101
22.723350	0.1	1.608292
22.725017	0.1	1.619793
22.726683	0.1	1.627528
22.728350	0.1	1.633530
22.730017	0.1	1.639589
22.731683	0.1	1.646578
22.733350	0.1	1.654518
22.735017	0.1	1.662574
22.736683	0.1	1.669531
22.738350	0.1	1.674755
22.740017	0.1	1.677899
22.741683	0.1	1.678574
22.743350	0.1	1.677689
22.745017	0.1	1.676781
22.746683	0.1	1.675501
22.748350	0.1	1.671794
22.750017	0.1	1.664404
22.751683	0.1	1.653861
22.753350	0.1	1.641377
22.755017	0.1	1.628431
22.756683	0.1	1.617195
22.758350	0.1	1.608897
22.760017	0.1	1.601814
22.761683	0.1	1.592236
22.763350	0.1	1.577311
22.765017	0.1	1.556664
22.766683	0.1	1.531630
22.768350	0.1	1.504044
22.770017	0.1	1.476323
22.771683	0.1	1.450758
22.773350	0.1	1.427825
22.775017	0.1	1.406153
22.776683	0.1	1.384229
22.778350	0.1	1.361282
22.780017	0.1	1.337249
22.781683	0.1	1.313016
22.783350	0.1	1.289351
22.785017	0.1	1.265053
22.786683	0.1	1.237825
22.788350	0.1	1.207753
22.790017	0.1	1.177629
22.791683	0.1	1.149504
22.793350	0.1	1.123245
22.795017	0.1	1.097829
22.796683	0.1	1.072511
22.798350	0.1	1.047729
22.800017	0.1	1.024902
22.801683	0.1	1.004785
22.803350	0.1	0.986587
22.805017	0.1	0.969092
22.806683	0.1	0.951374
22.808350	0.1	0.932477
22.810017	0.1	0.912249
22.811683	0.1	0.892282
22.813350	0.1	0.874526
22.815017	0.1	0.859923
22.816683	0.1	0.848491
22.818350	0.1	0.839038
22.820017	0.1	0.829501
22.821683	0.1	0.818712
22.823350	0.1	0.806856
22.825017	0.1	0.794032
22.826683	0.1	0.780113
22.828350	0.1	0.765491
22.830017	0.1	0.750707
22.831683	0.1	0.736555
22.833350	0.1	0.724951
22.835017	0.1	0.718110
22.836683	0.1	0.716392
22.838350	0.1	0.718236
22.840017	0.1	0.721817
22.841683	0.1	0.725044
22.843350	0.1	0.725421
22.845017	0.1	0.722399
22.846683	0.1	0.718283
22.848350	0.1	0.715493
22.850017	0.1	0.714338
22.851683	0.1	0.713128
22.853350	0.1	0.710110
22.855017	0.1	0.705523
22.856683	0.1	0.701309
22.858350	0.1	0.698483
22.860017	0.1	0.695656
22.861683	0.1	0.690673
22.863350	0.1	0.683274
22.865017	0.1	0.675600
22.866683	0.1	0.670236
22.868350	0.1	0.668522
22.870017	0.1	0.670301
22.871683	0.1	0.673803
22.873350	0.1	0.676117
22.875017	0.1	0.675190
22.876683	0.1	0.671535
22.878350	0.1	0.667614
22.880017	0.1	0.666007
22.881683	0.1	0.668294
22.883350	0.1	0.674417
22.885017	0.1	0.682324
22.886683	0.1	0.689123
22.888350	0.1	0.693002
22.890017	0.1	0.693761
22.891683	0.1	0.692075
22.893350	0.1	0.688713
22.895017	0.1	0.684364
22.896683	0.1	0.680187
22.898350	0.1	0.677728
22.900017	0.1	0.677644
22.901683	0.1	0.679069
22.903350	0.1	0.680699
22.905017	0.1	0.681984
22.906683	0.1	0.683111
22.908350	0.1	0.683879
22.910017	0.1	0.683148
22.911683	0.1	0.680257
22.913350	0.1	0.676643
22.915017	0.1	0.674911
22.916683	0.1	0.676471
22.918350	0.1	0.681034
22.920017	0.1	0.687307
22.921683	0.1	0.693300
22.923350	0.1	0.697146
22.925017	0.1	0.698487
22.926683	0.1	0.698371
22.928350	0.1	0.698380
22.930017	0.1	0.700061
22.931683	0.1	0.703661
22.933350	0.1	0.707693
22.935017	0.1	0.710478
22.936683	0.1	0.711125
22.938350	0.1	0.709719
22.940017	0.1	0.707973
22.941683	0.1	0.708117
22.943350	0.1	0.710511
22.945017	0.1	0.713980
22.946683	0.1	0.717714
22.948350	0.1	0.721626
22.950017	0.1	0.726031
22.951683	0.1	0.731144
22.953350	0.1	0.735782
22.955017	0.1	0.737738
22.956683	0.1	0.736192
22.958350	0.1	0.732890
22.960017	0.1	0.731531
22.961683	0.1	0.736010
22.963350	0.1	0.747256
22.965017	0.1	0.761878
22.966683	0.1	0.775158
22.968350	0.1	0.784826
22.970017	0.1	0.791345
22.971683	0.1	0.795694
22.973350	0.1	0.797845
22.975017	0.1	0.796895
22.976683	0.1	0.792677
22.978350	0.1	0.787233
22.980017	0.1	0.783661
22.981683	0.1	0.783652
22.983350	0.1	0.786702
22.985017	0.1	0.791205
22.986683	0.1	0.795997
22.988350	0.1	0.801198
22.990017	0.1	0.807634
22.991683	0.1	0.815778
22.993350	0.1	0.825441
22.995017	0.1	0.835871
22.996683	0.1	0.846097
22.998350	0.1	0.855746
23.000017	0.1	0.865520
23.001683	0.1	0.876263
23.003350	0.1	0.887970
23.005017	0.1	0.900156
23.006683	0.1	0.912356
23.008350	0.1	0.923737
23.010017	0.1	0.933013
23.011683	0.1	0.939686
23.013350	0.1	0.945353
23.015017	0.1	0.952790
23.016683	0.1	0.962862
23.018350	0.1	0.973674
23.020017	0.1	0.982946
23.021683	0.1	0.989977
23.023350	0.1	0.995784
23.025017	0.1	1.002084
23.026683	0.1	1.009866
23.028350	0.1	1.018243
23.030017	0.1	1.025442
23.031683	0.1	1.031240
23.033350	0.1	1.037274
23.035017	0.1	1.045023
23.036683	0.1	1.054332
23.038350	0.1	1.063719
23.040017	0.1	1.071803
23.041683	0.1	1.077899
23.043350	0.1	1.082071
23.045017	0.1	1.085605
23.046683	0.1	1.089843
23.048350	0.1	1.093904
23.050017	0.1	1.095147
23.051683	0.1	1.092148
23.053350	0.1	1.086434
23.055017	0.1	1.080944
23.056683	0.1	1.077363
23.058350	0.1	1.074723
23.060017	0.1	1.070122
23.061683	0.1	1.061652
23.063350	0.1	1.050811
23.065017	0.1	1.041414
23.066683	0.1	1.036129
23.068350	0.1	1.033763
23.070017	0.1	1.030196
23.071683	0.1	1.022513
23.073350	0.1	1.011044
23.075017	0.1	0.997777
23.076683	0.1	0.984524
23.078350	0.1	0.971714
23.080017	0.1	0.958554
23.081683	0.1	0.944696
23.083350	0.1	0.930382
23.085017	0.1	0.915532
23.086683	0.1	0.900147
23.088350	0.1	0.885120
23.090017	0.1	0.871317
23.091683	0.1	0.858130
23.093350	0.1	0.844495
23.095017	0.1	0.830810
23.096683	0.1	0.818609
23.098350	0.1	0.808407
23.100017	0.1	0.798446
23.101683	0.1	0.786209
23.103350	0.1	0.771568
23.105017	0.1	0.757687
23.106683	0.1	0.748304
23.108350	0.1	0.744518
23.110017	0.1	0.743736
23.111683	0.1	0.741342
23.113350	0.1	0.734502
23.115017	0.1	0.724592
23.116683	0.1	0.715363
23.118350	0.1	0.709430
23.120017	0.1	0.706548
23.121683	0.1	0.704066
23.123350	0.1	0.699372
23.125017	0.1	0.691814
23.126683	0.1	0.682338
23.128350	0.1	0.672652
23.130017	0.1	0.664750
23.131683	0.1	0.659581
23.133350	0.1	0.656489
23.135017	0.1	0.654482
23.136683	0.1	0.653034
23.138350	0.1	0.651781
23.140017	0.1	0.650720
23.141683	0.1	0.650473
23.143350	0.1	0.651283
23.145017	0.1	0.651940
23.146683	0.1	0.650971
23.148350	0.1	0.649099
23.150017	0.1	0.648783
23.151683	0.1	0.651372
23.153350	0.1	0.655777
23.155017	0.1	0.659446
23.156683	0.1	0.660303
23.158350	0.1	0.657737
23.160017	0.1	0.652648
23.161683	0.1	0.647530
23.163350	0.1	0.645025
23.165017	0.1	0.645421
23.166683	0.1	0.646720
23.168350	0.1	0.646482
23.170017	0.1	0.643409
23.171683	0.1	0.638342
23.173350	0.1	0.634384
23.175017	0.1	0.634827
23.176683	0.1	0.640037
23.178350	0.1	0.647190
23.180017	0.1	0.652848
23.181683	0.1	0.654631
23.183350	0.1	0.651940
23.185017	0.1	0.646743
23.186683	0.1	0.642426
23.188350	0.1	0.640922
23.190017	0.1	0.641565
23.191683	0.1	0.641793
23.193350	0.1	0.638794
23.195017	0.1	0.632070
23.196683	0.1	0.624633
23.198350	0.1	0.620442
23.200017	0.1	0.621066
23.201683	0.1	0.625118
23.203350	0.1	0.629653
23.205017	0.1	0.632363
23.206683	0.1	0.633257
23.208350	0.1	0.633928
23.210017	0.1	0.635972
23.211683	0.1	0.639870
23.213350	0.1	0.644126
23.215017	0.1	0.646156
23.216683	0.1	0.644405
23.218350	0.1	0.639460
23.220017	0.1	0.633919
23.221683	0.1	0.630668
23.223350	0.1	0.630394
23.225017	0.1	0.631246
23.226683	0.1	0.631022
23.228350	0.1	0.629267
23.230017	0.1	0.627181
23.231683	0.1	0.625271
23.233350	0.1	0.622408
23.235017	0.1	0.617942
23.236683	0.1	0.613537
23.238350	0.1	0.611772
23.240017	0.1	0.613648
23.241683	0.1	0.618030
23.243350	0.1	0.622929
23.245017	0.1	0.626626
23.246683	0.1	0.628466
23.248350	0.1	0.628908
23.250017	0.1	0.628256
23.251683	0.1	0.625937
23.253350	0.1	0.621774
23.255017	0.1	0.616941
23.256683	0.1	0.613164
23.258350	0.1	0.611260
23.260017	0.1	0.609900
23.261683	0.1	0.606664
23.263350	0.1	0.601341
23.265017	0.1	0.596871
23.266683	0.1	0.596526
23.268350	0.1	0.601178
23.270017	0.1	0.608587
23.271683	0.1	0.614924
23.273350	0.1	0.617653
23.275017	0.1	0.617150
23.276683	0.1	0.615679
23.278350	0.1	0.615222
23.280017	0.1	0.616349
23.281683	0.1	0.618165
23.283350	0.1	0.618855
23.285017	0.1	0.617029
23.286683	0.1	0.613001
23.288350	0.1	0.608717
23.290017	0.1	0.606352
23.291683	0.1	0.606934
23.293350	0.1	0.610310
23.295017	0.1	0.615744
23.296683	0.1	0.622296
23.298350	0.1	0.628470
23.300017	0.1	0.632028
23.301683	0.1	0.631399
23.303350	0.1	0.627432
23.305017	0.1	0.622780
23.306683	0.1	0.619362
23.308350	0.1	0.617094
23.310017	0.1	0.614743
23.311683	0.1	0.611059
23.313350	0.1	0.605853
23.315017	0.1	0.600601
23.316683	0.1	0.597290
23.318350	0.1	0.596731
23.320017	0.1	0.597914
23.321683	0.1	0.599031
23.323350	0.1	0.599427
23.325017	0.1	0.600140
23.326683	0.1	0.602631
23.328350	0.1	0.608000
23.330017	0.1	0.615926
23.331683	0.1	0.623409
23.333350	0.1	0.626310
23.335017	0.1	0.623455
23.336683	0.1	0.618170
23.338350	0.1	0.614859
23.340017	0.1	0.615073
23.341683	0.1	0.617732
23.343350	0.1	0.621490
23.345017	0.1	0.625532
23.346683	0.1	0.628983
23.348350	0.1	0.630687
23.350017	0.1	0.629891
23.351683	0.1	0.627320
23.353350	0.1	0.624564
23.355017	0.1	0.622333
23.356683	0.1	0.620494
23.358350	0.1	0.619339
23.360017	0.1	0.619739
23.361683	0.1	0.622300
23.363350	0.1	0.626496
23.365017	0.1	0.630342
23.366683	0.1	0.631744
23.368350	0.1	0.630314
23.370017	0.1	0.627749
23.371683	0.1	0.626715
23.373350	0.1	0.629043
23.375017	0.1	0.634543
23.376683	0.1	0.641667
23.378350	0.1	0.648508
23.380017	0.1	0.652899
23.381683	0.1	0.653164
23.383350	0.1	0.649672
23.385017	0.1	0.645188
23.386683	0.1	0.643148
23.388350	0.1	0.645872
23.390017	0.1	0.653672
23.391683	0.1	0.664024
23.393350	0.1	0.672773
23.395017	0.1	0.677072
23.396683	0.1	0.676368
23.398350	0.1	0.671535
23.400017	0.1	0.664466
23.401683	0.1	0.657947
23.403350	0.1	0.654594
23.405017	0.1	0.655688
23.406683	0.1	0.660927
23.408350	0.1	0.668545
23.410017	0.1	0.675945
23.411683	0.1	0.681635
23.413350	0.1	0.686166
23.415017	0.1	0.690320
23.416683	0.1	0.693104
23.418350	0.1	0.692783
23.420017	0.1	0.689207
23.421683	0.1	0.684313
23.423350	0.1	0.680769
23.425017	0.1	0.680359
23.426683	0.1	0.683633
23.428350	0.1	0.689775
23.430017	0.1	0.695963
23.431683	0.1	0.699228
23.433350	0.1	0.699698
23.435017	0.1	0.699721
23.436683	0.1	0.700350
23.438350	0.1	0.700653
23.440017	0.1	0.699516
23.441683	0.1	0.696527
23.443350	0.1	0.691749
23.445017	0.1	0.685914
23.446683	0.1	0.680871
23.448350	0.1	0.679046
23.450017	0.1	0.681137
23.451683	0.1	0.684746
23.453350	0.1	0.686399
23.455017	0.1	0.684862
23.456683	0.1	0.682450
23.458350	0.1	0.682776
23.460017	0.1	0.686804
23.461683	0.1	0.691847
23.463350	0.1	0.694427
23.465017	0.1	0.692927
23.466683	0.1	0.687730
23.468350	0.1	0.680741
23.470017	0.1	0.674692
23.471683	0.1	0.671302
23.473350	0.1	0.669933
23.475017	0.1	0.668801
23.476683	0.1	0.666934
23.478350	0.1	0.664480
23.480017	0.1	0.662068
23.481683	0.1	0.660559
23.483350	0.1	0.660671
23.485017	0.1	0.662222
23.486683	0.1	0.664005
23.488350	0.1	0.664438
23.490017	0.1	0.662343
23.491683	0.1	0.657779
23.493350	0.1	0.652173
23.495017	0.1	0.647297
23.496683	0.1	0.644648
23.498350	0.1	0.645621
23.500017	0.1	0.650855
23.501683	0.1	0.659260
23.503350	0.1	0.668322
23.505017	0.1	0.675316
23.506683	0.1	0.678990
23.508350	0.1	0.680494
23.510017	0.1	0.681854
23.511683	0.1	0.683921
23.513350	0.1	0.686194
23.515017	0.1	0.687554
23.516683	0.1	0.686883
23.518350	0.1	0.683814
23.520017	0.1	0.679167
23.521683	0.1	0.675307
23.523350	0.1	0.675530
23.525017	0.1	0.681547
23.526683	0.1	0.692168
23.528350	0.1	0.704769
23.530017	0.1	0.716918
23.531683	0.1	0.727382
23.533350	0.1	0.736518
23.535017	0.1	0.745347
23.536683	0.1	0.754166
23.538350	0.1	0.762632
23.540017	0.1	0.770986
23.541683	0.1	0.779838
23.543350	0.1	0.788444
23.545017	0.1	0.795289
23.546683	0.1	0.800653
23.548350	0.1	0.807205
23.550017	0.1	0.818372
23.551683	0.1	0.835299
23.553350	0.1	0.854800
23.555017	0.1	0.872351
23.556683	0.1	0.886749
23.558350	0.1	0.899774
23.560017	0.1	0.913213
23.561683	0.1	0.927555
23.563350	0.1	0.941819
23.565017	0.1	0.954545
23.566683	0.1	0.965940
23.568350	0.1	0.978746
23.570017	0.1	0.996166
23.571683	0.1	1.018858
23.573350	0.1	1.044469
23.575017	0.1	1.069801
23.576683	0.1	1.093056
23.578350	0.1	1.114709
23.580017	0.1	1.136926
23.581683	0.1	1.162281
23.583350	0.1	1.192670
23.585017	0.1	1.228019
23.586683	0.1	1.265556
23.588350	0.1	1.301859
23.590017	0.1	1.335712
23.591683	0.1	1.368527
23.593350	0.1	1.402418
23.595017	0.1	1.438479
23.596683	0.1	1.477171
23.598350	0.1	1.518927
23.600017	0.1	1.563719
23.601683	0.1	1.611239
23.603350	0.1	1.661088
23.605017	0.1	1.712060
23.606683	0.1	1.762887
23.608350	0.1	1.814142
23.610017	0.1	1.868056
23.611683	0.1	1.926376
23.613350	0.1	1.989030
23.615017	0.1	2.054651
23.616683	0.1	2.121776
23.618350	0.1	2.189702
23.620017	0.1	2.259137
23.621683	0.1	2.331994
23.623350	0.1	2.409522
23.625017	0.1	2.491148
23.626683	0.1	2.574944
23.628350	0.1	2.657957
23.630017	0.1	2.737734
23.631683	0.1	2.815146
23.633350	0.1	2.894634
23.635017	0.1	2.980703
23.636683	0.1	3.074650
23.638350	0.1	3.174613
23.640017	0.1	3.277687
23.641683	0.1	3.381963
23.643350	0.1	3.487398
23.645017	0.1	3.595646
23.646683	0.1	3.709109
23.648350	0.1	3.829249
23.650017	0.1	3.955304
23.651683	0.1	4.085409
23.653350	0.1	4.218915
23.655017	0.1	4.357030
23.656683	0.1	4.501459
23.658350	0.1	4.652459
23.660017	0.1	4.808675
23.661683	0.1	4.969006
23.663350	0.1	5.133655
23.665017	0.1	5.303216
23.666683	0.1	5.478538
23.668350	0.1	5.661524
23.670017	0.1	5.854331
23.671683	0.1	6.057601
23.673350	0.1	6.269407
23.675017	0.1	6.485954
23.676683	0.1	6.704479
23.678350	0.1	6.924877
23.680017	0.1	7.147598
23.681683	0.1	7.372578
23.683350	0.1	7.600714
23.685017	0.1	7.833508
23.686683	0.1	8.070753
23.688350	0.1	8.309698
23.690017	0.1	8.545811
23.691683	0.1	8.775443
23.693350	0.1	8.999053
23.695017	0.1	9.220541
23.696683	0.1	9.442992
23.698350	0.1	9.665745
23.700017	0.1	9.884210
23.701683	0.1	10.092165
23.703350	0.1	10.285629
23.705017	0.1	10.464774
23.706683	0.1	10.631825
23.708350	0.1	10.787500
23.710017	0.1	10.929545
23.711683	0.1	11.054408
23.713350	0.1	11.160355
23.715017	0.1	11.248877
23.716683	0.1	11.322834
23.718350	0.1	11.383779
23.720017	0.1	11.430774
23.721683	0.1	11.460590
23.723350	0.1	11.468898
23.725017	0.1	11.453135
23.726683	0.1	11.414485
23.728350	0.1	11.355919
23.730017	0.1	11.279969
23.731683	0.1	11.188886
23.733350	0.1	11.083689
23.735017	0.1	10.962496
23.736683	0.1	10.822630
23.738350	0.1	10.664542
23.740017	0.1	10.491838
23.741683	0.1	10.307827
23.743350	0.1	10.113553
23.745017	0.1	9.908672
23.746683	0.1	9.692754
23.748350	0.1	9.465935
23.750017	0.1	9.229612
23.751683	0.1	8.986117
23.753350	0.1	8.737058
23.755017	0.1	8.483012
23.756683	0.1	8.224710
23.758350	0.1	7.963507
23.760017	0.1	7.700888
23.761683	0.1	7.438036
23.763350	0.1	7.175859
23.765017	0.1	6.915135
23.766683	0.1	6.656214
23.768350	0.1	6.399252
23.770017	0.1	6.144959
23.771683	0.1	5.894350
23.773350	0.1	5.648918
23.775017	0.1	5.410644
23.776683	0.1	5.179648
23.778350	0.1	4.953751
23.780017	0.1	4.731682
23.781683	0.1	4.514847
23.783350	0.1	4.305993
23.785017	0.1	4.106793
23.786683	0.1	3.916845
23.788350	0.1	3.734878
23.790017	0.1	3.559827
23.791683	0.1	3.391192
23.793350	0.1	3.229538
23.795017	0.1	3.076079
23.796683	0.1	2.931077
23.798350	0.1	2.793144
23.800017	0.1	2.660509
23.801683	0.1	2.532830
23.803350	0.1	2.410715
23.805017	0.1	2.294425
23.806683	0.1	2.184100
23.808350	0.1	2.080067
23.810017	0.1	1.982399
23.811683	0.1	1.891176
23.813350	0.1	1.807096
23.815017	0.1	1.730495
23.816683	0.1	1.659943
23.818350	0.1	1.593209
23.820017	0.1	1.529478
23.821683	0.1	1.469287
23.823350	0.1	1.413138
23.825017	0.1	1.361435
23.826683	0.1	1.314962
23.828350	0.1	1.274101
23.830017	0.1	1.237430
23.831683	0.1	1.202193
23.833350	0.1	1.167106
23.835017	0.1	1.133317
23.836683	0.1	1.102127
23.838350	0.1	1.073950
23.840017	0.1	1.049368
23.841683	0.1	1.028534
23.843350	0.1	1.009842
23.845017	0.1	0.990839
23.846683	0.1	0.970447
23.848350	0.1	0.949781
23.850017	0.1	0.931025
23.851683	0.1	0.915849
23.853350	0.1	0.904012
23.855017	0.1	0.893492
23.856683	0.1	0.882922
23.858350	0.1	0.872486
23.860017	0.1	0.862349
23.861683	0.1	0.852579
23.863350	0.1	0.844039
23.865017	0.1	0.838237
23.866683	0.1	0.836221
23.868350	0.1	0.837380
23.870017	0.1	0.839620
23.871683	0.1	0.840151
23.873350	0.1	0.836095
23.875017	0.1	0.826158
23.876683	0.1	0.812099
23.878350	0.1	0.797608
23.880017	0.1	0.785626
23.881683	0.1	0.777114
23.883350	0.1	0.771745
23.885017	0.1	0.769105
23.886683	0.1	0.769040
23.888350	0.1	0.770991
23.890017	0.1	0.773906
23.891683	0.1	0.776625
23.893350	0.1	0.777645
23.895017	0.1	0.775303
23.896683	0.1	0.768933
23.898350	0.1	0.759680
23.900017	0.1	0.750162
23.901683	0.1	0.743060
23.903350	0.1	0.739261
23.905017	0.1	0.736802
23.906683	0.1	0.732667
23.908350	0.1	0.726162
23.910017	0.1	0.719815
23.911683	0.1	0.716518
23.913350	0.1	0.716345
23.915017	0.1	0.717030
23.916683	0.1	0.716532
23.918350	0.1	0.714245
23.920017	0.1	0.710627
23.921683	0.1	0.706064
23.923350	0.1	0.700378
23.925017	0.1	0.693751
23.926683	0.1	0.686976
23.928350	0.1	0.680876
23.930017	0.1	0.676136
23.931683	0.1	0.672676
23.933350	0.1	0.669328
23.935017	0.1	0.665234
23.936683	0.1	0.661369
23.938350	0.1	0.660052
23.940017	0.1	0.662142
23.941683	0.1	0.665039
23.943350	0.1	0.664787
23.945017	0.1	0.659614
23.946683	0.1	0.651157
23.948350	0.1	0.643213
23.950017	0.1	0.638976
23.951683	0.1	0.638631
23.953350	0.1	0.639455
23.955017	0.1	0.638287
23.956683	0.1	0.634403
23.958350	0.1	0.629937
23.960017	0.1	0.627469
23.961683	0.1	0.627735
23.963350	0.1	0.629337
23.965017	0.1	0.629900
23.966683	0.1	0.627567
23.968350	0.1	0.622012
23.970017	0.1	0.614631
23.971683	0.1	0.608135
23.973350	0.1	0.605430
23.975017	0.1	0.607446
23.976683	0.1	0.612042
23.978350	0.1	0.615655
23.980017	0.1	0.615753
23.981683	0.1	0.612056
23.983350	0.1	0.606081
23.985017	0.1	0.599613
23.986683	0.1	0.593672
23.988350	0.1	0.588908
23.990017	0.1	0.586072
23.991683	0.1	0.585313
23.993350	0.1	0.585518
23.995017	0.1	0.585644
23.996683	0.1	0.586077
23.998350	0.1	0.587492
24.000017	0.1	0.589462
24.001683	0.1	0.590584
24.003350	0.1	0.589220
24.005017	0.1	0.585425
24.006683	0.1	0.581602
24.008350	0.1	0.579725
24.010017	0.1	0.579436
24.011683	0.1	0.579371
24.013350	0.1	0.578831
24.015017	0.1	0.578230
24.016683	0.1	0.578812
24.018350	0.1	0.582053
24.020017	0.1	0.588675
24.021683	0.1	0.597420
24.023350	0.1	0.605276
24.025017	0.1	0.609797
24.026683	0.1	0.610542
24.028350	0.1	0.608303
24.030017	0.1	0.604209
24.031683	0.1	0.599758
24.033350	0.1	0.596684
24.035017	0.1	0.595916
24.036683	0.1	0.596913
24.038350	0.1	0.598370
24.040017	0.1	0.599246
24.041683	0.1	0.598696
24.043350	0.1	0.596605
24.045017	0.1	0.594738
24.046683	0.1	0.595395
24.048350	0.1	0.599120
24.050017	0.1	0.604978
24.051683	0.1	0.611893
24.053350	0.1	0.619241
24.055017	0.1	0.626897
24.056683	0.1	0.634743
24.058350	0.1	0.642072
24.060017	0.1	0.648038
24.061683	0.1	0.652117
24.063350	0.1	0.653551
24.065017	0.1	0.652224
24.066683	0.1	0.649863
24.068350	0.1	0.648564
24.070017	0.1	0.648736
24.071683	0.1	0.649574
24.073350	0.1	0.650859
24.075017	0.1	0.653029
24.076683	0.1	0.655735
24.078350	0.1	0.658073
24.080017	0.1	0.660038
24.081683	0.1	0.662389
24.083350	0.1	0.665667
24.085017	0.1	0.670520
24.086683	0.1	0.677831
24.088350	0.1	0.686850
24.090017	0.1	0.694324
24.091683	0.1	0.697388
24.093350	0.1	0.696704
24.095017	0.1	0.695027
24.096683	0.1	0.693803
24.098350	0.1	0.693290
24.100017	0.1	0.694441
24.101683	0.1	0.697966
24.103350	0.1	0.702511
24.105017	0.1	0.705631
24.106683	0.1	0.706064
24.108350	0.1	0.704629
24.110017	0.1	0.703488
24.111683	0.1	0.704788
24.113350	0.1	0.709724
24.115017	0.1	0.717882
24.116683	0.1	0.726786
24.118350	0.1	0.733421
24.120017	0.1	0.736606
24.121683	0.1	0.737389
24.123350	0.1	0.737603
24.125017	0.1	0.738557
24.126683	0.1	0.740155
24.128350	0.1	0.740835
24.130017	0.1	0.738823
24.131683	0.1	0.733817
24.133350	0.1	0.727638
24.135017	0.1	0.723535
24.136683	0.1	0.724164
24.138350	0.1	0.729822
24.140017	0.1	0.738855
24.141683	0.1	0.748555
24.143350	0.1	0.756243
24.145017	0.1	0.760881
24.146683	0.1	0.762437
24.148350	0.1	0.760732
24.150017	0.1	0.756765
24.151683	0.1	0.753277
24.153350	0.1	0.752569
24.155017	0.1	0.755191
24.156683	0.1	0.760490
24.158350	0.1	0.767047
24.160017	0.1	0.772933
24.161683	0.1	0.776877
24.163350	0.1	0.779284
24.165017	0.1	0.781803
24.166683	0.1	0.785510
24.168350	0.1	0.790041
24.170017	0.1	0.795070
24.171683	0.1	0.801692
24.173350	0.1	0.811163
24.175017	0.1	0.822609
24.176683	0.1	0.833129
24.178350	0.1	0.840439
24.180017	0.1	0.844318
24.181683	0.1	0.846195
24.183350	0.1	0.848002
24.185017	0.1	0.850642
24.186683	0.1	0.853734
24.188350	0.1	0.856766
24.190017	0.1	0.859699
24.191683	0.1	0.863140
24.193350	0.1	0.867923
24.195017	0.1	0.874340
24.196683	0.1	0.882312
24.198350	0.1	0.891876
24.200017	0.1	0.903010
24.201683	0.1	0.914787
24.203350	0.1	0.925176
24.205017	0.1	0.932375
24.206683	0.1	0.936100
24.208350	0.1	0.937548
24.210017	0.1	0.938401
24.211683	0.1	0.939686
24.213350	0.1	0.941353
24.215017	0.1	0.942796
24.216683	0.1	0.943686
24.218350	0.1	0.944268
24.220017	0.1	0.944906
24.221683	0.1	0.945702
24.223350	0.1	0.946508
24.225017	0.1	0.946689
24.226683	0.1	0.945274
24.228350	0.1	0.942163
24.230017	0.1	0.938969
24.231683	0.1	0.937986
24.233350	0.1	0.940133
24.235017	0.1	0.943700
24.236683	0.1	0.945334
24.238350	0.1	0.942866
24.240017	0.1	0.937209
24.241683	0.1	0.931267
24.243350	0.1	0.927597
24.245017	0.1	0.926810
24.246683	0.1	0.927434
24.248350	0.1	0.927090
24.250017	0.1	0.924105
24.251683	0.1	0.918428
24.253350	0.1	0.910712
24.255017	0.1	0.901008
24.256683	0.1	0.889571
24.258350	0.1	0.877557
24.260017	0.1	0.866167
24.261683	0.1	0.856202
24.263350	0.1	0.847834
24.265017	0.1	0.840118
24.266683	0.1	0.831392
24.268350	0.1	0.820784
24.270017	0.1	0.809436
24.271683	0.1	0.799904
24.273350	0.1	0.793585
24.275017	0.1	0.788877
24.276683	0.1	0.782572
24.278350	0.1	0.772960
24.280017	0.1	0.760816
24.281683	0.1	0.748485
24.283350	0.1	0.738725
24.285017	0.1	0.733086
24.286683	0.1	0.730227
24.288350	0.1	0.726390
24.290017	0.1	0.718539
24.291683	0.1	0.706841
24.293350	0.1	0.693733
24.295017	0.1	0.681435
24.296683	0.1	0.671349
24.298350	0.1	0.663814
24.300017	0.1	0.657765
24.301683	0.1	0.652061
24.303350	0.1	0.646170
24.305017	0.1	0.639572
24.306683	0.1	0.632596
24.308350	0.1	0.626803
24.310017	0.1	0.622654
24.311683	0.1	0.618310
24.313350	0.1	0.611618
24.315017	0.1	0.602370
24.316683	0.1	0.592293
24.318350	0.1	0.583916
24.320017	0.1	0.579795
24.321683	0.1	0.581327
24.323350	0.1	0.586831
24.325017	0.1	0.591530
24.326683	0.1	0.590975
24.328350	0.1	0.584405
24.330017	0.1	0.574542
24.331683	0.1	0.565108
24.333350	0.1	0.559120
24.335017	0.1	0.557564
24.336683	0.1	0.558663
24.338350	0.1	0.559432
24.340017	0.1	0.558374
24.341683	0.1	0.556228
24.343350	0.1	0.554523
24.345017	0.1	0.554179
24.346683	0.1	0.554826
24.348350	0.1	0.554961
24.350017	0.1	0.553513
24.351683	0.1	0.551445
24.353350	0.1	0.551161
24.355017	0.1	0.554132
24.356683	0.1	0.559255
24.358350	0.1	0.563893
24.360017	0.1	0.566267
24.361683	0.1	0.566379
24.363350	0.1	0.564610
24.365017	0.1	0.560856
24.366683	0.1	0.555301
24.368350	0.1	0.548786
24.370017	0.1	0.542351
24.371683	0.1	0.536866
24.373350	0.1	0.533066
24.375017	0.1	0.531985
24.376683	0.1	0.534565
24.378350	0.1	0.540554
24.380017	0.1	0.548144
24.381683	0.1	0.554975
24.383350	0.1	0.559194
24.385017	0.1	0.559855
24.386683	0.1	0.556963
24.388350	0.1	0.551869
24.390017	0.1	0.547315
24.391683	0.1	0.545396
24.393350	0.1	0.545685
24.395017	0.1	0.546644
24.396683	0.1	0.547566
24.398350	0.1	0.547902
24.400017	0.1	0.546742
24.401683	0.1	0.544153
24.403350	0.1	0.541862
24.405017	0.1	0.541909
24.406683	0.1	0.544954
24.408350	0.1	0.549713
24.410017	0.1	0.553681
24.411683	0.1	0.554598
24.413350	0.1	0.552135
24.415017	0.1	0.548242
24.416683	0.1	0.545164
24.418350	0.1	0.543492
24.420017	0.1	0.542612
24.421683	0.1	0.542090
24.423350	0.1	0.542183
24.425017	0.1	0.543697
24.426683	0.1	0.547068
24.428350	0.1	0.550961
24.430017	0.1	0.553159
24.431683	0.1	0.553071
24.433350	0.1	0.552032
24.435017	0.1	0.551697
24.436683	0.1	0.553019
24.438350	0.1	0.556060
24.440017	0.1	0.559953
24.441683	0.1	0.563138
24.443350	0.1	0.564442
24.445017	0.1	0.564167
24.446683	0.1	0.563185
24.448350	0.1	0.561615
24.450017	0.1	0.559040
24.451683	0.1	0.555306
24.453350	0.1	0.550649
24.455017	0.1	0.546137
24.456683	0.1	0.543720
24.458350	0.1	0.544968
24.460017	0.1	0.550286
24.461683	0.1	0.558719
24.463350	0.1	0.567050
24.465017	0.1	0.570710
24.466683	0.1	0.567813
24.468350	0.1	0.561094
24.470017	0.1	0.554956
24.471683	0.1	0.552023
24.473350	0.1	0.552414
24.475017	0.1	0.554891
24.476683	0.1	0.558058
24.478350	0.1	0.560763
24.480017	0.1	0.562374
24.481683	0.1	0.562919
24.483350	0.1	0.562700
24.485017	0.1	0.562039
24.486683	0.1	0.561178
24.488350	0.1	0.560386
24.490017	0.1	0.560563
24.491683	0.1	0.562719
24.493350	0.1	0.566365
24.495017	0.1	0.569616
24.496683	0.1	0.571040
24.498350	0.1	0.570146
24.500017	0.1	0.567026
24.501683	0.1	0.562780
24.503350	0.1	0.559040
24.505017	0.1	0.556828
24.506683	0.1	0.556521
24.508350	0.1	0.557629
24.510017	0.1	0.558323
24.511683	0.1	0.556763
24.513350	0.1	0.552903
24.515017	0.1	0.548619
24.516683	0.1	0.546412
24.518350	0.1	0.547376
24.520017	0.1	0.549946
24.521683	0.1	0.551324
24.523350	0.1	0.550300
24.525017	0.1	0.548624
24.526683	0.1	0.549578
24.528350	0.1	0.554589
24.530017	0.1	0.561289
24.531683	0.1	0.566100
24.533350	0.1	0.567753
24.535017	0.1	0.566989
24.536683	0.1	0.564442
24.538350	0.1	0.560079
24.540017	0.1	0.554183
24.541683	0.1	0.548535
24.543350	0.1	0.545550
24.545017	0.1	0.546193
24.546683	0.1	0.549313
24.548350	0.1	0.552614
24.550017	0.1	0.554360
24.551683	0.1	0.554747
24.553350	0.1	0.555334
24.555017	0.1	0.557406
24.556683	0.1	0.561015
24.558350	0.1	0.564572
24.560017	0.1	0.566146
24.561683	0.1	0.565248
24.563350	0.1	0.562342
24.565017	0.1	0.557951
24.566683	0.1	0.552614
24.568350	0.1	0.546942
24.570017	0.1	0.542365
24.571683	0.1	0.541057
24.573350	0.1	0.543902
24.575017	0.1	0.549098
24.576683	0.1	0.553173
24.578350	0.1	0.553448
24.580017	0.1	0.550067
24.581683	0.1	0.545769
24.583350	0.1	0.543613
24.585017	0.1	0.544735
24.586683	0.1	0.547976
24.588350	0.1	0.551236
24.590017	0.1	0.552973
24.591683	0.1	0.552693
24.593350	0.1	0.550626
24.595017	0.1	0.547352
24.596683	0.1	0.543478
24.598350	0.1	0.539562
24.600017	0.1	0.536768
24.601683	0.1	0.536721
24.603350	0.1	0.539916
24.605017	0.1	0.545005
24.606683	0.1	0.549969
24.608350	0.1	0.553536
24.610017	0.1	0.555469
24.611683	0.1	0.556288
24.613350	0.1	0.557294
24.615017	0.1	0.559879
24.616683	0.1	0.564470
24.618350	0.1	0.570547
24.620017	0.1	0.576978
24.621683	0.1	0.581834
24.623350	0.1	0.583078
24.625017	0.1	0.580610
24.626683	0.1	0.576759
24.628350	0.1	0.573993
24.630017	0.1	0.573043
24.631683	0.1	0.573117
24.633350	0.1	0.573071
24.635017	0.1	0.572102
24.636683	0.1	0.569695
24.638350	0.1	0.565988
24.640017	0.1	0.562230
24.641683	0.1	0.559688
24.643350	0.1	0.558314
24.645017	0.1	0.557154
24.646683	0.1	0.555818
24.648350	0.1	0.555357
24.650017	0.1	0.557201
24.651683	0.1	0.561262
24.653350	0.1	0.565937
24.655017	0.1	0.570104
24.656683	0.1	0.573942
24.658350	0.1	0.577462
24.660017	0.1	0.579394
24.661683	0.1	0.578361
24.663350	0.1	0.574254
24.665017	0.1	0.567990
24.666683	0.1	0.561657
24.668350	0.1	0.558579
24.670017	0.1	0.561113
24.671683	0.1	0.568205
24.673350	0.1	0.576344
24.675017	0.1	0.582198
24.676683	0.1	0.583380
24.678350	0.1	0.579138
24.680017	0.1	0.572545
24.681683	0.1	0.569532
24.683350	0.1	0.573476
24.685017	0.1	0.581862
24.686683	0.1	0.588764
24.688350	0.1	0.590072
24.690017	0.1	0.586221
24.691683	0.1	0.580433
24.693350	0.1	0.575725
24.695017	0.1	0.573397
24.696683	0.1	0.572912
24.698350	0.1	0.572479
24.700017	0.1	0.570249
24.701683	0.1	0.565895
24.703350	0.1	0.560842
24.705017	0.1	0.557126
24.706683	0.1	0.556568
24.708350	0.1	0.559613
24.710017	0.1	0.564340
24.711683	0.1	0.568228
24.713350	0.1	0.570673
24.715017	0.1	0.572409
24.716683	0.1	0.573406
24.718350	0.1	0.573038
24.720017	0.1	0.571171
24.721683	0.1	0.568214
24.723350	0.1	0.564852
24.725017	0.1	0.561709
24.726683	0.1	0.559036
24.728350	0.1	0.556796
24.730017	0.1	0.554943
24.731683	0.1	0.553778
24.733350	0.1	0.553732
24.735017	0.1	0.554421
24.736683	0.1	0.554896
24.738350	0.1	0.554565
24.740017	0.1	0.553373
24.741683	0.1	0.551580
24.743350	0.1	0.550007
24.745017	0.1	0.549825
24.746683	0.1	0.551231
24.748350	0.1	0.553313
24.750017	0.1	0.556190
24.751683	0.1	0.560996
24.753350	0.1	0.566631
24.755017	0.1	0.569220
24.756683	0.1	0.565886
24.758350	0.1	0.557429
24.760017	0.1	0.547385
24.761683	0.1	0.540260
24.763350	0.1	0.538761
24.765017	0.1	0.541578
24.766683	0.1	0.545350
24.768350	0.1	0.547469
24.770017	0.1	0.546235
24.771683	0.1	0.541587
24.773350	0.1	0.536083
24.775017	0.1	0.532717
24.776683	0.1	0.532651
24.778350	0.1	0.535562
24.780017	0.1	0.539939
24.781683	0.1	0.542956
24.783350	0.1	0.542579
24.785017	0.1	0.539757
24.786683	0.1	0.537443
24.788350	0.1	0.537955
24.790017	0.1	0.541219
24.791683	0.1	0.544894
24.793350	0.1	0.546477
24.795017	0.1	0.545257
24.796683	0.1	0.542449
24.798350	0.1	0.540186
24.800017	0.1	0.540246
24.801683	0.1	0.543268
24.803350	0.1	0.548922
24.805017	0.1	0.555939
24.806683	0.1	0.561904
24.808350	0.1	0.564647
24.810017	0.1	0.564572
24.811683	0.1	0.564442
24.813350	0.1	0.566393
24.815017	0.1	0.570356
24.816683	0.1	0.575031
24.818350	0.1	0.578868
24.820017	0.1	0.580666
24.821683	0.1	0.580777
24.823350	0.1	0.580987
24.825017	0.1	0.582412
24.826683	0.1	0.585141
24.828350	0.1	0.589294
24.830017	0.1	0.594310
24.831683	0.1	0.598519
24.833350	0.1	0.600712
24.835017	0.1	0.601248
24.836683	0.1	0.602067
24.838350	0.1	0.605928
24.840017	0.1	0.614389
24.841683	0.1	0.626417
24.843350	0.1	0.639320
24.845017	0.1	0.650506
24.846683	0.1	0.658459
24.848350	0.1	0.663600
24.850017	0.1	0.668825
24.851683	0.1	0.677984
24.853350	0.1	0.693370
24.855017	0.1	0.714213
24.856683	0.1	0.736634
24.858350	0.1	0.755307
24.860017	0.1	0.766371
24.861683	0.1	0.770353
24.863350	0.1	0.772383
24.865017	0.1	0.778013
24.866683	0.1	0.789114
24.868350	0.1	0.804374
24.870017	0.1	0.822167
24.871683	0.1	0.841622
24.873350	0.1	0.861841
24.875017	0.1	0.882037
24.876683	0.1	0.902792
24.878350	0.1	0.925595
24.880017	0.1	0.950675
24.881683	0.1	0.976035
24.883350	0.1	0.998820
24.885017	0.1	1.017572
24.886683	0.1	1.033624
24.888350	0.1	1.050187
24.890017	0.1	1.070076
24.891683	0.1	1.094490
24.893350	0.1	1.123287
24.895017	0.1	1.154952
24.896683	0.1	1.186384
24.898350	0.1	1.214552
24.900017	0.1	1.239036
24.901683	0.1	1.262175
24.903350	0.1	1.287577
24.905017	0.1	1.318054
24.906683	0.1	1.353184
24.908350	0.1	1.389119
24.910017	0.1	1.421710
24.911683	0.1	1.449669
24.913350	0.1	1.475238
24.915017	0.1	1.502475
24.916683	0.1	1.534205
24.918350	0.1	1.569614
24.920017	0.1	1.605013
24.921683	0.1	1.636893
24.923350	0.1	1.664204
24.925017	0.1	1.688479
24.926683	0.1	1.711808
24.928350	0.1	1.734765
24.930017	0.1	1.756125
24.931683	0.1	1.773736
24.933350	0.1	1.785881
24.935017	0.1	1.792982
24.936683	0.1	1.797820
24.938350	0.1	1.803203
24.940017	0.1	1.810002
24.941683	0.1	1.817266
24.943350	0.1	1.822980
24.945017	0.1	1.824852
24.946683	0.1	1.821364
24.948350	0.1	1.812689
24.950017	0.1	1.800624
24.951683	0.1	1.787152
24.953350	0.1	1.772903
24.955017	0.1	1.756963
24.956683	0.1	1.738048
24.958350	0.1	1.716125
24.960017	0.1	1.692739
24.961683	0.1	1.669559
24.963350	0.1	1.647179
24.965017	0.1	1.625074
24.966683	0.1	1.601698
24.968350	0.1	1.575430
24.970017	0.1	1.546382
24.971683	0.1	1.515816
24.973350	0.1	1.484631
24.975017	0.1	1.454246
24.976683	0.1	1.426730
24.978350	0.1	1.402642
24.980017	0.1	1.380178
24.981683	0.1	1.356583
24.983350	0.1	1.329808
24.985017	0.1	1.299228
24.986683	0.1	1.265472
24.988350	0.1	1.230175
24.990017	0.1	1.195637
24.991683	0.1	1.164153
24.993350	0.1	1.136973
24.995017	0.1	1.113531
24.996683	0.1	1.091943
24.998350	0.1	1.070267
25.000017	0.1	1.047761
25.001683	0.1	1.025717
25.003350	0.1	1.006215
25.005017	0.1	0.989363
25.006683	0.1	0.972124
25.008350	0.1	0.950950
25.010017	0.1	0.926205
25.011683	0.1	0.902442
25.013350	0.1	0.883541
25.015017	0.1	0.869227
25.016683	0.1	0.856537
25.018350	0.1	0.843769
25.020017	0.1	0.831042
25.021683	0.1	0.817813
25.023350	0.1	0.803308
25.025017	0.1	0.788569
25.026683	0.1	0.775610
25.028350	0.1	0.765473
25.030017	0.1	0.757747
25.031683	0.1	0.750874
25.033350	0.1	0.742995
25.035017	0.1	0.733952
25.036683	0.1	0.726138
25.038350	0.1	0.721440
25.040017	0.1	0.718432
25.041683	0.1	0.713915
25.043350	0.1	0.705891
25.045017	0.1	0.695074
25.046683	0.1	0.684508
25.048350	0.1	0.677365
25.050017	0.1	0.674184
25.051683	0.1	0.672368
25.053350	0.1	0.668694
25.055017	0.1	0.661998
25.056683	0.1	0.653681
25.058350	0.1	0.645975
25.060017	0.1	0.639684
25.061683	0.1	0.634012
25.063350	0.1	0.628489
25.065017	0.1	0.623786
25.066683	0.1	0.620820
25.068350	0.1	0.620717
25.070017	0.1	0.624172
25.071683	0.1	0.629202
25.073350	0.1	0.631660
25.075017	0.1	0.628550
25.076683	0.1	0.620289
25.078350	0.1	0.610431
25.080017	0.1	0.603278
25.081683	0.1	0.600894
25.083350	0.1	0.601890
25.085017	0.1	0.603343
25.086683	0.1	0.603837
25.088350	0.1	0.604261
25.090017	0.1	0.605662
25.091683	0.1	0.607786
25.093350	0.1	0.609681
25.095017	0.1	0.610021
25.096683	0.1	0.607464
25.098350	0.1	0.602049
25.100017	0.1	0.595371
25.101683	0.1	0.589187
25.103350	0.1	0.584507
25.105017	0.1	0.581322
25.106683	0.1	0.579054
25.108350	0.1	0.577481
25.110017	0.1	0.576782
25.111683	0.1	0.577001
25.113350	0.1	0.578100
25.115017	0.1	0.579925
25.116683	0.1	0.581606
25.118350	0.1	0.581685
25.120017	0.1	0.579534
25.121683	0.1	0.576624
25.123350	0.1	0.575357
25.125017	0.1	0.576572
25.126683	0.1	0.578873
25.128350	0.1	0.580149
25.130017	0.1	0.578938
25.131683	0.1	0.574985
25.133350	0.1	0.570002
25.135017	0.1	0.567026
25.136683	0.1	0.567725
25.138350	0.1	0.571501
25.140017	0.1	0.577364
25.141683	0.1	0.584885
25.143350	0.1	0.593383
25.145017	0.1	0.601439
25.146683	0.1	0.607562
25.148350	0.1	0.610333
25.150017	0.1	0.608242
25.151683	0.1	0.601211
25.153350	0.1	0.591641
25.155017	0.1	0.582486
25.156683	0.1	0.575664
25.158350	0.1	0.572219
25.160017	0.1	0.571678
25.161683	0.1	0.571678
25.163350	0.1	0.570146
25.165017	0.1	0.567329
25.166683	0.1	0.565085
25.168350	0.1	0.565341
25.170017	0.1	0.568666
25.171683	0.1	0.572959
25.173350	0.1	0.575222
25.175017	0.1	0.575185
25.176683	0.1	0.575171
25.178350	0.1	0.577276
25.180017	0.1	0.581951
25.181683	0.1	0.587809
25.183350	0.1	0.592722
25.185017	0.1	0.596023
25.186683	0.1	0.598789
25.188350	0.1	0.601904
25.190017	0.1	0.604568
25.191683	0.1	0.604666
25.193350	0.1	0.601001
25.195017	0.1	0.595464
25.196683	0.1	0.591539
25.198350	0.1	0.590663
25.200017	0.1	0.592032
25.201683	0.1	0.594575
25.203350	0.1	0.597225
25.205017	0.1	0.598957
25.206683	0.1	0.599809
25.208350	0.1	0.601057
25.210017	0.1	0.603851
25.211683	0.1	0.608037
25.213350	0.1	0.612065
25.215017	0.1	0.613490
25.216683	0.1	0.610789
25.218350	0.1	0.605211
25.220017	0.1	0.600219
25.221683	0.1	0.598873
25.223350	0.1	0.601592
25.225017	0.1	0.606156
25.226683	0.1	0.609532
25.228350	0.1	0.610012
25.230017	0.1	0.608354
25.231683	0.1	0.606901
25.233350	0.1	0.607041
25.235017	0.1	0.608005
25.236683	0.1	0.608568
25.238350	0.1	0.609299
25.240017	0.1	0.612112
25.241683	0.1	0.617886
25.243350	0.1	0.625714
25.245017	0.1	0.634193
25.246683	0.1	0.641732
25.248350	0.1	0.646086
25.250017	0.1	0.646310
25.251683	0.1	0.645597
25.253350	0.1	0.649649
25.255017	0.1	0.661225
25.256683	0.1	0.677821
25.258350	0.1	0.694310
25.260017	0.1	0.706157
25.261683	0.1	0.711158
25.263350	0.1	0.710716
25.265017	0.1	0.709328
25.266683	0.1	0.711088
25.268350	0.1	0.716648
25.270017	0.1	0.724397
25.271683	0.1	0.733156
25.273350	0.1	0.742627
25.275017	0.1	0.753067
25.276683	0.1	0.764797
25.278350	0.1	0.777207
25.280017	0.1	0.788770
25.281683	0.1	0.798409
25.283350	0.1	0.806581
25.285017	0.1	0.814954
25.286683	0.1	0.825292
25.288350	0.1	0.838856
25.290017	0.1	0.855792
25.291683	0.1	0.874633
25.293350	0.1	0.893828
25.295017	0.1	0.913050
25.296683	0.1	0.931611
25.298350	0.1	0.947253
25.300017	0.1	0.958368
25.301683	0.1	0.966173
25.303350	0.1	0.974233
25.305017	0.1	0.986401
25.306683	0.1	1.004278
25.308350	0.1	1.026103
25.310017	0.1	1.048958
25.311683	0.1	1.071892
25.313350	0.1	1.095994
25.315017	0.1	1.122234
25.316683	0.1	1.150230
25.318350	0.1	1.178822
25.320017	0.1	1.207558
25.321683	0.1	1.237169
25.323350	0.1	1.268219
25.325017	0.1	1.300150
25.326683	0.1	1.332089
25.328350	0.1	1.363526
25.330017	0.1	1.394083
25.331683	0.1	1.423648
25.333350	0.1	1.453189
25.335017	0.1	1.484733
25.336683	0.1	1.519881
25.338350	0.1	1.558326
25.340017	0.1	1.597558
25.341683	0.1	1.634210
25.343350	0.1	1.666597
25.345017	0.1	1.696018
25.346683	0.1	1.725033
25.348350	0.1	1.755054
25.350017	0.1	1.786086
25.351683	0.1	1.817313
25.353350	0.1	1.847530
25.355017	0.1	1.876643
25.356683	0.1	1.906357
25.358350	0.1	1.937849
25.360017	0.1	1.969938
25.361683	0.1	2.000565
25.363350	0.1	2.027871
25.365017	0.1	2.049669
25.366683	0.1	2.064686
25.368350	0.1	2.074530
25.370017	0.1	2.082670
25.371683	0.1	2.091746
25.373350	0.1	2.101930
25.375017	0.1	2.111010
25.376683	0.1	2.115876
25.378350	0.1	2.114736
25.380017	0.1	2.108291
25.381683	0.1	2.098973
25.383350	0.1	2.089236
25.385017	0.1	2.079830
25.386683	0.1	2.069585
25.388350	0.1	2.057431
25.390017	0.1	2.043699
25.391683	0.1	2.028788
25.393350	0.1	2.011899
25.395017	0.1	1.991573
25.396683	0.1	1.967098
25.398350	0.1	1.939372
25.400017	0.1	1.910045
25.401683	0.1	1.880163
25.403350	0.1	1.850431
25.405017	0.1	1.821709
25.406683	0.1	1.793811
25.408350	0.1	1.764740
25.410017	0.1	1.732437
25.411683	0.1	1.697121
25.413350	0.1	1.661093
25.415017	0.1	1.626811
25.416683	0.1	1.595882
25.418350	0.1	1.568412
25.420017	0.1	1.542475
25.421683	0.1	1.515560
25.423350	0.1	1.487029
25.425017	0.1	1.458582
25.426683	0.1	1.432230
25.428350	0.1	1.408462
25.430017	0.1	1.386567
25.431683	0.1	1.365542
25.433350	0.1	1.344536
25.435017	0.1	1.323409
25.436683	0.1	1.302552
25.438350	0.1	1.281835
25.440017	0.1	1.260536
25.441683	0.1	1.238543
25.443350	0.1	1.216703
25.445017	0.1	1.195641
25.446683	0.1	1.175408
25.448350	0.1	1.156093
25.450017	0.1	1.137597
25.451683	0.1	1.119613
25.453350	0.1	1.102444
25.455017	0.1	1.086760
25.456683	0.1	1.073079
25.458350	0.1	1.061694
25.460017	0.1	1.051906
25.461683	0.1	1.041894
25.463350	0.1	1.030448
25.465017	0.1	1.018140
25.466683	0.1	1.005912
25.468350	0.1	0.993302
25.470017	0.1	0.979370
25.471683	0.1	0.964319
25.473350	0.1	0.949102
25.475017	0.1	0.934475
25.476683	0.1	0.920552
25.478350	0.1	0.907024
25.480017	0.1	0.894382
25.481683	0.1	0.883802
25.483350	0.1	0.875406
25.485017	0.1	0.868049
25.486683	0.1	0.860752
25.488350	0.1	0.853408
25.490017	0.1	0.846861
25.491683	0.1	0.842819
25.493350	0.1	0.842363
25.495017	0.1	0.843685
25.496683	0.1	0.842367
25.498350	0.1	0.835327
25.500017	0.1	0.823769
25.501683	0.1	0.812029
25.503350	0.1	0.804737
25.505017	0.1	0.804402
25.506683	0.1	0.809855
25.508350	0.1	0.816942
25.510017	0.1	0.821711
25.511683	0.1	0.823047
25.513350	0.1	0.822344
25.515017	0.1	0.821515
25.516683	0.1	0.821371
25.518350	0.1	0.821739
25.520017	0.1	0.822903
25.521683	0.1	0.825585
25.523350	0.1	0.829939
25.525017	0.1	0.835592
25.526683	0.1	0.842037
25.528350	0.1	0.848677
25.530017	0.1	0.854908
25.531683	0.1	0.860062
25.533350	0.1	0.863760
25.535017	0.1	0.866810
25.536683	0.1	0.870563
25.538350	0.1	0.874763
25.540017	0.1	0.877497
25.541683	0.1	0.877893
25.543350	0.1	0.876896
25.545017	0.1	0.875881
25.546683	0.1	0.876305
25.548350	0.1	0.879369
25.550017	0.1	0.884864
25.551683	0.1	0.891238
25.553350	0.1	0.896496
25.555017	0.1	0.898917
25.556683	0.1	0.897744
25.558350	0.1	0.893110
25.560017	0.1	0.885422
25.561683	0.1	0.875290
25.563350	0.1	0.863201
25.565017	0.1	0.849213
25.566683	0.1	0.833627
25.568350	0.1	0.817818
25.570017	0.1	0.803960
25.571683	0.1	0.793883
25.573350	0.1	0.787587
25.575017	0.1	0.782567
25.576683	0.1	0.775340
25.578350	0.1	0.764094
25.580017	0.1	0.750013
25.581683	0.1	0.735936
25.583350	0.1	0.723596
25.585017	0.1	0.712443
25.586683	0.1	0.700573
25.588350	0.1	0.686273
25.590017	0.1	0.669854
25.591683	0.1	0.653830
25.593350	0.1	0.640359
25.595017	0.1	0.629877
25.596683	0.1	0.622063
25.598350	0.1	0.616116
25.600017	0.1	0.611036
25.601683	0.1	0.607059
25.603350	0.1	0.605658
25.605017	0.1	0.607101
25.606683	0.1	0.608619
25.608350	0.1	0.606137
25.610017	0.1	0.597718
25.611683	0.1	0.584847
25.613350	0.1	0.571636
25.615017	0.1	0.562370
25.616683	0.1	0.558347
25.618350	0.1	0.557168
25.620017	0.1	0.554891
25.621683	0.1	0.549308
25.623350	0.1	0.541648
25.625017	0.1	0.534444
25.626683	0.1	0.528554
25.628350	0.1	0.523776
25.630017	0.1	0.521126
25.631683	0.1	0.521969
25.633350	0.1	0.525289
25.635017	0.1	0.527785
25.636683	0.1	0.526840
25.638350	0.1	0.522397
25.640017	0.1	0.516269
25.641683	0.1	0.510686
25.643350	0.1	0.507310
25.645017	0.1	0.506020
25.646683	0.1	0.504889
25.648350	0.1	0.502742
25.650017	0.1	0.500344
25.651683	0.1	0.498695
25.653350	0.1	0.498141
25.655017	0.1	0.498197
25.656683	0.1	0.497252
25.658350	0.1	0.494304
25.660017	0.1	0.490486
25.661683	0.1	0.487273
25.663350	0.1	0.484930
25.665017	0.1	0.483687
25.666683	0.1	0.484320
25.668350	0.1	0.487217
25.670017	0.1	0.492339
25.671683	0.1	0.498993
25.673350	0.1	0.505145
25.675017	0.1	0.508456
25.676683	0.1	0.507701
25.678350	0.1	0.503291
25.680017	0.1	0.497042
25.681683	0.1	0.490784
25.683350	0.1	0.485098
25.685017	0.1	0.480078
25.686683	0.1	0.476656
25.688350	0.1	0.476060
25.690017	0.1	0.478309
25.691683	0.1	0.481918
25.693350	0.1	0.484861
25.695017	0.1	0.486127
25.696683	0.1	0.486425
25.698350	0.1	0.486881
25.700017	0.1	0.487580
25.701683	0.1	0.487757
25.703350	0.1	0.487277
25.705017	0.1	0.487487
25.706683	0.1	0.489503
25.708350	0.1	0.492674
25.710017	0.1	0.495613
25.711683	0.1	0.497317
25.713350	0.1	0.497214
25.715017	0.1	0.495277
25.716683	0.1	0.491552
25.718350	0.1	0.485936
25.720017	0.1	0.479580
25.721683	0.1	0.475398
25.723350	0.1	0.475682
25.725017	0.1	0.479901
25.726683	0.1	0.485624
25.728350	0.1	0.490574
25.730017	0.1	0.493466
25.731683	0.1	0.493932
25.733350	0.1	0.491808
25.735017	0.1	0.486919
25.736683	0.1	0.480707
25.738350	0.1	0.476935
25.740017	0.1	0.478914
25.741683	0.1	0.485983
25.743350	0.1	0.493471
25.745017	0.1	0.496330
25.746683	0.1	0.492912
25.748350	0.1	0.485950
25.750017	0.1	0.479948
25.751683	0.1	0.477084
25.753350	0.1	0.476018
25.755017	0.1	0.474853
25.756683	0.1	0.473657
25.758350	0.1	0.473242
25.760017	0.1	0.473252
25.761683	0.1	0.472153
25.763350	0.1	0.468525
25.765017	0.1	0.463235
25.766683	0.1	0.459785
25.768350	0.1	0.460581
25.770017	0.1	0.464092
25.771683	0.1	0.466988
25.773350	0.1	0.467678
25.775017	0.1	0.467235
25.776683	0.1	0.467538
25.778350	0.1	0.468530
25.780017	0.1	0.468236
25.781683	0.1	0.465447
25.783350	0.1	0.461154
25.785017	0.1	0.457177
25.786683	0.1	0.454644
25.788350	0.1	0.453703
25.790017	0.1	0.453731
25.791683	0.1	0.453829
25.793350	0.1	0.453219
25.795017	0.1	0.451258
25.796683	0.1	0.448078
25.798350	0.1	0.445321
25.800017	0.1	0.444935
25.801683	0.1	0.447379
25.803350	0.1	0.451836
25.805017	0.1	0.457265
25.806683	0.1	0.462793
25.808350	0.1	0.467678
25.810017	0.1	0.470723
25.811683	0.1	0.470020
25.813350	0.1	0.464567
25.815017	0.1	0.456194
25.816683	0.1	0.449014
25.818350	0.1	0.446225
25.820017	0.1	0.447482
25.821683	0.1	0.449689
25.823350	0.1	0.450318
25.825017	0.1	0.449670
25.826683	0.1	0.449829
25.828350	0.1	0.451403
25.830017	0.1	0.452083
25.831683	0.1	0.449461
25.833350	0.1	0.444255
25.835017	0.1	0.439561
25.836683	0.1	0.438495
25.838350	0.1	0.442243
25.840017	0.1	0.448287
25.841683	0.1	0.451952
25.843350	0.1	0.450788
25.845017	0.1	0.445945
25.846683	0.1	0.439659
25.848350	0.1	0.433321
25.850017	0.1	0.427892
25.851683	0.1	0.425028
25.853350	0.1	0.425987
25.855017	0.1	0.429801
25.856683	0.1	0.434602
25.858350	0.1	0.439812
25.860017	0.1	0.445191
25.861683	0.1	0.449247
25.863350	0.1	0.450262
25.865017	0.1	0.448311
25.866683	0.1	0.445107
25.868350	0.1	0.442704
25.870017	0.1	0.443235
25.871683	0.1	0.448343
25.873350	0.1	0.456893
25.875017	0.1	0.464083
25.876683	0.1	0.465405
25.878350	0.1	0.461317
25.880017	0.1	0.455747
25.881683	0.1	0.451533
25.883350	0.1	0.448986
25.885017	0.1	0.447384
25.886683	0.1	0.446555
25.888350	0.1	0.447137
25.890017	0.1	0.449670
25.891683	0.1	0.453531
25.893350	0.1	0.456865
25.895017	0.1	0.457973
25.896683	0.1	0.457219
25.898350	0.1	0.456437
25.900017	0.1	0.456125
25.901683	0.1	0.455454
25.903350	0.1	0.454891
25.905017	0.1	0.455556
25.906683	0.1	0.456874
25.908350	0.1	0.456939
25.910017	0.1	0.454765
25.911683	0.1	0.451659
25.913350	0.1	0.450299
25.915017	0.1	0.452572
25.916683	0.1	0.458206
25.918350	0.1	0.464791
25.920017	0.1	0.469037
25.921683	0.1	0.468818
25.923350	0.1	0.464446
25.925017	0.1	0.458201
25.926683	0.1	0.452814
25.928350	0.1	0.449312
25.930017	0.1	0.446509
25.931683	0.1	0.443454
25.933350	0.1	0.440790
25.935017	0.1	0.439449
25.936683	0.1	0.440064
25.938350	0.1	0.443067
25.940017	0.1	0.447924
25.941683	0.1	0.453019
25.943350	0.1	0.456893
25.945017	0.1	0.459105
25.946683	0.1	0.459459
25.948350	0.1	0.457615
25.950017	0.1	0.454378
25.951683	0.1	0.451920
25.953350	0.1	0.452260
25.955017	0.1	0.455705
25.956683	0.1	0.460581
25.958350	0.1	0.464721
25.960017	0.1	0.466877
25.961683	0.1	0.466635
25.963350	0.1	0.464688
25.965017	0.1	0.462607
25.966683	0.1	0.461154
25.968350	0.1	0.459687
25.970017	0.1	0.457200
25.971683	0.1	0.453978
25.973350	0.1	0.452050
25.975017	0.1	0.453293
25.976683	0.1	0.457489
25.978350	0.1	0.462644
25.980017	0.1	0.466015
25.981683	0.1	0.465629
25.983350	0.1	0.462155
25.985017	0.1	0.458364
25.986683	0.1	0.456572
25.988350	0.1	0.457685
25.990017	0.1	0.461577
25.991683	0.1	0.466872
25.993350	0.1	0.471431
25.995017	0.1	0.474025
25.996683	0.1	0.474546
25.998350	0.1	0.472809
26.000017	0.1	0.468176
26.001683	0.1	0.460381
26.003350	0.1	0.450392
26.005017	0.1	0.440921
26.006683	0.1	0.435649
26.008350	0.1	0.437144
26.010017	0.1	0.445549
26.011683	0.1	0.458038
26.013350	0.1	0.469144
26.015017	0.1	0.473899
26.016683	0.1	0.470942
26.018350	0.1	0.462076
26.020017	0.1	0.450788
26.021683	0.1	0.441344
26.023350	0.1	0.437610
26.025017	0.1	0.440972
26.026683	0.1	0.448818
26.028350	0.1	0.456311
26.030017	0.1	0.460115
26.031683	0.1	0.460083
26.033350	0.1	0.458080
26.035017	0.1	0.456376
26.036683	0.1	0.456460
26.038350	0.1	0.458169
26.040017	0.1	0.459952
26.041683	0.1	0.460646
26.043350	0.1	0.460981
26.045017	0.1	0.462830
26.046683	0.1	0.467072
26.048350	0.1	0.472181
26.050017	0.1	0.475380
26.051683	0.1	0.475203
26.053350	0.1	0.472409
26.055017	0.1	0.469298
26.056683	0.1	0.468814
26.058350	0.1	0.472451
26.060017	0.1	0.478565
26.061683	0.1	0.483822
26.063350	0.1	0.486262
26.065017	0.1	0.486434
26.066683	0.1	0.486090
26.068350	0.1	0.486462
26.070017	0.1	0.487850
26.071683	0.1	0.490448
26.073350	0.1	0.494099
26.075017	0.1	0.496963
26.076683	0.1	0.496730
26.078350	0.1	0.493480
26.080017	0.1	0.489545
26.081683	0.1	0.487301
26.083350	0.1	0.487999
26.085017	0.1	0.491561
26.086683	0.1	0.496861
26.088350	0.1	0.502518
26.090017	0.1	0.507617
26.091683	0.1	0.512120
26.093350	0.1	0.516661
26.095017	0.1	0.521713
26.096683	0.1	0.526905
26.098350	0.1	0.531008
26.100017	0.1	0.532982
26.101683	0.1	0.533164
26.103350	0.1	0.532204
26.105017	0.1	0.530500
26.106683	0.1	0.529755
26.108350	0.1	0.532605
26.110017	0.1	0.539818
26.111683	0.1	0.549047
26.113350	0.1	0.556684
26.115017	0.1	0.560898
26.116683	0.1	0.562635
26.118350	0.1	0.564205
26.120017	0.1	0.567590
26.121683	0.1	0.573206
26.123350	0.1	0.579613
26.125017	0.1	0.584857
26.126683	0.1	0.588233
26.128350	0.1	0.590901
26.130017	0.1	0.594952
26.131683	0.1	0.601676
26.133350	0.1	0.611097
26.135017	0.1	0.622370
26.136683	0.1	0.633900
26.138350	0.1	0.644103
26.140017	0.1	0.652671
26.141683	0.1	0.660638
26.143350	0.1	0.669197
26.145017	0.1	0.678571
26.146683	0.1	0.687814
26.148350	0.1	0.696154
26.150017	0.1	0.703810
26.151683	0.1	0.711726
26.153350	0.1	0.721500
26.155017	0.1	0.734669
26.156683	0.1	0.751121
26.158350	0.1	0.768970
26.160017	0.1	0.785976
26.161683	0.1	0.800691
26.163350	0.1	0.812737
26.165017	0.1	0.822195
26.166683	0.1	0.829399
26.168350	0.1	0.836002
26.170017	0.1	0.844989
26.171683	0.1	0.859038
26.173350	0.1	0.879238
26.175017	0.1	0.904342
26.176683	0.1	0.931001
26.178350	0.1	0.955709
26.180017	0.1	0.976650
26.181683	0.1	0.993954
26.183350	0.1	1.008883
26.185017	0.1	1.023174
26.186683	0.1	1.039109
26.188350	0.1	1.059291
26.190017	0.1	1.084735
26.191683	0.1	1.113601
26.193350	0.1	1.142495
26.195017	0.1	1.168936
26.196683	0.1	1.193085
26.198350	0.1	1.217388
26.200017	0.1	1.244661
26.201683	0.1	1.276508
26.203350	0.1	1.312424
26.205017	0.1	1.350627
26.206683	0.1	1.390330
26.208350	0.1	1.432044
26.210017	0.1	1.475532
26.211683	0.1	1.519104
26.213350	0.1	1.560794
26.215017	0.1	1.599551
26.216683	0.1	1.635547
26.218350	0.1	1.669861
26.220017	0.1	1.704399
26.221683	0.1	1.741173
26.223350	0.1	1.780097
26.225017	0.1	1.818794
26.226683	0.1	1.855278
26.228350	0.1	1.888955
26.230017	0.1	1.919707
26.231683	0.1	1.947712
26.233350	0.1	1.973845
26.235017	0.1	2.000090
26.236683	0.1	2.028486
26.238350	0.1	2.058940
26.240017	0.1	2.089157
26.241683	0.1	2.116025
26.243350	0.1	2.136542
26.245017	0.1	2.149199
26.246683	0.1	2.154354
26.248350	0.1	2.153204
26.250017	0.1	2.147909
26.251683	0.1	2.141087
26.253350	0.1	2.133846
26.255017	0.1	2.126498
26.256683	0.1	2.119779
26.258350	0.1	2.112957
26.260017	0.1	2.102805
26.261683	0.1	2.086028
26.263350	0.1	2.062242
26.265017	0.1	2.034567
26.266683	0.1	2.006628
26.268350	0.1	1.979130
26.270017	0.1	1.950683
26.271683	0.1	1.920778
26.273350	0.1	1.889803
26.275017	0.1	1.857192
26.276683	0.1	1.821653
26.278350	0.1	1.783213
26.280017	0.1	1.743753
26.281683	0.1	1.705098
26.283350	0.1	1.667193
26.285017	0.1	1.628525
26.286683	0.1	1.587225
26.288350	0.1	1.541325
26.290017	0.1	1.489897
26.291683	0.1	1.434833
26.293350	0.1	1.380686
26.295017	0.1	1.332206
26.296683	0.1	1.291428
26.298350	0.1	1.256680
26.300017	0.1	1.224689
26.301683	0.1	1.193467
26.303350	0.1	1.162398
26.305017	0.1	1.130272
26.306683	0.1	1.095580
26.308350	0.1	1.058769
26.310017	0.1	1.022210
26.311683	0.1	0.987863
26.313350	0.1	0.956086
26.315017	0.1	0.926368
26.316683	0.1	0.897977
26.318350	0.1	0.870097
26.320017	0.1	0.842074
26.321683	0.1	0.813850
26.323350	0.1	0.786246
26.325017	0.1	0.760523
26.326683	0.1	0.737254
26.328350	0.1	0.715679
26.330017	0.1	0.694827
26.331683	0.1	0.675018
26.333350	0.1	0.657877
26.335017	0.1	0.644722
26.336683	0.1	0.634915
26.338350	0.1	0.626510
26.340017	0.1	0.618501
26.341683	0.1	0.611818
26.343350	0.1	0.607772
26.345017	0.1	0.605038
26.346683	0.1	0.599721
26.348350	0.1	0.590100
26.350017	0.1	0.578631
26.351683	0.1	0.568135
26.353350	0.1	0.559073
26.355017	0.1	0.551022
26.356683	0.1	0.544460
26.358350	0.1	0.540097
26.360017	0.1	0.537280
26.361683	0.1	0.534109
26.363350	0.1	0.529364
26.365017	0.1	0.523059
26.366683	0.1	0.515338
26.368350	0.1	0.506886
26.370017	0.1	0.500195
26.371683	0.1	0.497317
26.373350	0.1	0.497480
26.375017	0.1	0.498733
26.376683	0.1	0.499743
26.378350	0.1	0.499454
26.380017	0.1	0.496982
26.381683	0.1	0.491836
26.383350	0.1	0.484423
26.385017	0.1	0.476558
26.386683	0.1	0.470537
26.388350	0.1	0.467505
26.390017	0.1	0.467249
26.391683	0.1	0.468949
26.393350	0.1	0.471883
26.395017	0.1	0.475640
26.396683	0.1	0.479631
26.398350	0.1	0.482635
26.400017	0.1	0.483259
26.401683	0.1	0.481261
26.403350	0.1	0.477955
26.405017	0.1	0.474956
26.406683	0.1	0.473373
26.408350	0.1	0.473317
26.410017	0.1	0.473871
26.411683	0.1	0.474323
26.413350	0.1	0.474602
26.415017	0.1	0.474504
26.416683	0.1	0.474183
26.418350	0.1	0.475021
26.420017	0.1	0.478211
26.421683	0.1	0.482826
26.423350	0.1	0.486127
26.425017	0.1	0.485675
26.426683	0.1	0.481466
26.428350	0.1	0.475757
26.430017	0.1	0.470392
26.431683	0.1	0.465158
26.433350	0.1	0.459268
26.435017	0.1	0.452851
26.436683	0.1	0.446616
26.438350	0.1	0.440949
26.440017	0.1	0.435743
26.441683	0.1	0.431193
26.443350	0.1	0.428590
26.445017	0.1	0.429740
26.446683	0.1	0.435170
26.448350	0.1	0.443440
26.450017	0.1	0.452134
26.451683	0.1	0.458541
26.453350	0.1	0.460045
26.455017	0.1	0.455552
26.456683	0.1	0.447254
26.458350	0.1	0.439873
26.460017	0.1	0.437079
26.461683	0.1	0.439170
26.463350	0.1	0.444204
26.465017	0.1	0.449973
26.466683	0.1	0.454905
26.468350	0.1	0.458551
26.470017	0.1	0.461242
26.471683	0.1	0.463095
26.473350	0.1	0.463654
26.475017	0.1	0.462038
26.476683	0.1	0.457768
26.478350	0.1	0.452413
26.480017	0.1	0.449223
26.481683	0.1	0.450104
26.483350	0.1	0.454281
26.485017	0.1	0.459370
26.486683	0.1	0.462644
26.488350	0.1	0.462513
26.490017	0.1	0.459603
26.491683	0.1	0.455850
26.493350	0.1	0.452092
26.495017	0.1	0.447528
26.496683	0.1	0.441973
26.498350	0.1	0.436944
26.500017	0.1	0.433926
26.501683	0.1	0.432902
26.503350	0.1	0.433377
26.505017	0.1	0.435091
26.506683	0.1	0.437126
26.508350	0.1	0.437768
26.510017	0.1	0.435761
26.511683	0.1	0.431715
26.513350	0.1	0.428138
26.515017	0.1	0.427421
26.516683	0.1	0.430271
26.518350	0.1	0.435691
26.520017	0.1	0.440991
26.521683	0.1	0.442965
26.523350	0.1	0.440604
26.525017	0.1	0.436441
26.526683	0.1	0.434569
26.528350	0.1	0.436963
26.530017	0.1	0.441941
26.531683	0.1	0.446406
26.533350	0.1	0.448865
26.535017	0.1	0.449470
26.536683	0.1	0.447910
26.538350	0.1	0.443105
26.540017	0.1	0.435542
26.541683	0.1	0.428245
26.543350	0.1	0.424176
26.545017	0.1	0.423039
26.546683	0.1	0.422150
26.548350	0.1	0.420185
26.550017	0.1	0.418555
26.551683	0.1	0.419696
26.553350	0.1	0.424860
26.555017	0.1	0.432674
26.556683	0.1	0.439729
26.558350	0.1	0.443188
26.560017	0.1	0.442197
26.561683	0.1	0.437340
26.563350	0.1	0.430625
26.565017	0.1	0.424734
26.566683	0.1	0.420837
26.568350	0.1	0.418629
26.570017	0.1	0.417987
26.571683	0.1	0.418685
26.573350	0.1	0.420632
26.575017	0.1	0.424995
26.576683	0.1	0.432217
26.578350	0.1	0.439780
26.580017	0.1	0.444148
26.581683	0.1	0.443626
26.583350	0.1	0.439375
26.585017	0.1	0.434932
26.586683	0.1	0.433694
26.588350	0.1	0.435943
26.590017	0.1	0.438811
26.591683	0.1	0.438998
26.593350	0.1	0.435035
26.595017	0.1	0.427850
26.596683	0.1	0.420311
26.598350	0.1	0.415533
26.600017	0.1	0.415258
26.601683	0.1	0.419402
26.603350	0.1	0.425451
26.605017	0.1	0.429749
26.606683	0.1	0.430779
26.608350	0.1	0.429717
26.610017	0.1	0.428506
26.611683	0.1	0.428166
26.613350	0.1	0.428120
26.615017	0.1	0.427561
26.616683	0.1	0.427100
26.618350	0.1	0.428013
26.620017	0.1	0.430783
26.621683	0.1	0.435240
26.623350	0.1	0.441317
26.625017	0.1	0.448148
26.626683	0.1	0.452967
26.628350	0.1	0.452744
26.630017	0.1	0.447053
26.631683	0.1	0.439039
26.633350	0.1	0.433633
26.635017	0.1	0.433996
26.636683	0.1	0.439170
26.638350	0.1	0.445740
26.640017	0.1	0.451445
26.641683	0.1	0.456250
26.643350	0.1	0.460674
26.645017	0.1	0.464143
26.646683	0.1	0.465065
26.648350	0.1	0.462406
26.650017	0.1	0.457130
26.651683	0.1	0.451808
26.653350	0.1	0.448972
26.655017	0.1	0.450001
26.656683	0.1	0.454937
26.658350	0.1	0.462402
26.660017	0.1	0.469307
26.661683	0.1	0.472637
26.663350	0.1	0.472642
26.665017	0.1	0.472590
26.666683	0.1	0.475114
26.668350	0.1	0.480609
26.670017	0.1	0.488935
26.671683	0.1	0.499929
26.673350	0.1	0.511780
26.675017	0.1	0.521601
26.676683	0.1	0.527874
26.678350	0.1	0.531105
26.680017	0.1	0.532675
26.681683	0.1	0.533839
26.683350	0.1	0.535478
26.685017	0.1	0.538090
26.686683	0.1	0.542002
26.688350	0.1	0.547208
26.690017	0.1	0.552875
26.691683	0.1	0.557462
26.693350	0.1	0.560097
26.695017	0.1	0.561960
26.696683	0.1	0.565704
26.698350	0.1	0.573038
26.700017	0.1	0.583222
26.701683	0.1	0.594854
26.703350	0.1	0.608037
26.705017	0.1	0.623446
26.706683	0.1	0.640424
26.708350	0.1	0.657090
26.710017	0.1	0.671376
26.711683	0.1	0.681919
26.713350	0.1	0.688997
26.715017	0.1	0.694771
26.716683	0.1	0.702478
26.718350	0.1	0.714734
26.720017	0.1	0.731498
26.721683	0.1	0.749780
26.723350	0.1	0.766041
26.725017	0.1	0.779121
26.726683	0.1	0.790744
26.728350	0.1	0.803624
26.730017	0.1	0.819592
26.731683	0.1	0.838893
26.733350	0.1	0.860100
26.735017	0.1	0.880868
26.736683	0.1	0.900389
26.738350	0.1	0.920407
26.740017	0.1	0.942410
26.741683	0.1	0.965507
26.743350	0.1	0.988021
26.745017	0.1	1.009363
26.746683	0.1	1.030006
26.748350	0.1	1.050793
26.750017	0.1	1.072865
26.751683	0.1	1.097335
26.753350	0.1	1.124921
26.755017	0.1	1.156367
26.756683	0.1	1.192298
26.758350	0.1	1.231865
26.760017	0.1	1.272438
26.761683	0.1	1.311013
26.763350	0.1	1.345584
26.765017	0.1	1.376593
26.766683	0.1	1.407447
26.768350	0.1	1.441804
26.770017	0.1	1.480184
26.771683	0.1	1.520487
26.773350	0.1	1.561078
26.775017	0.1	1.602438
26.776683	0.1	1.646900
26.778350	0.1	1.697293
26.780017	0.1	1.754588
26.781683	0.1	1.816796
26.783350	0.1	1.880517
26.785017	0.1	1.943209
26.786683	0.1	2.004495
26.788350	0.1	2.066009
26.790017	0.1	2.130163
26.791683	0.1	2.198783
26.793350	0.1	2.271971
26.795017	0.1	2.348251
26.796683	0.1	2.425946
26.798350	0.1	2.503386
26.800017	0.1	2.578599
26.801683	0.1	2.650581
26.803350	0.1	2.720659
26.805017	0.1	2.791435
26.806683	0.1	2.863985
26.808350	0.1	2.936940
26.810017	0.1	3.008521
26.811683	0.1	3.077937
26.813350	0.1	3.144820
26.815017	0.1	3.209109
26.816683	0.1	3.271187
26.818350	0.1	3.331387
26.820017	0.1	3.389749
26.821683	0.1	3.446089
26.823350	0.1	3.499906
26.825017	0.1	3.550430
26.826683	0.1	3.596842
26.828350	0.1	3.638524
26.830017	0.1	3.675604
26.831683	0.1	3.708433
26.833350	0.1	3.735996
26.835017	0.1	3.756257
26.836683	0.1	3.768555
26.838350	0.1	3.774380
26.840017	0.1	3.775521
26.841683	0.1	3.772639
26.843350	0.1	3.765784
26.845017	0.1	3.754906
26.846683	0.1	3.739577
26.848350	0.1	3.719563
26.850017	0.1	3.695558
26.851683	0.1	3.668391
26.853350	0.1	3.638105
26.855017	0.1	3.604330
26.856683	0.1	3.566523
26.858350	0.1	3.524246
26.860017	0.1	3.478057
26.861683	0.1	3.429432
26.863350	0.1	3.379527
26.865017	0.1	3.328491
26.866683	0.1	3.276193
26.868350	0.1	3.223354
26.870017	0.1	3.171237
26.871683	0.1	3.120792
26.873350	0.1	3.072969
26.875017	0.1	3.028242
26.876683	0.1	2.985778
26.878350	0.1	2.944502
26.880017	0.1	2.904083
26.881683	0.1	2.864460
26.883350	0.1	2.825810
26.885017	0.1	2.788948
26.886683	0.1	2.754843
26.888350	0.1	2.723676
26.890017	0.1	2.694647
26.891683	0.1	2.666963
26.893350	0.1	2.640830
26.895017	0.1	2.617170
26.896683	0.1	2.597021
26.898350	0.1	2.581449
26.900017	0.1	2.571326
26.901683	0.1	2.566525
26.903350	0.1	2.565254
26.905017	0.1	2.564616
26.906683	0.1	2.562059
26.908350	0.1	2.557239
26.910017	0.1	2.552527
26.911683	0.1	2.550432
26.913350	0.1	2.550785
26.915017	0.1	2.551316
26.916683	0.1	2.550380
26.918350	0.1	2.547968
26.920017	0.1	2.544941
26.921683	0.1	2.542380
26.923350	0.1	2.540560
26.925017	0.1	2.538245
26.926683	0.1	2.533961
26.928350	0.1	2.527484
26.930017	0.1	2.519391
26.931683	0.1	2.509300
26.933350	0.1	2.496000
26.935017	0.1	2.479465
26.936683	0.1	2.460564
26.938350	0.1	2.439185
26.940017	0.1	2.414677
26.941683	0.1	2.386947
26.943350	0.1	2.356488
26.945017	0.1	2.323985
26.946683	0.1	2.289838
26.948350	0.1	2.254387
26.950017	0.1	2.218415
26.951683	0.1	2.182145
26.953350	0.1	2.143765
26.955017	0.1	2.101003
26.956683	0.1	2.054209
26.958350	0.1	2.006302
26.960017	0.1	1.959885
26.961683	0.1	1.915456
26.963350	0.1	1.871935
26.965017	0.1	1.827921
26.966683	0.1	1.782705
26.968350	0.1	1.736800
26.970017	0.1	1.691007
26.971683	0.1	1.645721
26.973350	0.1	1.601642
26.975017	0.1	1.559309
26.976683	0.1	1.517595
26.978350	0.1	1.474279
26.980017	0.1	1.428635
26.981683	0.1	1.383075
26.983350	0.1	1.341645
26.985017	0.1	1.306571
26.986683	0.1	1.276792
26.988350	0.1	1.250012
26.990017	0.1	1.224601
26.991683	0.1	1.199073
26.993350	0.1	1.171916
26.995017	0.1	1.143445
26.996683	0.1	1.116330
26.998350	0.1	1.093359
27.000017	0.1	1.074537
27.001683	0.1	1.057046
27.003350	0.1	1.038518
27.005017	0.1	1.019002
27.006683	0.1	1.000175
27.008350	0.1	0.984077
27.010017	0.1	0.972194
27.011683	0.1	0.964394
27.013350	0.1	0.958908
27.015017	0.1	0.953544
27.016683	0.1	0.947211
27.018350	0.1	0.940682
27.020017	0.1	0.935593
27.021683	0.1	0.933250
27.023350	0.1	0.934154
27.025017	0.1	0.937297
27.026683	0.1	0.940431
27.028350	0.1	0.941991
27.030017	0.1	0.941600
27.031683	0.1	0.938545
27.033350	0.1	0.931853
27.035017	0.1	0.922824
27.036683	0.1	0.915565
27.038350	0.1	0.913441
27.040017	0.1	0.916035
27.041683	0.1	0.920314
27.043350	0.1	0.923718
27.045017	0.1	0.925683
27.046683	0.1	0.927220
27.048350	0.1	0.929805
27.050017	0.1	0.935071
27.051683	0.1	0.944422
27.053350	0.1	0.958117
27.055017	0.1	0.975179
27.056683	0.1	0.994257
27.058350	0.1	1.013558
27.060017	0.1	1.030504
27.061683	0.1	1.043370
27.063350	0.1	1.052842
27.065017	0.1	1.061046
27.066683	0.1	1.070029
27.068350	0.1	1.081182
27.070017	0.1	1.094877
27.071683	0.1	1.109960
27.073350	0.1	1.124488
27.075017	0.1	1.137806
27.076683	0.1	1.150821
27.078350	0.1	1.164167
27.080017	0.1	1.177243
27.081683	0.1	1.189108
27.083350	0.1	1.199194
27.085017	0.1	1.207842
27.086683	0.1	1.217276
27.088350	0.1	1.230254
27.090017	0.1	1.246803
27.091683	0.1	1.264382
27.093350	0.1	1.280680
27.095017	0.1	1.294948
27.096683	0.1	1.308131
27.098350	0.1	1.322753
27.100017	0.1	1.341132
27.101683	0.1	1.362776
27.103350	0.1	1.384746
27.105017	0.1	1.405352
27.106683	0.1	1.425864
27.108350	0.1	1.448039
27.110017	0.1	1.471895
27.111683	0.1	1.496058
27.113350	0.1	1.519038
27.115017	0.1	1.540659
27.116683	0.1	1.561847
27.118350	0.1	1.582853
27.120017	0.1	1.603663
27.121683	0.1	1.625717
27.123350	0.1	1.651025
27.125017	0.1	1.679887
27.126683	0.1	1.710118
27.128350	0.1	1.738970
27.130017	0.1	1.766533
27.131683	0.1	1.796153
27.133350	0.1	1.830989
27.135017	0.1	1.871251
27.136683	0.1	1.914538
27.138350	0.1	1.957752
27.140017	0.1	1.998693
27.141683	0.1	2.037524
27.143350	0.1	2.077883
27.145017	0.1	2.124244
27.146683	0.1	2.177283
27.148350	0.1	2.233773
27.150017	0.1	2.290444
27.151683	0.1	2.346672
27.153350	0.1	2.404056
27.155017	0.1	2.464121
27.156683	0.1	2.526832
27.158350	0.1	2.591377
27.160017	0.1	2.657613
27.161683	0.1	2.726722
27.163350	0.1	2.800594
27.165017	0.1	2.879985
27.166683	0.1	2.963557
27.168350	0.1	3.049737
27.170017	0.1	3.138911
27.171683	0.1	3.232942
27.173350	0.1	3.332817
27.175017	0.1	3.438233
27.176683	0.1	3.549303
27.178350	0.1	3.666892
27.180017	0.1	3.790925
27.181683	0.1	3.919709
27.183350	0.1	4.051561
27.185017	0.1	4.186849
27.186683	0.1	4.328215
27.188350	0.1	4.478502
27.190017	0.1	4.638154
27.191683	0.1	4.805028
27.193350	0.1	4.976816
27.195017	0.1	5.153455
27.196683	0.1	5.337493
27.198350	0.1	5.531725
27.200017	0.1	5.736537
27.201683	0.1	5.950592
27.203350	0.1	6.173505
27.205017	0.1	6.406014
27.206683	0.1	6.647743
27.208350	0.1	6.896351
27.210017	0.1	7.149745
27.211683	0.1	7.408140
27.213350	0.1	7.673358
27.215017	0.1	7.947418
27.216683	0.1	8.231644
27.218350	0.1	8.524847
27.220017	0.1	8.823262
27.221683	0.1	9.123478
27.223350	0.1	9.424309
27.225017	0.1	9.726030
27.226683	0.1	10.029087
27.228350	0.1	10.333210
27.230017	0.1	10.637259
27.231683	0.1	10.939534
27.233350	0.1	11.237762
27.235017	0.1	11.529592
27.236683	0.1	11.813282
27.238350	0.1	12.087082
27.240017	0.1	12.348685
27.241683	0.1	12.596217
27.243350	0.1	12.828573
27.245017	0.1	13.044700
27.246683	0.1	13.243929
27.248350	0.1	13.426491
27.250017	0.1	13.592429
27.251683	0.1	13.740663
27.253350	0.1	13.869149
27.255017	0.1	13.974556
27.256683	0.1	14.052927
27.258350	0.1	14.102277
27.260017	0.1	14.124103
27.261683	0.1	14.121756
27.263350	0.1	14.097826
27.265017	0.1	14.052922
27.266683	0.1	13.985890
27.268350	0.1	13.894793
27.270017	0.1	13.778359
27.271683	0.1	13.637058
27.273350	0.1	13.473388
27.275017	0.1	13.290686
27.276683	0.1	13.090433
27.278350	0.1	12.871064
27.280017	0.1	12.630783
27.281683	0.1	12.370995
27.283350	0.1	12.096073
27.285017	0.1	11.809808
27.286683	0.1	11.513196
27.288350	0.1	11.206088
27.290017	0.1	10.889769
27.291683	0.1	10.566777
27.293350	0.1	10.239282
27.295017	0.1	9.908997
27.296683	0.1	9.577898
27.298350	0.1	9.247782
27.300017	0.1	8.919751
27.301683	0.1	8.594319
27.303350	0.1	8.271406
27.305017	0.1	7.950733
27.306683	0.1	7.632398
27.308350	0.1	7.316549
27.310017	0.1	7.003411
27.311683	0.1	6.694435
27.313350	0.1	6.392351
27.315017	0.1	6.100358
27.316683	0.1	5.821288
27.318350	0.1	5.555502
27.320017	0.1	5.300022
27.321683	0.1	5.051242
27.323350	0.1	4.807916
27.325017	0.1	4.571611
27.326683	0.1	4.345849
27.328350	0.1	4.134574
27.330017	0.1	3.939304
27.331683	0.1	3.757402
27.333350	0.1	3.583683
27.335017	0.1	3.413619
27.336683	0.1	3.245953
27.338350	0.1	3.082915
27.340017	0.1	2.928083
27.341683	0.1	2.784096
27.343350	0.1	2.651927
27.345017	0.1	2.531512
27.346683	0.1	2.422053
27.348350	0.1	2.321913
27.350017	0.1	2.229405
27.351683	0.1	2.143662
27.353350	0.1	2.064183
27.355017	0.1	1.990083
27.356683	0.1	1.919954
27.358350	0.1	1.851888
27.360017	0.1	1.783883
27.361683	0.1	1.714979
27.363350	0.1	1.646457
27.365017	0.1	1.581474
27.366683	0.1	1.522489
27.368350	0.1	1.469553
27.370017	0.1	1.421464
27.371683	0.1	1.376844
27.373350	0.1	1.334026
27.375017	0.1	1.291302
27.376683	0.1	1.247907
27.378350	0.1	1.204889
27.380017	0.1	1.164502
27.381683	0.1	1.128451
27.383350	0.1	1.097010
27.385017	0.1	1.068977
27.386683	0.1	1.041922
27.388350	0.1	1.013754
27.390017	0.1	0.984515
27.391683	0.1	0.955816
27.393350	0.1	0.929348
27.395017	0.1	0.906610
27.396683	0.1	0.888668
27.398350	0.1	0.874763
27.400017	0.1	0.862000
27.401683	0.1	0.847783
27.403350	0.1	0.832304
27.405017	0.1	0.817245
27.406683	0.1	0.802735
27.408350	0.1	0.787731
27.410017	0.1	0.772239
27.411683	0.1	0.757491
27.413350	0.1	0.744881
27.415017	0.1	0.735312
27.416683	0.1	0.728001
27.418350	0.1	0.719922
27.420017	0.1	0.707787
27.421683	0.1	0.691395
27.423350	0.1	0.674417
27.425017	0.1	0.661076
27.426683	0.1	0.652489
27.428350	0.1	0.647013
27.430017	0.1	0.642836
27.431683	0.1	0.638505
27.433350	0.1	0.631902
27.435017	0.1	0.621364
27.436683	0.1	0.608196
27.438350	0.1	0.595818
27.440017	0.1	0.586440
27.441683	0.1	0.580479
27.443350	0.1	0.578142
27.445017	0.1	0.579283
27.446683	0.1	0.581844
27.448350	0.1	0.582496
27.450017	0.1	0.579623
27.451683	0.1	0.574593
27.453350	0.1	0.569397
27.455017	0.1	0.564232
27.456683	0.1	0.558496
27.458350	0.1	0.552856
27.460017	0.1	0.549010
27.461683	0.1	0.547981
27.463350	0.1	0.549247
27.465017	0.1	0.550793
27.466683	0.1	0.550509
27.468350	0.1	0.547594
27.470017	0.1	0.542090
27.471683	0.1	0.534463
27.473350	0.1	0.526798
27.475017	0.1	0.522733
27.476683	0.1	0.525028
27.478350	0.1	0.533615
27.480017	0.1	0.545420
27.481683	0.1	0.556079
27.483350	0.1	0.562114
27.485017	0.1	0.561476
27.486683	0.1	0.554505
27.488350	0.1	0.544949
27.490017	0.1	0.537322
27.491683	0.1	0.533434
27.493350	0.1	0.532186
27.495017	0.1	0.531860
27.496683	0.1	0.532083
27.498350	0.1	0.533117
27.500017	0.1	0.534006
27.501683	0.1	0.532712
27.503350	0.1	0.527627
27.505017	0.1	0.519012
27.506683	0.1	0.509173
27.508350	0.1	0.500982
27.510017	0.1	0.496428
27.511683	0.1	0.496088
27.513350	0.1	0.499454
27.515017	0.1	0.505801
27.516683	0.1	0.514253
27.518350	0.1	0.523394
27.520017	0.1	0.531375
27.521683	0.1	0.535687
27.523350	0.1	0.534095
27.525017	0.1	0.526905
27.526683	0.1	0.517294
27.528350	0.1	0.509098
27.530017	0.1	0.504013
27.531683	0.1	0.500754
27.533350	0.1	0.497131
27.535017	0.1	0.492064
27.536683	0.1	0.485885
27.538350	0.1	0.479911
27.540017	0.1	0.475785
27.541683	0.1	0.474514
27.543350	0.1	0.476139
27.545017	0.1	0.479696
27.546683	0.1	0.483394
27.548350	0.1	0.485149
27.550017	0.1	0.483450
27.551683	0.1	0.478323
27.553350	0.1	0.471235
27.555017	0.1	0.464167
27.556683	0.1	0.458895
27.558350	0.1	0.456464
27.560017	0.1	0.457112
27.561683	0.1	0.460367
27.563350	0.1	0.464353
27.565017	0.1	0.465908
27.566683	0.1	0.462984
27.568350	0.1	0.456767
27.570017	0.1	0.450229
27.571683	0.1	0.445279
27.573350	0.1	0.442388
27.575017	0.1	0.441680
27.576683	0.1	0.442793
27.578350	0.1	0.444455
27.580017	0.1	0.445666
27.581683	0.1	0.446383
27.583350	0.1	0.446425
27.585017	0.1	0.445209
27.586683	0.1	0.442867
27.588350	0.1	0.440185
27.590017	0.1	0.437293
27.591683	0.1	0.433982
27.593350	0.1	0.430951
27.595017	0.1	0.428781
27.596683	0.1	0.427170
27.598350	0.1	0.426178
27.600017	0.1	0.426169
27.601683	0.1	0.426364
27.603350	0.1	0.425195
27.605017	0.1	0.421894
27.606683	0.1	0.417037
27.608350	0.1	0.411705
27.610017	0.1	0.406946
27.611683	0.1	0.403738
27.613350	0.1	0.402839
27.615017	0.1	0.404860
27.616683	0.1	0.410210
27.618350	0.1	0.417922
27.620017	0.1	0.425074
27.621683	0.1	0.428567
27.623350	0.1	0.427105
27.625017	0.1	0.421093
27.626683	0.1	0.411551
27.628350	0.1	0.400287
27.630017	0.1	0.390578
27.631683	0.1	0.385637
27.633350	0.1	0.386261
27.635017	0.1	0.391221
27.636683	0.1	0.398899
27.638350	0.1	0.407500
27.640017	0.1	0.415067
27.641683	0.1	0.420078
27.643350	0.1	0.422052
27.645017	0.1	0.421428
27.646683	0.1	0.418667
27.648350	0.1	0.414448
27.650017	0.1	0.410527
27.651683	0.1	0.409000
27.653350	0.1	0.410541
27.655017	0.1	0.413945
27.656683	0.1	0.417149
27.658350	0.1	0.417950
27.660017	0.1	0.414574
27.661683	0.1	0.407221
27.663350	0.1	0.398434
27.665017	0.1	0.391323
27.666683	0.1	0.387290
27.668350	0.1	0.385470
27.670017	0.1	0.384501
27.671683	0.1	0.384422
27.673350	0.1	0.386252
27.675017	0.1	0.390424
27.676683	0.1	0.395910
27.678350	0.1	0.401065
27.680017	0.1	0.404892
27.681683	0.1	0.407277
27.683350	0.1	0.408860
27.685017	0.1	0.410341
27.686683	0.1	0.411686
27.688350	0.1	0.412837
27.690017	0.1	0.414429
27.691683	0.1	0.416301
27.693350	0.1	0.416520
27.695017	0.1	0.413172
27.696683	0.1	0.406429
27.698350	0.1	0.398727
27.700017	0.1	0.393488
27.701683	0.1	0.392934
27.703350	0.1	0.397004
27.705017	0.1	0.404413
27.706683	0.1	0.413400
27.708350	0.1	0.421735
27.710017	0.1	0.427510
27.711683	0.1	0.430169
27.713350	0.1	0.430318
27.715017	0.1	0.428818
27.716683	0.1	0.426886
27.718350	0.1	0.426155
27.720017	0.1	0.427538
27.721683	0.1	0.430853
27.723350	0.1	0.436017
27.725017	0.1	0.442541
27.726683	0.1	0.448278
27.728350	0.1	0.450858
27.730017	0.1	0.449885
27.731683	0.1	0.446788
27.733350	0.1	0.443431
27.735017	0.1	0.441158
27.736683	0.1	0.440194
27.738350	0.1	0.439608
27.740017	0.1	0.437601
27.741683	0.1	0.433098
27.743350	0.1	0.428138
27.745017	0.1	0.426779
27.746683	0.1	0.430858
27.748350	0.1	0.439072
27.750017	0.1	0.449303
27.751683	0.1	0.459733
27.753350	0.1	0.468860
27.755017	0.1	0.475273
27.756683	0.1	0.477512
27.758350	0.1	0.475780
27.760017	0.1	0.472995
27.761683	0.1	0.471980
27.763350	0.1	0.472688
27.765017	0.1	0.473871
27.766683	0.1	0.474970
27.768350	0.1	0.475170
27.770017	0.1	0.472986
27.771683	0.1	0.468050
27.773350	0.1	0.461978
27.775017	0.1	0.456832
27.776683	0.1	0.453847
27.778350	0.1	0.453345
27.780017	0.1	0.454779
27.781683	0.1	0.457098
27.783350	0.1	0.459417
27.785017	0.1	0.460902
27.786683	0.1	0.460614
27.788350	0.1	0.458620
27.790017	0.1	0.456166
27.791683	0.1	0.453847
27.793350	0.1	0.450411
27.795017	0.1	0.444246
27.796683	0.1	0.435845
27.798350	0.1	0.428003
27.800017	0.1	0.423840
27.801683	0.1	0.424711
27.803350	0.1	0.429228
27.805017	0.1	0.434518
27.806683	0.1	0.438388
27.808350	0.1	0.439757
27.810017	0.1	0.437498
27.811683	0.1	0.430769
27.813350	0.1	0.420692
27.815017	0.1	0.409544
27.816683	0.1	0.399053
27.818350	0.1	0.391137
27.820017	0.1	0.387891
27.821683	0.1	0.389391
27.823350	0.1	0.393186
27.825017	0.1	0.396692
27.826683	0.1	0.398755
27.828350	0.1	0.399305
27.830017	0.1	0.398550
27.831683	0.1	0.396841
27.833350	0.1	0.395267
27.835017	0.1	0.395384
27.836683	0.1	0.397773
27.838350	0.1	0.401358
27.840017	0.1	0.404101
27.841683	0.1	0.404678
27.843350	0.1	0.403128
27.845017	0.1	0.399896
27.846683	0.1	0.395644
27.848350	0.1	0.391398
27.850017	0.1	0.387980
27.851683	0.1	0.385628
27.853350	0.1	0.384310
27.855017	0.1	0.383845
27.856683	0.1	0.383873
27.858350	0.1	0.383896
27.860017	0.1	0.383230
27.861683	0.1	0.381977
27.863350	0.1	0.381707
27.865017	0.1	0.383686
27.866683	0.1	0.387221
27.868350	0.1	0.390341
27.870017	0.1	0.391332
27.871683	0.1	0.390294
27.873350	0.1	0.389442
27.875017	0.1	0.390513
27.876683	0.1	0.392958
27.878350	0.1	0.395402
27.880017	0.1	0.396669
27.881683	0.1	0.395956
27.883350	0.1	0.393628
27.885017	0.1	0.390825
27.886683	0.1	0.388362
27.888350	0.1	0.387062
27.890017	0.1	0.387938
27.891683	0.1	0.390876
27.893350	0.1	0.393954
27.895017	0.1	0.395295
27.896683	0.1	0.394993
27.898350	0.1	0.394080
27.900017	0.1	0.392725
27.901683	0.1	0.391188
27.903350	0.1	0.391193
27.905017	0.1	0.394355
27.906683	0.1	0.400287
27.908350	0.1	0.406578
27.910017	0.1	0.410019
27.911683	0.1	0.408832
27.913350	0.1	0.404045
27.915017	0.1	0.398345
27.916683	0.1	0.393870
27.918350	0.1	0.391142
27.920017	0.1	0.390154
27.921683	0.1	0.391514
27.923350	0.1	0.395114
27.925017	0.1	0.398885
27.926683	0.1	0.400231
27.928350	0.1	0.397982
27.930017	0.1	0.393339
27.931683	0.1	0.388823
27.933350	0.1	0.385870
27.935017	0.1	0.383868
27.936683	0.1	0.381395
27.938350	0.1	0.378527
27.940017	0.1	0.377325
27.941683	0.1	0.379146
27.943350	0.1	0.382722
27.945017	0.1	0.385703
27.946683	0.1	0.387048
27.948350	0.1	0.387463
27.950017	0.1	0.387868
27.951683	0.1	0.388441
27.953350	0.1	0.388920
27.955017	0.1	0.388469
27.956683	0.1	0.385679
27.958350	0.1	0.380045
27.960017	0.1	0.373004
27.961683	0.1	0.366764
27.963350	0.1	0.362587
27.965017	0.1	0.360906
27.966683	0.1	0.362350
27.968350	0.1	0.367123
27.970017	0.1	0.373642
27.971683	0.1	0.379244
27.973350	0.1	0.382164
27.975017	0.1	0.382075
27.976683	0.1	0.379458
27.978350	0.1	0.375640
27.980017	0.1	0.372194
27.981683	0.1	0.369297
27.983350	0.1	0.366331
27.985017	0.1	0.363919
27.986683	0.1	0.363267
27.988350	0.1	0.364352
27.990017	0.1	0.365851
27.991683	0.1	0.366210
27.993350	0.1	0.364771
27.995017	0.1	0.362331
27.996683	0.1	0.360347
27.998350	0.1	0.359416
28.000017	0.1	0.358745
28.001683	0.1	0.357316
28.003350	0.1	0.355099
28.005017	0.1	0.353265
28.006683	0.1	0.354038
28.008350	0.1	0.358997
28.010017	0.1	0.366620
28.011683	0.1	0.373297
28.013350	0.1	0.376445
28.015017	0.1	0.375253
28.016683	0.1	0.370443
28.018350	0.1	0.364264
28.020017	0.1	0.358908
28.021683	0.1	0.355346
28.023350	0.1	0.354229
28.025017	0.1	0.356026
28.026683	0.1	0.360026
28.028350	0.1	0.364715
28.030017	0.1	0.369367
28.031683	0.1	0.373651
28.033350	0.1	0.376180
28.035017	0.1	0.375528
28.036683	0.1	0.372217
28.038350	0.1	0.368003
28.040017	0.1	0.364138
28.041683	0.1	0.361162
28.043350	0.1	0.359751
28.045017	0.1	0.360673
28.046683	0.1	0.363644
28.048350	0.1	0.367067
28.050017	0.1	0.369810
28.051683	0.1	0.372189
28.053350	0.1	0.374899
28.055017	0.1	0.377768
28.056683	0.1	0.379519
28.058350	0.1	0.378429
28.060017	0.1	0.373968
28.061683	0.1	0.367919
28.063350	0.1	0.363309
28.065017	0.1	0.361917
28.066683	0.1	0.362890
28.068350	0.1	0.363947
28.070017	0.1	0.363472
28.071683	0.1	0.361488
28.073350	0.1	0.359458
28.075017	0.1	0.358876
28.076683	0.1	0.359584
28.078350	0.1	0.360184
28.080017	0.1	0.359751
28.081683	0.1	0.358354
28.083350	0.1	0.356478
28.085017	0.1	0.354350
28.086683	0.1	0.351975
28.088350	0.1	0.349665
28.090017	0.1	0.347947
28.091683	0.1	0.346913
28.093350	0.1	0.345991
28.095017	0.1	0.344417
28.096683	0.1	0.342508
28.098350	0.1	0.342238
28.100017	0.1	0.345157
28.101683	0.1	0.350508
28.103350	0.1	0.356389
28.105017	0.1	0.361269
28.106683	0.1	0.363579
28.108350	0.1	0.361502
28.110017	0.1	0.354508
28.111683	0.1	0.344524
28.113350	0.1	0.335113
28.115017	0.1	0.329446
28.116683	0.1	0.328850
28.118350	0.1	0.332855
28.120017	0.1	0.339951
28.121683	0.1	0.347849
28.123350	0.1	0.353558
28.125017	0.1	0.354643
28.126683	0.1	0.351002
28.128350	0.1	0.344939
28.130017	0.1	0.339225
28.131683	0.1	0.335900
28.133350	0.1	0.336501
28.135017	0.1	0.341479
28.136683	0.1	0.349330
28.138350	0.1	0.357209
28.140017	0.1	0.362322
28.141683	0.1	0.363435
28.143350	0.1	0.361465
28.145017	0.1	0.357386
28.146683	0.1	0.350708
28.148350	0.1	0.341660
28.150017	0.1	0.332952
28.151683	0.1	0.328282
28.153350	0.1	0.329809
28.155017	0.1	0.336440
28.156683	0.1	0.344352
28.158350	0.1	0.350084
28.160017	0.1	0.352575
28.161683	0.1	0.352394
28.163350	0.1	0.350708
28.165017	0.1	0.348883
28.166683	0.1	0.347369
28.168350	0.1	0.345842
28.170017	0.1	0.344645
28.171683	0.1	0.344883
28.173350	0.1	0.347476
28.175017	0.1	0.351928
28.176683	0.1	0.355477
28.178350	0.1	0.354997
28.180017	0.1	0.349930
28.181683	0.1	0.342499
28.183350	0.1	0.335420
28.185017	0.1	0.330200
28.186683	0.1	0.327528
28.188350	0.1	0.328058
28.190017	0.1	0.331653
28.191683	0.1	0.336370
28.193350	0.1	0.339560
28.195017	0.1	0.340436
28.196683	0.1	0.340194
28.198350	0.1	0.339258
28.200017	0.1	0.336538
28.201683	0.1	0.331644
28.203350	0.1	0.326252
28.205017	0.1	0.322917
28.206683	0.1	0.323765
28.208350	0.1	0.329944
28.210017	0.1	0.340338
28.211683	0.1	0.352026
28.213350	0.1	0.363076
28.215017	0.1	0.372082
28.216683	0.1	0.376282
28.218350	0.1	0.374001
28.220017	0.1	0.367011
28.221683	0.1	0.358433
28.223350	0.1	0.350303
28.225017	0.1	0.343435
28.226683	0.1	0.338340
28.228350	0.1	0.336021
28.230017	0.1	0.337702
28.231683	0.1	0.343611
28.233350	0.1	0.352571
28.235017	0.1	0.362443
28.236683	0.1	0.370252
28.238350	0.1	0.373153
28.240017	0.1	0.370531
28.241683	0.1	0.365223
28.243350	0.1	0.362312
28.245017	0.1	0.365563
28.246683	0.1	0.374485
28.248350	0.1	0.385665
28.250017	0.1	0.395910
28.251683	0.1	0.402541
28.253350	0.1	0.403291
28.255017	0.1	0.398504
28.256683	0.1	0.391356
28.258350	0.1	0.385204
28.260017	0.1	0.382289
28.261683	0.1	0.384129
28.263350	0.1	0.391048
28.265017	0.1	0.401423
28.266683	0.1	0.412194
28.268350	0.1	0.420436
28.270017	0.1	0.424646
28.271683	0.1	0.425102
28.273350	0.1	0.423505
28.275017	0.1	0.422066
28.276683	0.1	0.422248
28.278350	0.1	0.424348
28.280017	0.1	0.427724
28.281683	0.1	0.431351
28.283350	0.1	0.434080
28.285017	0.1	0.434616
28.286683	0.1	0.432665
28.288350	0.1	0.430034
28.290017	0.1	0.429256
28.291683	0.1	0.431598
28.293350	0.1	0.436329
28.295017	0.1	0.441535
28.296683	0.1	0.446043
28.298350	0.1	0.449629
28.300017	0.1	0.451240
28.301683	0.1	0.448874
28.303350	0.1	0.441750
28.305017	0.1	0.432068
28.306683	0.1	0.424264
28.308350	0.1	0.421992
28.310017	0.1	0.426108
28.311683	0.1	0.434727
28.313350	0.1	0.444488
28.315017	0.1	0.452371
28.316683	0.1	0.457335
28.318350	0.1	0.460222
28.320017	0.1	0.462169
28.321683	0.1	0.463361
28.323350	0.1	0.463440
28.325017	0.1	0.462616
28.326683	0.1	0.461708
28.328350	0.1	0.461405
28.330017	0.1	0.462621
28.331683	0.1	0.466392
28.333350	0.1	0.471841
28.335017	0.1	0.476101
28.336683	0.1	0.477876
28.338350	0.1	0.478765
28.340017	0.1	0.480148
28.341683	0.1	0.481652
28.343350	0.1	0.483217
28.345017	0.1	0.485843
28.346683	0.1	0.489890
28.348350	0.1	0.493964
28.350017	0.1	0.496106
28.351683	0.1	0.495613
28.353350	0.1	0.493289
28.355017	0.1	0.490276
28.356683	0.1	0.486854
28.358350	0.1	0.482416
28.360017	0.1	0.477177
28.361683	0.1	0.472968
28.363350	0.1	0.471771
28.365017	0.1	0.474127
28.366683	0.1	0.479207
28.368350	0.1	0.485419
28.370017	0.1	0.490611
28.371683	0.1	0.492921
28.373350	0.1	0.492139
28.375017	0.1	0.489643
28.376683	0.1	0.487124
28.378350	0.1	0.485741
28.380017	0.1	0.485615
28.381683	0.1	0.485405
28.383350	0.1	0.483710
28.385017	0.1	0.480921
28.386683	0.1	0.478141
28.388350	0.1	0.475212
28.390017	0.1	0.472069
28.391683	0.1	0.470211
28.393350	0.1	0.470653
28.395017	0.1	0.472353
28.396683	0.1	0.473461
28.398350	0.1	0.472325
28.400017	0.1	0.467803
28.401683	0.1	0.460031
28.403350	0.1	0.450811
28.405017	0.1	0.442690
28.406683	0.1	0.437014
28.408350	0.1	0.433093
28.410017	0.1	0.429670
28.411683	0.1	0.425936
28.413350	0.1	0.421060
28.415017	0.1	0.415044
28.416683	0.1	0.409638
28.418350	0.1	0.406671
28.420017	0.1	0.406313
28.421683	0.1	0.407575
28.423350	0.1	0.408958
28.425017	0.1	0.408366
28.426683	0.1	0.403952
28.428350	0.1	0.395370
28.430017	0.1	0.384506
28.431683	0.1	0.374769
28.433350	0.1	0.368557
28.435017	0.1	0.366042
28.436683	0.1	0.366839
28.438350	0.1	0.370536
28.440017	0.1	0.375230
28.441683	0.1	0.377852
28.443350	0.1	0.376715
28.445017	0.1	0.372953
28.446683	0.1	0.369111
28.448350	0.1	0.366475
28.450017	0.1	0.364515
28.451683	0.1	0.362182
28.453350	0.1	0.359039
28.455017	0.1	0.355756
28.456683	0.1	0.353465
28.458350	0.1	0.352575
28.460017	0.1	0.352925
28.461683	0.1	0.354578
28.463350	0.1	0.357316
28.465017	0.1	0.360264
28.466683	0.1	0.362676
28.468350	0.1	0.364240
28.470017	0.1	0.365060
28.471683	0.1	0.365223
28.473350	0.1	0.364049
28.475017	0.1	0.360687
28.476683	0.1	0.355919
28.478350	0.1	0.352478
28.480017	0.1	0.353185
28.481683	0.1	0.358033
28.483350	0.1	0.363672
28.485017	0.1	0.366196
28.486683	0.1	0.363733
28.488350	0.1	0.357446
28.490017	0.1	0.350690
28.491683	0.1	0.346545
28.493350	0.1	0.346089
28.495017	0.1	0.348170
28.496683	0.1	0.350191
28.498350	0.1	0.349893
28.500017	0.1	0.347113
28.501683	0.1	0.343528
28.503350	0.1	0.341008
28.505017	0.1	0.340375
28.506683	0.1	0.341441
28.508350	0.1	0.343956
28.510017	0.1	0.347891
28.511683	0.1	0.352743
28.513350	0.1	0.357418
28.515017	0.1	0.360920
28.516683	0.1	0.362992
28.518350	0.1	0.364501
28.520017	0.1	0.366881
28.521683	0.1	0.370666
28.523350	0.1	0.374941
28.525017	0.1	0.378191
28.526683	0.1	0.379183
28.528350	0.1	0.377945
28.530017	0.1	0.376529
28.531683	0.1	0.377716
28.533350	0.1	0.382569
28.535017	0.1	0.389731
28.536683	0.1	0.396711
28.538350	0.1	0.401982
28.540017	0.1	0.406238
28.541683	0.1	0.411132
28.543350	0.1	0.417046
28.545017	0.1	0.422769
28.546683	0.1	0.427002
28.548350	0.1	0.429554
28.550017	0.1	0.431240
28.551683	0.1	0.433442
28.553350	0.1	0.437764
28.555017	0.1	0.445293
28.556683	0.1	0.455482
28.558350	0.1	0.465801
28.560017	0.1	0.473810
28.561683	0.1	0.479538
28.563350	0.1	0.484441
28.565017	0.1	0.489391
28.566683	0.1	0.494178
28.568350	0.1	0.497620
28.570017	0.1	0.499082
28.571683	0.1	0.500074
28.573350	0.1	0.502467
28.575017	0.1	0.506206
28.576683	0.1	0.509904
28.578350	0.1	0.512432
28.580017	0.1	0.513704
28.581683	0.1	0.514355
28.583350	0.1	0.514789
28.585017	0.1	0.515357
28.586683	0.1	0.516940
28.588350	0.1	0.519939
28.590017	0.1	0.523250
28.591683	0.1	0.525224
28.593350	0.1	0.525559
28.595017	0.1	0.525611
28.596683	0.1	0.526179
28.598350	0.1	0.526183
28.600017	0.1	0.524372
28.601683	0.1	0.521066
28.603350	0.1	0.517801
28.605017	0.1	0.516116
28.606683	0.1	0.517210
28.608350	0.1	0.521918
28.610017	0.1	0.529275
28.611683	0.1	0.535720
28.613350	0.1	0.537424
28.615017	0.1	0.532973
28.616683	0.1	0.523501
28.618350	0.1	0.511599
28.620017	0.1	0.499985
28.621683	0.1	0.489964
28.623350	0.1	0.481438
28.625017	0.1	0.474718
28.626683	0.1	0.470998
28.628350	0.1	0.470760
28.630017	0.1	0.473019
28.631683	0.1	0.476101
28.633350	0.1	0.478229
28.635017	0.1	0.477927
28.636683	0.1	0.474816
28.638350	0.1	0.469852
28.640017	0.1	0.464614
28.641683	0.1	0.460255
28.643350	0.1	0.457140
28.645017	0.1	0.455445
28.646683	0.1	0.455538
28.648350	0.1	0.456814
28.650017	0.1	0.456828
28.651683	0.1	0.453182
28.653350	0.1	0.445712
28.655017	0.1	0.435826
28.656683	0.1	0.424464
28.658350	0.1	0.412674
28.660017	0.1	0.403058
28.661683	0.1	0.397959
28.663350	0.1	0.397381
28.665017	0.1	0.399998
28.666683	0.1	0.404101
28.668350	0.1	0.407724
28.670017	0.1	0.409624
28.671683	0.1	0.409838
28.673350	0.1	0.409093
28.675017	0.1	0.408399
28.676683	0.1	0.408627
28.678350	0.1	0.409451
28.680017	0.1	0.409079
28.681683	0.1	0.405386
28.683350	0.1	0.397498
28.685017	0.1	0.386816
28.686683	0.1	0.376767
28.688350	0.1	0.370531
28.690017	0.1	0.368454
28.691683	0.1	0.368850
28.693350	0.1	0.371016
28.695017	0.1	0.375719
28.696683	0.1	0.382634
28.698350	0.1	0.389083
28.700017	0.1	0.391896
28.701683	0.1	0.389810
28.703350	0.1	0.384022
28.705017	0.1	0.377316
28.706683	0.1	0.372995
28.708350	0.1	0.373214
28.710017	0.1	0.377567
28.711683	0.1	0.383756
28.713350	0.1	0.389330
28.715017	0.1	0.392552
28.716683	0.1	0.393339
28.718350	0.1	0.393568
28.720017	0.1	0.395342
28.721683	0.1	0.398951
28.723350	0.1	0.402844
28.725017	0.1	0.405447
28.726683	0.1	0.406508
28.728350	0.1	0.406499
28.730017	0.1	0.406047
28.731683	0.1	0.406131
28.733350	0.1	0.407360
28.735017	0.1	0.408804
28.736683	0.1	0.408697
28.738350	0.1	0.406313
28.740017	0.1	0.402834
28.741683	0.1	0.400511
28.743350	0.1	0.401456
28.745017	0.1	0.406648
28.746683	0.1	0.415086
28.748350	0.1	0.424432
28.750017	0.1	0.433517
28.751683	0.1	0.443412
28.753350	0.1	0.454867
28.755017	0.1	0.466206
28.756683	0.1	0.475273
28.758350	0.1	0.481550
28.760017	0.1	0.485950
28.761683	0.1	0.489908
28.763350	0.1	0.494104
28.765017	0.1	0.497699
28.766683	0.1	0.499529
28.768350	0.1	0.499845
28.770017	0.1	0.500339
28.771683	0.1	0.502933
28.773350	0.1	0.508614
28.775017	0.1	0.516404
28.776683	0.1	0.524083
28.778350	0.1	0.530286
28.780017	0.1	0.534886
28.781683	0.1	0.538072
28.783350	0.1	0.540363
28.785017	0.1	0.542924
28.786683	0.1	0.546621
28.788350	0.1	0.551250
28.790017	0.1	0.556274
28.791683	0.1	0.561513
28.793350	0.1	0.567082
28.795017	0.1	0.573481
28.796683	0.1	0.581066
28.798350	0.1	0.589178
28.800017	0.1	0.596121
28.801683	0.1	0.600442
28.803350	0.1	0.602128
28.805017	0.1	0.601923
28.806683	0.1	0.600345
28.808350	0.1	0.598179
28.810017	0.1	0.596889
28.811683	0.1	0.597807
28.813350	0.1	0.601173
28.815017	0.1	0.606212
28.816683	0.1	0.611679
28.818350	0.1	0.616158
28.820017	0.1	0.618496
28.821683	0.1	0.618449
28.823350	0.1	0.616969
28.825017	0.1	0.615842
28.826683	0.1	0.616461
28.828350	0.1	0.618249
28.830017	0.1	0.618468
28.831683	0.1	0.614594
28.833350	0.1	0.606533
28.835017	0.1	0.595711
28.836683	0.1	0.583595
28.838350	0.1	0.571883
28.840017	0.1	0.562277
28.841683	0.1	0.555315
28.843350	0.1	0.550374
28.845017	0.1	0.546705
28.846683	0.1	0.543920
28.848350	0.1	0.541904
28.850017	0.1	0.540414
28.851683	0.1	0.538584
28.853350	0.1	0.536153
28.855017	0.1	0.534318
28.856683	0.1	0.534025
28.858350	0.1	0.535119
28.860017	0.1	0.537122
28.861683	0.1	0.539282
28.863350	0.1	0.541275
28.865017	0.1	0.544600
28.866683	0.1	0.551646
28.868350	0.1	0.562440
28.870017	0.1	0.573834
28.871683	0.1	0.582342
28.873350	0.1	0.585695
28.875017	0.1	0.582682
28.876683	0.1	0.574472
28.878350	0.1	0.564423
28.880017	0.1	0.554742
28.881683	0.1	0.545527
28.883350	0.1	0.537056
28.885017	0.1	0.530761
28.886683	0.1	0.527673
28.888350	0.1	0.527143
28.890017	0.1	0.527501
28.891683	0.1	0.527492
28.893350	0.1	0.526723
28.895017	0.1	0.525606
28.896683	0.1	0.525611
28.898350	0.1	0.528577
28.900017	0.1	0.534668
28.901683	0.1	0.541736
28.903350	0.1	0.547813
28.905017	0.1	0.553201
28.906683	0.1	0.559124
28.908350	0.1	0.565564
28.910017	0.1	0.571678
28.911683	0.1	0.577397
28.913350	0.1	0.583245
28.915017	0.1	0.589415
28.916683	0.1	0.596121
28.918350	0.1	0.603292
28.920017	0.1	0.609434
28.921683	0.1	0.612945
28.923350	0.1	0.614109
28.925017	0.1	0.614543
28.926683	0.1	0.615907
28.928350	0.1	0.619898
28.930017	0.1	0.627958
28.931683	0.1	0.639525
28.933350	0.1	0.651386
28.935017	0.1	0.660256
28.936683	0.1	0.665300
28.938350	0.1	0.667749
28.940017	0.1	0.669486
28.941683	0.1	0.672368
28.943350	0.1	0.677439
28.945017	0.1	0.683833
28.946683	0.1	0.689183
28.948350	0.1	0.691465
28.950017	0.1	0.689798
28.951683	0.1	0.684089
28.953350	0.1	0.675172
28.955017	0.1	0.665090
28.956683	0.1	0.656359
28.958350	0.1	0.650790
28.960017	0.1	0.648354
28.961683	0.1	0.646929
28.963350	0.1	0.643940
28.965017	0.1	0.638817
28.966683	0.1	0.633122
28.968350	0.1	0.628210
28.970017	0.1	0.624047
28.971683	0.1	0.620042
28.973350	0.1	0.615525
28.975017	0.1	0.609234
28.976683	0.1	0.599991
28.978350	0.1	0.588130
28.980017	0.1	0.575478
28.981683	0.1	0.564037
28.983350	0.1	0.555092
28.985017	0.1	0.548577
28.986683	0.1	0.542966
28.988350	0.1	0.536125
28.990017	0.1	0.526714
28.991683	0.1	0.514821
28.993350	0.1	0.501168
28.995017	0.1	0.487017
28.996683	0.1	0.474919
28.998350	0.1	0.467259
29.000017	0.1	0.464204
29.001683	0.1	0.463580
29.003350	0.1	0.461959
29.005017	0.1	0.456986
29.006683	0.1	0.449019
29.008350	0.1	0.440441
29.010017	0.1	0.434318
29.011683	0.1	0.432725
29.013350	0.1	0.434685
29.015017	0.1	0.436688
29.016683	0.1	0.435752
29.018350	0.1	0.431356
29.020017	0.1	0.425023
29.021683	0.1	0.419137
29.023350	0.1	0.415430
29.025017	0.1	0.413405
29.026683	0.1	0.411058
29.028350	0.1	0.407095
29.030017	0.1	0.401703
29.031683	0.1	0.395807
29.033350	0.1	0.390378
29.035017	0.1	0.386266
29.036683	0.1	0.384231
29.038350	0.1	0.384529
29.040017	0.1	0.386215
29.041683	0.1	0.387444
29.043350	0.1	0.386587
29.045017	0.1	0.383025
29.046683	0.1	0.377409
29.048350	0.1	0.371453
29.050017	0.1	0.366862
29.051683	0.1	0.364394
29.053350	0.1	0.363691
29.055017	0.1	0.363500
29.056683	0.1	0.361949
29.058350	0.1	0.357805
29.060017	0.1	0.351919
29.061683	0.1	0.347053
29.063350	0.1	0.346047
29.065017	0.1	0.349432
29.066683	0.1	0.354429
29.068350	0.1	0.357055
29.070017	0.1	0.355318
29.071683	0.1	0.349958
29.073350	0.1	0.342955
29.075017	0.1	0.336249
29.076683	0.1	0.331793
29.078350	0.1	0.331276
29.080017	0.1	0.334466
29.081683	0.1	0.338457
29.083350	0.1	0.339770
29.085017	0.1	0.337274
29.086683	0.1	0.332636
29.088350	0.1	0.328231
29.090017	0.1	0.325525
29.091683	0.1	0.324692
29.093350	0.1	0.324631
29.095017	0.1	0.324021
29.096683	0.1	0.322736
29.098350	0.1	0.322056
29.100017	0.1	0.323760
29.101683	0.1	0.328361
29.103350	0.1	0.333949
29.105017	0.1	0.337940
29.106683	0.1	0.339290
29.108350	0.1	0.337944
29.110017	0.1	0.333935
29.111683	0.1	0.328058
29.113350	0.1	0.322307
29.115017	0.1	0.318917
29.116683	0.1	0.318699
29.118350	0.1	0.320910
29.120017	0.1	0.324319
29.121683	0.1	0.327635
29.123350	0.1	0.329637
29.125017	0.1	0.329493
29.126683	0.1	0.327234
29.128350	0.1	0.323816
29.130017	0.1	0.320133
29.131683	0.1	0.315998
29.133350	0.1	0.310596
29.135017	0.1	0.304380
29.136683	0.1	0.300081
29.138350	0.1	0.300570
29.140017	0.1	0.305702
29.141683	0.1	0.312668
29.143350	0.1	0.318172
29.145017	0.1	0.320068
29.146683	0.1	0.318880
29.148350	0.1	0.316794
29.150017	0.1	0.314829
29.151683	0.1	0.313236
29.153350	0.1	0.313208
29.155017	0.1	0.316133
29.156683	0.1	0.321763
29.158350	0.1	0.327970
29.160017	0.1	0.331812
29.161683	0.1	0.331108
29.163350	0.1	0.326354
29.165017	0.1	0.320878
29.166683	0.1	0.318564
29.168350	0.1	0.320999
29.170017	0.1	0.326354
29.171683	0.1	0.331169
[truncated: 253,094 more chars]
