# Supplementary material for: Fade into you: genetic control of pigmentation patterns in red-flesh apple (Malus domestica)
Source: Front Plant Sci. 2025 Jan 13;15:1462545. doi: 10.3389/fpls.2024.1462545 (PMC11770013; doi:10.3389/fpls.2024.1462545)
Supplement: Supplementary file 4 [file DataSheet1.zip › CB B3UV_VIS_4/CB B3UV_VIS_4.txt]

URL	chrom://thermo-pfav3ojr/ChromeleonLocal/Instrument Data/Vanquish_MS/Dimitri/VALEMA/Pierre/Echantillons 03-04-24.seq/168.smp/UV_VIS_4.channel/UV_VIS_4.chm
Channel	UV_VIS_4

Injection Information:
Data Vault	ChromeleonLocal
Sequence	Echantillons 03-04-24
Name	CB B3
Number	15
Position	B:B6
Comment	colonne SB-AQ MeOH+5%AA
Processing Method	Quantitative
Instrument Method	VALEMA test separation GRAQ 4
Type	Unknown
Status	Finished
Inject Time	4/4/2024 4:38:43 AM +02:00
Volume (µl)	10.0000
Dilution Factor	1.0000
Weight	1.0000

Chromatogram Data Information:
Time Min. (min)	0.001683
Time Max. (min)	47.000017
Data Points	28200
Detector	UV
Generating Data System	Chromeleon 7.3.2.10759
Exporting Data System	Chromeleon 7.3.2.0
Operator	Instrument Controller
Signal Quantity	Absorbance
Signal Unit	mAU
Signal Min.	-7.645385
Signal Max.	29.906654
Channel	UV_VIS_4
Driver Name	VDAD.dll
Channel Type	Evaluation
Min. Step (s)	0.1
Max. Step (s)	0.1
Average Step (s)	0.1

Signal Parameter Information:
Signal Info	WVL:512 nm

Chromatogram Data:
Time (min)	Step (s)	Value (mAU)
0.001683	n.a.	0.000000
0.003350	0.1	0.000033
0.005017	0.1	0.000391
0.006683	0.1	0.001658
0.008350	0.1	0.003949
0.010017	0.1	0.006463
0.011683	0.1	0.008368
0.013350	0.1	0.009616
0.015017	0.1	0.010985
0.016683	0.1	0.013444
0.018350	0.1	0.016969
0.020017	0.1	0.020410
0.021683	0.1	0.022803
0.023350	0.1	0.024042
0.025017	0.1	0.024340
0.026683	0.1	0.024112
0.028350	0.1	0.023753
0.030017	0.1	0.022994
0.031683	0.1	0.020908
0.033350	0.1	0.016871
0.035017	0.1	0.011371
0.036683	0.1	0.005607
0.038350	0.1	0.000470
0.040017	0.1	-0.003846
0.041683	0.1	-0.007576
0.043350	0.1	-0.011264
0.045017	0.1	-0.015218
0.046683	0.1	-0.018780
0.048350	0.1	-0.020750
0.050017	0.1	-0.020633
0.051683	0.1	-0.019041
0.053350	0.1	-0.017006
0.055017	0.1	-0.015278
0.056683	0.1	-0.014044
0.058350	0.1	-0.013271
0.060017	0.1	-0.013206
0.061683	0.1	-0.014035
0.063350	0.1	-0.015232
0.065017	0.1	-0.015921
0.066683	0.1	-0.015688
0.068350	0.1	-0.014664
0.070017	0.1	-0.012866
0.071683	0.1	-0.009947
0.073350	0.1	-0.005690
0.075017	0.1	-0.000582
0.076683	0.1	0.004289
0.078350	0.1	0.007907
0.080017	0.1	0.009681
0.081683	0.1	0.009313
0.083350	0.1	0.006859
0.085017	0.1	0.002938
0.086683	0.1	-0.001844
0.088350	0.1	-0.007204
0.090017	0.1	-0.012438
0.091683	0.1	-0.016075
0.093350	0.1	-0.016750
0.095017	0.1	-0.014161
0.096683	0.1	-0.009201
0.098350	0.1	-0.003679
0.100017	0.1	0.000265
0.101683	0.1	0.001597
0.103350	0.1	0.001281
0.105017	0.1	0.001090
0.106683	0.1	0.001919
0.108350	0.1	0.003693
0.110017	0.1	0.005700
0.111683	0.1	0.006766
0.113350	0.1	0.006272
0.115017	0.1	0.004577
0.116683	0.1	0.002282
0.118350	0.1	-0.000354
0.120017	0.1	-0.003353
0.121683	0.1	-0.006682
0.123350	0.1	-0.009881
0.125017	0.1	-0.012415
0.126683	0.1	-0.014249
0.128350	0.1	-0.015600
0.130017	0.1	-0.016387
0.131683	0.1	-0.016466
0.133350	0.1	-0.016098
0.135017	0.1	-0.015558
0.136683	0.1	-0.014501
0.138350	0.1	-0.012498
0.140017	0.1	-0.009951
0.141683	0.1	-0.007809
0.143350	0.1	-0.006398
0.145017	0.1	-0.005378
0.146683	0.1	-0.004536
0.148350	0.1	-0.003781
0.150017	0.1	-0.002775
0.151683	0.1	-0.001532
0.153350	0.1	-0.000987
0.155017	0.1	-0.001732
0.156683	0.1	-0.002827
0.158350	0.1	-0.002896
0.160017	0.1	-0.001891
0.161683	0.1	-0.001057
0.163350	0.1	-0.001271
0.165017	0.1	-0.002137
0.166683	0.1	-0.002985
0.168350	0.1	-0.003902
0.170017	0.1	-0.005169
0.171683	0.1	-0.006529
0.173350	0.1	-0.007469
0.175017	0.1	-0.007586
0.176683	0.1	-0.006733
0.178350	0.1	-0.005187
0.180017	0.1	-0.003516
0.181683	0.1	-0.002119
0.183350	0.1	-0.000913
0.185017	0.1	0.000577
0.186683	0.1	0.002524
0.188350	0.1	0.004414
0.190017	0.1	0.005490
0.191683	0.1	0.005374
0.193350	0.1	0.004373
0.195017	0.1	0.003269
0.196683	0.1	0.002771
0.198350	0.1	0.002910
0.200017	0.1	0.003055
0.201683	0.1	0.002575
0.203350	0.1	0.001369
0.205017	0.1	-0.000265
0.206683	0.1	-0.001802
0.208350	0.1	-0.002715
0.210017	0.1	-0.002868
0.211683	0.1	-0.002319
0.213350	0.1	-0.000941
0.215017	0.1	0.001024
0.216683	0.1	0.002603
0.218350	0.1	0.003250
0.220017	0.1	0.003735
0.221683	0.1	0.005164
0.223350	0.1	0.007497
0.225017	0.1	0.009751
0.226683	0.1	0.011194
0.228350	0.1	0.011870
0.230017	0.1	0.012079
0.231683	0.1	0.011660
0.233350	0.1	0.010119
0.235017	0.1	0.007479
0.236683	0.1	0.004373
0.238350	0.1	0.001425
0.240017	0.1	-0.000889
0.241683	0.1	-0.002189
0.243350	0.1	-0.002589
0.245017	0.1	-0.002789
0.246683	0.1	-0.003311
0.248350	0.1	-0.003786
0.250017	0.1	-0.003171
0.251683	0.1	-0.000806
0.253350	0.1	0.002924
0.255017	0.1	0.006869
0.256683	0.1	0.009756
0.258350	0.1	0.010706
0.260017	0.1	0.009309
0.261683	0.1	0.005946
0.263350	0.1	0.002366
0.265017	0.1	0.000959
0.266683	0.1	0.002766
0.268350	0.1	0.006612
0.270017	0.1	0.010310
0.271683	0.1	0.011921
0.273350	0.1	0.010389
0.275017	0.1	0.006040
0.276683	0.1	0.000428
0.278350	0.1	-0.004852
0.280017	0.1	-0.009113
0.281683	0.1	-0.012345
0.283350	0.1	-0.014505
0.285017	0.1	-0.015493
0.286683	0.1	-0.015358
0.288350	0.1	-0.014072
0.290017	0.1	-0.011520
0.291683	0.1	-0.008172
0.293350	0.1	-0.005579
0.295017	0.1	-0.005355
0.296683	0.1	-0.007730
0.298350	0.1	-0.011758
0.300017	0.1	-0.016317
0.301683	0.1	-0.020424
0.303350	0.1	-0.023064
0.305017	0.1	-0.023553
0.306683	0.1	-0.022217
0.308350	0.1	-0.020247
0.310017	0.1	-0.018645
0.311683	0.1	-0.017695
0.313350	0.1	-0.017155
0.315017	0.1	-0.016335
0.316683	0.1	-0.014445
0.318350	0.1	-0.011213
0.320017	0.1	-0.007404
0.321683	0.1	-0.004317
0.323350	0.1	-0.002431
0.325017	0.1	-0.001062
0.326683	0.1	0.000568
0.328350	0.1	0.002501
0.330017	0.1	0.004065
0.331683	0.1	0.004489
0.333350	0.1	0.003832
0.335017	0.1	0.003115
0.336683	0.1	0.002929
0.338350	0.1	0.002612
0.340017	0.1	0.001229
0.341683	0.1	-0.001406
0.343350	0.1	-0.005020
0.345017	0.1	-0.009234
0.346683	0.1	-0.013416
0.348350	0.1	-0.016894
0.350017	0.1	-0.019190
0.351683	0.1	-0.019823
0.353350	0.1	-0.018426
0.355017	0.1	-0.015460
0.356683	0.1	-0.012247
0.358350	0.1	-0.009849
0.360017	0.1	-0.008186
0.361683	0.1	-0.006719
0.363350	0.1	-0.005635
0.365017	0.1	-0.005565
0.366683	0.1	-0.006407
0.368350	0.1	-0.007497
0.370017	0.1	-0.008768
0.371683	0.1	-0.010715
0.373350	0.1	-0.013206
0.375017	0.1	-0.015013
0.376683	0.1	-0.014734
0.378350	0.1	-0.012163
0.380017	0.1	-0.008666
0.381683	0.1	-0.006128
0.383350	0.1	-0.005602
0.385017	0.1	-0.006841
0.386683	0.1	-0.009038
0.388350	0.1	-0.011651
0.390017	0.1	-0.014324
0.391683	0.1	-0.016624
0.393350	0.1	-0.017947
0.395017	0.1	-0.017802
0.396683	0.1	-0.016643
0.398350	0.1	-0.015688
0.400017	0.1	-0.015819
0.401683	0.1	-0.017146
0.403350	0.1	-0.019101
0.405017	0.1	-0.020587
0.406683	0.1	-0.020717
0.408350	0.1	-0.019679
0.410017	0.1	-0.018450
0.411683	0.1	-0.017672
0.413350	0.1	-0.016945
0.415017	0.1	-0.015316
0.416683	0.1	-0.012354
0.418350	0.1	-0.008866
0.420017	0.1	-0.006421
0.421683	0.1	-0.005802
0.423350	0.1	-0.006082
0.425017	0.1	-0.005616
0.426683	0.1	-0.004075
0.428350	0.1	-0.002710
0.430017	0.1	-0.002547
0.431683	0.1	-0.003320
0.433350	0.1	-0.004368
0.435017	0.1	-0.005327
0.436683	0.1	-0.005825
0.438350	0.1	-0.005690
0.440017	0.1	-0.005262
0.441683	0.1	-0.004712
0.443350	0.1	-0.003846
0.445017	0.1	-0.002966
0.446683	0.1	-0.002780
0.448350	0.1	-0.003367
0.450017	0.1	-0.003986
0.451683	0.1	-0.003977
0.453350	0.1	-0.003478
0.455017	0.1	-0.003106
0.456683	0.1	-0.003185
0.458350	0.1	-0.003777
0.460017	0.1	-0.005094
0.461683	0.1	-0.007208
0.463350	0.1	-0.009490
0.465017	0.1	-0.010855
0.466683	0.1	-0.010543
0.468350	0.1	-0.008545
0.470017	0.1	-0.005458
0.471683	0.1	-0.002412
0.473350	0.1	-0.000675
0.475017	0.1	-0.000619
0.476683	0.1	-0.001476
0.478350	0.1	-0.002282
0.480017	0.1	-0.002696
0.481683	0.1	-0.002966
0.483350	0.1	-0.003269
0.485017	0.1	-0.003199
0.486683	0.1	-0.002482
0.488350	0.1	-0.001723
0.490017	0.1	-0.001434
0.491683	0.1	-0.001192
0.493350	0.1	-0.000633
0.495017	0.1	-0.000214
0.496683	0.1	-0.000629
0.498350	0.1	-0.001932
0.500017	0.1	-0.003278
0.501683	0.1	-0.003581
0.503350	0.1	-0.002659
0.505017	0.1	-0.001392
0.506683	0.1	-0.000708
0.508350	0.1	-0.000950
0.510017	0.1	-0.002226
0.511683	0.1	-0.004843
0.513350	0.1	-0.008568
0.515017	0.1	-0.012079
0.516683	0.1	-0.013961
0.518350	0.1	-0.013891
0.520017	0.1	-0.012685
0.521683	0.1	-0.011506
0.523350	0.1	-0.010985
0.525017	0.1	-0.011120
0.526683	0.1	-0.011404
0.528350	0.1	-0.010906
0.530017	0.1	-0.009169
0.531683	0.1	-0.007143
0.533350	0.1	-0.006389
0.535017	0.1	-0.007609
0.536683	0.1	-0.010314
0.538350	0.1	-0.013188
0.540017	0.1	-0.014585
0.541683	0.1	-0.013607
0.543350	0.1	-0.010696
0.545017	0.1	-0.006929
0.546683	0.1	-0.003357
0.548350	0.1	-0.001010
0.550017	0.1	-0.000764
0.551683	0.1	-0.002659
0.553350	0.1	-0.005444
0.555017	0.1	-0.007427
0.556683	0.1	-0.008205
0.558350	0.1	-0.008880
0.560017	0.1	-0.010296
0.561683	0.1	-0.011954
0.563350	0.1	-0.013160
0.565017	0.1	-0.013965
0.566683	0.1	-0.014314
0.568350	0.1	-0.013583
0.570017	0.1	-0.011274
0.571683	0.1	-0.007488
0.573350	0.1	-0.003157
0.575017	0.1	-0.000102
0.576683	0.1	0.000233
0.578350	0.1	-0.001919
0.580017	0.1	-0.005229
0.581683	0.1	-0.008489
0.583350	0.1	-0.010971
0.585017	0.1	-0.012559
0.586683	0.1	-0.013625
0.588350	0.1	-0.014426
0.590017	0.1	-0.014934
0.591683	0.1	-0.015097
0.593350	0.1	-0.015018
0.595017	0.1	-0.014822
0.596683	0.1	-0.014324
0.598350	0.1	-0.013364
0.600017	0.1	-0.012522
0.601683	0.1	-0.012713
0.603350	0.1	-0.014259
0.605017	0.1	-0.016680
0.606683	0.1	-0.019087
0.608350	0.1	-0.020848
0.610017	0.1	-0.021965
0.611683	0.1	-0.022817
0.613350	0.1	-0.023725
0.615017	0.1	-0.024950
0.616683	0.1	-0.026589
0.618350	0.1	-0.028103
0.620017	0.1	-0.028545
0.621683	0.1	-0.027777
0.623350	0.1	-0.026729
0.625017	0.1	-0.026058
0.626683	0.1	-0.025439
0.628350	0.1	-0.024405
0.630017	0.1	-0.023069
0.631683	0.1	-0.021853
0.633350	0.1	-0.021067
0.635017	0.1	-0.020820
0.636683	0.1	-0.020834
0.638350	0.1	-0.020773
0.640017	0.1	-0.020857
0.641683	0.1	-0.021351
0.643350	0.1	-0.021788
0.645017	0.1	-0.021546
0.646683	0.1	-0.020568
0.648350	0.1	-0.019274
0.650017	0.1	-0.018268
0.651683	0.1	-0.018128
0.653350	0.1	-0.018817
0.655017	0.1	-0.019576
0.656683	0.1	-0.019986
0.658350	0.1	-0.020498
0.660017	0.1	-0.021351
0.661683	0.1	-0.021872
0.663350	0.1	-0.021672
0.665017	0.1	-0.021383
0.666683	0.1	-0.021611
0.668350	0.1	-0.022245
0.670017	0.1	-0.023162
0.671683	0.1	-0.024433
0.673350	0.1	-0.025542
0.675017	0.1	-0.025528
0.676683	0.1	-0.024210
0.678350	0.1	-0.022440
0.680017	0.1	-0.021015
0.681683	0.1	-0.020135
0.683350	0.1	-0.019856
0.685017	0.1	-0.020121
0.686683	0.1	-0.020526
0.688350	0.1	-0.020699
0.690017	0.1	-0.020708
0.691683	0.1	-0.020531
0.693350	0.1	-0.019674
0.695017	0.1	-0.017928
0.696683	0.1	-0.015786
0.698350	0.1	-0.014207
0.700017	0.1	-0.013979
0.701683	0.1	-0.014692
0.703350	0.1	-0.015059
0.705017	0.1	-0.014696
0.706683	0.1	-0.014347
0.708350	0.1	-0.014510
0.710017	0.1	-0.014817
0.711683	0.1	-0.014589
0.713350	0.1	-0.013364
0.715017	0.1	-0.011274
0.716683	0.1	-0.009248
0.718350	0.1	-0.008498
0.720017	0.1	-0.009420
0.721683	0.1	-0.011143
0.723350	0.1	-0.012298
0.725017	0.1	-0.012289
0.726683	0.1	-0.011395
0.728350	0.1	-0.009863
0.730017	0.1	-0.007953
0.731683	0.1	-0.006808
0.733350	0.1	-0.007749
0.735017	0.1	-0.010496
0.736683	0.1	-0.013364
0.738350	0.1	-0.015143
0.740017	0.1	-0.015995
0.741683	0.1	-0.016619
0.743350	0.1	-0.017318
0.745017	0.1	-0.018110
0.746683	0.1	-0.019055
0.748350	0.1	-0.019874
0.750017	0.1	-0.020210
0.751683	0.1	-0.020452
0.753350	0.1	-0.021076
0.755017	0.1	-0.021840
0.756683	0.1	-0.022380
0.758350	0.1	-0.022911
0.760017	0.1	-0.023860
0.761683	0.1	-0.025104
0.763350	0.1	-0.025923
0.765017	0.1	-0.025667
0.766683	0.1	-0.023996
0.768350	0.1	-0.021155
0.770017	0.1	-0.018403
0.771683	0.1	-0.017141
0.773350	0.1	-0.017369
0.775017	0.1	-0.017774
0.776683	0.1	-0.017518
0.778350	0.1	-0.017080
0.780017	0.1	-0.017569
0.781683	0.1	-0.019758
0.783350	0.1	-0.023576
0.785017	0.1	-0.028079
0.786683	0.1	-0.031614
0.788350	0.1	-0.032582
0.790017	0.1	-0.030878
0.791683	0.1	-0.027916
0.793350	0.1	-0.025076
0.795017	0.1	-0.022887
0.796683	0.1	-0.021462
0.798350	0.1	-0.020661
0.800017	0.1	-0.019772
0.801683	0.1	-0.018249
0.803350	0.1	-0.016741
0.805017	0.1	-0.016447
0.806683	0.1	-0.017965
0.808350	0.1	-0.021099
0.810017	0.1	-0.025029
0.811683	0.1	-0.028894
0.813350	0.1	-0.032224
0.815017	0.1	-0.034547
0.816683	0.1	-0.035274
0.818350	0.1	-0.034333
0.820017	0.1	-0.032433
0.821683	0.1	-0.030501
0.823350	0.1	-0.029029
0.825017	0.1	-0.027949
0.826683	0.1	-0.027050
0.828350	0.1	-0.026347
0.830017	0.1	-0.026021
0.831683	0.1	-0.026408
0.833350	0.1	-0.027567
0.835017	0.1	-0.028932
0.836683	0.1	-0.029914
0.838350	0.1	-0.030599
0.840017	0.1	-0.031223
0.841683	0.1	-0.031176
0.843350	0.1	-0.029760
0.845017	0.1	-0.027618
0.846683	0.1	-0.026179
0.848350	0.1	-0.026319
0.850017	0.1	-0.028023
0.851683	0.1	-0.030645
0.853350	0.1	-0.033244
0.855017	0.1	-0.034748
0.856683	0.1	-0.034054
0.858350	0.1	-0.031218
0.860017	0.1	-0.027968
0.861683	0.1	-0.025830
0.863350	0.1	-0.025122
0.865017	0.1	-0.026026
0.866683	0.1	-0.028596
0.868350	0.1	-0.031758
0.870017	0.1	-0.033914
0.871683	0.1	-0.034487
0.873350	0.1	-0.034091
0.875017	0.1	-0.033644
0.876683	0.1	-0.033537
0.878350	0.1	-0.033351
0.880017	0.1	-0.032433
0.881683	0.1	-0.030654
0.883350	0.1	-0.028131
0.885017	0.1	-0.025188
0.886683	0.1	-0.022794
0.888350	0.1	-0.021989
0.890017	0.1	-0.022999
0.891683	0.1	-0.025243
0.893350	0.1	-0.027507
0.895017	0.1	-0.028796
0.896683	0.1	-0.029365
0.898350	0.1	-0.030030
0.900017	0.1	-0.030883
0.901683	0.1	-0.031348
0.903350	0.1	-0.031088
0.905017	0.1	-0.030273
0.906683	0.1	-0.029146
0.908350	0.1	-0.027618
0.910017	0.1	-0.025411
0.911683	0.1	-0.022659
0.913350	0.1	-0.020191
0.915017	0.1	-0.018864
0.916683	0.1	-0.018817
0.918350	0.1	-0.019395
0.920017	0.1	-0.019744
0.921683	0.1	-0.019646
0.923350	0.1	-0.019516
0.925017	0.1	-0.019441
0.926683	0.1	-0.019036
0.928350	0.1	-0.018352
0.930017	0.1	-0.018026
0.931683	0.1	-0.018589
0.933350	0.1	-0.020289
0.935017	0.1	-0.023129
0.936683	0.1	-0.026668
0.938350	0.1	-0.030305
0.940017	0.1	-0.033588
0.941683	0.1	-0.035786
0.943350	0.1	-0.035902
0.945017	0.1	-0.033691
0.946683	0.1	-0.030189
0.948350	0.1	-0.026869
0.950017	0.1	-0.024517
0.951683	0.1	-0.023064
0.953350	0.1	-0.022231
0.955017	0.1	-0.021826
0.956683	0.1	-0.021327
0.958350	0.1	-0.020070
0.960017	0.1	-0.018114
0.961683	0.1	-0.016233
0.963350	0.1	-0.015334
0.965017	0.1	-0.016261
0.966683	0.1	-0.019334
0.968350	0.1	-0.023721
0.970017	0.1	-0.027888
0.971683	0.1	-0.030654
0.973350	0.1	-0.031772
0.975017	0.1	-0.031558
0.976683	0.1	-0.030315
0.978350	0.1	-0.028554
0.980017	0.1	-0.027190
0.981683	0.1	-0.026589
0.983350	0.1	-0.025965
0.985017	0.1	-0.024159
0.986683	0.1	-0.020862
0.988350	0.1	-0.016969
0.990017	0.1	-0.013486
0.991683	0.1	-0.010771
0.993350	0.1	-0.009341
0.995017	0.1	-0.010221
0.996683	0.1	-0.013760
0.998350	0.1	-0.018985
1.000017	0.1	-0.024154
1.001683	0.1	-0.027358
1.003350	0.1	-0.027656
1.005017	0.1	-0.025984
1.006683	0.1	-0.023777
1.008350	0.1	-0.021472
1.010017	0.1	-0.019032
1.011683	0.1	-0.016852
1.013350	0.1	-0.015548
1.015017	0.1	-0.015441
1.016683	0.1	-0.016093
1.018350	0.1	-0.016470
1.020017	0.1	-0.015977
1.021683	0.1	-0.015404
1.023350	0.1	-0.016224
1.025017	0.1	-0.018957
1.026683	0.1	-0.022682
1.028350	0.1	-0.026124
1.030017	0.1	-0.028620
1.031683	0.1	-0.030100
1.033350	0.1	-0.030627
1.035017	0.1	-0.030203
1.036683	0.1	-0.029029
1.038350	0.1	-0.027739
1.040017	0.1	-0.027101
1.041683	0.1	-0.027129
1.043350	0.1	-0.026887
1.045017	0.1	-0.025616
1.046683	0.1	-0.023749
1.048350	0.1	-0.022380
1.050017	0.1	-0.022170
1.051683	0.1	-0.022925
1.053350	0.1	-0.023972
1.055017	0.1	-0.024685
1.056683	0.1	-0.024913
1.058350	0.1	-0.025039
1.060017	0.1	-0.025341
1.061683	0.1	-0.025448
1.063350	0.1	-0.024815
1.065017	0.1	-0.023632
1.066683	0.1	-0.022640
1.068350	0.1	-0.022305
1.070017	0.1	-0.022855
1.071683	0.1	-0.024722
1.073350	0.1	-0.027986
1.075017	0.1	-0.031698
1.076683	0.1	-0.034692
1.078350	0.1	-0.036815
1.080017	0.1	-0.038492
1.081683	0.1	-0.039660
1.083350	0.1	-0.039968
1.085017	0.1	-0.039604
1.086683	0.1	-0.039404
1.088350	0.1	-0.039912
1.090017	0.1	-0.040899
1.091683	0.1	-0.041705
1.093350	0.1	-0.041765
1.095017	0.1	-0.040801
1.096683	0.1	-0.038743
1.098350	0.1	-0.035781
1.100017	0.1	-0.032531
1.101683	0.1	-0.030026
1.103350	0.1	-0.029239
1.105017	0.1	-0.030291
1.106683	0.1	-0.032424
1.108350	0.1	-0.035064
1.110017	0.1	-0.038249
1.111683	0.1	-0.041807
1.113350	0.1	-0.044764
1.115017	0.1	-0.045998
1.116683	0.1	-0.045309
1.118350	0.1	-0.043535
1.120017	0.1	-0.041649
1.121683	0.1	-0.039982
1.123350	0.1	-0.038436
1.125017	0.1	-0.037081
1.126683	0.1	-0.036433
1.128350	0.1	-0.037020
1.130017	0.1	-0.038682
1.131683	0.1	-0.040494
1.133350	0.1	-0.041411
1.135017	0.1	-0.041248
1.136683	0.1	-0.040731
1.138350	0.1	-0.040475
1.140017	0.1	-0.040382
1.141683	0.1	-0.039977
1.143350	0.1	-0.038850
1.145017	0.1	-0.036927
1.146683	0.1	-0.034869
1.148350	0.1	-0.033723
1.150017	0.1	-0.034110
1.151683	0.1	-0.036056
1.153350	0.1	-0.038999
1.155017	0.1	-0.041774
1.156683	0.1	-0.043483
1.158350	0.1	-0.044373
1.160017	0.1	-0.045123
1.161683	0.1	-0.045723
1.163350	0.1	-0.045449
1.165017	0.1	-0.043758
1.166683	0.1	-0.041137
1.168350	0.1	-0.038808
1.170017	0.1	-0.037472
1.171683	0.1	-0.036806
1.173350	0.1	-0.036163
1.175017	0.1	-0.035511
1.176683	0.1	-0.035446
1.178350	0.1	-0.036159
1.180017	0.1	-0.036894
1.181683	0.1	-0.036582
1.183350	0.1	-0.034729
1.185017	0.1	-0.031646
1.186683	0.1	-0.028200
1.188350	0.1	-0.025518
1.190017	0.1	-0.024210
1.191683	0.1	-0.023907
1.193350	0.1	-0.024089
1.195017	0.1	-0.024936
1.196683	0.1	-0.026785
1.198350	0.1	-0.029178
1.200017	0.1	-0.030859
1.201683	0.1	-0.030594
1.203350	0.1	-0.028233
1.205017	0.1	-0.024959
1.206683	0.1	-0.022291
1.208350	0.1	-0.021155
1.210017	0.1	-0.021849
1.211683	0.1	-0.024200
1.213350	0.1	-0.027618
1.215017	0.1	-0.031185
1.216683	0.1	-0.033882
1.218350	0.1	-0.034766
1.220017	0.1	-0.033388
1.221683	0.1	-0.030338
1.223350	0.1	-0.027101
1.225017	0.1	-0.025076
1.226683	0.1	-0.024932
1.228350	0.1	-0.026585
1.230017	0.1	-0.029486
1.231683	0.1	-0.032843
1.233350	0.1	-0.035730
1.235017	0.1	-0.037579
1.236683	0.1	-0.038468
1.238350	0.1	-0.038650
1.240017	0.1	-0.038142
1.241683	0.1	-0.037234
1.243350	0.1	-0.036443
1.245017	0.1	-0.035712
1.246683	0.1	-0.034347
1.248350	0.1	-0.031865
1.250017	0.1	-0.028685
1.251683	0.1	-0.026030
1.253350	0.1	-0.024945
1.255017	0.1	-0.025351
1.256683	0.1	-0.026478
1.258350	0.1	-0.028061
1.260017	0.1	-0.030561
1.261683	0.1	-0.034007
1.263350	0.1	-0.037085
1.265017	0.1	-0.038100
1.266683	0.1	-0.036429
1.268350	0.1	-0.032978
1.270017	0.1	-0.029956
1.271683	0.1	-0.029602
1.273350	0.1	-0.032154
1.275017	0.1	-0.035539
1.276683	0.1	-0.037346
1.278350	0.1	-0.036624
1.280017	0.1	-0.034343
1.281683	0.1	-0.032312
1.283350	0.1	-0.031609
1.285017	0.1	-0.032336
1.286683	0.1	-0.034077
1.288350	0.1	-0.035986
1.290017	0.1	-0.037272
1.291683	0.1	-0.038031
1.293350	0.1	-0.038934
1.295017	0.1	-0.040359
1.296683	0.1	-0.042324
1.298350	0.1	-0.045216
1.300017	0.1	-0.049947
1.301683	0.1	-0.056904
1.303350	0.1	-0.065179
1.305017	0.1	-0.073565
1.306683	0.1	-0.081649
1.308350	0.1	-0.089877
1.310017	0.1	-0.098837
1.311683	0.1	-0.108201
1.313350	0.1	-0.116578
1.315017	0.1	-0.122441
1.316683	0.1	-0.124718
1.318350	0.1	-0.123023
1.320017	0.1	-0.117426
1.321683	0.1	-0.107894
1.323350	0.1	-0.094636
1.325017	0.1	-0.078492
1.326683	0.1	-0.060541
1.328350	0.1	-0.041854
1.330017	0.1	-0.022925
1.331683	0.1	-0.003376
1.333350	0.1	0.016759
1.335017	0.1	0.036126
1.336683	0.1	0.052755
1.338350	0.1	0.064932
1.340017	0.1	0.071628
1.341683	0.1	0.073016
1.343350	0.1	0.070627
1.345017	0.1	0.066394
1.346683	0.1	0.061393
1.348350	0.1	0.055307
1.350017	0.1	0.047185
1.351683	0.1	0.037048
1.353350	0.1	0.026524
1.355017	0.1	0.017486
1.356683	0.1	0.010212
1.358350	0.1	0.003530
1.360017	0.1	-0.003353
1.361683	0.1	-0.009919
1.363350	0.1	-0.015041
1.365017	0.1	-0.018324
1.366683	0.1	-0.020736
1.368350	0.1	-0.023739
1.370017	0.1	-0.027963
1.371683	0.1	-0.033248
1.373350	0.1	-0.039381
1.375017	0.1	-0.045919
1.376683	0.1	-0.052056
1.378350	0.1	-0.057514
1.380017	0.1	-0.063009
1.381683	0.1	-0.069370
1.383350	0.1	-0.076625
1.385017	0.1	-0.084462
1.386683	0.1	-0.093132
1.388350	0.1	-0.103433
1.390017	0.1	-0.116187
1.391683	0.1	-0.131740
1.393350	0.1	-0.149347
1.395017	0.1	-0.167424
1.396683	0.1	-0.185347
1.398350	0.1	-0.204123
1.400017	0.1	-0.224644
1.401683	0.1	-0.245967
1.403350	0.1	-0.266121
1.405017	0.1	-0.284384
1.406683	0.1	-0.301967
1.408350	0.1	-0.320487
1.410017	0.1	-0.340366
1.411683	0.1	-0.360887
1.413350	0.1	-0.381297
1.415017	0.1	-0.401204
1.416683	0.1	-0.420227
1.418350	0.1	-0.438103
1.420017	0.1	-0.454877
1.421683	0.1	-0.470518
1.423350	0.1	-0.484707
1.425017	0.1	-0.497233
1.426683	0.1	-0.508451
1.428350	0.1	-0.518933
1.430017	0.1	-0.528665
1.431683	0.1	-0.537001
1.433350	0.1	-0.543455
1.435017	0.1	-0.548274
1.436683	0.1	-0.552260
1.438350	0.1	-0.556246
1.440017	0.1	-0.560302
1.441683	0.1	-0.563632
1.443350	0.1	-0.565411
1.445017	0.1	-0.565541
1.446683	0.1	-0.564731
1.448350	0.1	-0.563976
1.450017	0.1	-0.563748
1.451683	0.1	-0.563767
1.453350	0.1	-0.563506
1.455017	0.1	-0.562682
1.456683	0.1	-0.561667
1.458350	0.1	-0.561215
1.460017	0.1	-0.561737
1.461683	0.1	-0.563078
1.463350	0.1	-0.564796
1.465017	0.1	-0.566333
1.466683	0.1	-0.567236
1.468350	0.1	-0.567273
1.470017	0.1	-0.566510
1.471683	0.1	-0.565485
1.473350	0.1	-0.565271
1.475017	0.1	-0.567110
1.476683	0.1	-0.571287
1.478350	0.1	-0.576703
1.480017	0.1	-0.582091
1.481683	0.1	-0.587045
1.483350	0.1	-0.591618
1.485017	0.1	-0.595599
1.486683	0.1	-0.599152
1.488350	0.1	-0.603101
1.490017	0.1	-0.607916
1.491683	0.1	-0.613285
1.493350	0.1	-0.619115
1.495017	0.1	-0.625900
1.496683	0.1	-0.633621
1.498350	0.1	-0.641309
1.500017	0.1	-0.648177
1.501683	0.1	-0.654082
1.503350	0.1	-0.658939
1.505017	0.1	-0.662920
1.506683	0.1	-0.666701
1.508350	0.1	-0.670501
1.510017	0.1	-0.673407
1.511683	0.1	-0.674231
1.513350	0.1	-0.672368
1.515017	0.1	-0.667702
1.516683	0.1	-0.660350
1.518350	0.1	-0.651055
1.520017	0.1	-0.640885
1.521683	0.1	-0.630054
1.523350	0.1	-0.617984
1.525017	0.1	-0.604503
1.526683	0.1	-0.590459
1.528350	0.1	-0.577192
1.530017	0.1	-0.565266
1.531683	0.1	-0.554053
1.533350	0.1	-0.542765
1.535017	0.1	-0.531147
1.536683	0.1	-0.519273
1.538350	0.1	-0.507133
1.540017	0.1	-0.494868
1.541683	0.1	-0.483082
1.543350	0.1	-0.472404
1.545017	0.1	-0.462700
1.546683	0.1	-0.453377
1.548350	0.1	-0.444339
1.550017	0.1	-0.436134
1.551683	0.1	-0.429326
1.553350	0.1	-0.424241
1.555017	0.1	-0.420781
1.556683	0.1	-0.417870
1.558350	0.1	-0.413978
1.560017	0.1	-0.408473
1.561683	0.1	-0.401922
1.563350	0.1	-0.395211
1.565017	0.1	-0.389046
1.566683	0.1	-0.384385
1.568350	0.1	-0.382923
1.570017	0.1	-0.386615
1.571683	0.1	-0.397172
1.573350	0.1	-0.416557
1.575017	0.1	-0.447677
1.576683	0.1	-0.494453
1.578350	0.1	-0.561727
1.580017	0.1	-0.654771
1.581683	0.1	-0.778707
1.583350	0.1	-0.938717
1.585017	0.1	-1.140917
1.586683	0.1	-1.392150
1.588350	0.1	-1.698895
1.590017	0.1	-2.066423
1.591683	0.1	-2.498375
1.593350	0.1	-2.996423
1.595017	0.1	-3.558584
1.596683	0.1	-4.176288
1.598350	0.1	-4.832796
1.600017	0.1	-5.503059
1.601683	0.1	-6.153719
1.603350	0.1	-6.743241
1.605017	0.1	-7.222909
1.606683	0.1	-7.540174
1.608350	0.1	-7.645385
1.610017	0.1	-7.499517
1.611683	0.1	-7.079844
1.613350	0.1	-6.382647
1.615017	0.1	-5.423687
1.616683	0.1	-4.236968
1.618350	0.1	-2.871449
1.620017	0.1	-1.385477
1.621683	0.1	0.159983
1.623350	0.1	1.707971
1.625017	0.1	3.210823
1.626683	0.1	4.632981
1.628350	0.1	5.950714
1.630017	0.1	7.149754
1.631683	0.1	8.222759
1.633350	0.1	9.167390
1.635017	0.1	9.984365
1.636683	0.1	10.675648
1.638350	0.1	11.243788
1.640017	0.1	11.692410
1.641683	0.1	12.026839
1.643350	0.1	12.253774
1.645017	0.1	12.380774
1.646683	0.1	12.416183
1.648350	0.1	12.369198
1.650017	0.1	12.249765
1.651683	0.1	12.068795
1.653350	0.1	11.837790
1.655017	0.1	11.567352
1.656683	0.1	11.266139
1.658350	0.1	10.941024
1.660017	0.1	10.598153
1.661683	0.1	10.244013
1.663350	0.1	9.885104
1.665017	0.1	9.526461
1.666683	0.1	9.170980
1.668350	0.1	8.819941
1.670017	0.1	8.473955
1.671683	0.1	8.133426
1.673350	0.1	7.798350
1.675017	0.1	7.468597
1.676683	0.1	7.144669
1.678350	0.1	6.827498
1.680017	0.1	6.517754
1.681683	0.1	6.215610
1.683350	0.1	5.921074
1.685017	0.1	5.634367
1.686683	0.1	5.355552
1.688350	0.1	5.084123
1.690017	0.1	4.819231
1.691683	0.1	4.560072
1.693350	0.1	4.306044
1.695017	0.1	4.057288
1.696683	0.1	3.814888
1.698350	0.1	3.579780
1.700017	0.1	3.352170
1.701683	0.1	3.132331
1.703350	0.1	2.921042
1.705017	0.1	2.718926
1.706683	0.1	2.525765
1.708350	0.1	2.340409
1.710017	0.1	2.161493
1.711683	0.1	1.988159
1.713350	0.1	1.820223
1.715017	0.1	1.658299
1.716683	0.1	1.503797
1.718350	0.1	1.358013
1.720017	0.1	1.220983
1.721683	0.1	1.091398
1.723350	0.1	0.967588
1.725017	0.1	0.848258
1.726683	0.1	0.732671
1.728350	0.1	0.620987
1.730017	0.1	0.514141
1.731683	0.1	0.412860
1.733350	0.1	0.317148
1.735017	0.1	0.226614
1.736683	0.1	0.140760
1.738350	0.1	0.059088
1.740017	0.1	-0.018696
1.741683	0.1	-0.092634
1.743350	0.1	-0.162926
1.745017	0.1	-0.230060
1.746683	0.1	-0.294317
1.748350	0.1	-0.355332
1.750017	0.1	-0.412702
1.751683	0.1	-0.466793
1.753350	0.1	-0.518248
1.755017	0.1	-0.567161
1.756683	0.1	-0.613080
1.758350	0.1	-0.654990
1.760017	0.1	-0.691828
1.761683	0.1	-0.723638
1.763350	0.1	-0.751740
1.765017	0.1	-0.777892
1.766683	0.1	-0.803438
1.768350	0.1	-0.828556
1.770017	0.1	-0.852235
1.771683	0.1	-0.873632
1.773350	0.1	-0.893213
1.775017	0.1	-0.911877
1.776683	0.1	-0.929204
1.778350	0.1	-0.943695
1.780017	0.1	-0.954876
1.781683	0.1	-0.964189
1.783350	0.1	-0.973772
1.785017	0.1	-0.984902
1.786683	0.1	-0.997260
1.788350	0.1	-1.009759
1.790017	0.1	-1.021433
1.791683	0.1	-1.031407
1.793350	0.1	-1.038956
1.795017	0.1	-1.043892
1.796683	0.1	-1.046713
1.798350	0.1	-1.048469
1.800017	0.1	-1.050187
1.801683	0.1	-1.052357
1.803350	0.1	-1.054755
1.805017	0.1	-1.056795
1.806683	0.1	-1.058341
1.808350	0.1	-1.059962
1.810017	0.1	-1.061964
1.811683	0.1	-1.063687
1.813350	0.1	-1.064367
1.815017	0.1	-1.064320
1.816683	0.1	-1.064343
1.818350	0.1	-1.064199
1.820017	0.1	-1.063053
1.821683	0.1	-1.060646
1.823350	0.1	-1.057130
1.825017	0.1	-1.052748
1.826683	0.1	-1.048250
1.828350	0.1	-1.044804
1.830017	0.1	-1.043291
1.831683	0.1	-1.043519
1.833350	0.1	-1.043933
1.835017	0.1	-1.042457
1.836683	0.1	-1.038392
1.838350	0.1	-1.032972
1.840017	0.1	-1.027728
1.841683	0.1	-1.023328
1.843350	0.1	-1.019961
1.845017	0.1	-1.017638
1.846683	0.1	-1.016133
1.848350	0.1	-1.014867
1.850017	0.1	-1.012874
1.851683	0.1	-1.009400
1.853350	0.1	-1.004487
1.855017	0.1	-0.998406
1.856683	0.1	-0.991020
1.858350	0.1	-0.982038
1.860017	0.1	-0.971034
1.861683	0.1	-0.956967
1.863350	0.1	-0.938410
1.865017	0.1	-0.914447
1.866683	0.1	-0.885022
1.868350	0.1	-0.850833
1.870017	0.1	-0.813087
1.871683	0.1	-0.772621
1.873350	0.1	-0.729063
1.875017	0.1	-0.681686
1.876683	0.1	-0.630771
1.878350	0.1	-0.577788
1.880017	0.1	-0.524898
1.881683	0.1	-0.474169
1.883350	0.1	-0.426755
1.885017	0.1	-0.382788
1.886683	0.1	-0.342242
1.888350	0.1	-0.305809
1.890017	0.1	-0.274908
1.891683	0.1	-0.250805
1.893350	0.1	-0.233958
1.895017	0.1	-0.224435
1.896683	0.1	-0.222470
1.898350	0.1	-0.227685
1.900017	0.1	-0.238130
1.901683	0.1	-0.251038
1.903350	0.1	-0.264435
1.905017	0.1	-0.277651
1.906683	0.1	-0.290987
1.908350	0.1	-0.305218
1.910017	0.1	-0.321018
1.911683	0.1	-0.338848
1.913350	0.1	-0.358797
1.915017	0.1	-0.379849
1.916683	0.1	-0.400268
1.918350	0.1	-0.419216
1.920017	0.1	-0.437060
1.921683	0.1	-0.454257
1.923350	0.1	-0.471012
1.925017	0.1	-0.487268
1.926683	0.1	-0.502560
1.928350	0.1	-0.516563
1.930017	0.1	-0.529401
1.931683	0.1	-0.541294
1.933350	0.1	-0.552218
1.935017	0.1	-0.561601
1.936683	0.1	-0.568596
1.938350	0.1	-0.573159
1.940017	0.1	-0.576219
1.941683	0.1	-0.578673
1.943350	0.1	-0.580829
1.945017	0.1	-0.582435
1.946683	0.1	-0.583264
1.948350	0.1	-0.583776
1.950017	0.1	-0.584582
1.951683	0.1	-0.585779
1.953350	0.1	-0.587255
1.955017	0.1	-0.589062
1.956683	0.1	-0.591502
1.958350	0.1	-0.594845
1.960017	0.1	-0.598733
1.961683	0.1	-0.602547
1.963350	0.1	-0.606296
1.965017	0.1	-0.610151
1.966683	0.1	-0.613383
1.968350	0.1	-0.614841
1.970017	0.1	-0.614459
1.971683	0.1	-0.613523
1.973350	0.1	-0.613313
1.975017	0.1	-0.613965
1.976683	0.1	-0.614971
1.978350	0.1	-0.616019
1.980017	0.1	-0.616973
1.981683	0.1	-0.617644
1.983350	0.1	-0.617877
1.985017	0.1	-0.617485
1.986683	0.1	-0.616191
1.988350	0.1	-0.614268
1.990017	0.1	-0.612666
1.991683	0.1	-0.611879
1.993350	0.1	-0.611604
1.995017	0.1	-0.611697
1.996683	0.1	-0.612377
1.998350	0.1	-0.613816
2.000017	0.1	-0.615935
2.001683	0.1	-0.618310
2.003350	0.1	-0.620205
2.005017	0.1	-0.621243
2.006683	0.1	-0.621788
2.008350	0.1	-0.622235
2.010017	0.1	-0.622366
2.011683	0.1	-0.621937
2.013350	0.1	-0.621225
2.015017	0.1	-0.620512
2.016683	0.1	-0.619567
2.018350	0.1	-0.618007
2.020017	0.1	-0.615823
2.021683	0.1	-0.613192
2.023350	0.1	-0.610179
2.025017	0.1	-0.606985
2.026683	0.1	-0.604149
2.028350	0.1	-0.602128
2.030017	0.1	-0.600815
2.031683	0.1	-0.599995
2.033350	0.1	-0.599958
2.035017	0.1	-0.600945
2.036683	0.1	-0.602636
2.038350	0.1	-0.604433
2.040017	0.1	-0.605728
2.041683	0.1	-0.606100
2.043350	0.1	-0.605602
2.045017	0.1	-0.604722
2.046683	0.1	-0.604060
2.048350	0.1	-0.603772
2.050017	0.1	-0.603050
2.051683	0.1	-0.600875
2.053350	0.1	-0.597499
2.055017	0.1	-0.594566
2.056683	0.1	-0.593513
2.058350	0.1	-0.594123
2.060017	0.1	-0.595059
2.061683	0.1	-0.595278
2.063350	0.1	-0.594459
2.065017	0.1	-0.592968
2.066683	0.1	-0.591832
2.068350	0.1	-0.591925
2.070017	0.1	-0.592829
2.071683	0.1	-0.592927
2.073350	0.1	-0.590761
2.075017	0.1	-0.586254
2.076683	0.1	-0.580614
2.078350	0.1	-0.574896
2.080017	0.1	-0.569457
2.081683	0.1	-0.564815
2.083350	0.1	-0.561639
2.085017	0.1	-0.559716
2.086683	0.1	-0.557806
2.088350	0.1	-0.554621
2.090017	0.1	-0.549573
2.091683	0.1	-0.542845
2.093350	0.1	-0.535226
2.095017	0.1	-0.528214
2.096683	0.1	-0.523534
2.098350	0.1	-0.521760
2.100017	0.1	-0.521517
2.101683	0.1	-0.520628
2.103350	0.1	-0.518193
2.105017	0.1	-0.514816
2.106683	0.1	-0.510979
2.108350	0.1	-0.506584
2.110017	0.1	-0.501815
2.111683	0.1	-0.496651
2.113350	0.1	-0.490416
2.115017	0.1	-0.482998
2.116683	0.1	-0.475743
2.118350	0.1	-0.470234
2.120017	0.1	-0.466602
2.121683	0.1	-0.463389
2.123350	0.1	-0.459272
2.125017	0.1	-0.454388
2.126683	0.1	-0.449433
2.128350	0.1	-0.444562
2.130017	0.1	-0.439687
2.131683	0.1	-0.434592
2.133350	0.1	-0.428623
2.135017	0.1	-0.421498
2.136683	0.1	-0.413926
2.138350	0.1	-0.406769
2.140017	0.1	-0.400227
2.141683	0.1	-0.394019
2.143350	0.1	-0.387817
2.145017	0.1	-0.381577
2.146683	0.1	-0.375588
2.148350	0.1	-0.370317
2.150017	0.1	-0.366149
2.151683	0.1	-0.363118
2.153350	0.1	-0.360697
2.155017	0.1	-0.357898
2.156683	0.1	-0.353660
2.158350	0.1	-0.347523
2.160017	0.1	-0.340049
2.161683	0.1	-0.332268
2.163350	0.1	-0.324883
2.165017	0.1	-0.318107
2.166683	0.1	-0.311676
2.168350	0.1	-0.305041
2.170017	0.1	-0.298005
2.171683	0.1	-0.290680
2.173350	0.1	-0.283015
2.175017	0.1	-0.275173
2.176683	0.1	-0.267830
2.178350	0.1	-0.261595
2.180017	0.1	-0.256645
2.181683	0.1	-0.253217
2.183350	0.1	-0.251499
2.185017	0.1	-0.250773
2.186683	0.1	-0.249343
2.188350	0.1	-0.245795
2.190017	0.1	-0.240393
2.191683	0.1	-0.234721
2.193350	0.1	-0.229785
2.195017	0.1	-0.225310
2.196683	0.1	-0.220919
2.198350	0.1	-0.216593
2.200017	0.1	-0.211950
2.201683	0.1	-0.206428
2.203350	0.1	-0.200444
2.205017	0.1	-0.195615
2.206683	0.1	-0.193110
2.208350	0.1	-0.192206
2.210017	0.1	-0.191010
2.211683	0.1	-0.188486
2.213350	0.1	-0.185287
2.215017	0.1	-0.182390
2.216683	0.1	-0.179540
2.218350	0.1	-0.175959
2.220017	0.1	-0.172011
2.221683	0.1	-0.168653
2.223350	0.1	-0.165924
2.225017	0.1	-0.162977
2.226683	0.1	-0.159177
2.228350	0.1	-0.154921
2.230017	0.1	-0.151633
2.231683	0.1	-0.150423
2.233350	0.1	-0.150744
2.235017	0.1	-0.150991
2.236683	0.1	-0.150227
2.238350	0.1	-0.148476
2.240017	0.1	-0.145906
2.241683	0.1	-0.142716
2.243350	0.1	-0.139545
2.245017	0.1	-0.137035
2.246683	0.1	-0.135042
2.248350	0.1	-0.132788
2.250017	0.1	-0.129701
2.251683	0.1	-0.125770
2.253350	0.1	-0.121119
2.255017	0.1	-0.115824
2.256683	0.1	-0.110394
2.258350	0.1	-0.106101
2.260017	0.1	-0.104122
2.261683	0.1	-0.104392
2.263350	0.1	-0.105458
2.265017	0.1	-0.105766
2.266683	0.1	-0.105044
2.268350	0.1	-0.104215
2.270017	0.1	-0.103936
2.271683	0.1	-0.103954
2.273350	0.1	-0.104010
2.275017	0.1	-0.104322
2.276683	0.1	-0.104909
2.278350	0.1	-0.104969
2.280017	0.1	-0.103242
2.281683	0.1	-0.099177
2.283350	0.1	-0.093663
2.285017	0.1	-0.088108
2.286683	0.1	-0.083246
2.288350	0.1	-0.079456
2.290017	0.1	-0.077537
2.291683	0.1	-0.077919
2.293350	0.1	-0.079656
2.295017	0.1	-0.081114
2.296683	0.1	-0.081300
2.298350	0.1	-0.080294
2.300017	0.1	-0.079256
2.301683	0.1	-0.079633
2.303350	0.1	-0.081323
2.305017	0.1	-0.082594
2.306683	0.1	-0.082329
2.308350	0.1	-0.081025
2.310017	0.1	-0.079442
2.311683	0.1	-0.077458
2.313350	0.1	-0.074748
2.315017	0.1	-0.071856
2.316683	0.1	-0.069756
2.318350	0.1	-0.068517
2.320017	0.1	-0.067344
2.321683	0.1	-0.065817
2.323350	0.1	-0.064373
2.325017	0.1	-0.063605
2.326683	0.1	-0.063805
2.328350	0.1	-0.064997
2.330017	0.1	-0.066822
2.331683	0.1	-0.068503
2.333350	0.1	-0.069425
2.335017	0.1	-0.069579
2.336683	0.1	-0.069356
2.338350	0.1	-0.068918
2.340017	0.1	-0.067633
2.341683	0.1	-0.064513
2.343350	0.1	-0.059600
2.345017	0.1	-0.054212
2.346683	0.1	-0.049542
2.348350	0.1	-0.045723
2.350017	0.1	-0.042436
2.351683	0.1	-0.039618
2.353350	0.1	-0.037421
2.355017	0.1	-0.035893
2.356683	0.1	-0.035022
2.358350	0.1	-0.034859
2.360017	0.1	-0.035628
2.361683	0.1	-0.037393
2.363350	0.1	-0.039414
2.365017	0.1	-0.040429
2.366683	0.1	-0.040014
2.368350	0.1	-0.039185
2.370017	0.1	-0.039269
2.371683	0.1	-0.040773
2.373350	0.1	-0.043246
2.375017	0.1	-0.045765
2.376683	0.1	-0.047619
2.378350	0.1	-0.048536
2.380017	0.1	-0.048568
2.381683	0.1	-0.048117
2.383350	0.1	-0.047609
2.385017	0.1	-0.047041
2.386683	0.1	-0.046217
2.388350	0.1	-0.045099
2.390017	0.1	-0.043665
2.391683	0.1	-0.042231
2.393350	0.1	-0.041476
2.395017	0.1	-0.041598
2.396683	0.1	-0.042324
2.398350	0.1	-0.043530
2.400017	0.1	-0.045043
2.401683	0.1	-0.046245
2.403350	0.1	-0.046543
2.405017	0.1	-0.046156
2.406683	0.1	-0.046045
2.408350	0.1	-0.046897
2.410017	0.1	-0.048093
2.411683	0.1	-0.047940
2.413350	0.1	-0.045286
2.415017	0.1	-0.041062
2.416683	0.1	-0.037597
2.418350	0.1	-0.036205
2.420017	0.1	-0.036377
2.421683	0.1	-0.037099
2.423350	0.1	-0.037528
2.425017	0.1	-0.037085
2.426683	0.1	-0.035949
2.428350	0.1	-0.035120
2.430017	0.1	-0.035698
2.431683	0.1	-0.038161
2.433350	0.1	-0.041975
2.435017	0.1	-0.045695
2.436683	0.1	-0.047935
2.438350	0.1	-0.048573
2.440017	0.1	-0.048596
2.441683	0.1	-0.048517
2.443350	0.1	-0.047912
2.445017	0.1	-0.046538
2.446683	0.1	-0.045081
2.448350	0.1	-0.044373
2.450017	0.1	-0.044331
2.451683	0.1	-0.044093
2.453350	0.1	-0.043111
2.455017	0.1	-0.041733
2.456683	0.1	-0.040936
2.458350	0.1	-0.041272
2.460017	0.1	-0.042263
2.461683	0.1	-0.043130
2.463350	0.1	-0.043763
2.465017	0.1	-0.044629
2.466683	0.1	-0.046282
2.468350	0.1	-0.048657
2.470017	0.1	-0.050799
2.471683	0.1	-0.051875
2.473350	0.1	-0.052238
2.475017	0.1	-0.052811
2.476683	0.1	-0.053756
2.478350	0.1	-0.054347
2.480017	0.1	-0.054338
2.481683	0.1	-0.054594
2.483350	0.1	-0.055488
2.485017	0.1	-0.056145
2.486683	0.1	-0.055865
2.488350	0.1	-0.054906
2.490017	0.1	-0.053872
2.491683	0.1	-0.053351
2.493350	0.1	-0.053584
2.495017	0.1	-0.053928
2.496683	0.1	-0.053206
2.498350	0.1	-0.050887
2.500017	0.1	-0.047833
2.501683	0.1	-0.045858
2.503350	0.1	-0.046329
2.505017	0.1	-0.049137
2.506683	0.1	-0.053030
2.508350	0.1	-0.056648
2.510017	0.1	-0.059209
2.511683	0.1	-0.060485
2.513350	0.1	-0.060666
2.515017	0.1	-0.059991
2.516683	0.1	-0.058678
2.518350	0.1	-0.057202
2.520017	0.1	-0.055996
2.521683	0.1	-0.055190
2.523350	0.1	-0.054725
2.525017	0.1	-0.054329
2.526683	0.1	-0.053993
2.528350	0.1	-0.054468
2.530017	0.1	-0.056555
2.531683	0.1	-0.059982
2.533350	0.1	-0.063381
2.535017	0.1	-0.065463
2.536683	0.1	-0.065956
2.538350	0.1	-0.065551
2.540017	0.1	-0.065374
2.541683	0.1	-0.066091
2.543350	0.1	-0.067186
2.545017	0.1	-0.067591
2.546683	0.1	-0.066860
2.548350	0.1	-0.065332
2.550017	0.1	-0.063619
2.551683	0.1	-0.062208
2.553350	0.1	-0.061365
2.555017	0.1	-0.061127
2.556683	0.1	-0.061370
2.558350	0.1	-0.061989
2.560017	0.1	-0.062976
2.561683	0.1	-0.064140
2.563350	0.1	-0.065104
2.565017	0.1	-0.065621
2.566683	0.1	-0.065598
2.568350	0.1	-0.065160
2.570017	0.1	-0.064811
2.571683	0.1	-0.065127
2.573350	0.1	-0.066222
2.575017	0.1	-0.067861
2.576683	0.1	-0.069900
2.578350	0.1	-0.072327
2.580017	0.1	-0.075055
2.581683	0.1	-0.077882
2.583350	0.1	-0.080382
2.585017	0.1	-0.081845
2.586683	0.1	-0.081602
2.588350	0.1	-0.079586
2.590017	0.1	-0.076578
2.591683	0.1	-0.073747
2.593350	0.1	-0.072024
2.595017	0.1	-0.071744
2.596683	0.1	-0.072420
2.598350	0.1	-0.072923
2.600017	0.1	-0.072494
2.601683	0.1	-0.071535
2.603350	0.1	-0.071046
2.605017	0.1	-0.071549
2.606683	0.1	-0.072680
2.608350	0.1	-0.073635
2.610017	0.1	-0.073789
2.611683	0.1	-0.073221
2.613350	0.1	-0.072587
2.615017	0.1	-0.072387
2.616683	0.1	-0.072424
2.618350	0.1	-0.072154
2.620017	0.1	-0.071414
2.621683	0.1	-0.070212
2.623350	0.1	-0.068247
2.625017	0.1	-0.065509
2.626683	0.1	-0.062832
2.628350	0.1	-0.061374
2.630017	0.1	-0.061914
2.631683	0.1	-0.064387
2.633350	0.1	-0.067824
2.635017	0.1	-0.070981
2.636683	0.1	-0.073286
2.638350	0.1	-0.074976
2.640017	0.1	-0.076243
2.641683	0.1	-0.076750
2.643350	0.1	-0.075870
2.645017	0.1	-0.073207
2.646683	0.1	-0.069030
2.648350	0.1	-0.064420
2.650017	0.1	-0.060871
2.651683	0.1	-0.059269
2.653350	0.1	-0.059088
2.655017	0.1	-0.058901
2.656683	0.1	-0.058035
2.658350	0.1	-0.056997
2.660017	0.1	-0.056345
2.661683	0.1	-0.056084
2.663350	0.1	-0.056000
2.665017	0.1	-0.056047
2.666683	0.1	-0.056336
2.668350	0.1	-0.057095
2.670017	0.1	-0.058706
2.671683	0.1	-0.061076
2.673350	0.1	-0.063181
2.675017	0.1	-0.064089
2.676683	0.1	-0.063875
2.678350	0.1	-0.062971
2.680017	0.1	-0.061044
2.681683	0.1	-0.056932
2.683350	0.1	-0.050147
2.685017	0.1	-0.042240
2.686683	0.1	-0.036280
2.688350	0.1	-0.034655
2.690017	0.1	-0.037514
2.691683	0.1	-0.042855
2.693350	0.1	-0.048056
2.695017	0.1	-0.051637
2.696683	0.1	-0.053430
2.698350	0.1	-0.053579
2.700017	0.1	-0.052298
2.701683	0.1	-0.050352
2.703350	0.1	-0.049118
2.705017	0.1	-0.049728
2.706683	0.1	-0.052205
2.708350	0.1	-0.055726
2.710017	0.1	-0.059325
2.711683	0.1	-0.062026
2.713350	0.1	-0.063069
2.715017	0.1	-0.062422
2.716683	0.1	-0.060676
2.718350	0.1	-0.058687
2.720017	0.1	-0.057220
2.721683	0.1	-0.056284
2.723350	0.1	-0.054995
2.725017	0.1	-0.052736
2.726683	0.1	-0.050175
2.728350	0.1	-0.048680
2.730017	0.1	-0.048913
2.731683	0.1	-0.050403
2.733350	0.1	-0.052238
2.735017	0.1	-0.053798
2.736683	0.1	-0.054846
2.738350	0.1	-0.055563
2.740017	0.1	-0.056401
2.741683	0.1	-0.057397
2.743350	0.1	-0.057989
2.745017	0.1	-0.057686
2.746683	0.1	-0.056583
2.748350	0.1	-0.055302
2.750017	0.1	-0.054436
2.751683	0.1	-0.053933
2.753350	0.1	-0.053444
2.755017	0.1	-0.053048
2.756683	0.1	-0.053062
2.758350	0.1	-0.053644
2.760017	0.1	-0.054738
2.761683	0.1	-0.055949
2.763350	0.1	-0.056676
2.765017	0.1	-0.056569
2.766683	0.1	-0.055670
2.768350	0.1	-0.054282
2.770017	0.1	-0.052834
2.771683	0.1	-0.051586
2.773350	0.1	-0.050622
2.775017	0.1	-0.050343
2.776683	0.1	-0.051176
2.778350	0.1	-0.053006
2.780017	0.1	-0.055041
2.781683	0.1	-0.056168
2.783350	0.1	-0.055800
2.785017	0.1	-0.054389
2.786683	0.1	-0.052918
2.788350	0.1	-0.052070
2.790017	0.1	-0.051931
2.791683	0.1	-0.052070
2.793350	0.1	-0.051870
2.795017	0.1	-0.050869
2.796683	0.1	-0.049090
2.798350	0.1	-0.047046
2.800017	0.1	-0.045458
2.801683	0.1	-0.044759
2.803350	0.1	-0.044690
2.805017	0.1	-0.044778
2.806683	0.1	-0.045155
2.808350	0.1	-0.046245
2.810017	0.1	-0.047823
2.811683	0.1	-0.049085
2.813350	0.1	-0.049500
2.815017	0.1	-0.049206
2.816683	0.1	-0.048727
2.818350	0.1	-0.048550
2.820017	0.1	-0.048801
2.821683	0.1	-0.049360
2.823350	0.1	-0.050208
2.825017	0.1	-0.051549
2.826683	0.1	-0.053425
2.828350	0.1	-0.055325
2.830017	0.1	-0.056149
2.831683	0.1	-0.054822
2.833350	0.1	-0.051344
2.835017	0.1	-0.047232
2.836683	0.1	-0.044452
2.838350	0.1	-0.044052
2.840017	0.1	-0.045816
2.841683	0.1	-0.048638
2.843350	0.1	-0.051195
2.845017	0.1	-0.052527
2.846683	0.1	-0.052322
2.848350	0.1	-0.051139
2.850017	0.1	-0.050031
2.851683	0.1	-0.049705
2.853350	0.1	-0.050217
2.855017	0.1	-0.051484
2.856683	0.1	-0.053546
2.858350	0.1	-0.056028
2.860017	0.1	-0.058012
2.861683	0.1	-0.058860
2.863350	0.1	-0.058464
2.865017	0.1	-0.056624
2.866683	0.1	-0.053272
2.868350	0.1	-0.049355
2.870017	0.1	-0.046375
2.871683	0.1	-0.045174
2.873350	0.1	-0.045663
2.875017	0.1	-0.047204
2.876683	0.1	-0.048941
2.878350	0.1	-0.050222
2.880017	0.1	-0.050911
2.881683	0.1	-0.050929
2.883350	0.1	-0.049956
2.885017	0.1	-0.048117
2.886683	0.1	-0.046752
2.888350	0.1	-0.047656
2.890017	0.1	-0.051274
2.891683	0.1	-0.055861
2.893350	0.1	-0.058613
2.895017	0.1	-0.057919
2.896683	0.1	-0.054585
2.898350	0.1	-0.050813
2.900017	0.1	-0.048401
2.901683	0.1	-0.047605
2.903350	0.1	-0.047274
2.905017	0.1	-0.046245
2.906683	0.1	-0.044722
2.908350	0.1	-0.043777
2.910017	0.1	-0.044084
2.911683	0.1	-0.045570
2.913350	0.1	-0.047684
2.915017	0.1	-0.049667
2.916683	0.1	-0.050901
2.918350	0.1	-0.051172
2.920017	0.1	-0.050627
2.921683	0.1	-0.049737
2.923350	0.1	-0.049081
2.925017	0.1	-0.049071
2.926683	0.1	-0.049896
2.928350	0.1	-0.051521
2.930017	0.1	-0.053509
2.931683	0.1	-0.055069
2.933350	0.1	-0.055693
2.935017	0.1	-0.055423
2.936683	0.1	-0.054510
2.938350	0.1	-0.053141
2.940017	0.1	-0.051409
2.941683	0.1	-0.049435
2.943350	0.1	-0.047358
2.945017	0.1	-0.045081
2.946683	0.1	-0.042613
2.948350	0.1	-0.040685
2.950017	0.1	-0.040145
2.951683	0.1	-0.040815
2.953350	0.1	-0.041737
2.955017	0.1	-0.042384
2.956683	0.1	-0.042892
2.958350	0.1	-0.043376
2.960017	0.1	-0.043521
2.961683	0.1	-0.042981
2.963350	0.1	-0.042152
2.965017	0.1	-0.041947
2.966683	0.1	-0.042748
2.968350	0.1	-0.044298
2.970017	0.1	-0.045937
2.971683	0.1	-0.046766
2.973350	0.1	-0.046650
2.975017	0.1	-0.046492
2.976683	0.1	-0.046873
2.978350	0.1	-0.047386
2.980017	0.1	-0.047414
2.981683	0.1	-0.046981
2.983350	0.1	-0.046515
2.985017	0.1	-0.046194
2.986683	0.1	-0.045993
2.988350	0.1	-0.046091
2.990017	0.1	-0.046440
2.991683	0.1	-0.046524
2.993350	0.1	-0.045933
2.995017	0.1	-0.044722
2.996683	0.1	-0.042995
2.998350	0.1	-0.040946
3.000017	0.1	-0.039190
3.001683	0.1	-0.038203
3.003350	0.1	-0.037500
3.005017	0.1	-0.036238
3.006683	0.1	-0.034710
3.008350	0.1	-0.034370
3.010017	0.1	-0.036303
3.011683	0.1	-0.040019
3.013350	0.1	-0.043754
3.015017	0.1	-0.045970
3.016683	0.1	-0.046431
3.018350	0.1	-0.045751
3.020017	0.1	-0.044568
3.021683	0.1	-0.043283
3.023350	0.1	-0.042124
3.025017	0.1	-0.041458
3.026683	0.1	-0.041570
3.028350	0.1	-0.042082
3.030017	0.1	-0.042305
3.031683	0.1	-0.042189
3.033350	0.1	-0.042524
3.035017	0.1	-0.043940
3.036683	0.1	-0.045882
3.038350	0.1	-0.046953
3.040017	0.1	-0.046338
3.041683	0.1	-0.044550
3.043350	0.1	-0.042878
3.045017	0.1	-0.042086
3.046683	0.1	-0.042072
3.048350	0.1	-0.042380
3.050017	0.1	-0.042478
3.051683	0.1	-0.042086
3.053350	0.1	-0.041863
3.055017	0.1	-0.042985
3.056683	0.1	-0.045560
3.058350	0.1	-0.048210
3.060017	0.1	-0.049528
3.061683	0.1	-0.049556
3.063350	0.1	-0.049388
3.065017	0.1	-0.049789
3.066683	0.1	-0.050762
3.068350	0.1	-0.051991
3.070017	0.1	-0.052843
3.071683	0.1	-0.052499
3.073350	0.1	-0.050850
3.075017	0.1	-0.048722
3.076683	0.1	-0.047153
3.078350	0.1	-0.046883
3.080017	0.1	-0.047954
3.081683	0.1	-0.049295
3.083350	0.1	-0.049449
3.085017	0.1	-0.048117
3.086683	0.1	-0.046305
3.088350	0.1	-0.045267
3.090017	0.1	-0.045747
3.091683	0.1	-0.047619
3.093350	0.1	-0.050133
3.095017	0.1	-0.052699
3.096683	0.1	-0.055456
3.098350	0.1	-0.058669
3.100017	0.1	-0.061779
3.101683	0.1	-0.063688
3.103350	0.1	-0.063772
3.105017	0.1	-0.062254
3.106683	0.1	-0.059768
3.108350	0.1	-0.057267
3.110017	0.1	-0.055884
3.111683	0.1	-0.055833
3.113350	0.1	-0.056191
3.115017	0.1	-0.056108
3.116683	0.1	-0.055484
3.118350	0.1	-0.054715
3.120017	0.1	-0.054366
3.121683	0.1	-0.054757
3.123350	0.1	-0.055833
3.125017	0.1	-0.057505
3.126683	0.1	-0.059525
3.128350	0.1	-0.060718
3.130017	0.1	-0.059213
3.131683	0.1	-0.054054
3.133350	0.1	-0.046501
3.135017	0.1	-0.039553
3.136683	0.1	-0.035842
3.138350	0.1	-0.036256
3.140017	0.1	-0.039986
3.141683	0.1	-0.045197
3.143350	0.1	-0.050068
3.145017	0.1	-0.053616
3.146683	0.1	-0.055982
3.148350	0.1	-0.058049
3.150017	0.1	-0.060219
3.151683	0.1	-0.061709
3.153350	0.1	-0.061430
3.155017	0.1	-0.058874
3.156683	0.1	-0.054245
3.158350	0.1	-0.048755
3.160017	0.1	-0.044131
3.161683	0.1	-0.041430
3.163350	0.1	-0.040508
3.165017	0.1	-0.040475
3.166683	0.1	-0.040703
3.168350	0.1	-0.041663
3.170017	0.1	-0.044261
3.171683	0.1	-0.048191
3.173350	0.1	-0.051698
3.175017	0.1	-0.052922
3.176683	0.1	-0.051190
3.178350	0.1	-0.047288
3.180017	0.1	-0.043022
3.181683	0.1	-0.040275
3.183350	0.1	-0.039851
3.185017	0.1	-0.041150
3.186683	0.1	-0.043088
3.188350	0.1	-0.045127
3.190017	0.1	-0.047293
3.191683	0.1	-0.049658
3.193350	0.1	-0.052070
3.195017	0.1	-0.053858
3.196683	0.1	-0.053961
3.198350	0.1	-0.052196
3.200017	0.1	-0.049775
3.201683	0.1	-0.047935
3.203350	0.1	-0.046771
3.205017	0.1	-0.045793
3.206683	0.1	-0.044662
3.208350	0.1	-0.043320
3.210017	0.1	-0.042291
3.211683	0.1	-0.042641
3.213350	0.1	-0.044741
3.215017	0.1	-0.047293
3.216683	0.1	-0.048508
3.218350	0.1	-0.047749
3.220017	0.1	-0.045635
3.221683	0.1	-0.043288
3.223350	0.1	-0.041714
3.225017	0.1	-0.041341
3.226683	0.1	-0.041919
3.228350	0.1	-0.042766
3.230017	0.1	-0.043092
3.231683	0.1	-0.041882
3.233350	0.1	-0.038338
3.235017	0.1	-0.033174
3.236683	0.1	-0.028596
3.238350	0.1	-0.026440
3.240017	0.1	-0.027106
3.241683	0.1	-0.029947
3.243350	0.1	-0.033914
3.245017	0.1	-0.038305
3.246683	0.1	-0.042794
3.248350	0.1	-0.046957
3.250017	0.1	-0.050175
3.251683	0.1	-0.051851
3.253350	0.1	-0.051837
3.255017	0.1	-0.050580
3.256683	0.1	-0.048764
3.258350	0.1	-0.046957
3.260017	0.1	-0.045388
3.261683	0.1	-0.044103
3.263350	0.1	-0.043595
3.265017	0.1	-0.044601
3.266683	0.1	-0.047097
3.268350	0.1	-0.050114
3.270017	0.1	-0.052513
3.271683	0.1	-0.053653
3.273350	0.1	-0.053528
3.275017	0.1	-0.052503
3.276683	0.1	-0.050925
3.278350	0.1	-0.048988
3.280017	0.1	-0.046962
3.281683	0.1	-0.045327
3.283350	0.1	-0.044634
3.285017	0.1	-0.045272
3.286683	0.1	-0.047041
3.288350	0.1	-0.048950
3.290017	0.1	-0.049667
3.291683	0.1	-0.048527
3.293350	0.1	-0.046180
3.295017	0.1	-0.043819
3.296683	0.1	-0.041961
3.298350	0.1	-0.040601
3.300017	0.1	-0.039693
3.301683	0.1	-0.039223
3.303350	0.1	-0.039274
3.305017	0.1	-0.039712
3.306683	0.1	-0.039921
3.308350	0.1	-0.039204
3.310017	0.1	-0.037537
3.311683	0.1	-0.036000
3.313350	0.1	-0.036070
3.315017	0.1	-0.037723
3.316683	0.1	-0.039036
3.318350	0.1	-0.038524
3.320017	0.1	-0.036932
3.321683	0.1	-0.036065
3.323350	0.1	-0.036820
3.325017	0.1	-0.038571
3.326683	0.1	-0.040052
3.328350	0.1	-0.040610
3.330017	0.1	-0.040601
3.331683	0.1	-0.040494
3.333350	0.1	-0.040401
3.335017	0.1	-0.040648
3.336683	0.1	-0.041593
3.338350	0.1	-0.043013
3.340017	0.1	-0.044354
3.341683	0.1	-0.045113
3.343350	0.1	-0.044713
3.345017	0.1	-0.042785
3.346683	0.1	-0.039921
3.348350	0.1	-0.037546
3.350017	0.1	-0.036922
3.351683	0.1	-0.038268
3.353350	0.1	-0.040340
3.355017	0.1	-0.041183
3.356683	0.1	-0.040065
3.358350	0.1	-0.038175
3.360017	0.1	-0.036941
3.361683	0.1	-0.036717
3.363350	0.1	-0.037132
3.365017	0.1	-0.037733
3.366683	0.1	-0.038249
3.368350	0.1	-0.038752
3.370017	0.1	-0.039353
3.371683	0.1	-0.039632
3.373350	0.1	-0.039302
3.375017	0.1	-0.039162
3.376683	0.1	-0.039861
3.378350	0.1	-0.040485
3.380017	0.1	-0.039889
3.381683	0.1	-0.038426
3.383350	0.1	-0.037318
3.385017	0.1	-0.037160
3.386683	0.1	-0.037621
3.388350	0.1	-0.038040
3.390017	0.1	-0.037793
3.391683	0.1	-0.036624
3.393350	0.1	-0.035022
3.395017	0.1	-0.033961
3.396683	0.1	-0.034072
3.398350	0.1	-0.035083
3.400017	0.1	-0.035875
3.401683	0.1	-0.035553
3.403350	0.1	-0.034538
3.405017	0.1	-0.034161
3.406683	0.1	-0.035395
3.408350	0.1	-0.038026
3.410017	0.1	-0.040564
3.411683	0.1	-0.041206
3.413350	0.1	-0.039311
3.415017	0.1	-0.035767
3.416683	0.1	-0.032061
3.418350	0.1	-0.029155
3.420017	0.1	-0.026962
3.421683	0.1	-0.024955
3.423350	0.1	-0.023269
3.425017	0.1	-0.022706
3.426683	0.1	-0.023716
3.428350	0.1	-0.025933
3.430017	0.1	-0.028671
3.431683	0.1	-0.031516
3.433350	0.1	-0.034315
3.435017	0.1	-0.036531
3.436683	0.1	-0.037197
3.438350	0.1	-0.035693
3.440017	0.1	-0.032247
3.441683	0.1	-0.027921
3.443350	0.1	-0.024186
3.445017	0.1	-0.022179
3.446683	0.1	-0.022291
3.448350	0.1	-0.024317
3.450017	0.1	-0.027744
3.451683	0.1	-0.032182
3.453350	0.1	-0.037476
3.455017	0.1	-0.043251
3.456683	0.1	-0.048932
3.458350	0.1	-0.054832
3.460017	0.1	-0.062375
3.461683	0.1	-0.072978
3.463350	0.1	-0.087186
3.465017	0.1	-0.104611
3.466683	0.1	-0.124220
3.468350	0.1	-0.144886
3.470017	0.1	-0.165743
3.471683	0.1	-0.185855
3.473350	0.1	-0.204160
3.475017	0.1	-0.219787
3.476683	0.1	-0.232193
3.478350	0.1	-0.240975
3.480017	0.1	-0.245525
3.481683	0.1	-0.244677
3.483350	0.1	-0.237441
3.485017	0.1	-0.224202
3.486683	0.1	-0.206595
3.488350	0.1	-0.186306
3.490017	0.1	-0.164136
3.491683	0.1	-0.140239
3.493350	0.1	-0.115256
3.495017	0.1	-0.090860
3.496683	0.1	-0.068885
3.498350	0.1	-0.050091
3.500017	0.1	-0.034017
3.501683	0.1	-0.020019
3.503350	0.1	-0.007823
3.505017	0.1	0.002701
3.506683	0.1	0.011493
3.508350	0.1	0.018128
3.510017	0.1	0.022152
3.511683	0.1	0.023590
3.513350	0.1	0.022938
3.515017	0.1	0.020890
3.516683	0.1	0.018245
3.518350	0.1	0.015870
3.520017	0.1	0.014631
3.521683	0.1	0.015162
3.523350	0.1	0.017057
3.525017	0.1	0.018636
3.526683	0.1	0.018678
3.528350	0.1	0.017569
3.530017	0.1	0.016228
3.531683	0.1	0.015008
3.533350	0.1	0.013895
3.535017	0.1	0.013029
3.536683	0.1	0.012973
3.538350	0.1	0.014380
3.540017	0.1	0.017295
3.541683	0.1	0.021118
3.543350	0.1	0.025178
3.545017	0.1	0.028838
3.546683	0.1	0.031288
3.548350	0.1	0.031879
3.550017	0.1	0.030645
3.551683	0.1	0.027991
3.553350	0.1	0.024517
3.555017	0.1	0.021220
3.556683	0.1	0.019143
3.558350	0.1	0.018659
3.560017	0.1	0.019581
3.561683	0.1	0.021742
3.563350	0.1	0.024890
3.565017	0.1	0.028368
3.566683	0.1	0.031167
3.568350	0.1	0.032121
3.570017	0.1	0.030650
3.571683	0.1	0.027488
3.573350	0.1	0.023968
3.575017	0.1	0.021020
3.576683	0.1	0.019204
3.578350	0.1	0.018594
3.580017	0.1	0.018403
3.581683	0.1	0.017430
3.583350	0.1	0.015246
3.585017	0.1	0.012680
3.586683	0.1	0.010906
3.588350	0.1	0.010268
3.590017	0.1	0.010510
3.591683	0.1	0.011222
3.593350	0.1	0.011427
3.595017	0.1	0.010133
3.596683	0.1	0.007595
3.598350	0.1	0.005048
3.600017	0.1	0.003539
3.601683	0.1	0.003553
3.603350	0.1	0.004866
3.605017	0.1	0.006533
3.606683	0.1	0.007367
3.608350	0.1	0.006906
3.610017	0.1	0.005709
3.611683	0.1	0.004349
3.613350	0.1	0.002799
3.615017	0.1	0.000950
3.616683	0.1	-0.000866
3.618350	0.1	-0.002114
3.620017	0.1	-0.002449
3.621683	0.1	-0.002077
3.623350	0.1	-0.001565
3.625017	0.1	-0.001229
3.626683	0.1	-0.001057
3.628350	0.1	-0.001094
3.630017	0.1	-0.001378
3.631683	0.1	-0.001588
3.633350	0.1	-0.001336
3.635017	0.1	-0.000680
3.636683	0.1	0.000121
3.638350	0.1	0.000871
3.640017	0.1	0.001169
3.641683	0.1	0.000494
3.643350	0.1	-0.001155
3.645017	0.1	-0.003120
3.646683	0.1	-0.004619
3.648350	0.1	-0.005341
3.650017	0.1	-0.005737
3.651683	0.1	-0.006286
3.653350	0.1	-0.006589
3.655017	0.1	-0.006245
3.656683	0.1	-0.005895
3.658350	0.1	-0.006403
3.660017	0.1	-0.007846
3.661683	0.1	-0.009453
3.663350	0.1	-0.010147
3.665017	0.1	-0.009523
3.666683	0.1	-0.008256
3.668350	0.1	-0.007460
3.670017	0.1	-0.008023
3.671683	0.1	-0.010310
3.673350	0.1	-0.013849
3.675017	0.1	-0.017281
3.676683	0.1	-0.019325
3.678350	0.1	-0.020061
3.680017	0.1	-0.020498
3.681683	0.1	-0.021057
3.683350	0.1	-0.021406
3.685017	0.1	-0.021225
3.686683	0.1	-0.020419
3.688350	0.1	-0.018906
3.690017	0.1	-0.016829
3.691683	0.1	-0.014864
3.693350	0.1	-0.013583
3.695017	0.1	-0.012522
3.696683	0.1	-0.010864
3.698350	0.1	-0.008950
3.700017	0.1	-0.008182
3.701683	0.1	-0.009555
3.703350	0.1	-0.012564
3.705017	0.1	-0.015488
3.706683	0.1	-0.016731
3.708350	0.1	-0.015856
3.710017	0.1	-0.013486
3.711683	0.1	-0.010231
3.713350	0.1	-0.006300
3.715017	0.1	-0.002417
3.716683	0.1	-0.000005
3.718350	0.1	-0.000028
3.720017	0.1	-0.002170
3.721683	0.1	-0.004978
3.723350	0.1	-0.006943
3.725017	0.1	-0.007544
3.726683	0.1	-0.007385
3.728350	0.1	-0.007316
3.730017	0.1	-0.007674
3.731683	0.1	-0.008428
3.733350	0.1	-0.009653
3.735017	0.1	-0.011642
3.736683	0.1	-0.014547
3.738350	0.1	-0.017961
3.740017	0.1	-0.020959
3.741683	0.1	-0.022613
3.743350	0.1	-0.022417
3.745017	0.1	-0.020629
3.746683	0.1	-0.018287
3.748350	0.1	-0.016638
3.750017	0.1	-0.016410
3.751683	0.1	-0.017271
3.753350	0.1	-0.018077
3.755017	0.1	-0.017835
3.756683	0.1	-0.016503
3.758350	0.1	-0.014873
3.760017	0.1	-0.013798
3.761683	0.1	-0.013611
3.763350	0.1	-0.013988
3.765017	0.1	-0.014277
3.766683	0.1	-0.013900
3.768350	0.1	-0.012498
3.770017	0.1	-0.010361
3.771683	0.1	-0.008740
3.773350	0.1	-0.008796
3.775017	0.1	-0.010203
3.776683	0.1	-0.011716
3.778350	0.1	-0.012764
3.780017	0.1	-0.013919
3.781683	0.1	-0.015725
3.783350	0.1	-0.017490
3.785017	0.1	-0.017798
3.786683	0.1	-0.015958
3.788350	0.1	-0.012545
3.790017	0.1	-0.008917
3.791683	0.1	-0.006254
3.793350	0.1	-0.004936
3.795017	0.1	-0.004699
3.796683	0.1	-0.005011
3.798350	0.1	-0.005290
3.800017	0.1	-0.005220
3.801683	0.1	-0.005029
3.803350	0.1	-0.005313
3.805017	0.1	-0.006184
3.806683	0.1	-0.007250
3.808350	0.1	-0.008526
3.810017	0.1	-0.010156
3.811683	0.1	-0.011679
3.813350	0.1	-0.012503
3.815017	0.1	-0.012615
3.816683	0.1	-0.012335
3.818350	0.1	-0.011902
3.820017	0.1	-0.011488
3.821683	0.1	-0.011432
3.823350	0.1	-0.012130
3.825017	0.1	-0.013695
3.826683	0.1	-0.015642
3.828350	0.1	-0.017146
3.830017	0.1	-0.017909
3.831683	0.1	-0.018524
3.833350	0.1	-0.019637
3.835017	0.1	-0.021197
3.836683	0.1	-0.022296
3.838350	0.1	-0.021472
3.840017	0.1	-0.017770
3.841683	0.1	-0.011916
3.843350	0.1	-0.005998
3.845017	0.1	-0.001886
3.846683	0.1	-0.000219
3.848350	0.1	-0.000638
3.850017	0.1	-0.002515
3.851683	0.1	-0.005178
3.853350	0.1	-0.008079
3.855017	0.1	-0.010743
3.856683	0.1	-0.012377
3.858350	0.1	-0.012405
3.860017	0.1	-0.011139
3.861683	0.1	-0.009588
3.863350	0.1	-0.008997
3.865017	0.1	-0.010100
3.866683	0.1	-0.012242
3.868350	0.1	-0.013825
3.870017	0.1	-0.013714
3.871683	0.1	-0.012037
3.873350	0.1	-0.009858
3.875017	0.1	-0.008247
3.876683	0.1	-0.007590
3.878350	0.1	-0.007525
3.880017	0.1	-0.007562
3.881683	0.1	-0.007688
3.883350	0.1	-0.008130
3.885017	0.1	-0.008694
3.886683	0.1	-0.008876
3.888350	0.1	-0.008405
3.890017	0.1	-0.007353
3.891683	0.1	-0.006147
3.893350	0.1	-0.005374
3.895017	0.1	-0.005416
3.896683	0.1	-0.006291
3.898350	0.1	-0.007604
3.900017	0.1	-0.008647
3.901683	0.1	-0.008671
3.903350	0.1	-0.007232
3.905017	0.1	-0.004512
3.906683	0.1	-0.001597
3.908350	0.1	-0.000191
3.910017	0.1	-0.001327
3.911683	0.1	-0.004377
3.913350	0.1	-0.007707
3.915017	0.1	-0.009877
3.916683	0.1	-0.010091
3.918350	0.1	-0.008396
3.920017	0.1	-0.005770
3.921683	0.1	-0.003367
3.923350	0.1	-0.001760
3.925017	0.1	-0.000987
3.926683	0.1	-0.000517
3.928350	0.1	0.000587
3.930017	0.1	0.002482
3.931683	0.1	0.004023
3.933350	0.1	0.003893
3.935017	0.1	0.001858
3.936683	0.1	-0.001052
3.938350	0.1	-0.003190
3.940017	0.1	-0.003306
3.941683	0.1	-0.001593
3.943350	0.1	0.000512
3.945017	0.1	0.001546
3.946683	0.1	0.000680
3.948350	0.1	-0.002044
3.950017	0.1	-0.005760
3.951683	0.1	-0.009597
3.953350	0.1	-0.013472
3.955017	0.1	-0.017541
3.956683	0.1	-0.021309
3.958350	0.1	-0.023576
3.960017	0.1	-0.023153
3.961683	0.1	-0.019758
3.963350	0.1	-0.014412
3.965017	0.1	-0.008596
3.966683	0.1	-0.003208
3.968350	0.1	0.001290
3.970017	0.1	0.004345
3.971683	0.1	0.005527
3.973350	0.1	0.004815
3.975017	0.1	0.002580
3.976683	0.1	-0.000396
3.978350	0.1	-0.003367
3.980017	0.1	-0.005993
3.981683	0.1	-0.008340
3.983350	0.1	-0.010622
3.985017	0.1	-0.012736
3.986683	0.1	-0.013984
3.988350	0.1	-0.013616
3.990017	0.1	-0.011944
3.991683	0.1	-0.010291
3.993350	0.1	-0.009909
3.995017	0.1	-0.011236
3.996683	0.1	-0.013970
3.998350	0.1	-0.017467
4.000017	0.1	-0.020736
4.001683	0.1	-0.022454
4.003350	0.1	-0.021588
4.005017	0.1	-0.018207
4.006683	0.1	-0.013504
4.008350	0.1	-0.009192
4.010017	0.1	-0.006622
4.011683	0.1	-0.006012
4.013350	0.1	-0.006477
4.015017	0.1	-0.006678
4.016683	0.1	-0.005509
4.018350	0.1	-0.003087
4.020017	0.1	-0.001038
4.021683	0.1	-0.000745
4.023350	0.1	-0.001374
4.025017	0.1	-0.000852
4.026683	0.1	0.001597
4.028350	0.1	0.004796
4.030017	0.1	0.007045
4.031683	0.1	0.007530
4.033350	0.1	0.006608
4.035017	0.1	0.005155
4.036683	0.1	0.003786
4.038350	0.1	0.002286
4.040017	0.1	-0.000070
4.041683	0.1	-0.003334
4.043350	0.1	-0.006263
4.045017	0.1	-0.007381
4.046683	0.1	-0.006361
4.048350	0.1	-0.004144
4.050017	0.1	-0.002021
4.051683	0.1	-0.000810
4.053350	0.1	-0.000754
4.055017	0.1	-0.001616
4.056683	0.1	-0.002636
4.058350	0.1	-0.002836
4.060017	0.1	-0.001886
4.061683	0.1	-0.000508
4.063350	0.1	0.000461
4.065017	0.1	0.000591
4.066683	0.1	-0.000317
4.068350	0.1	-0.001914
4.070017	0.1	-0.003562
4.071683	0.1	-0.004936
4.073350	0.1	-0.005621
4.075017	0.1	-0.005234
4.076683	0.1	-0.003972
4.078350	0.1	-0.002114
4.080017	0.1	0.000265
4.081683	0.1	0.002817
4.083350	0.1	0.005206
4.085017	0.1	0.007297
4.086683	0.1	0.008610
4.088350	0.1	0.008484
4.090017	0.1	0.007036
4.091683	0.1	0.005048
4.093350	0.1	0.003185
4.095017	0.1	0.001914
4.096683	0.1	0.001714
4.098350	0.1	0.002808
4.100017	0.1	0.004601
4.101683	0.1	0.005984
4.103350	0.1	0.006286
4.105017	0.1	0.005728
4.106683	0.1	0.004997
4.108350	0.1	0.004689
4.110017	0.1	0.005271
4.111683	0.1	0.006882
4.113350	0.1	0.008894
4.115017	0.1	0.010151
4.116683	0.1	0.009974
4.118350	0.1	0.008913
4.120017	0.1	0.008191
4.121683	0.1	0.008200
4.123350	0.1	0.008247
4.125017	0.1	0.007846
4.126683	0.1	0.007167
4.128350	0.1	0.006114
4.130017	0.1	0.004359
4.131683	0.1	0.002058
4.133350	0.1	-0.000093
4.135017	0.1	-0.001364
4.136683	0.1	-0.001476
4.138350	0.1	-0.000927
4.140017	0.1	-0.000568
4.141683	0.1	-0.000698
4.143350	0.1	-0.000899
4.145017	0.1	-0.000843
4.146683	0.1	-0.000796
4.148350	0.1	-0.001108
4.150017	0.1	-0.001579
4.151683	0.1	-0.001821
4.153350	0.1	-0.002021
4.155017	0.1	-0.002477
4.156683	0.1	-0.002924
4.158350	0.1	-0.002901
4.160017	0.1	-0.002221
4.161683	0.1	-0.001178
4.163350	0.1	-0.000405
4.165017	0.1	-0.000116
4.166683	0.1	-0.000005
4.168350	0.1	0.000265
4.170017	0.1	0.001104
4.171683	0.1	0.002724
4.173350	0.1	0.004587
4.175017	0.1	0.005895
4.176683	0.1	0.006482
4.178350	0.1	0.006915
4.180017	0.1	0.007758
4.181683	0.1	0.009048
4.183350	0.1	0.010170
4.185017	0.1	0.010189
4.186683	0.1	0.008876
4.188350	0.1	0.007255
4.190017	0.1	0.006398
4.191683	0.1	0.006058
4.193350	0.1	0.005304
4.195017	0.1	0.004303
4.196683	0.1	0.004247
4.198350	0.1	0.005644
4.200017	0.1	0.007874
4.201683	0.1	0.009881
4.203350	0.1	0.010659
4.205017	0.1	0.009728
4.206683	0.1	0.007413
4.208350	0.1	0.004596
4.210017	0.1	0.002403
4.211683	0.1	0.001513
4.213350	0.1	0.001732
4.215017	0.1	0.002421
4.216683	0.1	0.003171
4.218350	0.1	0.004107
4.220017	0.1	0.005709
4.221683	0.1	0.008182
4.223350	0.1	0.010976
4.225017	0.1	0.013332
4.226683	0.1	0.014817
4.228350	0.1	0.015199
4.230017	0.1	0.014454
4.231683	0.1	0.012987
4.233350	0.1	0.011292
4.235017	0.1	0.009625
4.236683	0.1	0.008261
4.238350	0.1	0.007562
4.240017	0.1	0.007441
4.241683	0.1	0.007316
4.243350	0.1	0.006878
4.245017	0.1	0.006575
4.246683	0.1	0.007059
4.248350	0.1	0.008210
4.250017	0.1	0.009048
4.251683	0.1	0.008661
4.253350	0.1	0.007050
4.255017	0.1	0.004983
4.256683	0.1	0.003260
4.258350	0.1	0.002286
4.260017	0.1	0.002133
4.261683	0.1	0.002640
4.263350	0.1	0.003250
4.265017	0.1	0.003339
4.266683	0.1	0.002962
4.268350	0.1	0.002827
4.270017	0.1	0.003623
4.271683	0.1	0.005611
4.273350	0.1	0.008238
4.275017	0.1	0.010361
4.276683	0.1	0.011562
4.278350	0.1	0.012713
4.280017	0.1	0.014529
4.281683	0.1	0.016596
4.283350	0.1	0.018231
4.285017	0.1	0.019139
4.286683	0.1	0.019222
4.288350	0.1	0.018650
4.290017	0.1	0.017695
4.291683	0.1	0.016401
4.293350	0.1	0.014878
4.295017	0.1	0.013588
4.296683	0.1	0.012722
4.298350	0.1	0.011986
4.300017	0.1	0.011316
4.301683	0.1	0.011246
4.303350	0.1	0.012177
4.305017	0.1	0.013779
4.306683	0.1	0.015283
4.308350	0.1	0.016144
4.310017	0.1	0.016172
4.311683	0.1	0.015330
4.313350	0.1	0.013574
4.315017	0.1	0.011344
4.316683	0.1	0.009905
4.318350	0.1	0.010184
4.320017	0.1	0.011493
4.321683	0.1	0.012182
4.323350	0.1	0.011125
4.325017	0.1	0.008191
4.326683	0.1	0.004149
4.328350	0.1	0.000643
4.330017	0.1	-0.000414
4.331683	0.1	0.001634
4.333350	0.1	0.005350
4.335017	0.1	0.008186
4.336683	0.1	0.008568
4.338350	0.1	0.006724
4.340017	0.1	0.003856
4.341683	0.1	0.001141
4.343350	0.1	-0.000671
4.345017	0.1	-0.001192
4.346683	0.1	-0.000205
4.348350	0.1	0.002007
4.350017	0.1	0.004256
4.351683	0.1	0.005374
4.353350	0.1	0.005439
4.355017	0.1	0.005164
4.356683	0.1	0.004843
4.358350	0.1	0.004484
4.360017	0.1	0.004219
4.361683	0.1	0.004196
4.363350	0.1	0.004363
4.365017	0.1	0.004396
4.366683	0.1	0.004238
4.368350	0.1	0.004191
4.370017	0.1	0.004172
4.371683	0.1	0.003963
4.373350	0.1	0.004182
4.375017	0.1	0.005714
4.376683	0.1	0.008624
4.378350	0.1	0.012144
4.380017	0.1	0.015078
4.381683	0.1	0.016331
4.383350	0.1	0.015642
4.385017	0.1	0.013667
4.386683	0.1	0.011246
4.388350	0.1	0.009229
4.390017	0.1	0.008303
4.391683	0.1	0.008442
4.393350	0.1	0.009164
4.395017	0.1	0.010356
4.396683	0.1	0.012289
4.398350	0.1	0.014934
4.400017	0.1	0.017709
4.401683	0.1	0.019800
4.403350	0.1	0.020498
4.405017	0.1	0.019581
4.406683	0.1	0.017229
4.408350	0.1	0.013909
4.410017	0.1	0.010584
4.411683	0.1	0.008442
4.413350	0.1	0.007912
4.415017	0.1	0.008261
4.416683	0.1	0.008517
4.418350	0.1	0.008647
4.420017	0.1	0.009071
4.421683	0.1	0.009960
4.423350	0.1	0.011665
4.425017	0.1	0.014538
4.426683	0.1	0.017956
4.428350	0.1	0.020484
4.430017	0.1	0.020857
4.431683	0.1	0.018799
4.433350	0.1	0.015381
4.435017	0.1	0.012009
4.436683	0.1	0.009411
4.438350	0.1	0.007818
4.440017	0.1	0.007530
4.441683	0.1	0.009187
4.443350	0.1	0.013076
4.445017	0.1	0.018058
4.446683	0.1	0.022026
4.448350	0.1	0.023399
4.450017	0.1	0.022068
4.451683	0.1	0.019176
4.453350	0.1	0.016019
4.455017	0.1	0.013248
4.456683	0.1	0.011395
4.458350	0.1	0.011344
4.460017	0.1	0.013327
4.461683	0.1	0.016103
4.463350	0.1	0.018002
4.465017	0.1	0.018361
4.466683	0.1	0.017257
4.468350	0.1	0.014897
4.470017	0.1	0.012130
4.471683	0.1	0.010733
4.473350	0.1	0.012056
4.475017	0.1	0.015604
4.476683	0.1	0.019372
4.478350	0.1	0.021504
4.480017	0.1	0.021546
4.481683	0.1	0.020429
4.483350	0.1	0.019516
4.485017	0.1	0.019604
4.486683	0.1	0.020582
4.488350	0.1	0.021965
4.490017	0.1	0.023618
4.491683	0.1	0.025481
4.493350	0.1	0.026966
4.495017	0.1	0.027679
4.496683	0.1	0.027851
4.498350	0.1	0.027595
4.500017	0.1	0.026664
4.501683	0.1	0.025309
4.503350	0.1	0.024331
4.505017	0.1	0.024205
4.506683	0.1	0.024908
4.508350	0.1	0.025970
4.510017	0.1	0.026370
4.511683	0.1	0.025290
4.513350	0.1	0.023241
4.515017	0.1	0.021434
4.516683	0.1	0.020084
4.518350	0.1	0.018533
4.520017	0.1	0.016978
4.521683	0.1	0.016605
4.523350	0.1	0.017802
4.525017	0.1	0.019497
4.526683	0.1	0.020489
4.528350	0.1	0.020200
4.530017	0.1	0.018543
4.531683	0.1	0.016289
4.533350	0.1	0.014971
4.535017	0.1	0.015525
4.536683	0.1	0.017444
4.538350	0.1	0.019707
4.540017	0.1	0.022077
4.541683	0.1	0.024643
4.543350	0.1	0.026682
4.545017	0.1	0.027101
4.546683	0.1	0.025900
4.548350	0.1	0.024186
4.550017	0.1	0.022906
4.551683	0.1	0.021998
4.553350	0.1	0.020806
4.555017	0.1	0.019185
4.556683	0.1	0.018105
4.558350	0.1	0.018803
4.560017	0.1	0.021169
4.561683	0.1	0.023865
4.563350	0.1	0.025905
4.565017	0.1	0.027157
4.566683	0.1	0.027567
4.568350	0.1	0.026738
4.570017	0.1	0.024820
4.571683	0.1	0.023036
4.573350	0.1	0.022640
4.575017	0.1	0.023865
4.576683	0.1	0.025807
4.578350	0.1	0.027036
4.580017	0.1	0.026939
4.581683	0.1	0.025998
4.583350	0.1	0.024615
4.585017	0.1	0.022538
4.586683	0.1	0.019786
4.588350	0.1	0.017085
4.590017	0.1	0.015153
4.591683	0.1	0.014384
4.593350	0.1	0.015078
4.595017	0.1	0.017183
4.596683	0.1	0.020033
4.598350	0.1	0.022897
4.600017	0.1	0.025504
4.601683	0.1	0.027562
4.603350	0.1	0.028503
4.605017	0.1	0.028168
4.606683	0.1	0.027241
4.608350	0.1	0.026706
4.610017	0.1	0.026948
4.611683	0.1	0.027642
4.613350	0.1	0.028401
4.615017	0.1	0.028866
4.616683	0.1	0.028717
4.618350	0.1	0.028256
4.620017	0.1	0.028256
4.621683	0.1	0.028848
4.623350	0.1	0.029327
4.625017	0.1	0.029211
4.626683	0.1	0.028857
4.628350	0.1	0.028880
4.630017	0.1	0.029467
4.631683	0.1	0.030287
4.633350	0.1	0.030813
4.635017	0.1	0.030505
4.636683	0.1	0.029025
4.638350	0.1	0.026752
4.640017	0.1	0.024713
4.641683	0.1	0.023558
4.643350	0.1	0.023176
4.645017	0.1	0.023223
4.646683	0.1	0.023418
4.648350	0.1	0.023837
4.650017	0.1	0.025122
4.651683	0.1	0.027488
4.653350	0.1	0.029998
4.655017	0.1	0.031642
4.656683	0.1	0.032387
4.658350	0.1	0.032526
4.660017	0.1	0.031898
4.661683	0.1	0.030338
4.663350	0.1	0.028168
4.665017	0.1	0.025607
4.666683	0.1	0.022515
4.668350	0.1	0.019073
4.670017	0.1	0.016042
4.671683	0.1	0.013993
4.673350	0.1	0.012969
4.675017	0.1	0.012959
4.676683	0.1	0.013974
4.678350	0.1	0.015828
4.680017	0.1	0.018175
4.681683	0.1	0.020694
4.683350	0.1	0.022980
4.685017	0.1	0.024512
4.686683	0.1	0.024871
4.688350	0.1	0.024224
4.690017	0.1	0.023181
4.691683	0.1	0.022124
4.693350	0.1	0.021285
4.695017	0.1	0.021029
4.696683	0.1	0.021430
4.698350	0.1	0.022152
4.700017	0.1	0.023060
4.701683	0.1	0.024391
4.703350	0.1	0.026217
4.705017	0.1	0.028117
4.706683	0.1	0.029532
4.708350	0.1	0.030138
4.710017	0.1	0.029975
4.711683	0.1	0.029481
4.713350	0.1	0.028969
4.715017	0.1	0.028256
4.716683	0.1	0.027390
4.718350	0.1	0.026859
4.720017	0.1	0.026929
4.721683	0.1	0.027539
4.723350	0.1	0.028699
4.725017	0.1	0.030207
4.726683	0.1	0.031297
4.728350	0.1	0.031083
4.730017	0.1	0.029244
4.731683	0.1	0.026082
4.733350	0.1	0.022464
4.735017	0.1	0.019930
4.736683	0.1	0.020158
4.738350	0.1	0.023684
4.740017	0.1	0.029369
4.741683	0.1	0.035148
4.743350	0.1	0.038967
4.745017	0.1	0.039749
4.746683	0.1	0.038054
4.748350	0.1	0.035567
4.750017	0.1	0.033714
4.751683	0.1	0.033034
4.753350	0.1	0.033430
4.755017	0.1	0.034226
4.756683	0.1	0.034636
4.758350	0.1	0.034533
4.760017	0.1	0.034198
4.761683	0.1	0.033225
4.763350	0.1	0.030748
4.765017	0.1	0.026827
4.766683	0.1	0.022925
4.768350	0.1	0.020782
4.770017	0.1	0.020773
4.771683	0.1	0.021625
4.773350	0.1	0.021979
4.775017	0.1	0.021770
4.776683	0.1	0.021826
4.778350	0.1	0.022678
4.780017	0.1	0.023874
4.781683	0.1	0.024582
4.783350	0.1	0.024755
4.785017	0.1	0.024857
4.786683	0.1	0.024959
4.788350	0.1	0.024936
4.790017	0.1	0.025011
4.791683	0.1	0.025430
4.793350	0.1	0.026086
4.795017	0.1	0.026864
4.796683	0.1	0.028010
4.798350	0.1	0.029737
4.800017	0.1	0.031609
4.801683	0.1	0.032787
4.803350	0.1	0.032852
4.805017	0.1	0.032345
4.806683	0.1	0.032405
4.808350	0.1	0.033621
4.810017	0.1	0.035330
4.811683	0.1	0.036135
4.813350	0.1	0.034845
4.815017	0.1	0.031665
4.816683	0.1	0.028270
4.818350	0.1	0.026058
4.820017	0.1	0.025211
4.821683	0.1	0.025332
4.823350	0.1	0.025881
4.825017	0.1	0.026147
4.826683	0.1	0.025751
4.828350	0.1	0.025234
4.830017	0.1	0.025318
4.831683	0.1	0.025881
4.833350	0.1	0.026114
4.835017	0.1	0.025509
4.836683	0.1	0.024433
4.838350	0.1	0.023521
4.840017	0.1	0.022878
4.841683	0.1	0.022347
4.843350	0.1	0.021728
4.845017	0.1	0.020736
4.846683	0.1	0.019516
4.848350	0.1	0.018771
4.850017	0.1	0.019311
4.851683	0.1	0.021267
4.853350	0.1	0.023618
4.855017	0.1	0.025174
4.856683	0.1	0.026016
4.858350	0.1	0.027074
4.860017	0.1	0.028564
4.861683	0.1	0.029975
4.863350	0.1	0.030845
4.865017	0.1	0.031027
4.866683	0.1	0.030734
4.868350	0.1	0.030478
4.870017	0.1	0.030515
4.871683	0.1	0.030571
4.873350	0.1	0.030305
4.875017	0.1	0.029658
4.876683	0.1	0.029011
4.878350	0.1	0.029053
4.880017	0.1	0.030282
4.881683	0.1	0.032592
4.883350	0.1	0.035418
4.885017	0.1	0.037896
4.886683	0.1	0.038873
4.888350	0.1	0.037858
4.890017	0.1	0.035772
4.891683	0.1	0.034207
4.893350	0.1	0.033895
4.895017	0.1	0.034068
4.896683	0.1	0.033467
4.898350	0.1	0.031795
4.900017	0.1	0.029700
4.901683	0.1	0.027721
4.903350	0.1	0.025886
4.905017	0.1	0.023809
4.906683	0.1	0.021122
4.908350	0.1	0.018217
4.910017	0.1	0.016326
4.911683	0.1	0.016824
4.913350	0.1	0.020517
4.915017	0.1	0.026789
4.916683	0.1	0.033141
4.918350	0.1	0.036764
4.920017	0.1	0.036866
4.921683	0.1	0.034869
4.923350	0.1	0.032601
4.925017	0.1	0.031013
4.926683	0.1	0.030100
4.928350	0.1	0.029393
4.930017	0.1	0.028508
4.931683	0.1	0.027274
4.933350	0.1	0.025481
4.935017	0.1	0.022925
4.936683	0.1	0.019944
4.938350	0.1	0.017583
4.940017	0.1	0.016829
4.941683	0.1	0.017821
4.943350	0.1	0.019856
4.945017	0.1	0.022235
4.946683	0.1	0.024908
4.948350	0.1	0.027972
4.950017	0.1	0.030939
4.951683	0.1	0.032834
4.953350	0.1	0.032857
4.955017	0.1	0.031074
4.956683	0.1	0.028685
4.958350	0.1	0.027227
4.960017	0.1	0.027092
4.961683	0.1	0.027535
4.963350	0.1	0.028154
4.965017	0.1	0.029504
4.966683	0.1	0.032149
4.968350	0.1	0.035488
4.970017	0.1	0.038058
4.971683	0.1	0.038748
4.973350	0.1	0.037597
4.975017	0.1	0.035716
4.976683	0.1	0.034119
4.978350	0.1	0.032708
4.980017	0.1	0.031092
4.981683	0.1	0.029756
4.983350	0.1	0.029523
4.985017	0.1	0.030375
4.986683	0.1	0.031218
4.988350	0.1	0.030980
4.990017	0.1	0.029849
4.991683	0.1	0.028973
4.993350	0.1	0.028890
4.995017	0.1	0.028987
4.996683	0.1	0.028964
4.998350	0.1	0.029434
5.000017	0.1	0.030845
5.001683	0.1	0.032689
5.003350	0.1	0.033705
5.005017	0.1	0.033015
5.006683	0.1	0.031264
5.008350	0.1	0.029760
5.010017	0.1	0.029164
5.011683	0.1	0.029737
5.013350	0.1	0.031618
5.015017	0.1	0.034249
5.016683	0.1	0.036298
5.018350	0.1	0.036517
5.020017	0.1	0.034827
5.021683	0.1	0.032554
5.023350	0.1	0.031237
5.025017	0.1	0.031414
5.026683	0.1	0.032554
5.028350	0.1	0.033556
5.030017	0.1	0.033337
5.031683	0.1	0.031693
5.033350	0.1	0.029705
5.035017	0.1	0.028848
5.036683	0.1	0.029746
5.038350	0.1	0.031674
5.040017	0.1	0.033379
5.041683	0.1	0.034524
5.043350	0.1	0.035763
5.045017	0.1	0.037267
5.046683	0.1	0.038468
5.048350	0.1	0.039046
5.050017	0.1	0.039260
5.051683	0.1	0.039549
5.053350	0.1	0.040163
5.055017	0.1	0.040894
5.056683	0.1	0.041164
5.058350	0.1	0.040671
5.060017	0.1	0.040112
5.061683	0.1	0.040489
5.063350	0.1	0.041560
5.065017	0.1	0.042100
5.066683	0.1	0.041756
5.068350	0.1	0.040969
5.070017	0.1	0.039646
5.071683	0.1	0.037625
5.073350	0.1	0.035698
5.075017	0.1	0.034939
5.076683	0.1	0.035800
5.078350	0.1	0.037956
5.080017	0.1	0.040517
5.081683	0.1	0.042701
5.083350	0.1	0.044466
5.085017	0.1	0.046021
5.086683	0.1	0.047167
5.088350	0.1	0.047516
5.090017	0.1	0.047111
5.091683	0.1	0.046375
5.093350	0.1	0.045840
5.095017	0.1	0.045812
5.096683	0.1	0.045919
5.098350	0.1	0.045300
5.100017	0.1	0.043805
5.101683	0.1	0.042641
5.103350	0.1	0.043050
5.105017	0.1	0.044946
5.106683	0.1	0.047069
5.108350	0.1	0.048103
5.110017	0.1	0.047954
5.111683	0.1	0.048024
5.113350	0.1	0.049593
5.115017	0.1	0.051889
5.116683	0.1	0.052545
5.118350	0.1	0.050231
5.120017	0.1	0.046054
5.121683	0.1	0.042026
5.123350	0.1	0.039255
5.125017	0.1	0.038110
5.126683	0.1	0.038687
5.128350	0.1	0.040680
5.130017	0.1	0.043386
5.131683	0.1	0.046054
5.133350	0.1	0.048256
5.135017	0.1	0.049719
5.136683	0.1	0.050049
5.138350	0.1	0.049421
5.140017	0.1	0.048731
5.141683	0.1	0.048447
5.143350	0.1	0.048252
5.145017	0.1	0.047758
5.146683	0.1	0.047148
5.148350	0.1	0.047307
5.150017	0.1	0.048946
5.151683	0.1	0.051628
5.153350	0.1	0.054236
5.155017	0.1	0.055921
5.156683	0.1	0.056457
5.158350	0.1	0.056173
5.160017	0.1	0.055484
5.161683	0.1	0.054296
5.163350	0.1	0.052257
5.165017	0.1	0.049528
5.166683	0.1	0.046887
5.168350	0.1	0.045085
5.170017	0.1	0.044280
5.171683	0.1	0.043670
5.173350	0.1	0.042231
5.175017	0.1	0.040205
5.176683	0.1	0.038915
5.178350	0.1	0.039064
5.180017	0.1	0.040014
5.181683	0.1	0.040629
5.183350	0.1	0.040433
5.185017	0.1	0.039879
5.186683	0.1	0.039819
5.188350	0.1	0.041015
5.190017	0.1	0.043800
5.191683	0.1	0.047926
5.193350	0.1	0.052922
5.195017	0.1	0.058012
5.196683	0.1	0.061775
5.198350	0.1	0.062915
5.200017	0.1	0.061477
5.201683	0.1	0.058757
5.203350	0.1	0.055931
5.205017	0.1	0.053435
5.206683	0.1	0.051567
5.208350	0.1	0.050683
5.210017	0.1	0.050846
5.211683	0.1	0.051698
5.213350	0.1	0.052531
5.215017	0.1	0.052755
5.216683	0.1	0.052280
5.218350	0.1	0.051325
5.220017	0.1	0.050431
5.221683	0.1	0.050752
5.223350	0.1	0.053081
5.225017	0.1	0.056638
5.226683	0.1	0.059726
5.228350	0.1	0.061188
5.230017	0.1	0.060922
5.231683	0.1	0.059498
5.233350	0.1	0.057574
5.235017	0.1	0.055758
5.236683	0.1	0.054291
5.238350	0.1	0.053006
5.240017	0.1	0.051828
5.241683	0.1	0.050589
5.243350	0.1	0.048773
5.245017	0.1	0.046236
5.246683	0.1	0.043800
5.248350	0.1	0.042701
5.250017	0.1	0.043618
5.251683	0.1	0.045989
5.253350	0.1	0.048475
5.255017	0.1	0.050259
5.256683	0.1	0.051428
5.258350	0.1	0.052159
5.260017	0.1	0.052205
5.261683	0.1	0.051535
5.263350	0.1	0.050473
5.265017	0.1	0.049169
5.266683	0.1	0.047600
5.268350	0.1	0.045868
5.270017	0.1	0.044331
5.271683	0.1	0.043712
5.273350	0.1	0.044731
5.275017	0.1	0.047628
5.276683	0.1	0.052047
5.278350	0.1	0.057109
5.280017	0.1	0.061593
5.281683	0.1	0.064485
5.283350	0.1	0.065342
5.285017	0.1	0.064145
5.286683	0.1	0.061151
5.288350	0.1	0.057123
5.290017	0.1	0.053132
5.291683	0.1	0.050166
5.293350	0.1	0.048811
5.295017	0.1	0.049067
5.296683	0.1	0.050566
5.298350	0.1	0.052657
5.300017	0.1	0.054291
5.301683	0.1	0.054529
5.303350	0.1	0.053691
5.305017	0.1	0.053202
5.306683	0.1	0.054003
5.308350	0.1	0.055660
5.310017	0.1	0.057183
5.311683	0.1	0.058240
5.313350	0.1	0.059032
5.315017	0.1	0.059451
5.316683	0.1	0.059134
5.318350	0.1	0.057826
5.320017	0.1	0.055549
5.321683	0.1	0.052815
5.323350	0.1	0.050520
5.325017	0.1	0.049374
5.326683	0.1	0.049495
5.328350	0.1	0.050464
5.330017	0.1	0.051837
5.331683	0.1	0.053491
5.333350	0.1	0.055563
5.335017	0.1	0.057803
5.336683	0.1	0.059386
5.338350	0.1	0.059907
5.340017	0.1	0.059847
5.341683	0.1	0.059828
5.343350	0.1	0.060168
5.345017	0.1	0.060750
5.346683	0.1	0.061034
5.348350	0.1	0.060457
5.350017	0.1	0.058915
5.351683	0.1	0.056946
5.353350	0.1	0.055460
5.355017	0.1	0.055064
5.356683	0.1	0.055614
5.358350	0.1	0.056466
5.360017	0.1	0.057109
5.361683	0.1	0.057365
5.363350	0.1	0.057034
5.365017	0.1	0.055982
5.366683	0.1	0.054706
5.368350	0.1	0.054166
5.370017	0.1	0.054934
5.371683	0.1	0.056596
5.373350	0.1	0.057900
5.375017	0.1	0.057849
5.376683	0.1	0.056694
5.378350	0.1	0.055591
5.380017	0.1	0.055623
5.381683	0.1	0.057123
5.383350	0.1	0.059628
5.385017	0.1	0.062222
5.386683	0.1	0.063884
5.388350	0.1	0.064224
5.390017	0.1	0.063819
5.391683	0.1	0.063241
5.393350	0.1	0.062301
5.395017	0.1	0.060610
5.396683	0.1	0.058478
5.398350	0.1	0.056815
5.400017	0.1	0.056410
5.401683	0.1	0.057421
5.403350	0.1	0.059674
5.405017	0.1	0.063251
5.406683	0.1	0.068042
5.408350	0.1	0.072862
5.410017	0.1	0.075670
5.411683	0.1	0.075125
5.413350	0.1	0.072061
5.415017	0.1	0.068783
5.416683	0.1	0.066925
5.418350	0.1	0.066566
5.420017	0.1	0.066836
5.421683	0.1	0.066450
5.423350	0.1	0.064559
5.425017	0.1	0.061714
5.426683	0.1	0.059484
5.428350	0.1	0.059269
5.430017	0.1	0.061374
5.431683	0.1	0.064848
5.433350	0.1	0.068219
5.435017	0.1	0.070501
5.436683	0.1	0.071712
5.438350	0.1	0.072313
5.440017	0.1	0.072625
5.441683	0.1	0.072955
5.443350	0.1	0.073398
5.445017	0.1	0.073360
5.446683	0.1	0.072364
5.448350	0.1	0.070925
5.450017	0.1	0.069924
5.451683	0.1	0.069612
5.453350	0.1	0.069542
5.455017	0.1	0.069155
5.456683	0.1	0.068317
5.458350	0.1	0.067353
5.460017	0.1	0.066650
5.461683	0.1	0.066264
5.463350	0.1	0.065877
5.465017	0.1	0.065514
5.466683	0.1	0.065705
5.468350	0.1	0.066832
5.470017	0.1	0.068760
5.471683	0.1	0.070934
5.473350	0.1	0.072531
5.475017	0.1	0.072848
5.476683	0.1	0.071642
5.478350	0.1	0.069439
5.480017	0.1	0.067321
5.481683	0.1	0.066073
5.483350	0.1	0.065714
5.485017	0.1	0.065938
5.486683	0.1	0.066604
5.488350	0.1	0.067693
5.490017	0.1	0.068960
5.491683	0.1	0.069742
5.493350	0.1	0.069458
5.495017	0.1	0.068257
5.496683	0.1	0.067041
5.498350	0.1	0.066878
5.500017	0.1	0.067935
5.501683	0.1	0.069258
5.503350	0.1	0.070077
5.505017	0.1	0.070850
5.506683	0.1	0.072471
5.508350	0.1	0.075041
5.510017	0.1	0.077472
5.511683	0.1	0.078282
5.513350	0.1	0.076937
5.515017	0.1	0.074310
5.516683	0.1	0.071572
5.518350	0.1	0.069318
5.520017	0.1	0.067665
5.521683	0.1	0.066501
5.523350	0.1	0.065747
5.525017	0.1	0.065747
5.526683	0.1	0.066827
5.528350	0.1	0.068625
5.530017	0.1	0.070217
5.531683	0.1	0.070990
5.533350	0.1	0.071269
5.535017	0.1	0.071805
5.536683	0.1	0.072629
5.538350	0.1	0.072932
5.540017	0.1	0.072001
5.541683	0.1	0.070045
5.543350	0.1	0.068317
5.545017	0.1	0.067921
5.546683	0.1	0.068620
5.548350	0.1	0.069244
5.550017	0.1	0.068871
5.551683	0.1	0.067516
5.553350	0.1	0.066035
5.555017	0.1	0.065374
5.556683	0.1	0.066054
5.558350	0.1	0.067949
5.560017	0.1	0.070282
5.561683	0.1	0.072126
5.563350	0.1	0.073225
5.565017	0.1	0.073928
5.566683	0.1	0.074389
5.568350	0.1	0.074212
5.570017	0.1	0.073174
5.571683	0.1	0.072010
5.573350	0.1	0.071763
5.575017	0.1	0.072592
5.576683	0.1	0.074017
5.578350	0.1	0.075814
5.580017	0.1	0.077877
5.581683	0.1	0.079754
5.583350	0.1	0.080843
5.585017	0.1	0.080774
5.586683	0.1	0.079591
5.588350	0.1	0.078063
5.590017	0.1	0.077132
5.591683	0.1	0.076974
5.593350	0.1	0.077351
5.595017	0.1	0.077817
5.596683	0.1	0.077505
5.598350	0.1	0.075982
5.600017	0.1	0.073975
5.601683	0.1	0.072392
5.603350	0.1	0.071400
5.605017	0.1	0.070855
5.606683	0.1	0.071148
5.608350	0.1	0.073090
5.610017	0.1	0.076485
5.611683	0.1	0.079661
5.613350	0.1	0.081058
5.615017	0.1	0.080592
5.616683	0.1	0.078976
5.618350	0.1	0.076368
5.620017	0.1	0.072815
5.621683	0.1	0.069500
5.623350	0.1	0.068308
5.625017	0.1	0.070124
5.626683	0.1	0.074194
5.628350	0.1	0.078818
5.630017	0.1	0.082273
5.631683	0.1	0.083507
5.633350	0.1	0.082701
5.635017	0.1	0.080829
5.636683	0.1	0.078627
5.638350	0.1	0.076341
5.640017	0.1	0.074082
5.641683	0.1	0.072224
5.643350	0.1	0.071479
5.645017	0.1	0.072350
5.646683	0.1	0.074646
5.648350	0.1	0.077626
5.650017	0.1	0.080280
5.651683	0.1	0.081891
5.653350	0.1	0.082469
5.655017	0.1	0.082492
5.656683	0.1	0.082357
5.658350	0.1	0.082017
5.660017	0.1	0.081132
5.661683	0.1	0.079889
5.663350	0.1	0.079484
5.665017	0.1	0.081151
5.666683	0.1	0.084597
5.668350	0.1	0.088066
5.670017	0.1	0.089910
5.671683	0.1	0.089388
5.673350	0.1	0.086646
5.675017	0.1	0.082785
5.676683	0.1	0.079297
5.678350	0.1	0.077016
5.680017	0.1	0.075973
5.681683	0.1	0.076108
5.683350	0.1	0.077509
5.685017	0.1	0.079987
5.686683	0.1	0.082515
5.688350	0.1	0.083582
5.690017	0.1	0.082427
5.691683	0.1	0.079749
5.693350	0.1	0.077039
5.695017	0.1	0.075623
5.696683	0.1	0.076187
5.698350	0.1	0.078510
5.700017	0.1	0.081779
5.701683	0.1	0.084923
5.703350	0.1	0.086538
5.705017	0.1	0.085598
5.706683	0.1	0.082464
5.708350	0.1	0.078515
5.710017	0.1	0.075023
5.711683	0.1	0.072978
5.713350	0.1	0.073193
5.715017	0.1	0.075819
5.716683	0.1	0.079968
5.718350	0.1	0.083991
5.720017	0.1	0.086227
5.721683	0.1	0.086101
5.723350	0.1	0.084480
5.725017	0.1	0.082785
5.726683	0.1	0.081514
5.728350	0.1	0.079991
5.730017	0.1	0.077854
5.731683	0.1	0.075935
5.733350	0.1	0.075228
5.735017	0.1	0.075642
5.736683	0.1	0.076247
5.738350	0.1	0.076350
5.740017	0.1	0.076056
5.741683	0.1	0.075712
5.743350	0.1	0.075279
5.745017	0.1	0.074464
5.746683	0.1	0.072964
5.748350	0.1	0.070799
5.750017	0.1	0.068722
5.751683	0.1	0.067684
5.753350	0.1	0.067642
5.755017	0.1	0.068056
5.756683	0.1	0.069095
5.758350	0.1	0.071526
5.760017	0.1	0.075791
5.761683	0.1	0.081314
5.763350	0.1	0.086352
5.765017	0.1	0.089058
5.766683	0.1	0.089086
5.768350	0.1	0.087703
5.770017	0.1	0.086334
5.771683	0.1	0.085691
5.773350	0.1	0.085854
5.775017	0.1	0.086417
5.776683	0.1	0.086622
5.778350	0.1	0.085998
5.780017	0.1	0.084825
5.781683	0.1	0.083596
5.783350	0.1	0.082222
5.785017	0.1	0.080573
5.786683	0.1	0.079176
5.788350	0.1	0.078492
5.790017	0.1	0.078203
5.791683	0.1	0.078031
5.793350	0.1	0.078292
5.795017	0.1	0.079218
5.796683	0.1	0.080629
5.798350	0.1	0.082208
5.800017	0.1	0.083693
5.801683	0.1	0.085137
5.803350	0.1	0.086660
5.805017	0.1	0.087926
5.806683	0.1	0.088490
5.808350	0.1	0.088704
5.810017	0.1	0.089752
5.811683	0.1	0.092587
5.813350	0.1	0.096802
5.815017	0.1	0.100876
5.816683	0.1	0.103265
5.818350	0.1	0.102879
5.820017	0.1	0.099265
5.821683	0.1	0.093421
5.823350	0.1	0.087861
5.825017	0.1	0.085020
5.826683	0.1	0.085863
5.828350	0.1	0.089547
5.830017	0.1	0.093775
5.831683	0.1	0.096196
5.833350	0.1	0.096280
5.835017	0.1	0.095433
5.836683	0.1	0.095102
5.838350	0.1	0.095521
5.840017	0.1	0.096210
5.841683	0.1	0.096527
5.843350	0.1	0.096085
5.845017	0.1	0.094958
5.846683	0.1	0.093128
5.848350	0.1	0.090231
5.850017	0.1	0.086431
5.851683	0.1	0.082711
5.853350	0.1	0.080084
5.855017	0.1	0.079027
5.856683	0.1	0.079372
5.858350	0.1	0.080378
5.860017	0.1	0.081216
5.861683	0.1	0.081747
5.863350	0.1	0.082464
5.865017	0.1	0.083656
5.866683	0.1	0.084927
5.868350	0.1	0.085463
5.870017	0.1	0.084811
5.871683	0.1	0.083474
5.873350	0.1	0.082683
5.875017	0.1	0.083586
5.876683	0.1	0.086483
5.878350	0.1	0.090548
5.880017	0.1	0.094362
5.881683	0.1	0.096727
5.883350	0.1	0.097025
5.885017	0.1	0.095470
5.886683	0.1	0.093128
5.888350	0.1	0.091405
5.890017	0.1	0.091079
5.891683	0.1	0.092019
5.893350	0.1	0.093710
5.895017	0.1	0.095665
5.896683	0.1	0.097263
5.898350	0.1	0.097747
5.900017	0.1	0.096667
5.901683	0.1	0.094064
5.903350	0.1	0.090380
5.905017	0.1	0.086254
5.906683	0.1	0.082464
5.908350	0.1	0.080080
5.910017	0.1	0.079810
5.911683	0.1	0.081132
5.913350	0.1	0.082874
5.915017	0.1	0.084210
5.916683	0.1	0.084871
5.918350	0.1	0.084997
5.920017	0.1	0.085100
5.921683	0.1	0.085593
5.923350	0.1	0.086590
5.925017	0.1	0.088359
5.926683	0.1	0.091284
5.928350	0.1	0.095009
5.930017	0.1	0.098278
5.931683	0.1	0.099847
5.933350	0.1	0.099139
5.935017	0.1	0.096327
5.936683	0.1	0.092415
5.938350	0.1	0.088960
5.940017	0.1	0.087228
5.941683	0.1	0.087465
5.943350	0.1	0.088927
5.945017	0.1	0.090473
5.946683	0.1	0.091484
5.948350	0.1	0.092098
5.950017	0.1	0.092555
5.951683	0.1	0.092871
5.953350	0.1	0.092979
5.955017	0.1	0.092764
5.956683	0.1	0.092071
5.958350	0.1	0.090864
5.960017	0.1	0.089314
5.961683	0.1	0.087805
5.963350	0.1	0.086748
5.965017	0.1	0.085915
5.966683	0.1	0.084685
5.968350	0.1	0.083405
5.970017	0.1	0.083447
5.971683	0.1	0.085765
5.973350	0.1	0.089989
5.975017	0.1	0.094580
5.976683	0.1	0.097556
5.978350	0.1	0.097468
5.980017	0.1	0.094646
5.981683	0.1	0.091349
5.983350	0.1	0.089742
5.985017	0.1	0.090133
5.986683	0.1	0.091624
5.988350	0.1	0.093188
5.990017	0.1	0.093882
5.991683	0.1	0.092937
5.993350	0.1	0.090096
5.995017	0.1	0.086194
5.996683	0.1	0.083190
5.998350	0.1	0.082660
6.000017	0.1	0.084355
6.001683	0.1	0.086888
6.003350	0.1	0.089100
6.005017	0.1	0.090357
6.006683	0.1	0.090390
6.008350	0.1	0.089682
6.010017	0.1	0.089505
6.011683	0.1	0.090594
6.013350	0.1	0.092336
6.015017	0.1	0.093668
6.016683	0.1	0.094431
6.018350	0.1	0.095312
6.020017	0.1	0.096480
6.021683	0.1	0.097263
6.023350	0.1	0.097342
6.025017	0.1	0.096937
6.026683	0.1	0.096094
6.028350	0.1	0.094897
6.030017	0.1	0.094045
6.031683	0.1	0.094608
6.033350	0.1	0.096825
6.035017	0.1	0.099256
6.036683	0.1	0.099991
6.038350	0.1	0.098548
6.040017	0.1	0.095922
6.041683	0.1	0.093277
6.043350	0.1	0.091111
6.045017	0.1	0.089374
6.046683	0.1	0.088136
6.048350	0.1	0.087949
6.050017	0.1	0.089002
6.051683	0.1	0.090576
6.053350	0.1	0.091847
6.055017	0.1	0.092802
6.056683	0.1	0.094003
6.058350	0.1	0.095605
6.060017	0.1	0.096792
6.061683	0.1	0.096844
6.063350	0.1	0.096601
6.065017	0.1	0.098096
6.066683	0.1	0.102590
6.068350	0.1	0.109249
6.070017	0.1	0.115815
6.071683	0.1	0.120485
6.073350	0.1	0.122935
6.075017	0.1	0.123433
6.076683	0.1	0.122227
6.078350	0.1	0.120150
6.080017	0.1	0.118264
6.081683	0.1	0.116965
6.083350	0.1	0.116047
6.085017	0.1	0.115116
6.086683	0.1	0.114087
6.088350	0.1	0.113370
6.090017	0.1	0.113305
6.091683	0.1	0.113631
6.093350	0.1	0.113654
6.095017	0.1	0.112988
6.096683	0.1	0.111978
6.098350	0.1	0.111219
6.100017	0.1	0.110902
6.101683	0.1	0.110781
6.103350	0.1	0.110585
6.105017	0.1	0.110338
6.106683	0.1	0.110390
6.108350	0.1	0.111074
6.110017	0.1	0.111810
6.111683	0.1	0.111246
6.113350	0.1	0.109007
6.115017	0.1	0.106562
6.116683	0.1	0.105510
6.118350	0.1	0.105668
6.120017	0.1	0.105747
6.121683	0.1	0.105486
6.123350	0.1	0.105752
6.125017	0.1	0.107153
6.126683	0.1	0.109505
6.128350	0.1	0.112122
6.130017	0.1	0.114189
6.131683	0.1	0.115219
6.133350	0.1	0.115260
6.135017	0.1	0.114469
6.136683	0.1	0.112918
6.138350	0.1	0.111163
6.140017	0.1	0.110138
6.141683	0.1	0.110217
6.143350	0.1	0.111149
6.145017	0.1	0.112620
6.146683	0.1	0.114194
6.148350	0.1	0.115144
6.150017	0.1	0.114772
6.151683	0.1	0.113077
6.153350	0.1	0.110781
6.155017	0.1	0.108620
6.156683	0.1	0.107088
6.158350	0.1	0.106553
6.160017	0.1	0.107228
6.161683	0.1	0.109053
6.163350	0.1	0.111563
6.165017	0.1	0.113980
6.166683	0.1	0.115689
6.168350	0.1	0.116541
6.170017	0.1	0.116476
6.171683	0.1	0.115125
6.173350	0.1	0.112127
6.175017	0.1	0.107950
6.176683	0.1	0.104094
6.178350	0.1	0.102147
6.180017	0.1	0.102590
6.181683	0.1	0.104643
6.183350	0.1	0.107470
6.185017	0.1	0.110609
6.186683	0.1	0.113407
6.188350	0.1	0.114921
6.190017	0.1	0.114534
6.191683	0.1	0.112383
6.193350	0.1	0.109230
6.195017	0.1	0.105882
6.196683	0.1	0.102753
6.198350	0.1	0.100173
6.200017	0.1	0.098706
6.201683	0.1	0.098809
6.203350	0.1	0.100485
6.205017	0.1	0.103116
6.206683	0.1	0.105524
6.208350	0.1	0.106730
6.210017	0.1	0.106529
6.211683	0.1	0.105188
6.213350	0.1	0.103046
6.215017	0.1	0.100238
6.216683	0.1	0.096713
6.218350	0.1	0.093132
6.220017	0.1	0.091097
6.221683	0.1	0.091568
6.223350	0.1	0.093803
6.225017	0.1	0.096359
6.226683	0.1	0.098622
6.228350	0.1	0.100941
6.230017	0.1	0.103647
6.231683	0.1	0.106506
6.233350	0.1	0.109193
6.235017	0.1	0.111563
6.236683	0.1	0.113607
6.238350	0.1	0.115423
6.240017	0.1	0.117109
6.241683	0.1	0.118739
6.243350	0.1	0.120359
6.245017	0.1	0.121729
6.246683	0.1	0.122413
6.248350	0.1	0.122436
6.250017	0.1	0.122329
6.251683	0.1	0.122441
6.253350	0.1	0.122823
6.255017	0.1	0.123340
6.256683	0.1	0.123507
6.258350	0.1	0.122958
6.260017	0.1	0.121836
6.261683	0.1	0.120280
6.263350	0.1	0.118185
6.265017	0.1	0.115419
6.266683	0.1	0.112006
6.268350	0.1	0.108266
6.270017	0.1	0.104816
6.271683	0.1	0.102115
6.273350	0.1	0.100341
6.275017	0.1	0.099638
6.276683	0.1	0.100168
6.278350	0.1	0.101756
6.280017	0.1	0.103656
6.281683	0.1	0.105035
6.283350	0.1	0.105728
6.285017	0.1	0.106287
6.286683	0.1	0.107083
6.288350	0.1	0.107745
6.290017	0.1	0.107773
6.291683	0.1	0.107526
6.293350	0.1	0.108178
6.295017	0.1	0.110543
6.296683	0.1	0.113873
6.298350	0.1	0.116182
6.300017	0.1	0.116169
6.301683	0.1	0.114441
6.303350	0.1	0.112648
6.305017	0.1	0.111964
6.306683	0.1	0.112280
6.308350	0.1	0.112527
6.310017	0.1	0.111829
6.311683	0.1	0.110520
6.313350	0.1	0.109798
6.315017	0.1	0.110427
6.316683	0.1	0.112206
6.318350	0.1	0.114590
6.320017	0.1	0.117403
6.321683	0.1	0.120737
6.323350	0.1	0.124085
6.325017	0.1	0.126096
6.326683	0.1	0.125603
6.328350	0.1	0.123000
6.330017	0.1	0.120136
6.331683	0.1	0.118557
6.333350	0.1	0.118529
6.335017	0.1	0.119666
6.336683	0.1	0.121449
6.338350	0.1	0.123233
6.340017	0.1	0.124569
6.341683	0.1	0.125552
6.343350	0.1	0.126241
6.345017	0.1	0.126078
6.346683	0.1	0.124341
6.348350	0.1	0.121226
6.350017	0.1	0.118129
6.351683	0.1	0.116481
6.353350	0.1	0.116308
6.355017	0.1	0.116401
6.356683	0.1	0.116047
6.358350	0.1	0.115917
6.360017	0.1	0.116969
6.361683	0.1	0.119475
6.363350	0.1	0.123065
6.365017	0.1	0.126623
6.366683	0.1	0.128550
6.368350	0.1	0.128141
6.370017	0.1	0.126180
6.371683	0.1	0.123903
6.373350	0.1	0.122092
6.375017	0.1	0.121132
6.376683	0.1	0.120802
6.378350	0.1	0.120318
6.380017	0.1	0.119251
6.381683	0.1	0.118031
6.383350	0.1	0.117430
6.385017	0.1	0.117808
6.386683	0.1	0.119009
6.388350	0.1	0.121007
6.390017	0.1	0.124052
6.391683	0.1	0.127987
6.393350	0.1	0.131968
6.395017	0.1	0.134939
6.396683	0.1	0.136234
6.398350	0.1	0.135717
6.400017	0.1	0.133696
6.401683	0.1	0.130855
6.403350	0.1	0.128043
6.405017	0.1	0.126031
6.406683	0.1	0.125566
6.408350	0.1	0.126828
6.410017	0.1	0.128848
6.411683	0.1	0.130166
6.413350	0.1	0.130064
6.415017	0.1	0.129128
6.416683	0.1	0.128597
6.418350	0.1	0.128974
6.420017	0.1	0.129817
6.421683	0.1	0.130530
6.423350	0.1	0.130618
6.425017	0.1	0.129566
6.426683	0.1	0.127354
6.428350	0.1	0.124839
6.430017	0.1	0.122888
6.431683	0.1	0.121528
6.433350	0.1	0.120648
6.435017	0.1	0.120495
6.436683	0.1	0.120811
6.438350	0.1	0.120555
6.440017	0.1	0.118907
6.441683	0.1	0.116359
6.443350	0.1	0.114371
6.445017	0.1	0.114110
6.446683	0.1	0.115796
6.448350	0.1	0.118962
6.450017	0.1	0.122697
6.451683	0.1	0.125994
6.453350	0.1	0.128197
6.455017	0.1	0.129025
6.456683	0.1	0.128304
6.458350	0.1	0.125905
6.460017	0.1	0.122297
6.461683	0.1	0.118809
6.463350	0.1	0.116662
6.465017	0.1	0.116276
6.466683	0.1	0.117314
6.468350	0.1	0.118716
6.470017	0.1	0.119368
6.471683	0.1	0.119153
6.473350	0.1	0.118790
6.475017	0.1	0.118916
6.476683	0.1	0.119712
6.478350	0.1	0.120942
6.480017	0.1	0.122078
6.481683	0.1	0.122702
6.483350	0.1	0.122795
6.485017	0.1	0.122562
6.486683	0.1	0.122199
6.488350	0.1	0.122087
6.490017	0.1	0.122376
6.491683	0.1	0.122450
6.493350	0.1	0.121985
6.495017	0.1	0.121878
6.496683	0.1	0.123046
6.498350	0.1	0.125142
6.500017	0.1	0.127177
6.501683	0.1	0.128616
6.503350	0.1	0.129393
6.505017	0.1	0.129454
6.506683	0.1	0.128699
6.508350	0.1	0.127316
6.510017	0.1	0.125747
6.511683	0.1	0.124415
6.513350	0.1	0.123568
6.515017	0.1	0.123126
6.516683	0.1	0.122734
6.518350	0.1	0.122134
6.520017	0.1	0.121365
6.521683	0.1	0.120746
6.523350	0.1	0.120862
6.525017	0.1	0.122385
6.526683	0.1	0.125142
6.528350	0.1	0.127554
6.530017	0.1	0.128173
6.531683	0.1	0.126977
6.533350	0.1	0.124741
6.535017	0.1	0.122297
6.536683	0.1	0.120266
6.538350	0.1	0.118883
6.540017	0.1	0.118236
6.541683	0.1	0.118446
6.543350	0.1	0.119531
6.545017	0.1	0.121072
6.546683	0.1	0.122371
6.548350	0.1	0.123298
6.550017	0.1	0.124583
6.551683	0.1	0.126637
6.553350	0.1	0.128453
6.555017	0.1	0.128578
6.556683	0.1	0.127032
6.558350	0.1	0.125291
6.560017	0.1	0.124658
6.561683	0.1	0.125561
6.563350	0.1	0.127680
6.565017	0.1	0.130213
6.566683	0.1	0.132229
6.568350	0.1	0.133193
6.570017	0.1	0.133202
6.571683	0.1	0.132867
6.573350	0.1	0.132942
6.575017	0.1	0.134092
6.576683	0.1	0.136611
6.578350	0.1	0.140015
6.580017	0.1	0.142991
6.581683	0.1	0.144253
6.583350	0.1	0.143405
6.585017	0.1	0.141091
6.586683	0.1	0.138669
6.588350	0.1	0.137482
6.590017	0.1	0.138124
6.591683	0.1	0.140094
6.593350	0.1	0.141929
6.595017	0.1	0.142162
6.596683	0.1	0.140360
6.598350	0.1	0.137086
6.600017	0.1	0.133538
6.601683	0.1	0.131121
6.603350	0.1	0.130469
6.605017	0.1	0.131056
6.606683	0.1	0.132080
6.608350	0.1	0.133109
6.610017	0.1	0.133989
6.611683	0.1	0.134925
6.613350	0.1	0.136420
6.615017	0.1	0.138464
6.616683	0.1	0.140127
6.618350	0.1	0.140462
6.620017	0.1	0.139428
6.621683	0.1	0.137710
6.623350	0.1	0.136113
6.625017	0.1	0.135014
6.626683	0.1	0.133971
6.628350	0.1	0.132169
6.630017	0.1	0.129240
6.631683	0.1	0.125947
6.633350	0.1	0.123922
6.635017	0.1	0.123968
6.636683	0.1	0.125053
6.638350	0.1	0.125621
6.640017	0.1	0.125142
6.641683	0.1	0.124066
6.643350	0.1	0.122963
6.645017	0.1	0.122222
6.646683	0.1	0.122050
6.648350	0.1	0.122446
6.650017	0.1	0.123698
6.651683	0.1	0.126343
6.653350	0.1	0.130418
6.655017	0.1	0.135242
6.656683	0.1	0.139689
6.658350	0.1	0.142441
6.660017	0.1	0.142595
6.661683	0.1	0.140737
6.663350	0.1	0.138530
6.665017	0.1	0.136779
6.666683	0.1	0.135391
6.668350	0.1	0.134627
6.670017	0.1	0.134604
6.671683	0.1	0.134776
6.673350	0.1	0.134669
6.675017	0.1	0.133952
6.676683	0.1	0.132066
6.678350	0.1	0.128848
6.680017	0.1	0.125221
6.681683	0.1	0.122618
6.683350	0.1	0.122073
6.685017	0.1	0.123805
6.686683	0.1	0.126963
6.688350	0.1	0.129892
6.690017	0.1	0.131209
6.691683	0.1	0.130706
6.693350	0.1	0.129137
6.695017	0.1	0.127349
6.696683	0.1	0.125668
6.698350	0.1	0.123978
6.700017	0.1	0.122604
6.701683	0.1	0.122404
6.703350	0.1	0.123773
6.705017	0.1	0.125980
6.706683	0.1	0.127540
6.708350	0.1	0.127661
6.710017	0.1	0.127349
6.711683	0.1	0.128192
6.713350	0.1	0.130283
6.715017	0.1	0.132322
6.716683	0.1	0.133449
6.718350	0.1	0.134078
6.720017	0.1	0.134865
6.721683	0.1	0.135796
6.723350	0.1	0.136667
6.725017	0.1	0.137561
6.726683	0.1	0.138395
6.728350	0.1	0.138455
6.730017	0.1	0.137044
6.731683	0.1	0.134422
6.733350	0.1	0.131647
6.735017	0.1	0.129370
6.736683	0.1	0.127507
6.738350	0.1	0.126036
6.740017	0.1	0.125309
6.741683	0.1	0.125798
6.743350	0.1	0.127787
6.745017	0.1	0.130846
6.746683	0.1	0.133743
6.748350	0.1	0.135354
6.750017	0.1	0.135582
6.751683	0.1	0.135168
6.753350	0.1	0.134758
6.755017	0.1	0.134357
6.756683	0.1	0.133584
6.758350	0.1	0.132131
6.760017	0.1	0.130162
6.761683	0.1	0.128327
6.763350	0.1	0.127070
6.765017	0.1	0.126315
6.766683	0.1	0.125845
6.768350	0.1	0.125598
6.770017	0.1	0.125663
6.771683	0.1	0.126041
6.773350	0.1	0.126581
6.775017	0.1	0.127116
6.776683	0.1	0.127349
6.778350	0.1	0.126925
6.780017	0.1	0.125854
6.781683	0.1	0.124802
6.783350	0.1	0.124625
6.785017	0.1	0.125570
6.786683	0.1	0.127214
6.788350	0.1	0.129039
6.790017	0.1	0.130907
6.791683	0.1	0.133128
6.793350	0.1	0.135903
6.795017	0.1	0.138767
6.796683	0.1	0.140863
6.798350	0.1	0.141533
6.800017	0.1	0.140597
6.801683	0.1	0.138460
6.803350	0.1	0.136276
6.805017	0.1	0.135037
6.806683	0.1	0.134306
6.808350	0.1	0.132676
6.810017	0.1	0.129407
6.811683	0.1	0.124928
6.813350	0.1	0.120103
6.815017	0.1	0.115721
6.816683	0.1	0.112513
6.818350	0.1	0.110869
6.820017	0.1	0.110716
6.821683	0.1	0.112015
6.823350	0.1	0.115032
6.825017	0.1	0.119521
6.826683	0.1	0.124304
6.828350	0.1	0.128071
6.830017	0.1	0.130320
6.831683	0.1	0.131465
6.833350	0.1	0.132355
6.835017	0.1	0.133626
6.836683	0.1	0.135396
6.838350	0.1	0.137333
6.840017	0.1	0.139140
6.841683	0.1	0.141007
6.843350	0.1	0.143191
6.845017	0.1	0.145268
6.846683	0.1	0.146320
6.848350	0.1	0.145901
6.850017	0.1	0.144271
6.851683	0.1	0.142106
6.853350	0.1	0.140183
6.855017	0.1	0.139074
6.856683	0.1	0.138823
6.858350	0.1	0.138963
6.860017	0.1	0.138921
6.861683	0.1	0.138483
6.863350	0.1	0.138013
6.865017	0.1	0.137873
6.866683	0.1	0.138045
6.868350	0.1	0.138534
6.870017	0.1	0.139624
6.871683	0.1	0.141519
6.873350	0.1	0.144248
6.875017	0.1	0.147694
6.876683	0.1	0.151354
6.878350	0.1	0.154208
6.880017	0.1	0.155200
6.881683	0.1	0.154246
6.883350	0.1	0.152541
6.885017	0.1	0.151368
6.886683	0.1	0.151107
6.888350	0.1	0.151386
6.890017	0.1	0.151591
6.891683	0.1	0.151461
6.893350	0.1	0.151307
6.895017	0.1	0.151452
6.896683	0.1	0.151666
6.898350	0.1	0.151577
6.900017	0.1	0.151307
6.901683	0.1	0.151112
6.903350	0.1	0.150665
6.905017	0.1	0.149398
6.906683	0.1	0.147521
6.908350	0.1	0.145813
6.910017	0.1	0.144667
6.911683	0.1	0.144150
6.913350	0.1	0.144592
6.915017	0.1	0.146423
6.916683	0.1	0.149361
6.918350	0.1	0.152164
6.920017	0.1	0.153654
6.921683	0.1	0.153692
6.923350	0.1	0.152877
6.925017	0.1	0.151829
6.926683	0.1	0.150786
6.928350	0.1	0.149696
6.930017	0.1	0.148555
6.931683	0.1	0.147610
6.933350	0.1	0.146874
6.935017	0.1	0.145971
6.936683	0.1	0.144867
6.938350	0.1	0.144010
6.940017	0.1	0.143833
6.941683	0.1	0.144672
6.943350	0.1	0.146544
6.945017	0.1	0.148611
6.946683	0.1	0.149617
6.948350	0.1	0.149026
6.950017	0.1	0.147484
6.951683	0.1	0.145859
6.953350	0.1	0.144537
6.955017	0.1	0.143591
6.956683	0.1	0.142697
6.958350	0.1	0.141170
6.960017	0.1	0.139060
6.961683	0.1	0.137556
6.963350	0.1	0.137477
6.965017	0.1	0.138320
6.966683	0.1	0.139377
6.968350	0.1	0.140541
6.970017	0.1	0.141440
6.971683	0.1	0.141375
6.973350	0.1	0.140551
6.975017	0.1	0.140294
6.976683	0.1	0.141705
6.978350	0.1	0.144467
6.980017	0.1	0.147214
6.981683	0.1	0.148886
6.983350	0.1	0.149128
6.985017	0.1	0.147745
6.986683	0.1	0.144793
6.988350	0.1	0.141142
6.990017	0.1	0.138041
6.991683	0.1	0.136355
6.993350	0.1	0.136485
6.995017	0.1	0.138190
6.996683	0.1	0.140509
6.998350	0.1	0.142609
7.000017	0.1	0.144024
7.001683	0.1	0.144513
7.003350	0.1	0.144257
7.005017	0.1	0.143545
7.006683	0.1	0.142502
7.008350	0.1	0.141594
7.010017	0.1	0.141142
7.011683	0.1	0.140779
7.013350	0.1	0.140271
7.015017	0.1	0.139978
7.016683	0.1	0.139815
7.018350	0.1	0.139275
7.020017	0.1	0.138455
7.021683	0.1	0.137892
7.023350	0.1	0.138064
7.025017	0.1	0.139382
7.026683	0.1	0.141612
7.028350	0.1	0.143629
7.030017	0.1	0.144527
7.031683	0.1	0.144541
7.033350	0.1	0.144443
7.035017	0.1	0.144690
7.036683	0.1	0.145272
7.038350	0.1	0.146115
7.040017	0.1	0.147321
7.041683	0.1	0.148690
7.043350	0.1	0.149356
7.045017	0.1	0.148448
7.046683	0.1	0.146301
7.048350	0.1	0.144518
7.050017	0.1	0.144481
7.051683	0.1	0.146157
7.053350	0.1	0.148369
7.055017	0.1	0.149799
7.056683	0.1	0.149840
7.058350	0.1	0.148774
7.060017	0.1	0.147237
7.061683	0.1	0.145808
7.063350	0.1	0.144886
7.065017	0.1	0.144714
7.066683	0.1	0.145719
7.068350	0.1	0.148243
7.070017	0.1	0.151917
7.071683	0.1	0.155759
7.073350	0.1	0.158744
7.075017	0.1	0.160229
7.076683	0.1	0.160197
7.078350	0.1	0.158665
7.080017	0.1	0.155456
7.081683	0.1	0.151047
7.083350	0.1	0.146898
7.085017	0.1	0.144453
7.086683	0.1	0.144299
7.088350	0.1	0.145924
7.090017	0.1	0.147843
7.091683	0.1	0.148644
7.093350	0.1	0.148034
7.095017	0.1	0.146767
7.096683	0.1	0.146069
7.098350	0.1	0.147182
7.100017	0.1	0.150381
7.101683	0.1	0.154423
7.103350	0.1	0.157389
7.105017	0.1	0.157794
7.106683	0.1	0.155168
7.108350	0.1	0.150595
7.110017	0.1	0.146357
7.111683	0.1	0.144779
7.113350	0.1	0.146995
7.115017	0.1	0.152229
7.116683	0.1	0.158399
7.118350	0.1	0.163461
7.120017	0.1	0.166092
7.121683	0.1	0.166106
7.123350	0.1	0.164486
7.125017	0.1	0.162264
7.126683	0.1	0.159848
7.128350	0.1	0.157719
7.130017	0.1	0.156569
7.131683	0.1	0.156555
7.133350	0.1	0.157068
7.135017	0.1	0.157068
7.136683	0.1	0.155643
7.138350	0.1	0.152909
7.140017	0.1	0.150166
7.141683	0.1	0.148495
7.143350	0.1	0.147675
7.145017	0.1	0.147182
7.146683	0.1	0.147400
7.148350	0.1	0.149049
7.150017	0.1	0.151782
7.151683	0.1	0.154180
7.153350	0.1	0.154977
7.155017	0.1	0.154157
7.156683	0.1	0.152895
7.158350	0.1	0.152448
7.160017	0.1	0.153235
7.161683	0.1	0.154641
7.163350	0.1	0.155461
7.165017	0.1	0.155182
7.166683	0.1	0.154921
7.168350	0.1	0.156490
7.170017	0.1	0.160346
7.171683	0.1	0.164798
7.173350	0.1	0.167377
7.175017	0.1	0.166856
7.176683	0.1	0.164085
7.178350	0.1	0.161007
7.180017	0.1	0.158981
7.181683	0.1	0.158008
7.183350	0.1	0.157328
7.185017	0.1	0.156397
7.186683	0.1	0.155182
7.188350	0.1	0.153887
7.190017	0.1	0.152737
7.191683	0.1	0.151875
7.193350	0.1	0.151498
7.195017	0.1	0.151698
7.196683	0.1	0.152155
7.198350	0.1	0.152485
7.200017	0.1	0.152751
7.201683	0.1	0.153231
7.203350	0.1	0.153938
7.205017	0.1	0.154627
7.206683	0.1	0.155326
7.208350	0.1	0.156383
7.210017	0.1	0.157864
7.211683	0.1	0.159587
7.213350	0.1	0.161263
7.215017	0.1	0.162111
7.216683	0.1	0.161398
7.218350	0.1	0.159419
7.220017	0.1	0.157016
7.221683	0.1	0.154721
7.223350	0.1	0.152891
7.225017	0.1	0.151973
7.226683	0.1	0.152453
7.228350	0.1	0.154423
7.230017	0.1	0.157161
7.231683	0.1	0.159377
7.233350	0.1	0.160132
7.235017	0.1	0.159456
7.236683	0.1	0.158255
7.238350	0.1	0.157631
7.240017	0.1	0.158302
7.241683	0.1	0.160113
7.243350	0.1	0.161892
7.245017	0.1	0.162185
7.246683	0.1	0.160364
7.248350	0.1	0.156881
7.250017	0.1	0.152602
7.251683	0.1	0.148336
7.253350	0.1	0.144886
7.255017	0.1	0.142967
7.256683	0.1	0.143116
7.258350	0.1	0.145757
7.260017	0.1	0.150530
7.261683	0.1	0.155894
7.263350	0.1	0.160201
7.265017	0.1	0.162669
7.266683	0.1	0.163293
7.268350	0.1	0.162600
7.270017	0.1	0.161561
7.271683	0.1	0.161217
7.273350	0.1	0.162027
7.275017	0.1	0.163740
7.276683	0.1	0.165915
7.278350	0.1	0.167936
7.280017	0.1	0.168569
7.281683	0.1	0.166507
7.283350	0.1	0.161640
7.285017	0.1	0.155736
7.286683	0.1	0.151484
7.288350	0.1	0.150776
7.290017	0.1	0.153622
7.291683	0.1	0.157976
7.293350	0.1	0.161175
7.295017	0.1	0.162101
7.296683	0.1	0.161352
7.298350	0.1	0.159657
7.300017	0.1	0.157417
7.301683	0.1	0.155419
7.303350	0.1	0.154651
7.305017	0.1	0.155605
7.306683	0.1	0.158092
7.308350	0.1	0.161529
7.310017	0.1	0.165128
7.311683	0.1	0.167806
7.313350	0.1	0.168369
7.315017	0.1	0.166548
7.316683	0.1	0.163484
7.318350	0.1	0.160979
7.320017	0.1	0.160588
7.321683	0.1	0.163089
7.323350	0.1	0.168057
7.325017	0.1	0.173794
7.326683	0.1	0.178115
7.328350	0.1	0.179750
7.330017	0.1	0.178968
7.331683	0.1	0.176895
7.333350	0.1	0.174413
7.335017	0.1	0.171661
7.336683	0.1	0.168383
7.338350	0.1	0.164546
7.340017	0.1	0.160933
7.341683	0.1	0.159112
7.343350	0.1	0.160234
7.345017	0.1	0.163917
7.346683	0.1	0.168937
7.348350	0.1	0.174325
7.350017	0.1	0.179126
7.351683	0.1	0.182102
7.353350	0.1	0.182819
7.355017	0.1	0.182386
7.356683	0.1	0.182339
7.358350	0.1	0.183196
7.360017	0.1	0.184420
7.361683	0.1	0.185268
7.363350	0.1	0.185198
7.365017	0.1	0.183899
7.366683	0.1	0.181720
7.368350	0.1	0.179759
7.370017	0.1	0.179051
7.371683	0.1	0.180076
7.373350	0.1	0.182623
7.375017	0.1	0.185943
7.376683	0.1	0.189156
7.378350	0.1	0.191457
7.380017	0.1	0.192425
7.381683	0.1	0.192286
7.383350	0.1	0.191364
7.385017	0.1	0.189953
7.386683	0.1	0.188686
7.388350	0.1	0.187857
7.390017	0.1	0.186898
7.391683	0.1	0.185212
7.393350	0.1	0.183061
7.395017	0.1	0.181259
7.396683	0.1	0.180569
7.398350	0.1	0.181301
7.400017	0.1	0.183028
7.401683	0.1	0.184681
7.403350	0.1	0.185301
7.405017	0.1	0.184746
7.406683	0.1	0.183606
7.408350	0.1	0.182670
7.410017	0.1	0.182516
7.411683	0.1	0.183345
7.413350	0.1	0.184840
7.415017	0.1	0.186386
7.416683	0.1	0.187540
7.418350	0.1	0.188309
7.420017	0.1	0.188877
7.421683	0.1	0.189198
7.423350	0.1	0.188937
7.425017	0.1	0.188109
7.426683	0.1	0.187196
7.428350	0.1	0.186632
7.430017	0.1	0.186535
7.431683	0.1	0.186753
7.433350	0.1	0.187042
7.435017	0.1	0.187010
7.436683	0.1	0.186036
7.438350	0.1	0.183964
7.440017	0.1	0.181873
7.441683	0.1	0.181352
7.443350	0.1	0.182688
7.445017	0.1	0.184630
7.446683	0.1	0.186064
7.448350	0.1	0.187070
7.450017	0.1	0.188351
7.451683	0.1	0.190344
7.453350	0.1	0.192984
7.455017	0.1	0.195610
7.456683	0.1	0.197086
7.458350	0.1	0.196248
7.460017	0.1	0.192649
7.461683	0.1	0.187224
7.463350	0.1	0.181873
7.465017	0.1	0.178204
7.466683	0.1	0.176514
7.468350	0.1	0.175750
7.470017	0.1	0.174483
7.471683	0.1	0.172071
7.473350	0.1	0.169096
7.475017	0.1	0.167117
7.476683	0.1	0.167829
7.478350	0.1	0.171768
7.480017	0.1	0.177701
7.481683	0.1	0.183503
7.483350	0.1	0.187564
7.485017	0.1	0.188979
7.486683	0.1	0.187480
7.488350	0.1	0.184062
7.490017	0.1	0.180947
7.491683	0.1	0.180001
7.493350	0.1	0.181319
7.495017	0.1	0.183522
7.496683	0.1	0.185189
7.498350	0.1	0.185524
7.500017	0.1	0.184285
7.501683	0.1	0.181892
7.503350	0.1	0.179326
7.505017	0.1	0.177468
7.506683	0.1	0.176346
7.508350	0.1	0.175294
7.510017	0.1	0.174050
7.511683	0.1	0.173305
7.513350	0.1	0.173766
7.515017	0.1	0.175443
7.516683	0.1	0.177855
7.518350	0.1	0.180146
7.520017	0.1	0.181221
7.521683	0.1	0.180448
7.523350	0.1	0.178120
7.525017	0.1	0.175382
7.526683	0.1	0.173594
7.528350	0.1	0.173473
7.530017	0.1	0.174684
7.531683	0.1	0.176332
7.533350	0.1	0.177743
7.535017	0.1	0.178604
7.536683	0.1	0.178870
7.538350	0.1	0.178721
7.540017	0.1	0.178516
7.541683	0.1	0.178576
7.543350	0.1	0.178944
7.545017	0.1	0.179270
7.546683	0.1	0.179177
7.548350	0.1	0.178823
7.550017	0.1	0.178837
7.551683	0.1	0.179335
7.553350	0.1	0.179554
7.555017	0.1	0.178940
7.556683	0.1	0.177938
7.558350	0.1	0.177440
7.560017	0.1	0.177883
7.561683	0.1	0.179061
7.563350	0.1	0.180341
7.565017	0.1	0.180956
7.566683	0.1	0.180439
7.568350	0.1	0.179028
7.570017	0.1	0.177850
7.571683	0.1	0.178292
7.573350	0.1	0.180746
7.575017	0.1	0.184216
7.576683	0.1	0.187331
7.578350	0.1	0.189389
7.580017	0.1	0.190428
7.581683	0.1	0.190861
7.583350	0.1	0.190930
7.585017	0.1	0.190395
7.586683	0.1	0.189072
7.588350	0.1	0.187340
7.590017	0.1	0.185976
7.591683	0.1	0.185901
7.593350	0.1	0.187815
7.595017	0.1	0.191475
7.596683	0.1	0.195503
7.598350	0.1	0.198418
7.600017	0.1	0.199797
7.601683	0.1	0.200029
7.603350	0.1	0.199326
7.605017	0.1	0.197855
7.606683	0.1	0.196523
7.608350	0.1	0.196304
7.610017	0.1	0.197096
7.611683	0.1	0.198227
7.613350	0.1	0.199336
7.615017	0.1	0.200272
7.616683	0.1	0.200500
7.618350	0.1	0.199229
7.620017	0.1	0.196481
7.621683	0.1	0.193422
7.623350	0.1	0.191107
7.625017	0.1	0.189869
7.626683	0.1	0.189813
7.628350	0.1	0.191089
7.630017	0.1	0.193729
7.631683	0.1	0.197305
7.633350	0.1	0.200812
7.635017	0.1	0.202986
7.636683	0.1	0.203084
7.638350	0.1	0.201855
7.640017	0.1	0.201263
7.641683	0.1	0.202390
7.643350	0.1	0.204281
7.645017	0.1	0.205268
7.646683	0.1	0.204653
7.648350	0.1	0.202665
7.650017	0.1	0.199988
7.651683	0.1	0.197836
7.653350	0.1	0.197147
7.655017	0.1	0.197277
7.656683	0.1	0.196705
7.658350	0.1	0.195024
7.660017	0.1	0.193273
7.661683	0.1	0.192332
7.663350	0.1	0.192015
7.665017	0.1	0.192025
7.666683	0.1	0.192826
7.668350	0.1	0.195089
7.670017	0.1	0.198469
7.671683	0.1	0.201175
7.673350	0.1	0.201077
7.675017	0.1	0.197659
7.676683	0.1	0.192774
7.678350	0.1	0.189068
7.680017	0.1	0.187675
7.681683	0.1	0.188174
7.683350	0.1	0.189836
7.685017	0.1	0.191857
7.686683	0.1	0.193128
7.688350	0.1	0.193189
7.690017	0.1	0.192882
7.691683	0.1	0.193361
7.693350	0.1	0.194823
7.695017	0.1	0.196244
7.696683	0.1	0.196141
7.698350	0.1	0.193734
7.700017	0.1	0.189701
7.701683	0.1	0.185878
7.703350	0.1	0.183973
7.705017	0.1	0.184653
7.706683	0.1	0.187447
7.708350	0.1	0.191191
7.710017	0.1	0.194791
7.711683	0.1	0.197599
7.713350	0.1	0.199405
7.715017	0.1	0.200141
7.716683	0.1	0.199419
7.718350	0.1	0.197003
7.720017	0.1	0.193468
7.721683	0.1	0.189655
7.723350	0.1	0.185850
7.725017	0.1	0.182260
7.726683	0.1	0.179531
7.728350	0.1	0.178521
7.730017	0.1	0.179536
7.731683	0.1	0.181636
7.733350	0.1	0.183228
7.735017	0.1	0.183717
7.736683	0.1	0.183783
7.738350	0.1	0.184062
7.740017	0.1	0.184677
7.741683	0.1	0.185734
7.743350	0.1	0.187289
7.745017	0.1	0.189110
7.746683	0.1	0.190814
7.748350	0.1	0.191922
7.750017	0.1	0.191927
7.751683	0.1	0.190698
7.753350	0.1	0.188486
7.755017	0.1	0.185799
7.756683	0.1	0.183685
7.758350	0.1	0.183154
7.760017	0.1	0.184197
7.761683	0.1	0.186288
7.763350	0.1	0.188928
7.765017	0.1	0.191196
7.766683	0.1	0.192123
7.768350	0.1	0.191797
7.770017	0.1	0.191242
7.771683	0.1	0.191256
7.773350	0.1	0.191778
7.775017	0.1	0.191950
7.776683	0.1	0.190646
7.778350	0.1	0.187424
7.780017	0.1	0.183079
7.781683	0.1	0.179270
7.783350	0.1	0.177515
7.785017	0.1	0.178358
7.786683	0.1	0.180923
7.788350	0.1	0.183224
7.790017	0.1	0.183657
7.791683	0.1	0.182297
7.793350	0.1	0.180388
7.795017	0.1	0.178935
7.796683	0.1	0.177999
7.798350	0.1	0.177128
7.800017	0.1	0.176141
7.801683	0.1	0.175363
7.803350	0.1	0.175238
7.805017	0.1	0.175838
7.806683	0.1	0.176793
7.808350	0.1	0.177412
7.810017	0.1	0.177366
7.811683	0.1	0.177291
7.813350	0.1	0.178167
7.815017	0.1	0.180136
7.816683	0.1	0.182413
7.818350	0.1	0.184346
7.820017	0.1	0.185859
7.821683	0.1	0.186861
7.823350	0.1	0.187191
7.825017	0.1	0.187373
7.826683	0.1	0.188071
7.828350	0.1	0.188951
7.830017	0.1	0.189384
7.831683	0.1	0.189436
7.833350	0.1	0.189398
7.835017	0.1	0.189394
7.836683	0.1	0.189417
7.838350	0.1	0.189175
7.840017	0.1	0.188486
7.841683	0.1	0.187894
7.843350	0.1	0.188276
7.845017	0.1	0.189720
7.846683	0.1	0.191480
7.848350	0.1	0.193184
7.850017	0.1	0.195168
7.851683	0.1	0.197343
7.853350	0.1	0.198912
7.855017	0.1	0.199177
7.856683	0.1	0.198046
7.858350	0.1	0.196164
7.860017	0.1	0.194497
7.861683	0.1	0.193608
7.863350	0.1	0.193617
7.865017	0.1	0.194698
7.866683	0.1	0.196788
7.868350	0.1	0.199201
7.870017	0.1	0.201343
7.871683	0.1	0.203070
7.873350	0.1	0.204113
7.875017	0.1	0.203894
7.876683	0.1	0.202437
7.878350	0.1	0.200877
7.880017	0.1	0.200411
7.881683	0.1	0.200798
7.883350	0.1	0.200705
7.885017	0.1	0.199145
7.886683	0.1	0.196337
7.888350	0.1	0.193552
7.890017	0.1	0.191960
7.891683	0.1	0.191513
7.893350	0.1	0.191559
7.895017	0.1	0.191927
7.896683	0.1	0.192798
7.898350	0.1	0.194060
7.900017	0.1	0.195135
7.901683	0.1	0.195345
7.903350	0.1	0.194521
7.905017	0.1	0.193492
7.906683	0.1	0.193520
7.908350	0.1	0.194982
7.910017	0.1	0.197059
7.911683	0.1	0.198777
7.913350	0.1	0.199517
7.915017	0.1	0.198823
7.916683	0.1	0.196802
7.918350	0.1	0.194600
7.920017	0.1	0.193319
7.921683	0.1	0.192863
7.923350	0.1	0.192393
7.925017	0.1	0.191331
7.926683	0.1	0.189808
7.928350	0.1	0.188649
7.930017	0.1	0.188635
7.931683	0.1	0.189706
7.933350	0.1	0.191438
7.935017	0.1	0.193729
7.936683	0.1	0.196458
7.938350	0.1	0.199238
7.940017	0.1	0.201394
7.941683	0.1	0.201934
7.943350	0.1	0.200504
7.945017	0.1	0.198088
7.946683	0.1	0.196155
7.948350	0.1	0.195112
7.950017	0.1	0.193925
7.951683	0.1	0.191447
7.953350	0.1	0.187997
7.955017	0.1	0.185077
7.956683	0.1	0.183517
7.958350	0.1	0.182521
7.960017	0.1	0.180807
7.961683	0.1	0.178288
7.963350	0.1	0.176323
7.965017	0.1	0.176090
7.966683	0.1	0.177110
7.968350	0.1	0.177934
7.970017	0.1	0.177752
7.971683	0.1	0.176891
7.973350	0.1	0.176313
7.975017	0.1	0.177100
7.976683	0.1	0.179503
7.978350	0.1	0.182413
7.980017	0.1	0.184365
7.981683	0.1	0.184686
7.983350	0.1	0.183615
7.985017	0.1	0.181790
7.986683	0.1	0.179815
7.988350	0.1	0.178562
7.990017	0.1	0.179056
7.991683	0.1	0.181329
7.993350	0.1	0.184304
7.995017	0.1	0.186618
7.996683	0.1	0.187028
7.998350	0.1	0.185100
8.000017	0.1	0.182004
8.001683	0.1	0.179932
8.003350	0.1	0.180374
8.005017	0.1	0.183233
8.006683	0.1	0.187363
8.008350	0.1	0.191326
8.010017	0.1	0.193696
8.011683	0.1	0.193687
8.013350	0.1	0.191992
8.015017	0.1	0.190255
8.016683	0.1	0.189580
8.018350	0.1	0.189915
8.020017	0.1	0.190553
8.021683	0.1	0.190777
8.023350	0.1	0.190274
8.025017	0.1	0.189254
8.026683	0.1	0.188230
8.028350	0.1	0.187652
8.030017	0.1	0.187950
8.031683	0.1	0.189370
8.033350	0.1	0.191350
8.035017	0.1	0.192700
8.036683	0.1	0.192625
8.038350	0.1	0.191368
8.040017	0.1	0.189994
8.041683	0.1	0.189436
8.043350	0.1	0.189655
8.045017	0.1	0.189878
8.046683	0.1	0.189487
8.048350	0.1	0.188709
8.050017	0.1	0.188067
8.051683	0.1	0.187480
8.053350	0.1	0.186623
8.055017	0.1	0.185948
8.056683	0.1	0.186306
8.058350	0.1	0.187829
8.060017	0.1	0.189645
8.061683	0.1	0.190819
8.063350	0.1	0.191000
8.065017	0.1	0.190330
8.066683	0.1	0.189370
8.068350	0.1	0.188788
8.070017	0.1	0.188788
8.071683	0.1	0.189082
8.073350	0.1	0.189240
8.075017	0.1	0.188882
8.076683	0.1	0.187787
8.078350	0.1	0.186325
8.080017	0.1	0.185315
8.081683	0.1	0.185091
8.083350	0.1	0.185263
8.085017	0.1	0.185505
8.086683	0.1	0.185869
8.088350	0.1	0.186563
8.090017	0.1	0.187871
8.091683	0.1	0.190060
8.093350	0.1	0.192900
8.095017	0.1	0.195620
8.096683	0.1	0.197552
8.098350	0.1	0.198483
8.100017	0.1	0.198544
8.101683	0.1	0.198088
8.103350	0.1	0.197436
8.105017	0.1	0.196900
8.106683	0.1	0.197077
8.108350	0.1	0.198656
8.110017	0.1	0.201804
8.111683	0.1	0.206018
8.113350	0.1	0.210633
8.115017	0.1	0.215024
8.116683	0.1	0.218367
8.118350	0.1	0.219624
8.120017	0.1	0.218512
8.121683	0.1	0.216272
8.123350	0.1	0.214656
8.125017	0.1	0.214358
8.126683	0.1	0.214842
8.128350	0.1	0.215187
8.130017	0.1	0.214968
8.131683	0.1	0.214572
8.133350	0.1	0.214400
8.135017	0.1	0.214330
8.136683	0.1	0.214013
8.138350	0.1	0.213115
8.140017	0.1	0.211392
8.141683	0.1	0.208933
8.143350	0.1	0.206218
8.145017	0.1	0.204039
8.146683	0.1	0.203247
8.148350	0.1	0.204127
8.150017	0.1	0.206172
8.151683	0.1	0.208421
8.153350	0.1	0.209799
8.155017	0.1	0.209548
8.156683	0.1	0.207820
8.158350	0.1	0.205892
8.160017	0.1	0.205315
8.161683	0.1	0.206442
8.163350	0.1	0.208137
8.165017	0.1	0.208942
8.166683	0.1	0.208355
8.168350	0.1	0.207094
8.170017	0.1	0.206181
8.171683	0.1	0.206088
8.173350	0.1	0.206823
8.175017	0.1	0.208295
8.176683	0.1	0.210148
8.178350	0.1	0.211680
8.180017	0.1	0.212379
8.181683	0.1	0.212407
8.183350	0.1	0.212295
8.185017	0.1	0.212309
8.186683	0.1	0.212374
8.188350	0.1	0.212328
8.190017	0.1	0.212207
8.191683	0.1	0.212528
8.193350	0.1	0.213869
8.195017	0.1	0.216160
8.196683	0.1	0.218623
8.198350	0.1	0.220281
8.200017	0.1	0.220453
8.201683	0.1	0.219098
8.203350	0.1	0.216686
8.205017	0.1	0.213915
8.206683	0.1	0.211736
8.208350	0.1	0.211000
8.210017	0.1	0.211806
8.211683	0.1	0.213678
8.213350	0.1	0.215941
8.215017	0.1	0.217771
8.216683	0.1	0.218512
8.218350	0.1	0.217934
8.220017	0.1	0.216034
8.221683	0.1	0.212556
8.223350	0.1	0.207461
8.225017	0.1	0.201906
8.226683	0.1	0.197911
8.228350	0.1	0.196896
8.230017	0.1	0.198814
8.231683	0.1	0.202591
8.233350	0.1	0.207098
8.235017	0.1	0.211326
8.236683	0.1	0.214344
8.238350	0.1	0.215815
8.240017	0.1	0.216234
8.241683	0.1	0.216165
8.243350	0.1	0.215443
8.245017	0.1	0.213617
8.246683	0.1	0.210800
8.248350	0.1	0.207755
8.250017	0.1	0.205450
8.251683	0.1	0.204770
8.253350	0.1	0.205962
8.255017	0.1	0.208290
8.256683	0.1	0.210484
8.258350	0.1	0.211564
8.260017	0.1	0.211410
8.261683	0.1	0.210819
8.263350	0.1	0.210493
8.265017	0.1	0.210204
8.266683	0.1	0.209329
8.268350	0.1	0.207829
8.270017	0.1	0.206414
8.271683	0.1	0.205934
8.273350	0.1	0.206553
8.275017	0.1	0.207550
8.276683	0.1	0.208025
8.278350	0.1	0.207485
8.280017	0.1	0.205818
8.281683	0.1	0.203331
8.283350	0.1	0.201045
8.285017	0.1	0.200360
8.286683	0.1	0.202022
8.288350	0.1	0.205422
8.290017	0.1	0.209212
8.291683	0.1	0.212323
8.293350	0.1	0.214269
8.295017	0.1	0.215201
8.296683	0.1	0.215527
8.298350	0.1	0.215052
8.300017	0.1	0.213403
8.301683	0.1	0.211266
8.303350	0.1	0.209576
8.305017	0.1	0.208300
8.306683	0.1	0.207205
8.308350	0.1	0.206572
8.310017	0.1	0.206521
8.311683	0.1	0.206507
8.313350	0.1	0.205832
8.315017	0.1	0.204286
8.316683	0.1	0.202204
8.318350	0.1	0.200239
8.320017	0.1	0.199163
8.321683	0.1	0.199485
8.323350	0.1	0.201240
8.325017	0.1	0.204141
8.326683	0.1	0.207531
8.328350	0.1	0.210623
8.330017	0.1	0.212872
8.331683	0.1	0.214069
8.333350	0.1	0.214214
8.335017	0.1	0.213720
8.336683	0.1	0.213552
8.338350	0.1	0.214083
8.340017	0.1	0.214418
8.341683	0.1	0.213627
8.343350	0.1	0.211964
8.345017	0.1	0.210539
8.346683	0.1	0.210376
8.348350	0.1	0.211662
8.350017	0.1	0.213659
8.351683	0.1	0.215350
8.353350	0.1	0.216402
8.355017	0.1	0.217515
8.356683	0.1	0.219964
8.358350	0.1	0.224533
8.360017	0.1	0.230204
8.361683	0.1	0.234596
8.363350	0.1	0.236160
8.365017	0.1	0.235178
8.366683	0.1	0.232849
8.368350	0.1	0.230470
8.370017	0.1	0.229194
8.371683	0.1	0.229632
8.373350	0.1	0.231373
8.375017	0.1	0.233091
8.376683	0.1	0.233310
8.378350	0.1	0.231634
8.380017	0.1	0.229036
8.381683	0.1	0.226758
8.383350	0.1	0.225590
8.385017	0.1	0.225953
8.386683	0.1	0.227680
8.388350	0.1	0.229869
8.390017	0.1	0.231680
8.391683	0.1	0.233050
8.393350	0.1	0.234437
8.395017	0.1	0.236155
8.396683	0.1	0.238102
8.398350	0.1	0.240058
8.400017	0.1	0.241706
8.401683	0.1	0.242586
8.403350	0.1	0.242731
8.405017	0.1	0.242591
8.406683	0.1	0.242377
8.408350	0.1	0.242195
8.410017	0.1	0.242284
8.411683	0.1	0.242474
8.413350	0.1	0.242102
8.415017	0.1	0.240435
8.416683	0.1	0.237208
8.418350	0.1	0.233343
8.420017	0.1	0.230661
8.421683	0.1	0.229944
8.423350	0.1	0.230321
8.425017	0.1	0.230628
8.426683	0.1	0.230228
8.428350	0.1	0.228845
8.430017	0.1	0.226963
8.431683	0.1	0.225971
8.433350	0.1	0.226875
8.435017	0.1	0.229408
8.436683	0.1	0.232607
8.438350	0.1	0.235341
8.440017	0.1	0.236677
8.441683	0.1	0.236570
8.443350	0.1	0.235895
8.445017	0.1	0.235233
8.446683	0.1	0.234325
8.448350	0.1	0.232961
8.450017	0.1	0.231517
8.451683	0.1	0.230479
8.453350	0.1	0.229976
8.455017	0.1	0.230041
8.456683	0.1	0.230982
8.458350	0.1	0.232928
8.460017	0.1	0.235518
8.461683	0.1	0.238232
8.463350	0.1	0.240635
8.465017	0.1	0.242079
8.466683	0.1	0.241906
8.468350	0.1	0.240244
8.470017	0.1	0.238041
8.471683	0.1	0.236211
8.473350	0.1	0.235084
8.475017	0.1	0.234409
8.476683	0.1	0.233576
8.478350	0.1	0.232225
8.480017	0.1	0.230907
8.481683	0.1	0.230367
8.483350	0.1	0.230563
8.485017	0.1	0.230861
8.486683	0.1	0.230600
8.488350	0.1	0.229473
8.490017	0.1	0.227527
8.491683	0.1	0.224854
8.493350	0.1	0.221683
8.495017	0.1	0.218842
8.496683	0.1	0.217338
8.498350	0.1	0.217371
8.500017	0.1	0.218498
8.501683	0.1	0.220370
8.503350	0.1	0.222628
8.505017	0.1	0.224793
8.506683	0.1	0.226707
8.508350	0.1	0.228537
8.510017	0.1	0.230093
8.511683	0.1	0.230540
8.513350	0.1	0.229166
8.515017	0.1	0.226400
8.516683	0.1	0.223471
8.518350	0.1	0.221278
8.520017	0.1	0.220225
8.521683	0.1	0.220528
8.523350	0.1	0.222041
8.525017	0.1	0.224444
8.526683	0.1	0.227368
8.528350	0.1	0.229711
8.530017	0.1	0.229902
8.531683	0.1	0.227583
8.533350	0.1	0.224072
8.535017	0.1	0.221259
8.536683	0.1	0.220560
8.538350	0.1	0.222232
8.540017	0.1	0.225296
8.541683	0.1	0.228342
8.543350	0.1	0.230046
8.545017	0.1	0.229394
8.546683	0.1	0.226321
8.548350	0.1	0.222330
8.550017	0.1	0.219862
8.551683	0.1	0.220458
8.553350	0.1	0.223881
8.555017	0.1	0.228779
8.556683	0.1	0.233534
8.558350	0.1	0.236742
8.560017	0.1	0.237776
8.561683	0.1	0.237217
8.563350	0.1	0.236412
8.565017	0.1	0.236249
8.566683	0.1	0.236603
8.568350	0.1	0.236719
8.570017	0.1	0.235732
8.571683	0.1	0.233171
8.573350	0.1	0.229217
8.575017	0.1	0.224835
8.576683	0.1	0.221767
8.578350	0.1	0.221562
8.580017	0.1	0.224225
8.581683	0.1	0.228267
8.583350	0.1	0.232104
8.585017	0.1	0.234959
8.586683	0.1	0.236765
8.588350	0.1	0.237706
8.590017	0.1	0.237972
8.591683	0.1	0.237697
8.593350	0.1	0.236998
8.595017	0.1	0.236318
8.596683	0.1	0.236388
8.598350	0.1	0.237748
8.600017	0.1	0.240472
8.601683	0.1	0.244030
8.603350	0.1	0.247434
8.605017	0.1	0.249771
8.606683	0.1	0.250363
8.608350	0.1	0.248826
8.610017	0.1	0.245362
8.611683	0.1	0.241022
8.613350	0.1	0.237669
8.615017	0.1	0.236761
8.616683	0.1	0.238079
8.618350	0.1	0.240570
8.620017	0.1	0.243778
8.621683	0.1	0.247657
8.623350	0.1	0.251830
8.625017	0.1	0.255527
8.626683	0.1	0.258083
8.628350	0.1	0.259294
8.630017	0.1	0.259373
8.631683	0.1	0.258698
8.633350	0.1	0.257855
8.635017	0.1	0.257567
8.636683	0.1	0.258251
8.638350	0.1	0.259588
8.640017	0.1	0.260719
8.641683	0.1	0.260929
8.643350	0.1	0.260165
8.645017	0.1	0.258964
8.646683	0.1	0.258009
8.648350	0.1	0.257720
8.650017	0.1	0.258218
8.651683	0.1	0.259322
8.653350	0.1	0.260244
8.655017	0.1	0.259993
8.656683	0.1	0.258489
8.658350	0.1	0.256519
8.660017	0.1	0.254670
8.661683	0.1	0.252943
8.663350	0.1	0.251262
8.665017	0.1	0.249734
8.666683	0.1	0.248617
8.668350	0.1	0.248300
8.670017	0.1	0.249250
8.671683	0.1	0.251774
8.673350	0.1	0.255583
8.675017	0.1	0.259923
8.676683	0.1	0.264011
8.678350	0.1	0.267141
8.680017	0.1	0.268770
8.681683	0.1	0.268575
8.683350	0.1	0.266694
8.685017	0.1	0.264104
8.686683	0.1	0.262186
8.688350	0.1	0.261613
8.690017	0.1	0.261716
8.691683	0.1	0.261227
8.693350	0.1	0.259676
8.695017	0.1	0.257846
8.696683	0.1	0.256896
8.698350	0.1	0.257129
8.700017	0.1	0.257753
8.701683	0.1	0.257804
8.703350	0.1	0.257045
8.705017	0.1	0.256076
8.706683	0.1	0.255588
8.708350	0.1	0.255392
8.710017	0.1	0.254726
8.711683	0.1	0.253296
8.713350	0.1	0.251564
8.715017	0.1	0.249757
8.716683	0.1	0.247359
8.718350	0.1	0.244253
8.720017	0.1	0.241599
8.721683	0.1	0.240640
8.723350	0.1	0.241315
8.725017	0.1	0.242600
8.726683	0.1	0.243755
8.728350	0.1	0.244882
8.730017	0.1	0.246349
8.731683	0.1	0.247853
8.733350	0.1	0.248165
8.735017	0.1	0.246223
8.736683	0.1	0.242544
8.738350	0.1	0.239187
8.740017	0.1	0.238037
8.741683	0.1	0.239597
8.743350	0.1	0.242987
8.745017	0.1	0.246568
8.746683	0.1	0.248654
8.748350	0.1	0.248356
8.750017	0.1	0.246176
8.751683	0.1	0.243778
8.753350	0.1	0.242777
8.755017	0.1	0.243443
8.756683	0.1	0.244705
8.758350	0.1	0.245394
8.760017	0.1	0.245213
8.761683	0.1	0.244314
8.763350	0.1	0.243140
8.765017	0.1	0.242651
8.766683	0.1	0.243490
8.768350	0.1	0.245166
8.770017	0.1	0.246433
8.771683	0.1	0.246158
8.773350	0.1	0.244151
8.775017	0.1	0.241534
8.776683	0.1	0.239946
8.778350	0.1	0.240169
8.780017	0.1	0.241683
8.781683	0.1	0.243476
8.783350	0.1	0.244984
8.785017	0.1	0.246055
8.786683	0.1	0.246572
8.788350	0.1	0.246433
8.790017	0.1	0.245832
8.791683	0.1	0.245366
8.793350	0.1	0.245534
8.795017	0.1	0.246135
8.796683	0.1	0.246419
8.798350	0.1	0.245743
8.800017	0.1	0.244197
8.801683	0.1	0.242624
8.803350	0.1	0.241948
8.805017	0.1	0.242288
8.806683	0.1	0.243029
8.808350	0.1	0.243639
8.810017	0.1	0.243918
8.811683	0.1	0.243708
8.813350	0.1	0.242898
8.815017	0.1	0.241818
8.816683	0.1	0.241394
8.818350	0.1	0.242544
8.820017	0.1	0.245241
8.821683	0.1	0.248295
8.823350	0.1	0.250074
8.825017	0.1	0.249674
8.826683	0.1	0.247606
8.828350	0.1	0.245357
8.830017	0.1	0.244472
8.831683	0.1	0.245757
8.833350	0.1	0.248933
8.835017	0.1	0.252905
8.836683	0.1	0.256458
8.838350	0.1	0.258684
8.840017	0.1	0.259136
8.841683	0.1	0.257883
8.843350	0.1	0.255592
8.845017	0.1	0.253287
8.846683	0.1	0.251918
8.848350	0.1	0.252202
8.850017	0.1	0.254037
8.851683	0.1	0.256323
8.853350	0.1	0.258014
8.855017	0.1	0.258894
8.856683	0.1	0.259033
8.858350	0.1	0.258549
8.860017	0.1	0.257874
8.861683	0.1	0.257157
8.863350	0.1	0.255876
8.865017	0.1	0.253841
8.866683	0.1	0.251741
8.868350	0.1	0.250107
8.870017	0.1	0.248835
8.871683	0.1	0.248025
8.873350	0.1	0.248463
8.875017	0.1	0.250652
8.876683	0.1	0.253865
8.878350	0.1	0.256803
8.880017	0.1	0.258880
8.881683	0.1	0.260370
8.883350	0.1	0.261934
8.885017	0.1	0.264007
8.886683	0.1	0.266233
8.888350	0.1	0.267657
8.890017	0.1	0.267490
8.891683	0.1	0.265595
8.893350	0.1	0.262340
8.895017	0.1	0.258391
8.896683	0.1	0.254526
8.898350	0.1	0.251220
8.900017	0.1	0.248598
8.901683	0.1	0.246768
8.903350	0.1	0.246041
8.905017	0.1	0.246810
8.906683	0.1	0.249040
8.908350	0.1	0.252170
8.910017	0.1	0.255448
8.911683	0.1	0.257962
8.913350	0.1	0.258810
8.915017	0.1	0.257855
8.916683	0.1	0.255792
8.918350	0.1	0.253529
8.920017	0.1	0.251955
8.921683	0.1	0.251764
8.923350	0.1	0.253073
8.925017	0.1	0.255262
8.926683	0.1	0.257506
8.928350	0.1	0.259299
8.930017	0.1	0.260375
8.931683	0.1	0.260631
8.933350	0.1	0.260319
8.935017	0.1	0.259988
8.936683	0.1	0.259876
8.938350	0.1	0.259536
8.940017	0.1	0.258274
8.941683	0.1	0.255974
8.943350	0.1	0.253278
8.945017	0.1	0.251387
8.946683	0.1	0.251289
8.948350	0.1	0.252770
8.950017	0.1	0.254610
8.951683	0.1	0.255685
8.953350	0.1	0.255564
8.955017	0.1	0.254475
8.956683	0.1	0.252938
8.958350	0.1	0.251238
8.960017	0.1	0.249357
8.961683	0.1	0.247667
8.963350	0.1	0.247061
8.965017	0.1	0.248188
8.966683	0.1	0.250819
8.968350	0.1	0.254004
8.970017	0.1	0.256510
8.971683	0.1	0.257259
8.973350	0.1	0.255723
8.975017	0.1	0.252528
8.976683	0.1	0.249348
8.978350	0.1	0.247718
8.980017	0.1	0.248142
8.981683	0.1	0.250065
8.983350	0.1	0.252295
8.985017	0.1	0.253599
8.986683	0.1	0.253525
8.988350	0.1	0.252598
8.990017	0.1	0.251480
8.991683	0.1	0.250116
8.993350	0.1	0.247955
8.995017	0.1	0.245054
8.996683	0.1	0.242391
8.998350	0.1	0.241292
9.000017	0.1	0.242670
9.001683	0.1	0.246395
9.003350	0.1	0.251331
9.005017	0.1	0.256249
9.006683	0.1	0.260514
9.008350	0.1	0.263504
9.010017	0.1	0.264188
9.011683	0.1	0.262088
9.013350	0.1	0.258223
9.015017	0.1	0.254149
9.016683	0.1	0.250731
9.018350	0.1	0.248160
9.020017	0.1	0.246111
9.021683	0.1	0.243951
9.023350	0.1	0.241417
9.025017	0.1	0.239233
9.026683	0.1	0.238591
9.028350	0.1	0.239741
9.030017	0.1	0.241739
9.031683	0.1	0.243648
9.033350	0.1	0.245157
9.035017	0.1	0.246023
9.036683	0.1	0.245785
9.038350	0.1	0.244211
9.040017	0.1	0.241739
9.041683	0.1	0.239490
9.043350	0.1	0.238912
9.045017	0.1	0.240821
9.046683	0.1	0.244575
9.048350	0.1	0.248658
9.050017	0.1	0.251620
9.051683	0.1	0.252393
9.053350	0.1	0.250763
9.055017	0.1	0.247862
9.056683	0.1	0.245525
9.058350	0.1	0.244975
9.060017	0.1	0.246218
9.061683	0.1	0.248337
9.063350	0.1	0.250400
9.065017	0.1	0.252109
9.066683	0.1	0.253539
9.068350	0.1	0.254707
9.070017	0.1	0.255574
9.071683	0.1	0.255904
9.073350	0.1	0.255243
9.075017	0.1	0.253487
9.076683	0.1	0.251140
9.078350	0.1	0.248868
9.080017	0.1	0.247248
9.081683	0.1	0.246791
9.083350	0.1	0.247620
9.085017	0.1	0.249022
9.086683	0.1	0.249692
9.088350	0.1	0.248738
9.090017	0.1	0.246651
9.091683	0.1	0.245171
9.093350	0.1	0.245874
9.095017	0.1	0.248668
9.096683	0.1	0.251848
9.098350	0.1	0.253771
9.100017	0.1	0.254423
9.101683	0.1	0.255029
9.103350	0.1	0.256309
9.105017	0.1	0.257888
9.106683	0.1	0.259336
9.108350	0.1	0.260705
9.110017	0.1	0.261981
9.111683	0.1	0.262931
9.113350	0.1	0.263588
9.115017	0.1	0.264263
9.116683	0.1	0.265264
9.118350	0.1	0.267103
9.120017	0.1	0.270070
9.121683	0.1	0.273380
9.123350	0.1	0.275383
9.125017	0.1	0.275117
9.126683	0.1	0.273171
9.128350	0.1	0.271080
9.130017	0.1	0.270400
9.131683	0.1	0.271946
9.133350	0.1	0.275392
9.135017	0.1	0.279467
9.136683	0.1	0.282438
9.138350	0.1	0.283141
9.140017	0.1	0.281851
9.141683	0.1	0.279769
9.143350	0.1	0.277851
9.145017	0.1	0.276309
9.146683	0.1	0.274838
9.148350	0.1	0.273236
9.150017	0.1	0.271793
9.151683	0.1	0.271169
9.153350	0.1	0.272095
9.155017	0.1	0.274857
9.156683	0.1	0.278782
9.158350	0.1	0.282512
9.160017	0.1	0.284752
9.161683	0.1	0.284864
9.163350	0.1	0.283108
9.165017	0.1	0.280347
9.166683	0.1	0.277339
9.168350	0.1	0.274200
9.170017	0.1	0.270847
9.171683	0.1	0.267928
9.173350	0.1	0.266363
9.175017	0.1	0.266293
9.176683	0.1	0.267355
9.178350	0.1	0.269469
9.180017	0.1	0.272337
9.181683	0.1	0.274903
9.183350	0.1	0.275802
9.185017	0.1	0.274191
9.186683	0.1	0.270205
9.188350	0.1	0.265054
9.190017	0.1	0.260612
9.191683	0.1	0.258284
9.193350	0.1	0.258093
9.195017	0.1	0.259029
9.196683	0.1	0.260030
9.198350	0.1	0.260831
9.200017	0.1	0.262177
9.201683	0.1	0.264766
9.203350	0.1	0.268235
9.205017	0.1	0.271588
9.206683	0.1	0.273907
9.208350	0.1	0.274861
9.210017	0.1	0.274838
9.211683	0.1	0.274177
9.213350	0.1	0.272868
9.215017	0.1	0.271578
9.216683	0.1	0.271727
9.218350	0.1	0.273637
9.220017	0.1	0.275844
9.221683	0.1	0.276715
9.223350	0.1	0.275671
9.225017	0.1	0.273013
9.226683	0.1	0.269664
9.228350	0.1	0.266926
9.230017	0.1	0.265893
9.231683	0.1	0.266777
9.233350	0.1	0.268826
9.235017	0.1	0.271052
9.236683	0.1	0.272929
9.238350	0.1	0.274195
9.240017	0.1	0.274340
9.241683	0.1	0.272649
9.243350	0.1	0.269017
9.245017	0.1	0.264570
9.246683	0.1	0.261115
9.248350	0.1	0.259965
9.250017	0.1	0.260910
9.251683	0.1	0.262214
9.253350	0.1	0.262382
9.255017	0.1	0.261897
9.256683	0.1	0.262400
9.258350	0.1	0.264579
9.260017	0.1	0.267504
9.261683	0.1	0.269595
9.263350	0.1	0.270037
9.265017	0.1	0.269143
9.266683	0.1	0.267620
9.268350	0.1	0.266051
9.270017	0.1	0.265045
9.271683	0.1	0.264891
9.273350	0.1	0.265148
9.275017	0.1	0.265199
9.276683	0.1	0.265036
9.278350	0.1	0.265012
9.280017	0.1	0.265385
9.281683	0.1	0.266288
9.283350	0.1	0.267485
9.285017	0.1	0.268025
9.286683	0.1	0.266982
9.288350	0.1	0.264547
9.290017	0.1	0.261609
9.291683	0.1	0.258763
9.293350	0.1	0.256235
9.295017	0.1	0.254256
9.296683	0.1	0.253115
9.298350	0.1	0.252798
9.300017	0.1	0.252961
9.301683	0.1	0.253380
9.303350	0.1	0.253948
9.305017	0.1	0.254358
9.306683	0.1	0.254381
9.308350	0.1	0.254437
9.310017	0.1	0.255411
9.311683	0.1	0.257478
9.313350	0.1	0.259588
9.315017	0.1	0.260537
9.316683	0.1	0.260035
9.318350	0.1	0.258279
9.320017	0.1	0.255783
9.321683	0.1	0.253720
9.323350	0.1	0.253133
9.325017	0.1	0.253925
9.326683	0.1	0.255285
9.328350	0.1	0.256579
9.330017	0.1	0.257557
9.331683	0.1	0.258270
9.333350	0.1	0.259145
9.335017	0.1	0.260980
9.336683	0.1	0.264184
9.338350	0.1	0.267690
9.340017	0.1	0.269678
9.341683	0.1	0.269520
9.343350	0.1	0.268272
9.345017	0.1	0.267238
9.346683	0.1	0.266898
9.348350	0.1	0.267094
9.350017	0.1	0.267439
9.351683	0.1	0.267532
9.353350	0.1	0.267448
9.355017	0.1	0.267592
9.356683	0.1	0.268007
9.358350	0.1	0.268528
9.360017	0.1	0.269543
9.361683	0.1	0.271695
9.363350	0.1	0.274833
9.365017	0.1	0.278112
9.366683	0.1	0.281027
9.368350	0.1	0.283397
9.370017	0.1	0.284687
9.371683	0.1	0.284808
9.373350	0.1	0.284887
9.375017	0.1	0.286340
9.376683	0.1	0.289506
9.378350	0.1	0.293404
9.380017	0.1	0.296435
9.381683	0.1	0.297511
9.383350	0.1	0.296803
9.385017	0.1	0.295546
9.386683	0.1	0.294764
9.388350	0.1	0.294237
9.390017	0.1	0.293152
9.391683	0.1	0.291513
9.393350	0.1	0.290093
9.395017	0.1	0.289395
9.396683	0.1	0.289353
9.398350	0.1	0.289772
9.400017	0.1	0.290503
9.401683	0.1	0.291569
9.403350	0.1	0.293106
9.405017	0.1	0.295094
9.406683	0.1	0.297190
9.408350	0.1	0.298927
9.410017	0.1	0.299672
9.411683	0.1	0.298563
9.413350	0.1	0.295648
9.415017	0.1	0.292496
9.416683	0.1	0.290764
9.418350	0.1	0.290852
9.420017	0.1	0.292030
9.421683	0.1	0.293469
9.423350	0.1	0.294922
9.425017	0.1	0.296473
9.426683	0.1	0.298047
9.428350	0.1	0.299388
9.430017	0.1	0.300282
9.431683	0.1	0.300575
9.433350	0.1	0.300137
9.435017	0.1	0.299276
9.436683	0.1	0.298610
9.438350	0.1	0.298428
9.440017	0.1	0.298764
9.441683	0.1	0.299704
9.443350	0.1	0.301236
9.445017	0.1	0.303043
9.446683	0.1	0.304626
9.448350	0.1	0.305623
9.450017	0.1	0.306075
9.451683	0.1	0.306433
9.453350	0.1	0.306848
9.455017	0.1	0.306671
9.456683	0.1	0.305045
9.458350	0.1	0.301995
9.460017	0.1	0.298414
9.461683	0.1	0.295090
9.463350	0.1	0.292365
9.465017	0.1	0.290470
9.466683	0.1	0.289730
9.468350	0.1	0.290172
9.470017	0.1	0.291313
9.471683	0.1	0.292282
9.473350	0.1	0.292067
9.475017	0.1	0.290191
9.476683	0.1	0.287476
9.478350	0.1	0.285339
9.480017	0.1	0.284412
9.481683	0.1	0.284370
9.483350	0.1	0.284342
9.485017	0.1	0.283266
9.486683	0.1	0.280677
9.488350	0.1	0.277339
9.490017	0.1	0.274456
9.491683	0.1	0.272449
9.493350	0.1	0.270950
9.495017	0.1	0.269618
9.496683	0.1	0.268412
9.498350	0.1	0.267383
9.500017	0.1	0.266805
9.501683	0.1	0.267182
9.503350	0.1	0.268682
9.505017	0.1	0.270689
9.506683	0.1	0.272016
9.508350	0.1	0.271797
9.510017	0.1	0.270526
9.511683	0.1	0.269529
9.513350	0.1	0.269311
9.515017	0.1	0.269357
9.516683	0.1	0.269488
9.518350	0.1	0.270130
9.520017	0.1	0.271224
9.521683	0.1	0.272016
9.523350	0.1	0.272361
9.525017	0.1	0.273003
9.526683	0.1	0.274405
9.528350	0.1	0.275923
9.530017	0.1	0.276030
9.531683	0.1	0.273334
9.533350	0.1	0.268063
9.535017	0.1	0.262340
9.536683	0.1	0.258633
9.538350	0.1	0.258172
9.540017	0.1	0.260617
9.541683	0.1	0.264314
9.543350	0.1	0.266959
9.545017	0.1	0.266852
9.546683	0.1	0.264226
9.548350	0.1	0.261343
9.550017	0.1	0.260635
9.551683	0.1	0.262447
9.553350	0.1	0.265171
9.555017	0.1	0.267341
9.556683	0.1	0.268663
9.558350	0.1	0.269469
9.560017	0.1	0.270177
9.561683	0.1	0.271117
9.563350	0.1	0.272044
9.565017	0.1	0.271937
9.566683	0.1	0.270102
9.568350	0.1	0.267220
9.570017	0.1	0.264682
9.571683	0.1	0.263257
9.573350	0.1	0.262768
9.575017	0.1	0.263052
9.576683	0.1	0.264514
9.578350	0.1	0.267592
9.580017	0.1	0.271983
9.581683	0.1	0.276649
9.583350	0.1	0.280421
9.585017	0.1	0.282275
9.586683	0.1	0.281860
9.588350	0.1	0.280207
9.590017	0.1	0.279020
9.591683	0.1	0.279057
9.593350	0.1	0.279834
9.595017	0.1	0.280570
9.596683	0.1	0.280994
9.598350	0.1	0.281413
9.600017	0.1	0.282247
9.601683	0.1	0.283616
9.603350	0.1	0.285013
9.605017	0.1	0.285511
9.606683	0.1	0.284771
9.608350	0.1	0.283574
9.610017	0.1	0.282628
9.611683	0.1	0.281483
9.613350	0.1	0.279672
9.615017	0.1	0.277963
9.616683	0.1	0.277567
9.618350	0.1	0.278791
9.620017	0.1	0.281008
9.621683	0.1	0.283406
9.623350	0.1	0.285371
9.625017	0.1	0.286745
9.626683	0.1	0.288025
9.628350	0.1	0.289981
9.630017	0.1	0.292831
9.631683	0.1	0.296012
9.633350	0.1	0.298480
9.635017	0.1	0.299443
9.636683	0.1	0.299071
9.638350	0.1	0.298102
9.640017	0.1	0.297017
9.641683	0.1	0.295928
9.643350	0.1	0.295062
9.645017	0.1	0.294950
9.646683	0.1	0.295923
9.648350	0.1	0.297395
9.650017	0.1	0.298223
9.651683	0.1	0.297823
9.653350	0.1	0.296636
9.655017	0.1	0.295378
9.656683	0.1	0.294275
9.658350	0.1	0.293273
9.660017	0.1	0.292608
9.661683	0.1	0.292663
9.663350	0.1	0.293721
9.665017	0.1	0.295704
9.666683	0.1	0.298047
9.668350	0.1	0.300109
9.670017	0.1	0.301627
9.671683	0.1	0.302666
9.673350	0.1	0.303425
9.675017	0.1	0.303746
9.676683	0.1	0.303029
9.678350	0.1	0.301111
9.680017	0.1	0.298987
9.681683	0.1	0.298102
9.683350	0.1	0.298908
9.685017	0.1	0.300570
9.686683	0.1	0.301958
9.688350	0.1	0.302275
9.690017	0.1	0.301050
9.691683	0.1	0.298168
9.693350	0.1	0.294251
9.695017	0.1	0.290810
9.696683	0.1	0.289204
9.698350	0.1	0.289404
9.700017	0.1	0.290289
9.701683	0.1	0.290875
9.703350	0.1	0.290829
9.705017	0.1	0.290181
9.706683	0.1	0.289003
9.708350	0.1	0.287401
9.710017	0.1	0.285669
9.711683	0.1	0.284472
9.713350	0.1	0.284794
9.715017	0.1	0.287113
9.716683	0.1	0.290512
9.718350	0.1	0.293222
9.720017	0.1	0.294237
9.721683	0.1	0.293772
9.723350	0.1	0.292207
9.725017	0.1	0.289618
9.726683	0.1	0.286433
9.728350	0.1	0.283644
9.730017	0.1	0.281907
9.731683	0.1	0.281269
9.733350	0.1	0.281637
9.735017	0.1	0.282833
9.736683	0.1	0.284179
9.738350	0.1	0.284431
9.740017	0.1	0.282535
9.741683	0.1	0.278903
9.743350	0.1	0.275262
9.745017	0.1	0.273064
9.746683	0.1	0.272486
9.748350	0.1	0.272896
9.750017	0.1	0.273576
9.751683	0.1	0.273925
9.753350	0.1	0.273557
9.755017	0.1	0.272458
9.756683	0.1	0.270964
9.758350	0.1	0.269795
9.760017	0.1	0.269669
9.761683	0.1	0.270423
9.763350	0.1	0.271089
9.765017	0.1	0.271206
9.766683	0.1	0.271415
9.768350	0.1	0.272221
9.770017	0.1	0.273106
9.771683	0.1	0.273306
9.773350	0.1	0.272659
9.775017	0.1	0.271471
9.776683	0.1	0.269865
9.778350	0.1	0.267508
9.780017	0.1	0.264370
9.781683	0.1	0.261371
9.783350	0.1	0.259466
9.785017	0.1	0.258447
9.786683	0.1	0.257152
9.788350	0.1	0.254833
9.790017	0.1	0.252104
9.791683	0.1	0.250586
9.793350	0.1	0.251806
9.795017	0.1	0.256216
9.796683	0.1	0.262689
9.798350	0.1	0.268938
9.800017	0.1	0.272691
9.801683	0.1	0.273022
9.803350	0.1	0.271015
9.805017	0.1	0.268994
9.806683	0.1	0.268854
9.808350	0.1	0.270759
9.810017	0.1	0.273157
9.811683	0.1	0.274354
9.813350	0.1	0.274219
9.815017	0.1	0.273748
9.816683	0.1	0.273553
9.818350	0.1	0.273683
9.820017	0.1	0.274321
9.821683	0.1	0.275550
9.823350	0.1	0.277003
9.825017	0.1	0.278302
9.826683	0.1	0.279504
9.828350	0.1	0.280822
9.830017	0.1	0.282228
9.831683	0.1	0.283513
9.833350	0.1	0.284328
9.835017	0.1	0.284184
9.836683	0.1	0.282819
9.838350	0.1	0.280351
9.840017	0.1	0.277259
9.841683	0.1	0.274582
9.843350	0.1	0.273651
9.845017	0.1	0.275006
9.846683	0.1	0.277879
9.848350	0.1	0.280952
9.850017	0.1	0.283238
9.851683	0.1	0.284431
9.853350	0.1	0.284961
9.855017	0.1	0.285637
9.856683	0.1	0.286447
9.858350	0.1	0.286303
9.860017	0.1	0.284608
9.861683	0.1	0.282261
9.863350	0.1	0.280594
9.865017	0.1	0.280039
9.866683	0.1	0.280109
9.868350	0.1	0.280207
9.870017	0.1	0.280142
9.871683	0.1	0.279970
9.873350	0.1	0.279881
9.875017	0.1	0.280202
9.876683	0.1	0.281129
9.878350	0.1	0.282493
9.880017	0.1	0.284119
9.881683	0.1	0.286237
9.883350	0.1	0.289371
9.885017	0.1	0.293497
9.886683	0.1	0.297669
9.888350	0.1	0.300743
9.890017	0.1	0.302200
9.891683	0.1	0.302326
9.893350	0.1	0.302084
9.895017	0.1	0.302442
9.896683	0.1	0.303485
9.898350	0.1	0.304384
9.900017	0.1	0.304091
9.901683	0.1	0.301842
9.903350	0.1	0.297767
9.905017	0.1	0.293502
9.906683	0.1	0.291402
9.908350	0.1	0.292431
9.910017	0.1	0.295402
9.911683	0.1	0.298391
9.913350	0.1	0.300161
9.915017	0.1	0.300645
9.916683	0.1	0.300729
9.918350	0.1	0.301097
9.920017	0.1	0.301227
9.921683	0.1	0.300072
9.923350	0.1	0.297641
9.925017	0.1	0.295155
9.926683	0.1	0.294084
9.928350	0.1	0.295290
9.930017	0.1	0.298498
9.931683	0.1	0.302461
9.933350	0.1	0.305828
9.935017	0.1	0.307597
9.936683	0.1	0.307206
9.938350	0.1	0.304831
9.940017	0.1	0.301381
9.941683	0.1	0.297911
9.943350	0.1	0.295155
9.945017	0.1	0.293455
9.946683	0.1	0.292957
9.948350	0.1	0.293744
9.950017	0.1	0.295835
9.951683	0.1	0.298833
9.953350	0.1	0.301553
9.955017	0.1	0.302568
9.956683	0.1	0.301590
9.958350	0.1	0.299802
9.960017	0.1	0.298703
9.961683	0.1	0.299057
9.963350	0.1	0.300817
9.965017	0.1	0.303155
9.966683	0.1	0.304598
9.968350	0.1	0.304193
9.970017	0.1	0.302475
9.971683	0.1	0.301129
9.973350	0.1	0.301609
9.975017	0.1	0.303858
9.976683	0.1	0.306084
9.978350	0.1	0.306009
9.980017	0.1	0.302680
9.981683	0.1	0.297078
9.983350	0.1	0.291346
9.985017	0.1	0.287606
9.986683	0.1	0.287131
9.988350	0.1	0.289571
9.990017	0.1	0.292882
9.991683	0.1	0.294666
9.993350	0.1	0.293846
9.995017	0.1	0.291076
9.996683	0.1	0.288174
9.998350	0.1	0.286982
10.000017	0.1	0.288533
10.001683	0.1	0.292463
10.003350	0.1	0.296584
10.005017	0.1	0.298154
10.006683	0.1	0.296361
10.008350	0.1	0.292780
10.010017	0.1	0.289269
10.011683	0.1	0.286628
10.013350	0.1	0.285069
10.015017	0.1	0.284961
10.016683	0.1	0.286447
10.018350	0.1	0.288803
10.020017	0.1	0.290838
10.021683	0.1	0.291718
10.023350	0.1	0.291308
10.025017	0.1	0.290005
10.026683	0.1	0.288165
10.028350	0.1	0.285837
10.030017	0.1	0.283062
10.031683	0.1	0.280091
10.033350	0.1	0.277390
10.035017	0.1	0.275495
10.036683	0.1	0.274824
10.038350	0.1	0.275411
10.040017	0.1	0.276733
10.041683	0.1	0.277907
10.043350	0.1	0.277893
10.045017	0.1	0.276077
10.046683	0.1	0.273171
10.048350	0.1	0.271001
10.050017	0.1	0.270875
10.051683	0.1	0.272547
10.053350	0.1	0.274843
10.055017	0.1	0.276808
10.056683	0.1	0.278214
10.058350	0.1	0.279266
10.060017	0.1	0.280235
10.061683	0.1	0.281236
10.063350	0.1	0.282126
10.065017	0.1	0.282675
10.066683	0.1	0.283038
10.068350	0.1	0.283727
10.070017	0.1	0.284812
10.071683	0.1	0.285655
10.073350	0.1	0.285646
10.075017	0.1	0.284626
10.076683	0.1	0.282698
10.078350	0.1	0.280421
10.080017	0.1	0.278931
10.081683	0.1	0.279294
10.083350	0.1	0.281641
10.085017	0.1	0.284920
10.086683	0.1	0.287443
10.088350	0.1	0.287890
10.090017	0.1	0.286335
10.091683	0.1	0.284323
10.093350	0.1	0.283564
10.095017	0.1	0.284710
10.096683	0.1	0.287150
10.098350	0.1	0.289609
10.100017	0.1	0.291094
10.101683	0.1	0.291662
10.103350	0.1	0.291988
10.105017	0.1	0.292766
10.106683	0.1	0.294647
10.108350	0.1	0.297758
10.110017	0.1	0.301055
10.111683	0.1	0.303071
10.113350	0.1	0.303350
10.115017	0.1	0.302480
10.116683	0.1	0.300980
10.118350	0.1	0.298824
10.120017	0.1	0.296040
10.121683	0.1	0.293287
10.123350	0.1	0.291592
10.125017	0.1	0.291481
10.126683	0.1	0.292435
10.128350	0.1	0.293651
10.130017	0.1	0.295071
10.131683	0.1	0.297162
10.133350	0.1	0.300114
10.135017	0.1	0.303574
10.136683	0.1	0.306945
10.138350	0.1	0.310205
10.140017	0.1	0.313777
10.141683	0.1	0.317544
10.143350	0.1	0.320664
10.145017	0.1	0.322447
10.146683	0.1	0.323178
10.148350	0.1	0.323434
10.150017	0.1	0.322945
10.151683	0.1	0.321292
10.153350	0.1	0.319113
10.155017	0.1	0.317679
10.156683	0.1	0.317730
10.158350	0.1	0.318815
10.160017	0.1	0.319756
10.161683	0.1	0.319998
10.163350	0.1	0.319909
10.165017	0.1	0.319858
10.166683	0.1	0.319351
10.168350	0.1	0.317539
10.170017	0.1	0.314717
10.171683	0.1	0.312440
10.173350	0.1	0.312007
10.175017	0.1	0.313679
10.176683	0.1	0.316733
10.178350	0.1	0.319565
10.180017	0.1	0.320589
10.181683	0.1	0.319527
10.183350	0.1	0.317423
10.185017	0.1	0.315229
10.186683	0.1	0.313334
10.188350	0.1	0.312109
10.190017	0.1	0.311644
10.191683	0.1	0.311355
10.193350	0.1	0.310689
10.195017	0.1	0.309632
10.196683	0.1	0.308622
10.198350	0.1	0.308398
10.200017	0.1	0.309427
10.201683	0.1	0.310922
10.203350	0.1	0.311197
10.205017	0.1	0.309683
10.206683	0.1	0.307546
10.208350	0.1	0.306424
10.210017	0.1	0.307127
10.211683	0.1	0.309623
10.213350	0.1	0.313702
10.215017	0.1	0.319011
10.216683	0.1	0.324389
10.218350	0.1	0.327951
10.220017	0.1	0.328366
10.221683	0.1	0.326177
10.223350	0.1	0.323397
10.225017	0.1	0.321767
10.226683	0.1	0.321986
10.228350	0.1	0.323723
10.230017	0.1	0.325479
10.231683	0.1	0.325693
10.233350	0.1	0.324142
10.235017	0.1	0.321446
10.236683	0.1	0.318298
10.238350	0.1	0.315416
10.240017	0.1	0.313008
10.241683	0.1	0.310619
10.243350	0.1	0.307839
10.245017	0.1	0.304864
10.246683	0.1	0.302508
10.248350	0.1	0.301711
10.250017	0.1	0.302643
10.251683	0.1	0.304570
10.253350	0.1	0.306740
10.255017	0.1	0.308901
10.256683	0.1	0.311024
10.258350	0.1	0.312896
10.260017	0.1	0.313986
10.261683	0.1	0.313753
10.263350	0.1	0.312128
10.265017	0.1	0.309623
10.266683	0.1	0.307127
10.268350	0.1	0.305600
10.270017	0.1	0.305627
10.271683	0.1	0.306875
10.273350	0.1	0.308268
10.275017	0.1	0.308803
10.276683	0.1	0.307960
10.278350	0.1	0.305646
10.280017	0.1	0.302414
10.281683	0.1	0.299634
10.283350	0.1	0.298629
10.285017	0.1	0.299630
10.286683	0.1	0.301879
10.288350	0.1	0.304691
10.290017	0.1	0.307965
10.291683	0.1	0.311164
10.293350	0.1	0.312552
10.295017	0.1	0.310591
10.296683	0.1	0.305749
10.298350	0.1	0.300352
10.300017	0.1	0.296775
10.301683	0.1	0.296226
10.303350	0.1	0.298778
10.305017	0.1	0.303281
10.306683	0.1	0.307555
10.308350	0.1	0.310051
10.310017	0.1	0.310615
10.311683	0.1	0.309837
10.313350	0.1	0.308705
10.315017	0.1	0.308026
10.316683	0.1	0.307709
10.318350	0.1	0.307346
10.320017	0.1	0.307132
10.321683	0.1	0.307574
10.323350	0.1	0.309101
10.325017	0.1	0.311844
10.326683	0.1	0.315318
10.328350	0.1	0.318666
10.330017	0.1	0.321418
10.331683	0.1	0.323569
10.333350	0.1	0.325264
10.335017	0.1	0.326550
10.336683	0.1	0.327076
10.338350	0.1	0.325986
10.340017	0.1	0.322936
10.341683	0.1	0.318713
10.343350	0.1	0.314270
10.345017	0.1	0.310051
10.346683	0.1	0.306582
10.348350	0.1	0.304631
10.350017	0.1	0.304594
10.351683	0.1	0.306377
10.353350	0.1	0.309697
10.355017	0.1	0.313981
10.356683	0.1	0.317977
10.358350	0.1	0.320156
10.360017	0.1	0.319988
10.361683	0.1	0.318564
10.363350	0.1	0.317618
10.365017	0.1	0.318200
10.366683	0.1	0.320254
10.368350	0.1	0.323020
10.370017	0.1	0.325660
10.371683	0.1	0.327919
10.373350	0.1	0.330145
10.375017	0.1	0.332478
10.376683	0.1	0.334489
10.378350	0.1	0.335807
10.380017	0.1	0.336762
10.381683	0.1	0.337837
10.383350	0.1	0.339015
10.385017	0.1	0.339895
10.386683	0.1	0.339993
10.388350	0.1	0.339234
10.390017	0.1	0.338601
10.391683	0.1	0.339379
10.393350	0.1	0.341753
10.395017	0.1	0.344734
10.396683	0.1	0.347081
10.398350	0.1	0.348124
10.400017	0.1	0.348170
10.401683	0.1	0.348198
10.403350	0.1	0.348911
10.405017	0.1	0.350010
10.406683	0.1	0.350433
10.408350	0.1	0.349465
10.410017	0.1	0.347490
10.411683	0.1	0.345148
10.413350	0.1	0.342242
10.415017	0.1	0.338410
10.416683	0.1	0.334485
10.418350	0.1	0.332184
10.420017	0.1	0.332785
10.421683	0.1	0.336426
10.423350	0.1	0.341851
10.425017	0.1	0.346885
10.426683	0.1	0.349968
10.428350	0.1	0.351188
10.430017	0.1	0.351500
10.431683	0.1	0.351402
10.433350	0.1	0.350727
10.435017	0.1	0.349218
10.436683	0.1	0.346834
10.438350	0.1	0.343872
10.440017	0.1	0.341143
10.441683	0.1	0.339518
10.443350	0.1	0.338908
10.445017	0.1	0.338214
10.446683	0.1	0.336673
10.448350	0.1	0.334890
10.450017	0.1	0.333884
10.451683	0.1	0.333958
10.453350	0.1	0.335034
10.455017	0.1	0.336817
10.456683	0.1	0.338075
10.458350	0.1	0.337176
10.460017	0.1	0.334084
10.461683	0.1	0.330918
10.463350	0.1	0.329949
10.465017	0.1	0.331332
10.466683	0.1	0.333283
10.468350	0.1	0.334168
10.470017	0.1	0.334014
10.471683	0.1	0.334140
10.473350	0.1	0.335663
10.475017	0.1	0.338657
10.476683	0.1	0.342517
10.478350	0.1	0.346270
10.480017	0.1	0.348561
10.481683	0.1	0.348408
10.483350	0.1	0.346196
10.485017	0.1	0.343467
10.486683	0.1	0.341767
10.488350	0.1	0.341623
10.490017	0.1	0.342005
10.491683	0.1	0.341167
10.493350	0.1	0.338349
10.495017	0.1	0.334596
10.496683	0.1	0.331649
10.498350	0.1	0.330177
10.500017	0.1	0.329572
10.501683	0.1	0.329046
10.503350	0.1	0.328235
10.505017	0.1	0.327243
10.506683	0.1	0.326536
10.508350	0.1	0.326531
10.510017	0.1	0.327025
10.511683	0.1	0.327206
10.513350	0.1	0.326508
10.515017	0.1	0.325264
10.516683	0.1	0.324487
10.518350	0.1	0.324771
10.520017	0.1	0.325497
10.521683	0.1	0.325236
10.523350	0.1	0.323080
10.525017	0.1	0.319402
10.526683	0.1	0.315304
10.528350	0.1	0.311760
10.530017	0.1	0.309371
10.531683	0.1	0.308314
10.533350	0.1	0.308156
10.535017	0.1	0.308589
10.536683	0.1	0.309995
10.538350	0.1	0.312487
10.540017	0.1	0.314997
10.541683	0.1	0.316189
10.543350	0.1	0.315886
10.545017	0.1	0.315001
10.546683	0.1	0.314568
10.548350	0.1	0.315318
10.550017	0.1	0.317441
10.551683	0.1	0.320170
10.553350	0.1	0.322321
10.555017	0.1	0.323439
10.556683	0.1	0.324245
10.558350	0.1	0.325912
10.560017	0.1	0.328552
10.561683	0.1	0.330787
10.563350	0.1	0.331081
10.565017	0.1	0.329036
10.566683	0.1	0.325432
10.568350	0.1	0.321618
10.570017	0.1	0.318983
10.571683	0.1	0.318293
10.573350	0.1	0.319192
10.575017	0.1	0.320468
10.576683	0.1	0.321032
10.578350	0.1	0.320664
10.580017	0.1	0.319690
10.581683	0.1	0.318391
10.583350	0.1	0.317288
10.585017	0.1	0.317385
10.586683	0.1	0.319313
10.588350	0.1	0.322345
10.590017	0.1	0.325143
10.591683	0.1	0.327053
10.593350	0.1	0.328040
10.595017	0.1	0.328082
10.596683	0.1	0.327094
10.598350	0.1	0.325260
10.600017	0.1	0.323066
10.601683	0.1	0.321120
10.603350	0.1	0.319816
10.605017	0.1	0.319448
10.606683	0.1	0.320524
10.608350	0.1	0.323458
10.610017	0.1	0.327947
10.611683	0.1	0.332734
10.613350	0.1	0.335923
10.615017	0.1	0.336161
10.616683	0.1	0.333991
10.618350	0.1	0.331458
10.620017	0.1	0.330205
10.621683	0.1	0.330573
10.623350	0.1	0.332012
10.625017	0.1	0.333409
10.626683	0.1	0.333837
10.628350	0.1	0.333651
10.630017	0.1	0.334061
10.631683	0.1	0.335812
10.633350	0.1	0.338708
10.635017	0.1	0.341935
10.636683	0.1	0.344813
10.638350	0.1	0.347327
10.640017	0.1	0.349735
10.641683	0.1	0.352063
10.643350	0.1	0.353889
10.645017	0.1	0.354364
10.646683	0.1	0.352892
10.648350	0.1	0.350121
10.650017	0.1	0.347830
10.651683	0.1	0.347705
10.653350	0.1	0.349893
10.655017	0.1	0.352534
10.656683	0.1	0.353321
10.658350	0.1	0.351835
10.660017	0.1	0.349805
10.661683	0.1	0.349334
10.663350	0.1	0.351132
10.665017	0.1	0.354247
10.666683	0.1	0.356999
10.668350	0.1	0.358224
10.670017	0.1	0.357828
10.671683	0.1	0.356692
10.673350	0.1	0.355789
10.675017	0.1	0.355290
10.676683	0.1	0.354946
10.678350	0.1	0.354936
10.680017	0.1	0.355518
10.681683	0.1	0.356282
10.683350	0.1	0.356287
10.685017	0.1	0.354848
10.686683	0.1	0.352305
10.688350	0.1	0.349842
10.690017	0.1	0.348422
10.691683	0.1	0.347979
10.693350	0.1	0.347523
10.695017	0.1	0.346340
10.696683	0.1	0.344771
10.698350	0.1	0.343658
10.700017	0.1	0.343551
10.701683	0.1	0.344273
10.703350	0.1	0.345111
10.705017	0.1	0.345707
10.706683	0.1	0.346056
10.708350	0.1	0.345409
10.710017	0.1	0.342759
10.711683	0.1	0.338554
10.713350	0.1	0.334647
10.715017	0.1	0.333041
10.716683	0.1	0.334871
10.718350	0.1	0.339528
10.720017	0.1	0.344706
10.721683	0.1	0.348156
10.723350	0.1	0.349199
10.725017	0.1	0.348296
10.726683	0.1	0.345875
10.728350	0.1	0.342210
10.730017	0.1	0.337879
10.731683	0.1	0.334000
10.733350	0.1	0.331681
10.735017	0.1	0.331351
10.736683	0.1	0.332943
10.738350	0.1	0.336119
10.740017	0.1	0.339933
10.741683	0.1	0.342880
10.743350	0.1	0.343584
10.745017	0.1	0.341567
10.746683	0.1	0.337418
10.748350	0.1	0.332263
10.750017	0.1	0.327192
10.751683	0.1	0.323076
10.753350	0.1	0.320482
10.755017	0.1	0.319588
10.756683	0.1	0.320156
10.758350	0.1	0.321367
10.760017	0.1	0.321865
10.761683	0.1	0.320808
10.763350	0.1	0.319029
10.765017	0.1	0.318224
10.766683	0.1	0.319211
10.768350	0.1	0.321418
10.770017	0.1	0.323667
10.771683	0.1	0.325199
10.773350	0.1	0.326005
10.775017	0.1	0.326452
10.776683	0.1	0.326820
10.778350	0.1	0.326713
10.780017	0.1	0.325060
10.781683	0.1	0.321139
10.783350	0.1	0.315760
10.785017	0.1	0.310782
10.786683	0.1	0.307597
10.788350	0.1	0.306508
10.790017	0.1	0.307071
10.791683	0.1	0.308766
10.793350	0.1	0.311323
10.795017	0.1	0.314345
10.796683	0.1	0.317194
10.798350	0.1	0.319369
10.800017	0.1	0.320580
10.801683	0.1	0.320817
10.803350	0.1	0.320342
10.805017	0.1	0.319607
10.806683	0.1	0.319215
10.808350	0.1	0.319420
10.810017	0.1	0.319714
10.811683	0.1	0.319649
10.813350	0.1	0.319718
10.815017	0.1	0.320543
10.816683	0.1	0.321674
10.818350	0.1	0.322019
10.820017	0.1	0.321022
10.821683	0.1	0.319122
10.823350	0.1	0.317427
10.825017	0.1	0.316924
10.826683	0.1	0.317660
10.828350	0.1	0.318759
10.830017	0.1	0.319150
10.831683	0.1	0.318349
10.833350	0.1	0.316803
10.835017	0.1	0.315439
10.836683	0.1	0.314899
10.838350	0.1	0.315206
10.840017	0.1	0.315970
10.841683	0.1	0.317069
10.843350	0.1	0.319001
10.845017	0.1	0.322363
10.846683	0.1	0.327080
10.848350	0.1	0.332119
10.850017	0.1	0.335732
10.851683	0.1	0.336636
10.853350	0.1	0.335211
10.855017	0.1	0.333493
10.856683	0.1	0.333688
10.858350	0.1	0.336147
10.860017	0.1	0.338960
10.861683	0.1	0.340049
10.863350	0.1	0.339015
10.865017	0.1	0.336929
10.866683	0.1	0.335113
10.868350	0.1	0.334219
10.870017	0.1	0.334294
10.871683	0.1	0.335402
10.873350	0.1	0.337465
10.875017	0.1	0.339639
10.876683	0.1	0.341008
10.878350	0.1	0.341674
10.880017	0.1	0.342550
10.881683	0.1	0.344492
10.883350	0.1	0.347658
10.885017	0.1	0.351132
10.886683	0.1	0.353511
10.888350	0.1	0.354238
10.890017	0.1	0.354005
10.891683	0.1	0.353870
10.893350	0.1	0.354461
10.895017	0.1	0.355858
10.896683	0.1	0.357786
10.898350	0.1	0.359942
10.900017	0.1	0.361847
10.901683	0.1	0.362685
10.903350	0.1	0.361814
10.905017	0.1	0.359560
10.906683	0.1	0.357246
10.908350	0.1	0.356119
10.910017	0.1	0.356208
10.911683	0.1	0.356557
10.913350	0.1	0.356492
10.915017	0.1	0.356263
10.916683	0.1	0.356683
10.918350	0.1	0.358187
10.920017	0.1	0.360431
10.921683	0.1	0.362671
10.923350	0.1	0.364226
10.925017	0.1	0.364911
10.926683	0.1	0.364976
10.928350	0.1	0.364608
10.930017	0.1	0.364208
10.931683	0.1	0.364492
10.933350	0.1	0.365437
10.935017	0.1	0.366070
10.936683	0.1	0.365307
10.938350	0.1	0.362648
10.940017	0.1	0.358261
10.941683	0.1	0.352780
10.943350	0.1	0.347318
10.945017	0.1	0.343639
10.946683	0.1	0.343253
10.948350	0.1	0.346359
10.950017	0.1	0.351733
10.951683	0.1	0.357372
10.953350	0.1	0.361651
10.955017	0.1	0.364129
10.956683	0.1	0.365218
10.958350	0.1	0.365376
10.960017	0.1	0.364785
10.961683	0.1	0.363453
10.963350	0.1	0.361376
10.965017	0.1	0.358750
10.966683	0.1	0.356100
10.968350	0.1	0.353833
10.970017	0.1	0.351686
10.971683	0.1	0.349311
10.973350	0.1	0.347090
10.975017	0.1	0.345889
10.976683	0.1	0.346024
10.978350	0.1	0.346806
10.980017	0.1	0.347178
10.981683	0.1	0.346713
10.983350	0.1	0.345879
10.985017	0.1	0.345563
10.986683	0.1	0.346173
10.988350	0.1	0.347062
10.990017	0.1	0.347141
10.991683	0.1	0.346215
10.993350	0.1	0.345199
10.995017	0.1	0.344752
10.996683	0.1	0.344506
10.998350	0.1	0.343933
11.000017	0.1	0.343001
11.001683	0.1	0.341926
11.003350	0.1	0.341227
11.005017	0.1	0.341483
11.006683	0.1	0.342354
11.008350	0.1	0.342652
11.010017	0.1	0.341716
11.011683	0.1	0.340044
11.013350	0.1	0.338489
11.015017	0.1	0.337441
11.016683	0.1	0.336808
11.018350	0.1	0.336356
11.020017	0.1	0.335858
11.021683	0.1	0.335076
11.023350	0.1	0.333879
11.025017	0.1	0.332505
11.026683	0.1	0.331467
11.028350	0.1	0.331099
11.030017	0.1	0.331551
11.031683	0.1	0.333083
11.033350	0.1	0.335691
11.035017	0.1	0.338485
11.036683	0.1	0.340072
11.038350	0.1	0.339714
11.040017	0.1	0.337716
11.041683	0.1	0.334820
11.043350	0.1	0.331718
11.045017	0.1	0.329106
11.046683	0.1	0.327700
11.048350	0.1	0.328030
11.050017	0.1	0.329902
11.051683	0.1	0.332450
11.053350	0.1	0.335160
11.055017	0.1	0.338145
11.056683	0.1	0.341013
11.058350	0.1	0.342415
11.060017	0.1	0.341237
11.061683	0.1	0.337819
11.063350	0.1	0.333809
11.065017	0.1	0.330964
11.066683	0.1	0.330275
11.068350	0.1	0.331723
11.070017	0.1	0.334373
11.071683	0.1	0.337115
11.073350	0.1	0.339528
11.075017	0.1	0.341502
11.076683	0.1	0.342615
11.078350	0.1	0.342531
11.080017	0.1	0.341441
11.081683	0.1	0.339914
11.083350	0.1	0.338750
11.085017	0.1	0.338438
11.086683	0.1	0.338466
11.088350	0.1	0.338014
11.090017	0.1	0.337223
11.091683	0.1	0.337153
11.093350	0.1	0.338499
11.095017	0.1	0.340817
11.096683	0.1	0.342974
11.098350	0.1	0.343947
11.100017	0.1	0.343490
11.101683	0.1	0.342550
11.103350	0.1	0.342312
11.105017	0.1	0.342857
11.106683	0.1	0.343537
11.108350	0.1	0.343812
11.110017	0.1	0.343258
11.111683	0.1	0.341758
11.113350	0.1	0.340152
11.115017	0.1	0.339616
11.116683	0.1	0.340310
11.118350	0.1	0.341185
11.120017	0.1	0.341199
11.121683	0.1	0.340259
11.123350	0.1	0.339062
11.125017	0.1	0.338298
11.126683	0.1	0.338294
11.128350	0.1	0.339416
11.130017	0.1	0.342322
11.131683	0.1	0.347355
11.133350	0.1	0.353577
11.135017	0.1	0.358657
11.136683	0.1	0.360240
11.138350	0.1	0.357903
11.140017	0.1	0.353642
11.141683	0.1	0.350275
11.143350	0.1	0.349660
11.145017	0.1	0.352170
11.146683	0.1	0.356701
11.148350	0.1	0.361176
11.150017	0.1	0.363849
11.151683	0.1	0.364208
11.153350	0.1	0.362853
11.155017	0.1	0.361106
11.156683	0.1	0.360440
11.158350	0.1	0.361544
11.160017	0.1	0.364017
11.161683	0.1	0.366862
11.163350	0.1	0.369162
11.165017	0.1	0.370368
11.166683	0.1	0.370466
11.168350	0.1	0.369791
11.170017	0.1	0.368631
11.171683	0.1	0.367197
11.173350	0.1	0.365870
11.175017	0.1	0.364995
11.176683	0.1	0.364850
11.178350	0.1	0.365670
11.180017	0.1	0.367239
11.181683	0.1	0.368771
11.183350	0.1	0.369465
11.185017	0.1	0.369046
11.186683	0.1	0.368054
11.188350	0.1	0.367272
11.190017	0.1	0.366848
11.191683	0.1	0.366392
11.193350	0.1	0.365926
11.195017	0.1	0.366024
11.196683	0.1	0.367160
11.198350	0.1	0.369237
11.200017	0.1	0.371612
11.201683	0.1	0.373586
11.203350	0.1	0.374978
11.205017	0.1	0.376077
11.206683	0.1	0.377400
11.208350	0.1	0.378946
11.210017	0.1	0.379751
11.211683	0.1	0.378615
11.213350	0.1	0.374904
11.215017	0.1	0.369032
11.216683	0.1	0.362690
11.218350	0.1	0.358196
11.220017	0.1	0.356985
11.221683	0.1	0.358727
11.223350	0.1	0.361865
11.225017	0.1	0.364780
11.226683	0.1	0.366354
11.228350	0.1	0.365912
11.230017	0.1	0.363216
11.231683	0.1	0.358992
11.233350	0.1	0.355132
11.235017	0.1	0.353488
11.236683	0.1	0.354289
11.238350	0.1	0.356124
11.240017	0.1	0.357176
11.241683	0.1	0.356347
11.243350	0.1	0.353772
11.245017	0.1	0.350513
11.246683	0.1	0.347747
11.248350	0.1	0.346191
11.250017	0.1	0.346005
11.251683	0.1	0.347034
11.253350	0.1	0.348696
11.255017	0.1	0.349856
11.256683	0.1	0.349823
11.258350	0.1	0.349246
11.260017	0.1	0.349325
11.261683	0.1	0.350275
11.263350	0.1	0.351151
11.265017	0.1	0.350908
11.266683	0.1	0.349367
11.268350	0.1	0.347774
11.270017	0.1	0.348156
11.271683	0.1	0.351239
11.273350	0.1	0.355374
11.275017	0.1	0.358075
11.276683	0.1	0.358131
11.278350	0.1	0.356017
11.280017	0.1	0.353036
11.281683	0.1	0.350345
11.283350	0.1	0.348482
11.285017	0.1	0.347560
11.286683	0.1	0.347211
11.288350	0.1	0.346289
11.290017	0.1	0.343858
11.291683	0.1	0.340533
11.293350	0.1	0.337828
11.295017	0.1	0.336487
11.296683	0.1	0.336189
11.298350	0.1	0.336464
11.300017	0.1	0.337348
11.301683	0.1	0.338978
11.303350	0.1	0.340836
11.305017	0.1	0.342056
11.306683	0.1	0.342373
11.308350	0.1	0.341986
11.310017	0.1	0.340999
11.311683	0.1	0.339821
11.313350	0.1	0.339481
11.315017	0.1	0.340915
11.316683	0.1	0.344212
11.318350	0.1	0.348482
11.320017	0.1	0.352203
11.321683	0.1	0.354145
11.323350	0.1	0.354331
11.325017	0.1	0.353563
11.326683	0.1	0.352343
11.328350	0.1	0.351216
11.330017	0.1	0.351034
11.331683	0.1	0.352077
11.333350	0.1	0.353944
11.335017	0.1	0.356096
11.336683	0.1	0.357721
11.338350	0.1	0.357777
11.340017	0.1	0.355844
11.341683	0.1	0.352655
11.343350	0.1	0.349106
11.345017	0.1	0.345642
11.346683	0.1	0.342820
11.348350	0.1	0.341292
11.350017	0.1	0.341199
11.351683	0.1	0.342242
11.353350	0.1	0.344119
11.355017	0.1	0.346317
11.356683	0.1	0.347798
11.358350	0.1	0.347933
11.360017	0.1	0.347467
11.361683	0.1	0.347532
11.363350	0.1	0.348100
11.365017	0.1	0.348324
11.366683	0.1	0.348100
11.368350	0.1	0.348166
11.370017	0.1	0.348557
11.371683	0.1	0.348487
11.373350	0.1	0.347644
11.375017	0.1	0.346550
11.376683	0.1	0.345930
11.378350	0.1	0.346326
11.380017	0.1	0.347621
11.381683	0.1	0.349004
11.383350	0.1	0.349870
11.385017	0.1	0.350564
11.386683	0.1	0.351928
11.388350	0.1	0.354513
11.390017	0.1	0.358569
11.391683	0.1	0.364012
11.393350	0.1	0.369861
11.395017	0.1	0.374238
11.396683	0.1	0.375709
11.398350	0.1	0.374364
11.400017	0.1	0.371663
11.401683	0.1	0.369675
11.403350	0.1	0.369726
11.405017	0.1	0.371397
11.406683	0.1	0.373251
11.408350	0.1	0.374475
11.410017	0.1	0.375365
11.411683	0.1	0.376478
11.413350	0.1	0.377819
11.415017	0.1	0.378904
11.416683	0.1	0.379169
11.418350	0.1	0.378247
11.420017	0.1	0.376296
11.421683	0.1	0.374229
11.423350	0.1	0.373046
11.425017	0.1	0.372995
11.426683	0.1	0.373903
11.428350	0.1	0.375560
11.430017	0.1	0.377288
11.431683	0.1	0.377931
11.433350	0.1	0.376813
11.435017	0.1	0.374266
11.436683	0.1	0.371188
11.438350	0.1	0.368473
11.440017	0.1	0.366946
11.441683	0.1	0.367248
11.443350	0.1	0.369158
11.445017	0.1	0.371616
11.446683	0.1	0.373577
11.448350	0.1	0.374531
11.450017	0.1	0.374685
11.451683	0.1	0.374625
11.453350	0.1	0.374308
11.455017	0.1	0.373228
11.456683	0.1	0.371598
11.458350	0.1	0.370368
11.460017	0.1	0.370010
11.461683	0.1	0.370420
11.463350	0.1	0.371807
11.465017	0.1	0.374485
11.466683	0.1	0.377740
11.468350	0.1	0.380198
11.470017	0.1	0.381083
11.471683	0.1	0.380240
11.473350	0.1	0.377842
11.475017	0.1	0.374755
11.476683	0.1	0.372375
11.478350	0.1	0.371700
11.480017	0.1	0.372212
11.481683	0.1	0.372287
11.483350	0.1	0.371160
11.485017	0.1	0.369605
11.486683	0.1	0.368757
11.488350	0.1	0.369311
11.490017	0.1	0.371193
11.491683	0.1	0.373367
11.493350	0.1	0.374308
11.495017	0.1	0.373148
11.496683	0.1	0.370350
11.498350	0.1	0.367276
11.500017	0.1	0.365088
11.501683	0.1	0.363672
11.503350	0.1	0.361963
11.505017	0.1	0.359523
11.506683	0.1	0.356901
11.508350	0.1	0.354578
11.510017	0.1	0.352357
11.511683	0.1	0.349991
11.513350	0.1	0.347984
11.515017	0.1	0.347146
11.516683	0.1	0.347807
11.518350	0.1	0.349805
11.520017	0.1	0.352203
11.521683	0.1	0.353376
11.523350	0.1	0.352655
11.525017	0.1	0.351071
11.526683	0.1	0.349651
11.528350	0.1	0.348608
11.530017	0.1	0.348138
11.531683	0.1	0.348468
11.533350	0.1	0.349199
11.535017	0.1	0.349623
11.536683	0.1	0.349577
11.538350	0.1	0.349442
11.540017	0.1	0.349442
11.541683	0.1	0.349451
11.543350	0.1	0.349460
11.545017	0.1	0.349847
11.546683	0.1	0.350792
11.548350	0.1	0.352045
11.550017	0.1	0.353903
11.551683	0.1	0.357255
11.553350	0.1	0.362033
11.555017	0.1	0.366652
11.556683	0.1	0.369642
11.558350	0.1	0.371048
11.560017	0.1	0.371858
11.561683	0.1	0.372557
11.563350	0.1	0.372627
11.565017	0.1	0.371244
11.566683	0.1	0.368115
11.568350	0.1	0.364026
11.570017	0.1	0.360408
11.571683	0.1	0.358336
11.573350	0.1	0.358243
11.575017	0.1	0.359835
11.576683	0.1	0.361931
11.578350	0.1	0.363477
11.580017	0.1	0.364510
11.581683	0.1	0.365488
11.583350	0.1	0.366401
11.585017	0.1	0.367039
11.586683	0.1	0.367458
11.588350	0.1	0.367975
11.590017	0.1	0.368860
11.591683	0.1	0.369959
11.593350	0.1	0.370531
11.595017	0.1	0.369889
11.596683	0.1	0.367723
11.598350	0.1	0.364073
11.600017	0.1	0.359952
11.601683	0.1	0.357116
11.603350	0.1	0.356436
11.605017	0.1	0.357456
11.606683	0.1	0.359141
11.608350	0.1	0.360436
11.610017	0.1	0.360901
11.611683	0.1	0.360780
11.613350	0.1	0.360236
11.615017	0.1	0.359435
11.616683	0.1	0.358960
11.618350	0.1	0.359416
11.620017	0.1	0.361013
11.621683	0.1	0.363593
11.623350	0.1	0.366718
11.625017	0.1	0.369777
11.626683	0.1	0.372296
11.628350	0.1	0.374224
11.630017	0.1	0.375984
11.631683	0.1	0.378042
11.633350	0.1	0.380157
11.635017	0.1	0.381428
11.636683	0.1	0.381125
11.638350	0.1	0.379230
11.640017	0.1	0.376496
11.641683	0.1	0.374112
11.643350	0.1	0.373083
11.645017	0.1	0.373856
11.646683	0.1	0.376198
11.648350	0.1	0.379160
11.650017	0.1	0.381786
11.651683	0.1	0.383826
11.653350	0.1	0.385451
11.655017	0.1	0.386522
11.656683	0.1	0.386476
11.658350	0.1	0.385228
11.660017	0.1	0.383705
11.661683	0.1	0.383207
11.663350	0.1	0.384478
11.665017	0.1	0.387407
11.666683	0.1	0.390993
11.668350	0.1	0.393894
11.670017	0.1	0.395305
11.671683	0.1	0.395398
11.673350	0.1	0.394979
11.675017	0.1	0.394727
11.676683	0.1	0.394769
11.678350	0.1	0.394927
11.680017	0.1	0.395123
11.681683	0.1	0.395090
11.683350	0.1	0.394150
11.685017	0.1	0.391947
11.686683	0.1	0.389130
11.688350	0.1	0.386992
11.690017	0.1	0.386368
11.691683	0.1	0.386978
11.693350	0.1	0.387654
11.695017	0.1	0.387272
11.696683	0.1	0.386024
11.698350	0.1	0.385367
11.700017	0.1	0.386350
11.701683	0.1	0.388427
11.703350	0.1	0.390341
11.705017	0.1	0.391328
11.706683	0.1	0.391076
11.708350	0.1	0.389516
11.710017	0.1	0.387188
11.711683	0.1	0.384953
11.713350	0.1	0.383183
11.715017	0.1	0.381866
11.716683	0.1	0.381144
11.718350	0.1	0.381032
11.720017	0.1	0.381251
11.721683	0.1	0.381856
11.723350	0.1	0.383235
11.725017	0.1	0.384981
11.726683	0.1	0.385810
11.728350	0.1	0.384804
11.730017	0.1	0.382089
11.731683	0.1	0.378489
11.733350	0.1	0.375081
11.735017	0.1	0.372808
11.736683	0.1	0.372170
11.738350	0.1	0.372799
11.740017	0.1	0.373572
11.741683	0.1	0.373488
11.743350	0.1	0.372296
11.745017	0.1	0.370489
11.746683	0.1	0.369046
11.748350	0.1	0.368548
11.750017	0.1	0.368371
11.751683	0.1	0.367155
11.753350	0.1	0.364301
11.755017	0.1	0.360608
11.756683	0.1	0.357549
11.758350	0.1	0.356231
11.760017	0.1	0.356915
11.761683	0.1	0.359016
11.763350	0.1	0.361474
11.765017	0.1	0.363230
11.766683	0.1	0.363514
11.768350	0.1	0.362140
11.770017	0.1	0.359658
11.771683	0.1	0.357078
11.773350	0.1	0.355346
11.775017	0.1	0.354908
11.776683	0.1	0.355644
11.778350	0.1	0.357381
11.780017	0.1	0.360035
11.781683	0.1	0.362885
11.783350	0.1	0.364622
11.785017	0.1	0.364482
11.786683	0.1	0.362885
11.788350	0.1	0.360790
11.790017	0.1	0.358871
11.791683	0.1	0.357614
11.793350	0.1	0.357362
11.795017	0.1	0.357968
11.796683	0.1	0.358815
11.798350	0.1	0.359304
11.800017	0.1	0.359556
11.801683	0.1	0.360357
11.803350	0.1	0.362387
11.805017	0.1	0.365679
11.806683	0.1	0.369623
11.808350	0.1	0.373046
11.810017	0.1	0.374722
11.811683	0.1	0.373987
11.813350	0.1	0.370988
11.815017	0.1	0.366769
11.816683	0.1	0.363435
11.818350	0.1	0.363220
11.820017	0.1	0.366559
11.821683	0.1	0.371351
11.823350	0.1	0.374657
11.825017	0.1	0.374825
11.826683	0.1	0.372524
11.828350	0.1	0.370191
11.830017	0.1	0.369898
11.831683	0.1	0.371630
11.833350	0.1	0.373772
11.835017	0.1	0.374750
11.836683	0.1	0.374028
11.838350	0.1	0.372268
11.840017	0.1	0.370722
11.841683	0.1	0.370229
11.843350	0.1	0.370755
11.845017	0.1	0.371877
11.846683	0.1	0.373167
11.848350	0.1	0.374205
11.850017	0.1	0.374839
11.851683	0.1	0.375300
11.853350	0.1	0.375588
11.855017	0.1	0.375411
11.856683	0.1	0.374899
11.858350	0.1	0.374494
11.860017	0.1	0.374606
11.861683	0.1	0.375607
11.863350	0.1	0.377786
11.865017	0.1	0.381083
11.866683	0.1	0.384874
11.868350	0.1	0.388115
11.870017	0.1	0.390275
11.871683	0.1	0.391868
11.873350	0.1	0.393610
11.875017	0.1	0.395258
11.876683	0.1	0.395966
11.878350	0.1	0.395449
11.880017	0.1	0.394168
11.881683	0.1	0.392739
11.883350	0.1	0.391658
11.885017	0.1	0.391081
11.886683	0.1	0.390736
11.888350	0.1	0.390061
11.890017	0.1	0.388380
11.891683	0.1	0.385791
11.893350	0.1	0.383630
11.895017	0.1	0.382909
11.896683	0.1	0.383211
11.898350	0.1	0.383654
11.900017	0.1	0.383998
11.901683	0.1	0.384734
11.903350	0.1	0.386555
11.905017	0.1	0.389600
11.906683	0.1	0.393428
11.908350	0.1	0.397786
11.910017	0.1	0.402499
11.911683	0.1	0.406764
11.913350	0.1	0.409461
11.915017	0.1	0.410317
11.916683	0.1	0.409870
11.918350	0.1	0.408459
11.920017	0.1	0.406471
11.921683	0.1	0.404804
11.923350	0.1	0.404078
11.925017	0.1	0.403807
11.926683	0.1	0.403025
11.928350	0.1	0.401284
11.930017	0.1	0.398885
11.931683	0.1	0.396604
11.933350	0.1	0.395523
11.935017	0.1	0.396422
11.936683	0.1	0.398848
11.938350	0.1	0.401619
11.940017	0.1	0.403938
11.941683	0.1	0.405423
11.943350	0.1	0.405940
11.945017	0.1	0.405628
11.946683	0.1	0.404618
11.948350	0.1	0.402876
11.950017	0.1	0.400562
11.951683	0.1	0.398350
11.953350	0.1	0.396990
11.955017	0.1	0.396497
11.956683	0.1	0.396390
11.958350	0.1	0.396357
11.960017	0.1	0.396124
11.961683	0.1	0.395468
11.963350	0.1	0.394792
11.965017	0.1	0.394718
11.966683	0.1	0.395104
11.968350	0.1	0.395211
11.970017	0.1	0.394774
11.971683	0.1	0.394257
11.973350	0.1	0.394159
11.975017	0.1	0.394443
11.976683	0.1	0.394755
11.978350	0.1	0.394867
11.980017	0.1	0.394518
11.981683	0.1	0.393298
11.983350	0.1	0.391193
11.985017	0.1	0.388874
11.986683	0.1	0.387188
11.988350	0.1	0.386694
11.990017	0.1	0.387277
11.991683	0.1	0.387975
11.993350	0.1	0.387654
11.995017	0.1	0.385996
11.996683	0.1	0.383724
11.998350	0.1	0.381931
12.000017	0.1	0.381344
12.001683	0.1	0.381665
12.003350	0.1	0.381838
12.005017	0.1	0.381381
12.006683	0.1	0.380673
12.008350	0.1	0.379984
12.010017	0.1	0.379272
12.011683	0.1	0.378438
12.013350	0.1	0.377363
12.015017	0.1	0.376166
12.016683	0.1	0.375346
12.018350	0.1	0.375500
12.020017	0.1	0.376985
12.021683	0.1	0.379458
12.023350	0.1	0.381526
12.025017	0.1	0.381707
12.026683	0.1	0.380031
12.028350	0.1	0.378136
12.030017	0.1	0.377479
12.031683	0.1	0.377842
12.033350	0.1	0.377814
12.035017	0.1	0.376385
12.036683	0.1	0.373949
12.038350	0.1	0.371602
12.040017	0.1	0.369782
12.041683	0.1	0.368357
12.043350	0.1	0.367509
12.045017	0.1	0.367612
12.046683	0.1	0.368389
12.048350	0.1	0.368957
12.050017	0.1	0.368757
12.051683	0.1	0.367854
12.053350	0.1	0.366429
12.055017	0.1	0.364631
12.056683	0.1	0.362722
12.058350	0.1	0.361116
12.060017	0.1	0.360194
12.061683	0.1	0.360343
12.063350	0.1	0.362000
12.065017	0.1	0.365246
12.066683	0.1	0.369181
12.068350	0.1	0.372417
12.070017	0.1	0.373865
12.071683	0.1	0.373470
12.073350	0.1	0.372287
12.075017	0.1	0.371295
12.076683	0.1	0.370359
12.078350	0.1	0.369060
12.080017	0.1	0.367435
12.081683	0.1	0.365819
12.083350	0.1	0.364697
12.085017	0.1	0.364678
12.086683	0.1	0.366364
12.088350	0.1	0.369991
12.090017	0.1	0.374978
12.091683	0.1	0.379891
12.093350	0.1	0.383011
12.095017	0.1	0.383523
12.096683	0.1	0.382136
12.098350	0.1	0.380180
12.100017	0.1	0.378676
12.101683	0.1	0.378136
12.103350	0.1	0.378382
12.105017	0.1	0.378867
12.106683	0.1	0.379262
12.108350	0.1	0.379370
12.110017	0.1	0.379095
12.111683	0.1	0.378704
12.113350	0.1	0.378662
12.115017	0.1	0.379067
12.116683	0.1	0.379630
12.118350	0.1	0.380203
12.120017	0.1	0.380776
12.121683	0.1	0.381512
12.123350	0.1	0.382974
12.125017	0.1	0.385661
12.126683	0.1	0.389414
12.128350	0.1	0.393703
12.130017	0.1	0.397740
12.131683	0.1	0.400520
12.133350	0.1	0.401214
12.135017	0.1	0.399617
12.136683	0.1	0.396590
12.138350	0.1	0.393800
12.140017	0.1	0.392441
12.141683	0.1	0.392855
12.143350	0.1	0.394755
12.145017	0.1	0.397293
12.146683	0.1	0.399756
12.148350	0.1	0.401889
12.150017	0.1	0.403277
12.151683	0.1	0.403584
12.153350	0.1	0.403449
12.155017	0.1	0.403994
12.156683	0.1	0.405503
12.158350	0.1	0.406927
12.160017	0.1	0.406951
12.161683	0.1	0.405628
12.163350	0.1	0.404366
12.165017	0.1	0.404282
12.166683	0.1	0.405018
12.168350	0.1	0.405423
12.170017	0.1	0.405074
12.171683	0.1	0.404865
12.173350	0.1	0.406126
12.175017	0.1	0.409130
12.176683	0.1	0.412404
12.178350	0.1	0.414099
12.180017	0.1	0.413926
12.181683	0.1	0.413065
12.183350	0.1	0.412590
12.185017	0.1	0.412692
12.186683	0.1	0.412953
12.188350	0.1	0.412827
12.190017	0.1	0.412213
12.191683	0.1	0.411705
12.193350	0.1	0.412082
12.195017	0.1	0.413568
12.196683	0.1	0.415640
12.198350	0.1	0.417498
12.200017	0.1	0.418671
12.201683	0.1	0.419356
12.203350	0.1	0.420166
12.205017	0.1	0.421670
12.206683	0.1	0.424003
12.208350	0.1	0.426397
12.210017	0.1	0.427216
12.211683	0.1	0.425125
12.213350	0.1	0.420120
12.215017	0.1	0.413582
12.216683	0.1	0.407607
12.218350	0.1	0.404012
12.220017	0.1	0.403426
12.221683	0.1	0.405093
12.223350	0.1	0.407356
12.225017	0.1	0.408753
12.226683	0.1	0.409135
12.228350	0.1	0.409503
12.230017	0.1	0.410550
12.231683	0.1	0.411691
12.233350	0.1	0.411551
12.235017	0.1	0.409335
12.236683	0.1	0.405964
12.238350	0.1	0.403542
12.240017	0.1	0.403193
12.241683	0.1	0.404175
12.243350	0.1	0.405232
12.245017	0.1	0.405796
12.246683	0.1	0.405936
12.248350	0.1	0.406243
12.250017	0.1	0.407225
12.251683	0.1	0.408464
12.253350	0.1	0.408967
12.255017	0.1	0.408245
12.256683	0.1	0.406690
12.258350	0.1	0.405004
12.260017	0.1	0.403807
12.261683	0.1	0.403812
12.263350	0.1	0.405624
12.265017	0.1	0.409116
12.266683	0.1	0.413321
12.268350	0.1	0.416748
12.270017	0.1	0.418103
12.271683	0.1	0.416911
12.273350	0.1	0.413875
12.275017	0.1	0.410522
12.276683	0.1	0.408208
12.278350	0.1	0.407347
12.280017	0.1	0.407733
12.281683	0.1	0.409218
12.283350	0.1	0.411528
12.285017	0.1	0.413815
12.286683	0.1	0.415323
12.288350	0.1	0.415873
12.290017	0.1	0.415323
12.291683	0.1	0.413740
12.293350	0.1	0.412050
12.295017	0.1	0.411305
12.296683	0.1	0.411086
12.298350	0.1	0.409763
12.300017	0.1	0.406760
12.301683	0.1	0.403654
12.303350	0.1	0.402685
12.305017	0.1	0.404641
12.306683	0.1	0.408324
12.308350	0.1	0.411975
12.310017	0.1	0.414778
12.311683	0.1	0.416893
12.313350	0.1	0.418676
12.315017	0.1	0.420460
12.316683	0.1	0.422387
12.318350	0.1	0.423915
12.320017	0.1	0.424120
12.321683	0.1	0.422960
12.323350	0.1	0.421586
12.325017	0.1	0.421139
12.326683	0.1	0.421810
12.328350	0.1	0.423170
12.330017	0.1	0.424786
12.331683	0.1	0.426308
12.333350	0.1	0.427496
12.335017	0.1	0.428436
12.336683	0.1	0.429610
12.338350	0.1	0.431500
12.340017	0.1	0.434173
12.341683	0.1	0.437237
12.343350	0.1	0.440083
12.345017	0.1	0.442090
12.346683	0.1	0.442858
12.348350	0.1	0.442569
12.350017	0.1	0.442048
12.351683	0.1	0.442071
12.353350	0.1	0.442774
12.355017	0.1	0.443682
12.356683	0.1	0.444208
12.358350	0.1	0.444385
12.360017	0.1	0.444809
12.361683	0.1	0.445638
12.363350	0.1	0.446537
12.365017	0.1	0.447645
12.366683	0.1	0.449345
12.368350	0.1	0.451249
12.370017	0.1	0.452232
12.371683	0.1	0.451743
12.373350	0.1	0.450700
12.375017	0.1	0.450560
12.376683	0.1	0.451948
12.378350	0.1	0.454574
12.380017	0.1	0.457480
12.381683	0.1	0.459510
12.383350	0.1	0.460334
12.385017	0.1	0.460558
12.386683	0.1	0.460804
12.388350	0.1	0.461591
12.390017	0.1	0.463249
12.391683	0.1	0.465494
12.393350	0.1	0.467692
12.395017	0.1	0.469475
12.396683	0.1	0.470672
12.398350	0.1	0.471254
12.400017	0.1	0.471459
12.401683	0.1	0.471766
12.403350	0.1	0.472576
12.405017	0.1	0.474174
12.406683	0.1	0.476497
12.408350	0.1	0.478723
12.410017	0.1	0.479920
12.411683	0.1	0.480260
12.413350	0.1	0.480819
12.415017	0.1	0.482537
12.416683	0.1	0.485596
12.418350	0.1	0.489182
12.420017	0.1	0.491869
12.421683	0.1	0.492823
12.423350	0.1	0.492791
12.425017	0.1	0.493545
12.426683	0.1	0.496246
12.428350	0.1	0.500274
12.430017	0.1	0.504013
12.431683	0.1	0.506472
12.433350	0.1	0.507641
12.435017	0.1	0.507822
12.436683	0.1	0.507208
12.438350	0.1	0.505894
12.440017	0.1	0.504074
12.441683	0.1	0.502127
12.443350	0.1	0.500046
12.445017	0.1	0.496977
12.446683	0.1	0.492376
12.448350	0.1	0.487412
12.450017	0.1	0.484511
12.451683	0.1	0.485326
12.453350	0.1	0.489447
12.455017	0.1	0.494942
12.456683	0.1	0.499771
12.458350	0.1	0.502500
12.460017	0.1	0.502509
12.461683	0.1	0.500372
12.463350	0.1	0.497773
12.465017	0.1	0.496493
12.466683	0.1	0.497298
12.468350	0.1	0.499119
12.470017	0.1	0.500004
12.471683	0.1	0.499329
12.473350	0.1	0.498318
12.475017	0.1	0.498462
12.476683	0.1	0.500130
12.478350	0.1	0.502332
12.480017	0.1	0.503636
12.481683	0.1	0.503450
12.483350	0.1	0.502327
12.485017	0.1	0.501168
12.486683	0.1	0.500535
12.488350	0.1	0.500516
12.490017	0.1	0.500511
12.491683	0.1	0.499706
12.493350	0.1	0.497950
12.495017	0.1	0.495841
12.496683	0.1	0.494202
12.498350	0.1	0.493503
12.500017	0.1	0.493457
12.501683	0.1	0.493536
12.503350	0.1	0.493918
12.505017	0.1	0.495384
12.506683	0.1	0.498169
12.508350	0.1	0.501340
12.510017	0.1	0.503338
12.511683	0.1	0.503059
12.513350	0.1	0.500716
12.515017	0.1	0.497568
12.516683	0.1	0.494877
12.518350	0.1	0.493159
12.520017	0.1	0.492455
12.521683	0.1	0.492637
12.523350	0.1	0.493457
12.525017	0.1	0.494416
12.526683	0.1	0.494760
12.528350	0.1	0.493997
12.530017	0.1	0.492479
12.531683	0.1	0.491287
12.533350	0.1	0.491161
12.535017	0.1	0.491431
12.536683	0.1	0.490695
12.538350	0.1	0.488251
12.540017	0.1	0.484535
12.541683	0.1	0.480730
12.543350	0.1	0.478430
12.545017	0.1	0.478984
12.546683	0.1	0.482416
12.548350	0.1	0.486965
12.550017	0.1	0.490174
12.551683	0.1	0.491021
12.553350	0.1	0.490732
12.555017	0.1	0.490849
12.556683	0.1	0.491277
12.558350	0.1	0.490886
12.560017	0.1	0.489238
12.561683	0.1	0.487203
12.563350	0.1	0.486015
12.565017	0.1	0.486076
12.566683	0.1	0.486951
12.568350	0.1	0.488176
12.570017	0.1	0.489643
12.571683	0.1	0.491319
12.573350	0.1	0.492777
12.575017	0.1	0.493214
12.576683	0.1	0.492195
12.578350	0.1	0.490304
12.580017	0.1	0.488712
12.581683	0.1	0.488004
12.583350	0.1	0.487734
12.585017	0.1	0.487152
12.586683	0.1	0.485904
12.588350	0.1	0.484218
12.590017	0.1	0.483058
12.591683	0.1	0.483585
12.593350	0.1	0.486057
12.595017	0.1	0.489475
12.596683	0.1	0.492334
12.598350	0.1	0.493634
12.600017	0.1	0.493284
12.601683	0.1	0.492195
12.603350	0.1	0.491664
12.605017	0.1	0.491901
12.606683	0.1	0.491920
12.608350	0.1	0.491040
12.610017	0.1	0.489680
12.611683	0.1	0.488795
12.613350	0.1	0.489224
12.615017	0.1	0.491161
12.616683	0.1	0.493964
12.618350	0.1	0.496693
12.620017	0.1	0.498961
12.621683	0.1	0.501042
12.623350	0.1	0.503319
12.625017	0.1	0.505666
12.626683	0.1	0.507454
12.628350	0.1	0.508209
12.630017	0.1	0.507841
12.631683	0.1	0.506476
12.633350	0.1	0.504493
12.635017	0.1	0.502346
12.636683	0.1	0.500237
12.638350	0.1	0.498570
12.640017	0.1	0.498197
12.641683	0.1	0.499422
12.643350	0.1	0.501154
12.645017	0.1	0.501601
12.646683	0.1	0.499897
12.648350	0.1	0.496972
12.650017	0.1	0.494751
12.651683	0.1	0.494230
12.653350	0.1	0.494816
12.655017	0.1	0.495398
12.656683	0.1	0.495296
12.658350	0.1	0.494425
12.660017	0.1	0.493517
12.661683	0.1	0.493634
12.663350	0.1	0.495026
12.665017	0.1	0.496958
12.666683	0.1	0.498844
12.668350	0.1	0.500833
12.670017	0.1	0.502993
12.671683	0.1	0.504856
12.673350	0.1	0.506020
12.675017	0.1	0.506383
12.676683	0.1	0.506015
12.678350	0.1	0.504889
12.680017	0.1	0.502840
12.681683	0.1	0.500330
12.683350	0.1	0.498514
12.685017	0.1	0.497866
12.686683	0.1	0.497964
12.688350	0.1	0.498472
12.690017	0.1	0.499282
12.691683	0.1	0.500162
12.693350	0.1	0.500819
12.695017	0.1	0.501098
12.696683	0.1	0.500870
12.698350	0.1	0.499417
12.700017	0.1	0.495897
12.701683	0.1	0.490760
12.703350	0.1	0.485759
12.705017	0.1	0.482341
12.706683	0.1	0.480632
12.708350	0.1	0.480111
12.710017	0.1	0.480218
12.711683	0.1	0.480302
12.713350	0.1	0.479710
12.715017	0.1	0.478295
12.716683	0.1	0.476530
12.718350	0.1	0.474928
12.720017	0.1	0.473768
12.721683	0.1	0.473317
12.723350	0.1	0.473727
12.725017	0.1	0.474849
12.726683	0.1	0.476493
12.728350	0.1	0.478541
12.730017	0.1	0.480595
12.731683	0.1	0.481764
12.733350	0.1	0.481261
12.735017	0.1	0.478793
12.736683	0.1	0.474686
12.738350	0.1	0.470090
12.740017	0.1	0.466341
12.741683	0.1	0.463733
12.743350	0.1	0.461452
12.745017	0.1	0.458681
12.746683	0.1	0.455691
12.748350	0.1	0.453624
12.750017	0.1	0.453056
12.751683	0.1	0.453428
12.753350	0.1	0.453577
12.755017	0.1	0.452478
12.756683	0.1	0.450066
12.758350	0.1	0.447333
12.760017	0.1	0.445531
12.761683	0.1	0.445289
12.763350	0.1	0.446164
12.765017	0.1	0.446872
12.766683	0.1	0.446332
12.768350	0.1	0.444544
12.770017	0.1	0.442443
12.771683	0.1	0.441009
12.773350	0.1	0.440269
12.775017	0.1	0.439184
12.776683	0.1	0.436814
12.778350	0.1	0.433507
12.780017	0.1	0.430676
12.781683	0.1	0.429451
12.783350	0.1	0.429587
12.785017	0.1	0.429801
12.786683	0.1	0.429070
12.788350	0.1	0.427202
12.790017	0.1	0.424348
12.791683	0.1	0.420930
12.793350	0.1	0.417992
12.795017	0.1	0.416897
12.796683	0.1	0.418392
12.798350	0.1	0.421647
12.800017	0.1	0.424571
12.801683	0.1	0.425638
12.803350	0.1	0.425130
12.805017	0.1	0.424073
12.806683	0.1	0.422746
12.808350	0.1	0.420795
12.810017	0.1	0.418327
12.811683	0.1	0.416259
12.813350	0.1	0.415728
12.815017	0.1	0.417344
12.816683	0.1	0.420767
12.818350	0.1	0.424725
12.820017	0.1	0.427729
12.821683	0.1	0.428907
12.823350	0.1	0.428343
12.825017	0.1	0.427114
12.826683	0.1	0.426588
12.828350	0.1	0.427268
12.830017	0.1	0.428664
12.831683	0.1	0.430057
12.833350	0.1	0.430848
12.835017	0.1	0.430825
12.836683	0.1	0.430569
12.838350	0.1	0.430993
12.840017	0.1	0.432315
12.841683	0.1	0.434024
12.843350	0.1	0.435733
12.845017	0.1	0.437349
12.846683	0.1	0.438732
12.848350	0.1	0.439570
12.850017	0.1	0.439449
12.851683	0.1	0.438141
12.853350	0.1	0.436162
12.855017	0.1	0.434914
12.856683	0.1	0.435673
12.858350	0.1	0.438336
12.860017	0.1	0.441424
12.861683	0.1	0.443272
12.863350	0.1	0.443198
12.865017	0.1	0.441698
12.866683	0.1	0.439887
12.868350	0.1	0.438755
12.870017	0.1	0.438774
12.871683	0.1	0.439840
12.873350	0.1	0.441303
12.875017	0.1	0.442662
12.876683	0.1	0.444134
12.878350	0.1	0.446145
12.880017	0.1	0.448744
12.881683	0.1	0.451473
12.883350	0.1	0.453377
12.885017	0.1	0.453796
12.886683	0.1	0.453019
12.888350	0.1	0.451924
12.890017	0.1	0.451431
12.891683	0.1	0.452171
12.893350	0.1	0.453875
12.895017	0.1	0.455272
12.896683	0.1	0.455072
12.898350	0.1	0.452935
12.900017	0.1	0.449754
12.901683	0.1	0.447421
12.903350	0.1	0.447645
12.905017	0.1	0.450471
12.906683	0.1	0.454113
12.908350	0.1	0.456502
12.910017	0.1	0.456818
12.911683	0.1	0.455361
12.913350	0.1	0.452958
12.915017	0.1	0.450769
12.916683	0.1	0.449573
12.918350	0.1	0.449489
12.920017	0.1	0.450551
12.921683	0.1	0.452623
12.923350	0.1	0.454918
12.925017	0.1	0.456581
12.926683	0.1	0.457419
12.928350	0.1	0.457731
12.930017	0.1	0.457885
12.931683	0.1	0.458262
12.933350	0.1	0.459352
12.935017	0.1	0.461522
12.936683	0.1	0.464595
12.938350	0.1	0.467706
12.940017	0.1	0.469703
12.941683	0.1	0.469848
12.943350	0.1	0.468316
12.945017	0.1	0.466052
12.946683	0.1	0.464008
12.948350	0.1	0.462593
12.950017	0.1	0.461536
12.951683	0.1	0.460232
12.953350	0.1	0.458537
12.955017	0.1	0.456986
12.956683	0.1	0.456399
12.958350	0.1	0.457037
12.960017	0.1	0.458201
12.961683	0.1	0.458839
12.963350	0.1	0.458276
12.965017	0.1	0.456264
12.966683	0.1	0.453186
12.968350	0.1	0.449922
12.970017	0.1	0.446970
12.971683	0.1	0.444190
12.973350	0.1	0.441489
12.975017	0.1	0.439310
12.976683	0.1	0.438113
12.978350	0.1	0.437638
12.980017	0.1	0.436995
12.981683	0.1	0.435608
12.983350	0.1	0.433587
12.985017	0.1	0.431198
12.986683	0.1	0.428585
12.988350	0.1	0.425922
12.990017	0.1	0.423463
12.991683	0.1	0.421386
12.993350	0.1	0.419868
12.995017	0.1	0.419049
12.996683	0.1	0.418718
12.998350	0.1	0.418113
13.000017	0.1	0.416394
13.001683	0.1	0.413787
13.003350	0.1	0.411626
13.005017	0.1	0.410560
13.006683	0.1	0.409535
13.008350	0.1	0.407635
13.010017	0.1	0.405572
13.011683	0.1	0.404436
13.013350	0.1	0.404599
13.015017	0.1	0.406057
13.016683	0.1	0.408110
13.018350	0.1	0.409172
13.020017	0.1	0.408427
13.021683	0.1	0.406909
13.023350	0.1	0.405964
13.025017	0.1	0.405665
13.026683	0.1	0.405619
13.028350	0.1	0.406122
13.030017	0.1	0.407510
13.031683	0.1	0.409060
13.033350	0.1	0.409582
13.035017	0.1	0.408739
13.036683	0.1	0.407230
13.038350	0.1	0.405842
13.040017	0.1	0.404571
13.041683	0.1	0.402746
13.043350	0.1	0.400054
13.045017	0.1	0.397093
13.046683	0.1	0.394871
13.048350	0.1	0.394159
13.050017	0.1	0.395179
13.051683	0.1	0.397488
13.053350	0.1	0.400185
13.055017	0.1	0.402532
13.056683	0.1	0.404334
13.058350	0.1	0.405470
13.060017	0.1	0.405614
13.061683	0.1	0.404660
13.063350	0.1	0.403039
13.065017	0.1	0.401344
13.066683	0.1	0.399891
13.068350	0.1	0.398979
13.070017	0.1	0.399109
13.071683	0.1	0.400422
13.073350	0.1	0.402513
13.075017	0.1	0.405028
13.076683	0.1	0.407612
13.078350	0.1	0.409419
13.080017	0.1	0.409521
13.081683	0.1	0.407854
13.083350	0.1	0.405600
13.085017	0.1	0.404259
13.086683	0.1	0.404473
13.088350	0.1	0.405819
13.090017	0.1	0.407286
13.091683	0.1	0.408227
13.093350	0.1	0.408925
13.095017	0.1	0.409507
13.096683	0.1	0.409111
13.098350	0.1	0.407137
13.100017	0.1	0.404441
13.101683	0.1	0.402508
13.103350	0.1	0.402266
13.105017	0.1	0.403747
13.106683	0.1	0.406289
13.108350	0.1	0.408925
13.110017	0.1	0.410988
13.111683	0.1	0.412413
13.113350	0.1	0.413526
13.115017	0.1	0.414881
13.116683	0.1	0.417461
13.118350	0.1	0.421791
13.120017	0.1	0.426602
13.121683	0.1	0.429517
13.123350	0.1	0.429205
13.125017	0.1	0.426178
13.126683	0.1	0.422206
13.128350	0.1	0.419547
13.130017	0.1	0.419649
13.131683	0.1	0.421982
13.133350	0.1	0.424590
13.135017	0.1	0.426085
13.136683	0.1	0.426508
13.138350	0.1	0.426639
13.140017	0.1	0.427063
13.141683	0.1	0.427919
13.143350	0.1	0.429004
13.145017	0.1	0.429759
13.146683	0.1	0.429833
13.148350	0.1	0.429740
13.150017	0.1	0.430648
13.151683	0.1	0.433270
13.153350	0.1	0.436842
13.155017	0.1	0.439486
13.156683	0.1	0.440171
13.158350	0.1	0.439486
13.160017	0.1	0.438574
13.161683	0.1	0.438192
13.163350	0.1	0.438746
13.165017	0.1	0.440478
13.166683	0.1	0.443310
13.168350	0.1	0.446714
13.170017	0.1	0.450034
13.171683	0.1	0.452856
13.173350	0.1	0.454998
13.175017	0.1	0.456427
13.176683	0.1	0.457289
13.178350	0.1	0.457745
13.180017	0.1	0.457754
13.181683	0.1	0.457442
13.183350	0.1	0.457535
13.185017	0.1	0.459030
13.186683	0.1	0.462146
13.188350	0.1	0.465703
13.190017	0.1	0.467673
13.191683	0.1	0.466569
13.193350	0.1	0.462607
13.195017	0.1	0.457680
13.196683	0.1	0.454118
13.198350	0.1	0.453070
13.200017	0.1	0.453927
13.201683	0.1	0.454942
13.203350	0.1	0.454276
13.205017	0.1	0.450988
13.206683	0.1	0.445838
13.208350	0.1	0.441070
13.210017	0.1	0.438662
13.211683	0.1	0.438960
13.213350	0.1	0.441293
13.215017	0.1	0.444911
13.216683	0.1	0.448949
13.218350	0.1	0.452576
13.220017	0.1	0.455640
13.221683	0.1	0.458430
13.223350	0.1	0.460707
13.225017	0.1	0.461480
13.226683	0.1	0.459985
13.228350	0.1	0.456511
13.230017	0.1	0.452111
13.231683	0.1	0.447859
13.233350	0.1	0.444339
13.235017	0.1	0.441438
13.236683	0.1	0.438797
13.238350	0.1	0.436553
13.240017	0.1	0.435277
13.241683	0.1	0.435347
13.243350	0.1	0.436357
13.245017	0.1	0.437209
13.246683	0.1	0.436809
13.248350	0.1	0.434872
13.250017	0.1	0.432516
13.251683	0.1	0.431375
13.253350	0.1	0.431789
13.255017	0.1	0.432618
13.256683	0.1	0.432646
13.258350	0.1	0.431621
13.260017	0.1	0.430201
13.261683	0.1	0.429060
13.263350	0.1	0.427999
13.265017	0.1	0.426061
13.266683	0.1	0.422844
13.268350	0.1	0.419333
13.270017	0.1	0.417042
13.271683	0.1	0.416520
13.273350	0.1	0.416925
13.275017	0.1	0.416934
13.276683	0.1	0.415808
13.278350	0.1	0.413894
13.280017	0.1	0.412264
13.281683	0.1	0.411733
13.283350	0.1	0.412301
13.285017	0.1	0.413596
13.286683	0.1	0.415179
13.288350	0.1	0.416646
13.290017	0.1	0.418024
13.291683	0.1	0.419505
13.293350	0.1	0.420758
13.295017	0.1	0.421330
13.296683	0.1	0.421344
13.298350	0.1	0.421149
13.300017	0.1	0.420813
13.301683	0.1	0.420404
13.303350	0.1	0.420245
13.305017	0.1	0.420455
13.306683	0.1	0.420492
13.308350	0.1	0.419379
13.310017	0.1	0.416581
13.311683	0.1	0.412869
13.313350	0.1	0.409982
13.315017	0.1	0.409130
13.316683	0.1	0.410215
13.318350	0.1	0.412245
13.320017	0.1	0.414234
13.321683	0.1	0.415836
13.323350	0.1	0.417004
13.325017	0.1	0.417451
13.326683	0.1	0.417144
13.328350	0.1	0.416846
13.330017	0.1	0.417442
13.331683	0.1	0.418848
13.333350	0.1	0.420092
13.335017	0.1	0.420539
13.336683	0.1	0.420245
13.338350	0.1	0.419412
13.340017	0.1	0.418457
13.341683	0.1	0.418159
13.343350	0.1	0.419179
13.345017	0.1	0.421572
13.346683	0.1	0.424562
13.348350	0.1	0.427030
13.350017	0.1	0.428502
13.351683	0.1	0.429177
13.353350	0.1	0.429470
13.355017	0.1	0.429689
13.356683	0.1	0.430066
13.358350	0.1	0.431035
13.360017	0.1	0.432781
13.361683	0.1	0.434616
13.363350	0.1	0.435705
13.365017	0.1	0.436190
13.366683	0.1	0.436851
13.368350	0.1	0.437964
13.370017	0.1	0.438853
13.371683	0.1	0.438765
13.373350	0.1	0.438015
13.375017	0.1	0.437796
13.376683	0.1	0.438821
13.378350	0.1	0.440488
13.380017	0.1	0.441554
13.381683	0.1	0.441438
13.383350	0.1	0.440767
13.385017	0.1	0.440725
13.386683	0.1	0.441927
13.388350	0.1	0.443915
13.390017	0.1	0.445833
13.391683	0.1	0.447365
13.393350	0.1	0.448949
13.395017	0.1	0.451431
13.396683	0.1	0.455296
13.398350	0.1	0.460083
13.400017	0.1	0.464479
13.401683	0.1	0.466835
13.403350	0.1	0.466267
13.405017	0.1	0.463715
13.406683	0.1	0.461116
13.408350	0.1	0.459519
13.410017	0.1	0.458686
13.411683	0.1	0.458118
13.413350	0.1	0.457522
13.415017	0.1	0.456930
13.416683	0.1	0.456888
13.418350	0.1	0.458122
13.420017	0.1	0.460870
13.421683	0.1	0.464991
13.423350	0.1	0.470229
13.425017	0.1	0.475962
13.426683	0.1	0.481196
13.428350	0.1	0.484968
13.430017	0.1	0.486658
13.431683	0.1	0.486337
13.433350	0.1	0.484730
13.435017	0.1	0.482602
13.436683	0.1	0.480553
13.438350	0.1	0.479142
13.440017	0.1	0.478723
13.441683	0.1	0.479273
13.443350	0.1	0.480418
13.445017	0.1	0.481410
13.446683	0.1	0.481438
13.448350	0.1	0.480483
13.450017	0.1	0.479533
13.451683	0.1	0.479370
13.453350	0.1	0.479864
13.455017	0.1	0.480516
13.456683	0.1	0.480921
13.458350	0.1	0.480819
13.460017	0.1	0.479864
13.461683	0.1	0.477713
13.463350	0.1	0.474807
13.465017	0.1	0.472446
13.466683	0.1	0.471664
13.468350	0.1	0.472213
13.470017	0.1	0.472986
13.471683	0.1	0.473526
13.473350	0.1	0.474607
13.475017	0.1	0.477000
13.476683	0.1	0.480157
13.478350	0.1	0.482560
13.480017	0.1	0.483231
13.481683	0.1	0.482472
13.483350	0.1	0.481335
13.485017	0.1	0.480805
13.486683	0.1	0.480977
13.488350	0.1	0.480828
13.490017	0.1	0.479366
13.491683	0.1	0.476656
13.493350	0.1	0.473484
13.495017	0.1	0.470527
13.496683	0.1	0.468190
13.498350	0.1	0.466798
13.500017	0.1	0.466276
13.501683	0.1	0.465941
13.503350	0.1	0.465079
13.505017	0.1	0.463640
13.506683	0.1	0.462141
13.508350	0.1	0.461075
13.510017	0.1	0.460544
13.511683	0.1	0.460329
13.513350	0.1	0.460073
13.515017	0.1	0.459361
13.516683	0.1	0.458062
13.518350	0.1	0.456427
13.520017	0.1	0.454867
13.521683	0.1	0.453983
13.523350	0.1	0.454420
13.525017	0.1	0.456157
13.526683	0.1	0.458197
13.528350	0.1	0.459286
13.530017	0.1	0.458797
13.531683	0.1	0.456814
13.533350	0.1	0.453629
13.535017	0.1	0.449647
13.536683	0.1	0.445824
13.538350	0.1	0.443486
13.540017	0.1	0.443403
13.541683	0.1	0.445265
13.543350	0.1	0.447906
13.545017	0.1	0.450090
13.546683	0.1	0.451235
13.548350	0.1	0.451333
13.550017	0.1	0.450695
13.551683	0.1	0.449917
13.553350	0.1	0.449335
13.555017	0.1	0.448572
13.556683	0.1	0.447086
13.558350	0.1	0.444786
13.560017	0.1	0.442173
13.561683	0.1	0.440083
13.563350	0.1	0.438923
13.565017	0.1	0.438364
13.566683	0.1	0.438062
13.568350	0.1	0.438001
13.570017	0.1	0.438336
13.571683	0.1	0.439291
13.573350	0.1	0.441000
13.575017	0.1	0.443305
13.576683	0.1	0.445941
13.578350	0.1	0.448581
13.580017	0.1	0.450537
13.581683	0.1	0.450988
13.583350	0.1	0.449964
13.585017	0.1	0.448474
13.586683	0.1	0.447403
13.588350	0.1	0.446867
13.590017	0.1	0.446769
13.591683	0.1	0.447240
13.593350	0.1	0.448418
13.595017	0.1	0.450262
13.596683	0.1	0.452604
13.598350	0.1	0.455021
13.600017	0.1	0.456846
13.601683	0.1	0.457591
13.603350	0.1	0.457284
13.605017	0.1	0.456260
13.606683	0.1	0.454830
13.608350	0.1	0.453498
13.610017	0.1	0.453289
13.611683	0.1	0.455030
13.613350	0.1	0.458006
13.615017	0.1	0.460180
13.616683	0.1	0.460320
13.618350	0.1	0.459058
13.620017	0.1	0.457829
13.621683	0.1	0.457568
13.623350	0.1	0.458322
13.625017	0.1	0.459524
13.626683	0.1	0.460376
13.628350	0.1	0.460218
13.630017	0.1	0.459142
13.631683	0.1	0.457810
13.633350	0.1	0.456735
13.635017	0.1	0.456139
13.636683	0.1	0.456176
13.638350	0.1	0.456930
13.640017	0.1	0.458560
13.641683	0.1	0.461144
13.643350	0.1	0.464306
13.645017	0.1	0.467403
13.646683	0.1	0.470076
13.648350	0.1	0.472241
13.650017	0.1	0.473820
13.651683	0.1	0.474956
13.653350	0.1	0.475845
13.655017	0.1	0.476073
13.656683	0.1	0.475035
13.658350	0.1	0.473177
13.660017	0.1	0.471887
13.661683	0.1	0.472148
13.663350	0.1	0.474146
13.665017	0.1	0.477517
13.666683	0.1	0.481247
13.668350	0.1	0.483980
13.670017	0.1	0.485322
13.671683	0.1	0.485880
13.673350	0.1	0.485978
13.675017	0.1	0.485396
13.676683	0.1	0.484446
13.678350	0.1	0.484376
13.680017	0.1	0.486341
13.681683	0.1	0.489997
13.683350	0.1	0.493587
13.685017	0.1	0.495561
13.686683	0.1	0.495715
13.688350	0.1	0.494788
13.690017	0.1	0.493559
13.691683	0.1	0.492437
13.693350	0.1	0.491305
13.695017	0.1	0.489932
13.696683	0.1	0.488702
13.698350	0.1	0.488348
13.700017	0.1	0.488926
13.701683	0.1	0.489503
13.703350	0.1	0.489056
13.705017	0.1	0.487319
13.706683	0.1	0.484646
13.708350	0.1	0.481158
13.710017	0.1	0.476805
13.711683	0.1	0.472167
13.713350	0.1	0.468660
13.715017	0.1	0.467650
13.716683	0.1	0.469494
13.718350	0.1	0.473340
13.720017	0.1	0.477559
13.721683	0.1	0.480819
13.723350	0.1	0.482723
13.725017	0.1	0.483124
13.726683	0.1	0.481769
13.728350	0.1	0.479040
13.730017	0.1	0.476125
13.731683	0.1	0.473903
13.733350	0.1	0.472441
13.735017	0.1	0.471626
13.736683	0.1	0.471338
13.738350	0.1	0.471026
13.740017	0.1	0.470034
13.741683	0.1	0.468316
13.743350	0.1	0.466481
13.745017	0.1	0.465252
13.746683	0.1	0.465028
13.748350	0.1	0.465647
13.750017	0.1	0.466318
13.751683	0.1	0.466271
13.753350	0.1	0.465219
13.755017	0.1	0.462956
13.756683	0.1	0.459277
13.758350	0.1	0.454560
13.760017	0.1	0.449843
13.761683	0.1	0.446178
13.763350	0.1	0.444027
13.765017	0.1	0.443058
13.766683	0.1	0.442551
13.768350	0.1	0.442015
13.770017	0.1	0.441289
13.771683	0.1	0.440087
13.773350	0.1	0.437968
13.775017	0.1	0.434965
13.776683	0.1	0.432003
13.778350	0.1	0.430332
13.780017	0.1	0.430532
13.781683	0.1	0.432129
13.783350	0.1	0.434052
13.785017	0.1	0.435370
13.786683	0.1	0.435589
13.788350	0.1	0.434327
13.790017	0.1	0.431300
13.791683	0.1	0.426853
13.793350	0.1	0.422327
13.795017	0.1	0.419449
13.796683	0.1	0.419104
13.798350	0.1	0.420748
13.800017	0.1	0.422895
13.801683	0.1	0.424217
13.803350	0.1	0.424818
13.805017	0.1	0.425992
13.806683	0.1	0.428404
13.808350	0.1	0.431123
13.810017	0.1	0.432516
13.811683	0.1	0.431770
13.813350	0.1	0.429321
13.815017	0.1	0.426043
13.816683	0.1	0.422811
13.818350	0.1	0.420511
13.820017	0.1	0.419617
13.821683	0.1	0.419677
13.823350	0.1	0.419626
13.825017	0.1	0.418853
13.826683	0.1	0.417982
13.828350	0.1	0.418117
13.830017	0.1	0.419370
13.831683	0.1	0.420678
13.833350	0.1	0.421186
13.835017	0.1	0.421158
13.836683	0.1	0.421461
13.838350	0.1	0.422155
13.840017	0.1	0.422271
13.841683	0.1	0.421144
13.843350	0.1	0.419398
13.845017	0.1	0.418196
13.846683	0.1	0.418173
13.848350	0.1	0.419295
13.850017	0.1	0.421186
13.851683	0.1	0.423496
13.853350	0.1	0.426238
13.855017	0.1	0.429121
13.856683	0.1	0.430914
13.858350	0.1	0.430574
13.860017	0.1	0.428520
13.861683	0.1	0.426364
13.863350	0.1	0.425940
13.865017	0.1	0.428199
13.866683	0.1	0.432222
13.868350	0.1	0.435780
13.870017	0.1	0.437233
13.871683	0.1	0.436511
13.873350	0.1	0.434788
13.875017	0.1	0.433531
13.876683	0.1	0.433540
13.878350	0.1	0.434672
13.880017	0.1	0.436213
13.881683	0.1	0.437456
13.883350	0.1	0.438155
13.885017	0.1	0.438388
13.886683	0.1	0.438113
13.888350	0.1	0.437521
13.890017	0.1	0.437303
13.891683	0.1	0.438076
13.893350	0.1	0.440120
13.895017	0.1	0.443463
13.896683	0.1	0.447570
13.898350	0.1	0.451296
13.900017	0.1	0.453456
13.901683	0.1	0.453410
13.903350	0.1	0.451375
13.905017	0.1	0.448264
13.906683	0.1	0.445009
13.908350	0.1	0.442071
13.910017	0.1	0.439603
13.911683	0.1	0.438034
13.913350	0.1	0.438117
13.915017	0.1	0.440157
13.916683	0.1	0.443212
13.918350	0.1	0.445787
13.920017	0.1	0.447272
13.921683	0.1	0.448273
13.923350	0.1	0.449815
13.925017	0.1	0.452353
13.926683	0.1	0.455379
13.928350	0.1	0.457829
13.930017	0.1	0.458802
13.931683	0.1	0.457931
13.933350	0.1	0.455766
13.935017	0.1	0.453461
13.936683	0.1	0.451868
13.938350	0.1	0.451272
13.940017	0.1	0.451542
13.941683	0.1	0.452166
13.943350	0.1	0.452637
13.945017	0.1	0.452981
13.946683	0.1	0.453508
13.948350	0.1	0.454169
13.950017	0.1	0.454714
13.951683	0.1	0.455282
13.953350	0.1	0.456260
13.955017	0.1	0.457787
13.956683	0.1	0.459519
13.958350	0.1	0.460716
13.960017	0.1	0.460637
13.961683	0.1	0.458951
13.963350	0.1	0.455868
13.965017	0.1	0.452101
13.966683	0.1	0.448418
13.968350	0.1	0.445466
13.970017	0.1	0.443710
13.971683	0.1	0.442946
13.973350	0.1	0.442327
13.975017	0.1	0.441177
13.976683	0.1	0.439486
13.978350	0.1	0.437992
13.980017	0.1	0.437847
13.981683	0.1	0.439514
13.983350	0.1	0.441936
13.985017	0.1	0.443226
13.986683	0.1	0.442388
13.988350	0.1	0.440190
13.990017	0.1	0.438062
13.991683	0.1	0.436460
13.993350	0.1	0.434769
13.995017	0.1	0.432576
13.996683	0.1	0.430471
13.998350	0.1	0.429442
14.000017	0.1	0.429638
14.001683	0.1	0.430197
14.003350	0.1	0.430681
14.005017	0.1	0.431668
14.006683	0.1	0.433265
14.008350	0.1	0.434266
14.010017	0.1	0.433503
14.011683	0.1	0.431058
14.013350	0.1	0.428045
14.015017	0.1	0.426001
14.016683	0.1	0.426029
14.018350	0.1	0.427798
14.020017	0.1	0.429805
14.021683	0.1	0.430592
14.023350	0.1	0.429400
14.025017	0.1	0.426178
14.026683	0.1	0.421801
14.028350	0.1	0.417875
14.030017	0.1	0.415961
14.031683	0.1	0.417065
14.033350	0.1	0.421098
14.035017	0.1	0.426606
14.036683	0.1	0.431584
14.038350	0.1	0.434699
14.040017	0.1	0.435677
14.041683	0.1	0.434979
14.043350	0.1	0.433195
14.045017	0.1	0.430727
14.046683	0.1	0.427882
14.048350	0.1	0.425074
14.050017	0.1	0.423086
14.051683	0.1	0.422671
14.053350	0.1	0.423719
14.055017	0.1	0.425293
14.056683	0.1	0.426434
14.058350	0.1	0.426406
14.060017	0.1	0.425014
14.061683	0.1	0.422918
14.063350	0.1	0.421158
14.065017	0.1	0.420301
14.066683	0.1	0.420269
14.068350	0.1	0.420548
14.070017	0.1	0.420543
14.071683	0.1	0.419887
14.073350	0.1	0.418979
14.075017	0.1	0.418741
14.076683	0.1	0.419337
14.078350	0.1	0.419915
14.080017	0.1	0.420124
14.081683	0.1	0.420623
14.083350	0.1	0.421656
14.085017	0.1	0.422467
14.086683	0.1	0.422620
14.088350	0.1	0.422816
14.090017	0.1	0.423817
14.091683	0.1	0.425330
14.093350	0.1	0.426774
14.095017	0.1	0.428492
14.096683	0.1	0.431128
14.098350	0.1	0.434425
14.100017	0.1	0.437265
14.101683	0.1	0.438644
14.103350	0.1	0.438611
14.105017	0.1	0.438220
14.106683	0.1	0.438360
14.108350	0.1	0.439142
14.110017	0.1	0.440250
14.111683	0.1	0.441116
14.113350	0.1	0.441223
14.115017	0.1	0.440567
14.116683	0.1	0.439677
14.118350	0.1	0.439188
14.120017	0.1	0.439421
14.121683	0.1	0.440283
14.123350	0.1	0.441512
14.125017	0.1	0.443161
14.126683	0.1	0.445703
14.128350	0.1	0.449410
14.130017	0.1	0.453559
14.131683	0.1	0.456893
14.133350	0.1	0.458765
14.135017	0.1	0.459463
14.136683	0.1	0.459831
14.138350	0.1	0.460832
14.140017	0.1	0.462797
14.141683	0.1	0.464921
14.143350	0.1	0.465903
14.145017	0.1	0.465144
14.146683	0.1	0.463459
14.148350	0.1	0.462583
14.150017	0.1	0.463948
14.151683	0.1	0.467924
14.153350	0.1	0.473675
14.155017	0.1	0.479501
14.156683	0.1	0.483799
14.158350	0.1	0.485899
14.160017	0.1	0.485969
14.161683	0.1	0.484376
14.163350	0.1	0.481401
14.165017	0.1	0.477708
14.166683	0.1	0.474206
14.168350	0.1	0.471422
14.170017	0.1	0.469652
14.171683	0.1	0.469224
14.173350	0.1	0.469978
14.175017	0.1	0.471408
14.176683	0.1	0.473419
14.178350	0.1	0.476018
14.180017	0.1	0.478937
14.181683	0.1	0.481820
14.183350	0.1	0.484032
14.185017	0.1	0.484679
14.186683	0.1	0.483552
14.188350	0.1	0.481522
14.190017	0.1	0.479915
14.191683	0.1	0.479785
14.193350	0.1	0.481401
14.195017	0.1	0.483892
14.196683	0.1	0.485894
14.198350	0.1	0.486569
14.200017	0.1	0.485955
14.201683	0.1	0.484437
14.203350	0.1	0.482565
14.205017	0.1	0.481419
14.206683	0.1	0.482304
14.208350	0.1	0.485317
14.210017	0.1	0.488814
14.211683	0.1	0.490653
14.213350	0.1	0.489964
14.215017	0.1	0.487575
14.216683	0.1	0.484916
14.218350	0.1	0.482909
14.220017	0.1	0.481880
14.221683	0.1	0.481652
14.223350	0.1	0.481680
14.225017	0.1	0.481694
14.226683	0.1	0.481792
14.228350	0.1	0.481843
14.230017	0.1	0.481610
14.231683	0.1	0.481219
14.233350	0.1	0.480679
14.235017	0.1	0.479440
14.236683	0.1	0.476879
14.238350	0.1	0.472735
14.240017	0.1	0.467361
14.241683	0.1	0.462201
14.243350	0.1	0.459184
14.245017	0.1	0.459063
14.246683	0.1	0.461009
14.248350	0.1	0.463454
14.250017	0.1	0.465028
14.251683	0.1	0.465317
14.253350	0.1	0.464669
14.255017	0.1	0.463552
14.256683	0.1	0.462602
14.258350	0.1	0.462341
14.260017	0.1	0.462402
14.261683	0.1	0.462113
14.263350	0.1	0.461480
14.265017	0.1	0.460669
14.266683	0.1	0.459463
14.268350	0.1	0.457554
14.270017	0.1	0.454956
14.271683	0.1	0.452134
14.273350	0.1	0.449871
14.275017	0.1	0.448865
14.276683	0.1	0.449358
14.278350	0.1	0.450835
14.280017	0.1	0.452357
14.281683	0.1	0.453237
14.283350	0.1	0.452977
14.285017	0.1	0.451538
14.286683	0.1	0.449764
14.288350	0.1	0.448683
14.290017	0.1	0.448334
14.291683	0.1	0.447859
14.293350	0.1	0.446457
14.295017	0.1	0.444064
14.296683	0.1	0.441237
14.298350	0.1	0.438639
14.300017	0.1	0.436851
14.301683	0.1	0.436180
14.303350	0.1	0.436367
14.305017	0.1	0.436869
14.306683	0.1	0.437340
14.308350	0.1	0.437438
14.310017	0.1	0.436953
14.311683	0.1	0.436255
14.313350	0.1	0.436194
14.315017	0.1	0.437498
14.316683	0.1	0.439924
14.318350	0.1	0.441959
14.320017	0.1	0.442313
14.321683	0.1	0.441275
14.323350	0.1	0.440078
14.325017	0.1	0.439701
14.326683	0.1	0.440427
14.328350	0.1	0.441787
14.330017	0.1	0.443077
14.331683	0.1	0.444269
14.333350	0.1	0.445852
14.335017	0.1	0.447761
14.336683	0.1	0.449177
14.338350	0.1	0.449298
14.340017	0.1	0.448059
14.341683	0.1	0.446201
14.343350	0.1	0.444716
14.345017	0.1	0.444171
14.346683	0.1	0.444800
14.348350	0.1	0.446448
14.350017	0.1	0.448213
14.351683	0.1	0.449079
14.353350	0.1	0.448888
14.355017	0.1	0.448171
14.356683	0.1	0.447547
14.358350	0.1	0.447342
14.360017	0.1	0.447300
14.361683	0.1	0.447398
14.363350	0.1	0.448539
14.365017	0.1	0.451421
14.366683	0.1	0.455640
14.368350	0.1	0.460325
14.370017	0.1	0.464506
14.371683	0.1	0.467123
14.373350	0.1	0.467491
14.375017	0.1	0.465782
14.376683	0.1	0.462644
14.378350	0.1	0.458844
14.380017	0.1	0.455575
14.381683	0.1	0.454024
14.383350	0.1	0.454104
14.385017	0.1	0.454783
14.386683	0.1	0.455501
14.388350	0.1	0.456343
14.390017	0.1	0.457205
14.391683	0.1	0.457391
14.393350	0.1	0.456469
14.395017	0.1	0.455333
14.396683	0.1	0.455533
14.398350	0.1	0.457643
14.400017	0.1	0.460930
14.401683	0.1	0.464576
14.403350	0.1	0.468465
14.405017	0.1	0.472432
14.406683	0.1	0.475412
14.408350	0.1	0.476572
14.410017	0.1	0.476763
14.411683	0.1	0.477559
14.413350	0.1	0.479342
14.415017	0.1	0.481308
14.416683	0.1	0.482406
14.418350	0.1	0.481843
14.420017	0.1	0.479706
14.421683	0.1	0.477517
14.423350	0.1	0.477242
14.425017	0.1	0.479636
14.426683	0.1	0.483957
14.428350	0.1	0.488749
14.430017	0.1	0.492642
14.431683	0.1	0.495212
14.433350	0.1	0.496935
14.435017	0.1	0.498206
14.436683	0.1	0.498970
14.438350	0.1	0.499110
14.440017	0.1	0.498709
14.441683	0.1	0.498067
14.443350	0.1	0.497340
14.445017	0.1	0.496013
14.446683	0.1	0.493531
14.448350	0.1	0.490453
14.450017	0.1	0.488306
14.451683	0.1	0.488125
14.453350	0.1	0.489629
14.455017	0.1	0.491720
14.456683	0.1	0.493140
14.458350	0.1	0.493019
14.460017	0.1	0.491790
14.461683	0.1	0.491049
14.463350	0.1	0.491999
14.465017	0.1	0.494272
14.466683	0.1	0.496623
14.468350	0.1	0.498286
14.470017	0.1	0.499152
14.471683	0.1	0.499333
14.473350	0.1	0.498891
14.475017	0.1	0.497657
14.476683	0.1	0.495198
14.478350	0.1	0.491454
14.480017	0.1	0.487277
14.481683	0.1	0.483948
14.483350	0.1	0.482122
14.485017	0.1	0.481298
14.486683	0.1	0.480236
14.488350	0.1	0.478085
14.490017	0.1	0.475142
14.491683	0.1	0.472567
14.493350	0.1	0.471259
14.495017	0.1	0.471044
14.496683	0.1	0.471035
14.498350	0.1	0.470593
14.500017	0.1	0.469731
14.501683	0.1	0.468767
14.503350	0.1	0.467906
14.505017	0.1	0.467240
14.506683	0.1	0.466667
14.508350	0.1	0.465950
14.510017	0.1	0.465228
14.511683	0.1	0.464916
14.513350	0.1	0.464912
14.515017	0.1	0.464371
14.516683	0.1	0.462430
14.518350	0.1	0.458611
14.520017	0.1	0.452944
14.521683	0.1	0.446397
14.523350	0.1	0.440655
14.525017	0.1	0.436949
14.526683	0.1	0.435347
14.528350	0.1	0.435244
14.530017	0.1	0.436162
14.531683	0.1	0.437959
14.533350	0.1	0.440604
14.535017	0.1	0.443771
14.536683	0.1	0.446616
14.538350	0.1	0.448017
14.540017	0.1	0.447500
14.541683	0.1	0.445899
14.543350	0.1	0.444716
14.545017	0.1	0.444753
14.546683	0.1	0.445689
14.548350	0.1	0.446625
14.550017	0.1	0.446718
14.551683	0.1	0.445615
14.553350	0.1	0.443803
14.555017	0.1	0.442434
14.556683	0.1	0.442388
14.558350	0.1	0.443584
14.560017	0.1	0.445284
14.561683	0.1	0.446700
14.563350	0.1	0.447393
14.565017	0.1	0.447640
14.566683	0.1	0.448162
14.568350	0.1	0.448991
14.570017	0.1	0.449005
14.571683	0.1	0.447044
14.573350	0.1	0.443324
14.575017	0.1	0.439696
14.576683	0.1	0.438285
14.578350	0.1	0.439710
14.580017	0.1	0.442616
14.581683	0.1	0.445042
14.583350	0.1	0.446043
14.585017	0.1	0.446085
14.586683	0.1	0.446220
14.588350	0.1	0.446825
14.590017	0.1	0.447379
14.591683	0.1	0.447468
14.593350	0.1	0.447491
14.595017	0.1	0.448027
14.596683	0.1	0.449168
14.598350	0.1	0.450616
14.600017	0.1	0.451980
14.601683	0.1	0.453093
14.603350	0.1	0.453922
14.605017	0.1	0.454406
14.606683	0.1	0.454579
14.608350	0.1	0.454700
14.610017	0.1	0.454779
14.611683	0.1	0.454346
14.613350	0.1	0.453107
14.615017	0.1	0.451594
14.616683	0.1	0.450779
14.618350	0.1	0.451133
14.620017	0.1	0.452376
14.621683	0.1	0.453824
14.623350	0.1	0.454797
14.625017	0.1	0.455128
14.626683	0.1	0.455258
14.628350	0.1	0.455757
14.630017	0.1	0.456925
14.631683	0.1	0.458728
14.633350	0.1	0.460735
14.635017	0.1	0.462141
14.636683	0.1	0.462290
14.638350	0.1	0.461517
14.640017	0.1	0.460958
14.641683	0.1	0.461154
14.643350	0.1	0.461759
14.645017	0.1	0.462588
14.646683	0.1	0.463817
14.648350	0.1	0.465368
14.650017	0.1	0.466928
14.651683	0.1	0.468143
14.653350	0.1	0.468586
14.655017	0.1	0.468059
14.656683	0.1	0.467156
14.658350	0.1	0.466928
14.660017	0.1	0.467426
14.661683	0.1	0.467347
14.663350	0.1	0.465559
14.665017	0.1	0.462271
14.666683	0.1	0.458648
14.668350	0.1	0.456125
14.670017	0.1	0.455612
14.671683	0.1	0.456921
14.673350	0.1	0.459268
14.675017	0.1	0.462108
14.676683	0.1	0.465065
14.678350	0.1	0.467552
14.680017	0.1	0.468958
14.681683	0.1	0.469298
14.683350	0.1	0.469326
14.685017	0.1	0.469489
14.686683	0.1	0.469168
14.688350	0.1	0.467761
14.690017	0.1	0.465955
14.691683	0.1	0.465163
14.693350	0.1	0.466118
14.695017	0.1	0.468609
14.696683	0.1	0.471817
14.698350	0.1	0.474635
14.700017	0.1	0.476371
14.701683	0.1	0.477107
14.703350	0.1	0.477242
14.705017	0.1	0.477042
14.706683	0.1	0.476553
14.708350	0.1	0.475664
14.710017	0.1	0.474416
14.711683	0.1	0.473028
14.713350	0.1	0.471603
14.715017	0.1	0.470360
14.716683	0.1	0.469820
14.718350	0.1	0.470108
14.720017	0.1	0.470798
14.721683	0.1	0.471654
14.723350	0.1	0.472395
14.725017	0.1	0.472143
14.726683	0.1	0.470425
14.728350	0.1	0.468213
14.730017	0.1	0.467030
14.731683	0.1	0.467333
14.733350	0.1	0.468236
14.735017	0.1	0.468558
14.736683	0.1	0.467775
14.738350	0.1	0.466374
14.740017	0.1	0.465345
14.741683	0.1	0.464944
14.743350	0.1	0.464339
14.745017	0.1	0.462732
14.746683	0.1	0.460013
14.748350	0.1	0.456418
14.750017	0.1	0.452367
14.751683	0.1	0.448530
14.753350	0.1	0.445689
14.755017	0.1	0.444311
14.756683	0.1	0.444208
14.758350	0.1	0.444767
14.760017	0.1	0.445442
14.761683	0.1	0.445801
14.763350	0.1	0.445377
14.765017	0.1	0.444059
14.766683	0.1	0.442560
14.768350	0.1	0.441880
14.770017	0.1	0.442425
14.771683	0.1	0.443533
14.773350	0.1	0.443868
14.775017	0.1	0.442504
14.776683	0.1	0.439850
14.778350	0.1	0.437321
14.780017	0.1	0.436171
14.781683	0.1	0.436543
14.783350	0.1	0.437610
14.785017	0.1	0.438280
14.786683	0.1	0.437843
14.788350	0.1	0.436474
14.790017	0.1	0.435100
14.791683	0.1	0.434164
14.793350	0.1	0.433107
14.795017	0.1	0.431282
14.796683	0.1	0.428795
14.798350	0.1	0.426290
14.800017	0.1	0.424506
14.801683	0.1	0.424194
14.803350	0.1	0.425610
14.805017	0.1	0.427868
14.806683	0.1	0.429559
14.808350	0.1	0.429824
14.810017	0.1	0.428641
14.811683	0.1	0.426746
14.813350	0.1	0.425316
14.815017	0.1	0.425200
14.816683	0.1	0.426248
14.818350	0.1	0.427826
14.820017	0.1	0.429689
14.821683	0.1	0.431882
14.823350	0.1	0.434062
14.825017	0.1	0.435538
14.826683	0.1	0.435943
14.828350	0.1	0.435454
14.830017	0.1	0.434415
14.831683	0.1	0.433279
14.833350	0.1	0.432646
14.835017	0.1	0.433074
14.836683	0.1	0.434672
14.838350	0.1	0.437079
14.840017	0.1	0.439873
14.841683	0.1	0.442700
14.843350	0.1	0.444991
14.845017	0.1	0.446164
14.846683	0.1	0.446187
14.848350	0.1	0.445689
14.850017	0.1	0.445335
14.851683	0.1	0.445335
14.853350	0.1	0.445656
14.855017	0.1	0.446183
14.856683	0.1	0.446485
14.858350	0.1	0.446076
14.860017	0.1	0.444930
14.861683	0.1	0.443603
14.863350	0.1	0.442849
14.865017	0.1	0.443081
14.866683	0.1	0.444315
14.868350	0.1	0.446350
14.870017	0.1	0.448739
14.871683	0.1	0.450783
14.873350	0.1	0.452190
14.875017	0.1	0.453172
14.876683	0.1	0.453927
14.878350	0.1	0.454811
14.880017	0.1	0.456390
14.881683	0.1	0.458588
14.883350	0.1	0.460735
14.885017	0.1	0.462523
14.886683	0.1	0.463878
14.888350	0.1	0.464832
14.890017	0.1	0.465880
14.891683	0.1	0.467440
14.893350	0.1	0.469219
14.895017	0.1	0.470732
14.896683	0.1	0.472064
14.898350	0.1	0.473382
14.900017	0.1	0.474053
14.901683	0.1	0.473307
14.903350	0.1	0.471775
14.905017	0.1	0.471310
14.906683	0.1	0.473233
14.908350	0.1	0.476893
14.910017	0.1	0.480185
14.911683	0.1	0.481238
14.913350	0.1	0.479762
14.915017	0.1	0.477238
14.916683	0.1	0.475696
14.918350	0.1	0.476083
14.920017	0.1	0.477810
14.921683	0.1	0.479794
14.923350	0.1	0.481396
14.925017	0.1	0.482504
14.926683	0.1	0.483412
14.928350	0.1	0.484618
14.930017	0.1	0.486416
14.931683	0.1	0.488875
14.933350	0.1	0.491925
14.935017	0.1	0.495086
14.936683	0.1	0.497615
14.938350	0.1	0.499343
14.940017	0.1	0.500726
14.941683	0.1	0.501936
14.943350	0.1	0.502504
14.945017	0.1	0.502118
14.946683	0.1	0.501126
14.948350	0.1	0.499920
14.950017	0.1	0.498695
14.951683	0.1	0.497787
14.953350	0.1	0.497620
14.955017	0.1	0.498528
14.956683	0.1	0.500451
14.958350	0.1	0.502849
14.960017	0.1	0.505107
14.961683	0.1	0.507091
14.963350	0.1	0.508949
14.965017	0.1	0.510621
14.966683	0.1	0.511981
14.968350	0.1	0.513070
14.970017	0.1	0.513797
14.971683	0.1	0.513899
14.973350	0.1	0.513266
14.975017	0.1	0.512241
14.976683	0.1	0.511659
14.978350	0.1	0.511883
14.980017	0.1	0.511874
14.981683	0.1	0.510034
14.983350	0.1	0.505862
14.985017	0.1	0.500302
14.986683	0.1	0.494942
14.988350	0.1	0.491240
14.990017	0.1	0.489894
14.991683	0.1	0.490556
14.993350	0.1	0.492353
14.995017	0.1	0.494448
14.996683	0.1	0.496139
14.998350	0.1	0.496903
15.000017	0.1	0.496395
15.001683	0.1	0.494532
15.003350	0.1	0.491533
15.005017	0.1	0.487608
15.006683	0.1	0.482984
15.008350	0.1	0.478257
15.010017	0.1	0.474234
15.011683	0.1	0.471380
15.013350	0.1	0.469782
15.015017	0.1	0.469335
15.016683	0.1	0.470011
15.018350	0.1	0.471985
15.020017	0.1	0.475035
15.021683	0.1	0.477945
15.023350	0.1	0.479259
15.025017	0.1	0.478453
15.026683	0.1	0.476181
15.028350	0.1	0.473624
15.030017	0.1	0.471617
15.031683	0.1	0.470346
15.033350	0.1	0.469633
15.035017	0.1	0.469000
15.036683	0.1	0.468018
15.038350	0.1	0.466914
15.040017	0.1	0.466350
15.041683	0.1	0.466639
15.043350	0.1	0.467631
15.045017	0.1	0.468977
15.046683	0.1	0.470141
15.048350	0.1	0.470509
15.050017	0.1	0.469792
15.051683	0.1	0.468371
15.053350	0.1	0.467072
15.055017	0.1	0.466811
15.056683	0.1	0.468008
15.058350	0.1	0.469950
15.060017	0.1	0.471026
15.061683	0.1	0.469964
15.063350	0.1	0.467054
15.065017	0.1	0.463896
15.066683	0.1	0.461815
15.068350	0.1	0.461028
15.070017	0.1	0.461265
15.071683	0.1	0.462369
15.073350	0.1	0.464059
15.075017	0.1	0.465973
15.076683	0.1	0.467859
15.078350	0.1	0.469531
15.080017	0.1	0.470732
15.081683	0.1	0.471361
15.083350	0.1	0.471831
15.085017	0.1	0.472693
15.086683	0.1	0.474108
15.088350	0.1	0.476069
15.090017	0.1	0.478718
15.091683	0.1	0.482132
15.093350	0.1	0.485899
15.095017	0.1	0.489266
15.096683	0.1	0.491715
15.098350	0.1	0.492847
15.100017	0.1	0.492032
15.101683	0.1	0.489182
15.103350	0.1	0.485643
15.105017	0.1	0.483403
15.106683	0.1	0.483445
15.108350	0.1	0.485065
15.110017	0.1	0.486779
15.111683	0.1	0.487817
15.113350	0.1	0.488446
15.115017	0.1	0.488954
15.116683	0.1	0.488930
15.118350	0.1	0.487766
15.120017	0.1	0.485796
15.121683	0.1	0.484595
15.123350	0.1	0.485606
15.125017	0.1	0.488702
15.126683	0.1	0.492353
15.128350	0.1	0.494956
15.130017	0.1	0.496111
15.131683	0.1	0.496502
15.133350	0.1	0.496823
15.135017	0.1	0.497354
15.136683	0.1	0.498160
15.138350	0.1	0.499166
15.140017	0.1	0.500246
15.141683	0.1	0.501350
15.143350	0.1	0.502551
15.145017	0.1	0.504050
15.146683	0.1	0.506048
15.148350	0.1	0.508609
15.150017	0.1	0.511659
15.151683	0.1	0.514993
15.153350	0.1	0.518188
15.155017	0.1	0.520870
15.156683	0.1	0.522924
15.158350	0.1	0.524386
15.160017	0.1	0.525457
15.161683	0.1	0.526551
15.163350	0.1	0.527808
15.165017	0.1	0.528740
15.166683	0.1	0.528707
15.168350	0.1	0.527655
15.170017	0.1	0.526048
15.171683	0.1	0.524232
15.173350	0.1	0.522514
15.175017	0.1	0.521601
15.176683	0.1	0.522085
15.178350	0.1	0.523818
15.180017	0.1	0.526337
15.181683	0.1	0.529150
15.183350	0.1	0.531804
15.185017	0.1	0.534202
15.186683	0.1	0.536293
15.188350	0.1	0.537760
15.190017	0.1	0.538663
15.191683	0.1	0.539729
15.193350	0.1	0.541685
15.195017	0.1	0.544433
15.196683	0.1	0.546696
15.198350	0.1	0.546733
15.200017	0.1	0.543855
15.201683	0.1	0.538896
15.203350	0.1	0.533694
15.205017	0.1	0.530211
15.206683	0.1	0.529299
15.208350	0.1	0.530337
15.210017	0.1	0.532204
15.211683	0.1	0.534272
15.213350	0.1	0.536647
15.215017	0.1	0.539543
15.216683	0.1	0.542481
15.218350	0.1	0.544428
15.220017	0.1	0.544474
15.221683	0.1	0.542453
15.223350	0.1	0.539375
15.225017	0.1	0.536991
15.226683	0.1	0.536358
15.228350	0.1	0.537126
15.230017	0.1	0.538100
15.231683	0.1	0.538207
15.233350	0.1	0.537098
15.235017	0.1	0.535240
15.236683	0.1	0.533382
15.238350	0.1	0.531692
15.240017	0.1	0.529913
15.241683	0.1	0.528251
15.243350	0.1	0.527054
15.245017	0.1	0.526076
15.246683	0.1	0.524851
15.248350	0.1	0.523305
15.250017	0.1	0.521629
15.251683	0.1	0.519874
15.253350	0.1	0.517988
15.255017	0.1	0.516050
15.256683	0.1	0.514193
15.258350	0.1	0.512414
15.260017	0.1	0.510309
15.261683	0.1	0.507510
15.263350	0.1	0.504693
15.265017	0.1	0.503268
15.266683	0.1	0.503827
15.268350	0.1	0.505359
15.270017	0.1	0.506346
15.271683	0.1	0.506165
15.273350	0.1	0.505084
15.275017	0.1	0.503454
15.276683	0.1	0.501624
15.278350	0.1	0.500400
15.280017	0.1	0.500628
15.281683	0.1	0.502178
15.283350	0.1	0.503864
15.285017	0.1	0.504577
15.286683	0.1	0.504125
15.288350	0.1	0.503077
15.290017	0.1	0.502099
15.291683	0.1	0.501620
15.293350	0.1	0.501806
15.295017	0.1	0.502570
15.296683	0.1	0.503729
15.298350	0.1	0.505168
15.300017	0.1	0.506691
15.301683	0.1	0.507962
15.303350	0.1	0.508903
15.305017	0.1	0.509787
15.306683	0.1	0.510584
15.308350	0.1	0.510626
15.310017	0.1	0.509238
15.311683	0.1	0.506383
15.313350	0.1	0.502933
15.315017	0.1	0.500311
15.316683	0.1	0.499673
15.318350	0.1	0.501201
15.320017	0.1	0.503743
15.321683	0.1	0.505825
15.323350	0.1	0.506984
15.325017	0.1	0.507431
15.326683	0.1	0.507156
15.328350	0.1	0.505964
15.330017	0.1	0.503939
15.331683	0.1	0.501676
15.333350	0.1	0.500134
15.335017	0.1	0.500306
15.336683	0.1	0.502565
15.338350	0.1	0.506290
15.340017	0.1	0.510314
15.341683	0.1	0.513606
15.343350	0.1	0.515655
15.345017	0.1	0.516414
15.346683	0.1	0.516148
15.348350	0.1	0.515347
15.350017	0.1	0.514342
15.351683	0.1	0.512991
15.353350	0.1	0.511254
15.355017	0.1	0.509792
15.356683	0.1	0.509531
15.358350	0.1	0.510514
15.360017	0.1	0.511878
15.361683	0.1	0.513354
15.363350	0.1	0.515641
15.365017	0.1	0.519217
15.366683	0.1	0.523734
15.368350	0.1	0.528828
15.370017	0.1	0.534523
15.371683	0.1	0.540605
15.373350	0.1	0.546272
15.375017	0.1	0.550509
15.376683	0.1	0.552530
15.378350	0.1	0.552358
15.380017	0.1	0.551273
15.381683	0.1	0.551180
15.383350	0.1	0.553392
15.385017	0.1	0.557913
15.386683	0.1	0.563725
15.388350	0.1	0.569681
15.390017	0.1	0.575003
15.391683	0.1	0.579208
15.393350	0.1	0.582333
15.395017	0.1	0.585071
15.396683	0.1	0.588032
15.398350	0.1	0.591092
15.400017	0.1	0.593611
15.401683	0.1	0.595148
15.403350	0.1	0.596358
15.405017	0.1	0.598570
15.406683	0.1	0.602119
15.408350	0.1	0.606105
15.410017	0.1	0.609732
15.411683	0.1	0.612722
15.413350	0.1	0.615129
15.415017	0.1	0.617714
15.416683	0.1	0.621704
15.418350	0.1	0.627879
15.420017	0.1	0.636056
15.421683	0.1	0.645332
15.423350	0.1	0.654734
15.425017	0.1	0.663740
15.426683	0.1	0.672028
15.428350	0.1	0.678962
15.430017	0.1	0.683814
15.431683	0.1	0.686552
15.433350	0.1	0.688164
15.435017	0.1	0.689938
15.436683	0.1	0.692299
15.438350	0.1	0.694967
15.440017	0.1	0.698203
15.441683	0.1	0.703163
15.443350	0.1	0.710688
15.445017	0.1	0.719908
15.446683	0.1	0.728476
15.448350	0.1	0.734534
15.450017	0.1	0.738259
15.451683	0.1	0.741100
15.453350	0.1	0.744215
15.455017	0.1	0.748080
15.456683	0.1	0.752714
15.458350	0.1	0.757673
15.460017	0.1	0.762530
15.461683	0.1	0.767522
15.463350	0.1	0.773035
15.465017	0.1	0.778735
15.466683	0.1	0.784043
15.468350	0.1	0.788947
15.470017	0.1	0.793873
15.471683	0.1	0.798800
15.473350	0.1	0.803005
15.475017	0.1	0.806181
15.476683	0.1	0.809142
15.478350	0.1	0.813059
15.480017	0.1	0.818460
15.481683	0.1	0.824984
15.483350	0.1	0.831694
15.485017	0.1	0.837673
15.486683	0.1	0.842763
15.488350	0.1	0.847573
15.490017	0.1	0.852393
15.491683	0.1	0.856938
15.493350	0.1	0.861231
15.495017	0.1	0.865753
15.496683	0.1	0.870689
15.498350	0.1	0.875397
15.500017	0.1	0.878903
15.501683	0.1	0.880989
15.503350	0.1	0.882330
15.505017	0.1	0.883322
15.506683	0.1	0.883527
15.508350	0.1	0.882358
15.510017	0.1	0.879974
15.511683	0.1	0.876938
15.513350	0.1	0.873357
15.515017	0.1	0.868966
15.516683	0.1	0.863615
15.518350	0.1	0.857003
15.520017	0.1	0.848924
15.521683	0.1	0.840118
15.523350	0.1	0.832146
15.525017	0.1	0.825939
15.526683	0.1	0.821101
15.528350	0.1	0.816807
15.530017	0.1	0.812868
15.531683	0.1	0.809566
15.533350	0.1	0.806879
15.535017	0.1	0.804290
15.536683	0.1	0.801054
15.538350	0.1	0.796360
15.540017	0.1	0.789980
15.541683	0.1	0.782995
15.543350	0.1	0.776923
15.545017	0.1	0.772262
15.546683	0.1	0.768653
15.548350	0.1	0.765766
15.550017	0.1	0.763251
15.551683	0.1	0.760728
15.553350	0.1	0.758180
15.555017	0.1	0.755698
15.556683	0.1	0.752928
15.558350	0.1	0.749421
15.560017	0.1	0.745491
15.561683	0.1	0.741840
15.563350	0.1	0.738902
15.565017	0.1	0.737156
15.566683	0.1	0.737221
15.568350	0.1	0.738669
15.570017	0.1	0.739731
15.571683	0.1	0.738888
15.573350	0.1	0.736057
15.575017	0.1	0.732159
15.576683	0.1	0.727908
15.578350	0.1	0.723172
15.580017	0.1	0.717579
15.581683	0.1	0.711475
15.583350	0.1	0.706096
15.585017	0.1	0.702743
15.586683	0.1	0.701547
15.588350	0.1	0.701169
15.590017	0.1	0.700029
15.591683	0.1	0.697789
15.593350	0.1	0.695642
15.595017	0.1	0.695116
15.596683	0.1	0.697011
15.598350	0.1	0.700899
15.600017	0.1	0.704941
15.601683	0.1	0.707037
15.603350	0.1	0.706646
15.605017	0.1	0.704830
15.606683	0.1	0.702878
15.608350	0.1	0.701360
15.610017	0.1	0.699898
15.611683	0.1	0.697873
15.613350	0.1	0.695293
15.615017	0.1	0.692504
15.616683	0.1	0.689579
15.618350	0.1	0.686664
15.620017	0.1	0.684378
15.621683	0.1	0.683451
15.623350	0.1	0.683749
15.625017	0.1	0.684033
15.626683	0.1	0.683502
15.628350	0.1	0.682897
15.630017	0.1	0.683265
15.631683	0.1	0.684387
15.633350	0.1	0.685169
15.635017	0.1	0.685039
15.636683	0.1	0.684462
15.638350	0.1	0.684038
15.640017	0.1	0.683614
15.641683	0.1	0.682818
15.643350	0.1	0.681682
15.645017	0.1	0.680429
15.646683	0.1	0.679195
15.648350	0.1	0.678161
15.650017	0.1	0.677425
15.651683	0.1	0.676843
15.653350	0.1	0.676024
15.655017	0.1	0.674576
15.656683	0.1	0.672685
15.658350	0.1	0.671353
15.660017	0.1	0.671293
15.661683	0.1	0.671791
15.663350	0.1	0.671432
15.665017	0.1	0.669672
15.666683	0.1	0.667237
15.668350	0.1	0.665360
15.670017	0.1	0.664792
15.671683	0.1	0.665267
15.673350	0.1	0.665942
15.675017	0.1	0.666291
15.676683	0.1	0.665956
15.678350	0.1	0.664080
15.680017	0.1	0.660238
15.681683	0.1	0.655651
15.683350	0.1	0.652550
15.685017	0.1	0.652219
15.686683	0.1	0.654189
15.688350	0.1	0.656950
15.690017	0.1	0.658864
15.691683	0.1	0.658776
15.693350	0.1	0.656722
15.695017	0.1	0.653574
15.696683	0.1	0.649923
15.698350	0.1	0.646124
15.700017	0.1	0.642720
15.701683	0.1	0.640186
15.703350	0.1	0.638380
15.705017	0.1	0.636368
15.706683	0.1	0.633067
15.708350	0.1	0.628228
15.710017	0.1	0.622724
15.711683	0.1	0.617933
15.713350	0.1	0.614924
15.715017	0.1	0.614035
15.716683	0.1	0.614705
15.718350	0.1	0.615804
15.720017	0.1	0.616279
15.721683	0.1	0.615618
15.723350	0.1	0.613816
15.725017	0.1	0.610934
15.726683	0.1	0.607041
15.728350	0.1	0.602389
15.730017	0.1	0.597374
15.731683	0.1	0.592652
15.733350	0.1	0.589145
15.735017	0.1	0.587371
15.736683	0.1	0.586803
15.738350	0.1	0.586379
15.740017	0.1	0.585481
15.741683	0.1	0.584018
15.743350	0.1	0.581881
15.745017	0.1	0.578831
15.746683	0.1	0.574668
15.748350	0.1	0.569513
15.750017	0.1	0.564610
15.751683	0.1	0.562211
15.753350	0.1	0.563632
15.755017	0.1	0.567585
15.756683	0.1	0.571129
15.758350	0.1	0.572079
15.760017	0.1	0.570142
15.761683	0.1	0.566202
15.763350	0.1	0.561215
15.765017	0.1	0.555897
15.766683	0.1	0.551003
15.768350	0.1	0.547227
15.770017	0.1	0.544777
15.771683	0.1	0.543538
15.773350	0.1	0.543338
15.775017	0.1	0.543618
15.776683	0.1	0.543334
15.778350	0.1	0.541774
15.780017	0.1	0.539199
15.781683	0.1	0.536363
15.783350	0.1	0.533741
15.785017	0.1	0.531273
15.786683	0.1	0.528544
15.788350	0.1	0.525336
15.790017	0.1	0.521839
15.791683	0.1	0.518532
15.793350	0.1	0.516111
15.795017	0.1	0.514942
15.796683	0.1	0.514556
15.798350	0.1	0.514197
15.800017	0.1	0.513797
15.801683	0.1	0.513978
15.803350	0.1	0.515194
15.805017	0.1	0.517070
15.806683	0.1	0.518463
15.808350	0.1	0.518584
15.810017	0.1	0.517601
15.811683	0.1	0.515771
15.813350	0.1	0.513005
15.815017	0.1	0.509406
15.816683	0.1	0.505582
15.818350	0.1	0.502714
15.820017	0.1	0.502048
15.821683	0.1	0.504195
15.823350	0.1	0.508735
15.825017	0.1	0.514085
15.826683	0.1	0.517978
15.828350	0.1	0.518924
15.830017	0.1	0.517475
15.831683	0.1	0.515687
15.833350	0.1	0.515138
15.835017	0.1	0.515976
15.836683	0.1	0.517573
15.838350	0.1	0.519077
15.840017	0.1	0.519301
15.841683	0.1	0.517229
15.843350	0.1	0.513080
15.845017	0.1	0.508162
15.846683	0.1	0.503766
15.848350	0.1	0.500567
15.850017	0.1	0.498928
15.851683	0.1	0.499189
15.853350	0.1	0.501317
15.855017	0.1	0.504707
15.856683	0.1	0.508814
15.858350	0.1	0.513270
15.860017	0.1	0.517331
15.861683	0.1	0.519915
15.863350	0.1	0.520633
15.865017	0.1	0.520218
15.866683	0.1	0.519478
15.868350	0.1	0.518863
15.870017	0.1	0.519017
15.871683	0.1	0.520474
15.873350	0.1	0.523091
15.875017	0.1	0.526109
15.876683	0.1	0.528367
15.878350	0.1	0.529024
15.880017	0.1	0.528493
15.881683	0.1	0.527948
15.883350	0.1	0.527985
15.885017	0.1	0.528484
15.886683	0.1	0.529326
15.888350	0.1	0.530267
15.890017	0.1	0.530565
15.891683	0.1	0.529755
15.893350	0.1	0.528302
15.895017	0.1	0.527170
15.896683	0.1	0.527110
15.898350	0.1	0.528283
15.900017	0.1	0.530169
15.901683	0.1	0.532032
15.903350	0.1	0.533583
15.905017	0.1	0.534952
15.906683	0.1	0.536256
15.908350	0.1	0.537359
15.910017	0.1	0.538086
15.911683	0.1	0.538654
15.913350	0.1	0.539427
15.915017	0.1	0.540288
15.916683	0.1	0.540805
15.918350	0.1	0.540949
15.920017	0.1	0.541178
15.921683	0.1	0.542081
15.923350	0.1	0.543953
15.925017	0.1	0.546561
15.926683	0.1	0.549313
15.928350	0.1	0.551445
15.930017	0.1	0.552004
15.931683	0.1	0.550728
15.933350	0.1	0.548870
15.935017	0.1	0.547995
15.936683	0.1	0.548325
15.938350	0.1	0.549187
15.940017	0.1	0.550132
15.941683	0.1	0.550994
15.943350	0.1	0.551790
15.945017	0.1	0.553061
15.946683	0.1	0.555301
15.948350	0.1	0.557853
15.950017	0.1	0.559338
15.951683	0.1	0.559175
15.953350	0.1	0.557918
15.955017	0.1	0.556591
15.956683	0.1	0.556125
15.958350	0.1	0.557019
15.960017	0.1	0.559366
15.961683	0.1	0.562780
15.963350	0.1	0.566239
15.965017	0.1	0.568652
15.966683	0.1	0.569643
15.968350	0.1	0.569425
15.970017	0.1	0.568000
15.971683	0.1	0.565327
15.973350	0.1	0.562095
15.975017	0.1	0.559599
15.976683	0.1	0.558696
15.978350	0.1	0.559073
15.980017	0.1	0.559543
15.981683	0.1	0.559296
15.983350	0.1	0.558370
15.985017	0.1	0.556963
15.986683	0.1	0.555310
15.988350	0.1	0.553918
15.990017	0.1	0.553117
15.991683	0.1	0.552693
15.993350	0.1	0.552065
15.995017	0.1	0.550663
15.996683	0.1	0.548414
15.998350	0.1	0.546123
16.000017	0.1	0.544996
16.001683	0.1	0.545536
16.003350	0.1	0.547329
16.005017	0.1	0.549499
16.006683	0.1	0.551245
16.008350	0.1	0.552181
16.010017	0.1	0.552125
16.011683	0.1	0.550696
16.013350	0.1	0.547664
16.015017	0.1	0.543636
16.016683	0.1	0.540065
16.018350	0.1	0.538193
16.020017	0.1	0.538011
16.021683	0.1	0.538374
16.023350	0.1	0.538174
16.025017	0.1	0.537350
16.026683	0.1	0.536600
16.028350	0.1	0.536456
16.030017	0.1	0.536968
16.031683	0.1	0.537820
16.033350	0.1	0.538556
16.035017	0.1	0.539068
16.036683	0.1	0.539618
16.038350	0.1	0.540400
16.040017	0.1	0.541294
16.041683	0.1	0.541960
16.043350	0.1	0.541983
16.045017	0.1	0.541010
16.046683	0.1	0.538919
16.048350	0.1	0.536083
16.050017	0.1	0.533313
16.051683	0.1	0.531226
16.053350	0.1	0.530058
16.055017	0.1	0.530076
16.056683	0.1	0.531459
16.058350	0.1	0.533806
16.060017	0.1	0.536237
16.061683	0.1	0.537820
16.063350	0.1	0.538011
16.065017	0.1	0.537122
16.066683	0.1	0.536107
16.068350	0.1	0.535785
16.070017	0.1	0.536526
16.071683	0.1	0.538016
16.073350	0.1	0.539059
16.075017	0.1	0.538607
16.076683	0.1	0.537252
16.078350	0.1	0.536633
16.080017	0.1	0.537657
16.081683	0.1	0.540055
16.083350	0.1	0.543077
16.085017	0.1	0.546067
16.086683	0.1	0.548554
16.088350	0.1	0.550267
16.090017	0.1	0.551185
16.091683	0.1	0.551371
16.093350	0.1	0.550966
16.095017	0.1	0.550584
16.096683	0.1	0.551124
16.098350	0.1	0.553103
16.100017	0.1	0.556563
16.101683	0.1	0.561089
16.103350	0.1	0.565504
16.105017	0.1	0.568577
16.106683	0.1	0.570160
16.108350	0.1	0.570784
16.110017	0.1	0.570863
16.111683	0.1	0.570905
16.113350	0.1	0.571599
16.115017	0.1	0.573085
16.116683	0.1	0.574696
16.118350	0.1	0.575655
16.120017	0.1	0.575795
16.121683	0.1	0.575539
16.123350	0.1	0.575529
16.125017	0.1	0.576335
16.126683	0.1	0.578198
16.128350	0.1	0.581178
16.130017	0.1	0.585089
16.131683	0.1	0.589164
16.133350	0.1	0.592456
16.135017	0.1	0.594780
16.136683	0.1	0.596754
16.138350	0.1	0.598994
16.140017	0.1	0.601457
16.141683	0.1	0.603632
16.143350	0.1	0.605397
16.145017	0.1	0.607087
16.146683	0.1	0.608712
16.148350	0.1	0.609984
16.150017	0.1	0.611055
16.151683	0.1	0.612545
16.153350	0.1	0.615111
16.155017	0.1	0.619101
16.156683	0.1	0.624065
16.158350	0.1	0.628671
16.160017	0.1	0.631791
16.161683	0.1	0.633453
16.163350	0.1	0.634301
16.165017	0.1	0.634561
16.166683	0.1	0.634175
16.168350	0.1	0.633411
16.170017	0.1	0.633025
16.171683	0.1	0.633667
16.173350	0.1	0.635153
16.175017	0.1	0.636666
16.176683	0.1	0.637826
16.178350	0.1	0.639083
16.180017	0.1	0.640894
16.181683	0.1	0.642701
16.183350	0.1	0.643274
16.185017	0.1	0.642249
16.186683	0.1	0.640475
16.188350	0.1	0.638654
16.190017	0.1	0.636810
16.191683	0.1	0.634887
16.193350	0.1	0.633150
16.195017	0.1	0.631926
16.196683	0.1	0.631460
16.198350	0.1	0.631744
16.200017	0.1	0.632517
16.201683	0.1	0.633835
16.203350	0.1	0.636093
16.205017	0.1	0.639246
16.206683	0.1	0.642762
16.208350	0.1	0.646291
16.210017	0.1	0.649705
16.211683	0.1	0.652820
16.213350	0.1	0.655325
16.215017	0.1	0.656894
16.216683	0.1	0.657504
16.218350	0.1	0.657765
16.220017	0.1	0.658650
16.221683	0.1	0.660480
16.223350	0.1	0.662510
16.225017	0.1	0.663884
16.226683	0.1	0.664224
16.228350	0.1	0.663637
16.230017	0.1	0.662818
16.231683	0.1	0.662762
16.233350	0.1	0.664014
16.235017	0.1	0.666254
16.236683	0.1	0.668410
16.238350	0.1	0.669356
16.240017	0.1	0.668862
16.241683	0.1	0.667782
16.243350	0.1	0.667060
16.245017	0.1	0.666934
16.246683	0.1	0.667335
16.248350	0.1	0.668401
16.250017	0.1	0.670156
16.251683	0.1	0.672084
16.253350	0.1	0.673332
16.255017	0.1	0.673174
16.256683	0.1	0.671330
16.258350	0.1	0.668066
16.260017	0.1	0.664196
16.261683	0.1	0.660871
16.263350	0.1	0.658943
16.265017	0.1	0.658785
16.266683	0.1	0.660624
16.268350	0.1	0.664201
16.270017	0.1	0.668266
16.271683	0.1	0.671446
16.273350	0.1	0.673220
16.275017	0.1	0.673491
16.276683	0.1	0.672331
16.278350	0.1	0.670552
16.280017	0.1	0.669300
16.281683	0.1	0.668876
16.283350	0.1	0.668680
16.285017	0.1	0.668201
16.286683	0.1	0.667665
16.288350	0.1	0.667446
16.290017	0.1	0.667707
16.291683	0.1	0.668913
16.293350	0.1	0.671702
16.295017	0.1	0.675824
16.296683	0.1	0.679875
16.298350	0.1	0.682361
16.300017	0.1	0.682860
16.301683	0.1	0.682217
16.303350	0.1	0.681784
16.305017	0.1	0.682706
16.306683	0.1	0.685472
16.308350	0.1	0.689421
16.310017	0.1	0.693002
16.311683	0.1	0.695148
16.313350	0.1	0.695866
16.315017	0.1	0.695749
16.316683	0.1	0.695586
16.318350	0.1	0.695912
16.320017	0.1	0.696755
16.321683	0.1	0.697980
16.323350	0.1	0.699814
16.325017	0.1	0.702688
16.326683	0.1	0.706515
16.328350	0.1	0.710469
16.330017	0.1	0.713430
16.331683	0.1	0.714995
16.333350	0.1	0.715880
16.335017	0.1	0.717100
16.336683	0.1	0.719056
16.338350	0.1	0.721519
16.340017	0.1	0.723721
16.341683	0.1	0.724718
16.343350	0.1	0.724308
16.345017	0.1	0.723307
16.346683	0.1	0.722697
16.348350	0.1	0.723200
16.350017	0.1	0.725277
16.351683	0.1	0.728955
16.353350	0.1	0.733654
16.355017	0.1	0.738306
16.356683	0.1	0.742143
16.358350	0.1	0.745207
16.360017	0.1	0.747778
16.361683	0.1	0.750083
16.363350	0.1	0.752471
16.365017	0.1	0.755256
16.366683	0.1	0.758236
16.368350	0.1	0.760728
16.370017	0.1	0.762455
16.371683	0.1	0.764159
16.373350	0.1	0.766553
16.375017	0.1	0.769435
16.376683	0.1	0.772430
16.378350	0.1	0.775559
16.380017	0.1	0.778763
16.381683	0.1	0.781678
16.383350	0.1	0.784132
16.385017	0.1	0.786483
16.386683	0.1	0.789338
16.388350	0.1	0.793361
16.390017	0.1	0.799168
16.391683	0.1	0.806749
16.393350	0.1	0.814707
16.395017	0.1	0.820928
16.396683	0.1	0.824495
16.398350	0.1	0.826451
16.400017	0.1	0.828616
16.401683	0.1	0.831899
16.403350	0.1	0.835662
16.405017	0.1	0.838591
16.406683	0.1	0.840090
16.408350	0.1	0.840677
16.410017	0.1	0.841483
16.411683	0.1	0.843666
16.413350	0.1	0.847802
16.415017	0.1	0.853469
16.416683	0.1	0.859480
16.418350	0.1	0.864654
16.420017	0.1	0.868361
16.421683	0.1	0.870549
16.423350	0.1	0.871550
16.425017	0.1	0.871834
16.426683	0.1	0.872016
16.428350	0.1	0.872840
16.430017	0.1	0.874782
16.431683	0.1	0.877753
16.433350	0.1	0.881241
16.435017	0.1	0.884342
16.436683	0.1	0.886028
16.438350	0.1	0.886107
16.440017	0.1	0.885460
16.441683	0.1	0.885362
16.443350	0.1	0.886889
16.445017	0.1	0.890293
16.446683	0.1	0.894596
16.448350	0.1	0.898349
16.450017	0.1	0.900971
16.451683	0.1	0.903066
16.453350	0.1	0.905511
16.455017	0.1	0.908542
16.456683	0.1	0.911760
16.458350	0.1	0.914657
16.460017	0.1	0.917003
16.461683	0.1	0.919034
16.463350	0.1	0.921469
16.465017	0.1	0.925181
16.466683	0.1	0.930489
16.468350	0.1	0.936477
16.470017	0.1	0.941483
16.471683	0.1	0.944696
16.473350	0.1	0.946829
16.475017	0.1	0.949032
16.476683	0.1	0.951495
16.478350	0.1	0.953521
16.480017	0.1	0.954648
16.481683	0.1	0.955132
16.483350	0.1	0.955630
16.485017	0.1	0.956715
16.486683	0.1	0.958228
16.488350	0.1	0.959258
16.490017	0.1	0.959397
16.491683	0.1	0.959234
16.493350	0.1	0.959560
16.495017	0.1	0.960971
16.496683	0.1	0.963518
16.498350	0.1	0.966322
16.500017	0.1	0.968194
16.501683	0.1	0.968724
16.503350	0.1	0.968785
16.505017	0.1	0.969679
16.506683	0.1	0.971807
16.508350	0.1	0.974452
16.510017	0.1	0.976576
16.511683	0.1	0.977614
16.513350	0.1	0.977851
16.515017	0.1	0.978294
16.516683	0.1	0.980189
16.518350	0.1	0.984492
16.520017	0.1	0.991048
16.521683	0.1	0.998303
16.523350	0.1	1.004110
16.525017	0.1	1.007221
16.526683	0.1	1.007910
16.528350	0.1	1.007444
16.530017	0.1	1.007309
16.531683	0.1	1.008352
16.533350	0.1	1.010192
16.535017	0.1	1.011901
16.536683	0.1	1.013218
16.538350	0.1	1.014480
16.540017	0.1	1.015984
16.541683	0.1	1.018066
16.543350	0.1	1.021274
16.545017	0.1	1.025731
16.546683	0.1	1.030685
16.548350	0.1	1.035202
16.550017	0.1	1.039132
16.551683	0.1	1.043235
16.553350	0.1	1.048301
16.555017	0.1	1.054290
16.556683	0.1	1.060143
16.558350	0.1	1.064823
16.560017	0.1	1.068260
16.561683	0.1	1.071114
16.563350	0.1	1.074173
16.565017	0.1	1.077969
16.566683	0.1	1.082439
16.568350	0.1	1.087226
16.570017	0.1	1.092097
16.571683	0.1	1.096777
16.573350	0.1	1.100996
16.575017	0.1	1.104870
16.576683	0.1	1.108954
16.578350	0.1	1.113946
16.580017	0.1	1.120246
16.581683	0.1	1.127594
16.583350	0.1	1.134789
16.585017	0.1	1.140465
16.586683	0.1	1.144619
16.588350	0.1	1.148754
16.590017	0.1	1.154253
16.591683	0.1	1.161378
16.593350	0.1	1.169653
16.595017	0.1	1.178384
16.596683	0.1	1.186756
16.598350	0.1	1.193988
16.600017	0.1	1.199725
16.601683	0.1	1.204317
16.603350	0.1	1.208610
16.605017	0.1	1.213579
16.606683	0.1	1.220061
16.608350	0.1	1.228456
16.610017	0.1	1.238487
16.611683	0.1	1.249448
16.613350	0.1	1.260643
16.615017	0.1	1.271446
16.616683	0.1	1.281304
16.618350	0.1	1.290035
16.620017	0.1	1.297840
16.621683	0.1	1.304946
16.623350	0.1	1.311777
16.625017	0.1	1.319060
16.626683	0.1	1.326972
16.628350	0.1	1.334618
16.630017	0.1	1.341309
16.631683	0.1	1.347829
16.633350	0.1	1.355498
16.635017	0.1	1.364625
16.636683	0.1	1.374572
16.638350	0.1	1.384495
16.640017	0.1	1.393533
16.641683	0.1	1.400993
16.643350	0.1	1.407042
16.645017	0.1	1.412504
16.646683	0.1	1.417710
16.648350	0.1	1.422488
16.650017	0.1	1.427168
16.651683	0.1	1.432803
16.653350	0.1	1.440248
16.655017	0.1	1.448938
16.656683	0.1	1.457115
16.658350	0.1	1.463373
16.660017	0.1	1.467858
16.661683	0.1	1.471806
16.663350	0.1	1.476100
16.665017	0.1	1.480905
16.666683	0.1	1.486032
16.668350	0.1	1.490773
16.670017	0.1	1.494307
16.671683	0.1	1.496603
16.673350	0.1	1.498391
16.675017	0.1	1.500393
16.676683	0.1	1.502815
16.678350	0.1	1.505301
16.680017	0.1	1.507211
16.681683	0.1	1.507862
16.683350	0.1	1.507141
16.685017	0.1	1.505869
16.686683	0.1	1.504999
16.688350	0.1	1.504654
16.690017	0.1	1.504505
16.691683	0.1	1.504449
16.693350	0.1	1.504645
16.695017	0.1	1.505082
16.696683	0.1	1.505585
16.698350	0.1	1.506060
16.700017	0.1	1.506344
16.701683	0.1	1.506354
16.703350	0.1	1.506153
16.705017	0.1	1.505539
16.706683	0.1	1.504128
16.708350	0.1	1.501809
16.710017	0.1	1.498759
16.711683	0.1	1.495294
16.713350	0.1	1.491741
16.715017	0.1	1.488430
16.716683	0.1	1.485590
16.718350	0.1	1.482731
16.720017	0.1	1.478684
16.721683	0.1	1.472882
16.723350	0.1	1.466214
16.725017	0.1	1.460100
16.726683	0.1	1.455629
16.728350	0.1	1.453455
16.730017	0.1	1.453613
16.731683	0.1	1.455210
16.733350	0.1	1.456700
16.735017	0.1	1.456779
16.736683	0.1	1.455182
16.738350	0.1	1.452714
16.740017	0.1	1.450041
16.741683	0.1	1.447103
16.743350	0.1	1.443848
16.745017	0.1	1.440556
16.746683	0.1	1.437683
16.748350	0.1	1.435741
16.750017	0.1	1.434814
16.751683	0.1	1.434283
16.753350	0.1	1.433371
16.755017	0.1	1.431853
16.756683	0.1	1.430260
16.758350	0.1	1.429161
16.760017	0.1	1.428314
16.761683	0.1	1.427052
16.763350	0.1	1.425305
16.765017	0.1	1.423922
16.766683	0.1	1.424248
16.768350	0.1	1.427210
16.770017	0.1	1.432393
16.771683	0.1	1.437832
16.773350	0.1	1.440938
16.775017	0.1	1.440393
16.776683	0.1	1.437147
16.778350	0.1	1.433203
16.780017	0.1	1.430037
16.781683	0.1	1.428351
16.783350	0.1	1.428020
16.785017	0.1	1.428346
16.786683	0.1	1.428984
16.788350	0.1	1.430116
16.790017	0.1	1.431494
16.791683	0.1	1.432132
16.793350	0.1	1.431415
16.795017	0.1	1.430088
16.796683	0.1	1.429399
16.798350	0.1	1.429738
16.800017	0.1	1.430754
16.801683	0.1	1.432034
16.803350	0.1	1.433366
16.805017	0.1	1.434935
16.806683	0.1	1.437180
16.808350	0.1	1.440118
16.810017	0.1	1.443224
16.811683	0.1	1.446065
16.813350	0.1	1.448765
16.815017	0.1	1.451494
16.816683	0.1	1.453836
16.818350	0.1	1.454912
16.820017	0.1	1.454358
16.821683	0.1	1.453026
16.823350	0.1	1.452225
16.825017	0.1	1.452658
16.826683	0.1	1.454432
16.828350	0.1	1.457296
16.830017	0.1	1.460486
16.831683	0.1	1.462866
16.833350	0.1	1.463904
16.835017	0.1	1.464072
16.836683	0.1	1.464202
16.838350	0.1	1.464910
16.840017	0.1	1.466414
16.841683	0.1	1.468239
16.843350	0.1	1.469529
16.845017	0.1	1.470051
16.846683	0.1	1.470582
16.848350	0.1	1.471876
16.850017	0.1	1.473711
16.851683	0.1	1.475480
16.853350	0.1	1.477003
16.855017	0.1	1.478326
16.856683	0.1	1.479830
16.858350	0.1	1.482484
16.860017	0.1	1.486880
16.861683	0.1	1.492063
16.863350	0.1	1.495928
16.865017	0.1	1.497022
16.866683	0.1	1.495625
16.868350	0.1	1.493040
16.870017	0.1	1.490517
16.871683	0.1	1.489036
16.873350	0.1	1.489059
16.875017	0.1	1.490242
16.876683	0.1	1.492021
16.878350	0.1	1.494340
16.880017	0.1	1.497455
16.881683	0.1	1.501157
16.883350	0.1	1.504528
16.885017	0.1	1.506615
16.886683	0.1	1.507346
16.888350	0.1	1.507741
16.890017	0.1	1.509180
16.891683	0.1	1.512193
16.893350	0.1	1.515900
16.895017	0.1	1.519010
16.896683	0.1	1.521129
16.898350	0.1	1.522810
16.900017	0.1	1.524417
16.901683	0.1	1.525241
16.903350	0.1	1.524254
16.905017	0.1	1.521390
16.906683	0.1	1.517544
16.908350	0.1	1.514005
16.910017	0.1	1.512296
16.911683	0.1	1.513525
16.913350	0.1	1.517283
16.915017	0.1	1.521660
16.916683	0.1	1.524584
16.918350	0.1	1.525190
16.920017	0.1	1.524254
16.921683	0.1	1.523425
16.923350	0.1	1.523620
16.925017	0.1	1.524552
16.926683	0.1	1.525646
16.928350	0.1	1.526335
16.930017	0.1	1.525553
16.931683	0.1	1.522568
16.933350	0.1	1.518298
16.935017	0.1	1.514447
16.936683	0.1	1.511839
16.938350	0.1	1.510717
16.940017	0.1	1.511467
16.941683	0.1	1.513944
16.943350	0.1	1.517064
16.945017	0.1	1.519676
16.946683	0.1	1.521297
16.948350	0.1	1.521995
16.950017	0.1	1.522237
16.951683	0.1	1.522610
16.953350	0.1	1.523378
16.955017	0.1	1.524179
16.956683	0.1	1.524254
16.958350	0.1	1.523336
16.960017	0.1	1.521767
16.961683	0.1	1.519793
16.963350	0.1	1.517409
16.965017	0.1	1.514331
16.966683	0.1	1.510284
16.968350	0.1	1.505786
16.970017	0.1	1.501841
16.971683	0.1	1.498638
16.973350	0.1	1.495550
16.975017	0.1	1.492254
16.976683	0.1	1.488938
16.978350	0.1	1.485869
16.980017	0.1	1.483150
16.981683	0.1	1.480673
16.983350	0.1	1.478065
16.985017	0.1	1.474838
16.986683	0.1	1.471033
16.988350	0.1	1.467546
16.990017	0.1	1.465315
16.991683	0.1	1.464379
16.993350	0.1	1.463988
16.995017	0.1	1.463504
16.996683	0.1	1.462768
16.998350	0.1	1.461687
17.000017	0.1	1.459965
17.001683	0.1	1.457296
17.003350	0.1	1.453538
17.005017	0.1	1.448821
17.006683	0.1	1.443741
17.008350	0.1	1.438796
17.010017	0.1	1.433780
17.011683	0.1	1.428076
17.013350	0.1	1.421236
17.015017	0.1	1.413734
17.016683	0.1	1.407079
17.018350	0.1	1.402562
17.020017	0.1	1.400211
17.021683	0.1	1.398888
17.023350	0.1	1.397128
17.025017	0.1	1.394451
17.026683	0.1	1.391713
17.028350	0.1	1.389827
17.030017	0.1	1.388770
17.031683	0.1	1.388029
17.033350	0.1	1.387266
17.035017	0.1	1.386041
17.036683	0.1	1.383740
17.038350	0.1	1.379806
17.040017	0.1	1.373934
17.041683	0.1	1.366497
17.043350	0.1	1.358730
17.045017	0.1	1.351992
17.046683	0.1	1.346939
17.048350	0.1	1.343433
17.050017	0.1	1.340988
17.051683	0.1	1.339307
17.053350	0.1	1.337989
17.055017	0.1	1.336099
17.056683	0.1	1.332997
17.058350	0.1	1.329319
17.060017	0.1	1.326571
17.061683	0.1	1.325863
17.063350	0.1	1.326767
17.065017	0.1	1.327209
17.066683	0.1	1.325062
17.068350	0.1	1.320057
17.070017	0.1	1.313603
17.071683	0.1	1.307153
17.073350	0.1	1.301323
17.075017	0.1	1.296350
17.076683	0.1	1.292825
17.078350	0.1	1.291572
17.080017	0.1	1.292801
17.081683	0.1	1.295698
17.083350	0.1	1.298767
17.085017	0.1	1.300308
17.086683	0.1	1.299200
17.088350	0.1	1.295554
17.090017	0.1	1.290268
17.091683	0.1	1.284210
17.093350	0.1	1.278063
17.095017	0.1	1.272620
17.096683	0.1	1.268461
17.098350	0.1	1.265542
17.100017	0.1	1.263507
17.101683	0.1	1.262045
17.103350	0.1	1.260606
17.105017	0.1	1.258631
17.106683	0.1	1.256219
17.108350	0.1	1.253858
17.110017	0.1	1.251600
17.111683	0.1	1.248922
17.113350	0.1	1.245504
17.115017	0.1	1.241928
17.116683	0.1	1.238980
17.118350	0.1	1.236652
17.120017	0.1	1.234380
17.121683	0.1	1.231791
17.123350	0.1	1.229229
17.125017	0.1	1.227413
17.126683	0.1	1.226431
17.128350	0.1	1.225383
17.130017	0.1	1.223008
17.131683	0.1	1.218701
17.133350	0.1	1.213350
17.135017	0.1	1.208661
17.136683	0.1	1.205574
17.138350	0.1	1.203720
17.140017	0.1	1.201779
17.141683	0.1	1.198212
17.143350	0.1	1.192503
17.145017	0.1	1.185825
17.146683	0.1	1.179874
17.148350	0.1	1.175511
17.150017	0.1	1.172768
17.151683	0.1	1.171255
17.153350	0.1	1.170421
17.155017	0.1	1.169965
17.156683	0.1	1.169783
17.158350	0.1	1.169648
17.160017	0.1	1.169108
17.161683	0.1	1.167404
17.163350	0.1	1.163734
17.165017	0.1	1.158156
17.166683	0.1	1.151562
17.168350	0.1	1.145005
17.170017	0.1	1.139394
17.171683	0.1	1.135170
17.173350	0.1	1.132297
17.175017	0.1	1.130523
17.176683	0.1	1.129387
17.178350	0.1	1.128498
17.180017	0.1	1.127743
17.181683	0.1	1.126607
17.183350	0.1	1.123957
17.185017	0.1	1.119128
17.186683	0.1	1.113084
17.188350	0.1	1.107585
17.190017	0.1	1.103436
17.191683	0.1	1.100283
17.193350	0.1	1.097759
17.195017	0.1	1.095706
17.196683	0.1	1.093908
17.198350	0.1	1.092334
17.200017	0.1	1.090826
17.201683	0.1	1.088772
17.203350	0.1	1.085969
17.205017	0.1	1.082961
17.206683	0.1	1.080413
17.208350	0.1	1.078737
17.210017	0.1	1.077908
17.211683	0.1	1.077349
17.213350	0.1	1.076371
17.215017	0.1	1.074416
17.216683	0.1	1.071151
17.218350	0.1	1.066779
17.220017	0.1	1.061945
17.221683	0.1	1.057149
17.223350	0.1	1.052665
17.225017	0.1	1.049000
17.226683	0.1	1.046984
17.228350	0.1	1.047133
17.230017	0.1	1.048697
17.231683	0.1	1.049698
17.233350	0.1	1.048385
17.235017	0.1	1.044529
17.236683	0.1	1.039035
17.238350	0.1	1.032879
17.240017	0.1	1.026872
17.241683	0.1	1.021717
17.243350	0.1	1.017423
17.245017	0.1	1.012939
17.246683	0.1	1.007169
17.248350	0.1	1.000417
17.250017	0.1	0.994024
17.251683	0.1	0.988711
17.253350	0.1	0.984082
17.255017	0.1	0.979346
17.256683	0.1	0.974261
17.258350	0.1	0.969856
17.260017	0.1	0.967635
17.261683	0.1	0.967965
17.263350	0.1	0.969763
17.265017	0.1	0.971388
17.266683	0.1	0.971509
17.268350	0.1	0.969563
17.270017	0.1	0.965707
17.271683	0.1	0.960371
17.273350	0.1	0.954070
17.275017	0.1	0.947784
17.276683	0.1	0.942913
17.278350	0.1	0.940333
17.280017	0.1	0.939588
17.281683	0.1	0.939392
17.283350	0.1	0.938755
17.285017	0.1	0.937283
17.286683	0.1	0.934908
17.288350	0.1	0.931914
17.290017	0.1	0.928878
17.291683	0.1	0.926284
17.293350	0.1	0.924119
17.295017	0.1	0.921683
17.296683	0.1	0.918256
17.298350	0.1	0.913958
17.300017	0.1	0.909679
17.301683	0.1	0.906182
17.303350	0.1	0.903602
17.305017	0.1	0.901581
17.306683	0.1	0.899532
17.308350	0.1	0.897110
17.310017	0.1	0.894712
17.311683	0.1	0.893194
17.313350	0.1	0.892789
17.315017	0.1	0.892617
17.316683	0.1	0.891462
17.318350	0.1	0.888943
17.320017	0.1	0.886028
17.321683	0.1	0.884067
17.323350	0.1	0.883159
17.325017	0.1	0.882074
17.326683	0.1	0.879718
17.328350	0.1	0.876216
17.330017	0.1	0.872728
17.331683	0.1	0.870563
17.333350	0.1	0.870321
17.335017	0.1	0.871355
17.336683	0.1	0.872170
17.338350	0.1	0.871788
17.340017	0.1	0.870577
17.341683	0.1	0.869711
17.343350	0.1	0.869958
17.345017	0.1	0.871010
17.346683	0.1	0.871667
17.348350	0.1	0.870707
17.350017	0.1	0.867760
17.351683	0.1	0.863252
17.353350	0.1	0.858209
17.355017	0.1	0.853962
17.356683	0.1	0.851485
17.358350	0.1	0.851182
17.360017	0.1	0.852807
17.361683	0.1	0.855252
17.363350	0.1	0.857199
17.365017	0.1	0.858177
17.366683	0.1	0.858698
17.368350	0.1	0.859420
17.370017	0.1	0.860216
17.371683	0.1	0.859932
17.373350	0.1	0.857422
17.375017	0.1	0.852901
17.376683	0.1	0.847965
17.378350	0.1	0.844281
17.380017	0.1	0.842577
17.381683	0.1	0.842526
17.383350	0.1	0.843429
17.385017	0.1	0.844789
17.386683	0.1	0.846186
17.388350	0.1	0.847089
17.390017	0.1	0.846889
17.391683	0.1	0.845357
17.393350	0.1	0.843122
17.395017	0.1	0.841264
17.396683	0.1	0.840640
17.398350	0.1	0.841613
17.400017	0.1	0.843941
17.401683	0.1	0.846819
17.403350	0.1	0.849208
17.405017	0.1	0.850433
17.406683	0.1	0.850572
17.408350	0.1	0.849986
17.410017	0.1	0.848705
17.411683	0.1	0.846665
17.413350	0.1	0.844258
17.415017	0.1	0.842065
17.416683	0.1	0.840351
17.418350	0.1	0.839280
17.420017	0.1	0.839070
17.421683	0.1	0.839485
17.423350	0.1	0.839452
17.425017	0.1	0.837706
17.426683	0.1	0.834209
17.428350	0.1	0.830456
17.430017	0.1	0.828020
17.431683	0.1	0.827373
17.433350	0.1	0.828123
17.435017	0.1	0.829734
17.436683	0.1	0.831494
17.438350	0.1	0.832188
17.440017	0.1	0.830558
17.441683	0.1	0.826237
17.443350	0.1	0.820206
17.445017	0.1	0.814134
17.446683	0.1	0.809142
17.448350	0.1	0.805333
17.450017	0.1	0.802553
17.451683	0.1	0.801040
17.453350	0.1	0.801384
17.455017	0.1	0.803731
17.456683	0.1	0.806940
17.458350	0.1	0.809045
17.460017	0.1	0.808742
17.461683	0.1	0.806265
17.463350	0.1	0.802907
17.465017	0.1	0.799964
17.466683	0.1	0.798260
17.468350	0.1	0.797994
17.470017	0.1	0.798525
17.471683	0.1	0.798781
17.473350	0.1	0.797999
17.475017	0.1	0.795876
17.476683	0.1	0.792691
17.478350	0.1	0.789431
17.480017	0.1	0.787219
17.481683	0.1	0.786302
17.483350	0.1	0.785594
17.485017	0.1	0.783796
17.486683	0.1	0.780881
17.488350	0.1	0.778087
17.490017	0.1	0.776704
17.491683	0.1	0.776905
17.493350	0.1	0.777254
17.495017	0.1	0.775708
17.496683	0.1	0.771424
17.498350	0.1	0.765342
17.500017	0.1	0.758963
17.501683	0.1	0.753468
17.503350	0.1	0.750069
17.505017	0.1	0.749719
17.506683	0.1	0.752173
17.508350	0.1	0.755638
17.510017	0.1	0.757752
17.511683	0.1	0.757263
17.513350	0.1	0.754599
17.515017	0.1	0.751209
17.516683	0.1	0.748681
17.518350	0.1	0.747717
17.520017	0.1	0.747512
17.521683	0.1	0.746637
17.523350	0.1	0.744513
17.525017	0.1	0.741468
17.526683	0.1	0.737743
17.528350	0.1	0.733244
17.530017	0.1	0.728131
17.531683	0.1	0.723326
17.533350	0.1	0.720094
17.535017	0.1	0.718855
17.536683	0.1	0.718608
17.538350	0.1	0.717714
17.540017	0.1	0.715186
17.541683	0.1	0.711279
17.543350	0.1	0.707344
17.545017	0.1	0.705309
17.546683	0.1	0.706399
17.548350	0.1	0.709943
17.550017	0.1	0.713873
17.551683	0.1	0.716173
17.553350	0.1	0.716224
17.555017	0.1	0.714823
17.556683	0.1	0.712923
17.558350	0.1	0.710781
17.560017	0.1	0.708546
17.561683	0.1	0.706865
17.563350	0.1	0.706334
17.565017	0.1	0.706566
17.566683	0.1	0.706483
17.568350	0.1	0.705421
17.570017	0.1	0.703386
17.571683	0.1	0.700788
17.573350	0.1	0.698231
17.575017	0.1	0.696266
17.576683	0.1	0.695367
17.578350	0.1	0.695554
17.580017	0.1	0.695786
17.581683	0.1	0.694986
17.583350	0.1	0.693412
17.585017	0.1	0.691889
17.586683	0.1	0.690925
17.588350	0.1	0.691102
17.590017	0.1	0.693114
17.591683	0.1	0.697025
17.593350	0.1	0.701821
17.595017	0.1	0.705607
17.596683	0.1	0.706576
17.598350	0.1	0.704676
17.600017	0.1	0.701956
17.601683	0.1	0.700695
17.603350	0.1	0.701612
17.605017	0.1	0.703954
17.606683	0.1	0.706539
17.608350	0.1	0.708224
17.610017	0.1	0.708322
17.611683	0.1	0.707307
17.613350	0.1	0.706580
17.615017	0.1	0.707293
17.616683	0.1	0.709472
17.618350	0.1	0.712294
17.620017	0.1	0.714804
17.621683	0.1	0.716080
17.623350	0.1	0.715447
17.625017	0.1	0.713193
17.626683	0.1	0.710767
17.628350	0.1	0.709854
17.630017	0.1	0.711144
17.631683	0.1	0.713868
17.633350	0.1	0.716457
17.635017	0.1	0.717640
17.636683	0.1	0.717323
17.638350	0.1	0.716550
17.640017	0.1	0.716476
17.641683	0.1	0.717579
17.643350	0.1	0.719451
17.645017	0.1	0.721258
17.646683	0.1	0.722534
17.648350	0.1	0.723307
17.650017	0.1	0.723614
17.651683	0.1	0.723042
17.653350	0.1	0.721030
17.655017	0.1	0.717733
17.656683	0.1	0.714245
17.658350	0.1	0.711991
17.660017	0.1	0.712010
17.661683	0.1	0.714455
17.663350	0.1	0.718711
17.665017	0.1	0.723866
17.666683	0.1	0.729035
17.668350	0.1	0.733244
17.670017	0.1	0.735535
17.671683	0.1	0.735708
17.673350	0.1	0.734450
17.675017	0.1	0.732644
17.676683	0.1	0.731121
17.678350	0.1	0.730352
17.680017	0.1	0.729999
17.681683	0.1	0.729393
17.683350	0.1	0.728508
17.685017	0.1	0.728020
17.686683	0.1	0.728643
17.688350	0.1	0.730492
17.690017	0.1	0.732774
17.691683	0.1	0.734311
17.693350	0.1	0.734567
17.695017	0.1	0.734106
17.696683	0.1	0.734008
17.698350	0.1	0.734488
17.700017	0.1	0.734315
17.701683	0.1	0.732248
17.703350	0.1	0.728513
17.705017	0.1	0.724420
17.706683	0.1	0.721202
17.708350	0.1	0.719437
17.710017	0.1	0.719228
17.711683	0.1	0.720583
17.713350	0.1	0.723437
17.715017	0.1	0.727368
17.716683	0.1	0.731368
17.718350	0.1	0.733919
17.720017	0.1	0.733668
17.721683	0.1	0.730376
17.723350	0.1	0.725305
17.725017	0.1	0.720350
17.726683	0.1	0.716876
17.728350	0.1	0.715093
17.730017	0.1	0.713975
17.731683	0.1	0.712159
17.733350	0.1	0.709430
17.735017	0.1	0.706846
17.736683	0.1	0.705216
17.738350	0.1	0.704275
17.740017	0.1	0.703237
17.741683	0.1	0.701677
17.743350	0.1	0.700061
17.745017	0.1	0.699027
17.746683	0.1	0.698110
17.748350	0.1	0.696150
17.750017	0.1	0.693020
17.751683	0.1	0.689938
17.753350	0.1	0.688159
17.755017	0.1	0.688150
17.756683	0.1	0.689575
17.758350	0.1	0.691223
17.760017	0.1	0.691372
17.761683	0.1	0.689025
17.763350	0.1	0.684587
17.765017	0.1	0.679647
17.766683	0.1	0.676024
17.768350	0.1	0.674394
17.770017	0.1	0.673826
17.771683	0.1	0.672876
17.773350	0.1	0.670897
17.775017	0.1	0.668298
17.776683	0.1	0.665695
17.778350	0.1	0.663199
17.780017	0.1	0.660801
17.781683	0.1	0.659004
17.783350	0.1	0.658291
17.785017	0.1	0.658282
17.786683	0.1	0.658063
17.788350	0.1	0.656992
17.790017	0.1	0.655227
17.791683	0.1	0.653784
17.793350	0.1	0.653388
17.795017	0.1	0.653504
17.796683	0.1	0.653095
17.798350	0.1	0.651772
17.800017	0.1	0.649830
17.801683	0.1	0.647674
17.803350	0.1	0.645802
17.805017	0.1	0.645029
17.806683	0.1	0.645900
17.808350	0.1	0.647670
17.810017	0.1	0.648764
17.811683	0.1	0.648322
17.813350	0.1	0.646939
17.815017	0.1	0.645951
17.816683	0.1	0.646068
17.818350	0.1	0.646808
17.820017	0.1	0.647176
17.821683	0.1	0.646589
17.823350	0.1	0.645141
17.825017	0.1	0.643409
17.826683	0.1	0.642156
17.828350	0.1	0.641849
17.830017	0.1	0.642557
17.831683	0.1	0.644252
17.833350	0.1	0.646608
17.835017	0.1	0.648703
17.836683	0.1	0.649681
17.838350	0.1	0.649630
17.840017	0.1	0.649439
17.841683	0.1	0.649849
17.843350	0.1	0.650734
17.845017	0.1	0.651255
17.846683	0.1	0.650589
17.848350	0.1	0.648582
17.850017	0.1	0.646100
17.851683	0.1	0.644648
17.853350	0.1	0.645262
17.855017	0.1	0.647912
17.856683	0.1	0.651828
17.858350	0.1	0.656131
17.860017	0.1	0.660219
17.861683	0.1	0.663712
17.863350	0.1	0.666156
17.865017	0.1	0.667148
17.866683	0.1	0.667004
17.868350	0.1	0.666711
17.870017	0.1	0.666962
17.871683	0.1	0.667670
17.873350	0.1	0.668499
17.875017	0.1	0.669239
17.876683	0.1	0.669705
17.878350	0.1	0.669751
17.880017	0.1	0.669379
17.881683	0.1	0.668704
17.883350	0.1	0.668219
17.885017	0.1	0.668792
17.886683	0.1	0.671032
17.888350	0.1	0.674794
17.890017	0.1	0.679358
17.891683	0.1	0.683819
17.893350	0.1	0.687474
17.895017	0.1	0.689928
17.896683	0.1	0.690902
17.898350	0.1	0.690389
17.900017	0.1	0.689351
17.901683	0.1	0.689342
17.903350	0.1	0.691065
17.905017	0.1	0.693751
17.906683	0.1	0.696122
17.908350	0.1	0.697621
17.910017	0.1	0.698655
17.911683	0.1	0.699796
17.913350	0.1	0.700844
17.915017	0.1	0.700834
17.916683	0.1	0.699405
17.918350	0.1	0.697863
17.920017	0.1	0.697994
17.921683	0.1	0.700266
17.923350	0.1	0.703461
17.925017	0.1	0.705812
17.926683	0.1	0.706660
17.928350	0.1	0.706660
17.930017	0.1	0.706459
17.931683	0.1	0.706236
17.933350	0.1	0.706026
17.935017	0.1	0.705989
17.936683	0.1	0.706199
17.938350	0.1	0.706459
17.940017	0.1	0.706660
17.941683	0.1	0.706795
17.943350	0.1	0.706348
17.945017	0.1	0.704471
17.946683	0.1	0.700983
17.948350	0.1	0.696871
17.950017	0.1	0.693849
17.951683	0.1	0.693346
17.953350	0.1	0.695637
17.955017	0.1	0.699563
17.956683	0.1	0.703176
17.958350	0.1	0.704876
17.960017	0.1	0.704033
17.961683	0.1	0.700932
17.963350	0.1	0.696471
17.965017	0.1	0.691814
17.966683	0.1	0.688061
17.968350	0.1	0.686022
17.970017	0.1	0.685756
17.971683	0.1	0.686445
17.973350	0.1	0.687260
17.975017	0.1	0.688019
17.976683	0.1	0.688862
17.978350	0.1	0.689807
17.980017	0.1	0.690711
17.981683	0.1	0.691325
17.983350	0.1	0.691242
17.985017	0.1	0.689859
17.986683	0.1	0.687116
17.988350	0.1	0.683819
17.990017	0.1	0.680732
17.991683	0.1	0.678040
17.993350	0.1	0.675898
17.995017	0.1	0.674608
17.996683	0.1	0.674021
17.998350	0.1	0.673537
18.000017	0.1	0.672727
18.001683	0.1	0.671218
18.003350	0.1	0.668536
18.005017	0.1	0.664773
18.006683	0.1	0.660527
18.008350	0.1	0.656336
18.010017	0.1	0.653095
18.011683	0.1	0.652061
18.013350	0.1	0.653467
18.015017	0.1	0.655763
18.016683	0.1	0.657099
18.018350	0.1	0.656978
18.020017	0.1	0.655805
18.021683	0.1	0.653807
18.023350	0.1	0.651111
18.025017	0.1	0.648350
18.026683	0.1	0.646468
18.028350	0.1	0.645975
18.030017	0.1	0.646580
18.031683	0.1	0.647469
18.033350	0.1	0.647726
18.035017	0.1	0.646953
18.036683	0.1	0.645537
18.038350	0.1	0.644135
18.040017	0.1	0.642682
18.041683	0.1	0.640480
18.043350	0.1	0.637434
18.045017	0.1	0.634547
18.046683	0.1	0.632806
18.048350	0.1	0.632033
18.050017	0.1	0.631064
18.051683	0.1	0.628992
18.053350	0.1	0.625886
18.055017	0.1	0.622626
18.056683	0.1	0.620452
18.058350	0.1	0.620675
18.060017	0.1	0.623735
18.061683	0.1	0.628377
18.063350	0.1	0.632284
18.065017	0.1	0.633895
18.066683	0.1	0.633425
18.068350	0.1	0.631977
18.070017	0.1	0.630328
18.071683	0.1	0.628922
18.073350	0.1	0.627898
18.075017	0.1	0.626785
18.076683	0.1	0.625276
18.078350	0.1	0.624186
18.080017	0.1	0.624429
18.081683	0.1	0.625476
18.083350	0.1	0.625611
18.085017	0.1	0.623772
18.086683	0.1	0.620936
18.088350	0.1	0.619488
18.090017	0.1	0.621076
18.091683	0.1	0.625281
18.093350	0.1	0.630240
18.095017	0.1	0.634110
18.096683	0.1	0.636145
18.098350	0.1	0.636810
18.100017	0.1	0.637025
18.101683	0.1	0.637374
18.103350	0.1	0.638156
18.105017	0.1	0.639656
18.106683	0.1	0.641891
18.108350	0.1	0.644238
18.110017	0.1	0.645733
18.111683	0.1	0.645956
18.113350	0.1	0.645458
18.115017	0.1	0.644941
18.116683	0.1	0.644443
18.118350	0.1	0.643809
18.120017	0.1	0.643507
18.121683	0.1	0.644112
18.123350	0.1	0.645267
18.125017	0.1	0.645863
18.126683	0.1	0.645230
18.128350	0.1	0.643679
18.130017	0.1	0.642380
18.131683	0.1	0.642515
18.133350	0.1	0.644093
18.135017	0.1	0.646100
18.136683	0.1	0.647493
18.138350	0.1	0.647721
18.140017	0.1	0.646911
18.141683	0.1	0.646110
18.143350	0.1	0.646594
18.145017	0.1	0.648531
18.146683	0.1	0.650822
18.148350	0.1	0.652373
18.150017	0.1	0.653090
18.151683	0.1	0.653928
18.153350	0.1	0.656038
18.155017	0.1	0.659632
18.156683	0.1	0.663348
18.158350	0.1	0.664773
18.160017	0.1	0.662417
18.161683	0.1	0.657327
18.163350	0.1	0.652433
18.165017	0.1	0.650403
18.166683	0.1	0.651828
18.168350	0.1	0.655139
18.170017	0.1	0.658594
18.171683	0.1	0.661751
18.173350	0.1	0.664708
18.175017	0.1	0.666766
18.176683	0.1	0.666860
18.178350	0.1	0.665002
18.180017	0.1	0.662333
18.181683	0.1	0.659879
18.183350	0.1	0.657965
18.185017	0.1	0.656866
18.186683	0.1	0.656820
18.188350	0.1	0.657109
18.190017	0.1	0.656391
18.191683	0.1	0.654426
18.193350	0.1	0.652294
18.195017	0.1	0.650901
18.196683	0.1	0.650305
18.198350	0.1	0.650445
18.200017	0.1	0.651591
18.201683	0.1	0.653854
18.203350	0.1	0.656638
18.205017	0.1	0.658841
18.206683	0.1	0.659800
18.208350	0.1	0.659735
18.210017	0.1	0.658827
18.211683	0.1	0.656783
18.213350	0.1	0.653598
18.215017	0.1	0.650333
18.216683	0.1	0.648643
18.218350	0.1	0.649299
18.220017	0.1	0.651646
18.221683	0.1	0.654464
18.223350	0.1	0.657006
18.225017	0.1	0.659097
18.226683	0.1	0.660801
18.228350	0.1	0.662105
18.230017	0.1	0.662729
18.231683	0.1	0.662412
18.233350	0.1	0.661369
18.235017	0.1	0.660070
18.236683	0.1	0.658738
18.238350	0.1	0.657300
18.240017	0.1	0.655255
18.241683	0.1	0.652159
18.243350	0.1	0.648596
18.245017	0.1	0.645979
18.246683	0.1	0.645225
18.248350	0.1	0.646138
18.250017	0.1	0.647642
18.251683	0.1	0.648419
18.253350	0.1	0.647856
18.255017	0.1	0.646366
18.256683	0.1	0.644713
18.258350	0.1	0.643120
18.260017	0.1	0.641346
18.261683	0.1	0.639572
18.263350	0.1	0.638301
18.265017	0.1	0.637546
18.266683	0.1	0.636913
18.268350	0.1	0.636140
18.270017	0.1	0.635264
18.271683	0.1	0.634459
18.273350	0.1	0.633509
18.275017	0.1	0.631660
18.276683	0.1	0.628312
18.278350	0.1	0.623600
18.280017	0.1	0.618277
18.281683	0.1	0.613364
18.283350	0.1	0.610007
18.285017	0.1	0.608987
18.286683	0.1	0.610007
18.288350	0.1	0.611828
18.290017	0.1	0.613001
18.291683	0.1	0.612452
18.293350	0.1	0.610007
18.295017	0.1	0.606822
18.296683	0.1	0.604591
18.298350	0.1	0.603911
18.300017	0.1	0.604014
18.301683	0.1	0.604135
18.303350	0.1	0.604172
18.305017	0.1	0.604149
18.306683	0.1	0.603786
18.308350	0.1	0.602882
18.310017	0.1	0.602035
18.311683	0.1	0.602342
18.313350	0.1	0.603870
18.315017	0.1	0.605262
18.316683	0.1	0.605383
18.318350	0.1	0.604633
18.320017	0.1	0.604084
18.321683	0.1	0.603949
18.323350	0.1	0.603502
18.325017	0.1	0.602040
18.326683	0.1	0.599721
18.328350	0.1	0.597569
18.330017	0.1	0.596792
18.331683	0.1	0.598021
18.333350	0.1	0.601038
18.335017	0.1	0.604796
18.336683	0.1	0.607683
18.338350	0.1	0.608251
18.340017	0.1	0.606370
18.341683	0.1	0.603511
18.343350	0.1	0.601900
18.345017	0.1	0.603194
18.346683	0.1	0.607320
18.348350	0.1	0.612391
18.350017	0.1	0.616307
18.351683	0.1	0.618133
18.353350	0.1	0.617933
18.355017	0.1	0.615888
18.356683	0.1	0.612144
18.358350	0.1	0.607478
18.360017	0.1	0.603562
18.361683	0.1	0.601872
18.363350	0.1	0.602533
18.365017	0.1	0.604750
18.366683	0.1	0.607930
18.368350	0.1	0.611749
18.370017	0.1	0.615590
18.371683	0.1	0.618678
18.373350	0.1	0.620643
18.375017	0.1	0.621644
18.376683	0.1	0.621765
18.378350	0.1	0.620671
18.380017	0.1	0.618268
18.381683	0.1	0.615353
18.383350	0.1	0.613043
18.385017	0.1	0.612075
18.386683	0.1	0.612740
18.388350	0.1	0.614743
18.390017	0.1	0.617485
18.391683	0.1	0.620685
18.393350	0.1	0.623902
18.395017	0.1	0.626366
18.396683	0.1	0.627916
18.398350	0.1	0.629006
18.400017	0.1	0.629942
18.401683	0.1	0.630785
18.403350	0.1	0.631497
18.405017	0.1	0.631926
18.406683	0.1	0.632056
18.408350	0.1	0.632196
18.410017	0.1	0.632727
18.411683	0.1	0.633737
18.413350	0.1	0.634943
18.415017	0.1	0.635954
18.416683	0.1	0.636536
18.418350	0.1	0.636997
18.420017	0.1	0.638235
18.421683	0.1	0.640829
18.423350	0.1	0.644433
18.425017	0.1	0.648056
18.426683	0.1	0.650738
18.428350	0.1	0.651847
18.430017	0.1	0.650934
18.431683	0.1	0.648042
18.433350	0.1	0.644182
18.435017	0.1	0.640899
18.436683	0.1	0.639418
18.438350	0.1	0.640112
18.440017	0.1	0.642100
18.441683	0.1	0.643586
18.443350	0.1	0.643400
18.445017	0.1	0.641965
18.446683	0.1	0.640671
18.448350	0.1	0.640410
18.450017	0.1	0.640792
18.451683	0.1	0.640773
18.453350	0.1	0.639930
18.455017	0.1	0.638640
18.456683	0.1	0.637244
18.458350	0.1	0.635530
18.460017	0.1	0.633202
18.461683	0.1	0.630459
18.463350	0.1	0.627921
18.465017	0.1	0.626203
18.466683	0.1	0.625616
18.468350	0.1	0.626249
18.470017	0.1	0.628028
18.471683	0.1	0.630748
18.473350	0.1	0.633900
18.475017	0.1	0.636200
18.476683	0.1	0.636145
18.478350	0.1	0.633569
18.480017	0.1	0.629900
18.481683	0.1	0.626594
18.483350	0.1	0.624461
18.485017	0.1	0.623954
18.486683	0.1	0.624885
18.488350	0.1	0.626049
18.490017	0.1	0.625928
18.491683	0.1	0.623851
18.493350	0.1	0.620564
18.495017	0.1	0.617718
18.496683	0.1	0.616475
18.498350	0.1	0.616596
18.500017	0.1	0.616875
18.501683	0.1	0.616023
18.503350	0.1	0.613253
18.505017	0.1	0.608610
18.506683	0.1	0.602799
18.508350	0.1	0.596778
18.510017	0.1	0.591353
18.511683	0.1	0.586822
18.513350	0.1	0.583148
18.515017	0.1	0.580424
18.516683	0.1	0.579078
18.518350	0.1	0.579818
18.520017	0.1	0.582822
18.521683	0.1	0.587078
18.523350	0.1	0.591269
18.525017	0.1	0.594719
18.526683	0.1	0.597113
18.528350	0.1	0.598100
18.530017	0.1	0.597388
18.531683	0.1	0.595236
18.533350	0.1	0.592526
18.535017	0.1	0.589886
18.536683	0.1	0.587245
18.538350	0.1	0.584279
18.540017	0.1	0.581103
18.541683	0.1	0.578673
18.543350	0.1	0.578179
18.545017	0.1	0.579846
18.546683	0.1	0.582496
18.548350	0.1	0.584442
18.550017	0.1	0.584647
18.551683	0.1	0.583087
18.553350	0.1	0.580596
18.555017	0.1	0.578421
18.556683	0.1	0.577481
18.558350	0.1	0.577881
18.560017	0.1	0.578938
18.561683	0.1	0.579664
18.563350	0.1	0.579366
18.565017	0.1	0.577848
18.566683	0.1	0.575371
18.568350	0.1	0.572526
18.570017	0.1	0.570170
18.571683	0.1	0.569257
18.573350	0.1	0.570347
18.575017	0.1	0.572978
18.576683	0.1	0.575758
18.578350	0.1	0.577341
18.580017	0.1	0.577546
18.581683	0.1	0.577495
18.583350	0.1	0.578570
18.585017	0.1	0.580833
18.586683	0.1	0.582584
18.588350	0.1	0.582100
18.590017	0.1	0.579744
18.591683	0.1	0.577518
18.593350	0.1	0.576787
18.595017	0.1	0.577322
18.596683	0.1	0.578351
18.598350	0.1	0.579511
18.600017	0.1	0.580833
18.601683	0.1	0.582458
18.603350	0.1	0.584554
18.605017	0.1	0.586994
18.606683	0.1	0.589304
18.608350	0.1	0.591082
18.610017	0.1	0.592307
18.611683	0.1	0.593406
18.613350	0.1	0.595157
18.615017	0.1	0.598133
18.616683	0.1	0.602170
18.618350	0.1	0.606701
18.620017	0.1	0.611059
18.621683	0.1	0.614133
18.623350	0.1	0.614850
18.625017	0.1	0.613648
18.626683	0.1	0.612498
18.628350	0.1	0.613076
18.630017	0.1	0.615362
18.631683	0.1	0.618058
18.633350	0.1	0.619898
18.635017	0.1	0.620373
18.636683	0.1	0.619898
18.638350	0.1	0.619590
18.640017	0.1	0.620214
18.641683	0.1	0.621127
18.643350	0.1	0.620917
18.645017	0.1	0.619157
18.646683	0.1	0.616619
18.648350	0.1	0.614305
18.650017	0.1	0.613066
18.651683	0.1	0.613327
18.653350	0.1	0.614603
18.655017	0.1	0.615707
18.656683	0.1	0.615716
18.658350	0.1	0.614868
18.660017	0.1	0.614319
18.661683	0.1	0.615115
18.663350	0.1	0.617816
18.665017	0.1	0.622435
18.666683	0.1	0.628042
18.668350	0.1	0.632806
18.670017	0.1	0.635339
18.671683	0.1	0.636037
18.673350	0.1	0.636349
18.675017	0.1	0.637062
18.676683	0.1	0.638142
18.678350	0.1	0.639521
18.680017	0.1	0.641011
18.681683	0.1	0.642259
18.683350	0.1	0.643213
18.685017	0.1	0.644075
18.686683	0.1	0.644764
18.688350	0.1	0.644918
18.690017	0.1	0.644494
18.691683	0.1	0.643735
18.693350	0.1	0.642533
18.695017	0.1	0.640634
18.696683	0.1	0.638394
18.698350	0.1	0.636536
18.700017	0.1	0.635455
18.701683	0.1	0.635143
18.703350	0.1	0.635297
18.705017	0.1	0.635390
18.706683	0.1	0.635241
18.708350	0.1	0.635399
18.710017	0.1	0.636373
18.711683	0.1	0.637574
18.713350	0.1	0.637826
18.715017	0.1	0.636824
18.716683	0.1	0.635381
18.718350	0.1	0.634356
18.720017	0.1	0.633770
18.721683	0.1	0.633006
18.723350	0.1	0.631632
18.725017	0.1	0.629849
18.726683	0.1	0.628224
18.728350	0.1	0.627036
18.730017	0.1	0.625802
18.731683	0.1	0.623823
18.733350	0.1	0.621420
18.735017	0.1	0.619907
18.736683	0.1	0.620144
18.738350	0.1	0.621621
18.740017	0.1	0.623073
18.741683	0.1	0.623963
18.743350	0.1	0.624750
18.745017	0.1	0.625448
18.746683	0.1	0.625178
18.748350	0.1	0.623371
18.750017	0.1	0.620144
18.751683	0.1	0.615511
18.753350	0.1	0.609723
18.755017	0.1	0.604121
18.756683	0.1	0.600568
18.758350	0.1	0.599958
18.760017	0.1	0.601495
18.761683	0.1	0.603120
18.763350	0.1	0.603055
18.765017	0.1	0.601062
18.766683	0.1	0.598184
18.768350	0.1	0.595837
18.770017	0.1	0.595204
18.771683	0.1	0.596545
18.773350	0.1	0.598910
18.775017	0.1	0.600922
18.776683	0.1	0.601630
18.778350	0.1	0.600568
18.780017	0.1	0.597714
18.781683	0.1	0.593658
18.783350	0.1	0.589755
18.785017	0.1	0.587460
18.786683	0.1	0.587059
18.788350	0.1	0.587618
18.790017	0.1	0.587981
18.791683	0.1	0.587432
18.793350	0.1	0.585783
18.795017	0.1	0.583311
18.796683	0.1	0.580796
18.798350	0.1	0.579297
18.800017	0.1	0.579096
18.801683	0.1	0.579203
18.803350	0.1	0.578738
18.805017	0.1	0.578384
18.806683	0.1	0.579660
18.808350	0.1	0.582831
18.810017	0.1	0.586668
18.811683	0.1	0.589928
18.813350	0.1	0.591953
18.815017	0.1	0.592740
18.816683	0.1	0.592861
18.818350	0.1	0.592791
18.820017	0.1	0.592573
18.821683	0.1	0.592293
18.823350	0.1	0.592382
18.825017	0.1	0.593103
18.826683	0.1	0.594091
18.828350	0.1	0.595045
18.830017	0.1	0.596372
18.831683	0.1	0.598482
18.833350	0.1	0.601169
18.835017	0.1	0.604084
18.836683	0.1	0.607050
18.838350	0.1	0.609844
18.840017	0.1	0.612140
18.841683	0.1	0.613783
18.843350	0.1	0.614813
18.845017	0.1	0.615418
18.846683	0.1	0.616070
18.848350	0.1	0.617243
18.850017	0.1	0.619078
18.851683	0.1	0.621402
18.853350	0.1	0.623963
18.855017	0.1	0.626552
18.856683	0.1	0.629053
18.858350	0.1	0.631572
18.860017	0.1	0.634263
18.861683	0.1	0.637178
18.863350	0.1	0.640061
18.865017	0.1	0.642538
18.866683	0.1	0.644550
18.868350	0.1	0.646296
18.870017	0.1	0.648014
18.871683	0.1	0.650012
18.873350	0.1	0.652750
18.875017	0.1	0.656755
18.876683	0.1	0.661872
18.878350	0.1	0.666683
18.880017	0.1	0.669821
18.881683	0.1	0.671721
18.883350	0.1	0.673984
18.885017	0.1	0.677318
18.886683	0.1	0.680978
18.888350	0.1	0.683735
18.890017	0.1	0.685090
18.891683	0.1	0.686171
18.893350	0.1	0.688937
18.895017	0.1	0.693938
18.896683	0.1	0.699447
18.898350	0.1	0.703218
18.900017	0.1	0.704606
18.901683	0.1	0.704559
18.903350	0.1	0.704024
18.905017	0.1	0.703316
18.906683	0.1	0.702622
18.908350	0.1	0.701975
18.910017	0.1	0.701053
18.911683	0.1	0.699712
18.913350	0.1	0.698557
18.915017	0.1	0.698501
18.916683	0.1	0.699698
18.918350	0.1	0.700988
18.920017	0.1	0.700480
18.921683	0.1	0.697025
18.923350	0.1	0.691526
18.925017	0.1	0.686692
18.926683	0.1	0.684527
18.928350	0.1	0.684387
18.930017	0.1	0.684201
18.931683	0.1	0.682832
18.933350	0.1	0.680634
18.935017	0.1	0.678380
18.936683	0.1	0.676308
18.938350	0.1	0.674194
18.940017	0.1	0.672033
18.941683	0.1	0.670031
18.943350	0.1	0.668042
18.945017	0.1	0.665514
18.946683	0.1	0.662049
18.948350	0.1	0.657751
18.950017	0.1	0.652871
18.951683	0.1	0.647567
18.953350	0.1	0.642259
18.955017	0.1	0.637872
18.956683	0.1	0.635199
18.958350	0.1	0.634058
18.960017	0.1	0.633476
18.961683	0.1	0.632810
18.963350	0.1	0.632056
18.965017	0.1	0.631027
18.966683	0.1	0.629248
18.968350	0.1	0.626552
18.970017	0.1	0.623227
18.971683	0.1	0.619674
18.973350	0.1	0.616233
18.975017	0.1	0.613215
18.976683	0.1	0.611022
18.978350	0.1	0.609509
18.980017	0.1	0.607669
18.981683	0.1	0.604568
18.983350	0.1	0.600424
18.985017	0.1	0.596424
18.986683	0.1	0.593681
18.988350	0.1	0.592619
18.990017	0.1	0.592954
18.991683	0.1	0.593825
18.993350	0.1	0.594165
18.995017	0.1	0.593141
18.996683	0.1	0.590696
18.998350	0.1	0.587655
19.000017	0.1	0.584796
19.001683	0.1	0.581983
19.003350	0.1	0.578552
19.005017	0.1	0.574151
19.006683	0.1	0.569285
19.008350	0.1	0.565345
19.010017	0.1	0.563567
19.011683	0.1	0.563688
19.013350	0.1	0.564181
19.015017	0.1	0.563790
19.016683	0.1	0.562519
19.018350	0.1	0.561187
19.020017	0.1	0.559981
19.021683	0.1	0.558402
19.023350	0.1	0.556381
19.025017	0.1	0.554216
19.026683	0.1	0.551669
19.028350	0.1	0.548344
19.030017	0.1	0.544647
19.031683	0.1	0.541541
19.033350	0.1	0.539590
19.035017	0.1	0.538514
19.036683	0.1	0.537289
19.038350	0.1	0.535012
19.040017	0.1	0.531725
19.041683	0.1	0.528283
19.043350	0.1	0.525685
19.045017	0.1	0.524456
19.046683	0.1	0.524293
19.048350	0.1	0.524325
19.050017	0.1	0.523920
19.051683	0.1	0.523366
19.053350	0.1	0.523739
19.055017	0.1	0.525494
19.056683	0.1	0.527874
19.058350	0.1	0.529732
19.060017	0.1	0.530235
19.061683	0.1	0.529084
19.063350	0.1	0.526733
19.065017	0.1	0.524097
19.066683	0.1	0.521927
19.068350	0.1	0.520549
19.070017	0.1	0.519804
19.071683	0.1	0.519082
19.073350	0.1	0.518034
19.075017	0.1	0.517499
19.076683	0.1	0.518914
19.078350	0.1	0.522579
19.080017	0.1	0.527026
19.081683	0.1	0.530342
19.083350	0.1	0.531655
19.085017	0.1	0.531659
19.086683	0.1	0.531920
19.088350	0.1	0.533410
19.090017	0.1	0.535813
19.091683	0.1	0.538132
19.093350	0.1	0.539464
19.095017	0.1	0.539399
19.096683	0.1	0.538174
19.098350	0.1	0.536339
19.100017	0.1	0.534244
19.101683	0.1	0.532148
19.103350	0.1	0.530886
19.105017	0.1	0.531785
19.106683	0.1	0.535180
19.108350	0.1	0.539492
19.110017	0.1	0.542668
19.111683	0.1	0.544167
19.113350	0.1	0.544814
19.115017	0.1	0.544987
19.116683	0.1	0.544195
19.118350	0.1	0.542505
19.120017	0.1	0.540814
19.121683	0.1	0.539836
19.123350	0.1	0.539739
19.125017	0.1	0.540442
19.126683	0.1	0.541937
19.128350	0.1	0.544256
19.130017	0.1	0.547082
19.131683	0.1	0.549378
19.133350	0.1	0.550053
19.135017	0.1	0.549108
19.136683	0.1	0.547413
19.138350	0.1	0.545653
19.140017	0.1	0.544135
19.141683	0.1	0.543091
19.143350	0.1	0.542910
19.145017	0.1	0.544121
19.146683	0.1	0.546644
19.148350	0.1	0.549564
19.150017	0.1	0.552097
19.151683	0.1	0.554221
19.153350	0.1	0.556079
19.155017	0.1	0.557569
19.156683	0.1	0.558747
19.158350	0.1	0.559981
19.160017	0.1	0.561415
19.161683	0.1	0.562714
19.163350	0.1	0.563557
19.165017	0.1	0.563920
19.166683	0.1	0.563888
19.168350	0.1	0.563893
19.170017	0.1	0.564754
19.171683	0.1	0.566733
19.173350	0.1	0.569201
19.175017	0.1	0.571888
19.176683	0.1	0.575189
19.178350	0.1	0.578966
19.180017	0.1	0.582216
19.181683	0.1	0.583930
19.183350	0.1	0.583557
19.185017	0.1	0.581415
19.186683	0.1	0.578668
19.188350	0.1	0.576298
19.190017	0.1	0.574365
19.191683	0.1	0.572489
19.193350	0.1	0.570701
19.195017	0.1	0.569578
19.196683	0.1	0.569443
19.198350	0.1	0.569941
19.200017	0.1	0.570496
19.201683	0.1	0.570747
19.203350	0.1	0.570919
19.205017	0.1	0.571595
19.206683	0.1	0.573159
19.208350	0.1	0.575529
19.210017	0.1	0.578156
19.211683	0.1	0.580023
19.213350	0.1	0.579976
19.215017	0.1	0.577844
19.216683	0.1	0.574803
19.218350	0.1	0.572014
19.220017	0.1	0.569359
19.221683	0.1	0.566272
19.223350	0.1	0.563087
19.225017	0.1	0.560717
19.226683	0.1	0.559576
19.228350	0.1	0.559450
19.230017	0.1	0.559865
19.231683	0.1	0.560251
19.233350	0.1	0.559972
19.235017	0.1	0.558714
19.236683	0.1	0.556996
19.238350	0.1	0.555804
19.240017	0.1	0.555357
19.241683	0.1	0.554970
19.243350	0.1	0.554146
19.245017	0.1	0.553052
19.246683	0.1	0.552000
19.248350	0.1	0.550845
19.250017	0.1	0.549117
19.251683	0.1	0.546630
19.253350	0.1	0.543725
19.255017	0.1	0.541140
19.256683	0.1	0.539818
19.258350	0.1	0.540372
19.260017	0.1	0.542663
19.261683	0.1	0.545694
19.263350	0.1	0.548079
19.265017	0.1	0.548959
19.266683	0.1	0.548237
19.268350	0.1	0.546169
19.270017	0.1	0.543492
19.271683	0.1	0.541201
19.273350	0.1	0.539413
19.275017	0.1	0.537252
19.276683	0.1	0.533960
19.278350	0.1	0.529587
19.280017	0.1	0.524749
19.281683	0.1	0.520274
19.283350	0.1	0.517080
19.285017	0.1	0.515883
19.286683	0.1	0.516726
19.288350	0.1	0.519026
19.290017	0.1	0.521760
19.291683	0.1	0.523715
19.293350	0.1	0.524214
19.295017	0.1	0.523580
19.296683	0.1	0.522519
19.298350	0.1	0.521410
19.300017	0.1	0.520200
19.301683	0.1	0.518784
19.303350	0.1	0.517331
19.305017	0.1	0.516241
19.306683	0.1	0.516130
19.308350	0.1	0.517610
19.310017	0.1	0.520512
19.311683	0.1	0.523468
19.313350	0.1	0.524605
19.315017	0.1	0.522891
19.316683	0.1	0.518868
19.318350	0.1	0.514141
19.320017	0.1	0.510234
19.321683	0.1	0.507711
19.323350	0.1	0.506365
19.325017	0.1	0.505866
19.326683	0.1	0.506034
19.328350	0.1	0.506691
19.330017	0.1	0.507603
19.331683	0.1	0.508488
19.333350	0.1	0.509098
19.335017	0.1	0.509215
19.336683	0.1	0.509047
19.338350	0.1	0.509438
19.340017	0.1	0.510989
19.341683	0.1	0.513350
19.343350	0.1	0.515720
19.345017	0.1	0.517545
19.346683	0.1	0.518523
19.348350	0.1	0.518598
19.350017	0.1	0.518081
19.351683	0.1	0.517461
19.353350	0.1	0.517056
19.355017	0.1	0.516851
19.356683	0.1	0.516470
19.358350	0.1	0.515827
19.360017	0.1	0.515706
19.361683	0.1	0.516861
19.363350	0.1	0.519156
19.365017	0.1	0.521755
19.366683	0.1	0.523501
19.368350	0.1	0.523725
19.370017	0.1	0.523059
19.371683	0.1	0.522779
19.373350	0.1	0.523478
19.375017	0.1	0.524931
19.376683	0.1	0.526775
19.378350	0.1	0.528963
19.380017	0.1	0.531720
19.381683	0.1	0.534905
19.383350	0.1	0.537680
19.385017	0.1	0.539073
19.386683	0.1	0.538654
19.388350	0.1	0.536810
19.390017	0.1	0.534449
19.391683	0.1	0.532363
19.393350	0.1	0.531194
19.395017	0.1	0.531618
19.396683	0.1	0.533736
19.398350	0.1	0.536563
19.400017	0.1	0.538747
19.401683	0.1	0.539636
19.403350	0.1	0.539836
19.405017	0.1	0.540568
19.406683	0.1	0.542202
19.408350	0.1	0.543837
19.410017	0.1	0.544139
19.411683	0.1	0.542570
19.413350	0.1	0.539739
19.415017	0.1	0.536786
19.416683	0.1	0.534807
19.418350	0.1	0.534649
19.420017	0.1	0.536563
19.421683	0.1	0.540097
19.423350	0.1	0.544451
19.425017	0.1	0.548726
19.426683	0.1	0.551953
19.428350	0.1	0.553420
19.430017	0.1	0.552977
19.431683	0.1	0.551133
19.433350	0.1	0.548661
19.435017	0.1	0.546020
19.436683	0.1	0.543413
19.438350	0.1	0.541108
19.440017	0.1	0.539394
19.441683	0.1	0.538505
19.443350	0.1	0.538714
19.445017	0.1	0.540144
19.446683	0.1	0.542249
19.448350	0.1	0.544037
19.450017	0.1	0.544926
19.451683	0.1	0.545005
19.453350	0.1	0.544596
19.455017	0.1	0.543832
19.456683	0.1	0.542705
19.458350	0.1	0.541429
19.460017	0.1	0.540041
19.461683	0.1	0.537704
19.463350	0.1	0.533485
19.465017	0.1	0.528069
19.466683	0.1	0.523790
19.468350	0.1	0.522472
19.470017	0.1	0.523771
19.471683	0.1	0.525839
19.473350	0.1	0.526966
19.475017	0.1	0.526542
19.476683	0.1	0.524665
19.478350	0.1	0.521676
19.480017	0.1	0.518067
19.481683	0.1	0.514491
19.483350	0.1	0.511478
19.485017	0.1	0.509280
19.486683	0.1	0.507901
19.488350	0.1	0.507426
19.490017	0.1	0.508279
19.491683	0.1	0.510453
19.493350	0.1	0.512837
19.495017	0.1	0.513843
19.496683	0.1	0.512674
19.498350	0.1	0.509722
19.500017	0.1	0.506365
19.501683	0.1	0.503981
19.503350	0.1	0.502802
19.505017	0.1	0.502304
19.506683	0.1	0.502118
19.508350	0.1	0.501815
19.510017	0.1	0.500805
19.511683	0.1	0.498835
19.513350	0.1	0.496143
19.515017	0.1	0.493159
19.516683	0.1	0.490099
19.518350	0.1	0.486728
19.520017	0.1	0.482458
19.521683	0.1	0.477014
19.523350	0.1	0.471412
19.525017	0.1	0.467431
19.526683	0.1	0.465633
19.528350	0.1	0.465340
19.530017	0.1	0.466253
19.531683	0.1	0.468534
19.533350	0.1	0.471766
19.535017	0.1	0.475026
19.536683	0.1	0.477806
19.538350	0.1	0.480036
19.540017	0.1	0.481326
19.541683	0.1	0.480721
19.543350	0.1	0.477470
19.545017	0.1	0.471803
19.546683	0.1	0.465172
19.548350	0.1	0.459906
19.550017	0.1	0.457759
19.551683	0.1	0.458634
19.553350	0.1	0.461163
19.555017	0.1	0.464097
19.556683	0.1	0.466434
19.558350	0.1	0.467259
19.560017	0.1	0.466495
19.561683	0.1	0.465149
19.563350	0.1	0.464115
19.565017	0.1	0.463324
19.566683	0.1	0.462439
19.568350	0.1	0.461699
19.570017	0.1	0.461554
19.571683	0.1	0.461796
19.573350	0.1	0.461689
19.575017	0.1	0.460972
19.576683	0.1	0.460022
19.578350	0.1	0.458960
19.580017	0.1	0.457647
19.581683	0.1	0.456306
19.583350	0.1	0.455431
19.585017	0.1	0.455212
19.586683	0.1	0.455310
19.588350	0.1	0.454839
19.590017	0.1	0.453014
19.591683	0.1	0.450150
19.593350	0.1	0.447687
19.595017	0.1	0.447193
19.596683	0.1	0.449317
19.598350	0.1	0.453233
19.600017	0.1	0.457116
19.601683	0.1	0.459417
19.603350	0.1	0.459827
19.605017	0.1	0.459291
19.606683	0.1	0.459249
19.608350	0.1	0.460828
19.610017	0.1	0.464274
19.611683	0.1	0.468949
19.613350	0.1	0.473876
19.615017	0.1	0.478523
19.616683	0.1	0.482923
19.618350	0.1	0.487110
19.620017	0.1	0.491086
19.621683	0.1	0.494719
19.623350	0.1	0.497410
19.625017	0.1	0.498672
19.626683	0.1	0.498551
19.628350	0.1	0.497424
19.630017	0.1	0.496069
19.631683	0.1	0.495440
19.633350	0.1	0.495673
19.635017	0.1	0.495873
19.636683	0.1	0.495357
19.638350	0.1	0.494607
19.640017	0.1	0.494397
19.641683	0.1	0.494844
19.643350	0.1	0.495822
19.645017	0.1	0.497224
19.646683	0.1	0.498784
19.648350	0.1	0.500418
19.650017	0.1	0.502411
19.651683	0.1	0.504730
19.653350	0.1	0.506714
19.655017	0.1	0.507687
19.656683	0.1	0.507403
19.658350	0.1	0.506346
19.660017	0.1	0.505513
19.661683	0.1	0.505731
19.663350	0.1	0.507082
19.665017	0.1	0.508893
19.666683	0.1	0.510407
19.668350	0.1	0.511454
19.670017	0.1	0.512218
19.671683	0.1	0.513010
19.673350	0.1	0.514197
19.675017	0.1	0.515543
19.676683	0.1	0.515995
19.678350	0.1	0.514882
19.680017	0.1	0.513233
19.681683	0.1	0.513121
19.683350	0.1	0.515776
19.685017	0.1	0.520535
19.686683	0.1	0.524977
19.688350	0.1	0.526481
19.690017	0.1	0.524479
19.691683	0.1	0.520721
19.693350	0.1	0.517555
19.695017	0.1	0.516181
19.696683	0.1	0.515999
19.698350	0.1	0.515603
19.700017	0.1	0.514444
19.701683	0.1	0.513289
19.703350	0.1	0.513499
19.705017	0.1	0.516032
19.706683	0.1	0.520502
19.708350	0.1	0.525233
19.710017	0.1	0.527971
19.711683	0.1	0.526914
19.713350	0.1	0.521783
19.715017	0.1	0.514067
19.716683	0.1	0.506029
19.718350	0.1	0.499627
19.720017	0.1	0.496120
19.721683	0.1	0.495990
19.723350	0.1	0.498812
19.725017	0.1	0.503361
19.726683	0.1	0.508442
19.728350	0.1	0.513359
19.730017	0.1	0.517578
19.731683	0.1	0.520698
19.733350	0.1	0.522630
19.735017	0.1	0.523329
19.736683	0.1	0.522640
19.738350	0.1	0.520237
19.740017	0.1	0.515976
19.741683	0.1	0.510500
19.743350	0.1	0.505419
19.745017	0.1	0.502421
19.746683	0.1	0.502113
19.748350	0.1	0.503869
19.750017	0.1	0.506570
19.751683	0.1	0.509191
19.753350	0.1	0.511054
19.755017	0.1	0.511762
19.756683	0.1	0.511128
19.758350	0.1	0.509322
19.760017	0.1	0.506965
19.761683	0.1	0.504651
19.763350	0.1	0.502835
19.765017	0.1	0.502146
19.766683	0.1	0.503077
19.768350	0.1	0.505359
19.770017	0.1	0.507957
19.771683	0.1	0.509750
19.773350	0.1	0.510421
19.775017	0.1	0.510565
19.776683	0.1	0.510812
19.778350	0.1	0.511310
19.780017	0.1	0.512158
19.781683	0.1	0.513531
19.783350	0.1	0.515389
19.785017	0.1	0.517233
19.786683	0.1	0.517974
19.788350	0.1	0.516432
19.790017	0.1	0.512782
19.791683	0.1	0.509019
19.793350	0.1	0.507203
19.795017	0.1	0.507636
19.796683	0.1	0.509028
19.798350	0.1	0.510165
19.800017	0.1	0.511059
19.801683	0.1	0.512456
19.803350	0.1	0.514849
19.805017	0.1	0.518262
19.806683	0.1	0.522188
19.808350	0.1	0.525550
19.810017	0.1	0.527375
19.811683	0.1	0.527613
19.813350	0.1	0.526914
19.815017	0.1	0.525611
19.816683	0.1	0.523473
19.818350	0.1	0.520628
19.820017	0.1	0.517801
19.821683	0.1	0.515562
19.823350	0.1	0.513890
19.825017	0.1	0.512511
19.826683	0.1	0.511236
19.828350	0.1	0.509932
19.830017	0.1	0.508730
19.831683	0.1	0.508111
19.833350	0.1	0.508311
19.835017	0.1	0.508935
19.836683	0.1	0.509224
19.838350	0.1	0.508539
19.840017	0.1	0.506639
19.841683	0.1	0.503762
19.843350	0.1	0.500530
19.845017	0.1	0.497550
19.846683	0.1	0.495017
19.848350	0.1	0.492968
19.850017	0.1	0.491817
19.851683	0.1	0.491925
19.853350	0.1	0.492907
19.855017	0.1	0.493946
19.856683	0.1	0.494304
19.858350	0.1	0.493471
19.860017	0.1	0.491552
19.861683	0.1	0.489363
19.863350	0.1	0.487985
19.865017	0.1	0.488078
19.866683	0.1	0.489578
19.868350	0.1	0.492339
19.870017	0.1	0.496460
19.871683	0.1	0.501145
19.873350	0.1	0.504497
19.875017	0.1	0.505270
19.876683	0.1	0.503534
19.878350	0.1	0.499883
19.880017	0.1	0.495198
19.881683	0.1	0.490742
19.883350	0.1	0.487408
19.885017	0.1	0.485294
19.886683	0.1	0.484399
19.888350	0.1	0.484749
19.890017	0.1	0.485661
19.891683	0.1	0.486043
19.893350	0.1	0.485699
19.895017	0.1	0.485885
19.896683	0.1	0.488115
19.898350	0.1	0.492781
19.900017	0.1	0.498989
19.901683	0.1	0.505247
19.903350	0.1	0.510192
19.905017	0.1	0.513168
19.906683	0.1	0.514244
19.908350	0.1	0.513708
19.910017	0.1	0.511715
19.911683	0.1	0.508432
19.913350	0.1	0.504465
19.915017	0.1	0.500875
19.916683	0.1	0.498379
19.918350	0.1	0.497275
19.920017	0.1	0.497857
19.921683	0.1	0.500088
19.923350	0.1	0.503235
19.925017	0.1	0.506216
19.926683	0.1	0.508088
19.928350	0.1	0.508577
19.930017	0.1	0.508027
19.931683	0.1	0.507063
19.933350	0.1	0.506709
19.935017	0.1	0.508027
19.936683	0.1	0.510891
19.938350	0.1	0.513787
19.940017	0.1	0.515180
19.941683	0.1	0.514896
19.943350	0.1	0.514127
19.945017	0.1	0.514276
19.946683	0.1	0.516120
19.948350	0.1	0.519599
19.950017	0.1	0.523557
19.951683	0.1	0.526235
19.953350	0.1	0.526370
19.955017	0.1	0.523860
19.956683	0.1	0.519729
19.958350	0.1	0.515562
19.960017	0.1	0.512283
19.961683	0.1	0.509643
19.963350	0.1	0.507152
19.965017	0.1	0.504949
19.966683	0.1	0.503450
19.968350	0.1	0.502849
19.970017	0.1	0.502998
19.971683	0.1	0.503557
19.973350	0.1	0.504116
19.975017	0.1	0.504325
19.976683	0.1	0.504237
19.978350	0.1	0.504544
19.980017	0.1	0.505801
19.981683	0.1	0.507543
19.983350	0.1	0.508502
19.985017	0.1	0.507762
19.986683	0.1	0.505685
19.988350	0.1	0.503650
19.990017	0.1	0.502658
19.991683	0.1	0.502369
19.993350	0.1	0.501694
19.995017	0.1	0.499981
19.996683	0.1	0.497373
19.998350	0.1	0.494369
20.000017	0.1	0.491170
20.001683	0.1	0.487478
20.003350	0.1	0.483263
20.005017	0.1	0.479426
20.006683	0.1	0.477070
20.008350	0.1	0.476306
20.010017	0.1	0.476339
20.011683	0.1	0.476642
20.013350	0.1	0.477075
20.015017	0.1	0.477321
20.016683	0.1	0.477284
20.018350	0.1	0.477494
20.020017	0.1	0.478211
20.021683	0.1	0.478663
20.023350	0.1	0.477592
20.025017	0.1	0.474434
20.026683	0.1	0.469908
20.028350	0.1	0.465587
20.030017	0.1	0.462863
20.031683	0.1	0.462132
20.033350	0.1	0.462765
20.035017	0.1	0.463719
20.036683	0.1	0.464139
20.038350	0.1	0.463636
20.040017	0.1	0.462444
20.041683	0.1	0.461163
20.043350	0.1	0.460236
20.045017	0.1	0.459873
20.046683	0.1	0.459971
20.048350	0.1	0.460157
20.050017	0.1	0.460302
20.051683	0.1	0.460674
20.053350	0.1	0.461335
20.055017	0.1	0.461801
20.056683	0.1	0.461582
20.058350	0.1	0.460548
20.060017	0.1	0.458849
20.061683	0.1	0.456986
20.063350	0.1	0.455463
20.065017	0.1	0.454267
20.066683	0.1	0.453214
20.068350	0.1	0.452385
20.070017	0.1	0.451775
20.071683	0.1	0.451002
20.073350	0.1	0.449577
20.075017	0.1	0.447216
20.076683	0.1	0.443934
20.078350	0.1	0.440329
20.080017	0.1	0.437712
20.081683	0.1	0.437410
20.083350	0.1	0.439859
20.085017	0.1	0.444488
20.086683	0.1	0.450239
20.088350	0.1	0.455929
20.090017	0.1	0.460353
20.091683	0.1	0.462667
20.093350	0.1	0.462704
20.095017	0.1	0.460660
20.096683	0.1	0.457214
20.098350	0.1	0.453587
20.100017	0.1	0.450811
20.101683	0.1	0.449512
20.103350	0.1	0.450276
20.105017	0.1	0.453331
20.106683	0.1	0.457801
20.108350	0.1	0.461894
20.110017	0.1	0.464092
20.111683	0.1	0.464334
20.113350	0.1	0.463943
20.115017	0.1	0.464097
20.116683	0.1	0.464781
20.118350	0.1	0.465307
20.120017	0.1	0.465303
20.121683	0.1	0.465182
20.123350	0.1	0.465889
20.125017	0.1	0.468162
20.126683	0.1	0.471957
20.128350	0.1	0.476348
20.130017	0.1	0.480074
20.131683	0.1	0.482341
20.133350	0.1	0.483422
20.135017	0.1	0.484604
20.136683	0.1	0.486900
20.138350	0.1	0.489764
20.140017	0.1	0.491776
20.141683	0.1	0.492232
20.143350	0.1	0.491538
20.145017	0.1	0.490705
20.146683	0.1	0.490439
20.148350	0.1	0.490402
20.150017	0.1	0.489713
20.151683	0.1	0.488278
20.153350	0.1	0.487198
20.155017	0.1	0.487748
20.156683	0.1	0.490355
20.158350	0.1	0.494523
20.160017	0.1	0.498910
20.161683	0.1	0.501894
20.163350	0.1	0.502849
20.165017	0.1	0.502239
20.166683	0.1	0.500511
20.168350	0.1	0.498127
20.170017	0.1	0.496274
20.171683	0.1	0.496344
20.173350	0.1	0.498816
20.175017	0.1	0.502877
20.176683	0.1	0.506863
20.178350	0.1	0.509447
20.180017	0.1	0.510556
20.181683	0.1	0.510858
20.183350	0.1	0.510737
20.185017	0.1	0.510146
20.186683	0.1	0.509201
20.188350	0.1	0.508670
20.190017	0.1	0.509489
20.191683	0.1	0.511599
20.193350	0.1	0.513708
20.195017	0.1	0.514742
20.196683	0.1	0.515026
20.198350	0.1	0.515413
20.200017	0.1	0.515841
20.201683	0.1	0.515576
20.203350	0.1	0.514709
20.205017	0.1	0.514304
20.206683	0.1	0.514821
20.208350	0.1	0.515436
20.210017	0.1	0.515142
20.211683	0.1	0.513564
20.213350	0.1	0.510956
20.215017	0.1	0.507943
20.216683	0.1	0.505312
20.218350	0.1	0.503645
20.220017	0.1	0.502705
20.221683	0.1	0.501368
20.223350	0.1	0.498798
20.225017	0.1	0.495557
20.226683	0.1	0.493042
20.228350	0.1	0.491966
20.230017	0.1	0.492139
20.231683	0.1	0.493177
20.233350	0.1	0.494570
20.235017	0.1	0.495464
20.236683	0.1	0.495426
20.238350	0.1	0.495207
20.240017	0.1	0.495631
20.241683	0.1	0.496125
20.243350	0.1	0.495412
20.245017	0.1	0.493126
20.246683	0.1	0.489918
20.248350	0.1	0.486868
20.250017	0.1	0.485131
20.251683	0.1	0.484586
20.253350	0.1	0.483529
20.255017	0.1	0.481056
20.256683	0.1	0.478202
20.258350	0.1	0.476139
20.260017	0.1	0.474802
20.261683	0.1	0.473354
20.263350	0.1	0.471035
20.265017	0.1	0.467682
20.266683	0.1	0.464129
20.268350	0.1	0.461754
20.270017	0.1	0.461312
20.271683	0.1	0.462541
20.273350	0.1	0.464683
20.275017	0.1	0.466765
20.276683	0.1	0.467845
20.278350	0.1	0.467715
20.280017	0.1	0.467165
20.281683	0.1	0.467096
20.283350	0.1	0.467272
20.285017	0.1	0.466583
20.286683	0.1	0.464446
20.288350	0.1	0.461400
20.290017	0.1	0.458425
20.291683	0.1	0.456222
20.293350	0.1	0.455212
20.295017	0.1	0.455603
20.296683	0.1	0.456958
20.298350	0.1	0.458113
20.300017	0.1	0.458313
20.301683	0.1	0.457736
20.303350	0.1	0.456362
20.305017	0.1	0.453382
20.306683	0.1	0.448343
20.308350	0.1	0.441959
20.310017	0.1	0.435980
20.311683	0.1	0.432217
20.313350	0.1	0.431226
20.315017	0.1	0.432357
20.316683	0.1	0.434858
20.318350	0.1	0.438015
20.320017	0.1	0.440893
20.321683	0.1	0.442765
20.323350	0.1	0.443668
20.325017	0.1	0.444488
20.326683	0.1	0.446085
20.328350	0.1	0.448022
20.330017	0.1	0.448851
20.331683	0.1	0.447826
20.333350	0.1	0.446066
20.335017	0.1	0.445493
20.336683	0.1	0.446746
20.338350	0.1	0.448897
20.340017	0.1	0.450751
20.341683	0.1	0.451575
20.343350	0.1	0.451328
20.345017	0.1	0.450904
20.346683	0.1	0.451407
20.348350	0.1	0.452790
20.350017	0.1	0.453810
20.351683	0.1	0.453633
20.353350	0.1	0.452818
20.355017	0.1	0.452860
20.356683	0.1	0.454802
20.358350	0.1	0.458146
20.360017	0.1	0.461331
20.361683	0.1	0.463231
20.363350	0.1	0.463808
20.365017	0.1	0.463575
20.366683	0.1	0.463133
20.368350	0.1	0.462886
20.370017	0.1	0.462960
20.371683	0.1	0.463431
20.373350	0.1	0.464479
20.375017	0.1	0.466066
20.376683	0.1	0.467855
20.378350	0.1	0.469638
20.380017	0.1	0.471505
20.381683	0.1	0.473419
20.383350	0.1	0.474988
20.385017	0.1	0.475999
20.386683	0.1	0.476600
20.388350	0.1	0.476944
20.390017	0.1	0.477326
20.391683	0.1	0.478551
20.393350	0.1	0.481526
20.395017	0.1	0.486402
20.396683	0.1	0.492153
20.398350	0.1	0.497256
20.400017	0.1	0.500930
20.401683	0.1	0.503301
20.403350	0.1	0.504702
20.405017	0.1	0.505387
20.406683	0.1	0.505541
20.408350	0.1	0.505131
20.410017	0.1	0.503901
20.411683	0.1	0.501764
20.413350	0.1	0.499333
20.415017	0.1	0.497946
20.416683	0.1	0.498709
20.418350	0.1	0.501433
20.420017	0.1	0.504623
20.421683	0.1	0.506695
20.423350	0.1	0.507249
20.425017	0.1	0.507352
20.426683	0.1	0.508693
20.428350	0.1	0.512218
20.430017	0.1	0.517387
20.431683	0.1	0.522844
20.433350	0.1	0.527524
20.435017	0.1	0.531017
20.436683	0.1	0.533210
20.438350	0.1	0.533671
20.440017	0.1	0.531916
20.441683	0.1	0.528372
20.443350	0.1	0.524558
20.445017	0.1	0.522221
20.446683	0.1	0.522155
20.448350	0.1	0.523617
20.450017	0.1	0.524968
20.451683	0.1	0.525047
20.453350	0.1	0.523832
20.455017	0.1	0.521922
20.456683	0.1	0.519999
20.458350	0.1	0.518649
20.460017	0.1	0.517922
20.461683	0.1	0.517135
20.463350	0.1	0.515436
20.465017	0.1	0.512609
20.466683	0.1	0.509131
20.468350	0.1	0.505708
20.470017	0.1	0.502924
20.471683	0.1	0.501126
20.473350	0.1	0.500488
20.475017	0.1	0.501112
20.476683	0.1	0.503040
20.478350	0.1	0.505974
20.480017	0.1	0.509154
20.481683	0.1	0.511738
20.483350	0.1	0.513373
20.485017	0.1	0.514551
20.486683	0.1	0.516088
20.488350	0.1	0.517922
20.490017	0.1	0.519236
20.491683	0.1	0.519780
20.493350	0.1	0.520288
20.495017	0.1	0.521322
20.496683	0.1	0.522425
20.498350	0.1	0.522775
20.500017	0.1	0.522095
20.501683	0.1	0.520600
20.503350	0.1	0.518798
20.505017	0.1	0.517583
20.506683	0.1	0.517541
20.508350	0.1	0.518220
20.510017	0.1	0.518784
20.511683	0.1	0.519142
20.513350	0.1	0.519827
20.515017	0.1	0.521070
20.516683	0.1	0.522453
20.518350	0.1	0.523343
20.520017	0.1	0.523548
20.521683	0.1	0.523315
20.523350	0.1	0.522905
20.525017	0.1	0.522663
20.526683	0.1	0.523040
20.528350	0.1	0.523971
20.530017	0.1	0.524679
20.531683	0.1	0.524628
20.533350	0.1	0.524055
20.535017	0.1	0.523371
20.536683	0.1	0.522672
20.538350	0.1	0.522151
20.540017	0.1	0.522244
20.541683	0.1	0.523026
20.543350	0.1	0.523995
20.545017	0.1	0.524544
20.546683	0.1	0.524661
20.548350	0.1	0.524996
20.550017	0.1	0.526132
20.551683	0.1	0.528125
20.553350	0.1	0.530714
20.555017	0.1	0.533476
20.556683	0.1	0.536102
20.558350	0.1	0.538500
20.560017	0.1	0.540363
20.561683	0.1	0.541168
20.563350	0.1	0.540796
20.565017	0.1	0.539701
20.566683	0.1	0.538542
20.568350	0.1	0.537750
20.570017	0.1	0.537513
20.571683	0.1	0.537918
20.573350	0.1	0.539133
20.575017	0.1	0.541625
20.576683	0.1	0.545974
20.578350	0.1	0.552153
20.580017	0.1	0.559012
20.581683	0.1	0.564996
20.583350	0.1	0.569127
20.585017	0.1	0.571222
20.586683	0.1	0.571739
20.588350	0.1	0.571669
20.590017	0.1	0.572279
20.591683	0.1	0.574216
20.593350	0.1	0.576791
20.595017	0.1	0.578770
20.596683	0.1	0.579813
20.598350	0.1	0.580680
20.600017	0.1	0.582254
20.601683	0.1	0.584824
20.603350	0.1	0.588270
20.605017	0.1	0.592135
20.606683	0.1	0.595613
20.608350	0.1	0.597965
20.610017	0.1	0.599213
20.611683	0.1	0.600256
20.613350	0.1	0.602189
20.615017	0.1	0.605485
20.616683	0.1	0.609918
20.618350	0.1	0.614477
20.620017	0.1	0.617495
20.621683	0.1	0.617765
20.623350	0.1	0.615669
20.625017	0.1	0.612866
20.626683	0.1	0.610994
20.628350	0.1	0.610542
20.630017	0.1	0.610962
20.631683	0.1	0.611707
20.633350	0.1	0.612545
20.635017	0.1	0.613397
20.636683	0.1	0.614268
20.638350	0.1	0.615311
20.640017	0.1	0.616661
20.641683	0.1	0.618114
20.643350	0.1	0.619176
20.645017	0.1	0.619548
20.646683	0.1	0.619385
20.648350	0.1	0.619148
20.650017	0.1	0.619185
20.651683	0.1	0.619553
20.653350	0.1	0.620517
20.655017	0.1	0.622943
20.656683	0.1	0.627316
20.658350	0.1	0.632759
20.660017	0.1	0.637411
20.661683	0.1	0.639432
20.663350	0.1	0.638166
20.665017	0.1	0.634664
20.666683	0.1	0.630785
20.668350	0.1	0.627954
20.670017	0.1	0.626976
20.671683	0.1	0.628261
20.673350	0.1	0.631292
20.675017	0.1	0.634179
20.676683	0.1	0.634999
20.678350	0.1	0.633439
20.680017	0.1	0.630608
20.681683	0.1	0.627981
20.683350	0.1	0.626952
20.685017	0.1	0.628396
20.686683	0.1	0.632098
20.688350	0.1	0.636843
20.690017	0.1	0.641211
20.691683	0.1	0.644187
20.693350	0.1	0.645183
20.695017	0.1	0.644065
20.696683	0.1	0.641327
20.698350	0.1	0.638072
20.700017	0.1	0.635800
20.701683	0.1	0.635590
20.703350	0.1	0.637476
20.705017	0.1	0.640959
20.706683	0.1	0.645421
20.708350	0.1	0.649854
20.710017	0.1	0.653253
20.711683	0.1	0.655409
20.713350	0.1	0.656559
20.715017	0.1	0.656801
20.716683	0.1	0.656308
20.718350	0.1	0.655367
20.720017	0.1	0.654175
20.721683	0.1	0.653118
20.723350	0.1	0.652652
20.725017	0.1	0.652266
20.726683	0.1	0.650529
20.728350	0.1	0.646808
20.730017	0.1	0.642138
20.731683	0.1	0.638273
20.733350	0.1	0.636615
20.735017	0.1	0.637555
20.736683	0.1	0.640387
20.738350	0.1	0.643977
20.740017	0.1	0.647400
20.741683	0.1	0.650333
20.743350	0.1	0.653113
20.745017	0.1	0.656014
20.746683	0.1	0.658478
20.748350	0.1	0.659646
20.750017	0.1	0.659367
20.751683	0.1	0.658263
20.753350	0.1	0.657239
20.755017	0.1	0.657011
20.756683	0.1	0.657532
20.758350	0.1	0.658226
20.760017	0.1	0.658776
20.761683	0.1	0.659325
20.763350	0.1	0.659800
20.765017	0.1	0.659432
20.766683	0.1	0.657653
20.768350	0.1	0.655097
20.770017	0.1	0.653104
20.771683	0.1	0.652424
20.773350	0.1	0.652848
20.775017	0.1	0.653858
20.776683	0.1	0.655307
20.778350	0.1	0.657234
20.780017	0.1	0.659311
20.781683	0.1	0.660997
20.783350	0.1	0.662277
20.785017	0.1	0.663591
20.786683	0.1	0.664950
20.788350	0.1	0.665928
20.790017	0.1	0.666538
20.791683	0.1	0.667339
20.793350	0.1	0.668382
20.795017	0.1	0.668820
20.796683	0.1	0.667684
20.798350	0.1	0.664932
20.800017	0.1	0.661714
20.801683	0.1	0.659428
20.803350	0.1	0.658855
20.805017	0.1	0.660243
20.806683	0.1	0.663297
20.808350	0.1	0.666929
20.810017	0.1	0.669728
20.811683	0.1	0.670962
20.813350	0.1	0.671023
20.815017	0.1	0.671037
20.816683	0.1	0.671949
20.818350	0.1	0.673989
20.820017	0.1	0.676643
20.821683	0.1	0.678976
20.823350	0.1	0.680527
20.825017	0.1	0.681882
20.826683	0.1	0.684015
20.828350	0.1	0.686878
20.830017	0.1	0.689072
20.831683	0.1	0.689351
20.833350	0.1	0.688243
20.835017	0.1	0.687405
20.836683	0.1	0.687675
20.838350	0.1	0.688625
20.840017	0.1	0.689691
20.841683	0.1	0.691023
20.843350	0.1	0.693370
20.845017	0.1	0.697300
20.846683	0.1	0.702394
20.848350	0.1	0.707344
20.850017	0.1	0.710902
20.851683	0.1	0.712737
20.853350	0.1	0.713523
20.855017	0.1	0.714213
20.856683	0.1	0.715335
20.858350	0.1	0.716844
20.860017	0.1	0.718380
20.861683	0.1	0.719964
20.863350	0.1	0.722241
20.865017	0.1	0.725961
20.866683	0.1	0.731209
20.868350	0.1	0.736928
20.870017	0.1	0.741533
20.871683	0.1	0.744173
20.873350	0.1	0.745258
20.875017	0.1	0.745752
20.876683	0.1	0.746446
20.878350	0.1	0.747796
20.880017	0.1	0.750097
20.881683	0.1	0.753561
20.883350	0.1	0.758101
20.885017	0.1	0.763354
20.886683	0.1	0.768779
20.888350	0.1	0.773701
20.890017	0.1	0.777612
20.891683	0.1	0.780597
20.893350	0.1	0.783112
20.895017	0.1	0.785324
20.896683	0.1	0.786916
20.898350	0.1	0.787727
20.900017	0.1	0.788211
20.901683	0.1	0.789245
20.903350	0.1	0.791335
20.905017	0.1	0.794320
20.906683	0.1	0.797641
20.908350	0.1	0.800635
20.910017	0.1	0.803079
20.911683	0.1	0.805524
20.913350	0.1	0.808453
20.915017	0.1	0.811615
20.916683	0.1	0.814325
20.918350	0.1	0.815992
20.920017	0.1	0.816500
20.921683	0.1	0.816383
20.923350	0.1	0.816612
20.925017	0.1	0.818241
20.926683	0.1	0.821920
20.928350	0.1	0.827299
20.930017	0.1	0.833231
20.931683	0.1	0.838600
20.933350	0.1	0.842684
20.935017	0.1	0.845199
20.936683	0.1	0.846488
20.938350	0.1	0.847061
20.940017	0.1	0.846810
20.941683	0.1	0.845497
20.943350	0.1	0.843797
20.945017	0.1	0.842931
20.946683	0.1	0.843196
20.948350	0.1	0.843327
20.950017	0.1	0.841962
20.951683	0.1	0.839410
20.953350	0.1	0.837510
20.955017	0.1	0.838069
20.956683	0.1	0.841506
20.958350	0.1	0.846554
20.960017	0.1	0.851303
20.961683	0.1	0.854670
20.963350	0.1	0.856705
20.965017	0.1	0.857795
20.966683	0.1	0.858307
20.968350	0.1	0.859061
20.970017	0.1	0.860998
20.971683	0.1	0.864123
20.973350	0.1	0.867206
20.975017	0.1	0.868514
20.976683	0.1	0.866847
20.978350	0.1	0.862586
20.980017	0.1	0.857799
20.981683	0.1	0.854614
20.983350	0.1	0.853483
20.985017	0.1	0.853753
20.986683	0.1	0.855150
20.988350	0.1	0.857515
20.990017	0.1	0.860230
20.991683	0.1	0.862675
20.993350	0.1	0.864491
20.995017	0.1	0.865459
20.996683	0.1	0.865655
20.998350	0.1	0.865571
21.000017	0.1	0.865743
21.001683	0.1	0.865958
21.003350	0.1	0.865320
21.005017	0.1	0.863206
21.006683	0.1	0.859667
21.008350	0.1	0.855187
21.010017	0.1	0.850917
21.011683	0.1	0.848663
21.013350	0.1	0.849878
21.015017	0.1	0.854400
21.016683	0.1	0.860118
21.018350	0.1	0.864267
21.020017	0.1	0.865138
21.021683	0.1	0.862693
21.023350	0.1	0.858293
21.025017	0.1	0.853958
21.026683	0.1	0.851112
21.028350	0.1	0.849748
21.030017	0.1	0.849008
21.031683	0.1	0.848277
21.033350	0.1	0.847606
21.035017	0.1	0.847378
21.036683	0.1	0.847848
21.038350	0.1	0.849091
21.040017	0.1	0.850996
21.041683	0.1	0.853203
21.043350	0.1	0.855383
21.045017	0.1	0.857441
21.046683	0.1	0.859573
21.048350	0.1	0.861902
21.050017	0.1	0.864137
21.051683	0.1	0.865818
21.053350	0.1	0.866447
21.055017	0.1	0.865539
21.056683	0.1	0.863369
21.058350	0.1	0.861296
21.060017	0.1	0.860714
21.061683	0.1	0.862232
21.063350	0.1	0.865823
21.065017	0.1	0.871173
21.066683	0.1	0.877571
21.068350	0.1	0.883588
21.070017	0.1	0.887569
21.071683	0.1	0.888836
21.073350	0.1	0.887942
21.075017	0.1	0.886014
21.076683	0.1	0.884198
21.078350	0.1	0.883350
21.080017	0.1	0.883765
21.081683	0.1	0.885292
21.083350	0.1	0.887904
21.085017	0.1	0.891606
21.086683	0.1	0.895965
21.088350	0.1	0.900221
21.090017	0.1	0.903793
21.091683	0.1	0.906251
21.093350	0.1	0.907159
21.095017	0.1	0.906521
21.096683	0.1	0.905055
21.098350	0.1	0.903630
21.100017	0.1	0.902875
21.101683	0.1	0.903392
21.103350	0.1	0.905762
21.105017	0.1	0.909856
21.106683	0.1	0.914447
21.108350	0.1	0.918321
21.110017	0.1	0.921302
21.111683	0.1	0.923872
21.113350	0.1	0.926415
21.115017	0.1	0.929069
21.116683	0.1	0.932012
21.118350	0.1	0.935458
21.120017	0.1	0.939593
21.121683	0.1	0.944473
21.123350	0.1	0.949688
21.125017	0.1	0.954592
21.126683	0.1	0.959034
21.128350	0.1	0.963132
21.130017	0.1	0.966345
21.131683	0.1	0.968035
21.133350	0.1	0.968599
21.135017	0.1	0.968948
21.136683	0.1	0.969251
21.138350	0.1	0.968915
21.140017	0.1	0.967793
21.141683	0.1	0.966946
21.143350	0.1	0.967714
21.145017	0.1	0.970289
21.146683	0.1	0.973940
21.148350	0.1	0.977949
21.150017	0.1	0.981702
21.151683	0.1	0.984720
21.153350	0.1	0.986983
21.155017	0.1	0.988548
21.156683	0.1	0.989116
21.158350	0.1	0.988417
21.160017	0.1	0.986564
21.161683	0.1	0.984245
21.163350	0.1	0.982801
21.165017	0.1	0.983244
21.166683	0.1	0.985134
21.168350	0.1	0.987225
21.170017	0.1	0.988771
21.171683	0.1	0.989721
21.173350	0.1	0.990201
21.175017	0.1	0.990266
21.176683	0.1	0.989959
21.178350	0.1	0.989251
21.180017	0.1	0.988408
21.181683	0.1	0.988278
21.183350	0.1	0.989661
21.185017	0.1	0.992422
21.186683	0.1	0.995756
21.188350	0.1	0.998937
21.190017	0.1	1.001363
21.191683	0.1	1.002662
21.193350	0.1	1.002993
21.195017	0.1	1.002476
21.196683	0.1	1.000538
21.198350	0.1	0.996939
21.200017	0.1	0.992874
21.201683	0.1	0.990187
21.203350	0.1	0.990047
21.205017	0.1	0.992501
21.206683	0.1	0.996385
21.208350	0.1	0.999891
21.210017	0.1	1.001642
21.211683	0.1	1.001256
21.213350	0.1	0.999169
21.215017	0.1	0.996180
21.216683	0.1	0.993120
21.218350	0.1	0.990657
21.220017	0.1	0.989041
21.221683	0.1	0.988143
21.223350	0.1	0.987607
21.225017	0.1	0.987188
21.226683	0.1	0.986988
21.228350	0.1	0.987141
21.230017	0.1	0.987505
21.231683	0.1	0.987845
21.233350	0.1	0.988077
21.235017	0.1	0.988338
21.236683	0.1	0.988678
21.238350	0.1	0.988897
21.240017	0.1	0.989009
21.241683	0.1	0.989223
21.243350	0.1	0.989144
21.245017	0.1	0.987854
21.246683	0.1	0.985009
21.248350	0.1	0.981316
21.250017	0.1	0.977996
21.251683	0.1	0.975574
21.253350	0.1	0.973428
21.255017	0.1	0.970811
21.256683	0.1	0.967514
21.258350	0.1	0.963649
21.260017	0.1	0.959793
21.261683	0.1	0.957116
21.263350	0.1	0.956687
21.265017	0.1	0.958680
21.266683	0.1	0.962093
21.268350	0.1	0.965022
21.270017	0.1	0.965758
21.271683	0.1	0.964273
21.273350	0.1	0.962229
21.275017	0.1	0.961325
21.276683	0.1	0.961684
21.278350	0.1	0.961660
21.280017	0.1	0.959379
21.281683	0.1	0.954526
21.283350	0.1	0.948608
21.285017	0.1	0.943774
21.286683	0.1	0.941386
21.288350	0.1	0.941488
21.290017	0.1	0.943500
21.291683	0.1	0.946587
21.293350	0.1	0.949297
21.295017	0.1	0.950205
21.296683	0.1	0.949120
21.298350	0.1	0.947099
21.300017	0.1	0.945348
21.301683	0.1	0.944529
21.303350	0.1	0.944906
21.305017	0.1	0.946596
21.306683	0.1	0.949139
21.308350	0.1	0.951337
21.310017	0.1	0.952110
21.311683	0.1	0.951085
21.313350	0.1	0.948478
21.315017	0.1	0.945078
21.316683	0.1	0.941935
21.318350	0.1	0.940007
21.320017	0.1	0.940086
21.321683	0.1	0.942075
21.323350	0.1	0.944473
21.325017	0.1	0.945525
21.326683	0.1	0.944654
21.328350	0.1	0.942815
21.330017	0.1	0.941632
21.331683	0.1	0.941930
21.333350	0.1	0.943113
21.335017	0.1	0.944007
21.336683	0.1	0.943891
21.338350	0.1	0.942801
21.340017	0.1	0.941656
21.341683	0.1	0.941772
21.343350	0.1	0.943840
21.345017	0.1	0.947262
21.346683	0.1	0.950433
21.348350	0.1	0.951868
21.350017	0.1	0.951402
21.351683	0.1	0.950112
21.353350	0.1	0.949427
21.355017	0.1	0.950210
21.356683	0.1	0.952012
21.358350	0.1	0.953716
21.360017	0.1	0.954778
21.361683	0.1	0.955337
21.363350	0.1	0.955411
21.365017	0.1	0.954503
21.366683	0.1	0.952478
21.368350	0.1	0.950261
21.370017	0.1	0.949060
21.371683	0.1	0.949502
21.373350	0.1	0.951681
21.375017	0.1	0.954717
21.376683	0.1	0.956808
21.378350	0.1	0.956878
21.380017	0.1	0.955369
21.381683	0.1	0.953302
21.383350	0.1	0.951514
21.385017	0.1	0.950457
21.386683	0.1	0.950107
21.388350	0.1	0.950140
21.390017	0.1	0.950242
21.391683	0.1	0.950377
21.393350	0.1	0.950573
21.395017	0.1	0.950466
21.396683	0.1	0.949726
21.398350	0.1	0.948841
21.400017	0.1	0.949041
21.401683	0.1	0.951136
21.403350	0.1	0.954643
21.405017	0.1	0.958438
21.406683	0.1	0.961698
21.408350	0.1	0.963840
21.410017	0.1	0.964440
21.411683	0.1	0.963653
21.413350	0.1	0.962284
21.415017	0.1	0.961195
21.416683	0.1	0.960724
21.418350	0.1	0.960627
21.420017	0.1	0.960426
21.421683	0.1	0.959705
21.423350	0.1	0.958280
21.425017	0.1	0.956259
21.426683	0.1	0.953777
21.428350	0.1	0.951095
21.430017	0.1	0.948729
21.431683	0.1	0.947313
21.433350	0.1	0.947285
21.435017	0.1	0.948482
21.436683	0.1	0.949944
21.438350	0.1	0.950531
21.440017	0.1	0.949893
21.441683	0.1	0.948575
21.443350	0.1	0.947267
21.445017	0.1	0.946377
21.446683	0.1	0.945842
21.448350	0.1	0.945120
21.450017	0.1	0.943793
21.451683	0.1	0.941730
21.453350	0.1	0.938447
21.455017	0.1	0.933269
21.456683	0.1	0.926591
21.458350	0.1	0.920431
21.460017	0.1	0.916808
21.461683	0.1	0.916198
21.463350	0.1	0.917716
21.465017	0.1	0.919858
21.466683	0.1	0.920938
21.468350	0.1	0.919877
21.470017	0.1	0.916841
21.471683	0.1	0.913078
21.473350	0.1	0.909641
21.475017	0.1	0.906424
21.476683	0.1	0.902950
21.478350	0.1	0.899285
21.480017	0.1	0.895406
21.481683	0.1	0.890740
21.483350	0.1	0.885269
21.485017	0.1	0.880295
21.486683	0.1	0.877623
21.488350	0.1	0.878037
21.490017	0.1	0.880645
21.491683	0.1	0.883467
21.493350	0.1	0.884803
21.495017	0.1	0.884039
21.496683	0.1	0.881627
21.498350	0.1	0.878614
21.500017	0.1	0.875583
21.501683	0.1	0.872058
21.503350	0.1	0.867238
21.505017	0.1	0.861189
21.506683	0.1	0.855289
21.508350	0.1	0.851592
21.510017	0.1	0.851159
21.511683	0.1	0.852784
21.513350	0.1	0.853897
21.515017	0.1	0.852928
21.516683	0.1	0.849883
21.518350	0.1	0.845310
21.520017	0.1	0.839764
21.521683	0.1	0.834074
21.523350	0.1	0.829380
21.525017	0.1	0.826637
21.526683	0.1	0.825748
21.528350	0.1	0.825580
21.530017	0.1	0.825031
21.531683	0.1	0.823657
21.533350	0.1	0.821836
21.535017	0.1	0.820369
21.536683	0.1	0.819438
21.538350	0.1	0.818265
21.540017	0.1	0.816104
21.541683	0.1	0.813082
21.543350	0.1	0.809943
21.545017	0.1	0.807201
21.546683	0.1	0.804630
21.548350	0.1	0.801762
21.550017	0.1	0.798618
21.551683	0.1	0.795824
21.553350	0.1	0.794432
21.555017	0.1	0.795033
21.556683	0.1	0.796691
21.558350	0.1	0.797454
21.560017	0.1	0.796183
21.561683	0.1	0.793096
21.563350	0.1	0.789189
21.565017	0.1	0.785426
21.566683	0.1	0.781966
21.568350	0.1	0.778036
21.570017	0.1	0.772998
21.571683	0.1	0.767517
21.573350	0.1	0.762963
21.575017	0.1	0.759796
21.576683	0.1	0.757598
21.578350	0.1	0.756159
21.580017	0.1	0.755303
21.581683	0.1	0.754702
21.583350	0.1	0.754572
21.585017	0.1	0.755405
21.586683	0.1	0.756881
21.588350	0.1	0.758194
21.590017	0.1	0.758958
21.591683	0.1	0.758921
21.593350	0.1	0.757747
21.595017	0.1	0.755540
21.596683	0.1	0.752783
21.598350	0.1	0.749468
21.600017	0.1	0.745240
21.601683	0.1	0.740550
21.603350	0.1	0.736807
21.605017	0.1	0.734851
21.606683	0.1	0.733929
21.608350	0.1	0.732769
21.610017	0.1	0.731284
21.611683	0.1	0.730660
21.613350	0.1	0.732020
21.615017	0.1	0.735070
21.616683	0.1	0.737933
21.618350	0.1	0.738525
21.620017	0.1	0.736304
21.621683	0.1	0.732760
21.623350	0.1	0.729882
21.625017	0.1	0.728462
21.626683	0.1	0.728327
21.628350	0.1	0.729086
21.630017	0.1	0.729854
21.631683	0.1	0.729458
21.633350	0.1	0.727577
21.635017	0.1	0.725002
21.636683	0.1	0.722450
21.638350	0.1	0.719926
21.640017	0.1	0.717398
21.641683	0.1	0.715065
21.643350	0.1	0.712960
21.645017	0.1	0.711009
21.646683	0.1	0.709328
21.648350	0.1	0.707866
21.650017	0.1	0.706264
21.651683	0.1	0.704536
21.653350	0.1	0.703600
21.655017	0.1	0.704620
21.656683	0.1	0.707549
21.658350	0.1	0.710702
21.660017	0.1	0.712010
21.661683	0.1	0.710296
21.663350	0.1	0.705575
21.665017	0.1	0.699186
21.666683	0.1	0.693300
21.668350	0.1	0.689323
21.670017	0.1	0.687256
21.671683	0.1	0.686641
21.673350	0.1	0.687372
21.675017	0.1	0.689714
21.676683	0.1	0.693831
21.678350	0.1	0.698967
21.680017	0.1	0.703423
21.681683	0.1	0.705542
21.683350	0.1	0.704750
21.685017	0.1	0.701873
21.686683	0.1	0.698450
21.688350	0.1	0.695437
21.690017	0.1	0.692736
21.691683	0.1	0.690003
21.693350	0.1	0.687651
21.695017	0.1	0.686743
21.696683	0.1	0.687595
21.698350	0.1	0.689267
21.700017	0.1	0.690436
21.701683	0.1	0.690282
21.703350	0.1	0.688867
21.705017	0.1	0.686967
21.706683	0.1	0.685430
21.708350	0.1	0.684564
21.710017	0.1	0.683903
21.711683	0.1	0.682459
21.713350	0.1	0.679232
21.715017	0.1	0.673751
21.716683	0.1	0.666473
21.718350	0.1	0.658594
21.720017	0.1	0.651423
21.721683	0.1	0.645923
21.723350	0.1	0.642426
21.725017	0.1	0.640522
21.726683	0.1	0.639376
21.728350	0.1	0.638142
21.730017	0.1	0.636075
21.731683	0.1	0.632643
21.733350	0.1	0.627995
21.735017	0.1	0.622855
21.736683	0.1	0.617993
21.738350	0.1	0.614068
21.740017	0.1	0.611236
21.741683	0.1	0.608871
21.743350	0.1	0.606361
21.745017	0.1	0.603762
21.746683	0.1	0.601453
21.748350	0.1	0.599595
21.750017	0.1	0.597825
21.751683	0.1	0.595455
21.753350	0.1	0.592265
21.755017	0.1	0.589071
21.756683	0.1	0.586980
21.758350	0.1	0.586500
21.760017	0.1	0.587376
21.761683	0.1	0.588465
21.763350	0.1	0.587879
21.765017	0.1	0.584153
21.766683	0.1	0.577453
21.768350	0.1	0.569639
21.770017	0.1	0.563143
21.771683	0.1	0.559106
21.773350	0.1	0.556749
21.775017	0.1	0.554784
21.776683	0.1	0.552516
21.778350	0.1	0.549504
21.780017	0.1	0.545564
21.781683	0.1	0.541247
21.783350	0.1	0.537303
21.785017	0.1	0.533951
21.786683	0.1	0.531105
21.788350	0.1	0.529001
21.790017	0.1	0.528367
21.791683	0.1	0.529820
21.793350	0.1	0.532917
21.795017	0.1	0.536088
21.796683	0.1	0.537462
21.798350	0.1	0.535948
21.800017	0.1	0.531967
21.801683	0.1	0.527035
21.803350	0.1	0.522723
21.805017	0.1	0.519748
21.806683	0.1	0.517857
21.808350	0.1	0.516716
21.810017	0.1	0.516362
21.811683	0.1	0.516563
21.813350	0.1	0.516642
21.815017	0.1	0.516158
21.816683	0.1	0.514840
21.818350	0.1	0.512125
21.820017	0.1	0.507631
21.821683	0.1	0.501769
21.823350	0.1	0.495776
21.825017	0.1	0.490933
21.826683	0.1	0.487850
21.828350	0.1	0.486672
21.830017	0.1	0.487436
21.831683	0.1	0.489852
21.833350	0.1	0.493149
21.835017	0.1	0.496143
21.836683	0.1	0.497750
21.838350	0.1	0.497946
21.840017	0.1	0.497880
21.841683	0.1	0.498639
21.843350	0.1	0.500022
21.845017	0.1	0.500791
21.846683	0.1	0.500050
21.848350	0.1	0.497834
21.850017	0.1	0.494863
21.851683	0.1	0.492372
21.853350	0.1	0.491431
21.855017	0.1	0.492116
21.856683	0.1	0.493336
21.858350	0.1	0.493391
21.860017	0.1	0.491198
21.861683	0.1	0.487389
21.863350	0.1	0.483664
21.865017	0.1	0.481396
21.866683	0.1	0.480884
21.868350	0.1	0.481382
21.870017	0.1	0.481792
21.871683	0.1	0.481419
21.873350	0.1	0.480292
21.875017	0.1	0.478923
21.876683	0.1	0.477666
21.878350	0.1	0.476348
21.880017	0.1	0.474630
21.881683	0.1	0.472693
21.883350	0.1	0.471612
21.885017	0.1	0.472595
21.886683	0.1	0.475701
21.888350	0.1	0.479626
21.890017	0.1	0.482625
21.891683	0.1	0.483403
21.893350	0.1	0.481852
21.895017	0.1	0.479151
21.896683	0.1	0.476749
21.898350	0.1	0.475473
21.900017	0.1	0.475370
21.901683	0.1	0.475957
21.903350	0.1	0.476842
21.905017	0.1	0.477894
21.906683	0.1	0.478476
21.908350	0.1	0.477498
21.910017	0.1	0.474681
21.911683	0.1	0.470988
21.913350	0.1	0.467827
21.915017	0.1	0.466150
21.916683	0.1	0.466206
21.918350	0.1	0.467803
21.920017	0.1	0.470523
21.921683	0.1	0.473657
21.923350	0.1	0.476255
21.925017	0.1	0.477787
21.926683	0.1	0.478378
21.928350	0.1	0.478313
21.930017	0.1	0.477717
21.931683	0.1	0.476483
21.933350	0.1	0.474169
21.935017	0.1	0.470472
21.936683	0.1	0.465936
21.938350	0.1	0.461699
21.940017	0.1	0.458360
21.941683	0.1	0.455845
21.943350	0.1	0.454057
21.945017	0.1	0.452795
21.946683	0.1	0.451510
21.948350	0.1	0.449959
21.950017	0.1	0.448585
21.951683	0.1	0.447910
21.953350	0.1	0.447757
21.955017	0.1	0.447230
21.956683	0.1	0.445652
21.958350	0.1	0.443547
21.960017	0.1	0.442020
21.961683	0.1	0.441135
21.963350	0.1	0.439808
21.965017	0.1	0.437070
21.966683	0.1	0.432967
21.968350	0.1	0.428637
21.970017	0.1	0.425805
21.971683	0.1	0.425465
21.973350	0.1	0.427184
21.975017	0.1	0.429619
21.976683	0.1	0.431212
21.978350	0.1	0.430904
21.980017	0.1	0.428674
21.981683	0.1	0.425233
21.983350	0.1	0.421414
21.985017	0.1	0.417875
21.986683	0.1	0.415170
21.988350	0.1	0.413889
21.990017	0.1	0.414336
21.991683	0.1	0.416008
21.993350	0.1	0.417824
21.995017	0.1	0.419100
21.996683	0.1	0.419901
21.998350	0.1	0.420208
22.000017	0.1	0.419654
22.001683	0.1	0.418159
22.003350	0.1	0.416073
22.005017	0.1	0.413582
22.006683	0.1	0.410397
22.008350	0.1	0.406173
22.010017	0.1	0.401167
22.011683	0.1	0.396543
22.013350	0.1	0.393596
22.015017	0.1	0.392771
22.016683	0.1	0.393777
22.018350	0.1	0.395910
22.020017	0.1	0.397982
22.021683	0.1	0.399197
22.023350	0.1	0.400003
22.025017	0.1	0.400748
22.026683	0.1	0.400543
22.028350	0.1	0.398392
22.030017	0.1	0.394238
22.031683	0.1	0.388953
22.033350	0.1	0.383658
22.035017	0.1	0.379095
22.036683	0.1	0.375626
22.038350	0.1	0.373265
22.040017	0.1	0.371812
22.041683	0.1	0.371258
22.043350	0.1	0.371346
22.045017	0.1	0.371160
22.046683	0.1	0.369926
22.048350	0.1	0.368101
22.050017	0.1	0.367025
22.051683	0.1	0.367523
22.053350	0.1	0.369474
22.055017	0.1	0.372580
22.056683	0.1	0.376641
22.058350	0.1	0.381027
22.060017	0.1	0.384366
22.061683	0.1	0.385377
22.063350	0.1	0.383812
22.065017	0.1	0.380604
22.066683	0.1	0.377493
22.068350	0.1	0.376268
22.070017	0.1	0.377567
22.071683	0.1	0.380287
22.073350	0.1	0.382522
22.075017	0.1	0.383365
22.076683	0.1	0.383374
22.078350	0.1	0.383211
22.080017	0.1	0.382699
22.081683	0.1	0.381721
22.083350	0.1	0.381009
22.085017	0.1	0.381423
22.086683	0.1	0.383202
22.088350	0.1	0.385782
22.090017	0.1	0.387914
22.091683	0.1	0.388301
22.093350	0.1	0.386341
22.095017	0.1	0.382406
22.096683	0.1	0.378103
22.098350	0.1	0.375542
22.100017	0.1	0.375379
22.101683	0.1	0.376371
22.103350	0.1	0.376850
22.105017	0.1	0.376082
22.106683	0.1	0.374815
22.108350	0.1	0.374890
22.110017	0.1	0.377884
22.111683	0.1	0.383803
22.113350	0.1	0.391053
22.115017	0.1	0.397693
22.116683	0.1	0.402513
22.118350	0.1	0.405060
22.120017	0.1	0.405512
22.121683	0.1	0.404776
22.123350	0.1	0.404092
22.125017	0.1	0.404110
22.126683	0.1	0.404627
22.128350	0.1	0.405139
22.130017	0.1	0.405353
22.131683	0.1	0.405265
22.133350	0.1	0.405260
22.135017	0.1	0.405870
22.136683	0.1	0.407081
22.138350	0.1	0.408245
22.140017	0.1	0.408925
22.141683	0.1	0.409489
22.143350	0.1	0.410648
22.145017	0.1	0.412641
22.146683	0.1	0.414853
22.148350	0.1	0.416241
22.150017	0.1	0.416473
22.151683	0.1	0.416562
22.153350	0.1	0.417810
22.155017	0.1	0.420213
22.156683	0.1	0.422332
22.158350	0.1	0.422788
22.160017	0.1	0.421456
22.161683	0.1	0.419491
22.163350	0.1	0.418616
22.165017	0.1	0.419868
22.166683	0.1	0.423016
22.168350	0.1	0.427286
22.170017	0.1	0.431775
22.171683	0.1	0.435286
22.173350	0.1	0.436567
22.175017	0.1	0.435268
22.176683	0.1	0.432548
22.178350	0.1	0.430304
22.180017	0.1	0.429559
22.181683	0.1	0.429777
22.183350	0.1	0.430178
22.185017	0.1	0.430881
22.186683	0.1	0.432255
22.188350	0.1	0.434020
22.190017	0.1	0.435486
22.191683	0.1	0.436259
22.193350	0.1	0.436446
22.195017	0.1	0.436269
22.196683	0.1	0.435761
22.198350	0.1	0.435263
22.200017	0.1	0.435510
22.201683	0.1	0.436865
22.203350	0.1	0.438862
22.205017	0.1	0.440460
22.206683	0.1	0.440720
22.208350	0.1	0.439323
22.210017	0.1	0.436576
22.211683	0.1	0.433261
22.213350	0.1	0.430550
22.215017	0.1	0.429302
22.216683	0.1	0.429084
22.218350	0.1	0.428422
22.220017	0.1	0.426220
22.221683	0.1	0.422969
22.223350	0.1	0.420432
22.225017	0.1	0.419719
22.226683	0.1	0.420362
22.228350	0.1	0.421354
22.230017	0.1	0.421987
22.231683	0.1	0.421451
22.233350	0.1	0.418993
22.235017	0.1	0.414765
22.236683	0.1	0.409828
22.238350	0.1	0.405377
22.240017	0.1	0.402215
22.241683	0.1	0.400729
22.243350	0.1	0.400865
22.245017	0.1	0.401977
22.246683	0.1	0.403137
22.248350	0.1	0.403733
22.250017	0.1	0.403435
22.251683	0.1	0.401987
22.253350	0.1	0.399668
22.255017	0.1	0.397083
22.256683	0.1	0.394429
22.258350	0.1	0.391672
22.260017	0.1	0.388920
22.261683	0.1	0.386275
22.263350	0.1	0.383593
22.265017	0.1	0.380748
22.266683	0.1	0.378108
22.268350	0.1	0.376338
22.270017	0.1	0.375509
22.271683	0.1	0.374983
22.273350	0.1	0.374070
22.275017	0.1	0.372208
22.276683	0.1	0.369172
22.278350	0.1	0.365642
22.280017	0.1	0.362806
22.281683	0.1	0.361344
22.283350	0.1	0.361297
22.285017	0.1	0.362382
22.286683	0.1	0.363747
22.288350	0.1	0.364073
22.290017	0.1	0.362508
22.291683	0.1	0.359486
22.293350	0.1	0.356375
22.295017	0.1	0.354289
22.296683	0.1	0.353227
22.298350	0.1	0.352003
22.300017	0.1	0.349432
22.301683	0.1	0.345837
22.303350	0.1	0.342536
22.305017	0.1	0.340263
22.306683	0.1	0.339095
22.308350	0.1	0.339220
22.310017	0.1	0.340850
22.311683	0.1	0.343383
22.313350	0.1	0.345479
22.315017	0.1	0.346424
22.316683	0.1	0.346866
22.318350	0.1	0.347616
22.320017	0.1	0.348468
22.321683	0.1	0.348585
22.323350	0.1	0.347751
22.325017	0.1	0.346657
22.326683	0.1	0.345833
22.328350	0.1	0.344673
22.330017	0.1	0.342238
22.331683	0.1	0.338936
22.333350	0.1	0.336445
22.335017	0.1	0.336007
22.336683	0.1	0.337651
22.338350	0.1	0.340571
22.340017	0.1	0.343602
22.341683	0.1	0.345507
22.343350	0.1	0.345572
22.345017	0.1	0.344017
22.346683	0.1	0.341716
22.348350	0.1	0.339653
22.350017	0.1	0.338512
22.351683	0.1	0.338443
22.353350	0.1	0.339248
22.355017	0.1	0.340696
22.356683	0.1	0.342648
22.358350	0.1	0.344836
22.360017	0.1	0.346676
22.361683	0.1	0.347798
22.363350	0.1	0.348459
22.365017	0.1	0.348850
22.366683	0.1	0.348720
22.368350	0.1	0.347923
22.370017	0.1	0.346913
22.371683	0.1	0.346401
22.373350	0.1	0.346713
22.375017	0.1	0.347891
22.376683	0.1	0.350028
22.378350	0.1	0.353018
22.380017	0.1	0.356212
22.381683	0.1	0.358750
22.383350	0.1	0.360152
22.385017	0.1	0.360608
22.386683	0.1	0.360473
22.388350	0.1	0.359816
22.390017	0.1	0.358610
22.391683	0.1	0.357041
22.393350	0.1	0.355439
22.395017	0.1	0.354233
22.396683	0.1	0.353996
22.398350	0.1	0.354769
22.400017	0.1	0.355579
22.401683	0.1	0.355546
22.403350	0.1	0.354988
22.405017	0.1	0.354373
22.406683	0.1	0.353269
22.408350	0.1	0.351341
22.410017	0.1	0.349162
22.411683	0.1	0.347416
22.413350	0.1	0.346215
22.415017	0.1	0.345325
22.416683	0.1	0.344701
22.418350	0.1	0.344482
22.420017	0.1	0.344645
22.421683	0.1	0.344827
22.423350	0.1	0.344687
22.425017	0.1	0.344398
22.426683	0.1	0.344566
22.428350	0.1	0.345469
22.430017	0.1	0.346662
22.431683	0.1	0.347514
22.433350	0.1	0.348012
22.435017	0.1	0.348561
22.436683	0.1	0.349134
22.438350	0.1	0.349144
22.440017	0.1	0.348440
22.441683	0.1	0.347761
22.443350	0.1	0.347593
22.445017	0.1	0.347127
22.446683	0.1	0.345209
22.448350	0.1	0.341670
22.450017	0.1	0.337446
22.451683	0.1	0.334042
22.453350	0.1	0.332505
22.455017	0.1	0.332771
22.456683	0.1	0.334294
22.458350	0.1	0.336701
22.460017	0.1	0.339733
22.461683	0.1	0.342871
22.463350	0.1	0.345111
22.465017	0.1	0.345367
22.466683	0.1	0.343183
22.468350	0.1	0.338946
22.470017	0.1	0.333642
22.471683	0.1	0.328664
22.473350	0.1	0.325060
22.475017	0.1	0.322773
22.476683	0.1	0.321199
22.478350	0.1	0.320282
22.480017	0.1	0.320277
22.481683	0.1	0.320962
22.483350	0.1	0.321623
22.485017	0.1	0.321646
22.486683	0.1	0.321097
22.488350	0.1	0.320780
22.490017	0.1	0.321902
22.491683	0.1	0.325362
22.493350	0.1	0.330745
22.495017	0.1	0.336003
22.496683	0.1	0.338648
22.498350	0.1	0.337604
22.500017	0.1	0.333949
22.501683	0.1	0.329749
22.503350	0.1	0.326633
22.505017	0.1	0.325288
22.506683	0.1	0.325651
22.508350	0.1	0.327220
22.510017	0.1	0.329078
22.511683	0.1	0.330051
22.513350	0.1	0.329274
22.515017	0.1	0.326638
22.516683	0.1	0.322992
22.518350	0.1	0.320058
22.520017	0.1	0.319164
22.521683	0.1	0.320012
22.523350	0.1	0.321460
22.525017	0.1	0.322703
22.526683	0.1	0.323486
22.528350	0.1	0.324119
22.530017	0.1	0.325222
22.531683	0.1	0.326578
22.533350	0.1	0.327197
22.535017	0.1	0.326834
22.536683	0.1	0.326177
22.538350	0.1	0.325693
22.540017	0.1	0.325423
22.541683	0.1	0.325558
22.543350	0.1	0.326224
22.545017	0.1	0.327011
22.546683	0.1	0.327313
22.548350	0.1	0.327160
22.550017	0.1	0.326894
22.551683	0.1	0.326172
22.553350	0.1	0.324091
22.555017	0.1	0.320561
22.556683	0.1	0.316743
22.558350	0.1	0.313874
22.560017	0.1	0.312245
22.561683	0.1	0.311318
22.563350	0.1	0.310475
22.565017	0.1	0.309190
22.566683	0.1	0.306955
22.568350	0.1	0.303527
22.570017	0.1	0.299243
22.571683	0.1	0.294945
22.573350	0.1	0.291634
22.575017	0.1	0.290149
22.576683	0.1	0.290866
22.578350	0.1	0.293399
22.580017	0.1	0.296636
22.581683	0.1	0.299043
22.583350	0.1	0.299178
22.585017	0.1	0.296556
22.586683	0.1	0.292263
22.588350	0.1	0.287960
22.590017	0.1	0.284472
22.591683	0.1	0.282065
22.593350	0.1	0.281404
22.595017	0.1	0.283043
22.596683	0.1	0.286442
22.598350	0.1	0.290317
22.600017	0.1	0.293585
22.601683	0.1	0.295504
22.603350	0.1	0.295676
22.605017	0.1	0.294391
22.606683	0.1	0.292575
22.608350	0.1	0.291266
22.610017	0.1	0.291062
22.611683	0.1	0.291835
22.613350	0.1	0.293055
22.615017	0.1	0.294410
22.616683	0.1	0.295867
22.618350	0.1	0.297534
22.620017	0.1	0.299676
22.621683	0.1	0.302433
22.623350	0.1	0.305166
22.625017	0.1	0.306587
22.626683	0.1	0.306196
22.628350	0.1	0.305134
22.630017	0.1	0.304910
22.631683	0.1	0.305907
22.633350	0.1	0.307504
22.635017	0.1	0.309087
22.636683	0.1	0.310643
22.638350	0.1	0.312622
22.640017	0.1	0.315527
22.641683	0.1	0.319695
22.643350	0.1	0.324808
22.645017	0.1	0.329558
22.646683	0.1	0.332505
22.648350	0.1	0.333339
22.650017	0.1	0.332869
22.651683	0.1	0.332058
22.653350	0.1	0.331504
22.655017	0.1	0.331467
22.656683	0.1	0.331909
22.658350	0.1	0.332412
22.660017	0.1	0.332119
22.661683	0.1	0.330154
22.663350	0.1	0.326890
22.665017	0.1	0.324356
22.666683	0.1	0.324724
22.668350	0.1	0.328384
22.670017	0.1	0.333837
22.671683	0.1	0.339076
22.673350	0.1	0.342531
22.675017	0.1	0.343313
22.676683	0.1	0.341865
22.678350	0.1	0.340049
22.680017	0.1	0.339956
22.681683	0.1	0.342680
22.683350	0.1	0.348031
22.685017	0.1	0.354503
22.686683	0.1	0.359723
22.688350	0.1	0.361828
22.690017	0.1	0.360855
22.691683	0.1	0.358471
22.693350	0.1	0.356431
22.695017	0.1	0.355490
22.696683	0.1	0.355500
22.698350	0.1	0.355849
22.700017	0.1	0.355905
22.701683	0.1	0.355546
22.703350	0.1	0.355225
22.705017	0.1	0.355234
22.706683	0.1	0.355020
22.708350	0.1	0.353744
22.710017	0.1	0.351239
22.711683	0.1	0.348035
22.713350	0.1	0.344887
22.715017	0.1	0.342573
22.716683	0.1	0.341944
22.718350	0.1	0.343625
22.720017	0.1	0.347453
22.721683	0.1	0.352133
22.723350	0.1	0.355816
22.725017	0.1	0.357265
22.726683	0.1	0.356445
22.728350	0.1	0.353837
22.730017	0.1	0.349912
22.731683	0.1	0.345493
22.733350	0.1	0.341879
22.735017	0.1	0.339956
22.736683	0.1	0.339355
22.738350	0.1	0.338787
22.740017	0.1	0.337292
22.741683	0.1	0.334792
22.743350	0.1	0.331835
22.745017	0.1	0.329698
22.746683	0.1	0.329972
22.748350	0.1	0.333013
22.750017	0.1	0.337348
22.751683	0.1	0.341074
22.753350	0.1	0.343397
22.755017	0.1	0.344710
22.756683	0.1	0.345572
22.758350	0.1	0.345861
22.760017	0.1	0.344804
22.761683	0.1	0.341753
22.763350	0.1	0.336994
22.765017	0.1	0.331574
22.766683	0.1	0.326433
22.768350	0.1	0.322494
22.770017	0.1	0.320803
22.771683	0.1	0.321702
22.773350	0.1	0.323965
22.775017	0.1	0.325632
22.776683	0.1	0.325795
22.778350	0.1	0.324859
22.780017	0.1	0.323215
22.781683	0.1	0.320887
22.783350	0.1	0.318233
22.785017	0.1	0.315695
22.786683	0.1	0.313134
22.788350	0.1	0.310494
22.790017	0.1	0.308799
22.791683	0.1	0.309292
22.793350	0.1	0.311951
22.795017	0.1	0.315560
22.796683	0.1	0.318829
22.798350	0.1	0.321148
22.800017	0.1	0.322480
22.801683	0.1	0.322978
22.803350	0.1	0.323108
22.805017	0.1	0.323392
22.806683	0.1	0.323444
22.808350	0.1	0.322112
22.810017	0.1	0.318917
22.811683	0.1	0.314461
22.813350	0.1	0.309604
22.815017	0.1	0.305236
22.816683	0.1	0.302219
22.818350	0.1	0.300738
22.820017	0.1	0.300468
22.821683	0.1	0.301357
22.823350	0.1	0.303467
22.825017	0.1	0.306494
22.826683	0.1	0.309795
22.828350	0.1	0.312370
22.830017	0.1	0.313316
22.831683	0.1	0.312701
22.833350	0.1	0.311565
22.835017	0.1	0.311155
22.836683	0.1	0.312189
22.838350	0.1	0.314275
22.840017	0.1	0.316021
22.841683	0.1	0.316268
22.843350	0.1	0.315360
22.845017	0.1	0.314973
22.846683	0.1	0.316636
22.848350	0.1	0.320370
22.850017	0.1	0.324738
22.851683	0.1	0.328016
22.853350	0.1	0.329185
22.855017	0.1	0.328054
22.856683	0.1	0.325353
22.858350	0.1	0.322619
22.860017	0.1	0.320990
22.861683	0.1	0.320254
22.863350	0.1	0.319569
22.865017	0.1	0.318838
22.866683	0.1	0.318917
22.868350	0.1	0.320417
22.870017	0.1	0.322922
22.871683	0.1	0.325823
22.873350	0.1	0.329050
22.875017	0.1	0.332836
22.876683	0.1	0.337036
22.878350	0.1	0.341111
22.880017	0.1	0.344445
22.881683	0.1	0.346382
22.883350	0.1	0.346145
22.885017	0.1	0.343435
22.886683	0.1	0.339076
22.888350	0.1	0.334908
22.890017	0.1	0.332640
22.891683	0.1	0.332748
22.893350	0.1	0.334480
22.895017	0.1	0.336631
22.896683	0.1	0.338349
22.898350	0.1	0.339719
22.900017	0.1	0.341306
22.901683	0.1	0.343327
22.903350	0.1	0.345451
22.905017	0.1	0.347332
22.906683	0.1	0.349004
22.908350	0.1	0.350601
22.910017	0.1	0.352017
22.911683	0.1	0.352981
22.913350	0.1	0.353050
22.915017	0.1	0.351965
22.916683	0.1	0.350326
22.918350	0.1	0.349097
22.920017	0.1	0.348543
22.921683	0.1	0.348217
22.923350	0.1	0.347639
22.925017	0.1	0.346629
22.926683	0.1	0.345372
22.928350	0.1	0.344319
22.930017	0.1	0.343933
22.931683	0.1	0.344221
22.933350	0.1	0.344538
22.935017	0.1	0.344110
22.936683	0.1	0.342736
22.938350	0.1	0.340934
22.940017	0.1	0.339258
22.941683	0.1	0.337753
22.943350	0.1	0.336282
22.945017	0.1	0.335067
22.946683	0.1	0.334997
22.948350	0.1	0.337120
22.950017	0.1	0.341223
22.951683	0.1	0.345400
22.953350	0.1	0.347747
22.955017	0.1	0.347854
22.956683	0.1	0.346228
22.958350	0.1	0.343416
22.960017	0.1	0.340282
22.961683	0.1	0.337940
22.963350	0.1	0.336915
22.965017	0.1	0.336906
22.966683	0.1	0.337176
22.968350	0.1	0.337320
22.970017	0.1	0.337539
22.971683	0.1	0.337968
22.973350	0.1	0.338168
22.975017	0.1	0.337567
22.976683	0.1	0.336189
22.978350	0.1	0.334722
22.980017	0.1	0.333702
22.981683	0.1	0.332487
22.983350	0.1	0.329511
22.985017	0.1	0.324044
22.986683	0.1	0.317213
22.988350	0.1	0.311225
22.990017	0.1	0.308137
22.991683	0.1	0.308668
22.993350	0.1	0.311611
22.995017	0.1	0.314764
22.996683	0.1	0.316268
22.998350	0.1	0.315499
23.000017	0.1	0.313451
23.001683	0.1	0.311919
23.003350	0.1	0.311593
23.005017	0.1	0.311402
23.006683	0.1	0.310028
23.008350	0.1	0.307471
23.010017	0.1	0.305097
23.011683	0.1	0.304277
23.013350	0.1	0.305260
23.015017	0.1	0.307052
23.016683	0.1	0.308021
23.018350	0.1	0.306889
23.020017	0.1	0.303774
23.021683	0.1	0.299918
23.023350	0.1	0.296514
23.025017	0.1	0.293977
23.026683	0.1	0.291979
23.028350	0.1	0.289921
23.030017	0.1	0.287527
23.031683	0.1	0.285208
23.033350	0.1	0.283727
23.035017	0.1	0.283546
23.036683	0.1	0.284608
23.038350	0.1	0.286438
23.040017	0.1	0.288491
23.041683	0.1	0.290405
23.043350	0.1	0.291849
23.045017	0.1	0.292426
23.046683	0.1	0.291797
23.048350	0.1	0.289711
23.050017	0.1	0.285730
23.051683	0.1	0.279583
23.053350	0.1	0.272049
23.055017	0.1	0.264989
23.056683	0.1	0.260095
23.058350	0.1	0.258042
23.060017	0.1	0.258712
23.061683	0.1	0.261660
23.063350	0.1	0.266396
23.065017	0.1	0.271932
23.066683	0.1	0.276365
23.068350	0.1	0.277855
23.070017	0.1	0.276184
23.071683	0.1	0.272952
23.073350	0.1	0.270349
23.075017	0.1	0.269809
23.076683	0.1	0.271448
23.078350	0.1	0.274372
23.080017	0.1	0.277418
23.081683	0.1	0.279760
23.083350	0.1	0.281115
23.085017	0.1	0.281716
23.086683	0.1	0.282275
23.088350	0.1	0.283630
23.090017	0.1	0.286191
23.091683	0.1	0.289534
23.093350	0.1	0.292477
23.095017	0.1	0.293441
23.096683	0.1	0.291616
23.098350	0.1	0.287616
23.100017	0.1	0.282647
23.101683	0.1	0.277930
23.103350	0.1	0.274768
23.105017	0.1	0.274167
23.106683	0.1	0.276184
23.108350	0.1	0.279937
23.110017	0.1	0.284039
23.111683	0.1	0.287029
23.113350	0.1	0.287816
23.115017	0.1	0.286438
23.116683	0.1	0.284049
23.118350	0.1	0.281860
23.120017	0.1	0.280715
23.121683	0.1	0.281213
23.123350	0.1	0.283206
23.125017	0.1	0.285520
23.126683	0.1	0.287052
23.128350	0.1	0.287862
23.130017	0.1	0.288617
23.131683	0.1	0.289683
23.133350	0.1	0.290698
23.135017	0.1	0.290847
23.136683	0.1	0.289707
23.138350	0.1	0.287811
23.140017	0.1	0.286223
23.141683	0.1	0.285674
23.143350	0.1	0.286074
23.145017	0.1	0.286875
23.146683	0.1	0.287658
23.148350	0.1	0.288533
23.150017	0.1	0.290363
23.151683	0.1	0.293986
23.153350	0.1	0.298899
23.155017	0.1	0.303201
23.156683	0.1	0.304966
23.158350	0.1	0.303681
23.160017	0.1	0.300691
23.161683	0.1	0.298377
23.163350	0.1	0.298624
23.165017	0.1	0.301627
23.166683	0.1	0.305683
23.168350	0.1	0.308305
23.170017	0.1	0.308114
23.171683	0.1	0.305846
23.173350	0.1	0.303555
23.175017	0.1	0.302969
23.176683	0.1	0.304375
23.178350	0.1	0.306568
23.180017	0.1	0.308072
23.181683	0.1	0.308170
23.183350	0.1	0.306750
23.185017	0.1	0.304240
23.186683	0.1	0.301790
23.188350	0.1	0.300594
23.190017	0.1	0.300896
23.191683	0.1	0.302042
23.193350	0.1	0.302983
23.195017	0.1	0.303085
23.196683	0.1	0.302852
23.198350	0.1	0.303318
23.200017	0.1	0.304920
23.201683	0.1	0.307192
23.203350	0.1	0.308943
23.205017	0.1	0.309036
23.206683	0.1	0.307141
23.208350	0.1	0.303695
23.210017	0.1	0.300165
23.211683	0.1	0.298782
23.213350	0.1	0.300310
23.215017	0.1	0.303066
23.216683	0.1	0.304985
23.218350	0.1	0.305199
23.220017	0.1	0.303453
23.221683	0.1	0.299732
23.223350	0.1	0.294638
23.225017	0.1	0.289278
23.226683	0.1	0.284635
23.228350	0.1	0.281269
23.230017	0.1	0.279527
23.231683	0.1	0.279923
23.233350	0.1	0.282661
23.235017	0.1	0.286768
23.236683	0.1	0.290666
23.238350	0.1	0.293502
23.240017	0.1	0.295099
23.241683	0.1	0.295290
23.243350	0.1	0.293930
23.245017	0.1	0.291080
23.246683	0.1	0.287257
23.248350	0.1	0.283294
23.250017	0.1	0.279727
23.251683	0.1	0.276719
23.253350	0.1	0.274531
23.255017	0.1	0.273488
23.256683	0.1	0.273483
23.258350	0.1	0.273841
23.260017	0.1	0.273990
23.261683	0.1	0.274014
23.263350	0.1	0.274112
23.265017	0.1	0.274163
23.266683	0.1	0.273986
23.268350	0.1	0.273241
23.270017	0.1	0.271555
23.271683	0.1	0.269325
23.273350	0.1	0.267560
23.275017	0.1	0.266810
23.276683	0.1	0.266605
23.278350	0.1	0.266167
23.280017	0.1	0.265259
23.281683	0.1	0.263965
23.283350	0.1	0.262288
23.285017	0.1	0.260267
23.286683	0.1	0.258093
23.288350	0.1	0.255895
23.290017	0.1	0.253655
23.291683	0.1	0.251359
23.293350	0.1	0.249310
23.295017	0.1	0.247797
23.296683	0.1	0.246787
23.298350	0.1	0.246107
23.300017	0.1	0.245571
23.301683	0.1	0.244966
23.303350	0.1	0.244430
23.305017	0.1	0.244770
23.306683	0.1	0.246596
23.308350	0.1	0.249338
23.310017	0.1	0.251574
23.311683	0.1	0.252058
23.313350	0.1	0.250428
23.315017	0.1	0.247345
23.316683	0.1	0.244132
23.318350	0.1	0.242372
23.320017	0.1	0.243196
23.321683	0.1	0.246414
23.323350	0.1	0.250414
23.325017	0.1	0.253357
23.326683	0.1	0.254605
23.328350	0.1	0.255001
23.330017	0.1	0.256090
23.331683	0.1	0.258922
23.333350	0.1	0.262884
23.335017	0.1	0.266116
23.336683	0.1	0.267420
23.338350	0.1	0.267443
23.340017	0.1	0.267485
23.341683	0.1	0.267765
23.343350	0.1	0.267653
23.345017	0.1	0.266931
23.346683	0.1	0.266032
23.348350	0.1	0.265241
23.350017	0.1	0.264146
23.351683	0.1	0.262265
23.353350	0.1	0.259951
23.355017	0.1	0.258097
23.356683	0.1	0.257129
23.358350	0.1	0.256817
23.360017	0.1	0.256742
23.361683	0.1	0.256593
23.363350	0.1	0.256160
23.365017	0.1	0.255490
23.366683	0.1	0.254861
23.368350	0.1	0.254763
23.370017	0.1	0.255965
23.371683	0.1	0.258954
23.373350	0.1	0.263196
23.375017	0.1	0.267387
23.376683	0.1	0.270414
23.378350	0.1	0.271639
23.380017	0.1	0.271136
23.381683	0.1	0.269837
23.383350	0.1	0.268449
23.385017	0.1	0.266884
23.386683	0.1	0.264887
23.388350	0.1	0.262726
23.390017	0.1	0.261338
23.391683	0.1	0.261539
23.393350	0.1	0.263005
23.395017	0.1	0.264784
23.396683	0.1	0.266400
23.398350	0.1	0.267797
23.400017	0.1	0.269036
23.401683	0.1	0.270470
23.403350	0.1	0.272356
23.405017	0.1	0.274410
23.406683	0.1	0.276132
23.408350	0.1	0.277418
23.410017	0.1	0.278591
23.411683	0.1	0.279960
23.413350	0.1	0.281432
23.415017	0.1	0.282414
23.416683	0.1	0.282293
23.418350	0.1	0.280966
23.420017	0.1	0.279020
23.421683	0.1	0.277571
23.423350	0.1	0.277488
23.425017	0.1	0.278386
23.426683	0.1	0.279001
23.428350	0.1	0.278600
23.430017	0.1	0.277553
23.431683	0.1	0.276673
23.433350	0.1	0.276538
23.435017	0.1	0.277474
23.436683	0.1	0.279532
23.438350	0.1	0.282102
23.440017	0.1	0.284035
23.441683	0.1	0.284226
23.443350	0.1	0.282158
23.445017	0.1	0.278349
23.446683	0.1	0.274400
23.448350	0.1	0.271997
23.450017	0.1	0.271774
23.451683	0.1	0.273352
23.453350	0.1	0.275774
23.455017	0.1	0.278074
23.456683	0.1	0.279876
23.458350	0.1	0.281129
23.460017	0.1	0.281511
23.461683	0.1	0.280747
23.463350	0.1	0.278931
23.465017	0.1	0.276351
23.466683	0.1	0.273385
23.468350	0.1	0.270614
23.470017	0.1	0.268430
23.471683	0.1	0.266563
23.473350	0.1	0.264505
23.475017	0.1	0.262200
23.476683	0.1	0.259951
23.478350	0.1	0.257948
23.480017	0.1	0.256239
23.481683	0.1	0.255015
23.483350	0.1	0.254726
23.485017	0.1	0.255844
23.486683	0.1	0.258326
23.488350	0.1	0.261022
23.490017	0.1	0.262177
23.491683	0.1	0.261026
23.493350	0.1	0.258456
23.495017	0.1	0.255769
23.496683	0.1	0.253473
23.498350	0.1	0.251662
23.500017	0.1	0.250377
23.501683	0.1	0.249026
23.503350	0.1	0.246754
23.505017	0.1	0.243685
23.506683	0.1	0.240901
23.508350	0.1	0.239247
23.510017	0.1	0.238852
23.511683	0.1	0.239341
23.513350	0.1	0.240239
23.515017	0.1	0.241194
23.516683	0.1	0.241934
23.518350	0.1	0.242358
23.520017	0.1	0.242707
23.521683	0.1	0.243401
23.523350	0.1	0.244374
23.525017	0.1	0.244793
23.526683	0.1	0.243965
23.528350	0.1	0.242167
23.530017	0.1	0.240202
23.531683	0.1	0.238740
23.533350	0.1	0.238302
23.535017	0.1	0.239164
23.536683	0.1	0.241064
23.538350	0.1	0.243229
23.540017	0.1	0.244752
23.541683	0.1	0.245017
23.543350	0.1	0.243904
23.545017	0.1	0.242018
23.546683	0.1	0.240654
23.548350	0.1	0.241050
23.550017	0.1	0.243234
23.551683	0.1	0.245594
23.553350	0.1	0.246107
23.555017	0.1	0.244132
23.556683	0.1	0.240519
23.558350	0.1	0.236444
23.560017	0.1	0.233017
23.561683	0.1	0.230838
23.563350	0.1	0.229236
23.565017	0.1	0.227131
23.566683	0.1	0.224691
23.568350	0.1	0.223089
23.570017	0.1	0.222921
23.571683	0.1	0.223666
23.573350	0.1	0.224682
23.575017	0.1	0.226246
23.576683	0.1	0.228821
23.578350	0.1	0.232044
23.580017	0.1	0.235322
23.581683	0.1	0.238009
23.583350	0.1	0.239047
23.585017	0.1	0.238116
23.586683	0.1	0.236318
23.588350	0.1	0.234963
23.590017	0.1	0.234828
23.591683	0.1	0.236128
23.593350	0.1	0.238358
23.595017	0.1	0.240509
23.596683	0.1	0.241646
23.598350	0.1	0.241627
23.600017	0.1	0.241576
23.601683	0.1	0.242842
23.603350	0.1	0.245334
23.605017	0.1	0.247457
23.606683	0.1	0.247699
23.608350	0.1	0.246014
23.610017	0.1	0.243732
23.611683	0.1	0.242447
23.613350	0.1	0.242949
23.615017	0.1	0.244761
23.616683	0.1	0.246721
23.618350	0.1	0.248160
23.620017	0.1	0.249222
23.621683	0.1	0.250093
23.623350	0.1	0.250600
23.625017	0.1	0.250754
23.626683	0.1	0.250805
23.628350	0.1	0.251001
23.630017	0.1	0.252007
23.631683	0.1	0.254521
23.633350	0.1	0.258130
23.635017	0.1	0.261501
23.636683	0.1	0.263723
23.638350	0.1	0.264696
23.640017	0.1	0.264673
23.641683	0.1	0.264016
23.643350	0.1	0.263150
23.645017	0.1	0.262638
23.646683	0.1	0.263290
23.648350	0.1	0.265604
23.650017	0.1	0.269213
23.651683	0.1	0.273003
23.653350	0.1	0.275630
23.655017	0.1	0.276407
23.656683	0.1	0.276002
23.658350	0.1	0.275732
23.660017	0.1	0.276421
23.661683	0.1	0.277935
23.663350	0.1	0.279406
23.665017	0.1	0.280058
23.666683	0.1	0.279779
23.668350	0.1	0.279006
23.670017	0.1	0.278521
23.671683	0.1	0.279080
23.673350	0.1	0.280892
23.675017	0.1	0.283443
23.676683	0.1	0.286079
23.678350	0.1	0.288305
23.680017	0.1	0.289786
23.681683	0.1	0.290619
23.683350	0.1	0.291280
23.685017	0.1	0.292067
23.686683	0.1	0.292929
23.688350	0.1	0.293707
23.690017	0.1	0.294447
23.691683	0.1	0.295229
23.693350	0.1	0.295914
23.695017	0.1	0.296398
23.696683	0.1	0.296701
23.698350	0.1	0.296421
23.700017	0.1	0.294754
23.701683	0.1	0.291513
23.703350	0.1	0.287560
23.705017	0.1	0.283974
23.706683	0.1	0.281250
23.708350	0.1	0.279373
23.710017	0.1	0.278023
23.711683	0.1	0.276612
23.713350	0.1	0.274577
23.715017	0.1	0.271690
23.716683	0.1	0.268235
23.718350	0.1	0.264910
23.720017	0.1	0.262214
23.721683	0.1	0.260030
23.723350	0.1	0.258028
23.725017	0.1	0.255732
23.726683	0.1	0.252244
23.728350	0.1	0.247229
23.730017	0.1	0.241906
23.731683	0.1	0.237846
23.733350	0.1	0.235261
23.735017	0.1	0.233101
23.736683	0.1	0.230423
23.738350	0.1	0.227336
23.740017	0.1	0.224710
23.741683	0.1	0.223177
23.743350	0.1	0.222563
23.745017	0.1	0.222032
23.746683	0.1	0.220994
23.748350	0.1	0.219634
23.750017	0.1	0.218395
23.751683	0.1	0.217208
23.753350	0.1	0.215466
23.755017	0.1	0.212765
23.756683	0.1	0.209333
23.758350	0.1	0.205752
23.760017	0.1	0.202656
23.761683	0.1	0.200602
23.763350	0.1	0.199713
23.765017	0.1	0.199531
23.766683	0.1	0.199135
23.768350	0.1	0.197398
23.770017	0.1	0.193971
23.771683	0.1	0.189869
23.773350	0.1	0.186637
23.775017	0.1	0.185003
23.776683	0.1	0.184453
23.778350	0.1	0.184244
23.780017	0.1	0.184304
23.781683	0.1	0.184900
23.783350	0.1	0.186069
23.785017	0.1	0.187610
23.786683	0.1	0.189291
23.788350	0.1	0.191038
23.790017	0.1	0.192914
23.791683	0.1	0.194791
23.793350	0.1	0.196379
23.795017	0.1	0.197827
23.796683	0.1	0.199694
23.798350	0.1	0.201915
23.800017	0.1	0.203461
23.801683	0.1	0.203368
23.803350	0.1	0.201808
23.805017	0.1	0.199783
23.806683	0.1	0.198064
23.808350	0.1	0.196956
23.810017	0.1	0.196598
23.811683	0.1	0.197277
23.813350	0.1	0.199089
23.815017	0.1	0.201450
23.816683	0.1	0.203480
23.818350	0.1	0.204439
23.820017	0.1	0.203857
23.821683	0.1	0.201841
23.823350	0.1	0.199438
23.825017	0.1	0.198130
23.826683	0.1	0.198837
23.828350	0.1	0.201459
23.830017	0.1	0.204989
23.831683	0.1	0.207950
23.833350	0.1	0.208961
23.835017	0.1	0.207406
23.836683	0.1	0.204211
23.838350	0.1	0.201426
23.840017	0.1	0.200388
23.841683	0.1	0.200663
23.843350	0.1	0.200882
23.845017	0.1	0.200374
23.846683	0.1	0.199890
23.848350	0.1	0.200709
23.850017	0.1	0.203392
23.851683	0.1	0.207243
23.853350	0.1	0.210684
23.855017	0.1	0.212546
23.856683	0.1	0.213054
23.858350	0.1	0.213003
23.860017	0.1	0.212593
23.861683	0.1	0.211843
23.863350	0.1	0.211387
23.865017	0.1	0.211997
23.866683	0.1	0.213915
23.868350	0.1	0.216719
23.870017	0.1	0.219652
23.871683	0.1	0.221869
23.873350	0.1	0.222567
23.875017	0.1	0.221464
23.876683	0.1	0.219005
23.878350	0.1	0.215974
23.880017	0.1	0.213268
23.881683	0.1	0.212109
23.883350	0.1	0.213417
23.885017	0.1	0.216686
23.886683	0.1	0.220309
23.888350	0.1	0.223019
23.890017	0.1	0.224593
23.891683	0.1	0.225413
23.893350	0.1	0.225748
23.895017	0.1	0.225469
23.896683	0.1	0.224607
23.898350	0.1	0.224011
23.900017	0.1	0.224835
23.901683	0.1	0.227247
23.903350	0.1	0.230102
23.905017	0.1	0.231937
23.906683	0.1	0.232104
23.908350	0.1	0.231196
23.910017	0.1	0.230758
23.911683	0.1	0.232323
23.913350	0.1	0.236230
23.915017	0.1	0.241348
23.916683	0.1	0.245934
23.918350	0.1	0.248719
23.920017	0.1	0.249180
23.921683	0.1	0.247499
23.923350	0.1	0.244537
23.925017	0.1	0.241455
23.926683	0.1	0.239108
23.928350	0.1	0.237734
23.930017	0.1	0.237152
23.931683	0.1	0.237040
23.933350	0.1	0.236807
23.935017	0.1	0.235881
23.936683	0.1	0.234446
23.938350	0.1	0.233189
23.940017	0.1	0.232495
23.941683	0.1	0.232314
23.943350	0.1	0.232491
23.945017	0.1	0.232994
23.946683	0.1	0.233962
23.948350	0.1	0.235382
23.950017	0.1	0.236756
23.951683	0.1	0.237320
23.953350	0.1	0.236784
23.955017	0.1	0.235429
23.956683	0.1	0.233436
23.958350	0.1	0.230861
23.960017	0.1	0.228109
23.961683	0.1	0.225855
23.963350	0.1	0.224370
23.965017	0.1	0.223173
23.966683	0.1	0.221436
23.968350	0.1	0.218959
23.970017	0.1	0.216463
23.971683	0.1	0.215219
23.973350	0.1	0.216030
23.975017	0.1	0.218488
23.976683	0.1	0.221399
23.978350	0.1	0.223611
23.980017	0.1	0.224407
23.981683	0.1	0.223764
23.983350	0.1	0.222269
23.985017	0.1	0.220719
23.986683	0.1	0.219601
23.988350	0.1	0.218488
23.990017	0.1	0.216453
23.991683	0.1	0.213538
23.993350	0.1	0.210954
23.995017	0.1	0.209673
23.996683	0.1	0.209701
23.998350	0.1	0.210209
24.000017	0.1	0.210088
24.001683	0.1	0.209007
24.003350	0.1	0.207955
24.005017	0.1	0.207946
24.006683	0.1	0.208504
24.008350	0.1	0.208160
24.010017	0.1	0.206227
24.011683	0.1	0.203452
24.013350	0.1	0.200877
24.015017	0.1	0.199140
24.016683	0.1	0.198702
24.018350	0.1	0.199750
24.020017	0.1	0.201981
24.021683	0.1	0.204742
24.023350	0.1	0.207317
24.025017	0.1	0.209124
24.026683	0.1	0.209506
24.028350	0.1	0.207634
24.030017	0.1	0.203415
24.031683	0.1	0.198213
24.033350	0.1	0.193696
24.035017	0.1	0.190446
24.036683	0.1	0.188346
24.038350	0.1	0.187471
24.040017	0.1	0.188043
24.041683	0.1	0.189831
24.043350	0.1	0.192234
24.045017	0.1	0.194781
24.046683	0.1	0.197352
24.048350	0.1	0.199866
24.050017	0.1	0.202106
24.051683	0.1	0.204053
24.053350	0.1	0.205818
24.055017	0.1	0.207340
24.056683	0.1	0.208472
24.058350	0.1	0.208728
24.060017	0.1	0.207275
24.061683	0.1	0.204048
24.063350	0.1	0.200374
24.065017	0.1	0.197995
24.066683	0.1	0.197794
24.068350	0.1	0.199587
24.070017	0.1	0.202367
24.071683	0.1	0.204528
24.073350	0.1	0.204700
24.075017	0.1	0.203066
24.076683	0.1	0.201585
24.078350	0.1	0.202591
24.080017	0.1	0.206521
24.081683	0.1	0.211378
24.083350	0.1	0.215038
24.085017	0.1	0.217166
24.086683	0.1	0.218377
24.088350	0.1	0.219196
24.090017	0.1	0.219974
24.091683	0.1	0.220719
24.093350	0.1	0.221021
24.095017	0.1	0.220505
24.096683	0.1	0.219224
24.098350	0.1	0.217645
24.100017	0.1	0.216337
24.101683	0.1	0.215713
24.103350	0.1	0.216025
24.105017	0.1	0.217310
24.106683	0.1	0.219122
24.108350	0.1	0.220784
24.110017	0.1	0.221874
24.111683	0.1	0.222432
24.113350	0.1	0.222791
24.115017	0.1	0.222968
24.116683	0.1	0.222381
24.118350	0.1	0.220644
24.120017	0.1	0.218512
24.121683	0.1	0.217292
24.123350	0.1	0.217659
24.125017	0.1	0.219671
24.126683	0.1	0.223089
24.128350	0.1	0.226926
24.130017	0.1	0.229394
24.131683	0.1	0.229487
24.133350	0.1	0.228239
24.135017	0.1	0.227527
24.136683	0.1	0.228086
24.138350	0.1	0.229347
24.140017	0.1	0.230684
24.141683	0.1	0.231857
24.143350	0.1	0.232589
24.145017	0.1	0.232719
24.146683	0.1	0.232803
24.148350	0.1	0.233883
24.150017	0.1	0.236291
24.151683	0.1	0.238856
24.153350	0.1	0.240076
24.155017	0.1	0.239648
24.156683	0.1	0.238135
24.158350	0.1	0.236272
24.160017	0.1	0.235131
24.161683	0.1	0.235690
24.163350	0.1	0.237767
24.165017	0.1	0.240016
24.166683	0.1	0.240956
24.168350	0.1	0.239760
24.170017	0.1	0.236519
24.171683	0.1	0.232304
24.173350	0.1	0.228793
24.175017	0.1	0.227364
24.176683	0.1	0.228267
24.178350	0.1	0.230367
24.180017	0.1	0.231569
24.181683	0.1	0.230377
24.183350	0.1	0.227476
24.185017	0.1	0.225068
24.186683	0.1	0.224719
24.188350	0.1	0.226432
24.190017	0.1	0.229403
24.191683	0.1	0.232700
24.193350	0.1	0.235355
24.195017	0.1	0.236481
24.196683	0.1	0.235760
24.198350	0.1	0.233948
24.200017	0.1	0.232132
24.201683	0.1	0.230675
24.203350	0.1	0.229217
24.205017	0.1	0.227122
24.206683	0.1	0.223843
24.208350	0.1	0.219825
24.210017	0.1	0.216495
24.211683	0.1	0.215052
24.213350	0.1	0.215620
24.215017	0.1	0.217496
24.216683	0.1	0.219638
24.218350	0.1	0.221073
24.220017	0.1	0.221129
24.221683	0.1	0.219611
24.223350	0.1	0.216942
24.225017	0.1	0.213808
24.226683	0.1	0.210721
24.228350	0.1	0.207946
24.230017	0.1	0.205981
24.231683	0.1	0.205501
24.233350	0.1	0.206344
24.235017	0.1	0.207438
24.236683	0.1	0.207787
24.238350	0.1	0.207042
24.240017	0.1	0.205557
24.241683	0.1	0.204123
24.243350	0.1	0.203187
24.245017	0.1	0.202325
24.246683	0.1	0.200775
24.248350	0.1	0.198521
24.250017	0.1	0.196504
24.251683	0.1	0.195527
24.253350	0.1	0.195545
24.255017	0.1	0.196076
24.256683	0.1	0.196719
24.258350	0.1	0.197291
24.260017	0.1	0.197622
24.261683	0.1	0.197277
24.263350	0.1	0.195941
24.265017	0.1	0.193859
24.266683	0.1	0.191592
24.268350	0.1	0.189384
24.270017	0.1	0.187047
24.271683	0.1	0.184416
24.273350	0.1	0.181538
24.275017	0.1	0.178497
24.276683	0.1	0.175647
24.278350	0.1	0.174087
24.280017	0.1	0.175168
24.281683	0.1	0.178749
24.283350	0.1	0.182758
24.285017	0.1	0.184984
24.286683	0.1	0.184444
24.288350	0.1	0.181478
24.290017	0.1	0.177328
24.291683	0.1	0.173547
24.293350	0.1	0.171410
24.295017	0.1	0.171512
24.296683	0.1	0.173622
24.298350	0.1	0.176667
24.300017	0.1	0.179182
24.301683	0.1	0.180230
24.303350	0.1	0.179745
24.305017	0.1	0.178181
24.306683	0.1	0.176439
24.308350	0.1	0.175452
24.310017	0.1	0.175373
24.311683	0.1	0.175503
24.313350	0.1	0.175196
24.315017	0.1	0.174246
24.316683	0.1	0.172849
24.318350	0.1	0.171708
24.320017	0.1	0.171638
24.321683	0.1	0.172853
24.323350	0.1	0.174707
24.325017	0.1	0.175955
24.326683	0.1	0.175885
24.328350	0.1	0.174921
24.330017	0.1	0.173920
24.331683	0.1	0.173561
24.333350	0.1	0.174055
24.335017	0.1	0.174884
24.336683	0.1	0.175321
24.338350	0.1	0.175266
24.340017	0.1	0.175419
24.341683	0.1	0.176765
24.343350	0.1	0.179508
24.345017	0.1	0.182423
24.346683	0.1	0.183801
24.348350	0.1	0.183396
24.350017	0.1	0.182721
24.351683	0.1	0.183242
24.353350	0.1	0.184984
24.355017	0.1	0.187047
24.356683	0.1	0.188523
24.358350	0.1	0.188700
24.360017	0.1	0.187485
24.361683	0.1	0.185589
24.363350	0.1	0.183773
24.365017	0.1	0.182237
24.366683	0.1	0.180942
24.368350	0.1	0.180127
24.370017	0.1	0.180206
24.371683	0.1	0.181538
24.373350	0.1	0.184211
24.375017	0.1	0.187759
24.376683	0.1	0.191368
24.378350	0.1	0.194521
24.380017	0.1	0.197180
24.381683	0.1	0.199522
24.383350	0.1	0.201738
24.385017	0.1	0.204169
24.386683	0.1	0.206940
24.388350	0.1	0.209264
24.390017	0.1	0.209883
24.391683	0.1	0.208388
24.393350	0.1	0.205687
24.395017	0.1	0.202958
24.396683	0.1	0.200807
24.398350	0.1	0.199443
24.400017	0.1	0.199266
24.401683	0.1	0.200919
24.403350	0.1	0.204365
24.405017	0.1	0.208109
24.406683	0.1	0.210246
24.408350	0.1	0.210181
24.410017	0.1	0.209115
24.411683	0.1	0.208928
24.413350	0.1	0.210488
24.415017	0.1	0.212844
24.416683	0.1	0.214209
24.418350	0.1	0.213641
24.420017	0.1	0.211457
24.421683	0.1	0.208607
24.423350	0.1	0.206404
24.425017	0.1	0.206097
24.426683	0.1	0.207815
24.428350	0.1	0.210465
24.430017	0.1	0.212723
24.431683	0.1	0.213841
24.433350	0.1	0.213394
24.435017	0.1	0.211042
24.436683	0.1	0.206861
24.438350	0.1	0.201771
24.440017	0.1	0.197291
24.441683	0.1	0.194586
24.443350	0.1	0.193836
24.445017	0.1	0.194432
24.446683	0.1	0.195634
24.448350	0.1	0.197166
24.450017	0.1	0.198977
24.451683	0.1	0.200653
24.453350	0.1	0.201608
24.455017	0.1	0.201794
24.456683	0.1	0.201552
24.458350	0.1	0.200849
24.460017	0.1	0.199154
24.461683	0.1	0.196272
24.463350	0.1	0.192886
24.465017	0.1	0.190251
24.466683	0.1	0.189156
24.468350	0.1	0.189384
24.470017	0.1	0.190367
24.471683	0.1	0.191587
24.473350	0.1	0.192313
24.475017	0.1	0.191904
24.476683	0.1	0.190269
24.478350	0.1	0.187801
24.480017	0.1	0.185440
24.481683	0.1	0.184239
24.483350	0.1	0.184248
24.485017	0.1	0.184360
24.486683	0.1	0.183596
24.488350	0.1	0.182292
24.490017	0.1	0.181566
24.491683	0.1	0.181906
24.493350	0.1	0.182805
24.495017	0.1	0.183387
24.496683	0.1	0.182805
24.498350	0.1	0.180691
24.500017	0.1	0.177366
24.501683	0.1	0.173557
24.503350	0.1	0.170190
24.505017	0.1	0.168346
24.506683	0.1	0.168732
24.508350	0.1	0.171000
24.510017	0.1	0.173957
24.511683	0.1	0.176318
24.513350	0.1	0.177315
24.515017	0.1	0.176867
24.516683	0.1	0.175266
24.518350	0.1	0.172714
24.520017	0.1	0.169356
24.521683	0.1	0.165720
24.523350	0.1	0.162944
24.525017	0.1	0.162465
24.526683	0.1	0.164923
24.528350	0.1	0.169314
24.530017	0.1	0.173603
24.531683	0.1	0.176108
24.533350	0.1	0.176430
24.535017	0.1	0.175321
24.536683	0.1	0.173813
24.538350	0.1	0.172611
24.540017	0.1	0.171708
24.541683	0.1	0.170446
24.543350	0.1	0.168397
24.545017	0.1	0.165822
24.546683	0.1	0.162907
24.548350	0.1	0.159694
24.550017	0.1	0.156625
24.551683	0.1	0.154013
24.553350	0.1	0.151610
24.555017	0.1	0.149542
24.556683	0.1	0.148593
24.558350	0.1	0.149258
24.560017	0.1	0.151074
24.561683	0.1	0.153016
24.563350	0.1	0.154004
24.565017	0.1	0.153249
24.566683	0.1	0.150874
24.568350	0.1	0.147899
24.570017	0.1	0.145566
24.571683	0.1	0.144811
24.573350	0.1	0.145743
24.575017	0.1	0.147424
24.576683	0.1	0.148765
24.578350	0.1	0.149487
24.580017	0.1	0.150013
24.581683	0.1	0.150707
24.583350	0.1	0.151531
24.585017	0.1	0.152159
24.586683	0.1	0.152141
24.588350	0.1	0.151014
24.590017	0.1	0.148844
24.591683	0.1	0.146674
24.593350	0.1	0.145943
24.595017	0.1	0.147317
24.596683	0.1	0.150222
24.598350	0.1	0.153645
24.600017	0.1	0.156993
24.601683	0.1	0.160225
24.603350	0.1	0.163363
24.605017	0.1	0.165924
24.606683	0.1	0.166991
24.608350	0.1	0.166260
24.610017	0.1	0.164467
24.611683	0.1	0.162665
24.613350	0.1	0.161673
24.615017	0.1	0.161724
24.616683	0.1	0.162493
24.618350	0.1	0.163554
24.620017	0.1	0.164523
24.621683	0.1	0.164961
24.623350	0.1	0.164765
24.625017	0.1	0.164676
24.626683	0.1	0.166059
24.628350	0.1	0.169636
24.630017	0.1	0.174628
24.631683	0.1	0.179331
24.633350	0.1	0.182195
24.635017	0.1	0.182455
24.636683	0.1	0.180467
24.638350	0.1	0.177557
24.640017	0.1	0.175107
24.641683	0.1	0.173608
24.643350	0.1	0.172262
24.645017	0.1	0.170171
24.646683	0.1	0.168094
24.648350	0.1	0.168118
24.650017	0.1	0.170828
24.651683	0.1	0.174046
24.653350	0.1	0.175205
24.655017	0.1	0.174143
24.656683	0.1	0.172630
24.658350	0.1	0.172057
24.660017	0.1	0.172411
24.661683	0.1	0.172928
24.663350	0.1	0.173002
24.665017	0.1	0.172891
24.666683	0.1	0.173436
24.668350	0.1	0.175107
24.670017	0.1	0.177766
24.671683	0.1	0.180942
24.673350	0.1	0.183717
24.675017	0.1	0.184812
24.676683	0.1	0.183396
24.678350	0.1	0.180015
24.680017	0.1	0.176397
24.681683	0.1	0.174139
24.683350	0.1	0.173720
24.685017	0.1	0.174609
24.686683	0.1	0.176234
24.688350	0.1	0.178539
24.690017	0.1	0.181803
24.691683	0.1	0.186008
24.693350	0.1	0.190120
24.695017	0.1	0.192304
24.696683	0.1	0.191336
24.698350	0.1	0.187727
24.700017	0.1	0.183396
24.701683	0.1	0.180383
24.703350	0.1	0.179755
24.705017	0.1	0.181189
24.706683	0.1	0.183275
24.708350	0.1	0.184453
24.710017	0.1	0.184122
24.711683	0.1	0.182670
24.713350	0.1	0.180649
24.715017	0.1	0.178404
24.716683	0.1	0.176402
24.718350	0.1	0.174907
24.720017	0.1	0.173342
24.721683	0.1	0.171014
24.723350	0.1	0.168369
24.725017	0.1	0.166800
24.726683	0.1	0.167103
24.728350	0.1	0.168774
24.730017	0.1	0.170632
24.731683	0.1	0.171647
24.733350	0.1	0.171410
24.735017	0.1	0.170227
24.736683	0.1	0.168602
24.738350	0.1	0.166912
24.740017	0.1	0.165673
24.741683	0.1	0.165161
24.743350	0.1	0.164919
24.745017	0.1	0.164327
24.746683	0.1	0.163289
24.748350	0.1	0.162213
24.750017	0.1	0.161948
24.751683	0.1	0.163270
24.753350	0.1	0.166032
24.755017	0.1	0.169212
24.756683	0.1	0.171419
24.758350	0.1	0.171438
24.760017	0.1	0.169314
24.761683	0.1	0.166353
24.763350	0.1	0.163713
24.765017	0.1	0.161529
24.766683	0.1	0.159279
24.768350	0.1	0.156676
24.770017	0.1	0.154120
24.771683	0.1	0.152513
24.773350	0.1	0.152420
24.775017	0.1	0.153431
24.776683	0.1	0.154506
24.778350	0.1	0.154856
24.780017	0.1	0.154371
24.781683	0.1	0.153785
24.783350	0.1	0.154166
24.785017	0.1	0.155768
24.786683	0.1	0.157608
24.788350	0.1	0.158609
24.790017	0.1	0.158581
24.791683	0.1	0.157938
24.793350	0.1	0.157082
24.795017	0.1	0.156383
24.796683	0.1	0.156118
24.798350	0.1	0.156276
24.800017	0.1	0.156891
24.801683	0.1	0.158069
24.803350	0.1	0.159792
24.805017	0.1	0.161780
24.806683	0.1	0.163256
24.808350	0.1	0.163275
24.810017	0.1	0.161570
24.811683	0.1	0.158637
24.813350	0.1	0.155335
24.815017	0.1	0.152867
24.816683	0.1	0.152201
24.818350	0.1	0.153095
24.820017	0.1	0.154409
24.821683	0.1	0.155340
24.823350	0.1	0.155754
24.825017	0.1	0.155959
24.826683	0.1	0.156350
24.828350	0.1	0.156951
24.830017	0.1	0.157445
24.831683	0.1	0.157445
24.833350	0.1	0.156374
24.835017	0.1	0.153570
24.836683	0.1	0.149081
24.838350	0.1	0.144118
24.840017	0.1	0.140299
24.841683	0.1	0.138814
24.843350	0.1	0.139819
24.845017	0.1	0.142194
24.846683	0.1	0.144378
24.848350	0.1	0.145831
24.850017	0.1	0.146842
24.851683	0.1	0.147345
24.853350	0.1	0.147121
24.855017	0.1	0.146390
24.856683	0.1	0.145212
24.858350	0.1	0.143354
24.860017	0.1	0.141272
24.861683	0.1	0.140304
24.863350	0.1	0.141449
24.865017	0.1	0.144583
24.866683	0.1	0.148783
24.868350	0.1	0.152751
24.870017	0.1	0.155363
24.871683	0.1	0.156434
24.873350	0.1	0.156676
24.875017	0.1	0.156821
24.876683	0.1	0.157389
24.878350	0.1	0.158744
24.880017	0.1	0.160662
24.881683	0.1	0.162260
24.883350	0.1	0.162725
24.885017	0.1	0.161803
24.886683	0.1	0.159699
24.888350	0.1	0.157142
24.890017	0.1	0.155331
24.891683	0.1	0.155168
24.893350	0.1	0.156527
24.895017	0.1	0.158297
24.896683	0.1	0.159405
24.898350	0.1	0.159740
24.900017	0.1	0.159671
24.901683	0.1	0.159312
24.903350	0.1	0.158991
24.905017	0.1	0.159442
24.906683	0.1	0.160742
24.908350	0.1	0.161980
24.910017	0.1	0.162511
24.911683	0.1	0.162572
24.913350	0.1	0.162572
24.915017	0.1	0.162735
24.916683	0.1	0.163200
24.918350	0.1	0.163778
24.920017	0.1	0.164011
24.921683	0.1	0.163703
24.923350	0.1	0.162828
24.925017	0.1	0.161221
24.926683	0.1	0.159070
24.928350	0.1	0.157286
24.930017	0.1	0.156835
24.931683	0.1	0.157701
24.933350	0.1	0.158912
24.935017	0.1	0.159424
24.936683	0.1	0.158953
24.938350	0.1	0.158036
24.940017	0.1	0.157487
24.941683	0.1	0.157645
24.943350	0.1	0.158157
24.945017	0.1	0.158465
24.946683	0.1	0.158255
24.948350	0.1	0.157394
24.950017	0.1	0.155964
24.951683	0.1	0.154567
24.953350	0.1	0.153887
24.955017	0.1	0.153729
24.956683	0.1	0.152858
24.958350	0.1	0.150180
24.960017	0.1	0.146003
24.961683	0.1	0.142008
24.963350	0.1	0.139931
24.965017	0.1	0.140276
24.966683	0.1	0.142246
24.968350	0.1	0.144569
24.970017	0.1	0.146329
24.971683	0.1	0.147359
24.973350	0.1	0.148118
24.975017	0.1	0.149207
24.976683	0.1	0.150558
24.978350	0.1	0.151051
24.980017	0.1	0.149366
24.981683	0.1	0.145258
24.983350	0.1	0.139778
24.985017	0.1	0.134744
24.986683	0.1	0.131787
24.988350	0.1	0.131130
24.990017	0.1	0.131531
24.991683	0.1	0.131638
24.993350	0.1	0.131009
24.995017	0.1	0.130213
24.996683	0.1	0.130301
24.998350	0.1	0.131615
25.000017	0.1	0.133333
25.001683	0.1	0.134436
25.003350	0.1	0.134893
25.005017	0.1	0.135512
25.006683	0.1	0.136467
25.008350	0.1	0.136835
25.010017	0.1	0.136294
25.011683	0.1	0.135964
25.013350	0.1	0.136686
25.015017	0.1	0.137719
25.016683	0.1	0.137622
25.018350	0.1	0.135791
25.020017	0.1	0.132849
25.021683	0.1	0.129836
25.023350	0.1	0.127233
25.025017	0.1	0.124783
25.026683	0.1	0.122255
25.028350	0.1	0.119829
25.030017	0.1	0.117570
25.031683	0.1	0.115498
25.033350	0.1	0.114231
25.035017	0.1	0.114739
25.036683	0.1	0.117207
25.038350	0.1	0.120583
25.040017	0.1	0.123577
25.041683	0.1	0.125733
25.043350	0.1	0.127088
25.045017	0.1	0.127489
25.046683	0.1	0.126637
25.048350	0.1	0.124238
25.050017	0.1	0.120318
25.051683	0.1	0.115535
25.053350	0.1	0.111130
25.055017	0.1	0.108560
25.056683	0.1	0.108699
25.058350	0.1	0.111246
25.060017	0.1	0.115065
25.061683	0.1	0.118641
25.063350	0.1	0.120657
25.065017	0.1	0.120844
25.066683	0.1	0.119950
25.068350	0.1	0.119037
25.070017	0.1	0.119098
25.071683	0.1	0.120462
25.073350	0.1	0.122264
25.075017	0.1	0.123307
25.076683	0.1	0.123372
25.078350	0.1	0.123126
25.080017	0.1	0.122874
25.081683	0.1	0.122446
25.083350	0.1	0.121943
25.085017	0.1	0.121901
25.086683	0.1	0.122916
25.088350	0.1	0.124997
25.090017	0.1	0.127158
25.091683	0.1	0.128178
25.093350	0.1	0.127465
25.095017	0.1	0.124988
25.096683	0.1	0.121179
25.098350	0.1	0.117072
25.100017	0.1	0.114162
25.101683	0.1	0.113621
25.103350	0.1	0.115680
25.105017	0.1	0.119680
25.106683	0.1	0.124346
25.108350	0.1	0.128271
25.110017	0.1	0.130604
25.111683	0.1	0.131046
25.113350	0.1	0.129836
25.115017	0.1	0.127694
25.116683	0.1	0.125128
25.118350	0.1	0.122329
25.120017	0.1	0.119954
25.121683	0.1	0.119153
25.123350	0.1	0.120495
25.125017	0.1	0.123172
25.126683	0.1	0.125729
25.128350	0.1	0.127326
25.130017	0.1	0.127973
25.131683	0.1	0.127852
25.133350	0.1	0.127046
25.135017	0.1	0.125924
25.136683	0.1	0.125370
25.138350	0.1	0.126311
25.140017	0.1	0.128937
25.141683	0.1	0.132611
25.143350	0.1	0.136248
25.145017	0.1	0.138697
25.146683	0.1	0.139410
25.148350	0.1	0.138702
25.150017	0.1	0.137351
25.151683	0.1	0.136076
25.153350	0.1	0.135214
25.155017	0.1	0.134590
25.156683	0.1	0.133924
25.158350	0.1	0.133389
25.160017	0.1	0.133566
25.161683	0.1	0.134702
25.163350	0.1	0.136467
25.165017	0.1	0.138129
25.166683	0.1	0.138725
25.168350	0.1	0.137496
25.170017	0.1	0.134502
25.171683	0.1	0.130455
25.173350	0.1	0.126557
25.175017	0.1	0.124257
25.176683	0.1	0.124159
25.178350	0.1	0.125575
25.180017	0.1	0.127461
25.181683	0.1	0.129147
25.183350	0.1	0.130516
25.185017	0.1	0.131601
25.186683	0.1	0.132062
25.188350	0.1	0.131628
25.190017	0.1	0.130865
25.191683	0.1	0.130669
25.193350	0.1	0.131275
25.195017	0.1	0.132178
25.196683	0.1	0.132592
25.198350	0.1	0.131759
25.200017	0.1	0.129333
25.201683	0.1	0.125659
25.203350	0.1	0.121631
25.205017	0.1	0.118390
25.206683	0.1	0.117011
25.208350	0.1	0.117891
25.210017	0.1	0.120415
25.211683	0.1	0.123526
25.213350	0.1	0.126092
25.215017	0.1	0.127074
25.216683	0.1	0.126180
25.218350	0.1	0.124024
25.220017	0.1	0.121603
25.221683	0.1	0.119903
25.223350	0.1	0.119391
25.225017	0.1	0.119726
25.226683	0.1	0.120136
25.228350	0.1	0.119973
25.230017	0.1	0.119149
25.231683	0.1	0.117985
25.233350	0.1	0.116574
25.235017	0.1	0.114371
25.236683	0.1	0.110734
25.238350	0.1	0.106022
25.240017	0.1	0.101700
25.241683	0.1	0.099153
25.243350	0.1	0.098669
25.245017	0.1	0.099400
25.246683	0.1	0.100075
25.248350	0.1	0.100043
25.250017	0.1	0.099945
25.251683	0.1	0.101174
25.253350	0.1	0.104401
25.255017	0.1	0.108914
25.256683	0.1	0.113058
25.258350	0.1	0.115396
25.260017	0.1	0.115610
25.261683	0.1	0.114390
25.263350	0.1	0.112541
25.265017	0.1	0.110655
25.266683	0.1	0.109067
25.268350	0.1	0.107689
25.270017	0.1	0.106217
25.271683	0.1	0.104830
25.273350	0.1	0.103940
25.275017	0.1	0.103284
25.276683	0.1	0.101794
25.278350	0.1	0.098562
25.280017	0.1	0.093798
25.281683	0.1	0.089095
25.283350	0.1	0.086627
25.285017	0.1	0.087400
25.286683	0.1	0.090571
25.288350	0.1	0.094259
25.290017	0.1	0.096331
25.291683	0.1	0.095530
25.293350	0.1	0.092932
25.295017	0.1	0.091083
25.296683	0.1	0.091037
25.298350	0.1	0.091493
25.300017	0.1	0.090981
25.301683	0.1	0.089440
25.303350	0.1	0.087610
25.305017	0.1	0.086422
25.306683	0.1	0.086995
25.308350	0.1	0.089970
25.310017	0.1	0.094650
25.311683	0.1	0.099139
25.313350	0.1	0.101421
25.315017	0.1	0.100597
25.316683	0.1	0.097319
25.318350	0.1	0.093277
25.320017	0.1	0.090296
25.321683	0.1	0.089468
25.323350	0.1	0.090711
25.325017	0.1	0.092904
25.326683	0.1	0.094441
25.328350	0.1	0.094189
25.330017	0.1	0.092182
25.331683	0.1	0.089277
25.333350	0.1	0.086473
25.335017	0.1	0.084760
25.336683	0.1	0.084843
25.338350	0.1	0.086613
25.340017	0.1	0.089039
25.341683	0.1	0.091023
25.343350	0.1	0.092583
25.345017	0.1	0.094716
25.346683	0.1	0.098045
25.348350	0.1	0.101938
25.350017	0.1	0.104820
25.351683	0.1	0.105472
25.353350	0.1	0.104243
25.355017	0.1	0.102841
25.356683	0.1	0.102594
25.358350	0.1	0.103265
25.360017	0.1	0.103484
25.361683	0.1	0.101817
25.363350	0.1	0.097882
25.365017	0.1	0.092760
25.366683	0.1	0.088066
25.368350	0.1	0.084988
25.370017	0.1	0.084126
25.371683	0.1	0.085374
25.373350	0.1	0.087908
25.375017	0.1	0.090669
25.376683	0.1	0.092611
25.378350	0.1	0.092713
25.380017	0.1	0.090920
25.381683	0.1	0.088895
25.383350	0.1	0.088471
25.385017	0.1	0.090050
25.386683	0.1	0.093081
25.388350	0.1	0.096536
25.390017	0.1	0.099214
25.391683	0.1	0.100806
25.393350	0.1	0.102455
25.395017	0.1	0.105337
25.396683	0.1	0.108923
25.398350	0.1	0.111586
25.400017	0.1	0.112448
25.401683	0.1	0.111912
25.403350	0.1	0.110879
25.405017	0.1	0.109826
25.406683	0.1	0.108546
25.408350	0.1	0.106716
25.410017	0.1	0.104560
25.411683	0.1	0.102785
25.413350	0.1	0.102222
25.415017	0.1	0.103484
25.416683	0.1	0.106152
25.418350	0.1	0.108648
25.420017	0.1	0.109519
25.421683	0.1	0.108532
25.423350	0.1	0.106804
25.425017	0.1	0.105971
25.426683	0.1	0.106599
25.428350	0.1	0.108127
25.430017	0.1	0.109910
25.431683	0.1	0.111102
25.433350	0.1	0.110320
25.435017	0.1	0.106972
25.436683	0.1	0.102371
25.438350	0.1	0.098883
25.440017	0.1	0.098152
25.441683	0.1	0.100010
25.443350	0.1	0.102571
25.445017	0.1	0.103409
25.446683	0.1	0.101067
25.448350	0.1	0.096173
25.450017	0.1	0.091093
25.451683	0.1	0.088019
25.453350	0.1	0.087461
25.455017	0.1	0.088341
25.456683	0.1	0.089263
25.458350	0.1	0.089533
25.460017	0.1	0.089412
25.461683	0.1	0.089724
25.463350	0.1	0.090809
25.465017	0.1	0.091991
25.466683	0.1	0.092289
25.468350	0.1	0.091516
25.470017	0.1	0.090296
25.471683	0.1	0.089053
25.473350	0.1	0.087474
25.475017	0.1	0.085346
25.476683	0.1	0.083433
25.478350	0.1	0.082753
25.480017	0.1	0.083130
25.481683	0.1	0.083381
25.483350	0.1	0.082939
25.485017	0.1	0.082222
25.486683	0.1	0.081393
25.488350	0.1	0.080136
25.490017	0.1	0.078594
25.491683	0.1	0.077444
25.493350	0.1	0.077114
25.495017	0.1	0.077514
25.496683	0.1	0.078152
25.498350	0.1	0.078348
25.500017	0.1	0.078012
25.501683	0.1	0.077914
25.503350	0.1	0.078506
25.505017	0.1	0.079349
25.506683	0.1	0.080084
25.508350	0.1	0.080820
25.510017	0.1	0.081379
25.511683	0.1	0.081356
25.513350	0.1	0.080764
25.515017	0.1	0.080117
25.516683	0.1	0.079838
25.518350	0.1	0.080070
25.520017	0.1	0.080848
25.521683	0.1	0.081710
25.523350	0.1	0.081682
25.525017	0.1	0.080573
25.526683	0.1	0.079563
25.528350	0.1	0.079987
25.530017	0.1	0.081835
25.531683	0.1	0.083973
25.533350	0.1	0.085519
25.535017	0.1	0.086240
25.536683	0.1	0.086059
25.538350	0.1	0.084974
25.540017	0.1	0.083367
25.541683	0.1	0.081835
25.543350	0.1	0.080583
25.545017	0.1	0.079246
25.546683	0.1	0.077412
25.548350	0.1	0.074967
25.550017	0.1	0.072108
25.551683	0.1	0.069248
25.553350	0.1	0.066776
25.555017	0.1	0.064904
25.556683	0.1	0.063833
25.558350	0.1	0.063791
25.560017	0.1	0.064648
25.561683	0.1	0.065761
25.563350	0.1	0.066538
25.565017	0.1	0.067148
25.566683	0.1	0.068294
25.568350	0.1	0.070399
25.570017	0.1	0.073151
25.571683	0.1	0.075777
25.573350	0.1	0.077276
25.575017	0.1	0.076946
25.576683	0.1	0.075391
25.578350	0.1	0.074347
25.580017	0.1	0.075037
25.581683	0.1	0.077379
25.583350	0.1	0.080499
25.585017	0.1	0.083381
25.586683	0.1	0.085267
25.588350	0.1	0.085873
25.590017	0.1	0.085304
25.591683	0.1	0.083903
25.593350	0.1	0.081840
25.595017	0.1	0.078822
25.596683	0.1	0.074804
25.598350	0.1	0.071046
25.600017	0.1	0.069523
25.601683	0.1	0.071055
25.603350	0.1	0.074594
25.605017	0.1	0.078315
25.606683	0.1	0.080843
25.608350	0.1	0.081691
25.610017	0.1	0.081197
25.611683	0.1	0.080494
25.613350	0.1	0.080760
25.615017	0.1	0.082050
25.616683	0.1	0.083321
25.618350	0.1	0.083828
25.620017	0.1	0.083903
25.621683	0.1	0.084108
25.623350	0.1	0.084303
25.625017	0.1	0.083875
25.626683	0.1	0.082501
25.628350	0.1	0.080448
25.630017	0.1	0.078259
25.631683	0.1	0.076294
25.633350	0.1	0.074664
25.635017	0.1	0.073761
25.636683	0.1	0.074361
25.638350	0.1	0.076792
25.640017	0.1	0.080336
25.641683	0.1	0.083908
25.643350	0.1	0.086939
25.645017	0.1	0.089179
25.646683	0.1	0.090608
25.648350	0.1	0.091805
25.650017	0.1	0.093412
25.651683	0.1	0.095097
25.653350	0.1	0.095828
25.655017	0.1	0.094967
25.656683	0.1	0.092951
25.658350	0.1	0.090832
25.660017	0.1	0.089169
25.661683	0.1	0.087824
25.663350	0.1	0.086557
25.665017	0.1	0.085523
25.666683	0.1	0.085626
25.668350	0.1	0.087763
25.670017	0.1	0.091358
25.671683	0.1	0.094650
25.673350	0.1	0.096285
25.675017	0.1	0.095852
25.676683	0.1	0.093495
25.678350	0.1	0.089719
25.680017	0.1	0.085672
25.681683	0.1	0.082874
25.683350	0.1	0.081873
25.685017	0.1	0.081630
25.686683	0.1	0.080834
25.688350	0.1	0.078981
25.690017	0.1	0.075991
25.691683	0.1	0.071935
25.693350	0.1	0.067581
25.695017	0.1	0.064452
25.696683	0.1	0.063945
25.698350	0.1	0.066408
25.700017	0.1	0.070948
25.701683	0.1	0.075987
25.703350	0.1	0.080019
25.705017	0.1	0.082077
25.706683	0.1	0.081873
25.708350	0.1	0.079698
25.710017	0.1	0.076443
25.711683	0.1	0.073342
25.713350	0.1	0.071488
25.715017	0.1	0.071311
25.716683	0.1	0.072252
25.718350	0.1	0.073207
25.720017	0.1	0.073472
25.721683	0.1	0.072964
25.723350	0.1	0.071716
25.725017	0.1	0.069868
25.726683	0.1	0.068001
25.728350	0.1	0.067004
25.730017	0.1	0.067656
25.731683	0.1	0.069956
25.733350	0.1	0.072666
25.735017	0.1	0.074273
25.736683	0.1	0.074380
25.738350	0.1	0.073565
25.740017	0.1	0.072471
25.741683	0.1	0.071647
25.743350	0.1	0.071437
25.745017	0.1	0.071456
25.746683	0.1	0.070962
25.748350	0.1	0.069737
25.750017	0.1	0.068294
25.751683	0.1	0.067241
25.753350	0.1	0.066706
25.755017	0.1	0.066436
25.756683	0.1	0.066203
25.758350	0.1	0.065966
25.760017	0.1	0.065737
25.761683	0.1	0.065253
25.763350	0.1	0.063875
25.765017	0.1	0.061290
25.766683	0.1	0.058133
25.768350	0.1	0.055800
25.770017	0.1	0.055451
25.771683	0.1	0.057039
25.773350	0.1	0.059651
25.775017	0.1	0.062492
25.776683	0.1	0.064815
25.778350	0.1	0.065593
25.780017	0.1	0.064257
25.781683	0.1	0.061463
25.783350	0.1	0.058445
25.785017	0.1	0.056121
25.786683	0.1	0.054850
25.788350	0.1	0.054426
25.790017	0.1	0.054301
25.791683	0.1	0.053886
25.793350	0.1	0.052941
25.795017	0.1	0.051586
25.796683	0.1	0.050194
25.798350	0.1	0.049351
25.800017	0.1	0.049779
25.801683	0.1	0.052173
25.803350	0.1	0.056587
25.805017	0.1	0.061835
25.806683	0.1	0.065975
25.808350	0.1	0.067600
25.810017	0.1	0.066548
25.811683	0.1	0.063484
25.813350	0.1	0.059488
25.815017	0.1	0.055847
25.816683	0.1	0.053449
25.818350	0.1	0.052438
25.820017	0.1	0.052536
25.821683	0.1	0.053588
25.823350	0.1	0.055479
25.825017	0.1	0.057505
25.826683	0.1	0.058585
25.828350	0.1	0.058389
25.830017	0.1	0.057574
25.831683	0.1	0.056801
25.833350	0.1	0.056000
25.835017	0.1	0.054748
25.836683	0.1	0.053053
25.838350	0.1	0.051423
25.840017	0.1	0.050073
25.841683	0.1	0.049029
25.843350	0.1	0.048676
25.845017	0.1	0.049304
25.846683	0.1	0.050650
25.848350	0.1	0.052238
25.850017	0.1	0.053882
25.851683	0.1	0.055814
25.853350	0.1	0.058115
25.855017	0.1	0.060233
25.856683	0.1	0.061481
25.858350	0.1	0.061751
25.860017	0.1	0.061598
25.861683	0.1	0.061723
25.863350	0.1	0.062385
25.865017	0.1	0.063316
25.866683	0.1	0.063982
25.868350	0.1	0.063977
25.870017	0.1	0.063432
25.871683	0.1	0.062557
25.873350	0.1	0.061220
25.875017	0.1	0.059623
25.876683	0.1	0.058445
25.878350	0.1	0.057784
25.880017	0.1	0.057137
25.881683	0.1	0.056415
25.883350	0.1	0.055851
25.885017	0.1	0.055362
25.886683	0.1	0.055018
25.888350	0.1	0.055549
25.890017	0.1	0.057649
25.891683	0.1	0.061062
25.893350	0.1	0.064494
25.895017	0.1	0.066515
25.896683	0.1	0.066669
25.898350	0.1	0.065598
25.900017	0.1	0.064354
25.901683	0.1	0.063991
25.903350	0.1	0.065295
25.905017	0.1	0.068275
25.906683	0.1	0.071786
25.908350	0.1	0.074152
25.910017	0.1	0.074487
25.911683	0.1	0.073179
25.913350	0.1	0.071237
25.915017	0.1	0.069374
25.916683	0.1	0.067567
25.918350	0.1	0.065365
25.920017	0.1	0.062585
25.921683	0.1	0.059656
25.923350	0.1	0.057272
25.925017	0.1	0.055949
25.926683	0.1	0.055921
25.928350	0.1	0.057239
25.930017	0.1	0.059782
25.931683	0.1	0.062995
25.933350	0.1	0.065858
25.935017	0.1	0.067623
25.936683	0.1	0.068410
25.938350	0.1	0.068764
25.940017	0.1	0.068848
25.941683	0.1	0.068173
25.943350	0.1	0.066166
25.945017	0.1	0.063120
25.946683	0.1	0.060447
25.948350	0.1	0.059674
25.950017	0.1	0.060997
25.951683	0.1	0.063158
25.953350	0.1	0.064732
25.955017	0.1	0.065281
25.956683	0.1	0.065314
25.958350	0.1	0.065584
25.960017	0.1	0.066571
25.961683	0.1	0.068583
25.963350	0.1	0.071507
25.965017	0.1	0.074208
25.966683	0.1	0.075353
25.968350	0.1	0.074925
25.970017	0.1	0.073938
25.971683	0.1	0.072932
25.973350	0.1	0.071670
25.975017	0.1	0.069947
25.976683	0.1	0.067791
25.978350	0.1	0.065244
25.980017	0.1	0.062548
25.981683	0.1	0.060257
25.983350	0.1	0.058720
25.985017	0.1	0.057914
25.986683	0.1	0.057681
25.988350	0.1	0.057649
25.990017	0.1	0.057109
25.991683	0.1	0.055740
25.993350	0.1	0.053984
25.995017	0.1	0.052671
25.996683	0.1	0.052368
25.998350	0.1	0.053127
26.000017	0.1	0.054752
26.001683	0.1	0.056792
26.003350	0.1	0.058357
26.005017	0.1	0.058403
26.006683	0.1	0.056303
26.008350	0.1	0.052364
26.010017	0.1	0.047865
26.011683	0.1	0.044201
26.013350	0.1	0.041979
26.015017	0.1	0.040988
26.016683	0.1	0.040932
26.018350	0.1	0.042040
26.020017	0.1	0.044671
26.021683	0.1	0.048652
26.023350	0.1	0.052932
26.025017	0.1	0.055935
26.026683	0.1	0.056657
26.028350	0.1	0.055325
26.030017	0.1	0.053076
26.031683	0.1	0.050999
26.033350	0.1	0.049560
26.035017	0.1	0.048783
26.036683	0.1	0.048419
26.038350	0.1	0.047772
26.040017	0.1	0.046347
26.041683	0.1	0.044429
26.043350	0.1	0.042645
26.045017	0.1	0.041476
26.046683	0.1	0.041109
26.048350	0.1	0.041286
26.050017	0.1	0.041416
26.051683	0.1	0.040978
26.053350	0.1	0.039865
26.055017	0.1	0.038412
26.056683	0.1	0.037253
26.058350	0.1	0.037034
26.060017	0.1	0.037765
26.061683	0.1	0.038263
26.063350	0.1	0.037174
26.065017	0.1	0.034766
26.066683	0.1	0.032932
26.068350	0.1	0.033244
26.070017	0.1	0.035698
26.071683	0.1	0.039213
26.073350	0.1	0.042617
26.075017	0.1	0.045230
26.076683	0.1	0.046995
26.078350	0.1	0.048210
26.080017	0.1	0.049067
26.081683	0.1	0.049504
26.083350	0.1	0.049300
26.085017	0.1	0.048336
26.086683	0.1	0.046748
26.088350	0.1	0.044885
26.090017	0.1	0.043251
26.091683	0.1	0.042431
26.093350	0.1	0.042412
26.095017	0.1	0.042254
26.096683	0.1	0.041388
26.098350	0.1	0.040624
26.100017	0.1	0.040983
26.101683	0.1	0.042408
26.103350	0.1	0.044177
26.105017	0.1	0.045900
26.106683	0.1	0.047716
26.108350	0.1	0.049933
26.110017	0.1	0.052582
26.111683	0.1	0.055055
26.113350	0.1	0.056135
26.115017	0.1	0.054860
26.116683	0.1	0.051507
26.118350	0.1	0.047581
26.120017	0.1	0.044690
26.121683	0.1	0.043344
26.123350	0.1	0.042883
26.125017	0.1	0.042496
26.126683	0.1	0.042059
26.128350	0.1	0.041616
26.130017	0.1	0.040624
26.131683	0.1	0.038524
26.133350	0.1	0.035819
26.135017	0.1	0.033816
26.136683	0.1	0.033537
26.138350	0.1	0.034939
26.140017	0.1	0.036866
26.141683	0.1	0.037923
26.143350	0.1	0.037700
26.145017	0.1	0.037123
26.146683	0.1	0.037309
26.148350	0.1	0.038566
26.150017	0.1	0.040811
26.151683	0.1	0.043688
26.153350	0.1	0.046161
26.155017	0.1	0.047213
26.156683	0.1	0.047139
26.158350	0.1	0.047297
26.160017	0.1	0.048396
26.161683	0.1	0.049477
26.163350	0.1	0.048955
26.165017	0.1	0.046520
26.166683	0.1	0.043539
26.168350	0.1	0.041709
26.170017	0.1	0.041858
26.171683	0.1	0.043702
26.173350	0.1	0.046021
26.175017	0.1	0.047414
26.176683	0.1	0.047213
26.178350	0.1	0.045542
26.180017	0.1	0.042822
26.181683	0.1	0.039716
26.183350	0.1	0.037178
26.185017	0.1	0.036308
26.186683	0.1	0.037816
26.188350	0.1	0.041290
26.190017	0.1	0.045053
26.191683	0.1	0.047190
26.193350	0.1	0.046710
26.195017	0.1	0.043949
26.196683	0.1	0.040266
26.198350	0.1	0.037211
26.200017	0.1	0.035875
26.201683	0.1	0.036578
26.203350	0.1	0.038729
26.205017	0.1	0.041253
26.206683	0.1	0.043320
26.208350	0.1	0.044419
26.210017	0.1	0.044242
26.211683	0.1	0.042962
26.213350	0.1	0.041174
26.215017	0.1	0.039269
26.216683	0.1	0.037337
26.218350	0.1	0.035702
26.220017	0.1	0.034925
26.221683	0.1	0.034692
26.223350	0.1	0.033588
26.225017	0.1	0.030645
26.226683	0.1	0.026436
26.228350	0.1	0.022179
26.230017	0.1	0.018785
26.231683	0.1	0.016866
26.233350	0.1	0.016643
26.235017	0.1	0.018105
26.236683	0.1	0.021309
26.238350	0.1	0.026058
26.240017	0.1	0.031427
26.241683	0.1	0.035837
26.243350	0.1	0.037849
26.245017	0.1	0.037146
26.246683	0.1	0.034850
26.248350	0.1	0.032657
26.250017	0.1	0.031437
26.251683	0.1	0.030957
26.253350	0.1	0.030673
26.255017	0.1	0.030142
26.256683	0.1	0.028936
26.258350	0.1	0.026911
26.260017	0.1	0.024377
26.261683	0.1	0.022128
26.263350	0.1	0.021113
26.265017	0.1	0.021630
26.266683	0.1	0.022999
26.268350	0.1	0.024359
26.270017	0.1	0.025262
26.271683	0.1	0.025509
26.273350	0.1	0.024983
26.275017	0.1	0.023819
26.276683	0.1	0.022459
26.278350	0.1	0.021337
26.280017	0.1	0.020559
26.281683	0.1	0.020191
26.283350	0.1	0.020536
26.285017	0.1	0.021248
26.286683	0.1	0.021192
26.288350	0.1	0.019995
26.290017	0.1	0.018743
26.291683	0.1	0.018608
26.293350	0.1	0.019772
26.295017	0.1	0.021858
26.296683	0.1	0.024484
26.298350	0.1	0.027441
26.300017	0.1	0.030496
26.301683	0.1	0.032783
26.303350	0.1	0.033057
26.305017	0.1	0.031181
26.306683	0.1	0.028745
26.308350	0.1	0.027656
26.310017	0.1	0.028517
26.311683	0.1	0.030356
26.313350	0.1	0.031339
26.315017	0.1	0.030058
26.316683	0.1	0.026640
26.318350	0.1	0.022571
26.320017	0.1	0.019157
26.321683	0.1	0.016545
26.323350	0.1	0.014473
26.325017	0.1	0.013062
26.326683	0.1	0.012605
26.328350	0.1	0.013341
26.330017	0.1	0.015078
26.331683	0.1	0.016647
26.333350	0.1	0.016689
26.335017	0.1	0.014817
26.336683	0.1	0.011702
26.338350	0.1	0.008624
26.340017	0.1	0.007185
26.341683	0.1	0.008722
26.343350	0.1	0.013029
26.345017	0.1	0.017886
26.346683	0.1	0.020699
26.348350	0.1	0.020452
26.350017	0.1	0.017858
26.351683	0.1	0.014268
26.353350	0.1	0.010794
26.355017	0.1	0.008224
26.356683	0.1	0.007069
26.358350	0.1	0.007455
26.360017	0.1	0.009448
26.361683	0.1	0.013043
26.363350	0.1	0.017579
26.365017	0.1	0.021644
26.366683	0.1	0.023791
26.368350	0.1	0.023418
26.370017	0.1	0.021239
26.371683	0.1	0.019004
26.373350	0.1	0.018571
26.375017	0.1	0.020852
26.376683	0.1	0.025039
26.378350	0.1	0.029062
26.380017	0.1	0.031018
26.381683	0.1	0.030128
26.383350	0.1	0.026701
26.385017	0.1	0.022035
26.386683	0.1	0.018394
26.388350	0.1	0.017784
26.390017	0.1	0.020200
26.391683	0.1	0.023572
26.393350	0.1	0.025379
26.395017	0.1	0.024568
26.396683	0.1	0.022184
26.398350	0.1	0.019916
26.400017	0.1	0.018245
26.401683	0.1	0.016452
26.403350	0.1	0.014179
26.405017	0.1	0.012275
26.406683	0.1	0.011609
26.408350	0.1	0.011967
26.410017	0.1	0.012568
26.411683	0.1	0.012764
26.413350	0.1	0.012135
26.415017	0.1	0.010831
26.416683	0.1	0.009909
26.418350	0.1	0.010659
26.420017	0.1	0.013495
26.421683	0.1	0.017649
26.423350	0.1	0.021514
26.425017	0.1	0.023381
26.426683	0.1	0.022589
26.428350	0.1	0.019795
26.430017	0.1	0.016214
26.431683	0.1	0.013085
26.433350	0.1	0.011236
26.435017	0.1	0.010286
26.436683	0.1	0.008992
26.438350	0.1	0.006412
26.440017	0.1	0.002794
26.441683	0.1	-0.000484
26.443350	0.1	-0.002049
26.445017	0.1	-0.001411
26.446683	0.1	0.001355
26.448350	0.1	0.005872
26.450017	0.1	0.010850
26.451683	0.1	0.014394
26.453350	0.1	0.015525
26.455017	0.1	0.014864
26.456683	0.1	0.013700
26.458350	0.1	0.012619
26.460017	0.1	0.011302
26.461683	0.1	0.009639
26.463350	0.1	0.008256
26.465017	0.1	0.007632
26.466683	0.1	0.007153
26.468350	0.1	0.005723
26.470017	0.1	0.003069
26.471683	0.1	0.000088
26.473350	0.1	-0.001960
26.475017	0.1	-0.002161
26.476683	0.1	-0.000349
26.478350	0.1	0.002687
26.480017	0.1	0.005332
26.481683	0.1	0.006431
26.483350	0.1	0.006477
26.485017	0.1	0.006557
26.486683	0.1	0.006645
26.488350	0.1	0.005951
26.490017	0.1	0.004279
26.491683	0.1	0.002375
26.493350	0.1	0.001173
26.495017	0.1	0.000903
26.496683	0.1	0.000917
26.498350	0.1	0.000475
26.500017	0.1	-0.000545
26.501683	0.1	-0.001648
26.503350	0.1	-0.002226
26.505017	0.1	-0.001965
26.506683	0.1	-0.001048
26.508350	0.1	-0.000475
26.510017	0.1	-0.001923
26.511683	0.1	-0.006072
26.513350	0.1	-0.011334
26.515017	0.1	-0.015059
26.516683	0.1	-0.016037
26.518350	0.1	-0.015143
26.520017	0.1	-0.013788
26.521683	0.1	-0.012782
26.523350	0.1	-0.012433
26.525017	0.1	-0.012708
26.526683	0.1	-0.013267
26.528350	0.1	-0.013625
26.530017	0.1	-0.013346
26.531683	0.1	-0.012312
26.533350	0.1	-0.011181
26.535017	0.1	-0.011018
26.536683	0.1	-0.012079
26.538350	0.1	-0.013611
26.540017	0.1	-0.014808
26.541683	0.1	-0.015302
26.543350	0.1	-0.015022
26.545017	0.1	-0.014282
26.546683	0.1	-0.013611
26.548350	0.1	-0.013458
26.550017	0.1	-0.013839
26.551683	0.1	-0.014161
26.553350	0.1	-0.013770
26.555017	0.1	-0.012731
26.556683	0.1	-0.011818
26.558350	0.1	-0.011656
26.560017	0.1	-0.012177
26.561683	0.1	-0.012652
26.563350	0.1	-0.011995
26.565017	0.1	-0.009839
26.566683	0.1	-0.007418
26.568350	0.1	-0.006510
26.570017	0.1	-0.007711
26.571683	0.1	-0.010226
26.573350	0.1	-0.012796
26.575017	0.1	-0.014701
26.576683	0.1	-0.016289
26.578350	0.1	-0.018510
26.580017	0.1	-0.021555
26.581683	0.1	-0.024494
26.583350	0.1	-0.026412
26.585017	0.1	-0.027074
26.586683	0.1	-0.026445
26.588350	0.1	-0.024936
26.590017	0.1	-0.023497
26.591683	0.1	-0.022533
26.593350	0.1	-0.021649
26.595017	0.1	-0.020345
26.596683	0.1	-0.018231
26.598350	0.1	-0.015241
26.600017	0.1	-0.012238
26.601683	0.1	-0.010901
26.603350	0.1	-0.012419
26.605017	0.1	-0.016140
26.606683	0.1	-0.019856
26.608350	0.1	-0.021360
26.610017	0.1	-0.019800
26.611683	0.1	-0.016326
26.613350	0.1	-0.013164
26.615017	0.1	-0.011660
26.616683	0.1	-0.011483
26.618350	0.1	-0.011590
26.620017	0.1	-0.011534
26.621683	0.1	-0.011604
26.623350	0.1	-0.011912
26.625017	0.1	-0.011958
26.626683	0.1	-0.011111
26.628350	0.1	-0.009243
26.630017	0.1	-0.007050
26.631683	0.1	-0.005453
26.633350	0.1	-0.004731
26.635017	0.1	-0.004554
26.636683	0.1	-0.004875
26.638350	0.1	-0.006007
26.640017	0.1	-0.007902
26.641683	0.1	-0.010012
26.643350	0.1	-0.011860
26.645017	0.1	-0.013467
26.646683	0.1	-0.015041
26.648350	0.1	-0.016284
26.650017	0.1	-0.016363
26.651683	0.1	-0.014780
26.653350	0.1	-0.012000
26.655017	0.1	-0.009141
26.656683	0.1	-0.007069
26.658350	0.1	-0.005928
26.660017	0.1	-0.005476
26.661683	0.1	-0.005406
26.663350	0.1	-0.005555
26.665017	0.1	-0.006021
26.666683	0.1	-0.006682
26.668350	0.1	-0.006999
26.670017	0.1	-0.006766
26.671683	0.1	-0.006417
26.673350	0.1	-0.006389
26.675017	0.1	-0.006803
26.676683	0.1	-0.007795
26.678350	0.1	-0.009309
26.680017	0.1	-0.011041
26.681683	0.1	-0.012997
26.683350	0.1	-0.015195
26.685017	0.1	-0.017164
26.686683	0.1	-0.018375
26.688350	0.1	-0.018864
26.690017	0.1	-0.019241
26.691683	0.1	-0.020158
26.693350	0.1	-0.021560
26.695017	0.1	-0.022557
26.696683	0.1	-0.022212
26.698350	0.1	-0.020154
26.700017	0.1	-0.016666
26.701683	0.1	-0.012508
26.703350	0.1	-0.008447
26.705017	0.1	-0.004889
26.706683	0.1	-0.002063
26.708350	0.1	-0.000251
26.710017	0.1	0.000242
26.711683	0.1	-0.000559
26.713350	0.1	-0.002231
26.715017	0.1	-0.004335
26.716683	0.1	-0.006733
26.718350	0.1	-0.009728
26.720017	0.1	-0.013425
26.721683	0.1	-0.016931
26.723350	0.1	-0.019227
26.725017	0.1	-0.020168
26.726683	0.1	-0.019986
26.728350	0.1	-0.018687
26.730017	0.1	-0.016405
26.731683	0.1	-0.013760
26.733350	0.1	-0.011697
26.735017	0.1	-0.011222
26.736683	0.1	-0.012922
26.738350	0.1	-0.016349
26.740017	0.1	-0.020140
26.741683	0.1	-0.023181
26.743350	0.1	-0.024955
26.745017	0.1	-0.025313
26.746683	0.1	-0.024573
26.748350	0.1	-0.023586
26.750017	0.1	-0.023264
26.751683	0.1	-0.023688
26.753350	0.1	-0.023819
26.755017	0.1	-0.022827
26.756683	0.1	-0.021067
26.758350	0.1	-0.019288
26.760017	0.1	-0.017970
26.761683	0.1	-0.017532
26.763350	0.1	-0.018477
26.765017	0.1	-0.021360
26.766683	0.1	-0.026203
26.768350	0.1	-0.031772
26.770017	0.1	-0.036280
26.771683	0.1	-0.038906
26.773350	0.1	-0.039865
26.775017	0.1	-0.039591
26.776683	0.1	-0.038077
26.778350	0.1	-0.034664
26.780017	0.1	-0.028885
26.781683	0.1	-0.021751
26.783350	0.1	-0.015488
26.785017	0.1	-0.011981
26.786683	0.1	-0.011739
26.788350	0.1	-0.014068
26.790017	0.1	-0.017607
26.791683	0.1	-0.020685
26.793350	0.1	-0.022016
26.795017	0.1	-0.021751
26.796683	0.1	-0.021234
26.798350	0.1	-0.021588
26.800017	0.1	-0.022897
26.801683	0.1	-0.024713
26.803350	0.1	-0.026738
26.805017	0.1	-0.028675
26.806683	0.1	-0.029951
26.808350	0.1	-0.030193
26.810017	0.1	-0.029639
26.811683	0.1	-0.028652
26.813350	0.1	-0.027334
26.815017	0.1	-0.026170
26.816683	0.1	-0.026035
26.818350	0.1	-0.027046
26.820017	0.1	-0.028498
26.821683	0.1	-0.029830
26.823350	0.1	-0.030668
26.825017	0.1	-0.030803
26.826683	0.1	-0.030505
26.828350	0.1	-0.030114
26.830017	0.1	-0.029472
26.831683	0.1	-0.028457
26.833350	0.1	-0.027753
26.835017	0.1	-0.028415
26.836683	0.1	-0.030543
26.838350	0.1	-0.033048
26.840017	0.1	-0.035069
26.841683	0.1	-0.036713
26.843350	0.1	-0.038422
26.845017	0.1	-0.040382
26.846683	0.1	-0.042208
26.848350	0.1	-0.042925
26.850017	0.1	-0.041719
26.851683	0.1	-0.038883
26.853350	0.1	-0.035972
26.855017	0.1	-0.034515
26.856683	0.1	-0.034799
26.858350	0.1	-0.035977
26.860017	0.1	-0.036955
26.861683	0.1	-0.037239
26.863350	0.1	-0.037355
26.865017	0.1	-0.038343
26.866683	0.1	-0.040457
26.868350	0.1	-0.042534
26.870017	0.1	-0.043116
26.871683	0.1	-0.042124
26.873350	0.1	-0.040806
26.875017	0.1	-0.040294
26.876683	0.1	-0.040950
26.878350	0.1	-0.042459
26.880017	0.1	-0.043786
26.881683	0.1	-0.043698
26.883350	0.1	-0.041993
26.885017	0.1	-0.039698
26.886683	0.1	-0.038091
26.888350	0.1	-0.037840
26.890017	0.1	-0.038720
26.891683	0.1	-0.039930
26.893350	0.1	-0.040703
26.895017	0.1	-0.040368
26.896683	0.1	-0.038501
26.898350	0.1	-0.035525
26.900017	0.1	-0.032624
26.901683	0.1	-0.030966
26.903350	0.1	-0.031018
26.905017	0.1	-0.032322
26.906683	0.1	-0.033723
26.908350	0.1	-0.033956
26.910017	0.1	-0.032517
26.911683	0.1	-0.030147
26.913350	0.1	-0.028200
26.915017	0.1	-0.027558
26.916683	0.1	-0.028112
26.918350	0.1	-0.029346
26.920017	0.1	-0.031162
26.921683	0.1	-0.033812
26.923350	0.1	-0.037393
26.925017	0.1	-0.041542
26.926683	0.1	-0.045449
26.928350	0.1	-0.048410
26.930017	0.1	-0.050217
26.931683	0.1	-0.050976
26.933350	0.1	-0.050934
26.935017	0.1	-0.050422
26.936683	0.1	-0.049714
26.938350	0.1	-0.048992
26.940017	0.1	-0.048359
26.941683	0.1	-0.047991
26.943350	0.1	-0.047982
26.945017	0.1	-0.047856
26.946683	0.1	-0.046920
26.948350	0.1	-0.045192
26.950017	0.1	-0.043414
26.951683	0.1	-0.042287
26.953350	0.1	-0.041961
26.955017	0.1	-0.042040
26.956683	0.1	-0.041849
26.958350	0.1	-0.040908
26.960017	0.1	-0.039274
26.961683	0.1	-0.037728
26.963350	0.1	-0.037551
26.965017	0.1	-0.039572
26.966683	0.1	-0.043139
26.968350	0.1	-0.046301
26.970017	0.1	-0.047367
26.971683	0.1	-0.046408
26.973350	0.1	-0.044960
26.975017	0.1	-0.044331
26.976683	0.1	-0.044829
26.978350	0.1	-0.046184
26.980017	0.1	-0.047935
26.981683	0.1	-0.049570
26.983350	0.1	-0.050529
26.985017	0.1	-0.050422
26.986683	0.1	-0.049598
26.988350	0.1	-0.048960
26.990017	0.1	-0.049062
26.991683	0.1	-0.049858
26.993350	0.1	-0.051297
26.995017	0.1	-0.053640
26.996683	0.1	-0.056676
26.998350	0.1	-0.059041
27.000017	0.1	-0.059330
27.001683	0.1	-0.057826
27.003350	0.1	-0.056489
27.005017	0.1	-0.056988
27.006683	0.1	-0.059064
27.008350	0.1	-0.060978
27.010017	0.1	-0.061169
27.011683	0.1	-0.059400
27.013350	0.1	-0.056382
27.015017	0.1	-0.052936
27.016683	0.1	-0.049588
27.018350	0.1	-0.046236
27.020017	0.1	-0.042105
27.021683	0.1	-0.036624
27.023350	0.1	-0.030287
27.025017	0.1	-0.024382
27.026683	0.1	-0.020480
27.028350	0.1	-0.020214
27.030017	0.1	-0.024377
27.031683	0.1	-0.031842
27.033350	0.1	-0.040038
27.035017	0.1	-0.046757
27.036683	0.1	-0.051456
27.038350	0.1	-0.054943
27.040017	0.1	-0.058017
27.041683	0.1	-0.060638
27.043350	0.1	-0.062287
27.045017	0.1	-0.062701
27.046683	0.1	-0.062021
27.048350	0.1	-0.060685
27.050017	0.1	-0.059311
27.051683	0.1	-0.058031
27.053350	0.1	-0.056503
27.055017	0.1	-0.054664
27.056683	0.1	-0.052694
27.058350	0.1	-0.050580
27.060017	0.1	-0.048415
27.061683	0.1	-0.046575
27.063350	0.1	-0.045155
27.065017	0.1	-0.044238
27.066683	0.1	-0.044415
27.068350	0.1	-0.046003
27.070017	0.1	-0.048373
27.071683	0.1	-0.050459
27.073350	0.1	-0.051321
27.075017	0.1	-0.050399
27.076683	0.1	-0.048168
27.078350	0.1	-0.046054
27.080017	0.1	-0.045062
27.081683	0.1	-0.045104
27.083350	0.1	-0.045751
27.085017	0.1	-0.046813
27.086683	0.1	-0.048042
27.088350	0.1	-0.048983
27.090017	0.1	-0.049323
27.091683	0.1	-0.049272
27.093350	0.1	-0.049523
27.095017	0.1	-0.050515
27.096683	0.1	-0.051712
27.098350	0.1	-0.052033
27.100017	0.1	-0.051139
27.101683	0.1	-0.049947
27.103350	0.1	-0.049518
27.105017	0.1	-0.049784
27.106683	0.1	-0.049928
27.108350	0.1	-0.049514
27.110017	0.1	-0.048568
27.111683	0.1	-0.047120
27.113350	0.1	-0.045337
27.115017	0.1	-0.043968
27.116683	0.1	-0.043912
27.118350	0.1	-0.045379
27.120017	0.1	-0.048010
27.121683	0.1	-0.051563
27.123350	0.1	-0.055665
27.125017	0.1	-0.059470
27.126683	0.1	-0.061933
27.128350	0.1	-0.062231
27.130017	0.1	-0.060340
27.131683	0.1	-0.057383
27.133350	0.1	-0.054808
27.135017	0.1	-0.053318
27.136683	0.1	-0.052834
27.138350	0.1	-0.053016
27.140017	0.1	-0.053532
27.141683	0.1	-0.054161
27.143350	0.1	-0.054524
27.145017	0.1	-0.054305
27.146683	0.1	-0.053789
27.148350	0.1	-0.053439
27.150017	0.1	-0.052918
27.151683	0.1	-0.051218
27.153350	0.1	-0.047744
27.155017	0.1	-0.043320
27.156683	0.1	-0.039758
27.158350	0.1	-0.038468
27.160017	0.1	-0.040000
27.161683	0.1	-0.043926
27.163350	0.1	-0.048620
27.165017	0.1	-0.052215
27.166683	0.1	-0.054212
27.168350	0.1	-0.055400
27.170017	0.1	-0.056466
27.171683	0.1	-0.057658
27.173350	0.1	-0.058995
27.175017	0.1	-0.060135
27.176683	0.1	-0.060727
27.178350	0.1	-0.060890
27.180017	0.1	-0.060806
27.181683	0.1	-0.060513
27.183350	0.1	-0.060350
27.185017	0.1	-0.060750
27.186683	0.1	-0.061272
27.188350	0.1	-0.061011
27.190017	0.1	-0.060024
27.191683	0.1	-0.059363
27.193350	0.1	-0.060014
27.195017	0.1	-0.062254
27.196683	0.1	-0.065104
27.198350	0.1	-0.066725
27.200017	0.1	-0.065947
27.201683	0.1	-0.062878
27.203350	0.1	-0.058003
27.205017	0.1	-0.052233
27.206683	0.1	-0.047358
27.208350	0.1	-0.045034
27.210017	0.1	-0.045374
27.211683	0.1	-0.047321
27.213350	0.1	-0.049598
27.215017	0.1	-0.051260
27.216683	0.1	-0.052154
27.218350	0.1	-0.052913
27.220017	0.1	-0.054310
27.221683	0.1	-0.056704
27.223350	0.1	-0.060019
27.225017	0.1	-0.063875
27.226683	0.1	-0.067418
27.228350	0.1	-0.069449
27.230017	0.1	-0.069109
27.231683	0.1	-0.066650
27.233350	0.1	-0.063414
27.235017	0.1	-0.060969
27.236683	0.1	-0.060126
27.238350	0.1	-0.060722
27.240017	0.1	-0.061905
27.241683	0.1	-0.062701
27.243350	0.1	-0.062622
27.245017	0.1	-0.061812
27.246683	0.1	-0.061044
27.248350	0.1	-0.061225
27.250017	0.1	-0.062669
27.251683	0.1	-0.065276
27.253350	0.1	-0.068559
27.255017	0.1	-0.071134
27.256683	0.1	-0.071600
27.258350	0.1	-0.070035
27.260017	0.1	-0.067619
27.261683	0.1	-0.065416
27.263350	0.1	-0.064019
27.265017	0.1	-0.063763
27.266683	0.1	-0.064485
27.268350	0.1	-0.065500
27.270017	0.1	-0.066212
27.271683	0.1	-0.066580
27.273350	0.1	-0.066832
27.275017	0.1	-0.066906
27.276683	0.1	-0.066706
27.278350	0.1	-0.066794
27.280017	0.1	-0.068052
27.281683	0.1	-0.070520
27.283350	0.1	-0.073267
27.285017	0.1	-0.075158
27.286683	0.1	-0.075097
27.288350	0.1	-0.072587
27.290017	0.1	-0.068774
27.291683	0.1	-0.065942
27.293350	0.1	-0.065388
27.295017	0.1	-0.066520
27.296683	0.1	-0.068131
27.298350	0.1	-0.069523
27.300017	0.1	-0.070278
27.301683	0.1	-0.070357
27.303350	0.1	-0.070743
27.305017	0.1	-0.072815
27.306683	0.1	-0.076736
27.308350	0.1	-0.081025
27.310017	0.1	-0.083949
27.311683	0.1	-0.084848
27.313350	0.1	-0.083875
27.315017	0.1	-0.081346
27.316683	0.1	-0.077998
27.318350	0.1	-0.075120
27.320017	0.1	-0.073714
27.321683	0.1	-0.073835
27.323350	0.1	-0.074953
27.325017	0.1	-0.076480
27.326683	0.1	-0.077849
27.328350	0.1	-0.078217
27.330017	0.1	-0.076918
27.331683	0.1	-0.074399
27.333350	0.1	-0.072224
27.335017	0.1	-0.071912
27.336683	0.1	-0.073779
27.338350	0.1	-0.076694
27.340017	0.1	-0.079102
27.341683	0.1	-0.080164
27.343350	0.1	-0.079791
27.345017	0.1	-0.078208
27.346683	0.1	-0.075940
27.348350	0.1	-0.073728
27.350017	0.1	-0.072247
27.351683	0.1	-0.071693
27.353350	0.1	-0.071628
27.355017	0.1	-0.071358
27.356683	0.1	-0.070622
27.358350	0.1	-0.070133
27.360017	0.1	-0.071386
27.361683	0.1	-0.075269
27.363350	0.1	-0.080988
27.365017	0.1	-0.086566
27.366683	0.1	-0.090124
27.368350	0.1	-0.090636
27.370017	0.1	-0.088243
27.371683	0.1	-0.084364
27.373350	0.1	-0.080788
27.375017	0.1	-0.078166
27.376683	0.1	-0.076098
27.378350	0.1	-0.074143
27.380017	0.1	-0.072098
27.381683	0.1	-0.070310
27.383350	0.1	-0.069379
27.385017	0.1	-0.069421
27.386683	0.1	-0.070091
27.388350	0.1	-0.071195
27.390017	0.1	-0.073081
27.391683	0.1	-0.076238
27.393350	0.1	-0.080164
27.395017	0.1	-0.083363
27.396683	0.1	-0.084713
27.398350	0.1	-0.084359
27.400017	0.1	-0.083218
27.401683	0.1	-0.082091
27.403350	0.1	-0.081514
27.405017	0.1	-0.081887
27.406683	0.1	-0.083060
27.408350	0.1	-0.084066
27.410017	0.1	-0.083880
27.411683	0.1	-0.082520
27.413350	0.1	-0.080923
27.415017	0.1	-0.079907
27.416683	0.1	-0.079670
27.418350	0.1	-0.079894
27.420017	0.1	-0.080261
27.421683	0.1	-0.080564
27.423350	0.1	-0.080243
27.425017	0.1	-0.079144
27.426683	0.1	-0.078543
27.428350	0.1	-0.079870
27.430017	0.1	-0.083069
27.431683	0.1	-0.087102
27.433350	0.1	-0.090939
27.435017	0.1	-0.093612
27.436683	0.1	-0.094343
27.438350	0.1	-0.093244
27.440017	0.1	-0.091288
27.441683	0.1	-0.089402
27.443350	0.1	-0.087856
27.445017	0.1	-0.086632
27.446683	0.1	-0.085742
27.448350	0.1	-0.085207
27.450017	0.1	-0.085300
27.451683	0.1	-0.086380
27.453350	0.1	-0.088275
27.455017	0.1	-0.090552
27.456683	0.1	-0.092899
27.458350	0.1	-0.094627
27.460017	0.1	-0.094846
27.461683	0.1	-0.093635
27.463350	0.1	-0.092140
27.465017	0.1	-0.091181
27.466683	0.1	-0.090692
27.468350	0.1	-0.090306
27.470017	0.1	-0.089789
27.471683	0.1	-0.089058
27.473350	0.1	-0.088136
27.475017	0.1	-0.087465
27.476683	0.1	-0.087814
27.478350	0.1	-0.089398
27.480017	0.1	-0.091395
27.481683	0.1	-0.092965
27.483350	0.1	-0.094213
27.485017	0.1	-0.095810
27.486683	0.1	-0.097943
27.488350	0.1	-0.099987
27.490017	0.1	-0.101007
27.491683	0.1	-0.100541
27.493350	0.1	-0.099074
27.495017	0.1	-0.097542
27.496683	0.1	-0.096569
27.498350	0.1	-0.096485
27.500017	0.1	-0.097607
27.501683	0.1	-0.099782
27.503350	0.1	-0.101873
27.505017	0.1	-0.102655
27.506683	0.1	-0.102012
27.508350	0.1	-0.100844
27.510017	0.1	-0.100066
27.511683	0.1	-0.100005
27.513350	0.1	-0.100145
27.515017	0.1	-0.099591
27.516683	0.1	-0.097994
27.518350	0.1	-0.095912
27.520017	0.1	-0.094343
27.521683	0.1	-0.094171
27.523350	0.1	-0.095740
27.525017	0.1	-0.098599
27.526683	0.1	-0.101696
27.528350	0.1	-0.103903
27.530017	0.1	-0.104643
27.531683	0.1	-0.104061
27.533350	0.1	-0.102576
27.535017	0.1	-0.100606
27.536683	0.1	-0.098706
27.538350	0.1	-0.097402
27.540017	0.1	-0.096597
27.541683	0.1	-0.095479
27.543350	0.1	-0.093547
27.545017	0.1	-0.091325
27.546683	0.1	-0.090003
27.548350	0.1	-0.090585
27.550017	0.1	-0.093365
27.551683	0.1	-0.097449
27.553350	0.1	-0.101081
27.555017	0.1	-0.103135
27.556683	0.1	-0.103866
27.558350	0.1	-0.103959
27.560017	0.1	-0.103582
27.561683	0.1	-0.102622
27.563350	0.1	-0.101402
27.565017	0.1	-0.100704
27.566683	0.1	-0.101132
27.568350	0.1	-0.102688
27.570017	0.1	-0.104988
27.571683	0.1	-0.107558
27.573350	0.1	-0.109812
27.575017	0.1	-0.110855
27.576683	0.1	-0.109961
27.578350	0.1	-0.107260
27.580017	0.1	-0.103577
27.581683	0.1	-0.100010
27.583350	0.1	-0.097938
27.585017	0.1	-0.098278
27.586683	0.1	-0.100657
27.588350	0.1	-0.103684
27.590017	0.1	-0.105896
27.591683	0.1	-0.106506
27.593350	0.1	-0.105780
27.595017	0.1	-0.104606
27.596683	0.1	-0.103409
27.598350	0.1	-0.101849
27.600017	0.1	-0.099838
27.601683	0.1	-0.098189
27.603350	0.1	-0.097812
27.605017	0.1	-0.098734
27.606683	0.1	-0.100224
27.608350	0.1	-0.101319
27.610017	0.1	-0.101379
27.611683	0.1	-0.100792
27.613350	0.1	-0.100718
27.615017	0.1	-0.101533
27.616683	0.1	-0.102301
27.618350	0.1	-0.102301
27.620017	0.1	-0.102236
27.621683	0.1	-0.103428
27.623350	0.1	-0.106441
27.625017	0.1	-0.110590
27.626683	0.1	-0.114478
27.628350	0.1	-0.116853
27.630017	0.1	-0.117216
27.631683	0.1	-0.115978
27.633350	0.1	-0.114245
27.635017	0.1	-0.113035
27.636683	0.1	-0.112671
27.638350	0.1	-0.112867
27.640017	0.1	-0.113151
27.641683	0.1	-0.113156
27.643350	0.1	-0.112574
27.645017	0.1	-0.111088
27.646683	0.1	-0.109132
27.648350	0.1	-0.108113
27.650017	0.1	-0.109063
27.651683	0.1	-0.111517
27.653350	0.1	-0.113938
27.655017	0.1	-0.115060
27.656683	0.1	-0.114799
27.658350	0.1	-0.114068
27.660017	0.1	-0.113891
27.661683	0.1	-0.114823
27.663350	0.1	-0.116634
27.665017	0.1	-0.118348
27.666683	0.1	-0.119149
27.668350	0.1	-0.119056
27.670017	0.1	-0.118683
27.671683	0.1	-0.118776
27.673350	0.1	-0.119857
27.675017	0.1	-0.121971
27.676683	0.1	-0.124546
27.678350	0.1	-0.126585
27.680017	0.1	-0.127307
27.681683	0.1	-0.126492
27.683350	0.1	-0.124304
27.685017	0.1	-0.121323
27.686683	0.1	-0.118371
27.688350	0.1	-0.116341
27.690017	0.1	-0.116257
27.691683	0.1	-0.118590
27.693350	0.1	-0.122222
27.695017	0.1	-0.124979
27.696683	0.1	-0.125444
27.698350	0.1	-0.123880
27.700017	0.1	-0.121631
27.701683	0.1	-0.119880
27.703350	0.1	-0.118869
27.705017	0.1	-0.118236
27.706683	0.1	-0.117635
27.708350	0.1	-0.117086
27.710017	0.1	-0.117328
27.711683	0.1	-0.119256
27.713350	0.1	-0.122865
27.715017	0.1	-0.126804
27.716683	0.1	-0.128844
27.718350	0.1	-0.127261
27.720017	0.1	-0.122450
27.721683	0.1	-0.116937
27.723350	0.1	-0.113319
27.725017	0.1	-0.112532
27.726683	0.1	-0.114175
27.728350	0.1	-0.117356
27.730017	0.1	-0.120867
27.731683	0.1	-0.123568
27.733350	0.1	-0.125021
27.735017	0.1	-0.125598
27.736683	0.1	-0.126092
27.738350	0.1	-0.127023
27.740017	0.1	-0.128187
27.741683	0.1	-0.129268
27.743350	0.1	-0.130334
27.745017	0.1	-0.131093
27.746683	0.1	-0.130842
27.748350	0.1	-0.129417
27.750017	0.1	-0.127428
27.751683	0.1	-0.125426
27.753350	0.1	-0.123833
27.755017	0.1	-0.123028
27.756683	0.1	-0.122869
27.758350	0.1	-0.122911
27.760017	0.1	-0.123060
27.761683	0.1	-0.123405
27.763350	0.1	-0.123847
27.765017	0.1	-0.124257
27.766683	0.1	-0.124681
27.768350	0.1	-0.125221
27.770017	0.1	-0.125724
27.771683	0.1	-0.125831
27.773350	0.1	-0.125105
27.775017	0.1	-0.123237
27.776683	0.1	-0.120718
27.778350	0.1	-0.119112
27.780017	0.1	-0.119796
27.781683	0.1	-0.122502
27.783350	0.1	-0.125621
27.785017	0.1	-0.127521
27.786683	0.1	-0.127335
27.788350	0.1	-0.125305
27.790017	0.1	-0.122520
27.791683	0.1	-0.120131
27.793350	0.1	-0.118846
27.795017	0.1	-0.119116
27.796683	0.1	-0.121142
27.798350	0.1	-0.124341
27.800017	0.1	-0.127289
27.801683	0.1	-0.128560
27.803350	0.1	-0.127899
27.805017	0.1	-0.126301
27.806683	0.1	-0.124970
27.808350	0.1	-0.124802
27.810017	0.1	-0.126418
27.811683	0.1	-0.129580
27.813350	0.1	-0.133049
27.815017	0.1	-0.135475
27.816683	0.1	-0.136159
27.818350	0.1	-0.135014
27.820017	0.1	-0.132541
27.821683	0.1	-0.129566
27.823350	0.1	-0.126865
27.825017	0.1	-0.125174
27.826683	0.1	-0.125179
27.828350	0.1	-0.126921
27.830017	0.1	-0.129296
27.831683	0.1	-0.130692
27.833350	0.1	-0.130194
27.835017	0.1	-0.128117
27.836683	0.1	-0.125640
27.838350	0.1	-0.124020
27.840017	0.1	-0.123549
27.841683	0.1	-0.123610
27.843350	0.1	-0.123950
27.845017	0.1	-0.124834
27.846683	0.1	-0.126082
27.848350	0.1	-0.126935
27.850017	0.1	-0.126772
27.851683	0.1	-0.125649
27.853350	0.1	-0.124369
27.855017	0.1	-0.124155
27.856683	0.1	-0.125770
27.858350	0.1	-0.128895
27.860017	0.1	-0.132336
27.861683	0.1	-0.134958
27.863350	0.1	-0.136560
27.865017	0.1	-0.137663
27.866683	0.1	-0.138604
27.868350	0.1	-0.139410
27.870017	0.1	-0.140159
27.871683	0.1	-0.140658
27.873350	0.1	-0.140388
27.875017	0.1	-0.139484
27.876683	0.1	-0.138916
27.878350	0.1	-0.139279
27.880017	0.1	-0.140187
27.881683	0.1	-0.140923
27.883350	0.1	-0.141156
27.885017	0.1	-0.140956
27.886683	0.1	-0.140355
27.888350	0.1	-0.139079
27.890017	0.1	-0.137310
27.891683	0.1	-0.136057
27.893350	0.1	-0.135712
27.895017	0.1	-0.135689
27.896683	0.1	-0.135940
27.898350	0.1	-0.137147
27.900017	0.1	-0.139619
27.901683	0.1	-0.143019
27.903350	0.1	-0.146609
27.905017	0.1	-0.149412
27.906683	0.1	-0.150558
27.908350	0.1	-0.149757
27.910017	0.1	-0.147680
27.911683	0.1	-0.145743
27.913350	0.1	-0.145147
27.915017	0.1	-0.146031
27.916683	0.1	-0.147531
27.918350	0.1	-0.148523
27.920017	0.1	-0.148281
27.921683	0.1	-0.146865
27.923350	0.1	-0.145133
27.925017	0.1	-0.143745
27.926683	0.1	-0.142478
27.928350	0.1	-0.141012
27.930017	0.1	-0.139652
27.931683	0.1	-0.138930
27.933350	0.1	-0.139405
27.935017	0.1	-0.141487
27.936683	0.1	-0.144667
27.938350	0.1	-0.147293
27.940017	0.1	-0.147787
27.941683	0.1	-0.145985
27.943350	0.1	-0.143098
27.945017	0.1	-0.140569
27.946683	0.1	-0.139070
27.948350	0.1	-0.138404
27.950017	0.1	-0.138148
27.951683	0.1	-0.138092
27.953350	0.1	-0.138106
27.955017	0.1	-0.138064
27.956683	0.1	-0.137840
27.958350	0.1	-0.137459
27.960017	0.1	-0.137263
27.961683	0.1	-0.137333
27.963350	0.1	-0.137119
27.965017	0.1	-0.136094
27.966683	0.1	-0.134739
27.968350	0.1	-0.134171
27.970017	0.1	-0.135205
27.971683	0.1	-0.138008
27.973350	0.1	-0.142250
27.975017	0.1	-0.147186
27.976683	0.1	-0.152108
27.978350	0.1	-0.156541
27.980017	0.1	-0.159950
27.981683	0.1	-0.161729
27.983350	0.1	-0.161524
27.985017	0.1	-0.159587
27.986683	0.1	-0.156737
27.988350	0.1	-0.153524
27.990017	0.1	-0.150283
27.991683	0.1	-0.148127
27.993350	0.1	-0.148276
27.995017	0.1	-0.150776
27.996683	0.1	-0.154646
27.998350	0.1	-0.158623
28.000017	0.1	-0.161706
28.001683	0.1	-0.163601
28.003350	0.1	-0.164276
28.005017	0.1	-0.163303
28.006683	0.1	-0.160318
28.008350	0.1	-0.155866
28.010017	0.1	-0.151237
28.011683	0.1	-0.147712
28.013350	0.1	-0.146236
28.015017	0.1	-0.147279
28.016683	0.1	-0.150139
28.018350	0.1	-0.152951
28.020017	0.1	-0.154153
28.021683	0.1	-0.153347
28.023350	0.1	-0.150935
28.025017	0.1	-0.147871
28.026683	0.1	-0.145352
28.028350	0.1	-0.144197
28.030017	0.1	-0.144588
28.031683	0.1	-0.146045
28.033350	0.1	-0.147703
28.035017	0.1	-0.149123
28.036683	0.1	-0.150464
28.038350	0.1	-0.151871
28.040017	0.1	-0.153240
28.041683	0.1	-0.154260
28.043350	0.1	-0.154325
28.045017	0.1	-0.153109
28.046683	0.1	-0.151298
28.048350	0.1	-0.150185
28.050017	0.1	-0.150474
28.051683	0.1	-0.152141
28.053350	0.1	-0.154702
28.055017	0.1	-0.157217
28.056683	0.1	-0.158823
28.058350	0.1	-0.159452
28.060017	0.1	-0.159596
28.061683	0.1	-0.159601
28.063350	0.1	-0.159442
28.065017	0.1	-0.158991
28.066683	0.1	-0.158483
28.068350	0.1	-0.158655
28.070017	0.1	-0.160029
28.071683	0.1	-0.162115
28.073350	0.1	-0.163452
28.075017	0.1	-0.162586
28.076683	0.1	-0.159256
28.078350	0.1	-0.154846
28.080017	0.1	-0.151093
28.081683	0.1	-0.148672
28.083350	0.1	-0.147265
28.085017	0.1	-0.146469
28.086683	0.1	-0.146404
28.088350	0.1	-0.147666
28.090017	0.1	-0.150590
28.091683	0.1	-0.154530
28.093350	0.1	-0.158222
28.095017	0.1	-0.160588
28.096683	0.1	-0.161012
28.098350	0.1	-0.159158
28.100017	0.1	-0.155009
28.101683	0.1	-0.149352
28.103350	0.1	-0.144001
28.105017	0.1	-0.141072
28.106683	0.1	-0.141785
28.108350	0.1	-0.145733
28.110017	0.1	-0.151251
28.111683	0.1	-0.156336
28.113350	0.1	-0.159317
28.115017	0.1	-0.159116
28.116683	0.1	-0.155503
28.118350	0.1	-0.149645
28.120017	0.1	-0.143666
28.121683	0.1	-0.139489
28.123350	0.1	-0.138432
28.125017	0.1	-0.141114
28.126683	0.1	-0.146530
28.128350	0.1	-0.152038
28.130017	0.1	-0.155182
28.131683	0.1	-0.155177
28.133350	0.1	-0.152737
28.135017	0.1	-0.149333
28.136683	0.1	-0.146581
28.138350	0.1	-0.145631
28.140017	0.1	-0.146953
28.141683	0.1	-0.150111
28.143350	0.1	-0.153906
28.145017	0.1	-0.157473
28.146683	0.1	-0.160816
28.148350	0.1	-0.163880
28.150017	0.1	-0.166064
28.151683	0.1	-0.166693
28.153350	0.1	-0.165403
28.155017	0.1	-0.162362
28.156683	0.1	-0.158506
28.158350	0.1	-0.155144
28.160017	0.1	-0.153114
28.161683	0.1	-0.152420
28.163350	0.1	-0.152509
28.165017	0.1	-0.152700
28.166683	0.1	-0.152816
28.168350	0.1	-0.153431
28.170017	0.1	-0.155023
28.171683	0.1	-0.157342
28.173350	0.1	-0.159587
28.175017	0.1	-0.161254
28.176683	0.1	-0.162809
28.178350	0.1	-0.164970
28.180017	0.1	-0.167484
28.181683	0.1	-0.169598
28.183350	0.1	-0.171289
28.185017	0.1	-0.172914
28.186683	0.1	-0.174004
28.188350	0.1	-0.173352
28.190017	0.1	-0.170362
28.191683	0.1	-0.166092
28.193350	0.1	-0.162963
28.195017	0.1	-0.162814
28.196683	0.1	-0.165356
28.198350	0.1	-0.168839
28.200017	0.1	-0.171708
28.201683	0.1	-0.173296
28.203350	0.1	-0.173640
28.205017	0.1	-0.172919
28.206683	0.1	-0.171401
28.208350	0.1	-0.169449
28.210017	0.1	-0.167061
28.211683	0.1	-0.164141
28.213350	0.1	-0.161324
28.215017	0.1	-0.159955
28.216683	0.1	-0.161319
28.218350	0.1	-0.165580
28.220017	0.1	-0.171303
28.221683	0.1	-0.176062
28.223350	0.1	-0.177845
28.225017	0.1	-0.176164
28.226683	0.1	-0.171997
28.228350	0.1	-0.167103
28.230017	0.1	-0.163494
28.231683	0.1	-0.162758
28.233350	0.1	-0.165035
28.235017	0.1	-0.168788
28.236683	0.1	-0.172332
28.238350	0.1	-0.175242
28.240017	0.1	-0.177701
28.241683	0.1	-0.178800
28.243350	0.1	-0.176961
28.245017	0.1	-0.171969
28.246683	0.1	-0.165552
28.248350	0.1	-0.160020
28.250017	0.1	-0.156988
28.251683	0.1	-0.157077
28.253350	0.1	-0.160011
28.255017	0.1	-0.165063
28.256683	0.1	-0.171242
28.258350	0.1	-0.176998
28.260017	0.1	-0.180774
28.261683	0.1	-0.181980
28.263350	0.1	-0.181184
28.265017	0.1	-0.179796
28.266683	0.1	-0.178916
28.268350	0.1	-0.178143
28.270017	0.1	-0.176323
28.271683	0.1	-0.173198
28.273350	0.1	-0.169580
28.275017	0.1	-0.166488
28.276683	0.1	-0.164490
28.278350	0.1	-0.163689
28.280017	0.1	-0.164029
28.281683	0.1	-0.165305
28.283350	0.1	-0.167130
28.285017	0.1	-0.169249
28.286683	0.1	-0.171340
28.288350	0.1	-0.172681
28.290017	0.1	-0.172681
28.291683	0.1	-0.171168
28.293350	0.1	-0.168351
28.295017	0.1	-0.165030
28.296683	0.1	-0.162711
28.298350	0.1	-0.162800
28.300017	0.1	-0.165449
28.301683	0.1	-0.169370
28.303350	0.1	-0.172765
28.305017	0.1	-0.174465
28.306683	0.1	-0.174232
28.308350	0.1	-0.172453
28.310017	0.1	-0.169934
28.311683	0.1	-0.167661
28.313350	0.1	-0.166059
28.315017	0.1	-0.164993
28.316683	0.1	-0.164905
28.318350	0.1	-0.166884
28.320017	0.1	-0.171373
28.321683	0.1	-0.177259
28.323350	0.1	-0.182320
28.325017	0.1	-0.184579
28.326683	0.1	-0.183354
28.328350	0.1	-0.179401
28.330017	0.1	-0.174548
28.331683	0.1	-0.170623
28.333350	0.1	-0.168337
28.335017	0.1	-0.167484
28.336683	0.1	-0.167727
28.338350	0.1	-0.168751
28.340017	0.1	-0.170139
28.341683	0.1	-0.171373
28.343350	0.1	-0.171931
28.345017	0.1	-0.171326
28.346683	0.1	-0.169254
28.348350	0.1	-0.166153
28.350017	0.1	-0.163480
28.351683	0.1	-0.162926
28.353350	0.1	-0.165091
28.355017	0.1	-0.169100
28.356683	0.1	-0.173477
28.358350	0.1	-0.177035
28.360017	0.1	-0.179065
28.361683	0.1	-0.179713
28.363350	0.1	-0.179829
28.365017	0.1	-0.180057
28.366683	0.1	-0.180528
28.368350	0.1	-0.181217
28.370017	0.1	-0.182139
28.371683	0.1	-0.183429
28.373350	0.1	-0.185152
28.375017	0.1	-0.186949
28.376683	0.1	-0.188006
28.378350	0.1	-0.187750
28.380017	0.1	-0.186553
28.381683	0.1	-0.185347
28.383350	0.1	-0.184742
28.385017	0.1	-0.184812
28.386683	0.1	-0.185533
28.388350	0.1	-0.187242
28.390017	0.1	-0.190064
28.391683	0.1	-0.192998
28.393350	0.1	-0.194306
28.395017	0.1	-0.193110
28.396683	0.1	-0.190204
28.398350	0.1	-0.186958
28.400017	0.1	-0.184230
28.401683	0.1	-0.182539
28.403350	0.1	-0.182078
28.405017	0.1	-0.182264
28.406683	0.1	-0.182320
28.408350	0.1	-0.182232
28.410017	0.1	-0.182674
28.411683	0.1	-0.184206
28.413350	0.1	-0.186861
28.415017	0.1	-0.190055
28.416683	0.1	-0.192723
28.418350	0.1	-0.193962
28.420017	0.1	-0.193659
28.421683	0.1	-0.192183
28.423350	0.1	-0.190046
28.425017	0.1	-0.188206
28.426683	0.1	-0.187820
28.428350	0.1	-0.189319
28.430017	0.1	-0.192104
28.431683	0.1	-0.195056
28.433350	0.1	-0.197287
28.435017	0.1	-0.198567
28.436683	0.1	-0.199270
28.438350	0.1	-0.200095
28.440017	0.1	-0.201422
28.441683	0.1	-0.202977
28.443350	0.1	-0.204071
28.445017	0.1	-0.203764
28.446683	0.1	-0.201175
28.448350	0.1	-0.196286
28.450017	0.1	-0.190418
28.451683	0.1	-0.185887
28.453350	0.1	-0.184546
28.455017	0.1	-0.186493
28.456683	0.1	-0.190423
28.458350	0.1	-0.194563
28.460017	0.1	-0.197333
28.461683	0.1	-0.198139
28.463350	0.1	-0.197664
28.465017	0.1	-0.197105
28.466683	0.1	-0.196993
28.468350	0.1	-0.196984
28.470017	0.1	-0.196747
28.471683	0.1	-0.196337
28.473350	0.1	-0.195848
28.475017	0.1	-0.195466
28.476683	0.1	-0.195452
28.478350	0.1	-0.195960
28.480017	0.1	-0.197282
28.481683	0.1	-0.199620
28.483350	0.1	-0.202693
28.485017	0.1	-0.205911
28.486683	0.1	-0.208658
28.488350	0.1	-0.210097
28.490017	0.1	-0.209324
28.491683	0.1	-0.206116
28.493350	0.1	-0.201259
28.495017	0.1	-0.196435
28.496683	0.1	-0.193790
28.498350	0.1	-0.194474
28.500017	0.1	-0.197561
28.501683	0.1	-0.201110
28.503350	0.1	-0.203862
28.505017	0.1	-0.205659
28.506683	0.1	-0.206772
28.508350	0.1	-0.207387
28.510017	0.1	-0.207736
28.511683	0.1	-0.208160
28.513350	0.1	-0.208616
28.515017	0.1	-0.208598
28.516683	0.1	-0.207592
28.518350	0.1	-0.205236
28.520017	0.1	-0.201673
28.521683	0.1	-0.198232
28.523350	0.1	-0.196495
28.525017	0.1	-0.196570
28.526683	0.1	-0.197156
28.528350	0.1	-0.197329
28.530017	0.1	-0.197436
28.531683	0.1	-0.198050
28.533350	0.1	-0.198670
28.535017	0.1	-0.198274
28.536683	0.1	-0.196691
28.538350	0.1	-0.194558
28.540017	0.1	-0.192514
28.541683	0.1	-0.191005
28.543350	0.1	-0.190325
28.545017	0.1	-0.190525
28.546683	0.1	-0.191396
28.548350	0.1	-0.192793
28.550017	0.1	-0.194716
28.551683	0.1	-0.196784
28.553350	0.1	-0.198330
28.555017	0.1	-0.199075
28.556683	0.1	-0.199373
28.558350	0.1	-0.199866
28.560017	0.1	-0.201133
28.561683	0.1	-0.203350
28.563350	0.1	-0.206186
28.565017	0.1	-0.209021
28.566683	0.1	-0.211135
28.568350	0.1	-0.211974
28.570017	0.1	-0.211271
28.571683	0.1	-0.209147
28.573350	0.1	-0.206297
28.575017	0.1	-0.203722
28.576683	0.1	-0.201934
28.578350	0.1	-0.200588
28.580017	0.1	-0.199233
28.581683	0.1	-0.198120
28.583350	0.1	-0.198004
28.585017	0.1	-0.199121
28.586683	0.1	-0.201059
28.588350	0.1	-0.203308
28.590017	0.1	-0.205319
28.591683	0.1	-0.206549
28.593350	0.1	-0.206819
28.595017	0.1	-0.206204
28.596683	0.1	-0.204761
28.598350	0.1	-0.203112
28.600017	0.1	-0.202823
28.601683	0.1	-0.205045
28.603350	0.1	-0.209068
28.605017	0.1	-0.212928
28.606683	0.1	-0.214996
28.608350	0.1	-0.214558
28.610017	0.1	-0.211545
28.611683	0.1	-0.206358
28.613350	0.1	-0.199964
28.615017	0.1	-0.193911
28.616683	0.1	-0.190162
28.618350	0.1	-0.190311
28.620017	0.1	-0.194339
28.621683	0.1	-0.200626
28.623350	0.1	-0.207168
28.625017	0.1	-0.212658
28.626683	0.1	-0.216570
28.628350	0.1	-0.218772
28.630017	0.1	-0.219233
28.631683	0.1	-0.218176
28.633350	0.1	-0.216588
28.635017	0.1	-0.216002
28.636683	0.1	-0.217268
28.638350	0.1	-0.220067
28.640017	0.1	-0.223401
28.641683	0.1	-0.226381
28.643350	0.1	-0.228779
28.645017	0.1	-0.230763
28.646683	0.1	-0.232039
28.648350	0.1	-0.231946
28.650017	0.1	-0.230391
28.651683	0.1	-0.228146
28.653350	0.1	-0.226195
28.655017	0.1	-0.224938
28.656683	0.1	-0.224002
28.658350	0.1	-0.222800
28.660017	0.1	-0.221240
28.661683	0.1	-0.219829
28.663350	0.1	-0.219392
28.665017	0.1	-0.220542
28.666683	0.1	-0.223275
28.668350	0.1	-0.226689
28.670017	0.1	-0.229175
28.671683	0.1	-0.229832
28.673350	0.1	-0.229483
28.675017	0.1	-0.229585
28.676683	0.1	-0.230484
28.678350	0.1	-0.231508
28.680017	0.1	-0.232356
28.681683	0.1	-0.233180
28.683350	0.1	-0.233790
28.685017	0.1	-0.234009
28.686683	0.1	-0.234395
28.688350	0.1	-0.235550
28.690017	0.1	-0.236984
28.691683	0.1	-0.237520
28.693350	0.1	-0.236537
28.695017	0.1	-0.234246
28.696683	0.1	-0.231368
28.698350	0.1	-0.228882
28.700017	0.1	-0.227680
28.701683	0.1	-0.228565
28.703350	0.1	-0.232058
28.705017	0.1	-0.237543
28.706683	0.1	-0.243066
28.708350	0.1	-0.246516
28.710017	0.1	-0.247252
28.711683	0.1	-0.246321
28.713350	0.1	-0.245003
28.715017	0.1	-0.243806
28.716683	0.1	-0.242875
28.718350	0.1	-0.242488
28.720017	0.1	-0.242712
28.721683	0.1	-0.242791
28.723350	0.1	-0.241529
28.725017	0.1	-0.238502
28.726683	0.1	-0.234740
28.728350	0.1	-0.231941
28.730017	0.1	-0.231015
28.731683	0.1	-0.231671
28.733350	0.1	-0.233315
28.735017	0.1	-0.235625
28.736683	0.1	-0.238204
28.738350	0.1	-0.240365
28.740017	0.1	-0.241366
28.741683	0.1	-0.240682
28.743350	0.1	-0.238353
28.745017	0.1	-0.235019
28.746683	0.1	-0.231504
28.748350	0.1	-0.228607
28.750017	0.1	-0.227410
28.751683	0.1	-0.229110
28.753350	0.1	-0.233823
28.755017	0.1	-0.240030
28.756683	0.1	-0.245790
28.758350	0.1	-0.250060
28.760017	0.1	-0.252514
28.761683	0.1	-0.252808
28.763350	0.1	-0.250535
28.765017	0.1	-0.245976
28.766683	0.1	-0.240463
28.768350	0.1	-0.235499
28.770017	0.1	-0.231988
28.771683	0.1	-0.230395
28.773350	0.1	-0.230633
28.775017	0.1	-0.231788
28.776683	0.1	-0.232640
28.778350	0.1	-0.232719
28.780017	0.1	-0.232356
28.781683	0.1	-0.231890
28.783350	0.1	-0.231289
28.785017	0.1	-0.230400
28.786683	0.1	-0.229217
28.788350	0.1	-0.227862
28.790017	0.1	-0.226446
28.791683	0.1	-0.225524
28.793350	0.1	-0.225939
28.795017	0.1	-0.227443
28.796683	0.1	-0.228635
28.798350	0.1	-0.228798
28.800017	0.1	-0.228924
28.801683	0.1	-0.230856
28.803350	0.1	-0.235727
28.805017	0.1	-0.242679
28.806683	0.1	-0.249012
28.808350	0.1	-0.252211
28.810017	0.1	-0.251806
28.811683	0.1	-0.248849
28.813350	0.1	-0.244454
28.815017	0.1	-0.239452
28.816683	0.1	-0.234786
28.818350	0.1	-0.231378
28.820017	0.1	-0.229552
28.821683	0.1	-0.228831
28.823350	0.1	-0.228309
28.825017	0.1	-0.227490
28.826683	0.1	-0.226754
28.828350	0.1	-0.226870
28.830017	0.1	-0.228281
28.831683	0.1	-0.231005
28.833350	0.1	-0.234847
28.835017	0.1	-0.239382
28.836683	0.1	-0.243881
28.838350	0.1	-0.247485
28.840017	0.1	-0.249604
28.841683	0.1	-0.250242
28.843350	0.1	-0.250014
28.845017	0.1	-0.249492
28.846683	0.1	-0.248821
28.848350	0.1	-0.247951
28.850017	0.1	-0.246791
28.851683	0.1	-0.245157
28.853350	0.1	-0.242852
28.855017	0.1	-0.240109
28.856683	0.1	-0.237310
28.858350	0.1	-0.234172
28.860017	0.1	-0.229971
28.861683	0.1	-0.224425
28.863350	0.1	-0.217892
28.865017	0.1	-0.211033
28.866683	0.1	-0.204747
28.868350	0.1	-0.200118
28.870017	0.1	-0.197846
28.871683	0.1	-0.197799
28.873350	0.1	-0.199336
28.875017	0.1	-0.201873
28.876683	0.1	-0.205426
28.878350	0.1	-0.210386
28.880017	0.1	-0.216523
28.881683	0.1	-0.222921
28.883350	0.1	-0.228751
28.885017	0.1	-0.233711
28.886683	0.1	-0.238074
28.888350	0.1	-0.242363
28.890017	0.1	-0.246624
28.891683	0.1	-0.250251
28.893350	0.1	-0.252519
28.895017	0.1	-0.253445
28.896683	0.1	-0.253795
28.898350	0.1	-0.253920
28.900017	0.1	-0.253599
28.901683	0.1	-0.253064
28.903350	0.1	-0.253241
28.905017	0.1	-0.254912
28.906683	0.1	-0.257902
28.908350	0.1	-0.261245
28.910017	0.1	-0.263946
28.911683	0.1	-0.265399
28.913350	0.1	-0.265427
28.915017	0.1	-0.264440
28.916683	0.1	-0.263304
28.918350	0.1	-0.262470
28.920017	0.1	-0.261655
28.921683	0.1	-0.260612
28.923350	0.1	-0.259685
28.925017	0.1	-0.259364
28.926683	0.1	-0.259331
28.928350	0.1	-0.258605
28.930017	0.1	-0.256635
28.931683	0.1	-0.254097
28.933350	0.1	-0.252230
28.935017	0.1	-0.251639
28.936683	0.1	-0.252114
28.938350	0.1	-0.253157
28.940017	0.1	-0.254232
28.941683	0.1	-0.254833
28.943350	0.1	-0.254745
28.945017	0.1	-0.254349
28.946683	0.1	-0.254116
28.948350	0.1	-0.254000
28.950017	0.1	-0.253725
28.951683	0.1	-0.252984
28.953350	0.1	-0.251415
28.955017	0.1	-0.249287
28.956683	0.1	-0.247923
28.958350	0.1	-0.248542
28.960017	0.1	-0.251140
28.961683	0.1	-0.254684
28.963350	0.1	-0.257618
28.965017	0.1	-0.258642
28.966683	0.1	-0.257944
28.968350	0.1	-0.256803
28.970017	0.1	-0.255997
28.971683	0.1	-0.255252
28.973350	0.1	-0.253930
28.975017	0.1	-0.251941
28.976683	0.1	-0.250163
28.978350	0.1	-0.249837
28.980017	0.1	-0.251490
28.981683	0.1	-0.254563
28.983350	0.1	-0.258018
28.985017	0.1	-0.260989
28.986683	0.1	-0.263029
28.988350	0.1	-0.264132
28.990017	0.1	-0.264789
28.991683	0.1	-0.265217
28.993350	0.1	-0.264812
28.995017	0.1	-0.262782
28.996683	0.1	-0.258991
28.998350	0.1	-0.254246
29.000017	0.1	-0.249832
29.001683	0.1	-0.246586
29.003350	0.1	-0.244747
29.005017	0.1	-0.244505
29.006683	0.1	-0.245632
29.008350	0.1	-0.246828
29.010017	0.1	-0.246568
29.011683	0.1	-0.244686
29.013350	0.1	-0.242321
29.015017	0.1	-0.240630
29.016683	0.1	-0.240207
29.018350	0.1	-0.240863
29.020017	0.1	-0.241776
29.021683	0.1	-0.242377
29.023350	0.1	-0.242791
29.025017	0.1	-0.243392
29.026683	0.1	-0.244263
29.028350	0.1	-0.245268
29.030017	0.1	-0.246358
29.031683	0.1	-0.247466
29.033350	0.1	-0.248263
29.035017	0.1	-0.248589
29.036683	0.1	-0.248780
29.038350	0.1	-0.249012
29.040017	0.1	-0.248956
29.041683	0.1	-0.248477
29.043350	0.1	-0.248048
29.045017	0.1	-0.248156
29.046683	0.1	-0.248798
29.048350	0.1	-0.249399
29.050017	0.1	-0.248998
29.051683	0.1	-0.246963
29.053350	0.1	-0.243597
29.055017	0.1	-0.240090
29.056683	0.1	-0.237944
29.058350	0.1	-0.238265
29.060017	0.1	-0.241264
29.061683	0.1	-0.245878
29.063350	0.1	-0.250088
29.065017	0.1	-0.252188
29.066683	0.1	-0.252076
29.068350	0.1	-0.250954
[truncated: 256,560 more chars]
