# Supplementary material for: Fade into you: genetic control of pigmentation patterns in red-flesh apple (Malus domestica)
Source: Front Plant Sci. 2025 Jan 13;15:1462545. doi: 10.3389/fpls.2024.1462545 (PMC11770013; doi:10.3389/fpls.2024.1462545)
Supplement: Supplementary file 4 [file DataSheet1.zip › CB C1EXT250NM/CB C1EXT250NM.txt]

URL	chrom://thermo-pfav3ojr/ChromeleonLocal/Instrument Data/Vanquish_MS/Dimitri/VALEMA/Pierre/Echantillons 03-04-24.seq/648.smp/EXT250NM.channel/EXT250NM.chm
Channel	EXT250NM

Injection Information:
Data Vault	ChromeleonLocal
Sequence	Echantillons 03-04-24
Name	CB C1
Number	2
Position	B:A2
Comment	colonne SB-AQ MeOH+5%AA
Processing Method	Quantitative
Instrument Method	VALEMA test separation GRAQ 4
Type	Unknown
Status	Finished
Inject Time	4/3/2024 6:08:26 PM +02:00
Volume (µl)	10.0000
Dilution Factor	1.0000
Weight	1.0000

Chromatogram Data Information:
Time Min. (min)	0.001717
Time Max. (min)	47.000050
Data Points	28200
Detector	UV
Generating Data System	Chromeleon 7.3.2.10759
Exporting Data System	Chromeleon 7.3.2.0
Operator	Administrator
Signal Quantity	Absorbance
Signal Unit	mAU
Signal Min.	-0.669897
Signal Max.	807.329166
Channel	EXT250NM
Driver Name	VDAD.dll
Channel Type	Evaluation
Min. Step (s)	0.1
Max. Step (s)	0.1
Average Step (s)	0.1

Signal Parameter Information:
Signal Info	WVL:250 nm

Chromatogram Data:
Time (min)	Step (s)	Value (mAU)
0.001717	n.a.	0.000000
0.003383	0.1	-0.000119
0.005050	0.1	-0.000596
0.006717	0.1	-0.001729
0.008383	0.1	-0.003695
0.010050	0.1	-0.006676
0.011717	0.1	-0.010192
0.013383	0.1	-0.013769
0.015050	0.1	-0.017166
0.016717	0.1	-0.019729
0.018383	0.1	-0.020504
0.020050	0.1	-0.019848
0.021717	0.1	-0.018716
0.023383	0.1	-0.017822
0.025050	0.1	-0.017524
0.026717	0.1	-0.017762
0.028383	0.1	-0.017881
0.030050	0.1	-0.017762
0.031717	0.1	-0.017822
0.033383	0.1	-0.018537
0.035050	0.1	-0.020146
0.036717	0.1	-0.022650
0.038383	0.1	-0.025272
0.040050	0.1	-0.026822
0.041717	0.1	-0.026762
0.043383	0.1	-0.025630
0.045050	0.1	-0.024617
0.046717	0.1	-0.024438
0.048383	0.1	-0.025153
0.050050	0.1	-0.026166
0.051717	0.1	-0.026822
0.053383	0.1	-0.027061
0.055050	0.1	-0.027418
0.056717	0.1	-0.028133
0.058383	0.1	-0.029087
0.060050	0.1	-0.029743
0.061717	0.1	-0.029802
0.063383	0.1	-0.029624
0.065050	0.1	-0.029743
0.066717	0.1	-0.029087
0.068383	0.1	-0.026345
0.070050	0.1	-0.021458
0.071717	0.1	-0.015974
0.073383	0.1	-0.011504
0.075050	0.1	-0.008881
0.076717	0.1	-0.008106
0.078383	0.1	-0.008702
0.080050	0.1	-0.010014
0.081717	0.1	-0.011384
0.083383	0.1	-0.012159
0.085050	0.1	-0.012755
0.086717	0.1	-0.013590
0.088383	0.1	-0.014842
0.090050	0.1	-0.016570
0.091717	0.1	-0.018239
0.093383	0.1	-0.018775
0.095050	0.1	-0.017464
0.096717	0.1	-0.014722
0.098383	0.1	-0.012159
0.100050	0.1	-0.011563
0.101717	0.1	-0.013232
0.103383	0.1	-0.016272
0.105050	0.1	-0.019252
0.106717	0.1	-0.021338
0.108383	0.1	-0.022471
0.110050	0.1	-0.022411
0.111717	0.1	-0.020981
0.113383	0.1	-0.018537
0.115050	0.1	-0.016212
0.116717	0.1	-0.014365
0.118383	0.1	-0.012517
0.120050	0.1	-0.010431
0.121717	0.1	-0.008643
0.123383	0.1	-0.007808
0.125050	0.1	-0.007808
0.126717	0.1	-0.008225
0.128383	0.1	-0.008881
0.130050	0.1	-0.009835
0.131717	0.1	-0.011146
0.133383	0.1	-0.012457
0.135050	0.1	-0.013590
0.136717	0.1	-0.014484
0.138383	0.1	-0.015438
0.140050	0.1	-0.016809
0.141717	0.1	-0.017822
0.143383	0.1	-0.017643
0.145050	0.1	-0.016332
0.146717	0.1	-0.014901
0.148383	0.1	-0.014186
0.150050	0.1	-0.014067
0.151717	0.1	-0.014246
0.153383	0.1	-0.014961
0.155050	0.1	-0.016630
0.156717	0.1	-0.019193
0.158383	0.1	-0.021756
0.160050	0.1	-0.023425
0.161717	0.1	-0.024021
0.163383	0.1	-0.024319
0.165050	0.1	-0.025272
0.166717	0.1	-0.026941
0.168383	0.1	-0.028491
0.170050	0.1	-0.028610
0.171717	0.1	-0.026703
0.173383	0.1	-0.023484
0.175050	0.1	-0.021040
0.176717	0.1	-0.020802
0.178383	0.1	-0.022948
0.180050	0.1	-0.026345
0.181717	0.1	-0.029564
0.183383	0.1	-0.030696
0.185050	0.1	-0.028372
0.186717	0.1	-0.022829
0.188383	0.1	-0.015318
0.190050	0.1	-0.007808
0.191717	0.1	-0.002801
0.193383	0.1	-0.002325
0.195050	0.1	-0.006258
0.196717	0.1	-0.012636
0.198383	0.1	-0.019193
0.200050	0.1	-0.024319
0.201717	0.1	-0.027716
0.203383	0.1	-0.029385
0.205050	0.1	-0.029564
0.206717	0.1	-0.028610
0.208383	0.1	-0.027239
0.210050	0.1	-0.025690
0.211717	0.1	-0.023782
0.213383	0.1	-0.022054
0.215050	0.1	-0.021458
0.216717	0.1	-0.022829
0.218383	0.1	-0.025630
0.220050	0.1	-0.028789
0.221717	0.1	-0.031412
0.223383	0.1	-0.032902
0.225050	0.1	-0.033021
0.226717	0.1	-0.031710
0.228383	0.1	-0.029802
0.230050	0.1	-0.028014
0.231717	0.1	-0.026464
0.233383	0.1	-0.025034
0.235050	0.1	-0.024319
0.236717	0.1	-0.025213
0.238383	0.1	-0.028074
0.240050	0.1	-0.032008
0.241717	0.1	-0.034690
0.243383	0.1	-0.033975
0.245050	0.1	-0.030577
0.246717	0.1	-0.027239
0.248383	0.1	-0.025749
0.250050	0.1	-0.025868
0.251717	0.1	-0.026286
0.253383	0.1	-0.026286
0.255050	0.1	-0.025809
0.256717	0.1	-0.025153
0.258383	0.1	-0.023901
0.260050	0.1	-0.021636
0.261717	0.1	-0.018835
0.263383	0.1	-0.016689
0.265050	0.1	-0.016093
0.266717	0.1	-0.016868
0.268383	0.1	-0.018358
0.270050	0.1	-0.020444
0.271717	0.1	-0.022948
0.273383	0.1	-0.025630
0.275050	0.1	-0.028014
0.276717	0.1	-0.029862
0.278383	0.1	-0.030816
0.280050	0.1	-0.030816
0.281717	0.1	-0.029743
0.283383	0.1	-0.028014
0.285050	0.1	-0.026464
0.286717	0.1	-0.025451
0.288383	0.1	-0.025272
0.290050	0.1	-0.025749
0.291717	0.1	-0.026464
0.293383	0.1	-0.027061
0.295050	0.1	-0.028193
0.296717	0.1	-0.030696
0.298383	0.1	-0.034690
0.300050	0.1	-0.039101
0.301717	0.1	-0.042081
0.303383	0.1	-0.042439
0.305050	0.1	-0.040233
0.306717	0.1	-0.036538
0.308383	0.1	-0.033021
0.310050	0.1	-0.030994
0.311717	0.1	-0.030577
0.313383	0.1	-0.030696
0.315050	0.1	-0.030100
0.316717	0.1	-0.028312
0.318383	0.1	-0.025511
0.320050	0.1	-0.022769
0.321717	0.1	-0.021219
0.323383	0.1	-0.021756
0.325050	0.1	-0.024498
0.326717	0.1	-0.028849
0.328383	0.1	-0.033379
0.330050	0.1	-0.036240
0.331717	0.1	-0.036299
0.333383	0.1	-0.033796
0.335050	0.1	-0.029922
0.336717	0.1	-0.026166
0.338383	0.1	-0.023425
0.340050	0.1	-0.022531
0.341717	0.1	-0.023484
0.343383	0.1	-0.025690
0.345050	0.1	-0.027895
0.346717	0.1	-0.029087
0.348383	0.1	-0.029087
0.350050	0.1	-0.028670
0.351717	0.1	-0.028908
0.353383	0.1	-0.030458
0.355050	0.1	-0.033081
0.356717	0.1	-0.035822
0.358383	0.1	-0.038087
0.360050	0.1	-0.039876
0.361717	0.1	-0.041306
0.363383	0.1	-0.042200
0.365050	0.1	-0.041962
0.366717	0.1	-0.040114
0.368383	0.1	-0.036955
0.370050	0.1	-0.033140
0.371717	0.1	-0.029802
0.373383	0.1	-0.027835
0.375050	0.1	-0.026882
0.376717	0.1	-0.026047
0.378383	0.1	-0.025153
0.380050	0.1	-0.024617
0.381717	0.1	-0.025034
0.383383	0.1	-0.026584
0.385050	0.1	-0.028729
0.386717	0.1	-0.030279
0.388383	0.1	-0.030339
0.390050	0.1	-0.028789
0.391717	0.1	-0.026703
0.393383	0.1	-0.025034
0.395050	0.1	-0.024021
0.396717	0.1	-0.023663
0.398383	0.1	-0.023723
0.400050	0.1	-0.023246
0.401717	0.1	-0.020981
0.403383	0.1	-0.017166
0.405050	0.1	-0.013471
0.406717	0.1	-0.011623
0.408383	0.1	-0.011861
0.410050	0.1	-0.012875
0.411717	0.1	-0.013828
0.413383	0.1	-0.015020
0.415050	0.1	-0.017166
0.416717	0.1	-0.019789
0.418383	0.1	-0.021935
0.420050	0.1	-0.023425
0.421717	0.1	-0.025153
0.423383	0.1	-0.027657
0.425050	0.1	-0.030518
0.426717	0.1	-0.032425
0.428383	0.1	-0.033021
0.430050	0.1	-0.032961
0.431717	0.1	-0.032783
0.433383	0.1	-0.031829
0.435050	0.1	-0.029743
0.436717	0.1	-0.027478
0.438383	0.1	-0.026762
0.440050	0.1	-0.028372
0.441717	0.1	-0.031829
0.443383	0.1	-0.036001
0.445050	0.1	-0.039995
0.446717	0.1	-0.042677
0.448383	0.1	-0.043392
0.450050	0.1	-0.041604
0.451717	0.1	-0.038028
0.453383	0.1	-0.033617
0.455050	0.1	-0.029027
0.456717	0.1	-0.024140
0.458383	0.1	-0.019133
0.460050	0.1	-0.014961
0.461717	0.1	-0.012696
0.463383	0.1	-0.012815
0.465050	0.1	-0.014901
0.466717	0.1	-0.017941
0.468383	0.1	-0.021398
0.470050	0.1	-0.024855
0.471717	0.1	-0.028431
0.473383	0.1	-0.032544
0.475050	0.1	-0.037372
0.476717	0.1	-0.042021
0.478383	0.1	-0.045121
0.480050	0.1	-0.045657
0.481717	0.1	-0.043631
0.483383	0.1	-0.040412
0.485050	0.1	-0.037968
0.486717	0.1	-0.037313
0.488383	0.1	-0.038445
0.490050	0.1	-0.040829
0.491717	0.1	-0.043571
0.493383	0.1	-0.045419
0.495050	0.1	-0.045836
0.496717	0.1	-0.045240
0.498383	0.1	-0.044286
0.500050	0.1	-0.043094
0.501717	0.1	-0.041783
0.503383	0.1	-0.040233
0.505050	0.1	-0.038445
0.506717	0.1	-0.036955
0.508383	0.1	-0.036359
0.510050	0.1	-0.036299
0.511717	0.1	-0.035822
0.513383	0.1	-0.034630
0.515050	0.1	-0.033021
0.516717	0.1	-0.031829
0.518383	0.1	-0.031948
0.520050	0.1	-0.033081
0.521717	0.1	-0.034273
0.523383	0.1	-0.035048
0.525050	0.1	-0.035405
0.526717	0.1	-0.035584
0.528383	0.1	-0.035882
0.530050	0.1	-0.036418
0.531717	0.1	-0.036538
0.533383	0.1	-0.035584
0.535050	0.1	-0.034213
0.536717	0.1	-0.033855
0.538383	0.1	-0.034869
0.540050	0.1	-0.036299
0.541717	0.1	-0.037313
0.543383	0.1	-0.038564
0.545050	0.1	-0.041246
0.546717	0.1	-0.045061
0.548383	0.1	-0.048637
0.550050	0.1	-0.050843
0.551717	0.1	-0.051558
0.553383	0.1	-0.051081
0.555050	0.1	-0.049591
0.556717	0.1	-0.047505
0.558383	0.1	-0.045419
0.560050	0.1	-0.044346
0.561717	0.1	-0.044942
0.563383	0.1	-0.046909
0.565050	0.1	-0.048816
0.566717	0.1	-0.049412
0.568383	0.1	-0.048757
0.570050	0.1	-0.047803
0.571717	0.1	-0.047326
0.573383	0.1	-0.046909
0.575050	0.1	-0.045776
0.576717	0.1	-0.043690
0.578383	0.1	-0.041246
0.580050	0.1	-0.038922
0.581717	0.1	-0.037491
0.583383	0.1	-0.037730
0.585050	0.1	-0.039637
0.586717	0.1	-0.042915
0.588383	0.1	-0.046790
0.590050	0.1	-0.049949
0.591717	0.1	-0.051796
0.593383	0.1	-0.052512
0.595050	0.1	-0.052392
0.596717	0.1	-0.051439
0.598383	0.1	-0.049651
0.600050	0.1	-0.047624
0.601717	0.1	-0.046015
0.603383	0.1	-0.045121
0.605050	0.1	-0.044763
0.606717	0.1	-0.044167
0.608383	0.1	-0.042737
0.610050	0.1	-0.041008
0.611717	0.1	-0.039876
0.613383	0.1	-0.039697
0.615050	0.1	-0.040829
0.616717	0.1	-0.043511
0.618383	0.1	-0.047207
0.620050	0.1	-0.050485
0.621717	0.1	-0.052392
0.623383	0.1	-0.052929
0.625050	0.1	-0.052392
0.626717	0.1	-0.050843
0.628383	0.1	-0.048399
0.630050	0.1	-0.046253
0.631717	0.1	-0.045717
0.633383	0.1	-0.046670
0.635050	0.1	-0.047922
0.636717	0.1	-0.048816
0.638383	0.1	-0.049114
0.640050	0.1	-0.048339
0.641717	0.1	-0.046253
0.643383	0.1	-0.043511
0.645050	0.1	-0.041068
0.646717	0.1	-0.039935
0.648383	0.1	-0.041068
0.650050	0.1	-0.044167
0.651717	0.1	-0.047982
0.653383	0.1	-0.050843
0.655050	0.1	-0.051856
0.656717	0.1	-0.051200
0.658383	0.1	-0.049174
0.660050	0.1	-0.046074
0.661717	0.1	-0.043094
0.663383	0.1	-0.041962
0.665050	0.1	-0.043452
0.666717	0.1	-0.047088
0.668383	0.1	-0.051796
0.670050	0.1	-0.056803
0.671717	0.1	-0.061572
0.673383	0.1	-0.064850
0.675050	0.1	-0.065506
0.676717	0.1	-0.063300
0.678383	0.1	-0.059009
0.680050	0.1	-0.053704
0.681717	0.1	-0.048339
0.683383	0.1	-0.044405
0.685050	0.1	-0.043094
0.686717	0.1	-0.044703
0.688383	0.1	-0.048399
0.690050	0.1	-0.052452
0.691717	0.1	-0.055492
0.693383	0.1	-0.057518
0.695050	0.1	-0.058949
0.696717	0.1	-0.059009
0.698383	0.1	-0.056744
0.700050	0.1	-0.051856
0.701717	0.1	-0.046134
0.703383	0.1	-0.041902
0.705050	0.1	-0.040472
0.706717	0.1	-0.041723
0.708383	0.1	-0.045419
0.710050	0.1	-0.050724
0.711717	0.1	-0.055969
0.713383	0.1	-0.059605
0.715050	0.1	-0.060201
0.716717	0.1	-0.057578
0.718383	0.1	-0.053167
0.720050	0.1	-0.049770
0.721717	0.1	-0.049531
0.723383	0.1	-0.052333
0.725050	0.1	-0.055969
0.726717	0.1	-0.058949
0.728383	0.1	-0.060916
0.730050	0.1	-0.061691
0.731717	0.1	-0.060976
0.733383	0.1	-0.059247
0.735050	0.1	-0.057101
0.736717	0.1	-0.054419
0.738383	0.1	-0.050724
0.740050	0.1	-0.046551
0.741717	0.1	-0.043273
0.743383	0.1	-0.042260
0.745050	0.1	-0.043988
0.746717	0.1	-0.047863
0.748383	0.1	-0.052571
0.750050	0.1	-0.056028
0.751717	0.1	-0.057340
0.753383	0.1	-0.057042
0.755050	0.1	-0.056744
0.756717	0.1	-0.057340
0.758383	0.1	-0.058949
0.760050	0.1	-0.061393
0.761717	0.1	-0.064552
0.763383	0.1	-0.068128
0.765050	0.1	-0.071526
0.766717	0.1	-0.073552
0.768383	0.1	-0.073671
0.770050	0.1	-0.072360
0.771717	0.1	-0.070512
0.773383	0.1	-0.068724
0.775050	0.1	-0.067472
0.776717	0.1	-0.066876
0.778383	0.1	-0.066757
0.780050	0.1	-0.066817
0.781717	0.1	-0.066757
0.783383	0.1	-0.066578
0.785050	0.1	-0.065863
0.786717	0.1	-0.064194
0.788383	0.1	-0.061929
0.790050	0.1	-0.060081
0.791717	0.1	-0.059247
0.793383	0.1	-0.058830
0.795050	0.1	-0.058293
0.796717	0.1	-0.058234
0.798383	0.1	-0.059247
0.800050	0.1	-0.061095
0.801717	0.1	-0.062346
0.803383	0.1	-0.061810
0.805050	0.1	-0.059605
0.806717	0.1	-0.056565
0.808383	0.1	-0.053883
0.810050	0.1	-0.052512
0.811717	0.1	-0.052989
0.813383	0.1	-0.055075
0.815050	0.1	-0.057399
0.816717	0.1	-0.058711
0.818383	0.1	-0.058353
0.820050	0.1	-0.056922
0.821717	0.1	-0.055313
0.823383	0.1	-0.053644
0.825050	0.1	-0.051618
0.826717	0.1	-0.049293
0.828383	0.1	-0.047088
0.830050	0.1	-0.045478
0.831717	0.1	-0.045419
0.833383	0.1	-0.047326
0.835050	0.1	-0.050902
0.836717	0.1	-0.054717
0.838383	0.1	-0.057638
0.840050	0.1	-0.059485
0.841717	0.1	-0.060916
0.843383	0.1	-0.062883
0.845050	0.1	-0.065684
0.846717	0.1	-0.067770
0.848383	0.1	-0.067651
0.850050	0.1	-0.065863
0.851717	0.1	-0.063896
0.853383	0.1	-0.062108
0.855050	0.1	-0.060260
0.856717	0.1	-0.058532
0.858383	0.1	-0.057518
0.860050	0.1	-0.057161
0.861717	0.1	-0.056744
0.863383	0.1	-0.055611
0.865050	0.1	-0.053823
0.866717	0.1	-0.051916
0.868383	0.1	-0.050783
0.870050	0.1	-0.051498
0.871717	0.1	-0.054300
0.873383	0.1	-0.057936
0.875050	0.1	-0.061095
0.876717	0.1	-0.063598
0.878383	0.1	-0.065207
0.880050	0.1	-0.065386
0.881717	0.1	-0.064611
0.883383	0.1	-0.064254
0.885050	0.1	-0.064611
0.886717	0.1	-0.065088
0.888383	0.1	-0.065565
0.890050	0.1	-0.066876
0.891717	0.1	-0.069320
0.893383	0.1	-0.071943
0.895050	0.1	-0.073612
0.896717	0.1	-0.073910
0.898383	0.1	-0.073195
0.900050	0.1	-0.071883
0.901717	0.1	-0.070155
0.903383	0.1	-0.068307
0.905050	0.1	-0.066876
0.906717	0.1	-0.066459
0.908383	0.1	-0.066936
0.910050	0.1	-0.067890
0.911717	0.1	-0.068247
0.913383	0.1	-0.067055
0.915050	0.1	-0.064075
0.916717	0.1	-0.060141
0.918383	0.1	-0.057101
0.920050	0.1	-0.056028
0.921717	0.1	-0.056505
0.923383	0.1	-0.057161
0.925050	0.1	-0.056863
0.926717	0.1	-0.056028
0.928383	0.1	-0.056505
0.930050	0.1	-0.058949
0.931717	0.1	-0.062406
0.933383	0.1	-0.065625
0.935050	0.1	-0.068069
0.936717	0.1	-0.069678
0.938383	0.1	-0.070274
0.940050	0.1	-0.069439
0.941717	0.1	-0.067294
0.943383	0.1	-0.064611
0.945050	0.1	-0.062287
0.946717	0.1	-0.060201
0.948383	0.1	-0.058055
0.950050	0.1	-0.055850
0.951717	0.1	-0.053644
0.953383	0.1	-0.051498
0.955050	0.1	-0.050247
0.956717	0.1	-0.051081
0.958383	0.1	-0.054359
0.960050	0.1	-0.059128
0.961717	0.1	-0.063717
0.963383	0.1	-0.066519
0.965050	0.1	-0.067353
0.966717	0.1	-0.067592
0.968383	0.1	-0.068665
0.970050	0.1	-0.070512
0.971717	0.1	-0.072062
0.973383	0.1	-0.073016
0.975050	0.1	-0.074446
0.976717	0.1	-0.076652
0.978383	0.1	-0.078261
0.980050	0.1	-0.078022
0.981717	0.1	-0.075936
0.983383	0.1	-0.073373
0.985050	0.1	-0.071466
0.986717	0.1	-0.070512
0.988383	0.1	-0.070274
0.990050	0.1	-0.070870
0.991717	0.1	-0.072062
0.993383	0.1	-0.072539
0.995050	0.1	-0.071347
0.996717	0.1	-0.068843
0.998383	0.1	-0.065804
1.000050	0.1	-0.061929
1.001717	0.1	-0.057280
1.003383	0.1	-0.053227
1.005050	0.1	-0.051856
1.006717	0.1	-0.054121
1.008383	0.1	-0.059605
1.010050	0.1	-0.066638
1.011717	0.1	-0.073195
1.013383	0.1	-0.078082
1.015050	0.1	-0.081420
1.016717	0.1	-0.083387
1.018383	0.1	-0.084162
1.020050	0.1	-0.084221
1.021717	0.1	-0.084221
1.023383	0.1	-0.084162
1.025050	0.1	-0.083268
1.026717	0.1	-0.080764
1.028383	0.1	-0.076532
1.030050	0.1	-0.071883
1.031717	0.1	-0.068784
1.033383	0.1	-0.068426
1.035050	0.1	-0.070155
1.036717	0.1	-0.072956
1.038383	0.1	-0.075877
1.040050	0.1	-0.078380
1.041717	0.1	-0.079215
1.043383	0.1	-0.077426
1.045050	0.1	-0.073493
1.046717	0.1	-0.069439
1.048383	0.1	-0.067055
1.050050	0.1	-0.066340
1.051717	0.1	-0.066698
1.053383	0.1	-0.068486
1.055050	0.1	-0.072062
1.056717	0.1	-0.076532
1.058383	0.1	-0.079870
1.060050	0.1	-0.081182
1.061717	0.1	-0.081480
1.063383	0.1	-0.082195
1.065050	0.1	-0.083387
1.066717	0.1	-0.083745
1.068383	0.1	-0.082374
1.070050	0.1	-0.080228
1.071717	0.1	-0.078559
1.073383	0.1	-0.077426
1.075050	0.1	-0.076711
1.076717	0.1	-0.077009
1.078383	0.1	-0.079155
1.080050	0.1	-0.082314
1.081717	0.1	-0.084758
1.083383	0.1	-0.084579
1.085050	0.1	-0.081122
1.086717	0.1	-0.075758
1.088383	0.1	-0.071168
1.090050	0.1	-0.069499
1.091717	0.1	-0.071049
1.093383	0.1	-0.074565
1.095050	0.1	-0.078917
1.096717	0.1	-0.083923
1.098383	0.1	-0.089109
1.100050	0.1	-0.093400
1.101717	0.1	-0.095725
1.103383	0.1	-0.095904
1.105050	0.1	-0.094295
1.106717	0.1	-0.091255
1.108383	0.1	-0.087082
1.110050	0.1	-0.082433
1.111717	0.1	-0.078738
1.113383	0.1	-0.077486
1.115050	0.1	-0.078976
1.116717	0.1	-0.081778
1.118383	0.1	-0.083804
1.120050	0.1	-0.084281
1.121717	0.1	-0.084639
1.123383	0.1	-0.086069
1.125050	0.1	-0.087798
1.126717	0.1	-0.089049
1.128383	0.1	-0.089884
1.130050	0.1	-0.090837
1.131717	0.1	-0.092089
1.133383	0.1	-0.092804
1.135050	0.1	-0.092149
1.136717	0.1	-0.090122
1.138383	0.1	-0.087500
1.140050	0.1	-0.085592
1.141717	0.1	-0.085533
1.143383	0.1	-0.087380
1.145050	0.1	-0.089526
1.146717	0.1	-0.089943
1.148383	0.1	-0.087976
1.150050	0.1	-0.084460
1.151717	0.1	-0.080228
1.153383	0.1	-0.075758
1.155050	0.1	-0.070989
1.156717	0.1	-0.066519
1.158383	0.1	-0.063479
1.160050	0.1	-0.063121
1.161717	0.1	-0.065446
1.163383	0.1	-0.069082
1.165050	0.1	-0.072360
1.166717	0.1	-0.074983
1.168383	0.1	-0.077844
1.170050	0.1	-0.081420
1.171717	0.1	-0.085115
1.173383	0.1	-0.088573
1.175050	0.1	-0.091374
1.176717	0.1	-0.093400
1.178383	0.1	-0.094473
1.180050	0.1	-0.094831
1.181717	0.1	-0.094473
1.183383	0.1	-0.093400
1.185050	0.1	-0.092089
1.186717	0.1	-0.090301
1.188383	0.1	-0.087321
1.190050	0.1	-0.082850
1.191717	0.1	-0.077307
1.193383	0.1	-0.072122
1.195050	0.1	-0.068963
1.196717	0.1	-0.068069
1.198383	0.1	-0.068724
1.200050	0.1	-0.070989
1.201717	0.1	-0.075281
1.203383	0.1	-0.081182
1.205050	0.1	-0.087500
1.206717	0.1	-0.092447
1.208383	0.1	-0.094950
1.210050	0.1	-0.095665
1.211717	0.1	-0.096321
1.213383	0.1	-0.098109
1.215050	0.1	-0.101030
1.216717	0.1	-0.104427
1.218383	0.1	-0.107527
1.220050	0.1	-0.109613
1.221717	0.1	-0.110507
1.223383	0.1	-0.110090
1.225050	0.1	-0.108719
1.226717	0.1	-0.107050
1.228383	0.1	-0.105798
1.230050	0.1	-0.105202
1.231717	0.1	-0.104964
1.233383	0.1	-0.105679
1.235050	0.1	-0.108004
1.236717	0.1	-0.112057
1.238383	0.1	-0.116348
1.240050	0.1	-0.118852
1.241717	0.1	-0.118017
1.243383	0.1	-0.114501
1.245050	0.1	-0.110626
1.246717	0.1	-0.108421
1.248383	0.1	-0.108838
1.250050	0.1	-0.111341
1.251717	0.1	-0.114501
1.253383	0.1	-0.116885
1.255050	0.1	-0.118077
1.256717	0.1	-0.118971
1.258383	0.1	-0.120759
1.260050	0.1	-0.123858
1.261717	0.1	-0.127614
1.263383	0.1	-0.131428
1.265050	0.1	-0.134885
1.266717	0.1	-0.137806
1.268383	0.1	-0.139713
1.270050	0.1	-0.140309
1.271717	0.1	-0.139534
1.273383	0.1	-0.137806
1.275050	0.1	-0.135124
1.276717	0.1	-0.131965
1.278383	0.1	-0.129521
1.280050	0.1	-0.129104
1.281717	0.1	-0.130236
1.283383	0.1	-0.131130
1.285050	0.1	-0.131190
1.286717	0.1	-0.131130
1.288383	0.1	-0.131726
1.290050	0.1	-0.133395
1.291717	0.1	-0.136137
1.293383	0.1	-0.139236
1.295050	0.1	-0.141799
1.296717	0.1	-0.142813
1.298383	0.1	-0.141621
1.300050	0.1	-0.138223
1.301717	0.1	-0.132859
1.303383	0.1	-0.125825
1.305050	0.1	-0.117600
1.306717	0.1	-0.109196
1.308383	0.1	-0.101209
1.310050	0.1	-0.093579
1.311717	0.1	-0.085711
1.313383	0.1	-0.077903
1.315050	0.1	-0.071585
1.316717	0.1	-0.068367
1.318383	0.1	-0.068843
1.320050	0.1	-0.072122
1.321717	0.1	-0.076115
1.323383	0.1	-0.079155
1.325050	0.1	-0.081360
1.326717	0.1	-0.083685
1.328383	0.1	-0.087440
1.330050	0.1	-0.093699
1.331717	0.1	-0.103176
1.333383	0.1	-0.115275
1.335050	0.1	-0.128210
1.336717	0.1	-0.139236
1.338383	0.1	-0.145674
1.340050	0.1	-0.146985
1.341717	0.1	-0.145197
1.343383	0.1	-0.143528
1.345050	0.1	-0.144243
1.346717	0.1	-0.148118
1.348383	0.1	-0.154734
1.350050	0.1	-0.162721
1.351717	0.1	-0.170469
1.353383	0.1	-0.177622
1.355050	0.1	-0.184417
1.356717	0.1	-0.191271
1.358383	0.1	-0.198364
1.360050	0.1	-0.205278
1.361717	0.1	-0.211418
1.363383	0.1	-0.216544
1.365050	0.1	-0.220597
1.366717	0.1	-0.223637
1.368383	0.1	-0.225961
1.370050	0.1	-0.227571
1.371717	0.1	-0.228167
1.373383	0.1	-0.227153
1.375050	0.1	-0.224710
1.376717	0.1	-0.221312
1.378383	0.1	-0.217497
1.380050	0.1	-0.214219
1.381717	0.1	-0.212431
1.383383	0.1	-0.212252
1.385050	0.1	-0.212610
1.386717	0.1	-0.212193
1.388383	0.1	-0.210822
1.390050	0.1	-0.209212
1.391717	0.1	-0.207841
1.393383	0.1	-0.206530
1.395050	0.1	-0.205517
1.396717	0.1	-0.205398
1.398383	0.1	-0.207126
1.400050	0.1	-0.210941
1.401717	0.1	-0.215828
1.403383	0.1	-0.220299
1.405050	0.1	-0.223458
1.406717	0.1	-0.226319
1.408383	0.1	-0.230670
1.410050	0.1	-0.237167
1.411717	0.1	-0.244617
1.413383	0.1	-0.251293
1.415050	0.1	-0.256836
1.416717	0.1	-0.261903
1.418383	0.1	-0.266671
1.420050	0.1	-0.270367
1.421717	0.1	-0.272512
1.423383	0.1	-0.273645
1.425050	0.1	-0.273883
1.426717	0.1	-0.273228
1.428383	0.1	-0.272036
1.430050	0.1	-0.270903
1.431717	0.1	-0.269473
1.433383	0.1	-0.266790
1.435050	0.1	-0.261664
1.436717	0.1	-0.254095
1.438383	0.1	-0.244617
1.440050	0.1	-0.234008
1.441717	0.1	-0.222385
1.443383	0.1	-0.210166
1.445050	0.1	-0.197887
1.446717	0.1	-0.185668
1.448383	0.1	-0.173032
1.450050	0.1	-0.159383
1.451717	0.1	-0.144482
1.453383	0.1	-0.127852
1.455050	0.1	-0.108898
1.456717	0.1	-0.086963
1.458383	0.1	-0.062406
1.460050	0.1	-0.036597
1.461717	0.1	-0.010788
1.463383	0.1	0.014544
1.465050	0.1	0.039101
1.466717	0.1	0.062943
1.468383	0.1	0.086248
1.470050	0.1	0.109196
1.471717	0.1	0.131845
1.473383	0.1	0.155032
1.475050	0.1	0.179291
1.476717	0.1	0.204265
1.478383	0.1	0.228822
1.480050	0.1	0.252068
1.481717	0.1	0.274301
1.483383	0.1	0.296891
1.485050	0.1	0.321448
1.486717	0.1	0.348985
1.488383	0.1	0.378490
1.490050	0.1	0.406802
1.491717	0.1	0.430524
1.493383	0.1	0.448704
1.495050	0.1	0.462651
1.496717	0.1	0.475407
1.498383	0.1	0.490367
1.500050	0.1	0.509799
1.501717	0.1	0.533402
1.503383	0.1	0.558674
1.505050	0.1	0.582993
1.506717	0.1	0.605106
1.508383	0.1	0.624836
1.510050	0.1	0.642657
1.511717	0.1	0.659704
1.513383	0.1	0.677466
1.515050	0.1	0.697136
1.516717	0.1	0.719667
1.518383	0.1	0.745297
1.520050	0.1	0.773728
1.521717	0.1	0.803769
1.523383	0.1	0.834465
1.525050	0.1	0.865758
1.526717	0.1	0.898182
1.528383	0.1	0.932932
1.530050	0.1	0.970781
1.531717	0.1	1.011431
1.533383	0.1	1.054168
1.535050	0.1	1.098931
1.536717	0.1	1.146615
1.538383	0.1	1.197159
1.540050	0.1	1.249015
1.541717	0.1	1.301766
1.543383	0.1	1.357019
1.545050	0.1	1.416922
1.546717	0.1	1.481652
1.548383	0.1	1.549661
1.550050	0.1	1.620054
1.551717	0.1	1.693726
1.553383	0.1	1.771987
1.555050	0.1	1.855135
1.556717	0.1	1.942873
1.558383	0.1	2.036333
1.560050	0.1	2.138257
1.561717	0.1	2.251744
1.563383	0.1	2.378047
1.565050	0.1	2.516925
1.566717	0.1	2.668142
1.568383	0.1	2.833128
1.570050	0.1	3.015161
1.571717	0.1	3.218055
1.573383	0.1	3.444672
1.575050	0.1	3.697038
1.576717	0.1	3.976703
1.578383	0.1	4.285753
1.580050	0.1	4.626513
1.581717	0.1	5.000770
1.583383	0.1	5.409241
1.585050	0.1	5.850494
1.586717	0.1	6.321252
1.588383	0.1	6.817282
1.590050	0.1	7.335425
1.591717	0.1	7.873357
1.593383	0.1	8.427918
1.595050	0.1	8.995236
1.596717	0.1	9.571493
1.598383	0.1	10.152579
1.600050	0.1	10.733307
1.601717	0.1	11.307598
1.603383	0.1	11.869312
1.605050	0.1	12.413383
1.606717	0.1	12.935460
1.608383	0.1	13.431967
1.610050	0.1	13.900281
1.611717	0.1	14.339090
1.613383	0.1	14.747978
1.615050	0.1	15.125276
1.616717	0.1	15.467466
1.618383	0.1	15.769125
1.620050	0.1	16.024233
1.621717	0.1	16.226829
1.623383	0.1	16.371192
1.625050	0.1	16.450943
1.626717	0.1	16.459764
1.628383	0.1	16.392530
1.630050	0.1	16.247452
1.631717	0.1	16.027392
1.633383	0.1	15.739144
1.635050	0.1	15.391589
1.636717	0.1	14.994384
1.638383	0.1	14.557422
1.640050	0.1	14.091373
1.641717	0.1	13.608218
1.643383	0.1	13.121188
1.645050	0.1	12.644530
1.646717	0.1	12.191714
1.648383	0.1	11.773825
1.650050	0.1	11.398793
1.651717	0.1	11.071921
1.653383	0.1	10.795892
1.655050	0.1	10.572494
1.656717	0.1	10.403574
1.658383	0.1	10.290087
1.660050	0.1	10.230601
1.661717	0.1	10.221422
1.663383	0.1	10.256589
1.665050	0.1	10.328830
1.666717	0.1	10.430396
1.668383	0.1	10.553957
1.670050	0.1	10.693491
1.671717	0.1	10.843754
1.673383	0.1	10.998488
1.675050	0.1	11.150242
1.676717	0.1	11.292995
1.678383	0.1	11.423469
1.680050	0.1	11.540890
1.681717	0.1	11.644662
1.683383	0.1	11.733235
1.685050	0.1	11.803866
1.686717	0.1	11.854769
1.688383	0.1	11.885823
1.690050	0.1	11.899353
1.691717	0.1	11.898518
1.693383	0.1	11.885942
1.695050	0.1	11.863173
1.696717	0.1	11.831225
1.698383	0.1	11.792422
1.700050	0.1	11.749626
1.701717	0.1	11.704684
1.703383	0.1	11.658073
1.705050	0.1	11.610032
1.706717	0.1	11.561037
1.708383	0.1	11.511267
1.710050	0.1	11.461497
1.711717	0.1	11.414052
1.713383	0.1	11.371554
1.715050	0.1	11.334480
1.716717	0.1	11.302174
1.718383	0.1	11.274219
1.720050	0.1	11.249901
1.721717	0.1	11.227728
1.723383	0.1	11.206508
1.725050	0.1	11.186243
1.726717	0.1	11.167825
1.728383	0.1	11.152566
1.730050	0.1	11.140526
1.731717	0.1	11.130393
1.733383	0.1	11.120201
1.735050	0.1	11.108816
1.736717	0.1	11.095823
1.738383	0.1	11.081279
1.740050	0.1	11.065305
1.741717	0.1	11.047424
1.743383	0.1	11.027218
1.745050	0.1	11.005104
1.746717	0.1	10.981560
1.748383	0.1	10.956050
1.750050	0.1	10.927439
1.751717	0.1	10.894597
1.753383	0.1	10.857642
1.755050	0.1	10.817946
1.756717	0.1	10.777414
1.758383	0.1	10.737301
1.760050	0.1	10.698736
1.761717	0.1	10.661424
1.763383	0.1	10.623873
1.765050	0.1	10.584713
1.766717	0.1	10.543645
1.768383	0.1	10.501326
1.770050	0.1	10.458708
1.771717	0.1	10.416449
1.773383	0.1	10.375322
1.775050	0.1	10.335923
1.776717	0.1	10.298610
1.778383	0.1	10.262848
1.780050	0.1	10.227979
1.781717	0.1	10.193170
1.783383	0.1	10.158122
1.785050	0.1	10.122777
1.786717	0.1	10.087848
1.788383	0.1	10.053635
1.790050	0.1	10.019363
1.791717	0.1	9.984077
1.793383	0.1	9.948433
1.795050	0.1	9.914041
1.796717	0.1	9.881914
1.798383	0.1	9.852529
1.800050	0.1	9.825826
1.801717	0.1	9.801150
1.803383	0.1	9.777427
1.805050	0.1	9.753943
1.806717	0.1	9.730280
1.808383	0.1	9.706677
1.810050	0.1	9.683848
1.811717	0.1	9.662212
1.813383	0.1	9.641529
1.815050	0.1	9.621561
1.816717	0.1	9.602368
1.818383	0.1	9.583772
1.820050	0.1	9.565235
1.821717	0.1	9.546638
1.823383	0.1	9.528816
1.825050	0.1	9.512544
1.826717	0.1	9.497643
1.828383	0.1	9.483338
1.830050	0.1	9.468914
1.831717	0.1	9.453893
1.833383	0.1	9.438694
1.835050	0.1	9.423674
1.836717	0.1	9.408296
1.838383	0.1	9.391904
1.840050	0.1	9.374261
1.841717	0.1	9.355963
1.843383	0.1	9.338618
1.845050	0.1	9.324074
1.846717	0.1	9.312988
1.848383	0.1	9.304584
1.850050	0.1	9.297073
1.851717	0.1	9.289563
1.853383	0.1	9.283364
1.855050	0.1	9.281159
1.856717	0.1	9.285093
1.858383	0.1	9.295285
1.860050	0.1	9.311021
1.861717	0.1	9.332061
1.863383	0.1	9.359301
1.865050	0.1	9.393871
1.866717	0.1	9.435654
1.868383	0.1	9.484113
1.870050	0.1	9.539247
1.871717	0.1	9.600700
1.873383	0.1	9.667636
1.875050	0.1	9.739221
1.876717	0.1	9.814859
1.878383	0.1	9.894074
1.880050	0.1	9.976388
1.881717	0.1	10.061682
1.883383	0.1	10.150314
1.885050	0.1	10.243178
1.886717	0.1	10.341406
1.888383	0.1	10.446072
1.890050	0.1	10.557295
1.891717	0.1	10.674120
1.893383	0.1	10.795534
1.895050	0.1	10.920227
1.896717	0.1	11.046649
1.898383	0.1	11.173309
1.900050	0.1	11.298538
1.901717	0.1	11.420727
1.903383	0.1	11.538268
1.905050	0.1	11.650444
1.906717	0.1	11.758328
1.908383	0.1	11.864424
1.910050	0.1	11.970580
1.911717	0.1	12.076379
1.913383	0.1	12.179316
1.915050	0.1	12.276948
1.916717	0.1	12.368024
1.918383	0.1	12.453199
1.920050	0.1	12.533963
1.921717	0.1	12.611509
1.923383	0.1	12.685419
1.925050	0.1	12.754858
1.926717	0.1	12.820006
1.928383	0.1	12.881697
1.930050	0.1	12.940467
1.931717	0.1	12.995721
1.933383	0.1	13.046742
1.935050	0.1	13.092995
1.936717	0.1	13.134659
1.938383	0.1	13.172031
1.940050	0.1	13.205529
1.941717	0.1	13.234735
1.943383	0.1	13.259531
1.945050	0.1	13.281108
1.946717	0.1	13.301373
1.948383	0.1	13.321758
1.950050	0.1	13.342262
1.951717	0.1	13.362230
1.953383	0.1	13.380648
1.955050	0.1	13.396324
1.956717	0.1	13.408185
1.958383	0.1	13.416410
1.960050	0.1	13.421656
1.961717	0.1	13.423861
1.963383	0.1	13.422669
1.965050	0.1	13.418258
1.966717	0.1	13.411463
1.968383	0.1	13.403476
1.970050	0.1	13.395310
1.971717	0.1	13.387085
1.973383	0.1	13.378383
1.975050	0.1	13.368905
1.976717	0.1	13.358832
1.978383	0.1	13.347925
1.980050	0.1	13.334990
1.981717	0.1	13.318659
1.983383	0.1	13.298572
1.985050	0.1	13.275803
1.986717	0.1	13.252378
1.988383	0.1	13.230027
1.990050	0.1	13.209105
1.991717	0.1	13.188542
1.993383	0.1	13.166786
1.995050	0.1	13.142885
1.996717	0.1	13.116420
1.998383	0.1	13.087154
2.000050	0.1	13.054610
2.001717	0.1	13.019026
2.003383	0.1	12.982369
2.005050	0.1	12.947381
2.006717	0.1	12.914897
2.008383	0.1	12.883783
2.010050	0.1	12.852312
2.011717	0.1	12.819291
2.013383	0.1	12.784482
2.015050	0.1	12.748540
2.016717	0.1	12.712837
2.018383	0.1	12.677849
2.020050	0.1	12.643100
2.021717	0.1	12.608290
2.023383	0.1	12.573183
2.025050	0.1	12.536646
2.026717	0.1	12.497605
2.028383	0.1	12.455822
2.030050	0.1	12.412191
2.031717	0.1	12.368561
2.033383	0.1	12.326837
2.035050	0.1	12.287439
2.036717	0.1	12.248576
2.038383	0.1	12.208343
2.040050	0.1	12.165964
2.041717	0.1	12.122095
2.043383	0.1	12.077511
2.045050	0.1	12.032569
2.046717	0.1	11.987389
2.048383	0.1	11.942626
2.050050	0.1	11.899651
2.051717	0.1	11.859120
2.053383	0.1	11.819959
2.055050	0.1	11.780620
2.056717	0.1	11.740447
2.058383	0.1	11.699379
2.060050	0.1	11.657179
2.061717	0.1	11.614204
2.063383	0.1	11.571110
2.065050	0.1	11.528493
2.066717	0.1	11.485935
2.068383	0.1	11.442900
2.070050	0.1	11.398972
2.071717	0.1	11.353493
2.073383	0.1	11.306167
2.075050	0.1	11.257768
2.076717	0.1	11.209846
2.078383	0.1	11.163235
2.080050	0.1	11.117638
2.081717	0.1	11.072159
2.083383	0.1	11.025847
2.085050	0.1	10.978878
2.086717	0.1	10.931910
2.088383	0.1	10.885478
2.090050	0.1	10.839821
2.091717	0.1	10.795057
2.093383	0.1	10.751248
2.095050	0.1	10.708631
2.096717	0.1	10.666371
2.098383	0.1	10.622681
2.100050	0.1	10.576249
2.101717	0.1	10.527492
2.103383	0.1	10.478438
2.105050	0.1	10.431469
2.106717	0.1	10.387481
2.108383	0.1	10.345460
2.110050	0.1	10.304034
2.111717	0.1	10.263146
2.113383	0.1	10.223210
2.115050	0.1	10.183991
2.116717	0.1	10.143936
2.118383	0.1	10.101259
2.120050	0.1	10.055304
2.121717	0.1	10.007024
2.123383	0.1	9.958745
2.125050	0.1	9.913028
2.126717	0.1	9.870709
2.128383	0.1	9.831191
2.130050	0.1	9.793401
2.131717	0.1	9.756804
2.133383	0.1	9.721041
2.135050	0.1	9.685517
2.136717	0.1	9.648920
2.138383	0.1	9.610296
2.140050	0.1	9.570242
2.141717	0.1	9.530485
2.143383	0.1	9.492457
2.145050	0.1	9.455860
2.146717	0.1	9.419025
2.148383	0.1	9.380580
2.150050	0.1	9.340525
2.151717	0.1	9.299875
2.153383	0.1	9.259999
2.155050	0.1	9.221554
2.156717	0.1	9.184361
2.158383	0.1	9.146870
2.160050	0.1	9.106935
2.161717	0.1	9.063840
2.163383	0.1	9.019256
2.165050	0.1	8.976341
2.166717	0.1	8.936823
2.168383	0.1	8.899630
2.170050	0.1	8.863271
2.171717	0.1	8.826852
2.173383	0.1	8.789838
2.175050	0.1	8.751751
2.176717	0.1	8.713246
2.178383	0.1	8.675457
2.180050	0.1	8.638621
2.181717	0.1	8.601785
2.183383	0.1	8.563996
2.185050	0.1	8.525134
2.186717	0.1	8.485675
2.188383	0.1	8.445979
2.190050	0.1	8.406044
2.191717	0.1	8.366228
2.193383	0.1	8.326948
2.195050	0.1	8.288622
2.196717	0.1	8.251429
2.198383	0.1	8.215487
2.200050	0.1	8.180321
2.201717	0.1	8.145214
2.203383	0.1	8.109272
2.205050	0.1	8.071363
2.206717	0.1	8.030355
2.208383	0.1	7.986308
2.210050	0.1	7.941068
2.211717	0.1	7.897377
2.213383	0.1	7.856787
2.215050	0.1	7.819057
2.216717	0.1	7.783175
2.218383	0.1	7.748366
2.220050	0.1	7.714391
2.221717	0.1	7.680655
2.223383	0.1	7.646203
2.225050	0.1	7.610202
2.226717	0.1	7.572353
2.228383	0.1	7.533372
2.230050	0.1	7.494390
2.231717	0.1	7.456303
2.233383	0.1	7.419885
2.235050	0.1	7.385254
2.236717	0.1	7.351339
2.238383	0.1	7.316530
2.240050	0.1	7.279754
2.241717	0.1	7.241071
2.243383	0.1	7.201970
2.245050	0.1	7.163763
2.246717	0.1	7.126391
2.248383	0.1	7.088602
2.250050	0.1	7.049263
2.251717	0.1	7.008076
2.253383	0.1	6.966234
2.255050	0.1	6.926358
2.256717	0.1	6.890536
2.258383	0.1	6.859184
2.260050	0.1	6.830633
2.261717	0.1	6.801427
2.263383	0.1	6.768525
2.265050	0.1	6.730557
2.266717	0.1	6.688774
2.268383	0.1	6.645918
2.270050	0.1	6.604731
2.271717	0.1	6.566465
2.273383	0.1	6.531179
2.275050	0.1	6.498695
2.276717	0.1	6.468714
2.278383	0.1	6.440163
2.280050	0.1	6.411553
2.281717	0.1	6.380797
2.283383	0.1	6.347120
2.285050	0.1	6.312311
2.286717	0.1	6.279588
2.288383	0.1	6.251157
2.290050	0.1	6.227196
2.291717	0.1	6.206215
2.293383	0.1	6.185711
2.295050	0.1	6.163419
2.296717	0.1	6.138385
2.298383	0.1	6.110728
2.300050	0.1	6.081224
2.301717	0.1	6.050885
2.303383	0.1	6.021440
2.305050	0.1	5.994559
2.306717	0.1	5.970657
2.308383	0.1	5.949319
2.310050	0.1	5.929947
2.311717	0.1	5.911410
2.313383	0.1	5.892516
2.315050	0.1	5.872548
2.316717	0.1	5.851865
2.318383	0.1	5.831361
2.320050	0.1	5.811572
2.321717	0.1	5.791605
2.323383	0.1	5.770624
2.325050	0.1	5.748749
2.326717	0.1	5.726397
2.328383	0.1	5.704403
2.330050	0.1	5.683899
2.331717	0.1	5.665243
2.333383	0.1	5.647838
2.335050	0.1	5.630970
2.336717	0.1	5.614519
2.338383	0.1	5.598426
2.340050	0.1	5.582810
2.341717	0.1	5.568028
2.343383	0.1	5.554319
2.345050	0.1	5.541087
2.346717	0.1	5.526781
2.348383	0.1	5.510092
2.350050	0.1	5.491436
2.351717	0.1	5.471826
2.353383	0.1	5.451978
2.355050	0.1	5.431593
2.356717	0.1	5.410731
2.358383	0.1	5.389452
2.360050	0.1	5.367399
2.361717	0.1	5.344093
2.363383	0.1	5.320013
2.365050	0.1	5.296052
2.366717	0.1	5.272866
2.368383	0.1	5.250633
2.370050	0.1	5.229056
2.371717	0.1	5.207539
2.373383	0.1	5.185485
2.375050	0.1	5.162597
2.376717	0.1	5.139292
2.378383	0.1	5.115867
2.380050	0.1	5.092025
2.381717	0.1	5.066812
2.383383	0.1	5.039037
2.385050	0.1	5.008042
2.386717	0.1	4.974366
2.388383	0.1	4.939556
2.390050	0.1	4.905224
2.391717	0.1	4.871965
2.393383	0.1	4.839719
2.395050	0.1	4.807651
2.396717	0.1	4.775346
2.398383	0.1	4.743219
2.400050	0.1	4.712045
2.401717	0.1	4.681945
2.403383	0.1	4.652381
2.405050	0.1	4.622639
2.406717	0.1	4.592479
2.408383	0.1	4.561663
2.410050	0.1	4.530251
2.411717	0.1	4.498720
2.413383	0.1	4.467845
2.415050	0.1	4.437864
2.416717	0.1	4.408598
2.418383	0.1	4.380107
2.420050	0.1	4.352212
2.421717	0.1	4.323125
2.423383	0.1	4.290700
2.425050	0.1	4.254759
2.426717	0.1	4.217565
2.428383	0.1	4.181743
2.430050	0.1	4.148424
2.431717	0.1	4.117191
2.433383	0.1	4.086614
2.435050	0.1	4.055441
2.436717	0.1	4.022599
2.438383	0.1	3.988207
2.440050	0.1	3.953278
2.441717	0.1	3.918946
2.443383	0.1	3.885389
2.445050	0.1	3.852487
2.446717	0.1	3.820658
2.448383	0.1	3.790796
2.450050	0.1	3.763557
2.451717	0.1	3.738284
2.453383	0.1	3.712714
2.455050	0.1	3.684342
2.456717	0.1	3.652454
2.458383	0.1	3.618121
2.460050	0.1	3.583253
2.461717	0.1	3.549218
2.463383	0.1	3.516555
2.465050	0.1	3.484965
2.466717	0.1	3.454328
2.468383	0.1	3.424943
2.470050	0.1	3.397167
2.471717	0.1	3.370285
2.473383	0.1	3.342807
2.475050	0.1	3.314495
2.476717	0.1	3.286421
2.478383	0.1	3.259599
2.480050	0.1	3.233731
2.481717	0.1	3.208518
2.483383	0.1	3.183723
2.485050	0.1	3.158629
2.486717	0.1	3.132284
2.488383	0.1	3.104150
2.490050	0.1	3.074944
2.491717	0.1	3.045500
2.493383	0.1	3.016412
2.495050	0.1	2.988160
2.496717	0.1	2.961338
2.498383	0.1	2.935708
2.500050	0.1	2.910614
2.501717	0.1	2.885521
2.503383	0.1	2.860129
2.505050	0.1	2.834499
2.506717	0.1	2.809167
2.508383	0.1	2.784670
2.510050	0.1	2.761424
2.511717	0.1	2.739370
2.513383	0.1	2.718091
2.515050	0.1	2.697647
2.516717	0.1	2.678216
2.518383	0.1	2.659440
2.520050	0.1	2.640128
2.521717	0.1	2.619505
2.523383	0.1	2.597869
2.525050	0.1	2.576590
2.526717	0.1	2.556145
2.528383	0.1	2.536297
2.530050	0.1	2.515972
2.531717	0.1	2.494395
2.533383	0.1	2.471566
2.535050	0.1	2.448619
2.536717	0.1	2.426863
2.538383	0.1	2.406836
2.540050	0.1	2.388239
2.541717	0.1	2.370119
2.543383	0.1	2.352238
2.545050	0.1	2.334952
2.546717	0.1	2.318621
2.548383	0.1	2.303422
2.550050	0.1	2.289295
2.551717	0.1	2.275705
2.553383	0.1	2.262592
2.555050	0.1	2.250433
2.556717	0.1	2.239049
2.558383	0.1	2.227128
2.560050	0.1	2.213359
2.561717	0.1	2.197862
2.563383	0.1	2.181649
2.565050	0.1	2.165556
2.566717	0.1	2.149582
2.568383	0.1	2.133072
2.570050	0.1	2.116025
2.571717	0.1	2.099037
2.573383	0.1	2.082944
2.575050	0.1	2.068222
2.576717	0.1	2.055645
2.578383	0.1	2.045751
2.580050	0.1	2.038002
2.581717	0.1	2.030194
2.583383	0.1	2.019167
2.585050	0.1	2.003789
2.586717	0.1	1.985729
2.588383	0.1	1.967728
2.590050	0.1	1.951397
2.591717	0.1	1.937091
2.593383	0.1	1.924396
2.595050	0.1	1.912356
2.596717	0.1	1.901031
2.598383	0.1	1.891255
2.600050	0.1	1.883447
2.601717	0.1	1.876891
2.603383	0.1	1.870394
2.605050	0.1	1.863241
2.606717	0.1	1.855254
2.608383	0.1	1.845777
2.610050	0.1	1.834035
2.611717	0.1	1.820445
2.613383	0.1	1.806915
2.615050	0.1	1.795352
2.616717	0.1	1.786351
2.618383	0.1	1.778364
2.620050	0.1	1.769483
2.621717	0.1	1.758754
2.623383	0.1	1.747787
2.625050	0.1	1.739383
2.626717	0.1	1.735330
2.628383	0.1	1.735211
2.630050	0.1	1.735807
2.631717	0.1	1.733601
2.633383	0.1	1.727879
2.635050	0.1	1.720250
2.636717	0.1	1.712740
2.638383	0.1	1.706123
2.640050	0.1	1.700223
2.641717	0.1	1.694799
2.643383	0.1	1.689851
2.645050	0.1	1.685441
2.646717	0.1	1.681268
2.648383	0.1	1.676858
2.650050	0.1	1.672030
2.651717	0.1	1.666546
2.653383	0.1	1.660168
2.655050	0.1	1.653671
2.656717	0.1	1.647949
2.658383	0.1	1.643300
2.660050	0.1	1.639545
2.661717	0.1	1.636565
2.663383	0.1	1.634181
2.665050	0.1	1.632154
2.666717	0.1	1.630485
2.668383	0.1	1.628816
2.670050	0.1	1.626730
2.671717	0.1	1.623094
2.673383	0.1	1.617372
2.675050	0.1	1.610220
2.676717	0.1	1.602769
2.678383	0.1	1.596391
2.680050	0.1	1.591981
2.681717	0.1	1.589120
2.683383	0.1	1.586855
2.685050	0.1	1.583994
2.686717	0.1	1.580298
2.688383	0.1	1.575947
2.690050	0.1	1.571059
2.691717	0.1	1.565397
2.693383	0.1	1.559436
2.695050	0.1	1.553893
2.696717	0.1	1.550257
2.698383	0.1	1.549423
2.700050	0.1	1.550615
2.701717	0.1	1.551211
2.703383	0.1	1.549423
2.705050	0.1	1.545847
2.706717	0.1	1.542270
2.708383	0.1	1.539409
2.710050	0.1	1.536548
2.711717	0.1	1.532555
2.713383	0.1	1.528084
2.715050	0.1	1.525104
2.716717	0.1	1.525283
2.718383	0.1	1.528442
2.720050	0.1	1.532674
2.721717	0.1	1.535356
2.723383	0.1	1.535177
2.725050	0.1	1.532912
2.726717	0.1	1.530945
2.728383	0.1	1.531005
2.730050	0.1	1.533389
2.731717	0.1	1.537800
2.733383	0.1	1.544178
2.735050	0.1	1.551986
2.736717	0.1	1.559913
2.738383	0.1	1.566172
2.740050	0.1	1.570046
2.741717	0.1	1.571894
2.743383	0.1	1.572311
2.745050	0.1	1.571417
2.746717	0.1	1.570165
2.748383	0.1	1.569867
2.750050	0.1	1.571000
2.751717	0.1	1.573205
2.753383	0.1	1.576007
2.755050	0.1	1.579881
2.756717	0.1	1.585543
2.758383	0.1	1.593292
2.760050	0.1	1.603127
2.761717	0.1	1.614690
2.763383	0.1	1.625896
2.765050	0.1	1.633704
2.766717	0.1	1.636684
2.768383	0.1	1.636148
2.770050	0.1	1.634479
2.771717	0.1	1.633346
2.773383	0.1	1.634061
2.775050	0.1	1.637578
2.776717	0.1	1.643598
2.778383	0.1	1.650632
2.780050	0.1	1.656771
2.781717	0.1	1.660764
2.783383	0.1	1.662433
2.785050	0.1	1.663149
2.786717	0.1	1.664817
2.788383	0.1	1.668573
2.790050	0.1	1.673997
2.791717	0.1	1.679063
2.793383	0.1	1.681924
2.795050	0.1	1.682222
2.796717	0.1	1.681328
2.798383	0.1	1.681149
2.800050	0.1	1.683474
2.801717	0.1	1.688719
2.803383	0.1	1.695573
2.805050	0.1	1.702130
2.806717	0.1	1.707018
2.808383	0.1	1.710177
2.810050	0.1	1.712144
2.811717	0.1	1.713097
2.813383	0.1	1.713216
2.815050	0.1	1.713038
2.816717	0.1	1.713216
2.818383	0.1	1.714230
2.820050	0.1	1.717031
2.821717	0.1	1.722097
2.823383	0.1	1.728594
2.825050	0.1	1.734734
2.826717	0.1	1.739979
2.828383	0.1	1.744807
2.830050	0.1	1.749277
2.831717	0.1	1.752436
2.833383	0.1	1.753032
2.835050	0.1	1.750887
2.836717	0.1	1.747370
2.838383	0.1	1.744509
2.840050	0.1	1.743853
2.841717	0.1	1.745701
2.843383	0.1	1.749635
2.845050	0.1	1.754701
2.846717	0.1	1.759946
2.848383	0.1	1.764536
2.850050	0.1	1.767635
2.851717	0.1	1.769483
2.853383	0.1	1.770973
2.855050	0.1	1.773536
2.856717	0.1	1.777589
2.858383	0.1	1.782417
2.860050	0.1	1.786471
2.861717	0.1	1.789093
2.863383	0.1	1.791000
2.865050	0.1	1.792967
2.866717	0.1	1.794994
2.868383	0.1	1.796544
2.870050	0.1	1.797319
2.871717	0.1	1.797915
2.873383	0.1	1.798868
2.875050	0.1	1.800060
2.876717	0.1	1.801074
2.878383	0.1	1.801670
2.880050	0.1	1.801968
2.881717	0.1	1.802504
2.883383	0.1	1.804054
2.885050	0.1	1.807392
2.886717	0.1	1.811743
2.888383	0.1	1.814664
2.890050	0.1	1.814306
2.891717	0.1	1.810610
2.893383	0.1	1.805365
2.895050	0.1	1.801193
2.896717	0.1	1.799762
2.898383	0.1	1.800776
2.900050	0.1	1.802743
2.901717	0.1	1.804233
2.903383	0.1	1.804710
2.905050	0.1	1.804531
2.906717	0.1	1.804173
2.908383	0.1	1.803160
2.910050	0.1	1.800776
2.911717	0.1	1.797557
2.913383	0.1	1.795352
2.915050	0.1	1.795471
2.916717	0.1	1.798034
2.918383	0.1	1.801372
2.920050	0.1	1.803339
2.921717	0.1	1.802981
2.923383	0.1	1.800835
2.925050	0.1	1.797855
2.926717	0.1	1.794815
2.928383	0.1	1.792252
2.930050	0.1	1.790285
2.931717	0.1	1.788676
2.933383	0.1	1.787126
2.935050	0.1	1.785815
2.936717	0.1	1.785815
2.938383	0.1	1.787841
2.940050	0.1	1.791358
2.941717	0.1	1.794934
2.943383	0.1	1.797319
2.945050	0.1	1.797974
2.946717	0.1	1.796544
2.948383	0.1	1.793027
2.950050	0.1	1.788735
2.951717	0.1	1.785040
2.953383	0.1	1.781821
2.955050	0.1	1.777887
2.956717	0.1	1.772940
2.958383	0.1	1.768172
2.960050	0.1	1.765311
2.961717	0.1	1.765311
2.963383	0.1	1.767695
2.965050	0.1	1.771212
2.966717	0.1	1.775026
2.968383	0.1	1.778305
2.970050	0.1	1.779199
2.971717	0.1	1.776219
2.973383	0.1	1.769900
2.975050	0.1	1.762927
2.976717	0.1	1.757681
2.978383	0.1	1.754701
2.980050	0.1	1.752794
2.981717	0.1	1.750887
2.983383	0.1	1.749158
2.985050	0.1	1.748145
2.986717	0.1	1.747787
2.988383	0.1	1.748085
2.990050	0.1	1.749277
2.991717	0.1	1.751840
2.993383	0.1	1.754880
2.995050	0.1	1.755834
2.996717	0.1	1.753032
2.998383	0.1	1.747310
3.000050	0.1	1.740933
3.001717	0.1	1.735389
3.003383	0.1	1.731455
3.005050	0.1	1.729786
3.006717	0.1	1.730144
3.008383	0.1	1.732171
3.010050	0.1	1.735091
3.011717	0.1	1.737535
3.013383	0.1	1.737416
3.015050	0.1	1.733184
3.016717	0.1	1.724959
3.018383	0.1	1.715064
3.020050	0.1	1.706779
3.021717	0.1	1.701892
3.023383	0.1	1.699567
3.025050	0.1	1.698077
3.026717	0.1	1.696766
3.028383	0.1	1.695275
3.030050	0.1	1.692772
3.031717	0.1	1.689017
3.033383	0.1	1.685083
3.035050	0.1	1.682162
3.036717	0.1	1.679957
3.038383	0.1	1.677632
3.040050	0.1	1.674950
3.041717	0.1	1.672030
3.043383	0.1	1.669109
3.045050	0.1	1.666725
3.046717	0.1	1.665413
3.048383	0.1	1.664102
3.050050	0.1	1.661003
3.051717	0.1	1.655758
3.053383	0.1	1.649380
3.055050	0.1	1.643598
3.056717	0.1	1.639426
3.058383	0.1	1.637161
3.060050	0.1	1.636207
3.061717	0.1	1.635790
3.063383	0.1	1.635432
3.065050	0.1	1.634657
3.066717	0.1	1.633048
3.068383	0.1	1.630247
3.070050	0.1	1.626313
3.071717	0.1	1.621544
3.073383	0.1	1.616299
3.075050	0.1	1.610994
3.076717	0.1	1.605868
3.078383	0.1	1.600862
3.080050	0.1	1.596153
3.081717	0.1	1.592517
3.083383	0.1	1.589894
3.085050	0.1	1.587629
3.086717	0.1	1.585007
3.088383	0.1	1.581907
3.090050	0.1	1.578510
3.091717	0.1	1.574814
3.093383	0.1	1.570404
3.095050	0.1	1.565099
3.096717	0.1	1.559556
3.098383	0.1	1.554847
3.100050	0.1	1.551330
3.101717	0.1	1.548886
3.103383	0.1	1.547635
3.105050	0.1	1.547217
3.106717	0.1	1.546562
3.108383	0.1	1.545012
3.110050	0.1	1.542211
3.111717	0.1	1.537621
3.113383	0.1	1.531005
3.115050	0.1	1.523495
3.116717	0.1	1.516640
3.118383	0.1	1.511514
3.120050	0.1	1.508057
3.121717	0.1	1.505673
3.123383	0.1	1.503706
3.125050	0.1	1.501620
3.126717	0.1	1.498997
3.128383	0.1	1.495719
3.130050	0.1	1.491845
3.131717	0.1	1.487672
3.133383	0.1	1.483679
3.135050	0.1	1.479864
3.136717	0.1	1.475573
3.138383	0.1	1.469851
3.140050	0.1	1.461685
3.141717	0.1	1.451314
3.143383	0.1	1.440585
3.145050	0.1	1.431882
3.146717	0.1	1.426995
3.148383	0.1	1.425743
3.150050	0.1	1.425862
3.151717	0.1	1.424849
3.153383	0.1	1.421392
3.155050	0.1	1.415193
3.156717	0.1	1.406491
3.158383	0.1	1.397073
3.160050	0.1	1.389682
3.161717	0.1	1.385987
3.163383	0.1	1.385868
3.165050	0.1	1.387656
3.166717	0.1	1.389086
3.168383	0.1	1.388192
3.170050	0.1	1.384497
3.171717	0.1	1.379073
3.173383	0.1	1.372874
3.175050	0.1	1.365364
3.176717	0.1	1.355469
3.178383	0.1	1.343906
3.180050	0.1	1.332104
3.181717	0.1	1.321495
3.183383	0.1	1.312554
3.185050	0.1	1.305044
3.186717	0.1	1.298249
3.188383	0.1	1.291633
3.190050	0.1	1.285493
3.191717	0.1	1.280367
3.193383	0.1	1.276255
3.195050	0.1	1.272857
3.196717	0.1	1.269937
3.198383	0.1	1.267135
3.200050	0.1	1.263678
3.201717	0.1	1.259506
3.203383	0.1	1.254916
3.205050	0.1	1.250148
3.206717	0.1	1.245439
3.208383	0.1	1.241267
3.210050	0.1	1.237810
3.211717	0.1	1.234412
3.213383	0.1	1.229942
3.215050	0.1	1.224101
3.216717	0.1	1.217544
3.218383	0.1	1.210690
3.220050	0.1	1.203537
3.221717	0.1	1.196921
3.223383	0.1	1.191914
3.225050	0.1	1.187861
3.226717	0.1	1.182616
3.228383	0.1	1.174867
3.230050	0.1	1.165927
3.231717	0.1	1.157820
3.233383	0.1	1.151145
3.235050	0.1	1.145244
3.236717	0.1	1.139522
3.238383	0.1	1.133978
3.240050	0.1	1.128197
3.241717	0.1	1.121461
3.243383	0.1	1.114309
3.245050	0.1	1.107991
3.246717	0.1	1.102448
3.248383	0.1	1.096726
3.250050	0.1	1.090407
3.251717	0.1	1.083911
3.253383	0.1	1.077831
3.255050	0.1	1.072288
3.256717	0.1	1.066804
3.258383	0.1	1.060844
3.260050	0.1	1.053810
3.261717	0.1	1.046240
3.263383	0.1	1.039147
3.265050	0.1	1.032889
3.266717	0.1	1.027584
3.268383	0.1	1.022816
3.270050	0.1	1.017749
3.271717	0.1	1.011789
3.273383	0.1	1.005590
3.275050	0.1	1.000583
3.276717	0.1	0.996888
3.278383	0.1	0.993431
3.280050	0.1	0.989437
3.281717	0.1	0.984788
3.283383	0.1	0.979126
3.285050	0.1	0.971854
3.286717	0.1	0.962794
3.288383	0.1	0.952303
3.290050	0.1	0.942051
3.291717	0.1	0.933886
3.293383	0.1	0.928342
3.295050	0.1	0.924349
3.296717	0.1	0.921071
3.298383	0.1	0.917792
3.300050	0.1	0.913143
3.301717	0.1	0.905871
3.303383	0.1	0.897229
3.305050	0.1	0.889778
3.306717	0.1	0.884831
3.308383	0.1	0.881970
3.310050	0.1	0.880003
3.311717	0.1	0.877202
3.313383	0.1	0.871837
3.315050	0.1	0.863552
3.316717	0.1	0.853539
3.318383	0.1	0.843406
3.320050	0.1	0.834167
3.321717	0.1	0.826299
3.323383	0.1	0.819802
3.325050	0.1	0.814259
3.326717	0.1	0.809908
3.328383	0.1	0.806987
3.330050	0.1	0.804424
3.331717	0.1	0.800729
3.333383	0.1	0.795364
3.335050	0.1	0.788271
3.336717	0.1	0.779867
3.338383	0.1	0.770867
3.340050	0.1	0.762045
3.341717	0.1	0.753999
3.343383	0.1	0.746846
3.345050	0.1	0.740051
3.346717	0.1	0.732601
3.348383	0.1	0.724077
3.350050	0.1	0.715315
3.351717	0.1	0.707746
3.353383	0.1	0.702500
3.355050	0.1	0.699341
3.356717	0.1	0.697017
3.358383	0.1	0.694215
3.360050	0.1	0.691116
3.361717	0.1	0.688493
3.363383	0.1	0.686705
3.365050	0.1	0.684917
3.366717	0.1	0.681520
3.368383	0.1	0.675321
3.370050	0.1	0.666499
3.371717	0.1	0.656962
3.373383	0.1	0.648618
3.375050	0.1	0.642359
3.376717	0.1	0.638187
3.378383	0.1	0.635445
3.380050	0.1	0.632703
3.381717	0.1	0.628471
3.383383	0.1	0.622034
3.385050	0.1	0.613630
3.386717	0.1	0.604391
3.388383	0.1	0.596464
3.390050	0.1	0.591695
3.391717	0.1	0.589669
3.393383	0.1	0.588656
3.395050	0.1	0.587642
3.396717	0.1	0.586510
3.398383	0.1	0.584781
3.400050	0.1	0.581801
3.401717	0.1	0.577748
3.403383	0.1	0.572681
3.405050	0.1	0.565648
3.406717	0.1	0.555873
3.408383	0.1	0.544190
3.410050	0.1	0.533044
3.411717	0.1	0.525177
3.413383	0.1	0.521779
3.415050	0.1	0.522256
3.416717	0.1	0.524581
3.418383	0.1	0.526309
3.420050	0.1	0.525773
3.421717	0.1	0.522673
3.423383	0.1	0.517547
3.425050	0.1	0.511050
3.426717	0.1	0.503600
3.428383	0.1	0.496089
3.430050	0.1	0.489056
3.431717	0.1	0.482857
3.433383	0.1	0.477672
3.435050	0.1	0.473321
3.436717	0.1	0.469089
3.438383	0.1	0.464499
3.440050	0.1	0.460267
3.441717	0.1	0.457644
3.443383	0.1	0.457406
3.445050	0.1	0.459135
3.446717	0.1	0.461280
3.448383	0.1	0.462115
3.450050	0.1	0.460684
3.451717	0.1	0.456870
3.453383	0.1	0.451803
3.455050	0.1	0.447273
3.456717	0.1	0.443995
3.458383	0.1	0.441790
3.460050	0.1	0.440121
3.461717	0.1	0.438750
3.463383	0.1	0.437140
3.465050	0.1	0.434577
3.466717	0.1	0.431359
3.468383	0.1	0.428557
3.470050	0.1	0.427008
3.471717	0.1	0.426888
3.473383	0.1	0.427902
3.475050	0.1	0.429690
3.476717	0.1	0.431836
3.478383	0.1	0.434160
3.480050	0.1	0.437617
3.481717	0.1	0.444174
3.483383	0.1	0.454664
3.485050	0.1	0.468433
3.486717	0.1	0.483990
3.488383	0.1	0.500262
3.490050	0.1	0.516534
3.491717	0.1	0.531197
3.493383	0.1	0.542700
3.495050	0.1	0.550628
3.496717	0.1	0.555754
3.498383	0.1	0.558734
3.500050	0.1	0.559330
3.501717	0.1	0.556767
3.503383	0.1	0.551105
3.505050	0.1	0.543356
3.506717	0.1	0.535011
3.508383	0.1	0.527084
3.510050	0.1	0.519753
3.511717	0.1	0.512600
3.513383	0.1	0.504673
3.515050	0.1	0.495732
3.516717	0.1	0.487506
3.518383	0.1	0.482023
3.520050	0.1	0.480473
3.521717	0.1	0.482619
3.523383	0.1	0.487387
3.525050	0.1	0.493825
3.526717	0.1	0.501394
3.528383	0.1	0.510395
3.530050	0.1	0.521481
3.531717	0.1	0.534892
3.533383	0.1	0.549734
3.535050	0.1	0.564456
3.536717	0.1	0.577450
3.538383	0.1	0.588000
3.540050	0.1	0.596106
3.541717	0.1	0.601709
3.543383	0.1	0.605285
3.545050	0.1	0.608563
3.546717	0.1	0.613451
3.548383	0.1	0.620902
3.550050	0.1	0.630200
3.551717	0.1	0.639141
3.553383	0.1	0.645280
3.555050	0.1	0.647187
3.556717	0.1	0.645220
3.558383	0.1	0.641406
3.560050	0.1	0.638068
3.561717	0.1	0.636458
3.563383	0.1	0.636518
3.565050	0.1	0.637591
3.566717	0.1	0.639677
3.568383	0.1	0.642896
3.570050	0.1	0.647545
3.571717	0.1	0.653207
3.573383	0.1	0.658453
3.575050	0.1	0.661552
3.576717	0.1	0.662208
3.578383	0.1	0.661671
3.580050	0.1	0.660896
3.581717	0.1	0.659823
3.583383	0.1	0.658095
3.585050	0.1	0.655472
3.586717	0.1	0.652194
3.588383	0.1	0.648797
3.590050	0.1	0.646770
3.591717	0.1	0.646651
3.593383	0.1	0.647903
3.595050	0.1	0.649691
3.596717	0.1	0.652134
3.598383	0.1	0.654638
3.600050	0.1	0.654638
3.601717	0.1	0.651062
3.603383	0.1	0.645757
3.605050	0.1	0.641406
3.606717	0.1	0.639498
3.608383	0.1	0.639498
3.610050	0.1	0.639498
3.611717	0.1	0.637293
3.613383	0.1	0.632644
3.615050	0.1	0.627279
3.616717	0.1	0.623345
3.618383	0.1	0.621378
3.620050	0.1	0.620723
3.621717	0.1	0.620782
3.623383	0.1	0.621557
3.625050	0.1	0.622988
3.626717	0.1	0.624239
3.628383	0.1	0.624061
3.630050	0.1	0.622690
3.631717	0.1	0.621676
3.633383	0.1	0.622153
3.635050	0.1	0.622869
3.636717	0.1	0.621498
3.638383	0.1	0.616789
3.640050	0.1	0.609756
3.641717	0.1	0.602365
3.643383	0.1	0.597060
3.645050	0.1	0.595391
3.646717	0.1	0.596881
3.648383	0.1	0.599802
3.650050	0.1	0.602663
3.651717	0.1	0.604749
3.653383	0.1	0.605643
3.655050	0.1	0.605166
3.656717	0.1	0.603259
3.658383	0.1	0.600219
3.660050	0.1	0.596166
3.661717	0.1	0.591397
3.663383	0.1	0.586808
3.665050	0.1	0.584066
3.666717	0.1	0.584364
3.668383	0.1	0.586927
3.670050	0.1	0.589728
3.671717	0.1	0.591159
3.673383	0.1	0.590503
3.675050	0.1	0.587881
3.676717	0.1	0.584602
3.678383	0.1	0.582397
3.680050	0.1	0.581801
3.681717	0.1	0.582337
3.683383	0.1	0.583231
3.685050	0.1	0.583530
3.686717	0.1	0.582457
3.688383	0.1	0.579774
3.690050	0.1	0.575662
3.691717	0.1	0.570774
3.693383	0.1	0.566006
3.695050	0.1	0.561774
3.696717	0.1	0.558019
3.698383	0.1	0.554681
3.700050	0.1	0.552118
3.701717	0.1	0.550807
3.703383	0.1	0.550926
3.705050	0.1	0.552118
3.706717	0.1	0.554085
3.708383	0.1	0.556588
3.710050	0.1	0.559211
3.711717	0.1	0.561655
3.713383	0.1	0.564337
3.715050	0.1	0.567257
3.716717	0.1	0.569403
3.718383	0.1	0.569582
3.720050	0.1	0.567794
3.721717	0.1	0.565112
3.723383	0.1	0.562370
3.725050	0.1	0.559986
3.726717	0.1	0.558019
3.728383	0.1	0.556111
3.730050	0.1	0.554144
3.731717	0.1	0.552118
3.733383	0.1	0.550151
3.735050	0.1	0.549018
3.736717	0.1	0.549257
3.738383	0.1	0.551164
3.740050	0.1	0.554264
3.741717	0.1	0.556946
3.743383	0.1	0.557601
3.745050	0.1	0.555813
3.746717	0.1	0.552416
3.748383	0.1	0.548422
3.750050	0.1	0.544786
3.751717	0.1	0.542283
3.753383	0.1	0.541210
3.755050	0.1	0.541091
3.756717	0.1	0.540733
3.758383	0.1	0.539243
3.760050	0.1	0.536680
3.761717	0.1	0.533760
3.763383	0.1	0.531137
3.765050	0.1	0.529170
3.766717	0.1	0.527740
3.768383	0.1	0.526547
3.770050	0.1	0.525117
3.771717	0.1	0.522852
3.773383	0.1	0.520051
3.775050	0.1	0.517309
3.776717	0.1	0.514925
3.778383	0.1	0.512779
3.780050	0.1	0.511050
3.781717	0.1	0.510871
3.783383	0.1	0.512838
3.785050	0.1	0.515699
3.786717	0.1	0.517607
3.788383	0.1	0.517607
3.790050	0.1	0.515580
3.791717	0.1	0.511885
3.793383	0.1	0.507057
3.795050	0.1	0.502467
3.796717	0.1	0.499904
3.798383	0.1	0.499964
3.800050	0.1	0.501573
3.801717	0.1	0.502527
3.803383	0.1	0.501931
3.805050	0.1	0.500381
3.806717	0.1	0.498951
3.808383	0.1	0.498235
3.810050	0.1	0.497818
3.811717	0.1	0.496507
3.813383	0.1	0.493526
3.815050	0.1	0.489175
3.816717	0.1	0.485241
3.818383	0.1	0.483394
3.820050	0.1	0.483751
3.821717	0.1	0.485480
3.823383	0.1	0.487685
3.825050	0.1	0.489652
3.826717	0.1	0.490665
3.828383	0.1	0.490367
3.830050	0.1	0.489056
3.831717	0.1	0.487387
3.833383	0.1	0.485957
3.835050	0.1	0.484109
3.836717	0.1	0.481308
3.838383	0.1	0.478089
3.840050	0.1	0.475764
3.841717	0.1	0.474691
3.843383	0.1	0.473797
3.845050	0.1	0.472009
3.846717	0.1	0.469148
3.848383	0.1	0.466108
3.850050	0.1	0.463903
3.851717	0.1	0.462770
3.853383	0.1	0.461936
3.855050	0.1	0.461102
3.856717	0.1	0.460207
3.858383	0.1	0.459313
3.860050	0.1	0.458241
3.861717	0.1	0.456631
3.863383	0.1	0.453591
3.865050	0.1	0.448763
3.866717	0.1	0.442863
3.868383	0.1	0.437498
3.870050	0.1	0.433743
3.871717	0.1	0.432014
3.873383	0.1	0.432014
3.875050	0.1	0.432730
3.876717	0.1	0.433445
3.878383	0.1	0.433445
3.880050	0.1	0.432014
3.881717	0.1	0.429094
3.883383	0.1	0.425398
3.885050	0.1	0.421584
3.886717	0.1	0.418007
3.888383	0.1	0.414491
3.890050	0.1	0.411332
3.891717	0.1	0.408888
3.893383	0.1	0.407219
3.895050	0.1	0.406146
3.896717	0.1	0.405550
3.898383	0.1	0.405788
3.900050	0.1	0.406623
3.901717	0.1	0.407577
3.903383	0.1	0.407517
3.905050	0.1	0.405848
3.906717	0.1	0.402868
3.908383	0.1	0.399530
3.910050	0.1	0.396013
3.911717	0.1	0.392616
3.913383	0.1	0.390112
3.915050	0.1	0.389099
3.916717	0.1	0.389278
3.918383	0.1	0.389457
3.920050	0.1	0.388324
3.921717	0.1	0.385523
3.923383	0.1	0.382483
3.925050	0.1	0.380695
3.926717	0.1	0.380456
3.928383	0.1	0.381112
3.930050	0.1	0.381231
3.931717	0.1	0.379264
3.933383	0.1	0.374734
3.935050	0.1	0.369072
3.936717	0.1	0.364125
3.938383	0.1	0.360549
3.940050	0.1	0.358462
3.941717	0.1	0.358105
3.943383	0.1	0.359237
3.945050	0.1	0.361145
3.946717	0.1	0.362694
3.948383	0.1	0.363112
3.950050	0.1	0.362694
3.951717	0.1	0.362217
3.953383	0.1	0.361919
3.955050	0.1	0.361502
3.956717	0.1	0.360847
3.958383	0.1	0.360250
3.960050	0.1	0.360012
3.961717	0.1	0.359774
3.963383	0.1	0.358999
3.965050	0.1	0.357270
3.966717	0.1	0.354230
3.968383	0.1	0.349760
3.970050	0.1	0.344813
3.971717	0.1	0.340760
3.973383	0.1	0.338674
3.975050	0.1	0.338435
3.976717	0.1	0.339210
3.978383	0.1	0.340223
3.980050	0.1	0.341117
3.981717	0.1	0.341237
3.983383	0.1	0.339985
3.985050	0.1	0.336945
3.986717	0.1	0.332236
3.988383	0.1	0.326812
3.990050	0.1	0.321746
3.991717	0.1	0.318348
3.993383	0.1	0.317037
3.995050	0.1	0.317276
3.996717	0.1	0.318170
3.998383	0.1	0.319242
4.000050	0.1	0.319541
4.001717	0.1	0.317931
4.003383	0.1	0.314474
4.005050	0.1	0.310421
4.006717	0.1	0.307441
4.008383	0.1	0.306129
4.010050	0.1	0.305474
4.011717	0.1	0.304103
4.013383	0.1	0.302076
4.015050	0.1	0.300527
4.016717	0.1	0.299692
4.018383	0.1	0.298560
4.020050	0.1	0.296593
4.021717	0.1	0.293970
4.023383	0.1	0.291049
4.025050	0.1	0.288010
4.026717	0.1	0.285447
4.028383	0.1	0.284195
4.030050	0.1	0.284314
4.031717	0.1	0.284672
4.033383	0.1	0.284255
4.035050	0.1	0.282884
4.036717	0.1	0.280976
4.038383	0.1	0.278652
4.040050	0.1	0.276506
4.041717	0.1	0.275493
4.043383	0.1	0.275850
4.045050	0.1	0.276804
4.046717	0.1	0.276923
4.048383	0.1	0.274837
4.050050	0.1	0.270784
4.051717	0.1	0.266552
4.053383	0.1	0.264227
4.055050	0.1	0.264287
4.056717	0.1	0.265181
4.058383	0.1	0.264823
4.060050	0.1	0.262499
4.061717	0.1	0.258327
4.063383	0.1	0.253022
4.065050	0.1	0.248015
4.066717	0.1	0.244617
4.068383	0.1	0.243604
4.070050	0.1	0.245273
4.071717	0.1	0.248969
4.073383	0.1	0.252843
4.075050	0.1	0.255167
4.076717	0.1	0.255167
4.078383	0.1	0.253499
4.080050	0.1	0.251114
4.081717	0.1	0.248730
4.083383	0.1	0.246465
4.085050	0.1	0.244260
4.086717	0.1	0.242233
4.088383	0.1	0.240803
4.090050	0.1	0.240326
4.091717	0.1	0.240326
4.093383	0.1	0.239849
4.095050	0.1	0.238121
4.096717	0.1	0.235498
4.098383	0.1	0.233054
4.100050	0.1	0.231445
4.101717	0.1	0.230432
4.103383	0.1	0.229478
4.105050	0.1	0.227928
4.106717	0.1	0.225306
4.108383	0.1	0.221133
4.110050	0.1	0.215948
4.111717	0.1	0.211000
4.113383	0.1	0.207543
4.115050	0.1	0.206292
4.116717	0.1	0.207424
4.118383	0.1	0.210345
4.120050	0.1	0.213742
4.121717	0.1	0.216305
4.123383	0.1	0.217319
4.125050	0.1	0.216901
4.126717	0.1	0.215054
4.128383	0.1	0.212014
4.130050	0.1	0.208616
4.131717	0.1	0.206232
4.133383	0.1	0.205159
4.135050	0.1	0.204802
4.136717	0.1	0.204563
4.138383	0.1	0.204742
4.140050	0.1	0.205576
4.141717	0.1	0.206649
4.143383	0.1	0.206947
4.145050	0.1	0.205576
4.146717	0.1	0.201941
4.148383	0.1	0.196815
4.150050	0.1	0.191927
4.151717	0.1	0.188291
4.153383	0.1	0.186026
4.155050	0.1	0.184655
4.156717	0.1	0.183702
4.158383	0.1	0.182927
4.160050	0.1	0.182033
4.161717	0.1	0.180781
4.163383	0.1	0.178754
4.165050	0.1	0.175834
4.166717	0.1	0.172377
4.168383	0.1	0.169158
4.170050	0.1	0.167131
4.171717	0.1	0.166953
4.173383	0.1	0.168145
4.175050	0.1	0.169158
4.176717	0.1	0.168860
4.178383	0.1	0.167310
4.180050	0.1	0.165582
4.181717	0.1	0.164986
4.183383	0.1	0.165582
4.185050	0.1	0.166714
4.186717	0.1	0.167131
4.188383	0.1	0.165880
4.190050	0.1	0.162661
4.191717	0.1	0.158310
4.193383	0.1	0.154018
4.195050	0.1	0.150561
4.196717	0.1	0.147998
4.198383	0.1	0.145912
4.200050	0.1	0.144184
4.201717	0.1	0.142634
4.203383	0.1	0.141323
4.205050	0.1	0.140190
4.206717	0.1	0.139594
4.208383	0.1	0.139356
4.210050	0.1	0.138938
4.211717	0.1	0.137985
4.213383	0.1	0.136375
4.215050	0.1	0.134230
4.216717	0.1	0.132263
4.218383	0.1	0.131607
4.220050	0.1	0.133336
4.221717	0.1	0.136733
4.223383	0.1	0.139713
4.225050	0.1	0.140727
4.226717	0.1	0.140250
4.228383	0.1	0.139534
4.230050	0.1	0.139117
4.231717	0.1	0.138760
4.233383	0.1	0.138462
4.235050	0.1	0.138521
4.236717	0.1	0.138521
4.238383	0.1	0.137508
4.240050	0.1	0.134587
4.241717	0.1	0.129521
4.243383	0.1	0.123024
4.245050	0.1	0.115693
4.246717	0.1	0.108421
4.248383	0.1	0.102222
4.250050	0.1	0.097990
4.251717	0.1	0.096321
4.253383	0.1	0.097454
4.255050	0.1	0.101209
4.256717	0.1	0.106871
4.258383	0.1	0.112712
4.260050	0.1	0.117362
4.261717	0.1	0.120401
4.263383	0.1	0.121832
4.265050	0.1	0.121474
4.266717	0.1	0.119805
4.268383	0.1	0.117838
4.270050	0.1	0.116766
4.271717	0.1	0.116885
4.273383	0.1	0.117481
4.275050	0.1	0.117302
4.276717	0.1	0.115752
4.278383	0.1	0.113010
4.280050	0.1	0.110030
4.281717	0.1	0.107586
4.283383	0.1	0.106335
4.285050	0.1	0.106454
4.286717	0.1	0.107586
4.288383	0.1	0.109315
4.290050	0.1	0.111043
4.291717	0.1	0.111818
4.293383	0.1	0.111520
4.295050	0.1	0.110328
4.296717	0.1	0.108659
4.298383	0.1	0.106812
4.300050	0.1	0.105560
4.301717	0.1	0.105262
4.303383	0.1	0.105262
4.305050	0.1	0.104547
4.306717	0.1	0.102639
4.308383	0.1	0.100255
4.310050	0.1	0.098586
4.311717	0.1	0.098348
4.313383	0.1	0.098944
4.315050	0.1	0.098586
4.316717	0.1	0.096917
4.318383	0.1	0.095069
4.320050	0.1	0.095069
4.321717	0.1	0.097990
4.323383	0.1	0.102758
4.325050	0.1	0.107050
4.326717	0.1	0.109077
4.328383	0.1	0.108480
4.330050	0.1	0.106096
4.331717	0.1	0.102937
4.333383	0.1	0.099719
4.335050	0.1	0.097156
4.336717	0.1	0.096083
4.338383	0.1	0.097215
4.340050	0.1	0.100195
4.341717	0.1	0.104010
4.343383	0.1	0.107825
4.345050	0.1	0.111640
4.346717	0.1	0.115454
4.348383	0.1	0.119090
4.350050	0.1	0.121832
4.351717	0.1	0.123322
4.353383	0.1	0.123560
4.355050	0.1	0.121593
4.356717	0.1	0.117004
4.358383	0.1	0.111282
4.360050	0.1	0.107110
4.361717	0.1	0.105679
4.363383	0.1	0.106275
4.365050	0.1	0.107706
4.366717	0.1	0.109196
4.368383	0.1	0.110626
4.370050	0.1	0.112534
4.371717	0.1	0.115335
4.373383	0.1	0.118554
4.375050	0.1	0.121474
4.376717	0.1	0.123858
4.378383	0.1	0.125587
4.380050	0.1	0.126481
4.381717	0.1	0.127196
4.383383	0.1	0.129163
4.385050	0.1	0.133455
4.386717	0.1	0.139415
4.388383	0.1	0.145137
4.390050	0.1	0.148833
4.391717	0.1	0.150204
4.393383	0.1	0.149608
4.395050	0.1	0.148058
4.396717	0.1	0.147402
4.398383	0.1	0.149548
4.400050	0.1	0.154495
4.401717	0.1	0.160813
4.403383	0.1	0.166655
4.405050	0.1	0.170946
4.406717	0.1	0.173390
4.408383	0.1	0.174642
4.410050	0.1	0.175893
4.411717	0.1	0.178516
4.413383	0.1	0.182450
4.415050	0.1	0.186801
4.416717	0.1	0.191033
4.418383	0.1	0.195622
4.420050	0.1	0.200629
4.421717	0.1	0.205517
4.423383	0.1	0.210345
4.425050	0.1	0.215113
4.426717	0.1	0.219286
4.428383	0.1	0.222087
4.430050	0.1	0.223637
4.431717	0.1	0.225067
4.433383	0.1	0.227511
4.435050	0.1	0.231028
4.436717	0.1	0.235021
4.438383	0.1	0.238836
4.440050	0.1	0.241935
4.441717	0.1	0.243843
4.443383	0.1	0.244021
4.445050	0.1	0.242293
4.446717	0.1	0.239968
4.448383	0.1	0.238717
4.450050	0.1	0.239611
4.451717	0.1	0.242412
4.453383	0.1	0.246048
4.455050	0.1	0.249326
4.456717	0.1	0.251532
4.458383	0.1	0.252485
4.460050	0.1	0.252426
4.461717	0.1	0.252426
4.463383	0.1	0.253797
4.465050	0.1	0.256836
4.466717	0.1	0.260532
4.468383	0.1	0.264108
4.470050	0.1	0.267804
4.471717	0.1	0.271916
4.473383	0.1	0.275850
4.475050	0.1	0.278711
4.476717	0.1	0.279903
4.478383	0.1	0.279546
4.480050	0.1	0.278413
4.481717	0.1	0.276804
4.483383	0.1	0.274181
4.485050	0.1	0.270307
4.486717	0.1	0.266373
4.488383	0.1	0.263810
4.490050	0.1	0.263393
4.491717	0.1	0.264645
4.493383	0.1	0.266612
4.495050	0.1	0.267863
4.496717	0.1	0.267446
4.498383	0.1	0.265419
4.500050	0.1	0.262380
4.501717	0.1	0.259101
4.503383	0.1	0.255942
4.505050	0.1	0.252724
4.506717	0.1	0.249386
4.508383	0.1	0.246465
4.510050	0.1	0.244319
4.511717	0.1	0.243247
4.513383	0.1	0.243664
4.515050	0.1	0.245214
4.516717	0.1	0.246763
4.518383	0.1	0.248194
4.520050	0.1	0.250161
4.521717	0.1	0.252962
4.523383	0.1	0.255287
4.525050	0.1	0.255823
4.526717	0.1	0.254452
4.528383	0.1	0.252247
4.530050	0.1	0.250280
4.531717	0.1	0.248730
4.533383	0.1	0.246882
4.535050	0.1	0.244081
4.536717	0.1	0.241041
4.538383	0.1	0.239134
4.540050	0.1	0.239432
4.541717	0.1	0.241816
4.543383	0.1	0.245333
4.545050	0.1	0.248671
4.546717	0.1	0.250340
4.548383	0.1	0.249743
4.550050	0.1	0.247717
4.551717	0.1	0.245333
4.553383	0.1	0.242651
4.555050	0.1	0.239015
4.556717	0.1	0.234544
4.558383	0.1	0.229895
4.560050	0.1	0.225842
4.561717	0.1	0.222564
4.563383	0.1	0.220060
4.565050	0.1	0.218630
4.566717	0.1	0.217915
4.568383	0.1	0.217140
4.570050	0.1	0.215948
4.571717	0.1	0.214219
4.573383	0.1	0.211656
4.575050	0.1	0.208378
4.576717	0.1	0.205278
4.578383	0.1	0.202656
4.580050	0.1	0.200927
4.581717	0.1	0.201106
4.583383	0.1	0.204384
4.585050	0.1	0.210643
4.586717	0.1	0.217557
4.588383	0.1	0.221729
4.590050	0.1	0.221074
4.591717	0.1	0.216663
4.593383	0.1	0.212133
4.595050	0.1	0.210285
4.596717	0.1	0.212133
4.598383	0.1	0.217319
4.600050	0.1	0.224352
4.601717	0.1	0.231385
4.603383	0.1	0.236094
4.605050	0.1	0.237107
4.606717	0.1	0.235021
4.608383	0.1	0.232101
4.610050	0.1	0.230074
4.611717	0.1	0.229061
4.613383	0.1	0.227988
4.615050	0.1	0.225782
4.616717	0.1	0.222921
4.618383	0.1	0.220299
4.620050	0.1	0.218630
4.621717	0.1	0.217736
4.623383	0.1	0.216782
4.625050	0.1	0.214696
4.626717	0.1	0.210702
4.628383	0.1	0.205278
4.630050	0.1	0.199676
4.631717	0.1	0.195444
4.633383	0.1	0.193417
4.635050	0.1	0.193894
4.636717	0.1	0.196457
4.638383	0.1	0.200272
4.640050	0.1	0.204325
4.641717	0.1	0.208199
4.643383	0.1	0.211954
4.645050	0.1	0.215352
4.646717	0.1	0.217676
4.648383	0.1	0.218391
4.650050	0.1	0.217676
4.651717	0.1	0.215948
4.653383	0.1	0.214100
4.655050	0.1	0.212491
4.656717	0.1	0.211060
4.658383	0.1	0.209034
4.660050	0.1	0.206590
4.661717	0.1	0.204861
4.663383	0.1	0.204682
4.665050	0.1	0.205398
4.666717	0.1	0.206053
4.668383	0.1	0.206232
4.670050	0.1	0.205815
4.671717	0.1	0.205517
4.673383	0.1	0.206411
4.675050	0.1	0.209391
4.676717	0.1	0.213861
4.678383	0.1	0.218272
4.680050	0.1	0.220537
4.681717	0.1	0.220358
4.683383	0.1	0.218868
4.685050	0.1	0.217915
4.686717	0.1	0.218272
4.688383	0.1	0.219762
4.690050	0.1	0.222385
4.691717	0.1	0.225782
4.693383	0.1	0.228465
4.695050	0.1	0.228822
4.696717	0.1	0.226378
4.698383	0.1	0.222206
4.700050	0.1	0.217736
4.701717	0.1	0.213683
4.703383	0.1	0.210106
4.705050	0.1	0.207245
4.706717	0.1	0.205398
4.708383	0.1	0.204980
4.710050	0.1	0.205815
4.711717	0.1	0.207245
4.713383	0.1	0.208616
4.715050	0.1	0.209868
4.716717	0.1	0.211179
4.718383	0.1	0.212908
4.720050	0.1	0.215232
4.721717	0.1	0.218034
4.723383	0.1	0.220299
4.725050	0.1	0.220895
4.726717	0.1	0.218987
4.728383	0.1	0.214636
4.730050	0.1	0.209034
4.731717	0.1	0.203908
4.733383	0.1	0.200510
4.735050	0.1	0.199139
4.736717	0.1	0.199974
4.738383	0.1	0.202477
4.740050	0.1	0.206053
4.741717	0.1	0.209987
4.743383	0.1	0.214100
4.745050	0.1	0.218451
4.746717	0.1	0.222921
4.748383	0.1	0.227094
4.750050	0.1	0.230193
4.751717	0.1	0.231683
4.753383	0.1	0.231445
4.755050	0.1	0.229418
4.756717	0.1	0.226378
4.758383	0.1	0.223637
4.760050	0.1	0.222206
4.761717	0.1	0.222266
4.763383	0.1	0.223696
4.765050	0.1	0.226080
4.766717	0.1	0.227332
4.768383	0.1	0.225008
4.770050	0.1	0.218928
4.771717	0.1	0.212371
4.773383	0.1	0.208795
4.775050	0.1	0.208914
4.776717	0.1	0.211239
4.778383	0.1	0.214458
4.780050	0.1	0.217736
4.781717	0.1	0.220299
4.783383	0.1	0.221670
4.785050	0.1	0.221908
4.786717	0.1	0.221968
4.788383	0.1	0.223339
4.790050	0.1	0.226855
4.791717	0.1	0.231743
4.793383	0.1	0.236034
4.795050	0.1	0.237882
4.796717	0.1	0.236750
4.798383	0.1	0.233829
4.800050	0.1	0.230551
4.801717	0.1	0.227571
4.803383	0.1	0.225127
4.805050	0.1	0.223696
4.806717	0.1	0.223994
4.808383	0.1	0.226259
4.810050	0.1	0.229657
4.811717	0.1	0.232816
4.813383	0.1	0.234723
4.815050	0.1	0.235379
4.816717	0.1	0.235617
4.818383	0.1	0.236273
4.820050	0.1	0.237346
4.821717	0.1	0.238121
4.823383	0.1	0.238657
4.825050	0.1	0.239074
4.826717	0.1	0.239193
4.828383	0.1	0.238836
4.830050	0.1	0.237942
4.831717	0.1	0.236928
4.833383	0.1	0.236392
4.835050	0.1	0.236750
4.836717	0.1	0.238657
4.838383	0.1	0.241578
4.840050	0.1	0.244141
4.841717	0.1	0.245214
4.843383	0.1	0.245452
4.845050	0.1	0.245392
4.846717	0.1	0.244796
4.848383	0.1	0.243425
4.850050	0.1	0.242412
4.851717	0.1	0.242889
4.853383	0.1	0.244677
4.855050	0.1	0.246525
4.856717	0.1	0.247419
4.858383	0.1	0.247240
4.860050	0.1	0.246346
4.861717	0.1	0.245333
4.863383	0.1	0.244319
4.865050	0.1	0.243366
4.866717	0.1	0.241995
4.868383	0.1	0.240266
4.870050	0.1	0.239253
4.871717	0.1	0.239909
4.873383	0.1	0.241876
4.875050	0.1	0.243843
4.876717	0.1	0.245452
4.878383	0.1	0.246584
4.880050	0.1	0.247061
4.881717	0.1	0.246763
4.883383	0.1	0.245571
4.885050	0.1	0.243425
4.886717	0.1	0.240922
4.888383	0.1	0.239313
4.890050	0.1	0.238538
4.891717	0.1	0.237286
4.893383	0.1	0.234902
4.895050	0.1	0.232160
4.896717	0.1	0.230134
4.898383	0.1	0.229359
4.900050	0.1	0.230134
4.901717	0.1	0.232756
4.903383	0.1	0.237763
4.905050	0.1	0.244856
4.906717	0.1	0.252366
4.908383	0.1	0.258207
4.910050	0.1	0.261486
4.911717	0.1	0.262618
4.913383	0.1	0.262499
4.915050	0.1	0.262201
4.916717	0.1	0.262082
4.918383	0.1	0.261962
4.920050	0.1	0.261068
4.921717	0.1	0.259340
4.923383	0.1	0.257611
4.925050	0.1	0.256896
4.926717	0.1	0.257134
4.928383	0.1	0.257671
4.930050	0.1	0.258088
4.931717	0.1	0.258625
4.933383	0.1	0.258923
4.935050	0.1	0.258744
4.936717	0.1	0.258446
4.938383	0.1	0.258684
4.940050	0.1	0.259936
4.941717	0.1	0.262141
4.943383	0.1	0.264525
4.945050	0.1	0.266373
4.946717	0.1	0.266612
4.948383	0.1	0.264764
4.950050	0.1	0.261068
4.951717	0.1	0.256658
4.953383	0.1	0.252485
4.955050	0.1	0.249863
4.956717	0.1	0.250638
4.958383	0.1	0.255287
4.960050	0.1	0.261962
4.961717	0.1	0.268102
4.963383	0.1	0.272810
4.965050	0.1	0.276446
4.966717	0.1	0.279009
4.968383	0.1	0.280082
4.970050	0.1	0.279665
4.971717	0.1	0.279129
4.973383	0.1	0.280499
4.975050	0.1	0.284672
4.976717	0.1	0.290334
4.978383	0.1	0.295162
4.980050	0.1	0.297844
4.981717	0.1	0.298142
4.983383	0.1	0.296652
4.985050	0.1	0.294924
4.986717	0.1	0.294566
4.988383	0.1	0.296295
4.990050	0.1	0.299275
4.991717	0.1	0.302255
4.993383	0.1	0.304759
4.995050	0.1	0.307083
4.996717	0.1	0.309408
4.998383	0.1	0.312030
5.000050	0.1	0.315309
5.001717	0.1	0.319898
5.003383	0.1	0.325322
5.005050	0.1	0.330150
5.006717	0.1	0.332892
5.008383	0.1	0.333905
5.010050	0.1	0.335157
5.011717	0.1	0.338495
5.013383	0.1	0.343204
5.015050	0.1	0.347018
5.016717	0.1	0.348687
5.018383	0.1	0.348866
5.020050	0.1	0.349343
5.021717	0.1	0.351369
5.023383	0.1	0.354588
5.025050	0.1	0.358164
5.026717	0.1	0.362217
5.028383	0.1	0.366807
5.030050	0.1	0.371695
5.031717	0.1	0.377178
5.033383	0.1	0.384450
5.035050	0.1	0.393093
5.036717	0.1	0.401258
5.038383	0.1	0.407040
5.040050	0.1	0.409722
5.041717	0.1	0.410199
5.043383	0.1	0.409722
5.045050	0.1	0.409424
5.046717	0.1	0.409961
5.048383	0.1	0.411928
5.050050	0.1	0.415683
5.051717	0.1	0.420868
5.053383	0.1	0.426769
5.055050	0.1	0.431895
5.056717	0.1	0.435114
5.058383	0.1	0.436187
5.060050	0.1	0.436783
5.061717	0.1	0.439107
5.063383	0.1	0.443876
5.065050	0.1	0.449479
5.066717	0.1	0.454009
5.068383	0.1	0.456870
5.070050	0.1	0.459254
5.071717	0.1	0.462353
5.073383	0.1	0.465870
5.075050	0.1	0.468195
5.076717	0.1	0.467777
5.078383	0.1	0.464618
5.080050	0.1	0.460923
5.081717	0.1	0.459373
5.083383	0.1	0.461757
5.085050	0.1	0.467777
5.086717	0.1	0.476003
5.088383	0.1	0.484586
5.090050	0.1	0.491560
5.091717	0.1	0.496447
5.093383	0.1	0.499785
5.095050	0.1	0.502408
5.096717	0.1	0.505209
5.098383	0.1	0.508606
5.100050	0.1	0.512004
5.101717	0.1	0.514388
5.103383	0.1	0.515580
5.105050	0.1	0.516236
5.106717	0.1	0.517368
5.108383	0.1	0.519812
5.110050	0.1	0.523388
5.111717	0.1	0.527263
5.113383	0.1	0.530720
5.115050	0.1	0.534177
5.116717	0.1	0.537932
5.118383	0.1	0.541627
5.120050	0.1	0.544608
5.121717	0.1	0.546336
5.123383	0.1	0.547826
5.125050	0.1	0.551164
5.126717	0.1	0.557780
5.128383	0.1	0.566840
5.130050	0.1	0.576139
5.131717	0.1	0.583828
5.133383	0.1	0.589371
5.135050	0.1	0.593424
5.136717	0.1	0.597537
5.138383	0.1	0.602603
5.140050	0.1	0.608385
5.141717	0.1	0.614762
5.143383	0.1	0.621915
5.145050	0.1	0.629664
5.146717	0.1	0.637531
5.148383	0.1	0.644982
5.150050	0.1	0.651836
5.151717	0.1	0.658274
5.153383	0.1	0.664592
5.155050	0.1	0.671208
5.156717	0.1	0.678599
5.158383	0.1	0.687420
5.160050	0.1	0.698268
5.161717	0.1	0.710905
5.163383	0.1	0.724375
5.165050	0.1	0.737488
5.166717	0.1	0.749946
5.168383	0.1	0.761330
5.170050	0.1	0.771165
5.171717	0.1	0.778914
5.173383	0.1	0.785708
5.175050	0.1	0.794232
5.176717	0.1	0.806868
5.178383	0.1	0.823259
5.180050	0.1	0.841200
5.181717	0.1	0.858426
5.183383	0.1	0.874043
5.185050	0.1	0.889182
5.186717	0.1	0.905335
5.188383	0.1	0.923157
5.190050	0.1	0.941634
5.191717	0.1	0.959635
5.193383	0.1	0.976861
5.195050	0.1	0.993967
5.196717	0.1	1.011133
5.198383	0.1	1.027763
5.200050	0.1	1.043677
5.201717	0.1	1.059115
5.203383	0.1	1.074314
5.205050	0.1	1.088977
5.206717	0.1	1.103103
5.208383	0.1	1.117528
5.210050	0.1	1.133621
5.211717	0.1	1.151562
5.213383	0.1	1.170576
5.215050	0.1	1.190066
5.216717	0.1	1.209617
5.218383	0.1	1.229048
5.220050	0.1	1.247585
5.221717	0.1	1.264513
5.223383	0.1	1.279652
5.225050	0.1	1.294077
5.226717	0.1	1.309395
5.228383	0.1	1.326561
5.230050	0.1	1.345098
5.231717	0.1	1.364291
5.233383	0.1	1.384199
5.235050	0.1	1.404166
5.236717	0.1	1.422882
5.238383	0.1	1.439691
5.240050	0.1	1.454771
5.241717	0.1	1.468122
5.243383	0.1	1.479745
5.245050	0.1	1.489818
5.246717	0.1	1.499593
5.248383	0.1	1.509786
5.250050	0.1	1.520097
5.251717	0.1	1.529753
5.253383	0.1	1.538694
5.255050	0.1	1.547814
5.256717	0.1	1.558185
5.258383	0.1	1.569390
5.260050	0.1	1.580238
5.261717	0.1	1.590073
5.263383	0.1	1.598358
5.265050	0.1	1.604915
5.266717	0.1	1.610100
5.268383	0.1	1.614690
5.270050	0.1	1.619518
5.271717	0.1	1.624763
5.273383	0.1	1.630247
5.275050	0.1	1.636148
5.276717	0.1	1.642346
5.278383	0.1	1.648247
5.280050	0.1	1.653195
5.281717	0.1	1.656771
5.283383	0.1	1.658976
5.285050	0.1	1.660228
5.286717	0.1	1.661122
5.288383	0.1	1.661718
5.290050	0.1	1.662016
5.291717	0.1	1.662433
5.293383	0.1	1.663864
5.295050	0.1	1.666784
5.296717	0.1	1.671136
5.298383	0.1	1.676560
5.300050	0.1	1.681864
5.301717	0.1	1.685560
5.303383	0.1	1.686633
5.305050	0.1	1.685023
5.306717	0.1	1.681566
5.308383	0.1	1.677215
5.310050	0.1	1.673222
5.311717	0.1	1.671076
5.313383	0.1	1.671434
5.315050	0.1	1.674116
5.316717	0.1	1.678109
5.318383	0.1	1.682103
5.320050	0.1	1.685381
5.321717	0.1	1.688123
5.323383	0.1	1.689673
5.325050	0.1	1.688540
5.326717	0.1	1.683891
5.328383	0.1	1.676440
5.330050	0.1	1.668453
5.331717	0.1	1.662910
5.333383	0.1	1.661003
5.335050	0.1	1.662016
5.336717	0.1	1.664341
5.338383	0.1	1.666665
5.340050	0.1	1.668096
5.341717	0.1	1.668394
5.343383	0.1	1.668036
5.345050	0.1	1.667619
5.346717	0.1	1.667261
5.348383	0.1	1.666904
5.350050	0.1	1.666904
5.351717	0.1	1.666784
5.353383	0.1	1.664877
5.355050	0.1	1.660466
5.356717	0.1	1.654863
5.358383	0.1	1.650155
5.360050	0.1	1.647353
5.361717	0.1	1.645565
5.363383	0.1	1.643837
5.365050	0.1	1.642048
5.366717	0.1	1.640916
5.368383	0.1	1.640797
5.370050	0.1	1.641393
5.371717	0.1	1.642585
5.373383	0.1	1.644552
5.375050	0.1	1.646698
5.376717	0.1	1.647771
5.378383	0.1	1.646519
5.380050	0.1	1.642525
5.381717	0.1	1.636565
5.383383	0.1	1.630485
5.385050	0.1	1.626372
5.386717	0.1	1.625240
5.388383	0.1	1.626492
5.390050	0.1	1.628757
5.391717	0.1	1.630843
5.393383	0.1	1.632273
5.395050	0.1	1.632631
5.396717	0.1	1.631618
5.398383	0.1	1.629233
5.400050	0.1	1.625836
5.401717	0.1	1.621723
5.403383	0.1	1.617909
5.405050	0.1	1.615524
5.406717	0.1	1.615584
5.408383	0.1	1.617849
5.410050	0.1	1.620889
5.411717	0.1	1.623809
5.413383	0.1	1.626372
5.415050	0.1	1.628757
5.416717	0.1	1.630604
5.418383	0.1	1.631439
5.420050	0.1	1.631260
5.421717	0.1	1.629949
5.423383	0.1	1.627326
5.425050	0.1	1.623392
5.426717	0.1	1.618981
5.428383	0.1	1.614869
5.430050	0.1	1.611352
5.431717	0.1	1.608133
5.433383	0.1	1.605213
5.435050	0.1	1.602650
5.436717	0.1	1.600742
5.438383	0.1	1.599848
5.440050	0.1	1.600146
5.441717	0.1	1.600981
5.443383	0.1	1.601398
5.445050	0.1	1.600921
5.446717	0.1	1.599968
5.448383	0.1	1.598716
5.450050	0.1	1.597107
5.451717	0.1	1.594782
5.453383	0.1	1.592100
5.455050	0.1	1.590073
5.456717	0.1	1.588583
5.458383	0.1	1.587033
5.460050	0.1	1.585305
5.461717	0.1	1.584292
5.463383	0.1	1.584530
5.465050	0.1	1.585484
5.466717	0.1	1.586199
5.468383	0.1	1.586437
5.470050	0.1	1.585960
5.471717	0.1	1.584351
5.473383	0.1	1.582086
5.475050	0.1	1.580596
5.476717	0.1	1.579881
5.478383	0.1	1.578510
5.480050	0.1	1.576483
5.481717	0.1	1.575351
5.483383	0.1	1.575947
5.485050	0.1	1.577437
5.486717	0.1	1.578868
5.488383	0.1	1.579642
5.490050	0.1	1.579583
5.491717	0.1	1.578629
5.493383	0.1	1.576841
5.495050	0.1	1.574159
5.496717	0.1	1.571238
5.498383	0.1	1.569271
5.500050	0.1	1.568854
5.501717	0.1	1.569152
5.503383	0.1	1.569271
5.505050	0.1	1.568616
5.506717	0.1	1.567662
5.508383	0.1	1.567423
5.510050	0.1	1.568794
5.511717	0.1	1.571238
5.513383	0.1	1.573205
5.515050	0.1	1.574338
5.516717	0.1	1.575828
5.518383	0.1	1.578152
5.520050	0.1	1.580060
5.521717	0.1	1.580000
5.523383	0.1	1.577854
5.525050	0.1	1.575053
5.526717	0.1	1.573145
5.528383	0.1	1.572430
5.530050	0.1	1.572013
5.531717	0.1	1.570940
5.533383	0.1	1.568675
5.535050	0.1	1.565576
5.536717	0.1	1.562715
5.538383	0.1	1.561642
5.540050	0.1	1.562893
5.541717	0.1	1.565695
5.543383	0.1	1.568616
5.545050	0.1	1.570165
5.546717	0.1	1.569152
5.548383	0.1	1.565695
5.550050	0.1	1.561701
5.551717	0.1	1.559079
5.553383	0.1	1.558602
5.555050	0.1	1.559496
5.556717	0.1	1.560688
5.558383	0.1	1.561701
5.560050	0.1	1.562715
5.561717	0.1	1.563788
5.563383	0.1	1.564205
5.565050	0.1	1.563192
5.566717	0.1	1.561225
5.568383	0.1	1.559794
5.570050	0.1	1.560330
5.571717	0.1	1.562774
5.573383	0.1	1.564920
5.575050	0.1	1.564622
5.576717	0.1	1.561403
5.578383	0.1	1.557171
5.580050	0.1	1.554012
5.581717	0.1	1.552761
5.583383	0.1	1.552463
5.585050	0.1	1.552284
5.586717	0.1	1.552701
5.588383	0.1	1.555085
5.590050	0.1	1.559258
5.591717	0.1	1.563132
5.593383	0.1	1.564324
5.595050	0.1	1.562357
5.596717	0.1	1.558483
5.598383	0.1	1.554489
5.600050	0.1	1.550913
5.601717	0.1	1.547456
5.603383	0.1	1.544118
5.605050	0.1	1.541555
5.606717	0.1	1.540363
5.608383	0.1	1.540482
5.610050	0.1	1.541138
5.611717	0.1	1.540780
5.613383	0.1	1.538575
5.615050	0.1	1.536012
5.616717	0.1	1.534760
5.618383	0.1	1.535237
5.620050	0.1	1.536846
5.621717	0.1	1.538575
5.623383	0.1	1.539826
5.625050	0.1	1.540125
5.626717	0.1	1.539290
5.628383	0.1	1.537740
5.630050	0.1	1.536429
5.631717	0.1	1.536548
5.633383	0.1	1.538396
5.635050	0.1	1.540721
5.636717	0.1	1.541734
5.638383	0.1	1.541257
5.640050	0.1	1.539946
5.641717	0.1	1.538754
5.643383	0.1	1.538098
5.645050	0.1	1.537860
5.646717	0.1	1.537323
5.648383	0.1	1.535833
5.650050	0.1	1.533628
5.651717	0.1	1.530826
5.653383	0.1	1.528084
5.655050	0.1	1.525998
5.656717	0.1	1.524866
5.658383	0.1	1.524806
5.660050	0.1	1.525819
5.661717	0.1	1.526356
5.663383	0.1	1.524329
5.665050	0.1	1.519621
5.666717	0.1	1.514196
5.668383	0.1	1.510024
5.670050	0.1	1.507104
5.671717	0.1	1.505315
5.673383	0.1	1.504600
5.675050	0.1	1.504719
5.676717	0.1	1.505137
5.678383	0.1	1.505673
5.680050	0.1	1.505554
5.681717	0.1	1.503885
5.683383	0.1	1.500189
5.685050	0.1	1.495183
5.686717	0.1	1.490116
5.688383	0.1	1.486361
5.690050	0.1	1.485109
5.691717	0.1	1.487076
5.693383	0.1	1.491726
5.695050	0.1	1.497030
5.696717	0.1	1.500785
5.698383	0.1	1.502574
5.700050	0.1	1.502931
5.701717	0.1	1.502156
5.703383	0.1	1.500011
5.705050	0.1	1.496732
5.706717	0.1	1.493454
5.708383	0.1	1.491189
5.710050	0.1	1.489878
5.711717	0.1	1.488805
5.713383	0.1	1.487374
5.715050	0.1	1.485169
5.716717	0.1	1.481772
5.718383	0.1	1.477361
5.720050	0.1	1.472473
5.721717	0.1	1.467824
5.723383	0.1	1.464367
5.725050	0.1	1.462340
5.726717	0.1	1.461268
5.728383	0.1	1.460135
5.730050	0.1	1.458526
5.731717	0.1	1.456380
5.733383	0.1	1.453698
5.735050	0.1	1.451314
5.736717	0.1	1.451016
5.738383	0.1	1.453757
5.740050	0.1	1.458049
5.741717	0.1	1.461327
5.743383	0.1	1.461923
5.745050	0.1	1.460135
5.746717	0.1	1.457632
5.748383	0.1	1.456559
5.750050	0.1	1.457632
5.751717	0.1	1.459420
5.753383	0.1	1.459777
5.755050	0.1	1.457453
5.756717	0.1	1.452684
5.758383	0.1	1.446962
5.760050	0.1	1.441479
5.761717	0.1	1.436532
5.763383	0.1	1.432121
5.765050	0.1	1.428306
5.766717	0.1	1.425207
5.768383	0.1	1.423061
5.770050	0.1	1.422405
5.771717	0.1	1.422942
5.773383	0.1	1.423717
5.775050	0.1	1.424134
5.776717	0.1	1.423657
5.778383	0.1	1.421690
5.780050	0.1	1.418471
5.781717	0.1	1.415193
5.783383	0.1	1.412630
5.785050	0.1	1.410782
5.786717	0.1	1.409113
5.788383	0.1	1.407266
5.790050	0.1	1.405299
5.791717	0.1	1.403391
5.793383	0.1	1.401484
5.795050	0.1	1.399636
5.796717	0.1	1.397193
5.798383	0.1	1.393616
5.800050	0.1	1.389742
5.801717	0.1	1.387358
5.803383	0.1	1.387596
5.805050	0.1	1.389742
5.806717	0.1	1.392007
5.808383	0.1	1.393020
5.810050	0.1	1.392543
5.811717	0.1	1.390815
5.813383	0.1	1.387596
5.815050	0.1	1.382232
5.816717	0.1	1.375437
5.818383	0.1	1.369000
5.820050	0.1	1.364052
5.821717	0.1	1.360655
5.823383	0.1	1.358450
5.825050	0.1	1.356602
5.826717	0.1	1.354039
5.828383	0.1	1.350880
5.830050	0.1	1.347840
5.831717	0.1	1.345575
5.833383	0.1	1.344562
5.835050	0.1	1.345098
5.836717	0.1	1.346827
5.838383	0.1	1.348555
5.840050	0.1	1.348555
5.841717	0.1	1.346350
5.843383	0.1	1.342416
5.845050	0.1	1.337886
5.846717	0.1	1.333833
5.848383	0.1	1.331627
5.850050	0.1	1.331866
5.851717	0.1	1.333654
5.853383	0.1	1.334906
5.855050	0.1	1.334310
5.856717	0.1	1.331806
5.858383	0.1	1.328647
5.860050	0.1	1.325727
5.861717	0.1	1.323104
5.863383	0.1	1.320243
5.865050	0.1	1.317382
5.866717	0.1	1.315832
5.868383	0.1	1.315415
5.870050	0.1	1.314461
5.871717	0.1	1.311719
5.873383	0.1	1.307547
5.875050	0.1	1.303256
5.876717	0.1	1.299679
5.878383	0.1	1.296580
5.880050	0.1	1.293123
5.881717	0.1	1.289547
5.883383	0.1	1.286745
5.885050	0.1	1.284540
5.886717	0.1	1.282275
5.888383	0.1	1.279593
5.890050	0.1	1.276434
5.891717	0.1	1.272619
5.893383	0.1	1.268208
5.895050	0.1	1.263380
5.896717	0.1	1.258373
5.898383	0.1	1.253903
5.900050	0.1	1.250565
5.901717	0.1	1.248419
5.903383	0.1	1.247406
5.905050	0.1	1.246870
5.906717	0.1	1.246095
5.908383	0.1	1.244843
5.910050	0.1	1.243234
5.911717	0.1	1.240850
5.913383	0.1	1.236618
5.915050	0.1	1.229763
5.916717	0.1	1.220942
5.918383	0.1	1.211405
5.920050	0.1	1.202345
5.921717	0.1	1.194656
5.923383	0.1	1.188576
5.925050	0.1	1.183271
5.926717	0.1	1.177430
5.928383	0.1	1.170158
5.930050	0.1	1.161516
5.931717	0.1	1.152337
5.933383	0.1	1.143932
5.935050	0.1	1.137614
5.936717	0.1	1.134515
5.938383	0.1	1.135051
5.940050	0.1	1.137972
5.941717	0.1	1.140475
5.943383	0.1	1.139999
5.945050	0.1	1.135469
5.946717	0.1	1.127899
5.948383	0.1	1.119793
5.950050	0.1	1.112640
5.951717	0.1	1.106560
5.953383	0.1	1.101375
5.955050	0.1	1.096726
5.956717	0.1	1.092076
5.958383	0.1	1.086414
5.960050	0.1	1.079202
5.961717	0.1	1.070917
5.963383	0.1	1.063168
5.965050	0.1	1.057148
5.966717	0.1	1.052558
5.968383	0.1	1.048684
5.970050	0.1	1.045048
5.971717	0.1	1.041472
5.973383	0.1	1.037359
5.975050	0.1	1.032114
5.976717	0.1	1.025856
5.978383	0.1	1.019061
5.980050	0.1	1.012087
5.981717	0.1	1.004577
5.983383	0.1	0.995934
5.985050	0.1	0.986576
5.986717	0.1	0.977159
5.988383	0.1	0.967622
5.990050	0.1	0.957549
5.991717	0.1	0.947952
5.993383	0.1	0.939846
5.995050	0.1	0.933051
5.996717	0.1	0.926614
5.998383	0.1	0.919700
6.000050	0.1	0.912190
6.001717	0.1	0.904739
6.003383	0.1	0.898480
6.005050	0.1	0.894070
6.006717	0.1	0.890911
6.008383	0.1	0.886977
6.010050	0.1	0.881016
6.011717	0.1	0.873327
6.013383	0.1	0.864744
6.015050	0.1	0.855982
6.016717	0.1	0.847161
6.018383	0.1	0.838578
6.020050	0.1	0.830710
6.021717	0.1	0.823498
6.023383	0.1	0.816464
6.025050	0.1	0.809073
6.026717	0.1	0.801504
6.028383	0.1	0.794113
6.030050	0.1	0.787139
6.031717	0.1	0.780880
6.033383	0.1	0.774801
6.035050	0.1	0.768364
6.036717	0.1	0.761151
6.038383	0.1	0.752986
6.040050	0.1	0.743806
6.041717	0.1	0.734687
6.043383	0.1	0.727773
6.045050	0.1	0.723779
6.046717	0.1	0.720978
6.048383	0.1	0.716329
6.050050	0.1	0.707805
6.051717	0.1	0.695944
6.053383	0.1	0.682950
6.055050	0.1	0.671148
6.056717	0.1	0.661731
6.058383	0.1	0.654757
6.060050	0.1	0.650108
6.061717	0.1	0.647366
6.063383	0.1	0.645280
6.065050	0.1	0.642121
6.066717	0.1	0.637293
6.068383	0.1	0.631511
6.070050	0.1	0.625670
6.071717	0.1	0.620425
6.073383	0.1	0.615776
6.075050	0.1	0.611544
6.076717	0.1	0.607431
6.078383	0.1	0.603437
6.080050	0.1	0.599682
6.081717	0.1	0.595927
6.083383	0.1	0.591397
6.085050	0.1	0.584662
6.086717	0.1	0.574887
6.088383	0.1	0.563800
6.090050	0.1	0.554442
6.091717	0.1	0.548482
6.093383	0.1	0.545383
6.095050	0.1	0.543892
6.096717	0.1	0.542641
6.098383	0.1	0.539720
6.100050	0.1	0.534296
6.101717	0.1	0.527382
6.103383	0.1	0.521064
6.105050	0.1	0.516117
6.106717	0.1	0.512600
6.108383	0.1	0.510275
6.110050	0.1	0.508487
6.111717	0.1	0.505805
6.113383	0.1	0.501633
6.115050	0.1	0.496745
6.116717	0.1	0.492454
6.118383	0.1	0.489235
6.120050	0.1	0.486493
6.121717	0.1	0.483632
6.123383	0.1	0.480473
6.125050	0.1	0.477314
6.126717	0.1	0.473976
6.128383	0.1	0.470102
6.130050	0.1	0.465393
6.131717	0.1	0.460088
6.133383	0.1	0.454843
6.135050	0.1	0.450313
6.136717	0.1	0.446320
6.138383	0.1	0.442743
6.140050	0.1	0.440061
6.141717	0.1	0.438869
6.143383	0.1	0.439048
6.145050	0.1	0.440002
6.146717	0.1	0.440776
6.148383	0.1	0.440419
6.150050	0.1	0.438273
6.151717	0.1	0.434220
6.153383	0.1	0.428855
6.155050	0.1	0.423551
6.156717	0.1	0.419319
6.158383	0.1	0.416636
6.160050	0.1	0.414848
6.161717	0.1	0.412822
6.163383	0.1	0.409424
6.165050	0.1	0.404894
6.166717	0.1	0.400066
6.168383	0.1	0.395536
6.170050	0.1	0.391781
6.171717	0.1	0.389278
6.173383	0.1	0.388205
6.175050	0.1	0.387907
6.176717	0.1	0.387490
6.178383	0.1	0.386298
6.180050	0.1	0.384331
6.181717	0.1	0.382423
6.183383	0.1	0.381351
6.185050	0.1	0.381470
6.186717	0.1	0.382304
6.188383	0.1	0.382006
6.190050	0.1	0.378966
6.191717	0.1	0.373423
6.193383	0.1	0.367522
6.195050	0.1	0.363886
6.196717	0.1	0.363648
6.198383	0.1	0.365853
6.200050	0.1	0.367939
6.201717	0.1	0.367999
6.203383	0.1	0.365973
6.205050	0.1	0.362694
6.206717	0.1	0.359654
6.208383	0.1	0.358522
6.210050	0.1	0.359952
6.211717	0.1	0.363410
6.213383	0.1	0.367403
6.215050	0.1	0.370920
6.216717	0.1	0.373185
6.218383	0.1	0.373483
6.220050	0.1	0.372112
6.221717	0.1	0.369549
6.223383	0.1	0.366092
6.225050	0.1	0.362039
6.226717	0.1	0.358701
6.228383	0.1	0.356913
6.230050	0.1	0.356019
6.231717	0.1	0.355005
6.233383	0.1	0.353396
6.235050	0.1	0.351071
6.236717	0.1	0.348628
6.238383	0.1	0.347137
6.240050	0.1	0.347316
6.241717	0.1	0.349104
6.243383	0.1	0.352442
6.245050	0.1	0.356674
6.246717	0.1	0.360549
6.248383	0.1	0.362337
6.250050	0.1	0.361443
6.251717	0.1	0.359178
6.253383	0.1	0.357270
6.255050	0.1	0.355840
6.256717	0.1	0.354290
6.258383	0.1	0.352979
6.260050	0.1	0.352383
6.261717	0.1	0.352323
6.263383	0.1	0.353158
6.265050	0.1	0.355184
6.266717	0.1	0.358582
6.268383	0.1	0.362337
6.270050	0.1	0.364244
6.271717	0.1	0.362933
6.273383	0.1	0.359595
6.275050	0.1	0.356734
6.276717	0.1	0.355899
6.278383	0.1	0.356913
6.280050	0.1	0.359118
6.281717	0.1	0.361800
6.283383	0.1	0.364780
6.285050	0.1	0.368357
6.286717	0.1	0.372708
6.288383	0.1	0.377178
6.290050	0.1	0.380397
6.291717	0.1	0.381351
6.293383	0.1	0.379920
6.295050	0.1	0.377059
6.296717	0.1	0.374377
6.298383	0.1	0.373244
6.300050	0.1	0.373900
6.301717	0.1	0.376225
6.303383	0.1	0.379324
6.305050	0.1	0.382185
6.306717	0.1	0.384569
6.308383	0.1	0.387073
6.310050	0.1	0.389874
6.311717	0.1	0.392377
6.313383	0.1	0.393868
6.315050	0.1	0.393987
6.316717	0.1	0.392854
6.318383	0.1	0.391603
6.320050	0.1	0.392139
6.321717	0.1	0.395894
6.323383	0.1	0.402629
6.325050	0.1	0.411093
6.326717	0.1	0.419557
6.328383	0.1	0.426412
6.330050	0.1	0.430703
6.331717	0.1	0.432730
6.333383	0.1	0.433385
6.335050	0.1	0.433207
6.336717	0.1	0.432670
6.338383	0.1	0.432968
6.340050	0.1	0.435591
6.341717	0.1	0.441134
6.343383	0.1	0.448763
6.345050	0.1	0.456929
6.346717	0.1	0.464201
6.348383	0.1	0.470459
6.350050	0.1	0.475884
6.351717	0.1	0.480711
6.353383	0.1	0.485241
6.355050	0.1	0.489831
6.356717	0.1	0.494719
6.358383	0.1	0.499904
6.360050	0.1	0.505149
6.361717	0.1	0.510633
6.363383	0.1	0.516713
6.365050	0.1	0.523567
6.366717	0.1	0.531435
6.368383	0.1	0.540197
6.370050	0.1	0.549853
6.371717	0.1	0.560343
6.373383	0.1	0.570893
6.375050	0.1	0.580311
6.376717	0.1	0.587583
6.378383	0.1	0.593066
6.380050	0.1	0.598490
6.381717	0.1	0.605047
6.383383	0.1	0.612915
6.385050	0.1	0.621736
6.386717	0.1	0.631213
6.388383	0.1	0.640988
6.390050	0.1	0.650942
6.391717	0.1	0.660896
6.393383	0.1	0.670970
6.395050	0.1	0.681043
6.396717	0.1	0.691712
6.398383	0.1	0.703692
6.400050	0.1	0.716627
6.401717	0.1	0.729322
6.403383	0.1	0.741065
6.405050	0.1	0.751913
6.406717	0.1	0.762701
6.408383	0.1	0.773788
6.410050	0.1	0.785172
6.411717	0.1	0.796020
6.413383	0.1	0.805795
6.415050	0.1	0.815213
6.416717	0.1	0.825226
6.418383	0.1	0.835896
6.420050	0.1	0.846684
6.421717	0.1	0.857890
6.423383	0.1	0.870287
6.425050	0.1	0.883579
6.426717	0.1	0.896335
6.428383	0.1	0.907242
6.430050	0.1	0.916719
6.431717	0.1	0.925899
6.433383	0.1	0.935197
6.435050	0.1	0.944018
6.436717	0.1	0.952303
6.438383	0.1	0.960290
6.440050	0.1	0.967920
6.441717	0.1	0.975013
6.443383	0.1	0.981867
6.445050	0.1	0.989080
6.446717	0.1	0.997067
6.448383	0.1	1.006424
6.450050	0.1	1.017153
6.451717	0.1	1.028538
6.453383	0.1	1.039386
6.455050	0.1	1.048386
6.456717	0.1	1.054704
6.458383	0.1	1.057565
6.460050	0.1	1.057386
6.461717	0.1	1.056314
6.463383	0.1	1.056552
6.465050	0.1	1.058698
6.466717	0.1	1.062334
6.468383	0.1	1.067460
6.470050	0.1	1.074016
6.471717	0.1	1.081169
6.473383	0.1	1.087129
6.475050	0.1	1.090407
6.476717	0.1	1.091063
6.478383	0.1	1.090050
6.480050	0.1	1.088321
6.481717	0.1	1.086831
6.483383	0.1	1.087070
6.485050	0.1	1.089871
6.486717	0.1	1.093984
6.488383	0.1	1.096249
6.490050	0.1	1.094878
6.491717	0.1	1.091123
6.493383	0.1	1.087368
6.495050	0.1	1.084685
6.496717	0.1	1.082838
6.498383	0.1	1.081467
6.500050	0.1	1.080692
6.501717	0.1	1.080275
6.503383	0.1	1.080096
6.505050	0.1	1.080096
6.506717	0.1	1.080573
6.508383	0.1	1.081169
6.510050	0.1	1.080334
6.511717	0.1	1.077592
6.513383	0.1	1.074016
6.515050	0.1	1.071334
6.516717	0.1	1.070499
6.518383	0.1	1.070857
6.520050	0.1	1.070261
6.521717	0.1	1.067340
6.523383	0.1	1.062751
6.525050	0.1	1.057863
6.526717	0.1	1.053631
6.528383	0.1	1.050294
6.530050	0.1	1.047611
6.531717	0.1	1.044869
6.533383	0.1	1.042128
6.535050	0.1	1.040638
6.536717	0.1	1.041234
6.538383	0.1	1.043797
6.540050	0.1	1.047254
6.541717	0.1	1.050890
6.543383	0.1	1.053393
6.545050	0.1	1.053631
6.546717	0.1	1.051426
6.548383	0.1	1.048088
6.550050	0.1	1.045108
6.551717	0.1	1.043856
6.553383	0.1	1.044810
6.555050	0.1	1.047671
6.556717	0.1	1.051605
6.558383	0.1	1.056016
6.560050	0.1	1.059532
6.561717	0.1	1.060247
6.563383	0.1	1.057506
6.565050	0.1	1.053274
6.566717	0.1	1.050353
6.568383	0.1	1.049817
6.570050	0.1	1.050234
6.571717	0.1	1.049817
6.573383	0.1	1.047492
6.575050	0.1	1.043379
6.576717	0.1	1.038849
6.578383	0.1	1.036167
6.580050	0.1	1.036584
6.581717	0.1	1.038671
6.583383	0.1	1.040101
6.585050	0.1	1.039505
6.586717	0.1	1.037359
6.588383	0.1	1.034379
6.590050	0.1	1.031220
6.591717	0.1	1.028538
6.593383	0.1	1.027346
6.595050	0.1	1.028180
6.596717	0.1	1.030922
6.598383	0.1	1.034975
6.600050	0.1	1.039624
6.601717	0.1	1.044154
6.603383	0.1	1.048207
6.605050	0.1	1.051486
6.606717	0.1	1.053751
6.608383	0.1	1.054704
6.610050	0.1	1.054585
6.611717	0.1	1.053989
6.613383	0.1	1.053691
6.615050	0.1	1.054108
6.616717	0.1	1.055121
6.618383	0.1	1.056373
6.620050	0.1	1.057744
6.621717	0.1	1.059771
6.623383	0.1	1.062274
6.625050	0.1	1.064181
6.626717	0.1	1.064181
6.628383	0.1	1.061916
6.630050	0.1	1.059055
6.631717	0.1	1.058281
6.633383	0.1	1.060367
6.635050	0.1	1.064003
6.636717	0.1	1.067400
6.638383	0.1	1.069844
6.640050	0.1	1.070976
6.641717	0.1	1.070798
6.643383	0.1	1.069784
6.645050	0.1	1.068950
6.646717	0.1	1.069665
6.648383	0.1	1.072407
6.650050	0.1	1.076162
6.651717	0.1	1.079559
6.653383	0.1	1.082122
6.655050	0.1	1.084268
6.656717	0.1	1.086414
6.658383	0.1	1.088798
6.660050	0.1	1.091182
6.661717	0.1	1.092255
6.663383	0.1	1.091242
6.665050	0.1	1.088977
6.666717	0.1	1.087785
6.668383	0.1	1.088977
6.670050	0.1	1.092196
6.671717	0.1	1.097143
6.673383	0.1	1.103401
6.675050	0.1	1.109839
6.676717	0.1	1.114607
6.678383	0.1	1.116991
6.680050	0.1	1.117766
6.681717	0.1	1.118004
6.683383	0.1	1.117826
6.685050	0.1	1.116872
6.686717	0.1	1.115561
6.688383	0.1	1.114845
6.690050	0.1	1.115203
6.691717	0.1	1.116455
6.693383	0.1	1.118243
6.695050	0.1	1.120687
6.696717	0.1	1.124084
6.698383	0.1	1.128078
6.700050	0.1	1.131058
6.701717	0.1	1.131475
6.703383	0.1	1.129866
6.705050	0.1	1.128316
6.706717	0.1	1.127899
6.708383	0.1	1.127899
6.710050	0.1	1.127124
6.711717	0.1	1.125515
6.713383	0.1	1.124144
6.715050	0.1	1.124442
6.716717	0.1	1.127064
6.718383	0.1	1.131594
6.720050	0.1	1.137137
6.721717	0.1	1.142800
6.723383	0.1	1.147807
6.725050	0.1	1.152456
6.726717	0.1	1.157045
6.728383	0.1	1.160920
6.730050	0.1	1.163066
6.731717	0.1	1.163542
6.733383	0.1	1.163185
6.735050	0.1	1.163066
6.736717	0.1	1.163721
6.738383	0.1	1.165032
6.740050	0.1	1.166403
6.741717	0.1	1.166940
6.743383	0.1	1.166523
6.745050	0.1	1.165450
6.746717	0.1	1.163781
6.748383	0.1	1.161218
6.750050	0.1	1.157641
6.751717	0.1	1.154125
6.753383	0.1	1.152158
6.755050	0.1	1.152039
6.756717	0.1	1.152873
6.758383	0.1	1.154065
6.760050	0.1	1.155496
6.761717	0.1	1.157284
6.763383	0.1	1.159430
6.765050	0.1	1.161337
6.766717	0.1	1.161933
6.768383	0.1	1.160622
6.770050	0.1	1.158178
6.771717	0.1	1.155734
6.773383	0.1	1.154602
6.775050	0.1	1.155078
6.776717	0.1	1.156032
6.778383	0.1	1.155794
6.780050	0.1	1.153767
6.781717	0.1	1.150251
6.783383	0.1	1.146197
6.785050	0.1	1.142740
6.786717	0.1	1.141131
6.788383	0.1	1.141489
6.790050	0.1	1.143277
6.791717	0.1	1.145601
6.793383	0.1	1.147986
6.795050	0.1	1.150787
6.796717	0.1	1.153886
6.798383	0.1	1.157165
6.800050	0.1	1.160264
6.801717	0.1	1.162767
6.803383	0.1	1.164794
6.805050	0.1	1.167059
6.806717	0.1	1.169801
6.808383	0.1	1.172543
6.810050	0.1	1.174510
6.811717	0.1	1.174867
6.813383	0.1	1.173139
6.815050	0.1	1.169682
6.816717	0.1	1.166165
6.818383	0.1	1.164615
6.820050	0.1	1.165330
6.821717	0.1	1.166761
6.823383	0.1	1.166344
6.825050	0.1	1.163125
6.826717	0.1	1.158118
6.828383	0.1	1.153708
6.830050	0.1	1.151800
6.831717	0.1	1.152933
6.833383	0.1	1.156032
6.835050	0.1	1.159072
6.836717	0.1	1.161397
6.838383	0.1	1.163602
6.840050	0.1	1.165927
6.841717	0.1	1.167595
6.843383	0.1	1.168311
6.845050	0.1	1.168549
6.846717	0.1	1.168728
6.848383	0.1	1.168907
6.850050	0.1	1.169026
6.851717	0.1	1.168966
6.853383	0.1	1.168788
6.855050	0.1	1.168668
6.856717	0.1	1.169026
6.858383	0.1	1.169801
6.860050	0.1	1.170576
6.861717	0.1	1.170695
6.863383	0.1	1.169205
6.865050	0.1	1.165748
6.866717	0.1	1.161099
6.868383	0.1	1.156390
6.870050	0.1	1.152098
6.871717	0.1	1.148641
6.873383	0.1	1.146674
6.875050	0.1	1.147211
6.876717	0.1	1.149714
6.878383	0.1	1.152217
6.880050	0.1	1.153648
6.881717	0.1	1.154184
6.883383	0.1	1.154125
6.885050	0.1	1.153708
6.886717	0.1	1.153648
6.888383	0.1	1.154542
6.890050	0.1	1.156390
6.891717	0.1	1.158893
6.893383	0.1	1.161754
6.895050	0.1	1.163960
6.896717	0.1	1.164317
6.898383	0.1	1.162529
6.900050	0.1	1.159489
6.901717	0.1	1.156807
6.903383	0.1	1.155794
6.905050	0.1	1.156330
6.906717	0.1	1.156688
6.908383	0.1	1.155496
6.910050	0.1	1.153588
6.911717	0.1	1.152873
6.913383	0.1	1.154542
6.915050	0.1	1.158297
6.916717	0.1	1.162946
6.918383	0.1	1.166761
6.920050	0.1	1.168072
6.921717	0.1	1.165927
6.923383	0.1	1.160979
6.925050	0.1	1.155496
6.926717	0.1	1.151979
6.928383	0.1	1.151323
6.930050	0.1	1.152754
6.931717	0.1	1.154721
6.933383	0.1	1.156211
6.935050	0.1	1.157701
6.936717	0.1	1.159906
6.938383	0.1	1.162589
6.940050	0.1	1.164854
6.941717	0.1	1.165509
6.943383	0.1	1.163840
6.945050	0.1	1.160085
6.946717	0.1	1.155257
6.948383	0.1	1.150608
6.950050	0.1	1.147151
6.951717	0.1	1.145423
6.953383	0.1	1.145840
6.955050	0.1	1.148343
6.956717	0.1	1.152396
6.958383	0.1	1.157224
6.960050	0.1	1.161993
6.961717	0.1	1.165569
6.963383	0.1	1.166523
6.965050	0.1	1.164019
6.966717	0.1	1.159072
6.968383	0.1	1.153946
6.970050	0.1	1.150251
6.971717	0.1	1.148522
6.973383	0.1	1.148760
6.975050	0.1	1.150251
6.976717	0.1	1.152515
6.978383	0.1	1.155257
6.980050	0.1	1.157463
6.981717	0.1	1.156986
6.983383	0.1	1.152396
6.985050	0.1	1.144409
6.986717	0.1	1.136124
6.988383	0.1	1.131296
6.990050	0.1	1.131654
6.991717	0.1	1.136422
6.993383	0.1	1.142800
6.995050	0.1	1.147866
6.996717	0.1	1.149535
6.998383	0.1	1.147926
7.000050	0.1	1.144946
7.001717	0.1	1.142442
7.003383	0.1	1.141071
7.005050	0.1	1.140535
7.006717	0.1	1.140118
7.008383	0.1	1.139522
7.010050	0.1	1.138687
7.011717	0.1	1.137495
7.013383	0.1	1.135469
7.015050	0.1	1.132310
7.016717	0.1	1.127958
7.018383	0.1	1.122415
7.020050	0.1	1.116335
7.021717	0.1	1.110852
7.023383	0.1	1.107037
7.025050	0.1	1.105070
7.026717	0.1	1.104593
7.028383	0.1	1.104117
7.030050	0.1	1.102090
7.031717	0.1	1.097858
7.033383	0.1	1.091957
7.035050	0.1	1.085222
7.036717	0.1	1.078427
7.038383	0.1	1.072526
7.040050	0.1	1.067877
7.041717	0.1	1.064599
7.043383	0.1	1.062512
7.045050	0.1	1.061499
7.046717	0.1	1.061618
7.048383	0.1	1.062751
7.050050	0.1	1.064420
7.051717	0.1	1.065373
7.053383	0.1	1.064658
7.055050	0.1	1.062095
7.056717	0.1	1.058042
7.058383	0.1	1.052797
7.060050	0.1	1.046658
7.061717	0.1	1.040518
7.063383	0.1	1.034439
7.065050	0.1	1.028121
7.066717	0.1	1.021683
7.068383	0.1	1.015663
7.070050	0.1	1.010060
7.071717	0.1	1.004279
7.073383	0.1	0.998139
7.075050	0.1	0.992298
7.076717	0.1	0.987589
7.078383	0.1	0.984132
7.080050	0.1	0.981569
7.081717	0.1	0.979662
7.083383	0.1	0.977457
7.085050	0.1	0.973821
7.086717	0.1	0.968337
7.088383	0.1	0.961900
7.090050	0.1	0.955045
7.091717	0.1	0.947774
7.093383	0.1	0.940144
7.095050	0.1	0.933468
7.096717	0.1	0.928581
7.098383	0.1	0.925422
7.100050	0.1	0.922442
7.101717	0.1	0.918269
7.103383	0.1	0.912726
7.105050	0.1	0.907064
7.106717	0.1	0.902057
7.108383	0.1	0.897646
7.110050	0.1	0.893354
7.111717	0.1	0.889242
7.113383	0.1	0.885606
7.115050	0.1	0.882685
7.116717	0.1	0.880301
7.118383	0.1	0.877440
7.120050	0.1	0.872850
7.121717	0.1	0.866473
7.123383	0.1	0.859737
7.125050	0.1	0.854075
7.126717	0.1	0.849843
7.128383	0.1	0.847101
7.130050	0.1	0.845552
7.131717	0.1	0.843763
7.133383	0.1	0.840664
7.135050	0.1	0.836074
7.136717	0.1	0.830770
7.138383	0.1	0.825763
7.140050	0.1	0.821769
7.141717	0.1	0.818968
7.143383	0.1	0.816941
7.145050	0.1	0.814915
7.146717	0.1	0.813425
7.148383	0.1	0.813246
7.150050	0.1	0.813842
7.151717	0.1	0.813544
7.153383	0.1	0.811338
7.155050	0.1	0.807762
7.156717	0.1	0.804067
7.158383	0.1	0.801384
7.160050	0.1	0.799954
7.161717	0.1	0.799716
7.163383	0.1	0.800490
7.165050	0.1	0.801504
7.166717	0.1	0.801981
7.168383	0.1	0.802100
7.170050	0.1	0.802279
7.171717	0.1	0.801921
7.173383	0.1	0.800133
7.175050	0.1	0.797153
7.176717	0.1	0.793695
7.178383	0.1	0.790536
7.180050	0.1	0.788510
7.181717	0.1	0.788689
7.183383	0.1	0.791550
7.185050	0.1	0.796497
7.186717	0.1	0.802159
7.188383	0.1	0.806630
7.190050	0.1	0.808775
7.191717	0.1	0.808299
7.193383	0.1	0.806034
7.195050	0.1	0.803411
7.196717	0.1	0.801861
7.198383	0.1	0.801802
7.200050	0.1	0.802100
7.201717	0.1	0.801742
7.203383	0.1	0.801265
7.205050	0.1	0.801683
7.206717	0.1	0.802755
7.208383	0.1	0.803649
7.210050	0.1	0.804007
7.211717	0.1	0.803530
7.213383	0.1	0.801861
7.215050	0.1	0.799954
7.216717	0.1	0.798821
7.218383	0.1	0.798523
7.220050	0.1	0.798881
7.221717	0.1	0.799716
7.223383	0.1	0.800490
7.225050	0.1	0.801027
7.226717	0.1	0.802040
7.228383	0.1	0.804544
7.230050	0.1	0.808477
7.231717	0.1	0.812888
7.233383	0.1	0.816762
7.235050	0.1	0.819922
7.236717	0.1	0.822604
7.238383	0.1	0.824750
7.240050	0.1	0.826299
7.241717	0.1	0.827253
7.243383	0.1	0.827730
7.245050	0.1	0.827611
7.246717	0.1	0.827491
7.248383	0.1	0.828981
7.250050	0.1	0.832737
7.251717	0.1	0.837445
7.253383	0.1	0.841141
7.255050	0.1	0.842929
7.256717	0.1	0.843227
7.258383	0.1	0.842631
7.260050	0.1	0.841200
7.261717	0.1	0.839353
7.263383	0.1	0.837743
7.265050	0.1	0.837207
7.266717	0.1	0.838518
7.268383	0.1	0.841022
7.270050	0.1	0.843763
7.271717	0.1	0.846148
7.273383	0.1	0.847459
7.275050	0.1	0.847399
7.276717	0.1	0.846207
7.278383	0.1	0.844836
7.280050	0.1	0.844002
7.281717	0.1	0.843704
7.283383	0.1	0.843883
7.285050	0.1	0.845254
7.286717	0.1	0.847876
7.288383	0.1	0.850678
7.290050	0.1	0.852108
7.291717	0.1	0.851452
7.293383	0.1	0.848949
7.295050	0.1	0.845134
7.296717	0.1	0.840962
7.298383	0.1	0.837028
7.300050	0.1	0.833869
7.301717	0.1	0.831783
7.303383	0.1	0.830472
7.305050	0.1	0.829101
7.306717	0.1	0.827789
7.308383	0.1	0.827849
7.310050	0.1	0.829697
7.311717	0.1	0.832200
7.313383	0.1	0.833631
7.315050	0.1	0.833333
7.316717	0.1	0.831723
7.318383	0.1	0.830054
7.320050	0.1	0.829101
7.321717	0.1	0.829041
7.323383	0.1	0.829279
7.325050	0.1	0.828743
7.326717	0.1	0.826538
7.328383	0.1	0.822485
7.330050	0.1	0.817478
7.331717	0.1	0.812769
7.333383	0.1	0.809789
7.335050	0.1	0.809789
7.336717	0.1	0.813186
7.338383	0.1	0.818789
7.340050	0.1	0.824750
7.341717	0.1	0.829399
7.343383	0.1	0.832200
7.345050	0.1	0.833273
7.346717	0.1	0.833273
7.348383	0.1	0.832439
7.350050	0.1	0.830948
7.351717	0.1	0.828981
7.353383	0.1	0.826478
7.355050	0.1	0.823557
7.356717	0.1	0.820696
7.358383	0.1	0.818789
7.360050	0.1	0.818312
7.361717	0.1	0.818670
7.363383	0.1	0.818729
7.365050	0.1	0.817776
7.366717	0.1	0.816107
7.368383	0.1	0.814319
7.370050	0.1	0.812173
7.371717	0.1	0.809729
7.373383	0.1	0.808060
7.375050	0.1	0.807822
7.376717	0.1	0.808477
7.378383	0.1	0.808775
7.380050	0.1	0.808537
7.381717	0.1	0.808299
7.383383	0.1	0.808239
7.385050	0.1	0.807583
7.386717	0.1	0.806034
7.388383	0.1	0.804782
7.390050	0.1	0.804901
7.391717	0.1	0.806689
7.393383	0.1	0.809729
7.395050	0.1	0.812888
7.396717	0.1	0.814855
7.398383	0.1	0.814676
7.400050	0.1	0.812352
7.401717	0.1	0.809491
7.403383	0.1	0.807405
7.405050	0.1	0.805497
7.406717	0.1	0.802100
7.408383	0.1	0.796318
7.410050	0.1	0.789464
7.411717	0.1	0.783861
7.413383	0.1	0.781417
7.415050	0.1	0.782907
7.416717	0.1	0.787318
7.418383	0.1	0.792801
7.420050	0.1	0.797033
7.421717	0.1	0.799000
7.423383	0.1	0.798762
7.425050	0.1	0.797212
7.426717	0.1	0.795364
7.428383	0.1	0.794053
7.430050	0.1	0.794172
7.431717	0.1	0.796020
7.433383	0.1	0.798345
7.435050	0.1	0.799418
7.436717	0.1	0.798583
7.438383	0.1	0.797510
7.440050	0.1	0.798225
7.441717	0.1	0.800610
7.443383	0.1	0.802517
7.445050	0.1	0.803053
7.446717	0.1	0.802755
7.448383	0.1	0.802398
7.450050	0.1	0.802577
7.451717	0.1	0.803351
7.453383	0.1	0.804544
7.455050	0.1	0.805855
7.456717	0.1	0.806987
7.458383	0.1	0.807405
7.460050	0.1	0.807166
7.461717	0.1	0.806868
7.463383	0.1	0.807107
7.465050	0.1	0.808120
7.466717	0.1	0.809670
7.468383	0.1	0.811040
7.470050	0.1	0.811219
7.471717	0.1	0.809372
7.473383	0.1	0.805140
7.475050	0.1	0.799298
7.476717	0.1	0.794053
7.478383	0.1	0.791371
7.480050	0.1	0.791907
7.481717	0.1	0.795186
7.483383	0.1	0.799835
7.485050	0.1	0.803292
7.486717	0.1	0.803888
7.488383	0.1	0.802040
7.490050	0.1	0.799656
7.491717	0.1	0.798047
7.493383	0.1	0.797272
7.495050	0.1	0.797272
7.496717	0.1	0.798106
7.498383	0.1	0.799954
7.500050	0.1	0.802279
7.501717	0.1	0.804007
7.503383	0.1	0.804544
7.505050	0.1	0.804007
7.506717	0.1	0.802994
7.508383	0.1	0.801921
7.510050	0.1	0.801265
7.511717	0.1	0.801325
7.513383	0.1	0.801981
7.515050	0.1	0.802457
7.516717	0.1	0.802517
7.518383	0.1	0.802755
7.520050	0.1	0.803769
7.521717	0.1	0.805259
7.523383	0.1	0.805914
7.525050	0.1	0.805259
7.526717	0.1	0.804365
7.528383	0.1	0.804067
7.530050	0.1	0.803649
7.531717	0.1	0.801921
7.533383	0.1	0.799120
7.535050	0.1	0.796676
7.536717	0.1	0.796020
7.538383	0.1	0.797212
7.540050	0.1	0.798881
7.541717	0.1	0.799358
7.543383	0.1	0.797927
7.545050	0.1	0.795245
7.546717	0.1	0.792444
7.548383	0.1	0.791073
7.550050	0.1	0.792086
7.551717	0.1	0.795007
7.553383	0.1	0.798106
7.555050	0.1	0.799656
7.556717	0.1	0.799477
7.558383	0.1	0.798225
7.560050	0.1	0.796914
7.561717	0.1	0.795960
7.563383	0.1	0.794709
7.565050	0.1	0.792801
7.566717	0.1	0.790954
7.568383	0.1	0.790477
7.570050	0.1	0.790954
7.571717	0.1	0.790477
7.573383	0.1	0.787556
7.575050	0.1	0.783324
7.576717	0.1	0.780642
7.578383	0.1	0.781119
7.580050	0.1	0.783920
7.581717	0.1	0.787139
7.583383	0.1	0.789404
7.585050	0.1	0.790060
7.586717	0.1	0.788868
7.588383	0.1	0.786305
7.590050	0.1	0.783622
7.591717	0.1	0.782609
7.593383	0.1	0.784338
7.595050	0.1	0.787914
7.596717	0.1	0.791252
7.598383	0.1	0.792623
7.600050	0.1	0.792027
7.601717	0.1	0.791073
7.603383	0.1	0.791013
7.605050	0.1	0.791788
7.606717	0.1	0.791788
7.608383	0.1	0.790179
7.610050	0.1	0.787318
7.611717	0.1	0.784278
7.613383	0.1	0.782132
7.615050	0.1	0.781834
7.616717	0.1	0.783682
7.618383	0.1	0.786662
7.620050	0.1	0.788808
7.621717	0.1	0.788927
7.623383	0.1	0.787497
7.625050	0.1	0.786006
7.626717	0.1	0.784993
7.628383	0.1	0.783682
7.630050	0.1	0.782073
7.631717	0.1	0.781298
7.633383	0.1	0.782371
7.635050	0.1	0.785112
7.636717	0.1	0.788569
7.638383	0.1	0.791669
7.640050	0.1	0.793874
7.641717	0.1	0.795245
7.643383	0.1	0.795066
7.645050	0.1	0.792444
7.646717	0.1	0.788212
7.648383	0.1	0.784338
7.650050	0.1	0.781536
7.651717	0.1	0.779629
7.653383	0.1	0.778616
7.655050	0.1	0.778139
7.656717	0.1	0.777364
7.658383	0.1	0.775754
7.660050	0.1	0.773668
7.661717	0.1	0.772536
7.663383	0.1	0.773549
7.665050	0.1	0.775635
7.666717	0.1	0.776887
7.668383	0.1	0.777006
7.670050	0.1	0.777066
7.671717	0.1	0.778258
7.673383	0.1	0.780880
7.675050	0.1	0.783980
7.676717	0.1	0.786305
7.678383	0.1	0.787020
7.680050	0.1	0.786483
7.681717	0.1	0.786483
7.683383	0.1	0.788271
7.685050	0.1	0.791788
7.686717	0.1	0.795841
7.688383	0.1	0.799716
7.690050	0.1	0.802517
7.691717	0.1	0.803530
7.693383	0.1	0.802755
7.695050	0.1	0.801086
7.696717	0.1	0.799418
7.698383	0.1	0.798106
7.700050	0.1	0.796616
7.701717	0.1	0.794590
7.703383	0.1	0.792503
7.705050	0.1	0.791371
7.706717	0.1	0.791490
7.708383	0.1	0.792623
7.710050	0.1	0.794292
7.711717	0.1	0.796557
7.713383	0.1	0.799358
7.715050	0.1	0.802636
7.716717	0.1	0.805497
7.718383	0.1	0.806987
7.720050	0.1	0.806451
7.721717	0.1	0.803888
7.723383	0.1	0.799656
7.725050	0.1	0.795007
7.726717	0.1	0.792325
7.728383	0.1	0.793040
7.730050	0.1	0.796676
7.731717	0.1	0.801504
7.733383	0.1	0.805974
7.735050	0.1	0.808716
7.736717	0.1	0.808954
7.738383	0.1	0.806570
7.740050	0.1	0.802577
7.741717	0.1	0.798345
7.743383	0.1	0.795901
7.745050	0.1	0.796914
7.746717	0.1	0.801921
7.748383	0.1	0.808775
7.750050	0.1	0.814498
7.751717	0.1	0.816882
7.753383	0.1	0.816166
7.755050	0.1	0.814080
7.756717	0.1	0.811875
7.758383	0.1	0.809848
7.760050	0.1	0.808001
7.761717	0.1	0.806570
7.763383	0.1	0.805676
7.765050	0.1	0.805259
7.766717	0.1	0.804901
7.768383	0.1	0.803769
7.770050	0.1	0.801325
7.771717	0.1	0.798225
7.773383	0.1	0.795484
7.775050	0.1	0.793517
7.776717	0.1	0.792205
7.778383	0.1	0.791311
7.780050	0.1	0.791132
7.781717	0.1	0.791490
7.783383	0.1	0.791431
7.785050	0.1	0.790119
7.786717	0.1	0.787377
7.788383	0.1	0.783980
7.790050	0.1	0.781298
7.791717	0.1	0.779748
7.793383	0.1	0.778258
7.795050	0.1	0.775516
7.796717	0.1	0.771105
7.798383	0.1	0.765979
7.800050	0.1	0.761628
7.801717	0.1	0.759184
7.803383	0.1	0.759304
7.805050	0.1	0.761449
7.806717	0.1	0.764489
7.808383	0.1	0.767648
7.810050	0.1	0.770509
7.811717	0.1	0.772417
7.813383	0.1	0.772595
7.815050	0.1	0.770927
7.816717	0.1	0.768065
7.818383	0.1	0.765324
7.820050	0.1	0.763774
7.821717	0.1	0.763416
7.823383	0.1	0.763893
7.825050	0.1	0.764787
7.826717	0.1	0.765324
7.828383	0.1	0.765264
7.830050	0.1	0.764787
7.831717	0.1	0.763953
7.833383	0.1	0.762224
7.835050	0.1	0.758767
7.836717	0.1	0.753582
7.838383	0.1	0.747860
7.840050	0.1	0.743151
7.841717	0.1	0.740230
7.843383	0.1	0.738859
7.845050	0.1	0.738144
7.846717	0.1	0.737965
7.848383	0.1	0.738978
7.850050	0.1	0.741839
7.851717	0.1	0.745595
7.853383	0.1	0.748038
7.855050	0.1	0.747800
7.856717	0.1	0.745833
7.858383	0.1	0.743687
7.860050	0.1	0.742197
7.861717	0.1	0.741899
7.863383	0.1	0.742912
7.865050	0.1	0.744164
7.866717	0.1	0.743687
7.868383	0.1	0.740945
7.870050	0.1	0.737548
7.871717	0.1	0.735283
7.873383	0.1	0.733793
7.875050	0.1	0.731409
7.876717	0.1	0.727713
7.878383	0.1	0.724495
7.880050	0.1	0.724077
7.881717	0.1	0.727296
7.883383	0.1	0.732660
7.885050	0.1	0.737548
7.886717	0.1	0.740171
7.888383	0.1	0.740647
7.890050	0.1	0.740409
7.891717	0.1	0.740767
7.893383	0.1	0.742495
7.895050	0.1	0.745058
7.896717	0.1	0.747144
7.898383	0.1	0.747144
7.900050	0.1	0.744760
7.901717	0.1	0.741303
7.903383	0.1	0.739157
7.905050	0.1	0.739336
7.906717	0.1	0.740767
7.908383	0.1	0.742078
7.910050	0.1	0.742614
7.911717	0.1	0.742435
7.913383	0.1	0.741601
7.915050	0.1	0.739634
7.916717	0.1	0.735998
7.918383	0.1	0.731051
7.920050	0.1	0.726938
7.921717	0.1	0.726461
7.923383	0.1	0.730217
7.925050	0.1	0.736296
7.926717	0.1	0.742316
7.928383	0.1	0.746846
7.930050	0.1	0.748932
7.931717	0.1	0.748634
7.933383	0.1	0.747025
7.935050	0.1	0.745058
7.936717	0.1	0.742734
7.938383	0.1	0.740290
7.940050	0.1	0.738204
7.941717	0.1	0.736773
7.943383	0.1	0.735700
7.945050	0.1	0.734568
7.946717	0.1	0.733137
7.948383	0.1	0.731707
7.950050	0.1	0.730693
7.951717	0.1	0.730574
7.953383	0.1	0.731289
7.955050	0.1	0.732064
7.956717	0.1	0.732482
7.958383	0.1	0.732482
7.960050	0.1	0.732482
7.961717	0.1	0.733078
7.963383	0.1	0.734329
7.965050	0.1	0.735223
7.966717	0.1	0.735462
7.968383	0.1	0.735760
7.970050	0.1	0.737250
7.971717	0.1	0.739574
7.973383	0.1	0.740945
7.975050	0.1	0.739753
7.976717	0.1	0.736296
7.978383	0.1	0.732362
7.980050	0.1	0.729740
7.981717	0.1	0.729561
7.983383	0.1	0.731587
7.985050	0.1	0.734508
7.986717	0.1	0.737965
7.988383	0.1	0.742435
7.990050	0.1	0.747442
7.991717	0.1	0.751019
7.993383	0.1	0.751674
7.995050	0.1	0.749648
7.996717	0.1	0.746429
7.998383	0.1	0.743270
8.000050	0.1	0.741005
8.001717	0.1	0.739753
8.003383	0.1	0.739574
8.005050	0.1	0.740469
8.006717	0.1	0.741661
8.008383	0.1	0.741899
8.010050	0.1	0.740349
8.011717	0.1	0.737488
8.013383	0.1	0.734627
8.015050	0.1	0.732780
8.016717	0.1	0.731766
8.018383	0.1	0.731051
8.020050	0.1	0.731051
8.021717	0.1	0.732362
8.023383	0.1	0.734568
8.025050	0.1	0.736177
8.026717	0.1	0.736117
8.028383	0.1	0.734985
8.030050	0.1	0.734687
8.031717	0.1	0.737071
8.033383	0.1	0.741720
8.035050	0.1	0.745952
8.036717	0.1	0.747681
8.038383	0.1	0.747263
8.040050	0.1	0.746727
8.041717	0.1	0.747383
8.043383	0.1	0.748932
8.045050	0.1	0.750065
8.046717	0.1	0.749588
8.048383	0.1	0.747442
8.050050	0.1	0.744283
8.051717	0.1	0.740826
8.053383	0.1	0.737429
8.055050	0.1	0.734270
8.056717	0.1	0.731528
8.058383	0.1	0.730217
8.060050	0.1	0.731349
8.061717	0.1	0.734627
8.063383	0.1	0.738561
8.065050	0.1	0.742078
8.066717	0.1	0.744879
8.068383	0.1	0.746846
8.070050	0.1	0.748038
8.071717	0.1	0.748277
8.073383	0.1	0.747442
8.075050	0.1	0.745893
8.076717	0.1	0.744641
8.078383	0.1	0.744283
8.080050	0.1	0.744164
8.081717	0.1	0.742674
8.083383	0.1	0.739276
8.085050	0.1	0.735164
8.086717	0.1	0.732184
8.088383	0.1	0.731409
8.090050	0.1	0.732660
8.091717	0.1	0.734687
8.093383	0.1	0.735879
8.095050	0.1	0.735223
8.096717	0.1	0.733256
8.098383	0.1	0.731885
8.100050	0.1	0.732541
8.101717	0.1	0.735045
8.103383	0.1	0.737548
8.105050	0.1	0.738502
8.106717	0.1	0.737548
8.108383	0.1	0.735879
8.110050	0.1	0.734270
8.111717	0.1	0.733078
8.113383	0.1	0.732958
8.115050	0.1	0.735402
8.116717	0.1	0.740707
8.118383	0.1	0.746846
8.120050	0.1	0.750899
8.121717	0.1	0.751317
8.123383	0.1	0.749350
8.125050	0.1	0.747085
8.126717	0.1	0.745297
8.128383	0.1	0.743449
8.130050	0.1	0.741661
8.131717	0.1	0.741184
8.133383	0.1	0.742674
8.135050	0.1	0.745237
8.136717	0.1	0.746846
8.138383	0.1	0.746787
8.140050	0.1	0.745595
8.141717	0.1	0.744402
8.143383	0.1	0.743508
8.145050	0.1	0.743210
8.146717	0.1	0.743449
8.148383	0.1	0.744402
8.150050	0.1	0.746250
8.151717	0.1	0.748754
8.153383	0.1	0.751197
8.155050	0.1	0.752986
8.156717	0.1	0.753641
8.158383	0.1	0.752926
8.160050	0.1	0.750840
8.161717	0.1	0.747740
8.163383	0.1	0.744164
8.165050	0.1	0.740588
8.166717	0.1	0.737906
8.168383	0.1	0.737190
8.170050	0.1	0.739157
8.171717	0.1	0.743747
8.173383	0.1	0.749886
8.175050	0.1	0.755787
8.176717	0.1	0.759125
8.178383	0.1	0.758767
8.180050	0.1	0.754714
8.181717	0.1	0.748575
8.183383	0.1	0.742912
8.185050	0.1	0.740588
8.186717	0.1	0.742674
8.188383	0.1	0.747323
8.190050	0.1	0.752270
8.191717	0.1	0.756383
8.193383	0.1	0.759423
8.195050	0.1	0.760555
8.196717	0.1	0.759184
8.198383	0.1	0.756323
8.200050	0.1	0.753760
8.201717	0.1	0.752986
8.203383	0.1	0.754893
8.205050	0.1	0.759006
8.206717	0.1	0.764072
8.208383	0.1	0.768423
8.210050	0.1	0.771403
8.211717	0.1	0.773013
8.213383	0.1	0.773907
8.215050	0.1	0.775099
8.216717	0.1	0.777483
8.218383	0.1	0.780344
8.220050	0.1	0.782371
8.221717	0.1	0.783086
8.223383	0.1	0.783324
8.225050	0.1	0.783980
8.226717	0.1	0.785887
8.228383	0.1	0.790358
8.230050	0.1	0.797391
8.231717	0.1	0.805080
8.233383	0.1	0.811100
8.235050	0.1	0.814617
8.236717	0.1	0.816286
8.238383	0.1	0.817835
8.240050	0.1	0.821173
8.241717	0.1	0.826955
8.243383	0.1	0.834107
8.245050	0.1	0.840604
8.246717	0.1	0.845254
8.248383	0.1	0.848830
8.250050	0.1	0.852168
8.251717	0.1	0.855386
8.253383	0.1	0.857770
8.255050	0.1	0.859559
8.256717	0.1	0.861406
8.258383	0.1	0.863552
8.260050	0.1	0.866115
8.261717	0.1	0.869393
8.263383	0.1	0.873804
8.265050	0.1	0.878871
8.266717	0.1	0.883877
8.268383	0.1	0.887990
8.270050	0.1	0.891388
8.271717	0.1	0.895083
8.273383	0.1	0.900030
8.275050	0.1	0.906408
8.276717	0.1	0.912845
8.278383	0.1	0.917614
8.280050	0.1	0.919998
8.281717	0.1	0.920892
8.283383	0.1	0.921488
8.285050	0.1	0.922084
8.286717	0.1	0.923097
8.288383	0.1	0.924885
8.290050	0.1	0.928044
8.291717	0.1	0.932574
8.293383	0.1	0.937581
8.295050	0.1	0.940979
8.296717	0.1	0.941455
8.298383	0.1	0.939608
8.300050	0.1	0.937641
8.301717	0.1	0.937462
8.303383	0.1	0.940204
8.305050	0.1	0.945747
8.306717	0.1	0.952423
8.308383	0.1	0.958204
8.310050	0.1	0.961900
8.311717	0.1	0.963569
8.313383	0.1	0.963092
8.315050	0.1	0.960350
8.316717	0.1	0.955999
8.318383	0.1	0.951529
8.320050	0.1	0.948548
8.321717	0.1	0.947952
8.323383	0.1	0.949442
8.325050	0.1	0.951946
8.326717	0.1	0.954211
8.328383	0.1	0.955343
8.330050	0.1	0.955224
8.331717	0.1	0.954330
8.333383	0.1	0.953198
8.335050	0.1	0.952005
8.336717	0.1	0.950575
8.338383	0.1	0.948489
8.340050	0.1	0.946045
8.341717	0.1	0.944197
8.343383	0.1	0.943720
8.345050	0.1	0.944257
8.346717	0.1	0.945151
8.348383	0.1	0.946164
8.350050	0.1	0.946701
8.351717	0.1	0.945389
8.353383	0.1	0.941575
8.355050	0.1	0.936091
8.356717	0.1	0.930309
8.358383	0.1	0.925779
8.360050	0.1	0.923634
8.361717	0.1	0.923693
8.363383	0.1	0.925124
8.365050	0.1	0.927329
8.366717	0.1	0.930131
8.368383	0.1	0.932992
8.370050	0.1	0.934720
8.371717	0.1	0.934422
8.373383	0.1	0.931680
8.375050	0.1	0.927329
8.376717	0.1	0.922561
8.378383	0.1	0.918567
8.380050	0.1	0.915825
8.381717	0.1	0.914455
8.383383	0.1	0.913978
8.385050	0.1	0.913560
8.386717	0.1	0.913203
8.388383	0.1	0.913322
8.390050	0.1	0.913978
8.391717	0.1	0.914335
8.393383	0.1	0.914097
8.395050	0.1	0.913799
8.396717	0.1	0.914097
8.398383	0.1	0.915110
8.400050	0.1	0.916660
8.401717	0.1	0.918508
8.403383	0.1	0.920534
8.405050	0.1	0.922382
8.406717	0.1	0.922978
8.408383	0.1	0.920773
8.410050	0.1	0.916004
8.411717	0.1	0.910878
8.413383	0.1	0.907898
8.415050	0.1	0.908554
8.416717	0.1	0.912905
8.418383	0.1	0.918925
8.420050	0.1	0.923812
8.421717	0.1	0.926197
8.423383	0.1	0.926793
8.425050	0.1	0.927329
8.426717	0.1	0.928044
8.428383	0.1	0.927627
8.430050	0.1	0.925064
8.431717	0.1	0.921130
8.433383	0.1	0.917435
8.435050	0.1	0.914693
8.436717	0.1	0.912488
8.438383	0.1	0.910461
8.440050	0.1	0.909090
8.441717	0.1	0.908732
8.443383	0.1	0.908792
8.445050	0.1	0.908017
8.446717	0.1	0.906348
8.448383	0.1	0.904799
8.450050	0.1	0.904083
8.451717	0.1	0.904322
8.453383	0.1	0.905454
8.455050	0.1	0.907540
8.456717	0.1	0.910401
8.458383	0.1	0.913799
8.460050	0.1	0.917018
8.461717	0.1	0.919342
8.463383	0.1	0.920177
8.465050	0.1	0.919640
8.466717	0.1	0.918090
8.468383	0.1	0.916660
8.470050	0.1	0.916481
8.471717	0.1	0.917912
8.473383	0.1	0.919759
8.475050	0.1	0.921309
8.476717	0.1	0.922978
8.478383	0.1	0.925183
8.480050	0.1	0.927568
8.481717	0.1	0.929713
8.483383	0.1	0.932157
8.485050	0.1	0.934839
8.486717	0.1	0.937164
8.488383	0.1	0.938892
8.490050	0.1	0.940263
8.491717	0.1	0.940502
8.493383	0.1	0.939369
8.495050	0.1	0.937760
8.496717	0.1	0.936806
8.498383	0.1	0.937343
8.500050	0.1	0.939727
8.501717	0.1	0.943899
8.503383	0.1	0.949144
8.505050	0.1	0.954151
8.506717	0.1	0.957608
8.508383	0.1	0.958920
8.510050	0.1	0.958681
8.511717	0.1	0.958383
8.513383	0.1	0.958681
8.515050	0.1	0.959098
8.516717	0.1	0.958860
8.518383	0.1	0.957489
8.520050	0.1	0.955582
8.521717	0.1	0.954688
8.523383	0.1	0.955820
8.525050	0.1	0.958681
8.526717	0.1	0.962317
8.528383	0.1	0.965953
8.530050	0.1	0.969172
8.531717	0.1	0.971794
8.533383	0.1	0.974238
8.535050	0.1	0.976503
8.536717	0.1	0.977755
8.538383	0.1	0.978053
8.540050	0.1	0.978351
8.541717	0.1	0.979960
8.543383	0.1	0.983357
8.545050	0.1	0.987053
8.546717	0.1	0.989497
8.548383	0.1	0.989974
8.550050	0.1	0.989020
8.551717	0.1	0.988126
8.553383	0.1	0.989080
8.555050	0.1	0.992477
8.556717	0.1	0.996649
8.558383	0.1	0.998974
8.560050	0.1	0.997841
8.561717	0.1	0.993788
8.563383	0.1	0.989139
8.565050	0.1	0.986576
8.566717	0.1	0.986993
8.568383	0.1	0.989258
8.570050	0.1	0.992119
8.571717	0.1	0.995159
8.573383	0.1	0.998557
8.575050	0.1	1.002669
8.576717	0.1	1.007855
8.578383	0.1	1.013815
8.580050	0.1	1.019955
8.581717	0.1	1.025617
8.583383	0.1	1.030386
8.585050	0.1	1.034200
8.586717	0.1	1.036584
8.588383	0.1	1.037180
8.590050	0.1	1.035988
8.591717	0.1	1.033545
8.593383	0.1	1.030803
8.595050	0.1	1.028836
8.596717	0.1	1.028419
8.598383	0.1	1.029670
8.600050	0.1	1.031816
8.601717	0.1	1.033962
8.603383	0.1	1.035750
8.605050	0.1	1.037121
8.606717	0.1	1.037657
8.608383	0.1	1.037836
8.610050	0.1	1.038373
8.611717	0.1	1.039326
8.613383	0.1	1.040280
8.615050	0.1	1.041472
8.616717	0.1	1.043260
8.618383	0.1	1.045525
8.620050	0.1	1.047432
8.621717	0.1	1.048267
8.623383	0.1	1.048148
8.625050	0.1	1.047731
8.626717	0.1	1.047373
8.628383	0.1	1.046836
8.630050	0.1	1.045227
8.631717	0.1	1.042008
8.633383	0.1	1.038134
8.635050	0.1	1.034379
8.636717	0.1	1.030982
8.638383	0.1	1.027763
8.640050	0.1	1.025140
8.641717	0.1	1.023591
8.643383	0.1	1.022339
8.645050	0.1	1.020253
8.646717	0.1	1.017094
8.648383	0.1	1.014352
8.650050	0.1	1.013875
8.651717	0.1	1.015008
8.653383	0.1	1.015127
8.655050	0.1	1.012266
8.656717	0.1	1.006782
8.658383	0.1	1.000464
8.660050	0.1	0.994563
8.661717	0.1	0.989616
8.663383	0.1	0.985503
8.665050	0.1	0.981808
8.666717	0.1	0.977933
8.668383	0.1	0.973702
8.670050	0.1	0.969410
8.671717	0.1	0.965715
8.673383	0.1	0.963092
8.675050	0.1	0.961483
8.676717	0.1	0.959933
8.678383	0.1	0.957012
8.680050	0.1	0.952482
8.681717	0.1	0.947416
8.683383	0.1	0.943065
8.685050	0.1	0.939369
8.686717	0.1	0.935912
8.688383	0.1	0.932813
8.690050	0.1	0.930309
8.691717	0.1	0.928104
8.693383	0.1	0.925601
8.695050	0.1	0.922382
8.696717	0.1	0.918567
8.698383	0.1	0.914931
8.700050	0.1	0.912070
8.701717	0.1	0.910163
8.703383	0.1	0.908434
8.705050	0.1	0.905871
8.706717	0.1	0.902116
8.708383	0.1	0.897706
8.710050	0.1	0.893831
8.711717	0.1	0.891507
8.713383	0.1	0.890553
8.715050	0.1	0.889897
8.716717	0.1	0.888825
8.718383	0.1	0.887573
8.720050	0.1	0.886858
8.721717	0.1	0.886202
8.723383	0.1	0.884593
8.725050	0.1	0.881851
8.726717	0.1	0.878513
8.728383	0.1	0.875175
8.730050	0.1	0.872135
8.731717	0.1	0.869870
8.733383	0.1	0.868619
8.735050	0.1	0.868321
8.736717	0.1	0.868499
8.738383	0.1	0.868380
8.740050	0.1	0.867486
8.741717	0.1	0.865221
8.743383	0.1	0.860632
8.745050	0.1	0.853419
8.746717	0.1	0.845552
8.748383	0.1	0.840247
8.750050	0.1	0.838816
8.751717	0.1	0.840366
8.753383	0.1	0.843167
8.755050	0.1	0.845909
8.756717	0.1	0.847697
8.758383	0.1	0.848353
8.760050	0.1	0.848174
8.761717	0.1	0.847638
8.763383	0.1	0.846565
8.765050	0.1	0.844300
8.766717	0.1	0.840545
8.768383	0.1	0.836670
8.770050	0.1	0.834644
8.771717	0.1	0.835598
8.773383	0.1	0.838876
8.775050	0.1	0.842094
8.776717	0.1	0.843287
8.778383	0.1	0.842273
8.780050	0.1	0.839710
8.781717	0.1	0.836253
8.783383	0.1	0.832915
8.785050	0.1	0.831008
8.786717	0.1	0.831544
8.788383	0.1	0.834107
8.790050	0.1	0.837207
8.791717	0.1	0.838876
8.793383	0.1	0.837803
8.795050	0.1	0.834882
8.796717	0.1	0.832081
8.798383	0.1	0.830114
8.800050	0.1	0.828862
8.801717	0.1	0.828326
8.803383	0.1	0.828326
8.805050	0.1	0.828207
8.806717	0.1	0.827730
8.808383	0.1	0.826955
8.810050	0.1	0.825822
8.811717	0.1	0.823736
8.813383	0.1	0.821114
8.815050	0.1	0.819206
8.816717	0.1	0.819743
8.818383	0.1	0.823259
8.820050	0.1	0.828624
8.821717	0.1	0.833929
8.823383	0.1	0.837982
8.825050	0.1	0.840128
8.826717	0.1	0.839889
8.828383	0.1	0.836909
8.830050	0.1	0.831783
8.831717	0.1	0.826657
8.833383	0.1	0.823796
8.835050	0.1	0.824213
8.836717	0.1	0.826836
8.838383	0.1	0.829577
8.840050	0.1	0.831127
8.841717	0.1	0.831425
8.843383	0.1	0.831485
8.845050	0.1	0.831723
8.846717	0.1	0.831783
8.848383	0.1	0.831664
8.850050	0.1	0.832319
8.851717	0.1	0.834286
8.853383	0.1	0.837147
8.855050	0.1	0.840008
8.856717	0.1	0.841260
8.858383	0.1	0.840306
8.860050	0.1	0.837684
8.861717	0.1	0.834823
8.863383	0.1	0.832498
8.865050	0.1	0.831485
8.866717	0.1	0.831664
8.868383	0.1	0.832200
8.870050	0.1	0.832379
8.871717	0.1	0.831962
8.873383	0.1	0.830710
8.875050	0.1	0.828445
8.876717	0.1	0.826061
8.878383	0.1	0.824869
8.880050	0.1	0.825644
8.881717	0.1	0.828385
8.883383	0.1	0.832140
8.885050	0.1	0.835717
8.886717	0.1	0.838518
8.888383	0.1	0.840068
8.890050	0.1	0.840187
8.891717	0.1	0.839055
8.893383	0.1	0.837266
8.895050	0.1	0.834942
8.896717	0.1	0.832319
8.898383	0.1	0.830293
8.900050	0.1	0.829697
8.901717	0.1	0.830650
8.903383	0.1	0.832915
8.905050	0.1	0.836074
8.906717	0.1	0.839710
8.908383	0.1	0.843227
8.910050	0.1	0.845432
8.911717	0.1	0.845969
8.913383	0.1	0.844717
8.915050	0.1	0.841796
8.916717	0.1	0.837624
8.918383	0.1	0.833035
8.920050	0.1	0.829637
8.921717	0.1	0.828624
8.923383	0.1	0.830591
8.925050	0.1	0.835002
8.926717	0.1	0.840426
8.928383	0.1	0.845194
8.930050	0.1	0.848532
8.931717	0.1	0.850618
8.933383	0.1	0.852287
8.935050	0.1	0.853837
8.936717	0.1	0.854611
8.938383	0.1	0.853837
8.940050	0.1	0.851691
8.941717	0.1	0.849187
8.943383	0.1	0.847220
8.945050	0.1	0.845850
8.946717	0.1	0.844300
8.948383	0.1	0.842214
8.950050	0.1	0.839472
8.951717	0.1	0.836372
8.953383	0.1	0.833929
8.955050	0.1	0.833511
8.956717	0.1	0.834763
8.958383	0.1	0.835776
8.960050	0.1	0.834882
8.961717	0.1	0.832856
8.963383	0.1	0.831783
8.965050	0.1	0.832558
8.966717	0.1	0.833809
8.968383	0.1	0.833809
8.970050	0.1	0.832379
8.971717	0.1	0.831366
8.973383	0.1	0.832319
8.975050	0.1	0.834286
8.976717	0.1	0.834763
8.978383	0.1	0.832439
8.980050	0.1	0.828087
8.981717	0.1	0.823081
8.983383	0.1	0.818908
8.985050	0.1	0.816524
8.986717	0.1	0.816286
8.988383	0.1	0.817359
8.990050	0.1	0.818610
8.991717	0.1	0.819504
8.993383	0.1	0.819981
8.995050	0.1	0.820279
8.996717	0.1	0.821352
8.998383	0.1	0.823796
9.000050	0.1	0.827551
9.001717	0.1	0.831842
9.003383	0.1	0.835717
9.005050	0.1	0.838399
9.006717	0.1	0.839055
9.008383	0.1	0.837207
9.010050	0.1	0.833392
9.011717	0.1	0.829220
9.013383	0.1	0.826716
9.015050	0.1	0.826657
9.016717	0.1	0.828326
9.018383	0.1	0.829697
9.020050	0.1	0.829041
9.021717	0.1	0.826538
9.023383	0.1	0.823736
9.025050	0.1	0.822246
9.026717	0.1	0.822842
9.028383	0.1	0.825405
9.030050	0.1	0.828981
9.031717	0.1	0.832140
9.033383	0.1	0.833809
9.035050	0.1	0.833869
9.036717	0.1	0.832856
9.038383	0.1	0.831902
9.040050	0.1	0.831604
9.041717	0.1	0.831604
9.043383	0.1	0.831366
9.045050	0.1	0.830710
9.046717	0.1	0.829876
9.048383	0.1	0.829458
9.050050	0.1	0.829816
9.051717	0.1	0.830829
9.053383	0.1	0.832200
9.055050	0.1	0.833154
9.056717	0.1	0.833094
9.058383	0.1	0.831425
9.060050	0.1	0.828147
9.061717	0.1	0.823796
9.063383	0.1	0.819504
9.065050	0.1	0.815809
9.066717	0.1	0.812769
9.068383	0.1	0.810206
9.070050	0.1	0.807881
9.071717	0.1	0.806093
9.073383	0.1	0.805974
9.075050	0.1	0.808060
9.076717	0.1	0.811994
9.078383	0.1	0.816822
9.080050	0.1	0.821650
9.081717	0.1	0.825167
9.083383	0.1	0.826538
9.085050	0.1	0.825822
9.086717	0.1	0.824153
9.088383	0.1	0.822365
9.090050	0.1	0.820339
9.091717	0.1	0.817359
9.093383	0.1	0.813127
9.095050	0.1	0.808656
9.096717	0.1	0.805318
9.098383	0.1	0.804186
9.100050	0.1	0.804722
9.101717	0.1	0.806212
9.103383	0.1	0.808299
9.105050	0.1	0.811160
9.106717	0.1	0.814080
9.108383	0.1	0.815868
9.110050	0.1	0.814974
9.111717	0.1	0.811338
9.113383	0.1	0.806510
9.115050	0.1	0.801981
9.116717	0.1	0.798643
9.118383	0.1	0.797153
9.120050	0.1	0.797868
9.121717	0.1	0.800252
9.123383	0.1	0.802696
9.125050	0.1	0.803590
9.126717	0.1	0.802517
9.128383	0.1	0.800371
9.130050	0.1	0.798464
9.131717	0.1	0.797987
9.133383	0.1	0.799060
9.135050	0.1	0.800967
9.136717	0.1	0.802696
9.138383	0.1	0.803590
9.140050	0.1	0.803530
9.141717	0.1	0.802875
9.143383	0.1	0.802398
9.145050	0.1	0.802934
9.146717	0.1	0.804365
9.148383	0.1	0.805855
9.150050	0.1	0.806391
9.151717	0.1	0.805557
9.153383	0.1	0.803471
9.155050	0.1	0.800371
9.156717	0.1	0.797033
9.158383	0.1	0.794292
9.160050	0.1	0.792503
9.161717	0.1	0.791311
9.163383	0.1	0.790238
9.165050	0.1	0.789046
9.166717	0.1	0.788033
9.168383	0.1	0.787199
9.170050	0.1	0.786483
9.171717	0.1	0.786006
9.173383	0.1	0.785887
9.175050	0.1	0.785828
9.176717	0.1	0.785232
9.178383	0.1	0.783801
9.180050	0.1	0.781536
9.181717	0.1	0.778556
9.183383	0.1	0.774920
9.185050	0.1	0.771105
9.186717	0.1	0.767767
9.188383	0.1	0.765502
9.190050	0.1	0.764906
9.191717	0.1	0.765741
9.193383	0.1	0.767589
9.195050	0.1	0.769973
9.196717	0.1	0.772357
9.198383	0.1	0.774026
9.200050	0.1	0.774264
9.201717	0.1	0.773132
9.203383	0.1	0.771463
9.205050	0.1	0.770032
9.206717	0.1	0.768602
9.208383	0.1	0.766516
9.210050	0.1	0.763953
9.211717	0.1	0.762284
9.213383	0.1	0.762999
9.215050	0.1	0.766099
9.216717	0.1	0.770807
9.218383	0.1	0.775516
9.220050	0.1	0.779152
9.221717	0.1	0.781477
9.223383	0.1	0.782132
9.225050	0.1	0.781000
9.226717	0.1	0.778496
9.228383	0.1	0.776291
9.230050	0.1	0.775576
9.231717	0.1	0.776410
9.233383	0.1	0.778198
9.235050	0.1	0.780225
9.236717	0.1	0.781715
9.238383	0.1	0.782132
9.240050	0.1	0.781655
9.241717	0.1	0.781238
9.243383	0.1	0.781477
9.245050	0.1	0.782371
9.246717	0.1	0.783265
9.248383	0.1	0.782788
9.250050	0.1	0.781119
9.251717	0.1	0.779748
9.253383	0.1	0.780046
9.255050	0.1	0.781298
9.256717	0.1	0.782430
9.258383	0.1	0.782967
9.260050	0.1	0.783026
9.261717	0.1	0.783324
9.263383	0.1	0.784040
9.265050	0.1	0.784934
9.266717	0.1	0.785291
9.268383	0.1	0.784755
9.270050	0.1	0.782847
9.271717	0.1	0.779510
9.273383	0.1	0.775635
9.275050	0.1	0.773370
9.276717	0.1	0.774264
9.278383	0.1	0.777900
9.280050	0.1	0.782251
9.281717	0.1	0.785232
9.283383	0.1	0.785530
9.285050	0.1	0.783503
9.286717	0.1	0.780761
9.288383	0.1	0.778794
9.290050	0.1	0.777960
9.291717	0.1	0.778258
9.293383	0.1	0.779390
9.295050	0.1	0.781000
9.296717	0.1	0.782669
9.298383	0.1	0.784338
9.300050	0.1	0.785947
9.301717	0.1	0.787556
9.303383	0.1	0.789404
9.305050	0.1	0.791431
9.306717	0.1	0.793099
9.308383	0.1	0.794351
9.310050	0.1	0.795662
9.311717	0.1	0.796795
9.313383	0.1	0.797391
9.315050	0.1	0.797629
9.316717	0.1	0.798047
9.318383	0.1	0.799060
9.320050	0.1	0.800669
9.321717	0.1	0.802457
9.323383	0.1	0.803530
9.325050	0.1	0.803649
9.326717	0.1	0.803888
9.328383	0.1	0.805259
9.330050	0.1	0.808179
9.331717	0.1	0.812054
9.333383	0.1	0.815392
9.335050	0.1	0.816882
9.336717	0.1	0.816405
9.338383	0.1	0.815332
9.340050	0.1	0.814736
9.341717	0.1	0.814855
9.343383	0.1	0.815570
9.345050	0.1	0.816345
9.346717	0.1	0.816047
9.348383	0.1	0.813901
9.350050	0.1	0.810325
9.351717	0.1	0.806332
9.353383	0.1	0.802815
9.355050	0.1	0.799954
9.356717	0.1	0.797868
9.358383	0.1	0.796795
9.360050	0.1	0.797391
9.361717	0.1	0.800550
9.363383	0.1	0.805855
9.365050	0.1	0.811994
9.366717	0.1	0.817239
9.368383	0.1	0.820518
9.370050	0.1	0.821829
9.371717	0.1	0.822544
9.373383	0.1	0.823855
9.375050	0.1	0.826061
9.376717	0.1	0.828207
9.378383	0.1	0.829399
9.380050	0.1	0.829577
9.381717	0.1	0.829577
9.383383	0.1	0.830114
9.385050	0.1	0.830889
9.386717	0.1	0.830829
9.388383	0.1	0.829876
9.390050	0.1	0.829041
9.391717	0.1	0.829577
9.393383	0.1	0.831306
9.395050	0.1	0.833094
9.396717	0.1	0.833988
9.398383	0.1	0.834584
9.400050	0.1	0.835955
9.401717	0.1	0.837803
9.403383	0.1	0.839174
9.405050	0.1	0.839889
9.406717	0.1	0.840545
9.408383	0.1	0.841439
9.410050	0.1	0.842392
9.411717	0.1	0.843108
9.413383	0.1	0.843704
9.415050	0.1	0.845134
9.416717	0.1	0.847995
9.418383	0.1	0.851393
9.420050	0.1	0.854254
9.421717	0.1	0.856578
9.423383	0.1	0.858903
9.425050	0.1	0.861228
9.426717	0.1	0.863016
9.428383	0.1	0.864267
9.430050	0.1	0.865877
9.431717	0.1	0.868082
9.433383	0.1	0.869989
9.435050	0.1	0.870407
9.436717	0.1	0.869095
9.438383	0.1	0.867188
9.440050	0.1	0.865698
9.441717	0.1	0.864804
9.443383	0.1	0.864327
9.445050	0.1	0.864029
9.446717	0.1	0.864327
9.448383	0.1	0.865281
9.450050	0.1	0.866294
9.451717	0.1	0.866950
9.453383	0.1	0.867426
9.455050	0.1	0.867724
9.456717	0.1	0.867248
9.458383	0.1	0.865102
9.460050	0.1	0.861764
9.461717	0.1	0.859082
9.463383	0.1	0.859201
9.465050	0.1	0.862777
9.466717	0.1	0.868022
9.468383	0.1	0.872135
9.470050	0.1	0.873685
9.471717	0.1	0.872552
9.473383	0.1	0.869811
9.475050	0.1	0.866830
9.476717	0.1	0.865281
9.478383	0.1	0.865996
9.480050	0.1	0.868321
9.481717	0.1	0.870347
9.483383	0.1	0.870526
9.485050	0.1	0.868976
9.486717	0.1	0.867307
9.488383	0.1	0.867188
9.490050	0.1	0.869513
9.491717	0.1	0.873745
9.493383	0.1	0.879228
9.495050	0.1	0.885308
9.496717	0.1	0.891566
9.498383	0.1	0.896692
9.500050	0.1	0.899315
9.501717	0.1	0.898480
9.503383	0.1	0.894845
9.505050	0.1	0.890315
9.506717	0.1	0.886858
9.508383	0.1	0.885546
9.510050	0.1	0.885844
9.511717	0.1	0.886738
9.513383	0.1	0.887275
9.515050	0.1	0.887513
9.516717	0.1	0.887752
9.518383	0.1	0.888169
9.520050	0.1	0.888526
9.521717	0.1	0.888646
9.523383	0.1	0.888646
9.525050	0.1	0.889540
9.526717	0.1	0.892043
9.528383	0.1	0.896275
9.530050	0.1	0.901401
9.531717	0.1	0.906169
9.533383	0.1	0.909507
9.535050	0.1	0.911653
9.536717	0.1	0.913143
9.538383	0.1	0.913978
9.540050	0.1	0.913918
9.541717	0.1	0.914037
9.543383	0.1	0.916064
9.545050	0.1	0.920713
9.546717	0.1	0.926793
9.548383	0.1	0.932574
9.550050	0.1	0.936985
9.551717	0.1	0.939727
9.553383	0.1	0.940800
9.555050	0.1	0.940502
9.556717	0.1	0.939846
9.558383	0.1	0.939906
9.560050	0.1	0.941217
9.561717	0.1	0.943244
9.563383	0.1	0.945509
9.565050	0.1	0.947774
9.566717	0.1	0.950515
9.568383	0.1	0.953972
9.570050	0.1	0.957668
9.571717	0.1	0.961483
9.573383	0.1	0.966132
9.575050	0.1	0.972390
9.576717	0.1	0.979424
9.578383	0.1	0.985980
9.580050	0.1	0.991046
9.581717	0.1	0.994623
9.583383	0.1	0.997245
9.585050	0.1	0.999272
9.586717	0.1	1.000822
9.588383	0.1	1.002610
9.590050	0.1	1.005590
9.591717	0.1	1.010180
9.593383	0.1	1.015663
9.595050	0.1	1.021266
9.596717	0.1	1.027048
9.598383	0.1	1.033306
9.600050	0.1	1.039505
9.601717	0.1	1.044750
9.603383	0.1	1.048744
9.605050	0.1	1.051784
9.606717	0.1	1.053810
9.608383	0.1	1.054823
9.610050	0.1	1.055718
9.611717	0.1	1.057506
9.613383	0.1	1.060546
9.615050	0.1	1.065016
9.616717	0.1	1.070380
9.618383	0.1	1.075625
9.620050	0.1	1.079857
9.621717	0.1	1.083434
9.623383	0.1	1.087010
9.625050	0.1	1.090825
9.626717	0.1	1.094461
9.628383	0.1	1.097143
9.630050	0.1	1.098633
9.631717	0.1	1.099229
9.633383	0.1	1.099765
9.635050	0.1	1.100540
9.636717	0.1	1.100898
9.638383	0.1	1.100242
9.640050	0.1	1.098871
9.641717	0.1	1.097620
9.643383	0.1	1.097381
9.645050	0.1	1.099110
9.646717	0.1	1.103103
9.648383	0.1	1.108050
9.650050	0.1	1.112819
9.651717	0.1	1.117587
9.653383	0.1	1.122952
9.655050	0.1	1.128674
9.656717	0.1	1.134098
9.658383	0.1	1.138151
9.660050	0.1	1.139879
9.661717	0.1	1.138926
9.663383	0.1	1.136184
9.665050	0.1	1.133561
9.666717	0.1	1.132011
9.668383	0.1	1.130939
9.670050	0.1	1.128912
9.671717	0.1	1.125455
9.673383	0.1	1.121998
9.675050	0.1	1.119852
9.676717	0.1	1.119554
9.678383	0.1	1.121402
9.680050	0.1	1.124978
9.681717	0.1	1.129329
9.683383	0.1	1.133621
9.685050	0.1	1.137137
9.686717	0.1	1.139462
9.688383	0.1	1.140833
9.690050	0.1	1.141489
9.691717	0.1	1.141429
9.693383	0.1	1.141310
9.695050	0.1	1.142204
9.696717	0.1	1.144588
9.698383	0.1	1.147628
9.700050	0.1	1.150310
9.701717	0.1	1.152694
9.703383	0.1	1.154780
9.705050	0.1	1.155973
9.706717	0.1	1.155377
9.708383	0.1	1.152575
9.710050	0.1	1.148522
9.711717	0.1	1.145065
9.713383	0.1	1.143515
9.715050	0.1	1.143813
9.716717	0.1	1.145065
9.718383	0.1	1.146853
9.720050	0.1	1.149654
9.721717	0.1	1.153886
9.723383	0.1	1.158774
9.725050	0.1	1.162350
9.726717	0.1	1.163125
9.728383	0.1	1.161814
9.730050	0.1	1.160204
9.731717	0.1	1.159310
9.733383	0.1	1.158953
9.735050	0.1	1.159310
9.736717	0.1	1.161158
9.738383	0.1	1.165032
9.740050	0.1	1.169920
9.741717	0.1	1.173675
9.743383	0.1	1.174867
9.745050	0.1	1.174092
9.746717	0.1	1.173139
9.748383	0.1	1.172304
9.750050	0.1	1.170695
9.751717	0.1	1.168192
9.753383	0.1	1.165629
9.755050	0.1	1.163244
9.756717	0.1	1.160562
9.758383	0.1	1.157582
9.760050	0.1	1.155734
9.761717	0.1	1.156509
9.763383	0.1	1.160085
9.765050	0.1	1.165092
9.766717	0.1	1.169264
9.768383	0.1	1.171053
9.770050	0.1	1.170635
9.771717	0.1	1.169324
9.773383	0.1	1.168370
9.775050	0.1	1.168311
9.776717	0.1	1.169384
9.778383	0.1	1.170695
9.780050	0.1	1.170874
9.781717	0.1	1.169920
9.783383	0.1	1.169443
9.785050	0.1	1.170635
9.786717	0.1	1.172721
9.788383	0.1	1.174212
9.790050	0.1	1.175165
9.791717	0.1	1.176536
9.793383	0.1	1.178742
9.795050	0.1	1.181185
9.796717	0.1	1.183868
9.798383	0.1	1.187682
9.800050	0.1	1.192808
9.801717	0.1	1.197398
9.803383	0.1	1.199663
9.805050	0.1	1.199722
9.806717	0.1	1.198769
9.808383	0.1	1.197398
9.810050	0.1	1.195908
9.811717	0.1	1.194358
9.813383	0.1	1.192749
9.815050	0.1	1.191199
9.816717	0.1	1.189828
9.818383	0.1	1.189172
9.820050	0.1	1.189470
9.821717	0.1	1.190543
9.823383	0.1	1.192033
9.825050	0.1	1.193166
9.826717	0.1	1.193583
9.828383	0.1	1.193345
9.830050	0.1	1.193225
9.831717	0.1	1.193464
9.833383	0.1	1.194060
9.835050	0.1	1.194835
9.836717	0.1	1.195729
9.838383	0.1	1.195550
9.840050	0.1	1.193345
9.841717	0.1	1.189292
9.843383	0.1	1.185000
9.845050	0.1	1.182556
9.846717	0.1	1.182973
9.848383	0.1	1.185119
9.850050	0.1	1.187563
9.851717	0.1	1.189709
9.853383	0.1	1.192153
9.855050	0.1	1.195669
9.856717	0.1	1.199603
9.858383	0.1	1.201928
9.860050	0.1	1.201212
9.861717	0.1	1.198590
9.863383	0.1	1.196086
9.865050	0.1	1.194477
9.866717	0.1	1.192808
9.868383	0.1	1.189888
9.870050	0.1	1.186252
9.871717	0.1	1.183331
9.873383	0.1	1.182377
9.875050	0.1	1.183391
9.876717	0.1	1.185238
9.878383	0.1	1.186669
9.880050	0.1	1.187265
9.881717	0.1	1.187563
9.883383	0.1	1.187980
9.885050	0.1	1.188755
9.886717	0.1	1.190245
9.888383	0.1	1.192570
9.890050	0.1	1.194716
9.891717	0.1	1.195431
9.893383	0.1	1.194298
9.895050	0.1	1.191914
9.896717	0.1	1.189590
9.898383	0.1	1.188576
9.900050	0.1	1.188815
9.901717	0.1	1.189113
9.903383	0.1	1.188397
9.905050	0.1	1.186907
9.906717	0.1	1.185536
9.908383	0.1	1.185358
9.910050	0.1	1.186550
9.911717	0.1	1.188099
9.913383	0.1	1.188815
9.915050	0.1	1.187682
9.916717	0.1	1.184523
9.918383	0.1	1.180112
9.920050	0.1	1.175940
9.921717	0.1	1.173496
9.923383	0.1	1.172781
9.925050	0.1	1.172364
9.926717	0.1	1.170993
9.928383	0.1	1.168847
9.930050	0.1	1.166642
9.931717	0.1	1.164556
9.933383	0.1	1.162529
9.935050	0.1	1.160503
9.936717	0.1	1.158655
9.938383	0.1	1.156807
9.940050	0.1	1.154542
9.941717	0.1	1.152217
9.943383	0.1	1.150966
9.945050	0.1	1.151979
9.946717	0.1	1.154661
9.948383	0.1	1.156688
9.950050	0.1	1.156211
9.951717	0.1	1.153052
9.953383	0.1	1.147986
9.955050	0.1	1.141191
9.956717	0.1	1.132727
9.958383	0.1	1.123607
9.960050	0.1	1.116216
9.961717	0.1	1.113057
9.963383	0.1	1.114249
9.965050	0.1	1.117110
9.966717	0.1	1.118362
9.968383	0.1	1.116693
9.970050	0.1	1.112938
9.971717	0.1	1.108110
9.973383	0.1	1.103222
9.975050	0.1	1.098692
9.976717	0.1	1.094520
9.978383	0.1	1.090527
9.980050	0.1	1.086414
9.981717	0.1	1.082242
9.983383	0.1	1.078725
9.985050	0.1	1.076579
9.986717	0.1	1.075745
9.988383	0.1	1.076102
9.990050	0.1	1.077473
9.991717	0.1	1.079559
9.993383	0.1	1.081824
9.995050	0.1	1.083016
9.996717	0.1	1.082003
9.998383	0.1	1.078665
10.000050	0.1	1.074076
10.001717	0.1	1.068831
10.003383	0.1	1.063228
10.005050	0.1	1.057983
10.006717	0.1	1.054049
10.008383	0.1	1.051784
10.010050	0.1	1.050949
10.011717	0.1	1.051843
10.013383	0.1	1.054049
10.015050	0.1	1.056016
10.016717	0.1	1.055539
10.018383	0.1	1.052082
10.020050	0.1	1.047015
10.021717	0.1	1.042068
10.023383	0.1	1.038253
10.025050	0.1	1.035571
10.026717	0.1	1.033366
10.028383	0.1	1.031399
10.030050	0.1	1.030564
10.031717	0.1	1.030922
10.033383	0.1	1.031697
10.035050	0.1	1.031816
10.036717	0.1	1.030803
10.038383	0.1	1.029313
10.040050	0.1	1.028359
10.041717	0.1	1.028895
10.043383	0.1	1.031160
10.045050	0.1	1.034558
10.046717	0.1	1.037479
10.048383	0.1	1.038432
10.050050	0.1	1.036763
10.051717	0.1	1.032591
10.053383	0.1	1.027107
10.055050	0.1	1.021624
10.056717	0.1	1.016975
10.058383	0.1	1.013875
10.060050	0.1	1.012802
10.061717	0.1	1.013041
10.063383	0.1	1.013100
10.065050	0.1	1.012027
10.066717	0.1	1.009822
10.068383	0.1	1.006961
10.070050	0.1	1.004219
10.071717	0.1	1.002729
10.073383	0.1	1.002669
10.075050	0.1	1.003742
10.076717	0.1	1.005888
10.078383	0.1	1.008689
10.080050	0.1	1.011014
10.081717	0.1	1.012147
10.083383	0.1	1.012206
10.085050	0.1	1.011789
10.086717	0.1	1.011550
10.088383	0.1	1.011789
10.090050	0.1	1.012027
10.091717	0.1	1.011908
10.093383	0.1	1.011849
10.095050	0.1	1.012147
10.096717	0.1	1.012206
10.098383	0.1	1.011550
10.100050	0.1	1.010418
10.101717	0.1	1.009345
10.103383	0.1	1.008689
10.105050	0.1	1.008630
10.106717	0.1	1.008928
10.108383	0.1	1.008868
10.110050	0.1	1.007617
10.111717	0.1	1.004577
10.113383	0.1	1.000047
10.115050	0.1	0.996113
10.116717	0.1	0.995219
10.118383	0.1	0.997782
10.120050	0.1	1.002193
10.121717	0.1	1.006067
10.123383	0.1	1.007915
10.125050	0.1	1.007617
10.126717	0.1	1.005232
10.128383	0.1	1.001239
10.130050	0.1	0.996828
10.131717	0.1	0.993788
10.133383	0.1	0.992894
10.135050	0.1	0.993490
10.136717	0.1	0.994504
10.138383	0.1	0.995636
10.140050	0.1	0.997067
10.141717	0.1	0.999689
10.143383	0.1	1.003087
10.145050	0.1	1.005888
10.146717	0.1	1.006365
10.148383	0.1	1.004398
10.150050	0.1	1.001120
10.151717	0.1	0.998735
10.153383	0.1	0.998080
10.155050	0.1	0.998139
10.156717	0.1	0.997543
10.158383	0.1	0.996232
10.160050	0.1	0.995457
10.161717	0.1	0.996172
10.163383	0.1	0.998259
10.165050	0.1	1.000941
10.166717	0.1	1.002908
10.168383	0.1	1.003504
10.170050	0.1	1.002491
10.171717	0.1	0.999630
10.173383	0.1	0.995338
10.175050	0.1	0.990570
10.176717	0.1	0.986695
10.178383	0.1	0.984490
10.180050	0.1	0.984252
10.181717	0.1	0.985742
10.183383	0.1	0.988424
10.185050	0.1	0.991225
10.186717	0.1	0.992596
10.188383	0.1	0.991464
10.190050	0.1	0.989020
10.191717	0.1	0.987172
10.193383	0.1	0.986815
10.195050	0.1	0.987649
10.196717	0.1	0.989020
10.198383	0.1	0.990152
10.200050	0.1	0.990272
10.201717	0.1	0.989676
10.203383	0.1	0.989556
10.205050	0.1	0.990272
10.206717	0.1	0.991225
10.208383	0.1	0.992060
10.210050	0.1	0.992954
10.211717	0.1	0.994325
10.213383	0.1	0.995815
10.215050	0.1	0.996947
10.216717	0.1	0.997961
10.218383	0.1	0.999510
10.220050	0.1	1.001239
10.221717	0.1	1.001895
10.223383	0.1	1.001120
10.225050	0.1	0.999630
10.226717	0.1	0.998616
10.228383	0.1	0.997901
10.230050	0.1	0.996053
10.231717	0.1	0.992537
10.233383	0.1	0.988305
10.235050	0.1	0.984907
10.236717	0.1	0.983000
10.238383	0.1	0.982344
10.240050	0.1	0.982702
10.241717	0.1	0.984311
10.243383	0.1	0.987053
10.245050	0.1	0.989974
10.246717	0.1	0.991762
10.248383	0.1	0.991583
10.250050	0.1	0.989974
10.251717	0.1	0.988662
10.253383	0.1	0.989020
10.255050	0.1	0.990868
10.256717	0.1	0.992715
10.258383	0.1	0.993252
10.260050	0.1	0.992239
10.261717	0.1	0.990391
10.263383	0.1	0.988960
10.265050	0.1	0.988483
10.266717	0.1	0.989199
10.268383	0.1	0.990808
10.270050	0.1	0.992775
10.271717	0.1	0.994027
10.273383	0.1	0.993669
10.275050	0.1	0.991941
10.276717	0.1	0.990748
10.278383	0.1	0.991821
10.280050	0.1	0.995576
10.281717	0.1	1.001239
10.283383	0.1	1.007497
10.285050	0.1	1.012921
10.286717	0.1	1.016796
10.288383	0.1	1.018822
10.290050	0.1	1.018882
10.291717	0.1	1.017153
10.293383	0.1	1.014590
10.295050	0.1	1.012862
10.296717	0.1	1.012564
10.298383	0.1	1.013100
10.300050	0.1	1.013696
10.301717	0.1	1.014233
10.303383	0.1	1.014829
10.305050	0.1	1.016319
10.306717	0.1	1.019538
10.308383	0.1	1.024127
10.310050	0.1	1.028359
10.311717	0.1	1.030982
10.313383	0.1	1.031458
10.315050	0.1	1.029849
10.316717	0.1	1.026452
10.318383	0.1	1.022279
10.320050	0.1	1.019001
10.321717	0.1	1.018047
10.323383	0.1	1.020074
10.325050	0.1	1.025319
10.326717	0.1	1.033723
10.328383	0.1	1.043975
10.330050	0.1	1.053333
10.331717	0.1	1.059651
10.333383	0.1	1.063407
10.335050	0.1	1.066506
10.336717	0.1	1.070142
10.338383	0.1	1.073957
10.340050	0.1	1.077414
10.341717	0.1	1.080513
10.343383	0.1	1.083374
10.345050	0.1	1.085937
10.346717	0.1	1.087606
10.348383	0.1	1.087427
10.350050	0.1	1.086354
10.351717	0.1	1.087070
10.353383	0.1	1.092076
10.355050	0.1	1.101375
10.356717	0.1	1.112223
10.358383	0.1	1.121283
10.360050	0.1	1.126587
10.361717	0.1	1.128733
10.363383	0.1	1.129925
10.365050	0.1	1.132310
10.366717	0.1	1.137316
10.368383	0.1	1.145601
10.370050	0.1	1.156628
10.371717	0.1	1.168549
10.373383	0.1	1.178861
10.375050	0.1	1.185775
10.376717	0.1	1.189590
10.378383	0.1	1.192153
10.380050	0.1	1.196086
10.381717	0.1	1.203120
10.383383	0.1	1.213312
10.385050	0.1	1.224935
10.386717	0.1	1.236141
10.388383	0.1	1.246154
10.390050	0.1	1.254797
10.391717	0.1	1.262367
10.393383	0.1	1.270294
10.395050	0.1	1.280725
10.396717	0.1	1.293838
10.398383	0.1	1.308024
10.400050	0.1	1.321793
10.401717	0.1	1.334786
10.403383	0.1	1.347900
10.405050	0.1	1.361251
10.406717	0.1	1.373947
10.408383	0.1	1.385570
10.410050	0.1	1.397193
10.411717	0.1	1.410484
10.413383	0.1	1.426041
10.415050	0.1	1.442671
10.416717	0.1	1.459360
10.418383	0.1	1.475990
10.420050	0.1	1.493156
10.421717	0.1	1.511574
10.423383	0.1	1.532078
10.425050	0.1	1.553834
10.426717	0.1	1.574397
10.428383	0.1	1.591325
10.430050	0.1	1.604259
10.431717	0.1	1.615763
10.433383	0.1	1.629770
10.435050	0.1	1.648724
10.436717	0.1	1.672745
10.438383	0.1	1.700580
10.440050	0.1	1.730383
10.441717	0.1	1.759827
10.443383	0.1	1.787245
10.445050	0.1	1.811981
10.446717	0.1	1.834452
10.448383	0.1	1.854956
10.450050	0.1	1.874387
10.451717	0.1	1.893640
10.453383	0.1	1.913607
10.455050	0.1	1.934588
10.456717	0.1	1.956284
10.458383	0.1	1.978278
10.460050	0.1	2.001524
10.461717	0.1	2.026975
10.463383	0.1	2.054751
10.465050	0.1	2.083779
10.466717	0.1	2.112329
10.468383	0.1	2.138853
10.470050	0.1	2.162337
10.471717	0.1	2.182782
10.473383	0.1	2.201915
10.475050	0.1	2.221644
10.476717	0.1	2.243102
10.478383	0.1	2.266526
10.480050	0.1	2.291918
10.481717	0.1	2.318680
10.483383	0.1	2.345443
10.485050	0.1	2.370119
10.486717	0.1	2.391935
10.488383	0.1	2.411425
10.490050	0.1	2.429724
10.491717	0.1	2.448261
10.493383	0.1	2.468050
10.495050	0.1	2.489090
10.496717	0.1	2.510429
10.498383	0.1	2.531171
10.500050	0.1	2.550781
10.501717	0.1	2.569497
10.503383	0.1	2.587378
10.505050	0.1	2.604366
10.506717	0.1	2.620518
10.508383	0.1	2.636671
10.510050	0.1	2.653778
10.511717	0.1	2.671540
10.513383	0.1	2.688945
10.515050	0.1	2.705395
10.516717	0.1	2.720714
10.518383	0.1	2.734542
10.520050	0.1	2.746999
10.521717	0.1	2.758980
10.523383	0.1	2.771497
10.525050	0.1	2.784848
10.526717	0.1	2.799809
10.528383	0.1	2.816737
10.530050	0.1	2.835155
10.531717	0.1	2.853513
10.533383	0.1	2.870619
10.535050	0.1	2.885878
10.536717	0.1	2.898634
10.538383	0.1	2.908826
10.540050	0.1	2.917648
10.541717	0.1	2.926827
10.543383	0.1	2.937854
10.545050	0.1	2.951265
10.546717	0.1	2.966643
10.548383	0.1	2.982676
10.550050	0.1	2.998293
10.551717	0.1	3.013373
10.553383	0.1	3.027797
10.555050	0.1	3.041089
10.556717	0.1	3.051877
10.558383	0.1	3.060162
10.560050	0.1	3.067732
10.561717	0.1	3.075779
10.563383	0.1	3.083646
10.565050	0.1	3.090263
10.566717	0.1	3.096402
10.568383	0.1	3.103316
10.570050	0.1	3.111303
10.571717	0.1	3.118932
10.573383	0.1	3.124714
10.575050	0.1	3.128410
10.576717	0.1	3.130794
10.578383	0.1	3.133416
10.580050	0.1	3.137529
10.581717	0.1	3.143311
10.583383	0.1	3.150046
10.585050	0.1	3.156960
10.586717	0.1	3.163278
10.588383	0.1	3.167927
10.590050	0.1	3.170669
10.591717	0.1	3.172279
10.593383	0.1	3.173888
10.595050	0.1	3.175795
10.596717	0.1	3.177345
10.598383	0.1	3.176809
10.600050	0.1	3.173411
10.601717	0.1	3.169060
10.603383	0.1	3.166735
10.605050	0.1	3.167153
10.606717	0.1	3.169656
10.608383	0.1	3.173471
10.610050	0.1	3.177405
10.611717	0.1	3.179848
10.613383	0.1	3.179729
10.615050	0.1	3.177047
10.616717	0.1	3.172934
10.618383	0.1	3.169239
10.620050	0.1	3.167510
10.621717	0.1	3.167749
10.623383	0.1	3.169477
10.625050	0.1	3.172219
10.626717	0.1	3.175199
10.628383	0.1	3.177464
10.630050	0.1	3.178895
10.631717	0.1	3.179789
10.633383	0.1	3.180206
10.635050	0.1	3.180325
10.636717	0.1	3.181040
10.638383	0.1	3.182709
10.640050	0.1	3.185392
10.641717	0.1	3.188729
10.643383	0.1	3.192425
10.645050	0.1	3.195644
10.646717	0.1	3.197611
10.648383	0.1	3.198087
10.650050	0.1	3.197491
10.651717	0.1	3.196418
10.653383	0.1	3.195167
10.655050	0.1	3.193498
10.656717	0.1	3.191650
10.658383	0.1	3.190577
10.660050	0.1	3.190577
10.661717	0.1	3.190756
10.663383	0.1	3.189922
10.665050	0.1	3.188253
10.666717	0.1	3.187061
10.668383	0.1	3.187239
10.670050	0.1	3.188551
10.671717	0.1	3.189445
10.673383	0.1	3.188193
10.675050	0.1	3.184080
10.676717	0.1	3.178775
10.678383	0.1	3.174484
10.680050	0.1	3.171623
10.681717	0.1	3.169537
10.683383	0.1	3.167808
10.685050	0.1	3.166318
10.686717	0.1	3.164947
10.688383	0.1	3.163099
10.690050	0.1	3.159464
10.691717	0.1	3.153026
10.693383	0.1	3.144562
10.695050	0.1	3.136039
10.696717	0.1	3.128052
10.698383	0.1	3.119230
10.700050	0.1	3.109276
10.701717	0.1	3.099621
10.703383	0.1	3.091812
10.705050	0.1	3.086388
10.706717	0.1	3.082395
10.708383	0.1	3.077984
10.710050	0.1	3.071547
10.711717	0.1	3.062964
10.713383	0.1	3.052890
10.715050	0.1	3.042340
10.716717	0.1	3.031492
10.718383	0.1	3.020108
10.720050	0.1	3.008008
10.721717	0.1	2.995432
10.723383	0.1	2.982557
10.725050	0.1	2.969206
10.726717	0.1	2.954900
10.728383	0.1	2.938926
10.730050	0.1	2.920568
10.731717	0.1	2.900124
10.733383	0.1	2.878964
10.735050	0.1	2.858401
10.736717	0.1	2.838671
10.738383	0.1	2.819538
10.740050	0.1	2.801418
10.741717	0.1	2.784789
10.743383	0.1	2.769053
10.745050	0.1	2.752721
10.746717	0.1	2.734721
10.748383	0.1	2.715528
10.750050	0.1	2.696097
10.751717	0.1	2.677560
10.753383	0.1	2.660215
10.755050	0.1	2.643645
10.756717	0.1	2.626538
10.758383	0.1	2.608180
10.760050	0.1	2.588868
10.761717	0.1	2.569378
10.763383	0.1	2.549946
10.765050	0.1	2.530873
10.766717	0.1	2.512217
10.768383	0.1	2.493739
10.770050	0.1	2.474666
10.771717	0.1	2.454043
10.773383	0.1	2.431572
10.775050	0.1	2.408385
10.776717	0.1	2.386212
10.778383	0.1	2.366185
10.780050	0.1	2.348364
10.781717	0.1	2.331853
10.783383	0.1	2.314687
10.785050	0.1	2.295375
10.786717	0.1	2.274513
10.788383	0.1	2.254009
10.790050	0.1	2.234757
10.791717	0.1	2.217054
10.793383	0.1	2.200008
10.795050	0.1	2.182305
10.796717	0.1	2.162755
10.798383	0.1	2.140761
10.800050	0.1	2.117157
10.801717	0.1	2.093792
10.803383	0.1	2.072215
10.805050	0.1	2.052546
10.806717	0.1	2.033413
10.808383	0.1	2.013743
10.810050	0.1	1.993656
10.811717	0.1	1.974285
10.813383	0.1	1.956344
10.815050	0.1	1.939952
10.816717	0.1	1.924396
10.818383	0.1	1.908660
10.820050	0.1	1.892090
10.821717	0.1	1.874566
10.823383	0.1	1.856387
10.825050	0.1	1.837492
10.826717	0.1	1.818061
10.828383	0.1	1.798868
10.830050	0.1	1.781106
10.831717	0.1	1.765132
10.833383	0.1	1.749575
10.835050	0.1	1.732826
10.836717	0.1	1.715005
10.838383	0.1	1.697481
10.840050	0.1	1.681984
10.841717	0.1	1.668632
10.843383	0.1	1.656532
10.845050	0.1	1.644850
10.846717	0.1	1.632750
10.848383	0.1	1.619637
10.850050	0.1	1.605988
10.851717	0.1	1.593173
10.853383	0.1	1.581967
10.855050	0.1	1.571715
10.856717	0.1	1.561225
10.858383	0.1	1.550078
10.860050	0.1	1.538217
10.861717	0.1	1.525581
10.863383	0.1	1.512349
10.865050	0.1	1.498997
10.866717	0.1	1.486242
10.868383	0.1	1.474083
10.870050	0.1	1.462698
10.871717	0.1	1.452684
10.873383	0.1	1.444340
10.875050	0.1	1.437664
10.876717	0.1	1.432061
10.878383	0.1	1.427114
10.880050	0.1	1.422882
10.881717	0.1	1.419842
10.883383	0.1	1.418173
10.885050	0.1	1.416922
10.886717	0.1	1.414239
10.888383	0.1	1.408160
10.890050	0.1	1.398504
10.891717	0.1	1.386941
10.893383	0.1	1.376212
10.895050	0.1	1.367748
10.896717	0.1	1.361191
10.898383	0.1	1.355529
10.900050	0.1	1.349926
10.901717	0.1	1.344264
10.903383	0.1	1.339376
10.905050	0.1	1.336277
10.906717	0.1	1.334429
10.908383	0.1	1.332700
10.910050	0.1	1.330257
10.911717	0.1	1.327038
10.913383	0.1	1.323462
10.915050	0.1	1.320303
10.916717	0.1	1.317918
10.918383	0.1	1.315594
10.920050	0.1	1.312614
10.921717	0.1	1.308739
10.923383	0.1	1.304865
10.925050	0.1	1.302481
10.926717	0.1	1.302719
10.928383	0.1	1.305342
10.930050	0.1	1.308501
10.931717	0.1	1.309991
10.933383	0.1	1.308382
10.935050	0.1	1.303852
10.936717	0.1	1.298308
10.938383	0.1	1.293600
10.940050	0.1	1.290143
10.941717	0.1	1.286924
10.943383	0.1	1.283169
10.945050	0.1	1.279473
10.946717	0.1	1.276493
10.948383	0.1	1.274109
10.950050	0.1	1.271784
10.951717	0.1	1.269102
10.953383	0.1	1.266301
10.955050	0.1	1.263917
10.956717	0.1	1.262903
10.958383	0.1	1.263380
10.960050	0.1	1.264751
10.961717	0.1	1.265884
10.963383	0.1	1.265764
10.965050	0.1	1.264155
10.966717	0.1	1.260996
10.968383	0.1	1.256406
10.970050	0.1	1.250744
10.971717	0.1	1.246154
10.973383	0.1	1.244545
10.975050	0.1	1.245320
10.976717	0.1	1.246512
10.978383	0.1	1.247287
10.980050	0.1	1.247943
10.981717	0.1	1.248539
10.983383	0.1	1.248479
10.985050	0.1	1.247466
10.986717	0.1	1.245439
10.988383	0.1	1.242817
10.990050	0.1	1.241088
10.991717	0.1	1.241684
10.993383	0.1	1.244187
10.995050	0.1	1.246631
10.996717	0.1	1.247823
10.998383	0.1	1.247466
11.000050	0.1	1.245260
11.001717	0.1	1.241565
11.003383	0.1	1.237333
11.005050	0.1	1.233220
11.006717	0.1	1.229048
11.008383	0.1	1.224637
11.010050	0.1	1.220942
11.011717	0.1	1.218855
11.013383	0.1	1.218259
11.015050	0.1	1.218677
11.016717	0.1	1.220286
11.018383	0.1	1.223564
11.020050	0.1	1.228869
11.021717	0.1	1.235485
11.023383	0.1	1.240909
11.025050	0.1	1.242876
11.026717	0.1	1.241326
11.028383	0.1	1.239061
11.030050	0.1	1.238108
11.031717	0.1	1.238406
11.033383	0.1	1.238704
11.035050	0.1	1.238465
11.036717	0.1	1.238108
11.038383	0.1	1.237929
11.040050	0.1	1.238167
11.041717	0.1	1.238823
11.043383	0.1	1.240075
11.045050	0.1	1.241744
11.046717	0.1	1.243591
11.048383	0.1	1.245380
11.050050	0.1	1.247346
11.051717	0.1	1.249194
11.053383	0.1	1.250029
11.055050	0.1	1.248777
11.056717	0.1	1.245737
11.058383	0.1	1.242757
11.060050	0.1	1.241088
11.061717	0.1	1.240552
11.063383	0.1	1.241028
11.065050	0.1	1.242638
11.066717	0.1	1.244962
11.068383	0.1	1.248002
11.070050	0.1	1.252413
11.071717	0.1	1.258731
11.073383	0.1	1.265466
11.075050	0.1	1.270413
11.076717	0.1	1.272500
11.078383	0.1	1.272857
11.080050	0.1	1.273513
11.081717	0.1	1.275480
11.083383	0.1	1.278818
11.085050	0.1	1.283348
11.086717	0.1	1.288593
11.088383	0.1	1.293600
11.090050	0.1	1.297832
11.091717	0.1	1.301408
11.093383	0.1	1.304150
11.095050	0.1	1.305640
11.096717	0.1	1.305997
11.098383	0.1	1.306295
11.100050	0.1	1.307726
11.101717	0.1	1.310885
11.103383	0.1	1.315355
11.105050	0.1	1.319945
11.106717	0.1	1.323462
11.108383	0.1	1.325667
11.110050	0.1	1.327813
11.111717	0.1	1.331687
11.113383	0.1	1.337528
11.115050	0.1	1.344323
11.116717	0.1	1.350582
11.118383	0.1	1.355231
11.120050	0.1	1.358032
11.121717	0.1	1.359940
11.123383	0.1	1.362681
11.125050	0.1	1.367033
11.126717	0.1	1.371801
11.128383	0.1	1.374960
11.130050	0.1	1.376271
11.131717	0.1	1.378238
11.133383	0.1	1.383066
11.135050	0.1	1.390457
11.136717	0.1	1.398146
11.138383	0.1	1.404524
11.140050	0.1	1.409054
11.141717	0.1	1.411975
11.143383	0.1	1.414061
11.145050	0.1	1.415968
11.146717	0.1	1.418471
11.148383	0.1	1.422405
11.150050	0.1	1.428008
11.151717	0.1	1.434684
11.153383	0.1	1.441419
11.155050	0.1	1.447618
11.156717	0.1	1.452804
11.158383	0.1	1.456857
11.160050	0.1	1.460195
11.161717	0.1	1.463294
11.163383	0.1	1.466155
11.165050	0.1	1.468241
11.166717	0.1	1.469493
11.168383	0.1	1.470685
11.170050	0.1	1.472473
11.171717	0.1	1.475334
11.173383	0.1	1.479566
11.175050	0.1	1.484990
11.176717	0.1	1.490831
11.178383	0.1	1.495719
11.180050	0.1	1.497924
11.181717	0.1	1.496792
11.183383	0.1	1.493573
11.185050	0.1	1.490355
11.186717	0.1	1.489043
11.188383	0.1	1.490355
11.190050	0.1	1.494289
11.191717	0.1	1.500309
11.193383	0.1	1.507223
11.195050	0.1	1.513362
11.196717	0.1	1.517236
11.198383	0.1	1.518428
11.200050	0.1	1.518190
11.201717	0.1	1.518309
11.203383	0.1	1.519740
11.205050	0.1	1.522362
11.206717	0.1	1.525819
11.208383	0.1	1.529873
11.210050	0.1	1.533866
11.211717	0.1	1.537681
11.213383	0.1	1.541317
11.215050	0.1	1.544297
11.216717	0.1	1.546085
11.218383	0.1	1.546264
11.220050	0.1	1.545310
11.221717	0.1	1.544178
11.223383	0.1	1.543403
11.225050	0.1	1.542509
11.226717	0.1	1.541913
11.228383	0.1	1.543343
11.230050	0.1	1.547814
11.231717	0.1	1.554310
11.233383	0.1	1.561105
11.235050	0.1	1.567066
11.236717	0.1	1.571536
11.238383	0.1	1.574218
11.240050	0.1	1.575768
11.241717	0.1	1.577497
11.243383	0.1	1.580119
11.245050	0.1	1.582384
11.246717	0.1	1.583159
11.248383	0.1	1.582980
11.250050	0.1	1.583397
11.251717	0.1	1.585543
11.253383	0.1	1.589716
11.255050	0.1	1.595259
11.256717	0.1	1.600325
11.258383	0.1	1.602829
11.260050	0.1	1.602233
11.261717	0.1	1.599848
11.263383	0.1	1.597762
11.265050	0.1	1.597166
11.266717	0.1	1.598597
11.268383	0.1	1.601875
11.270050	0.1	1.606286
11.271717	0.1	1.611054
11.273383	0.1	1.615346
11.275050	0.1	1.617968
11.276717	0.1	1.618207
11.278383	0.1	1.616478
11.280050	0.1	1.614750
11.281717	0.1	1.614690
11.283383	0.1	1.616418
11.285050	0.1	1.618505
11.286717	0.1	1.619995
11.288383	0.1	1.620710
11.290050	0.1	1.621246
11.291717	0.1	1.622081
11.293383	0.1	1.623690
11.295050	0.1	1.625776
11.296717	0.1	1.627922
11.298383	0.1	1.629651
11.300050	0.1	1.630247
11.301717	0.1	1.629293
11.303383	0.1	1.627565
11.305050	0.1	1.626313
11.306717	0.1	1.625657
11.308383	0.1	1.625061
11.310050	0.1	1.624644
11.311717	0.1	1.624107
11.313383	0.1	1.622439
11.315050	0.1	1.619518
11.316717	0.1	1.615882
11.318383	0.1	1.612008
11.320050	0.1	1.608372
11.321717	0.1	1.606047
11.323383	0.1	1.605809
11.325050	0.1	1.607180
11.326717	0.1	1.608968
11.328383	0.1	1.610577
11.330050	0.1	1.612127
11.331717	0.1	1.613498
11.333383	0.1	1.613855
11.335050	0.1	1.613319
11.336717	0.1	1.613557
11.338383	0.1	1.616061
11.340050	0.1	1.620174
11.341717	0.1	1.623988
11.343383	0.1	1.626194
11.345050	0.1	1.626670
11.346717	0.1	1.625359
11.348383	0.1	1.621902
11.350050	0.1	1.616657
11.351717	0.1	1.611054
11.353383	0.1	1.605988
11.355050	0.1	1.602054
11.356717	0.1	1.599431
11.358383	0.1	1.597822
11.360050	0.1	1.596630
11.361717	0.1	1.595795
11.363383	0.1	1.595795
11.365050	0.1	1.596928
11.366717	0.1	1.599372
11.368383	0.1	1.602888
11.370050	0.1	1.606584
11.371717	0.1	1.609027
11.373383	0.1	1.609862
11.375050	0.1	1.610100
11.376717	0.1	1.611173
11.378383	0.1	1.612604
11.380050	0.1	1.612604
11.381717	0.1	1.610458
11.383383	0.1	1.606345
11.385050	0.1	1.601398
11.386717	0.1	1.597285
11.388383	0.1	1.595378
11.390050	0.1	1.595438
11.391717	0.1	1.596153
11.393383	0.1	1.596272
11.395050	0.1	1.596034
11.396717	0.1	1.596511
11.398383	0.1	1.598597
11.400050	0.1	1.602292
11.401717	0.1	1.606584
11.403383	0.1	1.610458
11.405050	0.1	1.613677
11.406717	0.1	1.616359
11.408383	0.1	1.618147
11.410050	0.1	1.618385
11.411717	0.1	1.617193
11.413383	0.1	1.615405
11.415050	0.1	1.613438
11.416717	0.1	1.611054
11.418383	0.1	1.608610
11.420050	0.1	1.606941
11.421717	0.1	1.606643
11.423383	0.1	1.607537
11.425050	0.1	1.608729
11.426717	0.1	1.609624
11.428383	0.1	1.610160
11.430050	0.1	1.610696
11.431717	0.1	1.611471
11.433383	0.1	1.612008
11.435050	0.1	1.611829
11.436717	0.1	1.611352
11.438383	0.1	1.611292
11.440050	0.1	1.611710
11.441717	0.1	1.612365
11.443383	0.1	1.613021
11.445050	0.1	1.613736
11.446717	0.1	1.614153
11.448383	0.1	1.613915
11.450050	0.1	1.613200
11.451717	0.1	1.612842
11.453383	0.1	1.613796
11.455050	0.1	1.615942
11.456717	0.1	1.617730
11.458383	0.1	1.617968
11.460050	0.1	1.617074
11.461717	0.1	1.616061
11.463383	0.1	1.615942
11.465050	0.1	1.618147
11.466717	0.1	1.622439
11.468383	0.1	1.626313
11.470050	0.1	1.627326
11.471717	0.1	1.625300
11.473383	0.1	1.621246
11.475050	0.1	1.615822
11.476717	0.1	1.610339
11.478383	0.1	1.606763
11.480050	0.1	1.606524
11.481717	0.1	1.609504
11.483383	0.1	1.614153
11.485050	0.1	1.619041
11.486717	0.1	1.623690
11.488383	0.1	1.627863
11.490050	0.1	1.631022
11.491717	0.1	1.632452
11.493383	0.1	1.631677
11.495050	0.1	1.629174
11.496717	0.1	1.626134
11.498383	0.1	1.623154
11.500050	0.1	1.619935
11.501717	0.1	1.616359
11.503383	0.1	1.612485
11.505050	0.1	1.608551
11.506717	0.1	1.605213
11.508383	0.1	1.604140
11.510050	0.1	1.606345
11.511717	0.1	1.610994
11.513383	0.1	1.616061
11.515050	0.1	1.620233
11.516717	0.1	1.623035
11.518383	0.1	1.624704
11.520050	0.1	1.625359
11.521717	0.1	1.625180
11.523383	0.1	1.624227
11.525050	0.1	1.622260
11.526717	0.1	1.619458
11.528383	0.1	1.616657
11.530050	0.1	1.614690
11.531717	0.1	1.613677
11.533383	0.1	1.612723
11.535050	0.1	1.610756
11.536717	0.1	1.608133
11.538383	0.1	1.605988
11.540050	0.1	1.604617
11.541717	0.1	1.603067
11.543383	0.1	1.600802
11.545050	0.1	1.598418
11.546717	0.1	1.596570
11.548383	0.1	1.595080
11.550050	0.1	1.593769
11.551717	0.1	1.593053
11.553383	0.1	1.592934
11.555050	0.1	1.592934
11.556717	0.1	1.592457
11.558383	0.1	1.590788
11.560050	0.1	1.587272
11.561717	0.1	1.581848
11.563383	0.1	1.575232
11.565050	0.1	1.569033
11.566717	0.1	1.564682
11.568383	0.1	1.562476
11.570050	0.1	1.562119
11.571717	0.1	1.562893
11.573383	0.1	1.563907
11.575050	0.1	1.563847
11.576717	0.1	1.561582
11.578383	0.1	1.557291
11.580050	0.1	1.551986
11.581717	0.1	1.547098
11.583383	0.1	1.543939
11.585050	0.1	1.542986
11.586717	0.1	1.543582
11.588383	0.1	1.544237
11.590050	0.1	1.543343
11.591717	0.1	1.539946
11.593383	0.1	1.534164
11.595050	0.1	1.526773
11.596717	0.1	1.518726
11.598383	0.1	1.510859
11.600050	0.1	1.503766
11.601717	0.1	1.497984
11.603383	0.1	1.494289
11.605050	0.1	1.493275
11.606717	0.1	1.494289
11.608383	0.1	1.495361
11.610050	0.1	1.494825
11.611717	0.1	1.492083
11.613383	0.1	1.487315
11.615050	0.1	1.481176
11.616717	0.1	1.474261
11.618383	0.1	1.467168
11.620050	0.1	1.459956
11.621717	0.1	1.452565
11.623383	0.1	1.445592
11.625050	0.1	1.440227
11.626717	0.1	1.436532
11.628383	0.1	1.433790
11.630050	0.1	1.431644
11.631717	0.1	1.430094
11.633383	0.1	1.428306
11.635050	0.1	1.424909
11.636717	0.1	1.419365
11.638383	0.1	1.412511
11.640050	0.1	1.406252
11.641717	0.1	1.401782
11.643383	0.1	1.399636
11.645050	0.1	1.399458
11.646717	0.1	1.399994
11.648383	0.1	1.399338
11.650050	0.1	1.396835
11.651717	0.1	1.392901
11.653383	0.1	1.388311
11.655050	0.1	1.384139
11.656717	0.1	1.381457
11.658383	0.1	1.380086
11.660050	0.1	1.377940
11.661717	0.1	1.373410
11.663383	0.1	1.367390
11.665050	0.1	1.362026
11.666717	0.1	1.358152
11.668383	0.1	1.355529
11.670050	0.1	1.353562
11.671717	0.1	1.351833
11.673383	0.1	1.350105
11.675050	0.1	1.348734
11.676717	0.1	1.348555
11.678383	0.1	1.349866
11.680050	0.1	1.351774
11.681717	0.1	1.353324
11.683383	0.1	1.353502
11.685050	0.1	1.351953
11.686717	0.1	1.349330
11.688383	0.1	1.346886
11.690050	0.1	1.345098
11.691717	0.1	1.343846
11.693383	0.1	1.342774
11.695050	0.1	1.341879
11.696717	0.1	1.340926
11.698383	0.1	1.339138
11.700050	0.1	1.336038
11.701717	0.1	1.331866
11.703383	0.1	1.327753
11.705050	0.1	1.325190
11.706717	0.1	1.325190
11.708383	0.1	1.327753
11.710050	0.1	1.331806
11.711717	0.1	1.336098
11.713383	0.1	1.339734
11.715050	0.1	1.341701
11.716717	0.1	1.340866
11.718383	0.1	1.336575
11.720050	0.1	1.329064
11.721717	0.1	1.319647
11.723383	0.1	1.310229
11.725050	0.1	1.302838
11.726717	0.1	1.298368
11.728383	0.1	1.296580
11.730050	0.1	1.296461
11.731717	0.1	1.296878
11.733383	0.1	1.296997
11.735050	0.1	1.296640
11.736717	0.1	1.296282
11.738383	0.1	1.296341
11.740050	0.1	1.296222
11.741717	0.1	1.295328
11.743383	0.1	1.294017
11.745050	0.1	1.293063
11.746717	0.1	1.292229
11.748383	0.1	1.291037
11.750050	0.1	1.289308
11.751717	0.1	1.286984
11.753383	0.1	1.284421
11.755050	0.1	1.282692
11.756717	0.1	1.282930
11.758383	0.1	1.284778
11.760050	0.1	1.286805
11.761717	0.1	1.287878
11.763383	0.1	1.287401
11.765050	0.1	1.285493
11.766717	0.1	1.283407
11.768383	0.1	1.282871
11.770050	0.1	1.284838
11.771717	0.1	1.288235
11.773383	0.1	1.290977
11.775050	0.1	1.291871
11.776717	0.1	1.291514
11.778383	0.1	1.291752
11.780050	0.1	1.293659
11.781717	0.1	1.296222
11.783383	0.1	1.297772
11.785050	0.1	1.297474
11.786717	0.1	1.295447
11.788383	0.1	1.292288
11.790050	0.1	1.289129
11.791717	0.1	1.286924
11.793383	0.1	1.285613
11.795050	0.1	1.284063
11.796717	0.1	1.282275
11.798383	0.1	1.281083
11.800050	0.1	1.280785
11.801717	0.1	1.281262
11.803383	0.1	1.283050
11.805050	0.1	1.286388
11.806717	0.1	1.290739
11.808383	0.1	1.294971
11.810050	0.1	1.297534
11.811717	0.1	1.297712
11.813383	0.1	1.296163
11.815050	0.1	1.294673
11.816717	0.1	1.294613
11.818383	0.1	1.295686
11.820050	0.1	1.297236
11.821717	0.1	1.299679
11.823383	0.1	1.302958
11.825050	0.1	1.305759
11.826717	0.1	1.306892
11.828383	0.1	1.306534
11.830050	0.1	1.305044
11.831717	0.1	1.302540
11.833383	0.1	1.299381
11.835050	0.1	1.296878
11.836717	0.1	1.296461
11.838383	0.1	1.298606
11.840050	0.1	1.302481
11.841717	0.1	1.306653
11.843383	0.1	1.309812
11.845050	0.1	1.311183
11.846717	0.1	1.310706
11.848383	0.1	1.309156
11.850050	0.1	1.307845
11.851717	0.1	1.308143
11.853383	0.1	1.310051
11.855050	0.1	1.312077
11.856717	0.1	1.312077
11.858383	0.1	1.309753
11.860050	0.1	1.306236
11.861717	0.1	1.302779
11.863383	0.1	1.299918
11.865050	0.1	1.298547
11.866717	0.1	1.299739
11.868383	0.1	1.303911
11.870050	0.1	1.309812
11.871717	0.1	1.315534
11.873383	0.1	1.319826
11.875050	0.1	1.322448
11.876717	0.1	1.323879
11.878383	0.1	1.324356
11.880050	0.1	1.324058
11.881717	0.1	1.323879
11.883383	0.1	1.324773
11.885050	0.1	1.326740
11.886717	0.1	1.328886
11.888383	0.1	1.330435
11.890050	0.1	1.331151
11.891717	0.1	1.331091
11.893383	0.1	1.330376
11.895050	0.1	1.329184
11.896717	0.1	1.327932
11.898383	0.1	1.327336
11.900050	0.1	1.327694
11.901717	0.1	1.328468
11.903383	0.1	1.328945
11.905050	0.1	1.329005
11.906717	0.1	1.329124
11.908383	0.1	1.330316
11.910050	0.1	1.333475
11.911717	0.1	1.338542
11.913383	0.1	1.343906
11.915050	0.1	1.348138
11.916717	0.1	1.350463
11.918383	0.1	1.351535
11.920050	0.1	1.352668
11.921717	0.1	1.355290
11.923383	0.1	1.359284
11.925050	0.1	1.362801
11.926717	0.1	1.364529
11.928383	0.1	1.364827
11.930050	0.1	1.364708
11.931717	0.1	1.364291
11.933383	0.1	1.363099
11.935050	0.1	1.361370
11.936717	0.1	1.360953
11.938383	0.1	1.363933
11.940050	0.1	1.370072
11.941717	0.1	1.376212
11.943383	0.1	1.379311
11.945050	0.1	1.378656
11.946717	0.1	1.375854
11.948383	0.1	1.372933
11.950050	0.1	1.371622
11.951717	0.1	1.373112
11.953383	0.1	1.377523
11.955050	0.1	1.383305
11.956717	0.1	1.388669
11.958383	0.1	1.392722
11.960050	0.1	1.395643
11.961717	0.1	1.397669
11.963383	0.1	1.398921
11.965050	0.1	1.400292
11.966717	0.1	1.403332
11.968383	0.1	1.408994
11.970050	0.1	1.416445
11.971717	0.1	1.423717
11.973383	0.1	1.429081
11.975050	0.1	1.432121
11.976717	0.1	1.434028
11.978383	0.1	1.436532
11.980050	0.1	1.440406
11.981717	0.1	1.444817
11.983383	0.1	1.448512
11.985050	0.1	1.450062
11.986717	0.1	1.449585
11.988383	0.1	1.449049
11.990050	0.1	1.450241
11.991717	0.1	1.452744
11.993383	0.1	1.456022
11.995050	0.1	1.459837
11.996717	0.1	1.463592
11.998383	0.1	1.466990
12.000050	0.1	1.470864
12.001717	0.1	1.476228
12.003383	0.1	1.483440
12.005050	0.1	1.492143
12.006717	0.1	1.501203
12.008383	0.1	1.509905
12.010050	0.1	1.517952
12.011717	0.1	1.525104
12.013383	0.1	1.530767
12.015050	0.1	1.534462
12.016717	0.1	1.536548
12.018383	0.1	1.537681
12.020050	0.1	1.539290
12.021717	0.1	1.543105
12.023383	0.1	1.549780
12.025050	0.1	1.558244
12.026717	0.1	1.567423
12.028383	0.1	1.576901
12.030050	0.1	1.587510
12.031717	0.1	1.599550
12.033383	0.1	1.612187
12.035050	0.1	1.623690
12.036717	0.1	1.632631
12.038383	0.1	1.638830
12.040050	0.1	1.643896
12.041717	0.1	1.650155
12.043383	0.1	1.659274
12.045050	0.1	1.670718
12.046717	0.1	1.682639
12.048383	0.1	1.693189
12.050050	0.1	1.702368
12.051717	0.1	1.711607
12.053383	0.1	1.721978
12.055050	0.1	1.733482
12.056717	0.1	1.745105
12.058383	0.1	1.755953
12.060050	0.1	1.765847
12.061717	0.1	1.775384
12.063383	0.1	1.785219
12.065050	0.1	1.795471
12.066717	0.1	1.806259
12.068383	0.1	1.817703
12.070050	0.1	1.829565
12.071717	0.1	1.841009
12.073383	0.1	1.851201
12.075050	0.1	1.860440
12.076717	0.1	1.869857
12.078383	0.1	1.880229
12.080050	0.1	1.891136
12.081717	0.1	1.902104
12.083383	0.1	1.912713
12.085050	0.1	1.922786
12.086717	0.1	1.932562
12.088383	0.1	1.942396
12.090050	0.1	1.952350
12.091717	0.1	1.961768
12.093383	0.1	1.969695
12.095050	0.1	1.976431
12.096717	0.1	1.983225
12.098383	0.1	1.991153
12.100050	0.1	2.000630
12.101717	0.1	2.011180
12.103383	0.1	2.022207
12.105050	0.1	2.032936
12.106717	0.1	2.043367
12.108383	0.1	2.053976
12.110050	0.1	2.064526
12.111717	0.1	2.074182
12.113383	0.1	2.081812
12.115050	0.1	2.087295
12.116717	0.1	2.091587
12.118383	0.1	2.096176
12.120050	0.1	2.102018
12.121717	0.1	2.109170
12.123383	0.1	2.116919
12.125050	0.1	2.123594
12.126717	0.1	2.128184
12.128383	0.1	2.131164
12.130050	0.1	2.133608
12.131717	0.1	2.136290
12.133383	0.1	2.139509
12.135050	0.1	2.143145
12.136717	0.1	2.145887
12.138383	0.1	2.146840
12.140050	0.1	2.146304
12.141717	0.1	2.146006
12.143383	0.1	2.147973
12.145050	0.1	2.153456
12.146717	0.1	2.161682
12.148383	0.1	2.169550
12.150050	0.1	2.174378
12.151717	0.1	2.175868
12.153383	0.1	2.175093
12.155050	0.1	2.173305
12.156717	0.1	2.171457
12.158383	0.1	2.170086
12.160050	0.1	2.169132
12.161717	0.1	2.168000
12.163383	0.1	2.166212
12.165050	0.1	2.163649
12.166717	0.1	2.160549
12.168383	0.1	2.157688
12.170050	0.1	2.156496
12.171717	0.1	2.157509
12.173383	0.1	2.159715
12.175050	0.1	2.161801
12.176717	0.1	2.163232
12.178383	0.1	2.163768
12.180050	0.1	2.163232
12.181717	0.1	2.161622
12.183383	0.1	2.159536
12.185050	0.1	2.157033
12.186717	0.1	2.153278
12.188383	0.1	2.148092
12.190050	0.1	2.142012
12.191717	0.1	2.135456
12.193383	0.1	2.128422
12.195050	0.1	2.120793
12.196717	0.1	2.112091
12.198383	0.1	2.102137
12.200050	0.1	2.091766
12.201717	0.1	2.082884
12.203383	0.1	2.076924
12.205050	0.1	2.073527
12.206717	0.1	2.071440
12.208383	0.1	2.068758
12.210050	0.1	2.064407
12.211717	0.1	2.059043
12.213383	0.1	2.054572
12.215050	0.1	2.052248
12.216717	0.1	2.051473
12.218383	0.1	2.049983
12.220050	0.1	2.045632
12.221717	0.1	2.037883
12.223383	0.1	2.027869
12.225050	0.1	2.017975
12.226717	0.1	2.010644
12.228383	0.1	2.007008
12.230050	0.1	2.005637
12.231717	0.1	2.003849
12.233383	0.1	2.000272
12.235050	0.1	1.995027
12.236717	0.1	1.988888
12.238383	0.1	1.982749
12.240050	0.1	1.977086
12.241717	0.1	1.972199
12.243383	0.1	1.967788
12.245050	0.1	1.962900
12.246717	0.1	1.956940
12.248383	0.1	1.950681
12.250050	0.1	1.945555
12.251717	0.1	1.942277
12.253383	0.1	1.940370
12.255050	0.1	1.938880
12.256717	0.1	1.937270
12.258383	0.1	1.935423
12.260050	0.1	1.933456
12.261717	0.1	1.931369
12.263383	0.1	1.929402
12.265050	0.1	1.928330
12.266717	0.1	1.929164
12.268383	0.1	1.931429
12.270050	0.1	1.933634
12.271717	0.1	1.933873
12.273383	0.1	1.931846
12.275050	0.1	1.928389
12.276717	0.1	1.924574
12.278383	0.1	1.921058
12.280050	0.1	1.919091
12.281717	0.1	1.920343
12.283383	0.1	1.925886
12.285050	0.1	1.934528
12.286717	0.1	1.943827
12.288383	0.1	1.951158
12.290050	0.1	1.955450
12.291717	0.1	1.957059
12.293383	0.1	1.956761
12.295050	0.1	1.955450
12.296717	0.1	1.954138
12.298383	0.1	1.953721
12.300050	0.1	1.955032
12.301717	0.1	1.958549
12.303383	0.1	1.963973
12.305050	0.1	1.969755
12.306717	0.1	1.974344
12.308383	0.1	1.977682
12.310050	0.1	1.981318
12.311717	0.1	1.986742
12.313383	0.1	1.993299
12.315050	0.1	1.998723
12.316717	0.1	2.001584
12.318383	0.1	2.002359
12.320050	0.1	2.003133
12.321717	0.1	2.006292
12.323383	0.1	2.013207
12.325050	0.1	2.023876
12.326717	0.1	2.036691
12.328383	0.1	2.049029
12.330050	0.1	2.059639
12.331717	0.1	2.068639
12.333383	0.1	2.076864
12.335050	0.1	2.084553
12.336717	0.1	2.091885
12.338383	0.1	2.098858
12.340050	0.1	2.104998
12.341717	0.1	2.110958
12.343383	0.1	2.118707
12.345050	0.1	2.129495
12.346717	0.1	2.142549
12.348383	0.1	2.155364
12.350050	0.1	2.166331
12.351717	0.1	2.175570
12.353383	0.1	2.183914
12.355050	0.1	2.191782
12.356717	0.1	2.199173
12.358383	0.1	2.206206
12.360050	0.1	2.213776
12.361717	0.1	2.222657
12.363383	0.1	2.233029
12.365050	0.1	2.244115
12.366717	0.1	2.255142
12.368383	0.1	2.265751
12.370050	0.1	2.276063
12.371717	0.1	2.286255
12.373383	0.1	2.296806
12.375050	0.1	2.308369
12.376717	0.1	2.321005
12.378383	0.1	2.333820
12.380050	0.1	2.345562
12.381717	0.1	2.356112
12.383383	0.1	2.366007
12.385050	0.1	2.375722
12.386717	0.1	2.384842
12.388383	0.1	2.393007
12.390050	0.1	2.400577
12.391717	0.1	2.408445
12.393383	0.1	2.417028
12.395050	0.1	2.426028
12.396717	0.1	2.435327
12.398383	0.1	2.444923
12.400050	0.1	2.454579
12.401717	0.1	2.464116
12.403383	0.1	2.473235
12.405050	0.1	2.481342
12.406717	0.1	2.487660
12.408383	0.1	2.492190
12.410050	0.1	2.495945
12.411717	0.1	2.500296
12.413383	0.1	2.506793
12.415050	0.1	2.515257
12.416717	0.1	2.523720
12.418383	0.1	2.530337
12.420050	0.1	2.535641
12.421717	0.1	2.541244
12.423383	0.1	2.547980
12.425050	0.1	2.555370
12.426717	0.1	2.562761
12.428383	0.1	2.569974
12.430050	0.1	2.577305
12.431717	0.1	2.585054
12.433383	0.1	2.593100
12.435050	0.1	2.600908
12.436717	0.1	2.607584
12.438383	0.1	2.612770
12.440050	0.1	2.617002
12.441717	0.1	2.621412
12.443383	0.1	2.625942
12.445050	0.1	2.629697
12.446717	0.1	2.632260
12.448383	0.1	2.634108
12.450050	0.1	2.636135
12.451717	0.1	2.639413
12.453383	0.1	2.644956
12.455050	0.1	2.652288
12.456717	0.1	2.660513
12.458383	0.1	2.668619
12.460050	0.1	2.676010
12.461717	0.1	2.681256
12.463383	0.1	2.683103
12.465050	0.1	2.681971
12.466717	0.1	2.680302
12.468383	0.1	2.680600
12.470050	0.1	2.683699
12.471717	0.1	2.689123
12.473383	0.1	2.695739
12.475050	0.1	2.701700
12.476717	0.1	2.705574
12.478383	0.1	2.706707
12.480050	0.1	2.705693
12.481717	0.1	2.703905
12.483383	0.1	2.702296
12.485050	0.1	2.701044
12.486717	0.1	2.699495
12.488383	0.1	2.697468
12.490050	0.1	2.695441
12.491717	0.1	2.693117
12.493383	0.1	2.690137
12.495050	0.1	2.686322
12.496717	0.1	2.681971
12.498383	0.1	2.677798
12.500050	0.1	2.674878
12.501717	0.1	2.672970
12.503383	0.1	2.670288
12.505050	0.1	2.665281
12.506717	0.1	2.658725
12.508383	0.1	2.652586
12.510050	0.1	2.647758
12.511717	0.1	2.643526
12.513383	0.1	2.638519
12.515050	0.1	2.632618
12.516717	0.1	2.626658
12.518383	0.1	2.621055
12.520050	0.1	2.615214
12.521717	0.1	2.608299
12.523383	0.1	2.600730
12.525050	0.1	2.593875
12.526717	0.1	2.588093
12.528383	0.1	2.581954
12.530050	0.1	2.573610
12.531717	0.1	2.563000
12.533383	0.1	2.551377
12.535050	0.1	2.540171
12.536717	0.1	2.530158
12.538383	0.1	2.521694
12.540050	0.1	2.514362
12.541717	0.1	2.507925
12.543383	0.1	2.502561
12.545050	0.1	2.497912
12.546717	0.1	2.492488
12.548383	0.1	2.484739
12.550050	0.1	2.474547
12.551717	0.1	2.463401
12.553383	0.1	2.453268
12.555050	0.1	2.445579
12.556717	0.1	2.440155
12.558383	0.1	2.435804
12.560050	0.1	2.431572
12.561717	0.1	2.427340
12.563383	0.1	2.422691
12.565050	0.1	2.416492
12.566717	0.1	2.407670
12.568383	0.1	2.396584
12.570050	0.1	2.385438
12.571717	0.1	2.376616
12.573383	0.1	2.370954
12.575050	0.1	2.367735
12.576717	0.1	2.365470
12.578383	0.1	2.362907
12.580050	0.1	2.359092
12.581717	0.1	2.353788
12.583383	0.1	2.347052
12.585050	0.1	2.339125
12.586717	0.1	2.330482
12.588383	0.1	2.321720
12.590050	0.1	2.313614
12.591717	0.1	2.306998
12.593383	0.1	2.302826
12.595050	0.1	2.301574
12.596717	0.1	2.302468
12.598383	0.1	2.304018
12.600050	0.1	2.305627
12.601717	0.1	2.307058
12.603383	0.1	2.307654
12.605050	0.1	2.307117
12.606717	0.1	2.305746
12.608383	0.1	2.303839
12.610050	0.1	2.301872
12.611717	0.1	2.301097
12.613383	0.1	2.302528
12.615050	0.1	2.305567
12.616717	0.1	2.308428
12.618383	0.1	2.309859
12.620050	0.1	2.309621
12.621717	0.1	2.308309
12.623383	0.1	2.306700
12.625050	0.1	2.304733
12.626717	0.1	2.301693
12.628383	0.1	2.297580
12.630050	0.1	2.293050
12.631717	0.1	2.288342
12.633383	0.1	2.283335
12.635050	0.1	2.278268
12.636717	0.1	2.273798
12.638383	0.1	2.270520
12.640050	0.1	2.268255
12.641717	0.1	2.266348
12.643383	0.1	2.264083
12.645050	0.1	2.261043
12.646717	0.1	2.256990
12.648383	0.1	2.252400
12.650050	0.1	2.247930
12.651717	0.1	2.244294
12.653383	0.1	2.241910
12.655050	0.1	2.240121
12.656717	0.1	2.237678
12.658383	0.1	2.233863
12.660050	0.1	2.228856
12.661717	0.1	2.223253
12.663383	0.1	2.217710
12.665050	0.1	2.212346
12.666717	0.1	2.206981
12.668383	0.1	2.201796
12.670050	0.1	2.197385
12.671717	0.1	2.194405
12.673383	0.1	2.192497
12.675050	0.1	2.190113
12.676717	0.1	2.186060
12.678383	0.1	2.180040
12.680050	0.1	2.173007
12.681717	0.1	2.166987
12.683383	0.1	2.163232
12.685050	0.1	2.161265
12.686717	0.1	2.160013
12.688383	0.1	2.158463
12.690050	0.1	2.155602
12.691717	0.1	2.151191
12.693383	0.1	2.145887
12.695050	0.1	2.141237
12.696717	0.1	2.138853
12.698383	0.1	2.138674
12.700050	0.1	2.139330
12.701717	0.1	2.139211
12.703383	0.1	2.137780
12.705050	0.1	2.134800
12.706717	0.1	2.130687
12.708383	0.1	2.126515
12.710050	0.1	2.123296
12.711717	0.1	2.121091
12.713383	0.1	2.119243
12.715050	0.1	2.117574
12.716717	0.1	2.116799
12.718383	0.1	2.117038
12.720050	0.1	2.117753
12.721717	0.1	2.117813
12.723383	0.1	2.116084
12.725050	0.1	2.112150
12.726717	0.1	2.106667
12.728383	0.1	2.100110
12.730050	0.1	2.093434
12.731717	0.1	2.088010
12.733383	0.1	2.084911
12.735050	0.1	2.084315
12.736717	0.1	2.085447
12.738383	0.1	2.087712
12.740050	0.1	2.090335
12.741717	0.1	2.092719
12.743383	0.1	2.094627
12.745050	0.1	2.096415
12.746717	0.1	2.098084
12.748383	0.1	2.098799
12.750050	0.1	2.097428
12.751717	0.1	2.093911
12.753383	0.1	2.089739
12.755050	0.1	2.086461
12.756717	0.1	2.084613
12.758383	0.1	2.084136
12.760050	0.1	2.084732
12.761717	0.1	2.085805
12.763383	0.1	2.086222
12.765050	0.1	2.084911
12.766717	0.1	2.081990
12.768383	0.1	2.078414
12.770050	0.1	2.075553
12.771717	0.1	2.074182
12.773383	0.1	2.074778
12.775050	0.1	2.076984
12.776717	0.1	2.080143
12.778383	0.1	2.083123
12.780050	0.1	2.085269
12.781717	0.1	2.087176
12.783383	0.1	2.089918
12.785050	0.1	2.094448
12.786717	0.1	2.100170
12.788383	0.1	2.104998
12.790050	0.1	2.107799
12.791717	0.1	2.108932
12.793383	0.1	2.108753
12.795050	0.1	2.106905
12.796717	0.1	2.104163
12.798383	0.1	2.102435
12.800050	0.1	2.102971
12.801717	0.1	2.105594
12.803383	0.1	2.109885
12.805050	0.1	2.115667
12.806717	0.1	2.122820
12.808383	0.1	2.130568
12.810050	0.1	2.137125
12.811717	0.1	2.141297
12.813383	0.1	2.143383
12.815050	0.1	2.144396
12.816717	0.1	2.144992
12.818383	0.1	2.145827
12.820050	0.1	2.147734
12.821717	0.1	2.151728
12.823383	0.1	2.158106
12.825050	0.1	2.165973
12.826717	0.1	2.173185
12.828383	0.1	2.178311
12.830050	0.1	2.181173
12.831717	0.1	2.182543
12.833383	0.1	2.183855
12.835050	0.1	2.186537
12.836717	0.1	2.191544
12.838383	0.1	2.198458
12.840050	0.1	2.205968
12.841717	0.1	2.212644
12.843383	0.1	2.218247
12.845050	0.1	2.223969
12.846717	0.1	2.232015
12.848383	0.1	2.243638
12.850050	0.1	2.257705
12.851717	0.1	2.271891
12.853383	0.1	2.284944
12.855050	0.1	2.296627
12.856717	0.1	2.307415
12.858383	0.1	2.317608
12.860050	0.1	2.327323
12.861717	0.1	2.337098
12.863383	0.1	2.347589
12.865050	0.1	2.359629
12.866717	0.1	2.373576
12.868383	0.1	2.388895
12.870050	0.1	2.404213
12.871717	0.1	2.419233
12.873383	0.1	2.434254
12.875050	0.1	2.449453
12.876717	0.1	2.464056
12.878383	0.1	2.478123
12.880050	0.1	2.492726
12.881717	0.1	2.508640
12.883383	0.1	2.525509
12.885050	0.1	2.542854
12.886717	0.1	2.560795
12.888383	0.1	2.579510
12.890050	0.1	2.599120
12.891717	0.1	2.620578
12.893383	0.1	2.644599
12.895050	0.1	2.670586
12.896717	0.1	2.696991
12.898383	0.1	2.722383
12.900050	0.1	2.745927
12.901717	0.1	2.768040
12.903383	0.1	2.789438
12.905050	0.1	2.810598
12.906717	0.1	2.831817
12.908383	0.1	2.853215
12.910050	0.1	2.875209
12.911717	0.1	2.897978
12.913383	0.1	2.921701
12.915050	0.1	2.946079
12.916717	0.1	2.970576
12.918383	0.1	2.994478
12.920050	0.1	3.017962
12.921717	0.1	3.042340
12.923383	0.1	3.068090
12.925050	0.1	3.093839
12.926717	0.1	3.118217
12.928383	0.1	3.141642
12.930050	0.1	3.165126
12.931717	0.1	3.189087
12.933383	0.1	3.212869
12.935050	0.1	3.235758
12.936717	0.1	3.257871
12.938383	0.1	3.279686
12.940050	0.1	3.300905
12.941717	0.1	3.320635
12.943383	0.1	3.338695
12.945050	0.1	3.356219
12.946717	0.1	3.374219
12.948383	0.1	3.392518
12.950050	0.1	3.410459
12.951717	0.1	3.427506
12.953383	0.1	3.443480
12.955050	0.1	3.457844
12.956717	0.1	3.471017
12.958383	0.1	3.484011
12.960050	0.1	3.497780
12.961717	0.1	3.512264
12.963383	0.1	3.525853
12.965050	0.1	3.536463
12.966717	0.1	3.544152
12.968383	0.1	3.550589
12.970050	0.1	3.557027
12.971717	0.1	3.563941
12.973383	0.1	3.571391
12.975050	0.1	3.579021
12.976717	0.1	3.586233
12.978383	0.1	3.592372
12.980050	0.1	3.597141
12.981717	0.1	3.600061
12.983383	0.1	3.600776
12.985050	0.1	3.599048
12.986717	0.1	3.595889
12.988383	0.1	3.593505
12.990050	0.1	3.593326
12.991717	0.1	3.594935
12.993383	0.1	3.597021
12.995050	0.1	3.598511
12.996717	0.1	3.598690
12.998383	0.1	3.596783
13.000050	0.1	3.592611
13.001717	0.1	3.586769
13.003383	0.1	3.580332
13.005050	0.1	3.573954
13.006717	0.1	3.567338
13.008383	0.1	3.560364
13.010050	0.1	3.553033
13.011717	0.1	3.545344
13.013383	0.1	3.537178
13.015050	0.1	3.528118
13.016717	0.1	3.517866
13.018383	0.1	3.506184
13.020050	0.1	3.492117
13.021717	0.1	3.474593
13.023383	0.1	3.454387
13.025050	0.1	3.433824
13.026717	0.1	3.414571
13.028383	0.1	3.396392
13.030050	0.1	3.378153
13.031717	0.1	3.358484
13.033383	0.1	3.336489
13.035050	0.1	3.312051
13.036717	0.1	3.285110
13.038383	0.1	3.255546
13.040050	0.1	3.224015
13.041717	0.1	3.191948
13.043383	0.1	3.159940
13.045050	0.1	3.127396
13.046717	0.1	3.093839
13.048383	0.1	3.059924
13.050050	0.1	3.026903
13.051717	0.1	2.995312
13.053383	0.1	2.965033
13.055050	0.1	2.935529
13.056717	0.1	2.905727
13.058383	0.1	2.874136
13.060050	0.1	2.839029
13.061717	0.1	2.800048
13.063383	0.1	2.759278
13.065050	0.1	2.719462
13.066717	0.1	2.682328
13.068383	0.1	2.648771
13.070050	0.1	2.618969
13.071717	0.1	2.592445
13.073383	0.1	2.567887
13.075050	0.1	2.544105
13.076717	0.1	2.520263
13.078383	0.1	2.495349
13.080050	0.1	2.468705
13.081717	0.1	2.440989
13.083383	0.1	2.413452
13.085050	0.1	2.387524
13.086717	0.1	2.364338
13.088383	0.1	2.344608
13.090050	0.1	2.328277
13.091717	0.1	2.314627
13.093383	0.1	2.301633
13.095050	0.1	2.287090
13.096717	0.1	2.270997
13.098383	0.1	2.255380
13.100050	0.1	2.242267
13.101717	0.1	2.232969
13.103383	0.1	2.227366
13.105050	0.1	2.224147
13.106717	0.1	2.221167
13.108383	0.1	2.216399
13.110050	0.1	2.209127
13.111717	0.1	2.200186
13.113383	0.1	2.190888
13.115050	0.1	2.182245
13.116717	0.1	2.175510
13.118383	0.1	2.171517
13.120050	0.1	2.170205
13.121717	0.1	2.170742
13.123383	0.1	2.172530
13.125050	0.1	2.174556
13.126717	0.1	2.175570
13.128383	0.1	2.174854
13.130050	0.1	2.173364
13.131717	0.1	2.172768
13.133383	0.1	2.173901
13.135050	0.1	2.176821
13.136717	0.1	2.180576
13.138383	0.1	2.183795
13.140050	0.1	2.185524
13.141717	0.1	2.185881
13.143383	0.1	2.185702
13.145050	0.1	2.185762
13.146717	0.1	2.187014
13.148383	0.1	2.190352
13.150050	0.1	2.195895
13.151717	0.1	2.202988
13.153383	0.1	2.210796
13.155050	0.1	2.218485
13.156717	0.1	2.225638
13.158383	0.1	2.232373
13.160050	0.1	2.238572
13.161717	0.1	2.243281
13.163383	0.1	2.246499
13.165050	0.1	2.249420
13.166717	0.1	2.252638
13.168383	0.1	2.256036
13.170050	0.1	2.259851
13.171717	0.1	2.264798
13.173383	0.1	2.271056
13.175050	0.1	2.277911
13.176717	0.1	2.284110
13.178383	0.1	2.289713
13.180050	0.1	2.295435
13.181717	0.1	2.301991
13.183383	0.1	2.309382
13.185050	0.1	2.317727
13.186717	0.1	2.330065
13.188383	0.1	2.354384
13.190050	0.1	2.400816
13.191717	0.1	2.475500
13.193383	0.1	2.576292
13.195050	0.1	2.693236
13.196717	0.1	2.813399
13.198383	0.1	2.924502
13.200050	0.1	3.017128
13.201717	0.1	3.086031
13.203383	0.1	3.131449
13.205050	0.1	3.157735
13.206717	0.1	3.169298
13.208383	0.1	3.167868
13.210050	0.1	3.153086
13.211717	0.1	3.124654
13.213383	0.1	3.082693
13.215050	0.1	3.026903
13.216717	0.1	2.957046
13.218383	0.1	2.875328
13.220050	0.1	2.787888
13.221717	0.1	2.703726
13.223383	0.1	2.631307
13.225050	0.1	2.575815
13.226717	0.1	2.537429
13.228383	0.1	2.512515
13.230050	0.1	2.496481
13.231717	0.1	2.486050
13.233383	0.1	2.479375
13.235050	0.1	2.476394
13.236717	0.1	2.477706
13.238383	0.1	2.483428
13.240050	0.1	2.492011
13.241717	0.1	2.501071
13.243383	0.1	2.508044
13.245050	0.1	2.510846
13.246717	0.1	2.509117
13.248383	0.1	2.504289
13.250050	0.1	2.498686
13.251717	0.1	2.494335
13.253383	0.1	2.493143
13.255050	0.1	2.496660
13.256717	0.1	2.504468
13.258383	0.1	2.514005
13.260050	0.1	2.522230
13.261717	0.1	2.527654
13.263383	0.1	2.530754
13.265050	0.1	2.532542
13.266717	0.1	2.533317
13.268383	0.1	2.532602
13.270050	0.1	2.529800
13.271717	0.1	2.524913
13.273383	0.1	2.519369
13.275050	0.1	2.515018
13.276717	0.1	2.512634
13.278383	0.1	2.512396
13.280050	0.1	2.514005
13.281717	0.1	2.516687
13.283383	0.1	2.519369
13.285050	0.1	2.520800
13.286717	0.1	2.520621
13.288383	0.1	2.519608
13.290050	0.1	2.517760
13.291717	0.1	2.515614
13.293383	0.1	2.514243
13.295050	0.1	2.514720
13.296717	0.1	2.517283
13.298383	0.1	2.521277
13.300050	0.1	2.525807
13.301717	0.1	2.530515
13.303383	0.1	2.535463
13.305050	0.1	2.541125
13.306717	0.1	2.547562
13.308383	0.1	2.554119
13.310050	0.1	2.560318
13.311717	0.1	2.565980
13.313383	0.1	2.570748
13.315050	0.1	2.574146
13.316717	0.1	2.575755
13.318383	0.1	2.575576
13.320050	0.1	2.574623
13.321717	0.1	2.574682
13.323383	0.1	2.577365
13.325050	0.1	2.583325
13.326717	0.1	2.591849
13.328383	0.1	2.601922
13.330050	0.1	2.612770
13.331717	0.1	2.623379
13.333383	0.1	2.632618
13.335050	0.1	2.640128
13.336717	0.1	2.646744
13.338383	0.1	2.654374
13.340050	0.1	2.665043
13.341717	0.1	2.678812
13.343383	0.1	2.693713
13.345050	0.1	2.707660
13.346717	0.1	2.719999
13.348383	0.1	2.730906
13.350050	0.1	2.741337
13.351717	0.1	2.752423
13.353383	0.1	2.765000
13.355050	0.1	2.778948
13.356717	0.1	2.793670
13.358383	0.1	2.808571
13.360050	0.1	2.823651
13.361717	0.1	2.840042
13.363383	0.1	2.858639
13.365050	0.1	2.878905
13.366717	0.1	2.899587
13.368383	0.1	2.920151
13.370050	0.1	2.940893
13.371717	0.1	2.962768
13.373383	0.1	2.986849
13.375050	0.1	3.013194
13.376717	0.1	3.040612
13.378383	0.1	3.067374
13.380050	0.1	3.093064
13.381717	0.1	3.119230
13.383383	0.1	3.147543
13.385050	0.1	3.177405
13.386717	0.1	3.206790
13.388383	0.1	3.234387
13.390050	0.1	3.261328
13.391717	0.1	3.290355
13.393383	0.1	3.323853
13.395050	0.1	3.361643
13.396717	0.1	3.400803
13.398383	0.1	3.438592
13.400050	0.1	3.475070
13.401717	0.1	3.512740
13.403383	0.1	3.553808
13.405050	0.1	3.598392
13.406717	0.1	3.644526
13.408383	0.1	3.690183
13.410050	0.1	3.735244
13.411717	0.1	3.780604
13.413383	0.1	3.827155
13.415050	0.1	3.875196
13.416717	0.1	3.924370
13.418383	0.1	3.974974
13.420050	0.1	4.028142
13.421717	0.1	4.084528
13.423383	0.1	4.143477
13.425050	0.1	4.203558
13.426717	0.1	4.263342
13.428383	0.1	4.322350
13.430050	0.1	4.380524
13.431717	0.1	4.438401
13.433383	0.1	4.496992
13.435050	0.1	4.557371
13.436717	0.1	4.619956
13.438383	0.1	4.684270
13.440050	0.1	4.749060
13.441717	0.1	4.813195
13.443383	0.1	4.876554
13.445050	0.1	4.939437
13.446717	0.1	5.001784
13.448383	0.1	5.063773
13.450050	0.1	5.125523
13.451717	0.1	5.187095
13.453383	0.1	5.248428
13.455050	0.1	5.309761
13.456717	0.1	5.370677
13.458383	0.1	5.430162
13.460050	0.1	5.487025
13.461717	0.1	5.541683
13.463383	0.1	5.595386
13.465050	0.1	5.648911
13.466717	0.1	5.701363
13.468383	0.1	5.751253
13.470050	0.1	5.797267
13.471717	0.1	5.839289
13.473383	0.1	5.878568
13.475050	0.1	5.916715
13.476717	0.1	5.954564
13.478383	0.1	5.991698
13.480050	0.1	6.027103
13.481717	0.1	6.060183
13.483383	0.1	6.091118
13.485050	0.1	6.120205
13.486717	0.1	6.147564
13.488383	0.1	6.172955
13.490050	0.1	6.196142
13.491717	0.1	6.217182
13.493383	0.1	6.236256
13.495050	0.1	6.253839
13.496717	0.1	6.270469
13.498383	0.1	6.286621
13.500050	0.1	6.301284
13.501717	0.1	6.312430
13.503383	0.1	6.318868
13.505050	0.1	6.321550
13.506717	0.1	6.322861
13.508383	0.1	6.325066
13.510050	0.1	6.328464
13.511717	0.1	6.331563
13.513383	0.1	6.333530
13.515050	0.1	6.334603
13.516717	0.1	6.334782
13.518383	0.1	6.333411
13.520050	0.1	6.329656
13.521717	0.1	6.323755
13.523383	0.1	6.316424
13.525050	0.1	6.308377
13.526717	0.1	6.299854
13.528383	0.1	6.290436
13.530050	0.1	6.278992
13.531717	0.1	6.264389
13.533383	0.1	6.246508
13.535050	0.1	6.226063
13.536717	0.1	6.204009
13.538383	0.1	6.181002
13.540050	0.1	6.157399
13.541717	0.1	6.133318
13.543383	0.1	6.107629
13.545050	0.1	6.078840
13.546717	0.1	6.046296
13.548383	0.1	6.011665
13.550050	0.1	5.977393
13.551717	0.1	5.944610
13.553383	0.1	5.912364
13.555050	0.1	5.879164
13.556717	0.1	5.843878
13.558383	0.1	5.805672
13.560050	0.1	5.764068
13.561717	0.1	5.718470
13.563383	0.1	5.668521
13.565050	0.1	5.615056
13.566717	0.1	5.559802
13.568383	0.1	5.504847
13.570050	0.1	5.451680
13.571717	0.1	5.399466
13.573383	0.1	5.346239
13.575050	0.1	5.290747
13.576717	0.1	5.233169
13.578383	0.1	5.173981
13.580050	0.1	5.113423
13.581717	0.1	5.051971
13.583383	0.1	4.990518
13.585050	0.1	4.929304
13.586717	0.1	4.867792
13.588383	0.1	4.805029
13.590050	0.1	4.741490
13.591717	0.1	4.678369
13.593383	0.1	4.616022
13.595050	0.1	4.553974
13.596717	0.1	4.491687
13.598383	0.1	4.429102
13.600050	0.1	4.366875
13.601717	0.1	4.305423
13.603383	0.1	4.244149
13.605050	0.1	4.181803
13.606717	0.1	4.117906
13.608383	0.1	4.053176
13.610050	0.1	3.988624
13.611717	0.1	3.924847
13.613383	0.1	3.862381
13.615050	0.1	3.801763
13.616717	0.1	3.743291
13.618383	0.1	3.687740
13.620050	0.1	3.635168
13.621717	0.1	3.584802
13.623383	0.1	3.535211
13.625050	0.1	3.485322
13.626717	0.1	3.434897
13.628383	0.1	3.385127
13.630050	0.1	3.338158
13.631717	0.1	3.294647
13.633383	0.1	3.253639
13.635050	0.1	3.213406
13.636717	0.1	3.173650
13.638383	0.1	3.135145
13.640050	0.1	3.098667
13.641717	0.1	3.063917
13.643383	0.1	3.030658
13.645050	0.1	2.999306
13.646717	0.1	2.970219
13.648383	0.1	2.942801
13.650050	0.1	2.915740
13.651717	0.1	2.887964
13.653383	0.1	2.859056
13.655050	0.1	2.829850
13.656717	0.1	2.802015
13.658383	0.1	2.776861
13.660050	0.1	2.754152
13.661717	0.1	2.732515
13.663383	0.1	2.711237
13.665050	0.1	2.690315
13.666717	0.1	2.669871
13.668383	0.1	2.649903
13.670050	0.1	2.631188
13.671717	0.1	2.614379
13.673383	0.1	2.599895
13.675050	0.1	2.587319
13.676717	0.1	2.575994
13.678383	0.1	2.565503
13.680050	0.1	2.555967
13.681717	0.1	2.547205
13.683383	0.1	2.538920
13.685050	0.1	2.531111
13.686717	0.1	2.523065
13.688383	0.1	2.513707
13.690050	0.1	2.503038
13.691717	0.1	2.492190
13.693383	0.1	2.482593
13.695050	0.1	2.474904
13.696717	0.1	2.468467
13.698383	0.1	2.461910
13.700050	0.1	2.454579
13.701717	0.1	2.446830
13.703383	0.1	2.439201
13.705050	0.1	2.432287
13.706717	0.1	2.426803
13.708383	0.1	2.422869
13.710050	0.1	2.419651
13.711717	0.1	2.416670
13.713383	0.1	2.413869
13.715050	0.1	2.411544
13.716717	0.1	2.410233
13.718383	0.1	2.410710
13.720050	0.1	2.412677
13.721717	0.1	2.414763
13.723383	0.1	2.415896
13.725050	0.1	2.416432
13.726717	0.1	2.417028
13.728383	0.1	2.417684
13.730050	0.1	2.417982
13.731717	0.1	2.418220
13.733383	0.1	2.419055
13.735050	0.1	2.421200
13.736717	0.1	2.424836
13.738383	0.1	2.429366
13.740050	0.1	2.433062
13.741717	0.1	2.434731
13.743383	0.1	2.434492
13.745050	0.1	2.433181
13.746717	0.1	2.431691
13.748383	0.1	2.431214
13.750050	0.1	2.432406
13.751717	0.1	2.434969
13.753383	0.1	2.438009
13.755050	0.1	2.440989
13.756717	0.1	2.443552
13.758383	0.1	2.444983
13.760050	0.1	2.444923
13.761717	0.1	2.443791
13.763383	0.1	2.442777
13.765050	0.1	2.442658
13.766717	0.1	2.443671
13.768383	0.1	2.444804
13.770050	0.1	2.445460
13.771717	0.1	2.445877
13.773383	0.1	2.447426
13.775050	0.1	2.450287
13.776717	0.1	2.453387
13.778383	0.1	2.455592
13.780050	0.1	2.457202
13.781717	0.1	2.459407
13.783383	0.1	2.464116
13.785050	0.1	2.471686
13.786717	0.1	2.480686
13.788383	0.1	2.489269
13.790050	0.1	2.496898
13.791717	0.1	2.503514
13.793383	0.1	2.508760
13.795050	0.1	2.513170
13.796717	0.1	2.517283
13.798383	0.1	2.521038
13.800050	0.1	2.523601
13.801717	0.1	2.524078
13.803383	0.1	2.522528
13.805050	0.1	2.520263
13.806717	0.1	2.519190
13.808383	0.1	2.520263
13.810050	0.1	2.522409
13.811717	0.1	2.524197
13.813383	0.1	2.526164
13.815050	0.1	2.529919
13.816717	0.1	2.535939
13.818383	0.1	2.543271
13.820050	0.1	2.550364
13.821717	0.1	2.556384
13.823383	0.1	2.560735
13.825050	0.1	2.562940
13.826717	0.1	2.562881
13.828383	0.1	2.561450
13.830050	0.1	2.559483
13.831717	0.1	2.557397
13.833383	0.1	2.556265
13.835050	0.1	2.556920
13.836717	0.1	2.559066
13.838383	0.1	2.561867
13.840050	0.1	2.564669
13.841717	0.1	2.567232
13.843383	0.1	2.569378
13.845050	0.1	2.571345
13.846717	0.1	2.573133
13.848383	0.1	2.574206
13.850050	0.1	2.574563
13.851717	0.1	2.575219
13.853383	0.1	2.576888
13.855050	0.1	2.579630
13.856717	0.1	2.584100
13.858383	0.1	2.590895
13.860050	0.1	2.598763
13.861717	0.1	2.604962
13.863383	0.1	2.607644
13.865050	0.1	2.607346
13.866717	0.1	2.605677
13.868383	0.1	2.603889
13.870050	0.1	2.602279
13.871717	0.1	2.600908
13.873383	0.1	2.599895
13.875050	0.1	2.599359
13.876717	0.1	2.599001
13.878383	0.1	2.598345
13.880050	0.1	2.597451
13.881717	0.1	2.596855
13.883383	0.1	2.596677
13.885050	0.1	2.596677
13.886717	0.1	2.596259
13.888383	0.1	2.595425
13.890050	0.1	2.594650
13.891717	0.1	2.594114
13.893383	0.1	2.593398
13.895050	0.1	2.592862
13.896717	0.1	2.593041
13.898383	0.1	2.594412
13.900050	0.1	2.597034
13.901717	0.1	2.600551
13.903383	0.1	2.603829
13.905050	0.1	2.605796
13.906717	0.1	2.606094
13.908383	0.1	2.605021
13.910050	0.1	2.602995
13.911717	0.1	2.600432
13.913383	0.1	2.597630
13.915050	0.1	2.595544
13.916717	0.1	2.594769
13.918383	0.1	2.594650
13.920050	0.1	2.594114
13.921717	0.1	2.592802
13.923383	0.1	2.591252
13.925050	0.1	2.590001
13.926717	0.1	2.589882
13.928383	0.1	2.591670
13.930050	0.1	2.594829
13.931717	0.1	2.598584
13.933383	0.1	2.602160
13.935050	0.1	2.605319
13.936717	0.1	2.607703
13.938383	0.1	2.608776
13.940050	0.1	2.608717
13.941717	0.1	2.608061
13.943383	0.1	2.607525
13.945050	0.1	2.607465
13.946717	0.1	2.608001
13.948383	0.1	2.608836
13.950050	0.1	2.609015
13.951717	0.1	2.607763
13.953383	0.1	2.604962
13.955050	0.1	2.600789
13.956717	0.1	2.596021
13.958383	0.1	2.592623
13.960050	0.1	2.592623
13.961717	0.1	2.596200
13.963383	0.1	2.601922
13.965050	0.1	2.607644
13.966717	0.1	2.611756
13.968383	0.1	2.613545
13.970050	0.1	2.613247
13.971717	0.1	2.612531
13.973383	0.1	2.613604
13.975050	0.1	2.618432
13.976717	0.1	2.627194
13.978383	0.1	2.637565
13.980050	0.1	2.646268
13.981717	0.1	2.650798
13.983383	0.1	2.651274
13.985050	0.1	2.649367
13.986717	0.1	2.646804
13.988383	0.1	2.645254
13.990050	0.1	2.645970
13.991717	0.1	2.649248
13.993383	0.1	2.653480
13.995050	0.1	2.656937
13.996717	0.1	2.659142
13.998383	0.1	2.660811
14.000050	0.1	2.662718
14.001717	0.1	2.665043
14.003383	0.1	2.668023
14.005050	0.1	2.672136
14.006717	0.1	2.677262
14.008383	0.1	2.682924
14.010050	0.1	2.688706
14.011717	0.1	2.693534
14.013383	0.1	2.696335
14.015050	0.1	2.697587
14.016717	0.1	2.698839
14.018383	0.1	2.701759
14.020050	0.1	2.706707
14.021717	0.1	2.712965
14.023383	0.1	2.719522
14.025050	0.1	2.725303
14.026717	0.1	2.730310
14.028383	0.1	2.735198
14.030050	0.1	2.740204
14.031717	0.1	2.744854
14.033383	0.1	2.749086
14.035050	0.1	2.753914
14.036717	0.1	2.760291
14.038383	0.1	2.767801
14.040050	0.1	2.774656
14.041717	0.1	2.779901
14.043383	0.1	2.784431
14.045050	0.1	2.789617
14.046717	0.1	2.795994
14.048383	0.1	2.803147
14.050050	0.1	2.810657
14.051717	0.1	2.818346
14.053383	0.1	2.825201
14.055050	0.1	2.830506
14.056717	0.1	2.834737
14.058383	0.1	2.839506
14.060050	0.1	2.846062
14.061717	0.1	2.854526
14.063383	0.1	2.864480
14.065050	0.1	2.875865
14.066717	0.1	2.888739
14.068383	0.1	2.902329
14.070050	0.1	2.915383
14.071717	0.1	2.926469
14.073383	0.1	2.935469
14.075050	0.1	2.943158
14.076717	0.1	2.950728
14.078383	0.1	2.958834
14.080050	0.1	2.967954
14.081717	0.1	2.978027
14.083383	0.1	2.987683
14.085050	0.1	2.995193
14.086717	0.1	3.000558
14.088383	0.1	3.005862
14.090050	0.1	3.012777
14.091717	0.1	3.021479
14.093383	0.1	3.031254
14.095050	0.1	3.041983
14.096717	0.1	3.053487
14.098383	0.1	3.065109
14.100050	0.1	3.076315
14.101717	0.1	3.087223
14.103383	0.1	3.098369
14.105050	0.1	3.109932
14.106717	0.1	3.121793
14.108383	0.1	3.133536
14.110050	0.1	3.145218
14.111717	0.1	3.156960
14.113383	0.1	3.168881
14.115050	0.1	3.181160
14.116717	0.1	3.193736
14.118383	0.1	3.206134
14.120050	0.1	3.217697
14.121717	0.1	3.227711
14.123383	0.1	3.236354
14.125050	0.1	3.244639
14.126717	0.1	3.253699
14.128383	0.1	3.263354
14.130050	0.1	3.272891
14.131717	0.1	3.282190
14.133383	0.1	3.291488
14.135050	0.1	3.300011
14.136717	0.1	3.307462
14.138383	0.1	3.314495
14.140050	0.1	3.322363
14.141717	0.1	3.331244
14.143383	0.1	3.340483
14.145050	0.1	3.349185
14.146717	0.1	3.357649
14.148383	0.1	3.367186
14.150050	0.1	3.377974
14.151717	0.1	3.388465
14.153383	0.1	3.396273
14.155050	0.1	3.400743
14.156717	0.1	3.403425
14.158383	0.1	3.407121
14.160050	0.1	3.413677
14.161717	0.1	3.422559
14.163383	0.1	3.431857
14.165050	0.1	3.439725
14.166717	0.1	3.445149
14.168383	0.1	3.448308
14.170050	0.1	3.450334
14.171717	0.1	3.452659
14.173383	0.1	3.456772
14.175050	0.1	3.463030
14.176717	0.1	3.470898
14.178383	0.1	3.478945
14.180050	0.1	3.486455
14.181717	0.1	3.493667
14.183383	0.1	3.500998
14.185050	0.1	3.507674
14.186717	0.1	3.512621
14.188383	0.1	3.515125
14.190050	0.1	3.515482
14.191717	0.1	3.514707
14.193383	0.1	3.513515
14.195050	0.1	3.512383
14.196717	0.1	3.511846
14.198383	0.1	3.512144
14.200050	0.1	3.512800
14.201717	0.1	3.513277
14.203383	0.1	3.514052
14.205050	0.1	3.515959
14.206717	0.1	3.519356
14.208383	0.1	3.523648
14.210050	0.1	3.527522
14.211717	0.1	3.529430
14.213383	0.1	3.528595
14.215050	0.1	3.525675
14.216717	0.1	3.522635
14.218383	0.1	3.520847
14.220050	0.1	3.520191
14.221717	0.1	3.519356
14.223383	0.1	3.517270
14.225050	0.1	3.514230
14.226717	0.1	3.511846
14.228383	0.1	3.511548
14.230050	0.1	3.513158
14.231717	0.1	3.515780
14.233383	0.1	3.518880
14.235050	0.1	3.522277
14.236717	0.1	3.525257
14.238383	0.1	3.527343
14.240050	0.1	3.528953
14.241717	0.1	3.530741
14.243383	0.1	3.532529
14.245050	0.1	3.534198
14.246717	0.1	3.535509
14.248383	0.1	3.536821
14.250050	0.1	3.538847
14.251717	0.1	3.542543
14.253383	0.1	3.548622
14.255050	0.1	3.556490
14.256717	0.1	3.564537
14.258383	0.1	3.571153
14.260050	0.1	3.576398
14.261717	0.1	3.581584
14.263383	0.1	3.588081
14.265050	0.1	3.596366
14.266717	0.1	3.605306
14.268383	0.1	3.613293
14.270050	0.1	3.619194
14.271717	0.1	3.623307
14.273383	0.1	3.626168
14.275050	0.1	3.628612
14.276717	0.1	3.631771
14.278383	0.1	3.636241
14.280050	0.1	3.642082
14.281717	0.1	3.648579
14.283383	0.1	3.655493
14.285050	0.1	3.662884
14.286717	0.1	3.670454
14.288383	0.1	3.678620
14.290050	0.1	3.688038
14.291717	0.1	3.698707
14.293383	0.1	3.709197
14.295050	0.1	3.719032
14.296717	0.1	3.728390
14.298383	0.1	3.736675
14.300050	0.1	3.743112
14.301717	0.1	3.748179
14.303383	0.1	3.752887
14.305050	0.1	3.757060
14.306717	0.1	3.759802
14.308383	0.1	3.760636
14.310050	0.1	3.760457
14.311717	0.1	3.761113
14.313383	0.1	3.764510
14.315050	0.1	3.771484
14.316717	0.1	3.781617
14.318383	0.1	3.793180
14.320050	0.1	3.803551
14.321717	0.1	3.810287
14.323383	0.1	3.812552
14.325050	0.1	3.811360
14.326717	0.1	3.808975
14.328383	0.1	3.807962
14.330050	0.1	3.809750
14.331717	0.1	3.813565
14.333383	0.1	3.817499
14.335050	0.1	3.820360
14.336717	0.1	3.821969
14.338383	0.1	3.822625
14.340050	0.1	3.822983
14.341717	0.1	3.824234
14.343383	0.1	3.826738
14.345050	0.1	3.829837
14.346717	0.1	3.831923
14.348383	0.1	3.831864
14.350050	0.1	3.829897
14.351717	0.1	3.827095
14.353383	0.1	3.824473
14.355050	0.1	3.822565
14.356717	0.1	3.822088
14.358383	0.1	3.824175
14.360050	0.1	3.828764
14.361717	0.1	3.833831
14.363383	0.1	3.836870
14.365050	0.1	3.836930
14.366717	0.1	3.835440
14.368383	0.1	3.835261
14.370050	0.1	3.838480
14.371717	0.1	3.844083
14.373383	0.1	3.849149
14.375050	0.1	3.851891
14.376717	0.1	3.853202
14.378383	0.1	3.855407
14.380050	0.1	3.860057
14.381717	0.1	3.867388
14.383383	0.1	3.876627
14.385050	0.1	3.886342
14.386717	0.1	3.895283
14.388383	0.1	3.902614
14.390050	0.1	3.908336
14.391717	0.1	3.912866
14.393383	0.1	3.917337
14.395050	0.1	3.922999
14.396717	0.1	3.930629
14.398383	0.1	3.939867
14.400050	0.1	3.950477
14.401717	0.1	3.962934
14.403383	0.1	3.977001
14.405050	0.1	3.991664
14.406717	0.1	4.005790
14.408383	0.1	4.018963
14.410050	0.1	4.031122
14.411717	0.1	4.043103
14.413383	0.1	4.055798
14.415050	0.1	4.069388
14.416717	0.1	4.083038
14.418383	0.1	4.095614
14.420050	0.1	4.106701
14.421717	0.1	4.117251
14.423383	0.1	4.128456
14.425050	0.1	4.140854
14.426717	0.1	4.154504
14.428383	0.1	4.168868
14.430050	0.1	4.182577
14.431717	0.1	4.195035
14.433383	0.1	4.207075
14.435050	0.1	4.219949
14.436717	0.1	4.233718
14.438383	0.1	4.247785
14.440050	0.1	4.262150
14.441717	0.1	4.277945
14.443383	0.1	4.295647
14.445050	0.1	4.314661
14.446717	0.1	4.333675
14.448383	0.1	4.351735
14.450050	0.1	4.368246
14.451717	0.1	4.383624
14.453383	0.1	4.398585
14.455050	0.1	4.413843
14.456717	0.1	4.429817
14.458383	0.1	4.446745
14.460050	0.1	4.464507
14.461717	0.1	4.481972
14.463383	0.1	4.497826
14.465050	0.1	4.511893
14.466717	0.1	4.524648
14.468383	0.1	4.536569
14.470050	0.1	4.548073
14.471717	0.1	4.559517
14.473383	0.1	4.572332
14.475050	0.1	4.588127
14.476717	0.1	4.607439
14.478383	0.1	4.629553
14.480050	0.1	4.653573
14.481717	0.1	4.678369
14.483383	0.1	4.702330
14.485050	0.1	4.724562
14.486717	0.1	4.745543
14.488383	0.1	4.766941
14.490050	0.1	4.790247
14.491717	0.1	4.815877
14.493383	0.1	4.843712
14.495050	0.1	4.873097
14.496717	0.1	4.902900
14.498383	0.1	4.932165
14.500050	0.1	4.960656
14.501717	0.1	4.989147
14.503383	0.1	5.018950
14.505050	0.1	5.051315
14.506717	0.1	5.086661
14.508383	0.1	5.124510
14.510050	0.1	5.163789
14.511717	0.1	5.203009
14.513383	0.1	5.241692
14.515050	0.1	5.281270
14.516717	0.1	5.323291
14.518383	0.1	5.368114
14.520050	0.1	5.415380
14.521717	0.1	5.464971
14.523383	0.1	5.516947
14.525050	0.1	5.571425
14.526717	0.1	5.628229
14.528383	0.1	5.686760
14.530050	0.1	5.746246
14.531717	0.1	5.805970
14.533383	0.1	5.865932
14.535050	0.1	5.926907
14.536717	0.1	5.990565
14.538383	0.1	6.058514
14.540050	0.1	6.131411
14.541717	0.1	6.208957
14.543383	0.1	6.291092
14.545050	0.1	6.377519
14.546717	0.1	6.467402
14.548383	0.1	6.559730
14.550050	0.1	6.653905
14.551717	0.1	6.750405
14.553383	0.1	6.850422
14.555050	0.1	6.954313
14.556717	0.1	7.061065
14.558383	0.1	7.169664
14.560050	0.1	7.280648
14.561717	0.1	7.394851
14.563383	0.1	7.511795
14.565050	0.1	7.630766
14.566717	0.1	7.752121
14.568383	0.1	7.877350
14.570050	0.1	8.007765
14.571717	0.1	8.144379
14.573383	0.1	8.287490
14.575050	0.1	8.436621
14.576717	0.1	8.590639
14.578383	0.1	8.748234
14.580050	0.1	8.908690
14.581717	0.1	9.071589
14.583383	0.1	9.236813
14.585050	0.1	9.404660
14.586717	0.1	9.575725
14.588383	0.1	9.750963
14.590050	0.1	9.931327
14.591717	0.1	10.116995
14.593383	0.1	10.307015
14.595050	0.1	10.499657
14.596717	0.1	10.693789
14.598383	0.1	10.888458
14.600050	0.1	11.083425
14.601717	0.1	11.278630
14.603383	0.1	11.473895
14.605050	0.1	11.669338
14.606717	0.1	11.865855
14.608383	0.1	12.064279
14.610050	0.1	12.264670
14.611717	0.1	12.465537
14.613383	0.1	12.666345
14.615050	0.1	12.871266
14.616717	0.1	13.090730
14.618383	0.1	13.337136
14.620050	0.1	13.617576
14.621717	0.1	13.928772
14.623383	0.1	14.258326
14.625050	0.1	14.588893
14.626717	0.1	14.902652
14.628383	0.1	15.185059
14.630050	0.1	15.428127
14.631717	0.1	15.631915
14.633383	0.1	15.803100
14.635050	0.1	15.950860
14.636717	0.1	16.081036
14.638383	0.1	16.193689
14.640050	0.1	16.283453
14.641717	0.1	16.343297
14.643383	0.1	16.369046
14.645050	0.1	16.363741
14.646717	0.1	16.338111
14.648383	0.1	16.306044
14.650050	0.1	16.279102
14.651717	0.1	16.263248
14.653383	0.1	16.258598
14.655050	0.1	16.260923
14.656717	0.1	16.264201
14.658383	0.1	16.263665
14.660050	0.1	16.257466
14.661717	0.1	16.246916
14.663383	0.1	16.232968
14.665050	0.1	16.214670
14.666717	0.1	16.190291
14.668383	0.1	16.158463
14.670050	0.1	16.117335
14.671717	0.1	16.065658
14.673383	0.1	16.004027
14.675050	0.1	15.934647
14.676717	0.1	15.859068
14.678383	0.1	15.777827
14.680050	0.1	15.690447
14.681717	0.1	15.596629
14.683383	0.1	15.496732
14.685050	0.1	15.391649
14.686717	0.1	15.281499
14.688383	0.1	15.165628
14.690050	0.1	15.043498
14.691717	0.1	14.914752
14.693383	0.1	14.780045
14.695050	0.1	14.640392
14.696717	0.1	14.497817
14.698383	0.1	14.354528
14.700050	0.1	14.211894
14.701717	0.1	14.069975
14.703383	0.1	13.928414
14.705050	0.1	13.786853
14.706717	0.1	13.644935
14.708383	0.1	13.501466
14.710050	0.1	13.355435
14.711717	0.1	13.207436
14.713383	0.1	13.060273
14.715050	0.1	12.917341
14.716717	0.1	12.780071
14.718383	0.1	12.647510
14.720050	0.1	12.517155
14.721717	0.1	12.386978
14.723383	0.1	12.257040
14.725050	0.1	12.128831
14.726717	0.1	12.004495
14.728383	0.1	11.885882
14.730050	0.1	11.774362
14.731717	0.1	11.670471
14.733383	0.1	11.573315
14.735050	0.1	11.480511
14.736717	0.1	11.389912
14.738383	0.1	11.300803
14.740050	0.1	11.213661
14.741717	0.1	11.128724
14.743383	0.1	11.045278
14.745050	0.1	10.963023
14.746717	0.1	10.883153
14.748383	0.1	10.807574
14.750050	0.1	10.737599
14.751717	0.1	10.674000
14.753383	0.1	10.616780
14.755050	0.1	10.564030
14.756717	0.1	10.513008
14.758383	0.1	10.461987
14.760050	0.1	10.410548
14.761717	0.1	10.359288
14.763383	0.1	10.309160
14.765050	0.1	10.261417
14.766717	0.1	10.217131
14.768383	0.1	10.176182
14.770050	0.1	10.137201
14.771717	0.1	10.098756
14.773383	0.1	10.060728
14.775050	0.1	10.023177
14.776717	0.1	9.985209
14.778383	0.1	9.945810
14.780050	0.1	9.904981
14.781717	0.1	9.863377
14.783383	0.1	9.821714
14.785050	0.1	9.780110
14.786717	0.1	9.738744
14.788383	0.1	9.698272
14.790050	0.1	9.659470
14.791717	0.1	9.622932
14.793383	0.1	9.589434
14.795050	0.1	9.558976
14.796717	0.1	9.530068
14.798383	0.1	9.500027
14.800050	0.1	9.467245
14.801717	0.1	9.432555
14.803383	0.1	9.398103
14.805050	0.1	9.364725
14.806717	0.1	9.331644
14.808383	0.1	9.297610
14.810050	0.1	9.263039
14.811717	0.1	9.228647
14.813383	0.1	9.194553
14.815050	0.1	9.160400
14.816717	0.1	9.126664
14.818383	0.1	9.094358
14.820050	0.1	9.063185
14.821717	0.1	9.031475
14.823383	0.1	8.998931
14.825050	0.1	8.966804
14.826717	0.1	8.936644
14.828383	0.1	8.908451
14.830050	0.1	8.880795
14.831717	0.1	8.852304
14.833383	0.1	8.823276
14.835050	0.1	8.794547
14.836717	0.1	8.766532
14.838383	0.1	8.738697
14.840050	0.1	8.710564
14.841717	0.1	8.681834
14.843383	0.1	8.652449
14.845050	0.1	8.622706
14.846717	0.1	8.592725
14.848383	0.1	8.561969
14.850050	0.1	8.530021
14.851717	0.1	8.497119
14.853383	0.1	8.464575
14.855050	0.1	8.434237
14.856717	0.1	8.406878
14.858383	0.1	8.381546
14.860050	0.1	8.356572
14.861717	0.1	8.330405
14.863383	0.1	8.301735
14.865050	0.1	8.270264
14.866717	0.1	8.236826
14.868383	0.1	8.203090
14.870050	0.1	8.170069
14.871717	0.1	8.137882
14.873383	0.1	8.106173
14.875050	0.1	8.075357
14.876717	0.1	8.046091
14.878383	0.1	8.018256
14.880050	0.1	7.990361
14.881717	0.1	7.959962
14.883383	0.1	7.925094
14.885050	0.1	7.885516
14.886717	0.1	7.844031
14.888383	0.1	7.804037
14.890050	0.1	7.766963
14.891717	0.1	7.732273
14.893383	0.1	7.699550
14.895050	0.1	7.668436
14.896717	0.1	7.638574
14.898383	0.1	7.609368
14.900050	0.1	7.580162
14.901717	0.1	7.550538
14.903383	0.1	7.520736
14.905050	0.1	7.490874
14.906717	0.1	7.461012
14.908383	0.1	7.431448
14.910050	0.1	7.402659
14.911717	0.1	7.375181
14.913383	0.1	7.348776
14.915050	0.1	7.323325
14.916717	0.1	7.298530
14.918383	0.1	7.273674
14.920050	0.1	7.248640
14.921717	0.1	7.224024
14.923383	0.1	7.201374
14.925050	0.1	7.182181
14.926717	0.1	7.166923
14.928383	0.1	7.154227
14.930050	0.1	7.142246
14.931717	0.1	7.130087
14.933383	0.1	7.118106
14.935050	0.1	7.107318
14.936717	0.1	7.098854
14.938383	0.1	7.092774
14.940050	0.1	7.088185
14.941717	0.1	7.084310
14.943383	0.1	7.081271
14.945050	0.1	7.079959
14.946717	0.1	7.080853
14.948383	0.1	7.083714
14.950050	0.1	7.088006
14.951717	0.1	7.092536
14.953383	0.1	7.096291
14.955050	0.1	7.099808
14.956717	0.1	7.104934
14.958383	0.1	7.113100
14.960050	0.1	7.124782
14.961717	0.1	7.139683
14.963383	0.1	7.156671
14.965050	0.1	7.174790
14.966717	0.1	7.193685
14.968383	0.1	7.213235
14.970050	0.1	7.233441
14.971717	0.1	7.254541
14.973383	0.1	7.277370
14.975050	0.1	7.302165
14.976717	0.1	7.328451
14.978383	0.1	7.354618
14.980050	0.1	7.379532
14.981717	0.1	7.403732
14.983383	0.1	7.429004
14.985050	0.1	7.456661
14.986717	0.1	7.485986
14.988383	0.1	7.515729
14.990050	0.1	7.545174
14.991717	0.1	7.574261
14.993383	0.1	7.602334
14.995050	0.1	7.628859
14.996717	0.1	7.654012
14.998383	0.1	7.678748
15.000050	0.1	7.703543
15.001717	0.1	7.728160
15.003383	0.1	7.752777
15.005050	0.1	7.777989
15.006717	0.1	7.803679
15.008383	0.1	7.829011
15.010050	0.1	7.852734
15.011717	0.1	7.874370
15.013383	0.1	7.893980
15.015050	0.1	7.912219
15.016717	0.1	7.929266
15.018383	0.1	7.945478
15.020050	0.1	7.961214
15.021717	0.1	7.977248
15.023383	0.1	7.993818
15.025050	0.1	8.010448
15.026717	0.1	8.026600
15.028383	0.1	8.041800
15.030050	0.1	8.055449
15.031717	0.1	8.067310
15.033383	0.1	8.076907
15.035050	0.1	8.083761
15.036717	0.1	8.087934
15.038383	0.1	8.089841
15.040050	0.1	8.090556
15.041717	0.1	8.091152
15.043383	0.1	8.091391
15.045050	0.1	8.090616
15.046717	0.1	8.089185
15.048383	0.1	8.088410
15.050050	0.1	8.088768
15.051717	0.1	8.089126
15.053383	0.1	8.088828
15.055050	0.1	8.088291
15.056717	0.1	8.088053
15.058383	0.1	8.088232
15.060050	0.1	8.088232
15.061717	0.1	8.087337
15.063383	0.1	8.085311
15.065050	0.1	8.082271
15.066717	0.1	8.078337
15.068383	0.1	8.073986
15.070050	0.1	8.070052
15.071717	0.1	8.067370
15.073383	0.1	8.066714
15.075050	0.1	8.068502
15.076717	0.1	8.072079
15.078383	0.1	8.076251
15.080050	0.1	8.079947
15.081717	0.1	8.082927
15.083383	0.1	8.085251
15.085050	0.1	8.086682
15.086717	0.1	8.087457
15.088383	0.1	8.088768
15.090050	0.1	8.091987
15.091717	0.1	8.098484
15.093383	0.1	8.108557
15.095050	0.1	8.120716
15.096717	0.1	8.133412
15.098383	0.1	8.146346
15.100050	0.1	8.159638
15.101717	0.1	8.173347
15.103383	0.1	8.187891
15.105050	0.1	8.204520
15.106717	0.1	8.224249
15.108383	0.1	8.246780
15.110050	0.1	8.270860
15.111717	0.1	8.296311
15.113383	0.1	8.323432
15.115050	0.1	8.351625
15.116717	0.1	8.379460
15.118383	0.1	8.406699
15.120050	0.1	8.434654
15.121717	0.1	8.464337
15.123383	0.1	8.496106
15.125050	0.1	8.530140
15.126717	0.1	8.566320
15.128383	0.1	8.604229
15.130050	0.1	8.643508
15.131717	0.1	8.684576
15.133383	0.1	8.727909
15.135050	0.1	8.773268
15.136717	0.1	8.819938
15.138383	0.1	8.867562
15.140050	0.1	8.915902
15.141717	0.1	8.965254
15.143383	0.1	9.016276
15.145050	0.1	9.069443
15.146717	0.1	9.124876
15.148383	0.1	9.182215
15.150050	0.1	9.240926
15.151717	0.1	9.301305
15.153383	0.1	9.364009
15.155050	0.1	9.429157
15.156717	0.1	9.496511
15.158383	0.1	9.565652
15.160050	0.1	9.636105
15.161717	0.1	9.707332
15.163383	0.1	9.778619
15.165050	0.1	9.849668
15.166717	0.1	9.921134
15.168383	0.1	9.993792
15.170050	0.1	10.068238
15.171717	0.1	10.144771
15.173383	0.1	10.223807
15.175050	0.1	10.306061
15.176717	0.1	10.392607
15.178383	0.1	10.483266
15.180050	0.1	10.576726
15.181717	0.1	10.670901
15.183383	0.1	10.764242
15.185050	0.1	10.856510
15.186717	0.1	10.948957
15.188383	0.1	11.043072
15.190050	0.1	11.139990
15.191717	0.1	11.239827
15.193383	0.1	11.341394
15.195050	0.1	11.443198
15.196717	0.1	11.544944
15.198383	0.1	11.647046
15.200050	0.1	11.748970
15.201717	0.1	11.848927
15.203383	0.1	11.945844
15.205050	0.1	12.040199
15.206717	0.1	12.133480
15.208383	0.1	12.227000
15.210050	0.1	12.320758
15.211717	0.1	12.413741
15.213383	0.1	12.505055
15.215050	0.1	12.594641
15.216717	0.1	12.682558
15.218383	0.1	12.768031
15.220050	0.1	12.850107
15.221717	0.1	12.928427
15.223383	0.1	13.003887
15.225050	0.1	13.077558
15.226717	0.1	13.148785
15.228383	0.1	13.215006
15.230050	0.1	13.275028
15.231717	0.1	13.329745
15.233383	0.1	13.380290
15.235050	0.1	13.426782
15.236717	0.1	13.468922
15.238383	0.1	13.507248
15.240050	0.1	13.542236
15.241717	0.1	13.573707
15.243383	0.1	13.601602
15.245050	0.1	13.625980
15.246717	0.1	13.646782
15.248383	0.1	13.662756
15.250050	0.1	13.673008
15.251717	0.1	13.677061
15.253383	0.1	13.674975
15.255050	0.1	13.667644
15.256717	0.1	13.656915
15.258383	0.1	13.644338
15.260050	0.1	13.629616
15.261717	0.1	13.611556
15.263383	0.1	13.589323
15.265050	0.1	13.563574
15.266717	0.1	13.536633
15.268383	0.1	13.510466
15.270050	0.1	13.484479
15.271717	0.1	13.456703
15.273383	0.1	13.425768
15.275050	0.1	13.391734
15.276717	0.1	13.355494
15.278383	0.1	13.317765
15.280050	0.1	13.279022
15.281717	0.1	13.240934
15.283383	0.1	13.205291
15.285050	0.1	13.172687
15.286717	0.1	13.141871
15.288383	0.1	13.111890
15.290050	0.1	13.083101
15.291717	0.1	13.056398
15.293383	0.1	13.032139
15.295050	0.1	13.009728
15.296717	0.1	12.989283
15.298383	0.1	12.971998
15.300050	0.1	12.959243
15.301717	0.1	12.952150
15.303383	0.1	12.950719
15.305050	0.1	12.953938
15.306717	0.1	12.961508
15.308383	0.1	12.973905
15.310050	0.1	12.991846
15.311717	0.1	13.015629
15.313383	0.1	13.046742
15.315050	0.1	13.086499
15.316717	0.1	13.135315
15.318383	0.1	13.192595
15.320050	0.1	13.258279
15.321717	0.1	13.332725
15.323383	0.1	13.416470
15.325050	0.1	13.510049
15.326717	0.1	13.613284
15.328383	0.1	13.725580
15.330050	0.1	13.846398
15.331717	0.1	13.975979
15.333383	0.1	14.115156
15.335050	0.1	14.266253
15.336717	0.1	14.431716
15.338383	0.1	14.612616
15.340050	0.1	14.808417
15.341717	0.1	15.017987
15.343383	0.1	15.241087
15.345050	0.1	15.477777
15.346717	0.1	15.728713
15.348383	0.1	15.995682
15.350050	0.1	16.279877
15.351717	0.1	16.581715
15.353383	0.1	16.901315
15.355050	0.1	17.239035
15.356717	0.1	17.595888
15.358383	0.1	17.973782
15.360050	0.1	18.375100
15.361717	0.1	18.801929
15.363383	0.1	19.254566
15.365050	0.1	19.732476
15.366717	0.1	20.236017
15.368383	0.1	20.767452
15.370050	0.1	21.328629
15.371717	0.1	21.920444
15.373383	0.1	22.545101
15.375050	0.1	23.206653
15.376717	0.1	23.909153
15.378383	0.1	24.654867
15.380050	0.1	25.444688
15.381717	0.1	26.279272
15.383383	0.1	27.160110
15.385050	0.1	28.090359
15.386717	0.1	29.073657
15.388383	0.1	30.112447
15.390050	0.1	31.208875
15.391717	0.1	32.366635
15.393383	0.1	33.590676
15.395050	0.1	34.885468
15.396717	0.1	36.254468
15.398383	0.1	37.700477
15.400050	0.1	39.225819
15.401717	0.1	40.833058
15.403383	0.1	42.526367
15.405050	0.1	44.311824
15.406717	0.1	46.196344
15.408383	0.1	48.185769
15.410050	0.1	50.284091
15.411717	0.1	52.493397
15.413383	0.1	54.815296
15.415050	0.1	57.252291
15.416717	0.1	59.808854
15.418383	0.1	62.490467
15.420050	0.1	65.303151
15.421717	0.1	68.251733
15.423383	0.1	71.339373
15.425050	0.1	74.568753
15.426717	0.1	77.943091
15.428383	0.1	81.465964
15.430050	0.1	85.140472
15.431717	0.1	88.968998
15.433383	0.1	92.953687
15.435050	0.1	97.097403
15.436717	0.1	101.402468
15.438383	0.1	105.870194
15.440050	0.1	110.501415
15.441717	0.1	115.296490
15.443383	0.1	120.255895
15.445050	0.1	125.381060
15.446717	0.1	130.674906
15.448383	0.1	136.140474
15.450050	0.1	141.780146
15.451717	0.1	147.595772
15.453383	0.1	153.589496
15.455050	0.1	159.763465
15.456717	0.1	166.118811
15.458383	0.1	172.655295
15.460050	0.1	179.372858
15.461717	0.1	186.274361
15.463383	0.1	193.366181
15.465050	0.1	200.657022
15.466717	0.1	208.155942
15.468383	0.1	215.870036
15.470050	0.1	223.804189
15.471717	0.1	231.964840
15.473383	0.1	240.362062
15.475050	0.1	249.008790
15.476717	0.1	257.918433
15.478383	0.1	267.103986
15.480050	0.1	276.579039
15.481717	0.1	286.358552
15.483383	0.1	296.458441
15.485050	0.1	306.893427
15.486717	0.1	317.677278
15.488383	0.1	328.823944
15.490050	0.1	340.348145
15.491717	0.1	352.263233
15.493383	0.1	364.579878
15.495050	0.1	377.305709
15.496717	0.1	390.444600
15.498383	0.1	403.996134
15.500050	0.1	417.954529
15.501717	0.1	432.308044
15.503383	0.1	447.040465
15.505050	0.1	462.131111
15.506717	0.1	477.553158
15.508383	0.1	493.270963
15.510050	0.1	509.240240
15.511717	0.1	525.411160
15.513383	0.1	541.730138
15.515050	0.1	558.138940
15.516717	0.1	574.572121
15.518383	0.1	590.957438
15.520050	0.1	607.219315
15.521717	0.1	623.281456
15.523383	0.1	639.066257
15.525050	0.1	654.494384
15.526717	0.1	669.488232
15.528383	0.1	683.972936
15.530050	0.1	697.873753
15.531717	0.1	711.117608
15.533383	0.1	723.638995
15.535050	0.1	735.384031
15.536717	0.1	746.309146
15.538383	0.1	756.378398
15.540050	0.1	765.560792
15.541717	0.1	773.831771
15.543383	0.1	781.176435
15.545050	0.1	787.590193
15.546717	0.1	793.074655
15.548383	0.1	797.636735
15.550050	0.1	801.290679
15.551717	0.1	804.057169
15.553383	0.1	805.961657
15.555050	0.1	807.038176
15.556717	0.1	807.329166
15.558383	0.1	806.882132
15.560050	0.1	805.746901
15.561717	0.1	803.973603
15.563383	0.1	801.609266
15.565050	0.1	798.695850
15.566717	0.1	795.270610
15.568383	0.1	791.369783
15.570050	0.1	787.033724
15.571717	0.1	782.309758
15.573383	0.1	777.247833
15.575050	0.1	771.894322
15.576717	0.1	766.288624
15.578383	0.1	760.464237
15.580050	0.1	754.449770
15.581717	0.1	748.271689
15.583383	0.1	741.956457
15.585050	0.1	735.529884
15.586717	0.1	729.014261
15.588383	0.1	722.427888
15.590050	0.1	715.786559
15.591717	0.1	709.106905
15.593383	0.1	702.406508
15.595050	0.1	695.700329
15.596717	0.1	688.997667
15.598383	0.1	682.305555
15.600050	0.1	675.632100
15.601717	0.1	668.987016
15.603383	0.1	662.378887
15.605050	0.1	655.814270
15.606717	0.1	649.297574
15.608383	0.1	642.830291
15.610050	0.1	636.411586
15.611717	0.1	630.040206
15.613383	0.1	623.716868
15.615050	0.1	617.444850
15.616717	0.1	611.226774
15.618383	0.1	605.064369
15.620050	0.1	598.959899
15.621717	0.1	592.914199
15.623383	0.1	586.925244
15.625050	0.1	580.989634
15.626717	0.1	575.104807
15.628383	0.1	569.269989
15.630050	0.1	563.485537
15.631717	0.1	557.751212
15.633383	0.1	552.065167
15.635050	0.1	546.423706
15.636717	0.1	540.823134
15.638383	0.1	535.260650
15.640050	0.1	529.735358
15.641717	0.1	524.247082
15.643383	0.1	518.794568
15.645050	0.1	513.374419
15.646717	0.1	507.982344
15.648383	0.1	502.616316
15.650050	0.1	497.276813
15.651717	0.1	491.965144
15.653383	0.1	486.681610
15.655050	0.1	481.424360
15.656717	0.1	476.190595
15.658383	0.1	470.976917
15.660050	0.1	465.779749
15.661717	0.1	460.596410
15.663383	0.1	455.424813
15.665050	0.1	450.263825
15.666717	0.1	445.113089
15.668383	0.1	439.971592
15.670050	0.1	434.837784
15.671717	0.1	429.710414
15.673383	0.1	424.589302
15.675050	0.1	419.474746
15.676717	0.1	414.366628
15.678383	0.1	409.263933
15.680050	0.1	404.165590
15.681717	0.1	399.070823
15.683383	0.1	393.978798
15.685050	0.1	388.889276
15.686717	0.1	383.804642
15.688383	0.1	378.727399
15.690050	0.1	373.657726
15.691717	0.1	368.593834
15.693383	0.1	363.534055
15.695050	0.1	358.477733
15.696717	0.1	353.424630
15.698383	0.1	348.375043
15.700050	0.1	343.330344
15.701717	0.1	338.292559
15.703383	0.1	333.263536
15.705050	0.1	328.245183
15.706717	0.1	323.239584
15.708383	0.1	318.247874
15.710050	0.1	313.270289
15.711717	0.1	308.307010
15.713383	0.1	303.358752
15.715050	0.1	298.427302
15.716717	0.1	293.515879
15.718383	0.1	288.627582
15.720050	0.1	283.764558
15.721717	0.1	278.928773
15.723383	0.1	274.122553
15.725050	0.1	269.347684
15.726717	0.1	264.604584
15.728383	0.1	259.893075
15.730050	0.1	255.215064
15.731717	0.1	250.574186
15.733383	0.1	245.973482
15.735050	0.1	241.414919
15.736717	0.1	236.899390
15.738383	0.1	232.427671
15.740050	0.1	228.000118
15.741717	0.1	223.617448
15.743383	0.1	219.281746
15.745050	0.1	214.996351
15.746717	0.1	210.764838
15.748383	0.1	206.589950
15.750050	0.1	202.473533
15.751717	0.1	198.416603
15.753383	0.1	194.420051
15.755050	0.1	190.483820
15.756717	0.1	186.607491
15.758383	0.1	182.791900
15.760050	0.1	179.038595
15.761717	0.1	175.347994
15.763383	0.1	171.719979
15.765050	0.1	168.156097
15.766717	0.1	164.658020
15.768383	0.1	161.226044
15.770050	0.1	157.861063
15.771717	0.1	154.564688
15.773383	0.1	151.337275
15.775050	0.1	148.177692
15.776717	0.1	145.084211
15.778383	0.1	142.054566
15.780050	0.1	139.087149
15.781717	0.1	136.182972
15.783383	0.1	133.345195
15.785050	0.1	130.576618
15.786717	0.1	127.877362
15.788383	0.1	125.245579
15.790050	0.1	122.678764
15.791717	0.1	120.174415
15.793383	0.1	117.730207
15.795050	0.1	115.344591
15.796717	0.1	113.017745
15.798383	0.1	110.751218
15.800050	0.1	108.546144
15.801717	0.1	106.401629
15.803383	0.1	104.315168
15.805050	0.1	102.284378
15.806717	0.1	100.308126
15.808383	0.1	98.386294
15.810050	0.1	96.519178
15.811717	0.1	94.706005
15.813383	0.1	92.944330
15.815050	0.1	91.230756
15.816717	0.1	89.563435
15.818383	0.1	87.942009
15.820050	0.1	86.366957
15.821717	0.1	84.837561
15.823383	0.1	83.352392
15.825050	0.1	81.910198
15.826717	0.1	80.510919
15.828383	0.1	79.154377
15.830050	0.1	77.839618
15.831717	0.1	76.564674
15.833383	0.1	75.327341
15.835050	0.1	74.126248
15.836717	0.1	72.961096
15.838383	0.1	71.831469
15.840050	0.1	70.735936
15.841717	0.1	69.672827
15.843383	0.1	68.641905
15.845050	0.1	67.643706
15.846717	0.1	66.677753
15.848383	0.1	65.741841
15.850050	0.1	64.833466
15.851717	0.1	63.951019
15.853383	0.1	63.094083
15.855050	0.1	62.262896
15.856717	0.1	61.457161
15.858383	0.1	60.675565
15.860050	0.1	59.916917
15.861717	0.1	59.180204
15.863383	0.1	58.464709
15.865050	0.1	57.770017
15.866717	0.1	57.095173
15.868383	0.1	56.439522
15.870050	0.1	55.802825
15.871717	0.1	55.184785
15.873383	0.1	54.584864
15.875050	0.1	54.002288
15.876717	0.1	53.436521
15.878383	0.1	52.887145
15.880050	0.1	52.354041
15.881717	0.1	51.836017
15.883383	0.1	51.330629
15.885050	0.1	50.835732
15.886717	0.1	50.351027
15.888383	0.1	49.878004
15.890050	0.1	49.417737
15.891717	0.1	48.970464
15.893383	0.1	48.535708
15.895050	0.1	48.112932
15.896717	0.1	47.701779
15.898383	0.1	47.301772
15.900050	0.1	46.911719
15.901717	0.1	46.529653
15.903383	0.1	46.153846
15.905050	0.1	45.784417
15.906717	0.1	45.422974
15.908383	0.1	45.071247
15.910050	0.1	44.729891
15.911717	0.1	44.398072
15.913383	0.1	44.074180
15.915050	0.1	43.756905
15.916717	0.1	43.445590
15.918383	0.1	43.139818
15.920050	0.1	42.839649
15.921717	0.1	42.546275
15.923383	0.1	42.261305
15.925050	0.1	41.985276
15.926717	0.1	41.717472
15.928383	0.1	41.456881
15.930050	0.1	41.202488
15.931717	0.1	40.952804
15.933383	0.1	40.706577
15.935050	0.1	40.464404
15.936717	0.1	40.228190
15.938383	0.1	40.000203
15.940050	0.1	39.781275
15.941717	0.1	39.570215
15.943383	0.1	39.364638
15.945050	0.1	39.162519
15.946717	0.1	38.963261
15.948383	0.1	38.766982
15.950050	0.1	38.574579
15.951717	0.1	38.387182
15.953383	0.1	38.206162
15.955050	0.1	38.032415
15.956717	0.1	37.865224
15.958383	0.1	37.702384
15.960050	0.1	37.541928
15.961717	0.1	37.383916
15.963383	0.1	37.230017
15.965050	0.1	37.081184
15.966717	0.1	36.936703
15.968383	0.1	36.795082
15.970050	0.1	36.655071
15.971717	0.1	36.516549
15.973383	0.1	36.380591
15.975050	0.1	36.249342
15.976717	0.1	36.124053
15.978383	0.1	36.004784
15.980050	0.1	35.890581
15.981717	0.1	35.780134
15.983383	0.1	35.672369
15.985050	0.1	35.566749
15.986717	0.1	35.463276
15.988383	0.1	35.362842
15.990050	0.1	35.265984
15.991717	0.1	35.171630
15.993383	0.1	35.078349
15.995050	0.1	34.985485
15.996717	0.1	34.894349
15.998383	0.1	34.806432
16.000050	0.1	34.722092
16.001717	0.1	34.640314
16.003383	0.1	34.560444
16.005050	0.1	34.482898
16.006717	0.1	34.407916
16.008383	0.1	34.335615
16.010050	0.1	34.265461
16.011717	0.1	34.196081
16.013383	0.1	34.126641
16.015050	0.1	34.057500
16.016717	0.1	33.989730
16.018383	0.1	33.924164
16.020050	0.1	33.861818
16.021717	0.1	33.803703
16.023383	0.1	33.750476
16.025050	0.1	33.701660
16.026717	0.1	33.655526
16.028383	0.1	33.610108
16.030050	0.1	33.564629
16.031717	0.1	33.519330
16.033383	0.1	33.474567
16.035050	0.1	33.431055
16.036717	0.1	33.389928
16.038383	0.1	33.352079
16.040050	0.1	33.317568
16.041717	0.1	33.285560
16.043383	0.1	33.255639
16.045050	0.1	33.228399
16.046717	0.1	33.204677
16.048383	0.1	33.184292
16.050050	0.1	33.165934
16.051717	0.1	33.148052
16.053383	0.1	33.129813
16.055050	0.1	33.112707
16.056717	0.1	33.098044
16.058383	0.1	33.085408
16.060050	0.1	33.073308
16.061717	0.1	33.060970
16.063383	0.1	33.048393
16.065050	0.1	33.036115
16.066717	0.1	33.025147
16.068383	0.1	33.015968
16.070050	0.1	33.008339
16.071717	0.1	33.001604
16.073383	0.1	32.995762
16.075050	0.1	32.990696
16.076717	0.1	32.985630
16.078383	0.1	32.978894
16.080050	0.1	32.969417
16.081717	0.1	32.957079
16.083383	0.1	32.943489
16.085050	0.1	32.930972
16.086717	0.1	32.920601
16.088383	0.1	32.911124
16.090050	0.1	32.900931
16.091717	0.1	32.888951
16.093383	0.1	32.874646
16.095050	0.1	32.858016
16.096717	0.1	32.839598
16.098383	0.1	32.820406
16.100050	0.1	32.801094
16.101717	0.1	32.782735
16.103383	0.1	32.765927
16.105050	0.1	32.750608
16.106717	0.1	32.736125
16.108383	0.1	32.721283
16.110050	0.1	32.705130
16.111717	0.1	32.687904
16.113383	0.1	32.671215
16.115050	0.1	32.656672
16.116717	0.1	32.644989
16.118383	0.1	32.635333
16.120050	0.1	32.625975
16.121717	0.1	32.615008
16.123383	0.1	32.601299
16.125050	0.1	32.585444
16.126717	0.1	32.569768
16.128383	0.1	32.556536
16.130050	0.1	32.546463
16.131717	0.1	32.539608
16.133383	0.1	32.536032
16.135050	0.1	32.535674
16.136717	0.1	32.537701
16.138383	0.1	32.540860
16.140050	0.1	32.544198
16.141717	0.1	32.547237
16.143383	0.1	32.550933
16.145050	0.1	32.557072
16.146717	0.1	32.566430
16.148383	0.1	32.578053
16.150050	0.1	32.590868
16.151717	0.1	32.605173
16.153383	0.1	32.622160
16.155050	0.1	32.642664
16.156717	0.1	32.665731
16.158383	0.1	32.689156
16.160050	0.1	32.710971
16.161717	0.1	32.731654
16.163383	0.1	32.754006
16.165050	0.1	32.780947
16.166717	0.1	32.814207
16.168383	0.1	32.853546
16.170050	0.1	32.896521
16.171717	0.1	32.940270
16.173383	0.1	32.983722
16.175050	0.1	33.027293
16.176717	0.1	33.071341
16.178383	0.1	33.115985
16.180050	0.1	33.162238
16.181717	0.1	33.211054
16.183383	0.1	33.262493
16.185050	0.1	33.315541
16.186717	0.1	33.369424
16.188383	0.1	33.424856
16.190050	0.1	33.482554
16.191717	0.1	33.542635
16.193383	0.1	33.604385
16.195050	0.1	33.666911
16.196717	0.1	33.729078
16.198383	0.1	33.789875
16.200050	0.1	33.849182
16.201717	0.1	33.908250
16.203383	0.1	33.968749
16.205050	0.1	34.031453
16.206717	0.1	34.096124
16.208383	0.1	34.162225
16.210050	0.1	34.229817
16.211717	0.1	34.299554
16.213383	0.1	34.371497
16.215050	0.1	34.444155
16.216717	0.1	34.514668
16.218383	0.1	34.581484
16.220050	0.1	34.645857
16.221717	0.1	34.710290
16.223383	0.1	34.776869
16.225050	0.1	34.845652
16.226717	0.1	34.915569
16.228383	0.1	34.985962
16.230050	0.1	35.056951
16.231717	0.1	35.128238
16.233383	0.1	35.198571
16.235050	0.1	35.267474
16.236717	0.1	35.335781
16.238383	0.1	35.404625
16.240050	0.1	35.474362
16.241717	0.1	35.544338
16.243383	0.1	35.613181
16.245050	0.1	35.679879
16.246717	0.1	35.744073
16.248383	0.1	35.806241
16.250050	0.1	35.867634
16.251717	0.1	35.929146
16.253383	0.1	35.991134
16.255050	0.1	36.053600
16.256717	0.1	36.116483
16.258383	0.1	36.179724
16.260050	0.1	36.243083
16.261717	0.1	36.306443
16.263383	0.1	36.369743
16.265050	0.1	36.432924
16.266717	0.1	36.496343
16.268383	0.1	36.560657
16.270050	0.1	36.625089
16.271717	0.1	36.687734
16.273383	0.1	36.747339
16.275050	0.1	36.804678
16.276717	0.1	36.862018
16.278383	0.1	36.921146
16.280050	0.1	36.982240
16.281717	0.1	37.044468
16.283383	0.1	37.107291
16.285050	0.1	37.170472
16.286717	0.1	37.233832
16.288383	0.1	37.296476
16.290050	0.1	37.358048
16.291717	0.1	37.418666
16.293383	0.1	37.479045
16.295050	0.1	37.539842
16.296717	0.1	37.601294
16.298383	0.1	37.662926
16.300050	0.1	37.724497
16.301717	0.1	37.786546
16.303383	0.1	37.850561
16.305050	0.1	37.916901
16.306717	0.1	37.984791
16.308383	0.1	38.053336
16.310050	0.1	38.122418
16.311717	0.1	38.191500
16.313383	0.1	38.259568
16.315050	0.1	38.326147
16.316717	0.1	38.392248
16.318383	0.1	38.459601
16.320050	0.1	38.529220
16.321717	0.1	38.600805
16.323383	0.1	38.673582
16.325050	0.1	38.746955
16.326717	0.1	38.821163
16.328383	0.1	38.896503
16.330050	0.1	38.972440
16.331717	0.1	39.048078
16.333383	0.1	39.122882
16.335050	0.1	39.196970
16.336717	0.1	39.270999
16.338383	0.1	39.345207
16.340050	0.1	39.419713
16.341717	0.1	39.494696
16.343383	0.1	39.570274
16.345050	0.1	39.646986
16.346717	0.1	39.725962
16.348383	0.1	39.807262
16.350050	0.1	39.889278
16.351717	0.1	39.970341
16.353383	0.1	40.050092
16.355050	0.1	40.129366
16.356717	0.1	40.208998
16.358383	0.1	40.288987
16.360050	0.1	40.369394
16.361717	0.1	40.450575
16.363383	0.1	40.532949
16.365050	0.1	40.616753
16.366717	0.1	40.702167
16.368383	0.1	40.788295
16.370050	0.1	40.873172
16.371717	0.1	40.955367
16.373383	0.1	41.035476
16.375050	0.1	41.115108
16.376717	0.1	41.195276
16.378383	0.1	41.276815
16.380050	0.1	41.360679
16.381717	0.1	41.446629
16.383383	0.1	41.533353
16.385050	0.1	41.619542
16.386717	0.1	41.704061
16.388383	0.1	41.786912
16.390050	0.1	41.869106
16.391717	0.1	41.952255
16.393383	0.1	42.037013
16.395050	0.1	42.123082
16.396717	0.1	42.209509
16.398383	0.1	42.295876
16.400050	0.1	42.382124
16.401717	0.1	42.468193
16.403383	0.1	42.553368
16.405050	0.1	42.636755
16.406717	0.1	42.718175
16.408383	0.1	42.799058
16.410050	0.1	42.881789
16.411717	0.1	42.967620
16.413383	0.1	43.055954
16.415050	0.1	43.144527
16.416717	0.1	43.231549
16.418383	0.1	43.316546
16.420050	0.1	43.400052
16.421717	0.1	43.483379
16.423383	0.1	43.567839
16.425050	0.1	43.653848
16.426717	0.1	43.740752
16.428383	0.1	43.828192
16.430050	0.1	43.916586
16.431717	0.1	44.006291
16.433383	0.1	44.097307
16.435050	0.1	44.188383
16.436717	0.1	44.278565
16.438383	0.1	44.367912
16.440050	0.1	44.456842
16.441717	0.1	44.545474
16.443383	0.1	44.633451
16.445050	0.1	44.721070
16.446717	0.1	44.809642
16.448383	0.1	44.900003
16.450050	0.1	44.991973
16.451717	0.1	45.085254
16.453383	0.1	45.179489
16.455050	0.1	45.273366
16.456717	0.1	45.366230
16.458383	0.1	45.458260
16.460050	0.1	45.549276
16.461717	0.1	45.638624
16.463383	0.1	45.726779
16.465050	0.1	45.815292
16.466717	0.1	45.905414
16.468383	0.1	45.996848
16.470050	0.1	46.088877
16.471717	0.1	46.181920
16.473383	0.1	46.276453
16.475050	0.1	46.372476
16.476717	0.1	46.468976
16.478383	0.1	46.564343
16.480050	0.1	46.657744
16.481717	0.1	46.749297
16.483383	0.1	46.839598
16.485050	0.1	46.929064
16.486717	0.1	47.018650
16.488383	0.1	47.109786
16.490050	0.1	47.203067
16.491717	0.1	47.297719
16.493383	0.1	47.392371
16.495050	0.1	47.486427
16.496717	0.1	47.580483
16.498383	0.1	47.674540
16.500050	0.1	47.767940
16.501717	0.1	47.861579
16.503383	0.1	47.957364
16.505050	0.1	48.056307
16.506717	0.1	48.157337
16.508383	0.1	48.258188
16.510050	0.1	48.357013
16.511717	0.1	48.453334
16.513383	0.1	48.548701
16.515050	0.1	48.645201
16.516717	0.1	48.743847
16.518383	0.1	48.844877
16.520050	0.1	48.948470
16.521717	0.1	49.055102
16.523383	0.1	49.164596
16.525050	0.1	49.275699
16.526717	0.1	49.387160
16.528383	0.1	49.498561
16.530050	0.1	49.610201
16.531717	0.1	49.722555
16.533383	0.1	49.836281
16.535050	0.1	49.951854
16.536717	0.1	50.069454
16.538383	0.1	50.188902
16.540050	0.1	50.308946
16.541717	0.1	50.428632
16.543383	0.1	50.549033
16.545050	0.1	50.671640
16.546717	0.1	50.796989
16.548383	0.1	50.924841
16.550050	0.1	51.054958
16.551717	0.1	51.186684
16.553383	0.1	51.319721
16.555050	0.1	51.453951
16.556717	0.1	51.589015
16.558383	0.1	51.724318
16.560050	0.1	51.859978
16.561717	0.1	51.996532
16.563383	0.1	52.134815
16.565050	0.1	52.274946
16.566717	0.1	52.416924
16.568383	0.1	52.561167
16.570050	0.1	52.707258
16.571717	0.1	52.853826
16.573383	0.1	52.999857
16.575050	0.1	53.145710
16.576717	0.1	53.292516
16.578383	0.1	53.440038
16.580050	0.1	53.586963
16.581717	0.1	53.732994
16.583383	0.1	53.879383
16.585050	0.1	54.027680
16.586717	0.1	54.178837
16.588383	0.1	54.332200
16.590050	0.1	54.485861
16.591717	0.1	54.637912
16.593383	0.1	54.788056
16.595050	0.1	54.937128
16.596717	0.1	55.086258
16.598383	0.1	55.235985
16.600050	0.1	55.385831
16.601717	0.1	55.534903
16.603383	0.1	55.682484
16.605050	0.1	55.828634
16.606717	0.1	55.974189
16.608383	0.1	56.120339
16.610050	0.1	56.267801
16.611717	0.1	56.416038
16.613383	0.1	56.564454
16.615050	0.1	56.713346
16.616717	0.1	56.863490
16.618383	0.1	57.015303
16.620050	0.1	57.168249
16.621717	0.1	57.320896
16.623383	0.1	57.471756
16.625050	0.1	57.620827
16.626717	0.1	57.769183
16.628383	0.1	57.918373
16.630050	0.1	58.069650
16.631717	0.1	58.223311
16.633383	0.1	58.379356
16.635050	0.1	58.537248
16.636717	0.1	58.695618
16.638383	0.1	58.852915
16.640050	0.1	59.009257
16.641717	0.1	59.165541
16.643383	0.1	59.322122
16.645050	0.1	59.478942
16.646717	0.1	59.636120
16.648383	0.1	59.793714
16.650050	0.1	59.951190
16.651717	0.1	60.108188
16.653383	0.1	60.265008
16.655050	0.1	60.421888
16.656717	0.1	60.578290
16.658383	0.1	60.733560
16.660050	0.1	60.887758
16.661717	0.1	61.041597
16.663383	0.1	61.195556
16.665050	0.1	61.349574
16.666717	0.1	61.502580
16.668383	0.1	61.653975
16.670050	0.1	61.803702
16.671717	0.1	61.952177
16.673383	0.1	62.099520
16.675050	0.1	62.245730
16.676717	0.1	62.390331
16.678383	0.1	62.532786
16.680050	0.1	62.672857
16.681717	0.1	62.810723
16.683383	0.1	62.945668
16.685050	0.1	63.076500
16.686717	0.1	63.202683
16.688383	0.1	63.324574
16.690050	0.1	63.442294
16.691717	0.1	63.555542
16.693383	0.1	63.664500
16.695050	0.1	63.770238
16.696717	0.1	63.872818
16.698383	0.1	63.971881
16.700050	0.1	64.067308
16.701717	0.1	64.159636
16.703383	0.1	64.248923
16.705050	0.1	64.334456
16.706717	0.1	64.415697
16.708383	0.1	64.493183
16.710050	0.1	64.568523
16.711717	0.1	64.642612
16.713383	0.1	64.714972
16.715050	0.1	64.784650
16.716717	0.1	64.851347
16.718383	0.1	64.915244
16.720050	0.1	64.975802
16.721717	0.1	65.033678
16.723383	0.1	65.090720
16.725050	0.1	65.148357
16.726717	0.1	65.206114
16.728383	0.1	65.262441
16.730050	0.1	65.316443
16.731717	0.1	65.368477
16.733383	0.1	65.419141
16.735050	0.1	65.468613
16.736717	0.1	65.517608
16.738383	0.1	65.567140
16.740050	0.1	65.617506
16.741717	0.1	65.668706
16.743383	0.1	65.720562
16.745050	0.1	65.772835
16.746717	0.1	65.825347
16.748383	0.1	65.878395
16.750050	0.1	65.932814
16.751717	0.1	65.989498
16.753383	0.1	66.049163
16.755050	0.1	66.112165
16.756717	0.1	66.178207
16.758383	0.1	66.246871
16.760050	0.1	66.317383
16.761717	0.1	66.389028
16.763383	0.1	66.461090
16.765050	0.1	66.532914
16.766717	0.1	66.603903
16.768383	0.1	66.674117
16.770050	0.1	66.744570
16.771717	0.1	66.816811
16.773383	0.1	66.891913
16.775050	0.1	66.970054
16.776717	0.1	67.051295
16.778383	0.1	67.136292
16.780050	0.1	67.225281
16.781717	0.1	67.317490
16.783383	0.1	67.411010
16.785050	0.1	67.504827
16.786717	0.1	67.599122
16.788383	0.1	67.694310
16.790050	0.1	67.790393
16.791717	0.1	67.888324
16.793383	0.1	67.989651
16.795050	0.1	68.094198
16.796717	0.1	68.199877
16.798383	0.1	68.305616
16.800050	0.1	68.412487
16.801717	0.1	68.521623
16.803383	0.1	68.633084
16.805050	0.1	68.746571
16.806717	0.1	68.861667
16.808383	0.1	68.977539
16.810050	0.1	69.093232
16.811717	0.1	69.208626
16.813383	0.1	69.325153
16.815050	0.1	69.444780
16.816717	0.1	69.567983
16.818383	0.1	69.693987
16.820050	0.1	69.821600
16.821717	0.1	69.950108
16.823383	0.1	70.079152
16.825050	0.1	70.208196
16.826717	0.1	70.337002
16.828383	0.1	70.466105
16.830050	0.1	70.597057
16.831717	0.1	70.731048
16.833383	0.1	70.868616
16.835050	0.1	71.009342
16.836717	0.1	71.152453
16.838383	0.1	71.296458
16.840050	0.1	71.440105
16.841717	0.1	71.583454
16.843383	0.1	71.727519
16.845050	0.1	71.872417
16.846717	0.1	72.017912
16.848383	0.1	72.164301
16.850050	0.1	72.312359
16.851717	0.1	72.462205
16.853383	0.1	72.614138
16.855050	0.1	72.768693
16.856717	0.1	72.926228
16.858383	0.1	73.086505
16.860050	0.1	73.249344
16.861717	0.1	73.413674
16.863383	0.1	73.577766
16.865050	0.1	73.740427
16.866717	0.1	73.901717
16.868383	0.1	74.062352
16.870050	0.1	74.222688
16.871717	0.1	74.383323
16.873383	0.1	74.544911
16.875050	0.1	74.708228
16.876717	0.1	74.874167
16.878383	0.1	75.043027
16.880050	0.1	75.214033
16.881717	0.1	75.385575
16.883383	0.1	75.556879
16.885050	0.1	75.728004
16.886717	0.1	75.898890
16.888383	0.1	76.069240
16.890050	0.1	76.238994
16.891717	0.1	76.408450
16.893383	0.1	76.578085
16.895050	0.1	76.749389
16.896717	0.1	76.923911
16.898383	0.1	77.101354
16.900050	0.1	77.280109
16.901717	0.1	77.458386
16.903383	0.1	77.635710
16.905050	0.1	77.812438
16.906717	0.1	77.989821
16.908383	0.1	78.168933
16.910050	0.1	78.349953
16.911717	0.1	78.532283
16.913383	0.1	78.715210
16.915050	0.1	78.897660
16.916717	0.1	79.078560
16.918383	0.1	79.257195
16.920050	0.1	79.432909
16.921717	0.1	79.605465
16.923383	0.1	79.775934
16.925050	0.1	79.946165
16.926717	0.1	80.117946
16.928383	0.1	80.292408
16.930050	0.1	80.469434
16.931717	0.1	80.647771
16.933383	0.1	80.825930
16.935050	0.1	81.003194
16.936717	0.1	81.180160
16.938383	0.1	81.356769
16.940050	0.1	81.531649
16.941717	0.1	81.703549
16.943383	0.1	81.872707
16.945050	0.1	82.040017
16.946717	0.1	82.206731
16.948383	0.1	82.373386
16.950050	0.1	82.540279
16.951717	0.1	82.707172
16.953383	0.1	82.873886
16.955050	0.1	83.040302
16.956717	0.1	83.206599
16.958383	0.1	83.372717
16.960050	0.1	83.538597
16.961717	0.1	83.704477
16.963383	0.1	83.869939
16.965050	0.1	84.033077
16.966717	0.1	84.192877
16.968383	0.1	84.350233
16.970050	0.1	84.506517
16.971717	0.1	84.662383
16.973383	0.1	84.818189
16.975050	0.1	84.974056
16.976717	0.1	85.129683
16.978383	0.1	85.284715
16.980050	0.1	85.438912
16.981717	0.1	85.591858
16.983383	0.1	85.742956
16.985050	0.1	85.892802
16.986717	0.1	86.042827
16.988383	0.1	86.194640
16.990050	0.1	86.348539
16.991717	0.1	86.503153
16.993383	0.1	86.655980
16.995050	0.1	86.805826
16.996717	0.1	86.954003
16.998383	0.1	87.103014
17.000050	0.1	87.254589
17.001717	0.1	87.408488
17.003383	0.1	87.563043
17.005050	0.1	87.716883
17.006717	0.1	87.869888
17.008383	0.1	88.023131
17.010050	0.1	88.178044
17.011717	0.1	88.334923
17.013383	0.1	88.491922
17.015050	0.1	88.647252
17.016717	0.1	88.801091
17.018383	0.1	88.955586
17.020050	0.1	89.112585
17.021717	0.1	89.271610
17.023383	0.1	89.430397
17.025050	0.1	89.587515
17.026717	0.1	89.743620
17.028383	0.1	89.901214
17.030050	0.1	90.062802
17.031717	0.1	90.229099
17.033383	0.1	90.398853
17.035050	0.1	90.570276
17.036717	0.1	90.741640
17.038383	0.1	90.912049
17.040050	0.1	91.081684
17.041717	0.1	91.251260
17.043383	0.1	91.421312
17.045050	0.1	91.593092
17.046717	0.1	91.767913
17.048383	0.1	91.946131
17.050050	0.1	92.126554
17.051717	0.1	92.308229
17.053383	0.1	92.491036
17.055050	0.1	92.676168
17.056717	0.1	92.864996
17.058383	0.1	93.057280
17.060050	0.1	93.250876
17.061717	0.1	93.443697
17.063383	0.1	93.635207
17.065050	0.1	93.826300
17.066717	0.1	94.018405
17.068383	0.1	94.212359
17.070050	0.1	94.408399
17.071717	0.1	94.606286
17.073383	0.1	94.805783
17.075050	0.1	95.006650
17.076717	0.1	95.208412
17.078383	0.1	95.411426
17.080050	0.1	95.615869
17.081717	0.1	95.821327
17.083383	0.1	96.026963
17.085050	0.1	96.232420
17.086717	0.1	96.438414
17.088383	0.1	96.645540
17.090050	0.1	96.854812
17.091717	0.1	97.066289
17.093383	0.1	97.279197
17.095050	0.1	97.492224
17.096717	0.1	97.704297
17.098383	0.1	97.915536
17.100050	0.1	98.126000
17.101717	0.1	98.335630
17.103383	0.1	98.545438
17.105050	0.1	98.757094
17.106717	0.1	98.971790
17.108383	0.1	99.190003
17.110050	0.1	99.411732
17.111717	0.1	99.636024
17.113383	0.1	99.861270
17.115050	0.1	100.085741
17.116717	0.1	100.309020
17.118383	0.1	100.531942
17.120050	0.1	100.755757
17.121717	0.1	100.981718
17.123383	0.1	101.210481
17.125050	0.1	101.441509
17.126717	0.1	101.673013
17.128383	0.1	101.903564
17.130050	0.1	102.133221
17.131717	0.1	102.362877
17.133383	0.1	102.593905
17.135050	0.1	102.827317
17.136717	0.1	103.062517
17.138383	0.1	103.298134
17.140050	0.1	103.533811
17.141717	0.1	103.770143
17.143383	0.1	104.006773
17.145050	0.1	104.242212
17.146717	0.1	104.475922
17.148383	0.1	104.709631
17.150050	0.1	104.945606
17.151717	0.1	105.184263
17.153383	0.1	105.423874
17.155050	0.1	105.662531
17.156717	0.1	105.899042
17.158383	0.1	106.133765
17.160050	0.1	106.367237
17.161717	0.1	106.600231
17.163383	0.1	106.834120
17.165050	0.1	107.070095
17.166717	0.1	107.307619
17.168383	0.1	107.545621
17.170050	0.1	107.783205
17.171717	0.1	108.020133
17.173383	0.1	108.256168
17.175050	0.1	108.490950
17.176717	0.1	108.724660
17.178383	0.1	108.958251
17.180050	0.1	109.193034
17.181717	0.1	109.429485
17.183383	0.1	109.666652
17.185050	0.1	109.903640
17.186717	0.1	110.140390
17.188383	0.1	110.376424
17.190050	0.1	110.610909
17.191717	0.1	110.843307
17.193383	0.1	111.074514
17.195050	0.1	111.306018
17.196717	0.1	111.538357
17.198383	0.1	111.771590
17.200050	0.1	112.006433
17.201717	0.1	112.243003
17.203383	0.1	112.480409
17.205050	0.1	112.717635
17.206717	0.1	112.954087
17.208383	0.1	113.189644
17.210050	0.1	113.424725
17.211717	0.1	113.659985
17.213383	0.1	113.896556
17.215050	0.1	114.135332
17.216717	0.1	114.376135
17.218383	0.1	114.618368
17.220050	0.1	114.862210
17.221717	0.1	115.108795
17.223383	0.1	115.360088
17.225050	0.1	115.616448
17.226717	0.1	115.876086
17.228383	0.1	116.136439
17.230050	0.1	116.396673
17.231717	0.1	116.657920
17.233383	0.1	116.922087
17.235050	0.1	117.189832
17.236717	0.1	117.460973
17.238383	0.1	117.734916
17.240050	0.1	118.010766
17.241717	0.1	118.288226
17.243383	0.1	118.567593
17.245050	0.1	118.850000
17.246717	0.1	119.136341
17.248383	0.1	119.426615
17.250050	0.1	119.720645
17.251717	0.1	120.018728
17.253383	0.1	120.321579
17.255050	0.1	120.629258
17.256717	0.1	120.941169
17.258383	0.1	121.256657
17.260050	0.1	121.575244
17.261717	0.1	121.896691
17.263383	0.1	122.221000
17.265050	0.1	122.548647
17.266717	0.1	122.879811
17.268383	0.1	123.214550
17.270050	0.1	123.552628
17.271717	0.1	123.893924
17.273383	0.1	124.238856
17.275050	0.1	124.587662
17.276717	0.1	124.938972
17.278383	0.1	125.291236
17.280050	0.1	125.644453
17.281717	0.1	126.000054
17.283383	0.1	126.359649
17.285050	0.1	126.723774
17.286717	0.1	127.091415
17.288383	0.1	127.461143
17.290050	0.1	127.832122
17.291717	0.1	128.203936
17.293383	0.1	128.576465
17.295050	0.1	128.949948
17.296717	0.1	129.325934
17.298383	0.1	129.705854
17.300050	0.1	130.089648
17.301717	0.1	130.476125
17.303383	0.1	130.864270
17.305050	0.1	131.254204
17.306717	0.1	131.646701
17.308383	0.1	132.042416
17.310050	0.1	132.440694
17.311717	0.1	132.840880
17.313383	0.1	133.243748
17.315050	0.1	133.651026
17.316717	0.1	134.063431
17.318383	0.1	134.480306
17.320050	0.1	134.901293
17.321717	0.1	135.326692
17.323383	0.1	135.757037
17.325050	0.1	136.191972
17.326717	0.1	136.630901
17.328383	0.1	137.073942
17.330050	0.1	137.522229
17.331717	0.1	137.977549
17.333383	0.1	138.440260
17.335050	0.1	138.909110
17.336717	0.1	139.383026
17.338383	0.1	139.862486
17.340050	0.1	140.349158
17.341717	0.1	140.844473
17.343383	0.1	141.347894
17.345050	0.1	141.857096
17.346717	0.1	142.370590
17.348383	0.1	142.888793
17.350050	0.1	143.413135
17.351717	0.1	143.944093
17.353383	0.1	144.480356
17.355050	0.1	145.020315
17.356717	0.1	145.562479
17.358383	0.1	146.105835
17.360050	0.1	146.649965
17.361717	0.1	147.194990
17.363383	0.1	147.740075
17.365050	0.1	148.283610
17.366717	0.1	148.823687
17.368383	0.1	149.358520
17.370050	0.1	149.886796
17.371717	0.1	150.407681
17.373383	0.1	150.920698
17.375050	0.1	151.425669
17.376717	0.1	151.921937
17.378383	0.1	152.408371
17.380050	0.1	152.882824
17.381717	0.1	153.342495
17.383383	0.1	153.785655
17.385050	0.1	154.213259
17.386717	0.1	154.626915
17.388383	0.1	155.026803
17.390050	0.1	155.410537
17.391717	0.1	155.775914
17.393383	0.1	156.121740
17.395050	0.1	156.448016
17.396717	0.1	156.754205
17.398383	0.1	157.039413
17.400050	0.1	157.303402
17.401717	0.1	157.546768
17.403383	0.1	157.770703
17.405050	0.1	157.975266
17.406717	0.1	158.158669
17.408383	0.1	158.319363
17.410050	0.1	158.457885
17.411717	0.1	158.575306
17.413383	0.1	158.672044
17.415050	0.1	158.748696
17.416717	0.1	158.806393
17.418383	0.1	158.845255
17.420050	0.1	158.864865
17.421717	0.1	158.865580
17.423383	0.1	158.849070
17.425050	0.1	158.816645
17.426717	0.1	158.768544
17.428383	0.1	158.703694
17.430050	0.1	158.621440
17.431717	0.1	158.522079
17.433383	0.1	158.406863
17.435050	0.1	158.276985
17.436717	0.1	158.132384
17.438383	0.1	157.972286
17.440050	0.1	157.797227
17.441717	0.1	157.609234
17.443383	0.1	157.410750
17.445050	0.1	157.203624
17.446717	0.1	156.987319
17.448383	0.1	156.760404
17.450050	0.1	156.522879
17.451717	0.1	156.276951
17.453383	0.1	156.024883
17.455050	0.1	155.767212
17.456717	0.1	155.502805
17.458383	0.1	155.229876
17.460050	0.1	154.947886
17.461717	0.1	154.658446
17.463383	0.1	154.363939
17.465050	0.1	154.065916
17.466717	0.1	153.765509
17.468383	0.1	153.463492
17.470050	0.1	153.159449
17.471717	0.1	152.852842
17.473383	0.1	152.543792
17.475050	0.1	152.233014
17.476717	0.1	151.921877
17.478383	0.1	151.611576
17.480050	0.1	151.302168
17.481717	0.1	150.992999
17.483383	0.1	150.684723
17.485050	0.1	150.378534
17.486717	0.1	150.075087
17.488383	0.1	149.774501
17.490050	0.1	149.476954
17.491717	0.1	149.182805
17.493383	0.1	148.892829
17.495050	0.1	148.607442
17.496717	0.1	148.325691
17.498383	0.1	148.046145
17.500050	0.1	147.768745
17.501717	0.1	147.494563
17.503383	0.1	147.224435
17.505050	0.1	146.959135
17.506717	0.1	146.700153
17.508383	0.1	146.449038
17.510050	0.1	146.206268
17.511717	0.1	145.970890
17.513383	0.1	145.741173
17.515050	0.1	145.515272
17.516717	0.1	145.292589
17.518383	0.1	145.074138
17.520050	0.1	144.860694
17.521717	0.1	144.652256
17.523383	0.1	144.449123
17.525050	0.1	144.252249
17.526717	0.1	144.062170
17.528383	0.1	143.879363
17.530050	0.1	143.704602
17.531717	0.1	143.537411
17.533383	0.1	143.375703
17.535050	0.1	143.217751
17.536717	0.1	143.063375
17.538383	0.1	142.913171
17.540050	0.1	142.767915
17.541717	0.1	142.627963
17.543383	0.1	142.493435
17.545050	0.1	142.365285
17.546717	0.1	142.244407
17.548383	0.1	142.130264
17.550050	0.1	142.019936
17.551717	0.1	141.910025
17.553383	0.1	141.799578
17.555050	0.1	141.690561
17.556717	0.1	141.586312
17.558383	0.1	141.490289
17.560050	0.1	141.404220
17.561717	0.1	141.326376
17.563383	0.1	141.252765
17.565050	0.1	141.180524
17.566717	0.1	141.109475
17.568383	0.1	141.040810
17.570050	0.1	140.976020
17.571717	0.1	140.915581
17.573383	0.1	140.859374
17.575050	0.1	140.806862
17.576717	0.1	140.756556
17.578383	0.1	140.707322
17.580050	0.1	140.659519
17.581717	0.1	140.614697
17.583383	0.1	140.573689
17.585050	0.1	140.536555
17.586717	0.1	140.503594
17.588383	0.1	140.474983
17.590050	0.1	140.450605
17.591717	0.1	140.429982
17.593383	0.1	140.412816
17.595050	0.1	140.398928
17.596717	0.1	140.387782
17.598383	0.1	140.378007
17.600050	0.1	140.367993
17.601717	0.1	140.357562
17.603383	0.1	140.347787
17.605050	0.1	140.339741
17.606717	0.1	140.333840
17.608383	0.1	140.330502
17.610050	0.1	140.330144
17.611717	0.1	140.333124
17.613383	0.1	140.339085
17.615050	0.1	140.347310
17.616717	0.1	140.357682
17.618383	0.1	140.370973
17.620050	0.1	140.387543
17.621717	0.1	140.406855
17.623383	0.1	140.427598
17.625050	0.1	140.449234
17.626717	0.1	140.472540
17.628383	0.1	140.498110
17.630050	0.1	140.524932
17.631717	0.1	140.551456
17.633383	0.1	140.577980
17.635050	0.1	140.605696
17.636717	0.1	140.634784
17.638383	0.1	140.664586
17.640050	0.1	140.695461
17.641717	0.1	140.728482
17.643383	0.1	140.763768
17.645050	0.1	140.799769
17.646717	0.1	140.834936
17.648383	0.1	140.868255
17.650050	0.1	140.899369
17.651717	0.1	140.929529
17.653383	0.1	140.960046
17.655050	0.1	140.991279
17.656717	0.1	141.023167
17.658383	0.1	141.056069
17.660050	0.1	141.089984
17.661717	0.1	141.123840
17.663383	0.1	141.156026
17.665050	0.1	141.185054
17.666717	0.1	141.211459
17.668383	0.1	141.237446
17.670050	0.1	141.264924
17.671717	0.1	141.293892
17.673383	0.1	141.323336
17.675050	0.1	141.352781
17.676717	0.1	141.381868
17.678383	0.1	141.408511
17.680050	0.1	141.430386
17.681717	0.1	141.447195
17.683383	0.1	141.461858
17.685050	0.1	141.477176
17.686717	0.1	141.494223
17.688383	0.1	141.512820
17.690050	0.1	141.531953
17.691717	0.1	141.550311
17.693383	0.1	141.566702
17.695050	0.1	141.580888
17.696717	0.1	141.593345
17.698383	0.1	141.605088
17.700050	0.1	141.616889
17.701717	0.1	141.628870
17.703383	0.1	141.640910
17.705050	0.1	141.652950
17.706717	0.1	141.665408
17.708383	0.1	141.678521
17.710050	0.1	141.692230
17.711717	0.1	141.704985
17.713383	0.1	141.714641
17.715050	0.1	141.720184
17.716717	0.1	141.722568
17.718383	0.1	141.723701
17.720050	0.1	141.725668
17.721717	0.1	141.730079
17.723383	0.1	141.737291
17.725050	0.1	141.746708
17.726717	0.1	141.757139
17.728383	0.1	141.767749
17.730050	0.1	141.778299
17.731717	0.1	141.789445
17.733383	0.1	141.802081
17.735050	0.1	141.816505
17.736717	0.1	141.830572
17.738383	0.1	141.841301
17.740050	0.1	141.847619
17.741717	0.1	141.851612
17.743383	0.1	141.855904
17.745050	0.1	141.862341
17.746717	0.1	141.871938
17.748383	0.1	141.884335
17.750050	0.1	141.898283
17.751717	0.1	141.913482
17.753383	0.1	141.930887
17.755050	0.1	141.949960
17.756717	0.1	141.968795
17.758383	0.1	141.985902
17.760050	0.1	142.001101
17.761717	0.1	142.014393
17.763383	0.1	142.025539
17.765050	0.1	142.036387
17.766717	0.1	142.050096
17.768383	0.1	142.068991
17.770050	0.1	142.093011
17.771717	0.1	142.120310
17.773383	0.1	142.148503
17.775050	0.1	142.176458
17.776717	0.1	142.203339
17.778383	0.1	142.228731
17.780050	0.1	142.253705
17.781717	0.1	142.279991
17.783383	0.1	142.308720
17.785050	0.1	142.339357
17.786717	0.1	142.370352
17.788383	0.1	142.400094
17.790050	0.1	142.427870
17.791717	0.1	142.454215
17.793383	0.1	142.480740
17.795050	0.1	142.508813
17.796717	0.1	142.539510
17.798383	0.1	142.573246
17.800050	0.1	142.609903
17.801717	0.1	142.648646
17.803383	0.1	142.688223
17.805050	0.1	142.728397
17.806717	0.1	142.770001
17.808383	0.1	142.813870
17.810050	0.1	142.859885
17.811717	0.1	142.907568
17.813383	0.1	142.956444
17.815050	0.1	143.005558
17.816717	0.1	143.054077
17.818383	0.1	143.102416
17.820050	0.1	143.151709
17.821717	0.1	143.202731
17.823383	0.1	143.255600
17.825050	0.1	143.309185
17.826717	0.1	143.362054
17.828383	0.1	143.413731
17.830050	0.1	143.464812
17.831717	0.1	143.516132
17.833383	0.1	143.568584
17.835050	0.1	143.623480
17.836717	0.1	143.681475
17.838383	0.1	143.741974
17.840050	0.1	143.803545
17.841717	0.1	143.864700
17.843383	0.1	143.925020
17.845050	0.1	143.985280
17.846717	0.1	144.047090
17.848383	0.1	144.111165
17.850050	0.1	144.176551
17.851717	0.1	144.241818
17.853383	0.1	144.307205
17.855050	0.1	144.373366
17.856717	0.1	144.439765
17.858383	0.1	144.505450
17.860050	0.1	144.570657
17.861717	0.1	144.636938
17.863383	0.1	144.705721
17.865050	0.1	144.776174
17.866717	0.1	144.846865
17.868383	0.1	144.916901
17.870050	0.1	144.986161
17.871717	0.1	145.054766
17.873383	0.1	145.122716
17.875050	0.1	145.190248
17.876717	0.1	145.258257
17.878383	0.1	145.327338
17.880050	0.1	145.397612
17.881717	0.1	145.469078
17.883383	0.1	145.541617
17.885050	0.1	145.614394
17.886717	0.1	145.686337
17.888383	0.1	145.756373
17.890050	0.1	145.823666
17.891717	0.1	145.888635
17.893383	0.1	145.952233
17.895050	0.1	146.014103
17.896717	0.1	146.073231
17.898383	0.1	146.130273
17.900050	0.1	146.187255
17.901717	0.1	146.245309
17.903383	0.1	146.303782
17.905050	0.1	146.361777
17.906717	0.1	146.419415
17.908383	0.1	146.477291
17.910050	0.1	146.535703
17.911717	0.1	146.593877
17.913383	0.1	146.650025
17.915050	0.1	146.701881
17.916717	0.1	146.748015
17.918383	0.1	146.788606
17.920050	0.1	146.826157
17.921717	0.1	146.862933
17.923383	0.1	146.899053
17.925050	0.1	146.933684
17.926717	0.1	146.966585
17.928383	0.1	146.997997
17.930050	0.1	147.028515
17.931717	0.1	147.058496
17.933383	0.1	147.087464
17.935050	0.1	147.114584
17.936717	0.1	147.139498
17.938383	0.1	147.162327
17.940050	0.1	147.182473
17.941717	0.1	147.199401
17.943383	0.1	147.213051
17.945050	0.1	147.224375
17.946717	0.1	147.234270
17.948383	0.1	147.242793
17.950050	0.1	147.248754
17.951717	0.1	147.251138
17.953383	0.1	147.250840
17.955050	0.1	147.249648
17.956717	0.1	147.249231
17.958383	0.1	147.249886
17.960050	0.1	147.250005
17.961717	0.1	147.247085
17.963383	0.1	147.240588
17.965050	0.1	147.231349
17.966717	0.1	147.220501
17.968383	0.1	147.208640
17.970050	0.1	147.195110
17.971717	0.1	147.179314
17.973383	0.1	147.161671
17.975050	0.1	147.143730
17.976717	0.1	147.126564
17.978383	0.1	147.109935
17.980050	0.1	147.093424
17.981717	0.1	147.077271
17.983383	0.1	147.061714
17.985050	0.1	147.045442
17.986717	0.1	147.026667
17.988383	0.1	147.004852
17.990050	0.1	146.980473
17.991717	0.1	146.954486
17.993383	0.1	146.928081
17.995050	0.1	146.901914
17.996717	0.1	146.875629
17.998383	0.1	146.848211
18.000050	0.1	146.819064
18.001717	0.1	146.789083
18.003383	0.1	146.759578
18.005050	0.1	146.730551
18.006717	0.1	146.701225
18.008383	0.1	146.671065
18.010050	0.1	146.639594
18.011717	0.1	146.605918
18.013383	0.1	146.570512
18.015050	0.1	146.534928
18.016717	0.1	146.499941
18.018383	0.1	146.465012
18.020050	0.1	146.429309
18.021717	0.1	146.392771
18.023383	0.1	146.355518
18.025050	0.1	146.317670
18.026717	0.1	146.279642
18.028383	0.1	146.242091
18.030050	0.1	146.204480
18.031717	0.1	146.164784
18.033383	0.1	146.121630
18.035050	0.1	146.075257
18.036717	0.1	146.027693
18.038383	0.1	145.981499
18.040050	0.1	145.937869
18.041717	0.1	145.896086
18.043383	0.1	145.854959
18.045050	0.1	145.814249
18.046717	0.1	145.773479
18.048383	0.1	145.732113
18.050050	0.1	145.690450
18.051717	0.1	145.649263
18.053383	0.1	145.608315
18.055050	0.1	145.566293
18.056717	0.1	145.521769
18.058383	0.1	145.474621
18.060050	0.1	145.426759
18.061717	0.1	145.381161
18.063383	0.1	145.339736
18.065050	0.1	145.301828
18.066717	0.1	145.265707
18.068383	0.1	145.229885
18.070050	0.1	145.193764
18.071717	0.1	145.157167
18.073383	0.1	145.120629
18.075050	0.1	145.084926
18.076717	0.1	145.049759
18.078383	0.1	145.014891
18.080050	0.1	144.980558
18.081717	0.1	144.947061
18.083383	0.1	144.914159
18.085050	0.1	144.880959
18.086717	0.1	144.845912
18.088383	0.1	144.808361
18.090050	0.1	144.768664
18.091717	0.1	144.727954
18.093383	0.1	144.686290
18.095050	0.1	144.642839
18.096717	0.1	144.597599
18.098383	0.1	144.552001
18.100050	0.1	144.506880
18.101717	0.1	144.461819
18.103383	0.1	144.416460
18.105050	0.1	144.370863
18.106717	0.1	144.324550
18.108383	0.1	144.277045
18.110050	0.1	144.227931
18.111717	0.1	144.177028
18.113383	0.1	144.123801
18.115050	0.1	144.067832
18.116717	0.1	144.008883
18.118383	0.1	143.946775
18.120050	0.1	143.881032
18.121717	0.1	143.811473
18.123383	0.1	143.738934
18.125050	0.1	143.664905
18.126717	0.1	143.590161
18.128383	0.1	143.514463
18.130050	0.1	143.436977
18.131717	0.1	143.357047
18.133383	0.1	143.274971
18.135050	0.1	143.192717
18.136717	0.1	143.111893
18.138383	0.1	143.031188
18.140050	0.1	142.946609
18.141717	0.1	142.855116
18.143383	0.1	142.756471
18.145050	0.1	142.652699
18.146717	0.1	142.546185
18.148383	0.1	142.438837
18.150050	0.1	142.332443
18.151717	0.1	142.228016
18.153383	0.1	142.125079
18.155050	0.1	142.021665
18.156717	0.1	141.915687
18.158383	0.1	141.805836
18.160050	0.1	141.692468
18.161717	0.1	141.577133
18.163383	0.1	141.461619
18.165050	0.1	141.346523
18.166717	0.1	141.230532
18.168383	0.1	141.111621
18.170050	0.1	140.990146
18.171717	0.1	140.868613
18.173383	0.1	140.748867
18.175050	0.1	140.630730
18.176717	0.1	140.513250
18.178383	0.1	140.395769
18.180050	0.1	140.277990
18.181717	0.1	140.159258
18.183383	0.1	140.037962
18.185050	0.1	139.912733
18.186717	0.1	139.783987
18.188383	0.1	139.654764
18.190050	0.1	139.528581
18.191717	0.1	139.407166
18.193383	0.1	139.289030
18.195050	0.1	139.170536
18.196717	0.1	139.049061
18.198383	0.1	138.924369
18.200050	0.1	138.798543
18.201717	0.1	138.672777
18.203383	0.1	138.546177
18.205050	0.1	138.418206
18.206717	0.1	138.289996
18.208383	0.1	138.163038
18.210050	0.1	138.038286
18.211717	0.1	137.915858
18.213383	0.1	137.794860
18.215050	0.1	137.673446
18.216717	0.1	137.550124
18.218383	0.1	137.425073
18.220050	0.1	137.299248
18.221717	0.1	137.173363
18.223383	0.1	137.048253
18.225050	0.1	136.925050
18.226717	0.1	136.804052
18.228383	0.1	136.684903
18.230050	0.1	136.566707
18.231717	0.1	136.448391
18.233383	0.1	136.329719
18.235050	0.1	136.211225
18.236717	0.1	136.093625
18.238383	0.1	135.977217
18.240050	0.1	135.861286
18.241717	0.1	135.744401
18.243383	0.1	135.625967
18.245050	0.1	135.506102
18.246717	0.1	135.386058
18.248383	0.1	135.267623
18.250050	0.1	135.151990
18.251717	0.1	135.039338
18.253383	0.1	134.928652
18.255050	0.1	134.818324
18.256717	0.1	134.706922
18.258383	0.1	134.594747
18.260050	0.1	134.483524
18.261717	0.1	134.374627
18.263383	0.1	134.267517
18.265050	0.1	134.161182
18.266717	0.1	134.055622
18.268383	0.1	133.950957
18.270050	0.1	133.847423
18.271717	0.1	133.745440
18.273383	0.1	133.644887
18.275050	0.1	133.545466
18.276717	0.1	133.446463
18.278383	0.1	133.347042
18.280050	0.1	133.246728
18.281717	0.1	133.145698
18.283383	0.1	133.045383
18.285050	0.1	132.947095
18.286717	0.1	132.851549
18.288383	0.1	132.758625
18.290050	0.1	132.668145
18.291717	0.1	132.579633
18.293383	0.1	132.492491
18.295050	0.1	132.406123
18.296717	0.1	132.320233
18.298383	0.1	132.235654
18.300050	0.1	132.153996
18.301717	0.1	132.076212
18.303383	0.1	132.002600
18.305050	0.1	131.932564
18.306717	0.1	131.865032
18.308383	0.1	131.798692
18.310050	0.1	131.733008
18.311717	0.1	131.668099
18.313383	0.1	131.604620
18.315050	0.1	131.543644
18.316717	0.1	131.485589
18.318383	0.1	131.430217
18.320050	0.1	131.376811
18.321717	0.1	131.325551
18.323383	0.1	131.277450
18.325050	0.1	131.232866
18.326717	0.1	131.192096
18.328383	0.1	131.155618
18.330050	0.1	131.122895
18.331717	0.1	131.091841
18.333383	0.1	131.060250
18.335050	0.1	131.028124
18.336717	0.1	130.997308
18.338383	0.1	130.969294
18.340050	0.1	130.943306
18.341717	0.1	130.917438
18.343383	0.1	130.891152
18.345050	0.1	130.865164
18.346717	0.1	130.839534
18.348383	0.1	130.813308
18.350050	0.1	130.785771
18.351717	0.1	130.757399
18.353383	0.1	130.728729
18.355050	0.1	130.698867
18.356717	0.1	130.666085
18.358383	0.1	130.629726
18.360050	0.1	130.590089
18.361717	0.1	130.548127
18.363383	0.1	130.503781
18.365050	0.1	130.456277
18.366717	0.1	130.404719
18.368383	0.1	130.348571
18.370050	0.1	130.287178
18.371717	0.1	130.219765
18.373383	0.1	130.145498
18.375050	0.1	130.064257
18.376717	0.1	129.977055
18.378383	0.1	129.885264
18.380050	0.1	129.789360
18.381717	0.1	129.688807
18.383383	0.1	129.581698
18.385050	0.1	129.466005
18.386717	0.1	129.341550
18.388383	0.1	129.209467
18.390050	0.1	129.070767
18.391717	0.1	128.925629
18.393383	0.1	128.774174
18.395050	0.1	128.617533
18.396717	0.1	128.456660
18.398383	0.1	128.290780
18.400050	0.1	128.117688
18.401717	0.1	127.935596
18.403383	0.1	127.744146
18.405050	0.1	127.544530
18.406717	0.1	127.339609
18.408383	0.1	127.132245
18.410050	0.1	126.923628
18.411717	0.1	126.713760
18.413383	0.1	126.502700
18.415050	0.1	126.290031
18.416717	0.1	126.074620
18.418383	0.1	125.855692
18.420050	0.1	125.633188
18.421717	0.1	125.407048
18.423383	0.1	125.177510
18.425050	0.1	124.945469
18.426717	0.1	124.711938
18.428383	0.1	124.478169
18.430050	0.1	124.245472
18.431717	0.1	124.014623
18.433383	0.1	123.784609
18.435050	0.1	123.553701
18.436717	0.1	123.321243
18.438383	0.1	123.088129
18.440050	0.1	122.855790
18.441717	0.1	122.625239
18.443383	0.1	122.397311
18.445050	0.1	122.172840
18.446717	0.1	121.951766
18.448383	0.1	121.733494
18.450050	0.1	121.518023
18.451717	0.1	121.305175
18.453383	0.1	121.093280
18.455050	0.1	120.880313
18.456717	0.1	120.665736
18.458383	0.1	120.450146
18.460050	0.1	120.234973
18.461717	0.1	120.021172
18.463383	0.1	119.809158
18.465050	0.1	119.599886
18.466717	0.1	119.394965
18.468383	0.1	119.194753
18.470050	0.1	118.997462
18.471717	0.1	118.801541
18.473383	0.1	118.606336
18.475050	0.1	118.411667
18.476717	0.1	118.217535
18.478383	0.1	118.024177
18.480050	0.1	117.831476
18.481717	0.1	117.639072
18.483383	0.1	117.446906
18.485050	0.1	117.254920
18.486717	0.1	117.063231
18.488383	0.1	116.872258
18.490050	0.1	116.683013
18.491717	0.1	116.495378
18.493383	0.1	116.308338
18.495050	0.1	116.120524
18.496717	0.1	115.930981
18.498383	0.1	115.739770
18.500050	0.1	115.548379
18.501717	0.1	115.359134
18.503383	0.1	115.172989
18.505050	0.1	114.988870
18.506717	0.1	114.804573
18.508383	0.1	114.618368
18.510050	0.1	114.430375
18.511717	0.1	114.241726
18.513383	0.1	114.053316
18.515050	0.1	113.865144
18.516717	0.1	113.677210
18.518383	0.1	113.490111
18.520050	0.1	113.305039
18.521717	0.1	113.122112
18.523383	0.1	112.941093
18.525050	0.1	112.761266
18.526717	0.1	112.581081
18.528383	0.1	112.399048
18.530050	0.1	112.214751
18.531717	0.1	112.029261
18.533383	0.1	111.843950
18.535050	0.1	111.659295
18.536717	0.1	111.474997
18.538383	0.1	111.290640
18.540050	0.1	111.106998
18.541717	0.1	110.925443
18.543383	0.1	110.746688
18.545050	0.1	110.570795
18.546717	0.1	110.396690
18.548383	0.1	110.222108
18.550050	0.1	110.044903
18.551717	0.1	109.865195
18.553383	0.1	109.685249
18.555050	0.1	109.507865
18.556717	0.1	109.334237
18.558383	0.1	109.163768
18.560050	0.1	108.995265
18.561717	0.1	108.826882
18.563383	0.1	108.656413
18.565050	0.1	108.482904
18.566717	0.1	108.308203
18.568383	0.1	108.134872
18.570050	0.1	107.964224
18.571717	0.1	107.796139
18.573383	0.1	107.630319
18.575050	0.1	107.466108
18.576717	0.1	107.302672
18.578383	0.1	107.138998
18.580050	0.1	106.974906
18.581717	0.1	106.810993
18.583383	0.1	106.648750
18.585050	0.1	106.489426
18.586717	0.1	106.332904
18.588383	0.1	106.178230
18.590050	0.1	106.024689
18.591717	0.1	105.871266
18.593383	0.1	105.716712
18.595050	0.1	105.560369
18.596717	0.1	105.402357
18.598383	0.1	105.243153
18.600050	0.1	105.084485
18.601717	0.1	104.928440
18.603383	0.1	104.775077
18.605050	0.1	104.622668
18.606717	0.1	104.470140
18.608383	0.1	104.317433
18.610050	0.1	104.164726
18.611717	0.1	104.012496
18.613383	0.1	103.861457
18.615050	0.1	103.711194
18.616717	0.1	103.560513
18.618383	0.1	103.408641
18.620050	0.1	103.256172
18.621717	0.1	103.104240
18.623383	0.1	102.953977
18.625050	0.1	102.805382
18.626717	0.1	102.657682
18.628383	0.1	102.509564
18.630050	0.1	102.360135
18.631717	0.1	102.208918
18.633383	0.1	102.056331
18.635050	0.1	101.903683
18.636717	0.1	101.752704
18.638383	0.1	101.604050
18.640050	0.1	101.456052
18.641717	0.1	101.306743
18.643383	0.1	101.155347
18.645050	0.1	101.002282
18.646717	0.1	100.848144
18.648383	0.1	100.693649
18.650050	0.1	100.539809
18.651717	0.1	100.387639
18.653383	0.1	100.237733
18.655050	0.1	100.089496
18.656717	0.1	99.941438
18.658383	0.1	99.792010
18.660050	0.1	99.640137
18.661717	0.1	99.485701
18.663383	0.1	99.330014
18.665050	0.1	99.174267
18.666717	0.1	99.018341
18.668383	0.1	98.861819
18.670050	0.1	98.704582
18.671717	0.1	98.546868
18.673383	0.1	98.389810
18.675050	0.1	98.234540
18.676717	0.1	98.080522
18.678383	0.1	97.925967
18.680050	0.1	97.769385
18.681717	0.1	97.609883
18.683383	0.1	97.447699
18.685050	0.1	97.284621
18.686717	0.1	97.123629
18.688383	0.1	96.966392
18.690050	0.1	96.812016
18.691717	0.1	96.658653
18.693383	0.1	96.504992
18.695050	0.1	96.350676
18.696717	0.1	96.196002
18.698383	0.1	96.041506
18.700050	0.1	95.887130
18.701717	0.1	95.732575
18.703383	0.1	95.578199
18.705050	0.1	95.425373
18.706717	0.1	95.275408
18.708383	0.1	95.128482
18.710050	0.1	94.983405
18.711717	0.1	94.838863
18.713383	0.1	94.694024
18.715050	0.1	94.548112
18.716717	0.1	94.401306
18.718383	0.1	94.254738
18.720050	0.1	94.109839
18.721717	0.1	93.967801
18.723383	0.1	93.828863
18.725050	0.1	93.691414
18.726717	0.1	93.553191
18.728383	0.1	93.413299
18.730050	0.1	93.273168
18.731717	0.1	93.135005
18.733383	0.1	92.999821
18.735050	0.1	92.866903
18.736717	0.1	92.734521
18.738383	0.1	92.601305
18.740050	0.1	92.467433
18.741717	0.1	92.333978
18.743383	0.1	92.202252
18.745050	0.1	92.072612
18.746717	0.1	91.943746
18.748383	0.1	91.814881
18.750050	0.1	91.686731
18.751717	0.1	91.561323
18.753383	0.1	91.439968
18.755050	0.1	91.322368
18.756717	0.1	91.206198
18.758383	0.1	91.088658
18.760050	0.1	90.968555
18.761717	0.1	90.846842
18.763383	0.1	90.725606
18.765050	0.1	90.607112
18.766717	0.1	90.492850
18.768383	0.1	90.382939
18.770050	0.1	90.276068
18.771717	0.1	90.170389
18.773383	0.1	90.064233
18.775050	0.1	89.956945
18.776717	0.1	89.849537
18.778383	0.1	89.743977
18.780050	0.1	89.641219
18.781717	0.1	89.541321
18.783383	0.1	89.443987
18.785050	0.1	89.348918
18.786717	0.1	89.256352
18.788383	0.1	89.166647
18.790050	0.1	89.080458
18.791717	0.1	88.998085
18.793383	0.1	88.919406
18.795050	0.1	88.844483
18.796717	0.1	88.774031
18.798383	0.1	88.708227
18.800050	0.1	88.646298
18.801717	0.1	88.586991
18.803383	0.1	88.529115
18.805050	0.1	88.472670
18.806717	0.1	88.418906
18.808383	0.1	88.369196
18.810050	0.1	88.323658
18.811717	0.1	88.282114
18.813383	0.1	88.244622
18.815050	0.1	88.212436
18.816717	0.1	88.187044
18.818383	0.1	88.168686
18.820050	0.1	88.155633
18.821717	0.1	88.145917
18.823383	0.1	88.139360
18.825050	0.1	88.136678
18.826717	0.1	88.137990
18.828383	0.1	88.142818
18.830050	0.1	88.151520
18.831717	0.1	88.165229
18.833383	0.1	88.185256
18.835050	0.1	88.211720
18.836717	0.1	88.243251
18.838383	0.1	88.278060
18.840050	0.1	88.315433
18.841717	0.1	88.356023
18.843383	0.1	88.399952
18.845050	0.1	88.445371
18.846717	0.1	88.489597
18.848383	0.1	88.530963
18.850050	0.1	88.569766
18.851717	0.1	88.607674
18.853383	0.1	88.645821
18.855050	0.1	88.683134
18.856717	0.1	88.717764
18.858383	0.1	88.748818
18.860050	0.1	88.776653
18.861717	0.1	88.801628
18.863383	0.1	88.823801
18.865050	0.1	88.842457
18.866717	0.1	88.856226
18.868383	0.1	88.863557
18.870050	0.1	88.863557
18.871717	0.1	88.855212
18.873383	0.1	88.836735
18.875050	0.1	88.807350
18.876717	0.1	88.768607
18.878383	0.1	88.722354
18.880050	0.1	88.668888
18.881717	0.1	88.607197
18.883383	0.1	88.536625
18.885050	0.1	88.456636
18.886717	0.1	88.367587
18.888383	0.1	88.269597
18.890050	0.1	88.162487
18.891717	0.1	88.046973
18.893383	0.1	87.923949
18.895050	0.1	87.793653
18.896717	0.1	87.656205
18.898383	0.1	87.511306
18.900050	0.1	87.357884
18.901717	0.1	87.195282
18.903383	0.1	87.024634
18.905050	0.1	86.846714
18.906717	0.1	86.660688
18.908383	0.1	86.465066
18.910050	0.1	86.260205
18.911717	0.1	86.047595
18.913383	0.1	85.828011
18.915050	0.1	85.601156
18.916717	0.1	85.366135
18.918383	0.1	85.123186
18.920050	0.1	84.873562
18.921717	0.1	84.619050
18.923383	0.1	84.360366
18.925050	0.1	84.097629
18.926717	0.1	83.830719
18.928383	0.1	83.559339
18.930050	0.1	83.283191
18.931717	0.1	83.001857
18.933383	0.1	82.715337
18.935050	0.1	82.424348
18.936717	0.1	82.129901
18.938383	0.1	81.832533
18.940050	0.1	81.532126
18.941717	0.1	81.228678
18.943383	0.1	80.922966
18.945050	0.1	80.616002
18.946717	0.1	80.308740
18.948383	0.1	80.001299
18.950050	0.1	79.693799
18.951717	0.1	79.386716
18.953383	0.1	79.080765
18.955050	0.1	78.776424
18.956717	0.1	78.473751
18.958383	0.1	78.173165
18.960050	0.1	77.875440
18.961717	0.1	77.580814
18.963383	0.1	77.289467
18.965050	0.1	77.001815
18.966717	0.1	76.718097
18.968383	0.1	76.438968
18.970050	0.1	76.164787
18.971717	0.1	75.894837
18.973383	0.1	75.627808
18.975050	0.1	75.363879
18.976717	0.1	75.104658
18.978383	0.1	74.851339
18.980050	0.1	74.603622
18.981717	0.1	74.360733
18.983383	0.1	74.121897
18.985050	0.1	73.887412
18.986717	0.1	73.658530
18.988383	0.1	73.435549
18.990050	0.1	73.216621
18.991717	0.1	72.999243
18.993383	0.1	72.782819
18.995050	0.1	72.569017
18.996717	0.1	72.359983
18.998383	0.1	72.157447
19.000050	0.1	71.960811
19.001717	0.1	71.767990
19.003383	0.1	71.576957
19.005050	0.1	71.387593
19.006717	0.1	71.201150
19.008383	0.1	71.018640
19.010050	0.1	70.840482
19.011717	0.1	70.666496
19.013383	0.1	70.495908
19.015050	0.1	70.326869
19.016717	0.1	70.157651
19.018383	0.1	69.988553
19.020050	0.1	69.821779
19.021717	0.1	69.659416
19.023383	0.1	69.501762
19.025050	0.1	69.347505
19.026717	0.1	69.194857
19.028383	0.1	69.042329
19.030050	0.1	68.889324
19.031717	0.1	68.736080
19.033383	0.1	68.583195
19.035050	0.1	68.432037
19.036717	0.1	68.283920
19.038383	0.1	68.138663
19.040050	0.1	67.994956
19.041717	0.1	67.851667
19.043383	0.1	67.709152
19.045050	0.1	67.568783
19.046717	0.1	67.431335
19.048383	0.1	67.296092
19.050050	0.1	67.160610
19.051717	0.1	67.023579
19.053383	0.1	66.885833
19.055050	0.1	66.749398
19.056717	0.1	66.615824
19.058383	0.1	66.485230
19.060050	0.1	66.356126
19.061717	0.1	66.226844
19.063383	0.1	66.097621
19.065050	0.1	65.969233
19.066717	0.1	65.841738
19.068383	0.1	65.714721
19.070050	0.1	65.588061
19.071717	0.1	65.462116
19.073383	0.1	65.337304
19.075050	0.1	65.213863
19.076717	0.1	65.092568
19.078383	0.1	64.974610
19.080050	0.1	64.859811
19.081717	0.1	64.746682
19.083383	0.1	64.633731
19.085050	0.1	64.520780
19.086717	0.1	64.408425
19.088383	0.1	64.297322
19.090050	0.1	64.186934
19.091717	0.1	64.076308
19.093383	0.1	63.965265
19.095050	0.1	63.854341
19.096717	0.1	63.744608
19.098383	0.1	63.636605
19.100050	0.1	63.530866
19.101717	0.1	63.427690
19.103383	0.1	63.326482
19.105050	0.1	63.225988
19.106717	0.1	63.125316
19.108383	0.1	63.024286
19.110050	0.1	62.922958
19.111717	0.1	62.821094
19.113383	0.1	62.718634
19.115050	0.1	62.616471
19.116717	0.1	62.515084
19.118383	0.1	62.414590
19.120050	0.1	62.315229
19.121717	0.1	62.216941
19.123383	0.1	62.118892
19.125050	0.1	62.019650
19.126717	0.1	61.918978
19.128383	0.1	61.817471
19.130050	0.1	61.715785
19.131717	0.1	61.613981
19.133383	0.1	61.512474
19.135050	0.1	61.412457
19.136717	0.1	61.314586
19.138383	0.1	61.218683
19.140050	0.1	61.123732
19.141717	0.1	61.028961
19.143383	0.1	60.933892
19.145050	0.1	60.838524
19.146717	0.1	60.743693
19.148383	0.1	60.650948
19.150050	0.1	60.561243
19.151717	0.1	60.473565
19.153383	0.1	60.385529
19.155050	0.1	60.295883
19.156717	0.1	60.205046
19.158383	0.1	60.113791
19.160050	0.1	60.021940
19.161717	0.1	59.928957
19.163383	0.1	59.834782
19.165050	0.1	59.740189
19.166717	0.1	59.647266
19.168383	0.1	59.558097
19.170050	0.1	59.472922
19.171717	0.1	59.389893
19.173383	0.1	59.306625
19.175050	0.1	59.221510
19.176717	0.1	59.134606
19.178383	0.1	59.046510
19.180050	0.1	58.957819
19.181717	0.1	58.869008
19.183383	0.1	58.780614
19.185050	0.1	58.692816
19.186717	0.1	58.604721
19.188383	0.1	58.514956
19.190050	0.1	58.423582
19.191717	0.1	58.331851
19.193383	0.1	58.241192
19.195050	0.1	58.151785
19.196717	0.1	58.062795
19.198383	0.1	57.973806
19.200050	0.1	57.885412
19.201717	0.1	57.798031
19.203383	0.1	57.711307
19.205050	0.1	57.624165
19.206717	0.1	57.535771
19.208383	0.1	57.446245
19.210050	0.1	57.356123
19.211717	0.1	57.266060
19.213383	0.1	57.176295
19.215050	0.1	57.085696
19.216717	0.1	56.993249
19.218383	0.1	56.898717
19.220050	0.1	56.802991
19.221717	0.1	56.706670
19.223383	0.1	56.609276
19.225050	0.1	56.509975
19.226717	0.1	56.409184
19.228383	0.1	56.308869
19.230050	0.1	56.210938
19.231717	0.1	56.115809
19.233383	0.1	56.022051
19.235050	0.1	55.928114
19.236717	0.1	55.832926
19.238383	0.1	55.736068
19.240050	0.1	55.636886
19.241717	0.1	55.534903
19.243383	0.1	55.430475
19.245050	0.1	55.325631
19.246717	0.1	55.222336
19.248383	0.1	55.121246
19.250050	0.1	55.022064
19.251717	0.1	54.923597
19.253383	0.1	54.824117
19.255050	0.1	54.722908
19.256717	0.1	54.620746
19.258383	0.1	54.519061
19.260050	0.1	54.418746
19.261717	0.1	54.319385
19.263383	0.1	54.219964
19.265050	0.1	54.119948
19.266717	0.1	54.019156
19.268383	0.1	53.917769
19.270050	0.1	53.816381
19.271717	0.1	53.715709
19.273383	0.1	53.615514
19.275050	0.1	53.514841
19.276717	0.1	53.413096
19.278383	0.1	53.310874
19.280050	0.1	53.209248
19.281717	0.1	53.109291
19.283383	0.1	53.011421
19.285050	0.1	52.915695
19.286717	0.1	52.821759
19.288383	0.1	52.729014
19.290050	0.1	52.636567
19.291717	0.1	52.543405
19.293383	0.1	52.448812
19.295050	0.1	52.353147
19.296717	0.1	52.257779
19.298383	0.1	52.164200
19.300050	0.1	52.072767
19.301717	0.1	51.982764
19.303383	0.1	51.892999
19.305050	0.1	51.803592
19.306717	0.1	51.715556
19.308383	0.1	51.629844
19.310050	0.1	51.546279
19.311717	0.1	51.464143
19.313383	0.1	51.382366
19.315050	0.1	51.300111
19.316717	0.1	51.217619
19.318383	0.1	51.135781
19.320050	0.1	51.054838
19.321717	0.1	50.973955
19.323383	0.1	50.893191
19.325050	0.1	50.813499
19.326717	0.1	50.735417
19.328383	0.1	50.658408
19.330050	0.1	50.580981
19.331717	0.1	50.502542
19.333383	0.1	50.423983
19.335050	0.1	50.346854
19.336717	0.1	50.272289
19.338383	0.1	50.199869
19.340050	0.1	50.127748
19.341717	0.1	50.054851
19.343383	0.1	49.981359
19.345050	0.1	49.908403
19.346717	0.1	49.836817
19.348383	0.1	49.766245
19.350050	0.1	49.695137
19.351717	0.1	49.622837
19.353383	0.1	49.550119
19.355050	0.1	49.477342
19.356717	0.1	49.404445
19.358383	0.1	49.331370
19.360050	0.1	49.257997
19.361717	0.1	49.184325
19.363383	0.1	49.110892
19.365050	0.1	49.038234
19.366717	0.1	48.966768
19.368383	0.1	48.896792
19.370050	0.1	48.828426
19.371717	0.1	48.761728
19.373383	0.1	48.696342
19.375050	0.1	48.631433
19.376717	0.1	48.565450
19.378383	0.1	48.497322
19.380050	0.1	48.427108
19.381717	0.1	48.355284
19.383383	0.1	48.282567
19.385050	0.1	48.209730
19.386717	0.1	48.137310
19.388383	0.1	48.064592
19.390050	0.1	47.990802
19.391717	0.1	47.916773
19.393383	0.1	47.844353
19.395050	0.1	47.774556
19.396717	0.1	47.706547
19.398383	0.1	47.638836
19.400050	0.1	47.570053
19.401717	0.1	47.500017
19.403383	0.1	47.429207
19.405050	0.1	47.358396
19.406717	0.1	47.287646
19.408383	0.1	47.216180
19.410050	0.1	47.143581
19.411717	0.1	47.069731
19.413383	0.1	46.994808
19.415050	0.1	46.919170
19.416717	0.1	46.843472
19.418383	0.1	46.768489
19.420050	0.1	46.694401
19.421717	0.1	46.620014
19.423383	0.1	46.544495
19.425050	0.1	46.467784
19.426717	0.1	46.390715
19.428383	0.1	46.313944
19.430050	0.1	46.238187
19.431717	0.1	46.164098
19.433383	0.1	46.092215
19.435050	0.1	46.021703
19.436717	0.1	45.950892
19.438383	0.1	45.878055
19.440050	0.1	45.802775
19.441717	0.1	45.725527
19.443383	0.1	45.646968
19.445050	0.1	45.567694
19.446717	0.1	45.488479
19.448383	0.1	45.410219
19.450050	0.1	45.333269
19.451717	0.1	45.257869
19.453383	0.1	45.184079
19.455050	0.1	45.111838
19.456717	0.1	45.040312
19.458383	0.1	44.968250
19.460050	0.1	44.894817
19.461717	0.1	44.819954
19.463383	0.1	44.744375
19.465050	0.1	44.669988
19.466717	0.1	44.598224
19.468383	0.1	44.529143
19.470050	0.1	44.461432
19.471717	0.1	44.393363
19.473383	0.1	44.323983
19.475050	0.1	44.252458
19.476717	0.1	44.178608
19.478383	0.1	44.103685
19.480050	0.1	44.030073
19.481717	0.1	43.959084
19.483383	0.1	43.890002
19.485050	0.1	43.820861
19.486717	0.1	43.751183
19.488383	0.1	43.682041
19.490050	0.1	43.614569
19.491717	0.1	43.548825
19.493383	0.1	43.484333
19.495050	0.1	43.420437
19.496717	0.1	43.357136
19.498383	0.1	43.293956
19.500050	0.1	43.230059
19.501717	0.1	43.164613
19.503383	0.1	43.098035
19.505050	0.1	43.031457
19.506717	0.1	42.966130
19.508383	0.1	42.902949
19.510050	0.1	42.842033
19.511717	0.1	42.782428
19.513383	0.1	42.721751
19.515050	0.1	42.658332
19.516717	0.1	42.591992
19.518383	0.1	42.524102
19.520050	0.1	42.456391
19.521717	0.1	42.390409
19.523383	0.1	42.326691
19.525050	0.1	42.264106
19.526717	0.1	42.200747
19.528383	0.1	42.135360
19.530050	0.1	42.067709
19.531717	0.1	41.997852
19.533383	0.1	41.926267
19.535050	0.1	41.853430
19.536717	0.1	41.779759
19.538383	0.1	41.704717
19.540050	0.1	41.627052
19.541717	0.1	41.546288
19.543383	0.1	41.463795
19.545050	0.1	41.381481
19.546717	0.1	41.300061
19.548383	0.1	41.219058
19.550050	0.1	41.138592
19.551717	0.1	41.059318
19.553383	0.1	40.981236
19.555050	0.1	40.903153
19.556717	0.1	40.823581
19.558383	0.1	40.741923
19.560050	0.1	40.658178
19.561717	0.1	40.573003
19.563383	0.1	40.487173
19.565050	0.1	40.401580
19.566717	0.1	40.317001
19.568383	0.1	40.233078
19.570050	0.1	40.148618
19.571717	0.1	40.063026
19.573383	0.1	39.977255
19.575050	0.1	39.892437
19.576717	0.1	39.809051
19.578383	0.1	39.727035
19.580050	0.1	39.646211
19.581717	0.1	39.567175
19.583383	0.1	39.490643
19.585050	0.1	39.415898
19.586717	0.1	39.341452
19.588383	0.1	39.266648
19.590050	0.1	39.192679
19.591717	0.1	39.120915
19.593383	0.1	39.051416
19.595050	0.1	38.983824
19.596717	0.1	38.918259
19.598383	0.1	38.854065
19.600050	0.1	38.789632
19.601717	0.1	38.723829
19.603383	0.1	38.657191
19.605050	0.1	38.590791
19.606717	0.1	38.525226
19.608383	0.1	38.460674
19.610050	0.1	38.397553
19.611717	0.1	38.336100
19.613383	0.1	38.276496
19.615050	0.1	38.218560
19.616717	0.1	38.161757
19.618383	0.1	38.105550
19.620050	0.1	38.049641
19.621717	0.1	37.993851
19.623383	0.1	37.938478
19.625050	0.1	37.884118
19.626717	0.1	37.830713
19.628383	0.1	37.777307
19.630050	0.1	37.723305
19.631717	0.1	37.669184
19.633383	0.1	37.615301
19.635050	0.1	37.561657
19.636717	0.1	37.508371
19.638383	0.1	37.455919
19.640050	0.1	37.404599
19.641717	0.1	37.354531
19.643383	0.1	37.305357
19.645050	0.1	37.256362
19.646717	0.1	37.207188
19.648383	0.1	37.157597
19.650050	0.1	37.106635
19.651717	0.1	37.053826
19.653383	0.1	37.000062
19.655050	0.1	36.946537
19.656717	0.1	36.892953
19.658383	0.1	36.838474
19.660050	0.1	36.783936
19.661717	0.1	36.730411
19.663383	0.1	36.677840
19.665050	0.1	36.624970
19.666717	0.1	36.570909
19.668383	0.1	36.515357
19.670050	0.1	36.458912
19.671717	0.1	36.402526
19.673383	0.1	36.346080
19.675050	0.1	36.288562
19.676717	0.1	36.229553
19.678383	0.1	36.170008
19.680050	0.1	36.111238
19.681717	0.1	36.053302
19.683383	0.1	35.994889
19.685050	0.1	35.934450
19.686717	0.1	35.871985
19.688383	0.1	35.808625
19.690050	0.1	35.745563
19.691717	0.1	35.683515
19.693383	0.1	35.622360
19.695050	0.1	35.561683
19.696717	0.1	35.500767
19.698383	0.1	35.439255
19.700050	0.1	35.377326
19.701717	0.1	35.315397
19.703383	0.1	35.253825
19.705050	0.1	35.192671
19.706717	0.1	35.131814
19.708383	0.1	35.070958
19.710050	0.1	35.010459
19.711717	0.1	34.950378
19.713383	0.1	34.890177
19.715050	0.1	34.829976
19.716717	0.1	34.770312
19.718383	0.1	34.711482
19.720050	0.1	34.653308
19.721717	0.1	34.595551
19.723383	0.1	34.538390
19.725050	0.1	34.481408
19.726717	0.1	34.423651
19.728383	0.1	34.364941
19.730050	0.1	34.305515
19.731717	0.1	34.245791
19.733383	0.1	34.185888
19.735050	0.1	34.126582
19.736717	0.1	34.069123
19.738383	0.1	34.014465
19.740050	0.1	33.962490
19.741717	0.1	33.912840
19.743383	0.1	33.864381
19.745050	0.1	33.815505
19.746717	0.1	33.764722
19.748383	0.1	33.711853
19.750050	0.1	33.658089
19.751717	0.1	33.605637
19.753383	0.1	33.555688
19.755050	0.1	33.507826
19.756717	0.1	33.460559
19.758383	0.1	33.412518
19.760050	0.1	33.363762
19.761717	0.1	33.315124
19.763383	0.1	33.267202
19.765050	0.1	33.219995
19.766717	0.1	33.173563
19.768383	0.1	33.128442
19.770050	0.1	33.084693
19.771717	0.1	33.041598
19.773383	0.1	32.998325
19.775050	0.1	32.955112
19.776717	0.1	32.912674
19.778383	0.1	32.872083
19.780050	0.1	32.833697
19.781717	0.1	32.796862
19.783383	0.1	32.760503
19.785050	0.1	32.724084
19.786717	0.1	32.687666
19.788383	0.1	32.651307
19.790050	0.1	32.614710
19.791717	0.1	32.577695
19.793383	0.1	32.540919
19.795050	0.1	32.505097
19.796717	0.1	32.470288
19.798383	0.1	32.436313
19.800050	0.1	32.403233
19.801717	0.1	32.370986
19.803383	0.1	32.339575
19.805050	0.1	32.309236
19.806717	0.1	32.279732
19.808383	0.1	32.250287
19.810050	0.1	32.220485
19.811717	0.1	32.189967
19.813383	0.1	32.158734
19.815050	0.1	32.127203
19.816717	0.1	32.095792
19.818383	0.1	32.064201
19.820050	0.1	32.031478
19.821717	0.1	31.997563
19.823383	0.1	31.963231
19.825050	0.1	31.929256
19.826717	0.1	31.895163
19.828383	0.1	31.860115
19.830050	0.1	31.823875
19.831717	0.1	31.786324
19.833383	0.1	31.747224
19.835050	0.1	31.706573
19.836717	0.1	31.664969
19.838383	0.1	31.623067
19.840050	0.1	31.580510
19.841717	0.1	31.536700
19.843383	0.1	31.491699
19.845050	0.1	31.445505
19.846717	0.1	31.397762
19.848383	0.1	31.348290
19.850050	0.1	31.297388
19.851717	0.1	31.245889
19.853383	0.1	31.194391
19.855050	0.1	31.142535
19.856717	0.1	31.089844
19.858383	0.1	31.035664
19.860050	0.1	30.979397
19.861717	0.1	30.921521
19.863383	0.1	30.863645
19.865050	0.1	30.807318
19.866717	0.1	30.752303
19.868383	0.1	30.697288
19.870050	0.1	30.640664
19.871717	0.1	30.581536
19.873383	0.1	30.520441
19.875050	0.1	30.458810
19.876717	0.1	30.397596
19.878383	0.1	30.337991
19.880050	0.1	30.281009
19.881717	0.1	30.226530
19.883383	0.1	30.173780
19.885050	0.1	30.121567
19.886717	0.1	30.068757
19.888383	0.1	30.014874
19.890050	0.1	29.960217
19.891717	0.1	29.905321
19.893383	0.1	29.851319
19.895050	0.1	29.799404
19.896717	0.1	29.750468
19.898383	0.1	29.704751
19.900050	0.1	29.661538
19.901717	0.1	29.619099
19.903383	0.1	29.576065
19.905050	0.1	29.532017
19.906717	0.1	29.488327
19.908383	0.1	29.446723
19.910050	0.1	29.407026
19.911717	0.1	29.367270
19.913383	0.1	29.325785
19.915050	0.1	29.282810
19.916717	0.1	29.239537
19.918383	0.1	29.197099
19.920050	0.1	29.155196
19.921717	0.1	29.113056
19.923383	0.1	29.070796
19.925050	0.1	29.029490
19.926717	0.1	28.990390
19.928383	0.1	28.953316
19.930050	0.1	28.917434
19.931717	0.1	28.882386
19.933383	0.1	28.848352
19.935050	0.1	28.815390
19.936717	0.1	28.783025
19.938383	0.1	28.749825
19.940050	0.1	28.714539
19.941717	0.1	28.677227
19.943383	0.1	28.639735
19.945050	0.1	28.603973
19.946717	0.1	28.570594
19.948383	0.1	28.539421
19.950050	0.1	28.509619
19.951717	0.1	28.479459
19.953383	0.1	28.447928
19.955050	0.1	28.414728
19.956717	0.1	28.380098
19.958383	0.1	28.344096
19.960050	0.1	28.307082
19.961717	0.1	28.269591
19.963383	0.1	28.232874
19.965050	0.1	28.198840
19.966717	0.1	28.168382
19.968383	0.1	28.140189
19.970050	0.1	28.111877
19.971717	0.1	28.082015
19.973383	0.1	28.050663
19.975050	0.1	28.018238
19.976717	0.1	27.984382
19.978383	0.1	27.949037
19.980050	0.1	27.913393
19.981717	0.1	27.879240
19.983383	0.1	27.847649
19.985050	0.1	27.818741
19.986717	0.1	27.791859
19.988383	0.1	27.765812
19.990050	0.1	27.739288
19.991717	0.1	27.711333
19.993383	0.1	27.681412
19.995050	0.1	27.649464
19.996717	0.1	27.616503
19.998383	0.1	27.583482
20.000050	0.1	27.550103
20.001717	0.1	27.515711
20.003383	0.1	27.480306
20.005050	0.1	27.444543
20.006717	0.1	27.409674
20.008383	0.1	27.377309
20.010050	0.1	27.347447
20.011717	0.1	27.318002
20.013383	0.1	27.286472
20.015050	0.1	27.251901
20.016717	0.1	27.215244
20.018383	0.1	27.178170
20.020050	0.1	27.141692
20.021717	0.1	27.105571
20.023383	0.1	27.068795
20.025050	0.1	27.030172
20.026717	0.1	26.989879
20.028383	0.1	26.948811
20.030050	0.1	26.907922
20.031717	0.1	26.867272
20.033383	0.1	26.827039
20.035050	0.1	26.787819
20.036717	0.1	26.750030
20.038383	0.1	26.713254
20.040050	0.1	26.677014
20.041717	0.1	26.641132
20.043383	0.1	26.605488
20.045050	0.1	26.570083
20.046717	0.1	26.534738
20.048383	0.1	26.498558
20.050050	0.1	26.460649
20.051717	0.1	26.420833
20.053383	0.1	26.379766
20.055050	0.1	26.338698
20.056717	0.1	26.299240
20.058383	0.1	26.262225
20.060050	0.1	26.227118
20.061717	0.1	26.192547
20.063383	0.1	26.157262
20.065050	0.1	26.120068
20.066717	0.1	26.080968
20.068383	0.1	26.041330
20.070050	0.1	26.002707
20.071717	0.1	25.966229
20.073383	0.1	25.932016
20.075050	0.1	25.898995
20.076717	0.1	25.866212
20.078383	0.1	25.833787
20.080050	0.1	25.802912
20.081717	0.1	25.773825
20.083383	0.1	25.745095
20.085050	0.1	25.714101
20.086717	0.1	25.679530
20.088383	0.1	25.642397
20.090050	0.1	25.605740
20.091717	0.1	25.572361
20.093383	0.1	25.543334
20.095050	0.1	25.517465
20.096717	0.1	25.492491
20.098383	0.1	25.466980
20.100050	0.1	25.440754
20.101717	0.1	25.414647
20.103383	0.1	25.389196
20.105050	0.1	25.364281
20.106717	0.1	25.339307
20.108383	0.1	25.313498
20.110050	0.1	25.286557
20.111717	0.1	25.259258
20.113383	0.1	25.233449
20.115050	0.1	25.211097
20.116717	0.1	25.192083
20.118383	0.1	25.174440
20.120050	0.1	25.154950
20.121717	0.1	25.132300
20.123383	0.1	25.107743
20.125050	0.1	25.083901
20.126717	0.1	25.062086
20.128383	0.1	25.041939
20.130050	0.1	25.022270
20.131717	0.1	25.002243
20.133383	0.1	24.981262
20.135050	0.1	24.959268
20.136717	0.1	24.937393
20.138383	0.1	24.916948
20.140050	0.1	24.897994
20.141717	0.1	24.879874
20.143383	0.1	24.862470
20.145050	0.1	24.845482
20.146717	0.1	24.828078
20.148383	0.1	24.809481
20.150050	0.1	24.789335
20.151717	0.1	24.767400
20.153383	0.1	24.744095
20.155050	0.1	24.721028
20.156717	0.1	24.700166
20.158383	0.1	24.681450
20.160050	0.1	24.663569
20.161717	0.1	24.646045
20.163383	0.1	24.630131
20.165050	0.1	24.617375
20.166717	0.1	24.607064
20.168383	0.1	24.596991
20.170050	0.1	24.586083
20.171717	0.1	24.574281
20.173383	0.1	24.561705
20.175050	0.1	24.547757
20.176717	0.1	24.531843
20.178383	0.1	24.514140
20.180050	0.1	24.495424
20.181717	0.1	24.476828
20.183383	0.1	24.459185
20.185050	0.1	24.442615
20.186717	0.1	24.426700
20.188383	0.1	24.410726
20.190050	0.1	24.394156
20.191717	0.1	24.377467
20.193383	0.1	24.362208
20.195050	0.1	24.349035
20.196717	0.1	24.336995
20.198383	0.1	24.324478
20.200050	0.1	24.310888
20.201717	0.1	24.296583
20.203383	0.1	24.282338
20.205050	0.1	24.268807
20.206717	0.1	24.256469
20.208383	0.1	24.245502
20.210050	0.1	24.234892
20.211717	0.1	24.223031
20.213383	0.1	24.209203
20.215050	0.1	24.194302
20.216717	0.1	24.179937
20.218383	0.1	24.167360
20.220050	0.1	24.156274
20.221717	0.1	24.145009
20.223383	0.1	24.132372
20.225050	0.1	24.119081
20.226717	0.1	24.107160
20.228383	0.1	24.097325
20.230050	0.1	24.088205
20.231717	0.1	24.077417
20.233383	0.1	24.064363
20.235050	0.1	24.050416
20.236717	0.1	24.037839
20.238383	0.1	24.027409
20.240050	0.1	24.017395
20.241717	0.1	24.005474
20.243383	0.1	23.990394
20.245050	0.1	23.971738
20.246717	0.1	23.949744
20.248383	0.1	23.925544
20.250050	0.1	23.901643
20.251717	0.1	23.880424
20.253383	0.1	23.862602
20.255050	0.1	23.846807
20.256717	0.1	23.830952
20.258383	0.1	23.813488
20.260050	0.1	23.793341
20.261717	0.1	23.769917
20.263383	0.1	23.743094
20.265050	0.1	23.713471
20.266717	0.1	23.681702
20.268383	0.1	23.648681
20.270050	0.1	23.615839
20.271717	0.1	23.583831
20.273383	0.1	23.552658
20.275050	0.1	23.521782
20.276717	0.1	23.490490
20.278383	0.1	23.458482
20.280050	0.1	23.425938
20.281717	0.1	23.393096
20.283383	0.1	23.360015
20.285050	0.1	23.326637
20.286717	0.1	23.292364
20.288383	0.1	23.256542
20.290050	0.1	23.219587
20.291717	0.1	23.182692
20.293383	0.1	23.146690
20.295050	0.1	23.111345
20.296717	0.1	23.075880
20.298383	0.1	23.039342
20.300050	0.1	23.001434
20.301717	0.1	22.962393
20.303383	0.1	22.923054
20.305050	0.1	22.884489
20.306717	0.1	22.847594
20.308383	0.1	22.813023
20.310050	0.1	22.781373
20.311717	0.1	22.752227
20.313383	0.1	22.724034
20.315050	0.1	22.694887
20.316717	0.1	22.662939
20.318383	0.1	22.627713
20.320050	0.1	22.590579
20.321717	0.1	22.553505
20.323383	0.1	22.517802
20.325050	0.1	22.483887
20.326717	0.1	22.452237
20.328383	0.1	22.423507
20.330050	0.1	22.397341
20.331717	0.1	22.371949
20.333383	0.1	22.345187
20.335050	0.1	22.316457
20.336717	0.1	22.285999
20.338383	0.1	22.253753
20.340050	0.1	22.220255
20.341717	0.1	22.187294
20.343383	0.1	22.157074
20.345050	0.1	22.130193
20.346717	0.1	22.105755
20.348383	0.1	22.082747
20.350050	0.1	22.060455
20.351717	0.1	22.037150
20.353383	0.1	22.010030
20.355050	0.1	21.978618
20.356717	0.1	21.946074
20.358383	0.1	21.915437
20.360050	0.1	21.887244
20.361717	0.1	21.861376
20.363383	0.1	21.838249
20.365050	0.1	21.817745
20.366717	0.1	21.798493
20.368383	0.1	21.779002
20.370050	0.1	21.758319
20.371717	0.1	21.736266
20.373383	0.1	21.712901
20.375050	0.1	21.688999
20.376717	0.1	21.665396
20.378383	0.1	21.642984
20.380050	0.1	21.621467
20.381717	0.1	21.599532
20.383383	0.1	21.576763
20.385050	0.1	21.553875
20.386717	0.1	21.530868
20.388383	0.1	21.506370
20.390050	0.1	21.479668
20.391717	0.1	21.452607
20.393383	0.1	21.427335
20.395050	0.1	21.403970
20.396717	0.1	21.382035
20.398383	0.1	21.361829
20.400050	0.1	21.344127
20.401717	0.1	21.328451
20.403383	0.1	21.313251
20.405050	0.1	21.296979
20.406717	0.1	21.278740
20.408383	0.1	21.258773
20.410050	0.1	21.238448
20.411717	0.1	21.218420
20.413383	0.1	21.198572
20.415050	0.1	21.178783
20.416717	0.1	21.159889
20.418383	0.1	21.142901
20.420050	0.1	21.127583
20.421717	0.1	21.113278
20.423383	0.1	21.100105
20.425050	0.1	21.088303
20.426717	0.1	21.076680
20.428383	0.1	21.063627
20.430050	0.1	21.048249
20.431717	0.1	21.030666
20.433383	0.1	21.012069
20.435050	0.1	20.993711
20.436717	0.1	20.976425
20.438383	0.1	20.960630
20.440050	0.1	20.945967
20.441717	0.1	20.931841
20.443383	0.1	20.917953
20.445050	0.1	20.904006
20.446717	0.1	20.889760
20.448383	0.1	20.875694
20.450050	0.1	20.862402
20.451717	0.1	20.849885
20.453383	0.1	20.836057
20.455050	0.1	20.818116
20.456717	0.1	20.795645
20.458383	0.1	20.770491
20.460050	0.1	20.745219
20.461717	0.1	20.720960
20.463383	0.1	20.697774
20.465050	0.1	20.675243
20.466717	0.1	20.653011
20.468383	0.1	20.630599
20.470050	0.1	20.607532
20.471717	0.1	20.583452
20.473383	0.1	20.558597
20.475050	0.1	20.533742
20.476717	0.1	20.509125
20.478383	0.1	20.485104
20.480050	0.1	20.462276
20.481717	0.1	20.440699
20.483383	0.1	20.419480
20.485050	0.1	20.397128
20.486717	0.1	20.372273
20.488383	0.1	20.344318
20.490050	0.1	20.313860
20.491717	0.1	20.282985
20.493383	0.1	20.253183
20.495050	0.1	20.224215
20.496717	0.1	20.195187
20.498383	0.1	20.165862
20.500050	0.1	20.136060
20.501717	0.1	20.105542
20.503383	0.1	20.074726
20.505050	0.1	20.044149
20.506717	0.1	20.014645
20.508383	0.1	19.986869
20.510050	0.1	19.961179
20.511717	0.1	19.938053
20.513383	0.1	19.917489
20.515050	0.1	19.898356
20.516717	0.1	19.878269
20.518383	0.1	19.855560
20.520050	0.1	19.830466
20.521717	0.1	19.804360
20.523383	0.1	19.777955
20.525050	0.1	19.751312
20.526717	0.1	19.724668
20.528383	0.1	19.698621
20.530050	0.1	19.674183
20.531717	0.1	19.651831
20.533383	0.1	19.631506
20.535050	0.1	19.613088
20.536717	0.1	19.596757
20.538383	0.1	19.582273
20.540050	0.1	19.568683
20.541717	0.1	19.554676
20.543383	0.1	19.539000
20.545050	0.1	19.521059
20.546717	0.1	19.500853
20.548383	0.1	19.479157
20.550050	0.1	19.457639
20.551717	0.1	19.437731
20.553383	0.1	19.420625
20.555050	0.1	19.406677
20.556717	0.1	19.395174
20.558383	0.1	19.384147
20.560050	0.1	19.371391
20.561717	0.1	19.356729
20.563383	0.1	19.341887
20.565050	0.1	19.328595
20.566717	0.1	19.317390
20.568383	0.1	19.307734
20.570050	0.1	19.298197
20.571717	0.1	19.287468
20.573383	0.1	19.275786
20.575050	0.1	19.265057
20.576717	0.1	19.256474
20.578383	0.1	19.249440
20.580050	0.1	19.242824
20.581717	0.1	19.236268
20.583383	0.1	19.230427
20.585050	0.1	19.225360
20.586717	0.1	19.219698
20.588383	0.1	19.212009
20.590050	0.1	19.202055
20.591717	0.1	19.191803
20.593383	0.1	19.184114
20.595050	0.1	19.181193
20.596717	0.1	19.182564
20.598383	0.1	19.184948
20.600050	0.1	19.185425
20.601717	0.1	19.183994
20.603383	0.1	19.182028
20.605050	0.1	19.180597
20.606717	0.1	19.179882
20.608383	0.1	19.179882
20.610050	0.1	19.180895
20.611717	0.1	19.183637
20.613383	0.1	19.188942
20.615050	0.1	19.196690
20.616717	0.1	19.205631
20.618383	0.1	19.214095
20.620050	0.1	19.220055
20.621717	0.1	19.222022
20.623383	0.1	19.220592
20.625050	0.1	19.218386
20.626717	0.1	19.218327
20.628383	0.1	19.221188
20.630050	0.1	19.225718
20.631717	0.1	19.230188
20.633383	0.1	19.233884
20.635050	0.1	19.236447
20.636717	0.1	19.237102
20.638383	0.1	19.236149
20.640050	0.1	19.234003
20.641717	0.1	19.230248
20.643383	0.1	19.224049
20.645050	0.1	19.214870
20.646717	0.1	19.202472
20.648383	0.1	19.187511
20.650050	0.1	19.171299
20.651717	0.1	19.155146
20.653383	0.1	19.139351
20.655050	0.1	19.123317
20.656717	0.1	19.106091
20.658383	0.1	19.087256
20.660050	0.1	19.066931
20.661717	0.1	19.045592
20.663383	0.1	19.023658
20.665050	0.1	19.000531
20.666717	0.1	18.975378
20.668383	0.1	18.948377
20.670050	0.1	18.920721
20.671717	0.1	18.892885
20.673383	0.1	18.864275
20.675050	0.1	18.834056
20.676717	0.1	18.802346
20.678383	0.1	18.770279
20.680050	0.1	18.738688
20.681717	0.1	18.707932
20.683383	0.1	18.678249
20.685050	0.1	18.650294
20.686717	0.1	18.624188
20.688383	0.1	18.598975
20.690050	0.1	18.572987
20.691717	0.1	18.545688
20.693383	0.1	18.517913
20.695050	0.1	18.491031
20.696717	0.1	18.465937
20.698383	0.1	18.442453
20.700050	0.1	18.419565
20.701717	0.1	18.396855
20.703383	0.1	18.375159
20.705050	0.1	18.355788
20.706717	0.1	18.338979
20.708383	0.1	18.323899
20.710050	0.1	18.309475
20.711717	0.1	18.294634
20.713383	0.1	18.279017
20.715050	0.1	18.262626
20.716717	0.1	18.246771
20.718383	0.1	18.233062
20.720050	0.1	18.222214
20.721717	0.1	18.213154
20.723383	0.1	18.204929
20.725050	0.1	18.197478
20.726717	0.1	18.191160
20.728383	0.1	18.185915
20.730050	0.1	18.181325
20.731717	0.1	18.176855
20.733383	0.1	18.171788
20.735050	0.1	18.166066
20.736717	0.1	18.160583
20.738383	0.1	18.156053
20.740050	0.1	18.153192
20.741717	0.1	18.152298
20.743383	0.1	18.154086
20.745050	0.1	18.158795
20.746717	0.1	18.164815
20.748383	0.1	18.170179
20.750050	0.1	18.174471
20.751717	0.1	18.178881
20.753383	0.1	18.184663
20.755050	0.1	18.191875
20.756717	0.1	18.200041
20.758383	0.1	18.209101
20.760050	0.1	18.218816
20.761717	0.1	18.228174
20.763383	0.1	18.236102
20.765050	0.1	18.242301
20.766717	0.1	18.247784
20.768383	0.1	18.254043
20.770050	0.1	18.262566
20.771717	0.1	18.274487
20.773383	0.1	18.289865
20.775050	0.1	18.307389
20.776717	0.1	18.325807
20.778383	0.1	18.344225
20.780050	0.1	18.361927
20.781717	0.1	18.379272
20.783383	0.1	18.397094
20.785050	0.1	18.416287
20.786717	0.1	18.437089
20.788383	0.1	18.459321
20.790050	0.1	18.483223
20.791717	0.1	18.508793
20.793383	0.1	18.535675
20.795050	0.1	18.563331
20.796717	0.1	18.591047
20.798383	0.1	18.617870
20.800050	0.1	18.643261
20.801717	0.1	18.667401
20.803383	0.1	18.691243
20.805050	0.1	18.715621
20.806717	0.1	18.740834
20.808383	0.1	18.765749
20.810050	0.1	18.788816
20.811717	0.1	18.809320
20.813383	0.1	18.828274
20.815050	0.1	18.847109
20.816717	0.1	18.866004
20.818383	0.1	18.884839
20.820050	0.1	18.904329
20.821717	0.1	18.925310
20.823383	0.1	18.946828
20.825050	0.1	18.966914
20.826717	0.1	18.984915
20.828383	0.1	19.002439
20.830050	0.1	19.021810
20.831717	0.1	19.043566
20.833383	0.1	19.065858
20.835050	0.1	19.086660
20.836717	0.1	19.105912
20.838383	0.1	19.125761
20.840050	0.1	19.147934
20.841717	0.1	19.172133
20.843383	0.1	19.197167
20.845050	0.1	19.222738
20.846717	0.1	19.249202
20.848383	0.1	19.276739
20.850050	0.1	19.305350
20.851717	0.1	19.335569
20.853383	0.1	19.367338
20.855050	0.1	19.399763
20.856717	0.1	19.432367
20.858383	0.1	19.465984
20.860050	0.1	19.500853
20.861717	0.1	19.536198
20.863383	0.1	19.571067
20.865050	0.1	19.605757
20.866717	0.1	19.641937
20.868383	0.1	19.680561
20.870050	0.1	19.720734
20.871717	0.1	19.760193
20.873383	0.1	19.796730
20.875050	0.1	19.829572
20.876717	0.1	19.859971
20.878383	0.1	19.889952
20.880050	0.1	19.920827
20.881717	0.1	19.952537
20.883383	0.1	19.983770
20.885050	0.1	20.012082
20.886717	0.1	20.034851
20.888383	0.1	20.050527
20.890050	0.1	20.059468
20.891717	0.1	20.063640
20.893383	0.1	20.065368
20.895050	0.1	20.065249
20.896717	0.1	20.061852
20.898383	0.1	20.053269
20.900050	0.1	20.038725
20.901717	0.1	20.019473
20.903383	0.1	19.997479
20.905050	0.1	19.972922
20.906717	0.1	19.944848
20.908383	0.1	19.912244
20.910050	0.1	19.874634
20.911717	0.1	19.831778
20.913383	0.1	19.783438
20.915050	0.1	19.729317
20.916717	0.1	19.669653
20.918383	0.1	19.604505
20.920050	0.1	19.534351
20.921717	0.1	19.460679
20.923383	0.1	19.385697
20.925050	0.1	19.310893
20.926717	0.1	19.236447
20.928383	0.1	19.161524
20.930050	0.1	19.085408
20.931717	0.1	19.007565
20.933383	0.1	18.927933
20.935050	0.1	18.846573
20.936717	0.1	18.764080
20.938383	0.1	18.681289
20.940050	0.1	18.598975
20.941717	0.1	18.517495
20.943383	0.1	18.437208
20.945050	0.1	18.358649
20.946717	0.1	18.281938
20.948383	0.1	18.206240
20.950050	0.1	18.130125
20.951717	0.1	18.053592
20.953383	0.1	17.978371
20.955050	0.1	17.906726
20.956717	0.1	17.839969
20.958383	0.1	17.777563
20.960050	0.1	17.717780
20.961717	0.1	17.658831
20.963383	0.1	17.599822
20.965050	0.1	17.541350
20.966717	0.1	17.484666
20.968383	0.1	17.430903
20.970050	0.1	17.380358
20.971717	0.1	17.332197
20.973383	0.1	17.285706
20.975050	0.1	17.240883
20.976717	0.1	17.198266
20.978383	0.1	17.157615
20.980050	0.1	17.118038
20.981717	0.1	17.079176
20.983383	0.1	17.041267
20.985050	0.1	17.005206
20.986717	0.1	16.972066
20.988383	0.1	16.941846
20.990050	0.1	16.913296
20.991717	0.1	16.884984
20.993383	0.1	16.856135
20.995050	0.1	16.827048
20.996717	0.1	16.798497
20.998383	0.1	16.771437
21.000050	0.1	16.746939
21.001717	0.1	16.726197
21.003383	0.1	16.709150
21.005050	0.1	16.693474
21.006717	0.1	16.676367
21.008383	0.1	16.657175
21.010050	0.1	16.637207
21.011717	0.1	16.617955
21.013383	0.1	16.599179
21.015050	0.1	16.580285
21.016717	0.1	16.560973
21.018383	0.1	16.541482
21.020050	0.1	16.522289
21.021717	0.1	16.505362
21.023383	0.1	16.492547
21.025050	0.1	16.482891
21.026717	0.1	16.473712
21.028383	0.1	16.463161
21.030050	0.1	16.451002
21.031717	0.1	16.437114
21.033383	0.1	16.421557
21.035050	0.1	16.405226
21.036717	0.1	16.389490
21.038383	0.1	16.375185
21.040050	0.1	16.362072
21.041717	0.1	16.349913
21.043383	0.1	16.339422
21.045050	0.1	16.330839
21.046717	0.1	16.322852
21.048383	0.1	16.313494
21.050050	0.1	16.302229
21.051717	0.1	16.290129
21.053383	0.1	16.279043
21.055050	0.1	16.270579
21.056717	0.1	16.264678
21.058383	0.1	16.259612
21.060050	0.1	16.253532
21.061717	0.1	16.245664
21.063383	0.1	16.236962
21.065050	0.1	16.229213
21.066717	0.1	16.223372
21.068383	0.1	16.218663
21.070050	0.1	16.213895
21.071717	0.1	16.208471
21.073383	0.1	16.202749
21.075050	0.1	16.197027
21.076717	0.1	16.191841
21.078383	0.1	16.187490
21.080050	0.1	16.184271
21.081717	0.1	16.182364
21.083383	0.1	16.181708
21.085050	0.1	16.181410
21.086717	0.1	16.179980
21.088383	0.1	16.176582
21.090050	0.1	16.172231
21.091717	0.1	16.169430
21.093383	0.1	16.169787
21.095050	0.1	16.172052
21.096717	0.1	16.173841
21.098383	0.1	16.173960
21.100050	0.1	16.173244
21.101717	0.1	16.172887
21.103383	0.1	16.172827
21.105050	0.1	16.172529
21.106717	0.1	16.171814
21.108383	0.1	16.171456
21.110050	0.1	16.171993
21.111717	0.1	16.173483
21.113383	0.1	16.175748
21.115050	0.1	16.178728
21.116717	0.1	16.182841
21.118383	0.1	16.188444
21.120050	0.1	16.195239
21.121717	0.1	16.202391
21.123383	0.1	16.208948
21.125050	0.1	16.214789
21.126717	0.1	16.220749
21.128383	0.1	16.227366
21.130050	0.1	16.234458
21.131717	0.1	16.241730
21.133383	0.1	16.248764
21.135050	0.1	16.255320
21.136717	0.1	16.261459
21.138383	0.1	16.267837
21.140050	0.1	16.275168
21.141717	0.1	16.282977
21.143383	0.1	16.289891
21.145050	0.1	16.294421
21.146717	0.1	16.296268
21.148383	0.1	16.296626
21.150050	0.1	16.296686
21.151717	0.1	16.296209
21.153383	0.1	16.294540
21.155050	0.1	16.291858
21.156717	0.1	16.288878
21.158383	0.1	16.285838
21.160050	0.1	16.282559
21.161717	0.1	16.277255
21.163383	0.1	16.268135
21.165050	0.1	16.255559
21.166717	0.1	16.242028
21.168383	0.1	16.230048
21.170050	0.1	16.220213
21.171717	0.1	16.211391
21.173383	0.1	16.201736
21.175050	0.1	16.189755
21.176717	0.1	16.175152
21.178383	0.1	16.158582
21.180050	0.1	16.141296
21.181717	0.1	16.124130
21.183383	0.1	16.107501
21.185050	0.1	16.091348
21.186717	0.1	16.075135
21.188383	0.1	16.057909
21.190050	0.1	16.039313
21.191717	0.1	16.019941
21.193383	0.1	16.000331
21.195050	0.1	15.979947
21.196717	0.1	15.958191
21.198383	0.1	15.936316
21.200050	0.1	15.916229
21.201717	0.1	15.898050
21.203383	0.1	15.880407
21.205050	0.1	15.861929
21.206717	0.1	15.842796
21.208383	0.1	15.824021
21.210050	0.1	15.805901
21.211717	0.1	15.787245
21.213383	0.1	15.767694
21.215050	0.1	15.747965
21.216717	0.1	15.728951
21.218383	0.1	15.710891
21.220050	0.1	15.694023
21.221717	0.1	15.679182
21.223383	0.1	15.666665
21.225050	0.1	15.655697
21.226717	0.1	15.644730
21.228383	0.1	15.633107
21.230050	0.1	15.621425
21.231717	0.1	15.610815
21.233383	0.1	15.602232
21.235050	0.1	15.595616
21.236717	0.1	15.589536
21.238383	0.1	15.582860
21.240050	0.1	15.575052
21.241717	0.1	15.566350
21.243383	0.1	15.557290
21.245050	0.1	15.547992
21.246717	0.1	15.537978
21.248383	0.1	15.526713
21.250050	0.1	15.514434
21.251717	0.1	15.502454
21.253383	0.1	15.492023
21.255050	0.1	15.484096
21.256717	0.1	15.478612
21.258383	0.1	15.474559
21.260050	0.1	15.470565
21.261717	0.1	15.465737
21.263383	0.1	15.459538
21.265050	0.1	15.451492
21.266717	0.1	15.441836
21.268383	0.1	15.432061
21.270050	0.1	15.424133
21.271717	0.1	15.419067
21.273383	0.1	15.415848
21.275050	0.1	15.412272
21.276717	0.1	15.406371
21.278383	0.1	15.398444
21.280050	0.1	15.390635
21.281717	0.1	15.383900
21.283383	0.1	15.377582
21.285050	0.1	15.371145
21.286717	0.1	15.364290
21.288383	0.1	15.356422
21.290050	0.1	15.347005
21.291717	0.1	15.335859
21.293383	0.1	15.323223
21.295050	0.1	15.309514
21.296717	0.1	15.295387
21.298383	0.1	15.281738
21.300050	0.1	15.269519
21.301717	0.1	15.258075
21.303383	0.1	15.246154
21.305050	0.1	15.233160
21.306717	0.1	15.219093
21.308383	0.1	15.204192
21.310050	0.1	15.189231
21.311717	0.1	15.174807
21.313383	0.1	15.161336
21.315050	0.1	15.149356
21.316717	0.1	15.139223
21.318383	0.1	15.130402
21.320050	0.1	15.121699
21.321717	0.1	15.111566
21.323383	0.1	15.098871
21.325050	0.1	15.083791
21.326717	0.1	15.067459
21.328383	0.1	15.050710
21.330050	0.1	15.033902
21.331717	0.1	15.017332
21.333383	0.1	15.001954
21.335050	0.1	14.989079
21.336717	0.1	14.978469
21.338383	0.1	14.968396
21.340050	0.1	14.957727
21.341717	0.1	14.947177
21.343383	0.1	14.937998
21.345050	0.1	14.930249
21.346717	0.1	14.922441
21.348383	0.1	14.912904
21.350050	0.1	14.900626
21.351717	0.1	14.886678
21.353383	0.1	14.873386
21.355050	0.1	14.862300
21.356717	0.1	14.852763
21.358383	0.1	14.842630
21.360050	0.1	14.830829
21.361717	0.1	14.818490
21.363383	0.1	14.806927
21.365050	0.1	14.796437
21.366717	0.1	14.787019
21.368383	0.1	14.779151
21.370050	0.1	14.772595
21.371717	0.1	14.767230
21.373383	0.1	14.763595
21.375050	0.1	14.761032
21.376717	0.1	14.757515
21.378383	0.1	14.751316
21.380050	0.1	14.743150
21.381717	0.1	14.735044
21.383383	0.1	14.727415
21.385050	0.1	14.719547
21.386717	0.1	14.710666
21.388383	0.1	14.701188
21.390050	0.1	14.691950
21.391717	0.1	14.684320
21.393383	0.1	14.679075
21.395050	0.1	14.676512
21.396717	0.1	14.675916
21.398383	0.1	14.676274
21.400050	0.1	14.676155
21.401717	0.1	14.674724
21.403383	0.1	14.671505
21.405050	0.1	14.666737
21.406717	0.1	14.661134
21.408383	0.1	14.655591
21.410050	0.1	14.651359
21.411717	0.1	14.648915
21.413383	0.1	14.647962
21.415050	0.1	14.646829
21.416717	0.1	14.644445
21.418383	0.1	14.641167
21.420050	0.1	14.637710
21.421717	0.1	14.634312
21.423383	0.1	14.631272
21.425050	0.1	14.628888
21.426717	0.1	14.627100
21.428383	0.1	14.625610
21.430050	0.1	14.624656
21.431717	0.1	14.624597
21.433383	0.1	14.625073
21.435050	0.1	14.625669
21.436717	0.1	14.627040
21.438383	0.1	14.629961
21.440050	0.1	14.633895
21.441717	0.1	14.636398
21.443383	0.1	14.635564
21.445050	0.1	14.631570
21.446717	0.1	14.626504
21.448383	0.1	14.622451
21.450050	0.1	14.620365
21.451717	0.1	14.620067
21.453383	0.1	14.620841
21.455050	0.1	14.622153
21.456717	0.1	14.623583
21.458383	0.1	14.624358
21.460050	0.1	14.623941
21.461717	0.1	14.622808
21.463383	0.1	14.621795
21.465050	0.1	14.621020
21.466717	0.1	14.619530
21.468383	0.1	14.616609
21.470050	0.1	14.612318
21.471717	0.1	14.607192
21.473383	0.1	14.601828
21.475050	0.1	14.597059
21.476717	0.1	14.593006
21.478383	0.1	14.589370
21.480050	0.1	14.584959
21.481717	0.1	14.578164
21.483383	0.1	14.567555
21.485050	0.1	14.552892
21.486717	0.1	14.535666
21.488383	0.1	14.518202
21.490050	0.1	14.502884
21.491717	0.1	14.490307
21.493383	0.1	14.479996
21.495050	0.1	14.471532
21.496717	0.1	14.463962
21.498383	0.1	14.455498
21.500050	0.1	14.444590
21.501717	0.1	14.430703
21.503383	0.1	14.414192
21.505050	0.1	14.395774
21.506717	0.1	14.376284
21.508383	0.1	14.356733
21.510050	0.1	14.338137
21.511717	0.1	14.321507
21.513383	0.1	14.307083
21.515050	0.1	14.294685
21.516717	0.1	14.283539
21.518383	0.1	14.272393
21.520050	0.1	14.259160
21.521717	0.1	14.242710
21.523383	0.1	14.223874
21.525050	0.1	14.204324
21.526717	0.1	14.185310
21.528383	0.1	14.167250
21.530050	0.1	14.150740
21.531717	0.1	14.135540
21.533383	0.1	14.120162
21.535050	0.1	14.104129
21.536717	0.1	14.089347
21.538383	0.1	14.078081
21.540050	0.1	14.070392
21.541717	0.1	14.063598
21.543383	0.1	14.055193
21.545050	0.1	14.044524
21.546717	0.1	14.031947
21.548383	0.1	14.018834
21.550050	0.1	14.007152
21.551717	0.1	13.997675
21.553383	0.1	13.989747
21.555050	0.1	13.982297
21.556717	0.1	13.974429
21.558383	0.1	13.965608
21.560050	0.1	13.956428
21.561717	0.1	13.948084
21.563383	0.1	13.941646
21.565050	0.1	13.937653
21.566717	0.1	13.935865
21.568383	0.1	13.935150
21.570050	0.1	13.934255
21.571717	0.1	13.932169
21.573383	0.1	13.928533
21.575050	0.1	13.923229
21.576717	0.1	13.917209
21.578383	0.1	13.911725
21.580050	0.1	13.908447
21.581717	0.1	13.908029
21.583383	0.1	13.909818
21.585050	0.1	13.912381
21.586717	0.1	13.914526
21.588383	0.1	13.915957
21.590050	0.1	13.916374
21.591717	0.1	13.915420
21.593383	0.1	13.913155
21.595050	0.1	13.910414
21.596717	0.1	13.908149
21.598383	0.1	13.907016
21.600050	0.1	13.906420
21.601717	0.1	13.905228
21.603383	0.1	13.903559
21.605050	0.1	13.902784
21.606717	0.1	13.903798
21.608383	0.1	13.906241
21.610050	0.1	13.908983
21.611717	0.1	13.911069
21.613383	0.1	13.912559
21.615050	0.1	13.914109
21.616717	0.1	13.916016
21.618383	0.1	13.918162
21.620050	0.1	13.920844
21.621717	0.1	13.924540
21.623383	0.1	13.929368
21.625050	0.1	13.934554
21.626717	0.1	13.939024
21.628383	0.1	13.941825
21.630050	0.1	13.942660
21.631717	0.1	13.941646
21.633383	0.1	13.940454
21.635050	0.1	13.942064
21.636717	0.1	13.947786
21.638383	0.1	13.956309
21.640050	0.1	13.964892
21.641717	0.1	13.972045
21.643383	0.1	13.978542
21.645050	0.1	13.985694
21.646717	0.1	13.993741
21.648383	0.1	14.001788
21.650050	0.1	14.008880
21.651717	0.1	14.014424
21.653383	0.1	14.017881
21.655050	0.1	14.018954
21.656717	0.1	14.017404
21.658383	0.1	14.013649
21.660050	0.1	14.009238
21.661717	0.1	14.006437
21.663383	0.1	14.007092
21.665050	0.1	14.011980
21.666717	0.1	14.020325
21.668383	0.1	14.030517
21.670050	0.1	14.040471
21.671717	0.1	14.048458
21.673383	0.1	14.054478
21.675050	0.1	14.060081
21.676717	0.1	14.066697
21.678383	0.1	14.074386
21.680050	0.1	14.082433
21.681717	0.1	14.090122
21.683383	0.1	14.097274
21.685050	0.1	14.104606
21.686717	0.1	14.112473
21.688383	0.1	14.120758
21.690050	0.1	14.129282
21.691717	0.1	14.138759
21.693383	0.1	14.150144
21.695050	0.1	14.163555
21.696717	0.1	14.178873
21.698383	0.1	14.196337
21.700050	0.1	14.216007
21.701717	0.1	14.237405
21.703383	0.1	14.259876
21.705050	0.1	14.283062
21.706717	0.1	14.306785
21.708383	0.1	14.330924
21.710050	0.1	14.355303
21.711717	0.1	14.379562
21.713383	0.1	14.403582
21.715050	0.1	14.427424
21.716717	0.1	14.450730
21.718383	0.1	14.473678
21.720050	0.1	14.496804
21.721717	0.1	14.520825
21.723383	0.1	14.545561
21.725050	0.1	14.570356
21.726717	0.1	14.595092
21.728383	0.1	14.620067
21.730050	0.1	14.644802
21.731717	0.1	14.668227
21.733383	0.1	14.689923
21.735050	0.1	14.709891
21.736717	0.1	14.728487
21.738383	0.1	14.745832
21.740050	0.1	14.761747
21.741717	0.1	14.775814
21.743383	0.1	14.787734
21.745050	0.1	14.797629
21.746717	0.1	14.805795
21.748383	0.1	14.812470
21.750050	0.1	14.817418
21.751717	0.1	14.820159
21.753383	0.1	14.820338
21.755050	0.1	14.817716
21.756717	0.1	14.812172
21.758383	0.1	14.803410
21.760050	0.1	14.790715
21.761717	0.1	14.773310
21.763383	0.1	14.750720
21.765050	0.1	14.723183
21.766717	0.1	14.692307
21.768383	0.1	14.660240
21.770050	0.1	14.628530
21.771717	0.1	14.597238
21.773383	0.1	14.565469
21.775050	0.1	14.531673
21.776717	0.1	14.495314
21.778383	0.1	14.456511
21.780050	0.1	14.415384
21.781717	0.1	14.372171
21.783383	0.1	14.328183
21.785050	0.1	14.284492
21.786717	0.1	14.240623
21.788383	0.1	14.195681
21.790050	0.1	14.150144
21.791717	0.1	14.105380
21.793383	0.1	14.061333
21.795050	0.1	14.016569
21.796717	0.1	13.970257
21.798383	0.1	13.922990
21.800050	0.1	13.876618
21.801717	0.1	13.832749
21.803383	0.1	13.791562
21.805050	0.1	13.751984
21.806717	0.1	13.712526
21.808383	0.1	13.671816
21.810050	0.1	13.628960
21.811717	0.1	13.584615
21.813383	0.1	13.540924
21.815050	0.1	13.499976
21.816717	0.1	13.462187
21.818383	0.1	13.426722
21.820050	0.1	13.392747
21.821717	0.1	13.360263
21.823383	0.1	13.330401
21.825050	0.1	13.304592
21.826717	0.1	13.282836
21.828383	0.1	13.263822
21.830050	0.1	13.245762
21.831717	0.1	13.227523
21.833383	0.1	13.208927
21.835050	0.1	13.190091
21.836717	0.1	13.171376
21.838383	0.1	13.153792
21.840050	0.1	13.137997
21.841717	0.1	13.123751
21.843383	0.1	13.110102
21.845050	0.1	13.096453
21.846717	0.1	13.082863
21.848383	0.1	13.070346
21.850050	0.1	13.059736
21.851717	0.1	13.050319
21.853383	0.1	13.040663
21.855050	0.1	13.030709
21.856717	0.1	13.021470
21.858383	0.1	13.014317
21.860050	0.1	13.009847
21.861717	0.1	13.007582
21.863383	0.1	13.006450
21.865050	0.1	13.006032
21.866717	0.1	13.006211
21.868383	0.1	13.006986
21.870050	0.1	13.007940
21.871717	0.1	13.008953
21.873383	0.1	13.009907
21.875050	0.1	13.011158
21.876717	0.1	13.013423
21.878383	0.1	13.018072
21.880050	0.1	13.024689
21.881717	0.1	13.031066
21.883383	0.1	13.035298
21.885050	0.1	13.037682
21.886717	0.1	13.039649
21.888383	0.1	13.041497
21.890050	0.1	13.042689
21.891717	0.1	13.043166
21.893383	0.1	13.044179
21.895050	0.1	13.047577
21.896717	0.1	13.053776
21.898383	0.1	13.061226
21.900050	0.1	13.068617
21.901717	0.1	13.075352
21.903383	0.1	13.081373
21.905050	0.1	13.086916
21.906717	0.1	13.092101
21.908383	0.1	13.096572
21.910050	0.1	13.099612
21.911717	0.1	13.101161
21.913383	0.1	13.101519
21.915050	0.1	13.101161
21.916717	0.1	13.100804
21.918383	0.1	13.100923
21.920050	0.1	13.101698
21.921717	0.1	13.103069
21.923383	0.1	13.104618
21.925050	0.1	13.105989
21.926717	0.1	13.106705
21.928383	0.1	13.106108
21.930050	0.1	13.103844
21.931717	0.1	13.100506
21.933383	0.1	13.096751
21.935050	0.1	13.092817
21.936717	0.1	13.088883
21.938383	0.1	13.085306
21.940050	0.1	13.082445
21.941717	0.1	13.080419
21.943383	0.1	13.079048
21.945050	0.1	13.077200
21.946717	0.1	13.073803
21.948383	0.1	13.068915
21.950050	0.1	13.063372
21.951717	0.1	13.057531
21.953383	0.1	13.051391
21.955050	0.1	13.044835
21.956717	0.1	13.037742
21.958383	0.1	13.029934
21.960050	0.1	13.021887
21.961717	0.1	13.014437
21.963383	0.1	13.007999
21.965050	0.1	13.001741
21.966717	0.1	12.994946
21.968383	0.1	12.986720
21.970050	0.1	12.976826
21.971717	0.1	12.965740
21.973383	0.1	12.954713
21.975050	0.1	12.944699
21.976717	0.1	12.935699
21.978383	0.1	12.927891
21.980050	0.1	12.921811
21.981717	0.1	12.918235
21.983383	0.1	12.916327
21.985050	0.1	12.914420
21.986717	0.1	12.911201
21.988383	0.1	12.906493
21.990050	0.1	12.901128
21.991717	0.1	12.895764
21.993383	0.1	12.891115
21.995050	0.1	12.887598
21.996717	0.1	12.885154
21.998383	0.1	12.883247
22.000050	0.1	12.880922
22.001717	0.1	12.877644
22.003383	0.1	12.873352
22.005050	0.1	12.868465
22.006717	0.1	12.862981
22.008383	0.1	12.857617
22.010050	0.1	12.853385
22.011717	0.1	12.850405
22.013383	0.1	12.847782
22.015050	0.1	12.844981
22.016717	0.1	12.842000
22.018383	0.1	12.838662
22.020050	0.1	12.834490
22.021717	0.1	12.829901
22.023383	0.1	12.826443
22.025050	0.1	12.825609
22.026717	0.1	12.826920
22.028383	0.1	12.828768
22.030050	0.1	12.830795
22.031717	0.1	12.833536
22.033383	0.1	12.837053
22.035050	0.1	12.840272
22.036717	0.1	12.842239
22.038383	0.1	12.842894
22.040050	0.1	12.842418
22.041717	0.1	12.840689
22.043383	0.1	12.838364
22.045050	0.1	12.836636
22.046717	0.1	12.837172
22.048383	0.1	12.840510
22.050050	0.1	12.846590
22.051717	0.1	12.854935
22.053383	0.1	12.864471
22.055050	0.1	12.873829
22.056717	0.1	12.882651
22.058383	0.1	12.891889
22.060050	0.1	12.902559
22.061717	0.1	12.914301
22.063383	0.1	12.925983
22.065050	0.1	12.937070
22.066717	0.1	12.948752
22.068383	0.1	12.962044
22.070050	0.1	12.977243
22.071717	0.1	12.994111
22.073383	0.1	13.011695
22.075050	0.1	13.028801
22.076717	0.1	13.045193
22.078383	0.1	13.061107
22.080050	0.1	13.076783
22.081717	0.1	13.091982
22.083383	0.1	13.106407
22.085050	0.1	13.120533
22.086717	0.1	13.135613
22.088383	0.1	13.153137
22.090050	0.1	13.173104
22.091717	0.1	13.193906
22.093383	0.1	13.213933
22.095050	0.1	13.232709
22.096717	0.1	13.250888
22.098383	0.1	13.269187
22.100050	0.1	13.287187
22.101717	0.1	13.303698
22.103383	0.1	13.318063
22.105050	0.1	13.330937
22.106717	0.1	13.343156
22.108383	0.1	13.355435
22.110050	0.1	13.367833
22.111717	0.1	13.379873
22.113383	0.1	13.390482
22.115050	0.1	13.399006
22.116717	0.1	13.405264
22.118383	0.1	13.409317
22.120050	0.1	13.411105
22.121717	0.1	13.410986
22.123383	0.1	13.409079
22.125050	0.1	13.404430
22.126717	0.1	13.396085
22.128383	0.1	13.384701
22.130050	0.1	13.371826
22.131717	0.1	13.358236
22.133383	0.1	13.343812
22.135050	0.1	13.328255
22.136717	0.1	13.311387
22.138383	0.1	13.293148
22.140050	0.1	13.273180
22.141717	0.1	13.250709
22.143383	0.1	13.225616
22.145050	0.1	13.199449
22.146717	0.1	13.173760
22.148383	0.1	13.149262
22.150050	0.1	13.125599
22.151717	0.1	13.101638
22.153383	0.1	13.076247
22.155050	0.1	13.049544
22.156717	0.1	13.022126
22.158383	0.1	12.993813
22.160050	0.1	12.964249
22.161717	0.1	12.934149
22.163383	0.1	12.904108
22.165050	0.1	12.874723
22.166717	0.1	12.847544
22.168383	0.1	12.823880
22.170050	0.1	12.803317
22.171717	0.1	12.784780
22.173383	0.1	12.767494
22.175050	0.1	12.750328
22.176717	0.1	12.731970
22.178383	0.1	12.712301
22.180050	0.1	12.692512
22.181717	0.1	12.674452
22.183383	0.1	12.660087
22.185050	0.1	12.650193
22.186717	0.1	12.643696
22.188383	0.1	12.637974
22.190050	0.1	12.631238
22.191717	0.1	12.622834
22.193383	0.1	12.612820
22.195050	0.1	12.602270
22.196717	0.1	12.592853
22.198383	0.1	12.585820
22.200050	0.1	12.581707
22.201717	0.1	12.580515
22.203383	0.1	12.581707
22.205050	0.1	12.584449
22.206717	0.1	12.587906
22.208383	0.1	12.591244
22.210050	0.1	12.594105
22.211717	0.1	12.596250
22.213383	0.1	12.597979
22.215050	0.1	12.599648
22.216717	0.1	12.601615
22.218383	0.1	12.603820
22.220050	0.1	12.606502
22.221717	0.1	12.610436
22.223383	0.1	12.616337
22.225050	0.1	12.623549
22.226717	0.1	12.630821
22.228383	0.1	12.637914
22.230050	0.1	12.644828
22.231717	0.1	12.651087
22.233383	0.1	12.656451
22.235050	0.1	12.660981
22.236717	0.1	12.664438
22.238383	0.1	12.666643
22.240050	0.1	12.668074
22.241717	0.1	12.669743
22.243383	0.1	12.671889
22.245050	0.1	12.674154
22.246717	0.1	12.676180
22.248383	0.1	12.677909
22.250050	0.1	12.678982
22.251717	0.1	12.678862
22.253383	0.1	12.677372
22.255050	0.1	12.675226
22.256717	0.1	12.673677
22.258383	0.1	12.673498
22.260050	0.1	12.673558
22.261717	0.1	12.672783
22.263383	0.1	12.671114
22.265050	0.1	12.668610
22.266717	0.1	12.664915
22.268383	0.1	12.658954
22.270050	0.1	12.650312
22.271717	0.1	12.640239
22.273383	0.1	12.631417
22.275050	0.1	12.625397
22.276717	0.1	12.621344
22.278383	0.1	12.617052
22.280050	0.1	12.611330
22.281717	0.1	12.604357
22.283383	0.1	12.596489
22.285050	0.1	12.587727
22.286717	0.1	12.577952
22.288383	0.1	12.567580
22.290050	0.1	12.557090
22.291717	0.1	12.546659
22.293383	0.1	12.536646
22.295050	0.1	12.527288
22.296717	0.1	12.518764
22.298383	0.1	12.510479
22.300050	0.1	12.501360
22.301717	0.1	12.490512
22.303383	0.1	12.478054
22.305050	0.1	12.465061
22.306717	0.1	12.453140
22.308383	0.1	12.443841
22.310050	0.1	12.437344
22.311717	0.1	12.432218
22.313383	0.1	12.426914
22.315050	0.1	12.420595
22.316717	0.1	12.413204
22.318383	0.1	12.405515
22.320050	0.1	12.399138
22.321717	0.1	12.395144
22.323383	0.1	12.393237
22.325050	0.1	12.392581
22.326717	0.1	12.392760
22.328383	0.1	12.393297
22.330050	0.1	12.393773
22.331717	0.1	12.393952
22.333383	0.1	12.393893
22.335050	0.1	12.393714
22.336717	0.1	12.393475
22.338383	0.1	12.393952
22.340050	0.1	12.396217
22.341717	0.1	12.399793
22.343383	0.1	12.403549
22.345050	0.1	12.407780
22.346717	0.1	12.414277
22.348383	0.1	12.423576
22.350050	0.1	12.433649
22.351717	0.1	12.442649
22.353383	0.1	12.449981
22.355050	0.1	12.456418
22.356717	0.1	12.463094
22.358383	0.1	12.471379
22.360050	0.1	12.482346
22.361717	0.1	12.496174
22.363383	0.1	12.511373
22.365050	0.1	12.526334
22.366717	0.1	12.540818
22.368383	0.1	12.556256
22.370050	0.1	12.573660
22.371717	0.1	12.592912
22.373383	0.1	12.613118
22.375050	0.1	12.633265
22.376717	0.1	12.653590
22.378383	0.1	12.675346
22.380050	0.1	12.698770
22.381717	0.1	12.722791
22.383383	0.1	12.745858
22.385050	0.1	12.767793
22.386717	0.1	12.789906
22.388383	0.1	12.814463
22.390050	0.1	12.842537
22.391717	0.1	12.873710
22.393383	0.1	12.906433
22.395050	0.1	12.939156
22.396717	0.1	12.970448
22.398383	0.1	13.000489
22.400050	0.1	13.030828
22.401717	0.1	13.062895
22.403383	0.1	13.096333
22.405050	0.1	13.129831
22.406717	0.1	13.162733
22.408383	0.1	13.195396
22.410050	0.1	13.228894
22.411717	0.1	13.264538
22.413383	0.1	13.302923
22.415050	0.1	13.343216
22.416717	0.1	13.383628
22.418383	0.1	13.422252
22.420050	0.1	13.458670
22.421717	0.1	13.493896
22.423383	0.1	13.528765
22.425050	0.1	13.563157
22.426717	0.1	13.596536
22.428383	0.1	13.628245
22.430050	0.1	13.658286
22.431717	0.1	13.687254
22.433383	0.1	13.715864
22.435050	0.1	13.745726
22.436717	0.1	13.777793
22.438383	0.1	13.811649
22.440050	0.1	13.846160
22.441717	0.1	13.880909
22.443383	0.1	13.915778
22.445050	0.1	13.950110
22.446717	0.1	13.982774
22.448383	0.1	14.013410
22.450050	0.1	14.043272
22.451717	0.1	14.074267
22.453383	0.1	14.106811
22.455050	0.1	14.139832
22.456717	0.1	14.172197
22.458383	0.1	14.203788
22.460050	0.1	14.234484
22.461717	0.1	14.264286
22.463383	0.1	14.294268
22.465050	0.1	14.326216
22.466717	0.1	14.361978
22.468383	0.1	14.402569
22.470050	0.1	14.447571
22.471717	0.1	14.495254
22.473383	0.1	14.543892
22.475050	0.1	14.593423
22.476717	0.1	14.644624
22.478383	0.1	14.698268
22.480050	0.1	14.754117
22.481717	0.1	14.811696
22.483383	0.1	14.870764
22.485050	0.1	14.932156
22.486717	0.1	14.997185
22.488383	0.1	15.066863
22.490050	0.1	15.141369
22.491717	0.1	15.220762
22.493383	0.1	15.305222
22.495050	0.1	15.394391
22.496717	0.1	15.488208
22.498383	0.1	15.587152
22.500050	0.1	15.690924
22.501717	0.1	15.799106
22.503383	0.1	15.911580
22.505050	0.1	16.029895
22.506717	0.1	16.156317
22.508383	0.1	16.291917
22.510050	0.1	16.436161
22.511717	0.1	16.587735
22.513383	0.1	16.745211
22.515050	0.1	16.908229
22.516717	0.1	17.078699
22.518383	0.1	17.258943
22.520050	0.1	17.450334
22.521717	0.1	17.652453
22.523383	0.1	17.864288
22.525050	0.1	18.085004
22.526717	0.1	18.315197
22.528383	0.1	18.556477
22.530050	0.1	18.810214
22.531717	0.1	19.076587
22.533383	0.1	19.354762
22.535050	0.1	19.643844
22.536717	0.1	19.943715
22.538383	0.1	20.255209
22.540050	0.1	20.578445
22.541717	0.1	20.913006
22.543383	0.1	21.258594
22.545050	0.1	21.614970
22.546717	0.1	21.981658
22.548383	0.1	22.357942
22.550050	0.1	22.742869
22.551717	0.1	23.135544
22.553383	0.1	23.535134
22.555050	0.1	23.940267
22.556717	0.1	24.349453
22.558383	0.1	24.762155
22.560050	0.1	25.177659
22.561717	0.1	25.593104
22.563383	0.1	26.003541
22.565050	0.1	26.404263
22.566717	0.1	26.792528
22.568383	0.1	27.167679
22.570050	0.1	27.530135
22.571717	0.1	27.880432
22.573383	0.1	28.218688
22.575050	0.1	28.543891
22.576717	0.1	28.852822
22.578383	0.1	29.140653
22.580050	0.1	29.403033
22.581717	0.1	29.637160
22.583383	0.1	29.840769
22.585050	0.1	30.012073
22.586717	0.1	30.151011
22.588383	0.1	30.258896
22.590050	0.1	30.336978
22.591717	0.1	30.384960
22.593383	0.1	30.400874
22.595050	0.1	30.382456
22.596717	0.1	30.328335
22.598383	0.1	30.238809
22.600050	0.1	30.115427
22.601717	0.1	29.960396
22.603383	0.1	29.775621
22.605050	0.1	29.562654
22.606717	0.1	29.322626
22.608383	0.1	29.055359
22.610050	0.1	28.760435
22.611717	0.1	28.439047
22.613383	0.1	28.094413
22.615050	0.1	27.730109
22.616717	0.1	27.348103
22.618383	0.1	26.949169
22.620050	0.1	26.533784
22.621717	0.1	26.103617
22.623383	0.1	25.661947
22.625050	0.1	25.212587
22.626717	0.1	24.758877
22.628383	0.1	24.302722
22.630050	0.1	23.844899
22.631717	0.1	23.385407
22.633383	0.1	22.924425
22.635050	0.1	22.463442
22.636717	0.1	22.004665
22.638383	0.1	21.551074
22.640050	0.1	21.105410
22.641717	0.1	20.669760
22.643383	0.1	20.244838
22.645050	0.1	19.829751
22.646717	0.1	19.423426
22.648383	0.1	19.025029
22.650050	0.1	18.635513
22.651717	0.1	18.257679
22.653383	0.1	17.894329
22.655050	0.1	17.547191
22.656717	0.1	17.216564
22.658383	0.1	16.901971
22.660050	0.1	16.602458
22.661717	0.1	16.316176
22.663383	0.1	16.041399
22.665050	0.1	15.777887
22.666717	0.1	15.526772
22.668383	0.1	15.289427
22.670050	0.1	15.065969
22.671717	0.1	14.855565
22.673383	0.1	14.657737
22.675050	0.1	14.473320
22.676717	0.1	14.303447
22.678383	0.1	14.147879
22.680050	0.1	14.004947
22.681717	0.1	13.872624
22.683383	0.1	13.750018
22.685050	0.1	13.637424
22.686717	0.1	13.535500
22.688383	0.1	13.443769
22.690050	0.1	13.360740
22.691717	0.1	13.284565
22.693383	0.1	13.213635
22.695050	0.1	13.147534
22.696717	0.1	13.087512
22.698383	0.1	13.035298
22.700050	0.1	12.991727
22.701717	0.1	12.955666
22.703383	0.1	12.925387
22.705050	0.1	12.900234
22.706717	0.1	12.880028
22.708383	0.1	12.864710
22.710050	0.1	12.854875
22.711717	0.1	12.851358
22.713383	0.1	12.853444
22.715050	0.1	12.859047
22.716717	0.1	12.866677
22.718383	0.1	12.876273
22.720050	0.1	12.889148
22.721717	0.1	12.905956
22.723383	0.1	12.925745
22.725050	0.1	12.946785
22.726717	0.1	12.968124
22.728383	0.1	12.989879
22.730050	0.1	13.012589
22.731717	0.1	13.037325
22.733383	0.1	13.064743
22.735050	0.1	13.094128
22.736717	0.1	13.124586
22.738383	0.1	13.155878
22.740050	0.1	13.188423
22.741717	0.1	13.222099
22.743383	0.1	13.255955
22.745050	0.1	13.289035
22.746717	0.1	13.320626
22.748383	0.1	13.351143
22.750050	0.1	13.381422
22.751717	0.1	13.412119
22.753383	0.1	13.443411
22.755050	0.1	13.474286
22.756717	0.1	13.502599
22.758383	0.1	13.526560
22.760050	0.1	13.545454
22.761717	0.1	13.559581
22.763383	0.1	13.570131
22.765050	0.1	13.578416
22.766717	0.1	13.585687
22.768383	0.1	13.592482
22.770050	0.1	13.598085
22.771717	0.1	13.601244
22.773383	0.1	13.601304
22.775050	0.1	13.598085
22.776717	0.1	13.591588
22.778383	0.1	13.581515
22.780050	0.1	13.566674
22.781717	0.1	13.546289
22.783383	0.1	13.521672
22.785050	0.1	13.494969
22.786717	0.1	13.466895
22.788383	0.1	13.436259
22.790050	0.1	13.402522
22.791717	0.1	13.366164
22.793383	0.1	13.327957
22.795050	0.1	13.287843
22.796717	0.1	13.245166
22.798383	0.1	13.199151
22.800050	0.1	13.149799
22.801717	0.1	13.098360
22.803383	0.1	13.046623
22.805050	0.1	12.994827
22.806717	0.1	12.942673
22.808383	0.1	12.890578
22.810050	0.1	12.839437
22.811717	0.1	12.788952
22.813383	0.1	12.738109
22.815050	0.1	12.686492
22.816717	0.1	12.635053
22.818383	0.1	12.584985
22.820050	0.1	12.536526
22.821717	0.1	12.488545
22.823383	0.1	12.439490
22.825050	0.1	12.389243
22.826717	0.1	12.339056
22.828383	0.1	12.290419
22.830050	0.1	12.244583
22.831717	0.1	12.202085
22.833383	0.1	12.162686
22.835050	0.1	12.126089
22.836717	0.1	12.091935
22.838383	0.1	12.060226
22.840050	0.1	12.031258
22.841717	0.1	12.003721
22.843383	0.1	11.975289
22.845050	0.1	11.943937
22.846717	0.1	11.910201
22.848383	0.1	11.876405
22.850050	0.1	11.844815
22.851717	0.1	11.816562
22.853383	0.1	11.791349
22.855050	0.1	11.768044
22.856717	0.1	11.745692
22.858383	0.1	11.724354
22.860050	0.1	11.704565
22.861717	0.1	11.686326
22.863383	0.1	11.669279
22.865050	0.1	11.652888
22.866717	0.1	11.636914
22.868383	0.1	11.621714
22.870050	0.1	11.608482
22.871717	0.1	11.597992
22.873383	0.1	11.590005
22.875050	0.1	11.583925
22.876717	0.1	11.579812
22.878383	0.1	11.576832
22.880050	0.1	11.572779
22.881717	0.1	11.565686
22.883383	0.1	11.555255
22.885050	0.1	11.542977
22.886717	0.1	11.531413
22.888383	0.1	11.522115
22.890050	0.1	11.515082
22.891717	0.1	11.509777
22.893383	0.1	11.505485
22.895050	0.1	11.501313
22.896717	0.1	11.496664
22.898383	0.1	11.491538
22.900050	0.1	11.486948
22.901717	0.1	11.483670
22.903383	0.1	11.481882
22.905050	0.1	11.481286
22.906717	0.1	11.481763
22.908383	0.1	11.483134
22.910050	0.1	11.484862
22.911717	0.1	11.485816
22.913383	0.1	11.484564
22.915050	0.1	11.480511
22.916717	0.1	11.474610
22.918383	0.1	11.468948
22.920050	0.1	11.465014
22.921717	0.1	11.463166
22.923383	0.1	11.462987
22.925050	0.1	11.464239
22.926717	0.1	11.466504
22.928383	0.1	11.468888
22.930050	0.1	11.470438
22.931717	0.1	11.470974
22.933383	0.1	11.470557
22.935050	0.1	11.469246
22.936717	0.1	11.467696
22.938383	0.1	11.467159
22.940050	0.1	11.468530
22.941717	0.1	11.471868
22.943383	0.1	11.476696
22.945050	0.1	11.481405
22.946717	0.1	11.485041
22.948383	0.1	11.487842
22.950050	0.1	11.490584
22.951717	0.1	11.493147
22.953383	0.1	11.495293
22.955050	0.1	11.496902
22.956717	0.1	11.498392
22.958383	0.1	11.499227
22.960050	0.1	11.498631
22.961717	0.1	11.497319
22.963383	0.1	11.497915
22.965050	0.1	11.501790
22.966717	0.1	11.507989
22.968383	0.1	11.514188
22.970050	0.1	11.518658
22.971717	0.1	11.521877
22.973383	0.1	11.525870
22.975050	0.1	11.532129
22.976717	0.1	11.540175
22.978383	0.1	11.548281
22.980050	0.1	11.555076
22.981717	0.1	11.560500
22.983383	0.1	11.565686
22.985050	0.1	11.571527
22.986717	0.1	11.578143
22.988383	0.1	11.584700
22.990050	0.1	11.590839
22.991717	0.1	11.596621
22.993383	0.1	11.601389
22.995050	0.1	11.604906
22.996717	0.1	11.607886
22.998383	0.1	11.612535
23.000050	0.1	11.620999
23.001717	0.1	11.634112
23.003383	0.1	11.650146
23.005050	0.1	11.666358
23.006717	0.1	11.680663
23.008383	0.1	11.693061
23.010050	0.1	11.704088
23.011717	0.1	11.714102
23.013383	0.1	11.723877
23.015050	0.1	11.734963
23.016717	0.1	11.749030
23.018383	0.1	11.766017
23.020050	0.1	11.784018
23.021717	0.1	11.801184
23.023383	0.1	11.817456
23.025050	0.1	11.834026
23.026717	0.1	11.851729
23.028383	0.1	11.870862
23.030050	0.1	11.891485
23.031717	0.1	11.913539
23.033383	0.1	11.936248
23.035050	0.1	11.958540
23.036717	0.1	11.979521
23.038383	0.1	11.999429
23.040050	0.1	12.019456
23.041717	0.1	12.040020
23.043383	0.1	12.060345
23.045050	0.1	12.079180
23.046717	0.1	12.096287
23.048383	0.1	12.112916
23.050050	0.1	12.130738
23.051717	0.1	12.150586
23.053383	0.1	12.171984
23.055050	0.1	12.193502
23.056717	0.1	12.213469
23.058383	0.1	12.231053
23.060050	0.1	12.246907
23.061717	0.1	12.261868
23.063383	0.1	12.276233
23.065050	0.1	12.289167
23.066717	0.1	12.299300
23.068383	0.1	12.306274
23.070050	0.1	12.311221
23.071717	0.1	12.315691
23.073383	0.1	12.319983
23.075050	0.1	12.324096
23.076717	0.1	12.328327
23.078383	0.1	12.332738
23.080050	0.1	12.336314
23.081717	0.1	12.337566
23.083383	0.1	12.336016
23.085050	0.1	12.331963
23.086717	0.1	12.326301
23.088383	0.1	12.319327
23.090050	0.1	12.310446
23.091717	0.1	12.299002
23.093383	0.1	12.285651
23.095050	0.1	12.270988
23.096717	0.1	12.255491
23.098383	0.1	12.239993
23.100050	0.1	12.225629
23.101717	0.1	12.213112
23.103383	0.1	12.202502
23.105050	0.1	12.192548
23.106717	0.1	12.181640
23.108383	0.1	12.169183
23.110050	0.1	12.155295
23.111717	0.1	12.140096
23.113383	0.1	12.124360
23.115050	0.1	12.108088
23.116717	0.1	12.091041
23.118383	0.1	12.073279
23.120050	0.1	12.055100
23.121717	0.1	12.037397
23.123383	0.1	12.021423
23.125050	0.1	12.008012
23.126717	0.1	11.997164
23.128383	0.1	11.988343
23.130050	0.1	11.980832
23.131717	0.1	11.973739
23.133383	0.1	11.966050
23.135050	0.1	11.957289
23.136717	0.1	11.947513
23.138383	0.1	11.937381
23.140050	0.1	11.927725
23.141717	0.1	11.920095
23.143383	0.1	11.915088
23.145050	0.1	11.911691
23.146717	0.1	11.908234
23.148383	0.1	11.903704
23.150050	0.1	11.898340
23.151717	0.1	11.893631
23.153383	0.1	11.890114
23.155050	0.1	11.886955
23.156717	0.1	11.882902
23.158383	0.1	11.877597
23.160050	0.1	11.871517
23.161717	0.1	11.865795
23.163383	0.1	11.861444
23.165050	0.1	11.858047
23.166717	0.1	11.853755
23.168383	0.1	11.847318
23.170050	0.1	11.838914
23.171717	0.1	11.830748
23.173383	0.1	11.824847
23.175050	0.1	11.821450
23.176717	0.1	11.818708
23.178383	0.1	11.815191
23.180050	0.1	11.810542
23.181717	0.1	11.805416
23.183383	0.1	11.799932
23.185050	0.1	11.793078
23.186717	0.1	11.783303
23.188383	0.1	11.770190
23.190050	0.1	11.755527
23.191717	0.1	11.742056
23.193383	0.1	11.731566
23.195050	0.1	11.724175
23.196717	0.1	11.718810
23.198383	0.1	11.713863
23.200050	0.1	11.707187
23.201717	0.1	11.697412
23.203383	0.1	11.684657
23.205050	0.1	11.670948
23.206717	0.1	11.657596
23.208383	0.1	11.644901
23.210050	0.1	11.632980
23.211717	0.1	11.621893
23.213383	0.1	11.611164
23.215050	0.1	11.600674
23.216717	0.1	11.590780
23.218383	0.1	11.581064
23.220050	0.1	11.570454
23.221717	0.1	11.557878
23.223383	0.1	11.543215
23.225050	0.1	11.527241
23.226717	0.1	11.510909
23.228383	0.1	11.494876
23.230050	0.1	11.479378
23.231717	0.1	11.464835
23.233383	0.1	11.452139
23.235050	0.1	11.441291
23.236717	0.1	11.431635
23.238383	0.1	11.422873
23.240050	0.1	11.414827
23.241717	0.1	11.407078
23.243383	0.1	11.399210
23.245050	0.1	11.391223
23.246717	0.1	11.383117
23.248383	0.1	11.374713
23.250050	0.1	11.365653
23.251717	0.1	11.356295
23.253383	0.1	11.347175
23.255050	0.1	11.338890
23.256717	0.1	11.332393
23.258383	0.1	11.327744
23.260050	0.1	11.323930
23.261717	0.1	11.319996
23.263383	0.1	11.316360
23.265050	0.1	11.313499
23.266717	0.1	11.310757
23.268383	0.1	11.306704
23.270050	0.1	11.300326
23.271717	0.1	11.292160
23.273383	0.1	11.283637
23.275050	0.1	11.275590
23.276717	0.1	11.268795
23.278383	0.1	11.263967
23.280050	0.1	11.261643
23.281717	0.1	11.261881
23.283383	0.1	11.264027
23.285050	0.1	11.266590
23.286717	0.1	11.267484
23.288383	0.1	11.265159
23.290050	0.1	11.259676
23.291717	0.1	11.252106
23.293383	0.1	11.243940
23.295050	0.1	11.236430
23.296717	0.1	11.231125
23.298383	0.1	11.229099
23.300050	0.1	11.230410
23.301717	0.1	11.233628
23.303383	0.1	11.236668
23.305050	0.1	11.237622
23.306717	0.1	11.236132
23.308383	0.1	11.233271
23.310050	0.1	11.229754
23.311717	0.1	11.225999
23.313383	0.1	11.222125
23.315050	0.1	11.218906
23.316717	0.1	11.217058
23.318383	0.1	11.216582
23.320050	0.1	11.216701
23.321717	0.1	11.216760
23.323383	0.1	11.215985
23.325050	0.1	11.213244
23.326717	0.1	11.207939
23.328383	0.1	11.200548
23.330050	0.1	11.192144
23.331717	0.1	11.183859
23.333383	0.1	11.177242
23.335050	0.1	11.173845
23.336717	0.1	11.173726
23.338383	0.1	11.175991
23.340050	0.1	11.179150
23.341717	0.1	11.181474
23.343383	0.1	11.181534
23.345050	0.1	11.179507
23.346717	0.1	11.176348
23.348383	0.1	11.172653
23.350050	0.1	11.168838
23.351717	0.1	11.165441
23.353383	0.1	11.163414
23.355050	0.1	11.163176
23.356717	0.1	11.163712
23.358383	0.1	11.163533
23.360050	0.1	11.161626
23.361717	0.1	11.158169
23.363383	0.1	11.153401
23.365050	0.1	11.147679
23.366717	0.1	11.141837
23.368383	0.1	11.136532
23.370050	0.1	11.132420
23.371717	0.1	11.130155
23.373383	0.1	11.129738
23.375050	0.1	11.129916
23.376717	0.1	11.129559
23.378383	0.1	11.129142
23.380050	0.1	11.130155
23.381717	0.1	11.133552
23.383383	0.1	11.139095
23.385050	0.1	11.145592
23.386717	0.1	11.151016
23.388383	0.1	11.153937
23.390050	0.1	11.154473
23.391717	0.1	11.153758
23.393383	0.1	11.152685
23.395050	0.1	11.151374
23.396717	0.1	11.149407
23.398383	0.1	11.146606
23.400050	0.1	11.142910
23.401717	0.1	11.138857
23.403383	0.1	11.135698
23.405050	0.1	11.134387
23.406717	0.1	11.135102
23.408383	0.1	11.136950
23.410050	0.1	11.138619
23.411717	0.1	11.139990
23.413383	0.1	11.141599
23.415050	0.1	11.143804
23.416717	0.1	11.146308
23.418383	0.1	11.148394
23.420050	0.1	11.149526
23.421717	0.1	11.150063
23.423383	0.1	11.151255
23.425050	0.1	11.153281
23.426717	0.1	11.155189
23.428383	0.1	11.156262
23.430050	0.1	11.156321
23.431717	0.1	11.155368
23.433383	0.1	11.153699
23.435050	0.1	11.152149
23.436717	0.1	11.151374
23.438383	0.1	11.150659
23.440050	0.1	11.149407
23.441717	0.1	11.148632
23.443383	0.1	11.149526
23.445050	0.1	11.152566
23.446717	0.1	11.156917
23.448383	0.1	11.161090
23.450050	0.1	11.164189
23.451717	0.1	11.165977
23.453383	0.1	11.167169
23.455050	0.1	11.168123
23.456717	0.1	11.168779
23.458383	0.1	11.169196
23.460050	0.1	11.169851
23.461717	0.1	11.171044
23.463383	0.1	11.172295
23.465050	0.1	11.172653
23.466717	0.1	11.171044
23.468383	0.1	11.167527
23.470050	0.1	11.163474
23.471717	0.1	11.160553
23.473383	0.1	11.159599
23.475050	0.1	11.159659
23.476717	0.1	11.159659
23.478383	0.1	11.159063
23.480050	0.1	11.158229
23.481717	0.1	11.157692
23.483383	0.1	11.157096
23.485050	0.1	11.155666
23.486717	0.1	11.153520
23.488383	0.1	11.151910
23.490050	0.1	11.151612
23.491717	0.1	11.152089
23.493383	0.1	11.151672
23.495050	0.1	11.149347
23.496717	0.1	11.145414
23.498383	0.1	11.140764
23.500050	0.1	11.136771
23.501717	0.1	11.134029
23.503383	0.1	11.131824
23.505050	0.1	11.128843
23.506717	0.1	11.125088
23.508383	0.1	11.122049
23.510050	0.1	11.121453
23.511717	0.1	11.123300
23.513383	0.1	11.126161
23.515050	0.1	11.128188
23.516717	0.1	11.128545
23.518383	0.1	11.127115
23.520050	0.1	11.124612
23.521717	0.1	11.122287
23.523383	0.1	11.121095
23.525050	0.1	11.120856
23.526717	0.1	11.120797
23.528383	0.1	11.120380
23.530050	0.1	11.118830
23.531717	0.1	11.116446
23.533383	0.1	11.115015
23.535050	0.1	11.116207
23.536717	0.1	11.120320
23.538383	0.1	11.126280
23.540050	0.1	11.132539
23.541717	0.1	11.137784
23.543383	0.1	11.141599
23.545050	0.1	11.144996
23.546717	0.1	11.148990
23.548383	0.1	11.153341
23.550050	0.1	11.157335
23.551717	0.1	11.160613
23.553383	0.1	11.163772
23.555050	0.1	11.167825
23.556717	0.1	11.173607
23.558383	0.1	11.181236
23.560050	0.1	11.190355
23.561717	0.1	11.201144
23.563383	0.1	11.213780
23.565050	0.1	11.227608
23.566717	0.1	11.241139
23.568383	0.1	11.253179
23.570050	0.1	11.263550
23.571717	0.1	11.273504
23.573383	0.1	11.284769
23.575050	0.1	11.298061
23.576717	0.1	11.313439
23.578383	0.1	11.331022
23.580050	0.1	11.351169
23.581717	0.1	11.373282
23.583383	0.1	11.396588
23.585050	0.1	11.420072
23.586717	0.1	11.442960
23.588383	0.1	11.464954
23.590050	0.1	11.486889
23.591717	0.1	11.510134
23.593383	0.1	11.535466
23.595050	0.1	11.562587
23.596717	0.1	11.591137
23.598383	0.1	11.621118
23.600050	0.1	11.652768
23.601717	0.1	11.686803
23.603383	0.1	11.723459
23.605050	0.1	11.762143
23.606717	0.1	11.801840
23.608383	0.1	11.841775
23.610050	0.1	11.883081
23.611717	0.1	11.927784
23.613383	0.1	11.976839
23.615050	0.1	12.029410
23.616717	0.1	12.083770
23.618383	0.1	12.138606
23.620050	0.1	12.193383
23.621717	0.1	12.249292
23.623383	0.1	12.308837
23.625050	0.1	12.373687
23.626717	0.1	12.443245
23.628383	0.1	12.515844
23.630050	0.1	12.590647
23.631717	0.1	12.667836
23.633383	0.1	12.748361
23.635050	0.1	12.832881
23.636717	0.1	12.921155
23.638383	0.1	13.011576
23.640050	0.1	13.102949
23.641717	0.1	13.195456
23.643383	0.1	13.290227
23.645050	0.1	13.387800
23.646717	0.1	13.488651
23.648383	0.1	13.593794
23.650050	0.1	13.704301
23.651717	0.1	13.819874
23.653383	0.1	13.939203
23.655050	0.1	14.061392
23.656717	0.1	14.187396
23.658383	0.1	14.318169
23.660050	0.1	14.453650
23.661717	0.1	14.592648
23.663383	0.1	14.734627
23.665050	0.1	14.880122
23.666717	0.1	15.030504
23.668383	0.1	15.187264
23.670050	0.1	15.351535
23.671717	0.1	15.523196
23.673383	0.1	15.700937
23.675050	0.1	15.884043
23.676717	0.1	16.072811
23.678383	0.1	16.268374
23.680050	0.1	16.471149
23.681717	0.1	16.680599
23.683383	0.1	16.895712
23.685050	0.1	17.116786
23.686717	0.1	17.345489
23.688383	0.1	17.583908
23.690050	0.1	17.833472
23.691717	0.1	18.094839
23.693383	0.1	18.368245
23.695050	0.1	18.653394
23.696717	0.1	18.949629
23.698383	0.1	19.256772
23.700050	0.1	19.575478
23.701717	0.1	19.906403
23.703383	0.1	20.249428
23.705050	0.1	20.603539
23.706717	0.1	20.968260
23.708383	0.1	21.343709
23.710050	0.1	21.728934
23.711717	0.1	22.121908
23.713383	0.1	22.520603
23.715050	0.1	22.924246
23.716717	0.1	23.332597
23.718383	0.1	23.745300
23.720050	0.1	24.161459
23.721717	0.1	24.579824
23.723383	0.1	24.998249
23.725050	0.1	25.414707
23.726717	0.1	25.826992
23.728383	0.1	26.233257
23.730050	0.1	26.632013
23.731717	0.1	27.021589
23.733383	0.1	27.399303
23.735050	0.1	27.761819
23.736717	0.1	28.106989
23.738383	0.1	28.433146
23.740050	0.1	28.738620
23.741717	0.1	29.021563
23.743383	0.1	29.280068
23.745050	0.1	29.511275
23.746717	0.1	29.711904
23.748383	0.1	29.880406
23.750050	0.1	30.017020
23.751717	0.1	30.121984
23.753383	0.1	30.195119
23.755050	0.1	30.235590
23.756717	0.1	30.242087
23.758383	0.1	30.213775
23.760050	0.1	30.151011
23.761717	0.1	30.054213
23.763383	0.1	29.923918
23.765050	0.1	29.761733
23.766717	0.1	29.569270
23.768383	0.1	29.347362
23.770050	0.1	29.096128
23.771717	0.1	28.815986
23.773383	0.1	28.508546
23.775050	0.1	28.176131
23.776717	0.1	27.821721
23.778383	0.1	27.448000
23.780050	0.1	27.056755
23.781717	0.1	26.648523
23.783383	0.1	26.223959
23.785050	0.1	25.784911
23.786717	0.1	25.334181
23.788383	0.1	24.874987
23.790050	0.1	24.410309
23.791717	0.1	23.942234
23.793383	0.1	23.472489
23.795050	0.1	23.002507
23.796717	0.1	22.533537
23.798383	0.1	22.065879
23.800050	0.1	21.599830
23.801717	0.1	21.136881
23.803383	0.1	20.679952
23.805050	0.1	20.232440
23.806717	0.1	19.795836
23.808383	0.1	19.370736
23.810050	0.1	18.957437
23.811717	0.1	18.556060
23.813383	0.1	18.166722
23.815050	0.1	17.789484
23.816717	0.1	17.424048
23.818383	0.1	17.070294
23.820050	0.1	16.728939
23.821717	0.1	16.401173
23.823383	0.1	16.086997
23.825050	0.1	15.785814
23.826717	0.1	15.497387
23.828383	0.1	15.222133
23.830050	0.1	14.960648
23.831717	0.1	14.712811
23.833383	0.1	14.477909
23.835050	0.1	14.254988
23.836717	0.1	14.043928
23.838383	0.1	13.845325
23.840050	0.1	13.659955
23.841717	0.1	13.487280
23.843383	0.1	13.325513
23.845050	0.1	13.172031
23.846717	0.1	13.024569
23.848383	0.1	12.883008
23.850050	0.1	12.749255
23.851717	0.1	12.625397
23.853383	0.1	12.512148
23.855050	0.1	12.408555
23.856717	0.1	12.313426
23.858383	0.1	12.225688
23.860050	0.1	12.144924
23.861717	0.1	12.071133
23.863383	0.1	12.004138
23.865050	0.1	11.942983
23.866717	0.1	11.885823
23.868383	0.1	11.831225
23.870050	0.1	11.778057
23.871717	0.1	11.726082
23.873383	0.1	11.676491
23.875050	0.1	11.631728
23.876717	0.1	11.592866
23.878383	0.1	11.558772
23.880050	0.1	11.527539
23.881717	0.1	11.498035
23.883383	0.1	11.469961
23.885050	0.1	11.443496
23.886717	0.1	11.418164
23.888383	0.1	11.393607
23.890050	0.1	11.370481
23.891717	0.1	11.350096
23.893383	0.1	11.332870
23.895050	0.1	11.317492
23.896717	0.1	11.302174
23.898383	0.1	11.286140
23.900050	0.1	11.270285
23.901717	0.1	11.255980
23.903383	0.1	11.243463
23.905050	0.1	11.231900
23.906717	0.1	11.220933
23.908383	0.1	11.210859
23.910050	0.1	11.201621
23.911717	0.1	11.192561
23.913383	0.1	11.183501
23.915050	0.1	11.175574
23.916717	0.1	11.169375
23.918383	0.1	11.164189
23.920050	0.1	11.159003
23.921717	0.1	11.153758
23.923383	0.1	11.148751
23.925050	0.1	11.143983
23.926717	0.1	11.139036
23.928383	0.1	11.133612
23.930050	0.1	11.127115
23.931717	0.1	11.119068
23.933383	0.1	11.110187
23.935050	0.1	11.102558
23.936717	0.1	11.097909
23.938383	0.1	11.096597
23.940050	0.1	11.097193
23.941717	0.1	11.097611
23.943383	0.1	11.095942
23.945050	0.1	11.091769
23.946717	0.1	11.086226
23.948383	0.1	11.080623
23.950050	0.1	11.075199
23.951717	0.1	11.069358
23.953383	0.1	11.063040
23.955050	0.1	11.056007
23.956717	0.1	11.048973
23.958383	0.1	11.043490
23.960050	0.1	11.040211
23.961717	0.1	11.037887
23.963383	0.1	11.035026
23.965050	0.1	11.031748
23.966717	0.1	11.029185
23.968383	0.1	11.026979
23.970050	0.1	11.023701
23.971717	0.1	11.018873
23.973383	0.1	11.013270
23.975050	0.1	11.008263
23.976717	0.1	11.004151
23.978383	0.1	11.000932
23.980050	0.1	10.998250
23.981717	0.1	10.994673
23.983383	0.1	10.989309
23.985050	0.1	10.983170
23.986717	0.1	10.978163
23.988383	0.1	10.975421
23.990050	0.1	10.974646
23.991717	0.1	10.974467
23.993383	0.1	10.973633
23.995050	0.1	10.971368
23.996717	0.1	10.968209
23.998383	0.1	10.965646
24.000050	0.1	10.964156
24.001717	0.1	10.962964
24.003383	0.1	10.962070
24.005050	0.1	10.962487
24.006717	0.1	10.964215
24.008383	0.1	10.965706
24.010050	0.1	10.965348
24.011717	0.1	10.962427
24.013383	0.1	10.956824
24.015050	0.1	10.949791
24.016717	0.1	10.943354
24.018383	0.1	10.938764
24.020050	0.1	10.935546
24.021717	0.1	10.933996
24.023383	0.1	10.935546
24.025050	0.1	10.940612
24.026717	0.1	10.947228
24.028383	0.1	10.953010
24.030050	0.1	10.956705
24.031717	0.1	10.958613
24.033383	0.1	10.959686
24.035050	0.1	10.960401
24.036717	0.1	10.960520
24.038383	0.1	10.959805
24.040050	0.1	10.958136
24.041717	0.1	10.955513
24.043383	0.1	10.952652
24.045050	0.1	10.950089
24.046717	0.1	10.947943
24.048383	0.1	10.946215
24.050050	0.1	10.944725
24.051717	0.1	10.942996
24.053383	0.1	10.940612
24.055050	0.1	10.937930
24.056717	0.1	10.935963
24.058383	0.1	10.935426
24.060050	0.1	10.936738
24.061717	0.1	10.939837
24.063383	0.1	10.943831
24.065050	0.1	10.948063
24.066717	0.1	10.952175
24.068383	0.1	10.954560
24.070050	0.1	10.953725
24.071717	0.1	10.950566
24.073383	0.1	10.947765
24.075050	0.1	10.947109
24.076717	0.1	10.948063
24.078383	0.1	10.949016
24.080050	0.1	10.949195
24.081717	0.1	10.949732
24.083383	0.1	10.952175
24.085050	0.1	10.957480
24.086717	0.1	10.964931
24.088383	0.1	10.972143
24.090050	0.1	10.977269
24.091717	0.1	10.979713
24.093383	0.1	10.980130
24.095050	0.1	10.979593
24.096717	0.1	10.978997
24.098383	0.1	10.978699
24.100050	0.1	10.979236
24.101717	0.1	10.980905
24.103383	0.1	10.984004
24.105050	0.1	10.988594
24.106717	0.1	10.994435
24.108383	0.1	11.000932
24.110050	0.1	11.006177
24.111717	0.1	11.008144
24.113383	0.1	11.006118
24.115050	0.1	11.002124
24.116717	0.1	10.999323
24.118383	0.1	11.000038
24.120050	0.1	11.004687
24.121717	0.1	11.011720
24.123383	0.1	11.018336
24.125050	0.1	11.022747
24.126717	0.1	11.025131
24.128383	0.1	11.026622
24.130050	0.1	11.028052
24.131717	0.1	11.030138
24.133383	0.1	11.032880
24.135050	0.1	11.035681
24.136717	0.1	11.037708
24.138383	0.1	11.039019
24.140050	0.1	11.040033
24.141717	0.1	11.041165
24.143383	0.1	11.042178
24.145050	0.1	11.042178
24.146717	0.1	11.041165
24.148383	0.1	11.040271
24.150050	0.1	11.040807
24.151717	0.1	11.042894
24.153383	0.1	11.045933
24.155050	0.1	11.049331
24.156717	0.1	11.052550
24.158383	0.1	11.054636
24.160050	0.1	11.054755
24.161717	0.1	11.053205
24.163383	0.1	11.050821
24.165050	0.1	11.048437
24.166717	0.1	11.046291
24.168383	0.1	11.044622
24.170050	0.1	11.044264
24.171717	0.1	11.045576
24.173383	0.1	11.047781
24.175050	0.1	11.050106
24.176717	0.1	11.052252
24.178383	0.1	11.054099
24.180050	0.1	11.055530
24.181717	0.1	11.056364
24.183383	0.1	11.056841
24.185050	0.1	11.057437
24.186717	0.1	11.058450
24.188383	0.1	11.059523
24.190050	0.1	11.059344
24.191717	0.1	11.057079
24.193383	0.1	11.052848
24.195050	0.1	11.047543
24.196717	0.1	11.042953
24.198383	0.1	11.040927
24.200050	0.1	11.042119
24.201717	0.1	11.045874
24.203383	0.1	11.051119
24.205050	0.1	11.056007
24.206717	0.1	11.059106
24.208383	0.1	11.059523
24.210050	0.1	11.057258
24.211717	0.1	11.052967
24.213383	0.1	11.048079
24.215050	0.1	11.043788
24.216717	0.1	11.040748
24.218383	0.1	11.038960
24.220050	0.1	11.038840
24.221717	0.1	11.040807
24.223383	0.1	11.045457
24.225050	0.1	11.052371
24.226717	0.1	11.060417
24.228383	0.1	11.067868
24.230050	0.1	11.073888
24.231717	0.1	11.078537
24.233383	0.1	11.082113
24.235050	0.1	11.083127
24.236717	0.1	11.080623
24.238383	0.1	11.076272
24.240050	0.1	11.073292
24.241717	0.1	11.074186
24.243383	0.1	11.078597
24.245050	0.1	11.084617
24.246717	0.1	11.089802
24.248383	0.1	11.092723
24.250050	0.1	11.093319
24.251717	0.1	11.093319
24.253383	0.1	11.095048
24.255050	0.1	11.099220
24.256717	0.1	11.104167
24.258383	0.1	11.107922
24.260050	0.1	11.110366
24.261717	0.1	11.112750
24.263383	0.1	11.115850
24.265050	0.1	11.118949
24.266717	0.1	11.121214
24.268383	0.1	11.122585
24.270050	0.1	11.123479
24.271717	0.1	11.123837
24.273383	0.1	11.123777
24.275050	0.1	11.123717
24.276717	0.1	11.123717
24.278383	0.1	11.122883
24.280050	0.1	11.120141
24.281717	0.1	11.114658
24.283383	0.1	11.106849
24.285050	0.1	11.098326
24.286717	0.1	11.090518
24.288383	0.1	11.084200
24.290050	0.1	11.079550
24.291717	0.1	11.076153
24.293383	0.1	11.073232
24.295050	0.1	11.069298
24.296717	0.1	11.062861
24.298383	0.1	11.053742
24.300050	0.1	11.043847
24.301717	0.1	11.034907
24.303383	0.1	11.027575
24.305050	0.1	11.021674
24.306717	0.1	11.016608
24.308383	0.1	11.011363
24.310050	0.1	11.004806
24.311717	0.1	10.996462
24.313383	0.1	10.986925
24.315050	0.1	10.977209
24.316717	0.1	10.968090
24.318383	0.1	10.959626
24.320050	0.1	10.952235
24.321717	0.1	10.945619
24.323383	0.1	10.938466
24.325050	0.1	10.929883
24.326717	0.1	10.920108
24.328383	0.1	10.909796
24.330050	0.1	10.899902
24.331717	0.1	10.890842
24.333383	0.1	10.882855
24.335050	0.1	10.876179
24.336717	0.1	10.870696
24.338383	0.1	10.865808
24.340050	0.1	10.861457
24.341717	0.1	10.857464
24.343383	0.1	10.853053
24.345050	0.1	10.847986
24.346717	0.1	10.842324
24.348383	0.1	10.835827
24.350050	0.1	10.828078
24.351717	0.1	10.820032
24.353383	0.1	10.813416
24.355050	0.1	10.808945
24.356717	0.1	10.805965
24.358383	0.1	10.804296
24.360050	0.1	10.804296
24.361717	0.1	10.805071
24.363383	0.1	10.804713
24.365050	0.1	10.801972
24.366717	0.1	10.797382
24.368383	0.1	10.792614
24.370050	0.1	10.788739
24.371717	0.1	10.785819
24.373383	0.1	10.783613
24.375050	0.1	10.782123
24.376717	0.1	10.781348
24.378383	0.1	10.781468
24.380050	0.1	10.782958
24.381717	0.1	10.785580
24.383383	0.1	10.787190
24.385050	0.1	10.785580
24.386717	0.1	10.780931
24.388383	0.1	10.775805
24.390050	0.1	10.773123
24.391717	0.1	10.774732
24.393383	0.1	10.780454
24.395050	0.1	10.788143
24.396717	0.1	10.794998
24.398383	0.1	10.799349
24.400050	0.1	10.800899
24.401717	0.1	10.799945
24.403383	0.1	10.796786
24.405050	0.1	10.792375
24.406717	0.1	10.787845
24.408383	0.1	10.783852
24.410050	0.1	10.781050
24.411717	0.1	10.780395
24.413383	0.1	10.782421
24.415050	0.1	10.786892
24.416717	0.1	10.792852
24.418383	0.1	10.799051
24.420050	0.1	10.804475
24.421717	0.1	10.808409
24.423383	0.1	10.809959
24.425050	0.1	10.808826
24.426717	0.1	10.805786
24.428383	0.1	10.802687
24.430050	0.1	10.800899
24.431717	0.1	10.800720
24.433383	0.1	10.802031
24.435050	0.1	10.804773
24.436717	0.1	10.808469
24.438383	0.1	10.812522
24.440050	0.1	10.816158
24.441717	0.1	10.819376
24.443383	0.1	10.822416
24.445050	0.1	10.825337
24.446717	0.1	10.827721
24.448383	0.1	10.829390
24.450050	0.1	10.829926
24.451717	0.1	10.829032
24.453383	0.1	10.827184
24.455050	0.1	10.825158
24.456717	0.1	10.824204
24.458383	0.1	10.824681
24.460050	0.1	10.826111
24.461717	0.1	10.828078
24.463383	0.1	10.830165
24.465050	0.1	10.832191
24.466717	0.1	10.834039
24.468383	0.1	10.836006
24.470050	0.1	10.838748
24.471717	0.1	10.842801
24.473383	0.1	10.848165
24.475050	0.1	10.853351
24.476717	0.1	10.856808
24.478383	0.1	10.858954
24.480050	0.1	10.861040
24.481717	0.1	10.863305
24.483383	0.1	10.865212
24.485050	0.1	10.866345
24.486717	0.1	10.866762
24.488383	0.1	10.867537
24.490050	0.1	10.869921
24.491717	0.1	10.873736
24.493383	0.1	10.877670
24.495050	0.1	10.880531
24.496717	0.1	10.882259
24.498383	0.1	10.883630
24.500050	0.1	10.885716
24.501717	0.1	10.889054
24.503383	0.1	10.892928
24.505050	0.1	10.895730
24.506717	0.1	10.896683
24.508383	0.1	10.896266
24.510050	0.1	10.895611
24.511717	0.1	10.895611
24.513383	0.1	10.895968
24.515050	0.1	10.895372
24.516717	0.1	10.892749
24.518383	0.1	10.888994
24.520050	0.1	10.885955
24.521717	0.1	10.885060
24.523383	0.1	10.886431
24.525050	0.1	10.888935
24.526717	0.1	10.890961
24.528383	0.1	10.891557
24.530050	0.1	10.890306
24.531717	0.1	10.887743
24.533383	0.1	10.885359
24.535050	0.1	10.884584
24.536717	0.1	10.885478
24.538383	0.1	10.887027
24.540050	0.1	10.888220
24.541717	0.1	10.888696
24.543383	0.1	10.888696
24.545050	0.1	10.887981
24.546717	0.1	10.886431
24.548383	0.1	10.884762
24.550050	0.1	10.883451
24.551717	0.1	10.882617
24.553383	0.1	10.882557
24.555050	0.1	10.883392
24.556717	0.1	10.884762
24.558383	0.1	10.885657
24.560050	0.1	10.885418
24.561717	0.1	10.885001
24.563383	0.1	10.885597
24.565050	0.1	10.887445
24.566717	0.1	10.889650
24.568383	0.1	10.891617
24.570050	0.1	10.893644
24.571717	0.1	10.895968
24.573383	0.1	10.898412
24.575050	0.1	10.900260
24.576717	0.1	10.900677
24.578383	0.1	10.899842
24.580050	0.1	10.899366
24.581717	0.1	10.900438
24.583383	0.1	10.902703
24.585050	0.1	10.904611
24.586717	0.1	10.905147
24.588383	0.1	10.904074
24.590050	0.1	10.902525
24.591717	0.1	10.902584
24.593383	0.1	10.905266
24.595050	0.1	10.910333
24.596717	0.1	10.916770
24.598383	0.1	10.923505
24.600050	0.1	10.929347
24.601717	0.1	10.933459
24.603383	0.1	10.935605
24.605050	0.1	10.936440
24.606717	0.1	10.937453
24.608383	0.1	10.939778
24.610050	0.1	10.943950
24.611717	0.1	10.949195
24.613383	0.1	10.954202
24.615050	0.1	10.957897
24.616717	0.1	10.960341
24.618383	0.1	10.962368
24.620050	0.1	10.964752
24.621717	0.1	10.967375
24.623383	0.1	10.969461
24.625050	0.1	10.971249
24.626717	0.1	10.973275
24.628383	0.1	10.975779
24.630050	0.1	10.977746
24.631717	0.1	10.977805
24.633383	0.1	10.975600
24.635050	0.1	10.972620
24.636717	0.1	10.970653
24.638383	0.1	10.970116
24.640050	0.1	10.969759
24.641717	0.1	10.968328
24.643383	0.1	10.966719
24.645050	0.1	10.967136
24.646717	0.1	10.970772
24.648383	0.1	10.976315
24.650050	0.1	10.981382
24.651717	0.1	10.984302
24.653383	0.1	10.984719
24.655050	0.1	10.983468
24.656717	0.1	10.982276
24.658383	0.1	10.981799
24.660050	0.1	10.981501
24.661717	0.1	10.980786
24.663383	0.1	10.980011
24.665050	0.1	10.980666
24.666717	0.1	10.983885
24.668383	0.1	10.989011
24.670050	0.1	10.994435
24.671717	0.1	10.998727
24.673383	0.1	11.001349
24.675050	0.1	11.002541
24.676717	0.1	11.002243
24.678383	0.1	11.000157
24.680050	0.1	10.996640
24.681717	0.1	10.992826
24.683383	0.1	10.989726
24.685050	0.1	10.987104
24.686717	0.1	10.984302
24.688383	0.1	10.980666
24.690050	0.1	10.976196
24.691717	0.1	10.971726
24.693383	0.1	10.968269
24.695050	0.1	10.967255
24.696717	0.1	10.968924
24.698383	0.1	10.971666
24.700050	0.1	10.972739
24.701717	0.1	10.970712
24.703383	0.1	10.966659
24.705050	0.1	10.963023
24.706717	0.1	10.961593
24.708383	0.1	10.962070
24.710050	0.1	10.963321
24.711717	0.1	10.965110
24.713383	0.1	10.968328
24.715050	0.1	10.972560
24.716717	0.1	10.975600
24.718383	0.1	10.975779
24.720050	0.1	10.973097
24.721717	0.1	10.968805
24.723383	0.1	10.964931
24.725050	0.1	10.963083
24.726717	0.1	10.963381
24.728383	0.1	10.964752
24.730050	0.1	10.965706
24.731717	0.1	10.965169
24.733383	0.1	10.962427
24.735050	0.1	10.957480
24.736717	0.1	10.952354
24.738383	0.1	10.949493
24.740050	0.1	10.949910
24.741717	0.1	10.952771
24.743383	0.1	10.956228
24.745050	0.1	10.958732
24.746717	0.1	10.959447
24.748383	0.1	10.958136
24.750050	0.1	10.956228
24.751717	0.1	10.955334
24.753383	0.1	10.955394
24.755050	0.1	10.955215
24.756717	0.1	10.954858
24.758383	0.1	10.955692
24.760050	0.1	10.957361
24.761717	0.1	10.957957
24.763383	0.1	10.955811
24.765050	0.1	10.951937
24.766717	0.1	10.948957
24.768383	0.1	10.948241
24.770050	0.1	10.949314
24.771717	0.1	10.950685
24.773383	0.1	10.951758
24.775050	0.1	10.952712
24.776717	0.1	10.954202
24.778383	0.1	10.957063
24.780050	0.1	10.961831
24.781717	0.1	10.967732
24.783383	0.1	10.973037
24.785050	0.1	10.976554
24.786717	0.1	10.977627
24.788383	0.1	10.975779
24.790050	0.1	10.971666
24.791717	0.1	10.966898
24.793383	0.1	10.963143
24.795050	0.1	10.961354
24.796717	0.1	10.961474
24.798383	0.1	10.963321
24.800050	0.1	10.966778
24.801717	0.1	10.971308
24.803383	0.1	10.975838
24.805050	0.1	10.980070
24.806717	0.1	10.984481
24.808383	0.1	10.989786
24.810050	0.1	10.995746
24.811717	0.1	11.001170
24.813383	0.1	11.005045
24.815050	0.1	11.007369
24.816717	0.1	11.009217
24.818383	0.1	11.011482
24.820050	0.1	11.014641
24.821717	0.1	11.018515
24.823383	0.1	11.022628
24.825050	0.1	11.026681
24.826717	0.1	11.030615
24.828383	0.1	11.034191
24.830050	0.1	11.037708
24.831717	0.1	11.042178
24.833383	0.1	11.048556
24.835050	0.1	11.055828
24.836717	0.1	11.062027
24.838383	0.1	11.066020
24.840050	0.1	11.068464
24.841717	0.1	11.070610
24.843383	0.1	11.073054
24.845050	0.1	11.075497
24.846717	0.1	11.077882
24.848383	0.1	11.080623
24.850050	0.1	11.084438
24.851717	0.1	11.089683
24.853383	0.1	11.095346
24.855050	0.1	11.100472
24.856717	0.1	11.104644
24.858383	0.1	11.107803
24.860050	0.1	11.110366
24.861717	0.1	11.113585
24.863383	0.1	11.118472
24.865050	0.1	11.125625
24.866717	0.1	11.135340
24.868383	0.1	11.146784
24.870050	0.1	11.158407
24.871717	0.1	11.167706
24.873383	0.1	11.173607
24.875050	0.1	11.177660
24.876717	0.1	11.182845
24.878383	0.1	11.190654
24.880050	0.1	11.201323
24.881717	0.1	11.214138
24.883383	0.1	11.228145
24.885050	0.1	11.242271
24.886717	0.1	11.255623
24.888383	0.1	11.267842
24.890050	0.1	11.279524
24.891717	0.1	11.292279
24.893383	0.1	11.307479
24.895050	0.1	11.325241
24.896717	0.1	11.344195
24.898383	0.1	11.362613
24.900050	0.1	11.379898
24.901717	0.1	11.397005
24.903383	0.1	11.414767
24.905050	0.1	11.433900
24.906717	0.1	11.455060
24.908383	0.1	11.478484
24.910050	0.1	11.503876
24.911717	0.1	11.530460
24.913383	0.1	11.557759
24.915050	0.1	11.585892
24.916717	0.1	11.615098
24.918383	0.1	11.645437
24.920050	0.1	11.677325
24.921717	0.1	11.711300
24.923383	0.1	11.747838
24.925050	0.1	11.787117
24.926717	0.1	11.828542
24.928383	0.1	11.871219
24.930050	0.1	11.914373
24.931717	0.1	11.957944
24.933383	0.1	12.002111
24.935050	0.1	12.047172
24.936717	0.1	12.093306
24.938383	0.1	12.139917
24.940050	0.1	12.186051
24.941717	0.1	12.231470
24.943383	0.1	12.276114
24.945050	0.1	12.320340
24.946717	0.1	12.364031
24.948383	0.1	12.406469
24.950050	0.1	12.447298
24.951717	0.1	12.486697
24.953383	0.1	12.525619
24.955050	0.1	12.564600
24.956717	0.1	12.602926
24.958383	0.1	12.639821
24.960050	0.1	12.675226
24.961717	0.1	12.708486
24.963383	0.1	12.738169
24.965050	0.1	12.763203
24.966717	0.1	12.783528
24.968383	0.1	12.798727
24.970050	0.1	12.808801
24.971717	0.1	12.815238
24.973383	0.1	12.820006
24.975050	0.1	12.824417
24.976717	0.1	12.828053
24.978383	0.1	12.829245
24.980050	0.1	12.826563
24.981717	0.1	12.819410
24.983383	0.1	12.807728
24.985050	0.1	12.792409
24.986717	0.1	12.773991
24.988383	0.1	12.751520
24.990050	0.1	12.723387
24.991717	0.1	12.689055
24.993383	0.1	12.649954
24.995050	0.1	12.609244
24.996717	0.1	12.569607
24.998383	0.1	12.531758
25.000050	0.1	12.495161
25.001717	0.1	12.458564
25.003383	0.1	12.420476
25.005050	0.1	12.379826
25.006717	0.1	12.336672
25.008383	0.1	12.291373
25.010050	0.1	12.244643
25.011717	0.1	12.197376
25.013383	0.1	12.150944
25.015050	0.1	12.106121
25.016717	0.1	12.062848
25.018383	0.1	12.020827
25.020050	0.1	11.979819
25.021717	0.1	11.939586
25.023383	0.1	11.899532
25.025050	0.1	11.859358
25.026717	0.1	11.819363
25.028383	0.1	11.779845
25.030050	0.1	11.740864
25.031717	0.1	11.702538
25.033383	0.1	11.665166
25.035050	0.1	11.629165
25.036717	0.1	11.594654
25.038383	0.1	11.561216
25.040050	0.1	11.529506
25.041717	0.1	11.500538
25.043383	0.1	11.475206
25.045050	0.1	11.452854
25.046717	0.1	11.431158
25.048383	0.1	11.408270
25.050050	0.1	11.384309
25.051717	0.1	11.360408
25.053383	0.1	11.337639
25.055050	0.1	11.316539
25.056717	0.1	11.297107
25.058383	0.1	11.278988
25.060050	0.1	11.262179
25.061717	0.1	11.246920
25.063383	0.1	11.232973
25.065050	0.1	11.219919
25.066717	0.1	11.207283
25.068383	0.1	11.194468
25.070050	0.1	11.181534
25.071717	0.1	11.169196
25.073383	0.1	11.157931
25.075050	0.1	11.147917
25.076717	0.1	11.139334
25.078383	0.1	11.132241
25.080050	0.1	11.125923
25.081717	0.1	11.119247
25.083383	0.1	11.111975
25.085050	0.1	11.105002
25.086717	0.1	11.099220
25.088383	0.1	11.094213
25.090050	0.1	11.089326
25.091717	0.1	11.084915
25.093383	0.1	11.081994
25.095050	0.1	11.081041
25.096717	0.1	11.081637
25.098383	0.1	11.082948
25.100050	0.1	11.083782
25.101717	0.1	11.083663
25.103383	0.1	11.082054
25.105050	0.1	11.079074
25.106717	0.1	11.075438
25.108383	0.1	11.072696
25.110050	0.1	11.071802
25.111717	0.1	11.072279
25.113383	0.1	11.072875
25.115050	0.1	11.072636
25.116717	0.1	11.071265
25.118383	0.1	11.069000
25.120050	0.1	11.065961
25.121717	0.1	11.062682
25.123383	0.1	11.059881
25.125050	0.1	11.057854
25.126717	0.1	11.057079
25.128383	0.1	11.058033
25.130050	0.1	11.060835
25.131717	0.1	11.064709
25.133383	0.1	11.068404
25.135050	0.1	11.070908
25.136717	0.1	11.071444
25.138383	0.1	11.069954
25.140050	0.1	11.067391
25.141717	0.1	11.065543
25.143383	0.1	11.065841
25.145050	0.1	11.067272
25.146717	0.1	11.067451
25.148383	0.1	11.065007
25.150050	0.1	11.060835
25.151717	0.1	11.056483
25.153383	0.1	11.053086
25.155050	0.1	11.050225
25.156717	0.1	11.046708
25.158383	0.1	11.042357
25.160050	0.1	11.038364
25.161717	0.1	11.036218
25.163383	0.1	11.035562
25.165050	0.1	11.034728
25.166717	0.1	11.032403
25.168383	0.1	11.028708
25.170050	0.1	11.024893
25.171717	0.1	11.022509
25.173383	0.1	11.022270
25.175050	0.1	11.023045
25.176717	0.1	11.023582
25.178383	0.1	11.023343
25.180050	0.1	11.022449
25.181717	0.1	11.021257
25.183383	0.1	11.019946
25.185050	0.1	11.018038
25.186717	0.1	11.015356
25.188383	0.1	11.012257
25.190050	0.1	11.009813
25.191717	0.1	11.008740
25.193383	0.1	11.009336
25.195050	0.1	11.011720
25.196717	0.1	11.015475
25.198383	0.1	11.019052
25.200050	0.1	11.020840
25.201717	0.1	11.020303
25.203383	0.1	11.017979
25.205050	0.1	11.014820
25.206717	0.1	11.010767
25.208383	0.1	11.005641
25.210050	0.1	11.001051
25.211717	0.1	10.999084
25.213383	0.1	11.000217
25.215050	0.1	11.003376
25.216717	0.1	11.007012
25.218383	0.1	11.009932
25.220050	0.1	11.011720
25.221717	0.1	11.012197
25.223383	0.1	11.011244
25.225050	0.1	11.008740
25.226717	0.1	11.004985
25.228383	0.1	11.001528
25.230050	0.1	11.000634
25.231717	0.1	11.003972
25.233383	0.1	11.010349
25.235050	0.1	11.016787
25.236717	0.1	11.021257
25.238383	0.1	11.023701
25.240050	0.1	11.024833
25.241717	0.1	11.025727
25.243383	0.1	11.026383
25.245050	0.1	11.026025
25.246717	0.1	11.024714
25.248383	0.1	11.023462
25.250050	0.1	11.023522
25.251717	0.1	11.025787
25.253383	0.1	11.030555
25.255050	0.1	11.036695
25.256717	0.1	11.042000
25.258383	0.1	11.044026
25.260050	0.1	11.042357
25.261717	0.1	11.038781
25.263383	0.1	11.035979
25.265050	0.1	11.035920
25.266717	0.1	11.039258
25.268383	0.1	11.045755
25.270050	0.1	11.054397
25.271717	0.1	11.063696
25.273383	0.1	11.072219
25.275050	0.1	11.079074
25.276717	0.1	11.084021
25.278383	0.1	11.087597
25.280050	0.1	11.091114
25.281717	0.1	11.094928
25.283383	0.1	11.098862
25.285050	0.1	11.102856
25.286717	0.1	11.107088
25.288383	0.1	11.112214
25.290050	0.1	11.119366
25.291717	0.1	11.129320
25.293383	0.1	11.141718
25.295050	0.1	11.155427
25.296717	0.1	11.169375
25.298383	0.1	11.183084
25.300050	0.1	11.196137
25.301717	0.1	11.207581
25.303383	0.1	11.215747
25.305050	0.1	11.220396
25.306717	0.1	11.223257
25.308383	0.1	11.226714
25.310050	0.1	11.232913
25.311717	0.1	11.242986
25.313383	0.1	11.256636
25.315050	0.1	11.272073
25.316717	0.1	11.286975
25.318383	0.1	11.299849
25.320050	0.1	11.310518
25.321717	0.1	11.320234
25.323383	0.1	11.330367
25.325050	0.1	11.341215
25.326717	0.1	11.351467
25.328383	0.1	11.359812
25.330050	0.1	11.366130
25.331717	0.1	11.371792
25.333383	0.1	11.379183
25.335050	0.1	11.389971
25.336717	0.1	11.404515
25.338383	0.1	11.421741
25.340050	0.1	11.440099
25.341717	0.1	11.457027
25.343383	0.1	11.471153
25.345050	0.1	11.483551
25.346717	0.1	11.497081
25.348383	0.1	11.512995
25.350050	0.1	11.530281
25.351717	0.1	11.548043
25.353383	0.1	11.566401
25.355050	0.1	11.586309
25.356717	0.1	11.608840
25.358383	0.1	11.634291
25.360050	0.1	11.662186
25.361717	0.1	11.691511
25.363383	0.1	11.721373
25.365050	0.1	11.751295
25.366717	0.1	11.781634
25.368383	0.1	11.813343
25.370050	0.1	11.847378
25.371717	0.1	11.883021
25.373383	0.1	11.918605
25.375050	0.1	11.953533
25.376717	0.1	11.989117
25.378383	0.1	12.026609
25.380050	0.1	12.066246
25.381717	0.1	12.107492
25.383383	0.1	12.149871
25.385050	0.1	12.194277
25.386717	0.1	12.241662
25.388383	0.1	12.292207
25.390050	0.1	12.344600
25.391717	0.1	12.397290
25.393383	0.1	12.449444
25.395050	0.1	12.501121
25.396717	0.1	12.552620
25.398383	0.1	12.604297
25.400050	0.1	12.656213
25.401717	0.1	12.708009
25.403383	0.1	12.757958
25.405050	0.1	12.805403
25.406717	0.1	12.851179
25.408383	0.1	12.896777
25.410050	0.1	12.942255
25.411717	0.1	12.986065
25.413383	0.1	13.025821
25.415050	0.1	13.061167
25.416717	0.1	13.093770
25.418383	0.1	13.125301
25.420050	0.1	13.154865
25.421717	0.1	13.179899
25.423383	0.1	13.198853
25.425050	0.1	13.211847
25.426717	0.1	13.220847
25.428383	0.1	13.228179
25.430050	0.1	13.234557
25.431717	0.1	13.239206
25.433383	0.1	13.240755
25.435050	0.1	13.238073
25.436717	0.1	13.230742
25.438383	0.1	13.219000
25.440050	0.1	13.203502
25.441717	0.1	13.185442
25.443383	0.1	13.165117
25.445050	0.1	13.141454
25.446717	0.1	13.113261
25.448383	0.1	13.079882
25.450050	0.1	13.042033
25.451717	0.1	13.001502
25.453383	0.1	12.959839
25.455050	0.1	12.916864
25.456717	0.1	12.871862
25.458383	0.1	12.825073
25.460050	0.1	12.777627
25.461717	0.1	12.729646
25.463383	0.1	12.680174
25.465050	0.1	12.629271
25.466717	0.1	12.578190
25.468383	0.1	12.528778
25.470050	0.1	12.482167
25.471717	0.1	12.438060
25.473383	0.1	12.394548
25.475050	0.1	12.349785
25.476717	0.1	12.304128
25.478383	0.1	12.259246
25.480050	0.1	12.216688
25.481717	0.1	12.176634
25.483383	0.1	12.138248
25.485050	0.1	12.100340
25.486717	0.1	12.062073
25.488383	0.1	12.022615
25.490050	0.1	11.981309
25.491717	0.1	11.939407
25.493383	0.1	11.899234
25.495050	0.1	11.862219
25.496717	0.1	11.828721
25.498383	0.1	11.798561
25.500050	0.1	11.770786
25.501717	0.1	11.744261
25.503383	0.1	11.718989
25.505050	0.1	11.695266
25.506717	0.1	11.672199
25.508383	0.1	11.647523
25.510050	0.1	11.620522
25.511717	0.1	11.592866
25.513383	0.1	11.566938
25.515050	0.1	11.543096
25.516717	0.1	11.519731
25.518383	0.1	11.495889
25.520050	0.1	11.472285
25.521717	0.1	11.450411
25.523383	0.1	11.430741
25.525050	0.1	11.412681
25.526717	0.1	11.394859
25.528383	0.1	11.376262
25.530050	0.1	11.356950
25.531717	0.1	11.338056
25.533383	0.1	11.320651
25.535050	0.1	11.305214
25.536717	0.1	11.292339
25.538383	0.1	11.281968
25.540050	0.1	11.273325
25.541717	0.1	11.265815
25.543383	0.1	11.258662
25.545050	0.1	11.250616
25.546717	0.1	11.240543
25.548383	0.1	11.228204
25.550050	0.1	11.214972
25.551717	0.1	11.202872
25.553383	0.1	11.193276
25.555050	0.1	11.186541
25.556717	0.1	11.182547
25.558383	0.1	11.180878
25.560050	0.1	11.180700
25.561717	0.1	11.180342
25.563383	0.1	11.178196
25.565050	0.1	11.173964
25.566717	0.1	11.168540
25.568383	0.1	11.162759
25.570050	0.1	11.156381
25.571717	0.1	11.149646
25.573383	0.1	11.143327
25.575050	0.1	11.138142
25.576717	0.1	11.133433
25.578383	0.1	11.127949
25.580050	0.1	11.121691
25.581717	0.1	11.116684
25.583383	0.1	11.115134
25.585050	0.1	11.117399
25.586717	0.1	11.121810
25.588383	0.1	11.125386
25.590050	0.1	11.125982
25.591717	0.1	11.123002
25.593383	0.1	11.117519
25.595050	0.1	11.111022
25.596717	0.1	11.104584
25.598383	0.1	11.099041
25.600050	0.1	11.095167
25.601717	0.1	11.093438
25.603383	0.1	11.093081
25.605050	0.1	11.092544
25.606717	0.1	11.090577
25.608383	0.1	11.086703
25.610050	0.1	11.080623
25.611717	0.1	11.073173
25.613383	0.1	11.065722
25.615050	0.1	11.058927
25.616717	0.1	11.052788
25.618383	0.1	11.047066
25.620050	0.1	11.041582
25.621717	0.1	11.036039
25.623383	0.1	11.030913
25.625050	0.1	11.026502
25.626717	0.1	11.022628
25.628383	0.1	11.018933
25.630050	0.1	11.015654
25.631717	0.1	11.013091
25.633383	0.1	11.011720
25.635050	0.1	11.011661
25.636717	0.1	11.011959
25.638383	0.1	11.011244
25.640050	0.1	11.009277
25.641717	0.1	11.007369
25.643383	0.1	11.006594
25.645050	0.1	11.006833
25.646717	0.1	11.007369
25.648383	0.1	11.007667
25.650050	0.1	11.006773
25.651717	0.1	11.004508
25.653383	0.1	11.002005
25.655050	0.1	11.000276
25.656717	0.1	10.998965
25.658383	0.1	10.997177
25.660050	0.1	10.994912
25.661717	0.1	10.993362
25.663383	0.1	10.993481
25.665050	0.1	10.994793
25.666717	0.1	10.996164
25.668383	0.1	10.996760
25.670050	0.1	10.996462
25.671717	0.1	10.995925
25.673383	0.1	10.995508
25.675050	0.1	10.994971
25.676717	0.1	10.994137
25.678383	0.1	10.993601
25.680050	0.1	10.994495
25.681717	0.1	10.998309
25.683383	0.1	11.005104
25.685050	0.1	11.012614
25.686717	0.1	11.018038
25.688383	0.1	11.019648
25.690050	0.1	11.017860
25.691717	0.1	11.014462
25.693383	0.1	11.011184
25.695050	0.1	11.008919
25.696717	0.1	11.008144
25.698383	0.1	11.008800
25.700050	0.1	11.010051
25.701717	0.1	11.011005
25.703383	0.1	11.011184
25.705050	0.1	11.011422
25.706717	0.1	11.012138
25.708383	0.1	11.012793
25.710050	0.1	11.012793
25.711717	0.1	11.011840
25.713383	0.1	11.010707
25.715050	0.1	11.010171
25.716717	0.1	11.010886
25.718383	0.1	11.012555
25.720050	0.1	11.014999
25.721717	0.1	11.017979
25.723383	0.1	11.021138
25.725050	0.1	11.024476
25.726717	0.1	11.028529
25.728383	0.1	11.033476
25.730050	0.1	11.038721
25.731717	0.1	11.042476
25.733383	0.1	11.043132
25.735050	0.1	11.040748
25.736717	0.1	11.036635
25.738383	0.1	11.032582
25.740050	0.1	11.029959
25.741717	0.1	11.029065
25.743383	0.1	11.029125
25.745050	0.1	11.028708
25.746717	0.1	11.027456
25.748383	0.1	11.025787
25.750050	0.1	11.024178
25.751717	0.1	11.023343
25.753383	0.1	11.023820
25.755050	0.1	11.025549
25.756717	0.1	11.027814
25.758383	0.1	11.030198
25.760050	0.1	11.032105
25.761717	0.1	11.033118
25.763383	0.1	11.033536
25.765050	0.1	11.033893
25.766717	0.1	11.034251
25.768383	0.1	11.034191
25.770050	0.1	11.033834
25.771717	0.1	11.033118
25.773383	0.1	11.031748
25.775050	0.1	11.029423
25.776717	0.1	11.026383
25.778383	0.1	11.023820
25.780050	0.1	11.023105
25.781717	0.1	11.023760
25.783383	0.1	11.024535
25.785050	0.1	11.024416
25.786717	0.1	11.022866
25.788383	0.1	11.019588
25.790050	0.1	11.016012
25.791717	0.1	11.014105
25.793383	0.1	11.014105
25.795050	0.1	11.013985
25.796717	0.1	11.011840
25.798383	0.1	11.008204
25.800050	0.1	11.004389
25.801717	0.1	11.001230
25.803383	0.1	10.998548
25.805050	0.1	10.996462
25.806717	0.1	10.996223
25.808383	0.1	10.998667
25.810050	0.1	11.002958
25.811717	0.1	11.007071
25.813383	0.1	11.009038
25.815050	0.1	11.008144
25.816717	0.1	11.005045
25.818383	0.1	11.001051
25.820050	0.1	10.997654
25.821717	0.1	10.995269
25.823383	0.1	10.994137
25.825050	0.1	10.994912
25.826717	0.1	10.997594
25.828383	0.1	11.001170
25.830050	0.1	11.003674
25.831717	0.1	11.003793
25.833383	0.1	11.001051
25.835050	0.1	10.997177
25.836717	0.1	10.994614
25.838383	0.1	10.994197
25.840050	0.1	10.995150
25.841717	0.1	10.995746
25.843383	0.1	10.995210
25.845050	0.1	10.993899
25.846717	0.1	10.993064
25.848383	0.1	10.993183
25.850050	0.1	10.993958
25.851717	0.1	10.994971
25.853383	0.1	10.995985
25.855050	0.1	10.997415
25.856717	0.1	10.999203
25.858383	0.1	11.000276
25.860050	0.1	10.999382
25.861717	0.1	10.996581
25.863383	0.1	10.992885
25.865050	0.1	10.989488
25.866717	0.1	10.987282
25.868383	0.1	10.986567
25.870050	0.1	10.987580
25.871717	0.1	10.990978
25.873383	0.1	10.996998
25.875050	0.1	11.004031
25.876717	0.1	11.009873
25.878383	0.1	11.013151
25.880050	0.1	11.013747
25.881717	0.1	11.012316
25.883383	0.1	11.010230
25.885050	0.1	11.009098
25.886717	0.1	11.009873
25.888383	0.1	11.012316
25.890050	0.1	11.015356
25.891717	0.1	11.017860
25.893383	0.1	11.019529
25.895050	0.1	11.020780
25.896717	0.1	11.022509
25.898383	0.1	11.024714
25.900050	0.1	11.026383
25.901717	0.1	11.026800
25.903383	0.1	11.026264
25.905050	0.1	11.026025
25.906717	0.1	11.027098
25.908383	0.1	11.029483
25.910050	0.1	11.031986
25.911717	0.1	11.033178
25.913383	0.1	11.031867
25.915050	0.1	11.028052
25.916717	0.1	11.023582
25.918383	0.1	11.021197
25.920050	0.1	11.022866
25.921717	0.1	11.027694
25.923383	0.1	11.032940
25.925050	0.1	11.035920
25.926717	0.1	11.035979
25.928383	0.1	11.034370
25.930050	0.1	11.032761
25.931717	0.1	11.031569
25.933383	0.1	11.030436
25.935050	0.1	11.029363
25.936717	0.1	11.028469
25.938383	0.1	11.028469
25.940050	0.1	11.030317
25.941717	0.1	11.034430
25.943383	0.1	11.040033
25.945050	0.1	11.045874
25.946717	0.1	11.051357
25.948383	0.1	11.056185
25.950050	0.1	11.060060
25.951717	0.1	11.062623
25.953383	0.1	11.064172
25.955050	0.1	11.065901
25.956717	0.1	11.068822
25.958383	0.1	11.072696
25.960050	0.1	11.076689
25.961717	0.1	11.080325
25.963383	0.1	11.083484
25.965050	0.1	11.086286
25.966717	0.1	11.088372
25.968383	0.1	11.089266
25.970050	0.1	11.088789
25.971717	0.1	11.087299
25.973383	0.1	11.085332
25.975050	0.1	11.083663
25.976717	0.1	11.083186
25.978383	0.1	11.083782
25.980050	0.1	11.084498
25.981717	0.1	11.084378
25.983383	0.1	11.083365
25.985050	0.1	11.082054
25.986717	0.1	11.080802
25.988383	0.1	11.080087
25.990050	0.1	11.080146
25.991717	0.1	11.081160
25.993383	0.1	11.082888
25.995050	0.1	11.085153
25.996717	0.1	11.087359
25.998383	0.1	11.088849
26.000050	0.1	11.088968
26.001717	0.1	11.087239
26.003383	0.1	11.083842
26.005050	0.1	11.080146
26.006717	0.1	11.077345
26.008383	0.1	11.076093
26.010050	0.1	11.076451
26.011717	0.1	11.078120
26.013383	0.1	11.079431
26.015050	0.1	11.078835
26.016717	0.1	11.076153
26.018383	0.1	11.072457
26.020050	0.1	11.069000
26.021717	0.1	11.066199
26.023383	0.1	11.064053
26.025050	0.1	11.062146
26.026717	0.1	11.059702
26.028383	0.1	11.056960
26.030050	0.1	11.055172
26.031717	0.1	11.055530
26.033383	0.1	11.058093
26.035050	0.1	11.061788
26.036717	0.1	11.064709
26.038383	0.1	11.065007
26.040050	0.1	11.061848
26.041717	0.1	11.056066
26.043383	0.1	11.049629
26.045050	0.1	11.044682
26.046717	0.1	11.041582
26.048383	0.1	11.039615
26.050050	0.1	11.038721
26.051717	0.1	11.039198
26.053383	0.1	11.040688
26.055050	0.1	11.042655
26.056717	0.1	11.044861
26.058383	0.1	11.046768
26.060050	0.1	11.047483
26.061717	0.1	11.046649
26.063383	0.1	11.044682
26.065050	0.1	11.042536
26.066717	0.1	11.040331
26.068383	0.1	11.037887
26.070050	0.1	11.036158
26.071717	0.1	11.036635
26.073383	0.1	11.039496
26.075050	0.1	11.043430
26.076717	0.1	11.046947
26.078383	0.1	11.049748
26.080050	0.1	11.051953
26.081717	0.1	11.052848
26.083383	0.1	11.052013
26.085050	0.1	11.050523
26.086717	0.1	11.049987
26.088383	0.1	11.051119
26.090050	0.1	11.054218
26.091717	0.1	11.058510
26.093383	0.1	11.062146
26.095050	0.1	11.063338
26.096717	0.1	11.061848
26.098383	0.1	11.059106
26.100050	0.1	11.056841
26.101717	0.1	11.055947
26.103383	0.1	11.055947
26.105050	0.1	11.056483
26.106717	0.1	11.057378
26.108383	0.1	11.058868
26.110050	0.1	11.061073
26.111717	0.1	11.064470
26.113383	0.1	11.069239
26.115050	0.1	11.074842
26.116717	0.1	11.080206
26.118383	0.1	11.084080
26.120050	0.1	11.086405
26.121717	0.1	11.088491
26.123383	0.1	11.091710
26.125050	0.1	11.096240
26.126717	0.1	11.101485
26.128383	0.1	11.106492
26.130050	0.1	11.111022
26.131717	0.1	11.115611
26.133383	0.1	11.120678
26.135050	0.1	11.125625
26.136717	0.1	11.129022
26.138383	0.1	11.129916
26.140050	0.1	11.128784
26.141717	0.1	11.127353
26.143383	0.1	11.127413
26.145050	0.1	11.129440
26.146717	0.1	11.132777
26.148383	0.1	11.136950
26.150050	0.1	11.141837
26.151717	0.1	11.147500
26.153383	0.1	11.154414
26.155050	0.1	11.162461
26.156717	0.1	11.171461
26.158383	0.1	11.181117
26.160050	0.1	11.190773
26.161717	0.1	11.198998
26.163383	0.1	11.204541
26.165050	0.1	11.207402
26.166717	0.1	11.209012
26.168383	0.1	11.210740
26.170050	0.1	11.213601
26.171717	0.1	11.218310
26.173383	0.1	11.224867
26.175050	0.1	11.232198
26.176717	0.1	11.238993
26.178383	0.1	11.245728
26.180050	0.1	11.253775
26.181717	0.1	11.263669
26.183383	0.1	11.274100
26.185050	0.1	11.283160
26.186717	0.1	11.290014
26.188383	0.1	11.295200
26.190050	0.1	11.300028
26.191717	0.1	11.306287
26.193383	0.1	11.315346
26.195050	0.1	11.327267
26.196717	0.1	11.340976
26.198383	0.1	11.354805
26.200050	0.1	11.366547
26.201717	0.1	11.374951
26.203383	0.1	11.380971
26.205050	0.1	11.387051
26.206717	0.1	11.394978
26.208383	0.1	11.405946
26.210050	0.1	11.420370
26.211717	0.1	11.437596
26.213383	0.1	11.456371
26.215050	0.1	11.475087
26.216717	0.1	11.492551
26.218383	0.1	11.507810
26.220050	0.1	11.521280
26.221717	0.1	11.534334
26.223383	0.1	11.548341
26.225050	0.1	11.564196
26.226717	0.1	11.582137
26.228383	0.1	11.601449
26.230050	0.1	11.621714
26.231717	0.1	11.643232
26.233383	0.1	11.667014
26.235050	0.1	11.693478
26.236717	0.1	11.721254
26.238383	0.1	11.748672
26.240050	0.1	11.774481
26.241717	0.1	11.798621
26.243383	0.1	11.822284
26.245050	0.1	11.847020
26.246717	0.1	11.873067
26.248383	0.1	11.900306
26.250050	0.1	11.929096
26.251717	0.1	11.960150
26.253383	0.1	11.993707
26.255050	0.1	12.029827
26.256717	0.1	12.068511
26.258383	0.1	12.108744
26.260050	0.1	12.148679
26.261717	0.1	12.187064
26.263383	0.1	12.223900
26.265050	0.1	12.259901
26.266717	0.1	12.296081
26.268383	0.1	12.332738
26.270050	0.1	12.369753
26.271717	0.1	12.406767
26.273383	0.1	12.443901
26.275050	0.1	12.481333
26.276717	0.1	12.519122
26.278383	0.1	12.557090
26.280050	0.1	12.595118
26.281717	0.1	12.632490
26.283383	0.1	12.668253
26.285050	0.1	12.701214
26.286717	0.1	12.730122
26.288383	0.1	12.754918
26.290050	0.1	12.776554
26.291717	0.1	12.796522
26.293383	0.1	12.815357
26.295050	0.1	12.832642
26.296717	0.1	12.847126
26.298383	0.1	12.858511
26.300050	0.1	12.867750
26.301717	0.1	12.874842
26.303383	0.1	12.878478
26.305050	0.1	12.877703
26.306717	0.1	12.872697
26.308383	0.1	12.863518
26.310050	0.1	12.849928
26.311717	0.1	12.832106
26.313383	0.1	12.810767
26.315050	0.1	12.786926
26.316717	0.1	12.761236
26.318383	0.1	12.733401
26.320050	0.1	12.702823
26.321717	0.1	12.669624
26.323383	0.1	12.634636
26.325050	0.1	12.598635
26.326717	0.1	12.561918
26.328383	0.1	12.524308
26.330050	0.1	12.485803
26.331717	0.1	12.446583
26.333383	0.1	12.406827
26.335050	0.1	12.366176
26.336717	0.1	12.323857
26.338383	0.1	12.279750
26.340050	0.1	12.235165
26.341717	0.1	12.191952
26.343383	0.1	12.150467
26.345050	0.1	12.109578
26.346717	0.1	12.068213
26.348383	0.1	12.025655
26.350050	0.1	11.982144
26.351717	0.1	11.938751
26.353383	0.1	11.896969
26.355050	0.1	11.857808
26.356717	0.1	11.821509
26.358383	0.1	11.787296
26.360050	0.1	11.754275
26.361717	0.1	11.722029
26.363383	0.1	11.691213
26.365050	0.1	11.662663
26.366717	0.1	11.636377
26.368383	0.1	11.611760
26.370050	0.1	11.587620
26.371717	0.1	11.563421
26.373383	0.1	11.539579
26.375050	0.1	11.517168
26.376717	0.1	11.496485
26.378383	0.1	11.476577
26.380050	0.1	11.456788
26.381717	0.1	11.436940
26.383383	0.1	11.416853
26.385050	0.1	11.397303
26.386717	0.1	11.380137
26.388383	0.1	11.367322
26.390050	0.1	11.359096
26.391717	0.1	11.353791
26.393383	0.1	11.349261
26.395050	0.1	11.343420
26.396717	0.1	11.334718
26.398383	0.1	11.323333
26.400050	0.1	11.310757
26.401717	0.1	11.298359
26.403383	0.1	11.287153
26.405050	0.1	11.278570
26.406717	0.1	11.273623
26.408383	0.1	11.271775
26.410050	0.1	11.270703
26.411717	0.1	11.269093
26.413383	0.1	11.267305
26.415050	0.1	11.266649
26.416717	0.1	11.267603
26.418383	0.1	11.268914
26.420050	0.1	11.268438
26.421717	0.1	11.265279
26.423383	0.1	11.260212
26.425050	0.1	11.254490
26.426717	0.1	11.249364
26.428383	0.1	11.245311
26.430050	0.1	11.242450
26.431717	0.1	11.240423
26.433383	0.1	11.238397
26.435050	0.1	11.236132
26.436717	0.1	11.234046
26.438383	0.1	11.232198
26.440050	0.1	11.229993
26.441717	0.1	11.226357
26.443383	0.1	11.220813
26.445050	0.1	11.214078
26.446717	0.1	11.207879
26.448383	0.1	11.203409
26.450050	0.1	11.200131
26.451717	0.1	11.196554
26.453383	0.1	11.192561
26.455050	0.1	11.189879
26.456717	0.1	11.189998
26.458383	0.1	11.192322
26.460050	0.1	11.193753
26.461717	0.1	11.192263
26.463383	0.1	11.188389
26.465050	0.1	11.184276
26.466717	0.1	11.180938
26.468383	0.1	11.178494
26.470050	0.1	11.176885
26.471717	0.1	11.176587
26.473383	0.1	11.178137
26.475050	0.1	11.180640
26.476717	0.1	11.182070
26.478383	0.1	11.181296
26.480050	0.1	11.179150
26.481717	0.1	11.176706
26.483383	0.1	11.174620
26.485050	0.1	11.173249
26.486717	0.1	11.172474
26.488383	0.1	11.171520
26.490050	0.1	11.170209
26.491717	0.1	11.169017
26.493383	0.1	11.168063
26.495050	0.1	11.167169
26.496717	0.1	11.166692
26.498383	0.1	11.166931
26.500050	0.1	11.167706
26.501717	0.1	11.168361
26.503383	0.1	11.168481
26.505050	0.1	11.167646
26.506717	0.1	11.165083
26.508383	0.1	11.160494
26.510050	0.1	11.154473
26.511717	0.1	11.148513
26.513383	0.1	11.143983
26.515050	0.1	11.142255
26.516717	0.1	11.144520
26.518383	0.1	11.150540
26.520050	0.1	11.157692
26.521717	0.1	11.162461
26.523383	0.1	11.162222
26.525050	0.1	11.156858
26.526717	0.1	11.149049
26.528383	0.1	11.142076
26.530050	0.1	11.138023
26.531717	0.1	11.136831
26.533383	0.1	11.137903
26.535050	0.1	11.141062
26.536717	0.1	11.145116
26.538383	0.1	11.148155
26.540050	0.1	11.149109
26.541717	0.1	11.149109
26.543383	0.1	11.149586
26.545050	0.1	11.151136
26.546717	0.1	11.153222
26.548383	0.1	11.154652
26.550050	0.1	11.154652
26.551717	0.1	11.153341
26.553383	0.1	11.151732
26.555050	0.1	11.150599
26.556717	0.1	11.150182
26.558383	0.1	11.150659
26.560050	0.1	11.151672
26.561717	0.1	11.152685
26.563383	0.1	11.153401
26.565050	0.1	11.153937
26.566717	0.1	11.153937
26.568383	0.1	11.152745
26.570050	0.1	11.150718
26.571717	0.1	11.148990
26.573383	0.1	11.148453
26.575050	0.1	11.149169
26.576717	0.1	11.150063
26.578383	0.1	11.150063
26.580050	0.1	11.148573
26.581717	0.1	11.145771
26.583383	0.1	11.143089
26.585050	0.1	11.142195
26.586717	0.1	11.143625
26.588383	0.1	11.146188
26.590050	0.1	11.148275
26.591717	0.1	11.149407
26.593383	0.1	11.150122
26.595050	0.1	11.150659
26.596717	0.1	11.151076
26.598383	0.1	11.151672
26.600050	0.1	11.152864
26.601717	0.1	11.154831
26.603383	0.1	11.157215
26.605050	0.1	11.159659
26.606717	0.1	11.162043
26.608383	0.1	11.164070
26.610050	0.1	11.164725
26.611717	0.1	11.163712
26.613383	0.1	11.162282
26.615050	0.1	11.162222
26.616717	0.1	11.163474
26.618383	0.1	11.164845
26.620050	0.1	11.164904
26.621717	0.1	11.162997
26.623383	0.1	11.159361
26.625050	0.1	11.155129
26.626717	0.1	11.151672
26.628383	0.1	11.150540
26.630050	0.1	11.152268
26.631717	0.1	11.155546
26.633383	0.1	11.158050
26.635050	0.1	11.158825
26.636717	0.1	11.158944
26.638383	0.1	11.160136
26.640050	0.1	11.162937
26.641717	0.1	11.166216
26.643383	0.1	11.168898
26.645050	0.1	11.170507
26.646717	0.1	11.171461
26.648383	0.1	11.172593
26.650050	0.1	11.174381
26.651717	0.1	11.176408
26.653383	0.1	11.178315
26.655050	0.1	11.179805
26.656717	0.1	11.181117
26.658383	0.1	11.182547
26.660050	0.1	11.183859
26.661717	0.1	11.184693
26.663383	0.1	11.185587
26.665050	0.1	11.186898
26.666717	0.1	11.188150
26.668383	0.1	11.188865
26.670050	0.1	11.189283
26.671717	0.1	11.190713
26.673383	0.1	11.194170
26.675050	0.1	11.199594
26.676717	0.1	11.205972
26.678383	0.1	11.211575
26.680050	0.1	11.215032
26.681717	0.1	11.216045
26.683383	0.1	11.216284
26.685050	0.1	11.217535
26.686717	0.1	11.219979
26.688383	0.1	11.222661
26.690050	0.1	11.224688
26.691717	0.1	11.225939
26.693383	0.1	11.227906
26.695050	0.1	11.232258
26.696717	0.1	11.239351
26.698383	0.1	11.248112
26.700050	0.1	11.257351
26.701717	0.1	11.265517
26.703383	0.1	11.271597
26.705050	0.1	11.276067
26.706717	0.1	11.280001
26.708383	0.1	11.284352
26.710050	0.1	11.289716
26.711717	0.1	11.296571
26.713383	0.1	11.304320
26.715050	0.1	11.311591
26.716717	0.1	11.317194
26.718383	0.1	11.321426
26.720050	0.1	11.325360
26.721717	0.1	11.329830
26.723383	0.1	11.335791
26.725050	0.1	11.343182
26.726717	0.1	11.350752
26.728383	0.1	11.357368
26.730050	0.1	11.362851
26.731717	0.1	11.367858
26.733383	0.1	11.373044
26.735050	0.1	11.379183
26.736717	0.1	11.387051
26.738383	0.1	11.397839
26.740050	0.1	11.412144
26.741717	0.1	11.428834
26.743383	0.1	11.444927
26.745050	0.1	11.457861
26.746717	0.1	11.467338
26.748383	0.1	11.475087
26.750050	0.1	11.483193
26.751717	0.1	11.493386
26.753383	0.1	11.505664
26.755050	0.1	11.518777
26.756717	0.1	11.531532
26.758383	0.1	11.543334
26.760050	0.1	11.553765
26.761717	0.1	11.562885
26.763383	0.1	11.572183
26.765050	0.1	11.583865
26.766717	0.1	11.600018
26.768383	0.1	11.620820
26.770050	0.1	11.643887
26.771717	0.1	11.666179
26.773383	0.1	11.685849
26.775050	0.1	11.702538
26.776717	0.1	11.716724
26.778383	0.1	11.730016
26.780050	0.1	11.744381
26.781717	0.1	11.761189
26.783383	0.1	11.779845
26.785050	0.1	11.799515
26.786717	0.1	11.820794
26.788383	0.1	11.843503
26.790050	0.1	11.867047
26.791717	0.1	11.890889
26.793383	0.1	11.914850
26.795050	0.1	11.938751
26.796717	0.1	11.962891
26.798383	0.1	11.987866
26.800050	0.1	12.014569
26.801717	0.1	12.043358
26.803383	0.1	12.074531
26.805050	0.1	12.108327
26.806717	0.1	12.144149
26.808383	0.1	12.181164
26.810050	0.1	12.219430
26.811717	0.1	12.259484
26.813383	0.1	12.301267
26.815050	0.1	12.343944
26.816717	0.1	12.386859
26.818383	0.1	12.430669
26.820050	0.1	12.476862
26.821717	0.1	12.525857
26.823383	0.1	12.577296
26.825050	0.1	12.630821
26.826717	0.1	12.685598
26.828383	0.1	12.740851
26.830050	0.1	12.797058
26.831717	0.1	12.855411
26.833383	0.1	12.916923
26.835050	0.1	12.981952
26.836717	0.1	13.050497
26.838383	0.1	13.123096
26.840050	0.1	13.199807
26.841717	0.1	13.279200
26.843383	0.1	13.359071
26.845050	0.1	13.437868
26.846717	0.1	13.515592
26.848383	0.1	13.593317
26.850050	0.1	13.671518
26.851717	0.1	13.749898
26.853383	0.1	13.827623
26.855050	0.1	13.904155
26.856717	0.1	13.979674
26.858383	0.1	14.055193
26.860050	0.1	14.131368
26.861717	0.1	14.207245
26.863383	0.1	14.281214
26.865050	0.1	14.352621
26.866717	0.1	14.421166
26.868383	0.1	14.485420
26.870050	0.1	14.544071
26.871717	0.1	14.597000
26.873383	0.1	14.644862
26.875050	0.1	14.688910
26.876717	0.1	14.730037
26.878383	0.1	14.767946
26.880050	0.1	14.801324
26.881717	0.1	14.828087
26.883383	0.1	14.846326
26.885050	0.1	14.856041
26.886717	0.1	14.858843
26.888383	0.1	14.856399
26.890050	0.1	14.849723
26.891717	0.1	14.838637
26.893383	0.1	14.823199
26.895050	0.1	14.803351
26.896717	0.1	14.778436
26.898383	0.1	14.748157
26.900050	0.1	14.713646
26.901717	0.1	14.675737
26.903383	0.1	14.634193
26.905050	0.1	14.588595
26.906717	0.1	14.539302
26.908383	0.1	14.487267
26.910050	0.1	14.432848
26.911717	0.1	14.376224
26.913383	0.1	14.318050
26.915050	0.1	14.259399
26.916717	0.1	14.201225
26.918383	0.1	14.144600
26.920050	0.1	14.090658
26.921717	0.1	14.040054
26.923383	0.1	13.991953
26.925050	0.1	13.944388
26.926717	0.1	13.896526
26.928383	0.1	13.849676
26.930050	0.1	13.805033
26.931717	0.1	13.762833
26.933383	0.1	13.722838
26.935050	0.1	13.685466
26.936717	0.1	13.650955
26.938383	0.1	13.619006
26.940050	0.1	13.589323
26.941717	0.1	13.562978
26.943383	0.1	13.541282
26.945050	0.1	13.524056
26.946717	0.1	13.510168
26.948383	0.1	13.498605
26.950050	0.1	13.489605
26.951717	0.1	13.482989
26.953383	0.1	13.478161
26.955050	0.1	13.474584
26.956717	0.1	13.472677
26.958383	0.1	13.473035
26.960050	0.1	13.475061
26.961717	0.1	13.477743
26.963383	0.1	13.480068
26.965050	0.1	13.481022
26.966717	0.1	13.479889
26.968383	0.1	13.477445
26.970050	0.1	13.474942
26.971717	0.1	13.471485
26.973383	0.1	13.464511
26.975050	0.1	13.452471
26.976717	0.1	13.436914
26.978383	0.1	13.421059
26.980050	0.1	13.406397
26.981717	0.1	13.392390
26.983383	0.1	13.377310
26.985050	0.1	13.359845
26.986717	0.1	13.340295
26.988383	0.1	13.319314
26.990050	0.1	13.297022
26.991717	0.1	13.272346
26.993383	0.1	13.244212
26.995050	0.1	13.212026
26.996717	0.1	13.175667
26.998383	0.1	13.135315
27.000050	0.1	13.092042
27.001717	0.1	13.047696
27.003383	0.1	13.004304
27.005050	0.1	12.962461
27.006717	0.1	12.921513
27.008383	0.1	12.880266
27.010050	0.1	12.837590
27.011717	0.1	12.792171
27.013383	0.1	12.743533
27.015050	0.1	12.692571
27.016717	0.1	12.641073
27.018383	0.1	12.590528
27.020050	0.1	12.542070
27.021717	0.1	12.496532
27.023383	0.1	12.454570
27.025050	0.1	12.416006
27.026717	0.1	12.380243
27.028383	0.1	12.346030
27.030050	0.1	12.311400
27.031717	0.1	12.273968
27.033383	0.1	12.233020
27.035050	0.1	12.190521
27.036717	0.1	12.149931
27.038383	0.1	12.113393
27.040050	0.1	12.080909
27.041717	0.1	12.051404
27.043383	0.1	12.023628
27.045050	0.1	11.997402
27.046717	0.1	11.973084
27.048383	0.1	11.951030
27.050050	0.1	11.930884
27.051717	0.1	11.912466
27.053383	0.1	11.895836
27.055050	0.1	11.881233
27.056717	0.1	11.869074
27.058383	0.1	11.859716
27.060050	0.1	11.852802
27.061717	0.1	11.847437
27.063383	0.1	11.842550
27.065050	0.1	11.837006
27.066717	0.1	11.830331
27.068383	0.1	11.822582
27.070050	0.1	11.814655
27.071717	0.1	11.807562
27.073383	0.1	11.802316
27.075050	0.1	11.799336
27.076717	0.1	11.798383
27.078383	0.1	11.799217
27.080050	0.1	11.801899
27.081717	0.1	11.806131
27.083383	0.1	11.810959
27.085050	0.1	11.815787
27.086717	0.1	11.820317
27.088383	0.1	11.825264
27.090050	0.1	11.832059
27.091717	0.1	11.841179
27.093383	0.1	11.852682
27.095050	0.1	11.866213
27.096717	0.1	11.880458
27.098383	0.1	11.894227
27.100050	0.1	11.906923
27.101717	0.1	11.918784
27.103383	0.1	11.930466
27.105050	0.1	11.942745
27.106717	0.1	11.956275
27.108383	0.1	11.971355
27.110050	0.1	11.987806
27.111717	0.1	12.005091
27.113383	0.1	12.023330
27.115050	0.1	12.042225
27.116717	0.1	12.061299
27.118383	0.1	12.080074
27.120050	0.1	12.098671
27.121717	0.1	12.117685
27.123383	0.1	12.137593
27.125050	0.1	12.158752
27.126717	0.1	12.181283
27.128383	0.1	12.204529
27.130050	0.1	12.227298
27.131717	0.1	12.248576
27.133383	0.1	12.269080
27.135050	0.1	12.290478
27.136717	0.1	12.314261
27.138383	0.1	12.340487
27.140050	0.1	12.368441
27.141717	0.1	12.397350
27.143383	0.1	12.426496
27.145050	0.1	12.455405
27.146717	0.1	12.483776
27.148383	0.1	12.512029
27.150050	0.1	12.541891
27.151717	0.1	12.575568
27.153383	0.1	12.614013
27.155050	0.1	12.656213
27.156717	0.1	12.700797
27.158383	0.1	12.746335
27.160050	0.1	12.791456
27.161717	0.1	12.835623
27.163383	0.1	12.879670
27.165050	0.1	12.925328
27.166717	0.1	12.973965
27.168383	0.1	13.026059
27.170050	0.1	13.081373
27.171717	0.1	13.139308
27.173383	0.1	13.199807
27.175050	0.1	13.262571
27.176717	0.1	13.327242
27.178383	0.1	13.393463
27.180050	0.1	13.461352
27.181717	0.1	13.531030
27.183383	0.1	13.602973
27.185050	0.1	13.677777
27.186717	0.1	13.756038
27.188383	0.1	13.837636
27.190050	0.1	13.922215
27.191717	0.1	14.009179
27.193383	0.1	14.097632
27.195050	0.1	14.186681
27.196717	0.1	14.276625
27.198383	0.1	14.369369
27.200050	0.1	14.466644
27.201717	0.1	14.568747
27.203383	0.1	14.675320
27.205050	0.1	14.786066
27.206717	0.1	14.900149
27.208383	0.1	15.016557
27.210050	0.1	15.135230
27.211717	0.1	15.257956
27.213383	0.1	15.386344
27.215050	0.1	15.520574
27.216717	0.1	15.659452
27.218383	0.1	15.802265
27.220050	0.1	15.950144
27.221717	0.1	16.104997
27.223383	0.1	16.267897
27.225050	0.1	16.438664
27.226717	0.1	16.617120
27.228383	0.1	16.803325
27.230050	0.1	16.997100
27.231717	0.1	17.198504
27.233383	0.1	17.407538
27.235050	0.1	17.624260
27.236717	0.1	17.849089
27.238383	0.1	18.082322
27.240050	0.1	18.324615
27.241717	0.1	18.577040
27.243383	0.1	18.840910
27.245050	0.1	19.117476
27.246717	0.1	19.406439
27.248383	0.1	19.705833
27.250050	0.1	20.013691
27.251717	0.1	20.328642
27.253383	0.1	20.649792
27.255050	0.1	20.976843
27.256717	0.1	21.310211
27.258383	0.1	21.650435
27.260050	0.1	21.996499
27.261717	0.1	22.346200
27.263383	0.1	22.697450
27.265050	0.1	23.048641
27.266717	0.1	23.398699
27.268383	0.1	23.746790
27.270050	0.1	24.091960
27.271717	0.1	24.432482
27.273383	0.1	24.765612
27.275050	0.1	25.088848
27.276717	0.1	25.399627
27.278383	0.1	25.696458
27.280050	0.1	25.978567
27.281717	0.1	26.246013
27.283383	0.1	26.497962
27.285050	0.1	26.731731
27.286717	0.1	26.943924
27.288383	0.1	27.131976
27.290050	0.1	27.294518
27.291717	0.1	27.431370
27.293383	0.1	27.543070
27.295050	0.1	27.629675
27.296717	0.1	27.689459
27.298383	0.1	27.720811
27.300050	0.1	27.723016
27.301717	0.1	27.696492
27.303383	0.1	27.641656
27.305050	0.1	27.559103
27.306717	0.1	27.449371
27.308383	0.1	27.313234
27.310050	0.1	27.151050
27.311717	0.1	26.962282
27.313383	0.1	26.746751
27.315050	0.1	26.506008
27.316717	0.1	26.243092
27.318383	0.1	25.960924
27.320050	0.1	25.662006
27.321717	0.1	25.348486
27.323383	0.1	25.021853
27.325050	0.1	24.682821
27.326717	0.1	24.331452
27.328383	0.1	23.967804
27.330050	0.1	23.591699
27.331717	0.1	23.204864
27.333383	0.1	22.811712
27.335050	0.1	22.416891
27.336717	0.1	22.023202
27.338383	0.1	21.631242
27.340050	0.1	21.240653
27.341717	0.1	20.851613
27.343383	0.1	20.465316
27.345050	0.1	20.082952
27.346717	0.1	19.705595
27.348383	0.1	19.335152
27.350050	0.1	18.974365
27.351717	0.1	18.624903
27.353383	0.1	18.287123
27.355050	0.1	17.960371
27.356717	0.1	17.644049
27.358383	0.1	17.337442
27.360050	0.1	17.040373
27.361717	0.1	16.752780
27.363383	0.1	16.475380
27.365050	0.1	16.209425
27.366717	0.1	15.956343
27.368383	0.1	15.716196
27.370050	0.1	15.488327
27.371717	0.1	15.271605
27.373383	0.1	15.065254
27.375050	0.1	14.868976
27.376717	0.1	14.682830
27.378383	0.1	14.506222
27.380050	0.1	14.338613
27.381717	0.1	14.179946
27.383383	0.1	14.030338
27.385050	0.1	13.889075
27.386717	0.1	13.755203
27.388383	0.1	13.628484
27.390050	0.1	13.509096
27.391717	0.1	13.396502
27.393383	0.1	13.289929
27.395050	0.1	13.188780
27.396717	0.1	13.092817
27.398383	0.1	13.001741
27.400050	0.1	12.915135
27.401717	0.1	12.832404
27.403383	0.1	12.753368
27.405050	0.1	12.679578
27.406717	0.1	12.613059
27.408383	0.1	12.553871
27.410050	0.1	12.499810
27.411717	0.1	12.447835
27.413383	0.1	12.395979
27.415050	0.1	12.344003
27.416717	0.1	12.293041
27.418383	0.1	12.245000
27.420050	0.1	12.201191
27.421717	0.1	12.161971
27.423383	0.1	12.126685
27.425050	0.1	12.094379
27.426717	0.1	12.064756
27.428383	0.1	12.037397
27.430050	0.1	12.011290
27.431717	0.1	11.985720
27.433383	0.1	11.960388
27.435050	0.1	11.935592
27.436717	0.1	11.911512
27.438383	0.1	11.887372
27.440050	0.1	11.862756
27.441717	0.1	11.838318
27.443383	0.1	11.815251
27.445050	0.1	11.793912
27.446717	0.1	11.774064
27.448383	0.1	11.755706
27.450050	0.1	11.739314
27.451717	0.1	11.725605
27.453383	0.1	11.714698
27.455050	0.1	11.705459
27.456717	0.1	11.696459
27.458383	0.1	11.686683
27.460050	0.1	11.676253
27.461717	0.1	11.666001
27.463383	0.1	11.656762
27.465050	0.1	11.648894
27.466717	0.1	11.642278
27.468383	0.1	11.635781
27.470050	0.1	11.627734
27.471717	0.1	11.617721
27.473383	0.1	11.607230
27.475050	0.1	11.597872
27.476717	0.1	11.590541
27.478383	0.1	11.585654
27.480050	0.1	11.582494
27.481717	0.1	11.580110
27.483383	0.1	11.577786
27.485050	0.1	11.575223
27.486717	0.1	11.572779
27.488383	0.1	11.570335
27.490050	0.1	11.567116
27.491717	0.1	11.563063
27.493383	0.1	11.559666
27.495050	0.1	11.558176
27.496717	0.1	11.558235
27.498383	0.1	11.558295
27.500050	0.1	11.556924
27.501717	0.1	11.553765
27.503383	0.1	11.549295
27.505050	0.1	11.544288
27.506717	0.1	11.539460
27.508383	0.1	11.535526
27.510050	0.1	11.532725
27.511717	0.1	11.531592
27.513383	0.1	11.532784
27.515050	0.1	11.535764
27.516717	0.1	11.538566
27.518383	0.1	11.539043
27.520050	0.1	11.536718
27.521717	0.1	11.533142
27.523383	0.1	11.529983
27.525050	0.1	11.528016
27.526717	0.1	11.527003
27.528383	0.1	11.526406
27.530050	0.1	11.526168
27.531717	0.1	11.526287
27.533383	0.1	11.526108
27.535050	0.1	11.524320
27.536717	0.1	11.520804
27.538383	0.1	11.517049
27.540050	0.1	11.514188
27.541717	0.1	11.512042
27.543383	0.1	11.509479
27.545050	0.1	11.505902
27.546717	0.1	11.501671
27.548383	0.1	11.498452
27.550050	0.1	11.497915
27.551717	0.1	11.499525
27.553383	0.1	11.500300
27.555050	0.1	11.498452
27.556717	0.1	11.495174
27.558383	0.1	11.493386
27.560050	0.1	11.494876
27.561717	0.1	11.499406
27.563383	0.1	11.504889
27.565050	0.1	11.508942
27.566717	0.1	11.509956
27.568383	0.1	11.507810
27.570050	0.1	11.503876
27.571717	0.1	11.500300
27.573383	0.1	11.498929
27.575050	0.1	11.500359
27.576717	0.1	11.503220
27.578383	0.1	11.505545
27.580050	0.1	11.506260
27.581717	0.1	11.505664
27.583383	0.1	11.504293
27.585050	0.1	11.502267
27.586717	0.1	11.500300
27.588383	0.1	11.498869
27.590050	0.1	11.497796
27.591717	0.1	11.496723
27.593383	0.1	11.495650
27.595050	0.1	11.494518
27.596717	0.1	11.493266
27.598383	0.1	11.491657
27.600050	0.1	11.489809
27.601717	0.1	11.488379
27.603383	0.1	11.488200
27.605050	0.1	11.488975
27.606717	0.1	11.490167
27.608383	0.1	11.490823
27.610050	0.1	11.490405
27.611717	0.1	11.489094
27.613383	0.1	11.487544
27.615050	0.1	11.485577
27.616717	0.1	11.481941
27.618383	0.1	11.476339
27.620050	0.1	11.470676
27.621717	0.1	11.467398
27.623383	0.1	11.467636
27.625050	0.1	11.470080
27.626717	0.1	11.472584
27.628383	0.1	11.473776
27.630050	0.1	11.473418
27.631717	0.1	11.472584
27.633383	0.1	11.472405
27.635050	0.1	11.473478
27.636717	0.1	11.475147
27.638383	0.1	11.476339
27.640050	0.1	11.475921
27.641717	0.1	11.473060
27.643383	0.1	11.468054
27.645050	0.1	11.462033
27.646717	0.1	11.456490
27.648383	0.1	11.452676
27.650050	0.1	11.451007
27.651717	0.1	11.450947
27.653383	0.1	11.451960
27.655050	0.1	11.453808
27.656717	0.1	11.456609
27.658383	0.1	11.460007
27.660050	0.1	11.463166
27.661717	0.1	11.465550
27.663383	0.1	11.466981
27.665050	0.1	11.467398
27.666717	0.1	11.466325
27.668383	0.1	11.463643
27.670050	0.1	11.459590
27.671717	0.1	11.454881
27.673383	0.1	11.450947
27.675050	0.1	11.449040
27.676717	0.1	11.448801
27.678383	0.1	11.448622
27.680050	0.1	11.447430
27.681717	0.1	11.445881
27.683383	0.1	11.445046
27.685050	0.1	11.445881
27.686717	0.1	11.448384
27.688383	0.1	11.451483
27.690050	0.1	11.454046
27.691717	0.1	11.455715
27.693383	0.1	11.456550
27.695050	0.1	11.456729
27.696717	0.1	11.457086
27.698383	0.1	11.458517
27.700050	0.1	11.460901
27.701717	0.1	11.463524
27.703383	0.1	11.465848
27.705050	0.1	11.467458
27.706717	0.1	11.467815
27.708383	0.1	11.466683
27.710050	0.1	11.464716
27.711717	0.1	11.462868
27.713383	0.1	11.462093
27.715050	0.1	11.462808
27.716717	0.1	11.464954
27.718383	0.1	11.467934
27.720050	0.1	11.470736
27.721717	0.1	11.473060
27.723383	0.1	11.474968
27.725050	0.1	11.476756
27.726717	0.1	11.478365
27.728383	0.1	11.479080
27.730050	0.1	11.478306
27.731717	0.1	11.476160
27.733383	0.1	11.474074
27.735050	0.1	11.473835
27.736717	0.1	11.476517
27.738383	0.1	11.481703
27.740050	0.1	11.487187
27.741717	0.1	11.491240
27.743383	0.1	11.493684
27.745050	0.1	11.495472
27.746717	0.1	11.497141
27.748383	0.1	11.498929
27.750050	0.1	11.500598
27.751717	0.1	11.502207
27.753383	0.1	11.503638
27.755050	0.1	11.503936
27.756717	0.1	11.502147
27.758383	0.1	11.498869
27.760050	0.1	11.496366
27.761717	0.1	11.496068
27.763383	0.1	11.497975
27.765050	0.1	11.501432
27.766717	0.1	11.506201
27.768383	0.1	11.512697
27.770050	0.1	11.520744
27.771717	0.1	11.528254
27.773383	0.1	11.533380
27.775050	0.1	11.536360
27.776717	0.1	11.538745
27.778383	0.1	11.541606
27.780050	0.1	11.545301
27.781717	0.1	11.549116
27.783383	0.1	11.551142
27.785050	0.1	11.550546
27.786717	0.1	11.548043
27.788383	0.1	11.544705
27.790050	0.1	11.540890
27.791717	0.1	11.537314
27.793383	0.1	11.535228
27.795050	0.1	11.534990
27.796717	0.1	11.536062
27.798383	0.1	11.538089
27.800050	0.1	11.541308
27.801717	0.1	11.545361
27.803383	0.1	11.550129
27.805050	0.1	11.555315
27.806717	0.1	11.560083
27.808383	0.1	11.562587
27.810050	0.1	11.560918
27.811717	0.1	11.555374
27.813383	0.1	11.548818
27.815050	0.1	11.543990
27.816717	0.1	11.541546
27.818383	0.1	11.540294
27.820050	0.1	11.538864
27.821717	0.1	11.536301
27.823383	0.1	11.532427
27.825050	0.1	11.528075
27.826717	0.1	11.523724
27.828383	0.1	11.519373
27.830050	0.1	11.515260
27.831717	0.1	11.512459
27.833383	0.1	11.511565
27.835050	0.1	11.511744
27.836717	0.1	11.511684
27.838383	0.1	11.511207
27.840050	0.1	11.511088
27.841717	0.1	11.511207
27.843383	0.1	11.510432
27.845050	0.1	11.508048
27.846717	0.1	11.504770
27.848383	0.1	11.502147
27.850050	0.1	11.500955
27.851717	0.1	11.501671
27.853383	0.1	11.504412
27.855050	0.1	11.508287
27.856717	0.1	11.511028
27.858383	0.1	11.510373
27.860050	0.1	11.505545
27.861717	0.1	11.498213
27.863383	0.1	11.491597
27.865050	0.1	11.487902
27.866717	0.1	11.486948
27.868383	0.1	11.486412
27.870050	0.1	11.484504
27.871717	0.1	11.481345
27.873383	0.1	11.478782
27.875050	0.1	11.478902
27.876717	0.1	11.482716
27.878383	0.1	11.489630
27.880050	0.1	11.497021
27.881717	0.1	11.502088
27.883383	0.1	11.502863
27.885050	0.1	11.499227
27.886717	0.1	11.493087
27.888383	0.1	11.487067
27.890050	0.1	11.482657
27.891717	0.1	11.479915
27.893383	0.1	11.478961
27.895050	0.1	11.479676
27.896717	0.1	11.481286
27.898383	0.1	11.483134
27.900050	0.1	11.484743
27.901717	0.1	11.485279
27.903383	0.1	11.483730
27.905050	0.1	11.480571
27.906717	0.1	11.477173
27.908383	0.1	11.473835
27.910050	0.1	11.470259
27.911717	0.1	11.466504
27.913383	0.1	11.463524
27.915050	0.1	11.462689
27.916717	0.1	11.464000
27.918383	0.1	11.466444
27.920050	0.1	11.469246
27.921717	0.1	11.471391
27.923383	0.1	11.472703
27.925050	0.1	11.474074
27.926717	0.1	11.475743
27.928383	0.1	11.476756
27.930050	0.1	11.476279
27.931717	0.1	11.475087
27.933383	0.1	11.474848
27.935050	0.1	11.475802
27.936717	0.1	11.476637
27.938383	0.1	11.476219
27.940050	0.1	11.475206
27.941717	0.1	11.474372
27.943383	0.1	11.474610
27.945050	0.1	11.477173
27.946717	0.1	11.482537
27.948383	0.1	11.489392
27.950050	0.1	11.495352
27.951717	0.1	11.498869
27.953383	0.1	11.500240
27.955050	0.1	11.500896
27.956717	0.1	11.501671
27.958383	0.1	11.502088
27.960050	0.1	11.501790
27.961717	0.1	11.501313
27.963383	0.1	11.501194
27.965050	0.1	11.501790
27.966717	0.1	11.503161
27.968383	0.1	11.504889
27.970050	0.1	11.506797
27.971717	0.1	11.509777
27.973383	0.1	11.514307
27.975050	0.1	11.519731
27.976717	0.1	11.524440
27.978383	0.1	11.527062
27.980050	0.1	11.527539
27.981717	0.1	11.526585
27.983383	0.1	11.525214
27.985050	0.1	11.524082
27.986717	0.1	11.524142
27.988383	0.1	11.526287
27.990050	0.1	11.530638
27.991717	0.1	11.536241
27.993383	0.1	11.542142
27.995050	0.1	11.547507
27.996717	0.1	11.551619
27.998383	0.1	11.554361
28.000050	0.1	11.556388
28.001717	0.1	11.559249
28.003383	0.1	11.563838
28.005050	0.1	11.569441
28.006717	0.1	11.574448
28.008383	0.1	11.577786
28.010050	0.1	11.579216
28.011717	0.1	11.579693
28.013383	0.1	11.581124
28.015050	0.1	11.584461
28.016717	0.1	11.588991
28.018383	0.1	11.592687
28.020050	0.1	11.594237
28.021717	0.1	11.593879
28.023383	0.1	11.592985
28.025050	0.1	11.593283
28.026717	0.1	11.596084
28.028383	0.1	11.601151
28.030050	0.1	11.606277
28.031717	0.1	11.609376
28.033383	0.1	11.610211
28.035050	0.1	11.610807
28.036717	0.1	11.612654
28.038383	0.1	11.615873
28.040050	0.1	11.619569
28.041717	0.1	11.622966
28.043383	0.1	11.626065
28.045050	0.1	11.628092
28.046717	0.1	11.628092
28.048383	0.1	11.626602
28.050050	0.1	11.625946
28.051717	0.1	11.627913
28.053383	0.1	11.632682
28.055050	0.1	11.638702
28.056717	0.1	11.644066
28.058383	0.1	11.647404
28.060050	0.1	11.648536
28.061717	0.1	11.649013
28.063383	0.1	11.650980
28.065050	0.1	11.655212
28.066717	0.1	11.660577
28.068383	0.1	11.665703
28.070050	0.1	11.669815
28.071717	0.1	11.672974
28.073383	0.1	11.675716
28.075050	0.1	11.678279
28.076717	0.1	11.680485
28.078383	0.1	11.682869
28.080050	0.1	11.685670
28.081717	0.1	11.688114
28.083383	0.1	11.688948
28.085050	0.1	11.688114
28.086717	0.1	11.686326
28.088383	0.1	11.684359
28.090050	0.1	11.683226
28.091717	0.1	11.684120
28.093383	0.1	11.687637
28.095050	0.1	11.693359
28.096717	0.1	11.699618
28.098383	0.1	11.704982
28.100050	0.1	11.709929
28.101717	0.1	11.715532
28.103383	0.1	11.721671
28.105050	0.1	11.726917
28.106717	0.1	11.730195
28.108383	0.1	11.732460
28.110050	0.1	11.734725
28.111717	0.1	11.737288
28.113383	0.1	11.739851
28.115050	0.1	11.742652
28.116717	0.1	11.746526
28.118383	0.1	11.751593
28.120050	0.1	11.756540
28.121717	0.1	11.759938
28.123383	0.1	11.761487
28.125050	0.1	11.762083
28.126717	0.1	11.762858
28.128383	0.1	11.763395
28.130050	0.1	11.762739
28.131717	0.1	11.760832
28.133383	0.1	11.759222
28.135050	0.1	11.759699
28.136717	0.1	11.763097
28.138383	0.1	11.768997
28.140050	0.1	11.775912
28.141717	0.1	11.782528
28.143383	0.1	11.787713
28.145050	0.1	11.791409
28.146717	0.1	11.794270
28.148383	0.1	11.797071
28.150050	0.1	11.799575
28.151717	0.1	11.801184
28.153383	0.1	11.801482
28.155050	0.1	11.800528
28.156717	0.1	11.798681
28.158383	0.1	11.796714
28.160050	0.1	11.795462
28.161717	0.1	11.795045
28.163383	0.1	11.795700
28.165050	0.1	11.796892
28.166717	0.1	11.797369
28.168383	0.1	11.796356
28.170050	0.1	11.794270
28.171717	0.1	11.792005
28.173383	0.1	11.790038
28.175050	0.1	11.787773
28.176717	0.1	11.784435
28.178383	0.1	11.780620
28.180050	0.1	11.776865
28.181717	0.1	11.773110
28.183383	0.1	11.768759
28.185050	0.1	11.763991
28.186717	0.1	11.759699
28.188383	0.1	11.756778
28.190050	0.1	11.755288
28.191717	0.1	11.754633
28.193383	0.1	11.754037
28.195050	0.1	11.752427
28.196717	0.1	11.749447
28.198383	0.1	11.745990
28.200050	0.1	11.743785
28.201717	0.1	11.743487
28.203383	0.1	11.744023
28.205050	0.1	11.743785
28.206717	0.1	11.741877
28.208383	0.1	11.738361
28.210050	0.1	11.733413
28.211717	0.1	11.727215
28.213383	0.1	11.720479
28.215050	0.1	11.714221
28.216717	0.1	11.708916
28.218383	0.1	11.704326
28.220050	0.1	11.700392
28.221717	0.1	11.696876
28.223383	0.1	11.693180
28.225050	0.1	11.688770
28.226717	0.1	11.683822
28.228383	0.1	11.678816
28.230050	0.1	11.674166
28.231717	0.1	11.670769
28.233383	0.1	11.669279
28.235050	0.1	11.668981
28.236717	0.1	11.668206
28.238383	0.1	11.666120
28.240050	0.1	11.663557
28.241717	0.1	11.661947
28.243383	0.1	11.661590
28.245050	0.1	11.661351
28.246717	0.1	11.659981
28.248383	0.1	11.657119
28.250050	0.1	11.653066
28.251717	0.1	11.648417
28.253383	0.1	11.644185
28.255050	0.1	11.641324
28.256717	0.1	11.639655
28.258383	0.1	11.638702
28.260050	0.1	11.637927
28.261717	0.1	11.637152
28.263383	0.1	11.636615
28.265050	0.1	11.636556
28.266717	0.1	11.636437
28.268383	0.1	11.635185
28.270050	0.1	11.632622
28.271717	0.1	11.629582
28.273383	0.1	11.627615
28.275050	0.1	11.628390
28.276717	0.1	11.631907
28.278383	0.1	11.636198
28.280050	0.1	11.639596
28.281717	0.1	11.641384
28.283383	0.1	11.641861
28.285050	0.1	11.641861
28.286717	0.1	11.642159
28.288383	0.1	11.642934
28.290050	0.1	11.644185
28.291717	0.1	11.646212
28.293383	0.1	11.649371
28.295050	0.1	11.653841
28.296717	0.1	11.658967
28.298383	0.1	11.662544
28.300050	0.1	11.662544
28.301717	0.1	11.658908
28.303383	0.1	11.653662
28.305050	0.1	11.648894
28.306717	0.1	11.645258
28.308383	0.1	11.642636
28.310050	0.1	11.641324
28.311717	0.1	11.641920
28.313383	0.1	11.644483
28.315050	0.1	11.648358
28.316717	0.1	11.652947
28.318383	0.1	11.657477
28.320050	0.1	11.660994
28.321717	0.1	11.662961
28.323383	0.1	11.663855
28.325050	0.1	11.664510
28.326717	0.1	11.665643
28.328383	0.1	11.667431
28.330050	0.1	11.669577
28.331717	0.1	11.671723
28.333383	0.1	11.672974
28.335050	0.1	11.672259
28.336717	0.1	11.669815
28.338383	0.1	11.667491
28.340050	0.1	11.667073
28.341717	0.1	11.668325
28.343383	0.1	11.669934
28.345050	0.1	11.671246
28.346717	0.1	11.672915
28.348383	0.1	11.675537
28.350050	0.1	11.678994
28.351717	0.1	11.682690
28.353383	0.1	11.685849
28.355050	0.1	11.687816
28.356717	0.1	11.688531
28.358383	0.1	11.688352
28.360050	0.1	11.687637
28.361717	0.1	11.686683
28.363383	0.1	11.686326
28.365050	0.1	11.687518
28.366717	0.1	11.690498
28.368383	0.1	11.694194
28.370050	0.1	11.697353
28.371717	0.1	11.699498
28.373383	0.1	11.701346
28.375050	0.1	11.704267
28.376717	0.1	11.709393
28.378383	0.1	11.716367
28.380050	0.1	11.723579
28.381717	0.1	11.729658
28.383383	0.1	11.733652
28.385050	0.1	11.734784
28.386717	0.1	11.732996
28.388383	0.1	11.729301
28.390050	0.1	11.725248
28.391717	0.1	11.721910
28.393383	0.1	11.719645
28.395050	0.1	11.718691
28.396717	0.1	11.718572
28.398383	0.1	11.718930
28.400050	0.1	11.719466
28.401717	0.1	11.720360
28.403383	0.1	11.721194
28.405050	0.1	11.721135
28.406717	0.1	11.719764
28.408383	0.1	11.717559
28.410050	0.1	11.715592
28.411717	0.1	11.714817
28.413383	0.1	11.715234
28.415050	0.1	11.716247
28.416717	0.1	11.717737
28.418383	0.1	11.719347
28.420050	0.1	11.720002
28.421717	0.1	11.719108
28.423383	0.1	11.717439
28.425050	0.1	11.716486
28.426717	0.1	11.716843
28.428383	0.1	11.717737
28.430050	0.1	11.718155
28.431717	0.1	11.717439
28.433383	0.1	11.714936
28.435050	0.1	11.710466
28.436717	0.1	11.704982
28.438383	0.1	11.700094
28.440050	0.1	11.696518
28.441717	0.1	11.694134
28.443383	0.1	11.692584
28.445050	0.1	11.691333
28.446717	0.1	11.689902
28.448383	0.1	11.688054
28.450050	0.1	11.685909
28.451717	0.1	11.683763
28.453383	0.1	11.681677
28.455050	0.1	11.679829
28.456717	0.1	11.678577
28.458383	0.1	11.677504
28.460050	0.1	11.675835
28.461717	0.1	11.673034
28.463383	0.1	11.669458
28.465050	0.1	11.666477
28.466717	0.1	11.665345
28.468383	0.1	11.665345
28.470050	0.1	11.664928
28.471717	0.1	11.663974
28.473383	0.1	11.664153
28.475050	0.1	11.666239
28.476717	0.1	11.669160
28.478383	0.1	11.671007
28.480050	0.1	11.670888
28.481717	0.1	11.669160
28.483383	0.1	11.666835
28.485050	0.1	11.664749
28.486717	0.1	11.662663
28.488383	0.1	11.659742
28.490050	0.1	11.656643
28.491717	0.1	11.654795
28.493383	0.1	11.654914
28.495050	0.1	11.656464
28.496717	0.1	11.658073
28.498383	0.1	11.658252
28.500050	0.1	11.656166
28.501717	0.1	11.652649
28.503383	0.1	11.649848
28.505050	0.1	11.649490
28.506717	0.1	11.650801
28.508383	0.1	11.651755
28.510050	0.1	11.650921
28.511717	0.1	11.648417
28.513383	0.1	11.645675
28.515050	0.1	11.644126
28.516717	0.1	11.643470
28.518383	0.1	11.642695
28.520050	0.1	11.641265
28.521717	0.1	11.639775
28.523383	0.1	11.639655
28.525050	0.1	11.641265
28.526717	0.1	11.643291
28.528383	0.1	11.643887
28.530050	0.1	11.642814
28.531717	0.1	11.642099
28.533383	0.1	11.643887
28.535050	0.1	11.648060
28.536717	0.1	11.652053
28.538383	0.1	11.653186
28.540050	0.1	11.650801
28.541717	0.1	11.646629
28.543383	0.1	11.642993
28.545050	0.1	11.641682
28.546717	0.1	11.642814
28.548383	0.1	11.645377
28.550050	0.1	11.648119
28.551717	0.1	11.650384
28.553383	0.1	11.652590
28.555050	0.1	11.655033
28.556717	0.1	11.657179
28.558383	0.1	11.657894
28.560050	0.1	11.657239
28.561717	0.1	11.656345
28.563383	0.1	11.655927
28.565050	0.1	11.655510
28.566717	0.1	11.654914
28.568383	0.1	11.654735
28.570050	0.1	11.655093
28.571717	0.1	11.655808
28.573383	0.1	11.657179
28.575050	0.1	11.659921
28.576717	0.1	11.664332
28.578383	0.1	11.669517
28.580050	0.1	11.674941
28.581717	0.1	11.680723
28.583383	0.1	11.686683
28.585050	0.1	11.692048
[truncated: 262,862 more chars]
