# Supplementary material for: Fade into you: genetic control of pigmentation patterns in red-flesh apple (Malus domestica)
Source: Front Plant Sci. 2025 Jan 13;15:1462545. doi: 10.3389/fpls.2024.1462545 (PMC11770013; doi:10.3389/fpls.2024.1462545)
Supplement: Supplementary file 4 [file DataSheet1.zip › CB C1EXT284NM/CB C1EXT284NM.txt]

URL	chrom://thermo-pfav3ojr/ChromeleonLocal/Instrument Data/Vanquish_MS/Dimitri/VALEMA/Pierre/Echantillons 03-04-24.seq/648.smp/EXT284NM.channel/EXT284NM.chm
Channel	EXT284NM

Injection Information:
Data Vault	ChromeleonLocal
Sequence	Echantillons 03-04-24
Name	CB C1
Number	2
Position	B:A2
Comment	colonne SB-AQ MeOH+5%AA
Processing Method	Quantitative
Instrument Method	VALEMA test separation GRAQ 4
Type	Unknown
Status	Finished
Inject Time	4/3/2024 6:08:26 PM +02:00
Volume (µl)	10.0000
Dilution Factor	1.0000
Weight	1.0000

Chromatogram Data Information:
Time Min. (min)	0.001717
Time Max. (min)	47.000050
Data Points	28200
Detector	UV
Generating Data System	Chromeleon 7.3.2.10759
Exporting Data System	Chromeleon 7.3.2.0
Operator	Administrator
Signal Quantity	Absorbance
Signal Unit	mAU
Signal Min.	-1.336515
Signal Max.	860.690466
Channel	EXT284NM
Driver Name	VDAD.dll
Channel Type	Evaluation
Min. Step (s)	0.1
Max. Step (s)	0.1
Average Step (s)	0.1

Signal Parameter Information:
Signal Info	WVL:284 nm

Chromatogram Data:
Time (min)	Step (s)	Value (mAU)
0.001717	n.a.	0.000000
0.003383	0.1	0.000060
0.005050	0.1	0.000298
0.006717	0.1	0.000238
0.008383	0.1	-0.001192
0.010050	0.1	-0.003934
0.011717	0.1	-0.006557
0.013383	0.1	-0.007808
0.015050	0.1	-0.007629
0.016717	0.1	-0.007033
0.018383	0.1	-0.006318
0.020050	0.1	-0.005126
0.021717	0.1	-0.003099
0.023383	0.1	-0.001192
0.025050	0.1	-0.001192
0.026717	0.1	-0.004232
0.028383	0.1	-0.009596
0.030050	0.1	-0.015318
0.031717	0.1	-0.019550
0.033383	0.1	-0.021696
0.035050	0.1	-0.022650
0.036717	0.1	-0.023901
0.038383	0.1	-0.025749
0.040050	0.1	-0.026584
0.041717	0.1	-0.024617
0.043383	0.1	-0.020206
0.045050	0.1	-0.015199
0.046717	0.1	-0.011027
0.048383	0.1	-0.008702
0.050050	0.1	-0.008643
0.051717	0.1	-0.010371
0.053383	0.1	-0.012815
0.055050	0.1	-0.015736
0.056717	0.1	-0.019312
0.058383	0.1	-0.022531
0.060050	0.1	-0.023365
0.061717	0.1	-0.021517
0.063383	0.1	-0.018537
0.065050	0.1	-0.016809
0.066717	0.1	-0.017464
0.068383	0.1	-0.020444
0.070050	0.1	-0.024319
0.071717	0.1	-0.027239
0.073383	0.1	-0.028014
0.075050	0.1	-0.025928
0.076717	0.1	-0.021219
0.078383	0.1	-0.015080
0.080050	0.1	-0.009179
0.081717	0.1	-0.004530
0.083383	0.1	-0.001490
0.085050	0.1	-0.000358
0.086717	0.1	-0.001550
0.088383	0.1	-0.005603
0.090050	0.1	-0.011921
0.091717	0.1	-0.018895
0.093383	0.1	-0.024796
0.095050	0.1	-0.028610
0.096717	0.1	-0.029683
0.098383	0.1	-0.028193
0.100050	0.1	-0.025451
0.101717	0.1	-0.023544
0.103383	0.1	-0.023067
0.105050	0.1	-0.021994
0.106717	0.1	-0.018239
0.108383	0.1	-0.012279
0.110050	0.1	-0.006735
0.111717	0.1	-0.003695
0.113383	0.1	-0.003278
0.115050	0.1	-0.004590
0.116717	0.1	-0.005841
0.118383	0.1	-0.005066
0.120050	0.1	-0.002384
0.121717	0.1	-0.000238
0.123383	0.1	-0.001311
0.125050	0.1	-0.006020
0.126717	0.1	-0.013173
0.128383	0.1	-0.020385
0.130050	0.1	-0.025511
0.131717	0.1	-0.027478
0.133383	0.1	-0.026584
0.135050	0.1	-0.024199
0.136717	0.1	-0.021756
0.138383	0.1	-0.019372
0.140050	0.1	-0.017047
0.141717	0.1	-0.015378
0.143383	0.1	-0.014544
0.145050	0.1	-0.014365
0.146717	0.1	-0.014246
0.148383	0.1	-0.013590
0.150050	0.1	-0.012696
0.151717	0.1	-0.012696
0.153383	0.1	-0.014663
0.155050	0.1	-0.017762
0.156717	0.1	-0.019908
0.158383	0.1	-0.019670
0.160050	0.1	-0.017285
0.161717	0.1	-0.014186
0.163383	0.1	-0.011802
0.165050	0.1	-0.010967
0.166717	0.1	-0.011683
0.168383	0.1	-0.013769
0.170050	0.1	-0.017464
0.171717	0.1	-0.022411
0.173383	0.1	-0.026703
0.175050	0.1	-0.027955
0.176717	0.1	-0.025749
0.178383	0.1	-0.021100
0.180050	0.1	-0.015080
0.181717	0.1	-0.008762
0.183383	0.1	-0.003576
0.185050	0.1	-0.000894
0.186717	0.1	-0.000834
0.188383	0.1	-0.001669
0.190050	0.1	-0.001431
0.191717	0.1	0.000179
0.193383	0.1	0.001729
0.195050	0.1	0.001907
0.196717	0.1	0.001132
0.198383	0.1	-0.000179
0.200050	0.1	-0.002027
0.201717	0.1	-0.004530
0.203383	0.1	-0.007272
0.205050	0.1	-0.009477
0.206717	0.1	-0.010669
0.208383	0.1	-0.010729
0.210050	0.1	-0.009835
0.211717	0.1	-0.008225
0.213383	0.1	-0.006199
0.215050	0.1	-0.003874
0.216717	0.1	-0.001788
0.218383	0.1	-0.000954
0.220050	0.1	-0.001729
0.221717	0.1	-0.003934
0.223383	0.1	-0.007451
0.225050	0.1	-0.012279
0.226717	0.1	-0.017464
0.228383	0.1	-0.020921
0.230050	0.1	-0.020862
0.231717	0.1	-0.018716
0.233383	0.1	-0.018418
0.235050	0.1	-0.022113
0.236717	0.1	-0.027537
0.238383	0.1	-0.031173
0.240050	0.1	-0.031710
0.241717	0.1	-0.030100
0.243383	0.1	-0.027895
0.245050	0.1	-0.025749
0.246717	0.1	-0.024199
0.248383	0.1	-0.023842
0.250050	0.1	-0.024736
0.251717	0.1	-0.026107
0.253383	0.1	-0.027478
0.255050	0.1	-0.028431
0.256717	0.1	-0.028193
0.258383	0.1	-0.027239
0.260050	0.1	-0.027001
0.261717	0.1	-0.027716
0.263383	0.1	-0.027895
0.265050	0.1	-0.026345
0.266717	0.1	-0.023901
0.268383	0.1	-0.022411
0.270050	0.1	-0.022352
0.271717	0.1	-0.022829
0.273383	0.1	-0.023305
0.275050	0.1	-0.024796
0.276717	0.1	-0.027537
0.278383	0.1	-0.030696
0.280050	0.1	-0.033438
0.281717	0.1	-0.034750
0.283383	0.1	-0.033379
0.285050	0.1	-0.028908
0.286717	0.1	-0.023067
0.288383	0.1	-0.018358
0.290050	0.1	-0.017226
0.291717	0.1	-0.020742
0.293383	0.1	-0.027478
0.295050	0.1	-0.034094
0.296717	0.1	-0.036180
0.298383	0.1	-0.031829
0.300050	0.1	-0.023484
0.301717	0.1	-0.016034
0.303383	0.1	-0.012219
0.305050	0.1	-0.011742
0.306717	0.1	-0.013471
0.308383	0.1	-0.016809
0.310050	0.1	-0.021219
0.311717	0.1	-0.025570
0.313383	0.1	-0.028431
0.315050	0.1	-0.029504
0.316717	0.1	-0.029624
0.318383	0.1	-0.030220
0.320050	0.1	-0.032246
0.321717	0.1	-0.035405
0.323383	0.1	-0.039101
0.325050	0.1	-0.042558
0.326717	0.1	-0.044286
0.328383	0.1	-0.042796
0.330050	0.1	-0.037551
0.331717	0.1	-0.029922
0.333383	0.1	-0.021875
0.335050	0.1	-0.014722
0.336717	0.1	-0.009596
0.338383	0.1	-0.007749
0.340050	0.1	-0.009298
0.341717	0.1	-0.012755
0.343383	0.1	-0.016809
0.345050	0.1	-0.021338
0.346717	0.1	-0.026464
0.348383	0.1	-0.031054
0.350050	0.1	-0.033021
0.351717	0.1	-0.031412
0.353383	0.1	-0.027180
0.355050	0.1	-0.022352
0.356717	0.1	-0.018120
0.358383	0.1	-0.015080
0.360050	0.1	-0.013649
0.361717	0.1	-0.014603
0.363383	0.1	-0.018835
0.365050	0.1	-0.026047
0.366717	0.1	-0.033796
0.368383	0.1	-0.039041
0.370050	0.1	-0.040233
0.371717	0.1	-0.038266
0.373383	0.1	-0.035346
0.375050	0.1	-0.033140
0.376717	0.1	-0.031173
0.378383	0.1	-0.028610
0.380050	0.1	-0.025451
0.381717	0.1	-0.022829
0.383383	0.1	-0.021279
0.385050	0.1	-0.020683
0.386717	0.1	-0.021279
0.388383	0.1	-0.023663
0.390050	0.1	-0.027180
0.391717	0.1	-0.030518
0.393383	0.1	-0.032604
0.395050	0.1	-0.031948
0.396717	0.1	-0.027537
0.398383	0.1	-0.020266
0.400050	0.1	-0.012934
0.401717	0.1	-0.007749
0.403383	0.1	-0.005007
0.405050	0.1	-0.003457
0.406717	0.1	-0.002444
0.408383	0.1	-0.002146
0.410050	0.1	-0.003338
0.411717	0.1	-0.006139
0.413383	0.1	-0.009894
0.415050	0.1	-0.012815
0.416717	0.1	-0.013709
0.418383	0.1	-0.012279
0.420050	0.1	-0.009894
0.421717	0.1	-0.008345
0.423383	0.1	-0.008523
0.425050	0.1	-0.010073
0.426717	0.1	-0.012338
0.428383	0.1	-0.015318
0.430050	0.1	-0.018418
0.431717	0.1	-0.020564
0.433383	0.1	-0.021875
0.435050	0.1	-0.023544
0.436717	0.1	-0.026047
0.438383	0.1	-0.028491
0.440050	0.1	-0.028849
0.441717	0.1	-0.025690
0.443383	0.1	-0.020266
0.445050	0.1	-0.015974
0.446717	0.1	-0.015795
0.448383	0.1	-0.019848
0.450050	0.1	-0.026166
0.451717	0.1	-0.032306
0.453383	0.1	-0.036955
0.455050	0.1	-0.039518
0.456717	0.1	-0.040472
0.458383	0.1	-0.040829
0.460050	0.1	-0.040829
0.461717	0.1	-0.040829
0.463383	0.1	-0.041366
0.465050	0.1	-0.042498
0.466717	0.1	-0.043035
0.468383	0.1	-0.041962
0.470050	0.1	-0.039399
0.471717	0.1	-0.036240
0.473383	0.1	-0.033259
0.475050	0.1	-0.031829
0.476717	0.1	-0.032663
0.478383	0.1	-0.034034
0.480050	0.1	-0.033438
0.481717	0.1	-0.030398
0.483383	0.1	-0.026941
0.485050	0.1	-0.025213
0.486717	0.1	-0.025690
0.488383	0.1	-0.026941
0.490050	0.1	-0.027835
0.491717	0.1	-0.027776
0.493383	0.1	-0.026703
0.495050	0.1	-0.025213
0.496717	0.1	-0.024021
0.498383	0.1	-0.023007
0.500050	0.1	-0.022054
0.501717	0.1	-0.021160
0.503383	0.1	-0.020266
0.505050	0.1	-0.019193
0.506717	0.1	-0.018239
0.508383	0.1	-0.018537
0.510050	0.1	-0.020564
0.511717	0.1	-0.022709
0.513383	0.1	-0.022650
0.515050	0.1	-0.019908
0.516717	0.1	-0.016630
0.518383	0.1	-0.015080
0.520050	0.1	-0.015795
0.521717	0.1	-0.017762
0.523383	0.1	-0.019670
0.525050	0.1	-0.020444
0.526717	0.1	-0.019670
0.528383	0.1	-0.018120
0.530050	0.1	-0.017703
0.531717	0.1	-0.019968
0.533383	0.1	-0.024498
0.535050	0.1	-0.029564
0.536717	0.1	-0.033140
0.538383	0.1	-0.034690
0.540050	0.1	-0.035107
0.541717	0.1	-0.034511
0.543383	0.1	-0.031829
0.545050	0.1	-0.027359
0.546717	0.1	-0.022352
0.548383	0.1	-0.017762
0.550050	0.1	-0.014663
0.551717	0.1	-0.014365
0.553383	0.1	-0.016987
0.555050	0.1	-0.020742
0.556717	0.1	-0.023544
0.558383	0.1	-0.024676
0.560050	0.1	-0.024676
0.561717	0.1	-0.024498
0.563383	0.1	-0.025213
0.565050	0.1	-0.027478
0.566717	0.1	-0.031352
0.568383	0.1	-0.036240
0.570050	0.1	-0.041544
0.571717	0.1	-0.046372
0.573383	0.1	-0.049889
0.575050	0.1	-0.051320
0.576717	0.1	-0.050426
0.578383	0.1	-0.047922
0.580050	0.1	-0.044644
0.581717	0.1	-0.040948
0.583383	0.1	-0.036836
0.585050	0.1	-0.033140
0.586717	0.1	-0.031292
0.588383	0.1	-0.031412
0.590050	0.1	-0.032187
0.591717	0.1	-0.031769
0.593383	0.1	-0.029922
0.595050	0.1	-0.027895
0.596717	0.1	-0.027061
0.598383	0.1	-0.027597
0.600050	0.1	-0.028193
0.601717	0.1	-0.027895
0.603383	0.1	-0.027537
0.605050	0.1	-0.028372
0.606717	0.1	-0.030816
0.608383	0.1	-0.034273
0.610050	0.1	-0.038207
0.611717	0.1	-0.041664
0.613383	0.1	-0.043333
0.615050	0.1	-0.042021
0.616717	0.1	-0.038266
0.618383	0.1	-0.033915
0.620050	0.1	-0.031233
0.621717	0.1	-0.030875
0.623383	0.1	-0.032306
0.625050	0.1	-0.034809
0.626717	0.1	-0.037491
0.628383	0.1	-0.039041
0.630050	0.1	-0.038266
0.631717	0.1	-0.034928
0.633383	0.1	-0.031114
0.635050	0.1	-0.029147
0.636717	0.1	-0.030398
0.638383	0.1	-0.033796
0.640050	0.1	-0.036776
0.641717	0.1	-0.038385
0.643383	0.1	-0.039935
0.645050	0.1	-0.042796
0.646717	0.1	-0.046372
0.648383	0.1	-0.049353
0.650050	0.1	-0.051558
0.651717	0.1	-0.054002
0.653383	0.1	-0.056684
0.655050	0.1	-0.057995
0.656717	0.1	-0.056148
0.658383	0.1	-0.050962
0.660050	0.1	-0.043631
0.661717	0.1	-0.036657
0.663383	0.1	-0.031769
0.665050	0.1	-0.029683
0.666717	0.1	-0.029802
0.668383	0.1	-0.030935
0.670050	0.1	-0.032127
0.671717	0.1	-0.032842
0.673383	0.1	-0.033259
0.675050	0.1	-0.033617
0.676717	0.1	-0.033617
0.678383	0.1	-0.033259
0.680050	0.1	-0.032842
0.681717	0.1	-0.032723
0.683383	0.1	-0.032187
0.685050	0.1	-0.030518
0.686717	0.1	-0.027359
0.688383	0.1	-0.024080
0.690050	0.1	-0.023246
0.691717	0.1	-0.026524
0.693383	0.1	-0.033021
0.695050	0.1	-0.039697
0.696717	0.1	-0.044048
0.698383	0.1	-0.045061
0.700050	0.1	-0.042737
0.701717	0.1	-0.037134
0.703383	0.1	-0.029564
0.705050	0.1	-0.022829
0.706717	0.1	-0.018954
0.708383	0.1	-0.017822
0.710050	0.1	-0.018716
0.711717	0.1	-0.021517
0.713383	0.1	-0.026405
0.715050	0.1	-0.033081
0.716717	0.1	-0.040650
0.718383	0.1	-0.047863
0.720050	0.1	-0.053763
0.721717	0.1	-0.057340
0.723383	0.1	-0.058353
0.725050	0.1	-0.057518
0.726717	0.1	-0.056207
0.728383	0.1	-0.054955
0.730050	0.1	-0.054181
0.731717	0.1	-0.054002
0.733383	0.1	-0.054061
0.735050	0.1	-0.053406
0.736717	0.1	-0.051498
0.738383	0.1	-0.048280
0.740050	0.1	-0.043690
0.741717	0.1	-0.038147
0.743383	0.1	-0.032783
0.745050	0.1	-0.028968
0.746717	0.1	-0.027835
0.748383	0.1	-0.029385
0.750050	0.1	-0.032485
0.751717	0.1	-0.035524
0.753383	0.1	-0.037611
0.755050	0.1	-0.039041
0.756717	0.1	-0.040889
0.758383	0.1	-0.043511
0.760050	0.1	-0.046432
0.761717	0.1	-0.048697
0.763383	0.1	-0.049770
0.765050	0.1	-0.049353
0.766717	0.1	-0.047624
0.768383	0.1	-0.046313
0.770050	0.1	-0.046849
0.771717	0.1	-0.048578
0.773383	0.1	-0.049412
0.775050	0.1	-0.047743
0.776717	0.1	-0.044525
0.778383	0.1	-0.043035
0.780050	0.1	-0.045478
0.781717	0.1	-0.050426
0.783383	0.1	-0.054300
0.785050	0.1	-0.054717
0.786717	0.1	-0.051737
0.788383	0.1	-0.047565
0.790050	0.1	-0.044584
0.791717	0.1	-0.043631
0.793383	0.1	-0.043809
0.795050	0.1	-0.043690
0.796717	0.1	-0.042140
0.798383	0.1	-0.039518
0.800050	0.1	-0.037372
0.801717	0.1	-0.036895
0.803383	0.1	-0.037730
0.805050	0.1	-0.038445
0.806717	0.1	-0.038385
0.808383	0.1	-0.038505
0.810050	0.1	-0.039816
0.811717	0.1	-0.042498
0.813383	0.1	-0.046015
0.815050	0.1	-0.049114
0.816717	0.1	-0.049949
0.818383	0.1	-0.048339
0.820050	0.1	-0.046670
0.821717	0.1	-0.047505
0.823383	0.1	-0.050485
0.825050	0.1	-0.052750
0.826717	0.1	-0.052392
0.828383	0.1	-0.050664
0.830050	0.1	-0.050008
0.831717	0.1	-0.051558
0.833383	0.1	-0.055015
0.835050	0.1	-0.059307
0.836717	0.1	-0.062287
0.838383	0.1	-0.062525
0.840050	0.1	-0.060260
0.841717	0.1	-0.056744
0.843383	0.1	-0.053227
0.845050	0.1	-0.050485
0.846717	0.1	-0.049114
0.848383	0.1	-0.049889
0.850050	0.1	-0.052631
0.851717	0.1	-0.055611
0.853383	0.1	-0.057280
0.855050	0.1	-0.057340
0.856717	0.1	-0.056684
0.858383	0.1	-0.056624
0.860050	0.1	-0.057578
0.861717	0.1	-0.058353
0.863383	0.1	-0.057817
0.865050	0.1	-0.055671
0.866717	0.1	-0.052154
0.868383	0.1	-0.047863
0.870050	0.1	-0.043869
0.871717	0.1	-0.041246
0.873383	0.1	-0.040293
0.875050	0.1	-0.041306
0.876717	0.1	-0.045002
0.878383	0.1	-0.050902
0.880050	0.1	-0.057340
0.881717	0.1	-0.062168
0.883383	0.1	-0.064433
0.885050	0.1	-0.063896
0.886717	0.1	-0.060797
0.888383	0.1	-0.055134
0.890050	0.1	-0.047565
0.891717	0.1	-0.039995
0.893383	0.1	-0.035524
0.895050	0.1	-0.036061
0.896717	0.1	-0.040889
0.898383	0.1	-0.047028
0.900050	0.1	-0.051379
0.901717	0.1	-0.052392
0.903383	0.1	-0.049770
0.905050	0.1	-0.043809
0.906717	0.1	-0.036001
0.908383	0.1	-0.029325
0.910050	0.1	-0.026584
0.911717	0.1	-0.028908
0.913383	0.1	-0.035524
0.915050	0.1	-0.044882
0.916717	0.1	-0.054181
0.918383	0.1	-0.060618
0.920050	0.1	-0.063062
0.921717	0.1	-0.062168
0.923383	0.1	-0.059307
0.925050	0.1	-0.056028
0.926717	0.1	-0.053585
0.928383	0.1	-0.052333
0.930050	0.1	-0.052094
0.931717	0.1	-0.052035
0.933383	0.1	-0.050962
0.935050	0.1	-0.048935
0.936717	0.1	-0.047266
0.938383	0.1	-0.047624
0.940050	0.1	-0.050724
0.941717	0.1	-0.055850
0.943383	0.1	-0.061035
0.945050	0.1	-0.064611
0.946717	0.1	-0.066400
0.948383	0.1	-0.067055
0.950050	0.1	-0.066221
0.951717	0.1	-0.063837
0.953383	0.1	-0.061333
0.955050	0.1	-0.060797
0.956717	0.1	-0.062466
0.958383	0.1	-0.064552
0.960050	0.1	-0.064790
0.961717	0.1	-0.063062
0.963383	0.1	-0.061750
0.965050	0.1	-0.062585
0.966717	0.1	-0.064731
0.968383	0.1	-0.066221
0.970050	0.1	-0.065506
0.971717	0.1	-0.062644
0.973383	0.1	-0.058413
0.975050	0.1	-0.053346
0.976717	0.1	-0.047863
0.978383	0.1	-0.042617
0.980050	0.1	-0.039101
0.981717	0.1	-0.037551
0.983383	0.1	-0.037313
0.985050	0.1	-0.037849
0.986717	0.1	-0.039220
0.988383	0.1	-0.041485
0.990050	0.1	-0.044465
0.991717	0.1	-0.048101
0.993383	0.1	-0.052333
0.995050	0.1	-0.056446
0.996717	0.1	-0.058889
0.998383	0.1	-0.058293
1.000050	0.1	-0.055730
1.001717	0.1	-0.053287
1.003383	0.1	-0.051916
1.005050	0.1	-0.051260
1.006717	0.1	-0.050366
1.008383	0.1	-0.048816
1.010050	0.1	-0.047147
1.011717	0.1	-0.047147
1.013383	0.1	-0.049829
1.015050	0.1	-0.054240
1.016717	0.1	-0.058293
1.018383	0.1	-0.060320
1.020050	0.1	-0.059724
1.021717	0.1	-0.057638
1.023383	0.1	-0.056207
1.025050	0.1	-0.056922
1.026717	0.1	-0.059664
1.028383	0.1	-0.062585
1.030050	0.1	-0.064015
1.031717	0.1	-0.064015
1.033383	0.1	-0.063777
1.035050	0.1	-0.063777
1.036717	0.1	-0.063598
1.038383	0.1	-0.062466
1.040050	0.1	-0.059485
1.041717	0.1	-0.055015
1.043383	0.1	-0.050664
1.045050	0.1	-0.048220
1.046717	0.1	-0.048578
1.048383	0.1	-0.050843
1.050050	0.1	-0.053585
1.051717	0.1	-0.055194
1.053383	0.1	-0.054598
1.055050	0.1	-0.051439
1.056717	0.1	-0.046551
1.058383	0.1	-0.042021
1.060050	0.1	-0.039518
1.061717	0.1	-0.039399
1.063383	0.1	-0.040770
1.065050	0.1	-0.043273
1.066717	0.1	-0.047028
1.068383	0.1	-0.051439
1.070050	0.1	-0.055313
1.071717	0.1	-0.057936
1.073383	0.1	-0.059485
1.075050	0.1	-0.060380
1.076717	0.1	-0.060558
1.078383	0.1	-0.060320
1.080050	0.1	-0.060797
1.081717	0.1	-0.063241
1.083383	0.1	-0.067353
1.085050	0.1	-0.071824
1.086717	0.1	-0.075877
1.088383	0.1	-0.079036
1.090050	0.1	-0.079572
1.091717	0.1	-0.075698
1.093383	0.1	-0.068605
1.095050	0.1	-0.061095
1.096717	0.1	-0.055611
1.098383	0.1	-0.052929
1.100050	0.1	-0.052750
1.101717	0.1	-0.054061
1.103383	0.1	-0.056684
1.105050	0.1	-0.060499
1.106717	0.1	-0.065207
1.108383	0.1	-0.069439
1.110050	0.1	-0.071347
1.111717	0.1	-0.069559
1.113383	0.1	-0.064850
1.115050	0.1	-0.059307
1.116717	0.1	-0.054479
1.118383	0.1	-0.050426
1.120050	0.1	-0.046432
1.121717	0.1	-0.041604
1.123383	0.1	-0.037432
1.125050	0.1	-0.036895
1.126717	0.1	-0.041187
1.128383	0.1	-0.049233
1.130050	0.1	-0.058055
1.131717	0.1	-0.064611
1.133383	0.1	-0.067472
1.135050	0.1	-0.067174
1.136717	0.1	-0.065327
1.138383	0.1	-0.063241
1.140050	0.1	-0.061333
1.141717	0.1	-0.059068
1.143383	0.1	-0.055909
1.145050	0.1	-0.051796
1.146717	0.1	-0.046909
1.148383	0.1	-0.042379
1.150050	0.1	-0.039876
1.151717	0.1	-0.040293
1.153383	0.1	-0.042260
1.155050	0.1	-0.044048
1.156717	0.1	-0.046015
1.158383	0.1	-0.049770
1.160050	0.1	-0.055611
1.161717	0.1	-0.061750
1.163383	0.1	-0.066221
1.165050	0.1	-0.068486
1.166717	0.1	-0.069082
1.168383	0.1	-0.068903
1.170050	0.1	-0.068486
1.171717	0.1	-0.066698
1.173383	0.1	-0.061929
1.175050	0.1	-0.054002
1.176717	0.1	-0.044882
1.178383	0.1	-0.037134
1.180050	0.1	-0.032604
1.181717	0.1	-0.031710
1.183383	0.1	-0.033319
1.185050	0.1	-0.036061
1.186717	0.1	-0.038624
1.188383	0.1	-0.040054
1.190050	0.1	-0.040233
1.191717	0.1	-0.040174
1.193383	0.1	-0.041366
1.195050	0.1	-0.043750
1.196717	0.1	-0.046372
1.198383	0.1	-0.048757
1.200050	0.1	-0.051677
1.201717	0.1	-0.055611
1.203383	0.1	-0.059247
1.205050	0.1	-0.060618
1.206717	0.1	-0.058770
1.208383	0.1	-0.054419
1.210050	0.1	-0.049293
1.211717	0.1	-0.045478
1.213383	0.1	-0.043869
1.215050	0.1	-0.044465
1.216717	0.1	-0.046551
1.218383	0.1	-0.048816
1.220050	0.1	-0.049472
1.221717	0.1	-0.047624
1.223383	0.1	-0.043988
1.225050	0.1	-0.041187
1.226717	0.1	-0.041306
1.228383	0.1	-0.044823
1.230050	0.1	-0.050843
1.231717	0.1	-0.057757
1.233383	0.1	-0.064373
1.235050	0.1	-0.069797
1.236717	0.1	-0.073671
1.238383	0.1	-0.076652
1.240050	0.1	-0.079036
1.241717	0.1	-0.079930
1.243383	0.1	-0.078022
1.245050	0.1	-0.073552
1.246717	0.1	-0.068486
1.248383	0.1	-0.064731
1.250050	0.1	-0.062585
1.251717	0.1	-0.061035
1.253383	0.1	-0.058711
1.255050	0.1	-0.055313
1.256717	0.1	-0.051439
1.258383	0.1	-0.047803
1.260050	0.1	-0.044882
1.261717	0.1	-0.043452
1.263383	0.1	-0.043988
1.265050	0.1	-0.045180
1.266717	0.1	-0.046134
1.268383	0.1	-0.047445
1.270050	0.1	-0.050068
1.271717	0.1	-0.053108
1.273383	0.1	-0.054300
1.275050	0.1	-0.052273
1.276717	0.1	-0.048041
1.278383	0.1	-0.044465
1.280050	0.1	-0.043809
1.281717	0.1	-0.046432
1.283383	0.1	-0.050783
1.285050	0.1	-0.054955
1.286717	0.1	-0.058293
1.288383	0.1	-0.060558
1.290050	0.1	-0.061631
1.291717	0.1	-0.061333
1.293383	0.1	-0.059426
1.295050	0.1	-0.055611
1.296717	0.1	-0.050306
1.298383	0.1	-0.044525
1.300050	0.1	-0.039637
1.301717	0.1	-0.036895
1.303383	0.1	-0.035822
1.305050	0.1	-0.035048
1.306717	0.1	-0.034153
1.308383	0.1	-0.033438
1.310050	0.1	-0.032902
1.311717	0.1	-0.032187
1.313383	0.1	-0.031233
1.315050	0.1	-0.030994
1.316717	0.1	-0.032425
1.318383	0.1	-0.036180
1.320050	0.1	-0.041902
1.321717	0.1	-0.048518
1.323383	0.1	-0.054955
1.325050	0.1	-0.060201
1.326717	0.1	-0.062823
1.328383	0.1	-0.061452
1.330050	0.1	-0.056624
1.331717	0.1	-0.050604
1.333383	0.1	-0.045478
1.335050	0.1	-0.042200
1.336717	0.1	-0.040591
1.338383	0.1	-0.039458
1.340050	0.1	-0.037313
1.341717	0.1	-0.034094
1.343383	0.1	-0.031114
1.345050	0.1	-0.029981
1.346717	0.1	-0.031650
1.348383	0.1	-0.035524
1.350050	0.1	-0.040233
1.351717	0.1	-0.045061
1.353383	0.1	-0.050187
1.355050	0.1	-0.055134
1.356717	0.1	-0.058413
1.358383	0.1	-0.060260
1.360050	0.1	-0.062883
1.361717	0.1	-0.068128
1.363383	0.1	-0.074804
1.365050	0.1	-0.079095
1.366717	0.1	-0.078678
1.368383	0.1	-0.074625
1.370050	0.1	-0.069559
1.371717	0.1	-0.065088
1.373383	0.1	-0.061095
1.375050	0.1	-0.057340
1.376717	0.1	-0.055075
1.378383	0.1	-0.055909
1.380050	0.1	-0.059247
1.381717	0.1	-0.063241
1.383383	0.1	-0.067055
1.385050	0.1	-0.070095
1.386717	0.1	-0.072122
1.388383	0.1	-0.073671
1.390050	0.1	-0.075519
1.391717	0.1	-0.076950
1.393383	0.1	-0.076294
1.395050	0.1	-0.073254
1.396717	0.1	-0.068784
1.398383	0.1	-0.064254
1.400050	0.1	-0.060737
1.401717	0.1	-0.059068
1.403383	0.1	-0.059426
1.405050	0.1	-0.060320
1.406717	0.1	-0.058532
1.408383	0.1	-0.051975
1.410050	0.1	-0.040948
1.411717	0.1	-0.026882
1.413383	0.1	-0.010550
1.415050	0.1	0.007212
1.416717	0.1	0.024915
1.418383	0.1	0.041485
1.420050	0.1	0.057638
1.421717	0.1	0.075042
1.423383	0.1	0.094771
1.425050	0.1	0.117242
1.426717	0.1	0.142992
1.428383	0.1	0.173032
1.430050	0.1	0.207722
1.431717	0.1	0.245929
1.433383	0.1	0.286162
1.435050	0.1	0.328362
1.436717	0.1	0.373423
1.438383	0.1	0.421643
1.440050	0.1	0.472009
1.441717	0.1	0.523508
1.443383	0.1	0.575542
1.445050	0.1	0.628233
1.446717	0.1	0.682414
1.448383	0.1	0.738144
1.450050	0.1	0.794113
1.451717	0.1	0.849247
1.453383	0.1	0.903547
1.455050	0.1	0.957549
1.456717	0.1	1.011252
1.458383	0.1	1.064837
1.460050	0.1	1.118898
1.461717	0.1	1.174033
1.463383	0.1	1.230657
1.465050	0.1	1.288891
1.466717	0.1	1.347721
1.468383	0.1	1.405537
1.470050	0.1	1.461685
1.471717	0.1	1.516283
1.473383	0.1	1.569092
1.475050	0.1	1.620531
1.476717	0.1	1.671970
1.478383	0.1	1.724243
1.480050	0.1	1.776278
1.481717	0.1	1.826525
1.483383	0.1	1.875162
1.485050	0.1	1.924217
1.486717	0.1	1.976073
1.488383	0.1	2.031922
1.490050	0.1	2.090156
1.491717	0.1	2.147317
1.493383	0.1	2.200723
1.495050	0.1	2.250791
1.496717	0.1	2.299607
1.498383	0.1	2.349019
1.500050	0.1	2.399564
1.501717	0.1	2.450824
1.503383	0.1	2.502680
1.505050	0.1	2.555251
1.506717	0.1	2.608001
1.508383	0.1	2.660334
1.510050	0.1	2.712727
1.511717	0.1	2.766013
1.513383	0.1	2.820015
1.515050	0.1	2.874494
1.516717	0.1	2.930224
1.518383	0.1	2.987445
1.520050	0.1	3.045440
1.521717	0.1	3.103495
1.523383	0.1	3.161133
1.525050	0.1	3.218353
1.526717	0.1	3.275573
1.528383	0.1	3.332973
1.530050	0.1	3.389716
1.531717	0.1	3.444851
1.533383	0.1	3.497780
1.535050	0.1	3.549159
1.536717	0.1	3.601432
1.538383	0.1	3.656209
1.540050	0.1	3.712416
1.541717	0.1	3.767848
1.543383	0.1	3.821850
1.545050	0.1	3.874243
1.546717	0.1	3.924310
1.548383	0.1	3.972411
1.550050	0.1	4.020334
1.551717	0.1	4.069865
1.553383	0.1	4.121483
1.555050	0.1	4.175127
1.556717	0.1	4.230321
1.558383	0.1	4.286230
1.560050	0.1	4.342199
1.561717	0.1	4.398108
1.563383	0.1	4.454971
1.565050	0.1	4.515171
1.566717	0.1	4.582167
1.568383	0.1	4.658282
1.570050	0.1	4.742325
1.571717	0.1	4.830718
1.573383	0.1	4.920483
1.575050	0.1	5.011380
1.576717	0.1	5.105734
1.578383	0.1	5.205870
1.580050	0.1	5.312562
1.581717	0.1	5.426228
1.583383	0.1	5.548776
1.585050	0.1	5.683124
1.586717	0.1	5.830229
1.588383	0.1	5.987406
1.590050	0.1	6.150425
1.591717	0.1	6.317675
1.593383	0.1	6.490171
1.595050	0.1	6.670595
1.596717	0.1	6.863892
1.598383	0.1	7.077098
1.600050	0.1	7.316411
1.601717	0.1	7.584930
1.603383	0.1	7.882119
1.605050	0.1	8.204937
1.606717	0.1	8.548022
1.608383	0.1	8.903087
1.610050	0.1	9.260417
1.611717	0.1	9.611667
1.613383	0.1	9.951175
1.615050	0.1	10.274888
1.616717	0.1	10.578514
1.618383	0.1	10.856093
1.620050	0.1	11.098684
1.621717	0.1	11.295856
1.623383	0.1	11.437536
1.625050	0.1	11.515141
1.626717	0.1	11.523367
1.628383	0.1	11.460901
1.630050	0.1	11.329294
1.631717	0.1	11.132718
1.633383	0.1	10.878087
1.635050	0.1	10.574878
1.636717	0.1	10.233999
1.638383	0.1	9.867669
1.640050	0.1	9.488226
1.641717	0.1	9.106637
1.643383	0.1	8.732379
1.645050	0.1	8.373917
1.646717	0.1	8.039892
1.648383	0.1	7.737458
1.650050	0.1	7.471621
1.651717	0.1	7.244945
1.653383	0.1	7.057906
1.655050	0.1	6.909013
1.656717	0.1	6.795168
1.658383	0.1	6.711901
1.660050	0.1	6.654561
1.661717	0.1	6.618798
1.663383	0.1	6.600619
1.665050	0.1	6.596268
1.666717	0.1	6.602586
1.668383	0.1	6.616295
1.670050	0.1	6.634295
1.671717	0.1	6.653428
1.673383	0.1	6.671131
1.675050	0.1	6.685675
1.676717	0.1	6.696463
1.678383	0.1	6.703675
1.680050	0.1	6.706834
1.681717	0.1	6.704271
1.683383	0.1	6.694913
1.685050	0.1	6.678701
1.686717	0.1	6.656230
1.688383	0.1	6.627560
1.690050	0.1	6.592930
1.691717	0.1	6.553412
1.693383	0.1	6.509662
1.695050	0.1	6.460727
1.696717	0.1	6.405652
1.698383	0.1	6.345809
1.700050	0.1	6.283939
1.701717	0.1	6.221950
1.703383	0.1	6.160200
1.705050	0.1	6.097734
1.706717	0.1	6.033719
1.708383	0.1	5.967379
1.710050	0.1	5.899132
1.711717	0.1	5.831540
1.713383	0.1	5.767823
1.715050	0.1	5.709172
1.716717	0.1	5.654097
1.718383	0.1	5.600393
1.720050	0.1	5.546153
1.721717	0.1	5.490780
1.723383	0.1	5.435050
1.725050	0.1	5.380929
1.726717	0.1	5.330742
1.728383	0.1	5.286575
1.730050	0.1	5.248726
1.731717	0.1	5.215228
1.733383	0.1	5.183399
1.735050	0.1	5.151511
1.736717	0.1	5.119622
1.738383	0.1	5.088449
1.740050	0.1	5.058170
1.741717	0.1	5.028546
1.743383	0.1	4.999876
1.745050	0.1	4.972935
1.746717	0.1	4.947186
1.748383	0.1	4.920662
1.750050	0.1	4.892648
1.751717	0.1	4.864514
1.753383	0.1	4.838825
1.755050	0.1	4.817128
1.756717	0.1	4.799128
1.758383	0.1	4.783511
1.760050	0.1	4.768431
1.761717	0.1	4.752636
1.763383	0.1	4.736185
1.765050	0.1	4.719794
1.766717	0.1	4.703641
1.768383	0.1	4.687131
1.770050	0.1	4.669726
1.771717	0.1	4.651726
1.773383	0.1	4.634023
1.775050	0.1	4.616738
1.776717	0.1	4.598379
1.778383	0.1	4.577577
1.780050	0.1	4.555166
1.781717	0.1	4.533291
1.783383	0.1	4.514277
1.785050	0.1	4.500091
1.786717	0.1	4.491270
1.788383	0.1	4.485965
1.790050	0.1	4.481495
1.791717	0.1	4.475355
1.793383	0.1	4.466057
1.795050	0.1	4.453481
1.796717	0.1	4.439116
1.798383	0.1	4.424274
1.800050	0.1	4.409075
1.801717	0.1	4.393101
1.803383	0.1	4.375994
1.805050	0.1	4.357279
1.806717	0.1	4.337192
1.808383	0.1	4.317224
1.810050	0.1	4.299462
1.811717	0.1	4.284621
1.813383	0.1	4.271567
1.815050	0.1	4.258096
1.816717	0.1	4.243136
1.818383	0.1	4.227162
1.820050	0.1	4.211605
1.821717	0.1	4.198194
1.823383	0.1	4.188001
1.825050	0.1	4.180312
1.826717	0.1	4.173279
1.828383	0.1	4.165292
1.830050	0.1	4.155696
1.831717	0.1	4.144192
1.833383	0.1	4.130185
1.835050	0.1	4.113198
1.836717	0.1	4.093528
1.838383	0.1	4.073262
1.840050	0.1	4.054904
1.841717	0.1	4.039347
1.843383	0.1	4.025460
1.845050	0.1	4.011750
1.846717	0.1	3.997505
1.848383	0.1	3.982544
1.850050	0.1	3.966809
1.851717	0.1	3.950835
1.853383	0.1	3.935993
1.855050	0.1	3.924072
1.856717	0.1	3.915847
1.858383	0.1	3.909290
1.860050	0.1	3.901363
1.861717	0.1	3.890574
1.863383	0.1	3.877104
1.865050	0.1	3.862620
1.866717	0.1	3.849209
1.868383	0.1	3.837466
1.870050	0.1	3.825486
1.871717	0.1	3.810942
1.873383	0.1	3.793538
1.875050	0.1	3.774464
1.876717	0.1	3.755033
1.878383	0.1	3.735543
1.880050	0.1	3.715933
1.881717	0.1	3.695905
1.883383	0.1	3.676117
1.885050	0.1	3.658653
1.886717	0.1	3.644943
1.888383	0.1	3.632844
1.890050	0.1	3.618300
1.891717	0.1	3.599704
1.893383	0.1	3.578365
1.895050	0.1	3.556013
1.896717	0.1	3.532827
1.898383	0.1	3.508806
1.900050	0.1	3.484547
1.901717	0.1	3.460527
1.903383	0.1	3.436983
1.905050	0.1	3.413916
1.906717	0.1	3.390670
1.908383	0.1	3.366769
1.910050	0.1	3.342033
1.911717	0.1	3.316105
1.913383	0.1	3.289223
1.915050	0.1	3.261864
1.916717	0.1	3.234625
1.918383	0.1	3.207982
1.920050	0.1	3.181637
1.921717	0.1	3.154874
1.923383	0.1	3.127217
1.925050	0.1	3.098667
1.926717	0.1	3.070295
1.928383	0.1	3.043652
1.930050	0.1	3.020466
1.931717	0.1	3.000677
1.933383	0.1	2.982736
1.935050	0.1	2.965450
1.936717	0.1	2.948106
1.938383	0.1	2.929807
1.940050	0.1	2.910257
1.941717	0.1	2.890170
1.943383	0.1	2.871037
1.945050	0.1	2.853394
1.946717	0.1	2.836287
1.948383	0.1	2.818406
1.950050	0.1	2.800167
1.951717	0.1	2.783477
1.953383	0.1	2.768338
1.955050	0.1	2.752006
1.956717	0.1	2.732635
1.958383	0.1	2.711475
1.960050	0.1	2.690852
1.961717	0.1	2.672017
1.963383	0.1	2.655506
1.965050	0.1	2.641559
1.966717	0.1	2.629221
1.968383	0.1	2.615988
1.970050	0.1	2.599776
1.971717	0.1	2.581299
1.973383	0.1	2.563000
1.975050	0.1	2.546847
1.976717	0.1	2.533317
1.978383	0.1	2.521277
1.980050	0.1	2.508938
1.981717	0.1	2.494991
1.983383	0.1	2.479077
1.985050	0.1	2.461434
1.986717	0.1	2.443135
1.988383	0.1	2.425850
1.990050	0.1	2.412081
1.991717	0.1	2.404511
1.993383	0.1	2.402902
1.995050	0.1	2.403259
1.996717	0.1	2.401412
1.998383	0.1	2.395988
2.000050	0.1	2.387464
2.001717	0.1	2.376437
2.003383	0.1	2.363324
2.005050	0.1	2.349436
2.006717	0.1	2.336204
2.008383	0.1	2.324999
2.010050	0.1	2.316415
2.011717	0.1	2.310574
2.013383	0.1	2.307058
2.015050	0.1	2.304912
2.016717	0.1	2.302706
2.018383	0.1	2.298594
2.020050	0.1	2.291799
2.021717	0.1	2.282739
2.023383	0.1	2.273739
2.025050	0.1	2.267420
2.026717	0.1	2.264202
2.028383	0.1	2.261698
2.030050	0.1	2.258182
2.031717	0.1	2.254129
2.033383	0.1	2.250433
2.035050	0.1	2.247095
2.036717	0.1	2.242863
2.038383	0.1	2.237082
2.040050	0.1	2.230585
2.041717	0.1	2.224743
2.043383	0.1	2.220154
2.045050	0.1	2.217174
2.046717	0.1	2.216458
2.048383	0.1	2.217114
2.050050	0.1	2.216995
2.051717	0.1	2.214909
2.053383	0.1	2.211630
2.055050	0.1	2.208591
2.056717	0.1	2.206266
2.058383	0.1	2.204061
2.060050	0.1	2.200484
2.061717	0.1	2.194822
2.063383	0.1	2.188206
2.065050	0.1	2.182663
2.066717	0.1	2.178311
2.068383	0.1	2.173424
2.070050	0.1	2.167285
2.071717	0.1	2.160847
2.073383	0.1	2.155304
2.075050	0.1	2.150178
2.076717	0.1	2.144277
2.078383	0.1	2.136707
2.080050	0.1	2.127707
2.081717	0.1	2.118588
2.083383	0.1	2.110720
2.085050	0.1	2.103686
2.086717	0.1	2.095878
2.088383	0.1	2.085805
2.090050	0.1	2.074063
2.091717	0.1	2.062261
2.093383	0.1	2.051234
2.095050	0.1	2.040982
2.096717	0.1	2.030909
2.098383	0.1	2.019942
2.100050	0.1	2.007604
2.101717	0.1	1.994848
2.103383	0.1	1.983225
2.105050	0.1	1.973868
2.106717	0.1	1.966834
2.108383	0.1	1.960755
2.110050	0.1	1.954079
2.111717	0.1	1.946151
2.113383	0.1	1.937389
2.115050	0.1	1.928508
2.116717	0.1	1.918972
2.118383	0.1	1.907230
2.120050	0.1	1.892507
2.121717	0.1	1.876950
2.123383	0.1	1.863837
2.125050	0.1	1.853943
2.126717	0.1	1.845658
2.128383	0.1	1.838148
2.130050	0.1	1.832485
2.131717	0.1	1.829326
2.133383	0.1	1.826823
2.135050	0.1	1.821935
2.136717	0.1	1.813591
2.138383	0.1	1.802743
2.140050	0.1	1.791000
2.141717	0.1	1.779556
2.143383	0.1	1.768828
2.145050	0.1	1.757979
2.146717	0.1	1.746059
2.148383	0.1	1.733005
2.150050	0.1	1.719952
2.151717	0.1	1.708090
2.153383	0.1	1.697719
2.155050	0.1	1.688063
2.156717	0.1	1.679003
2.158383	0.1	1.670480
2.160050	0.1	1.662374
2.161717	0.1	1.654387
2.163383	0.1	1.646161
2.165050	0.1	1.637220
2.166717	0.1	1.627863
2.168383	0.1	1.619756
2.170050	0.1	1.613736
2.171717	0.1	1.609206
2.173383	0.1	1.603961
2.175050	0.1	1.595736
2.176717	0.1	1.584351
2.178383	0.1	1.571536
2.180050	0.1	1.560152
2.181717	0.1	1.551449
2.183383	0.1	1.544714
2.185050	0.1	1.538217
2.186717	0.1	1.530051
2.188383	0.1	1.519382
2.190050	0.1	1.506865
2.191717	0.1	1.494229
2.193383	0.1	1.482964
2.195050	0.1	1.473606
2.196717	0.1	1.466096
2.198383	0.1	1.460433
2.200050	0.1	1.457274
2.201717	0.1	1.456499
2.203383	0.1	1.456082
2.205050	0.1	1.453400
2.206717	0.1	1.447260
2.208383	0.1	1.438141
2.210050	0.1	1.427412
2.211717	0.1	1.415789
2.213383	0.1	1.403987
2.215050	0.1	1.392841
2.216717	0.1	1.382351
2.218383	0.1	1.372278
2.220050	0.1	1.362562
2.221717	0.1	1.353443
2.223383	0.1	1.344979
2.225050	0.1	1.336753
2.226717	0.1	1.329243
2.228383	0.1	1.324296
2.230050	0.1	1.323462
2.231717	0.1	1.325250
2.233383	0.1	1.326680
2.235050	0.1	1.324952
2.236717	0.1	1.319289
2.238383	0.1	1.310289
2.240050	0.1	1.299441
2.241717	0.1	1.288951
2.243383	0.1	1.280546
2.245050	0.1	1.274049
2.246717	0.1	1.267791
2.248383	0.1	1.260519
2.250050	0.1	1.252055
2.251717	0.1	1.243293
2.253383	0.1	1.235962
2.255050	0.1	1.231074
2.256717	0.1	1.227737
2.258383	0.1	1.224220
2.260050	0.1	1.218915
2.261717	0.1	1.210690
2.263383	0.1	1.200199
2.265050	0.1	1.189530
2.266717	0.1	1.180172
2.268383	0.1	1.172245
2.270050	0.1	1.165569
2.271717	0.1	1.160562
2.273383	0.1	1.157701
2.275050	0.1	1.156330
2.276717	0.1	1.155138
2.278383	0.1	1.153767
2.280050	0.1	1.152337
2.281717	0.1	1.150429
2.283383	0.1	1.147389
2.285050	0.1	1.143515
2.286717	0.1	1.138806
2.288383	0.1	1.133323
2.290050	0.1	1.128018
2.291717	0.1	1.124084
2.293383	0.1	1.121163
2.295050	0.1	1.118183
2.296717	0.1	1.115084
2.298383	0.1	1.113057
2.300050	0.1	1.113236
2.301717	0.1	1.115739
2.303383	0.1	1.118541
2.305050	0.1	1.119256
2.306717	0.1	1.117587
2.308383	0.1	1.115561
2.310050	0.1	1.114488
2.311717	0.1	1.114726
2.313383	0.1	1.116037
2.315050	0.1	1.118302
2.316717	0.1	1.120627
2.318383	0.1	1.122356
2.320050	0.1	1.123965
2.321717	0.1	1.126170
2.323383	0.1	1.128018
2.325050	0.1	1.127958
2.326717	0.1	1.125276
2.328383	0.1	1.120687
2.330050	0.1	1.116395
2.331717	0.1	1.114726
2.333383	0.1	1.116633
2.335050	0.1	1.120865
2.336717	0.1	1.125872
2.338383	0.1	1.131117
2.340050	0.1	1.136601
2.341717	0.1	1.141667
2.343383	0.1	1.146615
2.345050	0.1	1.152217
2.346717	0.1	1.157880
2.348383	0.1	1.161397
2.350050	0.1	1.161099
2.351717	0.1	1.157284
2.353383	0.1	1.151860
2.355050	0.1	1.146615
2.356717	0.1	1.143098
2.358383	0.1	1.142442
2.360050	0.1	1.144528
2.361717	0.1	1.148164
2.363383	0.1	1.151621
2.365050	0.1	1.153171
2.366717	0.1	1.151800
2.368383	0.1	1.147211
2.370050	0.1	1.140595
2.371717	0.1	1.133561
2.373383	0.1	1.127660
2.375050	0.1	1.123428
2.376717	0.1	1.120567
2.378383	0.1	1.117766
2.380050	0.1	1.114607
2.381717	0.1	1.112580
2.383383	0.1	1.112878
2.385050	0.1	1.114607
2.386717	0.1	1.116216
2.388383	0.1	1.117110
2.390050	0.1	1.117289
2.391717	0.1	1.115799
2.393383	0.1	1.111746
2.395050	0.1	1.106083
2.396717	0.1	1.101017
2.398383	0.1	1.097798
2.400050	0.1	1.095951
2.401717	0.1	1.094699
2.403383	0.1	1.093626
2.405050	0.1	1.092613
2.406717	0.1	1.091421
2.408383	0.1	1.090109
2.410050	0.1	1.088560
2.411717	0.1	1.086056
2.413383	0.1	1.082122
2.415050	0.1	1.077890
2.416717	0.1	1.074314
2.418383	0.1	1.071155
2.420050	0.1	1.067579
2.421717	0.1	1.062989
2.423383	0.1	1.057684
2.425050	0.1	1.052380
2.426717	0.1	1.047790
2.428383	0.1	1.044273
2.430050	0.1	1.042128
2.431717	0.1	1.041234
2.433383	0.1	1.040638
2.435050	0.1	1.038671
2.436717	0.1	1.034141
2.438383	0.1	1.027465
2.440050	0.1	1.019716
2.441717	0.1	1.011252
2.443383	0.1	1.003027
2.445050	0.1	0.997245
2.446717	0.1	0.995219
2.448383	0.1	0.996053
2.450050	0.1	0.997722
2.451717	0.1	0.998497
2.453383	0.1	0.998259
2.455050	0.1	0.998080
2.456717	0.1	0.999093
2.458383	0.1	1.000822
2.460050	0.1	1.001120
2.461717	0.1	0.997722
2.463383	0.1	0.990510
2.465050	0.1	0.981748
2.466717	0.1	0.973880
2.468383	0.1	0.967681
2.470050	0.1	0.963032
2.471717	0.1	0.960231
2.473383	0.1	0.958860
2.475050	0.1	0.957489
2.476717	0.1	0.955045
2.478383	0.1	0.952244
2.480050	0.1	0.949800
2.481717	0.1	0.946641
2.483383	0.1	0.941098
2.485050	0.1	0.933170
2.486717	0.1	0.925124
2.488383	0.1	0.919819
2.490050	0.1	0.918210
2.491717	0.1	0.919044
2.493383	0.1	0.920177
2.495050	0.1	0.919938
2.496717	0.1	0.917375
2.498383	0.1	0.912428
2.500050	0.1	0.905752
2.501717	0.1	0.898719
2.503383	0.1	0.893414
2.505050	0.1	0.891089
2.506717	0.1	0.891268
2.508383	0.1	0.891805
2.510050	0.1	0.890434
2.511717	0.1	0.886440
2.513383	0.1	0.880778
2.515050	0.1	0.874877
2.516717	0.1	0.869930
2.518383	0.1	0.865936
2.520050	0.1	0.863195
2.521717	0.1	0.862181
2.523383	0.1	0.862300
2.525050	0.1	0.862360
2.526717	0.1	0.861585
2.528383	0.1	0.859559
2.530050	0.1	0.855327
2.531717	0.1	0.848889
2.533383	0.1	0.842094
2.535050	0.1	0.837028
2.536717	0.1	0.834107
2.538383	0.1	0.832677
2.540050	0.1	0.832558
2.541717	0.1	0.832498
2.543383	0.1	0.830352
2.545050	0.1	0.825703
2.546717	0.1	0.820994
2.548383	0.1	0.818849
2.550050	0.1	0.819862
2.551717	0.1	0.822723
2.553383	0.1	0.825167
2.555050	0.1	0.825226
2.556717	0.1	0.822127
2.558383	0.1	0.816762
2.560050	0.1	0.811219
2.561717	0.1	0.807405
2.563383	0.1	0.805855
2.565050	0.1	0.805080
2.566717	0.1	0.803173
2.568383	0.1	0.800073
2.570050	0.1	0.797391
2.571717	0.1	0.796258
2.573383	0.1	0.796437
2.575050	0.1	0.797033
2.576717	0.1	0.797749
2.578383	0.1	0.798583
2.580050	0.1	0.799000
2.581717	0.1	0.798643
2.583383	0.1	0.797868
2.585050	0.1	0.797570
2.586717	0.1	0.797570
2.588383	0.1	0.796676
2.590050	0.1	0.795186
2.591717	0.1	0.794768
2.593383	0.1	0.795901
2.595050	0.1	0.796855
2.596717	0.1	0.796020
2.598383	0.1	0.793219
2.600050	0.1	0.789762
2.601717	0.1	0.787258
2.603383	0.1	0.785947
2.605050	0.1	0.785172
2.606717	0.1	0.784576
2.608383	0.1	0.784159
2.610050	0.1	0.783920
2.611717	0.1	0.783205
2.613383	0.1	0.781655
2.615050	0.1	0.779510
2.616717	0.1	0.776649
2.618383	0.1	0.772178
2.620050	0.1	0.766337
2.621717	0.1	0.761211
2.623383	0.1	0.758946
2.625050	0.1	0.760138
2.626717	0.1	0.763714
2.628383	0.1	0.767887
2.630050	0.1	0.770450
2.631717	0.1	0.770211
2.633383	0.1	0.767350
2.635050	0.1	0.761569
2.636717	0.1	0.753105
2.638383	0.1	0.743568
2.640050	0.1	0.735223
2.641717	0.1	0.729740
2.643383	0.1	0.727594
2.645050	0.1	0.728548
2.646717	0.1	0.730693
2.648383	0.1	0.731587
2.650050	0.1	0.729919
2.651717	0.1	0.726223
2.653383	0.1	0.721455
2.655050	0.1	0.716269
2.656717	0.1	0.711560
2.658383	0.1	0.708580
2.660050	0.1	0.707984
2.661717	0.1	0.708818
2.663383	0.1	0.708818
2.665050	0.1	0.706255
2.666717	0.1	0.702024
2.668383	0.1	0.698686
2.670050	0.1	0.697851
2.671717	0.1	0.699282
2.673383	0.1	0.701189
2.675050	0.1	0.702322
2.676717	0.1	0.702679
2.678383	0.1	0.702918
2.680050	0.1	0.703394
2.681717	0.1	0.703812
2.683383	0.1	0.703692
2.685050	0.1	0.703692
2.686717	0.1	0.704348
2.688383	0.1	0.705540
2.690050	0.1	0.706017
2.691717	0.1	0.704110
2.693383	0.1	0.699878
2.695050	0.1	0.694811
2.696717	0.1	0.690699
2.698383	0.1	0.688851
2.700050	0.1	0.689209
2.701717	0.1	0.690639
2.703383	0.1	0.691295
2.705050	0.1	0.689805
2.706717	0.1	0.685811
2.708383	0.1	0.680149
2.710050	0.1	0.674307
2.711717	0.1	0.669599
2.713383	0.1	0.666976
2.715050	0.1	0.667095
2.716717	0.1	0.670195
2.718383	0.1	0.674427
2.720050	0.1	0.676334
2.721717	0.1	0.674546
2.723383	0.1	0.671268
2.725050	0.1	0.669062
2.726717	0.1	0.668049
2.728383	0.1	0.666976
2.730050	0.1	0.664532
2.731717	0.1	0.660241
2.733383	0.1	0.654399
2.735050	0.1	0.648856
2.736717	0.1	0.645876
2.738383	0.1	0.646949
2.740050	0.1	0.651956
2.741717	0.1	0.659049
2.743383	0.1	0.665546
2.745050	0.1	0.669420
2.746717	0.1	0.669658
2.748383	0.1	0.666738
2.750050	0.1	0.662088
2.751717	0.1	0.656545
2.753383	0.1	0.650764
2.755050	0.1	0.647008
2.756717	0.1	0.647187
2.758383	0.1	0.649929
2.760050	0.1	0.652015
2.761717	0.1	0.651300
2.763383	0.1	0.648439
2.765050	0.1	0.645876
2.766717	0.1	0.645220
2.768383	0.1	0.646651
2.770050	0.1	0.649631
2.771717	0.1	0.653803
2.773383	0.1	0.658274
2.775050	0.1	0.662029
2.776717	0.1	0.663817
2.778383	0.1	0.662983
2.780050	0.1	0.659645
2.781717	0.1	0.653565
2.783383	0.1	0.645280
2.785050	0.1	0.636518
2.786717	0.1	0.629067
2.788383	0.1	0.623584
2.790050	0.1	0.620484
2.791717	0.1	0.619650
2.793383	0.1	0.620604
2.795050	0.1	0.622392
2.796717	0.1	0.624478
2.798383	0.1	0.627101
2.800050	0.1	0.630856
2.801717	0.1	0.634968
2.803383	0.1	0.638008
2.805050	0.1	0.639796
2.806717	0.1	0.640154
2.808383	0.1	0.637770
2.810050	0.1	0.632107
2.811717	0.1	0.625074
2.813383	0.1	0.620067
2.815050	0.1	0.619173
2.816717	0.1	0.621378
2.818383	0.1	0.623703
2.820050	0.1	0.623882
2.821717	0.1	0.621975
2.823383	0.1	0.619769
2.825050	0.1	0.618041
2.826717	0.1	0.616491
2.828383	0.1	0.615120
2.830050	0.1	0.614464
2.831717	0.1	0.615776
2.833383	0.1	0.619531
2.835050	0.1	0.624657
2.836717	0.1	0.629306
2.838383	0.1	0.631988
2.840050	0.1	0.632405
2.841717	0.1	0.631511
2.843383	0.1	0.630319
2.845050	0.1	0.628769
2.846717	0.1	0.625670
2.848383	0.1	0.620484
2.850050	0.1	0.614286
2.851717	0.1	0.609100
2.853383	0.1	0.606954
2.855050	0.1	0.608027
2.856717	0.1	0.610948
2.858383	0.1	0.614941
2.860050	0.1	0.620127
2.861717	0.1	0.626385
2.863383	0.1	0.632703
2.865050	0.1	0.637531
2.866717	0.1	0.639141
2.868383	0.1	0.637233
2.870050	0.1	0.633657
2.871717	0.1	0.631750
2.873383	0.1	0.633478
2.875050	0.1	0.637233
2.876717	0.1	0.639856
2.878383	0.1	0.640154
2.880050	0.1	0.638187
2.881717	0.1	0.634491
2.883383	0.1	0.629604
2.885050	0.1	0.624538
2.886717	0.1	0.620127
2.888383	0.1	0.616372
2.890050	0.1	0.613868
2.891717	0.1	0.613570
2.893383	0.1	0.615358
2.895050	0.1	0.618160
2.896717	0.1	0.620723
2.898383	0.1	0.622273
2.900050	0.1	0.622332
2.901717	0.1	0.621080
2.903383	0.1	0.619233
2.905050	0.1	0.617802
2.906717	0.1	0.617266
2.908383	0.1	0.617147
2.910050	0.1	0.617147
2.911717	0.1	0.618756
2.913383	0.1	0.622332
2.915050	0.1	0.626206
2.916717	0.1	0.628471
2.918383	0.1	0.628531
2.920050	0.1	0.626981
2.921717	0.1	0.624776
2.923383	0.1	0.623345
2.925050	0.1	0.623703
2.926717	0.1	0.625670
2.928383	0.1	0.628173
2.930050	0.1	0.630498
2.931717	0.1	0.632703
2.933383	0.1	0.633895
2.935050	0.1	0.632465
2.936717	0.1	0.628531
2.938383	0.1	0.624120
2.940050	0.1	0.621498
2.941717	0.1	0.620782
2.943383	0.1	0.620544
2.945050	0.1	0.619829
2.946717	0.1	0.619292
2.948383	0.1	0.620604
2.950050	0.1	0.624359
2.951717	0.1	0.628769
2.953383	0.1	0.631213
2.955050	0.1	0.630200
2.956717	0.1	0.626028
2.958383	0.1	0.619829
2.960050	0.1	0.613391
2.961717	0.1	0.608444
2.963383	0.1	0.606895
2.965050	0.1	0.609458
2.966717	0.1	0.614464
2.968383	0.1	0.619292
2.970050	0.1	0.622869
2.971717	0.1	0.625789
2.973383	0.1	0.627816
2.975050	0.1	0.628114
2.976717	0.1	0.626385
2.978383	0.1	0.623643
2.980050	0.1	0.620723
2.981717	0.1	0.617504
2.983383	0.1	0.613749
2.985050	0.1	0.609875
2.986717	0.1	0.607014
2.988383	0.1	0.605881
2.990050	0.1	0.605822
2.991717	0.1	0.605285
2.993383	0.1	0.603259
2.995050	0.1	0.599682
2.996717	0.1	0.595272
2.998383	0.1	0.590861
3.000050	0.1	0.587404
3.001717	0.1	0.585258
3.003383	0.1	0.584066
3.005050	0.1	0.583828
3.006717	0.1	0.584364
3.008383	0.1	0.585318
3.010050	0.1	0.586212
3.011717	0.1	0.586927
3.013383	0.1	0.587285
3.015050	0.1	0.587761
3.016717	0.1	0.589311
3.018383	0.1	0.591993
3.020050	0.1	0.594199
3.021717	0.1	0.594497
3.023383	0.1	0.594258
3.025050	0.1	0.595808
3.026717	0.1	0.598729
3.028383	0.1	0.600219
3.030050	0.1	0.597954
3.031717	0.1	0.591934
3.033383	0.1	0.584066
3.035050	0.1	0.576496
3.036717	0.1	0.570953
3.038383	0.1	0.568569
3.040050	0.1	0.569224
3.041717	0.1	0.571251
3.043383	0.1	0.572801
3.045050	0.1	0.572264
3.046717	0.1	0.568748
3.048383	0.1	0.563085
3.050050	0.1	0.558138
3.051717	0.1	0.556469
3.053383	0.1	0.558555
3.055050	0.1	0.562966
3.056717	0.1	0.567496
3.058383	0.1	0.569940
3.060050	0.1	0.569165
3.061717	0.1	0.566065
3.063383	0.1	0.562906
3.065050	0.1	0.561416
3.066717	0.1	0.562012
3.068383	0.1	0.563622
3.070050	0.1	0.564396
3.071717	0.1	0.562608
3.073383	0.1	0.558078
3.075050	0.1	0.553012
3.076717	0.1	0.550330
3.078383	0.1	0.551105
3.080050	0.1	0.554621
3.081717	0.1	0.559986
3.083383	0.1	0.565887
3.085050	0.1	0.569820
3.086717	0.1	0.569761
3.088383	0.1	0.565708
3.090050	0.1	0.559866
3.091717	0.1	0.554919
3.093383	0.1	0.552058
3.095050	0.1	0.550807
3.096717	0.1	0.549614
3.098383	0.1	0.548363
3.100050	0.1	0.548184
3.101717	0.1	0.549853
3.103383	0.1	0.553131
3.105050	0.1	0.557005
3.106717	0.1	0.559866
3.108383	0.1	0.559926
3.110050	0.1	0.556707
3.111717	0.1	0.551283
3.113383	0.1	0.546038
3.115050	0.1	0.543296
3.116717	0.1	0.543654
3.118383	0.1	0.545383
3.120050	0.1	0.545919
3.121717	0.1	0.543714
3.123383	0.1	0.538886
3.125050	0.1	0.533402
3.126717	0.1	0.529468
3.128383	0.1	0.528574
3.130050	0.1	0.531077
3.131717	0.1	0.536025
3.133383	0.1	0.540674
3.135050	0.1	0.541925
3.136717	0.1	0.538886
3.138383	0.1	0.533640
3.140050	0.1	0.528693
3.141717	0.1	0.524938
3.143383	0.1	0.522316
3.145050	0.1	0.521600
3.146717	0.1	0.523686
3.148383	0.1	0.528276
3.150050	0.1	0.533342
3.151717	0.1	0.535905
3.153383	0.1	0.534296
3.155050	0.1	0.530124
3.156717	0.1	0.526249
3.158383	0.1	0.524342
3.160050	0.1	0.523746
3.161717	0.1	0.523090
3.163383	0.1	0.521004
3.165050	0.1	0.517130
3.166717	0.1	0.512540
3.168383	0.1	0.509083
3.170050	0.1	0.507116
3.171717	0.1	0.505626
3.173383	0.1	0.502884
3.175050	0.1	0.498295
3.176717	0.1	0.493407
3.178383	0.1	0.490487
3.180050	0.1	0.490367
3.181717	0.1	0.492215
3.183383	0.1	0.494301
3.185050	0.1	0.494599
3.186717	0.1	0.491679
3.188383	0.1	0.486434
3.190050	0.1	0.481427
3.191717	0.1	0.478983
3.193383	0.1	0.479579
3.195050	0.1	0.481546
3.196717	0.1	0.482559
3.198383	0.1	0.480533
3.200050	0.1	0.475228
3.201717	0.1	0.468791
3.203383	0.1	0.463486
3.205050	0.1	0.460565
3.206717	0.1	0.460088
3.208383	0.1	0.461221
3.210050	0.1	0.462115
3.211717	0.1	0.461280
3.213383	0.1	0.458658
3.215050	0.1	0.455618
3.216717	0.1	0.453234
3.218383	0.1	0.451684
3.220050	0.1	0.450134
3.221717	0.1	0.447810
3.223383	0.1	0.444889
3.225050	0.1	0.442028
3.226717	0.1	0.440180
3.228383	0.1	0.439584
3.230050	0.1	0.438869
3.231717	0.1	0.436842
3.233383	0.1	0.434041
3.235050	0.1	0.432014
3.236717	0.1	0.431657
3.238383	0.1	0.432372
3.240050	0.1	0.432670
3.241717	0.1	0.431538
3.243383	0.1	0.428498
3.245050	0.1	0.423014
3.246717	0.1	0.415742
3.248383	0.1	0.408947
3.250050	0.1	0.404716
3.251717	0.1	0.404239
3.253383	0.1	0.406325
3.255050	0.1	0.408113
3.256717	0.1	0.407338
3.258383	0.1	0.404120
3.260050	0.1	0.400662
3.261717	0.1	0.399411
3.263383	0.1	0.400662
3.265050	0.1	0.402510
3.266717	0.1	0.403106
3.268383	0.1	0.402451
3.270050	0.1	0.401557
3.271717	0.1	0.401557
3.273383	0.1	0.402927
3.275050	0.1	0.405371
3.276717	0.1	0.406683
3.278383	0.1	0.404298
3.280050	0.1	0.397682
3.281717	0.1	0.388682
3.283383	0.1	0.379920
3.285050	0.1	0.373960
3.286717	0.1	0.371814
3.288383	0.1	0.372469
3.290050	0.1	0.373483
3.291717	0.1	0.372827
3.293383	0.1	0.369608
3.295050	0.1	0.365078
3.296717	0.1	0.360429
3.298383	0.1	0.355482
3.300050	0.1	0.349820
3.301717	0.1	0.344157
3.303383	0.1	0.339270
3.305050	0.1	0.335693
3.306717	0.1	0.333548
3.308383	0.1	0.332475
3.310050	0.1	0.332177
3.311717	0.1	0.333071
3.313383	0.1	0.334620
3.315050	0.1	0.335336
3.316717	0.1	0.334263
3.318383	0.1	0.332177
3.320050	0.1	0.329673
3.321717	0.1	0.326395
3.323383	0.1	0.323117
3.325050	0.1	0.321507
3.326717	0.1	0.322461
3.328383	0.1	0.324607
3.330050	0.1	0.325561
3.331717	0.1	0.323355
3.333383	0.1	0.318229
3.335050	0.1	0.312626
3.336717	0.1	0.309110
3.338383	0.1	0.308633
3.340050	0.1	0.309706
3.341717	0.1	0.310183
3.343383	0.1	0.307560
3.345050	0.1	0.301063
3.346717	0.1	0.292242
3.348383	0.1	0.284493
3.350050	0.1	0.280261
3.351717	0.1	0.280321
3.353383	0.1	0.284135
3.355050	0.1	0.290096
3.356717	0.1	0.295758
3.358383	0.1	0.299454
3.360050	0.1	0.300407
3.361717	0.1	0.298381
3.363383	0.1	0.292957
3.365050	0.1	0.285566
3.366717	0.1	0.279307
3.368383	0.1	0.276685
3.370050	0.1	0.278354
3.371717	0.1	0.283003
3.373383	0.1	0.287354
3.375050	0.1	0.287652
3.376717	0.1	0.282049
3.378383	0.1	0.272274
3.380050	0.1	0.262380
3.381717	0.1	0.256360
3.383383	0.1	0.255585
3.385050	0.1	0.258029
3.386717	0.1	0.260472
3.388383	0.1	0.261605
3.390050	0.1	0.261784
3.391717	0.1	0.261366
3.393383	0.1	0.259519
3.395050	0.1	0.255764
3.396717	0.1	0.251055
3.398383	0.1	0.247777
3.400050	0.1	0.247180
3.401717	0.1	0.248730
3.403383	0.1	0.250459
3.405050	0.1	0.250816
3.406717	0.1	0.249386
3.408383	0.1	0.246942
3.410050	0.1	0.244617
3.411717	0.1	0.243902
3.413383	0.1	0.244856
3.415050	0.1	0.246108
3.416717	0.1	0.245154
3.418383	0.1	0.240207
3.420050	0.1	0.232279
3.421717	0.1	0.224292
3.423383	0.1	0.218153
3.425050	0.1	0.213385
3.426717	0.1	0.209212
3.428383	0.1	0.206649
3.430050	0.1	0.206828
3.431717	0.1	0.209987
3.433383	0.1	0.215828
3.435050	0.1	0.223577
3.436717	0.1	0.232041
3.438383	0.1	0.240326
3.440050	0.1	0.246584
3.441717	0.1	0.248075
3.443383	0.1	0.243664
3.445050	0.1	0.235498
3.446717	0.1	0.227153
3.448383	0.1	0.220716
3.450050	0.1	0.215650
3.451717	0.1	0.211120
3.453383	0.1	0.206888
3.455050	0.1	0.203609
3.456717	0.1	0.202656
3.458383	0.1	0.205159
3.460050	0.1	0.211477
3.461717	0.1	0.219524
3.463383	0.1	0.226319
3.465050	0.1	0.230312
3.466717	0.1	0.232041
3.468383	0.1	0.232935
3.470050	0.1	0.233889
3.471717	0.1	0.235498
3.473383	0.1	0.238538
3.475050	0.1	0.244498
3.476717	0.1	0.253975
3.478383	0.1	0.265479
3.480050	0.1	0.276804
3.481717	0.1	0.285864
3.483383	0.1	0.291944
3.485050	0.1	0.295520
3.486717	0.1	0.297546
3.488383	0.1	0.298798
3.490050	0.1	0.299335
3.491717	0.1	0.299454
3.493383	0.1	0.299394
3.495050	0.1	0.299871
3.496717	0.1	0.301123
3.498383	0.1	0.301480
3.500050	0.1	0.299096
3.501717	0.1	0.295043
3.503383	0.1	0.291944
3.505050	0.1	0.291109
3.506717	0.1	0.291526
3.508383	0.1	0.291646
3.510050	0.1	0.290751
3.511717	0.1	0.289261
3.513383	0.1	0.287831
3.515050	0.1	0.287592
3.516717	0.1	0.289559
3.518383	0.1	0.293612
3.520050	0.1	0.297606
3.521717	0.1	0.300050
3.523383	0.1	0.300765
3.525050	0.1	0.300527
3.526717	0.1	0.299871
3.528383	0.1	0.298738
3.530050	0.1	0.296772
3.531717	0.1	0.292838
3.533383	0.1	0.285983
3.535050	0.1	0.276923
3.536717	0.1	0.267923
3.538383	0.1	0.260472
3.540050	0.1	0.254452
3.541717	0.1	0.248373
3.543383	0.1	0.240982
3.545050	0.1	0.232101
3.546717	0.1	0.222027
3.548383	0.1	0.211656
3.550050	0.1	0.202477
3.551717	0.1	0.195742
3.553383	0.1	0.192046
3.555050	0.1	0.191569
3.556717	0.1	0.194490
3.558383	0.1	0.199735
3.560050	0.1	0.205457
3.561717	0.1	0.209391
3.563383	0.1	0.210345
3.565050	0.1	0.208855
3.566717	0.1	0.206351
3.568383	0.1	0.203371
3.570050	0.1	0.199676
3.571717	0.1	0.195503
3.573383	0.1	0.191689
3.575050	0.1	0.188053
3.576717	0.1	0.183344
3.578383	0.1	0.175834
3.580050	0.1	0.165164
3.581717	0.1	0.153482
3.583383	0.1	0.143826
3.585050	0.1	0.137806
3.586717	0.1	0.135303
3.588383	0.1	0.136554
3.590050	0.1	0.141919
3.591717	0.1	0.150681
3.593383	0.1	0.160813
3.595050	0.1	0.169754
3.596717	0.1	0.176013
3.598383	0.1	0.179410
3.600050	0.1	0.180483
3.601717	0.1	0.180304
3.603383	0.1	0.179529
3.605050	0.1	0.178576
3.606717	0.1	0.177205
3.608383	0.1	0.174701
3.610050	0.1	0.170767
3.611717	0.1	0.166357
3.613383	0.1	0.163436
3.615050	0.1	0.163674
3.616717	0.1	0.166893
3.618383	0.1	0.171125
3.620050	0.1	0.173748
3.621717	0.1	0.173807
3.623383	0.1	0.172436
3.625050	0.1	0.171244
3.626717	0.1	0.170589
3.628383	0.1	0.170112
3.630050	0.1	0.169992
3.631717	0.1	0.170231
3.633383	0.1	0.170350
3.635050	0.1	0.170052
3.636717	0.1	0.169396
3.638383	0.1	0.168264
3.640050	0.1	0.165522
3.641717	0.1	0.160813
3.643383	0.1	0.156105
3.645050	0.1	0.153422
3.646717	0.1	0.153005
3.648383	0.1	0.153482
3.650050	0.1	0.153661
3.651717	0.1	0.153303
3.653383	0.1	0.153661
3.655050	0.1	0.156105
3.656717	0.1	0.160038
3.658383	0.1	0.163078
3.660050	0.1	0.163496
3.661717	0.1	0.161648
3.663383	0.1	0.159681
3.665050	0.1	0.158846
3.666717	0.1	0.158131
3.668383	0.1	0.155330
3.670050	0.1	0.150442
3.671717	0.1	0.145853
3.673383	0.1	0.143647
3.675050	0.1	0.143766
3.676717	0.1	0.144899
3.678383	0.1	0.145495
3.680050	0.1	0.145137
3.681717	0.1	0.143766
3.683383	0.1	0.141859
3.685050	0.1	0.140965
3.686717	0.1	0.142217
3.688383	0.1	0.144839
3.690050	0.1	0.146866
3.691717	0.1	0.146806
3.693383	0.1	0.144422
3.695050	0.1	0.141144
3.696717	0.1	0.139415
3.698383	0.1	0.140488
3.700050	0.1	0.143290
3.701717	0.1	0.146031
3.703383	0.1	0.147820
3.705050	0.1	0.148892
3.706717	0.1	0.149250
3.708383	0.1	0.148475
3.710050	0.1	0.146389
3.711717	0.1	0.143528
3.713383	0.1	0.140548
3.715050	0.1	0.137508
3.716717	0.1	0.134647
3.718383	0.1	0.132680
3.720050	0.1	0.132859
3.721717	0.1	0.135601
3.723383	0.1	0.140011
3.725050	0.1	0.144362
3.726717	0.1	0.147402
3.728383	0.1	0.148535
3.730050	0.1	0.147045
3.731717	0.1	0.142634
3.733383	0.1	0.136614
3.735050	0.1	0.131249
3.736717	0.1	0.128627
3.738383	0.1	0.129402
3.740050	0.1	0.131667
3.741717	0.1	0.133514
3.743383	0.1	0.134647
3.745050	0.1	0.135839
3.746717	0.1	0.136435
3.748383	0.1	0.135481
3.750050	0.1	0.133336
3.751717	0.1	0.131845
3.753383	0.1	0.132680
3.755050	0.1	0.136077
3.756717	0.1	0.140429
3.758383	0.1	0.143647
3.760050	0.1	0.144005
3.761717	0.1	0.141144
3.763383	0.1	0.136197
3.765050	0.1	0.131547
3.766717	0.1	0.128746
3.768383	0.1	0.128090
3.770050	0.1	0.129402
3.771717	0.1	0.132382
3.773383	0.1	0.136316
3.775050	0.1	0.140846
3.776717	0.1	0.145733
3.778383	0.1	0.150561
3.780050	0.1	0.154138
3.781717	0.1	0.154912
3.783383	0.1	0.152826
3.785050	0.1	0.150383
3.786717	0.1	0.150681
3.788383	0.1	0.154853
3.790050	0.1	0.160575
3.791717	0.1	0.164390
3.793383	0.1	0.164092
3.795050	0.1	0.159919
3.796717	0.1	0.153422
3.798383	0.1	0.146508
3.800050	0.1	0.140727
3.801717	0.1	0.138164
3.803383	0.1	0.140369
3.805050	0.1	0.146568
3.806717	0.1	0.153303
3.808383	0.1	0.157952
3.810050	0.1	0.160933
3.811717	0.1	0.163496
3.813383	0.1	0.166476
3.815050	0.1	0.170410
3.816717	0.1	0.174940
3.818383	0.1	0.178337
3.820050	0.1	0.178754
3.821717	0.1	0.176311
3.823383	0.1	0.172257
3.825050	0.1	0.168085
3.826717	0.1	0.164688
3.828383	0.1	0.162721
3.830050	0.1	0.162542
3.831717	0.1	0.164211
3.833383	0.1	0.167549
3.835050	0.1	0.171423
3.836717	0.1	0.173926
3.838383	0.1	0.173450
3.840050	0.1	0.170231
3.841717	0.1	0.165939
3.843383	0.1	0.162125
3.845050	0.1	0.159562
3.846717	0.1	0.158489
3.848383	0.1	0.159323
3.850050	0.1	0.162601
3.851717	0.1	0.167549
3.853383	0.1	0.171781
3.855050	0.1	0.172555
3.856717	0.1	0.169575
3.858383	0.1	0.164628
3.860050	0.1	0.159681
3.861717	0.1	0.155926
3.863383	0.1	0.154734
3.865050	0.1	0.157416
3.866717	0.1	0.164628
3.868383	0.1	0.175297
3.870050	0.1	0.186205
3.871717	0.1	0.193179
3.873383	0.1	0.193715
3.875050	0.1	0.188530
3.876717	0.1	0.180364
3.878383	0.1	0.171125
3.880050	0.1	0.162601
3.881717	0.1	0.156641
3.883383	0.1	0.154436
3.885050	0.1	0.154853
3.886717	0.1	0.155211
3.888383	0.1	0.154018
3.890050	0.1	0.151575
3.891717	0.1	0.148654
3.893383	0.1	0.145614
3.895050	0.1	0.142396
3.896717	0.1	0.139534
3.898383	0.1	0.138938
3.900050	0.1	0.141740
3.901717	0.1	0.146866
3.903383	0.1	0.151813
3.905050	0.1	0.154674
3.906717	0.1	0.155747
3.908383	0.1	0.156403
3.910050	0.1	0.156760
3.911717	0.1	0.155807
3.913383	0.1	0.153363
3.915050	0.1	0.150621
3.916717	0.1	0.148654
3.918383	0.1	0.147462
3.920050	0.1	0.146806
3.921717	0.1	0.146806
3.923383	0.1	0.147522
3.925050	0.1	0.148177
3.926717	0.1	0.147402
3.928383	0.1	0.144541
3.930050	0.1	0.140429
3.931717	0.1	0.136375
3.933383	0.1	0.132740
3.935050	0.1	0.130057
3.936717	0.1	0.129163
3.938383	0.1	0.130534
3.940050	0.1	0.134170
3.941717	0.1	0.139058
3.943383	0.1	0.143766
3.945050	0.1	0.147104
3.946717	0.1	0.147820
3.948383	0.1	0.146210
3.950050	0.1	0.144064
3.951717	0.1	0.143051
3.953383	0.1	0.143647
3.955050	0.1	0.145495
3.956717	0.1	0.147581
3.958383	0.1	0.147939
3.960050	0.1	0.145793
3.961717	0.1	0.142455
3.963383	0.1	0.139594
3.965050	0.1	0.138104
3.966717	0.1	0.137627
3.968383	0.1	0.137329
3.970050	0.1	0.136375
3.971717	0.1	0.133872
3.973383	0.1	0.129163
3.975050	0.1	0.122488
3.976717	0.1	0.115156
3.978383	0.1	0.109017
3.980050	0.1	0.105798
3.981717	0.1	0.106633
3.983383	0.1	0.111103
3.985050	0.1	0.117481
3.986717	0.1	0.123799
3.988383	0.1	0.128448
3.990050	0.1	0.130355
3.991717	0.1	0.129819
3.993383	0.1	0.127673
3.995050	0.1	0.124753
3.996717	0.1	0.121415
3.998383	0.1	0.118315
4.000050	0.1	0.115931
4.001717	0.1	0.114560
4.003383	0.1	0.114441
4.005050	0.1	0.115991
4.006717	0.1	0.118732
4.008383	0.1	0.121832
4.010050	0.1	0.124633
4.011717	0.1	0.126004
4.013383	0.1	0.124812
4.015050	0.1	0.120819
4.016717	0.1	0.115693
4.018383	0.1	0.111580
4.020050	0.1	0.110388
4.021717	0.1	0.112414
4.023383	0.1	0.116467
4.025050	0.1	0.120938
4.026717	0.1	0.124753
4.028383	0.1	0.126660
4.030050	0.1	0.125885
4.031717	0.1	0.122547
4.033383	0.1	0.117540
4.035050	0.1	0.112116
4.036717	0.1	0.107169
4.038383	0.1	0.103474
4.040050	0.1	0.100911
4.041717	0.1	0.098765
4.043383	0.1	0.097275
4.045050	0.1	0.097632
4.046717	0.1	0.099778
4.048383	0.1	0.102460
4.050050	0.1	0.104785
4.051717	0.1	0.106931
4.053383	0.1	0.109673
4.055050	0.1	0.112295
4.056717	0.1	0.113189
4.058383	0.1	0.112236
4.060050	0.1	0.111282
4.061717	0.1	0.111222
4.063383	0.1	0.110865
4.065050	0.1	0.108719
4.066717	0.1	0.105381
4.068383	0.1	0.102222
4.070050	0.1	0.100315
4.071717	0.1	0.099719
4.073383	0.1	0.099003
4.075050	0.1	0.096023
4.076717	0.1	0.091255
4.078383	0.1	0.087678
4.080050	0.1	0.087976
4.081717	0.1	0.092208
4.083383	0.1	0.098228
4.085050	0.1	0.103295
4.086717	0.1	0.105560
4.088383	0.1	0.104666
4.090050	0.1	0.101328
4.091717	0.1	0.096798
4.093383	0.1	0.092089
4.095050	0.1	0.088096
4.096717	0.1	0.085711
4.098383	0.1	0.085533
4.100050	0.1	0.087440
4.101717	0.1	0.090420
4.103383	0.1	0.093102
4.105050	0.1	0.094533
4.106717	0.1	0.094116
4.108383	0.1	0.091970
4.110050	0.1	0.089407
4.111717	0.1	0.088394
4.113383	0.1	0.089109
4.115050	0.1	0.089765
4.116717	0.1	0.088692
4.118383	0.1	0.086427
4.120050	0.1	0.084877
4.121717	0.1	0.086010
4.123383	0.1	0.090182
4.125050	0.1	0.095785
4.126717	0.1	0.100434
4.128383	0.1	0.102818
4.130050	0.1	0.102818
4.131717	0.1	0.100732
4.133383	0.1	0.097215
4.135050	0.1	0.092387
4.136717	0.1	0.086367
4.138383	0.1	0.079811
4.140050	0.1	0.074446
4.141717	0.1	0.072181
4.143383	0.1	0.073731
4.145050	0.1	0.078499
4.146717	0.1	0.084639
4.148383	0.1	0.090241
4.150050	0.1	0.093937
4.151717	0.1	0.095010
4.153383	0.1	0.093877
4.155050	0.1	0.091255
4.156717	0.1	0.086844
4.158383	0.1	0.080347
4.160050	0.1	0.072837
4.161717	0.1	0.067234
4.163383	0.1	0.065446
4.165050	0.1	0.067472
4.166717	0.1	0.072122
4.168383	0.1	0.077009
4.170050	0.1	0.079036
4.171717	0.1	0.076592
4.173383	0.1	0.070453
4.175050	0.1	0.063062
4.176717	0.1	0.057459
4.178383	0.1	0.055313
4.180050	0.1	0.056863
4.181717	0.1	0.062048
4.183383	0.1	0.070393
4.185050	0.1	0.079572
4.186717	0.1	0.086367
4.188383	0.1	0.088811
4.190050	0.1	0.087202
4.191717	0.1	0.084043
4.193383	0.1	0.081658
4.195050	0.1	0.080347
4.196717	0.1	0.078917
4.198383	0.1	0.076532
4.200050	0.1	0.073791
4.201717	0.1	0.071168
4.203383	0.1	0.069022
4.205050	0.1	0.068367
4.206717	0.1	0.069857
4.208383	0.1	0.073135
4.210050	0.1	0.076592
4.211717	0.1	0.077963
4.213383	0.1	0.075638
4.215050	0.1	0.070155
4.216717	0.1	0.064254
4.218383	0.1	0.060081
4.220050	0.1	0.057518
4.221717	0.1	0.055552
4.223383	0.1	0.053763
4.225050	0.1	0.053167
4.226717	0.1	0.054598
4.228383	0.1	0.057399
4.230050	0.1	0.060678
4.231717	0.1	0.063956
4.233383	0.1	0.067234
4.235050	0.1	0.070512
4.236717	0.1	0.073075
4.238383	0.1	0.074208
4.240050	0.1	0.074327
4.241717	0.1	0.074089
4.243383	0.1	0.073016
4.245050	0.1	0.070155
4.246717	0.1	0.065029
4.248383	0.1	0.057817
4.250050	0.1	0.050485
4.251717	0.1	0.045657
4.253383	0.1	0.044465
4.255050	0.1	0.046492
4.256717	0.1	0.050247
4.258383	0.1	0.054657
4.260050	0.1	0.059366
4.261717	0.1	0.063419
4.263383	0.1	0.065565
4.265050	0.1	0.065744
4.266717	0.1	0.064373
4.268383	0.1	0.061572
4.270050	0.1	0.057936
4.271717	0.1	0.054419
4.273383	0.1	0.051558
4.275050	0.1	0.049889
4.276717	0.1	0.049889
4.278383	0.1	0.051439
4.280050	0.1	0.054598
4.281717	0.1	0.059247
4.283383	0.1	0.064313
4.285050	0.1	0.068784
4.286717	0.1	0.072718
4.288383	0.1	0.076294
4.290050	0.1	0.078976
4.291717	0.1	0.079393
4.293383	0.1	0.077069
4.295050	0.1	0.072598
4.296717	0.1	0.066996
4.298383	0.1	0.061154
4.300050	0.1	0.056863
4.301717	0.1	0.055373
4.303383	0.1	0.056684
4.305050	0.1	0.059485
4.306717	0.1	0.061989
4.308383	0.1	0.062168
4.310050	0.1	0.058293
4.311717	0.1	0.050545
4.313383	0.1	0.041068
4.315050	0.1	0.033736
4.316717	0.1	0.031590
4.318383	0.1	0.033855
4.320050	0.1	0.036657
4.321717	0.1	0.037670
4.323383	0.1	0.038028
4.325050	0.1	0.039816
4.326717	0.1	0.042617
4.328383	0.1	0.044227
4.330050	0.1	0.043631
4.331717	0.1	0.042498
4.333383	0.1	0.043333
4.335050	0.1	0.047445
4.336717	0.1	0.053942
4.338383	0.1	0.061154
4.340050	0.1	0.067592
4.341717	0.1	0.072122
4.343383	0.1	0.073433
4.345050	0.1	0.071108
4.346717	0.1	0.065982
4.348383	0.1	0.059843
4.350050	0.1	0.055015
4.351717	0.1	0.052869
4.353383	0.1	0.052750
4.355050	0.1	0.053406
4.356717	0.1	0.053942
4.358383	0.1	0.054419
4.360050	0.1	0.055254
4.361717	0.1	0.056624
4.363383	0.1	0.058651
4.365050	0.1	0.061572
4.366717	0.1	0.064790
4.368383	0.1	0.066996
4.370050	0.1	0.067770
4.371717	0.1	0.068188
4.373383	0.1	0.069499
4.375050	0.1	0.071466
4.376717	0.1	0.072539
4.378383	0.1	0.071883
4.380050	0.1	0.069916
4.381717	0.1	0.067711
4.383383	0.1	0.066638
4.385050	0.1	0.067353
4.386717	0.1	0.069439
4.388383	0.1	0.071406
4.390050	0.1	0.072479
4.391717	0.1	0.073433
4.393383	0.1	0.075281
4.395050	0.1	0.078619
4.396717	0.1	0.083268
4.398383	0.1	0.088394
4.400050	0.1	0.092804
4.401717	0.1	0.096500
4.403383	0.1	0.099897
4.405050	0.1	0.102758
4.406717	0.1	0.104487
4.408383	0.1	0.105321
4.410050	0.1	0.106335
4.411717	0.1	0.107884
4.413383	0.1	0.109434
4.415050	0.1	0.110507
4.416717	0.1	0.111699
4.418383	0.1	0.113308
4.420050	0.1	0.114441
4.421717	0.1	0.114203
4.423383	0.1	0.113070
4.425050	0.1	0.112355
4.426717	0.1	0.113308
4.428383	0.1	0.116587
4.430050	0.1	0.121415
4.431717	0.1	0.125885
4.433383	0.1	0.127971
4.435050	0.1	0.127196
4.436717	0.1	0.125349
4.438383	0.1	0.124335
4.440050	0.1	0.125110
4.441717	0.1	0.127792
4.443383	0.1	0.132144
4.445050	0.1	0.136793
4.446717	0.1	0.140250
4.448383	0.1	0.142276
4.450050	0.1	0.142455
4.451717	0.1	0.140548
4.453383	0.1	0.137687
4.455050	0.1	0.135839
4.456717	0.1	0.136375
4.458383	0.1	0.138998
4.460050	0.1	0.142872
4.461717	0.1	0.147522
4.463383	0.1	0.152111
4.465050	0.1	0.155568
4.466717	0.1	0.157356
4.468383	0.1	0.157654
4.470050	0.1	0.157058
4.471717	0.1	0.156343
4.473383	0.1	0.156462
4.475050	0.1	0.157833
4.476717	0.1	0.159740
4.478383	0.1	0.160694
4.480050	0.1	0.159502
4.481717	0.1	0.156224
4.483383	0.1	0.151932
4.485050	0.1	0.148356
4.486717	0.1	0.146627
4.488383	0.1	0.145853
4.490050	0.1	0.144064
4.491717	0.1	0.140965
4.493383	0.1	0.138223
4.495050	0.1	0.137568
4.496717	0.1	0.138998
4.498383	0.1	0.140786
4.500050	0.1	0.141084
4.501717	0.1	0.139594
4.503383	0.1	0.137746
4.505050	0.1	0.137746
4.506717	0.1	0.140727
4.508383	0.1	0.145733
4.510050	0.1	0.150621
4.511717	0.1	0.153065
4.513383	0.1	0.151575
4.515050	0.1	0.146866
4.516717	0.1	0.141501
4.518383	0.1	0.138164
4.520050	0.1	0.137508
4.521717	0.1	0.137866
4.523383	0.1	0.137448
4.525050	0.1	0.136375
4.526717	0.1	0.135303
4.528383	0.1	0.134051
4.530050	0.1	0.131488
4.531717	0.1	0.126958
4.533383	0.1	0.121534
4.535050	0.1	0.117183
4.536717	0.1	0.115216
4.538383	0.1	0.115633
4.540050	0.1	0.117898
4.541717	0.1	0.120640
4.543383	0.1	0.122488
4.545050	0.1	0.122845
4.546717	0.1	0.121951
4.548383	0.1	0.121534
4.550050	0.1	0.123978
4.551717	0.1	0.130117
4.553383	0.1	0.137568
4.555050	0.1	0.143468
4.556717	0.1	0.146449
4.558383	0.1	0.146329
4.560050	0.1	0.142932
4.561717	0.1	0.136316
4.563383	0.1	0.128150
4.565050	0.1	0.121355
4.566717	0.1	0.117362
4.568383	0.1	0.115395
4.570050	0.1	0.114262
4.571717	0.1	0.113964
4.573383	0.1	0.114858
4.575050	0.1	0.117004
4.576717	0.1	0.119388
4.578383	0.1	0.120699
4.580050	0.1	0.119925
4.581717	0.1	0.117004
4.583383	0.1	0.112712
4.585050	0.1	0.108123
4.586717	0.1	0.104487
4.588383	0.1	0.103295
4.590050	0.1	0.104785
4.591717	0.1	0.107884
4.593383	0.1	0.111341
4.595050	0.1	0.114560
4.596717	0.1	0.117540
4.598383	0.1	0.120282
4.600050	0.1	0.123024
4.601717	0.1	0.125468
4.603383	0.1	0.126839
4.605050	0.1	0.126183
4.606717	0.1	0.123084
4.608383	0.1	0.118494
4.610050	0.1	0.114203
4.611717	0.1	0.111401
4.613383	0.1	0.110567
4.615050	0.1	0.111043
4.616717	0.1	0.111401
4.618383	0.1	0.110924
4.620050	0.1	0.109613
4.621717	0.1	0.107527
4.623383	0.1	0.104845
4.625050	0.1	0.102401
4.626717	0.1	0.100732
4.628383	0.1	0.100017
4.630050	0.1	0.101030
4.631717	0.1	0.104249
4.633383	0.1	0.109196
4.635050	0.1	0.114203
4.636717	0.1	0.116944
4.638383	0.1	0.116348
4.640050	0.1	0.113606
4.641717	0.1	0.111401
4.643383	0.1	0.111640
4.645050	0.1	0.113785
4.646717	0.1	0.115991
4.648383	0.1	0.116825
4.650050	0.1	0.115514
4.651717	0.1	0.111818
4.653383	0.1	0.106454
4.655050	0.1	0.101089
4.656717	0.1	0.097632
4.658383	0.1	0.097752
4.660050	0.1	0.101566
4.661717	0.1	0.107706
4.663383	0.1	0.114143
4.665050	0.1	0.118732
4.666717	0.1	0.120223
4.668383	0.1	0.118136
4.670050	0.1	0.113130
4.671717	0.1	0.107229
4.673383	0.1	0.103176
4.675050	0.1	0.102341
4.676717	0.1	0.103831
4.678383	0.1	0.106692
4.680050	0.1	0.110149
4.681717	0.1	0.113368
4.683383	0.1	0.114918
4.685050	0.1	0.113547
4.686717	0.1	0.109017
4.688383	0.1	0.102460
4.690050	0.1	0.095487
4.691717	0.1	0.089467
4.693383	0.1	0.085533
4.695050	0.1	0.084817
4.696717	0.1	0.087500
4.698383	0.1	0.092328
4.700050	0.1	0.096858
4.701717	0.1	0.099361
4.703383	0.1	0.099719
4.705050	0.1	0.098944
4.706717	0.1	0.097692
4.708383	0.1	0.096083
4.710050	0.1	0.094473
4.711717	0.1	0.093162
4.713383	0.1	0.092328
4.715050	0.1	0.092685
4.716717	0.1	0.094295
4.718383	0.1	0.096381
4.720050	0.1	0.098526
4.721717	0.1	0.101030
4.723383	0.1	0.103831
4.725050	0.1	0.106275
4.726717	0.1	0.108123
4.728383	0.1	0.109255
4.730050	0.1	0.110090
4.731717	0.1	0.110447
4.733383	0.1	0.109613
4.735050	0.1	0.106931
4.736717	0.1	0.103056
4.738383	0.1	0.099182
4.740050	0.1	0.096858
4.741717	0.1	0.097454
4.743383	0.1	0.100553
4.745050	0.1	0.104189
4.746717	0.1	0.106990
4.748383	0.1	0.109196
4.750050	0.1	0.111341
4.751717	0.1	0.112712
4.753383	0.1	0.111222
4.755050	0.1	0.106335
4.756717	0.1	0.100851
4.758383	0.1	0.099063
4.760050	0.1	0.102818
4.761717	0.1	0.110388
4.763383	0.1	0.118017
4.765050	0.1	0.121951
4.766717	0.1	0.120223
4.768383	0.1	0.114024
4.770050	0.1	0.106573
4.771717	0.1	0.100911
4.773383	0.1	0.097692
4.775050	0.1	0.095963
4.776717	0.1	0.095546
4.778383	0.1	0.096202
4.780050	0.1	0.096858
4.781717	0.1	0.095665
4.783383	0.1	0.092149
4.785050	0.1	0.087082
4.786717	0.1	0.082076
4.788383	0.1	0.079095
4.790050	0.1	0.079811
4.791717	0.1	0.084281
4.793383	0.1	0.090837
4.795050	0.1	0.096917
4.796717	0.1	0.101328
4.798383	0.1	0.104308
4.800050	0.1	0.106454
4.801717	0.1	0.107825
4.803383	0.1	0.108898
4.805050	0.1	0.110626
4.806717	0.1	0.112534
4.808383	0.1	0.112414
4.810050	0.1	0.109315
4.811717	0.1	0.104129
4.813383	0.1	0.098825
4.815050	0.1	0.094652
4.816717	0.1	0.092268
4.818383	0.1	0.091732
4.820050	0.1	0.092387
4.821717	0.1	0.093520
4.823383	0.1	0.095367
4.825050	0.1	0.097454
4.826717	0.1	0.098765
4.828383	0.1	0.098705
4.830050	0.1	0.097930
4.831717	0.1	0.097394
4.833383	0.1	0.097394
4.835050	0.1	0.097334
4.836717	0.1	0.095904
4.838383	0.1	0.092149
4.840050	0.1	0.086486
4.841717	0.1	0.081539
4.843383	0.1	0.080526
4.845050	0.1	0.084341
4.846717	0.1	0.091314
4.848383	0.1	0.098765
4.850050	0.1	0.104010
4.851717	0.1	0.105321
4.853383	0.1	0.103533
4.855050	0.1	0.101388
4.856717	0.1	0.100315
4.858383	0.1	0.099838
4.860050	0.1	0.099063
4.861717	0.1	0.097811
4.863383	0.1	0.096440
4.865050	0.1	0.095010
4.866717	0.1	0.093758
4.868383	0.1	0.092983
4.870050	0.1	0.093162
4.871717	0.1	0.095069
4.873383	0.1	0.099242
4.875050	0.1	0.105083
4.876717	0.1	0.110805
4.878383	0.1	0.114858
4.880050	0.1	0.116825
4.881717	0.1	0.117064
4.883383	0.1	0.115633
4.885050	0.1	0.112772
4.886717	0.1	0.109136
4.888383	0.1	0.105500
4.890050	0.1	0.102401
4.891717	0.1	0.101089
4.893383	0.1	0.102341
4.895050	0.1	0.105739
4.896717	0.1	0.109434
4.898383	0.1	0.110984
4.900050	0.1	0.108778
4.901717	0.1	0.103652
4.903383	0.1	0.097394
4.905050	0.1	0.090957
4.906717	0.1	0.085473
4.908383	0.1	0.082850
4.910050	0.1	0.084162
4.911717	0.1	0.089049
4.913383	0.1	0.096500
4.915050	0.1	0.104606
4.916717	0.1	0.111163
4.918383	0.1	0.115454
4.920050	0.1	0.118673
4.921717	0.1	0.122368
4.923383	0.1	0.126719
4.925050	0.1	0.131011
4.926717	0.1	0.135124
4.928383	0.1	0.139296
4.930050	0.1	0.143051
4.931717	0.1	0.145435
4.933383	0.1	0.145793
4.935050	0.1	0.143886
4.936717	0.1	0.140131
4.938383	0.1	0.135958
4.940050	0.1	0.133157
4.941717	0.1	0.132799
4.943383	0.1	0.134766
4.945050	0.1	0.138581
4.946717	0.1	0.143707
4.948383	0.1	0.149429
4.950050	0.1	0.154972
4.951717	0.1	0.160098
4.953383	0.1	0.165582
4.955050	0.1	0.172317
4.956717	0.1	0.180304
4.958383	0.1	0.188410
4.960050	0.1	0.195384
4.961717	0.1	0.200748
4.963383	0.1	0.205159
4.965050	0.1	0.209808
4.966717	0.1	0.215590
4.968383	0.1	0.222445
4.970050	0.1	0.229001
4.971717	0.1	0.233293
4.973383	0.1	0.235260
4.975050	0.1	0.236273
4.976717	0.1	0.238180
4.978383	0.1	0.242174
4.980050	0.1	0.248432
4.981717	0.1	0.256658
4.983383	0.1	0.266731
4.985050	0.1	0.277758
4.986717	0.1	0.288308
4.988383	0.1	0.298679
4.990050	0.1	0.310481
4.991717	0.1	0.324190
4.993383	0.1	0.338554
4.995050	0.1	0.352740
4.996717	0.1	0.366449
4.998383	0.1	0.379384
5.000050	0.1	0.390828
5.001717	0.1	0.400066
5.003383	0.1	0.407159
5.005050	0.1	0.414252
5.006717	0.1	0.423968
5.008383	0.1	0.437200
5.010050	0.1	0.452757
5.011717	0.1	0.468850
5.013383	0.1	0.483632
5.015050	0.1	0.496388
5.016717	0.1	0.507176
5.018383	0.1	0.516295
5.020050	0.1	0.524282
5.021717	0.1	0.532568
5.023383	0.1	0.542045
5.025050	0.1	0.552893
5.026717	0.1	0.565052
5.028383	0.1	0.578582
5.030050	0.1	0.594020
5.031717	0.1	0.611544
5.033383	0.1	0.629723
5.035050	0.1	0.646293
5.036717	0.1	0.659883
5.038383	0.1	0.670493
5.040050	0.1	0.679016
5.041717	0.1	0.687003
5.043383	0.1	0.695467
5.045050	0.1	0.704646
5.046717	0.1	0.714898
5.048383	0.1	0.726461
5.050050	0.1	0.739217
5.051717	0.1	0.753701
5.053383	0.1	0.769973
5.055050	0.1	0.786305
5.056717	0.1	0.800371
5.058383	0.1	0.811100
5.060050	0.1	0.818908
5.061717	0.1	0.825226
5.063383	0.1	0.831425
5.065050	0.1	0.836968
5.066717	0.1	0.840426
5.068383	0.1	0.841677
5.070050	0.1	0.842691
5.071717	0.1	0.845969
5.073383	0.1	0.852764
5.075050	0.1	0.862420
5.076717	0.1	0.873804
5.078383	0.1	0.885963
5.080050	0.1	0.897646
5.081717	0.1	0.907600
5.083383	0.1	0.914574
5.085050	0.1	0.918210
5.086717	0.1	0.918925
5.088383	0.1	0.918031
5.090050	0.1	0.917137
5.091717	0.1	0.917375
5.093383	0.1	0.919402
5.095050	0.1	0.923276
5.096717	0.1	0.927985
5.098383	0.1	0.932157
5.100050	0.1	0.935257
5.101717	0.1	0.937879
5.103383	0.1	0.940442
5.105050	0.1	0.943422
5.106717	0.1	0.946939
5.108383	0.1	0.949979
5.110050	0.1	0.951350
5.111717	0.1	0.951052
5.113383	0.1	0.949860
5.115050	0.1	0.948250
5.116717	0.1	0.946820
5.118383	0.1	0.946820
5.120050	0.1	0.949621
5.121717	0.1	0.955641
5.123383	0.1	0.963926
5.125050	0.1	0.972152
5.126717	0.1	0.977397
5.128383	0.1	0.977933
5.130050	0.1	0.974953
5.131717	0.1	0.972629
5.133383	0.1	0.974000
5.135050	0.1	0.977874
5.136717	0.1	0.981271
5.138383	0.1	0.982583
5.140050	0.1	0.981987
5.141717	0.1	0.980496
5.143383	0.1	0.980318
5.145050	0.1	0.983536
5.146717	0.1	0.989914
5.148383	0.1	0.996709
5.150050	0.1	1.001060
5.151717	0.1	1.002729
5.153383	0.1	1.003921
5.155050	0.1	1.006365
5.156717	0.1	1.009703
5.158383	0.1	1.013935
5.160050	0.1	1.019597
5.161717	0.1	1.026452
5.163383	0.1	1.032651
5.165050	0.1	1.035750
5.166717	0.1	1.034081
5.168383	0.1	1.028180
5.170050	0.1	1.020789
5.171717	0.1	1.014650
5.173383	0.1	1.011312
5.175050	0.1	1.010716
5.176717	0.1	1.011670
5.178383	0.1	1.012504
5.180050	0.1	1.013339
5.181717	0.1	1.015842
5.183383	0.1	1.020730
5.185050	0.1	1.026928
5.186717	0.1	1.033306
5.188383	0.1	1.039326
5.190050	0.1	1.044869
5.191717	0.1	1.050174
5.193383	0.1	1.055121
5.195050	0.1	1.058936
5.196717	0.1	1.061261
5.198383	0.1	1.062274
5.200050	0.1	1.062274
5.201717	0.1	1.061618
5.203383	0.1	1.062453
5.205050	0.1	1.067042
5.206717	0.1	1.075506
5.208383	0.1	1.085460
5.210050	0.1	1.094043
5.211717	0.1	1.099646
5.213383	0.1	1.101852
5.215050	0.1	1.101494
5.216717	0.1	1.100779
5.218383	0.1	1.102209
5.220050	0.1	1.106918
5.221717	0.1	1.114011
5.223383	0.1	1.121759
5.225050	0.1	1.129210
5.226717	0.1	1.136065
5.228383	0.1	1.141667
5.230050	0.1	1.146197
5.231717	0.1	1.150131
5.233383	0.1	1.153469
5.235050	0.1	1.155317
5.236717	0.1	1.154721
5.238383	0.1	1.152098
5.240050	0.1	1.149416
5.241717	0.1	1.148522
5.243383	0.1	1.150370
5.245050	0.1	1.155436
5.246717	0.1	1.163125
5.248383	0.1	1.170814
5.250050	0.1	1.176000
5.251717	0.1	1.178980
5.253383	0.1	1.181662
5.255050	0.1	1.184762
5.256717	0.1	1.187325
5.258383	0.1	1.187444
5.260050	0.1	1.184225
5.261717	0.1	1.177311
5.263383	0.1	1.168072
5.265050	0.1	1.160026
5.266717	0.1	1.157343
5.268383	0.1	1.162291
5.270050	0.1	1.173735
5.271717	0.1	1.187921
5.273383	0.1	1.200855
5.275050	0.1	1.210392
5.276717	0.1	1.216233
5.278383	0.1	1.218975
5.280050	0.1	1.219511
5.281717	0.1	1.218319
5.283383	0.1	1.215577
5.285050	0.1	1.211226
5.286717	0.1	1.205504
5.288383	0.1	1.199663
5.290050	0.1	1.194596
5.291717	0.1	1.190603
5.293383	0.1	1.188278
5.295050	0.1	1.187682
5.296717	0.1	1.188040
5.298383	0.1	1.188636
5.300050	0.1	1.189470
5.301717	0.1	1.190484
5.303383	0.1	1.191735
5.305050	0.1	1.193881
5.306717	0.1	1.197517
5.308383	0.1	1.201451
5.310050	0.1	1.203895
5.311717	0.1	1.204312
5.313383	0.1	1.203954
5.315050	0.1	1.203954
5.316717	0.1	1.204431
5.318383	0.1	1.204491
5.320050	0.1	1.203537
5.321717	0.1	1.201868
5.323383	0.1	1.200974
5.325050	0.1	1.202166
5.326717	0.1	1.205087
5.328383	0.1	1.207829
5.330050	0.1	1.208723
5.331717	0.1	1.207173
5.333383	0.1	1.204133
5.335050	0.1	1.200795
5.336717	0.1	1.198411
5.338383	0.1	1.197517
5.340050	0.1	1.197577
5.341717	0.1	1.197755
5.343383	0.1	1.197577
5.345050	0.1	1.196623
5.346717	0.1	1.194656
5.348383	0.1	1.191914
5.350050	0.1	1.189768
5.351717	0.1	1.189232
5.353383	0.1	1.190484
5.355050	0.1	1.192749
5.356717	0.1	1.195073
5.358383	0.1	1.196027
5.360050	0.1	1.194298
5.361717	0.1	1.189768
5.363383	0.1	1.184166
5.365050	0.1	1.179636
5.366717	0.1	1.177311
5.368383	0.1	1.176357
5.370050	0.1	1.175404
5.371717	0.1	1.174033
5.373383	0.1	1.173794
5.375050	0.1	1.176179
5.376717	0.1	1.180589
5.378383	0.1	1.185179
5.380050	0.1	1.188755
5.381717	0.1	1.191139
5.383383	0.1	1.192808
5.385050	0.1	1.193643
5.386717	0.1	1.193523
5.388383	0.1	1.191855
5.390050	0.1	1.188219
5.391717	0.1	1.182616
5.393383	0.1	1.175940
5.395050	0.1	1.170039
5.396717	0.1	1.166165
5.398383	0.1	1.164198
5.400050	0.1	1.163244
5.401717	0.1	1.162529
5.403383	0.1	1.162112
5.405050	0.1	1.162231
5.406717	0.1	1.162648
5.408383	0.1	1.163006
5.410050	0.1	1.163364
5.411717	0.1	1.164079
5.413383	0.1	1.165271
5.415050	0.1	1.165748
5.416717	0.1	1.163900
5.418383	0.1	1.159310
5.420050	0.1	1.152933
5.421717	0.1	1.146972
5.423383	0.1	1.143336
5.425050	0.1	1.142085
5.426717	0.1	1.141906
5.428383	0.1	1.141667
5.430050	0.1	1.141548
5.431717	0.1	1.142204
5.433383	0.1	1.143754
5.435050	0.1	1.145184
5.436717	0.1	1.144767
5.438383	0.1	1.142263
5.440050	0.1	1.138568
5.441717	0.1	1.134634
5.443383	0.1	1.131177
5.445050	0.1	1.128852
5.446717	0.1	1.128018
5.448383	0.1	1.127660
5.450050	0.1	1.126885
5.451717	0.1	1.124859
5.453383	0.1	1.121163
5.455050	0.1	1.115441
5.456717	0.1	1.108050
5.458383	0.1	1.100540
5.460050	0.1	1.095235
5.461717	0.1	1.093507
5.463383	0.1	1.094639
5.465050	0.1	1.097143
5.466717	0.1	1.099467
5.468383	0.1	1.100302
5.470050	0.1	1.099289
5.471717	0.1	1.097739
5.473383	0.1	1.097679
5.475050	0.1	1.098812
5.476717	0.1	1.099467
5.478383	0.1	1.098871
5.480050	0.1	1.097143
5.481717	0.1	1.094401
5.483383	0.1	1.090646
5.485050	0.1	1.086712
5.486717	0.1	1.082540
5.488383	0.1	1.078188
5.490050	0.1	1.074910
5.491717	0.1	1.073599
5.493383	0.1	1.072705
5.495050	0.1	1.070261
5.496717	0.1	1.066804
5.498383	0.1	1.063943
5.500050	0.1	1.062810
5.501717	0.1	1.064003
5.503383	0.1	1.067877
5.505050	0.1	1.072824
5.506717	0.1	1.076102
5.508383	0.1	1.076281
5.510050	0.1	1.074433
5.511717	0.1	1.071870
5.513383	0.1	1.069427
5.515050	0.1	1.067460
5.516717	0.1	1.066148
5.518383	0.1	1.064956
5.520050	0.1	1.063228
5.521717	0.1	1.060247
5.523383	0.1	1.056135
5.525050	0.1	1.052916
5.526717	0.1	1.052082
5.528383	0.1	1.053214
5.530050	0.1	1.054883
5.531717	0.1	1.056135
5.533383	0.1	1.056850
5.535050	0.1	1.057506
5.536717	0.1	1.058638
5.538383	0.1	1.059890
5.540050	0.1	1.058996
5.541717	0.1	1.054227
5.543383	0.1	1.046479
5.545050	0.1	1.038134
5.546717	0.1	1.032054
5.548383	0.1	1.030386
5.550050	0.1	1.032829
5.551717	0.1	1.036048
5.553383	0.1	1.036763
5.555050	0.1	1.034081
5.556717	0.1	1.028836
5.558383	0.1	1.022637
5.560050	0.1	1.017571
5.561717	0.1	1.014888
5.563383	0.1	1.013935
5.565050	0.1	1.013219
5.566717	0.1	1.011372
5.568383	0.1	1.008391
5.570050	0.1	1.005411
5.571717	0.1	1.003563
5.573383	0.1	1.002967
5.575050	0.1	1.003146
5.576717	0.1	1.003146
5.578383	0.1	1.001895
5.580050	0.1	0.998735
5.581717	0.1	0.993848
5.583383	0.1	0.987768
5.585050	0.1	0.981808
5.586717	0.1	0.977397
5.588383	0.1	0.975430
5.590050	0.1	0.974834
5.591717	0.1	0.974298
5.593383	0.1	0.973225
5.595050	0.1	0.972033
5.596717	0.1	0.971198
5.598383	0.1	0.970542
5.600050	0.1	0.969768
5.601717	0.1	0.968337
5.603383	0.1	0.966191
5.605050	0.1	0.963032
5.606717	0.1	0.958204
5.608383	0.1	0.951171
5.610050	0.1	0.942707
5.611717	0.1	0.934660
5.613383	0.1	0.928402
5.615050	0.1	0.924170
5.616717	0.1	0.920892
5.618383	0.1	0.917733
5.620050	0.1	0.914991
5.621717	0.1	0.913978
5.623383	0.1	0.914693
5.625050	0.1	0.915945
5.626717	0.1	0.916600
5.628383	0.1	0.916183
5.630050	0.1	0.914574
5.631717	0.1	0.911713
5.633383	0.1	0.907779
5.635050	0.1	0.902653
5.636717	0.1	0.896990
5.638383	0.1	0.892341
5.640050	0.1	0.890017
5.641717	0.1	0.889838
5.643383	0.1	0.889480
5.645050	0.1	0.886679
5.646717	0.1	0.881553
5.648383	0.1	0.875592
5.650050	0.1	0.870526
5.651717	0.1	0.867903
5.653383	0.1	0.867903
5.655050	0.1	0.868619
5.656717	0.1	0.867367
5.658383	0.1	0.863373
5.660050	0.1	0.857413
5.661717	0.1	0.850141
5.663383	0.1	0.842333
5.665050	0.1	0.835300
5.666717	0.1	0.830352
5.668383	0.1	0.827789
5.670050	0.1	0.826180
5.671717	0.1	0.823736
5.673383	0.1	0.819564
5.675050	0.1	0.814021
5.676717	0.1	0.808418
5.678383	0.1	0.804365
5.680050	0.1	0.802577
5.681717	0.1	0.802457
5.683383	0.1	0.802517
5.685050	0.1	0.800729
5.686717	0.1	0.796258
5.688383	0.1	0.789225
5.690050	0.1	0.781298
5.691717	0.1	0.775039
5.693383	0.1	0.771463
5.695050	0.1	0.768960
5.696717	0.1	0.765562
5.698383	0.1	0.760973
5.700050	0.1	0.756025
5.701717	0.1	0.751555
5.703383	0.1	0.747919
5.705050	0.1	0.745177
5.706717	0.1	0.742912
5.708383	0.1	0.740588
5.710050	0.1	0.738204
5.711717	0.1	0.735998
5.713383	0.1	0.733793
5.715050	0.1	0.731230
5.716717	0.1	0.727832
5.718383	0.1	0.723958
5.720050	0.1	0.720382
5.721717	0.1	0.717104
5.723383	0.1	0.712931
5.725050	0.1	0.706613
5.726717	0.1	0.698268
5.728383	0.1	0.689626
5.730050	0.1	0.682592
5.731717	0.1	0.677586
5.733383	0.1	0.673652
5.735050	0.1	0.669718
5.736717	0.1	0.665367
5.738383	0.1	0.661075
5.740050	0.1	0.656843
5.741717	0.1	0.652254
5.743383	0.1	0.647485
5.745050	0.1	0.643909
5.746717	0.1	0.641882
5.748383	0.1	0.639379
5.750050	0.1	0.633717
5.751717	0.1	0.624239
5.753383	0.1	0.613093
5.755050	0.1	0.603139
5.756717	0.1	0.596404
5.758383	0.1	0.593185
5.760050	0.1	0.592470
5.761717	0.1	0.592411
5.763383	0.1	0.591576
5.765050	0.1	0.589550
5.766717	0.1	0.586093
5.768383	0.1	0.581086
5.770050	0.1	0.574827
5.771717	0.1	0.567555
5.773383	0.1	0.560761
5.775050	0.1	0.556767
5.776717	0.1	0.556290
5.778383	0.1	0.557363
5.780050	0.1	0.557423
5.781717	0.1	0.555813
5.783383	0.1	0.552893
5.785050	0.1	0.548899
5.786717	0.1	0.544012
5.788383	0.1	0.538826
5.790050	0.1	0.533819
5.791717	0.1	0.529528
5.793383	0.1	0.525773
5.795050	0.1	0.521421
5.796717	0.1	0.515342
5.798383	0.1	0.507772
5.800050	0.1	0.500560
5.801717	0.1	0.495851
5.803383	0.1	0.494719
5.805050	0.1	0.496209
5.806717	0.1	0.497997
5.808383	0.1	0.497878
5.810050	0.1	0.494599
5.811717	0.1	0.488281
5.813383	0.1	0.479996
5.815050	0.1	0.471830
5.816717	0.1	0.465930
5.818383	0.1	0.462830
5.820050	0.1	0.461042
5.821717	0.1	0.458717
5.823383	0.1	0.455022
5.825050	0.1	0.451088
5.826717	0.1	0.448465
5.828383	0.1	0.446737
5.830050	0.1	0.444710
5.831717	0.1	0.442326
5.833383	0.1	0.440300
5.835050	0.1	0.439167
5.836717	0.1	0.438750
5.838383	0.1	0.438333
5.840050	0.1	0.436902
5.841717	0.1	0.433862
5.843383	0.1	0.429750
5.845050	0.1	0.425875
5.846717	0.1	0.422955
5.848383	0.1	0.421107
5.850050	0.1	0.419974
5.851717	0.1	0.418901
5.853383	0.1	0.416994
5.855050	0.1	0.413239
5.856717	0.1	0.407994
5.858383	0.1	0.403166
5.860050	0.1	0.401139
5.861717	0.1	0.402927
5.863383	0.1	0.407100
5.865050	0.1	0.410318
5.866717	0.1	0.410676
5.868383	0.1	0.408232
5.870050	0.1	0.403702
5.871717	0.1	0.397623
5.873383	0.1	0.390530
5.875050	0.1	0.383079
5.876717	0.1	0.376284
5.878383	0.1	0.371575
5.880050	0.1	0.369608
5.881717	0.1	0.369489
5.883383	0.1	0.369310
5.885050	0.1	0.368297
5.886717	0.1	0.367105
5.888383	0.1	0.366449
5.890050	0.1	0.366032
5.891717	0.1	0.365436
5.893383	0.1	0.364542
5.895050	0.1	0.363290
5.896717	0.1	0.360668
5.898383	0.1	0.355721
5.900050	0.1	0.349224
5.901717	0.1	0.342846
5.903383	0.1	0.337780
5.905050	0.1	0.333130
5.906717	0.1	0.328243
5.908383	0.1	0.324726
5.910050	0.1	0.325799
5.911717	0.1	0.331998
5.913383	0.1	0.340283
5.915050	0.1	0.346363
5.916717	0.1	0.347972
5.918383	0.1	0.345528
5.920050	0.1	0.340402
5.921717	0.1	0.334144
5.923383	0.1	0.327647
5.925050	0.1	0.321150
5.926717	0.1	0.314593
5.928383	0.1	0.308514
5.930050	0.1	0.304401
5.931717	0.1	0.302732
5.933383	0.1	0.302792
5.935050	0.1	0.304282
5.936717	0.1	0.307798
5.938383	0.1	0.313640
5.940050	0.1	0.320733
5.941717	0.1	0.326157
5.943383	0.1	0.326812
5.945050	0.1	0.321984
5.946717	0.1	0.313520
5.948383	0.1	0.304699
5.950050	0.1	0.298440
5.951717	0.1	0.295043
5.953383	0.1	0.293195
5.955050	0.1	0.291288
5.956717	0.1	0.288427
5.958383	0.1	0.284016
5.960050	0.1	0.278533
5.961717	0.1	0.273108
5.963383	0.1	0.269115
5.965050	0.1	0.266612
5.966717	0.1	0.264347
5.968383	0.1	0.261426
5.970050	0.1	0.258327
5.971717	0.1	0.256538
5.973383	0.1	0.257015
5.975050	0.1	0.259578
5.976717	0.1	0.263274
5.978383	0.1	0.266254
5.980050	0.1	0.266969
5.981717	0.1	0.265598
5.983383	0.1	0.263512
5.985050	0.1	0.261486
5.986717	0.1	0.259399
5.988383	0.1	0.257611
5.990050	0.1	0.256062
5.991717	0.1	0.253916
5.993383	0.1	0.250518
5.995050	0.1	0.246346
5.996717	0.1	0.242591
5.998383	0.1	0.240266
6.000050	0.1	0.239849
6.001717	0.1	0.241399
6.003383	0.1	0.244141
6.005050	0.1	0.246584
6.006717	0.1	0.247598
6.008383	0.1	0.246465
6.010050	0.1	0.242770
6.011717	0.1	0.236928
6.013383	0.1	0.229836
6.015050	0.1	0.222445
6.016717	0.1	0.215471
6.018383	0.1	0.209928
6.020050	0.1	0.207007
6.021717	0.1	0.207722
6.023383	0.1	0.211895
6.025050	0.1	0.218093
6.026717	0.1	0.224650
6.028383	0.1	0.230074
6.030050	0.1	0.232399
6.031717	0.1	0.230014
6.033383	0.1	0.223517
6.035050	0.1	0.215113
6.036717	0.1	0.207365
6.038383	0.1	0.201702
6.040050	0.1	0.198424
6.041717	0.1	0.197172
6.043383	0.1	0.197411
6.045050	0.1	0.198185
6.046717	0.1	0.199080
6.048383	0.1	0.200093
6.050050	0.1	0.201583
6.051717	0.1	0.203192
6.053383	0.1	0.203908
6.055050	0.1	0.203431
6.056717	0.1	0.202358
6.058383	0.1	0.201702
6.060050	0.1	0.202060
6.061717	0.1	0.203073
6.063383	0.1	0.203073
6.065050	0.1	0.200450
6.066717	0.1	0.195920
6.068383	0.1	0.192165
6.070050	0.1	0.191152
6.071717	0.1	0.192106
6.073383	0.1	0.193477
6.075050	0.1	0.194967
6.076717	0.1	0.196099
6.078383	0.1	0.196159
6.080050	0.1	0.195146
6.081717	0.1	0.193417
6.083383	0.1	0.191510
6.085050	0.1	0.189841
6.086717	0.1	0.188708
6.088383	0.1	0.187695
6.090050	0.1	0.184238
6.091717	0.1	0.176489
6.093383	0.1	0.165522
6.095050	0.1	0.154793
6.096717	0.1	0.147164
6.098383	0.1	0.143945
6.100050	0.1	0.144243
6.101717	0.1	0.146210
6.103383	0.1	0.148654
6.105050	0.1	0.151873
6.106717	0.1	0.156462
6.108383	0.1	0.162244
6.110050	0.1	0.168026
6.111717	0.1	0.172496
6.113383	0.1	0.175118
6.115050	0.1	0.176370
6.116717	0.1	0.176489
6.118383	0.1	0.174582
6.120050	0.1	0.169635
6.121717	0.1	0.161707
6.123383	0.1	0.151992
6.125050	0.1	0.143349
6.126717	0.1	0.138462
6.128383	0.1	0.138223
6.130050	0.1	0.140488
6.131717	0.1	0.142813
6.133383	0.1	0.144064
6.135050	0.1	0.143826
6.136717	0.1	0.141263
6.138383	0.1	0.136256
6.140050	0.1	0.130057
6.141717	0.1	0.124872
6.143383	0.1	0.122249
6.145050	0.1	0.122070
6.146717	0.1	0.123620
6.148383	0.1	0.127137
6.150050	0.1	0.132561
6.151717	0.1	0.138223
6.153383	0.1	0.141740
6.155050	0.1	0.142097
6.156717	0.1	0.140131
6.158383	0.1	0.137746
6.160050	0.1	0.135839
6.161717	0.1	0.133157
6.163383	0.1	0.128865
6.165050	0.1	0.124276
6.166717	0.1	0.120938
6.168383	0.1	0.118613
6.170050	0.1	0.117362
6.171717	0.1	0.118434
6.173383	0.1	0.122070
6.175050	0.1	0.125885
6.176717	0.1	0.127614
6.178383	0.1	0.126362
6.180050	0.1	0.121892
6.181717	0.1	0.115454
6.183383	0.1	0.109255
6.185050	0.1	0.105143
6.186717	0.1	0.103772
6.188383	0.1	0.104845
6.190050	0.1	0.106573
6.191717	0.1	0.107110
6.193383	0.1	0.106454
6.195050	0.1	0.106096
6.196717	0.1	0.107408
6.198383	0.1	0.110209
6.200050	0.1	0.112772
6.201717	0.1	0.113428
6.203383	0.1	0.112176
6.205050	0.1	0.109732
6.206717	0.1	0.107288
6.208383	0.1	0.105858
6.210050	0.1	0.105739
6.211717	0.1	0.106454
6.213383	0.1	0.107229
6.215050	0.1	0.107288
6.216717	0.1	0.106514
6.218383	0.1	0.105619
6.220050	0.1	0.106394
6.221717	0.1	0.110388
6.223383	0.1	0.116885
6.225050	0.1	0.122607
6.226717	0.1	0.124812
6.228383	0.1	0.123441
6.230050	0.1	0.120401
6.231717	0.1	0.117660
6.233383	0.1	0.115573
6.235050	0.1	0.113666
6.236717	0.1	0.111520
6.238383	0.1	0.109017
6.240050	0.1	0.106156
6.241717	0.1	0.102937
6.243383	0.1	0.099897
6.245050	0.1	0.097811
6.246717	0.1	0.097215
6.248383	0.1	0.097454
6.250050	0.1	0.096679
6.251717	0.1	0.093520
6.253383	0.1	0.089407
6.255050	0.1	0.087380
6.256717	0.1	0.088990
6.258383	0.1	0.093043
6.260050	0.1	0.096738
6.261717	0.1	0.098407
6.263383	0.1	0.098169
6.265050	0.1	0.097215
6.266717	0.1	0.095844
6.268383	0.1	0.093579
6.270050	0.1	0.090301
6.271717	0.1	0.087738
6.273383	0.1	0.087082
6.275050	0.1	0.087798
6.276717	0.1	0.088274
6.278383	0.1	0.087976
6.280050	0.1	0.086725
6.281717	0.1	0.085235
6.283383	0.1	0.084519
6.285050	0.1	0.085294
6.286717	0.1	0.087440
6.288383	0.1	0.090003
6.290050	0.1	0.091195
6.291717	0.1	0.089347
6.293383	0.1	0.085175
6.295050	0.1	0.081420
6.296717	0.1	0.080526
6.298383	0.1	0.083148
6.300050	0.1	0.088036
6.301717	0.1	0.093341
6.303383	0.1	0.098169
6.305050	0.1	0.102401
6.306717	0.1	0.106156
6.308383	0.1	0.108778
6.310050	0.1	0.108898
6.311717	0.1	0.106335
6.313383	0.1	0.103474
6.315050	0.1	0.102758
6.316717	0.1	0.104606
6.318383	0.1	0.107348
6.320050	0.1	0.109553
6.321717	0.1	0.110447
6.323383	0.1	0.109613
6.325050	0.1	0.107527
6.326717	0.1	0.105619
6.328383	0.1	0.104964
6.330050	0.1	0.104964
6.331717	0.1	0.104010
6.333383	0.1	0.102282
6.335050	0.1	0.101745
6.336717	0.1	0.103533
6.338383	0.1	0.106215
6.340050	0.1	0.107408
6.341717	0.1	0.105977
6.343383	0.1	0.102818
6.345050	0.1	0.099063
6.346717	0.1	0.095010
6.348383	0.1	0.090778
6.350050	0.1	0.087619
6.351717	0.1	0.086963
6.353383	0.1	0.088871
6.355050	0.1	0.091851
6.356717	0.1	0.094473
6.358383	0.1	0.096023
6.360050	0.1	0.096023
6.361717	0.1	0.094891
6.363383	0.1	0.094354
6.365050	0.1	0.096023
6.366717	0.1	0.099897
6.368383	0.1	0.104606
6.370050	0.1	0.107586
6.371717	0.1	0.106454
6.373383	0.1	0.101268
6.375050	0.1	0.094831
6.376717	0.1	0.090659
6.378383	0.1	0.090778
6.380050	0.1	0.094771
6.381717	0.1	0.099897
6.383383	0.1	0.102580
6.385050	0.1	0.101388
6.386717	0.1	0.097215
6.388383	0.1	0.092030
6.390050	0.1	0.088215
6.391717	0.1	0.087857
6.393383	0.1	0.090957
6.395050	0.1	0.095606
6.396717	0.1	0.099540
6.398383	0.1	0.101805
6.400050	0.1	0.102401
6.401717	0.1	0.101805
6.403383	0.1	0.100672
6.405050	0.1	0.100374
6.406717	0.1	0.102580
6.408383	0.1	0.107169
6.410050	0.1	0.111818
6.411717	0.1	0.114262
6.413383	0.1	0.114560
6.415050	0.1	0.114501
6.416717	0.1	0.115335
6.418383	0.1	0.116885
6.420050	0.1	0.118554
6.421717	0.1	0.119627
6.423383	0.1	0.120342
6.425050	0.1	0.120997
6.426717	0.1	0.121117
6.428383	0.1	0.119865
6.430050	0.1	0.117242
6.431717	0.1	0.113547
6.433383	0.1	0.109673
6.435050	0.1	0.106573
6.436717	0.1	0.104368
6.438383	0.1	0.102818
6.440050	0.1	0.101924
6.441717	0.1	0.101328
6.443383	0.1	0.100732
6.445050	0.1	0.100493
6.446717	0.1	0.101030
6.448383	0.1	0.101864
6.450050	0.1	0.102460
6.451717	0.1	0.103295
6.453383	0.1	0.105202
6.455050	0.1	0.108659
6.456717	0.1	0.112772
6.458383	0.1	0.116646
6.460050	0.1	0.119627
6.461717	0.1	0.121057
6.463383	0.1	0.120819
6.465050	0.1	0.120103
6.466717	0.1	0.120580
6.468383	0.1	0.122547
6.470050	0.1	0.125051
6.471717	0.1	0.126541
6.473383	0.1	0.126660
6.475050	0.1	0.126243
6.476717	0.1	0.126660
6.478383	0.1	0.128210
6.480050	0.1	0.129938
6.481717	0.1	0.131130
6.483383	0.1	0.131726
6.485050	0.1	0.132144
6.486717	0.1	0.132680
6.488383	0.1	0.132859
6.490050	0.1	0.132144
6.491717	0.1	0.130057
6.493383	0.1	0.126541
6.495050	0.1	0.122309
6.496717	0.1	0.118613
6.498383	0.1	0.116348
6.500050	0.1	0.115395
6.501717	0.1	0.115335
6.503383	0.1	0.116169
6.505050	0.1	0.117719
6.506717	0.1	0.119567
6.508383	0.1	0.121534
6.510050	0.1	0.124216
6.511717	0.1	0.127614
6.513383	0.1	0.130534
6.515050	0.1	0.132382
6.516717	0.1	0.132978
6.518383	0.1	0.132620
6.520050	0.1	0.132084
6.521717	0.1	0.131786
6.523383	0.1	0.132024
6.525050	0.1	0.133336
6.526717	0.1	0.136077
6.528383	0.1	0.140309
6.530050	0.1	0.145674
6.531717	0.1	0.150979
6.533383	0.1	0.154555
6.535050	0.1	0.155091
6.536717	0.1	0.152707
6.538383	0.1	0.149071
6.540050	0.1	0.146210
6.541717	0.1	0.145495
6.543383	0.1	0.147223
6.545050	0.1	0.150442
6.546717	0.1	0.153422
6.548383	0.1	0.155270
6.550050	0.1	0.156403
6.551717	0.1	0.157535
6.553383	0.1	0.158727
6.555050	0.1	0.159144
6.556717	0.1	0.158548
6.558383	0.1	0.157893
6.560050	0.1	0.158131
6.561717	0.1	0.158846
6.563383	0.1	0.159264
6.565050	0.1	0.159740
6.566717	0.1	0.161529
6.568383	0.1	0.164926
6.570050	0.1	0.168920
6.571717	0.1	0.171721
6.573383	0.1	0.172198
6.575050	0.1	0.170589
6.576717	0.1	0.168026
6.578383	0.1	0.165820
6.580050	0.1	0.164211
6.581717	0.1	0.162423
6.583383	0.1	0.160515
6.585050	0.1	0.159800
6.586717	0.1	0.161052
6.588383	0.1	0.163734
6.590050	0.1	0.166357
6.591717	0.1	0.167906
6.593383	0.1	0.168204
6.595050	0.1	0.168324
6.596717	0.1	0.170350
6.598383	0.1	0.175536
6.600050	0.1	0.183463
6.601717	0.1	0.192106
6.603383	0.1	0.199199
6.605050	0.1	0.204504
6.606717	0.1	0.208557
6.608383	0.1	0.211358
6.610050	0.1	0.212669
6.611717	0.1	0.213921
6.613383	0.1	0.216126
6.615050	0.1	0.219286
6.616717	0.1	0.222623
6.618383	0.1	0.224471
6.620050	0.1	0.222147
6.621717	0.1	0.215292
6.623383	0.1	0.207126
6.625050	0.1	0.201523
6.626717	0.1	0.201225
6.628383	0.1	0.207007
6.630050	0.1	0.217259
6.631717	0.1	0.229299
6.633383	0.1	0.239968
6.635050	0.1	0.246525
6.636717	0.1	0.247240
6.638383	0.1	0.242949
6.640050	0.1	0.235856
6.641717	0.1	0.228047
6.643383	0.1	0.221252
6.645050	0.1	0.217140
6.646717	0.1	0.217557
6.648383	0.1	0.222862
6.650050	0.1	0.231564
6.651717	0.1	0.240326
6.653383	0.1	0.245690
6.655050	0.1	0.246882
6.656717	0.1	0.245452
6.658383	0.1	0.243008
6.660050	0.1	0.240505
6.661717	0.1	0.238776
6.663383	0.1	0.238240
6.665050	0.1	0.238717
6.666717	0.1	0.239849
6.668383	0.1	0.241101
6.670050	0.1	0.241935
6.671717	0.1	0.242293
6.673383	0.1	0.242531
6.675050	0.1	0.242949
6.676717	0.1	0.243604
6.678383	0.1	0.244021
6.680050	0.1	0.244141
6.681717	0.1	0.244975
6.683383	0.1	0.247061
6.685050	0.1	0.249565
6.686717	0.1	0.251830
6.688383	0.1	0.254214
6.690050	0.1	0.256896
6.691717	0.1	0.259697
6.693383	0.1	0.262439
6.695050	0.1	0.264287
6.696717	0.1	0.264108
6.698383	0.1	0.261903
6.700050	0.1	0.259280
6.701717	0.1	0.257552
6.703383	0.1	0.257194
6.705050	0.1	0.257075
6.706717	0.1	0.255764
6.708383	0.1	0.253618
6.710050	0.1	0.251651
6.711717	0.1	0.250399
6.713383	0.1	0.250041
6.715050	0.1	0.251174
6.716717	0.1	0.254393
6.718383	0.1	0.259578
6.720050	0.1	0.265121
6.721717	0.1	0.268400
6.723383	0.1	0.267625
6.725050	0.1	0.263810
6.726717	0.1	0.259578
6.728383	0.1	0.256717
6.730050	0.1	0.254571
6.731717	0.1	0.252366
6.733383	0.1	0.250220
6.735050	0.1	0.248730
6.736717	0.1	0.249267
6.738383	0.1	0.252962
6.740050	0.1	0.259578
6.741717	0.1	0.266254
6.743383	0.1	0.269890
6.745050	0.1	0.270128
6.746717	0.1	0.268221
6.748383	0.1	0.265062
6.750050	0.1	0.260413
6.751717	0.1	0.253439
6.753383	0.1	0.244617
6.755050	0.1	0.236690
6.756717	0.1	0.232458
6.758383	0.1	0.232399
6.760050	0.1	0.235200
6.761717	0.1	0.238836
6.763383	0.1	0.240922
6.765050	0.1	0.240326
6.766717	0.1	0.238597
6.768383	0.1	0.238001
6.770050	0.1	0.239074
6.771717	0.1	0.240326
6.773383	0.1	0.240624
6.775050	0.1	0.240862
6.776717	0.1	0.242412
6.778383	0.1	0.245273
6.780050	0.1	0.248432
6.781717	0.1	0.251174
6.783383	0.1	0.253081
6.785050	0.1	0.253260
6.786717	0.1	0.251055
6.788383	0.1	0.247300
6.790050	0.1	0.243247
6.791717	0.1	0.240147
6.793383	0.1	0.238597
6.795050	0.1	0.238419
6.796717	0.1	0.238717
6.798383	0.1	0.238657
6.800050	0.1	0.237823
6.801717	0.1	0.235915
6.803383	0.1	0.233591
6.805050	0.1	0.232101
6.806717	0.1	0.232697
6.808383	0.1	0.235856
6.810050	0.1	0.241339
6.811717	0.1	0.247955
6.813383	0.1	0.253201
6.815050	0.1	0.254154
6.816717	0.1	0.249982
6.818383	0.1	0.243068
6.820050	0.1	0.236928
6.821717	0.1	0.232875
6.823383	0.1	0.229955
6.825050	0.1	0.227451
6.826717	0.1	0.225842
6.828383	0.1	0.226080
6.830050	0.1	0.228465
6.831717	0.1	0.231743
6.833383	0.1	0.234485
6.835050	0.1	0.235438
6.836717	0.1	0.234067
6.838383	0.1	0.230730
6.840050	0.1	0.227511
6.841717	0.1	0.226557
6.843383	0.1	0.228345
6.845050	0.1	0.231385
6.846717	0.1	0.232875
6.848383	0.1	0.230730
6.850050	0.1	0.225484
6.851717	0.1	0.219524
6.853383	0.1	0.214636
6.855050	0.1	0.211537
6.856717	0.1	0.210464
6.858383	0.1	0.210881
6.860050	0.1	0.212073
6.861717	0.1	0.214160
6.863383	0.1	0.217319
6.865050	0.1	0.220001
6.866717	0.1	0.219882
6.868383	0.1	0.216544
6.870050	0.1	0.211954
6.871717	0.1	0.208437
6.873383	0.1	0.207245
6.875050	0.1	0.207901
6.876717	0.1	0.208914
6.878383	0.1	0.209332
6.880050	0.1	0.209034
6.881717	0.1	0.208557
6.883383	0.1	0.208735
6.885050	0.1	0.209987
6.886717	0.1	0.212252
6.888383	0.1	0.215173
6.890050	0.1	0.217736
6.891717	0.1	0.219286
6.893383	0.1	0.219405
6.895050	0.1	0.217736
6.896717	0.1	0.214636
6.898383	0.1	0.211120
6.900050	0.1	0.208080
6.901717	0.1	0.205755
6.903383	0.1	0.204504
6.905050	0.1	0.204623
6.906717	0.1	0.205159
6.908383	0.1	0.204623
6.910050	0.1	0.202417
6.911717	0.1	0.199378
6.913383	0.1	0.196993
6.915050	0.1	0.196219
6.916717	0.1	0.197411
6.918383	0.1	0.200629
6.920050	0.1	0.205159
6.921717	0.1	0.209689
6.923383	0.1	0.212789
6.925050	0.1	0.213504
6.926717	0.1	0.212073
6.928383	0.1	0.209749
6.930050	0.1	0.207543
6.931717	0.1	0.206471
6.933383	0.1	0.207424
6.935050	0.1	0.210941
6.936717	0.1	0.215888
6.938383	0.1	0.220001
6.940050	0.1	0.221074
6.941717	0.1	0.218511
6.943383	0.1	0.213385
6.945050	0.1	0.208437
6.946717	0.1	0.206053
6.948383	0.1	0.206530
6.950050	0.1	0.208020
6.951717	0.1	0.208378
6.953383	0.1	0.206888
6.955050	0.1	0.204742
6.956717	0.1	0.203490
6.958383	0.1	0.204206
6.960050	0.1	0.207245
6.961717	0.1	0.211716
6.963383	0.1	0.215590
6.965050	0.1	0.216961
6.966717	0.1	0.216126
6.968383	0.1	0.214815
6.970050	0.1	0.213504
6.971717	0.1	0.212014
6.973383	0.1	0.210881
6.975050	0.1	0.211000
6.976717	0.1	0.212252
6.978383	0.1	0.213861
6.980050	0.1	0.215471
6.981717	0.1	0.216365
6.983383	0.1	0.215769
6.985050	0.1	0.213981
6.986717	0.1	0.211537
6.988383	0.1	0.208259
6.990050	0.1	0.204384
6.991717	0.1	0.200868
6.993383	0.1	0.198841
6.995050	0.1	0.198901
6.996717	0.1	0.200629
6.998383	0.1	0.202775
7.000050	0.1	0.204146
7.001717	0.1	0.204206
7.003383	0.1	0.203133
7.005050	0.1	0.201166
7.006717	0.1	0.199258
7.008383	0.1	0.200212
7.010050	0.1	0.205815
7.011717	0.1	0.213683
7.013383	0.1	0.219405
7.015050	0.1	0.221670
7.016717	0.1	0.222325
7.018383	0.1	0.222623
7.020050	0.1	0.222504
7.021717	0.1	0.221849
7.023383	0.1	0.221729
7.025050	0.1	0.222743
7.026717	0.1	0.224531
7.028383	0.1	0.227094
7.030050	0.1	0.230372
7.031717	0.1	0.233114
7.033383	0.1	0.233829
7.035050	0.1	0.232041
7.036717	0.1	0.228167
7.038383	0.1	0.222862
7.040050	0.1	0.217378
7.041717	0.1	0.213683
7.043383	0.1	0.212848
7.045050	0.1	0.214100
7.046717	0.1	0.216067
7.048383	0.1	0.217795
7.050050	0.1	0.218332
7.051717	0.1	0.216961
7.053383	0.1	0.214160
7.055050	0.1	0.211418
7.056717	0.1	0.209749
7.058383	0.1	0.210106
7.060050	0.1	0.212729
7.061717	0.1	0.217378
7.063383	0.1	0.222206
7.065050	0.1	0.224113
7.066717	0.1	0.221849
7.068383	0.1	0.217199
7.070050	0.1	0.213206
7.071717	0.1	0.211537
7.073383	0.1	0.211716
7.075050	0.1	0.212133
7.076717	0.1	0.211358
7.078383	0.1	0.209749
7.080050	0.1	0.209093
7.081717	0.1	0.210583
7.083383	0.1	0.213325
7.085050	0.1	0.215888
7.086717	0.1	0.217378
7.088383	0.1	0.217974
7.090050	0.1	0.218153
7.091717	0.1	0.217855
7.093383	0.1	0.216484
7.095050	0.1	0.214279
7.096717	0.1	0.212729
7.098383	0.1	0.213146
7.100050	0.1	0.215292
7.101717	0.1	0.217795
7.103383	0.1	0.220180
7.105050	0.1	0.222623
7.106717	0.1	0.224531
7.108383	0.1	0.224948
7.110050	0.1	0.224352
7.111717	0.1	0.223935
7.113383	0.1	0.224471
7.115050	0.1	0.225902
7.116717	0.1	0.227749
7.118383	0.1	0.229120
7.120050	0.1	0.229239
7.121717	0.1	0.227392
7.123383	0.1	0.222683
7.125050	0.1	0.215054
7.126717	0.1	0.206113
7.128383	0.1	0.198245
7.130050	0.1	0.193298
7.131717	0.1	0.192285
7.133383	0.1	0.194669
7.135050	0.1	0.198424
7.136717	0.1	0.201762
7.138383	0.1	0.204444
7.140050	0.1	0.206888
7.141717	0.1	0.208020
7.143383	0.1	0.206649
7.145050	0.1	0.203490
7.146717	0.1	0.200093
7.148383	0.1	0.197887
7.150050	0.1	0.198722
7.151717	0.1	0.202954
7.153383	0.1	0.208437
7.155050	0.1	0.212193
7.156717	0.1	0.212967
7.158383	0.1	0.211597
7.160050	0.1	0.210524
7.161717	0.1	0.211477
7.163383	0.1	0.213563
7.165050	0.1	0.215173
7.166717	0.1	0.215352
7.168383	0.1	0.213742
7.170050	0.1	0.210583
7.171717	0.1	0.207067
7.173383	0.1	0.204802
7.175050	0.1	0.205219
7.176717	0.1	0.208676
7.178383	0.1	0.214338
7.180050	0.1	0.220239
7.181717	0.1	0.224233
7.183383	0.1	0.225484
7.185050	0.1	0.224710
7.186717	0.1	0.223577
7.188383	0.1	0.224113
7.190050	0.1	0.227273
7.191717	0.1	0.231743
7.193383	0.1	0.235021
7.195050	0.1	0.234783
7.196717	0.1	0.230610
7.198383	0.1	0.223994
7.200050	0.1	0.218034
7.201717	0.1	0.215054
7.203383	0.1	0.215769
7.205050	0.1	0.219584
7.206717	0.1	0.226498
7.208383	0.1	0.236571
7.210050	0.1	0.248432
7.211717	0.1	0.259459
7.213383	0.1	0.266790
7.215050	0.1	0.269055
7.216717	0.1	0.266731
7.218383	0.1	0.262201
7.220050	0.1	0.258207
7.221717	0.1	0.256121
7.223383	0.1	0.255823
7.225050	0.1	0.257075
7.226717	0.1	0.259638
7.228383	0.1	0.262737
7.230050	0.1	0.265241
7.231717	0.1	0.266552
7.233383	0.1	0.267267
7.235050	0.1	0.268400
7.236717	0.1	0.270545
7.238383	0.1	0.273645
7.240050	0.1	0.276744
7.241717	0.1	0.278592
7.243383	0.1	0.278533
7.245050	0.1	0.276983
7.246717	0.1	0.275671
7.248383	0.1	0.276446
7.250050	0.1	0.279248
7.251717	0.1	0.281990
7.253383	0.1	0.282586
7.255050	0.1	0.281096
7.256717	0.1	0.278533
7.258383	0.1	0.275433
7.260050	0.1	0.272572
7.261717	0.1	0.271082
7.263383	0.1	0.271559
7.265050	0.1	0.273526
7.266717	0.1	0.276089
7.268383	0.1	0.277936
7.270050	0.1	0.277817
7.271717	0.1	0.275850
7.273383	0.1	0.273585
7.275050	0.1	0.271976
7.276717	0.1	0.270724
7.278383	0.1	0.269294
7.280050	0.1	0.268042
7.281717	0.1	0.267982
7.283383	0.1	0.269473
7.285050	0.1	0.272095
7.286717	0.1	0.275135
7.288383	0.1	0.278175
7.290050	0.1	0.281215
7.291717	0.1	0.284076
7.293383	0.1	0.286162
7.295050	0.1	0.286460
7.296717	0.1	0.284851
7.298383	0.1	0.281870
7.300050	0.1	0.278056
7.301717	0.1	0.273883
7.303383	0.1	0.269413
7.305050	0.1	0.264764
7.306717	0.1	0.260353
7.308383	0.1	0.257313
7.310050	0.1	0.256002
7.311717	0.1	0.256360
7.313383	0.1	0.258029
7.315050	0.1	0.260711
7.316717	0.1	0.263393
7.318383	0.1	0.264168
7.320050	0.1	0.261426
7.321717	0.1	0.256717
7.323383	0.1	0.252962
7.325050	0.1	0.251114
7.326717	0.1	0.249743
7.328383	0.1	0.247061
7.330050	0.1	0.243306
7.331717	0.1	0.240326
7.333383	0.1	0.239790
7.335050	0.1	0.241935
7.336717	0.1	0.245571
7.338383	0.1	0.248730
7.340050	0.1	0.248790
7.341717	0.1	0.244677
7.343383	0.1	0.237107
7.345050	0.1	0.228226
7.346717	0.1	0.219941
7.348383	0.1	0.213802
7.350050	0.1	0.210941
7.351717	0.1	0.212014
7.353383	0.1	0.216663
7.355050	0.1	0.223458
7.356717	0.1	0.230491
7.358383	0.1	0.235736
7.360050	0.1	0.238180
7.361717	0.1	0.237823
7.363383	0.1	0.236094
7.365050	0.1	0.235260
7.366717	0.1	0.237048
7.368383	0.1	0.240624
7.370050	0.1	0.243545
7.371717	0.1	0.243723
7.373383	0.1	0.239551
7.375050	0.1	0.230849
7.376717	0.1	0.220239
7.378383	0.1	0.211716
7.380050	0.1	0.207782
7.381717	0.1	0.208378
7.383383	0.1	0.211656
7.385050	0.1	0.215113
7.386717	0.1	0.216007
7.388383	0.1	0.213265
7.390050	0.1	0.208080
7.391717	0.1	0.202894
7.393383	0.1	0.199199
7.395050	0.1	0.197113
7.396717	0.1	0.197172
7.398383	0.1	0.200093
7.400050	0.1	0.205696
7.401717	0.1	0.212014
7.403383	0.1	0.216961
7.405050	0.1	0.219584
7.406717	0.1	0.220597
7.408383	0.1	0.220656
7.410050	0.1	0.219226
7.411717	0.1	0.216007
7.413383	0.1	0.211775
7.415050	0.1	0.207603
7.416717	0.1	0.204325
7.418383	0.1	0.202060
7.420050	0.1	0.201166
7.421717	0.1	0.202477
7.423383	0.1	0.205994
7.425050	0.1	0.209808
7.426717	0.1	0.212014
7.428383	0.1	0.212789
7.430050	0.1	0.213265
7.431717	0.1	0.214458
7.433383	0.1	0.216365
7.435050	0.1	0.217676
7.436717	0.1	0.216067
7.438383	0.1	0.210702
7.440050	0.1	0.203311
7.441717	0.1	0.197709
7.443383	0.1	0.197351
7.445050	0.1	0.202715
7.446717	0.1	0.211358
7.448383	0.1	0.219822
7.450050	0.1	0.224769
7.451717	0.1	0.224412
7.453383	0.1	0.219226
7.455050	0.1	0.211895
7.456717	0.1	0.205100
7.458383	0.1	0.200093
7.460050	0.1	0.196755
7.461717	0.1	0.194788
7.463383	0.1	0.193656
7.465050	0.1	0.193179
7.466717	0.1	0.193775
7.468383	0.1	0.195563
7.470050	0.1	0.198185
7.471717	0.1	0.200450
7.473383	0.1	0.201404
7.475050	0.1	0.201345
7.476717	0.1	0.201523
7.478383	0.1	0.203371
7.480050	0.1	0.206649
7.481717	0.1	0.210106
7.483383	0.1	0.212848
7.485050	0.1	0.214219
7.486717	0.1	0.214040
7.488383	0.1	0.212967
7.490050	0.1	0.211895
7.491717	0.1	0.211597
7.493383	0.1	0.212610
7.495050	0.1	0.214458
7.496717	0.1	0.216067
7.498383	0.1	0.216365
7.500050	0.1	0.214934
7.501717	0.1	0.211835
7.503383	0.1	0.207305
7.505050	0.1	0.201881
7.506717	0.1	0.196934
7.508383	0.1	0.193954
7.510050	0.1	0.193894
7.511717	0.1	0.196338
7.513383	0.1	0.199616
7.515050	0.1	0.202477
7.516717	0.1	0.204086
7.518383	0.1	0.204325
7.520050	0.1	0.202894
7.521717	0.1	0.200212
7.523383	0.1	0.197768
7.525050	0.1	0.196517
7.526717	0.1	0.196099
7.528383	0.1	0.195801
7.530050	0.1	0.196397
7.531717	0.1	0.198782
7.533383	0.1	0.202417
7.535050	0.1	0.205696
7.536717	0.1	0.208437
7.538383	0.1	0.211418
7.540050	0.1	0.215411
7.541717	0.1	0.219822
7.543383	0.1	0.221968
7.545050	0.1	0.219464
7.546717	0.1	0.212669
7.548383	0.1	0.204206
7.550050	0.1	0.196636
7.551717	0.1	0.191808
7.553383	0.1	0.190198
7.555050	0.1	0.190437
7.556717	0.1	0.190794
7.558383	0.1	0.190973
7.560050	0.1	0.191629
7.561717	0.1	0.192106
7.563383	0.1	0.191629
7.565050	0.1	0.190377
7.566717	0.1	0.189602
7.568383	0.1	0.189722
7.570050	0.1	0.190556
7.571717	0.1	0.192404
7.573383	0.1	0.195563
7.575050	0.1	0.199616
7.576717	0.1	0.203550
7.578383	0.1	0.206828
7.580050	0.1	0.209034
7.581717	0.1	0.209391
7.583383	0.1	0.207067
7.585050	0.1	0.201941
7.586717	0.1	0.195086
7.588383	0.1	0.188589
7.590050	0.1	0.184536
7.591717	0.1	0.183821
7.593383	0.1	0.186145
7.595050	0.1	0.190079
7.596717	0.1	0.194430
7.598383	0.1	0.198066
7.600050	0.1	0.200987
7.601717	0.1	0.203729
7.603383	0.1	0.206232
7.605050	0.1	0.207663
7.606717	0.1	0.206828
7.608383	0.1	0.203609
7.610050	0.1	0.198782
7.611717	0.1	0.194013
7.613383	0.1	0.191450
7.615050	0.1	0.192463
7.616717	0.1	0.196517
7.618383	0.1	0.202000
7.620050	0.1	0.206828
7.621717	0.1	0.209153
7.623383	0.1	0.209093
7.625050	0.1	0.207961
7.626717	0.1	0.206709
7.628383	0.1	0.206113
7.630050	0.1	0.206590
7.631717	0.1	0.208139
7.633383	0.1	0.211239
7.635050	0.1	0.215948
7.636717	0.1	0.221550
7.638383	0.1	0.226736
7.640050	0.1	0.229657
7.641717	0.1	0.228763
7.643383	0.1	0.223756
7.645050	0.1	0.216067
7.646717	0.1	0.208676
7.648383	0.1	0.204325
7.650050	0.1	0.203729
7.651717	0.1	0.205755
7.653383	0.1	0.208378
7.655050	0.1	0.210583
7.656717	0.1	0.212908
7.658383	0.1	0.216007
7.660050	0.1	0.220060
7.661717	0.1	0.225067
7.663383	0.1	0.230134
7.665050	0.1	0.233889
7.666717	0.1	0.236034
7.668383	0.1	0.236273
7.670050	0.1	0.235021
7.671717	0.1	0.234127
7.673383	0.1	0.235915
7.675050	0.1	0.240803
7.676717	0.1	0.246823
7.678383	0.1	0.251889
7.680050	0.1	0.255525
7.681717	0.1	0.258923
7.683383	0.1	0.262618
7.685050	0.1	0.265539
7.686717	0.1	0.266790
7.688383	0.1	0.267148
7.690050	0.1	0.268579
7.691717	0.1	0.271916
7.693383	0.1	0.276268
7.695050	0.1	0.280023
7.696717	0.1	0.282347
7.698383	0.1	0.283539
7.700050	0.1	0.284016
7.701717	0.1	0.285029
7.703383	0.1	0.288248
7.705050	0.1	0.294209
7.706717	0.1	0.301242
7.708383	0.1	0.307083
7.710050	0.1	0.310957
7.711717	0.1	0.313520
7.713383	0.1	0.316381
7.715050	0.1	0.319898
7.716717	0.1	0.323534
7.718383	0.1	0.326753
7.720050	0.1	0.329554
7.721717	0.1	0.331759
7.723383	0.1	0.333190
7.725050	0.1	0.334442
7.726717	0.1	0.336707
7.728383	0.1	0.340521
7.730050	0.1	0.345111
7.731717	0.1	0.348866
7.733383	0.1	0.351846
7.735050	0.1	0.355065
7.736717	0.1	0.358164
7.738383	0.1	0.359714
7.740050	0.1	0.359833
7.741717	0.1	0.360191
7.743383	0.1	0.361383
7.745050	0.1	0.362635
7.746717	0.1	0.363231
7.748383	0.1	0.363052
7.750050	0.1	0.362754
7.751717	0.1	0.363231
7.753383	0.1	0.365019
7.755050	0.1	0.368536
7.756717	0.1	0.373185
7.758383	0.1	0.377715
7.760050	0.1	0.380039
7.761717	0.1	0.379145
7.763383	0.1	0.375628
7.765050	0.1	0.371516
7.766717	0.1	0.369132
7.768383	0.1	0.368476
7.770050	0.1	0.367105
7.771717	0.1	0.363767
7.773383	0.1	0.360131
7.775050	0.1	0.359118
7.776717	0.1	0.361383
7.778383	0.1	0.365734
7.780050	0.1	0.370562
7.781717	0.1	0.374794
7.783383	0.1	0.377595
7.785050	0.1	0.377953
7.786717	0.1	0.375748
7.788383	0.1	0.371277
7.790050	0.1	0.364542
7.791717	0.1	0.356138
7.793383	0.1	0.347734
7.795050	0.1	0.341237
7.796717	0.1	0.337839
7.798383	0.1	0.338018
7.800050	0.1	0.341237
7.801717	0.1	0.345647
7.803383	0.1	0.348449
7.805050	0.1	0.347495
7.806717	0.1	0.343502
7.808383	0.1	0.338554
7.810050	0.1	0.333905
7.811717	0.1	0.329316
7.813383	0.1	0.323892
7.815050	0.1	0.317812
7.816717	0.1	0.312448
7.818383	0.1	0.309229
7.820050	0.1	0.308871
7.821717	0.1	0.311196
7.823383	0.1	0.314593
7.825050	0.1	0.316620
7.826717	0.1	0.316262
7.828383	0.1	0.314891
7.830050	0.1	0.314772
7.831717	0.1	0.316679
7.833383	0.1	0.319362
7.835050	0.1	0.320852
7.836717	0.1	0.319839
7.838383	0.1	0.316381
7.840050	0.1	0.312030
7.841717	0.1	0.309050
7.843383	0.1	0.308752
7.845050	0.1	0.311077
7.846717	0.1	0.315607
7.848383	0.1	0.321388
7.850050	0.1	0.326097
7.851717	0.1	0.326931
7.853383	0.1	0.323474
7.855050	0.1	0.317693
7.856717	0.1	0.312686
7.858383	0.1	0.310004
7.860050	0.1	0.309348
7.861717	0.1	0.309706
7.863383	0.1	0.310540
7.865050	0.1	0.311792
7.866717	0.1	0.312567
7.868383	0.1	0.311553
7.870050	0.1	0.309169
7.871717	0.1	0.307143
7.873383	0.1	0.306606
7.875050	0.1	0.307322
7.876717	0.1	0.308275
7.878383	0.1	0.308812
7.880050	0.1	0.308752
7.881717	0.1	0.308156
7.883383	0.1	0.306964
7.885050	0.1	0.305712
7.886717	0.1	0.304997
7.888383	0.1	0.305891
7.890050	0.1	0.309050
7.891717	0.1	0.312805
7.893383	0.1	0.314355
7.895050	0.1	0.312686
7.896717	0.1	0.308931
7.898383	0.1	0.304580
7.900050	0.1	0.301242
7.901717	0.1	0.300407
7.903383	0.1	0.302374
7.905050	0.1	0.306249
7.906717	0.1	0.311196
7.908383	0.1	0.316322
7.910050	0.1	0.320017
7.911717	0.1	0.320971
7.913383	0.1	0.320256
7.915050	0.1	0.320375
7.916717	0.1	0.322342
7.918383	0.1	0.325024
7.920050	0.1	0.327051
7.921717	0.1	0.327945
7.923383	0.1	0.327587
7.925050	0.1	0.326395
7.926717	0.1	0.324726
7.928383	0.1	0.322640
7.930050	0.1	0.320554
7.931717	0.1	0.318587
7.933383	0.1	0.316858
7.935050	0.1	0.315785
7.936717	0.1	0.316203
7.938383	0.1	0.317991
7.940050	0.1	0.320435
7.941717	0.1	0.322819
7.943383	0.1	0.324726
7.945050	0.1	0.325859
7.946717	0.1	0.326157
7.948383	0.1	0.325441
7.950050	0.1	0.324667
7.951717	0.1	0.325620
7.953383	0.1	0.329077
7.955050	0.1	0.334144
7.956717	0.1	0.339270
7.958383	0.1	0.344276
7.960050	0.1	0.350177
7.961717	0.1	0.356853
7.963383	0.1	0.363171
7.965050	0.1	0.368357
7.966717	0.1	0.372648
7.968383	0.1	0.375032
7.970050	0.1	0.373185
7.971717	0.1	0.367105
7.973383	0.1	0.359654
7.975050	0.1	0.353634
7.976717	0.1	0.349581
7.978383	0.1	0.347495
7.980050	0.1	0.347853
7.981717	0.1	0.351131
7.983383	0.1	0.356972
7.985050	0.1	0.364006
7.986717	0.1	0.371039
7.988383	0.1	0.377417
7.990050	0.1	0.381470
7.991717	0.1	0.380874
7.993383	0.1	0.375748
7.995050	0.1	0.369310
7.996717	0.1	0.363886
7.998383	0.1	0.359774
8.000050	0.1	0.356734
8.001717	0.1	0.355423
8.003383	0.1	0.356674
8.005050	0.1	0.360966
8.006717	0.1	0.367641
8.008383	0.1	0.375032
8.010050	0.1	0.382245
8.011717	0.1	0.388682
8.013383	0.1	0.393093
8.015050	0.1	0.393748
8.016717	0.1	0.390172
8.018383	0.1	0.384212
8.020050	0.1	0.378549
8.021717	0.1	0.374436
8.023383	0.1	0.371218
8.025050	0.1	0.367880
8.026717	0.1	0.364602
8.028383	0.1	0.362754
8.030050	0.1	0.364244
8.031717	0.1	0.369370
8.033383	0.1	0.375450
8.035050	0.1	0.378788
8.036717	0.1	0.378728
8.038383	0.1	0.377953
8.040050	0.1	0.379145
8.041717	0.1	0.382662
8.043383	0.1	0.386715
8.045050	0.1	0.389695
8.046717	0.1	0.390828
8.048383	0.1	0.389993
8.050050	0.1	0.387669
8.051717	0.1	0.384867
8.053383	0.1	0.382960
8.055050	0.1	0.382245
8.056717	0.1	0.381827
8.058383	0.1	0.380814
8.060050	0.1	0.378370
8.061717	0.1	0.373542
8.063383	0.1	0.366151
8.065050	0.1	0.358105
8.066717	0.1	0.351667
8.068383	0.1	0.346959
8.070050	0.1	0.343740
8.071717	0.1	0.343144
8.073383	0.1	0.345945
8.075050	0.1	0.351310
8.076717	0.1	0.357509
8.078383	0.1	0.363708
8.080050	0.1	0.369430
8.081717	0.1	0.373960
8.083383	0.1	0.375986
8.085050	0.1	0.374615
8.086717	0.1	0.371277
8.088383	0.1	0.368655
8.090050	0.1	0.367522
8.091717	0.1	0.366867
8.093383	0.1	0.365734
8.095050	0.1	0.364244
8.096717	0.1	0.363171
8.098383	0.1	0.362933
8.100050	0.1	0.363469
8.101717	0.1	0.364184
8.103383	0.1	0.363827
8.105050	0.1	0.360727
8.106717	0.1	0.355124
8.108383	0.1	0.350237
8.110050	0.1	0.349581
8.111717	0.1	0.353813
8.113383	0.1	0.361085
8.115050	0.1	0.368714
8.116717	0.1	0.374794
8.118383	0.1	0.378251
8.120050	0.1	0.378907
8.121717	0.1	0.377476
8.123383	0.1	0.374734
8.125050	0.1	0.371099
8.126717	0.1	0.366569
8.128383	0.1	0.361800
8.130050	0.1	0.358224
8.131717	0.1	0.356913
8.133383	0.1	0.357270
8.135050	0.1	0.358105
8.136717	0.1	0.358939
8.138383	0.1	0.359476
8.140050	0.1	0.359058
8.141717	0.1	0.357032
8.143383	0.1	0.353158
8.145050	0.1	0.348747
8.146717	0.1	0.346541
8.148383	0.1	0.348330
8.150050	0.1	0.353277
8.151717	0.1	0.358343
8.153383	0.1	0.360131
8.155050	0.1	0.357330
8.156717	0.1	0.351071
8.158383	0.1	0.344336
8.160050	0.1	0.339508
8.161717	0.1	0.336945
8.163383	0.1	0.335872
8.165050	0.1	0.334978
8.166717	0.1	0.333786
8.168383	0.1	0.332356
8.170050	0.1	0.330865
8.171717	0.1	0.329614
8.173383	0.1	0.328124
8.175050	0.1	0.325263
8.176717	0.1	0.321090
8.178383	0.1	0.317633
8.180050	0.1	0.316381
8.181717	0.1	0.317514
8.183383	0.1	0.320554
8.185050	0.1	0.324845
8.186717	0.1	0.328720
8.188383	0.1	0.329793
8.190050	0.1	0.326633
8.191717	0.1	0.320613
8.193383	0.1	0.314951
8.195050	0.1	0.311911
8.196717	0.1	0.311077
8.198383	0.1	0.310779
8.200050	0.1	0.310898
8.201717	0.1	0.312626
8.203383	0.1	0.316918
8.205050	0.1	0.322759
8.206717	0.1	0.327706
8.208383	0.1	0.329554
8.210050	0.1	0.328302
8.211717	0.1	0.325263
8.213383	0.1	0.322163
8.215050	0.1	0.320315
8.216717	0.1	0.319958
8.218383	0.1	0.319600
8.220050	0.1	0.318050
8.221717	0.1	0.314951
8.223383	0.1	0.310421
8.225050	0.1	0.304937
8.226717	0.1	0.300944
8.228383	0.1	0.300944
8.230050	0.1	0.305772
8.231717	0.1	0.313818
8.233383	0.1	0.321746
8.235050	0.1	0.326335
8.236717	0.1	0.326335
8.238383	0.1	0.323236
8.240050	0.1	0.319779
8.241717	0.1	0.317872
8.243383	0.1	0.317395
8.245050	0.1	0.317276
8.246717	0.1	0.316799
8.248383	0.1	0.316799
8.250050	0.1	0.319183
8.251717	0.1	0.324667
8.253383	0.1	0.331461
8.255050	0.1	0.337183
8.256717	0.1	0.340819
8.258383	0.1	0.342309
8.260050	0.1	0.342309
8.261717	0.1	0.341296
8.263383	0.1	0.339448
8.265050	0.1	0.337303
8.266717	0.1	0.335455
8.268383	0.1	0.334561
8.270050	0.1	0.335217
8.271717	0.1	0.338256
8.273383	0.1	0.343323
8.275050	0.1	0.349224
8.276717	0.1	0.354707
8.278383	0.1	0.358403
8.280050	0.1	0.359118
8.281717	0.1	0.357330
8.283383	0.1	0.354648
8.285050	0.1	0.352323
8.286717	0.1	0.350356
8.288383	0.1	0.348628
8.290050	0.1	0.347972
8.291717	0.1	0.349641
8.293383	0.1	0.352979
8.295050	0.1	0.356019
8.296717	0.1	0.357986
8.298383	0.1	0.358939
8.300050	0.1	0.358760
8.301717	0.1	0.357449
8.303383	0.1	0.355661
8.305050	0.1	0.354350
8.306717	0.1	0.352979
8.308383	0.1	0.350595
8.310050	0.1	0.347257
8.311717	0.1	0.344396
8.313383	0.1	0.343680
8.315050	0.1	0.345945
8.316717	0.1	0.349641
8.318383	0.1	0.352204
8.320050	0.1	0.352323
8.321717	0.1	0.350654
8.323383	0.1	0.348270
8.325050	0.1	0.345588
8.326717	0.1	0.343204
8.328383	0.1	0.341415
8.330050	0.1	0.339985
8.331717	0.1	0.338197
8.333383	0.1	0.335574
8.335050	0.1	0.332952
8.336717	0.1	0.331104
8.338383	0.1	0.329793
8.340050	0.1	0.327885
8.341717	0.1	0.325024
8.343383	0.1	0.322402
8.345050	0.1	0.321627
8.346717	0.1	0.322163
8.348383	0.1	0.322104
8.350050	0.1	0.320733
8.351717	0.1	0.319242
8.353383	0.1	0.318646
8.355050	0.1	0.318587
8.356717	0.1	0.317931
8.358383	0.1	0.316381
8.360050	0.1	0.314593
8.361717	0.1	0.313103
8.363383	0.1	0.311911
8.365050	0.1	0.311196
8.366717	0.1	0.311673
8.368383	0.1	0.313401
8.370050	0.1	0.315785
8.371717	0.1	0.318289
8.373383	0.1	0.320852
8.375050	0.1	0.323117
8.376717	0.1	0.324011
8.378383	0.1	0.322223
8.380050	0.1	0.317335
8.381717	0.1	0.310004
8.383383	0.1	0.301778
8.385050	0.1	0.293732
8.386717	0.1	0.286400
8.388383	0.1	0.279784
8.390050	0.1	0.274181
8.391717	0.1	0.269890
8.393383	0.1	0.267804
8.395050	0.1	0.268340
8.396717	0.1	0.270307
8.398383	0.1	0.271559
8.400050	0.1	0.270784
8.401717	0.1	0.267982
8.403383	0.1	0.264525
8.405050	0.1	0.261962
8.406717	0.1	0.261366
8.408383	0.1	0.263035
8.410050	0.1	0.266731
8.411717	0.1	0.271738
8.413383	0.1	0.276506
8.415050	0.1	0.279427
8.416717	0.1	0.279784
8.418383	0.1	0.277996
8.420050	0.1	0.275314
8.421717	0.1	0.273049
8.423383	0.1	0.271797
8.425050	0.1	0.270724
8.426717	0.1	0.268996
8.428383	0.1	0.266612
8.430050	0.1	0.263631
8.431717	0.1	0.259995
8.433383	0.1	0.256717
8.435050	0.1	0.256002
8.436717	0.1	0.258803
8.438383	0.1	0.264466
8.440050	0.1	0.270903
8.441717	0.1	0.275612
8.443383	0.1	0.276268
8.445050	0.1	0.272632
8.446717	0.1	0.266850
8.448383	0.1	0.261009
8.450050	0.1	0.255585
8.451717	0.1	0.250220
8.453383	0.1	0.245392
8.455050	0.1	0.242114
8.456717	0.1	0.240386
8.458383	0.1	0.239790
8.460050	0.1	0.239551
8.461717	0.1	0.238836
8.463383	0.1	0.237525
8.465050	0.1	0.236809
8.466717	0.1	0.237763
8.468383	0.1	0.240564
8.470050	0.1	0.244439
8.471717	0.1	0.248432
8.473383	0.1	0.251472
8.475050	0.1	0.252008
8.476717	0.1	0.249445
8.478383	0.1	0.244558
8.480050	0.1	0.238836
8.481717	0.1	0.234604
8.483383	0.1	0.233471
8.485050	0.1	0.234723
8.486717	0.1	0.236690
8.488383	0.1	0.238180
8.490050	0.1	0.238538
8.491717	0.1	0.237227
8.493383	0.1	0.234365
8.495050	0.1	0.230789
8.496717	0.1	0.228286
8.498383	0.1	0.227928
8.500050	0.1	0.229776
8.501717	0.1	0.233471
8.503383	0.1	0.238121
8.505050	0.1	0.242412
8.506717	0.1	0.245392
8.508383	0.1	0.247478
8.510050	0.1	0.249326
8.511717	0.1	0.250399
8.513383	0.1	0.249386
8.515050	0.1	0.246108
8.516717	0.1	0.242710
8.518383	0.1	0.241697
8.520050	0.1	0.243425
8.521717	0.1	0.245810
8.523383	0.1	0.246525
8.525050	0.1	0.245214
8.526717	0.1	0.242472
8.528383	0.1	0.238240
8.530050	0.1	0.232816
8.531717	0.1	0.228107
8.533383	0.1	0.226021
8.535050	0.1	0.226557
8.536717	0.1	0.228703
8.538383	0.1	0.232101
8.540050	0.1	0.236869
8.541717	0.1	0.242591
8.543383	0.1	0.247359
8.545050	0.1	0.249803
8.546717	0.1	0.250340
8.548383	0.1	0.250340
8.550050	0.1	0.250518
8.551717	0.1	0.251055
8.553383	0.1	0.252545
8.555050	0.1	0.254989
8.556717	0.1	0.257373
8.558383	0.1	0.258505
8.560050	0.1	0.258327
8.561717	0.1	0.258148
8.563383	0.1	0.259042
8.565050	0.1	0.260651
8.566717	0.1	0.262439
8.568383	0.1	0.264406
8.570050	0.1	0.266552
8.571717	0.1	0.267744
8.573383	0.1	0.267684
8.575050	0.1	0.267684
8.576717	0.1	0.269473
8.578383	0.1	0.273466
8.580050	0.1	0.278234
8.581717	0.1	0.281692
8.583383	0.1	0.282884
8.585050	0.1	0.282049
8.586717	0.1	0.279009
8.588383	0.1	0.272989
8.590050	0.1	0.264168
8.591717	0.1	0.255227
8.593383	0.1	0.250518
8.595050	0.1	0.253022
8.596717	0.1	0.261962
8.598383	0.1	0.273705
8.600050	0.1	0.284135
8.601717	0.1	0.290394
8.603383	0.1	0.291586
8.605050	0.1	0.289798
8.606717	0.1	0.288486
8.608383	0.1	0.289500
8.610050	0.1	0.292361
8.611717	0.1	0.295043
8.613383	0.1	0.295699
8.615050	0.1	0.293255
8.616717	0.1	0.288188
8.618383	0.1	0.282586
8.620050	0.1	0.278533
8.621717	0.1	0.275910
8.623383	0.1	0.272989
8.625050	0.1	0.269353
8.626717	0.1	0.266492
8.628383	0.1	0.265777
8.630050	0.1	0.266910
8.631717	0.1	0.267982
8.633383	0.1	0.267446
8.635050	0.1	0.264823
8.636717	0.1	0.260890
8.638383	0.1	0.256777
8.640050	0.1	0.253677
8.641717	0.1	0.252366
8.643383	0.1	0.252128
8.645050	0.1	0.251293
8.646717	0.1	0.249386
8.648383	0.1	0.247419
8.650050	0.1	0.245988
8.651717	0.1	0.244617
8.653383	0.1	0.242293
8.655050	0.1	0.239670
8.656717	0.1	0.237882
8.658383	0.1	0.236690
8.660050	0.1	0.235140
8.661717	0.1	0.233412
8.663383	0.1	0.232637
8.665050	0.1	0.233531
8.666717	0.1	0.235438
8.668383	0.1	0.236213
8.670050	0.1	0.233948
8.671717	0.1	0.228763
8.673383	0.1	0.223100
8.675050	0.1	0.219286
8.676717	0.1	0.216424
8.678383	0.1	0.212073
8.680050	0.1	0.205278
8.681717	0.1	0.197172
8.683383	0.1	0.189126
8.685050	0.1	0.182152
8.686717	0.1	0.176966
8.688383	0.1	0.173628
8.690050	0.1	0.171721
8.691717	0.1	0.171006
8.693383	0.1	0.171781
8.695050	0.1	0.173748
8.696717	0.1	0.175536
8.698383	0.1	0.175655
8.700050	0.1	0.174224
8.701717	0.1	0.171721
8.703383	0.1	0.167429
8.705050	0.1	0.160813
8.706717	0.1	0.153780
8.708383	0.1	0.149429
8.710050	0.1	0.148833
8.711717	0.1	0.150383
8.713383	0.1	0.151694
8.715050	0.1	0.151396
8.716717	0.1	0.149071
8.718383	0.1	0.144839
8.720050	0.1	0.140011
8.721717	0.1	0.137091
8.723383	0.1	0.137746
8.725050	0.1	0.141025
8.726717	0.1	0.143945
8.728383	0.1	0.144005
8.730050	0.1	0.140071
8.731717	0.1	0.132978
8.733383	0.1	0.124514
8.735050	0.1	0.115812
8.736717	0.1	0.107944
8.738383	0.1	0.102937
8.740050	0.1	0.102580
8.741717	0.1	0.106275
8.743383	0.1	0.110984
8.745050	0.1	0.113666
8.746717	0.1	0.113070
8.748383	0.1	0.109911
8.750050	0.1	0.105858
8.751717	0.1	0.102639
8.753383	0.1	0.100970
8.755050	0.1	0.100315
8.756717	0.1	0.099778
8.758383	0.1	0.098944
8.760050	0.1	0.097752
8.761717	0.1	0.096679
8.763383	0.1	0.096142
8.765050	0.1	0.095665
8.766717	0.1	0.094712
8.768383	0.1	0.093281
8.770050	0.1	0.091910
8.771717	0.1	0.090957
8.773383	0.1	0.090420
8.775050	0.1	0.089467
8.776717	0.1	0.086963
8.778383	0.1	0.082672
8.780050	0.1	0.077426
8.781717	0.1	0.072539
8.783383	0.1	0.069320
8.785050	0.1	0.069141
8.786717	0.1	0.072181
8.788383	0.1	0.077784
8.790050	0.1	0.084460
8.791717	0.1	0.089526
8.793383	0.1	0.090063
8.795050	0.1	0.085294
8.796717	0.1	0.077486
8.798383	0.1	0.070274
8.800050	0.1	0.066221
8.801717	0.1	0.065446
8.803383	0.1	0.067174
8.805050	0.1	0.071526
8.806717	0.1	0.078082
8.808383	0.1	0.084460
8.810050	0.1	0.088096
8.811717	0.1	0.088274
8.813383	0.1	0.086248
8.815050	0.1	0.084162
8.816717	0.1	0.083447
8.818383	0.1	0.084221
8.820050	0.1	0.085711
8.821717	0.1	0.086308
8.823383	0.1	0.085652
8.825050	0.1	0.084877
8.826717	0.1	0.084937
8.828383	0.1	0.085413
8.830050	0.1	0.085592
8.831717	0.1	0.084877
8.833383	0.1	0.082493
8.835050	0.1	0.078559
8.836717	0.1	0.074446
8.838383	0.1	0.071764
8.840050	0.1	0.070930
8.841717	0.1	0.071466
8.843383	0.1	0.072360
8.845050	0.1	0.072837
8.846717	0.1	0.072420
8.848383	0.1	0.071168
8.850050	0.1	0.069618
8.851717	0.1	0.068545
8.853383	0.1	0.068426
8.855050	0.1	0.070035
8.856717	0.1	0.073731
8.858383	0.1	0.078142
8.860050	0.1	0.080585
8.861717	0.1	0.079691
8.863383	0.1	0.076234
8.865050	0.1	0.071883
8.866717	0.1	0.067770
8.868383	0.1	0.064909
8.870050	0.1	0.064373
8.871717	0.1	0.066876
8.873383	0.1	0.071943
8.875050	0.1	0.077486
8.876717	0.1	0.081003
8.878383	0.1	0.081480
8.880050	0.1	0.079751
8.881717	0.1	0.077546
8.883383	0.1	0.076711
8.885050	0.1	0.077903
8.886717	0.1	0.080228
8.888383	0.1	0.082135
8.890050	0.1	0.081956
8.891717	0.1	0.079334
8.893383	0.1	0.075340
8.895050	0.1	0.071704
8.896717	0.1	0.069201
8.898383	0.1	0.067234
8.900050	0.1	0.065446
8.901717	0.1	0.064492
8.903383	0.1	0.065327
8.905050	0.1	0.068069
8.906717	0.1	0.072002
8.908383	0.1	0.076115
8.910050	0.1	0.079632
8.911717	0.1	0.081718
8.913383	0.1	0.082135
8.915050	0.1	0.081182
8.916717	0.1	0.079870
8.918383	0.1	0.078142
8.920050	0.1	0.075400
8.921717	0.1	0.071764
8.923383	0.1	0.068724
8.925050	0.1	0.067830
8.926717	0.1	0.069559
8.928383	0.1	0.073016
8.930050	0.1	0.076532
8.931717	0.1	0.078976
8.933383	0.1	0.080287
8.935050	0.1	0.080407
8.936717	0.1	0.079453
8.938383	0.1	0.077605
8.940050	0.1	0.074863
8.941717	0.1	0.071466
8.943383	0.1	0.067949
8.945050	0.1	0.064671
8.946717	0.1	0.061691
8.948383	0.1	0.059247
8.950050	0.1	0.058413
8.951717	0.1	0.060022
8.953383	0.1	0.063300
8.955050	0.1	0.066817
8.956717	0.1	0.069559
8.958383	0.1	0.070930
8.960050	0.1	0.070989
8.961717	0.1	0.070572
8.963383	0.1	0.069618
8.965050	0.1	0.067651
8.966717	0.1	0.065446
8.968383	0.1	0.064313
8.970050	0.1	0.064194
8.971717	0.1	0.063896
8.973383	0.1	0.062406
8.975050	0.1	0.059843
8.976717	0.1	0.056982
8.978383	0.1	0.054955
8.980050	0.1	0.054955
8.981717	0.1	0.057578
8.983383	0.1	0.061929
8.985050	0.1	0.066221
8.986717	0.1	0.069916
8.988383	0.1	0.073135
8.990050	0.1	0.075340
8.991717	0.1	0.075161
8.993383	0.1	0.072718
8.995050	0.1	0.070155
8.996717	0.1	0.069618
8.998383	0.1	0.070512
9.000050	0.1	0.069857
9.001717	0.1	0.065804
9.003383	0.1	0.059307
9.005050	0.1	0.052273
9.006717	0.1	0.045717
9.008383	0.1	0.040233
9.010050	0.1	0.036776
9.011717	0.1	0.036299
9.013383	0.1	0.038743
9.015050	0.1	0.043333
9.016717	0.1	0.048876
9.018383	0.1	0.054240
9.020050	0.1	0.058234
9.021717	0.1	0.059605
9.023383	0.1	0.057936
9.025050	0.1	0.054002
9.026717	0.1	0.049472
9.028383	0.1	0.046074
9.030050	0.1	0.044942
9.031717	0.1	0.046313
9.033383	0.1	0.049293
9.035050	0.1	0.051796
9.036717	0.1	0.052094
9.038383	0.1	0.050128
9.040050	0.1	0.047266
9.041717	0.1	0.044703
9.043383	0.1	0.042975
9.045050	0.1	0.042200
9.046717	0.1	0.041962
9.048383	0.1	0.041723
9.050050	0.1	0.041604
9.051717	0.1	0.042200
9.053383	0.1	0.043452
9.055050	0.1	0.044584
9.056717	0.1	0.045121
9.058383	0.1	0.045300
9.060050	0.1	0.046372
9.061717	0.1	0.048876
9.063383	0.1	0.051737
9.065050	0.1	0.053227
9.066717	0.1	0.052631
9.068383	0.1	0.050783
9.070050	0.1	0.048399
9.071717	0.1	0.044823
9.073383	0.1	0.039876
9.075050	0.1	0.035524
9.076717	0.1	0.034153
9.078383	0.1	0.035286
9.080050	0.1	0.035882
9.081717	0.1	0.034094
9.083383	0.1	0.030756
9.085050	0.1	0.028312
9.086717	0.1	0.028491
9.088383	0.1	0.031471
9.090050	0.1	0.036359
9.091717	0.1	0.043392
9.093383	0.1	0.052273
9.095050	0.1	0.060797
9.096717	0.1	0.065982
9.098383	0.1	0.066400
9.100050	0.1	0.063002
9.101717	0.1	0.057459
9.103383	0.1	0.050902
9.105050	0.1	0.043750
9.106717	0.1	0.037134
9.108383	0.1	0.031650
9.110050	0.1	0.027120
9.111717	0.1	0.023603
9.113383	0.1	0.021398
9.115050	0.1	0.020504
9.116717	0.1	0.019968
9.118383	0.1	0.019431
9.120050	0.1	0.019133
9.121717	0.1	0.019312
9.123383	0.1	0.020325
9.125050	0.1	0.021815
9.126717	0.1	0.022829
9.128383	0.1	0.022709
9.130050	0.1	0.021875
9.131717	0.1	0.020802
9.133383	0.1	0.019550
9.135050	0.1	0.017881
9.136717	0.1	0.015736
9.138383	0.1	0.012934
9.140050	0.1	0.009954
9.141717	0.1	0.008106
9.143383	0.1	0.008583
9.145050	0.1	0.011504
9.146717	0.1	0.016332
9.148383	0.1	0.022411
9.150050	0.1	0.028372
9.151717	0.1	0.031948
9.153383	0.1	0.032067
9.155050	0.1	0.030458
9.156717	0.1	0.029325
9.158383	0.1	0.029027
9.160050	0.1	0.028491
9.161717	0.1	0.027061
9.163383	0.1	0.025094
9.165050	0.1	0.023305
9.166717	0.1	0.022590
9.168383	0.1	0.022948
9.170050	0.1	0.022769
9.171717	0.1	0.020206
9.173383	0.1	0.015020
9.175050	0.1	0.008821
9.176717	0.1	0.003517
9.178383	0.1	0.000954
9.180050	0.1	0.001609
9.181717	0.1	0.003994
9.183383	0.1	0.005722
9.185050	0.1	0.005066
9.186717	0.1	0.002265
9.188383	0.1	-0.001192
9.190050	0.1	-0.003636
9.191717	0.1	-0.004113
9.193383	0.1	-0.001967
9.195050	0.1	0.002503
9.196717	0.1	0.008225
9.198383	0.1	0.013769
9.200050	0.1	0.017941
9.201717	0.1	0.019968
9.203383	0.1	0.019372
9.205050	0.1	0.015795
9.206717	0.1	0.009060
9.208383	0.1	0.000596
9.210050	0.1	-0.006378
9.211717	0.1	-0.009298
9.213383	0.1	-0.008464
9.215050	0.1	-0.006497
9.216717	0.1	-0.005543
9.218383	0.1	-0.005066
9.220050	0.1	-0.002921
9.221717	0.1	0.000656
9.223383	0.1	0.003338
9.225050	0.1	0.003815
9.226717	0.1	0.002801
9.228383	0.1	0.002265
9.230050	0.1	0.004232
9.231717	0.1	0.009596
9.233383	0.1	0.016809
9.235050	0.1	0.022173
9.236717	0.1	0.023007
9.238383	0.1	0.019372
9.240050	0.1	0.012875
9.241717	0.1	0.005305
9.243383	0.1	-0.001669
9.245050	0.1	-0.007153
9.246717	0.1	-0.010014
9.248383	0.1	-0.009120
9.250050	0.1	-0.004232
9.251717	0.1	0.002563
9.253383	0.1	0.008225
9.255050	0.1	0.011027
9.256717	0.1	0.010848
9.258383	0.1	0.008285
9.260050	0.1	0.005245
9.261717	0.1	0.003457
9.263383	0.1	0.003219
9.265050	0.1	0.003755
9.266717	0.1	0.004828
9.268383	0.1	0.007153
9.270050	0.1	0.010312
9.271717	0.1	0.012696
9.273383	0.1	0.013053
9.275050	0.1	0.011921
9.276717	0.1	0.010490
9.278383	0.1	0.010192
9.280050	0.1	0.012100
9.281717	0.1	0.015676
9.283383	0.1	0.019133
9.285050	0.1	0.020742
9.286717	0.1	0.020206
9.288383	0.1	0.018001
9.290050	0.1	0.016570
9.291717	0.1	0.018835
9.293383	0.1	0.025153
9.295050	0.1	0.032485
9.296717	0.1	0.037372
9.298383	0.1	0.038385
9.300050	0.1	0.036597
9.301717	0.1	0.034630
9.303383	0.1	0.034511
9.305050	0.1	0.036776
9.306717	0.1	0.040472
9.308383	0.1	0.044405
9.310050	0.1	0.047445
9.311717	0.1	0.048459
9.313383	0.1	0.047684
9.315050	0.1	0.046968
9.316717	0.1	0.047624
9.318383	0.1	0.049531
9.320050	0.1	0.051737
9.321717	0.1	0.053167
9.323383	0.1	0.052750
9.325050	0.1	0.050485
9.326717	0.1	0.047565
9.328383	0.1	0.044584
9.330050	0.1	0.041664
9.331717	0.1	0.039518
9.333383	0.1	0.039518
9.335050	0.1	0.042558
9.336717	0.1	0.048757
9.338383	0.1	0.056446
9.340050	0.1	0.063181
9.341717	0.1	0.067830
9.343383	0.1	0.071168
9.345050	0.1	0.074685
9.346717	0.1	0.078797
9.348383	0.1	0.082374
9.350050	0.1	0.083864
9.351717	0.1	0.082731
9.353383	0.1	0.080228
9.355050	0.1	0.078142
9.356717	0.1	0.077188
9.358383	0.1	0.077188
9.360050	0.1	0.077665
9.361717	0.1	0.078559
9.363383	0.1	0.080347
9.365050	0.1	0.083685
9.366717	0.1	0.088274
9.368383	0.1	0.093043
9.370050	0.1	0.097036
9.371717	0.1	0.099957
9.373383	0.1	0.102341
9.375050	0.1	0.105321
9.376717	0.1	0.109434
9.378383	0.1	0.113547
9.380050	0.1	0.116229
9.381717	0.1	0.117123
9.383383	0.1	0.117719
9.385050	0.1	0.119448
9.386717	0.1	0.122190
9.388383	0.1	0.123858
9.390050	0.1	0.121951
9.391717	0.1	0.116527
9.393383	0.1	0.109971
9.395050	0.1	0.104725
9.396717	0.1	0.101805
9.398383	0.1	0.100613
9.400050	0.1	0.100613
9.401717	0.1	0.101626
9.403383	0.1	0.103056
9.405050	0.1	0.103652
9.406717	0.1	0.103414
9.408383	0.1	0.103474
9.410050	0.1	0.104964
9.411717	0.1	0.108480
9.413383	0.1	0.113487
9.415050	0.1	0.119150
9.416717	0.1	0.125110
9.418383	0.1	0.130653
9.420050	0.1	0.134230
9.421717	0.1	0.135005
9.423383	0.1	0.133753
9.425050	0.1	0.131965
9.426717	0.1	0.130653
9.428383	0.1	0.129700
9.430050	0.1	0.128746
9.431717	0.1	0.127614
9.433383	0.1	0.126481
9.435050	0.1	0.125408
9.436717	0.1	0.124633
9.438383	0.1	0.124574
9.440050	0.1	0.125170
9.441717	0.1	0.125706
9.443383	0.1	0.126123
9.445050	0.1	0.127673
9.446717	0.1	0.130773
9.448383	0.1	0.133991
9.450050	0.1	0.136018
9.451717	0.1	0.137389
9.453383	0.1	0.139058
9.455050	0.1	0.141859
9.456717	0.1	0.145674
9.458383	0.1	0.149131
9.460050	0.1	0.151098
9.461717	0.1	0.151455
9.463383	0.1	0.150085
9.465050	0.1	0.146449
9.466717	0.1	0.141025
9.468383	0.1	0.135779
9.470050	0.1	0.132263
9.471717	0.1	0.131130
9.473383	0.1	0.132442
9.475050	0.1	0.135958
9.476717	0.1	0.141323
9.478383	0.1	0.147939
9.480050	0.1	0.155211
9.481717	0.1	0.161946
9.483383	0.1	0.166178
9.485050	0.1	0.166237
9.486717	0.1	0.162125
9.488383	0.1	0.155211
9.490050	0.1	0.147402
9.491717	0.1	0.141978
9.493383	0.1	0.141919
9.495050	0.1	0.147581
9.496717	0.1	0.156462
9.498383	0.1	0.164926
9.500050	0.1	0.170410
9.501717	0.1	0.172794
9.503383	0.1	0.173986
9.505050	0.1	0.175357
9.506717	0.1	0.177324
9.508383	0.1	0.179231
9.510050	0.1	0.179470
9.511717	0.1	0.177324
9.513383	0.1	0.173986
9.515050	0.1	0.172019
9.516717	0.1	0.172436
9.518383	0.1	0.173688
9.520050	0.1	0.173926
9.521717	0.1	0.173211
9.523383	0.1	0.172377
9.525050	0.1	0.171304
9.526717	0.1	0.169098
9.528383	0.1	0.166059
9.530050	0.1	0.163853
9.531717	0.1	0.163376
9.533383	0.1	0.164628
9.535050	0.1	0.167370
9.536717	0.1	0.171840
9.538383	0.1	0.177264
9.540050	0.1	0.181258
9.541717	0.1	0.183225
9.543383	0.1	0.185490
9.545050	0.1	0.190437
9.546717	0.1	0.197291
9.548383	0.1	0.203073
9.550050	0.1	0.205696
9.551717	0.1	0.205874
9.553383	0.1	0.205994
9.555050	0.1	0.207901
9.556717	0.1	0.211716
9.558383	0.1	0.216544
9.560050	0.1	0.221252
9.561717	0.1	0.224471
9.563383	0.1	0.224650
9.565050	0.1	0.221550
9.566717	0.1	0.217378
9.568383	0.1	0.216186
9.570050	0.1	0.219703
9.571717	0.1	0.226080
9.573383	0.1	0.232339
9.575050	0.1	0.236690
9.576717	0.1	0.239790
9.578383	0.1	0.242770
9.580050	0.1	0.245929
9.581717	0.1	0.249326
9.583383	0.1	0.253618
9.585050	0.1	0.259638
9.586717	0.1	0.266850
9.588383	0.1	0.274003
9.590050	0.1	0.280976
9.591717	0.1	0.288308
9.593383	0.1	0.295877
9.595050	0.1	0.303090
9.596717	0.1	0.309706
9.598383	0.1	0.315726
9.600050	0.1	0.320554
9.601717	0.1	0.323415
9.603383	0.1	0.323415
9.605050	0.1	0.320315
9.606717	0.1	0.314593
9.608383	0.1	0.308335
9.610050	0.1	0.303984
9.611717	0.1	0.303507
9.613383	0.1	0.307024
9.615050	0.1	0.313938
9.616717	0.1	0.323713
9.618383	0.1	0.335753
9.620050	0.1	0.348866
9.621717	0.1	0.361264
9.623383	0.1	0.370681
9.625050	0.1	0.375867
9.626717	0.1	0.377834
9.628383	0.1	0.378728
9.630050	0.1	0.379682
9.631717	0.1	0.380397
9.633383	0.1	0.380695
9.635050	0.1	0.381351
9.636717	0.1	0.382662
9.638383	0.1	0.383973
9.640050	0.1	0.384390
9.641717	0.1	0.383735
9.643383	0.1	0.382364
9.645050	0.1	0.380874
9.646717	0.1	0.380397
9.648383	0.1	0.381529
9.650050	0.1	0.384271
9.651717	0.1	0.388205
9.653383	0.1	0.392437
9.655050	0.1	0.395834
9.656717	0.1	0.397563
9.658383	0.1	0.397146
9.660050	0.1	0.395238
9.661717	0.1	0.393510
9.663383	0.1	0.392377
9.665050	0.1	0.391066
9.666717	0.1	0.389397
9.668383	0.1	0.388145
9.670050	0.1	0.387609
9.671717	0.1	0.387549
9.673383	0.1	0.388443
9.675050	0.1	0.390589
9.676717	0.1	0.393629
9.678383	0.1	0.396252
9.680050	0.1	0.396967
9.681717	0.1	0.395298
9.683383	0.1	0.392616
9.685050	0.1	0.390589
9.686717	0.1	0.389338
9.688383	0.1	0.388801
9.690050	0.1	0.389814
9.691717	0.1	0.392914
9.693383	0.1	0.397384
9.695050	0.1	0.401735
9.696717	0.1	0.403762
9.698383	0.1	0.402272
9.700050	0.1	0.398517
9.701717	0.1	0.395298
9.703383	0.1	0.394642
9.705050	0.1	0.397444
9.706717	0.1	0.402689
9.708383	0.1	0.407875
9.710050	0.1	0.410020
9.711717	0.1	0.407755
9.713383	0.1	0.401795
9.715050	0.1	0.394344
9.716717	0.1	0.387907
9.718383	0.1	0.383556
9.720050	0.1	0.380695
9.721717	0.1	0.378191
9.723383	0.1	0.376165
9.725050	0.1	0.375867
9.726717	0.1	0.378132
9.728383	0.1	0.382006
9.730050	0.1	0.386059
9.731717	0.1	0.389397
9.733383	0.1	0.391364
9.735050	0.1	0.391364
9.736717	0.1	0.389636
9.738383	0.1	0.388324
9.740050	0.1	0.390470
9.741717	0.1	0.395715
9.743383	0.1	0.400543
9.745050	0.1	0.402570
9.746717	0.1	0.401735
9.748383	0.1	0.398636
9.750050	0.1	0.392854
9.751717	0.1	0.385225
9.753383	0.1	0.378549
9.755050	0.1	0.375211
9.756717	0.1	0.375211
9.758383	0.1	0.376999
9.760050	0.1	0.379562
9.761717	0.1	0.382662
9.763383	0.1	0.385880
9.765050	0.1	0.388443
9.766717	0.1	0.390053
9.768383	0.1	0.390410
9.770050	0.1	0.389099
9.771717	0.1	0.386477
9.773383	0.1	0.383496
9.775050	0.1	0.380576
9.776717	0.1	0.377357
9.778383	0.1	0.373960
9.780050	0.1	0.371635
9.781717	0.1	0.372231
9.783383	0.1	0.376701
9.785050	0.1	0.384033
9.786717	0.1	0.391066
9.788383	0.1	0.394583
9.790050	0.1	0.392497
9.791717	0.1	0.385046
9.793383	0.1	0.375271
9.795050	0.1	0.367701
9.796717	0.1	0.365675
9.798383	0.1	0.369549
9.800050	0.1	0.376761
9.801717	0.1	0.384986
9.803383	0.1	0.392497
9.805050	0.1	0.397563
9.806717	0.1	0.398636
9.808383	0.1	0.395894
9.810050	0.1	0.391006
9.811717	0.1	0.385225
9.813383	0.1	0.378966
9.815050	0.1	0.373602
9.816717	0.1	0.371397
9.818383	0.1	0.373423
9.820050	0.1	0.378072
9.821717	0.1	0.382960
9.823383	0.1	0.386894
9.825050	0.1	0.389636
9.826717	0.1	0.391960
9.828383	0.1	0.394285
9.830050	0.1	0.396431
9.831717	0.1	0.397444
9.833383	0.1	0.396431
9.835050	0.1	0.393093
9.836717	0.1	0.387788
9.838383	0.1	0.381470
9.840050	0.1	0.376046
9.841717	0.1	0.373125
9.843383	0.1	0.373542
9.845050	0.1	0.377119
9.846717	0.1	0.383317
9.848383	0.1	0.391305
9.850050	0.1	0.399411
9.851717	0.1	0.405312
9.853383	0.1	0.407100
9.855050	0.1	0.403762
9.856717	0.1	0.396669
9.858383	0.1	0.388026
9.860050	0.1	0.379443
9.861717	0.1	0.372410
9.863383	0.1	0.368178
9.865050	0.1	0.366867
9.866717	0.1	0.367999
9.868383	0.1	0.371695
9.870050	0.1	0.377774
9.871717	0.1	0.384510
9.873383	0.1	0.388503
9.875050	0.1	0.387371
9.876717	0.1	0.382185
9.878383	0.1	0.376761
9.880050	0.1	0.374317
9.881717	0.1	0.374734
9.883383	0.1	0.375927
9.885050	0.1	0.376761
9.886717	0.1	0.377238
9.888383	0.1	0.377059
9.890050	0.1	0.375152
9.891717	0.1	0.370860
9.893383	0.1	0.365376
9.895050	0.1	0.360727
9.896717	0.1	0.358403
9.898383	0.1	0.358999
9.900050	0.1	0.361323
9.901717	0.1	0.363112
9.903383	0.1	0.362754
9.905050	0.1	0.359595
9.906717	0.1	0.354409
9.908383	0.1	0.349045
9.910050	0.1	0.344872
9.911717	0.1	0.341713
9.913383	0.1	0.339389
9.915050	0.1	0.338614
9.916717	0.1	0.340343
9.918383	0.1	0.344157
9.920050	0.1	0.348270
9.921717	0.1	0.350893
9.923383	0.1	0.351429
9.925050	0.1	0.350237
9.926717	0.1	0.347614
9.928383	0.1	0.343859
9.930050	0.1	0.338852
9.931717	0.1	0.333190
9.933383	0.1	0.328124
9.935050	0.1	0.324428
9.936717	0.1	0.321746
9.938383	0.1	0.319302
9.940050	0.1	0.316381
9.941717	0.1	0.313878
9.943383	0.1	0.312984
9.945050	0.1	0.314236
9.946717	0.1	0.316501
9.948383	0.1	0.317156
9.950050	0.1	0.313163
9.951717	0.1	0.303864
9.953383	0.1	0.292718
9.955050	0.1	0.283837
9.956717	0.1	0.279427
9.958383	0.1	0.278592
9.960050	0.1	0.279248
9.961717	0.1	0.279546
9.963383	0.1	0.278413
9.965050	0.1	0.275850
9.966717	0.1	0.273228
9.968383	0.1	0.271916
9.970050	0.1	0.271320
9.971717	0.1	0.269890
9.973383	0.1	0.267148
9.975050	0.1	0.264347
9.976717	0.1	0.262260
9.978383	0.1	0.260413
9.980050	0.1	0.257730
9.981717	0.1	0.253677
9.983383	0.1	0.248432
9.985050	0.1	0.242770
9.986717	0.1	0.238597
9.988383	0.1	0.237644
9.990050	0.1	0.239551
9.991717	0.1	0.242114
9.993383	0.1	0.242770
9.995050	0.1	0.240684
9.996717	0.1	0.236273
9.998383	0.1	0.229895
10.000050	0.1	0.222027
10.001717	0.1	0.214577
10.003383	0.1	0.209868
10.005050	0.1	0.208080
10.006717	0.1	0.206709
10.008383	0.1	0.203729
10.010050	0.1	0.199676
10.011717	0.1	0.196040
10.013383	0.1	0.193596
10.015050	0.1	0.192344
10.016717	0.1	0.191987
10.018383	0.1	0.191987
10.020050	0.1	0.191569
10.021717	0.1	0.191212
10.023383	0.1	0.192523
10.025050	0.1	0.196338
10.026717	0.1	0.201643
10.028383	0.1	0.206649
10.030050	0.1	0.210702
10.031717	0.1	0.214279
10.033383	0.1	0.217557
10.035050	0.1	0.219584
10.036717	0.1	0.218749
10.038383	0.1	0.214279
10.040050	0.1	0.207603
10.041717	0.1	0.201285
10.043383	0.1	0.197053
10.045050	0.1	0.195324
10.046717	0.1	0.195622
10.048383	0.1	0.196815
10.050050	0.1	0.197411
10.051717	0.1	0.196278
10.053383	0.1	0.193536
10.055050	0.1	0.190973
10.056717	0.1	0.190437
10.058383	0.1	0.192523
10.060050	0.1	0.196517
10.061717	0.1	0.200629
10.063383	0.1	0.202537
10.065050	0.1	0.201404
10.066717	0.1	0.198364
10.068383	0.1	0.195503
10.070050	0.1	0.193954
10.071717	0.1	0.192583
10.073383	0.1	0.190496
10.075050	0.1	0.187874
10.076717	0.1	0.184894
10.078383	0.1	0.181854
10.080050	0.1	0.179887
10.081717	0.1	0.180066
10.083383	0.1	0.182271
10.085050	0.1	0.185549
10.086717	0.1	0.188470
10.088383	0.1	0.190198
10.090050	0.1	0.190794
10.091717	0.1	0.189960
10.093383	0.1	0.187039
10.095050	0.1	0.181377
10.096717	0.1	0.173509
10.098383	0.1	0.164986
10.100050	0.1	0.157654
10.101717	0.1	0.153005
10.103383	0.1	0.152230
10.105050	0.1	0.154972
10.106717	0.1	0.159979
10.108383	0.1	0.165522
10.110050	0.1	0.170589
10.111717	0.1	0.175059
10.113383	0.1	0.179470
10.115050	0.1	0.183642
10.116717	0.1	0.187755
10.118383	0.1	0.192642
10.120050	0.1	0.197887
10.121717	0.1	0.200629
10.123383	0.1	0.198185
10.125050	0.1	0.191331
10.126717	0.1	0.183344
10.128383	0.1	0.177443
10.130050	0.1	0.174642
10.131717	0.1	0.173807
10.133383	0.1	0.173032
10.135050	0.1	0.171423
10.136717	0.1	0.169218
10.138383	0.1	0.167012
10.140050	0.1	0.165045
10.141717	0.1	0.163019
10.143383	0.1	0.160754
10.145050	0.1	0.159025
10.146717	0.1	0.158608
10.148383	0.1	0.159621
10.150050	0.1	0.161171
10.151717	0.1	0.162542
10.153383	0.1	0.164032
10.155050	0.1	0.166893
10.156717	0.1	0.171304
10.158383	0.1	0.175357
10.160050	0.1	0.176966
10.161717	0.1	0.175536
10.163383	0.1	0.172138
10.165050	0.1	0.168085
10.166717	0.1	0.165045
10.168383	0.1	0.163734
10.170050	0.1	0.163436
10.171717	0.1	0.163734
10.173383	0.1	0.165522
10.175050	0.1	0.168562
10.176717	0.1	0.170410
10.178383	0.1	0.168443
10.180050	0.1	0.161886
10.181717	0.1	0.152886
10.183383	0.1	0.144839
10.185050	0.1	0.140250
10.186717	0.1	0.139296
10.188383	0.1	0.139833
10.190050	0.1	0.139356
10.191717	0.1	0.137091
10.193383	0.1	0.134289
10.195050	0.1	0.132859
10.196717	0.1	0.134528
10.198383	0.1	0.139356
10.200050	0.1	0.145435
10.201717	0.1	0.149965
10.203383	0.1	0.151575
10.205050	0.1	0.150263
10.206717	0.1	0.146687
10.208383	0.1	0.142634
10.210050	0.1	0.139952
10.211717	0.1	0.139594
10.213383	0.1	0.141919
10.215050	0.1	0.146866
10.216717	0.1	0.153720
10.218383	0.1	0.160575
10.220050	0.1	0.166297
10.221717	0.1	0.170350
10.223383	0.1	0.171363
10.225050	0.1	0.167668
10.226717	0.1	0.159740
10.228383	0.1	0.150859
10.230050	0.1	0.144780
10.231717	0.1	0.143170
10.233383	0.1	0.145614
10.235050	0.1	0.150681
10.236717	0.1	0.156164
10.238383	0.1	0.159383
10.240050	0.1	0.158966
10.241717	0.1	0.155568
10.243383	0.1	0.150979
10.245050	0.1	0.146866
10.246717	0.1	0.143886
10.248383	0.1	0.141978
10.250050	0.1	0.141144
10.251717	0.1	0.141621
10.253383	0.1	0.143707
10.255050	0.1	0.147641
10.256717	0.1	0.153124
10.258383	0.1	0.159264
10.260050	0.1	0.164866
10.261717	0.1	0.168026
10.263383	0.1	0.167251
10.265050	0.1	0.162303
10.266717	0.1	0.154495
10.268383	0.1	0.146866
10.270050	0.1	0.141859
10.271717	0.1	0.140727
10.273383	0.1	0.142872
10.275050	0.1	0.146925
10.276717	0.1	0.151396
10.278383	0.1	0.155151
10.280050	0.1	0.157952
10.281717	0.1	0.159740
10.283383	0.1	0.160694
10.285050	0.1	0.161529
10.286717	0.1	0.162721
10.288383	0.1	0.163853
10.290050	0.1	0.164449
10.291717	0.1	0.164628
10.293383	0.1	0.164330
10.295050	0.1	0.163853
10.296717	0.1	0.163376
10.298383	0.1	0.163257
10.300050	0.1	0.164092
10.301717	0.1	0.166297
10.303383	0.1	0.169575
10.305050	0.1	0.173152
10.306717	0.1	0.176311
10.308383	0.1	0.179172
10.310050	0.1	0.182748
10.311717	0.1	0.187099
10.313383	0.1	0.190377
10.315050	0.1	0.190616
10.316717	0.1	0.187457
10.318383	0.1	0.183046
10.320050	0.1	0.179946
10.321717	0.1	0.178993
10.323383	0.1	0.179052
10.325050	0.1	0.179470
10.326717	0.1	0.181675
10.328383	0.1	0.186682
10.330050	0.1	0.193834
10.331717	0.1	0.202656
10.333383	0.1	0.213027
10.335050	0.1	0.223696
10.336717	0.1	0.231385
10.338383	0.1	0.234246
10.340050	0.1	0.232756
10.341717	0.1	0.229120
10.343383	0.1	0.225663
10.345050	0.1	0.223994
10.346717	0.1	0.224829
10.348383	0.1	0.229239
10.350050	0.1	0.237823
10.351717	0.1	0.249803
10.353383	0.1	0.263035
10.355050	0.1	0.274241
10.356717	0.1	0.280023
10.358383	0.1	0.279546
10.360050	0.1	0.275373
10.361717	0.1	0.271082
10.363383	0.1	0.269353
10.365050	0.1	0.271618
10.366717	0.1	0.278294
10.368383	0.1	0.288248
10.370050	0.1	0.299156
10.371717	0.1	0.309229
10.373383	0.1	0.317931
10.375050	0.1	0.325739
10.376717	0.1	0.333130
10.378383	0.1	0.341058
10.380050	0.1	0.350297
10.381717	0.1	0.360429
10.383383	0.1	0.369787
10.385050	0.1	0.377595
10.386717	0.1	0.383914
10.388383	0.1	0.389159
10.390050	0.1	0.394464
10.391717	0.1	0.401020
10.393383	0.1	0.409544
10.395050	0.1	0.419915
10.396717	0.1	0.432134
10.398383	0.1	0.446737
10.400050	0.1	0.463843
10.401717	0.1	0.481784
10.403383	0.1	0.497699
10.405050	0.1	0.510991
10.406717	0.1	0.523627
10.408383	0.1	0.537694
10.410050	0.1	0.552177
10.411717	0.1	0.564516
10.413383	0.1	0.573754
10.415050	0.1	0.581920
10.416717	0.1	0.591278
10.418383	0.1	0.602782
10.420050	0.1	0.616789
10.421717	0.1	0.633359
10.423383	0.1	0.651956
10.425050	0.1	0.672340
10.426717	0.1	0.694275
10.428383	0.1	0.717282
10.430050	0.1	0.740469
10.431717	0.1	0.762999
10.433383	0.1	0.784636
10.435050	0.1	0.805020
10.436717	0.1	0.823736
10.438383	0.1	0.840843
10.440050	0.1	0.857651
10.441717	0.1	0.876367
10.443383	0.1	0.898719
10.445050	0.1	0.925183
10.446717	0.1	0.954270
10.448383	0.1	0.983357
10.450050	0.1	1.010239
10.451717	0.1	1.033664
10.453383	0.1	1.053691
10.455050	0.1	1.071334
10.456717	0.1	1.088977
10.458383	0.1	1.109421
10.460050	0.1	1.133919
10.461717	0.1	1.161277
10.463383	0.1	1.189411
10.465050	0.1	1.217187
10.466717	0.1	1.244247
10.468383	0.1	1.269817
10.470050	0.1	1.292825
10.471717	0.1	1.312852
10.473383	0.1	1.330435
10.475050	0.1	1.346886
10.476717	0.1	1.363933
10.478383	0.1	1.382947
10.480050	0.1	1.404166
10.481717	0.1	1.426518
10.483383	0.1	1.448035
10.485050	0.1	1.468062
10.486717	0.1	1.487732
10.488383	0.1	1.508176
10.490050	0.1	1.529396
10.491717	0.1	1.551092
10.493383	0.1	1.572013
10.495050	0.1	1.590014
10.496717	0.1	1.603544
10.498383	0.1	1.613557
10.500050	0.1	1.622617
10.501717	0.1	1.632035
10.503383	0.1	1.640916
10.505050	0.1	1.648367
10.506717	0.1	1.655519
10.508383	0.1	1.664341
10.510050	0.1	1.675964
10.511717	0.1	1.689434
10.513383	0.1	1.701892
10.515050	0.1	1.711130
10.516717	0.1	1.717091
10.518383	0.1	1.721323
10.520050	0.1	1.725376
10.521717	0.1	1.730442
10.523383	0.1	1.737177
10.525050	0.1	1.745761
10.526717	0.1	1.755238
10.528383	0.1	1.763582
10.530050	0.1	1.769006
10.531717	0.1	1.771689
10.533383	0.1	1.773954
10.535050	0.1	1.777768
10.536717	0.1	1.783431
10.538383	0.1	1.790106
10.540050	0.1	1.797557
10.541717	0.1	1.805306
10.543383	0.1	1.811683
10.545050	0.1	1.814664
10.546717	0.1	1.813650
10.548383	0.1	1.810908
10.550050	0.1	1.810193
10.551717	0.1	1.814425
10.553383	0.1	1.823366
10.555050	0.1	1.834273
10.556717	0.1	1.844466
10.558383	0.1	1.852632
10.560050	0.1	1.858294
10.561717	0.1	1.860976
10.563383	0.1	1.861155
10.565050	0.1	1.860619
10.566717	0.1	1.861453
10.568383	0.1	1.863778
10.570050	0.1	1.866460
10.571717	0.1	1.869023
10.573383	0.1	1.871944
10.575050	0.1	1.875222
10.576717	0.1	1.878381
10.578383	0.1	1.881719
10.580050	0.1	1.885653
10.581717	0.1	1.890004
10.583383	0.1	1.893818
10.585050	0.1	1.895964
10.586717	0.1	1.895905
10.588383	0.1	1.894295
10.590050	0.1	1.892984
10.591717	0.1	1.893520
10.593383	0.1	1.896143
10.595050	0.1	1.900256
10.596717	0.1	1.905263
10.598383	0.1	1.911104
10.600050	0.1	1.917482
10.601717	0.1	1.923442
10.603383	0.1	1.928449
10.605050	0.1	1.932740
10.606717	0.1	1.936257
10.608383	0.1	1.938284
10.610050	0.1	1.938582
10.611717	0.1	1.937330
10.613383	0.1	1.935482
10.615050	0.1	1.934350
10.616717	0.1	1.934588
10.618383	0.1	1.935125
10.620050	0.1	1.934409
10.621717	0.1	1.932919
10.623383	0.1	1.931965
10.625050	0.1	1.932740
10.626717	0.1	1.934767
10.628383	0.1	1.936197
10.630050	0.1	1.936019
10.631717	0.1	1.935303
10.633383	0.1	1.935542
10.635050	0.1	1.937747
10.636717	0.1	1.941860
10.638383	0.1	1.946926
10.640050	0.1	1.951754
10.641717	0.1	1.955390
10.643383	0.1	1.957536
10.645050	0.1	1.957715
10.646717	0.1	1.955867
10.648383	0.1	1.952708
10.650050	0.1	1.949906
10.651717	0.1	1.949132
10.653383	0.1	1.950443
10.655050	0.1	1.952827
10.656717	0.1	1.954913
10.658383	0.1	1.955569
10.660050	0.1	1.953840
10.661717	0.1	1.949966
10.663383	0.1	1.945675
10.665050	0.1	1.942873
10.666717	0.1	1.941979
10.668383	0.1	1.941025
10.670050	0.1	1.937449
10.671717	0.1	1.931667
10.673383	0.1	1.926303
10.675050	0.1	1.923621
10.676717	0.1	1.923084
10.678383	0.1	1.922608
10.680050	0.1	1.920581
10.681717	0.1	1.917184
10.683383	0.1	1.913309
10.685050	0.1	1.909077
10.686717	0.1	1.903355
10.688383	0.1	1.894951
10.690050	0.1	1.884580
10.691717	0.1	1.873553
10.693383	0.1	1.862586
10.695050	0.1	1.852393
10.696717	0.1	1.844347
10.698383	0.1	1.838625
10.700050	0.1	1.833737
10.701717	0.1	1.827955
10.703383	0.1	1.820624
10.705050	0.1	1.811743
10.706717	0.1	1.802087
10.708383	0.1	1.792908
10.710050	0.1	1.784265
10.711717	0.1	1.775146
10.713383	0.1	1.764417
10.715050	0.1	1.751423
10.716717	0.1	1.736105
10.718383	0.1	1.718760
10.720050	0.1	1.699627
10.721717	0.1	1.678527
10.723383	0.1	1.656354
10.725050	0.1	1.635552
10.726717	0.1	1.618326
10.728383	0.1	1.604140
10.730050	0.1	1.590610
10.731717	0.1	1.576126
10.733383	0.1	1.560271
10.735050	0.1	1.542509
10.736717	0.1	1.522184
10.738383	0.1	1.499117
10.740050	0.1	1.475632
10.741717	0.1	1.454890
10.743383	0.1	1.437366
10.745050	0.1	1.420260
10.746717	0.1	1.401186
10.748383	0.1	1.380026
10.750050	0.1	1.357377
10.751717	0.1	1.334548
10.753383	0.1	1.313567
10.755050	0.1	1.296043
10.756717	0.1	1.282334
10.758383	0.1	1.271784
10.760050	0.1	1.262248
10.761717	0.1	1.250684
10.763383	0.1	1.235247
10.765050	0.1	1.217187
10.766717	0.1	1.198769
10.768383	0.1	1.180887
10.770050	0.1	1.162708
10.771717	0.1	1.143098
10.773383	0.1	1.121879
10.775050	0.1	1.100361
10.776717	0.1	1.079798
10.778383	0.1	1.060188
10.780050	0.1	1.040459
10.781717	0.1	1.020134
10.783383	0.1	0.999749
10.785050	0.1	0.980198
10.786717	0.1	0.962913
10.788383	0.1	0.948489
10.790050	0.1	0.936925
10.791717	0.1	0.926673
10.793383	0.1	0.914991
10.795050	0.1	0.900328
10.796717	0.1	0.883222
10.798383	0.1	0.865340
10.800050	0.1	0.847578
10.801717	0.1	0.830293
10.803383	0.1	0.814021
10.805050	0.1	0.799418
10.806717	0.1	0.786722
10.808383	0.1	0.775754
10.810050	0.1	0.765979
10.811717	0.1	0.757337
10.813383	0.1	0.749707
10.815050	0.1	0.742793
10.816717	0.1	0.736475
10.818383	0.1	0.730574
10.820050	0.1	0.723958
10.821717	0.1	0.714421
10.823383	0.1	0.701070
10.825050	0.1	0.685632
10.826717	0.1	0.671446
10.828383	0.1	0.659883
10.830050	0.1	0.649929
10.831717	0.1	0.640810
10.833383	0.1	0.633419
10.835050	0.1	0.628233
10.836717	0.1	0.623941
10.838383	0.1	0.618219
10.840050	0.1	0.610590
10.841717	0.1	0.602424
10.843383	0.1	0.594795
10.845050	0.1	0.587523
10.846717	0.1	0.579476
10.848383	0.1	0.570595
10.850050	0.1	0.562251
10.851717	0.1	0.555456
10.853383	0.1	0.550509
10.855050	0.1	0.547111
10.856717	0.1	0.544429
10.858383	0.1	0.541210
10.860050	0.1	0.536740
10.861717	0.1	0.531375
10.863383	0.1	0.524938
10.865050	0.1	0.516355
10.866717	0.1	0.505626
10.868383	0.1	0.495732
10.870050	0.1	0.489950
10.871717	0.1	0.488400
10.873383	0.1	0.488699
10.875050	0.1	0.488997
10.876717	0.1	0.488102
10.878383	0.1	0.485003
10.880050	0.1	0.479639
10.881717	0.1	0.473440
10.883383	0.1	0.468493
10.885050	0.1	0.466347
10.886717	0.1	0.466645
10.888383	0.1	0.467360
10.890050	0.1	0.466168
10.891717	0.1	0.462770
10.893383	0.1	0.458896
10.895050	0.1	0.456750
10.896717	0.1	0.457048
10.898383	0.1	0.459194
10.900050	0.1	0.461161
10.901717	0.1	0.461221
10.903383	0.1	0.459373
10.905050	0.1	0.457466
10.906717	0.1	0.456810
10.908383	0.1	0.457108
10.910050	0.1	0.456810
10.911717	0.1	0.455141
10.913383	0.1	0.451565
10.915050	0.1	0.446141
10.916717	0.1	0.440180
10.918383	0.1	0.436008
10.920050	0.1	0.435174
10.921717	0.1	0.436306
10.923383	0.1	0.436783
10.925050	0.1	0.435948
10.926717	0.1	0.434876
10.928383	0.1	0.434876
10.930050	0.1	0.435531
10.931717	0.1	0.435710
10.933383	0.1	0.435174
10.935050	0.1	0.433981
10.936717	0.1	0.431836
10.938383	0.1	0.428617
10.940050	0.1	0.425100
10.941717	0.1	0.422180
10.943383	0.1	0.420034
10.945050	0.1	0.417769
10.946717	0.1	0.415027
10.948383	0.1	0.412643
10.950050	0.1	0.411093
10.951717	0.1	0.410140
10.953383	0.1	0.408947
10.955050	0.1	0.407219
10.956717	0.1	0.405192
10.958383	0.1	0.403285
10.960050	0.1	0.401914
10.961717	0.1	0.401199
10.963383	0.1	0.400960
10.965050	0.1	0.400662
10.966717	0.1	0.400007
10.968383	0.1	0.398397
10.970050	0.1	0.396073
10.971717	0.1	0.394106
10.973383	0.1	0.393212
10.975050	0.1	0.393152
10.976717	0.1	0.392854
10.978383	0.1	0.391603
10.980050	0.1	0.389338
10.981717	0.1	0.386894
10.983383	0.1	0.385165
10.985050	0.1	0.384629
10.986717	0.1	0.384510
10.988383	0.1	0.383317
10.990050	0.1	0.381231
10.991717	0.1	0.379086
10.993383	0.1	0.376821
10.995050	0.1	0.373781
10.996717	0.1	0.370324
10.998383	0.1	0.367463
11.000050	0.1	0.364900
11.001717	0.1	0.362098
11.003383	0.1	0.359118
11.005050	0.1	0.356495
11.006717	0.1	0.354886
11.008383	0.1	0.355065
11.010050	0.1	0.357449
11.011717	0.1	0.360906
11.013383	0.1	0.363767
11.015050	0.1	0.364840
11.016717	0.1	0.363946
11.018383	0.1	0.361085
11.020050	0.1	0.355959
11.021717	0.1	0.348747
11.023383	0.1	0.341177
11.025050	0.1	0.335693
11.026717	0.1	0.333548
11.028383	0.1	0.334024
11.030050	0.1	0.335395
11.031717	0.1	0.337303
11.033383	0.1	0.340700
11.035050	0.1	0.345647
11.036717	0.1	0.350475
11.038383	0.1	0.353634
11.040050	0.1	0.354946
11.041717	0.1	0.355423
11.043383	0.1	0.356138
11.045050	0.1	0.357032
11.046717	0.1	0.357747
11.048383	0.1	0.358224
11.050050	0.1	0.358224
11.051717	0.1	0.356793
11.053383	0.1	0.353992
11.055050	0.1	0.351369
11.056717	0.1	0.350535
11.058383	0.1	0.351250
11.060050	0.1	0.351846
11.061717	0.1	0.350952
11.063383	0.1	0.348747
11.065050	0.1	0.346363
11.066717	0.1	0.344992
11.068383	0.1	0.345469
11.070050	0.1	0.348151
11.071717	0.1	0.352681
11.073383	0.1	0.358582
11.075050	0.1	0.365019
11.076717	0.1	0.370979
11.078383	0.1	0.375450
11.080050	0.1	0.378311
11.081717	0.1	0.380158
11.083383	0.1	0.382304
11.085050	0.1	0.385880
11.086717	0.1	0.390589
11.088383	0.1	0.394762
11.090050	0.1	0.397205
11.091717	0.1	0.397921
11.093383	0.1	0.397444
11.095050	0.1	0.396311
11.096717	0.1	0.395179
11.098383	0.1	0.394285
11.100050	0.1	0.393569
11.101717	0.1	0.393212
11.103383	0.1	0.393808
11.105050	0.1	0.396132
11.106717	0.1	0.400424
11.108383	0.1	0.405312
11.110050	0.1	0.408351
11.111717	0.1	0.408053
11.113383	0.1	0.405908
11.115050	0.1	0.405133
11.116717	0.1	0.408471
11.118383	0.1	0.415981
11.120050	0.1	0.424445
11.121717	0.1	0.430584
11.123383	0.1	0.433266
11.125050	0.1	0.434101
11.126717	0.1	0.435114
11.128383	0.1	0.437200
11.130050	0.1	0.440121
11.131717	0.1	0.442565
11.133383	0.1	0.443041
11.135050	0.1	0.441015
11.136717	0.1	0.437915
11.138383	0.1	0.435650
11.140050	0.1	0.435829
11.141717	0.1	0.438631
11.143383	0.1	0.442743
11.145050	0.1	0.446260
11.146717	0.1	0.448287
11.148383	0.1	0.449300
11.150050	0.1	0.450552
11.151717	0.1	0.452817
11.153383	0.1	0.456035
11.155050	0.1	0.459790
11.156717	0.1	0.463426
11.158383	0.1	0.465691
11.160050	0.1	0.465751
11.161717	0.1	0.464976
11.163383	0.1	0.466466
11.165050	0.1	0.472128
11.166717	0.1	0.480115
11.168383	0.1	0.486255
11.170050	0.1	0.487566
11.171717	0.1	0.484049
11.173383	0.1	0.478923
11.175050	0.1	0.476241
11.176717	0.1	0.477254
11.178383	0.1	0.480354
11.180050	0.1	0.482500
11.181717	0.1	0.482261
11.183383	0.1	0.480473
11.185050	0.1	0.479043
11.186717	0.1	0.479579
11.188383	0.1	0.482500
11.190050	0.1	0.487387
11.191717	0.1	0.493407
11.193383	0.1	0.499904
11.195050	0.1	0.506699
11.196717	0.1	0.513792
11.198383	0.1	0.520527
11.200050	0.1	0.525713
11.201717	0.1	0.528097
11.203383	0.1	0.527442
11.205050	0.1	0.524879
11.206717	0.1	0.521958
11.208383	0.1	0.519693
11.210050	0.1	0.518322
11.211717	0.1	0.517726
11.213383	0.1	0.518143
11.215050	0.1	0.520349
11.216717	0.1	0.524342
11.218383	0.1	0.528514
11.220050	0.1	0.531256
11.221717	0.1	0.531673
11.223383	0.1	0.530005
11.225050	0.1	0.527501
11.226717	0.1	0.526786
11.228383	0.1	0.530005
11.230050	0.1	0.536680
11.231717	0.1	0.543952
11.233383	0.1	0.549257
11.235050	0.1	0.551403
11.236717	0.1	0.550985
11.238383	0.1	0.549138
11.240050	0.1	0.546575
11.241717	0.1	0.543416
11.243383	0.1	0.540197
11.245050	0.1	0.537634
11.246717	0.1	0.536203
11.248383	0.1	0.536323
11.250050	0.1	0.538409
11.251717	0.1	0.541985
11.253383	0.1	0.545323
11.255050	0.1	0.547171
11.256717	0.1	0.547707
11.258383	0.1	0.548840
11.260050	0.1	0.551403
11.261717	0.1	0.554144
11.263383	0.1	0.555933
11.265050	0.1	0.557423
11.266717	0.1	0.559270
11.268383	0.1	0.561357
11.270050	0.1	0.563145
11.271717	0.1	0.564635
11.273383	0.1	0.566065
11.275050	0.1	0.568032
11.276717	0.1	0.570893
11.278383	0.1	0.573993
11.280050	0.1	0.576437
11.281717	0.1	0.577748
11.283383	0.1	0.578463
11.285050	0.1	0.579715
11.286717	0.1	0.582457
11.288383	0.1	0.586271
11.290050	0.1	0.589371
11.291717	0.1	0.590622
11.293383	0.1	0.590801
11.295050	0.1	0.592291
11.296717	0.1	0.596762
11.298383	0.1	0.602543
11.300050	0.1	0.606597
11.301717	0.1	0.607967
11.303383	0.1	0.607431
11.305050	0.1	0.605464
11.306717	0.1	0.602126
11.308383	0.1	0.598073
11.310050	0.1	0.593901
11.311717	0.1	0.590086
11.313383	0.1	0.586569
11.315050	0.1	0.582993
11.316717	0.1	0.578880
11.318383	0.1	0.575244
11.320050	0.1	0.573516
11.321717	0.1	0.574827
11.323383	0.1	0.579000
11.325050	0.1	0.583589
11.326717	0.1	0.585616
11.328383	0.1	0.583887
11.330050	0.1	0.579536
11.331717	0.1	0.574410
11.333383	0.1	0.569940
11.335050	0.1	0.566781
11.336717	0.1	0.565410
11.338383	0.1	0.565648
11.340050	0.1	0.566900
11.341717	0.1	0.568390
11.343383	0.1	0.569046
11.345050	0.1	0.568509
11.346717	0.1	0.567853
11.348383	0.1	0.568390
11.350050	0.1	0.570416
11.351717	0.1	0.572979
11.353383	0.1	0.574529
11.355050	0.1	0.573993
11.356717	0.1	0.571966
11.358383	0.1	0.569761
11.360050	0.1	0.568032
11.361717	0.1	0.566602
11.363383	0.1	0.565410
11.365050	0.1	0.564814
11.366717	0.1	0.564575
11.368383	0.1	0.563622
11.370050	0.1	0.561476
11.371717	0.1	0.558555
11.373383	0.1	0.555456
11.375050	0.1	0.551879
11.376717	0.1	0.546575
11.378383	0.1	0.539601
11.380050	0.1	0.533640
11.381717	0.1	0.531375
11.383383	0.1	0.532508
11.385050	0.1	0.535190
11.386717	0.1	0.538290
11.388383	0.1	0.541270
11.390050	0.1	0.543654
11.391717	0.1	0.545204
11.393383	0.1	0.546455
11.395050	0.1	0.547767
11.396717	0.1	0.548661
11.398383	0.1	0.548542
11.400050	0.1	0.547946
11.401717	0.1	0.547588
11.403383	0.1	0.547111
11.405050	0.1	0.545263
11.406717	0.1	0.541270
11.408383	0.1	0.535965
11.410050	0.1	0.530899
11.411717	0.1	0.526965
11.413383	0.1	0.524879
11.415050	0.1	0.524879
11.416717	0.1	0.526011
11.418383	0.1	0.526607
11.420050	0.1	0.526011
11.421717	0.1	0.525057
11.423383	0.1	0.524163
11.425050	0.1	0.523627
11.426717	0.1	0.524044
11.428383	0.1	0.526488
11.430050	0.1	0.530481
11.431717	0.1	0.534117
11.433383	0.1	0.535965
11.435050	0.1	0.535905
11.436717	0.1	0.534773
11.438383	0.1	0.533700
11.440050	0.1	0.533581
11.441717	0.1	0.533879
11.443383	0.1	0.533283
11.445050	0.1	0.530362
11.446717	0.1	0.524938
11.448383	0.1	0.518560
11.450050	0.1	0.513196
11.451717	0.1	0.509858
11.453383	0.1	0.508547
11.455050	0.1	0.508070
11.456717	0.1	0.506938
11.458383	0.1	0.505030
11.460050	0.1	0.504315
11.461717	0.1	0.505805
11.463383	0.1	0.508130
11.465050	0.1	0.509441
11.466717	0.1	0.509083
11.468383	0.1	0.508130
11.470050	0.1	0.507891
11.471717	0.1	0.508487
11.473383	0.1	0.509262
11.475050	0.1	0.509560
11.476717	0.1	0.509143
11.478383	0.1	0.508726
11.480050	0.1	0.508606
11.481717	0.1	0.508189
11.483383	0.1	0.506759
11.485050	0.1	0.503838
11.486717	0.1	0.499964
11.488383	0.1	0.495851
11.490050	0.1	0.491262
11.491717	0.1	0.486732
11.493383	0.1	0.484645
11.495050	0.1	0.486076
11.496717	0.1	0.490010
11.498383	0.1	0.494719
11.500050	0.1	0.498891
11.501717	0.1	0.502527
11.503383	0.1	0.505686
11.505050	0.1	0.508308
11.506717	0.1	0.509977
11.508383	0.1	0.510395
11.510050	0.1	0.509739
11.511717	0.1	0.508487
11.513383	0.1	0.506938
11.515050	0.1	0.505090
11.516717	0.1	0.501931
11.518383	0.1	0.496268
11.520050	0.1	0.488758
11.521717	0.1	0.481725
11.523383	0.1	0.477135
11.525050	0.1	0.475466
11.526717	0.1	0.477016
11.528383	0.1	0.480890
11.530050	0.1	0.485182
11.531717	0.1	0.488281
11.533383	0.1	0.489771
11.535050	0.1	0.490129
11.536717	0.1	0.489950
11.538383	0.1	0.490308
11.540050	0.1	0.491619
11.541717	0.1	0.492692
11.543383	0.1	0.491858
11.545050	0.1	0.488102
11.546717	0.1	0.481844
11.548383	0.1	0.474155
11.550050	0.1	0.466466
11.551717	0.1	0.460088
11.553383	0.1	0.456274
11.555050	0.1	0.455201
11.556717	0.1	0.456095
11.558383	0.1	0.458360
11.560050	0.1	0.462353
11.561717	0.1	0.468314
11.563383	0.1	0.474811
11.565050	0.1	0.478864
11.566717	0.1	0.478029
11.568383	0.1	0.472724
11.570050	0.1	0.465214
11.571717	0.1	0.457525
11.573383	0.1	0.449777
11.575050	0.1	0.441074
11.576717	0.1	0.430942
11.578383	0.1	0.420153
11.580050	0.1	0.410736
11.581717	0.1	0.405312
11.583383	0.1	0.404894
11.585050	0.1	0.408232
11.586717	0.1	0.412762
11.588383	0.1	0.416577
11.590050	0.1	0.418842
11.591717	0.1	0.419796
11.593383	0.1	0.420272
11.595050	0.1	0.420272
11.596717	0.1	0.418961
11.598383	0.1	0.414491
11.600050	0.1	0.405729
11.601717	0.1	0.394046
11.603383	0.1	0.382721
11.605050	0.1	0.374317
11.606717	0.1	0.369549
11.608383	0.1	0.367820
11.610050	0.1	0.368595
11.611717	0.1	0.370920
11.613383	0.1	0.373006
11.615050	0.1	0.373602
11.616717	0.1	0.372529
11.618383	0.1	0.369787
11.620050	0.1	0.365555
11.621717	0.1	0.360429
11.623383	0.1	0.354648
11.625050	0.1	0.348270
11.626717	0.1	0.342309
11.628383	0.1	0.338078
11.630050	0.1	0.336111
11.631717	0.1	0.336111
11.633383	0.1	0.337005
11.635050	0.1	0.337243
11.636717	0.1	0.336230
11.638383	0.1	0.334144
11.640050	0.1	0.331283
11.641717	0.1	0.327826
11.643383	0.1	0.324607
11.645050	0.1	0.322580
11.646717	0.1	0.321448
11.648383	0.1	0.319839
11.650050	0.1	0.317037
11.651717	0.1	0.313640
11.653383	0.1	0.310361
11.655050	0.1	0.307381
11.656717	0.1	0.304639
11.658383	0.1	0.302196
11.660050	0.1	0.300169
11.661717	0.1	0.298679
11.663383	0.1	0.298083
11.665050	0.1	0.298619
11.666717	0.1	0.298977
11.668383	0.1	0.297427
11.670050	0.1	0.293732
11.671717	0.1	0.290096
11.673383	0.1	0.288069
11.675050	0.1	0.286996
11.676717	0.1	0.285387
11.678383	0.1	0.282586
11.680050	0.1	0.279129
11.681717	0.1	0.276566
11.683383	0.1	0.276268
11.685050	0.1	0.278473
11.686717	0.1	0.281692
11.688383	0.1	0.283837
11.690050	0.1	0.284433
11.691717	0.1	0.284076
11.693383	0.1	0.283003
11.695050	0.1	0.281274
11.696717	0.1	0.279367
11.698383	0.1	0.277221
11.700050	0.1	0.274479
11.701717	0.1	0.271022
11.703383	0.1	0.267625
11.705050	0.1	0.265121
11.706717	0.1	0.264168
11.708383	0.1	0.265121
11.710050	0.1	0.267267
11.711717	0.1	0.267982
11.713383	0.1	0.264347
11.715050	0.1	0.256300
11.716717	0.1	0.246644
11.718383	0.1	0.239134
11.720050	0.1	0.236750
11.721717	0.1	0.239372
11.723383	0.1	0.244141
11.725050	0.1	0.247180
11.726717	0.1	0.246644
11.728383	0.1	0.243008
11.730050	0.1	0.238061
11.731717	0.1	0.233769
11.733383	0.1	0.231981
11.735050	0.1	0.232577
11.736717	0.1	0.233412
11.738383	0.1	0.232756
11.740050	0.1	0.230372
11.741717	0.1	0.227034
11.743383	0.1	0.223219
11.745050	0.1	0.219762
11.746717	0.1	0.217795
11.748383	0.1	0.218213
11.750050	0.1	0.221491
11.751717	0.1	0.227094
11.753383	0.1	0.232697
11.755050	0.1	0.235081
11.756717	0.1	0.232637
11.758383	0.1	0.226378
11.760050	0.1	0.218689
11.761717	0.1	0.212312
11.763383	0.1	0.210106
11.765050	0.1	0.213444
11.766717	0.1	0.220597
11.768383	0.1	0.227392
11.770050	0.1	0.230372
11.771717	0.1	0.228763
11.773383	0.1	0.224710
11.775050	0.1	0.221252
11.776717	0.1	0.219822
11.778383	0.1	0.219703
11.780050	0.1	0.219822
11.781717	0.1	0.220537
11.783383	0.1	0.222504
11.785050	0.1	0.225544
11.786717	0.1	0.229359
11.788383	0.1	0.233531
11.790050	0.1	0.237107
11.791717	0.1	0.238895
11.793383	0.1	0.238478
11.795050	0.1	0.236094
11.796717	0.1	0.232160
11.798383	0.1	0.226796
11.800050	0.1	0.221491
11.801717	0.1	0.218213
11.803383	0.1	0.217915
11.805050	0.1	0.220776
11.806717	0.1	0.226498
11.808383	0.1	0.234306
11.810050	0.1	0.242531
11.811717	0.1	0.249207
11.813383	0.1	0.252783
11.815050	0.1	0.253141
11.816717	0.1	0.252247
11.818383	0.1	0.252366
11.820050	0.1	0.254631
11.821717	0.1	0.258029
11.823383	0.1	0.260353
11.825050	0.1	0.259221
11.826717	0.1	0.255108
11.828383	0.1	0.250757
11.830050	0.1	0.248134
11.831717	0.1	0.246704
11.833383	0.1	0.245869
11.835050	0.1	0.246406
11.836717	0.1	0.249505
11.838383	0.1	0.254393
11.840050	0.1	0.258982
11.841717	0.1	0.261962
11.843383	0.1	0.263572
11.845050	0.1	0.264585
11.846717	0.1	0.265598
11.848383	0.1	0.266731
11.850050	0.1	0.267506
11.851717	0.1	0.267506
11.853383	0.1	0.267208
11.855050	0.1	0.267982
11.856717	0.1	0.271261
11.858383	0.1	0.276506
11.860050	0.1	0.281811
11.861717	0.1	0.285208
11.863383	0.1	0.286281
11.865050	0.1	0.286460
11.866717	0.1	0.287354
11.868383	0.1	0.288963
11.870050	0.1	0.290811
11.871717	0.1	0.292897
11.873383	0.1	0.295579
11.875050	0.1	0.298977
11.876717	0.1	0.302553
11.878383	0.1	0.304639
11.880050	0.1	0.303924
11.881717	0.1	0.300050
11.883383	0.1	0.294447
11.885050	0.1	0.290096
11.886717	0.1	0.289202
11.888383	0.1	0.292003
11.890050	0.1	0.297070
11.891717	0.1	0.303268
11.893383	0.1	0.310242
11.895050	0.1	0.318050
11.896717	0.1	0.326216
11.898383	0.1	0.333309
11.900050	0.1	0.338674
11.901717	0.1	0.342965
11.903383	0.1	0.346422
11.905050	0.1	0.348628
11.906717	0.1	0.349581
11.908383	0.1	0.350475
11.910050	0.1	0.352919
11.911717	0.1	0.357091
11.913383	0.1	0.361383
11.915050	0.1	0.364423
11.916717	0.1	0.367284
11.918383	0.1	0.372231
11.920050	0.1	0.379920
11.921717	0.1	0.389040
11.923383	0.1	0.398040
11.925050	0.1	0.406444
11.926717	0.1	0.414848
11.928383	0.1	0.423968
11.930050	0.1	0.433683
11.931717	0.1	0.442445
11.933383	0.1	0.449061
11.935050	0.1	0.453770
11.936717	0.1	0.457466
11.938383	0.1	0.460267
11.940050	0.1	0.462294
11.941717	0.1	0.464559
11.943383	0.1	0.468910
11.945050	0.1	0.476182
11.946717	0.1	0.485718
11.948383	0.1	0.495791
11.950050	0.1	0.504732
11.951717	0.1	0.511229
11.953383	0.1	0.515699
11.955050	0.1	0.519633
11.956717	0.1	0.523508
11.958383	0.1	0.526428
11.960050	0.1	0.527442
11.961717	0.1	0.527799
11.963383	0.1	0.530481
11.965050	0.1	0.537217
11.966717	0.1	0.547349
11.968383	0.1	0.558913
11.970050	0.1	0.570238
11.971717	0.1	0.580490
11.973383	0.1	0.589788
11.975050	0.1	0.598252
11.976717	0.1	0.605881
11.978383	0.1	0.613213
11.980050	0.1	0.620008
11.981717	0.1	0.625372
11.983383	0.1	0.628769
11.985050	0.1	0.630617
11.986717	0.1	0.632167
11.988383	0.1	0.634491
11.990050	0.1	0.638843
11.991717	0.1	0.645995
11.993383	0.1	0.656247
11.995050	0.1	0.668824
11.996717	0.1	0.682533
11.998383	0.1	0.696063
12.000050	0.1	0.708818
12.001717	0.1	0.720143
12.003383	0.1	0.728965
12.005050	0.1	0.734806
12.006717	0.1	0.739217
12.008383	0.1	0.744283
12.010050	0.1	0.750244
12.011717	0.1	0.756919
12.013383	0.1	0.764430
12.015050	0.1	0.772536
12.016717	0.1	0.780582
12.018383	0.1	0.788331
12.020050	0.1	0.796855
12.021717	0.1	0.808120
12.023383	0.1	0.823617
12.025050	0.1	0.842273
12.026717	0.1	0.861347
12.028383	0.1	0.877738
12.030050	0.1	0.889957
12.031717	0.1	0.898123
12.033383	0.1	0.903428
12.035050	0.1	0.908017
12.036717	0.1	0.914514
12.038383	0.1	0.924468
12.040050	0.1	0.936985
12.041717	0.1	0.949264
12.043383	0.1	0.959218
12.045050	0.1	0.967562
12.046717	0.1	0.976682
12.048383	0.1	0.988185
12.050050	0.1	1.001597
12.051717	0.1	1.015902
12.053383	0.1	1.030207
12.055050	0.1	1.043975
12.056717	0.1	1.056969
12.058383	0.1	1.069784
12.060050	0.1	1.082897
12.061717	0.1	1.095712
12.063383	0.1	1.107872
12.065050	0.1	1.120210
12.066717	0.1	1.132727
12.068383	0.1	1.144290
12.070050	0.1	1.154780
12.071717	0.1	1.164913
12.073383	0.1	1.175225
12.075050	0.1	1.185954
12.076717	0.1	1.197219
12.078383	0.1	1.208723
12.080050	0.1	1.219571
12.081717	0.1	1.229167
12.083383	0.1	1.237810
12.085050	0.1	1.245976
12.086717	0.1	1.253486
12.088383	0.1	1.260281
12.090050	0.1	1.266480
12.091717	0.1	1.273036
12.093383	0.1	1.280665
12.095050	0.1	1.289427
12.096717	0.1	1.298726
12.098383	0.1	1.307726
12.100050	0.1	1.315475
12.101717	0.1	1.321375
12.103383	0.1	1.325905
12.105050	0.1	1.330376
12.106717	0.1	1.335740
12.108383	0.1	1.342416
12.110050	0.1	1.349747
12.111717	0.1	1.356721
12.113383	0.1	1.362562
12.115050	0.1	1.366615
12.116717	0.1	1.368761
12.118383	0.1	1.369178
12.120050	0.1	1.368046
12.121717	0.1	1.366079
12.123383	0.1	1.365066
12.125050	0.1	1.366794
12.126717	0.1	1.372337
12.128383	0.1	1.381338
12.130050	0.1	1.391769
12.131717	0.1	1.400709
12.133383	0.1	1.406014
12.135050	0.1	1.407921
12.136717	0.1	1.407802
12.138383	0.1	1.406431
12.140050	0.1	1.404166
12.141717	0.1	1.401901
12.143383	0.1	1.400530
12.145050	0.1	1.400232
12.146717	0.1	1.399696
12.148383	0.1	1.397133
12.150050	0.1	1.391888
12.151717	0.1	1.385212
12.153383	0.1	1.379669
12.155050	0.1	1.376629
12.156717	0.1	1.375139
12.158383	0.1	1.373231
12.160050	0.1	1.370013
12.161717	0.1	1.366735
12.163383	0.1	1.365483
12.165050	0.1	1.366854
12.166717	0.1	1.368105
12.168383	0.1	1.365483
12.170050	0.1	1.357496
12.171717	0.1	1.345575
12.173383	0.1	1.332998
12.175050	0.1	1.323164
12.176717	0.1	1.317859
12.178383	0.1	1.316845
12.180050	0.1	1.318336
12.181717	0.1	1.320005
12.183383	0.1	1.319468
12.185050	0.1	1.315534
12.186717	0.1	1.308203
12.188383	0.1	1.299620
12.190050	0.1	1.292288
12.191717	0.1	1.287758
12.193383	0.1	1.285195
12.195050	0.1	1.281679
12.196717	0.1	1.275063
12.198383	0.1	1.265466
12.200050	0.1	1.255393
12.201717	0.1	1.247466
12.203383	0.1	1.242399
12.205050	0.1	1.238465
12.206717	0.1	1.234114
12.208383	0.1	1.229346
12.210050	0.1	1.225114
12.211717	0.1	1.221597
12.213383	0.1	1.218438
12.215050	0.1	1.215935
12.216717	0.1	1.215279
12.218383	0.1	1.216173
12.220050	0.1	1.216769
12.221717	0.1	1.214683
12.223383	0.1	1.208961
12.225050	0.1	1.200795
12.226717	0.1	1.191735
12.228383	0.1	1.183212
12.230050	0.1	1.176417
12.231717	0.1	1.172304
12.233383	0.1	1.169980
12.235050	0.1	1.168490
12.236717	0.1	1.167059
12.238383	0.1	1.164675
12.240050	0.1	1.160741
12.241717	0.1	1.155853
12.243383	0.1	1.150966
12.245050	0.1	1.146317
12.246717	0.1	1.142323
12.248383	0.1	1.139462
12.250050	0.1	1.138091
12.251717	0.1	1.137734
12.253383	0.1	1.138568
12.255050	0.1	1.142383
12.256717	0.1	1.150608
12.258383	0.1	1.162052
12.260050	0.1	1.173496
12.261717	0.1	1.182318
12.263383	0.1	1.187623
12.265050	0.1	1.190543
12.266717	0.1	1.192868
12.268383	0.1	1.196861
12.270050	0.1	1.203716
12.271717	0.1	1.213312
12.273383	0.1	1.224637
12.275050	0.1	1.236677
12.276717	0.1	1.248598
12.278383	0.1	1.260579
12.280050	0.1	1.272917
12.281717	0.1	1.285613
12.283383	0.1	1.298726
12.285050	0.1	1.312137
12.286717	0.1	1.325965
12.288383	0.1	1.340032
12.290050	0.1	1.354098
12.291717	0.1	1.367569
12.293383	0.1	1.380265
12.295050	0.1	1.393080
12.296717	0.1	1.407564
12.298383	0.1	1.424551
12.300050	0.1	1.444161
12.301717	0.1	1.465499
12.303383	0.1	1.487613
12.305050	0.1	1.509905
12.306717	0.1	1.532495
12.308383	0.1	1.556337
12.310050	0.1	1.581848
12.311717	0.1	1.607537
12.313383	0.1	1.630902
12.315050	0.1	1.651168
12.316717	0.1	1.669467
12.318383	0.1	1.687408
12.320050	0.1	1.707077
12.321717	0.1	1.730263
12.323383	0.1	1.757026
12.325050	0.1	1.785159
12.326717	0.1	1.812637
12.328383	0.1	1.839340
12.330050	0.1	1.866877
12.331717	0.1	1.896978
12.333383	0.1	1.930475
12.335050	0.1	1.966298
12.336717	0.1	2.001464
12.338383	0.1	2.032995
12.340050	0.1	2.061069
12.341717	0.1	2.087534
12.343383	0.1	2.113164
12.345050	0.1	2.137900
12.346717	0.1	2.162576
12.348383	0.1	2.188206
12.350050	0.1	2.214551
12.351717	0.1	2.240777
12.353383	0.1	2.266348
12.355050	0.1	2.291739
12.356717	0.1	2.318323
12.358383	0.1	2.346456
12.360050	0.1	2.375543
12.361717	0.1	2.405107
12.363383	0.1	2.434254
12.365050	0.1	2.461493
12.366717	0.1	2.486646
12.368383	0.1	2.511799
12.370050	0.1	2.539337
12.371717	0.1	2.568841
12.373383	0.1	2.598345
12.375050	0.1	2.625942
12.376717	0.1	2.650678
12.378383	0.1	2.673268
12.380050	0.1	2.696037
12.381717	0.1	2.720833
12.383383	0.1	2.747059
12.385050	0.1	2.772927
12.386717	0.1	2.797783
12.388383	0.1	2.821982
12.390050	0.1	2.846003
12.391717	0.1	2.869606
12.393383	0.1	2.893090
12.395050	0.1	2.917111
12.396717	0.1	2.942264
12.398383	0.1	2.968729
12.400050	0.1	2.996206
12.401717	0.1	3.023327
12.403383	0.1	3.048480
12.405050	0.1	3.071070
12.406717	0.1	3.092170
12.408383	0.1	3.113985
12.410050	0.1	3.137946
12.411717	0.1	3.162682
12.413383	0.1	3.185749
12.415050	0.1	3.206074
12.416717	0.1	3.225386
12.418383	0.1	3.246725
12.420050	0.1	3.271342
12.421717	0.1	3.298223
12.423383	0.1	3.325939
12.425050	0.1	3.353775
12.426717	0.1	3.381729
12.428383	0.1	3.409744
12.430050	0.1	3.437340
12.431717	0.1	3.464103
12.433383	0.1	3.489614
12.435050	0.1	3.514111
12.436717	0.1	3.537834
12.438383	0.1	3.561318
12.440050	0.1	3.585398
12.441717	0.1	3.610730
12.443383	0.1	3.636539
12.445050	0.1	3.661990
12.446717	0.1	3.686905
12.448383	0.1	3.711462
12.450050	0.1	3.736854
12.451717	0.1	3.765106
12.453383	0.1	3.796578
12.455050	0.1	3.829181
12.456717	0.1	3.860176
12.458383	0.1	3.888130
12.460050	0.1	3.912926
12.461717	0.1	3.935039
12.463383	0.1	3.955424
12.465050	0.1	3.975392
12.466717	0.1	3.996492
12.468383	0.1	4.019916
12.470050	0.1	4.045546
12.471717	0.1	4.072070
12.473383	0.1	4.098416
12.475050	0.1	4.123986
12.476717	0.1	4.147172
12.478383	0.1	4.166365
12.480050	0.1	4.182101
12.481717	0.1	4.196108
12.483383	0.1	4.210115
12.485050	0.1	4.224301
12.486717	0.1	4.236996
12.488383	0.1	4.247189
12.490050	0.1	4.256428
12.491717	0.1	4.266441
12.493383	0.1	4.276932
12.495050	0.1	4.286170
12.496717	0.1	4.293025
12.498383	0.1	4.297555
12.500050	0.1	4.300356
12.501717	0.1	4.302442
12.503383	0.1	4.304111
12.505050	0.1	4.304528
12.506717	0.1	4.302502
12.508383	0.1	4.297674
12.510050	0.1	4.290283
12.511717	0.1	4.280687
12.513383	0.1	4.269362
12.515050	0.1	4.256904
12.516717	0.1	4.243672
12.518383	0.1	4.230321
12.520050	0.1	4.218221
12.521717	0.1	4.208148
12.523383	0.1	4.198671
12.525050	0.1	4.187525
12.526717	0.1	4.174114
12.528383	0.1	4.159153
12.530050	0.1	4.143536
12.531717	0.1	4.127682
12.533383	0.1	4.111707
12.535050	0.1	4.096389
12.536717	0.1	4.082561
12.538383	0.1	4.069329
12.540050	0.1	4.054725
12.541717	0.1	4.037798
12.543383	0.1	4.019678
12.545050	0.1	4.002631
12.546717	0.1	3.988207
12.548383	0.1	3.975630
12.550050	0.1	3.962994
12.551717	0.1	3.949583
12.553383	0.1	3.935814
12.555050	0.1	3.922463
12.556717	0.1	3.909707
12.558383	0.1	3.896833
12.560050	0.1	3.883422
12.561717	0.1	3.869474
12.563383	0.1	3.855586
12.565050	0.1	3.843069
12.566717	0.1	3.833413
12.568383	0.1	3.826499
12.570050	0.1	3.819883
12.571717	0.1	3.810406
12.573383	0.1	3.796816
12.575050	0.1	3.780902
12.576717	0.1	3.765524
12.578383	0.1	3.752649
12.580050	0.1	3.742576
12.581717	0.1	3.734231
12.583383	0.1	3.725887
12.585050	0.1	3.716767
12.586717	0.1	3.708065
12.588383	0.1	3.701747
12.590050	0.1	3.698647
12.591717	0.1	3.697515
12.593383	0.1	3.695607
12.595050	0.1	3.691137
12.596717	0.1	3.684104
12.598383	0.1	3.675521
12.600050	0.1	3.667176
12.601717	0.1	3.661216
12.603383	0.1	3.658235
12.605050	0.1	3.656984
12.606717	0.1	3.656090
12.608383	0.1	3.654480
12.610050	0.1	3.650785
12.611717	0.1	3.644645
12.613383	0.1	3.636956
12.615050	0.1	3.628373
12.616717	0.1	3.618479
12.618383	0.1	3.607095
12.620050	0.1	3.595352
12.621717	0.1	3.584326
12.623383	0.1	3.573477
12.625050	0.1	3.561557
12.626717	0.1	3.547788
12.628383	0.1	3.531814
12.630050	0.1	3.512919
12.631717	0.1	3.491163
12.633383	0.1	3.468216
12.635050	0.1	3.446281
12.636717	0.1	3.426135
12.638383	0.1	3.406406
12.640050	0.1	3.385246
12.641717	0.1	3.362596
12.643383	0.1	3.340125
12.645050	0.1	3.319025
12.646717	0.1	3.297925
12.648383	0.1	3.273964
12.650050	0.1	3.245294
12.651717	0.1	3.213108
12.653383	0.1	3.180981
12.655050	0.1	3.151000
12.656717	0.1	3.122091
12.658383	0.1	3.091932
12.660050	0.1	3.059387
12.661717	0.1	3.024459
12.663383	0.1	2.988100
12.665050	0.1	2.951741
12.666717	0.1	2.917290
12.668383	0.1	2.885223
12.670050	0.1	2.854943
12.671717	0.1	2.825260
12.673383	0.1	2.795637
12.675050	0.1	2.765834
12.676717	0.1	2.735734
12.678383	0.1	2.705038
12.680050	0.1	2.673507
12.681717	0.1	2.640903
12.683383	0.1	2.608180
12.685050	0.1	2.576888
12.686717	0.1	2.547026
12.688383	0.1	2.518118
12.690050	0.1	2.489925
12.691717	0.1	2.462268
12.693383	0.1	2.434850
12.695050	0.1	2.408028
12.696717	0.1	2.382457
12.698383	0.1	2.358258
12.700050	0.1	2.335847
12.701717	0.1	2.316117
12.703383	0.1	2.298415
12.705050	0.1	2.279997
12.706717	0.1	2.258122
12.708383	0.1	2.231300
12.710050	0.1	2.200008
12.711717	0.1	2.167225
12.713383	0.1	2.136886
12.715050	0.1	2.111137
12.716717	0.1	2.089799
12.718383	0.1	2.071321
12.720050	0.1	2.052844
12.721717	0.1	2.031803
12.723383	0.1	2.007663
12.725050	0.1	1.982093
12.726717	0.1	1.957059
12.728383	0.1	1.933396
12.730050	0.1	1.910925
12.731717	0.1	1.888871
12.733383	0.1	1.866937
12.735050	0.1	1.845658
12.736717	0.1	1.825571
12.738383	0.1	1.805723
12.740050	0.1	1.784623
12.741717	0.1	1.761913
12.743383	0.1	1.738012
12.745050	0.1	1.713812
12.746717	0.1	1.689315
12.748383	0.1	1.664102
12.750050	0.1	1.638293
12.751717	0.1	1.614392
12.753383	0.1	1.595318
12.755050	0.1	1.581729
12.756717	0.1	1.571357
12.758383	0.1	1.561225
12.760050	0.1	1.549721
12.761717	0.1	1.536131
12.763383	0.1	1.520097
12.765050	0.1	1.501978
12.766717	0.1	1.482844
12.768383	0.1	1.464069
12.770050	0.1	1.447082
12.771717	0.1	1.432479
12.773383	0.1	1.419544
12.775050	0.1	1.406074
12.776717	0.1	1.390278
12.778383	0.1	1.372457
12.780050	0.1	1.354516
12.781717	0.1	1.338363
12.783383	0.1	1.324833
12.785050	0.1	1.313865
12.786717	0.1	1.305461
12.788383	0.1	1.299858
12.790050	0.1	1.296222
12.791717	0.1	1.292706
12.793383	0.1	1.288235
12.795050	0.1	1.282632
12.796717	0.1	1.276136
12.798383	0.1	1.268745
12.800050	0.1	1.261115
12.801717	0.1	1.254022
12.803383	0.1	1.247525
12.805050	0.1	1.241088
12.806717	0.1	1.234770
12.808383	0.1	1.229346
12.810050	0.1	1.224995
12.811717	0.1	1.221597
12.813383	0.1	1.219094
12.815050	0.1	1.217783
12.816717	0.1	1.217425
12.818383	0.1	1.217425
12.820050	0.1	1.216948
12.821717	0.1	1.215875
12.823383	0.1	1.216054
12.825050	0.1	1.219094
12.826717	0.1	1.224637
12.828383	0.1	1.230538
12.830050	0.1	1.235545
12.831717	0.1	1.239777
12.833383	0.1	1.243532
12.835050	0.1	1.246452
12.836717	0.1	1.247883
12.838383	0.1	1.247525
12.840050	0.1	1.246512
12.841717	0.1	1.247168
12.843383	0.1	1.251400
12.845050	0.1	1.258731
12.846717	0.1	1.266420
12.848383	0.1	1.272559
12.850050	0.1	1.277387
12.851717	0.1	1.282394
12.853383	0.1	1.289249
12.855050	0.1	1.298726
12.856717	0.1	1.309514
12.858383	0.1	1.319170
12.860050	0.1	1.326561
12.861717	0.1	1.332760
12.863383	0.1	1.339793
12.865050	0.1	1.348913
12.866717	0.1	1.359701
12.868383	0.1	1.370728
12.870050	0.1	1.381457
12.871717	0.1	1.392543
12.873383	0.1	1.403868
12.875050	0.1	1.414538
12.876717	0.1	1.424670
12.878383	0.1	1.434982
12.880050	0.1	1.446128
12.881717	0.1	1.458287
12.883383	0.1	1.471818
12.885050	0.1	1.486898
12.886717	0.1	1.502037
12.888383	0.1	1.515210
12.890050	0.1	1.525939
12.891717	0.1	1.534999
12.893383	0.1	1.542926
12.895050	0.1	1.550377
12.896717	0.1	1.558364
12.898383	0.1	1.567483
12.900050	0.1	1.577914
12.901717	0.1	1.590073
12.903383	0.1	1.603484
12.905050	0.1	1.616418
12.906717	0.1	1.627088
12.908383	0.1	1.635730
12.910050	0.1	1.645506
12.911717	0.1	1.659453
12.913383	0.1	1.678109
12.915050	0.1	1.699031
12.916717	0.1	1.719058
12.918383	0.1	1.735628
12.920050	0.1	1.747549
12.921717	0.1	1.756251
12.923383	0.1	1.764655
12.925050	0.1	1.774728
12.926717	0.1	1.786292
12.928383	0.1	1.798153
12.930050	0.1	1.809120
12.931717	0.1	1.818299
12.933383	0.1	1.825690
12.935050	0.1	1.833141
12.936717	0.1	1.842737
12.938383	0.1	1.854777
12.940050	0.1	1.868308
12.941717	0.1	1.881600
12.943383	0.1	1.892924
12.945050	0.1	1.900852
12.946717	0.1	1.905501
12.948383	0.1	1.908243
12.950050	0.1	1.910806
12.951717	0.1	1.914203
12.953383	0.1	1.918495
12.955050	0.1	1.923621
12.956717	0.1	1.929700
12.958383	0.1	1.935721
12.960050	0.1	1.940251
12.961717	0.1	1.943290
12.963383	0.1	1.946032
12.965050	0.1	1.948774
12.966717	0.1	1.950801
12.968383	0.1	1.950681
12.970050	0.1	1.947761
12.971717	0.1	1.943290
12.973383	0.1	1.939237
12.975050	0.1	1.936793
12.976717	0.1	1.936078
12.978383	0.1	1.936972
12.980050	0.1	1.938462
12.981717	0.1	1.938522
12.983383	0.1	1.935721
12.985050	0.1	1.930475
12.986717	0.1	1.924813
12.988383	0.1	1.921177
12.990050	0.1	1.920343
12.991717	0.1	1.920700
12.993383	0.1	1.920164
12.995050	0.1	1.918137
12.996717	0.1	1.914561
12.998383	0.1	1.909018
13.000050	0.1	1.900792
13.001717	0.1	1.890600
13.003383	0.1	1.880467
13.005050	0.1	1.872122
13.006717	0.1	1.865149
13.008383	0.1	1.858235
13.010050	0.1	1.850426
13.011717	0.1	1.842260
13.013383	0.1	1.834810
13.015050	0.1	1.827240
13.016717	0.1	1.817107
13.018383	0.1	1.803577
13.020050	0.1	1.788437
13.021717	0.1	1.773477
13.023383	0.1	1.759052
13.025050	0.1	1.744092
13.026717	0.1	1.727522
13.028383	0.1	1.709342
13.030050	0.1	1.690686
13.031717	0.1	1.672566
13.033383	0.1	1.654804
13.035050	0.1	1.636207
13.036717	0.1	1.615882
13.038383	0.1	1.594305
13.040050	0.1	1.572847
13.041717	0.1	1.552582
13.043383	0.1	1.533628
13.045050	0.1	1.515031
13.046717	0.1	1.495302
13.048383	0.1	1.473308
13.050050	0.1	1.448870
13.051717	0.1	1.423180
13.053383	0.1	1.397133
13.055050	0.1	1.371265
13.056717	0.1	1.346171
13.058383	0.1	1.322866
13.060050	0.1	1.300812
13.061717	0.1	1.279056
13.063383	0.1	1.257241
13.065050	0.1	1.235724
13.066717	0.1	1.213908
13.068383	0.1	1.190901
13.070050	0.1	1.166225
13.071717	0.1	1.140714
13.073383	0.1	1.116276
13.075050	0.1	1.094461
13.076717	0.1	1.075149
13.078383	0.1	1.057804
13.080050	0.1	1.041651
13.081717	0.1	1.026213
13.083383	0.1	1.011014
13.085050	0.1	0.996232
13.086717	0.1	0.982642
13.088383	0.1	0.971317
13.090050	0.1	0.962257
13.091717	0.1	0.953913
13.093383	0.1	0.944734
13.095050	0.1	0.934899
13.096717	0.1	0.925481
13.098383	0.1	0.916958
13.100050	0.1	0.909925
13.101717	0.1	0.905216
13.103383	0.1	0.902832
13.105050	0.1	0.902116
13.106717	0.1	0.901520
13.108383	0.1	0.899494
13.110050	0.1	0.895977
13.111717	0.1	0.892758
13.113383	0.1	0.891805
13.115050	0.1	0.893533
13.116717	0.1	0.896752
13.118383	0.1	0.900328
13.120050	0.1	0.903964
13.121717	0.1	0.907838
13.123383	0.1	0.911534
13.125050	0.1	0.914216
13.126717	0.1	0.915110
13.128383	0.1	0.914514
13.130050	0.1	0.913203
13.131717	0.1	0.912488
13.133383	0.1	0.913322
13.135050	0.1	0.915825
13.136717	0.1	0.919223
13.138383	0.1	0.922680
13.140050	0.1	0.926137
13.141717	0.1	0.930488
13.143383	0.1	0.935972
13.145050	0.1	0.941753
13.146717	0.1	0.947416
13.148383	0.1	0.953615
13.150050	0.1	0.961721
13.151717	0.1	0.972867
13.153383	0.1	0.986517
13.155050	0.1	1.001000
13.156717	0.1	1.014233
13.158383	0.1	1.024008
13.160050	0.1	1.028538
13.161717	0.1	1.027703
13.163383	0.1	1.023650
13.165050	0.1	1.020372
13.166717	0.1	1.021087
13.168383	0.1	1.026511
13.170050	0.1	1.035094
13.171717	0.1	1.045108
13.173383	0.1	1.054883
13.175050	0.1	1.062810
13.176717	0.1	1.068235
13.178383	0.1	1.072288
13.180050	0.1	1.075745
13.181717	0.1	1.078248
13.183383	0.1	1.080275
13.185050	0.1	1.084030
13.186717	0.1	1.094520
13.188383	0.1	1.119793
13.190050	0.1	1.168490
13.191717	0.1	1.245081
13.193383	0.1	1.345754
13.195050	0.1	1.460672
13.196717	0.1	1.578450
13.198383	0.1	1.688242
13.200050	0.1	1.781643
13.201717	0.1	1.854360
13.203383	0.1	1.905918
13.205050	0.1	1.939297
13.206717	0.1	1.958311
13.208383	0.1	1.963675
13.210050	0.1	1.952589
13.211717	0.1	1.921654
13.213383	0.1	1.869619
13.215050	0.1	1.797974
13.216717	0.1	1.710951
13.218383	0.1	1.615584
13.220050	0.1	1.520753
13.221717	0.1	1.435459
13.223383	0.1	1.365662
13.225050	0.1	1.312494
13.226717	0.1	1.273453
13.228383	0.1	1.245558
13.230050	0.1	1.226306
13.231717	0.1	1.213670
13.233383	0.1	1.206815
13.235050	0.1	1.205444
13.236717	0.1	1.208901
13.238383	0.1	1.215220
13.240050	0.1	1.221895
13.241717	0.1	1.226485
13.243383	0.1	1.227439
13.245050	0.1	1.224577
13.246717	0.1	1.219988
13.248383	0.1	1.217246
13.250050	0.1	1.219392
13.251717	0.1	1.227498
13.253383	0.1	1.240432
13.255050	0.1	1.255870
13.256717	0.1	1.271427
13.258383	0.1	1.285732
13.260050	0.1	1.298487
13.261717	0.1	1.309753
13.263383	0.1	1.320124
13.265050	0.1	1.330912
13.266717	0.1	1.343310
13.268383	0.1	1.356661
13.270050	0.1	1.369059
13.271717	0.1	1.378894
13.273383	0.1	1.385450
13.275050	0.1	1.389504
13.276717	0.1	1.393616
13.278383	0.1	1.401305
13.280050	0.1	1.414955
13.281717	0.1	1.434386
13.283383	0.1	1.457751
13.285050	0.1	1.482904
13.286717	0.1	1.507878
13.288383	0.1	1.532018
13.290050	0.1	1.555741
13.291717	0.1	1.580179
13.293383	0.1	1.605868
13.295050	0.1	1.632571
13.296717	0.1	1.660586
13.298383	0.1	1.690984
13.300050	0.1	1.724720
13.301717	0.1	1.761913
13.303383	0.1	1.802325
13.305050	0.1	1.845658
13.306717	0.1	1.891852
13.308383	0.1	1.940727
13.310050	0.1	1.991451
13.311717	0.1	2.043486
13.313383	0.1	2.096594
13.315050	0.1	2.150953
13.316717	0.1	2.206743
13.318383	0.1	2.263844
13.320050	0.1	2.323032
13.321717	0.1	2.385974
13.323383	0.1	2.453506
13.325050	0.1	2.525091
13.326717	0.1	2.600074
13.328383	0.1	2.678394
13.330050	0.1	2.760351
13.331717	0.1	2.845466
13.333383	0.1	2.932787
13.335050	0.1	3.021717
13.336717	0.1	3.112674
13.338383	0.1	3.206372
13.340050	0.1	3.303349
13.341717	0.1	3.403723
13.343383	0.1	3.507912
13.345050	0.1	3.616870
13.346717	0.1	3.731728
13.348383	0.1	3.852904
13.350050	0.1	3.979683
13.351717	0.1	4.109860
13.353383	0.1	4.241407
13.355050	0.1	4.373610
13.356717	0.1	4.507900
13.358383	0.1	4.645527
13.360050	0.1	4.786790
13.361717	0.1	4.931450
13.363383	0.1	5.079925
13.365050	0.1	5.232752
13.366717	0.1	5.389929
13.368383	0.1	5.551696
13.370050	0.1	5.719066
13.371717	0.1	5.893052
13.373383	0.1	6.074965
13.375050	0.1	6.265998
13.376717	0.1	6.465078
13.378383	0.1	6.668687
13.380050	0.1	6.873370
13.381717	0.1	7.079423
13.383383	0.1	7.290304
13.385050	0.1	7.509470
13.386717	0.1	7.738412
13.388383	0.1	7.977129
13.390050	0.1	8.223832
13.391717	0.1	8.476139
13.393383	0.1	8.732915
13.395050	0.1	8.995534
13.396717	0.1	9.266258
13.398383	0.1	9.544969
13.400050	0.1	9.829403
13.401717	0.1	10.118604
13.403383	0.1	10.414482
13.405050	0.1	10.719658
13.406717	0.1	11.034668
13.408383	0.1	11.358739
13.410050	0.1	11.691571
13.411717	0.1	12.033940
13.413383	0.1	12.386680
13.415050	0.1	12.749971
13.416717	0.1	13.122321
13.418383	0.1	13.501049
13.420050	0.1	13.883592
13.421717	0.1	14.269174
13.423383	0.1	14.659286
13.425050	0.1	15.056969
13.426717	0.1	15.464307
13.428383	0.1	15.880764
13.430050	0.1	16.304256
13.431717	0.1	16.732396
13.433383	0.1	17.163755
13.435050	0.1	17.597498
13.436717	0.1	18.033804
13.438383	0.1	18.472434
13.440050	0.1	18.912436
13.441717	0.1	19.352080
13.443383	0.1	19.789637
13.445050	0.1	20.223738
13.446717	0.1	20.654262
13.448383	0.1	21.081985
13.450050	0.1	21.507861
13.451717	0.1	21.932067
13.453383	0.1	22.354068
13.455050	0.1	22.771539
13.456717	0.1	23.180307
13.458383	0.1	23.576857
13.460050	0.1	23.960115
13.461717	0.1	24.330856
13.463383	0.1	24.689974
13.465050	0.1	25.037350
13.466717	0.1	25.372686
13.468383	0.1	25.696220
13.470050	0.1	26.008309
13.471717	0.1	26.309313
13.473383	0.1	26.598217
13.475050	0.1	26.873829
13.476717	0.1	27.135791
13.478383	0.1	27.383806
13.480050	0.1	27.617516
13.481717	0.1	27.836861
13.483383	0.1	28.042557
13.485050	0.1	28.235080
13.486717	0.1	28.414013
13.488383	0.1	28.578224
13.490050	0.1	28.727652
13.491717	0.1	28.864266
13.493383	0.1	28.989615
13.495050	0.1	29.103162
13.496717	0.1	29.203297
13.498383	0.1	29.289069
13.500050	0.1	29.360892
13.501717	0.1	29.419901
13.503383	0.1	29.467584
13.505050	0.1	29.504957
13.506717	0.1	29.532136
13.508383	0.1	29.548528
13.510050	0.1	29.553415
13.511717	0.1	29.546918
13.513383	0.1	29.530229
13.515050	0.1	29.505016
13.516717	0.1	29.472114
13.518383	0.1	29.432120
13.520050	0.1	29.385092
13.521717	0.1	29.328765
13.523383	0.1	29.259743
13.525050	0.1	29.176237
13.526717	0.1	29.079558
13.528383	0.1	28.971316
13.530050	0.1	28.852345
13.531717	0.1	28.723361
13.533383	0.1	28.585316
13.535050	0.1	28.438629
13.536717	0.1	28.283061
13.538383	0.1	28.118552
13.540050	0.1	27.944865
13.541717	0.1	27.760448
13.543383	0.1	27.562203
13.545050	0.1	27.347149
13.546717	0.1	27.115168
13.548383	0.1	26.869358
13.550050	0.1	26.613177
13.551717	0.1	26.347758
13.553383	0.1	26.072563
13.555050	0.1	25.786401
13.556717	0.1	25.488021
13.558383	0.1	25.176884
13.560050	0.1	24.854363
13.561717	0.1	24.523260
13.563383	0.1	24.185361
13.565050	0.1	23.839058
13.566717	0.1	23.479940
13.568383	0.1	23.104788
13.570050	0.1	22.713722
13.571717	0.1	22.309245
13.573383	0.1	21.894456
13.575050	0.1	21.472515
13.576717	0.1	21.045150
13.578383	0.1	20.613016
13.580050	0.1	20.176710
13.581717	0.1	19.735993
13.583383	0.1	19.289793
13.585050	0.1	18.838586
13.586717	0.1	18.383266
13.588383	0.1	17.923654
13.590050	0.1	17.459334
13.591717	0.1	16.990841
13.593383	0.1	16.520263
13.595050	0.1	16.050220
13.596717	0.1	15.582741
13.598383	0.1	15.118421
13.600050	0.1	14.657021
13.601717	0.1	14.198066
13.603383	0.1	13.741434
13.605050	0.1	13.287366
13.606717	0.1	12.836457
13.608383	0.1	12.389482
13.610050	0.1	11.947394
13.611717	0.1	11.512101
13.613383	0.1	11.086643
13.615050	0.1	10.673285
13.616717	0.1	10.271371
13.618383	0.1	9.879232
13.620050	0.1	9.496272
13.621717	0.1	9.122551
13.623383	0.1	8.758009
13.625050	0.1	8.402944
13.626717	0.1	8.057952
13.628383	0.1	7.723868
13.630050	0.1	7.400752
13.631717	0.1	7.087470
13.633383	0.1	6.783367
13.635050	0.1	6.489575
13.636717	0.1	6.207705
13.638383	0.1	5.937934
13.640050	0.1	5.679310
13.641717	0.1	5.430878
13.643383	0.1	5.191684
13.645050	0.1	4.961849
13.646717	0.1	4.742027
13.648383	0.1	4.532635
13.650050	0.1	4.333079
13.651717	0.1	4.143358
13.653383	0.1	3.964603
13.655050	0.1	3.797710
13.656717	0.1	3.641129
13.658383	0.1	3.491581
13.660050	0.1	3.347457
13.661717	0.1	3.209651
13.663383	0.1	3.080011
13.665050	0.1	2.960026
13.666717	0.1	2.850533
13.668383	0.1	2.750755
13.670050	0.1	2.658129
13.671717	0.1	2.569497
13.673383	0.1	2.483130
13.675050	0.1	2.398491
13.676717	0.1	2.316237
13.678383	0.1	2.237976
13.680050	0.1	2.164424
13.681717	0.1	2.095759
13.683383	0.1	2.033055
13.685050	0.1	1.977205
13.686717	0.1	1.926720
13.688383	0.1	1.878739
13.690050	0.1	1.831114
13.691717	0.1	1.783609
13.693383	0.1	1.737774
13.695050	0.1	1.696110
13.696717	0.1	1.660287
13.698383	0.1	1.629472
13.700050	0.1	1.600742
13.701717	0.1	1.571596
13.703383	0.1	1.541615
13.705050	0.1	1.512289
13.706717	0.1	1.485109
13.708383	0.1	1.460373
13.710050	0.1	1.437783
13.711717	0.1	1.416802
13.713383	0.1	1.396358
13.715050	0.1	1.375854
13.716717	0.1	1.355171
13.718383	0.1	1.334727
13.720050	0.1	1.315475
13.721717	0.1	1.298428
13.723383	0.1	1.283526
13.725050	0.1	1.269639
13.726717	0.1	1.255632
13.728383	0.1	1.241028
13.730050	0.1	1.226008
13.731717	0.1	1.211226
13.733383	0.1	1.196921
13.735050	0.1	1.183033
13.736717	0.1	1.169682
13.738383	0.1	1.157045
13.740050	0.1	1.145899
13.741717	0.1	1.137018
13.743383	0.1	1.130760
13.745050	0.1	1.126826
13.746717	0.1	1.124144
13.748383	0.1	1.120925
13.750050	0.1	1.114786
13.751717	0.1	1.104295
13.753383	0.1	1.090765
13.755050	0.1	1.077771
13.756717	0.1	1.069605
13.758383	0.1	1.068056
13.760050	0.1	1.071215
13.761717	0.1	1.075149
13.763383	0.1	1.076877
13.765050	0.1	1.076043
13.766717	0.1	1.073599
13.768383	0.1	1.070321
13.770050	0.1	1.066208
13.771717	0.1	1.061201
13.773383	0.1	1.055360
13.775050	0.1	1.048863
13.776717	0.1	1.042247
13.778383	0.1	1.036406
13.780050	0.1	1.033068
13.781717	0.1	1.033485
13.783383	0.1	1.037061
13.785050	0.1	1.041770
13.786717	0.1	1.045823
13.788383	0.1	1.047254
13.790050	0.1	1.044691
13.791717	0.1	1.039386
13.793383	0.1	1.034439
13.795050	0.1	1.032472
13.796717	0.1	1.033664
13.798383	0.1	1.036346
13.800050	0.1	1.038194
13.801717	0.1	1.037896
13.803383	0.1	1.035810
13.805050	0.1	1.033127
13.806717	0.1	1.030564
13.808383	0.1	1.028657
13.810050	0.1	1.027465
13.811717	0.1	1.026034
13.813383	0.1	1.023412
13.815050	0.1	1.019776
13.816717	0.1	1.016438
13.818383	0.1	1.014233
13.820050	0.1	1.012743
13.821717	0.1	1.011789
13.823383	0.1	1.011550
13.825050	0.1	1.012921
13.826717	0.1	1.015723
13.828383	0.1	1.018524
13.830050	0.1	1.018941
13.831717	0.1	1.015902
13.833383	0.1	1.011193
13.835050	0.1	1.007855
13.836717	0.1	1.007915
13.838383	0.1	1.011133
13.840050	0.1	1.015484
13.841717	0.1	1.017988
13.843383	0.1	1.016855
13.845050	0.1	1.012445
13.846717	0.1	1.007021
13.848383	0.1	1.002848
13.850050	0.1	1.000404
13.851717	0.1	0.998735
13.853383	0.1	0.996411
13.855050	0.1	0.993550
13.856717	0.1	0.991881
13.858383	0.1	0.993192
13.860050	0.1	0.997245
13.861717	0.1	1.001656
13.863383	0.1	1.004577
13.865050	0.1	1.006007
13.866717	0.1	1.007378
13.868383	0.1	1.009166
13.870050	0.1	1.010120
13.871717	0.1	1.008272
13.873383	0.1	1.002789
13.875050	0.1	0.995576
13.876717	0.1	0.990033
13.878383	0.1	0.988782
13.880050	0.1	0.991702
13.881717	0.1	0.995934
13.883383	0.1	0.997841
13.885050	0.1	0.996053
13.886717	0.1	0.993013
13.888383	0.1	0.991941
13.890050	0.1	0.993431
13.891717	0.1	0.995815
13.893383	0.1	0.997007
13.895050	0.1	0.996411
13.896717	0.1	0.995338
13.898383	0.1	0.995934
13.900050	0.1	0.998557
13.901717	0.1	1.001656
13.903383	0.1	1.003504
13.905050	0.1	1.003861
13.906717	0.1	1.003504
13.908383	0.1	1.003325
13.910050	0.1	1.004756
13.911717	0.1	1.008749
13.913383	0.1	1.014829
13.915050	0.1	1.021147
13.916717	0.1	1.025021
13.918383	0.1	1.024544
13.920050	0.1	1.019836
13.921717	0.1	1.013219
13.923383	0.1	1.007259
13.925050	0.1	1.003742
13.926717	0.1	1.003981
13.928383	0.1	1.007974
13.930050	0.1	1.014233
13.931717	0.1	1.019836
13.933383	0.1	1.022220
13.935050	0.1	1.020908
13.936717	0.1	1.017511
13.938383	0.1	1.013935
13.940050	0.1	1.011193
13.941717	0.1	1.009345
13.943383	0.1	1.007915
13.945050	0.1	1.006842
13.946717	0.1	1.006782
13.948383	0.1	1.007676
13.950050	0.1	1.009286
13.951717	0.1	1.012087
13.953383	0.1	1.017392
13.955050	0.1	1.026213
13.956717	0.1	1.037538
13.958383	0.1	1.049578
13.960050	0.1	1.060665
13.961717	0.1	1.069903
13.963383	0.1	1.077414
13.965050	0.1	1.083613
13.966717	0.1	1.087785
13.968383	0.1	1.089752
13.970050	0.1	1.090944
13.971717	0.1	1.092970
13.973383	0.1	1.096487
13.975050	0.1	1.101673
13.976717	0.1	1.108170
13.978383	0.1	1.115084
13.980050	0.1	1.122236
13.981717	0.1	1.130581
13.983383	0.1	1.140535
13.985050	0.1	1.150370
13.986717	0.1	1.157761
13.988383	0.1	1.162529
13.990050	0.1	1.167119
13.991717	0.1	1.173854
13.993383	0.1	1.182914
13.995050	0.1	1.192987
13.996717	0.1	1.202405
13.998383	0.1	1.210570
14.000050	0.1	1.218796
14.001717	0.1	1.229167
14.003383	0.1	1.243055
14.005050	0.1	1.260281
14.006717	0.1	1.279175
14.008383	0.1	1.298010
14.010050	0.1	1.315475
14.011717	0.1	1.331210
14.013383	0.1	1.345873
14.015050	0.1	1.360357
14.016717	0.1	1.374543
14.018383	0.1	1.388192
14.020050	0.1	1.401901
14.021717	0.1	1.416445
14.023383	0.1	1.432121
14.025050	0.1	1.448155
14.026717	0.1	1.463652
14.028383	0.1	1.478851
14.030050	0.1	1.495063
14.031717	0.1	1.513243
14.033383	0.1	1.533628
14.035050	0.1	1.555562
14.036717	0.1	1.578570
14.038383	0.1	1.602411
14.040050	0.1	1.626790
14.041717	0.1	1.651645
14.043383	0.1	1.677394
14.045050	0.1	1.704753
14.046717	0.1	1.733601
14.048383	0.1	1.763105
14.050050	0.1	1.793206
14.051717	0.1	1.823902
14.053383	0.1	1.854479
14.055050	0.1	1.883328
14.056717	0.1	1.909256
14.058383	0.1	1.932144
14.060050	0.1	1.954317
14.061717	0.1	1.979590
14.063383	0.1	2.010524
14.065050	0.1	2.045930
14.066717	0.1	2.082765
14.068383	0.1	2.119482
14.070050	0.1	2.156139
14.071717	0.1	2.193213
14.073383	0.1	2.231479
14.075050	0.1	2.272010
14.076717	0.1	2.314568
14.078383	0.1	2.358198
14.080050	0.1	2.402067
14.081717	0.1	2.445638
14.083383	0.1	2.488494
14.085050	0.1	2.531052
14.086717	0.1	2.574504
14.088383	0.1	2.619147
14.090050	0.1	2.664089
14.091717	0.1	2.708674
14.093383	0.1	2.753198
14.095050	0.1	2.798259
14.096717	0.1	2.844274
14.098383	0.1	2.891064
14.100050	0.1	2.937675
14.101717	0.1	2.983332
14.103383	0.1	3.027737
14.105050	0.1	3.071249
14.106717	0.1	3.114641
14.108383	0.1	3.159106
14.110050	0.1	3.205538
14.111717	0.1	3.252685
14.113383	0.1	3.297925
14.115050	0.1	3.339350
14.116717	0.1	3.377497
14.118383	0.1	3.414512
14.120050	0.1	3.452242
14.121717	0.1	3.491521
14.123383	0.1	3.532589
14.125050	0.1	3.574908
14.126717	0.1	3.616750
14.128383	0.1	3.656090
14.130050	0.1	3.692210
14.131717	0.1	3.725589
14.133383	0.1	3.757298
14.135050	0.1	3.788293
14.136717	0.1	3.818870
14.138383	0.1	3.849149
14.140050	0.1	3.879071
14.141717	0.1	3.907860
14.143383	0.1	3.934443
14.145050	0.1	3.958047
14.146717	0.1	3.978312
14.148383	0.1	3.995717
14.150050	0.1	4.011333
14.151717	0.1	4.026830
14.153383	0.1	4.042983
14.155050	0.1	4.059255
14.156717	0.1	4.074097
14.158383	0.1	4.086435
14.160050	0.1	4.095793
14.161717	0.1	4.101932
14.163383	0.1	4.104674
14.165050	0.1	4.105032
14.166717	0.1	4.104734
14.168383	0.1	4.104376
14.170050	0.1	4.103065
14.171717	0.1	4.100263
14.173383	0.1	4.096449
14.175050	0.1	4.092753
14.176717	0.1	4.089892
14.178383	0.1	4.087508
14.180050	0.1	4.084051
14.181717	0.1	4.077316
14.183383	0.1	4.065573
14.185050	0.1	4.048825
14.186717	0.1	4.028499
14.188383	0.1	4.006505
14.190050	0.1	3.984690
14.191717	0.1	3.964663
14.193383	0.1	3.947437
14.195050	0.1	3.931701
14.196717	0.1	3.913999
14.198383	0.1	3.891528
14.200050	0.1	3.864229
14.201717	0.1	3.834248
14.203383	0.1	3.803909
14.205050	0.1	3.774464
14.206717	0.1	3.745616
14.208383	0.1	3.716767
14.210050	0.1	3.687680
14.211717	0.1	3.657639
14.213383	0.1	3.625274
14.215050	0.1	3.589750
14.216717	0.1	3.552139
14.218383	0.1	3.514648
14.220050	0.1	3.478646
14.221717	0.1	3.444493
14.223383	0.1	3.411532
14.225050	0.1	3.377855
14.226717	0.1	3.341675
14.228383	0.1	3.303290
14.230050	0.1	3.264129
14.231717	0.1	3.225327
14.233383	0.1	3.187120
14.235050	0.1	3.148854
14.236717	0.1	3.109992
14.238383	0.1	3.069818
14.240050	0.1	3.028035
14.241717	0.1	2.985120
14.243383	0.1	2.942860
14.245050	0.1	2.903640
14.246717	0.1	2.867937
14.248383	0.1	2.833843
14.250050	0.1	2.799928
14.251717	0.1	2.766431
14.253383	0.1	2.733827
14.255050	0.1	2.702117
14.256717	0.1	2.671004
14.258383	0.1	2.640903
14.260050	0.1	2.612472
14.261717	0.1	2.586007
14.263383	0.1	2.560854
14.265050	0.1	2.535820
14.266717	0.1	2.510309
14.268383	0.1	2.484858
14.270050	0.1	2.460599
14.271717	0.1	2.438367
14.273383	0.1	2.418101
14.275050	0.1	2.399743
14.276717	0.1	2.382577
14.278383	0.1	2.365947
14.280050	0.1	2.349436
14.281717	0.1	2.332986
14.283383	0.1	2.316237
14.285050	0.1	2.299488
14.286717	0.1	2.283692
14.288383	0.1	2.269924
14.290050	0.1	2.258182
14.291717	0.1	2.247274
14.293383	0.1	2.236843
14.295050	0.1	2.227068
14.296717	0.1	2.217889
14.298383	0.1	2.209008
14.300050	0.1	2.200723
14.301717	0.1	2.193332
14.303383	0.1	2.187014
14.305050	0.1	2.181649
14.306717	0.1	2.177119
14.308383	0.1	2.173126
14.310050	0.1	2.169013
14.311717	0.1	2.163708
14.313383	0.1	2.156496
14.315050	0.1	2.148330
14.316717	0.1	2.141476
14.318383	0.1	2.136886
14.320050	0.1	2.133787
14.321717	0.1	2.131581
14.323383	0.1	2.130091
14.325050	0.1	2.129316
14.326717	0.1	2.128661
14.328383	0.1	2.127707
14.330050	0.1	2.126217
14.331717	0.1	2.124787
14.333383	0.1	2.124071
14.335050	0.1	2.123535
14.336717	0.1	2.122164
14.338383	0.1	2.119541
14.340050	0.1	2.115786
14.341717	0.1	2.110601
14.343383	0.1	2.104104
14.345050	0.1	2.097488
14.346717	0.1	2.091885
14.348383	0.1	2.087474
14.350050	0.1	2.084255
14.351717	0.1	2.082646
14.353383	0.1	2.082706
14.355050	0.1	2.083779
14.356717	0.1	2.085328
14.358383	0.1	2.087116
14.360050	0.1	2.088189
14.361717	0.1	2.087832
14.363383	0.1	2.086520
14.365050	0.1	2.085686
14.366717	0.1	2.085686
14.368383	0.1	2.085507
14.370050	0.1	2.084434
14.371717	0.1	2.083957
14.373383	0.1	2.087116
14.375050	0.1	2.095461
14.376717	0.1	2.106369
14.378383	0.1	2.114773
14.380050	0.1	2.117753
14.381717	0.1	2.116621
14.383383	0.1	2.114773
14.385050	0.1	2.114952
14.386717	0.1	2.118111
14.388383	0.1	2.124548
14.390050	0.1	2.134085
14.391717	0.1	2.145529
14.393383	0.1	2.156377
14.395050	0.1	2.165735
14.396717	0.1	2.174974
14.398383	0.1	2.185762
14.400050	0.1	2.198160
14.401717	0.1	2.211690
14.403383	0.1	2.226293
14.405050	0.1	2.241612
14.406717	0.1	2.256096
14.408383	0.1	2.267778
14.410050	0.1	2.276898
14.411717	0.1	2.285719
14.413383	0.1	2.296150
14.415050	0.1	2.308369
14.416717	0.1	2.321124
14.418383	0.1	2.332807
14.420050	0.1	2.342165
14.421717	0.1	2.349556
14.423383	0.1	2.356708
14.425050	0.1	2.364874
14.426717	0.1	2.373874
14.428383	0.1	2.383173
14.430050	0.1	2.393365
14.431717	0.1	2.404690
14.433383	0.1	2.415717
14.435050	0.1	2.425552
14.436717	0.1	2.434850
14.438383	0.1	2.444863
14.440050	0.1	2.455831
14.441717	0.1	2.467632
14.443383	0.1	2.480328
14.445050	0.1	2.492845
14.446717	0.1	2.502620
14.448383	0.1	2.508640
14.450050	0.1	2.512634
14.451717	0.1	2.516508
14.453383	0.1	2.521098
14.455050	0.1	2.527774
14.456717	0.1	2.538562
14.458383	0.1	2.553761
14.460050	0.1	2.570868
14.461717	0.1	2.586246
14.463383	0.1	2.597273
14.465050	0.1	2.604783
14.466717	0.1	2.611995
14.468383	0.1	2.621472
14.470050	0.1	2.633870
14.471717	0.1	2.647519
14.473383	0.1	2.660692
14.475050	0.1	2.672672
14.476717	0.1	2.685130
14.478383	0.1	2.700746
14.480050	0.1	2.720595
14.481717	0.1	2.743781
14.483383	0.1	2.768338
14.485050	0.1	2.791763
14.486717	0.1	2.812326
14.488383	0.1	2.830863
14.490050	0.1	2.850354
14.491717	0.1	2.873242
14.493383	0.1	2.899766
14.495050	0.1	2.928734
14.496717	0.1	2.958417
14.498383	0.1	2.987683
14.500050	0.1	3.016770
14.501717	0.1	3.046870
14.503383	0.1	3.078640
14.505050	0.1	3.111422
14.506717	0.1	3.145158
14.508383	0.1	3.180087
14.510050	0.1	3.216446
14.511717	0.1	3.254891
14.513383	0.1	3.296972
14.515050	0.1	3.343880
14.516717	0.1	3.395558
14.518383	0.1	3.450930
14.520050	0.1	3.509164
14.521717	0.1	3.569424
14.523383	0.1	3.630102
14.525050	0.1	3.690243
14.526717	0.1	3.751219
14.528383	0.1	3.815353
14.530050	0.1	3.882647
14.531717	0.1	3.951788
14.533383	0.1	4.021883
14.535050	0.1	4.093588
14.536717	0.1	4.168689
14.538383	0.1	4.249156
14.540050	0.1	4.335463
14.541717	0.1	4.426897
14.543383	0.1	4.522741
14.545050	0.1	4.622281
14.546717	0.1	4.724801
14.548383	0.1	4.830063
14.550050	0.1	4.938722
14.551717	0.1	5.051315
14.553383	0.1	5.167961
14.555050	0.1	5.288124
14.556717	0.1	5.411744
14.558383	0.1	5.539775
14.560050	0.1	5.672872
14.561717	0.1	5.811215
14.563383	0.1	5.954862
14.565050	0.1	6.103993
14.566717	0.1	6.258667
14.568383	0.1	6.418288
14.570050	0.1	6.582380
14.571717	0.1	6.750882
14.573383	0.1	6.924570
14.575050	0.1	7.104159
14.576717	0.1	7.289350
14.578383	0.1	7.477880
14.580050	0.1	7.667900
14.581717	0.1	7.860125
14.583383	0.1	8.056582
14.585050	0.1	8.258701
14.586717	0.1	8.467258
14.588383	0.1	8.682609
14.590050	0.1	8.904160
14.591717	0.1	9.131253
14.593383	0.1	9.363056
14.595050	0.1	9.598196
14.596717	0.1	9.835601
14.598383	0.1	10.075272
14.600050	0.1	10.317565
14.601717	0.1	10.562361
14.603383	0.1	10.808945
14.605050	0.1	11.056364
14.606717	0.1	11.303783
14.608383	0.1	11.551500
14.610050	0.1	11.801005
14.611717	0.1	12.053669
14.613383	0.1	12.310744
14.615050	0.1	12.575985
14.616717	0.1	12.857021
14.618383	0.1	13.162852
14.620050	0.1	13.498844
14.621717	0.1	13.863266
14.623383	0.1	14.246822
14.625050	0.1	14.634729
14.626717	0.1	15.010596
14.628383	0.1	15.359224
14.630050	0.1	15.670956
14.631717	0.1	15.944124
14.633383	0.1	16.184033
14.635050	0.1	16.397775
14.636717	0.1	16.590358
14.638383	0.1	16.762019
14.640050	0.1	16.908170
14.641717	0.1	17.020942
14.643383	0.1	17.094852
14.645050	0.1	17.132283
14.646717	0.1	17.145217
14.648383	0.1	17.150880
14.650050	0.1	17.163993
14.651717	0.1	17.191828
14.653383	0.1	17.234922
14.655050	0.1	17.290236
14.656717	0.1	17.353238
14.658383	0.1	17.418326
14.660050	0.1	17.479898
14.661717	0.1	17.534436
14.663383	0.1	17.580331
14.665050	0.1	17.616392
14.666717	0.1	17.641784
14.668383	0.1	17.657400
14.670050	0.1	17.665268
14.671717	0.1	17.666401
14.673383	0.1	17.660917
14.675050	0.1	17.649294
14.676717	0.1	17.632545
14.678383	0.1	17.611922
14.680050	0.1	17.588795
14.681717	0.1	17.564059
14.683383	0.1	17.536999
14.685050	0.1	17.505110
14.686717	0.1	17.466963
14.688383	0.1	17.423869
14.690050	0.1	17.379404
14.691717	0.1	17.334879
14.693383	0.1	17.289342
14.695050	0.1	17.242194
14.696717	0.1	17.194630
14.698383	0.1	17.148317
14.700050	0.1	17.104448
14.701717	0.1	17.063976
14.703383	0.1	17.027498
14.705050	0.1	16.995669
14.706717	0.1	16.968728
14.708383	0.1	16.946078
14.710050	0.1	16.927959
14.711717	0.1	16.916336
14.713383	0.1	16.913117
14.715050	0.1	16.919077
14.716717	0.1	16.934396
14.718383	0.1	16.958417
14.720050	0.1	16.988994
14.721717	0.1	17.024041
14.723383	0.1	17.063500
14.725050	0.1	17.109216
14.726717	0.1	17.162145
14.728383	0.1	17.221869
14.730050	0.1	17.287851
14.731717	0.1	17.360569
14.733383	0.1	17.440976
14.735050	0.1	17.528475
14.736717	0.1	17.620803
14.738383	0.1	17.715574
14.740050	0.1	17.812134
14.741717	0.1	17.910720
14.743383	0.1	18.010498
14.745050	0.1	18.109263
14.746717	0.1	18.205644
14.748383	0.1	18.298985
14.750050	0.1	18.388690
14.751717	0.1	18.474044
14.753383	0.1	18.555165
14.755050	0.1	18.633307
14.756717	0.1	18.707992
14.758383	0.1	18.776776
14.760050	0.1	18.837036
14.761717	0.1	18.887998
14.763383	0.1	18.929781
14.765050	0.1	18.962086
14.766717	0.1	18.984736
14.768383	0.1	18.998326
14.770050	0.1	19.004048
14.771717	0.1	19.002737
14.773383	0.1	18.993081
14.775050	0.1	18.972219
14.776717	0.1	18.938543
14.778383	0.1	18.893064
14.780050	0.1	18.838109
14.781717	0.1	18.775226
14.783383	0.1	18.704952
14.785050	0.1	18.627525
14.786717	0.1	18.542827
14.788383	0.1	18.450678
14.790050	0.1	18.350841
14.791717	0.1	18.243433
14.793383	0.1	18.129052
14.795050	0.1	18.008293
14.796717	0.1	17.882050
14.798383	0.1	17.752410
14.800050	0.1	17.621995
14.801717	0.1	17.492415
14.803383	0.1	17.364086
14.805050	0.1	17.235876
14.806717	0.1	17.105640
14.808383	0.1	16.971649
14.810050	0.1	16.834975
14.811717	0.1	16.698302
14.813383	0.1	16.563476
14.815050	0.1	16.430319
14.816717	0.1	16.297222
14.818383	0.1	16.162694
14.820050	0.1	16.026200
14.821717	0.1	15.888573
14.823383	0.1	15.751840
14.825050	0.1	15.617610
14.826717	0.1	15.486837
14.828383	0.1	15.359641
14.830050	0.1	15.236140
14.831717	0.1	15.116573
14.833383	0.1	15.001000
14.835050	0.1	14.887632
14.836717	0.1	14.774383
14.838383	0.1	14.660836
14.840050	0.1	14.548124
14.841717	0.1	14.436544
14.843383	0.1	14.325500
14.845050	0.1	14.215351
14.846717	0.1	14.107347
14.848383	0.1	14.001549
14.850050	0.1	13.896645
14.851717	0.1	13.790966
14.853383	0.1	13.683081
14.855050	0.1	13.572694
14.856717	0.1	13.460995
14.858383	0.1	13.349176
14.860050	0.1	13.238133
14.861717	0.1	13.128460
14.863383	0.1	13.020397
14.865050	0.1	12.913347
14.866717	0.1	12.805105
14.868383	0.1	12.693585
14.870050	0.1	12.578250
14.871717	0.1	12.459696
14.873383	0.1	12.338639
14.875050	0.1	12.215913
14.876717	0.1	12.091995
14.878383	0.1	11.967481
14.880050	0.1	11.843146
14.881717	0.1	11.718572
14.883383	0.1	11.592270
14.885050	0.1	11.463226
14.886717	0.1	11.331201
14.888383	0.1	11.195958
14.890050	0.1	11.057437
14.891717	0.1	10.915876
14.893383	0.1	10.770918
14.895050	0.1	10.622442
14.896717	0.1	10.471941
14.898383	0.1	10.322333
14.900050	0.1	10.175706
14.901717	0.1	10.032118
14.903383	0.1	9.890020
14.905050	0.1	9.747387
14.906717	0.1	9.602964
14.908383	0.1	9.456635
14.910050	0.1	9.309471
14.911717	0.1	9.163142
14.913383	0.1	9.018064
14.915050	0.1	8.873702
14.916717	0.1	8.729399
14.918383	0.1	8.586705
14.920050	0.1	8.448542
14.921717	0.1	8.316696
14.923383	0.1	8.190454
14.925050	0.1	8.067370
14.926717	0.1	7.945180
14.928383	0.1	7.823229
14.930050	0.1	7.702113
14.931717	0.1	7.583142
14.933383	0.1	7.468164
14.935050	0.1	7.359744
14.936717	0.1	7.259131
14.938383	0.1	7.165552
14.940050	0.1	7.076562
14.941717	0.1	6.990195
14.943383	0.1	6.906450
14.945050	0.1	6.827534
14.946717	0.1	6.754935
14.948383	0.1	6.688297
14.950050	0.1	6.626785
14.951717	0.1	6.569982
14.953383	0.1	6.517113
14.955050	0.1	6.468356
14.956717	0.1	6.425083
14.958383	0.1	6.387890
14.960050	0.1	6.356717
14.961717	0.1	6.332040
14.963383	0.1	6.315589
14.965050	0.1	6.307662
14.966717	0.1	6.305933
14.968383	0.1	6.307125
14.970050	0.1	6.309390
14.971717	0.1	6.313086
14.973383	0.1	6.319344
14.975050	0.1	6.329358
14.976717	0.1	6.344140
14.978383	0.1	6.363988
14.980050	0.1	6.388367
14.981717	0.1	6.416381
14.983383	0.1	6.446779
14.985050	0.1	6.478668
14.986717	0.1	6.511569
14.988383	0.1	6.545544
14.990050	0.1	6.580770
14.991717	0.1	6.616950
14.993383	0.1	6.653905
14.995050	0.1	6.691873
14.996717	0.1	6.730318
14.998383	0.1	6.768346
15.000050	0.1	6.805122
15.001717	0.1	6.841183
15.003383	0.1	6.877542
15.005050	0.1	6.914497
15.006717	0.1	6.951869
15.008383	0.1	6.990254
15.010050	0.1	7.029653
15.011717	0.1	7.069111
15.013383	0.1	7.106841
15.015050	0.1	7.141412
15.016717	0.1	7.172347
15.018383	0.1	7.200063
15.020050	0.1	7.224560
15.021717	0.1	7.245481
15.023383	0.1	7.263005
15.025050	0.1	7.278145
15.026717	0.1	7.291675
15.028383	0.1	7.303477
15.030050	0.1	7.313729
15.031717	0.1	7.322729
15.033383	0.1	7.330060
15.035050	0.1	7.335604
15.036717	0.1	7.339836
15.038383	0.1	7.342935
15.040050	0.1	7.342756
15.041717	0.1	7.337869
15.043383	0.1	7.329822
15.045050	0.1	7.320822
15.046717	0.1	7.310808
15.048383	0.1	7.297636
15.050050	0.1	7.279396
15.051717	0.1	7.256329
15.053383	0.1	7.230998
15.055050	0.1	7.205666
15.056717	0.1	7.180810
15.058383	0.1	7.156194
15.060050	0.1	7.132233
15.061717	0.1	7.109344
15.063383	0.1	7.087350
15.065050	0.1	7.066727
15.066717	0.1	7.047654
15.068383	0.1	7.028819
15.070050	0.1	7.008195
15.071717	0.1	6.984294
15.073383	0.1	6.957472
15.075050	0.1	6.929517
15.076717	0.1	6.902636
15.078383	0.1	6.877184
15.080050	0.1	6.851972
15.081717	0.1	6.826103
15.083383	0.1	6.800056
15.085050	0.1	6.775260
15.086717	0.1	6.753266
15.088383	0.1	6.734968
15.090050	0.1	6.719172
15.091717	0.1	6.703318
15.093383	0.1	6.685555
15.095050	0.1	6.666303
15.096717	0.1	6.647945
15.098383	0.1	6.631852
15.100050	0.1	6.617546
15.101717	0.1	6.603182
15.103383	0.1	6.587446
15.105050	0.1	6.571770
15.106717	0.1	6.559670
15.108383	0.1	6.553531
15.110050	0.1	6.552875
15.111717	0.1	6.556034
15.113383	0.1	6.562174
15.115050	0.1	6.571234
15.116717	0.1	6.582022
15.118383	0.1	6.592215
15.120050	0.1	6.600440
15.121717	0.1	6.606937
15.123383	0.1	6.613791
15.125050	0.1	6.623507
15.126717	0.1	6.638170
15.128383	0.1	6.658316
15.130050	0.1	6.682694
15.131717	0.1	6.709278
15.133383	0.1	6.736219
15.135050	0.1	6.762207
15.136717	0.1	6.787360
15.138383	0.1	6.813169
15.140050	0.1	6.841243
15.141717	0.1	6.872118
15.143383	0.1	6.906093
15.145050	0.1	6.943107
15.146717	0.1	6.982267
15.148383	0.1	7.023097
15.150050	0.1	7.066012
15.151717	0.1	7.111431
15.153383	0.1	7.159353
15.155050	0.1	7.209301
15.156717	0.1	7.260383
15.158383	0.1	7.311643
15.160050	0.1	7.362783
15.161717	0.1	7.414282
15.163383	0.1	7.466615
15.165050	0.1	7.518650
15.166717	0.1	7.569194
15.168383	0.1	7.619024
15.170050	0.1	7.671237
15.171717	0.1	7.728577
15.173383	0.1	7.791698
15.175050	0.1	7.858515
15.176717	0.1	7.926524
15.178383	0.1	7.994533
15.180050	0.1	8.062721
15.181717	0.1	8.131624
15.183383	0.1	8.201778
15.185050	0.1	8.273244
15.186717	0.1	8.345485
15.188383	0.1	8.417368
15.190050	0.1	8.487583
15.191717	0.1	8.556366
15.193383	0.1	8.625210
15.195050	0.1	8.696139
15.196717	0.1	8.770228
15.198383	0.1	8.846880
15.200050	0.1	8.923948
15.201717	0.1	8.998573
15.203383	0.1	9.069205
15.205050	0.1	9.136737
15.206717	0.1	9.202958
15.208383	0.1	9.268940
15.210050	0.1	9.335161
15.211717	0.1	9.400666
15.213383	0.1	9.463907
15.215050	0.1	9.522617
15.216717	0.1	9.575844
15.218383	0.1	9.624541
15.220050	0.1	9.670556
15.221717	0.1	9.715319
15.223383	0.1	9.758771
15.225050	0.1	9.799839
15.226717	0.1	9.838164
15.228383	0.1	9.873570
15.230050	0.1	9.905697
15.231717	0.1	9.933949
15.233383	0.1	9.958208
15.235050	0.1	9.978176
15.236717	0.1	9.993613
15.238383	0.1	10.004759
15.240050	0.1	10.011674
15.241717	0.1	10.013223
15.243383	0.1	10.008395
15.245050	0.1	9.998501
15.246717	0.1	9.985448
15.248383	0.1	9.969772
15.250050	0.1	9.950579
15.251717	0.1	9.927095
15.253383	0.1	9.899676
15.255050	0.1	9.868920
15.256717	0.1	9.834529
15.258383	0.1	9.796382
15.260050	0.1	9.755076
15.261717	0.1	9.711445
15.263383	0.1	9.665788
15.265050	0.1	9.618164
15.266717	0.1	9.568096
15.268383	0.1	9.515644
15.270050	0.1	9.460986
15.271717	0.1	9.405017
15.273383	0.1	9.349108
15.275050	0.1	9.294332
15.276717	0.1	9.240866
15.278383	0.1	9.187937
15.280050	0.1	9.133816
15.281717	0.1	9.076536
15.283383	0.1	9.015382
15.285050	0.1	8.952261
15.286717	0.1	8.889854
15.288383	0.1	8.830667
15.290050	0.1	8.776248
15.291717	0.1	8.727253
15.293383	0.1	8.682788
15.295050	0.1	8.640707
15.296717	0.1	8.600057
15.298383	0.1	8.561969
15.300050	0.1	8.528114
15.301717	0.1	8.498371
15.303383	0.1	8.471668
15.305050	0.1	8.447290
15.306717	0.1	8.425773
15.308383	0.1	8.408368
15.310050	0.1	8.396686
15.311717	0.1	8.392811
15.313383	0.1	8.398474
15.315050	0.1	8.414031
15.316717	0.1	8.438588
15.318383	0.1	8.470536
15.320050	0.1	8.508683
15.321717	0.1	8.553327
15.323383	0.1	8.605958
15.325050	0.1	8.666933
15.326717	0.1	8.736492
15.328383	0.1	8.815587
15.330050	0.1	8.906067
15.331717	0.1	9.008945
15.333383	0.1	9.124220
15.335050	0.1	9.251416
15.336717	0.1	9.390295
15.338383	0.1	9.540499
15.340050	0.1	9.702027
15.341717	0.1	9.875894
15.343383	0.1	10.064006
15.345050	0.1	10.268331
15.346717	0.1	10.490835
15.348383	0.1	10.731757
15.350050	0.1	10.989965
15.351717	0.1	11.263967
15.353383	0.1	11.553944
15.355050	0.1	11.860550
15.356717	0.1	12.184621
15.358383	0.1	12.526990
15.360050	0.1	12.889505
15.361717	0.1	13.274372
15.363383	0.1	13.684095
15.365050	0.1	14.121652
15.366717	0.1	14.589609
15.368383	0.1	15.090288
15.370050	0.1	15.625299
15.371717	0.1	16.195417
15.373383	0.1	16.801179
15.375050	0.1	17.443002
15.376717	0.1	18.121840
15.378383	0.1	18.838824
15.380050	0.1	19.595803
15.381717	0.1	20.395459
15.383383	0.1	21.241785
15.385050	0.1	22.140623
15.386717	0.1	23.098291
15.388383	0.1	24.119021
15.390050	0.1	25.204422
15.391717	0.1	26.356341
15.393383	0.1	27.577998
15.395050	0.1	28.872134
15.396717	0.1	30.239822
15.398383	0.1	31.682612
15.400050	0.1	33.204081
15.401717	0.1	34.809353
15.403383	0.1	36.503615
15.405050	0.1	38.291814
15.406717	0.1	40.179851
15.408383	0.1	42.173388
15.410050	0.1	44.276240
15.411717	0.1	46.490493
15.413383	0.1	48.817757
15.415050	0.1	51.261249
15.416717	0.1	53.827170
15.418383	0.1	56.524042
15.420050	0.1	59.358839
15.421717	0.1	62.335674
15.423383	0.1	65.456871
15.425050	0.1	68.723206
15.426717	0.1	72.134797
15.428383	0.1	75.692003
15.430050	0.1	79.397981
15.431717	0.1	83.258813
15.433383	0.1	87.281411
15.435050	0.1	91.470843
15.436717	0.1	95.829075
15.438383	0.1	100.356764
15.440050	0.1	105.054444
15.441717	0.1	109.923310
15.443383	0.1	114.965326
15.445050	0.1	120.182760
15.446717	0.1	125.577934
15.448383	0.1	131.153651
15.450050	0.1	136.913487
15.451717	0.1	142.860838
15.453383	0.1	148.998150
15.455050	0.1	155.327031
15.456717	0.1	161.849389
15.458383	0.1	168.568681
15.460050	0.1	175.490211
15.461717	0.1	182.620596
15.463383	0.1	189.965915
15.465050	0.1	197.531414
15.466717	0.1	205.322457
15.468383	0.1	213.346375
15.470050	0.1	221.612824
15.471717	0.1	230.134382
15.473383	0.1	238.925769
15.475050	0.1	248.003736
15.476717	0.1	257.385150
15.478383	0.1	267.086224
15.480050	0.1	277.122097
15.481717	0.1	287.507432
15.483383	0.1	298.257786
15.485050	0.1	309.390027
15.486717	0.1	320.920963
15.488383	0.1	332.867642
15.490050	0.1	345.246693
15.491717	0.1	358.072719
15.493383	0.1	371.356092
15.495050	0.1	385.103845
15.496717	0.1	399.320924
15.498383	0.1	414.008702
15.500050	0.1	429.161634
15.501717	0.1	444.767502
15.503383	0.1	460.808841
15.505050	0.1	477.260976
15.506717	0.1	494.091600
15.508383	0.1	511.262149
15.510050	0.1	528.727563
15.511717	0.1	546.436640
15.513383	0.1	564.331446
15.515050	0.1	582.344686
15.516717	0.1	600.399530
15.518383	0.1	618.414498
15.520050	0.1	636.307456
15.521717	0.1	653.994420
15.523383	0.1	671.387355
15.525050	0.1	688.396733
15.526717	0.1	704.937083
15.528383	0.1	720.928652
15.530050	0.1	736.294254
15.531717	0.1	750.957951
15.533383	0.1	764.849947
15.535050	0.1	777.910696
15.536717	0.1	790.089297
15.538383	0.1	801.341343
15.540050	0.1	811.631132
15.541717	0.1	820.935835
15.543383	0.1	829.244067
15.545050	0.1	836.550047
15.546717	0.1	842.853298
15.548383	0.1	848.162225
15.550050	0.1	852.494648
15.551717	0.1	855.877033
15.553383	0.1	858.343831
15.555050	0.1	859.934977
15.556717	0.1	860.690466
15.558383	0.1	860.648803
15.560050	0.1	859.849683
15.561717	0.1	858.338169
15.563383	0.1	856.166235
15.565050	0.1	853.389791
15.566717	0.1	850.064030
15.568383	0.1	846.242419
15.570050	0.1	841.976574
15.571717	0.1	837.313046
15.573383	0.1	832.289328
15.575050	0.1	826.936890
15.576717	0.1	821.290602
15.578383	0.1	815.391649
15.580050	0.1	809.280921
15.581717	0.1	802.992571
15.583383	0.1	796.552408
15.585050	0.1	789.979445
15.586717	0.1	783.290075
15.588383	0.1	776.503371
15.590050	0.1	769.641624
15.591717	0.1	762.729273
15.593383	0.1	755.790457
15.595050	0.1	748.842403
15.596717	0.1	741.893813
15.598383	0.1	734.951302
15.600050	0.1	728.022500
15.601717	0.1	721.115274
15.603383	0.1	714.236898
15.605050	0.1	707.392616
15.606717	0.1	700.585824
15.608383	0.1	693.820101
15.610050	0.1	687.099855
15.611717	0.1	680.427949
15.613383	0.1	673.804681
15.615050	0.1	667.228381
15.616717	0.1	660.698751
15.618383	0.1	654.219488
15.620050	0.1	647.795060
15.621717	0.1	641.426780
15.623383	0.1	635.112562
15.625050	0.1	628.848769
15.626717	0.1	622.633256
15.628383	0.1	616.466023
15.630050	0.1	610.347486
15.631717	0.1	604.276753
15.633383	0.1	598.250425
15.635050	0.1	592.264151
15.636717	0.1	586.313998
15.638383	0.1	580.396746
15.640050	0.1	574.509953
15.641717	0.1	568.652545
15.643383	0.1	562.823270
15.645050	0.1	557.020995
15.646717	0.1	551.245782
15.648383	0.1	545.498702
15.650050	0.1	539.780828
15.651717	0.1	534.091862
15.653383	0.1	528.428646
15.655050	0.1	522.786350
15.656717	0.1	517.160744
15.658383	0.1	511.548728
15.660050	0.1	505.947441
15.661717	0.1	500.354677
15.663383	0.1	494.769364
15.665050	0.1	489.191979
15.666717	0.1	483.623772
15.668383	0.1	478.064923
15.670050	0.1	472.513644
15.671717	0.1	466.967014
15.673383	0.1	461.422054
15.675050	0.1	455.876080
15.676717	0.1	450.326648
15.678383	0.1	444.773104
15.680050	0.1	439.216759
15.681717	0.1	433.661189
15.683383	0.1	428.109969
15.685050	0.1	422.562922
15.686717	0.1	417.016114
15.688383	0.1	411.466444
15.690050	0.1	405.914986
15.691717	0.1	400.364661
15.693383	0.1	394.818031
15.695050	0.1	389.276230
15.696717	0.1	383.738362
15.698383	0.1	378.201805
15.700050	0.1	372.664951
15.701717	0.1	367.129527
15.703383	0.1	361.601255
15.705050	0.1	356.086097
15.706717	0.1	350.587687
15.708383	0.1	345.105967
15.710050	0.1	339.638373
15.711717	0.1	334.182163
15.713383	0.1	328.737338
15.715050	0.1	323.305984
15.716717	0.1	317.890186
15.718383	0.1	312.492806
15.720050	0.1	307.119567
15.721717	0.1	301.777023
15.723383	0.1	296.468514
15.725050	0.1	291.194039
15.726717	0.1	285.952585
15.728383	0.1	280.743914
15.730050	0.1	275.568382
15.731717	0.1	270.426707
15.733383	0.1	265.321807
15.735050	0.1	260.258750
15.736717	0.1	255.243317
15.738383	0.1	250.279799
15.740050	0.1	245.369330
15.741717	0.1	240.511670
15.743383	0.1	235.707476
15.745050	0.1	230.957939
15.746717	0.1	226.263954
15.748383	0.1	221.626891
15.750050	0.1	217.048658
15.751717	0.1	212.531877
15.753383	0.1	208.080423
15.755050	0.1	203.697634
15.756717	0.1	199.383748
15.758383	0.1	195.137214
15.760050	0.1	190.957200
15.761717	0.1	186.843824
15.763383	0.1	182.797324
15.765050	0.1	178.819011
15.766717	0.1	174.911629
15.768383	0.1	171.078335
15.770050	0.1	167.321692
15.771717	0.1	163.643310
15.773383	0.1	160.043011
15.775050	0.1	156.517694
15.776717	0.1	153.063247
15.778383	0.1	149.677166
15.780050	0.1	146.358856
15.781717	0.1	143.108496
15.783383	0.1	139.927872
15.785050	0.1	136.819848
15.786717	0.1	133.786686
15.788383	0.1	130.829104
15.790050	0.1	127.946980
15.791717	0.1	125.138827
15.793383	0.1	122.402139
15.795050	0.1	119.734652
15.796717	0.1	117.134101
15.798383	0.1	114.598043
15.800050	0.1	112.125403
15.801717	0.1	109.716243
15.803383	0.1	107.371277
15.805050	0.1	105.090505
15.806717	0.1	102.872378
15.808383	0.1	100.714153
15.810050	0.1	98.614103
15.811717	0.1	96.571928
15.813383	0.1	94.586616
15.815050	0.1	92.655545
15.816717	0.1	90.776926
15.818383	0.1	88.951414
15.820050	0.1	87.180679
15.821717	0.1	85.464542
15.823383	0.1	83.800261
15.825050	0.1	82.184200
15.826717	0.1	80.613260
15.828383	0.1	79.086249
15.830050	0.1	77.602987
15.831717	0.1	76.163416
15.833383	0.1	74.766581
15.835050	0.1	73.411529
15.836717	0.1	72.097663
15.838383	0.1	70.823912
15.840050	0.1	69.588069
15.841717	0.1	68.388228
15.843383	0.1	67.224626
15.845050	0.1	66.098575
15.846717	0.1	65.010075
15.848383	0.1	63.957218
15.850050	0.1	62.937144
15.851717	0.1	61.947111
15.853383	0.1	60.985688
15.855050	0.1	60.051564
15.856717	0.1	59.142951
15.858383	0.1	58.258835
15.860050	0.1	57.399992
15.861717	0.1	56.567613
15.863383	0.1	55.761519
15.865050	0.1	54.980401
15.866717	0.1	54.223600
15.868383	0.1	53.490165
15.870050	0.1	52.777115
15.871717	0.1	52.082184
15.873383	0.1	51.405731
15.875050	0.1	50.749126
15.876717	0.1	50.112668
15.878383	0.1	49.496117
15.880050	0.1	48.898461
15.881717	0.1	48.317435
15.883383	0.1	47.750297
15.885050	0.1	47.195735
15.886717	0.1	46.653512
15.888383	0.1	46.124580
15.890050	0.1	45.610133
15.891717	0.1	45.110169
15.893383	0.1	44.623020
15.895050	0.1	44.147554
15.896717	0.1	43.684128
15.898383	0.1	43.233516
15.900050	0.1	42.795661
15.901717	0.1	42.369845
15.903383	0.1	41.955414
15.905050	0.1	41.551235
15.906717	0.1	41.155758
15.908383	0.1	40.767791
15.910050	0.1	40.387990
15.911717	0.1	40.018442
15.913383	0.1	39.659681
15.915050	0.1	39.310160
15.916717	0.1	38.967969
15.918383	0.1	38.633110
15.920050	0.1	38.307311
15.921717	0.1	37.993791
15.923383	0.1	37.694099
15.925050	0.1	37.405791
15.926717	0.1	37.124159
15.928383	0.1	36.846819
15.930050	0.1	36.575260
15.931717	0.1	36.311807
15.933383	0.1	36.057415
15.935050	0.1	35.812201
15.936717	0.1	35.576226
15.938383	0.1	35.348835
15.940050	0.1	35.129072
15.941717	0.1	34.916284
15.943383	0.1	34.710052
15.945050	0.1	34.511270
15.946717	0.1	34.322621
15.948383	0.1	34.145000
15.950050	0.1	33.974888
15.951717	0.1	33.808114
15.953383	0.1	33.643248
15.955050	0.1	33.481600
15.956717	0.1	33.325615
15.958383	0.1	33.177139
15.960050	0.1	33.036830
15.961717	0.1	32.903554
15.963383	0.1	32.774987
15.965050	0.1	32.647910
15.966717	0.1	32.519998
15.968383	0.1	32.390894
15.970050	0.1	32.261195
15.971717	0.1	32.131555
15.973383	0.1	32.002749
15.975050	0.1	31.875612
15.976717	0.1	31.750502
15.978383	0.1	31.626346
15.980050	0.1	31.502249
15.981717	0.1	31.377258
15.983383	0.1	31.250240
15.985050	0.1	31.120243
15.986717	0.1	30.987205
15.988383	0.1	30.851128
15.990050	0.1	30.711653
15.991717	0.1	30.567648
15.993383	0.1	30.417623
15.995050	0.1	30.261280
15.996717	0.1	30.098976
15.998383	0.1	29.931368
16.000050	0.1	29.759170
16.001717	0.1	29.583575
16.003383	0.1	29.405417
16.005050	0.1	29.225113
16.006717	0.1	29.042365
16.008383	0.1	28.856279
16.010050	0.1	28.667273
16.011717	0.1	28.476955
16.013383	0.1	28.285922
16.015050	0.1	28.093459
16.016717	0.1	27.899982
16.018383	0.1	27.707578
16.020050	0.1	27.518155
16.021717	0.1	27.331771
16.023383	0.1	27.147235
16.025050	0.1	26.963295
16.026717	0.1	26.779653
16.028383	0.1	26.598276
16.030050	0.1	26.422085
16.031717	0.1	26.252808
16.033383	0.1	26.089372
16.035050	0.1	25.929155
16.036717	0.1	25.770904
16.038383	0.1	25.615098
16.040050	0.1	25.462927
16.041717	0.1	25.315107
16.043383	0.1	25.172235
16.045050	0.1	25.034906
16.046717	0.1	24.903955
16.048383	0.1	24.779500
16.050050	0.1	24.661244
16.051717	0.1	24.548413
16.053383	0.1	24.440648
16.055050	0.1	24.338187
16.056717	0.1	24.241210
16.058383	0.1	24.148644
16.060050	0.1	24.058939
16.061717	0.1	23.971857
16.063383	0.1	23.888053
16.065050	0.1	23.808123
16.066717	0.1	23.732664
16.068383	0.1	23.661794
16.070050	0.1	23.594560
16.071717	0.1	23.529471
16.073383	0.1	23.464383
16.075050	0.1	23.397864
16.076717	0.1	23.330928
16.078383	0.1	23.265423
16.080050	0.1	23.202480
16.081717	0.1	23.142280
16.083383	0.1	23.084046
16.085050	0.1	23.026766
16.086717	0.1	22.969188
16.088383	0.1	22.909941
16.090050	0.1	22.847535
16.091717	0.1	22.781969
16.093383	0.1	22.715212
16.095050	0.1	22.650720
16.096717	0.1	22.589804
16.098383	0.1	22.530080
16.100050	0.1	22.467674
16.101717	0.1	22.401155
16.103383	0.1	22.331954
16.105050	0.1	22.261621
16.106717	0.1	22.190989
16.108383	0.1	22.120477
16.110050	0.1	22.050561
16.111717	0.1	21.982373
16.113383	0.1	21.917225
16.115050	0.1	21.855356
16.116717	0.1	21.795513
16.118383	0.1	21.735014
16.120050	0.1	21.671475
16.121717	0.1	21.605135
16.123383	0.1	21.538915
16.125050	0.1	21.475197
16.126717	0.1	21.415294
16.128383	0.1	21.359683
16.130050	0.1	21.307589
16.131717	0.1	21.257044
16.133383	0.1	21.206082
16.135050	0.1	21.153749
16.136717	0.1	21.099926
16.138383	0.1	21.045209
16.140050	0.1	20.990552
16.141717	0.1	20.938100
16.143383	0.1	20.889343
16.145050	0.1	20.844282
16.146717	0.1	20.801843
16.148383	0.1	20.761849
16.150050	0.1	20.724477
16.151717	0.1	20.689489
16.153383	0.1	20.655931
16.155050	0.1	20.623447
16.156717	0.1	20.593108
16.158383	0.1	20.565749
16.160050	0.1	20.541192
16.161717	0.1	20.518781
16.163383	0.1	20.498933
16.165050	0.1	20.482661
16.166717	0.1	20.470620
16.168383	0.1	20.461680
16.170050	0.1	20.454050
16.171717	0.1	20.446898
16.173383	0.1	20.440699
16.175050	0.1	20.435573
16.176717	0.1	20.430566
16.178383	0.1	20.425440
16.180050	0.1	20.421506
16.181717	0.1	20.419778
16.183383	0.1	20.420493
16.185050	0.1	20.423652
16.186717	0.1	20.429374
16.188383	0.1	20.437182
16.190050	0.1	20.446719
16.191717	0.1	20.458521
16.193383	0.1	20.473839
16.195050	0.1	20.492615
16.196717	0.1	20.512940
16.198383	0.1	20.533444
16.200050	0.1	20.554007
16.201717	0.1	20.574392
16.203383	0.1	20.594956
16.205050	0.1	20.617248
16.206717	0.1	20.642103
16.208383	0.1	20.668806
16.210050	0.1	20.695747
16.211717	0.1	20.722033
16.213383	0.1	20.747246
16.215050	0.1	20.771922
16.216717	0.1	20.797492
16.218383	0.1	20.825566
16.220050	0.1	20.856322
16.221717	0.1	20.888509
16.223383	0.1	20.920636
16.225050	0.1	20.951213
16.226717	0.1	20.979227
16.228383	0.1	21.005036
16.230050	0.1	21.030129
16.231717	0.1	21.055878
16.233383	0.1	21.082045
16.235050	0.1	21.107973
16.236717	0.1	21.133424
16.238383	0.1	21.158577
16.240050	0.1	21.184028
16.241717	0.1	21.210255
16.243383	0.1	21.236719
16.245050	0.1	21.262170
16.246717	0.1	21.286429
16.248383	0.1	21.310271
16.250050	0.1	21.333934
16.251717	0.1	21.357240
16.253383	0.1	21.380664
16.255050	0.1	21.405221
16.256717	0.1	21.431686
16.258383	0.1	21.459640
16.260050	0.1	21.488668
16.261717	0.1	21.518113
16.263383	0.1	21.545411
16.265050	0.1	21.567286
16.266717	0.1	21.584095
16.268383	0.1	21.599354
16.270050	0.1	21.615924
16.271717	0.1	21.634163
16.273383	0.1	21.653236
16.275050	0.1	21.672608
16.276717	0.1	21.692158
16.278383	0.1	21.712304
16.280050	0.1	21.733106
16.281717	0.1	21.754326
16.283383	0.1	21.775783
16.285050	0.1	21.797479
16.286717	0.1	21.818818
16.288383	0.1	21.838964
16.290050	0.1	21.857859
16.291717	0.1	21.876396
16.293383	0.1	21.895231
16.295050	0.1	21.914126
16.296717	0.1	21.932305
16.298383	0.1	21.949531
16.300050	0.1	21.966518
16.301717	0.1	21.983565
16.303383	0.1	22.000314
16.305050	0.1	22.016825
16.306717	0.1	22.033812
16.308383	0.1	22.052170
16.310050	0.1	22.072495
16.311717	0.1	22.094013
16.313383	0.1	22.114815
16.315050	0.1	22.134067
16.316717	0.1	22.152485
16.318383	0.1	22.171856
16.320050	0.1	22.192718
16.321717	0.1	22.214116
16.323383	0.1	22.234560
16.325050	0.1	22.253455
16.326717	0.1	22.270860
16.328383	0.1	22.287787
16.330050	0.1	22.305669
16.331717	0.1	22.325636
16.333383	0.1	22.348286
16.335050	0.1	22.373439
16.336717	0.1	22.400082
16.338383	0.1	22.426845
16.340050	0.1	22.452475
16.341717	0.1	22.476972
16.343383	0.1	22.500993
16.345050	0.1	22.525073
16.346717	0.1	22.549392
16.348383	0.1	22.573413
16.350050	0.1	22.596659
16.351717	0.1	22.619070
16.353383	0.1	22.641839
16.355050	0.1	22.666694
16.356717	0.1	22.694351
16.358383	0.1	22.724153
16.360050	0.1	22.754730
16.361717	0.1	22.785069
16.363383	0.1	22.814812
16.365050	0.1	22.843660
16.366717	0.1	22.872628
16.368383	0.1	22.903146
16.370050	0.1	22.935213
16.371717	0.1	22.966744
16.373383	0.1	22.995771
16.375050	0.1	23.021819
16.376717	0.1	23.046256
16.378383	0.1	23.071827
16.380050	0.1	23.100974
16.381717	0.1	23.133875
16.383383	0.1	23.168506
16.385050	0.1	23.202421
16.386717	0.1	23.234250
16.388383	0.1	23.264588
16.390050	0.1	23.295106
16.391717	0.1	23.327888
16.393383	0.1	23.364605
16.395050	0.1	23.405434
16.396717	0.1	23.448290
16.398383	0.1	23.489775
16.400050	0.1	23.528100
16.401717	0.1	23.564459
16.403383	0.1	23.600639
16.405050	0.1	23.637237
16.406717	0.1	23.674907
16.408383	0.1	23.714961
16.410050	0.1	23.757280
16.411717	0.1	23.799659
16.413383	0.1	23.839892
16.415050	0.1	23.878218
16.416717	0.1	23.916484
16.418383	0.1	23.956241
16.420050	0.1	23.997427
16.421717	0.1	24.038376
16.423383	0.1	24.077000
16.425050	0.1	24.112762
16.426717	0.1	24.147512
16.428383	0.1	24.183752
16.430050	0.1	24.222495
16.431717	0.1	24.263443
16.433383	0.1	24.305345
16.435050	0.1	24.347307
16.436717	0.1	24.389805
16.438383	0.1	24.434151
16.440050	0.1	24.480464
16.441717	0.1	24.527372
16.443383	0.1	24.572970
16.445050	0.1	24.617018
16.446717	0.1	24.660410
16.448383	0.1	24.703743
16.450050	0.1	24.746419
16.451717	0.1	24.787666
16.453383	0.1	24.827541
16.455050	0.1	24.867238
16.456717	0.1	24.907948
16.458383	0.1	24.950625
16.460050	0.1	24.995328
16.461717	0.1	25.041224
16.463383	0.1	25.086464
16.465050	0.1	25.128664
16.466717	0.1	25.167228
16.468383	0.1	25.203945
16.470050	0.1	25.242211
16.471717	0.1	25.285126
16.473383	0.1	25.333644
16.475050	0.1	25.385679
16.476717	0.1	25.437357
16.478383	0.1	25.485517
16.480050	0.1	25.529684
16.481717	0.1	25.571527
16.483383	0.1	25.613369
16.485050	0.1	25.656761
16.486717	0.1	25.702955
16.488383	0.1	25.752784
16.490050	0.1	25.804998
16.491717	0.1	25.856854
16.493383	0.1	25.907697
16.495050	0.1	25.958718
16.496717	0.1	26.010217
16.498383	0.1	26.060762
16.500050	0.1	26.108863
16.501717	0.1	26.154699
16.503383	0.1	26.199223
16.505050	0.1	26.243569
16.506717	0.1	26.289226
16.508383	0.1	26.337625
16.510050	0.1	26.388408
16.511717	0.1	26.440503
16.513383	0.1	26.492776
16.515050	0.1	26.544692
16.516717	0.1	26.596727
16.518383	0.1	26.650550
16.520050	0.1	26.707353
16.521717	0.1	26.766361
16.523383	0.1	26.826502
16.525050	0.1	26.887299
16.526717	0.1	26.948632
16.528383	0.1	27.010144
16.530050	0.1	27.071537
16.531717	0.1	27.132572
16.533383	0.1	27.193548
16.535050	0.1	27.254464
16.536717	0.1	27.315380
16.538383	0.1	27.377607
16.540050	0.1	27.442934
16.541717	0.1	27.512373
16.543383	0.1	27.586104
16.545050	0.1	27.663650
16.546717	0.1	27.742268
16.548383	0.1	27.818383
16.550050	0.1	27.891101
16.551717	0.1	27.962269
16.553383	0.1	28.033735
16.555050	0.1	28.105082
16.556717	0.1	28.176071
16.558383	0.1	28.248550
16.560050	0.1	28.324487
16.561717	0.1	28.404416
16.563383	0.1	28.487207
16.565050	0.1	28.571369
16.566717	0.1	28.655471
16.568383	0.1	28.739454
16.570050	0.1	28.824033
16.571717	0.1	28.909387
16.573383	0.1	28.994860
16.575050	0.1	29.080512
16.576717	0.1	29.166760
16.578383	0.1	29.254319
16.580050	0.1	29.344203
16.581717	0.1	29.436292
16.583383	0.1	29.528143
16.585050	0.1	29.616775
16.586717	0.1	29.701473
16.588383	0.1	29.784800
16.590050	0.1	29.869618
16.591717	0.1	29.956521
16.593383	0.1	30.043902
16.595050	0.1	30.129971
16.596717	0.1	30.214908
16.598383	0.1	30.299904
16.600050	0.1	30.385913
16.601717	0.1	30.472757
16.603383	0.1	30.559542
16.605050	0.1	30.646207
16.606717	0.1	30.732216
16.608383	0.1	30.816438
16.610050	0.1	30.897977
16.611717	0.1	30.977668
16.613383	0.1	31.056823
16.615050	0.1	31.136157
16.616717	0.1	31.215908
16.618383	0.1	31.296672
16.620050	0.1	31.378450
16.621717	0.1	31.460466
16.623383	0.1	31.541767
16.625050	0.1	31.621935
16.626717	0.1	31.701209
16.628383	0.1	31.780006
16.630050	0.1	31.857731
16.631717	0.1	31.934025
16.633383	0.1	32.009663
16.635050	0.1	32.085778
16.636717	0.1	32.163026
16.638383	0.1	32.242181
16.640050	0.1	32.323660
16.641717	0.1	32.406690
16.643383	0.1	32.490673
16.645050	0.1	32.575490
16.646717	0.1	32.660248
16.648383	0.1	32.742979
16.650050	0.1	32.822253
16.651717	0.1	32.899084
16.653383	0.1	32.975795
16.655050	0.1	33.054473
16.656717	0.1	33.134999
16.658383	0.1	33.215406
16.660050	0.1	33.294024
16.661717	0.1	33.369841
16.663383	0.1	33.443274
16.665050	0.1	33.515992
16.666717	0.1	33.590080
16.668383	0.1	33.666911
16.670050	0.1	33.746721
16.671717	0.1	33.828141
16.673383	0.1	33.909084
16.675050	0.1	33.987822
16.676717	0.1	34.063043
16.678383	0.1	34.134032
16.680050	0.1	34.200849
16.681717	0.1	34.265282
16.683383	0.1	34.329416
16.685050	0.1	34.393849
16.686717	0.1	34.458520
16.688383	0.1	34.522774
16.690050	0.1	34.585418
16.691717	0.1	34.646036
16.693383	0.1	34.705045
16.695050	0.1	34.762623
16.696717	0.1	34.817877
16.698383	0.1	34.870567
16.700050	0.1	34.921469
16.701717	0.1	34.971597
16.703383	0.1	35.021546
16.705050	0.1	35.071315
16.706717	0.1	35.120430
16.708383	0.1	35.167517
16.710050	0.1	35.211327
16.711717	0.1	35.251500
16.713383	0.1	35.288217
16.715050	0.1	35.321417
16.716717	0.1	35.351755
16.718383	0.1	35.380485
16.720050	0.1	35.409274
16.721717	0.1	35.438838
16.723383	0.1	35.469117
16.725050	0.1	35.500290
16.726717	0.1	35.533251
16.728383	0.1	35.568180
16.730050	0.1	35.602870
16.731717	0.1	35.634103
16.733383	0.1	35.660925
16.735050	0.1	35.686376
16.736717	0.1	35.713973
16.738383	0.1	35.743954
16.740050	0.1	35.773875
16.741717	0.1	35.801890
16.743383	0.1	35.827639
16.745050	0.1	35.851838
16.746717	0.1	35.875501
16.748383	0.1	35.899403
16.750050	0.1	35.924020
16.751717	0.1	35.949530
16.753383	0.1	35.975995
16.755050	0.1	36.003830
16.756717	0.1	36.033633
16.758383	0.1	36.065759
16.760050	0.1	36.099674
16.761717	0.1	36.134662
16.763383	0.1	36.169948
16.765050	0.1	36.205055
16.766717	0.1	36.239567
16.768383	0.1	36.273601
16.770050	0.1	36.307158
16.771717	0.1	36.340239
16.773383	0.1	36.373379
16.775050	0.1	36.408546
16.776717	0.1	36.448064
16.778383	0.1	36.492111
16.780050	0.1	36.537888
16.781717	0.1	36.582174
16.783383	0.1	36.623242
16.785050	0.1	36.661746
16.786717	0.1	36.699834
16.788383	0.1	36.739352
16.790050	0.1	36.781015
16.791717	0.1	36.825242
16.793383	0.1	36.871316
16.795050	0.1	36.917629
16.796717	0.1	36.963048
16.798383	0.1	37.008705
16.800050	0.1	37.056806
16.801717	0.1	37.108483
16.803383	0.1	37.162306
16.805050	0.1	37.216427
16.806717	0.1	37.270727
16.808383	0.1	37.326159
16.810050	0.1	37.383082
16.811717	0.1	37.440481
16.813383	0.1	37.497582
16.815050	0.1	37.553968
16.816717	0.1	37.610354
16.818383	0.1	37.668588
16.820050	0.1	37.729683
16.821717	0.1	37.792148
16.823383	0.1	37.853422
16.825050	0.1	37.912848
16.826717	0.1	37.972631
16.828383	0.1	38.035276
16.830050	0.1	38.101616
16.831717	0.1	38.171055
16.833383	0.1	38.242700
16.835050	0.1	38.315298
16.836717	0.1	38.387480
16.838383	0.1	38.457932
16.840050	0.1	38.525941
16.841717	0.1	38.591268
16.843383	0.1	38.654687
16.845050	0.1	38.717809
16.846717	0.1	38.781645
16.848383	0.1	38.847270
16.850050	0.1	38.916113
16.851717	0.1	38.988652
16.853383	0.1	39.065065
16.855050	0.1	39.145293
16.856717	0.1	39.228859
16.858383	0.1	39.314511
16.860050	0.1	39.400759
16.861717	0.1	39.486291
16.863383	0.1	39.569857
16.865050	0.1	39.651217
16.866717	0.1	39.730134
16.868383	0.1	39.806726
16.870050	0.1	39.882066
16.871717	0.1	39.958122
16.873383	0.1	40.036263
16.875050	0.1	40.116909
16.876717	0.1	40.199997
16.878383	0.1	40.285769
16.880050	0.1	40.374520
16.881717	0.1	40.465715
16.883383	0.1	40.558043
16.885050	0.1	40.650907
16.886717	0.1	40.744486
16.888383	0.1	40.838602
16.890050	0.1	40.932002
16.891717	0.1	41.024389
16.893383	0.1	41.116598
16.895050	0.1	41.209104
16.896717	0.1	41.302087
16.898383	0.1	41.395428
16.900050	0.1	41.487875
16.901717	0.1	41.577997
16.903383	0.1	41.665914
16.905050	0.1	41.752877
16.906717	0.1	41.840913
16.908383	0.1	41.932228
16.910050	0.1	42.027953
16.911717	0.1	42.127135
16.913383	0.1	42.227330
16.915050	0.1	42.326512
16.916717	0.1	42.424145
16.918383	0.1	42.519751
16.920050	0.1	42.611482
16.921717	0.1	42.698088
16.923383	0.1	42.781236
16.925050	0.1	42.864802
16.926717	0.1	42.951825
16.928383	0.1	43.042543
16.930050	0.1	43.135884
16.931717	0.1	43.230894
16.933383	0.1	43.327275
16.935050	0.1	43.425324
16.936717	0.1	43.523851
16.938383	0.1	43.620112
16.940050	0.1	43.712321
16.941717	0.1	43.800893
16.943383	0.1	43.887856
16.945050	0.1	43.974879
16.946717	0.1	44.062677
16.948383	0.1	44.151368
16.950050	0.1	44.240716
16.951717	0.1	44.329527
16.953383	0.1	44.416609
16.955050	0.1	44.501307
16.956717	0.1	44.583025
16.958383	0.1	44.662061
16.960050	0.1	44.739607
16.961717	0.1	44.816795
16.963383	0.1	44.894519
16.965050	0.1	44.974032
16.966717	0.1	45.055690
16.968383	0.1	45.137885
16.970050	0.1	45.219424
16.971717	0.1	45.301082
16.973383	0.1	45.384171
16.975050	0.1	45.468572
16.976717	0.1	45.553329
16.978383	0.1	45.636478
16.980050	0.1	45.715990
16.981717	0.1	45.790973
16.983383	0.1	45.862558
16.985050	0.1	45.933130
16.986717	0.1	46.004835
16.988383	0.1	46.078506
16.990050	0.1	46.153369
16.991717	0.1	46.227816
16.993383	0.1	46.300950
16.995050	0.1	46.373310
16.996717	0.1	46.446505
16.998383	0.1	46.521249
17.000050	0.1	46.597066
17.001717	0.1	46.673122
17.003383	0.1	46.749177
17.005050	0.1	46.825531
17.006717	0.1	46.902600
17.008383	0.1	46.980324
17.010050	0.1	47.057810
17.011717	0.1	47.133508
17.013383	0.1	47.206881
17.015050	0.1	47.279659
17.016717	0.1	47.354582
17.018383	0.1	47.433200
17.020050	0.1	47.514799
17.021717	0.1	47.597948
17.023383	0.1	47.681811
17.025050	0.1	47.766688
17.026717	0.1	47.852459
17.028383	0.1	47.937634
17.030050	0.1	48.020783
17.031717	0.1	48.102620
17.033383	0.1	48.185292
17.035050	0.1	48.269215
17.036717	0.1	48.352423
17.038383	0.1	48.434558
17.040050	0.1	48.518601
17.041717	0.1	48.608068
17.043383	0.1	48.703852
17.045050	0.1	48.803630
17.046717	0.1	48.903826
17.048383	0.1	49.001279
17.050050	0.1	49.094978
17.051717	0.1	49.186233
17.053383	0.1	49.277666
17.055050	0.1	49.371782
17.056717	0.1	49.469653
17.058383	0.1	49.570146
17.060050	0.1	49.670342
17.061717	0.1	49.767318
17.063383	0.1	49.860898
17.065050	0.1	49.953583
17.066717	0.1	50.048116
17.068383	0.1	50.146165
17.070050	0.1	50.247791
17.071717	0.1	50.352398
17.073383	0.1	50.459388
17.075050	0.1	50.567868
17.076717	0.1	50.676826
17.078383	0.1	50.785723
17.080050	0.1	50.894502
17.081717	0.1	51.002982
17.083383	0.1	51.110509
17.085050	0.1	51.216486
17.086717	0.1	51.321033
17.088383	0.1	51.424924
17.090050	0.1	51.529291
17.091717	0.1	51.634911
17.093383	0.1	51.742616
17.095050	0.1	51.852706
17.096717	0.1	51.964584
17.098383	0.1	52.077475
17.100050	0.1	52.191022
17.101717	0.1	52.305105
17.103383	0.1	52.419248
17.105050	0.1	52.532914
17.106717	0.1	52.646223
17.108383	0.1	52.758995
17.110050	0.1	52.871767
17.111717	0.1	52.986863
17.113383	0.1	53.106848
17.115050	0.1	53.232375
17.116717	0.1	53.361777
17.118383	0.1	53.493086
17.120050	0.1	53.624812
17.121717	0.1	53.755406
17.123383	0.1	53.882781
17.125050	0.1	54.006341
17.126717	0.1	54.128114
17.128383	0.1	54.251257
17.130050	0.1	54.377738
17.131717	0.1	54.507438
17.133383	0.1	54.638568
17.135050	0.1	54.769281
17.136717	0.1	54.899100
17.138383	0.1	55.029872
17.140050	0.1	55.164162
17.141717	0.1	55.303935
17.143383	0.1	55.448714
17.145050	0.1	55.596236
17.146717	0.1	55.744174
17.148383	0.1	55.891100
17.150050	0.1	56.037370
17.151717	0.1	56.184414
17.153383	0.1	56.332592
17.155050	0.1	56.481126
17.156717	0.1	56.630198
17.158383	0.1	56.781832
17.160050	0.1	56.938234
17.161717	0.1	57.099882
17.163383	0.1	57.265464
17.165050	0.1	57.432774
17.166717	0.1	57.600502
17.168383	0.1	57.769660
17.170050	0.1	57.942155
17.171717	0.1	58.118466
17.173383	0.1	58.298055
17.175050	0.1	58.481339
17.176717	0.1	58.669630
17.178383	0.1	58.863465
17.180050	0.1	59.061650
17.181717	0.1	59.261922
17.183383	0.1	59.463385
17.185050	0.1	59.667174
17.186717	0.1	59.874657
17.188383	0.1	60.086492
17.190050	0.1	60.304347
17.191717	0.1	60.530368
17.193383	0.1	60.764972
17.195050	0.1	61.007205
17.196717	0.1	61.255876
17.198383	0.1	61.510686
17.200050	0.1	61.771098
17.201717	0.1	62.036876
17.203383	0.1	62.309567
17.205050	0.1	62.592153
17.206717	0.1	62.887076
17.208383	0.1	63.195948
17.210050	0.1	63.519005
17.211717	0.1	63.854221
17.213383	0.1	64.197842
17.215050	0.1	64.547900
17.216717	0.1	64.905945
17.218383	0.1	65.275673
17.220050	0.1	65.659825
17.221717	0.1	66.058044
17.223383	0.1	66.468958
17.225050	0.1	66.893284
17.226717	0.1	67.333464
17.228383	0.1	67.790810
17.230050	0.1	68.264369
17.231717	0.1	68.753425
17.233383	0.1	69.258754
17.235050	0.1	69.781904
17.236717	0.1	70.324544
17.238383	0.1	70.887570
17.240050	0.1	71.469371
17.241717	0.1	72.066967
17.243383	0.1	72.679762
17.245050	0.1	73.310976
17.246717	0.1	73.964004
17.248383	0.1	74.640159
17.250050	0.1	75.338905
17.251717	0.1	76.058571
17.253383	0.1	76.798861
17.255050	0.1	77.561681
17.256717	0.1	78.349357
17.258383	0.1	79.163377
17.260050	0.1	80.004220
17.261717	0.1	80.872541
17.263383	0.1	81.769531
17.265050	0.1	82.696085
17.266717	0.1	83.651369
17.268383	0.1	84.633653
17.270050	0.1	85.640912
17.271717	0.1	86.671179
17.273383	0.1	87.724393
17.275050	0.1	88.802462
17.276717	0.1	89.909022
17.278383	0.1	91.046935
17.280050	0.1	92.216736
17.281717	0.1	93.417888
17.283383	0.1	94.651764
17.285050	0.1	95.919913
17.286717	0.1	97.222096
17.288383	0.1	98.556226
17.290050	0.1	99.920636
17.291717	0.1	101.316279
17.293383	0.1	102.746135
17.295050	0.1	104.212827
17.296717	0.1	105.718023
17.298383	0.1	107.262439
17.300050	0.1	108.846552
17.301717	0.1	110.470898
17.303383	0.1	112.135298
17.305050	0.1	113.839097
17.306717	0.1	115.583069
17.308383	0.1	117.370136
17.310050	0.1	119.202979
17.311717	0.1	121.082790
17.313383	0.1	123.011656
17.315050	0.1	124.993332
17.316717	0.1	127.030261
17.318383	0.1	129.122682
17.320050	0.1	131.270118
17.321717	0.1	133.473166
17.323383	0.1	135.734864
17.325050	0.1	138.058253
17.326717	0.1	140.444049
17.328383	0.1	142.891594
17.330050	0.1	145.399639
17.331717	0.1	147.966632
17.333383	0.1	150.591978
17.335050	0.1	153.277466
17.336717	0.1	156.025419
17.338383	0.1	158.835778
17.340050	0.1	161.705921
17.341717	0.1	164.632092
17.343383	0.1	167.610715
17.345050	0.1	170.638691
17.346717	0.1	173.712562
17.348383	0.1	176.828455
17.350050	0.1	179.982554
17.351717	0.1	183.170508
17.353383	0.1	186.384689
17.355050	0.1	189.614426
17.356717	0.1	192.849707
17.358383	0.1	196.085465
17.360050	0.1	199.319076
17.361717	0.1	202.544880
17.363383	0.1	205.752385
17.365050	0.1	208.928896
17.366717	0.1	212.063623
17.368383	0.1	215.149177
17.370050	0.1	218.180371
17.371717	0.1	221.150888
17.373383	0.1	224.051429
17.375050	0.1	226.870550
17.376717	0.1	229.597344
17.378383	0.1	232.222690
17.380050	0.1	234.739437
17.381717	0.1	237.141921
17.383383	0.1	239.425256
17.385050	0.1	241.584375
17.386717	0.1	243.613138
17.388383	0.1	245.505824
17.390050	0.1	247.259095
17.391717	0.1	248.871937
17.393383	0.1	250.343397
17.395050	0.1	251.670376
17.396717	0.1	252.847567
17.398383	0.1	253.869489
17.400050	0.1	254.733578
17.401717	0.1	255.440191
17.403383	0.1	255.991951
17.405050	0.1	256.392256
17.406717	0.1	256.644681
17.408383	0.1	256.752924
17.410050	0.1	256.720558
17.411717	0.1	256.549612
17.413383	0.1	256.240562
17.415050	0.1	255.795434
17.416717	0.1	255.219415
17.418383	0.1	254.517868
17.420050	0.1	253.694132
17.421717	0.1	252.750710
17.423383	0.1	251.690939
17.425050	0.1	250.518635
17.426717	0.1	249.237433
17.428383	0.1	247.852102
17.430050	0.1	246.368542
17.431717	0.1	244.792416
17.433383	0.1	243.129566
17.435050	0.1	241.385176
17.436717	0.1	239.561810
17.438383	0.1	237.661614
17.440050	0.1	235.688164
17.441717	0.1	233.646407
17.443383	0.1	231.541409
17.445050	0.1	229.378654
17.446717	0.1	227.162136
17.448383	0.1	224.893643
17.450050	0.1	222.573890
17.451717	0.1	220.205261
17.453383	0.1	217.792703
17.455050	0.1	215.343071
17.456717	0.1	212.862445
17.458383	0.1	210.354937
17.460050	0.1	207.823587
17.461717	0.1	205.272031
17.463383	0.1	202.705038
17.465050	0.1	200.126839
17.466717	0.1	197.540057
17.468383	0.1	194.945824
17.470050	0.1	192.346048
17.471717	0.1	189.743232
17.473383	0.1	187.140238
17.475050	0.1	184.540879
17.476717	0.1	181.949269
17.478383	0.1	179.368328
17.480050	0.1	176.799904
17.481717	0.1	174.246500
17.483383	0.1	171.711813
17.485050	0.1	169.199060
17.486717	0.1	166.709791
17.488383	0.1	164.245436
17.490050	0.1	161.809096
17.491717	0.1	159.404347
17.493383	0.1	157.033870
17.495050	0.1	154.698679
17.496717	0.1	152.399311
17.498383	0.1	150.136957
17.500050	0.1	147.912690
17.501717	0.1	145.726987
17.503383	0.1	143.580684
17.505050	0.1	141.476342
17.506717	0.1	139.416286
17.508383	0.1	137.401589
17.510050	0.1	135.432430
17.511717	0.1	133.508392
17.513383	0.1	131.627985
17.515050	0.1	129.790493
17.516717	0.1	127.998538
17.518383	0.1	126.256295
17.520050	0.1	124.565668
17.521717	0.1	122.925170
17.523383	0.1	121.331461
17.525050	0.1	119.782217
17.526717	0.1	118.277736
17.528383	0.1	116.820223
17.530050	0.1	115.410394
17.531717	0.1	114.045686
17.533383	0.1	112.722582
17.535050	0.1	111.439175
17.536717	0.1	110.195524
17.538383	0.1	108.992464
17.540050	0.1	107.830769
17.541717	0.1	106.710500
17.543383	0.1	105.631179
17.545050	0.1	104.591614
17.546717	0.1	103.590137
17.548383	0.1	102.624780
17.550050	0.1	101.694232
17.551717	0.1	100.797361
17.553383	0.1	99.932855
17.555050	0.1	99.099106
17.556717	0.1	98.294860
17.558383	0.1	97.519225
17.560050	0.1	96.771127
17.561717	0.1	96.049732
17.563383	0.1	95.354563
17.565050	0.1	94.686335
17.566717	0.1	94.044631
17.568383	0.1	93.427068
17.570050	0.1	92.831558
17.571717	0.1	92.258220
17.573383	0.1	91.708248
17.575050	0.1	91.180092
17.576717	0.1	90.669101
17.578383	0.1	90.171343
17.580050	0.1	89.687412
17.581717	0.1	89.220887
17.583383	0.1	88.773971
17.585050	0.1	88.345354
17.586717	0.1	87.931877
17.588383	0.1	87.530737
17.590050	0.1	87.142234
17.591717	0.1	86.769109
17.593383	0.1	86.412673
17.595050	0.1	86.070900
17.596717	0.1	85.739916
17.598383	0.1	85.416799
17.600050	0.1	85.101908
17.601717	0.1	84.797924
17.603383	0.1	84.507292
17.605050	0.1	84.230488
17.606717	0.1	83.966558
17.608383	0.1	83.713536
17.610050	0.1	83.469157
17.611717	0.1	83.232050
17.613383	0.1	83.002811
17.615050	0.1	82.782452
17.616717	0.1	82.571094
17.618383	0.1	82.368438
17.620050	0.1	82.173889
17.621717	0.1	81.986671
17.623383	0.1	81.807320
17.625050	0.1	81.637447
17.626717	0.1	81.476693
17.628383	0.1	81.322556
17.630050	0.1	81.172948
17.631717	0.1	81.028228
17.633383	0.1	80.890243
17.635050	0.1	80.759769
17.636717	0.1	80.634837
17.638383	0.1	80.512886
17.640050	0.1	80.393140
17.641717	0.1	80.276971
17.643383	0.1	80.165629
17.645050	0.1	80.059175
17.646717	0.1	79.957669
17.648383	0.1	79.861646
17.650050	0.1	79.771583
17.651717	0.1	79.687183
17.653383	0.1	79.606061
17.655050	0.1	79.524760
17.656717	0.1	79.441910
17.658383	0.1	79.359834
17.660050	0.1	79.281216
17.661717	0.1	79.207246
17.663383	0.1	79.138045
17.665050	0.1	79.073315
17.666717	0.1	79.010789
17.668383	0.1	78.947549
17.670050	0.1	78.882759
17.671717	0.1	78.818982
17.673383	0.1	78.759437
17.675050	0.1	78.705196
17.676717	0.1	78.654234
17.678383	0.1	78.603392
17.680050	0.1	78.550582
17.681717	0.1	78.495686
17.683383	0.1	78.439121
17.685050	0.1	78.381781
17.686717	0.1	78.326290
17.688383	0.1	78.276579
17.690050	0.1	78.233247
17.691717	0.1	78.192239
17.693383	0.1	78.148668
17.695050	0.1	78.100269
17.696717	0.1	78.048115
17.698383	0.1	77.994530
17.700050	0.1	77.941720
17.701717	0.1	77.891831
17.703383	0.1	77.845876
17.705050	0.1	77.803259
17.706717	0.1	77.763324
17.708383	0.1	77.725415
17.710050	0.1	77.688341
17.711717	0.1	77.650552
17.713383	0.1	77.610378
17.715050	0.1	77.567820
17.716717	0.1	77.525203
17.718383	0.1	77.485864
17.720050	0.1	77.451711
17.721717	0.1	77.422027
17.723383	0.1	77.394550
17.725050	0.1	77.367430
17.726717	0.1	77.339594
17.728383	0.1	77.309792
17.730050	0.1	77.277367
17.731717	0.1	77.243690
17.733383	0.1	77.210729
17.735050	0.1	77.179675
17.736717	0.1	77.150349
17.738383	0.1	77.122812
17.740050	0.1	77.097778
17.741717	0.1	77.075307
17.743383	0.1	77.053850
17.745050	0.1	77.032153
17.746717	0.1	77.010577
17.748383	0.1	76.989655
17.750050	0.1	76.969807
17.751717	0.1	76.951210
17.753383	0.1	76.933925
17.755050	0.1	76.917474
17.756717	0.1	76.900487
17.758383	0.1	76.882069
17.760050	0.1	76.862995
17.761717	0.1	76.845114
17.763383	0.1	76.829498
17.765050	0.1	76.816563
17.766717	0.1	76.806490
17.768383	0.1	76.799278
17.770050	0.1	76.793973
17.771717	0.1	76.788907
17.773383	0.1	76.782946
17.775050	0.1	76.776628
17.776717	0.1	76.771800
17.778383	0.1	76.769178
17.780050	0.1	76.767151
17.781717	0.1	76.764231
17.783383	0.1	76.761489
17.785050	0.1	76.760475
17.786717	0.1	76.761012
17.788383	0.1	76.761191
17.790050	0.1	76.760237
17.791717	0.1	76.759045
17.793383	0.1	76.758568
17.795050	0.1	76.758687
17.796717	0.1	76.758687
17.798383	0.1	76.758389
17.800050	0.1	76.758628
17.801717	0.1	76.760475
17.803383	0.1	76.764588
17.805050	0.1	76.770847
17.806717	0.1	76.778416
17.808383	0.1	76.786880
17.810050	0.1	76.797132
17.811717	0.1	76.810365
17.813383	0.1	76.827113
17.815050	0.1	76.846306
17.816717	0.1	76.866572
17.818383	0.1	76.887374
17.820050	0.1	76.907818
17.821717	0.1	76.926832
17.823383	0.1	76.943343
17.825050	0.1	76.956336
17.826717	0.1	76.965813
17.828383	0.1	76.974158
17.830050	0.1	76.985304
17.831717	0.1	77.001993
17.833383	0.1	77.024286
17.835050	0.1	77.050333
17.836717	0.1	77.077632
17.838383	0.1	77.103977
17.840050	0.1	77.128355
17.841717	0.1	77.151244
17.843383	0.1	77.174370
17.845050	0.1	77.200537
17.846717	0.1	77.231054
17.848383	0.1	77.264075
17.850050	0.1	77.296560
17.851717	0.1	77.327018
17.853383	0.1	77.356403
17.855050	0.1	77.386682
17.856717	0.1	77.418392
17.858383	0.1	77.451413
17.860050	0.1	77.485447
17.861717	0.1	77.520375
17.863383	0.1	77.556078
17.865050	0.1	77.592318
17.866717	0.1	77.629273
17.868383	0.1	77.668135
17.870050	0.1	77.709560
17.871717	0.1	77.753191
17.873383	0.1	77.797716
17.875050	0.1	77.841942
17.876717	0.1	77.885156
17.878383	0.1	77.927594
17.880050	0.1	77.969317
17.881717	0.1	78.010564
17.883383	0.1	78.052168
17.885050	0.1	78.094725
17.886717	0.1	78.138237
17.888383	0.1	78.183179
17.890050	0.1	78.230624
17.891717	0.1	78.279858
17.893383	0.1	78.327899
17.895050	0.1	78.372662
17.896717	0.1	78.413968
17.898383	0.1	78.453128
17.900050	0.1	78.491752
17.901717	0.1	78.530316
17.903383	0.1	78.569119
17.905050	0.1	78.608458
17.906717	0.1	78.647976
17.908383	0.1	78.686898
17.910050	0.1	78.724866
17.911717	0.1	78.762655
17.913383	0.1	78.801637
17.915050	0.1	78.842287
17.916717	0.1	78.883593
17.918383	0.1	78.923588
17.920050	0.1	78.961139
17.921717	0.1	78.996782
17.923383	0.1	79.032009
17.925050	0.1	79.066997
17.926717	0.1	79.100494
17.928383	0.1	79.130952
17.930050	0.1	79.157894
17.931717	0.1	79.182272
17.933383	0.1	79.205041
17.935050	0.1	79.227512
17.936717	0.1	79.251413
17.938383	0.1	79.277818
17.940050	0.1	79.305475
17.941717	0.1	79.330926
17.943383	0.1	79.350715
17.945050	0.1	79.364006
17.946717	0.1	79.373066
17.948383	0.1	79.381590
17.950050	0.1	79.392319
17.951717	0.1	79.406087
17.953383	0.1	79.421465
17.955050	0.1	79.436963
17.956717	0.1	79.451685
17.958383	0.1	79.464261
17.960050	0.1	79.473381
17.961717	0.1	79.478865
17.963383	0.1	79.482143
17.965050	0.1	79.485421
17.966717	0.1	79.490190
17.968383	0.1	79.496031
17.970050	0.1	79.501157
17.971717	0.1	79.504077
17.973383	0.1	79.505508
17.975050	0.1	79.507534
17.976717	0.1	79.511230
17.978383	0.1	79.516475
17.980050	0.1	79.521899
17.981717	0.1	79.525893
17.983383	0.1	79.527204
17.985050	0.1	79.525535
17.986717	0.1	79.521840
17.988383	0.1	79.518323
17.990050	0.1	79.517071
17.991717	0.1	79.517906
17.993383	0.1	79.519217
17.995050	0.1	79.519694
17.996717	0.1	79.518204
17.998383	0.1	79.514389
18.000050	0.1	79.509144
18.001717	0.1	79.503779
18.003383	0.1	79.498534
18.005050	0.1	79.492693
18.006717	0.1	79.485779
18.008383	0.1	79.477673
18.010050	0.1	79.467719
18.011717	0.1	79.454725
18.013383	0.1	79.438930
18.015050	0.1	79.422300
18.016717	0.1	79.406922
18.018383	0.1	79.393153
18.020050	0.1	79.379265
18.021717	0.1	79.363112
18.023383	0.1	79.344158
18.025050	0.1	79.323654
18.026717	0.1	79.303210
18.028383	0.1	79.283242
18.030050	0.1	79.263096
18.031717	0.1	79.242413
18.033383	0.1	79.221373
18.035050	0.1	79.199676
18.036717	0.1	79.176907
18.038383	0.1	79.152768
18.040050	0.1	79.127138
18.041717	0.1	79.100494
18.043383	0.1	79.074209
18.045050	0.1	79.049354
18.046717	0.1	79.025810
18.048383	0.1	79.002564
18.050050	0.1	78.979676
18.051717	0.1	78.957324
18.053383	0.1	78.935032
18.055050	0.1	78.911905
18.056717	0.1	78.886812
18.058383	0.1	78.858201
18.060050	0.1	78.825717
18.061717	0.1	78.790371
18.063383	0.1	78.754013
18.065050	0.1	78.717356
18.066717	0.1	78.680222
18.068383	0.1	78.643088
18.070050	0.1	78.607325
18.071717	0.1	78.574483
18.073383	0.1	78.544741
18.075050	0.1	78.516786
18.076717	0.1	78.487997
18.078383	0.1	78.455930
18.080050	0.1	78.419809
18.081717	0.1	78.381185
18.083383	0.1	78.341846
18.085050	0.1	78.303044
18.086717	0.1	78.265672
18.088383	0.1	78.229492
18.090050	0.1	78.192775
18.091717	0.1	78.153198
18.093383	0.1	78.109627
18.095050	0.1	78.063254
18.096717	0.1	78.016643
18.098383	0.1	77.971403
18.100050	0.1	77.926938
18.101717	0.1	77.881043
18.103383	0.1	77.832286
18.105050	0.1	77.780669
18.106717	0.1	77.727322
18.108383	0.1	77.673261
18.110050	0.1	77.618723
18.111717	0.1	77.564304
18.113383	0.1	77.510540
18.115050	0.1	77.457135
18.116717	0.1	77.402835
18.118383	0.1	77.346210
18.120050	0.1	77.286665
18.121717	0.1	77.224140
18.123383	0.1	77.158575
18.125050	0.1	77.089493
18.126717	0.1	77.015703
18.128383	0.1	76.936846
18.130050	0.1	76.855306
18.131717	0.1	76.775555
18.133383	0.1	76.701109
18.135050	0.1	76.632504
18.136717	0.1	76.567178
18.138383	0.1	76.501314
18.140050	0.1	76.431696
18.141717	0.1	76.356833
18.143383	0.1	76.277141
18.145050	0.1	76.193874
18.146717	0.1	76.108818
18.148383	0.1	76.023166
18.150050	0.1	75.937395
18.151717	0.1	75.852160
18.153383	0.1	75.769012
18.155050	0.1	75.688009
18.156717	0.1	75.607722
18.158383	0.1	75.527494
18.160050	0.1	75.447862
18.161717	0.1	75.369363
18.163383	0.1	75.291161
18.165050	0.1	75.212304
18.166717	0.1	75.132851
18.168383	0.1	75.053994
18.170050	0.1	74.977164
18.171717	0.1	74.902181
18.173383	0.1	74.827377
18.175050	0.1	74.750011
18.176717	0.1	74.668889
18.178383	0.1	74.584846
18.180050	0.1	74.500744
18.181717	0.1	74.419562
18.183383	0.1	74.342136
18.185050	0.1	74.267034
18.186717	0.1	74.192290
18.188383	0.1	74.115996
18.190050	0.1	74.036543
18.191717	0.1	73.953216
18.193383	0.1	73.866610
18.195050	0.1	73.778753
18.196717	0.1	73.692803
18.198383	0.1	73.611323
18.200050	0.1	73.534314
18.201717	0.1	73.460285
18.203383	0.1	73.387329
18.205050	0.1	73.313539
18.206717	0.1	73.237722
18.208383	0.1	73.159401
18.210050	0.1	73.078875
18.211717	0.1	72.997098
18.213383	0.1	72.915260
18.215050	0.1	72.834258
18.216717	0.1	72.753851
18.218383	0.1	72.672967
18.220050	0.1	72.591190
18.221717	0.1	72.509114
18.223383	0.1	72.428290
18.225050	0.1	72.349314
18.226717	0.1	72.272126
18.228383	0.1	72.196249
18.230050	0.1	72.121326
18.231717	0.1	72.046463
18.233383	0.1	71.970288
18.235050	0.1	71.891074
18.236717	0.1	71.807925
18.238383	0.1	71.721796
18.240050	0.1	71.634893
18.241717	0.1	71.549777
18.243383	0.1	71.468536
18.245050	0.1	71.392064
18.246717	0.1	71.318869
18.248383	0.1	71.245615
18.250050	0.1	71.169857
18.251717	0.1	71.091120
18.253383	0.1	71.010296
18.255050	0.1	70.928518
18.256717	0.1	70.846443
18.258383	0.1	70.764665
18.260050	0.1	70.684318
18.261717	0.1	70.606594
18.263383	0.1	70.531849
18.265050	0.1	70.459012
18.266717	0.1	70.386295
18.268383	0.1	70.311908
18.270050	0.1	70.235257
18.271717	0.1	70.158009
18.273383	0.1	70.082251
18.275050	0.1	70.008461
18.276717	0.1	69.936518
18.278383	0.1	69.866423
18.280050	0.1	69.797341
18.281717	0.1	69.727365
18.283383	0.1	69.655780
18.285050	0.1	69.584314
18.286717	0.1	69.515471
18.288383	0.1	69.449667
18.290050	0.1	69.385175
18.291717	0.1	69.319968
18.293383	0.1	69.252674
18.295050	0.1	69.184069
18.296717	0.1	69.116477
18.298383	0.1	69.051329
18.300050	0.1	68.988029
18.301717	0.1	68.924550
18.303383	0.1	68.859283
18.305050	0.1	68.792168
18.306717	0.1	68.724458
18.308383	0.1	68.658118
18.310050	0.1	68.595652
18.311717	0.1	68.539206
18.313383	0.1	68.488364
18.315050	0.1	68.440680
18.316717	0.1	68.394009
18.318383	0.1	68.347458
18.320050	0.1	68.299715
18.321717	0.1	68.248991
18.323383	0.1	68.194215
18.325050	0.1	68.136219
18.326717	0.1	68.077688
18.328383	0.1	68.021302
18.330050	0.1	67.967836
18.331717	0.1	67.917172
18.333383	0.1	67.868773
18.335050	0.1	67.821984
18.336717	0.1	67.775313
18.338383	0.1	67.727272
18.340050	0.1	67.677860
18.341717	0.1	67.628745
18.343383	0.1	67.580942
18.345050	0.1	67.533318
18.346717	0.1	67.483846
18.348383	0.1	67.432646
18.350050	0.1	67.382280
18.351717	0.1	67.334835
18.353383	0.1	67.290429
18.355050	0.1	67.247812
18.356717	0.1	67.205373
18.358383	0.1	67.161087
18.360050	0.1	67.114596
18.361717	0.1	67.066971
18.363383	0.1	67.019049
18.365050	0.1	66.971366
18.366717	0.1	66.924695
18.368383	0.1	66.879217
18.370050	0.1	66.834215
18.371717	0.1	66.788439
18.373383	0.1	66.741232
18.375050	0.1	66.693370
18.376717	0.1	66.645447
18.378383	0.1	66.597287
18.380050	0.1	66.548053
18.381717	0.1	66.496436
18.383383	0.1	66.442315
18.385050	0.1	66.386942
18.386717	0.1	66.331689
18.388383	0.1	66.276435
18.390050	0.1	66.219930
18.391717	0.1	66.161279
18.393383	0.1	66.100959
18.395050	0.1	66.039268
18.396717	0.1	65.975253
18.398383	0.1	65.908615
18.400050	0.1	65.841023
18.401717	0.1	65.775160
18.403383	0.1	65.711741
18.405050	0.1	65.649752
18.406717	0.1	65.587346
18.408383	0.1	65.523151
18.410050	0.1	65.456990
18.411717	0.1	65.389458
18.413383	0.1	65.321390
18.415050	0.1	65.252904
18.416717	0.1	65.183703
18.418383	0.1	65.113906
18.420050	0.1	65.043155
18.421717	0.1	64.970140
18.423383	0.1	64.892773
18.425050	0.1	64.810757
18.426717	0.1	64.726416
18.428383	0.1	64.643089
18.430050	0.1	64.562742
18.431717	0.1	64.484779
18.433383	0.1	64.406220
18.435050	0.1	64.324085
18.436717	0.1	64.237479
18.438383	0.1	64.147297
18.440050	0.1	64.055566
18.441717	0.1	63.964669
18.443383	0.1	63.876573
18.445050	0.1	63.792292
18.446717	0.1	63.711587
18.448383	0.1	63.632790
18.450050	0.1	63.553039
18.451717	0.1	63.470367
18.453383	0.1	63.384358
18.455050	0.1	63.295130
18.456717	0.1	63.202504
18.458383	0.1	63.106839
18.460050	0.1	63.009564
18.461717	0.1	62.912647
18.463383	0.1	62.818173
18.465050	0.1	62.726978
18.466717	0.1	62.637333
18.468383	0.1	62.546019
18.470050	0.1	62.451247
18.471717	0.1	62.354032
18.473383	0.1	62.257353
18.475050	0.1	62.164132
18.476717	0.1	62.074248
18.478383	0.1	61.984125
18.480050	0.1	61.890129
18.481717	0.1	61.792079
18.483383	0.1	61.692361
18.485050	0.1	61.593715
18.486717	0.1	61.497334
18.488383	0.1	61.402503
18.490050	0.1	61.307494
18.491717	0.1	61.211172
18.493383	0.1	61.114315
18.495050	0.1	61.018053
18.496717	0.1	60.921851
18.498383	0.1	60.823861
18.500050	0.1	60.723845
18.501717	0.1	60.623113
18.503383	0.1	60.522739
18.505050	0.1	60.422663
18.506717	0.1	60.322229
18.508383	0.1	60.221974
18.510050	0.1	60.122732
18.511717	0.1	60.024861
18.513383	0.1	59.927884
18.515050	0.1	59.831146
18.516717	0.1	59.733692
18.518383	0.1	59.633497
18.520050	0.1	59.529666
18.521717	0.1	59.424106
18.523383	0.1	59.319679
18.525050	0.1	59.217278
18.526717	0.1	59.116725
18.528383	0.1	59.018556
18.530050	0.1	58.922890
18.531717	0.1	58.828536
18.533383	0.1	58.732632
18.535050	0.1	58.632795
18.536717	0.1	58.528606
18.538383	0.1	58.422390
18.540050	0.1	58.317188
18.541717	0.1	58.214430
18.543383	0.1	58.113757
18.545050	0.1	58.014575
18.546717	0.1	57.917122
18.548383	0.1	57.821814
18.550050	0.1	57.728294
18.551717	0.1	57.636026
18.553383	0.1	57.544354
18.555050	0.1	57.452682
18.556717	0.1	57.360414
18.558383	0.1	57.267490
18.560050	0.1	57.174328
18.561717	0.1	57.081226
18.563383	0.1	56.987885
18.565050	0.1	56.893591
18.566717	0.1	56.798402
18.568383	0.1	56.703034
18.570050	0.1	56.609276
18.571717	0.1	56.518856
18.573383	0.1	56.432191
18.575050	0.1	56.347374
18.576717	0.1	56.261543
18.578383	0.1	56.173268
18.580050	0.1	56.083325
18.581717	0.1	55.993560
18.583383	0.1	55.905703
18.585050	0.1	55.820170
18.586717	0.1	55.736426
18.588383	0.1	55.652801
18.590050	0.1	55.567804
18.591717	0.1	55.481497
18.593383	0.1	55.395905
18.595050	0.1	55.313531
18.596717	0.1	55.235747
18.598383	0.1	55.161420
18.600050	0.1	55.087868
18.601717	0.1	55.012229
18.603383	0.1	54.933194
18.605050	0.1	54.850820
18.606717	0.1	54.765824
18.608383	0.1	54.679039
18.610050	0.1	54.591897
18.611717	0.1	54.505769
18.613383	0.1	54.420772
18.615050	0.1	54.336849
18.616717	0.1	54.254356
18.618383	0.1	54.173354
18.620050	0.1	54.093603
18.621717	0.1	54.014388
18.623383	0.1	53.935173
18.625050	0.1	53.856495
18.626717	0.1	53.779128
18.628383	0.1	53.702834
18.630050	0.1	53.627792
18.631717	0.1	53.553942
18.633383	0.1	53.480450
18.635050	0.1	53.405705
18.636717	0.1	53.328994
18.638383	0.1	53.251031
18.640050	0.1	53.173605
18.641717	0.1	53.098265
18.643383	0.1	53.025130
18.645050	0.1	52.951876
18.646717	0.1	52.876237
18.648383	0.1	52.798453
18.650050	0.1	52.719715
18.651717	0.1	52.641037
18.653383	0.1	52.563909
18.655050	0.1	52.490178
18.656717	0.1	52.420500
18.658383	0.1	52.353683
18.660050	0.1	52.287582
18.661717	0.1	52.220824
18.663383	0.1	52.153948
18.665050	0.1	52.087608
18.666717	0.1	52.021149
18.668383	0.1	51.953617
18.670050	0.1	51.886621
18.671717	0.1	51.823202
18.673383	0.1	51.764789
18.675050	0.1	51.711145
18.676717	0.1	51.660839
18.678383	0.1	51.611605
18.680050	0.1	51.561239
18.681717	0.1	51.510158
18.683383	0.1	51.460865
18.685050	0.1	51.414493
18.686717	0.1	51.370147
18.688383	0.1	51.326814
18.690050	0.1	51.284674
18.691717	0.1	51.244500
18.693383	0.1	51.207665
18.695050	0.1	51.175895
18.696717	0.1	51.150265
18.698383	0.1	51.130119
18.700050	0.1	51.113191
18.701717	0.1	51.097277
18.703383	0.1	51.082555
18.705050	0.1	51.071170
18.706717	0.1	51.065269
18.708383	0.1	51.065686
18.710050	0.1	51.072481
18.711717	0.1	51.085654
18.713383	0.1	51.104370
18.715050	0.1	51.127020
18.716717	0.1	51.153007
18.718383	0.1	51.184180
18.720050	0.1	51.223579
18.721717	0.1	51.272813
18.723383	0.1	51.330391
18.725050	0.1	51.393095
18.726717	0.1	51.458362
18.728383	0.1	51.525596
18.730050	0.1	51.596049
18.731717	0.1	51.671866
18.733383	0.1	51.755849
18.735050	0.1	51.850739
18.736717	0.1	51.958087
18.738383	0.1	52.076879
18.740050	0.1	52.204970
18.741717	0.1	52.341047
18.743383	0.1	52.484992
18.745050	0.1	52.636925
18.746717	0.1	52.797499
18.748383	0.1	52.967909
18.750050	0.1	53.149286
18.751717	0.1	53.341213
18.753383	0.1	53.542558
18.755050	0.1	53.752068
18.756717	0.1	53.968910
18.758383	0.1	54.192725
18.760050	0.1	54.424349
18.761717	0.1	54.665748
18.763383	0.1	54.919485
18.765050	0.1	55.187169
18.766717	0.1	55.469099
18.768383	0.1	55.764023
18.770050	0.1	56.070093
18.771717	0.1	56.386713
18.773383	0.1	56.714777
18.775050	0.1	57.054761
18.776717	0.1	57.406667
18.778383	0.1	57.770792
18.780050	0.1	58.148626
18.781717	0.1	58.542553
18.783383	0.1	58.954123
18.785050	0.1	59.383098
18.786717	0.1	59.827927
18.788383	0.1	60.287420
18.790050	0.1	60.762051
18.791717	0.1	61.253671
18.793383	0.1	61.763708
18.795050	0.1	62.293116
18.796717	0.1	62.842730
18.798383	0.1	63.413803
18.800050	0.1	64.007465
18.801717	0.1	64.624790
18.803383	0.1	65.266852
18.805050	0.1	65.934960
18.806717	0.1	66.630904
18.808383	0.1	67.355756
18.810050	0.1	68.109159
18.811717	0.1	68.889801
18.813383	0.1	69.696133
18.815050	0.1	70.527796
18.816717	0.1	71.386640
18.818383	0.1	72.276418
18.820050	0.1	73.199753
18.821717	0.1	74.156229
18.823383	0.1	75.143521
18.825050	0.1	76.160495
18.826717	0.1	77.207033
18.828383	0.1	78.282540
18.830050	0.1	79.385762
18.831717	0.1	80.514495
18.833383	0.1	81.666474
18.835050	0.1	82.838004
18.836717	0.1	84.024375
18.838383	0.1	85.222488
18.840050	0.1	86.431926
18.841717	0.1	87.652450
18.843383	0.1	88.882452
18.845050	0.1	90.117996
18.846717	0.1	91.352945
18.848383	0.1	92.579549
18.850050	0.1	93.790477
18.851717	0.1	94.980365
18.853383	0.1	96.145874
18.855050	0.1	97.283667
18.856717	0.1	98.388559
18.858383	0.1	99.453098
18.860050	0.1	100.470251
18.861717	0.1	101.436204
18.863383	0.1	102.349883
18.865050	0.1	103.208667
18.866717	0.1	104.007310
18.868383	0.1	104.739255
18.870050	0.1	105.398482
18.871717	0.1	105.979687
18.873383	0.1	106.478042
18.875050	0.1	106.890983
18.876717	0.1	107.218570
18.878383	0.1	107.460982
18.880050	0.1	107.618040
18.881717	0.1	107.690043
18.883383	0.1	107.676393
18.885050	0.1	107.575900
18.886717	0.1	107.387907
18.888383	0.1	107.112712
18.890050	0.1	106.750495
18.891717	0.1	106.301433
18.893383	0.1	105.768270
18.895050	0.1	105.156190
18.896717	0.1	104.469782
18.898383	0.1	103.712207
18.900050	0.1	102.886743
18.901717	0.1	101.997620
18.903383	0.1	101.049906
18.905050	0.1	100.048250
18.906717	0.1	98.995334
18.908383	0.1	97.892111
18.910050	0.1	96.740609
18.911717	0.1	95.545417
18.913383	0.1	94.312852
18.915050	0.1	93.048399
18.916717	0.1	91.755276
18.918383	0.1	90.436404
18.920050	0.1	89.095240
18.921717	0.1	87.736373
18.923383	0.1	86.365109
18.925050	0.1	84.987288
18.926717	0.1	83.606963
18.928383	0.1	82.226877
18.930050	0.1	80.850546
18.931717	0.1	79.483156
18.933383	0.1	78.128939
18.935050	0.1	76.789205
18.936717	0.1	75.462644
18.938383	0.1	74.147527
18.940050	0.1	72.844569
18.941717	0.1	71.556930
18.943383	0.1	70.289080
18.945050	0.1	69.046382
18.946717	0.1	67.832832
18.948383	0.1	66.648130
18.950050	0.1	65.489177
18.951717	0.1	64.354483
18.953383	0.1	63.246075
18.955050	0.1	62.166933
18.956717	0.1	61.118487
18.958383	0.1	60.101572
18.960050	0.1	59.117023
18.961717	0.1	58.164600
18.963383	0.1	57.243172
18.965050	0.1	56.352917
18.966717	0.1	55.495444
18.968383	0.1	54.671231
18.970050	0.1	53.879562
18.971717	0.1	53.118590
18.973383	0.1	52.386168
18.975050	0.1	51.680568
18.976717	0.1	51.001433
18.978383	0.1	50.348464
18.980050	0.1	49.720350
18.981717	0.1	49.115959
18.983383	0.1	48.535409
18.985050	0.1	47.977868
18.986717	0.1	47.441664
18.988383	0.1	46.925965
18.990050	0.1	46.430114
18.991717	0.1	45.953396
18.993383	0.1	45.496049
18.995050	0.1	45.059088
18.996717	0.1	44.642928
18.998383	0.1	44.245723
19.000050	0.1	43.864610
19.001717	0.1	43.497684
19.003383	0.1	43.144944
19.005050	0.1	42.807105
19.006717	0.1	42.484048
19.008383	0.1	42.174342
19.010050	0.1	41.875782
19.011717	0.1	41.586700
19.013383	0.1	41.306737
19.015050	0.1	41.035953
19.016717	0.1	40.774527
19.018383	0.1	40.522161
19.020050	0.1	40.278735
19.021717	0.1	40.044966
19.023383	0.1	39.822044
19.025050	0.1	39.610150
19.026717	0.1	39.407017
19.028383	0.1	39.210143
19.030050	0.1	39.017978
19.031717	0.1	38.829627
19.033383	0.1	38.644674
19.035050	0.1	38.462880
19.036717	0.1	38.284244
19.038383	0.1	38.110080
19.040050	0.1	37.942591
19.041717	0.1	37.783506
19.043383	0.1	37.632646
19.045050	0.1	37.488522
19.046717	0.1	37.349703
19.048383	0.1	37.214579
19.050050	0.1	37.081005
19.051717	0.1	36.948087
19.053383	0.1	36.816778
19.055050	0.1	36.687317
19.056717	0.1	36.559703
19.058383	0.1	36.435129
19.060050	0.1	36.314549
19.061717	0.1	36.197545
19.063383	0.1	36.083522
19.065050	0.1	35.972597
19.066717	0.1	35.865071
19.068383	0.1	35.760464
19.070050	0.1	35.657229
19.071717	0.1	35.554769
19.073383	0.1	35.454275
19.075050	0.1	35.357239
19.076717	0.1	35.263064
19.078383	0.1	35.170259
19.080050	0.1	35.078289
19.081717	0.1	34.988048
19.083383	0.1	34.900489
19.085050	0.1	34.815612
19.086717	0.1	34.731807
19.088383	0.1	34.648480
19.090050	0.1	34.567239
19.091717	0.1	34.488978
19.093383	0.1	34.411373
19.095050	0.1	34.331562
19.096717	0.1	34.249367
19.098383	0.1	34.167411
19.100050	0.1	34.088375
19.101717	0.1	34.013333
19.103383	0.1	33.941569
19.105050	0.1	33.870878
19.106717	0.1	33.799114
19.108383	0.1	33.726039
19.110050	0.1	33.652784
19.111717	0.1	33.579769
19.113383	0.1	33.506693
19.115050	0.1	33.433320
19.116717	0.1	33.359887
19.118383	0.1	33.286812
19.120050	0.1	33.214333
19.121717	0.1	33.142032
19.123383	0.1	33.070209
19.125050	0.1	32.999458
19.126717	0.1	32.930078
19.128383	0.1	32.862248
19.130050	0.1	32.796266
19.131717	0.1	32.732012
19.133383	0.1	32.668712
19.135050	0.1	32.605590
19.136717	0.1	32.541933
19.138383	0.1	32.477321
19.140050	0.1	32.411756
19.141717	0.1	32.346549
19.143383	0.1	32.283904
19.145050	0.1	32.224776
19.146717	0.1	32.167317
19.148383	0.1	32.108428
19.150050	0.1	32.045605
19.151717	0.1	31.978311
19.153383	0.1	31.908216
19.155050	0.1	31.838836
19.156717	0.1	31.773688
19.158383	0.1	31.714560
19.160050	0.1	31.660737
19.161717	0.1	31.609358
19.163383	0.1	31.557741
19.165050	0.1	31.504454
19.166717	0.1	31.450154
19.168383	0.1	31.396868
19.170050	0.1	31.344594
19.171717	0.1	31.291904
19.173383	0.1	31.238737
19.175050	0.1	31.186344
19.176717	0.1	31.135203
19.178383	0.1	31.083466
19.180050	0.1	31.029286
19.181717	0.1	30.973734
19.183383	0.1	30.919494
19.185050	0.1	30.867817
19.186717	0.1	30.817928
19.188383	0.1	30.769171
19.190050	0.1	30.722382
19.191717	0.1	30.677857
19.193383	0.1	30.633690
19.195050	0.1	30.587496
19.196717	0.1	30.539157
19.198383	0.1	30.490043
19.200050	0.1	30.440630
19.201717	0.1	30.391099
19.203383	0.1	30.342104
19.205050	0.1	30.294420
19.206717	0.1	30.247869
19.208383	0.1	30.200960
19.210050	0.1	30.152025
19.211717	0.1	30.100884
19.213383	0.1	30.048730
19.215050	0.1	29.996933
19.216717	0.1	29.945971
19.218383	0.1	29.895248
19.220050	0.1	29.843332
19.221717	0.1	29.789271
19.223383	0.1	29.734315
19.225050	0.1	29.680313
19.226717	0.1	29.627206
19.228383	0.1	29.573144
19.230050	0.1	29.517474
19.231717	0.1	29.461386
19.233383	0.1	29.406311
19.235050	0.1	29.352667
19.236717	0.1	29.299917
19.238383	0.1	29.246094
19.240050	0.1	29.188515
19.241717	0.1	29.126527
19.243383	0.1	29.061677
19.245050	0.1	28.996112
19.246717	0.1	28.930964
19.248383	0.1	28.867723
19.250050	0.1	28.807880
19.251717	0.1	28.751613
19.253383	0.1	28.697254
19.255050	0.1	28.642120
19.256717	0.1	28.584005
19.258383	0.1	28.522314
19.260050	0.1	28.457405
19.261717	0.1	28.389575
19.263383	0.1	28.319420
19.265050	0.1	28.248431
19.266717	0.1	28.178455
19.268383	0.1	28.110089
19.270050	0.1	28.042318
19.271717	0.1	27.973952
19.273383	0.1	27.905287
19.275050	0.1	27.837815
19.276717	0.1	27.772309
19.278383	0.1	27.708353
19.280050	0.1	27.644934
19.281717	0.1	27.581395
19.283383	0.1	27.518155
19.285050	0.1	27.456464
19.286717	0.1	27.396800
19.288383	0.1	27.338447
19.290050	0.1	27.280213
19.291717	0.1	27.220906
19.293383	0.1	27.160467
19.295050	0.1	27.100028
19.296717	0.1	27.040364
19.298383	0.1	26.980223
19.300050	0.1	26.918830
19.301717	0.1	26.857735
19.303383	0.1	26.798190
19.305050	0.1	26.739659
19.306717	0.1	26.681246
19.308383	0.1	26.623966
19.310050	0.1	26.569189
19.311717	0.1	26.517512
19.313383	0.1	26.468219
19.315050	0.1	26.419343
19.316717	0.1	26.370169
19.318383	0.1	26.320757
19.320050	0.1	26.270987
19.321717	0.1	26.220502
19.323383	0.1	26.170196
19.325050	0.1	26.121916
19.326717	0.1	26.076855
19.328383	0.1	26.034595
19.330050	0.1	25.993110
19.331717	0.1	25.950851
19.333383	0.1	25.907756
19.335050	0.1	25.864901
19.336717	0.1	25.823118
19.338383	0.1	25.782587
19.340050	0.1	25.742771
19.341717	0.1	25.703253
19.343383	0.1	25.664212
19.345050	0.1	25.625707
19.346717	0.1	25.586130
19.348383	0.1	25.543989
19.350050	0.1	25.499226
19.351717	0.1	25.453092
19.353383	0.1	25.407375
19.355050	0.1	25.363447
19.356717	0.1	25.322379
19.358383	0.1	25.284351
19.360050	0.1	25.248410
19.361717	0.1	25.212111
19.363383	0.1	25.173964
19.365050	0.1	25.134148
19.366717	0.1	25.093319
19.368383	0.1	25.052728
19.370050	0.1	25.013568
19.371717	0.1	24.976732
19.373383	0.1	24.941982
19.375050	0.1	24.907471
19.376717	0.1	24.870993
19.378383	0.1	24.832071
19.380050	0.1	24.792017
19.381717	0.1	24.752678
19.383383	0.1	24.715663
19.385050	0.1	24.681152
19.386717	0.1	24.647714
19.388383	0.1	24.613382
19.390050	0.1	24.576963
19.391717	0.1	24.538697
19.393383	0.1	24.498285
19.395050	0.1	24.454714
19.396717	0.1	24.408223
19.398383	0.1	24.360897
19.400050	0.1	24.315418
19.401717	0.1	24.273516
19.403383	0.1	24.235190
19.405050	0.1	24.198891
19.406717	0.1	24.163426
19.408383	0.1	24.128140
19.410050	0.1	24.092199
19.411717	0.1	24.055721
19.413383	0.1	24.019660
19.415050	0.1	23.983778
19.416717	0.1	23.946227
19.418383	0.1	23.905398
19.420050	0.1	23.862125
19.421717	0.1	23.818077
19.423383	0.1	23.773850
19.425050	0.1	23.729564
19.426717	0.1	23.687543
19.428383	0.1	23.649754
19.430050	0.1	23.615898
19.431717	0.1	23.584129
19.433383	0.1	23.552002
19.435050	0.1	23.517133
19.436717	0.1	23.478211
19.438383	0.1	23.435832
19.440050	0.1	23.391189
19.441717	0.1	23.345353
19.443383	0.1	23.299517
19.445050	0.1	23.255469
19.446717	0.1	23.213865
19.448383	0.1	23.173870
19.450050	0.1	23.133816
19.451717	0.1	23.092510
19.453383	0.1	23.050071
19.455050	0.1	23.008169
19.456717	0.1	22.968532
19.458383	0.1	22.931458
19.460050	0.1	22.896708
19.461717	0.1	22.863807
19.463383	0.1	22.831918
19.465050	0.1	22.800030
19.466717	0.1	22.767188
19.468383	0.1	22.733451
19.470050	0.1	22.699953
19.471717	0.1	22.667827
19.473383	0.1	22.637547
19.475050	0.1	22.608341
19.476717	0.1	22.578002
19.478383	0.1	22.544326
19.480050	0.1	22.508205
19.481717	0.1	22.472800
19.483383	0.1	22.440673
19.485050	0.1	22.412659
19.486717	0.1	22.388162
19.488383	0.1	22.365989
19.490050	0.1	22.344710
19.491717	0.1	22.322894
19.493383	0.1	22.299053
19.495050	0.1	22.272588
19.496717	0.1	22.244038
19.498383	0.1	22.214831
19.500050	0.1	22.186400
19.501717	0.1	22.160651
19.503383	0.1	22.139193
19.505050	0.1	22.121550
19.506717	0.1	22.104801
19.508383	0.1	22.084893
19.510050	0.1	22.059323
19.511717	0.1	22.029282
19.513383	0.1	21.998049
19.515050	0.1	21.968604
19.516717	0.1	21.941306
19.518383	0.1	21.914543
19.520050	0.1	21.886112
19.521717	0.1	21.855117
19.523383	0.1	21.822752
19.525050	0.1	21.790804
19.526717	0.1	21.760405
19.528383	0.1	21.731676
19.530050	0.1	21.703721
19.531717	0.1	21.674694
19.533383	0.1	21.642984
19.535050	0.1	21.607400
19.536717	0.1	21.567644
19.538383	0.1	21.525146
19.540050	0.1	21.481754
19.541717	0.1	21.438063
19.543383	0.1	21.393300
19.545050	0.1	21.346213
19.546717	0.1	21.297039
19.548383	0.1	21.246435
19.550050	0.1	21.194996
19.551717	0.1	21.142722
19.553383	0.1	21.089376
19.555050	0.1	21.034659
19.556717	0.1	20.977975
19.558383	0.1	20.920337
19.560050	0.1	20.863713
19.561717	0.1	20.808996
19.563383	0.1	20.754815
19.565050	0.1	20.699681
19.566717	0.1	20.642759
19.568383	0.1	20.584167
19.570050	0.1	20.524861
19.571717	0.1	20.466210
19.573383	0.1	20.408810
19.575050	0.1	20.352722
19.576717	0.1	20.297588
19.578383	0.1	20.243884
19.580050	0.1	20.192565
19.581717	0.1	20.143927
19.583383	0.1	20.096840
19.585050	0.1	20.050169
19.586717	0.1	20.003856
19.588383	0.1	19.957842
19.590050	0.1	19.911648
19.591717	0.1	19.864680
19.593383	0.1	19.817532
19.595050	0.1	19.770981
19.596717	0.1	19.726278
19.598383	0.1	19.684852
19.600050	0.1	19.648255
19.601717	0.1	19.616069
19.603383	0.1	19.586087
19.605050	0.1	19.556464
19.606717	0.1	19.526423
19.608383	0.1	19.496263
19.610050	0.1	19.466163
19.611717	0.1	19.435765
19.613383	0.1	19.404710
19.615050	0.1	19.373120
19.616717	0.1	19.341530
19.618383	0.1	19.310714
19.620050	0.1	19.280375
19.621717	0.1	19.249858
19.623383	0.1	19.219280
19.625050	0.1	19.189776
19.626717	0.1	19.162596
19.628383	0.1	19.138278
19.630050	0.1	19.117476
19.631717	0.1	19.100190
19.633383	0.1	19.083978
19.635050	0.1	19.065441
19.636717	0.1	19.043566
19.638383	0.1	19.020141
19.640050	0.1	18.997492
19.641717	0.1	18.976630
19.643383	0.1	18.956782
19.645050	0.1	18.936456
19.646717	0.1	18.915356
19.648383	0.1	18.893660
19.650050	0.1	18.870951
19.651717	0.1	18.846513
19.653383	0.1	18.820108
19.655050	0.1	18.792094
19.656717	0.1	18.763663
19.658383	0.1	18.735887
19.660050	0.1	18.709005
19.661717	0.1	18.682183
19.663383	0.1	18.654169
19.665050	0.1	18.624307
19.666717	0.1	18.593193
19.668383	0.1	18.562080
19.670050	0.1	18.530668
19.671717	0.1	18.497349
19.673383	0.1	18.461348
19.675050	0.1	18.423022
19.676717	0.1	18.383385
19.678383	0.1	18.343629
19.680050	0.1	18.304111
19.681717	0.1	18.264712
19.683383	0.1	18.225194
19.685050	0.1	18.185021
19.686717	0.1	18.143297
19.688383	0.1	18.099905
19.690050	0.1	18.055738
19.691717	0.1	18.011213
19.693383	0.1	17.966272
19.695050	0.1	17.921091
19.696717	0.1	17.875434
19.698383	0.1	17.829062
19.700050	0.1	17.782689
19.701717	0.1	17.736853
19.703383	0.1	17.691136
19.705050	0.1	17.645718
19.706717	0.1	17.601670
19.708383	0.1	17.560602
19.710050	0.1	17.522753
19.711717	0.1	17.486454
19.713383	0.1	17.449797
19.715050	0.1	17.411293
19.716717	0.1	17.370404
19.718383	0.1	17.327012
19.720050	0.1	17.282487
19.721717	0.1	17.239154
19.723383	0.1	17.198444
19.725050	0.1	17.160119
19.726717	0.1	17.123223
19.728383	0.1	17.087341
19.730050	0.1	17.053128
19.731717	0.1	17.021180
19.733383	0.1	16.991139
19.735050	0.1	16.961695
19.736717	0.1	16.931356
19.738383	0.1	16.899825
19.740050	0.1	16.867698
19.741717	0.1	16.835989
19.743383	0.1	16.805173
19.745050	0.1	16.775132
19.746717	0.1	16.745688
19.748383	0.1	16.716243
19.750050	0.1	16.686321
19.751717	0.1	16.656400
19.753383	0.1	16.627492
19.755050	0.1	16.600610
19.756717	0.1	16.576053
19.758383	0.1	16.552926
19.760050	0.1	16.530038
19.761717	0.1	16.506077
19.763383	0.1	16.479672
19.765050	0.1	16.450168
19.766717	0.1	16.419471
19.768383	0.1	16.390146
19.770050	0.1	16.363860
19.771717	0.1	16.340793
19.773383	0.1	16.320528
19.775050	0.1	16.302229
19.776717	0.1	16.284526
19.778383	0.1	16.266407
19.780050	0.1	16.248108
19.781717	0.1	16.229988
19.783383	0.1	16.211630
19.785050	0.1	16.192318
19.786717	0.1	16.171516
19.788383	0.1	16.149224
19.790050	0.1	16.126574
19.791717	0.1	16.105832
19.793383	0.1	16.088129
19.795050	0.1	16.072215
19.796717	0.1	16.055764
19.798383	0.1	16.038359
19.800050	0.1	16.021312
19.801717	0.1	16.005279
19.803383	0.1	15.989841
19.805050	0.1	15.974463
19.806717	0.1	15.958847
19.808383	0.1	15.943528
19.810050	0.1	15.929104
19.811717	0.1	15.915156
19.813383	0.1	15.899957
19.815050	0.1	15.882553
19.816717	0.1	15.863420
19.818383	0.1	15.844048
19.820050	0.1	15.825928
19.821717	0.1	15.810312
19.823383	0.1	15.797497
19.825050	0.1	15.785755
19.826717	0.1	15.771569
19.828383	0.1	15.751959
19.830050	0.1	15.727461
19.831717	0.1	15.701354
19.833383	0.1	15.676738
19.835050	0.1	15.654267
19.836717	0.1	15.632332
19.838383	0.1	15.608967
19.840050	0.1	15.582622
19.841717	0.1	15.552999
19.843383	0.1	15.522302
19.845050	0.1	15.493692
19.846717	0.1	15.468837
19.848383	0.1	15.446545
19.850050	0.1	15.424789
19.851717	0.1	15.402080
19.853383	0.1	15.377642
19.855050	0.1	15.350820
19.856717	0.1	15.320719
19.858383	0.1	15.287162
19.860050	0.1	15.250922
19.861717	0.1	15.213490
19.863383	0.1	15.176893
19.865050	0.1	15.142501
19.866717	0.1	15.110255
19.868383	0.1	15.079738
19.870050	0.1	15.050233
19.871717	0.1	15.020431
19.873383	0.1	14.988483
19.875050	0.1	14.953078
19.876717	0.1	14.914871
19.878383	0.1	14.876069
19.880050	0.1	14.838994
19.881717	0.1	14.805258
19.883383	0.1	14.774562
19.885050	0.1	14.745296
19.886717	0.1	14.716924
19.888383	0.1	14.689387
19.890050	0.1	14.662028
19.891717	0.1	14.634014
19.893383	0.1	14.605344
19.895050	0.1	14.576436
19.896717	0.1	14.547766
19.898383	0.1	14.520050
19.900050	0.1	14.493585
19.901717	0.1	14.468492
19.903383	0.1	14.444352
19.905050	0.1	14.420451
19.906717	0.1	14.395655
19.908383	0.1	14.369071
19.910050	0.1	14.340342
19.911717	0.1	14.310361
19.913383	0.1	14.280916
19.915050	0.1	14.253319
19.916717	0.1	14.227749
19.918383	0.1	14.204145
19.920050	0.1	14.182926
19.921717	0.1	14.164389
19.923383	0.1	14.148117
19.925050	0.1	14.133633
19.926717	0.1	14.120699
19.928383	0.1	14.109195
19.930050	0.1	14.098109
19.931717	0.1	14.085294
19.933383	0.1	14.068962
19.935050	0.1	14.050008
19.936717	0.1	14.030815
19.938383	0.1	14.013112
19.940050	0.1	13.997019
19.941717	0.1	13.981403
19.943383	0.1	13.965309
19.945050	0.1	13.948441
19.946717	0.1	13.930381
19.948383	0.1	13.910771
19.950050	0.1	13.890506
19.951717	0.1	13.870717
19.953383	0.1	13.851941
19.955050	0.1	13.834775
19.956717	0.1	13.819099
19.958383	0.1	13.804675
19.960050	0.1	13.792039
19.961717	0.1	13.781727
19.963383	0.1	13.772846
19.965050	0.1	13.763131
19.966717	0.1	13.751865
19.968383	0.1	13.740183
19.970050	0.1	13.729275
19.971717	0.1	13.718963
19.973383	0.1	13.708175
19.975050	0.1	13.695837
19.976717	0.1	13.681234
19.978383	0.1	13.664008
19.980050	0.1	13.644577
19.981717	0.1	13.624371
19.983383	0.1	13.606013
19.985050	0.1	13.590933
19.986717	0.1	13.578058
19.988383	0.1	13.565124
19.990050	0.1	13.550819
19.991717	0.1	13.534666
19.993383	0.1	13.516427
19.995050	0.1	13.496757
19.996717	0.1	13.477445
19.998383	0.1	13.460756
20.000050	0.1	13.447405
20.001717	0.1	13.436557
20.003383	0.1	13.426126
20.005050	0.1	13.413072
20.006717	0.1	13.396264
20.008383	0.1	13.377429
20.010050	0.1	13.359607
20.011717	0.1	13.344766
20.013383	0.1	13.331533
20.015050	0.1	13.316036
20.016717	0.1	13.295592
20.018383	0.1	13.269783
20.020050	0.1	13.240517
20.021717	0.1	13.211728
20.023383	0.1	13.187052
20.025050	0.1	13.166786
20.026717	0.1	13.148070
20.028383	0.1	13.128103
20.030050	0.1	13.106526
20.031717	0.1	13.084830
20.033383	0.1	13.063610
20.035050	0.1	13.041557
20.036717	0.1	13.017357
20.038383	0.1	12.990952
20.040050	0.1	12.964071
20.041717	0.1	12.938619
20.043383	0.1	12.914778
20.045050	0.1	12.891413
20.046717	0.1	12.867451
20.048383	0.1	12.841464
20.050050	0.1	12.812019
20.051717	0.1	12.779296
20.053383	0.1	12.745381
20.055050	0.1	12.713314
20.056717	0.1	12.684763
20.058383	0.1	12.659193
20.060050	0.1	12.634040
20.061717	0.1	12.607516
20.063383	0.1	12.581170
20.065050	0.1	12.557448
20.066717	0.1	12.536526
20.068383	0.1	12.516380
20.070050	0.1	12.495280
20.071717	0.1	12.473465
20.073383	0.1	12.451947
20.075050	0.1	12.431026
20.076717	0.1	12.410403
20.078383	0.1	12.390197
20.080050	0.1	12.371362
20.081717	0.1	12.353719
20.083383	0.1	12.336434
20.085050	0.1	12.318970
20.086717	0.1	12.301267
20.088383	0.1	12.282849
20.090050	0.1	12.264074
20.091717	0.1	12.246609
20.093383	0.1	12.231887
20.095050	0.1	12.219430
20.096717	0.1	12.208164
20.098383	0.1	12.196720
20.100050	0.1	12.183667
20.101717	0.1	12.168110
20.103383	0.1	12.151361
20.105050	0.1	12.135506
20.106717	0.1	12.121499
20.108383	0.1	12.108625
20.110050	0.1	12.096465
20.111717	0.1	12.086690
20.113383	0.1	12.081028
20.115050	0.1	12.079180
20.116717	0.1	12.078822
20.118383	0.1	12.077094
20.120050	0.1	12.072325
20.121717	0.1	12.064756
20.123383	0.1	12.056947
20.125050	0.1	12.051523
20.126717	0.1	12.049139
20.128383	0.1	12.049080
20.130050	0.1	12.050331
20.131717	0.1	12.051345
20.133383	0.1	12.050689
20.135050	0.1	12.048364
20.136717	0.1	12.046219
20.138383	0.1	12.046099
20.140050	0.1	12.047888
20.141717	0.1	12.049974
20.143383	0.1	12.051523
20.145050	0.1	12.053014
20.146717	0.1	12.056173
20.148383	0.1	12.062371
20.150050	0.1	12.071312
20.151717	0.1	12.080968
20.153383	0.1	12.089134
20.155050	0.1	12.095333
20.156717	0.1	12.102068
20.158383	0.1	12.112737
20.160050	0.1	12.128652
20.161717	0.1	12.148381
20.163383	0.1	12.169839
20.165050	0.1	12.190879
20.166717	0.1	12.209595
20.168383	0.1	12.225688
20.170050	0.1	12.240530
20.171717	0.1	12.255073
20.173383	0.1	12.269617
20.175050	0.1	12.285054
20.176717	0.1	12.302936
20.178383	0.1	12.325466
20.180050	0.1	12.353242
20.181717	0.1	12.384713
20.183383	0.1	12.417675
20.185050	0.1	12.450040
20.186717	0.1	12.480319
20.188383	0.1	12.509228
20.190050	0.1	12.540043
20.191717	0.1	12.575508
20.193383	0.1	12.615264
20.195050	0.1	12.656391
20.196717	0.1	12.697340
20.198383	0.1	12.739242
20.200050	0.1	12.784065
20.201717	0.1	12.831987
20.203383	0.1	12.881935
20.205050	0.1	12.932957
20.206717	0.1	12.985290
20.208383	0.1	13.039470
20.210050	0.1	13.096274
20.211717	0.1	13.155878
20.213383	0.1	13.217390
20.215050	0.1	13.279141
20.216717	0.1	13.340116
20.218383	0.1	13.400794
20.220050	0.1	13.463260
20.221717	0.1	13.529123
20.223383	0.1	13.598264
20.225050	0.1	13.669372
20.226717	0.1	13.741792
20.228383	0.1	13.814987
20.230050	0.1	13.888479
20.231717	0.1	13.962031
20.233383	0.1	14.035107
20.235050	0.1	14.106811
20.236717	0.1	14.176668
20.238383	0.1	14.244736
20.240050	0.1	14.311255
20.241717	0.1	14.375032
20.243383	0.1	14.433564
20.245050	0.1	14.485062
20.246717	0.1	14.529110
20.248383	0.1	14.565469
20.250050	0.1	14.594019
20.251717	0.1	14.614583
20.253383	0.1	14.627398
20.255050	0.1	14.633478
20.256717	0.1	14.633835
20.258383	0.1	14.629603
20.260050	0.1	14.620484
20.261717	0.1	14.604867
20.263383	0.1	14.581264
20.265050	0.1	14.548779
20.266717	0.1	14.506579
20.268383	0.1	14.455081
20.270050	0.1	14.395119
20.271717	0.1	14.326812
20.273383	0.1	14.248849
20.275050	0.1	14.161409
20.276717	0.1	14.067293
20.278383	0.1	13.970018
20.280050	0.1	13.872028
20.281717	0.1	13.774277
20.283383	0.1	13.675571
20.285050	0.1	13.572753
20.286717	0.1	13.464332
20.288383	0.1	13.351799
20.290050	0.1	13.238192
20.291717	0.1	13.125659
20.293383	0.1	13.014675
20.295050	0.1	12.904526
20.296717	0.1	12.793899
20.298383	0.1	12.681843
20.300050	0.1	12.568653
20.301717	0.1	12.455524
20.303383	0.1	12.342871
20.305050	0.1	12.231231
20.306717	0.1	12.122036
20.308383	0.1	12.017251
20.310050	0.1	11.917949
20.311717	0.1	11.823834
20.313383	0.1	11.733413
20.315050	0.1	11.644901
20.316717	0.1	11.557461
20.318383	0.1	11.471451
20.320050	0.1	11.388183
20.321717	0.1	11.309028
20.323383	0.1	11.234284
20.325050	0.1	11.164129
20.326717	0.1	11.099280
20.328383	0.1	11.040033
20.330050	0.1	10.984362
20.331717	0.1	10.929704
20.333383	0.1	10.875524
20.335050	0.1	10.823072
20.336717	0.1	10.773659
20.338383	0.1	10.727406
20.340050	0.1	10.684014
20.341717	0.1	10.643244
20.343383	0.1	10.605217
20.345050	0.1	10.570586
20.346717	0.1	10.539950
20.348383	0.1	10.512770
20.350050	0.1	10.487676
20.351717	0.1	10.463656
20.353383	0.1	10.439754
20.355050	0.1	10.415376
20.356717	0.1	10.391236
20.358383	0.1	10.368884
20.360050	0.1	10.348917
20.361717	0.1	10.330141
20.363383	0.1	10.310770
20.365050	0.1	10.290981
20.366717	0.1	10.273278
20.368383	0.1	10.259689
20.370050	0.1	10.249437
20.371717	0.1	10.239483
20.373383	0.1	10.227502
20.375050	0.1	10.213018
20.376717	0.1	10.196984
20.378383	0.1	10.180414
20.380050	0.1	10.164619
20.381717	0.1	10.150314
20.383383	0.1	10.137141
20.385050	0.1	10.124803
20.386717	0.1	10.113776
20.388383	0.1	10.104240
20.390050	0.1	10.095835
20.391717	0.1	10.088146
20.393383	0.1	10.080934
20.395050	0.1	10.074139
20.396717	0.1	10.068238
20.398383	0.1	10.064066
20.400050	0.1	10.061622
20.401717	0.1	10.059715
20.403383	0.1	10.056317
20.405050	0.1	10.050476
20.406717	0.1	10.043562
20.408383	0.1	10.037542
20.410050	0.1	10.033966
20.411717	0.1	10.032774
20.413383	0.1	10.032893
20.415050	0.1	10.033787
20.416717	0.1	10.036171
20.418383	0.1	10.040641
20.420050	0.1	10.046423
20.421717	0.1	10.051609
20.423383	0.1	10.054112
20.425050	0.1	10.053039
20.426717	0.1	10.049761
20.428383	0.1	10.046781
20.430050	0.1	10.045887
20.431717	0.1	10.047556
20.433383	0.1	10.050774
20.435050	0.1	10.054708
20.436717	0.1	10.058880
20.438383	0.1	10.063291
20.440050	0.1	10.068000
20.441717	0.1	10.073245
20.443383	0.1	10.078550
20.445050	0.1	10.082901
20.446717	0.1	10.086001
20.448383	0.1	10.088027
20.450050	0.1	10.088802
20.451717	0.1	10.088444
20.453383	0.1	10.087610
20.455050	0.1	10.086895
20.456717	0.1	10.086716
20.458383	0.1	10.086656
20.460050	0.1	10.085464
20.461717	0.1	10.081649
20.463383	0.1	10.075510
20.465050	0.1	10.068298
20.466717	0.1	10.060251
20.468383	0.1	10.051072
20.470050	0.1	10.040939
20.471717	0.1	10.029078
20.473383	0.1	10.014892
20.475050	0.1	9.999216
20.476717	0.1	9.983123
20.478383	0.1	9.966374
20.480050	0.1	9.948195
20.481717	0.1	9.928704
20.483383	0.1	9.907544
20.485050	0.1	9.883822
20.486717	0.1	9.858251
20.488383	0.1	9.833098
20.490050	0.1	9.809435
20.491717	0.1	9.787083
20.493383	0.1	9.765447
20.495050	0.1	9.743810
20.496717	0.1	9.720803
20.498383	0.1	9.694577
20.500050	0.1	9.664715
20.501717	0.1	9.632350
20.503383	0.1	9.599865
20.505050	0.1	9.569049
20.506717	0.1	9.540380
20.508383	0.1	9.513558
20.510050	0.1	9.488464
20.511717	0.1	9.465039
20.513383	0.1	9.442330
20.515050	0.1	9.418905
20.516717	0.1	9.393275
20.518383	0.1	9.365261
20.520050	0.1	9.336413
20.521717	0.1	9.309054
20.523383	0.1	9.284974
20.525050	0.1	9.264172
20.526717	0.1	9.244741
20.528383	0.1	9.224535
20.530050	0.1	9.202600
20.531717	0.1	9.179533
20.533383	0.1	9.157360
20.535050	0.1	9.137214
20.536717	0.1	9.117902
20.538383	0.1	9.097994
20.540050	0.1	9.078861
20.541717	0.1	9.062887
20.543383	0.1	9.049833
20.545050	0.1	9.036959
20.546717	0.1	9.021938
20.548383	0.1	9.004534
20.550050	0.1	8.986176
20.551717	0.1	8.968890
20.553383	0.1	8.953870
20.555050	0.1	8.941293
20.556717	0.1	8.930922
20.558383	0.1	8.921862
20.560050	0.1	8.913220
20.561717	0.1	8.904875
20.563383	0.1	8.896828
20.565050	0.1	8.889437
20.566717	0.1	8.883656
20.568383	0.1	8.880139
20.570050	0.1	8.878768
20.571717	0.1	8.878887
20.573383	0.1	8.878768
20.575050	0.1	8.876324
20.576717	0.1	8.869947
20.578383	0.1	8.859933
20.580050	0.1	8.849145
20.581717	0.1	8.840383
20.583383	0.1	8.833647
20.585050	0.1	8.827627
20.586717	0.1	8.822144
20.588383	0.1	8.817494
20.590050	0.1	8.813739
20.591717	0.1	8.811236
20.593383	0.1	8.811057
20.595050	0.1	8.813322
20.596717	0.1	8.817137
20.598383	0.1	8.821965
20.600050	0.1	8.827210
20.601717	0.1	8.831621
20.603383	0.1	8.833886
20.605050	0.1	8.833111
20.606717	0.1	8.829475
20.608383	0.1	8.824766
20.610050	0.1	8.821190
20.611717	0.1	8.819640
20.613383	0.1	8.819759
20.615050	0.1	8.821726
20.616717	0.1	8.825660
20.618383	0.1	8.831263
20.620050	0.1	8.837224
20.621717	0.1	8.841217
20.623383	0.1	8.841515
20.625050	0.1	8.838237
20.626717	0.1	8.833647
20.628383	0.1	8.830250
20.630050	0.1	8.829713
20.631717	0.1	8.832872
20.633383	0.1	8.839250
20.635050	0.1	8.846224
20.636717	0.1	8.851052
20.638383	0.1	8.853496
20.640050	0.1	8.854926
20.641717	0.1	8.855999
20.643383	0.1	8.854986
20.645050	0.1	8.849502
20.646717	0.1	8.838952
20.648383	0.1	8.825422
20.650050	0.1	8.812368
20.651717	0.1	8.802891
20.653383	0.1	8.798540
20.655050	0.1	8.798719
20.656717	0.1	8.800746
20.658383	0.1	8.801759
20.660050	0.1	8.800388
20.661717	0.1	8.796931
20.663383	0.1	8.791984
20.665050	0.1	8.786023
20.666717	0.1	8.780361
20.668383	0.1	8.776308
20.670050	0.1	8.773387
20.671717	0.1	8.770168
20.673383	0.1	8.765698
20.675050	0.1	8.759857
20.676717	0.1	8.753121
20.678383	0.1	8.745730
20.680050	0.1	8.738280
20.681717	0.1	8.730650
20.683383	0.1	8.722008
20.685050	0.1	8.712531
20.686717	0.1	8.703828
20.688383	0.1	8.697510
20.690050	0.1	8.694351
20.691717	0.1	8.694470
20.693383	0.1	8.696557
20.695050	0.1	8.697928
20.696717	0.1	8.697153
20.698383	0.1	8.695603
20.700050	0.1	8.695722
20.701717	0.1	8.698047
20.703383	0.1	8.701504
20.705050	0.1	8.705080
20.706717	0.1	8.708835
20.708383	0.1	8.712888
20.710050	0.1	8.716822
20.711717	0.1	8.719802
20.713383	0.1	8.721471
20.715050	0.1	8.723021
20.716717	0.1	8.726121
20.718383	0.1	8.731604
20.720050	0.1	8.739114
20.721717	0.1	8.748889
20.723383	0.1	8.762301
20.725050	0.1	8.779824
20.726717	0.1	8.799553
20.728383	0.1	8.817971
20.730050	0.1	8.831978
20.731717	0.1	8.840561
20.733383	0.1	8.845687
20.735050	0.1	8.851350
20.736717	0.1	8.860350
20.738383	0.1	8.872331
20.740050	0.1	8.886099
20.741717	0.1	8.901477
20.743383	0.1	8.918822
20.745050	0.1	8.938551
20.746717	0.1	8.960784
20.748383	0.1	8.985699
20.750050	0.1	9.013177
20.751717	0.1	9.042502
20.753383	0.1	9.072543
20.755050	0.1	9.101749
20.756717	0.1	9.129167
20.758383	0.1	9.155214
20.760050	0.1	9.180904
20.761717	0.1	9.207726
20.763383	0.1	9.236456
20.765050	0.1	9.267271
20.766717	0.1	9.300411
20.768383	0.1	9.336413
20.770050	0.1	9.375990
20.771717	0.1	9.419144
20.773383	0.1	9.465218
20.775050	0.1	9.512663
20.776717	0.1	9.560228
20.778383	0.1	9.607733
20.780050	0.1	9.656013
20.781717	0.1	9.706438
20.783383	0.1	9.759904
20.785050	0.1	9.815813
20.786717	0.1	9.872437
20.788383	0.1	9.928823
20.790050	0.1	9.985209
20.791717	0.1	10.041416
20.793383	0.1	10.097027
20.795050	0.1	10.152758
20.796717	0.1	10.210276
20.798383	0.1	10.269702
20.800050	0.1	10.328770
20.801717	0.1	10.384560
20.803383	0.1	10.435820
20.805050	0.1	10.483862
20.806717	0.1	10.530890
20.808383	0.1	10.577799
20.810050	0.1	10.624767
20.811717	0.1	10.672153
20.813383	0.1	10.719836
20.815050	0.1	10.766805
20.816717	0.1	10.811687
20.818383	0.1	10.852934
20.820050	0.1	10.888816
20.821717	0.1	10.917605
20.823383	0.1	10.939658
20.825050	0.1	10.957659
20.826717	0.1	10.974765
20.828383	0.1	10.992587
20.830050	0.1	11.011542
20.831717	0.1	11.031867
20.833383	0.1	11.053205
20.835050	0.1	11.072636
20.836717	0.1	11.087001
20.838383	0.1	11.096538
20.840050	0.1	11.104346
20.841717	0.1	11.112452
20.843383	0.1	11.121274
20.845050	0.1	11.131526
20.846717	0.1	11.144579
20.848383	0.1	11.160792
20.850050	0.1	11.178911
20.851717	0.1	11.196852
20.853383	0.1	11.213065
20.855050	0.1	11.227906
20.856717	0.1	11.243165
20.858383	0.1	11.260808
20.860050	0.1	11.281372
20.861717	0.1	11.303783
20.863383	0.1	11.326433
20.865050	0.1	11.348487
20.866717	0.1	11.369944
20.868383	0.1	11.391283
20.870050	0.1	11.412919
20.871717	0.1	11.435152
20.873383	0.1	11.458278
20.875050	0.1	11.481345
20.876717	0.1	11.502624
20.878383	0.1	11.521638
20.880050	0.1	11.539102
20.881717	0.1	11.555792
20.883383	0.1	11.572004
20.885050	0.1	11.587799
20.886717	0.1	11.602700
20.888383	0.1	11.615635
20.890050	0.1	11.625410
20.891717	0.1	11.631847
20.893383	0.1	11.635304
20.895050	0.1	11.635900
20.896717	0.1	11.632622
20.898383	0.1	11.623741
20.900050	0.1	11.609197
20.901717	0.1	11.590720
20.903383	0.1	11.569262
20.905050	0.1	11.543871
20.906717	0.1	11.512340
20.908383	0.1	11.473597
20.910050	0.1	11.428357
20.911717	0.1	11.378468
20.913383	0.1	11.325539
20.915050	0.1	11.270107
20.916717	0.1	11.211158
20.918383	0.1	11.147440
20.920050	0.1	11.078418
20.921717	0.1	11.004508
20.923383	0.1	10.925890
20.925050	0.1	10.842622
20.926717	0.1	10.756374
20.928383	0.1	10.670007
20.930050	0.1	10.585428
20.931717	0.1	10.502697
20.933383	0.1	10.421277
20.935050	0.1	10.340095
20.936717	0.1	10.258079
20.938383	0.1	10.174454
20.940050	0.1	10.088921
20.941717	0.1	10.001064
20.943383	0.1	9.910465
20.945050	0.1	9.817362
20.946717	0.1	9.722472
20.948383	0.1	9.626687
20.950050	0.1	9.531320
20.951717	0.1	9.438813
20.953383	0.1	9.352267
20.955050	0.1	9.272993
20.956717	0.1	9.198964
20.958383	0.1	9.126545
20.960050	0.1	9.053767
20.961717	0.1	8.979977
20.963383	0.1	8.905173
20.965050	0.1	8.830488
20.966717	0.1	8.758069
20.968383	0.1	8.689285
20.970050	0.1	8.624971
20.971717	0.1	8.566499
20.973383	0.1	8.514226
20.975050	0.1	8.466483
20.976717	0.1	8.421124
20.978383	0.1	8.377135
20.980050	0.1	8.334101
20.981717	0.1	8.292020
20.983383	0.1	8.250237
20.985050	0.1	8.208037
20.986717	0.1	8.165956
20.988383	0.1	8.125604
20.990050	0.1	8.088351
20.991717	0.1	8.053840
20.993383	0.1	8.020282
20.995050	0.1	7.987619
20.996717	0.1	7.957519
20.998383	0.1	7.931173
21.000050	0.1	7.908226
21.001717	0.1	7.887722
21.003383	0.1	7.868231
21.005050	0.1	7.848800
21.006717	0.1	7.830084
21.008383	0.1	7.813931
21.010050	0.1	7.800818
21.011717	0.1	7.789731
21.013383	0.1	7.779658
21.015050	0.1	7.770896
21.016717	0.1	7.763923
21.018383	0.1	7.757664
21.020050	0.1	7.750452
21.021717	0.1	7.741929
21.023383	0.1	7.733047
21.025050	0.1	7.725239
21.026717	0.1	7.719279
21.028383	0.1	7.715106
21.030050	0.1	7.712663
21.031717	0.1	7.712007
21.033383	0.1	7.713676
21.035050	0.1	7.717550
21.036717	0.1	7.721484
21.038383	0.1	7.723868
21.040050	0.1	7.725656
21.041717	0.1	7.729471
21.043383	0.1	7.736445
21.045050	0.1	7.746101
21.046717	0.1	7.756711
21.048383	0.1	7.765830
21.050050	0.1	7.772148
21.051717	0.1	7.776916
21.053383	0.1	7.783115
21.055050	0.1	7.792950
21.056717	0.1	7.806480
21.058383	0.1	7.821918
21.060050	0.1	7.837177
21.061717	0.1	7.850767
21.063383	0.1	7.862747
21.065050	0.1	7.874787
21.066717	0.1	7.889033
21.068383	0.1	7.906139
21.070050	0.1	7.925869
21.071717	0.1	7.947863
21.073383	0.1	7.971824
21.075050	0.1	7.997036
21.076717	0.1	8.022488
21.078383	0.1	8.047224
21.080050	0.1	8.071304
21.081717	0.1	8.096159
21.083383	0.1	8.123875
21.085050	0.1	8.155942
21.086717	0.1	8.192063
21.088383	0.1	8.229554
21.090050	0.1	8.265496
21.091717	0.1	8.298815
21.093383	0.1	8.330942
21.095050	0.1	8.363903
21.096717	0.1	8.399249
21.098383	0.1	8.438349
21.100050	0.1	8.482516
21.101717	0.1	8.531809
21.103383	0.1	8.584798
21.105050	0.1	8.639277
21.106717	0.1	8.693576
21.108383	0.1	8.747876
21.110050	0.1	8.804203
21.111717	0.1	8.865119
21.113383	0.1	8.931220
21.115050	0.1	9.000719
21.116717	0.1	9.071112
21.118383	0.1	9.140730
21.120050	0.1	9.209931
21.121717	0.1	9.279728
21.123383	0.1	9.350300
21.125050	0.1	9.421051
21.126717	0.1	9.492219
21.128383	0.1	9.565592
21.130050	0.1	9.641767
21.131717	0.1	9.719551
21.133383	0.1	9.796084
21.135050	0.1	9.868920
21.136717	0.1	9.936870
21.138383	0.1	10.001004
21.140050	0.1	10.063172
21.141717	0.1	10.123730
21.143383	0.1	10.180712
21.145050	0.1	10.232509
21.146717	0.1	10.279060
21.148383	0.1	10.321439
21.150050	0.1	10.359944
21.151717	0.1	10.393918
21.153383	0.1	10.422171
21.155050	0.1	10.444403
21.156717	0.1	10.461450
21.158383	0.1	10.474265
21.160050	0.1	10.482491
21.161717	0.1	10.485173
21.163383	0.1	10.481477
21.165050	0.1	10.471047
21.166717	0.1	10.453523
21.168383	0.1	10.427833
21.170050	0.1	10.393918
21.171717	0.1	10.353268
21.173383	0.1	10.308386
21.175050	0.1	10.260761
21.176717	0.1	10.209263
21.178383	0.1	10.150970
21.180050	0.1	10.084630
21.181717	0.1	10.012210
21.183383	0.1	9.936572
21.185050	0.1	9.859205
21.186717	0.1	9.780467
21.188383	0.1	9.701253
21.190050	0.1	9.622932
21.191717	0.1	9.546400
21.193383	0.1	9.471834
21.195050	0.1	9.398342
21.196717	0.1	9.324670
21.198383	0.1	9.249747
21.200050	0.1	9.173930
21.201717	0.1	9.098769
21.203383	0.1	9.025157
21.205050	0.1	8.952141
21.206717	0.1	8.879483
21.208383	0.1	8.809209
21.210050	0.1	8.743704
21.211717	0.1	8.683444
21.213383	0.1	8.626640
21.215050	0.1	8.571506
21.216717	0.1	8.517266
21.218383	0.1	8.464218
21.220050	0.1	8.414329
21.221717	0.1	8.371115
21.223383	0.1	8.336962
21.225050	0.1	8.311034
21.226717	0.1	8.289397
21.228383	0.1	8.268059
21.230050	0.1	8.246065
21.231717	0.1	8.224845
21.233383	0.1	8.206189
21.235050	0.1	8.191586
21.236717	0.1	8.182467
21.238383	0.1	8.178711
21.240050	0.1	8.178413
21.241717	0.1	8.178890
21.243383	0.1	8.179188
21.245050	0.1	8.180380
21.246717	0.1	8.184076
21.248383	0.1	8.190513
21.250050	0.1	8.198977
21.251717	0.1	8.208991
21.253383	0.1	8.220435
21.255050	0.1	8.232892
21.256717	0.1	8.245051
21.258383	0.1	8.256317
21.260050	0.1	8.267761
21.261717	0.1	8.280695
21.263383	0.1	8.294940
21.265050	0.1	8.309126
21.266717	0.1	8.321286
21.268383	0.1	8.329511
21.270050	0.1	8.333624
21.271717	0.1	8.334876
21.273383	0.1	8.334458
21.275050	0.1	8.333087
21.276717	0.1	8.330346
21.278383	0.1	8.325398
21.280050	0.1	8.318246
21.281717	0.1	8.310199
21.283383	0.1	8.302391
21.285050	0.1	8.294046
21.286717	0.1	8.282781
21.288383	0.1	8.266747
21.290050	0.1	8.245826
21.291717	0.1	8.221984
21.293383	0.1	8.197368
21.295050	0.1	8.172036
21.296717	0.1	8.144379
21.298383	0.1	8.113623
21.300050	0.1	8.080245
21.301717	0.1	8.044899
21.303383	0.1	8.007885
21.305050	0.1	7.969678
21.306717	0.1	7.930875
21.308383	0.1	7.891596
21.310050	0.1	7.851124
21.311717	0.1	7.809878
21.313383	0.1	7.769526
21.315050	0.1	7.731200
21.316717	0.1	7.693947
21.318383	0.1	7.656157
21.320050	0.1	7.616461
21.321717	0.1	7.574857
21.323383	0.1	7.532359
21.325050	0.1	7.490814
21.326717	0.1	7.451952
21.328383	0.1	7.416785
21.330050	0.1	7.384241
21.331717	0.1	7.352412
21.333383	0.1	7.319272
21.335050	0.1	7.283271
21.336717	0.1	7.244349
21.338383	0.1	7.204414
21.340050	0.1	7.166624
21.341717	0.1	7.133723
21.343383	0.1	7.106543
21.345050	0.1	7.083655
21.346717	0.1	7.062495
21.348383	0.1	7.040441
21.350050	0.1	7.016361
21.351717	0.1	6.991089
21.353383	0.1	6.966234
21.355050	0.1	6.942988
21.356717	0.1	6.922722
21.358383	0.1	6.905556
21.360050	0.1	6.890357
21.361717	0.1	6.876231
21.363383	0.1	6.863237
21.365050	0.1	6.851018
21.366717	0.1	6.838978
21.368383	0.1	6.827176
21.370050	0.1	6.816686
21.371717	0.1	6.808699
21.373383	0.1	6.803215
21.375050	0.1	6.798268
21.376717	0.1	6.790996
21.378383	0.1	6.780267
21.380050	0.1	6.768048
21.381717	0.1	6.757737
21.383383	0.1	6.751299
21.385050	0.1	6.749750
21.386717	0.1	6.752909
21.388383	0.1	6.758690
21.390050	0.1	6.763637
21.391717	0.1	6.765485
21.393383	0.1	6.763935
21.395050	0.1	6.759525
21.396717	0.1	6.753445
21.398383	0.1	6.747187
21.400050	0.1	6.740988
21.401717	0.1	6.735087
21.403383	0.1	6.730676
21.405050	0.1	6.729007
21.406717	0.1	6.730616
21.408383	0.1	6.734670
21.410050	0.1	6.738842
21.411717	0.1	6.741643
21.413383	0.1	6.743730
21.415050	0.1	6.746531
21.416717	0.1	6.749511
21.418383	0.1	6.750942
21.420050	0.1	6.749452
21.421717	0.1	6.746173
21.423383	0.1	6.743789
21.425050	0.1	6.744266
21.426717	0.1	6.747306
21.428383	0.1	6.751776
21.430050	0.1	6.756246
21.431717	0.1	6.759465
21.433383	0.1	6.761015
21.435050	0.1	6.761492
21.436717	0.1	6.761432
21.438383	0.1	6.760240
21.440050	0.1	6.757737
21.441717	0.1	6.754697
21.443383	0.1	6.752134
21.445050	0.1	6.750524
21.446717	0.1	6.749988
21.448383	0.1	6.750405
21.450050	0.1	6.751597
21.451717	0.1	6.752193
21.453383	0.1	6.750048
21.455050	0.1	6.744922
21.456717	0.1	6.738246
21.458383	0.1	6.731272
21.460050	0.1	6.723762
21.461717	0.1	6.715238
21.463383	0.1	6.705761
21.465050	0.1	6.694615
21.466717	0.1	6.680668
21.468383	0.1	6.663978
21.470050	0.1	6.646216
21.471717	0.1	6.629765
21.473383	0.1	6.615699
21.475050	0.1	6.603659
21.476717	0.1	6.593526
21.478383	0.1	6.585122
21.480050	0.1	6.576956
21.481717	0.1	6.567121
21.483383	0.1	6.555498
21.485050	0.1	6.543816
21.486717	0.1	6.532729
21.488383	0.1	6.520927
21.490050	0.1	6.506980
21.491717	0.1	6.490767
21.493383	0.1	6.473184
21.495050	0.1	6.455243
21.496717	0.1	6.438136
21.498383	0.1	6.422937
21.500050	0.1	6.410480
21.501717	0.1	6.399990
21.503383	0.1	6.389320
21.505050	0.1	6.376326
21.506717	0.1	6.361306
21.508383	0.1	6.346703
21.510050	0.1	6.334603
21.511717	0.1	6.324947
21.513383	0.1	6.316126
21.515050	0.1	6.306351
21.516717	0.1	6.294847
21.518383	0.1	6.281793
21.520050	0.1	6.267548
21.521717	0.1	6.252468
21.523383	0.1	6.236911
21.525050	0.1	6.221235
21.526717	0.1	6.205798
21.528383	0.1	6.191016
21.530050	0.1	6.177724
21.531717	0.1	6.166935
21.533383	0.1	6.158173
21.535050	0.1	6.150306
21.536717	0.1	6.142736
21.538383	0.1	6.135404
21.540050	0.1	6.128490
21.541717	0.1	6.122113
21.543383	0.1	6.115854
21.545050	0.1	6.109178
21.546717	0.1	6.101489
21.548383	0.1	6.092966
21.550050	0.1	6.085039
21.551717	0.1	6.078959
21.553383	0.1	6.074548
21.555050	0.1	6.070733
21.556717	0.1	6.066502
21.558383	0.1	6.061495
21.560050	0.1	6.055534
21.561717	0.1	6.049395
21.563383	0.1	6.044031
21.565050	0.1	6.039977
21.566717	0.1	6.037236
21.568383	0.1	6.035924
21.570050	0.1	6.036103
21.571717	0.1	6.037534
21.573383	0.1	6.039679
21.575050	0.1	6.042362
21.576717	0.1	6.045103
21.578383	0.1	6.047488
21.580050	0.1	6.049097
21.581717	0.1	6.050170
21.583383	0.1	6.051183
21.585050	0.1	6.051958
21.586717	0.1	6.051958
21.588383	0.1	6.051600
21.590050	0.1	6.051779
21.591717	0.1	6.053210
21.593383	0.1	6.056071
21.595050	0.1	6.060660
21.596717	0.1	6.067038
21.598383	0.1	6.074608
21.600050	0.1	6.081224
21.601717	0.1	6.084085
21.603383	0.1	6.082118
21.605050	0.1	6.076634
21.606717	0.1	6.070853
21.608383	0.1	6.067455
21.610050	0.1	6.066800
21.611717	0.1	6.067753
21.613383	0.1	6.069243
21.615050	0.1	6.070614
21.616717	0.1	6.071329
21.618383	0.1	6.071866
21.620050	0.1	6.073892
21.621717	0.1	6.079138
21.623383	0.1	6.087602
21.625050	0.1	6.098032
21.626717	0.1	6.108046
21.628383	0.1	6.115616
21.630050	0.1	6.121099
21.631717	0.1	6.126345
21.633383	0.1	6.131769
21.635050	0.1	6.136477
21.636717	0.1	6.140113
21.638383	0.1	6.142855
21.640050	0.1	6.145060
21.641717	0.1	6.147445
21.643383	0.1	6.151319
21.645050	0.1	6.157697
21.646717	0.1	6.166995
21.648383	0.1	6.178201
21.650050	0.1	6.188929
21.651717	0.1	6.197214
21.653383	0.1	6.203235
21.655050	0.1	6.208957
21.656717	0.1	6.216944
21.658383	0.1	6.227792
21.660050	0.1	6.238878
21.661717	0.1	6.246388
21.663383	0.1	6.249369
21.665050	0.1	6.250143
21.666717	0.1	6.252289
21.668383	0.1	6.258548
21.670050	0.1	6.269634
21.671717	0.1	6.284774
21.673383	0.1	6.301761
21.675050	0.1	6.318510
21.676717	0.1	6.334305
21.678383	0.1	6.350160
21.680050	0.1	6.368101
21.681717	0.1	6.389618
21.683383	0.1	6.413699
21.685050	0.1	6.437302
21.686717	0.1	6.458640
21.688383	0.1	6.477833
21.690050	0.1	6.495297
21.691717	0.1	6.511212
21.693383	0.1	6.526888
21.695050	0.1	6.544948
21.696717	0.1	6.567479
21.698383	0.1	6.595195
21.700050	0.1	6.627262
21.701717	0.1	6.661415
21.703383	0.1	6.695629
21.705050	0.1	6.728769
21.706717	0.1	6.760657
21.708383	0.1	6.792486
21.710050	0.1	6.825567
21.711717	0.1	6.860376
21.713383	0.1	6.896377
21.715050	0.1	6.932438
21.716717	0.1	6.967664
21.718383	0.1	7.001937
21.720050	0.1	7.035673
21.721717	0.1	7.069767
21.723383	0.1	7.105053
21.725050	0.1	7.142067
21.726717	0.1	7.180930
21.728383	0.1	7.221342
21.730050	0.1	7.261754
21.731717	0.1	7.299900
21.733383	0.1	7.334650
21.735050	0.1	7.366777
21.736717	0.1	7.397235
21.738383	0.1	7.425189
21.740050	0.1	7.448376
21.741717	0.1	7.465244
21.743383	0.1	7.476807
21.745050	0.1	7.486284
21.746717	0.1	7.496715
21.748383	0.1	7.508159
21.750050	0.1	7.518650
21.751717	0.1	7.525862
21.753383	0.1	7.528067
21.755050	0.1	7.524014
21.756717	0.1	7.513643
21.758383	0.1	7.497788
21.760050	0.1	7.477463
21.761717	0.1	7.453442
21.763383	0.1	7.426560
21.765050	0.1	7.397235
21.766717	0.1	7.365406
21.768383	0.1	7.331193
21.770050	0.1	7.295132
21.771717	0.1	7.257224
21.773383	0.1	7.215798
21.775050	0.1	7.169068
21.776717	0.1	7.116855
21.778383	0.1	7.060647
21.780050	0.1	7.002652
21.781717	0.1	6.943882
21.783383	0.1	6.883324
21.785050	0.1	6.820560
21.786717	0.1	6.757558
21.788383	0.1	6.696523
21.790050	0.1	6.637812
21.791717	0.1	6.580115
21.793383	0.1	6.521881
21.795050	0.1	6.462276
21.796717	0.1	6.401718
21.798383	0.1	6.341219
21.800050	0.1	6.282211
21.801717	0.1	6.225169
21.803383	0.1	6.168843
21.805050	0.1	6.111563
21.806717	0.1	6.053210
21.808383	0.1	5.995751
21.810050	0.1	5.941689
21.811717	0.1	5.892575
21.813383	0.1	5.848289
21.815050	0.1	5.807817
21.816717	0.1	5.769730
21.818383	0.1	5.732596
21.820050	0.1	5.695701
21.821717	0.1	5.659104
21.823383	0.1	5.624354
21.825050	0.1	5.592764
21.826717	0.1	5.564630
21.828383	0.1	5.539179
21.830050	0.1	5.514801
21.831717	0.1	5.489886
21.833383	0.1	5.464316
21.835050	0.1	5.439282
21.836717	0.1	5.416215
21.838383	0.1	5.396188
21.840050	0.1	5.380094
21.841717	0.1	5.367637
21.843383	0.1	5.357087
21.845050	0.1	5.346656
21.846717	0.1	5.335749
21.848383	0.1	5.324781
21.850050	0.1	5.314529
21.851717	0.1	5.305827
21.853383	0.1	5.299449
21.855050	0.1	5.295873
21.856717	0.1	5.294264
21.858383	0.1	5.293370
21.860050	0.1	5.291999
21.861717	0.1	5.290866
21.863383	0.1	5.291820
21.865050	0.1	5.295456
21.866717	0.1	5.300284
21.868383	0.1	5.303860
21.870050	0.1	5.304456
21.871717	0.1	5.302012
21.873383	0.1	5.298198
21.875050	0.1	5.294741
21.876717	0.1	5.292476
21.878383	0.1	5.292297
21.880050	0.1	5.295694
21.881717	0.1	5.302847
21.883383	0.1	5.312264
21.885050	0.1	5.322337
21.886717	0.1	5.332172
21.888383	0.1	5.341351
21.890050	0.1	5.349696
21.891717	0.1	5.355776
21.893383	0.1	5.358279
21.895050	0.1	5.357743
21.896717	0.1	5.356133
21.898383	0.1	5.355060
21.900050	0.1	5.354643
21.901717	0.1	5.355060
21.903383	0.1	5.357445
21.905050	0.1	5.363167
21.906717	0.1	5.371869
21.908383	0.1	5.381108
21.910050	0.1	5.388141
21.911717	0.1	5.392075
21.913383	0.1	5.393803
21.915050	0.1	5.394698
21.916717	0.1	5.395353
21.918383	0.1	5.395830
21.920050	0.1	5.396307
21.921717	0.1	5.397201
21.923383	0.1	5.398691
21.925050	0.1	5.400122
21.926717	0.1	5.401373
21.928383	0.1	5.402744
21.930050	0.1	5.404771
21.931717	0.1	5.407513
21.933383	0.1	5.410970
21.935050	0.1	5.414903
21.936717	0.1	5.418241
21.938383	0.1	5.419791
21.940050	0.1	5.419314
21.941717	0.1	5.417526
21.943383	0.1	5.415738
21.945050	0.1	5.414605
21.946717	0.1	5.413294
21.948383	0.1	5.411387
21.950050	0.1	5.408764
21.951717	0.1	5.405069
21.953383	0.1	5.400300
21.955050	0.1	5.395830
21.956717	0.1	5.393148
21.958383	0.1	5.391240
21.960050	0.1	5.388141
21.961717	0.1	5.383373
21.963383	0.1	5.377770
21.965050	0.1	5.372346
21.966717	0.1	5.367518
21.968383	0.1	5.362988
21.970050	0.1	5.358517
21.971717	0.1	5.353630
21.973383	0.1	5.347371
21.975050	0.1	5.339623
21.976717	0.1	5.330623
21.978383	0.1	5.320967
21.980050	0.1	5.312205
21.981717	0.1	5.306185
21.983383	0.1	5.303085
21.985050	0.1	5.301476
21.986717	0.1	5.298913
21.988383	0.1	5.293489
21.990050	0.1	5.286098
21.991717	0.1	5.280495
21.993383	0.1	5.279780
21.995050	0.1	5.283356
21.996717	0.1	5.287767
21.998383	0.1	5.290330
22.000050	0.1	5.290151
22.001717	0.1	5.287409
22.003383	0.1	5.282581
22.005050	0.1	5.277276
22.006717	0.1	5.273640
22.008383	0.1	5.273342
22.010050	0.1	5.276800
22.011717	0.1	5.282641
22.013383	0.1	5.288422
22.015050	0.1	5.293131
22.016717	0.1	5.297602
22.018383	0.1	5.303085
22.020050	0.1	5.309224
22.021717	0.1	5.314589
22.023383	0.1	5.318642
22.025050	0.1	5.322099
22.026717	0.1	5.326033
22.028383	0.1	5.332053
22.030050	0.1	5.341649
22.031717	0.1	5.354286
22.033383	0.1	5.367160
22.035050	0.1	5.378127
22.036717	0.1	5.386293
22.038383	0.1	5.391836
22.040050	0.1	5.396009
22.041717	0.1	5.401433
22.043383	0.1	5.410076
22.045050	0.1	5.421639
22.046717	0.1	5.434811
22.048383	0.1	5.448282
22.050050	0.1	5.461812
22.051717	0.1	5.476058
22.053383	0.1	5.492092
22.055050	0.1	5.510867
22.056717	0.1	5.532742
22.058383	0.1	5.556524
22.060050	0.1	5.579949
22.061717	0.1	5.602002
22.063383	0.1	5.623281
22.065050	0.1	5.645275
22.066717	0.1	5.669475
22.068383	0.1	5.696535
22.070050	0.1	5.725801
22.071717	0.1	5.755782
22.073383	0.1	5.785764
22.075050	0.1	5.816400
22.076717	0.1	5.847931
22.078383	0.1	5.879939
22.080050	0.1	5.911768
22.081717	0.1	5.943299
22.083383	0.1	5.975008
22.085050	0.1	6.008506
22.086717	0.1	6.045103
22.088383	0.1	6.083846
22.090050	0.1	6.121636
22.091717	0.1	6.155908
22.093383	0.1	6.186724
22.095050	0.1	6.215573
22.096717	0.1	6.243766
22.098383	0.1	6.271422
22.100050	0.1	6.298006
22.101717	0.1	6.324530
22.103383	0.1	6.352544
22.105050	0.1	6.382287
22.106717	0.1	6.413103
22.108383	0.1	6.444693
22.110050	0.1	6.476641
22.111717	0.1	6.507278
22.113383	0.1	6.534338
22.115050	0.1	6.555796
22.116717	0.1	6.570340
22.118383	0.1	6.578267
22.120050	0.1	6.581486
22.121717	0.1	6.581605
22.123383	0.1	6.579638
22.125050	0.1	6.575823
22.126717	0.1	6.569028
22.128383	0.1	6.557763
22.130050	0.1	6.542445
22.131717	0.1	6.524444
22.133383	0.1	6.505132
22.135050	0.1	6.484032
22.136717	0.1	6.460071
22.138383	0.1	6.433130
22.140050	0.1	6.404877
22.141717	0.1	6.376505
22.143383	0.1	6.347597
22.145050	0.1	6.317139
22.146717	0.1	6.285191
22.148383	0.1	6.252408
22.150050	0.1	6.219685
22.151717	0.1	6.187916
22.153383	0.1	6.156862
22.155050	0.1	6.125212
22.156717	0.1	6.092310
22.158383	0.1	6.058455
22.160050	0.1	6.024182
22.161717	0.1	5.989433
22.163383	0.1	5.954266
22.165050	0.1	5.918920
22.166717	0.1	5.883813
22.168383	0.1	5.850137
22.170050	0.1	5.819083
22.171717	0.1	5.791366
22.173383	0.1	5.766273
22.175050	0.1	5.742431
22.176717	0.1	5.718947
22.178383	0.1	5.697191
22.180050	0.1	5.679489
22.181717	0.1	5.666733
22.183383	0.1	5.658210
22.185050	0.1	5.652905
22.186717	0.1	5.649627
22.188383	0.1	5.647362
22.190050	0.1	5.645752
22.191717	0.1	5.645454
22.193383	0.1	5.647481
22.195050	0.1	5.652249
22.196717	0.1	5.659342
22.198383	0.1	5.667866
22.200050	0.1	5.677045
22.201717	0.1	5.686462
22.203383	0.1	5.696476
22.205050	0.1	5.707562
22.206717	0.1	5.720735
22.208383	0.1	5.737305
22.210050	0.1	5.757392
22.211717	0.1	5.779863
22.213383	0.1	5.803585
22.215050	0.1	5.827546
22.216717	0.1	5.851686
22.218383	0.1	5.877257
22.220050	0.1	5.905927
22.221717	0.1	5.937338
22.223383	0.1	5.968988
22.225050	0.1	5.998254
22.226717	0.1	6.024301
22.228383	0.1	6.048084
22.230050	0.1	6.070853
22.231717	0.1	6.094337
22.233383	0.1	6.120563
22.235050	0.1	6.149769
22.236717	0.1	6.179572
22.238383	0.1	6.207526
22.240050	0.1	6.232977
22.241717	0.1	6.256044
22.243383	0.1	6.276310
22.245050	0.1	6.292820
22.246717	0.1	6.305516
22.248383	0.1	6.315411
22.250050	0.1	6.323636
22.251717	0.1	6.330610
22.253383	0.1	6.336093
22.255050	0.1	6.339491
22.256717	0.1	6.339908
22.258383	0.1	6.336511
22.260050	0.1	6.329179
22.261717	0.1	6.317974
22.263383	0.1	6.303192
22.265050	0.1	6.284953
22.266717	0.1	6.263435
22.268383	0.1	6.238878
22.270050	0.1	6.212592
22.271717	0.1	6.185949
22.273383	0.1	6.158412
22.275050	0.1	6.128371
22.276717	0.1	6.095171
22.278383	0.1	6.059528
22.280050	0.1	6.022454
22.281717	0.1	5.984903
22.283383	0.1	5.947054
22.285050	0.1	5.908490
22.286717	0.1	5.868256
22.288383	0.1	5.826593
22.290050	0.1	5.783737
22.291717	0.1	5.740106
22.293383	0.1	5.696655
22.295050	0.1	5.654216
22.296717	0.1	5.612970
22.298383	0.1	5.573154
22.300050	0.1	5.535961
22.301717	0.1	5.501092
22.303383	0.1	5.466342
22.305050	0.1	5.429209
22.306717	0.1	5.389810
22.308383	0.1	5.350113
22.310050	0.1	5.312443
22.311717	0.1	5.278230
22.313383	0.1	5.247712
22.315050	0.1	5.219877
22.316717	0.1	5.193770
22.318383	0.1	5.168617
22.320050	0.1	5.143643
22.321717	0.1	5.118549
22.323383	0.1	5.093873
22.325050	0.1	5.071163
22.326717	0.1	5.052507
22.328383	0.1	5.039096
22.330050	0.1	5.030454
22.331717	0.1	5.024851
22.333383	0.1	5.021036
22.335050	0.1	5.019188
22.336717	0.1	5.020082
22.338383	0.1	5.023778
22.340050	0.1	5.029083
22.341717	0.1	5.034626
22.343383	0.1	5.039811
22.345050	0.1	5.044699
22.346717	0.1	5.049825
22.348383	0.1	5.056024
22.350050	0.1	5.063832
22.351717	0.1	5.074263
22.353383	0.1	5.088330
22.355050	0.1	5.105615
22.356717	0.1	5.124927
22.358383	0.1	5.145490
22.360050	0.1	5.167425
22.361717	0.1	5.191803
22.363383	0.1	5.219519
22.365050	0.1	5.250156
22.366717	0.1	5.282581
22.368383	0.1	5.315662
22.370050	0.1	5.349577
22.371717	0.1	5.386472
22.373383	0.1	5.428851
22.375050	0.1	5.476535
22.376717	0.1	5.527258
22.378383	0.1	5.579591
22.380050	0.1	5.633712
22.381717	0.1	5.690337
22.383383	0.1	5.749822
22.385050	0.1	5.812526
22.386717	0.1	5.879283
22.388383	0.1	5.951643
22.390050	0.1	6.029845
22.391717	0.1	6.112159
22.393383	0.1	6.195903
22.395050	0.1	6.280125
22.396717	0.1	6.366909
22.398383	0.1	6.460548
22.400050	0.1	6.562829
22.401717	0.1	6.671608
22.403383	0.1	6.783903
22.405050	0.1	6.899715
22.406717	0.1	7.021487
22.408383	0.1	7.151604
22.410050	0.1	7.290662
22.411717	0.1	7.437766
22.413383	0.1	7.591010
22.415050	0.1	7.747949
22.416717	0.1	7.907093
22.418383	0.1	8.069039
22.420050	0.1	8.235574
22.421717	0.1	8.409143
22.423383	0.1	8.591652
22.425050	0.1	8.783818
22.426717	0.1	8.986474
22.428383	0.1	9.200216
22.430050	0.1	9.424091
22.431717	0.1	9.656370
22.433383	0.1	9.896994
22.435050	0.1	10.147751
22.436717	0.1	10.409237
22.438383	0.1	10.680319
22.440050	0.1	10.960639
22.441717	0.1	11.251450
22.443383	0.1	11.554301
22.445050	0.1	11.870743
22.446717	0.1	12.202502
22.448383	0.1	12.550295
22.450050	0.1	12.912274
22.451717	0.1	13.286472
22.453383	0.1	13.673306
22.455050	0.1	14.075518
22.456717	0.1	14.495493
22.458383	0.1	14.934421
22.460050	0.1	15.393675
22.461717	0.1	15.874506
22.463383	0.1	16.376556
22.465050	0.1	16.898216
22.466717	0.1	17.438353
22.468383	0.1	17.997683
22.470050	0.1	18.579007
22.471717	0.1	19.185604
22.473383	0.1	19.818605
22.475050	0.1	20.476640
22.476717	0.1	21.158279
22.478383	0.1	21.863104
22.480050	0.1	22.592546
22.481717	0.1	23.348452
22.483383	0.1	24.132670
22.485050	0.1	24.946631
22.486717	0.1	25.791170
22.488383	0.1	26.668073
22.490050	0.1	27.580144
22.491717	0.1	28.529348
22.493383	0.1	29.515268
22.495050	0.1	30.535521
22.496717	0.1	31.588675
22.498383	0.1	32.676639
22.500050	0.1	33.804001
22.501717	0.1	34.976067
22.503383	0.1	36.196711
22.505050	0.1	37.467005
22.506717	0.1	38.787486
22.508383	0.1	40.159943
22.510050	0.1	41.587951
22.511717	0.1	43.074253
22.513383	0.1	44.619742
22.515050	0.1	46.225968
22.516717	0.1	47.896924
22.518383	0.1	49.637499
22.520050	0.1	51.451686
22.521717	0.1	53.343299
22.523383	0.1	55.316869
22.525050	0.1	57.377401
22.526717	0.1	59.530858
22.528383	0.1	61.782781
22.530050	0.1	64.135376
22.531717	0.1	66.587512
22.533383	0.1	69.137875
22.535050	0.1	71.787183
22.536717	0.1	74.537878
22.538383	0.1	77.391212
22.540050	0.1	80.346112
22.541717	0.1	83.401327
22.543383	0.1	86.556201
22.545050	0.1	89.808231
22.546717	0.1	93.151992
22.548383	0.1	96.579855
22.550050	0.1	100.082046
22.551717	0.1	103.647775
22.553383	0.1	107.267327
22.555050	0.1	110.931284
22.556717	0.1	114.628560
22.558383	0.1	118.346877
22.560050	0.1	122.072764
22.561717	0.1	125.789113
22.563383	0.1	129.473932
22.565050	0.1	133.103796
22.566717	0.1	136.657604
22.568383	0.1	140.117236
22.570050	0.1	143.465528
22.571717	0.1	146.684477
22.573383	0.1	149.754891
22.575050	0.1	152.657518
22.576717	0.1	155.374775
22.578383	0.1	157.892117
22.580050	0.1	160.195360
22.581717	0.1	162.267575
22.583383	0.1	164.090047
22.585050	0.1	165.647278
22.586717	0.1	166.928957
22.588383	0.1	167.928348
22.590050	0.1	168.639551
22.591717	0.1	169.057200
22.593383	0.1	169.177185
22.595050	0.1	168.997536
22.596717	0.1	168.518315
22.598383	0.1	167.741368
22.600050	0.1	166.670392
22.601717	0.1	165.312360
22.603383	0.1	163.677702
22.605050	0.1	161.778936
22.606717	0.1	159.627745
22.608383	0.1	157.234499
22.610050	0.1	154.609749
22.611717	0.1	151.766965
22.613383	0.1	148.722896
22.615050	0.1	145.495960
22.616717	0.1	142.104634
22.618383	0.1	138.566800
22.620050	0.1	134.900220
22.621717	0.1	131.122359
22.623383	0.1	127.250023
22.625050	0.1	123.300023
22.626717	0.1	119.289286
22.628383	0.1	115.235753
22.630050	0.1	111.158258
22.631717	0.1	107.074625
22.633383	0.1	102.999455
22.635050	0.1	98.945266
22.636717	0.1	94.924873
22.638383	0.1	90.952044
22.640050	0.1	87.039357
22.641717	0.1	83.197003
22.643383	0.1	79.433029
22.645050	0.1	75.754647
22.646717	0.1	72.168176
22.648383	0.1	68.679873
22.650050	0.1	65.296475
22.651717	0.1	62.026266
22.653383	0.1	58.876697
22.655050	0.1	55.852059
22.656717	0.1	52.954081
22.658383	0.1	50.183120
22.660050	0.1	47.538462
22.661717	0.1	45.018378
22.663383	0.1	42.621198
22.665050	0.1	40.346625
22.666717	0.1	38.195612
22.668383	0.1	36.168041
22.670050	0.1	34.260752
22.671717	0.1	32.469632
22.673383	0.1	30.791583
22.675050	0.1	29.223503
22.676717	0.1	27.761938
22.678383	0.1	26.403548
22.680050	0.1	25.144579
22.681717	0.1	23.980619
22.683383	0.1	22.908093
22.685050	0.1	21.924020
22.686717	0.1	21.025182
22.688383	0.1	20.207824
22.690050	0.1	19.468487
22.691717	0.1	18.803359
22.693383	0.1	18.208028
22.695050	0.1	17.678143
22.696717	0.1	17.210485
22.698383	0.1	16.801835
22.700050	0.1	16.447903
22.701717	0.1	16.144038
22.703383	0.1	15.887977
22.705050	0.1	15.678526
22.706717	0.1	15.513659
22.708383	0.1	15.391291
22.710050	0.1	15.309752
22.711717	0.1	15.267075
22.713383	0.1	15.260161
22.715050	0.1	15.285374
22.716717	0.1	15.339793
22.718383	0.1	15.421272
22.720050	0.1	15.529097
22.721717	0.1	15.663267
22.723383	0.1	15.823008
22.725050	0.1	16.007007
22.726717	0.1	16.212584
22.728383	0.1	16.435863
22.730050	0.1	16.672970
22.731717	0.1	16.922117
22.733383	0.1	17.181874
22.735050	0.1	17.449738
22.736717	0.1	17.723263
22.738383	0.1	18.000365
22.740050	0.1	18.279315
22.741717	0.1	18.559993
22.743383	0.1	18.843115
22.745050	0.1	19.127847
22.746717	0.1	19.411505
22.748383	0.1	19.690634
22.750050	0.1	19.961776
22.751717	0.1	20.221056
22.753383	0.1	20.465077
22.755050	0.1	20.692707
22.756717	0.1	20.904661
22.758383	0.1	21.100940
22.760050	0.1	21.278979
22.761717	0.1	21.435500
22.763383	0.1	21.568657
22.765050	0.1	21.677853
22.766717	0.1	21.762194
22.768383	0.1	21.820725
22.770050	0.1	21.852197
22.771717	0.1	21.855952
22.773383	0.1	21.832467
22.775050	0.1	21.781863
22.776717	0.1	21.703423
22.778383	0.1	21.596195
22.780050	0.1	21.460534
22.781717	0.1	21.297337
22.783383	0.1	21.107675
22.785050	0.1	20.892562
22.786717	0.1	20.653189
22.788383	0.1	20.389916
22.790050	0.1	20.102621
22.791717	0.1	19.791664
22.793383	0.1	19.458414
22.795050	0.1	19.104959
22.796717	0.1	18.734993
22.798383	0.1	18.352212
22.800050	0.1	17.958881
22.801717	0.1	17.556430
22.803383	0.1	17.146052
22.805050	0.1	16.728462
22.806717	0.1	16.303898
22.808383	0.1	15.873075
22.810050	0.1	15.438200
22.811717	0.1	15.003026
22.813383	0.1	14.571072
22.815050	0.1	14.144958
22.816717	0.1	13.725341
22.818383	0.1	13.311685
22.820050	0.1	12.903810
22.821717	0.1	12.502194
22.823383	0.1	12.106896
22.825050	0.1	11.717380
22.826717	0.1	11.334003
22.828383	0.1	10.958911
22.830050	0.1	10.594011
22.831717	0.1	10.241092
22.833383	0.1	9.902299
22.835050	0.1	9.579957
22.836717	0.1	9.274781
22.838383	0.1	8.985460
22.840050	0.1	8.709848
22.841717	0.1	8.446754
22.843383	0.1	8.196176
22.845050	0.1	7.957638
22.846717	0.1	7.730365
22.848383	0.1	7.513822
22.850050	0.1	7.308245
22.851717	0.1	7.114411
22.853383	0.1	6.933570
22.855050	0.1	6.766200
22.856717	0.1	6.610811
22.858383	0.1	6.465495
22.860050	0.1	6.329477
22.861717	0.1	6.201923
22.863383	0.1	6.081581
22.865050	0.1	5.968094
22.866717	0.1	5.861640
22.868383	0.1	5.762697
22.870050	0.1	5.671859
22.871717	0.1	5.589247
22.873383	0.1	5.513609
22.875050	0.1	5.443156
22.876717	0.1	5.377472
22.878383	0.1	5.316973
22.880050	0.1	5.261064
22.881717	0.1	5.208075
22.883383	0.1	5.156696
22.885050	0.1	5.107344
22.886717	0.1	5.061448
22.888383	0.1	5.020440
22.890050	0.1	4.984558
22.891717	0.1	4.953027
22.893383	0.1	4.925072
22.895050	0.1	4.900456
22.896717	0.1	4.878760
22.898383	0.1	4.859686
22.900050	0.1	4.842997
22.901717	0.1	4.828692
22.903383	0.1	4.816830
22.905050	0.1	4.806221
22.906717	0.1	4.794896
22.908383	0.1	4.781783
22.910050	0.1	4.768372
22.911717	0.1	4.758060
22.913383	0.1	4.752517
22.915050	0.1	4.749656
22.916717	0.1	4.745782
22.918383	0.1	4.739344
22.920050	0.1	4.731834
22.921717	0.1	4.726172
22.923383	0.1	4.724622
22.925050	0.1	4.727125
22.926717	0.1	4.731477
22.928383	0.1	4.736007
22.930050	0.1	4.740954
22.931717	0.1	4.746795
22.933383	0.1	4.753173
22.935050	0.1	4.759372
22.936717	0.1	4.766584
22.938383	0.1	4.776955
22.940050	0.1	4.791677
22.941717	0.1	4.810274
22.943383	0.1	4.831493
22.945050	0.1	4.854203
22.946717	0.1	4.878164
22.948383	0.1	4.903317
22.950050	0.1	4.928708
22.951717	0.1	4.953206
22.953383	0.1	4.976690
22.955050	0.1	4.999876
22.956717	0.1	5.024076
22.958383	0.1	5.049348
22.960050	0.1	5.074740
22.961717	0.1	5.099237
22.963383	0.1	5.124152
22.965050	0.1	5.152107
22.966717	0.1	5.184651
22.968383	0.1	5.221427
22.970050	0.1	5.261720
22.971717	0.1	5.305112
22.973383	0.1	5.350709
22.975050	0.1	5.397141
22.976717	0.1	5.443395
22.978383	0.1	5.488873
22.980050	0.1	5.533338
22.981717	0.1	5.577207
22.983383	0.1	5.621791
22.985050	0.1	5.669177
22.986717	0.1	5.720735
22.988383	0.1	5.776763
22.990050	0.1	5.836189
22.991717	0.1	5.898059
22.993383	0.1	5.962551
22.995050	0.1	6.030500
22.996717	0.1	6.102562
22.998383	0.1	6.179870
23.000050	0.1	6.262601
23.001717	0.1	6.349087
23.003383	0.1	6.437362
23.005050	0.1	6.526351
23.006717	0.1	6.616593
23.008383	0.1	6.709516
23.010050	0.1	6.807089
23.011717	0.1	6.910742
23.013383	0.1	7.021308
23.015050	0.1	7.138253
23.016717	0.1	7.260085
23.018383	0.1	7.385493
23.020050	0.1	7.514060
23.021717	0.1	7.646859
23.023383	0.1	7.784665
23.025050	0.1	7.927120
23.026717	0.1	8.072913
23.028383	0.1	8.221150
23.030050	0.1	8.372784
23.031717	0.1	8.529723
23.033383	0.1	8.691788
23.035050	0.1	8.856476
23.036717	0.1	9.021521
23.038383	0.1	9.186626
23.040050	0.1	9.352506
23.041717	0.1	9.518743
23.043383	0.1	9.683788
23.045050	0.1	9.847046
23.046717	0.1	10.008991
23.048383	0.1	10.168970
23.050050	0.1	10.325134
23.051717	0.1	10.475517
23.053383	0.1	10.619403
23.055050	0.1	10.757387
23.056717	0.1	10.890306
23.058383	0.1	11.018336
23.060050	0.1	11.139394
23.061717	0.1	11.249006
23.063383	0.1	11.342705
23.065050	0.1	11.419595
23.066717	0.1	11.482836
23.068383	0.1	11.535824
23.070050	0.1	11.578441
23.071717	0.1	11.608303
23.073383	0.1	11.623622
23.075050	0.1	11.623920
23.076717	0.1	11.609257
23.078383	0.1	11.579395
23.080050	0.1	11.534215
23.081717	0.1	11.473656
23.083383	0.1	11.397958
23.085050	0.1	11.307598
23.086717	0.1	11.203409
23.088383	0.1	11.086524
23.090050	0.1	10.957361
23.091717	0.1	10.816158
23.093383	0.1	10.663629
23.095050	0.1	10.501207
23.096717	0.1	10.330439
23.098383	0.1	10.153771
23.100050	0.1	9.974063
23.101717	0.1	9.792746
23.103383	0.1	9.607614
23.105050	0.1	9.414793
23.106717	0.1	9.213448
23.108383	0.1	9.006322
23.110050	0.1	8.796990
23.111717	0.1	8.587719
23.113383	0.1	8.379877
23.115050	0.1	8.175016
23.116717	0.1	7.974685
23.118383	0.1	7.779360
23.120050	0.1	7.588327
23.121717	0.1	7.400573
23.123383	0.1	7.216454
23.125050	0.1	7.037819
23.126717	0.1	6.866217
23.128383	0.1	6.701172
23.130050	0.1	6.541253
23.131717	0.1	6.385565
23.133383	0.1	6.234229
23.135050	0.1	6.088317
23.136717	0.1	5.950332
23.138383	0.1	5.822778
23.140050	0.1	5.705715
23.141717	0.1	5.596996
23.143383	0.1	5.494178
23.145050	0.1	5.396426
23.146717	0.1	5.304039
23.148383	0.1	5.217314
23.150050	0.1	5.135536
23.151717	0.1	5.057872
23.153383	0.1	4.984021
23.155050	0.1	4.914105
23.156717	0.1	4.848779
23.158383	0.1	4.788518
23.160050	0.1	4.733146
23.161717	0.1	4.682243
23.163383	0.1	4.635811
23.165050	0.1	4.594386
23.166717	0.1	4.558265
23.168383	0.1	4.526377
23.170050	0.1	4.496396
23.171717	0.1	4.466772
23.173383	0.1	4.437328
23.175050	0.1	4.407943
23.176717	0.1	4.378736
23.178383	0.1	4.350961
23.180050	0.1	4.326284
23.181717	0.1	4.305184
23.183383	0.1	4.287720
23.185050	0.1	4.274011
23.186717	0.1	4.263044
23.188383	0.1	4.252970
23.190050	0.1	4.242420
23.191717	0.1	4.230678
23.193383	0.1	4.217804
23.195050	0.1	4.204512
23.196717	0.1	4.192174
23.198383	0.1	4.181504
23.200050	0.1	4.172266
23.201717	0.1	4.163325
23.203383	0.1	4.153788
23.205050	0.1	4.143834
23.206717	0.1	4.134417
23.208383	0.1	4.125774
23.210050	0.1	4.117310
23.211717	0.1	4.108370
23.213383	0.1	4.099608
23.215050	0.1	4.092217
23.216717	0.1	4.087270
23.218383	0.1	4.084945
23.220050	0.1	4.084111
23.221717	0.1	4.082740
23.223383	0.1	4.079759
23.225050	0.1	4.075289
23.226717	0.1	4.069805
23.228383	0.1	4.063666
23.230050	0.1	4.057229
23.231717	0.1	4.050672
23.233383	0.1	4.044652
23.235050	0.1	4.039705
23.236717	0.1	4.036010
23.238383	0.1	4.033745
23.240050	0.1	4.033208
23.241717	0.1	4.034460
23.243383	0.1	4.037202
23.245050	0.1	4.040838
23.246717	0.1	4.044354
23.248383	0.1	4.047334
23.250050	0.1	4.050195
23.251717	0.1	4.053235
23.253383	0.1	4.056573
23.255050	0.1	4.060388
23.256717	0.1	4.064858
23.258383	0.1	4.068911
23.260050	0.1	4.071415
23.261717	0.1	4.072726
23.263383	0.1	4.074574
23.265050	0.1	4.077971
23.266717	0.1	4.083157
23.268383	0.1	4.089475
23.270050	0.1	4.095674
23.271717	0.1	4.100323
23.273383	0.1	4.103124
23.275050	0.1	4.105509
23.276717	0.1	4.108608
23.278383	0.1	4.112184
23.280050	0.1	4.116059
23.281717	0.1	4.120767
23.283383	0.1	4.126191
23.285050	0.1	4.131615
23.286717	0.1	4.137278
23.288383	0.1	4.143417
23.290050	0.1	4.149616
23.291717	0.1	4.155576
23.293383	0.1	4.162014
23.295050	0.1	4.169762
23.296717	0.1	4.178524
23.298383	0.1	4.187227
23.300050	0.1	4.195035
23.301717	0.1	4.202128
23.303383	0.1	4.209399
23.305050	0.1	4.217327
23.306717	0.1	4.225195
23.308383	0.1	4.232168
23.310050	0.1	4.238129
23.311717	0.1	4.243791
23.313383	0.1	4.248858
23.315050	0.1	4.252613
23.316717	0.1	4.255235
23.318383	0.1	4.257262
23.320050	0.1	4.258454
23.321717	0.1	4.257202
23.323383	0.1	4.252136
23.325050	0.1	4.243911
23.326717	0.1	4.235149
23.328383	0.1	4.228831
23.330050	0.1	4.226387
23.331717	0.1	4.226685
23.333383	0.1	4.227400
23.335050	0.1	4.226685
23.336717	0.1	4.223705
23.338383	0.1	4.218579
23.340050	0.1	4.212022
23.341717	0.1	4.205644
23.343383	0.1	4.200518
23.345050	0.1	4.195750
23.346717	0.1	4.189611
23.348383	0.1	4.180372
23.350050	0.1	4.167617
23.351717	0.1	4.152775
23.353383	0.1	4.138410
23.355050	0.1	4.126549
23.356717	0.1	4.118026
23.358383	0.1	4.112840
23.360050	0.1	4.109323
23.361717	0.1	4.105032
23.363383	0.1	4.099429
23.365050	0.1	4.093945
23.366717	0.1	4.089594
23.368383	0.1	4.086137
23.370050	0.1	4.082442
23.371717	0.1	4.077554
23.373383	0.1	4.071474
23.375050	0.1	4.065037
23.376717	0.1	4.058719
23.378383	0.1	4.052401
23.380050	0.1	4.047215
23.381717	0.1	4.045069
23.383383	0.1	4.046798
23.385050	0.1	4.050792
23.386717	0.1	4.055023
23.388383	0.1	4.058123
23.390050	0.1	4.059375
23.391717	0.1	4.058957
23.393383	0.1	4.058481
23.395050	0.1	4.060149
23.396717	0.1	4.065275
23.398383	0.1	4.072666
23.400050	0.1	4.079581
23.401717	0.1	4.084051
23.403383	0.1	4.086852
23.405050	0.1	4.090011
23.406717	0.1	4.094720
23.408383	0.1	4.100800
23.410050	0.1	4.107356
23.411717	0.1	4.113615
23.413383	0.1	4.119635
23.415050	0.1	4.126489
23.416717	0.1	4.135132
23.418383	0.1	4.146040
23.420050	0.1	4.158676
23.421717	0.1	4.171252
23.423383	0.1	4.181803
23.425050	0.1	4.189611
23.426717	0.1	4.195452
23.428383	0.1	4.200757
23.430050	0.1	4.206896
23.431717	0.1	4.215062
23.433383	0.1	4.225612
23.435050	0.1	4.238069
23.436717	0.1	4.251719
23.438383	0.1	4.265428
23.440050	0.1	4.278004
23.441717	0.1	4.288793
23.443383	0.1	4.297853
23.445050	0.1	4.306019
23.446717	0.1	4.314304
23.448383	0.1	4.323244
23.450050	0.1	4.332125
23.451717	0.1	4.338742
23.453383	0.1	4.341603
23.455050	0.1	4.341126
23.456717	0.1	4.339338
23.458383	0.1	4.337847
23.460050	0.1	4.337549
23.461717	0.1	4.337907
23.463383	0.1	4.337490
23.465050	0.1	4.335225
23.466717	0.1	4.331053
23.468383	0.1	4.324734
23.470050	0.1	4.315853
23.471717	0.1	4.306257
23.473383	0.1	4.299939
23.475050	0.1	4.298747
23.476717	0.1	4.299879
23.478383	0.1	4.298747
23.480050	0.1	4.293084
23.481717	0.1	4.283786
23.483383	0.1	4.273594
23.485050	0.1	4.264295
23.486717	0.1	4.256487
23.488383	0.1	4.249752
23.490050	0.1	4.243076
23.491717	0.1	4.235447
23.493383	0.1	4.226268
23.495050	0.1	4.216254
23.496717	0.1	4.206717
23.498383	0.1	4.198969
23.500050	0.1	4.193187
23.501717	0.1	4.188359
23.503383	0.1	4.183829
23.505050	0.1	4.179716
23.506717	0.1	4.176975
23.508383	0.1	4.176378
23.510050	0.1	4.177630
23.511717	0.1	4.180014
23.513383	0.1	4.183948
23.515050	0.1	4.191876
23.516717	0.1	4.205883
23.518383	0.1	4.224897
23.520050	0.1	4.245460
23.521717	0.1	4.264772
23.523383	0.1	4.282534
23.525050	0.1	4.299939
23.526717	0.1	4.317642
23.528383	0.1	4.336536
23.530050	0.1	4.358113
23.531717	0.1	4.383445
23.533383	0.1	4.412592
23.535050	0.1	4.444421
23.536717	0.1	4.478693
23.538383	0.1	4.516244
23.540050	0.1	4.558504
23.541717	0.1	4.606843
23.543383	0.1	4.661560
23.545050	0.1	4.721105
23.546717	0.1	4.782796
23.548383	0.1	4.844725
23.550050	0.1	4.906714
23.551717	0.1	4.969716
23.553383	0.1	5.034626
23.555050	0.1	5.102635
23.556717	0.1	5.175174
23.558383	0.1	5.253673
23.560050	0.1	5.339027
23.561717	0.1	5.431414
23.563383	0.1	5.530537
23.565050	0.1	5.635739
23.566717	0.1	5.746007
23.568383	0.1	5.860091
23.570050	0.1	5.977512
23.571717	0.1	6.099761
23.573383	0.1	6.229580
23.575050	0.1	6.369055
23.576717	0.1	6.518364
23.578383	0.1	6.677211
23.580050	0.1	6.846071
23.581717	0.1	7.024706
23.583383	0.1	7.211805
23.585050	0.1	7.406891
23.586717	0.1	7.610560
23.588383	0.1	7.823647
23.590050	0.1	8.047939
23.591717	0.1	8.285344
23.593383	0.1	8.536041
23.595050	0.1	8.798838
23.596717	0.1	9.072960
23.598383	0.1	9.359360
23.600050	0.1	9.660245
23.601717	0.1	9.977341
23.603383	0.1	10.310650
23.605050	0.1	10.659159
23.606717	0.1	11.022986
23.608383	0.1	11.404396
23.610050	0.1	11.805595
23.611717	0.1	12.226821
23.613383	0.1	12.666643
23.615050	0.1	13.123394
23.616717	0.1	13.597012
23.618383	0.1	14.089049
23.620050	0.1	14.602602
23.621717	0.1	15.141488
23.623383	0.1	15.708328
23.625050	0.1	16.302408
23.626717	0.1	16.921223
23.628383	0.1	17.562808
23.630050	0.1	18.226505
23.631717	0.1	18.911482
23.633383	0.1	19.618393
23.635050	0.1	20.349742
23.636717	0.1	21.107854
23.638383	0.1	21.894218
23.640050	0.1	22.710444
23.641717	0.1	23.557605
23.643383	0.1	24.435343
23.645050	0.1	25.342526
23.646717	0.1	26.278617
23.648383	0.1	27.243735
23.650050	0.1	28.238537
23.651717	0.1	29.264333
23.653383	0.1	30.322792
23.655050	0.1	31.415941
23.656717	0.1	32.546463
23.658383	0.1	33.716621
23.660050	0.1	34.927430
23.661717	0.1	36.178829
23.663383	0.1	37.470879
23.665050	0.1	38.804593
23.666717	0.1	40.183010
23.668383	0.1	41.608753
23.670050	0.1	43.082478
23.671717	0.1	44.604841
23.673383	0.1	46.178165
23.675050	0.1	47.806385
23.676717	0.1	49.493793
23.678383	0.1	51.244739
23.680050	0.1	53.063575
23.681717	0.1	54.954234
23.683383	0.1	56.919459
23.685050	0.1	58.961931
23.686717	0.1	61.085883
23.688383	0.1	63.295130
23.690050	0.1	65.590982
23.691717	0.1	67.974810
23.693383	0.1	70.450072
23.695050	0.1	73.021476
23.696717	0.1	75.693910
23.698383	0.1	78.471665
23.700050	0.1	81.356590
23.701717	0.1	84.346776
23.703383	0.1	87.437873
23.705050	0.1	90.625292
23.706717	0.1	93.906527
23.708383	0.1	97.280210
23.710050	0.1	100.743002
23.711717	0.1	104.288823
23.713383	0.1	107.909626
23.715050	0.1	111.596531
23.716717	0.1	115.339346
23.718383	0.1	119.127459
23.720050	0.1	122.948713
23.721717	0.1	126.788028
23.723383	0.1	130.626865
23.725050	0.1	134.445258
23.726717	0.1	138.223120
23.728383	0.1	141.940483
23.730050	0.1	145.578333
23.731717	0.1	149.119982
23.733383	0.1	152.549037
23.735050	0.1	155.846367
23.736717	0.1	158.991167
23.738383	0.1	161.962340
23.740050	0.1	164.738248
23.741717	0.1	167.298089
23.743383	0.1	169.623206
23.745050	0.1	171.697508
23.746717	0.1	173.507522
23.748383	0.1	175.043355
23.750050	0.1	176.297437
23.751717	0.1	177.260827
23.753383	0.1	177.923332
23.755050	0.1	178.277563
23.756717	0.1	178.320717
23.758383	0.1	178.052376
23.760050	0.1	177.472721
23.761717	0.1	176.583479
23.763383	0.1	175.388406
23.765050	0.1	173.893879
23.766717	0.1	172.109733
23.768383	0.1	170.048128
23.770050	0.1	167.722533
23.771717	0.1	165.147195
23.773383	0.1	162.337134
23.775050	0.1	159.306178
23.776717	0.1	156.068811
23.778383	0.1	152.642557
23.780050	0.1	149.047145
23.781717	0.1	145.302602
23.783383	0.1	141.428241
23.785050	0.1	137.441822
23.786717	0.1	133.359977
23.788383	0.1	129.200109
23.790050	0.1	124.979563
23.791717	0.1	120.714135
23.793383	0.1	116.418845
23.795050	0.1	112.110621
23.796717	0.1	107.808239
23.798383	0.1	103.529698
23.800050	0.1	99.290079
23.801717	0.1	95.101005
23.803383	0.1	90.972787
23.805050	0.1	86.916213
23.806717	0.1	82.942133
23.808383	0.1	79.059069
23.810050	0.1	75.271432
23.811717	0.1	71.581785
23.813383	0.1	67.995373
23.815050	0.1	64.519767
23.816717	0.1	61.161939
23.818383	0.1	57.927016
23.820050	0.1	54.818514
23.821717	0.1	51.837686
23.823383	0.1	48.984113
23.825050	0.1	46.256664
23.826717	0.1	43.654146
23.828383	0.1	41.174235
23.830050	0.1	38.814189
23.831717	0.1	36.571922
23.833383	0.1	34.445884
23.835050	0.1	32.435061
23.836717	0.1	30.538144
23.838383	0.1	28.751733
23.840050	0.1	27.070941
23.841717	0.1	25.491239
23.843383	0.1	24.009587
23.845050	0.1	22.622169
23.846717	0.1	21.323682
23.848383	0.1	20.108463
23.850050	0.1	18.972100
23.851717	0.1	17.911733
23.853383	0.1	16.924203
23.855050	0.1	16.004981
23.856717	0.1	15.150906
23.858383	0.1	14.359892
23.860050	0.1	13.628901
23.861717	0.1	12.952686
23.863383	0.1	12.325586
23.865050	0.1	11.743308
23.866717	0.1	11.203349
23.868383	0.1	10.703803
23.870050	0.1	10.242880
23.871717	0.1	9.818495
23.873383	0.1	9.428859
23.875050	0.1	9.073616
23.876717	0.1	8.752347
23.878383	0.1	8.461059
23.880050	0.1	8.193553
23.881717	0.1	7.945121
23.883383	0.1	7.713140
23.885050	0.1	7.496775
23.886717	0.1	7.296324
23.888383	0.1	7.112801
23.890050	0.1	6.946683
23.891717	0.1	6.796003
23.893383	0.1	6.657839
23.895050	0.1	6.530643
23.896717	0.1	6.414473
23.898383	0.1	6.309152
23.900050	0.1	6.212652
23.901717	0.1	6.122351
23.903383	0.1	6.036759
23.905050	0.1	5.955875
23.906717	0.1	5.881012
23.908383	0.1	5.813539
23.910050	0.1	5.753100
23.911717	0.1	5.697847
23.913383	0.1	5.645991
23.915050	0.1	5.596102
23.916717	0.1	5.546630
23.918383	0.1	5.496383
23.920050	0.1	5.446077
23.921717	0.1	5.398274
23.923383	0.1	5.355299
23.925050	0.1	5.317927
23.926717	0.1	5.285204
23.928383	0.1	5.254865
23.930050	0.1	5.224049
23.931717	0.1	5.190611
23.933383	0.1	5.154193
23.935050	0.1	5.115867
23.936717	0.1	5.077541
23.938383	0.1	5.041898
23.940050	0.1	5.010605
23.941717	0.1	4.982412
23.943383	0.1	4.954100
23.945050	0.1	4.923284
23.946717	0.1	4.889369
23.948383	0.1	4.853010
23.950050	0.1	4.815579
23.951717	0.1	4.779220
23.953383	0.1	4.745126
23.955050	0.1	4.713059
23.956717	0.1	4.682541
23.958383	0.1	4.653633
23.960050	0.1	4.626036
23.961717	0.1	4.599393
23.963383	0.1	4.573942
23.965050	0.1	4.549623
23.966717	0.1	4.525185
23.968383	0.1	4.499078
23.970050	0.1	4.471123
23.971717	0.1	4.442632
23.973383	0.1	4.415393
23.975050	0.1	4.389704
23.976717	0.1	4.364550
23.978383	0.1	4.338563
23.980050	0.1	4.311800
23.981717	0.1	4.285634
23.983383	0.1	4.262746
23.985050	0.1	4.245460
23.986717	0.1	4.234433
23.988383	0.1	4.227162
23.990050	0.1	4.219294
23.991717	0.1	4.207254
23.993383	0.1	4.190386
23.995050	0.1	4.170299
23.996717	0.1	4.149378
23.998383	0.1	4.129768
24.000050	0.1	4.112959
24.001717	0.1	4.098773
24.003383	0.1	4.086197
24.005050	0.1	4.073799
24.006717	0.1	4.060269
24.008383	0.1	4.044891
24.010050	0.1	4.029036
24.011717	0.1	4.015088
24.013383	0.1	4.004300
24.015050	0.1	3.995896
24.016717	0.1	3.988207
24.018383	0.1	3.980220
24.020050	0.1	3.971994
24.021717	0.1	3.964186
24.023383	0.1	3.957510
24.025050	0.1	3.952325
24.026717	0.1	3.948212
24.028383	0.1	3.944159
24.030050	0.1	3.938794
24.031717	0.1	3.931582
24.033383	0.1	3.922522
24.035050	0.1	3.912509
24.036717	0.1	3.902853
24.038383	0.1	3.894985
24.040050	0.1	3.889442
24.041717	0.1	3.885627
24.043383	0.1	3.881455
24.045050	0.1	3.874779
24.046717	0.1	3.865183
24.048383	0.1	3.854752
24.050050	0.1	3.846288
24.051717	0.1	3.841579
24.053383	0.1	3.839851
24.055050	0.1	3.839076
24.056717	0.1	3.838063
24.058383	0.1	3.835738
24.060050	0.1	3.831387
24.061717	0.1	3.825605
24.063383	0.1	3.820300
24.065050	0.1	3.816724
24.066717	0.1	3.814876
24.068383	0.1	3.814697
24.070050	0.1	3.815830
24.071717	0.1	3.816962
24.073383	0.1	3.816664
24.075050	0.1	3.815413
24.076717	0.1	3.814519
24.078383	0.1	3.814340
24.080050	0.1	3.813923
24.081717	0.1	3.812969
24.083383	0.1	3.812313
24.085050	0.1	3.812909
24.086717	0.1	3.815294
24.088383	0.1	3.818631
24.090050	0.1	3.820896
24.091717	0.1	3.820598
24.093383	0.1	3.818810
24.095050	0.1	3.818214
24.096717	0.1	3.819585
24.098383	0.1	3.822029
24.100050	0.1	3.825188
24.101717	0.1	3.829420
24.103383	0.1	3.834486
24.105050	0.1	3.840327
24.106717	0.1	3.846884
24.108383	0.1	3.853679
24.110050	0.1	3.859580
24.111717	0.1	3.863156
24.113383	0.1	3.864229
24.115050	0.1	3.863812
24.116717	0.1	3.862739
24.118383	0.1	3.861308
24.120050	0.1	3.859997
24.121717	0.1	3.860116
24.123383	0.1	3.863394
24.125050	0.1	3.870487
24.126717	0.1	3.880024
24.128383	0.1	3.890038
24.130050	0.1	3.899217
24.131717	0.1	3.906608
24.133383	0.1	3.911913
24.135050	0.1	3.915072
24.136717	0.1	3.916264
24.138383	0.1	3.915370
24.140050	0.1	3.912688
24.141717	0.1	3.910303
24.143383	0.1	3.910899
24.145050	0.1	3.914833
24.146717	0.1	3.920317
24.148383	0.1	3.926158
24.150050	0.1	3.931880
24.151717	0.1	3.937125
24.153383	0.1	3.941834
24.155050	0.1	3.946662
24.156717	0.1	3.950536
24.158383	0.1	3.950536
24.160050	0.1	3.945470
24.161717	0.1	3.938854
24.163383	0.1	3.936589
24.165050	0.1	3.941536
24.166717	0.1	3.951729
24.168383	0.1	3.963471
24.170050	0.1	3.974080
24.171717	0.1	3.982246
24.173383	0.1	3.987313
24.175050	0.1	3.988922
24.176717	0.1	3.988207
24.178383	0.1	3.986776
24.180050	0.1	3.985167
24.181717	0.1	3.982961
24.183383	0.1	3.980875
24.185050	0.1	3.980518
24.186717	0.1	3.983200
24.188383	0.1	3.989339
24.190050	0.1	3.998816
24.191717	0.1	4.011274
24.193383	0.1	4.025340
24.195050	0.1	4.038573
24.196717	0.1	4.048646
24.198383	0.1	4.054606
24.200050	0.1	4.057944
24.201717	0.1	4.060805
24.203383	0.1	4.064203
24.205050	0.1	4.067958
24.206717	0.1	4.072190
24.208383	0.1	4.077971
24.210050	0.1	4.086375
24.211717	0.1	4.097700
24.213383	0.1	4.112304
24.215050	0.1	4.130245
24.216717	0.1	4.150212
24.218383	0.1	4.169166
24.220050	0.1	4.184664
24.221717	0.1	4.197300
24.223383	0.1	4.209221
24.225050	0.1	4.221857
24.226717	0.1	4.234493
24.228383	0.1	4.246474
24.230050	0.1	4.258991
24.231717	0.1	4.274667
24.233383	0.1	4.294634
24.235050	0.1	4.317820
24.236717	0.1	4.341960
24.238383	0.1	4.365027
24.240050	0.1	4.387260
24.241717	0.1	4.410565
24.243383	0.1	4.436612
24.245050	0.1	4.465699
24.246717	0.1	4.497350
24.248383	0.1	4.529536
24.250050	0.1	4.559994
24.251717	0.1	4.587591
24.253383	0.1	4.612983
24.255050	0.1	4.637838
24.256717	0.1	4.663468
24.258383	0.1	4.690290
24.260050	0.1	4.718721
24.261717	0.1	4.748225
24.263383	0.1	4.777432
24.265050	0.1	4.804433
24.266717	0.1	4.827977
24.268383	0.1	4.848421
24.270050	0.1	4.867137
24.271717	0.1	4.885137
24.273383	0.1	4.902661
24.275050	0.1	4.919052
24.276717	0.1	4.933477
24.278383	0.1	4.945934
24.280050	0.1	4.956723
24.281717	0.1	4.965663
24.283383	0.1	4.972399
24.285050	0.1	4.977107
24.286717	0.1	4.979551
24.288383	0.1	4.978836
24.290050	0.1	4.973710
24.291717	0.1	4.963041
24.293383	0.1	4.945755
24.295050	0.1	4.922867
24.296717	0.1	4.897178
24.298383	0.1	4.870594
24.300050	0.1	4.842937
24.301717	0.1	4.813671
24.303383	0.1	4.783333
24.305050	0.1	4.752696
24.306717	0.1	4.721582
24.308383	0.1	4.688859
24.310050	0.1	4.654587
24.311717	0.1	4.619956
24.313383	0.1	4.585266
24.315050	0.1	4.549504
24.316717	0.1	4.511893
24.318383	0.1	4.472792
24.320050	0.1	4.433513
24.321717	0.1	4.394174
24.323383	0.1	4.353345
24.325050	0.1	4.310191
24.326717	0.1	4.265428
24.328383	0.1	4.219771
24.330050	0.1	4.173577
24.331717	0.1	4.127741
24.333383	0.1	4.084587
24.335050	0.1	4.045725
24.336717	0.1	4.009903
24.338383	0.1	3.974259
24.340050	0.1	3.938020
24.341717	0.1	3.902614
24.343383	0.1	3.868997
24.345050	0.1	3.836394
24.346717	0.1	3.803075
24.348383	0.1	3.768802
24.350050	0.1	3.734827
24.351717	0.1	3.702343
24.353383	0.1	3.671348
24.355050	0.1	3.641546
24.356717	0.1	3.613889
24.358383	0.1	3.590524
24.360050	0.1	3.572703
24.361717	0.1	3.559351
24.363383	0.1	3.548205
24.365050	0.1	3.537059
24.366717	0.1	3.524482
24.368383	0.1	3.509701
24.370050	0.1	3.492534
24.371717	0.1	3.474176
24.373383	0.1	3.456474
24.375050	0.1	3.440678
24.376717	0.1	3.427088
24.378383	0.1	3.415406
24.380050	0.1	3.404439
24.381717	0.1	3.393650
24.383383	0.1	3.384233
24.385050	0.1	3.377974
24.386717	0.1	3.375232
24.388383	0.1	3.374100
24.390050	0.1	3.372610
24.391717	0.1	3.370702
24.393383	0.1	3.368497
24.395050	0.1	3.365457
24.396717	0.1	3.361345
24.398383	0.1	3.356517
24.400050	0.1	3.350973
24.401717	0.1	3.345490
24.403383	0.1	3.341258
24.405050	0.1	3.338456
24.406717	0.1	3.335595
24.408383	0.1	3.331721
24.410050	0.1	3.327608
24.411717	0.1	3.324986
24.413383	0.1	3.325582
24.415050	0.1	3.329992
24.416717	0.1	3.336549
24.418383	0.1	3.341735
24.420050	0.1	3.342807
24.421717	0.1	3.339648
24.423383	0.1	3.334642
24.425050	0.1	3.330291
24.426717	0.1	3.328622
24.428383	0.1	3.331006
24.430050	0.1	3.336787
24.431717	0.1	3.343344
24.433383	0.1	3.347576
24.435050	0.1	3.347695
24.436717	0.1	3.344894
24.438383	0.1	3.342211
24.440050	0.1	3.341556
24.441717	0.1	3.342986
24.443383	0.1	3.346145
24.445050	0.1	3.350854
24.446717	0.1	3.356755
24.448383	0.1	3.363967
24.450050	0.1	3.372669
24.451717	0.1	3.382147
24.453383	0.1	3.390014
24.455050	0.1	3.393829
24.456717	0.1	3.392220
24.458383	0.1	3.386021
24.460050	0.1	3.377736
24.461717	0.1	3.369808
24.463383	0.1	3.363967
24.465050	0.1	3.361523
24.466717	0.1	3.363013
24.468383	0.1	3.367722
24.470050	0.1	3.373802
24.471717	0.1	3.380418
24.473383	0.1	3.387869
24.475050	0.1	3.395200
24.476717	0.1	3.400743
24.478383	0.1	3.403485
24.480050	0.1	3.404141
24.481717	0.1	3.404439
24.483383	0.1	3.405512
24.485050	0.1	3.408253
24.486717	0.1	3.414095
24.488383	0.1	3.423572
24.490050	0.1	3.434479
24.491717	0.1	3.444433
24.493383	0.1	3.452957
24.495050	0.1	3.460288
24.496717	0.1	3.466964
24.498383	0.1	3.472924
24.500050	0.1	3.477395
24.501717	0.1	3.479302
24.503383	0.1	3.478110
24.505050	0.1	3.474772
24.506717	0.1	3.471017
24.508383	0.1	3.468156
24.510050	0.1	3.466308
24.511717	0.1	3.464878
24.513383	0.1	3.463924
24.515050	0.1	3.464043
24.516717	0.1	3.465414
24.518383	0.1	3.467143
24.520050	0.1	3.468216
24.521717	0.1	3.468275
24.523383	0.1	3.467798
24.525050	0.1	3.467083
24.526717	0.1	3.465772
24.528383	0.1	3.464401
24.530050	0.1	3.464103
24.531717	0.1	3.465057
24.533383	0.1	3.465891
24.535050	0.1	3.465891
24.536717	0.1	3.465951
24.538383	0.1	3.467381
24.540050	0.1	3.469944
24.541717	0.1	3.471852
24.543383	0.1	3.471852
24.545050	0.1	3.469885
24.546717	0.1	3.466189
24.548383	0.1	3.461421
24.550050	0.1	3.456056
24.551717	0.1	3.450573
24.553383	0.1	3.446043
24.555050	0.1	3.443241
24.556717	0.1	3.441572
24.558383	0.1	3.439725
24.560050	0.1	3.437460
24.561717	0.1	3.435552
24.563383	0.1	3.434956
24.565050	0.1	3.436446
24.566717	0.1	3.439367
24.568383	0.1	3.442049
24.570050	0.1	3.442645
24.571717	0.1	3.439963
24.573383	0.1	3.433407
24.575050	0.1	3.424287
24.576717	0.1	3.415585
24.578383	0.1	3.409386
24.580050	0.1	3.405690
24.581717	0.1	3.402889
24.583383	0.1	3.399551
24.585050	0.1	3.395856
24.586717	0.1	3.393114
24.588383	0.1	3.392279
24.590050	0.1	3.393233
24.591717	0.1	3.395498
24.593383	0.1	3.399134
24.595050	0.1	3.403187
24.596717	0.1	3.405154
24.598383	0.1	3.402829
24.600050	0.1	3.397107
24.601717	0.1	3.390372
24.603383	0.1	3.384054
24.605050	0.1	3.378988
24.606717	0.1	3.376782
24.608383	0.1	3.378034
24.610050	0.1	3.380239
24.611717	0.1	3.380299
24.613383	0.1	3.378034
24.615050	0.1	3.375471
24.616717	0.1	3.374577
24.618383	0.1	3.375888
24.620050	0.1	3.378749
24.621717	0.1	3.381312
24.623383	0.1	3.381133
24.625050	0.1	3.377557
24.626717	0.1	3.372193
24.628383	0.1	3.367722
24.630050	0.1	3.366530
24.631717	0.1	3.368974
24.633383	0.1	3.374040
24.635050	0.1	3.380537
24.636717	0.1	3.387153
24.638383	0.1	3.392637
24.640050	0.1	3.395796
24.641717	0.1	3.396452
24.643383	0.1	3.396034
24.645050	0.1	3.396809
24.646717	0.1	3.399730
24.648383	0.1	3.403902
24.650050	0.1	3.407955
24.651717	0.1	3.411234
24.653383	0.1	3.413081
24.655050	0.1	3.412724
24.656717	0.1	3.409744
24.658383	0.1	3.405631
24.660050	0.1	3.403306
24.661717	0.1	3.404916
24.663383	0.1	3.409922
24.665050	0.1	3.416956
24.666717	0.1	3.425181
24.668383	0.1	3.434003
24.670050	0.1	3.442824
24.671717	0.1	3.451109
24.673383	0.1	3.458739
24.675050	0.1	3.464997
24.676717	0.1	3.469050
24.678383	0.1	3.470600
24.680050	0.1	3.470242
24.681717	0.1	3.469110
24.683383	0.1	3.468573
24.685050	0.1	3.469587
24.686717	0.1	3.472150
24.688383	0.1	3.476441
24.690050	0.1	3.482700
24.691717	0.1	3.490210
24.693383	0.1	3.497780
24.695050	0.1	3.505349
24.696717	0.1	3.513992
24.698383	0.1	3.524423
24.700050	0.1	3.535629
24.701717	0.1	3.545344
24.703383	0.1	3.552675
24.705050	0.1	3.558099
24.706717	0.1	3.561795
24.708383	0.1	3.563583
24.710050	0.1	3.564358
24.711717	0.1	3.565371
24.713383	0.1	3.567100
24.715050	0.1	3.569484
24.716717	0.1	3.572047
24.718383	0.1	3.574431
24.720050	0.1	3.576040
24.721717	0.1	3.576637
24.723383	0.1	3.576458
24.725050	0.1	3.576339
24.726717	0.1	3.576696
24.728383	0.1	3.577352
24.730050	0.1	3.577233
24.731717	0.1	3.575921
24.733383	0.1	3.574014
24.735050	0.1	3.573120
24.736717	0.1	3.574252
24.738383	0.1	3.577411
24.740050	0.1	3.581584
24.741717	0.1	3.584862
24.743383	0.1	3.585041
24.745050	0.1	3.580809
24.746717	0.1	3.572762
24.748383	0.1	3.563166
24.750050	0.1	3.554940
24.751717	0.1	3.549397
24.753383	0.1	3.545284
24.755050	0.1	3.540874
24.756717	0.1	3.535807
24.758383	0.1	3.530860
24.760050	0.1	3.526211
24.761717	0.1	3.521204
24.763383	0.1	3.515601
24.765050	0.1	3.510058
24.766717	0.1	3.505171
24.768383	0.1	3.501117
24.770050	0.1	3.497184
24.771717	0.1	3.492236
24.773383	0.1	3.485441
24.775050	0.1	3.477156
24.776717	0.1	3.468275
24.778383	0.1	3.459990
24.780050	0.1	3.453553
24.781717	0.1	3.449738
24.783383	0.1	3.448665
24.785050	0.1	3.449679
24.786717	0.1	3.451824
24.788383	0.1	3.454089
24.790050	0.1	3.454924
24.791717	0.1	3.452718
24.793383	0.1	3.447473
24.795050	0.1	3.441215
24.796717	0.1	3.435254
24.798383	0.1	3.428877
24.800050	0.1	3.420234
24.801717	0.1	3.409147
24.803383	0.1	3.397942
24.805050	0.1	3.389836
24.806717	0.1	3.386080
24.808383	0.1	3.385544
24.810050	0.1	3.385782
24.811717	0.1	3.385842
24.813383	0.1	3.385842
24.815050	0.1	3.385723
24.816717	0.1	3.385186
24.818383	0.1	3.384114
24.820050	0.1	3.383041
24.821717	0.1	3.382981
24.823383	0.1	3.384531
24.825050	0.1	3.387511
24.826717	0.1	3.390730
24.828383	0.1	3.392339
24.830050	0.1	3.391564
24.831717	0.1	3.389001
24.833383	0.1	3.385842
24.835050	0.1	3.383458
24.836717	0.1	3.383279
24.838383	0.1	3.385604
24.840050	0.1	3.389776
24.841717	0.1	3.394783
24.843383	0.1	3.398895
24.845050	0.1	3.400803
24.846717	0.1	3.400564
24.848383	0.1	3.399015
24.850050	0.1	3.397227
24.851717	0.1	3.396332
24.853383	0.1	3.396929
24.855050	0.1	3.399074
24.856717	0.1	3.402293
24.858383	0.1	3.404796
24.860050	0.1	3.404796
24.861717	0.1	3.401160
24.863383	0.1	3.395021
24.865050	0.1	3.390312
24.866717	0.1	3.391326
24.868383	0.1	3.399611
24.870050	0.1	3.413081
24.871717	0.1	3.428161
24.873383	0.1	3.442109
24.875050	0.1	3.453434
24.876717	0.1	3.460944
24.878383	0.1	3.464043
24.880050	0.1	3.464341
24.881717	0.1	3.465295
24.883383	0.1	3.469706
24.885050	0.1	3.478527
24.886717	0.1	3.491760
24.888383	0.1	3.508270
24.890050	0.1	3.525853
24.891717	0.1	3.541470
24.893383	0.1	3.554166
24.895050	0.1	3.565312
24.896717	0.1	3.577173
24.898383	0.1	3.591955
24.900050	0.1	3.610254
24.901717	0.1	3.630996
24.903383	0.1	3.653229
24.905050	0.1	3.676117
24.906717	0.1	3.698707
24.908383	0.1	3.719866
24.910050	0.1	3.739715
24.911717	0.1	3.759742
24.913383	0.1	3.782332
24.915050	0.1	3.810227
24.916717	0.1	3.844500
24.918383	0.1	3.883362
24.920050	0.1	3.923655
24.921717	0.1	3.962517
24.923383	0.1	3.999770
24.925050	0.1	4.038036
24.926717	0.1	4.079879
24.928383	0.1	4.124880
24.930050	0.1	4.170239
24.931717	0.1	4.213333
24.933383	0.1	4.253924
24.935050	0.1	4.294336
24.936717	0.1	4.337728
24.938383	0.1	4.385054
24.940050	0.1	4.434586
24.941717	0.1	4.483342
24.943383	0.1	4.529774
24.945050	0.1	4.574299
24.946717	0.1	4.617870
24.948383	0.1	4.660845
24.950050	0.1	4.704297
24.951717	0.1	4.749596
24.953383	0.1	4.796863
24.955050	0.1	4.844308
24.956717	0.1	4.888773
24.958383	0.1	4.928351
24.960050	0.1	4.963160
24.961717	0.1	4.994214
24.963383	0.1	5.023182
24.965050	0.1	5.051136
24.966717	0.1	5.077482
24.968383	0.1	5.101502
24.970050	0.1	5.122304
24.971717	0.1	5.139113
24.973383	0.1	5.152464
24.975050	0.1	5.163670
24.976717	0.1	5.172253
24.978383	0.1	5.175889
24.980050	0.1	5.172193
24.981717	0.1	5.160630
24.983383	0.1	5.143345
24.985050	0.1	5.123675
24.986717	0.1	5.104006
24.988383	0.1	5.085111
24.990050	0.1	5.065382
24.991717	0.1	5.041540
24.993383	0.1	5.011738
24.995050	0.1	4.976929
24.996717	0.1	4.939437
24.998383	0.1	4.901171
25.000050	0.1	4.863441
25.001717	0.1	4.826367
25.003383	0.1	4.789174
25.005050	0.1	4.751146
25.006717	0.1	4.711867
25.008383	0.1	4.669905
25.010050	0.1	4.624009
25.011717	0.1	4.574597
25.013383	0.1	4.524529
25.015050	0.1	4.476965
25.016717	0.1	4.432559
25.018383	0.1	4.389465
25.020050	0.1	4.344940
25.021717	0.1	4.297257
25.023383	0.1	4.248023
25.025050	0.1	4.199863
25.026717	0.1	4.153669
25.028383	0.1	4.109085
25.030050	0.1	4.066289
25.031717	0.1	4.025698
25.033383	0.1	3.987670
25.035050	0.1	3.951848
25.036717	0.1	3.916979
25.038383	0.1	3.882408
25.040050	0.1	3.848493
25.041717	0.1	3.815234
25.043383	0.1	3.782690
25.045050	0.1	3.751755
25.046717	0.1	3.722668
25.048383	0.1	3.694415
25.050050	0.1	3.665745
25.051717	0.1	3.637552
25.053383	0.1	3.612161
25.055050	0.1	3.590465
25.056717	0.1	3.571749
25.058383	0.1	3.554046
25.060050	0.1	3.535569
25.061717	0.1	3.515363
25.063383	0.1	3.494144
25.065050	0.1	3.474057
25.066717	0.1	3.456831
25.068383	0.1	3.442109
25.070050	0.1	3.428400
25.071717	0.1	3.414750
25.073383	0.1	3.401339
25.075050	0.1	3.389180
25.076717	0.1	3.378511
25.078383	0.1	3.368557
25.080050	0.1	3.358364
25.081717	0.1	3.347635
25.083383	0.1	3.336787
25.085050	0.1	3.326535
25.086717	0.1	3.317237
25.088383	0.1	3.309608
25.090050	0.1	3.304482
25.091717	0.1	3.301740
25.093383	0.1	3.300190
25.095050	0.1	3.298462
25.096717	0.1	3.295720
25.098383	0.1	3.292322
25.100050	0.1	3.288388
25.101717	0.1	3.283322
25.103383	0.1	3.277362
25.105050	0.1	3.272295
25.106717	0.1	3.270030
25.108383	0.1	3.270328
25.110050	0.1	3.271222
25.111717	0.1	3.270507
25.113383	0.1	3.267408
25.115050	0.1	3.262878
25.116717	0.1	3.258169
25.118383	0.1	3.254533
25.120050	0.1	3.252924
25.121717	0.1	3.253639
25.123383	0.1	3.256321
25.125050	0.1	3.260553
25.126717	0.1	3.265500
25.128383	0.1	3.269673
25.130050	0.1	3.271043
25.131717	0.1	3.268898
25.133383	0.1	3.264070
25.135050	0.1	3.258169
25.136717	0.1	3.253341
25.138383	0.1	3.251314
25.140050	0.1	3.251910
25.141717	0.1	3.253401
25.143383	0.1	3.253699
25.145050	0.1	3.251374
25.146717	0.1	3.246069
25.148383	0.1	3.238857
25.150050	0.1	3.231824
25.151717	0.1	3.226996
25.153383	0.1	3.224433
25.155050	0.1	3.222287
25.156717	0.1	3.219128
25.158383	0.1	3.215373
25.160050	0.1	3.212273
25.161717	0.1	3.210962
25.163383	0.1	3.212094
25.165050	0.1	3.215909
25.166717	0.1	3.221512
25.168383	0.1	3.226519
25.170050	0.1	3.228545
25.171717	0.1	3.227592
25.173383	0.1	3.224850
25.175050	0.1	3.221333
25.176717	0.1	3.217936
25.178383	0.1	3.215373
25.180050	0.1	3.214121
25.181717	0.1	3.213644
25.183383	0.1	3.212512
25.185050	0.1	3.209889
25.186717	0.1	3.206551
25.188383	0.1	3.204286
25.190050	0.1	3.203750
25.191717	0.1	3.204048
25.193383	0.1	3.204763
25.195050	0.1	3.206432
25.196717	0.1	3.209293
25.198383	0.1	3.212571
25.200050	0.1	3.214836
25.201717	0.1	3.214836
25.203383	0.1	3.212393
25.205050	0.1	3.208518
25.206717	0.1	3.204942
25.208383	0.1	3.202737
25.210050	0.1	3.202200
25.211717	0.1	3.203392
25.213383	0.1	3.206253
25.215050	0.1	3.210604
25.216717	0.1	3.215730
25.218383	0.1	3.220499
25.220050	0.1	3.224135
25.221717	0.1	3.226459
25.223383	0.1	3.227651
25.225050	0.1	3.228307
25.226717	0.1	3.229261
25.228383	0.1	3.230989
25.230050	0.1	3.233612
25.231717	0.1	3.236711
25.233383	0.1	3.239751
25.235050	0.1	3.242612
25.236717	0.1	3.246486
25.238383	0.1	3.252268
25.240050	0.1	3.259301
25.241717	0.1	3.266096
25.243383	0.1	3.271580
25.245050	0.1	3.275693
25.246717	0.1	3.280461
25.248383	0.1	3.288448
25.250050	0.1	3.299415
25.251717	0.1	3.310442
25.253383	0.1	3.318966
25.255050	0.1	3.324986
25.256717	0.1	3.329456
25.258383	0.1	3.333450
25.260050	0.1	3.337741
25.261717	0.1	3.342867
25.263383	0.1	3.348887
25.265050	0.1	3.354848
25.266717	0.1	3.359795
25.268383	0.1	3.363967
25.270050	0.1	3.369034
25.271717	0.1	3.375948
25.273383	0.1	3.384590
25.275050	0.1	3.394067
25.276717	0.1	3.403664
25.278383	0.1	3.413558
25.280050	0.1	3.424525
25.281717	0.1	3.436983
25.283383	0.1	3.450811
25.285050	0.1	3.464818
25.286717	0.1	3.476978
25.288383	0.1	3.486335
25.290050	0.1	3.493309
25.291717	0.1	3.499747
25.293383	0.1	3.507614
25.295050	0.1	3.517568
25.296717	0.1	3.529310
25.298383	0.1	3.542721
25.300050	0.1	3.557503
25.301717	0.1	3.573179
25.303383	0.1	3.588975
25.305050	0.1	3.604055
25.306717	0.1	3.617287
25.308383	0.1	3.627897
25.310050	0.1	3.636003
25.311717	0.1	3.643513
25.313383	0.1	3.652394
25.315050	0.1	3.662348
25.316717	0.1	3.670395
25.318383	0.1	3.674746
25.320050	0.1	3.676951
25.321717	0.1	3.679753
25.323383	0.1	3.684283
25.325050	0.1	3.689945
25.326717	0.1	3.695131
25.328383	0.1	3.698230
25.330050	0.1	3.698886
25.331717	0.1	3.698051
25.333383	0.1	3.696978
25.335050	0.1	3.696144
25.336717	0.1	3.694892
25.338383	0.1	3.691793
25.340050	0.1	3.686130
25.341717	0.1	3.679216
25.343383	0.1	3.673315
25.345050	0.1	3.669620
25.346717	0.1	3.667653
25.348383	0.1	3.666342
25.350050	0.1	3.664732
25.351717	0.1	3.661871
25.353383	0.1	3.657222
25.355050	0.1	3.651679
25.356717	0.1	3.647745
25.358383	0.1	3.647447
25.360050	0.1	3.650487
25.361717	0.1	3.654003
25.363383	0.1	3.654778
25.365050	0.1	3.652096
25.366717	0.1	3.647745
25.368383	0.1	3.643930
25.370050	0.1	3.642142
25.371717	0.1	3.642857
25.373383	0.1	3.645659
25.375050	0.1	3.649593
25.376717	0.1	3.653407
25.378383	0.1	3.656984
25.380050	0.1	3.662348
25.381717	0.1	3.671587
25.383383	0.1	3.684044
25.385050	0.1	3.697157
25.386717	0.1	3.709555
25.388383	0.1	3.721774
25.390050	0.1	3.735125
25.391717	0.1	3.749728
25.393383	0.1	3.764272
25.395050	0.1	3.777325
25.396717	0.1	3.788769
25.398383	0.1	3.799796
25.400050	0.1	3.812075
25.401717	0.1	3.826916
25.403383	0.1	3.844559
25.405050	0.1	3.863693
25.406717	0.1	3.882170
25.408383	0.1	3.898382
25.410050	0.1	3.912211
25.411717	0.1	3.925205
25.413383	0.1	3.939271
25.415050	0.1	3.955066
25.416717	0.1	3.971875
25.418383	0.1	3.988862
25.420050	0.1	4.004956
25.421717	0.1	4.018963
25.423383	0.1	4.030466
25.425050	0.1	4.039109
25.426717	0.1	4.044116
25.428383	0.1	4.044593
25.430050	0.1	4.040957
25.431717	0.1	4.035354
25.433383	0.1	4.029632
25.435050	0.1	4.024267
25.436717	0.1	4.018426
25.438383	0.1	4.011810
25.440050	0.1	4.005790
25.441717	0.1	4.001439
25.443383	0.1	3.997386
25.445050	0.1	3.989995
25.446717	0.1	3.976822
25.448383	0.1	3.959298
25.450050	0.1	3.940940
25.451717	0.1	3.924668
25.453383	0.1	3.910959
25.455050	0.1	3.898084
25.456717	0.1	3.883004
25.458383	0.1	3.863633
25.460050	0.1	3.841102
25.461717	0.1	3.818453
25.463383	0.1	3.797472
25.465050	0.1	3.778219
25.466717	0.1	3.760338
25.468383	0.1	3.744006
25.470050	0.1	3.728569
25.471717	0.1	3.711939
25.473383	0.1	3.692031
25.475050	0.1	3.669203
25.476717	0.1	3.645420
25.478383	0.1	3.622890
25.480050	0.1	3.602445
25.481717	0.1	3.583670
25.483383	0.1	3.565550
25.485050	0.1	3.548324
25.486717	0.1	3.533006
25.488383	0.1	3.519714
25.490050	0.1	3.507197
25.491717	0.1	3.493726
25.493383	0.1	3.478408
25.495050	0.1	3.461182
25.496717	0.1	3.442764
25.498383	0.1	3.423870
25.500050	0.1	3.405631
25.501717	0.1	3.389359
25.503383	0.1	3.375471
25.505050	0.1	3.363252
25.506717	0.1	3.351629
25.508383	0.1	3.339946
25.510050	0.1	3.328204
25.511717	0.1	3.317177
25.513383	0.1	3.307343
25.515050	0.1	3.297150
25.516717	0.1	3.284455
25.518383	0.1	3.269911
25.520050	0.1	3.256679
25.521717	0.1	3.246844
25.523383	0.1	3.240586
25.525050	0.1	3.237009
25.526717	0.1	3.235281
25.528383	0.1	3.234089
25.530050	0.1	3.231585
25.531717	0.1	3.226340
25.533383	0.1	3.218353
25.535050	0.1	3.209531
25.536717	0.1	3.201544
25.538383	0.1	3.194928
25.540050	0.1	3.189206
25.541717	0.1	3.183782
25.543383	0.1	3.177881
25.545050	0.1	3.171742
25.546717	0.1	3.166139
25.548383	0.1	3.161252
25.550050	0.1	3.156066
25.551717	0.1	3.150106
25.553383	0.1	3.144205
25.555050	0.1	3.139317
25.556717	0.1	3.135741
25.558383	0.1	3.132880
25.560050	0.1	3.129363
25.561717	0.1	3.124058
25.563383	0.1	3.117264
25.565050	0.1	3.110290
25.566717	0.1	3.104687
25.568383	0.1	3.101766
25.570050	0.1	3.101826
25.571717	0.1	3.104627
25.573383	0.1	3.109694
25.575050	0.1	3.116667
25.576717	0.1	3.123939
25.578383	0.1	3.129065
25.580050	0.1	3.130377
25.581717	0.1	3.128171
25.583383	0.1	3.124416
25.585050	0.1	3.121436
25.586717	0.1	3.119767
25.588383	0.1	3.118396
25.590050	0.1	3.115595
25.591717	0.1	3.110469
25.593383	0.1	3.103137
25.595050	0.1	3.094435
25.596717	0.1	3.085733
25.598383	0.1	3.079117
25.600050	0.1	3.076732
25.601717	0.1	3.078520
25.603383	0.1	3.081858
25.605050	0.1	3.084600
25.606717	0.1	3.085911
25.608383	0.1	3.085494
25.610050	0.1	3.082931
25.611717	0.1	3.079176
25.613383	0.1	3.075659
25.615050	0.1	3.073037
25.616717	0.1	3.070772
25.618383	0.1	3.068328
25.620050	0.1	3.065467
25.621717	0.1	3.061593
25.623383	0.1	3.055990
25.625050	0.1	3.049135
25.626717	0.1	3.042579
25.628383	0.1	3.037155
25.630050	0.1	3.032208
25.631717	0.1	3.026962
25.633383	0.1	3.021658
25.635050	0.1	3.017664
25.636717	0.1	3.015757
25.638383	0.1	3.015816
25.640050	0.1	3.017068
25.641717	0.1	3.018439
25.643383	0.1	3.018618
25.645050	0.1	3.016293
25.646717	0.1	3.010214
25.648383	0.1	3.000438
25.650050	0.1	2.988100
25.651717	0.1	2.975583
25.653383	0.1	2.966702
25.655050	0.1	2.965331
25.656717	0.1	2.971053
25.658383	0.1	2.978444
25.660050	0.1	2.982080
25.661717	0.1	2.980590
25.663383	0.1	2.976656
25.665050	0.1	2.973795
25.666717	0.1	2.973736
25.668383	0.1	2.975643
25.670050	0.1	2.977908
25.671717	0.1	2.979756
25.673383	0.1	2.981305
25.675050	0.1	2.982676
25.676717	0.1	2.983689
25.678383	0.1	2.984584
25.680050	0.1	2.986491
25.681717	0.1	2.989650
25.683383	0.1	2.992451
25.685050	0.1	2.992988
25.686717	0.1	2.990782
25.688383	0.1	2.987027
25.690050	0.1	2.983570
25.691717	0.1	2.981365
25.693383	0.1	2.979160
25.695050	0.1	2.975226
25.696717	0.1	2.969802
25.698383	0.1	2.965272
25.700050	0.1	2.963424
25.701717	0.1	2.964974
25.703383	0.1	2.969504
25.705050	0.1	2.975762
25.706717	0.1	2.982497
25.708383	0.1	2.988398
25.710050	0.1	2.992749
25.711717	0.1	2.995670
25.713383	0.1	2.997160
25.715050	0.1	2.996266
25.716717	0.1	2.992451
25.718383	0.1	2.986431
25.720050	0.1	2.980232
25.721717	0.1	2.975822
25.723383	0.1	2.974212
25.725050	0.1	2.975226
25.726717	0.1	2.978444
25.728383	0.1	2.982915
25.730050	0.1	2.986968
25.731717	0.1	2.988696
25.733383	0.1	2.987266
25.735050	0.1	2.983749
25.736717	0.1	2.980650
25.738383	0.1	2.980590
25.740050	0.1	2.984405
25.741717	0.1	2.991140
25.743383	0.1	2.997995
25.745050	0.1	3.001809
25.746717	0.1	3.000677
25.748383	0.1	2.994657
25.750050	0.1	2.985835
25.751717	0.1	2.977133
25.753383	0.1	2.971113
25.755050	0.1	2.969206
25.756717	0.1	2.971709
25.758383	0.1	2.978265
25.760050	0.1	2.987325
25.761717	0.1	2.995968
25.763383	0.1	3.001094
25.765050	0.1	3.001094
25.766717	0.1	2.996266
25.768383	0.1	2.988637
25.770050	0.1	2.981603
25.771717	0.1	2.977669
25.773383	0.1	2.977491
25.775050	0.1	2.978981
25.776717	0.1	2.978862
25.778383	0.1	2.975702
25.780050	0.1	2.971947
25.781717	0.1	2.971173
25.783383	0.1	2.974868
25.785050	0.1	2.980828
25.786717	0.1	2.984882
25.788383	0.1	2.984107
25.790050	0.1	2.978623
25.791717	0.1	2.971292
25.793383	0.1	2.965152
25.795050	0.1	2.961993
25.796717	0.1	2.961219
25.798383	0.1	2.960921
25.800050	0.1	2.960742
25.801717	0.1	2.961993
25.803383	0.1	2.964497
25.805050	0.1	2.965391
25.806717	0.1	2.961934
25.808383	0.1	2.954602
25.810050	0.1	2.946556
25.811717	0.1	2.941430
25.813383	0.1	2.941191
25.815050	0.1	2.945364
25.816717	0.1	2.951205
25.818383	0.1	2.955258
25.820050	0.1	2.955079
25.821717	0.1	2.950370
25.823383	0.1	2.943158
25.825050	0.1	2.936900
25.826717	0.1	2.933443
25.828383	0.1	2.931833
25.830050	0.1	2.930403
25.831717	0.1	2.929628
25.833383	0.1	2.931237
25.835050	0.1	2.935171
25.836717	0.1	2.939582
25.838383	0.1	2.942145
25.840050	0.1	2.942383
25.841717	0.1	2.941191
25.843383	0.1	2.939165
25.845050	0.1	2.937079
25.846717	0.1	2.935469
25.848383	0.1	2.934814
25.850050	0.1	2.935112
25.851717	0.1	2.935589
25.853383	0.1	2.934814
25.855050	0.1	2.932131
25.856717	0.1	2.928317
25.858383	0.1	2.924562
25.860050	0.1	2.921403
25.861717	0.1	2.919436
25.863383	0.1	2.920091
25.865050	0.1	2.923608
25.866717	0.1	2.927959
25.868383	0.1	2.930582
25.870050	0.1	2.930343
25.871717	0.1	2.926827
25.873383	0.1	2.920926
25.875050	0.1	2.914965
25.876717	0.1	2.911508
25.878383	0.1	2.911151
25.880050	0.1	2.912522
25.881717	0.1	2.914310
25.883383	0.1	2.915204
25.885050	0.1	2.914667
25.886717	0.1	2.912879
25.888383	0.1	2.911031
25.890050	0.1	2.910376
25.891717	0.1	2.911389
25.893383	0.1	2.914131
25.895050	0.1	2.918661
25.896717	0.1	2.925039
25.898383	0.1	2.932310
25.900050	0.1	2.939046
25.901717	0.1	2.944231
25.903383	0.1	2.946615
25.905050	0.1	2.945244
25.906717	0.1	2.940834
25.908383	0.1	2.936065
25.910050	0.1	2.933264
25.911717	0.1	2.932668
25.913383	0.1	2.932906
25.915050	0.1	2.932429
25.916717	0.1	2.930701
25.918383	0.1	2.928198
25.920050	0.1	2.925635
25.921717	0.1	2.923131
25.923383	0.1	2.920151
25.925050	0.1	2.916515
25.926717	0.1	2.913118
25.928383	0.1	2.911449
25.930050	0.1	2.913118
25.931717	0.1	2.918124
25.933383	0.1	2.924621
25.935050	0.1	2.930165
25.936717	0.1	2.933800
25.938383	0.1	2.936304
25.940050	0.1	2.938271
25.941717	0.1	2.939940
25.943383	0.1	2.941191
25.945050	0.1	2.942026
25.946717	0.1	2.942383
25.948383	0.1	2.941907
25.950050	0.1	2.940357
25.951717	0.1	2.938628
25.953383	0.1	2.938688
25.955050	0.1	2.941430
25.956717	0.1	2.945602
25.958383	0.1	2.949596
25.960050	0.1	2.952695
25.961717	0.1	2.954900
25.963383	0.1	2.956510
25.965050	0.1	2.957642
25.966717	0.1	2.958059
25.968383	0.1	2.957165
25.970050	0.1	2.955437
25.971717	0.1	2.953947
25.973383	0.1	2.953232
25.975050	0.1	2.953887
25.976717	0.1	2.956271
25.978383	0.1	2.959371
25.980050	0.1	2.960980
25.981717	0.1	2.960265
25.983383	0.1	2.959311
25.985050	0.1	2.960205
25.986717	0.1	2.962589
25.988383	0.1	2.964795
25.990050	0.1	2.965510
25.991717	0.1	2.965331
25.993383	0.1	2.965152
25.995050	0.1	2.964854
25.996717	0.1	2.963603
25.998383	0.1	2.961278
26.000050	0.1	2.958536
26.001717	0.1	2.956212
26.003383	0.1	2.954781
26.005050	0.1	2.955258
26.006717	0.1	2.958417
26.008383	0.1	2.963603
26.010050	0.1	2.968550
26.011717	0.1	2.970815
26.013383	0.1	2.969027
26.015050	0.1	2.963782
26.016717	0.1	2.956808
26.018383	0.1	2.950251
26.020050	0.1	2.944291
26.021717	0.1	2.937734
26.023383	0.1	2.930463
26.025050	0.1	2.924144
26.026717	0.1	2.920270
26.028383	0.1	2.919316
26.030050	0.1	2.920747
26.031717	0.1	2.922833
26.033383	0.1	2.923846
26.035050	0.1	2.922774
26.036717	0.1	2.919376
26.038383	0.1	2.914012
26.040050	0.1	2.908826
26.041717	0.1	2.905548
26.043383	0.1	2.904177
26.045050	0.1	2.903998
26.046717	0.1	2.905429
26.048383	0.1	2.908647
26.050050	0.1	2.912283
26.051717	0.1	2.914369
26.053383	0.1	2.914071
26.055050	0.1	2.911627
26.056717	0.1	2.907455
26.058383	0.1	2.901554
26.060050	0.1	2.895117
26.061717	0.1	2.889991
26.063383	0.1	2.887547
26.065050	0.1	2.887845
26.066717	0.1	2.889157
26.068383	0.1	2.889455
26.070050	0.1	2.888322
26.071717	0.1	2.887249
26.073383	0.1	2.887070
26.075050	0.1	2.887070
26.076717	0.1	2.886892
26.078383	0.1	2.886951
26.080050	0.1	2.887905
26.081717	0.1	2.889991
26.083383	0.1	2.893210
26.085050	0.1	2.896846
26.086717	0.1	2.899110
26.088383	0.1	2.898932
26.090050	0.1	2.897442
26.091717	0.1	2.896607
26.093383	0.1	2.896488
26.095050	0.1	2.896428
26.096717	0.1	2.896846
26.098383	0.1	2.898812
26.100050	0.1	2.901972
26.101717	0.1	2.905548
26.103383	0.1	2.908826
26.105050	0.1	2.911091
26.106717	0.1	2.912104
26.108383	0.1	2.912224
26.110050	0.1	2.911151
26.111717	0.1	2.909482
26.113383	0.1	2.908230
26.115050	0.1	2.907694
26.116717	0.1	2.907634
26.118383	0.1	2.907932
26.120050	0.1	2.908170
26.121717	0.1	2.908945
26.123383	0.1	2.911329
26.125050	0.1	2.915502
26.126717	0.1	2.920628
26.128383	0.1	2.925575
26.130050	0.1	2.929270
26.131717	0.1	2.930582
26.133383	0.1	2.930284
26.135050	0.1	2.930463
26.136717	0.1	2.931595
26.138383	0.1	2.932370
26.140050	0.1	2.931953
26.141717	0.1	2.931059
26.143383	0.1	2.930820
26.145050	0.1	2.931655
26.146717	0.1	2.933264
26.148383	0.1	2.935291
26.150050	0.1	2.937675
26.151717	0.1	2.941251
26.153383	0.1	2.946735
26.155050	0.1	2.953351
26.156717	0.1	2.958834
26.158383	0.1	2.961695
26.160050	0.1	2.962411
26.161717	0.1	2.962172
26.163383	0.1	2.962053
26.165050	0.1	2.963543
26.166717	0.1	2.967239
26.168383	0.1	2.971590
26.170050	0.1	2.974689
26.171717	0.1	2.976656
26.173383	0.1	2.978623
26.175050	0.1	2.980232
26.176717	0.1	2.980471
26.178383	0.1	2.979577
26.180050	0.1	2.979517
26.181717	0.1	2.981961
26.183383	0.1	2.986849
26.185050	0.1	2.993107
26.186717	0.1	2.999723
26.188383	0.1	3.005862
26.190050	0.1	3.011108
26.191717	0.1	3.015340
26.193383	0.1	3.018081
26.195050	0.1	3.019154
26.196717	0.1	3.019571
26.198383	0.1	3.021360
26.200050	0.1	3.025592
26.201717	0.1	3.031552
26.203383	0.1	3.037036
26.205050	0.1	3.040254
26.206717	0.1	3.041327
26.208383	0.1	3.042221
26.210050	0.1	3.044784
26.211717	0.1	3.049195
26.213383	0.1	3.054559
26.215050	0.1	3.060162
26.216717	0.1	3.066421
26.218383	0.1	3.074229
26.220050	0.1	3.083646
26.221717	0.1	3.093541
26.223383	0.1	3.102780
26.225050	0.1	3.110886
26.226717	0.1	3.117860
26.228383	0.1	3.124297
26.230050	0.1	3.130913
26.231717	0.1	3.138364
26.233383	0.1	3.146887
26.235050	0.1	3.156126
26.236717	0.1	3.165722
26.238383	0.1	3.175676
26.240050	0.1	3.185094
26.241717	0.1	3.193021
26.243383	0.1	3.199220
26.245050	0.1	3.204286
26.246717	0.1	3.209770
26.248383	0.1	3.217638
26.250050	0.1	3.228665
26.251717	0.1	3.242970
26.253383	0.1	3.259719
26.255050	0.1	3.278017
26.256717	0.1	3.296554
26.258383	0.1	3.314376
26.260050	0.1	3.331304
26.261717	0.1	3.347278
26.263383	0.1	3.361404
26.265050	0.1	3.373206
26.266717	0.1	3.384233
26.268383	0.1	3.397703
26.270050	0.1	3.415764
26.271717	0.1	3.437758
26.273383	0.1	3.460765
26.275050	0.1	3.482580
26.276717	0.1	3.503621
26.278383	0.1	3.525019
26.280050	0.1	3.545702
26.281717	0.1	3.563464
26.283383	0.1	3.576935
26.285050	0.1	3.586233
26.286717	0.1	3.593326
26.288383	0.1	3.600896
26.290050	0.1	3.610373
26.291717	0.1	3.620982
26.293383	0.1	3.630936
26.295050	0.1	3.639043
26.296717	0.1	3.645301
26.298383	0.1	3.650367
26.300050	0.1	3.655255
26.301717	0.1	3.660977
26.303383	0.1	3.667951
26.305050	0.1	3.675759
26.306717	0.1	3.683627
26.308383	0.1	3.689885
26.310050	0.1	3.692270
26.311717	0.1	3.688455
26.313383	0.1	3.677368
26.315050	0.1	3.659964
26.316717	0.1	3.638804
26.318383	0.1	3.616214
26.320050	0.1	3.594280
26.321717	0.1	3.573895
26.323383	0.1	3.554881
26.325050	0.1	3.537894
26.326717	0.1	3.523588
26.328383	0.1	3.510773
26.330050	0.1	3.497064
26.331717	0.1	3.481567
26.333383	0.1	3.465653
26.335050	0.1	3.451109
26.336717	0.1	3.438115
26.338383	0.1	3.424466
26.340050	0.1	3.407777
26.341717	0.1	3.387332
26.343383	0.1	3.363371
26.345050	0.1	3.337324
26.346717	0.1	3.311813
26.348383	0.1	3.289879
26.350050	0.1	3.272832
26.351717	0.1	3.259599
26.353383	0.1	3.247380
26.355050	0.1	3.233552
26.356717	0.1	3.217340
26.358383	0.1	3.199637
26.360050	0.1	3.181279
26.361717	0.1	3.162682
26.363383	0.1	3.144443
26.365050	0.1	3.127516
26.366717	0.1	3.111959
26.368383	0.1	3.097236
26.370050	0.1	3.083289
26.371717	0.1	3.069699
26.373383	0.1	3.055930
26.375050	0.1	3.041685
26.376717	0.1	3.027201
26.378383	0.1	3.013671
26.380050	0.1	3.002882
26.381717	0.1	2.995134
26.383383	0.1	2.988875
26.385050	0.1	2.983153
26.386717	0.1	2.978027
26.388383	0.1	2.972901
26.390050	0.1	2.966941
26.391717	0.1	2.959311
26.393383	0.1	2.950132
26.395050	0.1	2.940953
26.396717	0.1	2.933383
26.398383	0.1	2.927542
26.400050	0.1	2.922833
26.401717	0.1	2.918303
26.403383	0.1	2.912820
26.405050	0.1	2.905905
26.406717	0.1	2.898634
26.408383	0.1	2.892316
26.410050	0.1	2.887786
26.411717	0.1	2.885759
26.413383	0.1	2.886295
26.415050	0.1	2.888501
26.416717	0.1	2.890527
26.418383	0.1	2.890468
26.420050	0.1	2.887547
26.421717	0.1	2.882123
26.423383	0.1	2.874911
26.425050	0.1	2.867103
26.426717	0.1	2.860308
26.428383	0.1	2.855599
26.430050	0.1	2.852440
26.431717	0.1	2.849698
26.433383	0.1	2.846956
26.435050	0.1	2.844334
26.436717	0.1	2.841294
26.438383	0.1	2.837181
26.440050	0.1	2.832413
26.441717	0.1	2.829015
26.443383	0.1	2.828598
26.445050	0.1	2.831221
26.446717	0.1	2.835632
26.448383	0.1	2.840400
26.450050	0.1	2.844334
26.451717	0.1	2.846122
26.453383	0.1	2.844691
26.455050	0.1	2.839983
26.456717	0.1	2.833307
26.458383	0.1	2.826631
26.460050	0.1	2.821922
26.461717	0.1	2.821028
26.463383	0.1	2.823591
26.465050	0.1	2.828598
26.466717	0.1	2.836108
26.468383	0.1	2.846241
26.470050	0.1	2.857387
26.471717	0.1	2.865613
26.473383	0.1	2.866984
26.475050	0.1	2.861142
26.476717	0.1	2.852082
26.478383	0.1	2.844632
26.480050	0.1	2.841532
26.481717	0.1	2.842367
26.483383	0.1	2.844870
26.485050	0.1	2.846360
26.486717	0.1	2.845287
26.488383	0.1	2.841294
26.490050	0.1	2.834678
26.491717	0.1	2.826929
26.493383	0.1	2.820611
26.495050	0.1	2.818287
26.496717	0.1	2.820850
26.498383	0.1	2.826333
26.500050	0.1	2.832413
26.501717	0.1	2.838195
26.503383	0.1	2.844453
26.505050	0.1	2.850950
26.506717	0.1	2.855539
26.508383	0.1	2.855480
26.510050	0.1	2.849877
26.511717	0.1	2.840877
26.513383	0.1	2.832234
26.515050	0.1	2.826810
26.516717	0.1	2.825141
26.518383	0.1	2.826631
26.520050	0.1	2.830208
26.521717	0.1	2.834261
26.523383	0.1	2.836526
26.525050	0.1	2.836347
26.526717	0.1	2.834797
26.528383	0.1	2.833486
26.530050	0.1	2.832472
26.531717	0.1	2.830267
26.533383	0.1	2.826929
26.535050	0.1	2.824068
26.536717	0.1	2.822578
26.538383	0.1	2.822101
26.540050	0.1	2.821982
26.541717	0.1	2.822399
26.543383	0.1	2.823532
26.545050	0.1	2.824664
26.546717	0.1	2.824605
26.548383	0.1	2.822876
26.550050	0.1	2.820432
26.551717	0.1	2.818048
26.553383	0.1	2.815604
26.555050	0.1	2.813518
26.556717	0.1	2.812982
26.558383	0.1	2.814055
26.560050	0.1	2.815783
26.561717	0.1	2.817750
26.563383	0.1	2.819777
26.565050	0.1	2.821386
26.566717	0.1	2.822697
26.568383	0.1	2.823949
26.570050	0.1	2.825678
26.571717	0.1	2.828300
26.573383	0.1	2.831519
26.575050	0.1	2.834082
26.576717	0.1	2.836228
26.578383	0.1	2.839387
26.580050	0.1	2.843678
26.581717	0.1	2.847076
26.583383	0.1	2.846778
26.585050	0.1	2.842069
26.586717	0.1	2.835453
26.588383	0.1	2.830982
26.590050	0.1	2.830446
26.591717	0.1	2.832592
26.593383	0.1	2.835572
26.595050	0.1	2.838433
26.596717	0.1	2.840698
26.598383	0.1	2.841115
26.600050	0.1	2.838731
26.601717	0.1	2.834022
26.603383	0.1	2.828777
26.605050	0.1	2.824545
26.606717	0.1	2.821684
26.608383	0.1	2.820552
26.610050	0.1	2.821088
26.611717	0.1	2.822578
26.613383	0.1	2.824366
26.615050	0.1	2.826572
26.616717	0.1	2.829790
26.618383	0.1	2.833784
26.620050	0.1	2.837479
26.621717	0.1	2.839983
26.623383	0.1	2.841175
26.625050	0.1	2.841532
26.626717	0.1	2.841532
26.628383	0.1	2.840817
26.630050	0.1	2.838493
26.631717	0.1	2.834261
26.633383	0.1	2.829373
26.635050	0.1	2.826154
26.636717	0.1	2.825439
26.638383	0.1	2.826512
26.640050	0.1	2.828360
26.641717	0.1	2.830684
26.643383	0.1	2.833069
26.645050	0.1	2.834857
26.646717	0.1	2.836466
26.648383	0.1	2.838612
26.650050	0.1	2.841234
26.651717	0.1	2.843738
26.653383	0.1	2.845287
26.655050	0.1	2.845347
26.656717	0.1	2.843857
26.658383	0.1	2.841413
26.660050	0.1	2.839446
26.661717	0.1	2.839387
26.663383	0.1	2.841711
26.665050	0.1	2.846062
26.666717	0.1	2.850652
26.668383	0.1	2.853632
26.670050	0.1	2.854467
26.671717	0.1	2.854884
26.673383	0.1	2.856791
26.675050	0.1	2.860010
26.676717	0.1	2.862454
26.678383	0.1	2.862096
26.680050	0.1	2.858997
26.681717	0.1	2.854943
26.683383	0.1	2.851784
26.685050	0.1	2.850890
26.686717	0.1	2.852559
26.688383	0.1	2.855659
26.690050	0.1	2.858579
26.691717	0.1	2.860785
26.693383	0.1	2.862275
26.695050	0.1	2.863169
26.696717	0.1	2.864123
26.698383	0.1	2.866805
26.700050	0.1	2.872408
26.701717	0.1	2.880395
26.703383	0.1	2.888680
26.705050	0.1	2.895355
26.706717	0.1	2.899409
26.708383	0.1	2.900779
26.710050	0.1	2.900064
26.711717	0.1	2.898634
26.713383	0.1	2.898038
26.715050	0.1	2.899349
26.716717	0.1	2.902270
26.718383	0.1	2.905667
26.720050	0.1	2.908945
26.721717	0.1	2.912581
26.723383	0.1	2.917051
26.725050	0.1	2.922476
26.726717	0.1	2.929807
26.728383	0.1	2.939522
26.730050	0.1	2.950370
26.731717	0.1	2.960682
26.733383	0.1	2.969742
26.735050	0.1	2.977491
26.736717	0.1	2.984524
26.738383	0.1	2.992094
26.740050	0.1	3.000736
26.741717	0.1	3.009498
26.743383	0.1	3.017307
26.745050	0.1	3.023744
26.746717	0.1	3.029108
26.748383	0.1	3.033877
26.750050	0.1	3.039062
26.751717	0.1	3.045321
26.753383	0.1	3.052294
26.755050	0.1	3.058613
26.756717	0.1	3.064037
26.758383	0.1	3.069699
26.760050	0.1	3.076554
26.761717	0.1	3.084719
26.763383	0.1	3.094435
26.765050	0.1	3.106475
26.766717	0.1	3.121793
26.768383	0.1	3.140688
26.770050	0.1	3.161013
26.771717	0.1	3.179133
26.773383	0.1	3.192842
26.775050	0.1	3.202975
26.776717	0.1	3.212631
26.778383	0.1	3.224015
26.780050	0.1	3.237367
26.781717	0.1	3.252268
26.783383	0.1	3.268540
26.785050	0.1	3.285766
26.786717	0.1	3.303111
26.788383	0.1	3.319800
26.790050	0.1	3.336072
26.791717	0.1	3.353596
26.793383	0.1	3.374100
26.795050	0.1	3.397644
26.796717	0.1	3.423095
26.798383	0.1	3.449440
26.800050	0.1	3.476262
26.801717	0.1	3.502608
26.803383	0.1	3.527820
26.805050	0.1	3.552437
26.806717	0.1	3.578127
26.808383	0.1	3.605724
26.810050	0.1	3.635526
26.811717	0.1	3.667176
26.813383	0.1	3.699899
26.815050	0.1	3.733218
26.816717	0.1	3.767789
26.818383	0.1	3.805161
26.820050	0.1	3.845930
26.821717	0.1	3.889144
26.823383	0.1	3.933728
26.825050	0.1	3.979028
26.826717	0.1	4.024625
26.828383	0.1	4.069746
26.830050	0.1	4.113794
26.831717	0.1	4.156828
26.833383	0.1	4.199147
26.835050	0.1	4.241050
26.836717	0.1	4.283190
26.838383	0.1	4.327119
26.840050	0.1	4.374028
26.841717	0.1	4.423976
26.843383	0.1	4.476071
26.845050	0.1	4.529298
26.846717	0.1	4.583717
26.848383	0.1	4.640520
26.850050	0.1	4.700005
26.851717	0.1	4.760862
26.853383	0.1	4.821897
26.855050	0.1	4.882574
26.856717	0.1	4.942477
26.858383	0.1	5.000472
26.860050	0.1	5.054891
26.861717	0.1	5.104006
26.863383	0.1	5.147755
26.865050	0.1	5.187929
26.866717	0.1	5.226136
26.868383	0.1	5.262077
26.870050	0.1	5.294681
26.871717	0.1	5.324066
26.873383	0.1	5.350769
26.875050	0.1	5.374194
26.876717	0.1	5.393207
26.878383	0.1	5.407274
26.880050	0.1	5.415738
26.881717	0.1	5.418539
26.883383	0.1	5.417109
26.885050	0.1	5.413413
26.886717	0.1	5.408705
26.888383	0.1	5.402983
26.890050	0.1	5.394578
26.891717	0.1	5.381465
26.893383	0.1	5.362332
26.895050	0.1	5.336762
26.896717	0.1	5.305171
26.898383	0.1	5.268932
26.900050	0.1	5.229831
26.901717	0.1	5.189538
26.903383	0.1	5.148351
26.905050	0.1	5.105198
26.906717	0.1	5.059719
26.908383	0.1	5.012811
26.910050	0.1	4.964948
26.911717	0.1	4.915715
26.913383	0.1	4.864991
26.915050	0.1	4.812360
26.916717	0.1	4.756987
26.918383	0.1	4.698932
26.920050	0.1	4.640758
26.921717	0.1	4.585207
26.923383	0.1	4.533112
26.925050	0.1	4.483581
26.926717	0.1	4.435420
26.928383	0.1	4.388094
26.930050	0.1	4.341960
26.931717	0.1	4.297734
26.933383	0.1	4.255414
26.935050	0.1	4.214466
26.936717	0.1	4.175484
26.938383	0.1	4.139543
26.940050	0.1	4.106939
26.941717	0.1	4.077256
26.943383	0.1	4.050851
26.945050	0.1	4.028917
26.946717	0.1	4.011393
26.948383	0.1	3.996670
26.950050	0.1	3.982902
26.951717	0.1	3.969431
26.953383	0.1	3.956676
26.955050	0.1	3.944397
26.956717	0.1	3.931761
26.958383	0.1	3.918052
26.960050	0.1	3.902972
26.961717	0.1	3.886998
26.963383	0.1	3.871858
26.965050	0.1	3.859341
26.966717	0.1	3.849745
26.968383	0.1	3.841579
26.970050	0.1	3.833652
26.971717	0.1	3.826559
26.973383	0.1	3.821373
26.975050	0.1	3.816962
26.976717	0.1	3.810764
26.978383	0.1	3.801763
26.980050	0.1	3.791809
26.981717	0.1	3.783286
26.983383	0.1	3.777027
26.985050	0.1	3.771484
26.986717	0.1	3.764034
26.988383	0.1	3.753126
26.990050	0.1	3.740251
26.991717	0.1	3.728152
26.993383	0.1	3.717482
26.995050	0.1	3.706157
26.996717	0.1	3.691673
26.998383	0.1	3.673971
27.000050	0.1	3.655017
27.001717	0.1	3.637254
27.003383	0.1	3.621757
27.005050	0.1	3.607452
27.006717	0.1	3.592253
27.008383	0.1	3.575385
27.010050	0.1	3.558159
27.011717	0.1	3.541112
27.013383	0.1	3.523529
27.015050	0.1	3.504813
27.016717	0.1	3.485322
27.018383	0.1	3.465295
27.020050	0.1	3.445566
27.021717	0.1	3.427983
27.023383	0.1	3.413320
27.025050	0.1	3.400326
27.026717	0.1	3.387869
27.028383	0.1	3.376186
27.030050	0.1	3.365457
27.031717	0.1	3.354609
27.033383	0.1	3.342688
27.035050	0.1	3.329992
27.036717	0.1	3.316999
27.038383	0.1	3.304243
27.040050	0.1	3.292144
27.041717	0.1	3.280997
27.043383	0.1	3.271043
27.045050	0.1	3.263354
27.046717	0.1	3.259182
27.048383	0.1	3.258527
27.050050	0.1	3.258825
27.051717	0.1	3.256798
27.053383	0.1	3.251195
27.055050	0.1	3.244102
27.056717	0.1	3.238261
27.058383	0.1	3.234744
27.060050	0.1	3.232241
27.061717	0.1	3.229499
27.063383	0.1	3.226459
27.065050	0.1	3.224015
27.066717	0.1	3.222525
27.068383	0.1	3.221095
27.070050	0.1	3.219009
27.071717	0.1	3.216446
27.073383	0.1	3.214777
27.075050	0.1	3.214479
27.076717	0.1	3.214777
27.078383	0.1	3.214479
27.080050	0.1	3.212393
27.081717	0.1	3.207982
27.083383	0.1	3.202558
27.085050	0.1	3.198862
27.086717	0.1	3.199458
27.088383	0.1	3.205359
27.090050	0.1	3.215492
27.091717	0.1	3.226698
27.093383	0.1	3.236413
27.095050	0.1	3.244281
27.096717	0.1	3.251016
27.098383	0.1	3.257036
27.100050	0.1	3.262103
27.101717	0.1	3.266216
27.103383	0.1	3.269434
27.105050	0.1	3.272057
27.106717	0.1	3.274679
27.108383	0.1	3.278077
27.110050	0.1	3.282070
27.111717	0.1	3.286004
27.113383	0.1	3.289938
27.115050	0.1	3.294945
27.116717	0.1	3.302038
27.118383	0.1	3.310621
27.120050	0.1	3.319264
27.121717	0.1	3.327251
27.123383	0.1	3.334165
27.125050	0.1	3.339887
27.126717	0.1	3.344298
27.128383	0.1	3.347635
27.130050	0.1	3.350795
27.131717	0.1	3.354967
27.133383	0.1	3.360689
27.135050	0.1	3.367365
27.136717	0.1	3.375054
27.138383	0.1	3.383756
27.140050	0.1	3.392935
27.141717	0.1	3.402651
27.143383	0.1	3.412903
27.145050	0.1	3.421724
27.146717	0.1	3.427923
27.148383	0.1	3.432989
27.150050	0.1	3.439307
27.151717	0.1	3.448189
27.153383	0.1	3.459752
27.155050	0.1	3.473222
27.156717	0.1	3.488243
27.158383	0.1	3.504992
27.160050	0.1	3.522873
27.161717	0.1	3.539682
27.163383	0.1	3.554583
27.165050	0.1	3.569663
27.166717	0.1	3.587425
27.168383	0.1	3.608465
27.170050	0.1	3.631950
27.171717	0.1	3.657222
27.173383	0.1	3.683865
27.175050	0.1	3.711701
27.176717	0.1	3.740728
27.178383	0.1	3.770709
27.180050	0.1	3.801048
27.181717	0.1	3.831387
27.183383	0.1	3.861189
27.185050	0.1	3.890336
27.186717	0.1	3.918827
27.188383	0.1	3.947079
27.190050	0.1	3.976822
27.191717	0.1	4.009843
27.193383	0.1	4.047156
27.195050	0.1	4.088581
27.196717	0.1	4.132986
27.198383	0.1	4.178286
27.200050	0.1	4.223526
27.201717	0.1	4.268766
27.203383	0.1	4.314244
27.205050	0.1	4.360438
27.206717	0.1	4.408241
27.208383	0.1	4.458547
27.210050	0.1	4.511655
27.211717	0.1	4.567266
27.213383	0.1	4.625142
27.215050	0.1	4.685343
27.216717	0.1	4.747629
27.218383	0.1	4.811883
27.220050	0.1	4.878879
27.221717	0.1	4.949272
27.223383	0.1	5.023182
27.225050	0.1	5.099297
27.226717	0.1	5.176306
27.228383	0.1	5.253971
27.230050	0.1	5.334139
27.231717	0.1	5.419493
27.233383	0.1	5.511225
27.235050	0.1	5.608440
27.236717	0.1	5.710483
27.238383	0.1	5.817414
27.240050	0.1	5.929351
27.241717	0.1	6.046355
27.243383	0.1	6.168008
27.245050	0.1	6.294191
27.246717	0.1	6.424845
27.248383	0.1	6.559551
27.250050	0.1	6.697596
27.251717	0.1	6.838561
27.253383	0.1	6.982208
27.255050	0.1	7.129133
27.256717	0.1	7.280231
27.258383	0.1	7.435978
27.260050	0.1	7.596791
27.261717	0.1	7.762492
27.263383	0.1	7.931054
27.265050	0.1	8.098305
27.266717	0.1	8.260549
27.268383	0.1	8.417130
27.270050	0.1	8.570493
27.271717	0.1	8.723856
27.273383	0.1	8.878828
27.275050	0.1	9.034038
27.276717	0.1	9.186805
27.278383	0.1	9.335220
27.280050	0.1	9.478868
27.281717	0.1	9.617210
27.283383	0.1	9.748817
27.285050	0.1	9.871603
27.286717	0.1	9.984077
27.288383	0.1	10.086120
27.290050	0.1	10.178388
27.291717	0.1	10.261894
27.293383	0.1	10.337115
27.295050	0.1	10.403932
27.296717	0.1	10.461927
27.298383	0.1	10.510863
27.300050	0.1	10.550261
27.301717	0.1	10.579229
27.303383	0.1	10.596634
27.305050	0.1	10.602773
27.306717	0.1	10.599256
27.308383	0.1	10.587335
27.310050	0.1	10.567427
27.311717	0.1	10.538817
27.313383	0.1	10.500193
27.315050	0.1	10.451675
27.316717	0.1	10.394931
27.318383	0.1	10.331631
27.320050	0.1	10.261894
27.321717	0.1	10.185242
27.323383	0.1	10.102809
27.325050	0.1	10.017038
27.326717	0.1	9.930194
27.328383	0.1	9.843410
27.330050	0.1	9.757043
27.331717	0.1	9.670556
27.333383	0.1	9.583057
27.335050	0.1	9.493590
27.336717	0.1	9.401918
27.338383	0.1	9.308816
27.340050	0.1	9.215832
27.341717	0.1	9.124458
27.343383	0.1	9.035588
27.345050	0.1	8.949459
27.346717	0.1	8.865595
27.348383	0.1	8.783699
27.350050	0.1	8.703769
27.351717	0.1	8.624733
27.353383	0.1	8.544922
27.355050	0.1	8.463324
27.356717	0.1	8.380533
27.358383	0.1	8.298696
27.360050	0.1	8.219719
27.361717	0.1	8.143783
27.363383	0.1	8.068920
27.365050	0.1	7.992864
27.366717	0.1	7.914722
27.368383	0.1	7.834971
27.370050	0.1	7.754088
27.371717	0.1	7.671118
27.373383	0.1	7.584930
27.375050	0.1	7.495583
27.376717	0.1	7.404507
27.378383	0.1	7.313073
27.380050	0.1	7.222176
27.381717	0.1	7.131994
27.383383	0.1	7.041455
27.385050	0.1	6.948352
27.386717	0.1	6.849766
27.388383	0.1	6.744802
27.390050	0.1	6.635607
27.391717	0.1	6.524861
27.393383	0.1	6.412983
27.395050	0.1	6.299675
27.396717	0.1	6.185234
27.398383	0.1	6.070257
27.400050	0.1	5.955279
27.401717	0.1	5.841077
27.403383	0.1	5.728543
27.405050	0.1	5.617321
27.406717	0.1	5.505741
27.408383	0.1	5.392611
27.410050	0.1	5.278051
27.411717	0.1	5.162180
27.413383	0.1	5.045832
27.415050	0.1	4.930377
27.416717	0.1	4.817546
27.418383	0.1	4.707575
27.420050	0.1	4.599393
27.421717	0.1	4.492820
27.423383	0.1	4.388988
27.425050	0.1	4.289806
27.426717	0.1	4.196167
27.428383	0.1	4.106820
27.430050	0.1	4.020930
27.431717	0.1	3.938258
27.433383	0.1	3.859163
27.435050	0.1	3.783822
27.436717	0.1	3.711760
27.438383	0.1	3.642440
27.440050	0.1	3.576100
27.441717	0.1	3.513873
27.443383	0.1	3.457070
27.445050	0.1	3.405988
27.446717	0.1	3.358603
27.448383	0.1	3.312528
27.450050	0.1	3.267288
27.451717	0.1	3.224492
27.453383	0.1	3.185868
27.455050	0.1	3.151238
27.456717	0.1	3.118873
27.458383	0.1	3.086925
27.460050	0.1	3.055155
27.461717	0.1	3.024280
27.463383	0.1	2.995610
27.465050	0.1	2.971173
27.466717	0.1	2.952039
27.468383	0.1	2.937257
27.470050	0.1	2.924442
27.471717	0.1	2.911747
27.473383	0.1	2.899468
27.475050	0.1	2.888858
27.476717	0.1	2.880812
27.478383	0.1	2.874017
27.480050	0.1	2.866090
27.481717	0.1	2.855897
27.483383	0.1	2.844215
27.485050	0.1	2.832472
27.486717	0.1	2.821565
27.488383	0.1	2.812565
27.490050	0.1	2.806246
27.491717	0.1	2.802313
27.493383	0.1	2.799153
27.495050	0.1	2.794922
27.496717	0.1	2.788305
27.498383	0.1	2.779544
27.500050	0.1	2.770543
27.501717	0.1	2.763570
27.503383	0.1	2.759278
27.505050	0.1	2.756536
27.506717	0.1	2.754390
27.508383	0.1	2.751649
27.510050	0.1	2.747476
27.511717	0.1	2.742648
27.513383	0.1	2.739430
27.515050	0.1	2.739549
27.516717	0.1	2.741754
27.518383	0.1	2.742887
27.520050	0.1	2.740860
27.521717	0.1	2.737105
27.523383	0.1	2.734721
27.525050	0.1	2.735198
27.526717	0.1	2.737165
27.528383	0.1	2.738118
27.530050	0.1	2.736807
27.531717	0.1	2.733767
27.533383	0.1	2.730131
27.535050	0.1	2.727926
27.536717	0.1	2.729237
27.538383	0.1	2.733886
27.540050	0.1	2.739549
27.541717	0.1	2.744138
27.543383	0.1	2.746999
27.545050	0.1	2.748132
27.546717	0.1	2.747297
27.548383	0.1	2.744496
27.550050	0.1	2.739847
27.551717	0.1	2.734840
27.553383	0.1	2.731443
27.555050	0.1	2.729535
27.556717	0.1	2.727449
27.558383	0.1	2.724767
27.560050	0.1	2.723158
27.561717	0.1	2.723694
27.563383	0.1	2.725899
27.565050	0.1	2.728939
27.566717	0.1	2.732694
27.568383	0.1	2.736330
27.570050	0.1	2.738714
27.571717	0.1	2.739012
27.573383	0.1	2.737224
27.575050	0.1	2.734363
27.576717	0.1	2.731443
27.578383	0.1	2.728999
27.580050	0.1	2.727211
27.581717	0.1	2.726197
27.583383	0.1	2.726138
27.585050	0.1	2.726913
27.586717	0.1	2.727747
27.588383	0.1	2.727151
27.590050	0.1	2.725840
27.591717	0.1	2.726078
27.593383	0.1	2.728641
27.595050	0.1	2.731860
27.596717	0.1	2.733350
27.598383	0.1	2.731800
27.600050	0.1	2.727807
27.601717	0.1	2.722442
27.603383	0.1	2.716243
27.605050	0.1	2.709627
27.606717	0.1	2.703250
27.608383	0.1	2.698183
27.610050	0.1	2.695680
27.611717	0.1	2.696335
27.613383	0.1	2.699614
27.615050	0.1	2.703846
27.616717	0.1	2.707005
27.618383	0.1	2.707780
27.620050	0.1	2.706111
27.621717	0.1	2.703846
27.623383	0.1	2.702713
27.625050	0.1	2.702475
27.626717	0.1	2.700806
27.628383	0.1	2.696395
27.630050	0.1	2.690494
27.631717	0.1	2.686203
27.633383	0.1	2.685189
27.635050	0.1	2.686620
27.636717	0.1	2.688527
27.638383	0.1	2.689719
27.640050	0.1	2.689600
27.641717	0.1	2.687693
27.643383	0.1	2.684176
27.645050	0.1	2.680004
27.646717	0.1	2.675951
27.648383	0.1	2.672255
27.650050	0.1	2.668441
27.651717	0.1	2.664805
27.653383	0.1	2.662182
27.655050	0.1	2.660811
27.656717	0.1	2.660215
27.658383	0.1	2.660632
27.660050	0.1	2.662659
27.661717	0.1	2.665579
27.663383	0.1	2.666950
27.665050	0.1	2.665878
27.666717	0.1	2.663970
27.668383	0.1	2.662480
27.670050	0.1	2.661228
27.671717	0.1	2.659738
27.673383	0.1	2.657890
27.675050	0.1	2.656162
27.676717	0.1	2.655506
27.678383	0.1	2.655983
27.680050	0.1	2.657056
27.681717	0.1	2.658189
27.683383	0.1	2.658367
27.685050	0.1	2.656460
27.686717	0.1	2.653063
27.688383	0.1	2.650619
27.690050	0.1	2.651334
27.691717	0.1	2.654970
27.693383	0.1	2.659083
27.695050	0.1	2.661407
27.696717	0.1	2.662122
27.698383	0.1	2.662540
27.700050	0.1	2.663315
27.701717	0.1	2.664387
27.703383	0.1	2.666056
27.705050	0.1	2.668083
27.706717	0.1	2.669096
27.708383	0.1	2.668083
27.710050	0.1	2.666176
27.711717	0.1	2.665281
27.713383	0.1	2.665281
27.715050	0.1	2.664566
27.716717	0.1	2.663136
27.718383	0.1	2.663255
27.720050	0.1	2.666593
27.721717	0.1	2.672494
27.723383	0.1	2.678037
27.725050	0.1	2.680361
27.726717	0.1	2.679169
27.728383	0.1	2.676904
27.730050	0.1	2.675772
27.731717	0.1	2.677202
27.733383	0.1	2.682388
27.735050	0.1	2.690911
27.736717	0.1	2.700687
27.738383	0.1	2.710104
27.740050	0.1	2.718806
27.741717	0.1	2.725959
27.743383	0.1	2.730429
27.745050	0.1	2.732098
27.746717	0.1	2.732575
27.748383	0.1	2.734423
27.750050	0.1	2.738834
27.751717	0.1	2.744675
27.753383	0.1	2.750039
27.755050	0.1	2.753437
27.756717	0.1	2.754510
27.758383	0.1	2.753437
27.760050	0.1	2.751529
27.761717	0.1	2.750695
27.763383	0.1	2.752662
27.765050	0.1	2.757609
27.766717	0.1	2.765179
27.768383	0.1	2.774537
27.770050	0.1	2.784133
27.771717	0.1	2.792001
27.773383	0.1	2.797663
27.775050	0.1	2.803207
27.776717	0.1	2.811015
27.778383	0.1	2.820790
27.780050	0.1	2.829969
27.781717	0.1	2.836228
27.783383	0.1	2.839148
27.785050	0.1	2.839327
27.786717	0.1	2.837598
27.788383	0.1	2.834618
27.790050	0.1	2.831817
27.791717	0.1	2.830327
27.793383	0.1	2.830446
27.795050	0.1	2.831340
27.796717	0.1	2.831996
27.798383	0.1	2.832413
27.800050	0.1	2.833307
27.801717	0.1	2.834320
27.803383	0.1	2.833724
27.805050	0.1	2.831102
27.806717	0.1	2.827645
27.808383	0.1	2.824783
27.810050	0.1	2.823115
27.811717	0.1	2.821982
27.813383	0.1	2.819538
27.815050	0.1	2.814830
27.816717	0.1	2.808213
27.818383	0.1	2.801001
27.820050	0.1	2.794326
27.821717	0.1	2.789617
27.823383	0.1	2.787709
27.825050	0.1	2.788365
27.826717	0.1	2.790392
27.828383	0.1	2.792359
27.830050	0.1	2.792776
27.831717	0.1	2.790094
27.833383	0.1	2.783179
27.835050	0.1	2.773047
27.836717	0.1	2.762854
27.838383	0.1	2.755284
27.840050	0.1	2.750814
27.841717	0.1	2.747595
27.843383	0.1	2.743662
27.845050	0.1	2.738118
27.846717	0.1	2.731443
27.848383	0.1	2.724350
27.850050	0.1	2.717137
27.851717	0.1	2.710402
27.853383	0.1	2.705276
27.855050	0.1	2.702117
27.856717	0.1	2.700210
27.858383	0.1	2.698898
27.860050	0.1	2.698004
27.861717	0.1	2.697587
27.863383	0.1	2.697885
27.865050	0.1	2.699137
27.866717	0.1	2.700389
27.868383	0.1	2.699852
27.870050	0.1	2.696574
27.871717	0.1	2.690971
27.873383	0.1	2.684117
27.875050	0.1	2.677262
27.876717	0.1	2.671600
27.878383	0.1	2.668679
27.880050	0.1	2.669275
27.881717	0.1	2.672494
27.883383	0.1	2.675355
27.885050	0.1	2.675712
27.886717	0.1	2.673924
27.888383	0.1	2.671719
27.890050	0.1	2.670467
27.891717	0.1	2.670705
27.893383	0.1	2.672315
27.895050	0.1	2.675235
27.896717	0.1	2.677798
27.898383	0.1	2.677560
27.900050	0.1	2.674222
27.901717	0.1	2.670527
27.903383	0.1	2.669573
27.905050	0.1	2.671480
27.906717	0.1	2.673745
27.908383	0.1	2.674580
27.910050	0.1	2.675355
27.911717	0.1	2.678335
27.913383	0.1	2.683997
27.915050	0.1	2.690852
27.916717	0.1	2.697766
27.918383	0.1	2.704501
27.920050	0.1	2.710343
27.921717	0.1	2.714455
27.923383	0.1	2.716899
27.925050	0.1	2.718806
27.926717	0.1	2.720893
27.928383	0.1	2.723217
27.930050	0.1	2.725125
27.931717	0.1	2.726078
27.933383	0.1	2.726376
27.935050	0.1	2.726972
27.936717	0.1	2.727628
27.938383	0.1	2.726793
27.940050	0.1	2.723396
27.941717	0.1	2.717674
27.943383	0.1	2.710223
27.945050	0.1	2.701640
27.946717	0.1	2.693594
27.948383	0.1	2.688289
27.950050	0.1	2.687395
27.951717	0.1	2.690911
27.953383	0.1	2.696872
27.955050	0.1	2.702415
27.956717	0.1	2.705932
27.958383	0.1	2.707720
27.960050	0.1	2.708078
27.961717	0.1	2.706468
27.963383	0.1	2.702654
27.965050	0.1	2.697885
27.966717	0.1	2.694369
27.968383	0.1	2.694130
27.970050	0.1	2.696812
27.971717	0.1	2.699673
27.973383	0.1	2.700329
27.975050	0.1	2.698898
27.976717	0.1	2.697706
27.978383	0.1	2.698481
27.980050	0.1	2.700746
27.981717	0.1	2.702654
27.983383	0.1	2.703190
27.985050	0.1	2.702832
27.986717	0.1	2.701819
27.988383	0.1	2.699852
27.990050	0.1	2.697230
27.991717	0.1	2.694845
27.993383	0.1	2.692580
27.995050	0.1	2.689481
27.996717	0.1	2.685487
27.998383	0.1	2.682388
28.000050	0.1	2.682090
28.001717	0.1	2.685130
28.003383	0.1	2.691090
28.005050	0.1	2.698243
28.006717	0.1	2.704144
28.008383	0.1	2.707482
28.010050	0.1	2.708852
28.011717	0.1	2.709985
28.013383	0.1	2.711892
28.015050	0.1	2.715171
28.016717	0.1	2.719879
28.018383	0.1	2.725244
28.020050	0.1	2.730251
28.021717	0.1	2.734125
28.023383	0.1	2.736926
28.025050	0.1	2.738774
28.026717	0.1	2.739430
28.028383	0.1	2.738655
28.030050	0.1	2.736867
28.031717	0.1	2.734900
28.033383	0.1	2.733886
28.035050	0.1	2.734602
28.036717	0.1	2.737284
28.038383	0.1	2.741635
28.040050	0.1	2.747417
28.041717	0.1	2.754092
28.043383	0.1	2.760589
28.045050	0.1	2.765954
28.046717	0.1	2.769828
28.048383	0.1	2.771318
28.050050	0.1	2.770066
28.051717	0.1	2.767086
28.053383	0.1	2.763927
28.055050	0.1	2.762318
28.056717	0.1	2.764106
28.058383	0.1	2.769113
28.060050	0.1	2.775610
28.061717	0.1	2.782405
28.063383	0.1	2.789915
28.065050	0.1	2.798140
28.066717	0.1	2.806127
28.068383	0.1	2.812922
28.070050	0.1	2.818406
28.071717	0.1	2.822220
28.073383	0.1	2.823293
28.075050	0.1	2.820671
28.076717	0.1	2.814710
28.078383	0.1	2.806842
28.080050	0.1	2.798915
28.081717	0.1	2.793193
28.083383	0.1	2.791107
28.085050	0.1	2.792061
28.086717	0.1	2.794147
28.088383	0.1	2.796233
28.090050	0.1	2.798200
28.091717	0.1	2.800465
28.093383	0.1	2.803207
28.095050	0.1	2.806664
28.096717	0.1	2.811849
28.098383	0.1	2.819121
28.100050	0.1	2.826691
28.101717	0.1	2.831042
28.103383	0.1	2.830088
28.105050	0.1	2.825380
28.106717	0.1	2.820552
28.108383	0.1	2.817691
28.110050	0.1	2.815902
28.111717	0.1	2.813935
28.113383	0.1	2.812028
28.115050	0.1	2.811551
28.116717	0.1	2.812922
28.118383	0.1	2.814889
28.120050	0.1	2.816081
28.121717	0.1	2.816498
28.123383	0.1	2.817094
28.125050	0.1	2.818883
28.126717	0.1	2.821863
28.128383	0.1	2.825320
28.130050	0.1	2.828300
28.131717	0.1	2.829850
28.133383	0.1	2.829850
28.135050	0.1	2.829015
28.136717	0.1	2.828837
28.138383	0.1	2.830029
28.140050	0.1	2.832115
28.141717	0.1	2.833784
28.143383	0.1	2.833665
28.145050	0.1	2.831221
28.146717	0.1	2.827764
28.148383	0.1	2.825141
28.150050	0.1	2.824009
28.151717	0.1	2.823532
28.153383	0.1	2.823651
28.155050	0.1	2.824724
28.156717	0.1	2.826572
28.158383	0.1	2.828062
28.160050	0.1	2.828777
28.161717	0.1	2.828300
28.163383	0.1	2.825856
28.165050	0.1	2.820611
28.166717	0.1	2.813339
28.168383	0.1	2.806306
28.170050	0.1	2.801657
28.171717	0.1	2.800405
28.173383	0.1	2.801776
28.175050	0.1	2.803683
28.176717	0.1	2.804458
28.178383	0.1	2.802849
28.180050	0.1	2.798617
28.181717	0.1	2.792776
28.183383	0.1	2.787054
28.185050	0.1	2.782822
28.186717	0.1	2.779782
28.188383	0.1	2.776623
28.190050	0.1	2.773523
28.191717	0.1	2.771795
28.193383	0.1	2.772212
28.195050	0.1	2.774120
28.196717	0.1	2.775729
28.198383	0.1	2.774894
28.200050	0.1	2.770782
28.201717	0.1	2.764404
28.203383	0.1	2.757430
28.205050	0.1	2.750993
28.206717	0.1	2.745986
28.208383	0.1	2.743602
28.210050	0.1	2.744317
28.211717	0.1	2.746880
28.213383	0.1	2.749026
28.215050	0.1	2.748668
28.216717	0.1	2.745450
28.218383	0.1	2.740443
28.220050	0.1	2.734959
28.221717	0.1	2.729416
28.223383	0.1	2.723038
28.225050	0.1	2.714932
28.226717	0.1	2.705336
28.228383	0.1	2.696157
28.230050	0.1	2.689481
28.231717	0.1	2.686083
28.233383	0.1	2.685309
28.235050	0.1	2.686560
28.236717	0.1	2.689600
28.238383	0.1	2.693534
28.240050	0.1	2.696574
28.241717	0.1	2.696574
28.243383	0.1	2.693117
28.245050	0.1	2.687812
28.246717	0.1	2.683282
28.248383	0.1	2.681613
28.250050	0.1	2.683163
28.251717	0.1	2.686560
28.253383	0.1	2.689541
28.255050	0.1	2.690196
28.256717	0.1	2.688050
28.258383	0.1	2.684474
28.260050	0.1	2.681792
28.261717	0.1	2.680957
28.263383	0.1	2.681077
28.265050	0.1	2.681136
28.266717	0.1	2.681196
28.268383	0.1	2.681494
28.270050	0.1	2.682388
28.271717	0.1	2.683938
28.273383	0.1	2.685666
28.275050	0.1	2.686620
28.276717	0.1	2.686143
28.278383	0.1	2.684415
28.280050	0.1	2.682924
28.281717	0.1	2.682626
28.283383	0.1	2.683401
28.285050	0.1	2.685130
28.286717	0.1	2.687931
28.288383	0.1	2.690971
28.290050	0.1	2.693355
28.291717	0.1	2.695680
28.293383	0.1	2.699077
28.295050	0.1	2.703250
28.296717	0.1	2.706587
28.298383	0.1	2.708435
28.300050	0.1	2.709806
28.301717	0.1	2.712250
28.303383	0.1	2.716124
28.305050	0.1	2.720595
28.306717	0.1	2.724648
28.308383	0.1	2.727926
28.310050	0.1	2.731204
28.311717	0.1	2.735973
28.313383	0.1	2.742171
28.315050	0.1	2.747953
28.316717	0.1	2.751947
28.318383	0.1	2.754390
28.320050	0.1	2.756000
28.321717	0.1	2.757788
28.323383	0.1	2.761305
28.325050	0.1	2.766967
28.326717	0.1	2.773464
28.328383	0.1	2.779246
28.330050	0.1	2.784014
28.331717	0.1	2.788484
28.333383	0.1	2.793431
28.335050	0.1	2.798915
28.336717	0.1	2.804041
28.338383	0.1	2.808035
28.340050	0.1	2.810717
28.341717	0.1	2.813041
28.343383	0.1	2.816260
28.345050	0.1	2.821267
28.346717	0.1	2.828181
28.348383	0.1	2.836406
28.350050	0.1	2.845705
28.351717	0.1	2.856076
28.353383	0.1	2.866745
28.355050	0.1	2.875447
28.356717	0.1	2.880335
28.358383	0.1	2.881408
28.360050	0.1	2.880514
28.361717	0.1	2.879322
28.363383	0.1	2.878785
28.365050	0.1	2.879262
28.366717	0.1	2.880931
28.368383	0.1	2.883077
28.370050	0.1	2.884925
28.371717	0.1	2.886057
28.373383	0.1	2.886832
28.375050	0.1	2.887190
28.376717	0.1	2.887368
28.378383	0.1	2.888501
28.380050	0.1	2.891660
28.381717	0.1	2.896607
28.383383	0.1	2.902091
28.385050	0.1	2.907038
28.386717	0.1	2.910257
28.388383	0.1	2.910614
28.390050	0.1	2.907276
28.391717	0.1	2.901495
28.393383	0.1	2.895832
28.395050	0.1	2.891660
28.396717	0.1	2.887905
28.398383	0.1	2.883315
28.400050	0.1	2.878726
28.401717	0.1	2.875626
28.403383	0.1	2.873719
28.405050	0.1	2.871037
28.406717	0.1	2.865732
28.408383	0.1	2.857924
28.410050	0.1	2.848447
28.411717	0.1	2.838493
28.413383	0.1	2.828837
28.415050	0.1	2.819002
28.416717	0.1	2.808213
28.418383	0.1	2.797604
28.420050	0.1	2.790392
28.421717	0.1	2.788842
28.423383	0.1	2.791703
28.425050	0.1	2.794385
28.426717	0.1	2.792716
28.428383	0.1	2.785742
28.430050	0.1	2.775192
28.431717	0.1	2.763152
28.433383	0.1	2.751649
28.435050	0.1	2.742887
28.436717	0.1	2.738536
28.438383	0.1	2.737761
28.440050	0.1	2.737641
28.441717	0.1	2.735436
28.443383	0.1	2.730131
28.445050	0.1	2.722919
28.446717	0.1	2.716482
28.448383	0.1	2.712250
28.450050	0.1	2.709150
28.451717	0.1	2.705515
28.453383	0.1	2.700687
28.455050	0.1	2.694905
28.456717	0.1	2.688289
28.458383	0.1	2.681852
28.460050	0.1	2.675712
28.461717	0.1	2.668679
28.463383	0.1	2.659559
28.465050	0.1	2.649725
28.466717	0.1	2.641440
28.468383	0.1	2.636314
28.470050	0.1	2.634168
28.471717	0.1	2.633333
28.473383	0.1	2.633274
28.475050	0.1	2.634227
28.476717	0.1	2.634823
28.478383	0.1	2.632260
28.480050	0.1	2.625644
28.481717	0.1	2.617896
28.483383	0.1	2.613485
28.485050	0.1	2.614737
28.486717	0.1	2.620042
28.488383	0.1	2.625585
28.490050	0.1	2.627611
28.491717	0.1	2.624750
28.493383	0.1	2.618849
28.495050	0.1	2.613783
28.496717	0.1	2.612174
28.498383	0.1	2.613485
28.500050	0.1	2.614916
28.501717	0.1	2.614200
28.503383	0.1	2.610982
28.505050	0.1	2.606154
28.506717	0.1	2.601206
28.508383	0.1	2.598167
28.510050	0.1	2.598643
28.511717	0.1	2.602101
28.513383	0.1	2.605617
28.515050	0.1	2.606750
28.516717	0.1	2.605558
28.518383	0.1	2.603531
28.520050	0.1	2.602160
28.521717	0.1	2.601803
28.523383	0.1	2.602279
28.525050	0.1	2.603173
28.526717	0.1	2.603591
28.528383	0.1	2.602339
28.530050	0.1	2.599836
28.531717	0.1	2.597690
28.533383	0.1	2.596915
28.535050	0.1	2.597273
28.536717	0.1	2.597690
28.538383	0.1	2.597928
28.540050	0.1	2.599061
28.541717	0.1	2.602160
28.543383	0.1	2.607227
28.545050	0.1	2.612412
28.546717	0.1	2.616286
28.548383	0.1	2.619088
28.550050	0.1	2.621710
28.551717	0.1	2.624571
28.553383	0.1	2.628446
28.555050	0.1	2.634168
28.556717	0.1	2.641618
28.558383	0.1	2.648771
28.560050	0.1	2.653599
28.561717	0.1	2.656341
28.563383	0.1	2.658606
28.565050	0.1	2.661705
28.566717	0.1	2.666295
28.568383	0.1	2.672911
28.570050	0.1	2.681136
28.571717	0.1	2.690554
28.573383	0.1	2.700746
28.575050	0.1	2.710998
28.576717	0.1	2.720356
28.578383	0.1	2.728522
28.580050	0.1	2.735436
28.581717	0.1	2.741277
28.583383	0.1	2.746761
28.585050	0.1	2.753079
28.586717	0.1	2.761185
28.588383	0.1	2.771318
28.590050	0.1	2.783120
28.591717	0.1	2.795100
28.593383	0.1	2.805352
28.595050	0.1	2.812565
28.596717	0.1	2.817691
28.598383	0.1	2.823472
28.600050	0.1	2.832472
28.601717	0.1	2.843976
28.603383	0.1	2.855838
28.605050	0.1	2.866686
28.606717	0.1	2.876520
28.608383	0.1	2.886176
28.610050	0.1	2.897620
28.611717	0.1	2.912045
28.613383	0.1	2.927542
28.615050	0.1	2.940893
28.616717	0.1	2.950430
28.618383	0.1	2.957642
28.620050	0.1	2.966285
28.621717	0.1	2.979458
28.623383	0.1	2.996922
28.625050	0.1	3.015578
28.626717	0.1	3.032088
28.628383	0.1	3.044844
28.630050	0.1	3.053963
28.631717	0.1	3.060818
28.633383	0.1	3.066659
28.635050	0.1	3.072381
28.636717	0.1	3.078163
28.638383	0.1	3.083527
28.640050	0.1	3.088117
28.641717	0.1	3.092647
28.643383	0.1	3.097832
28.645050	0.1	3.103495
28.646717	0.1	3.109813
28.648383	0.1	3.117025
28.650050	0.1	3.123939
28.651717	0.1	3.128827
28.653383	0.1	3.132165
28.655050	0.1	3.136337
28.656717	0.1	3.143013
28.658383	0.1	3.151894
28.660050	0.1	3.161788
28.661717	0.1	3.171385
28.663383	0.1	3.179789
28.665050	0.1	3.187478
28.666717	0.1	3.195465
28.668383	0.1	3.203809
28.670050	0.1	3.212571
28.671717	0.1	3.222048
28.673383	0.1	3.232241
28.675050	0.1	3.241897
28.676717	0.1	3.249467
28.678383	0.1	3.254652
28.680050	0.1	3.257632
28.681717	0.1	3.258169
28.683383	0.1	3.256798
28.685050	0.1	3.255487
28.686717	0.1	3.255725
28.688383	0.1	3.257275
28.690050	0.1	3.259778
28.691717	0.1	3.262520
28.693383	0.1	3.264308
28.695050	0.1	3.264547
28.696717	0.1	3.264487
28.698383	0.1	3.266335
28.700050	0.1	3.271222
28.701717	0.1	3.278554
28.703383	0.1	3.286421
28.705050	0.1	3.292620
28.706717	0.1	3.295243
28.708383	0.1	3.294110
28.710050	0.1	3.291130
28.711717	0.1	3.289581
28.713383	0.1	3.291726
28.715050	0.1	3.297329
28.716717	0.1	3.304541
28.718383	0.1	3.310979
28.720050	0.1	3.315568
28.721717	0.1	3.318608
28.723383	0.1	3.321290
28.725050	0.1	3.325284
28.726717	0.1	3.332138
28.728383	0.1	3.342092
28.730050	0.1	3.354013
28.731717	0.1	3.366769
28.733383	0.1	3.380716
28.735050	0.1	3.397405
28.736717	0.1	3.417254
28.738383	0.1	3.438711
28.740050	0.1	3.459633
28.741717	0.1	3.479779
28.743383	0.1	3.500939
28.745050	0.1	3.525555
28.746717	0.1	3.553450
28.748383	0.1	3.583193
28.750050	0.1	3.615141
28.751717	0.1	3.651262
28.753383	0.1	3.692866
28.755050	0.1	3.737867
28.756717	0.1	3.782511
28.758383	0.1	3.824592
28.760050	0.1	3.864885
28.761717	0.1	3.906012
28.763383	0.1	3.949940
28.765050	0.1	3.997088
28.766717	0.1	4.046500
28.768383	0.1	4.097224
28.770050	0.1	4.148543
28.771717	0.1	4.201353
28.773383	0.1	4.257381
28.775050	0.1	4.317403
28.776717	0.1	4.380048
28.778383	0.1	4.443229
28.780050	0.1	4.506171
28.781717	0.1	4.569233
28.783383	0.1	4.632592
28.785050	0.1	4.696369
28.786717	0.1	4.761637
28.788383	0.1	4.829586
28.790050	0.1	4.900396
28.791717	0.1	4.973293
28.793383	0.1	5.048037
28.795050	0.1	5.124867
28.796717	0.1	5.203545
28.798383	0.1	5.283356
28.800050	0.1	5.363822
28.801717	0.1	5.445898
28.803383	0.1	5.530954
28.805050	0.1	5.619586
28.806717	0.1	5.710841
28.808383	0.1	5.803645
28.810050	0.1	5.898536
28.811717	0.1	5.997539
28.813383	0.1	6.102980
28.815050	0.1	6.215334
28.816717	0.1	6.331623
28.818383	0.1	6.447673
28.820050	0.1	6.561995
28.821717	0.1	6.677211
28.823383	0.1	6.797672
28.825050	0.1	6.926120
28.826717	0.1	7.062436
28.828383	0.1	7.203997
28.830050	0.1	7.347227
28.831717	0.1	7.489562
28.833383	0.1	7.631660
28.835050	0.1	7.776857
28.836717	0.1	7.927895
28.838383	0.1	8.084476
28.840050	0.1	8.244038
28.841717	0.1	8.405149
28.843383	0.1	8.569360
28.845050	0.1	8.739234
28.846717	0.1	8.914233
28.848383	0.1	9.090543
28.850050	0.1	9.264708
28.851717	0.1	9.437025
28.853383	0.1	9.609759
28.855050	0.1	9.783269
28.856717	0.1	9.954453
28.858383	0.1	10.119737
28.860050	0.1	10.277391
28.861717	0.1	10.427237
28.863383	0.1	10.569513
28.865050	0.1	10.704697
28.866717	0.1	10.832787
28.868383	0.1	10.952354
28.870050	0.1	11.061550
28.871717	0.1	11.160017
28.873383	0.1	11.247874
28.875050	0.1	11.323751
28.876717	0.1	11.385322
28.878383	0.1	11.431277
28.880050	0.1	11.461974
28.881717	0.1	11.478186
28.883383	0.1	11.479557
28.885050	0.1	11.466206
28.886717	0.1	11.438966
28.888383	0.1	11.397362
28.890050	0.1	11.339069
28.891717	0.1	11.262060
28.893383	0.1	11.166871
28.895050	0.1	11.056424
28.896717	0.1	10.934413
28.898383	0.1	10.802806
28.900050	0.1	10.661007
28.901717	0.1	10.507465
28.903383	0.1	10.341108
28.905050	0.1	10.162473
28.906717	0.1	9.973109
28.908383	0.1	9.775580
28.910050	0.1	9.572566
28.911717	0.1	9.364606
28.913383	0.1	9.150625
28.915050	0.1	8.929790
28.916717	0.1	8.703054
28.918383	0.1	8.472980
28.920050	0.1	8.241833
28.921717	0.1	8.010984
28.923383	0.1	7.781268
28.925050	0.1	7.553399
28.926717	0.1	7.327974
28.928383	0.1	7.105589
28.930050	0.1	6.887019
28.931717	0.1	6.672800
28.933383	0.1	6.462276
28.935050	0.1	6.254495
28.936717	0.1	6.049514
28.938383	0.1	5.849064
28.940050	0.1	5.655349
28.941717	0.1	5.470336
28.943383	0.1	5.295754
28.945050	0.1	5.132377
28.946717	0.1	4.978955
28.948383	0.1	4.832804
28.950050	0.1	4.692257
28.951717	0.1	4.557193
[truncated: 249,691 more chars]
