# Supplementary material for: Fade into you: genetic control of pigmentation patterns in red-flesh apple (Malus domestica)
Source: Front Plant Sci. 2025 Jan 13;15:1462545. doi: 10.3389/fpls.2024.1462545 (PMC11770013; doi:10.3389/fpls.2024.1462545)
Supplement: Supplementary file 4 [file DataSheet1.zip › CB C1EXT325NM/CB C1EXT325NM.txt]

URL	chrom://thermo-pfav3ojr/ChromeleonLocal/Instrument Data/Vanquish_MS/Dimitri/VALEMA/Pierre/Echantillons 03-04-24.seq/648.smp/EXT325NM.channel/EXT325NM.chm
Channel	EXT325NM

Injection Information:
Data Vault	ChromeleonLocal
Sequence	Echantillons 03-04-24
Name	CB C1
Number	2
Position	B:A2
Comment	colonne SB-AQ MeOH+5%AA
Processing Method	Quantitative
Instrument Method	VALEMA test separation GRAQ 4
Type	Unknown
Status	Finished
Inject Time	4/3/2024 6:08:26 PM +02:00
Volume (µl)	10.0000
Dilution Factor	1.0000
Weight	1.0000

Chromatogram Data Information:
Time Min. (min)	0.001717
Time Max. (min)	47.000050
Data Points	28200
Detector	UV
Generating Data System	Chromeleon 7.3.2.10759
Exporting Data System	Chromeleon 7.3.2.0
Operator	Administrator
Signal Quantity	Absorbance
Signal Unit	mAU
Signal Min.	-4.684449
Signal Max.	1,449.287084
Channel	EXT325NM
Driver Name	VDAD.dll
Channel Type	Evaluation
Min. Step (s)	0.1
Max. Step (s)	0.1
Average Step (s)	0.1

Signal Parameter Information:
Signal Info	WVL:325 nm

Chromatogram Data:
Time (min)	Step (s)	Value (mAU)
0.001717	n.a.	0.000000
0.003383	0.1	0.000000
0.005050	0.1	-0.000119
0.006717	0.1	-0.000477
0.008383	0.1	-0.001609
0.010050	0.1	-0.003934
0.011717	0.1	-0.006616
0.013383	0.1	-0.008106
0.015050	0.1	-0.007629
0.016717	0.1	-0.005603
0.018383	0.1	-0.002563
0.020050	0.1	0.000417
0.021717	0.1	0.001609
0.023383	0.1	0.000060
0.025050	0.1	-0.002444
0.026717	0.1	-0.003278
0.028383	0.1	-0.001669
0.030050	0.1	0.000596
0.031717	0.1	0.001848
0.033383	0.1	0.001729
0.035050	0.1	0.000417
0.036717	0.1	-0.002444
0.038383	0.1	-0.006437
0.040050	0.1	-0.009775
0.041717	0.1	-0.010967
0.043383	0.1	-0.010550
0.045050	0.1	-0.010073
0.046717	0.1	-0.009716
0.048383	0.1	-0.008583
0.050050	0.1	-0.006795
0.051717	0.1	-0.006139
0.053383	0.1	-0.008762
0.055050	0.1	-0.014424
0.056717	0.1	-0.020623
0.058383	0.1	-0.024796
0.060050	0.1	-0.025690
0.061717	0.1	-0.024021
0.063383	0.1	-0.021756
0.065050	0.1	-0.021279
0.066717	0.1	-0.023365
0.068383	0.1	-0.026405
0.070050	0.1	-0.027657
0.071717	0.1	-0.026524
0.073383	0.1	-0.024140
0.075050	0.1	-0.021875
0.076717	0.1	-0.019908
0.078383	0.1	-0.017643
0.080050	0.1	-0.015378
0.081717	0.1	-0.014603
0.083383	0.1	-0.015616
0.085050	0.1	-0.016630
0.086717	0.1	-0.016153
0.088383	0.1	-0.014782
0.090050	0.1	-0.014365
0.091717	0.1	-0.016212
0.093383	0.1	-0.020206
0.095050	0.1	-0.024557
0.096717	0.1	-0.027001
0.098383	0.1	-0.026226
0.100050	0.1	-0.022829
0.101717	0.1	-0.018537
0.103383	0.1	-0.015318
0.105050	0.1	-0.014126
0.106717	0.1	-0.015140
0.108383	0.1	-0.017226
0.110050	0.1	-0.018656
0.111717	0.1	-0.018179
0.113383	0.1	-0.015855
0.115050	0.1	-0.012279
0.116717	0.1	-0.007689
0.118383	0.1	-0.002921
0.120050	0.1	0.000596
0.121717	0.1	0.003040
0.123383	0.1	0.005722
0.125050	0.1	0.009239
0.126717	0.1	0.012398
0.128383	0.1	0.013709
0.130050	0.1	0.012398
0.131717	0.1	0.009120
0.133383	0.1	0.005543
0.135050	0.1	0.002801
0.136717	0.1	0.000954
0.138383	0.1	0.000477
0.140050	0.1	0.002027
0.141717	0.1	0.005841
0.143383	0.1	0.011623
0.145050	0.1	0.018239
0.146717	0.1	0.023842
0.148383	0.1	0.027835
0.150050	0.1	0.031054
0.151717	0.1	0.033379
0.153383	0.1	0.032961
0.155050	0.1	0.027776
0.156717	0.1	0.017822
0.158383	0.1	0.005245
0.160050	0.1	-0.006616
0.161717	0.1	-0.014782
0.163383	0.1	-0.018120
0.165050	0.1	-0.016987
0.166717	0.1	-0.013292
0.168383	0.1	-0.009298
0.170050	0.1	-0.006437
0.171717	0.1	-0.005245
0.173383	0.1	-0.005662
0.175050	0.1	-0.007749
0.176717	0.1	-0.011802
0.178383	0.1	-0.016689
0.180050	0.1	-0.019252
0.181717	0.1	-0.017345
0.183383	0.1	-0.011563
0.185050	0.1	-0.004113
0.186717	0.1	0.002682
0.188383	0.1	0.006020
0.190050	0.1	0.004470
0.191717	0.1	-0.000238
0.193383	0.1	-0.004172
0.195050	0.1	-0.004590
0.196717	0.1	-0.002205
0.198383	0.1	0.001073
0.200050	0.1	0.004292
0.201717	0.1	0.006616
0.203383	0.1	0.007153
0.205050	0.1	0.005603
0.206717	0.1	0.003397
0.208383	0.1	0.002682
0.210050	0.1	0.004470
0.211717	0.1	0.007689
0.213383	0.1	0.009835
0.215050	0.1	0.008821
0.216717	0.1	0.004172
0.218383	0.1	-0.003219
0.220050	0.1	-0.010788
0.221717	0.1	-0.015497
0.223383	0.1	-0.016034
0.225050	0.1	-0.012994
0.226717	0.1	-0.008583
0.228383	0.1	-0.004888
0.230050	0.1	-0.002325
0.231717	0.1	-0.000715
0.233383	0.1	-0.000775
0.235050	0.1	-0.003338
0.236717	0.1	-0.007570
0.238383	0.1	-0.010431
0.240050	0.1	-0.008881
0.241717	0.1	-0.002801
0.243383	0.1	0.004232
0.245050	0.1	0.007868
0.246717	0.1	0.006974
0.248383	0.1	0.002742
0.250050	0.1	-0.003278
0.251717	0.1	-0.009358
0.253383	0.1	-0.013351
0.255050	0.1	-0.012517
0.256717	0.1	-0.005960
0.258383	0.1	0.003815
0.260050	0.1	0.012577
0.261717	0.1	0.017643
0.263383	0.1	0.018954
0.265050	0.1	0.017703
0.266717	0.1	0.015199
0.268383	0.1	0.011563
0.270050	0.1	0.007153
0.271717	0.1	0.003219
0.273383	0.1	0.000894
0.275050	0.1	0.000834
0.276717	0.1	0.003159
0.278383	0.1	0.006914
0.280050	0.1	0.009537
0.281717	0.1	0.008225
0.283383	0.1	0.003457
0.285050	0.1	-0.001132
0.286717	0.1	-0.002682
0.288383	0.1	-0.002086
0.290050	0.1	-0.001192
0.291717	0.1	0.000179
0.293383	0.1	0.002503
0.295050	0.1	0.003934
0.296717	0.1	0.001431
0.298383	0.1	-0.005901
0.300050	0.1	-0.015736
0.301717	0.1	-0.024021
0.303383	0.1	-0.026762
0.305050	0.1	-0.022471
0.306717	0.1	-0.012875
0.308383	0.1	-0.001669
0.310050	0.1	0.007689
0.311717	0.1	0.014007
0.313383	0.1	0.018239
0.315050	0.1	0.020206
0.316717	0.1	0.018358
0.318383	0.1	0.012517
0.320050	0.1	0.005007
0.321717	0.1	-0.001490
0.323383	0.1	-0.005662
0.325050	0.1	-0.007570
0.326717	0.1	-0.007629
0.328383	0.1	-0.006258
0.330050	0.1	-0.004292
0.331717	0.1	-0.002384
0.333383	0.1	-0.001132
0.335050	0.1	-0.000417
0.336717	0.1	0.000656
0.338383	0.1	0.001788
0.340050	0.1	0.001550
0.341717	0.1	-0.000238
0.343383	0.1	-0.002384
0.345050	0.1	-0.004232
0.346717	0.1	-0.006199
0.348383	0.1	-0.008702
0.350050	0.1	-0.011086
0.351717	0.1	-0.011981
0.353383	0.1	-0.010133
0.355050	0.1	-0.006378
0.356717	0.1	-0.003576
0.358383	0.1	-0.003517
0.360050	0.1	-0.004530
0.361717	0.1	-0.004828
0.363383	0.1	-0.005126
0.365050	0.1	-0.006616
0.366717	0.1	-0.009477
0.368383	0.1	-0.014305
0.370050	0.1	-0.021756
0.371717	0.1	-0.030279
0.373383	0.1	-0.036538
0.375050	0.1	-0.038266
0.376717	0.1	-0.035942
0.378383	0.1	-0.031650
0.380050	0.1	-0.026762
0.381717	0.1	-0.022173
0.383383	0.1	-0.017762
0.385050	0.1	-0.012815
0.386717	0.1	-0.007629
0.388383	0.1	-0.003219
0.390050	0.1	0.000060
0.391717	0.1	0.002265
0.393383	0.1	0.004292
0.395050	0.1	0.007451
0.396717	0.1	0.011563
0.398383	0.1	0.015080
0.400050	0.1	0.017047
0.401717	0.1	0.017464
0.403383	0.1	0.016153
0.405050	0.1	0.012875
0.406717	0.1	0.008762
0.408383	0.1	0.005364
0.410050	0.1	0.003695
0.411717	0.1	0.003695
0.413383	0.1	0.004232
0.415050	0.1	0.004411
0.416717	0.1	0.004888
0.418383	0.1	0.006080
0.420050	0.1	0.006378
0.421717	0.1	0.003874
0.423383	0.1	-0.000894
0.425050	0.1	-0.004768
0.426717	0.1	-0.005484
0.428383	0.1	-0.003576
0.430050	0.1	-0.001311
0.431717	0.1	0.000060
0.433383	0.1	0.000536
0.435050	0.1	0.000775
0.436717	0.1	0.001371
0.438383	0.1	0.003517
0.440050	0.1	0.008047
0.441717	0.1	0.013947
0.443383	0.1	0.018775
0.445050	0.1	0.020564
0.446717	0.1	0.018537
0.448383	0.1	0.013232
0.450050	0.1	0.006616
0.451717	0.1	0.001907
0.453383	0.1	0.001848
0.455050	0.1	0.007033
0.456717	0.1	0.015020
0.458383	0.1	0.021517
0.460050	0.1	0.023067
0.461717	0.1	0.019252
0.463383	0.1	0.012219
0.465050	0.1	0.005007
0.466717	0.1	0.000119
0.468383	0.1	-0.001490
0.470050	0.1	-0.000656
0.471717	0.1	0.000358
0.473383	0.1	-0.000894
0.475050	0.1	-0.005305
0.476717	0.1	-0.011086
0.478383	0.1	-0.015676
0.480050	0.1	-0.017703
0.481717	0.1	-0.016868
0.483383	0.1	-0.012875
0.485050	0.1	-0.006914
0.486717	0.1	-0.001252
0.488383	0.1	0.003338
0.490050	0.1	0.008464
0.491717	0.1	0.014782
0.493383	0.1	0.020564
0.495050	0.1	0.023365
0.496717	0.1	0.022292
0.498383	0.1	0.017405
0.500050	0.1	0.009179
0.501717	0.1	-0.001192
0.503383	0.1	-0.011921
0.505050	0.1	-0.021696
0.506717	0.1	-0.029206
0.508383	0.1	-0.033557
0.510050	0.1	-0.034392
0.511717	0.1	-0.032485
0.513383	0.1	-0.029087
0.515050	0.1	-0.025392
0.516717	0.1	-0.022531
0.518383	0.1	-0.021636
0.520050	0.1	-0.022233
0.521717	0.1	-0.021756
0.523383	0.1	-0.018477
0.525050	0.1	-0.012875
0.526717	0.1	-0.006557
0.528383	0.1	-0.001550
0.530050	0.1	0.000179
0.531717	0.1	-0.001371
0.533383	0.1	-0.004232
0.535050	0.1	-0.006139
0.536717	0.1	-0.005841
0.538383	0.1	-0.003517
0.540050	0.1	-0.000238
0.541717	0.1	0.002086
0.543383	0.1	0.001192
0.545050	0.1	-0.003397
0.546717	0.1	-0.009358
0.548383	0.1	-0.013649
0.550050	0.1	-0.014782
0.551717	0.1	-0.012994
0.553383	0.1	-0.009298
0.555050	0.1	-0.004828
0.556717	0.1	-0.001669
0.558383	0.1	-0.000894
0.560050	0.1	-0.001192
0.561717	0.1	-0.000894
0.563383	0.1	-0.000119
0.565050	0.1	0.000179
0.566717	0.1	-0.000179
0.568383	0.1	-0.001073
0.570050	0.1	-0.002086
0.571717	0.1	-0.002265
0.573383	0.1	-0.000477
0.575050	0.1	0.003278
0.576717	0.1	0.007749
0.578383	0.1	0.010610
0.580050	0.1	0.010312
0.581717	0.1	0.007212
0.583383	0.1	0.002921
0.585050	0.1	-0.000894
0.586717	0.1	-0.003815
0.588383	0.1	-0.006139
0.590050	0.1	-0.007749
0.591717	0.1	-0.008166
0.593383	0.1	-0.007272
0.595050	0.1	-0.006557
0.596717	0.1	-0.008106
0.598383	0.1	-0.012875
0.600050	0.1	-0.019610
0.601717	0.1	-0.025272
0.603383	0.1	-0.027716
0.605050	0.1	-0.026584
0.606717	0.1	-0.022531
0.608383	0.1	-0.017047
0.610050	0.1	-0.012875
0.611717	0.1	-0.012398
0.613383	0.1	-0.015736
0.615050	0.1	-0.021219
0.616717	0.1	-0.026822
0.618383	0.1	-0.030696
0.620050	0.1	-0.031471
0.621717	0.1	-0.029087
0.623383	0.1	-0.024438
0.625050	0.1	-0.019312
0.626717	0.1	-0.015616
0.628383	0.1	-0.015318
0.630050	0.1	-0.018358
0.631717	0.1	-0.021875
0.633383	0.1	-0.023127
0.635050	0.1	-0.022769
0.636717	0.1	-0.023663
0.638383	0.1	-0.026762
0.640050	0.1	-0.029922
0.641717	0.1	-0.030577
0.643383	0.1	-0.028253
0.645050	0.1	-0.024557
0.646717	0.1	-0.021756
0.648383	0.1	-0.021160
0.650050	0.1	-0.020981
0.651717	0.1	-0.017703
0.653383	0.1	-0.010550
0.655050	0.1	-0.002980
0.656717	0.1	0.000656
0.658383	0.1	-0.001013
0.660050	0.1	-0.006795
0.661717	0.1	-0.014663
0.663383	0.1	-0.022292
0.665050	0.1	-0.027597
0.666717	0.1	-0.029802
0.668383	0.1	-0.030160
0.670050	0.1	-0.029862
0.671717	0.1	-0.028253
0.673383	0.1	-0.023603
0.675050	0.1	-0.016391
0.676717	0.1	-0.009596
0.678383	0.1	-0.005901
0.680050	0.1	-0.005424
0.681717	0.1	-0.006855
0.683383	0.1	-0.008881
0.685050	0.1	-0.010788
0.686717	0.1	-0.012040
0.688383	0.1	-0.011981
0.690050	0.1	-0.010192
0.691717	0.1	-0.007272
0.693383	0.1	-0.005066
0.695050	0.1	-0.005186
0.696717	0.1	-0.007570
0.698383	0.1	-0.011027
0.700050	0.1	-0.014067
0.701717	0.1	-0.015557
0.703383	0.1	-0.014484
0.705050	0.1	-0.010908
0.706717	0.1	-0.007749
0.708383	0.1	-0.008881
0.710050	0.1	-0.014305
0.711717	0.1	-0.020027
0.713383	0.1	-0.022590
0.715050	0.1	-0.020742
0.716717	0.1	-0.015140
0.718383	0.1	-0.008225
0.720050	0.1	-0.002503
0.721717	0.1	0.000715
0.723383	0.1	0.001609
0.725050	0.1	0.000358
0.726717	0.1	-0.003159
0.728383	0.1	-0.008941
0.730050	0.1	-0.016570
0.731717	0.1	-0.024319
0.733383	0.1	-0.029206
0.735050	0.1	-0.029504
0.736717	0.1	-0.025928
0.738383	0.1	-0.020444
0.740050	0.1	-0.014901
0.741717	0.1	-0.010431
0.743383	0.1	-0.007808
0.745050	0.1	-0.007033
0.746717	0.1	-0.007093
0.748383	0.1	-0.007510
0.750050	0.1	-0.008821
0.751717	0.1	-0.010490
0.753383	0.1	-0.010669
0.755050	0.1	-0.008583
0.756717	0.1	-0.006020
0.758383	0.1	-0.004232
0.760050	0.1	-0.002325
0.761717	0.1	0.001192
0.763383	0.1	0.006199
0.765050	0.1	0.011384
0.766717	0.1	0.015080
0.768383	0.1	0.015736
0.770050	0.1	0.012279
0.771717	0.1	0.005305
0.773383	0.1	-0.002801
0.775050	0.1	-0.009537
0.776717	0.1	-0.014424
0.778383	0.1	-0.017941
0.780050	0.1	-0.020206
0.781717	0.1	-0.021040
0.783383	0.1	-0.020921
0.785050	0.1	-0.020742
0.786717	0.1	-0.021219
0.788383	0.1	-0.022650
0.790050	0.1	-0.024796
0.791717	0.1	-0.026882
0.793383	0.1	-0.028491
0.795050	0.1	-0.029683
0.796717	0.1	-0.029922
0.798383	0.1	-0.028968
0.800050	0.1	-0.027418
0.801717	0.1	-0.025749
0.803383	0.1	-0.023961
0.805050	0.1	-0.022233
0.806717	0.1	-0.021040
0.808383	0.1	-0.020623
0.810050	0.1	-0.020802
0.811717	0.1	-0.021875
0.813383	0.1	-0.024199
0.815050	0.1	-0.026882
0.816717	0.1	-0.028670
0.818383	0.1	-0.029266
0.820050	0.1	-0.029325
0.821717	0.1	-0.029325
0.823383	0.1	-0.029206
0.825050	0.1	-0.028074
0.826717	0.1	-0.024974
0.828383	0.1	-0.020266
0.830050	0.1	-0.015378
0.831717	0.1	-0.012040
0.833383	0.1	-0.012040
0.835050	0.1	-0.015497
0.836717	0.1	-0.020742
0.838383	0.1	-0.025153
0.840050	0.1	-0.027120
0.841717	0.1	-0.026405
0.843383	0.1	-0.024378
0.845050	0.1	-0.022411
0.846717	0.1	-0.020921
0.848383	0.1	-0.019789
0.850050	0.1	-0.019014
0.851717	0.1	-0.019312
0.853383	0.1	-0.022054
0.855050	0.1	-0.027239
0.856717	0.1	-0.032425
0.858383	0.1	-0.034928
0.860050	0.1	-0.034869
0.861717	0.1	-0.034392
0.863383	0.1	-0.035346
0.865050	0.1	-0.038087
0.866717	0.1	-0.041783
0.868383	0.1	-0.045359
0.870050	0.1	-0.047863
0.871717	0.1	-0.048459
0.873383	0.1	-0.046849
0.875050	0.1	-0.043094
0.876717	0.1	-0.037253
0.878383	0.1	-0.029683
0.880050	0.1	-0.021875
0.881717	0.1	-0.017345
0.883383	0.1	-0.018001
0.885050	0.1	-0.021756
0.886717	0.1	-0.024915
0.888383	0.1	-0.025868
0.890050	0.1	-0.025392
0.891717	0.1	-0.024378
0.893383	0.1	-0.022829
0.895050	0.1	-0.020921
0.896717	0.1	-0.019670
0.898383	0.1	-0.020683
0.900050	0.1	-0.024736
0.901717	0.1	-0.031114
0.903383	0.1	-0.038028
0.905050	0.1	-0.043452
0.906717	0.1	-0.045002
0.908383	0.1	-0.041664
0.910050	0.1	-0.034928
0.911717	0.1	-0.027895
0.913383	0.1	-0.023782
0.915050	0.1	-0.023723
0.916717	0.1	-0.026286
0.918383	0.1	-0.029325
0.920050	0.1	-0.032187
0.921717	0.1	-0.035584
0.923383	0.1	-0.039577
0.925050	0.1	-0.042319
0.926717	0.1	-0.041544
0.928383	0.1	-0.036955
0.930050	0.1	-0.030696
0.931717	0.1	-0.025153
0.933383	0.1	-0.020981
0.935050	0.1	-0.018001
0.936717	0.1	-0.015736
0.938383	0.1	-0.013828
0.940050	0.1	-0.013292
0.941717	0.1	-0.014663
0.943383	0.1	-0.016928
0.945050	0.1	-0.018656
0.946717	0.1	-0.019729
0.948383	0.1	-0.021458
0.950050	0.1	-0.025034
0.951717	0.1	-0.029981
0.953383	0.1	-0.034451
0.955050	0.1	-0.036836
0.956717	0.1	-0.036836
0.958383	0.1	-0.034273
0.960050	0.1	-0.028908
0.961717	0.1	-0.021100
0.963383	0.1	-0.011861
0.965050	0.1	-0.002742
0.966717	0.1	0.004768
0.968383	0.1	0.009179
0.970050	0.1	0.009418
0.971717	0.1	0.005960
0.973383	0.1	0.000477
0.975050	0.1	-0.005126
0.976717	0.1	-0.009477
0.978383	0.1	-0.011683
0.980050	0.1	-0.011086
0.981717	0.1	-0.007927
0.983383	0.1	-0.004292
0.985050	0.1	-0.003695
0.986717	0.1	-0.007808
0.988383	0.1	-0.015199
0.990050	0.1	-0.022829
0.991717	0.1	-0.028253
0.993383	0.1	-0.030279
0.995050	0.1	-0.029147
0.996717	0.1	-0.026226
0.998383	0.1	-0.023007
1.000050	0.1	-0.020325
1.001717	0.1	-0.018060
1.003383	0.1	-0.016093
1.005050	0.1	-0.014663
1.006717	0.1	-0.015318
1.008383	0.1	-0.019133
1.010050	0.1	-0.024438
1.011717	0.1	-0.027955
1.013383	0.1	-0.027597
1.015050	0.1	-0.024319
1.016717	0.1	-0.020623
1.018383	0.1	-0.018120
1.020050	0.1	-0.017226
1.021717	0.1	-0.017822
1.023383	0.1	-0.019252
1.025050	0.1	-0.020862
1.026717	0.1	-0.021815
1.028383	0.1	-0.021040
1.030050	0.1	-0.018418
1.031717	0.1	-0.015438
1.033383	0.1	-0.014126
1.035050	0.1	-0.015199
1.036717	0.1	-0.017583
1.038383	0.1	-0.019968
1.040050	0.1	-0.022292
1.041717	0.1	-0.024796
1.043383	0.1	-0.027418
1.045050	0.1	-0.028789
1.046717	0.1	-0.028193
1.048383	0.1	-0.027597
1.050050	0.1	-0.029266
1.051717	0.1	-0.032425
1.053383	0.1	-0.034451
1.055050	0.1	-0.033677
1.056717	0.1	-0.030696
1.058383	0.1	-0.027359
1.060050	0.1	-0.025332
1.061717	0.1	-0.024974
1.063383	0.1	-0.025451
1.065050	0.1	-0.026464
1.066717	0.1	-0.028193
1.068383	0.1	-0.029266
1.070050	0.1	-0.027657
1.071717	0.1	-0.023961
1.073383	0.1	-0.020862
1.075050	0.1	-0.019670
1.076717	0.1	-0.019312
1.078383	0.1	-0.018716
1.080050	0.1	-0.017822
1.081717	0.1	-0.017107
1.083383	0.1	-0.016391
1.085050	0.1	-0.015497
1.086717	0.1	-0.015140
1.088383	0.1	-0.016272
1.090050	0.1	-0.018358
1.091717	0.1	-0.020444
1.093383	0.1	-0.022113
1.095050	0.1	-0.022948
1.096717	0.1	-0.022769
1.098383	0.1	-0.022709
1.100050	0.1	-0.024259
1.101717	0.1	-0.027359
1.103383	0.1	-0.029862
1.105050	0.1	-0.030041
1.106717	0.1	-0.028491
1.108383	0.1	-0.026703
1.110050	0.1	-0.025392
1.111717	0.1	-0.024617
1.113383	0.1	-0.025153
1.115050	0.1	-0.027359
1.116717	0.1	-0.030041
1.118383	0.1	-0.031233
1.120050	0.1	-0.030279
1.121717	0.1	-0.028133
1.123383	0.1	-0.026286
1.125050	0.1	-0.025928
1.126717	0.1	-0.026107
1.128383	0.1	-0.024974
1.130050	0.1	-0.021636
1.131717	0.1	-0.017047
1.133383	0.1	-0.012577
1.135050	0.1	-0.010550
1.136717	0.1	-0.013173
1.138383	0.1	-0.019670
1.140050	0.1	-0.026405
1.141717	0.1	-0.031292
1.143383	0.1	-0.035167
1.145050	0.1	-0.039220
1.146717	0.1	-0.042796
1.148383	0.1	-0.043809
1.150050	0.1	-0.041187
1.151717	0.1	-0.036240
1.153383	0.1	-0.030994
1.155050	0.1	-0.026762
1.156717	0.1	-0.023782
1.158383	0.1	-0.021935
1.160050	0.1	-0.020921
1.161717	0.1	-0.020444
1.163383	0.1	-0.020385
1.165050	0.1	-0.020862
1.166717	0.1	-0.021338
1.168383	0.1	-0.020444
1.170050	0.1	-0.017226
1.171717	0.1	-0.011861
1.173383	0.1	-0.005960
1.175050	0.1	-0.002086
1.176717	0.1	-0.001013
1.178383	0.1	-0.001371
1.180050	0.1	-0.001490
1.181717	0.1	-0.000358
1.183383	0.1	0.001729
1.185050	0.1	0.003636
1.186717	0.1	0.005126
1.188383	0.1	0.006378
1.190050	0.1	0.007451
1.191717	0.1	0.007689
1.193383	0.1	0.005960
1.195050	0.1	0.001907
1.196717	0.1	-0.003815
1.198383	0.1	-0.010192
1.200050	0.1	-0.016034
1.201717	0.1	-0.020683
1.203383	0.1	-0.024736
1.205050	0.1	-0.028133
1.206717	0.1	-0.030100
1.208383	0.1	-0.030160
1.210050	0.1	-0.028491
1.211717	0.1	-0.025868
1.213383	0.1	-0.022948
1.215050	0.1	-0.020087
1.216717	0.1	-0.017941
1.218383	0.1	-0.016928
1.220050	0.1	-0.017226
1.221717	0.1	-0.018716
1.223383	0.1	-0.020444
1.225050	0.1	-0.020623
1.226717	0.1	-0.018597
1.228383	0.1	-0.014842
1.230050	0.1	-0.010133
1.231717	0.1	-0.005543
1.233383	0.1	-0.001371
1.235050	0.1	0.002861
1.236717	0.1	0.007331
1.238383	0.1	0.011384
1.240050	0.1	0.014603
1.241717	0.1	0.016689
1.243383	0.1	0.017524
1.245050	0.1	0.017047
1.246717	0.1	0.015199
1.248383	0.1	0.011802
1.250050	0.1	0.006437
1.251717	0.1	-0.000298
1.253383	0.1	-0.006676
1.255050	0.1	-0.010431
1.256717	0.1	-0.010669
1.258383	0.1	-0.008404
1.260050	0.1	-0.005901
1.261717	0.1	-0.004470
1.263383	0.1	-0.003517
1.265050	0.1	-0.002325
1.266717	0.1	-0.001252
1.268383	0.1	-0.001550
1.270050	0.1	-0.004411
1.271717	0.1	-0.009358
1.273383	0.1	-0.014186
1.275050	0.1	-0.016451
1.276717	0.1	-0.015855
1.278383	0.1	-0.013828
1.280050	0.1	-0.012279
1.281717	0.1	-0.012636
1.283383	0.1	-0.015497
1.285050	0.1	-0.021100
1.286717	0.1	-0.028729
1.288383	0.1	-0.036001
1.290050	0.1	-0.039995
1.291717	0.1	-0.039995
1.293383	0.1	-0.037372
1.295050	0.1	-0.033855
1.296717	0.1	-0.030160
1.298383	0.1	-0.026405
1.300050	0.1	-0.023007
1.301717	0.1	-0.020027
1.303383	0.1	-0.017464
1.305050	0.1	-0.016212
1.306717	0.1	-0.017107
1.308383	0.1	-0.019193
1.310050	0.1	-0.020444
1.311717	0.1	-0.020325
1.313383	0.1	-0.020444
1.315050	0.1	-0.021875
1.316717	0.1	-0.022650
1.318383	0.1	-0.019848
1.320050	0.1	-0.011444
1.321717	0.1	0.002086
1.323383	0.1	0.018656
1.325050	0.1	0.036657
1.326717	0.1	0.054836
1.328383	0.1	0.071466
1.330050	0.1	0.085592
1.331717	0.1	0.098169
1.333383	0.1	0.111043
1.335050	0.1	0.124991
1.336717	0.1	0.139058
1.338383	0.1	0.151098
1.340050	0.1	0.160038
1.341717	0.1	0.166416
1.343383	0.1	0.169575
1.345050	0.1	0.167549
1.346717	0.1	0.159979
1.348383	0.1	0.148833
1.350050	0.1	0.136912
1.351717	0.1	0.126243
1.353383	0.1	0.117421
1.355050	0.1	0.108898
1.356717	0.1	0.098586
1.358383	0.1	0.086069
1.360050	0.1	0.071943
1.361717	0.1	0.057638
1.363383	0.1	0.044286
1.365050	0.1	0.033021
1.366717	0.1	0.024438
1.368383	0.1	0.018895
1.370050	0.1	0.016153
1.371717	0.1	0.015736
1.373383	0.1	0.016689
1.375050	0.1	0.017762
1.376717	0.1	0.017524
1.378383	0.1	0.015318
1.380050	0.1	0.011325
1.381717	0.1	0.005603
1.383383	0.1	-0.002861
1.385050	0.1	-0.013530
1.386717	0.1	-0.023544
1.388383	0.1	-0.029802
1.390050	0.1	-0.031233
1.391717	0.1	-0.029504
1.393383	0.1	-0.027061
1.395050	0.1	-0.025749
1.396717	0.1	-0.025332
1.398383	0.1	-0.024796
1.400050	0.1	-0.024080
1.401717	0.1	-0.024021
1.403383	0.1	-0.024378
1.405050	0.1	-0.023544
1.406717	0.1	-0.020981
1.408383	0.1	-0.018120
1.410050	0.1	-0.017285
1.411717	0.1	-0.020206
1.413383	0.1	-0.026286
1.415050	0.1	-0.032902
1.416717	0.1	-0.037789
1.418383	0.1	-0.039935
1.420050	0.1	-0.039041
1.421717	0.1	-0.035405
1.423383	0.1	-0.029683
1.425050	0.1	-0.022471
1.426717	0.1	-0.014126
1.428383	0.1	-0.005186
1.430050	0.1	0.003755
1.431717	0.1	0.012398
1.433383	0.1	0.021517
1.435050	0.1	0.032663
1.436717	0.1	0.046074
1.438383	0.1	0.059903
1.440050	0.1	0.071943
1.441717	0.1	0.080824
1.443383	0.1	0.087380
1.445050	0.1	0.093579
1.446717	0.1	0.100851
1.448383	0.1	0.109911
1.450050	0.1	0.119984
1.451717	0.1	0.129819
1.453383	0.1	0.139117
1.455050	0.1	0.148356
1.456717	0.1	0.156879
1.458383	0.1	0.162959
1.460050	0.1	0.166059
1.461717	0.1	0.168681
1.463383	0.1	0.173509
1.465050	0.1	0.180542
1.466717	0.1	0.188410
1.468383	0.1	0.195801
1.470050	0.1	0.200987
1.471717	0.1	0.202954
1.473383	0.1	0.203252
1.475050	0.1	0.204802
1.476717	0.1	0.209510
1.478383	0.1	0.216365
1.480050	0.1	0.223577
1.481717	0.1	0.230372
1.483383	0.1	0.237227
1.485050	0.1	0.244141
1.486717	0.1	0.249803
1.488383	0.1	0.251830
1.490050	0.1	0.248730
1.491717	0.1	0.241041
1.493383	0.1	0.231445
1.495050	0.1	0.224352
1.496717	0.1	0.224292
1.498383	0.1	0.232458
1.500050	0.1	0.246167
1.501717	0.1	0.261903
1.503383	0.1	0.277221
1.505050	0.1	0.290096
1.506717	0.1	0.299215
1.508383	0.1	0.304699
1.510050	0.1	0.307679
1.511717	0.1	0.309289
1.513383	0.1	0.310659
1.515050	0.1	0.312626
1.516717	0.1	0.316560
1.518383	0.1	0.323713
1.520050	0.1	0.334144
1.521717	0.1	0.345349
1.523383	0.1	0.354648
1.525050	0.1	0.362158
1.526717	0.1	0.370264
1.528383	0.1	0.380158
1.530050	0.1	0.391066
1.531717	0.1	0.401795
1.533383	0.1	0.411689
1.535050	0.1	0.421464
1.536717	0.1	0.431597
1.538383	0.1	0.440657
1.540050	0.1	0.446796
1.541717	0.1	0.449955
1.543383	0.1	0.452101
1.545050	0.1	0.454426
1.546717	0.1	0.456214
1.548383	0.1	0.456870
1.550050	0.1	0.457525
1.551717	0.1	0.459909
1.553383	0.1	0.464678
1.555050	0.1	0.471592
1.556717	0.1	0.480950
1.558383	0.1	0.492632
1.560050	0.1	0.505507
1.561717	0.1	0.519097
1.563383	0.1	0.533819
1.565050	0.1	0.549972
1.566717	0.1	0.567913
1.568383	0.1	0.587702
1.570050	0.1	0.609100
1.571717	0.1	0.632525
1.573383	0.1	0.658453
1.575050	0.1	0.686705
1.576717	0.1	0.716686
1.578383	0.1	0.748396
1.580050	0.1	0.782847
1.581717	0.1	0.821710
1.583383	0.1	0.865400
1.585050	0.1	0.911176
1.586717	0.1	0.955284
1.588383	0.1	0.995278
1.590050	0.1	1.031101
1.591717	0.1	1.063705
1.593383	0.1	1.094222
1.595050	0.1	1.124084
1.596717	0.1	1.155675
1.598383	0.1	1.191795
1.600050	0.1	1.233578
1.601717	0.1	1.280129
1.603383	0.1	1.330912
1.605050	0.1	1.387477
1.606717	0.1	1.454115
1.608383	0.1	1.537740
1.610050	0.1	1.648367
1.611717	0.1	1.796305
1.613383	0.1	1.988173
1.615050	0.1	2.226770
1.616717	0.1	2.511501
1.618383	0.1	2.838910
1.620050	0.1	3.202796
1.621717	0.1	3.594995
1.623383	0.1	4.005373
1.625050	0.1	4.422188
1.626717	0.1	4.833103
1.628383	0.1	5.228579
1.630050	0.1	5.602956
1.631717	0.1	5.952776
1.633383	0.1	6.275893
1.635050	0.1	6.571055
1.636717	0.1	6.838322
1.638383	0.1	7.078946
1.640050	0.1	7.294178
1.641717	0.1	7.484138
1.643383	0.1	7.648528
1.645050	0.1	7.786513
1.646717	0.1	7.895947
1.648383	0.1	7.975281
1.650050	0.1	8.024574
1.651717	0.1	8.045853
1.653383	0.1	8.041561
1.655050	0.1	8.014203
1.656717	0.1	7.967413
1.658383	0.1	7.905066
1.660050	0.1	7.828951
1.661717	0.1	7.738948
1.663383	0.1	7.636190
1.665050	0.1	7.522941
1.666717	0.1	7.400752
1.668383	0.1	7.268846
1.670050	0.1	7.124901
1.671717	0.1	6.967903
1.673383	0.1	6.800533
1.675050	0.1	6.628812
1.676717	0.1	6.458760
1.678383	0.1	6.293059
1.680050	0.1	6.130875
1.681717	0.1	5.969286
1.683383	0.1	5.804360
1.685050	0.1	5.633533
1.686717	0.1	5.456984
1.688383	0.1	5.276978
1.690050	0.1	5.095542
1.691717	0.1	4.914224
1.693383	0.1	4.734695
1.695050	0.1	4.558146
1.696717	0.1	4.383624
1.698383	0.1	4.209101
1.700050	0.1	4.034758
1.701717	0.1	3.863573
1.703383	0.1	3.698111
1.705050	0.1	3.538966
1.706717	0.1	3.384590
1.708383	0.1	3.232539
1.710050	0.1	3.081024
1.711717	0.1	2.930641
1.713383	0.1	2.783775
1.715050	0.1	2.642453
1.716717	0.1	2.507568
1.718383	0.1	2.379477
1.720050	0.1	2.257109
1.721717	0.1	2.138198
1.723383	0.1	2.020478
1.725050	0.1	1.903057
1.726717	0.1	1.787603
1.728383	0.1	1.677215
1.730050	0.1	1.574457
1.731717	0.1	1.479924
1.733383	0.1	1.391888
1.735050	0.1	1.307666
1.736717	0.1	1.226008
1.738383	0.1	1.147747
1.740050	0.1	1.073837
1.741717	0.1	1.003981
1.743383	0.1	0.937581
1.745050	0.1	0.875413
1.746717	0.1	0.818491
1.748383	0.1	0.766873
1.750050	0.1	0.719786
1.751717	0.1	0.675917
1.753383	0.1	0.634968
1.755050	0.1	0.598073
1.756717	0.1	0.565350
1.758383	0.1	0.534534
1.760050	0.1	0.503540
1.761717	0.1	0.473082
1.763383	0.1	0.445068
1.765050	0.1	0.420332
1.766717	0.1	0.397801
1.768383	0.1	0.375807
1.770050	0.1	0.353098
1.771717	0.1	0.328660
1.773383	0.1	0.303209
1.775050	0.1	0.278950
1.776717	0.1	0.257075
1.778383	0.1	0.236690
1.780050	0.1	0.217259
1.781717	0.1	0.200272
1.783383	0.1	0.186801
1.785050	0.1	0.175655
1.786717	0.1	0.165701
1.788383	0.1	0.157714
1.790050	0.1	0.152111
1.791717	0.1	0.147820
1.793383	0.1	0.143290
1.795050	0.1	0.137746
1.796717	0.1	0.130951
1.798383	0.1	0.123143
1.800050	0.1	0.115216
1.801717	0.1	0.108004
1.803383	0.1	0.101447
1.805050	0.1	0.094414
1.806717	0.1	0.086069
1.808383	0.1	0.076950
1.810050	0.1	0.068128
1.811717	0.1	0.060439
1.813383	0.1	0.053644
1.815050	0.1	0.047624
1.816717	0.1	0.042260
1.818383	0.1	0.037491
1.820050	0.1	0.032783
1.821717	0.1	0.027835
1.823383	0.1	0.023007
1.825050	0.1	0.017405
1.826717	0.1	0.009537
1.828383	0.1	0.000060
1.830050	0.1	-0.008941
1.831717	0.1	-0.016212
1.833383	0.1	-0.021815
1.835050	0.1	-0.025392
1.836717	0.1	-0.025988
1.838383	0.1	-0.024378
1.840050	0.1	-0.022769
1.841717	0.1	-0.021577
1.843383	0.1	-0.019073
1.845050	0.1	-0.013173
1.846717	0.1	-0.003278
1.848383	0.1	0.009656
1.850050	0.1	0.023603
1.851717	0.1	0.035882
1.853383	0.1	0.045002
1.855050	0.1	0.051618
1.856717	0.1	0.057280
1.858383	0.1	0.063717
1.860050	0.1	0.072539
1.861717	0.1	0.084758
1.863383	0.1	0.100732
1.865050	0.1	0.120103
1.866717	0.1	0.143051
1.868383	0.1	0.168800
1.870050	0.1	0.196219
1.871717	0.1	0.225186
1.873383	0.1	0.256598
1.875050	0.1	0.290990
1.876717	0.1	0.327945
1.878383	0.1	0.367224
1.880050	0.1	0.408411
1.881717	0.1	0.451148
1.883383	0.1	0.494123
1.885050	0.1	0.535727
1.886717	0.1	0.575185
1.888383	0.1	0.613451
1.890050	0.1	0.652194
1.891717	0.1	0.691414
1.893383	0.1	0.727773
1.895050	0.1	0.757337
1.896717	0.1	0.779092
1.898383	0.1	0.795186
1.900050	0.1	0.808060
1.901717	0.1	0.818729
1.903383	0.1	0.827491
1.905050	0.1	0.834763
1.906717	0.1	0.839710
1.908383	0.1	0.841022
1.910050	0.1	0.838399
1.911717	0.1	0.832021
1.913383	0.1	0.821173
1.915050	0.1	0.805438
1.916717	0.1	0.786901
1.918383	0.1	0.769317
1.920050	0.1	0.754893
1.921717	0.1	0.742495
1.923383	0.1	0.728488
1.925050	0.1	0.710189
1.926717	0.1	0.686765
1.928383	0.1	0.659525
1.930050	0.1	0.631213
1.931717	0.1	0.604808
1.933383	0.1	0.581920
1.935050	0.1	0.562966
1.936717	0.1	0.546992
1.938383	0.1	0.532091
1.940050	0.1	0.517309
1.941717	0.1	0.503004
1.943383	0.1	0.489652
1.945050	0.1	0.476003
1.946717	0.1	0.460744
1.948383	0.1	0.444591
1.950050	0.1	0.429451
1.951717	0.1	0.415742
1.953383	0.1	0.402212
1.955050	0.1	0.387669
1.956717	0.1	0.371754
1.958383	0.1	0.355005
1.960050	0.1	0.339568
1.961717	0.1	0.327528
1.963383	0.1	0.318408
1.965050	0.1	0.309944
1.966717	0.1	0.300050
1.968383	0.1	0.287712
1.970050	0.1	0.273049
1.971717	0.1	0.257075
1.973383	0.1	0.241101
1.975050	0.1	0.226438
1.976717	0.1	0.213444
1.978383	0.1	0.201046
1.980050	0.1	0.187874
1.981717	0.1	0.174046
1.983383	0.1	0.161588
1.985050	0.1	0.152588
1.986717	0.1	0.147998
1.988383	0.1	0.146985
1.990050	0.1	0.147223
1.991717	0.1	0.146031
1.993383	0.1	0.142276
1.995050	0.1	0.136793
1.996717	0.1	0.131726
1.998383	0.1	0.128269
2.000050	0.1	0.124693
2.001717	0.1	0.117660
2.003383	0.1	0.105917
2.005050	0.1	0.091732
2.006717	0.1	0.078022
2.008383	0.1	0.066400
2.010050	0.1	0.057817
2.011717	0.1	0.052571
2.013383	0.1	0.050664
2.015050	0.1	0.051677
2.016717	0.1	0.054359
2.018383	0.1	0.057101
2.020050	0.1	0.057518
2.021717	0.1	0.054240
2.023383	0.1	0.048101
2.025050	0.1	0.042081
2.026717	0.1	0.038445
2.028383	0.1	0.036836
2.030050	0.1	0.035405
2.031717	0.1	0.033021
2.033383	0.1	0.029624
2.035050	0.1	0.025094
2.036717	0.1	0.019193
2.038383	0.1	0.012755
2.040050	0.1	0.007689
2.041717	0.1	0.004530
2.043383	0.1	0.003219
2.045050	0.1	0.003338
2.046717	0.1	0.004292
2.048383	0.1	0.003994
2.050050	0.1	0.000656
2.051717	0.1	-0.005603
2.053383	0.1	-0.013053
2.055050	0.1	-0.020087
2.056717	0.1	-0.026464
2.058383	0.1	-0.032425
2.060050	0.1	-0.037253
2.061717	0.1	-0.039637
2.063383	0.1	-0.039518
2.065050	0.1	-0.038624
2.066717	0.1	-0.038326
2.068383	0.1	-0.038564
2.070050	0.1	-0.038743
2.071717	0.1	-0.038564
2.073383	0.1	-0.038505
2.075050	0.1	-0.039458
2.076717	0.1	-0.041962
2.078383	0.1	-0.045955
2.080050	0.1	-0.051439
2.081717	0.1	-0.058293
2.083383	0.1	-0.065923
2.085050	0.1	-0.072837
2.086717	0.1	-0.077128
2.088383	0.1	-0.078201
2.090050	0.1	-0.076890
2.091717	0.1	-0.074804
2.093383	0.1	-0.073373
2.095050	0.1	-0.072956
2.096717	0.1	-0.073195
2.098383	0.1	-0.074506
2.100050	0.1	-0.077605
2.101717	0.1	-0.081539
2.103383	0.1	-0.084043
2.105050	0.1	-0.084102
2.106717	0.1	-0.082612
2.108383	0.1	-0.081658
2.110050	0.1	-0.083029
2.111717	0.1	-0.087082
2.113383	0.1	-0.092328
2.115050	0.1	-0.095785
2.116717	0.1	-0.094950
2.118383	0.1	-0.089169
2.120050	0.1	-0.079334
2.121717	0.1	-0.067353
2.123383	0.1	-0.055492
2.125050	0.1	-0.045896
2.126717	0.1	-0.040054
2.128383	0.1	-0.039399
2.130050	0.1	-0.043809
2.131717	0.1	-0.050366
2.133383	0.1	-0.055075
2.135050	0.1	-0.056386
2.136717	0.1	-0.055730
2.138383	0.1	-0.055313
2.140050	0.1	-0.056028
2.141717	0.1	-0.057280
2.143383	0.1	-0.058115
2.145050	0.1	-0.057399
2.146717	0.1	-0.053763
2.148383	0.1	-0.046909
2.150050	0.1	-0.037849
2.151717	0.1	-0.028372
2.153383	0.1	-0.020623
2.155050	0.1	-0.015736
2.156717	0.1	-0.013769
2.158383	0.1	-0.014782
2.160050	0.1	-0.018775
2.161717	0.1	-0.023901
2.163383	0.1	-0.027299
2.165050	0.1	-0.027001
2.166717	0.1	-0.022829
2.168383	0.1	-0.017107
2.170050	0.1	-0.013590
2.171717	0.1	-0.013709
2.173383	0.1	-0.015020
2.175050	0.1	-0.014722
2.176717	0.1	-0.012457
2.178383	0.1	-0.009716
2.180050	0.1	-0.007808
2.181717	0.1	-0.006199
2.183383	0.1	-0.003636
2.185050	0.1	0.000298
2.186717	0.1	0.005066
2.188383	0.1	0.010908
2.190050	0.1	0.017524
2.191717	0.1	0.023484
2.193383	0.1	0.027061
2.195050	0.1	0.027955
2.196717	0.1	0.027001
2.198383	0.1	0.026107
2.200050	0.1	0.027955
2.201717	0.1	0.034213
2.203383	0.1	0.043452
2.205050	0.1	0.052154
2.206717	0.1	0.057876
2.208383	0.1	0.059783
2.210050	0.1	0.057817
2.211717	0.1	0.053406
2.213383	0.1	0.049353
2.215050	0.1	0.048459
2.216717	0.1	0.051975
2.218383	0.1	0.059068
2.220050	0.1	0.067592
2.221717	0.1	0.075340
2.223383	0.1	0.080645
2.225050	0.1	0.083148
2.226717	0.1	0.082672
2.228383	0.1	0.079334
2.230050	0.1	0.074208
2.231717	0.1	0.069320
2.233383	0.1	0.066876
2.235050	0.1	0.068665
2.236717	0.1	0.074863
2.238383	0.1	0.083447
2.240050	0.1	0.091553
2.241717	0.1	0.097692
2.243383	0.1	0.101626
2.245050	0.1	0.103831
2.246717	0.1	0.105560
2.248383	0.1	0.107646
2.250050	0.1	0.109434
2.251717	0.1	0.109434
2.253383	0.1	0.107765
2.255050	0.1	0.107110
2.256717	0.1	0.109971
2.258383	0.1	0.115871
2.260050	0.1	0.122190
2.261717	0.1	0.126302
2.263383	0.1	0.126958
2.265050	0.1	0.123858
2.266717	0.1	0.118017
2.268383	0.1	0.110984
2.270050	0.1	0.105143
2.271717	0.1	0.103414
2.273383	0.1	0.107229
2.275050	0.1	0.114501
2.276717	0.1	0.121355
2.278383	0.1	0.125170
2.280050	0.1	0.125110
2.281717	0.1	0.122190
2.283383	0.1	0.118554
2.285050	0.1	0.117302
2.286717	0.1	0.120103
2.288383	0.1	0.126719
2.290050	0.1	0.134885
2.291717	0.1	0.141859
2.293383	0.1	0.145376
2.295050	0.1	0.144243
2.296717	0.1	0.139177
2.298383	0.1	0.132740
2.300050	0.1	0.127733
2.301717	0.1	0.125647
2.303383	0.1	0.125945
2.305050	0.1	0.126421
2.306717	0.1	0.124156
2.308383	0.1	0.118077
2.310050	0.1	0.110507
2.311717	0.1	0.105143
2.313383	0.1	0.103593
2.315050	0.1	0.104427
2.316717	0.1	0.104845
2.318383	0.1	0.103176
2.320050	0.1	0.100374
2.321717	0.1	0.098765
2.323383	0.1	0.099301
2.325050	0.1	0.101447
2.326717	0.1	0.103474
2.328383	0.1	0.103533
2.330050	0.1	0.101686
2.331717	0.1	0.100017
2.333383	0.1	0.100195
2.335050	0.1	0.103056
2.336717	0.1	0.108063
2.338383	0.1	0.113606
2.340050	0.1	0.118375
2.341717	0.1	0.121415
2.343383	0.1	0.123024
2.345050	0.1	0.124991
2.346717	0.1	0.128150
2.348383	0.1	0.130534
2.350050	0.1	0.129163
2.351717	0.1	0.123382
2.353383	0.1	0.114083
2.355050	0.1	0.103712
2.356717	0.1	0.095725
2.358383	0.1	0.092924
2.360050	0.1	0.095367
2.361717	0.1	0.100255
2.363383	0.1	0.104904
2.365050	0.1	0.107467
2.366717	0.1	0.107169
2.368383	0.1	0.104725
2.370050	0.1	0.101864
2.371717	0.1	0.099838
2.373383	0.1	0.098288
2.375050	0.1	0.096262
2.376717	0.1	0.093341
2.378383	0.1	0.090063
2.380050	0.1	0.087440
2.381717	0.1	0.086367
2.383383	0.1	0.086308
2.385050	0.1	0.086010
2.386717	0.1	0.084519
2.388383	0.1	0.081837
2.390050	0.1	0.078022
2.391717	0.1	0.073135
2.393383	0.1	0.068188
2.395050	0.1	0.063896
2.396717	0.1	0.060260
2.398383	0.1	0.057578
2.400050	0.1	0.056803
2.401717	0.1	0.057936
2.403383	0.1	0.058889
2.405050	0.1	0.057459
2.406717	0.1	0.053525
2.408383	0.1	0.049591
2.410050	0.1	0.047922
2.411717	0.1	0.048637
2.413383	0.1	0.051022
2.415050	0.1	0.053644
2.416717	0.1	0.055671
2.418383	0.1	0.056505
2.420050	0.1	0.055313
2.421717	0.1	0.051081
2.423383	0.1	0.043988
2.425050	0.1	0.036716
2.426717	0.1	0.033557
2.428383	0.1	0.036895
2.430050	0.1	0.044882
2.431717	0.1	0.053346
2.433383	0.1	0.058889
2.435050	0.1	0.059664
2.436717	0.1	0.055313
2.438383	0.1	0.047266
2.440050	0.1	0.037253
2.441717	0.1	0.027776
2.443383	0.1	0.021875
2.445050	0.1	0.020742
2.446717	0.1	0.022650
2.448383	0.1	0.024855
2.450050	0.1	0.025928
2.451717	0.1	0.026226
2.453383	0.1	0.026524
2.455050	0.1	0.026464
2.456717	0.1	0.025570
2.458383	0.1	0.024676
2.460050	0.1	0.025213
2.461717	0.1	0.026941
2.463383	0.1	0.028610
2.465050	0.1	0.029087
2.466717	0.1	0.028431
2.468383	0.1	0.026882
2.470050	0.1	0.024378
2.471717	0.1	0.021040
2.473383	0.1	0.016630
2.475050	0.1	0.011384
2.476717	0.1	0.006676
2.478383	0.1	0.004411
2.480050	0.1	0.004411
2.481717	0.1	0.004351
2.483383	0.1	0.002503
2.485050	0.1	-0.000954
2.486717	0.1	-0.004351
2.488383	0.1	-0.007153
2.490050	0.1	-0.009775
2.491717	0.1	-0.012279
2.493383	0.1	-0.013113
2.495050	0.1	-0.011384
2.496717	0.1	-0.008106
2.498383	0.1	-0.005186
2.500050	0.1	-0.003040
2.501717	0.1	-0.000775
2.503383	0.1	0.001848
2.505050	0.1	0.004232
2.506717	0.1	0.005543
2.508383	0.1	0.005364
2.510050	0.1	0.003099
2.511717	0.1	-0.001490
2.513383	0.1	-0.007749
2.515050	0.1	-0.014424
2.516717	0.1	-0.020623
2.518383	0.1	-0.026345
2.520050	0.1	-0.031292
2.521717	0.1	-0.034571
2.523383	0.1	-0.035405
2.525050	0.1	-0.033498
2.526717	0.1	-0.029266
2.528383	0.1	-0.024080
2.530050	0.1	-0.019491
2.531717	0.1	-0.016451
2.533383	0.1	-0.014186
2.535050	0.1	-0.010967
2.536717	0.1	-0.006139
2.538383	0.1	-0.001490
2.540050	0.1	0.000477
2.541717	0.1	-0.000715
2.543383	0.1	-0.004113
2.545050	0.1	-0.008285
2.546717	0.1	-0.012338
2.548383	0.1	-0.015616
2.550050	0.1	-0.017464
2.551717	0.1	-0.017285
2.553383	0.1	-0.014722
2.555050	0.1	-0.009537
2.556717	0.1	-0.002682
2.558383	0.1	0.003457
2.560050	0.1	0.006616
2.561717	0.1	0.006974
2.563383	0.1	0.006080
2.565050	0.1	0.005007
2.566717	0.1	0.002742
2.568383	0.1	-0.001788
2.570050	0.1	-0.007808
2.571717	0.1	-0.012517
2.573383	0.1	-0.012696
2.575050	0.1	-0.008523
2.576717	0.1	-0.003576
2.578383	0.1	-0.001550
2.580050	0.1	-0.003338
2.581717	0.1	-0.007868
2.583383	0.1	-0.013351
2.585050	0.1	-0.018477
2.586717	0.1	-0.022531
2.588383	0.1	-0.025451
2.590050	0.1	-0.027120
2.591717	0.1	-0.027239
2.593383	0.1	-0.026047
2.595050	0.1	-0.023782
2.596717	0.1	-0.020802
2.598383	0.1	-0.017583
2.600050	0.1	-0.014663
2.601717	0.1	-0.012577
2.603383	0.1	-0.011444
2.605050	0.1	-0.010669
2.606717	0.1	-0.010073
2.608383	0.1	-0.010192
2.610050	0.1	-0.010788
2.611717	0.1	-0.010788
2.613383	0.1	-0.009298
2.615050	0.1	-0.006676
2.616717	0.1	-0.004172
2.618383	0.1	-0.003159
2.620050	0.1	-0.003576
2.621717	0.1	-0.004113
2.623383	0.1	-0.004172
2.625050	0.1	-0.004888
2.626717	0.1	-0.007689
2.628383	0.1	-0.012040
2.630050	0.1	-0.015378
2.631717	0.1	-0.016153
2.633383	0.1	-0.015318
2.635050	0.1	-0.014067
2.636717	0.1	-0.012875
2.638383	0.1	-0.012338
2.640050	0.1	-0.013232
2.641717	0.1	-0.015557
2.643383	0.1	-0.017941
2.645050	0.1	-0.018775
2.646717	0.1	-0.017822
2.648383	0.1	-0.015855
2.650050	0.1	-0.014007
2.651717	0.1	-0.013351
2.653383	0.1	-0.014365
2.655050	0.1	-0.016928
2.656717	0.1	-0.020206
2.658383	0.1	-0.023484
2.660050	0.1	-0.026703
2.661717	0.1	-0.029087
2.663383	0.1	-0.029504
2.665050	0.1	-0.027359
2.666717	0.1	-0.023425
2.668383	0.1	-0.018954
2.670050	0.1	-0.015259
2.671717	0.1	-0.013411
2.673383	0.1	-0.012934
2.675050	0.1	-0.011921
2.676717	0.1	-0.009298
2.678383	0.1	-0.005722
2.680050	0.1	-0.003099
2.681717	0.1	-0.002086
2.683383	0.1	-0.002384
2.685050	0.1	-0.004053
2.686717	0.1	-0.006318
2.688383	0.1	-0.007868
2.690050	0.1	-0.007987
2.691717	0.1	-0.007749
2.693383	0.1	-0.009358
2.695050	0.1	-0.014782
2.696717	0.1	-0.023067
2.698383	0.1	-0.030041
2.700050	0.1	-0.031650
2.701717	0.1	-0.027359
2.703383	0.1	-0.020444
2.705050	0.1	-0.014365
2.706717	0.1	-0.010788
2.708383	0.1	-0.010133
2.710050	0.1	-0.012219
2.711717	0.1	-0.016332
2.713383	0.1	-0.020623
2.715050	0.1	-0.022829
2.716717	0.1	-0.021696
2.718383	0.1	-0.018001
2.720050	0.1	-0.012755
2.721717	0.1	-0.006318
2.723383	0.1	-0.000358
2.725050	0.1	0.002801
2.726717	0.1	0.003338
2.728383	0.1	0.003934
2.730050	0.1	0.004709
2.731717	0.1	0.002444
2.733383	0.1	-0.004172
2.735050	0.1	-0.012279
2.736717	0.1	-0.017226
2.738383	0.1	-0.016630
2.740050	0.1	-0.011027
2.741717	0.1	-0.002563
2.743383	0.1	0.005305
2.745050	0.1	0.009835
2.746717	0.1	0.009954
2.748383	0.1	0.006378
2.750050	0.1	0.001431
2.751717	0.1	-0.002384
2.753383	0.1	-0.003576
2.755050	0.1	-0.002146
2.756717	0.1	0.000834
2.758383	0.1	0.003576
2.760050	0.1	0.004411
2.761717	0.1	0.003338
2.763383	0.1	0.002146
2.765050	0.1	0.002384
2.766717	0.1	0.003874
2.768383	0.1	0.005603
2.770050	0.1	0.006735
2.771717	0.1	0.006437
2.773383	0.1	0.005484
2.775050	0.1	0.004888
2.776717	0.1	0.004351
2.778383	0.1	0.002861
2.780050	0.1	0.000536
2.781717	0.1	-0.001311
2.783383	0.1	-0.002146
2.785050	0.1	-0.002563
2.786717	0.1	-0.003040
2.788383	0.1	-0.003874
2.790050	0.1	-0.005782
2.791717	0.1	-0.008464
2.793383	0.1	-0.011146
2.795050	0.1	-0.013471
2.796717	0.1	-0.015616
2.798383	0.1	-0.017345
2.800050	0.1	-0.017762
2.801717	0.1	-0.016093
2.803383	0.1	-0.011504
2.805050	0.1	-0.003934
2.806717	0.1	0.005960
2.808383	0.1	0.016153
2.810050	0.1	0.024259
2.811717	0.1	0.028670
2.813383	0.1	0.028610
2.815050	0.1	0.024140
2.816717	0.1	0.016630
2.818383	0.1	0.008285
2.820050	0.1	0.000775
2.821717	0.1	-0.004888
2.823383	0.1	-0.007987
2.825050	0.1	-0.009060
2.826717	0.1	-0.009418
2.828383	0.1	-0.009418
2.830050	0.1	-0.008523
2.831717	0.1	-0.006318
2.833383	0.1	-0.003040
2.835050	0.1	0.000656
2.836717	0.1	0.004411
2.838383	0.1	0.008166
2.840050	0.1	0.011623
2.841717	0.1	0.014544
2.843383	0.1	0.017285
2.845050	0.1	0.020206
2.846717	0.1	0.022888
2.848383	0.1	0.025332
2.850050	0.1	0.027657
2.851717	0.1	0.028908
2.853383	0.1	0.027776
2.855050	0.1	0.023842
2.856717	0.1	0.017524
2.858383	0.1	0.010073
2.860050	0.1	0.003457
2.861717	0.1	-0.000656
2.863383	0.1	-0.001371
2.865050	0.1	0.000715
2.866717	0.1	0.003159
2.868383	0.1	0.002921
2.870050	0.1	-0.001013
2.871717	0.1	-0.006735
2.873383	0.1	-0.010729
2.875050	0.1	-0.010550
2.876717	0.1	-0.007927
2.878383	0.1	-0.006258
2.880050	0.1	-0.007153
2.881717	0.1	-0.009239
2.883383	0.1	-0.010490
2.885050	0.1	-0.009835
2.886717	0.1	-0.007808
2.888383	0.1	-0.005722
2.890050	0.1	-0.005186
2.891717	0.1	-0.006914
2.893383	0.1	-0.010014
2.895050	0.1	-0.012100
2.896717	0.1	-0.011206
2.898383	0.1	-0.007629
2.900050	0.1	-0.002682
2.901717	0.1	0.002384
2.903383	0.1	0.006676
2.905050	0.1	0.008941
2.906717	0.1	0.008523
2.908383	0.1	0.006020
2.910050	0.1	0.003397
2.911717	0.1	0.002027
2.913383	0.1	0.001729
2.915050	0.1	0.001967
2.916717	0.1	0.002980
2.918383	0.1	0.005126
2.920050	0.1	0.008225
2.921717	0.1	0.011206
2.923383	0.1	0.011802
2.925050	0.1	0.008583
2.926717	0.1	0.002444
2.928383	0.1	-0.003636
2.930050	0.1	-0.006914
2.931717	0.1	-0.006080
2.933383	0.1	-0.002027
2.935050	0.1	0.003159
2.936717	0.1	0.007391
2.938383	0.1	0.009596
2.940050	0.1	0.009954
2.941717	0.1	0.009179
2.943383	0.1	0.006855
2.945050	0.1	0.001550
2.946717	0.1	-0.006497
2.948383	0.1	-0.014126
2.950050	0.1	-0.018060
2.951717	0.1	-0.017285
2.953383	0.1	-0.013232
2.955050	0.1	-0.008345
2.956717	0.1	-0.004172
2.958383	0.1	-0.001490
2.960050	0.1	-0.001431
2.961717	0.1	-0.005305
2.963383	0.1	-0.011742
2.965050	0.1	-0.016153
2.966717	0.1	-0.015140
2.968383	0.1	-0.009835
2.970050	0.1	-0.003994
2.971717	0.1	0.000298
2.973383	0.1	0.003040
2.975050	0.1	0.005066
2.976717	0.1	0.006855
2.978383	0.1	0.008523
2.980050	0.1	0.010073
2.981717	0.1	0.011504
2.983383	0.1	0.012279
2.985050	0.1	0.011861
2.986717	0.1	0.010610
2.988383	0.1	0.009060
2.990050	0.1	0.007629
2.991717	0.1	0.006616
2.993383	0.1	0.005662
2.995050	0.1	0.004172
2.996717	0.1	0.001669
2.998383	0.1	-0.002384
3.000050	0.1	-0.008285
3.001717	0.1	-0.015497
3.003383	0.1	-0.023007
3.005050	0.1	-0.028729
3.006717	0.1	-0.029981
3.008383	0.1	-0.025570
3.010050	0.1	-0.017107
3.011717	0.1	-0.006855
3.013383	0.1	0.004053
3.015050	0.1	0.013947
3.016717	0.1	0.021219
3.018383	0.1	0.024915
3.020050	0.1	0.025094
3.021717	0.1	0.023007
3.023383	0.1	0.020742
3.025050	0.1	0.018775
3.026717	0.1	0.015497
3.028383	0.1	0.009239
3.030050	0.1	0.000894
3.031717	0.1	-0.005603
3.033383	0.1	-0.006974
3.035050	0.1	-0.003636
3.036717	0.1	0.001311
3.038383	0.1	0.006258
3.040050	0.1	0.011921
3.041717	0.1	0.017464
3.043383	0.1	0.019372
3.045050	0.1	0.015140
3.046717	0.1	0.006139
3.048383	0.1	-0.004351
3.050050	0.1	-0.013888
3.051717	0.1	-0.020921
3.053383	0.1	-0.023365
3.055050	0.1	-0.019789
3.056717	0.1	-0.011384
3.058383	0.1	-0.001311
3.060050	0.1	0.007749
3.061717	0.1	0.014246
3.063383	0.1	0.017405
3.065050	0.1	0.016809
3.066717	0.1	0.013292
3.068383	0.1	0.008583
3.070050	0.1	0.003994
3.071717	0.1	0.000179
3.073383	0.1	-0.002742
3.075050	0.1	-0.005662
3.076717	0.1	-0.009120
3.078383	0.1	-0.012934
3.080050	0.1	-0.016212
3.081717	0.1	-0.017941
3.083383	0.1	-0.017047
3.085050	0.1	-0.014424
3.086717	0.1	-0.012815
3.088383	0.1	-0.014246
3.090050	0.1	-0.017762
3.091717	0.1	-0.020623
3.093383	0.1	-0.020742
3.095050	0.1	-0.016868
3.096717	0.1	-0.009477
3.098383	0.1	-0.001073
3.100050	0.1	0.005245
3.101717	0.1	0.007510
3.103383	0.1	0.005245
3.105050	0.1	-0.000656
3.106717	0.1	-0.008047
3.108383	0.1	-0.014424
3.110050	0.1	-0.017524
3.111717	0.1	-0.016272
3.113383	0.1	-0.011623
3.115050	0.1	-0.006616
3.116717	0.1	-0.003874
3.118383	0.1	-0.003576
3.120050	0.1	-0.003815
3.121717	0.1	-0.003636
3.123383	0.1	-0.002861
3.125050	0.1	-0.001907
3.126717	0.1	-0.000834
3.128383	0.1	0.000536
3.130050	0.1	0.001729
3.131717	0.1	0.001967
3.133383	0.1	0.001550
3.135050	0.1	0.001311
3.136717	0.1	0.001669
3.138383	0.1	0.002086
3.140050	0.1	0.002265
3.141717	0.1	0.002265
3.143383	0.1	0.001729
3.145050	0.1	-0.000298
3.146717	0.1	-0.004709
3.148383	0.1	-0.011027
3.150050	0.1	-0.017822
3.151717	0.1	-0.023723
3.153383	0.1	-0.027835
3.155050	0.1	-0.029206
3.156717	0.1	-0.027359
3.158383	0.1	-0.022948
3.160050	0.1	-0.018179
3.161717	0.1	-0.015259
3.163383	0.1	-0.015259
3.165050	0.1	-0.017583
3.166717	0.1	-0.020683
3.168383	0.1	-0.022590
3.170050	0.1	-0.022471
3.171717	0.1	-0.021040
3.173383	0.1	-0.018954
3.175050	0.1	-0.016391
3.176717	0.1	-0.014007
3.178383	0.1	-0.013173
3.180050	0.1	-0.014603
3.181717	0.1	-0.016809
3.183383	0.1	-0.016451
3.185050	0.1	-0.012279
3.186717	0.1	-0.006318
3.188383	0.1	-0.001252
3.190050	0.1	0.001490
3.191717	0.1	0.001967
3.193383	0.1	0.001132
3.195050	0.1	-0.000536
3.196717	0.1	-0.003517
3.198383	0.1	-0.007808
3.200050	0.1	-0.011683
3.201717	0.1	-0.012457
3.203383	0.1	-0.009716
3.205050	0.1	-0.005066
3.206717	0.1	-0.000775
3.208383	0.1	0.001431
3.210050	0.1	0.000119
3.211717	0.1	-0.004709
3.213383	0.1	-0.011742
3.215050	0.1	-0.019491
3.216717	0.1	-0.026226
3.218383	0.1	-0.029802
3.220050	0.1	-0.029206
3.221717	0.1	-0.025213
3.223383	0.1	-0.019372
3.225050	0.1	-0.013351
3.226717	0.1	-0.009120
3.228383	0.1	-0.009120
3.230050	0.1	-0.014544
3.231717	0.1	-0.023365
3.233383	0.1	-0.030637
3.235050	0.1	-0.032067
3.236717	0.1	-0.027239
3.238383	0.1	-0.020206
3.240050	0.1	-0.015795
3.241717	0.1	-0.016332
3.243383	0.1	-0.020623
3.245050	0.1	-0.025094
3.246717	0.1	-0.026047
3.248383	0.1	-0.021398
3.250050	0.1	-0.012279
3.251717	0.1	-0.003099
3.253383	0.1	0.001311
3.255050	0.1	-0.001013
3.256717	0.1	-0.007510
3.258383	0.1	-0.014007
3.260050	0.1	-0.017762
3.261717	0.1	-0.018597
3.263383	0.1	-0.017047
3.265050	0.1	-0.013590
3.266717	0.1	-0.009537
3.268383	0.1	-0.006855
3.270050	0.1	-0.006735
3.271717	0.1	-0.009060
3.273383	0.1	-0.013411
3.275050	0.1	-0.019431
3.276717	0.1	-0.026047
3.278383	0.1	-0.031471
3.280050	0.1	-0.034094
3.281717	0.1	-0.032723
3.283383	0.1	-0.027478
3.285050	0.1	-0.019789
3.286717	0.1	-0.011921
3.288383	0.1	-0.005662
3.290050	0.1	-0.002146
3.291717	0.1	-0.001252
3.293383	0.1	-0.002384
3.295050	0.1	-0.005305
3.296717	0.1	-0.009775
3.298383	0.1	-0.014782
3.300050	0.1	-0.018954
3.301717	0.1	-0.022411
3.303383	0.1	-0.025451
3.305050	0.1	-0.027597
3.306717	0.1	-0.028491
3.308383	0.1	-0.028670
3.310050	0.1	-0.028491
3.311717	0.1	-0.028014
3.313383	0.1	-0.027478
3.315050	0.1	-0.026584
3.316717	0.1	-0.024438
3.318383	0.1	-0.019908
3.320050	0.1	-0.013113
3.321717	0.1	-0.005662
3.323383	0.1	0.000060
3.325050	0.1	0.002563
3.326717	0.1	0.001311
3.328383	0.1	-0.003517
3.330050	0.1	-0.010550
3.331717	0.1	-0.017762
3.333383	0.1	-0.022948
3.335050	0.1	-0.025094
3.336717	0.1	-0.024617
3.338383	0.1	-0.023305
3.340050	0.1	-0.022531
3.341717	0.1	-0.022829
3.343383	0.1	-0.023961
3.345050	0.1	-0.025928
3.346717	0.1	-0.027895
3.348383	0.1	-0.028014
3.350050	0.1	-0.025511
3.351717	0.1	-0.022054
3.353383	0.1	-0.019848
3.355050	0.1	-0.018775
3.356717	0.1	-0.016809
3.358383	0.1	-0.013232
3.360050	0.1	-0.010073
3.361717	0.1	-0.009835
3.363383	0.1	-0.013471
3.365050	0.1	-0.020206
3.366717	0.1	-0.027716
3.368383	0.1	-0.032961
3.370050	0.1	-0.033975
3.371717	0.1	-0.031292
3.373383	0.1	-0.027359
3.375050	0.1	-0.024140
3.376717	0.1	-0.021815
3.378383	0.1	-0.019133
3.380050	0.1	-0.014901
3.381717	0.1	-0.009179
3.383383	0.1	-0.003278
3.385050	0.1	0.000596
3.386717	0.1	0.000775
3.388383	0.1	-0.002384
3.390050	0.1	-0.006974
3.391717	0.1	-0.011265
3.393383	0.1	-0.015020
3.395050	0.1	-0.018775
3.396717	0.1	-0.022173
3.398383	0.1	-0.025034
3.400050	0.1	-0.027299
3.401717	0.1	-0.029624
3.403383	0.1	-0.031948
3.405050	0.1	-0.033140
3.406717	0.1	-0.032365
3.408383	0.1	-0.029266
3.410050	0.1	-0.024498
3.411717	0.1	-0.020385
3.413383	0.1	-0.019789
3.415050	0.1	-0.023127
3.416717	0.1	-0.027716
3.418383	0.1	-0.030398
3.420050	0.1	-0.029981
3.421717	0.1	-0.026762
3.423383	0.1	-0.022233
3.425050	0.1	-0.018299
3.426717	0.1	-0.016034
3.428383	0.1	-0.014663
3.430050	0.1	-0.013351
3.431717	0.1	-0.012994
3.433383	0.1	-0.014842
3.435050	0.1	-0.018656
3.436717	0.1	-0.023186
3.438383	0.1	-0.027001
3.440050	0.1	-0.028253
3.441717	0.1	-0.025809
3.443383	0.1	-0.019610
3.445050	0.1	-0.011027
3.446717	0.1	-0.002384
3.448383	0.1	0.003695
3.450050	0.1	0.005484
3.451717	0.1	0.002623
3.453383	0.1	-0.003636
3.455050	0.1	-0.011504
3.456717	0.1	-0.019014
3.458383	0.1	-0.023901
3.460050	0.1	-0.024438
3.461717	0.1	-0.020862
3.463383	0.1	-0.015378
3.465050	0.1	-0.010550
3.466717	0.1	-0.006974
3.468383	0.1	-0.004292
3.470050	0.1	-0.003219
3.471717	0.1	-0.003397
3.473383	0.1	-0.003397
3.475050	0.1	-0.003636
3.476717	0.1	-0.005245
3.478383	0.1	-0.007033
3.480050	0.1	-0.006080
3.481717	0.1	-0.001073
3.483383	0.1	0.006378
3.485050	0.1	0.012338
3.486717	0.1	0.014126
3.488383	0.1	0.012815
3.490050	0.1	0.011384
3.491717	0.1	0.011325
3.493383	0.1	0.012219
3.495050	0.1	0.012934
3.496717	0.1	0.012875
3.498383	0.1	0.012398
3.500050	0.1	0.012577
3.501717	0.1	0.014722
3.503383	0.1	0.019789
3.505050	0.1	0.027776
3.506717	0.1	0.038624
3.508383	0.1	0.052810
3.510050	0.1	0.070572
3.511717	0.1	0.091612
3.513383	0.1	0.114381
3.515050	0.1	0.136912
3.516717	0.1	0.158370
3.518383	0.1	0.178754
3.520050	0.1	0.197768
3.521717	0.1	0.214875
3.523383	0.1	0.230968
3.525050	0.1	0.247061
3.526717	0.1	0.262797
3.528383	0.1	0.276387
3.530050	0.1	0.284791
3.531717	0.1	0.285804
3.533383	0.1	0.279844
3.535050	0.1	0.269473
3.536717	0.1	0.257075
3.538383	0.1	0.243783
3.540050	0.1	0.230432
3.541717	0.1	0.218809
3.543383	0.1	0.210404
3.545050	0.1	0.205040
3.546717	0.1	0.200808
3.548383	0.1	0.195861
3.550050	0.1	0.189126
3.551717	0.1	0.180066
3.553383	0.1	0.168383
3.555050	0.1	0.154674
3.556717	0.1	0.141144
3.558383	0.1	0.130773
3.560050	0.1	0.124574
3.561717	0.1	0.120580
3.563383	0.1	0.115812
3.565050	0.1	0.108361
3.566717	0.1	0.098288
3.568383	0.1	0.087559
3.570050	0.1	0.077844
3.571717	0.1	0.069082
3.573383	0.1	0.061035
3.575050	0.1	0.054777
3.576717	0.1	0.051558
3.578383	0.1	0.051022
3.580050	0.1	0.051677
3.581717	0.1	0.052154
3.583383	0.1	0.051498
3.585050	0.1	0.049710
3.586717	0.1	0.047803
3.588383	0.1	0.047505
3.590050	0.1	0.050008
3.591717	0.1	0.054479
3.593383	0.1	0.058174
3.595050	0.1	0.058711
3.596717	0.1	0.055492
3.598383	0.1	0.049710
3.600050	0.1	0.043571
3.601717	0.1	0.038862
3.603383	0.1	0.036657
3.605050	0.1	0.037253
3.606717	0.1	0.039935
3.608383	0.1	0.043809
3.610050	0.1	0.048399
3.611717	0.1	0.052810
3.613383	0.1	0.056088
3.615050	0.1	0.057399
3.616717	0.1	0.056207
3.618383	0.1	0.052929
3.620050	0.1	0.049174
3.621717	0.1	0.047207
3.623383	0.1	0.048101
3.625050	0.1	0.050485
3.626717	0.1	0.051677
3.628383	0.1	0.049949
3.630050	0.1	0.045776
3.631717	0.1	0.040770
3.633383	0.1	0.037074
3.635050	0.1	0.035942
3.636717	0.1	0.036836
3.638383	0.1	0.037849
3.640050	0.1	0.037372
3.641717	0.1	0.034451
3.643383	0.1	0.029683
3.645050	0.1	0.025213
3.646717	0.1	0.023782
3.648383	0.1	0.026762
3.650050	0.1	0.032067
3.651717	0.1	0.035763
3.653383	0.1	0.035465
3.655050	0.1	0.032187
3.656717	0.1	0.028491
3.658383	0.1	0.025809
3.660050	0.1	0.023901
3.661717	0.1	0.022113
3.663383	0.1	0.020862
3.665050	0.1	0.020802
3.666717	0.1	0.022054
3.668383	0.1	0.023603
3.670050	0.1	0.024676
3.671717	0.1	0.025690
3.673383	0.1	0.027776
3.675050	0.1	0.031233
3.676717	0.1	0.034332
3.678383	0.1	0.034809
3.680050	0.1	0.031769
3.681717	0.1	0.026822
3.683383	0.1	0.022829
3.685050	0.1	0.021875
3.686717	0.1	0.023842
3.688383	0.1	0.027180
3.690050	0.1	0.030458
3.691717	0.1	0.032008
3.693383	0.1	0.031054
3.695050	0.1	0.027955
3.696717	0.1	0.023603
3.698383	0.1	0.019133
3.700050	0.1	0.016093
3.701717	0.1	0.015914
3.703383	0.1	0.018835
3.705050	0.1	0.023484
3.706717	0.1	0.027478
3.708383	0.1	0.029266
3.710050	0.1	0.029027
3.711717	0.1	0.028551
3.713383	0.1	0.029564
3.715050	0.1	0.032008
3.716717	0.1	0.034273
3.718383	0.1	0.035942
3.720050	0.1	0.037313
3.721717	0.1	0.038445
3.723383	0.1	0.038624
3.725050	0.1	0.036657
3.726717	0.1	0.032127
3.728383	0.1	0.025928
3.730050	0.1	0.019729
3.731717	0.1	0.014603
3.733383	0.1	0.011683
3.735050	0.1	0.012040
3.736717	0.1	0.015140
3.738383	0.1	0.018954
3.740050	0.1	0.021458
3.741717	0.1	0.022829
3.743383	0.1	0.025034
3.745050	0.1	0.028849
3.746717	0.1	0.032544
3.748383	0.1	0.033617
3.750050	0.1	0.031233
3.751717	0.1	0.025988
3.753383	0.1	0.019073
3.755050	0.1	0.011325
3.756717	0.1	0.003934
3.758383	0.1	-0.001967
3.760050	0.1	-0.005484
3.761717	0.1	-0.006199
3.763383	0.1	-0.004470
3.765050	0.1	-0.001490
3.766717	0.1	0.002086
3.768383	0.1	0.006139
3.770050	0.1	0.010729
3.771717	0.1	0.015140
3.773383	0.1	0.019073
3.775050	0.1	0.022888
3.776717	0.1	0.026584
3.778383	0.1	0.029087
3.780050	0.1	0.029266
3.781717	0.1	0.027895
3.783383	0.1	0.026047
3.785050	0.1	0.022888
3.786717	0.1	0.018299
3.788383	0.1	0.014305
3.790050	0.1	0.012636
3.791717	0.1	0.012517
3.793383	0.1	0.011802
3.795050	0.1	0.010192
3.796717	0.1	0.009954
3.798383	0.1	0.013113
3.800050	0.1	0.019014
3.801717	0.1	0.024974
3.803383	0.1	0.028610
3.805050	0.1	0.028968
3.806717	0.1	0.026107
3.808383	0.1	0.020325
3.810050	0.1	0.013173
3.811717	0.1	0.008166
3.813383	0.1	0.008821
3.815050	0.1	0.015199
3.816717	0.1	0.024736
3.818383	0.1	0.034571
3.820050	0.1	0.042379
3.821717	0.1	0.046730
3.823383	0.1	0.047565
3.825050	0.1	0.045717
3.826717	0.1	0.042737
3.828383	0.1	0.040233
3.830050	0.1	0.037968
3.831717	0.1	0.035346
3.833383	0.1	0.033200
3.835050	0.1	0.033021
3.836717	0.1	0.035286
3.838383	0.1	0.039577
3.840050	0.1	0.044227
3.841717	0.1	0.047088
3.843383	0.1	0.047565
3.845050	0.1	0.047743
3.846717	0.1	0.049710
3.848383	0.1	0.053465
3.850050	0.1	0.057220
3.851717	0.1	0.059247
3.853383	0.1	0.059485
3.855050	0.1	0.058949
3.856717	0.1	0.056803
3.858383	0.1	0.051558
3.860050	0.1	0.043750
3.861717	0.1	0.035465
3.863383	0.1	0.028253
3.865050	0.1	0.022829
3.866717	0.1	0.018954
3.868383	0.1	0.016153
3.870050	0.1	0.015140
3.871717	0.1	0.016809
3.873383	0.1	0.021219
3.875050	0.1	0.027776
3.876717	0.1	0.034750
3.878383	0.1	0.039697
3.880050	0.1	0.041366
3.881717	0.1	0.040472
3.883383	0.1	0.038445
3.885050	0.1	0.035167
3.886717	0.1	0.029922
3.888383	0.1	0.022948
3.890050	0.1	0.016570
3.891717	0.1	0.013173
3.893383	0.1	0.013769
3.895050	0.1	0.017405
3.896717	0.1	0.021696
3.898383	0.1	0.023603
3.900050	0.1	0.021219
3.901717	0.1	0.015914
3.903383	0.1	0.011444
3.905050	0.1	0.010490
3.906717	0.1	0.012040
3.908383	0.1	0.013947
3.910050	0.1	0.016153
3.911717	0.1	0.019312
3.913383	0.1	0.023484
3.915050	0.1	0.028312
3.916717	0.1	0.033021
3.918383	0.1	0.036478
3.920050	0.1	0.037491
3.921717	0.1	0.035763
3.923383	0.1	0.032187
3.925050	0.1	0.028074
3.926717	0.1	0.024259
3.928383	0.1	0.021160
3.930050	0.1	0.019431
3.931717	0.1	0.020385
3.933383	0.1	0.025630
3.935050	0.1	0.034034
3.936717	0.1	0.041783
3.938383	0.1	0.045538
3.940050	0.1	0.043571
3.941717	0.1	0.035763
3.943383	0.1	0.024140
3.945050	0.1	0.013590
3.946717	0.1	0.008643
3.948383	0.1	0.010788
3.950050	0.1	0.017226
3.951717	0.1	0.023544
3.953383	0.1	0.026703
3.955050	0.1	0.026822
3.956717	0.1	0.025809
3.958383	0.1	0.025570
3.960050	0.1	0.025809
3.961717	0.1	0.025213
3.963383	0.1	0.023067
3.965050	0.1	0.020325
3.966717	0.1	0.018895
3.968383	0.1	0.019312
3.970050	0.1	0.020742
3.971717	0.1	0.021815
3.973383	0.1	0.021815
3.975050	0.1	0.020623
3.976717	0.1	0.019372
3.978383	0.1	0.019431
3.980050	0.1	0.019908
3.981717	0.1	0.019908
3.983383	0.1	0.020385
3.985050	0.1	0.022411
3.986717	0.1	0.024974
3.988383	0.1	0.025988
3.990050	0.1	0.024796
3.991717	0.1	0.022233
3.993383	0.1	0.019610
3.995050	0.1	0.017822
3.996717	0.1	0.017285
3.998383	0.1	0.018239
4.000050	0.1	0.020266
4.001717	0.1	0.021935
4.003383	0.1	0.021875
4.005050	0.1	0.019968
4.006717	0.1	0.017166
4.008383	0.1	0.014842
4.010050	0.1	0.014007
4.011717	0.1	0.015140
4.013383	0.1	0.018179
4.015050	0.1	0.022411
4.016717	0.1	0.025988
4.018383	0.1	0.027120
4.020050	0.1	0.025690
4.021717	0.1	0.023007
4.023383	0.1	0.020802
4.025050	0.1	0.020266
4.026717	0.1	0.021756
4.028383	0.1	0.024080
4.030050	0.1	0.025332
4.031717	0.1	0.024498
4.033383	0.1	0.021756
4.035050	0.1	0.017881
4.036717	0.1	0.014126
4.038383	0.1	0.012100
4.040050	0.1	0.012517
4.041717	0.1	0.014961
4.043383	0.1	0.018239
4.045050	0.1	0.021160
4.046717	0.1	0.023782
4.048383	0.1	0.026643
4.050050	0.1	0.029445
4.051717	0.1	0.031114
4.053383	0.1	0.030220
4.055050	0.1	0.025332
4.056717	0.1	0.016093
4.058383	0.1	0.004053
4.060050	0.1	-0.007272
4.061717	0.1	-0.014007
4.063383	0.1	-0.014663
4.065050	0.1	-0.011623
4.066717	0.1	-0.008225
4.068383	0.1	-0.005901
4.070050	0.1	-0.004053
4.071717	0.1	-0.001669
4.073383	0.1	0.001609
4.075050	0.1	0.005245
4.076717	0.1	0.009418
4.078383	0.1	0.014126
4.080050	0.1	0.019252
4.081717	0.1	0.024676
4.083383	0.1	0.030637
4.085050	0.1	0.036776
4.086717	0.1	0.041604
4.088383	0.1	0.043571
4.090050	0.1	0.042677
4.091717	0.1	0.040233
4.093383	0.1	0.037074
4.095050	0.1	0.033081
4.096717	0.1	0.029206
4.098383	0.1	0.026941
4.100050	0.1	0.026524
4.101717	0.1	0.026524
4.103383	0.1	0.024974
4.105050	0.1	0.020683
4.106717	0.1	0.014782
4.108383	0.1	0.010431
4.110050	0.1	0.010133
4.111717	0.1	0.012994
4.113383	0.1	0.015676
4.115050	0.1	0.016034
4.116717	0.1	0.014424
4.118383	0.1	0.012338
4.120050	0.1	0.010252
4.121717	0.1	0.008643
4.123383	0.1	0.009000
4.125050	0.1	0.012696
4.126717	0.1	0.019133
4.128383	0.1	0.024974
4.130050	0.1	0.027597
4.131717	0.1	0.026643
4.133383	0.1	0.023246
4.135050	0.1	0.018537
4.136717	0.1	0.013411
4.138383	0.1	0.009537
4.140050	0.1	0.008464
4.141717	0.1	0.010431
4.143383	0.1	0.014007
4.145050	0.1	0.016630
4.146717	0.1	0.016630
4.148383	0.1	0.014365
4.150050	0.1	0.010729
4.151717	0.1	0.005960
4.153383	0.1	0.001132
4.155050	0.1	-0.001848
4.156717	0.1	-0.002265
4.158383	0.1	-0.001252
4.160050	0.1	-0.000060
4.161717	0.1	0.001550
4.163383	0.1	0.003815
4.165050	0.1	0.006557
4.166717	0.1	0.009179
4.168383	0.1	0.011504
4.170050	0.1	0.013292
4.171717	0.1	0.014246
4.173383	0.1	0.014365
4.175050	0.1	0.014067
4.176717	0.1	0.013709
4.178383	0.1	0.012755
4.180050	0.1	0.009775
4.181717	0.1	0.004590
4.183383	0.1	-0.001132
4.185050	0.1	-0.004172
4.186717	0.1	-0.003040
4.188383	0.1	0.000536
4.190050	0.1	0.004232
4.191717	0.1	0.007689
4.193383	0.1	0.011086
4.195050	0.1	0.013828
4.196717	0.1	0.015020
4.198383	0.1	0.014365
4.200050	0.1	0.012338
4.201717	0.1	0.009716
4.203383	0.1	0.007391
4.205050	0.1	0.005722
4.206717	0.1	0.004113
4.208383	0.1	0.001431
4.210050	0.1	-0.002325
4.211717	0.1	-0.006080
4.213383	0.1	-0.008345
4.215050	0.1	-0.008285
4.216717	0.1	-0.006080
4.218383	0.1	-0.003159
4.220050	0.1	-0.001192
4.221717	0.1	-0.000596
4.223383	0.1	-0.000715
4.225050	0.1	-0.000715
4.226717	0.1	-0.000596
4.228383	0.1	-0.000477
4.230050	0.1	-0.000298
4.231717	0.1	0.000238
4.233383	0.1	0.000417
4.235050	0.1	0.000596
4.236717	0.1	0.002384
4.238383	0.1	0.006437
4.240050	0.1	0.010967
4.241717	0.1	0.013769
4.243383	0.1	0.013888
4.245050	0.1	0.011325
4.246717	0.1	0.007749
4.248383	0.1	0.005424
4.250050	0.1	0.004768
4.251717	0.1	0.004053
4.253383	0.1	0.001848
4.255050	0.1	-0.000715
4.256717	0.1	-0.002205
4.258383	0.1	-0.002682
4.260050	0.1	-0.003219
4.261717	0.1	-0.004709
4.263383	0.1	-0.005841
4.265050	0.1	-0.004470
4.266717	0.1	-0.000834
4.268383	0.1	0.001848
4.270050	0.1	0.000417
4.271717	0.1	-0.004947
4.273383	0.1	-0.011444
4.275050	0.1	-0.015736
4.276717	0.1	-0.015616
4.278383	0.1	-0.010967
4.280050	0.1	-0.004172
4.281717	0.1	0.002265
4.283383	0.1	0.007451
4.285050	0.1	0.011265
4.286717	0.1	0.014067
4.288383	0.1	0.016153
4.290050	0.1	0.018239
4.291717	0.1	0.020683
4.293383	0.1	0.022054
4.295050	0.1	0.020862
4.296717	0.1	0.017703
4.298383	0.1	0.014544
4.300050	0.1	0.013173
4.301717	0.1	0.014424
4.303383	0.1	0.017941
4.305050	0.1	0.021756
4.306717	0.1	0.023782
4.308383	0.1	0.023603
4.310050	0.1	0.022292
4.311717	0.1	0.020862
4.313383	0.1	0.019372
4.315050	0.1	0.017226
4.316717	0.1	0.013649
4.318383	0.1	0.008821
4.320050	0.1	0.004530
4.321717	0.1	0.002801
4.323383	0.1	0.003755
4.325050	0.1	0.006199
4.326717	0.1	0.008404
4.328383	0.1	0.009537
4.330050	0.1	0.010431
4.331717	0.1	0.012338
4.333383	0.1	0.014544
4.335050	0.1	0.014484
4.336717	0.1	0.010431
4.338383	0.1	0.003934
4.340050	0.1	-0.000775
4.341717	0.1	-0.000834
4.343383	0.1	0.002921
4.345050	0.1	0.008166
4.346717	0.1	0.013173
4.348383	0.1	0.016391
4.350050	0.1	0.016749
4.351717	0.1	0.014901
4.353383	0.1	0.012994
4.355050	0.1	0.013232
4.356717	0.1	0.016153
4.358383	0.1	0.020862
4.360050	0.1	0.024855
4.361717	0.1	0.025988
4.363383	0.1	0.024855
4.365050	0.1	0.023842
4.366717	0.1	0.024021
4.368383	0.1	0.024676
4.370050	0.1	0.024736
4.371717	0.1	0.024199
4.373383	0.1	0.023186
4.375050	0.1	0.021398
4.376717	0.1	0.018477
4.378383	0.1	0.014961
4.380050	0.1	0.011802
4.381717	0.1	0.009656
4.383383	0.1	0.008583
4.385050	0.1	0.008523
4.386717	0.1	0.009537
4.388383	0.1	0.011444
4.390050	0.1	0.013411
4.391717	0.1	0.014424
4.393383	0.1	0.014782
4.395050	0.1	0.014603
4.396717	0.1	0.013709
4.398383	0.1	0.012457
4.400050	0.1	0.011444
4.401717	0.1	0.011146
4.403383	0.1	0.011861
4.405050	0.1	0.013411
4.406717	0.1	0.014663
4.408383	0.1	0.014484
4.410050	0.1	0.012636
4.411717	0.1	0.009835
4.413383	0.1	0.006437
4.415050	0.1	0.001550
4.416717	0.1	-0.005066
4.418383	0.1	-0.011623
4.420050	0.1	-0.015020
4.421717	0.1	-0.013769
4.423383	0.1	-0.007689
4.425050	0.1	0.002563
4.426717	0.1	0.014663
4.428383	0.1	0.024199
4.430050	0.1	0.028193
4.431717	0.1	0.026882
4.433383	0.1	0.023305
4.435050	0.1	0.020564
4.436717	0.1	0.020623
4.438383	0.1	0.023961
4.440050	0.1	0.029087
4.441717	0.1	0.033736
4.443383	0.1	0.036299
4.445050	0.1	0.036299
4.446717	0.1	0.033796
4.448383	0.1	0.029922
4.450050	0.1	0.025928
4.451717	0.1	0.022352
4.453383	0.1	0.020385
4.455050	0.1	0.021815
4.456717	0.1	0.026226
4.458383	0.1	0.030518
4.460050	0.1	0.032067
4.461717	0.1	0.030935
4.463383	0.1	0.028431
4.465050	0.1	0.025690
4.466717	0.1	0.022709
4.468383	0.1	0.019073
4.470050	0.1	0.014842
4.471717	0.1	0.010848
4.473383	0.1	0.008106
4.475050	0.1	0.006735
4.476717	0.1	0.006557
4.478383	0.1	0.007868
4.480050	0.1	0.010967
4.481717	0.1	0.015140
4.483383	0.1	0.019133
4.485050	0.1	0.022948
4.486717	0.1	0.026643
4.488383	0.1	0.029325
4.490050	0.1	0.030100
4.491717	0.1	0.028968
4.493383	0.1	0.026524
4.495050	0.1	0.023544
4.496717	0.1	0.020981
4.498383	0.1	0.019133
4.500050	0.1	0.017881
4.501717	0.1	0.016332
4.503383	0.1	0.013888
4.505050	0.1	0.011683
4.506717	0.1	0.011981
4.508383	0.1	0.015378
4.510050	0.1	0.020504
4.511717	0.1	0.024915
4.513383	0.1	0.026822
4.515050	0.1	0.026762
4.516717	0.1	0.025868
4.518383	0.1	0.024259
4.520050	0.1	0.021279
4.521717	0.1	0.016332
4.523383	0.1	0.009418
4.525050	0.1	0.002742
4.526717	0.1	-0.000536
4.528383	0.1	0.000238
4.530050	0.1	0.002801
4.531717	0.1	0.004768
4.533383	0.1	0.005722
4.535050	0.1	0.006080
4.536717	0.1	0.006378
4.538383	0.1	0.006974
4.540050	0.1	0.007749
4.541717	0.1	0.008523
4.543383	0.1	0.009298
4.545050	0.1	0.010073
4.546717	0.1	0.010908
4.548383	0.1	0.011981
4.550050	0.1	0.012517
4.551717	0.1	0.011384
4.553383	0.1	0.009120
4.555050	0.1	0.007212
4.556717	0.1	0.006914
4.558383	0.1	0.008404
4.560050	0.1	0.011086
4.561717	0.1	0.014126
4.563383	0.1	0.016928
4.565050	0.1	0.020325
4.566717	0.1	0.025034
4.568383	0.1	0.030339
4.570050	0.1	0.034153
4.571717	0.1	0.035167
4.573383	0.1	0.033438
4.575050	0.1	0.029683
4.576717	0.1	0.024736
4.578383	0.1	0.019252
4.580050	0.1	0.013292
4.581717	0.1	0.007689
4.583383	0.1	0.003815
4.585050	0.1	0.001907
4.586717	0.1	0.000894
4.588383	0.1	-0.000060
4.590050	0.1	-0.000119
4.591717	0.1	0.001967
4.593383	0.1	0.006735
4.595050	0.1	0.013292
4.596717	0.1	0.019014
4.598383	0.1	0.021398
4.600050	0.1	0.020385
4.601717	0.1	0.018060
4.603383	0.1	0.016749
4.605050	0.1	0.017524
4.606717	0.1	0.018656
4.608383	0.1	0.017524
4.610050	0.1	0.013590
4.611717	0.1	0.008702
4.613383	0.1	0.004828
4.615050	0.1	0.003278
4.616717	0.1	0.004232
4.618383	0.1	0.007093
4.620050	0.1	0.011683
4.621717	0.1	0.017703
4.623383	0.1	0.023782
4.625050	0.1	0.028193
4.626717	0.1	0.030220
4.628383	0.1	0.030220
4.630050	0.1	0.028908
4.631717	0.1	0.027359
4.633383	0.1	0.026405
4.635050	0.1	0.026703
4.636717	0.1	0.028312
4.638383	0.1	0.030637
4.640050	0.1	0.032425
4.641717	0.1	0.032723
4.643383	0.1	0.031531
4.645050	0.1	0.029981
4.646717	0.1	0.028133
4.648383	0.1	0.024915
4.650050	0.1	0.020206
4.651717	0.1	0.016391
4.653383	0.1	0.016272
4.655050	0.1	0.020623
4.656717	0.1	0.027061
4.658383	0.1	0.031769
4.660050	0.1	0.032425
4.661717	0.1	0.030041
4.663383	0.1	0.027478
4.665050	0.1	0.026286
4.666717	0.1	0.026047
4.668383	0.1	0.026822
4.670050	0.1	0.029147
4.671717	0.1	0.032067
4.673383	0.1	0.033498
4.675050	0.1	0.031769
4.676717	0.1	0.026882
4.678383	0.1	0.020206
4.680050	0.1	0.013292
4.681717	0.1	0.007749
4.683383	0.1	0.006258
4.685050	0.1	0.010610
4.686717	0.1	0.018835
4.688383	0.1	0.025630
4.690050	0.1	0.027835
4.691717	0.1	0.026762
4.693383	0.1	0.025213
4.695050	0.1	0.024021
4.696717	0.1	0.022054
4.698383	0.1	0.019193
4.700050	0.1	0.017047
4.701717	0.1	0.016868
4.703383	0.1	0.018775
4.705050	0.1	0.022113
4.706717	0.1	0.025213
4.708383	0.1	0.025749
4.710050	0.1	0.022352
4.711717	0.1	0.015557
4.713383	0.1	0.007629
4.715050	0.1	0.001132
4.716717	0.1	-0.002146
4.718383	0.1	-0.001907
4.720050	0.1	0.000715
4.721717	0.1	0.004470
4.723383	0.1	0.009239
4.725050	0.1	0.014722
4.726717	0.1	0.020027
4.728383	0.1	0.023782
4.730050	0.1	0.025153
4.731717	0.1	0.024617
4.733383	0.1	0.023127
4.735050	0.1	0.021279
4.736717	0.1	0.020087
4.738383	0.1	0.020981
4.740050	0.1	0.024259
4.741717	0.1	0.027537
4.743383	0.1	0.028610
4.745050	0.1	0.028610
4.746717	0.1	0.029325
4.748383	0.1	0.030637
4.750050	0.1	0.031233
4.751717	0.1	0.030100
4.753383	0.1	0.027776
4.755050	0.1	0.025690
4.756717	0.1	0.025332
4.758383	0.1	0.026703
4.760050	0.1	0.028729
4.761717	0.1	0.029266
4.763383	0.1	0.026584
4.765050	0.1	0.021219
4.766717	0.1	0.015795
4.768383	0.1	0.012755
4.770050	0.1	0.012159
4.771717	0.1	0.012815
4.773383	0.1	0.014246
4.775050	0.1	0.016510
4.776717	0.1	0.018716
4.778383	0.1	0.020027
4.780050	0.1	0.020504
4.781717	0.1	0.021040
4.783383	0.1	0.022352
4.785050	0.1	0.025034
4.786717	0.1	0.029087
4.788383	0.1	0.033736
4.790050	0.1	0.038147
4.791717	0.1	0.041485
4.793383	0.1	0.042796
4.795050	0.1	0.041664
4.796717	0.1	0.038326
4.798383	0.1	0.033081
4.800050	0.1	0.026643
4.801717	0.1	0.020325
4.803383	0.1	0.015795
4.805050	0.1	0.014067
4.806717	0.1	0.015318
4.808383	0.1	0.018954
4.810050	0.1	0.023603
4.811717	0.1	0.027776
4.813383	0.1	0.030637
4.815050	0.1	0.032187
4.816717	0.1	0.033498
4.818383	0.1	0.035405
4.820050	0.1	0.038207
4.821717	0.1	0.041366
4.823383	0.1	0.044405
4.825050	0.1	0.047743
4.826717	0.1	0.051737
4.828383	0.1	0.054598
4.830050	0.1	0.054598
4.831717	0.1	0.052094
4.833383	0.1	0.048220
4.835050	0.1	0.043571
4.836717	0.1	0.038922
4.838383	0.1	0.035167
4.840050	0.1	0.032485
4.841717	0.1	0.030458
4.843383	0.1	0.028431
4.845050	0.1	0.025988
4.846717	0.1	0.023186
4.848383	0.1	0.022113
4.850050	0.1	0.024974
4.851717	0.1	0.030875
4.853383	0.1	0.036657
4.855050	0.1	0.040889
4.856717	0.1	0.044525
4.858383	0.1	0.048757
4.860050	0.1	0.053585
4.861717	0.1	0.058174
4.863383	0.1	0.061572
4.865050	0.1	0.063479
4.866717	0.1	0.064075
4.868383	0.1	0.062883
4.870050	0.1	0.058889
4.871717	0.1	0.052154
4.873383	0.1	0.045061
4.875050	0.1	0.040352
4.876717	0.1	0.037730
4.878383	0.1	0.035107
4.880050	0.1	0.031948
4.881717	0.1	0.029504
4.883383	0.1	0.029206
4.885050	0.1	0.031412
4.886717	0.1	0.035644
4.888383	0.1	0.041425
4.890050	0.1	0.048816
4.891717	0.1	0.057220
4.893383	0.1	0.064135
4.895050	0.1	0.065982
4.896717	0.1	0.060976
4.898383	0.1	0.051320
4.900050	0.1	0.041604
4.901717	0.1	0.034809
4.903383	0.1	0.031590
4.905050	0.1	0.030994
4.906717	0.1	0.031412
4.908383	0.1	0.031233
4.910050	0.1	0.030100
4.911717	0.1	0.028551
4.913383	0.1	0.027478
4.915050	0.1	0.027895
4.916717	0.1	0.029802
4.918383	0.1	0.032008
4.920050	0.1	0.032961
4.921717	0.1	0.032067
4.923383	0.1	0.030100
4.925050	0.1	0.029087
4.926717	0.1	0.029683
4.928383	0.1	0.031173
4.930050	0.1	0.032902
4.931717	0.1	0.034094
4.933383	0.1	0.033140
4.935050	0.1	0.028610
4.936717	0.1	0.021696
4.938383	0.1	0.015974
4.940050	0.1	0.014484
4.941717	0.1	0.017285
4.943383	0.1	0.021756
4.945050	0.1	0.025272
4.946717	0.1	0.027120
4.948383	0.1	0.027597
4.950050	0.1	0.026286
4.951717	0.1	0.022650
4.953383	0.1	0.017762
4.955050	0.1	0.014782
4.956717	0.1	0.016093
4.958383	0.1	0.021636
4.960050	0.1	0.029027
4.961717	0.1	0.035286
4.963383	0.1	0.037968
4.965050	0.1	0.037193
4.966717	0.1	0.034392
4.968383	0.1	0.030816
4.970050	0.1	0.027776
4.971717	0.1	0.027061
4.973383	0.1	0.029445
4.975050	0.1	0.033736
4.976717	0.1	0.039041
4.978383	0.1	0.045419
4.980050	0.1	0.052929
4.981717	0.1	0.060022
4.983383	0.1	0.063121
4.985050	0.1	0.059485
4.986717	0.1	0.049949
4.988383	0.1	0.038505
4.990050	0.1	0.029445
4.991717	0.1	0.024199
4.993383	0.1	0.021935
4.995050	0.1	0.021935
4.996717	0.1	0.024021
4.998383	0.1	0.026822
5.000050	0.1	0.028551
5.001717	0.1	0.028789
5.003383	0.1	0.028908
5.005050	0.1	0.030398
5.006717	0.1	0.033736
5.008383	0.1	0.039101
5.010050	0.1	0.045896
5.011717	0.1	0.051975
5.013383	0.1	0.055134
5.015050	0.1	0.055075
5.016717	0.1	0.053167
5.018383	0.1	0.051081
5.020050	0.1	0.049770
5.021717	0.1	0.049233
5.023383	0.1	0.048399
5.025050	0.1	0.046611
5.026717	0.1	0.044882
5.028383	0.1	0.044763
5.030050	0.1	0.046849
5.031717	0.1	0.050068
5.033383	0.1	0.053108
5.035050	0.1	0.056267
5.036717	0.1	0.060916
5.038383	0.1	0.067592
5.040050	0.1	0.074625
5.041717	0.1	0.079572
5.043383	0.1	0.080943
5.045050	0.1	0.078797
5.046717	0.1	0.074267
5.048383	0.1	0.069022
5.050050	0.1	0.064611
5.051717	0.1	0.061095
5.053383	0.1	0.057280
5.055050	0.1	0.052989
5.056717	0.1	0.049233
5.058383	0.1	0.046909
5.060050	0.1	0.047207
5.061717	0.1	0.051856
5.063383	0.1	0.060976
5.065050	0.1	0.072300
5.066717	0.1	0.083327
5.068383	0.1	0.092566
5.070050	0.1	0.097930
5.071717	0.1	0.097930
5.073383	0.1	0.093043
5.075050	0.1	0.085294
5.076717	0.1	0.076473
5.078383	0.1	0.067949
5.080050	0.1	0.061274
5.081717	0.1	0.057340
5.083383	0.1	0.056386
5.085050	0.1	0.057817
5.086717	0.1	0.060976
5.088383	0.1	0.064552
5.090050	0.1	0.066996
5.091717	0.1	0.067413
5.093383	0.1	0.066042
5.095050	0.1	0.063062
5.096717	0.1	0.059426
5.098383	0.1	0.056386
5.100050	0.1	0.054896
5.101717	0.1	0.055671
5.103383	0.1	0.059903
5.105050	0.1	0.067472
5.106717	0.1	0.076413
5.108383	0.1	0.084102
5.110050	0.1	0.088751
5.111717	0.1	0.090301
5.113383	0.1	0.089228
5.115050	0.1	0.085592
5.116717	0.1	0.079691
5.118383	0.1	0.072718
5.120050	0.1	0.067055
5.121717	0.1	0.064731
5.123383	0.1	0.065684
5.125050	0.1	0.068367
5.126717	0.1	0.071406
5.128383	0.1	0.074208
5.130050	0.1	0.076532
5.131717	0.1	0.077665
5.133383	0.1	0.077784
5.135050	0.1	0.077546
5.136717	0.1	0.077128
5.138383	0.1	0.076056
5.140050	0.1	0.074387
5.141717	0.1	0.072360
5.143383	0.1	0.069916
5.145050	0.1	0.067294
5.146717	0.1	0.064850
5.148383	0.1	0.063419
5.150050	0.1	0.064373
5.151717	0.1	0.067711
5.153383	0.1	0.071108
5.155050	0.1	0.071943
5.156717	0.1	0.070095
5.158383	0.1	0.067651
5.160050	0.1	0.066280
5.161717	0.1	0.066459
5.163383	0.1	0.067949
5.165050	0.1	0.070453
5.166717	0.1	0.073075
5.168383	0.1	0.074685
5.170050	0.1	0.074625
5.171717	0.1	0.073135
5.173383	0.1	0.071287
5.175050	0.1	0.070751
5.176717	0.1	0.071645
5.178383	0.1	0.072181
5.180050	0.1	0.070870
5.181717	0.1	0.068069
5.183383	0.1	0.065029
5.185050	0.1	0.062764
5.186717	0.1	0.061810
5.188383	0.1	0.062227
5.190050	0.1	0.064433
5.191717	0.1	0.068724
5.193383	0.1	0.074446
5.195050	0.1	0.079989
5.196717	0.1	0.083029
5.198383	0.1	0.081956
5.200050	0.1	0.077605
5.201717	0.1	0.071883
5.203383	0.1	0.066280
5.205050	0.1	0.061631
5.206717	0.1	0.058115
5.208383	0.1	0.056744
5.210050	0.1	0.058711
5.211717	0.1	0.063360
5.213383	0.1	0.068545
5.215050	0.1	0.071943
5.216717	0.1	0.071943
5.218383	0.1	0.069082
5.220050	0.1	0.065088
5.221717	0.1	0.061750
5.223383	0.1	0.059128
5.225050	0.1	0.056684
5.226717	0.1	0.054955
5.228383	0.1	0.055015
5.230050	0.1	0.057280
5.231717	0.1	0.061154
5.233383	0.1	0.065863
5.235050	0.1	0.071168
5.236717	0.1	0.076890
5.238383	0.1	0.082314
5.240050	0.1	0.086665
5.241717	0.1	0.088453
5.243383	0.1	0.086129
5.245050	0.1	0.080347
5.246717	0.1	0.074923
5.248383	0.1	0.073969
5.250050	0.1	0.078917
5.251717	0.1	0.087857
5.253383	0.1	0.097394
5.255050	0.1	0.103831
5.256717	0.1	0.104785
5.258383	0.1	0.099838
5.260050	0.1	0.090659
5.261717	0.1	0.080526
5.263383	0.1	0.072896
5.265050	0.1	0.069320
5.266717	0.1	0.069678
5.268383	0.1	0.073075
5.270050	0.1	0.079036
5.271717	0.1	0.086904
5.273383	0.1	0.094891
5.275050	0.1	0.100076
5.276717	0.1	0.100732
5.278383	0.1	0.097334
5.280050	0.1	0.092328
5.281717	0.1	0.088096
5.283383	0.1	0.085354
5.285050	0.1	0.082970
5.286717	0.1	0.079811
5.288383	0.1	0.076234
5.290050	0.1	0.072956
5.291717	0.1	0.070393
5.293383	0.1	0.068843
5.295050	0.1	0.068784
5.296717	0.1	0.070035
5.298383	0.1	0.071883
5.300050	0.1	0.073612
5.301717	0.1	0.075698
5.303383	0.1	0.078201
5.305050	0.1	0.080407
5.306717	0.1	0.082195
5.308383	0.1	0.084341
5.310050	0.1	0.087798
5.311717	0.1	0.092626
5.313383	0.1	0.097930
5.315050	0.1	0.102580
5.316717	0.1	0.105381
5.318383	0.1	0.105381
5.320050	0.1	0.102937
5.321717	0.1	0.099659
5.323383	0.1	0.097573
5.325050	0.1	0.097752
5.326717	0.1	0.099957
5.328383	0.1	0.103235
5.330050	0.1	0.105619
5.331717	0.1	0.105143
5.333383	0.1	0.101984
5.335050	0.1	0.097692
5.336717	0.1	0.094593
5.338383	0.1	0.094891
5.340050	0.1	0.099242
5.341717	0.1	0.105679
5.343383	0.1	0.111938
5.345050	0.1	0.116348
5.346717	0.1	0.117958
5.348383	0.1	0.116527
5.350050	0.1	0.113726
5.351717	0.1	0.111759
5.353383	0.1	0.111759
5.355050	0.1	0.113428
5.356717	0.1	0.115156
5.358383	0.1	0.115693
5.360050	0.1	0.114918
5.361717	0.1	0.113726
5.363383	0.1	0.113249
5.365050	0.1	0.113666
5.366717	0.1	0.114620
5.368383	0.1	0.116110
5.370050	0.1	0.118256
5.371717	0.1	0.120282
5.373383	0.1	0.121236
5.375050	0.1	0.121057
5.376717	0.1	0.120759
5.378383	0.1	0.121534
5.380050	0.1	0.123501
5.381717	0.1	0.125349
5.383383	0.1	0.126004
5.385050	0.1	0.126123
5.386717	0.1	0.126302
5.388383	0.1	0.126421
5.390050	0.1	0.125825
5.391717	0.1	0.124693
5.393383	0.1	0.123382
5.395050	0.1	0.122309
5.396717	0.1	0.121474
5.398383	0.1	0.121474
5.400050	0.1	0.123620
5.401717	0.1	0.128388
5.403383	0.1	0.133812
5.405050	0.1	0.136137
5.406717	0.1	0.133455
5.408383	0.1	0.127554
5.410050	0.1	0.121593
5.411717	0.1	0.117362
5.413383	0.1	0.114858
5.415050	0.1	0.113547
5.416717	0.1	0.112891
5.418383	0.1	0.112891
5.420050	0.1	0.113904
5.421717	0.1	0.116229
5.423383	0.1	0.119090
5.425050	0.1	0.120282
5.426717	0.1	0.118434
5.428383	0.1	0.115156
5.430050	0.1	0.112712
5.431717	0.1	0.111640
5.433383	0.1	0.111640
5.435050	0.1	0.112414
5.436717	0.1	0.112951
5.438383	0.1	0.112057
5.440050	0.1	0.109673
5.441717	0.1	0.107288
5.443383	0.1	0.106573
5.445050	0.1	0.107467
5.446717	0.1	0.108004
5.448383	0.1	0.106752
5.450050	0.1	0.104785
5.451717	0.1	0.103891
5.453383	0.1	0.104666
5.455050	0.1	0.106215
5.456717	0.1	0.108242
5.458383	0.1	0.110984
5.460050	0.1	0.113904
5.461717	0.1	0.115454
5.463383	0.1	0.114322
5.465050	0.1	0.111282
5.466717	0.1	0.108063
5.468383	0.1	0.106037
5.470050	0.1	0.105619
5.471717	0.1	0.106394
5.473383	0.1	0.107050
5.475050	0.1	0.107646
5.476717	0.1	0.110626
5.478383	0.1	0.116587
5.480050	0.1	0.122249
5.481717	0.1	0.123799
5.483383	0.1	0.121057
5.485050	0.1	0.116467
5.486717	0.1	0.112176
5.488383	0.1	0.109196
5.490050	0.1	0.107288
5.491717	0.1	0.106096
5.493383	0.1	0.105500
5.495050	0.1	0.106335
5.496717	0.1	0.108361
5.498383	0.1	0.110388
5.500050	0.1	0.111580
5.501717	0.1	0.112534
5.503383	0.1	0.114203
5.505050	0.1	0.116885
5.506717	0.1	0.119448
5.508383	0.1	0.120163
5.510050	0.1	0.117779
5.511717	0.1	0.112772
5.513383	0.1	0.106752
5.515050	0.1	0.101924
5.516717	0.1	0.100493
5.518383	0.1	0.103772
5.520050	0.1	0.110328
5.521717	0.1	0.117660
5.523383	0.1	0.123322
5.525050	0.1	0.125289
5.526717	0.1	0.122488
5.528383	0.1	0.116587
5.530050	0.1	0.111401
5.531717	0.1	0.110090
5.533383	0.1	0.113726
5.535050	0.1	0.121057
5.536717	0.1	0.128925
5.538383	0.1	0.134289
5.540050	0.1	0.135362
5.541717	0.1	0.131667
5.543383	0.1	0.124872
5.545050	0.1	0.118196
5.546717	0.1	0.114143
5.548383	0.1	0.113308
5.550050	0.1	0.114739
5.551717	0.1	0.116289
5.553383	0.1	0.116408
5.555050	0.1	0.115156
5.556717	0.1	0.112534
5.558383	0.1	0.108004
5.560050	0.1	0.101805
5.561717	0.1	0.095665
5.563383	0.1	0.091970
5.565050	0.1	0.091374
5.566717	0.1	0.093102
5.568383	0.1	0.095844
5.570050	0.1	0.098705
5.571717	0.1	0.100851
5.573383	0.1	0.101805
5.575050	0.1	0.102103
5.576717	0.1	0.102758
5.578383	0.1	0.104487
5.580050	0.1	0.107110
5.581717	0.1	0.109971
5.583383	0.1	0.112355
5.585050	0.1	0.114381
5.586717	0.1	0.116050
5.588383	0.1	0.117004
5.590050	0.1	0.117362
5.591717	0.1	0.117064
5.593383	0.1	0.115335
5.595050	0.1	0.112891
5.596717	0.1	0.112593
5.598383	0.1	0.116587
5.600050	0.1	0.123560
5.601717	0.1	0.130355
5.603383	0.1	0.135183
5.605050	0.1	0.138640
5.606717	0.1	0.141978
5.608383	0.1	0.145257
5.610050	0.1	0.147283
5.611717	0.1	0.147343
5.613383	0.1	0.146449
5.615050	0.1	0.145912
5.616717	0.1	0.145257
5.618383	0.1	0.143528
5.620050	0.1	0.141621
5.621717	0.1	0.141859
5.623383	0.1	0.145197
5.625050	0.1	0.150085
5.626717	0.1	0.153780
5.628383	0.1	0.155091
5.630050	0.1	0.154853
5.631717	0.1	0.154197
5.633383	0.1	0.153065
5.635050	0.1	0.150323
5.636717	0.1	0.145793
5.638383	0.1	0.140607
5.640050	0.1	0.136137
5.641717	0.1	0.133097
5.643383	0.1	0.130773
5.645050	0.1	0.128627
5.646717	0.1	0.127077
5.648383	0.1	0.126421
5.650050	0.1	0.125945
5.651717	0.1	0.125110
5.653383	0.1	0.124812
5.655050	0.1	0.126481
5.656717	0.1	0.130296
5.658383	0.1	0.135064
5.660050	0.1	0.138998
5.661717	0.1	0.140429
5.663383	0.1	0.138998
5.665050	0.1	0.135601
5.666717	0.1	0.130355
5.668383	0.1	0.122428
5.670050	0.1	0.112712
5.671717	0.1	0.104487
5.673383	0.1	0.100672
5.675050	0.1	0.101745
5.676717	0.1	0.105858
5.678383	0.1	0.111043
5.680050	0.1	0.116646
5.681717	0.1	0.122905
5.683383	0.1	0.129640
5.685050	0.1	0.135183
5.686717	0.1	0.137448
5.688383	0.1	0.135481
5.690050	0.1	0.129998
5.691717	0.1	0.123203
5.693383	0.1	0.117242
5.695050	0.1	0.113428
5.696717	0.1	0.111818
5.698383	0.1	0.111878
5.700050	0.1	0.112891
5.701717	0.1	0.113726
5.703383	0.1	0.114083
5.705050	0.1	0.114858
5.706717	0.1	0.117660
5.708383	0.1	0.123382
5.710050	0.1	0.131369
5.711717	0.1	0.139117
5.713383	0.1	0.144005
5.715050	0.1	0.144839
5.716717	0.1	0.141799
5.718383	0.1	0.135720
5.720050	0.1	0.127971
5.721717	0.1	0.119984
5.723383	0.1	0.113487
5.725050	0.1	0.110388
5.726717	0.1	0.111341
5.728383	0.1	0.114620
5.730050	0.1	0.117421
5.731717	0.1	0.117660
5.733383	0.1	0.115633
5.735050	0.1	0.113308
5.736717	0.1	0.111759
5.738383	0.1	0.110626
5.740050	0.1	0.109673
5.741717	0.1	0.109375
5.743383	0.1	0.109971
5.745050	0.1	0.111103
5.746717	0.1	0.112057
5.748383	0.1	0.112295
5.750050	0.1	0.111640
5.751717	0.1	0.110209
5.753383	0.1	0.108540
5.755050	0.1	0.107646
5.756717	0.1	0.109792
5.758383	0.1	0.115752
5.760050	0.1	0.122726
5.761717	0.1	0.126779
5.763383	0.1	0.127137
5.765050	0.1	0.127018
5.766717	0.1	0.129998
5.768383	0.1	0.135899
5.770050	0.1	0.141203
5.771717	0.1	0.142694
5.773383	0.1	0.139534
5.775050	0.1	0.132620
5.776717	0.1	0.124156
5.778383	0.1	0.116944
5.780050	0.1	0.113189
5.781717	0.1	0.112832
5.783383	0.1	0.113606
5.785050	0.1	0.113249
5.786717	0.1	0.112474
5.788383	0.1	0.113010
5.790050	0.1	0.114679
5.791717	0.1	0.115514
5.793383	0.1	0.114083
5.795050	0.1	0.110328
5.796717	0.1	0.105321
5.798383	0.1	0.101089
5.800050	0.1	0.099182
5.801717	0.1	0.100136
5.803383	0.1	0.103116
5.805050	0.1	0.105441
5.806717	0.1	0.103891
5.808383	0.1	0.097752
5.810050	0.1	0.089645
5.811717	0.1	0.082791
5.813383	0.1	0.079095
5.815050	0.1	0.079155
5.816717	0.1	0.081837
5.818383	0.1	0.084877
5.820050	0.1	0.086784
5.821717	0.1	0.088573
5.823383	0.1	0.091553
5.825050	0.1	0.094771
5.826717	0.1	0.096619
5.828383	0.1	0.096500
5.830050	0.1	0.094771
5.831717	0.1	0.092268
5.833383	0.1	0.090301
5.835050	0.1	0.089884
5.836717	0.1	0.091255
5.838383	0.1	0.093222
5.840050	0.1	0.094831
5.841717	0.1	0.096619
5.843383	0.1	0.099421
5.845050	0.1	0.102580
5.846717	0.1	0.104785
5.848383	0.1	0.105977
5.850050	0.1	0.107229
5.851717	0.1	0.109613
5.853383	0.1	0.113249
5.855050	0.1	0.117958
5.856717	0.1	0.123441
5.858383	0.1	0.129104
5.860050	0.1	0.134051
5.861717	0.1	0.137031
5.863383	0.1	0.136614
5.865050	0.1	0.131726
5.866717	0.1	0.123262
5.868383	0.1	0.114024
5.870050	0.1	0.107110
5.871717	0.1	0.103891
5.873383	0.1	0.103116
5.875050	0.1	0.101626
5.876717	0.1	0.097096
5.878383	0.1	0.090063
5.880050	0.1	0.083685
5.881717	0.1	0.081301
5.883383	0.1	0.084162
5.885050	0.1	0.090718
5.886717	0.1	0.098407
5.888383	0.1	0.106156
5.890050	0.1	0.114560
5.891717	0.1	0.123560
5.893383	0.1	0.131428
5.895050	0.1	0.135601
5.896717	0.1	0.135005
5.898383	0.1	0.130773
5.900050	0.1	0.125110
5.901717	0.1	0.119567
5.903383	0.1	0.115216
5.905050	0.1	0.113130
5.906717	0.1	0.114203
5.908383	0.1	0.117600
5.910050	0.1	0.121474
5.911717	0.1	0.124097
5.913383	0.1	0.124812
5.915050	0.1	0.123799
5.916717	0.1	0.122070
5.918383	0.1	0.119746
5.920050	0.1	0.116467
5.921717	0.1	0.111938
5.923383	0.1	0.107467
5.925050	0.1	0.104845
5.926717	0.1	0.104725
5.928383	0.1	0.105798
5.930050	0.1	0.105858
5.931717	0.1	0.103652
5.933383	0.1	0.100076
5.935050	0.1	0.097215
5.936717	0.1	0.096023
5.938383	0.1	0.095844
5.940050	0.1	0.095844
5.941717	0.1	0.095844
5.943383	0.1	0.095308
5.945050	0.1	0.093341
5.946717	0.1	0.088930
5.948383	0.1	0.082374
5.950050	0.1	0.075459
5.951717	0.1	0.070274
5.953383	0.1	0.067115
5.955050	0.1	0.065923
5.956717	0.1	0.067532
5.958383	0.1	0.072777
5.960050	0.1	0.080645
5.961717	0.1	0.088334
5.963383	0.1	0.094116
5.965050	0.1	0.097573
5.966717	0.1	0.099361
5.968383	0.1	0.100255
5.970050	0.1	0.101030
5.971717	0.1	0.102401
5.973383	0.1	0.105441
5.975050	0.1	0.111103
5.976717	0.1	0.118256
5.978383	0.1	0.123322
5.980050	0.1	0.123143
5.981717	0.1	0.117540
5.983383	0.1	0.108480
5.985050	0.1	0.098884
5.986717	0.1	0.090957
5.988383	0.1	0.086069
5.990050	0.1	0.084043
5.991717	0.1	0.083804
5.993383	0.1	0.084519
5.995050	0.1	0.086188
5.996717	0.1	0.089467
5.998383	0.1	0.094116
6.000050	0.1	0.098348
6.001717	0.1	0.100315
6.003383	0.1	0.099897
6.005050	0.1	0.098467
6.006717	0.1	0.097930
6.008383	0.1	0.099480
6.010050	0.1	0.102520
6.011717	0.1	0.105202
6.013383	0.1	0.106752
6.015050	0.1	0.107586
6.016717	0.1	0.107586
6.018383	0.1	0.106096
6.020050	0.1	0.103295
6.021717	0.1	0.099957
6.023383	0.1	0.096560
6.025050	0.1	0.092566
6.026717	0.1	0.088274
6.028383	0.1	0.085533
6.030050	0.1	0.086427
6.031717	0.1	0.090837
6.033383	0.1	0.096738
6.035050	0.1	0.102460
6.036717	0.1	0.107765
6.038383	0.1	0.112951
6.040050	0.1	0.116348
6.041717	0.1	0.115633
6.043383	0.1	0.110090
6.045050	0.1	0.100791
6.046717	0.1	0.089705
6.048383	0.1	0.079274
6.050050	0.1	0.072837
6.051717	0.1	0.071883
6.053383	0.1	0.074267
6.055050	0.1	0.077069
6.056717	0.1	0.079274
6.058383	0.1	0.081480
6.060050	0.1	0.084162
6.061717	0.1	0.087500
6.063383	0.1	0.091195
6.065050	0.1	0.094175
6.066717	0.1	0.095069
6.068383	0.1	0.094235
6.070050	0.1	0.093460
6.071717	0.1	0.094414
6.073383	0.1	0.097692
6.075050	0.1	0.101924
6.076717	0.1	0.104487
6.078383	0.1	0.103176
6.080050	0.1	0.097811
6.081717	0.1	0.090718
6.083383	0.1	0.084519
6.085050	0.1	0.080466
6.086717	0.1	0.078678
6.088383	0.1	0.078857
6.090050	0.1	0.080407
6.091717	0.1	0.082374
6.093383	0.1	0.084221
6.095050	0.1	0.085592
6.096717	0.1	0.085950
6.098383	0.1	0.085235
6.100050	0.1	0.083745
6.101717	0.1	0.082016
6.103383	0.1	0.080884
6.105050	0.1	0.080585
6.106717	0.1	0.080705
6.108383	0.1	0.080884
6.110050	0.1	0.081360
6.111717	0.1	0.082552
6.113383	0.1	0.084221
6.115050	0.1	0.085771
6.116717	0.1	0.087082
6.118383	0.1	0.088394
6.120050	0.1	0.089526
6.121717	0.1	0.089586
6.123383	0.1	0.088573
6.125050	0.1	0.088274
6.126717	0.1	0.090837
6.128383	0.1	0.096023
6.130050	0.1	0.101447
6.131717	0.1	0.104249
6.133383	0.1	0.103295
6.135050	0.1	0.099063
6.136717	0.1	0.092924
6.138383	0.1	0.087321
6.140050	0.1	0.085235
6.141717	0.1	0.088096
6.143383	0.1	0.093699
6.145050	0.1	0.098526
6.146717	0.1	0.100791
6.148383	0.1	0.100911
6.150050	0.1	0.100136
6.151717	0.1	0.098944
6.153383	0.1	0.097573
6.155050	0.1	0.096262
6.156717	0.1	0.094950
6.158383	0.1	0.093400
6.160050	0.1	0.091314
6.161717	0.1	0.088334
6.163383	0.1	0.084162
6.165050	0.1	0.079453
6.166717	0.1	0.075400
6.168383	0.1	0.072300
6.170050	0.1	0.070035
6.171717	0.1	0.069320
6.173383	0.1	0.071228
6.175050	0.1	0.075579
6.176717	0.1	0.080764
6.178383	0.1	0.084758
6.180050	0.1	0.086546
6.181717	0.1	0.086188
6.183383	0.1	0.084162
6.185050	0.1	0.081599
6.186717	0.1	0.079811
6.188383	0.1	0.078976
6.190050	0.1	0.077724
6.191717	0.1	0.075161
6.193383	0.1	0.072181
6.195050	0.1	0.070751
6.196717	0.1	0.072420
6.198383	0.1	0.076830
6.200050	0.1	0.082970
6.201717	0.1	0.089645
6.203383	0.1	0.094950
6.205050	0.1	0.096738
6.206717	0.1	0.094473
6.208383	0.1	0.089228
6.210050	0.1	0.082910
6.211717	0.1	0.077724
6.213383	0.1	0.076175
6.215050	0.1	0.079572
6.216717	0.1	0.086486
6.218383	0.1	0.093818
6.220050	0.1	0.099063
6.221717	0.1	0.101745
6.223383	0.1	0.103533
6.225050	0.1	0.105739
6.226717	0.1	0.107288
6.228383	0.1	0.106752
6.230050	0.1	0.104606
6.231717	0.1	0.103116
6.233383	0.1	0.103712
6.235050	0.1	0.105858
6.236717	0.1	0.107348
6.238383	0.1	0.107050
6.240050	0.1	0.105023
6.241717	0.1	0.101745
6.243383	0.1	0.097215
6.245050	0.1	0.092208
6.246717	0.1	0.088692
6.248383	0.1	0.088155
6.250050	0.1	0.089884
6.251717	0.1	0.091851
6.253383	0.1	0.092328
6.255050	0.1	0.090897
6.256717	0.1	0.088573
6.258383	0.1	0.085711
6.260050	0.1	0.081897
6.261717	0.1	0.077128
6.263383	0.1	0.072658
6.265050	0.1	0.069916
6.266717	0.1	0.069439
6.268383	0.1	0.070989
6.270050	0.1	0.074089
6.271717	0.1	0.078917
6.273383	0.1	0.084996
6.275050	0.1	0.090480
6.276717	0.1	0.092864
6.278383	0.1	0.090957
6.280050	0.1	0.086069
6.281717	0.1	0.081301
6.283383	0.1	0.079334
6.285050	0.1	0.080645
6.286717	0.1	0.083447
6.288383	0.1	0.085115
6.290050	0.1	0.084281
6.291717	0.1	0.081778
6.293383	0.1	0.080168
6.295050	0.1	0.081480
6.296717	0.1	0.085354
6.298383	0.1	0.089586
6.300050	0.1	0.092268
6.301717	0.1	0.093281
6.303383	0.1	0.092864
6.305050	0.1	0.091314
6.306717	0.1	0.089765
6.308383	0.1	0.089765
6.310050	0.1	0.091553
6.311717	0.1	0.094414
6.313383	0.1	0.097096
6.315050	0.1	0.099301
6.316717	0.1	0.101507
6.318383	0.1	0.103772
6.320050	0.1	0.105441
6.321717	0.1	0.106037
6.323383	0.1	0.105441
6.325050	0.1	0.103176
6.326717	0.1	0.099957
6.328383	0.1	0.098169
6.330050	0.1	0.099599
6.331717	0.1	0.103712
6.333383	0.1	0.108421
6.335050	0.1	0.111103
6.336717	0.1	0.110328
6.338383	0.1	0.106752
6.340050	0.1	0.102580
6.341717	0.1	0.100195
6.343383	0.1	0.100791
6.345050	0.1	0.103652
6.346717	0.1	0.106514
6.348383	0.1	0.107050
6.350050	0.1	0.104725
6.351717	0.1	0.100613
6.353383	0.1	0.095665
6.355050	0.1	0.091136
6.356717	0.1	0.088036
6.358383	0.1	0.087380
6.360050	0.1	0.089943
6.361717	0.1	0.095904
6.363383	0.1	0.104964
6.365050	0.1	0.115573
6.366717	0.1	0.124574
6.368383	0.1	0.129521
6.370050	0.1	0.129998
6.371717	0.1	0.127316
6.373383	0.1	0.122786
6.375050	0.1	0.117600
6.376717	0.1	0.112712
6.378383	0.1	0.109315
6.380050	0.1	0.107825
6.381717	0.1	0.106573
6.383383	0.1	0.104249
6.385050	0.1	0.101209
6.386717	0.1	0.099599
6.388383	0.1	0.101209
6.390050	0.1	0.105262
6.391717	0.1	0.109553
6.393383	0.1	0.112712
6.395050	0.1	0.114560
6.396717	0.1	0.115991
6.398383	0.1	0.117898
6.400050	0.1	0.120938
6.401717	0.1	0.125587
6.403383	0.1	0.131845
6.405050	0.1	0.138760
6.406717	0.1	0.144720
6.408383	0.1	0.148594
6.410050	0.1	0.149131
6.411717	0.1	0.145674
6.413383	0.1	0.138819
6.415050	0.1	0.129700
6.416717	0.1	0.119030
6.418383	0.1	0.108361
6.420050	0.1	0.099659
6.421717	0.1	0.094652
6.423383	0.1	0.093877
6.425050	0.1	0.096083
6.426717	0.1	0.098646
6.428383	0.1	0.099361
6.430050	0.1	0.097215
6.431717	0.1	0.092804
6.433383	0.1	0.088215
6.435050	0.1	0.085711
6.436717	0.1	0.086188
6.438383	0.1	0.089407
6.440050	0.1	0.094414
6.441717	0.1	0.100374
6.443383	0.1	0.105977
6.445050	0.1	0.110507
6.446717	0.1	0.114560
6.448383	0.1	0.118732
6.450050	0.1	0.122309
6.451717	0.1	0.124037
6.453383	0.1	0.123620
6.455050	0.1	0.121593
6.456717	0.1	0.118911
6.458383	0.1	0.115991
6.460050	0.1	0.113368
6.461717	0.1	0.111520
6.463383	0.1	0.110567
6.465050	0.1	0.110388
6.466717	0.1	0.110984
6.468383	0.1	0.112414
6.470050	0.1	0.113368
6.471717	0.1	0.112176
6.473383	0.1	0.109375
6.475050	0.1	0.107169
6.476717	0.1	0.107884
6.478383	0.1	0.112176
6.480050	0.1	0.117838
6.481717	0.1	0.121474
6.483383	0.1	0.121176
6.485050	0.1	0.118077
6.486717	0.1	0.115216
6.488383	0.1	0.115037
6.490050	0.1	0.116527
6.491717	0.1	0.115991
6.493383	0.1	0.111341
6.495050	0.1	0.104666
6.496717	0.1	0.099480
6.498383	0.1	0.097036
6.500050	0.1	0.096738
6.501717	0.1	0.097632
6.503383	0.1	0.098705
6.505050	0.1	0.098944
6.506717	0.1	0.098288
6.508383	0.1	0.097990
6.510050	0.1	0.099063
6.511717	0.1	0.101328
6.513383	0.1	0.104010
6.515050	0.1	0.106931
6.516717	0.1	0.109136
6.518383	0.1	0.109196
6.520050	0.1	0.106990
6.521717	0.1	0.104010
6.523383	0.1	0.101566
6.525050	0.1	0.100315
6.526717	0.1	0.100076
6.528383	0.1	0.100076
6.530050	0.1	0.100195
6.531717	0.1	0.101328
6.533383	0.1	0.102699
6.535050	0.1	0.102818
6.536717	0.1	0.101924
6.538383	0.1	0.102401
6.540050	0.1	0.105739
6.541717	0.1	0.110805
6.543383	0.1	0.115216
6.545050	0.1	0.118077
6.546717	0.1	0.119388
6.548383	0.1	0.119567
6.550050	0.1	0.119746
6.551717	0.1	0.121236
6.553383	0.1	0.124276
6.555050	0.1	0.127614
6.556717	0.1	0.129640
6.558383	0.1	0.129044
6.560050	0.1	0.124872
6.561717	0.1	0.116527
6.563383	0.1	0.105262
6.565050	0.1	0.094593
6.566717	0.1	0.088871
6.568383	0.1	0.090599
6.570050	0.1	0.099182
6.571717	0.1	0.111997
6.573383	0.1	0.126064
6.575050	0.1	0.139534
6.576717	0.1	0.150263
6.578383	0.1	0.155926
6.580050	0.1	0.154734
6.581717	0.1	0.147462
6.583383	0.1	0.137210
6.585050	0.1	0.127256
6.586717	0.1	0.119925
6.588383	0.1	0.116706
6.590050	0.1	0.117898
6.591717	0.1	0.122964
6.593383	0.1	0.130594
6.595050	0.1	0.138462
6.596717	0.1	0.144184
6.598383	0.1	0.146747
6.600050	0.1	0.146508
6.601717	0.1	0.145316
6.603383	0.1	0.145257
6.605050	0.1	0.146270
6.606717	0.1	0.146985
6.608383	0.1	0.146925
6.610050	0.1	0.146270
6.611717	0.1	0.144839
6.613383	0.1	0.142813
6.615050	0.1	0.141859
6.616717	0.1	0.143826
6.618383	0.1	0.149429
6.620050	0.1	0.157654
6.621717	0.1	0.165820
6.623383	0.1	0.171304
6.625050	0.1	0.173867
6.626717	0.1	0.174463
6.628383	0.1	0.173688
6.630050	0.1	0.171483
6.631717	0.1	0.169277
6.633383	0.1	0.168979
6.635050	0.1	0.171125
6.636717	0.1	0.174224
6.638383	0.1	0.176787
6.640050	0.1	0.178874
6.641717	0.1	0.181079
6.643383	0.1	0.182390
6.645050	0.1	0.181556
6.646717	0.1	0.179112
6.648383	0.1	0.178337
6.650050	0.1	0.182807
6.651717	0.1	0.192523
6.653383	0.1	0.203133
6.655050	0.1	0.209987
6.656717	0.1	0.211000
6.658383	0.1	0.208259
6.660050	0.1	0.206172
6.661717	0.1	0.207901
6.663383	0.1	0.212908
6.665050	0.1	0.217736
6.666717	0.1	0.219286
6.668383	0.1	0.217915
6.670050	0.1	0.217080
6.671717	0.1	0.219941
6.673383	0.1	0.226915
6.675050	0.1	0.235200
6.676717	0.1	0.241578
6.678383	0.1	0.245273
6.680050	0.1	0.247955
6.681717	0.1	0.251412
6.683383	0.1	0.255764
6.685050	0.1	0.260055
6.686717	0.1	0.263572
6.688383	0.1	0.267029
6.690050	0.1	0.270844
6.691717	0.1	0.273943
6.693383	0.1	0.275671
6.695050	0.1	0.277460
6.696717	0.1	0.281096
6.698383	0.1	0.286400
6.700050	0.1	0.291705
6.701717	0.1	0.294864
6.703383	0.1	0.294685
6.705050	0.1	0.292182
6.706717	0.1	0.289917
6.708383	0.1	0.290513
6.710050	0.1	0.293851
6.711717	0.1	0.297546
6.713383	0.1	0.298679
6.715050	0.1	0.296116
6.716717	0.1	0.290692
6.718383	0.1	0.284374
6.720050	0.1	0.279129
6.721717	0.1	0.276804
6.723383	0.1	0.278115
6.725050	0.1	0.282466
6.726717	0.1	0.288665
6.728383	0.1	0.295401
6.730050	0.1	0.301540
6.731717	0.1	0.306368
6.733383	0.1	0.309467
6.735050	0.1	0.311196
6.736717	0.1	0.311911
6.738383	0.1	0.311315
6.740050	0.1	0.309050
6.741717	0.1	0.305533
6.743383	0.1	0.302076
6.745050	0.1	0.300944
6.746717	0.1	0.303566
6.748383	0.1	0.310063
6.750050	0.1	0.318468
6.751717	0.1	0.325441
6.753383	0.1	0.328302
6.755050	0.1	0.327051
6.756717	0.1	0.324070
6.758383	0.1	0.320911
6.760050	0.1	0.317574
6.761717	0.1	0.313342
6.763383	0.1	0.308812
6.765050	0.1	0.305533
6.766717	0.1	0.304341
6.768383	0.1	0.303924
6.770050	0.1	0.302672
6.771717	0.1	0.300884
6.773383	0.1	0.300288
6.775050	0.1	0.301719
6.776717	0.1	0.304163
6.778383	0.1	0.305474
6.780050	0.1	0.304580
6.781717	0.1	0.302196
6.783383	0.1	0.299215
6.785050	0.1	0.296295
6.786717	0.1	0.294209
6.788383	0.1	0.293195
6.790050	0.1	0.292361
6.791717	0.1	0.290453
6.793383	0.1	0.287056
6.795050	0.1	0.282824
6.796717	0.1	0.279665
6.798383	0.1	0.278711
6.800050	0.1	0.280797
6.801717	0.1	0.285625
6.803383	0.1	0.291467
6.805050	0.1	0.296712
6.806717	0.1	0.301659
6.808383	0.1	0.306666
6.810050	0.1	0.310183
6.811717	0.1	0.310242
6.813383	0.1	0.306726
6.815050	0.1	0.301719
6.816717	0.1	0.298440
6.818383	0.1	0.299037
6.820050	0.1	0.303268
6.821717	0.1	0.307739
6.823383	0.1	0.309110
6.825050	0.1	0.306249
6.826717	0.1	0.300705
6.828383	0.1	0.295579
6.830050	0.1	0.293195
6.831717	0.1	0.293791
6.833383	0.1	0.297010
6.835050	0.1	0.302553
6.836717	0.1	0.309467
6.838383	0.1	0.315785
6.840050	0.1	0.320137
6.841717	0.1	0.321805
6.843383	0.1	0.319839
6.845050	0.1	0.314474
6.846717	0.1	0.307977
6.848383	0.1	0.302494
6.850050	0.1	0.297666
6.851717	0.1	0.292778
6.853383	0.1	0.288785
6.855050	0.1	0.286877
6.856717	0.1	0.286758
6.858383	0.1	0.287056
6.860050	0.1	0.287354
6.861717	0.1	0.288844
6.863383	0.1	0.292301
6.865050	0.1	0.297904
6.866717	0.1	0.304818
6.868383	0.1	0.310898
6.870050	0.1	0.312984
6.871717	0.1	0.309885
6.873383	0.1	0.303149
6.875050	0.1	0.295699
6.876717	0.1	0.290215
6.878383	0.1	0.287712
6.880050	0.1	0.287473
6.881717	0.1	0.287771
6.883383	0.1	0.286877
6.885050	0.1	0.284970
6.886717	0.1	0.283122
6.888383	0.1	0.281036
6.890050	0.1	0.277758
6.891717	0.1	0.274599
6.893383	0.1	0.274718
6.895050	0.1	0.279844
6.896717	0.1	0.287831
6.898383	0.1	0.295103
6.900050	0.1	0.299752
6.901717	0.1	0.301480
6.903383	0.1	0.300586
6.905050	0.1	0.298023
6.906717	0.1	0.295699
6.908383	0.1	0.294924
6.910050	0.1	0.295818
6.911717	0.1	0.297308
6.913383	0.1	0.298440
6.915050	0.1	0.298977
6.916717	0.1	0.299335
6.918383	0.1	0.300109
6.920050	0.1	0.300705
6.921717	0.1	0.299454
6.923383	0.1	0.295281
6.925050	0.1	0.288606
6.926717	0.1	0.281572
6.928383	0.1	0.276744
6.930050	0.1	0.275671
6.931717	0.1	0.278294
6.933383	0.1	0.283659
6.935050	0.1	0.289857
6.936717	0.1	0.294387
6.938383	0.1	0.296116
6.940050	0.1	0.295758
6.941717	0.1	0.294566
6.943383	0.1	0.293374
6.945050	0.1	0.291705
6.946717	0.1	0.288844
6.948383	0.1	0.284314
6.950050	0.1	0.278473
6.951717	0.1	0.272334
6.953383	0.1	0.267804
6.955050	0.1	0.266254
6.956717	0.1	0.268042
6.958383	0.1	0.272751
6.960050	0.1	0.279367
6.961717	0.1	0.286281
6.963383	0.1	0.292063
6.965050	0.1	0.296474
6.966717	0.1	0.299871
6.968383	0.1	0.302970
6.970050	0.1	0.306785
6.971717	0.1	0.311077
6.973383	0.1	0.314176
6.975050	0.1	0.314534
6.976717	0.1	0.312090
6.978383	0.1	0.308573
6.980050	0.1	0.305593
6.981717	0.1	0.303507
6.983383	0.1	0.301838
6.985050	0.1	0.299931
6.986717	0.1	0.298262
6.988383	0.1	0.297844
6.990050	0.1	0.298560
6.991717	0.1	0.298560
6.993383	0.1	0.295997
6.995050	0.1	0.291407
6.996717	0.1	0.288606
6.998383	0.1	0.291467
7.000050	0.1	0.299096
7.001717	0.1	0.306308
7.003383	0.1	0.309229
7.005050	0.1	0.308692
7.006717	0.1	0.308096
7.008383	0.1	0.308752
7.010050	0.1	0.309169
7.011717	0.1	0.307858
7.013383	0.1	0.304759
7.015050	0.1	0.301123
7.016717	0.1	0.299394
7.018383	0.1	0.300884
7.020050	0.1	0.304282
7.021717	0.1	0.306726
7.023383	0.1	0.306964
7.025050	0.1	0.305891
7.026717	0.1	0.304520
7.028383	0.1	0.303268
7.030050	0.1	0.301600
7.031717	0.1	0.298440
7.033383	0.1	0.293255
7.035050	0.1	0.287473
7.036717	0.1	0.284135
7.038383	0.1	0.284970
7.040050	0.1	0.288725
7.041717	0.1	0.293255
7.043383	0.1	0.297844
7.045050	0.1	0.302255
7.046717	0.1	0.305653
7.048383	0.1	0.307918
7.050050	0.1	0.310242
7.051717	0.1	0.312984
7.053383	0.1	0.314653
7.055050	0.1	0.313759
7.056717	0.1	0.309765
7.058383	0.1	0.302732
7.060050	0.1	0.294209
7.061717	0.1	0.286460
7.063383	0.1	0.281513
7.065050	0.1	0.280678
7.066717	0.1	0.284374
7.068383	0.1	0.291109
7.070050	0.1	0.297964
7.071717	0.1	0.302911
7.073383	0.1	0.305772
7.075050	0.1	0.307441
7.076717	0.1	0.309110
7.078383	0.1	0.311077
7.080050	0.1	0.312567
7.081717	0.1	0.312328
7.083383	0.1	0.309229
7.085050	0.1	0.303686
7.086717	0.1	0.297666
7.088383	0.1	0.293016
7.090050	0.1	0.291169
7.091717	0.1	0.293255
7.093383	0.1	0.298917
7.095050	0.1	0.305235
7.096717	0.1	0.309706
7.098383	0.1	0.312030
7.100050	0.1	0.313163
7.101717	0.1	0.313640
7.103383	0.1	0.313818
7.105050	0.1	0.314295
7.106717	0.1	0.315607
7.108383	0.1	0.317216
7.110050	0.1	0.318408
7.111717	0.1	0.319421
7.113383	0.1	0.321388
7.115050	0.1	0.324547
7.116717	0.1	0.327885
7.118383	0.1	0.329912
7.120050	0.1	0.329554
7.121717	0.1	0.326872
7.123383	0.1	0.322878
7.125050	0.1	0.318587
7.126717	0.1	0.314355
7.128383	0.1	0.310957
7.130050	0.1	0.308990
7.131717	0.1	0.308514
7.133383	0.1	0.309169
7.135050	0.1	0.310719
7.136717	0.1	0.313044
7.138383	0.1	0.315607
7.140050	0.1	0.317812
7.141717	0.1	0.318646
7.143383	0.1	0.317812
7.145050	0.1	0.315487
7.146717	0.1	0.311732
7.148383	0.1	0.306129
7.150050	0.1	0.299811
7.151717	0.1	0.296175
7.153383	0.1	0.298679
7.155050	0.1	0.308037
7.156717	0.1	0.321805
7.158383	0.1	0.335455
7.160050	0.1	0.343978
7.161717	0.1	0.344813
7.163383	0.1	0.339389
7.165050	0.1	0.331104
7.166717	0.1	0.322938
7.168383	0.1	0.315607
7.170050	0.1	0.308871
7.171717	0.1	0.303507
7.173383	0.1	0.300586
7.175050	0.1	0.300646
7.176717	0.1	0.303626
7.178383	0.1	0.309110
7.180050	0.1	0.315249
7.181717	0.1	0.319123
7.183383	0.1	0.319660
7.185050	0.1	0.319123
7.186717	0.1	0.320315
7.188383	0.1	0.323117
7.190050	0.1	0.325441
7.191717	0.1	0.325739
7.193383	0.1	0.324130
7.195050	0.1	0.321627
7.196717	0.1	0.319362
7.198383	0.1	0.317514
7.200050	0.1	0.315487
7.201717	0.1	0.313044
7.203383	0.1	0.310719
7.205050	0.1	0.308692
7.206717	0.1	0.306427
7.208383	0.1	0.304282
7.210050	0.1	0.303745
7.211717	0.1	0.303805
7.213383	0.1	0.302076
7.215050	0.1	0.298440
7.216717	0.1	0.295520
7.218383	0.1	0.295281
7.220050	0.1	0.297546
7.221717	0.1	0.301123
7.223383	0.1	0.305176
7.225050	0.1	0.308514
7.226717	0.1	0.309706
7.228383	0.1	0.307560
7.230050	0.1	0.303328
7.231717	0.1	0.300467
7.233383	0.1	0.300586
7.235050	0.1	0.301182
7.236717	0.1	0.299573
7.238383	0.1	0.295341
7.240050	0.1	0.290275
7.241717	0.1	0.286222
7.243383	0.1	0.284314
7.245050	0.1	0.285327
7.246717	0.1	0.288844
7.248383	0.1	0.291944
7.250050	0.1	0.292122
7.251717	0.1	0.290036
7.253383	0.1	0.288129
7.255050	0.1	0.287414
7.256717	0.1	0.287652
7.258383	0.1	0.288427
7.260050	0.1	0.289619
7.261717	0.1	0.290990
7.263383	0.1	0.292480
7.265050	0.1	0.294566
7.266717	0.1	0.297368
7.268383	0.1	0.299692
7.270050	0.1	0.299275
7.271717	0.1	0.294685
7.273383	0.1	0.286937
7.275050	0.1	0.279248
7.276717	0.1	0.274241
7.278383	0.1	0.272095
7.280050	0.1	0.270665
7.281717	0.1	0.269115
7.283383	0.1	0.268757
7.285050	0.1	0.270307
7.286717	0.1	0.271976
7.288383	0.1	0.272095
7.290050	0.1	0.270724
7.291717	0.1	0.269473
7.293383	0.1	0.269592
7.295050	0.1	0.270426
7.296717	0.1	0.270545
7.298383	0.1	0.268459
7.300050	0.1	0.263512
7.301717	0.1	0.256479
7.303383	0.1	0.248492
7.305050	0.1	0.241578
7.306717	0.1	0.238836
7.308383	0.1	0.241101
7.310050	0.1	0.245571
7.311717	0.1	0.249028
7.313383	0.1	0.250220
7.315050	0.1	0.250161
7.316717	0.1	0.250459
7.318383	0.1	0.252068
7.320050	0.1	0.254393
7.321717	0.1	0.256181
7.323383	0.1	0.256538
7.325050	0.1	0.255227
7.326717	0.1	0.252366
7.328383	0.1	0.247777
7.330050	0.1	0.241876
7.331717	0.1	0.235796
7.333383	0.1	0.230908
7.335050	0.1	0.227869
7.336717	0.1	0.227153
7.338383	0.1	0.229120
7.340050	0.1	0.233114
7.341717	0.1	0.236988
7.343383	0.1	0.238538
7.345050	0.1	0.237346
7.346717	0.1	0.234604
7.348383	0.1	0.232101
7.350050	0.1	0.230610
7.351717	0.1	0.229478
7.353383	0.1	0.228643
7.355050	0.1	0.228345
7.356717	0.1	0.227988
7.358383	0.1	0.226080
7.360050	0.1	0.222385
7.361717	0.1	0.219107
7.363383	0.1	0.218809
7.365050	0.1	0.221729
7.366717	0.1	0.226021
7.368383	0.1	0.229955
7.370050	0.1	0.232458
7.371717	0.1	0.232637
7.373383	0.1	0.229657
7.375050	0.1	0.224769
7.376717	0.1	0.220716
7.378383	0.1	0.219882
7.380050	0.1	0.222325
7.381717	0.1	0.225008
7.383383	0.1	0.224471
7.385050	0.1	0.220001
7.386717	0.1	0.214040
7.388383	0.1	0.210345
7.390050	0.1	0.210762
7.391717	0.1	0.214398
7.393383	0.1	0.218511
7.395050	0.1	0.221014
7.396717	0.1	0.220537
7.398383	0.1	0.216901
7.400050	0.1	0.210822
7.401717	0.1	0.204325
7.403383	0.1	0.199318
7.405050	0.1	0.196755
7.406717	0.1	0.195622
7.408383	0.1	0.194252
7.410050	0.1	0.192225
7.411717	0.1	0.190437
7.413383	0.1	0.190258
7.415050	0.1	0.192285
7.416717	0.1	0.196755
7.418383	0.1	0.203371
7.420050	0.1	0.210643
7.421717	0.1	0.216484
7.423383	0.1	0.219941
7.425050	0.1	0.221312
7.426717	0.1	0.220239
7.428383	0.1	0.216305
7.430050	0.1	0.209808
7.431717	0.1	0.201464
7.433383	0.1	0.191927
7.435050	0.1	0.182867
7.436717	0.1	0.176728
7.438383	0.1	0.174701
7.440050	0.1	0.175595
7.441717	0.1	0.177860
7.443383	0.1	0.181615
7.445050	0.1	0.187159
7.446717	0.1	0.193775
7.448383	0.1	0.199974
7.450050	0.1	0.204444
7.451717	0.1	0.207424
7.453383	0.1	0.209272
7.455050	0.1	0.209868
7.456717	0.1	0.208437
7.458383	0.1	0.205100
7.460050	0.1	0.200808
7.461717	0.1	0.196278
7.463383	0.1	0.191987
7.465050	0.1	0.189006
7.466717	0.1	0.187933
7.468383	0.1	0.187814
7.470050	0.1	0.187516
7.471717	0.1	0.188112
7.473383	0.1	0.190675
7.475050	0.1	0.193596
7.476717	0.1	0.194371
7.478383	0.1	0.191629
7.480050	0.1	0.185967
7.481717	0.1	0.180364
7.483383	0.1	0.177681
7.485050	0.1	0.178397
7.486717	0.1	0.180960
7.488383	0.1	0.183582
7.490050	0.1	0.185668
7.491717	0.1	0.187635
7.493383	0.1	0.190377
7.495050	0.1	0.194252
7.496717	0.1	0.198424
7.498383	0.1	0.201046
7.500050	0.1	0.200510
7.501717	0.1	0.196338
7.503383	0.1	0.190079
7.505050	0.1	0.184536
7.506717	0.1	0.181794
7.508383	0.1	0.182211
7.510050	0.1	0.184059
7.511717	0.1	0.185549
7.513383	0.1	0.186503
7.515050	0.1	0.187695
7.516717	0.1	0.189722
7.518383	0.1	0.192344
7.520050	0.1	0.194192
7.521717	0.1	0.193536
7.523383	0.1	0.190258
7.525050	0.1	0.185967
7.526717	0.1	0.182390
7.528383	0.1	0.180721
7.530050	0.1	0.181317
7.531717	0.1	0.183344
7.533383	0.1	0.185609
7.535050	0.1	0.186741
7.536717	0.1	0.185370
7.538383	0.1	0.180960
7.540050	0.1	0.174105
7.541717	0.1	0.166178
7.543383	0.1	0.158906
7.545050	0.1	0.153363
7.546717	0.1	0.150383
7.548383	0.1	0.150979
7.550050	0.1	0.155985
7.551717	0.1	0.163913
7.553383	0.1	0.171423
7.555050	0.1	0.176311
7.556717	0.1	0.178337
7.558383	0.1	0.178278
7.560050	0.1	0.176668
7.561717	0.1	0.174284
7.563383	0.1	0.172079
7.565050	0.1	0.171304
7.566717	0.1	0.171959
7.568383	0.1	0.172436
7.570050	0.1	0.170827
7.571717	0.1	0.167131
7.573383	0.1	0.163853
7.575050	0.1	0.163436
7.576717	0.1	0.165582
7.578383	0.1	0.168085
7.580050	0.1	0.170231
7.581717	0.1	0.172615
7.583383	0.1	0.174940
7.585050	0.1	0.175953
7.586717	0.1	0.175416
7.588383	0.1	0.174642
7.590050	0.1	0.174165
7.591717	0.1	0.173867
7.593383	0.1	0.174046
7.595050	0.1	0.175834
7.596717	0.1	0.179708
7.598383	0.1	0.184834
7.600050	0.1	0.189662
7.601717	0.1	0.193059
7.603383	0.1	0.193954
7.605050	0.1	0.191927
7.606717	0.1	0.187337
7.608383	0.1	0.182450
7.610050	0.1	0.178874
7.611717	0.1	0.176728
7.613383	0.1	0.175178
7.615050	0.1	0.173867
7.616717	0.1	0.173092
7.618383	0.1	0.172794
7.620050	0.1	0.172913
7.621717	0.1	0.173509
7.623383	0.1	0.174344
7.625050	0.1	0.174761
7.626717	0.1	0.174999
7.628383	0.1	0.176191
7.630050	0.1	0.178218
7.631717	0.1	0.180066
7.633383	0.1	0.180721
7.635050	0.1	0.179589
7.636717	0.1	0.176728
7.638383	0.1	0.172734
7.640050	0.1	0.168622
7.641717	0.1	0.165641
7.643383	0.1	0.164509
7.645050	0.1	0.164330
7.646717	0.1	0.163853
7.648383	0.1	0.162721
7.650050	0.1	0.161529
7.651717	0.1	0.161529
7.653383	0.1	0.163376
7.655050	0.1	0.167131
7.656717	0.1	0.171840
7.658383	0.1	0.176311
7.660050	0.1	0.179589
7.661717	0.1	0.180841
7.663383	0.1	0.179827
7.665050	0.1	0.177503
7.666717	0.1	0.175715
7.668383	0.1	0.175774
7.670050	0.1	0.176787
7.671717	0.1	0.177979
7.673383	0.1	0.180364
7.675050	0.1	0.185132
7.676717	0.1	0.190318
7.678383	0.1	0.191748
7.680050	0.1	0.187874
7.681717	0.1	0.181258
7.683383	0.1	0.176251
7.685050	0.1	0.175655
7.686717	0.1	0.179112
7.688383	0.1	0.183702
7.690050	0.1	0.186920
7.691717	0.1	0.188530
7.693383	0.1	0.189483
7.695050	0.1	0.190139
7.696717	0.1	0.189543
7.698383	0.1	0.187278
7.700050	0.1	0.183582
7.701717	0.1	0.179172
7.703383	0.1	0.175178
7.705050	0.1	0.172079
7.706717	0.1	0.168264
7.708383	0.1	0.163078
7.710050	0.1	0.158429
7.711717	0.1	0.156641
7.713383	0.1	0.158250
7.715050	0.1	0.162423
7.716717	0.1	0.168264
7.718383	0.1	0.175297
7.720050	0.1	0.182629
7.721717	0.1	0.188470
7.723383	0.1	0.191450
7.725050	0.1	0.191212
7.726717	0.1	0.188112
7.728383	0.1	0.183046
7.730050	0.1	0.177860
7.731717	0.1	0.174701
7.733383	0.1	0.174344
7.735050	0.1	0.176013
7.736717	0.1	0.177324
7.738383	0.1	0.177324
7.740050	0.1	0.176966
7.741717	0.1	0.177264
7.743383	0.1	0.177264
7.745050	0.1	0.175774
7.746717	0.1	0.172794
7.748383	0.1	0.170171
7.750050	0.1	0.169873
7.751717	0.1	0.171959
7.753383	0.1	0.175059
7.755050	0.1	0.177383
7.756717	0.1	0.177622
7.758383	0.1	0.175118
7.760050	0.1	0.170112
7.761717	0.1	0.163138
7.763383	0.1	0.155270
7.765050	0.1	0.148714
7.766717	0.1	0.146091
7.768383	0.1	0.148773
7.770050	0.1	0.155211
7.771717	0.1	0.161767
7.773383	0.1	0.165105
7.775050	0.1	0.163972
7.776717	0.1	0.159740
7.778383	0.1	0.155270
7.780050	0.1	0.152588
7.781717	0.1	0.152051
7.783383	0.1	0.152826
7.785050	0.1	0.153959
7.786717	0.1	0.154316
7.788383	0.1	0.153899
7.790050	0.1	0.153363
7.791717	0.1	0.153542
7.793383	0.1	0.155151
7.795050	0.1	0.157833
7.796717	0.1	0.159681
7.798383	0.1	0.159442
7.800050	0.1	0.158310
7.801717	0.1	0.158370
7.803383	0.1	0.160575
7.805050	0.1	0.164092
7.806717	0.1	0.167906
7.808383	0.1	0.171363
7.810050	0.1	0.173748
7.811717	0.1	0.174403
7.813383	0.1	0.173509
7.815050	0.1	0.171185
7.816717	0.1	0.168204
7.818383	0.1	0.166118
7.820050	0.1	0.166595
7.821717	0.1	0.170052
7.823383	0.1	0.174820
7.825050	0.1	0.178039
7.826717	0.1	0.177681
7.828383	0.1	0.173807
7.830050	0.1	0.168860
7.831717	0.1	0.165701
7.833383	0.1	0.164926
7.835050	0.1	0.164330
7.836717	0.1	0.162363
7.838383	0.1	0.160337
7.840050	0.1	0.160754
7.841717	0.1	0.164270
7.843383	0.1	0.168264
7.845050	0.1	0.169814
7.846717	0.1	0.168562
7.848383	0.1	0.167072
7.850050	0.1	0.168026
7.851717	0.1	0.171423
7.853383	0.1	0.175297
7.855050	0.1	0.178993
7.856717	0.1	0.182807
7.858383	0.1	0.186384
7.860050	0.1	0.188231
7.861717	0.1	0.187397
7.863383	0.1	0.184059
7.865050	0.1	0.179648
7.866717	0.1	0.176311
7.868383	0.1	0.175357
7.870050	0.1	0.176311
7.871717	0.1	0.177264
7.873383	0.1	0.176847
7.875050	0.1	0.175178
7.876717	0.1	0.172675
7.878383	0.1	0.169814
7.880050	0.1	0.168860
7.881717	0.1	0.172377
7.883383	0.1	0.180185
7.885050	0.1	0.189722
7.886717	0.1	0.198960
7.888383	0.1	0.206232
7.890050	0.1	0.209928
7.891717	0.1	0.210404
7.893383	0.1	0.209451
7.895050	0.1	0.208676
7.896717	0.1	0.208735
7.898383	0.1	0.209391
7.900050	0.1	0.209451
7.901717	0.1	0.208020
7.903383	0.1	0.206113
7.905050	0.1	0.205278
7.906717	0.1	0.205874
7.908383	0.1	0.206411
7.910050	0.1	0.206113
7.911717	0.1	0.206292
7.913383	0.1	0.207841
7.915050	0.1	0.209808
7.916717	0.1	0.211298
7.918383	0.1	0.212908
7.920050	0.1	0.214994
7.921717	0.1	0.216782
7.923383	0.1	0.217378
7.925050	0.1	0.215948
7.926717	0.1	0.213206
7.928383	0.1	0.210822
7.930050	0.1	0.210464
7.931717	0.1	0.212669
7.933383	0.1	0.216246
7.935050	0.1	0.219345
7.936717	0.1	0.220478
7.938383	0.1	0.219166
7.940050	0.1	0.216723
7.941717	0.1	0.215709
7.943383	0.1	0.217736
7.945050	0.1	0.222564
7.946717	0.1	0.229120
7.948383	0.1	0.235975
7.950050	0.1	0.240743
7.951717	0.1	0.241399
7.953383	0.1	0.237763
7.955050	0.1	0.232399
7.956717	0.1	0.228941
7.958383	0.1	0.228882
7.960050	0.1	0.231266
7.961717	0.1	0.233710
7.963383	0.1	0.235498
7.965050	0.1	0.237942
7.966717	0.1	0.241995
7.968383	0.1	0.246882
7.970050	0.1	0.251234
7.971717	0.1	0.254095
7.973383	0.1	0.255108
7.975050	0.1	0.254750
7.976717	0.1	0.254989
7.978383	0.1	0.257552
7.980050	0.1	0.262201
7.981717	0.1	0.267088
7.983383	0.1	0.270784
7.985050	0.1	0.273526
7.986717	0.1	0.276029
7.988383	0.1	0.278533
7.990050	0.1	0.281274
7.991717	0.1	0.285089
7.993383	0.1	0.290632
7.995050	0.1	0.297248
7.996717	0.1	0.302911
7.998383	0.1	0.305474
8.000050	0.1	0.304163
8.001717	0.1	0.299215
8.003383	0.1	0.291705
8.005050	0.1	0.284135
8.006717	0.1	0.278652
8.008383	0.1	0.276744
8.010050	0.1	0.279427
8.011717	0.1	0.285983
8.013383	0.1	0.293553
8.015050	0.1	0.299811
8.016717	0.1	0.304341
8.018383	0.1	0.307083
8.020050	0.1	0.307500
8.021717	0.1	0.305653
8.023383	0.1	0.303447
8.025050	0.1	0.303209
8.026717	0.1	0.305593
8.028383	0.1	0.309825
8.030050	0.1	0.314295
8.031717	0.1	0.316679
8.033383	0.1	0.315070
8.035050	0.1	0.310183
8.036717	0.1	0.304699
8.038383	0.1	0.300527
8.040050	0.1	0.298500
8.041717	0.1	0.298798
8.043383	0.1	0.301659
8.045050	0.1	0.306785
8.046717	0.1	0.312388
8.048383	0.1	0.316381
8.050050	0.1	0.317872
8.051717	0.1	0.316978
8.053383	0.1	0.313580
8.055050	0.1	0.307381
8.056717	0.1	0.299037
8.058383	0.1	0.290692
8.060050	0.1	0.284970
8.061717	0.1	0.283480
8.063383	0.1	0.285983
8.065050	0.1	0.291228
8.066717	0.1	0.297964
8.068383	0.1	0.304639
8.070050	0.1	0.309765
8.071717	0.1	0.312626
8.073383	0.1	0.313282
8.075050	0.1	0.312150
8.076717	0.1	0.309765
8.078383	0.1	0.307083
8.080050	0.1	0.305295
8.081717	0.1	0.304103
8.083383	0.1	0.302613
8.085050	0.1	0.300825
8.086717	0.1	0.299573
8.088383	0.1	0.299335
8.090050	0.1	0.301301
8.091717	0.1	0.306547
8.093383	0.1	0.314176
8.095050	0.1	0.320673
8.096717	0.1	0.322580
8.098383	0.1	0.319302
8.100050	0.1	0.314116
8.101717	0.1	0.311732
8.103383	0.1	0.315011
8.105050	0.1	0.322461
8.106717	0.1	0.330031
8.108383	0.1	0.333905
8.110050	0.1	0.332534
8.111717	0.1	0.326872
8.113383	0.1	0.319719
8.115050	0.1	0.314176
8.116717	0.1	0.312746
8.118383	0.1	0.315964
8.120050	0.1	0.322282
8.121717	0.1	0.328898
8.123383	0.1	0.332832
8.125050	0.1	0.332594
8.126717	0.1	0.329375
8.128383	0.1	0.325501
8.130050	0.1	0.322819
8.131717	0.1	0.322878
8.133383	0.1	0.325561
8.135050	0.1	0.328898
8.136717	0.1	0.331044
8.138383	0.1	0.332415
8.140050	0.1	0.333846
8.141717	0.1	0.335157
8.143383	0.1	0.335097
8.145050	0.1	0.332296
8.146717	0.1	0.326872
8.148383	0.1	0.320613
8.150050	0.1	0.315964
8.151717	0.1	0.314713
8.153383	0.1	0.316501
8.155050	0.1	0.319421
8.156717	0.1	0.322402
8.158383	0.1	0.325799
8.160050	0.1	0.329614
8.161717	0.1	0.332713
8.163383	0.1	0.333786
8.165050	0.1	0.332594
8.166717	0.1	0.330389
8.168383	0.1	0.327945
8.170050	0.1	0.324428
8.171717	0.1	0.318408
8.173383	0.1	0.310957
8.175050	0.1	0.305235
8.176717	0.1	0.303745
8.178383	0.1	0.306726
8.180050	0.1	0.312567
8.181717	0.1	0.319481
8.183383	0.1	0.326693
8.185050	0.1	0.333428
8.186717	0.1	0.337660
8.188383	0.1	0.338376
8.190050	0.1	0.337899
8.191717	0.1	0.340045
8.193383	0.1	0.346243
8.195050	0.1	0.353634
8.196717	0.1	0.357151
8.198383	0.1	0.354707
8.200050	0.1	0.348508
8.201717	0.1	0.343204
8.203383	0.1	0.342071
8.205050	0.1	0.344276
8.206717	0.1	0.346363
8.208383	0.1	0.346124
8.210050	0.1	0.343919
8.211717	0.1	0.340998
8.213383	0.1	0.338852
8.215050	0.1	0.338256
8.216717	0.1	0.338733
8.218383	0.1	0.338554
8.220050	0.1	0.336468
8.221717	0.1	0.332713
8.223383	0.1	0.328422
8.225050	0.1	0.325739
8.226717	0.1	0.326395
8.228383	0.1	0.330150
8.230050	0.1	0.335455
8.231717	0.1	0.339746
8.233383	0.1	0.340223
8.235050	0.1	0.336468
8.236717	0.1	0.330329
8.238383	0.1	0.324965
8.240050	0.1	0.322223
8.241717	0.1	0.321865
8.243383	0.1	0.323057
8.245050	0.1	0.325263
8.246717	0.1	0.327230
8.248383	0.1	0.327289
8.250050	0.1	0.325143
8.251717	0.1	0.322104
8.253383	0.1	0.319481
8.255050	0.1	0.317991
8.256717	0.1	0.317633
8.258383	0.1	0.317335
8.260050	0.1	0.316918
8.261717	0.1	0.316799
8.263383	0.1	0.317395
8.265050	0.1	0.318587
8.266717	0.1	0.320017
8.268383	0.1	0.321984
8.270050	0.1	0.324547
8.271717	0.1	0.326931
8.273383	0.1	0.328362
8.275050	0.1	0.328898
8.276717	0.1	0.329018
8.278383	0.1	0.328898
8.280050	0.1	0.328600
8.281717	0.1	0.328243
8.283383	0.1	0.327885
8.285050	0.1	0.328183
8.286717	0.1	0.329256
8.288383	0.1	0.329316
8.290050	0.1	0.326335
8.291717	0.1	0.320196
8.293383	0.1	0.313342
8.295050	0.1	0.308931
8.296717	0.1	0.309467
8.298383	0.1	0.315189
8.300050	0.1	0.323117
8.301717	0.1	0.329316
8.303383	0.1	0.332832
8.305050	0.1	0.335276
8.306717	0.1	0.337839
8.308383	0.1	0.339150
8.310050	0.1	0.337243
8.311717	0.1	0.331581
8.313383	0.1	0.323594
8.315050	0.1	0.315189
8.316717	0.1	0.308633
8.318383	0.1	0.305355
8.320050	0.1	0.305116
8.321717	0.1	0.306904
8.323383	0.1	0.310123
8.325050	0.1	0.315070
8.326717	0.1	0.322223
8.328383	0.1	0.330091
8.330050	0.1	0.335217
8.331717	0.1	0.335038
8.333383	0.1	0.330627
8.335050	0.1	0.324786
8.336717	0.1	0.319362
8.338383	0.1	0.314951
8.340050	0.1	0.312507
8.341717	0.1	0.312984
8.343383	0.1	0.316322
8.345050	0.1	0.320911
8.346717	0.1	0.324190
8.348383	0.1	0.324249
8.350050	0.1	0.321507
8.351717	0.1	0.318170
8.353383	0.1	0.316143
8.355050	0.1	0.316381
8.356717	0.1	0.318706
8.358383	0.1	0.320792
8.360050	0.1	0.320077
8.361717	0.1	0.316381
8.363383	0.1	0.311911
8.365050	0.1	0.309229
8.366717	0.1	0.309467
8.368383	0.1	0.312388
8.370050	0.1	0.316679
8.371717	0.1	0.320554
8.373383	0.1	0.323057
8.375050	0.1	0.325322
8.376717	0.1	0.327826
8.378383	0.1	0.329018
8.380050	0.1	0.327408
8.381717	0.1	0.323832
8.383383	0.1	0.320077
8.385050	0.1	0.317037
8.386717	0.1	0.314713
8.388383	0.1	0.312686
8.390050	0.1	0.310719
8.391717	0.1	0.309110
8.393383	0.1	0.307858
8.395050	0.1	0.307024
8.396717	0.1	0.306845
8.398383	0.1	0.308037
8.400050	0.1	0.311673
8.401717	0.1	0.317395
8.403383	0.1	0.323236
8.405050	0.1	0.326514
8.406717	0.1	0.325143
8.408383	0.1	0.318587
8.410050	0.1	0.308633
8.411717	0.1	0.298500
8.413383	0.1	0.291646
8.415050	0.1	0.289977
8.416717	0.1	0.292540
8.418383	0.1	0.296235
8.420050	0.1	0.298858
8.421717	0.1	0.299990
8.423383	0.1	0.299931
8.425050	0.1	0.299394
8.426717	0.1	0.298858
8.428383	0.1	0.297248
8.430050	0.1	0.292540
8.431717	0.1	0.283897
8.433383	0.1	0.274181
8.435050	0.1	0.267565
8.436717	0.1	0.266373
8.438383	0.1	0.269830
8.440050	0.1	0.275433
8.441717	0.1	0.280559
8.443383	0.1	0.283957
8.445050	0.1	0.285089
8.446717	0.1	0.283420
8.448383	0.1	0.278711
8.450050	0.1	0.272095
8.451717	0.1	0.265181
8.453383	0.1	0.258803
8.455050	0.1	0.253916
8.456717	0.1	0.251949
8.458383	0.1	0.253499
8.460050	0.1	0.257194
8.461717	0.1	0.261188
8.463383	0.1	0.264347
8.465050	0.1	0.265300
8.466717	0.1	0.263333
8.468383	0.1	0.259459
8.470050	0.1	0.256121
8.471717	0.1	0.254273
8.473383	0.1	0.252962
8.475050	0.1	0.251830
8.476717	0.1	0.252008
8.478383	0.1	0.253677
8.480050	0.1	0.255525
8.481717	0.1	0.256300
8.483383	0.1	0.254869
8.485050	0.1	0.250518
8.486717	0.1	0.243366
8.488383	0.1	0.235498
8.490050	0.1	0.229478
8.491717	0.1	0.226855
8.493383	0.1	0.226975
8.495050	0.1	0.227988
8.496717	0.1	0.228584
8.498383	0.1	0.228763
8.500050	0.1	0.229180
8.501717	0.1	0.229836
8.503383	0.1	0.229955
8.505050	0.1	0.229120
8.506717	0.1	0.227809
8.508383	0.1	0.226796
8.510050	0.1	0.226140
8.511717	0.1	0.226378
8.513383	0.1	0.227928
8.515050	0.1	0.230372
8.516717	0.1	0.231802
8.518383	0.1	0.231326
8.520050	0.1	0.229895
8.521717	0.1	0.228405
8.523383	0.1	0.226915
8.525050	0.1	0.225484
8.526717	0.1	0.224113
8.528383	0.1	0.222385
8.530050	0.1	0.220001
8.531717	0.1	0.216842
8.533383	0.1	0.213265
8.535050	0.1	0.209570
8.536717	0.1	0.206351
8.538383	0.1	0.204682
8.540050	0.1	0.205755
8.541717	0.1	0.209391
8.543383	0.1	0.214100
8.545050	0.1	0.218451
8.546717	0.1	0.222802
8.548383	0.1	0.228286
8.550050	0.1	0.234723
8.551717	0.1	0.239670
8.553383	0.1	0.240028
8.555050	0.1	0.234127
8.556717	0.1	0.223875
8.558383	0.1	0.213861
8.560050	0.1	0.207841
8.561717	0.1	0.206232
8.563383	0.1	0.207245
8.565050	0.1	0.208676
8.566717	0.1	0.208795
8.568383	0.1	0.207126
8.570050	0.1	0.204742
8.571717	0.1	0.203073
8.573383	0.1	0.202715
8.575050	0.1	0.202954
8.576717	0.1	0.202239
8.578383	0.1	0.199676
8.580050	0.1	0.196278
8.581717	0.1	0.193834
8.583383	0.1	0.193298
8.585050	0.1	0.193954
8.586717	0.1	0.194848
8.588383	0.1	0.195265
8.590050	0.1	0.195146
8.591717	0.1	0.195026
8.593383	0.1	0.195801
8.595050	0.1	0.197649
8.596717	0.1	0.200868
8.598383	0.1	0.205457
8.600050	0.1	0.210285
8.601717	0.1	0.213563
8.603383	0.1	0.214517
8.605050	0.1	0.214040
8.606717	0.1	0.212967
8.608383	0.1	0.211656
8.610050	0.1	0.210106
8.611717	0.1	0.208437
8.613383	0.1	0.206947
8.615050	0.1	0.206053
8.616717	0.1	0.205874
8.618383	0.1	0.207067
8.620050	0.1	0.209987
8.621717	0.1	0.214100
8.623383	0.1	0.218034
8.625050	0.1	0.220835
8.626717	0.1	0.221729
8.628383	0.1	0.220180
8.630050	0.1	0.216484
8.631717	0.1	0.211358
8.633383	0.1	0.205576
8.635050	0.1	0.200033
8.636717	0.1	0.196278
8.638383	0.1	0.195563
8.640050	0.1	0.198543
8.641717	0.1	0.205576
8.643383	0.1	0.215471
8.645050	0.1	0.224710
8.646717	0.1	0.229716
8.648383	0.1	0.230253
8.650050	0.1	0.228286
8.651717	0.1	0.224829
8.653383	0.1	0.220299
8.655050	0.1	0.216067
8.656717	0.1	0.213385
8.658383	0.1	0.211477
8.660050	0.1	0.209212
8.661717	0.1	0.206888
8.663383	0.1	0.205278
8.665050	0.1	0.203967
8.666717	0.1	0.201464
8.668383	0.1	0.197530
8.670050	0.1	0.194013
8.671717	0.1	0.192821
8.673383	0.1	0.193179
8.675050	0.1	0.193357
8.676717	0.1	0.192940
8.678383	0.1	0.192761
8.680050	0.1	0.193119
8.681717	0.1	0.193715
8.683383	0.1	0.195324
8.685050	0.1	0.199199
8.686717	0.1	0.204742
8.688383	0.1	0.209272
8.690050	0.1	0.211239
8.691717	0.1	0.210702
8.693383	0.1	0.208497
8.695050	0.1	0.205576
8.696717	0.1	0.203133
8.698383	0.1	0.203490
8.700050	0.1	0.208199
8.701717	0.1	0.215650
8.703383	0.1	0.222623
8.705050	0.1	0.226975
8.706717	0.1	0.227809
8.708383	0.1	0.224292
8.710050	0.1	0.215948
8.711717	0.1	0.204146
8.713383	0.1	0.191510
8.715050	0.1	0.180781
8.716717	0.1	0.174224
8.718383	0.1	0.173152
8.720050	0.1	0.177383
8.721717	0.1	0.185192
8.723383	0.1	0.193059
8.725050	0.1	0.197768
8.726717	0.1	0.199020
8.728383	0.1	0.198364
8.730050	0.1	0.196695
8.731717	0.1	0.193894
8.733383	0.1	0.190437
8.735050	0.1	0.187755
8.736717	0.1	0.186563
8.738383	0.1	0.186265
8.740050	0.1	0.186324
8.741717	0.1	0.187099
8.743383	0.1	0.189364
8.745050	0.1	0.193179
8.746717	0.1	0.196636
8.748383	0.1	0.196874
8.750050	0.1	0.193357
8.751717	0.1	0.188172
8.753383	0.1	0.183105
8.755050	0.1	0.178337
8.756717	0.1	0.173926
8.758383	0.1	0.170946
8.760050	0.1	0.170767
8.761717	0.1	0.174046
8.763383	0.1	0.180066
8.765050	0.1	0.186920
8.766717	0.1	0.192523
8.768383	0.1	0.195205
8.770050	0.1	0.193834
8.771717	0.1	0.188530
8.773383	0.1	0.181437
8.775050	0.1	0.175595
8.776717	0.1	0.173092
8.778383	0.1	0.174284
8.780050	0.1	0.178337
8.781717	0.1	0.183761
8.783383	0.1	0.189006
8.785050	0.1	0.193000
8.786717	0.1	0.195026
8.788383	0.1	0.193596
8.790050	0.1	0.187755
8.791717	0.1	0.178695
8.793383	0.1	0.170171
8.795050	0.1	0.166118
8.796717	0.1	0.168264
8.798383	0.1	0.175595
8.800050	0.1	0.185609
8.801717	0.1	0.195265
8.803383	0.1	0.201941
8.805050	0.1	0.205100
8.806717	0.1	0.205815
8.808383	0.1	0.204921
8.810050	0.1	0.202596
8.811717	0.1	0.199080
8.813383	0.1	0.195086
8.815050	0.1	0.190973
8.816717	0.1	0.186205
8.818383	0.1	0.180662
8.820050	0.1	0.174940
8.821717	0.1	0.170350
8.823383	0.1	0.167727
8.825050	0.1	0.167727
8.826717	0.1	0.171125
8.828383	0.1	0.176966
8.830050	0.1	0.182986
8.831717	0.1	0.187337
8.833383	0.1	0.189543
8.835050	0.1	0.189245
8.836717	0.1	0.185907
8.838383	0.1	0.179827
8.840050	0.1	0.172615
8.841717	0.1	0.167310
8.843383	0.1	0.166178
8.845050	0.1	0.168920
8.846717	0.1	0.172913
8.848383	0.1	0.175953
8.850050	0.1	0.179052
8.851717	0.1	0.183463
8.853383	0.1	0.188172
8.855050	0.1	0.190854
8.856717	0.1	0.189960
8.858383	0.1	0.186145
8.860050	0.1	0.181079
8.861717	0.1	0.176191
8.863383	0.1	0.172555
8.865050	0.1	0.170052
8.866717	0.1	0.167847
8.868383	0.1	0.166357
8.870050	0.1	0.167310
8.871717	0.1	0.171483
8.873383	0.1	0.177920
8.875050	0.1	0.183940
8.876717	0.1	0.186801
8.878383	0.1	0.186086
8.880050	0.1	0.183821
8.881717	0.1	0.182450
8.883383	0.1	0.182271
8.885050	0.1	0.181675
8.886717	0.1	0.179470
8.888383	0.1	0.176311
8.890050	0.1	0.173390
8.891717	0.1	0.171185
8.893383	0.1	0.169694
8.895050	0.1	0.169814
8.896717	0.1	0.172317
8.898383	0.1	0.176489
8.900050	0.1	0.179708
8.901717	0.1	0.180483
8.903383	0.1	0.180841
8.905050	0.1	0.182807
8.906717	0.1	0.185430
8.908383	0.1	0.185490
8.910050	0.1	0.181675
8.911717	0.1	0.175536
8.913383	0.1	0.170171
8.915050	0.1	0.168562
8.916717	0.1	0.170827
8.918383	0.1	0.174105
8.920050	0.1	0.175774
8.921717	0.1	0.175476
8.923383	0.1	0.174582
8.925050	0.1	0.174522
8.926717	0.1	0.176370
8.928383	0.1	0.180244
8.930050	0.1	0.184536
8.931717	0.1	0.186682
8.933383	0.1	0.185907
8.935050	0.1	0.184178
8.936717	0.1	0.183702
8.938383	0.1	0.184655
8.940050	0.1	0.185907
8.941717	0.1	0.186443
8.943383	0.1	0.186145
8.945050	0.1	0.185311
8.946717	0.1	0.183821
8.948383	0.1	0.181139
8.950050	0.1	0.176966
8.951717	0.1	0.172436
8.953383	0.1	0.169218
8.955050	0.1	0.168145
8.956717	0.1	0.168562
8.958383	0.1	0.169277
8.960050	0.1	0.169694
8.961717	0.1	0.169814
8.963383	0.1	0.170410
8.965050	0.1	0.171959
8.966717	0.1	0.174403
8.968383	0.1	0.176787
8.970050	0.1	0.178754
8.971717	0.1	0.180542
8.973383	0.1	0.181854
8.975050	0.1	0.182390
8.976717	0.1	0.182867
8.978383	0.1	0.183940
8.980050	0.1	0.185490
8.981717	0.1	0.187159
8.983383	0.1	0.188947
8.985050	0.1	0.191331
8.986717	0.1	0.194132
8.988383	0.1	0.196219
8.990050	0.1	0.195980
8.991717	0.1	0.193954
8.993383	0.1	0.191629
8.995050	0.1	0.189424
8.996717	0.1	0.186265
8.998383	0.1	0.181675
9.000050	0.1	0.175536
9.001717	0.1	0.168204
9.003383	0.1	0.160873
9.005050	0.1	0.155866
9.006717	0.1	0.155211
9.008383	0.1	0.158727
9.010050	0.1	0.163734
9.011717	0.1	0.167251
9.013383	0.1	0.168204
9.015050	0.1	0.167489
9.016717	0.1	0.166237
9.018383	0.1	0.165164
9.020050	0.1	0.165105
9.021717	0.1	0.166893
9.023383	0.1	0.170231
9.025050	0.1	0.172973
9.026717	0.1	0.173271
9.028383	0.1	0.171185
9.030050	0.1	0.167966
9.031717	0.1	0.164926
9.033383	0.1	0.163496
9.035050	0.1	0.164032
9.036717	0.1	0.164926
9.038383	0.1	0.164688
9.040050	0.1	0.163257
9.041717	0.1	0.161648
9.043383	0.1	0.160873
9.045050	0.1	0.162244
9.046717	0.1	0.165999
9.048383	0.1	0.170350
9.050050	0.1	0.172496
9.051717	0.1	0.171483
9.053383	0.1	0.168562
9.055050	0.1	0.165820
9.056717	0.1	0.164568
9.058383	0.1	0.164986
9.060050	0.1	0.166774
9.061717	0.1	0.169218
9.063383	0.1	0.170827
9.065050	0.1	0.170708
9.066717	0.1	0.168383
9.068383	0.1	0.164390
9.070050	0.1	0.160515
9.071717	0.1	0.159025
9.073383	0.1	0.161052
9.075050	0.1	0.165582
9.076717	0.1	0.170052
9.078383	0.1	0.171900
9.080050	0.1	0.170529
9.081717	0.1	0.167131
9.083383	0.1	0.163913
9.085050	0.1	0.162601
9.086717	0.1	0.163376
9.088383	0.1	0.165224
9.090050	0.1	0.167549
9.091717	0.1	0.171006
9.093383	0.1	0.176489
9.095050	0.1	0.183463
9.096717	0.1	0.190318
9.098383	0.1	0.196338
9.100050	0.1	0.201225
9.101717	0.1	0.203609
9.103383	0.1	0.201702
9.105050	0.1	0.195324
9.106717	0.1	0.186324
9.108383	0.1	0.177383
9.110050	0.1	0.170469
9.111717	0.1	0.166357
9.113383	0.1	0.165820
9.115050	0.1	0.168800
9.116717	0.1	0.173628
9.118383	0.1	0.177383
9.120050	0.1	0.178814
9.121717	0.1	0.179231
9.123383	0.1	0.180900
9.125050	0.1	0.184596
9.126717	0.1	0.189781
9.128383	0.1	0.195563
9.130050	0.1	0.201523
9.131717	0.1	0.207365
9.133383	0.1	0.211895
9.135050	0.1	0.213563
9.136717	0.1	0.211477
9.138383	0.1	0.206172
9.140050	0.1	0.198722
9.141717	0.1	0.191391
9.143383	0.1	0.186443
9.145050	0.1	0.184357
9.146717	0.1	0.183642
9.148383	0.1	0.183404
9.150050	0.1	0.184655
9.151717	0.1	0.188172
9.153383	0.1	0.192761
9.155050	0.1	0.196219
9.156717	0.1	0.196815
9.158383	0.1	0.193894
9.160050	0.1	0.188112
9.161717	0.1	0.181139
9.163383	0.1	0.174880
9.165050	0.1	0.171423
9.166717	0.1	0.171602
9.168383	0.1	0.174701
9.170050	0.1	0.178456
9.171717	0.1	0.180781
9.173383	0.1	0.181437
9.175050	0.1	0.182092
9.176717	0.1	0.184476
9.178383	0.1	0.188470
9.180050	0.1	0.192523
9.181717	0.1	0.195801
9.183383	0.1	0.198603
9.185050	0.1	0.200331
9.186717	0.1	0.199139
9.188383	0.1	0.194550
9.190050	0.1	0.189126
9.191717	0.1	0.185907
9.193383	0.1	0.185847
9.195050	0.1	0.187874
9.196717	0.1	0.190437
9.198383	0.1	0.193179
9.200050	0.1	0.196219
9.201717	0.1	0.198662
9.203383	0.1	0.199199
9.205050	0.1	0.197709
9.206717	0.1	0.195980
9.208383	0.1	0.195146
9.210050	0.1	0.194252
9.211717	0.1	0.191808
9.213383	0.1	0.187874
9.215050	0.1	0.183940
9.216717	0.1	0.181556
9.218383	0.1	0.181496
9.220050	0.1	0.183702
9.221717	0.1	0.188053
9.223383	0.1	0.194371
9.225050	0.1	0.201225
9.226717	0.1	0.206172
9.228383	0.1	0.207305
9.230050	0.1	0.203609
9.231717	0.1	0.195444
9.233383	0.1	0.185907
9.235050	0.1	0.179052
9.236717	0.1	0.176907
9.238383	0.1	0.178218
9.240050	0.1	0.181317
9.241717	0.1	0.185370
9.243383	0.1	0.190198
9.245050	0.1	0.195324
9.246717	0.1	0.199616
9.248383	0.1	0.201881
9.250050	0.1	0.201643
9.251717	0.1	0.199437
9.253383	0.1	0.196636
9.255050	0.1	0.195503
9.256717	0.1	0.197291
9.258383	0.1	0.201166
9.260050	0.1	0.204802
9.261717	0.1	0.206053
9.263383	0.1	0.204563
9.265050	0.1	0.201106
9.266717	0.1	0.196695
9.268383	0.1	0.192702
9.270050	0.1	0.190794
9.271717	0.1	0.191808
9.273383	0.1	0.195801
9.275050	0.1	0.202596
9.276717	0.1	0.211060
9.278383	0.1	0.218093
9.280050	0.1	0.220895
9.281717	0.1	0.219226
9.283383	0.1	0.215828
9.285050	0.1	0.213325
9.286717	0.1	0.212252
9.288383	0.1	0.212669
9.290050	0.1	0.214577
9.291717	0.1	0.216723
9.293383	0.1	0.216961
9.295050	0.1	0.214160
9.296717	0.1	0.209034
9.298383	0.1	0.204086
9.300050	0.1	0.201702
9.301717	0.1	0.202358
9.303383	0.1	0.203967
9.305050	0.1	0.203967
9.306717	0.1	0.202358
9.308383	0.1	0.201345
9.310050	0.1	0.202477
9.311717	0.1	0.205040
9.313383	0.1	0.207424
9.315050	0.1	0.209749
9.316717	0.1	0.213087
9.318383	0.1	0.217974
9.320050	0.1	0.224292
9.321717	0.1	0.231624
9.323383	0.1	0.238657
9.325050	0.1	0.244260
9.326717	0.1	0.248492
9.328383	0.1	0.251710
9.330050	0.1	0.253558
9.331717	0.1	0.253558
9.333383	0.1	0.251710
9.335050	0.1	0.248492
9.336717	0.1	0.244915
9.338383	0.1	0.242174
9.340050	0.1	0.240743
9.341717	0.1	0.240505
9.343383	0.1	0.241160
9.345050	0.1	0.242054
9.346717	0.1	0.242054
9.348383	0.1	0.240624
9.350050	0.1	0.239015
9.351717	0.1	0.239432
9.353383	0.1	0.243187
9.355050	0.1	0.249267
9.356717	0.1	0.254512
9.358383	0.1	0.256181
9.360050	0.1	0.254393
9.361717	0.1	0.251412
9.363383	0.1	0.249326
9.365050	0.1	0.249565
9.366717	0.1	0.252604
9.368383	0.1	0.257552
9.370050	0.1	0.262856
9.371717	0.1	0.267267
9.373383	0.1	0.269949
9.375050	0.1	0.271320
9.376717	0.1	0.273108
9.378383	0.1	0.276148
9.380050	0.1	0.279605
9.381717	0.1	0.281990
9.383383	0.1	0.282943
9.385050	0.1	0.282824
9.386717	0.1	0.282109
9.388383	0.1	0.281334
9.390050	0.1	0.280023
9.391717	0.1	0.277877
9.393383	0.1	0.276268
9.395050	0.1	0.277102
9.396717	0.1	0.282109
9.398383	0.1	0.291526
9.400050	0.1	0.302792
9.401717	0.1	0.311434
9.403383	0.1	0.314057
9.405050	0.1	0.311732
9.406717	0.1	0.308692
9.408383	0.1	0.308037
9.410050	0.1	0.309467
9.411717	0.1	0.311375
9.413383	0.1	0.313699
9.415050	0.1	0.317097
9.416717	0.1	0.321090
9.418383	0.1	0.323176
9.420050	0.1	0.322044
9.421717	0.1	0.318706
9.423383	0.1	0.314295
9.425050	0.1	0.308275
9.426717	0.1	0.301361
9.428383	0.1	0.296354
9.430050	0.1	0.296474
9.431717	0.1	0.301301
9.433383	0.1	0.307143
9.435050	0.1	0.310123
9.436717	0.1	0.309706
9.438383	0.1	0.307322
9.440050	0.1	0.304401
9.441717	0.1	0.301480
9.443383	0.1	0.299156
9.445050	0.1	0.298381
9.446717	0.1	0.299990
9.448383	0.1	0.303268
9.450050	0.1	0.306368
9.451717	0.1	0.307679
9.453383	0.1	0.307500
9.455050	0.1	0.306904
9.456717	0.1	0.306368
9.458383	0.1	0.304997
9.460050	0.1	0.302076
9.461717	0.1	0.298440
9.463383	0.1	0.296175
9.465050	0.1	0.296772
9.466717	0.1	0.300288
9.468383	0.1	0.305831
9.470050	0.1	0.311971
9.471717	0.1	0.317037
9.473383	0.1	0.320554
9.475050	0.1	0.323653
9.476717	0.1	0.327349
9.478383	0.1	0.331819
9.480050	0.1	0.335932
9.481717	0.1	0.338078
9.483383	0.1	0.337124
9.485050	0.1	0.333011
9.486717	0.1	0.327051
9.488383	0.1	0.321805
9.490050	0.1	0.319779
9.491717	0.1	0.321388
9.493383	0.1	0.325382
9.495050	0.1	0.330210
9.496717	0.1	0.334620
9.498383	0.1	0.337839
9.500050	0.1	0.339270
9.501717	0.1	0.338674
9.503383	0.1	0.336528
9.505050	0.1	0.333905
9.506717	0.1	0.331819
9.508383	0.1	0.330329
9.510050	0.1	0.329375
9.511717	0.1	0.330091
9.513383	0.1	0.334144
9.515050	0.1	0.340939
9.516717	0.1	0.346959
9.518383	0.1	0.348389
9.520050	0.1	0.344217
9.521717	0.1	0.336945
9.523383	0.1	0.330269
9.525050	0.1	0.327230
9.526717	0.1	0.328839
9.528383	0.1	0.333309
9.530050	0.1	0.338435
9.531717	0.1	0.343144
9.533383	0.1	0.347972
9.535050	0.1	0.353694
9.536717	0.1	0.360429
9.538383	0.1	0.367701
9.540050	0.1	0.374794
9.541717	0.1	0.381053
9.543383	0.1	0.386894
9.545050	0.1	0.393152
9.546717	0.1	0.399888
9.548383	0.1	0.406683
9.550050	0.1	0.413060
9.551717	0.1	0.418186
9.553383	0.1	0.421524
9.555050	0.1	0.423133
9.556717	0.1	0.423908
9.558383	0.1	0.425041
9.560050	0.1	0.427663
9.561717	0.1	0.431597
9.563383	0.1	0.435412
9.565050	0.1	0.438273
9.566717	0.1	0.441194
9.568383	0.1	0.446320
9.570050	0.1	0.454307
9.571717	0.1	0.463784
9.573383	0.1	0.472546
9.575050	0.1	0.479341
9.576717	0.1	0.484109
9.578383	0.1	0.487447
9.580050	0.1	0.490785
9.581717	0.1	0.496149
9.583383	0.1	0.504315
9.585050	0.1	0.514865
9.586717	0.1	0.527084
9.588383	0.1	0.539482
9.590050	0.1	0.549674
9.591717	0.1	0.555396
9.593383	0.1	0.557363
9.595050	0.1	0.559270
9.596717	0.1	0.564575
9.598383	0.1	0.573516
9.600050	0.1	0.583947
9.601717	0.1	0.594318
9.603383	0.1	0.604570
9.605050	0.1	0.614584
9.606717	0.1	0.623405
9.608383	0.1	0.630081
9.610050	0.1	0.634968
9.611717	0.1	0.638962
9.613383	0.1	0.642479
9.615050	0.1	0.645280
9.616717	0.1	0.646651
9.618383	0.1	0.646114
9.620050	0.1	0.644565
9.621717	0.1	0.643790
9.623383	0.1	0.646114
9.625050	0.1	0.653446
9.626717	0.1	0.665784
9.628383	0.1	0.680029
9.630050	0.1	0.691772
9.631717	0.1	0.699341
9.633383	0.1	0.705421
9.635050	0.1	0.712693
9.636717	0.1	0.720561
9.638383	0.1	0.726759
9.640050	0.1	0.730693
9.641717	0.1	0.733495
9.643383	0.1	0.736058
9.645050	0.1	0.738144
9.646717	0.1	0.739157
9.648383	0.1	0.739574
9.650050	0.1	0.740707
9.651717	0.1	0.743151
9.653383	0.1	0.747025
9.655050	0.1	0.751436
9.656717	0.1	0.755429
9.658383	0.1	0.758231
9.660050	0.1	0.759304
9.661717	0.1	0.757813
9.663383	0.1	0.754535
9.665050	0.1	0.752032
9.666717	0.1	0.752807
9.668383	0.1	0.757217
9.670050	0.1	0.764847
9.671717	0.1	0.775278
9.673383	0.1	0.786781
9.675050	0.1	0.795841
9.676717	0.1	0.799716
9.678383	0.1	0.798225
9.680050	0.1	0.792384
9.681717	0.1	0.784040
9.683383	0.1	0.774801
9.685050	0.1	0.766158
9.686717	0.1	0.759661
9.688383	0.1	0.756443
9.690050	0.1	0.756264
9.691717	0.1	0.758350
9.693383	0.1	0.761688
9.695050	0.1	0.765085
9.696717	0.1	0.766873
9.698383	0.1	0.766337
9.700050	0.1	0.764728
9.701717	0.1	0.763655
9.703383	0.1	0.763476
9.705050	0.1	0.764072
9.706717	0.1	0.765324
9.708383	0.1	0.766575
9.710050	0.1	0.767946
9.711717	0.1	0.769854
9.713383	0.1	0.771284
9.715050	0.1	0.771105
9.716717	0.1	0.769615
9.718383	0.1	0.768065
9.720050	0.1	0.767052
9.721717	0.1	0.765562
9.723383	0.1	0.762641
9.725050	0.1	0.757635
9.726717	0.1	0.750601
9.728383	0.1	0.742197
9.730050	0.1	0.733495
9.731717	0.1	0.726104
9.733383	0.1	0.722289
9.735050	0.1	0.723898
9.736717	0.1	0.729919
9.738383	0.1	0.737369
9.740050	0.1	0.744402
9.741717	0.1	0.750363
9.743383	0.1	0.754476
9.745050	0.1	0.756383
9.746717	0.1	0.756979
9.748383	0.1	0.756502
9.750050	0.1	0.755429
9.751717	0.1	0.755429
9.753383	0.1	0.757933
9.755050	0.1	0.761986
9.756717	0.1	0.764906
9.758383	0.1	0.764489
9.760050	0.1	0.760496
9.761717	0.1	0.754058
9.763383	0.1	0.747621
9.765050	0.1	0.744104
9.766717	0.1	0.745237
9.768383	0.1	0.750601
9.770050	0.1	0.758708
9.771717	0.1	0.767887
9.773383	0.1	0.775993
9.775050	0.1	0.780523
9.776717	0.1	0.780225
9.778383	0.1	0.776649
9.780050	0.1	0.772893
9.781717	0.1	0.770688
9.783383	0.1	0.770032
9.785050	0.1	0.770509
9.786717	0.1	0.771046
9.788383	0.1	0.770569
9.790050	0.1	0.768900
9.791717	0.1	0.766397
9.793383	0.1	0.763178
9.795050	0.1	0.760257
9.796717	0.1	0.759065
9.798383	0.1	0.759542
9.800050	0.1	0.760675
9.801717	0.1	0.761926
9.803383	0.1	0.762463
9.805050	0.1	0.761628
9.806717	0.1	0.760138
9.808383	0.1	0.759959
9.810050	0.1	0.763655
9.811717	0.1	0.772059
9.813383	0.1	0.783265
9.815050	0.1	0.794232
9.816717	0.1	0.801683
9.818383	0.1	0.803351
9.820050	0.1	0.799418
9.821717	0.1	0.792563
9.823383	0.1	0.785887
9.825050	0.1	0.781357
9.826717	0.1	0.779569
9.828383	0.1	0.780463
9.830050	0.1	0.782788
9.831717	0.1	0.785053
9.833383	0.1	0.786603
9.835050	0.1	0.787616
9.836717	0.1	0.788152
9.838383	0.1	0.789285
9.840050	0.1	0.792384
9.841717	0.1	0.797689
9.843383	0.1	0.804126
9.845050	0.1	0.810206
9.846717	0.1	0.814259
9.848383	0.1	0.815988
9.850050	0.1	0.815868
9.851717	0.1	0.813961
9.853383	0.1	0.809789
9.855050	0.1	0.803888
9.856717	0.1	0.798702
9.858383	0.1	0.796855
9.860050	0.1	0.798106
9.861717	0.1	0.799537
9.863383	0.1	0.798643
9.865050	0.1	0.794888
9.866717	0.1	0.788987
9.868383	0.1	0.781953
9.870050	0.1	0.775576
9.871717	0.1	0.771940
9.873383	0.1	0.771463
9.875050	0.1	0.773072
9.876717	0.1	0.775456
9.878383	0.1	0.777066
9.880050	0.1	0.776827
9.881717	0.1	0.774860
9.883383	0.1	0.772119
9.885050	0.1	0.768900
9.886717	0.1	0.765562
9.888383	0.1	0.762939
9.890050	0.1	0.761688
9.891717	0.1	0.762224
9.893383	0.1	0.764012
9.895050	0.1	0.765264
9.896717	0.1	0.764012
9.898383	0.1	0.759304
9.900050	0.1	0.752270
9.901717	0.1	0.744462
9.903383	0.1	0.736058
9.905050	0.1	0.726819
9.906717	0.1	0.718176
9.908383	0.1	0.712454
9.910050	0.1	0.711083
9.911717	0.1	0.713825
9.913383	0.1	0.718057
9.915050	0.1	0.720263
9.916717	0.1	0.718951
9.918383	0.1	0.715494
9.920050	0.1	0.713229
9.921717	0.1	0.714898
9.923383	0.1	0.720739
9.925050	0.1	0.727773
9.926717	0.1	0.731945
9.928383	0.1	0.730097
9.930050	0.1	0.721753
9.931717	0.1	0.709415
9.933383	0.1	0.696600
9.935050	0.1	0.685990
9.936717	0.1	0.677168
9.938383	0.1	0.668883
9.940050	0.1	0.660956
9.941717	0.1	0.654161
9.943383	0.1	0.649095
9.945050	0.1	0.645757
9.946717	0.1	0.643313
9.948383	0.1	0.641108
9.950050	0.1	0.639141
9.951717	0.1	0.637710
9.953383	0.1	0.636876
9.955050	0.1	0.636220
9.956717	0.1	0.634968
9.958383	0.1	0.630975
9.960050	0.1	0.622332
9.961717	0.1	0.610709
9.963383	0.1	0.600338
9.965050	0.1	0.594258
9.966717	0.1	0.591636
9.968383	0.1	0.589788
9.970050	0.1	0.586927
9.971717	0.1	0.582218
9.973383	0.1	0.576675
9.975050	0.1	0.572503
9.976717	0.1	0.571072
9.978383	0.1	0.571668
9.980050	0.1	0.572085
9.981717	0.1	0.570536
9.983383	0.1	0.566721
9.985050	0.1	0.561535
9.986717	0.1	0.556409
9.988383	0.1	0.551581
9.990050	0.1	0.547469
9.991717	0.1	0.544846
9.993383	0.1	0.544012
9.995050	0.1	0.543714
9.996717	0.1	0.542343
9.998383	0.1	0.538886
10.000050	0.1	0.533164
10.001717	0.1	0.526071
10.003383	0.1	0.518978
10.005050	0.1	0.512481
10.006717	0.1	0.506103
10.008383	0.1	0.499785
10.010050	0.1	0.494480
10.011717	0.1	0.492334
10.013383	0.1	0.493944
10.015050	0.1	0.496447
10.016717	0.1	0.495791
10.018383	0.1	0.490844
10.020050	0.1	0.484347
10.021717	0.1	0.480473
10.023383	0.1	0.481725
10.025050	0.1	0.486791
10.026717	0.1	0.491977
10.028383	0.1	0.495076
10.030050	0.1	0.495732
10.031717	0.1	0.493169
10.033383	0.1	0.486672
10.035050	0.1	0.477970
10.036717	0.1	0.470281
10.038383	0.1	0.464916
10.040050	0.1	0.460923
10.041717	0.1	0.456691
10.043383	0.1	0.451624
10.045050	0.1	0.447273
10.046717	0.1	0.446856
10.048383	0.1	0.451267
10.050050	0.1	0.457406
10.051717	0.1	0.461757
10.053383	0.1	0.463545
10.055050	0.1	0.464141
10.056717	0.1	0.464022
10.058383	0.1	0.462055
10.060050	0.1	0.457406
10.061717	0.1	0.451326
10.063383	0.1	0.446022
10.065050	0.1	0.443101
10.066717	0.1	0.443280
10.068383	0.1	0.445783
10.070050	0.1	0.448704
10.071717	0.1	0.451028
10.073383	0.1	0.452638
10.075050	0.1	0.453770
10.076717	0.1	0.454724
10.078383	0.1	0.455618
10.080050	0.1	0.456035
10.081717	0.1	0.454783
10.083383	0.1	0.450194
10.085050	0.1	0.442445
10.086717	0.1	0.433683
10.088383	0.1	0.426769
10.090050	0.1	0.423849
10.091717	0.1	0.424624
10.093383	0.1	0.426948
10.095050	0.1	0.429332
10.096717	0.1	0.431776
10.098383	0.1	0.435054
10.100050	0.1	0.439703
10.101717	0.1	0.445426
10.103383	0.1	0.450373
10.105050	0.1	0.452638
10.106717	0.1	0.451803
10.108383	0.1	0.448108
10.110050	0.1	0.441492
10.111717	0.1	0.432134
10.113383	0.1	0.422120
10.115050	0.1	0.414252
10.116717	0.1	0.410795
10.118383	0.1	0.412524
10.120050	0.1	0.418186
10.121717	0.1	0.425339
10.123383	0.1	0.431478
10.125050	0.1	0.435412
10.126717	0.1	0.436902
10.128383	0.1	0.435948
10.130050	0.1	0.433028
10.131717	0.1	0.429750
10.133383	0.1	0.427902
10.135050	0.1	0.428379
10.136717	0.1	0.430584
10.138383	0.1	0.432849
10.140050	0.1	0.432849
10.141717	0.1	0.430405
10.143383	0.1	0.426590
10.145050	0.1	0.422657
10.146717	0.1	0.419736
10.148383	0.1	0.419140
10.150050	0.1	0.421464
10.151717	0.1	0.425160
10.153383	0.1	0.427246
10.155050	0.1	0.425875
10.156717	0.1	0.421643
10.158383	0.1	0.416577
10.160050	0.1	0.412524
10.161717	0.1	0.410080
10.163383	0.1	0.408351
10.165050	0.1	0.405848
10.166717	0.1	0.402570
10.168383	0.1	0.400007
10.170050	0.1	0.399768
10.171717	0.1	0.402510
10.173383	0.1	0.407219
10.175050	0.1	0.412464
10.176717	0.1	0.416398
10.178383	0.1	0.416875
10.180050	0.1	0.413537
10.181717	0.1	0.408053
10.183383	0.1	0.402808
10.185050	0.1	0.399113
10.186717	0.1	0.397086
10.188383	0.1	0.396490
10.190050	0.1	0.397265
10.191717	0.1	0.399649
10.193383	0.1	0.404775
10.195050	0.1	0.412822
10.196717	0.1	0.421464
10.198383	0.1	0.427067
10.200050	0.1	0.428200
10.201717	0.1	0.426114
10.203383	0.1	0.422299
10.205050	0.1	0.417769
10.206717	0.1	0.413418
10.208383	0.1	0.409961
10.210050	0.1	0.407517
10.211717	0.1	0.406504
10.213383	0.1	0.407815
10.215050	0.1	0.411630
10.216717	0.1	0.416875
10.218383	0.1	0.422478
10.220050	0.1	0.427485
10.221717	0.1	0.431061
10.223383	0.1	0.432372
10.225050	0.1	0.430763
10.226717	0.1	0.426829
10.228383	0.1	0.422239
10.230050	0.1	0.418544
10.231717	0.1	0.416100
10.233383	0.1	0.414491
10.235050	0.1	0.413179
10.236717	0.1	0.412762
10.238383	0.1	0.414014
10.240050	0.1	0.416875
10.241717	0.1	0.420034
10.243383	0.1	0.421643
10.245050	0.1	0.420153
10.246717	0.1	0.415742
10.248383	0.1	0.410259
10.250050	0.1	0.406325
10.251717	0.1	0.405014
10.253383	0.1	0.405252
10.255050	0.1	0.406265
10.256717	0.1	0.407934
10.258383	0.1	0.409305
10.260050	0.1	0.407696
10.261717	0.1	0.402033
10.263383	0.1	0.394821
10.265050	0.1	0.389814
10.266717	0.1	0.388205
10.268383	0.1	0.389278
10.270050	0.1	0.391245
10.271717	0.1	0.392258
10.273383	0.1	0.391066
10.275050	0.1	0.388742
10.276717	0.1	0.387490
10.278383	0.1	0.388801
10.280050	0.1	0.392377
10.281717	0.1	0.397265
10.283383	0.1	0.402451
10.285050	0.1	0.407517
10.286717	0.1	0.412583
10.288383	0.1	0.417352
10.290050	0.1	0.421524
10.291717	0.1	0.424147
10.293383	0.1	0.424385
10.295050	0.1	0.423491
10.296717	0.1	0.423849
10.298383	0.1	0.427485
10.300050	0.1	0.433981
10.301717	0.1	0.440359
10.303383	0.1	0.443101
10.305050	0.1	0.441670
10.306717	0.1	0.438631
10.308383	0.1	0.437200
10.310050	0.1	0.438690
10.311717	0.1	0.441849
10.313383	0.1	0.445068
10.315050	0.1	0.447750
10.316717	0.1	0.449300
10.318383	0.1	0.449300
10.320050	0.1	0.448585
10.321717	0.1	0.448942
10.323383	0.1	0.453055
10.325050	0.1	0.462651
10.326717	0.1	0.475943
10.328383	0.1	0.488460
10.330050	0.1	0.496149
10.331717	0.1	0.497818
10.333383	0.1	0.494838
10.335050	0.1	0.490010
10.336717	0.1	0.486553
10.338383	0.1	0.486672
10.340050	0.1	0.490844
10.341717	0.1	0.498354
10.343383	0.1	0.508010
10.345050	0.1	0.518024
10.346717	0.1	0.527203
10.348383	0.1	0.535369
10.350050	0.1	0.543356
10.351717	0.1	0.551045
10.353383	0.1	0.557721
10.355050	0.1	0.563800
10.356717	0.1	0.570953
10.358383	0.1	0.580430
10.360050	0.1	0.592232
10.361717	0.1	0.605166
10.363383	0.1	0.617683
10.365050	0.1	0.628948
10.366717	0.1	0.639260
10.368383	0.1	0.649035
10.370050	0.1	0.658393
10.371717	0.1	0.666738
10.373383	0.1	0.673771
10.375050	0.1	0.680208
10.376717	0.1	0.687063
10.378383	0.1	0.695050
10.380050	0.1	0.704825
10.381717	0.1	0.716686
10.383383	0.1	0.730336
10.385050	0.1	0.744402
10.386717	0.1	0.757754
10.388383	0.1	0.770688
10.390050	0.1	0.783145
10.391717	0.1	0.794411
10.393383	0.1	0.805020
10.395050	0.1	0.817835
10.396717	0.1	0.835180
10.398383	0.1	0.856876
10.400050	0.1	0.880539
10.401717	0.1	0.903606
10.403383	0.1	0.925362
10.405050	0.1	0.947475
10.406717	0.1	0.971794
10.408383	0.1	0.997424
10.410050	0.1	1.021087
10.411717	0.1	1.040399
10.413383	0.1	1.056671
10.415050	0.1	1.073778
10.416717	0.1	1.094759
10.418383	0.1	1.119316
10.420050	0.1	1.145303
10.421717	0.1	1.171172
10.423383	0.1	1.197636
10.425050	0.1	1.225770
10.426717	0.1	1.255095
10.428383	0.1	1.284301
10.430050	0.1	1.312554
10.431717	0.1	1.340389
10.433383	0.1	1.368702
10.435050	0.1	1.398504
10.436717	0.1	1.429856
10.438383	0.1	1.462579
10.440050	0.1	1.496315
10.441717	0.1	1.531303
10.443383	0.1	1.567543
10.445050	0.1	1.604736
10.446717	0.1	1.641691
10.448383	0.1	1.677215
10.450050	0.1	1.711249
10.451717	0.1	1.745164
10.453383	0.1	1.780868
10.455050	0.1	1.818717
10.456717	0.1	1.856446
10.458383	0.1	1.891315
10.460050	0.1	1.923204
10.461717	0.1	1.954436
10.463383	0.1	1.987875
10.465050	0.1	2.024770
10.466717	0.1	2.063394
10.468383	0.1	2.100289
10.470050	0.1	2.133012
10.471717	0.1	2.161861
10.473383	0.1	2.188563
10.475050	0.1	2.214074
10.476717	0.1	2.239466
10.478383	0.1	2.266288
10.480050	0.1	2.295017
10.481717	0.1	2.324522
10.483383	0.1	2.353966
10.485050	0.1	2.383471
10.486717	0.1	2.412975
10.488383	0.1	2.441824
10.490050	0.1	2.468765
10.491717	0.1	2.492607
10.493383	0.1	2.512694
10.495050	0.1	2.529740
10.496717	0.1	2.544701
10.498383	0.1	2.557814
10.500050	0.1	2.568603
10.501717	0.1	2.576649
10.503383	0.1	2.582610
10.505050	0.1	2.587319
10.506717	0.1	2.590656
10.508383	0.1	2.592921
10.510050	0.1	2.596200
10.511717	0.1	2.602399
10.513383	0.1	2.611697
10.515050	0.1	2.622545
10.516717	0.1	2.632678
10.518383	0.1	2.638996
10.520050	0.1	2.638757
10.521717	0.1	2.632141
10.523383	0.1	2.622545
10.525050	0.1	2.613962
10.526717	0.1	2.608299
10.528383	0.1	2.605319
10.530050	0.1	2.604246
10.531717	0.1	2.604544
10.533383	0.1	2.605438
10.535050	0.1	2.606750
10.536717	0.1	2.609849
10.538383	0.1	2.615154
10.540050	0.1	2.620161
10.541717	0.1	2.620876
10.543383	0.1	2.616108
10.545050	0.1	2.608895
10.546717	0.1	2.603114
10.548383	0.1	2.599180
10.550050	0.1	2.595723
10.551717	0.1	2.592385
10.553383	0.1	2.589703
10.555050	0.1	2.587736
10.556717	0.1	2.587497
10.558383	0.1	2.591074
10.560050	0.1	2.598822
10.561717	0.1	2.608776
10.563383	0.1	2.617836
10.565050	0.1	2.623081
10.566717	0.1	2.623379
10.568383	0.1	2.620161
10.570050	0.1	2.615392
10.571717	0.1	2.610862
10.573383	0.1	2.607167
10.575050	0.1	2.604425
10.576717	0.1	2.603114
10.578383	0.1	2.603948
10.580050	0.1	2.606750
10.581717	0.1	2.610684
10.583383	0.1	2.614618
10.585050	0.1	2.617240
10.586717	0.1	2.617896
10.588383	0.1	2.616823
10.590050	0.1	2.614319
10.591717	0.1	2.610684
10.593383	0.1	2.607882
10.595050	0.1	2.607644
10.596717	0.1	2.609730
10.598383	0.1	2.613247
10.600050	0.1	2.617598
10.601717	0.1	2.623320
10.603383	0.1	2.631128
10.605050	0.1	2.640426
10.606717	0.1	2.649546
10.608383	0.1	2.655685
10.610050	0.1	2.656698
10.611717	0.1	2.653241
10.613383	0.1	2.648115
10.615050	0.1	2.644122
10.616717	0.1	2.642811
10.618383	0.1	2.644062
10.620050	0.1	2.645791
10.621717	0.1	2.646148
10.623383	0.1	2.644777
10.625050	0.1	2.642453
10.626717	0.1	2.639592
10.628383	0.1	2.636194
10.630050	0.1	2.633810
10.631717	0.1	2.634227
10.633383	0.1	2.637386
10.635050	0.1	2.641618
10.636717	0.1	2.645672
10.638383	0.1	2.649546
10.640050	0.1	2.653718
10.641717	0.1	2.658487
10.643383	0.1	2.662838
10.645050	0.1	2.664507
10.646717	0.1	2.662778
10.648383	0.1	2.657533
10.650050	0.1	2.649248
10.651717	0.1	2.639473
10.653383	0.1	2.630592
10.655050	0.1	2.623677
10.656717	0.1	2.618075
10.658383	0.1	2.612651
10.660050	0.1	2.606988
10.661717	0.1	2.601504
10.663383	0.1	2.595961
10.665050	0.1	2.590716
10.666717	0.1	2.586603
10.668383	0.1	2.583981
10.670050	0.1	2.582491
10.671717	0.1	2.580524
10.673383	0.1	2.575278
10.675050	0.1	2.565205
10.676717	0.1	2.550483
10.678383	0.1	2.533078
10.680050	0.1	2.516210
10.681717	0.1	2.502620
10.683383	0.1	2.492249
10.685050	0.1	2.482891
10.686717	0.1	2.472937
10.688383	0.1	2.462447
10.690050	0.1	2.451480
10.691717	0.1	2.438903
10.693383	0.1	2.422989
10.695050	0.1	2.402902
10.696717	0.1	2.380073
10.698383	0.1	2.357185
10.700050	0.1	2.336621
10.701717	0.1	2.319157
10.703383	0.1	2.303541
10.705050	0.1	2.287328
10.706717	0.1	2.268195
10.708383	0.1	2.245963
10.710050	0.1	2.222717
10.711717	0.1	2.200306
10.713383	0.1	2.178490
10.715050	0.1	2.155662
10.716717	0.1	2.130866
10.718383	0.1	2.104521
10.720050	0.1	2.077103
10.721717	0.1	2.049148
10.723383	0.1	2.021134
10.725050	0.1	1.993299
10.726717	0.1	1.965821
10.728383	0.1	1.938999
10.730050	0.1	1.912832
10.731717	0.1	1.887083
10.733383	0.1	1.861453
10.735050	0.1	1.834631
10.736717	0.1	1.804173
10.738383	0.1	1.768828
10.740050	0.1	1.730442
10.741717	0.1	1.692772
10.743383	0.1	1.659274
10.745050	0.1	1.630485
10.746717	0.1	1.603603
10.748383	0.1	1.574934
10.750050	0.1	1.543522
10.751717	0.1	1.511753
10.753383	0.1	1.482070
10.755050	0.1	1.454473
10.756717	0.1	1.427114
10.758383	0.1	1.398325
10.760050	0.1	1.368225
10.761717	0.1	1.338601
10.763383	0.1	1.311421
10.765050	0.1	1.286924
10.766717	0.1	1.263380
10.768383	0.1	1.238763
10.770050	0.1	1.212895
10.771717	0.1	1.186609
10.773383	0.1	1.159906
10.775050	0.1	1.132548
10.776717	0.1	1.105368
10.778383	0.1	1.078487
10.780050	0.1	1.050949
10.781717	0.1	1.021326
10.783383	0.1	0.989556
10.785050	0.1	0.958324
10.786717	0.1	0.932217
10.788383	0.1	0.913203
10.790050	0.1	0.898421
10.791717	0.1	0.883520
10.793383	0.1	0.867069
10.795050	0.1	0.850380
10.796717	0.1	0.834346
10.798383	0.1	0.819147
10.800050	0.1	0.805557
10.801717	0.1	0.795066
10.803383	0.1	0.787616
10.805050	0.1	0.780702
10.806717	0.1	0.771701
10.808383	0.1	0.759959
10.810050	0.1	0.746429
10.811717	0.1	0.732541
10.813383	0.1	0.717998
10.815050	0.1	0.701368
10.816717	0.1	0.682056
10.818383	0.1	0.662446
10.820050	0.1	0.646174
10.821717	0.1	0.635147
10.823383	0.1	0.628173
10.825050	0.1	0.622988
10.826717	0.1	0.618219
10.828383	0.1	0.612736
10.830050	0.1	0.605583
10.831717	0.1	0.597358
10.833383	0.1	0.590324
10.835050	0.1	0.586271
10.836717	0.1	0.585437
10.838383	0.1	0.585973
10.840050	0.1	0.584722
10.841717	0.1	0.579476
10.843383	0.1	0.571072
10.845050	0.1	0.562727
10.846717	0.1	0.556946
10.848383	0.1	0.553787
10.850050	0.1	0.552297
10.851717	0.1	0.551701
10.853383	0.1	0.552237
10.855050	0.1	0.553370
10.856717	0.1	0.552833
10.858383	0.1	0.548065
10.860050	0.1	0.538468
10.861717	0.1	0.526726
10.863383	0.1	0.515938
10.865050	0.1	0.507653
10.866717	0.1	0.502825
10.868383	0.1	0.501037
10.870050	0.1	0.499666
10.871717	0.1	0.496626
10.873383	0.1	0.492215
10.875050	0.1	0.487983
10.876717	0.1	0.485420
10.878383	0.1	0.485659
10.880050	0.1	0.489056
10.881717	0.1	0.495255
10.883383	0.1	0.502288
10.885050	0.1	0.507414
10.886717	0.1	0.508726
10.888383	0.1	0.505388
10.890050	0.1	0.497878
10.891717	0.1	0.488699
10.893383	0.1	0.481308
10.895050	0.1	0.477850
10.896717	0.1	0.477374
10.898383	0.1	0.477135
10.900050	0.1	0.476062
10.901717	0.1	0.475645
10.903383	0.1	0.476897
10.905050	0.1	0.478029
10.906717	0.1	0.476778
10.908383	0.1	0.473619
10.910050	0.1	0.471354
10.911717	0.1	0.472307
10.913383	0.1	0.477254
10.915050	0.1	0.485122
10.916717	0.1	0.493169
10.918383	0.1	0.498176
10.920050	0.1	0.498354
10.921717	0.1	0.494182
10.923383	0.1	0.487804
10.925050	0.1	0.481606
10.926717	0.1	0.477016
10.928383	0.1	0.474393
10.930050	0.1	0.472963
10.931717	0.1	0.472665
10.933383	0.1	0.473976
10.935050	0.1	0.476718
10.936717	0.1	0.479162
10.938383	0.1	0.479817
10.940050	0.1	0.478923
10.941717	0.1	0.477314
10.943383	0.1	0.475049
10.945050	0.1	0.471592
10.946717	0.1	0.466943
10.948383	0.1	0.461936
10.950050	0.1	0.457346
10.951717	0.1	0.453711
10.953383	0.1	0.450432
10.955050	0.1	0.446618
10.956717	0.1	0.442982
10.958383	0.1	0.441730
10.960050	0.1	0.443876
10.961717	0.1	0.447929
10.963383	0.1	0.451148
10.965050	0.1	0.451326
10.966717	0.1	0.448346
10.968383	0.1	0.443816
10.970050	0.1	0.440359
10.971717	0.1	0.439823
10.973383	0.1	0.442505
10.975050	0.1	0.446498
10.976717	0.1	0.448763
10.978383	0.1	0.447571
10.980050	0.1	0.443995
10.981717	0.1	0.441015
10.983383	0.1	0.440061
10.985050	0.1	0.440061
10.986717	0.1	0.438869
10.988383	0.1	0.436187
10.990050	0.1	0.433505
10.991717	0.1	0.432014
10.993383	0.1	0.431836
10.995050	0.1	0.432313
10.996717	0.1	0.432611
10.998383	0.1	0.431836
11.000050	0.1	0.429451
11.001717	0.1	0.425577
11.003383	0.1	0.421643
11.005050	0.1	0.419259
11.006717	0.1	0.419199
11.008383	0.1	0.420809
11.010050	0.1	0.422120
11.011717	0.1	0.422001
11.013383	0.1	0.421166
11.015050	0.1	0.421286
11.016717	0.1	0.422835
11.018383	0.1	0.424743
11.020050	0.1	0.425458
11.021717	0.1	0.424147
11.023383	0.1	0.421226
11.025050	0.1	0.417709
11.026717	0.1	0.414789
11.028383	0.1	0.412762
11.030050	0.1	0.411809
11.031717	0.1	0.412703
11.033383	0.1	0.415623
11.035050	0.1	0.419915
11.036717	0.1	0.424385
11.038383	0.1	0.427365
11.040050	0.1	0.426888
11.041717	0.1	0.423312
11.043383	0.1	0.418723
11.045050	0.1	0.414789
11.046717	0.1	0.412464
11.048383	0.1	0.412285
11.050050	0.1	0.413895
11.051717	0.1	0.416279
11.053383	0.1	0.419378
11.055050	0.1	0.422895
11.056717	0.1	0.424922
11.058383	0.1	0.423670
11.060050	0.1	0.420690
11.061717	0.1	0.419021
11.063383	0.1	0.419199
11.065050	0.1	0.419557
11.066717	0.1	0.419319
11.068383	0.1	0.419378
11.070050	0.1	0.420511
11.071717	0.1	0.422180
11.073383	0.1	0.423074
11.075050	0.1	0.422537
11.076717	0.1	0.421047
11.078383	0.1	0.419319
11.080050	0.1	0.417471
11.081717	0.1	0.415087
11.083383	0.1	0.413001
11.085050	0.1	0.412881
11.086717	0.1	0.415027
11.088383	0.1	0.418365
11.090050	0.1	0.421643
11.091717	0.1	0.424743
11.093383	0.1	0.428438
11.095050	0.1	0.432491
11.096717	0.1	0.434399
11.098383	0.1	0.432849
11.100050	0.1	0.429571
11.101717	0.1	0.427008
11.103383	0.1	0.425875
11.105050	0.1	0.425816
11.106717	0.1	0.425935
11.108383	0.1	0.425518
11.110050	0.1	0.424206
11.111717	0.1	0.422597
11.113383	0.1	0.420868
11.115050	0.1	0.418901
11.116717	0.1	0.417054
11.118383	0.1	0.416160
11.120050	0.1	0.416040
11.121717	0.1	0.416338
11.123383	0.1	0.417590
11.125050	0.1	0.420272
11.126717	0.1	0.423193
11.128383	0.1	0.424922
11.130050	0.1	0.425816
11.131717	0.1	0.427246
11.133383	0.1	0.429988
11.135050	0.1	0.433981
11.136717	0.1	0.438392
11.138383	0.1	0.441551
11.140050	0.1	0.442386
11.141717	0.1	0.441909
11.143383	0.1	0.441670
11.145050	0.1	0.441968
11.146717	0.1	0.443220
11.148383	0.1	0.446022
11.150050	0.1	0.450134
11.151717	0.1	0.453949
11.153383	0.1	0.457168
11.155050	0.1	0.461102
11.156717	0.1	0.465810
11.158383	0.1	0.469565
11.160050	0.1	0.471532
11.161717	0.1	0.472605
11.163383	0.1	0.474155
11.165050	0.1	0.476241
11.166717	0.1	0.477374
11.168383	0.1	0.475645
11.170050	0.1	0.470042
11.171717	0.1	0.462294
11.173383	0.1	0.456095
11.175050	0.1	0.454485
11.176717	0.1	0.457287
11.178383	0.1	0.461876
11.180050	0.1	0.466406
11.181717	0.1	0.470758
11.183383	0.1	0.475824
11.185050	0.1	0.481069
11.186717	0.1	0.485182
11.188383	0.1	0.486612
11.190050	0.1	0.485301
11.191717	0.1	0.483155
11.193383	0.1	0.481725
11.195050	0.1	0.480771
11.196717	0.1	0.478923
11.198383	0.1	0.475347
11.200050	0.1	0.471234
11.201717	0.1	0.469089
11.203383	0.1	0.470817
11.205050	0.1	0.476539
11.206717	0.1	0.485778
11.208383	0.1	0.497580
11.210050	0.1	0.509143
11.211717	0.1	0.516117
11.213383	0.1	0.516295
11.215050	0.1	0.511825
11.216717	0.1	0.506341
11.218383	0.1	0.501931
11.220050	0.1	0.499845
11.221717	0.1	0.500977
11.223383	0.1	0.506163
11.225050	0.1	0.514746
11.226717	0.1	0.524938
11.228383	0.1	0.534594
11.230050	0.1	0.541985
11.231717	0.1	0.546694
11.233383	0.1	0.549138
11.235050	0.1	0.549793
11.236717	0.1	0.549555
11.238383	0.1	0.550091
11.240050	0.1	0.551999
11.241717	0.1	0.554383
11.243383	0.1	0.555694
11.245050	0.1	0.555754
11.246717	0.1	0.554264
11.248383	0.1	0.550568
11.250050	0.1	0.545740
11.251717	0.1	0.542879
11.253383	0.1	0.544786
11.255050	0.1	0.551164
11.256717	0.1	0.559092
11.258383	0.1	0.565290
11.260050	0.1	0.568390
11.261717	0.1	0.569344
11.263383	0.1	0.569761
11.265050	0.1	0.571311
11.266717	0.1	0.573814
11.268383	0.1	0.575841
11.270050	0.1	0.577271
11.271717	0.1	0.580013
11.273383	0.1	0.585318
11.275050	0.1	0.592291
11.276717	0.1	0.599921
11.278383	0.1	0.607431
11.280050	0.1	0.614345
11.281717	0.1	0.620842
11.283383	0.1	0.626326
11.285050	0.1	0.628889
11.286717	0.1	0.627339
11.288383	0.1	0.622511
11.290050	0.1	0.616014
11.291717	0.1	0.609756
11.293383	0.1	0.605345
11.295050	0.1	0.604570
11.296717	0.1	0.607848
11.298383	0.1	0.613868
11.300050	0.1	0.620246
11.301717	0.1	0.624299
11.303383	0.1	0.624418
11.305050	0.1	0.621378
11.306717	0.1	0.618279
11.308383	0.1	0.617385
11.310050	0.1	0.617921
11.311717	0.1	0.617921
11.313383	0.1	0.616729
11.315050	0.1	0.615060
11.316717	0.1	0.614703
11.318383	0.1	0.616550
11.320050	0.1	0.619412
11.321717	0.1	0.621915
11.323383	0.1	0.623643
11.325050	0.1	0.624120
11.326717	0.1	0.622213
11.328383	0.1	0.617623
11.330050	0.1	0.611663
11.331717	0.1	0.606597
11.333383	0.1	0.604272
11.335050	0.1	0.605464
11.336717	0.1	0.609040
11.338383	0.1	0.612855
11.340050	0.1	0.615418
11.341717	0.1	0.616312
11.343383	0.1	0.616372
11.345050	0.1	0.617087
11.346717	0.1	0.618994
11.348383	0.1	0.621676
11.350050	0.1	0.624478
11.351717	0.1	0.627279
11.353383	0.1	0.629902
11.355050	0.1	0.632048
11.356717	0.1	0.633597
11.358383	0.1	0.634134
11.360050	0.1	0.633478
11.361717	0.1	0.631928
11.363383	0.1	0.630379
11.365050	0.1	0.629723
11.366717	0.1	0.630617
11.368383	0.1	0.632227
11.370050	0.1	0.632823
11.371717	0.1	0.631511
11.373383	0.1	0.628710
11.375050	0.1	0.624776
11.376717	0.1	0.620127
11.378383	0.1	0.616193
11.380050	0.1	0.614405
11.381717	0.1	0.615001
11.383383	0.1	0.617087
11.385050	0.1	0.619352
11.386717	0.1	0.620425
11.388383	0.1	0.619948
11.390050	0.1	0.618815
11.391717	0.1	0.617862
11.393383	0.1	0.616610
11.395050	0.1	0.614345
11.396717	0.1	0.611782
11.398383	0.1	0.610709
11.400050	0.1	0.612140
11.401717	0.1	0.616133
11.403383	0.1	0.621080
11.405050	0.1	0.625968
11.406717	0.1	0.630081
11.408383	0.1	0.632167
11.410050	0.1	0.630975
11.411717	0.1	0.627399
11.413383	0.1	0.623941
11.415050	0.1	0.622034
11.416717	0.1	0.621378
11.418383	0.1	0.621438
11.420050	0.1	0.621975
11.421717	0.1	0.621975
11.423383	0.1	0.618994
11.425050	0.1	0.611603
11.426717	0.1	0.601590
11.428383	0.1	0.593126
11.430050	0.1	0.589848
11.431717	0.1	0.592291
11.433383	0.1	0.597060
11.435050	0.1	0.599802
11.436717	0.1	0.598848
11.438383	0.1	0.596106
11.440050	0.1	0.594378
11.441717	0.1	0.594616
11.443383	0.1	0.595868
11.445050	0.1	0.596106
11.446717	0.1	0.594318
11.448383	0.1	0.591338
11.450050	0.1	0.587821
11.451717	0.1	0.584006
11.453383	0.1	0.580490
11.455050	0.1	0.578105
11.456717	0.1	0.577867
11.458383	0.1	0.580609
11.460050	0.1	0.585377
11.461717	0.1	0.588775
11.463383	0.1	0.588179
11.465050	0.1	0.583708
11.466717	0.1	0.577092
11.468383	0.1	0.570774
11.470050	0.1	0.566721
11.471717	0.1	0.565290
11.473383	0.1	0.564814
11.475050	0.1	0.562370
11.476717	0.1	0.556290
11.478383	0.1	0.547707
11.480050	0.1	0.539064
11.481717	0.1	0.532448
11.483383	0.1	0.527740
11.485050	0.1	0.523090
11.486717	0.1	0.517070
11.488383	0.1	0.510633
11.490050	0.1	0.506163
11.491717	0.1	0.503659
11.493383	0.1	0.501692
11.495050	0.1	0.500083
11.496717	0.1	0.499606
11.498383	0.1	0.500262
11.500050	0.1	0.501692
11.501717	0.1	0.503540
11.503383	0.1	0.505030
11.505050	0.1	0.505030
11.506717	0.1	0.503004
11.508383	0.1	0.499249
11.510050	0.1	0.495434
11.511717	0.1	0.493348
11.513383	0.1	0.493050
11.515050	0.1	0.492752
11.516717	0.1	0.490725
11.518383	0.1	0.486016
11.520050	0.1	0.477672
11.521717	0.1	0.465989
11.523383	0.1	0.453055
11.525050	0.1	0.441790
11.526717	0.1	0.434518
11.528383	0.1	0.431776
11.530050	0.1	0.431240
11.531717	0.1	0.429690
11.533383	0.1	0.426769
11.535050	0.1	0.424147
11.536717	0.1	0.422776
11.538383	0.1	0.421703
11.540050	0.1	0.420153
11.541717	0.1	0.418007
11.543383	0.1	0.415444
11.545050	0.1	0.413001
11.546717	0.1	0.412285
11.548383	0.1	0.414491
11.550050	0.1	0.418365
11.551717	0.1	0.420868
11.553383	0.1	0.420451
11.555050	0.1	0.417948
11.556717	0.1	0.415027
11.558383	0.1	0.413299
11.560050	0.1	0.413835
11.561717	0.1	0.415385
11.563383	0.1	0.414908
11.565050	0.1	0.410557
11.566717	0.1	0.403464
11.568383	0.1	0.396013
11.570050	0.1	0.389576
11.571717	0.1	0.385761
11.573383	0.1	0.386298
11.575050	0.1	0.391185
11.576717	0.1	0.397801
11.578383	0.1	0.402927
11.580050	0.1	0.404000
11.581717	0.1	0.400782
11.583383	0.1	0.394881
11.585050	0.1	0.389099
11.586717	0.1	0.385940
11.588383	0.1	0.385761
11.590050	0.1	0.387192
11.591717	0.1	0.388980
11.593383	0.1	0.390530
11.595050	0.1	0.391364
11.596717	0.1	0.391960
11.598383	0.1	0.393689
11.600050	0.1	0.396729
11.601717	0.1	0.399232
11.603383	0.1	0.399768
11.605050	0.1	0.398099
11.606717	0.1	0.394583
11.608383	0.1	0.390410
11.610050	0.1	0.387132
11.611717	0.1	0.385046
11.613383	0.1	0.382841
11.615050	0.1	0.379622
11.616717	0.1	0.376165
11.618383	0.1	0.374377
11.620050	0.1	0.374973
11.621717	0.1	0.376642
11.623383	0.1	0.376999
11.625050	0.1	0.374854
11.626717	0.1	0.371695
11.628383	0.1	0.370622
11.630050	0.1	0.373185
11.631717	0.1	0.378311
11.633383	0.1	0.383914
11.635050	0.1	0.387967
11.636717	0.1	0.388682
11.638383	0.1	0.385821
11.640050	0.1	0.381231
11.641717	0.1	0.377476
11.643383	0.1	0.375509
11.645050	0.1	0.374615
11.646717	0.1	0.373542
11.648383	0.1	0.372350
11.650050	0.1	0.372350
11.651717	0.1	0.374496
11.653383	0.1	0.378072
11.655050	0.1	0.380576
11.656717	0.1	0.379562
11.658383	0.1	0.374556
11.660050	0.1	0.367641
11.661717	0.1	0.362098
11.663383	0.1	0.359476
11.665050	0.1	0.359356
11.666717	0.1	0.361204
11.668383	0.1	0.365198
11.670050	0.1	0.370681
11.671717	0.1	0.376105
11.673383	0.1	0.380456
11.675050	0.1	0.383079
11.676717	0.1	0.383437
11.678383	0.1	0.382245
11.680050	0.1	0.382662
11.681717	0.1	0.387311
11.683383	0.1	0.394702
11.685050	0.1	0.401080
11.686717	0.1	0.404179
11.688383	0.1	0.404477
11.690050	0.1	0.402689
11.691717	0.1	0.398576
11.693383	0.1	0.393033
11.695050	0.1	0.388742
11.696717	0.1	0.387967
11.698383	0.1	0.391364
11.700050	0.1	0.398278
11.701717	0.1	0.406384
11.703383	0.1	0.411868
11.705050	0.1	0.412226
11.706717	0.1	0.407755
11.708383	0.1	0.400841
11.710050	0.1	0.393868
11.711717	0.1	0.389040
11.713383	0.1	0.386894
11.715050	0.1	0.385404
11.716717	0.1	0.382721
11.718383	0.1	0.379264
11.720050	0.1	0.376463
11.721717	0.1	0.374973
11.723383	0.1	0.374377
11.725050	0.1	0.373185
11.726717	0.1	0.370801
11.728383	0.1	0.368416
11.730050	0.1	0.366926
11.731717	0.1	0.365615
11.733383	0.1	0.363052
11.735050	0.1	0.359952
11.736717	0.1	0.358403
11.738383	0.1	0.359893
11.740050	0.1	0.364125
11.741717	0.1	0.369489
11.743383	0.1	0.373840
11.745050	0.1	0.375867
11.746717	0.1	0.375748
11.748383	0.1	0.374258
11.750050	0.1	0.370860
11.751717	0.1	0.364661
11.753383	0.1	0.356972
11.755050	0.1	0.350893
11.756717	0.1	0.348687
11.758383	0.1	0.350177
11.760050	0.1	0.353634
11.761717	0.1	0.357926
11.763383	0.1	0.363112
11.765050	0.1	0.368714
11.766717	0.1	0.373125
11.768383	0.1	0.375807
11.770050	0.1	0.377417
11.771717	0.1	0.378609
11.773383	0.1	0.378966
11.775050	0.1	0.378609
11.776717	0.1	0.379026
11.778383	0.1	0.380993
11.780050	0.1	0.383139
11.781717	0.1	0.382543
11.783383	0.1	0.377893
11.785050	0.1	0.370502
11.786717	0.1	0.362694
11.788383	0.1	0.356019
11.790050	0.1	0.351429
11.791717	0.1	0.348926
11.793383	0.1	0.348032
11.795050	0.1	0.348866
11.796717	0.1	0.351191
11.798383	0.1	0.353873
11.800050	0.1	0.355780
11.801717	0.1	0.356555
11.803383	0.1	0.357151
11.805050	0.1	0.358164
11.806717	0.1	0.358284
11.808383	0.1	0.356436
11.810050	0.1	0.352919
11.811717	0.1	0.349283
11.813383	0.1	0.347257
11.815050	0.1	0.348330
11.816717	0.1	0.352681
11.818383	0.1	0.358403
11.820050	0.1	0.362992
11.821717	0.1	0.365257
11.823383	0.1	0.366211
11.825050	0.1	0.367582
11.826717	0.1	0.370562
11.828383	0.1	0.375330
11.830050	0.1	0.381112
11.831717	0.1	0.385940
11.833383	0.1	0.387669
11.835050	0.1	0.387073
11.836717	0.1	0.386834
11.838383	0.1	0.387549
11.840050	0.1	0.387788
11.841717	0.1	0.386894
11.843383	0.1	0.386238
11.845050	0.1	0.386834
11.846717	0.1	0.388026
11.848383	0.1	0.388086
11.850050	0.1	0.386119
11.851717	0.1	0.382125
11.853383	0.1	0.376761
11.855050	0.1	0.370502
11.856717	0.1	0.365078
11.858383	0.1	0.362217
11.860050	0.1	0.361621
11.861717	0.1	0.362456
11.863383	0.1	0.365615
11.865050	0.1	0.371277
11.866717	0.1	0.377655
11.868383	0.1	0.382483
11.870050	0.1	0.385642
11.871717	0.1	0.387490
11.873383	0.1	0.388324
11.875050	0.1	0.389397
11.876717	0.1	0.391424
11.878383	0.1	0.393868
11.880050	0.1	0.395894
11.881717	0.1	0.397623
11.883383	0.1	0.399530
11.885050	0.1	0.401199
11.886717	0.1	0.402331
11.888383	0.1	0.403941
11.890050	0.1	0.406206
11.891717	0.1	0.407100
11.893383	0.1	0.404716
11.895050	0.1	0.399768
11.896717	0.1	0.395715
11.898383	0.1	0.395119
11.900050	0.1	0.396788
11.901717	0.1	0.398636
11.903383	0.1	0.400782
11.905050	0.1	0.403821
11.906717	0.1	0.407398
11.908383	0.1	0.411034
11.910050	0.1	0.414372
11.911717	0.1	0.416100
11.913383	0.1	0.414670
11.915050	0.1	0.409782
11.916717	0.1	0.402570
11.918383	0.1	0.395179
11.920050	0.1	0.390410
11.921717	0.1	0.389695
11.923383	0.1	0.392437
11.925050	0.1	0.396967
11.926717	0.1	0.401974
11.928383	0.1	0.406504
11.930050	0.1	0.410199
11.931717	0.1	0.412703
11.933383	0.1	0.413656
11.935050	0.1	0.413954
11.936717	0.1	0.415564
11.938383	0.1	0.419319
11.940050	0.1	0.423849
11.941717	0.1	0.427604
11.943383	0.1	0.430465
11.945050	0.1	0.432789
11.946717	0.1	0.434339
11.948383	0.1	0.433922
11.950050	0.1	0.430346
11.951717	0.1	0.424266
11.953383	0.1	0.418365
11.955050	0.1	0.415385
11.956717	0.1	0.416160
11.958383	0.1	0.419498
11.960050	0.1	0.424027
11.961717	0.1	0.429094
11.963383	0.1	0.434577
11.965050	0.1	0.440478
11.966717	0.1	0.446200
11.968383	0.1	0.451624
11.970050	0.1	0.456572
11.971717	0.1	0.460923
11.973383	0.1	0.464857
11.975050	0.1	0.468314
11.976717	0.1	0.470579
11.978383	0.1	0.470936
11.980050	0.1	0.469863
11.981717	0.1	0.468493
11.983383	0.1	0.467181
11.985050	0.1	0.466168
11.986717	0.1	0.466287
11.988383	0.1	0.468314
11.990050	0.1	0.471771
11.991717	0.1	0.475287
11.993383	0.1	0.477493
11.995050	0.1	0.478029
11.996717	0.1	0.477970
11.998383	0.1	0.479341
12.000050	0.1	0.483990
12.001717	0.1	0.491381
12.003383	0.1	0.498414
12.005050	0.1	0.501871
12.006717	0.1	0.501275
12.008383	0.1	0.498652
12.010050	0.1	0.496686
12.011717	0.1	0.496805
12.013383	0.1	0.499487
12.015050	0.1	0.503957
12.016717	0.1	0.508130
12.018383	0.1	0.510573
12.020050	0.1	0.511050
12.021717	0.1	0.509381
12.023383	0.1	0.505745
12.025050	0.1	0.501037
12.026717	0.1	0.496745
12.028383	0.1	0.493705
12.030050	0.1	0.492454
12.031717	0.1	0.493705
12.033383	0.1	0.497222
12.035050	0.1	0.502050
12.036717	0.1	0.507534
12.038383	0.1	0.513315
12.040050	0.1	0.518441
12.041717	0.1	0.522733
12.043383	0.1	0.527084
12.045050	0.1	0.531316
12.046717	0.1	0.533283
12.048383	0.1	0.531614
12.050050	0.1	0.527978
12.051717	0.1	0.525296
12.053383	0.1	0.525594
12.055050	0.1	0.529289
12.056717	0.1	0.535548
12.058383	0.1	0.542998
12.060050	0.1	0.551343
12.061717	0.1	0.560939
12.063383	0.1	0.570953
12.065050	0.1	0.579715
12.066717	0.1	0.586093
12.068383	0.1	0.589550
12.070050	0.1	0.589848
12.071717	0.1	0.588119
12.073383	0.1	0.587285
12.075050	0.1	0.589371
12.076717	0.1	0.594199
12.078383	0.1	0.599504
12.080050	0.1	0.603735
12.081717	0.1	0.606418
12.083383	0.1	0.607550
12.085050	0.1	0.607729
12.086717	0.1	0.609398
12.088383	0.1	0.614822
12.090050	0.1	0.623405
12.091717	0.1	0.631750
12.093383	0.1	0.637054
12.095050	0.1	0.638425
12.096717	0.1	0.636518
12.098383	0.1	0.633419
12.100050	0.1	0.630856
12.101717	0.1	0.629306
12.103383	0.1	0.629306
12.105050	0.1	0.632346
12.106717	0.1	0.638485
12.108383	0.1	0.645518
12.110050	0.1	0.650585
12.111717	0.1	0.652850
12.113383	0.1	0.654399
12.115050	0.1	0.657976
12.116717	0.1	0.664413
12.118383	0.1	0.672758
12.120050	0.1	0.681460
12.121717	0.1	0.689685
12.123383	0.1	0.697672
12.125050	0.1	0.706554
12.126717	0.1	0.717402
12.128383	0.1	0.728548
12.130050	0.1	0.736415
12.131717	0.1	0.739157
12.133383	0.1	0.738323
12.135050	0.1	0.736654
12.136717	0.1	0.735283
12.138383	0.1	0.733733
12.140050	0.1	0.733256
12.141717	0.1	0.735581
12.143383	0.1	0.741482
12.145050	0.1	0.750899
12.146717	0.1	0.762403
12.148383	0.1	0.772655
12.150050	0.1	0.778377
12.151717	0.1	0.779748
12.153383	0.1	0.779569
12.155050	0.1	0.780582
12.156717	0.1	0.784338
12.158383	0.1	0.790775
12.160050	0.1	0.798941
12.161717	0.1	0.807762
12.163383	0.1	0.815749
12.165050	0.1	0.822008
12.166717	0.1	0.826776
12.168383	0.1	0.830948
12.170050	0.1	0.835300
12.171717	0.1	0.840426
12.173383	0.1	0.846446
12.175050	0.1	0.851929
12.176717	0.1	0.854850
12.178383	0.1	0.854850
12.180050	0.1	0.854194
12.181717	0.1	0.854850
12.183383	0.1	0.857592
12.185050	0.1	0.862539
12.186717	0.1	0.870168
12.188383	0.1	0.880361
12.190050	0.1	0.891864
12.191717	0.1	0.902414
12.193383	0.1	0.909686
12.195050	0.1	0.913680
12.196717	0.1	0.916421
12.198383	0.1	0.920415
12.200050	0.1	0.927806
12.201717	0.1	0.939131
12.203383	0.1	0.952005
12.205050	0.1	0.963032
12.206717	0.1	0.971139
12.208383	0.1	0.977635
12.210050	0.1	0.984073
12.211717	0.1	0.991046
12.213383	0.1	0.998020
12.215050	0.1	1.004458
12.216717	0.1	1.011550
12.218383	0.1	1.020491
12.220050	0.1	1.030684
12.221717	0.1	1.040459
12.223383	0.1	1.049459
12.225050	0.1	1.057983
12.226717	0.1	1.066089
12.228383	0.1	1.073241
12.230050	0.1	1.079559
12.231717	0.1	1.086414
12.233383	0.1	1.095593
12.235050	0.1	1.107216
12.236717	0.1	1.119614
12.238383	0.1	1.131773
12.240050	0.1	1.143992
12.241717	0.1	1.156449
12.243383	0.1	1.168132
12.245050	0.1	1.177549
12.246717	0.1	1.183987
12.248383	0.1	1.188040
12.250050	0.1	1.191735
12.251717	0.1	1.197219
12.253383	0.1	1.205802
12.255050	0.1	1.217961
12.256717	0.1	1.233339
12.258383	0.1	1.250029
12.260050	0.1	1.265824
12.261717	0.1	1.279771
12.263383	0.1	1.292706
12.265050	0.1	1.304984
12.266717	0.1	1.316547
12.268383	0.1	1.328170
12.270050	0.1	1.340449
12.271717	0.1	1.352370
12.273383	0.1	1.363218
12.275050	0.1	1.374364
12.276717	0.1	1.387656
12.278383	0.1	1.404166
12.280050	0.1	1.424074
12.281717	0.1	1.447082
12.283383	0.1	1.471222
12.285050	0.1	1.493394
12.286717	0.1	1.511335
12.288383	0.1	1.524627
12.290050	0.1	1.534999
12.291717	0.1	1.544356
12.293383	0.1	1.554072
12.295050	0.1	1.565278
12.296717	0.1	1.579166
12.298383	0.1	1.596630
12.300050	0.1	1.617670
12.301717	0.1	1.640916
12.303383	0.1	1.664221
12.305050	0.1	1.686633
12.306717	0.1	1.709342
12.308383	0.1	1.733780
12.310050	0.1	1.759470
12.311717	0.1	1.784086
12.313383	0.1	1.805008
12.315050	0.1	1.821220
12.316717	0.1	1.833379
12.318383	0.1	1.842857
12.320050	0.1	1.850903
12.321717	0.1	1.860380
12.323383	0.1	1.874685
12.325050	0.1	1.895249
12.326717	0.1	1.920283
12.328383	0.1	1.945675
12.330050	0.1	1.967013
12.331717	0.1	1.982808
12.333383	0.1	1.995325
12.335050	0.1	2.007663
12.336717	0.1	2.021194
12.338383	0.1	2.035558
12.340050	0.1	2.050340
12.341717	0.1	2.065599
12.343383	0.1	2.080739
12.345050	0.1	2.095044
12.346717	0.1	2.108395
12.348383	0.1	2.121627
12.350050	0.1	2.135694
12.351717	0.1	2.151668
12.353383	0.1	2.169848
12.355050	0.1	2.188742
12.356717	0.1	2.206326
12.358383	0.1	2.222538
12.360050	0.1	2.238095
12.361717	0.1	2.252102
12.363383	0.1	2.262414
12.365050	0.1	2.268911
12.366717	0.1	2.274454
12.368383	0.1	2.281845
12.370050	0.1	2.291858
12.371717	0.1	2.303720
12.373383	0.1	2.316594
12.375050	0.1	2.329230
12.376717	0.1	2.340078
12.378383	0.1	2.347946
12.380050	0.1	2.353013
12.381717	0.1	2.356529
12.383383	0.1	2.359927
12.385050	0.1	2.364159
12.386717	0.1	2.369702
12.388383	0.1	2.376437
12.390050	0.1	2.384603
12.391717	0.1	2.393901
12.393383	0.1	2.402902
12.395050	0.1	2.410412
12.396717	0.1	2.416849
12.398383	0.1	2.424300
12.400050	0.1	2.432406
12.401717	0.1	2.438188
12.403383	0.1	2.440155
12.405050	0.1	2.440035
12.406717	0.1	2.440214
12.408383	0.1	2.441108
12.410050	0.1	2.441764
12.411717	0.1	2.441108
12.413383	0.1	2.439261
12.415050	0.1	2.438128
12.416717	0.1	2.439737
12.418383	0.1	2.444625
12.420050	0.1	2.451599
12.421717	0.1	2.459169
12.423383	0.1	2.466440
12.425050	0.1	2.472699
12.426717	0.1	2.476990
12.428383	0.1	2.479196
12.430050	0.1	2.479971
12.431717	0.1	2.480149
12.433383	0.1	2.481103
12.435050	0.1	2.484679
12.436717	0.1	2.490759
12.438383	0.1	2.497077
12.440050	0.1	2.501547
12.441717	0.1	2.504051
12.443383	0.1	2.505958
12.445050	0.1	2.508462
12.446717	0.1	2.511978
12.448383	0.1	2.515733
12.450050	0.1	2.517879
12.451717	0.1	2.517402
12.453383	0.1	2.515674
12.455050	0.1	2.514959
12.456717	0.1	2.515853
12.458383	0.1	2.517045
12.460050	0.1	2.516985
12.461717	0.1	2.514899
12.463383	0.1	2.511442
12.465050	0.1	2.507866
12.466717	0.1	2.505899
12.468383	0.1	2.506197
12.470050	0.1	2.507568
12.471717	0.1	2.508104
12.473383	0.1	2.507568
12.475050	0.1	2.506077
12.476717	0.1	2.502859
12.478383	0.1	2.497196
12.480050	0.1	2.490461
12.481717	0.1	2.484501
12.483383	0.1	2.479434
12.485050	0.1	2.474368
12.486717	0.1	2.468467
12.488383	0.1	2.462089
12.490050	0.1	2.455652
12.491717	0.1	2.448976
12.493383	0.1	2.441287
12.495050	0.1	2.432108
12.496717	0.1	2.422452
12.498383	0.1	2.413333
12.500050	0.1	2.404094
12.501717	0.1	2.392948
12.503383	0.1	2.379000
12.505050	0.1	2.362967
12.506717	0.1	2.346695
12.508383	0.1	2.331436
12.510050	0.1	2.316833
12.511717	0.1	2.301574
12.513383	0.1	2.285481
12.515050	0.1	2.269924
12.516717	0.1	2.254963
12.518383	0.1	2.239168
12.520050	0.1	2.222121
12.521717	0.1	2.204478
12.523383	0.1	2.187193
12.525050	0.1	2.171040
12.526717	0.1	2.155960
12.528383	0.1	2.140999
12.530050	0.1	2.125681
12.531717	0.1	2.110601
12.533383	0.1	2.096534
12.535050	0.1	2.083242
12.536717	0.1	2.068877
12.538383	0.1	2.051890
12.540050	0.1	2.032578
12.541717	0.1	2.013028
12.543383	0.1	1.995206
12.545050	0.1	1.979232
12.546717	0.1	1.963616
12.548383	0.1	1.946509
12.550050	0.1	1.928151
12.551717	0.1	1.910925
12.553383	0.1	1.896501
12.555050	0.1	1.883865
12.556717	0.1	1.871169
12.558383	0.1	1.857758
12.560050	0.1	1.844227
12.561717	0.1	1.830518
12.563383	0.1	1.815617
12.565050	0.1	1.798689
12.566717	0.1	1.780868
12.568383	0.1	1.764059
12.570050	0.1	1.749218
12.571717	0.1	1.736760
12.573383	0.1	1.727045
12.575050	0.1	1.719296
12.576717	0.1	1.712203
12.578383	0.1	1.705825
12.580050	0.1	1.700878
12.581717	0.1	1.697004
12.583383	0.1	1.692772
12.585050	0.1	1.687348
12.586717	0.1	1.681090
12.588383	0.1	1.675367
12.590050	0.1	1.670718
12.591717	0.1	1.667261
12.593383	0.1	1.664817
12.595050	0.1	1.662850
12.596717	0.1	1.660228
12.598383	0.1	1.657069
12.600050	0.1	1.655161
12.601717	0.1	1.655519
12.603383	0.1	1.656354
12.605050	0.1	1.654863
12.606717	0.1	1.650930
12.608383	0.1	1.646638
12.610050	0.1	1.643717
12.611717	0.1	1.642943
12.613383	0.1	1.643777
12.615050	0.1	1.645029
12.616717	0.1	1.645744
12.618383	0.1	1.645208
12.620050	0.1	1.641989
12.621717	0.1	1.634538
12.623383	0.1	1.624346
12.625050	0.1	1.615107
12.626717	0.1	1.608849
12.628383	0.1	1.605213
12.630050	0.1	1.603186
12.631717	0.1	1.602113
12.633383	0.1	1.601279
12.635050	0.1	1.600385
12.636717	0.1	1.600027
12.638383	0.1	1.599908
12.640050	0.1	1.598835
12.641717	0.1	1.595795
12.643383	0.1	1.589656
12.645050	0.1	1.579404
12.646717	0.1	1.564801
12.648383	0.1	1.547337
12.650050	0.1	1.529515
12.651717	0.1	1.513898
12.653383	0.1	1.502097
12.655050	0.1	1.493752
12.656717	0.1	1.486421
12.658383	0.1	1.478255
12.660050	0.1	1.470506
12.661717	0.1	1.465857
12.663383	0.1	1.464665
12.665050	0.1	1.464486
12.666717	0.1	1.461983
12.668383	0.1	1.455963
12.670050	0.1	1.447141
12.671717	0.1	1.437306
12.673383	0.1	1.428127
12.675050	0.1	1.419246
12.676717	0.1	1.410365
12.678383	0.1	1.402915
12.680050	0.1	1.398444
12.681717	0.1	1.395464
12.683383	0.1	1.389444
12.685050	0.1	1.377821
12.686717	0.1	1.362026
12.688383	0.1	1.345277
12.690050	0.1	1.330555
12.691717	0.1	1.319230
12.693383	0.1	1.310945
12.695050	0.1	1.304269
12.696717	0.1	1.298308
12.698383	0.1	1.292646
12.700050	0.1	1.287282
12.701717	0.1	1.282990
12.703383	0.1	1.279652
12.705050	0.1	1.275241
12.706717	0.1	1.268029
12.708383	0.1	1.258552
12.710050	0.1	1.248539
12.711717	0.1	1.239657
12.713383	0.1	1.233280
12.715050	0.1	1.229644
12.716717	0.1	1.227558
12.718383	0.1	1.224577
12.720050	0.1	1.218438
12.721717	0.1	1.207769
12.723383	0.1	1.192212
12.725050	0.1	1.173556
12.726717	0.1	1.155257
12.728383	0.1	1.140118
12.730050	0.1	1.129627
12.731717	0.1	1.124442
12.733383	0.1	1.124024
12.735050	0.1	1.125813
12.736717	0.1	1.126945
12.738383	0.1	1.126170
12.740050	0.1	1.123071
12.741717	0.1	1.117528
12.743383	0.1	1.109362
12.745050	0.1	1.098752
12.746717	0.1	1.086593
12.748383	0.1	1.074255
12.750050	0.1	1.063109
12.751717	0.1	1.053572
12.753383	0.1	1.045346
12.755050	0.1	1.038194
12.756717	0.1	1.032531
12.758383	0.1	1.028478
12.760050	0.1	1.024664
12.761717	0.1	1.019120
12.763383	0.1	1.010418
12.765050	0.1	0.999093
12.766717	0.1	0.987113
12.768383	0.1	0.976086
12.770050	0.1	0.966013
12.771717	0.1	0.956297
12.773383	0.1	0.946879
12.775050	0.1	0.937760
12.776717	0.1	0.928402
12.778383	0.1	0.917792
12.780050	0.1	0.905633
12.781717	0.1	0.892520
12.783383	0.1	0.880003
12.785050	0.1	0.869811
12.786717	0.1	0.862896
12.788383	0.1	0.859201
12.790050	0.1	0.857770
12.791717	0.1	0.856817
12.793383	0.1	0.855327
12.795050	0.1	0.853777
12.796717	0.1	0.852704
12.798383	0.1	0.850439
12.800050	0.1	0.843883
12.801717	0.1	0.832319
12.803383	0.1	0.818849
12.805050	0.1	0.807166
12.806717	0.1	0.797749
12.808383	0.1	0.789046
12.810050	0.1	0.780761
12.811717	0.1	0.772893
12.813383	0.1	0.764787
12.815050	0.1	0.756621
12.816717	0.1	0.750124
12.818383	0.1	0.747681
12.820050	0.1	0.749886
12.821717	0.1	0.754952
12.823383	0.1	0.759006
12.825050	0.1	0.758767
12.826717	0.1	0.753343
12.828383	0.1	0.744104
12.830050	0.1	0.732839
12.831717	0.1	0.720978
12.833383	0.1	0.709772
12.835050	0.1	0.699759
12.836717	0.1	0.691414
12.838383	0.1	0.685811
12.840050	0.1	0.683427
12.841717	0.1	0.683129
12.843383	0.1	0.683725
12.845050	0.1	0.685394
12.846717	0.1	0.688136
12.848383	0.1	0.690937
12.850050	0.1	0.691891
12.851717	0.1	0.690222
12.853383	0.1	0.687182
12.855050	0.1	0.684083
12.856717	0.1	0.680685
12.858383	0.1	0.676751
12.860050	0.1	0.673473
12.861717	0.1	0.672162
12.863383	0.1	0.673235
12.865050	0.1	0.676274
12.866717	0.1	0.680387
12.868383	0.1	0.683785
12.870050	0.1	0.684679
12.871717	0.1	0.682831
12.873383	0.1	0.678718
12.875050	0.1	0.672996
12.876717	0.1	0.667274
12.878383	0.1	0.664055
12.880050	0.1	0.664473
12.881717	0.1	0.666440
12.883383	0.1	0.667274
12.885050	0.1	0.666261
12.886717	0.1	0.663996
12.888383	0.1	0.661910
12.890050	0.1	0.662088
12.891717	0.1	0.665247
12.893383	0.1	0.669301
12.895050	0.1	0.671387
12.896717	0.1	0.670433
12.898383	0.1	0.666738
12.900050	0.1	0.661254
12.901717	0.1	0.655532
12.903383	0.1	0.651896
12.905050	0.1	0.651300
12.906717	0.1	0.652432
12.908383	0.1	0.652790
12.910050	0.1	0.651777
12.911717	0.1	0.651360
12.913383	0.1	0.653505
12.915050	0.1	0.657558
12.916717	0.1	0.660896
12.918383	0.1	0.663042
12.920050	0.1	0.665367
12.921717	0.1	0.668287
12.923383	0.1	0.670314
12.925050	0.1	0.670016
12.926717	0.1	0.667751
12.928383	0.1	0.665784
12.930050	0.1	0.666440
12.931717	0.1	0.670731
12.933383	0.1	0.677705
12.935050	0.1	0.685215
12.936717	0.1	0.691712
12.938383	0.1	0.697196
12.940050	0.1	0.701189
12.941717	0.1	0.701606
12.943383	0.1	0.697374
12.945050	0.1	0.690520
12.946717	0.1	0.683844
12.948383	0.1	0.678778
12.950050	0.1	0.675559
12.951717	0.1	0.674188
12.953383	0.1	0.673533
12.955050	0.1	0.671864
12.956717	0.1	0.668228
12.958383	0.1	0.664353
12.960050	0.1	0.662744
12.961717	0.1	0.663936
12.963383	0.1	0.666499
12.965050	0.1	0.669301
12.966717	0.1	0.672638
12.968383	0.1	0.676811
12.970050	0.1	0.681281
12.971717	0.1	0.685036
12.973383	0.1	0.687718
12.975050	0.1	0.688911
12.976717	0.1	0.687301
12.978383	0.1	0.682473
12.980050	0.1	0.676751
12.981717	0.1	0.673413
12.983383	0.1	0.673533
12.985050	0.1	0.676274
12.986717	0.1	0.679970
12.988383	0.1	0.683606
12.990050	0.1	0.686705
12.991717	0.1	0.689566
12.993383	0.1	0.691474
12.995050	0.1	0.689626
12.996717	0.1	0.682235
12.998383	0.1	0.671029
13.000050	0.1	0.660420
13.001717	0.1	0.653744
13.003383	0.1	0.652075
13.005050	0.1	0.654757
13.006717	0.1	0.660181
13.008383	0.1	0.665844
13.010050	0.1	0.669241
13.011717	0.1	0.669658
13.013383	0.1	0.668585
13.015050	0.1	0.667572
13.016717	0.1	0.667036
13.018383	0.1	0.666261
13.020050	0.1	0.664949
13.021717	0.1	0.664651
13.023383	0.1	0.666857
13.025050	0.1	0.671089
13.026717	0.1	0.675917
13.028383	0.1	0.681222
13.030050	0.1	0.687182
13.031717	0.1	0.693262
13.033383	0.1	0.698686
13.035050	0.1	0.702739
13.036717	0.1	0.704885
13.038383	0.1	0.705361
13.040050	0.1	0.704765
13.041717	0.1	0.702918
13.043383	0.1	0.699401
13.045050	0.1	0.695169
13.046717	0.1	0.692844
13.048383	0.1	0.694275
13.050050	0.1	0.698209
13.051717	0.1	0.701785
13.053383	0.1	0.703812
13.055050	0.1	0.705540
13.056717	0.1	0.708640
13.058383	0.1	0.713646
13.060050	0.1	0.719547
13.061717	0.1	0.724435
13.063383	0.1	0.726879
13.065050	0.1	0.727356
13.066717	0.1	0.727654
13.068383	0.1	0.728905
13.070050	0.1	0.730872
13.071717	0.1	0.733793
13.073383	0.1	0.737727
13.075050	0.1	0.742197
13.076717	0.1	0.746191
13.078383	0.1	0.749409
13.080050	0.1	0.752032
13.081717	0.1	0.754476
13.083383	0.1	0.757754
13.085050	0.1	0.762463
13.086717	0.1	0.768065
13.088383	0.1	0.773668
13.090050	0.1	0.779271
13.091717	0.1	0.786066
13.093383	0.1	0.795186
13.095050	0.1	0.805497
13.096717	0.1	0.814498
13.098383	0.1	0.820816
13.100050	0.1	0.826061
13.101717	0.1	0.832617
13.103383	0.1	0.841558
13.105050	0.1	0.851393
13.106717	0.1	0.859976
13.108383	0.1	0.867248
13.110050	0.1	0.874281
13.111717	0.1	0.880957
13.113383	0.1	0.886977
13.115050	0.1	0.892937
13.116717	0.1	0.899494
13.118383	0.1	0.906825
13.120050	0.1	0.915647
13.121717	0.1	0.926554
13.123383	0.1	0.938714
13.125050	0.1	0.950098
13.126717	0.1	0.959873
13.128383	0.1	0.969231
13.130050	0.1	0.979960
13.131717	0.1	0.993133
13.133383	0.1	1.007795
13.135050	0.1	1.022577
13.136717	0.1	1.036525
13.138383	0.1	1.048505
13.140050	0.1	1.056910
13.141717	0.1	1.061320
13.143383	0.1	1.061797
13.145050	0.1	1.059353
13.146717	0.1	1.056433
13.148383	0.1	1.056671
13.150050	0.1	1.062155
13.151717	0.1	1.072466
13.153383	0.1	1.085460
13.155050	0.1	1.098633
13.156717	0.1	1.109779
13.158383	0.1	1.117110
13.160050	0.1	1.120925
13.161717	0.1	1.123607
13.163383	0.1	1.128614
13.165050	0.1	1.137793
13.166717	0.1	1.149595
13.168383	0.1	1.160085
13.170050	0.1	1.165986
13.171717	0.1	1.167297
13.173383	0.1	1.166821
13.175050	0.1	1.166821
13.176717	0.1	1.167417
13.178383	0.1	1.167357
13.180050	0.1	1.166701
13.181717	0.1	1.167655
13.183383	0.1	1.172066
13.185050	0.1	1.180649
13.186717	0.1	1.196027
13.188383	0.1	1.224697
13.190050	0.1	1.274884
13.191717	0.1	1.350522
13.193383	0.1	1.447380
13.195050	0.1	1.555324
13.196717	0.1	1.663149
13.198383	0.1	1.761973
13.200050	0.1	1.846552
13.201717	0.1	1.915038
13.203383	0.1	1.967728
13.205050	0.1	2.004326
13.206717	0.1	2.021790
13.208383	0.1	2.016246
13.210050	0.1	1.985610
13.211717	0.1	1.931489
13.213383	0.1	1.858533
13.215050	0.1	1.772404
13.216717	0.1	1.679003
13.218383	0.1	1.584709
13.220050	0.1	1.496494
13.221717	0.1	1.420498
13.223383	0.1	1.360238
13.225050	0.1	1.316249
13.226717	0.1	1.285553
13.228383	0.1	1.263976
13.230050	0.1	1.248837
13.231717	0.1	1.238406
13.233383	0.1	1.231372
13.235050	0.1	1.227081
13.236717	0.1	1.226187
13.238383	0.1	1.229346
13.240050	0.1	1.235664
13.241717	0.1	1.242936
13.243383	0.1	1.248717
13.245050	0.1	1.250982
13.246717	0.1	1.249731
13.248383	0.1	1.247346
13.250050	0.1	1.247585
13.251717	0.1	1.251936
13.253383	0.1	1.259327
13.255050	0.1	1.269162
13.256717	0.1	1.282394
13.258383	0.1	1.299918
13.260050	0.1	1.320422
13.261717	0.1	1.341045
13.263383	0.1	1.360118
13.265050	0.1	1.378834
13.266717	0.1	1.399219
13.268383	0.1	1.421094
13.270050	0.1	1.443029
13.271717	0.1	1.464903
13.273383	0.1	1.488030
13.275050	0.1	1.513243
13.276717	0.1	1.540840
13.278383	0.1	1.570761
13.280050	0.1	1.602709
13.281717	0.1	1.636148
13.283383	0.1	1.671076
13.285050	0.1	1.707852
13.286717	0.1	1.746893
13.288383	0.1	1.788497
13.290050	0.1	1.834333
13.291717	0.1	1.887262
13.293383	0.1	1.947582
13.295050	0.1	2.012432
13.296717	0.1	2.078474
13.298383	0.1	2.144992
13.300050	0.1	2.213597
13.301717	0.1	2.286375
13.303383	0.1	2.364040
13.305050	0.1	2.446473
13.306717	0.1	2.534628
13.308383	0.1	2.629161
13.310050	0.1	2.728343
13.311717	0.1	2.828300
13.313383	0.1	2.926767
13.315050	0.1	3.025532
13.316717	0.1	3.127873
13.318383	0.1	3.235102
13.320050	0.1	3.347278
13.321717	0.1	3.465712
13.323383	0.1	3.592670
13.325050	0.1	3.729165
13.326717	0.1	3.872633
13.328383	0.1	4.019201
13.330050	0.1	4.167855
13.331717	0.1	4.320622
13.333383	0.1	4.479349
13.335050	0.1	4.643798
13.336717	0.1	4.812777
13.338383	0.1	4.984737
13.340050	0.1	5.159915
13.341717	0.1	5.340517
13.343383	0.1	5.528927
13.345050	0.1	5.725563
13.346717	0.1	5.929232
13.348383	0.1	6.139160
13.350050	0.1	6.356717
13.351717	0.1	6.584227
13.353383	0.1	6.823123
13.355050	0.1	7.072568
13.356717	0.1	7.331312
13.358383	0.1	7.597268
13.360050	0.1	7.867873
13.361717	0.1	8.141518
13.363383	0.1	8.418143
13.365050	0.1	8.698285
13.366717	0.1	8.983732
13.368383	0.1	9.277762
13.370050	0.1	9.583057
13.371717	0.1	9.900869
13.373383	0.1	10.230303
13.375050	0.1	10.570050
13.376717	0.1	10.919154
13.378383	0.1	11.277497
13.380050	0.1	11.645020
13.381717	0.1	12.022556
13.383383	0.1	12.411357
13.385050	0.1	12.812794
13.386717	0.1	13.226569
13.388383	0.1	13.650955
13.390050	0.1	14.085353
13.391717	0.1	14.530838
13.393383	0.1	14.988423
13.395050	0.1	15.458525
13.396717	0.1	15.941323
13.398383	0.1	16.438783
13.400050	0.1	16.953291
13.401717	0.1	17.485202
13.403383	0.1	18.033148
13.405050	0.1	18.596948
13.406717	0.1	19.176961
13.408383	0.1	19.771637
13.410050	0.1	20.377756
13.411717	0.1	20.994188
13.413383	0.1	21.622778
13.415050	0.1	22.266270
13.416717	0.1	22.925497
13.418383	0.1	23.598792
13.420050	0.1	24.284245
13.421717	0.1	24.981441
13.423383	0.1	25.691094
13.425050	0.1	26.414456
13.426717	0.1	27.152063
13.428383	0.1	27.902903
13.430050	0.1	28.663220
13.431717	0.1	29.428365
13.433383	0.1	30.195417
13.435050	0.1	30.963780
13.436717	0.1	31.735243
13.438383	0.1	32.512369
13.440050	0.1	33.296170
13.441717	0.1	34.083905
13.443383	0.1	34.871103
13.445050	0.1	35.654428
13.446717	0.1	36.432447
13.448383	0.1	37.204149
13.450050	0.1	37.968042
13.451717	0.1	38.722637
13.453383	0.1	39.465966
13.455050	0.1	40.195527
13.456717	0.1	40.909233
13.458383	0.1	41.605833
13.460050	0.1	42.283955
13.461717	0.1	42.941692
13.463383	0.1	43.577733
13.465050	0.1	44.192436
13.466717	0.1	44.786992
13.468383	0.1	45.361760
13.470050	0.1	45.916798
13.471717	0.1	46.452525
13.473383	0.1	46.967986
13.475050	0.1	47.459784
13.476717	0.1	47.924283
13.478383	0.1	48.360470
13.480050	0.1	48.769894
13.481717	0.1	49.154523
13.483383	0.1	49.514297
13.485050	0.1	49.847844
13.486717	0.1	50.153974
13.488383	0.1	50.432923
13.490050	0.1	50.686184
13.491717	0.1	50.915900
13.493383	0.1	51.124576
13.495050	0.1	51.313999
13.496717	0.1	51.483515
13.498383	0.1	51.630679
13.500050	0.1	51.754359
13.501717	0.1	51.856104
13.503383	0.1	51.938835
13.505050	0.1	52.004102
13.506717	0.1	52.050772
13.508383	0.1	52.077177
13.510050	0.1	52.082363
13.511717	0.1	52.067343
13.513383	0.1	52.034143
13.515050	0.1	51.983658
13.516717	0.1	51.915291
13.518383	0.1	51.828984
13.520050	0.1	51.725033
13.521717	0.1	51.603976
13.523383	0.1	51.466945
13.525050	0.1	51.314357
13.526717	0.1	51.144365
13.528383	0.1	50.954285
13.530050	0.1	50.742927
13.531717	0.1	50.510827
13.533383	0.1	50.258639
13.535050	0.1	49.986485
13.536717	0.1	49.694064
13.538383	0.1	49.381557
13.540050	0.1	49.048427
13.541717	0.1	48.693898
13.543383	0.1	48.317733
13.545050	0.1	47.920886
13.546717	0.1	47.504786
13.548383	0.1	47.070923
13.550050	0.1	46.619299
13.551717	0.1	46.147468
13.553383	0.1	45.652333
13.555050	0.1	45.132222
13.556717	0.1	44.587674
13.558383	0.1	44.019881
13.560050	0.1	43.430927
13.561717	0.1	42.824032
13.563383	0.1	42.200985
13.565050	0.1	41.559639
13.566717	0.1	40.896895
13.568383	0.1	40.212753
13.570050	0.1	39.509716
13.571717	0.1	38.790049
13.573383	0.1	38.054528
13.575050	0.1	37.303808
13.576717	0.1	36.539795
13.578383	0.1	35.764637
13.580050	0.1	34.977975
13.581717	0.1	34.178021
13.583383	0.1	33.364954
13.585050	0.1	32.542231
13.586717	0.1	31.714262
13.588383	0.1	30.883970
13.590050	0.1	30.052187
13.591717	0.1	29.218914
13.593383	0.1	28.384687
13.595050	0.1	27.550997
13.596717	0.1	26.718320
13.598383	0.1	25.886060
13.600050	0.1	25.053503
13.601717	0.1	24.222375
13.603383	0.1	23.396911
13.605050	0.1	22.581459
13.606717	0.1	21.777929
13.608383	0.1	20.986558
13.610050	0.1	20.207943
13.611717	0.1	19.443454
13.613383	0.1	18.694640
13.615050	0.1	17.963053
13.616717	0.1	17.249228
13.618383	0.1	16.551496
13.620050	0.1	15.866936
13.621717	0.1	15.195549
13.623383	0.1	14.541210
13.625050	0.1	13.906897
13.626717	0.1	13.292433
13.628383	0.1	12.696982
13.630050	0.1	12.122036
13.631717	0.1	11.570693
13.633383	0.1	11.043907
13.635050	0.1	10.539711
13.636717	0.1	10.055245
13.638383	0.1	9.588361
13.640050	0.1	9.137154
13.641717	0.1	8.700908
13.643383	0.1	8.280516
13.645050	0.1	7.878364
13.646717	0.1	7.497311
13.648383	0.1	7.138908
13.650050	0.1	6.801963
13.651717	0.1	6.483555
13.653383	0.1	6.180525
13.655050	0.1	5.891562
13.656717	0.1	5.616367
13.658383	0.1	5.354762
13.660050	0.1	5.106569
13.661717	0.1	4.872203
13.663383	0.1	4.651964
13.665050	0.1	4.445493
13.666717	0.1	4.252017
13.668383	0.1	4.070282
13.670050	0.1	3.898263
13.671717	0.1	3.734231
13.673383	0.1	3.578663
13.675050	0.1	3.432870
13.676717	0.1	3.296793
13.678383	0.1	3.169179
13.680050	0.1	3.048897
13.681717	0.1	2.936304
13.683383	0.1	2.833307
13.685050	0.1	2.740204
13.686717	0.1	2.653659
13.688383	0.1	2.569795
13.690050	0.1	2.487302
13.691717	0.1	2.407432
13.693383	0.1	2.331615
13.695050	0.1	2.261281
13.696717	0.1	2.197504
13.698383	0.1	2.140105
13.700050	0.1	2.087593
13.701717	0.1	2.038062
13.703383	0.1	1.989424
13.705050	0.1	1.940668
13.706717	0.1	1.892150
13.708383	0.1	1.845360
13.710050	0.1	1.802325
13.711717	0.1	1.764119
13.713383	0.1	1.729071
13.715050	0.1	1.694799
13.716717	0.1	1.660705
13.718383	0.1	1.626790
13.720050	0.1	1.592696
13.721717	0.1	1.558185
13.723383	0.1	1.525283
13.725050	0.1	1.497269
13.726717	0.1	1.475275
13.728383	0.1	1.456857
13.730050	0.1	1.439273
13.731717	0.1	1.421869
13.733383	0.1	1.405418
13.735050	0.1	1.389086
13.736717	0.1	1.370132
13.738383	0.1	1.347363
13.740050	0.1	1.322329
13.741717	0.1	1.297355
13.743383	0.1	1.273871
13.745050	0.1	1.253247
13.746717	0.1	1.235724
13.748383	0.1	1.220405
13.750050	0.1	1.206160
13.751717	0.1	1.192808
13.753383	0.1	1.179576
13.755050	0.1	1.165629
13.756717	0.1	1.150668
13.758383	0.1	1.135051
13.760050	0.1	1.120091
13.761717	0.1	1.107097
13.763383	0.1	1.095474
13.765050	0.1	1.084089
13.766717	0.1	1.072884
13.768383	0.1	1.062155
13.770050	0.1	1.051188
13.771717	0.1	1.038492
13.773383	0.1	1.023769
13.775050	0.1	1.008749
13.776717	0.1	0.995576
13.778383	0.1	0.984073
13.780050	0.1	0.972450
13.781717	0.1	0.960708
13.783383	0.1	0.950337
13.785050	0.1	0.941753
13.786717	0.1	0.933707
13.788383	0.1	0.925839
13.790050	0.1	0.919163
13.791717	0.1	0.913978
13.793383	0.1	0.909388
13.795050	0.1	0.904679
13.796717	0.1	0.899494
13.798383	0.1	0.892878
13.800050	0.1	0.883699
13.801717	0.1	0.872493
13.803383	0.1	0.861168
13.805050	0.1	0.851214
13.806717	0.1	0.841796
13.808383	0.1	0.831366
13.810050	0.1	0.819624
13.811717	0.1	0.808537
13.813383	0.1	0.800371
13.815050	0.1	0.795543
13.816717	0.1	0.792325
13.818383	0.1	0.789821
13.820050	0.1	0.788093
13.821717	0.1	0.786424
13.823383	0.1	0.783145
13.825050	0.1	0.776887
13.826717	0.1	0.768364
13.828383	0.1	0.758827
13.830050	0.1	0.749171
13.831717	0.1	0.739872
13.833383	0.1	0.732064
13.835050	0.1	0.726879
13.836717	0.1	0.724256
13.838383	0.1	0.723004
13.840050	0.1	0.722170
13.841717	0.1	0.720561
13.843383	0.1	0.716984
13.845050	0.1	0.711441
13.846717	0.1	0.705838
13.848383	0.1	0.701845
13.850050	0.1	0.699639
13.851717	0.1	0.698984
13.853383	0.1	0.699103
13.855050	0.1	0.698209
13.856717	0.1	0.694156
13.858383	0.1	0.687420
13.860050	0.1	0.680327
13.861717	0.1	0.675380
13.863383	0.1	0.673890
13.865050	0.1	0.674605
13.866717	0.1	0.673950
13.868383	0.1	0.670314
13.870050	0.1	0.665188
13.871717	0.1	0.660718
13.873383	0.1	0.656903
13.875050	0.1	0.652313
13.876717	0.1	0.645876
13.878383	0.1	0.639141
13.880050	0.1	0.635028
13.881717	0.1	0.635684
13.883383	0.1	0.641048
13.885050	0.1	0.648737
13.886717	0.1	0.656068
13.888383	0.1	0.661612
13.890050	0.1	0.665486
13.891717	0.1	0.668109
13.893383	0.1	0.669897
13.895050	0.1	0.670910
13.896717	0.1	0.671089
13.898383	0.1	0.670791
13.900050	0.1	0.669837
13.901717	0.1	0.667155
13.903383	0.1	0.662327
13.905050	0.1	0.657022
13.906717	0.1	0.653684
13.908383	0.1	0.653327
13.910050	0.1	0.655234
13.911717	0.1	0.658691
13.913383	0.1	0.662625
13.915050	0.1	0.665247
13.916717	0.1	0.665724
13.918383	0.1	0.664413
13.920050	0.1	0.662148
13.921717	0.1	0.659704
13.923383	0.1	0.657618
13.925050	0.1	0.656605
13.926717	0.1	0.656784
13.928383	0.1	0.656545
13.930050	0.1	0.653982
13.931717	0.1	0.648558
13.933383	0.1	0.640929
13.935050	0.1	0.633240
13.936717	0.1	0.628889
13.938383	0.1	0.629962
13.940050	0.1	0.636220
13.941717	0.1	0.646174
13.943383	0.1	0.656605
13.945050	0.1	0.663579
13.946717	0.1	0.665307
13.948383	0.1	0.663400
13.950050	0.1	0.660360
13.951717	0.1	0.657141
13.953383	0.1	0.654161
13.955050	0.1	0.652373
13.956717	0.1	0.652492
13.958383	0.1	0.654757
13.960050	0.1	0.659287
13.961717	0.1	0.665069
13.963383	0.1	0.670672
13.965050	0.1	0.676513
13.966717	0.1	0.683248
13.968383	0.1	0.689924
13.970050	0.1	0.694752
13.971717	0.1	0.696838
13.973383	0.1	0.696659
13.975050	0.1	0.696302
13.976717	0.1	0.698686
13.978383	0.1	0.705063
13.980050	0.1	0.713587
13.981717	0.1	0.721693
13.983383	0.1	0.728488
13.985050	0.1	0.734746
13.986717	0.1	0.741959
13.988383	0.1	0.750899
13.990050	0.1	0.761211
13.991717	0.1	0.772059
13.993383	0.1	0.783026
13.995050	0.1	0.793815
13.996717	0.1	0.803709
13.998383	0.1	0.812709
14.000050	0.1	0.822008
14.001717	0.1	0.833273
14.003383	0.1	0.846505
14.005050	0.1	0.860274
14.006717	0.1	0.873268
14.008383	0.1	0.885069
14.010050	0.1	0.895977
14.011717	0.1	0.907123
14.013383	0.1	0.920177
14.015050	0.1	0.936091
14.016717	0.1	0.955164
14.018383	0.1	0.977397
14.020050	0.1	1.002610
14.021717	0.1	1.029432
14.023383	0.1	1.056254
14.025050	0.1	1.083016
14.026717	0.1	1.109779
14.028383	0.1	1.135469
14.030050	0.1	1.159012
14.031717	0.1	1.180649
14.033383	0.1	1.201987
14.035050	0.1	1.224876
14.036717	0.1	1.250386
14.038383	0.1	1.278222
14.040050	0.1	1.306474
14.041717	0.1	1.332879
14.043383	0.1	1.356363
14.045050	0.1	1.377940
14.046717	0.1	1.399756
14.048383	0.1	1.424074
14.050050	0.1	1.451552
14.051717	0.1	1.481474
14.053383	0.1	1.511991
14.055050	0.1	1.542509
14.056717	0.1	1.574516
14.058383	0.1	1.610518
14.060050	0.1	1.651049
14.061717	0.1	1.694441
14.063383	0.1	1.738131
14.065050	0.1	1.780927
14.066717	0.1	1.823068
14.068383	0.1	1.865149
14.070050	0.1	1.907110
14.071717	0.1	1.949728
14.073383	0.1	1.994908
14.075050	0.1	2.044320
14.076717	0.1	2.096951
14.078383	0.1	2.149999
14.080050	0.1	2.200604
14.081717	0.1	2.247453
14.083383	0.1	2.290666
14.085050	0.1	2.332389
14.086717	0.1	2.374590
14.088383	0.1	2.418518
14.090050	0.1	2.464593
14.091717	0.1	2.512634
14.093383	0.1	2.561748
14.095050	0.1	2.611101
14.096717	0.1	2.661407
14.098383	0.1	2.713621
14.100050	0.1	2.767384
14.101717	0.1	2.820790
14.103383	0.1	2.872467
14.105050	0.1	2.922297
14.106717	0.1	2.970636
14.108383	0.1	3.018260
14.110050	0.1	3.066421
14.111717	0.1	3.115893
14.113383	0.1	3.165603
14.115050	0.1	3.213763
14.116717	0.1	3.260195
14.118383	0.1	3.305555
14.120050	0.1	3.350377
14.121717	0.1	3.394842
14.123383	0.1	3.438592
14.125050	0.1	3.480494
14.126717	0.1	3.520012
14.128383	0.1	3.558398
14.130050	0.1	3.598511
14.131717	0.1	3.641248
14.133383	0.1	3.684223
14.135050	0.1	3.723324
14.136717	0.1	3.756285
14.138383	0.1	3.783465
14.140050	0.1	3.807426
14.141717	0.1	3.831744
14.143383	0.1	3.858805
14.145050	0.1	3.887117
14.146717	0.1	3.913224
14.148383	0.1	3.934622
14.150050	0.1	3.951133
14.151717	0.1	3.964186
14.153383	0.1	3.975153
14.155050	0.1	3.983855
14.156717	0.1	3.988981
14.158383	0.1	3.990174
14.160050	0.1	3.988922
14.161717	0.1	3.986955
14.163383	0.1	3.984690
14.165050	0.1	3.982842
14.166717	0.1	3.982425
14.168383	0.1	3.982902
14.170050	0.1	3.982187
14.171717	0.1	3.977299
14.173383	0.1	3.966630
14.175050	0.1	3.950656
14.176717	0.1	3.931284
14.178383	0.1	3.910899
14.180050	0.1	3.892064
14.181717	0.1	3.876806
14.183383	0.1	3.863812
14.185050	0.1	3.849685
14.186717	0.1	3.831864
14.188383	0.1	3.809929
14.190050	0.1	3.784538
14.191717	0.1	3.756464
14.193383	0.1	3.726542
14.195050	0.1	3.695250
14.196717	0.1	3.662646
14.198383	0.1	3.629267
14.200050	0.1	3.595472
14.201717	0.1	3.560841
14.203383	0.1	3.524363
14.205050	0.1	3.485263
14.206717	0.1	3.443241
14.208383	0.1	3.398061
14.210050	0.1	3.350377
14.211717	0.1	3.302694
14.213383	0.1	3.257930
14.215050	0.1	3.217161
14.216717	0.1	3.177762
14.218383	0.1	3.135503
14.220050	0.1	3.088415
14.221717	0.1	3.037393
14.223383	0.1	2.983272
14.225050	0.1	2.925635
14.226717	0.1	2.864480
14.228383	0.1	2.801478
14.230050	0.1	2.739132
14.231717	0.1	2.679646
14.233383	0.1	2.624393
14.235050	0.1	2.572656
14.236717	0.1	2.522051
14.238383	0.1	2.471030
14.240050	0.1	2.420366
14.241717	0.1	2.371669
14.243383	0.1	2.324700
14.245050	0.1	2.276480
14.246717	0.1	2.225042
14.248383	0.1	2.171159
14.250050	0.1	2.117515
14.251717	0.1	2.066314
14.253383	0.1	2.016962
14.255050	0.1	1.967013
14.256717	0.1	1.915693
14.258383	0.1	1.864433
14.260050	0.1	1.814604
14.261717	0.1	1.766503
14.263383	0.1	1.720429
14.265050	0.1	1.677454
14.266717	0.1	1.637280
14.268383	0.1	1.597881
14.270050	0.1	1.557529
14.271717	0.1	1.516581
14.273383	0.1	1.476228
14.275050	0.1	1.438558
14.276717	0.1	1.405001
14.278383	0.1	1.375079
14.280050	0.1	1.346529
14.281717	0.1	1.317978
14.283383	0.1	1.289547
14.285050	0.1	1.261890
14.286717	0.1	1.235664
14.288383	0.1	1.211464
14.290050	0.1	1.190424
14.291717	0.1	1.173019
14.293383	0.1	1.157999
14.295050	0.1	1.142681
14.296717	0.1	1.123905
14.298383	0.1	1.100719
14.300050	0.1	1.074791
14.301717	0.1	1.048505
14.303383	0.1	1.024365
14.305050	0.1	1.004517
14.306717	0.1	0.990272
14.308383	0.1	0.981093
14.310050	0.1	0.974834
14.311717	0.1	0.968874
14.313383	0.1	0.961304
14.315050	0.1	0.951767
14.316717	0.1	0.941932
14.318383	0.1	0.933647
14.320050	0.1	0.927627
14.321717	0.1	0.923634
14.323383	0.1	0.920773
14.325050	0.1	0.918150
14.326717	0.1	0.915647
14.328383	0.1	0.913739
14.330050	0.1	0.913560
14.331717	0.1	0.915647
14.333383	0.1	0.920177
14.335050	0.1	0.925779
14.336717	0.1	0.930369
14.338383	0.1	0.932097
14.340050	0.1	0.930071
14.341717	0.1	0.924766
14.343383	0.1	0.917077
14.345050	0.1	0.907719
14.346717	0.1	0.898898
14.348383	0.1	0.893533
14.350050	0.1	0.893593
14.351717	0.1	0.898957
14.353383	0.1	0.907481
14.355050	0.1	0.915706
14.356717	0.1	0.919998
14.358383	0.1	0.919819
14.360050	0.1	0.918269
14.361717	0.1	0.919044
14.363383	0.1	0.923038
14.365050	0.1	0.928879
14.366717	0.1	0.934243
14.368383	0.1	0.937223
14.370050	0.1	0.937104
14.371717	0.1	0.934660
14.373383	0.1	0.932813
14.375050	0.1	0.935018
14.376717	0.1	0.941932
14.378383	0.1	0.951350
14.380050	0.1	0.961244
14.381717	0.1	0.972092
14.383383	0.1	0.984907
14.385050	0.1	0.998616
14.386717	0.1	1.010895
14.388383	0.1	1.020610
14.390050	0.1	1.027703
14.391717	0.1	1.032651
14.393383	0.1	1.036942
14.395050	0.1	1.042605
14.396717	0.1	1.051247
14.398383	0.1	1.062512
14.400050	0.1	1.074016
14.401717	0.1	1.084447
14.403383	0.1	1.094461
14.405050	0.1	1.104295
14.406717	0.1	1.112700
14.408383	0.1	1.118481
14.410050	0.1	1.121879
14.411717	0.1	1.124263
14.413383	0.1	1.126528
14.415050	0.1	1.129806
14.416717	0.1	1.135826
14.418383	0.1	1.145661
14.420050	0.1	1.158357
14.421717	0.1	1.171351
14.423383	0.1	1.182616
14.425050	0.1	1.191497
14.426717	0.1	1.197994
14.428383	0.1	1.202881
14.430050	0.1	1.208186
14.431717	0.1	1.214385
14.433383	0.1	1.219988
14.435050	0.1	1.223683
14.436717	0.1	1.226008
14.438383	0.1	1.228571
14.440050	0.1	1.232922
14.441717	0.1	1.239002
14.443383	0.1	1.245022
14.445050	0.1	1.249075
14.446717	0.1	1.250923
14.448383	0.1	1.251996
14.450050	0.1	1.254082
14.451717	0.1	1.258671
14.453383	0.1	1.266062
14.455050	0.1	1.275420
14.456717	0.1	1.285315
14.458383	0.1	1.294673
14.460050	0.1	1.303375
14.461717	0.1	1.312316
14.463383	0.1	1.323462
14.465050	0.1	1.338780
14.466717	0.1	1.358271
14.468383	0.1	1.379788
14.470050	0.1	1.401007
14.471717	0.1	1.421154
14.473383	0.1	1.440585
14.475050	0.1	1.460016
14.476717	0.1	1.479745
14.478383	0.1	1.500309
14.480050	0.1	1.522362
14.481717	0.1	1.546621
14.483383	0.1	1.574159
14.485050	0.1	1.605392
14.486717	0.1	1.640856
14.488383	0.1	1.680970
14.490050	0.1	1.724839
14.491717	0.1	1.770496
14.493383	0.1	1.816154
14.495050	0.1	1.861930
14.496717	0.1	1.908481
14.498383	0.1	1.956463
14.500050	0.1	2.006173
14.501717	0.1	2.058566
14.503383	0.1	2.114177
14.505050	0.1	2.172887
14.506717	0.1	2.234995
14.508383	0.1	2.300739
14.510050	0.1	2.368868
14.511717	0.1	2.436638
14.513383	0.1	2.502740
14.515050	0.1	2.569676
14.516717	0.1	2.641976
14.518383	0.1	2.722502
14.520050	0.1	2.810955
14.521717	0.1	2.905071
14.523383	0.1	3.001571
14.525050	0.1	3.097475
14.526717	0.1	3.192365
14.528383	0.1	3.287912
14.530050	0.1	3.384590
14.531717	0.1	3.481865
14.533383	0.1	3.580749
14.535050	0.1	3.683865
14.536717	0.1	3.794551
14.538383	0.1	3.914476
14.540050	0.1	4.042924
14.541717	0.1	4.177749
14.543383	0.1	4.316151
14.545050	0.1	4.454911
14.546717	0.1	4.592717
14.548383	0.1	4.730761
14.550050	0.1	4.870892
14.551717	0.1	5.014241
14.553383	0.1	5.162299
14.555050	0.1	5.316854
14.556717	0.1	5.478442
14.558383	0.1	5.645514
14.560050	0.1	5.815804
14.561717	0.1	5.988717
14.563383	0.1	6.166935
14.565050	0.1	6.353021
14.566717	0.1	6.546796
14.568383	0.1	6.746591
14.570050	0.1	6.952227
14.571717	0.1	7.164360
14.573383	0.1	7.383585
14.575050	0.1	7.609964
14.576717	0.1	7.841707
14.578383	0.1	8.076191
14.580050	0.1	8.312405
14.581717	0.1	8.551539
14.583383	0.1	8.795620
14.585050	0.1	9.046197
14.586717	0.1	9.303868
14.588383	0.1	9.567500
14.590050	0.1	9.836555
14.591717	0.1	10.112048
14.593383	0.1	10.395468
14.595050	0.1	10.686041
14.596717	0.1	10.980726
14.598383	0.1	11.275531
14.600050	0.1	11.567653
14.601717	0.1	11.856497
14.603383	0.1	12.144149
14.605050	0.1	12.433470
14.606717	0.1	12.725890
14.608383	0.1	13.020397
14.610050	0.1	13.314784
14.611717	0.1	13.607562
14.613383	0.1	13.899983
14.615050	0.1	14.197827
14.616717	0.1	14.511407
14.618383	0.1	14.852048
14.620050	0.1	15.224935
14.621717	0.1	15.625061
14.623383	0.1	16.038717
14.625050	0.1	16.448558
14.626717	0.1	16.838850
14.628383	0.1	17.198623
14.630050	0.1	17.523826
14.631717	0.1	17.815114
14.633383	0.1	18.075765
14.635050	0.1	18.308819
14.636717	0.1	18.514634
14.638383	0.1	18.689395
14.640050	0.1	18.825592
14.641717	0.1	18.915714
14.643383	0.1	18.958868
14.645050	0.1	18.964292
14.646717	0.1	18.948854
14.648383	0.1	18.930734
14.650050	0.1	18.922986
14.651717	0.1	18.929959
14.653383	0.1	18.947841
14.655050	0.1	18.968404
14.656717	0.1	18.983723
14.658383	0.1	18.988730
14.660050	0.1	18.981696
14.661717	0.1	18.963815
14.663383	0.1	18.937291
14.665050	0.1	18.902243
14.666717	0.1	18.855752
14.668383	0.1	18.794717
14.670050	0.1	18.717648
14.671717	0.1	18.625499
14.673383	0.1	18.520774
14.675050	0.1	18.405081
14.676717	0.1	18.278361
14.678383	0.1	18.141032
14.680050	0.1	17.994345
14.681717	0.1	17.839194
14.683383	0.1	17.675758
14.685050	0.1	17.504395
14.686717	0.1	17.325581
14.688383	0.1	17.140151
14.690050	0.1	16.948939
14.691717	0.1	16.752363
14.693383	0.1	16.550363
14.695050	0.1	16.342045
14.696717	0.1	16.127528
14.698383	0.1	15.908421
14.700050	0.1	15.687169
14.701717	0.1	15.465022
14.703383	0.1	15.242220
14.705050	0.1	15.018404
14.706717	0.1	14.793755
14.708383	0.1	14.569760
14.710050	0.1	14.348806
14.711717	0.1	14.132262
14.713383	0.1	13.920010
14.715050	0.1	13.711990
14.716717	0.1	13.508619
14.718383	0.1	13.310195
14.720050	0.1	13.116659
14.721717	0.1	12.927712
14.723383	0.1	12.742699
14.725050	0.1	12.561918
14.726717	0.1	12.386740
14.728383	0.1	12.217880
14.730050	0.1	12.055219
14.731717	0.1	11.897624
14.733383	0.1	11.742354
14.735050	0.1	11.587620
14.736717	0.1	11.434496
14.738383	0.1	11.285186
14.740050	0.1	11.141480
14.741717	0.1	11.005283
14.743383	0.1	10.877550
14.745050	0.1	10.757685
14.746717	0.1	10.644019
14.748383	0.1	10.534526
14.750050	0.1	10.427237
14.751717	0.1	10.321081
14.753383	0.1	10.215939
14.755050	0.1	10.112167
14.756717	0.1	10.010720
14.758383	0.1	9.912372
14.760050	0.1	9.816766
14.761717	0.1	9.722114
14.763383	0.1	9.626091
14.765050	0.1	9.528041
14.766717	0.1	9.429455
14.768383	0.1	9.333373
14.770050	0.1	9.242833
14.771717	0.1	9.158075
14.773383	0.1	9.075106
14.775050	0.1	8.989394
14.776717	0.1	8.899093
14.778383	0.1	8.804918
14.780050	0.1	8.708537
14.781717	0.1	8.611143
14.783383	0.1	8.513451
14.785050	0.1	8.416534
14.786717	0.1	8.320630
14.788383	0.1	8.224428
14.790050	0.1	8.126855
14.791717	0.1	8.028389
14.793383	0.1	7.929445
14.795050	0.1	7.829428
14.796717	0.1	7.727802
14.798383	0.1	7.626355
14.800050	0.1	7.528007
14.801717	0.1	7.433534
14.803383	0.1	7.341743
14.805050	0.1	7.250786
14.806717	0.1	7.159412
14.808383	0.1	7.067442
14.810050	0.1	6.975770
14.811717	0.1	6.886304
14.813383	0.1	6.801069
14.815050	0.1	6.720007
14.816717	0.1	6.640852
14.818383	0.1	6.562233
14.820050	0.1	6.484688
14.821717	0.1	6.408573
14.823383	0.1	6.333352
14.825050	0.1	6.259084
14.826717	0.1	6.186962
14.828383	0.1	6.117881
14.830050	0.1	6.051243
14.831717	0.1	5.984903
14.833383	0.1	5.916834
14.835050	0.1	5.847276
14.836717	0.1	5.778134
14.838383	0.1	5.710900
14.840050	0.1	5.646229
14.841717	0.1	5.583704
14.843383	0.1	5.522490
14.845050	0.1	5.461872
14.846717	0.1	5.401552
14.848383	0.1	5.341292
14.850050	0.1	5.280435
14.851717	0.1	5.217493
14.853383	0.1	5.151928
14.855050	0.1	5.084873
14.856717	0.1	5.018950
14.858383	0.1	4.956961
14.860050	0.1	4.899442
14.861717	0.1	4.844249
14.863383	0.1	4.788757
14.865050	0.1	4.731953
14.866717	0.1	4.673839
14.868383	0.1	4.613877
14.870050	0.1	4.551888
14.871717	0.1	4.489422
14.873383	0.1	4.429519
14.875050	0.1	4.373849
14.876717	0.1	4.321397
14.878383	0.1	4.269183
14.880050	0.1	4.214466
14.881717	0.1	4.155636
14.883383	0.1	4.093170
14.885050	0.1	4.028976
14.886717	0.1	3.964663
14.888383	0.1	3.899634
14.890050	0.1	3.832102
14.891717	0.1	3.761649
14.893383	0.1	3.690660
14.895050	0.1	3.623128
14.896717	0.1	3.560603
14.898383	0.1	3.501177
14.900050	0.1	3.442288
14.901717	0.1	3.383279
14.903383	0.1	3.325165
14.905050	0.1	3.269196
14.906717	0.1	3.215134
14.908383	0.1	3.161788
14.910050	0.1	3.108084
14.911717	0.1	3.053963
14.913383	0.1	3.000736
14.915050	0.1	2.949417
14.916717	0.1	2.899647
14.918383	0.1	2.850831
14.920050	0.1	2.802789
14.921717	0.1	2.754569
14.923383	0.1	2.704203
14.925050	0.1	2.649784
14.926717	0.1	2.591789
14.928383	0.1	2.533138
14.930050	0.1	2.477288
14.931717	0.1	2.426446
14.933383	0.1	2.380788
14.935050	0.1	2.338350
14.936717	0.1	2.296984
14.938383	0.1	2.255559
14.940050	0.1	2.214193
14.941717	0.1	2.174020
14.943383	0.1	2.136052
14.945050	0.1	2.100349
14.946717	0.1	2.066314
14.948383	0.1	2.033293
14.950050	0.1	2.001524
14.951717	0.1	1.972020
14.953383	0.1	1.945913
14.955050	0.1	1.922727
14.956717	0.1	1.901329
14.958383	0.1	1.880467
14.960050	0.1	1.858533
14.961717	0.1	1.834154
14.963383	0.1	1.807511
14.965050	0.1	1.779735
14.966717	0.1	1.752198
14.968383	0.1	1.726449
14.970050	0.1	1.703858
14.971717	0.1	1.685321
14.973383	0.1	1.670420
14.975050	0.1	1.658321
14.976717	0.1	1.647890
14.978383	0.1	1.637757
14.980050	0.1	1.626909
14.981717	0.1	1.615584
14.983383	0.1	1.604438
14.985050	0.1	1.594007
14.986717	0.1	1.584232
14.988383	0.1	1.574218
14.990050	0.1	1.562417
14.991717	0.1	1.549184
14.993383	0.1	1.537144
14.995050	0.1	1.528561
14.996717	0.1	1.523435
14.998383	0.1	1.519799
15.000050	0.1	1.515269
15.001717	0.1	1.509249
15.003383	0.1	1.502812
15.005050	0.1	1.497865
15.006717	0.1	1.496852
15.008383	0.1	1.500666
15.010050	0.1	1.507461
15.011717	0.1	1.514137
15.013383	0.1	1.518250
15.015050	0.1	1.518965
15.016717	0.1	1.517892
15.018383	0.1	1.517832
15.020050	0.1	1.520217
15.021717	0.1	1.524150
15.023383	0.1	1.527011
15.025050	0.1	1.527608
15.026717	0.1	1.526773
15.028383	0.1	1.525581
15.030050	0.1	1.523972
15.031717	0.1	1.521885
15.033383	0.1	1.519919
15.035050	0.1	1.518846
15.036717	0.1	1.518786
15.038383	0.1	1.519680
15.040050	0.1	1.522362
15.041717	0.1	1.527071
15.043383	0.1	1.533389
15.045050	0.1	1.541555
15.046717	0.1	1.552224
15.048383	0.1	1.565039
15.050050	0.1	1.579285
15.051717	0.1	1.594901
15.053383	0.1	1.611412
15.055050	0.1	1.627505
15.056717	0.1	1.643062
15.058383	0.1	1.658678
15.060050	0.1	1.673997
15.061717	0.1	1.687825
15.063383	0.1	1.699984
15.065050	0.1	1.710653
15.066717	0.1	1.719654
15.068383	0.1	1.728296
15.070050	0.1	1.739740
15.071717	0.1	1.756668
15.073383	0.1	1.778305
15.075050	0.1	1.800656
15.076717	0.1	1.820088
15.078383	0.1	1.836717
15.080050	0.1	1.853526
15.081717	0.1	1.873970
15.083383	0.1	1.900435
15.085050	0.1	1.931667
15.086717	0.1	1.962900
15.088383	0.1	1.989365
15.090050	0.1	2.010346
15.091717	0.1	2.028763
15.093383	0.1	2.048612
15.095050	0.1	2.072811
15.096717	0.1	2.101839
15.098383	0.1	2.134383
15.100050	0.1	2.169371
15.101717	0.1	2.205551
15.103383	0.1	2.242088
15.105050	0.1	2.278268
15.106717	0.1	2.313137
15.108383	0.1	2.345622
15.110050	0.1	2.375424
15.111717	0.1	2.404452
15.113383	0.1	2.435506
15.115050	0.1	2.470017
15.116717	0.1	2.507627
15.118383	0.1	2.547562
15.120050	0.1	2.589226
15.121717	0.1	2.631784
15.123383	0.1	2.674639
15.125050	0.1	2.717257
15.126717	0.1	2.758682
15.128383	0.1	2.798498
15.130050	0.1	2.837956
15.131717	0.1	2.879977
15.133383	0.1	2.927125
15.135050	0.1	2.978623
15.136717	0.1	3.030360
15.138383	0.1	3.078878
15.140050	0.1	3.124297
15.141717	0.1	3.169835
15.143383	0.1	3.218949
15.145050	0.1	3.273070
15.146717	0.1	3.331185
15.148383	0.1	3.391028
15.150050	0.1	3.450990
15.151717	0.1	3.510773
15.153383	0.1	3.570974
15.155050	0.1	3.632248
15.156717	0.1	3.694952
15.158383	0.1	3.759921
15.160050	0.1	3.828049
15.161717	0.1	3.899932
15.163383	0.1	3.974319
15.165050	0.1	4.048407
15.166717	0.1	4.120171
15.168383	0.1	4.189790
15.170050	0.1	4.258156
15.171717	0.1	4.326105
15.173383	0.1	4.394532
15.175050	0.1	4.465282
15.176717	0.1	4.541517
15.178383	0.1	4.625559
15.180050	0.1	4.716933
15.181717	0.1	4.812658
15.183383	0.1	4.909933
15.185050	0.1	5.005837
15.186717	0.1	5.098224
15.188383	0.1	5.187333
15.190050	0.1	5.275607
15.191717	0.1	5.365134
15.193383	0.1	5.455494
15.195050	0.1	5.544842
15.196717	0.1	5.632401
15.198383	0.1	5.718887
15.200050	0.1	5.805135
15.201717	0.1	5.890966
15.203383	0.1	5.975783
15.205050	0.1	6.059647
15.206717	0.1	6.142676
15.208383	0.1	6.225407
15.210050	0.1	6.308258
15.211717	0.1	6.391287
15.213383	0.1	6.472588
15.215050	0.1	6.549538
15.216717	0.1	6.622136
15.218383	0.1	6.692529
15.220050	0.1	6.761551
15.221717	0.1	6.827474
15.223383	0.1	6.887913
15.225050	0.1	6.941498
15.226717	0.1	6.989837
15.228383	0.1	7.036388
15.230050	0.1	7.082582
15.231717	0.1	7.126570
15.233383	0.1	7.165730
15.235050	0.1	7.198871
15.236717	0.1	7.225514
15.238383	0.1	7.245601
15.240050	0.1	7.259608
15.241717	0.1	7.268131
15.243383	0.1	7.271648
15.245050	0.1	7.270098
15.246717	0.1	7.262767
15.248383	0.1	7.248700
15.250050	0.1	7.228315
15.251717	0.1	7.203818
15.253383	0.1	7.178009
15.255050	0.1	7.151664
15.256717	0.1	7.123471
15.258383	0.1	7.090509
15.260050	0.1	7.050395
15.261717	0.1	7.003725
15.263383	0.1	6.953597
15.265050	0.1	6.902457
15.266717	0.1	6.850481
15.268383	0.1	6.797493
15.270050	0.1	6.744206
15.271717	0.1	6.691277
15.273383	0.1	6.638110
15.275050	0.1	6.583631
15.276717	0.1	6.528676
15.278383	0.1	6.475330
15.280050	0.1	6.424189
15.281717	0.1	6.373525
15.283383	0.1	6.321490
15.285050	0.1	6.267906
15.286717	0.1	6.214083
15.288383	0.1	6.162286
15.290050	0.1	6.114483
15.291717	0.1	6.071806
15.293383	0.1	6.035388
15.295050	0.1	6.006658
15.296717	0.1	5.986274
15.298383	0.1	5.973280
15.300050	0.1	5.965412
15.301717	0.1	5.960882
15.303383	0.1	5.961061
15.305050	0.1	5.968929
15.306717	0.1	5.986512
15.308383	0.1	6.013632
15.310050	0.1	6.049514
15.311717	0.1	6.093502
15.313383	0.1	6.145954
15.315050	0.1	6.208063
15.316717	0.1	6.281436
15.318383	0.1	6.368816
15.320050	0.1	6.473482
15.321717	0.1	6.596089
15.323383	0.1	6.734610
15.325050	0.1	6.886185
15.326717	0.1	7.049084
15.328383	0.1	7.224024
15.330050	0.1	7.413567
15.331717	0.1	7.620633
15.333383	0.1	7.847310
15.335050	0.1	8.094848
15.336717	0.1	8.364559
15.338383	0.1	8.657456
15.340050	0.1	8.973122
15.341717	0.1	9.309948
15.343383	0.1	9.667099
15.345050	0.1	10.046602
15.346717	0.1	10.451973
15.348383	0.1	10.886133
15.350050	0.1	11.351288
15.351717	0.1	11.848748
15.353383	0.1	12.378634
15.355050	0.1	12.940586
15.356717	0.1	13.535500
15.358383	0.1	14.166296
15.360050	0.1	14.837147
15.361717	0.1	15.551926
15.363383	0.1	16.314031
15.365050	0.1	17.125310
15.366717	0.1	17.987491
15.368383	0.1	18.903137
15.370050	0.1	19.874574
15.371717	0.1	20.904125
15.373383	0.1	21.995129
15.375050	0.1	23.152055
15.376717	0.1	24.379314
15.378383	0.1	25.680067
15.380050	0.1	27.057828
15.381717	0.1	28.517486
15.383383	0.1	30.063512
15.385050	0.1	31.700255
15.386717	0.1	33.433499
15.388383	0.1	35.269799
15.390050	0.1	37.214937
15.391717	0.1	39.273384
15.393383	0.1	41.449549
15.395050	0.1	43.748739
15.396717	0.1	46.178224
15.398383	0.1	48.747125
15.400050	0.1	51.463726
15.401717	0.1	54.334465
15.403383	0.1	57.366196
15.405050	0.1	60.566965
15.406717	0.1	63.944999
15.408383	0.1	67.508046
15.410050	0.1	71.262423
15.411717	0.1	75.213496
15.413383	0.1	79.365616
15.415050	0.1	83.724444
15.416717	0.1	88.298147
15.418383	0.1	93.096441
15.420050	0.1	98.127669
15.421717	0.1	103.398568
15.423383	0.1	108.915097
15.425050	0.1	114.682979
15.426717	0.1	120.707996
15.428383	0.1	126.995571
15.430050	0.1	133.550473
15.431717	0.1	140.377232
15.433383	0.1	147.480735
15.435050	0.1	154.864618
15.436717	0.1	162.530670
15.438383	0.1	170.480083
15.440050	0.1	178.715955
15.441717	0.1	187.241804
15.443383	0.1	196.058881
15.445050	0.1	205.168617
15.446717	0.1	214.575065
15.448383	0.1	224.283887
15.450050	0.1	234.298899
15.451717	0.1	244.621053
15.453383	0.1	255.249575
15.455050	0.1	266.188339
15.456717	0.1	277.448015
15.458383	0.1	289.039391
15.460050	0.1	300.969023
15.461717	0.1	313.242573
15.463383	0.1	325.868268
15.465050	0.1	338.857015
15.466717	0.1	352.222762
15.468383	0.1	365.982077
15.470050	0.1	380.152069
15.471717	0.1	394.749844
15.473383	0.1	409.796262
15.475050	0.1	425.318684
15.476717	0.1	441.346731
15.478383	0.1	457.907823
15.480050	0.1	475.027411
15.481717	0.1	492.730885
15.483383	0.1	511.043579
15.485050	0.1	529.993029
15.486717	0.1	549.610648
15.488383	0.1	569.930170
15.490050	0.1	590.984439
15.491717	0.1	612.798489
15.493383	0.1	635.386386
15.495050	0.1	658.754448
15.496717	0.1	682.905774
15.498383	0.1	707.837445
15.500050	0.1	733.535095
15.501717	0.1	759.973392
15.503383	0.1	787.119376
15.505050	0.1	814.932753
15.506717	0.1	843.361070
15.508383	0.1	872.334234
15.510050	0.1	901.768142
15.511717	0.1	931.571360
15.513383	0.1	961.640713
15.515050	0.1	991.856277
15.516717	0.1	1,022.086026
15.518383	0.1	1,052.192274
15.520050	0.1	1,082.035606
15.521717	0.1	1,111.475176
15.523383	0.1	1,140.360721
15.525050	0.1	1,168.535421
15.526717	0.1	1,195.856583
15.528383	0.1	1,222.204996
15.530050	0.1	1,247.472778
15.531717	0.1	1,271.549599
15.533383	0.1	1,294.320482
15.535050	0.1	1,315.676589
15.536717	0.1	1,335.533520
15.538383	0.1	1,353.837034
15.540050	0.1	1,370.546840
15.541717	0.1	1,385.628127
15.543383	0.1	1,399.058008
15.545050	0.1	1,410.829807
15.546717	0.1	1,420.950855
15.548383	0.1	1,429.446425
15.550050	0.1	1,436.362948
15.551717	0.1	1,441.757169
15.553383	0.1	1,445.682612
15.555050	0.1	1,448.179927
15.556717	0.1	1,449.287084
15.558383	0.1	1,449.076739
15.560050	0.1	1,447.662499
15.561717	0.1	1,445.164409
15.563383	0.1	1,441.673722
15.565050	0.1	1,437.240925
15.566717	0.1	1,431.894865
15.568383	0.1	1,425.676312
15.570050	0.1	1,418.657209
15.571717	0.1	1,410.932446
15.573383	0.1	1,402.601683
15.575050	0.1	1,393.762672
15.576717	0.1	1,384.508156
15.578383	0.1	1,374.913953
15.580050	0.1	1,365.020118
15.581717	0.1	1,354.830644
15.583383	0.1	1,344.344636
15.585050	0.1	1,333.578189
15.586717	0.1	1,322.559555
15.588383	0.1	1,311.321873
15.590050	0.1	1,299.903470
15.591717	0.1	1,288.356679
15.593383	0.1	1,276.749151
15.595050	0.1	1,265.140788
15.596717	0.1	1,253.558949
15.598383	0.1	1,242.002502
15.600050	0.1	1,230.467095
15.601717	0.1	1,218.957974
15.603383	0.1	1,207.485092
15.605050	0.1	1,196.060014
15.606717	0.1	1,184.694897
15.608383	0.1	1,173.395048
15.610050	0.1	1,162.155399
15.611717	0.1	1,150.969157
15.613383	0.1	1,139.840373
15.615050	0.1	1,128.786095
15.616717	0.1	1,117.825575
15.618383	0.1	1,106.963820
15.620050	0.1	1,096.190697
15.621717	0.1	1,085.494285
15.623383	0.1	1,074.866776
15.625050	0.1	1,064.305786
15.626717	0.1	1,053.816501
15.628383	0.1	1,043.406072
15.630050	0.1	1,033.075096
15.631717	0.1	1,022.818149
15.633383	0.1	1,012.626828
15.635050	0.1	1,002.489925
15.636717	0.1	992.395639
15.638383	0.1	982.340812
15.640050	0.1	972.334443
15.641717	0.1	962.388156
15.643383	0.1	952.504155
15.645050	0.1	942.673024
15.646717	0.1	932.885941
15.648383	0.1	923.144872
15.650050	0.1	913.453276
15.651717	0.1	903.802091
15.653383	0.1	894.173020
15.655050	0.1	884.550743
15.656717	0.1	874.928646
15.658383	0.1	865.309528
15.660050	0.1	855.701974
15.661717	0.1	846.113613
15.663383	0.1	836.547246
15.665050	0.1	826.999833
15.666717	0.1	817.464281
15.668383	0.1	807.936001
15.670050	0.1	798.416245
15.671717	0.1	788.906264
15.673383	0.1	779.402720
15.675050	0.1	769.899891
15.676717	0.1	760.392830
15.678383	0.1	750.880823
15.680050	0.1	741.367086
15.681717	0.1	731.852098
15.683383	0.1	722.332282
15.685050	0.1	712.805790
15.686717	0.1	703.273398
15.688383	0.1	693.737131
15.690050	0.1	684.203129
15.691717	0.1	674.679200
15.693383	0.1	665.168206
15.695050	0.1	655.663649
15.696717	0.1	646.152654
15.698383	0.1	636.625685
15.700050	0.1	627.088048
15.701717	0.1	617.557443
15.703383	0.1	608.050144
15.705050	0.1	598.573124
15.706717	0.1	589.126145
15.708383	0.1	579.704975
15.710050	0.1	570.305381
15.711717	0.1	560.927544
15.713383	0.1	551.574501
15.715050	0.1	542.248043
15.716717	0.1	532.948168
15.718383	0.1	523.676069
15.720050	0.1	514.435560
15.721717	0.1	505.232901
15.723383	0.1	496.077508
15.725050	0.1	486.980467
15.726717	0.1	477.949469
15.728383	0.1	468.987254
15.730050	0.1	460.094241
15.731717	0.1	451.271859
15.733383	0.1	442.522373
15.735050	0.1	433.846500
15.736717	0.1	425.244357
15.738383	0.1	416.717435
15.740050	0.1	408.268595
15.741717	0.1	399.902070
15.743383	0.1	391.622924
15.745050	0.1	383.438014
15.746717	0.1	375.356816
15.748383	0.1	367.387794
15.750050	0.1	359.533331
15.751717	0.1	351.790449
15.753383	0.1	344.155153
15.755050	0.1	336.626967
15.756717	0.1	329.209049
15.758383	0.1	321.906049
15.760050	0.1	314.721067
15.761717	0.1	307.656247
15.763383	0.1	300.714332
15.765050	0.1	293.898123
15.766717	0.1	287.208574
15.768383	0.1	280.644136
15.770050	0.1	274.202006
15.771717	0.1	267.880992
15.773383	0.1	261.681930
15.775050	0.1	255.606249
15.776717	0.1	249.656513
15.778383	0.1	243.835762
15.780050	0.1	238.144233
15.781717	0.1	232.578828
15.783383	0.1	227.136387
15.785050	0.1	221.816791
15.786717	0.1	216.621829
15.788383	0.1	211.551500
15.790050	0.1	206.602586
15.791717	0.1	201.770198
15.793383	0.1	197.050702
15.795050	0.1	192.444098
15.796717	0.1	187.953185
15.798383	0.1	183.580171
15.800050	0.1	179.324101
15.801717	0.1	175.180148
15.803383	0.1	171.143542
15.805050	0.1	167.212198
15.806717	0.1	163.385639
15.808383	0.1	159.662077
15.810050	0.1	156.038413
15.811717	0.1	152.511248
15.813383	0.1	149.077305
15.815050	0.1	145.734378
15.816717	0.1	142.482468
15.818383	0.1	139.323481
15.820050	0.1	136.257895
15.821717	0.1	133.282431
15.823383	0.1	130.392082
15.825050	0.1	127.583213
15.826717	0.1	124.855049
15.828383	0.1	122.207470
15.830050	0.1	119.637973
15.831717	0.1	117.142625
15.833383	0.1	114.718146
15.835050	0.1	112.361855
15.836717	0.1	110.070712
15.838383	0.1	107.842571
15.840050	0.1	105.677432
15.841717	0.1	103.575772
15.843383	0.1	101.537353
15.845050	0.1	99.560744
15.846717	0.1	97.643024
15.848383	0.1	95.781094
15.850050	0.1	93.973404
15.851717	0.1	92.218405
15.853383	0.1	90.513592
15.855050	0.1	88.856226
15.856717	0.1	87.244635
15.858383	0.1	85.678523
15.860050	0.1	84.157591
15.861717	0.1	82.681661
15.863383	0.1	81.249838
15.865050	0.1	79.860156
15.866717	0.1	78.510766
15.868383	0.1	77.200179
15.870050	0.1	75.924937
15.871717	0.1	74.679618
15.873383	0.1	73.459212
15.875050	0.1	72.263424
15.876717	0.1	71.096723
15.878383	0.1	69.963281
15.880050	0.1	68.862681
15.881717	0.1	67.791585
15.883383	0.1	66.747491
15.885050	0.1	65.729264
15.886717	0.1	64.736132
15.888383	0.1	63.767377
15.890050	0.1	62.822465
15.891717	0.1	61.900083
15.893383	0.1	60.998384
15.895050	0.1	60.115401
15.896717	0.1	59.249762
15.898383	0.1	58.402363
15.900050	0.1	57.575348
15.901717	0.1	56.769255
15.903383	0.1	55.981997
15.905050	0.1	55.211488
15.906717	0.1	54.457012
15.908383	0.1	53.719047
15.910050	0.1	52.997592
15.911717	0.1	52.291456
15.913383	0.1	51.599744
15.915050	0.1	50.923052
15.916717	0.1	50.263169
15.918383	0.1	49.620512
15.920050	0.1	48.993471
15.921717	0.1	48.380318
15.923383	0.1	47.779921
15.925050	0.1	47.191682
15.926717	0.1	46.615425
15.928383	0.1	46.052280
15.930050	0.1	45.503261
15.931717	0.1	44.969144
15.933383	0.1	44.450465
15.935050	0.1	43.946865
15.936717	0.1	43.456438
15.938383	0.1	42.976322
15.940050	0.1	42.503956
15.941717	0.1	42.039814
15.943383	0.1	41.587415
15.945050	0.1	41.150155
15.946717	0.1	40.728452
15.948383	0.1	40.319445
15.950050	0.1	39.919975
15.951717	0.1	39.528849
15.953383	0.1	39.146485
15.955050	0.1	38.773062
15.956717	0.1	38.408282
15.958383	0.1	38.052144
15.960050	0.1	37.704172
15.961717	0.1	37.363055
15.963383	0.1	37.026706
15.965050	0.1	36.693754
15.966717	0.1	36.364319
15.968383	0.1	36.039653
15.970050	0.1	35.721304
15.971717	0.1	35.409333
15.973383	0.1	35.102131
15.975050	0.1	34.796836
15.976717	0.1	34.490289
15.978383	0.1	34.180405
15.980050	0.1	33.867540
15.981717	0.1	33.553483
15.983383	0.1	33.238949
15.985050	0.1	32.923045
15.986717	0.1	32.604994
15.988383	0.1	32.284083
15.990050	0.1	31.958701
15.991717	0.1	31.627001
15.993383	0.1	31.288030
15.995050	0.1	30.942740
15.996717	0.1	30.593337
15.998383	0.1	30.241670
16.000050	0.1	29.888930
16.001717	0.1	29.534520
16.003383	0.1	29.176535
16.005050	0.1	28.812768
16.006717	0.1	28.442146
16.008383	0.1	28.065743
16.010050	0.1	27.686538
16.011717	0.1	27.307095
16.013383	0.1	26.928009
16.015050	0.1	26.548328
16.016717	0.1	26.167633
16.018383	0.1	25.785984
16.020050	0.1	25.404097
16.021717	0.1	25.022925
16.023383	0.1	24.644674
16.025050	0.1	24.272980
16.026717	0.1	23.911180
16.028383	0.1	23.559631
16.030050	0.1	23.216011
16.031717	0.1	22.877039
16.033383	0.1	22.540153
16.035050	0.1	22.204937
16.036717	0.1	21.872999
16.038383	0.1	21.546902
16.040050	0.1	21.228732
16.041717	0.1	20.919145
16.043383	0.1	20.618142
16.045050	0.1	20.325781
16.046717	0.1	20.041705
16.048383	0.1	19.764603
16.050050	0.1	19.492508
16.051717	0.1	19.224287
16.053383	0.1	18.961252
16.055050	0.1	18.706263
16.056717	0.1	18.462003
16.058383	0.1	18.230022
16.060050	0.1	18.010796
16.061717	0.1	17.802418
16.063383	0.1	17.600478
16.065050	0.1	17.401041
16.066717	0.1	17.203570
16.068383	0.1	17.010034
16.070050	0.1	16.823352
16.071717	0.1	16.644658
16.073383	0.1	16.471804
16.075050	0.1	16.301991
16.076717	0.1	16.135098
16.078383	0.1	15.973092
16.080050	0.1	15.816928
16.081717	0.1	15.665651
16.083383	0.1	15.517176
16.085050	0.1	15.370549
16.086717	0.1	15.226603
16.088383	0.1	15.087069
16.090050	0.1	14.951290
16.091717	0.1	14.816166
16.093383	0.1	14.679552
16.095050	0.1	14.543117
16.096717	0.1	14.410795
16.098383	0.1	14.285267
16.100050	0.1	14.166773
16.101717	0.1	14.054120
16.103383	0.1	13.945402
16.105050	0.1	13.838948
16.106717	0.1	13.734401
16.108383	0.1	13.632120
16.110050	0.1	13.531388
16.111717	0.1	13.430179
16.113383	0.1	13.326705
16.115050	0.1	13.221622
16.116717	0.1	13.116897
16.118383	0.1	13.014496
16.120050	0.1	12.914420
16.121717	0.1	12.815774
16.123383	0.1	12.719155
16.125050	0.1	12.625755
16.126717	0.1	12.536467
16.128383	0.1	12.450696
16.130050	0.1	12.367309
16.131717	0.1	12.285531
16.133383	0.1	12.205184
16.135050	0.1	12.126446
16.136717	0.1	12.049974
16.138383	0.1	11.974395
16.140050	0.1	11.897445
16.141717	0.1	11.818231
16.143383	0.1	11.737765
16.145050	0.1	11.658610
16.146717	0.1	11.584461
16.148383	0.1	11.517347
16.150050	0.1	11.455358
16.151717	0.1	11.393905
16.153383	0.1	11.329950
16.155050	0.1	11.264563
16.156717	0.1	11.201382
16.158383	0.1	11.142195
16.160050	0.1	11.085213
16.161717	0.1	11.028588
16.163383	0.1	10.972918
16.165050	0.1	10.919393
16.166717	0.1	10.867656
16.168383	0.1	10.816217
16.170050	0.1	10.764361
16.171717	0.1	10.712565
16.173383	0.1	10.661841
16.175050	0.1	10.612965
16.176717	0.1	10.567070
16.178383	0.1	10.524989
16.180050	0.1	10.486186
16.181717	0.1	10.448754
16.183383	0.1	10.411561
16.185050	0.1	10.374010
16.186717	0.1	10.335923
16.188383	0.1	10.298551
16.190050	0.1	10.264397
16.191717	0.1	10.234297
16.193383	0.1	10.206462
16.195050	0.1	10.177792
16.196717	0.1	10.147155
16.198383	0.1	10.115982
16.200050	0.1	10.086477
16.201717	0.1	10.059894
16.203383	0.1	10.035933
16.205050	0.1	10.013879
16.206717	0.1	9.994031
16.208383	0.1	9.975494
16.210050	0.1	9.955645
16.211717	0.1	9.933413
16.213383	0.1	9.910584
16.215050	0.1	9.889186
16.216717	0.1	9.869516
16.218383	0.1	9.850443
16.220050	0.1	9.830714
16.221717	0.1	9.809137
16.223383	0.1	9.785891
16.225050	0.1	9.764374
16.226717	0.1	9.749115
16.228383	0.1	9.741247
16.230050	0.1	9.736896
16.231717	0.1	9.730399
16.233383	0.1	9.717942
16.235050	0.1	9.698988
16.236717	0.1	9.675921
16.238383	0.1	9.652198
16.240050	0.1	9.629310
16.241717	0.1	9.607316
16.243383	0.1	9.585918
16.245050	0.1	9.564400
16.246717	0.1	9.541631
16.248383	0.1	9.516717
16.250050	0.1	9.490073
16.251717	0.1	9.463907
16.253383	0.1	9.440005
16.255050	0.1	9.417654
16.256717	0.1	9.394169
16.258383	0.1	9.366870
16.260050	0.1	9.335518
16.261717	0.1	9.302557
16.263383	0.1	9.270013
16.265050	0.1	9.237409
16.266717	0.1	9.202540
16.268383	0.1	9.164632
16.270050	0.1	9.124816
16.271717	0.1	9.084404
16.273383	0.1	9.043694
16.275050	0.1	9.002448
16.276717	0.1	8.960724
16.278383	0.1	8.918882
16.280050	0.1	8.876920
16.281717	0.1	8.834005
16.283383	0.1	8.789719
16.285050	0.1	8.745194
16.286717	0.1	8.701265
16.288383	0.1	8.657218
16.290050	0.1	8.612633
16.291717	0.1	8.568109
16.293383	0.1	8.523047
16.295050	0.1	8.475602
16.296717	0.1	8.424342
16.298383	0.1	8.369685
16.300050	0.1	8.313597
16.301717	0.1	8.258701
16.303383	0.1	8.206606
16.305050	0.1	8.157075
16.306717	0.1	8.107901
16.308383	0.1	8.057297
16.310050	0.1	8.005023
16.311717	0.1	7.951439
16.313383	0.1	7.896543
16.315050	0.1	7.840693
16.316717	0.1	7.784665
16.318383	0.1	7.729173
16.320050	0.1	7.675171
16.321717	0.1	7.623435
16.323383	0.1	7.573665
16.325050	0.1	7.524372
16.326717	0.1	7.473827
16.328383	0.1	7.421732
16.330050	0.1	7.369459
16.331717	0.1	7.319212
16.333383	0.1	7.271469
16.335050	0.1	7.224441
16.336717	0.1	7.176161
16.338383	0.1	7.125616
16.340050	0.1	7.072747
16.341717	0.1	7.017971
16.343383	0.1	6.962657
16.345050	0.1	6.908060
16.346717	0.1	6.854237
16.348383	0.1	6.800592
16.350050	0.1	6.746769
16.351717	0.1	6.692946
16.353383	0.1	6.639183
16.355050	0.1	6.586254
16.356717	0.1	6.535650
16.358383	0.1	6.488324
16.360050	0.1	6.443859
16.361717	0.1	6.400347
16.363383	0.1	6.356299
16.365050	0.1	6.312430
16.366717	0.1	6.270469
16.368383	0.1	6.230235
16.370050	0.1	6.189585
16.371717	0.1	6.146849
16.373383	0.1	6.102264
16.375050	0.1	6.056726
16.376717	0.1	6.010294
16.378383	0.1	5.962134
16.380050	0.1	5.912125
16.381717	0.1	5.862177
16.383383	0.1	5.814731
16.385050	0.1	5.770207
16.386717	0.1	5.727589
16.388383	0.1	5.686045
16.390050	0.1	5.644977
16.391717	0.1	5.603791
16.393383	0.1	5.562783
16.395050	0.1	5.523265
16.396717	0.1	5.486429
16.398383	0.1	5.452037
16.400050	0.1	5.418480
16.401717	0.1	5.384088
16.403383	0.1	5.348146
16.405050	0.1	5.310834
16.406717	0.1	5.273581
16.408383	0.1	5.238056
16.410050	0.1	5.204857
16.411717	0.1	5.173624
16.413383	0.1	5.143881
16.415050	0.1	5.115033
16.416717	0.1	5.085886
16.418383	0.1	5.055368
16.420050	0.1	5.023778
16.421717	0.1	4.992724
16.423383	0.1	4.964888
16.425050	0.1	4.941762
16.426717	0.1	4.921913
16.428383	0.1	4.902363
16.430050	0.1	4.881263
16.431717	0.1	4.857779
16.433383	0.1	4.831374
16.435050	0.1	4.802406
16.436717	0.1	4.773379
16.438383	0.1	4.747689
16.440050	0.1	4.727185
16.441717	0.1	4.709780
16.443383	0.1	4.690707
16.445050	0.1	4.666329
16.446717	0.1	4.637480
16.448383	0.1	4.608870
16.450050	0.1	4.584015
16.451717	0.1	4.562736
16.453383	0.1	4.542887
16.455050	0.1	4.523456
16.456717	0.1	4.505158
16.458383	0.1	4.489601
16.460050	0.1	4.477382
16.461717	0.1	4.466832
16.463383	0.1	4.455447
16.465050	0.1	4.442692
16.466717	0.1	4.428923
16.468383	0.1	4.413069
16.470050	0.1	4.393161
16.471717	0.1	4.369200
16.473383	0.1	4.344166
16.475050	0.1	4.321397
16.476717	0.1	4.302681
16.478383	0.1	4.288435
16.480050	0.1	4.277766
16.481717	0.1	4.268825
16.483383	0.1	4.259944
16.485050	0.1	4.249931
16.486717	0.1	4.237950
16.488383	0.1	4.224301
16.490050	0.1	4.210174
16.491717	0.1	4.196286
16.493383	0.1	4.182816
16.495050	0.1	4.170299
16.496717	0.1	4.159808
16.498383	0.1	4.150987
16.500050	0.1	4.141808
16.501717	0.1	4.130364
16.503383	0.1	4.116237
16.505050	0.1	4.100502
16.506717	0.1	4.084349
16.508383	0.1	4.069209
16.510050	0.1	4.055798
16.511717	0.1	4.043758
16.513383	0.1	4.032433
16.515050	0.1	4.021526
16.516717	0.1	4.011452
16.518383	0.1	4.002333
16.520050	0.1	3.993392
16.521717	0.1	3.983617
16.523383	0.1	3.972590
16.525050	0.1	3.961802
16.526717	0.1	3.952682
16.528383	0.1	3.945291
16.530050	0.1	3.939033
16.531717	0.1	3.933251
16.533383	0.1	3.927648
16.535050	0.1	3.922522
16.536717	0.1	3.917575
16.538383	0.1	3.911019
16.540050	0.1	3.901243
16.541717	0.1	3.888667
16.543383	0.1	3.876031
16.545050	0.1	3.865898
16.546717	0.1	3.859580
16.548383	0.1	3.857196
16.550050	0.1	3.857255
16.551717	0.1	3.856719
16.553383	0.1	3.853441
16.555050	0.1	3.846824
16.556717	0.1	3.838182
16.558383	0.1	3.829658
16.560050	0.1	3.823161
16.561717	0.1	3.819883
16.563383	0.1	3.819883
16.565050	0.1	3.821910
16.566717	0.1	3.823459
16.568383	0.1	3.822088
16.570050	0.1	3.817022
16.571717	0.1	3.808618
16.573383	0.1	3.798366
16.575050	0.1	3.788829
16.576717	0.1	3.782511
16.578383	0.1	3.780246
16.580050	0.1	3.781617
16.581717	0.1	3.785491
16.583383	0.1	3.790140
16.585050	0.1	3.792346
16.586717	0.1	3.789127
16.588383	0.1	3.781021
16.590050	0.1	3.772199
16.591717	0.1	3.766239
16.593383	0.1	3.763080
16.595050	0.1	3.760815
16.596717	0.1	3.757775
16.598383	0.1	3.754378
16.600050	0.1	3.752232
16.601717	0.1	3.751695
16.603383	0.1	3.751934
16.605050	0.1	3.751993
16.606717	0.1	3.751040
16.608383	0.1	3.748417
16.610050	0.1	3.744722
16.611717	0.1	3.741086
16.613383	0.1	3.737927
16.615050	0.1	3.734648
16.616717	0.1	3.731013
16.618383	0.1	3.728271
16.620050	0.1	3.728032
16.621717	0.1	3.730834
16.623383	0.1	3.735185
16.625050	0.1	3.737867
16.626717	0.1	3.736854
16.628383	0.1	3.732622
16.630050	0.1	3.727675
16.631717	0.1	3.724158
16.633383	0.1	3.722429
16.635050	0.1	3.721237
16.636717	0.1	3.718317
16.638383	0.1	3.712237
16.640050	0.1	3.705144
16.641717	0.1	3.701151
16.643383	0.1	3.701866
16.645050	0.1	3.706753
16.646717	0.1	3.714800
16.648383	0.1	3.724754
16.650050	0.1	3.734470
16.651717	0.1	3.742218
16.653383	0.1	3.747106
16.655050	0.1	3.748954
16.656717	0.1	3.747881
16.658383	0.1	3.744126
16.660050	0.1	3.738225
16.661717	0.1	3.732205
16.663383	0.1	3.728509
16.665050	0.1	3.728092
16.666717	0.1	3.729403
16.668383	0.1	3.730059
16.670050	0.1	3.728986
16.671717	0.1	3.726483
16.673383	0.1	3.723383
16.675050	0.1	3.720284
16.676717	0.1	3.717482
16.678383	0.1	3.714562
16.680050	0.1	3.710091
16.681717	0.1	3.703892
16.683383	0.1	3.698290
16.685050	0.1	3.696382
16.686717	0.1	3.699303
16.688383	0.1	3.705085
16.690050	0.1	3.711105
16.691717	0.1	3.715515
16.693383	0.1	3.716946
16.695050	0.1	3.714621
16.696717	0.1	3.708959
16.698383	0.1	3.700972
16.700050	0.1	3.691495
16.701717	0.1	3.682137
16.703383	0.1	3.673732
16.705050	0.1	3.665507
16.706717	0.1	3.656686
16.708383	0.1	3.647745
16.710050	0.1	3.639579
16.711717	0.1	3.632009
16.713383	0.1	3.624499
16.715050	0.1	3.617406
16.716717	0.1	3.610909
16.718383	0.1	3.604174
16.720050	0.1	3.595770
16.721717	0.1	3.585279
16.723383	0.1	3.573120
16.725050	0.1	3.560364
16.726717	0.1	3.548384
16.728383	0.1	3.539145
16.730050	0.1	3.533244
16.731717	0.1	3.529310
16.733383	0.1	3.524304
16.735050	0.1	3.515661
16.736717	0.1	3.502906
16.738383	0.1	3.487945
16.740050	0.1	3.473342
16.741717	0.1	3.459633
16.743383	0.1	3.446162
16.745050	0.1	3.432930
16.746717	0.1	3.420353
16.748383	0.1	3.408134
16.750050	0.1	3.395975
16.751717	0.1	3.384650
16.753383	0.1	3.375352
16.755050	0.1	3.368020
16.756717	0.1	3.361106
16.758383	0.1	3.351927
16.760050	0.1	3.338993
16.761717	0.1	3.323734
16.763383	0.1	3.309608
16.765050	0.1	3.298819
16.766717	0.1	3.290773
16.768383	0.1	3.283680
16.770050	0.1	3.276110
16.771717	0.1	3.267288
16.773383	0.1	3.256619
16.775050	0.1	3.244043
16.776717	0.1	3.230393
16.778383	0.1	3.217757
16.780050	0.1	3.207684
16.781717	0.1	3.199876
16.783383	0.1	3.192425
16.785050	0.1	3.183603
16.786717	0.1	3.173650
16.788383	0.1	3.163398
16.790050	0.1	3.152669
16.791717	0.1	3.140986
16.793383	0.1	3.129363
16.795050	0.1	3.119707
16.796717	0.1	3.112376
16.798383	0.1	3.105223
16.800050	0.1	3.095925
16.801717	0.1	3.084064
16.803383	0.1	3.071070
16.805050	0.1	3.059447
16.806717	0.1	3.052354
16.808383	0.1	3.051162
16.810050	0.1	3.054142
16.811717	0.1	3.057599
16.813383	0.1	3.057599
16.815050	0.1	3.051698
16.816717	0.1	3.040374
16.818383	0.1	3.026962
16.820050	0.1	3.014565
16.821717	0.1	3.004313
16.823383	0.1	2.996326
16.825050	0.1	2.990782
16.826717	0.1	2.987266
16.828383	0.1	2.985120
16.830050	0.1	2.983928
16.831717	0.1	2.982795
16.833383	0.1	2.980471
16.835050	0.1	2.976895
16.836717	0.1	2.972663
16.838383	0.1	2.967715
16.840050	0.1	2.962232
16.841717	0.1	2.956629
16.843383	0.1	2.951265
16.845050	0.1	2.946913
16.846717	0.1	2.944231
16.848383	0.1	2.942860
16.850050	0.1	2.940417
16.851717	0.1	2.933860
16.853383	0.1	2.922416
16.855050	0.1	2.908468
16.856717	0.1	2.895594
16.858383	0.1	2.885938
16.860050	0.1	2.880335
16.861717	0.1	2.878130
16.863383	0.1	2.876461
16.865050	0.1	2.872825
16.866717	0.1	2.867401
16.868383	0.1	2.861560
16.870050	0.1	2.855480
16.871717	0.1	2.849341
16.873383	0.1	2.845287
16.875050	0.1	2.844870
16.876717	0.1	2.846182
16.878383	0.1	2.846182
16.880050	0.1	2.842963
16.881717	0.1	2.836824
16.883383	0.1	2.829075
16.885050	0.1	2.821088
16.886717	0.1	2.813876
16.888383	0.1	2.807856
16.890050	0.1	2.802611
16.891717	0.1	2.797365
16.893383	0.1	2.791882
16.895050	0.1	2.786756
16.896717	0.1	2.782643
16.898383	0.1	2.779842
16.900050	0.1	2.778351
16.901717	0.1	2.777219
16.903383	0.1	2.774596
16.905050	0.1	2.770305
16.906717	0.1	2.766013
16.908383	0.1	2.763033
16.910050	0.1	2.760530
16.911717	0.1	2.757311
16.913383	0.1	2.753556
16.915050	0.1	2.749920
16.916717	0.1	2.746344
16.918383	0.1	2.742827
16.920050	0.1	2.739728
16.921717	0.1	2.735496
16.923383	0.1	2.727866
16.925050	0.1	2.717674
16.926717	0.1	2.709031
16.928383	0.1	2.704919
16.930050	0.1	2.705336
16.931717	0.1	2.708733
16.933383	0.1	2.712965
16.935050	0.1	2.715409
16.936717	0.1	2.714276
16.938383	0.1	2.710104
16.940050	0.1	2.705097
16.941717	0.1	2.700746
16.943383	0.1	2.697885
16.945050	0.1	2.696753
16.946717	0.1	2.696693
16.948383	0.1	2.695978
16.950050	0.1	2.693296
16.951717	0.1	2.689541
16.953383	0.1	2.687097
16.955050	0.1	2.687216
16.956717	0.1	2.688527
16.958383	0.1	2.688825
16.960050	0.1	2.687752
16.961717	0.1	2.686620
16.963383	0.1	2.686739
16.965050	0.1	2.687514
16.966717	0.1	2.686918
16.968383	0.1	2.684057
16.970050	0.1	2.680421
16.971717	0.1	2.677918
16.973383	0.1	2.676845
16.975050	0.1	2.675951
16.976717	0.1	2.675057
16.978383	0.1	2.675712
16.980050	0.1	2.679110
16.981717	0.1	2.683819
16.983383	0.1	2.687454
16.985050	0.1	2.688646
16.986717	0.1	2.687395
16.988383	0.1	2.684117
16.990050	0.1	2.680302
16.991717	0.1	2.677858
16.993383	0.1	2.677441
16.995050	0.1	2.676964
16.996717	0.1	2.673865
16.998383	0.1	2.667546
17.000050	0.1	2.660155
17.001717	0.1	2.654910
17.003383	0.1	2.653778
17.005050	0.1	2.656639
17.006717	0.1	2.661228
17.008383	0.1	2.664447
17.010050	0.1	2.664268
17.011717	0.1	2.660573
17.013383	0.1	2.654910
17.015050	0.1	2.648533
17.016717	0.1	2.642214
17.018383	0.1	2.637088
17.020050	0.1	2.634406
17.021717	0.1	2.633393
17.023383	0.1	2.631962
17.025050	0.1	2.629459
17.026717	0.1	2.627254
17.028383	0.1	2.626658
17.030050	0.1	2.628446
17.031717	0.1	2.631664
17.033383	0.1	2.635002
17.035050	0.1	2.637386
17.036717	0.1	2.637863
17.038383	0.1	2.636194
17.040050	0.1	2.632737
17.041717	0.1	2.628088
17.043383	0.1	2.622485
17.045050	0.1	2.616584
17.046717	0.1	2.611458
17.048383	0.1	2.607882
17.050050	0.1	2.604544
17.051717	0.1	2.600014
17.053383	0.1	2.596200
17.055050	0.1	2.595842
17.056717	0.1	2.598882
17.058383	0.1	2.602339
17.060050	0.1	2.603412
17.061717	0.1	2.600670
17.063383	0.1	2.595306
17.065050	0.1	2.591193
17.066717	0.1	2.592027
17.068383	0.1	2.598226
17.070050	0.1	2.606511
17.071717	0.1	2.612055
17.073383	0.1	2.612591
17.075050	0.1	2.609074
17.076717	0.1	2.604008
17.078383	0.1	2.599180
17.080050	0.1	2.596200
17.081717	0.1	2.595782
17.083383	0.1	2.598167
17.085050	0.1	2.602995
17.086717	0.1	2.608180
17.088383	0.1	2.611280
17.090050	0.1	2.611697
17.091717	0.1	2.611280
17.093383	0.1	2.612353
17.095050	0.1	2.616465
17.096717	0.1	2.623677
17.098383	0.1	2.631843
17.100050	0.1	2.638281
17.101717	0.1	2.642572
17.103383	0.1	2.646446
17.105050	0.1	2.651751
17.106717	0.1	2.659142
17.108383	0.1	2.667964
17.110050	0.1	2.677381
17.111717	0.1	2.686560
17.113383	0.1	2.695799
17.115050	0.1	2.706051
17.116717	0.1	2.717614
17.118383	0.1	2.730251
17.120050	0.1	2.743602
17.121717	0.1	2.757728
17.123383	0.1	2.773166
17.125050	0.1	2.791286
17.126717	0.1	2.813161
17.128383	0.1	2.838552
17.130050	0.1	2.865195
17.131717	0.1	2.889931
17.133383	0.1	2.910912
17.135050	0.1	2.929330
17.136717	0.1	2.948344
17.138383	0.1	2.971232
17.140050	0.1	3.000379
17.141717	0.1	3.036320
17.143383	0.1	3.076792
17.145050	0.1	3.119111
17.146717	0.1	3.162146
17.148383	0.1	3.206790
17.150050	0.1	3.254473
17.151717	0.1	3.305614
17.153383	0.1	3.360629
17.155050	0.1	3.418923
17.156717	0.1	3.478646
17.158383	0.1	3.538609
17.160050	0.1	3.600180
17.161717	0.1	3.667295
17.163383	0.1	3.742516
17.165050	0.1	3.824890
17.166717	0.1	3.911793
17.168383	0.1	4.001141
17.170050	0.1	4.093111
17.171717	0.1	4.188299
17.173383	0.1	4.286349
17.175050	0.1	4.387558
17.176717	0.1	4.493952
17.178383	0.1	4.607559
17.180050	0.1	4.728735
17.181717	0.1	4.857064
17.183383	0.1	4.992605
17.185050	0.1	5.135477
17.186717	0.1	5.286932
17.188383	0.1	5.449355
17.190050	0.1	5.624712
17.191717	0.1	5.812765
17.193383	0.1	6.010473
17.195050	0.1	6.215215
17.196717	0.1	6.426752
17.198383	0.1	6.647110
17.200050	0.1	6.878198
17.201717	0.1	7.121325
17.203383	0.1	7.377565
17.205050	0.1	7.648290
17.206717	0.1	7.934452
17.208383	0.1	8.236766
17.210050	0.1	8.553863
17.211717	0.1	8.882762
17.213383	0.1	9.222091
17.215050	0.1	9.574473
17.216717	0.1	9.944142
17.218383	0.1	10.334016
17.220050	0.1	10.744990
17.221717	0.1	11.177123
17.223383	0.1	11.629523
17.225050	0.1	12.100518
17.226717	0.1	12.589396
17.228383	0.1	13.098002
17.230050	0.1	13.629497
17.231717	0.1	14.185787
17.233383	0.1	14.767290
17.235050	0.1	15.372933
17.236717	0.1	16.001166
17.238383	0.1	16.652168
17.240050	0.1	17.328025
17.241717	0.1	18.031717
17.243383	0.1	18.765093
17.245050	0.1	19.528271
17.246717	0.1	20.320357
17.248383	0.1	21.141113
17.250050	0.1	21.991135
17.251717	0.1	22.870959
17.253383	0.1	23.780288
17.255050	0.1	24.718763
17.256717	0.1	25.687458
17.258383	0.1	26.689173
17.260050	0.1	27.725639
17.261717	0.1	28.797151
17.263383	0.1	29.904069
17.265050	0.1	31.046333
17.266717	0.1	32.222452
17.268383	0.1	33.431532
17.270050	0.1	34.674110
17.271717	0.1	35.951259
17.273383	0.1	37.263217
17.275050	0.1	38.609328
17.276717	0.1	39.989474
17.278383	0.1	41.403415
17.280050	0.1	42.850795
17.281717	0.1	44.331672
17.283383	0.1	45.847717
17.285050	0.1	47.401729
17.286717	0.1	48.996213
17.288383	0.1	50.633016
17.290050	0.1	52.312854
17.291717	0.1	54.035250
17.293383	0.1	55.798117
17.295050	0.1	57.600740
17.296717	0.1	59.445444
17.298383	0.1	61.336104
17.300050	0.1	63.275281
17.301717	0.1	65.264169
17.303383	0.1	67.303065
17.305050	0.1	69.392506
17.306717	0.1	71.533684
17.308383	0.1	73.728208
17.310050	0.1	75.977747
17.311717	0.1	78.283374
17.313383	0.1	80.645208
17.315050	0.1	83.063429
17.316717	0.1	85.540777
17.318383	0.1	88.082676
17.320050	0.1	90.693718
17.321717	0.1	93.376463
17.323383	0.1	96.133297
17.325050	0.1	98.966545
17.326717	0.1	101.878947
17.328383	0.1	104.872293
17.330050	0.1	107.945389
17.331717	0.1	111.095733
17.333383	0.1	114.321715
17.335050	0.1	117.623873
17.336717	0.1	121.003516
17.338383	0.1	124.460466
17.340050	0.1	127.991624
17.341717	0.1	131.591745
17.343383	0.1	135.255106
17.345050	0.1	138.976344
17.346717	0.1	142.750868
17.348383	0.1	146.575042
17.350050	0.1	150.445113
17.351717	0.1	154.357264
17.353383	0.1	158.306727
17.355050	0.1	162.283609
17.356717	0.1	166.273961
17.358383	0.1	170.264016
17.360050	0.1	174.241792
17.361717	0.1	178.196918
17.363383	0.1	182.122420
17.365050	0.1	186.013114
17.366717	0.1	189.859938
17.368383	0.1	193.647813
17.370050	0.1	197.360349
17.371717	0.1	200.983715
17.373383	0.1	204.506827
17.375050	0.1	207.919729
17.376717	0.1	211.212350
17.378383	0.1	214.374853
17.380050	0.1	217.398954
17.381717	0.1	220.278157
17.383383	0.1	223.006143
17.385050	0.1	225.574328
17.386717	0.1	227.973892
17.388383	0.1	230.198576
17.390050	0.1	232.243909
17.391717	0.1	234.106555
17.393383	0.1	235.784724
17.395050	0.1	237.277045
17.396717	0.1	238.579764
17.398383	0.1	239.689066
17.400050	0.1	240.604415
17.401717	0.1	241.326525
17.403383	0.1	241.854622
17.405050	0.1	242.187395
17.406717	0.1	242.327824
17.408383	0.1	242.283299
17.410050	0.1	242.061033
17.411717	0.1	241.664424
17.413383	0.1	241.095200
17.415050	0.1	240.357473
17.416717	0.1	239.457741
17.418383	0.1	238.402977
17.420050	0.1	237.199082
17.421717	0.1	235.849812
17.423383	0.1	234.357729
17.425050	0.1	232.725694
17.426717	0.1	230.956687
17.428383	0.1	229.054703
17.430050	0.1	227.026595
17.431717	0.1	224.881841
17.433383	0.1	222.629799
17.435050	0.1	220.277799
17.436717	0.1	217.831923
17.438383	0.1	215.297175
17.440050	0.1	212.678386
17.441717	0.1	209.980083
17.443383	0.1	207.206202
17.445050	0.1	204.359722
17.446717	0.1	201.444697
17.448383	0.1	198.466313
17.450050	0.1	195.429635
17.451717	0.1	192.339193
17.453383	0.1	189.199220
17.455050	0.1	186.013829
17.456717	0.1	182.788860
17.458383	0.1	179.530989
17.460050	0.1	176.245879
17.461717	0.1	172.938000
17.463383	0.1	169.611583
17.465050	0.1	166.271398
17.466717	0.1	162.921081
17.468383	0.1	159.563253
17.470050	0.1	156.200239
17.471717	0.1	152.834603
17.473383	0.1	149.469027
17.475050	0.1	146.106252
17.476717	0.1	142.750629
17.478383	0.1	139.409312
17.480050	0.1	136.089393
17.481717	0.1	132.794984
17.483383	0.1	129.528828
17.485050	0.1	126.293369
17.486717	0.1	123.090215
17.488383	0.1	119.920321
17.490050	0.1	116.785295
17.491717	0.1	113.688178
17.493383	0.1	110.632069
17.495050	0.1	107.619411
17.496717	0.1	104.652232
17.498383	0.1	101.732618
17.500050	0.1	98.863310
17.501717	0.1	96.047884
17.503383	0.1	93.288964
17.505050	0.1	90.586608
17.506717	0.1	87.938433
17.508383	0.1	85.342710
17.510050	0.1	82.800989
17.511717	0.1	80.316846
17.513383	0.1	77.892487
17.515050	0.1	75.529759
17.516717	0.1	73.230867
17.518383	0.1	70.996825
17.520050	0.1	68.826680
17.521717	0.1	66.717509
17.523383	0.1	64.665917
17.525050	0.1	62.670413
17.526717	0.1	60.732011
17.528383	0.1	58.852140
17.530050	0.1	57.029251
17.531717	0.1	55.260423
17.533383	0.1	53.544942
17.535050	0.1	51.884475
17.536717	0.1	50.280395
17.538383	0.1	48.732820
17.540050	0.1	47.240916
17.541717	0.1	45.803490
17.543383	0.1	44.418040
17.545050	0.1	43.080571
17.546717	0.1	41.787984
17.548383	0.1	40.540280
17.550050	0.1	39.337816
17.551717	0.1	38.179459
17.553383	0.1	37.063899
17.555050	0.1	35.990121
17.556717	0.1	34.956100
17.558383	0.1	33.958795
17.560050	0.1	32.996060
17.561717	0.1	32.067778
17.563383	0.1	31.174542
17.565050	0.1	30.315997
17.566717	0.1	29.491069
17.568383	0.1	28.699161
17.570050	0.1	27.937533
17.571717	0.1	27.201177
17.573383	0.1	26.486398
17.575050	0.1	25.793554
17.576717	0.1	25.124194
17.578383	0.1	24.478973
17.580050	0.1	23.856939
17.581717	0.1	23.256184
17.583383	0.1	22.675694
17.585050	0.1	22.116722
17.586717	0.1	21.580697
17.588383	0.1	21.066250
17.590050	0.1	20.569445
17.591717	0.1	20.086111
17.593383	0.1	19.615711
17.595050	0.1	19.161345
17.596717	0.1	18.725575
17.598383	0.1	18.307329
17.600050	0.1	17.904044
17.601717	0.1	17.514409
17.603383	0.1	17.139019
17.605050	0.1	16.778887
17.606717	0.1	16.432704
17.608383	0.1	16.097010
17.610050	0.1	15.769125
17.611717	0.1	15.448810
17.613383	0.1	15.137077
17.615050	0.1	14.835001
17.616717	0.1	14.543296
17.618383	0.1	14.262021
17.620050	0.1	13.990701
17.621717	0.1	13.728202
17.623383	0.1	13.473273
17.625050	0.1	13.224603
17.626717	0.1	12.982548
17.628383	0.1	12.748838
17.630050	0.1	12.524844
17.631717	0.1	12.311221
17.633383	0.1	12.107790
17.635050	0.1	11.913121
17.636717	0.1	11.725367
17.638383	0.1	11.543215
17.640050	0.1	11.365534
17.641717	0.1	11.190773
17.643383	0.1	11.018396
17.645050	0.1	10.849775
17.646717	0.1	10.686994
17.648383	0.1	10.530711
17.650050	0.1	10.380388
17.651717	0.1	10.235191
17.653383	0.1	10.094226
17.655050	0.1	9.957195
17.656717	0.1	9.824277
17.658383	0.1	9.695650
17.660050	0.1	9.571195
17.661717	0.1	9.450853
17.663383	0.1	9.335638
17.665050	0.1	9.225965
17.666717	0.1	9.120107
17.668383	0.1	9.014667
17.670050	0.1	8.906842
17.671717	0.1	8.797169
17.673383	0.1	8.688868
17.675050	0.1	8.584619
17.676717	0.1	8.485735
17.678383	0.1	8.392096
17.680050	0.1	8.303226
17.681717	0.1	8.218408
17.683383	0.1	8.137048
17.685050	0.1	8.058429
17.686717	0.1	7.981360
17.688383	0.1	7.904470
17.690050	0.1	7.827640
17.691717	0.1	7.752181
17.693383	0.1	7.679105
17.695050	0.1	7.607699
17.696717	0.1	7.536352
17.698383	0.1	7.464529
17.700050	0.1	7.393897
17.701717	0.1	7.326603
17.703383	0.1	7.262767
17.705050	0.1	7.200420
17.706717	0.1	7.138431
17.708383	0.1	7.077754
17.710050	0.1	7.019699
17.711717	0.1	6.964803
17.713383	0.1	6.912232
17.715050	0.1	6.860674
17.716717	0.1	6.809891
17.718383	0.1	6.760836
17.720050	0.1	6.714166
17.721717	0.1	6.669164
17.723383	0.1	6.625295
17.725050	0.1	6.582499
17.726717	0.1	6.540418
17.728383	0.1	6.497980
17.730050	0.1	6.454707
17.731717	0.1	6.411672
17.733383	0.1	6.370545
17.735050	0.1	6.331861
17.736717	0.1	6.294668
17.738383	0.1	6.258309
17.740050	0.1	6.224215
17.741717	0.1	6.194115
17.743383	0.1	6.166697
17.745050	0.1	6.138504
17.746717	0.1	6.107867
17.748383	0.1	6.076575
17.750050	0.1	6.046296
17.751717	0.1	6.017149
17.753383	0.1	5.988598
17.755050	0.1	5.960048
17.756717	0.1	5.931139
17.758383	0.1	5.901635
17.760050	0.1	5.872548
17.761717	0.1	5.844891
17.763383	0.1	5.818844
17.765050	0.1	5.793691
17.766717	0.1	5.768895
17.768383	0.1	5.744875
17.770050	0.1	5.721867
17.771717	0.1	5.698979
17.773383	0.1	5.674541
17.775050	0.1	5.647481
17.776717	0.1	5.618215
17.778383	0.1	5.588532
17.780050	0.1	5.559504
17.781717	0.1	5.530179
17.783383	0.1	5.499959
17.785050	0.1	5.470097
17.786717	0.1	5.442083
17.788383	0.1	5.415976
17.790050	0.1	5.390287
17.791717	0.1	5.363226
17.793383	0.1	5.334139
17.795050	0.1	5.303979
17.796717	0.1	5.273402
17.798383	0.1	5.241931
17.800050	0.1	5.209029
17.801717	0.1	5.175472
17.803383	0.1	5.143166
17.805050	0.1	5.114019
17.806717	0.1	5.089224
17.808383	0.1	5.068481
17.810050	0.1	5.050600
17.811717	0.1	5.034328
17.813383	0.1	5.017221
17.815050	0.1	4.996538
17.816717	0.1	4.971087
17.818383	0.1	4.940927
17.820050	0.1	4.907251
17.821717	0.1	4.873634
17.823383	0.1	4.843176
17.825050	0.1	4.815698
17.826717	0.1	4.788995
17.828383	0.1	4.761756
17.830050	0.1	4.733861
17.831717	0.1	4.705787
17.833383	0.1	4.679024
17.835050	0.1	4.654944
17.836717	0.1	4.633427
17.838383	0.1	4.612446
17.840050	0.1	4.589975
17.841717	0.1	4.565656
17.843383	0.1	4.541517
17.845050	0.1	4.519344
17.846717	0.1	4.498482
17.848383	0.1	4.477263
17.850050	0.1	4.455447
17.851717	0.1	4.434407
17.853383	0.1	4.414976
17.855050	0.1	4.397035
17.856717	0.1	4.380644
17.858383	0.1	4.367054
17.860050	0.1	4.357100
17.861717	0.1	4.350484
17.863383	0.1	4.345954
17.865050	0.1	4.341960
17.866717	0.1	4.337907
17.868383	0.1	4.333794
17.870050	0.1	4.328728
17.871717	0.1	4.321337
17.873383	0.1	4.311204
17.875050	0.1	4.299045
17.876717	0.1	4.285932
17.878383	0.1	4.273236
17.880050	0.1	4.262924
17.881717	0.1	4.255653
17.883383	0.1	4.250348
17.885050	0.1	4.245997
17.886717	0.1	4.243016
17.888383	0.1	4.242361
17.890050	0.1	4.244328
17.891717	0.1	4.248798
17.893383	0.1	4.255176
17.895050	0.1	4.262209
17.896717	0.1	4.268885
17.898383	0.1	4.275203
17.900050	0.1	4.281521
17.901717	0.1	4.288316
17.903383	0.1	4.295767
17.905050	0.1	4.302919
17.906717	0.1	4.309297
17.908383	0.1	4.316867
17.910050	0.1	4.327834
17.911717	0.1	4.341901
17.913383	0.1	4.357815
17.915050	0.1	4.375339
17.916717	0.1	4.394651
17.918383	0.1	4.415095
17.920050	0.1	4.435420
17.921717	0.1	4.455507
17.923383	0.1	4.476488
17.925050	0.1	4.498661
17.926717	0.1	4.520953
17.928383	0.1	4.542053
17.930050	0.1	4.561901
17.931717	0.1	4.581809
17.933383	0.1	4.602969
17.935050	0.1	4.625500
17.936717	0.1	4.649341
17.938383	0.1	4.675150
17.940050	0.1	4.703105
17.941717	0.1	4.732371
17.943383	0.1	4.761160
17.945050	0.1	4.789114
17.946717	0.1	4.818082
17.948383	0.1	4.850328
17.950050	0.1	4.887522
17.951717	0.1	4.929185
17.953383	0.1	4.973054
17.955050	0.1	5.016566
17.956717	0.1	5.058170
17.958383	0.1	5.097390
17.960050	0.1	5.135000
17.961717	0.1	5.171776
17.963383	0.1	5.207420
17.965050	0.1	5.242169
17.966717	0.1	5.277217
17.968383	0.1	5.315543
17.970050	0.1	5.360544
17.971717	0.1	5.413235
17.973383	0.1	5.471111
17.975050	0.1	5.529702
17.976717	0.1	5.584538
17.978383	0.1	5.633116
17.980050	0.1	5.676449
17.981717	0.1	5.717159
17.983383	0.1	5.757809
17.985050	0.1	5.800605
17.986717	0.1	5.847335
17.988383	0.1	5.897701
17.990050	0.1	5.950570
17.991717	0.1	6.004513
17.993383	0.1	6.057561
17.995050	0.1	6.107748
17.996717	0.1	6.154418
17.998383	0.1	6.198645
18.000050	0.1	6.241799
18.001717	0.1	6.284058
18.003383	0.1	6.323696
18.005050	0.1	6.359637
18.006717	0.1	6.391704
18.008383	0.1	6.421268
18.010050	0.1	6.450415
18.011717	0.1	6.479681
18.013383	0.1	6.507278
18.015050	0.1	6.531358
18.016717	0.1	6.551683
18.018383	0.1	6.568432
18.020050	0.1	6.580949
18.021717	0.1	6.587565
18.023383	0.1	6.587387
18.025050	0.1	6.580472
18.026717	0.1	6.567717
18.028383	0.1	6.550670
18.030050	0.1	6.529928
18.031717	0.1	6.505490
18.033383	0.1	6.477535
18.035050	0.1	6.446898
18.036717	0.1	6.414175
18.038383	0.1	6.379545
18.040050	0.1	6.342173
18.041717	0.1	6.299794
18.043383	0.1	6.250799
18.045050	0.1	6.195903
18.046717	0.1	6.137729
18.048383	0.1	6.078244
18.050050	0.1	6.018699
18.051717	0.1	5.960524
18.053383	0.1	5.904019
18.055050	0.1	5.847574
18.056717	0.1	5.789042
18.058383	0.1	5.726874
18.060050	0.1	5.660475
18.061717	0.1	5.590976
18.063383	0.1	5.520940
18.065050	0.1	5.451739
18.066717	0.1	5.383611
18.068383	0.1	5.316139
18.070050	0.1	5.247772
18.071717	0.1	5.176544
18.073383	0.1	5.101919
18.075050	0.1	5.025685
18.076717	0.1	4.950285
18.078383	0.1	4.877866
18.080050	0.1	4.809141
18.081717	0.1	4.743338
18.083383	0.1	4.678309
18.085050	0.1	4.612387
18.086717	0.1	4.545749
18.088383	0.1	4.479766
18.090050	0.1	4.416228
18.091717	0.1	4.356087
18.093383	0.1	4.298866
18.095050	0.1	4.243195
18.096717	0.1	4.188717
18.098383	0.1	4.136801
18.100050	0.1	4.089356
18.101717	0.1	4.046977
18.103383	0.1	4.007340
18.105050	0.1	3.967524
18.106717	0.1	3.926695
18.108383	0.1	3.886342
18.110050	0.1	3.848195
18.111717	0.1	3.813505
18.113383	0.1	3.782690
18.115050	0.1	3.754556
18.116717	0.1	3.727019
18.118383	0.1	3.699601
18.120050	0.1	3.673077
18.121717	0.1	3.647268
18.123383	0.1	3.620982
18.125050	0.1	3.594518
18.126717	0.1	3.568948
18.128383	0.1	3.545463
18.130050	0.1	3.523827
18.131717	0.1	3.501535
18.133383	0.1	3.475428
18.135050	0.1	3.445327
18.136717	0.1	3.414929
18.138383	0.1	3.389120
18.140050	0.1	3.369987
18.141717	0.1	3.355622
18.143383	0.1	3.342807
18.145050	0.1	3.330827
18.146717	0.1	3.320337
18.148383	0.1	3.310681
18.150050	0.1	3.300250
18.151717	0.1	3.288090
18.153383	0.1	3.274262
18.155050	0.1	3.259301
18.156717	0.1	3.244460
18.158383	0.1	3.231526
18.160050	0.1	3.221393
18.161717	0.1	3.213406
18.163383	0.1	3.206253
18.165050	0.1	3.198862
18.166717	0.1	3.189564
18.168383	0.1	3.177464
18.170050	0.1	3.164411
18.171717	0.1	3.153861
18.173383	0.1	3.147185
18.175050	0.1	3.141284
18.176717	0.1	3.132284
18.178383	0.1	3.119230
18.180050	0.1	3.103614
18.181717	0.1	3.087402
18.183383	0.1	3.072441
18.185050	0.1	3.060520
18.186717	0.1	3.052533
18.188383	0.1	3.047049
18.190050	0.1	3.041208
18.191717	0.1	3.033161
18.193383	0.1	3.024221
18.195050	0.1	3.016710
18.196717	0.1	3.011108
18.198383	0.1	3.006220
18.200050	0.1	3.000498
18.201717	0.1	2.993584
18.203383	0.1	2.986670
18.205050	0.1	2.980232
18.206717	0.1	2.973318
18.208383	0.1	2.964437
18.210050	0.1	2.953410
18.211717	0.1	2.941430
18.213383	0.1	2.929151
18.215050	0.1	2.916336
18.216717	0.1	2.903462
18.218383	0.1	2.892971
18.220050	0.1	2.888143
18.221717	0.1	2.888799
18.223383	0.1	2.890587
18.225050	0.1	2.889276
18.226717	0.1	2.884209
18.228383	0.1	2.876818
18.230050	0.1	2.868653
18.231717	0.1	2.860785
18.233383	0.1	2.854169
18.235050	0.1	2.849996
18.236717	0.1	2.848923
18.238383	0.1	2.850473
18.240050	0.1	2.852857
18.241717	0.1	2.853275
18.243383	0.1	2.850533
18.245050	0.1	2.845705
18.246717	0.1	2.840281
18.248383	0.1	2.834916
18.250050	0.1	2.830148
18.251717	0.1	2.826810
18.253383	0.1	2.825260
18.255050	0.1	2.824187
18.256717	0.1	2.821088
18.258383	0.1	2.814412
18.260050	0.1	2.804279
18.261717	0.1	2.791822
18.263383	0.1	2.779484
18.265050	0.1	2.769947
18.266717	0.1	2.763868
18.268383	0.1	2.760112
18.270050	0.1	2.757967
18.271717	0.1	2.756953
18.273383	0.1	2.755404
18.275050	0.1	2.751351
18.276717	0.1	2.744198
18.278383	0.1	2.735257
18.280050	0.1	2.726793
18.281717	0.1	2.720416
18.283383	0.1	2.716363
18.285050	0.1	2.714038
18.286717	0.1	2.712906
18.288383	0.1	2.712369
18.290050	0.1	2.712011
18.291717	0.1	2.711594
18.293383	0.1	2.710104
18.295050	0.1	2.705932
18.296717	0.1	2.698839
18.298383	0.1	2.690315
18.300050	0.1	2.682209
18.301717	0.1	2.675772
18.303383	0.1	2.671421
18.305050	0.1	2.668202
18.306717	0.1	2.664149
18.308383	0.1	2.658069
18.310050	0.1	2.650976
18.311717	0.1	2.645612
18.313383	0.1	2.644062
18.315050	0.1	2.646148
18.316717	0.1	2.649605
18.318383	0.1	2.651751
18.320050	0.1	2.650976
18.321717	0.1	2.646744
18.323383	0.1	2.639771
18.325050	0.1	2.631724
18.326717	0.1	2.625466
18.328383	0.1	2.622724
18.330050	0.1	2.622783
18.331717	0.1	2.623320
18.333383	0.1	2.622605
18.335050	0.1	2.620459
18.336717	0.1	2.618134
18.338383	0.1	2.617061
18.340050	0.1	2.617657
18.341717	0.1	2.619147
18.343383	0.1	2.620042
18.345050	0.1	2.619982
18.346717	0.1	2.620101
18.348383	0.1	2.620697
18.350050	0.1	2.620816
18.351717	0.1	2.619922
18.353383	0.1	2.619088
18.355050	0.1	2.618373
18.356717	0.1	2.616525
18.358383	0.1	2.613127
18.360050	0.1	2.608836
18.361717	0.1	2.605021
18.363383	0.1	2.603114
18.365050	0.1	2.603293
18.366717	0.1	2.604187
18.368383	0.1	2.604664
18.370050	0.1	2.604306
18.371717	0.1	2.603412
18.373383	0.1	2.602577
18.375050	0.1	2.602756
18.376717	0.1	2.603889
18.378383	0.1	2.604187
18.380050	0.1	2.602756
18.381717	0.1	2.600432
18.383383	0.1	2.597869
18.385050	0.1	2.594531
18.386717	0.1	2.590180
18.388383	0.1	2.585590
18.390050	0.1	2.582073
18.391717	0.1	2.580762
18.393383	0.1	2.581537
18.395050	0.1	2.583027
18.396717	0.1	2.583265
18.398383	0.1	2.581060
18.400050	0.1	2.576351
18.401717	0.1	2.569258
18.403383	0.1	2.559960
18.405050	0.1	2.550602
18.406717	0.1	2.544701
18.408383	0.1	2.543867
18.410050	0.1	2.547324
18.411717	0.1	2.553225
18.413383	0.1	2.559781
18.415050	0.1	2.566338
18.416717	0.1	2.572835
18.418383	0.1	2.577186
18.420050	0.1	2.576590
18.421717	0.1	2.570689
18.423383	0.1	2.562821
18.425050	0.1	2.556443
18.426717	0.1	2.551615
18.428383	0.1	2.545834
18.430050	0.1	2.537012
18.431717	0.1	2.525211
18.433383	0.1	2.512098
18.435050	0.1	2.500415
18.436717	0.1	2.491951
18.438383	0.1	2.486706
18.440050	0.1	2.482236
18.441717	0.1	2.475798
18.443383	0.1	2.466560
18.445050	0.1	2.455473
18.446717	0.1	2.445281
18.448383	0.1	2.438843
18.450050	0.1	2.437055
18.451717	0.1	2.438367
18.453383	0.1	2.440632
18.455050	0.1	2.442241
18.456717	0.1	2.442479
18.458383	0.1	2.441049
18.460050	0.1	2.436817
18.461717	0.1	2.428949
18.463383	0.1	2.418697
18.465050	0.1	2.409399
18.466717	0.1	2.403736
18.468383	0.1	2.401889
18.470050	0.1	2.401412
18.471717	0.1	2.399445
18.473383	0.1	2.394974
18.475050	0.1	2.389133
18.476717	0.1	2.384126
18.478383	0.1	2.380908
18.480050	0.1	2.378822
18.481717	0.1	2.376557
18.483383	0.1	2.373576
18.485050	0.1	2.369940
18.486717	0.1	2.366305
18.488383	0.1	2.362847
18.490050	0.1	2.358616
18.491717	0.1	2.352238
18.493383	0.1	2.344489
18.495050	0.1	2.337873
18.496717	0.1	2.333641
18.498383	0.1	2.331436
18.500050	0.1	2.330423
18.501717	0.1	2.329826
18.503383	0.1	2.328098
18.505050	0.1	2.323866
18.506717	0.1	2.318323
18.508383	0.1	2.313137
18.510050	0.1	2.308667
18.511717	0.1	2.304375
18.513383	0.1	2.300620
18.515050	0.1	2.297938
18.516717	0.1	2.296269
18.518383	0.1	2.294660
18.520050	0.1	2.292395
18.521717	0.1	2.290130
18.523383	0.1	2.289117
18.525050	0.1	2.289474
18.526717	0.1	2.289355
18.528383	0.1	2.287448
18.530050	0.1	2.284110
18.531717	0.1	2.280474
18.533383	0.1	2.276778
18.535050	0.1	2.272368
18.536717	0.1	2.265513
18.538383	0.1	2.255976
18.540050	0.1	2.245844
18.541717	0.1	2.238155
18.543383	0.1	2.234817
18.545050	0.1	2.236426
18.546717	0.1	2.242446
18.548383	0.1	2.250433
18.550050	0.1	2.256394
18.551717	0.1	2.258003
18.553383	0.1	2.256096
18.555050	0.1	2.252936
18.556717	0.1	2.249539
18.558383	0.1	2.246320
18.560050	0.1	2.243757
18.561717	0.1	2.242565
18.563383	0.1	2.242088
18.565050	0.1	2.241254
18.566717	0.1	2.239823
18.568383	0.1	2.238631
18.570050	0.1	2.238691
18.571717	0.1	2.240718
18.573383	0.1	2.245247
18.575050	0.1	2.252102
18.576717	0.1	2.259314
18.578383	0.1	2.263606
18.580050	0.1	2.262831
18.581717	0.1	2.258003
18.583383	0.1	2.252221
18.585050	0.1	2.247810
18.586717	0.1	2.245128
18.588383	0.1	2.242386
18.590050	0.1	2.237976
18.591717	0.1	2.231717
18.593383	0.1	2.225578
18.595050	0.1	2.221823
18.596717	0.1	2.221704
18.598383	0.1	2.225042
18.600050	0.1	2.230406
18.601717	0.1	2.235592
18.603383	0.1	2.239287
18.605050	0.1	2.241254
18.606717	0.1	2.242267
18.608383	0.1	2.242625
18.610050	0.1	2.241671
18.611717	0.1	2.238989
18.613383	0.1	2.235532
18.615050	0.1	2.232969
18.616717	0.1	2.232731
18.618383	0.1	2.235711
18.620050	0.1	2.241135
18.621717	0.1	2.246559
18.623383	0.1	2.249360
18.625050	0.1	2.249003
18.626717	0.1	2.247691
18.628383	0.1	2.248287
18.630050	0.1	2.252519
18.631717	0.1	2.261520
18.633383	0.1	2.274811
18.635050	0.1	2.289355
18.636717	0.1	2.301097
18.638383	0.1	2.308130
18.640050	0.1	2.312124
18.641717	0.1	2.316415
18.643383	0.1	2.322972
18.645050	0.1	2.332270
18.646717	0.1	2.343774
18.648383	0.1	2.355814
18.650050	0.1	2.366841
18.651717	0.1	2.377212
18.653383	0.1	2.389014
18.655050	0.1	2.404392
18.656717	0.1	2.422393
18.658383	0.1	2.439916
18.660050	0.1	2.454639
18.661717	0.1	2.467334
18.663383	0.1	2.480388
18.665050	0.1	2.496004
18.666717	0.1	2.516151
18.668383	0.1	2.541661
18.670050	0.1	2.572775
18.671717	0.1	2.609074
18.673383	0.1	2.650261
18.675050	0.1	2.694547
18.676717	0.1	2.738655
18.678383	0.1	2.779126
18.680050	0.1	2.815187
18.681717	0.1	2.849639
18.683383	0.1	2.887011
18.685050	0.1	2.930761
18.686717	0.1	2.981961
18.688383	0.1	3.039658
18.690050	0.1	3.101766
18.691717	0.1	3.166735
18.693383	0.1	3.234208
18.695050	0.1	3.304839
18.696717	0.1	3.379166
18.698383	0.1	3.457666
18.700050	0.1	3.540635
18.701717	0.1	3.629327
18.703383	0.1	3.725291
18.705050	0.1	3.829062
18.706717	0.1	3.939986
18.708383	0.1	4.057527
18.710050	0.1	4.181266
18.711717	0.1	4.310370
18.713383	0.1	4.444063
18.715050	0.1	4.582167
18.716717	0.1	4.725218
18.718383	0.1	4.873455
18.720050	0.1	5.027354
18.721717	0.1	5.188644
18.723383	0.1	5.358816
18.725050	0.1	5.537987
18.726717	0.1	5.725861
18.728383	0.1	5.922437
18.730050	0.1	6.128252
18.731717	0.1	6.344021
18.733383	0.1	6.570697
18.735050	0.1	6.809295
18.736717	0.1	7.059217
18.738383	0.1	7.317961
18.740050	0.1	7.584453
18.741717	0.1	7.859707
18.743383	0.1	8.144320
18.745050	0.1	8.438230
18.746717	0.1	8.742929
18.748383	0.1	9.060979
18.750050	0.1	9.394289
18.751717	0.1	9.742797
18.753383	0.1	10.106207
18.755050	0.1	10.484279
18.756717	0.1	10.877014
18.758383	0.1	11.284292
18.760050	0.1	11.705280
18.761717	0.1	12.138487
18.763383	0.1	12.582839
18.765050	0.1	13.039292
18.766717	0.1	13.510407
18.768383	0.1	13.999403
18.770050	0.1	14.507652
18.771717	0.1	15.034915
18.773383	0.1	15.581132
18.775050	0.1	16.145886
18.776717	0.1	16.728045
18.778383	0.1	17.326177
18.780050	0.1	17.939271
18.781717	0.1	18.568100
18.783383	0.1	19.215645
18.785050	0.1	19.884230
18.786717	0.1	20.573260
18.788383	0.1	21.280886
18.790050	0.1	22.008063
18.791717	0.1	22.758843
18.793383	0.1	23.536624
18.795050	0.1	24.341406
18.796717	0.1	25.171401
18.798383	0.1	26.026847
18.800050	0.1	26.911499
18.801717	0.1	27.828814
18.803383	0.1	28.779628
18.805050	0.1	29.763104
18.806717	0.1	30.778648
18.808383	0.1	31.826319
18.810050	0.1	32.907846
18.811717	0.1	34.025612
18.813383	0.1	35.180988
18.815050	0.1	36.374869
18.816717	0.1	37.607672
18.818383	0.1	38.879516
18.820050	0.1	40.191295
18.821717	0.1	41.544440
18.823383	0.1	42.938473
18.825050	0.1	44.371369
18.826717	0.1	45.839849
18.828383	0.1	47.341648
18.830050	0.1	48.875692
18.831717	0.1	50.441030
18.833383	0.1	52.034560
18.835050	0.1	53.652230
18.836717	0.1	55.290583
18.838383	0.1	56.947592
18.840050	0.1	58.621648
18.841717	0.1	60.309235
18.843383	0.1	62.004033
18.845050	0.1	63.698951
18.846717	0.1	65.388207
18.848383	0.1	67.066733
18.850050	0.1	68.727199
18.851717	0.1	70.360665
18.853383	0.1	71.959321
18.855050	0.1	73.517744
18.856717	0.1	75.031345
18.858383	0.1	76.493566
18.860050	0.1	77.895527
18.861717	0.1	79.227214
18.863383	0.1	80.480223
18.865050	0.1	81.649010
18.866717	0.1	82.730775
18.868383	0.1	83.722537
18.870050	0.1	84.620302
18.871717	0.1	85.419243
18.873383	0.1	86.114054
18.875050	0.1	86.699491
18.876717	0.1	87.172275
18.878383	0.1	87.531572
18.880050	0.1	87.777203
18.881717	0.1	87.908631
18.883383	0.1	87.926274
18.885050	0.1	87.831741
18.886717	0.1	87.625986
18.888383	0.1	87.309068
18.890050	0.1	86.881285
18.891717	0.1	86.343651
18.893383	0.1	85.698133
18.895050	0.1	84.948426
18.896717	0.1	84.099953
18.898383	0.1	83.159273
18.900050	0.1	82.132046
18.901717	0.1	81.022625
18.903383	0.1	79.834883
18.905050	0.1	78.573291
18.906717	0.1	77.242796
18.908383	0.1	75.848107
18.910050	0.1	74.394350
18.911717	0.1	72.887365
18.913383	0.1	71.332936
18.915050	0.1	69.736485
18.916717	0.1	68.104569
18.918383	0.1	66.444461
18.920050	0.1	64.763013
18.921717	0.1	63.065890
18.923383	0.1	61.357859
18.925050	0.1	59.643868
18.926717	0.1	57.928446
18.928383	0.1	56.215528
18.930050	0.1	54.509226
18.931717	0.1	52.813712
18.933383	0.1	51.132682
18.935050	0.1	49.469712
18.936717	0.1	47.828141
18.938383	0.1	46.209875
18.940050	0.1	44.616165
18.941717	0.1	43.049636
18.943383	0.1	41.514161
18.945050	0.1	40.012481
18.946717	0.1	38.545730
18.948383	0.1	37.115338
18.950050	0.1	35.723986
18.951717	0.1	34.373285
18.953383	0.1	33.063116
18.955050	0.1	31.792821
18.956717	0.1	30.563177
18.958383	0.1	29.375138
18.960050	0.1	28.228046
18.961717	0.1	27.120949
18.963383	0.1	26.054026
18.965050	0.1	25.028051
18.966717	0.1	24.042787
18.968383	0.1	23.097099
18.970050	0.1	22.189976
18.971717	0.1	21.319689
18.973383	0.1	20.484508
18.975050	0.1	19.684018
18.976717	0.1	18.919469
18.978383	0.1	18.192173
18.980050	0.1	17.500461
18.981717	0.1	16.840936
18.983383	0.1	16.210497
18.985050	0.1	15.607537
18.986717	0.1	15.031577
18.988383	0.1	14.482499
18.990050	0.1	13.960064
18.991717	0.1	13.463677
18.993383	0.1	12.993038
18.995050	0.1	12.546778
18.996717	0.1	12.121797
18.998383	0.1	11.715413
19.000050	0.1	11.327148
19.001717	0.1	10.957719
19.003383	0.1	10.607005
19.005050	0.1	10.274053
19.006717	0.1	9.957731
19.008383	0.1	9.657443
19.010050	0.1	9.372950
19.011717	0.1	9.102881
19.013383	0.1	8.844674
19.015050	0.1	8.595825
19.016717	0.1	8.356035
19.018383	0.1	8.126975
19.020050	0.1	7.909716
19.021717	0.1	7.702768
19.023383	0.1	7.504046
19.025050	0.1	7.312894
19.026717	0.1	7.130027
19.028383	0.1	6.956220
19.030050	0.1	6.790936
19.031717	0.1	6.633342
19.033383	0.1	6.482840
19.035050	0.1	6.339789
19.036717	0.1	6.204009
19.038383	0.1	6.074310
19.040050	0.1	5.948902
19.041717	0.1	5.825997
19.043383	0.1	5.704880
19.045050	0.1	5.586565
19.046717	0.1	5.472780
19.048383	0.1	5.364061
19.050050	0.1	5.259812
19.051717	0.1	5.160034
19.053383	0.1	5.066037
19.055050	0.1	4.979372
19.056717	0.1	4.899741
19.058383	0.1	4.825473
19.060050	0.1	4.754484
19.061717	0.1	4.684806
19.063383	0.1	4.615248
19.065050	0.1	4.545629
19.066717	0.1	4.476905
19.068383	0.1	4.411102
19.070050	0.1	4.349828
19.071717	0.1	4.291892
19.073383	0.1	4.233897
19.075050	0.1	4.173815
19.076717	0.1	4.112125
19.078383	0.1	4.051984
19.080050	0.1	3.997445
19.081717	0.1	3.950298
19.083383	0.1	3.908456
19.085050	0.1	3.867865
19.086717	0.1	3.825844
19.088383	0.1	3.782094
19.090050	0.1	3.737629
19.091717	0.1	3.693640
19.093383	0.1	3.651798
19.095050	0.1	3.613353
19.096717	0.1	3.579200
19.098383	0.1	3.549814
19.100050	0.1	3.524363
19.101717	0.1	3.500641
19.103383	0.1	3.476382
19.105050	0.1	3.449738
19.106717	0.1	3.419340
19.108383	0.1	3.385306
19.110050	0.1	3.349900
19.111717	0.1	3.316283
19.113383	0.1	3.286421
19.115050	0.1	3.260613
19.116717	0.1	3.237665
19.118383	0.1	3.215611
19.120050	0.1	3.193259
19.121717	0.1	3.170729
19.123383	0.1	3.148556
19.125050	0.1	3.126681
19.126717	0.1	3.103912
19.128383	0.1	3.078878
19.130050	0.1	3.051281
19.131717	0.1	3.023267
19.133383	0.1	2.998114
19.135050	0.1	2.977908
19.136717	0.1	2.961874
19.138383	0.1	2.946317
19.140050	0.1	2.927125
19.141717	0.1	2.902925
19.143383	0.1	2.876282
19.145050	0.1	2.851367
19.146717	0.1	2.830029
19.148383	0.1	2.811313
19.150050	0.1	2.793968
19.151717	0.1	2.776802
19.153383	0.1	2.758503
19.155050	0.1	2.738536
19.156717	0.1	2.717734
19.158383	0.1	2.697647
19.160050	0.1	2.679110
19.161717	0.1	2.661526
19.163383	0.1	2.644301
19.165050	0.1	2.627254
19.166717	0.1	2.610326
19.168383	0.1	2.593041
19.170050	0.1	2.575815
19.171717	0.1	2.560318
19.173383	0.1	2.547622
19.175050	0.1	2.536595
19.176717	0.1	2.524138
19.178383	0.1	2.507627
19.180050	0.1	2.487779
19.181717	0.1	2.468228
19.183383	0.1	2.452076
19.185050	0.1	2.439261
19.186717	0.1	2.428115
19.188383	0.1	2.418101
19.190050	0.1	2.409041
19.191717	0.1	2.399862
19.193383	0.1	2.389133
19.195050	0.1	2.376616
19.196717	0.1	2.363145
19.198383	0.1	2.350092
19.200050	0.1	2.338410
19.201717	0.1	2.328277
19.203383	0.1	2.319694
19.205050	0.1	2.311945
19.206717	0.1	2.303839
19.208383	0.1	2.293885
19.210050	0.1	2.281129
19.211717	0.1	2.266705
19.213383	0.1	2.253473
19.215050	0.1	2.242804
19.216717	0.1	2.233565
19.218383	0.1	2.224445
19.220050	0.1	2.215564
19.221717	0.1	2.207399
19.223383	0.1	2.200008
19.225050	0.1	2.193153
19.226717	0.1	2.187014
19.228383	0.1	2.181888
19.230050	0.1	2.177000
19.231717	0.1	2.169848
19.233383	0.1	2.159357
19.235050	0.1	2.146959
19.236717	0.1	2.134800
19.238383	0.1	2.124131
19.240050	0.1	2.114535
19.241717	0.1	2.105355
19.243383	0.1	2.096951
19.245050	0.1	2.089858
19.246717	0.1	2.083302
19.248383	0.1	2.075791
19.250050	0.1	2.066851
19.251717	0.1	2.057374
19.253383	0.1	2.048493
19.255050	0.1	2.040923
19.256717	0.1	2.034545
19.258383	0.1	2.028883
19.260050	0.1	2.023041
19.261717	0.1	2.016962
19.263383	0.1	2.011001
19.265050	0.1	2.004564
19.266717	0.1	1.995981
19.268383	0.1	1.985073
19.270050	0.1	1.973927
19.271717	0.1	1.965165
19.273383	0.1	1.959205
19.275050	0.1	1.955152
19.276717	0.1	1.951456
19.278383	0.1	1.947940
19.280050	0.1	1.945257
19.281717	0.1	1.943648
19.283383	0.1	1.941979
19.285050	0.1	1.938105
19.286717	0.1	1.930773
19.288383	0.1	1.920879
19.290050	0.1	1.911521
19.291717	0.1	1.906097
19.293383	0.1	1.906455
19.295050	0.1	1.910627
19.296717	0.1	1.914203
19.298383	0.1	1.913309
19.300050	0.1	1.906574
19.301717	0.1	1.895964
19.303383	0.1	1.884997
19.305050	0.1	1.875937
19.306717	0.1	1.869023
19.308383	0.1	1.864493
19.310050	0.1	1.862586
19.311717	0.1	1.862943
19.313383	0.1	1.864672
19.315050	0.1	1.866818
19.316717	0.1	1.869321
19.318383	0.1	1.872778
19.320050	0.1	1.877129
19.321717	0.1	1.880586
19.323383	0.1	1.881123
19.325050	0.1	1.878262
19.326717	0.1	1.873434
19.328383	0.1	1.868487
19.330050	0.1	1.864433
19.331717	0.1	1.861692
19.333383	0.1	1.860857
19.335050	0.1	1.862526
19.336717	0.1	1.866639
19.338383	0.1	1.872480
19.340050	0.1	1.878619
19.341717	0.1	1.883209
19.343383	0.1	1.885653
19.345050	0.1	1.886070
19.346717	0.1	1.884937
19.348383	0.1	1.882613
19.350050	0.1	1.879156
19.351717	0.1	1.875043
19.353383	0.1	1.871228
19.355050	0.1	1.869381
19.356717	0.1	1.870513
19.358383	0.1	1.873791
19.360050	0.1	1.877070
19.361717	0.1	1.879573
19.363383	0.1	1.881778
19.365050	0.1	1.883686
19.366717	0.1	1.883626
19.368383	0.1	1.881182
19.370050	0.1	1.878262
19.371717	0.1	1.876474
19.373383	0.1	1.875222
19.375050	0.1	1.873195
19.376717	0.1	1.870632
19.378383	0.1	1.868248
19.380050	0.1	1.866222
19.381717	0.1	1.864851
19.383383	0.1	1.863957
19.385050	0.1	1.862228
19.386717	0.1	1.858592
19.388383	0.1	1.853645
19.390050	0.1	1.849175
19.391717	0.1	1.845598
19.393383	0.1	1.841784
19.395050	0.1	1.836598
19.396717	0.1	1.831055
19.398383	0.1	1.827359
19.400050	0.1	1.826048
19.401717	0.1	1.825094
19.403383	0.1	1.822412
19.405050	0.1	1.817346
19.406717	0.1	1.810074
19.408383	0.1	1.801372
19.410050	0.1	1.792371
19.411717	0.1	1.784146
19.413383	0.1	1.777470
19.415050	0.1	1.772583
19.416717	0.1	1.769722
19.418383	0.1	1.769304
19.420050	0.1	1.770675
19.421717	0.1	1.771927
19.423383	0.1	1.770794
19.425050	0.1	1.766622
19.426717	0.1	1.760006
19.428383	0.1	1.752257
19.430050	0.1	1.745701
19.431717	0.1	1.743496
19.433383	0.1	1.746953
19.435050	0.1	1.753986
19.436717	0.1	1.761198
19.438383	0.1	1.767218
19.440050	0.1	1.772523
19.441717	0.1	1.776874
19.443383	0.1	1.778543
19.445050	0.1	1.776934
19.446717	0.1	1.773894
19.448383	0.1	1.772642
19.450050	0.1	1.774192
19.451717	0.1	1.776815
19.453383	0.1	1.779974
19.455050	0.1	1.784623
19.456717	0.1	1.791298
19.458383	0.1	1.800120
19.460050	0.1	1.811087
19.461717	0.1	1.823962
19.463383	0.1	1.838684
19.465050	0.1	1.854658
19.466717	0.1	1.870334
19.468383	0.1	1.883745
19.470050	0.1	1.894295
19.471717	0.1	1.903296
19.473383	0.1	1.912534
19.475050	0.1	1.922667
19.476717	0.1	1.933575
19.478383	0.1	1.945555
19.480050	0.1	1.959622
19.481717	0.1	1.976311
19.483383	0.1	1.995742
19.485050	0.1	2.017439
19.486717	0.1	2.041280
19.488383	0.1	2.066434
19.490050	0.1	2.091110
19.491717	0.1	2.114236
19.493383	0.1	2.135456
19.495050	0.1	2.155423
19.496717	0.1	2.176166
19.498383	0.1	2.199471
19.500050	0.1	2.224863
19.501717	0.1	2.250433
19.503383	0.1	2.275169
19.505050	0.1	2.299249
19.506717	0.1	2.322853
19.508383	0.1	2.346039
19.510050	0.1	2.368331
19.511717	0.1	2.389491
19.513383	0.1	2.409995
19.515050	0.1	2.430916
19.516717	0.1	2.451837
19.518383	0.1	2.471268
19.520050	0.1	2.488673
19.521717	0.1	2.504349
19.523383	0.1	2.517462
19.525050	0.1	2.527833
19.526717	0.1	2.537191
19.528383	0.1	2.548397
19.530050	0.1	2.562642
19.531717	0.1	2.577663
19.533383	0.1	2.588272
19.535050	0.1	2.590060
19.536717	0.1	2.582252
19.538383	0.1	2.567768
19.540050	0.1	2.550602
19.541717	0.1	2.533376
19.543383	0.1	2.516627
19.545050	0.1	2.499998
19.546717	0.1	2.483189
19.548383	0.1	2.466083
19.550050	0.1	2.447844
19.551717	0.1	2.427876
19.553383	0.1	2.405942
19.555050	0.1	2.382457
19.556717	0.1	2.358258
19.558383	0.1	2.334237
19.560050	0.1	2.310276
19.561717	0.1	2.285123
19.563383	0.1	2.258062
19.565050	0.1	2.229154
19.566717	0.1	2.198100
19.568383	0.1	2.164841
19.570050	0.1	2.130211
19.571717	0.1	2.094209
19.573383	0.1	2.056778
19.575050	0.1	2.018690
19.576717	0.1	1.982153
19.578383	0.1	1.949489
19.580050	0.1	1.921654
19.581717	0.1	1.897872
19.583383	0.1	1.875997
19.585050	0.1	1.853585
19.586717	0.1	1.829982
19.588383	0.1	1.807094
19.590050	0.1	1.786471
19.591717	0.1	1.767337
19.593383	0.1	1.748264
19.595050	0.1	1.727879
19.596717	0.1	1.705527
19.598383	0.1	1.682222
19.600050	0.1	1.660168
19.601717	0.1	1.641154
19.603383	0.1	1.625121
19.605050	0.1	1.611412
19.606717	0.1	1.600564
19.608383	0.1	1.592398
19.610050	0.1	1.584530
19.611717	0.1	1.575708
19.613383	0.1	1.567543
19.615050	0.1	1.562536
19.616717	0.1	1.561165
19.618383	0.1	1.562238
19.620050	0.1	1.564503
19.621717	0.1	1.567543
19.623383	0.1	1.570642
19.625050	0.1	1.572907
19.626717	0.1	1.574755
19.628383	0.1	1.577139
19.630050	0.1	1.580775
19.631717	0.1	1.586020
19.633383	0.1	1.592577
19.635050	0.1	1.600087
19.636717	0.1	1.607359
19.638383	0.1	1.613498
19.640050	0.1	1.618505
19.641717	0.1	1.622617
19.643383	0.1	1.624882
19.645050	0.1	1.624167
19.646717	0.1	1.621127
19.648383	0.1	1.619041
19.650050	0.1	1.621366
19.651717	0.1	1.629055
19.653383	0.1	1.639605
19.655050	0.1	1.649261
19.656717	0.1	1.655698
19.658383	0.1	1.658917
19.660050	0.1	1.660466
19.661717	0.1	1.662195
19.663383	0.1	1.664937
19.665050	0.1	1.667500
19.666717	0.1	1.667857
19.668383	0.1	1.664221
19.670050	0.1	1.656532
19.671717	0.1	1.647472
19.673383	0.1	1.641274
19.675050	0.1	1.640082
19.676717	0.1	1.642823
19.678383	0.1	1.646519
19.680050	0.1	1.647651
19.681717	0.1	1.643956
19.683383	0.1	1.635075
19.685050	0.1	1.622379
19.686717	0.1	1.607537
19.688383	0.1	1.591504
19.690050	0.1	1.575410
19.691717	0.1	1.560867
19.693383	0.1	1.548708
19.695050	0.1	1.538813
19.696717	0.1	1.530767
19.698383	0.1	1.523614
19.700050	0.1	1.515806
19.701717	0.1	1.506686
19.703383	0.1	1.496673
19.705050	0.1	1.485765
19.706717	0.1	1.473546
19.708383	0.1	1.460433
19.710050	0.1	1.447201
19.711717	0.1	1.433671
19.713383	0.1	1.419723
19.715050	0.1	1.406014
19.716717	0.1	1.393676
19.718383	0.1	1.383126
19.720050	0.1	1.373947
19.721717	0.1	1.366317
19.723383	0.1	1.361072
19.725050	0.1	1.358390
19.726717	0.1	1.357079
19.728383	0.1	1.355648
19.730050	0.1	1.354039
19.731717	0.1	1.352429
19.733383	0.1	1.350641
19.735050	0.1	1.347721
19.736717	0.1	1.342833
19.738383	0.1	1.335502
19.740050	0.1	1.327038
19.741717	0.1	1.318574
19.743383	0.1	1.310349
19.745050	0.1	1.302302
19.746717	0.1	1.295149
19.748383	0.1	1.289785
19.750050	0.1	1.286149
19.751717	0.1	1.283109
19.753383	0.1	1.279473
19.755050	0.1	1.274705
19.756717	0.1	1.269341
19.758383	0.1	1.265049
19.760050	0.1	1.263619
19.761717	0.1	1.265585
19.763383	0.1	1.269698
19.765050	0.1	1.272798
19.766717	0.1	1.273155
19.768383	0.1	1.271725
19.770050	0.1	1.270354
19.771717	0.1	1.269996
19.773383	0.1	1.270413
19.775050	0.1	1.270235
19.776717	0.1	1.268447
19.778383	0.1	1.265526
19.780050	0.1	1.262903
19.781717	0.1	1.261532
19.783383	0.1	1.261413
19.785050	0.1	1.261890
19.786717	0.1	1.262188
19.788383	0.1	1.261950
19.790050	0.1	1.261354
19.791717	0.1	1.260042
19.793383	0.1	1.257837
19.795050	0.1	1.255453
19.796717	0.1	1.254439
19.798383	0.1	1.254857
19.800050	0.1	1.255333
19.801717	0.1	1.254499
19.803383	0.1	1.251698
19.805050	0.1	1.248241
19.806717	0.1	1.246512
19.808383	0.1	1.247525
19.810050	0.1	1.249850
19.811717	0.1	1.251161
19.813383	0.1	1.250148
19.815050	0.1	1.247287
19.816717	0.1	1.244187
19.818383	0.1	1.241565
19.820050	0.1	1.238763
19.821717	0.1	1.235008
19.823383	0.1	1.230836
19.825050	0.1	1.226604
19.826717	0.1	1.221895
19.828383	0.1	1.216948
19.830050	0.1	1.212955
19.831717	0.1	1.210570
19.833383	0.1	1.209021
19.835050	0.1	1.207173
19.836717	0.1	1.204729
19.838383	0.1	1.202166
19.840050	0.1	1.200795
19.841717	0.1	1.201272
19.843383	0.1	1.202822
19.845050	0.1	1.203299
19.846717	0.1	1.201809
19.848383	0.1	1.198351
19.850050	0.1	1.192987
19.851717	0.1	1.186073
19.853383	0.1	1.178503
19.855050	0.1	1.170933
19.856717	0.1	1.164258
19.858383	0.1	1.159728
19.860050	0.1	1.158118
19.861717	0.1	1.157761
19.863383	0.1	1.156628
19.865050	0.1	1.154482
19.866717	0.1	1.152039
19.868383	0.1	1.149237
19.870050	0.1	1.145661
19.871717	0.1	1.141667
19.873383	0.1	1.138091
19.875050	0.1	1.134634
19.876717	0.1	1.130104
19.878383	0.1	1.123786
19.880050	0.1	1.116157
19.881717	0.1	1.109123
19.883383	0.1	1.104713
19.885050	0.1	1.103997
19.886717	0.1	1.106024
19.888383	0.1	1.109302
19.890050	0.1	1.112461
19.891717	0.1	1.114070
19.893383	0.1	1.113474
19.895050	0.1	1.111269
19.896717	0.1	1.108289
19.898383	0.1	1.104236
19.900050	0.1	1.098991
19.901717	0.1	1.093566
19.903383	0.1	1.089454
19.905050	0.1	1.087666
19.906717	0.1	1.088321
19.908383	0.1	1.090229
19.910050	0.1	1.091063
19.911717	0.1	1.089513
19.913383	0.1	1.086354
19.915050	0.1	1.083136
19.916717	0.1	1.079917
19.918383	0.1	1.076222
19.920050	0.1	1.072288
19.921717	0.1	1.069248
19.923383	0.1	1.067698
19.925050	0.1	1.067400
19.926717	0.1	1.067579
19.928383	0.1	1.068175
19.930050	0.1	1.069844
19.931717	0.1	1.072824
19.933383	0.1	1.075566
19.935050	0.1	1.075089
19.936717	0.1	1.069546
19.938383	0.1	1.060367
19.940050	0.1	1.052141
19.941717	0.1	1.049519
19.943383	0.1	1.053572
19.945050	0.1	1.061559
19.946717	0.1	1.069248
19.948383	0.1	1.073837
19.950050	0.1	1.074612
19.951717	0.1	1.072705
19.953383	0.1	1.069725
19.955050	0.1	1.067102
19.956717	0.1	1.065493
19.958383	0.1	1.065016
19.960050	0.1	1.065135
19.961717	0.1	1.064777
19.963383	0.1	1.062512
19.965050	0.1	1.058221
19.966717	0.1	1.053989
19.968383	0.1	1.052439
19.970050	0.1	1.054108
19.971717	0.1	1.056612
19.973383	0.1	1.056969
19.975050	0.1	1.054347
19.976717	0.1	1.049638
19.978383	0.1	1.044512
19.980050	0.1	1.039922
19.981717	0.1	1.036048
19.983383	0.1	1.032889
19.985050	0.1	1.030088
19.986717	0.1	1.027465
19.988383	0.1	1.025736
19.990050	0.1	1.025915
19.991717	0.1	1.028657
19.993383	0.1	1.032889
19.995050	0.1	1.036346
19.996717	0.1	1.037419
19.998383	0.1	1.035988
20.000050	0.1	1.032651
20.001717	0.1	1.027703
20.003383	0.1	1.022577
20.005050	0.1	1.020372
20.006717	0.1	1.022875
20.008383	0.1	1.028955
20.010050	0.1	1.035631
20.011717	0.1	1.040638
20.013383	0.1	1.042306
20.015050	0.1	1.040161
20.016717	0.1	1.035214
20.018383	0.1	1.029432
20.020050	0.1	1.024008
20.021717	0.1	1.019061
20.023383	0.1	1.014352
20.025050	0.1	1.009584
20.026717	0.1	1.004636
20.028383	0.1	0.999689
20.030050	0.1	0.995517
20.031717	0.1	0.992954
20.033383	0.1	0.992596
20.035050	0.1	0.994742
20.036717	0.1	0.998199
20.038383	0.1	1.000881
20.040050	0.1	1.001537
20.041717	0.1	1.000643
20.043383	0.1	0.998676
20.045050	0.1	0.995398
20.046717	0.1	0.990987
20.048383	0.1	0.986219
20.050050	0.1	0.982523
20.051717	0.1	0.980437
20.053383	0.1	0.980020
20.055050	0.1	0.980556
20.056717	0.1	0.980914
20.058383	0.1	0.979841
20.060050	0.1	0.976861
20.061717	0.1	0.972331
20.063383	0.1	0.967264
20.065050	0.1	0.963330
20.066717	0.1	0.962377
20.068383	0.1	0.964463
20.070050	0.1	0.967443
20.071717	0.1	0.968576
20.073383	0.1	0.967443
20.075050	0.1	0.966072
20.076717	0.1	0.966966
20.078383	0.1	0.970602
20.080050	0.1	0.975847
20.081717	0.1	0.981331
20.083383	0.1	0.986219
20.085050	0.1	0.989497
20.086717	0.1	0.989914
20.088383	0.1	0.987530
20.090050	0.1	0.983715
20.091717	0.1	0.980020
20.093383	0.1	0.977099
20.095050	0.1	0.974476
20.096717	0.1	0.971079
20.098383	0.1	0.966489
20.100050	0.1	0.961125
20.101717	0.1	0.956416
20.103383	0.1	0.954270
20.105050	0.1	0.956535
20.106717	0.1	0.963509
20.108383	0.1	0.973404
20.110050	0.1	0.983298
20.111717	0.1	0.990629
20.113383	0.1	0.994206
20.115050	0.1	0.994325
20.116717	0.1	0.992596
20.118383	0.1	0.990093
20.120050	0.1	0.986874
20.121717	0.1	0.983715
20.123383	0.1	0.982881
20.125050	0.1	0.986040
20.126717	0.1	0.992537
20.128383	0.1	1.000106
20.130050	0.1	1.006901
20.131717	0.1	1.012564
20.133383	0.1	1.017034
20.135050	0.1	1.020789
20.136717	0.1	1.025081
20.138383	0.1	1.029968
20.140050	0.1	1.034021
20.141717	0.1	1.036763
20.143383	0.1	1.039445
20.145050	0.1	1.043737
20.146717	0.1	1.050592
20.148383	0.1	1.058638
20.150050	0.1	1.065612
20.151717	0.1	1.071155
20.153383	0.1	1.076281
20.155050	0.1	1.081169
20.156717	0.1	1.085043
20.158383	0.1	1.088202
20.160050	0.1	1.092494
20.161717	0.1	1.099050
20.163383	0.1	1.107514
20.165050	0.1	1.116872
20.166717	0.1	1.126349
20.168383	0.1	1.135588
20.170050	0.1	1.144111
20.171717	0.1	1.151502
20.173383	0.1	1.157999
20.175050	0.1	1.164854
20.176717	0.1	1.173198
20.178383	0.1	1.183510
20.180050	0.1	1.195669
20.181717	0.1	1.208961
20.183383	0.1	1.221895
20.185050	0.1	1.233578
20.186717	0.1	1.244068
20.188383	0.1	1.254261
20.190050	0.1	1.265287
20.191717	0.1	1.277387
20.193383	0.1	1.289845
20.195050	0.1	1.301646
20.196717	0.1	1.313806
20.198383	0.1	1.328766
20.200050	0.1	1.347423
20.201717	0.1	1.368165
20.203383	0.1	1.388490
20.205050	0.1	1.406908
20.206717	0.1	1.424193
20.208383	0.1	1.443088
20.210050	0.1	1.465857
20.211717	0.1	1.491308
20.213383	0.1	1.514793
20.215050	0.1	1.533628
20.216717	0.1	1.549244
20.218383	0.1	1.565576
20.220050	0.1	1.586437
20.221717	0.1	1.612842
20.223383	0.1	1.642466
20.225050	0.1	1.671434
20.226717	0.1	1.697362
20.228383	0.1	1.720488
20.230050	0.1	1.742542
20.231717	0.1	1.764357
20.233383	0.1	1.785219
20.235050	0.1	1.804710
20.236717	0.1	1.822472
20.238383	0.1	1.838684
20.240050	0.1	1.854777
20.241717	0.1	1.873613
20.243383	0.1	1.897216
20.245050	0.1	1.924098
20.246717	0.1	1.949549
20.248383	0.1	1.969218
20.250050	0.1	1.981676
20.251717	0.1	1.988113
20.253383	0.1	1.991868
20.255050	0.1	1.996100
20.256717	0.1	2.001107
20.258383	0.1	2.004683
20.260050	0.1	2.004683
20.261717	0.1	2.001107
20.263383	0.1	1.996040
20.265050	0.1	1.991570
20.266717	0.1	1.988351
20.268383	0.1	1.985788
20.270050	0.1	1.982749
20.271717	0.1	1.977325
20.273383	0.1	1.968145
20.275050	0.1	1.954556
20.276717	0.1	1.937389
20.278383	0.1	1.918793
20.280050	0.1	1.899958
20.281717	0.1	1.881182
20.283383	0.1	1.863003
20.285050	0.1	1.845837
20.286717	0.1	1.829147
20.288383	0.1	1.811922
20.290050	0.1	1.793742
20.291717	0.1	1.774788
20.293383	0.1	1.755118
20.295050	0.1	1.735330
20.296717	0.1	1.715899
20.298383	0.1	1.696646
20.300050	0.1	1.676977
20.301717	0.1	1.656115
20.303383	0.1	1.633644
20.305050	0.1	1.610637
20.306717	0.1	1.590669
20.308383	0.1	1.576662
20.310050	0.1	1.567543
20.311717	0.1	1.559317
20.313383	0.1	1.549065
20.315050	0.1	1.536429
20.316717	0.1	1.522184
20.318383	0.1	1.506806
20.320050	0.1	1.490355
20.321717	0.1	1.472294
20.323383	0.1	1.453102
20.325050	0.1	1.435340
20.326717	0.1	1.421928
20.328383	0.1	1.413703
20.330050	0.1	1.409412
20.331717	0.1	1.406431
20.333383	0.1	1.403570
20.335050	0.1	1.402021
20.336717	0.1	1.402855
20.338383	0.1	1.404286
20.340050	0.1	1.403153
20.341717	0.1	1.397908
20.343383	0.1	1.390100
20.345050	0.1	1.382232
20.346717	0.1	1.375318
20.348383	0.1	1.368821
20.350050	0.1	1.361787
20.351717	0.1	1.353622
20.353383	0.1	1.344860
20.355050	0.1	1.337409
20.356717	0.1	1.332462
20.358383	0.1	1.329601
20.360050	0.1	1.327932
20.361717	0.1	1.327038
20.363383	0.1	1.327038
20.365050	0.1	1.328528
20.366717	0.1	1.330912
20.368383	0.1	1.332223
20.370050	0.1	1.331210
20.371717	0.1	1.328528
20.373383	0.1	1.325965
20.375050	0.1	1.325011
20.376717	0.1	1.325607
20.378383	0.1	1.326323
20.380050	0.1	1.325488
20.381717	0.1	1.323283
20.383383	0.1	1.320779
20.385050	0.1	1.318038
20.386717	0.1	1.314819
20.388383	0.1	1.312375
20.390050	0.1	1.312077
20.391717	0.1	1.314282
20.393383	0.1	1.318872
20.395050	0.1	1.326382
20.396717	0.1	1.335979
20.398383	0.1	1.344681
20.400050	0.1	1.349628
20.401717	0.1	1.350999
20.403383	0.1	1.352012
20.405050	0.1	1.355887
20.406717	0.1	1.364589
20.408383	0.1	1.377404
20.410050	0.1	1.392126
20.411717	0.1	1.406610
20.413383	0.1	1.418948
20.415050	0.1	1.427889
20.416717	0.1	1.434088
20.418383	0.1	1.439154
20.420050	0.1	1.443684
20.421717	0.1	1.448691
20.423383	0.1	1.455426
20.425050	0.1	1.464546
20.426717	0.1	1.475751
20.428383	0.1	1.488924
20.430050	0.1	1.502931
20.431717	0.1	1.515865
20.433383	0.1	1.526475
20.435050	0.1	1.535237
20.436717	0.1	1.543701
20.438383	0.1	1.552165
20.440050	0.1	1.559556
20.441717	0.1	1.564980
20.443383	0.1	1.569510
20.445050	0.1	1.574338
20.446717	0.1	1.579285
20.448383	0.1	1.583397
20.450050	0.1	1.586318
20.451717	0.1	1.587033
20.453383	0.1	1.584828
20.455050	0.1	1.581013
20.456717	0.1	1.577795
20.458383	0.1	1.575947
20.460050	0.1	1.574040
20.461717	0.1	1.570404
20.463383	0.1	1.565039
20.465050	0.1	1.560390
20.466717	0.1	1.558781
20.468383	0.1	1.559734
20.470050	0.1	1.561046
20.471717	0.1	1.561701
20.473383	0.1	1.561463
20.475050	0.1	1.559138
20.476717	0.1	1.553118
20.478383	0.1	1.542509
20.480050	0.1	1.528442
20.481717	0.1	1.513004
20.483383	0.1	1.497567
20.485050	0.1	1.482070
20.486717	0.1	1.466274
20.488383	0.1	1.449704
20.490050	0.1	1.431882
20.491717	0.1	1.412690
20.493383	0.1	1.392841
20.495050	0.1	1.372755
20.496717	0.1	1.352251
20.498383	0.1	1.331508
20.500050	0.1	1.311243
20.501717	0.1	1.291633
20.503383	0.1	1.272678
20.505050	0.1	1.254380
20.506717	0.1	1.236558
20.508383	0.1	1.218617
20.510050	0.1	1.200140
20.511717	0.1	1.181007
20.513383	0.1	1.161397
20.515050	0.1	1.141846
20.516717	0.1	1.122475
20.518383	0.1	1.102984
20.520050	0.1	1.083434
20.521717	0.1	1.065731
20.523383	0.1	1.051962
20.525050	0.1	1.042783
20.526717	0.1	1.036584
20.528383	0.1	1.031041
20.530050	0.1	1.024127
20.531717	0.1	1.014471
20.533383	0.1	1.001954
20.535050	0.1	0.988364
20.536717	0.1	0.975907
20.538383	0.1	0.965774
20.540050	0.1	0.957251
20.541717	0.1	0.948429
20.543383	0.1	0.938296
20.545050	0.1	0.927150
20.546717	0.1	0.916123
20.548383	0.1	0.906467
20.550050	0.1	0.898898
20.551717	0.1	0.893772
20.553383	0.1	0.890911
20.555050	0.1	0.889480
20.556717	0.1	0.888705
20.558383	0.1	0.887811
20.560050	0.1	0.886381
20.561717	0.1	0.884533
20.563383	0.1	0.882804
20.565050	0.1	0.882447
20.566717	0.1	0.884414
20.568383	0.1	0.887394
20.570050	0.1	0.887990
20.571717	0.1	0.883699
20.573383	0.1	0.874817
20.575050	0.1	0.863493
20.576717	0.1	0.852168
20.578383	0.1	0.842989
20.580050	0.1	0.837565
20.581717	0.1	0.835478
20.583383	0.1	0.835538
20.585050	0.1	0.836909
20.586717	0.1	0.839293
20.588383	0.1	0.842631
20.590050	0.1	0.847459
20.591717	0.1	0.854015
20.593383	0.1	0.862002
20.595050	0.1	0.869930
20.596717	0.1	0.874519
20.598383	0.1	0.873625
20.600050	0.1	0.869095
20.601717	0.1	0.865698
20.603383	0.1	0.866711
20.605050	0.1	0.871360
20.606717	0.1	0.876129
20.608383	0.1	0.878394
20.610050	0.1	0.878692
20.611717	0.1	0.879169
20.613383	0.1	0.880361
20.615050	0.1	0.880659
20.616717	0.1	0.879049
20.618383	0.1	0.876427
20.620050	0.1	0.873685
20.621717	0.1	0.871122
20.623383	0.1	0.869513
20.625050	0.1	0.869751
20.626717	0.1	0.872374
20.628383	0.1	0.876665
20.630050	0.1	0.881612
20.631717	0.1	0.886619
20.633383	0.1	0.892460
20.635050	0.1	0.899732
20.636717	0.1	0.907600
20.638383	0.1	0.914156
20.640050	0.1	0.918508
20.641717	0.1	0.921965
20.643383	0.1	0.925899
20.645050	0.1	0.929892
20.646717	0.1	0.932813
20.648383	0.1	0.934839
20.650050	0.1	0.936508
20.651717	0.1	0.937879
20.653383	0.1	0.939488
20.655050	0.1	0.942648
20.656717	0.1	0.948072
20.658383	0.1	0.954866
20.660050	0.1	0.961781
20.661717	0.1	0.967264
20.663383	0.1	0.970483
20.665050	0.1	0.972986
20.666717	0.1	0.977755
20.668383	0.1	0.986159
20.670050	0.1	0.997663
20.671717	0.1	1.010358
20.673383	0.1	1.022697
20.675050	0.1	1.034737
20.676717	0.1	1.047552
20.678383	0.1	1.061738
20.680050	0.1	1.076996
20.681717	0.1	1.092970
20.683383	0.1	1.109600
20.685050	0.1	1.126766
20.686717	0.1	1.143873
20.688383	0.1	1.160622
20.690050	0.1	1.176417
20.691717	0.1	1.189828
20.693383	0.1	1.199782
20.695050	0.1	1.206756
20.696717	0.1	1.213908
20.698383	0.1	1.225054
20.700050	0.1	1.242220
20.701717	0.1	1.265109
20.703383	0.1	1.291633
20.705050	0.1	1.319707
20.706717	0.1	1.348555
20.708383	0.1	1.378477
20.710050	0.1	1.409233
20.711717	0.1	1.439631
20.713383	0.1	1.468301
20.715050	0.1	1.494587
20.716717	0.1	1.519144
20.718383	0.1	1.543880
20.720050	0.1	1.570642
20.721717	0.1	1.599968
20.723383	0.1	1.630783
20.725050	0.1	1.662195
20.726717	0.1	1.694143
20.728383	0.1	1.727223
20.730050	0.1	1.761735
20.731717	0.1	1.797736
20.733383	0.1	1.834810
20.735050	0.1	1.872838
20.736717	0.1	1.913250
20.738383	0.1	1.956821
20.740050	0.1	2.002180
20.741717	0.1	2.047300
20.743383	0.1	2.091408
20.745050	0.1	2.135337
20.746717	0.1	2.181649
20.748383	0.1	2.232790
20.750050	0.1	2.287924
20.751717	0.1	2.344251
20.753383	0.1	2.400458
20.755050	0.1	2.457023
20.756717	0.1	2.514839
20.758383	0.1	2.575278
20.760050	0.1	2.640367
20.761717	0.1	2.711296
20.763383	0.1	2.787233
20.765050	0.1	2.865851
20.766717	0.1	2.944827
20.768383	0.1	3.021956
20.770050	0.1	3.095985
20.771717	0.1	3.167629
20.773383	0.1	3.240943
20.775050	0.1	3.321350
20.776717	0.1	3.411055
20.778383	0.1	3.508151
20.780050	0.1	3.609121
20.781717	0.1	3.710807
20.783383	0.1	3.811419
20.785050	0.1	3.911257
20.786717	0.1	4.011870
20.788383	0.1	4.114867
20.790050	0.1	4.220844
20.791717	0.1	4.329503
20.793383	0.1	4.438579
20.795050	0.1	4.545152
20.796717	0.1	4.648626
20.798383	0.1	4.750550
20.800050	0.1	4.851997
20.801717	0.1	4.952133
20.803383	0.1	5.049765
20.805050	0.1	5.145133
20.806717	0.1	5.238235
20.808383	0.1	5.327463
20.810050	0.1	5.410850
20.811717	0.1	5.487502
20.813383	0.1	5.557418
20.815050	0.1	5.622328
20.816717	0.1	5.685628
20.818383	0.1	5.751133
20.820050	0.1	5.820334
20.821717	0.1	5.891264
20.823383	0.1	5.959928
20.825050	0.1	6.022454
20.826717	0.1	6.077111
20.828383	0.1	6.124318
20.830050	0.1	6.166280
20.831717	0.1	6.206155
20.833383	0.1	6.246448
20.835050	0.1	6.287694
20.836717	0.1	6.328345
20.838383	0.1	6.366074
20.840050	0.1	6.400228
20.841717	0.1	6.432712
20.843383	0.1	6.466210
20.845050	0.1	6.502390
20.846717	0.1	6.542266
20.848383	0.1	6.585658
20.850050	0.1	6.630719
20.851717	0.1	6.674707
20.853383	0.1	6.716252
20.855050	0.1	6.757021
20.856717	0.1	6.801248
20.858383	0.1	6.852329
20.860050	0.1	6.910086
20.861717	0.1	6.970942
20.863383	0.1	7.031858
20.865050	0.1	7.092178
20.866717	0.1	7.152677
20.868383	0.1	7.213474
20.870050	0.1	7.273615
20.871717	0.1	7.330716
20.873383	0.1	7.383824
20.875050	0.1	7.435501
20.876717	0.1	7.488788
20.878383	0.1	7.543624
20.880050	0.1	7.597805
20.881717	0.1	7.649899
20.883383	0.1	7.699192
20.885050	0.1	7.743955
20.886717	0.1	7.781029
20.888383	0.1	7.808984
20.890050	0.1	7.828713
20.891717	0.1	7.842243
20.893383	0.1	7.849992
20.895050	0.1	7.850469
20.896717	0.1	7.842005
20.898383	0.1	7.824481
20.900050	0.1	7.799805
20.901717	0.1	7.769406
20.903383	0.1	7.732869
20.905050	0.1	7.688702
20.906717	0.1	7.635951
20.908383	0.1	7.574380
20.910050	0.1	7.503927
20.911717	0.1	7.424057
20.913383	0.1	7.333994
20.915050	0.1	7.232547
20.916717	0.1	7.119477
20.918383	0.1	6.996870
20.920050	0.1	6.868482
20.921717	0.1	6.737352
20.923383	0.1	6.604791
20.925050	0.1	6.470561
20.926717	0.1	6.333173
20.928383	0.1	6.191314
20.930050	0.1	6.044865
20.931717	0.1	5.894781
20.933383	0.1	5.742729
20.935050	0.1	5.590260
20.936717	0.1	5.437851
20.938383	0.1	5.285502
20.940050	0.1	5.133450
20.941717	0.1	4.981995
20.943383	0.1	4.830241
20.945050	0.1	4.676879
20.946717	0.1	4.521311
20.948383	0.1	4.364252
20.950050	0.1	4.208386
20.951717	0.1	4.056752
20.953383	0.1	3.910899
20.955050	0.1	3.770352
20.956717	0.1	3.634811
20.958383	0.1	3.505230
20.960050	0.1	3.382683
20.961717	0.1	3.266573
20.963383	0.1	3.154159
20.965050	0.1	3.042817
20.966717	0.1	2.933026
20.968383	0.1	2.827466
20.970050	0.1	2.727568
20.971717	0.1	2.632797
20.973383	0.1	2.541304
20.975050	0.1	2.452016
20.976717	0.1	2.365828
20.978383	0.1	2.284110
20.980050	0.1	2.206624
20.981717	0.1	2.131879
20.983383	0.1	2.059221
20.985050	0.1	1.989961
20.986717	0.1	1.925349
20.988383	0.1	1.865566
20.990050	0.1	1.810670
20.991717	0.1	1.760960
20.993383	0.1	1.716018
20.995050	0.1	1.674652
20.996717	0.1	1.635373
20.998383	0.1	1.597583
21.000050	0.1	1.561225
21.001717	0.1	1.526177
21.003383	0.1	1.492620
21.005050	0.1	1.460552
21.006717	0.1	1.429617
21.008383	0.1	1.400232
21.010050	0.1	1.373530
21.011717	0.1	1.350701
21.013383	0.1	1.331508
21.015050	0.1	1.314223
21.016717	0.1	1.297295
21.018383	0.1	1.280606
21.020050	0.1	1.265109
21.021717	0.1	1.251280
21.023383	0.1	1.238883
21.025050	0.1	1.227558
21.026717	0.1	1.216412
21.028383	0.1	1.204789
21.030050	0.1	1.192570
21.031717	0.1	1.180112
21.033383	0.1	1.168609
21.035050	0.1	1.159191
21.036717	0.1	1.151621
21.038383	0.1	1.144707
21.040050	0.1	1.137555
21.041717	0.1	1.130045
21.043383	0.1	1.122534
21.045050	0.1	1.116097
21.046717	0.1	1.111090
21.048383	0.1	1.106858
21.050050	0.1	1.103342
21.051717	0.1	1.101792
21.053383	0.1	1.102269
21.055050	0.1	1.102984
21.056717	0.1	1.102269
21.058383	0.1	1.100779
21.060050	0.1	1.101196
21.061717	0.1	1.105905
21.063383	0.1	1.114190
21.065050	0.1	1.122296
21.066717	0.1	1.126945
21.068383	0.1	1.127720
21.070050	0.1	1.125932
21.071717	0.1	1.123965
21.073383	0.1	1.124740
21.075050	0.1	1.129925
21.076717	0.1	1.138449
21.078383	0.1	1.148403
21.080050	0.1	1.158118
21.081717	0.1	1.166284
21.083383	0.1	1.171768
21.085050	0.1	1.174748
21.086717	0.1	1.176953
21.088383	0.1	1.180053
21.090050	0.1	1.184344
21.091717	0.1	1.189888
21.093383	0.1	1.197696
21.095050	0.1	1.209021
21.096717	0.1	1.224518
21.098383	0.1	1.242220
21.100050	0.1	1.258910
21.101717	0.1	1.272321
21.103383	0.1	1.282930
21.105050	0.1	1.292288
21.106717	0.1	1.301348
21.108383	0.1	1.310706
21.110050	0.1	1.321316
21.111717	0.1	1.334310
21.113383	0.1	1.349509
21.115050	0.1	1.365960
21.116717	0.1	1.383543
21.118383	0.1	1.403153
21.120050	0.1	1.424491
21.121717	0.1	1.445592
21.123383	0.1	1.464367
21.125050	0.1	1.480222
21.126717	0.1	1.494527
21.128383	0.1	1.508296
21.130050	0.1	1.521587
21.131717	0.1	1.534999
21.133383	0.1	1.550198
21.135050	0.1	1.568079
21.136717	0.1	1.588345
21.138383	0.1	1.609981
21.140050	0.1	1.632333
21.141717	0.1	1.655221
21.143383	0.1	1.677215
21.145050	0.1	1.695454
21.146717	0.1	1.707554
21.148383	0.1	1.713872
21.150050	0.1	1.716733
21.151717	0.1	1.719177
21.153383	0.1	1.724243
21.155050	0.1	1.732826
21.156717	0.1	1.742721
21.158383	0.1	1.751065
21.160050	0.1	1.756072
21.161717	0.1	1.757383
21.163383	0.1	1.754463
21.165050	0.1	1.747310
21.166717	0.1	1.736879
21.168383	0.1	1.725197
21.170050	0.1	1.714587
21.171717	0.1	1.705587
21.173383	0.1	1.696885
21.175050	0.1	1.686633
21.176717	0.1	1.673877
21.178383	0.1	1.658678
21.180050	0.1	1.641750
21.181717	0.1	1.625538
21.183383	0.1	1.612842
21.185050	0.1	1.603425
21.186717	0.1	1.594246
21.188383	0.1	1.582742
21.190050	0.1	1.567543
21.191717	0.1	1.548469
21.193383	0.1	1.526296
21.195050	0.1	1.502514
21.196717	0.1	1.477838
21.198383	0.1	1.452446
21.200050	0.1	1.426816
21.201717	0.1	1.402140
21.203383	0.1	1.379967
21.205050	0.1	1.361728
21.206717	0.1	1.347482
21.208383	0.1	1.336038
21.210050	0.1	1.326144
21.211717	0.1	1.316726
21.213383	0.1	1.305640
21.215050	0.1	1.291454
21.216717	0.1	1.274824
21.218383	0.1	1.257896
21.220050	0.1	1.242399
21.221717	0.1	1.230419
21.223383	0.1	1.223624
21.225050	0.1	1.220703
21.226717	0.1	1.218438
21.228383	0.1	1.214743
21.230050	0.1	1.209915
21.231717	0.1	1.204729
21.233383	0.1	1.199365
21.235050	0.1	1.194537
21.236717	0.1	1.190603
21.238383	0.1	1.187205
21.240050	0.1	1.183927
21.241717	0.1	1.181185
21.243383	0.1	1.179695
21.245050	0.1	1.180410
21.246717	0.1	1.183629
21.248383	0.1	1.188815
21.250050	0.1	1.194656
21.251717	0.1	1.200497
21.253383	0.1	1.206219
21.255050	0.1	1.211524
21.256717	0.1	1.216292
21.258383	0.1	1.220822
21.260050	0.1	1.226127
21.261717	0.1	1.232386
21.263383	0.1	1.238704
21.265050	0.1	1.243830
21.266717	0.1	1.247108
21.268383	0.1	1.249194
21.270050	0.1	1.251042
21.271717	0.1	1.253486
21.273383	0.1	1.256585
21.275050	0.1	1.259089
21.276717	0.1	1.258791
21.278383	0.1	1.254439
21.280050	0.1	1.246095
21.281717	0.1	1.235843
21.283383	0.1	1.227140
21.285050	0.1	1.222730
21.286717	0.1	1.222253
21.288383	0.1	1.224279
21.290050	0.1	1.227081
21.291717	0.1	1.227975
21.293383	0.1	1.223922
21.295050	0.1	1.214445
21.296717	0.1	1.202166
21.298383	0.1	1.191080
21.300050	0.1	1.184344
21.301717	0.1	1.182735
21.303383	0.1	1.184166
21.305050	0.1	1.184583
21.306717	0.1	1.180470
21.308383	0.1	1.171172
21.310050	0.1	1.159608
21.311717	0.1	1.148820
21.313383	0.1	1.140356
21.315050	0.1	1.133919
21.316717	0.1	1.128435
21.318383	0.1	1.122952
21.320050	0.1	1.116932
21.321717	0.1	1.110077
21.323383	0.1	1.102686
21.325050	0.1	1.095831
21.326717	0.1	1.090288
21.328383	0.1	1.085758
21.330050	0.1	1.080871
21.331717	0.1	1.074016
21.333383	0.1	1.064599
21.335050	0.1	1.053751
21.336717	0.1	1.043439
21.338383	0.1	1.036346
21.340050	0.1	1.034379
21.341717	0.1	1.036227
21.343383	0.1	1.038671
21.345050	0.1	1.039922
21.346717	0.1	1.039982
21.348383	0.1	1.038790
21.350050	0.1	1.036048
21.351717	0.1	1.033485
21.353383	0.1	1.033843
21.355050	0.1	1.038194
21.356717	0.1	1.045346
21.358383	0.1	1.054049
21.360050	0.1	1.063228
21.361717	0.1	1.071453
21.363383	0.1	1.077056
21.365050	0.1	1.079500
21.366717	0.1	1.079083
21.368383	0.1	1.075745
21.370050	0.1	1.070857
21.371717	0.1	1.067519
21.373383	0.1	1.067996
21.375050	0.1	1.071811
21.376717	0.1	1.077950
21.378383	0.1	1.085937
21.380050	0.1	1.094878
21.381717	0.1	1.103103
21.383383	0.1	1.109481
21.385050	0.1	1.114965
21.386717	0.1	1.121283
21.388383	0.1	1.128733
21.390050	0.1	1.136184
21.391717	0.1	1.142562
21.393383	0.1	1.148939
21.395050	0.1	1.157522
21.396717	0.1	1.169264
21.398383	0.1	1.182675
21.400050	0.1	1.195312
21.401717	0.1	1.206279
21.403383	0.1	1.216650
21.405050	0.1	1.226723
21.406717	0.1	1.234949
21.408383	0.1	1.240850
21.410050	0.1	1.246095
21.411717	0.1	1.252651
21.413383	0.1	1.261532
21.415050	0.1	1.272023
21.416717	0.1	1.282334
21.418383	0.1	1.290679
21.420050	0.1	1.296640
21.421717	0.1	1.301169
21.423383	0.1	1.305640
21.425050	0.1	1.310408
21.426717	0.1	1.313984
21.428383	0.1	1.314819
21.430050	0.1	1.313746
21.431717	0.1	1.314044
21.433383	0.1	1.318216
21.435050	0.1	1.325607
21.436717	0.1	1.333952
21.438383	0.1	1.342058
21.440050	0.1	1.349986
21.441717	0.1	1.356721
21.443383	0.1	1.361072
21.445050	0.1	1.363576
21.446717	0.1	1.365304
21.448383	0.1	1.366019
21.450050	0.1	1.363754
21.451717	0.1	1.358271
21.453383	0.1	1.351953
21.455050	0.1	1.347005
21.456717	0.1	1.343489
21.458383	0.1	1.340091
21.460050	0.1	1.335681
21.461717	0.1	1.329601
21.463383	0.1	1.321673
21.465050	0.1	1.311541
21.466717	0.1	1.299203
21.468383	0.1	1.286328
21.470050	0.1	1.275659
21.471717	0.1	1.268506
21.473383	0.1	1.263082
21.475050	0.1	1.256168
21.476717	0.1	1.246095
21.478383	0.1	1.233459
21.480050	0.1	1.219153
21.481717	0.1	1.203060
21.483383	0.1	1.185358
21.485050	0.1	1.167476
21.486717	0.1	1.151383
21.488383	0.1	1.137912
21.490050	0.1	1.126587
21.491717	0.1	1.116157
21.493383	0.1	1.105428
21.495050	0.1	1.094163
21.496717	0.1	1.082897
21.498383	0.1	1.071572
21.500050	0.1	1.058936
21.501717	0.1	1.044989
21.503383	0.1	1.031220
21.505050	0.1	1.018226
21.506717	0.1	1.004934
21.508383	0.1	0.990331
21.510050	0.1	0.975847
21.511717	0.1	0.964880
21.513383	0.1	0.959575
21.515050	0.1	0.958204
21.516717	0.1	0.956476
21.518383	0.1	0.950098
21.520050	0.1	0.936985
21.521717	0.1	0.917912
21.523383	0.1	0.896275
21.525050	0.1	0.876904
21.526717	0.1	0.863314
21.528383	0.1	0.855386
21.530050	0.1	0.850976
21.531717	0.1	0.848770
21.533383	0.1	0.848234
21.535050	0.1	0.848115
21.536717	0.1	0.846684
21.538383	0.1	0.844061
21.540050	0.1	0.840843
21.541717	0.1	0.837743
21.543383	0.1	0.835419
21.545050	0.1	0.832737
21.546717	0.1	0.827611
21.548383	0.1	0.818968
21.550050	0.1	0.807941
21.551717	0.1	0.796735
21.553383	0.1	0.787079
21.555050	0.1	0.779927
21.556717	0.1	0.775933
21.558383	0.1	0.774980
21.560050	0.1	0.776410
21.561717	0.1	0.779212
21.563383	0.1	0.782371
21.565050	0.1	0.785649
21.566717	0.1	0.789166
21.568383	0.1	0.792205
21.570050	0.1	0.793517
21.571717	0.1	0.792623
21.573383	0.1	0.790000
21.575050	0.1	0.785947
21.576717	0.1	0.779748
21.578383	0.1	0.771821
21.580050	0.1	0.765324
21.581717	0.1	0.763178
21.583383	0.1	0.764847
21.585050	0.1	0.767827
21.586717	0.1	0.770092
21.588383	0.1	0.771642
21.590050	0.1	0.773668
21.591717	0.1	0.776649
21.593383	0.1	0.779152
21.595050	0.1	0.779569
21.596717	0.1	0.777304
21.598383	0.1	0.771463
21.600050	0.1	0.761211
21.601717	0.1	0.747919
21.603383	0.1	0.735223
21.605050	0.1	0.727356
21.606717	0.1	0.725746
21.608383	0.1	0.727952
21.610050	0.1	0.730336
21.611717	0.1	0.730872
21.613383	0.1	0.729203
21.615050	0.1	0.725925
21.616717	0.1	0.722170
21.618383	0.1	0.719249
21.620050	0.1	0.718594
21.621717	0.1	0.720799
21.623383	0.1	0.725627
21.625050	0.1	0.731766
21.626717	0.1	0.737131
21.628383	0.1	0.739276
21.630050	0.1	0.736952
21.631717	0.1	0.731051
21.633383	0.1	0.723839
21.635050	0.1	0.717640
21.636717	0.1	0.713766
21.638383	0.1	0.712931
21.640050	0.1	0.715554
21.641717	0.1	0.720739
21.643383	0.1	0.726581
21.645050	0.1	0.731349
21.646717	0.1	0.734985
21.648383	0.1	0.738144
21.650050	0.1	0.740886
21.651717	0.1	0.742257
21.653383	0.1	0.740826
21.655050	0.1	0.736296
21.656717	0.1	0.729680
21.658383	0.1	0.723004
21.660050	0.1	0.718832
21.661717	0.1	0.719011
21.663383	0.1	0.723362
21.665050	0.1	0.730217
21.666717	0.1	0.737369
21.668383	0.1	0.743091
21.670050	0.1	0.746846
21.671717	0.1	0.748754
21.673383	0.1	0.748694
21.675050	0.1	0.746608
21.676717	0.1	0.743866
21.678383	0.1	0.743389
21.680050	0.1	0.747323
21.681717	0.1	0.754774
21.683383	0.1	0.762522
21.685050	0.1	0.767231
21.686717	0.1	0.768244
21.688383	0.1	0.767648
21.690050	0.1	0.768364
21.691717	0.1	0.771225
21.693383	0.1	0.774562
21.695050	0.1	0.776410
21.696717	0.1	0.776827
21.698383	0.1	0.778317
21.700050	0.1	0.783205
21.701717	0.1	0.791252
21.703383	0.1	0.799894
21.705050	0.1	0.807166
21.706717	0.1	0.813007
21.708383	0.1	0.817835
21.710050	0.1	0.821590
21.711717	0.1	0.824332
21.713383	0.1	0.826716
21.715050	0.1	0.829756
21.716717	0.1	0.834286
21.718383	0.1	0.840783
21.720050	0.1	0.848055
21.721717	0.1	0.854313
21.723383	0.1	0.858307
21.725050	0.1	0.859499
21.726717	0.1	0.858665
21.728383	0.1	0.858367
21.730050	0.1	0.860512
21.731717	0.1	0.865340
21.733383	0.1	0.871956
21.735050	0.1	0.878930
21.736717	0.1	0.884950
21.738383	0.1	0.889242
21.740050	0.1	0.891924
21.741717	0.1	0.893831
21.743383	0.1	0.895917
21.745050	0.1	0.898540
21.746717	0.1	0.901997
21.748383	0.1	0.906408
21.750050	0.1	0.911176
21.751717	0.1	0.915468
21.753383	0.1	0.919700
21.755050	0.1	0.925064
21.756717	0.1	0.931740
21.758383	0.1	0.938773
21.760050	0.1	0.945747
21.761717	0.1	0.953317
21.763383	0.1	0.961304
21.765050	0.1	0.968278
21.766717	0.1	0.972688
21.768383	0.1	0.973284
21.770050	0.1	0.969529
21.771717	0.1	0.962079
21.773383	0.1	0.952065
21.775050	0.1	0.940919
21.776717	0.1	0.930429
21.778383	0.1	0.921965
21.780050	0.1	0.915408
21.781717	0.1	0.909627
21.783383	0.1	0.903666
21.785050	0.1	0.897646
21.786717	0.1	0.892043
21.788383	0.1	0.887156
21.790050	0.1	0.883102
21.791717	0.1	0.879765
21.793383	0.1	0.876844
21.795050	0.1	0.873983
21.796717	0.1	0.870645
21.798383	0.1	0.866830
21.800050	0.1	0.863135
21.801717	0.1	0.860155
21.803383	0.1	0.857711
21.805050	0.1	0.854015
21.806717	0.1	0.847757
21.808383	0.1	0.839472
21.810050	0.1	0.830650
21.811717	0.1	0.822365
21.813383	0.1	0.815511
21.815050	0.1	0.810623
21.816717	0.1	0.807822
21.818383	0.1	0.807464
21.820050	0.1	0.809908
21.821717	0.1	0.814676
21.823383	0.1	0.819504
21.825050	0.1	0.820816
21.826717	0.1	0.817180
21.828383	0.1	0.811040
21.830050	0.1	0.805974
21.831717	0.1	0.803351
21.833383	0.1	0.802875
21.835050	0.1	0.803828
21.836717	0.1	0.805616
21.838383	0.1	0.808477
21.840050	0.1	0.812113
21.841717	0.1	0.815034
21.843383	0.1	0.816464
21.845050	0.1	0.817418
21.846717	0.1	0.819027
21.848383	0.1	0.821769
21.850050	0.1	0.825644
21.851717	0.1	0.830293
21.853383	0.1	0.835776
21.855050	0.1	0.842989
21.856717	0.1	0.852883
21.858383	0.1	0.864625
21.860050	0.1	0.875831
21.861717	0.1	0.884533
21.863383	0.1	0.890553
21.865050	0.1	0.894606
21.866717	0.1	0.898421
21.868383	0.1	0.903666
21.870050	0.1	0.911593
21.871717	0.1	0.923038
21.873383	0.1	0.938237
21.875050	0.1	0.956416
21.876717	0.1	0.975788
21.878383	0.1	0.994027
21.880050	0.1	1.009345
21.881717	0.1	1.021624
21.883383	0.1	1.032889
21.885050	0.1	1.045525
21.886717	0.1	1.061022
21.888383	0.1	1.079202
21.890050	0.1	1.098394
21.891717	0.1	1.116455
21.893383	0.1	1.131475
21.895050	0.1	1.142681
21.896717	0.1	1.150370
21.898383	0.1	1.156092
21.900050	0.1	1.161873
21.901717	0.1	1.169980
21.903383	0.1	1.181364
21.905050	0.1	1.196146
21.906717	0.1	1.212597
21.908383	0.1	1.227439
21.910050	0.1	1.238227
21.911717	0.1	1.245558
21.913383	0.1	1.251340
21.915050	0.1	1.257062
21.916717	0.1	1.263440
21.918383	0.1	1.270592
21.920050	0.1	1.278281
21.921717	0.1	1.285911
21.923383	0.1	1.292646
21.925050	0.1	1.298904
21.926717	0.1	1.305640
21.928383	0.1	1.312614
21.930050	0.1	1.317442
21.931717	0.1	1.317978
21.933383	0.1	1.314879
21.935050	0.1	1.311362
21.936717	0.1	1.310170
21.938383	0.1	1.311362
21.940050	0.1	1.311660
21.941717	0.1	1.307726
21.943383	0.1	1.299560
21.945050	0.1	1.290083
21.946717	0.1	1.282334
21.948383	0.1	1.277983
21.950050	0.1	1.277268
21.951717	0.1	1.279473
21.953383	0.1	1.283288
21.955050	0.1	1.287460
21.956717	0.1	1.290262
21.958383	0.1	1.288831
21.960050	0.1	1.282036
21.961717	0.1	1.272202
21.963383	0.1	1.263321
21.965050	0.1	1.257122
21.966717	0.1	1.252592
21.968383	0.1	1.247823
21.970050	0.1	1.242161
21.971717	0.1	1.235545
21.973383	0.1	1.227915
21.975050	0.1	1.219750
21.976717	0.1	1.212537
21.978383	0.1	1.207650
21.980050	0.1	1.204670
21.981717	0.1	1.202047
21.983383	0.1	1.199186
21.985050	0.1	1.196683
21.986717	0.1	1.196563
21.988383	0.1	1.200914
21.990050	0.1	1.209676
21.991717	0.1	1.219273
21.993383	0.1	1.225352
21.995050	0.1	1.226842
21.996717	0.1	1.226187
21.998383	0.1	1.226187
22.000050	0.1	1.228750
22.001717	0.1	1.234949
22.003383	0.1	1.244187
22.005050	0.1	1.253903
22.006717	0.1	1.260996
22.008383	0.1	1.264572
22.010050	0.1	1.266420
22.011717	0.1	1.269698
22.013383	0.1	1.277089
22.015050	0.1	1.289189
22.016717	0.1	1.304746
22.018383	0.1	1.321912
22.020050	0.1	1.339257
22.021717	0.1	1.356185
22.023383	0.1	1.372695
22.025050	0.1	1.388669
22.026717	0.1	1.403868
22.028383	0.1	1.418531
22.030050	0.1	1.433790
22.031717	0.1	1.450777
22.033383	0.1	1.469910
22.035050	0.1	1.490653
22.036717	0.1	1.512468
22.038383	0.1	1.534700
22.040050	0.1	1.555741
22.041717	0.1	1.574814
22.043383	0.1	1.593828
22.045050	0.1	1.616061
22.046717	0.1	1.643419
22.048383	0.1	1.675010
22.050050	0.1	1.707792
22.051717	0.1	1.738727
22.053383	0.1	1.766801
22.055050	0.1	1.794100
22.056717	0.1	1.824200
22.058383	0.1	1.859307
22.060050	0.1	1.898587
22.061717	0.1	1.939833
22.063383	0.1	1.981795
22.065050	0.1	2.024353
22.066717	0.1	2.067745
22.068383	0.1	2.112389
22.070050	0.1	2.158582
22.071717	0.1	2.206028
22.073383	0.1	2.255380
22.075050	0.1	2.308190
22.076717	0.1	2.364934
22.078383	0.1	2.424598
22.080050	0.1	2.485871
22.081717	0.1	2.547562
22.083383	0.1	2.609313
22.085050	0.1	2.671659
22.086717	0.1	2.734065
22.088383	0.1	2.794862
22.090050	0.1	2.852678
22.091717	0.1	2.908051
22.093383	0.1	2.962709
22.095050	0.1	3.018141
22.096717	0.1	3.074885
22.098383	0.1	3.133059
22.100050	0.1	3.191829
22.101717	0.1	3.249824
22.103383	0.1	3.306210
22.105050	0.1	3.360450
22.106717	0.1	3.412008
22.108383	0.1	3.459633
22.110050	0.1	3.502429
22.111717	0.1	3.540635
22.113383	0.1	3.575564
22.115050	0.1	3.608644
22.116717	0.1	3.639877
22.118383	0.1	3.667236
22.120050	0.1	3.688395
22.121717	0.1	3.702879
22.123383	0.1	3.711820
22.125050	0.1	3.716469
22.126717	0.1	3.717244
22.128383	0.1	3.713548
22.130050	0.1	3.704250
22.131717	0.1	3.689110
22.133383	0.1	3.669262
22.135050	0.1	3.645957
22.136717	0.1	3.619075
22.138383	0.1	3.587425
22.140050	0.1	3.549814
22.141717	0.1	3.506303
22.143383	0.1	3.458083
22.145050	0.1	3.407061
22.146717	0.1	3.356040
22.148383	0.1	3.307641
22.150050	0.1	3.262699
22.151717	0.1	3.220141
22.153383	0.1	3.178537
22.155050	0.1	3.136933
22.156717	0.1	3.094793
22.158383	0.1	3.051520
22.160050	0.1	3.006756
22.161717	0.1	2.961099
22.163383	0.1	2.916157
22.165050	0.1	2.874136
22.166717	0.1	2.836287
22.168383	0.1	2.802611
22.170050	0.1	2.772927
22.171717	0.1	2.748013
22.173383	0.1	2.728641
22.175050	0.1	2.713859
22.176717	0.1	2.702534
22.178383	0.1	2.694667
22.180050	0.1	2.690375
22.181717	0.1	2.688706
22.183383	0.1	2.690077
22.185050	0.1	2.696395
22.186717	0.1	2.709985
22.188383	0.1	2.732396
22.190050	0.1	2.764046
22.191717	0.1	2.803564
22.193383	0.1	2.848208
22.195050	0.1	2.895117
22.196717	0.1	2.943456
22.198383	0.1	2.994299
22.200050	0.1	3.050089
22.201717	0.1	3.113032
22.203383	0.1	3.184140
22.205050	0.1	3.262997
22.206717	0.1	3.347695
22.208383	0.1	3.434658
22.210050	0.1	3.520489
22.211717	0.1	3.603757
22.213383	0.1	3.686130
22.215050	0.1	3.771425
22.216717	0.1	3.862918
22.218383	0.1	3.960669
22.220050	0.1	4.062474
22.221717	0.1	4.166484
22.223383	0.1	4.271865
22.225050	0.1	4.378557
22.226717	0.1	4.486382
22.228383	0.1	4.595101
22.230050	0.1	4.702807
22.231717	0.1	4.806698
22.233383	0.1	4.906118
22.235050	0.1	5.003155
22.236717	0.1	5.098820
22.238383	0.1	5.191148
22.240050	0.1	5.277634
22.241717	0.1	5.356729
22.243383	0.1	5.427301
22.245050	0.1	5.488575
22.246717	0.1	5.541742
22.248383	0.1	5.588472
22.250050	0.1	5.629182
22.251717	0.1	5.662322
22.253383	0.1	5.686641
22.255050	0.1	5.702079
22.256717	0.1	5.709172
22.258383	0.1	5.708218
22.260050	0.1	5.699396
22.261717	0.1	5.682767
22.263383	0.1	5.657554
22.265050	0.1	5.622506
22.266717	0.1	5.577147
22.268383	0.1	5.521536
22.270050	0.1	5.456150
22.271717	0.1	5.380869
22.273383	0.1	5.296231
22.275050	0.1	5.203426
22.276717	0.1	5.103767
22.278383	0.1	4.999101
22.280050	0.1	4.891694
22.281717	0.1	4.782260
22.283383	0.1	4.669249
22.285050	0.1	4.550934
22.286717	0.1	4.426539
22.288383	0.1	4.296780
22.290050	0.1	4.162729
22.291717	0.1	4.026056
22.293383	0.1	3.888309
22.295050	0.1	3.750146
22.296717	0.1	3.611684
22.298383	0.1	3.473997
22.300050	0.1	3.338516
22.301717	0.1	3.206730
22.303383	0.1	3.080666
22.305050	0.1	2.960801
22.306717	0.1	2.845287
22.308383	0.1	2.732158
22.310050	0.1	2.620995
22.311717	0.1	2.512098
22.313383	0.1	2.406240
22.315050	0.1	2.303958
22.316717	0.1	2.205372
22.318383	0.1	2.109945
22.320050	0.1	2.017379
22.321717	0.1	1.928032
22.323383	0.1	1.843035
22.325050	0.1	1.763702
22.326717	0.1	1.690388
22.328383	0.1	1.622975
22.330050	0.1	1.561523
22.331717	0.1	1.506150
22.333383	0.1	1.456201
22.335050	0.1	1.409233
22.336717	0.1	1.364172
22.338383	0.1	1.323462
22.340050	0.1	1.291037
22.341717	0.1	1.266778
22.343383	0.1	1.245380
22.345050	0.1	1.221597
22.346717	0.1	1.194239
22.348383	0.1	1.166046
22.350050	0.1	1.141071
22.351717	0.1	1.122236
22.353383	0.1	1.108706
22.355050	0.1	1.097322
22.356717	0.1	1.085699
22.358383	0.1	1.074255
22.360050	0.1	1.064956
22.361717	0.1	1.059890
22.363383	0.1	1.060247
22.365050	0.1	1.065433
22.366717	0.1	1.074135
22.368383	0.1	1.084924
22.370050	0.1	1.096308
22.371717	0.1	1.107633
22.373383	0.1	1.119793
22.375050	0.1	1.135588
22.376717	0.1	1.156867
22.378383	0.1	1.182258
22.380050	0.1	1.208127
22.381717	0.1	1.231849
22.383383	0.1	1.253069
22.385050	0.1	1.272917
22.386717	0.1	1.292586
22.388383	0.1	1.312494
22.390050	0.1	1.333296
22.391717	0.1	1.355946
22.393383	0.1	1.381457
22.395050	0.1	1.410961
22.396717	0.1	1.444936
22.398383	0.1	1.483202
22.400050	0.1	1.525104
22.401717	0.1	1.568794
22.403383	0.1	1.610637
22.405050	0.1	1.647711
22.406717	0.1	1.680195
22.408383	0.1	1.711845
22.410050	0.1	1.746655
22.411717	0.1	1.786232
22.413383	0.1	1.829743
22.415050	0.1	1.875937
22.416717	0.1	1.923740
22.418383	0.1	1.972377
22.420050	0.1	2.021313
22.421717	0.1	2.070010
22.423383	0.1	2.118528
22.425050	0.1	2.168179
22.426717	0.1	2.220512
22.428383	0.1	2.276600
22.430050	0.1	2.336621
22.431717	0.1	2.399743
22.433383	0.1	2.464652
22.435050	0.1	2.530575
22.436717	0.1	2.598822
22.438383	0.1	2.670825
22.440050	0.1	2.745330
22.441717	0.1	2.819598
22.443383	0.1	2.892494
22.445050	0.1	2.966285
22.446717	0.1	3.044665
22.448383	0.1	3.129423
22.450050	0.1	3.220201
22.451717	0.1	3.316224
22.453383	0.1	3.417254
22.455050	0.1	3.522873
22.456717	0.1	3.631294
22.458383	0.1	3.740251
22.460050	0.1	3.849149
22.461717	0.1	3.960192
22.463383	0.1	4.076660
22.465050	0.1	4.201710
22.466717	0.1	4.335821
22.468383	0.1	4.476249
22.470050	0.1	4.619956
22.471717	0.1	4.766643
22.473383	0.1	4.918039
22.475050	0.1	5.075395
22.476717	0.1	5.239249
22.478383	0.1	5.410374
22.480050	0.1	5.589664
22.481717	0.1	5.776823
22.483383	0.1	5.970359
22.485050	0.1	6.169498
22.486717	0.1	6.375432
22.488383	0.1	6.589592
22.490050	0.1	6.812811
22.491717	0.1	7.045329
22.493383	0.1	7.287503
22.495050	0.1	7.539690
22.496717	0.1	7.802308
22.498383	0.1	8.075715
22.500050	0.1	8.360506
22.501717	0.1	8.656741
22.503383	0.1	8.963883
22.505050	0.1	9.282172
22.506717	0.1	9.613216
22.508383	0.1	9.958208
22.510050	0.1	10.317088
22.511717	0.1	10.688306
22.513383	0.1	11.071206
22.515050	0.1	11.468352
22.516717	0.1	11.884452
22.518383	0.1	12.322605
22.520050	0.1	12.782872
22.521717	0.1	13.263942
22.523383	0.1	13.765217
22.525050	0.1	14.288426
22.526717	0.1	14.835478
22.528383	0.1	15.406192
22.530050	0.1	15.999676
22.531717	0.1	16.616107
22.533383	0.1	17.256619
22.535050	0.1	17.921866
22.536717	0.1	18.611432
22.538383	0.1	19.324363
22.540050	0.1	20.060958
22.541717	0.1	20.823420
22.543383	0.1	21.613718
22.545050	0.1	22.432805
22.546717	0.1	23.280026
22.548383	0.1	24.151625
22.550050	0.1	25.041105
22.551717	0.1	25.942864
22.553383	0.1	26.855053
22.555050	0.1	27.777137
22.556717	0.1	28.706791
22.558383	0.1	29.639842
22.560050	0.1	30.572655
22.561717	0.1	31.500699
22.563383	0.1	32.416942
22.565050	0.1	33.313872
22.566717	0.1	34.187498
22.568383	0.1	35.036804
22.570050	0.1	35.860243
22.571717	0.1	36.653640
22.573383	0.1	37.411752
22.575050	0.1	38.129451
22.576717	0.1	38.801672
22.578383	0.1	39.422455
22.580050	0.1	39.985421
22.581717	0.1	40.485802
22.583383	0.1	40.921035
22.585050	0.1	41.288617
22.586717	0.1	41.586104
22.588383	0.1	41.812422
22.590050	0.1	41.967216
22.591717	0.1	42.050424
22.593383	0.1	42.060378
22.595050	0.1	41.994217
22.596717	0.1	41.850093
22.598383	0.1	41.629377
22.600050	0.1	41.335287
22.601717	0.1	40.971460
22.603383	0.1	40.541890
22.605050	0.1	40.050330
22.606717	0.1	39.498868
22.608383	0.1	38.887026
22.610050	0.1	38.215401
22.611717	0.1	37.488701
22.613383	0.1	36.713126
22.615050	0.1	35.893800
22.616717	0.1	35.034539
22.618383	0.1	34.139099
22.620050	0.1	33.211233
22.621717	0.1	32.254996
22.623383	0.1	31.275870
22.625050	0.1	30.280115
22.626717	0.1	29.273333
22.628383	0.1	28.259517
22.630050	0.1	27.241530
22.631717	0.1	26.222111
22.633383	0.1	25.204600
22.635050	0.1	24.192812
22.636717	0.1	23.189367
22.638383	0.1	22.196771
22.640050	0.1	21.218122
22.641717	0.1	20.255805
22.643383	0.1	19.311846
22.645050	0.1	18.389882
22.646717	0.1	17.494262
22.648383	0.1	16.628207
22.650050	0.1	15.792430
22.651717	0.1	14.986099
22.653383	0.1	14.208556
22.655050	0.1	13.460637
22.656717	0.1	12.743831
22.658383	0.1	12.057722
22.660050	0.1	11.400939
22.661717	0.1	10.773540
22.663383	0.1	10.177911
22.665050	0.1	9.616495
22.666717	0.1	9.090066
22.668383	0.1	8.596361
22.670050	0.1	8.131862
22.671717	0.1	7.693768
22.673383	0.1	7.281185
22.675050	0.1	6.894052
22.676717	0.1	6.533266
22.678383	0.1	6.200195
22.680050	0.1	5.894840
22.681717	0.1	5.614937
22.683383	0.1	5.357266
22.685050	0.1	5.119324
22.686717	0.1	4.899144
22.688383	0.1	4.696608
22.690050	0.1	4.511893
22.691717	0.1	4.344583
22.693383	0.1	4.194379
22.695050	0.1	4.060507
22.696717	0.1	3.942013
22.698383	0.1	3.838778
22.700050	0.1	3.750384
22.701717	0.1	3.675401
22.703383	0.1	3.612757
22.705050	0.1	3.562749
22.706717	0.1	3.526211
22.708383	0.1	3.503263
22.710050	0.1	3.492654
22.711717	0.1	3.491461
22.713383	0.1	3.497899
22.715050	0.1	3.511548
22.716717	0.1	3.531754
22.718383	0.1	3.557444
22.720050	0.1	3.588498
22.721717	0.1	3.624976
22.723383	0.1	3.666163
22.725050	0.1	3.711879
22.726717	0.1	3.762603
22.728383	0.1	3.818155
22.730050	0.1	3.878355
22.731717	0.1	3.942609
22.733383	0.1	4.009664
22.735050	0.1	4.078329
22.736717	0.1	4.149437
22.738383	0.1	4.224360
22.740050	0.1	4.302502
22.741717	0.1	4.380942
22.743383	0.1	4.457176
22.745050	0.1	4.530549
22.746717	0.1	4.602194
22.748383	0.1	4.674018
22.750050	0.1	4.745722
22.751717	0.1	4.815102
22.753383	0.1	4.880250
22.755050	0.1	4.940570
22.756717	0.1	4.994810
22.758383	0.1	5.041659
22.760050	0.1	5.081475
22.761717	0.1	5.115986
22.763383	0.1	5.146861
22.765050	0.1	5.174339
22.766717	0.1	5.196989
22.768383	0.1	5.212367
22.770050	0.1	5.218685
22.771717	0.1	5.216301
22.773383	0.1	5.206764
22.775050	0.1	5.191386
22.776717	0.1	5.170286
22.778383	0.1	5.142749
22.780050	0.1	5.107582
22.781717	0.1	5.063713
22.783383	0.1	5.011499
22.785050	0.1	4.952550
22.786717	0.1	4.888952
22.788383	0.1	4.821956
22.790050	0.1	4.751742
22.791717	0.1	4.677356
22.793383	0.1	4.598320
22.795050	0.1	4.514933
22.796717	0.1	4.427135
22.798383	0.1	4.333616
22.800050	0.1	4.233718
22.801717	0.1	4.128695
22.803383	0.1	4.020393
22.805050	0.1	3.909886
22.806717	0.1	3.797770
22.808383	0.1	3.683806
22.810050	0.1	3.567815
22.811717	0.1	3.450632
22.813383	0.1	3.333926
22.815050	0.1	3.218770
22.816717	0.1	3.106296
22.818383	0.1	2.997875
22.820050	0.1	2.893925
22.821717	0.1	2.793074
22.823383	0.1	2.694428
22.825050	0.1	2.598226
22.826717	0.1	2.504647
22.828383	0.1	2.412975
22.830050	0.1	2.322495
22.831717	0.1	2.233267
22.833383	0.1	2.145887
22.835050	0.1	2.060950
22.836717	0.1	1.979172
22.838383	0.1	1.901209
22.840050	0.1	1.827240
22.841717	0.1	1.756907
22.843383	0.1	1.690269
22.845050	0.1	1.627743
22.846717	0.1	1.569331
22.848383	0.1	1.514375
22.850050	0.1	1.461983
22.851717	0.1	1.411438
22.853383	0.1	1.362503
22.855050	0.1	1.315832
22.856717	0.1	1.272082
22.858383	0.1	1.232266
22.860050	0.1	1.196802
22.861717	0.1	1.165152
22.863383	0.1	1.136243
22.865050	0.1	1.108766
22.866717	0.1	1.082301
22.868383	0.1	1.057386
22.870050	0.1	1.034677
22.871717	0.1	1.014233
22.873383	0.1	0.995517
22.875050	0.1	0.978828
22.876717	0.1	0.963926
22.878383	0.1	0.949621
22.880050	0.1	0.935018
22.881717	0.1	0.920594
22.883383	0.1	0.907302
22.885050	0.1	0.895381
22.886717	0.1	0.885129
22.888383	0.1	0.877023
22.890050	0.1	0.870645
22.891717	0.1	0.864565
22.893383	0.1	0.858426
22.895050	0.1	0.853181
22.896717	0.1	0.848711
22.898383	0.1	0.844121
22.900050	0.1	0.839114
22.901717	0.1	0.834048
22.903383	0.1	0.829220
22.905050	0.1	0.825048
22.906717	0.1	0.822425
22.908383	0.1	0.821769
22.910050	0.1	0.822723
22.911717	0.1	0.824869
22.913383	0.1	0.828385
22.915050	0.1	0.833094
22.916717	0.1	0.838459
22.918383	0.1	0.843525
22.920050	0.1	0.847101
22.921717	0.1	0.848651
22.923383	0.1	0.848651
22.925050	0.1	0.847757
22.926717	0.1	0.846386
22.928383	0.1	0.845611
22.930050	0.1	0.847817
22.931717	0.1	0.854552
22.933383	0.1	0.864387
22.935050	0.1	0.874519
22.936717	0.1	0.882506
22.938383	0.1	0.887573
22.940050	0.1	0.890374
22.941717	0.1	0.892401
22.943383	0.1	0.895321
22.945050	0.1	0.899673
22.946717	0.1	0.905931
22.948383	0.1	0.914395
22.950050	0.1	0.924230
22.951717	0.1	0.934899
22.953383	0.1	0.946224
22.955050	0.1	0.957251
22.956717	0.1	0.966549
22.958383	0.1	0.974417
22.960050	0.1	0.983119
22.961717	0.1	0.993967
22.963383	0.1	1.006544
22.965050	0.1	1.019895
22.966717	0.1	1.033306
22.968383	0.1	1.046479
22.970050	0.1	1.059771
22.971717	0.1	1.073062
22.973383	0.1	1.085401
22.975050	0.1	1.096666
22.976717	0.1	1.107574
22.978383	0.1	1.118958
22.980050	0.1	1.131117
22.981717	0.1	1.144171
22.983383	0.1	1.158238
22.985050	0.1	1.173437
22.986717	0.1	1.189411
22.988383	0.1	1.205444
22.990050	0.1	1.220703
22.991717	0.1	1.235008
22.993383	0.1	1.249075
22.995050	0.1	1.264274
22.996717	0.1	1.281560
22.998383	0.1	1.301348
23.000050	0.1	1.323283
23.001717	0.1	1.346111
23.003383	0.1	1.368940
23.005050	0.1	1.392424
23.006717	0.1	1.417220
23.008383	0.1	1.443684
23.010050	0.1	1.472533
23.011717	0.1	1.504541
23.013383	0.1	1.539290
23.015050	0.1	1.576066
23.016717	0.1	1.613736
23.018383	0.1	1.649976
23.020050	0.1	1.682818
23.021717	0.1	1.712203
23.023383	0.1	1.739502
23.025050	0.1	1.766801
23.026717	0.1	1.796007
23.028383	0.1	1.828015
23.030050	0.1	1.863062
23.031717	0.1	1.902104
23.033383	0.1	1.945496
23.035050	0.1	1.992107
23.036717	0.1	2.039373
23.038383	0.1	2.085328
23.040050	0.1	2.129436
23.041717	0.1	2.171576
23.043383	0.1	2.211571
23.045050	0.1	2.249301
23.046717	0.1	2.285302
23.048383	0.1	2.320111
23.050050	0.1	2.353549
23.051717	0.1	2.385318
23.053383	0.1	2.416134
23.055050	0.1	2.446115
23.056717	0.1	2.474368
23.058383	0.1	2.499938
23.060050	0.1	2.523005
23.061717	0.1	2.543628
23.063383	0.1	2.560795
23.065050	0.1	2.574027
23.066717	0.1	2.584696
23.068383	0.1	2.593696
23.070050	0.1	2.600253
23.071717	0.1	2.602577
23.073383	0.1	2.599001
23.075050	0.1	2.589822
23.076717	0.1	2.577067
23.078383	0.1	2.562881
23.080050	0.1	2.547681
23.081717	0.1	2.530456
23.083383	0.1	2.510846
23.085050	0.1	2.489209
23.086717	0.1	2.464891
23.088383	0.1	2.436698
23.090050	0.1	2.404273
23.091717	0.1	2.367616
23.093383	0.1	2.325833
23.095050	0.1	2.278686
23.096717	0.1	2.227664
23.098383	0.1	2.175152
23.100050	0.1	2.123058
23.101717	0.1	2.072036
23.103383	0.1	2.021551
23.105050	0.1	1.970410
23.106717	0.1	1.917303
23.108383	0.1	1.862347
23.110050	0.1	1.807630
23.111717	0.1	1.755059
23.113383	0.1	1.704753
23.115050	0.1	1.656950
23.116717	0.1	1.612842
23.118383	0.1	1.572549
23.120050	0.1	1.534462
23.121717	0.1	1.496077
23.123383	0.1	1.455724
23.125050	0.1	1.412869
23.126717	0.1	1.367986
23.128383	0.1	1.322031
23.130050	0.1	1.276851
23.131717	0.1	1.234949
23.133383	0.1	1.197875
23.135050	0.1	1.165748
23.136717	0.1	1.137137
23.138383	0.1	1.110375
23.140050	0.1	1.084268
23.141717	0.1	1.058698
23.143383	0.1	1.034260
23.145050	0.1	1.012445
23.146717	0.1	0.993073
23.148383	0.1	0.973582
23.150050	0.1	0.951886
23.151717	0.1	0.929236
23.153383	0.1	0.909090
23.155050	0.1	0.893772
23.156717	0.1	0.882924
23.158383	0.1	0.874221
23.160050	0.1	0.865281
23.161717	0.1	0.855744
23.163383	0.1	0.846267
23.165050	0.1	0.836551
23.166717	0.1	0.826240
23.168383	0.1	0.816464
23.170050	0.1	0.808716
23.171717	0.1	0.803113
23.173383	0.1	0.797510
23.175050	0.1	0.790298
23.176717	0.1	0.781119
23.178383	0.1	0.770927
23.180050	0.1	0.762045
23.181717	0.1	0.756383
23.183383	0.1	0.753224
23.185050	0.1	0.750363
23.186717	0.1	0.747502
23.188383	0.1	0.745416
23.190050	0.1	0.745058
23.191717	0.1	0.746012
23.193383	0.1	0.747204
23.195050	0.1	0.747204
23.196717	0.1	0.744522
23.198383	0.1	0.738323
23.200050	0.1	0.728846
23.201717	0.1	0.718117
23.203383	0.1	0.709057
23.205050	0.1	0.703394
23.206717	0.1	0.701129
23.208383	0.1	0.701070
23.210050	0.1	0.701666
23.211717	0.1	0.700891
23.213383	0.1	0.698566
23.215050	0.1	0.696540
23.216717	0.1	0.696003
23.218383	0.1	0.695705
23.220050	0.1	0.693739
23.221717	0.1	0.689566
23.223383	0.1	0.684023
23.225050	0.1	0.678361
23.226717	0.1	0.673831
23.228383	0.1	0.670493
23.230050	0.1	0.668407
23.231717	0.1	0.667810
23.233383	0.1	0.668585
23.235050	0.1	0.669003
23.236717	0.1	0.666916
23.238383	0.1	0.661016
23.240050	0.1	0.651479
23.241717	0.1	0.640452
23.243383	0.1	0.630975
23.245050	0.1	0.626028
23.246717	0.1	0.626922
23.248383	0.1	0.632167
23.250050	0.1	0.638425
23.251717	0.1	0.642955
23.253383	0.1	0.645459
23.255050	0.1	0.646889
23.256717	0.1	0.647068
23.258383	0.1	0.645518
23.260050	0.1	0.642657
23.261717	0.1	0.639200
23.263383	0.1	0.636399
23.265050	0.1	0.635386
23.266717	0.1	0.636518
23.268383	0.1	0.639081
23.270050	0.1	0.642180
23.271717	0.1	0.645161
23.273383	0.1	0.647903
23.275050	0.1	0.651062
23.276717	0.1	0.655413
23.278383	0.1	0.661016
23.280050	0.1	0.666261
23.281717	0.1	0.669122
23.283383	0.1	0.670075
23.285050	0.1	0.671625
23.286717	0.1	0.675380
23.288383	0.1	0.680268
23.290050	0.1	0.683963
23.291717	0.1	0.684679
23.293383	0.1	0.682235
23.295050	0.1	0.678659
23.296717	0.1	0.676632
23.298383	0.1	0.678420
23.300050	0.1	0.684500
23.301717	0.1	0.693440
23.303383	0.1	0.702918
23.305050	0.1	0.711620
23.306717	0.1	0.719309
23.308383	0.1	0.726104
23.310050	0.1	0.732184
23.311717	0.1	0.738740
23.313383	0.1	0.746965
23.315050	0.1	0.756502
23.316717	0.1	0.765681
23.318383	0.1	0.773549
23.320050	0.1	0.780821
23.321717	0.1	0.788093
23.323383	0.1	0.794649
23.325050	0.1	0.799596
23.326717	0.1	0.802815
23.328383	0.1	0.804901
23.330050	0.1	0.806153
23.331717	0.1	0.806272
23.333383	0.1	0.804901
23.335050	0.1	0.802815
23.336717	0.1	0.801504
23.338383	0.1	0.802040
23.340050	0.1	0.804067
23.341717	0.1	0.805914
23.343383	0.1	0.806332
23.345050	0.1	0.806212
23.346717	0.1	0.807524
23.348383	0.1	0.810206
23.350050	0.1	0.811517
23.351717	0.1	0.809014
23.353383	0.1	0.802577
23.355050	0.1	0.793755
23.356717	0.1	0.784934
23.358383	0.1	0.778556
23.360050	0.1	0.775874
23.361717	0.1	0.776410
23.363383	0.1	0.778794
23.365050	0.1	0.781953
23.366717	0.1	0.785053
23.368383	0.1	0.786603
23.370050	0.1	0.784874
23.371717	0.1	0.779748
23.373383	0.1	0.772655
23.375050	0.1	0.765562
23.376717	0.1	0.759006
23.378383	0.1	0.752807
23.380050	0.1	0.747740
23.381717	0.1	0.745535
23.383383	0.1	0.746489
23.385050	0.1	0.749767
23.386717	0.1	0.753582
23.388383	0.1	0.755370
23.390050	0.1	0.752509
23.391717	0.1	0.743806
23.393383	0.1	0.730038
23.395050	0.1	0.713706
23.396717	0.1	0.698507
23.398383	0.1	0.688016
23.400050	0.1	0.683606
23.401717	0.1	0.684083
23.403383	0.1	0.687957
23.405050	0.1	0.694037
23.406717	0.1	0.699937
23.408383	0.1	0.702560
23.410050	0.1	0.700414
23.411717	0.1	0.694871
23.413383	0.1	0.689268
23.415050	0.1	0.686765
23.416717	0.1	0.688791
23.418383	0.1	0.695050
23.420050	0.1	0.703871
23.421717	0.1	0.711978
23.423383	0.1	0.715613
23.425050	0.1	0.712991
23.426717	0.1	0.706494
23.428383	0.1	0.700355
23.430050	0.1	0.697792
23.431717	0.1	0.698447
23.433383	0.1	0.699282
23.435050	0.1	0.698566
23.436717	0.1	0.697255
23.438383	0.1	0.696361
23.440050	0.1	0.695705
23.441717	0.1	0.695229
23.443383	0.1	0.696421
23.445050	0.1	0.699818
23.446717	0.1	0.704348
23.448383	0.1	0.708401
23.450050	0.1	0.711143
23.451717	0.1	0.712335
23.453383	0.1	0.711739
23.455050	0.1	0.709951
23.456717	0.1	0.708401
23.458383	0.1	0.707805
23.460050	0.1	0.707924
23.461717	0.1	0.708818
23.463383	0.1	0.710607
23.465050	0.1	0.713110
23.466717	0.1	0.715733
23.468383	0.1	0.717759
23.470050	0.1	0.718713
23.471717	0.1	0.719130
23.473383	0.1	0.720263
23.475050	0.1	0.722766
23.476717	0.1	0.726521
23.478383	0.1	0.730455
23.480050	0.1	0.732780
23.481717	0.1	0.731826
23.483383	0.1	0.727773
23.485050	0.1	0.721872
23.486717	0.1	0.715911
23.488383	0.1	0.711739
23.490050	0.1	0.709653
23.491717	0.1	0.708103
23.493383	0.1	0.705063
23.495050	0.1	0.700533
23.496717	0.1	0.696123
23.498383	0.1	0.693500
23.500050	0.1	0.693023
23.501717	0.1	0.694633
23.503383	0.1	0.699043
23.505050	0.1	0.706017
23.506717	0.1	0.713527
23.508383	0.1	0.718355
23.510050	0.1	0.718355
23.511717	0.1	0.713706
23.513383	0.1	0.707150
23.515050	0.1	0.702262
23.516717	0.1	0.701487
23.518383	0.1	0.706494
23.520050	0.1	0.718176
23.521717	0.1	0.734627
23.523383	0.1	0.750423
23.525050	0.1	0.760257
23.526717	0.1	0.763238
23.528383	0.1	0.762522
23.530050	0.1	0.762165
23.531717	0.1	0.764549
23.533383	0.1	0.769794
23.535050	0.1	0.776887
23.536717	0.1	0.785351
23.538383	0.1	0.794947
23.540050	0.1	0.805318
23.541717	0.1	0.816822
23.543383	0.1	0.829995
23.545050	0.1	0.845194
23.546717	0.1	0.862300
23.548383	0.1	0.881136
23.550050	0.1	0.901043
23.551717	0.1	0.920773
23.553383	0.1	0.938833
23.555050	0.1	0.954926
23.556717	0.1	0.970423
23.558383	0.1	0.987589
23.560050	0.1	1.007736
23.561717	0.1	1.031041
23.563383	0.1	1.056612
23.565050	0.1	1.082778
23.566717	0.1	1.107931
23.568383	0.1	1.133025
23.570050	0.1	1.161218
23.571717	0.1	1.194596
23.573383	0.1	1.232445
23.575050	0.1	1.272500
23.576717	0.1	1.313508
23.578383	0.1	1.355112
23.580050	0.1	1.398265
23.581717	0.1	1.443625
23.583383	0.1	1.490593
23.585050	0.1	1.538754
23.586717	0.1	1.588523
23.588383	0.1	1.639962
23.590050	0.1	1.692832
23.591717	0.1	1.747847
23.593383	0.1	1.806200
23.595050	0.1	1.868785
23.596717	0.1	1.936317
23.598383	0.1	2.009392
23.600050	0.1	2.088964
23.601717	0.1	2.175093
23.603383	0.1	2.266944
23.605050	0.1	2.362073
23.606717	0.1	2.458096
23.608383	0.1	2.555072
23.610050	0.1	2.655447
23.611717	0.1	2.760708
23.613383	0.1	2.870977
23.615050	0.1	2.986074
23.616717	0.1	3.106356
23.618383	0.1	3.232956
23.620050	0.1	3.367007
23.621717	0.1	3.508449
23.623383	0.1	3.656626
23.625050	0.1	3.811360
23.626717	0.1	3.972531
23.628383	0.1	4.138172
23.630050	0.1	4.305721
23.631717	0.1	4.474640
23.633383	0.1	4.646540
23.635050	0.1	4.823745
23.636717	0.1	5.008102
23.638383	0.1	5.201757
23.640050	0.1	5.405605
23.641717	0.1	5.619049
23.643383	0.1	5.841196
23.645050	0.1	6.071389
23.646717	0.1	6.309390
23.648383	0.1	6.554842
23.650050	0.1	6.808103
23.651717	0.1	7.070780
23.653383	0.1	7.343829
23.655050	0.1	7.626594
23.656717	0.1	7.917703
23.658383	0.1	8.215249
23.660050	0.1	8.517087
23.661717	0.1	8.822859
23.663383	0.1	9.136200
23.665050	0.1	9.463072
23.666717	0.1	9.806753
23.668383	0.1	10.166467
23.670050	0.1	10.539294
23.671717	0.1	10.923207
23.673383	0.1	11.318446
23.675050	0.1	11.726678
23.676717	0.1	12.149990
23.678383	0.1	12.590826
23.680050	0.1	13.051272
23.681717	0.1	13.531447
23.683383	0.1	14.029861
23.685050	0.1	14.544726
23.686717	0.1	15.075804
23.688383	0.1	15.624524
23.690050	0.1	16.193868
23.691717	0.1	16.787351
23.693383	0.1	17.407418
23.695050	0.1	18.054963
23.696717	0.1	18.729628
23.698383	0.1	19.430519
23.700050	0.1	20.157219
23.701717	0.1	20.909609
23.703383	0.1	21.687569
23.705050	0.1	22.490384
23.706717	0.1	23.317756
23.708383	0.1	24.169148
23.710050	0.1	25.042893
23.711717	0.1	25.936367
23.713383	0.1	26.846053
23.715050	0.1	27.767958
23.716717	0.1	28.699817
23.718383	0.1	29.640259
23.720050	0.1	30.587437
23.721717	0.1	31.539025
23.723383	0.1	32.491388
23.725050	0.1	33.440055
23.726717	0.1	34.380319
23.728383	0.1	35.306933
23.730050	0.1	36.215069
23.731717	0.1	37.099125
23.733383	0.1	37.951829
23.735050	0.1	38.765075
23.736717	0.1	39.532247
23.738383	0.1	40.249112
23.740050	0.1	40.913525
23.741717	0.1	41.524234
23.743383	0.1	42.079332
23.745050	0.1	42.575541
23.746717	0.1	43.009045
23.748383	0.1	43.375972
23.750050	0.1	43.672385
23.751717	0.1	43.894651
23.753383	0.1	44.040265
23.755050	0.1	44.108572
23.756717	0.1	44.099870
23.758383	0.1	44.014576
23.760050	0.1	43.852868
23.761717	0.1	43.614152
23.763383	0.1	43.297532
23.765050	0.1	42.903783
23.766717	0.1	42.437854
23.768383	0.1	41.906598
23.770050	0.1	41.315141
23.771717	0.1	40.665271
23.773383	0.1	39.958301
23.775050	0.1	39.196792
23.776717	0.1	38.384201
23.778383	0.1	37.524285
23.780050	0.1	36.621692
23.781717	0.1	35.682084
23.783383	0.1	34.712078
23.785050	0.1	33.717754
23.786717	0.1	32.702448
23.788383	0.1	31.668546
23.790050	0.1	30.619862
23.791717	0.1	29.561462
23.793383	0.1	28.497578
23.795050	0.1	27.431311
23.796717	0.1	26.366593
23.798383	0.1	25.308372
23.800050	0.1	24.261118
23.801717	0.1	23.227455
23.803383	0.1	22.208632
23.805050	0.1	21.205963
23.806717	0.1	20.221592
23.808383	0.1	19.258381
23.810050	0.1	18.318654
23.811717	0.1	17.404140
23.813383	0.1	16.517104
23.815050	0.1	15.660227
23.816717	0.1	14.835299
23.818383	0.1	14.043094
23.820050	0.1	13.283492
23.821717	0.1	12.555660
23.823383	0.1	11.858822
23.825050	0.1	11.192382
23.826717	0.1	10.556520
23.828383	0.1	9.951652
23.830050	0.1	9.377719
23.831717	0.1	8.833826
23.833383	0.1	8.318306
23.835050	0.1	7.829845
23.836717	0.1	7.368029
23.838383	0.1	6.932974
23.840050	0.1	6.525457
23.841717	0.1	6.145239
23.843383	0.1	5.789876
23.845050	0.1	5.455137
23.846717	0.1	5.138398
23.848383	0.1	4.840732
23.850050	0.1	4.564524
23.851717	0.1	4.309416
23.853383	0.1	4.072607
23.855050	0.1	3.851772
23.856717	0.1	3.646195
23.858383	0.1	3.455699
23.860050	0.1	3.279746
23.861717	0.1	3.117562
23.863383	0.1	2.968133
23.865050	0.1	2.829194
23.866717	0.1	2.698004
23.868383	0.1	2.572835
23.870050	0.1	2.453685
23.871717	0.1	2.341271
23.873383	0.1	2.236307
23.875050	0.1	2.139449
23.876717	0.1	2.051532
23.878383	0.1	1.972973
23.880050	0.1	1.903296
23.881717	0.1	1.840115
23.883383	0.1	1.780868
23.885050	0.1	1.724482
23.886717	0.1	1.671851
23.888383	0.1	1.623511
23.890050	0.1	1.578212
23.891717	0.1	1.534462
23.893383	0.1	1.492620
23.895050	0.1	1.454055
23.896717	0.1	1.419604
23.898383	0.1	1.388848
23.900050	0.1	1.360536
23.901717	0.1	1.332998
23.903383	0.1	1.305103
23.905050	0.1	1.277208
23.906717	0.1	1.251102
23.908383	0.1	1.228452
23.910050	0.1	1.209617
23.911717	0.1	1.193464
23.913383	0.1	1.178920
23.915050	0.1	1.165450
23.916717	0.1	1.152039
23.918383	0.1	1.137495
23.920050	0.1	1.121342
23.921717	0.1	1.104415
23.923383	0.1	1.088440
23.925050	0.1	1.076043
23.926717	0.1	1.068652
23.928383	0.1	1.064479
23.930050	0.1	1.059771
23.931717	0.1	1.052082
23.933383	0.1	1.041710
23.935050	0.1	1.030207
23.936717	0.1	1.017988
23.938383	0.1	1.005411
23.940050	0.1	0.993371
23.941717	0.1	0.982344
23.943383	0.1	0.972033
23.945050	0.1	0.962079
23.946717	0.1	0.952005
23.948383	0.1	0.941098
23.950050	0.1	0.928819
23.951717	0.1	0.915647
23.953383	0.1	0.902236
23.955050	0.1	0.889063
23.956717	0.1	0.877738
23.958383	0.1	0.870168
23.960050	0.1	0.866652
23.961717	0.1	0.865281
23.963383	0.1	0.863493
23.965050	0.1	0.859678
23.966717	0.1	0.853181
23.968383	0.1	0.844300
23.970050	0.1	0.833929
23.971717	0.1	0.823259
23.973383	0.1	0.813305
23.975050	0.1	0.804782
23.976717	0.1	0.797749
23.978383	0.1	0.792086
23.980050	0.1	0.787258
23.981717	0.1	0.782251
23.983383	0.1	0.775814
23.985050	0.1	0.767410
23.986717	0.1	0.757098
23.988383	0.1	0.745952
23.990050	0.1	0.735402
23.991717	0.1	0.726759
23.993383	0.1	0.721276
23.995050	0.1	0.718772
23.996717	0.1	0.716984
23.998383	0.1	0.712991
24.000050	0.1	0.705957
24.001717	0.1	0.697494
24.003383	0.1	0.689626
24.005050	0.1	0.684440
24.006717	0.1	0.683725
24.008383	0.1	0.687599
24.010050	0.1	0.694573
24.011717	0.1	0.701368
24.013383	0.1	0.704289
24.015050	0.1	0.701249
24.016717	0.1	0.693142
24.018383	0.1	0.682890
24.020050	0.1	0.673771
24.021717	0.1	0.667751
24.023383	0.1	0.664592
24.025050	0.1	0.663221
24.026717	0.1	0.663281
24.028383	0.1	0.664830
24.030050	0.1	0.667036
24.031717	0.1	0.668585
24.033383	0.1	0.669241
24.035050	0.1	0.669837
24.036717	0.1	0.671506
24.038383	0.1	0.674665
24.040050	0.1	0.678599
24.041717	0.1	0.682414
24.043383	0.1	0.685215
24.045050	0.1	0.687242
24.046717	0.1	0.689626
24.048383	0.1	0.692844
24.050050	0.1	0.695944
24.051717	0.1	0.697553
24.053383	0.1	0.697970
24.055050	0.1	0.698686
24.056717	0.1	0.700116
24.058383	0.1	0.702083
24.060050	0.1	0.705779
24.061717	0.1	0.711680
24.063383	0.1	0.718415
24.065050	0.1	0.724375
24.066717	0.1	0.729799
24.068383	0.1	0.736535
24.070050	0.1	0.745416
24.071717	0.1	0.754476
24.073383	0.1	0.761092
24.075050	0.1	0.764728
24.076717	0.1	0.766873
24.078383	0.1	0.769019
24.080050	0.1	0.772357
24.081717	0.1	0.778019
24.083383	0.1	0.786662
24.085050	0.1	0.797927
24.086717	0.1	0.810683
24.088383	0.1	0.822961
24.090050	0.1	0.833035
24.091717	0.1	0.840664
24.093383	0.1	0.847101
24.095050	0.1	0.854313
24.096717	0.1	0.864863
24.098383	0.1	0.880003
24.100050	0.1	0.898778
24.101717	0.1	0.918388
24.103383	0.1	0.936270
24.105050	0.1	0.952184
24.106717	0.1	0.966787
24.108383	0.1	0.979662
24.110050	0.1	0.989854
24.111717	0.1	0.996709
24.113383	0.1	1.001239
24.115050	0.1	1.006126
24.116717	0.1	1.013696
24.118383	0.1	1.024008
24.120050	0.1	1.035750
24.121717	0.1	1.046717
24.123383	0.1	1.055062
24.125050	0.1	1.059234
24.126717	0.1	1.059234
24.128383	0.1	1.057267
24.130050	0.1	1.057804
24.131717	0.1	1.064003
24.133383	0.1	1.075566
24.135050	0.1	1.089037
24.136717	0.1	1.100957
24.138383	0.1	1.110017
24.140050	0.1	1.116395
24.141717	0.1	1.120627
24.143383	0.1	1.124024
24.145050	0.1	1.128078
24.146717	0.1	1.132846
24.148383	0.1	1.136899
24.150050	0.1	1.139700
24.151717	0.1	1.141965
24.153383	0.1	1.144826
24.155050	0.1	1.148880
24.156717	0.1	1.154065
24.158383	0.1	1.160681
24.160050	0.1	1.168966
24.161717	0.1	1.178026
24.163383	0.1	1.186669
24.165050	0.1	1.194179
24.166717	0.1	1.200199
24.168383	0.1	1.204312
24.170050	0.1	1.205802
24.171717	0.1	1.205683
24.173383	0.1	1.206219
24.175050	0.1	1.208961
24.176717	0.1	1.213491
24.178383	0.1	1.218736
24.180050	0.1	1.223922
24.181717	0.1	1.228869
24.183383	0.1	1.234412
24.185050	0.1	1.241803
24.186717	0.1	1.252353
24.188383	0.1	1.265407
24.190050	0.1	1.278877
24.191717	0.1	1.291096
24.193383	0.1	1.301527
24.195050	0.1	1.311004
24.196717	0.1	1.321018
24.198383	0.1	1.331627
24.200050	0.1	1.341581
24.201717	0.1	1.350939
24.203383	0.1	1.360834
24.205050	0.1	1.372099
24.206717	0.1	1.385331
24.208383	0.1	1.400113
24.210050	0.1	1.415193
24.211717	0.1	1.430452
24.213383	0.1	1.447201
24.215050	0.1	1.466394
24.216717	0.1	1.487732
24.218383	0.1	1.509905
24.220050	0.1	1.531839
24.221717	0.1	1.552701
24.223383	0.1	1.572549
24.225050	0.1	1.593173
24.226717	0.1	1.617074
24.228383	0.1	1.645982
24.230050	0.1	1.679480
24.231717	0.1	1.716256
24.233383	0.1	1.754642
24.235050	0.1	1.792371
24.236717	0.1	1.826882
24.238383	0.1	1.857221
24.240050	0.1	1.884818
24.241717	0.1	1.912713
24.243383	0.1	1.943171
24.245050	0.1	1.977027
24.246717	0.1	2.014160
24.248383	0.1	2.053619
24.250050	0.1	2.094388
24.251717	0.1	2.135873
24.253383	0.1	2.177656
24.255050	0.1	2.218962
24.256717	0.1	2.258420
24.258383	0.1	2.294541
24.260050	0.1	2.327263
24.261717	0.1	2.358377
24.263383	0.1	2.389908
24.265050	0.1	2.422989
24.266717	0.1	2.457202
24.268383	0.1	2.490997
24.270050	0.1	2.522171
24.271717	0.1	2.549052
24.273383	0.1	2.572060
24.275050	0.1	2.593041
24.276717	0.1	2.613127
24.278383	0.1	2.631545
24.280050	0.1	2.646983
24.281717	0.1	2.659381
24.283383	0.1	2.669215
24.285050	0.1	2.676428
24.286717	0.1	2.679229
24.288383	0.1	2.675355
24.290050	0.1	2.664089
24.291717	0.1	2.646208
24.293383	0.1	2.622903
24.295050	0.1	2.596319
24.296717	0.1	2.568960
24.298383	0.1	2.542436
24.300050	0.1	2.515555
24.301717	0.1	2.485931
24.303383	0.1	2.451301
24.305050	0.1	2.410293
24.306717	0.1	2.363026
24.308383	0.1	2.312303
24.310050	0.1	2.262354
24.311717	0.1	2.215922
24.313383	0.1	2.171874
24.315050	0.1	2.126038
24.316717	0.1	2.074480
24.318383	0.1	2.016842
24.320050	0.1	1.955748
24.321717	0.1	1.894534
24.323383	0.1	1.835287
24.325050	0.1	1.777649
24.326717	0.1	1.720488
24.328383	0.1	1.664400
24.330050	0.1	1.611471
24.331717	0.1	1.561940
24.333383	0.1	1.513660
24.335050	0.1	1.464188
24.336717	0.1	1.413345
24.338383	0.1	1.362681
24.340050	0.1	1.313329
24.341717	0.1	1.264393
24.343383	0.1	1.215100
24.345050	0.1	1.165450
24.346717	0.1	1.116097
24.348383	0.1	1.067579
24.350050	0.1	1.020610
24.351717	0.1	0.976145
24.353383	0.1	0.935733
24.355050	0.1	0.901103
24.356717	0.1	0.872672
24.358383	0.1	0.848532
24.360050	0.1	0.825048
24.361717	0.1	0.799835
24.363383	0.1	0.773847
24.365050	0.1	0.750244
24.366717	0.1	0.730515
24.368383	0.1	0.713289
24.370050	0.1	0.696302
24.371717	0.1	0.678182
24.373383	0.1	0.658691
24.375050	0.1	0.638902
24.376717	0.1	0.620782
24.378383	0.1	0.604987
24.380050	0.1	0.590622
24.381717	0.1	0.576675
24.383383	0.1	0.563383
24.385050	0.1	0.552595
24.386717	0.1	0.546515
24.388383	0.1	0.544906
24.390050	0.1	0.544906
24.391717	0.1	0.543833
24.393383	0.1	0.541449
24.395050	0.1	0.539064
24.396717	0.1	0.538230
24.398383	0.1	0.538886
24.400050	0.1	0.539005
24.401717	0.1	0.536084
24.403383	0.1	0.529647
24.405050	0.1	0.521898
24.406717	0.1	0.515461
24.408383	0.1	0.510931
24.410050	0.1	0.506818
24.411717	0.1	0.502169
24.413383	0.1	0.498295
24.415050	0.1	0.497460
24.416717	0.1	0.500441
24.418383	0.1	0.505745
24.420050	0.1	0.510633
24.421717	0.1	0.514269
24.423383	0.1	0.517547
24.425050	0.1	0.520885
24.426717	0.1	0.523210
24.428383	0.1	0.524044
24.430050	0.1	0.523925
24.431717	0.1	0.523508
24.433383	0.1	0.522852
24.435050	0.1	0.520825
24.436717	0.1	0.516176
24.438383	0.1	0.509262
24.440050	0.1	0.502467
24.441717	0.1	0.498056
24.443383	0.1	0.496626
24.445050	0.1	0.498712
24.446717	0.1	0.505269
24.448383	0.1	0.515163
24.450050	0.1	0.524581
24.451717	0.1	0.529528
24.453383	0.1	0.529468
24.455050	0.1	0.526428
24.456717	0.1	0.522316
24.458383	0.1	0.517368
24.460050	0.1	0.511169
24.461717	0.1	0.505149
24.463383	0.1	0.501633
24.465050	0.1	0.502706
24.466717	0.1	0.508249
24.468383	0.1	0.516295
24.470050	0.1	0.524163
24.471717	0.1	0.529468
24.473383	0.1	0.531435
24.475050	0.1	0.531316
24.476717	0.1	0.531137
24.478383	0.1	0.531733
24.480050	0.1	0.532985
24.481717	0.1	0.534952
24.483383	0.1	0.539005
24.485050	0.1	0.545919
24.486717	0.1	0.553787
24.488383	0.1	0.559151
24.490050	0.1	0.560641
24.491717	0.1	0.559807
24.493383	0.1	0.558794
24.495050	0.1	0.558615
24.496717	0.1	0.559688
24.498383	0.1	0.561953
24.500050	0.1	0.564575
24.501717	0.1	0.566304
24.503383	0.1	0.566542
24.505050	0.1	0.565529
24.506717	0.1	0.563979
24.508383	0.1	0.562549
24.510050	0.1	0.561476
24.511717	0.1	0.561237
24.513383	0.1	0.562072
24.515050	0.1	0.563920
24.516717	0.1	0.566423
24.518383	0.1	0.569046
24.520050	0.1	0.572443
24.521717	0.1	0.578404
24.523383	0.1	0.587404
24.525050	0.1	0.596941
24.526717	0.1	0.603080
24.528383	0.1	0.603557
24.530050	0.1	0.599504
24.531717	0.1	0.593245
24.533383	0.1	0.586152
24.535050	0.1	0.579357
24.536717	0.1	0.574291
24.538383	0.1	0.571787
24.540050	0.1	0.571251
24.541717	0.1	0.572264
24.543383	0.1	0.575066
24.545050	0.1	0.579715
24.546717	0.1	0.585437
24.548383	0.1	0.590384
24.550050	0.1	0.592828
24.551717	0.1	0.592947
24.553383	0.1	0.592411
24.555050	0.1	0.592709
24.556717	0.1	0.593960
24.558383	0.1	0.594914
24.560050	0.1	0.594139
24.561717	0.1	0.590742
24.563383	0.1	0.584602
24.565050	0.1	0.576556
24.566717	0.1	0.567973
24.568383	0.1	0.560463
24.570050	0.1	0.556111
24.571717	0.1	0.556171
24.573383	0.1	0.559390
24.575050	0.1	0.562966
24.576717	0.1	0.564456
24.578383	0.1	0.563920
24.580050	0.1	0.563860
24.581717	0.1	0.566304
24.583383	0.1	0.570715
24.585050	0.1	0.575185
24.586717	0.1	0.577688
24.588383	0.1	0.577390
24.590050	0.1	0.574946
24.591717	0.1	0.571489
24.593383	0.1	0.568152
24.595050	0.1	0.564933
24.596717	0.1	0.560761
24.598383	0.1	0.554860
24.600050	0.1	0.549018
24.601717	0.1	0.545681
24.603383	0.1	0.545621
24.605050	0.1	0.547946
24.606717	0.1	0.550389
24.608383	0.1	0.551581
24.610050	0.1	0.552356
24.611717	0.1	0.554085
24.613383	0.1	0.555992
24.615050	0.1	0.556648
24.616717	0.1	0.556469
24.618383	0.1	0.557244
24.620050	0.1	0.559688
24.621717	0.1	0.562906
24.623383	0.1	0.564814
24.625050	0.1	0.563681
24.626717	0.1	0.560224
24.628383	0.1	0.556469
24.630050	0.1	0.553131
24.631717	0.1	0.550151
24.633383	0.1	0.547767
24.635050	0.1	0.546217
24.636717	0.1	0.545919
24.638383	0.1	0.547409
24.640050	0.1	0.550687
24.641717	0.1	0.554204
24.643383	0.1	0.556052
24.645050	0.1	0.555337
24.646717	0.1	0.554085
24.648383	0.1	0.555038
24.650050	0.1	0.557959
24.651717	0.1	0.560582
24.653383	0.1	0.562549
24.655050	0.1	0.564575
24.656717	0.1	0.566065
24.658383	0.1	0.565708
24.660050	0.1	0.562429
24.661717	0.1	0.556767
24.663383	0.1	0.550568
24.665050	0.1	0.545144
24.666717	0.1	0.540137
24.668383	0.1	0.533998
24.670050	0.1	0.526369
24.671717	0.1	0.518978
24.673383	0.1	0.514865
24.675050	0.1	0.515580
24.676717	0.1	0.521064
24.678383	0.1	0.529468
24.680050	0.1	0.537515
24.681717	0.1	0.541747
24.683383	0.1	0.541925
24.685050	0.1	0.540376
24.686717	0.1	0.539362
24.688383	0.1	0.540376
24.690050	0.1	0.544131
24.691717	0.1	0.549853
24.693383	0.1	0.556171
24.695050	0.1	0.561655
24.696717	0.1	0.565231
24.698383	0.1	0.566781
24.700050	0.1	0.567496
24.701717	0.1	0.568509
24.703383	0.1	0.569761
24.705050	0.1	0.570595
24.706717	0.1	0.570238
24.708383	0.1	0.568688
24.710050	0.1	0.567198
24.711717	0.1	0.567138
24.713383	0.1	0.568748
24.715050	0.1	0.571013
24.716717	0.1	0.572264
24.718383	0.1	0.571907
24.720050	0.1	0.570893
24.721717	0.1	0.570357
24.723383	0.1	0.570476
24.725050	0.1	0.569880
24.726717	0.1	0.566840
24.728383	0.1	0.561178
24.730050	0.1	0.554800
24.731717	0.1	0.548780
24.733383	0.1	0.541806
24.735050	0.1	0.533164
24.736717	0.1	0.525355
24.738383	0.1	0.521958
24.740050	0.1	0.524581
24.741717	0.1	0.530720
24.743383	0.1	0.535786
24.745050	0.1	0.536561
24.746717	0.1	0.532508
24.748383	0.1	0.525117
24.750050	0.1	0.517011
24.751717	0.1	0.511169
24.753383	0.1	0.508726
24.755050	0.1	0.508130
24.756717	0.1	0.508308
24.758383	0.1	0.509739
24.760050	0.1	0.511527
24.761717	0.1	0.511467
24.763383	0.1	0.508845
24.765050	0.1	0.505328
24.766717	0.1	0.502586
24.768383	0.1	0.500679
24.770050	0.1	0.498593
24.771717	0.1	0.496447
24.773383	0.1	0.495315
24.775050	0.1	0.495017
24.776717	0.1	0.494599
24.778383	0.1	0.493407
24.780050	0.1	0.491381
24.781717	0.1	0.488520
24.783383	0.1	0.484645
24.785050	0.1	0.480056
24.786717	0.1	0.476539
24.788383	0.1	0.476062
24.790050	0.1	0.478745
24.791717	0.1	0.482798
24.793383	0.1	0.486791
24.795050	0.1	0.489652
24.796717	0.1	0.489652
24.798383	0.1	0.485361
24.800050	0.1	0.478148
24.801717	0.1	0.471234
24.803383	0.1	0.467777
24.805050	0.1	0.469744
24.806717	0.1	0.475824
24.808383	0.1	0.481486
24.810050	0.1	0.483096
24.811717	0.1	0.481069
24.813383	0.1	0.478268
24.815050	0.1	0.477672
24.816717	0.1	0.481069
24.818383	0.1	0.488043
24.820050	0.1	0.496864
24.821717	0.1	0.505447
24.823383	0.1	0.511766
24.825050	0.1	0.515223
24.826717	0.1	0.516534
24.828383	0.1	0.517964
24.830050	0.1	0.521481
24.831717	0.1	0.527084
24.833383	0.1	0.532448
24.835050	0.1	0.535727
24.836717	0.1	0.536799
24.838383	0.1	0.536859
24.840050	0.1	0.538528
24.841717	0.1	0.543535
24.843383	0.1	0.551522
24.845050	0.1	0.560999
24.846717	0.1	0.570893
24.848383	0.1	0.580847
24.850050	0.1	0.591457
24.851717	0.1	0.604332
24.853383	0.1	0.619710
24.855050	0.1	0.635445
24.856717	0.1	0.648201
24.858383	0.1	0.656724
24.860050	0.1	0.662923
24.861717	0.1	0.668824
24.863383	0.1	0.675619
24.865050	0.1	0.684619
24.866717	0.1	0.697613
24.868383	0.1	0.716150
24.870050	0.1	0.740051
24.871717	0.1	0.766456
24.873383	0.1	0.791252
24.875050	0.1	0.811935
24.876717	0.1	0.829041
24.878383	0.1	0.845790
24.880050	0.1	0.865340
24.881717	0.1	0.888407
24.883383	0.1	0.914455
24.885050	0.1	0.942469
24.886717	0.1	0.971496
24.888383	0.1	1.001537
24.890050	0.1	1.033008
24.891717	0.1	1.065791
24.893383	0.1	1.099169
24.895050	0.1	1.132548
24.896717	0.1	1.165748
24.898383	0.1	1.199544
24.900050	0.1	1.234889
24.901717	0.1	1.272500
24.903383	0.1	1.312912
24.905050	0.1	1.356602
24.906717	0.1	1.403809
24.908383	0.1	1.454115
24.910050	0.1	1.506329
24.911717	0.1	1.559854
24.913383	0.1	1.614809
24.915050	0.1	1.671374
24.916717	0.1	1.729250
24.918383	0.1	1.789034
24.920050	0.1	1.852751
24.921717	0.1	1.922548
24.923383	0.1	1.998782
24.925050	0.1	2.079666
24.926717	0.1	2.161145
24.928383	0.1	2.240181
24.930050	0.1	2.317071
24.931717	0.1	2.395928
24.933383	0.1	2.480447
24.935050	0.1	2.571047
24.936717	0.1	2.665281
24.938383	0.1	2.759755
24.940050	0.1	2.851129
24.941717	0.1	2.937794
24.943383	0.1	3.020644
24.945050	0.1	3.102064
24.946717	0.1	3.184021
24.948383	0.1	3.268063
24.950050	0.1	3.353775
24.951717	0.1	3.438592
24.953383	0.1	3.519595
24.955050	0.1	3.595233
24.956717	0.1	3.665686
24.958383	0.1	3.733516
24.960050	0.1	3.800571
24.961717	0.1	3.866375
24.963383	0.1	3.928781
24.965050	0.1	3.985405
24.966717	0.1	4.034162
24.968383	0.1	4.073382
24.970050	0.1	4.103005
24.971717	0.1	4.124463
24.973383	0.1	4.140258
24.975050	0.1	4.152656
24.976717	0.1	4.163206
24.978383	0.1	4.172325
24.980050	0.1	4.177809
24.981717	0.1	4.175663
24.983383	0.1	4.163325
24.985050	0.1	4.141152
24.986717	0.1	4.111052
24.988383	0.1	4.074455
24.990050	0.1	4.031360
24.991717	0.1	3.981471
24.993383	0.1	3.925264
24.995050	0.1	3.864050
24.996717	0.1	3.799319
24.998383	0.1	3.732562
25.000050	0.1	3.664315
25.001717	0.1	3.594697
25.003383	0.1	3.523529
25.005050	0.1	3.451050
25.006717	0.1	3.377140
25.008383	0.1	3.301621
25.010050	0.1	3.223777
25.011717	0.1	3.143251
25.013383	0.1	3.060699
25.015050	0.1	2.977431
25.016717	0.1	2.895594
25.018383	0.1	2.816558
25.020050	0.1	2.739132
25.021717	0.1	2.660752
25.023383	0.1	2.580583
25.025050	0.1	2.499461
25.026717	0.1	2.418101
25.028383	0.1	2.336562
25.030050	0.1	2.254844
25.031717	0.1	2.173901
25.033383	0.1	2.095521
25.035050	0.1	2.021372
25.036717	0.1	1.952291
25.038383	0.1	1.887858
25.040050	0.1	1.826286
25.041717	0.1	1.766563
25.043383	0.1	1.708448
25.045050	0.1	1.651168
25.046717	0.1	1.593769
25.048383	0.1	1.536489
25.050050	0.1	1.480222
25.051717	0.1	1.425326
25.053383	0.1	1.372337
25.055050	0.1	1.322985
25.056717	0.1	1.279116
25.058383	0.1	1.240373
25.060050	0.1	1.204670
25.061717	0.1	1.169980
25.063383	0.1	1.134694
25.065050	0.1	1.098514
25.066717	0.1	1.063466
25.068383	0.1	1.032472
25.070050	0.1	1.006723
25.071717	0.1	0.984669
25.073383	0.1	0.963569
25.075050	0.1	0.941873
25.076717	0.1	0.920773
25.078383	0.1	0.901461
25.080050	0.1	0.883162
25.081717	0.1	0.865221
25.083383	0.1	0.848711
25.085050	0.1	0.835180
25.086717	0.1	0.824094
25.088383	0.1	0.813484
25.090050	0.1	0.801683
25.091717	0.1	0.788152
25.093383	0.1	0.773430
25.095050	0.1	0.759006
25.096717	0.1	0.746131
25.098383	0.1	0.734746
25.100050	0.1	0.724256
25.101717	0.1	0.714481
25.103383	0.1	0.705481
25.105050	0.1	0.697196
25.106717	0.1	0.689805
25.108383	0.1	0.684798
25.110050	0.1	0.683188
25.111717	0.1	0.683844
25.113383	0.1	0.684857
25.115050	0.1	0.683725
25.116717	0.1	0.678957
25.118383	0.1	0.671446
25.120050	0.1	0.663519
25.121717	0.1	0.656247
25.123383	0.1	0.649333
25.125050	0.1	0.642300
25.126717	0.1	0.635564
25.128383	0.1	0.629962
25.130050	0.1	0.626385
25.131717	0.1	0.626206
25.133383	0.1	0.629842
25.135050	0.1	0.636041
25.136717	0.1	0.642300
25.138383	0.1	0.645816
25.140050	0.1	0.645518
25.141717	0.1	0.641942
25.143383	0.1	0.635862
25.145050	0.1	0.628054
25.146717	0.1	0.620067
25.148383	0.1	0.614107
25.150050	0.1	0.611901
25.151717	0.1	0.612795
25.153383	0.1	0.614107
25.155050	0.1	0.613809
25.156717	0.1	0.611365
25.158383	0.1	0.606775
25.160050	0.1	0.601053
25.161717	0.1	0.596821
25.163383	0.1	0.596225
25.165050	0.1	0.598490
25.166717	0.1	0.601053
25.168383	0.1	0.601828
25.170050	0.1	0.600934
25.171717	0.1	0.599563
25.173383	0.1	0.599206
25.175050	0.1	0.600517
25.176717	0.1	0.602722
25.178383	0.1	0.604570
25.180050	0.1	0.605166
25.181717	0.1	0.603795
25.183383	0.1	0.600278
25.185050	0.1	0.595510
25.186717	0.1	0.591040
25.188383	0.1	0.588179
25.190050	0.1	0.587344
25.191717	0.1	0.588298
25.193383	0.1	0.590265
25.195050	0.1	0.591755
25.196717	0.1	0.592172
25.198383	0.1	0.592232
25.200050	0.1	0.592470
25.201717	0.1	0.592768
25.203383	0.1	0.593185
25.205050	0.1	0.593841
25.206717	0.1	0.594437
25.208383	0.1	0.594199
25.210050	0.1	0.592351
25.211717	0.1	0.589728
25.213383	0.1	0.588417
25.215050	0.1	0.590026
25.216717	0.1	0.594139
25.218383	0.1	0.598908
25.220050	0.1	0.602365
25.221717	0.1	0.603795
25.223383	0.1	0.602782
25.225050	0.1	0.599086
25.226717	0.1	0.594378
25.228383	0.1	0.591874
25.230050	0.1	0.592172
25.231717	0.1	0.592470
25.233383	0.1	0.590146
25.235050	0.1	0.585437
25.236717	0.1	0.580728
25.238383	0.1	0.579119
25.240050	0.1	0.581920
25.241717	0.1	0.587583
25.243383	0.1	0.594139
25.245050	0.1	0.601649
25.246717	0.1	0.611007
25.248383	0.1	0.621140
25.250050	0.1	0.630021
25.251717	0.1	0.636756
25.253383	0.1	0.641286
25.255050	0.1	0.643313
25.256717	0.1	0.642598
25.258383	0.1	0.640154
25.260050	0.1	0.638127
25.261717	0.1	0.637949
25.263383	0.1	0.639439
25.265050	0.1	0.641286
25.266717	0.1	0.642359
25.268383	0.1	0.642657
25.270050	0.1	0.643611
25.271717	0.1	0.646770
25.273383	0.1	0.652671
25.275050	0.1	0.661254
25.276717	0.1	0.672162
25.278383	0.1	0.684202
25.280050	0.1	0.696659
25.281717	0.1	0.709295
25.283383	0.1	0.721991
25.285050	0.1	0.733793
25.286717	0.1	0.743747
25.288383	0.1	0.751793
25.290050	0.1	0.759125
25.291717	0.1	0.767112
25.293383	0.1	0.776053
25.295050	0.1	0.785232
25.296717	0.1	0.793874
25.298383	0.1	0.802040
25.300050	0.1	0.810564
25.301717	0.1	0.819922
25.303383	0.1	0.830233
25.305050	0.1	0.840604
25.306717	0.1	0.849605
25.308383	0.1	0.856221
25.310050	0.1	0.861645
25.311717	0.1	0.868380
25.313383	0.1	0.877798
25.315050	0.1	0.888884
25.316717	0.1	0.900269
25.318383	0.1	0.910878
25.320050	0.1	0.920177
25.321717	0.1	0.928164
25.323383	0.1	0.935435
25.325050	0.1	0.942528
25.326717	0.1	0.949740
25.328383	0.1	0.957072
25.330050	0.1	0.963450
25.331717	0.1	0.967681
25.333383	0.1	0.968754
25.335050	0.1	0.967264
25.336717	0.1	0.966072
25.338383	0.1	0.967503
25.340050	0.1	0.971317
25.341717	0.1	0.976086
25.343383	0.1	0.980318
25.345050	0.1	0.983477
25.346717	0.1	0.985742
25.348383	0.1	0.988841
25.350050	0.1	0.994563
25.351717	0.1	1.002491
25.353383	0.1	1.010895
25.355050	0.1	1.019299
25.356717	0.1	1.029432
25.358383	0.1	1.042187
25.360050	0.1	1.055658
25.361717	0.1	1.067400
25.363383	0.1	1.076579
25.365050	0.1	1.084268
25.366717	0.1	1.091898
25.368383	0.1	1.100719
25.370050	0.1	1.111448
25.371717	0.1	1.124680
25.373383	0.1	1.140535
25.375050	0.1	1.158536
25.376717	0.1	1.178324
25.378383	0.1	1.199842
25.380050	0.1	1.222968
25.381717	0.1	1.246572
25.383383	0.1	1.269698
25.385050	0.1	1.292586
25.386717	0.1	1.316428
25.388383	0.1	1.341641
25.390050	0.1	1.368225
25.391717	0.1	1.396298
25.393383	0.1	1.425982
25.395050	0.1	1.456976
25.396717	0.1	1.488805
25.398383	0.1	1.520634
25.400050	0.1	1.551092
25.401717	0.1	1.579106
25.403383	0.1	1.604259
25.405050	0.1	1.626909
25.406717	0.1	1.648307
25.408383	0.1	1.670957
25.410050	0.1	1.695991
25.411717	0.1	1.722455
25.413383	0.1	1.748264
25.415050	0.1	1.771689
25.416717	0.1	1.792133
25.418383	0.1	1.810491
25.420050	0.1	1.828373
25.421717	0.1	1.845837
25.423383	0.1	1.862764
25.425050	0.1	1.878739
25.426717	0.1	1.892686
25.428383	0.1	1.903534
25.430050	0.1	1.910210
25.431717	0.1	1.911581
25.433383	0.1	1.907051
25.435050	0.1	1.898110
25.436717	0.1	1.887679
25.438383	0.1	1.877427
25.440050	0.1	1.866877
25.441717	0.1	1.854539
25.443383	0.1	1.838982
25.445050	0.1	1.819849
25.446717	0.1	1.798213
25.448383	0.1	1.775444
25.450050	0.1	1.752436
25.451717	0.1	1.729727
25.453383	0.1	1.707137
25.455050	0.1	1.684547
25.456717	0.1	1.661956
25.458383	0.1	1.638651
25.460050	0.1	1.612723
25.461717	0.1	1.583099
25.463383	0.1	1.549959
25.465050	0.1	1.514077
25.466717	0.1	1.477242
25.468383	0.1	1.442432
25.470050	0.1	1.411676
25.471717	0.1	1.384735
25.473383	0.1	1.359820
25.475050	0.1	1.335561
25.476717	0.1	1.312018
25.478383	0.1	1.289845
25.480050	0.1	1.268864
25.481717	0.1	1.246929
25.483383	0.1	1.221120
25.485050	0.1	1.190901
25.486717	0.1	1.159668
25.488383	0.1	1.130760
25.490050	0.1	1.104474
25.491717	0.1	1.079619
25.493383	0.1	1.055837
25.495050	0.1	1.033604
25.496717	0.1	1.013041
25.498383	0.1	0.993609
25.500050	0.1	0.974357
25.501717	0.1	0.954688
25.503383	0.1	0.934064
25.505050	0.1	0.912368
25.506717	0.1	0.891328
25.508383	0.1	0.873745
25.510050	0.1	0.860512
25.511717	0.1	0.850439
25.513383	0.1	0.842333
25.515050	0.1	0.835598
25.516717	0.1	0.829756
25.518383	0.1	0.824034
25.520050	0.1	0.817239
25.521717	0.1	0.809312
25.523383	0.1	0.800908
25.525050	0.1	0.792205
25.526717	0.1	0.782669
25.528383	0.1	0.772178
25.530050	0.1	0.760615
25.531717	0.1	0.748217
25.533383	0.1	0.735819
25.535050	0.1	0.724733
25.536717	0.1	0.715852
25.538383	0.1	0.709474
25.540050	0.1	0.706077
25.541717	0.1	0.705957
25.543383	0.1	0.708044
25.545050	0.1	0.710428
25.546717	0.1	0.711322
25.548383	0.1	0.709653
25.550050	0.1	0.705659
25.551717	0.1	0.700772
25.553383	0.1	0.696659
25.555050	0.1	0.694871
25.556717	0.1	0.695407
25.558383	0.1	0.696063
25.560050	0.1	0.694871
25.561717	0.1	0.691652
25.563383	0.1	0.686884
25.565050	0.1	0.682235
25.566717	0.1	0.680089
25.568383	0.1	0.680924
25.570050	0.1	0.682592
25.571717	0.1	0.683069
25.573383	0.1	0.682890
25.575050	0.1	0.683487
25.576717	0.1	0.684977
25.578383	0.1	0.686824
25.580050	0.1	0.687420
25.581717	0.1	0.685513
25.583383	0.1	0.681460
25.585050	0.1	0.675619
25.586717	0.1	0.668168
25.588383	0.1	0.659823
25.590050	0.1	0.652075
25.591717	0.1	0.646234
25.593383	0.1	0.642717
25.595050	0.1	0.640929
25.596717	0.1	0.640214
25.598383	0.1	0.640094
25.600050	0.1	0.639021
25.601717	0.1	0.635207
25.603383	0.1	0.627518
25.605050	0.1	0.615656
25.606717	0.1	0.600934
25.608383	0.1	0.585437
25.610050	0.1	0.571251
25.611717	0.1	0.558257
25.613383	0.1	0.546157
25.615050	0.1	0.536561
25.616717	0.1	0.531912
25.618383	0.1	0.531733
25.620050	0.1	0.532806
25.621717	0.1	0.531912
25.623383	0.1	0.527740
25.625050	0.1	0.520647
25.626717	0.1	0.512719
25.628383	0.1	0.506043
25.630050	0.1	0.500917
25.631717	0.1	0.495970
25.633383	0.1	0.489712
25.635050	0.1	0.482082
25.636717	0.1	0.473976
25.638383	0.1	0.465751
25.640050	0.1	0.457943
25.641717	0.1	0.450432
25.643383	0.1	0.442684
25.645050	0.1	0.435293
25.646717	0.1	0.429094
25.648383	0.1	0.423789
25.650050	0.1	0.419259
25.651717	0.1	0.416517
25.653383	0.1	0.415981
25.655050	0.1	0.416398
25.656717	0.1	0.416338
25.658383	0.1	0.415862
25.660050	0.1	0.416160
25.661717	0.1	0.417590
25.663383	0.1	0.419498
25.665050	0.1	0.421166
25.666717	0.1	0.422418
25.668383	0.1	0.423312
25.670050	0.1	0.424027
25.671717	0.1	0.424862
25.673383	0.1	0.426173
25.675050	0.1	0.427842
25.676717	0.1	0.428736
25.678383	0.1	0.427842
25.680050	0.1	0.424981
25.681717	0.1	0.419676
25.683383	0.1	0.411868
25.685050	0.1	0.403047
25.686717	0.1	0.396073
25.688383	0.1	0.394225
25.690050	0.1	0.397980
25.691717	0.1	0.405550
25.693383	0.1	0.415087
25.695050	0.1	0.425160
25.696717	0.1	0.433981
25.698383	0.1	0.439644
25.700050	0.1	0.441253
25.701717	0.1	0.438571
25.703383	0.1	0.431955
25.705050	0.1	0.423312
25.706717	0.1	0.415504
25.708383	0.1	0.410318
25.710050	0.1	0.408053
25.711717	0.1	0.407100
25.713383	0.1	0.405729
25.715050	0.1	0.404120
25.716717	0.1	0.403821
25.718383	0.1	0.405908
25.720050	0.1	0.410199
25.721717	0.1	0.415802
25.723383	0.1	0.421345
25.725050	0.1	0.425398
25.726717	0.1	0.427485
25.728383	0.1	0.428200
25.730050	0.1	0.428081
25.731717	0.1	0.427425
25.733383	0.1	0.426114
25.735050	0.1	0.424325
25.736717	0.1	0.422537
25.738383	0.1	0.421047
25.740050	0.1	0.419438
25.741717	0.1	0.416815
25.743383	0.1	0.413060
25.745050	0.1	0.409544
25.746717	0.1	0.407755
25.748383	0.1	0.408173
25.750050	0.1	0.410318
25.751717	0.1	0.413120
25.753383	0.1	0.415564
25.755050	0.1	0.417352
25.756717	0.1	0.418723
25.758383	0.1	0.419796
25.760050	0.1	0.419915
25.761717	0.1	0.418186
25.763383	0.1	0.414431
25.765050	0.1	0.410080
25.766717	0.1	0.407517
25.768383	0.1	0.408351
25.770050	0.1	0.412107
25.771717	0.1	0.416219
25.773383	0.1	0.417531
25.775050	0.1	0.414372
25.776717	0.1	0.408053
25.778383	0.1	0.401616
25.780050	0.1	0.397921
25.781717	0.1	0.397921
25.783383	0.1	0.400543
25.785050	0.1	0.404060
25.786717	0.1	0.406623
25.788383	0.1	0.406683
25.790050	0.1	0.403881
25.791717	0.1	0.399590
25.793383	0.1	0.394940
25.795050	0.1	0.390768
25.796717	0.1	0.387847
25.798383	0.1	0.386000
25.800050	0.1	0.384450
25.801717	0.1	0.382125
25.803383	0.1	0.378966
25.805050	0.1	0.375807
25.806717	0.1	0.372887
25.808383	0.1	0.370383
25.810050	0.1	0.369370
25.811717	0.1	0.370204
25.813383	0.1	0.371277
25.815050	0.1	0.370622
25.816717	0.1	0.368178
25.818383	0.1	0.364780
25.820050	0.1	0.361085
25.821717	0.1	0.357032
25.823383	0.1	0.352383
25.825050	0.1	0.347853
25.826717	0.1	0.345469
25.828383	0.1	0.346184
25.830050	0.1	0.349522
25.831717	0.1	0.354409
25.833383	0.1	0.359416
25.835050	0.1	0.362277
25.836717	0.1	0.361085
25.838383	0.1	0.356197
25.840050	0.1	0.350118
25.841717	0.1	0.344932
25.843383	0.1	0.341535
25.845050	0.1	0.339746
25.846717	0.1	0.338614
25.848383	0.1	0.337482
25.850050	0.1	0.336289
25.851717	0.1	0.334620
25.853383	0.1	0.332832
25.855050	0.1	0.332654
25.856717	0.1	0.335217
25.858383	0.1	0.338852
25.860050	0.1	0.340521
25.861717	0.1	0.338793
25.863383	0.1	0.334501
25.865050	0.1	0.329733
25.866717	0.1	0.326097
25.868383	0.1	0.324488
25.870050	0.1	0.325203
25.871717	0.1	0.327289
25.873383	0.1	0.328898
25.875050	0.1	0.328541
25.876717	0.1	0.325978
25.878383	0.1	0.322342
25.880050	0.1	0.319600
25.881717	0.1	0.318944
25.883383	0.1	0.320435
25.885050	0.1	0.323653
25.886717	0.1	0.327885
25.888383	0.1	0.333309
25.890050	0.1	0.340462
25.891717	0.1	0.348389
25.893383	0.1	0.353456
25.895050	0.1	0.353336
25.896717	0.1	0.350058
25.898383	0.1	0.346780
25.900050	0.1	0.344455
25.901717	0.1	0.342429
25.903383	0.1	0.339985
25.905050	0.1	0.337303
25.906717	0.1	0.334203
25.908383	0.1	0.329793
25.910050	0.1	0.323892
25.911717	0.1	0.317872
25.913383	0.1	0.313759
25.915050	0.1	0.313401
25.916717	0.1	0.316978
25.918383	0.1	0.323057
25.920050	0.1	0.329793
25.921717	0.1	0.336230
25.923383	0.1	0.341117
25.925050	0.1	0.342608
25.926717	0.1	0.340223
25.928383	0.1	0.335932
25.930050	0.1	0.331879
25.931717	0.1	0.329494
25.933383	0.1	0.328839
25.935050	0.1	0.328541
25.936717	0.1	0.327528
25.938383	0.1	0.326395
25.940050	0.1	0.326753
25.941717	0.1	0.329137
25.943383	0.1	0.333250
25.945050	0.1	0.338733
25.946717	0.1	0.344455
25.948383	0.1	0.347734
25.950050	0.1	0.346720
25.951717	0.1	0.341713
25.953383	0.1	0.333905
25.955050	0.1	0.325501
25.956717	0.1	0.319183
25.958383	0.1	0.316978
25.960050	0.1	0.319958
25.961717	0.1	0.326812
25.963383	0.1	0.334084
25.965050	0.1	0.338316
25.966717	0.1	0.338316
25.968383	0.1	0.335395
25.970050	0.1	0.332892
25.971717	0.1	0.333607
25.973383	0.1	0.338137
25.975050	0.1	0.344455
25.976717	0.1	0.349164
25.978383	0.1	0.350118
25.980050	0.1	0.347555
25.981717	0.1	0.343859
25.983383	0.1	0.340879
25.985050	0.1	0.338554
25.986717	0.1	0.335574
25.988383	0.1	0.331938
25.990050	0.1	0.328898
25.991717	0.1	0.326693
25.993383	0.1	0.325263
25.995050	0.1	0.325441
25.996717	0.1	0.327826
25.998383	0.1	0.330508
26.000050	0.1	0.330925
26.001717	0.1	0.328004
26.003383	0.1	0.323236
26.005050	0.1	0.318587
26.006717	0.1	0.316143
26.008383	0.1	0.317514
26.010050	0.1	0.323236
26.011717	0.1	0.331283
26.013383	0.1	0.337482
26.015050	0.1	0.338912
26.016717	0.1	0.337303
26.018383	0.1	0.336409
26.020050	0.1	0.338435
26.021717	0.1	0.342071
26.023383	0.1	0.344574
26.025050	0.1	0.344872
26.026717	0.1	0.344574
26.028383	0.1	0.344813
26.030050	0.1	0.344217
26.031717	0.1	0.340700
26.033383	0.1	0.334561
26.035050	0.1	0.328183
26.036717	0.1	0.324190
26.038383	0.1	0.323832
26.040050	0.1	0.326633
26.041717	0.1	0.330865
26.043383	0.1	0.335038
26.045050	0.1	0.337899
26.046717	0.1	0.338733
26.048383	0.1	0.337899
26.050050	0.1	0.335395
26.051717	0.1	0.331163
26.053383	0.1	0.326574
26.055050	0.1	0.323713
26.056717	0.1	0.322402
26.058383	0.1	0.320673
26.060050	0.1	0.317395
26.061717	0.1	0.313342
26.063383	0.1	0.309885
26.065050	0.1	0.308633
26.066717	0.1	0.310361
26.068383	0.1	0.313818
26.070050	0.1	0.317395
26.071717	0.1	0.320852
26.073383	0.1	0.323713
26.075050	0.1	0.324905
26.076717	0.1	0.324607
26.078383	0.1	0.325263
26.080050	0.1	0.329018
26.081717	0.1	0.335097
26.083383	0.1	0.340879
26.085050	0.1	0.344276
26.086717	0.1	0.344813
26.088383	0.1	0.342846
26.090050	0.1	0.339448
26.091717	0.1	0.336170
26.093383	0.1	0.335336
26.095050	0.1	0.337899
26.096717	0.1	0.341892
26.098383	0.1	0.344574
26.100050	0.1	0.344157
26.101717	0.1	0.340521
26.103383	0.1	0.335157
26.105050	0.1	0.330150
26.106717	0.1	0.326574
26.108383	0.1	0.324905
26.110050	0.1	0.326216
26.111717	0.1	0.330746
26.113383	0.1	0.337183
26.115050	0.1	0.343561
26.116717	0.1	0.348389
26.118383	0.1	0.351071
26.120050	0.1	0.352383
26.121717	0.1	0.353158
26.123383	0.1	0.354111
26.125050	0.1	0.356019
26.126717	0.1	0.359416
26.128383	0.1	0.364423
26.130050	0.1	0.370622
26.131717	0.1	0.376463
26.133383	0.1	0.379920
26.135050	0.1	0.379920
26.136717	0.1	0.376821
26.138383	0.1	0.372112
26.140050	0.1	0.367939
26.141717	0.1	0.366211
26.143383	0.1	0.366747
26.145050	0.1	0.367761
26.146717	0.1	0.369072
26.148383	0.1	0.372350
26.150050	0.1	0.378251
26.151717	0.1	0.384986
26.153383	0.1	0.391006
26.155050	0.1	0.396252
26.156717	0.1	0.401020
26.158383	0.1	0.404775
26.160050	0.1	0.407159
26.161717	0.1	0.407636
26.163383	0.1	0.406086
26.165050	0.1	0.403047
26.166717	0.1	0.400305
26.168383	0.1	0.400007
26.170050	0.1	0.403523
26.171717	0.1	0.410676
26.173383	0.1	0.419557
26.175050	0.1	0.427246
26.176717	0.1	0.432134
26.178383	0.1	0.434816
26.180050	0.1	0.437021
26.181717	0.1	0.440002
26.183383	0.1	0.444293
26.185050	0.1	0.450194
26.186717	0.1	0.458241
26.188383	0.1	0.468135
26.190050	0.1	0.478089
26.191717	0.1	0.485957
26.193383	0.1	0.491440
26.195050	0.1	0.497043
26.196717	0.1	0.505507
26.198383	0.1	0.517607
26.200050	0.1	0.532270
26.201717	0.1	0.547290
26.203383	0.1	0.559807
26.205050	0.1	0.568807
26.206717	0.1	0.575125
26.208383	0.1	0.580370
26.210050	0.1	0.586093
26.211717	0.1	0.592530
26.213383	0.1	0.599086
26.215050	0.1	0.606060
26.216717	0.1	0.614584
26.218383	0.1	0.625491
26.220050	0.1	0.638604
26.221717	0.1	0.653327
26.223383	0.1	0.669181
26.225050	0.1	0.685692
26.226717	0.1	0.702083
26.228383	0.1	0.716925
26.230050	0.1	0.728548
26.231717	0.1	0.736833
26.233383	0.1	0.743628
26.235050	0.1	0.752509
26.236717	0.1	0.766635
26.238383	0.1	0.786483
26.240050	0.1	0.808537
26.241717	0.1	0.827670
26.243383	0.1	0.841379
26.245050	0.1	0.851095
26.246717	0.1	0.860751
26.248383	0.1	0.873804
26.250050	0.1	0.891686
26.251717	0.1	0.913620
26.253383	0.1	0.937581
26.255050	0.1	0.961483
26.256717	0.1	0.984550
26.258383	0.1	1.007974
26.260050	0.1	1.033366
26.261717	0.1	1.060665
26.263383	0.1	1.088083
26.265050	0.1	1.114786
26.266717	0.1	1.141191
26.268383	0.1	1.167238
26.270050	0.1	1.192153
26.271717	0.1	1.215756
26.273383	0.1	1.238883
26.275050	0.1	1.263261
26.276717	0.1	1.289666
26.278383	0.1	1.316726
26.280050	0.1	1.342297
26.281717	0.1	1.366139
26.283383	0.1	1.389206
26.285050	0.1	1.411557
26.286717	0.1	1.432419
26.288383	0.1	1.451731
26.290050	0.1	1.469553
26.291717	0.1	1.485348
26.293383	0.1	1.498401
26.295050	0.1	1.509011
26.296717	0.1	1.518548
26.298383	0.1	1.528561
26.300050	0.1	1.539052
26.301717	0.1	1.548350
26.303383	0.1	1.554787
26.305050	0.1	1.556695
26.306717	0.1	1.552522
26.308383	0.1	1.541555
26.310050	0.1	1.525164
26.311717	0.1	1.506448
26.313383	0.1	1.488924
26.315050	0.1	1.473904
26.316717	0.1	1.460373
26.318383	0.1	1.446724
26.320050	0.1	1.432180
26.321717	0.1	1.416445
26.323383	0.1	1.399219
26.325050	0.1	1.380265
26.326717	0.1	1.358569
26.328383	0.1	1.333118
26.330050	0.1	1.303434
26.331717	0.1	1.270473
26.333383	0.1	1.236439
26.335050	0.1	1.202881
26.336717	0.1	1.170218
26.338383	0.1	1.139104
26.340050	0.1	1.110673
26.341717	0.1	1.085341
26.343383	0.1	1.062632
26.345050	0.1	1.041472
26.346717	0.1	1.019836
26.348383	0.1	0.995338
26.350050	0.1	0.967741
26.351717	0.1	0.938177
26.353383	0.1	0.907779
26.355050	0.1	0.877202
26.356717	0.1	0.846982
26.358383	0.1	0.817955
26.360050	0.1	0.790715
26.361717	0.1	0.765562
26.363383	0.1	0.742674
26.365050	0.1	0.722110
26.366717	0.1	0.703454
26.368383	0.1	0.685871
26.370050	0.1	0.667989
26.371717	0.1	0.649095
26.373383	0.1	0.629306
26.375050	0.1	0.609458
26.376717	0.1	0.591278
26.378383	0.1	0.575900
26.380050	0.1	0.562549
26.381717	0.1	0.549316
26.383383	0.1	0.534833
26.385050	0.1	0.519395
26.386717	0.1	0.503719
26.388383	0.1	0.488043
26.390050	0.1	0.472784
26.391717	0.1	0.459790
26.393383	0.1	0.450552
26.395050	0.1	0.444353
26.396717	0.1	0.439346
26.398383	0.1	0.434101
26.400050	0.1	0.428736
26.401717	0.1	0.423908
26.403383	0.1	0.419378
26.405050	0.1	0.414789
26.406717	0.1	0.409603
26.408383	0.1	0.403047
26.410050	0.1	0.395715
26.411717	0.1	0.388920
26.413383	0.1	0.382721
26.415050	0.1	0.375867
26.416717	0.1	0.368953
26.418383	0.1	0.364125
26.420050	0.1	0.362992
26.421717	0.1	0.364244
26.423383	0.1	0.365555
26.425050	0.1	0.366211
26.426717	0.1	0.366509
26.428383	0.1	0.366271
26.430050	0.1	0.365198
26.431717	0.1	0.363767
26.433383	0.1	0.363052
26.435050	0.1	0.363290
26.436717	0.1	0.363648
26.438383	0.1	0.363290
26.440050	0.1	0.362277
26.441717	0.1	0.360906
26.443383	0.1	0.359297
26.445050	0.1	0.357628
26.446717	0.1	0.356913
26.448383	0.1	0.357330
26.450050	0.1	0.356972
26.451717	0.1	0.352442
26.453383	0.1	0.342786
26.455050	0.1	0.330746
26.456717	0.1	0.320137
26.458383	0.1	0.313282
26.460050	0.1	0.311196
26.461717	0.1	0.313759
26.463383	0.1	0.319481
26.465050	0.1	0.326216
26.466717	0.1	0.331938
26.468383	0.1	0.335574
26.470050	0.1	0.338018
26.471717	0.1	0.341654
26.473383	0.1	0.348032
26.475050	0.1	0.356615
26.476717	0.1	0.364423
26.478383	0.1	0.368178
26.480050	0.1	0.366509
26.481717	0.1	0.361383
26.483383	0.1	0.355959
26.485050	0.1	0.351429
26.486717	0.1	0.347435
26.488383	0.1	0.344276
26.490050	0.1	0.343204
26.491717	0.1	0.344574
26.493383	0.1	0.346720
26.495050	0.1	0.347435
26.496717	0.1	0.345528
26.498383	0.1	0.341535
26.500050	0.1	0.337839
26.501717	0.1	0.336766
26.503383	0.1	0.339270
26.505050	0.1	0.344813
26.506717	0.1	0.351846
26.508383	0.1	0.358522
26.510050	0.1	0.362396
26.511717	0.1	0.362217
26.513383	0.1	0.359118
26.515050	0.1	0.355065
26.516717	0.1	0.350773
26.518383	0.1	0.346601
26.520050	0.1	0.343204
26.521717	0.1	0.341058
26.523383	0.1	0.340700
26.525050	0.1	0.342429
26.526717	0.1	0.345290
26.528383	0.1	0.347674
26.530050	0.1	0.349104
26.531717	0.1	0.349939
26.533383	0.1	0.349998
26.535050	0.1	0.348628
26.536717	0.1	0.346184
26.538383	0.1	0.343621
26.540050	0.1	0.340343
26.541717	0.1	0.335574
26.543383	0.1	0.330210
26.545050	0.1	0.326216
26.546717	0.1	0.325799
26.548383	0.1	0.329375
26.550050	0.1	0.334620
26.551717	0.1	0.338554
26.553383	0.1	0.339508
26.555050	0.1	0.337303
26.556717	0.1	0.333190
26.558383	0.1	0.329435
26.560050	0.1	0.328243
26.561717	0.1	0.330806
26.563383	0.1	0.336468
26.565050	0.1	0.342131
26.566717	0.1	0.344634
26.568383	0.1	0.343502
26.570050	0.1	0.341654
26.571717	0.1	0.342071
26.573383	0.1	0.344992
26.575050	0.1	0.348270
26.576717	0.1	0.349402
26.578383	0.1	0.346541
26.580050	0.1	0.339210
26.581717	0.1	0.329614
26.583383	0.1	0.321031
26.585050	0.1	0.315309
26.586717	0.1	0.311494
26.588383	0.1	0.307918
26.590050	0.1	0.304520
26.591717	0.1	0.302315
26.593383	0.1	0.301898
26.595050	0.1	0.303447
26.596717	0.1	0.306606
26.598383	0.1	0.310361
26.600050	0.1	0.313520
26.601717	0.1	0.315666
26.603383	0.1	0.316918
26.605050	0.1	0.317872
26.606717	0.1	0.319123
26.608383	0.1	0.320256
26.610050	0.1	0.320256
26.611717	0.1	0.319004
26.613383	0.1	0.317574
26.615050	0.1	0.316739
26.616717	0.1	0.316203
26.618383	0.1	0.315607
26.620050	0.1	0.314832
26.621717	0.1	0.313818
26.623383	0.1	0.312686
26.625050	0.1	0.312030
26.626717	0.1	0.312567
26.628383	0.1	0.313938
26.630050	0.1	0.314951
26.631717	0.1	0.315309
26.633383	0.1	0.315666
26.635050	0.1	0.316083
26.636717	0.1	0.316322
26.638383	0.1	0.317395
26.640050	0.1	0.320613
26.641717	0.1	0.325620
26.643383	0.1	0.330627
26.645050	0.1	0.333130
26.646717	0.1	0.331938
26.648383	0.1	0.328004
26.650050	0.1	0.323415
26.651717	0.1	0.319541
26.653383	0.1	0.316918
26.655050	0.1	0.316083
26.656717	0.1	0.316858
26.658383	0.1	0.318229
26.660050	0.1	0.320077
26.661717	0.1	0.323176
26.663383	0.1	0.328004
26.665050	0.1	0.334978
26.666717	0.1	0.343561
26.668383	0.1	0.351369
26.670050	0.1	0.356555
26.671717	0.1	0.359237
26.673383	0.1	0.360131
26.675050	0.1	0.359654
26.676717	0.1	0.358105
26.678383	0.1	0.356138
26.680050	0.1	0.354826
26.681717	0.1	0.354767
26.683383	0.1	0.356138
26.685050	0.1	0.359118
26.686717	0.1	0.363112
26.688383	0.1	0.366092
26.690050	0.1	0.366211
26.691717	0.1	0.363350
26.693383	0.1	0.359595
26.695050	0.1	0.357211
26.696717	0.1	0.357151
26.698383	0.1	0.358701
26.700050	0.1	0.361681
26.701717	0.1	0.366271
26.703383	0.1	0.371575
26.705050	0.1	0.376046
26.706717	0.1	0.380158
26.708383	0.1	0.385940
26.710050	0.1	0.394166
26.711717	0.1	0.402927
26.713383	0.1	0.409067
26.715050	0.1	0.411212
26.716717	0.1	0.411630
26.718383	0.1	0.413537
26.720050	0.1	0.418246
26.721717	0.1	0.425041
26.723383	0.1	0.432432
26.725050	0.1	0.439227
26.726717	0.1	0.445426
26.728383	0.1	0.451982
26.730050	0.1	0.458419
26.731717	0.1	0.463605
26.733383	0.1	0.468016
26.735050	0.1	0.473738
26.736717	0.1	0.483334
26.738383	0.1	0.496507
26.740050	0.1	0.510633
26.741717	0.1	0.523567
26.743383	0.1	0.535369
26.745050	0.1	0.546277
26.746717	0.1	0.554383
26.748383	0.1	0.557184
26.750050	0.1	0.555098
26.751717	0.1	0.552654
26.753383	0.1	0.555217
26.755050	0.1	0.565290
26.756717	0.1	0.582159
26.758383	0.1	0.603437
26.760050	0.1	0.626147
26.761717	0.1	0.647545
26.763383	0.1	0.665069
26.765050	0.1	0.678062
26.766717	0.1	0.688672
26.768383	0.1	0.700951
26.770050	0.1	0.718057
26.771717	0.1	0.740230
26.773383	0.1	0.765145
26.775050	0.1	0.789881
26.776717	0.1	0.812411
26.778383	0.1	0.831485
26.780050	0.1	0.846982
26.781717	0.1	0.859678
26.783383	0.1	0.871837
26.785050	0.1	0.886142
26.786717	0.1	0.903666
26.788383	0.1	0.924766
26.790050	0.1	0.950277
26.791717	0.1	0.980973
26.793383	0.1	1.015484
26.795050	0.1	1.051307
26.796717	0.1	1.085699
26.798383	0.1	1.117408
26.800050	0.1	1.146793
26.801717	0.1	1.175523
26.803383	0.1	1.205266
26.805050	0.1	1.237631
26.806717	0.1	1.273811
26.808383	0.1	1.314342
26.810050	0.1	1.357615
26.811717	0.1	1.401603
26.813383	0.1	1.445294
26.815050	0.1	1.488686
26.816717	0.1	1.532614
26.818383	0.1	1.578510
26.820050	0.1	1.626730
26.821717	0.1	1.676619
26.823383	0.1	1.726627
26.825050	0.1	1.775563
26.826717	0.1	1.823604
26.828383	0.1	1.872957
26.830050	0.1	1.926839
26.831717	0.1	1.986683
26.833383	0.1	2.051234
26.835050	0.1	2.117992
26.836717	0.1	2.184689
26.838383	0.1	2.249956
26.840050	0.1	2.314150
26.841717	0.1	2.378822
26.843383	0.1	2.445638
26.845050	0.1	2.514959
26.846717	0.1	2.585411
26.848383	0.1	2.655566
26.850050	0.1	2.724469
26.851717	0.1	2.791763
26.853383	0.1	2.857745
26.855050	0.1	2.923906
26.856717	0.1	2.992273
26.858383	0.1	3.062308
26.860050	0.1	3.130257
26.861717	0.1	3.192306
26.863383	0.1	3.246904
26.865050	0.1	3.295064
26.866717	0.1	3.339112
26.868383	0.1	3.380656
26.870050	0.1	3.420592
26.871717	0.1	3.459871
26.873383	0.1	3.498197
26.875050	0.1	3.532708
26.876717	0.1	3.559828
26.878383	0.1	3.578961
26.880050	0.1	3.592134
26.881717	0.1	3.600896
26.883383	0.1	3.604055
26.885050	0.1	3.599465
26.886717	0.1	3.587127
26.888383	0.1	3.569484
26.890050	0.1	3.548801
26.891717	0.1	3.526271
26.893383	0.1	3.501594
26.895050	0.1	3.473640
26.896717	0.1	3.441096
26.898383	0.1	3.403306
26.900050	0.1	3.361464
26.901717	0.1	3.318429
26.903383	0.1	3.276646
26.905050	0.1	3.235221
26.906717	0.1	3.191114
26.908383	0.1	3.141642
26.910050	0.1	3.086508
26.911717	0.1	3.027022
26.913383	0.1	2.964199
26.915050	0.1	2.898932
26.916717	0.1	2.833307
26.918383	0.1	2.769530
26.920050	0.1	2.708435
26.921717	0.1	2.650201
26.923383	0.1	2.593935
26.925050	0.1	2.538145
26.926717	0.1	2.482355
26.928383	0.1	2.428472
26.930050	0.1	2.378643
26.931717	0.1	2.333939
26.933383	0.1	2.294660
26.935050	0.1	2.259910
26.936717	0.1	2.227962
26.938383	0.1	2.197445
26.940050	0.1	2.167642
26.941717	0.1	2.137721
26.943383	0.1	2.107740
26.945050	0.1	2.079010
26.946717	0.1	2.053261
26.948383	0.1	2.031028
26.950050	0.1	2.011836
26.951717	0.1	1.995087
26.953383	0.1	1.980603
26.955050	0.1	1.968145
26.956717	0.1	1.957655
26.958383	0.1	1.948893
26.960050	0.1	1.941383
26.961717	0.1	1.934469
26.963383	0.1	1.927972
26.965050	0.1	1.921952
26.966717	0.1	1.915813
26.968383	0.1	1.908720
26.970050	0.1	1.900494
26.971717	0.1	1.891375
26.973383	0.1	1.882255
26.975050	0.1	1.874328
26.976717	0.1	1.867235
26.978383	0.1	1.859188
26.980050	0.1	1.849234
26.981717	0.1	1.837850
26.983383	0.1	1.826227
26.985050	0.1	1.814664
26.986717	0.1	1.802206
26.988383	0.1	1.787245
26.990050	0.1	1.768887
26.991717	0.1	1.747191
26.993383	0.1	1.723111
26.995050	0.1	1.698792
26.996717	0.1	1.676679
26.998383	0.1	1.658201
27.000050	0.1	1.641929
27.001717	0.1	1.624167
27.003383	0.1	1.601875
27.005050	0.1	1.573682
27.006717	0.1	1.539946
27.008383	0.1	1.503170
27.010050	0.1	1.467586
27.011717	0.1	1.437068
27.013383	0.1	1.413107
27.015050	0.1	1.394153
27.016717	0.1	1.376927
27.018383	0.1	1.358748
27.020050	0.1	1.338601
27.021717	0.1	1.316369
27.023383	0.1	1.292825
27.025050	0.1	1.268923
27.026717	0.1	1.245558
27.028383	0.1	1.223743
27.030050	0.1	1.204848
27.031717	0.1	1.189351
27.033383	0.1	1.175582
27.035050	0.1	1.161277
27.036717	0.1	1.145482
27.038383	0.1	1.129627
27.040050	0.1	1.115680
27.041717	0.1	1.103520
27.043383	0.1	1.092076
27.045050	0.1	1.081944
27.046717	0.1	1.074135
27.048383	0.1	1.068533
27.050050	0.1	1.063407
27.051717	0.1	1.056552
27.053383	0.1	1.046836
27.055050	0.1	1.035631
27.056717	0.1	1.025140
27.058383	0.1	1.017153
27.060050	0.1	1.011670
27.061717	0.1	1.007378
27.063383	0.1	1.002848
27.065050	0.1	0.997663
27.066717	0.1	0.992298
27.068383	0.1	0.988603
27.070050	0.1	0.987768
27.071717	0.1	0.988483
27.073383	0.1	0.988007
27.075050	0.1	0.985563
27.076717	0.1	0.982881
27.078383	0.1	0.981748
27.080050	0.1	0.981331
27.081717	0.1	0.980377
27.083383	0.1	0.980377
27.085050	0.1	0.982642
27.086717	0.1	0.985384
27.088383	0.1	0.986636
27.090050	0.1	0.986993
27.091717	0.1	0.988841
27.093383	0.1	0.992835
27.095050	0.1	0.997603
27.096717	0.1	1.002073
27.098383	0.1	1.006424
27.100050	0.1	1.010358
27.101717	0.1	1.014292
27.103383	0.1	1.019418
27.105050	0.1	1.026213
27.106717	0.1	1.033843
27.108383	0.1	1.041234
27.110050	0.1	1.047492
27.111717	0.1	1.052857
27.113383	0.1	1.058221
27.115050	0.1	1.064420
27.116717	0.1	1.071513
27.118383	0.1	1.079500
27.120050	0.1	1.088023
27.121717	0.1	1.095951
27.123383	0.1	1.102030
27.125050	0.1	1.106262
27.126717	0.1	1.110256
27.128383	0.1	1.116157
27.130050	0.1	1.124501
27.131717	0.1	1.134455
27.133383	0.1	1.145423
27.135050	0.1	1.157761
27.136717	0.1	1.171231
27.138383	0.1	1.184642
27.140050	0.1	1.196265
27.141717	0.1	1.205027
27.143383	0.1	1.211763
27.145050	0.1	1.218915
27.146717	0.1	1.229048
27.148383	0.1	1.242876
27.150050	0.1	1.259446
27.151717	0.1	1.277089
27.153383	0.1	1.295686
27.155050	0.1	1.315773
27.156717	0.1	1.336932
27.158383	0.1	1.357734
27.160050	0.1	1.378000
27.161717	0.1	1.398563
27.163383	0.1	1.420140
27.165050	0.1	1.443625
27.166717	0.1	1.469672
27.168383	0.1	1.497746
27.170050	0.1	1.526415
27.171717	0.1	1.555085
27.173383	0.1	1.584649
27.175050	0.1	1.617015
27.176717	0.1	1.653671
27.178383	0.1	1.693726
27.180050	0.1	1.735985
27.181717	0.1	1.780570
27.183383	0.1	1.827240
27.185050	0.1	1.875103
27.186717	0.1	1.923978
27.188383	0.1	1.974106
27.190050	0.1	2.025664
27.191717	0.1	2.078891
27.193383	0.1	2.135158
27.195050	0.1	2.196074
27.196717	0.1	2.261222
27.198383	0.1	2.328098
27.200050	0.1	2.394438
27.201717	0.1	2.460838
27.203383	0.1	2.529502
27.205050	0.1	2.602220
27.206717	0.1	2.678812
27.208383	0.1	2.757728
27.210050	0.1	2.838552
27.211717	0.1	2.923310
27.213383	0.1	3.013611
27.215050	0.1	3.108859
27.216717	0.1	3.208220
27.218383	0.1	3.312588
27.220050	0.1	3.423155
27.221717	0.1	3.539562
27.223383	0.1	3.660202
27.225050	0.1	3.783822
27.226717	0.1	3.910542
27.228383	0.1	4.041195
27.230050	0.1	4.177153
27.231717	0.1	4.319966
27.233383	0.1	4.470468
27.235050	0.1	4.628837
27.236717	0.1	4.795075
27.238383	0.1	4.969180
27.240050	0.1	5.150497
27.241717	0.1	5.337537
27.243383	0.1	5.529583
27.245050	0.1	5.728245
27.246717	0.1	5.935967
27.248383	0.1	6.153286
27.250050	0.1	6.378711
27.251717	0.1	6.609381
27.253383	0.1	6.842792
27.255050	0.1	7.078529
27.256717	0.1	7.318378
27.258383	0.1	7.564426
27.260050	0.1	7.816613
27.261717	0.1	8.073211
27.263383	0.1	8.331717
27.265050	0.1	8.589387
27.266717	0.1	8.844436
27.268383	0.1	9.095908
27.270050	0.1	9.343684
27.271717	0.1	9.588302
27.273383	0.1	9.831191
27.275050	0.1	10.073484
27.276717	0.1	10.314942
27.278383	0.1	10.551930
27.280050	0.1	10.779024
27.281717	0.1	10.991991
27.283383	0.1	11.189521
27.285050	0.1	11.372030
27.286717	0.1	11.540414
27.288383	0.1	11.695564
27.290050	0.1	11.837841
27.291717	0.1	11.967362
27.293383	0.1	12.083531
27.295050	0.1	12.185038
27.296717	0.1	12.270213
27.298383	0.1	12.337805
27.300050	0.1	12.388588
27.301717	0.1	12.424231
27.303383	0.1	12.446047
27.305050	0.1	12.454093
27.306717	0.1	12.448073
27.308383	0.1	12.427569
27.310050	0.1	12.391628
27.311717	0.1	12.339354
27.313383	0.1	12.271763
27.315050	0.1	12.191714
27.316717	0.1	12.102247
27.318383	0.1	12.004734
27.320050	0.1	11.898518
27.321717	0.1	11.782945
27.323383	0.1	11.659146
27.325050	0.1	11.529804
27.326717	0.1	11.397899
27.328383	0.1	11.265159
27.330050	0.1	11.131108
27.331717	0.1	10.994435
27.333383	0.1	10.854960
27.335050	0.1	10.714174
27.336717	0.1	10.574699
27.338383	0.1	10.438085
27.340050	0.1	10.304213
27.341717	0.1	10.171772
27.343383	0.1	10.040105
27.345050	0.1	9.910346
27.346717	0.1	9.784699
27.348383	0.1	9.664238
27.350050	0.1	9.547830
27.351717	0.1	9.433687
27.353383	0.1	9.320200
27.355050	0.1	9.207249
27.356717	0.1	9.096325
27.358383	0.1	8.989037
27.360050	0.1	8.885742
27.361717	0.1	8.785070
27.363383	0.1	8.684934
27.365050	0.1	8.582950
27.366717	0.1	8.477510
27.368383	0.1	8.368016
27.370050	0.1	8.255423
27.371717	0.1	8.141101
27.373383	0.1	8.025408
27.375050	0.1	7.907391
27.376717	0.1	7.785678
27.378383	0.1	7.659376
27.380050	0.1	7.527233
27.381717	0.1	7.387758
27.383383	0.1	7.240236
27.385050	0.1	7.085622
27.386717	0.1	6.926597
27.388383	0.1	6.765187
27.390050	0.1	6.601751
27.391717	0.1	6.435573
27.393383	0.1	6.265700
27.395050	0.1	6.092132
27.396717	0.1	5.916238
27.398383	0.1	5.739510
27.400050	0.1	5.561948
27.401717	0.1	5.382240
27.403383	0.1	5.198837
27.405050	0.1	5.011916
27.406717	0.1	4.823506
27.408383	0.1	4.635632
27.410050	0.1	4.448772
27.411717	0.1	4.262388
27.413383	0.1	4.077196
27.415050	0.1	3.895045
27.416717	0.1	3.717303
27.418383	0.1	3.544748
27.420050	0.1	3.378749
27.421717	0.1	3.219426
27.423383	0.1	3.065527
27.425050	0.1	2.915204
27.426717	0.1	2.768159
27.428383	0.1	2.625883
27.430050	0.1	2.489448
27.431717	0.1	2.358616
27.433383	0.1	2.232909
27.435050	0.1	2.112389
27.436717	0.1	1.996398
27.438383	0.1	1.883924
27.440050	0.1	1.775801
27.441717	0.1	1.674175
27.443383	0.1	1.580954
27.445050	0.1	1.496077
27.446717	0.1	1.416624
27.448383	0.1	1.339316
27.450050	0.1	1.263976
27.451717	0.1	1.193404
27.453383	0.1	1.129985
27.455050	0.1	1.073599
27.456717	0.1	1.022577
27.458383	0.1	0.975013
27.460050	0.1	0.930488
27.461717	0.1	0.889063
27.463383	0.1	0.848830
27.465050	0.1	0.807643
27.466717	0.1	0.766397
27.468383	0.1	0.728786
27.470050	0.1	0.697792
27.471717	0.1	0.673473
27.473383	0.1	0.653446
27.475050	0.1	0.633895
27.476717	0.1	0.612855
27.478383	0.1	0.591576
27.480050	0.1	0.571311
27.481717	0.1	0.552177
27.483383	0.1	0.534177
27.485050	0.1	0.518739
27.486717	0.1	0.507236
27.488383	0.1	0.499666
27.490050	0.1	0.494242
27.491717	0.1	0.488579
27.493383	0.1	0.480652
27.495050	0.1	0.469744
27.496717	0.1	0.456691
27.498383	0.1	0.443935
27.500050	0.1	0.434160
27.501717	0.1	0.428140
27.503383	0.1	0.424087
27.505050	0.1	0.420153
27.506717	0.1	0.415742
27.508383	0.1	0.411332
27.510050	0.1	0.407457
27.511717	0.1	0.404656
27.513383	0.1	0.403225
27.515050	0.1	0.402510
27.516717	0.1	0.401318
27.518383	0.1	0.398874
27.520050	0.1	0.395775
27.521717	0.1	0.393093
27.523383	0.1	0.392199
27.525050	0.1	0.393271
27.526717	0.1	0.394940
27.528383	0.1	0.395775
27.530050	0.1	0.394881
27.531717	0.1	0.392199
27.533383	0.1	0.389218
27.535050	0.1	0.387967
27.536717	0.1	0.388920
27.538383	0.1	0.390172
27.540050	0.1	0.389338
27.541717	0.1	0.386655
27.543383	0.1	0.384748
27.545050	0.1	0.386238
27.546717	0.1	0.390351
27.548383	0.1	0.393569
27.550050	0.1	0.393212
27.551717	0.1	0.389397
27.553383	0.1	0.384510
27.555050	0.1	0.381589
27.556717	0.1	0.382125
27.558383	0.1	0.385344
27.560050	0.1	0.389457
27.561717	0.1	0.392914
27.563383	0.1	0.394940
27.565050	0.1	0.395238
27.566717	0.1	0.393391
27.568383	0.1	0.389695
27.570050	0.1	0.385880
27.571717	0.1	0.384212
27.573383	0.1	0.385821
27.575050	0.1	0.390649
27.576717	0.1	0.396431
27.578383	0.1	0.399649
27.580050	0.1	0.398517
27.581717	0.1	0.394106
27.583383	0.1	0.388443
27.585050	0.1	0.382602
27.586717	0.1	0.377238
27.588383	0.1	0.373304
27.590050	0.1	0.371099
27.591717	0.1	0.369787
27.593383	0.1	0.368655
27.595050	0.1	0.367641
27.596717	0.1	0.366986
27.598383	0.1	0.366569
27.600050	0.1	0.365913
27.601717	0.1	0.364184
27.603383	0.1	0.360489
27.605050	0.1	0.354767
27.606717	0.1	0.348389
27.608383	0.1	0.343680
27.610050	0.1	0.342906
27.611717	0.1	0.346184
27.613383	0.1	0.351310
27.615050	0.1	0.354767
27.616717	0.1	0.354588
27.618383	0.1	0.351250
27.620050	0.1	0.346363
27.621717	0.1	0.341177
27.623383	0.1	0.335932
27.625050	0.1	0.330627
27.626717	0.1	0.326514
27.628383	0.1	0.325382
27.630050	0.1	0.327289
27.631717	0.1	0.330448
27.633383	0.1	0.333190
27.635050	0.1	0.335455
27.636717	0.1	0.338256
27.638383	0.1	0.341713
27.640050	0.1	0.344992
27.641717	0.1	0.347257
27.643383	0.1	0.347793
27.645050	0.1	0.346422
27.646717	0.1	0.343859
27.648383	0.1	0.340283
27.650050	0.1	0.335217
27.651717	0.1	0.329316
27.653383	0.1	0.323594
27.655050	0.1	0.318348
27.656717	0.1	0.312805
27.658383	0.1	0.307202
27.660050	0.1	0.303268
27.661717	0.1	0.301838
27.663383	0.1	0.302613
27.665050	0.1	0.305951
27.666717	0.1	0.312269
27.668383	0.1	0.319898
27.670050	0.1	0.325680
27.671717	0.1	0.327230
27.673383	0.1	0.324607
27.675050	0.1	0.319064
27.676717	0.1	0.312626
27.678383	0.1	0.307083
27.680050	0.1	0.302911
27.681717	0.1	0.299156
27.683383	0.1	0.294745
27.685050	0.1	0.289917
27.686717	0.1	0.286579
27.688383	0.1	0.286341
27.690050	0.1	0.288129
27.691717	0.1	0.290096
27.693383	0.1	0.292301
27.695050	0.1	0.295997
27.696717	0.1	0.301838
27.698383	0.1	0.308692
27.700050	0.1	0.314593
27.701717	0.1	0.318110
27.703383	0.1	0.318706
27.705050	0.1	0.317395
27.706717	0.1	0.315964
27.708383	0.1	0.315428
27.710050	0.1	0.316083
27.711717	0.1	0.318527
27.713383	0.1	0.324488
27.715050	0.1	0.334978
27.716717	0.1	0.347495
27.718383	0.1	0.357866
27.720050	0.1	0.363648
27.721717	0.1	0.365019
27.723383	0.1	0.363588
27.725050	0.1	0.360966
27.726717	0.1	0.358939
27.728383	0.1	0.358760
27.730050	0.1	0.360966
27.731717	0.1	0.365436
27.733383	0.1	0.371099
27.735050	0.1	0.375867
27.736717	0.1	0.378788
27.738383	0.1	0.380695
27.740050	0.1	0.383675
27.741717	0.1	0.388861
27.743383	0.1	0.396252
27.745050	0.1	0.405610
27.746717	0.1	0.416696
27.748383	0.1	0.428259
27.750050	0.1	0.438511
27.751717	0.1	0.446141
27.753383	0.1	0.450850
27.755050	0.1	0.454485
27.756717	0.1	0.460029
27.758383	0.1	0.469625
27.760050	0.1	0.482023
27.761717	0.1	0.493765
27.763383	0.1	0.501812
27.765050	0.1	0.506759
27.766717	0.1	0.511587
27.768383	0.1	0.518978
27.770050	0.1	0.529707
27.771717	0.1	0.542402
27.773383	0.1	0.554502
27.775050	0.1	0.563860
27.776717	0.1	0.569701
27.778383	0.1	0.572622
27.780050	0.1	0.573397
27.781717	0.1	0.572801
27.783383	0.1	0.572324
27.785050	0.1	0.572801
27.786717	0.1	0.573933
27.788383	0.1	0.575006
27.790050	0.1	0.576913
27.791717	0.1	0.581801
27.793383	0.1	0.590801
27.795050	0.1	0.602126
27.796717	0.1	0.611782
27.798383	0.1	0.616014
27.800050	0.1	0.613630
27.801717	0.1	0.606418
27.803383	0.1	0.598431
27.805050	0.1	0.592947
27.806717	0.1	0.589728
27.808383	0.1	0.586152
27.810050	0.1	0.580490
27.811717	0.1	0.574350
27.813383	0.1	0.571311
27.815050	0.1	0.572920
27.816717	0.1	0.576258
27.818383	0.1	0.576913
27.820050	0.1	0.573278
27.821717	0.1	0.566125
27.823383	0.1	0.556171
27.825050	0.1	0.543296
27.826717	0.1	0.528574
27.828383	0.1	0.513911
27.830050	0.1	0.500143
27.831717	0.1	0.488579
27.833383	0.1	0.481963
27.835050	0.1	0.481188
27.836717	0.1	0.483692
27.838383	0.1	0.485778
27.840050	0.1	0.485599
27.841717	0.1	0.482678
27.843383	0.1	0.476778
27.845050	0.1	0.467896
27.846717	0.1	0.456333
27.848383	0.1	0.442445
27.850050	0.1	0.427246
27.851717	0.1	0.412881
27.853383	0.1	0.400841
27.855050	0.1	0.391185
27.856717	0.1	0.383019
27.858383	0.1	0.375867
27.860050	0.1	0.369251
27.861717	0.1	0.363231
27.863383	0.1	0.358880
27.865050	0.1	0.356734
27.866717	0.1	0.354767
27.868383	0.1	0.350952
27.870050	0.1	0.346124
27.871717	0.1	0.342965
27.873383	0.1	0.342071
27.875050	0.1	0.341475
27.876717	0.1	0.339568
27.878383	0.1	0.335813
27.880050	0.1	0.329554
27.881717	0.1	0.321627
27.883383	0.1	0.314415
27.885050	0.1	0.310600
27.886717	0.1	0.311077
27.888383	0.1	0.315368
27.890050	0.1	0.322104
27.891717	0.1	0.329316
27.893383	0.1	0.335336
27.895050	0.1	0.340104
27.896717	0.1	0.344038
27.898383	0.1	0.346303
27.900050	0.1	0.345945
27.901717	0.1	0.344574
27.903383	0.1	0.344515
27.905050	0.1	0.346482
27.906717	0.1	0.350118
27.908383	0.1	0.355184
27.910050	0.1	0.361264
27.911717	0.1	0.367939
27.913383	0.1	0.374734
27.915050	0.1	0.380456
27.916717	0.1	0.383139
27.918383	0.1	0.381768
27.920050	0.1	0.376821
27.921717	0.1	0.369728
27.923383	0.1	0.363350
27.925050	0.1	0.360787
27.926717	0.1	0.363290
27.928383	0.1	0.368834
27.930050	0.1	0.374675
27.931717	0.1	0.379443
27.933383	0.1	0.383019
27.935050	0.1	0.385523
27.936717	0.1	0.387013
27.938383	0.1	0.388026
27.940050	0.1	0.389576
27.941717	0.1	0.392079
27.943383	0.1	0.394881
27.945050	0.1	0.396192
27.946717	0.1	0.394464
27.948383	0.1	0.390232
27.950050	0.1	0.385582
27.951717	0.1	0.380993
27.953383	0.1	0.375390
27.955050	0.1	0.368655
27.956717	0.1	0.362277
27.958383	0.1	0.358045
27.960050	0.1	0.357151
27.961717	0.1	0.359952
27.963383	0.1	0.365794
27.965050	0.1	0.373006
27.966717	0.1	0.379622
27.968383	0.1	0.383854
27.970050	0.1	0.385225
27.971717	0.1	0.383675
27.973383	0.1	0.379205
27.975050	0.1	0.373423
27.976717	0.1	0.368357
27.978383	0.1	0.364900
27.980050	0.1	0.362396
27.981717	0.1	0.359833
27.983383	0.1	0.357091
27.985050	0.1	0.355303
27.986717	0.1	0.354588
27.988383	0.1	0.354290
27.990050	0.1	0.353694
27.991717	0.1	0.352860
27.993383	0.1	0.351787
27.995050	0.1	0.350058
27.996717	0.1	0.347197
27.998383	0.1	0.343680
28.000050	0.1	0.340939
28.001717	0.1	0.340819
28.003383	0.1	0.344455
28.005050	0.1	0.351310
28.006717	0.1	0.359058
28.008383	0.1	0.365794
28.010050	0.1	0.370979
28.011717	0.1	0.374436
28.013383	0.1	0.376403
28.015050	0.1	0.378430
28.016717	0.1	0.382662
28.018383	0.1	0.388861
28.020050	0.1	0.394106
28.021717	0.1	0.396013
28.023383	0.1	0.394404
28.025050	0.1	0.391245
28.026717	0.1	0.388861
28.028383	0.1	0.388801
28.030050	0.1	0.391781
28.031717	0.1	0.397503
28.033383	0.1	0.404358
28.035050	0.1	0.410140
28.036717	0.1	0.413537
28.038383	0.1	0.414372
28.040050	0.1	0.413954
28.041717	0.1	0.413895
28.043383	0.1	0.415027
28.045050	0.1	0.416517
28.046717	0.1	0.416458
28.048383	0.1	0.414431
28.050050	0.1	0.411212
28.051717	0.1	0.408113
28.053383	0.1	0.405729
28.055050	0.1	0.403941
28.056717	0.1	0.402927
28.058383	0.1	0.404060
28.060050	0.1	0.408888
28.061717	0.1	0.417471
28.063383	0.1	0.427663
28.065050	0.1	0.435472
28.066717	0.1	0.437439
28.068383	0.1	0.432849
28.070050	0.1	0.423908
28.071717	0.1	0.414729
28.073383	0.1	0.409663
28.075050	0.1	0.409663
28.076717	0.1	0.411451
28.078383	0.1	0.410736
28.080050	0.1	0.406384
28.081717	0.1	0.400841
28.083383	0.1	0.396550
28.085050	0.1	0.394166
28.086717	0.1	0.392735
28.088383	0.1	0.390470
28.090050	0.1	0.386059
28.091717	0.1	0.380516
28.093383	0.1	0.375688
28.095050	0.1	0.372529
28.096717	0.1	0.370562
28.098383	0.1	0.369608
28.100050	0.1	0.369728
28.101717	0.1	0.370383
28.103383	0.1	0.370860
28.105050	0.1	0.371099
28.106717	0.1	0.372052
28.108383	0.1	0.373364
28.110050	0.1	0.374019
28.111717	0.1	0.373840
28.113383	0.1	0.374019
28.115050	0.1	0.375569
28.116717	0.1	0.377476
28.118383	0.1	0.376880
28.120050	0.1	0.370979
28.121717	0.1	0.360429
28.123383	0.1	0.349820
28.125050	0.1	0.343025
28.126717	0.1	0.340045
28.128383	0.1	0.338376
28.130050	0.1	0.335693
28.131717	0.1	0.331223
28.133383	0.1	0.326037
28.135050	0.1	0.321627
28.136717	0.1	0.319064
28.138383	0.1	0.317633
28.140050	0.1	0.315428
28.141717	0.1	0.311136
28.143383	0.1	0.305593
28.145050	0.1	0.300467
28.146717	0.1	0.296235
28.148383	0.1	0.292540
28.150050	0.1	0.289440
28.151717	0.1	0.287116
28.153383	0.1	0.285625
28.155050	0.1	0.285387
28.156717	0.1	0.286341
28.158383	0.1	0.287950
28.160050	0.1	0.290096
28.161717	0.1	0.293434
28.163383	0.1	0.297964
28.165050	0.1	0.301421
28.166717	0.1	0.301182
28.168383	0.1	0.297487
28.170050	0.1	0.293255
28.171717	0.1	0.290871
28.173383	0.1	0.290573
28.175050	0.1	0.291348
28.176717	0.1	0.291586
28.178383	0.1	0.290573
28.180050	0.1	0.288963
28.181717	0.1	0.287950
28.183383	0.1	0.288606
28.185050	0.1	0.291169
28.186717	0.1	0.294209
28.188383	0.1	0.295162
28.190050	0.1	0.293255
28.191717	0.1	0.290096
28.193383	0.1	0.287235
28.195050	0.1	0.284553
28.196717	0.1	0.282109
28.198383	0.1	0.281036
28.200050	0.1	0.282347
28.201717	0.1	0.286162
28.203383	0.1	0.291526
28.205050	0.1	0.296295
28.206717	0.1	0.299156
28.208383	0.1	0.300527
28.210050	0.1	0.301659
28.211717	0.1	0.302374
28.213383	0.1	0.301480
28.215050	0.1	0.297606
28.216717	0.1	0.290930
28.218383	0.1	0.284195
28.220050	0.1	0.280797
28.221717	0.1	0.281096
28.223383	0.1	0.282168
28.225050	0.1	0.280917
28.226717	0.1	0.277758
28.228383	0.1	0.275850
28.230050	0.1	0.277042
28.231717	0.1	0.281155
28.233383	0.1	0.287235
28.235050	0.1	0.293255
28.236717	0.1	0.297129
28.238383	0.1	0.298619
28.240050	0.1	0.299335
28.241717	0.1	0.300407
28.243383	0.1	0.301957
28.245050	0.1	0.303924
28.246717	0.1	0.306547
28.248383	0.1	0.309289
28.250050	0.1	0.311255
28.251717	0.1	0.312686
28.253383	0.1	0.315487
28.255050	0.1	0.321925
28.256717	0.1	0.330985
28.258383	0.1	0.339150
28.260050	0.1	0.343859
28.261717	0.1	0.345469
28.263383	0.1	0.346184
28.265050	0.1	0.348151
28.266717	0.1	0.352025
28.268383	0.1	0.357568
28.270050	0.1	0.364304
28.271717	0.1	0.372052
28.273383	0.1	0.380337
28.275050	0.1	0.387609
28.276717	0.1	0.392675
28.278383	0.1	0.396192
28.280050	0.1	0.399709
28.281717	0.1	0.404000
28.283383	0.1	0.408828
28.285050	0.1	0.413358
28.286717	0.1	0.417352
28.288383	0.1	0.421107
28.290050	0.1	0.425100
28.291717	0.1	0.429630
28.293383	0.1	0.435472
28.295050	0.1	0.443101
28.296717	0.1	0.451922
28.298383	0.1	0.459909
28.300050	0.1	0.465214
28.301717	0.1	0.468910
28.303383	0.1	0.474155
28.305050	0.1	0.483513
28.306717	0.1	0.496328
28.308383	0.1	0.510097
28.310050	0.1	0.522435
28.311717	0.1	0.531793
28.313383	0.1	0.536859
28.315050	0.1	0.538290
28.316717	0.1	0.539005
28.318383	0.1	0.542522
28.320050	0.1	0.549734
28.321717	0.1	0.558436
28.323383	0.1	0.566006
28.325050	0.1	0.572145
28.326717	0.1	0.579119
28.328383	0.1	0.589371
28.330050	0.1	0.601351
28.331717	0.1	0.611424
28.333383	0.1	0.618458
28.335050	0.1	0.624955
28.336717	0.1	0.633121
28.338383	0.1	0.642240
28.340050	0.1	0.650346
28.341717	0.1	0.657499
28.343383	0.1	0.665426
28.345050	0.1	0.675499
28.346717	0.1	0.687420
28.348383	0.1	0.699997
28.350050	0.1	0.712037
28.351717	0.1	0.723124
28.353383	0.1	0.732780
28.355050	0.1	0.740588
28.356717	0.1	0.746608
28.358383	0.1	0.752389
28.360050	0.1	0.759959
28.361717	0.1	0.769317
28.363383	0.1	0.777841
28.365050	0.1	0.782251
28.366717	0.1	0.782549
28.368383	0.1	0.781775
28.370050	0.1	0.782430
28.371717	0.1	0.785053
28.373383	0.1	0.789046
28.375050	0.1	0.793517
28.376717	0.1	0.797629
28.378383	0.1	0.800610
28.380050	0.1	0.801504
28.381717	0.1	0.799775
28.383383	0.1	0.795901
28.385050	0.1	0.790656
28.386717	0.1	0.784516
28.388383	0.1	0.779271
28.390050	0.1	0.777006
28.391717	0.1	0.777721
28.393383	0.1	0.778914
28.395050	0.1	0.778377
28.396717	0.1	0.775754
28.398383	0.1	0.771284
28.400050	0.1	0.764310
28.401717	0.1	0.754893
28.403383	0.1	0.743926
28.405050	0.1	0.732780
28.406717	0.1	0.722945
28.408383	0.1	0.715077
28.410050	0.1	0.708103
28.411717	0.1	0.699520
28.413383	0.1	0.687242
28.415050	0.1	0.671864
28.416717	0.1	0.656605
28.418383	0.1	0.645399
28.420050	0.1	0.639916
28.421717	0.1	0.638604
28.423383	0.1	0.637949
28.425050	0.1	0.635147
28.426717	0.1	0.629365
28.428383	0.1	0.621676
28.430050	0.1	0.613630
28.431717	0.1	0.605702
28.433383	0.1	0.596523
28.435050	0.1	0.583887
28.436717	0.1	0.567317
28.438383	0.1	0.549197
28.440050	0.1	0.533462
28.441717	0.1	0.522137
28.443383	0.1	0.514388
28.445050	0.1	0.508010
28.446717	0.1	0.502288
28.448383	0.1	0.498295
28.450050	0.1	0.496030
28.451717	0.1	0.493765
28.453383	0.1	0.487864
28.455050	0.1	0.475526
28.456717	0.1	0.457406
28.458383	0.1	0.437439
28.460050	0.1	0.419915
28.461717	0.1	0.407457
28.463383	0.1	0.400901
28.465050	0.1	0.399411
28.466717	0.1	0.400543
28.468383	0.1	0.401020
28.470050	0.1	0.398636
28.471717	0.1	0.392318
28.473383	0.1	0.383139
28.475050	0.1	0.373483
28.476717	0.1	0.364244
28.478383	0.1	0.354290
28.480050	0.1	0.342906
28.481717	0.1	0.331521
28.483383	0.1	0.322759
28.485050	0.1	0.318289
28.486717	0.1	0.317872
28.488383	0.1	0.319660
28.490050	0.1	0.321865
28.491717	0.1	0.323892
28.493383	0.1	0.325263
28.495050	0.1	0.324190
28.496717	0.1	0.319481
28.498383	0.1	0.312328
28.500050	0.1	0.305891
28.501717	0.1	0.301540
28.503383	0.1	0.298381
28.505050	0.1	0.295281
28.506717	0.1	0.293136
28.508383	0.1	0.292897
28.510050	0.1	0.294328
28.511717	0.1	0.296414
28.513383	0.1	0.297666
28.515050	0.1	0.297248
28.516717	0.1	0.295460
28.518383	0.1	0.293136
28.520050	0.1	0.291169
28.521717	0.1	0.289619
28.523383	0.1	0.288367
28.525050	0.1	0.287652
28.526717	0.1	0.288606
28.528383	0.1	0.292003
28.530050	0.1	0.297427
28.531717	0.1	0.303566
28.533383	0.1	0.308752
28.535050	0.1	0.311911
28.536717	0.1	0.313520
28.538383	0.1	0.314653
28.540050	0.1	0.315905
28.541717	0.1	0.317395
28.543383	0.1	0.319064
28.545050	0.1	0.321567
28.546717	0.1	0.326216
28.548383	0.1	0.332594
28.550050	0.1	0.337780
28.551717	0.1	0.340045
28.553383	0.1	0.340223
28.555050	0.1	0.339568
28.556717	0.1	0.337541
28.558383	0.1	0.333071
28.560050	0.1	0.327885
28.561717	0.1	0.325501
28.563383	0.1	0.327766
28.565050	0.1	0.333905
28.566717	0.1	0.342548
28.568383	0.1	0.352502
28.570050	0.1	0.363112
28.571717	0.1	0.373542
28.573383	0.1	0.382602
28.575050	0.1	0.388980
28.576717	0.1	0.393033
28.578383	0.1	0.396431
28.580050	0.1	0.400662
28.581717	0.1	0.406861
28.583383	0.1	0.414968
28.585050	0.1	0.423908
28.586717	0.1	0.432968
28.588383	0.1	0.441551
28.590050	0.1	0.449717
28.591717	0.1	0.458360
28.593383	0.1	0.468791
28.595050	0.1	0.481784
28.596717	0.1	0.496507
28.598383	0.1	0.510693
28.600050	0.1	0.521839
28.601717	0.1	0.528395
28.603383	0.1	0.531256
28.605050	0.1	0.533104
28.606717	0.1	0.536859
28.608383	0.1	0.543535
28.610050	0.1	0.553012
28.611717	0.1	0.564635
28.613383	0.1	0.577509
28.615050	0.1	0.590503
28.616717	0.1	0.602722
28.618383	0.1	0.614703
28.620050	0.1	0.626922
28.621717	0.1	0.637710
28.623383	0.1	0.644445
28.625050	0.1	0.646591
28.626717	0.1	0.645638
28.628383	0.1	0.645161
28.630050	0.1	0.648975
28.631717	0.1	0.658214
28.633383	0.1	0.670731
28.635050	0.1	0.683665
28.636717	0.1	0.694752
28.638383	0.1	0.702977
28.640050	0.1	0.708699
28.641717	0.1	0.712752
28.643383	0.1	0.715613
28.645050	0.1	0.718057
28.646717	0.1	0.720143
28.648383	0.1	0.721633
28.650050	0.1	0.722647
28.651717	0.1	0.724077
28.653383	0.1	0.726998
28.655050	0.1	0.732482
28.656717	0.1	0.740051
28.658383	0.1	0.747025
28.660050	0.1	0.751078
28.661717	0.1	0.752091
28.663383	0.1	0.752091
28.665050	0.1	0.752807
28.666717	0.1	0.755250
28.668383	0.1	0.759125
28.670050	0.1	0.762582
28.671717	0.1	0.762761
28.673383	0.1	0.758171
28.675050	0.1	0.750661
28.676717	0.1	0.743628
28.678383	0.1	0.739336
28.680050	0.1	0.738323
28.681717	0.1	0.739872
28.683383	0.1	0.742257
28.685050	0.1	0.743568
28.686717	0.1	0.742555
28.688383	0.1	0.739515
28.690050	0.1	0.734687
28.691717	0.1	0.728905
28.693383	0.1	0.723600
28.695050	0.1	0.720203
28.696717	0.1	0.718772
28.698383	0.1	0.717223
28.700050	0.1	0.713527
28.701717	0.1	0.707805
28.703383	0.1	0.701368
28.705050	0.1	0.695109
28.706717	0.1	0.688493
28.708383	0.1	0.680864
28.710050	0.1	0.674129
28.711717	0.1	0.671208
28.713383	0.1	0.671983
28.715050	0.1	0.673533
28.716717	0.1	0.673652
28.718383	0.1	0.671744
28.720050	0.1	0.667691
28.721717	0.1	0.661016
28.723383	0.1	0.652850
28.725050	0.1	0.645518
28.726717	0.1	0.639617
28.728383	0.1	0.633180
28.730050	0.1	0.624418
28.731717	0.1	0.613153
28.733383	0.1	0.601292
28.735050	0.1	0.592172
28.736717	0.1	0.587702
28.738383	0.1	0.587702
28.740050	0.1	0.591815
28.741717	0.1	0.599921
28.743383	0.1	0.609756
28.745050	0.1	0.617027
28.746717	0.1	0.619888
28.748383	0.1	0.620663
28.750050	0.1	0.622988
28.751717	0.1	0.628054
28.753383	0.1	0.634432
28.755050	0.1	0.640333
28.756717	0.1	0.646353
28.758383	0.1	0.655055
28.760050	0.1	0.667870
28.761717	0.1	0.683844
28.763383	0.1	0.700176
28.765050	0.1	0.714541
28.766717	0.1	0.726342
28.768383	0.1	0.736237
28.770050	0.1	0.745893
28.771717	0.1	0.757635
28.773383	0.1	0.772834
28.775050	0.1	0.791311
28.776717	0.1	0.811636
28.778383	0.1	0.832856
28.780050	0.1	0.854731
28.781717	0.1	0.876665
28.783383	0.1	0.897944
28.785050	0.1	0.918806
28.786717	0.1	0.939667
28.788383	0.1	0.960469
28.790050	0.1	0.981152
28.791717	0.1	1.001716
28.793383	0.1	1.023293
28.795050	0.1	1.047134
28.796717	0.1	1.072764
28.798383	0.1	1.098037
28.800050	0.1	1.121342
28.801717	0.1	1.143277
28.803383	0.1	1.166284
28.805050	0.1	1.192749
28.806717	0.1	1.223266
28.808383	0.1	1.256406
28.810050	0.1	1.290381
28.811717	0.1	1.324177
28.813383	0.1	1.357794
28.815050	0.1	1.391709
28.816717	0.1	1.426578
28.818383	0.1	1.462281
28.820050	0.1	1.498997
28.821717	0.1	1.538158
28.823383	0.1	1.580536
28.825050	0.1	1.623631
28.826717	0.1	1.664817
28.828383	0.1	1.703739
28.830050	0.1	1.741588
28.831717	0.1	1.780272
28.833383	0.1	1.821578
28.835050	0.1	1.865447
28.836717	0.1	1.909852
28.838383	0.1	1.954198
28.840050	0.1	1.999736
28.841717	0.1	2.046824
28.843383	0.1	2.094925
28.845050	0.1	2.144694
28.846717	0.1	2.197921
28.848383	0.1	2.255917
28.850050	0.1	2.318680
28.851717	0.1	2.383948
28.853383	0.1	2.448499
28.855050	0.1	2.509773
28.856717	0.1	2.566338
28.858383	0.1	2.617538
28.860050	0.1	2.663791
28.861717	0.1	2.706587
28.863383	0.1	2.747476
28.865050	0.1	2.786875
28.866717	0.1	2.823711
28.868383	0.1	2.856314
28.870050	0.1	2.883613
28.871717	0.1	2.906382
28.873383	0.1	2.925515
28.875050	0.1	2.941609
28.876717	0.1	2.955437
28.878383	0.1	2.968013
28.880050	0.1	2.979398
28.881717	0.1	2.988875
28.883383	0.1	2.995312
28.885050	0.1	2.996803
28.886717	0.1	2.991140
28.888383	0.1	2.978385
28.890050	0.1	2.960742
28.891717	0.1	2.939642
28.893383	0.1	2.913416
28.895050	0.1	2.879262
28.896717	0.1	2.836704
28.898383	0.1	2.789617
28.900050	0.1	2.743185
28.901717	0.1	2.698422
28.903383	0.1	2.653003
28.905050	0.1	2.605200
28.906717	0.1	2.554596
28.908383	0.1	2.500296
28.910050	0.1	2.441406
28.911717	0.1	2.378047
28.913383	0.1	2.311587
28.915050	0.1	2.243400
28.916717	0.1	2.173901
28.918383	0.1	2.103806
28.920050	0.1	2.034307
28.921717	0.1	1.966417
28.923383	0.1	1.900435
28.925050	0.1	1.836360
28.926717	0.1	1.772523
28.928383	0.1	1.706362
28.930050	0.1	1.637220
28.931717	0.1	1.567125
28.933383	0.1	1.498401
28.935050	0.1	1.433253
28.936717	0.1	1.373172
28.938383	0.1	1.318276
28.940050	0.1	1.266539
28.941717	0.1	1.215339
28.943383	0.1	1.163483
28.945050	0.1	1.112938
28.946717	0.1	1.066864
28.948383	0.1	1.026690
28.950050	0.1	0.992000
28.951717	0.1	0.961125
28.953383	0.1	0.932276
28.955050	0.1	0.904501
28.956717	0.1	0.878036
28.958383	0.1	0.852585
28.960050	0.1	0.827968
28.961717	0.1	0.804663
28.963383	0.1	0.782371
28.965050	0.1	0.760257
28.966717	0.1	0.738978
28.968383	0.1	0.719488
28.970050	0.1	0.702202
28.971717	0.1	0.687480
28.973383	0.1	0.675261
28.975050	0.1	0.665009
28.976717	0.1	0.656188
28.978383	0.1	0.647843
28.980050	0.1	0.639200
28.981717	0.1	0.630915
28.983383	0.1	0.624120
28.985050	0.1	0.619769
28.986717	0.1	0.618279
28.988383	0.1	0.619233
28.990050	0.1	0.622392
28.991717	0.1	0.626922
28.993383	0.1	0.631094
28.995050	0.1	0.633597
28.996717	0.1	0.635028
28.998383	0.1	0.635982
29.000050	0.1	0.636816
29.001717	0.1	0.638247
29.003383	0.1	0.640452
29.005050	0.1	0.642836
29.006717	0.1	0.644922
29.008383	0.1	0.646830
29.010050	0.1	0.648201
29.011717	0.1	0.648558
29.013383	0.1	0.647903
29.015050	0.1	0.647008
29.016717	0.1	0.647008
29.018383	0.1	0.647903
29.020050	0.1	0.648439
29.021717	0.1	0.647128
29.023383	0.1	0.644147
29.025050	0.1	0.641584
29.026717	0.1	0.641286
29.028383	0.1	0.642896
29.030050	0.1	0.643492
29.031717	0.1	0.640631
29.033383	0.1	0.634134
29.035050	0.1	0.626683
29.036717	0.1	0.621796
29.038383	0.1	0.621378
29.040050	0.1	0.624359
29.041717	0.1	0.627518
29.043383	0.1	0.628531
29.045050	0.1	0.626981
29.046717	0.1	0.623822
29.048383	0.1	0.619829
29.050050	0.1	0.615835
29.051717	0.1	0.612378
29.053383	0.1	0.609458
29.055050	0.1	0.606179
29.056717	0.1	0.601649
29.058383	0.1	0.595570
29.060050	0.1	0.587046
29.061717	0.1	0.574589
29.063383	0.1	0.558078
29.065050	0.1	0.540197
29.066717	0.1	0.524342
29.068383	0.1	0.512183
29.070050	0.1	0.503421
29.071717	0.1	0.497341
29.073383	0.1	0.492334
29.075050	0.1	0.486553
29.076717	0.1	0.478745
29.078383	0.1	0.469029
29.080050	0.1	0.459254
29.081717	0.1	0.451088
29.083383	0.1	0.445068
29.085050	0.1	0.441492
29.086717	0.1	0.440955
29.088383	0.1	0.442266
29.090050	0.1	0.441790
29.091717	0.1	0.436664
29.093383	0.1	0.427485
29.095050	0.1	0.416160
29.096717	0.1	0.404656
29.098383	0.1	0.394046
29.100050	0.1	0.384808
29.101717	0.1	0.377476
29.103383	0.1	0.372887
29.105050	0.1	0.371039
29.106717	0.1	0.370801
29.108383	0.1	0.370681
29.110050	0.1	0.369787
29.111717	0.1	0.367522
29.113383	0.1	0.363588
[truncated: 254,346 more chars]
