# Supplementary material for: Fade into you: genetic control of pigmentation patterns in red-flesh apple (Malus domestica)
Source: Front Plant Sci. 2025 Jan 13;15:1462545. doi: 10.3389/fpls.2024.1462545 (PMC11770013; doi:10.3389/fpls.2024.1462545)
Supplement: Supplementary file 4 [file DataSheet1.zip › CB C1UV_VIS_1/CB C1UV_VIS_1.txt]

URL	chrom://thermo-pfav3ojr/ChromeleonLocal/Instrument Data/Vanquish_MS/Dimitri/VALEMA/Pierre/Echantillons 03-04-24.seq/648.smp/UV_VIS_1.channel/UV_VIS_1.chm
Channel	UV_VIS_1

Injection Information:
Data Vault	ChromeleonLocal
Sequence	Echantillons 03-04-24
Name	CB C1
Number	2
Position	B:A2
Comment	colonne SB-AQ MeOH+5%AA
Processing Method	Quantitative
Instrument Method	VALEMA test separation GRAQ 4
Type	Unknown
Status	Finished
Inject Time	4/3/2024 6:08:26 PM +02:00
Volume (µl)	10.0000
Dilution Factor	1.0000
Weight	1.0000

Chromatogram Data Information:
Time Min. (min)	0.001717
Time Max. (min)	47.000050
Data Points	28200
Detector	UV
Generating Data System	Chromeleon 7.3.2.10759
Exporting Data System	Chromeleon 7.3.2.0
Operator	Instrument Controller
Signal Quantity	Absorbance
Signal Unit	mAU
Signal Min.	-1.034867
Signal Max.	716.204900
Channel	UV_VIS_1
Driver Name	VDAD.dll
Channel Type	Evaluation
Min. Step (s)	0.1
Max. Step (s)	0.1
Average Step (s)	0.1

Signal Parameter Information:
Signal Info	WVL:279 nm

Chromatogram Data:
Time (min)	Step (s)	Value (mAU)
0.001717	n.a.	0.000000
0.003383	0.1	0.000172
0.005050	0.1	0.000913
0.006717	0.1	0.002016
0.008383	0.1	0.002282
0.010050	0.1	0.000712
0.011717	0.1	-0.002719
0.013383	0.1	-0.007376
0.015050	0.1	-0.011986
0.016717	0.1	-0.015208
0.018383	0.1	-0.016950
0.020050	0.1	-0.017858
0.021717	0.1	-0.017751
0.023383	0.1	-0.015968
0.025050	0.1	-0.012252
0.026717	0.1	-0.006570
0.028383	0.1	0.000433
0.030050	0.1	0.006701
0.031717	0.1	0.009593
0.033383	0.1	0.007721
0.035050	0.1	0.001867
0.036717	0.1	-0.005709
0.038383	0.1	-0.013085
0.040050	0.1	-0.019297
0.041717	0.1	-0.023772
0.043383	0.1	-0.026412
0.045050	0.1	-0.027423
0.046717	0.1	-0.026519
0.048383	0.1	-0.023395
0.050050	0.1	-0.018687
0.051717	0.1	-0.013416
0.053383	0.1	-0.008242
0.055050	0.1	-0.003497
0.056717	0.1	0.000754
0.058383	0.1	0.004442
0.060050	0.1	0.007111
0.061717	0.1	0.008284
0.063383	0.1	0.007884
0.065050	0.1	0.006123
0.066717	0.1	0.003190
0.068383	0.1	-0.000736
0.070050	0.1	-0.004987
0.071717	0.1	-0.008564
0.073383	0.1	-0.011115
0.075050	0.1	-0.012964
0.076717	0.1	-0.013886
0.078383	0.1	-0.012461
0.080050	0.1	-0.007595
0.081717	0.1	-0.000377
0.083383	0.1	0.006794
0.085050	0.1	0.012117
0.086717	0.1	0.014906
0.088383	0.1	0.015032
0.090050	0.1	0.012084
0.091717	0.1	0.005709
0.093383	0.1	-0.002901
0.095050	0.1	-0.010803
0.096717	0.1	-0.015302
0.098383	0.1	-0.015888
0.100050	0.1	-0.014161
0.101717	0.1	-0.012354
0.103383	0.1	-0.012117
0.105050	0.1	-0.013788
0.106717	0.1	-0.016126
0.108383	0.1	-0.017183
0.110050	0.1	-0.015646
0.111717	0.1	-0.011325
0.113383	0.1	-0.005672
0.115050	0.1	-0.001732
0.116717	0.1	-0.001835
0.118383	0.1	-0.005397
0.120050	0.1	-0.010049
0.121717	0.1	-0.014058
0.123383	0.1	-0.016508
0.125050	0.1	-0.016885
0.126717	0.1	-0.015195
0.128383	0.1	-0.011576
0.130050	0.1	-0.006524
0.131717	0.1	-0.001579
0.133383	0.1	0.001583
0.135050	0.1	0.002268
0.136717	0.1	0.000577
0.138383	0.1	-0.002836
0.140050	0.1	-0.006692
0.141717	0.1	-0.009588
0.143383	0.1	-0.010645
0.145050	0.1	-0.009900
0.146717	0.1	-0.007837
0.148383	0.1	-0.004806
0.150050	0.1	-0.001625
0.151717	0.1	0.000349
0.153383	0.1	0.000601
0.155050	0.1	-0.000265
0.156717	0.1	-0.001327
0.158383	0.1	-0.001537
0.160050	0.1	-0.000251
0.161717	0.1	0.001928
0.163383	0.1	0.003739
0.165050	0.1	0.004619
0.166717	0.1	0.004498
0.168383	0.1	0.002980
0.170050	0.1	-0.000764
0.171717	0.1	-0.007111
0.173383	0.1	-0.014897
0.175050	0.1	-0.021509
0.176717	0.1	-0.024266
0.178383	0.1	-0.022142
0.180050	0.1	-0.016936
0.181717	0.1	-0.012019
0.183383	0.1	-0.009509
0.185050	0.1	-0.009388
0.186717	0.1	-0.010575
0.188383	0.1	-0.011637
0.190050	0.1	-0.011656
0.191717	0.1	-0.011120
0.193383	0.1	-0.010831
0.195050	0.1	-0.010501
0.196717	0.1	-0.009849
0.198383	0.1	-0.009849
0.200050	0.1	-0.011534
0.201717	0.1	-0.014454
0.203383	0.1	-0.017015
0.205050	0.1	-0.018259
0.206717	0.1	-0.018561
0.208383	0.1	-0.018249
0.210050	0.1	-0.016908
0.211717	0.1	-0.015129
0.213383	0.1	-0.015413
0.215050	0.1	-0.019879
0.216717	0.1	-0.027535
0.218383	0.1	-0.034980
0.220050	0.1	-0.039684
0.221717	0.1	-0.041248
0.223383	0.1	-0.039833
0.225050	0.1	-0.035316
0.226717	0.1	-0.028335
0.228383	0.1	-0.020741
0.230050	0.1	-0.014519
0.231717	0.1	-0.011218
0.233383	0.1	-0.011851
0.235050	0.1	-0.015935
0.236717	0.1	-0.020745
0.238383	0.1	-0.022976
0.240050	0.1	-0.021541
0.241717	0.1	-0.018119
0.243383	0.1	-0.015022
0.245050	0.1	-0.012987
0.246717	0.1	-0.011204
0.248383	0.1	-0.008899
0.250050	0.1	-0.006375
0.251717	0.1	-0.005006
0.253383	0.1	-0.005974
0.255050	0.1	-0.008675
0.256717	0.1	-0.011325
0.258383	0.1	-0.013029
0.260050	0.1	-0.014212
0.261717	0.1	-0.015553
0.263383	0.1	-0.017625
0.265050	0.1	-0.020359
0.266717	0.1	-0.022096
0.268383	0.1	-0.020741
0.270050	0.1	-0.016317
0.271717	0.1	-0.011399
0.273383	0.1	-0.008717
0.275050	0.1	-0.009127
0.276717	0.1	-0.011944
0.278383	0.1	-0.015725
0.280050	0.1	-0.018789
0.281717	0.1	-0.020280
0.283383	0.1	-0.020443
0.285050	0.1	-0.019604
0.286717	0.1	-0.017900
0.288383	0.1	-0.016005
0.290050	0.1	-0.015171
0.291717	0.1	-0.015972
0.293383	0.1	-0.017346
0.295050	0.1	-0.017579
0.296717	0.1	-0.016196
0.298383	0.1	-0.014184
0.300050	0.1	-0.012573
0.301717	0.1	-0.011967
0.303383	0.1	-0.012880
0.305050	0.1	-0.015465
0.306717	0.1	-0.019860
0.308383	0.1	-0.026217
0.310050	0.1	-0.033458
0.311717	0.1	-0.039344
0.313383	0.1	-0.042203
0.315050	0.1	-0.041686
0.316717	0.1	-0.038389
0.318383	0.1	-0.033597
0.320050	0.1	-0.029257
0.321717	0.1	-0.026980
0.323383	0.1	-0.026640
0.325050	0.1	-0.026901
0.326717	0.1	-0.026817
0.328383	0.1	-0.026063
0.330050	0.1	-0.024452
0.331717	0.1	-0.022319
0.333383	0.1	-0.021136
0.335050	0.1	-0.022417
0.336717	0.1	-0.025304
0.338383	0.1	-0.026310
0.340050	0.1	-0.022599
0.341717	0.1	-0.014761
0.343383	0.1	-0.006156
0.345050	0.1	-0.000461
0.346717	0.1	0.000410
0.348383	0.1	-0.002729
0.350050	0.1	-0.007399
0.351717	0.1	-0.011916
0.353383	0.1	-0.015870
0.355050	0.1	-0.018664
0.356717	0.1	-0.019632
0.358383	0.1	-0.019763
0.360050	0.1	-0.020796
0.361717	0.1	-0.023036
0.363383	0.1	-0.025495
0.365050	0.1	-0.027060
0.366717	0.1	-0.027143
0.368383	0.1	-0.026310
0.370050	0.1	-0.025700
0.371717	0.1	-0.025691
0.373383	0.1	-0.025802
0.375050	0.1	-0.025360
0.376717	0.1	-0.023893
0.378383	0.1	-0.021751
0.380050	0.1	-0.019991
0.381717	0.1	-0.019143
0.383383	0.1	-0.018394
0.385050	0.1	-0.016536
0.386717	0.1	-0.013784
0.388383	0.1	-0.011805
0.390050	0.1	-0.012158
0.391717	0.1	-0.015157
0.393383	0.1	-0.019656
0.395050	0.1	-0.023516
0.396717	0.1	-0.024908
0.398383	0.1	-0.023674
0.400050	0.1	-0.021146
0.401717	0.1	-0.019073
0.403383	0.1	-0.018296
0.405050	0.1	-0.018105
0.406717	0.1	-0.017625
0.408383	0.1	-0.017351
0.410050	0.1	-0.018496
0.411717	0.1	-0.021388
0.413383	0.1	-0.024769
0.415050	0.1	-0.026971
0.416717	0.1	-0.027576
0.418383	0.1	-0.027395
0.420050	0.1	-0.027576
0.421717	0.1	-0.028922
0.423383	0.1	-0.031185
0.425050	0.1	-0.033258
0.426717	0.1	-0.033970
0.428383	0.1	-0.032908
0.430050	0.1	-0.030845
0.431717	0.1	-0.028685
0.433383	0.1	-0.025723
0.435050	0.1	-0.020359
0.436717	0.1	-0.012428
0.438383	0.1	-0.003572
0.440050	0.1	0.004168
0.441717	0.1	0.008908
0.443383	0.1	0.009034
0.445050	0.1	0.004112
0.446717	0.1	-0.004591
0.448383	0.1	-0.014808
0.450050	0.1	-0.024112
0.451717	0.1	-0.030724
0.453383	0.1	-0.034166
0.455050	0.1	-0.035204
0.456717	0.1	-0.035153
0.458383	0.1	-0.034892
0.460050	0.1	-0.034459
0.461717	0.1	-0.033686
0.463383	0.1	-0.032941
0.465050	0.1	-0.033029
0.466717	0.1	-0.034347
0.468383	0.1	-0.036219
0.470050	0.1	-0.037341
0.471717	0.1	-0.036857
0.473383	0.1	-0.034673
0.475050	0.1	-0.031148
0.476717	0.1	-0.027460
0.478383	0.1	-0.025076
0.480050	0.1	-0.023730
0.481717	0.1	-0.022054
0.483383	0.1	-0.020042
0.485050	0.1	-0.019153
0.486717	0.1	-0.020321
0.488383	0.1	-0.022938
0.490050	0.1	-0.025840
0.491717	0.1	-0.028606
0.493383	0.1	-0.031423
0.495050	0.1	-0.033830
0.496717	0.1	-0.034538
0.498383	0.1	-0.033430
0.500050	0.1	-0.032336
0.501717	0.1	-0.033230
0.503383	0.1	-0.036922
0.505050	0.1	-0.043320
0.506717	0.1	-0.051009
0.508383	0.1	-0.056615
0.510050	0.1	-0.056648
0.511717	0.1	-0.050752
0.513383	0.1	-0.042124
0.515050	0.1	-0.034692
0.516717	0.1	-0.030757
0.518383	0.1	-0.030687
0.520050	0.1	-0.033081
0.521717	0.1	-0.035372
0.523383	0.1	-0.035656
0.525050	0.1	-0.033700
0.526717	0.1	-0.030617
0.528383	0.1	-0.028093
0.530050	0.1	-0.026869
0.531717	0.1	-0.026100
0.533383	0.1	-0.024675
0.535050	0.1	-0.022915
0.536717	0.1	-0.022235
0.538383	0.1	-0.023046
0.540050	0.1	-0.024321
0.541717	0.1	-0.025332
0.543383	0.1	-0.026319
0.545050	0.1	-0.027437
0.546717	0.1	-0.028028
0.548383	0.1	-0.026985
0.550050	0.1	-0.023888
0.551717	0.1	-0.020149
0.553383	0.1	-0.018240
0.555050	0.1	-0.018911
0.556717	0.1	-0.020424
0.558383	0.1	-0.021015
0.560050	0.1	-0.020689
0.561717	0.1	-0.020741
0.563383	0.1	-0.022403
0.565050	0.1	-0.026021
0.566717	0.1	-0.031427
0.568383	0.1	-0.037737
0.570050	0.1	-0.042855
0.571717	0.1	-0.044904
0.573383	0.1	-0.043930
0.575050	0.1	-0.041407
0.576717	0.1	-0.038957
0.578383	0.1	-0.037337
0.580050	0.1	-0.035809
0.581717	0.1	-0.033607
0.583383	0.1	-0.031302
0.585050	0.1	-0.029751
0.586717	0.1	-0.029495
0.588383	0.1	-0.031469
0.590050	0.1	-0.036028
0.591717	0.1	-0.041658
0.593383	0.1	-0.046119
0.595050	0.1	-0.048075
0.596717	0.1	-0.047130
0.598383	0.1	-0.043591
0.600050	0.1	-0.039064
0.601717	0.1	-0.035828
0.603383	0.1	-0.034496
0.605050	0.1	-0.033607
0.606717	0.1	-0.032247
0.608383	0.1	-0.031353
0.610050	0.1	-0.032396
0.611717	0.1	-0.035972
0.613383	0.1	-0.041295
0.615050	0.1	-0.046673
0.616717	0.1	-0.050534
0.618383	0.1	-0.052014
0.620050	0.1	-0.051591
0.621717	0.1	-0.050995
0.623383	0.1	-0.051111
0.625050	0.1	-0.051158
0.626717	0.1	-0.050366
0.628383	0.1	-0.048783
0.630050	0.1	-0.046254
0.631717	0.1	-0.042478
0.633383	0.1	-0.038124
0.635050	0.1	-0.034370
0.636717	0.1	-0.031367
0.638383	0.1	-0.028675
0.640050	0.1	-0.026743
0.641717	0.1	-0.026254
0.643383	0.1	-0.026799
0.645050	0.1	-0.027856
0.646717	0.1	-0.030086
0.648383	0.1	-0.034063
0.650050	0.1	-0.038273
0.651717	0.1	-0.040038
0.653383	0.1	-0.038445
0.655050	0.1	-0.034715
0.656717	0.1	-0.030710
0.658383	0.1	-0.028233
0.660050	0.1	-0.028089
0.661717	0.1	-0.029267
0.663383	0.1	-0.030352
0.665050	0.1	-0.030757
0.666717	0.1	-0.030231
0.668383	0.1	-0.029001
0.670050	0.1	-0.028522
0.671717	0.1	-0.030505
0.673383	0.1	-0.035050
0.675050	0.1	-0.040298
0.676717	0.1	-0.043632
0.678383	0.1	-0.043395
0.680050	0.1	-0.040284
0.681717	0.1	-0.037183
0.683383	0.1	-0.037099
0.685050	0.1	-0.040838
0.686717	0.1	-0.046426
0.688383	0.1	-0.050450
0.690050	0.1	-0.050468
0.691717	0.1	-0.046920
0.693383	0.1	-0.042589
0.695050	0.1	-0.040173
0.696717	0.1	-0.040620
0.698383	0.1	-0.043036
0.700050	0.1	-0.045341
0.701717	0.1	-0.045323
0.703383	0.1	-0.042096
0.705050	0.1	-0.036610
0.706717	0.1	-0.030696
0.708383	0.1	-0.026226
0.710050	0.1	-0.024922
0.711717	0.1	-0.027837
0.713383	0.1	-0.034506
0.715050	0.1	-0.042757
0.716717	0.1	-0.049560
0.718383	0.1	-0.052634
0.720050	0.1	-0.051842
0.721717	0.1	-0.048890
0.723383	0.1	-0.045276
0.725050	0.1	-0.041458
0.726717	0.1	-0.038287
0.728383	0.1	-0.037225
0.730050	0.1	-0.038566
0.731717	0.1	-0.041067
0.733383	0.1	-0.043493
0.735050	0.1	-0.045616
0.736717	0.1	-0.047670
0.738383	0.1	-0.049490
0.740050	0.1	-0.050310
0.741717	0.1	-0.049463
0.743383	0.1	-0.047092
0.745050	0.1	-0.044168
0.746717	0.1	-0.041737
0.748383	0.1	-0.040466
0.750050	0.1	-0.040787
0.751717	0.1	-0.042384
0.753383	0.1	-0.044033
0.755050	0.1	-0.044541
0.756717	0.1	-0.043297
0.758383	0.1	-0.040624
0.760050	0.1	-0.037802
0.761717	0.1	-0.035963
0.763383	0.1	-0.035274
0.765050	0.1	-0.035199
0.766717	0.1	-0.035181
0.768383	0.1	-0.035106
0.770050	0.1	-0.035204
0.771717	0.1	-0.035935
0.773383	0.1	-0.038054
0.775050	0.1	-0.041658
0.776717	0.1	-0.045388
0.778383	0.1	-0.047418
0.780050	0.1	-0.047227
0.781717	0.1	-0.045956
0.783383	0.1	-0.044866
0.785050	0.1	-0.044070
0.786717	0.1	-0.043432
0.788383	0.1	-0.043469
0.790050	0.1	-0.044364
0.791717	0.1	-0.045397
0.793383	0.1	-0.046049
0.795050	0.1	-0.046557
0.796717	0.1	-0.047367
0.798383	0.1	-0.048764
0.800050	0.1	-0.050534
0.801717	0.1	-0.052326
0.803383	0.1	-0.054683
0.805050	0.1	-0.058357
0.806717	0.1	-0.062105
0.808383	0.1	-0.062818
0.810050	0.1	-0.058562
0.811717	0.1	-0.050403
0.813383	0.1	-0.041155
0.815050	0.1	-0.033672
0.816717	0.1	-0.030161
0.818383	0.1	-0.031418
0.820050	0.1	-0.036177
0.821717	0.1	-0.041821
0.823383	0.1	-0.045989
0.825050	0.1	-0.047772
0.826717	0.1	-0.047828
0.828383	0.1	-0.047334
0.830050	0.1	-0.047130
0.831717	0.1	-0.047158
0.833383	0.1	-0.046538
0.835050	0.1	-0.045076
0.836717	0.1	-0.043917
0.838383	0.1	-0.044075
0.840050	0.1	-0.045472
0.841717	0.1	-0.047572
0.843383	0.1	-0.049951
0.845050	0.1	-0.052280
0.846717	0.1	-0.054305
0.848383	0.1	-0.055498
0.850050	0.1	-0.055302
0.851717	0.1	-0.053626
0.853383	0.1	-0.050562
0.855050	0.1	-0.046487
0.856717	0.1	-0.042790
0.858383	0.1	-0.041444
0.860050	0.1	-0.043474
0.861717	0.1	-0.047996
0.863383	0.1	-0.052801
0.865050	0.1	-0.055828
0.866717	0.1	-0.056233
0.868383	0.1	-0.054543
0.870050	0.1	-0.051814
0.871717	0.1	-0.048988
0.873383	0.1	-0.046985
0.875050	0.1	-0.046412
0.876717	0.1	-0.047307
0.878383	0.1	-0.049639
0.880050	0.1	-0.052829
0.881717	0.1	-0.054981
0.883383	0.1	-0.054445
0.885050	0.1	-0.051516
0.886717	0.1	-0.047567
0.888383	0.1	-0.043772
0.890050	0.1	-0.040801
0.891717	0.1	-0.038599
0.893383	0.1	-0.037136
0.895050	0.1	-0.037160
0.896717	0.1	-0.038906
0.898383	0.1	-0.041043
0.900050	0.1	-0.042175
0.901717	0.1	-0.042622
0.903383	0.1	-0.044052
0.905050	0.1	-0.047632
0.906717	0.1	-0.052494
0.908383	0.1	-0.056010
0.910050	0.1	-0.056345
0.911717	0.1	-0.054366
0.913383	0.1	-0.052159
0.915050	0.1	-0.050780
0.916717	0.1	-0.050669
0.918383	0.1	-0.052494
0.920050	0.1	-0.056676
0.921717	0.1	-0.062990
0.923383	0.1	-0.070292
0.925050	0.1	-0.076247
0.926717	0.1	-0.077984
0.928383	0.1	-0.074045
0.930050	0.1	-0.065947
0.931717	0.1	-0.057076
0.933383	0.1	-0.050091
0.935050	0.1	-0.045616
0.936717	0.1	-0.043069
0.938383	0.1	-0.042398
0.940050	0.1	-0.044042
0.941717	0.1	-0.047321
0.943383	0.1	-0.050841
0.945050	0.1	-0.054114
0.946717	0.1	-0.057393
0.948383	0.1	-0.060345
0.950050	0.1	-0.061565
0.951717	0.1	-0.059824
0.953383	0.1	-0.056028
0.955050	0.1	-0.052620
0.956717	0.1	-0.050818
0.958383	0.1	-0.049705
0.960050	0.1	-0.047907
0.961717	0.1	-0.045365
0.963383	0.1	-0.043395
0.965050	0.1	-0.043614
0.966717	0.1	-0.046529
0.968383	0.1	-0.050655
0.970050	0.1	-0.053514
0.971717	0.1	-0.053779
0.973383	0.1	-0.051963
0.975050	0.1	-0.049286
0.976717	0.1	-0.046692
0.978383	0.1	-0.045048
0.980050	0.1	-0.044997
0.981717	0.1	-0.045914
0.983383	0.1	-0.046147
0.985050	0.1	-0.044876
0.986717	0.1	-0.043088
0.988383	0.1	-0.042636
0.990050	0.1	-0.044545
0.991717	0.1	-0.047968
0.993383	0.1	-0.050985
0.995050	0.1	-0.052345
0.996717	0.1	-0.052336
0.998383	0.1	-0.051833
1.000050	0.1	-0.051013
1.001717	0.1	-0.050091
1.003383	0.1	-0.049546
1.005050	0.1	-0.049141
1.006717	0.1	-0.048396
1.008383	0.1	-0.047302
1.010050	0.1	-0.045584
1.011717	0.1	-0.042804
1.013383	0.1	-0.039660
1.015050	0.1	-0.037998
1.016717	0.1	-0.039181
1.018383	0.1	-0.043004
1.020050	0.1	-0.047893
1.021717	0.1	-0.052168
1.023383	0.1	-0.055260
1.025050	0.1	-0.057193
1.026717	0.1	-0.057453
1.028383	0.1	-0.055744
1.030050	0.1	-0.053239
1.031717	0.1	-0.051758
1.033383	0.1	-0.051926
1.035050	0.1	-0.052573
1.036717	0.1	-0.051768
1.038383	0.1	-0.048871
1.040050	0.1	-0.045681
1.041717	0.1	-0.044634
1.043383	0.1	-0.045984
1.045050	0.1	-0.048042
1.046717	0.1	-0.049681
1.048383	0.1	-0.051195
1.050050	0.1	-0.053211
1.051717	0.1	-0.055502
1.053383	0.1	-0.056713
1.055050	0.1	-0.055837
1.056717	0.1	-0.054017
1.058383	0.1	-0.053337
1.060050	0.1	-0.053919
1.061717	0.1	-0.054212
1.063383	0.1	-0.053719
1.065050	0.1	-0.053425
1.066717	0.1	-0.053984
1.068383	0.1	-0.054906
1.070050	0.1	-0.055181
1.071717	0.1	-0.054366
1.073383	0.1	-0.053034
1.075050	0.1	-0.051982
1.076717	0.1	-0.051521
1.078383	0.1	-0.051339
1.080050	0.1	-0.050566
1.081717	0.1	-0.048843
1.083383	0.1	-0.046766
1.085050	0.1	-0.044429
1.086717	0.1	-0.041020
1.088383	0.1	-0.036811
1.090050	0.1	-0.033746
1.091717	0.1	-0.033388
1.093383	0.1	-0.035297
1.095050	0.1	-0.037886
1.096717	0.1	-0.040368
1.098383	0.1	-0.043144
1.100050	0.1	-0.046352
1.101717	0.1	-0.049123
1.103383	0.1	-0.050240
1.105050	0.1	-0.048988
1.106717	0.1	-0.045816
1.108383	0.1	-0.042175
1.110050	0.1	-0.039600
1.111717	0.1	-0.039325
1.113383	0.1	-0.042068
1.115050	0.1	-0.047311
1.116717	0.1	-0.053276
1.118383	0.1	-0.058529
1.120050	0.1	-0.062799
1.121717	0.1	-0.066170
1.123383	0.1	-0.068475
1.125050	0.1	-0.069151
1.126717	0.1	-0.067600
1.128383	0.1	-0.064196
1.130050	0.1	-0.060326
1.131717	0.1	-0.056825
1.133383	0.1	-0.053146
1.135050	0.1	-0.048769
1.136717	0.1	-0.044513
1.138383	0.1	-0.041933
1.140050	0.1	-0.041770
1.141717	0.1	-0.043111
1.143383	0.1	-0.044247
1.145050	0.1	-0.044052
1.146717	0.1	-0.042715
1.148383	0.1	-0.041965
1.150050	0.1	-0.044131
1.151717	0.1	-0.050180
1.153383	0.1	-0.058492
1.155050	0.1	-0.065588
1.156717	0.1	-0.068326
1.158383	0.1	-0.065966
1.160050	0.1	-0.060126
1.161717	0.1	-0.053090
1.163383	0.1	-0.046687
1.165050	0.1	-0.042161
1.166717	0.1	-0.039963
1.168383	0.1	-0.039800
1.170050	0.1	-0.041132
1.171717	0.1	-0.043176
1.173383	0.1	-0.044946
1.175050	0.1	-0.046119
1.176717	0.1	-0.047591
1.178383	0.1	-0.050571
1.180050	0.1	-0.054864
1.181717	0.1	-0.058301
1.183383	0.1	-0.058278
1.185050	0.1	-0.053658
1.186717	0.1	-0.045663
1.188383	0.1	-0.037206
1.190050	0.1	-0.031181
1.191717	0.1	-0.029015
1.193383	0.1	-0.030096
1.195050	0.1	-0.032303
1.196717	0.1	-0.033858
1.198383	0.1	-0.034780
1.200050	0.1	-0.036322
1.201717	0.1	-0.039455
1.203383	0.1	-0.043605
1.205050	0.1	-0.046804
1.206717	0.1	-0.047758
1.208383	0.1	-0.047055
1.210050	0.1	-0.046110
1.211717	0.1	-0.045751
1.213383	0.1	-0.045700
1.215050	0.1	-0.045537
1.216717	0.1	-0.045937
1.218383	0.1	-0.047879
1.220050	0.1	-0.050976
1.221717	0.1	-0.053733
1.223383	0.1	-0.054990
1.225050	0.1	-0.054589
1.226717	0.1	-0.053076
1.228383	0.1	-0.051321
1.230050	0.1	-0.050338
1.231717	0.1	-0.050622
1.233383	0.1	-0.051567
1.235050	0.1	-0.052252
1.236717	0.1	-0.052494
1.238383	0.1	-0.052569
1.240050	0.1	-0.052676
1.241717	0.1	-0.052871
1.243383	0.1	-0.052606
1.245050	0.1	-0.051064
1.246717	0.1	-0.048447
1.248383	0.1	-0.046301
1.250050	0.1	-0.046119
1.251717	0.1	-0.047837
1.253383	0.1	-0.049933
1.255050	0.1	-0.050706
1.256717	0.1	-0.049751
1.258383	0.1	-0.048173
1.260050	0.1	-0.046785
1.261717	0.1	-0.045318
1.263383	0.1	-0.044075
1.265050	0.1	-0.044452
1.266717	0.1	-0.047283
1.268383	0.1	-0.051865
1.270050	0.1	-0.056811
1.271717	0.1	-0.061016
1.273383	0.1	-0.063721
1.275050	0.1	-0.064466
1.276717	0.1	-0.063675
1.278383	0.1	-0.062655
1.280050	0.1	-0.062240
1.281717	0.1	-0.062222
1.283383	0.1	-0.062212
1.285050	0.1	-0.062059
1.286717	0.1	-0.061756
1.288383	0.1	-0.061691
1.290050	0.1	-0.062687
1.291717	0.1	-0.065495
1.293383	0.1	-0.069761
1.295050	0.1	-0.073719
1.296717	0.1	-0.075777
1.298383	0.1	-0.075926
1.300050	0.1	-0.075619
1.301717	0.1	-0.076275
1.303383	0.1	-0.077332
1.305050	0.1	-0.076550
1.306717	0.1	-0.072592
1.308383	0.1	-0.066804
1.310050	0.1	-0.062035
1.311717	0.1	-0.060005
1.313383	0.1	-0.060461
1.315050	0.1	-0.062529
1.316717	0.1	-0.066045
1.318383	0.1	-0.071405
1.320050	0.1	-0.078189
1.321717	0.1	-0.084271
1.323383	0.1	-0.086981
1.325050	0.1	-0.085444
1.326717	0.1	-0.081463
1.328383	0.1	-0.077831
1.330050	0.1	-0.076159
1.331717	0.1	-0.076238
1.333383	0.1	-0.076932
1.335050	0.1	-0.077374
1.336717	0.1	-0.076895
1.338383	0.1	-0.074478
1.340050	0.1	-0.069696
1.341717	0.1	-0.063232
1.343383	0.1	-0.056331
1.345050	0.1	-0.050575
1.346717	0.1	-0.047470
1.348383	0.1	-0.047693
1.350050	0.1	-0.050794
1.351717	0.1	-0.055614
1.353383	0.1	-0.061216
1.355050	0.1	-0.066799
1.356717	0.1	-0.071079
1.358383	0.1	-0.072955
1.360050	0.1	-0.072541
1.361717	0.1	-0.071069
1.363383	0.1	-0.070049
1.365050	0.1	-0.070580
1.366717	0.1	-0.072755
1.368383	0.1	-0.075507
1.370050	0.1	-0.077663
1.371717	0.1	-0.079139
1.373383	0.1	-0.080420
1.375050	0.1	-0.081449
1.376717	0.1	-0.082012
1.378383	0.1	-0.082087
1.380050	0.1	-0.081318
1.381717	0.1	-0.080084
1.383383	0.1	-0.080322
1.385050	0.1	-0.083302
1.386717	0.1	-0.088066
1.388383	0.1	-0.092997
1.390050	0.1	-0.097207
1.391717	0.1	-0.100173
1.393383	0.1	-0.101291
1.395050	0.1	-0.099824
1.396717	0.1	-0.095172
1.398383	0.1	-0.087745
1.400050	0.1	-0.078985
1.401717	0.1	-0.070375
1.403383	0.1	-0.062869
1.405050	0.1	-0.057025
1.406717	0.1	-0.052955
1.408383	0.1	-0.049598
1.410050	0.1	-0.044713
1.411717	0.1	-0.036480
1.413383	0.1	-0.024419
1.415050	0.1	-0.009020
1.416717	0.1	0.008624
1.418383	0.1	0.027036
1.420050	0.1	0.045281
1.421717	0.1	0.063651
1.423383	0.1	0.082846
1.425050	0.1	0.103563
1.426717	0.1	0.127507
1.428383	0.1	0.156974
1.430050	0.1	0.192625
1.431717	0.1	0.232919
1.433383	0.1	0.275681
1.435050	0.1	0.319262
1.436717	0.1	0.362881
1.438383	0.1	0.406802
1.440050	0.1	0.451747
1.441717	0.1	0.497648
1.443383	0.1	0.543557
1.445050	0.1	0.589415
1.446717	0.1	0.637267
1.448383	0.1	0.689798
1.450050	0.1	0.747773
1.451717	0.1	0.809217
1.453383	0.1	0.870619
1.455050	0.1	0.929073
1.456717	0.1	0.984208
1.458383	0.1	1.037880
1.460050	0.1	1.091971
1.461717	0.1	1.147026
1.463383	0.1	1.202514
1.465050	0.1	1.257854
1.466717	0.1	1.313537
1.468383	0.1	1.370837
1.470050	0.1	1.430390
1.471717	0.1	1.491867
1.473383	0.1	1.554214
1.475050	0.1	1.615551
1.476717	0.1	1.674136
1.478383	0.1	1.729452
1.480050	0.1	1.782123
1.481717	0.1	1.833620
1.483383	0.1	1.885490
1.485050	0.1	1.938040
1.486717	0.1	1.990227
1.488383	0.1	2.041301
1.490050	0.1	2.091802
1.491717	0.1	2.142331
1.493383	0.1	2.192706
1.495050	0.1	2.242895
1.496717	0.1	2.293643
1.498383	0.1	2.345680
1.500050	0.1	2.398943
1.501717	0.1	2.452913
1.503383	0.1	2.507400
1.505050	0.1	2.562678
1.506717	0.1	2.618930
1.508383	0.1	2.675606
1.510050	0.1	2.731839
1.511717	0.1	2.787514
1.513383	0.1	2.843495
1.515050	0.1	2.900017
1.516717	0.1	2.955613
1.518383	0.1	3.008936
1.520050	0.1	3.060848
1.521717	0.1	3.113458
1.523383	0.1	3.167782
1.525050	0.1	3.223573
1.526717	0.1	3.280719
1.528383	0.1	3.339229
1.530050	0.1	3.398964
1.531717	0.1	3.459998
1.533383	0.1	3.522253
1.535050	0.1	3.584973
1.536717	0.1	3.647120
1.538383	0.1	3.708038
1.540050	0.1	3.767810
1.541717	0.1	3.827112
1.543383	0.1	3.886381
1.545050	0.1	3.945217
1.546717	0.1	4.002904
1.548383	0.1	4.059696
1.550050	0.1	4.116939
1.551717	0.1	4.175352
1.553383	0.1	4.234682
1.555050	0.1	4.295628
1.556717	0.1	4.360182
1.558383	0.1	4.429859
1.560050	0.1	4.504696
1.561717	0.1	4.583360
1.563383	0.1	4.664073
1.565050	0.1	4.746015
1.566717	0.1	4.829974
1.568383	0.1	4.918212
1.570050	0.1	5.013621
1.571717	0.1	5.118274
1.573383	0.1	5.232627
1.575050	0.1	5.356418
1.576717	0.1	5.489890
1.578383	0.1	5.633654
1.580050	0.1	5.788030
1.581717	0.1	5.952837
1.583383	0.1	6.127148
1.585050	0.1	6.309575
1.586717	0.1	6.499039
1.588383	0.1	6.695068
1.590050	0.1	6.897342
1.591717	0.1	7.105293
1.593383	0.1	7.318472
1.595050	0.1	7.538036
1.596717	0.1	7.767905
1.598383	0.1	8.013747
1.600050	0.1	8.281069
1.601717	0.1	8.574072
1.603383	0.1	8.894322
1.605050	0.1	9.238953
1.606717	0.1	9.600143
1.608383	0.1	9.967680
1.610050	0.1	10.332786
1.611717	0.1	10.689637
1.613383	0.1	11.034170
1.615050	0.1	11.362582
1.616717	0.1	11.670329
1.618383	0.1	11.951048
1.620050	0.1	12.195762
1.621717	0.1	12.393231
1.623383	0.1	12.531374
1.625050	0.1	12.599682
1.626717	0.1	12.591495
1.628383	0.1	12.504542
1.630050	0.1	12.340108
1.631717	0.1	12.102402
1.633383	0.1	11.798828
1.635050	0.1	11.440008
1.636717	0.1	11.038333
1.638383	0.1	10.606400
1.640050	0.1	10.156250
1.641717	0.1	9.699264
1.643383	0.1	9.246999
1.645050	0.1	8.810773
1.646717	0.1	8.400017
1.648383	0.1	8.022436
1.650050	0.1	7.684971
1.651717	0.1	7.393332
1.653383	0.1	7.150867
1.655050	0.1	6.958484
1.656717	0.1	6.814352
1.658383	0.1	6.713038
1.660050	0.1	6.646859
1.661717	0.1	6.609256
1.663383	0.1	6.595850
1.665050	0.1	6.602467
1.666717	0.1	6.624591
1.668383	0.1	6.658849
1.670050	0.1	6.703050
1.671717	0.1	6.754305
1.673383	0.1	6.807870
1.675050	0.1	6.858688
1.676717	0.1	6.903671
1.678383	0.1	6.941706
1.680050	0.1	6.972020
1.681717	0.1	6.993888
1.683383	0.1	7.007723
1.685050	0.1	7.014801
1.686717	0.1	7.015681
1.688383	0.1	7.010326
1.690050	0.1	6.998996
1.691717	0.1	6.982032
1.693383	0.1	6.959243
1.695050	0.1	6.930009
1.696717	0.1	6.894385
1.698383	0.1	6.853705
1.700050	0.1	6.810119
1.701717	0.1	6.765611
1.703383	0.1	6.720666
1.705050	0.1	6.674482
1.706717	0.1	6.626695
1.708383	0.1	6.577913
1.710050	0.1	6.529191
1.711717	0.1	6.481875
1.713383	0.1	6.436817
1.715050	0.1	6.393441
1.716717	0.1	6.350474
1.718383	0.1	6.307284
1.720050	0.1	6.264136
1.721717	0.1	6.221901
1.723383	0.1	6.181984
1.725050	0.1	6.145625
1.726717	0.1	6.112638
1.728383	0.1	6.081113
1.730050	0.1	6.048908
1.731717	0.1	6.015315
1.733383	0.1	5.981009
1.735050	0.1	5.946853
1.736717	0.1	5.913405
1.738383	0.1	5.881665
1.740050	0.1	5.853353
1.741717	0.1	5.829935
1.743383	0.1	5.811863
1.745050	0.1	5.798200
1.746717	0.1	5.786205
1.748383	0.1	5.772505
1.750050	0.1	5.755741
1.751717	0.1	5.736556
1.753383	0.1	5.715354
1.755050	0.1	5.692211
1.756717	0.1	5.668057
1.758383	0.1	5.644546
1.760050	0.1	5.623144
1.761717	0.1	5.604359
1.763383	0.1	5.587605
1.765050	0.1	5.571512
1.766717	0.1	5.554683
1.768383	0.1	5.536852
1.770050	0.1	5.519199
1.771717	0.1	5.503297
1.773383	0.1	5.489532
1.775050	0.1	5.476382
1.776717	0.1	5.461518
1.778383	0.1	5.443823
1.780050	0.1	5.424279
1.781717	0.1	5.404730
1.783383	0.1	5.386211
1.785050	0.1	5.369298
1.786717	0.1	5.354886
1.788383	0.1	5.343081
1.790050	0.1	5.332232
1.791717	0.1	5.320259
1.793383	0.1	5.306210
1.795050	0.1	5.290592
1.796717	0.1	5.275011
1.798383	0.1	5.261172
1.800050	0.1	5.249311
1.801717	0.1	5.237735
1.803383	0.1	5.224105
1.805050	0.1	5.207136
1.806717	0.1	5.187346
1.808383	0.1	5.166624
1.810050	0.1	5.147206
1.811717	0.1	5.130260
1.813383	0.1	5.115275
1.815050	0.1	5.101166
1.816717	0.1	5.087568
1.818383	0.1	5.074511
1.820050	0.1	5.061780
1.821717	0.1	5.049654
1.823383	0.1	5.039223
1.825050	0.1	5.030618
1.826717	0.1	5.022055
1.828383	0.1	5.011456
1.830050	0.1	4.998636
1.831717	0.1	4.985100
1.833383	0.1	4.971591
1.835050	0.1	4.957290
1.836717	0.1	4.941411
1.838383	0.1	4.923856
1.840050	0.1	4.904866
1.841717	0.1	4.885038
1.843383	0.1	4.864936
1.845050	0.1	4.844489
1.846717	0.1	4.823562
1.848383	0.1	4.802607
1.850050	0.1	4.782579
1.851717	0.1	4.764800
1.853383	0.1	4.750346
1.855050	0.1	4.738574
1.856717	0.1	4.727235
1.858383	0.1	4.715053
1.860050	0.1	4.702504
1.861717	0.1	4.689712
1.863383	0.1	4.675849
1.865050	0.1	4.660441
1.866717	0.1	4.643542
1.868383	0.1	4.624557
1.870050	0.1	4.602256
1.871717	0.1	4.576375
1.873383	0.1	4.548067
1.875050	0.1	4.519005
1.876717	0.1	4.490842
1.878383	0.1	4.464444
1.880050	0.1	4.439116
1.881717	0.1	4.413663
1.883383	0.1	4.387880
1.885050	0.1	4.362026
1.886717	0.1	4.335870
1.888383	0.1	4.308689
1.890050	0.1	4.279376
1.891717	0.1	4.246999
1.893383	0.1	4.211948
1.895050	0.1	4.176027
1.896717	0.1	4.141475
1.898383	0.1	4.110257
1.900050	0.1	4.083063
1.901717	0.1	4.058690
1.903383	0.1	4.035220
1.905050	0.1	4.011337
1.906717	0.1	3.986107
1.908383	0.1	3.958521
1.910050	0.1	3.928365
1.911717	0.1	3.896966
1.913383	0.1	3.865967
1.915050	0.1	3.835927
1.916717	0.1	3.806683
1.918383	0.1	3.778529
1.920050	0.1	3.752257
1.921717	0.1	3.728149
1.923383	0.1	3.705225
1.925050	0.1	3.681784
1.926717	0.1	3.657117
1.928383	0.1	3.632144
1.930050	0.1	3.607930
1.931717	0.1	3.584689
1.933383	0.1	3.562425
1.935050	0.1	3.541047
1.936717	0.1	3.519612
1.938383	0.1	3.496115
1.940050	0.1	3.468567
1.941717	0.1	3.436864
1.943383	0.1	3.403602
1.945050	0.1	3.372943
1.946717	0.1	3.348212
1.948383	0.1	3.330172
1.950050	0.1	3.317348
1.951717	0.1	3.307229
1.953383	0.1	3.297171
1.955050	0.1	3.285012
1.956717	0.1	3.269878
1.958383	0.1	3.252532
1.960050	0.1	3.234660
1.961717	0.1	3.217938
1.963383	0.1	3.203340
1.965050	0.1	3.190585
1.966717	0.1	3.178227
1.968383	0.1	3.164285
1.970050	0.1	3.147856
1.971717	0.1	3.129989
1.973383	0.1	3.112168
1.975050	0.1	3.095376
1.976717	0.1	3.080536
1.978383	0.1	3.067791
1.980050	0.1	3.055953
1.981717	0.1	3.043925
1.983383	0.1	3.031669
1.985050	0.1	3.019599
1.986717	0.1	3.007744
1.988383	0.1	2.995259
1.990050	0.1	2.981070
1.991717	0.1	2.964963
1.993383	0.1	2.947231
1.995050	0.1	2.928423
1.996717	0.1	2.910304
1.998383	0.1	2.895016
2.000050	0.1	2.883044
2.001717	0.1	2.872995
2.003383	0.1	2.863365
2.005050	0.1	2.853833
2.006717	0.1	2.844702
2.008383	0.1	2.835733
2.010050	0.1	2.826126
2.011717	0.1	2.815570
2.013383	0.1	2.804785
2.015050	0.1	2.794834
2.016717	0.1	2.786326
2.018383	0.1	2.779369
2.020050	0.1	2.773516
2.021717	0.1	2.767667
2.023383	0.1	2.761334
2.025050	0.1	2.755946
2.026717	0.1	2.753548
2.028383	0.1	2.754568
2.030050	0.1	2.757516
2.031717	0.1	2.760198
2.033383	0.1	2.761078
2.035050	0.1	2.759462
2.036717	0.1	2.754992
2.038383	0.1	2.747881
2.040050	0.1	2.739411
2.041717	0.1	2.731695
2.043383	0.1	2.726135
2.045050	0.1	2.722032
2.046717	0.1	2.717846
2.048383	0.1	2.713162
2.050050	0.1	2.708267
2.051717	0.1	2.703322
2.053383	0.1	2.698419
2.055050	0.1	2.693539
2.056717	0.1	2.688640
2.058383	0.1	2.684356
2.060050	0.1	2.681594
2.061717	0.1	2.679983
2.063383	0.1	2.677962
2.065050	0.1	2.674246
2.066717	0.1	2.668169
2.068383	0.1	2.659652
2.070050	0.1	2.649450
2.071717	0.1	2.638707
2.073383	0.1	2.628467
2.075050	0.1	2.619196
2.076717	0.1	2.610553
2.078383	0.1	2.602129
2.080050	0.1	2.593552
2.081717	0.1	2.584308
2.083383	0.1	2.574702
2.085050	0.1	2.565961
2.086717	0.1	2.558450
2.088383	0.1	2.551270
2.090050	0.1	2.543721
2.091717	0.1	2.535535
2.093383	0.1	2.525900
2.095050	0.1	2.513765
2.096717	0.1	2.499470
2.098383	0.1	2.485327
2.100050	0.1	2.473630
2.101717	0.1	2.464359
2.103383	0.1	2.455558
2.105050	0.1	2.445527
2.106717	0.1	2.433918
2.108383	0.1	2.421015
2.110050	0.1	2.407450
2.111717	0.1	2.394281
2.113383	0.1	2.382095
2.115050	0.1	2.370435
2.116717	0.1	2.358165
2.118383	0.1	2.344069
2.120050	0.1	2.327953
2.121717	0.1	2.311366
2.123383	0.1	2.296623
2.125050	0.1	2.284888
2.126717	0.1	2.275356
2.128383	0.1	2.266285
2.130050	0.1	2.256874
2.131717	0.1	2.247803
2.133383	0.1	2.239491
2.135050	0.1	2.230830
2.136717	0.1	2.220543
2.138383	0.1	2.208846
2.140050	0.1	2.196962
2.141717	0.1	2.185456
2.143383	0.1	2.173642
2.145050	0.1	2.160221
2.146717	0.1	2.144501
2.148383	0.1	2.127481
2.150050	0.1	2.111262
2.151717	0.1	2.097189
2.153383	0.1	2.085431
2.155050	0.1	2.075722
2.156717	0.1	2.067741
2.158383	0.1	2.060914
2.160050	0.1	2.053902
2.161717	0.1	2.044868
2.163383	0.1	2.033175
2.165050	0.1	2.019862
2.166717	0.1	2.006087
2.168383	0.1	1.992374
2.170050	0.1	1.978949
2.171717	0.1	1.965663
2.173383	0.1	1.952401
2.175050	0.1	1.939745
2.176717	0.1	1.928583
2.178383	0.1	1.919377
2.180050	0.1	1.911996
2.181717	0.1	1.905654
2.183383	0.1	1.898711
2.185050	0.1	1.889491
2.186717	0.1	1.877728
2.188383	0.1	1.864894
2.190050	0.1	1.852773
2.191717	0.1	1.841849
2.193383	0.1	1.831152
2.195050	0.1	1.819502
2.196717	0.1	1.806938
2.198383	0.1	1.794812
2.200050	0.1	1.784242
2.201717	0.1	1.774984
2.203383	0.1	1.765983
2.205050	0.1	1.755878
2.206717	0.1	1.743897
2.208383	0.1	1.731403
2.210050	0.1	1.720781
2.211717	0.1	1.712590
2.213383	0.1	1.705522
2.215050	0.1	1.698253
2.216717	0.1	1.690146
2.218383	0.1	1.681140
2.220050	0.1	1.671477
2.221717	0.1	1.661270
2.223383	0.1	1.650248
2.225050	0.1	1.638280
2.226717	0.1	1.625763
2.228383	0.1	1.613209
2.230050	0.1	1.601325
2.231717	0.1	1.591416
2.233383	0.1	1.584543
2.235050	0.1	1.580403
2.236717	0.1	1.577516
2.238383	0.1	1.574201
2.240050	0.1	1.569362
2.241717	0.1	1.562489
2.243383	0.1	1.553288
2.245050	0.1	1.541972
2.246717	0.1	1.529776
2.248383	0.1	1.518447
2.250050	0.1	1.508975
2.251717	0.1	1.500770
2.253383	0.1	1.492440
2.255050	0.1	1.483471
2.256717	0.1	1.474940
2.258383	0.1	1.468463
2.260050	0.1	1.464696
2.261717	0.1	1.462852
2.263383	0.1	1.461329
2.265050	0.1	1.458996
2.266717	0.1	1.455648
2.268383	0.1	1.451364
2.270050	0.1	1.446288
2.271717	0.1	1.440784
2.273383	0.1	1.434744
2.275050	0.1	1.427741
2.276717	0.1	1.420411
2.278383	0.1	1.414381
2.280050	0.1	1.410525
2.281717	0.1	1.408341
2.283383	0.1	1.406991
2.285050	0.1	1.406111
2.286717	0.1	1.405356
2.288383	0.1	1.403945
2.290050	0.1	1.400793
2.291717	0.1	1.395331
2.293383	0.1	1.388700
2.295050	0.1	1.383289
2.296717	0.1	1.380555
2.298383	0.1	1.380527
2.300050	0.1	1.382548
2.301717	0.1	1.385175
2.303383	0.1	1.387009
2.305050	0.1	1.388504
2.306717	0.1	1.391177
2.308383	0.1	1.395089
2.310050	0.1	1.399079
2.311717	0.1	1.402674
2.313383	0.1	1.406115
2.315050	0.1	1.409748
2.316717	0.1	1.414130
2.318383	0.1	1.419419
2.320050	0.1	1.424113
2.321717	0.1	1.426009
2.323383	0.1	1.424453
2.325050	0.1	1.420872
2.326717	0.1	1.417776
2.328383	0.1	1.417683
2.330050	0.1	1.421720
2.331717	0.1	1.428942
2.333383	0.1	1.437869
2.335050	0.1	1.448160
2.336717	0.1	1.459816
2.338383	0.1	1.472100
2.340050	0.1	1.484221
2.341717	0.1	1.495611
2.343383	0.1	1.505110
2.345050	0.1	1.511159
2.346717	0.1	1.512906
2.348383	0.1	1.510894
2.350050	0.1	1.507588
2.351717	0.1	1.506363
2.353383	0.1	1.509180
2.355050	0.1	1.516039
2.356717	0.1	1.525995
2.358383	0.1	1.537013
2.360050	0.1	1.545884
2.361717	0.1	1.549930
2.363383	0.1	1.548934
2.365050	0.1	1.544878
2.366717	0.1	1.539709
2.368383	0.1	1.534359
2.370050	0.1	1.529697
2.371717	0.1	1.526424
2.373383	0.1	1.524072
2.375050	0.1	1.521856
2.376717	0.1	1.519709
2.378383	0.1	1.517963
2.380050	0.1	1.517255
2.381717	0.1	1.518079
2.383383	0.1	1.519299
2.385050	0.1	1.518806
2.386717	0.1	1.515741
2.388383	0.1	1.510908
2.390050	0.1	1.505837
2.391717	0.1	1.501772
2.393383	0.1	1.498861
2.395050	0.1	1.496407
2.396717	0.1	1.494093
2.398383	0.1	1.492077
2.400050	0.1	1.490158
2.401717	0.1	1.487476
2.403383	0.1	1.483592
2.405050	0.1	1.479131
2.406717	0.1	1.474605
2.408383	0.1	1.469688
2.410050	0.1	1.464435
2.411717	0.1	1.459969
2.413383	0.1	1.457087
2.415050	0.1	1.454912
2.416717	0.1	1.452053
2.418383	0.1	1.448602
2.420050	0.1	1.445920
2.421717	0.1	1.444747
2.423383	0.1	1.444449
2.425050	0.1	1.443541
2.426717	0.1	1.440402
2.428383	0.1	1.434307
2.430050	0.1	1.426069
2.431717	0.1	1.416933
2.433383	0.1	1.407098
2.435050	0.1	1.396351
2.436717	0.1	1.385459
2.438383	0.1	1.376076
2.440050	0.1	1.369496
2.441717	0.1	1.365845
2.443383	0.1	1.363889
2.445050	0.1	1.361710
2.446717	0.1	1.358213
2.448383	0.1	1.354087
2.450050	0.1	1.350758
2.451717	0.1	1.348262
2.453383	0.1	1.345030
2.455050	0.1	1.339912
2.456717	0.1	1.333165
2.458383	0.1	1.326096
2.460050	0.1	1.320885
2.461717	0.1	1.319028
2.463383	0.1	1.319381
2.465050	0.1	1.319298
2.466717	0.1	1.317305
2.468383	0.1	1.313924
2.470050	0.1	1.310334
2.471717	0.1	1.306958
2.473383	0.1	1.303689
2.475050	0.1	1.300764
2.476717	0.1	1.298483
2.478383	0.1	1.296420
2.480050	0.1	1.293323
2.481717	0.1	1.288047
2.483383	0.1	1.281006
2.485050	0.1	1.274394
2.486717	0.1	1.270412
2.488383	0.1	1.269127
2.490050	0.1	1.268447
2.491717	0.1	1.266380
2.493383	0.1	1.262319
2.495050	0.1	1.256480
2.496717	0.1	1.249756
2.498383	0.1	1.243521
2.500050	0.1	1.238575
2.501717	0.1	1.234608
2.503383	0.1	1.230491
2.505050	0.1	1.225150
2.506717	0.1	1.218626
2.508383	0.1	1.211944
2.510050	0.1	1.206025
2.511717	0.1	1.201192
2.513383	0.1	1.197052
2.515050	0.1	1.192749
2.516717	0.1	1.187995
2.518383	0.1	1.183450
2.520050	0.1	1.179650
2.521717	0.1	1.176079
2.523383	0.1	1.171539
2.525050	0.1	1.165429
2.526717	0.1	1.158952
2.528383	0.1	1.154668
2.530050	0.1	1.153946
2.531717	0.1	1.155408
2.533383	0.1	1.156726
2.535050	0.1	1.157178
2.536717	0.1	1.156991
2.538383	0.1	1.155627
2.540050	0.1	1.152372
2.541717	0.1	1.147673
2.543383	0.1	1.142779
2.545050	0.1	1.138616
2.546717	0.1	1.135240
2.548383	0.1	1.131906
2.550050	0.1	1.127864
2.551717	0.1	1.123860
2.553383	0.1	1.121606
2.555050	0.1	1.121685
2.556717	0.1	1.123208
2.558383	0.1	1.125028
2.560050	0.1	1.126197
2.561717	0.1	1.125811
2.563383	0.1	1.123347
2.565050	0.1	1.119226
2.566717	0.1	1.114272
2.568383	0.1	1.108786
2.570050	0.1	1.102951
2.571717	0.1	1.097796
2.573383	0.1	1.094574
2.575050	0.1	1.093457
2.576717	0.1	1.093578
2.578383	0.1	1.094141
2.580050	0.1	1.094630
2.581717	0.1	1.094607
2.583383	0.1	1.093801
2.585050	0.1	1.091561
2.586717	0.1	1.087105
2.588383	0.1	1.080893
2.590050	0.1	1.074593
2.591717	0.1	1.069494
2.593383	0.1	1.065717
2.595050	0.1	1.062965
2.596717	0.1	1.061214
2.598383	0.1	1.060343
2.600050	0.1	1.059826
2.601717	0.1	1.059449
2.603383	0.1	1.059603
2.605050	0.1	1.060260
2.606717	0.1	1.060748
2.608383	0.1	1.060609
2.610050	0.1	1.059570
2.611717	0.1	1.057331
2.613383	0.1	1.054239
2.615050	0.1	1.051310
2.616717	0.1	1.049135
2.618383	0.1	1.047584
2.620050	0.1	1.046415
2.621717	0.1	1.045172
2.623383	0.1	1.042862
2.625050	0.1	1.038807
2.626717	0.1	1.033470
2.628383	0.1	1.028394
2.630050	0.1	1.025107
2.631717	0.1	1.024017
2.633383	0.1	1.024916
2.635050	0.1	1.027682
2.636717	0.1	1.031305
2.638383	0.1	1.033777
2.640050	0.1	1.033503
2.641717	0.1	1.030336
2.643383	0.1	1.025638
2.645050	0.1	1.021028
2.646717	0.1	1.017093
2.648383	0.1	1.013493
2.650050	0.1	1.009824
2.651717	0.1	1.006103
2.653383	0.1	1.002909
2.655050	0.1	1.000813
2.656717	0.1	0.999523
2.658383	0.1	0.998108
2.660050	0.1	0.996222
2.661717	0.1	0.994741
2.663383	0.1	0.995039
2.665050	0.1	0.997609
2.666717	0.1	1.001144
2.668383	0.1	1.003621
2.670050	0.1	1.004175
2.671717	0.1	1.002997
2.673383	0.1	0.999994
2.675050	0.1	0.995030
2.676717	0.1	0.988753
2.678383	0.1	0.982238
2.680050	0.1	0.976501
2.681717	0.1	0.972603
2.683383	0.1	0.971649
2.685050	0.1	0.973702
2.686717	0.1	0.976897
2.688383	0.1	0.978848
2.690050	0.1	0.978936
2.691717	0.1	0.978233
2.693383	0.1	0.977498
2.695050	0.1	0.976711
2.696717	0.1	0.975658
2.698383	0.1	0.973996
2.700050	0.1	0.971588
2.701717	0.1	0.968459
2.703383	0.1	0.964124
2.705050	0.1	0.958033
2.706717	0.1	0.950876
2.708383	0.1	0.944859
2.710050	0.1	0.942424
2.711717	0.1	0.944161
2.713383	0.1	0.948221
2.715050	0.1	0.952417
2.716717	0.1	0.956268
2.718383	0.1	0.960398
2.720050	0.1	0.964543
2.721717	0.1	0.966797
2.723383	0.1	0.965432
2.725050	0.1	0.961185
2.726717	0.1	0.956724
2.728383	0.1	0.953944
2.730050	0.1	0.952943
2.731717	0.1	0.952915
2.733383	0.1	0.952929
2.735050	0.1	0.952478
2.736717	0.1	0.951421
2.738383	0.1	0.949469
2.740050	0.1	0.946168
2.741717	0.1	0.941344
2.743383	0.1	0.935895
2.745050	0.1	0.931653
2.746717	0.1	0.929390
2.748383	0.1	0.928370
2.750050	0.1	0.927998
2.751717	0.1	0.927919
2.753383	0.1	0.927188
2.755050	0.1	0.924934
2.756717	0.1	0.921045
2.758383	0.1	0.916375
2.760050	0.1	0.912482
2.761717	0.1	0.910400
2.763383	0.1	0.910065
2.765050	0.1	0.911159
2.766717	0.1	0.912896
2.768383	0.1	0.913665
2.770050	0.1	0.912272
2.771717	0.1	0.908729
2.773383	0.1	0.903946
2.775050	0.1	0.899695
2.776717	0.1	0.897534
2.778383	0.1	0.897255
2.780050	0.1	0.897651
2.781717	0.1	0.897823
2.783383	0.1	0.897376
2.785050	0.1	0.896431
2.786717	0.1	0.895439
2.788383	0.1	0.894791
2.790050	0.1	0.894926
2.791717	0.1	0.896128
2.793383	0.1	0.897795
2.795050	0.1	0.898703
2.796717	0.1	0.898084
2.798383	0.1	0.896188
2.800050	0.1	0.894060
2.801717	0.1	0.892305
2.803383	0.1	0.890335
2.805050	0.1	0.887401
2.806717	0.1	0.883788
2.808383	0.1	0.880701
2.810050	0.1	0.879420
2.811717	0.1	0.880146
2.813383	0.1	0.881613
2.815050	0.1	0.882656
2.816717	0.1	0.883522
2.818383	0.1	0.884305
2.820050	0.1	0.883755
2.821717	0.1	0.881157
2.823383	0.1	0.878028
2.825050	0.1	0.876789
2.826717	0.1	0.877981
2.828383	0.1	0.879546
2.830050	0.1	0.879192
2.831717	0.1	0.876910
2.833383	0.1	0.874479
2.835050	0.1	0.873245
2.836717	0.1	0.873310
2.838383	0.1	0.873897
2.840050	0.1	0.873953
2.841717	0.1	0.872989
2.843383	0.1	0.871639
2.845050	0.1	0.871387
2.846717	0.1	0.873464
2.848383	0.1	0.877767
2.850050	0.1	0.882680
2.851717	0.1	0.886060
2.853383	0.1	0.886796
2.855050	0.1	0.885325
2.856717	0.1	0.882861
2.858383	0.1	0.880612
2.860050	0.1	0.879737
2.861717	0.1	0.881273
2.863383	0.1	0.885343
2.865050	0.1	0.890833
2.866717	0.1	0.895737
2.868383	0.1	0.898354
2.870050	0.1	0.898708
2.871717	0.1	0.897790
2.873383	0.1	0.895923
2.875050	0.1	0.893297
2.876717	0.1	0.890545
2.878383	0.1	0.888314
2.880050	0.1	0.887476
2.881717	0.1	0.889022
2.883383	0.1	0.892831
2.885050	0.1	0.897339
2.886717	0.1	0.900482
2.888383	0.1	0.900924
2.890050	0.1	0.898927
2.891717	0.1	0.896160
2.893383	0.1	0.894670
2.895050	0.1	0.895769
2.896717	0.1	0.899262
2.898383	0.1	0.903816
2.900050	0.1	0.908128
2.901717	0.1	0.911490
2.903383	0.1	0.913329
2.905050	0.1	0.913283
2.906717	0.1	0.912254
2.908383	0.1	0.912165
2.910050	0.1	0.913925
2.911717	0.1	0.916477
2.913383	0.1	0.917967
2.915050	0.1	0.917385
2.916717	0.1	0.915001
2.918383	0.1	0.911532
2.920050	0.1	0.907467
2.921717	0.1	0.903411
2.923383	0.1	0.900868
2.925050	0.1	0.901213
2.926717	0.1	0.903774
2.928383	0.1	0.906163
2.930050	0.1	0.906717
2.931717	0.1	0.905711
2.933383	0.1	0.904403
2.935050	0.1	0.903639
2.936717	0.1	0.903229
2.938383	0.1	0.902424
2.940050	0.1	0.901185
2.941717	0.1	0.900286
2.943383	0.1	0.899993
2.945050	0.1	0.899797
2.946717	0.1	0.899453
2.948383	0.1	0.899420
2.950050	0.1	0.899555
2.951717	0.1	0.898596
2.953383	0.1	0.896165
2.955050	0.1	0.893227
2.956717	0.1	0.890526
2.958383	0.1	0.888440
2.960050	0.1	0.887346
2.961717	0.1	0.886838
2.963383	0.1	0.885855
2.965050	0.1	0.884286
2.966717	0.1	0.883033
2.968383	0.1	0.882591
2.970050	0.1	0.882782
2.971717	0.1	0.883620
2.973383	0.1	0.885632
2.975050	0.1	0.889106
2.976717	0.1	0.893553
2.978383	0.1	0.897823
2.980050	0.1	0.900505
2.981717	0.1	0.900817
2.983383	0.1	0.899136
2.985050	0.1	0.896170
2.986717	0.1	0.892431
2.988383	0.1	0.888607
2.990050	0.1	0.885734
2.991717	0.1	0.884668
2.993383	0.1	0.885092
2.995050	0.1	0.885800
2.996717	0.1	0.886428
2.998383	0.1	0.887224
3.000050	0.1	0.887751
3.001717	0.1	0.887034
3.003383	0.1	0.884137
3.005050	0.1	0.878586
3.006717	0.1	0.870819
3.008383	0.1	0.862242
3.010050	0.1	0.854973
3.011717	0.1	0.850759
3.013383	0.1	0.849674
3.015050	0.1	0.850637
3.016717	0.1	0.852738
3.018383	0.1	0.855057
3.020050	0.1	0.856803
3.021717	0.1	0.858633
3.023383	0.1	0.862083
3.025050	0.1	0.867322
3.026717	0.1	0.872253
3.028383	0.1	0.873869
3.030050	0.1	0.870572
3.031717	0.1	0.863001
3.033383	0.1	0.852933
3.035050	0.1	0.842544
3.036717	0.1	0.834484
3.038383	0.1	0.830893
3.040050	0.1	0.831862
3.041717	0.1	0.835727
3.043383	0.1	0.840584
3.045050	0.1	0.845008
3.046717	0.1	0.848435
3.048383	0.1	0.850805
3.050050	0.1	0.851583
3.051717	0.1	0.850153
3.053383	0.1	0.847103
3.055050	0.1	0.843969
3.056717	0.1	0.842200
3.058383	0.1	0.842144
3.060050	0.1	0.842586
3.061717	0.1	0.841869
3.063383	0.1	0.839136
3.065050	0.1	0.834535
3.066717	0.1	0.828905
3.068383	0.1	0.823312
3.070050	0.1	0.818861
3.071717	0.1	0.816761
3.073383	0.1	0.817804
3.075050	0.1	0.821305
3.076717	0.1	0.825129
3.078383	0.1	0.827387
3.080050	0.1	0.827480
3.081717	0.1	0.825673
3.083383	0.1	0.822856
3.085050	0.1	0.820584
3.086717	0.1	0.820393
3.088383	0.1	0.822647
3.090050	0.1	0.825892
3.091717	0.1	0.827643
3.093383	0.1	0.826158
3.095050	0.1	0.821440
3.096717	0.1	0.814684
3.098383	0.1	0.807699
3.100050	0.1	0.802455
3.101717	0.1	0.800053
3.103383	0.1	0.800481
3.105050	0.1	0.803121
3.106717	0.1	0.806716
3.108383	0.1	0.809431
3.110050	0.1	0.809804
3.111717	0.1	0.807606
3.113383	0.1	0.803703
3.115050	0.1	0.799135
3.116717	0.1	0.794269
3.118383	0.1	0.789077
3.120050	0.1	0.783880
3.121717	0.1	0.779242
3.123383	0.1	0.775582
3.125050	0.1	0.773375
3.126717	0.1	0.773217
3.128383	0.1	0.775210
3.130050	0.1	0.778772
3.131717	0.1	0.782749
3.133383	0.1	0.785589
3.135050	0.1	0.785831
3.136717	0.1	0.782968
3.138383	0.1	0.778148
3.140050	0.1	0.773510
3.141717	0.1	0.770222
3.143383	0.1	0.767657
3.145050	0.1	0.764509
3.146717	0.1	0.760108
3.148383	0.1	0.755149
3.150050	0.1	0.751736
3.151717	0.1	0.751927
3.153383	0.1	0.755177
3.155050	0.1	0.758213
3.156717	0.1	0.758036
3.158383	0.1	0.754148
3.160050	0.1	0.748006
3.161717	0.1	0.741263
3.163383	0.1	0.734883
3.165050	0.1	0.729570
3.166717	0.1	0.726371
3.168383	0.1	0.726297
3.170050	0.1	0.729254
3.171717	0.1	0.733342
3.173383	0.1	0.735614
3.175050	0.1	0.734329
3.176717	0.1	0.730515
3.178383	0.1	0.726683
3.180050	0.1	0.724122
3.181717	0.1	0.722068
3.183383	0.1	0.719242
3.185050	0.1	0.715093
3.186717	0.1	0.709877
3.188383	0.1	0.704611
3.190050	0.1	0.700476
3.191717	0.1	0.698031
3.193383	0.1	0.696862
3.195050	0.1	0.695847
3.196717	0.1	0.693914
3.198383	0.1	0.690217
3.200050	0.1	0.684136
3.201717	0.1	0.676531
3.203383	0.1	0.669872
3.205050	0.1	0.665821
3.206717	0.1	0.663875
3.208383	0.1	0.662808
3.210050	0.1	0.661765
3.211717	0.1	0.659879
3.213383	0.1	0.656759
3.215050	0.1	0.653183
3.216717	0.1	0.650487
3.218383	0.1	0.649989
3.220050	0.1	0.652098
3.221717	0.1	0.655521
3.223383	0.1	0.658324
3.225050	0.1	0.659535
3.226717	0.1	0.658887
3.228383	0.1	0.655889
3.230050	0.1	0.649979
3.231717	0.1	0.641490
3.233383	0.1	0.632303
3.235050	0.1	0.625225
3.236717	0.1	0.622403
3.238383	0.1	0.624149
3.240050	0.1	0.628373
3.241717	0.1	0.631670
3.243383	0.1	0.632051
3.245050	0.1	0.630035
3.246717	0.1	0.627055
3.248383	0.1	0.623809
3.250050	0.1	0.620233
3.251717	0.1	0.616340
3.253383	0.1	0.611949
3.255050	0.1	0.606263
3.256717	0.1	0.599199
3.258383	0.1	0.592149
3.260050	0.1	0.586319
3.261717	0.1	0.581183
3.263383	0.1	0.575446
3.265050	0.1	0.568856
3.266717	0.1	0.562617
3.268383	0.1	0.558142
3.270050	0.1	0.555501
3.271717	0.1	0.553490
3.273383	0.1	0.551217
3.275050	0.1	0.548395
3.276717	0.1	0.544721
3.278383	0.1	0.540847
3.280050	0.1	0.538290
3.281717	0.1	0.537066
3.283383	0.1	0.535706
3.285050	0.1	0.533997
3.286717	0.1	0.533094
3.288383	0.1	0.532744
3.290050	0.1	0.530956
3.291717	0.1	0.526300
3.293383	0.1	0.518817
3.295050	0.1	0.509755
3.296717	0.1	0.501219
3.298383	0.1	0.495263
3.300050	0.1	0.492660
3.301717	0.1	0.492637
3.303383	0.1	0.493787
3.305050	0.1	0.495100
3.306717	0.1	0.495892
3.308383	0.1	0.495617
3.310050	0.1	0.494230
3.311717	0.1	0.491999
3.313383	0.1	0.488819
3.315050	0.1	0.484381
3.316717	0.1	0.479021
3.318383	0.1	0.473722
3.320050	0.1	0.469363
3.321717	0.1	0.466262
3.323383	0.1	0.464325
3.325050	0.1	0.463044
3.326717	0.1	0.461596
3.328383	0.1	0.459403
3.330050	0.1	0.456725
3.331717	0.1	0.454318
3.333383	0.1	0.452404
3.335050	0.1	0.449917
3.336717	0.1	0.445344
3.338383	0.1	0.438238
3.340050	0.1	0.429591
3.341717	0.1	0.421428
3.343383	0.1	0.415854
3.345050	0.1	0.413810
3.346717	0.1	0.415025
3.348383	0.1	0.418993
3.350050	0.1	0.424562
3.351717	0.1	0.429139
3.353383	0.1	0.430350
3.355050	0.1	0.428068
3.356717	0.1	0.423449
3.358383	0.1	0.417139
3.360050	0.1	0.409144
3.361717	0.1	0.400185
3.363383	0.1	0.392650
3.365050	0.1	0.388776
3.366717	0.1	0.388389
3.368383	0.1	0.389437
3.370050	0.1	0.389894
3.371717	0.1	0.388864
3.373383	0.1	0.386676
3.375050	0.1	0.383733
3.376717	0.1	0.379593
3.378383	0.1	0.373903
3.380050	0.1	0.367127
3.381717	0.1	0.360073
3.383383	0.1	0.354107
3.385050	0.1	0.351029
3.386717	0.1	0.351546
3.388383	0.1	0.354424
3.390050	0.1	0.356957
3.391717	0.1	0.356929
3.393383	0.1	0.354596
3.395050	0.1	0.351965
3.396717	0.1	0.350536
3.398383	0.1	0.350322
3.400050	0.1	0.350322
3.401717	0.1	0.349418
3.403383	0.1	0.347178
3.405050	0.1	0.344031
3.406717	0.1	0.340883
3.408383	0.1	0.338191
3.410050	0.1	0.335393
3.411717	0.1	0.331681
3.413383	0.1	0.327225
3.415050	0.1	0.323448
3.416717	0.1	0.321576
3.418383	0.1	0.321143
3.420050	0.1	0.320706
3.421717	0.1	0.319541
3.423383	0.1	0.317828
3.425050	0.1	0.316440
3.426717	0.1	0.316356
3.428383	0.1	0.317404
3.430050	0.1	0.318484
3.431717	0.1	0.318773
3.433383	0.1	0.318061
3.435050	0.1	0.316850
3.436717	0.1	0.316128
3.438383	0.1	0.316207
3.440050	0.1	0.316142
3.441717	0.1	0.314624
3.443383	0.1	0.311038
3.445050	0.1	0.305590
3.446717	0.1	0.298815
3.448383	0.1	0.291616
3.450050	0.1	0.285609
3.451717	0.1	0.282298
3.453383	0.1	0.282116
3.455050	0.1	0.284491
3.456717	0.1	0.287914
3.458383	0.1	0.290549
3.460050	0.1	0.291457
3.461717	0.1	0.290885
3.463383	0.1	0.290079
3.465050	0.1	0.291052
3.466717	0.1	0.295248
3.468383	0.1	0.302144
3.470050	0.1	0.309860
3.471717	0.1	0.316338
3.473383	0.1	0.320124
3.475050	0.1	0.321297
3.476717	0.1	0.322056
3.478383	0.1	0.325143
3.480050	0.1	0.331090
3.481717	0.1	0.338056
3.483383	0.1	0.343914
3.485050	0.1	0.348166
3.486717	0.1	0.352561
3.488383	0.1	0.359300
3.490050	0.1	0.368017
3.491717	0.1	0.375910
3.493383	0.1	0.380608
3.495050	0.1	0.381204
3.496717	0.1	0.377358
3.498383	0.1	0.369763
3.500050	0.1	0.360738
3.501717	0.1	0.352915
3.503383	0.1	0.347374
3.505050	0.1	0.343728
3.506717	0.1	0.341306
3.508383	0.1	0.339127
3.510050	0.1	0.336240
3.511717	0.1	0.333134
3.513383	0.1	0.331458
3.515050	0.1	0.331700
3.516717	0.1	0.332175
3.518383	0.1	0.330941
3.520050	0.1	0.327872
3.521717	0.1	0.324599
3.523383	0.1	0.323197
3.525050	0.1	0.324347
3.526717	0.1	0.326606
3.528383	0.1	0.328105
3.530050	0.1	0.328105
3.531717	0.1	0.326615
3.533383	0.1	0.323551
3.535050	0.1	0.318666
3.536717	0.1	0.312557
3.538383	0.1	0.306917
3.540050	0.1	0.302871
3.541717	0.1	0.300305
3.543383	0.1	0.298833
3.545050	0.1	0.297627
3.546717	0.1	0.295001
3.548383	0.1	0.289604
3.550050	0.1	0.281637
3.551717	0.1	0.272212
3.553383	0.1	0.262368
3.555050	0.1	0.253040
3.556717	0.1	0.245124
3.558383	0.1	0.238786
3.560050	0.1	0.233566
3.561717	0.1	0.229399
3.563383	0.1	0.226363
3.565050	0.1	0.223899
3.566717	0.1	0.221217
3.568383	0.1	0.217813
3.570050	0.1	0.213762
3.571717	0.1	0.210232
3.573383	0.1	0.209175
3.575050	0.1	0.211089
3.576717	0.1	0.213976
3.578383	0.1	0.215825
3.580050	0.1	0.216737
3.581717	0.1	0.217687
3.583383	0.1	0.218796
3.585050	0.1	0.219410
3.586717	0.1	0.219117
3.588383	0.1	0.218209
3.590050	0.1	0.217231
3.591717	0.1	0.216337
3.593383	0.1	0.215298
3.595050	0.1	0.214092
3.596717	0.1	0.213012
3.598383	0.1	0.211918
3.600050	0.1	0.210274
3.601717	0.1	0.208276
3.603383	0.1	0.206912
3.605050	0.1	0.206567
3.606717	0.1	0.206367
3.608383	0.1	0.205268
3.610050	0.1	0.203303
3.611717	0.1	0.201189
3.613383	0.1	0.199224
3.615050	0.1	0.197063
3.616717	0.1	0.194167
3.618383	0.1	0.190111
3.620050	0.1	0.185189
3.621717	0.1	0.180970
3.623383	0.1	0.179554
3.625050	0.1	0.182195
3.626717	0.1	0.188393
3.628383	0.1	0.195955
3.630050	0.1	0.202307
3.631717	0.1	0.206335
3.633383	0.1	0.208435
3.635050	0.1	0.209003
3.636717	0.1	0.208011
3.638383	0.1	0.205911
3.640050	0.1	0.203503
3.641717	0.1	0.200770
3.643383	0.1	0.197152
3.645050	0.1	0.192872
3.646717	0.1	0.188746
3.648383	0.1	0.185561
3.650050	0.1	0.184192
3.651717	0.1	0.185096
3.653383	0.1	0.187876
3.655050	0.1	0.191666
3.656717	0.1	0.195578
3.658383	0.1	0.198917
3.660050	0.1	0.200928
3.661717	0.1	0.201082
3.663383	0.1	0.199904
3.665050	0.1	0.198116
3.666717	0.1	0.195508
3.668383	0.1	0.191769
3.670050	0.1	0.187531
3.671717	0.1	0.183797
3.673383	0.1	0.181268
3.675050	0.1	0.180439
3.676717	0.1	0.181431
3.678383	0.1	0.183890
3.680050	0.1	0.186758
3.681717	0.1	0.188430
3.683383	0.1	0.188295
3.685050	0.1	0.186698
3.686717	0.1	0.183559
3.688383	0.1	0.179014
3.690050	0.1	0.174334
3.691717	0.1	0.170642
3.693383	0.1	0.167852
3.695050	0.1	0.165417
3.696717	0.1	0.163745
3.698383	0.1	0.164164
3.700050	0.1	0.166926
3.701717	0.1	0.170358
3.703383	0.1	0.172583
3.705050	0.1	0.173389
3.706717	0.1	0.173622
3.708383	0.1	0.173049
3.710050	0.1	0.170218
3.711717	0.1	0.165007
3.713383	0.1	0.159559
3.715050	0.1	0.156322
3.716717	0.1	0.156481
3.718383	0.1	0.159754
3.720050	0.1	0.164616
3.721717	0.1	0.168728
3.723383	0.1	0.169724
3.725050	0.1	0.166250
3.726717	0.1	0.158963
3.728383	0.1	0.150381
3.730050	0.1	0.143950
3.731717	0.1	0.142884
3.733383	0.1	0.148085
3.735050	0.1	0.157156
3.736717	0.1	0.166250
3.738383	0.1	0.172099
3.740050	0.1	0.173133
3.741717	0.1	0.169929
3.743383	0.1	0.164206
3.745050	0.1	0.158092
3.746717	0.1	0.154302
3.748383	0.1	0.154600
3.750050	0.1	0.158288
3.751717	0.1	0.163210
3.753383	0.1	0.167587
3.755050	0.1	0.170511
3.756717	0.1	0.171815
3.758383	0.1	0.172150
3.760050	0.1	0.172621
3.761717	0.1	0.174111
3.763383	0.1	0.176928
3.765050	0.1	0.180630
3.766717	0.1	0.183946
3.768383	0.1	0.185263
3.770050	0.1	0.183610
3.771717	0.1	0.179443
3.773383	0.1	0.174367
3.775050	0.1	0.170222
3.776717	0.1	0.168164
3.778383	0.1	0.167941
3.780050	0.1	0.167759
3.781717	0.1	0.165910
3.783383	0.1	0.162851
3.785050	0.1	0.160653
3.786717	0.1	0.160565
3.788383	0.1	0.162255
3.790050	0.1	0.164988
3.791717	0.1	0.168071
3.793383	0.1	0.170828
3.795050	0.1	0.172984
3.796717	0.1	0.174711
3.798383	0.1	0.176518
3.800050	0.1	0.178856
3.801717	0.1	0.181291
3.803383	0.1	0.182665
3.805050	0.1	0.182423
3.806717	0.1	0.181152
3.808383	0.1	0.180048
3.810050	0.1	0.180672
3.811717	0.1	0.183731
3.813383	0.1	0.187536
3.815050	0.1	0.189659
3.816717	0.1	0.189729
3.818383	0.1	0.189329
3.820050	0.1	0.190227
3.821717	0.1	0.192863
3.823383	0.1	0.196197
3.825050	0.1	0.199168
3.826717	0.1	0.201799
3.828383	0.1	0.204453
3.830050	0.1	0.206879
3.831717	0.1	0.208756
3.833383	0.1	0.210307
3.835050	0.1	0.211378
3.836717	0.1	0.211159
3.838383	0.1	0.209310
3.840050	0.1	0.206083
3.841717	0.1	0.202158
3.843383	0.1	0.198758
3.845050	0.1	0.196779
3.846717	0.1	0.196118
3.848383	0.1	0.196169
3.850050	0.1	0.195955
3.851717	0.1	0.194712
3.853383	0.1	0.192444
3.855050	0.1	0.189003
3.856717	0.1	0.184337
3.858383	0.1	0.179480
3.860050	0.1	0.175606
3.861717	0.1	0.173231
3.863383	0.1	0.172621
3.865050	0.1	0.173911
3.866717	0.1	0.177328
3.868383	0.1	0.182921
3.870050	0.1	0.189426
3.871717	0.1	0.194949
3.873383	0.1	0.198958
3.875050	0.1	0.201920
3.876717	0.1	0.203545
3.878383	0.1	0.202730
3.880050	0.1	0.198847
3.881717	0.1	0.192556
3.883383	0.1	0.185454
3.885050	0.1	0.179037
3.886717	0.1	0.174236
3.888383	0.1	0.171652
3.890050	0.1	0.171675
3.891717	0.1	0.174195
3.893383	0.1	0.178157
3.895050	0.1	0.181426
3.896717	0.1	0.182185
3.898383	0.1	0.181049
3.900050	0.1	0.180281
3.901717	0.1	0.180886
3.903383	0.1	0.182036
3.905050	0.1	0.182544
3.906717	0.1	0.181389
3.908383	0.1	0.178125
3.910050	0.1	0.173431
3.911717	0.1	0.168704
3.913383	0.1	0.165426
3.915050	0.1	0.164257
3.916717	0.1	0.164583
3.918383	0.1	0.165440
3.920050	0.1	0.166236
3.921717	0.1	0.166767
3.923383	0.1	0.167345
3.925050	0.1	0.168527
3.926717	0.1	0.170297
3.928383	0.1	0.171866
3.930050	0.1	0.172481
3.931717	0.1	0.172094
3.933383	0.1	0.171391
3.935050	0.1	0.170870
3.936717	0.1	0.170278
3.938383	0.1	0.169571
3.940050	0.1	0.169561
3.941717	0.1	0.171270
3.943383	0.1	0.174870
3.945050	0.1	0.179131
3.946717	0.1	0.182004
3.948383	0.1	0.182134
3.950050	0.1	0.179508
3.951717	0.1	0.174488
3.953383	0.1	0.167494
3.955050	0.1	0.160169
3.956717	0.1	0.155387
3.958383	0.1	0.155182
3.960050	0.1	0.158837
3.961717	0.1	0.163042
3.963383	0.1	0.164611
3.965050	0.1	0.163070
3.966717	0.1	0.160234
3.968383	0.1	0.157449
3.970050	0.1	0.154283
3.971717	0.1	0.150311
3.973383	0.1	0.146469
3.975050	0.1	0.144020
3.976717	0.1	0.143391
3.978383	0.1	0.143657
3.980050	0.1	0.142693
3.981717	0.1	0.138856
3.983383	0.1	0.132821
3.985050	0.1	0.127279
3.986717	0.1	0.125230
3.988383	0.1	0.127912
3.990050	0.1	0.133468
3.991717	0.1	0.138050
3.993383	0.1	0.138772
3.995050	0.1	0.135908
3.996717	0.1	0.131992
3.998383	0.1	0.129142
4.000050	0.1	0.128141
4.001717	0.1	0.129105
4.003383	0.1	0.131470
4.005050	0.1	0.133868
4.006717	0.1	0.134856
4.008383	0.1	0.133659
4.010050	0.1	0.130055
4.011717	0.1	0.124662
4.013383	0.1	0.119298
4.015050	0.1	0.115908
4.016717	0.1	0.115833
4.018383	0.1	0.119731
4.020050	0.1	0.126618
4.021717	0.1	0.133738
4.023383	0.1	0.138469
4.025050	0.1	0.139489
4.026717	0.1	0.136439
4.028383	0.1	0.130204
4.030050	0.1	0.123112
4.031717	0.1	0.117845
4.033383	0.1	0.116136
4.035050	0.1	0.117971
4.036717	0.1	0.121486
4.038383	0.1	0.124061
4.040050	0.1	0.123926
4.041717	0.1	0.121021
4.043383	0.1	0.116667
4.045050	0.1	0.112276
4.046717	0.1	0.108527
4.048383	0.1	0.105766
4.050050	0.1	0.104383
4.051717	0.1	0.104359
4.053383	0.1	0.104900
4.055050	0.1	0.105137
4.056717	0.1	0.104806
4.058383	0.1	0.104164
4.060050	0.1	0.103666
4.061717	0.1	0.103796
4.063383	0.1	0.105295
4.065050	0.1	0.108941
4.066717	0.1	0.114255
4.068383	0.1	0.119163
4.070050	0.1	0.121561
4.071717	0.1	0.121007
4.073383	0.1	0.118879
4.075050	0.1	0.116895
4.076717	0.1	0.115447
4.078383	0.1	0.113696
4.080050	0.1	0.111270
4.081717	0.1	0.109263
4.083383	0.1	0.109104
4.085050	0.1	0.110809
4.086717	0.1	0.112960
4.088383	0.1	0.113724
4.090050	0.1	0.112196
4.091717	0.1	0.109347
4.093383	0.1	0.106990
4.095050	0.1	0.105766
4.096717	0.1	0.105030
4.098383	0.1	0.104033
4.100050	0.1	0.102543
4.101717	0.1	0.100993
4.103383	0.1	0.100085
4.105050	0.1	0.099726
4.106717	0.1	0.099260
4.108383	0.1	0.098790
4.110050	0.1	0.098944
4.111717	0.1	0.099838
4.113383	0.1	0.101421
4.115050	0.1	0.103991
4.116717	0.1	0.107489
4.118383	0.1	0.111014
4.120050	0.1	0.113584
4.121717	0.1	0.115009
4.123383	0.1	0.115801
4.125050	0.1	0.115987
4.126717	0.1	0.114436
4.128383	0.1	0.110478
4.130050	0.1	0.105966
4.131717	0.1	0.103815
4.133383	0.1	0.104574
4.135050	0.1	0.106194
4.136717	0.1	0.106771
4.138383	0.1	0.106227
4.140050	0.1	0.105468
4.141717	0.1	0.104681
4.143383	0.1	0.102841
4.145050	0.1	0.098804
4.146717	0.1	0.092695
4.148383	0.1	0.086296
4.150050	0.1	0.082571
4.151717	0.1	0.083884
4.153383	0.1	0.089658
4.155050	0.1	0.096965
4.156717	0.1	0.103023
4.158383	0.1	0.106180
4.160050	0.1	0.106110
4.161717	0.1	0.103922
4.163383	0.1	0.100820
4.165050	0.1	0.096797
4.166717	0.1	0.091544
4.168383	0.1	0.085682
4.170050	0.1	0.080452
4.171717	0.1	0.077062
4.173383	0.1	0.076541
4.175050	0.1	0.079181
4.176717	0.1	0.083968
4.178383	0.1	0.089044
4.180050	0.1	0.092569
4.181717	0.1	0.093323
4.183383	0.1	0.091409
4.185050	0.1	0.088476
4.186717	0.1	0.086864
4.188383	0.1	0.088303
4.190050	0.1	0.093020
4.191717	0.1	0.099763
4.193383	0.1	0.106506
4.195050	0.1	0.111102
4.196717	0.1	0.111908
4.198383	0.1	0.108434
4.200050	0.1	0.101775
4.201717	0.1	0.094124
4.203383	0.1	0.087149
4.205050	0.1	0.081542
4.206717	0.1	0.078259
4.208383	0.1	0.078506
4.210050	0.1	0.082389
4.211717	0.1	0.088541
4.213383	0.1	0.094720
4.215050	0.1	0.098371
4.216717	0.1	0.097607
4.218383	0.1	0.092732
4.220050	0.1	0.086511
4.221717	0.1	0.082040
4.223383	0.1	0.080145
4.225050	0.1	0.079554
4.226717	0.1	0.078846
4.228383	0.1	0.077379
4.230050	0.1	0.075526
4.231717	0.1	0.074184
4.233383	0.1	0.073900
4.235050	0.1	0.074743
4.236717	0.1	0.076308
4.238383	0.1	0.077570
4.240050	0.1	0.077412
4.241717	0.1	0.075479
4.243383	0.1	0.072247
4.245050	0.1	0.068732
4.246717	0.1	0.066217
4.248383	0.1	0.065756
4.250050	0.1	0.067684
4.251717	0.1	0.071088
4.253383	0.1	0.073770
4.255050	0.1	0.074184
4.256717	0.1	0.072685
4.258383	0.1	0.070473
4.260050	0.1	0.068936
4.261717	0.1	0.069477
4.263383	0.1	0.072420
4.265050	0.1	0.076503
4.266717	0.1	0.079889
4.268383	0.1	0.081910
4.270050	0.1	0.083060
4.271717	0.1	0.083414
4.273383	0.1	0.082767
4.275050	0.1	0.081337
4.276717	0.1	0.079172
4.278383	0.1	0.076191
4.280050	0.1	0.073067
4.281717	0.1	0.070743
4.283383	0.1	0.069430
4.285050	0.1	0.068834
4.286717	0.1	0.068867
4.288383	0.1	0.069775
4.290050	0.1	0.071740
4.291717	0.1	0.074180
4.293383	0.1	0.076136
4.295050	0.1	0.077160
4.296717	0.1	0.077025
4.298383	0.1	0.075530
4.300050	0.1	0.073221
4.301717	0.1	0.071502
4.303383	0.1	0.071465
4.305050	0.1	0.072909
4.306717	0.1	0.074725
4.308383	0.1	0.075926
4.310050	0.1	0.076653
4.311717	0.1	0.078212
4.313383	0.1	0.081267
4.315050	0.1	0.084727
4.316717	0.1	0.087125
4.318383	0.1	0.087935
4.320050	0.1	0.087358
4.321717	0.1	0.085975
4.323383	0.1	0.084080
4.325050	0.1	0.081141
4.326717	0.1	0.077030
4.328383	0.1	0.072629
4.330050	0.1	0.068475
4.331717	0.1	0.064699
4.333383	0.1	0.062087
4.335050	0.1	0.061137
4.336717	0.1	0.061113
4.338383	0.1	0.061342
4.340050	0.1	0.062222
4.341717	0.1	0.064108
4.343383	0.1	0.066264
4.345050	0.1	0.067628
4.346717	0.1	0.068014
4.348383	0.1	0.068196
4.350050	0.1	0.068666
4.351717	0.1	0.068764
4.353383	0.1	0.067800
4.355050	0.1	0.066739
4.356717	0.1	0.067302
4.358383	0.1	0.069640
4.360050	0.1	0.072257
4.361717	0.1	0.073947
4.363383	0.1	0.075079
4.365050	0.1	0.077114
4.366717	0.1	0.080946
4.368383	0.1	0.085710
4.370050	0.1	0.089188
4.371717	0.1	0.089929
4.373383	0.1	0.088625
4.375050	0.1	0.086916
4.376717	0.1	0.085719
4.378383	0.1	0.085472
4.380050	0.1	0.086678
4.381717	0.1	0.089197
4.383383	0.1	0.091922
4.385050	0.1	0.094059
4.386717	0.1	0.096010
4.388383	0.1	0.098976
4.390050	0.1	0.104345
4.391717	0.1	0.112578
4.393383	0.1	0.122045
4.395050	0.1	0.129910
4.396717	0.1	0.134357
4.398383	0.1	0.135163
4.400050	0.1	0.132970
4.401717	0.1	0.128886
4.403383	0.1	0.124262
4.405050	0.1	0.120378
4.406717	0.1	0.117933
4.408383	0.1	0.116634
4.410050	0.1	0.115531
4.411717	0.1	0.114469
4.413383	0.1	0.115111
4.415050	0.1	0.118930
4.416717	0.1	0.124807
4.418383	0.1	0.130334
4.420050	0.1	0.134222
4.421717	0.1	0.136783
4.423383	0.1	0.139149
4.425050	0.1	0.142097
4.426717	0.1	0.145501
4.428383	0.1	0.148970
4.430050	0.1	0.152173
4.431717	0.1	0.154609
4.433383	0.1	0.155992
4.435050	0.1	0.156956
4.436717	0.1	0.158679
4.438383	0.1	0.161440
4.440050	0.1	0.164150
4.441717	0.1	0.165645
4.443383	0.1	0.166241
4.445050	0.1	0.167331
4.446717	0.1	0.169780
4.448383	0.1	0.173482
4.450050	0.1	0.177943
4.451717	0.1	0.182255
4.453383	0.1	0.185198
4.455050	0.1	0.185897
4.456717	0.1	0.184891
4.458383	0.1	0.184644
4.460050	0.1	0.187573
4.461717	0.1	0.193003
4.463383	0.1	0.197715
4.465050	0.1	0.199908
4.466717	0.1	0.200882
4.468383	0.1	0.202577
4.470050	0.1	0.205105
4.471717	0.1	0.207080
4.473383	0.1	0.206851
4.475050	0.1	0.203126
4.476717	0.1	0.195736
4.478383	0.1	0.186306
4.480050	0.1	0.177855
4.481717	0.1	0.173412
4.483383	0.1	0.173929
4.485050	0.1	0.177245
4.486717	0.1	0.180113
4.488383	0.1	0.181324
4.490050	0.1	0.181976
4.491717	0.1	0.183387
4.493383	0.1	0.185645
4.495050	0.1	0.187913
4.496717	0.1	0.189445
4.498383	0.1	0.189990
4.500050	0.1	0.189445
4.501717	0.1	0.187722
4.503383	0.1	0.185068
4.505050	0.1	0.182344
4.506717	0.1	0.180556
4.508383	0.1	0.180048
4.510050	0.1	0.180323
4.511717	0.1	0.180658
4.513383	0.1	0.180588
4.515050	0.1	0.180085
4.516717	0.1	0.179620
4.518383	0.1	0.179540
4.520050	0.1	0.179466
4.521717	0.1	0.179028
4.523383	0.1	0.178237
4.525050	0.1	0.177259
4.526717	0.1	0.176476
4.528383	0.1	0.176015
4.530050	0.1	0.175182
4.531717	0.1	0.173277
4.533383	0.1	0.170679
4.535050	0.1	0.168784
4.536717	0.1	0.168760
4.538383	0.1	0.170460
4.540050	0.1	0.172458
4.541717	0.1	0.172830
4.543383	0.1	0.170609
4.545050	0.1	0.166888
4.546717	0.1	0.163708
4.548383	0.1	0.161985
4.550050	0.1	0.161207
4.551717	0.1	0.160979
4.553383	0.1	0.161813
4.555050	0.1	0.164243
4.556717	0.1	0.167717
4.558383	0.1	0.170972
4.560050	0.1	0.173175
4.561717	0.1	0.174181
4.563383	0.1	0.173771
4.565050	0.1	0.171103
4.566717	0.1	0.165659
4.568383	0.1	0.158804
4.570050	0.1	0.153696
4.571717	0.1	0.152751
4.573383	0.1	0.155154
4.575050	0.1	0.157859
4.576717	0.1	0.158702
4.578383	0.1	0.157519
4.580050	0.1	0.155140
4.581717	0.1	0.152481
4.583383	0.1	0.150166
4.585050	0.1	0.148355
4.586717	0.1	0.147112
4.588383	0.1	0.147033
4.590050	0.1	0.148732
4.591717	0.1	0.151494
4.593383	0.1	0.153678
4.595050	0.1	0.154492
4.596717	0.1	0.154134
4.598383	0.1	0.152751
4.600050	0.1	0.150492
4.601717	0.1	0.147917
4.603383	0.1	0.145664
4.605050	0.1	0.144052
4.606717	0.1	0.142972
4.608383	0.1	0.142250
4.610050	0.1	0.142208
4.611717	0.1	0.143130
4.613383	0.1	0.144569
4.615050	0.1	0.145845
4.616717	0.1	0.146632
4.618383	0.1	0.146399
4.620050	0.1	0.144597
4.621717	0.1	0.142031
4.623383	0.1	0.140434
4.625050	0.1	0.140676
4.626717	0.1	0.142888
4.628383	0.1	0.147149
4.630050	0.1	0.152299
4.631717	0.1	0.155638
4.633383	0.1	0.155256
4.635050	0.1	0.151866
4.636717	0.1	0.147303
4.638383	0.1	0.142558
4.640050	0.1	0.138483
4.641717	0.1	0.136131
4.643383	0.1	0.135512
4.645050	0.1	0.135968
4.646717	0.1	0.136942
4.648383	0.1	0.137319
4.650050	0.1	0.135661
4.651717	0.1	0.131931
4.653383	0.1	0.128127
4.655050	0.1	0.126604
4.656717	0.1	0.128383
4.658383	0.1	0.133310
4.660050	0.1	0.140234
4.661717	0.1	0.146427
4.663383	0.1	0.148844
4.665050	0.1	0.146744
4.666717	0.1	0.142106
4.668383	0.1	0.137226
4.670050	0.1	0.133379
4.671717	0.1	0.131140
4.673383	0.1	0.130525
4.675050	0.1	0.131349
4.676717	0.1	0.133528
4.678383	0.1	0.136574
4.680050	0.1	0.139000
4.681717	0.1	0.139112
4.683383	0.1	0.136476
4.685050	0.1	0.132197
4.686717	0.1	0.128169
4.688383	0.1	0.125859
4.690050	0.1	0.125384
4.691717	0.1	0.125971
4.693383	0.1	0.126939
4.695050	0.1	0.127819
4.696717	0.1	0.128145
4.698383	0.1	0.127968
4.700050	0.1	0.127871
4.701717	0.1	0.127940
4.703383	0.1	0.127852
4.705050	0.1	0.127908
4.706717	0.1	0.128583
4.708383	0.1	0.129370
4.710050	0.1	0.129300
4.711717	0.1	0.128266
4.713383	0.1	0.127456
4.715050	0.1	0.128397
4.716717	0.1	0.131736
4.718383	0.1	0.137053
4.720050	0.1	0.143284
4.721717	0.1	0.148951
4.723383	0.1	0.152639
4.725050	0.1	0.153887
4.726717	0.1	0.153347
4.728383	0.1	0.151782
4.730050	0.1	0.149631
4.731717	0.1	0.147237
4.733383	0.1	0.144891
4.735050	0.1	0.142562
4.736717	0.1	0.140094
4.738383	0.1	0.137934
4.740050	0.1	0.136984
4.741717	0.1	0.137715
4.743383	0.1	0.139955
4.745050	0.1	0.143214
4.746717	0.1	0.146856
4.748383	0.1	0.150171
4.750050	0.1	0.152532
4.751717	0.1	0.153305
4.753383	0.1	0.152099
4.755050	0.1	0.149366
4.756717	0.1	0.146213
4.758383	0.1	0.143177
4.760050	0.1	0.140034
4.761717	0.1	0.137445
4.763383	0.1	0.137044
4.765050	0.1	0.138804
4.766717	0.1	0.140104
4.768383	0.1	0.138716
4.770050	0.1	0.135391
4.771717	0.1	0.132215
4.773383	0.1	0.129938
4.775050	0.1	0.127917
4.776717	0.1	0.126022
4.778383	0.1	0.125235
4.780050	0.1	0.125905
4.781717	0.1	0.126990
4.783383	0.1	0.127559
4.785050	0.1	0.127652
4.786717	0.1	0.127708
4.788383	0.1	0.128280
4.790050	0.1	0.129952
4.791717	0.1	0.132644
4.793383	0.1	0.135209
4.795050	0.1	0.136364
4.796717	0.1	0.136001
4.798383	0.1	0.135195
4.800050	0.1	0.135335
4.801717	0.1	0.137435
4.803383	0.1	0.141677
4.805050	0.1	0.146907
4.806717	0.1	0.150497
4.808383	0.1	0.149971
4.810050	0.1	0.145421
4.811717	0.1	0.139503
4.813383	0.1	0.134921
4.815050	0.1	0.133081
4.816717	0.1	0.133943
4.818383	0.1	0.135740
4.820050	0.1	0.136294
4.821717	0.1	0.135256
4.823383	0.1	0.133999
4.825050	0.1	0.133822
4.826717	0.1	0.135312
4.828383	0.1	0.137971
4.830050	0.1	0.139917
4.831717	0.1	0.139526
4.833383	0.1	0.137254
4.835050	0.1	0.134991
4.836717	0.1	0.134334
4.838383	0.1	0.135535
4.840050	0.1	0.137314
4.841717	0.1	0.137957
4.843383	0.1	0.137188
4.845050	0.1	0.135889
4.846717	0.1	0.134623
4.848383	0.1	0.133794
4.850050	0.1	0.133771
4.851717	0.1	0.134264
4.853383	0.1	0.135079
4.855050	0.1	0.136723
4.856717	0.1	0.139517
4.858383	0.1	0.142329
4.860050	0.1	0.142902
4.861717	0.1	0.139638
4.863383	0.1	0.133081
4.865050	0.1	0.126073
4.866717	0.1	0.122217
4.868383	0.1	0.123312
4.870050	0.1	0.128364
4.871717	0.1	0.134711
4.873383	0.1	0.139587
4.875050	0.1	0.141687
4.876717	0.1	0.141677
4.878383	0.1	0.140755
4.880050	0.1	0.139098
4.881717	0.1	0.136192
4.883383	0.1	0.132341
4.885050	0.1	0.129379
4.886717	0.1	0.129486
4.888383	0.1	0.133514
4.890050	0.1	0.140551
4.891717	0.1	0.148695
4.893383	0.1	0.156248
4.895050	0.1	0.162371
4.896717	0.1	0.166772
4.898383	0.1	0.169231
4.900050	0.1	0.169440
4.901717	0.1	0.166893
4.903383	0.1	0.161356
4.905050	0.1	0.153715
4.906717	0.1	0.145822
4.908383	0.1	0.139624
4.910050	0.1	0.136616
4.911717	0.1	0.137063
4.913383	0.1	0.139410
4.915050	0.1	0.141645
4.916717	0.1	0.143317
4.918383	0.1	0.144900
4.920050	0.1	0.146464
4.921717	0.1	0.148243
4.923383	0.1	0.150711
4.925050	0.1	0.153743
4.926717	0.1	0.157170
4.928383	0.1	0.161221
4.930050	0.1	0.165319
4.931717	0.1	0.168141
4.933383	0.1	0.168779
4.935050	0.1	0.167214
4.936717	0.1	0.164835
4.938383	0.1	0.163941
4.940050	0.1	0.165864
4.941717	0.1	0.170716
4.943383	0.1	0.178316
4.945050	0.1	0.187680
4.946717	0.1	0.196942
4.948383	0.1	0.204933
4.950050	0.1	0.211857
4.951717	0.1	0.217990
4.953383	0.1	0.222796
4.955050	0.1	0.225771
4.956717	0.1	0.227727
4.958383	0.1	0.230470
4.960050	0.1	0.234917
4.961717	0.1	0.240421
4.963383	0.1	0.246279
4.965050	0.1	0.252156
4.966717	0.1	0.257515
4.968383	0.1	0.261934
4.970050	0.1	0.265422
4.971717	0.1	0.268407
4.973383	0.1	0.271960
4.975050	0.1	0.277390
4.976717	0.1	0.285343
4.978383	0.1	0.295597
4.980050	0.1	0.307159
4.981717	0.1	0.318321
4.983383	0.1	0.327565
4.985050	0.1	0.334876
4.986717	0.1	0.341125
4.988383	0.1	0.346778
4.990050	0.1	0.352422
4.991717	0.1	0.359360
4.993383	0.1	0.368836
4.995050	0.1	0.380892
4.996717	0.1	0.393824
4.998383	0.1	0.405461
5.000050	0.1	0.415184
5.001717	0.1	0.424273
5.003383	0.1	0.434248
5.005050	0.1	0.445200
5.006717	0.1	0.456227
5.008383	0.1	0.467086
5.010050	0.1	0.478565
5.011717	0.1	0.491249
5.013383	0.1	0.504605
5.015050	0.1	0.517946
5.016717	0.1	0.531781
5.018383	0.1	0.546789
5.020050	0.1	0.562379
5.021717	0.1	0.577355
5.023383	0.1	0.591092
5.025050	0.1	0.603111
5.026717	0.1	0.612638
5.028383	0.1	0.619981
5.030050	0.1	0.627344
5.031717	0.1	0.637062
5.033383	0.1	0.649444
5.035050	0.1	0.663023
5.036717	0.1	0.676666
5.038383	0.1	0.690389
5.040050	0.1	0.704261
5.041717	0.1	0.717985
5.043383	0.1	0.731344
5.045050	0.1	0.743852
5.046717	0.1	0.754576
5.048383	0.1	0.763596
5.050050	0.1	0.772402
5.051717	0.1	0.782027
5.053383	0.1	0.791899
5.055050	0.1	0.800760
5.056717	0.1	0.807508
5.058383	0.1	0.811764
5.060050	0.1	0.814358
5.061717	0.1	0.816942
5.063383	0.1	0.821082
5.065050	0.1	0.827373
5.066717	0.1	0.835275
5.068383	0.1	0.844104
5.070050	0.1	0.853897
5.071717	0.1	0.864957
5.073383	0.1	0.876803
5.075050	0.1	0.887788
5.076717	0.1	0.895988
5.078383	0.1	0.900915
5.080050	0.1	0.904128
5.081717	0.1	0.907825
5.083383	0.1	0.913413
5.085050	0.1	0.920990
5.086717	0.1	0.929562
5.088383	0.1	0.937595
5.090050	0.1	0.943667
5.091717	0.1	0.947574
5.093383	0.1	0.950382
5.095050	0.1	0.952687
5.096717	0.1	0.954131
5.098383	0.1	0.955118
5.100050	0.1	0.957125
5.101717	0.1	0.961088
5.103383	0.1	0.966312
5.105050	0.1	0.971067
5.106717	0.1	0.973605
5.108383	0.1	0.973111
5.110050	0.1	0.970354
5.111717	0.1	0.967481
5.113383	0.1	0.966955
5.115050	0.1	0.969879
5.116717	0.1	0.975057
5.118383	0.1	0.980604
5.120050	0.1	0.985530
5.121717	0.1	0.989209
5.123383	0.1	0.991803
5.125050	0.1	0.994834
5.126717	0.1	0.999053
5.128383	0.1	1.003128
5.130050	0.1	1.005400
5.131717	0.1	1.005796
5.133383	0.1	1.005572
5.135050	0.1	1.006001
5.136717	0.1	1.007593
5.138383	0.1	1.010252
5.140050	0.1	1.013251
5.141717	0.1	1.015891
5.143383	0.1	1.018425
5.145050	0.1	1.021139
5.146717	0.1	1.023486
5.148383	0.1	1.025693
5.150050	0.1	1.029768
5.151717	0.1	1.037284
5.153383	0.1	1.047230
5.155050	0.1	1.056944
5.156717	0.1	1.064041
5.158383	0.1	1.067235
5.160050	0.1	1.067175
5.161717	0.1	1.066211
5.163383	0.1	1.066108
5.165050	0.1	1.066872
5.166717	0.1	1.068325
5.168383	0.1	1.071254
5.170050	0.1	1.075957
5.171717	0.1	1.080986
5.173383	0.1	1.084898
5.175050	0.1	1.088525
5.176717	0.1	1.093685
5.178383	0.1	1.100251
5.180050	0.1	1.106546
5.181717	0.1	1.111771
5.183383	0.1	1.116735
5.185050	0.1	1.122602
5.186717	0.1	1.129583
5.188383	0.1	1.137014
5.190050	0.1	1.143869
5.191717	0.1	1.149434
5.193383	0.1	1.154169
5.195050	0.1	1.159175
5.196717	0.1	1.164759
5.198383	0.1	1.170286
5.200050	0.1	1.174952
5.201717	0.1	1.178188
5.203383	0.1	1.179976
5.205050	0.1	1.181108
5.206717	0.1	1.182724
5.208383	0.1	1.185541
5.210050	0.1	1.190067
5.211717	0.1	1.197066
5.213383	0.1	1.206701
5.215050	0.1	1.217420
5.216717	0.1	1.226841
5.218383	0.1	1.233821
5.220050	0.1	1.239129
5.221717	0.1	1.244098
5.223383	0.1	1.249318
5.225050	0.1	1.254608
5.226717	0.1	1.259730
5.228383	0.1	1.265490
5.230050	0.1	1.273355
5.231717	0.1	1.283544
5.233383	0.1	1.294278
5.235050	0.1	1.303419
5.236717	0.1	1.310413
5.238383	0.1	1.316350
5.240050	0.1	1.321901
5.241717	0.1	1.326152
5.243383	0.1	1.327917
5.245050	0.1	1.327605
5.246717	0.1	1.327279
5.248383	0.1	1.328890
5.250050	0.1	1.332923
5.251717	0.1	1.338953
5.253383	0.1	1.346450
5.255050	0.1	1.354604
5.256717	0.1	1.362637
5.258383	0.1	1.370371
5.260050	0.1	1.377999
5.261717	0.1	1.385673
5.263383	0.1	1.392690
5.265050	0.1	1.397007
5.266717	0.1	1.396951
5.268383	0.1	1.392933
5.270050	0.1	1.386842
5.271717	0.1	1.380849
5.273383	0.1	1.377212
5.275050	0.1	1.377459
5.276717	0.1	1.380802
5.278383	0.1	1.384895
5.280050	0.1	1.388211
5.281717	0.1	1.390688
5.283383	0.1	1.393082
5.285050	0.1	1.396257
5.286717	0.1	1.399987
5.288383	0.1	1.402632
5.290050	0.1	1.402893
5.291717	0.1	1.400989
5.293383	0.1	1.398050
5.295050	0.1	1.395154
5.296717	0.1	1.393282
5.298383	0.1	1.393128
5.300050	0.1	1.394190
5.301717	0.1	1.394828
5.303383	0.1	1.393454
5.305050	0.1	1.389277
5.306717	0.1	1.382767
5.308383	0.1	1.375638
5.310050	0.1	1.370520
5.311717	0.1	1.369999
5.313383	0.1	1.374837
5.315050	0.1	1.383247
5.316717	0.1	1.392215
5.318383	0.1	1.399191
5.320050	0.1	1.402977
5.321717	0.1	1.404467
5.323383	0.1	1.405855
5.325050	0.1	1.408039
5.326717	0.1	1.410064
5.328383	0.1	1.410614
5.330050	0.1	1.408751
5.331717	0.1	1.404732
5.333383	0.1	1.400714
5.335050	0.1	1.399205
5.336717	0.1	1.400579
5.338383	0.1	1.402898
5.340050	0.1	1.404448
5.341717	0.1	1.405091
5.343383	0.1	1.405054
5.345050	0.1	1.404225
5.346717	0.1	1.402460
5.348383	0.1	1.399354
5.350050	0.1	1.394586
5.351717	0.1	1.388770
5.353383	0.1	1.383340
5.355050	0.1	1.379955
5.356717	0.1	1.379340
5.358383	0.1	1.380150
5.360050	0.1	1.380006
5.361717	0.1	1.377696
5.363383	0.1	1.373813
5.365050	0.1	1.370288
5.366717	0.1	1.369193
5.368383	0.1	1.371084
5.370050	0.1	1.374870
5.371717	0.1	1.379154
5.373383	0.1	1.382725
5.375050	0.1	1.384499
5.376717	0.1	1.384104
5.378383	0.1	1.382227
5.380050	0.1	1.379619
5.381717	0.1	1.376364
5.383383	0.1	1.372686
5.385050	0.1	1.369449
5.386717	0.1	1.367019
5.388383	0.1	1.364532
5.390050	0.1	1.361277
5.391717	0.1	1.357859
5.393383	0.1	1.355354
5.395050	0.1	1.354637
5.396717	0.1	1.356173
5.398383	0.1	1.359005
5.400050	0.1	1.361226
5.401717	0.1	1.361324
5.403383	0.1	1.358287
5.405050	0.1	1.351782
5.406717	0.1	1.342958
5.408383	0.1	1.333980
5.410050	0.1	1.326390
5.411717	0.1	1.320578
5.413383	0.1	1.316951
5.415050	0.1	1.316364
5.416717	0.1	1.319181
5.418383	0.1	1.324620
5.420050	0.1	1.330874
5.421717	0.1	1.335596
5.423383	0.1	1.337337
5.425050	0.1	1.336155
5.426717	0.1	1.332848
5.428383	0.1	1.328485
5.430050	0.1	1.324392
5.431717	0.1	1.321789
5.433383	0.1	1.320792
5.435050	0.1	1.319698
5.436717	0.1	1.316471
5.438383	0.1	1.311456
5.440050	0.1	1.307167
5.441717	0.1	1.305491
5.443383	0.1	1.306422
5.445050	0.1	1.308899
5.446717	0.1	1.311735
5.448383	0.1	1.313710
5.450050	0.1	1.313547
5.451717	0.1	1.310855
5.453383	0.1	1.306720
5.455050	0.1	1.302608
5.456717	0.1	1.299209
5.458383	0.1	1.296331
5.460050	0.1	1.293216
5.461717	0.1	1.289346
5.463383	0.1	1.285407
5.465050	0.1	1.282920
5.466717	0.1	1.282385
5.468383	0.1	1.282766
5.470050	0.1	1.283037
5.471717	0.1	1.282883
5.473383	0.1	1.282063
5.475050	0.1	1.280238
5.476717	0.1	1.277230
5.478383	0.1	1.272862
5.480050	0.1	1.267353
5.481717	0.1	1.262198
5.483383	0.1	1.259367
5.485050	0.1	1.259604
5.486717	0.1	1.262366
5.488383	0.1	1.266566
5.490050	0.1	1.270589
5.491717	0.1	1.273020
5.493383	0.1	1.273509
5.495050	0.1	1.272662
5.496717	0.1	1.271390
5.498383	0.1	1.270222
5.500050	0.1	1.268955
5.501717	0.1	1.266822
5.503383	0.1	1.263125
5.505050	0.1	1.258235
5.506717	0.1	1.253500
5.508383	0.1	1.249961
5.510050	0.1	1.247376
5.511717	0.1	1.244866
5.513383	0.1	1.242524
5.515050	0.1	1.241388
5.516717	0.1	1.241853
5.518383	0.1	1.243041
5.520050	0.1	1.244098
5.521717	0.1	1.244936
5.523383	0.1	1.245439
5.525050	0.1	1.244801
5.526717	0.1	1.241881
5.528383	0.1	1.236373
5.530050	0.1	1.229933
5.531717	0.1	1.224778
5.533383	0.1	1.221360
5.535050	0.1	1.219250
5.536717	0.1	1.218910
5.538383	0.1	1.220950
5.540050	0.1	1.225020
5.541717	0.1	1.229690
5.543383	0.1	1.232629
5.545050	0.1	1.231995
5.546717	0.1	1.228387
5.548383	0.1	1.224345
5.550050	0.1	1.221737
5.551717	0.1	1.220345
5.553383	0.1	1.218836
5.555050	0.1	1.216442
5.556717	0.1	1.213243
5.558383	0.1	1.209257
5.560050	0.1	1.204233
5.561717	0.1	1.198361
5.563383	0.1	1.192447
5.565050	0.1	1.187450
5.566717	0.1	1.184056
5.568383	0.1	1.182323
5.570050	0.1	1.181550
5.571717	0.1	1.180992
5.573383	0.1	1.180484
5.575050	0.1	1.179888
5.576717	0.1	1.179120
5.578383	0.1	1.179017
5.580050	0.1	1.180843
5.581717	0.1	1.184721
5.583383	0.1	1.189234
5.585050	0.1	1.192447
5.586717	0.1	1.193145
5.588383	0.1	1.191208
5.590050	0.1	1.186989
5.591717	0.1	1.180787
5.593383	0.1	1.173057
5.595050	0.1	1.164353
5.596717	0.1	1.154765
5.598383	0.1	1.144353
5.600050	0.1	1.134197
5.601717	0.1	1.126286
5.603383	0.1	1.121974
5.605050	0.1	1.121075
5.606717	0.1	1.122565
5.608383	0.1	1.125317
5.610050	0.1	1.128106
5.611717	0.1	1.129648
5.613383	0.1	1.129131
5.615050	0.1	1.126640
5.616717	0.1	1.122723
5.618383	0.1	1.118029
5.620050	0.1	1.113308
5.621717	0.1	1.109298
5.623383	0.1	1.106649
5.625050	0.1	1.105806
5.626717	0.1	1.106649
5.628383	0.1	1.107920
5.630050	0.1	1.107524
5.631717	0.1	1.104251
5.633383	0.1	1.098965
5.635050	0.1	1.093308
5.636717	0.1	1.087738
5.638383	0.1	1.081903
5.640050	0.1	1.076092
5.641717	0.1	1.071510
5.643383	0.1	1.068916
5.645050	0.1	1.067333
5.646717	0.1	1.065438
5.648383	0.1	1.063123
5.650050	0.1	1.060222
5.651717	0.1	1.055948
5.653383	0.1	1.050276
5.655050	0.1	1.044180
5.656717	0.1	1.038709
5.658383	0.1	1.034052
5.660050	0.1	1.029726
5.661717	0.1	1.025740
5.663383	0.1	1.022494
5.665050	0.1	1.019747
5.666717	0.1	1.016906
5.668383	0.1	1.014317
5.670050	0.1	1.012716
5.671717	0.1	1.011305
5.673383	0.1	1.008618
5.675050	0.1	1.004902
5.676717	0.1	1.001805
5.678383	0.1	1.000585
5.680050	0.1	1.001190
5.681717	0.1	1.002196
5.683383	0.1	1.001423
5.685050	0.1	0.997614
5.686717	0.1	0.991505
5.688383	0.1	0.984580
5.690050	0.1	0.977390
5.691717	0.1	0.969986
5.693383	0.1	0.962969
5.695050	0.1	0.956962
5.696717	0.1	0.951583
5.698383	0.1	0.945674
5.700050	0.1	0.938685
5.701717	0.1	0.931327
5.703383	0.1	0.924598
5.705050	0.1	0.919350
5.706717	0.1	0.916412
5.708383	0.1	0.915667
5.710050	0.1	0.915546
5.711717	0.1	0.914307
5.713383	0.1	0.911583
5.715050	0.1	0.908324
5.716717	0.1	0.905036
5.718383	0.1	0.900882
5.720050	0.1	0.895024
5.721717	0.1	0.887788
5.723383	0.1	0.880603
5.725050	0.1	0.875033
5.726717	0.1	0.870987
5.728383	0.1	0.866544
5.730050	0.1	0.860472
5.731717	0.1	0.853771
5.733383	0.1	0.847857
5.735050	0.1	0.842954
5.736717	0.1	0.839150
5.738383	0.1	0.837352
5.740050	0.1	0.837916
5.741717	0.1	0.839396
5.743383	0.1	0.839303
5.745050	0.1	0.835839
5.746717	0.1	0.829059
5.748383	0.1	0.820393
5.750050	0.1	0.811298
5.751717	0.1	0.803168
5.753383	0.1	0.797431
5.755050	0.1	0.794493
5.756717	0.1	0.793473
5.758383	0.1	0.792975
5.760050	0.1	0.791294
5.761717	0.1	0.787233
5.763383	0.1	0.781431
5.765050	0.1	0.775605
5.766717	0.1	0.770483
5.768383	0.1	0.765119
5.770050	0.1	0.758450
5.771717	0.1	0.751214
5.773383	0.1	0.745584
5.775050	0.1	0.742944
5.776717	0.1	0.743307
5.778383	0.1	0.746120
5.780050	0.1	0.749859
5.781717	0.1	0.751633
5.783383	0.1	0.749067
5.785050	0.1	0.742236
5.786717	0.1	0.733067
5.788383	0.1	0.724061
5.790050	0.1	0.717272
5.791717	0.1	0.713267
5.793383	0.1	0.711293
5.795050	0.1	0.710022
5.796717	0.1	0.708043
5.798383	0.1	0.704741
5.800050	0.1	0.700671
5.801717	0.1	0.696690
5.803383	0.1	0.693160
5.805050	0.1	0.689728
5.806717	0.1	0.685016
5.808383	0.1	0.677453
5.810050	0.1	0.666948
5.811717	0.1	0.655153
5.813383	0.1	0.644489
5.815050	0.1	0.637067
5.816717	0.1	0.633760
5.818383	0.1	0.634193
5.820050	0.1	0.637048
5.821717	0.1	0.640089
5.823383	0.1	0.641150
5.825050	0.1	0.639660
5.826717	0.1	0.636973
5.828383	0.1	0.634771
5.830050	0.1	0.633076
5.831717	0.1	0.630491
5.833383	0.1	0.626137
5.835050	0.1	0.620424
5.836717	0.1	0.614380
5.838383	0.1	0.608931
5.840050	0.1	0.604978
5.841717	0.1	0.603227
5.843383	0.1	0.602836
5.845050	0.1	0.601690
5.846717	0.1	0.598910
5.848383	0.1	0.595506
5.850050	0.1	0.592521
5.851717	0.1	0.590403
5.853383	0.1	0.589648
5.855050	0.1	0.590356
5.856717	0.1	0.591432
5.858383	0.1	0.591213
5.860050	0.1	0.588964
5.861717	0.1	0.585061
5.863383	0.1	0.579949
5.865050	0.1	0.573881
5.866717	0.1	0.567553
5.868383	0.1	0.562370
5.870050	0.1	0.559748
5.871717	0.1	0.560079
5.873383	0.1	0.562510
5.875050	0.1	0.565564
5.876717	0.1	0.568042
5.878383	0.1	0.569429
5.880050	0.1	0.569420
5.881717	0.1	0.567553
5.883383	0.1	0.563553
5.885050	0.1	0.557653
5.886717	0.1	0.550514
5.888383	0.1	0.543203
5.890050	0.1	0.536651
5.891717	0.1	0.531226
5.893383	0.1	0.527292
5.895050	0.1	0.525122
5.896717	0.1	0.524279
5.898383	0.1	0.523906
5.900050	0.1	0.523543
5.901717	0.1	0.522891
5.903383	0.1	0.521452
5.905050	0.1	0.519091
5.906717	0.1	0.516018
5.908383	0.1	0.512148
5.910050	0.1	0.507436
5.911717	0.1	0.502686
5.913383	0.1	0.498951
5.915050	0.1	0.496125
5.916717	0.1	0.493396
5.918383	0.1	0.490653
5.920050	0.1	0.488027
5.921717	0.1	0.485312
5.923383	0.1	0.482835
5.925050	0.1	0.481405
5.926717	0.1	0.481019
5.928383	0.1	0.480711
5.930050	0.1	0.479640
5.931717	0.1	0.477666
5.933383	0.1	0.475398
5.935050	0.1	0.474062
5.936717	0.1	0.474635
5.938383	0.1	0.477061
5.940050	0.1	0.480358
5.941717	0.1	0.482756
5.943383	0.1	0.482122
5.945050	0.1	0.477214
5.946717	0.1	0.469149
5.948383	0.1	0.460809
5.950050	0.1	0.454197
5.951717	0.1	0.449475
5.953383	0.1	0.446276
5.955050	0.1	0.444516
5.956717	0.1	0.444017
5.958383	0.1	0.444097
5.960050	0.1	0.443603
5.961717	0.1	0.441624
5.963383	0.1	0.437889
5.965050	0.1	0.432623
5.966717	0.1	0.426490
5.968383	0.1	0.420427
5.970050	0.1	0.414872
5.971717	0.1	0.409782
5.973383	0.1	0.405349
5.975050	0.1	0.401796
5.976717	0.1	0.398369
5.978383	0.1	0.394206
5.980050	0.1	0.390108
5.981717	0.1	0.387798
5.983383	0.1	0.387742
5.985050	0.1	0.388701
5.986717	0.1	0.389037
5.988383	0.1	0.388222
5.990050	0.1	0.387044
5.991717	0.1	0.386517
5.993383	0.1	0.387263
5.995050	0.1	0.389502
5.996717	0.1	0.392483
5.998383	0.1	0.393991
6.000050	0.1	0.391644
6.001717	0.1	0.384673
6.003383	0.1	0.374224
6.005050	0.1	0.362489
6.006717	0.1	0.351733
6.008383	0.1	0.343435
6.010050	0.1	0.338135
6.011717	0.1	0.335444
6.013383	0.1	0.334093
6.015050	0.1	0.333055
6.016717	0.1	0.332412
6.018383	0.1	0.332464
6.020050	0.1	0.332561
6.021717	0.1	0.330992
6.023383	0.1	0.326466
6.025050	0.1	0.319756
6.026717	0.1	0.313348
6.028383	0.1	0.309125
6.030050	0.1	0.307076
6.031717	0.1	0.305674
6.033383	0.1	0.302857
6.035050	0.1	0.297981
6.036717	0.1	0.293101
6.038383	0.1	0.290987
6.040050	0.1	0.292496
6.041717	0.1	0.296449
6.043383	0.1	0.300501
6.045050	0.1	0.302205
6.046717	0.1	0.300659
6.048383	0.1	0.297036
6.050050	0.1	0.293190
6.051717	0.1	0.290140
6.053383	0.1	0.287448
6.055050	0.1	0.283946
6.056717	0.1	0.279006
6.058383	0.1	0.273227
6.060050	0.1	0.268240
6.061717	0.1	0.265455
6.063383	0.1	0.264966
6.065050	0.1	0.266056
6.066717	0.1	0.268118
6.068383	0.1	0.270456
6.070050	0.1	0.271867
6.071717	0.1	0.270908
6.073383	0.1	0.266838
6.075050	0.1	0.260649
6.076717	0.1	0.254591
6.078383	0.1	0.250447
6.080050	0.1	0.248579
6.081717	0.1	0.248100
6.083383	0.1	0.246936
6.085050	0.1	0.243178
6.086717	0.1	0.237217
6.088383	0.1	0.231634
6.090050	0.1	0.228882
6.091717	0.1	0.229548
6.093383	0.1	0.232793
6.095050	0.1	0.237562
6.096717	0.1	0.242740
6.098383	0.1	0.246936
6.100050	0.1	0.248849
6.101717	0.1	0.247904
6.103383	0.1	0.244603
6.105050	0.1	0.240048
6.106717	0.1	0.235215
6.108383	0.1	0.230893
6.110050	0.1	0.227657
6.111717	0.1	0.225785
6.113383	0.1	0.225250
6.115050	0.1	0.224891
6.116717	0.1	0.222912
6.118383	0.1	0.219052
6.120050	0.1	0.214907
6.121717	0.1	0.212416
6.123383	0.1	0.212481
6.125050	0.1	0.214293
6.126717	0.1	0.215569
6.128383	0.1	0.214577
6.130050	0.1	0.211773
6.131717	0.1	0.208397
6.133383	0.1	0.204481
6.135050	0.1	0.199433
6.136717	0.1	0.193692
6.138383	0.1	0.188546
6.140050	0.1	0.184565
6.141717	0.1	0.181217
6.143383	0.1	0.178185
6.145050	0.1	0.176160
6.146717	0.1	0.176160
6.148383	0.1	0.178125
6.150050	0.1	0.180462
6.151717	0.1	0.181682
6.153383	0.1	0.181715
6.155050	0.1	0.181338
6.156717	0.1	0.181617
6.158383	0.1	0.183680
6.160050	0.1	0.187699
6.161717	0.1	0.191755
6.163383	0.1	0.192472
6.165050	0.1	0.187708
6.166717	0.1	0.178479
6.168383	0.1	0.167885
6.170050	0.1	0.158539
6.171717	0.1	0.151391
6.173383	0.1	0.146441
6.175050	0.1	0.143675
6.176717	0.1	0.143494
6.178383	0.1	0.146157
6.180050	0.1	0.150977
6.181717	0.1	0.156541
6.183383	0.1	0.161477
6.185050	0.1	0.164579
6.186717	0.1	0.165049
6.188383	0.1	0.163219
6.190050	0.1	0.160402
6.191717	0.1	0.157566
6.193383	0.1	0.155000
6.195050	0.1	0.152704
6.196717	0.1	0.150269
6.198383	0.1	0.147722
6.200050	0.1	0.146236
6.201717	0.1	0.146376
6.203383	0.1	0.147084
6.205050	0.1	0.147470
6.206717	0.1	0.147754
6.208383	0.1	0.148071
6.210050	0.1	0.148136
6.211717	0.1	0.148383
6.213383	0.1	0.149705
6.215050	0.1	0.151698
6.216717	0.1	0.152327
6.218383	0.1	0.149962
6.220050	0.1	0.145356
6.221717	0.1	0.140909
6.223383	0.1	0.137989
6.225050	0.1	0.136094
6.226717	0.1	0.134506
6.228383	0.1	0.132988
6.230050	0.1	0.130767
6.231717	0.1	0.126930
6.233383	0.1	0.121761
6.235050	0.1	0.117002
6.236717	0.1	0.114781
6.238383	0.1	0.116113
6.240050	0.1	0.120341
6.241717	0.1	0.126087
6.243383	0.1	0.131768
6.245050	0.1	0.135736
6.246717	0.1	0.136951
6.248383	0.1	0.135610
6.250050	0.1	0.132942
6.251717	0.1	0.130413
6.253383	0.1	0.128699
6.255050	0.1	0.127568
6.256717	0.1	0.126460
6.258383	0.1	0.124839
6.260050	0.1	0.122692
6.261717	0.1	0.121114
6.263383	0.1	0.121477
6.265050	0.1	0.123517
6.266717	0.1	0.125454
6.268383	0.1	0.125710
6.270050	0.1	0.123419
6.271717	0.1	0.118641
6.273383	0.1	0.112909
6.275050	0.1	0.108285
6.276717	0.1	0.105915
6.278383	0.1	0.105528
6.280050	0.1	0.106045
6.281717	0.1	0.106818
6.283383	0.1	0.107903
6.285050	0.1	0.109063
6.286717	0.1	0.109239
6.288383	0.1	0.107232
6.290050	0.1	0.103246
6.291717	0.1	0.099060
6.293383	0.1	0.096047
6.295050	0.1	0.093854
6.296717	0.1	0.091135
6.298383	0.1	0.087302
6.300050	0.1	0.083041
6.301717	0.1	0.079335
6.303383	0.1	0.077207
6.305050	0.1	0.077658
6.306717	0.1	0.080816
6.308383	0.1	0.086357
6.310050	0.1	0.094166
6.311717	0.1	0.103242
6.313383	0.1	0.111242
6.315050	0.1	0.116038
6.316717	0.1	0.117193
6.318383	0.1	0.116150
6.320050	0.1	0.115223
6.321717	0.1	0.116257
6.323383	0.1	0.119423
6.325050	0.1	0.123098
6.326717	0.1	0.125333
6.328383	0.1	0.125589
6.330050	0.1	0.124546
6.331717	0.1	0.122557
6.333383	0.1	0.119577
6.335050	0.1	0.116355
6.336717	0.1	0.114078
6.338383	0.1	0.113263
6.340050	0.1	0.113361
6.341717	0.1	0.113100
6.343383	0.1	0.112071
6.345050	0.1	0.111591
6.346717	0.1	0.112797
6.348383	0.1	0.114790
6.350050	0.1	0.115754
6.351717	0.1	0.115340
6.353383	0.1	0.115042
6.355050	0.1	0.116555
6.356717	0.1	0.120518
6.358383	0.1	0.125822
6.360050	0.1	0.129831
6.361717	0.1	0.131177
6.363383	0.1	0.131410
6.365050	0.1	0.132280
6.366717	0.1	0.133254
6.368383	0.1	0.132835
6.370050	0.1	0.130534
6.371717	0.1	0.126790
6.373383	0.1	0.122315
6.375050	0.1	0.118157
6.376717	0.1	0.115843
6.378383	0.1	0.116173
6.380050	0.1	0.118325
6.381717	0.1	0.121077
6.383383	0.1	0.123908
6.385050	0.1	0.126767
6.386717	0.1	0.129803
6.388383	0.1	0.132690
6.390050	0.1	0.134562
6.391717	0.1	0.135293
6.393383	0.1	0.135894
6.395050	0.1	0.137086
6.396717	0.1	0.138367
6.398383	0.1	0.138991
6.400050	0.1	0.138953
6.401717	0.1	0.138381
6.403383	0.1	0.137291
6.405050	0.1	0.135964
6.406717	0.1	0.135046
6.408383	0.1	0.135675
6.410050	0.1	0.138488
6.411717	0.1	0.142511
6.413383	0.1	0.146274
6.415050	0.1	0.149501
6.416717	0.1	0.152667
6.418383	0.1	0.155382
6.420050	0.1	0.156392
6.421717	0.1	0.155102
6.423383	0.1	0.152402
6.425050	0.1	0.150208
6.426717	0.1	0.150097
6.428383	0.1	0.151978
6.430050	0.1	0.154632
6.431717	0.1	0.157235
6.433383	0.1	0.159377
6.435050	0.1	0.160919
6.436717	0.1	0.162707
6.438383	0.1	0.165426
6.440050	0.1	0.168076
6.441717	0.1	0.169114
6.443383	0.1	0.167899
6.445050	0.1	0.164467
6.446717	0.1	0.159331
6.448383	0.1	0.153827
6.450050	0.1	0.150222
6.451717	0.1	0.150711
6.453383	0.1	0.156146
6.455050	0.1	0.165487
6.456717	0.1	0.176043
6.458383	0.1	0.185180
6.460050	0.1	0.192095
6.461717	0.1	0.197021
6.463383	0.1	0.199396
6.465050	0.1	0.198409
6.466717	0.1	0.194861
6.468383	0.1	0.190912
6.470050	0.1	0.188416
6.471717	0.1	0.188160
6.473383	0.1	0.189547
6.475050	0.1	0.190581
6.476717	0.1	0.189529
6.478383	0.1	0.186595
6.480050	0.1	0.183270
6.481717	0.1	0.180518
6.483383	0.1	0.178525
6.485050	0.1	0.177566
6.486717	0.1	0.178469
6.488383	0.1	0.181869
6.490050	0.1	0.186902
6.491717	0.1	0.191582
6.493383	0.1	0.194367
6.495050	0.1	0.194917
6.496717	0.1	0.194265
6.498383	0.1	0.194130
6.500050	0.1	0.195387
6.501717	0.1	0.197142
6.503383	0.1	0.197715
6.505050	0.1	0.196509
6.506717	0.1	0.194237
6.508383	0.1	0.191736
6.510050	0.1	0.189496
6.511717	0.1	0.187745
6.513383	0.1	0.186800
6.515050	0.1	0.187359
6.516717	0.1	0.189701
6.518383	0.1	0.192793
6.520050	0.1	0.194591
6.521717	0.1	0.193333
6.523383	0.1	0.189156
6.525050	0.1	0.184504
6.526717	0.1	0.182209
6.528383	0.1	0.183312
6.530050	0.1	0.187042
6.531717	0.1	0.191880
6.533383	0.1	0.195927
6.535050	0.1	0.197501
6.536717	0.1	0.196900
6.538383	0.1	0.196388
6.540050	0.1	0.197967
6.541717	0.1	0.201627
6.543383	0.1	0.205110
6.545050	0.1	0.205985
6.546717	0.1	0.204197
6.548383	0.1	0.201822
6.550050	0.1	0.200514
6.551717	0.1	0.200253
6.553383	0.1	0.200476
6.555050	0.1	0.201184
6.556717	0.1	0.202553
6.558383	0.1	0.203936
6.560050	0.1	0.204337
6.561717	0.1	0.204006
6.563383	0.1	0.204416
6.565050	0.1	0.206535
6.566717	0.1	0.209999
6.568383	0.1	0.213338
6.570050	0.1	0.214819
6.571717	0.1	0.214027
6.573383	0.1	0.212621
6.575050	0.1	0.213031
6.576717	0.1	0.216472
6.578383	0.1	0.222279
6.580050	0.1	0.228747
6.581717	0.1	0.233753
6.583383	0.1	0.235457
6.585050	0.1	0.234079
6.586717	0.1	0.232118
6.588383	0.1	0.232160
6.590050	0.1	0.235033
6.591717	0.1	0.239783
6.593383	0.1	0.244617
6.595050	0.1	0.247690
6.596717	0.1	0.248328
6.598383	0.1	0.247704
6.600050	0.1	0.247615
6.601717	0.1	0.248766
6.603383	0.1	0.251126
6.605050	0.1	0.254828
6.606717	0.1	0.259001
6.608383	0.1	0.261166
6.610050	0.1	0.259466
6.611717	0.1	0.254433
6.613383	0.1	0.248291
6.615050	0.1	0.243606
6.616717	0.1	0.242302
6.618383	0.1	0.245161
6.620050	0.1	0.251336
6.621717	0.1	0.258274
6.623383	0.1	0.262801
6.625050	0.1	0.263494
6.626717	0.1	0.261716
6.628383	0.1	0.259941
6.630050	0.1	0.259979
6.631717	0.1	0.262172
6.633383	0.1	0.265343
6.635050	0.1	0.268486
6.636717	0.1	0.271490
6.638383	0.1	0.273692
6.640050	0.1	0.273953
6.641717	0.1	0.272370
6.643383	0.1	0.270149
6.645050	0.1	0.268524
6.646717	0.1	0.268361
6.648383	0.1	0.269804
6.650050	0.1	0.272086
6.651717	0.1	0.273930
6.653383	0.1	0.274633
6.655050	0.1	0.274833
6.656717	0.1	0.275704
6.658383	0.1	0.277455
6.660050	0.1	0.279378
6.661717	0.1	0.280775
6.663383	0.1	0.281325
6.665050	0.1	0.281199
6.666717	0.1	0.280733
6.668383	0.1	0.279639
6.670050	0.1	0.277655
6.671717	0.1	0.275741
6.673383	0.1	0.275504
6.675050	0.1	0.277865
6.676717	0.1	0.282330
6.678383	0.1	0.287225
6.680050	0.1	0.290982
6.681717	0.1	0.292980
6.683383	0.1	0.293539
6.685050	0.1	0.293707
6.686717	0.1	0.294251
6.688383	0.1	0.294698
6.690050	0.1	0.294726
6.691717	0.1	0.295369
6.693383	0.1	0.297711
6.695050	0.1	0.301641
6.696717	0.1	0.306284
6.698383	0.1	0.310461
6.700050	0.1	0.313236
6.701717	0.1	0.314396
6.703383	0.1	0.313846
6.705050	0.1	0.311350
6.706717	0.1	0.307360
6.708383	0.1	0.302880
6.710050	0.1	0.298377
6.711717	0.1	0.293511
6.713383	0.1	0.288337
6.715050	0.1	0.284221
6.716717	0.1	0.282591
6.718383	0.1	0.283909
6.720050	0.1	0.288016
6.721717	0.1	0.293907
6.723383	0.1	0.299425
6.725050	0.1	0.302237
6.726717	0.1	0.300989
6.728383	0.1	0.295960
6.730050	0.1	0.288952
6.731717	0.1	0.282452
6.733383	0.1	0.278312
6.735050	0.1	0.276733
6.736717	0.1	0.276822
6.738383	0.1	0.278028
6.740050	0.1	0.280519
6.741717	0.1	0.284156
6.743383	0.1	0.287858
6.745050	0.1	0.290740
6.746717	0.1	0.293097
6.748383	0.1	0.295350
6.750050	0.1	0.296934
6.751717	0.1	0.297152
6.753383	0.1	0.296477
6.755050	0.1	0.295988
6.756717	0.1	0.296235
6.758383	0.1	0.297455
6.760050	0.1	0.299714
6.761717	0.1	0.302317
6.763383	0.1	0.303918
6.765050	0.1	0.303802
6.766717	0.1	0.302657
6.768383	0.1	0.301474
6.770050	0.1	0.300240
6.771717	0.1	0.298540
6.773383	0.1	0.296719
6.775050	0.1	0.295248
6.776717	0.1	0.293897
6.778383	0.1	0.292519
6.780050	0.1	0.291481
6.781717	0.1	0.291108
6.783383	0.1	0.291625
6.785050	0.1	0.293441
6.786717	0.1	0.296379
6.788383	0.1	0.299066
6.790050	0.1	0.300151
6.791717	0.1	0.299169
6.793383	0.1	0.296137
6.795050	0.1	0.291513
6.796717	0.1	0.286223
6.798383	0.1	0.281432
6.800050	0.1	0.278247
6.801717	0.1	0.277036
6.803383	0.1	0.277595
6.805050	0.1	0.279373
6.806717	0.1	0.281059
6.808383	0.1	0.281269
6.810050	0.1	0.280109
6.811717	0.1	0.278987
6.813383	0.1	0.278889
6.815050	0.1	0.279490
6.816717	0.1	0.280091
6.818383	0.1	0.280193
6.820050	0.1	0.279248
6.821717	0.1	0.276761
6.823383	0.1	0.272742
6.825050	0.1	0.267979
6.826717	0.1	0.263988
6.828383	0.1	0.262461
6.830050	0.1	0.264323
6.831717	0.1	0.269110
6.833383	0.1	0.275169
6.835050	0.1	0.280696
6.836717	0.1	0.284570
6.838383	0.1	0.285972
6.840050	0.1	0.284179
6.841717	0.1	0.279611
6.843383	0.1	0.273865
6.845050	0.1	0.268035
6.846717	0.1	0.262484
6.848383	0.1	0.258251
6.850050	0.1	0.256929
6.851717	0.1	0.258787
6.853383	0.1	0.262028
6.855050	0.1	0.264584
6.856717	0.1	0.265930
6.858383	0.1	0.266368
6.860050	0.1	0.265716
6.861717	0.1	0.263723
6.863383	0.1	0.261092
6.865050	0.1	0.259224
6.866717	0.1	0.258917
6.868383	0.1	0.259825
6.870050	0.1	0.261683
6.871717	0.1	0.264836
6.873383	0.1	0.268454
6.875050	0.1	0.269935
6.876717	0.1	0.267448
6.878383	0.1	0.261543
6.880050	0.1	0.254186
6.881717	0.1	0.247443
6.883383	0.1	0.243010
6.885050	0.1	0.241874
6.886717	0.1	0.243885
6.888383	0.1	0.247764
6.890050	0.1	0.251932
6.891717	0.1	0.255508
6.893383	0.1	0.258116
6.895050	0.1	0.259192
6.896717	0.1	0.258284
6.898383	0.1	0.255406
6.900050	0.1	0.251294
6.901717	0.1	0.247294
6.903383	0.1	0.244514
6.905050	0.1	0.243513
6.906717	0.1	0.244211
6.908383	0.1	0.245119
6.910050	0.1	0.244142
6.911717	0.1	0.241040
6.913383	0.1	0.237995
6.915050	0.1	0.237599
6.916717	0.1	0.241115
6.918383	0.1	0.248239
6.920050	0.1	0.257483
6.921717	0.1	0.266242
6.923383	0.1	0.271709
6.925050	0.1	0.272798
6.926717	0.1	0.270782
6.928383	0.1	0.267574
6.930050	0.1	0.264137
6.931717	0.1	0.260659
6.933383	0.1	0.257497
6.935050	0.1	0.255546
6.936717	0.1	0.255522
6.938383	0.1	0.256929
6.940050	0.1	0.258265
6.941717	0.1	0.258279
6.943383	0.1	0.256682
6.945050	0.1	0.254316
6.946717	0.1	0.252347
6.948383	0.1	0.250931
6.950050	0.1	0.249324
6.951717	0.1	0.247145
6.953383	0.1	0.244868
6.955050	0.1	0.243387
6.956717	0.1	0.243434
6.958383	0.1	0.244891
6.960050	0.1	0.246810
6.961717	0.1	0.248346
6.963383	0.1	0.249026
6.965050	0.1	0.248337
6.966717	0.1	0.246405
6.968383	0.1	0.244523
6.970050	0.1	0.243713
6.971717	0.1	0.243457
6.973383	0.1	0.242610
6.975050	0.1	0.240705
6.976717	0.1	0.238079
6.978383	0.1	0.234745
6.980050	0.1	0.230409
6.981717	0.1	0.226186
6.983383	0.1	0.224593
6.985050	0.1	0.226963
6.986717	0.1	0.232365
6.988383	0.1	0.238786
6.990050	0.1	0.244491
6.991717	0.1	0.248873
6.993383	0.1	0.252007
6.995050	0.1	0.253366
6.996717	0.1	0.252598
6.998383	0.1	0.251113
7.000050	0.1	0.250898
7.001717	0.1	0.252277
7.003383	0.1	0.253739
7.005050	0.1	0.253604
7.006717	0.1	0.251699
7.008383	0.1	0.249660
7.010050	0.1	0.249627
7.011717	0.1	0.252640
7.013383	0.1	0.257478
7.015050	0.1	0.261087
7.016717	0.1	0.261124
7.018383	0.1	0.258139
7.020050	0.1	0.254628
7.021717	0.1	0.252635
7.023383	0.1	0.252645
7.025050	0.1	0.253632
7.026717	0.1	0.254111
7.028383	0.1	0.254037
7.030050	0.1	0.254624
7.031717	0.1	0.255895
7.033383	0.1	0.256221
7.035050	0.1	0.254279
7.036717	0.1	0.250302
7.038383	0.1	0.246041
7.040050	0.1	0.243993
7.041717	0.1	0.245920
7.043383	0.1	0.251518
7.045050	0.1	0.258307
7.046717	0.1	0.263439
7.048383	0.1	0.265855
7.050050	0.1	0.266251
7.051717	0.1	0.265571
7.053383	0.1	0.264538
7.055050	0.1	0.263448
7.056717	0.1	0.261683
7.058383	0.1	0.258316
7.060050	0.1	0.253231
7.061717	0.1	0.247811
7.063383	0.1	0.244575
7.065050	0.1	0.245273
7.066717	0.1	0.249306
7.068383	0.1	0.254456
7.070050	0.1	0.258549
7.071717	0.1	0.260277
7.073383	0.1	0.259299
7.075050	0.1	0.255788
7.076717	0.1	0.250586
7.078383	0.1	0.245939
7.080050	0.1	0.244561
7.081717	0.1	0.247159
7.083383	0.1	0.251397
7.085050	0.1	0.253725
7.086717	0.1	0.252612
7.088383	0.1	0.249799
7.090050	0.1	0.247639
7.091717	0.1	0.246023
7.093383	0.1	0.243103
7.095050	0.1	0.238665
7.096717	0.1	0.234935
7.098383	0.1	0.233725
7.100050	0.1	0.234381
7.101717	0.1	0.235080
7.103383	0.1	0.234800
7.105050	0.1	0.233678
7.106717	0.1	0.232346
7.108383	0.1	0.231359
7.110050	0.1	0.230758
7.111717	0.1	0.230367
7.113383	0.1	0.230079
7.115050	0.1	0.230172
7.116717	0.1	0.231569
7.118383	0.1	0.234880
7.120050	0.1	0.239443
7.121717	0.1	0.243462
7.123383	0.1	0.244863
7.125050	0.1	0.243001
7.126717	0.1	0.239420
7.128383	0.1	0.235871
7.130050	0.1	0.232756
7.131717	0.1	0.230228
7.133383	0.1	0.228961
7.135050	0.1	0.229166
7.136717	0.1	0.229916
7.138383	0.1	0.229669
7.140050	0.1	0.227303
7.141717	0.1	0.223741
7.143383	0.1	0.221771
7.145050	0.1	0.223089
7.146717	0.1	0.227089
7.148383	0.1	0.232840
7.150050	0.1	0.239853
7.151717	0.1	0.247303
7.153383	0.1	0.253925
7.155050	0.1	0.258018
7.156717	0.1	0.257948
7.158383	0.1	0.254172
7.160050	0.1	0.249525
7.161717	0.1	0.246610
7.163383	0.1	0.245795
7.165050	0.1	0.246027
7.166717	0.1	0.246465
7.168383	0.1	0.246605
7.170050	0.1	0.246130
7.171717	0.1	0.245487
7.173383	0.1	0.245189
7.175050	0.1	0.244915
7.176717	0.1	0.245045
7.178383	0.1	0.247415
7.180050	0.1	0.253045
7.181717	0.1	0.260687
7.183383	0.1	0.268081
7.185050	0.1	0.273166
7.186717	0.1	0.274861
7.188383	0.1	0.274363
7.190050	0.1	0.274680
7.191717	0.1	0.277748
7.193383	0.1	0.282270
7.195050	0.1	0.285078
7.196717	0.1	0.284584
7.198383	0.1	0.281883
7.200050	0.1	0.279006
7.201717	0.1	0.277646
7.203383	0.1	0.278484
7.205050	0.1	0.280752
7.206717	0.1	0.283630
7.208383	0.1	0.287560
7.210050	0.1	0.292952
7.211717	0.1	0.298340
7.213383	0.1	0.301036
7.215050	0.1	0.299681
7.216717	0.1	0.295858
7.218383	0.1	0.293022
7.220050	0.1	0.293651
7.221717	0.1	0.298033
7.223383	0.1	0.305027
7.225050	0.1	0.312487
7.226717	0.1	0.317758
7.228383	0.1	0.319663
7.230050	0.1	0.320044
7.231717	0.1	0.321609
7.233383	0.1	0.324668
7.235050	0.1	0.327518
7.236717	0.1	0.329008
7.238383	0.1	0.329474
7.240050	0.1	0.330056
7.241717	0.1	0.331807
7.243383	0.1	0.335253
7.245050	0.1	0.340259
7.246717	0.1	0.346228
7.248383	0.1	0.352608
7.250050	0.1	0.358601
7.251717	0.1	0.362750
7.253383	0.1	0.364091
7.255050	0.1	0.363076
7.256717	0.1	0.360841
7.258383	0.1	0.358261
7.260050	0.1	0.355910
7.261717	0.1	0.354480
7.263383	0.1	0.354699
7.265050	0.1	0.356762
7.266717	0.1	0.359868
7.268383	0.1	0.362284
7.270050	0.1	0.362620
7.271717	0.1	0.361134
7.273383	0.1	0.359123
7.275050	0.1	0.357465
7.276717	0.1	0.356412
7.278383	0.1	0.355900
7.280050	0.1	0.355281
7.281717	0.1	0.353921
7.283383	0.1	0.351989
7.285050	0.1	0.349628
7.286717	0.1	0.346382
7.288383	0.1	0.342168
7.290050	0.1	0.337702
7.291717	0.1	0.333781
7.293383	0.1	0.331290
7.295050	0.1	0.330852
7.296717	0.1	0.331602
7.298383	0.1	0.331928
7.300050	0.1	0.331099
7.301717	0.1	0.329227
7.303383	0.1	0.326526
7.305050	0.1	0.323611
7.306717	0.1	0.321786
7.308383	0.1	0.322503
7.310050	0.1	0.326424
7.311717	0.1	0.332622
7.313383	0.1	0.338657
7.315050	0.1	0.341493
7.316717	0.1	0.339416
7.318383	0.1	0.333702
7.320050	0.1	0.327653
7.321717	0.1	0.323937
7.323383	0.1	0.323239
7.325050	0.1	0.324622
7.326717	0.1	0.326256
7.328383	0.1	0.326158
7.330050	0.1	0.323034
7.331717	0.1	0.317087
7.333383	0.1	0.309963
7.335050	0.1	0.303653
7.336717	0.1	0.299294
7.338383	0.1	0.297069
7.340050	0.1	0.296789
7.341717	0.1	0.297679
7.343383	0.1	0.298396
7.345050	0.1	0.298475
7.346717	0.1	0.298740
7.348383	0.1	0.299620
7.350050	0.1	0.300221
7.351717	0.1	0.299253
7.353383	0.1	0.296440
7.355050	0.1	0.293166
7.356717	0.1	0.291397
7.358383	0.1	0.291555
7.360050	0.1	0.292091
7.361717	0.1	0.291411
7.363383	0.1	0.289781
7.365050	0.1	0.288808
7.366717	0.1	0.289311
7.368383	0.1	0.290587
7.370050	0.1	0.291998
7.371717	0.1	0.293581
7.373383	0.1	0.294861
7.375050	0.1	0.294750
7.376717	0.1	0.292808
7.378383	0.1	0.289464
7.380050	0.1	0.285646
7.381717	0.1	0.282885
7.383383	0.1	0.282107
7.385050	0.1	0.282228
7.386717	0.1	0.281762
7.388383	0.1	0.280850
7.390050	0.1	0.280291
7.391717	0.1	0.280011
7.393383	0.1	0.279490
7.395050	0.1	0.278540
7.396717	0.1	0.277129
7.398383	0.1	0.274829
7.400050	0.1	0.270777
7.401717	0.1	0.264794
7.403383	0.1	0.258577
7.405050	0.1	0.254926
7.406717	0.1	0.255285
7.408383	0.1	0.258801
7.410050	0.1	0.263765
7.411717	0.1	0.269208
7.413383	0.1	0.275001
7.415050	0.1	0.280477
7.416717	0.1	0.283993
7.418383	0.1	0.284570
7.420050	0.1	0.282875
7.421717	0.1	0.280398
7.423383	0.1	0.278652
7.425050	0.1	0.278763
7.426717	0.1	0.280887
7.428383	0.1	0.283779
7.430050	0.1	0.285357
7.431717	0.1	0.284184
7.433383	0.1	0.280193
7.435050	0.1	0.274447
7.436717	0.1	0.268896
7.438383	0.1	0.265474
7.440050	0.1	0.264128
7.441717	0.1	0.263196
7.443383	0.1	0.261799
7.445050	0.1	0.260551
7.446717	0.1	0.260635
7.448383	0.1	0.262647
7.450050	0.1	0.265581
7.451717	0.1	0.267960
7.453383	0.1	0.269446
7.455050	0.1	0.270223
7.456717	0.1	0.270647
7.458383	0.1	0.271304
7.460050	0.1	0.271904
7.461717	0.1	0.271276
7.463383	0.1	0.268999
7.465050	0.1	0.266153
7.466717	0.1	0.264305
7.468383	0.1	0.263825
7.470050	0.1	0.263792
7.471717	0.1	0.263331
7.473383	0.1	0.262377
7.475050	0.1	0.261692
7.476717	0.1	0.262335
7.478383	0.1	0.264584
7.480050	0.1	0.267164
7.481717	0.1	0.268216
7.483383	0.1	0.267210
7.485050	0.1	0.265208
7.486717	0.1	0.263429
7.488383	0.1	0.262614
7.490050	0.1	0.263378
7.491717	0.1	0.265893
7.493383	0.1	0.269394
7.495050	0.1	0.272566
7.496717	0.1	0.274107
7.498383	0.1	0.273380
7.500050	0.1	0.270796
7.501717	0.1	0.267522
7.503383	0.1	0.265026
7.505050	0.1	0.264361
7.506717	0.1	0.265641
7.508383	0.1	0.268570
7.510050	0.1	0.273068
7.511717	0.1	0.278363
7.513383	0.1	0.282084
7.515050	0.1	0.282037
7.516717	0.1	0.278545
7.518383	0.1	0.273664
7.520050	0.1	0.268864
7.521717	0.1	0.264347
7.523383	0.1	0.260249
7.525050	0.1	0.257534
7.526717	0.1	0.257189
7.528383	0.1	0.259080
7.530050	0.1	0.262284
7.531717	0.1	0.265930
7.533383	0.1	0.269236
7.535050	0.1	0.271527
7.536717	0.1	0.272840
7.538383	0.1	0.273734
7.540050	0.1	0.273809
7.541717	0.1	0.272081
7.543383	0.1	0.268891
7.545050	0.1	0.265525
7.546717	0.1	0.262964
7.548383	0.1	0.262228
7.550050	0.1	0.264673
7.551717	0.1	0.270712
7.553383	0.1	0.278628
7.555050	0.1	0.285124
7.556717	0.1	0.287294
7.558383	0.1	0.284375
7.560050	0.1	0.277786
7.561717	0.1	0.269790
7.563383	0.1	0.262507
7.565050	0.1	0.257264
7.566717	0.1	0.253841
7.568383	0.1	0.251164
7.570050	0.1	0.248752
7.571717	0.1	0.246977
7.573383	0.1	0.246684
7.575050	0.1	0.248505
7.576717	0.1	0.252184
7.578383	0.1	0.256896
7.580050	0.1	0.261404
7.581717	0.1	0.263900
7.583383	0.1	0.263392
7.585050	0.1	0.261455
7.586717	0.1	0.260831
7.588383	0.1	0.262642
7.590050	0.1	0.266405
7.591717	0.1	0.271271
7.593383	0.1	0.275946
7.595050	0.1	0.278861
7.596717	0.1	0.279769
7.598383	0.1	0.279848
7.600050	0.1	0.279322
7.601717	0.1	0.276710
7.603383	0.1	0.271332
7.605050	0.1	0.264868
7.606717	0.1	0.259778
7.608383	0.1	0.257143
7.610050	0.1	0.256440
7.611717	0.1	0.256682
7.613383	0.1	0.257250
7.615050	0.1	0.257660
7.616717	0.1	0.257050
7.618383	0.1	0.255234
7.620050	0.1	0.254102
7.621717	0.1	0.256188
7.623383	0.1	0.262214
7.625050	0.1	0.270465
7.626717	0.1	0.277669
7.628383	0.1	0.280775
7.630050	0.1	0.279071
7.631717	0.1	0.274591
7.633383	0.1	0.270247
7.635050	0.1	0.267834
7.636717	0.1	0.267425
7.638383	0.1	0.268160
7.640050	0.1	0.269031
7.641717	0.1	0.269334
7.643383	0.1	0.269059
7.645050	0.1	0.268761
7.646717	0.1	0.268766
7.648383	0.1	0.269148
7.650050	0.1	0.270130
7.651717	0.1	0.271788
7.653383	0.1	0.273963
7.655050	0.1	0.276770
7.656717	0.1	0.280375
7.658383	0.1	0.284361
7.660050	0.1	0.288431
7.661717	0.1	0.292817
7.663383	0.1	0.297185
7.665050	0.1	0.300384
7.666717	0.1	0.301884
7.668383	0.1	0.302801
7.670050	0.1	0.304920
7.671717	0.1	0.308636
7.673383	0.1	0.312678
7.675050	0.1	0.316105
7.676717	0.1	0.319658
7.678383	0.1	0.324254
7.680050	0.1	0.329036
7.681717	0.1	0.332240
7.683383	0.1	0.333637
7.685050	0.1	0.334876
7.686717	0.1	0.337204
7.688383	0.1	0.340086
7.690050	0.1	0.342117
7.691717	0.1	0.342829
7.693383	0.1	0.343244
7.695050	0.1	0.344533
7.696717	0.1	0.346703
7.698383	0.1	0.348967
7.700050	0.1	0.350620
7.701717	0.1	0.351630
7.703383	0.1	0.352575
7.705050	0.1	0.353814
7.706717	0.1	0.355556
7.708383	0.1	0.358797
7.710050	0.1	0.364818
7.711717	0.1	0.373526
7.713383	0.1	0.383230
7.715050	0.1	0.391863
7.716717	0.1	0.397814
7.718383	0.1	0.400725
7.720050	0.1	0.401698
7.721717	0.1	0.402047
7.723383	0.1	0.402508
7.725050	0.1	0.404096
7.726717	0.1	0.408082
7.728383	0.1	0.414294
7.730050	0.1	0.420790
7.731717	0.1	0.425768
7.733383	0.1	0.429028
7.735050	0.1	0.431510
7.736717	0.1	0.433996
7.738383	0.1	0.436516
7.740050	0.1	0.438821
7.741717	0.1	0.440860
7.743383	0.1	0.442620
7.745050	0.1	0.444287
7.746717	0.1	0.446066
7.748383	0.1	0.447514
7.750050	0.1	0.447994
7.751717	0.1	0.447496
7.753383	0.1	0.446565
7.755050	0.1	0.445861
7.756717	0.1	0.445973
7.758383	0.1	0.446918
7.760050	0.1	0.447836
7.761717	0.1	0.448222
7.763383	0.1	0.448502
7.765050	0.1	0.448367
7.766717	0.1	0.446406
7.768383	0.1	0.442350
7.770050	0.1	0.437945
7.771717	0.1	0.435133
7.773383	0.1	0.434495
7.775050	0.1	0.435486
7.776717	0.1	0.437391
7.778383	0.1	0.439812
7.780050	0.1	0.442341
7.781717	0.1	0.444171
7.783383	0.1	0.443934
7.785050	0.1	0.440590
7.786717	0.1	0.434769
7.788383	0.1	0.428613
7.790050	0.1	0.424064
7.791717	0.1	0.421889
7.793383	0.1	0.421740
7.795050	0.1	0.421964
7.796717	0.1	0.420120
7.798383	0.1	0.415491
7.800050	0.1	0.410415
7.801717	0.1	0.407808
7.803383	0.1	0.408231
7.805050	0.1	0.409805
7.806717	0.1	0.410327
7.808383	0.1	0.408944
7.810050	0.1	0.406182
7.811717	0.1	0.403323
7.813383	0.1	0.401726
7.815050	0.1	0.401805
7.816717	0.1	0.402438
7.818383	0.1	0.401586
7.820050	0.1	0.397982
7.821717	0.1	0.392324
7.823383	0.1	0.386629
7.825050	0.1	0.382490
7.826717	0.1	0.379803
7.828383	0.1	0.377363
7.830050	0.1	0.374676
7.831717	0.1	0.372697
7.833383	0.1	0.372552
7.835050	0.1	0.374001
7.836717	0.1	0.375314
7.838383	0.1	0.374732
7.840050	0.1	0.371607
7.841717	0.1	0.366950
7.843383	0.1	0.363123
7.845050	0.1	0.362140
7.846717	0.1	0.364291
7.848383	0.1	0.368212
7.850050	0.1	0.372096
7.851717	0.1	0.375095
7.853383	0.1	0.377237
7.855050	0.1	0.378438
7.856717	0.1	0.378308
7.858383	0.1	0.376552
7.860050	0.1	0.373852
7.861717	0.1	0.371821
7.863383	0.1	0.371155
7.865050	0.1	0.370657
7.866717	0.1	0.368822
7.868383	0.1	0.365535
7.870050	0.1	0.361805
7.871717	0.1	0.358820
7.873383	0.1	0.357414
7.875050	0.1	0.357642
7.876717	0.1	0.358694
7.878383	0.1	0.359216
7.880050	0.1	0.358154
7.881717	0.1	0.355826
7.883383	0.1	0.353376
7.885050	0.1	0.351113
7.886717	0.1	0.348878
7.888383	0.1	0.347812
7.890050	0.1	0.349586
7.891717	0.1	0.354005
7.893383	0.1	0.358955
7.895050	0.1	0.362317
7.896717	0.1	0.363318
7.898383	0.1	0.362387
7.900050	0.1	0.360552
7.901717	0.1	0.358871
7.903383	0.1	0.357572
7.905050	0.1	0.356068
7.906717	0.1	0.353716
7.908383	0.1	0.350242
7.910050	0.1	0.346294
7.911717	0.1	0.343621
7.913383	0.1	0.343705
7.915050	0.1	0.346266
7.916717	0.1	0.349539
7.918383	0.1	0.352105
7.920050	0.1	0.354019
7.921717	0.1	0.355914
7.923383	0.1	0.357968
7.925050	0.1	0.359877
7.926717	0.1	0.361498
7.928383	0.1	0.363439
7.930050	0.1	0.366233
7.931717	0.1	0.368850
7.933383	0.1	0.369507
7.935050	0.1	0.368021
7.936717	0.1	0.365996
7.938383	0.1	0.364771
7.940050	0.1	0.364524
7.941717	0.1	0.364874
7.943383	0.1	0.365023
7.945050	0.1	0.364319
7.946717	0.1	0.363435
7.948383	0.1	0.363779
7.950050	0.1	0.365479
7.951717	0.1	0.366708
7.953383	0.1	0.366024
7.955050	0.1	0.364715
7.956717	0.1	0.365241
7.958383	0.1	0.368063
7.960050	0.1	0.371970
7.961717	0.1	0.376296
7.963383	0.1	0.380808
7.965050	0.1	0.384389
7.966717	0.1	0.385637
7.968383	0.1	0.384254
7.970050	0.1	0.380925
7.971717	0.1	0.376883
7.973383	0.1	0.373865
7.975050	0.1	0.373456
7.976717	0.1	0.375812
7.978383	0.1	0.379137
7.980050	0.1	0.381246
7.981717	0.1	0.381595
7.983383	0.1	0.381358
7.985050	0.1	0.382094
7.986717	0.1	0.384441
7.988383	0.1	0.387765
7.990050	0.1	0.391072
7.991717	0.1	0.393735
7.993383	0.1	0.395039
7.995050	0.1	0.394154
7.996717	0.1	0.391472
7.998383	0.1	0.388646
8.000050	0.1	0.386685
8.001717	0.1	0.385656
8.003383	0.1	0.385814
8.005050	0.1	0.387286
8.006717	0.1	0.389409
8.008383	0.1	0.391197
8.010050	0.1	0.391831
8.011717	0.1	0.391006
8.013383	0.1	0.389442
8.015050	0.1	0.388622
8.016717	0.1	0.389814
8.018383	0.1	0.393344
8.020050	0.1	0.398834
8.021717	0.1	0.405260
8.023383	0.1	0.410909
8.025050	0.1	0.414802
8.026717	0.1	0.417512
8.028383	0.1	0.419375
8.030050	0.1	0.419719
8.031717	0.1	0.418234
8.033383	0.1	0.415244
8.035050	0.1	0.411025
8.036717	0.1	0.405996
8.038383	0.1	0.401139
8.040050	0.1	0.397591
8.041717	0.1	0.395938
8.043383	0.1	0.395942
8.045050	0.1	0.397228
8.046717	0.1	0.400292
8.048383	0.1	0.405614
8.050050	0.1	0.412054
8.051717	0.1	0.417843
8.053383	0.1	0.421912
8.055050	0.1	0.423370
8.056717	0.1	0.421158
8.058383	0.1	0.415230
8.060050	0.1	0.407668
8.061717	0.1	0.401689
8.063383	0.1	0.399211
8.065050	0.1	0.400059
8.066717	0.1	0.402345
8.068383	0.1	0.403249
8.070050	0.1	0.401279
8.071717	0.1	0.398168
8.073383	0.1	0.396972
8.075050	0.1	0.398448
8.076717	0.1	0.400301
8.078383	0.1	0.399784
8.080050	0.1	0.396948
8.081717	0.1	0.394811
8.083383	0.1	0.396194
8.085050	0.1	0.401228
8.086717	0.1	0.407449
8.088383	0.1	0.411449
8.090050	0.1	0.410900
8.091717	0.1	0.405945
8.093383	0.1	0.398769
8.095050	0.1	0.391663
8.096717	0.1	0.386075
8.098383	0.1	0.383081
8.100050	0.1	0.383086
8.101717	0.1	0.385186
8.103383	0.1	0.387761
8.105050	0.1	0.389582
8.106717	0.1	0.390341
8.108383	0.1	0.390764
8.110050	0.1	0.392133
8.111717	0.1	0.394764
8.113383	0.1	0.397158
8.115050	0.1	0.397926
8.116717	0.1	0.397442
8.118383	0.1	0.396320
8.120050	0.1	0.394164
8.121717	0.1	0.390355
8.123383	0.1	0.384939
8.125050	0.1	0.379337
8.126717	0.1	0.376259
8.128383	0.1	0.377703
8.130050	0.1	0.382797
8.131717	0.1	0.388338
8.133383	0.1	0.391798
8.135050	0.1	0.393097
8.136717	0.1	0.392990
8.138383	0.1	0.391402
8.140050	0.1	0.388431
8.141717	0.1	0.385148
8.143383	0.1	0.382680
8.145050	0.1	0.381474
8.146717	0.1	0.381311
8.148383	0.1	0.381758
8.150050	0.1	0.382275
8.151717	0.1	0.381782
8.153383	0.1	0.378727
8.155050	0.1	0.372538
8.156717	0.1	0.364878
8.158383	0.1	0.358392
8.160050	0.1	0.354392
8.161717	0.1	0.352846
8.163383	0.1	0.353642
8.165050	0.1	0.356515
8.166717	0.1	0.360566
8.168383	0.1	0.364571
8.170050	0.1	0.367351
8.171717	0.1	0.368054
8.173383	0.1	0.366471
8.175050	0.1	0.362713
8.176717	0.1	0.357032
8.178383	0.1	0.350452
8.180050	0.1	0.344664
8.181717	0.1	0.340855
8.183383	0.1	0.339127
8.185050	0.1	0.338652
8.186717	0.1	0.338540
8.188383	0.1	0.338722
8.190050	0.1	0.339146
8.191717	0.1	0.339220
8.193383	0.1	0.338447
8.195050	0.1	0.336389
8.196717	0.1	0.332897
8.198383	0.1	0.329004
8.200050	0.1	0.326438
8.201717	0.1	0.326028
8.203383	0.1	0.327085
8.205050	0.1	0.328384
8.206717	0.1	0.329786
8.208383	0.1	0.332282
8.210050	0.1	0.336287
8.211717	0.1	0.340599
8.213383	0.1	0.343067
8.215050	0.1	0.343006
8.216717	0.1	0.342620
8.218383	0.1	0.344440
8.220050	0.1	0.348371
8.221717	0.1	0.352482
8.223383	0.1	0.354932
8.225050	0.1	0.354047
8.226717	0.1	0.349116
8.228383	0.1	0.341721
8.230050	0.1	0.334713
8.231717	0.1	0.329958
8.233383	0.1	0.327663
8.235050	0.1	0.327071
8.236717	0.1	0.327313
8.238383	0.1	0.328091
8.240050	0.1	0.329623
8.241717	0.1	0.331798
8.243383	0.1	0.333614
8.245050	0.1	0.334219
8.246717	0.1	0.334079
8.248383	0.1	0.334424
8.250050	0.1	0.336207
8.251717	0.1	0.339309
8.253383	0.1	0.342238
8.255050	0.1	0.343602
8.256717	0.1	0.343705
8.258383	0.1	0.343700
8.260050	0.1	0.344254
8.261717	0.1	0.345502
8.263383	0.1	0.347267
8.265050	0.1	0.349232
8.266717	0.1	0.351220
8.268383	0.1	0.353381
8.270050	0.1	0.356091
8.271717	0.1	0.359504
8.273383	0.1	0.363323
8.275050	0.1	0.366797
8.276717	0.1	0.368631
8.278383	0.1	0.367789
8.280050	0.1	0.365069
8.281717	0.1	0.362708
8.283383	0.1	0.361800
8.285050	0.1	0.361516
8.286717	0.1	0.361125
8.288383	0.1	0.361297
8.290050	0.1	0.362718
8.291717	0.1	0.364562
8.293383	0.1	0.365712
8.295050	0.1	0.366666
8.296717	0.1	0.368883
8.298383	0.1	0.373358
8.300050	0.1	0.380287
8.301717	0.1	0.388841
8.303383	0.1	0.397181
8.305050	0.1	0.403165
8.306717	0.1	0.404841
8.308383	0.1	0.401279
8.310050	0.1	0.393619
8.311717	0.1	0.384552
8.313383	0.1	0.376902
8.315050	0.1	0.372701
8.316717	0.1	0.372189
8.318383	0.1	0.373726
8.320050	0.1	0.375309
8.321717	0.1	0.375686
8.323383	0.1	0.374517
8.325050	0.1	0.372222
8.326717	0.1	0.369479
8.328383	0.1	0.367067
8.330050	0.1	0.365460
8.331717	0.1	0.364310
8.333383	0.1	0.363123
8.335050	0.1	0.362094
8.336717	0.1	0.361381
8.338383	0.1	0.359737
8.340050	0.1	0.355639
8.341717	0.1	0.349618
8.343383	0.1	0.343644
8.345050	0.1	0.338745
8.346717	0.1	0.334531
8.348383	0.1	0.330210
8.350050	0.1	0.325525
8.351717	0.1	0.321176
8.353383	0.1	0.318023
8.355050	0.1	0.315881
8.356717	0.1	0.313991
8.358383	0.1	0.312380
8.360050	0.1	0.311695
8.361717	0.1	0.312105
8.363383	0.1	0.312948
8.365050	0.1	0.313520
8.366717	0.1	0.313502
8.368383	0.1	0.312696
8.370050	0.1	0.311453
8.371717	0.1	0.311020
8.373383	0.1	0.312468
8.375050	0.1	0.315034
8.376717	0.1	0.316487
8.378383	0.1	0.315486
8.380050	0.1	0.312347
8.381717	0.1	0.308077
8.383383	0.1	0.303774
8.385050	0.1	0.299835
8.386717	0.1	0.295588
8.388383	0.1	0.290624
8.390050	0.1	0.286126
8.391717	0.1	0.283993
8.393383	0.1	0.285301
8.395050	0.1	0.289874
8.396717	0.1	0.296254
8.398383	0.1	0.301911
8.400050	0.1	0.304813
8.401717	0.1	0.305013
8.403383	0.1	0.304105
8.405050	0.1	0.303532
8.406717	0.1	0.303746
8.408383	0.1	0.304226
8.410050	0.1	0.304002
8.411717	0.1	0.302577
8.413383	0.1	0.300212
8.415050	0.1	0.297371
8.416717	0.1	0.294535
8.418383	0.1	0.292030
8.420050	0.1	0.289679
8.421717	0.1	0.286880
8.423383	0.1	0.283308
8.425050	0.1	0.279709
8.426717	0.1	0.277390
8.428383	0.1	0.276999
8.430050	0.1	0.278698
8.431717	0.1	0.282521
8.433383	0.1	0.287178
8.435050	0.1	0.290074
8.436717	0.1	0.289325
8.438383	0.1	0.284864
8.440050	0.1	0.278298
8.441717	0.1	0.272454
8.443383	0.1	0.269851
8.445050	0.1	0.271238
8.446717	0.1	0.275890
8.448383	0.1	0.282340
8.450050	0.1	0.288431
8.451717	0.1	0.291830
8.453383	0.1	0.291555
8.455050	0.1	0.289027
8.456717	0.1	0.286354
8.458383	0.1	0.283523
8.460050	0.1	0.278978
8.461717	0.1	0.272957
8.463383	0.1	0.267923
8.465050	0.1	0.265902
8.466717	0.1	0.267006
8.468383	0.1	0.269995
8.470050	0.1	0.273506
8.471717	0.1	0.277171
8.473383	0.1	0.280892
8.475050	0.1	0.283406
8.476717	0.1	0.283411
8.478383	0.1	0.281166
8.480050	0.1	0.278144
8.481717	0.1	0.275983
8.483383	0.1	0.276025
8.485050	0.1	0.278670
8.486717	0.1	0.282135
8.488383	0.1	0.283495
8.490050	0.1	0.282000
8.491717	0.1	0.279457
8.493383	0.1	0.277162
8.495050	0.1	0.274819
8.496717	0.1	0.272184
8.498383	0.1	0.269841
8.500050	0.1	0.268379
8.501717	0.1	0.268007
8.503383	0.1	0.269026
8.505050	0.1	0.271508
8.506717	0.1	0.274498
8.508383	0.1	0.276677
8.510050	0.1	0.277488
8.511717	0.1	0.276938
8.513383	0.1	0.275210
8.515050	0.1	0.272710
8.516717	0.1	0.270265
8.518383	0.1	0.269008
8.520050	0.1	0.269315
8.521717	0.1	0.270070
8.523383	0.1	0.269990
8.525050	0.1	0.269134
8.526717	0.1	0.268403
8.528383	0.1	0.268458
8.530050	0.1	0.269809
8.531717	0.1	0.272961
8.533383	0.1	0.277339
8.535050	0.1	0.281236
8.536717	0.1	0.283527
8.538383	0.1	0.284184
8.540050	0.1	0.283103
8.541717	0.1	0.280314
8.543383	0.1	0.277250
8.545050	0.1	0.275956
8.546717	0.1	0.276971
8.548383	0.1	0.279155
8.550050	0.1	0.281665
8.551717	0.1	0.285064
8.553383	0.1	0.290126
8.555050	0.1	0.296137
8.556717	0.1	0.301488
8.558383	0.1	0.305306
8.560050	0.1	0.307327
8.561717	0.1	0.307634
8.563383	0.1	0.307215
8.565050	0.1	0.307290
8.566717	0.1	0.307858
8.568383	0.1	0.307965
8.570050	0.1	0.307285
8.571717	0.1	0.306680
8.573383	0.1	0.307295
8.575050	0.1	0.309353
8.576717	0.1	0.311905
8.578383	0.1	0.313800
8.580050	0.1	0.314778
8.581717	0.1	0.315635
8.583383	0.1	0.317250
8.585050	0.1	0.319467
8.586717	0.1	0.321916
8.588383	0.1	0.324808
8.590050	0.1	0.327905
8.591717	0.1	0.330154
8.593383	0.1	0.330484
8.595050	0.1	0.328138
8.596717	0.1	0.323048
8.598383	0.1	0.316473
8.600050	0.1	0.310726
8.601717	0.1	0.307872
8.603383	0.1	0.308240
8.605050	0.1	0.310517
8.606717	0.1	0.313111
8.608383	0.1	0.315313
8.610050	0.1	0.317185
8.611717	0.1	0.318722
8.613383	0.1	0.319844
8.615050	0.1	0.321059
8.616717	0.1	0.323225
8.618383	0.1	0.326503
8.620050	0.1	0.330009
8.621717	0.1	0.332794
8.623383	0.1	0.334685
8.625050	0.1	0.335705
8.626717	0.1	0.335481
8.628383	0.1	0.333469
8.630050	0.1	0.329576
8.631717	0.1	0.324803
8.633383	0.1	0.320631
8.635050	0.1	0.317777
8.636717	0.1	0.316170
8.638383	0.1	0.315495
8.640050	0.1	0.315299
8.641717	0.1	0.315174
8.643383	0.1	0.314941
8.645050	0.1	0.314475
8.646717	0.1	0.313707
8.648383	0.1	0.312682
8.650050	0.1	0.311257
8.651717	0.1	0.309120
8.653383	0.1	0.306088
8.655050	0.1	0.302359
8.656717	0.1	0.298400
8.658383	0.1	0.294587
8.660050	0.1	0.291071
8.661717	0.1	0.287676
8.663383	0.1	0.284328
8.665050	0.1	0.281502
8.666717	0.1	0.279094
8.668383	0.1	0.276309
8.670050	0.1	0.273311
8.671717	0.1	0.270838
8.673383	0.1	0.268938
8.675050	0.1	0.267103
8.676717	0.1	0.264402
8.678383	0.1	0.259648
8.680050	0.1	0.252640
8.681717	0.1	0.245101
8.683383	0.1	0.239327
8.685050	0.1	0.236114
8.686717	0.1	0.234596
8.688383	0.1	0.233767
8.690050	0.1	0.233278
8.691717	0.1	0.233115
8.693383	0.1	0.233031
8.695050	0.1	0.231750
8.696717	0.1	0.227122
8.698383	0.1	0.218269
8.700050	0.1	0.207378
8.701717	0.1	0.198539
8.703383	0.1	0.194558
8.705050	0.1	0.194614
8.706717	0.1	0.195522
8.708383	0.1	0.195219
8.710050	0.1	0.193832
8.711717	0.1	0.192057
8.713383	0.1	0.190237
8.715050	0.1	0.188448
8.716717	0.1	0.186632
8.718383	0.1	0.184425
8.720050	0.1	0.181496
8.721717	0.1	0.178507
8.723383	0.1	0.176984
8.725050	0.1	0.177762
8.726717	0.1	0.180309
8.728383	0.1	0.183498
8.730050	0.1	0.186339
8.731717	0.1	0.187811
8.733383	0.1	0.187187
8.735050	0.1	0.184765
8.736717	0.1	0.181100
8.738383	0.1	0.175931
8.740050	0.1	0.168742
8.741717	0.1	0.159955
8.743383	0.1	0.151205
8.745050	0.1	0.144518
8.746717	0.1	0.141393
8.748383	0.1	0.142180
8.750050	0.1	0.145845
8.751717	0.1	0.150180
8.753383	0.1	0.152723
8.755050	0.1	0.152299
8.756717	0.1	0.149463
8.758383	0.1	0.145864
8.760050	0.1	0.143019
8.761717	0.1	0.140937
8.763383	0.1	0.138655
8.765050	0.1	0.135945
8.766717	0.1	0.133296
8.768383	0.1	0.131042
8.770050	0.1	0.129230
8.771717	0.1	0.127559
8.773383	0.1	0.124960
8.775050	0.1	0.120695
8.776717	0.1	0.116406
8.778383	0.1	0.115493
8.780050	0.1	0.119777
8.781717	0.1	0.127596
8.783383	0.1	0.134949
8.785050	0.1	0.138632
8.786717	0.1	0.138478
8.788383	0.1	0.136318
8.790050	0.1	0.133365
8.791717	0.1	0.129789
8.793383	0.1	0.125947
8.795050	0.1	0.122916
8.796717	0.1	0.121742
8.798383	0.1	0.122110
8.800050	0.1	0.122115
8.801717	0.1	0.119973
8.803383	0.1	0.116150
8.805050	0.1	0.113402
8.806717	0.1	0.114478
8.808383	0.1	0.119749
8.810050	0.1	0.126953
8.811717	0.1	0.132769
8.813383	0.1	0.134693
8.815050	0.1	0.132360
8.816717	0.1	0.128089
8.818383	0.1	0.125174
8.820050	0.1	0.125365
8.821717	0.1	0.127931
8.823383	0.1	0.130711
8.825050	0.1	0.132336
8.826717	0.1	0.133109
8.828383	0.1	0.133710
8.830050	0.1	0.133961
8.831717	0.1	0.133151
8.833383	0.1	0.130730
8.835050	0.1	0.126958
8.836717	0.1	0.123219
8.838383	0.1	0.121016
8.840050	0.1	0.120541
8.841717	0.1	0.120443
8.843383	0.1	0.119135
8.845050	0.1	0.116415
8.846717	0.1	0.113593
8.848383	0.1	0.112117
8.850050	0.1	0.112499
8.851717	0.1	0.114394
8.853383	0.1	0.117160
8.855050	0.1	0.120373
8.856717	0.1	0.124071
8.858383	0.1	0.128206
8.860050	0.1	0.132183
8.861717	0.1	0.135405
8.863383	0.1	0.137840
8.865050	0.1	0.139973
8.866717	0.1	0.142148
8.868383	0.1	0.143745
8.870050	0.1	0.143577
8.871717	0.1	0.141300
8.873383	0.1	0.137943
8.875050	0.1	0.134571
8.876717	0.1	0.131312
8.878383	0.1	0.128676
8.880050	0.1	0.128383
8.881717	0.1	0.131540
8.883383	0.1	0.136904
8.885050	0.1	0.141510
8.886717	0.1	0.142567
8.888383	0.1	0.139116
8.890050	0.1	0.132821
8.891717	0.1	0.126492
8.893383	0.1	0.121281
8.895050	0.1	0.116373
8.896717	0.1	0.111437
8.898383	0.1	0.107680
8.900050	0.1	0.106501
8.901717	0.1	0.108276
8.903383	0.1	0.112336
8.905050	0.1	0.117649
8.906717	0.1	0.123335
8.908383	0.1	0.128536
8.910050	0.1	0.132034
8.911717	0.1	0.132564
8.913383	0.1	0.129780
8.915050	0.1	0.124723
8.916717	0.1	0.119442
8.918383	0.1	0.115572
8.920050	0.1	0.113198
8.921717	0.1	0.111335
8.923383	0.1	0.109202
8.925050	0.1	0.107102
8.926717	0.1	0.106571
8.928383	0.1	0.108765
8.930050	0.1	0.112606
8.931717	0.1	0.115819
8.933383	0.1	0.116918
8.935050	0.1	0.115666
8.936717	0.1	0.112434
8.938383	0.1	0.107773
8.940050	0.1	0.102776
8.941717	0.1	0.098990
8.943383	0.1	0.097277
8.945050	0.1	0.097351
8.946717	0.1	0.098837
8.948383	0.1	0.102208
8.950050	0.1	0.107558
8.951717	0.1	0.113454
8.953383	0.1	0.118371
8.955050	0.1	0.121770
8.956717	0.1	0.123000
8.958383	0.1	0.121449
8.960050	0.1	0.118013
8.961717	0.1	0.114539
8.963383	0.1	0.112145
8.965050	0.1	0.110799
8.966717	0.1	0.109496
8.968383	0.1	0.107237
8.970050	0.1	0.104262
8.971717	0.1	0.101817
8.973383	0.1	0.101048
8.975050	0.1	0.102394
8.976717	0.1	0.105225
8.978383	0.1	0.108071
8.980050	0.1	0.109957
8.981717	0.1	0.111009
8.983383	0.1	0.111749
8.985050	0.1	0.112820
8.986717	0.1	0.114539
8.988383	0.1	0.116401
8.990050	0.1	0.117570
8.991717	0.1	0.117533
8.993383	0.1	0.115936
8.995050	0.1	0.112723
8.996717	0.1	0.108341
8.998383	0.1	0.103181
9.000050	0.1	0.097654
9.001717	0.1	0.093044
9.003383	0.1	0.090697
9.005050	0.1	0.091000
9.006717	0.1	0.093807
9.008383	0.1	0.098445
9.010050	0.1	0.103205
9.011717	0.1	0.106185
9.013383	0.1	0.106278
9.015050	0.1	0.103409
9.016717	0.1	0.098646
9.018383	0.1	0.093966
9.020050	0.1	0.091284
9.021717	0.1	0.090939
9.023383	0.1	0.090953
9.025050	0.1	0.089002
9.026717	0.1	0.085221
9.028383	0.1	0.081579
9.030050	0.1	0.079200
9.031717	0.1	0.078091
9.033383	0.1	0.078538
9.035050	0.1	0.081081
9.036717	0.1	0.085598
9.038383	0.1	0.090757
9.040050	0.1	0.094348
9.041717	0.1	0.094459
9.043383	0.1	0.090511
9.045050	0.1	0.083717
9.046717	0.1	0.076820
9.048383	0.1	0.072615
9.050050	0.1	0.072382
9.051717	0.1	0.075311
9.053383	0.1	0.079069
9.055050	0.1	0.080955
9.056717	0.1	0.079297
9.058383	0.1	0.074417
9.060050	0.1	0.068508
9.061717	0.1	0.064475
9.063383	0.1	0.064396
9.065050	0.1	0.068396
9.066717	0.1	0.074827
9.068383	0.1	0.081696
9.070050	0.1	0.088122
9.071717	0.1	0.094217
9.073383	0.1	0.099135
9.075050	0.1	0.100709
9.076717	0.1	0.097812
9.078383	0.1	0.091526
9.080050	0.1	0.083749
9.081717	0.1	0.076476
9.083383	0.1	0.071926
9.085050	0.1	0.071260
9.086717	0.1	0.073584
9.088383	0.1	0.077002
9.090050	0.1	0.079786
9.091717	0.1	0.080639
9.093383	0.1	0.079274
9.095050	0.1	0.076452
9.096717	0.1	0.073030
9.098383	0.1	0.069612
9.100050	0.1	0.067204
9.101717	0.1	0.067232
9.103383	0.1	0.069905
9.105050	0.1	0.073304
9.106717	0.1	0.075162
9.108383	0.1	0.074455
9.110050	0.1	0.070920
9.111717	0.1	0.065025
9.113383	0.1	0.058967
9.115050	0.1	0.056303
9.116717	0.1	0.059386
9.118383	0.1	0.066748
9.120050	0.1	0.073505
9.121717	0.1	0.074990
9.123383	0.1	0.070008
9.125050	0.1	0.060867
9.126717	0.1	0.051241
9.128383	0.1	0.044391
9.130050	0.1	0.042240
9.131717	0.1	0.044694
9.133383	0.1	0.049802
9.135050	0.1	0.054976
9.136717	0.1	0.058478
9.138383	0.1	0.060126
9.140050	0.1	0.060648
9.141717	0.1	0.060755
9.143383	0.1	0.061053
9.145050	0.1	0.061849
9.146717	0.1	0.062701
9.148383	0.1	0.062776
9.150050	0.1	0.061649
9.151717	0.1	0.059083
9.153383	0.1	0.055046
9.155050	0.1	0.050347
9.156717	0.1	0.046487
9.158383	0.1	0.044908
9.160050	0.1	0.046291
9.161717	0.1	0.049733
9.163383	0.1	0.052885
9.165050	0.1	0.053318
9.166717	0.1	0.050343
9.168383	0.1	0.045607
9.170050	0.1	0.041737
9.171717	0.1	0.040620
9.173383	0.1	0.042552
9.175050	0.1	0.046110
9.176717	0.1	0.048797
9.178383	0.1	0.048410
9.180050	0.1	0.044499
9.181717	0.1	0.038301
9.183383	0.1	0.031646
9.185050	0.1	0.026305
9.186717	0.1	0.023171
9.188383	0.1	0.021718
9.190050	0.1	0.020722
9.191717	0.1	0.019614
9.193383	0.1	0.019302
9.195050	0.1	0.020848
9.196717	0.1	0.023847
9.198383	0.1	0.027316
9.200050	0.1	0.031008
9.201717	0.1	0.034501
9.203383	0.1	0.036084
9.205050	0.1	0.033984
9.206717	0.1	0.028582
9.208383	0.1	0.022817
9.210050	0.1	0.020149
9.211717	0.1	0.022287
9.213383	0.1	0.028447
9.215050	0.1	0.035930
9.216717	0.1	0.042026
9.218383	0.1	0.045649
9.220050	0.1	0.046468
9.221717	0.1	0.043735
9.223383	0.1	0.037658
9.225050	0.1	0.030617
9.226717	0.1	0.025500
9.228383	0.1	0.023749
9.230050	0.1	0.025467
9.231717	0.1	0.029900
9.233383	0.1	0.035106
9.235050	0.1	0.038650
9.236717	0.1	0.039111
9.238383	0.1	0.036294
9.240050	0.1	0.031167
9.241717	0.1	0.025989
9.243383	0.1	0.022957
9.245050	0.1	0.022464
9.246717	0.1	0.023688
9.248383	0.1	0.026324
9.250050	0.1	0.030287
9.251717	0.1	0.034585
9.253383	0.1	0.038166
9.255050	0.1	0.040852
9.256717	0.1	0.042687
9.258383	0.1	0.043600
9.260050	0.1	0.043893
9.261717	0.1	0.044154
9.263383	0.1	0.044624
9.265050	0.1	0.045444
9.266717	0.1	0.047046
9.268383	0.1	0.050250
9.270050	0.1	0.055502
9.271717	0.1	0.061397
9.273383	0.1	0.065416
9.275050	0.1	0.066753
9.276717	0.1	0.066618
9.278383	0.1	0.066417
9.280050	0.1	0.066711
9.281717	0.1	0.067092
9.283383	0.1	0.066748
9.285050	0.1	0.065658
9.286717	0.1	0.064727
9.288383	0.1	0.064494
9.290050	0.1	0.064503
9.291717	0.1	0.064252
9.293383	0.1	0.064066
9.295050	0.1	0.064997
9.296717	0.1	0.068117
9.298383	0.1	0.073225
9.300050	0.1	0.078739
9.301717	0.1	0.083540
9.303383	0.1	0.087535
9.305050	0.1	0.090338
9.306717	0.1	0.091349
9.308383	0.1	0.090743
9.310050	0.1	0.088755
9.311717	0.1	0.084867
9.313383	0.1	0.079023
9.315050	0.1	0.072978
9.316717	0.1	0.069845
9.318383	0.1	0.071921
9.320050	0.1	0.078590
9.321717	0.1	0.086837
9.323383	0.1	0.093845
9.325050	0.1	0.098292
9.326717	0.1	0.099917
9.328383	0.1	0.098781
9.330050	0.1	0.095260
9.331717	0.1	0.091349
9.333383	0.1	0.090222
9.335050	0.1	0.092895
9.336717	0.1	0.096974
9.338383	0.1	0.099679
9.340050	0.1	0.100057
9.341717	0.1	0.097938
9.343383	0.1	0.093281
9.345050	0.1	0.087284
9.346717	0.1	0.082548
9.348383	0.1	0.081984
9.350050	0.1	0.086743
9.351717	0.1	0.094608
9.353383	0.1	0.102040
9.355050	0.1	0.107544
9.356717	0.1	0.111624
9.358383	0.1	0.114888
9.360050	0.1	0.117794
9.361717	0.1	0.120574
9.363383	0.1	0.122720
9.365050	0.1	0.123861
9.366717	0.1	0.124862
9.368383	0.1	0.126930
9.370050	0.1	0.129798
9.371717	0.1	0.131899
9.373383	0.1	0.132625
9.375050	0.1	0.133109
9.376717	0.1	0.134436
9.378383	0.1	0.136355
9.380050	0.1	0.137752
9.381717	0.1	0.137645
9.383383	0.1	0.135917
9.385050	0.1	0.133435
9.386717	0.1	0.131167
9.388383	0.1	0.129454
9.390050	0.1	0.128928
9.391717	0.1	0.130800
9.393383	0.1	0.135186
9.395050	0.1	0.140956
9.396717	0.1	0.147303
9.398383	0.1	0.153277
9.400050	0.1	0.156900
9.401717	0.1	0.157068
9.403383	0.1	0.155009
9.405050	0.1	0.152779
9.406717	0.1	0.151498
9.408383	0.1	0.151070
9.410050	0.1	0.150511
9.411717	0.1	0.148704
9.413383	0.1	0.145598
9.415050	0.1	0.142525
9.416717	0.1	0.141179
9.418383	0.1	0.142627
9.420050	0.1	0.146599
9.421717	0.1	0.150944
9.423383	0.1	0.152937
9.425050	0.1	0.151997
9.426717	0.1	0.150534
9.428383	0.1	0.151508
9.430050	0.1	0.155671
9.431717	0.1	0.161640
9.433383	0.1	0.167415
9.435050	0.1	0.171075
9.436717	0.1	0.171401
9.438383	0.1	0.168541
9.440050	0.1	0.164192
9.441717	0.1	0.161002
9.443383	0.1	0.160914
9.445050	0.1	0.163522
9.446717	0.1	0.166879
9.448383	0.1	0.169626
9.450050	0.1	0.171731
9.451717	0.1	0.173920
9.453383	0.1	0.176490
9.455050	0.1	0.178786
9.456717	0.1	0.180397
9.458383	0.1	0.182125
9.460050	0.1	0.184719
9.461717	0.1	0.187312
9.463383	0.1	0.188258
9.465050	0.1	0.187173
9.466717	0.1	0.184937
9.468383	0.1	0.182381
9.470050	0.1	0.180434
9.471717	0.1	0.180411
9.473383	0.1	0.182842
9.475050	0.1	0.186786
9.476717	0.1	0.190423
9.478383	0.1	0.191811
9.480050	0.1	0.189818
9.481717	0.1	0.184807
9.483383	0.1	0.178246
9.485050	0.1	0.171852
9.486717	0.1	0.167149
9.488383	0.1	0.165640
9.490050	0.1	0.168444
9.491717	0.1	0.174930
9.493383	0.1	0.182716
9.495050	0.1	0.189184
9.496717	0.1	0.193007
9.498383	0.1	0.194306
9.500050	0.1	0.193985
9.501717	0.1	0.193012
9.503383	0.1	0.191699
9.505050	0.1	0.190167
9.506717	0.1	0.189063
9.508383	0.1	0.189054
9.510050	0.1	0.189980
9.511717	0.1	0.191028
9.513383	0.1	0.191801
9.515050	0.1	0.192774
9.516717	0.1	0.194381
9.518383	0.1	0.196570
9.520050	0.1	0.199135
9.521717	0.1	0.201669
9.523383	0.1	0.203536
9.525050	0.1	0.204714
9.526717	0.1	0.205892
9.528383	0.1	0.207252
9.530050	0.1	0.207867
9.531717	0.1	0.206269
9.533383	0.1	0.201762
9.535050	0.1	0.195876
9.536717	0.1	0.191759
9.538383	0.1	0.191685
9.540050	0.1	0.195941
9.541717	0.1	0.203168
9.543383	0.1	0.210600
9.545050	0.1	0.215261
9.546717	0.1	0.216127
9.548383	0.1	0.214884
9.550050	0.1	0.214726
9.551717	0.1	0.217990
9.553383	0.1	0.224407
9.555050	0.1	0.231774
9.556717	0.1	0.237944
9.558383	0.1	0.241739
9.560050	0.1	0.243010
9.561717	0.1	0.242675
9.563383	0.1	0.242162
9.565050	0.1	0.242782
9.566717	0.1	0.244956
9.568383	0.1	0.247429
9.570050	0.1	0.248663
9.571717	0.1	0.249059
9.573383	0.1	0.250386
9.575050	0.1	0.253688
9.576717	0.1	0.258638
9.578383	0.1	0.263820
9.580050	0.1	0.267709
9.581717	0.1	0.270158
9.583383	0.1	0.272053
9.585050	0.1	0.273702
9.586717	0.1	0.275420
9.588383	0.1	0.278363
9.590050	0.1	0.283280
9.591717	0.1	0.289325
9.593383	0.1	0.294484
9.595050	0.1	0.297180
9.596717	0.1	0.298000
9.598383	0.1	0.299197
9.600050	0.1	0.302130
9.601717	0.1	0.306135
9.603383	0.1	0.310005
9.605050	0.1	0.313572
9.606717	0.1	0.317572
9.608383	0.1	0.322629
9.610050	0.1	0.329027
9.611717	0.1	0.336762
9.613383	0.1	0.344855
9.615050	0.1	0.351314
9.616717	0.1	0.354764
9.618383	0.1	0.355747
9.620050	0.1	0.355919
9.621717	0.1	0.356934
9.623383	0.1	0.359602
9.625050	0.1	0.363053
9.626717	0.1	0.365446
9.628383	0.1	0.365875
9.630050	0.1	0.365064
9.631717	0.1	0.364548
9.633383	0.1	0.365404
9.635050	0.1	0.367365
9.636717	0.1	0.369460
9.638383	0.1	0.371612
9.640050	0.1	0.374326
9.641717	0.1	0.377730
9.643383	0.1	0.381726
9.645050	0.1	0.385954
9.646717	0.1	0.389535
9.648383	0.1	0.391491
9.650050	0.1	0.391398
9.651717	0.1	0.389791
9.653383	0.1	0.388175
9.655050	0.1	0.387533
9.656717	0.1	0.387118
9.658383	0.1	0.386061
9.660050	0.1	0.384939
9.661717	0.1	0.384562
9.663383	0.1	0.384692
9.665050	0.1	0.384646
9.666717	0.1	0.384315
9.668383	0.1	0.383765
9.670050	0.1	0.382611
9.671717	0.1	0.380673
9.673383	0.1	0.378448
9.675050	0.1	0.376580
9.676717	0.1	0.375691
9.678383	0.1	0.376529
9.680050	0.1	0.379449
9.681717	0.1	0.383393
9.683383	0.1	0.386084
9.685050	0.1	0.385712
9.686717	0.1	0.382434
9.688383	0.1	0.377605
9.690050	0.1	0.372622
9.691717	0.1	0.369237
9.693383	0.1	0.368808
9.695050	0.1	0.370401
9.696717	0.1	0.371290
9.698383	0.1	0.369609
9.700050	0.1	0.366061
9.701717	0.1	0.363006
9.703383	0.1	0.362308
9.705050	0.1	0.364180
9.706717	0.1	0.367085
9.708383	0.1	0.368911
9.710050	0.1	0.369046
9.711717	0.1	0.368627
9.713383	0.1	0.368818
9.715050	0.1	0.369647
9.716717	0.1	0.370392
9.718383	0.1	0.370485
9.720050	0.1	0.370112
9.721717	0.1	0.369907
9.723383	0.1	0.370122
9.725050	0.1	0.370233
9.726717	0.1	0.369493
9.728383	0.1	0.367532
9.730050	0.1	0.364599
9.731717	0.1	0.361572
9.733383	0.1	0.359737
9.735050	0.1	0.359970
9.736717	0.1	0.361926
9.738383	0.1	0.363900
9.740050	0.1	0.364156
9.741717	0.1	0.362187
9.743383	0.1	0.358527
9.745050	0.1	0.354126
9.746717	0.1	0.350014
9.748383	0.1	0.347197
9.750050	0.1	0.346699
9.751717	0.1	0.349316
9.753383	0.1	0.354699
9.755050	0.1	0.360752
9.756717	0.1	0.364771
9.758383	0.1	0.365661
9.760050	0.1	0.364706
9.761717	0.1	0.363886
9.763383	0.1	0.364031
9.765050	0.1	0.364594
9.766717	0.1	0.364860
9.768383	0.1	0.365106
9.770050	0.1	0.366382
9.771717	0.1	0.368888
9.773383	0.1	0.371230
9.775050	0.1	0.372133
9.776717	0.1	0.372408
9.778383	0.1	0.373800
9.780050	0.1	0.376012
9.781717	0.1	0.376673
9.783383	0.1	0.374606
9.785050	0.1	0.371002
9.786717	0.1	0.367393
9.788383	0.1	0.364380
9.790050	0.1	0.361875
9.791717	0.1	0.359686
9.793383	0.1	0.358028
9.795050	0.1	0.357353
9.796717	0.1	0.358000
9.798383	0.1	0.360087
9.800050	0.1	0.362955
9.801717	0.1	0.365125
9.803383	0.1	0.365702
9.805050	0.1	0.365437
9.806717	0.1	0.365945
9.808383	0.1	0.368059
9.810050	0.1	0.371262
9.811717	0.1	0.374196
9.813383	0.1	0.375351
9.815050	0.1	0.374019
9.816717	0.1	0.370699
9.818383	0.1	0.366536
9.820050	0.1	0.362820
9.821717	0.1	0.360673
9.823383	0.1	0.360524
9.825050	0.1	0.362243
9.826717	0.1	0.365437
9.828383	0.1	0.368902
9.830050	0.1	0.370843
9.831717	0.1	0.370354
9.833383	0.1	0.367574
9.835050	0.1	0.362848
9.836717	0.1	0.356473
9.838383	0.1	0.349041
9.840050	0.1	0.341944
9.841717	0.1	0.337209
9.843383	0.1	0.336249
9.845050	0.1	0.338485
9.846717	0.1	0.342019
9.848383	0.1	0.345604
9.850050	0.1	0.348845
9.851717	0.1	0.351365
9.853383	0.1	0.353171
9.855050	0.1	0.355155
9.856717	0.1	0.358005
9.858383	0.1	0.361064
9.860050	0.1	0.363197
9.861717	0.1	0.364031
9.863383	0.1	0.363979
9.865050	0.1	0.363477
9.866717	0.1	0.362648
9.868383	0.1	0.361768
9.870050	0.1	0.361740
9.871717	0.1	0.363728
9.873383	0.1	0.368105
9.875050	0.1	0.373498
9.876717	0.1	0.377069
9.878383	0.1	0.376552
9.880050	0.1	0.372212
9.881717	0.1	0.366555
9.883383	0.1	0.362252
9.885050	0.1	0.360324
9.886717	0.1	0.359965
9.888383	0.1	0.359830
9.890050	0.1	0.359155
9.891717	0.1	0.357777
9.893383	0.1	0.355877
9.895050	0.1	0.353553
9.896717	0.1	0.350508
9.898383	0.1	0.346573
9.900050	0.1	0.342689
9.901717	0.1	0.340864
9.903383	0.1	0.342210
9.905050	0.1	0.344934
9.906717	0.1	0.345833
9.908383	0.1	0.343989
9.910050	0.1	0.341232
9.911717	0.1	0.339304
9.913383	0.1	0.338359
9.915050	0.1	0.337828
9.916717	0.1	0.337171
9.918383	0.1	0.335760
9.920050	0.1	0.333176
9.921717	0.1	0.330172
9.923383	0.1	0.328310
9.925050	0.1	0.328277
9.926717	0.1	0.329223
9.928383	0.1	0.329935
9.930050	0.1	0.329767
9.931717	0.1	0.328529
9.933383	0.1	0.326335
9.935050	0.1	0.323555
9.936717	0.1	0.320328
9.938383	0.1	0.316394
9.940050	0.1	0.311858
9.941717	0.1	0.307504
9.943383	0.1	0.304258
9.945050	0.1	0.303034
9.946717	0.1	0.304035
9.948383	0.1	0.305809
9.950050	0.1	0.306307
9.951717	0.1	0.304747
9.953383	0.1	0.302037
9.955050	0.1	0.299355
9.956717	0.1	0.296519
9.958383	0.1	0.292766
9.960050	0.1	0.288510
9.961717	0.1	0.284738
9.963383	0.1	0.281539
9.965050	0.1	0.278386
9.966717	0.1	0.274940
9.968383	0.1	0.271127
9.970050	0.1	0.267094
9.971717	0.1	0.263518
9.973383	0.1	0.261646
9.975050	0.1	0.262456
9.976717	0.1	0.265613
9.978383	0.1	0.269185
9.980050	0.1	0.270684
9.981717	0.1	0.268552
9.983383	0.1	0.262968
9.985050	0.1	0.255834
9.986717	0.1	0.249571
9.988383	0.1	0.245254
9.990050	0.1	0.242442
9.991717	0.1	0.240938
9.993383	0.1	0.241389
9.995050	0.1	0.243899
9.996717	0.1	0.247373
9.998383	0.1	0.250144
10.000050	0.1	0.250209
10.001717	0.1	0.246335
10.003383	0.1	0.240034
10.005050	0.1	0.234549
10.006717	0.1	0.231047
10.008383	0.1	0.227718
10.010050	0.1	0.223070
10.011717	0.1	0.218251
10.013383	0.1	0.215881
10.015050	0.1	0.217189
10.016717	0.1	0.220598
10.018383	0.1	0.222940
10.020050	0.1	0.222176
10.021717	0.1	0.219252
10.023383	0.1	0.216924
10.025050	0.1	0.217245
10.026717	0.1	0.220630
10.028383	0.1	0.225869
10.030050	0.1	0.230791
10.031717	0.1	0.234088
10.033383	0.1	0.236090
10.035050	0.1	0.237259
10.036717	0.1	0.237273
10.038383	0.1	0.235727
10.040050	0.1	0.232519
10.041717	0.1	0.227802
10.043383	0.1	0.222442
10.045050	0.1	0.217678
10.046717	0.1	0.214181
10.048383	0.1	0.211983
10.050050	0.1	0.210763
10.051717	0.1	0.209957
10.053383	0.1	0.209077
10.055050	0.1	0.208109
10.056717	0.1	0.207457
10.058383	0.1	0.207378
10.060050	0.1	0.207606
10.061717	0.1	0.207587
10.063383	0.1	0.207284
10.065050	0.1	0.207266
10.066717	0.1	0.207378
10.068383	0.1	0.206679
10.070050	0.1	0.204891
10.071717	0.1	0.202451
10.073383	0.1	0.199759
10.075050	0.1	0.197222
10.076717	0.1	0.195461
10.078383	0.1	0.195038
10.080050	0.1	0.195764
10.081717	0.1	0.196882
10.083383	0.1	0.197371
10.085050	0.1	0.195717
10.086717	0.1	0.190521
10.088383	0.1	0.181794
10.090050	0.1	0.171722
10.091717	0.1	0.164029
10.093383	0.1	0.161659
10.095050	0.1	0.164649
10.096717	0.1	0.170409
10.098383	0.1	0.176230
10.100050	0.1	0.181603
10.101717	0.1	0.187578
10.103383	0.1	0.194567
10.105050	0.1	0.201347
10.106717	0.1	0.205906
10.108383	0.1	0.207229
10.110050	0.1	0.206116
10.111717	0.1	0.204211
10.113383	0.1	0.202232
10.115050	0.1	0.199541
10.116717	0.1	0.195634
10.118383	0.1	0.191042
10.120050	0.1	0.186772
10.121717	0.1	0.183764
10.123383	0.1	0.182739
10.125050	0.1	0.183671
10.126717	0.1	0.185613
10.128383	0.1	0.187499
10.130050	0.1	0.188965
10.131717	0.1	0.190032
10.133383	0.1	0.190558
10.135050	0.1	0.190348
10.136717	0.1	0.189710
10.138383	0.1	0.189194
10.140050	0.1	0.188239
10.141717	0.1	0.185315
10.143383	0.1	0.180141
10.145050	0.1	0.174330
10.146717	0.1	0.169915
10.148383	0.1	0.168351
10.150050	0.1	0.169929
10.151717	0.1	0.173869
10.153383	0.1	0.179005
10.155050	0.1	0.184043
10.156717	0.1	0.187503
10.158383	0.1	0.188178
10.160050	0.1	0.186013
10.161717	0.1	0.182427
10.163383	0.1	0.179661
10.165050	0.1	0.179536
10.166717	0.1	0.181813
10.168383	0.1	0.183876
10.170050	0.1	0.183042
10.171717	0.1	0.179275
10.173383	0.1	0.174912
10.175050	0.1	0.171997
10.176717	0.1	0.170851
10.178383	0.1	0.170716
10.180050	0.1	0.171070
10.181717	0.1	0.172174
10.183383	0.1	0.174195
10.185050	0.1	0.176695
10.186717	0.1	0.178977
10.188383	0.1	0.180327
10.190050	0.1	0.180514
10.191717	0.1	0.179722
10.193383	0.1	0.178129
10.195050	0.1	0.176504
10.196717	0.1	0.176262
10.198383	0.1	0.177734
10.200050	0.1	0.179540
10.201717	0.1	0.179959
10.203383	0.1	0.178474
10.205050	0.1	0.175787
10.206717	0.1	0.172760
10.208383	0.1	0.170106
10.210050	0.1	0.168723
10.211717	0.1	0.169058
10.213383	0.1	0.170516
10.215050	0.1	0.171759
10.216717	0.1	0.171247
10.218383	0.1	0.168378
10.220050	0.1	0.164527
10.221717	0.1	0.162381
10.223383	0.1	0.163354
10.225050	0.1	0.166325
10.226717	0.1	0.169626
10.228383	0.1	0.172495
10.230050	0.1	0.174167
10.231717	0.1	0.173640
10.233383	0.1	0.171158
10.235050	0.1	0.168793
10.236717	0.1	0.168434
10.238383	0.1	0.169724
10.240050	0.1	0.170968
10.241717	0.1	0.171247
10.243383	0.1	0.171294
10.245050	0.1	0.172616
10.246717	0.1	0.175643
10.248383	0.1	0.179401
10.250050	0.1	0.183438
10.251717	0.1	0.187946
10.253383	0.1	0.191717
10.255050	0.1	0.192476
10.256717	0.1	0.189492
10.258383	0.1	0.184602
10.260050	0.1	0.180271
10.261717	0.1	0.177622
10.263383	0.1	0.176579
10.265050	0.1	0.176602
10.266717	0.1	0.176886
10.268383	0.1	0.176672
10.270050	0.1	0.175927
10.271717	0.1	0.175457
10.273383	0.1	0.175675
10.275050	0.1	0.175759
10.276717	0.1	0.174865
10.278383	0.1	0.173612
10.280050	0.1	0.173687
10.281717	0.1	0.175820
10.283383	0.1	0.179000
10.285050	0.1	0.181636
10.286717	0.1	0.183089
10.288383	0.1	0.184407
10.290050	0.1	0.186749
10.291717	0.1	0.189561
10.293383	0.1	0.191848
10.295050	0.1	0.193333
10.296717	0.1	0.193994
10.298383	0.1	0.194437
10.300050	0.1	0.196174
10.301717	0.1	0.200244
10.303383	0.1	0.206013
10.305050	0.1	0.211545
10.306717	0.1	0.215000
10.308383	0.1	0.215606
10.310050	0.1	0.213850
10.311717	0.1	0.211122
10.313383	0.1	0.208938
10.315050	0.1	0.208332
10.316717	0.1	0.208984
10.318383	0.1	0.209766
10.320050	0.1	0.210600
10.321717	0.1	0.212062
10.323383	0.1	0.213706
10.325050	0.1	0.214451
10.326717	0.1	0.213990
10.328383	0.1	0.212980
10.330050	0.1	0.212281
10.331717	0.1	0.212328
10.333383	0.1	0.213194
10.335050	0.1	0.214926
10.336717	0.1	0.217664
10.338383	0.1	0.221455
10.340050	0.1	0.225808
10.341717	0.1	0.229557
10.343383	0.1	0.231769
10.345050	0.1	0.233129
10.346717	0.1	0.235569
10.348383	0.1	0.240342
10.350050	0.1	0.246712
10.351717	0.1	0.253175
10.353383	0.1	0.259620
10.355050	0.1	0.266926
10.356717	0.1	0.274885
10.358383	0.1	0.281725
10.360050	0.1	0.285651
10.361717	0.1	0.286386
10.363383	0.1	0.285264
10.365050	0.1	0.284230
10.366717	0.1	0.284952
10.368383	0.1	0.288393
10.370050	0.1	0.294913
10.371717	0.1	0.304035
10.373383	0.1	0.314615
10.375050	0.1	0.325735
10.376717	0.1	0.336771
10.378383	0.1	0.346601
10.380050	0.1	0.354052
10.381717	0.1	0.359151
10.383383	0.1	0.363253
10.385050	0.1	0.367644
10.386717	0.1	0.372315
10.388383	0.1	0.376259
10.390050	0.1	0.378853
10.391717	0.1	0.380650
10.393383	0.1	0.383169
10.395050	0.1	0.387719
10.396717	0.1	0.393959
10.398383	0.1	0.400264
10.400050	0.1	0.406010
10.401717	0.1	0.412883
10.403383	0.1	0.423328
10.405050	0.1	0.437954
10.406717	0.1	0.455510
10.408383	0.1	0.474895
10.410050	0.1	0.495692
10.411717	0.1	0.516926
10.413383	0.1	0.536516
10.415050	0.1	0.552186
10.416717	0.1	0.563259
10.418383	0.1	0.571776
10.420050	0.1	0.580871
10.421717	0.1	0.592312
10.423383	0.1	0.606310
10.425050	0.1	0.622245
10.426717	0.1	0.638547
10.428383	0.1	0.653351
10.430050	0.1	0.666007
10.431717	0.1	0.677970
10.433383	0.1	0.692005
10.435050	0.1	0.710064
10.436717	0.1	0.731600
10.438383	0.1	0.754432
10.440050	0.1	0.776616
10.441717	0.1	0.797291
10.443383	0.1	0.816616
10.445050	0.1	0.835112
10.446717	0.1	0.852901
10.448383	0.1	0.870191
10.450050	0.1	0.888263
10.451717	0.1	0.908291
10.453383	0.1	0.929413
10.455050	0.1	0.949856
10.456717	0.1	0.969176
10.458383	0.1	0.988338
10.460050	0.1	1.008548
10.461717	0.1	1.030015
10.463383	0.1	1.051752
10.465050	0.1	1.073102
10.466717	0.1	1.094113
10.468383	0.1	1.114663
10.470050	0.1	1.134868
10.471717	0.1	1.155278
10.473383	0.1	1.175893
10.475050	0.1	1.196242
10.476717	0.1	1.216019
10.478383	0.1	1.235111
10.480050	0.1	1.253258
10.481717	0.1	1.270557
10.483383	0.1	1.287665
10.485050	0.1	1.304462
10.486717	0.1	1.320206
10.488383	0.1	1.335335
10.490050	0.1	1.350492
10.491717	0.1	1.364704
10.493383	0.1	1.376648
10.495050	0.1	1.386553
10.496717	0.1	1.395969
10.498383	0.1	1.406018
10.500050	0.1	1.416183
10.501717	0.1	1.425464
10.503383	0.1	1.434232
10.505050	0.1	1.443806
10.506717	0.1	1.454796
10.508383	0.1	1.466582
10.510050	0.1	1.477944
10.511717	0.1	1.488347
10.513383	0.1	1.498149
10.515050	0.1	1.507108
10.516717	0.1	1.514140
10.518383	0.1	1.519155
10.520050	0.1	1.523797
10.521717	0.1	1.529665
10.523383	0.1	1.536841
10.525050	0.1	1.544612
10.526717	0.1	1.552552
10.528383	0.1	1.560091
10.530050	0.1	1.566350
10.531717	0.1	1.571085
10.533383	0.1	1.574839
10.535050	0.1	1.577912
10.536717	0.1	1.580380
10.538383	0.1	1.582857
10.540050	0.1	1.586163
10.541717	0.1	1.590424
10.543383	0.1	1.595006
10.545050	0.1	1.599062
10.546717	0.1	1.602042
10.548383	0.1	1.603849
10.550050	0.1	1.604739
10.551717	0.1	1.605353
10.553383	0.1	1.606727
10.555050	0.1	1.609600
10.556717	0.1	1.613400
10.558383	0.1	1.616292
10.560050	0.1	1.617074
10.561717	0.1	1.616739
10.563383	0.1	1.617819
10.565050	0.1	1.622359
10.566717	0.1	1.630448
10.568383	0.1	1.640348
10.570050	0.1	1.649968
10.571717	0.1	1.657922
10.573383	0.1	1.663794
10.575050	0.1	1.667980
10.576717	0.1	1.670853
10.578383	0.1	1.672138
10.580050	0.1	1.671547
10.581717	0.1	1.669521
10.583383	0.1	1.666779
10.585050	0.1	1.663915
10.586717	0.1	1.661940
10.588383	0.1	1.661866
10.590050	0.1	1.663445
10.591717	0.1	1.665703
10.593383	0.1	1.668711
10.595050	0.1	1.673466
10.596717	0.1	1.680320
10.598383	0.1	1.688185
10.600050	0.1	1.695049
10.601717	0.1	1.699403
10.603383	0.1	1.700991
10.605050	0.1	1.700288
10.606717	0.1	1.698215
10.608383	0.1	1.695897
10.610050	0.1	1.693829
10.611717	0.1	1.691924
10.613383	0.1	1.690560
10.615050	0.1	1.690667
10.616717	0.1	1.693154
10.618383	0.1	1.698290
10.620050	0.1	1.704842
10.621717	0.1	1.710686
10.623383	0.1	1.715394
10.625050	0.1	1.720288
10.626717	0.1	1.725536
10.628383	0.1	1.729648
10.630050	0.1	1.731743
10.631717	0.1	1.731925
10.633383	0.1	1.729960
10.635050	0.1	1.725652
10.636717	0.1	1.720353
10.638383	0.1	1.716386
10.640050	0.1	1.714928
10.641717	0.1	1.715352
10.643383	0.1	1.716814
10.645050	0.1	1.719208
10.646717	0.1	1.722351
10.648383	0.1	1.725708
10.650050	0.1	1.728595
10.651717	0.1	1.730300
10.653383	0.1	1.730514
10.655050	0.1	1.729266
10.656717	0.1	1.726900
10.658383	0.1	1.724404
10.660050	0.1	1.722737
10.661717	0.1	1.722239
10.663383	0.1	1.722709
10.665050	0.1	1.722886
10.666717	0.1	1.720935
10.668383	0.1	1.716577
10.670050	0.1	1.711319
10.671717	0.1	1.706900
10.673383	0.1	1.704297
10.675050	0.1	1.703529
10.676717	0.1	1.704167
10.678383	0.1	1.705834
10.680050	0.1	1.708106
10.681717	0.1	1.710104
10.683383	0.1	1.710635
10.685050	0.1	1.709135
10.686717	0.1	1.706076
10.688383	0.1	1.701755
10.690050	0.1	1.695314
10.691717	0.1	1.685978
10.693383	0.1	1.674844
10.695050	0.1	1.664590
10.696717	0.1	1.657335
10.698383	0.1	1.652907
10.700050	0.1	1.649628
10.701717	0.1	1.645708
10.703383	0.1	1.639300
10.705050	0.1	1.629419
10.706717	0.1	1.617358
10.708383	0.1	1.605884
10.710050	0.1	1.596622
10.711717	0.1	1.588189
10.713383	0.1	1.577958
10.715050	0.1	1.565260
10.716717	0.1	1.551206
10.718383	0.1	1.537013
10.720050	0.1	1.523863
10.721717	0.1	1.512906
10.723383	0.1	1.504370
10.725050	0.1	1.496752
10.726717	0.1	1.487560
10.728383	0.1	1.475313
10.730050	0.1	1.460165
10.731717	0.1	1.443126
10.733383	0.1	1.425627
10.735050	0.1	1.408742
10.736717	0.1	1.392490
10.738383	0.1	1.376411
10.740050	0.1	1.360592
10.741717	0.1	1.345845
10.743383	0.1	1.332606
10.745050	0.1	1.319991
10.746717	0.1	1.306706
10.748383	0.1	1.292457
10.750050	0.1	1.277537
10.751717	0.1	1.261760
10.753383	0.1	1.244284
10.755050	0.1	1.224219
10.756717	0.1	1.201611
10.758383	0.1	1.177764
10.760050	0.1	1.154221
10.761717	0.1	1.131976
10.763383	0.1	1.112078
10.765050	0.1	1.095454
10.766717	0.1	1.081424
10.768383	0.1	1.067882
10.770050	0.1	1.053433
10.771717	0.1	1.038462
10.773383	0.1	1.023998
10.775050	0.1	1.010494
10.776717	0.1	0.998238
10.778383	0.1	0.987924
10.780050	0.1	0.979532
10.781717	0.1	0.971402
10.783383	0.1	0.961791
10.785050	0.1	0.950154
10.786717	0.1	0.936990
10.788383	0.1	0.923346
10.790050	0.1	0.909697
10.791717	0.1	0.895369
10.793383	0.1	0.879723
10.795050	0.1	0.863662
10.796717	0.1	0.849026
10.798383	0.1	0.836416
10.800050	0.1	0.825035
10.801717	0.1	0.814185
10.803383	0.1	0.803415
10.805050	0.1	0.792630
10.806717	0.1	0.782255
10.808383	0.1	0.772360
10.810050	0.1	0.762413
10.811717	0.1	0.752155
10.813383	0.1	0.742115
10.815050	0.1	0.733109
10.816717	0.1	0.725240
10.818383	0.1	0.717929
10.820050	0.1	0.710431
10.821717	0.1	0.701961
10.823383	0.1	0.692508
10.825050	0.1	0.683791
10.826717	0.1	0.677975
10.828383	0.1	0.674902
10.830050	0.1	0.671293
10.831717	0.1	0.664010
10.833383	0.1	0.653309
10.835050	0.1	0.641700
10.836717	0.1	0.631162
10.838383	0.1	0.622310
10.840050	0.1	0.614766
10.841717	0.1	0.607744
10.843383	0.1	0.600512
10.845050	0.1	0.592875
10.846717	0.1	0.585560
10.848383	0.1	0.579585
10.850050	0.1	0.575678
10.851717	0.1	0.574561
10.853383	0.1	0.576149
10.855050	0.1	0.578281
10.856717	0.1	0.577713
10.858383	0.1	0.572605
10.860050	0.1	0.564125
10.861717	0.1	0.555404
10.863383	0.1	0.548642
10.865050	0.1	0.543962
10.866717	0.1	0.540400
10.868383	0.1	0.536623
10.870050	0.1	0.531552
10.871717	0.1	0.525503
10.873383	0.1	0.519701
10.875050	0.1	0.514728
10.876717	0.1	0.510397
10.878383	0.1	0.506719
10.880050	0.1	0.504241
10.881717	0.1	0.503091
10.883383	0.1	0.502220
10.885050	0.1	0.500418
10.886717	0.1	0.497671
10.888383	0.1	0.495259
10.890050	0.1	0.494723
10.891717	0.1	0.496451
10.893383	0.1	0.499226
10.895050	0.1	0.501042
10.896717	0.1	0.500195
10.898383	0.1	0.496632
10.900050	0.1	0.492237
10.901717	0.1	0.488861
10.903383	0.1	0.486965
10.905050	0.1	0.486462
10.906717	0.1	0.487268
10.908383	0.1	0.488423
10.910050	0.1	0.488344
10.911717	0.1	0.486285
10.913383	0.1	0.482644
10.915050	0.1	0.478621
10.916717	0.1	0.475850
10.918383	0.1	0.475640
10.920050	0.1	0.478486
10.921717	0.1	0.483980
10.923383	0.1	0.490420
10.925050	0.1	0.494746
10.926717	0.1	0.494206
10.928383	0.1	0.488423
10.930050	0.1	0.479389
10.931717	0.1	0.469591
10.933383	0.1	0.460898
10.935050	0.1	0.454974
10.936717	0.1	0.452660
10.938383	0.1	0.453009
10.940050	0.1	0.454332
10.941717	0.1	0.455249
10.943383	0.1	0.455212
10.945050	0.1	0.454979
10.946717	0.1	0.455263
10.948383	0.1	0.455263
10.950050	0.1	0.453778
10.951717	0.1	0.450774
10.953383	0.1	0.447682
10.955050	0.1	0.446239
10.956717	0.1	0.446471
10.958383	0.1	0.446304
10.960050	0.1	0.443636
10.961717	0.1	0.438350
10.963383	0.1	0.432287
10.965050	0.1	0.427244
10.966717	0.1	0.423933
10.968383	0.1	0.423007
10.970050	0.1	0.425042
10.971717	0.1	0.428967
10.973383	0.1	0.432120
10.975050	0.1	0.432367
10.976717	0.1	0.430099
10.978383	0.1	0.427696
10.980050	0.1	0.427100
10.981717	0.1	0.428194
10.983383	0.1	0.429694
10.985050	0.1	0.430844
10.986717	0.1	0.431496
10.988383	0.1	0.430713
10.990050	0.1	0.427128
10.991717	0.1	0.421014
10.993383	0.1	0.414443
10.995050	0.1	0.409409
10.996717	0.1	0.406690
10.998383	0.1	0.405903
11.000050	0.1	0.406322
11.001717	0.1	0.407398
11.003383	0.1	0.408241
11.005050	0.1	0.407868
11.006717	0.1	0.406238
11.008383	0.1	0.403873
11.010050	0.1	0.401242
11.011717	0.1	0.399132
11.013383	0.1	0.398401
11.015050	0.1	0.399295
11.016717	0.1	0.401223
11.018383	0.1	0.402909
11.020050	0.1	0.403053
11.021717	0.1	0.401130
11.023383	0.1	0.397763
11.025050	0.1	0.394476
11.026717	0.1	0.392147
11.028383	0.1	0.390583
11.030050	0.1	0.390075
11.031717	0.1	0.391491
11.033383	0.1	0.394885
11.035050	0.1	0.399300
11.036717	0.1	0.403225
11.038383	0.1	0.405079
11.040050	0.1	0.404171
11.041717	0.1	0.401270
11.043383	0.1	0.398164
11.045050	0.1	0.396627
11.046717	0.1	0.397158
11.048383	0.1	0.398606
11.050050	0.1	0.399509
11.051717	0.1	0.399360
11.053383	0.1	0.398718
11.055050	0.1	0.398597
11.056717	0.1	0.399388
11.058383	0.1	0.400343
11.060050	0.1	0.400883
11.061717	0.1	0.401847
11.063383	0.1	0.404418
11.065050	0.1	0.408385
11.066717	0.1	0.412529
11.068383	0.1	0.416203
11.070050	0.1	0.419291
11.071717	0.1	0.421219
11.073383	0.1	0.421177
11.075050	0.1	0.419072
11.076717	0.1	0.416036
11.078383	0.1	0.413945
11.080050	0.1	0.414317
11.081717	0.1	0.417489
11.083383	0.1	0.422518
11.085050	0.1	0.427980
11.086717	0.1	0.432916
11.088383	0.1	0.437205
11.090050	0.1	0.441712
11.091717	0.1	0.447296
11.093383	0.1	0.453256
11.095050	0.1	0.457587
11.096717	0.1	0.458886
11.098383	0.1	0.457414
11.100050	0.1	0.454071
11.101717	0.1	0.449400
11.103383	0.1	0.444483
11.105050	0.1	0.441433
11.106717	0.1	0.441712
11.108383	0.1	0.445154
11.110050	0.1	0.450765
11.111717	0.1	0.457251
11.113383	0.1	0.463300
11.115050	0.1	0.468572
11.116717	0.1	0.473899
11.118383	0.1	0.479785
11.120050	0.1	0.485694
11.121717	0.1	0.490816
11.123383	0.1	0.494742
11.125050	0.1	0.497345
11.126717	0.1	0.498113
11.128383	0.1	0.496763
11.130050	0.1	0.494244
11.131717	0.1	0.491734
11.133383	0.1	0.490057
11.135050	0.1	0.490607
11.136717	0.1	0.494872
11.138383	0.1	0.502672
11.140050	0.1	0.511333
11.141717	0.1	0.517257
11.143383	0.1	0.519003
11.145050	0.1	0.518425
11.146717	0.1	0.518342
11.148383	0.1	0.519459
11.150050	0.1	0.520782
11.151717	0.1	0.522863
11.153383	0.1	0.528074
11.155050	0.1	0.537322
11.156717	0.1	0.548619
11.158383	0.1	0.558584
11.160050	0.1	0.564284
11.161717	0.1	0.564610
11.163383	0.1	0.560782
11.165050	0.1	0.555264
11.166717	0.1	0.550244
11.168383	0.1	0.546719
11.170050	0.1	0.545071
11.171717	0.1	0.546006
11.173383	0.1	0.549727
11.175050	0.1	0.555087
11.176717	0.1	0.560149
11.178383	0.1	0.562975
11.180050	0.1	0.562556
11.181717	0.1	0.559394
11.183383	0.1	0.555003
11.185050	0.1	0.550929
11.186717	0.1	0.548209
11.188383	0.1	0.547869
11.190050	0.1	0.551161
11.191717	0.1	0.557955
11.193383	0.1	0.565425
11.195050	0.1	0.569699
11.196717	0.1	0.569085
11.198383	0.1	0.565504
11.200050	0.1	0.562565
11.201717	0.1	0.562561
11.203383	0.1	0.565331
11.205050	0.1	0.569173
11.206717	0.1	0.572526
11.208383	0.1	0.575213
11.210050	0.1	0.577974
11.211717	0.1	0.580824
11.213383	0.1	0.582524
11.215050	0.1	0.582505
11.216717	0.1	0.581956
11.218383	0.1	0.582170
11.220050	0.1	0.583343
11.221717	0.1	0.585127
11.223383	0.1	0.587082
11.225050	0.1	0.588587
11.226717	0.1	0.589248
11.228383	0.1	0.589495
11.230050	0.1	0.590063
11.231717	0.1	0.590985
11.233383	0.1	0.591669
11.235050	0.1	0.591520
11.236717	0.1	0.590435
11.238383	0.1	0.589075
11.240050	0.1	0.588605
11.241717	0.1	0.589783
11.243383	0.1	0.592787
11.245050	0.1	0.597462
11.246717	0.1	0.602691
11.248383	0.1	0.606496
11.250050	0.1	0.607902
11.251717	0.1	0.607963
11.253383	0.1	0.608163
11.255050	0.1	0.608605
11.256717	0.1	0.608526
11.258383	0.1	0.607832
11.260050	0.1	0.606962
11.261717	0.1	0.606468
11.263383	0.1	0.607301
11.265050	0.1	0.609835
11.266717	0.1	0.612969
11.268383	0.1	0.615213
11.270050	0.1	0.616312
11.271717	0.1	0.617383
11.273383	0.1	0.619423
11.275050	0.1	0.622119
11.276717	0.1	0.624321
11.278383	0.1	0.625132
11.280050	0.1	0.624415
11.281717	0.1	0.622910
11.283383	0.1	0.622161
11.285050	0.1	0.623320
11.286717	0.1	0.626030
11.288383	0.1	0.629122
11.290050	0.1	0.631465
11.291717	0.1	0.632121
11.293383	0.1	0.630668
11.295050	0.1	0.627507
11.296717	0.1	0.623954
11.298383	0.1	0.621821
11.300050	0.1	0.622203
11.301717	0.1	0.624824
11.303383	0.1	0.628303
11.305050	0.1	0.630966
11.306717	0.1	0.632019
11.308383	0.1	0.631413
11.310050	0.1	0.628955
11.311717	0.1	0.624885
11.313383	0.1	0.620643
11.315050	0.1	0.617779
11.316717	0.1	0.617239
11.318383	0.1	0.619511
11.320050	0.1	0.623995
11.321717	0.1	0.628675
11.323383	0.1	0.631586
11.325050	0.1	0.632158
11.326717	0.1	0.630594
11.328383	0.1	0.626887
11.330050	0.1	0.621607
11.331717	0.1	0.616875
11.333383	0.1	0.615185
11.335050	0.1	0.617146
11.336717	0.1	0.620754
11.338383	0.1	0.623064
11.340050	0.1	0.622398
11.341717	0.1	0.619139
11.343383	0.1	0.615069
11.345050	0.1	0.612009
11.346717	0.1	0.610808
11.348383	0.1	0.611525
11.350050	0.1	0.613830
11.351717	0.1	0.616810
11.353383	0.1	0.619236
11.355050	0.1	0.620238
11.356717	0.1	0.619832
11.358383	0.1	0.618594
11.360050	0.1	0.616387
11.361717	0.1	0.612256
11.363383	0.1	0.605932
11.365050	0.1	0.598608
11.366717	0.1	0.592293
11.368383	0.1	0.588251
11.370050	0.1	0.585779
11.371717	0.1	0.583702
11.373383	0.1	0.582291
11.375050	0.1	0.582486
11.376717	0.1	0.584600
11.378383	0.1	0.588028
11.380050	0.1	0.591320
11.381717	0.1	0.593169
11.383383	0.1	0.593434
11.385050	0.1	0.592559
11.386717	0.1	0.590547
11.388383	0.1	0.587255
11.390050	0.1	0.583143
11.391717	0.1	0.579213
11.393383	0.1	0.576661
11.395050	0.1	0.576610
11.396717	0.1	0.579259
11.398383	0.1	0.583194
11.400050	0.1	0.586128
11.401717	0.1	0.586072
11.403383	0.1	0.582654
11.405050	0.1	0.577476
11.406717	0.1	0.572451
11.408383	0.1	0.568521
11.410050	0.1	0.565853
11.411717	0.1	0.564004
11.413383	0.1	0.562435
11.415050	0.1	0.561136
11.416717	0.1	0.560465
11.418383	0.1	0.560689
11.420050	0.1	0.561769
11.421717	0.1	0.562975
11.423383	0.1	0.563012
11.425050	0.1	0.561215
11.426717	0.1	0.558239
11.428383	0.1	0.555110
11.430050	0.1	0.552284
11.431717	0.1	0.550011
11.433383	0.1	0.548712
11.435050	0.1	0.548782
11.436717	0.1	0.550384
11.438383	0.1	0.553424
11.440050	0.1	0.557499
11.441717	0.1	0.561611
11.443383	0.1	0.564018
11.445050	0.1	0.563390
11.446717	0.1	0.560228
11.448383	0.1	0.556326
11.450050	0.1	0.553071
11.451717	0.1	0.550780
11.453383	0.1	0.549052
11.455050	0.1	0.547846
11.456717	0.1	0.547888
11.458383	0.1	0.549587
11.460050	0.1	0.552223
11.461717	0.1	0.554388
11.463383	0.1	0.554551
11.465050	0.1	0.551962
11.466717	0.1	0.547855
11.468383	0.1	0.544679
11.470050	0.1	0.543795
11.471717	0.1	0.544921
11.473383	0.1	0.547371
11.475050	0.1	0.550612
11.476717	0.1	0.553709
11.478383	0.1	0.555138
11.480050	0.1	0.553820
11.481717	0.1	0.550384
11.483383	0.1	0.546733
11.485050	0.1	0.543953
11.486717	0.1	0.541694
11.488383	0.1	0.540209
11.490050	0.1	0.540484
11.491717	0.1	0.542188
11.493383	0.1	0.543734
11.495050	0.1	0.543902
11.496717	0.1	0.542575
11.498383	0.1	0.540526
11.500050	0.1	0.538961
11.501717	0.1	0.538761
11.503383	0.1	0.539394
11.505050	0.1	0.539841
11.506717	0.1	0.540549
11.508383	0.1	0.542672
11.510050	0.1	0.546277
11.511717	0.1	0.550668
11.513383	0.1	0.555185
11.515050	0.1	0.559073
11.516717	0.1	0.561955
11.518383	0.1	0.564102
11.520050	0.1	0.565364
11.521717	0.1	0.564894
11.523383	0.1	0.562188
11.525050	0.1	0.557136
11.526717	0.1	0.549941
11.528383	0.1	0.541718
11.530050	0.1	0.534221
11.531717	0.1	0.528777
11.533383	0.1	0.525946
11.535050	0.1	0.525676
11.536717	0.1	0.527250
11.538383	0.1	0.529243
11.540050	0.1	0.530016
11.541717	0.1	0.528670
11.543383	0.1	0.525941
11.545050	0.1	0.523664
11.546717	0.1	0.522682
11.548383	0.1	0.522244
11.550050	0.1	0.521457
11.551717	0.1	0.519822
11.553383	0.1	0.516651
11.555050	0.1	0.511482
11.556717	0.1	0.505517
11.558383	0.1	0.501415
11.560050	0.1	0.500577
11.561717	0.1	0.501368
11.563383	0.1	0.500809
11.565050	0.1	0.497336
11.566717	0.1	0.491790
11.568383	0.1	0.486858
11.570050	0.1	0.484977
11.571717	0.1	0.486011
11.573383	0.1	0.487543
11.575050	0.1	0.487398
11.576717	0.1	0.484958
11.578383	0.1	0.480716
11.580050	0.1	0.475971
11.581717	0.1	0.472050
11.583383	0.1	0.469321
11.585050	0.1	0.467426
11.586717	0.1	0.465536
11.588383	0.1	0.462835
11.590050	0.1	0.459370
11.591717	0.1	0.455761
11.593383	0.1	0.452329
11.595050	0.1	0.449265
11.596717	0.1	0.446951
11.598383	0.1	0.445526
11.600050	0.1	0.444646
11.601717	0.1	0.443761
11.603383	0.1	0.441982
11.605050	0.1	0.438234
11.606717	0.1	0.432502
11.608383	0.1	0.426350
11.610050	0.1	0.421414
11.611717	0.1	0.417936
11.613383	0.1	0.415086
11.615050	0.1	0.412669
11.616717	0.1	0.411714
11.618383	0.1	0.412632
11.620050	0.1	0.414071
11.621717	0.1	0.414173
11.623383	0.1	0.411877
11.625050	0.1	0.407263
11.626717	0.1	0.401279
11.628383	0.1	0.395132
11.630050	0.1	0.389987
11.631717	0.1	0.386494
11.633383	0.1	0.384380
11.635050	0.1	0.382941
11.636717	0.1	0.381283
11.638383	0.1	0.378215
11.640050	0.1	0.373581
11.641717	0.1	0.369013
11.643383	0.1	0.365796
11.645050	0.1	0.363379
11.646717	0.1	0.360766
11.648383	0.1	0.357982
11.650050	0.1	0.355691
11.651717	0.1	0.354694
11.653383	0.1	0.355747
11.655050	0.1	0.358527
11.656717	0.1	0.361069
11.658383	0.1	0.361050
11.660050	0.1	0.357791
11.661717	0.1	0.352655
11.663383	0.1	0.347672
11.665050	0.1	0.344468
11.666717	0.1	0.343490
11.668383	0.1	0.343374
11.670050	0.1	0.342210
11.671717	0.1	0.339388
11.673383	0.1	0.335979
11.675050	0.1	0.333646
11.676717	0.1	0.332887
11.678383	0.1	0.332785
11.680050	0.1	0.332468
11.681717	0.1	0.332189
11.683383	0.1	0.332929
11.685050	0.1	0.334708
11.686717	0.1	0.335677
11.688383	0.1	0.333800
11.690050	0.1	0.328957
11.691717	0.1	0.322731
11.693383	0.1	0.316929
11.695050	0.1	0.313013
11.696717	0.1	0.311723
11.698383	0.1	0.312314
11.700050	0.1	0.312775
11.701717	0.1	0.311076
11.703383	0.1	0.306340
11.705050	0.1	0.299541
11.706717	0.1	0.293036
11.708383	0.1	0.288663
11.710050	0.1	0.286885
11.711717	0.1	0.287094
11.713383	0.1	0.287686
11.715050	0.1	0.286885
11.716717	0.1	0.284300
11.718383	0.1	0.281264
11.720050	0.1	0.279420
11.721717	0.1	0.279113
11.723383	0.1	0.279276
11.725050	0.1	0.278819
11.726717	0.1	0.277623
11.728383	0.1	0.276281
11.730050	0.1	0.275406
11.731717	0.1	0.275304
11.733383	0.1	0.276109
11.735050	0.1	0.277422
11.736717	0.1	0.278214
11.738383	0.1	0.277921
11.740050	0.1	0.276752
11.741717	0.1	0.274661
11.743383	0.1	0.271206
11.745050	0.1	0.266614
11.746717	0.1	0.262186
11.748383	0.1	0.259364
11.750050	0.1	0.258815
11.751717	0.1	0.260286
11.753383	0.1	0.262694
11.755050	0.1	0.264184
11.756717	0.1	0.263406
11.758383	0.1	0.261050
11.760050	0.1	0.259448
11.761717	0.1	0.260575
11.763383	0.1	0.264407
11.765050	0.1	0.269203
11.766717	0.1	0.273278
11.768383	0.1	0.275848
11.770050	0.1	0.276393
11.771717	0.1	0.274424
11.773383	0.1	0.270260
11.775050	0.1	0.265604
11.776717	0.1	0.262768
11.778383	0.1	0.263038
11.780050	0.1	0.265753
11.781717	0.1	0.268696
11.783383	0.1	0.269725
11.785050	0.1	0.268524
11.786717	0.1	0.266777
11.788383	0.1	0.266004
11.790050	0.1	0.265655
11.791717	0.1	0.264347
11.793383	0.1	0.262265
11.795050	0.1	0.261106
11.796717	0.1	0.262097
11.798383	0.1	0.264556
11.800050	0.1	0.266698
11.801717	0.1	0.267997
11.803383	0.1	0.269054
11.805050	0.1	0.269581
11.806717	0.1	0.269022
11.808383	0.1	0.268277
11.810050	0.1	0.268971
11.811717	0.1	0.271886
11.813383	0.1	0.276603
11.815050	0.1	0.281828
11.816717	0.1	0.285842
11.818383	0.1	0.287597
11.820050	0.1	0.287662
11.821717	0.1	0.287290
11.823383	0.1	0.287015
11.825050	0.1	0.286843
11.826717	0.1	0.287145
11.828383	0.1	0.289073
11.830050	0.1	0.293632
11.831717	0.1	0.299914
11.833383	0.1	0.305362
11.835050	0.1	0.307760
11.836717	0.1	0.306726
11.838383	0.1	0.303630
11.840050	0.1	0.300375
11.841717	0.1	0.298372
11.843383	0.1	0.298410
11.845050	0.1	0.300431
11.846717	0.1	0.303281
11.848383	0.1	0.305274
11.850050	0.1	0.305856
11.851717	0.1	0.306433
11.853383	0.1	0.308850
11.855050	0.1	0.313348
11.856717	0.1	0.318578
11.858383	0.1	0.322722
11.860050	0.1	0.324696
11.861717	0.1	0.324883
11.863383	0.1	0.324422
11.865050	0.1	0.323765
11.866717	0.1	0.322424
11.868383	0.1	0.320296
11.870050	0.1	0.318415
11.871717	0.1	0.318065
11.873383	0.1	0.319532
11.875050	0.1	0.322037
11.876717	0.1	0.324803
11.878383	0.1	0.327639
11.880050	0.1	0.330154
11.881717	0.1	0.331928
11.883383	0.1	0.334010
11.885050	0.1	0.337809
11.886717	0.1	0.342843
11.888383	0.1	0.347784
11.890050	0.1	0.352203
11.891717	0.1	0.356021
11.893383	0.1	0.358778
11.895050	0.1	0.359858
11.896717	0.1	0.359099
11.898383	0.1	0.356929
11.900050	0.1	0.354121
11.901717	0.1	0.351756
11.903383	0.1	0.350843
11.905050	0.1	0.352096
11.906717	0.1	0.356501
11.908383	0.1	0.364911
11.910050	0.1	0.376422
11.911717	0.1	0.387989
11.913383	0.1	0.396096
11.915050	0.1	0.399267
11.916717	0.1	0.398885
11.918383	0.1	0.397349
11.920050	0.1	0.396008
11.921717	0.1	0.395188
11.923383	0.1	0.395714
11.925050	0.1	0.399128
11.926717	0.1	0.406131
11.928383	0.1	0.415496
11.930050	0.1	0.424911
11.931717	0.1	0.432511
11.933383	0.1	0.437791
11.935050	0.1	0.441405
11.936717	0.1	0.444204
11.938383	0.1	0.446914
11.940050	0.1	0.450392
11.941717	0.1	0.454695
11.943383	0.1	0.458807
11.945050	0.1	0.462579
11.946717	0.1	0.467435
11.948383	0.1	0.474416
11.950050	0.1	0.483128
11.951717	0.1	0.492632
11.953383	0.1	0.502421
11.955050	0.1	0.512279
11.956717	0.1	0.521238
11.958383	0.1	0.527767
11.960050	0.1	0.531632
11.961717	0.1	0.534439
11.963383	0.1	0.538295
11.965050	0.1	0.544274
11.966717	0.1	0.552149
11.968383	0.1	0.561345
11.970050	0.1	0.570770
11.971717	0.1	0.578342
11.973383	0.1	0.582617
11.975050	0.1	0.584312
11.976717	0.1	0.585527
11.978383	0.1	0.588340
11.980050	0.1	0.593956
11.981717	0.1	0.602175
11.983383	0.1	0.611711
11.985050	0.1	0.621481
11.986717	0.1	0.631069
11.988383	0.1	0.640703
11.990050	0.1	0.651265
11.991717	0.1	0.663339
11.993383	0.1	0.676094
11.995050	0.1	0.687563
11.996717	0.1	0.696126
11.998383	0.1	0.701933
12.000050	0.1	0.707125
12.001717	0.1	0.713938
12.003383	0.1	0.722716
12.005050	0.1	0.731894
12.006717	0.1	0.739614
12.008383	0.1	0.745179
12.010050	0.1	0.749235
12.011717	0.1	0.753007
12.013383	0.1	0.757407
12.015050	0.1	0.762800
12.016717	0.1	0.769491
12.018383	0.1	0.777831
12.020050	0.1	0.787675
12.021717	0.1	0.799373
12.023383	0.1	0.814362
12.025050	0.1	0.832845
12.026717	0.1	0.852244
12.028383	0.1	0.869217
12.030050	0.1	0.882419
12.031717	0.1	0.892906
12.033383	0.1	0.902503
12.035050	0.1	0.912393
12.036717	0.1	0.922880
12.038383	0.1	0.933870
12.040050	0.1	0.945232
12.041717	0.1	0.956645
12.043383	0.1	0.967579
12.045050	0.1	0.977493
12.046717	0.1	0.986294
12.048383	0.1	0.994713
12.050050	0.1	1.004077
12.051717	0.1	1.015449
12.053383	0.1	1.029084
12.055050	0.1	1.044469
12.056717	0.1	1.060576
12.058383	0.1	1.076232
12.060050	0.1	1.090853
12.061717	0.1	1.104875
12.063383	0.1	1.118602
12.065050	0.1	1.130854
12.066717	0.1	1.139883
12.068383	0.1	1.145573
12.070050	0.1	1.149718
12.071717	0.1	1.154472
12.073383	0.1	1.161145
12.075050	0.1	1.169983
12.076717	0.1	1.180456
12.078383	0.1	1.191911
12.080050	0.1	1.204330
12.081717	0.1	1.218524
12.083383	0.1	1.235390
12.085050	0.1	1.254315
12.086717	0.1	1.272461
12.088383	0.1	1.286827
12.090050	0.1	1.296531
12.091717	0.1	1.302799
12.093383	0.1	1.307917
12.095050	0.1	1.313901
12.096717	0.1	1.321076
12.098383	0.1	1.328294
12.100050	0.1	1.334865
12.101717	0.1	1.341333
12.103383	0.1	1.348453
12.105050	0.1	1.356602
12.106717	0.1	1.365463
12.108383	0.1	1.373957
12.110050	0.1	1.381086
12.111717	0.1	1.386651
12.113383	0.1	1.391079
12.115050	0.1	1.394860
12.116717	0.1	1.397980
12.118383	0.1	1.400295
12.120050	0.1	1.402120
12.121717	0.1	1.403866
12.123383	0.1	1.405547
12.125050	0.1	1.407405
12.126717	0.1	1.410428
12.128383	0.1	1.415340
12.130050	0.1	1.421305
12.131717	0.1	1.426302
12.133383	0.1	1.428956
12.135050	0.1	1.429440
12.136717	0.1	1.429180
12.138383	0.1	1.429808
12.140050	0.1	1.431466
12.141717	0.1	1.432165
12.143383	0.1	1.429906
12.145050	0.1	1.425301
12.146717	0.1	1.421082
12.148383	0.1	1.419312
12.150050	0.1	1.420067
12.151717	0.1	1.421878
12.153383	0.1	1.423000
12.155050	0.1	1.422805
12.156717	0.1	1.421333
12.158383	0.1	1.418414
12.160050	0.1	1.414157
12.161717	0.1	1.409240
12.163383	0.1	1.404393
12.165050	0.1	1.400234
12.166717	0.1	1.397198
12.168383	0.1	1.395238
12.170050	0.1	1.393561
12.171717	0.1	1.391163
12.173383	0.1	1.387266
12.175050	0.1	1.381096
12.176717	0.1	1.372453
12.178383	0.1	1.362204
12.180050	0.1	1.351577
12.181717	0.1	1.341924
12.183383	0.1	1.334725
12.185050	0.1	1.330553
12.186717	0.1	1.328499
12.188383	0.1	1.327270
12.190050	0.1	1.325905
12.191717	0.1	1.322990
12.193383	0.1	1.316951
12.195050	0.1	1.307684
12.196717	0.1	1.296680
12.198383	0.1	1.285789
12.200050	0.1	1.276382
12.201717	0.1	1.268685
12.203383	0.1	1.261495
12.205050	0.1	1.253658
12.206717	0.1	1.245560
12.208383	0.1	1.238580
12.210050	0.1	1.233467
12.211717	0.1	1.229309
12.213383	0.1	1.223972
12.215050	0.1	1.216088
12.216717	0.1	1.206179
12.218383	0.1	1.195478
12.220050	0.1	1.184959
12.221717	0.1	1.175608
12.223383	0.1	1.168405
12.225050	0.1	1.163431
12.226717	0.1	1.159660
12.228383	0.1	1.156321
12.230050	0.1	1.153569
12.231717	0.1	1.151264
12.233383	0.1	1.148339
12.235050	0.1	1.144032
12.236717	0.1	1.138868
12.238383	0.1	1.134197
12.240050	0.1	1.131021
12.241717	0.1	1.129550
12.243383	0.1	1.129587
12.245050	0.1	1.130449
12.246717	0.1	1.131073
12.248383	0.1	1.130975
12.250050	0.1	1.130309
12.251717	0.1	1.129359
12.253383	0.1	1.128740
12.255050	0.1	1.129331
12.256717	0.1	1.131403
12.258383	0.1	1.134118
12.260050	0.1	1.136307
12.261717	0.1	1.137750
12.263383	0.1	1.139310
12.265050	0.1	1.141760
12.266717	0.1	1.145001
12.268383	0.1	1.148637
12.270050	0.1	1.152912
12.271717	0.1	1.158477
12.273383	0.1	1.165746
12.275050	0.1	1.174472
12.276717	0.1	1.183841
12.278383	0.1	1.193150
12.280050	0.1	1.202216
12.281717	0.1	1.211390
12.283383	0.1	1.221714
12.285050	0.1	1.234231
12.286717	0.1	1.248987
12.288383	0.1	1.264950
12.290050	0.1	1.280662
12.291717	0.1	1.295065
12.293383	0.1	1.308094
12.295050	0.1	1.320797
12.296717	0.1	1.334916
12.298383	0.1	1.351689
12.300050	0.1	1.371168
12.301717	0.1	1.392672
12.303383	0.1	1.414884
12.305050	0.1	1.435867
12.306717	0.1	1.454302
12.308383	0.1	1.470693
12.310050	0.1	1.486535
12.311717	0.1	1.503020
12.313383	0.1	1.520691
12.315050	0.1	1.539551
12.316717	0.1	1.559933
12.318383	0.1	1.582820
12.320050	0.1	1.608580
12.321717	0.1	1.636148
12.323383	0.1	1.663994
12.325050	0.1	1.690746
12.326717	0.1	1.714672
12.328383	0.1	1.734807
12.330050	0.1	1.752879
12.331717	0.1	1.772083
12.333383	0.1	1.794240
12.335050	0.1	1.819576
12.336717	0.1	1.847842
12.338383	0.1	1.878086
12.340050	0.1	1.908462
12.341717	0.1	1.937351
12.343383	0.1	1.963996
12.345050	0.1	1.987908
12.346717	0.1	2.009366
12.348383	0.1	2.030195
12.350050	0.1	2.052663
12.351717	0.1	2.077981
12.353383	0.1	2.106396
12.355050	0.1	2.137828
12.356717	0.1	2.171802
12.358383	0.1	2.206913
12.360050	0.1	2.240841
12.361717	0.1	2.271379
12.363383	0.1	2.297848
12.365050	0.1	2.321396
12.366717	0.1	2.343575
12.368383	0.1	2.364949
12.370050	0.1	2.385485
12.371717	0.1	2.405965
12.373383	0.1	2.428163
12.375050	0.1	2.453444
12.376717	0.1	2.481597
12.378383	0.1	2.510888
12.380050	0.1	2.539037
12.381717	0.1	2.564602
12.383383	0.1	2.588122
12.385050	0.1	2.611512
12.386717	0.1	2.636178
12.388383	0.1	2.661790
12.390050	0.1	2.686754
12.391717	0.1	2.709683
12.393383	0.1	2.730805
12.395050	0.1	2.752258
12.396717	0.1	2.776138
12.398383	0.1	2.802201
12.400050	0.1	2.828585
12.401717	0.1	2.854029
12.403383	0.1	2.878001
12.405050	0.1	2.899561
12.406717	0.1	2.917922
12.408383	0.1	2.934271
12.410050	0.1	2.951580
12.411717	0.1	2.972148
12.413383	0.1	2.995981
12.415050	0.1	3.021569
12.416717	0.1	3.047241
12.418383	0.1	3.072112
12.420050	0.1	3.096606
12.421717	0.1	3.121835
12.423383	0.1	3.148164
12.425050	0.1	3.174613
12.426717	0.1	3.200104
12.428383	0.1	3.224779
12.430050	0.1	3.249436
12.431717	0.1	3.274153
12.433383	0.1	3.298344
12.435050	0.1	3.321813
12.436717	0.1	3.344840
12.438383	0.1	3.367951
12.440050	0.1	3.392342
12.441717	0.1	3.419276
12.443383	0.1	3.448585
12.445050	0.1	3.478224
12.446717	0.1	3.505680
12.448383	0.1	3.530397
12.450050	0.1	3.554425
12.451717	0.1	3.579981
12.453383	0.1	3.607273
12.455050	0.1	3.635124
12.456717	0.1	3.662473
12.458383	0.1	3.689048
12.460050	0.1	3.714957
12.461717	0.1	3.739852
12.463383	0.1	3.762888
12.465050	0.1	3.783354
12.466717	0.1	3.801403
12.468383	0.1	3.818055
12.470050	0.1	3.834241
12.471717	0.1	3.849994
12.473383	0.1	3.865287
12.475050	0.1	3.881198
12.476717	0.1	3.899061
12.478383	0.1	3.918479
12.480050	0.1	3.936999
12.481717	0.1	3.952258
12.483383	0.1	3.963965
12.485050	0.1	3.973418
12.486717	0.1	3.981772
12.488383	0.1	3.989274
12.490050	0.1	3.995891
12.491717	0.1	4.002196
12.493383	0.1	4.009567
12.495050	0.1	4.019095
12.496717	0.1	4.029917
12.498383	0.1	4.039616
12.500050	0.1	4.046354
12.501717	0.1	4.049405
12.503383	0.1	4.048017
12.505050	0.1	4.041423
12.506717	0.1	4.030853
12.508383	0.1	4.019914
12.510050	0.1	4.011528
12.511717	0.1	4.005707
12.513383	0.1	4.001013
12.515050	0.1	3.996743
12.516717	0.1	3.992631
12.518383	0.1	3.987383
12.520050	0.1	3.979146
12.521717	0.1	3.967253
12.523383	0.1	3.953376
12.525050	0.1	3.940626
12.526717	0.1	3.930647
12.528383	0.1	3.922153
12.530050	0.1	3.912766
12.531717	0.1	3.901138
12.533383	0.1	3.887103
12.535050	0.1	3.870996
12.536717	0.1	3.853147
12.538383	0.1	3.833496
12.540050	0.1	3.812122
12.541717	0.1	3.790203
12.543383	0.1	3.769696
12.545050	0.1	3.752206
12.546717	0.1	3.738091
12.548383	0.1	3.726440
12.550050	0.1	3.716224
12.551717	0.1	3.707120
12.553383	0.1	3.698929
12.555050	0.1	3.690603
12.556717	0.1	3.680792
12.558383	0.1	3.669290
12.560050	0.1	3.657145
12.561717	0.1	3.645532
12.563383	0.1	3.634836
12.565050	0.1	3.624395
12.566717	0.1	3.613280
12.568383	0.1	3.601480
12.570050	0.1	3.589685
12.571717	0.1	3.578113
12.573383	0.1	3.566784
12.575050	0.1	3.556195
12.576717	0.1	3.546951
12.578383	0.1	3.539319
12.580050	0.1	3.533163
12.581717	0.1	3.528204
12.583383	0.1	3.523957
12.585050	0.1	3.519580
12.586717	0.1	3.514448
12.588383	0.1	3.508627
12.590050	0.1	3.502686
12.591717	0.1	3.496599
12.593383	0.1	3.489093
12.595050	0.1	3.479891
12.596717	0.1	3.471505
12.598383	0.1	3.466113
12.600050	0.1	3.462788
12.601717	0.1	3.459398
12.603383	0.1	3.455030
12.605050	0.1	3.449777
12.606717	0.1	3.443570
12.608383	0.1	3.436394
12.610050	0.1	3.428776
12.611717	0.1	3.420999
12.613383	0.1	3.412627
12.615050	0.1	3.403118
12.616717	0.1	3.392440
12.618383	0.1	3.381530
12.620050	0.1	3.372063
12.621717	0.1	3.364775
12.623383	0.1	3.358251
12.625050	0.1	3.349879
12.626717	0.1	3.337306
12.628383	0.1	3.319555
12.630050	0.1	3.298149
12.631717	0.1	3.276365
12.633383	0.1	3.256262
12.635050	0.1	3.237245
12.636717	0.1	3.217813
12.638383	0.1	3.197524
12.640050	0.1	3.176974
12.641717	0.1	3.156504
12.643383	0.1	3.135507
12.645050	0.1	3.112941
12.646717	0.1	3.088322
12.648383	0.1	3.061933
12.650050	0.1	3.034752
12.651717	0.1	3.008181
12.653383	0.1	2.983082
12.655050	0.1	2.958965
12.656717	0.1	2.934039
12.658383	0.1	2.906998
12.660050	0.1	2.878723
12.661717	0.1	2.850462
12.663383	0.1	2.821763
12.665050	0.1	2.791821
12.666717	0.1	2.761013
12.668383	0.1	2.730661
12.670050	0.1	2.702181
12.671717	0.1	2.676561
12.673383	0.1	2.653766
12.675050	0.1	2.632118
12.676717	0.1	2.609189
12.678383	0.1	2.583880
12.680050	0.1	2.556578
12.681717	0.1	2.527782
12.683383	0.1	2.497402
12.685050	0.1	2.464857
12.686717	0.1	2.429946
12.688383	0.1	2.394272
12.690050	0.1	2.360679
12.691717	0.1	2.331324
12.693383	0.1	2.306537
12.695050	0.1	2.284427
12.696717	0.1	2.262034
12.698383	0.1	2.237856
12.700050	0.1	2.212510
12.701717	0.1	2.187104
12.703383	0.1	2.162401
12.705050	0.1	2.138857
12.706717	0.1	2.116365
12.708383	0.1	2.094540
12.710050	0.1	2.073194
12.711717	0.1	2.052281
12.713383	0.1	2.031708
12.715050	0.1	2.011470
12.716717	0.1	1.991885
12.718383	0.1	1.972890
12.720050	0.1	1.953426
12.721717	0.1	1.932238
12.723383	0.1	1.909365
12.725050	0.1	1.886524
12.726717	0.1	1.865616
12.728383	0.1	1.846873
12.730050	0.1	1.829080
12.731717	0.1	1.810780
12.733383	0.1	1.791059
12.735050	0.1	1.770076
12.736717	0.1	1.748702
12.738383	0.1	1.727608
12.740050	0.1	1.707263
12.741717	0.1	1.687938
12.743383	0.1	1.669396
12.745050	0.1	1.651407
12.746717	0.1	1.634513
12.748383	0.1	1.619873
12.750050	0.1	1.608473
12.751717	0.1	1.600012
12.753383	0.1	1.592529
12.755050	0.1	1.583216
12.756717	0.1	1.569767
12.758383	0.1	1.552044
12.760050	0.1	1.532370
12.761717	0.1	1.513208
12.763383	0.1	1.495671
12.765050	0.1	1.480249
12.766717	0.1	1.466861
12.768383	0.1	1.454316
12.770050	0.1	1.441236
12.771717	0.1	1.427517
12.773383	0.1	1.414358
12.775050	0.1	1.402567
12.776717	0.1	1.391484
12.778383	0.1	1.380015
12.780050	0.1	1.368434
12.781717	0.1	1.358250
12.783383	0.1	1.350250
12.785050	0.1	1.343754
12.786717	0.1	1.337752
12.788383	0.1	1.331256
12.790050	0.1	1.322739
12.791717	0.1	1.311181
12.793383	0.1	1.297500
12.795050	0.1	1.284159
12.796717	0.1	1.274301
12.798383	0.1	1.270664
12.800050	0.1	1.273472
12.801717	0.1	1.279735
12.803383	0.1	1.285337
12.805050	0.1	1.287721
12.806717	0.1	1.286883
12.808383	0.1	1.284452
12.810050	0.1	1.282142
12.811717	0.1	1.280699
12.813383	0.1	1.279758
12.815050	0.1	1.279097
12.816717	0.1	1.279609
12.818383	0.1	1.281658
12.820050	0.1	1.284000
12.821717	0.1	1.285840
12.823383	0.1	1.287507
12.825050	0.1	1.288997
12.826717	0.1	1.290292
12.828383	0.1	1.292545
12.830050	0.1	1.297425
12.831717	0.1	1.305863
12.833383	0.1	1.317635
12.835050	0.1	1.330944
12.836717	0.1	1.342450
12.838383	0.1	1.349621
12.840050	0.1	1.352942
12.841717	0.1	1.355307
12.843383	0.1	1.360024
12.845050	0.1	1.368742
12.846717	0.1	1.380383
12.848383	0.1	1.392285
12.850050	0.1	1.402278
12.851717	0.1	1.410120
12.853383	0.1	1.417166
12.855050	0.1	1.424616
12.856717	0.1	1.433138
12.858383	0.1	1.443462
12.860050	0.1	1.455373
12.861717	0.1	1.467075
12.863383	0.1	1.476929
12.865050	0.1	1.485208
12.866717	0.1	1.494205
12.868383	0.1	1.506475
12.870050	0.1	1.522424
12.871717	0.1	1.540170
12.873383	0.1	1.557809
12.875050	0.1	1.574922
12.876717	0.1	1.592156
12.878383	0.1	1.610178
12.880050	0.1	1.628697
12.881717	0.1	1.646550
12.883383	0.1	1.662881
12.885050	0.1	1.677927
12.886717	0.1	1.692898
12.888383	0.1	1.709214
12.890050	0.1	1.727282
12.891717	0.1	1.746034
12.893383	0.1	1.763478
12.895050	0.1	1.778048
12.896717	0.1	1.790076
12.898383	0.1	1.801336
12.900050	0.1	1.813620
12.901717	0.1	1.828466
12.903383	0.1	1.846775
12.905050	0.1	1.867837
12.906717	0.1	1.889640
12.908383	0.1	1.910371
12.910050	0.1	1.929495
12.911717	0.1	1.947498
12.913383	0.1	1.964835
12.915050	0.1	1.981482
12.916717	0.1	1.996723
12.918383	0.1	2.009566
12.920050	0.1	2.020821
12.921717	0.1	2.033594
12.923383	0.1	2.050512
12.925050	0.1	2.071499
12.926717	0.1	2.094177
12.928383	0.1	2.115713
12.930050	0.1	2.134899
12.931717	0.1	2.152738
12.933383	0.1	2.170759
12.935050	0.1	2.189027
12.936717	0.1	2.206475
12.938383	0.1	2.222424
12.940050	0.1	2.237214
12.941717	0.1	2.251430
12.943383	0.1	2.264841
12.945050	0.1	2.276441
12.946717	0.1	2.285196
12.948383	0.1	2.290672
12.950050	0.1	2.293764
12.951717	0.1	2.296707
12.953383	0.1	2.301778
12.955050	0.1	2.309829
12.956717	0.1	2.319701
12.958383	0.1	2.329182
12.960050	0.1	2.336847
12.961717	0.1	2.342863
12.963383	0.1	2.348307
12.965050	0.1	2.353927
12.966717	0.1	2.359343
12.968383	0.1	2.363427
12.970050	0.1	2.365364
12.971717	0.1	2.364791
12.973383	0.1	2.362141
12.975050	0.1	2.359576
12.976717	0.1	2.359659
12.978383	0.1	2.362831
12.980050	0.1	2.367115
12.981717	0.1	2.369564
12.983383	0.1	2.367911
12.985050	0.1	2.362137
12.986717	0.1	2.354430
12.988383	0.1	2.347105
12.990050	0.1	2.341196
12.991717	0.1	2.336991
12.993383	0.1	2.334681
12.995050	0.1	2.334197
12.996717	0.1	2.334476
12.998383	0.1	2.333522
13.000050	0.1	2.329932
13.001717	0.1	2.323720
13.003383	0.1	2.315692
13.005050	0.1	2.306378
13.006717	0.1	2.295561
13.008383	0.1	2.282681
13.010050	0.1	2.267673
13.011717	0.1	2.251179
13.013383	0.1	2.233936
13.015050	0.1	2.216566
13.016717	0.1	2.199695
13.018383	0.1	2.183551
13.020050	0.1	2.167742
13.021717	0.1	2.151444
13.023383	0.1	2.133884
13.025050	0.1	2.114740
13.026717	0.1	2.093669
13.028383	0.1	2.069823
13.030050	0.1	2.042577
13.031717	0.1	2.012653
13.033383	0.1	1.982204
13.035050	0.1	1.953878
13.036717	0.1	1.929593
13.038383	0.1	1.909011
13.040050	0.1	1.889039
13.041717	0.1	1.866124
13.043383	0.1	1.839083
13.045050	0.1	1.809010
13.046717	0.1	1.777518
13.048383	0.1	1.745559
13.050050	0.1	1.712721
13.051717	0.1	1.677731
13.053383	0.1	1.640432
13.055050	0.1	1.602080
13.056717	0.1	1.564058
13.058383	0.1	1.527262
13.060050	0.1	1.491965
13.061717	0.1	1.458195
13.063383	0.1	1.426213
13.065050	0.1	1.395857
13.066717	0.1	1.366185
13.068383	0.1	1.336965
13.070050	0.1	1.309388
13.071717	0.1	1.284550
13.073383	0.1	1.262003
13.075050	0.1	1.240331
13.076717	0.1	1.218617
13.078383	0.1	1.197001
13.080050	0.1	1.176102
13.081717	0.1	1.156274
13.083383	0.1	1.137685
13.085050	0.1	1.120428
13.086717	0.1	1.103631
13.088383	0.1	1.085540
13.090050	0.1	1.065386
13.091717	0.1	1.044497
13.093383	0.1	1.025680
13.095050	0.1	1.011379
13.096717	0.1	1.001698
13.098383	0.1	0.994215
13.100050	0.1	0.986531
13.101717	0.1	0.978378
13.103383	0.1	0.970461
13.105050	0.1	0.962508
13.106717	0.1	0.953800
13.108383	0.1	0.944636
13.110050	0.1	0.936100
13.111717	0.1	0.929041
13.113383	0.1	0.923518
13.115050	0.1	0.918764
13.116717	0.1	0.914000
13.118383	0.1	0.909814
13.120050	0.1	0.908216
13.121717	0.1	0.910722
13.123383	0.1	0.916491
13.125050	0.1	0.922638
13.126717	0.1	0.926480
13.128383	0.1	0.927397
13.130050	0.1	0.926340
13.131717	0.1	0.924575
13.133383	0.1	0.923462
13.135050	0.1	0.923984
13.136717	0.1	0.925767
13.138383	0.1	0.927742
13.140050	0.1	0.929465
13.141717	0.1	0.931309
13.143383	0.1	0.934075
13.145050	0.1	0.938112
13.146717	0.1	0.943011
13.148383	0.1	0.948473
13.150050	0.1	0.954662
13.151717	0.1	0.961525
13.153383	0.1	0.968711
13.155050	0.1	0.976268
13.156717	0.1	0.984445
13.158383	0.1	0.992659
13.160050	0.1	0.999640
13.161717	0.1	1.004729
13.163383	0.1	1.008688
13.165050	0.1	1.013270
13.166717	0.1	1.019728
13.168383	0.1	1.027817
13.170050	0.1	1.036869
13.171717	0.1	1.046476
13.173383	0.1	1.055640
13.175050	0.1	1.063156
13.176717	0.1	1.068898
13.178383	0.1	1.073964
13.180050	0.1	1.079664
13.181717	0.1	1.085913
13.183383	0.1	1.091263
13.185050	0.1	1.095566
13.186717	0.1	1.102844
13.188383	0.1	1.121610
13.190050	0.1	1.161667
13.191717	0.1	1.229299
13.193383	0.1	1.323819
13.195050	0.1	1.437040
13.196717	0.1	1.556720
13.198383	0.1	1.670970
13.200050	0.1	1.769890
13.201717	0.1	1.846747
13.203383	0.1	1.900177
13.205050	0.1	1.933854
13.206717	0.1	1.952057
13.208383	0.1	1.955810
13.210050	0.1	1.943465
13.211717	0.1	1.913095
13.213383	0.1	1.863712
13.215050	0.1	1.796205
13.216717	0.1	1.714225
13.218383	0.1	1.623863
13.220050	0.1	1.532682
13.221717	0.1	1.448276
13.223383	0.1	1.376332
13.225050	0.1	1.319288
13.226717	0.1	1.276881
13.228383	0.1	1.247665
13.230050	0.1	1.229690
13.231717	0.1	1.220657
13.233383	0.1	1.218435
13.235050	0.1	1.221332
13.236717	0.1	1.227437
13.238383	0.1	1.234822
13.240050	0.1	1.242487
13.241717	0.1	1.249667
13.243383	0.1	1.254897
13.245050	0.1	1.256783
13.246717	0.1	1.255544
13.248383	0.1	1.253719
13.250050	0.1	1.254347
13.251717	0.1	1.258850
13.253383	0.1	1.266971
13.255050	0.1	1.277197
13.256717	0.1	1.287675
13.258383	0.1	1.297048
13.260050	0.1	1.304480
13.261717	0.1	1.310748
13.263383	0.1	1.318352
13.265050	0.1	1.328872
13.266717	0.1	1.341328
13.268383	0.1	1.353421
13.270050	0.1	1.363582
13.271717	0.1	1.371708
13.273383	0.1	1.378553
13.275050	0.1	1.384895
13.276717	0.1	1.391354
13.278383	0.1	1.398842
13.280050	0.1	1.408537
13.281717	0.1	1.420919
13.283383	0.1	1.435932
13.285050	0.1	1.453632
13.286717	0.1	1.473823
13.288383	0.1	1.495867
13.290050	0.1	1.518829
13.291717	0.1	1.541809
13.293383	0.1	1.564841
13.295050	0.1	1.588576
13.296717	0.1	1.613661
13.298383	0.1	1.640646
13.300050	0.1	1.669703
13.301717	0.1	1.700670
13.303383	0.1	1.733382
13.305050	0.1	1.768186
13.306717	0.1	1.806016
13.308383	0.1	1.847348
13.310050	0.1	1.891516
13.311717	0.1	1.937132
13.313383	0.1	1.982604
13.315050	0.1	2.026958
13.316717	0.1	2.070698
13.318383	0.1	2.115173
13.320050	0.1	2.161190
13.321717	0.1	2.209195
13.323383	0.1	2.260217
13.325050	0.1	2.315375
13.326717	0.1	2.374239
13.328383	0.1	2.435045
13.330050	0.1	2.497174
13.331717	0.1	2.562110
13.333383	0.1	2.631410
13.335050	0.1	2.705432
13.336717	0.1	2.783677
13.338383	0.1	2.865032
13.340050	0.1	2.947901
13.341717	0.1	3.031353
13.343383	0.1	3.115945
13.345050	0.1	3.202655
13.346717	0.1	3.291653
13.348383	0.1	3.383290
13.350050	0.1	3.478779
13.351717	0.1	3.578877
13.353383	0.1	3.683688
13.355050	0.1	3.793589
13.356717	0.1	3.908598
13.358383	0.1	4.027672
13.360050	0.1	4.149964
13.361717	0.1	4.275707
13.363383	0.1	4.404890
13.365050	0.1	4.536426
13.366717	0.1	4.669679
13.368383	0.1	4.805787
13.370050	0.1	4.945914
13.371717	0.1	5.089152
13.373383	0.1	5.233535
13.375050	0.1	5.378672
13.376717	0.1	5.526827
13.378383	0.1	5.681519
13.380050	0.1	5.845171
13.381717	0.1	6.017950
13.383383	0.1	6.198371
13.385050	0.1	6.384221
13.386717	0.1	6.573745
13.388383	0.1	6.766873
13.390050	0.1	6.964412
13.391717	0.1	7.166751
13.393383	0.1	7.374487
13.395050	0.1	7.588589
13.396717	0.1	7.809573
13.398383	0.1	8.037388
13.400050	0.1	8.272091
13.401717	0.1	8.514090
13.403383	0.1	8.763592
13.405050	0.1	9.020297
13.406717	0.1	9.283922
13.408383	0.1	9.554168
13.410050	0.1	9.830329
13.411717	0.1	10.111500
13.413383	0.1	10.397225
13.415050	0.1	10.687481
13.416717	0.1	10.982798
13.418383	0.1	11.285008
13.420050	0.1	11.596661
13.421717	0.1	11.918759
13.423383	0.1	12.249374
13.425050	0.1	12.585088
13.426717	0.1	12.923689
13.428383	0.1	13.264576
13.430050	0.1	13.607815
13.431717	0.1	13.954118
13.433383	0.1	14.304123
13.435050	0.1	14.657145
13.436717	0.1	15.011998
13.438383	0.1	15.368331
13.440050	0.1	15.726434
13.441717	0.1	16.086418
13.443383	0.1	16.447799
13.445050	0.1	16.809572
13.446717	0.1	17.170501
13.448383	0.1	17.528939
13.450050	0.1	17.882972
13.451717	0.1	18.231752
13.453383	0.1	18.576328
13.455050	0.1	18.917997
13.456717	0.1	19.255760
13.458383	0.1	19.586338
13.460050	0.1	19.906671
13.461717	0.1	20.215460
13.463383	0.1	20.513032
13.465050	0.1	20.800456
13.466717	0.1	21.078223
13.468383	0.1	21.345783
13.470050	0.1	21.602567
13.471717	0.1	21.849023
13.473383	0.1	22.086138
13.475050	0.1	22.313902
13.476717	0.1	22.530747
13.478383	0.1	22.735088
13.480050	0.1	22.927215
13.481717	0.1	23.108823
13.483383	0.1	23.280415
13.485050	0.1	23.440868
13.486717	0.1	23.589381
13.488383	0.1	23.725852
13.490050	0.1	23.850459
13.491717	0.1	23.963912
13.493383	0.1	24.067145
13.495050	0.1	24.160733
13.496717	0.1	24.244394
13.498383	0.1	24.316935
13.500050	0.1	24.377508
13.501717	0.1	24.426458
13.503383	0.1	24.464377
13.505050	0.1	24.491521
13.506717	0.1	24.509048
13.508383	0.1	24.519106
13.510050	0.1	24.522808
13.511717	0.1	24.520089
13.513383	0.1	24.511335
13.515050	0.1	24.496699
13.516717	0.1	24.474477
13.518383	0.1	24.442361
13.520050	0.1	24.399748
13.521717	0.1	24.347790
13.523383	0.1	24.288199
13.525050	0.1	24.222103
13.526717	0.1	24.149027
13.528383	0.1	24.067163
13.530050	0.1	23.974939
13.531717	0.1	23.872033
13.533383	0.1	23.759021
13.535050	0.1	23.636520
13.536717	0.1	23.504989
13.538383	0.1	23.365160
13.540050	0.1	23.217890
13.541717	0.1	23.062979
13.543383	0.1	22.898852
13.545050	0.1	22.724285
13.546717	0.1	22.539604
13.548383	0.1	22.345749
13.550050	0.1	22.142641
13.551717	0.1	21.928917
13.553383	0.1	21.703569
13.555050	0.1	21.467083
13.556717	0.1	21.220814
13.558383	0.1	20.965934
13.560050	0.1	20.702565
13.561717	0.1	20.429883
13.563383	0.1	20.147427
13.565050	0.1	19.855304
13.566717	0.1	19.553606
13.568383	0.1	19.242410
13.570050	0.1	18.922212
13.571717	0.1	18.594344
13.573383	0.1	18.260414
13.575050	0.1	17.921217
13.576717	0.1	17.576474
13.578383	0.1	17.225458
13.580050	0.1	16.867421
13.581717	0.1	16.501737
13.583383	0.1	16.128700
13.585050	0.1	15.750127
13.586717	0.1	15.368522
13.588383	0.1	14.985800
13.590050	0.1	14.602928
13.591717	0.1	14.220886
13.593383	0.1	13.840813
13.595050	0.1	13.462463
13.596717	0.1	13.084165
13.598383	0.1	12.705037
13.600050	0.1	12.325612
13.601717	0.1	11.946494
13.603383	0.1	11.567851
13.605050	0.1	11.189980
13.606717	0.1	10.814257
13.608383	0.1	10.443032
13.610050	0.1	10.078759
13.611717	0.1	9.723543
13.613383	0.1	9.378153
13.615050	0.1	9.041182
13.616717	0.1	8.710478
13.618383	0.1	8.384935
13.620050	0.1	8.064848
13.621717	0.1	7.751412
13.623383	0.1	7.446310
13.625050	0.1	7.151333
13.626717	0.1	6.867195
13.628383	0.1	6.592665
13.630050	0.1	6.325901
13.631717	0.1	6.066291
13.633383	0.1	5.814685
13.635050	0.1	5.572815
13.636717	0.1	5.341815
13.638383	0.1	5.120412
13.640050	0.1	4.906473
13.641717	0.1	4.699999
13.643383	0.1	4.502409
13.645050	0.1	4.313886
13.646717	0.1	4.133503
13.648383	0.1	3.960882
13.650050	0.1	3.796378
13.651717	0.1	3.640265
13.653383	0.1	3.492306
13.655050	0.1	3.352081
13.656717	0.1	3.219768
13.658383	0.1	3.096210
13.660050	0.1	2.981918
13.661717	0.1	2.875994
13.663383	0.1	2.775821
13.665050	0.1	2.678633
13.666717	0.1	2.583945
13.668383	0.1	2.493747
13.670050	0.1	2.410263
13.671717	0.1	2.334164
13.673383	0.1	2.264036
13.675050	0.1	2.196999
13.676717	0.1	2.130815
13.678383	0.1	2.065278
13.680050	0.1	2.001575
13.681717	0.1	1.941333
13.683383	0.1	1.886198
13.685050	0.1	1.837066
13.686717	0.1	1.793071
13.688383	0.1	1.752102
13.690050	0.1	1.712409
13.691717	0.1	1.673298
13.693383	0.1	1.635179
13.695050	0.1	1.599183
13.696717	0.1	1.566466
13.698383	0.1	1.537707
13.700050	0.1	1.512314
13.701717	0.1	1.488542
13.703383	0.1	1.464738
13.705050	0.1	1.440146
13.706717	0.1	1.415550
13.708383	0.1	1.392965
13.710050	0.1	1.373510
13.711717	0.1	1.356457
13.713383	0.1	1.340737
13.715050	0.1	1.326292
13.716717	0.1	1.313426
13.718383	0.1	1.301588
13.720050	0.1	1.289700
13.721717	0.1	1.277048
13.723383	0.1	1.263465
13.725050	0.1	1.248913
13.726717	0.1	1.233849
13.728383	0.1	1.219846
13.730050	0.1	1.208931
13.731717	0.1	1.201802
13.733383	0.1	1.196861
13.735050	0.1	1.191231
13.736717	0.1	1.182999
13.738383	0.1	1.172535
13.740050	0.1	1.161713
13.741717	0.1	1.151827
13.743383	0.1	1.142989
13.745050	0.1	1.135077
13.746717	0.1	1.128246
13.748383	0.1	1.122728
13.750050	0.1	1.118230
13.751717	0.1	1.113839
13.753383	0.1	1.109056
13.755050	0.1	1.104311
13.756717	0.1	1.100283
13.758383	0.1	1.097275
13.760050	0.1	1.095156
13.761717	0.1	1.093824
13.763383	0.1	1.093396
13.765050	0.1	1.093945
13.766717	0.1	1.095352
13.768383	0.1	1.096982
13.770050	0.1	1.097331
13.771717	0.1	1.094956
13.773383	0.1	1.090039
13.775050	0.1	1.084474
13.776717	0.1	1.080041
13.778383	0.1	1.076944
13.780050	0.1	1.074648
13.781717	0.1	1.073135
13.783383	0.1	1.072180
13.785050	0.1	1.071030
13.786717	0.1	1.069610
13.788383	0.1	1.068534
13.790050	0.1	1.067752
13.791717	0.1	1.066471
13.793383	0.1	1.064320
13.795050	0.1	1.062206
13.796717	0.1	1.061768
13.798383	0.1	1.064073
13.800050	0.1	1.069074
13.801717	0.1	1.074974
13.803383	0.1	1.078229
13.805050	0.1	1.076139
13.806717	0.1	1.069196
13.808383	0.1	1.060474
13.810050	0.1	1.053545
13.811717	0.1	1.050872
13.813383	0.1	1.052646
13.815050	0.1	1.056623
13.816717	0.1	1.060124
13.818383	0.1	1.062388
13.820050	0.1	1.064125
13.821717	0.1	1.065941
13.823383	0.1	1.067994
13.825050	0.1	1.070313
13.826717	0.1	1.072646
13.828383	0.1	1.074555
13.830050	0.1	1.075999
13.831717	0.1	1.077102
13.833383	0.1	1.077531
13.835050	0.1	1.076693
13.836717	0.1	1.074509
13.838383	0.1	1.072022
13.840050	0.1	1.070779
13.841717	0.1	1.071468
13.843383	0.1	1.073503
13.845050	0.1	1.075994
13.846717	0.1	1.078369
13.848383	0.1	1.079803
13.850050	0.1	1.079254
13.851717	0.1	1.076940
13.853383	0.1	1.074732
13.855050	0.1	1.074425
13.856717	0.1	1.076316
13.858383	0.1	1.079123
13.860050	0.1	1.080805
13.861717	0.1	1.080264
13.863383	0.1	1.077754
13.865050	0.1	1.073671
13.866717	0.1	1.068753
13.868383	0.1	1.064613
13.870050	0.1	1.062448
13.871717	0.1	1.062211
13.873383	0.1	1.062998
13.875050	0.1	1.063901
13.876717	0.1	1.064651
13.878383	0.1	1.065060
13.880050	0.1	1.064520
13.881717	0.1	1.062881
13.883383	0.1	1.061242
13.885050	0.1	1.061251
13.886717	0.1	1.063398
13.888383	0.1	1.066821
13.890050	0.1	1.070588
13.891717	0.1	1.073903
13.893383	0.1	1.075896
13.895050	0.1	1.076134
13.896717	0.1	1.074784
13.898383	0.1	1.072017
13.900050	0.1	1.068190
13.901717	0.1	1.064758
13.903383	0.1	1.063230
13.905050	0.1	1.063165
13.906717	0.1	1.062993
13.908383	0.1	1.062136
13.910050	0.1	1.061363
13.911717	0.1	1.061843
13.913383	0.1	1.064097
13.915050	0.1	1.067217
13.916717	0.1	1.069023
13.918383	0.1	1.067510
13.920050	0.1	1.062620
13.921717	0.1	1.056655
13.923383	0.1	1.052464
13.925050	0.1	1.051482
13.926717	0.1	1.053419
13.928383	0.1	1.056907
13.930050	0.1	1.060222
13.931717	0.1	1.062574
13.933383	0.1	1.064939
13.935050	0.1	1.069033
13.936717	0.1	1.075333
13.938383	0.1	1.082108
13.940050	0.1	1.087287
13.941717	0.1	1.090998
13.943383	0.1	1.094295
13.945050	0.1	1.096814
13.946717	0.1	1.097601
13.948383	0.1	1.096320
13.950050	0.1	1.093280
13.951717	0.1	1.089983
13.953383	0.1	1.088851
13.955050	0.1	1.091142
13.956717	0.1	1.095589
13.958383	0.1	1.099762
13.960050	0.1	1.102737
13.961717	0.1	1.106090
13.963383	0.1	1.111864
13.965050	0.1	1.119957
13.966717	0.1	1.128092
13.968383	0.1	1.133732
13.970050	0.1	1.135929
13.971717	0.1	1.135906
13.973383	0.1	1.135669
13.975050	0.1	1.136861
13.976717	0.1	1.141042
13.978383	0.1	1.149094
13.980050	0.1	1.159795
13.981717	0.1	1.170761
13.983383	0.1	1.180670
13.985050	0.1	1.189527
13.986717	0.1	1.197951
13.988383	0.1	1.206710
13.990050	0.1	1.215544
13.991717	0.1	1.223348
13.993383	0.1	1.229644
13.995050	0.1	1.234836
13.996717	0.1	1.239949
13.998383	0.1	1.246668
14.000050	0.1	1.256224
14.001717	0.1	1.268117
14.003383	0.1	1.280797
14.005050	0.1	1.293453
14.006717	0.1	1.306003
14.008383	0.1	1.317854
14.010050	0.1	1.328229
14.011717	0.1	1.337361
14.013383	0.1	1.346469
14.015050	0.1	1.356807
14.016717	0.1	1.368849
14.018383	0.1	1.382311
14.020050	0.1	1.396607
14.021717	0.1	1.411536
14.023383	0.1	1.427489
14.025050	0.1	1.444919
14.026717	0.1	1.464062
14.028383	0.1	1.484575
14.030050	0.1	1.504729
14.031717	0.1	1.522340
14.033383	0.1	1.536519
14.035050	0.1	1.548119
14.036717	0.1	1.559397
14.038383	0.1	1.572785
14.040050	0.1	1.589307
14.041717	0.1	1.608613
14.043383	0.1	1.630145
14.045050	0.1	1.653582
14.046717	0.1	1.678546
14.048383	0.1	1.704381
14.050050	0.1	1.730626
14.051717	0.1	1.756907
14.053383	0.1	1.782104
14.055050	0.1	1.804903
14.056717	0.1	1.825909
14.058383	0.1	1.847888
14.060050	0.1	1.873863
14.061717	0.1	1.905458
14.063383	0.1	1.941910
14.065050	0.1	1.979982
14.066717	0.1	2.015913
14.068383	0.1	2.048165
14.070050	0.1	2.077823
14.071717	0.1	2.106577
14.073383	0.1	2.135439
14.075050	0.1	2.165074
14.076717	0.1	2.196170
14.078383	0.1	2.228916
14.080050	0.1	2.262993
14.081717	0.1	2.298648
14.083383	0.1	2.336754
14.085050	0.1	2.377005
14.086717	0.1	2.417127
14.088383	0.1	2.454617
14.090050	0.1	2.489109
14.091717	0.1	2.522767
14.093383	0.1	2.558241
14.095050	0.1	2.596504
14.096717	0.1	2.637105
14.098383	0.1	2.679233
14.100050	0.1	2.721497
14.101717	0.1	2.762363
14.103383	0.1	2.801255
14.105050	0.1	2.838778
14.106717	0.1	2.876092
14.108383	0.1	2.913903
14.110050	0.1	2.952558
14.111717	0.1	2.992535
14.113383	0.1	3.033560
14.115050	0.1	3.074575
14.116717	0.1	3.115512
14.118383	0.1	3.157300
14.120050	0.1	3.199573
14.121717	0.1	3.239899
14.123383	0.1	3.276020
14.125050	0.1	3.307858
14.126717	0.1	3.336663
14.128383	0.1	3.363150
14.130050	0.1	3.387900
14.131717	0.1	3.412524
14.133383	0.1	3.438494
14.135050	0.1	3.465381
14.136717	0.1	3.491566
14.138383	0.1	3.516218
14.140050	0.1	3.539654
14.141717	0.1	3.562337
14.143383	0.1	3.584432
14.145050	0.1	3.606160
14.146717	0.1	3.627981
14.148383	0.1	3.650058
14.150050	0.1	3.671334
14.151717	0.1	3.689905
14.153383	0.1	3.704564
14.155050	0.1	3.715446
14.156717	0.1	3.723437
14.158383	0.1	3.730003
14.160050	0.1	3.736624
14.161717	0.1	3.743456
14.163383	0.1	3.749835
14.165050	0.1	3.755880
14.166717	0.1	3.762068
14.168383	0.1	3.768341
14.170050	0.1	3.774436
14.171717	0.1	3.779810
14.173383	0.1	3.782925
14.175050	0.1	3.782501
14.176717	0.1	3.778781
14.178383	0.1	3.772103
14.180050	0.1	3.762105
14.181717	0.1	3.749584
14.183383	0.1	3.736983
14.185050	0.1	3.726254
14.186717	0.1	3.717258
14.188383	0.1	3.708429
14.190050	0.1	3.698305
14.191717	0.1	3.685970
14.193383	0.1	3.670980
14.195050	0.1	3.653294
14.196717	0.1	3.633262
14.198383	0.1	3.611860
14.200050	0.1	3.590509
14.201717	0.1	3.570295
14.203383	0.1	3.551077
14.205050	0.1	3.530914
14.206717	0.1	3.507212
14.208383	0.1	3.479286
14.210050	0.1	3.448781
14.211717	0.1	3.417479
14.213383	0.1	3.386126
14.215050	0.1	3.355155
14.216717	0.1	3.324482
14.218383	0.1	3.293469
14.220050	0.1	3.262330
14.221717	0.1	3.232127
14.223383	0.1	3.202879
14.225050	0.1	3.173444
14.226717	0.1	3.143302
14.228383	0.1	3.113388
14.230050	0.1	3.084657
14.231717	0.1	3.056396
14.233383	0.1	3.026524
14.235050	0.1	2.993462
14.236717	0.1	2.957890
14.238383	0.1	2.922677
14.240050	0.1	2.890122
14.241717	0.1	2.859714
14.243383	0.1	2.829647
14.245050	0.1	2.799002
14.246717	0.1	2.767718
14.248383	0.1	2.735853
14.250050	0.1	2.703774
14.251717	0.1	2.672556
14.253383	0.1	2.643229
14.255050	0.1	2.615810
14.256717	0.1	2.589910
14.258383	0.1	2.565854
14.260050	0.1	2.544308
14.261717	0.1	2.525114
14.263383	0.1	2.507088
14.265050	0.1	2.488564
14.266717	0.1	2.468415
14.268383	0.1	2.447292
14.270050	0.1	2.426817
14.271717	0.1	2.407832
14.273383	0.1	2.390542
14.275050	0.1	2.375012
14.276717	0.1	2.361215
14.278383	0.1	2.349066
14.280050	0.1	2.338164
14.281717	0.1	2.327971
14.283383	0.1	2.318025
14.285050	0.1	2.307510
14.286717	0.1	2.295449
14.288383	0.1	2.282285
14.290050	0.1	2.270504
14.291717	0.1	2.262453
14.293383	0.1	2.258434
14.295050	0.1	2.257521
14.296717	0.1	2.258644
14.298383	0.1	2.260315
14.300050	0.1	2.260576
14.301717	0.1	2.257735
14.303383	0.1	2.251621
14.305050	0.1	2.244343
14.306717	0.1	2.238578
14.308383	0.1	2.235286
14.310050	0.1	2.233898
14.311717	0.1	2.232771
14.313383	0.1	2.229228
14.315050	0.1	2.221749
14.316717	0.1	2.211928
14.318383	0.1	2.202871
14.320050	0.1	2.196645
14.321717	0.1	2.193376
14.323383	0.1	2.192096
14.325050	0.1	2.192059
14.326717	0.1	2.192864
14.328383	0.1	2.194047
14.330050	0.1	2.194825
14.331717	0.1	2.193996
14.333383	0.1	2.190736
14.335050	0.1	2.185446
14.336717	0.1	2.179020
14.338383	0.1	2.172128
14.340050	0.1	2.165609
14.341717	0.1	2.160184
14.343383	0.1	2.156235
14.345050	0.1	2.154661
14.346717	0.1	2.156105
14.348383	0.1	2.159211
14.350050	0.1	2.161707
14.351717	0.1	2.162987
14.353383	0.1	2.163975
14.355050	0.1	2.165092
14.356717	0.1	2.165670
14.358383	0.1	2.165264
14.360050	0.1	2.164417
14.361717	0.1	2.163569
14.363383	0.1	2.162554
14.365050	0.1	2.161036
14.366717	0.1	2.158685
14.368383	0.1	2.155923
14.370050	0.1	2.154033
14.371717	0.1	2.153548
14.373383	0.1	2.154051
14.375050	0.1	2.155476
14.376717	0.1	2.157595
14.378383	0.1	2.159406
14.380050	0.1	2.160538
14.381717	0.1	2.162224
14.383383	0.1	2.166284
14.385050	0.1	2.173483
14.386717	0.1	2.182862
14.388383	0.1	2.192734
14.390050	0.1	2.202140
14.391717	0.1	2.211155
14.393383	0.1	2.220231
14.395050	0.1	2.229312
14.396717	0.1	2.237945
14.398383	0.1	2.246401
14.400050	0.1	2.255789
14.401717	0.1	2.266956
14.403383	0.1	2.279277
14.405050	0.1	2.290807
14.406717	0.1	2.300157
14.408383	0.1	2.307734
14.410050	0.1	2.314928
14.411717	0.1	2.322900
14.413383	0.1	2.331915
14.415050	0.1	2.341061
14.416717	0.1	2.349280
14.418383	0.1	2.356898
14.420050	0.1	2.365233
14.421717	0.1	2.375464
14.423383	0.1	2.388228
14.425050	0.1	2.403394
14.426717	0.1	2.419553
14.428383	0.1	2.434147
14.430050	0.1	2.445043
14.431717	0.1	2.452303
14.433383	0.1	2.458417
14.435050	0.1	2.466459
14.436717	0.1	2.477402
14.438383	0.1	2.489504
14.440050	0.1	2.500652
14.441717	0.1	2.510455
14.443383	0.1	2.519833
14.445050	0.1	2.529179
14.446717	0.1	2.537821
14.448383	0.1	2.545631
14.450050	0.1	2.553710
14.451717	0.1	2.562902
14.453383	0.1	2.573160
14.455050	0.1	2.584066
14.456717	0.1	2.594856
14.458383	0.1	2.604499
14.460050	0.1	2.612434
14.461717	0.1	2.618982
14.463383	0.1	2.625380
14.465050	0.1	2.633305
14.466717	0.1	2.643582
14.468383	0.1	2.655960
14.470050	0.1	2.669771
14.471717	0.1	2.683932
14.473383	0.1	2.697068
14.475050	0.1	2.708416
14.476717	0.1	2.718391
14.478383	0.1	2.728566
14.480050	0.1	2.740603
14.481717	0.1	2.754848
14.483383	0.1	2.770666
14.485050	0.1	2.787989
14.486717	0.1	2.807430
14.488383	0.1	2.828590
14.490050	0.1	2.849940
14.491717	0.1	2.870797
14.493383	0.1	2.891542
14.495050	0.1	2.911985
14.496717	0.1	2.931338
14.498383	0.1	2.949620
14.500050	0.1	2.968409
14.501717	0.1	2.990407
14.503383	0.1	3.018240
14.505050	0.1	3.052778
14.506717	0.1	3.092368
14.508383	0.1	3.134408
14.510050	0.1	3.177077
14.511717	0.1	3.219084
14.513383	0.1	3.259643
14.515050	0.1	3.299406
14.516717	0.1	3.340216
14.518383	0.1	3.383425
14.520050	0.1	3.428641
14.521717	0.1	3.474504
14.523383	0.1	3.520567
14.525050	0.1	3.567920
14.526717	0.1	3.618100
14.528383	0.1	3.671828
14.530050	0.1	3.729155
14.531717	0.1	3.789989
14.533383	0.1	3.853966
14.535050	0.1	3.920845
14.536717	0.1	3.991541
14.538383	0.1	4.067230
14.540050	0.1	4.147189
14.541717	0.1	4.229676
14.543383	0.1	4.314408
14.545050	0.1	4.402027
14.546717	0.1	4.492421
14.548383	0.1	4.585073
14.550050	0.1	4.679742
14.551717	0.1	4.776074
14.553383	0.1	4.873648
14.555050	0.1	4.973053
14.556717	0.1	5.076523
14.558383	0.1	5.186810
14.560050	0.1	5.305139
14.561717	0.1	5.430300
14.563383	0.1	5.559879
14.565050	0.1	5.692448
14.566717	0.1	5.828654
14.568383	0.1	5.969857
14.570050	0.1	6.116037
14.571717	0.1	6.266241
14.573383	0.1	6.420314
14.575050	0.1	6.578998
14.576717	0.1	6.742631
14.578383	0.1	6.910600
14.580050	0.1	7.082275
14.581717	0.1	7.258137
14.583383	0.1	7.439400
14.585050	0.1	7.626484
14.586717	0.1	7.818467
14.588383	0.1	8.014333
14.590050	0.1	8.213623
14.591717	0.1	8.415994
14.593383	0.1	8.620848
14.595050	0.1	8.827541
14.596717	0.1	9.036446
14.598383	0.1	9.249006
14.600050	0.1	9.465553
14.601717	0.1	9.684907
14.603383	0.1	9.906469
14.605050	0.1	10.130024
14.606717	0.1	10.354333
14.608383	0.1	10.578660
14.610050	0.1	10.803877
14.611717	0.1	11.030687
14.613383	0.1	11.260058
14.615050	0.1	11.497075
14.616717	0.1	11.752001
14.618383	0.1	12.035430
14.620050	0.1	12.351656
14.621717	0.1	12.695864
14.623383	0.1	13.055517
14.625050	0.1	13.413769
14.626717	0.1	13.754298
14.628383	0.1	14.066091
14.630050	0.1	14.344845
14.631717	0.1	14.591692
14.633383	0.1	14.811303
14.635050	0.1	15.009134
14.636717	0.1	15.188479
14.638383	0.1	15.348131
14.640050	0.1	15.481478
14.641717	0.1	15.579597
14.643383	0.1	15.637600
14.645050	0.1	15.659765
14.646717	0.1	15.660157
14.648383	0.1	15.657409
14.650050	0.1	15.666368
14.651717	0.1	15.692906
14.653383	0.1	15.734904
14.655050	0.1	15.786616
14.656717	0.1	15.842230
14.658383	0.1	15.897416
14.660050	0.1	15.949928
14.661717	0.1	15.999218
14.663383	0.1	16.044895
14.665050	0.1	16.085440
14.666717	0.1	16.118553
14.668383	0.1	16.142069
14.670050	0.1	16.154712
14.671717	0.1	16.157124
14.673383	0.1	16.152114
14.675050	0.1	16.142731
14.676717	0.1	16.129911
14.678383	0.1	16.112928
14.680050	0.1	16.091964
14.681717	0.1	16.068695
14.683383	0.1	16.044229
14.685050	0.1	16.018208
14.686717	0.1	15.990403
14.688383	0.1	15.961654
14.690050	0.1	15.932545
14.691717	0.1	15.901951
14.693383	0.1	15.867688
14.695050	0.1	15.828982
14.696717	0.1	15.787878
14.698383	0.1	15.747645
14.700050	0.1	15.710192
14.701717	0.1	15.676278
14.703383	0.1	15.646960
14.705050	0.1	15.623174
14.706717	0.1	15.604813
14.708383	0.1	15.591211
14.710050	0.1	15.581897
14.711717	0.1	15.577171
14.713383	0.1	15.578000
14.715050	0.1	15.585045
14.716717	0.1	15.598033
14.718383	0.1	15.616398
14.720050	0.1	15.640571
14.721717	0.1	15.672036
14.723383	0.1	15.712269
14.725050	0.1	15.762406
14.726717	0.1	15.822975
14.728383	0.1	15.892829
14.730050	0.1	15.968801
14.731717	0.1	16.047116
14.733383	0.1	16.125692
14.735050	0.1	16.204845
14.736717	0.1	16.285959
14.738383	0.1	16.370355
14.740050	0.1	16.459213
14.741717	0.1	16.553113
14.743383	0.1	16.650697
14.745050	0.1	16.748407
14.746717	0.1	16.842829
14.748383	0.1	16.932692
14.750050	0.1	17.018407
14.751717	0.1	17.100787
14.753383	0.1	17.180606
14.755050	0.1	17.258367
14.756717	0.1	17.333813
14.758383	0.1	17.405432
14.760050	0.1	17.470540
14.761717	0.1	17.526173
14.763383	0.1	17.571002
14.765050	0.1	17.606323
14.766717	0.1	17.634318
14.768383	0.1	17.655958
14.770050	0.1	17.670775
14.771717	0.1	17.677387
14.773383	0.1	17.674048
14.775050	0.1	17.660041
14.776717	0.1	17.636362
14.778383	0.1	17.604106
14.780050	0.1	17.562970
14.781717	0.1	17.511938
14.783383	0.1	17.450582
14.785050	0.1	17.379662
14.786717	0.1	17.300588
14.788383	0.1	17.214776
14.790050	0.1	17.123520
14.791717	0.1	17.028074
14.793383	0.1	16.929531
14.795050	0.1	16.828035
14.796717	0.1	16.722437
14.798383	0.1	16.611721
14.800050	0.1	16.496633
14.801717	0.1	16.379217
14.803383	0.1	16.260771
14.805050	0.1	16.141054
14.806717	0.1	16.019680
14.808383	0.1	15.897220
14.810050	0.1	15.774770
14.811717	0.1	15.652995
14.813383	0.1	15.531811
14.815050	0.1	15.411135
14.816717	0.1	15.291399
14.818383	0.1	15.172721
14.820050	0.1	15.054494
14.821717	0.1	14.936221
14.823383	0.1	14.818176
14.825050	0.1	14.701290
14.826717	0.1	14.586318
14.828383	0.1	14.473386
14.830050	0.1	14.362475
14.831717	0.1	14.253561
14.833383	0.1	14.146734
14.835050	0.1	14.042626
14.836717	0.1	13.941918
14.838383	0.1	13.843649
14.840050	0.1	13.745017
14.841717	0.1	13.644034
14.843383	0.1	13.541523
14.845050	0.1	13.439450
14.846717	0.1	13.338905
14.848383	0.1	13.240227
14.850050	0.1	13.143178
14.851717	0.1	13.046730
14.853383	0.1	12.949691
14.855050	0.1	12.852107
14.856717	0.1	12.755487
14.858383	0.1	12.660893
14.860050	0.1	12.567574
14.861717	0.1	12.473515
14.863383	0.1	12.376863
14.865050	0.1	12.276829
14.866717	0.1	12.173476
14.868383	0.1	12.067626
14.870050	0.1	11.960911
14.871717	0.1	11.854591
14.873383	0.1	11.748313
14.875050	0.1	11.640722
14.876717	0.1	11.531096
14.878383	0.1	11.420078
14.880050	0.1	11.308505
14.881717	0.1	11.195806
14.883383	0.1	11.080597
14.885050	0.1	10.962309
14.886717	0.1	10.840935
14.888383	0.1	10.716370
14.890050	0.1	10.589222
14.891717	0.1	10.460950
14.893383	0.1	10.332335
14.895050	0.1	10.203007
14.896717	0.1	10.072892
14.898383	0.1	9.942465
14.900050	0.1	9.811805
14.901717	0.1	9.680842
14.903383	0.1	9.549814
14.905050	0.1	9.418833
14.906717	0.1	9.287973
14.908383	0.1	9.157653
14.910050	0.1	9.028455
14.911717	0.1	8.900971
14.913383	0.1	8.775606
14.915050	0.1	8.651838
14.916717	0.1	8.528293
14.918383	0.1	8.404348
14.920050	0.1	8.281167
14.921717	0.1	8.160393
14.923383	0.1	8.042431
14.925050	0.1	7.926933
14.926717	0.1	7.814532
14.928383	0.1	7.706583
14.930050	0.1	7.603089
14.931717	0.1	7.502153
14.933383	0.1	7.402361
14.935050	0.1	7.304908
14.936717	0.1	7.212637
14.938383	0.1	7.127686
14.940050	0.1	7.050312
14.941717	0.1	6.979285
14.943383	0.1	6.913291
14.945050	0.1	6.851894
14.946717	0.1	6.795558
14.948383	0.1	6.745281
14.950050	0.1	6.701490
14.951717	0.1	6.663064
14.953383	0.1	6.628213
14.955050	0.1	6.596460
14.956717	0.1	6.569051
14.958383	0.1	6.547356
14.960050	0.1	6.531691
14.961717	0.1	6.521703
14.963383	0.1	6.517046
14.965050	0.1	6.517088
14.966717	0.1	6.521000
14.968383	0.1	6.529018
14.970050	0.1	6.542322
14.971717	0.1	6.561261
14.973383	0.1	6.584320
14.975050	0.1	6.609159
14.976717	0.1	6.634658
14.978383	0.1	6.661583
14.980050	0.1	6.691525
14.981717	0.1	6.725928
14.983383	0.1	6.765267
14.985050	0.1	6.809016
14.986717	0.1	6.856616
14.988383	0.1	6.907089
14.990050	0.1	6.958265
14.991717	0.1	7.007811
14.993383	0.1	7.054801
14.995050	0.1	7.099989
14.996717	0.1	7.144744
14.998383	0.1	7.189489
15.000050	0.1	7.233662
15.001717	0.1	7.277178
15.003383	0.1	7.320875
15.005050	0.1	7.365337
15.006717	0.1	7.409747
15.008383	0.1	7.452178
15.010050	0.1	7.491270
15.011717	0.1	7.527708
15.013383	0.1	7.563564
15.015050	0.1	7.600025
15.016717	0.1	7.635998
15.018383	0.1	7.669311
15.020050	0.1	7.698582
15.021717	0.1	7.723318
15.023383	0.1	7.743603
15.025050	0.1	7.760236
15.026717	0.1	7.774234
15.028383	0.1	7.786136
15.030050	0.1	7.795729
15.031717	0.1	7.802453
15.033383	0.1	7.806206
15.035050	0.1	7.807198
15.036717	0.1	7.805363
15.038383	0.1	7.800395
15.040050	0.1	7.792413
15.041717	0.1	7.782560
15.043383	0.1	7.772087
15.045050	0.1	7.760692
15.046717	0.1	7.746713
15.048383	0.1	7.729116
15.050050	0.1	7.708762
15.051717	0.1	7.687323
15.053383	0.1	7.665134
15.055050	0.1	7.640915
15.056717	0.1	7.613804
15.058383	0.1	7.584118
15.060050	0.1	7.552626
15.061717	0.1	7.520514
15.063383	0.1	7.489310
15.065050	0.1	7.459954
15.066717	0.1	7.432285
15.068383	0.1	7.405272
15.070050	0.1	7.377099
15.071717	0.1	7.345648
15.073383	0.1	7.310174
15.075050	0.1	7.272447
15.076717	0.1	7.235603
15.078383	0.1	7.202001
15.080050	0.1	7.171896
15.081717	0.1	7.143687
15.083383	0.1	7.115100
15.085050	0.1	7.084496
15.086717	0.1	7.051933
15.088383	0.1	7.018922
15.090050	0.1	6.986577
15.091717	0.1	6.954772
15.093383	0.1	6.923652
15.095050	0.1	6.894786
15.096717	0.1	6.869710
15.098383	0.1	6.847912
15.100050	0.1	6.827228
15.101717	0.1	6.806254
15.103383	0.1	6.785668
15.105050	0.1	6.766883
15.106717	0.1	6.749863
15.108383	0.1	6.733164
15.110050	0.1	6.716503
15.111717	0.1	6.701769
15.113383	0.1	6.691166
15.115050	0.1	6.685606
15.116717	0.1	6.684414
15.118383	0.1	6.685848
15.120050	0.1	6.688097
15.121717	0.1	6.690212
15.123383	0.1	6.692624
15.125050	0.1	6.696568
15.126717	0.1	6.703045
15.128383	0.1	6.712643
15.130050	0.1	6.726040
15.131717	0.1	6.743642
15.133383	0.1	6.764461
15.135050	0.1	6.786184
15.136717	0.1	6.807293
15.138383	0.1	6.828234
15.140050	0.1	6.849868
15.141717	0.1	6.872234
15.143383	0.1	6.895638
15.145050	0.1	6.921762
15.146717	0.1	6.952365
15.148383	0.1	6.987490
15.150050	0.1	7.025632
15.151717	0.1	7.065167
15.153383	0.1	7.104678
15.155050	0.1	7.143049
15.156717	0.1	7.179976
15.158383	0.1	7.215873
15.160050	0.1	7.251957
15.161717	0.1	7.290482
15.163383	0.1	7.333620
15.165050	0.1	7.382091
15.166717	0.1	7.434795
15.168383	0.1	7.489398
15.170050	0.1	7.543666
15.171717	0.1	7.596863
15.173383	0.1	7.649953
15.175050	0.1	7.704482
15.176717	0.1	7.761610
15.178383	0.1	7.821689
15.180050	0.1	7.883855
15.181717	0.1	7.946333
15.183383	0.1	8.007926
15.185050	0.1	8.068956
15.186717	0.1	8.130684
15.188383	0.1	8.194149
15.190050	0.1	8.259108
15.191717	0.1	8.324487
15.193383	0.1	8.390383
15.195050	0.1	8.457904
15.196717	0.1	8.526728
15.198383	0.1	8.594766
15.200050	0.1	8.660220
15.201717	0.1	8.723116
15.203383	0.1	8.784682
15.205050	0.1	8.846112
15.206717	0.1	8.908072
15.208383	0.1	8.970192
15.210050	0.1	9.030849
15.211717	0.1	9.088437
15.213383	0.1	9.143041
15.215050	0.1	9.196089
15.216717	0.1	9.248620
15.218383	0.1	9.300197
15.220050	0.1	9.348788
15.221717	0.1	9.392207
15.223383	0.1	9.430172
15.225050	0.1	9.464584
15.226717	0.1	9.497595
15.228383	0.1	9.529460
15.230050	0.1	9.558755
15.231717	0.1	9.584604
15.233383	0.1	9.607249
15.235050	0.1	9.627091
15.236717	0.1	9.643896
15.238383	0.1	9.656693
15.240050	0.1	9.664665
15.241717	0.1	9.667808
15.243383	0.1	9.665880
15.245050	0.1	9.657941
15.246717	0.1	9.644101
15.248383	0.1	9.626499
15.250050	0.1	9.607309
15.251717	0.1	9.586597
15.253383	0.1	9.562974
15.255050	0.1	9.535714
15.256717	0.1	9.505460
15.258383	0.1	9.472962
15.260050	0.1	9.438507
15.261717	0.1	9.402218
15.263383	0.1	9.364127
15.265050	0.1	9.324322
15.266717	0.1	9.282525
15.268383	0.1	9.238161
15.270050	0.1	9.191586
15.271717	0.1	9.143921
15.273383	0.1	9.095576
15.275050	0.1	9.045727
15.276717	0.1	8.992916
15.278383	0.1	8.935938
15.280050	0.1	8.875164
15.281717	0.1	8.813259
15.283383	0.1	8.753720
15.285050	0.1	8.698562
15.286717	0.1	8.647568
15.288383	0.1	8.599428
15.290050	0.1	8.553197
15.291717	0.1	8.508624
15.293383	0.1	8.465652
15.295050	0.1	8.424274
15.296717	0.1	8.384706
15.298383	0.1	8.347039
15.300050	0.1	8.311039
15.301717	0.1	8.277050
15.303383	0.1	8.246568
15.305050	0.1	8.221171
15.306717	0.1	8.201753
15.308383	0.1	8.189199
15.310050	0.1	8.184165
15.311717	0.1	8.185864
15.313383	0.1	8.192309
15.315050	0.1	8.202405
15.316717	0.1	8.217231
15.318383	0.1	8.239113
15.320050	0.1	8.269888
15.321717	0.1	8.309707
15.323383	0.1	8.356981
15.325050	0.1	8.410411
15.326717	0.1	8.470360
15.328383	0.1	8.537536
15.330050	0.1	8.612308
15.331717	0.1	8.695605
15.333383	0.1	8.788873
15.335050	0.1	8.892519
15.336717	0.1	9.005317
15.338383	0.1	9.126356
15.340050	0.1	9.256969
15.341717	0.1	9.399434
15.343383	0.1	9.554517
15.345050	0.1	9.721778
15.346717	0.1	9.901361
15.348383	0.1	10.094368
15.350050	0.1	10.302267
15.351717	0.1	10.526245
15.353383	0.1	10.766853
15.355050	0.1	11.024182
15.356717	0.1	11.297953
15.358383	0.1	11.587725
15.360050	0.1	11.894042
15.361717	0.1	12.218878
15.363383	0.1	12.564608
15.365050	0.1	12.932988
15.366717	0.1	13.325135
15.368383	0.1	13.742256
15.370050	0.1	14.185719
15.371717	0.1	14.656354
15.373383	0.1	15.154472
15.375050	0.1	15.681093
15.376717	0.1	16.238964
15.378383	0.1	16.831867
15.380050	0.1	17.462992
15.381717	0.1	18.134443
15.383383	0.1	18.847734
15.385050	0.1	19.604303
15.386717	0.1	20.406228
15.388383	0.1	21.256413
15.390050	0.1	22.157333
15.391717	0.1	23.110434
15.393383	0.1	24.117515
15.395050	0.1	25.181435
15.396717	0.1	26.305448
15.398383	0.1	27.493411
15.400050	0.1	28.750408
15.401717	0.1	30.081724
15.403383	0.1	31.491062
15.405050	0.1	32.980545
15.406717	0.1	34.552105
15.408383	0.1	36.208062
15.410050	0.1	37.951586
15.411717	0.1	39.787353
15.413383	0.1	41.720406
15.415050	0.1	43.754200
15.416717	0.1	45.891395
15.418383	0.1	48.135286
15.420050	0.1	50.489106
15.421717	0.1	52.955500
15.423383	0.1	55.537499
15.425050	0.1	58.238744
15.426717	0.1	61.063282
15.428383	0.1	64.015198
15.430050	0.1	67.097079
15.431717	0.1	70.309681
15.433383	0.1	73.654046
15.435050	0.1	77.132783
15.436717	0.1	80.749565
15.438383	0.1	84.508089
15.440050	0.1	88.410503
15.441717	0.1	92.456788
15.443383	0.1	96.646515
15.445050	0.1	100.980788
15.446717	0.1	105.462317
15.448383	0.1	110.094682
15.450050	0.1	114.881620
15.451717	0.1	119.825681
15.453383	0.1	124.927717
15.455050	0.1	130.188908
15.456717	0.1	135.612297
15.458383	0.1	141.201825
15.460050	0.1	146.961161
15.461717	0.1	152.893118
15.463383	0.1	159.000764
15.465050	0.1	165.289790
15.466717	0.1	171.768312
15.468383	0.1	178.444586
15.470050	0.1	185.326538
15.471717	0.1	192.423361
15.473383	0.1	199.746504
15.475050	0.1	207.308321
15.476717	0.1	215.119953
15.478383	0.1	223.191655
15.480050	0.1	231.534792
15.481717	0.1	240.162411
15.483383	0.1	249.088495
15.485050	0.1	258.328025
15.486717	0.1	267.897416
15.488383	0.1	277.813822
15.490050	0.1	288.093142
15.491717	0.1	298.747747
15.493383	0.1	309.785474
15.495050	0.1	321.210507
15.496717	0.1	333.024920
15.498383	0.1	345.228608
15.500050	0.1	357.817221
15.501717	0.1	370.780677
15.503383	0.1	384.104066
15.505050	0.1	397.768347
15.506717	0.1	411.748672
15.508383	0.1	426.012907
15.510050	0.1	440.522056
15.511717	0.1	455.230885
15.513383	0.1	470.087552
15.515050	0.1	485.035140
15.516717	0.1	500.015156
15.518383	0.1	514.966297
15.520050	0.1	529.820715
15.521717	0.1	544.506196
15.523383	0.1	558.950655
15.525050	0.1	573.083056
15.526717	0.1	586.832893
15.528383	0.1	600.131197
15.530050	0.1	612.911559
15.531717	0.1	625.109724
15.533383	0.1	636.665356
15.535050	0.1	647.526230
15.536717	0.1	657.648859
15.538383	0.1	666.997759
15.540050	0.1	675.547794
15.541717	0.1	683.282819
15.543383	0.1	690.189666
15.545050	0.1	696.257372
15.546717	0.1	701.482874
15.548383	0.1	705.875457
15.550050	0.1	709.455978
15.551717	0.1	712.251762
15.553383	0.1	714.290455
15.555050	0.1	715.598376
15.556717	0.1	716.204900
15.558383	0.1	716.146306
15.560050	0.1	715.464499
15.561717	0.1	714.202710
15.563383	0.1	712.402804
15.565050	0.1	710.106064
15.566717	0.1	707.353457
15.568383	0.1	704.183700
15.570050	0.1	700.633350
15.571717	0.1	696.738559
15.573383	0.1	692.535239
15.575050	0.1	688.058278
15.576717	0.1	683.341223
15.578383	0.1	678.415658
15.580050	0.1	673.310436
15.581717	0.1	668.052622
15.583383	0.1	662.668101
15.585050	0.1	657.180111
15.586717	0.1	651.607887
15.588383	0.1	645.966768
15.590050	0.1	640.270850
15.591717	0.1	634.535226
15.593383	0.1	628.774507
15.595050	0.1	623.000493
15.596717	0.1	617.221045
15.598383	0.1	611.441779
15.600050	0.1	605.668831
15.601717	0.1	599.909379
15.603383	0.1	594.171184
15.605050	0.1	588.462512
15.606717	0.1	582.791092
15.608383	0.1	577.162249
15.610050	0.1	571.577498
15.611717	0.1	566.035477
15.613383	0.1	560.534099
15.615050	0.1	555.072143
15.616717	0.1	549.649708
15.618383	0.1	544.268317
15.620050	0.1	538.931019
15.621717	0.1	533.640991
15.623383	0.1	528.399749
15.625050	0.1	523.206029
15.626717	0.1	518.055163
15.628383	0.1	512.941410
15.630050	0.1	507.860501
15.631717	0.1	502.809645
15.633383	0.1	497.788191
15.635050	0.1	492.798342
15.636717	0.1	487.842765
15.638383	0.1	482.921149
15.640050	0.1	478.030546
15.641717	0.1	473.169326
15.643383	0.1	468.337979
15.645050	0.1	463.536471
15.646717	0.1	458.762791
15.648383	0.1	454.013353
15.650050	0.1	449.284525
15.651717	0.1	444.574273
15.653383	0.1	439.881059
15.655050	0.1	435.200627
15.656717	0.1	430.526706
15.658383	0.1	425.856566
15.660050	0.1	421.193056
15.661717	0.1	416.541235
15.663383	0.1	411.904217
15.665050	0.1	407.280596
15.666717	0.1	402.665926
15.668383	0.1	398.056759
15.670050	0.1	393.451797
15.671717	0.1	388.850207
15.673383	0.1	384.250605
15.675050	0.1	379.651045
15.676717	0.1	375.049119
15.678383	0.1	370.443622
15.680050	0.1	365.836686
15.681717	0.1	361.231715
15.683383	0.1	356.629379
15.685050	0.1	352.027859
15.686717	0.1	347.426264
15.688383	0.1	342.825502
15.690050	0.1	338.226832
15.691717	0.1	333.632138
15.693383	0.1	329.043637
15.695050	0.1	324.460869
15.696717	0.1	319.880760
15.698383	0.1	315.301456
15.700050	0.1	310.723824
15.701717	0.1	306.149256
15.703383	0.1	301.577989
15.705050	0.1	297.009605
15.706717	0.1	292.444276
15.708383	0.1	287.884097
15.710050	0.1	283.333743
15.711717	0.1	278.798733
15.713383	0.1	274.282680
15.715050	0.1	269.786399
15.716717	0.1	265.309587
15.718383	0.1	260.852110
15.720050	0.1	256.413790
15.721717	0.1	251.994846
15.723383	0.1	247.597061
15.725050	0.1	243.223785
15.726717	0.1	238.878215
15.728383	0.1	234.561814
15.730050	0.1	230.275151
15.731717	0.1	226.018857
15.733383	0.1	221.793670
15.735050	0.1	217.601694
15.736717	0.1	213.446333
15.738383	0.1	209.330125
15.740050	0.1	205.254490
15.741717	0.1	201.221188
15.743383	0.1	197.233032
15.745050	0.1	193.293356
15.746717	0.1	189.403999
15.748383	0.1	185.564133
15.750050	0.1	181.772858
15.751717	0.1	178.031861
15.753383	0.1	174.343772
15.755050	0.1	170.708988
15.756717	0.1	167.126688
15.758383	0.1	163.598112
15.760050	0.1	160.126053
15.761717	0.1	156.712500
15.763383	0.1	153.358728
15.765050	0.1	150.065739
15.766717	0.1	146.833598
15.768383	0.1	143.661294
15.770050	0.1	140.547613
15.771717	0.1	137.492078
15.773383	0.1	134.495725
15.775050	0.1	131.561048
15.776717	0.1	128.690186
15.778383	0.1	125.883431
15.780050	0.1	123.140030
15.781717	0.1	120.458803
15.783383	0.1	117.837582
15.785050	0.1	115.273753
15.786717	0.1	112.766158
15.788383	0.1	110.316067
15.790050	0.1	107.925828
15.791717	0.1	105.595891
15.793383	0.1	103.323697
15.795050	0.1	101.106605
15.796717	0.1	98.945000
15.798383	0.1	96.840686
15.800050	0.1	94.793616
15.801717	0.1	92.802066
15.803383	0.1	90.864655
15.805050	0.1	88.980468
15.806717	0.1	87.147500
15.808383	0.1	85.362410
15.810050	0.1	83.622495
15.811717	0.1	81.927329
15.813383	0.1	80.278395
15.815050	0.1	78.677293
15.816717	0.1	77.124108
15.818383	0.1	75.616739
15.820050	0.1	74.151792
15.821717	0.1	72.727106
15.823383	0.1	71.342844
15.825050	0.1	69.999551
15.826717	0.1	68.696593
15.828383	0.1	67.433068
15.830050	0.1	66.208127
15.831717	0.1	65.019894
15.833383	0.1	63.866540
15.835050	0.1	62.748189
15.836717	0.1	61.665522
15.838383	0.1	60.617286
15.840050	0.1	59.600789
15.841717	0.1	58.614034
15.843383	0.1	57.656188
15.845050	0.1	56.726635
15.846717	0.1	55.824821
15.848383	0.1	54.950616
15.850050	0.1	54.104570
15.851717	0.1	53.287381
15.853383	0.1	52.498141
15.855050	0.1	51.733474
15.856717	0.1	50.989045
15.858383	0.1	50.262227
15.860050	0.1	49.553518
15.861717	0.1	48.865015
15.863383	0.1	48.198351
15.865050	0.1	47.553857
15.866717	0.1	46.930173
15.868383	0.1	46.325061
15.870050	0.1	45.737498
15.871717	0.1	45.167720
15.873383	0.1	44.615404
15.875050	0.1	44.079386
15.876717	0.1	43.558492
15.878383	0.1	43.051634
15.880050	0.1	42.558033
15.881717	0.1	42.078104
15.883383	0.1	41.613011
15.885050	0.1	41.162777
15.886717	0.1	40.725861
15.888383	0.1	40.300172
15.890050	0.1	39.883829
15.891717	0.1	39.475816
15.893383	0.1	39.076102
15.895050	0.1	38.684988
15.896717	0.1	38.302750
15.898383	0.1	37.930300
15.900050	0.1	37.569054
15.901717	0.1	37.219548
15.903383	0.1	36.881310
15.905050	0.1	36.553675
15.906717	0.1	36.236127
15.908383	0.1	35.928539
15.910050	0.1	35.630357
15.911717	0.1	35.339515
15.913383	0.1	35.053906
15.915050	0.1	34.773266
15.916717	0.1	34.498670
15.918383	0.1	34.231250
15.920050	0.1	33.971574
15.921717	0.1	33.719763
15.923383	0.1	33.475766
15.925050	0.1	33.239308
15.926717	0.1	33.009942
15.928383	0.1	32.787966
15.930050	0.1	32.574548
15.931717	0.1	32.370384
15.933383	0.1	32.174545
15.935050	0.1	31.984900
15.936717	0.1	31.799837
15.938383	0.1	31.619491
15.940050	0.1	31.444752
15.941717	0.1	31.275712
15.943383	0.1	31.112218
15.945050	0.1	30.954946
15.946717	0.1	30.805455
15.948383	0.1	30.665505
15.950050	0.1	30.535245
15.951717	0.1	30.411673
15.953383	0.1	30.290801
15.955050	0.1	30.171354
15.956717	0.1	30.054739
15.958383	0.1	29.942617
15.960050	0.1	29.836008
15.961717	0.1	29.735127
15.963383	0.1	29.638601
15.965050	0.1	29.543652
15.966717	0.1	29.448262
15.968383	0.1	29.352983
15.970050	0.1	29.259715
15.971717	0.1	29.169293
15.973383	0.1	29.081195
15.975050	0.1	28.994679
15.976717	0.1	28.908714
15.978383	0.1	28.821677
15.980050	0.1	28.732331
15.981717	0.1	28.640428
15.983383	0.1	28.545912
15.985050	0.1	28.448431
15.986717	0.1	28.347825
15.988383	0.1	28.244513
15.990050	0.1	28.138887
15.991717	0.1	28.030840
15.993383	0.1	27.920180
15.995050	0.1	27.806838
15.996717	0.1	27.690376
15.998383	0.1	27.570049
16.000050	0.1	27.445490
16.001717	0.1	27.316986
16.003383	0.1	27.185488
16.005050	0.1	27.052658
16.006717	0.1	26.919805
16.008383	0.1	26.786313
16.010050	0.1	26.650527
16.011717	0.1	26.511876
16.013383	0.1	26.371027
16.015050	0.1	26.229150
16.016717	0.1	26.087230
16.018383	0.1	25.945674
16.020050	0.1	25.804876
16.021717	0.1	25.665634
16.023383	0.1	25.528506
16.025050	0.1	25.392836
16.026717	0.1	25.257170
16.028383	0.1	25.121444
16.030050	0.1	24.987813
16.031717	0.1	24.858927
16.033383	0.1	24.736389
16.035050	0.1	24.620472
16.036717	0.1	24.510860
16.038383	0.1	24.406994
16.040050	0.1	24.307584
16.041717	0.1	24.210652
16.043383	0.1	24.114274
16.045050	0.1	24.017622
16.046717	0.1	23.922226
16.048383	0.1	23.831353
16.050050	0.1	23.747706
16.051717	0.1	23.672334
16.053383	0.1	23.604310
16.055050	0.1	23.540659
16.056717	0.1	23.477445
16.058383	0.1	23.412271
16.060050	0.1	23.346450
16.061717	0.1	23.283665
16.063383	0.1	23.226230
16.065050	0.1	23.173741
16.066717	0.1	23.124595
16.068383	0.1	23.077307
16.070050	0.1	23.030839
16.071717	0.1	22.985041
16.073383	0.1	22.940361
16.075050	0.1	22.896500
16.076717	0.1	22.852574
16.078383	0.1	22.808411
16.080050	0.1	22.764355
16.081717	0.1	22.719968
16.083383	0.1	22.673556
16.085050	0.1	22.623888
16.086717	0.1	22.572074
16.088383	0.1	22.520553
16.090050	0.1	22.470620
16.091717	0.1	22.421442
16.093383	0.1	22.371057
16.095050	0.1	22.318307
16.096717	0.1	22.264263
16.098383	0.1	22.211159
16.100050	0.1	22.159796
16.101717	0.1	22.108653
16.103383	0.1	22.055893
16.105050	0.1	22.001537
16.106717	0.1	21.946984
16.108383	0.1	21.892511
16.110050	0.1	21.836483
16.111717	0.1	21.777255
16.113383	0.1	21.714508
16.115050	0.1	21.649161
16.116717	0.1	21.582730
16.118383	0.1	21.516499
16.120050	0.1	21.451772
16.121717	0.1	21.389644
16.123383	0.1	21.329592
16.125050	0.1	21.270346
16.126717	0.1	21.211617
16.128383	0.1	21.153493
16.130050	0.1	21.096002
16.131717	0.1	21.039629
16.133383	0.1	20.984486
16.135050	0.1	20.929729
16.136717	0.1	20.874473
16.138383	0.1	20.819060
16.140050	0.1	20.765229
16.141717	0.1	20.714761
16.143383	0.1	20.668372
16.145050	0.1	20.626257
16.146717	0.1	20.588506
16.148383	0.1	20.554177
16.150050	0.1	20.521157
16.151717	0.1	20.487816
16.153383	0.1	20.454545
16.155050	0.1	20.423448
16.156717	0.1	20.396854
16.158383	0.1	20.375811
16.160050	0.1	20.359946
16.161717	0.1	20.348029
16.163383	0.1	20.338167
16.165050	0.1	20.327871
16.166717	0.1	20.315233
16.168383	0.1	20.300495
16.170050	0.1	20.285919
16.171717	0.1	20.273766
16.173383	0.1	20.264885
16.175050	0.1	20.259284
16.176717	0.1	20.257104
16.178383	0.1	20.258199
16.180050	0.1	20.261402
16.181717	0.1	20.265835
16.183383	0.1	20.272215
16.185050	0.1	20.281682
16.186717	0.1	20.294641
16.188383	0.1	20.310930
16.190050	0.1	20.329724
16.191717	0.1	20.349692
16.193383	0.1	20.369561
16.195050	0.1	20.388248
16.196717	0.1	20.405478
16.198383	0.1	20.422475
16.200050	0.1	20.441278
16.201717	0.1	20.463504
16.203383	0.1	20.489581
16.205050	0.1	20.518568
16.206717	0.1	20.548585
16.208383	0.1	20.577833
16.210050	0.1	20.605619
16.211717	0.1	20.632595
16.213383	0.1	20.660227
16.215050	0.1	20.690011
16.216717	0.1	20.722272
16.218383	0.1	20.755604
16.220050	0.1	20.787846
16.221717	0.1	20.817593
16.223383	0.1	20.845304
16.225050	0.1	20.872778
16.226717	0.1	20.901239
16.228383	0.1	20.930958
16.230050	0.1	20.962367
16.231717	0.1	20.996160
16.233383	0.1	21.032211
16.235050	0.1	21.069283
16.236717	0.1	21.105697
16.238383	0.1	21.140017
16.240050	0.1	21.171621
16.241717	0.1	21.201344
16.243383	0.1	21.231007
16.245050	0.1	21.261759
16.246717	0.1	21.292628
16.248383	0.1	21.321084
16.250050	0.1	21.345974
16.251717	0.1	21.368889
16.253383	0.1	21.391991
16.255050	0.1	21.416103
16.256717	0.1	21.441593
16.258383	0.1	21.469402
16.260050	0.1	21.499908
16.261717	0.1	21.531787
16.263383	0.1	21.563340
16.265050	0.1	21.593813
16.266717	0.1	21.622656
16.268383	0.1	21.649427
16.270050	0.1	21.674773
16.271717	0.1	21.699960
16.273383	0.1	21.725632
16.275050	0.1	21.751514
16.276717	0.1	21.777242
16.278383	0.1	21.803151
16.280050	0.1	21.829824
16.281717	0.1	21.856963
16.283383	0.1	21.883328
16.285050	0.1	21.907822
16.286717	0.1	21.930533
16.288383	0.1	21.952991
16.290050	0.1	21.977075
16.291717	0.1	22.003208
16.293383	0.1	22.030366
16.295050	0.1	22.057621
16.296717	0.1	22.084843
16.298383	0.1	22.112248
16.300050	0.1	22.139335
16.301717	0.1	22.165105
16.303383	0.1	22.189519
16.305050	0.1	22.212924
16.306717	0.1	22.234721
16.308383	0.1	22.254884
16.310050	0.1	22.275574
16.311717	0.1	22.299294
16.313383	0.1	22.326326
16.315050	0.1	22.355518
16.316717	0.1	22.386438
16.318383	0.1	22.419021
16.320050	0.1	22.452129
16.321717	0.1	22.483980
16.323383	0.1	22.513713
16.325050	0.1	22.541923
16.326717	0.1	22.569876
16.328383	0.1	22.598440
16.330050	0.1	22.627711
16.331717	0.1	22.657667
16.333383	0.1	22.688555
16.335050	0.1	22.719931
16.336717	0.1	22.750325
16.338383	0.1	22.779317
16.340050	0.1	22.808323
16.341717	0.1	22.838395
16.343383	0.1	22.869734
16.345050	0.1	22.902512
16.346717	0.1	22.936286
16.348383	0.1	22.970308
16.350050	0.1	23.005032
16.351717	0.1	23.041321
16.353383	0.1	23.078383
16.355050	0.1	23.114178
16.356717	0.1	23.148125
16.358383	0.1	23.181993
16.360050	0.1	23.217676
16.361717	0.1	23.255078
16.363383	0.1	23.292541
16.365050	0.1	23.328536
16.366717	0.1	23.362911
16.368383	0.1	23.396965
16.370050	0.1	23.432747
16.371717	0.1	23.471820
16.373383	0.1	23.513925
16.375050	0.1	23.557111
16.376717	0.1	23.599332
16.378383	0.1	23.639309
16.380050	0.1	23.676734
16.381717	0.1	23.712576
16.383383	0.1	23.748940
16.385050	0.1	23.787674
16.386717	0.1	23.829178
16.388383	0.1	23.872620
16.390050	0.1	23.916531
16.391717	0.1	23.959000
16.393383	0.1	23.998446
16.395050	0.1	24.034707
16.396717	0.1	24.068765
16.398383	0.1	24.101944
16.400050	0.1	24.135932
16.401717	0.1	24.172622
16.403383	0.1	24.213335
16.405050	0.1	24.257940
16.406717	0.1	24.304674
16.408383	0.1	24.351710
16.410050	0.1	24.399068
16.411717	0.1	24.448046
16.413383	0.1	24.498766
16.415050	0.1	24.549416
16.416717	0.1	24.598571
16.418383	0.1	24.646800
16.420050	0.1	24.694908
16.421717	0.1	24.742293
16.423383	0.1	24.788054
16.425050	0.1	24.832594
16.426717	0.1	24.877186
16.428383	0.1	24.922639
16.430050	0.1	24.968754
16.431717	0.1	25.014859
16.433383	0.1	25.060549
16.435050	0.1	25.106035
16.436717	0.1	25.152070
16.438383	0.1	25.199214
16.440050	0.1	25.247214
16.441717	0.1	25.295210
16.443383	0.1	25.342293
16.445050	0.1	25.388412
16.446717	0.1	25.434415
16.448383	0.1	25.480818
16.450050	0.1	25.527291
16.451717	0.1	25.573391
16.453383	0.1	25.618980
16.455050	0.1	25.664195
16.456717	0.1	25.709514
16.458383	0.1	25.755516
16.460050	0.1	25.802646
16.461717	0.1	25.851456
16.463383	0.1	25.902158
16.465050	0.1	25.953860
16.466717	0.1	26.005427
16.468383	0.1	26.056548
16.470050	0.1	26.107514
16.471717	0.1	26.158765
16.473383	0.1	26.210370
16.475050	0.1	26.261546
16.476717	0.1	26.311721
16.478383	0.1	26.361547
16.480050	0.1	26.412024
16.481717	0.1	26.463093
16.483383	0.1	26.513655
16.485050	0.1	26.563043
16.486717	0.1	26.611658
16.488383	0.1	26.659905
16.490050	0.1	26.707407
16.491717	0.1	26.753694
16.493383	0.1	26.799222
16.495050	0.1	26.845206
16.496717	0.1	26.892745
16.498383	0.1	26.942692
16.500050	0.1	26.995754
16.501717	0.1	27.051605
16.503383	0.1	27.108570
16.505050	0.1	27.164998
16.506717	0.1	27.220636
16.508383	0.1	27.276361
16.510050	0.1	27.332371
16.511717	0.1	27.387715
16.513383	0.1	27.442179
16.515050	0.1	27.497071
16.516717	0.1	27.553909
16.518383	0.1	27.613081
16.520050	0.1	27.673892
16.521717	0.1	27.735881
16.523383	0.1	27.799620
16.525050	0.1	27.865707
16.526717	0.1	27.933498
16.528383	0.1	28.001415
16.530050	0.1	28.068265
16.531717	0.1	28.133886
16.533383	0.1	28.199046
16.535050	0.1	28.265235
16.536717	0.1	28.333664
16.538383	0.1	28.404207
16.540050	0.1	28.475826
16.541717	0.1	28.547617
16.543383	0.1	28.619254
16.545050	0.1	28.691357
16.546717	0.1	28.765504
16.548383	0.1	28.842748
16.550050	0.1	28.922590
16.551717	0.1	29.003979
16.553383	0.1	29.086368
16.555050	0.1	29.169633
16.556717	0.1	29.253713
16.558383	0.1	29.338640
16.560050	0.1	29.424350
16.561717	0.1	29.510343
16.563383	0.1	29.596142
16.565050	0.1	29.681944
16.566717	0.1	29.768311
16.568383	0.1	29.855203
16.570050	0.1	29.942170
16.571717	0.1	30.029360
16.573383	0.1	30.117901
16.575050	0.1	30.209483
16.576717	0.1	30.304827
16.578383	0.1	30.402071
16.580050	0.1	30.497955
16.581717	0.1	30.590910
16.583383	0.1	30.681710
16.585050	0.1	30.771652
16.586717	0.1	30.861660
16.588383	0.1	30.952939
16.590050	0.1	31.046509
16.591717	0.1	31.141616
16.593383	0.1	31.236368
16.595050	0.1	31.330106
16.596717	0.1	31.423369
16.598383	0.1	31.516007
16.600050	0.1	31.607384
16.601717	0.1	31.698281
16.603383	0.1	31.790640
16.605050	0.1	31.885356
16.606717	0.1	31.980979
16.608383	0.1	32.074349
16.610050	0.1	32.163090
16.611717	0.1	32.247598
16.613383	0.1	32.330290
16.615050	0.1	32.413430
16.616717	0.1	32.497649
16.618383	0.1	32.582185
16.620050	0.1	32.666489
16.621717	0.1	32.751053
16.623383	0.1	32.836273
16.625050	0.1	32.921317
16.626717	0.1	33.005094
16.628383	0.1	33.087563
16.630050	0.1	33.169375
16.631717	0.1	33.251205
16.633383	0.1	33.333404
16.635050	0.1	33.415686
16.636717	0.1	33.497619
16.638383	0.1	33.578994
16.640050	0.1	33.659935
16.641717	0.1	33.741416
16.643383	0.1	33.825091
16.645050	0.1	33.911662
16.646717	0.1	33.999812
16.648383	0.1	34.087598
16.650050	0.1	34.173937
16.651717	0.1	34.258720
16.653383	0.1	34.342785
16.655050	0.1	34.427382
16.656717	0.1	34.512505
16.658383	0.1	34.596706
16.660050	0.1	34.679151
16.661717	0.1	34.760372
16.663383	0.1	34.840400
16.665050	0.1	34.918347
16.666717	0.1	34.994348
16.668383	0.1	35.069990
16.670050	0.1	35.146242
16.671717	0.1	35.222154
16.673383	0.1	35.296371
16.675050	0.1	35.369401
16.676717	0.1	35.443441
16.678383	0.1	35.520443
16.680050	0.1	35.600537
16.681717	0.1	35.681748
16.683383	0.1	35.761171
16.685050	0.1	35.836585
16.686717	0.1	35.906876
16.688383	0.1	35.971710
16.690050	0.1	36.031804
16.691717	0.1	36.088652
16.693383	0.1	36.143404
16.695050	0.1	36.196988
16.696717	0.1	36.250404
16.698383	0.1	36.304290
16.700050	0.1	36.358871
16.701717	0.1	36.413414
16.703383	0.1	36.465689
16.705050	0.1	36.513926
16.706717	0.1	36.558714
16.708383	0.1	36.601978
16.710050	0.1	36.645224
16.711717	0.1	36.688838
16.713383	0.1	36.731991
16.715050	0.1	36.773472
16.716717	0.1	36.813007
16.718383	0.1	36.851713
16.720050	0.1	36.890972
16.721717	0.1	36.930814
16.723383	0.1	36.969502
16.725050	0.1	37.004626
16.726717	0.1	37.035006
16.728383	0.1	37.062014
16.730050	0.1	37.088483
16.731717	0.1	37.116353
16.733383	0.1	37.146197
16.735050	0.1	37.178281
16.736717	0.1	37.212903
16.738383	0.1	37.249066
16.740050	0.1	37.283963
16.741717	0.1	37.314920
16.743383	0.1	37.341481
16.745050	0.1	37.365519
16.746717	0.1	37.389570
16.748383	0.1	37.415009
16.750050	0.1	37.442101
16.751717	0.1	37.471089
16.753383	0.1	37.502483
16.755050	0.1	37.536542
16.756717	0.1	37.572696
16.758383	0.1	37.609995
16.760050	0.1	37.647532
16.761717	0.1	37.684026
16.763383	0.1	37.718290
16.765050	0.1	37.750346
16.766717	0.1	37.781247
16.768383	0.1	37.811995
16.770050	0.1	37.843650
16.771717	0.1	37.878314
16.773383	0.1	37.918282
16.775050	0.1	37.963325
16.776717	0.1	38.010082
16.778383	0.1	38.055046
16.780050	0.1	38.097599
16.781717	0.1	38.139541
16.783383	0.1	38.182479
16.785050	0.1	38.226675
16.786717	0.1	38.272138
16.788383	0.1	38.319575
16.790050	0.1	38.369782
16.791717	0.1	38.422402
16.793383	0.1	38.475543
16.795050	0.1	38.527395
16.796717	0.1	38.578026
16.798383	0.1	38.628406
16.800050	0.1	38.678874
16.801717	0.1	38.729748
16.803383	0.1	38.782060
16.805050	0.1	38.837283
16.806717	0.1	38.896319
16.808383	0.1	38.958271
16.810050	0.1	39.020674
16.811717	0.1	39.081578
16.813383	0.1	39.140917
16.815050	0.1	39.200005
16.816717	0.1	39.260243
16.818383	0.1	39.321920
16.820050	0.1	39.384211
16.821717	0.1	39.446382
16.823383	0.1	39.508296
16.825050	0.1	39.570490
16.826717	0.1	39.634146
16.828383	0.1	39.700097
16.830050	0.1	39.767949
16.831717	0.1	39.836736
16.833383	0.1	39.905943
16.835050	0.1	39.976062
16.836717	0.1	40.048002
16.838383	0.1	40.121451
16.840050	0.1	40.194839
16.841717	0.1	40.267347
16.843383	0.1	40.339641
16.845050	0.1	40.412508
16.846717	0.1	40.486152
16.848383	0.1	40.561291
16.850050	0.1	40.639457
16.851717	0.1	40.721819
16.853383	0.1	40.808460
16.855050	0.1	40.898062
16.856717	0.1	40.987600
16.858383	0.1	41.073677
16.860050	0.1	41.155238
16.861717	0.1	41.234517
16.863383	0.1	41.314857
16.865050	0.1	41.398215
16.866717	0.1	41.484819
16.868383	0.1	41.573555
16.870050	0.1	41.662799
16.871717	0.1	41.751508
16.873383	0.1	41.839303
16.875050	0.1	41.926228
16.876717	0.1	42.012581
16.878383	0.1	42.098775
16.880050	0.1	42.185984
16.881717	0.1	42.275786
16.883383	0.1	42.369049
16.885050	0.1	42.465553
16.886717	0.1	42.563546
16.888383	0.1	42.660320
16.890050	0.1	42.754537
16.891717	0.1	42.847642
16.893383	0.1	42.942297
16.895050	0.1	43.039396
16.896717	0.1	43.137530
16.898383	0.1	43.235198
16.900050	0.1	43.332675
16.901717	0.1	43.431777
16.903383	0.1	43.533347
16.905050	0.1	43.635885
16.906717	0.1	43.737004
16.908383	0.1	43.835370
16.910050	0.1	43.931450
16.911717	0.1	44.026892
16.913383	0.1	44.123232
16.915050	0.1	44.221343
16.916717	0.1	44.321744
16.918383	0.1	44.424650
16.920050	0.1	44.528912
16.921717	0.1	44.631516
16.923383	0.1	44.730022
16.925050	0.1	44.825282
16.926717	0.1	44.920291
16.928383	0.1	45.016832
16.930050	0.1	45.114332
16.931717	0.1	45.211283
16.933383	0.1	45.307064
16.935050	0.1	45.402371
16.936717	0.1	45.498144
16.938383	0.1	45.594941
16.940050	0.1	45.692832
16.941717	0.1	45.790891
16.943383	0.1	45.887269
16.945050	0.1	45.980769
16.946717	0.1	46.071564
16.948383	0.1	46.160361
16.950050	0.1	46.248511
16.951717	0.1	46.337582
16.953383	0.1	46.427851
16.955050	0.1	46.518548
16.956717	0.1	46.608681
16.958383	0.1	46.696914
16.960050	0.1	46.782759
16.961717	0.1	46.867789
16.963383	0.1	46.954085
16.965050	0.1	47.041974
16.966717	0.1	47.130282
16.968383	0.1	47.217798
16.970050	0.1	47.303238
16.971717	0.1	47.385343
16.973383	0.1	47.464073
16.975050	0.1	47.541088
16.976717	0.1	47.619026
16.978383	0.1	47.699772
16.980050	0.1	47.782557
16.981717	0.1	47.864900
16.983383	0.1	47.945636
16.985050	0.1	48.025465
16.986717	0.1	48.105377
16.988383	0.1	48.186104
16.990050	0.1	48.268014
16.991717	0.1	48.350939
16.993383	0.1	48.434306
16.995050	0.1	48.517096
16.996717	0.1	48.598619
16.998383	0.1	48.679384
17.000050	0.1	48.760162
17.001717	0.1	48.840917
17.003383	0.1	48.921132
17.005050	0.1	49.000215
17.006717	0.1	49.077789
17.008383	0.1	49.154474
17.010050	0.1	49.231877
17.011717	0.1	49.311202
17.013383	0.1	49.392381
17.015050	0.1	49.474416
17.016717	0.1	49.556107
17.018383	0.1	49.636485
17.020050	0.1	49.715336
17.021717	0.1	49.794102
17.023383	0.1	49.875244
17.025050	0.1	49.959575
17.026717	0.1	50.045950
17.028383	0.1	50.133918
17.030050	0.1	50.224285
17.031717	0.1	50.316649
17.033383	0.1	50.408975
17.035050	0.1	50.500031
17.036717	0.1	50.590504
17.038383	0.1	50.681806
17.040050	0.1	50.775250
17.041717	0.1	50.872024
17.043383	0.1	50.972444
17.045050	0.1	51.074852
17.046717	0.1	51.176702
17.048383	0.1	51.276563
17.050050	0.1	51.374082
17.051717	0.1	51.469877
17.053383	0.1	51.566050
17.055050	0.1	51.664603
17.056717	0.1	51.765782
17.058383	0.1	51.868362
17.060050	0.1	51.971120
17.061717	0.1	52.073812
17.063383	0.1	52.176551
17.065050	0.1	52.279248
17.066717	0.1	52.382550
17.068383	0.1	52.487743
17.070050	0.1	52.595404
17.071717	0.1	52.705105
17.073383	0.1	52.816006
17.075050	0.1	52.927192
17.076717	0.1	53.038066
17.078383	0.1	53.148712
17.080050	0.1	53.259698
17.081717	0.1	53.371522
17.083383	0.1	53.484174
17.085050	0.1	53.597153
17.086717	0.1	53.710216
17.088383	0.1	53.823665
17.090050	0.1	53.937584
17.091717	0.1	54.051508
17.093383	0.1	54.165409
17.095050	0.1	54.280092
17.096717	0.1	54.396475
17.098383	0.1	54.514944
17.100050	0.1	54.635527
17.101717	0.1	54.757926
17.103383	0.1	54.881200
17.105050	0.1	55.004037
17.106717	0.1	55.125509
17.108383	0.1	55.245627
17.110050	0.1	55.365046
17.111717	0.1	55.484530
17.113383	0.1	55.604666
17.115050	0.1	55.725663
17.116717	0.1	55.847657
17.118383	0.1	55.971015
17.120050	0.1	56.095934
17.121717	0.1	56.222617
17.123383	0.1	56.351689
17.125050	0.1	56.483541
17.126717	0.1	56.617544
17.128383	0.1	56.752320
17.130050	0.1	56.886911
17.131717	0.1	57.021431
17.133383	0.1	57.156249
17.135050	0.1	57.291179
17.136717	0.1	57.425969
17.138383	0.1	57.561025
17.140050	0.1	57.697604
17.141717	0.1	57.837116
17.143383	0.1	57.979766
17.145050	0.1	58.124685
17.146717	0.1	58.271280
17.148383	0.1	58.419430
17.150050	0.1	58.569131
17.151717	0.1	58.720838
17.153383	0.1	58.874833
17.155050	0.1	59.029763
17.156717	0.1	59.183245
17.158383	0.1	59.334682
17.160050	0.1	59.485971
17.161717	0.1	59.639486
17.163383	0.1	59.797168
17.165050	0.1	59.960848
17.166717	0.1	60.131056
17.168383	0.1	60.305460
17.170050	0.1	60.480163
17.171717	0.1	60.652844
17.173383	0.1	60.824109
17.175050	0.1	60.996446
17.176717	0.1	61.173020
17.178383	0.1	61.356369
17.180050	0.1	61.547197
17.181717	0.1	61.744428
17.183383	0.1	61.945766
17.185050	0.1	62.147984
17.186717	0.1	62.348587
17.188383	0.1	62.548085
17.190050	0.1	62.750541
17.191717	0.1	62.960782
17.193383	0.1	63.180379
17.195050	0.1	63.407081
17.196717	0.1	63.638012
17.198383	0.1	63.872202
17.200050	0.1	64.110453
17.201717	0.1	64.354362
17.203383	0.1	64.605889
17.205050	0.1	64.866333
17.206717	0.1	65.135690
17.208383	0.1	65.413946
17.210050	0.1	65.701418
17.211717	0.1	65.997578
17.213383	0.1	66.301343
17.215050	0.1	66.612638
17.216717	0.1	66.932924
17.218383	0.1	67.263902
17.220050	0.1	67.606163
17.221717	0.1	67.959530
17.223383	0.1	68.323980
17.225050	0.1	68.699848
17.226717	0.1	69.087795
17.228383	0.1	69.488743
17.230050	0.1	69.903657
17.231717	0.1	70.333299
17.233383	0.1	70.777731
17.235050	0.1	71.235797
17.236717	0.1	71.706241
17.238383	0.1	72.189821
17.240050	0.1	72.689150
17.241717	0.1	73.206145
17.243383	0.1	73.741069
17.245050	0.1	74.294154
17.246717	0.1	74.866363
17.248383	0.1	75.457688
17.250050	0.1	76.067192
17.251717	0.1	76.695238
17.253383	0.1	77.343392
17.255050	0.1	78.012343
17.256717	0.1	78.701694
17.258383	0.1	79.411375
17.260050	0.1	80.141947
17.261717	0.1	80.893440
17.263383	0.1	81.665339
17.265050	0.1	82.457708
17.266717	0.1	83.271312
17.268383	0.1	84.106950
17.270050	0.1	84.965010
17.271717	0.1	85.845585
17.273383	0.1	86.749313
17.275050	0.1	87.677795
17.276717	0.1	88.632526
17.278383	0.1	89.614252
17.280050	0.1	90.623130
17.281717	0.1	91.658407
17.283383	0.1	92.718816
17.285050	0.1	93.804025
17.286717	0.1	94.915121
17.288383	0.1	96.053872
17.290050	0.1	97.221723
17.291717	0.1	98.419110
17.293383	0.1	99.646119
17.295050	0.1	100.903763
17.296717	0.1	102.193696
17.298383	0.1	103.516691
17.300050	0.1	104.872170
17.301717	0.1	106.259561
17.303383	0.1	107.679349
17.305050	0.1	109.132873
17.306717	0.1	110.622412
17.308383	0.1	112.150954
17.310050	0.1	113.720480
17.311717	0.1	115.330927
17.313383	0.1	116.981100
17.315050	0.1	118.670687
17.316717	0.1	120.401979
17.318383	0.1	122.178858
17.320050	0.1	124.004185
17.321717	0.1	125.879301
17.323383	0.1	127.805551
17.325050	0.1	129.785091
17.326717	0.1	131.819151
17.328383	0.1	133.906221
17.330050	0.1	136.043080
17.331717	0.1	138.227539
17.333383	0.1	140.460073
17.335050	0.1	142.743141
17.336717	0.1	145.079228
17.338383	0.1	147.469146
17.340050	0.1	149.911223
17.341717	0.1	152.402478
17.343383	0.1	154.940332
17.345050	0.1	157.521535
17.346717	0.1	160.140749
17.348383	0.1	162.792201
17.350050	0.1	165.471458
17.351717	0.1	168.175046
17.353383	0.1	170.899811
17.355050	0.1	173.642505
17.356717	0.1	176.398051
17.358383	0.1	179.157988
17.360050	0.1	181.912026
17.361717	0.1	184.651693
17.363383	0.1	187.371732
17.365050	0.1	190.068209
17.366717	0.1	192.736010
17.368383	0.1	195.367872
17.370050	0.1	197.954667
17.371717	0.1	200.485834
17.373383	0.1	202.951520
17.375050	0.1	205.345433
17.376717	0.1	207.664017
17.378383	0.1	209.902711
17.380050	0.1	212.054355
17.381717	0.1	214.110972
17.383383	0.1	216.066148
17.385050	0.1	217.915457
17.386717	0.1	219.655349
17.388383	0.1	221.282225
17.390050	0.1	222.792807
17.391717	0.1	224.184413
17.393383	0.1	225.453894
17.395050	0.1	226.597227
17.396717	0.1	227.610939
17.398383	0.1	228.493228
17.400050	0.1	229.244097
17.401717	0.1	229.865117
17.403383	0.1	230.358942
17.405050	0.1	230.727932
17.406717	0.1	230.972572
17.408383	0.1	231.092670
17.410050	0.1	231.090235
17.411717	0.1	230.969670
17.413383	0.1	230.735527
17.415050	0.1	230.390714
17.416717	0.1	229.937020
17.418383	0.1	229.376340
17.420050	0.1	228.710650
17.421717	0.1	227.941643
17.423383	0.1	227.070931
17.425050	0.1	226.101228
17.426717	0.1	225.037220
17.428383	0.1	223.883810
17.430050	0.1	222.644755
17.431717	0.1	221.324023
17.433383	0.1	219.926667
17.435050	0.1	218.458106
17.436717	0.1	216.923761
17.438383	0.1	215.329016
17.440050	0.1	213.677818
17.441717	0.1	211.971263
17.443383	0.1	210.209764
17.445050	0.1	208.395352
17.446717	0.1	206.530118
17.448383	0.1	204.615668
17.450050	0.1	202.655811
17.451717	0.1	200.656722
17.453383	0.1	198.624316
17.455050	0.1	196.562978
17.456717	0.1	194.476643
17.458383	0.1	192.369684
17.460050	0.1	190.245593
17.461717	0.1	188.105921
17.463383	0.1	185.951656
17.465050	0.1	183.784510
17.466717	0.1	181.606650
17.468383	0.1	179.419941
17.470050	0.1	177.226006
17.471717	0.1	175.027759
17.473383	0.1	172.829637
17.475050	0.1	170.635791
17.476717	0.1	168.449278
17.478383	0.1	166.271920
17.480050	0.1	164.104649
17.481717	0.1	161.949089
17.483383	0.1	159.807848
17.485050	0.1	157.683632
17.486717	0.1	155.579453
17.488383	0.1	153.498934
17.490050	0.1	151.445288
17.491717	0.1	149.419699
17.493383	0.1	147.421747
17.495050	0.1	145.451189
17.496717	0.1	143.508548
17.498383	0.1	141.595095
17.500050	0.1	139.713129
17.501717	0.1	137.865520
17.503383	0.1	136.054354
17.505050	0.1	134.279602
17.506717	0.1	132.539799
17.508383	0.1	130.834989
17.510050	0.1	129.167955
17.511717	0.1	127.542163
17.513383	0.1	125.959632
17.515050	0.1	124.419839
17.516717	0.1	122.920433
17.518383	0.1	121.459477
17.520050	0.1	120.035820
17.521717	0.1	118.647735
17.523383	0.1	117.294113
17.525050	0.1	115.977274
17.526717	0.1	114.701353
17.528383	0.1	113.467891
17.530050	0.1	112.276082
17.531717	0.1	111.125209
17.533383	0.1	110.013946
17.535050	0.1	108.939391
17.536717	0.1	107.898382
17.538383	0.1	106.888907
17.540050	0.1	105.910432
17.541717	0.1	104.963416
17.543383	0.1	104.049021
17.545050	0.1	103.168888
17.546717	0.1	102.324202
17.548383	0.1	101.514785
17.550050	0.1	100.738462
17.551717	0.1	99.991215
17.553383	0.1	99.268500
17.555050	0.1	98.567121
17.556717	0.1	97.886357
17.558383	0.1	97.227260
17.560050	0.1	96.591446
17.561717	0.1	95.980549
17.563383	0.1	95.395064
17.565050	0.1	94.833295
17.566717	0.1	94.292648
17.568383	0.1	93.771694
17.570050	0.1	93.270163
17.571717	0.1	92.787556
17.573383	0.1	92.323115
17.575050	0.1	91.876336
17.576717	0.1	91.446308
17.578383	0.1	91.031296
17.580050	0.1	90.629347
17.581717	0.1	90.239775
17.583383	0.1	89.864116
17.585050	0.1	89.504239
17.586717	0.1	89.160302
17.588383	0.1	88.831303
17.590050	0.1	88.515296
17.591717	0.1	88.209263
17.593383	0.1	87.911319
17.595050	0.1	87.622386
17.596717	0.1	87.344535
17.598383	0.1	87.079140
17.600050	0.1	86.826747
17.601717	0.1	86.586094
17.603383	0.1	86.353878
17.605050	0.1	86.127385
17.606717	0.1	85.906242
17.608383	0.1	85.691945
17.610050	0.1	85.486570
17.611717	0.1	85.291150
17.613383	0.1	85.105239
17.615050	0.1	84.927804
17.616717	0.1	84.757945
17.618383	0.1	84.595252
17.620050	0.1	84.439651
17.621717	0.1	84.290905
17.623383	0.1	84.148296
17.625050	0.1	84.010856
17.626717	0.1	83.877733
17.628383	0.1	83.748386
17.630050	0.1	83.623300
17.631717	0.1	83.504180
17.633383	0.1	83.392193
17.635050	0.1	83.286553
17.636717	0.1	83.185872
17.638383	0.1	83.090137
17.640050	0.1	82.999882
17.641717	0.1	82.914243
17.643383	0.1	82.831923
17.645050	0.1	82.753035
17.646717	0.1	82.678539
17.648383	0.1	82.608811
17.650050	0.1	82.542757
17.651717	0.1	82.477848
17.653383	0.1	82.412018
17.655050	0.1	82.345507
17.656717	0.1	82.280007
17.658383	0.1	82.216337
17.660050	0.1	82.154465
17.661717	0.1	82.094884
17.663383	0.1	82.038655
17.665050	0.1	81.986645
17.666717	0.1	81.938887
17.668383	0.1	81.894333
17.670050	0.1	81.851184
17.671717	0.1	81.807165
17.673383	0.1	81.760455
17.675050	0.1	81.711160
17.676717	0.1	81.661008
17.678383	0.1	81.611807
17.680050	0.1	81.564612
17.681717	0.1	81.519894
17.683383	0.1	81.477868
17.685050	0.1	81.437943
17.686717	0.1	81.398133
17.688383	0.1	81.356024
17.690050	0.1	81.311055
17.691717	0.1	81.266123
17.693383	0.1	81.225829
17.695050	0.1	81.192153
17.696717	0.1	81.162253
17.698383	0.1	81.130872
17.700050	0.1	81.094112
17.701717	0.1	81.051192
17.703383	0.1	81.004622
17.705050	0.1	80.958926
17.706717	0.1	80.917711
17.708383	0.1	80.881477
17.710050	0.1	80.848034
17.711717	0.1	80.814594
17.713383	0.1	80.779572
17.715050	0.1	80.743125
17.716717	0.1	80.706300
17.718383	0.1	80.669858
17.720050	0.1	80.634714
17.721717	0.1	80.602225
17.723383	0.1	80.572236
17.725050	0.1	80.542709
17.726717	0.1	80.512138
17.728383	0.1	80.480641
17.730050	0.1	80.448915
17.731717	0.1	80.417772
17.733383	0.1	80.388081
17.735050	0.1	80.360193
17.736717	0.1	80.333799
17.738383	0.1	80.308495
17.740050	0.1	80.284784
17.741717	0.1	80.264220
17.743383	0.1	80.247889
17.745050	0.1	80.235088
17.746717	0.1	80.223791
17.748383	0.1	80.211959
17.750050	0.1	80.198255
17.751717	0.1	80.182175
17.753383	0.1	80.164205
17.755050	0.1	80.146096
17.756717	0.1	80.130338
17.758383	0.1	80.118515
17.760050	0.1	80.110468
17.761717	0.1	80.105010
17.763383	0.1	80.100461
17.765050	0.1	80.094580
17.766717	0.1	80.085546
17.768383	0.1	80.073709
17.770050	0.1	80.061359
17.771717	0.1	80.050770
17.773383	0.1	80.043008
17.775050	0.1	80.037923
17.776717	0.1	80.034849
17.778383	0.1	80.033080
17.780050	0.1	80.032074
17.781717	0.1	80.031743
17.783383	0.1	80.032325
17.785050	0.1	80.034020
17.786717	0.1	80.036940
17.788383	0.1	80.040856
17.790050	0.1	80.045499
17.791717	0.1	80.050961
17.793383	0.1	80.057331
17.795050	0.1	80.064307
17.796717	0.1	80.071283
17.798383	0.1	80.077672
17.800050	0.1	80.083544
17.801717	0.1	80.089928
17.803383	0.1	80.098431
17.805050	0.1	80.110277
17.806717	0.1	80.124908
17.808383	0.1	80.139996
17.810050	0.1	80.153942
17.811717	0.1	80.167763
17.813383	0.1	80.183651
17.815050	0.1	80.202199
17.816717	0.1	80.222003
17.818383	0.1	80.241687
17.820050	0.1	80.260951
17.821717	0.1	80.280299
17.823383	0.1	80.300947
17.825050	0.1	80.323843
17.826717	0.1	80.347983
17.828383	0.1	80.371276
17.830050	0.1	80.393334
17.831717	0.1	80.416221
17.833383	0.1	80.441870
17.835050	0.1	80.469628
17.836717	0.1	80.497316
17.838383	0.1	80.524185
17.840050	0.1	80.551589
17.841717	0.1	80.581023
17.843383	0.1	80.612796
17.845050	0.1	80.646426
17.846717	0.1	80.681639
17.848383	0.1	80.718584
17.850050	0.1	80.756638
17.851717	0.1	80.793696
17.853383	0.1	80.827987
17.855050	0.1	80.860229
17.856717	0.1	80.892644
17.858383	0.1	80.926637
17.860050	0.1	80.962768
17.861717	0.1	81.001637
17.863383	0.1	81.043621
17.865050	0.1	81.088101
17.866717	0.1	81.133470
17.868383	0.1	81.178271
17.870050	0.1	81.221913
17.871717	0.1	81.264717
17.873383	0.1	81.307851
17.875050	0.1	81.352452
17.876717	0.1	81.398483
17.878383	0.1	81.444495
17.880050	0.1	81.489482
17.881717	0.1	81.534525
17.883383	0.1	81.580933
17.885050	0.1	81.627783
17.886717	0.1	81.673078
17.888383	0.1	81.716585
17.890050	0.1	81.759701
17.891717	0.1	81.802956
17.893383	0.1	81.845909
17.895050	0.1	81.888489
17.896717	0.1	81.930929
17.898383	0.1	81.973206
17.900050	0.1	82.015363
17.901717	0.1	82.057747
17.903383	0.1	82.100811
17.905050	0.1	82.144998
17.906717	0.1	82.189920
17.908383	0.1	82.234009
17.910050	0.1	82.276068
17.911717	0.1	82.316385
17.913383	0.1	82.356338
17.915050	0.1	82.397559
17.916717	0.1	82.440293
17.918383	0.1	82.482374
17.920050	0.1	82.521522
17.921717	0.1	82.557960
17.923383	0.1	82.592992
17.925050	0.1	82.626436
17.926717	0.1	82.657156
17.928383	0.1	82.684718
17.930050	0.1	82.709394
17.931717	0.1	82.732150
17.933383	0.1	82.754619
17.935050	0.1	82.777585
17.936717	0.1	82.800170
17.938383	0.1	82.820784
17.940050	0.1	82.838261
17.941717	0.1	82.853166
17.943383	0.1	82.867662
17.945050	0.1	82.883528
17.946717	0.1	82.901195
17.948383	0.1	82.919668
17.950050	0.1	82.936259
17.951717	0.1	82.948115
17.953383	0.1	82.954946
17.955050	0.1	82.958890
17.956717	0.1	82.962019
17.958383	0.1	82.965414
17.960050	0.1	82.969726
17.961717	0.1	82.974918
17.963383	0.1	82.979398
17.965050	0.1	82.980483
17.966717	0.1	82.977121
17.968383	0.1	82.971454
17.970050	0.1	82.966308
17.971717	0.1	82.962127
17.973383	0.1	82.958099
17.975050	0.1	82.954508
17.976717	0.1	82.951938
17.978383	0.1	82.949754
17.980050	0.1	82.946932
17.981717	0.1	82.943146
17.983383	0.1	82.938769
17.985050	0.1	82.934718
17.986717	0.1	82.931733
17.988383	0.1	82.929013
17.990050	0.1	82.923700
17.991717	0.1	82.912655
17.993383	0.1	82.895379
17.995050	0.1	82.874834
17.996717	0.1	82.855215
17.998383	0.1	82.839150
18.000050	0.1	82.827155
18.001717	0.1	82.818382
18.003383	0.1	82.811052
18.005050	0.1	82.803373
18.006717	0.1	82.794540
18.008383	0.1	82.784752
18.010050	0.1	82.774703
18.011717	0.1	82.764677
18.013383	0.1	82.753846
18.015050	0.1	82.740961
18.016717	0.1	82.725454
18.018383	0.1	82.707577
18.020050	0.1	82.687964
18.021717	0.1	82.667135
18.023383	0.1	82.645542
18.025050	0.1	82.623600
18.026717	0.1	82.601528
18.028383	0.1	82.579544
18.030050	0.1	82.558105
18.031717	0.1	82.537155
18.033383	0.1	82.515245
18.035050	0.1	82.491087
18.036717	0.1	82.465638
18.038383	0.1	82.440698
18.040050	0.1	82.416269
18.041717	0.1	82.391519
18.043383	0.1	82.366923
18.045050	0.1	82.343891
18.046717	0.1	82.323323
18.048383	0.1	82.304459
18.050050	0.1	82.284724
18.051717	0.1	82.261926
18.053383	0.1	82.236421
18.055050	0.1	82.210358
18.056717	0.1	82.185334
18.058383	0.1	82.161999
18.060050	0.1	82.140737
18.061717	0.1	82.121622
18.063383	0.1	82.104155
18.065050	0.1	82.087116
18.066717	0.1	82.068294
18.068383	0.1	82.045426
18.070050	0.1	82.017900
18.071717	0.1	81.987288
18.073383	0.1	81.955851
18.075050	0.1	81.924968
18.076717	0.1	81.895366
18.078383	0.1	81.867860
18.080050	0.1	81.842900
18.081717	0.1	81.819641
18.083383	0.1	81.795529
18.085050	0.1	81.767282
18.086717	0.1	81.733121
18.088383	0.1	81.694042
18.090050	0.1	81.653018
18.091717	0.1	81.612882
18.093383	0.1	81.574502
18.095050	0.1	81.537045
18.096717	0.1	81.499079
18.098383	0.1	81.459032
18.100050	0.1	81.415959
18.101717	0.1	81.370599
18.103383	0.1	81.324908
18.105050	0.1	81.280507
18.106717	0.1	81.237583
18.108383	0.1	81.194486
18.110050	0.1	81.148245
18.111717	0.1	81.096594
18.113383	0.1	81.039509
18.115050	0.1	80.978707
18.116717	0.1	80.916486
18.118383	0.1	80.854991
18.120050	0.1	80.795167
18.121717	0.1	80.736238
18.123383	0.1	80.676405
18.125050	0.1	80.613364
18.126717	0.1	80.545177
18.128383	0.1	80.472543
18.130050	0.1	80.398903
18.131717	0.1	80.326959
18.133383	0.1	80.256271
18.135050	0.1	80.184899
18.136717	0.1	80.111958
18.138383	0.1	80.038058
18.140050	0.1	79.963929
18.141717	0.1	79.889423
18.143383	0.1	79.813707
18.145050	0.1	79.736249
18.146717	0.1	79.657445
18.148383	0.1	79.577859
18.150050	0.1	79.497285
18.151717	0.1	79.415566
18.153383	0.1	79.333405
18.155050	0.1	79.251211
18.156717	0.1	79.168314
18.158383	0.1	79.083936
18.160050	0.1	78.998450
18.161717	0.1	78.913206
18.163383	0.1	78.829578
18.165050	0.1	78.748018
18.166717	0.1	78.667370
18.168383	0.1	78.585735
18.170050	0.1	78.502600
18.171717	0.1	78.419652
18.173383	0.1	78.339209
18.175050	0.1	78.261942
18.176717	0.1	78.185890
18.178383	0.1	78.107971
18.180050	0.1	78.026885
18.181717	0.1	77.943648
18.183383	0.1	77.859187
18.185050	0.1	77.773500
18.186717	0.1	77.686911
18.188383	0.1	77.600223
18.190050	0.1	77.514290
18.191717	0.1	77.430261
18.193383	0.1	77.349180
18.195050	0.1	77.270544
18.196717	0.1	77.192276
18.198383	0.1	77.112545
18.200050	0.1	77.031069
18.201717	0.1	76.948470
18.203383	0.1	76.864977
18.205050	0.1	76.780180
18.206717	0.1	76.693948
18.208383	0.1	76.606870
18.210050	0.1	76.519940
18.211717	0.1	76.434505
18.213383	0.1	76.351618
18.215050	0.1	76.270923
18.216717	0.1	76.191090
18.218383	0.1	76.111108
18.220050	0.1	76.030367
18.221717	0.1	75.948373
18.223383	0.1	75.865416
18.225050	0.1	75.782728
18.226717	0.1	75.701359
18.228383	0.1	75.621223
18.230050	0.1	75.541316
18.231717	0.1	75.460686
18.233383	0.1	75.379415
18.235050	0.1	75.298278
18.236717	0.1	75.217658
18.238383	0.1	75.137531
18.240050	0.1	75.057787
18.241717	0.1	74.977744
18.243383	0.1	74.895797
18.245050	0.1	74.810628
18.246717	0.1	74.723139
18.248383	0.1	74.636713
18.250050	0.1	74.554640
18.251717	0.1	74.477363
18.253383	0.1	74.402979
18.255050	0.1	74.329283
18.256717	0.1	74.254028
18.258383	0.1	74.174996
18.260050	0.1	74.091815
18.261717	0.1	74.006240
18.263383	0.1	73.919692
18.265050	0.1	73.832749
18.266717	0.1	73.746867
18.268383	0.1	73.663485
18.270050	0.1	73.582460
18.271717	0.1	73.502883
18.273383	0.1	73.423986
18.275050	0.1	73.345583
18.276717	0.1	73.268730
18.278383	0.1	73.194704
18.280050	0.1	73.123025
18.281717	0.1	73.051602
18.283383	0.1	72.978805
18.285050	0.1	72.904895
18.286717	0.1	72.831656
18.288383	0.1	72.760503
18.290050	0.1	72.691189
18.291717	0.1	72.623119
18.293383	0.1	72.556757
18.295050	0.1	72.492324
18.296717	0.1	72.428268
18.298383	0.1	72.362111
18.300050	0.1	72.292606
18.301717	0.1	72.220829
18.303383	0.1	72.149695
18.305050	0.1	72.082612
18.306717	0.1	72.021750
18.308383	0.1	71.966415
18.310050	0.1	71.913470
18.311717	0.1	71.860100
18.313383	0.1	71.805585
18.315050	0.1	71.750251
18.316717	0.1	71.694120
18.318383	0.1	71.637104
18.320050	0.1	71.579823
18.321717	0.1	71.523194
18.323383	0.1	71.467697
18.325050	0.1	71.413359
18.326717	0.1	71.359892
18.328383	0.1	71.306801
18.330050	0.1	71.253832
18.331717	0.1	71.201436
18.333383	0.1	71.151136
18.335050	0.1	71.104462
18.336717	0.1	71.060783
18.338383	0.1	71.017384
18.340050	0.1	70.972052
18.341717	0.1	70.924712
18.343383	0.1	70.876456
18.345050	0.1	70.827897
18.346717	0.1	70.778532
18.348383	0.1	70.727607
18.350050	0.1	70.675537
18.351717	0.1	70.623690
18.353383	0.1	70.572817
18.355050	0.1	70.522721
18.356717	0.1	70.473403
18.358383	0.1	70.425365
18.360050	0.1	70.378692
18.361717	0.1	70.332671
18.363383	0.1	70.286486
18.365050	0.1	70.239976
18.366717	0.1	70.193182
18.368383	0.1	70.145619
18.370050	0.1	70.096874
18.371717	0.1	70.047490
18.373383	0.1	69.997897
18.375050	0.1	69.947080
18.376717	0.1	69.893557
18.378383	0.1	69.837468
18.380050	0.1	69.780727
18.381717	0.1	69.724568
18.383383	0.1	69.668107
18.385050	0.1	69.609787
18.386717	0.1	69.548898
18.388383	0.1	69.486233
18.390050	0.1	69.424063
18.391717	0.1	69.364449
18.393383	0.1	69.307447
18.395050	0.1	69.251051
18.396717	0.1	69.192364
18.398383	0.1	69.129430
18.400050	0.1	69.062775
18.401717	0.1	68.994369
18.403383	0.1	68.925321
18.405050	0.1	68.855360
18.406717	0.1	68.783979
18.408383	0.1	68.711243
18.410050	0.1	68.637668
18.411717	0.1	68.563703
18.413383	0.1	68.489495
18.415050	0.1	68.414742
18.416717	0.1	68.338714
18.418383	0.1	68.260585
18.420050	0.1	68.179802
18.421717	0.1	68.096570
18.423383	0.1	68.012434
18.425050	0.1	67.929518
18.426717	0.1	67.848405
18.428383	0.1	67.767575
18.430050	0.1	67.685247
18.431717	0.1	67.600170
18.433383	0.1	67.511294
18.435050	0.1	67.418842
18.436717	0.1	67.324732
18.438383	0.1	67.230645
18.440050	0.1	67.137200
18.441717	0.1	67.044953
18.443383	0.1	66.954284
18.445050	0.1	66.865184
18.446717	0.1	66.778050
18.448383	0.1	66.692540
18.450050	0.1	66.606198
18.451717	0.1	66.516241
18.453383	0.1	66.421744
18.455050	0.1	66.323951
18.456717	0.1	66.225375
18.458383	0.1	66.127856
18.460050	0.1	66.031446
18.461717	0.1	65.935380
18.463383	0.1	65.839258
18.465050	0.1	65.743029
18.466717	0.1	65.646367
18.468383	0.1	65.548252
18.470050	0.1	65.447912
18.471717	0.1	65.346165
18.473383	0.1	65.244529
18.475050	0.1	65.143830
18.476717	0.1	65.044649
18.478383	0.1	64.947293
18.480050	0.1	64.850794
18.481717	0.1	64.753117
18.483383	0.1	64.652492
18.485050	0.1	64.548208
18.486717	0.1	64.440854
18.488383	0.1	64.332248
18.490050	0.1	64.224601
18.491717	0.1	64.119608
18.493383	0.1	64.017647
18.495050	0.1	63.917595
18.496717	0.1	63.817818
18.498383	0.1	63.717193
18.500050	0.1	63.615241
18.501717	0.1	63.511566
18.503383	0.1	63.405903
18.505050	0.1	63.299029
18.506717	0.1	63.192183
18.508383	0.1	63.085510
18.510050	0.1	62.978477
18.511717	0.1	62.871617
18.513383	0.1	62.766466
18.515050	0.1	62.663690
18.516717	0.1	62.562218
18.518383	0.1	62.460164
18.520050	0.1	62.356363
18.521717	0.1	62.251287
18.523383	0.1	62.146359
18.525050	0.1	62.042424
18.526717	0.1	61.939112
18.528383	0.1	61.835507
18.530050	0.1	61.730985
18.531717	0.1	61.625554
18.533383	0.1	61.519798
18.535050	0.1	61.414382
18.536717	0.1	61.309598
18.538383	0.1	61.205714
18.540050	0.1	61.103278
18.541717	0.1	61.002467
18.543383	0.1	60.902359
18.545050	0.1	60.801292
18.546717	0.1	60.698055
18.548383	0.1	60.592787
18.550050	0.1	60.486784
18.551717	0.1	60.381466
18.553383	0.1	60.277926
18.555050	0.1	60.177036
18.556717	0.1	60.078907
18.558383	0.1	59.982431
18.560050	0.1	59.886016
18.561717	0.1	59.788753
18.563383	0.1	59.690620
18.565050	0.1	59.592021
18.566717	0.1	59.493836
18.568383	0.1	59.397263
18.570050	0.1	59.303162
18.571717	0.1	59.211771
18.573383	0.1	59.122373
18.575050	0.1	59.033772
18.576717	0.1	58.944975
18.578383	0.1	58.854977
18.580050	0.1	58.763106
18.581717	0.1	58.670067
18.583383	0.1	58.577661
18.585050	0.1	58.487258
18.586717	0.1	58.398759
18.588383	0.1	58.310670
18.590050	0.1	58.221044
18.591717	0.1	58.129197
18.593383	0.1	58.035986
18.595050	0.1	57.942062
18.596717	0.1	57.847500
18.598383	0.1	57.753241
18.600050	0.1	57.661133
18.601717	0.1	57.572522
18.603383	0.1	57.487208
18.605050	0.1	57.403743
18.606717	0.1	57.321005
18.608383	0.1	57.238555
18.610050	0.1	57.155737
18.611717	0.1	57.071582
18.613383	0.1	56.985128
18.615050	0.1	56.895660
18.616717	0.1	56.803492
18.618383	0.1	56.710579
18.620050	0.1	56.619938
18.621717	0.1	56.533786
18.623383	0.1	56.452402
18.625050	0.1	56.374623
18.626717	0.1	56.298683
18.628383	0.1	56.222929
18.630050	0.1	56.146057
18.631717	0.1	56.067444
18.633383	0.1	55.987444
18.635050	0.1	55.906451
18.636717	0.1	55.824323
18.638383	0.1	55.741426
18.640050	0.1	55.658482
18.641717	0.1	55.575077
18.643383	0.1	55.490695
18.645050	0.1	55.406410
18.646717	0.1	55.323900
18.648383	0.1	55.244030
18.650050	0.1	55.166399
18.651717	0.1	55.089919
18.653383	0.1	55.014188
18.655050	0.1	54.939422
18.656717	0.1	54.865093
18.658383	0.1	54.789977
18.660050	0.1	54.713432
18.661717	0.1	54.636160
18.663383	0.1	54.559959
18.665050	0.1	54.486622
18.666717	0.1	54.416624
18.668383	0.1	54.348647
18.670050	0.1	54.280958
18.671717	0.1	54.212585
18.673383	0.1	54.142862
18.675050	0.1	54.071769
18.676717	0.1	54.001114
18.678383	0.1	53.933375
18.680050	0.1	53.870115
18.681717	0.1	53.812238
18.683383	0.1	53.759553
18.685050	0.1	53.709815
18.686717	0.1	53.659906
18.688383	0.1	53.608008
18.690050	0.1	53.554466
18.691717	0.1	53.501139
18.693383	0.1	53.450451
18.695050	0.1	53.404723
18.696717	0.1	53.365198
18.698383	0.1	53.331154
18.700050	0.1	53.300918
18.701717	0.1	53.273840
18.703383	0.1	53.250478
18.705050	0.1	53.231502
18.706717	0.1	53.216722
18.708383	0.1	53.204927
18.710050	0.1	53.194840
18.711717	0.1	53.186440
18.713383	0.1	53.181085
18.715050	0.1	53.180344
18.716717	0.1	53.185141
18.718383	0.1	53.195767
18.720050	0.1	53.212508
18.721717	0.1	53.236364
18.723383	0.1	53.268131
18.725050	0.1	53.307102
18.726717	0.1	53.351661
18.728383	0.1	53.400542
18.730050	0.1	53.453161
18.731717	0.1	53.509823
18.733383	0.1	53.571570
18.735050	0.1	53.639147
18.736717	0.1	53.712227
18.738383	0.1	53.790440
18.740050	0.1	53.875209
18.741717	0.1	53.969170
18.743383	0.1	54.073129
18.745050	0.1	54.185069
18.746717	0.1	54.302337
18.748383	0.1	54.424126
18.750050	0.1	54.552257
18.751717	0.1	54.689809
18.753383	0.1	54.838555
18.755050	0.1	54.998361
18.756717	0.1	55.168518
18.758383	0.1	55.348091
18.760050	0.1	55.535594
18.761717	0.1	55.730031
18.763383	0.1	55.931760
18.765050	0.1	56.141708
18.766717	0.1	56.360252
18.768383	0.1	56.587132
18.770050	0.1	56.822281
18.771717	0.1	57.066628
18.773383	0.1	57.322187
18.775050	0.1	57.591046
18.776717	0.1	57.873940
18.778383	0.1	58.169896
18.780050	0.1	58.476836
18.781717	0.1	58.792671
18.783383	0.1	59.116678
18.785050	0.1	59.450050
18.786717	0.1	59.795193
18.788383	0.1	60.154465
18.790050	0.1	60.529909
18.791717	0.1	60.923398
18.793383	0.1	61.336192
18.795050	0.1	61.768745
18.796717	0.1	62.220125
18.798383	0.1	62.687695
18.800050	0.1	63.169813
18.801717	0.1	63.668336
18.803383	0.1	64.186952
18.805050	0.1	64.727855
18.806717	0.1	65.290947
18.808383	0.1	65.875747
18.810050	0.1	66.483226
18.811717	0.1	67.115510
18.813383	0.1	67.774295
18.815050	0.1	68.460200
18.816717	0.1	69.172974
18.818383	0.1	69.911415
18.820050	0.1	70.674419
18.821717	0.1	71.462691
18.823383	0.1	72.277696
18.825050	0.1	73.118261
18.826717	0.1	73.981043
18.828383	0.1	74.864770
18.830050	0.1	75.771036
18.831717	0.1	76.700999
18.833383	0.1	77.653127
18.835050	0.1	78.624096
18.836717	0.1	79.610343
18.838383	0.1	80.608130
18.840050	0.1	81.614074
18.841717	0.1	82.626534
18.843383	0.1	83.645145
18.845050	0.1	84.669013
18.846717	0.1	85.694930
18.848383	0.1	86.716791
18.850050	0.1	87.727523
18.851717	0.1	88.721062
18.853383	0.1	89.692134
18.855050	0.1	90.635559
18.856717	0.1	91.546765
18.858383	0.1	92.422846
18.860050	0.1	93.262321
18.861717	0.1	94.063496
18.863383	0.1	94.823316
18.865050	0.1	95.537296
18.866717	0.1	96.199759
18.868383	0.1	96.804784
18.870050	0.1	97.347498
18.871717	0.1	97.824419
18.873383	0.1	98.233116
18.875050	0.1	98.572467
18.876717	0.1	98.842029
18.878383	0.1	99.040442
18.880050	0.1	99.165579
18.881717	0.1	99.216076
18.883383	0.1	99.192034
18.885050	0.1	99.094217
18.886717	0.1	98.923668
18.888383	0.1	98.682763
18.890050	0.1	98.374370
18.891717	0.1	97.999219
18.893383	0.1	97.556152
18.895050	0.1	97.044674
18.896717	0.1	96.466271
18.898383	0.1	95.824078
18.900050	0.1	95.122373
18.901717	0.1	94.366018
18.903383	0.1	93.559539
18.905050	0.1	92.706499
18.906717	0.1	91.809542
18.908383	0.1	90.870494
18.910050	0.1	89.891050
18.911717	0.1	88.874111
18.913383	0.1	87.824501
18.915050	0.1	86.748120
18.916717	0.1	85.649979
18.918383	0.1	84.533361
18.920050	0.1	83.400738
18.921717	0.1	82.254559
18.923383	0.1	81.097526
18.925050	0.1	79.932395
18.926717	0.1	78.761540
18.928383	0.1	77.587413
18.930050	0.1	76.413243
18.931717	0.1	75.242752
18.933383	0.1	74.079381
18.935050	0.1	72.926041
18.936717	0.1	71.785180
18.938383	0.1	70.658745
18.940050	0.1	69.547491
18.941717	0.1	68.451651
18.943383	0.1	67.372751
18.945050	0.1	66.313013
18.946717	0.1	65.273694
18.948383	0.1	64.255474
18.950050	0.1	63.259560
18.951717	0.1	62.287217
18.953383	0.1	61.338833
18.955050	0.1	60.414109
18.956717	0.1	59.512928
18.958383	0.1	58.635790
18.960050	0.1	57.784496
18.961717	0.1	56.961528
18.963383	0.1	56.167981
18.965050	0.1	55.402853
18.966717	0.1	54.664095
18.968383	0.1	53.949775
18.970050	0.1	53.259116
18.971717	0.1	52.592624
18.973383	0.1	51.950924
18.975050	0.1	51.333518
18.976717	0.1	50.738454
18.978383	0.1	50.163292
18.980050	0.1	49.606762
18.981717	0.1	49.069417
18.983383	0.1	48.553031
18.985050	0.1	48.059570
18.986717	0.1	47.590002
18.988383	0.1	47.143479
18.990050	0.1	46.717217
18.991717	0.1	46.307477
18.993383	0.1	45.911069
18.995050	0.1	45.526405
18.996717	0.1	45.153904
18.998383	0.1	44.795144
19.000050	0.1	44.450685
19.001717	0.1	44.119526
19.003383	0.1	43.801223
19.005050	0.1	43.496368
19.006717	0.1	43.204469
19.008383	0.1	42.924094
19.010050	0.1	42.654802
19.011717	0.1	42.397096
19.013383	0.1	42.150850
19.015050	0.1	41.914233
19.016717	0.1	41.684643
19.018383	0.1	41.460651
19.020050	0.1	41.242442
19.021717	0.1	41.030711
19.023383	0.1	40.825903
19.025050	0.1	40.628407
19.026717	0.1	40.438394
19.028383	0.1	40.254896
19.030050	0.1	40.076175
19.031717	0.1	39.901347
19.033383	0.1	39.730356
19.035050	0.1	39.563086
19.036717	0.1	39.399909
19.038383	0.1	39.241826
19.040050	0.1	39.089434
19.041717	0.1	38.942560
19.043383	0.1	38.800472
19.045050	0.1	38.662432
19.046717	0.1	38.528196
19.048383	0.1	38.397806
19.050050	0.1	38.270773
19.051717	0.1	38.145999
19.053383	0.1	38.022772
19.055050	0.1	37.901164
19.056717	0.1	37.781503
19.058383	0.1	37.664459
19.060050	0.1	37.550638
19.061717	0.1	37.439698
19.063383	0.1	37.331041
19.065050	0.1	37.224842
19.066717	0.1	37.121633
19.068383	0.1	37.021758
19.070050	0.1	36.925455
19.071717	0.1	36.831913
19.073383	0.1	36.738794
19.075050	0.1	36.644475
19.076717	0.1	36.550085
19.078383	0.1	36.458368
19.080050	0.1	36.370857
19.081717	0.1	36.286414
19.083383	0.1	36.202730
19.085050	0.1	36.118864
19.086717	0.1	36.035697
19.088383	0.1	35.954081
19.090050	0.1	35.873326
19.091717	0.1	35.791965
19.093383	0.1	35.709618
19.095050	0.1	35.627377
19.096717	0.1	35.546650
19.098383	0.1	35.468084
19.100050	0.1	35.391534
19.101717	0.1	35.316856
19.103383	0.1	35.243984
19.105050	0.1	35.172231
19.106717	0.1	35.100640
19.108383	0.1	35.028732
19.110050	0.1	34.956150
19.111717	0.1	34.882370
19.113383	0.1	34.807790
19.115050	0.1	34.734355
19.116717	0.1	34.663812
19.118383	0.1	34.595728
19.120050	0.1	34.528510
19.121717	0.1	34.461613
19.123383	0.1	34.395754
19.125050	0.1	34.331773
19.126717	0.1	34.269295
19.128383	0.1	34.206165
19.130050	0.1	34.139873
19.131717	0.1	34.069903
19.133383	0.1	33.998415
19.135050	0.1	33.928426
19.136717	0.1	33.861646
19.138383	0.1	33.797929
19.140050	0.1	33.736108
19.141717	0.1	33.675325
19.143383	0.1	33.615478
19.145050	0.1	33.556144
19.146717	0.1	33.496344
19.148383	0.1	33.435915
19.150050	0.1	33.375919
19.151717	0.1	33.317432
19.153383	0.1	33.260630
19.155050	0.1	33.205058
19.156717	0.1	33.150055
19.158383	0.1	33.095060
19.160050	0.1	33.039679
19.161717	0.1	32.983655
19.163383	0.1	32.927454
19.165050	0.1	32.872385
19.166717	0.1	32.819468
19.168383	0.1	32.768422
19.170050	0.1	32.717800
19.171717	0.1	32.666177
19.173383	0.1	32.613063
19.175050	0.1	32.558451
19.176717	0.1	32.502483
19.178383	0.1	32.445760
19.180050	0.1	32.389108
19.181717	0.1	32.333219
19.183383	0.1	32.278984
19.185050	0.1	32.227249
19.186717	0.1	32.178168
19.188383	0.1	32.131625
19.190050	0.1	32.087341
19.191717	0.1	32.044286
19.193383	0.1	32.000900
19.195050	0.1	31.955941
19.196717	0.1	31.909156
19.198383	0.1	31.861379
19.200050	0.1	31.813597
19.201717	0.1	31.766156
19.203383	0.1	31.719087
19.205050	0.1	31.672223
19.206717	0.1	31.624897
19.208383	0.1	31.576389
19.210050	0.1	31.526531
19.211717	0.1	31.475639
19.213383	0.1	31.424523
19.215050	0.1	31.373836
19.216717	0.1	31.322981
19.218383	0.1	31.270944
19.220050	0.1	31.217597
19.221717	0.1	31.162920
19.223383	0.1	31.106453
19.225050	0.1	31.048153
19.226717	0.1	30.989046
19.228383	0.1	30.930438
19.230050	0.1	30.872915
19.231717	0.1	30.816807
19.233383	0.1	30.761901
19.235050	0.1	30.706245
19.236717	0.1	30.647377
19.238383	0.1	30.584582
19.240050	0.1	30.519664
19.241717	0.1	30.455403
19.243383	0.1	30.392846
19.245050	0.1	30.330950
19.246717	0.1	30.268477
19.248383	0.1	30.204877
19.250050	0.1	30.139587
19.251717	0.1	30.071647
19.253383	0.1	30.000759
19.255050	0.1	29.928559
19.256717	0.1	29.858109
19.258383	0.1	29.791528
19.260050	0.1	29.728320
19.261717	0.1	29.666075
19.263383	0.1	29.602479
19.265050	0.1	29.537058
19.266717	0.1	29.471046
19.268383	0.1	29.405118
19.270050	0.1	29.337904
19.271717	0.1	29.267767
19.273383	0.1	29.195538
19.275050	0.1	29.123710
19.276717	0.1	29.053264
19.278383	0.1	28.983415
19.280050	0.1	28.913519
19.281717	0.1	28.844164
19.283383	0.1	28.776475
19.285050	0.1	28.710836
19.286717	0.1	28.646807
19.288383	0.1	28.583696
19.290050	0.1	28.520632
19.291717	0.1	28.456948
19.293383	0.1	28.392705
19.295050	0.1	28.328677
19.296717	0.1	28.265873
19.298383	0.1	28.204862
19.300050	0.1	28.145635
19.301717	0.1	28.087618
19.303383	0.1	28.029853
19.305050	0.1	27.971580
19.306717	0.1	27.912599
19.308383	0.1	27.853162
19.310050	0.1	27.793730
19.311717	0.1	27.734824
19.313383	0.1	27.677007
19.315050	0.1	27.620378
19.316717	0.1	27.564103
19.318383	0.1	27.507194
19.320050	0.1	27.449792
19.321717	0.1	27.393410
19.323383	0.1	27.339994
19.325050	0.1	27.290043
19.326717	0.1	27.242037
19.328383	0.1	27.194154
19.330050	0.1	27.145813
19.331717	0.1	27.097887
19.333383	0.1	27.051629
19.335050	0.1	27.007055
19.336717	0.1	26.962971
19.338383	0.1	26.918701
19.340050	0.1	26.874761
19.341717	0.1	26.831627
19.343383	0.1	26.788949
19.345050	0.1	26.746555
19.346717	0.1	26.705083
19.348383	0.1	26.664925
19.350050	0.1	26.625181
19.351717	0.1	26.584524
19.353383	0.1	26.543192
19.355050	0.1	26.502577
19.356717	0.1	26.462949
19.358383	0.1	26.423088
19.360050	0.1	26.381598
19.361717	0.1	26.338608
19.363383	0.1	26.295856
19.365050	0.1	26.254393
19.366717	0.1	26.213718
19.368383	0.1	26.173512
19.370050	0.1	26.134695
19.371717	0.1	26.098508
19.373383	0.1	26.065069
19.375050	0.1	26.032669
19.376717	0.1	25.998685
19.378383	0.1	25.961655
19.380050	0.1	25.922186
19.381717	0.1	25.881580
19.383383	0.1	25.840043
19.385050	0.1	25.796918
19.386717	0.1	25.752271
19.388383	0.1	25.707716
19.390050	0.1	25.665415
19.391717	0.1	25.626081
19.393383	0.1	25.588325
19.395050	0.1	25.550136
19.396717	0.1	25.510807
19.398383	0.1	25.470848
19.400050	0.1	25.430187
19.401717	0.1	25.387798
19.403383	0.1	25.343085
19.405050	0.1	25.296528
19.406717	0.1	25.249319
19.408383	0.1	25.202977
19.410050	0.1	25.158855
19.411717	0.1	25.117616
19.413383	0.1	25.079190
19.415050	0.1	25.042975
19.416717	0.1	25.007799
19.418383	0.1	24.971948
19.420050	0.1	24.933689
19.421717	0.1	24.892073
19.423383	0.1	24.847630
19.425050	0.1	24.802135
19.426717	0.1	24.757595
19.428383	0.1	24.715634
19.430050	0.1	24.676505
19.431717	0.1	24.638139
19.433383	0.1	24.597603
19.435050	0.1	24.553589
19.436717	0.1	24.506785
19.438383	0.1	24.459092
19.440050	0.1	24.412442
19.441717	0.1	24.367054
19.443383	0.1	24.321652
19.445050	0.1	24.275803
19.446717	0.1	24.230792
19.448383	0.1	24.188571
19.450050	0.1	24.150205
19.451717	0.1	24.114619
19.453383	0.1	24.079406
19.455050	0.1	24.043466
19.456717	0.1	24.007405
19.458383	0.1	23.971326
19.460050	0.1	23.933938
19.461717	0.1	23.894091
19.463383	0.1	23.852559
19.465050	0.1	23.811893
19.466717	0.1	23.773965
19.468383	0.1	23.737894
19.470050	0.1	23.701233
19.471717	0.1	23.663021
19.473383	0.1	23.624855
19.475050	0.1	23.589046
19.476717	0.1	23.556626
19.478383	0.1	23.527211
19.480050	0.1	23.499453
19.481717	0.1	23.471117
19.483383	0.1	23.439913
19.485050	0.1	23.405119
19.486717	0.1	23.368150
19.488383	0.1	23.331568
19.490050	0.1	23.297151
19.491717	0.1	23.265095
19.493383	0.1	23.234799
19.495050	0.1	23.205695
19.496717	0.1	23.176959
19.498383	0.1	23.147264
19.500050	0.1	23.115701
19.501717	0.1	23.083002
19.503383	0.1	23.051263
19.505050	0.1	23.022080
19.506717	0.1	22.995207
19.508383	0.1	22.969288
19.510050	0.1	22.943495
19.511717	0.1	22.917767
19.513383	0.1	22.892081
19.515050	0.1	22.866027
19.516717	0.1	22.839094
19.518383	0.1	22.811242
19.520050	0.1	22.782958
19.521717	0.1	22.754194
19.523383	0.1	22.723600
19.525050	0.1	22.689831
19.526717	0.1	22.653118
19.528383	0.1	22.615017
19.530050	0.1	22.577299
19.531717	0.1	22.540693
19.533383	0.1	22.504046
19.535050	0.1	22.465209
19.536717	0.1	22.422643
19.538383	0.1	22.376091
19.540050	0.1	22.326643
19.541717	0.1	22.276430
19.543383	0.1	22.227364
19.545050	0.1	22.179782
19.546717	0.1	22.132737
19.548383	0.1	22.085402
19.550050	0.1	22.037574
19.551717	0.1	21.989141
19.553383	0.1	21.939417
19.555050	0.1	21.887114
19.556717	0.1	21.831607
19.558383	0.1	21.773665
19.560050	0.1	21.714685
19.561717	0.1	21.656123
19.563383	0.1	21.599103
19.565050	0.1	21.544183
19.566717	0.1	21.491293
19.568383	0.1	21.439218
19.570050	0.1	21.386370
19.571717	0.1	21.332796
19.573383	0.1	21.279892
19.575050	0.1	21.228651
19.576717	0.1	21.178932
19.578383	0.1	21.129469
19.580050	0.1	21.078405
19.581717	0.1	21.024775
19.583383	0.1	20.969617
19.585050	0.1	20.915642
19.586717	0.1	20.865058
19.588383	0.1	20.817248
19.590050	0.1	20.770133
19.591717	0.1	20.723520
19.593383	0.1	20.679189
19.595050	0.1	20.638206
19.596717	0.1	20.599584
19.598383	0.1	20.561218
19.600050	0.1	20.521996
19.601717	0.1	20.482959
19.603383	0.1	20.446130
19.605050	0.1	20.412924
19.606717	0.1	20.383103
19.608383	0.1	20.354344
19.610050	0.1	20.324145
19.611717	0.1	20.291884
19.613383	0.1	20.258296
19.615050	0.1	20.224894
19.616717	0.1	20.193597
19.618383	0.1	20.165220
19.620050	0.1	20.139036
19.621717	0.1	20.114118
19.623383	0.1	20.090188
19.625050	0.1	20.067226
19.626717	0.1	20.045289
19.628383	0.1	20.024362
19.630050	0.1	20.003682
19.631717	0.1	19.982075
19.633383	0.1	19.959398
19.635050	0.1	19.936557
19.636717	0.1	19.913996
19.638383	0.1	19.891225
19.640050	0.1	19.867672
19.641717	0.1	19.843611
19.643383	0.1	19.819569
19.645050	0.1	19.795015
19.646717	0.1	19.768784
19.648383	0.1	19.740630
19.650050	0.1	19.711508
19.651717	0.1	19.682338
19.653383	0.1	19.652862
19.655050	0.1	19.622552
19.656717	0.1	19.592093
19.658383	0.1	19.562547
19.660050	0.1	19.533844
19.661717	0.1	19.505415
19.663383	0.1	19.477019
19.665050	0.1	19.447659
19.666717	0.1	19.415384
19.668383	0.1	19.379682
19.670050	0.1	19.342471
19.671717	0.1	19.305851
19.673383	0.1	19.270438
19.675050	0.1	19.235993
19.676717	0.1	19.201934
19.678383	0.1	19.167056
19.680050	0.1	19.130050
19.681717	0.1	19.090367
19.683383	0.1	19.048057
19.685050	0.1	19.003190
19.686717	0.1	18.956289
19.688383	0.1	18.909434
19.690050	0.1	18.865471
19.691717	0.1	18.824651
19.693383	0.1	18.783608
19.695050	0.1	18.739090
19.696717	0.1	18.691449
19.698383	0.1	18.642815
19.700050	0.1	18.594177
19.701717	0.1	18.545748
19.703383	0.1	18.497771
19.705050	0.1	18.450590
19.706717	0.1	18.405044
19.708383	0.1	18.361714
19.710050	0.1	18.320074
19.711717	0.1	18.279422
19.713383	0.1	18.239687
19.715050	0.1	18.200916
19.716717	0.1	18.162234
19.718383	0.1	18.122080
19.720050	0.1	18.079663
19.721717	0.1	18.035495
19.723383	0.1	17.990912
19.725050	0.1	17.947713
19.726717	0.1	17.907266
19.728383	0.1	17.869580
19.730050	0.1	17.833803
19.731717	0.1	17.799307
19.733383	0.1	17.765914
19.735050	0.1	17.733481
19.736717	0.1	17.701914
19.738383	0.1	17.671376
19.740050	0.1	17.642109
19.741717	0.1	17.614239
19.743383	0.1	17.587203
19.745050	0.1	17.559305
19.746717	0.1	17.528930
19.748383	0.1	17.496143
19.750050	0.1	17.462522
19.751717	0.1	17.429856
19.753383	0.1	17.398843
19.755050	0.1	17.368956
19.756717	0.1	17.339732
19.758383	0.1	17.311694
19.760050	0.1	17.285356
19.761717	0.1	17.259540
19.763383	0.1	17.231875
19.765050	0.1	17.201188
19.766717	0.1	17.169020
19.768383	0.1	17.138622
19.770050	0.1	17.112610
19.771717	0.1	17.091208
19.773383	0.1	17.072633
19.775050	0.1	17.055101
19.776717	0.1	17.037657
19.778383	0.1	17.019860
19.780050	0.1	17.002425
19.781717	0.1	16.986928
19.783383	0.1	16.973563
19.785050	0.1	16.959882
19.786717	0.1	16.942392
19.788383	0.1	16.919775
19.790050	0.1	16.894056
19.791717	0.1	16.868757
19.793383	0.1	16.846620
19.795050	0.1	16.827676
19.796717	0.1	16.808929
19.798383	0.1	16.787322
19.800050	0.1	16.762917
19.801717	0.1	16.738758
19.803383	0.1	16.718605
19.805050	0.1	16.704341
19.806717	0.1	16.694623
19.808383	0.1	16.685338
19.810050	0.1	16.671913
19.811717	0.1	16.652676
19.813383	0.1	16.630031
19.815050	0.1	16.608033
19.816717	0.1	16.589230
19.818383	0.1	16.572927
19.820050	0.1	16.556773
19.821717	0.1	16.540028
19.823383	0.1	16.523497
19.825050	0.1	16.507017
19.826717	0.1	16.489462
19.828383	0.1	16.470100
19.830050	0.1	16.448526
19.831717	0.1	16.424032
19.833383	0.1	16.396171
19.835050	0.1	16.365913
19.836717	0.1	16.335584
19.838383	0.1	16.307924
19.840050	0.1	16.285051
19.841717	0.1	16.266829
19.843383	0.1	16.250280
19.845050	0.1	16.231602
19.846717	0.1	16.208799
19.848383	0.1	16.182237
19.850050	0.1	16.153068
19.851717	0.1	16.122144
19.853383	0.1	16.090083
19.855050	0.1	16.057068
19.856717	0.1	16.023093
19.858383	0.1	15.988299
19.860050	0.1	15.952638
19.861717	0.1	15.916335
19.863383	0.1	15.880102
19.865050	0.1	15.844228
19.866717	0.1	15.808996
19.868383	0.1	15.775501
19.870050	0.1	15.744492
19.871717	0.1	15.714932
19.873383	0.1	15.684864
19.875050	0.1	15.653623
19.876717	0.1	15.622145
19.878383	0.1	15.590587
19.880050	0.1	15.557338
19.881717	0.1	15.521892
19.883383	0.1	15.486483
19.885050	0.1	15.453408
19.886717	0.1	15.422711
19.888383	0.1	15.392769
19.890050	0.1	15.361886
19.891717	0.1	15.330217
19.893383	0.1	15.299921
19.895050	0.1	15.272698
19.896717	0.1	15.247948
19.898383	0.1	15.223525
19.900050	0.1	15.197294
19.901717	0.1	15.168297
19.903383	0.1	15.137722
19.905050	0.1	15.108716
19.906717	0.1	15.083547
19.908383	0.1	15.061549
19.910050	0.1	15.040813
19.911717	0.1	15.019597
19.913383	0.1	14.996030
19.915050	0.1	14.969115
19.916717	0.1	14.940486
19.918383	0.1	14.913934
19.920050	0.1	14.892435
19.921717	0.1	14.875778
19.923383	0.1	14.861086
19.925050	0.1	14.845417
19.926717	0.1	14.827461
19.928383	0.1	14.807247
19.930050	0.1	14.785430
19.931717	0.1	14.763176
19.933383	0.1	14.741719
19.935050	0.1	14.721686
19.936717	0.1	14.702883
19.938383	0.1	14.684680
19.940050	0.1	14.666528
19.941717	0.1	14.647902
19.943383	0.1	14.628372
19.945050	0.1	14.608544
19.946717	0.1	14.590072
19.948383	0.1	14.573950
19.950050	0.1	14.559440
19.951717	0.1	14.544730
19.953383	0.1	14.528097
19.955050	0.1	14.509456
19.956717	0.1	14.490890
19.958383	0.1	14.474699
19.960050	0.1	14.461456
19.961717	0.1	14.450350
19.963383	0.1	14.439914
19.965050	0.1	14.428175
19.966717	0.1	14.413446
19.968383	0.1	14.396105
19.970050	0.1	14.378410
19.971717	0.1	14.361832
19.973383	0.1	14.346018
19.975050	0.1	14.330554
19.976717	0.1	14.316076
19.978383	0.1	14.303466
19.980050	0.1	14.292677
19.981717	0.1	14.282679
19.983383	0.1	14.272532
19.985050	0.1	14.262069
19.986717	0.1	14.251182
19.988383	0.1	14.238986
19.990050	0.1	14.224518
19.991717	0.1	14.207913
19.993383	0.1	14.190367
19.995050	0.1	14.173258
19.996717	0.1	14.157197
19.998383	0.1	14.141812
20.000050	0.1	14.126441
20.001717	0.1	14.110650
20.003383	0.1	14.094496
20.005050	0.1	14.078561
20.006717	0.1	14.063329
20.008383	0.1	14.048740
20.010050	0.1	14.034105
20.011717	0.1	14.018277
20.013383	0.1	14.000358
20.015050	0.1	13.980190
20.016717	0.1	13.957853
20.018383	0.1	13.932688
20.020050	0.1	13.903738
20.021717	0.1	13.871784
20.023383	0.1	13.839793
20.025050	0.1	13.810992
20.026717	0.1	13.786950
20.028383	0.1	13.766731
20.030050	0.1	13.747592
20.031717	0.1	13.726852
20.033383	0.1	13.703839
20.035050	0.1	13.680137
20.036717	0.1	13.657263
20.038383	0.1	13.634739
20.040050	0.1	13.611089
20.041717	0.1	13.585547
20.043383	0.1	13.557961
20.045050	0.1	13.528029
20.046717	0.1	13.495553
20.048383	0.1	13.461658
20.050050	0.1	13.429183
20.051717	0.1	13.400242
20.053383	0.1	13.374048
20.055050	0.1	13.348572
20.056717	0.1	13.322672
20.058383	0.1	13.296097
20.060050	0.1	13.269298
20.061717	0.1	13.243533
20.063383	0.1	13.219696
20.065050	0.1	13.197265
20.066717	0.1	13.175425
20.068383	0.1	13.153981
20.070050	0.1	13.132258
20.071717	0.1	13.108584
20.073383	0.1	13.082065
20.075050	0.1	13.054251
20.076717	0.1	13.027713
20.078383	0.1	13.003512
20.080050	0.1	12.980867
20.081717	0.1	12.958273
20.083383	0.1	12.934967
20.085050	0.1	12.911865
20.086717	0.1	12.890645
20.088383	0.1	12.872294
20.090050	0.1	12.856745
20.091717	0.1	12.842999
20.093383	0.1	12.829015
20.095050	0.1	12.812936
20.096717	0.1	12.794961
20.098383	0.1	12.776810
20.100050	0.1	12.759501
20.101717	0.1	12.743063
20.103383	0.1	12.728036
20.105050	0.1	12.715678
20.106717	0.1	12.706351
20.108383	0.1	12.698928
20.110050	0.1	12.692013
20.111717	0.1	12.684786
20.113383	0.1	12.676576
20.115050	0.1	12.666918
20.116717	0.1	12.656152
20.118383	0.1	12.644674
20.120050	0.1	12.632483
20.121717	0.1	12.620203
20.123383	0.1	12.609093
20.125050	0.1	12.600110
20.126717	0.1	12.593321
20.128383	0.1	12.587924
20.130050	0.1	12.583658
20.131717	0.1	12.581353
20.133383	0.1	12.581418
20.135050	0.1	12.582680
20.136717	0.1	12.583435
20.138383	0.1	12.583458
20.140050	0.1	12.583993
20.141717	0.1	12.586233
20.143383	0.1	12.590699
20.145050	0.1	12.596813
20.146717	0.1	12.602876
20.148383	0.1	12.607449
20.150050	0.1	12.610639
20.151717	0.1	12.614122
20.153383	0.1	12.619975
20.155050	0.1	12.629177
20.156717	0.1	12.641121
20.158383	0.1	12.654266
20.160050	0.1	12.666835
20.161717	0.1	12.677726
20.163383	0.1	12.687426
20.165050	0.1	12.697526
20.166717	0.1	12.708986
20.168383	0.1	12.721280
20.170050	0.1	12.733303
20.171717	0.1	12.744903
20.173383	0.1	12.757443
20.175050	0.1	12.772959
20.176717	0.1	12.792679
20.178383	0.1	12.815893
20.180050	0.1	12.840335
20.181717	0.1	12.864438
20.183383	0.1	12.888461
20.185050	0.1	12.913197
20.186717	0.1	12.938599
20.188383	0.1	12.964406
20.190050	0.1	12.991135
20.191717	0.1	13.019252
20.193383	0.1	13.048272
20.195050	0.1	13.077795
20.196717	0.1	13.108728
20.198383	0.1	13.142717
20.200050	0.1	13.180333
20.201717	0.1	13.220138
20.203383	0.1	13.259971
20.205050	0.1	13.299631
20.206717	0.1	13.341489
20.208383	0.1	13.387925
20.210050	0.1	13.439246
20.211717	0.1	13.494729
20.213383	0.1	13.554557
20.215050	0.1	13.619685
20.216717	0.1	13.689916
20.218383	0.1	13.762424
20.220050	0.1	13.832962
20.221717	0.1	13.899175
20.223383	0.1	13.961871
20.225050	0.1	14.022859
20.226717	0.1	14.083004
20.228383	0.1	14.142501
20.230050	0.1	14.201393
20.231717	0.1	14.259950
20.233383	0.1	14.318884
20.235050	0.1	14.378526
20.236717	0.1	14.438084
20.238383	0.1	14.496269
20.240050	0.1	14.552013
20.241717	0.1	14.604474
20.243383	0.1	14.652642
20.245050	0.1	14.695288
20.246717	0.1	14.731870
20.248383	0.1	14.762878
20.250050	0.1	14.788718
20.251717	0.1	14.808928
20.253383	0.1	14.822385
20.255050	0.1	14.827796
20.256717	0.1	14.824658
20.258383	0.1	14.814055
20.260050	0.1	14.797454
20.261717	0.1	14.775344
20.263383	0.1	14.747772
20.265050	0.1	14.714520
20.266717	0.1	14.674398
20.268383	0.1	14.625634
20.270050	0.1	14.567589
20.271717	0.1	14.502169
20.273383	0.1	14.432590
20.275050	0.1	14.360580
20.276717	0.1	14.285510
20.278383	0.1	14.205780
20.280050	0.1	14.120522
20.281717	0.1	14.030170
20.283383	0.1	13.935650
20.285050	0.1	13.837442
20.286717	0.1	13.735686
20.288383	0.1	13.630586
20.290050	0.1	13.522734
20.291717	0.1	13.413411
20.293383	0.1	13.303710
20.295050	0.1	13.194396
20.296717	0.1	13.087401
20.298383	0.1	12.984434
20.300050	0.1	12.884070
20.301717	0.1	12.783278
20.303383	0.1	12.680893
20.305050	0.1	12.578289
20.306717	0.1	12.477748
20.308383	0.1	12.380388
20.310050	0.1	12.285723
20.311717	0.1	12.193299
20.313383	0.1	12.104036
20.315050	0.1	12.019309
20.316717	0.1	11.939206
20.318383	0.1	11.862670
20.320050	0.1	11.788695
20.321717	0.1	11.717239
20.323383	0.1	11.649099
20.325050	0.1	11.584298
20.326717	0.1	11.521503
20.328383	0.1	11.460036
20.330050	0.1	11.400911
20.331717	0.1	11.345297
20.333383	0.1	11.293548
20.335050	0.1	11.245734
20.336717	0.1	11.201827
20.338383	0.1	11.161505
20.340050	0.1	11.124234
20.341717	0.1	11.089300
20.343383	0.1	11.056126
20.345050	0.1	11.025132
20.346717	0.1	10.997532
20.348383	0.1	10.973369
20.350050	0.1	10.950766
20.351717	0.1	10.927459
20.353383	0.1	10.902649
20.355050	0.1	10.877061
20.356717	0.1	10.851249
20.358383	0.1	10.825121
20.360050	0.1	10.799421
20.361717	0.1	10.775980
20.363383	0.1	10.756128
20.365050	0.1	10.740226
20.366717	0.1	10.727709
20.368383	0.1	10.716547
20.370050	0.1	10.704370
20.371717	0.1	10.690554
20.373383	0.1	10.676058
20.375050	0.1	10.661599
20.376717	0.1	10.647262
20.378383	0.1	10.633552
20.380050	0.1	10.621347
20.381717	0.1	10.610772
20.383383	0.1	10.600663
20.385050	0.1	10.589240
20.386717	0.1	10.576011
20.388383	0.1	10.562567
20.390050	0.1	10.550832
20.391717	0.1	10.541468
20.393383	0.1	10.533887
20.395050	0.1	10.526730
20.396717	0.1	10.518949
20.398383	0.1	10.510893
20.400050	0.1	10.503889
20.401717	0.1	10.498790
20.403383	0.1	10.495097
20.405050	0.1	10.491693
20.406717	0.1	10.488238
20.408383	0.1	10.485007
20.410050	0.1	10.481984
20.411717	0.1	10.478916
20.413383	0.1	10.475740
20.415050	0.1	10.472885
20.416717	0.1	10.470925
20.418383	0.1	10.469565
20.420050	0.1	10.468047
20.421717	0.1	10.466408
20.423383	0.1	10.464969
20.425050	0.1	10.463265
20.426717	0.1	10.461002
20.428383	0.1	10.458948
20.430050	0.1	10.457817
20.431717	0.1	10.457607
20.433383	0.1	10.458189
20.435050	0.1	10.459204
20.436717	0.1	10.459893
20.438383	0.1	10.460005
20.440050	0.1	10.460336
20.441717	0.1	10.461947
20.443383	0.1	10.465072
20.445050	0.1	10.468685
20.446717	0.1	10.470687
20.448383	0.1	10.468955
20.450050	0.1	10.463237
20.451717	0.1	10.455614
20.453383	0.1	10.448238
20.455050	0.1	10.442040
20.456717	0.1	10.437584
20.458383	0.1	10.434990
20.460050	0.1	10.433090
20.461717	0.1	10.430166
20.463383	0.1	10.425556
20.465050	0.1	10.420089
20.466717	0.1	10.414897
20.468383	0.1	10.410110
20.470050	0.1	10.404708
20.471717	0.1	10.397127
20.473383	0.1	10.386454
20.475050	0.1	10.372945
20.476717	0.1	10.357294
20.478383	0.1	10.340172
20.480050	0.1	10.321969
20.481717	0.1	10.302435
20.483383	0.1	10.281242
20.485050	0.1	10.259221
20.486717	0.1	10.238132
20.488383	0.1	10.218793
20.490050	0.1	10.199975
20.491717	0.1	10.179905
20.493383	0.1	10.158205
20.495050	0.1	10.135481
20.496717	0.1	10.111905
20.498383	0.1	10.086950
20.500050	0.1	10.059802
20.501717	0.1	10.030246
20.503383	0.1	9.999801
20.505050	0.1	9.971061
20.506717	0.1	9.945170
20.508383	0.1	9.921072
20.510050	0.1	9.897435
20.511717	0.1	9.873891
20.513383	0.1	9.850254
20.515050	0.1	9.825840
20.516717	0.1	9.800047
20.518383	0.1	9.773425
20.520050	0.1	9.747650
20.521717	0.1	9.724032
20.523383	0.1	9.702500
20.525050	0.1	9.682155
20.526717	0.1	9.662071
20.528383	0.1	9.641023
20.530050	0.1	9.617922
20.531717	0.1	9.593340
20.533383	0.1	9.569633
20.535050	0.1	9.549204
20.536717	0.1	9.532627
20.538383	0.1	9.518201
20.540050	0.1	9.504189
20.541717	0.1	9.490731
20.543383	0.1	9.478568
20.545050	0.1	9.467453
20.546717	0.1	9.456230
20.548383	0.1	9.443769
20.550050	0.1	9.429846
20.551717	0.1	9.414759
20.553383	0.1	9.398698
20.555050	0.1	9.382414
20.556717	0.1	9.367689
20.558383	0.1	9.356211
20.560050	0.1	9.348146
20.561717	0.1	9.342087
20.563383	0.1	9.336104
20.565050	0.1	9.329142
20.566717	0.1	9.322232
20.568383	0.1	9.317398
20.570050	0.1	9.314613
20.571717	0.1	9.311507
20.573383	0.1	9.306506
20.575050	0.1	9.300052
20.576717	0.1	9.292830
20.578383	0.1	9.285370
20.580050	0.1	9.278595
20.581717	0.1	9.273272
20.583383	0.1	9.269458
20.585050	0.1	9.266604
20.586717	0.1	9.263987
20.588383	0.1	9.260946
20.590050	0.1	9.257104
20.591717	0.1	9.253151
20.593383	0.1	9.250590
20.595050	0.1	9.249877
20.596717	0.1	9.249714
20.598383	0.1	9.248555
20.600050	0.1	9.246301
20.601717	0.1	9.244164
20.603383	0.1	9.243209
20.605050	0.1	9.243242
20.606717	0.1	9.242860
20.608383	0.1	9.241058
20.610050	0.1	9.238455
20.611717	0.1	9.236773
20.613383	0.1	9.237663
20.615050	0.1	9.241668
20.616717	0.1	9.247647
20.618383	0.1	9.253686
20.620050	0.1	9.258613
20.621717	0.1	9.262310
20.623383	0.1	9.265016
20.625050	0.1	9.266795
20.626717	0.1	9.267521
20.628383	0.1	9.267214
20.630050	0.1	9.266189
20.631717	0.1	9.264597
20.633383	0.1	9.262422
20.635050	0.1	9.260359
20.636717	0.1	9.259842
20.638383	0.1	9.261402
20.640050	0.1	9.263726
20.641717	0.1	9.264541
20.643383	0.1	9.262143
20.645050	0.1	9.256541
20.646717	0.1	9.249276
20.648383	0.1	9.242189
20.650050	0.1	9.236629
20.651717	0.1	9.232867
20.653383	0.1	9.229574
20.655050	0.1	9.224825
20.656717	0.1	9.217840
20.658383	0.1	9.209597
20.660050	0.1	9.202212
20.661717	0.1	9.197132
20.663383	0.1	9.193444
20.665050	0.1	9.188829
20.666717	0.1	9.182328
20.668383	0.1	9.175353
20.670050	0.1	9.169704
20.671717	0.1	9.164778
20.673383	0.1	9.158063
20.675050	0.1	9.148582
20.676717	0.1	9.138058
20.678383	0.1	9.129238
20.680050	0.1	9.124205
20.681717	0.1	9.122891
20.683383	0.1	9.122440
20.685050	0.1	9.119068
20.686717	0.1	9.110919
20.688383	0.1	9.099217
20.690050	0.1	9.087110
20.691717	0.1	9.077210
20.693383	0.1	9.070248
20.695050	0.1	9.065564
20.696717	0.1	9.061992
20.698383	0.1	9.058700
20.700050	0.1	9.055720
20.701717	0.1	9.053638
20.703383	0.1	9.053182
20.705050	0.1	9.054630
20.706717	0.1	9.057438
20.708383	0.1	9.060525
20.710050	0.1	9.063017
20.711717	0.1	9.065052
20.713383	0.1	9.067440
20.715050	0.1	9.070560
20.716717	0.1	9.074216
20.718383	0.1	9.078165
20.720050	0.1	9.082058
20.721717	0.1	9.085350
20.723383	0.1	9.087925
20.725050	0.1	9.090691
20.726717	0.1	9.094761
20.728383	0.1	9.100689
20.730050	0.1	9.108819
20.731717	0.1	9.119222
20.733383	0.1	9.130766
20.735050	0.1	9.141504
20.736717	0.1	9.150468
20.738383	0.1	9.158361
20.740050	0.1	9.166724
20.741717	0.1	9.176726
20.743383	0.1	9.188722
20.745050	0.1	9.202370
20.746717	0.1	9.216284
20.748383	0.1	9.228988
20.750050	0.1	9.240797
20.751717	0.1	9.254096
20.753383	0.1	9.271735
20.755050	0.1	9.295121
20.756717	0.1	9.322627
20.758383	0.1	9.350367
20.760050	0.1	9.375294
20.761717	0.1	9.397171
20.763383	0.1	9.418465
20.765050	0.1	9.442652
20.766717	0.1	9.471546
20.768383	0.1	9.504412
20.770050	0.1	9.538974
20.771717	0.1	9.573139
20.773383	0.1	9.606620
20.775050	0.1	9.640940
20.776717	0.1	9.678025
20.778383	0.1	9.718607
20.780050	0.1	9.761620
20.781717	0.1	9.804908
20.783383	0.1	9.846380
20.785050	0.1	9.885123
20.786717	0.1	9.922031
20.788383	0.1	9.958870
20.790050	0.1	9.997026
20.791717	0.1	10.037511
20.793383	0.1	10.080994
20.795050	0.1	10.127537
20.796717	0.1	10.177032
20.798383	0.1	10.229242
20.800050	0.1	10.282537
20.801717	0.1	10.333960
20.803383	0.1	10.380927
20.805050	0.1	10.422156
20.806717	0.1	10.458031
20.808383	0.1	10.491000
20.810050	0.1	10.524374
20.811717	0.1	10.560323
20.813383	0.1	10.598786
20.815050	0.1	10.637436
20.816717	0.1	10.673148
20.818383	0.1	10.704151
20.820050	0.1	10.730606
20.821717	0.1	10.753591
20.823383	0.1	10.774373
20.825050	0.1	10.794215
20.826717	0.1	10.813591
20.828383	0.1	10.831892
20.830050	0.1	10.848204
20.831717	0.1	10.861759
20.833383	0.1	10.872097
20.835050	0.1	10.879906
20.836717	0.1	10.887180
20.838383	0.1	10.895412
20.840050	0.1	10.904274
20.841717	0.1	10.912358
20.843383	0.1	10.919124
20.845050	0.1	10.925811
20.846717	0.1	10.933839
20.848383	0.1	10.943124
20.850050	0.1	10.953215
20.851717	0.1	10.964433
20.853383	0.1	10.976465
20.855050	0.1	10.988363
20.856717	0.1	11.000801
20.858383	0.1	11.015451
20.860050	0.1	11.032540
20.861717	0.1	11.050943
20.863383	0.1	11.069472
20.865050	0.1	11.087386
20.866717	0.1	11.104695
20.868383	0.1	11.122031
20.870050	0.1	11.140066
20.871717	0.1	11.159116
20.873383	0.1	11.179075
20.875050	0.1	11.199540
20.876717	0.1	11.220095
20.878383	0.1	11.240132
20.880050	0.1	11.258824
20.881717	0.1	11.275704
20.883383	0.1	11.290410
20.885050	0.1	11.301711
20.886717	0.1	11.308808
20.888383	0.1	11.312896
20.890050	0.1	11.315639
20.891717	0.1	11.317246
20.893383	0.1	11.316971
20.895050	0.1	11.313981
20.896717	0.1	11.307402
20.898383	0.1	11.297204
20.900050	0.1	11.284477
20.901717	0.1	11.269334
20.903383	0.1	11.250246
20.905050	0.1	11.226079
20.906717	0.1	11.196970
20.908383	0.1	11.163563
20.910050	0.1	11.126762
20.911717	0.1	11.087498
20.913383	0.1	11.045826
20.915050	0.1	11.000703
20.916717	0.1	10.951078
20.918383	0.1	10.896949
20.920050	0.1	10.839719
20.921717	0.1	10.781446
20.923383	0.1	10.722769
20.925050	0.1	10.662014
20.926717	0.1	10.597180
20.928383	0.1	10.528076
20.930050	0.1	10.456517
20.931717	0.1	10.385038
20.933383	0.1	10.315161
20.935050	0.1	10.246267
20.936717	0.1	10.176073
20.938383	0.1	10.102382
20.940050	0.1	10.024444
20.941717	0.1	9.943461
20.943383	0.1	9.862371
20.945050	0.1	9.784149
20.946717	0.1	9.709764
20.948383	0.1	9.638537
20.950050	0.1	9.569568
20.951717	0.1	9.501749
20.953383	0.1	9.433622
20.955050	0.1	9.364043
20.956717	0.1	9.292807
20.958383	0.1	9.220801
20.960050	0.1	9.150165
20.961717	0.1	9.083534
20.963383	0.1	9.022322
20.965050	0.1	8.966220
20.966717	0.1	8.914089
20.968383	0.1	8.864780
20.970050	0.1	8.817739
20.971717	0.1	8.772775
20.973383	0.1	8.729035
20.975050	0.1	8.684797
20.976717	0.1	8.638888
20.978383	0.1	8.591716
20.980050	0.1	8.544321
20.981717	0.1	8.497452
20.983383	0.1	8.452516
20.985050	0.1	8.411817
20.986717	0.1	8.377121
20.988383	0.1	8.349027
20.990050	0.1	8.327216
20.991717	0.1	8.310201
20.993383	0.1	8.295053
20.995050	0.1	8.278149
20.996717	0.1	8.257404
20.998383	0.1	8.233711
21.000050	0.1	8.210032
21.001717	0.1	8.189357
21.003383	0.1	8.172826
21.005050	0.1	8.159112
21.006717	0.1	8.145720
21.008383	0.1	8.131173
21.010050	0.1	8.116369
21.011717	0.1	8.103596
21.013383	0.1	8.094171
21.015050	0.1	8.087251
21.016717	0.1	8.080550
21.018383	0.1	8.072355
21.020050	0.1	8.063233
21.021717	0.1	8.055582
21.023383	0.1	8.051344
21.025050	0.1	8.050445
21.026717	0.1	8.051503
21.028383	0.1	8.052797
21.030050	0.1	8.052611
21.031717	0.1	8.050073
21.033383	0.1	8.045849
21.035050	0.1	8.041710
21.036717	0.1	8.039698
21.038383	0.1	8.041258
21.040050	0.1	8.046236
21.041717	0.1	8.052872
21.043383	0.1	8.059363
21.045050	0.1	8.065179
21.046717	0.1	8.070697
21.048383	0.1	8.076462
21.050050	0.1	8.083140
21.051717	0.1	8.090981
21.053383	0.1	8.099172
21.055050	0.1	8.106986
21.056717	0.1	8.115200
21.058383	0.1	8.125710
21.060050	0.1	8.140025
21.061717	0.1	8.157524
21.063383	0.1	8.175368
21.065050	0.1	8.190991
21.066717	0.1	8.204314
21.068383	0.1	8.217585
21.070050	0.1	8.233082
21.071717	0.1	8.251225
21.073383	0.1	8.271546
21.075050	0.1	8.293758
21.076717	0.1	8.317013
21.078383	0.1	8.340296
21.080050	0.1	8.363891
21.081717	0.1	8.388786
21.083383	0.1	8.415468
21.085050	0.1	8.443911
21.086717	0.1	8.473773
21.088383	0.1	8.504572
21.090050	0.1	8.536307
21.091717	0.1	8.569639
21.093383	0.1	8.605337
21.095050	0.1	8.643945
21.096717	0.1	8.685361
21.098383	0.1	8.728141
21.100050	0.1	8.769799
21.101717	0.1	8.808780
21.103383	0.1	8.846330
21.105050	0.1	8.885576
21.106717	0.1	8.929209
21.108383	0.1	8.978653
21.110050	0.1	9.033890
21.111717	0.1	9.093317
21.113383	0.1	9.155106
21.115050	0.1	9.218864
21.116717	0.1	9.284909
21.118383	0.1	9.352290
21.120050	0.1	9.419047
21.121717	0.1	9.484389
21.123383	0.1	9.549218
21.125050	0.1	9.614765
21.126717	0.1	9.681471
21.128383	0.1	9.749103
21.130050	0.1	9.817174
21.131717	0.1	9.885007
21.133383	0.1	9.952346
21.135050	0.1	10.019620
21.136717	0.1	10.086261
21.138383	0.1	10.149479
21.140050	0.1	10.206113
21.141717	0.1	10.255454
21.143383	0.1	10.299319
21.145050	0.1	10.339897
21.146717	0.1	10.378682
21.148383	0.1	10.416764
21.150050	0.1	10.454501
21.151717	0.1	10.491149
21.153383	0.1	10.525454
21.155050	0.1	10.556248
21.156717	0.1	10.582046
21.158383	0.1	10.601101
21.160050	0.1	10.612155
21.161717	0.1	10.614404
21.163383	0.1	10.607592
21.165050	0.1	10.592993
21.166717	0.1	10.573249
21.168383	0.1	10.550264
21.170050	0.1	10.523447
21.171717	0.1	10.490748
21.173383	0.1	10.450562
21.175050	0.1	10.402328
21.176717	0.1	10.346887
21.178383	0.1	10.286686
21.180050	0.1	10.224539
21.181717	0.1	10.161586
21.183383	0.1	10.097232
21.185050	0.1	10.030800
21.186717	0.1	9.962060
21.188383	0.1	9.890958
21.190050	0.1	9.818100
21.191717	0.1	9.744368
21.193383	0.1	9.669419
21.195050	0.1	9.592013
21.196717	0.1	9.512580
21.198383	0.1	9.433664
21.200050	0.1	9.357627
21.201717	0.1	9.285291
21.203383	0.1	9.215754
21.205050	0.1	9.146775
21.206717	0.1	9.076898
21.208383	0.1	9.006928
21.210050	0.1	8.939453
21.211717	0.1	8.877316
21.213383	0.1	8.821934
21.215050	0.1	8.772979
21.216717	0.1	8.729505
21.218383	0.1	8.690413
21.220050	0.1	8.654231
21.221717	0.1	8.619563
21.223383	0.1	8.586389
21.225050	0.1	8.556545
21.226717	0.1	8.531753
21.228383	0.1	8.511739
21.230050	0.1	8.494863
21.231717	0.1	8.479715
21.233383	0.1	8.465895
21.235050	0.1	8.453750
21.236717	0.1	8.443864
21.238383	0.1	8.436600
21.240050	0.1	8.431748
21.241717	0.1	8.428944
21.243383	0.1	8.428702
21.245050	0.1	8.432111
21.246717	0.1	8.439152
21.248383	0.1	8.447869
21.250050	0.1	8.456130
21.251717	0.1	8.463501
21.253383	0.1	8.470165
21.255050	0.1	8.475604
21.256717	0.1	8.479604
21.258383	0.1	8.482896
21.260050	0.1	8.486696
21.261717	0.1	8.492097
21.263383	0.1	8.499166
21.265050	0.1	8.507175
21.266717	0.1	8.515981
21.268383	0.1	8.526021
21.270050	0.1	8.536950
21.271717	0.1	8.546868
21.273383	0.1	8.553159
21.275050	0.1	8.553974
21.276717	0.1	8.549276
21.278383	0.1	8.540656
21.280050	0.1	8.530314
21.281717	0.1	8.519883
21.283383	0.1	8.509606
21.285050	0.1	8.498235
21.286717	0.1	8.484460
21.288383	0.1	8.468442
21.290050	0.1	8.450821
21.291717	0.1	8.431049
21.293383	0.1	8.407608
21.295050	0.1	8.379640
21.296717	0.1	8.348376
21.298383	0.1	8.316766
21.300050	0.1	8.287071
21.301717	0.1	8.258903
21.303383	0.1	8.229776
21.305050	0.1	8.197511
21.306717	0.1	8.162051
21.308383	0.1	8.125044
21.310050	0.1	8.088001
21.311717	0.1	8.050874
21.313383	0.1	8.012434
21.315050	0.1	7.971800
21.316717	0.1	7.929290
21.318383	0.1	7.886332
21.320050	0.1	7.845131
21.321717	0.1	7.807543
21.323383	0.1	7.773479
21.325050	0.1	7.741279
21.326717	0.1	7.709996
21.328383	0.1	7.679891
21.330050	0.1	7.650899
21.331717	0.1	7.622777
21.333383	0.1	7.595695
21.335050	0.1	7.568854
21.336717	0.1	7.539988
21.338383	0.1	7.507396
21.340050	0.1	7.472206
21.341717	0.1	7.437752
21.343383	0.1	7.406981
21.345050	0.1	7.381034
21.346717	0.1	7.359083
21.348383	0.1	7.338692
21.350050	0.1	7.317290
21.351717	0.1	7.294463
21.353383	0.1	7.272419
21.355050	0.1	7.253345
21.356717	0.1	7.236889
21.358383	0.1	7.221038
21.360050	0.1	7.204586
21.361717	0.1	7.188101
21.363383	0.1	7.172809
21.365050	0.1	7.159142
21.366717	0.1	7.146630
21.368383	0.1	7.135053
21.370050	0.1	7.125074
21.371717	0.1	7.117093
21.373383	0.1	7.110438
21.375050	0.1	7.104259
21.376717	0.1	7.097847
21.378383	0.1	7.090410
21.380050	0.1	7.081958
21.381717	0.1	7.073260
21.383383	0.1	7.064887
21.385050	0.1	7.057483
21.386717	0.1	7.052585
21.388383	0.1	7.051742
21.390050	0.1	7.054117
21.391717	0.1	7.056510
21.393383	0.1	7.056477
21.395050	0.1	7.053674
21.396717	0.1	7.049032
21.398383	0.1	7.043667
21.400050	0.1	7.038275
21.401717	0.1	7.033967
21.403383	0.1	7.032314
21.405050	0.1	7.033478
21.406717	0.1	7.035900
21.408383	0.1	7.038121
21.410050	0.1	7.039984
21.411717	0.1	7.042508
21.413383	0.1	7.046880
21.415050	0.1	7.053097
21.416717	0.1	7.059635
21.418383	0.1	7.064324
21.420050	0.1	7.065558
21.421717	0.1	7.063481
21.423383	0.1	7.059984
21.425050	0.1	7.057125
21.426717	0.1	7.056063
21.428383	0.1	7.057088
21.430050	0.1	7.059411
21.431717	0.1	7.061246
21.433383	0.1	7.061451
21.435050	0.1	7.060943
21.436717	0.1	7.061674
21.438383	0.1	7.064333
21.440050	0.1	7.067393
21.441717	0.1	7.068953
21.443383	0.1	7.068673
21.445050	0.1	7.067635
21.446717	0.1	7.066964
21.448383	0.1	7.066284
21.450050	0.1	7.063951
21.451717	0.1	7.059244
21.453383	0.1	7.053143
21.455050	0.1	7.047430
21.456717	0.1	7.043337
21.458383	0.1	7.040305
21.460050	0.1	7.036245
21.461717	0.1	7.029539
21.463383	0.1	7.020170
21.465050	0.1	7.009129
21.466717	0.1	6.997711
21.468383	0.1	6.987094
21.470050	0.1	6.978232
21.471717	0.1	6.971746
21.473383	0.1	6.967369
21.475050	0.1	6.963694
21.476717	0.1	6.958982
21.478383	0.1	6.952086
21.480050	0.1	6.943024
21.481717	0.1	6.933007
21.483383	0.1	6.922875
21.485050	0.1	6.911638
21.486717	0.1	6.897929
21.488383	0.1	6.881934
21.490050	0.1	6.864918
21.491717	0.1	6.847978
21.493383	0.1	6.831782
21.495050	0.1	6.816825
21.496717	0.1	6.803139
21.498383	0.1	6.789798
21.500050	0.1	6.775931
21.501717	0.1	6.761951
21.503383	0.1	6.748736
21.505050	0.1	6.736433
21.506717	0.1	6.724484
21.508383	0.1	6.711972
21.510050	0.1	6.697942
21.511717	0.1	6.682128
21.513383	0.1	6.665257
21.515050	0.1	6.648074
21.516717	0.1	6.630337
21.518383	0.1	6.611510
21.520050	0.1	6.592325
21.521717	0.1	6.574984
21.523383	0.1	6.561340
21.525050	0.1	6.551081
21.526717	0.1	6.542248
21.528383	0.1	6.533307
21.530050	0.1	6.523747
21.531717	0.1	6.513679
21.533383	0.1	6.504045
21.535050	0.1	6.496259
21.536717	0.1	6.490606
21.538383	0.1	6.485651
21.540050	0.1	6.479742
21.541717	0.1	6.472575
21.543383	0.1	6.464608
21.545050	0.1	6.456058
21.546717	0.1	6.447532
21.548383	0.1	6.440040
21.550050	0.1	6.433581
21.551717	0.1	6.427276
21.553383	0.1	6.420696
21.555050	0.1	6.413958
21.556717	0.1	6.407462
21.558383	0.1	6.401790
21.560050	0.1	6.397176
21.561717	0.1	6.393613
21.563383	0.1	6.391346
21.565050	0.1	6.390782
21.566717	0.1	6.392063
21.568383	0.1	6.394256
21.570050	0.1	6.395383
21.571717	0.1	6.393949
21.573383	0.1	6.390065
21.575050	0.1	6.385180
21.576717	0.1	6.381157
21.578383	0.1	6.379290
21.580050	0.1	6.379965
21.581717	0.1	6.383033
21.583383	0.1	6.387760
21.585050	0.1	6.392542
21.586717	0.1	6.395946
21.588383	0.1	6.398000
21.590050	0.1	6.399914
21.591717	0.1	6.402498
21.593383	0.1	6.405539
21.595050	0.1	6.408696
21.596717	0.1	6.412077
21.598383	0.1	6.415215
21.600050	0.1	6.417055
21.601717	0.1	6.417762
21.603383	0.1	6.419108
21.605050	0.1	6.422531
21.606717	0.1	6.428258
21.608383	0.1	6.435900
21.610050	0.1	6.443779
21.611717	0.1	6.449129
21.613383	0.1	6.451155
21.615050	0.1	6.451756
21.616717	0.1	6.452645
21.618383	0.1	6.454163
21.620050	0.1	6.456268
21.621717	0.1	6.459081
21.623383	0.1	6.462703
21.625050	0.1	6.466829
21.626717	0.1	6.471132
21.628383	0.1	6.476115
21.630050	0.1	6.482396
21.631717	0.1	6.489963
21.633383	0.1	6.498517
21.635050	0.1	6.507686
21.636717	0.1	6.517135
21.638383	0.1	6.526704
21.640050	0.1	6.536241
21.641717	0.1	6.546006
21.643383	0.1	6.556720
21.645050	0.1	6.568604
21.646717	0.1	6.580669
21.648383	0.1	6.591091
21.650050	0.1	6.599007
21.651717	0.1	6.605792
21.653383	0.1	6.613750
21.655050	0.1	6.624195
21.656717	0.1	6.637149
21.658383	0.1	6.651701
21.660050	0.1	6.666258
21.661717	0.1	6.679120
21.663383	0.1	6.689369
21.665050	0.1	6.697476
21.666717	0.1	6.705276
21.668383	0.1	6.715343
21.670050	0.1	6.729295
21.671717	0.1	6.746440
21.673383	0.1	6.764787
21.675050	0.1	6.782911
21.676717	0.1	6.800140
21.678383	0.1	6.816476
21.680050	0.1	6.833016
21.681717	0.1	6.851172
21.683383	0.1	6.871140
21.685050	0.1	6.892285
21.686717	0.1	6.914889
21.688383	0.1	6.940011
21.690050	0.1	6.968053
21.691717	0.1	6.998782
21.693383	0.1	7.031718
21.695050	0.1	7.065856
21.696717	0.1	7.099900
21.698383	0.1	7.133004
21.700050	0.1	7.165223
21.701717	0.1	7.197410
21.703383	0.1	7.230602
21.705050	0.1	7.265690
21.706717	0.1	7.302901
21.708383	0.1	7.341686
21.710050	0.1	7.381914
21.711717	0.1	7.424098
21.713383	0.1	7.468141
21.715050	0.1	7.512956
21.716717	0.1	7.557361
21.718383	0.1	7.600831
21.720050	0.1	7.643988
21.721717	0.1	7.688454
21.723383	0.1	7.735547
21.725050	0.1	7.785009
21.726717	0.1	7.835086
21.728383	0.1	7.883869
21.730050	0.1	7.930896
21.731717	0.1	7.976568
21.733383	0.1	8.020215
21.735050	0.1	8.060383
21.736717	0.1	8.096215
21.738383	0.1	8.127033
21.740050	0.1	8.152276
21.741717	0.1	8.172826
21.743383	0.1	8.190912
21.745050	0.1	8.208179
21.746717	0.1	8.224067
21.748383	0.1	8.236575
21.750050	0.1	8.244282
21.751717	0.1	8.247192
21.753383	0.1	8.246205
21.755050	0.1	8.242195
21.756717	0.1	8.234866
21.758383	0.1	8.222386
21.760050	0.1	8.202489
21.761717	0.1	8.174432
21.763383	0.1	8.140053
21.765050	0.1	8.102395
21.766717	0.1	8.063517
21.768383	0.1	8.023456
21.770050	0.1	7.980755
21.771717	0.1	7.934156
21.773383	0.1	7.883427
21.775050	0.1	7.828888
21.776717	0.1	7.771142
21.778383	0.1	7.710597
21.780050	0.1	7.646964
21.781717	0.1	7.579853
21.783383	0.1	7.509505
21.785050	0.1	7.436606
21.786717	0.1	7.361909
21.788383	0.1	7.286211
21.790050	0.1	7.210504
21.791717	0.1	7.135621
21.793383	0.1	7.061828
21.795050	0.1	6.989161
21.796717	0.1	6.917962
21.798383	0.1	6.848513
21.800050	0.1	6.780713
21.801717	0.1	6.714459
21.803383	0.1	6.649494
21.805050	0.1	6.585293
21.806717	0.1	6.521661
21.808383	0.1	6.459202
21.810050	0.1	6.398754
21.811717	0.1	6.340677
21.813383	0.1	6.285333
21.815050	0.1	6.233761
21.816717	0.1	6.186855
21.818383	0.1	6.144163
21.820050	0.1	6.104088
21.821717	0.1	6.064614
21.823383	0.1	6.024283
21.825050	0.1	5.982951
21.826717	0.1	5.941275
21.828383	0.1	5.900273
21.830050	0.1	5.861972
21.831717	0.1	5.828599
21.833383	0.1	5.800580
21.835050	0.1	5.776426
21.836717	0.1	5.754447
21.838383	0.1	5.734232
21.840050	0.1	5.716193
21.841717	0.1	5.700192
21.843383	0.1	5.685468
21.845050	0.1	5.671126
21.846717	0.1	5.656285
21.848383	0.1	5.640788
21.850050	0.1	5.625905
21.851717	0.1	5.612937
21.853383	0.1	5.601430
21.855050	0.1	5.590217
21.856717	0.1	5.579679
21.858383	0.1	5.571642
21.860050	0.1	5.567595
21.861717	0.1	5.567735
21.863383	0.1	5.571307
21.865050	0.1	5.576829
21.866717	0.1	5.581751
21.868383	0.1	5.583335
21.870050	0.1	5.580978
21.871717	0.1	5.576694
21.873383	0.1	5.572410
21.875050	0.1	5.568508
21.876717	0.1	5.565286
21.878383	0.1	5.563521
21.880050	0.1	5.563647
21.881717	0.1	5.565542
21.883383	0.1	5.568936
21.885050	0.1	5.573467
21.886717	0.1	5.578347
21.888383	0.1	5.582608
21.890050	0.1	5.586203
21.891717	0.1	5.590026
21.893383	0.1	5.594548
21.895050	0.1	5.598869
21.896717	0.1	5.601514
21.898383	0.1	5.601798
21.900050	0.1	5.600541
21.901717	0.1	5.599856
21.903383	0.1	5.601631
21.905050	0.1	5.605812
21.906717	0.1	5.610771
21.908383	0.1	5.615070
21.910050	0.1	5.618432
21.911717	0.1	5.621728
21.913383	0.1	5.626176
21.915050	0.1	5.631982
21.916717	0.1	5.638180
21.918383	0.1	5.643917
21.920050	0.1	5.648746
21.921717	0.1	5.651750
21.923383	0.1	5.651768
21.925050	0.1	5.648970
21.926717	0.1	5.645482
21.928383	0.1	5.644029
21.930050	0.1	5.645826
21.931717	0.1	5.649845
21.933383	0.1	5.653980
21.935050	0.1	5.656574
21.936717	0.1	5.657165
21.938383	0.1	5.655941
21.940050	0.1	5.652900
21.941717	0.1	5.648402
21.943383	0.1	5.644178
21.945050	0.1	5.642576
21.946717	0.1	5.644117
21.948383	0.1	5.646590
21.950050	0.1	5.647531
21.951717	0.1	5.646539
21.953383	0.1	5.643917
21.955050	0.1	5.638581
21.956717	0.1	5.628983
21.958383	0.1	5.615428
21.960050	0.1	5.600587
21.961717	0.1	5.588126
21.963383	0.1	5.580611
21.965050	0.1	5.578115
21.966717	0.1	5.578352
21.968383	0.1	5.578385
21.970050	0.1	5.576466
21.971717	0.1	5.572285
21.973383	0.1	5.566208
21.975050	0.1	5.558888
21.976717	0.1	5.550957
21.978383	0.1	5.543111
21.980050	0.1	5.536526
21.981717	0.1	5.532186
21.983383	0.1	5.529965
21.985050	0.1	5.528838
21.986717	0.1	5.527562
21.988383	0.1	5.525355
21.990050	0.1	5.522287
21.991717	0.1	5.519334
21.993383	0.1	5.517360
21.995050	0.1	5.515935
21.996717	0.1	5.514324
21.998383	0.1	5.513192
22.000050	0.1	5.513709
22.001717	0.1	5.515302
22.003383	0.1	5.515753
22.005050	0.1	5.513914
22.006717	0.1	5.511073
22.008383	0.1	5.509253
22.010050	0.1	5.508903
22.011717	0.1	5.508796
22.013383	0.1	5.507991
22.015050	0.1	5.507399
22.016717	0.1	5.508806
22.018383	0.1	5.512736
22.020050	0.1	5.518240
22.021717	0.1	5.524256
22.023383	0.1	5.530105
22.025050	0.1	5.535143
22.026717	0.1	5.539260
22.028383	0.1	5.543525
22.030050	0.1	5.549286
22.031717	0.1	5.556713
22.033383	0.1	5.564555
22.035050	0.1	5.571069
22.036717	0.1	5.575195
22.038383	0.1	5.577109
22.040050	0.1	5.577840
22.041717	0.1	5.578776
22.043383	0.1	5.581509
22.045050	0.1	5.587190
22.046717	0.1	5.595898
22.048383	0.1	5.607158
22.050050	0.1	5.620294
22.051717	0.1	5.634250
22.053383	0.1	5.647778
22.055050	0.1	5.660146
22.056717	0.1	5.671741
22.058383	0.1	5.683643
22.060050	0.1	5.696621
22.061717	0.1	5.711243
22.063383	0.1	5.728481
22.065050	0.1	5.748947
22.066717	0.1	5.772226
22.068383	0.1	5.797651
22.070050	0.1	5.824505
22.071717	0.1	5.851295
22.073383	0.1	5.876818
22.075050	0.1	5.901349
22.076717	0.1	5.925586
22.078383	0.1	5.949545
22.080050	0.1	5.972967
22.081717	0.1	5.995897
22.083383	0.1	6.018844
22.085050	0.1	6.042914
22.086717	0.1	6.069518
22.088383	0.1	6.099339
22.090050	0.1	6.131749
22.091717	0.1	6.164792
22.093383	0.1	6.195735
22.095050	0.1	6.222660
22.096717	0.1	6.245915
22.098383	0.1	6.267694
22.100050	0.1	6.290236
22.101717	0.1	6.314339
22.103383	0.1	6.339150
22.105050	0.1	6.362749
22.106717	0.1	6.383471
22.108383	0.1	6.401418
22.110050	0.1	6.418377
22.111717	0.1	6.436133
22.113383	0.1	6.454759
22.115050	0.1	6.472473
22.116717	0.1	6.487225
22.118383	0.1	6.498164
22.120050	0.1	6.505693
22.121717	0.1	6.510438
22.123383	0.1	6.512031
22.125050	0.1	6.509270
22.126717	0.1	6.501707
22.128383	0.1	6.490201
22.130050	0.1	6.476073
22.131717	0.1	6.460673
22.133383	0.1	6.445162
22.135050	0.1	6.430116
22.136717	0.1	6.415206
22.138383	0.1	6.398992
22.140050	0.1	6.380077
22.141717	0.1	6.358284
22.143383	0.1	6.334092
22.145050	0.1	6.307876
22.146717	0.1	6.279862
22.148383	0.1	6.250530
22.150050	0.1	6.220746
22.151717	0.1	6.191130
22.153383	0.1	6.161998
22.155050	0.1	6.133239
22.156717	0.1	6.103609
22.158383	0.1	6.071646
22.160050	0.1	6.037857
22.161717	0.1	6.004991
22.163383	0.1	5.975557
22.165050	0.1	5.949396
22.166717	0.1	5.924376
22.168383	0.1	5.899128
22.170050	0.1	5.874024
22.171717	0.1	5.850773
22.173383	0.1	5.831546
22.175050	0.1	5.816771
22.176717	0.1	5.804445
22.178383	0.1	5.792067
22.180050	0.1	5.778777
22.181717	0.1	5.765986
22.183383	0.1	5.755997
22.185050	0.1	5.749934
22.186717	0.1	5.746987
22.188383	0.1	5.745129
22.190050	0.1	5.742931
22.191717	0.1	5.740803
22.193383	0.1	5.740449
22.195050	0.1	5.743201
22.196717	0.1	5.748719
22.198383	0.1	5.756030
22.200050	0.1	5.765171
22.201717	0.1	5.776440
22.203383	0.1	5.789339
22.205050	0.1	5.803201
22.206717	0.1	5.817986
22.208383	0.1	5.834284
22.210050	0.1	5.852641
22.211717	0.1	5.872692
22.213383	0.1	5.892948
22.215050	0.1	5.912283
22.216717	0.1	5.930881
22.218383	0.1	5.949214
22.220050	0.1	5.967706
22.221717	0.1	5.987273
22.223383	0.1	6.008311
22.225050	0.1	6.029862
22.226717	0.1	6.050360
22.228383	0.1	6.068503
22.230050	0.1	6.084531
22.231717	0.1	6.100605
22.233383	0.1	6.118240
22.235050	0.1	6.137211
22.236717	0.1	6.157393
22.238383	0.1	6.178468
22.240050	0.1	6.198338
22.241717	0.1	6.214464
22.243383	0.1	6.226022
22.245050	0.1	6.234022
22.246717	0.1	6.240392
22.248383	0.1	6.246450
22.250050	0.1	6.251265
22.251717	0.1	6.252318
22.253383	0.1	6.248839
22.255050	0.1	6.243242
22.256717	0.1	6.238511
22.258383	0.1	6.235600
22.260050	0.1	6.233519
22.261717	0.1	6.230446
22.263383	0.1	6.224443
22.265050	0.1	6.214445
22.266717	0.1	6.200909
22.268383	0.1	6.184853
22.270050	0.1	6.166534
22.271717	0.1	6.145714
22.273383	0.1	6.122948
22.275050	0.1	6.099348
22.276717	0.1	6.075050
22.278383	0.1	6.048763
22.280050	0.1	6.019045
22.281717	0.1	5.985843
22.283383	0.1	5.950532
22.285050	0.1	5.914927
22.286717	0.1	5.880799
22.288383	0.1	5.849311
22.290050	0.1	5.819825
22.291717	0.1	5.789683
22.293383	0.1	5.756374
22.295050	0.1	5.719988
22.296717	0.1	5.682739
22.298383	0.1	5.646776
22.300050	0.1	5.613221
22.301717	0.1	5.582329
22.303383	0.1	5.553737
22.305050	0.1	5.527260
22.306717	0.1	5.503078
22.308383	0.1	5.480605
22.310050	0.1	5.458836
22.311717	0.1	5.437834
22.313383	0.1	5.418095
22.315050	0.1	5.399249
22.316717	0.1	5.380739
22.318383	0.1	5.362886
22.320050	0.1	5.346127
22.321717	0.1	5.330341
22.323383	0.1	5.316022
22.325050	0.1	5.304371
22.326717	0.1	5.295407
22.328383	0.1	5.287789
22.330050	0.1	5.280636
22.331717	0.1	5.274434
22.333383	0.1	5.270489
22.335050	0.1	5.269996
22.336717	0.1	5.272892
22.338383	0.1	5.277693
22.340050	0.1	5.283244
22.341717	0.1	5.289875
22.343383	0.1	5.298164
22.345050	0.1	5.307854
22.346717	0.1	5.318164
22.348383	0.1	5.327994
22.350050	0.1	5.336469
22.351717	0.1	5.344702
22.353383	0.1	5.355650
22.355050	0.1	5.371696
22.356717	0.1	5.393024
22.358383	0.1	5.418374
22.360050	0.1	5.446901
22.361717	0.1	5.478710
22.363383	0.1	5.513979
22.365050	0.1	5.552154
22.366717	0.1	5.591321
22.368383	0.1	5.629025
22.370050	0.1	5.664495
22.371717	0.1	5.699350
22.373383	0.1	5.736137
22.375050	0.1	5.777064
22.376717	0.1	5.823309
22.378383	0.1	5.874406
22.380050	0.1	5.928795
22.381717	0.1	5.985755
22.383383	0.1	6.046402
22.385050	0.1	6.112657
22.386717	0.1	6.185556
22.388383	0.1	6.264360
22.390050	0.1	6.347103
22.391717	0.1	6.431984
22.393383	0.1	6.517572
22.395050	0.1	6.602849
22.396717	0.1	6.688614
22.398383	0.1	6.777341
22.400050	0.1	6.870707
22.401717	0.1	6.968854
22.403383	0.1	7.072259
22.405050	0.1	7.182495
22.406717	0.1	7.300740
22.408383	0.1	7.426869
22.410050	0.1	7.560048
22.411717	0.1	7.699444
22.413383	0.1	7.844605
22.415050	0.1	7.995591
22.416717	0.1	8.152365
22.418383	0.1	8.314187
22.420050	0.1	8.479999
22.421717	0.1	8.649267
22.423383	0.1	8.822787
22.425050	0.1	9.002839
22.426717	0.1	9.191642
22.428383	0.1	9.389860
22.430050	0.1	9.596990
22.431717	0.1	9.812391
22.433383	0.1	10.035601
22.435050	0.1	10.266905
22.436717	0.1	10.507731
22.438383	0.1	10.759938
22.440050	0.1	11.024447
22.441717	0.1	11.300454
22.443383	0.1	11.586733
22.445050	0.1	11.883415
22.446717	0.1	12.191529
22.448383	0.1	12.511560
22.450050	0.1	12.843208
22.451717	0.1	13.186210
22.453383	0.1	13.541300
22.455050	0.1	13.910327
22.456717	0.1	14.295154
22.458383	0.1	14.697090
22.460050	0.1	15.117237
22.461717	0.1	15.556300
22.463383	0.1	16.014352
22.465050	0.1	16.490626
22.466717	0.1	16.983696
22.468383	0.1	17.493353
22.470050	0.1	18.021800
22.471717	0.1	18.572002
22.473383	0.1	19.145450
22.475050	0.1	19.742101
22.476717	0.1	20.361948
22.478383	0.1	21.005897
22.480050	0.1	21.675397
22.481717	0.1	22.371640
22.483383	0.1	23.095352
22.485050	0.1	23.846924
22.486717	0.1	24.626041
22.488383	0.1	25.432189
22.490050	0.1	26.266612
22.491717	0.1	27.132626
22.493383	0.1	28.033396
22.495050	0.1	28.970186
22.496717	0.1	29.943143
22.498383	0.1	30.952864
22.500050	0.1	32.000481
22.501717	0.1	33.087442
22.503383	0.1	34.215772
22.505050	0.1	35.387739
22.506717	0.1	36.605252
22.508383	0.1	37.870063
22.510050	0.1	39.184107
22.511717	0.1	40.549398
22.513383	0.1	41.968487
22.515050	0.1	43.445202
22.516717	0.1	44.984459
22.518383	0.1	46.591810
22.520050	0.1	48.272247
22.521717	0.1	50.029042
22.523383	0.1	51.864637
22.525050	0.1	53.781597
22.526717	0.1	55.781920
22.528383	0.1	57.866881
22.530050	0.1	60.038366
22.531717	0.1	62.300046
22.533383	0.1	64.656306
22.535050	0.1	67.109754
22.536717	0.1	69.660707
22.538383	0.1	72.308248
22.540050	0.1	75.050430
22.541717	0.1	77.884714
22.543383	0.1	80.809067
22.545050	0.1	83.821449
22.546717	0.1	86.918403
22.548383	0.1	90.094567
22.550050	0.1	93.342788
22.551717	0.1	96.654166
22.553383	0.1	100.018042
22.555050	0.1	103.422096
22.556717	0.1	106.852949
22.558383	0.1	110.297357
22.560050	0.1	113.742780
22.561717	0.1	117.175239
22.563383	0.1	120.576844
22.565050	0.1	123.927612
22.566717	0.1	127.209877
22.568383	0.1	130.409901
22.570050	0.1	133.514698
22.571717	0.1	136.507726
22.573383	0.1	139.368414
22.575050	0.1	142.075112
22.576717	0.1	144.608072
22.578383	0.1	146.950963
22.580050	0.1	149.090216
22.581717	0.1	151.013094
22.583383	0.1	152.706877
22.585050	0.1	154.159297
22.586717	0.1	155.358673
22.588383	0.1	156.294331
22.590050	0.1	156.958429
22.591717	0.1	157.347308
22.593383	0.1	157.460710
22.595050	0.1	157.299708
22.596717	0.1	156.864645
22.598383	0.1	156.155722
22.600050	0.1	155.175370
22.601717	0.1	153.929116
22.603383	0.1	152.425049
22.605050	0.1	150.673064
22.606717	0.1	148.684322
22.608383	0.1	146.471141
22.610050	0.1	144.046019
22.611717	0.1	141.420486
22.613383	0.1	138.606015
22.615050	0.1	135.616302
22.616717	0.1	132.468287
22.618383	0.1	129.181114
22.620050	0.1	125.774499
22.621717	0.1	122.267404
22.623383	0.1	118.676978
22.625050	0.1	115.018860
22.626717	0.1	111.308093
22.628383	0.1	107.559096
22.630050	0.1	103.785950
22.631717	0.1	100.003043
22.633383	0.1	96.224654
22.635050	0.1	92.463978
22.636717	0.1	88.733323
22.638383	0.1	85.044862
22.640050	0.1	81.410217
22.641717	0.1	77.839554
22.643383	0.1	74.341791
22.645050	0.1	70.925234
22.646717	0.1	67.597628
22.648383	0.1	64.365654
22.650050	0.1	61.234268
22.651717	0.1	58.206911
22.653383	0.1	55.286596
22.655050	0.1	52.476851
22.656717	0.1	49.781408
22.658383	0.1	47.202813
22.660050	0.1	44.741654
22.661717	0.1	42.396793
22.663383	0.1	40.166695
22.665050	0.1	38.050674
22.666717	0.1	36.048680
22.668383	0.1	34.160549
22.670050	0.1	32.385485
22.671717	0.1	30.721254
22.673383	0.1	29.164003
22.675050	0.1	27.709361
22.676717	0.1	26.353197
22.678383	0.1	25.091656
22.680050	0.1	23.921630
22.681717	0.1	22.840765
22.683383	0.1	21.846057
22.685050	0.1	20.933435
22.686717	0.1	20.098616
22.688383	0.1	19.337279
22.690050	0.1	18.644915
22.691717	0.1	18.017394
22.693383	0.1	17.451760
22.695050	0.1	16.946802
22.696717	0.1	16.502431
22.698383	0.1	16.117659
22.700050	0.1	15.789098
22.701717	0.1	15.511201
22.703383	0.1	15.278100
22.705050	0.1	15.085861
22.706717	0.1	14.932998
22.708383	0.1	14.818907
22.710050	0.1	14.742138
22.711717	0.1	14.700168
22.713383	0.1	14.690408
22.715050	0.1	14.710682
22.716717	0.1	14.758883
22.718383	0.1	14.833706
22.720050	0.1	14.935071
22.721717	0.1	15.061968
22.723383	0.1	15.211096
22.725050	0.1	15.378958
22.726717	0.1	15.563895
22.728383	0.1	15.765312
22.730050	0.1	15.982096
22.731717	0.1	16.212049
22.733383	0.1	16.452163
22.735050	0.1	16.699568
22.736717	0.1	16.952199
22.738383	0.1	17.208490
22.740050	0.1	17.467295
22.741717	0.1	17.727995
22.743383	0.1	17.990186
22.745050	0.1	18.253340
22.746717	0.1	18.516453
22.748383	0.1	18.777344
22.750050	0.1	19.032322
22.751717	0.1	19.276827
22.753383	0.1	19.506705
22.755050	0.1	19.719303
22.756717	0.1	19.913688
22.758383	0.1	20.089936
22.760050	0.1	20.248247
22.761717	0.1	20.388449
22.763383	0.1	20.509469
22.765050	0.1	20.609647
22.766717	0.1	20.687897
22.768383	0.1	20.743706
22.770050	0.1	20.775786
22.771717	0.1	20.782095
22.773383	0.1	20.761299
22.775050	0.1	20.713257
22.776717	0.1	20.638742
22.778383	0.1	20.539137
22.780050	0.1	20.415387
22.781717	0.1	20.267200
22.783383	0.1	20.093680
22.785050	0.1	19.894633
22.786717	0.1	19.670879
22.788383	0.1	19.423445
22.790050	0.1	19.153641
22.791717	0.1	18.863929
22.793383	0.1	18.557254
22.795050	0.1	18.235776
22.796717	0.1	17.900569
22.798383	0.1	17.551715
22.800050	0.1	17.189533
22.801717	0.1	16.816291
22.803383	0.1	16.435096
22.805050	0.1	16.047601
22.806717	0.1	15.654392
22.808383	0.1	15.256768
22.810050	0.1	14.856760
22.811717	0.1	14.456292
22.813383	0.1	14.056605
22.815050	0.1	13.658269
22.816717	0.1	13.262564
22.818383	0.1	12.872163
22.820050	0.1	12.489604
22.821717	0.1	12.116386
22.823383	0.1	11.752909
22.825050	0.1	11.398247
22.826717	0.1	11.051157
22.828383	0.1	10.711458
22.830050	0.1	10.380233
22.831717	0.1	10.059141
22.833383	0.1	9.749597
22.835050	0.1	9.452635
22.836717	0.1	9.169132
22.838383	0.1	8.899723
22.840050	0.1	8.644536
22.841717	0.1	8.402769
22.843383	0.1	8.172598
22.845050	0.1	7.952396
22.846717	0.1	7.741605
22.848383	0.1	7.540174
22.850050	0.1	7.348303
22.851717	0.1	7.166611
22.853383	0.1	6.995834
22.855050	0.1	6.836266
22.856717	0.1	6.687478
22.858383	0.1	6.548418
22.860050	0.1	6.418335
22.861717	0.1	6.297585
22.863383	0.1	6.186687
22.865050	0.1	6.084801
22.866717	0.1	5.990327
22.868383	0.1	5.902424
22.870050	0.1	5.820682
22.871717	0.1	5.744053
22.873383	0.1	5.671442
22.875050	0.1	5.602753
22.876717	0.1	5.538203
22.878383	0.1	5.477713
22.880050	0.1	5.421070
22.881717	0.1	5.368390
22.883383	0.1	5.320976
22.885050	0.1	5.280259
22.886717	0.1	5.245539
22.888383	0.1	5.214429
22.890050	0.1	5.184752
22.891717	0.1	5.155541
22.893383	0.1	5.127019
22.895050	0.1	5.100318
22.896717	0.1	5.077254
22.898383	0.1	5.058860
22.900050	0.1	5.044094
22.901717	0.1	5.030762
22.903383	0.1	5.017119
22.905050	0.1	5.003116
22.906717	0.1	4.990492
22.908383	0.1	4.980229
22.910050	0.1	4.970920
22.911717	0.1	4.960787
22.913383	0.1	4.949770
22.915050	0.1	4.939036
22.916717	0.1	4.929900
22.918383	0.1	4.923232
22.920050	0.1	4.918920
22.921717	0.1	4.916359
22.923383	0.1	4.915805
22.925050	0.1	4.918254
22.926717	0.1	4.923954
22.928383	0.1	4.931772
22.930050	0.1	4.940038
22.931717	0.1	4.947302
22.933383	0.1	4.952694
22.935050	0.1	4.956652
22.936717	0.1	4.960988
22.938383	0.1	4.967856
22.940050	0.1	4.978618
22.941717	0.1	4.993314
22.943383	0.1	5.011288
22.945050	0.1	5.031796
22.946717	0.1	5.053221
22.948383	0.1	5.073478
22.950050	0.1	5.092043
22.951717	0.1	5.110223
22.953383	0.1	5.129753
22.955050	0.1	5.151704
22.956717	0.1	5.176207
22.958383	0.1	5.202857
22.960050	0.1	5.231048
22.961717	0.1	5.260324
22.963383	0.1	5.290513
22.965050	0.1	5.321326
22.966717	0.1	5.352306
22.968383	0.1	5.383221
22.970050	0.1	5.414342
22.971717	0.1	5.446225
22.973383	0.1	5.479287
22.975050	0.1	5.514473
22.976717	0.1	5.553421
22.978383	0.1	5.596206
22.980050	0.1	5.641044
22.981717	0.1	5.687093
22.983383	0.1	5.735196
22.985050	0.1	5.785623
22.986717	0.1	5.837483
22.988383	0.1	5.890522
22.990050	0.1	5.945493
22.991717	0.1	6.003133
22.993383	0.1	6.064111
22.995050	0.1	6.129160
22.996717	0.1	6.198231
22.998383	0.1	6.270325
23.000050	0.1	6.344616
23.001717	0.1	6.421073
23.003383	0.1	6.499956
23.005050	0.1	6.581619
23.006717	0.1	6.666621
23.008383	0.1	6.755288
23.010050	0.1	6.847256
23.011717	0.1	6.942260
23.013383	0.1	7.041516
23.015050	0.1	7.146858
23.016717	0.1	7.258430
23.018383	0.1	7.375279
23.020050	0.1	7.497221
23.021717	0.1	7.623928
23.023383	0.1	7.753787
23.025050	0.1	7.885955
23.026717	0.1	8.021523
23.028383	0.1	8.161212
23.030050	0.1	8.303951
23.031717	0.1	8.448605
23.033383	0.1	8.595651
23.035050	0.1	8.746106
23.036717	0.1	8.899816
23.038383	0.1	9.056008
23.040050	0.1	9.214110
23.041717	0.1	9.373240
23.043383	0.1	9.532166
23.045050	0.1	9.689652
23.046717	0.1	9.844191
23.048383	0.1	9.994074
23.050050	0.1	10.138382
23.051717	0.1	10.277084
23.053383	0.1	10.410198
23.055050	0.1	10.537845
23.056717	0.1	10.660375
23.058383	0.1	10.777279
23.060050	0.1	10.886802
23.061717	0.1	10.986901
23.063383	0.1	11.075903
23.065050	0.1	11.152569
23.066717	0.1	11.216071
23.068383	0.1	11.265804
23.070050	0.1	11.301753
23.071717	0.1	11.324692
23.073383	0.1	11.335514
23.075050	0.1	11.334918
23.076717	0.1	11.323206
23.078383	0.1	11.299565
23.080050	0.1	11.262232
23.081717	0.1	11.209827
23.083383	0.1	11.141803
23.085050	0.1	11.057570
23.086717	0.1	10.957089
23.088383	0.1	10.842732
23.090050	0.1	10.718191
23.091717	0.1	10.585687
23.093383	0.1	10.445956
23.095050	0.1	10.299622
23.096717	0.1	10.146918
23.098383	0.1	9.987415
23.100050	0.1	9.820559
23.101717	0.1	9.645908
23.103383	0.1	9.463755
23.105050	0.1	9.276117
23.106717	0.1	9.086262
23.108383	0.1	8.896971
23.110050	0.1	8.709021
23.111717	0.1	8.521103
23.113383	0.1	8.332077
23.115050	0.1	8.143545
23.116717	0.1	7.958724
23.118383	0.1	7.779463
23.120050	0.1	7.605413
23.121717	0.1	7.434860
23.123383	0.1	7.265843
23.125050	0.1	7.097730
23.126717	0.1	6.932393
23.128383	0.1	6.773002
23.130050	0.1	6.621950
23.131717	0.1	6.480212
23.133383	0.1	6.347243
23.135050	0.1	6.221482
23.136717	0.1	6.101769
23.138383	0.1	5.987617
23.140050	0.1	5.878410
23.141717	0.1	5.773273
23.143383	0.1	5.671429
23.145050	0.1	5.573244
23.146717	0.1	5.480801
23.148383	0.1	5.396288
23.150050	0.1	5.319645
23.151717	0.1	5.248571
23.153383	0.1	5.180882
23.155050	0.1	5.116314
23.156717	0.1	5.056034
23.158383	0.1	5.000718
23.160050	0.1	4.949328
23.161717	0.1	4.900652
23.163383	0.1	4.855092
23.165050	0.1	4.814025
23.166717	0.1	4.778099
23.168383	0.1	4.746723
23.170050	0.1	4.718830
23.171717	0.1	4.693563
23.173383	0.1	4.670173
23.175050	0.1	4.647523
23.176717	0.1	4.624310
23.178383	0.1	4.600743
23.180050	0.1	4.578829
23.181717	0.1	4.559886
23.183383	0.1	4.543527
23.185050	0.1	4.528691
23.186717	0.1	4.514153
23.188383	0.1	4.499210
23.190050	0.1	4.484304
23.191717	0.1	4.470488
23.193383	0.1	4.458027
23.195050	0.1	4.446241
23.196717	0.1	4.434665
23.198383	0.1	4.423219
23.200050	0.1	4.412150
23.201717	0.1	4.402548
23.203383	0.1	4.395279
23.205050	0.1	4.389202
23.206717	0.1	4.382040
23.208383	0.1	4.372979
23.210050	0.1	4.363479
23.211717	0.1	4.355265
23.213383	0.1	4.348946
23.215050	0.1	4.344741
23.216717	0.1	4.342720
23.218383	0.1	4.341938
23.220050	0.1	4.340797
23.221717	0.1	4.338245
23.223383	0.1	4.333886
23.225050	0.1	4.327716
23.226717	0.1	4.320317
23.228383	0.1	4.312857
23.230050	0.1	4.306640
23.231717	0.1	4.302566
23.233383	0.1	4.300433
23.235050	0.1	4.298734
23.236717	0.1	4.295888
23.238383	0.1	4.292293
23.240050	0.1	4.290305
23.241717	0.1	4.291167
23.243383	0.1	4.293309
23.245050	0.1	4.294231
23.246717	0.1	4.293094
23.248383	0.1	4.291157
23.250050	0.1	4.289891
23.251717	0.1	4.289947
23.253383	0.1	4.291758
23.255050	0.1	4.295260
23.256717	0.1	4.299697
23.258383	0.1	4.304484
23.260050	0.1	4.309565
23.261717	0.1	4.314887
23.263383	0.1	4.320061
23.265050	0.1	4.324839
23.266717	0.1	4.329495
23.268383	0.1	4.334305
23.270050	0.1	4.339251
23.271717	0.1	4.344308
23.273383	0.1	4.349528
23.275050	0.1	4.355037
23.276717	0.1	4.361277
23.278383	0.1	4.368587
23.280050	0.1	4.376862
23.281717	0.1	4.385612
23.283383	0.1	4.393775
23.285050	0.1	4.400080
23.286717	0.1	4.404113
23.288383	0.1	4.407139
23.290050	0.1	4.411731
23.291717	0.1	4.419428
23.293383	0.1	4.429184
23.295050	0.1	4.438986
23.296717	0.1	4.448239
23.298383	0.1	4.457468
23.300050	0.1	4.466353
23.301717	0.1	4.473082
23.303383	0.1	4.475801
23.305050	0.1	4.474656
23.306717	0.1	4.472090
23.308383	0.1	4.470623
23.310050	0.1	4.471093
23.311717	0.1	4.473245
23.313383	0.1	4.476830
23.315050	0.1	4.482074
23.316717	0.1	4.488966
23.318383	0.1	4.495881
23.320050	0.1	4.499997
23.321717	0.1	4.499732
23.323383	0.1	4.495909
23.325050	0.1	4.490246
23.326717	0.1	4.483452
23.328383	0.1	4.475289
23.330050	0.1	4.466004
23.331717	0.1	4.456830
23.333383	0.1	4.449212
23.335050	0.1	4.443927
23.336717	0.1	4.440947
23.338383	0.1	4.439368
23.340050	0.1	4.437407
23.341717	0.1	4.433286
23.343383	0.1	4.426437
23.345050	0.1	4.417575
23.346717	0.1	4.407899
23.348383	0.1	4.398385
23.350050	0.1	4.389370
23.351717	0.1	4.380248
23.353383	0.1	4.369901
23.355050	0.1	4.358077
23.356717	0.1	4.346319
23.358383	0.1	4.336955
23.360050	0.1	4.330720
23.361717	0.1	4.325579
23.363383	0.1	4.319032
23.365050	0.1	4.311153
23.366717	0.1	4.304280
23.368383	0.1	4.300703
23.370050	0.1	4.301267
23.371717	0.1	4.304782
23.373383	0.1	4.308214
23.375050	0.1	4.308373
23.376717	0.1	4.304373
23.378383	0.1	4.298179
23.380050	0.1	4.292591
23.381717	0.1	4.288964
23.383383	0.1	4.286724
23.385050	0.1	4.284503
23.386717	0.1	4.281448
23.388383	0.1	4.277555
23.390050	0.1	4.273225
23.391717	0.1	4.269234
23.393383	0.1	4.266803
23.395050	0.1	4.266989
23.396717	0.1	4.269732
23.398383	0.1	4.273723
23.400050	0.1	4.277746
23.401717	0.1	4.281988
23.403383	0.1	4.287721
23.405050	0.1	4.296182
23.406717	0.1	4.307479
23.408383	0.1	4.319805
23.410050	0.1	4.330655
23.411717	0.1	4.339437
23.413383	0.1	4.347670
23.415050	0.1	4.356452
23.416717	0.1	4.365235
23.418383	0.1	4.373407
23.420050	0.1	4.381500
23.421717	0.1	4.390161
23.423383	0.1	4.398888
23.425050	0.1	4.406734
23.426717	0.1	4.413533
23.428383	0.1	4.419782
23.430050	0.1	4.425989
23.431717	0.1	4.432597
23.433383	0.1	4.439843
23.435050	0.1	4.447573
23.436717	0.1	4.455349
23.438383	0.1	4.462865
23.440050	0.1	4.470432
23.441717	0.1	4.478744
23.443383	0.1	4.487648
23.445050	0.1	4.495787
23.446717	0.1	4.502428
23.448383	0.1	4.508724
23.450050	0.1	4.515988
23.451717	0.1	4.524025
23.453383	0.1	4.531611
23.455050	0.1	4.537026
23.456717	0.1	4.538861
23.458383	0.1	4.537203
23.460050	0.1	4.533348
23.461717	0.1	4.528523
23.463383	0.1	4.523690
23.465050	0.1	4.519904
23.466717	0.1	4.517380
23.468383	0.1	4.514670
23.470050	0.1	4.510474
23.471717	0.1	4.505315
23.473383	0.1	4.500607
23.475050	0.1	4.496714
23.476717	0.1	4.492002
23.478383	0.1	4.484369
23.480050	0.1	4.474260
23.481717	0.1	4.464602
23.483383	0.1	4.457533
23.485050	0.1	4.452746
23.486717	0.1	4.448341
23.488383	0.1	4.442357
23.490050	0.1	4.434022
23.491717	0.1	4.423698
23.493383	0.1	4.412294
23.495050	0.1	4.401314
23.496717	0.1	4.392224
23.498383	0.1	4.385277
23.500050	0.1	4.379763
23.501717	0.1	4.375600
23.503383	0.1	4.373454
23.505050	0.1	4.373128
23.506717	0.1	4.373435
23.508383	0.1	4.373444
23.510050	0.1	4.372885
23.511717	0.1	4.372438
23.513383	0.1	4.374078
23.515050	0.1	4.379964
23.516717	0.1	4.390390
23.518383	0.1	4.403563
23.520050	0.1	4.417789
23.521717	0.1	4.433114
23.523383	0.1	4.450441
23.525050	0.1	4.470102
23.526717	0.1	4.491210
23.528383	0.1	4.512463
23.530050	0.1	4.533506
23.531717	0.1	4.555173
23.533383	0.1	4.578591
23.535050	0.1	4.604957
23.536717	0.1	4.635658
23.538383	0.1	4.671593
23.540050	0.1	4.712464
23.541717	0.1	4.756991
23.543383	0.1	4.803319
23.545050	0.1	4.850426
23.546717	0.1	4.899306
23.548383	0.1	4.951907
23.550050	0.1	5.009770
23.551717	0.1	5.073305
23.553383	0.1	5.141054
23.555050	0.1	5.210820
23.556717	0.1	5.281558
23.558383	0.1	5.354062
23.560050	0.1	5.430193
23.561717	0.1	5.511134
23.563383	0.1	5.597109
23.565050	0.1	5.688658
23.566717	0.1	5.786582
23.568383	0.1	5.890653
23.570050	0.1	5.999878
23.571717	0.1	6.114207
23.573383	0.1	6.235098
23.575050	0.1	6.364300
23.576717	0.1	6.502806
23.578383	0.1	6.650998
23.580050	0.1	6.808955
23.581717	0.1	6.975769
23.583383	0.1	7.149209
23.585050	0.1	7.327236
23.586717	0.1	7.510297
23.588383	0.1	7.701861
23.590050	0.1	7.906142
23.591717	0.1	8.125100
23.593383	0.1	8.357898
23.595050	0.1	8.602813
23.596717	0.1	8.859509
23.598383	0.1	9.129406
23.600050	0.1	9.414325
23.601717	0.1	9.715166
23.603383	0.1	10.031294
23.605050	0.1	10.361024
23.606717	0.1	10.703001
23.608383	0.1	11.057309
23.610050	0.1	11.425661
23.611717	0.1	11.810432
23.613383	0.1	12.213108
23.615050	0.1	12.633610
23.616717	0.1	13.071080
23.618383	0.1	13.525584
23.620050	0.1	13.998915
23.621717	0.1	14.493787
23.623383	0.1	15.012342
23.625050	0.1	15.555015
23.626717	0.1	16.121008
23.628383	0.1	16.709757
23.630050	0.1	17.321538
23.631717	0.1	17.957352
23.633383	0.1	18.617758
23.635050	0.1	19.301586
23.636717	0.1	20.007533
23.638383	0.1	20.736735
23.640050	0.1	21.491935
23.641717	0.1	22.274707
23.643383	0.1	23.084651
23.645050	0.1	23.920317
23.646717	0.1	24.781111
23.648383	0.1	25.669411
23.650050	0.1	26.589707
23.651717	0.1	27.544601
23.653383	0.1	28.532879
23.655050	0.1	29.551922
23.656717	0.1	30.600913
23.658383	0.1	31.681149
23.660050	0.1	32.794671
23.661717	0.1	33.943937
23.663383	0.1	35.131588
23.665050	0.1	36.359262
23.666717	0.1	37.627900
23.668383	0.1	38.939370
23.670050	0.1	40.296628
23.671717	0.1	41.702446
23.673383	0.1	43.158676
23.675050	0.1	44.666720
23.676717	0.1	46.229060
23.678383	0.1	47.849710
23.680050	0.1	49.532554
23.681717	0.1	51.279669
23.683383	0.1	53.092223
23.685050	0.1	54.972852
23.686717	0.1	56.926045
23.688383	0.1	58.956873
23.690050	0.1	61.070626
23.691717	0.1	63.272254
23.693383	0.1	65.565230
23.695050	0.1	67.951349
23.696717	0.1	70.431223
23.698383	0.1	73.004547
23.700050	0.1	75.670569
23.701717	0.1	78.428797
23.703383	0.1	81.279483
23.705050	0.1	84.223184
23.706717	0.1	87.258979
23.708383	0.1	90.382923
23.710050	0.1	93.589025
23.711717	0.1	96.870950
23.713383	0.1	100.221909
23.715050	0.1	103.633707
23.716717	0.1	107.095912
23.718383	0.1	110.596023
23.720050	0.1	114.121134
23.721717	0.1	117.658400
23.723383	0.1	121.194315
23.725050	0.1	124.714542
23.726717	0.1	128.203416
23.728383	0.1	131.643615
23.730050	0.1	135.016600
23.731717	0.1	138.303163
23.733383	0.1	141.484328
23.735050	0.1	144.541497
23.736717	0.1	147.455484
23.738383	0.1	150.206234
23.740050	0.1	152.773578
23.741717	0.1	155.138783
23.743383	0.1	157.286776
23.745050	0.1	159.206200
23.746717	0.1	160.886999
23.748383	0.1	162.318549
23.750050	0.1	163.489371
23.751717	0.1	164.388218
23.753383	0.1	165.006318
23.755050	0.1	165.338707
23.756717	0.1	165.383695
23.758383	0.1	165.141295
23.760050	0.1	164.611559
23.761717	0.1	163.795366
23.763383	0.1	162.696936
23.765050	0.1	161.323939
23.766717	0.1	159.685849
23.768383	0.1	157.792485
23.770050	0.1	155.653600
23.771717	0.1	153.280553
23.773383	0.1	150.687960
23.775050	0.1	147.891962
23.776717	0.1	144.907744
23.778383	0.1	141.750020
23.780050	0.1	138.434521
23.781717	0.1	134.977754
23.783383	0.1	131.396377
23.785050	0.1	127.707319
23.786717	0.1	123.928231
23.788383	0.1	120.077287
23.790050	0.1	116.172093
23.791717	0.1	112.229432
23.793383	0.1	108.265928
23.795050	0.1	104.297288
23.796717	0.1	100.336229
23.798383	0.1	96.392408
23.800050	0.1	92.475135
23.801717	0.1	88.595972
23.803383	0.1	84.768720
23.805050	0.1	81.006843
23.806717	0.1	77.321045
23.808383	0.1	73.719132
23.810050	0.1	70.207035
23.811717	0.1	66.789570
23.813383	0.1	63.471380
23.815050	0.1	60.257171
23.816717	0.1	57.151001
23.818383	0.1	54.156343
23.820050	0.1	51.276623
23.821717	0.1	48.514232
23.823383	0.1	45.868750
23.825050	0.1	43.337620
23.826717	0.1	40.919320
23.828383	0.1	38.614678
23.830050	0.1	36.424794
23.831717	0.1	34.348825
23.833383	0.1	32.383464
23.835050	0.1	30.524209
23.836717	0.1	28.767246
23.838383	0.1	27.109976
23.840050	0.1	25.550080
23.841717	0.1	24.084621
23.843383	0.1	22.710064
23.845050	0.1	21.422911
23.846717	0.1	20.219390
23.848383	0.1	19.095028
23.850050	0.1	18.045353
23.851717	0.1	17.066225
23.853383	0.1	16.153613
23.855050	0.1	15.303823
23.856717	0.1	14.513652
23.858383	0.1	13.779877
23.860050	0.1	13.099266
23.861717	0.1	12.469003
23.863383	0.1	11.886535
23.865050	0.1	11.349316
23.866717	0.1	10.854620
23.868383	0.1	10.398929
23.870050	0.1	9.978199
23.871717	0.1	9.589470
23.873383	0.1	9.231227
23.875050	0.1	8.901954
23.876717	0.1	8.599684
23.878383	0.1	8.322396
23.880050	0.1	8.067894
23.881717	0.1	7.834281
23.883383	0.1	7.620309
23.885050	0.1	7.424871
23.886717	0.1	7.246290
23.888383	0.1	7.082308
23.890050	0.1	6.931033
23.891717	0.1	6.791358
23.893383	0.1	6.662514
23.895050	0.1	6.543873
23.896717	0.1	6.434890
23.898383	0.1	6.334982
23.900050	0.1	6.243321
23.901717	0.1	6.158324
23.903383	0.1	6.078109
23.905050	0.1	6.002020
23.906717	0.1	5.930769
23.908383	0.1	5.864869
23.910050	0.1	5.803742
23.911717	0.1	5.746409
23.913383	0.1	5.692579
23.915050	0.1	5.642353
23.916717	0.1	5.595391
23.918383	0.1	5.551549
23.920050	0.1	5.511488
23.921717	0.1	5.475464
23.923383	0.1	5.442081
23.925050	0.1	5.408796
23.926717	0.1	5.373857
23.928383	0.1	5.337466
23.930050	0.1	5.301381
23.931717	0.1	5.267393
23.933383	0.1	5.235504
23.935050	0.1	5.204496
23.936717	0.1	5.173488
23.938383	0.1	5.141879
23.940050	0.1	5.109217
23.941717	0.1	5.075964
23.943383	0.1	5.043522
23.945050	0.1	5.013356
23.946717	0.1	4.986050
23.948383	0.1	4.960764
23.950050	0.1	4.935390
23.951717	0.1	4.908177
23.953383	0.1	4.879446
23.955050	0.1	4.850738
23.956717	0.1	4.822952
23.958383	0.1	4.796642
23.960050	0.1	4.772577
23.961717	0.1	4.750639
23.963383	0.1	4.729386
23.965050	0.1	4.707128
23.966717	0.1	4.682802
23.968383	0.1	4.656268
23.970050	0.1	4.628119
23.971717	0.1	4.599323
23.973383	0.1	4.571374
23.975050	0.1	4.545725
23.976717	0.1	4.522768
23.978383	0.1	4.501804
23.980050	0.1	4.481757
23.981717	0.1	4.462344
23.983383	0.1	4.444309
23.985050	0.1	4.428038
23.986717	0.1	4.412807
23.988383	0.1	4.397505
23.990050	0.1	4.381672
23.991717	0.1	4.366301
23.993383	0.1	4.353230
23.995050	0.1	4.342953
23.996717	0.1	4.333644
23.998383	0.1	4.322790
24.000050	0.1	4.309425
24.001717	0.1	4.294231
24.003383	0.1	4.278384
24.005050	0.1	4.262854
24.006717	0.1	4.248447
24.008383	0.1	4.236149
24.010050	0.1	4.226072
24.011717	0.1	4.216041
24.013383	0.1	4.203408
24.015050	0.1	4.187794
24.016717	0.1	4.170993
24.018383	0.1	4.155366
24.020050	0.1	4.142560
24.021717	0.1	4.133224
24.023383	0.1	4.127785
24.025050	0.1	4.126271
24.026717	0.1	4.127147
24.028383	0.1	4.127459
24.030050	0.1	4.124814
24.031717	0.1	4.119114
24.033383	0.1	4.112320
24.035050	0.1	4.106709
24.036717	0.1	4.103500
24.038383	0.1	4.102243
24.040050	0.1	4.101172
24.041717	0.1	4.098853
24.043383	0.1	4.095426
24.045050	0.1	4.091705
24.046717	0.1	4.087980
24.048383	0.1	4.083845
24.050050	0.1	4.078532
24.051717	0.1	4.071905
24.053383	0.1	4.064702
24.055050	0.1	4.057246
24.056717	0.1	4.049032
24.058383	0.1	4.039542
24.060050	0.1	4.028706
24.061717	0.1	4.017502
24.063383	0.1	4.008017
24.065050	0.1	4.002019
24.066717	0.1	3.999886
24.068383	0.1	4.001032
24.070050	0.1	4.004268
24.071717	0.1	4.008012
24.073383	0.1	4.011169
24.075050	0.1	4.013246
24.076717	0.1	4.013763
24.078383	0.1	4.012599
24.080050	0.1	4.010741
24.081717	0.1	4.009889
24.083383	0.1	4.011043
24.085050	0.1	4.013800
24.086717	0.1	4.017004
24.088383	0.1	4.019677
24.090050	0.1	4.021125
24.091717	0.1	4.021116
24.093383	0.1	4.020329
24.095050	0.1	4.019630
24.096717	0.1	4.019327
24.098383	0.1	4.019849
24.100050	0.1	4.021823
24.101717	0.1	4.025279
24.103383	0.1	4.029847
24.105050	0.1	4.034746
24.106717	0.1	4.038466
24.108383	0.1	4.040082
24.110050	0.1	4.040664
24.111717	0.1	4.042322
24.113383	0.1	4.045763
24.115050	0.1	4.049833
24.116717	0.1	4.053544
24.118383	0.1	4.056972
24.120050	0.1	4.060399
24.121717	0.1	4.063598
24.123383	0.1	4.065661
24.125050	0.1	4.065800
24.126717	0.1	4.064697
24.128383	0.1	4.064497
24.130050	0.1	4.067435
24.131717	0.1	4.074727
24.133383	0.1	4.085870
24.135050	0.1	4.097810
24.136717	0.1	4.106178
24.138383	0.1	4.108800
24.140050	0.1	4.106807
24.141717	0.1	4.102970
24.143383	0.1	4.100306
24.145050	0.1	4.100250
24.146717	0.1	4.101656
24.148383	0.1	4.102625
24.150050	0.1	4.102397
24.151717	0.1	4.101573
24.153383	0.1	4.101326
24.155050	0.1	4.101954
24.156717	0.1	4.102215
24.158383	0.1	4.100380
24.160050	0.1	4.096297
24.161717	0.1	4.092408
24.163383	0.1	4.091766
24.165050	0.1	4.095463
24.166717	0.1	4.102187
24.168383	0.1	4.109284
24.170050	0.1	4.114420
24.171717	0.1	4.117233
24.173383	0.1	4.119477
24.175050	0.1	4.122914
24.176717	0.1	4.127296
24.178383	0.1	4.131282
24.180050	0.1	4.134458
24.181717	0.1	4.137303
24.183383	0.1	4.140269
24.185050	0.1	4.144036
24.186717	0.1	4.149508
24.188383	0.1	4.156586
24.190050	0.1	4.163790
24.191717	0.1	4.169717
24.193383	0.1	4.174113
24.195050	0.1	4.177173
24.196717	0.1	4.178965
24.198383	0.1	4.180330
24.200050	0.1	4.183329
24.201717	0.1	4.189559
24.203383	0.1	4.198207
24.205050	0.1	4.206528
24.206717	0.1	4.212633
24.208383	0.1	4.217396
24.210050	0.1	4.223599
24.211717	0.1	4.232838
24.213383	0.1	4.243841
24.215050	0.1	4.254589
24.216717	0.1	4.264899
24.218383	0.1	4.275800
24.220050	0.1	4.287865
24.221717	0.1	4.301136
24.223383	0.1	4.315712
24.225050	0.1	4.331218
24.226717	0.1	4.346431
24.228383	0.1	4.360396
24.230050	0.1	4.373360
24.231717	0.1	4.386301
24.233383	0.1	4.400592
24.235050	0.1	4.417440
24.236717	0.1	4.436714
24.238383	0.1	4.457058
24.240050	0.1	4.477426
24.241717	0.1	4.497627
24.243383	0.1	4.517916
24.245050	0.1	4.538568
24.246717	0.1	4.559727
24.248383	0.1	4.581590
24.250050	0.1	4.604803
24.251717	0.1	4.630308
24.253383	0.1	4.657921
24.255050	0.1	4.685647
24.256717	0.1	4.710895
24.258383	0.1	4.732162
24.260050	0.1	4.750197
24.261717	0.1	4.767603
24.263383	0.1	4.786355
24.265050	0.1	4.806221
24.266717	0.1	4.825983
24.268383	0.1	4.845066
24.270050	0.1	4.863017
24.271717	0.1	4.878622
24.273383	0.1	4.890589
24.275050	0.1	4.898845
24.276717	0.1	4.904866
24.278383	0.1	4.910692
24.280050	0.1	4.917630
24.281717	0.1	4.925248
24.283383	0.1	4.931376
24.285050	0.1	4.933942
24.286717	0.1	4.932834
24.288383	0.1	4.929174
24.290050	0.1	4.923521
24.291717	0.1	4.915772
24.293383	0.1	4.906193
24.295050	0.1	4.895409
24.296717	0.1	4.883017
24.298383	0.1	4.867236
24.300050	0.1	4.846724
24.301717	0.1	4.821862
24.303383	0.1	4.794030
24.305050	0.1	4.764968
24.306717	0.1	4.736572
24.308383	0.1	4.709922
24.310050	0.1	4.684408
24.311717	0.1	4.658480
24.313383	0.1	4.631039
24.315050	0.1	4.601832
24.316717	0.1	4.570941
24.318383	0.1	4.538246
24.320050	0.1	4.503243
24.321717	0.1	4.465338
24.323383	0.1	4.424215
24.325050	0.1	4.380569
24.326717	0.1	4.336829
24.328383	0.1	4.296163
24.330050	0.1	4.260116
24.331717	0.1	4.227618
24.333383	0.1	4.196437
24.335050	0.1	4.165187
24.336717	0.1	4.134141
24.338383	0.1	4.103915
24.340050	0.1	4.073787
24.341717	0.1	4.042685
24.343383	0.1	4.010787
24.345050	0.1	3.978680
24.346717	0.1	3.946307
24.348383	0.1	3.914004
24.350050	0.1	3.883862
24.351717	0.1	3.858591
24.353383	0.1	3.838786
24.355050	0.1	3.822576
24.356717	0.1	3.807591
24.358383	0.1	3.791931
24.360050	0.1	3.774511
24.361717	0.1	3.755302
24.363383	0.1	3.735432
24.365050	0.1	3.717048
24.366717	0.1	3.702217
24.368383	0.1	3.691721
24.370050	0.1	3.685220
24.371717	0.1	3.681481
24.373383	0.1	3.678380
24.375050	0.1	3.673672
24.376717	0.1	3.665760
24.378383	0.1	3.654435
24.380050	0.1	3.641490
24.381717	0.1	3.629685
24.383383	0.1	3.620316
24.385050	0.1	3.612470
24.386717	0.1	3.604940
24.388383	0.1	3.598072
24.390050	0.1	3.592838
24.391717	0.1	3.589382
24.393383	0.1	3.587203
24.395050	0.1	3.585839
24.396717	0.1	3.585182
24.398383	0.1	3.585145
24.400050	0.1	3.584791
24.401717	0.1	3.583301
24.403383	0.1	3.581308
24.405050	0.1	3.579766
24.406717	0.1	3.578849
24.408383	0.1	3.578719
24.410050	0.1	3.579231
24.411717	0.1	3.578844
24.413383	0.1	3.575678
24.415050	0.1	3.569867
24.416717	0.1	3.563804
24.418383	0.1	3.559822
24.420050	0.1	3.558183
24.421717	0.1	3.557508
24.423383	0.1	3.557112
24.425050	0.1	3.558234
24.426717	0.1	3.562355
24.428383	0.1	3.568875
24.430050	0.1	3.575273
24.431717	0.1	3.578975
24.433383	0.1	3.578961
24.435050	0.1	3.576698
24.436717	0.1	3.575096
24.438383	0.1	3.575827
24.440050	0.1	3.578542
24.441717	0.1	3.582318
24.443383	0.1	3.586668
24.445050	0.1	3.591250
24.446717	0.1	3.595841
24.448383	0.1	3.600647
24.450050	0.1	3.605783
24.451717	0.1	3.610640
24.453383	0.1	3.614333
24.455050	0.1	3.616209
24.456717	0.1	3.616055
24.458383	0.1	3.614523
24.460050	0.1	3.613159
24.461717	0.1	3.613392
24.463383	0.1	3.615576
24.465050	0.1	3.618808
24.466717	0.1	3.621774
24.468383	0.1	3.624121
24.470050	0.1	3.626742
24.471717	0.1	3.630719
24.473383	0.1	3.636270
24.475050	0.1	3.642403
24.476717	0.1	3.647753
24.478383	0.1	3.652177
24.480050	0.1	3.656610
24.481717	0.1	3.661346
24.483383	0.1	3.665695
24.485050	0.1	3.668754
24.486717	0.1	3.669672
24.488383	0.1	3.668438
24.490050	0.1	3.666393
24.491717	0.1	3.665001
24.493383	0.1	3.664680
24.495050	0.1	3.665327
24.496717	0.1	3.667404
24.498383	0.1	3.671893
24.500050	0.1	3.679148
24.501717	0.1	3.688033
24.503383	0.1	3.696783
24.505050	0.1	3.704107
24.506717	0.1	3.709379
24.508383	0.1	3.712731
24.510050	0.1	3.714799
24.511717	0.1	3.716089
24.513383	0.1	3.716825
24.515050	0.1	3.716722
24.516717	0.1	3.715432
24.518383	0.1	3.714226
24.520050	0.1	3.715833
24.521717	0.1	3.721095
24.523383	0.1	3.726818
24.525050	0.1	3.728676
24.526717	0.1	3.725793
24.528383	0.1	3.720829
24.530050	0.1	3.716336
24.531717	0.1	3.712773
24.533383	0.1	3.709476
24.535050	0.1	3.705882
24.536717	0.1	3.701537
24.538383	0.1	3.696117
24.540050	0.1	3.690212
24.541717	0.1	3.684969
24.543383	0.1	3.680955
24.545050	0.1	3.678510
24.546717	0.1	3.678366
24.548383	0.1	3.680703
24.550050	0.1	3.684559
24.551717	0.1	3.688661
24.553383	0.1	3.692070
24.555050	0.1	3.693928
24.556717	0.1	3.693784
24.558383	0.1	3.692149
24.560050	0.1	3.689881
24.561717	0.1	3.686883
24.563383	0.1	3.682114
24.565050	0.1	3.674831
24.566717	0.1	3.665471
24.568383	0.1	3.655716
24.570050	0.1	3.647730
24.571717	0.1	3.642552
24.573383	0.1	3.639143
24.575050	0.1	3.635483
24.576717	0.1	3.630621
24.578383	0.1	3.625820
24.580050	0.1	3.623371
24.581717	0.1	3.624200
24.583383	0.1	3.627208
24.585050	0.1	3.630822
24.586717	0.1	3.634249
24.588383	0.1	3.637485
24.590050	0.1	3.640857
24.591717	0.1	3.644358
24.593383	0.1	3.647069
24.595050	0.1	3.647958
24.596717	0.1	3.646989
24.598383	0.1	3.644656
24.600050	0.1	3.641220
24.601717	0.1	3.636959
24.603383	0.1	3.632936
24.605050	0.1	3.630384
24.606717	0.1	3.629630
24.608383	0.1	3.630109
24.610050	0.1	3.631199
24.611717	0.1	3.633061
24.613383	0.1	3.635711
24.615050	0.1	3.637765
24.616717	0.1	3.637807
24.618383	0.1	3.636163
24.620050	0.1	3.634291
24.621717	0.1	3.633229
24.623383	0.1	3.632852
24.625050	0.1	3.632582
24.626717	0.1	3.631939
24.628383	0.1	3.630538
24.630050	0.1	3.628959
24.631717	0.1	3.628293
24.633383	0.1	3.628102
24.635050	0.1	3.627208
24.636717	0.1	3.625853
24.638383	0.1	3.625387
24.640050	0.1	3.626803
24.641717	0.1	3.630291
24.643383	0.1	3.635534
24.645050	0.1	3.641844
24.646717	0.1	3.648321
24.648383	0.1	3.654235
24.650050	0.1	3.658910
24.651717	0.1	3.661686
24.653383	0.1	3.662184
24.655050	0.1	3.660689
24.656717	0.1	3.658426
24.658383	0.1	3.656880
24.660050	0.1	3.656996
24.661717	0.1	3.659395
24.663383	0.1	3.664056
24.665050	0.1	3.669923
24.666717	0.1	3.675721
24.668383	0.1	3.680442
24.670050	0.1	3.683511
24.671717	0.1	3.685518
24.673383	0.1	3.687628
24.675050	0.1	3.690384
24.676717	0.1	3.693984
24.678383	0.1	3.698748
24.680050	0.1	3.704419
24.681717	0.1	3.709914
24.683383	0.1	3.714622
24.685050	0.1	3.719018
24.686717	0.1	3.723190
24.688383	0.1	3.726464
24.690050	0.1	3.729104
24.691717	0.1	3.732070
24.693383	0.1	3.735200
24.695050	0.1	3.737812
24.696717	0.1	3.740340
24.698383	0.1	3.744015
24.700050	0.1	3.749589
24.701717	0.1	3.756299
24.703383	0.1	3.762008
24.705050	0.1	3.764755
24.706717	0.1	3.764331
24.708383	0.1	3.762683
24.710050	0.1	3.762743
24.711717	0.1	3.766441
24.713383	0.1	3.773873
24.715050	0.1	3.783708
24.716717	0.1	3.793403
24.718383	0.1	3.800169
24.720050	0.1	3.802823
24.721717	0.1	3.802693
24.723383	0.1	3.802697
24.725050	0.1	3.804620
24.726717	0.1	3.806944
24.728383	0.1	3.806846
24.730050	0.1	3.803922
24.731717	0.1	3.800662
24.733383	0.1	3.800085
24.735050	0.1	3.803130
24.736717	0.1	3.807838
24.738383	0.1	3.811591
24.740050	0.1	3.813053
24.741717	0.1	3.811694
24.743383	0.1	3.808099
24.745050	0.1	3.804681
24.746717	0.1	3.803615
24.748383	0.1	3.804294
24.750050	0.1	3.803796
24.751717	0.1	3.799358
24.753383	0.1	3.790478
24.755050	0.1	3.779079
24.756717	0.1	3.767940
24.758383	0.1	3.758958
24.760050	0.1	3.752606
24.761717	0.1	3.748168
24.763383	0.1	3.744252
24.765050	0.1	3.739889
24.766717	0.1	3.735367
24.768383	0.1	3.731931
24.770050	0.1	3.730766
24.771717	0.1	3.731563
24.773383	0.1	3.731828
24.775050	0.1	3.728722
24.776717	0.1	3.721993
24.778383	0.1	3.714240
24.780050	0.1	3.708210
24.781717	0.1	3.704638
24.783383	0.1	3.702324
24.785050	0.1	3.699884
24.786717	0.1	3.697202
24.788383	0.1	3.694599
24.790050	0.1	3.691525
24.791717	0.1	3.687842
24.793383	0.1	3.684871
24.795050	0.1	3.683902
24.796717	0.1	3.684792
24.798383	0.1	3.686142
24.800050	0.1	3.685816
24.801717	0.1	3.682151
24.803383	0.1	3.675292
24.805050	0.1	3.667381
24.806717	0.1	3.661495
24.808383	0.1	3.659497
24.810050	0.1	3.660521
24.811717	0.1	3.661970
24.813383	0.1	3.661406
24.815050	0.1	3.657988
24.816717	0.1	3.653485
24.818383	0.1	3.650906
24.820050	0.1	3.651474
24.821717	0.1	3.654188
24.823383	0.1	3.657443
24.825050	0.1	3.659851
24.826717	0.1	3.660773
24.828383	0.1	3.660833
24.830050	0.1	3.661052
24.831717	0.1	3.661569
24.833383	0.1	3.661695
24.835050	0.1	3.660871
24.836717	0.1	3.659306
24.838383	0.1	3.657616
24.840050	0.1	3.656368
24.841717	0.1	3.655930
24.843383	0.1	3.656317
24.845050	0.1	3.657141
24.846717	0.1	3.658133
24.848383	0.1	3.659413
24.850050	0.1	3.660806
24.851717	0.1	3.661453
24.853383	0.1	3.660419
24.855050	0.1	3.657630
24.856717	0.1	3.654277
24.858383	0.1	3.651767
24.860050	0.1	3.650431
24.861717	0.1	3.649918
24.863383	0.1	3.650058
24.865050	0.1	3.650482
24.866717	0.1	3.650608
24.868383	0.1	3.650528
24.870050	0.1	3.651180
24.871717	0.1	3.653374
24.873383	0.1	3.657052
24.875050	0.1	3.661765
24.876717	0.1	3.667180
24.878383	0.1	3.673309
24.880050	0.1	3.680624
24.881717	0.1	3.689225
24.883383	0.1	3.697700
24.885050	0.1	3.704196
24.886717	0.1	3.708070
24.888383	0.1	3.709802
24.890050	0.1	3.710804
24.891717	0.1	3.713733
24.893383	0.1	3.721304
24.895050	0.1	3.734170
24.896717	0.1	3.750413
24.898383	0.1	3.767712
24.900050	0.1	3.785435
24.901717	0.1	3.803647
24.903383	0.1	3.821556
24.905050	0.1	3.838898
24.906717	0.1	3.856649
24.908383	0.1	3.875243
24.910050	0.1	3.894004
24.911717	0.1	3.912812
24.913383	0.1	3.932659
24.915050	0.1	3.954605
24.916717	0.1	3.979574
24.918383	0.1	4.008384
24.920050	0.1	4.040832
24.921717	0.1	4.074918
24.923383	0.1	4.107957
24.925050	0.1	4.138458
24.926717	0.1	4.166798
24.928383	0.1	4.194621
24.930050	0.1	4.224190
24.931717	0.1	4.257513
24.933383	0.1	4.294710
24.935050	0.1	4.333681
24.936717	0.1	4.371940
24.938383	0.1	4.408495
24.940050	0.1	4.444285
24.941717	0.1	4.481096
24.943383	0.1	4.519867
24.945050	0.1	4.560268
24.946717	0.1	4.601264
24.948383	0.1	4.641702
24.950050	0.1	4.681055
24.951717	0.1	4.719775
24.953383	0.1	4.758467
24.955050	0.1	4.797019
24.956717	0.1	4.834146
24.958383	0.1	4.867767
24.960050	0.1	4.896601
24.961717	0.1	4.920927
24.963383	0.1	4.941863
24.965050	0.1	4.960969
24.966717	0.1	4.979391
24.968383	0.1	4.996299
24.970050	0.1	5.009351
24.971717	0.1	5.017305
24.973383	0.1	5.021142
24.975050	0.1	5.022837
24.976717	0.1	5.024201
24.978383	0.1	5.026544
24.980050	0.1	5.030106
24.981717	0.1	5.033496
24.983383	0.1	5.034124
24.985050	0.1	5.029640
24.986717	0.1	5.019200
24.988383	0.1	5.003284
24.990050	0.1	4.983032
24.991717	0.1	4.959870
24.993383	0.1	4.935218
24.995050	0.1	4.910165
24.996717	0.1	4.884601
24.998383	0.1	4.856805
25.000050	0.1	4.825154
25.001717	0.1	4.790188
25.003383	0.1	4.753992
25.005050	0.1	4.717764
25.006717	0.1	4.681051
25.008383	0.1	4.642894
25.010050	0.1	4.602815
25.011717	0.1	4.561231
25.013383	0.1	4.519359
25.015050	0.1	4.478418
25.016717	0.1	4.438884
25.018383	0.1	4.400848
25.020050	0.1	4.364545
25.021717	0.1	4.329723
25.023383	0.1	4.295530
25.025050	0.1	4.261271
25.026717	0.1	4.226142
25.028383	0.1	4.189103
25.030050	0.1	4.150299
25.031717	0.1	4.111952
25.033383	0.1	4.077023
25.035050	0.1	4.046937
25.036717	0.1	4.020338
25.038383	0.1	3.993995
25.040050	0.1	3.965506
25.041717	0.1	3.935117
25.043383	0.1	3.905166
25.045050	0.1	3.878335
25.046717	0.1	3.855526
25.048383	0.1	3.835168
25.050050	0.1	3.815130
25.051717	0.1	3.794860
25.053383	0.1	3.775167
25.055050	0.1	3.756774
25.056717	0.1	3.739502
25.058383	0.1	3.722603
25.060050	0.1	3.705458
25.061717	0.1	3.687744
25.063383	0.1	3.669350
25.065050	0.1	3.650775
25.066717	0.1	3.633867
25.068383	0.1	3.621229
25.070050	0.1	3.613699
25.071717	0.1	3.608870
25.073383	0.1	3.603059
25.075050	0.1	3.594826
25.076717	0.1	3.585531
25.078383	0.1	3.576512
25.080050	0.1	3.567138
25.081717	0.1	3.556390
25.083383	0.1	3.544660
25.085050	0.1	3.533354
25.086717	0.1	3.523999
25.088383	0.1	3.517112
25.090050	0.1	3.511598
25.091717	0.1	3.506434
25.093383	0.1	3.502243
25.095050	0.1	3.500059
25.096717	0.1	3.499705
25.098383	0.1	3.500087
25.100050	0.1	3.500385
25.101717	0.1	3.500441
25.103383	0.1	3.500213
25.105050	0.1	3.499086
25.106717	0.1	3.496408
25.108383	0.1	3.492665
25.110050	0.1	3.489037
25.111717	0.1	3.486252
25.113383	0.1	3.484711
25.115050	0.1	3.485214
25.116717	0.1	3.488543
25.118383	0.1	3.493940
25.120050	0.1	3.498993
25.121717	0.1	3.501242
25.123383	0.1	3.499631
25.125050	0.1	3.495053
25.126717	0.1	3.489419
25.128383	0.1	3.484134
25.130050	0.1	3.479887
25.131717	0.1	3.477479
25.133383	0.1	3.477749
25.135050	0.1	3.480460
25.136717	0.1	3.483798
25.138383	0.1	3.485749
25.140050	0.1	3.485498
25.141717	0.1	3.483500
25.143383	0.1	3.480632
25.145050	0.1	3.477130
25.146717	0.1	3.472660
25.148383	0.1	3.467631
25.150050	0.1	3.463193
25.151717	0.1	3.459915
25.153383	0.1	3.457516
25.155050	0.1	3.455388
25.156717	0.1	3.453111
25.158383	0.1	3.450783
25.160050	0.1	3.448534
25.161717	0.1	3.446285
25.163383	0.1	3.444790
25.165050	0.1	3.445474
25.166717	0.1	3.448445
25.168383	0.1	3.452343
25.170050	0.1	3.455537
25.171717	0.1	3.456809
25.173383	0.1	3.455947
25.175050	0.1	3.453698
25.176717	0.1	3.450946
25.178383	0.1	3.448320
25.180050	0.1	3.445940
25.181717	0.1	3.443430
25.183383	0.1	3.440846
25.185050	0.1	3.439430
25.186717	0.1	3.440501
25.188383	0.1	3.443537
25.190050	0.1	3.446294
25.191717	0.1	3.446820
25.193383	0.1	3.444827
25.195050	0.1	3.441405
25.196717	0.1	3.438070
25.198383	0.1	3.436413
25.200050	0.1	3.437470
25.201717	0.1	3.440795
25.203383	0.1	3.444739
25.205050	0.1	3.448185
25.206717	0.1	3.451114
25.208383	0.1	3.453963
25.210050	0.1	3.457302
25.211717	0.1	3.461242
25.213383	0.1	3.464716
25.215050	0.1	3.466206
25.216717	0.1	3.465251
25.218383	0.1	3.463156
25.220050	0.1	3.462173
25.221717	0.1	3.463435
25.223383	0.1	3.465959
25.225050	0.1	3.467905
25.226717	0.1	3.468613
25.228383	0.1	3.468962
25.230050	0.1	3.470127
25.231717	0.1	3.472557
25.233383	0.1	3.475621
25.235050	0.1	3.477908
25.236717	0.1	3.479104
25.238383	0.1	3.481023
25.240050	0.1	3.485167
25.241717	0.1	3.490918
25.243383	0.1	3.496995
25.245050	0.1	3.502616
25.246717	0.1	3.507002
25.248383	0.1	3.509833
25.250050	0.1	3.512069
25.251717	0.1	3.515291
25.253383	0.1	3.520693
25.255050	0.1	3.528586
25.256717	0.1	3.537848
25.258383	0.1	3.546476
25.260050	0.1	3.553485
25.261717	0.1	3.559571
25.263383	0.1	3.565601
25.265050	0.1	3.571329
25.266717	0.1	3.576302
25.268383	0.1	3.581364
25.270050	0.1	3.588120
25.271717	0.1	3.597327
25.273383	0.1	3.607781
25.275050	0.1	3.616861
25.276717	0.1	3.623059
25.278383	0.1	3.627525
25.280050	0.1	3.632833
25.281717	0.1	3.640838
25.283383	0.1	3.651502
25.285050	0.1	3.663544
25.286717	0.1	3.675739
25.288383	0.1	3.687572
25.290050	0.1	3.699106
25.291717	0.1	3.710603
25.293383	0.1	3.722394
25.295050	0.1	3.734622
25.296717	0.1	3.746352
25.298383	0.1	3.755963
25.300050	0.1	3.763102
25.301717	0.1	3.769440
25.303383	0.1	3.777621
25.305050	0.1	3.789347
25.306717	0.1	3.803857
25.308383	0.1	3.818693
25.310050	0.1	3.831806
25.311717	0.1	3.842595
25.313383	0.1	3.851070
25.315050	0.1	3.856691
25.316717	0.1	3.859093
25.318383	0.1	3.859703
25.320050	0.1	3.861506
25.321717	0.1	3.866889
25.323383	0.1	3.875797
25.325050	0.1	3.885957
25.326717	0.1	3.895136
25.328383	0.1	3.902363
25.330050	0.1	3.906991
25.331717	0.1	3.908286
25.333383	0.1	3.906544
25.335050	0.1	3.903308
25.336717	0.1	3.899774
25.338383	0.1	3.895978
25.340050	0.1	3.891797
25.341717	0.1	3.887657
25.343383	0.1	3.884304
25.345050	0.1	3.882498
25.346717	0.1	3.882386
25.348383	0.1	3.883396
25.350050	0.1	3.885021
25.351717	0.1	3.886861
25.353383	0.1	3.888234
25.355050	0.1	3.888817
25.356717	0.1	3.889352
25.358383	0.1	3.890377
25.360050	0.1	3.890684
25.361717	0.1	3.888495
25.363383	0.1	3.884155
25.365050	0.1	3.880514
25.366717	0.1	3.880467
25.368383	0.1	3.884318
25.370050	0.1	3.890283
25.371717	0.1	3.897343
25.373383	0.1	3.905753
25.375050	0.1	3.915136
25.376717	0.1	3.923904
25.378383	0.1	3.930805
25.380050	0.1	3.936705
25.381717	0.1	3.944314
25.383383	0.1	3.955839
25.385050	0.1	3.971653
25.386717	0.1	3.990554
25.388383	0.1	4.010350
25.390050	0.1	4.029083
25.391717	0.1	4.045665
25.393383	0.1	4.059710
25.395050	0.1	4.072231
25.396717	0.1	4.085237
25.398383	0.1	4.099701
25.400050	0.1	4.115449
25.401717	0.1	4.132953
25.403383	0.1	4.153424
25.405050	0.1	4.176847
25.406717	0.1	4.201061
25.408383	0.1	4.223064
25.410050	0.1	4.240661
25.411717	0.1	4.253848
25.413383	0.1	4.264936
25.415050	0.1	4.276522
25.416717	0.1	4.289611
25.418383	0.1	4.303288
25.420050	0.1	4.315791
25.421717	0.1	4.326277
25.423383	0.1	4.335241
25.425050	0.1	4.343549
25.426717	0.1	4.351647
25.428383	0.1	4.358790
25.430050	0.1	4.363228
25.431717	0.1	4.363609
25.433383	0.1	4.359689
25.435050	0.1	4.352331
25.436717	0.1	4.343418
25.438383	0.1	4.334589
25.440050	0.1	4.325598
25.441717	0.1	4.315055
25.443383	0.1	4.302789
25.445050	0.1	4.289965
25.446717	0.1	4.277467
25.448383	0.1	4.265779
25.450050	0.1	4.255120
25.451717	0.1	4.244423
25.453383	0.1	4.231646
25.455050	0.1	4.215473
25.456717	0.1	4.196381
25.458383	0.1	4.175976
25.460050	0.1	4.155287
25.461717	0.1	4.133969
25.463383	0.1	4.110788
25.465050	0.1	4.084725
25.466717	0.1	4.056431
25.468383	0.1	4.027872
25.470050	0.1	4.000659
25.471717	0.1	3.975686
25.473383	0.1	3.953208
25.475050	0.1	3.932551
25.476717	0.1	3.912565
25.478383	0.1	3.892267
25.480050	0.1	3.870884
25.481717	0.1	3.848090
25.483383	0.1	3.824891
25.485050	0.1	3.803121
25.486717	0.1	3.783824
25.488383	0.1	3.767004
25.490050	0.1	3.752252
25.491717	0.1	3.739097
25.493383	0.1	3.726794
25.495050	0.1	3.714217
25.496717	0.1	3.700447
25.498383	0.1	3.685057
25.500050	0.1	3.668233
25.501717	0.1	3.651115
25.503383	0.1	3.634873
25.505050	0.1	3.619902
25.506717	0.1	3.607105
25.508383	0.1	3.598062
25.510050	0.1	3.592828
25.511717	0.1	3.588921
25.513383	0.1	3.582896
25.515050	0.1	3.572898
25.516717	0.1	3.559650
25.518383	0.1	3.545177
25.520050	0.1	3.531165
25.521717	0.1	3.518295
25.523383	0.1	3.506476
25.525050	0.1	3.495673
25.526717	0.1	3.486197
25.528383	0.1	3.478350
25.530050	0.1	3.471929
25.531717	0.1	3.465926
25.533383	0.1	3.459053
25.535050	0.1	3.450676
25.536717	0.1	3.441134
25.538383	0.1	3.431663
25.540050	0.1	3.423966
25.541717	0.1	3.419281
25.543383	0.1	3.417279
25.545050	0.1	3.416096
25.546717	0.1	3.413842
25.548383	0.1	3.409972
25.550050	0.1	3.405469
25.551717	0.1	3.401805
25.553383	0.1	3.399733
25.555050	0.1	3.398997
25.556717	0.1	3.398564
25.558383	0.1	3.396822
25.560050	0.1	3.392440
25.561717	0.1	3.385395
25.563383	0.1	3.376887
25.565050	0.1	3.368468
25.566717	0.1	3.361725
25.568383	0.1	3.357502
25.570050	0.1	3.354913
25.571717	0.1	3.352333
25.573383	0.1	3.349325
25.575050	0.1	3.346419
25.576717	0.1	3.343858
25.578383	0.1	3.341734
25.580050	0.1	3.340538
25.581717	0.1	3.340375
25.583383	0.1	3.340044
25.585050	0.1	3.338452
25.586717	0.1	3.336179
25.588383	0.1	3.334032
25.590050	0.1	3.331420
25.591717	0.1	3.327294
25.593383	0.1	3.321944
25.595050	0.1	3.316919
25.596717	0.1	3.313650
25.598383	0.1	3.312537
25.600050	0.1	3.312747
25.601717	0.1	3.313087
25.603383	0.1	3.313338
25.605050	0.1	3.313725
25.606717	0.1	3.313986
25.608383	0.1	3.313636
25.610050	0.1	3.312165
25.611717	0.1	3.309217
25.613383	0.1	3.305064
25.615050	0.1	3.300523
25.616717	0.1	3.296128
25.618383	0.1	3.291732
25.620050	0.1	3.287466
25.621717	0.1	3.283690
25.623383	0.1	3.279676
25.625050	0.1	3.274186
25.626717	0.1	3.267643
25.628383	0.1	3.262493
25.630050	0.1	3.260961
25.631717	0.1	3.262535
25.633383	0.1	3.264598
25.635050	0.1	3.265133
25.636717	0.1	3.263638
25.638383	0.1	3.260234
25.640050	0.1	3.255312
25.641717	0.1	3.249752
25.643383	0.1	3.244327
25.645050	0.1	3.239280
25.646717	0.1	3.235075
25.648383	0.1	3.232430
25.650050	0.1	3.231349
25.651717	0.1	3.231098
25.653383	0.1	3.230302
25.655050	0.1	3.227228
25.656717	0.1	3.221701
25.658383	0.1	3.216290
25.660050	0.1	3.213668
25.661717	0.1	3.213808
25.663383	0.1	3.215098
25.665050	0.1	3.216574
25.666717	0.1	3.218027
25.668383	0.1	3.219270
25.670050	0.1	3.220076
25.671717	0.1	3.220509
25.673383	0.1	3.221310
25.675050	0.1	3.223242
25.676717	0.1	3.225990
25.678383	0.1	3.228164
25.680050	0.1	3.227945
25.681717	0.1	3.223941
25.683383	0.1	3.216639
25.685050	0.1	3.208807
25.686717	0.1	3.203470
25.688383	0.1	3.201715
25.690050	0.1	3.202599
25.691717	0.1	3.204802
25.693383	0.1	3.207792
25.695050	0.1	3.211326
25.696717	0.1	3.214446
25.698383	0.1	3.215652
25.700050	0.1	3.213855
25.701717	0.1	3.209258
25.703383	0.1	3.203675
25.705050	0.1	3.199484
25.706717	0.1	3.198138
25.708383	0.1	3.200136
25.710050	0.1	3.205524
25.711717	0.1	3.213352
25.713383	0.1	3.221598
25.715050	0.1	3.228635
25.716717	0.1	3.233668
25.718383	0.1	3.236127
25.720050	0.1	3.235918
25.721717	0.1	3.233571
25.723383	0.1	3.230227
25.725050	0.1	3.227699
25.726717	0.1	3.226958
25.728383	0.1	3.226995
25.730050	0.1	3.226623
25.731717	0.1	3.225473
25.733383	0.1	3.223363
25.735050	0.1	3.220998
25.736717	0.1	3.219713
25.738383	0.1	3.219582
25.740050	0.1	3.219373
25.741717	0.1	3.218162
25.743383	0.1	3.216360
25.745050	0.1	3.215559
25.746717	0.1	3.216839
25.748383	0.1	3.219079
25.750050	0.1	3.220285
25.751717	0.1	3.219559
25.753383	0.1	3.217207
25.755050	0.1	3.214758
25.756717	0.1	3.214669
25.758383	0.1	3.218260
25.760050	0.1	3.224295
25.761717	0.1	3.230260
25.763383	0.1	3.233948
25.765050	0.1	3.234255
25.766717	0.1	3.232076
25.768383	0.1	3.229920
25.770050	0.1	3.229519
25.771717	0.1	3.231028
25.773383	0.1	3.234125
25.775050	0.1	3.238064
25.776717	0.1	3.241212
25.778383	0.1	3.241976
25.780050	0.1	3.240141
25.781717	0.1	3.236798
25.783383	0.1	3.232886
25.785050	0.1	3.228099
25.786717	0.1	3.221743
25.788383	0.1	3.214176
25.790050	0.1	3.206581
25.791717	0.1	3.199428
25.793383	0.1	3.192327
25.795050	0.1	3.185417
25.796717	0.1	3.179824
25.798383	0.1	3.176797
25.800050	0.1	3.177025
25.801717	0.1	3.180224
25.803383	0.1	3.185328
25.805050	0.1	3.191195
25.806717	0.1	3.196783
25.808383	0.1	3.200737
25.810050	0.1	3.201915
25.811717	0.1	3.200853
25.813383	0.1	3.199568
25.815050	0.1	3.199466
25.816717	0.1	3.199903
25.818383	0.1	3.199396
25.820050	0.1	3.197310
25.821717	0.1	3.193696
25.823383	0.1	3.188723
25.825050	0.1	3.182758
25.826717	0.1	3.176504
25.828383	0.1	3.171000
25.830050	0.1	3.167251
25.831717	0.1	3.165649
25.833383	0.1	3.165649
25.835050	0.1	3.166245
25.836717	0.1	3.167330
25.838383	0.1	3.169621
25.840050	0.1	3.173114
25.841717	0.1	3.177081
25.843383	0.1	3.180723
25.845050	0.1	3.182753
25.846717	0.1	3.181575
25.848383	0.1	3.176564
25.850050	0.1	3.169035
25.851717	0.1	3.162073
25.853383	0.1	3.158487
25.855050	0.1	3.158501
25.856717	0.1	3.160043
25.858383	0.1	3.161193
25.860050	0.1	3.161700
25.861717	0.1	3.161961
25.863383	0.1	3.161514
25.865050	0.1	3.159614
25.866717	0.1	3.156923
25.868383	0.1	3.155214
25.870050	0.1	3.155344
25.871717	0.1	3.157025
25.873383	0.1	3.160113
25.875050	0.1	3.164453
25.876717	0.1	3.168839
25.878383	0.1	3.171293
25.880050	0.1	3.170501
25.881717	0.1	3.166418
25.883383	0.1	3.160085
25.885050	0.1	3.154250
25.886717	0.1	3.152252
25.888383	0.1	3.155055
25.890050	0.1	3.160895
25.891717	0.1	3.167358
25.893383	0.1	3.172564
25.895050	0.1	3.175354
25.896717	0.1	3.175335
25.898383	0.1	3.172844
25.900050	0.1	3.168625
25.901717	0.1	3.163503
25.903383	0.1	3.158469
25.905050	0.1	3.154879
25.906717	0.1	3.153686
25.908383	0.1	3.154487
25.910050	0.1	3.156206
25.911717	0.1	3.158194
25.913383	0.1	3.160103
25.915050	0.1	3.161835
25.916717	0.1	3.163661
25.918383	0.1	3.165542
25.920050	0.1	3.167000
25.921717	0.1	3.168150
25.923383	0.1	3.170157
25.925050	0.1	3.173938
25.926717	0.1	3.178893
25.928383	0.1	3.183908
25.930050	0.1	3.188904
25.931717	0.1	3.194218
25.933383	0.1	3.199670
25.935050	0.1	3.205063
25.936717	0.1	3.210320
25.938383	0.1	3.214958
25.940050	0.1	3.217869
25.941717	0.1	3.217622
25.943383	0.1	3.213654
25.945050	0.1	3.207242
25.946717	0.1	3.200537
25.948383	0.1	3.194991
25.950050	0.1	3.191326
25.951717	0.1	3.190222
25.953383	0.1	3.192169
25.955050	0.1	3.196555
25.956717	0.1	3.201826
25.958383	0.1	3.206902
25.960050	0.1	3.212136
25.961717	0.1	3.218679
25.963383	0.1	3.226246
25.965050	0.1	3.232537
25.966717	0.1	3.235964
25.968383	0.1	3.237166
25.970050	0.1	3.237496
25.971717	0.1	3.237543
25.973383	0.1	3.237058
25.975050	0.1	3.236113
25.976717	0.1	3.235578
25.978383	0.1	3.235755
25.980050	0.1	3.235759
25.981717	0.1	3.235084
25.983383	0.1	3.234469
25.985050	0.1	3.234572
25.986717	0.1	3.234819
25.988383	0.1	3.234828
25.990050	0.1	3.235531
25.991717	0.1	3.237473
25.993383	0.1	3.239750
25.995050	0.1	3.241464
25.996717	0.1	3.242753
25.998383	0.1	3.243969
26.000050	0.1	3.244812
26.001717	0.1	3.244788
26.003383	0.1	3.243927
26.005050	0.1	3.242656
26.006717	0.1	3.241464
26.008383	0.1	3.240332
26.010050	0.1	3.238181
26.011717	0.1	3.233775
26.013383	0.1	3.227117
26.015050	0.1	3.219494
26.016717	0.1	3.212197
26.018383	0.1	3.205594
26.020050	0.1	3.199573
26.021717	0.1	3.194385
26.023383	0.1	3.190553
26.025050	0.1	3.188686
26.026717	0.1	3.189286
26.028383	0.1	3.191722
26.030050	0.1	3.193566
26.031717	0.1	3.191847
26.033383	0.1	3.185919
26.035050	0.1	3.178581
26.036717	0.1	3.172979
26.038383	0.1	3.169868
26.040050	0.1	3.168443
26.041717	0.1	3.167796
26.043383	0.1	3.167409
26.045050	0.1	3.167326
26.046717	0.1	3.167768
26.048383	0.1	3.168434
26.050050	0.1	3.168285
26.051717	0.1	3.166255
26.053383	0.1	3.162338
26.055050	0.1	3.157435
26.056717	0.1	3.152164
26.058383	0.1	3.146785
26.060050	0.1	3.142133
26.061717	0.1	3.139614
26.063383	0.1	3.140136
26.065050	0.1	3.143349
26.066717	0.1	3.147782
26.068383	0.1	3.151838
26.070050	0.1	3.154697
26.071717	0.1	3.155950
26.073383	0.1	3.154851
26.075050	0.1	3.151023
26.076717	0.1	3.145691
26.078383	0.1	3.141332
26.080050	0.1	3.139456
26.081717	0.1	3.139437
26.083383	0.1	3.140112
26.085050	0.1	3.141356
26.086717	0.1	3.143726
26.088383	0.1	3.147079
26.090050	0.1	3.150012
26.091717	0.1	3.151349
26.093383	0.1	3.151805
26.095050	0.1	3.153472
26.096717	0.1	3.157612
26.098383	0.1	3.163451
26.100050	0.1	3.169244
26.101717	0.1	3.173635
26.103383	0.1	3.175647
26.105050	0.1	3.174203
26.106717	0.1	3.168806
26.108383	0.1	3.161132
26.110050	0.1	3.154716
26.111717	0.1	3.152494
26.113383	0.1	3.154958
26.115050	0.1	3.160252
26.116717	0.1	3.165910
26.118383	0.1	3.170352
26.120050	0.1	3.172969
26.121717	0.1	3.174269
26.123383	0.1	3.175652
26.125050	0.1	3.177696
26.126717	0.1	3.179563
26.128383	0.1	3.180359
26.130050	0.1	3.180192
26.131717	0.1	3.179978
26.133383	0.1	3.180588
26.135050	0.1	3.182399
26.136717	0.1	3.185193
26.138383	0.1	3.188183
26.140050	0.1	3.190497
26.141717	0.1	3.192029
26.143383	0.1	3.193831
26.145050	0.1	3.196974
26.146717	0.1	3.201477
26.148383	0.1	3.206711
26.150050	0.1	3.211754
26.151717	0.1	3.215563
26.153383	0.1	3.217310
26.155050	0.1	3.216672
26.156717	0.1	3.214269
26.158383	0.1	3.211936
26.160050	0.1	3.212239
26.161717	0.1	3.217231
26.163383	0.1	3.226912
26.165050	0.1	3.238423
26.166717	0.1	3.247070
26.168383	0.1	3.248993
26.170050	0.1	3.244001
26.171717	0.1	3.236141
26.173383	0.1	3.230781
26.175050	0.1	3.230991
26.176717	0.1	3.235615
26.178383	0.1	3.240593
26.180050	0.1	3.243233
26.181717	0.1	3.244458
26.183383	0.1	3.246772
26.185050	0.1	3.251573
26.186717	0.1	3.258497
26.188383	0.1	3.266195
26.190050	0.1	3.273445
26.191717	0.1	3.279638
26.193383	0.1	3.284402
26.195050	0.1	3.286819
26.196717	0.1	3.285436
26.198383	0.1	3.280477
26.200050	0.1	3.275340
26.201717	0.1	3.274060
26.203383	0.1	3.277906
26.205050	0.1	3.285711
26.206717	0.1	3.296128
26.208383	0.1	3.308230
26.210050	0.1	3.320654
26.211717	0.1	3.331755
26.213383	0.1	3.340598
26.215050	0.1	3.346889
26.216717	0.1	3.350819
26.218383	0.1	3.353390
26.220050	0.1	3.355821
26.221717	0.1	3.358880
26.223383	0.1	3.363057
26.225050	0.1	3.368449
26.226717	0.1	3.374517
26.228383	0.1	3.380496
26.230050	0.1	3.386051
26.231717	0.1	3.391756
26.233383	0.1	3.398778
26.235050	0.1	3.407937
26.236717	0.1	3.419174
26.238383	0.1	3.431612
26.240050	0.1	3.443831
26.241717	0.1	3.454997
26.243383	0.1	3.466047
26.245050	0.1	3.478564
26.246717	0.1	3.492739
26.248383	0.1	3.507594
26.250050	0.1	3.522849
26.251717	0.1	3.538881
26.253383	0.1	3.555571
26.255050	0.1	3.572851
26.256717	0.1	3.591604
26.258383	0.1	3.612330
26.260050	0.1	3.633900
26.261717	0.1	3.654682
26.263383	0.1	3.673672
26.265050	0.1	3.690301
26.266717	0.1	3.705123
26.268383	0.1	3.720433
26.270050	0.1	3.738212
26.271717	0.1	3.758119
26.273383	0.1	3.778823
26.275050	0.1	3.799354
26.276717	0.1	3.818539
26.278383	0.1	3.835144
26.280050	0.1	3.849012
26.281717	0.1	3.861152
26.283383	0.1	3.872449
26.285050	0.1	3.883075
26.286717	0.1	3.893347
26.288383	0.1	3.904090
26.290050	0.1	3.915732
26.291717	0.1	3.927844
26.293383	0.1	3.939588
26.295050	0.1	3.949958
26.296717	0.1	3.957897
26.298383	0.1	3.962903
26.300050	0.1	3.965469
26.301717	0.1	3.966657
26.303383	0.1	3.967513
26.305050	0.1	3.968519
26.306717	0.1	3.969437
26.308383	0.1	3.969329
26.310050	0.1	3.966466
26.311717	0.1	3.959038
26.313383	0.1	3.946680
26.315050	0.1	3.931229
26.316717	0.1	3.915508
26.318383	0.1	3.901222
26.320050	0.1	3.888141
26.321717	0.1	3.875103
26.323383	0.1	3.861277
26.325050	0.1	3.846432
26.326717	0.1	3.830795
26.328383	0.1	3.814688
26.330050	0.1	3.797766
26.331717	0.1	3.779205
26.333383	0.1	3.758911
26.335050	0.1	3.737612
26.336717	0.1	3.716243
26.338383	0.1	3.695670
26.340050	0.1	3.676270
26.341717	0.1	3.657793
26.343383	0.1	3.639660
26.345050	0.1	3.621052
26.346717	0.1	3.601261
26.348383	0.1	3.579957
26.350050	0.1	3.557401
26.351717	0.1	3.534858
26.353383	0.1	3.513936
26.355050	0.1	3.495174
26.356717	0.1	3.477759
26.358383	0.1	3.460399
26.360050	0.1	3.442364
26.361717	0.1	3.423728
26.363383	0.1	3.404859
26.365050	0.1	3.386093
26.366717	0.1	3.367965
26.368383	0.1	3.351201
26.370050	0.1	3.336282
26.371717	0.1	3.323210
26.373383	0.1	3.311443
26.375050	0.1	3.300132
26.376717	0.1	3.288444
26.378383	0.1	3.275727
26.380050	0.1	3.262120
26.381717	0.1	3.249128
26.383383	0.1	3.238562
26.385050	0.1	3.230828
26.386717	0.1	3.224760
26.388383	0.1	3.219191
26.390050	0.1	3.213994
26.391717	0.1	3.209384
26.393383	0.1	3.204341
26.395050	0.1	3.196164
26.396717	0.1	3.182953
26.398383	0.1	3.166376
26.400050	0.1	3.150692
26.401717	0.1	3.139484
26.403383	0.1	3.133696
26.405050	0.1	3.131782
26.406717	0.1	3.131125
26.408383	0.1	3.130077
26.410050	0.1	3.128843
26.411717	0.1	3.128597
26.413383	0.1	3.129779
26.415050	0.1	3.130781
26.416717	0.1	3.129151
26.418383	0.1	3.124429
26.420050	0.1	3.119023
26.421717	0.1	3.116266
26.423383	0.1	3.116946
26.425050	0.1	3.118119
26.426717	0.1	3.116466
26.428383	0.1	3.111521
26.430050	0.1	3.104974
26.431717	0.1	3.098748
26.433383	0.1	3.094077
26.435050	0.1	3.091367
26.436717	0.1	3.090533
26.438383	0.1	3.091251
26.440050	0.1	3.093020
26.441717	0.1	3.094887
26.443383	0.1	3.095279
26.445050	0.1	3.092838
26.446717	0.1	3.087418
26.448383	0.1	3.080308
26.450050	0.1	3.073779
26.451717	0.1	3.069802
26.453383	0.1	3.068922
26.455050	0.1	3.070142
26.456717	0.1	3.072084
26.458383	0.1	3.074110
26.460050	0.1	3.076396
26.461717	0.1	3.079344
26.463383	0.1	3.082878
26.465050	0.1	3.085732
26.466717	0.1	3.086464
26.468383	0.1	3.085439
26.470050	0.1	3.084200
26.471717	0.1	3.083204
26.473383	0.1	3.081858
26.475050	0.1	3.080131
26.476717	0.1	3.078687
26.478383	0.1	3.078268
26.480050	0.1	3.079497
26.481717	0.1	3.082491
26.483383	0.1	3.086175
26.485050	0.1	3.088815
26.486717	0.1	3.089565
26.488383	0.1	3.088661
26.490050	0.1	3.086431
26.491717	0.1	3.083134
26.493383	0.1	3.079460
26.495050	0.1	3.076438
26.496717	0.1	3.075139
26.498383	0.1	3.075972
26.500050	0.1	3.077877
26.501717	0.1	3.079004
26.503383	0.1	3.078338
26.505050	0.1	3.076377
26.506717	0.1	3.074203
26.508383	0.1	3.071991
26.510050	0.1	3.069420
26.511717	0.1	3.067204
26.513383	0.1	3.066589
26.515050	0.1	3.068019
26.516717	0.1	3.071148
26.518383	0.1	3.074817
26.520050	0.1	3.077155
26.521717	0.1	3.076964
26.523383	0.1	3.074752
26.525050	0.1	3.071935
26.526717	0.1	3.069690
26.528383	0.1	3.068508
26.530050	0.1	3.068135
26.531717	0.1	3.067800
26.533383	0.1	3.067208
26.535050	0.1	3.067097
26.536717	0.1	3.068028
26.538383	0.1	3.069262
26.540050	0.1	3.070021
26.541717	0.1	3.070747
26.543383	0.1	3.072377
26.545050	0.1	3.075474
26.546717	0.1	3.079702
26.548383	0.1	3.083614
26.550050	0.1	3.085565
26.551717	0.1	3.084703
26.553383	0.1	3.081709
26.555050	0.1	3.078431
26.556717	0.1	3.076433
26.558383	0.1	3.076596
26.560050	0.1	3.079078
26.561717	0.1	3.082277
26.563383	0.1	3.083339
26.565050	0.1	3.080741
26.566717	0.1	3.075739
26.568383	0.1	3.070463
26.570050	0.1	3.065844
26.571717	0.1	3.062184
26.573383	0.1	3.060326
26.575050	0.1	3.061271
26.576717	0.1	3.065169
26.578383	0.1	3.070408
26.580050	0.1	3.074235
26.581717	0.1	3.075288
26.583383	0.1	3.074734
26.585050	0.1	3.074449
26.586717	0.1	3.075511
26.588383	0.1	3.077737
26.590050	0.1	3.079786
26.591717	0.1	3.080573
26.593383	0.1	3.080252
26.595050	0.1	3.079353
26.596717	0.1	3.078110
26.598383	0.1	3.076363
26.600050	0.1	3.073704
26.601717	0.1	3.070291
26.603383	0.1	3.067157
26.605050	0.1	3.065537
26.606717	0.1	3.066105
26.608383	0.1	3.068764
26.610050	0.1	3.072661
26.611717	0.1	3.076340
26.613383	0.1	3.077919
26.615050	0.1	3.075991
26.616717	0.1	3.070724
26.618383	0.1	3.064126
26.620050	0.1	3.059516
26.621717	0.1	3.059697
26.623383	0.1	3.064903
26.625050	0.1	3.072885
26.626717	0.1	3.080531
26.628383	0.1	3.085244
26.630050	0.1	3.086273
26.631717	0.1	3.084959
26.633383	0.1	3.082887
26.635050	0.1	3.080191
26.636717	0.1	3.076494
26.638383	0.1	3.072429
26.640050	0.1	3.069523
26.641717	0.1	3.069583
26.643383	0.1	3.073355
26.645050	0.1	3.078696
26.646717	0.1	3.081900
26.648383	0.1	3.081798
26.650050	0.1	3.080689
26.651717	0.1	3.081304
26.653383	0.1	3.084424
26.655050	0.1	3.089379
26.656717	0.1	3.095251
26.658383	0.1	3.100936
26.660050	0.1	3.105202
26.661717	0.1	3.107302
26.663383	0.1	3.107456
26.665050	0.1	3.106534
26.666717	0.1	3.105304
26.668383	0.1	3.103712
26.670050	0.1	3.100499
26.671717	0.1	3.094357
26.673383	0.1	3.086287
26.675050	0.1	3.079390
26.676717	0.1	3.076242
26.678383	0.1	3.077202
26.680050	0.1	3.080578
26.681717	0.1	3.084135
26.683383	0.1	3.087176
26.685050	0.1	3.090482
26.686717	0.1	3.094189
26.688383	0.1	3.097332
26.690050	0.1	3.099381
26.691717	0.1	3.100499
26.693383	0.1	3.100955
26.695050	0.1	3.101020
26.696717	0.1	3.101043
26.698383	0.1	3.101821
26.700050	0.1	3.104606
26.701717	0.1	3.109672
26.703383	0.1	3.115833
26.705050	0.1	3.121900
26.706717	0.1	3.127311
26.708383	0.1	3.131707
26.710050	0.1	3.135488
26.711717	0.1	3.139568
26.713383	0.1	3.143791
26.715050	0.1	3.147195
26.716717	0.1	3.149533
26.718383	0.1	3.151060
26.720050	0.1	3.151996
26.721717	0.1	3.152946
26.723383	0.1	3.155149
26.725050	0.1	3.159931
26.726717	0.1	3.167465
26.728383	0.1	3.176266
26.730050	0.1	3.184285
26.731717	0.1	3.190194
26.733383	0.1	3.194180
26.735050	0.1	3.197966
26.736717	0.1	3.203326
26.738383	0.1	3.211079
26.740050	0.1	3.221445
26.741717	0.1	3.233631
26.743383	0.1	3.245142
26.745050	0.1	3.253464
26.746717	0.1	3.258726
26.748383	0.1	3.263457
26.750050	0.1	3.269711
26.751717	0.1	3.277515
26.753383	0.1	3.286065
26.755050	0.1	3.295080
26.756717	0.1	3.304407
26.758383	0.1	3.313967
26.760050	0.1	3.324579
26.761717	0.1	3.337008
26.763383	0.1	3.350745
26.765050	0.1	3.364757
26.766717	0.1	3.378168
26.768383	0.1	3.390508
26.770050	0.1	3.401758
26.771717	0.1	3.411490
26.773383	0.1	3.419495
26.775050	0.1	3.427551
26.776717	0.1	3.438415
26.778383	0.1	3.453214
26.780050	0.1	3.470783
26.781717	0.1	3.488762
26.783383	0.1	3.505242
26.785050	0.1	3.519976
26.786717	0.1	3.534248
26.788383	0.1	3.549373
26.790050	0.1	3.565433
26.791717	0.1	3.581811
26.793383	0.1	3.598616
26.795050	0.1	3.616959
26.796717	0.1	3.638100
26.798383	0.1	3.662282
26.800050	0.1	3.688312
26.801717	0.1	3.714603
26.803383	0.1	3.740015
26.805050	0.1	3.764261
26.806717	0.1	3.788471
26.808383	0.1	3.814604
26.810050	0.1	3.844225
26.811717	0.1	3.877184
26.813383	0.1	3.911341
26.815050	0.1	3.944584
26.816717	0.1	3.976831
26.818383	0.1	4.009516
26.820050	0.1	4.043863
26.821717	0.1	4.079933
26.823383	0.1	4.116977
26.825050	0.1	4.154649
26.826717	0.1	4.193569
26.828383	0.1	4.234710
26.830050	0.1	4.278985
26.831717	0.1	4.327293
26.833383	0.1	4.379908
26.835050	0.1	4.435745
26.836717	0.1	4.492807
26.838383	0.1	4.549655
26.840050	0.1	4.605791
26.841717	0.1	4.660590
26.843383	0.1	4.713461
26.845050	0.1	4.764781
26.846717	0.1	4.815669
26.848383	0.1	4.866738
26.850050	0.1	4.917579
26.851717	0.1	4.968015
26.853383	0.1	5.018977
26.855050	0.1	5.071685
26.856717	0.1	5.126651
26.858383	0.1	5.182847
26.860050	0.1	5.238061
26.861717	0.1	5.291146
26.863383	0.1	5.342662
26.865050	0.1	5.392656
26.866717	0.1	5.439362
26.868383	0.1	5.479967
26.870050	0.1	5.512750
26.871717	0.1	5.539041
26.873383	0.1	5.561779
26.875050	0.1	5.582510
26.876717	0.1	5.601402
26.878383	0.1	5.618399
26.880050	0.1	5.633282
26.881717	0.1	5.645701
26.883383	0.1	5.654776
26.885050	0.1	5.659233
26.886717	0.1	5.658553
26.888383	0.1	5.652751
26.890050	0.1	5.641766
26.891717	0.1	5.625910
26.893383	0.1	5.605863
26.895050	0.1	5.581952
26.896717	0.1	5.554319
26.898383	0.1	5.523218
26.900050	0.1	5.488386
26.901717	0.1	5.449331
26.903383	0.1	5.406872
26.905050	0.1	5.362583
26.906717	0.1	5.316893
26.908383	0.1	5.269372
26.910050	0.1	5.219560
26.911717	0.1	5.166815
26.913383	0.1	5.111308
26.915050	0.1	5.054926
26.916717	0.1	5.000201
26.918383	0.1	4.949095
26.920050	0.1	4.901984
26.921717	0.1	4.857257
26.923383	0.1	4.812409
26.925050	0.1	4.765936
26.926717	0.1	4.718467
26.928383	0.1	4.672324
26.930050	0.1	4.629707
26.931717	0.1	4.590992
26.933383	0.1	4.554554
26.935050	0.1	4.518311
26.936717	0.1	4.481813
26.938383	0.1	4.446725
26.940050	0.1	4.414744
26.941717	0.1	4.385677
26.943383	0.1	4.358273
26.945050	0.1	4.331814
26.946717	0.1	4.306198
26.948383	0.1	4.282077
26.950050	0.1	4.261569
26.951717	0.1	4.246561
26.953383	0.1	4.236121
26.955050	0.1	4.227515
26.956717	0.1	4.218654
26.958383	0.1	4.208805
26.960050	0.1	4.198453
26.961717	0.1	4.188730
26.963383	0.1	4.180204
26.965050	0.1	4.172632
26.966717	0.1	4.165610
26.968383	0.1	4.158663
26.970050	0.1	4.151240
26.971717	0.1	4.143058
26.973383	0.1	4.134094
26.975050	0.1	4.124558
26.976717	0.1	4.115268
26.978383	0.1	4.107067
26.980050	0.1	4.100068
26.981717	0.1	4.094085
26.983383	0.1	4.088595
26.985050	0.1	4.082345
26.986717	0.1	4.074369
26.988383	0.1	4.064739
26.990050	0.1	4.053628
26.991717	0.1	4.040794
26.993383	0.1	4.025782
26.995050	0.1	4.008226
26.996717	0.1	3.988170
26.998383	0.1	3.966475
27.000050	0.1	3.944971
27.001717	0.1	3.925413
27.003383	0.1	3.908477
27.005050	0.1	3.893524
27.006717	0.1	3.878656
27.008383	0.1	3.861920
27.010050	0.1	3.842511
27.011717	0.1	3.820709
27.013383	0.1	3.797594
27.015050	0.1	3.774962
27.016717	0.1	3.754552
27.018383	0.1	3.737090
27.020050	0.1	3.721975
27.021717	0.1	3.707986
27.023383	0.1	3.694408
27.025050	0.1	3.681323
27.026717	0.1	3.668922
27.028383	0.1	3.657201
27.030050	0.1	3.646193
27.031717	0.1	3.635623
27.033383	0.1	3.624237
27.035050	0.1	3.610300
27.036717	0.1	3.593639
27.038383	0.1	3.576493
27.040050	0.1	3.561396
27.041717	0.1	3.548865
27.043383	0.1	3.537764
27.045050	0.1	3.527161
27.046717	0.1	3.517410
27.048383	0.1	3.509601
27.050050	0.1	3.504609
27.051717	0.1	3.502648
27.053383	0.1	3.502695
27.055050	0.1	3.502313
27.056717	0.1	3.499524
27.058383	0.1	3.494597
27.060050	0.1	3.489228
27.061717	0.1	3.484716
27.063383	0.1	3.481340
27.065050	0.1	3.478597
27.066717	0.1	3.475822
27.068383	0.1	3.472744
27.070050	0.1	3.469186
27.071717	0.1	3.465163
27.073383	0.1	3.461642
27.075050	0.1	3.460157
27.076717	0.1	3.461465
27.078383	0.1	3.465246
27.080050	0.1	3.470681
27.081717	0.1	3.476534
27.083383	0.1	3.481302
27.085050	0.1	3.484664
27.086717	0.1	3.488096
27.088383	0.1	3.492953
27.090050	0.1	3.498928
27.091717	0.1	3.505051
27.093383	0.1	3.511407
27.095050	0.1	3.518816
27.096717	0.1	3.527566
27.098383	0.1	3.537219
27.100050	0.1	3.546625
27.101717	0.1	3.554272
27.103383	0.1	3.559636
27.105050	0.1	3.563846
27.106717	0.1	3.568754
27.108383	0.1	3.575571
27.110050	0.1	3.584041
27.111717	0.1	3.592740
27.113383	0.1	3.600344
27.115050	0.1	3.606877
27.116717	0.1	3.614174
27.118383	0.1	3.624121
27.120050	0.1	3.636451
27.121717	0.1	3.649220
27.123383	0.1	3.660503
27.125050	0.1	3.669607
27.126717	0.1	3.677527
27.128383	0.1	3.685583
27.130050	0.1	3.693858
27.131717	0.1	3.701313
27.133383	0.1	3.706925
27.135050	0.1	3.711199
27.136717	0.1	3.716093
27.138383	0.1	3.722659
27.140050	0.1	3.730273
27.141717	0.1	3.738408
27.143383	0.1	3.747013
27.145050	0.1	3.755698
27.146717	0.1	3.764322
27.148383	0.1	3.773547
27.150050	0.1	3.783717
27.151717	0.1	3.794599
27.153383	0.1	3.806408
27.155050	0.1	3.819861
27.156717	0.1	3.834954
27.158383	0.1	3.850637
27.160050	0.1	3.866251
27.161717	0.1	3.882474
27.163383	0.1	3.899839
27.165050	0.1	3.917506
27.166717	0.1	3.934689
27.168383	0.1	3.952044
27.170050	0.1	3.970885
27.171717	0.1	3.992035
27.173383	0.1	4.015933
27.175050	0.1	4.042569
27.176717	0.1	4.070979
27.178383	0.1	4.099854
27.180050	0.1	4.128893
27.181717	0.1	4.158686
27.183383	0.1	4.189601
27.185050	0.1	4.221904
27.186717	0.1	4.256261
27.188383	0.1	4.292969
27.190050	0.1	4.331297
27.191717	0.1	4.369607
27.193383	0.1	4.406320
27.195050	0.1	4.441477
27.196717	0.1	4.476816
27.198383	0.1	4.514437
27.200050	0.1	4.556063
27.201717	0.1	4.602741
27.203383	0.1	4.653991
27.205050	0.1	4.707542
27.206717	0.1	4.761214
27.208383	0.1	4.814682
27.210050	0.1	4.868959
27.211717	0.1	4.925337
27.213383	0.1	4.984927
27.215050	0.1	5.047843
27.216717	0.1	5.113073
27.218383	0.1	5.179504
27.220050	0.1	5.247034
27.221717	0.1	5.317009
27.223383	0.1	5.391301
27.225050	0.1	5.470780
27.226717	0.1	5.554687
27.228383	0.1	5.641277
27.230050	0.1	5.729189
27.231717	0.1	5.818424
27.233383	0.1	5.910331
27.235050	0.1	6.006877
27.236717	0.1	6.110035
27.238383	0.1	6.220895
27.240050	0.1	6.338307
27.241717	0.1	6.459691
27.243383	0.1	6.584171
27.245050	0.1	6.712815
27.246717	0.1	6.846078
27.248383	0.1	6.983220
27.250050	0.1	7.123752
27.251717	0.1	7.267538
27.253383	0.1	7.414091
27.255050	0.1	7.563457
27.256717	0.1	7.717214
27.258383	0.1	7.877550
27.260050	0.1	8.045649
27.261717	0.1	8.219928
27.263383	0.1	8.395924
27.265050	0.1	8.569439
27.266717	0.1	8.739126
27.268383	0.1	8.905632
27.270050	0.1	9.069378
27.271717	0.1	9.229602
27.273383	0.1	9.385748
27.275050	0.1	9.538848
27.276717	0.1	9.689727
27.278383	0.1	9.837258
27.280050	0.1	9.979731
27.281717	0.1	10.116110
27.283383	0.1	10.245093
27.285050	0.1	10.364740
27.286717	0.1	10.473821
27.288383	0.1	10.572593
27.290050	0.1	10.661627
27.291717	0.1	10.741153
27.293383	0.1	10.811761
27.295050	0.1	10.874104
27.296717	0.1	10.927916
27.298383	0.1	10.972009
27.300050	0.1	11.004698
27.301717	0.1	11.024186
27.303383	0.1	11.029900
27.305050	0.1	11.022994
27.306717	0.1	11.004875
27.308383	0.1	10.976144
27.310050	0.1	10.936824
27.311717	0.1	10.886868
27.313383	0.1	10.826862
27.315050	0.1	10.758108
27.316717	0.1	10.681725
27.318383	0.1	10.598465
27.320050	0.1	10.509403
27.321717	0.1	10.415316
27.323383	0.1	10.315883
27.325050	0.1	10.210667
27.326717	0.1	10.100272
27.328383	0.1	9.986311
27.330050	0.1	9.870408
27.331717	0.1	9.753094
27.333383	0.1	9.633894
27.335050	0.1	9.512920
27.336717	0.1	9.391876
27.338383	0.1	9.273244
27.340050	0.1	9.159022
27.341717	0.1	9.049424
27.343383	0.1	8.941912
27.345050	0.1	8.832719
27.346717	0.1	8.720397
27.348383	0.1	8.606762
27.350050	0.1	8.494034
27.351717	0.1	8.383067
27.353383	0.1	8.274745
27.355050	0.1	8.170819
27.356717	0.1	8.072192
27.358383	0.1	7.977621
27.360050	0.1	7.885047
27.361717	0.1	7.793275
27.363383	0.1	7.702005
27.365050	0.1	7.611238
27.366717	0.1	7.520621
27.368383	0.1	7.428858
27.370050	0.1	7.334766
27.371717	0.1	7.239245
27.373383	0.1	7.145335
27.375050	0.1	7.055807
27.376717	0.1	6.970637
27.378383	0.1	6.886725
27.380050	0.1	6.800550
27.381717	0.1	6.711083
27.383383	0.1	6.619934
27.385050	0.1	6.529312
27.386717	0.1	6.439765
27.388383	0.1	6.349608
27.390050	0.1	6.256569
27.391717	0.1	6.159381
27.393383	0.1	6.057899
27.395050	0.1	5.952902
27.396717	0.1	5.846182
27.398383	0.1	5.740332
27.400050	0.1	5.637556
27.401717	0.1	5.538138
27.403383	0.1	5.440507
27.405050	0.1	5.343254
27.406717	0.1	5.246392
27.408383	0.1	5.150535
27.410050	0.1	5.055736
27.411717	0.1	4.962175
27.413383	0.1	4.871283
27.415050	0.1	4.784130
27.416717	0.1	4.699179
27.418383	0.1	4.613893
27.420050	0.1	4.527611
27.421717	0.1	4.441384
27.423383	0.1	4.356517
27.425050	0.1	4.274109
27.426717	0.1	4.194761
27.428383	0.1	4.118495
27.430050	0.1	4.045381
27.431717	0.1	3.975718
27.433383	0.1	3.909259
27.435050	0.1	3.845068
27.436717	0.1	3.783177
27.438383	0.1	3.725081
27.440050	0.1	3.671856
27.441717	0.1	3.623287
27.443383	0.1	3.579124
27.445050	0.1	3.539436
27.446717	0.1	3.503477
27.448383	0.1	3.469177
27.450050	0.1	3.433865
27.451717	0.1	3.395574
27.453383	0.1	3.354726
27.455050	0.1	3.314721
27.456717	0.1	3.279550
27.458383	0.1	3.250889
27.460050	0.1	3.228220
27.461717	0.1	3.210455
27.463383	0.1	3.196490
27.465050	0.1	3.185309
27.466717	0.1	3.175978
27.468383	0.1	3.167368
27.470050	0.1	3.158487
27.471717	0.1	3.148154
27.473383	0.1	3.134711
27.475050	0.1	3.117807
27.476717	0.1	3.099679
27.478383	0.1	3.083679
27.480050	0.1	3.071581
27.481717	0.1	3.062799
27.483383	0.1	3.056093
27.485050	0.1	3.050859
27.486717	0.1	3.046636
27.488383	0.1	3.042696
27.490050	0.1	3.038375
27.491717	0.1	3.033448
27.493383	0.1	3.028191
27.495050	0.1	3.023068
27.496717	0.1	3.018416
27.498383	0.1	3.014295
27.500050	0.1	3.010551
27.501717	0.1	3.007045
27.503383	0.1	3.003497
27.505050	0.1	2.999762
27.506717	0.1	2.996726
27.508383	0.1	2.995119
27.510050	0.1	2.993732
27.511717	0.1	2.990994
27.513383	0.1	2.987157
27.515050	0.1	2.983431
27.516717	0.1	2.980866
27.518383	0.1	2.980153
27.520050	0.1	2.981201
27.521717	0.1	2.983110
27.523383	0.1	2.984786
27.525050	0.1	2.985611
27.526717	0.1	2.985965
27.528383	0.1	2.987017
27.530050	0.1	2.989620
27.531717	0.1	2.993196
27.533383	0.1	2.995888
27.535050	0.1	2.996256
27.536717	0.1	2.994481
27.538383	0.1	2.991576
27.540050	0.1	2.988321
27.541717	0.1	2.984945
27.543383	0.1	2.981462
27.545050	0.1	2.978370
27.546717	0.1	2.976875
27.548383	0.1	2.978002
27.550050	0.1	2.980907
27.551717	0.1	2.982668
27.553383	0.1	2.981317
27.555050	0.1	2.977829
27.556717	0.1	2.974025
27.558383	0.1	2.970956
27.560050	0.1	2.969946
27.561717	0.1	2.972549
27.563383	0.1	2.978756
27.565050	0.1	2.985816
27.566717	0.1	2.989713
27.568383	0.1	2.988684
27.570050	0.1	2.984754
27.571717	0.1	2.981229
27.573383	0.1	2.979911
27.575050	0.1	2.980693
27.576717	0.1	2.982221
27.578383	0.1	2.982914
27.580050	0.1	2.982076
27.581717	0.1	2.979990
27.583383	0.1	2.977401
27.585050	0.1	2.975203
27.586717	0.1	2.973857
27.588383	0.1	2.972889
27.590050	0.1	2.971594
27.591717	0.1	2.970216
27.593383	0.1	2.969648
27.595050	0.1	2.970188
27.596717	0.1	2.970952
27.598383	0.1	2.970323
27.600050	0.1	2.967035
27.601717	0.1	2.960870
27.603383	0.1	2.952949
27.605050	0.1	2.945983
27.606717	0.1	2.942760
27.608383	0.1	2.943901
27.610050	0.1	2.947985
27.611717	0.1	2.953010
27.613383	0.1	2.957066
27.615050	0.1	2.959147
27.616717	0.1	2.959487
27.618383	0.1	2.958514
27.620050	0.1	2.956679
27.621717	0.1	2.954705
27.623383	0.1	2.952330
27.625050	0.1	2.947934
27.626717	0.1	2.940595
27.628383	0.1	2.931668
27.630050	0.1	2.923980
27.631717	0.1	2.919766
27.633383	0.1	2.919273
27.635050	0.1	2.921191
27.636717	0.1	2.923049
27.638383	0.1	2.921834
27.640050	0.1	2.916357
27.641717	0.1	2.908483
27.643383	0.1	2.901237
27.645050	0.1	2.896516
27.646717	0.1	2.894681
27.648383	0.1	2.895477
27.650050	0.1	2.898327
27.651717	0.1	2.902290
27.653383	0.1	2.906816
27.655050	0.1	2.911836
27.656717	0.1	2.916590
27.658383	0.1	2.919636
27.660050	0.1	2.919855
27.661717	0.1	2.917028
27.663383	0.1	2.911938
27.665050	0.1	2.906029
27.666717	0.1	2.901000
27.668383	0.1	2.898094
27.670050	0.1	2.897237
27.671717	0.1	2.897689
27.673383	0.1	2.899282
27.675050	0.1	2.902295
27.676717	0.1	2.906630
27.678383	0.1	2.911119
27.680050	0.1	2.913685
27.681717	0.1	2.912274
27.683383	0.1	2.906560
27.685050	0.1	2.898597
27.686717	0.1	2.891356
27.688383	0.1	2.887063
27.690050	0.1	2.886700
27.691717	0.1	2.889843
27.693383	0.1	2.895058
27.695050	0.1	2.900874
27.696717	0.1	2.905871
27.698383	0.1	2.908451
27.700050	0.1	2.908008
27.701717	0.1	2.905675
27.703383	0.1	2.903128
27.705050	0.1	2.901731
27.706717	0.1	2.902267
27.708383	0.1	2.903976
27.710050	0.1	2.904995
27.711717	0.1	2.904586
27.713383	0.1	2.903580
27.715050	0.1	2.902881
27.716717	0.1	2.903054
27.718383	0.1	2.904236
27.720050	0.1	2.905894
27.721717	0.1	2.907100
27.723383	0.1	2.907058
27.725050	0.1	2.906173
27.726717	0.1	2.906737
27.728383	0.1	2.910942
27.730050	0.1	2.918346
27.731717	0.1	2.926309
27.733383	0.1	2.932698
27.735050	0.1	2.937075
27.736717	0.1	2.939529
27.738383	0.1	2.940227
27.740050	0.1	2.940116
27.741717	0.1	2.940418
27.743383	0.1	2.941680
27.745050	0.1	2.944097
27.746717	0.1	2.947971
27.748383	0.1	2.953322
27.750050	0.1	2.959641
27.751717	0.1	2.966137
27.753383	0.1	2.972013
27.755050	0.1	2.976679
27.756717	0.1	2.979636
27.758383	0.1	2.980838
27.760050	0.1	2.981215
27.761717	0.1	2.982090
27.763383	0.1	2.984297
27.765050	0.1	2.987906
27.766717	0.1	2.992847
27.768383	0.1	2.999236
27.770050	0.1	3.006263
27.771717	0.1	3.012097
27.773383	0.1	3.015660
27.775050	0.1	3.017415
27.776717	0.1	3.018896
27.778383	0.1	3.021881
27.780050	0.1	3.026961
27.781717	0.1	3.032959
27.783383	0.1	3.037555
27.785050	0.1	3.038915
27.786717	0.1	3.037183
27.788383	0.1	3.033667
27.790050	0.1	3.029741
27.791717	0.1	3.027371
27.793383	0.1	3.028894
27.795050	0.1	3.034845
27.796717	0.1	3.043050
27.798383	0.1	3.050151
27.800050	0.1	3.053378
27.801717	0.1	3.051572
27.803383	0.1	3.046077
27.805050	0.1	3.040237
27.806717	0.1	3.036391
27.808383	0.1	3.033853
27.810050	0.1	3.031157
27.811717	0.1	3.028121
27.813383	0.1	3.024684
27.815050	0.1	3.020754
27.816717	0.1	3.017434
27.818383	0.1	3.015548
27.820050	0.1	3.013909
27.821717	0.1	3.011138
27.823383	0.1	3.007632
27.825050	0.1	3.004633
27.826717	0.1	3.002593
27.828383	0.1	3.000461
27.830050	0.1	2.996647
27.831717	0.1	2.990826
27.833383	0.1	2.984200
27.835050	0.1	2.978193
27.836717	0.1	2.973401
27.838383	0.1	2.969722
27.840050	0.1	2.967166
27.841717	0.1	2.965797
27.843383	0.1	2.964986
27.845050	0.1	2.963706
27.846717	0.1	2.961736
27.848383	0.1	2.959697
27.850050	0.1	2.957671
27.851717	0.1	2.955138
27.853383	0.1	2.952148
27.855050	0.1	2.948991
27.856717	0.1	2.945294
27.858383	0.1	2.940279
27.860050	0.1	2.933438
27.861717	0.1	2.925247
27.863383	0.1	2.917754
27.865050	0.1	2.913512
27.866717	0.1	2.912804
27.868383	0.1	2.913116
27.870050	0.1	2.912222
27.871717	0.1	2.909969
27.873383	0.1	2.907366
27.875050	0.1	2.905861
27.876717	0.1	2.906644
27.878383	0.1	2.909303
27.880050	0.1	2.911668
27.881717	0.1	2.911882
27.883383	0.1	2.910150
27.885050	0.1	2.907952
27.886717	0.1	2.906374
27.888383	0.1	2.905834
27.890050	0.1	2.906397
27.891717	0.1	2.907692
27.893383	0.1	2.908958
27.895050	0.1	2.909647
27.896717	0.1	2.909503
27.898383	0.1	2.908348
27.900050	0.1	2.906877
27.901717	0.1	2.906760
27.903383	0.1	2.908981
27.905050	0.1	2.912562
27.906717	0.1	2.915626
27.908383	0.1	2.917023
27.910050	0.1	2.916735
27.911717	0.1	2.915799
27.913383	0.1	2.915948
27.915050	0.1	2.918341
27.916717	0.1	2.922970
27.918383	0.1	2.929284
27.920050	0.1	2.936502
27.921717	0.1	2.943152
27.923383	0.1	2.946923
27.925050	0.1	2.946542
27.926717	0.1	2.943645
27.928383	0.1	2.941177
27.930050	0.1	2.940414
27.931717	0.1	2.940516
27.933383	0.1	2.940204
27.935050	0.1	2.939138
27.936717	0.1	2.938248
27.938383	0.1	2.938765
27.940050	0.1	2.940344
27.941717	0.1	2.940926
27.943383	0.1	2.939268
27.945050	0.1	2.936767
27.946717	0.1	2.936400
27.948383	0.1	2.939687
27.950050	0.1	2.945052
27.951717	0.1	2.949922
27.953383	0.1	2.953131
27.955050	0.1	2.954542
27.956717	0.1	2.954528
27.958383	0.1	2.954053
27.960050	0.1	2.953876
27.961717	0.1	2.953834
27.963383	0.1	2.953308
27.965050	0.1	2.951869
27.966717	0.1	2.949578
27.968383	0.1	2.947240
27.970050	0.1	2.945755
27.971717	0.1	2.945089
27.973383	0.1	2.944688
27.975050	0.1	2.944074
27.976717	0.1	2.942579
27.978383	0.1	2.939701
27.980050	0.1	2.935482
27.981717	0.1	2.931086
27.983383	0.1	2.928921
27.985050	0.1	2.930630
27.986717	0.1	2.934886
27.988383	0.1	2.938304
27.990050	0.1	2.938430
27.991717	0.1	2.935571
27.993383	0.1	2.932283
27.995050	0.1	2.931352
27.996717	0.1	2.933578
27.998383	0.1	2.937615
28.000050	0.1	2.942025
28.001717	0.1	2.945950
28.003383	0.1	2.948600
28.005050	0.1	2.949983
28.006717	0.1	2.951343
28.008383	0.1	2.953983
28.010050	0.1	2.958374
28.011717	0.1	2.964302
28.013383	0.1	2.971026
28.015050	0.1	2.977303
28.016717	0.1	2.981736
28.018383	0.1	2.983310
28.020050	0.1	2.982323
28.021717	0.1	2.980586
28.023383	0.1	2.980079
28.025050	0.1	2.982044
28.026717	0.1	2.986826
28.028383	0.1	2.993406
28.030050	0.1	2.999958
28.031717	0.1	3.005373
28.033383	0.1	3.009629
28.035050	0.1	3.013066
28.036717	0.1	3.015702
28.038383	0.1	3.017024
28.040050	0.1	3.016265
28.041717	0.1	3.013322
28.043383	0.1	3.009825
28.045050	0.1	3.008456
28.046717	0.1	3.010626
28.048383	0.1	3.015660
28.050050	0.1	3.021955
28.051717	0.1	3.027958
28.053383	0.1	3.032824
28.055050	0.1	3.036982
28.056717	0.1	3.041630
28.058383	0.1	3.047427
28.060050	0.1	3.053541
28.061717	0.1	3.057951
28.063383	0.1	3.059092
28.065050	0.1	3.057346
28.066717	0.1	3.055139
28.068383	0.1	3.054957
28.070050	0.1	3.057104
28.071717	0.1	3.060433
28.073383	0.1	3.063842
28.075050	0.1	3.066235
28.076717	0.1	3.067222
28.078383	0.1	3.068405
28.080050	0.1	3.072303
28.081717	0.1	3.079795
28.083383	0.1	3.089523
28.085050	0.1	3.099204
28.086717	0.1	3.106757
28.088383	0.1	3.111064
28.090050	0.1	3.112322
28.091717	0.1	3.111511
28.093383	0.1	3.109546
28.095050	0.1	3.106752
28.096717	0.1	3.103283
28.098383	0.1	3.099898
28.100050	0.1	3.097905
28.101717	0.1	3.098464
28.103383	0.1	3.101989
28.105050	0.1	3.108080
28.106717	0.1	3.115712
28.108383	0.1	3.123302
28.110050	0.1	3.129500
28.111717	0.1	3.134385
28.113383	0.1	3.138999
28.115050	0.1	3.143726
28.116717	0.1	3.147614
28.118383	0.1	3.149183
28.120050	0.1	3.148033
28.121717	0.1	3.145277
28.123383	0.1	3.142124
28.125050	0.1	3.139167
28.126717	0.1	3.137356
28.128383	0.1	3.137831
28.130050	0.1	3.140573
28.131717	0.1	3.144289
28.133383	0.1	3.147558
28.135050	0.1	3.149849
28.136717	0.1	3.151596
28.138383	0.1	3.153700
28.140050	0.1	3.156732
28.141717	0.1	3.160206
28.143383	0.1	3.163400
28.145050	0.1	3.166068
28.146717	0.1	3.167633
28.148383	0.1	3.166939
28.150050	0.1	3.163470
28.151717	0.1	3.158133
28.153383	0.1	3.152858
28.155050	0.1	3.149253
28.156717	0.1	3.147791
28.158383	0.1	3.148089
28.160050	0.1	3.150017
28.161717	0.1	3.153761
28.163383	0.1	3.158455
28.165050	0.1	3.162110
28.166717	0.1	3.163191
28.168383	0.1	3.161388
28.170050	0.1	3.157537
28.171717	0.1	3.153076
28.173383	0.1	3.149230
28.175050	0.1	3.146050
28.176717	0.1	3.142050
28.178383	0.1	3.135861
28.180050	0.1	3.128024
28.181717	0.1	3.120387
28.183383	0.1	3.114445
28.185050	0.1	3.110911
28.186717	0.1	3.109793
28.188383	0.1	3.109723
28.190050	0.1	3.108270
28.191717	0.1	3.104154
28.193383	0.1	3.098380
28.195050	0.1	3.092596
28.196717	0.1	3.087129
28.198383	0.1	3.081555
28.200050	0.1	3.076107
28.201717	0.1	3.071153
28.203383	0.1	3.066221
28.205050	0.1	3.060354
28.206717	0.1	3.053322
28.208383	0.1	3.045881
28.210050	0.1	3.038784
28.211717	0.1	3.032475
28.213383	0.1	3.027478
28.215050	0.1	3.024410
28.216717	0.1	3.023408
28.218383	0.1	3.023525
28.220050	0.1	3.023059
28.221717	0.1	3.020423
28.223383	0.1	3.014877
28.225050	0.1	3.007310
28.226717	0.1	2.999706
28.228383	0.1	2.993303
28.230050	0.1	2.987804
28.231717	0.1	2.982202
28.233383	0.1	2.976493
28.235050	0.1	2.972358
28.236717	0.1	2.971282
28.238383	0.1	2.972670
28.240050	0.1	2.974099
28.241717	0.1	2.973001
28.243383	0.1	2.968330
28.245050	0.1	2.961271
28.246717	0.1	2.954407
28.248383	0.1	2.950113
28.250050	0.1	2.948819
28.251717	0.1	2.948665
28.253383	0.1	2.947170
28.255050	0.1	2.942863
28.256717	0.1	2.936148
28.258383	0.1	2.929308
28.260050	0.1	2.924274
28.261717	0.1	2.920851
28.263383	0.1	2.918043
28.265050	0.1	2.915589
28.266717	0.1	2.913624
28.268383	0.1	2.912297
28.270050	0.1	2.912073
28.271717	0.1	2.913624
28.273383	0.1	2.917429
28.275050	0.1	2.923883
28.276717	0.1	2.932483
28.278383	0.1	2.941117
28.280050	0.1	2.947776
28.281717	0.1	2.952092
28.283383	0.1	2.954374
28.285050	0.1	2.954449
28.286717	0.1	2.951720
28.288383	0.1	2.946346
28.290050	0.1	2.940581
28.291717	0.1	2.937159
28.293383	0.1	2.936157
28.295050	0.1	2.935301
28.296717	0.1	2.933699
28.298383	0.1	2.933354
28.300050	0.1	2.936409
28.301717	0.1	2.942649
28.303383	0.1	2.950332
28.305050	0.1	2.957941
28.306717	0.1	2.964586
28.308383	0.1	2.969950
28.310050	0.1	2.974421
28.311717	0.1	2.978807
28.313383	0.1	2.983608
28.315050	0.1	2.988288
28.316717	0.1	2.991688
28.318383	0.1	2.993485
28.320050	0.1	2.994770
28.321717	0.1	2.996703
28.323383	0.1	2.998868
28.325050	0.1	3.000153
28.326717	0.1	3.000959
28.328383	0.1	3.002761
28.330050	0.1	3.005941
28.331717	0.1	3.009839
28.333383	0.1	3.014295
28.335050	0.1	3.019725
28.336717	0.1	3.026128
28.338383	0.1	3.032624
28.340050	0.1	3.037760
28.341717	0.1	3.040815
28.343383	0.1	3.042519
28.345050	0.1	3.043944
28.346717	0.1	3.045872
28.348383	0.1	3.049257
28.350050	0.1	3.054561
28.351717	0.1	3.060796
28.353383	0.1	3.066533
28.355050	0.1	3.071586
28.356717	0.1	3.076596
28.358383	0.1	3.081253
28.360050	0.1	3.084275
28.361717	0.1	3.084843
28.363383	0.1	3.083223
28.365050	0.1	3.080918
28.366717	0.1	3.080359
28.368383	0.1	3.083399
28.370050	0.1	3.089784
28.371717	0.1	3.097127
28.373383	0.1	3.102752
28.375050	0.1	3.105551
28.376717	0.1	3.106068
28.378383	0.1	3.105849
28.380050	0.1	3.106040
28.381717	0.1	3.106236
28.383383	0.1	3.105612
28.385050	0.1	3.103977
28.386717	0.1	3.101197
28.388383	0.1	3.097570
28.390050	0.1	3.094487
28.391717	0.1	3.092936
28.393383	0.1	3.092373
28.395050	0.1	3.091958
28.396717	0.1	3.091334
28.398383	0.1	3.089784
28.400050	0.1	3.086240
28.401717	0.1	3.080633
28.403383	0.1	3.073765
28.405050	0.1	3.065956
28.406717	0.1	3.057402
28.408383	0.1	3.049620
28.410050	0.1	3.044903
28.411717	0.1	3.043651
28.413383	0.1	3.043339
28.415050	0.1	3.041066
28.416717	0.1	3.036689
28.418383	0.1	3.032032
28.420050	0.1	3.028028
28.421717	0.1	3.024195
28.423383	0.1	3.019716
28.425050	0.1	3.013951
28.426717	0.1	3.006905
28.428383	0.1	2.999417
28.430050	0.1	2.992684
28.431717	0.1	2.987254
28.433383	0.1	2.982030
28.435050	0.1	2.974914
28.436717	0.1	2.965131
28.438383	0.1	2.954570
28.440050	0.1	2.945834
28.441717	0.1	2.939524
28.443383	0.1	2.934695
28.445050	0.1	2.930444
28.446717	0.1	2.926034
28.448383	0.1	2.920828
28.450050	0.1	2.914751
28.451717	0.1	2.908674
28.453383	0.1	2.903966
28.455050	0.1	2.900981
28.456717	0.1	2.898527
28.458383	0.1	2.894872
28.460050	0.1	2.889284
28.461717	0.1	2.882951
28.463383	0.1	2.877987
28.465050	0.1	2.875649
28.466717	0.1	2.875593
28.468383	0.1	2.876078
28.470050	0.1	2.874923
28.471717	0.1	2.871226
28.473383	0.1	2.866169
28.475050	0.1	2.861554
28.476717	0.1	2.858168
28.478383	0.1	2.856338
28.480050	0.1	2.856394
28.481717	0.1	2.857777
28.483383	0.1	2.859137
28.485050	0.1	2.859789
28.486717	0.1	2.860101
28.488383	0.1	2.860194
28.490050	0.1	2.859463
28.491717	0.1	2.857838
28.493383	0.1	2.856287
28.495050	0.1	2.855165
28.496717	0.1	2.853535
28.498383	0.1	2.851072
28.500050	0.1	2.848944
28.501717	0.1	2.848152
28.503383	0.1	2.847989
28.505050	0.1	2.847076
28.506717	0.1	2.845074
28.508383	0.1	2.842443
28.510050	0.1	2.839831
28.511717	0.1	2.838303
28.513383	0.1	2.838764
28.515050	0.1	2.840958
28.516717	0.1	2.843551
28.518383	0.1	2.845549
28.520050	0.1	2.846965
28.521717	0.1	2.847821
28.523383	0.1	2.847794
28.525050	0.1	2.847044
28.526717	0.1	2.846406
28.528383	0.1	2.846988
28.530050	0.1	2.849279
28.531717	0.1	2.852129
28.533383	0.1	2.853400
28.535050	0.1	2.851659
28.536717	0.1	2.846997
28.538383	0.1	2.841009
28.540050	0.1	2.836301
28.541717	0.1	2.835449
28.543383	0.1	2.839672
28.545050	0.1	2.848115
28.546717	0.1	2.858075
28.548383	0.1	2.866574
28.550050	0.1	2.872278
28.551717	0.1	2.875486
28.553383	0.1	2.876790
28.555050	0.1	2.876446
28.556717	0.1	2.874676
28.558383	0.1	2.872469
28.560050	0.1	2.871933
28.561717	0.1	2.875095
28.563383	0.1	2.882290
28.565050	0.1	2.891622
28.566717	0.1	2.900050
28.568383	0.1	2.905778
28.570050	0.1	2.909242
28.571717	0.1	2.911636
28.573383	0.1	2.913806
28.575050	0.1	2.916618
28.576717	0.1	2.921047
28.578383	0.1	2.927799
28.580050	0.1	2.936744
28.581717	0.1	2.946816
28.583383	0.1	2.957182
28.585050	0.1	2.967804
28.586717	0.1	2.978356
28.588383	0.1	2.987529
28.590050	0.1	2.994402
28.591717	0.1	3.000079
28.593383	0.1	3.006845
28.595050	0.1	3.016302
28.596717	0.1	3.028382
28.598383	0.1	3.041425
28.600050	0.1	3.053383
28.601717	0.1	3.062934
28.603383	0.1	3.069341
28.605050	0.1	3.072545
28.606717	0.1	3.074096
28.608383	0.1	3.076843
28.610050	0.1	3.082971
28.611717	0.1	3.093178
28.613383	0.1	3.107078
28.615050	0.1	3.123148
28.616717	0.1	3.139498
28.618383	0.1	3.155093
28.620050	0.1	3.169160
28.621717	0.1	3.180555
28.623383	0.1	3.188611
28.625050	0.1	3.194045
28.626717	0.1	3.198781
28.628383	0.1	3.204593
28.630050	0.1	3.211373
28.631717	0.1	3.217333
28.633383	0.1	3.220984
28.635050	0.1	3.222614
28.636717	0.1	3.224388
28.638383	0.1	3.228812
28.640050	0.1	3.236784
28.641717	0.1	3.247540
28.643383	0.1	3.259801
28.645050	0.1	3.271918
28.646717	0.1	3.282158
28.648383	0.1	3.289753
28.650050	0.1	3.295438
28.651717	0.1	3.300328
28.653383	0.1	3.304575
28.655050	0.1	3.308067
28.656717	0.1	3.311518
28.658383	0.1	3.315983
28.660050	0.1	3.321953
28.661717	0.1	3.329250
28.663383	0.1	3.337553
28.665050	0.1	3.346694
28.666717	0.1	3.356175
28.668383	0.1	3.365302
28.670050	0.1	3.374130
28.671717	0.1	3.382908
28.673383	0.1	3.390787
28.675050	0.1	3.396873
28.676717	0.1	3.401600
28.678383	0.1	3.406112
28.680050	0.1	3.411425
28.681717	0.1	3.418028
28.683383	0.1	3.425428
28.685050	0.1	3.432762
28.686717	0.1	3.439444
28.688383	0.1	3.444576
28.690050	0.1	3.447267
28.691717	0.1	3.448017
28.693383	0.1	3.448520
28.695050	0.1	3.450126
28.696717	0.1	3.453312
28.698383	0.1	3.458499
28.700050	0.1	3.465852
28.701717	0.1	3.474285
28.703383	0.1	3.482481
28.705050	0.1	3.490141
28.706717	0.1	3.497335
28.708383	0.1	3.503743
28.710050	0.1	3.508991
28.711717	0.1	3.513433
28.713383	0.1	3.518374
28.715050	0.1	3.524753
28.716717	0.1	3.532018
28.718383	0.1	3.539738
28.720050	0.1	3.549075
28.721717	0.1	3.560958
28.723383	0.1	3.574458
28.725050	0.1	3.588120
28.726717	0.1	3.601778
28.728383	0.1	3.616544
28.730050	0.1	3.633685
28.731717	0.1	3.653676
28.733383	0.1	3.675711
28.735050	0.1	3.698166
28.736717	0.1	3.720182
28.738383	0.1	3.742622
28.740050	0.1	3.766906
28.741717	0.1	3.793789
28.743383	0.1	3.823512
28.745050	0.1	3.856509
28.746717	0.1	3.893082
28.748383	0.1	3.932561
28.750050	0.1	3.973707
28.751717	0.1	4.015793
28.753383	0.1	4.058871
28.755050	0.1	4.103547
28.756717	0.1	4.150365
28.758383	0.1	4.199222
28.760050	0.1	4.249890
28.761717	0.1	4.302664
28.763383	0.1	4.357547
28.765050	0.1	4.413538
28.766717	0.1	4.469291
28.768383	0.1	4.523783
28.770050	0.1	4.576994
28.771717	0.1	4.630769
28.773383	0.1	4.688161
28.775050	0.1	4.751286
28.776717	0.1	4.820409
28.778383	0.1	4.894682
28.780050	0.1	4.972490
28.781717	0.1	5.051065
28.783383	0.1	5.127755
28.785050	0.1	5.202079
28.786717	0.1	5.275356
28.788383	0.1	5.349419
28.790050	0.1	5.426635
28.791717	0.1	5.509206
28.793383	0.1	5.597561
28.795050	0.1	5.690116
28.796717	0.1	5.784859
28.798383	0.1	5.880534
28.800050	0.1	5.976469
28.801717	0.1	6.072526
28.803383	0.1	6.168890
28.805050	0.1	6.265743
28.806717	0.1	6.364034
28.808383	0.1	6.465563
28.810050	0.1	6.571822
28.811717	0.1	6.683604
28.813383	0.1	6.801072
28.815050	0.1	6.923643
28.816717	0.1	7.050196
28.818383	0.1	7.179189
28.820050	0.1	7.309173
28.821717	0.1	7.440071
28.823383	0.1	7.573529
28.825050	0.1	7.711952
28.826717	0.1	7.857387
28.828383	0.1	8.010627
28.830050	0.1	8.170912
28.831717	0.1	8.336818
28.833383	0.1	8.507115
28.835050	0.1	8.680653
28.836717	0.1	8.857092
28.838383	0.1	9.037540
28.840050	0.1	9.222878
28.841717	0.1	9.412514
28.843383	0.1	9.604939
28.845050	0.1	9.798487
28.846717	0.1	9.992104
28.848383	0.1	10.185842
28.850050	0.1	10.380093
28.851717	0.1	10.574567
28.853383	0.1	10.767817
28.855050	0.1	10.958281
28.856717	0.1	11.145426
28.858383	0.1	11.328734
28.860050	0.1	11.506719
28.861717	0.1	11.677700
28.863383	0.1	11.840668
28.865050	0.1	11.994806
28.866717	0.1	12.138584
28.868383	0.1	12.270520
28.870050	0.1	12.390083
28.871717	0.1	12.496929
28.873383	0.1	12.590894
28.875050	0.1	12.672581
28.876717	0.1	12.742127
28.878383	0.1	12.798016
28.880050	0.1	12.837988
28.881717	0.1	12.860433
28.883383	0.1	12.864680
28.885050	0.1	12.850710
28.886717	0.1	12.818696
28.888383	0.1	12.768502
28.890050	0.1	12.700018
28.891717	0.1	12.613977
28.893383	0.1	12.511513
28.895050	0.1	12.393566
28.896717	0.1	12.261067
28.898383	0.1	12.114504
28.900050	0.1	11.953553
28.901717	0.1	11.778180
28.903383	0.1	11.589383
28.905050	0.1	11.388320
28.906717	0.1	11.175736
28.908383	0.1	10.952679
28.910050	0.1	10.720533
28.911717	0.1	10.480238
28.913383	0.1	10.232236
28.915050	0.1	9.977715
28.916717	0.1	9.719525
28.918383	0.1	9.461334
28.920050	0.1	9.205453
28.921717	0.1	8.951356
28.923383	0.1	8.696932
28.925050	0.1	8.440577
28.926717	0.1	8.182330
28.928383	0.1	7.924549
28.930050	0.1	7.670787
28.931717	0.1	7.423144
28.933383	0.1	7.181810
28.935050	0.1	6.947396
28.936717	0.1	6.721704
28.938383	0.1	6.505894
28.940050	0.1	6.299326
28.941717	0.1	6.100507
28.943383	0.1	5.908310
28.945050	0.1	5.722139
28.946717	0.1	5.541765
28.948383	0.1	5.367519
28.950050	0.1	5.200156
28.951717	0.1	5.040541
28.953383	0.1	4.889960
28.955050	0.1	4.749880
28.956717	0.1	4.620962
28.958383	0.1	4.502521
[truncated: 249,565 more chars]
