# Supplementary material for: Fade into you: genetic control of pigmentation patterns in red-flesh apple (Malus domestica)
Source: Front Plant Sci. 2025 Jan 13;15:1462545. doi: 10.3389/fpls.2024.1462545 (PMC11770013; doi:10.3389/fpls.2024.1462545)
Supplement: Supplementary file 4 [file DataSheet1.zip › CB C1UV_VIS_2/CB C1UV_VIS_2.txt]

URL	chrom://thermo-pfav3ojr/ChromeleonLocal/Instrument Data/Vanquish_MS/Dimitri/VALEMA/Pierre/Echantillons 03-04-24.seq/648.smp/UV_VIS_2.channel/UV_VIS_2.chm
Channel	UV_VIS_2

Injection Information:
Data Vault	ChromeleonLocal
Sequence	Echantillons 03-04-24
Name	CB C1
Number	2
Position	B:A2
Comment	colonne SB-AQ MeOH+5%AA
Processing Method	Quantitative
Instrument Method	VALEMA test separation GRAQ 4
Type	Unknown
Status	Finished
Inject Time	4/3/2024 6:08:26 PM +02:00
Volume (µl)	10.0000
Dilution Factor	1.0000
Weight	1.0000

Chromatogram Data Information:
Time Min. (min)	0.001717
Time Max. (min)	47.000050
Data Points	28200
Detector	UV
Generating Data System	Chromeleon 7.3.2.10759
Exporting Data System	Chromeleon 7.3.2.0
Operator	Instrument Controller
Signal Quantity	Absorbance
Signal Unit	mAU
Signal Min.	-3.634836
Signal Max.	1,300.502970
Channel	UV_VIS_2
Driver Name	VDAD.dll
Channel Type	Evaluation
Min. Step (s)	0.1
Max. Step (s)	0.1
Average Step (s)	0.1

Signal Parameter Information:
Signal Info	WVL:312 nm

Chromatogram Data:
Time (min)	Step (s)	Value (mAU)
0.001717	n.a.	0.000000
0.003383	0.1	0.000116
0.005050	0.1	0.000680
0.006717	0.1	0.001807
0.008383	0.1	0.003041
0.010050	0.1	0.004042
0.011717	0.1	0.005192
0.013383	0.1	0.006845
0.015050	0.1	0.008638
0.016717	0.1	0.009621
0.018383	0.1	0.008792
0.020050	0.1	0.005886
0.021717	0.1	0.001914
0.023383	0.1	-0.001332
0.025050	0.1	-0.002743
0.026717	0.1	-0.002575
0.028383	0.1	-0.001704
0.030050	0.1	-0.001159
0.031717	0.1	-0.001327
0.033383	0.1	-0.001006
0.035050	0.1	0.001010
0.036717	0.1	0.004321
0.038383	0.1	0.008158
0.040050	0.1	0.012121
0.041717	0.1	0.015097
0.043383	0.1	0.015120
0.045050	0.1	0.011083
0.046717	0.1	0.004163
0.048383	0.1	-0.003441
0.050050	0.1	-0.010459
0.051717	0.1	-0.016293
0.053383	0.1	-0.020047
0.055050	0.1	-0.021188
0.056717	0.1	-0.020443
0.058383	0.1	-0.019027
0.060050	0.1	-0.017728
0.061717	0.1	-0.017174
0.063383	0.1	-0.017844
0.065050	0.1	-0.019604
0.066717	0.1	-0.021663
0.068383	0.1	-0.022901
0.070050	0.1	-0.022231
0.071717	0.1	-0.018990
0.073383	0.1	-0.013439
0.075050	0.1	-0.006859
0.076717	0.1	-0.001099
0.078383	0.1	0.001709
0.080050	0.1	-0.000149
0.081717	0.1	-0.006617
0.083383	0.1	-0.015544
0.085050	0.1	-0.023842
0.086717	0.1	-0.028913
0.088383	0.1	-0.029858
0.090050	0.1	-0.027716
0.091717	0.1	-0.024247
0.093383	0.1	-0.020554
0.095050	0.1	-0.017011
0.096717	0.1	-0.014091
0.098383	0.1	-0.012140
0.100050	0.1	-0.010552
0.101717	0.1	-0.008205
0.103383	0.1	-0.005029
0.105050	0.1	-0.002570
0.106717	0.1	-0.002366
0.108383	0.1	-0.003977
0.110050	0.1	-0.005476
0.111717	0.1	-0.005616
0.113383	0.1	-0.004550
0.115050	0.1	-0.002785
0.116717	0.1	-0.000233
0.118383	0.1	0.003502
0.120050	0.1	0.007497
0.121717	0.1	0.009439
0.123383	0.1	0.007991
0.125050	0.1	0.003860
0.126717	0.1	-0.001504
0.128383	0.1	-0.006664
0.130050	0.1	-0.010226
0.131717	0.1	-0.011325
0.133383	0.1	-0.010137
0.135050	0.1	-0.007725
0.136717	0.1	-0.005215
0.138383	0.1	-0.003148
0.140050	0.1	-0.001639
0.141717	0.1	-0.000484
0.143383	0.1	0.000759
0.145050	0.1	0.002235
0.146717	0.1	0.003572
0.148383	0.1	0.004242
0.150050	0.1	0.004075
0.151717	0.1	0.003488
0.153383	0.1	0.002752
0.155050	0.1	0.001229
0.156717	0.1	-0.001895
0.158383	0.1	-0.006445
0.160050	0.1	-0.011311
0.161717	0.1	-0.015344
0.163383	0.1	-0.017942
0.165050	0.1	-0.019278
0.166717	0.1	-0.019944
0.168383	0.1	-0.020480
0.170050	0.1	-0.021025
0.171717	0.1	-0.021080
0.173383	0.1	-0.020280
0.175050	0.1	-0.019288
0.176717	0.1	-0.018897
0.178383	0.1	-0.018817
0.180050	0.1	-0.018184
0.181717	0.1	-0.016647
0.183383	0.1	-0.014505
0.185050	0.1	-0.012461
0.186717	0.1	-0.011190
0.188383	0.1	-0.010664
0.190050	0.1	-0.010091
0.191717	0.1	-0.008554
0.193383	0.1	-0.005974
0.195050	0.1	-0.003888
0.196717	0.1	-0.004191
0.198383	0.1	-0.006920
0.200050	0.1	-0.010715
0.201717	0.1	-0.014398
0.203383	0.1	-0.017053
0.205050	0.1	-0.017830
0.206717	0.1	-0.016619
0.208383	0.1	-0.014412
0.210050	0.1	-0.012671
0.211717	0.1	-0.012415
0.213383	0.1	-0.013737
0.215050	0.1	-0.015800
0.216717	0.1	-0.017248
0.218383	0.1	-0.017220
0.220050	0.1	-0.016438
0.221717	0.1	-0.016443
0.223383	0.1	-0.017597
0.225050	0.1	-0.019060
0.226717	0.1	-0.020084
0.228383	0.1	-0.020252
0.230050	0.1	-0.019521
0.231717	0.1	-0.018338
0.233383	0.1	-0.017001
0.235050	0.1	-0.015777
0.236717	0.1	-0.015297
0.238383	0.1	-0.015828
0.240050	0.1	-0.017104
0.241717	0.1	-0.018640
0.243383	0.1	-0.019833
0.245050	0.1	-0.020238
0.246717	0.1	-0.019493
0.248383	0.1	-0.017136
0.250050	0.1	-0.013141
0.251717	0.1	-0.008270
0.253383	0.1	-0.003926
0.255050	0.1	-0.001658
0.256717	0.1	-0.002449
0.258383	0.1	-0.005737
0.260050	0.1	-0.009378
0.261717	0.1	-0.011218
0.263383	0.1	-0.010296
0.265050	0.1	-0.007087
0.266717	0.1	-0.002952
0.268383	0.1	0.001155
0.270050	0.1	0.004927
0.271717	0.1	0.007604
0.273383	0.1	0.007884
0.275050	0.1	0.005458
0.276717	0.1	0.001858
0.278383	0.1	-0.001141
0.280050	0.1	-0.003306
0.281717	0.1	-0.005169
0.283383	0.1	-0.006505
0.285050	0.1	-0.006333
0.286717	0.1	-0.004186
0.288383	0.1	-0.001737
0.290050	0.1	-0.002165
0.291717	0.1	-0.006789
0.293383	0.1	-0.013262
0.295050	0.1	-0.017672
0.296717	0.1	-0.017639
0.298383	0.1	-0.013616
0.300050	0.1	-0.008368
0.301717	0.1	-0.004815
0.303383	0.1	-0.003865
0.305050	0.1	-0.004647
0.306717	0.1	-0.006151
0.308383	0.1	-0.008242
0.310050	0.1	-0.011260
0.311717	0.1	-0.014999
0.313383	0.1	-0.018254
0.315050	0.1	-0.019819
0.316717	0.1	-0.019716
0.318383	0.1	-0.019232
0.320050	0.1	-0.019548
0.321717	0.1	-0.020443
0.323383	0.1	-0.020480
0.325050	0.1	-0.018477
0.326717	0.1	-0.014710
0.328383	0.1	-0.010659
0.330050	0.1	-0.007860
0.331717	0.1	-0.007311
0.333383	0.1	-0.008894
0.335050	0.1	-0.011101
0.336717	0.1	-0.012852
0.338383	0.1	-0.014575
0.340050	0.1	-0.016433
0.341717	0.1	-0.017704
0.343383	0.1	-0.018287
0.345050	0.1	-0.018794
0.346717	0.1	-0.019576
0.348383	0.1	-0.020913
0.350050	0.1	-0.023097
0.351717	0.1	-0.025663
0.353383	0.1	-0.027483
0.355050	0.1	-0.027739
0.356717	0.1	-0.026599
0.358383	0.1	-0.024769
0.360050	0.1	-0.022161
0.361717	0.1	-0.017751
0.363383	0.1	-0.011371
0.365050	0.1	-0.005006
0.366717	0.1	-0.001499
0.368383	0.1	-0.001565
0.370050	0.1	-0.003283
0.371717	0.1	-0.004983
0.373383	0.1	-0.006743
0.375050	0.1	-0.008480
0.376717	0.1	-0.008894
0.378383	0.1	-0.007562
0.380050	0.1	-0.006217
0.381717	0.1	-0.006733
0.383383	0.1	-0.009313
0.385050	0.1	-0.012768
0.386717	0.1	-0.015758
0.388383	0.1	-0.017909
0.390050	0.1	-0.019632
0.391717	0.1	-0.020815
0.393383	0.1	-0.020750
0.395050	0.1	-0.018771
0.396717	0.1	-0.014678
0.398383	0.1	-0.008745
0.400050	0.1	-0.001676
0.401717	0.1	0.005201
0.403383	0.1	0.010077
0.405050	0.1	0.011465
0.406717	0.1	0.008917
0.408383	0.1	0.003362
0.410050	0.1	-0.002855
0.411717	0.1	-0.006971
0.413383	0.1	-0.007725
0.415050	0.1	-0.006147
0.416717	0.1	-0.004433
0.418383	0.1	-0.004070
0.420050	0.1	-0.004908
0.421717	0.1	-0.006007
0.423383	0.1	-0.006780
0.425050	0.1	-0.007269
0.426717	0.1	-0.007427
0.428383	0.1	-0.006491
0.430050	0.1	-0.003744
0.431717	0.1	0.000317
0.433383	0.1	0.003991
0.435050	0.1	0.005481
0.436717	0.1	0.004694
0.438383	0.1	0.003516
0.440050	0.1	0.003311
0.441717	0.1	0.003548
0.443383	0.1	0.003120
0.445050	0.1	0.001616
0.446717	0.1	-0.000237
0.448383	0.1	-0.001295
0.450050	0.1	-0.001369
0.451717	0.1	-0.001360
0.453383	0.1	-0.002016
0.455050	0.1	-0.002994
0.456717	0.1	-0.003478
0.458383	0.1	-0.003288
0.460050	0.1	-0.002813
0.461717	0.1	-0.002049
0.463383	0.1	-0.000829
0.465050	0.1	-0.000242
0.466717	0.1	-0.001877
0.468383	0.1	-0.005681
0.470050	0.1	-0.010044
0.471717	0.1	-0.013704
0.473383	0.1	-0.016484
0.475050	0.1	-0.018496
0.476717	0.1	-0.019534
0.478383	0.1	-0.019176
0.480050	0.1	-0.016871
0.481717	0.1	-0.012848
0.483383	0.1	-0.008629
0.485050	0.1	-0.005616
0.486717	0.1	-0.004256
0.488383	0.1	-0.004573
0.490050	0.1	-0.006021
0.491717	0.1	-0.007544
0.493383	0.1	-0.008452
0.495050	0.1	-0.008750
0.496717	0.1	-0.008717
0.498383	0.1	-0.008247
0.500050	0.1	-0.006366
0.501717	0.1	-0.002282
0.503383	0.1	0.002771
0.505050	0.1	0.005774
0.506717	0.1	0.004787
0.508383	0.1	0.000908
0.510050	0.1	-0.003176
0.511717	0.1	-0.006026
0.513383	0.1	-0.008307
0.515050	0.1	-0.011115
0.516717	0.1	-0.014482
0.518383	0.1	-0.017653
0.520050	0.1	-0.020019
0.521717	0.1	-0.021420
0.523383	0.1	-0.021863
0.525050	0.1	-0.021374
0.526717	0.1	-0.020391
0.528383	0.1	-0.019665
0.530050	0.1	-0.019595
0.531717	0.1	-0.020401
0.533383	0.1	-0.022431
0.535050	0.1	-0.025202
0.536717	0.1	-0.027223
0.538383	0.1	-0.027562
0.540050	0.1	-0.026408
0.541717	0.1	-0.024275
0.543383	0.1	-0.021742
0.545050	0.1	-0.019437
0.546717	0.1	-0.017765
0.548383	0.1	-0.016969
0.550050	0.1	-0.017183
0.551717	0.1	-0.017821
0.553383	0.1	-0.017821
0.555050	0.1	-0.017080
0.556717	0.1	-0.016806
0.558383	0.1	-0.018189
0.560050	0.1	-0.021071
0.561717	0.1	-0.023614
0.563383	0.1	-0.024028
0.565050	0.1	-0.022799
0.566717	0.1	-0.021886
0.568383	0.1	-0.021830
0.570050	0.1	-0.021397
0.571717	0.1	-0.020075
0.573383	0.1	-0.019046
0.575050	0.1	-0.019437
0.576717	0.1	-0.021011
0.578383	0.1	-0.022878
0.580050	0.1	-0.024410
0.581717	0.1	-0.025537
0.583383	0.1	-0.026780
0.585050	0.1	-0.028601
0.586717	0.1	-0.030715
0.588383	0.1	-0.032587
0.590050	0.1	-0.033895
0.591717	0.1	-0.034315
0.593383	0.1	-0.033630
0.595050	0.1	-0.031865
0.596717	0.1	-0.029495
0.598383	0.1	-0.027744
0.600050	0.1	-0.027679
0.601717	0.1	-0.028876
0.603383	0.1	-0.029812
0.605050	0.1	-0.029271
0.606717	0.1	-0.027069
0.608383	0.1	-0.023651
0.610050	0.1	-0.019427
0.611717	0.1	-0.014743
0.613383	0.1	-0.010356
0.615050	0.1	-0.007264
0.616717	0.1	-0.006133
0.618383	0.1	-0.007460
0.620050	0.1	-0.011213
0.621717	0.1	-0.015837
0.623383	0.1	-0.018924
0.625050	0.1	-0.019628
0.626717	0.1	-0.019437
0.628383	0.1	-0.020252
0.630050	0.1	-0.022920
0.631717	0.1	-0.027120
0.633383	0.1	-0.031176
0.635050	0.1	-0.032745
0.636717	0.1	-0.030342
0.638383	0.1	-0.024233
0.640050	0.1	-0.016680
0.641717	0.1	-0.010859
0.643383	0.1	-0.008713
0.645050	0.1	-0.010072
0.646717	0.1	-0.013509
0.648383	0.1	-0.017653
0.650050	0.1	-0.021453
0.651717	0.1	-0.023805
0.653383	0.1	-0.024051
0.655050	0.1	-0.022640
0.656717	0.1	-0.020284
0.658383	0.1	-0.017337
0.660050	0.1	-0.014240
0.661717	0.1	-0.011781
0.663383	0.1	-0.010887
0.665050	0.1	-0.012014
0.666717	0.1	-0.014715
0.668383	0.1	-0.018063
0.670050	0.1	-0.020987
0.671717	0.1	-0.022431
0.673383	0.1	-0.022287
0.675050	0.1	-0.021914
0.676717	0.1	-0.022887
0.678383	0.1	-0.025309
0.680050	0.1	-0.028210
0.681717	0.1	-0.030715
0.683383	0.1	-0.031912
0.685050	0.1	-0.030589
0.686717	0.1	-0.025928
0.688383	0.1	-0.018356
0.690050	0.1	-0.009998
0.691717	0.1	-0.003953
0.693383	0.1	-0.002333
0.695050	0.1	-0.004810
0.696717	0.1	-0.009229
0.698383	0.1	-0.013062
0.700050	0.1	-0.015222
0.701717	0.1	-0.016973
0.703383	0.1	-0.019870
0.705050	0.1	-0.023609
0.706717	0.1	-0.026561
0.708383	0.1	-0.027353
0.710050	0.1	-0.025798
0.711717	0.1	-0.022640
0.713383	0.1	-0.018617
0.715050	0.1	-0.014119
0.716717	0.1	-0.009979
0.718383	0.1	-0.007674
0.720050	0.1	-0.008214
0.721717	0.1	-0.011194
0.723383	0.1	-0.015106
0.725050	0.1	-0.018375
0.726717	0.1	-0.020331
0.728383	0.1	-0.020987
0.730050	0.1	-0.020387
0.731717	0.1	-0.018948
0.733383	0.1	-0.017569
0.735050	0.1	-0.016703
0.736717	0.1	-0.016200
0.738383	0.1	-0.016149
0.740050	0.1	-0.017164
0.741717	0.1	-0.019320
0.743383	0.1	-0.021453
0.745050	0.1	-0.022072
0.746717	0.1	-0.020643
0.748383	0.1	-0.017714
0.750050	0.1	-0.014296
0.751717	0.1	-0.011511
0.753383	0.1	-0.010673
0.755050	0.1	-0.013122
0.756717	0.1	-0.019064
0.758383	0.1	-0.026370
0.760050	0.1	-0.031642
0.761717	0.1	-0.032717
0.763383	0.1	-0.029788
0.765050	0.1	-0.024717
0.766717	0.1	-0.020028
0.768383	0.1	-0.018007
0.770050	0.1	-0.019516
0.771717	0.1	-0.023292
0.773383	0.1	-0.026817
0.775050	0.1	-0.028261
0.776717	0.1	-0.027521
0.778383	0.1	-0.025197
0.780050	0.1	-0.021635
0.781717	0.1	-0.017812
0.783383	0.1	-0.015674
0.785050	0.1	-0.016196
0.786717	0.1	-0.018291
0.788383	0.1	-0.020638
0.790050	0.1	-0.023283
0.791717	0.1	-0.026622
0.793383	0.1	-0.030021
0.795050	0.1	-0.031879
0.796717	0.1	-0.030803
0.798383	0.1	-0.027204
0.800050	0.1	-0.023623
0.801717	0.1	-0.022943
0.803383	0.1	-0.026375
0.805050	0.1	-0.032489
0.806717	0.1	-0.038119
0.808383	0.1	-0.041053
0.810050	0.1	-0.041546
0.811717	0.1	-0.041164
0.813383	0.1	-0.040699
0.815050	0.1	-0.039558
0.816717	0.1	-0.037011
0.818383	0.1	-0.033062
0.820050	0.1	-0.028317
0.821717	0.1	-0.023893
0.823383	0.1	-0.020964
0.825050	0.1	-0.019823
0.826717	0.1	-0.019693
0.828383	0.1	-0.019777
0.830050	0.1	-0.020056
0.831717	0.1	-0.020568
0.833383	0.1	-0.021136
0.835050	0.1	-0.022342
0.836717	0.1	-0.025318
0.838383	0.1	-0.030026
0.840050	0.1	-0.034967
0.841717	0.1	-0.038273
0.843383	0.1	-0.038859
0.845050	0.1	-0.037020
0.846717	0.1	-0.034105
0.848383	0.1	-0.031982
0.850050	0.1	-0.032205
0.851717	0.1	-0.034953
0.853383	0.1	-0.038948
0.855050	0.1	-0.042655
0.856717	0.1	-0.045239
0.858383	0.1	-0.046026
0.860050	0.1	-0.044252
0.861717	0.1	-0.040210
0.863383	0.1	-0.035446
0.865050	0.1	-0.031497
0.866717	0.1	-0.029244
0.868383	0.1	-0.029015
0.870050	0.1	-0.030152
0.871717	0.1	-0.031102
0.873383	0.1	-0.031064
0.875050	0.1	-0.030617
0.876717	0.1	-0.030473
0.878383	0.1	-0.030831
0.880050	0.1	-0.031423
0.881717	0.1	-0.031958
0.883383	0.1	-0.032508
0.885050	0.1	-0.033062
0.886717	0.1	-0.033467
0.888383	0.1	-0.033579
0.890050	0.1	-0.032950
0.891717	0.1	-0.031320
0.893383	0.1	-0.029393
0.895050	0.1	-0.028438
0.896717	0.1	-0.029253
0.898383	0.1	-0.031698
0.900050	0.1	-0.034831
0.901717	0.1	-0.037290
0.903383	0.1	-0.038058
0.905050	0.1	-0.037239
0.906717	0.1	-0.035362
0.908383	0.1	-0.032065
0.910050	0.1	-0.026678
0.911717	0.1	-0.019749
0.913383	0.1	-0.012666
0.915050	0.1	-0.007041
0.916717	0.1	-0.004820
0.918383	0.1	-0.006948
0.920050	0.1	-0.011902
0.921717	0.1	-0.016973
0.923383	0.1	-0.020592
0.925050	0.1	-0.023013
0.926717	0.1	-0.025355
0.928383	0.1	-0.028419
0.930050	0.1	-0.031814
0.931717	0.1	-0.034170
0.933383	0.1	-0.034454
0.935050	0.1	-0.032857
0.936717	0.1	-0.030403
0.938383	0.1	-0.028200
0.940050	0.1	-0.026808
0.941717	0.1	-0.026235
0.943383	0.1	-0.026170
0.945050	0.1	-0.026152
0.946717	0.1	-0.025989
0.948383	0.1	-0.025905
0.950050	0.1	-0.026561
0.951717	0.1	-0.029006
0.953383	0.1	-0.033812
0.955050	0.1	-0.040485
0.956717	0.1	-0.047903
0.958383	0.1	-0.054701
0.960050	0.1	-0.059176
0.961717	0.1	-0.059819
0.963383	0.1	-0.056471
0.965050	0.1	-0.050506
0.966717	0.1	-0.043958
0.968383	0.1	-0.038631
0.970050	0.1	-0.035441
0.971717	0.1	-0.033798
0.973383	0.1	-0.032014
0.975050	0.1	-0.029006
0.976717	0.1	-0.025597
0.978383	0.1	-0.023446
0.980050	0.1	-0.023120
0.981717	0.1	-0.023711
0.983383	0.1	-0.024182
0.985050	0.1	-0.024494
0.986717	0.1	-0.025094
0.988383	0.1	-0.025867
0.990050	0.1	-0.026305
0.991717	0.1	-0.026226
0.993383	0.1	-0.026082
0.995050	0.1	-0.026822
0.996717	0.1	-0.028806
0.998383	0.1	-0.031143
1.000050	0.1	-0.032666
1.001717	0.1	-0.032908
1.003383	0.1	-0.032187
1.005050	0.1	-0.031241
1.006717	0.1	-0.030682
1.008383	0.1	-0.030659
1.010050	0.1	-0.030799
1.011717	0.1	-0.030445
1.013383	0.1	-0.029462
1.015050	0.1	-0.028545
1.016717	0.1	-0.028587
1.018383	0.1	-0.029942
1.020050	0.1	-0.032140
1.021717	0.1	-0.034068
1.023383	0.1	-0.034594
1.025050	0.1	-0.033597
1.026717	0.1	-0.032242
1.028383	0.1	-0.031884
1.030050	0.1	-0.033206
1.031717	0.1	-0.036382
1.033383	0.1	-0.040783
1.035050	0.1	-0.044764
1.036717	0.1	-0.046436
1.038383	0.1	-0.044685
1.040050	0.1	-0.039865
1.041717	0.1	-0.033830
1.043383	0.1	-0.028941
1.045050	0.1	-0.027022
1.046717	0.1	-0.029020
1.048383	0.1	-0.034552
1.050050	0.1	-0.041402
1.051717	0.1	-0.046152
1.053383	0.1	-0.046482
1.055050	0.1	-0.043078
1.056717	0.1	-0.038813
1.058383	0.1	-0.036103
1.060050	0.1	-0.035805
1.061717	0.1	-0.037444
1.063383	0.1	-0.039525
1.065050	0.1	-0.040843
1.066717	0.1	-0.041542
1.068383	0.1	-0.042049
1.070050	0.1	-0.042147
1.071717	0.1	-0.041611
1.073383	0.1	-0.040811
1.075050	0.1	-0.040317
1.076717	0.1	-0.040145
1.078383	0.1	-0.040210
1.080050	0.1	-0.040899
1.081717	0.1	-0.041891
1.083383	0.1	-0.041835
1.085050	0.1	-0.039968
1.086717	0.1	-0.037067
1.088383	0.1	-0.034678
1.090050	0.1	-0.033840
1.091717	0.1	-0.034622
1.093383	0.1	-0.036485
1.095050	0.1	-0.038669
1.096717	0.1	-0.040312
1.098383	0.1	-0.040643
1.100050	0.1	-0.039763
1.101717	0.1	-0.038589
1.103383	0.1	-0.037923
1.105050	0.1	-0.038291
1.106717	0.1	-0.039726
1.108383	0.1	-0.040964
1.110050	0.1	-0.040494
1.111717	0.1	-0.038627
1.113383	0.1	-0.037020
1.115050	0.1	-0.036345
1.116717	0.1	-0.035930
1.118383	0.1	-0.035269
1.120050	0.1	-0.034645
1.121717	0.1	-0.034613
1.123383	0.1	-0.035414
1.125050	0.1	-0.036773
1.126717	0.1	-0.038333
1.128383	0.1	-0.039986
1.130050	0.1	-0.041709
1.131717	0.1	-0.043805
1.133383	0.1	-0.046464
1.135050	0.1	-0.048843
1.136717	0.1	-0.049882
1.138383	0.1	-0.049742
1.140050	0.1	-0.048946
1.141717	0.1	-0.047120
1.143383	0.1	-0.044047
1.145050	0.1	-0.041053
1.146717	0.1	-0.040005
1.148383	0.1	-0.041206
1.150050	0.1	-0.043274
1.151717	0.1	-0.044564
1.153383	0.1	-0.044154
1.155050	0.1	-0.042128
1.156717	0.1	-0.039241
1.158383	0.1	-0.036536
1.160050	0.1	-0.035153
1.161717	0.1	-0.035721
1.163383	0.1	-0.037928
1.165050	0.1	-0.041104
1.166717	0.1	-0.044466
1.168383	0.1	-0.047116
1.170050	0.1	-0.048829
1.171717	0.1	-0.050128
1.173383	0.1	-0.051167
1.175050	0.1	-0.051283
1.176717	0.1	-0.049789
1.178383	0.1	-0.046361
1.180050	0.1	-0.040946
1.181717	0.1	-0.033667
1.183383	0.1	-0.025071
1.185050	0.1	-0.016415
1.186717	0.1	-0.009108
1.188383	0.1	-0.003646
1.190050	0.1	0.000163
1.191717	0.1	0.002165
1.193383	0.1	0.001891
1.195050	0.1	-0.000610
1.196717	0.1	-0.004922
1.198383	0.1	-0.010631
1.200050	0.1	-0.016745
1.201717	0.1	-0.021602
1.203383	0.1	-0.024247
1.205050	0.1	-0.025663
1.206717	0.1	-0.027656
1.208383	0.1	-0.030692
1.210050	0.1	-0.033784
1.211717	0.1	-0.035726
1.213383	0.1	-0.035679
1.215050	0.1	-0.033127
1.216717	0.1	-0.028191
1.218383	0.1	-0.022440
1.220050	0.1	-0.018729
1.221717	0.1	-0.018813
1.223383	0.1	-0.021867
1.225050	0.1	-0.025826
1.226717	0.1	-0.028955
1.228383	0.1	-0.029891
1.230050	0.1	-0.028014
1.231717	0.1	-0.024028
1.233383	0.1	-0.019609
1.235050	0.1	-0.016456
1.236717	0.1	-0.015702
1.238383	0.1	-0.017565
1.240050	0.1	-0.020750
1.241717	0.1	-0.022766
1.243383	0.1	-0.021947
1.245050	0.1	-0.019073
1.246717	0.1	-0.016443
1.248383	0.1	-0.015353
1.250050	0.1	-0.015134
1.251717	0.1	-0.014394
1.253383	0.1	-0.012964
1.255050	0.1	-0.012368
1.256717	0.1	-0.014119
1.258383	0.1	-0.018207
1.260050	0.1	-0.023441
1.261717	0.1	-0.028294
1.263383	0.1	-0.031372
1.265050	0.1	-0.031693
1.266717	0.1	-0.029202
1.268383	0.1	-0.025211
1.270050	0.1	-0.021439
1.271717	0.1	-0.018687
1.273383	0.1	-0.017197
1.275050	0.1	-0.017220
1.276717	0.1	-0.018678
1.278383	0.1	-0.021206
1.280050	0.1	-0.024457
1.281717	0.1	-0.028098
1.283383	0.1	-0.032010
1.285050	0.1	-0.036261
1.286717	0.1	-0.040545
1.288383	0.1	-0.043795
1.290050	0.1	-0.045104
1.291717	0.1	-0.044419
1.293383	0.1	-0.042161
1.295050	0.1	-0.038855
1.296717	0.1	-0.035353
1.298383	0.1	-0.032624
1.300050	0.1	-0.030962
1.301717	0.1	-0.029849
1.303383	0.1	-0.028852
1.305050	0.1	-0.028363
1.306717	0.1	-0.029169
1.308383	0.1	-0.031521
1.310050	0.1	-0.035148
1.311717	0.1	-0.039702
1.313383	0.1	-0.044494
1.315050	0.1	-0.048564
1.316717	0.1	-0.051386
1.318383	0.1	-0.052620
1.320050	0.1	-0.051484
1.321717	0.1	-0.046873
1.323383	0.1	-0.038017
1.325050	0.1	-0.024890
1.326717	0.1	-0.008279
1.328383	0.1	0.010603
1.330050	0.1	0.030398
1.331717	0.1	0.049607
1.333383	0.1	0.066794
1.335050	0.1	0.081384
1.336717	0.1	0.093956
1.338383	0.1	0.105109
1.340050	0.1	0.114241
1.341717	0.1	0.119978
1.343383	0.1	0.121794
1.345050	0.1	0.120816
1.346717	0.1	0.118529
1.348383	0.1	0.115517
1.350050	0.1	0.111749
1.351717	0.1	0.106627
1.353383	0.1	0.098869
1.355050	0.1	0.088005
1.356717	0.1	0.075051
1.358383	0.1	0.061332
1.360050	0.1	0.047833
1.361717	0.1	0.035553
1.363383	0.1	0.025239
1.365050	0.1	0.017066
1.366717	0.1	0.011069
1.368383	0.1	0.006808
1.370050	0.1	0.002962
1.371717	0.1	-0.001816
1.373383	0.1	-0.007907
1.375050	0.1	-0.014571
1.376717	0.1	-0.020377
1.378383	0.1	-0.024182
1.380050	0.1	-0.026482
1.381717	0.1	-0.029365
1.383383	0.1	-0.034566
1.385050	0.1	-0.042184
1.386717	0.1	-0.050557
1.388383	0.1	-0.057002
1.390050	0.1	-0.059879
1.391717	0.1	-0.060084
1.393383	0.1	-0.059935
1.395050	0.1	-0.061123
1.396717	0.1	-0.064191
1.398383	0.1	-0.069332
1.400050	0.1	-0.075754
1.401717	0.1	-0.081295
1.403383	0.1	-0.084336
1.405050	0.1	-0.085239
1.406717	0.1	-0.085486
1.408383	0.1	-0.086077
1.410050	0.1	-0.086436
1.411717	0.1	-0.084899
1.413383	0.1	-0.080350
1.415050	0.1	-0.073155
1.416717	0.1	-0.065444
1.418383	0.1	-0.060149
1.420050	0.1	-0.058650
1.421717	0.1	-0.059451
1.423383	0.1	-0.059237
1.425050	0.1	-0.055381
1.426717	0.1	-0.047595
1.428383	0.1	-0.037421
1.430050	0.1	-0.026906
1.431717	0.1	-0.017555
1.433383	0.1	-0.009430
1.435050	0.1	-0.001304
1.436717	0.1	0.007795
1.438383	0.1	0.017742
1.440050	0.1	0.028550
1.441717	0.1	0.041062
1.443383	0.1	0.055446
1.445050	0.1	0.070101
1.446717	0.1	0.082958
1.448383	0.1	0.093672
1.450050	0.1	0.103968
1.451717	0.1	0.115987
1.453383	0.1	0.130474
1.455050	0.1	0.146511
1.456717	0.1	0.162488
1.458383	0.1	0.177086
1.460050	0.1	0.189957
1.461717	0.1	0.201566
1.463383	0.1	0.212113
1.465050	0.1	0.221678
1.466717	0.1	0.231266
1.468383	0.1	0.242000
1.470050	0.1	0.253380
1.471717	0.1	0.263625
1.473383	0.1	0.271699
1.475050	0.1	0.278130
1.476717	0.1	0.284435
1.478383	0.1	0.292002
1.480050	0.1	0.300808
1.481717	0.1	0.309641
1.483383	0.1	0.317739
1.485050	0.1	0.325432
1.486717	0.1	0.333041
1.488383	0.1	0.339742
1.490050	0.1	0.344692
1.491717	0.1	0.348855
1.493383	0.1	0.354019
1.495050	0.1	0.360361
1.496717	0.1	0.366964
1.498383	0.1	0.374112
1.500050	0.1	0.383002
1.501717	0.1	0.393679
1.503383	0.1	0.404948
1.505050	0.1	0.416199
1.506717	0.1	0.427770
1.508383	0.1	0.439794
1.510050	0.1	0.451929
1.511717	0.1	0.463771
1.513383	0.1	0.475361
1.515050	0.1	0.487259
1.516717	0.1	0.500157
1.518383	0.1	0.514789
1.520050	0.1	0.531520
1.521717	0.1	0.549788
1.523383	0.1	0.568461
1.525050	0.1	0.586417
1.526717	0.1	0.602826
1.528383	0.1	0.617369
1.530050	0.1	0.630417
1.531717	0.1	0.642985
1.533383	0.1	0.656080
1.535050	0.1	0.669826
1.536717	0.1	0.683344
1.538383	0.1	0.695521
1.540050	0.1	0.705989
1.541717	0.1	0.715200
1.543383	0.1	0.723731
1.545050	0.1	0.731857
1.546717	0.1	0.739791
1.548383	0.1	0.748262
1.550050	0.1	0.758022
1.551717	0.1	0.768350
1.553383	0.1	0.777598
1.555050	0.1	0.785114
1.556717	0.1	0.791675
1.558383	0.1	0.798949
1.560050	0.1	0.808495
1.561717	0.1	0.820621
1.563383	0.1	0.834507
1.565050	0.1	0.849273
1.566717	0.1	0.864598
1.568383	0.1	0.880286
1.570050	0.1	0.896160
1.571717	0.1	0.913125
1.573383	0.1	0.932752
1.575050	0.1	0.955071
1.576717	0.1	0.978461
1.578383	0.1	1.001614
1.580050	0.1	1.024627
1.581717	0.1	1.048129
1.583383	0.1	1.071324
1.585050	0.1	1.092111
1.586717	0.1	1.109121
1.588383	0.1	1.122225
1.590050	0.1	1.131459
1.591717	0.1	1.136721
1.593383	0.1	1.138332
1.595050	0.1	1.137075
1.596717	0.1	1.133718
1.598383	0.1	1.128973
1.600050	0.1	1.123887
1.601717	0.1	1.120074
1.603383	0.1	1.119720
1.605050	0.1	1.126211
1.606717	0.1	1.145056
1.608383	0.1	1.183720
1.610050	0.1	1.250687
1.611717	0.1	1.353477
1.613383	0.1	1.495830
1.615050	0.1	1.677261
1.616717	0.1	1.895102
1.618383	0.1	2.145395
1.620050	0.1	2.422202
1.621717	0.1	2.717371
1.623383	0.1	3.021304
1.625050	0.1	3.324482
1.626717	0.1	3.618421
1.628383	0.1	3.895857
1.630050	0.1	4.152069
1.631717	0.1	4.385491
1.633383	0.1	4.595532
1.635050	0.1	4.781466
1.636717	0.1	4.944201
1.638383	0.1	5.087391
1.640050	0.1	5.216026
1.641717	0.1	5.333861
1.643383	0.1	5.441844
1.645050	0.1	5.539167
1.646717	0.1	5.625430
1.648383	0.1	5.701496
1.650050	0.1	5.768673
1.651717	0.1	5.827299
1.653383	0.1	5.875994
1.655050	0.1	5.912567
1.656717	0.1	5.935295
1.658383	0.1	5.943407
1.660050	0.1	5.937214
1.661717	0.1	5.917712
1.663383	0.1	5.886033
1.665050	0.1	5.843742
1.666717	0.1	5.792780
1.668383	0.1	5.734558
1.670050	0.1	5.669910
1.671717	0.1	5.599004
1.673383	0.1	5.520745
1.675050	0.1	5.433736
1.676717	0.1	5.337792
1.678383	0.1	5.234168
1.680050	0.1	5.124933
1.681717	0.1	5.011931
1.683383	0.1	4.896163
1.685050	0.1	4.778169
1.686717	0.1	4.658038
1.688383	0.1	4.535248
1.690050	0.1	4.409254
1.691717	0.1	4.279735
1.693383	0.1	4.146365
1.695050	0.1	4.009707
1.696717	0.1	3.871848
1.698383	0.1	3.735186
1.700050	0.1	3.601341
1.701717	0.1	3.471253
1.703383	0.1	3.345534
1.705050	0.1	3.223773
1.706717	0.1	3.104028
1.708383	0.1	2.984363
1.710050	0.1	2.864897
1.711717	0.1	2.747397
1.713383	0.1	2.632583
1.715050	0.1	2.519102
1.716717	0.1	2.405979
1.718383	0.1	2.294718
1.720050	0.1	2.187802
1.721717	0.1	2.086177
1.723383	0.1	1.988756
1.725050	0.1	1.893975
1.726717	0.1	1.801853
1.728383	0.1	1.714388
1.730050	0.1	1.633256
1.731717	0.1	1.557902
1.733383	0.1	1.486237
1.735050	0.1	1.416430
1.736717	0.1	1.348015
1.738383	0.1	1.282631
1.740050	0.1	1.223171
1.741717	0.1	1.170812
1.743383	0.1	1.123496
1.745050	0.1	1.078127
1.746717	0.1	1.032776
1.748383	0.1	0.986969
1.750050	0.1	0.941986
1.751717	0.1	0.900701
1.753383	0.1	0.865175
1.755050	0.1	0.834726
1.756717	0.1	0.807727
1.758383	0.1	0.783564
1.760050	0.1	0.761910
1.761717	0.1	0.742092
1.763383	0.1	0.723917
1.765050	0.1	0.707316
1.766717	0.1	0.691512
1.768383	0.1	0.675456
1.770050	0.1	0.658594
1.771717	0.1	0.641169
1.773383	0.1	0.623828
1.775050	0.1	0.607027
1.776717	0.1	0.591455
1.778383	0.1	0.578035
1.780050	0.1	0.566933
1.781717	0.1	0.557411
1.783383	0.1	0.548684
1.785050	0.1	0.540027
1.786717	0.1	0.531063
1.788383	0.1	0.522453
1.790050	0.1	0.514830
1.791717	0.1	0.506933
1.793383	0.1	0.496381
1.795050	0.1	0.482593
1.796717	0.1	0.467617
1.798383	0.1	0.454080
1.800050	0.1	0.443025
1.801717	0.1	0.434052
1.803383	0.1	0.426769
1.805050	0.1	0.421484
1.806717	0.1	0.418834
1.808383	0.1	0.418662
1.810050	0.1	0.419188
1.811717	0.1	0.418117
1.813383	0.1	0.414317
1.815050	0.1	0.408441
1.816717	0.1	0.402071
1.818383	0.1	0.395877
1.820050	0.1	0.389335
1.821717	0.1	0.383090
1.823383	0.1	0.379682
1.825050	0.1	0.380226
1.826717	0.1	0.382541
1.828383	0.1	0.383649
1.830050	0.1	0.382350
1.831717	0.1	0.379230
1.833383	0.1	0.375505
1.835050	0.1	0.371928
1.836717	0.1	0.368445
1.838383	0.1	0.364501
1.840050	0.1	0.359546
1.841717	0.1	0.353516
1.843383	0.1	0.347230
1.845050	0.1	0.342503
1.846717	0.1	0.341348
1.848383	0.1	0.344515
1.850050	0.1	0.351178
1.851717	0.1	0.359938
1.853383	0.1	0.369423
1.855050	0.1	0.378098
1.856717	0.1	0.384892
1.858383	0.1	0.390983
1.860050	0.1	0.399929
1.861717	0.1	0.414667
1.863383	0.1	0.434862
1.865050	0.1	0.457363
1.866717	0.1	0.478914
1.868383	0.1	0.498295
1.870050	0.1	0.516404
1.871717	0.1	0.535347
1.873383	0.1	0.557778
1.875050	0.1	0.585918
1.876717	0.1	0.619809
1.878383	0.1	0.657057
1.880050	0.1	0.694487
1.881717	0.1	0.729947
1.883383	0.1	0.763205
1.885050	0.1	0.795084
1.886717	0.1	0.826232
1.888383	0.1	0.857087
1.890050	0.1	0.887988
1.891717	0.1	0.918554
1.893383	0.1	0.947569
1.895050	0.1	0.973633
1.896717	0.1	0.995705
1.898383	0.1	1.013069
1.900050	0.1	1.025107
1.901717	0.1	1.031426
1.903383	0.1	1.032534
1.905050	0.1	1.030262
1.906717	0.1	1.026732
1.908383	0.1	1.022471
1.910050	0.1	1.016175
1.911717	0.1	1.006424
1.913383	0.1	0.993116
1.915050	0.1	0.977186
1.916717	0.1	0.959262
1.918383	0.1	0.939211
1.920050	0.1	0.916836
1.921717	0.1	0.892812
1.923383	0.1	0.868984
1.925050	0.1	0.847261
1.926717	0.1	0.828053
1.928383	0.1	0.810116
1.930050	0.1	0.791484
1.931717	0.1	0.770548
1.933383	0.1	0.747414
1.935050	0.1	0.724136
1.936717	0.1	0.702823
1.938383	0.1	0.684294
1.940050	0.1	0.668666
1.941717	0.1	0.656070
1.943383	0.1	0.645891
1.945050	0.1	0.635837
1.946717	0.1	0.623045
1.948383	0.1	0.606738
1.950050	0.1	0.589080
1.951717	0.1	0.573141
1.953383	0.1	0.560386
1.955050	0.1	0.549671
1.956717	0.1	0.538672
1.958383	0.1	0.526523
1.960050	0.1	0.514179
1.961717	0.1	0.502700
1.963383	0.1	0.492609
1.965050	0.1	0.483920
1.966717	0.1	0.475729
1.968383	0.1	0.466546
1.970050	0.1	0.455705
1.971717	0.1	0.443794
1.973383	0.1	0.431375
1.975050	0.1	0.418210
1.976717	0.1	0.404473
1.978383	0.1	0.391840
1.980050	0.1	0.382527
1.981717	0.1	0.377041
1.983383	0.1	0.373619
1.985050	0.1	0.369782
1.986717	0.1	0.364007
1.988383	0.1	0.356059
1.990050	0.1	0.346587
1.991717	0.1	0.336696
1.993383	0.1	0.327239
1.995050	0.1	0.318093
1.996717	0.1	0.308477
1.998383	0.1	0.298051
2.000050	0.1	0.287737
2.001717	0.1	0.279387
2.003383	0.1	0.274433
2.005050	0.1	0.272491
2.006717	0.1	0.271290
2.008383	0.1	0.268454
2.010050	0.1	0.263960
2.011717	0.1	0.259834
2.013383	0.1	0.257315
2.015050	0.1	0.255886
2.016717	0.1	0.254391
2.018383	0.1	0.251797
2.020050	0.1	0.248132
2.021717	0.1	0.244905
2.023383	0.1	0.243862
2.025050	0.1	0.245557
2.026717	0.1	0.248756
2.028383	0.1	0.250391
2.030050	0.1	0.247327
2.031717	0.1	0.239420
2.033383	0.1	0.230176
2.035050	0.1	0.223597
2.036717	0.1	0.220980
2.038383	0.1	0.221105
2.040050	0.1	0.222218
2.041717	0.1	0.223238
2.043383	0.1	0.223755
2.045050	0.1	0.223583
2.046717	0.1	0.222446
2.048383	0.1	0.220165
2.050050	0.1	0.217240
2.051717	0.1	0.215229
2.053383	0.1	0.215662
2.055050	0.1	0.217767
2.056717	0.1	0.218698
2.058383	0.1	0.216672
2.060050	0.1	0.212719
2.061717	0.1	0.209049
2.063383	0.1	0.206861
2.065050	0.1	0.205925
2.066717	0.1	0.205380
2.068383	0.1	0.204104
2.070050	0.1	0.200788
2.071717	0.1	0.194814
2.073383	0.1	0.187280
2.075050	0.1	0.180779
2.076717	0.1	0.177762
2.078383	0.1	0.179126
2.080050	0.1	0.183876
2.081717	0.1	0.189552
2.083383	0.1	0.193496
2.085050	0.1	0.194586
2.086717	0.1	0.193552
2.088383	0.1	0.191140
2.090050	0.1	0.186586
2.091717	0.1	0.179191
2.093383	0.1	0.170306
2.095050	0.1	0.162036
2.096717	0.1	0.155210
2.098383	0.1	0.149878
2.100050	0.1	0.146506
2.101717	0.1	0.145407
2.103383	0.1	0.145813
2.105050	0.1	0.146483
2.106717	0.1	0.146702
2.108383	0.1	0.146315
2.110050	0.1	0.145463
2.111717	0.1	0.144285
2.113383	0.1	0.142762
2.115050	0.1	0.140946
2.116717	0.1	0.138879
2.118383	0.1	0.136504
2.120050	0.1	0.134204
2.121717	0.1	0.133123
2.123383	0.1	0.134399
2.125050	0.1	0.137947
2.126717	0.1	0.142297
2.128383	0.1	0.145924
2.130050	0.1	0.148495
2.131717	0.1	0.150418
2.133383	0.1	0.151889
2.135050	0.1	0.152797
2.136717	0.1	0.153077
2.138383	0.1	0.152863
2.140050	0.1	0.152239
2.141717	0.1	0.151098
2.143383	0.1	0.149612
2.145050	0.1	0.148141
2.146717	0.1	0.146520
2.148383	0.1	0.144099
2.150050	0.1	0.140667
2.151717	0.1	0.137617
2.153383	0.1	0.137356
2.155050	0.1	0.140467
2.156717	0.1	0.144951
2.158383	0.1	0.148779
2.160050	0.1	0.151391
2.161717	0.1	0.152886
2.163383	0.1	0.153417
2.165050	0.1	0.153142
2.166717	0.1	0.152327
2.168383	0.1	0.151917
2.170050	0.1	0.153375
2.171717	0.1	0.157398
2.173383	0.1	0.162791
2.175050	0.1	0.166805
2.176717	0.1	0.167442
2.178383	0.1	0.165519
2.180050	0.1	0.163736
2.181717	0.1	0.163936
2.183383	0.1	0.166050
2.185050	0.1	0.169091
2.186717	0.1	0.172271
2.188383	0.1	0.175028
2.190050	0.1	0.176858
2.191717	0.1	0.177776
2.193383	0.1	0.178949
2.195050	0.1	0.181808
2.196717	0.1	0.185943
2.198383	0.1	0.189305
2.200050	0.1	0.190381
2.201717	0.1	0.188812
2.203383	0.1	0.184793
2.205050	0.1	0.179415
2.206717	0.1	0.174828
2.208383	0.1	0.172951
2.210050	0.1	0.174567
2.211717	0.1	0.179526
2.213383	0.1	0.187131
2.215050	0.1	0.196137
2.216717	0.1	0.204719
2.218383	0.1	0.210968
2.220050	0.1	0.213790
2.221717	0.1	0.213170
2.223383	0.1	0.209520
2.225050	0.1	0.203634
2.226717	0.1	0.197063
2.228383	0.1	0.191424
2.230050	0.1	0.187606
2.231717	0.1	0.185953
2.233383	0.1	0.186763
2.235050	0.1	0.189645
2.236717	0.1	0.193254
2.238383	0.1	0.196681
2.240050	0.1	0.200020
2.241717	0.1	0.203406
2.243383	0.1	0.206591
2.245050	0.1	0.209231
2.246717	0.1	0.211126
2.248383	0.1	0.211955
2.250050	0.1	0.211094
2.251717	0.1	0.208262
2.253383	0.1	0.203843
2.255050	0.1	0.198446
2.256717	0.1	0.192858
2.258383	0.1	0.188290
2.260050	0.1	0.185953
2.261717	0.1	0.186372
2.263383	0.1	0.189180
2.265050	0.1	0.193161
2.266717	0.1	0.196518
2.268383	0.1	0.198055
2.270050	0.1	0.198055
2.271717	0.1	0.197575
2.273383	0.1	0.197147
2.275050	0.1	0.196169
2.276717	0.1	0.193766
2.278383	0.1	0.190474
2.280050	0.1	0.188355
2.281717	0.1	0.189198
2.283383	0.1	0.192882
2.285050	0.1	0.197333
2.286717	0.1	0.200099
2.288383	0.1	0.200318
2.290050	0.1	0.198861
2.291717	0.1	0.196910
2.293383	0.1	0.194842
2.295050	0.1	0.192416
2.296717	0.1	0.189664
2.298383	0.1	0.187065
2.300050	0.1	0.185696
2.301717	0.1	0.186902
2.303383	0.1	0.190930
2.305050	0.1	0.196449
2.306717	0.1	0.201622
2.308383	0.1	0.204854
2.310050	0.1	0.205212
2.311717	0.1	0.202865
2.313383	0.1	0.198917
2.315050	0.1	0.194567
2.316717	0.1	0.190642
2.318383	0.1	0.187396
2.320050	0.1	0.184621
2.321717	0.1	0.182260
2.323383	0.1	0.180565
2.325050	0.1	0.180090
2.326717	0.1	0.181538
2.328383	0.1	0.184621
2.330050	0.1	0.187312
2.331717	0.1	0.187121
2.333383	0.1	0.183238
2.335050	0.1	0.177231
2.336717	0.1	0.171629
2.338383	0.1	0.168313
2.340050	0.1	0.167540
2.341717	0.1	0.167498
2.343383	0.1	0.165831
2.345050	0.1	0.162218
2.346717	0.1	0.158711
2.348383	0.1	0.157850
2.350050	0.1	0.160458
2.351717	0.1	0.165082
2.353383	0.1	0.169496
2.355050	0.1	0.172290
2.356717	0.1	0.172714
2.358383	0.1	0.170330
2.360050	0.1	0.165435
2.361717	0.1	0.159550
2.363383	0.1	0.154548
2.365050	0.1	0.150963
2.366717	0.1	0.147764
2.368383	0.1	0.143875
2.370050	0.1	0.139242
2.371717	0.1	0.134609
2.373383	0.1	0.130744
2.375050	0.1	0.128471
2.376717	0.1	0.128900
2.378383	0.1	0.132532
2.380050	0.1	0.138152
2.381717	0.1	0.143568
2.383383	0.1	0.146963
2.385050	0.1	0.147326
2.386717	0.1	0.144728
2.388383	0.1	0.140318
2.390050	0.1	0.135577
2.391717	0.1	0.131815
2.393383	0.1	0.129929
2.395050	0.1	0.130227
2.396717	0.1	0.132583
2.398383	0.1	0.136187
2.400050	0.1	0.139344
2.401717	0.1	0.140537
2.403383	0.1	0.139587
2.405050	0.1	0.137556
2.406717	0.1	0.135591
2.408383	0.1	0.133920
2.410050	0.1	0.131489
2.411717	0.1	0.126688
2.413383	0.1	0.119302
2.415050	0.1	0.111335
2.416717	0.1	0.105086
2.418383	0.1	0.101458
2.420050	0.1	0.100029
2.421717	0.1	0.099884
2.423383	0.1	0.100620
2.425050	0.1	0.102208
2.426717	0.1	0.103633
2.428383	0.1	0.102990
2.430050	0.1	0.099875
2.431717	0.1	0.096285
2.433383	0.1	0.094683
2.435050	0.1	0.096117
2.436717	0.1	0.099596
2.438383	0.1	0.102464
2.440050	0.1	0.102362
2.441717	0.1	0.099279
2.443383	0.1	0.094767
2.445050	0.1	0.090054
2.446717	0.1	0.085989
2.448383	0.1	0.083423
2.450050	0.1	0.082743
2.451717	0.1	0.084015
2.453383	0.1	0.087037
2.455050	0.1	0.090301
2.456717	0.1	0.091423
2.458383	0.1	0.089766
2.460050	0.1	0.086925
2.461717	0.1	0.084350
2.463383	0.1	0.082017
2.465050	0.1	0.079307
2.466717	0.1	0.075814
2.468383	0.1	0.071386
2.470050	0.1	0.066278
2.471717	0.1	0.061435
2.473383	0.1	0.058198
2.475050	0.1	0.057365
2.476717	0.1	0.058901
2.478383	0.1	0.062180
2.480050	0.1	0.066012
2.481717	0.1	0.069295
2.483383	0.1	0.071810
2.485050	0.1	0.073886
2.486717	0.1	0.075107
2.488383	0.1	0.074049
2.490050	0.1	0.070310
2.491717	0.1	0.065649
2.493383	0.1	0.062091
2.495050	0.1	0.059926
2.496717	0.1	0.058222
2.498383	0.1	0.056229
2.500050	0.1	0.053467
2.501717	0.1	0.049435
2.503383	0.1	0.044163
2.505050	0.1	0.038818
2.506717	0.1	0.034831
2.508383	0.1	0.032708
2.510050	0.1	0.032173
2.511717	0.1	0.032773
2.513383	0.1	0.034012
2.515050	0.1	0.035497
2.516717	0.1	0.036992
2.518383	0.1	0.038263
2.520050	0.1	0.039209
2.521717	0.1	0.040038
2.523383	0.1	0.040988
2.525050	0.1	0.042161
2.526717	0.1	0.043549
2.528383	0.1	0.044880
2.530050	0.1	0.045430
2.531717	0.1	0.044066
2.533383	0.1	0.040336
2.535050	0.1	0.035837
2.536717	0.1	0.032950
2.538383	0.1	0.032410
2.540050	0.1	0.033225
2.541717	0.1	0.033998
2.543383	0.1	0.033882
2.545050	0.1	0.033146
2.546717	0.1	0.032787
2.548383	0.1	0.033658
2.550050	0.1	0.035744
2.551717	0.1	0.037933
2.553383	0.1	0.039157
2.555050	0.1	0.039679
2.556717	0.1	0.040079
2.558383	0.1	0.040187
2.560050	0.1	0.039851
2.561717	0.1	0.039418
2.563383	0.1	0.039148
2.565050	0.1	0.038985
2.566717	0.1	0.038962
2.568383	0.1	0.039306
2.570050	0.1	0.040191
2.571717	0.1	0.041653
2.573383	0.1	0.043367
2.575050	0.1	0.044531
2.576717	0.1	0.044447
2.578383	0.1	0.042715
2.580050	0.1	0.039237
2.581717	0.1	0.034720
2.583383	0.1	0.030389
2.585050	0.1	0.026692
2.586717	0.1	0.022869
2.588383	0.1	0.017919
2.590050	0.1	0.012075
2.591717	0.1	0.007101
2.593383	0.1	0.004806
2.595050	0.1	0.006021
2.596717	0.1	0.010473
2.598383	0.1	0.016289
2.600050	0.1	0.020815
2.601717	0.1	0.022980
2.603383	0.1	0.023823
2.605050	0.1	0.024531
2.606717	0.1	0.025253
2.608383	0.1	0.025798
2.610050	0.1	0.026086
2.611717	0.1	0.025723
2.613383	0.1	0.024703
2.615050	0.1	0.024368
2.616717	0.1	0.025756
2.618383	0.1	0.027828
2.620050	0.1	0.029178
2.621717	0.1	0.030035
2.623383	0.1	0.031125
2.625050	0.1	0.032107
2.626717	0.1	0.032103
2.628383	0.1	0.030650
2.630050	0.1	0.027870
2.631717	0.1	0.024890
2.633383	0.1	0.023544
2.635050	0.1	0.024801
2.636717	0.1	0.027954
2.638383	0.1	0.031036
2.640050	0.1	0.032019
2.641717	0.1	0.030110
2.643383	0.1	0.025877
2.645050	0.1	0.020680
2.646717	0.1	0.016443
2.648383	0.1	0.014794
2.650050	0.1	0.016037
2.651717	0.1	0.019162
2.653383	0.1	0.022422
2.655050	0.1	0.024023
2.656717	0.1	0.023050
2.658383	0.1	0.020252
2.660050	0.1	0.017527
2.661717	0.1	0.016354
2.663383	0.1	0.016685
2.665050	0.1	0.017527
2.666717	0.1	0.018356
2.668383	0.1	0.019446
2.670050	0.1	0.021090
2.671717	0.1	0.023204
2.673383	0.1	0.025528
2.675050	0.1	0.027888
2.676717	0.1	0.029961
2.678383	0.1	0.030845
2.680050	0.1	0.029569
2.681717	0.1	0.026301
2.683383	0.1	0.022664
2.685050	0.1	0.020345
2.686717	0.1	0.019800
2.688383	0.1	0.020089
2.690050	0.1	0.019749
2.691717	0.1	0.018128
2.693383	0.1	0.016112
2.695050	0.1	0.015413
2.696717	0.1	0.016964
2.698383	0.1	0.020056
2.700050	0.1	0.023339
2.701717	0.1	0.025900
2.703383	0.1	0.027218
2.705050	0.1	0.026929
2.706717	0.1	0.025155
2.708383	0.1	0.022789
2.710050	0.1	0.020955
2.711717	0.1	0.020373
2.713383	0.1	0.021402
2.715050	0.1	0.023819
2.716717	0.1	0.026645
2.718383	0.1	0.028922
2.720050	0.1	0.030315
2.721717	0.1	0.031013
2.723383	0.1	0.031423
2.725050	0.1	0.032047
2.726717	0.1	0.033220
2.728383	0.1	0.034715
2.730050	0.1	0.035800
2.731717	0.1	0.035875
2.733383	0.1	0.034990
2.735050	0.1	0.033807
2.736717	0.1	0.033253
2.738383	0.1	0.033756
2.740050	0.1	0.034734
2.741717	0.1	0.035260
2.743383	0.1	0.035185
2.745050	0.1	0.034953
2.746717	0.1	0.034655
2.748383	0.1	0.033998
2.750050	0.1	0.032685
2.751717	0.1	0.030701
2.753383	0.1	0.028796
2.755050	0.1	0.027749
2.756717	0.1	0.026999
2.758383	0.1	0.025560
2.760050	0.1	0.024075
2.761717	0.1	0.024643
2.763383	0.1	0.028708
2.765050	0.1	0.035679
2.766717	0.1	0.043125
2.768383	0.1	0.048890
2.770050	0.1	0.052922
2.771717	0.1	0.055968
2.773383	0.1	0.057239
2.775050	0.1	0.055041
2.776717	0.1	0.049258
2.778383	0.1	0.042138
2.780050	0.1	0.036703
2.781717	0.1	0.034743
2.783383	0.1	0.035814
2.785050	0.1	0.037900
2.786717	0.1	0.039404
2.788383	0.1	0.040443
2.790050	0.1	0.042459
2.791717	0.1	0.046543
2.793383	0.1	0.051665
2.795050	0.1	0.055125
2.796717	0.1	0.054990
2.798383	0.1	0.051265
2.800050	0.1	0.045323
2.801717	0.1	0.039781
2.803383	0.1	0.037388
2.805050	0.1	0.038613
2.806717	0.1	0.041248
2.808383	0.1	0.042240
2.810050	0.1	0.039628
2.811717	0.1	0.033733
2.813383	0.1	0.026673
2.815050	0.1	0.020564
2.816717	0.1	0.016764
2.818383	0.1	0.016363
2.820050	0.1	0.019912
2.821717	0.1	0.026170
2.823383	0.1	0.032419
2.825050	0.1	0.036564
2.826717	0.1	0.038599
2.828383	0.1	0.039800
2.830050	0.1	0.040890
2.831717	0.1	0.041681
2.833383	0.1	0.041970
2.835050	0.1	0.041714
2.836717	0.1	0.040703
2.838383	0.1	0.039088
2.840050	0.1	0.037723
2.841717	0.1	0.037663
2.843383	0.1	0.039684
2.845050	0.1	0.043744
2.846717	0.1	0.048298
2.848383	0.1	0.051125
2.850050	0.1	0.051339
2.851717	0.1	0.049802
2.853383	0.1	0.047386
2.855050	0.1	0.043935
2.856717	0.1	0.039479
2.858383	0.1	0.035129
2.860050	0.1	0.031949
2.861717	0.1	0.029849
2.863383	0.1	0.028489
2.865050	0.1	0.028443
2.866717	0.1	0.030492
2.868383	0.1	0.034370
2.870050	0.1	0.038897
2.871717	0.1	0.043102
2.873383	0.1	0.046315
2.875050	0.1	0.047907
2.876717	0.1	0.048210
2.878383	0.1	0.048457
2.880050	0.1	0.048778
2.881717	0.1	0.048075
2.883383	0.1	0.046105
2.885050	0.1	0.043809
2.886717	0.1	0.041658
2.888383	0.1	0.039022
2.890050	0.1	0.035991
2.891717	0.1	0.034696
2.893383	0.1	0.037341
2.895050	0.1	0.043469
2.896717	0.1	0.050231
2.898383	0.1	0.054948
2.900050	0.1	0.056499
2.901717	0.1	0.055027
2.903383	0.1	0.051609
2.905050	0.1	0.047674
2.906717	0.1	0.044354
2.908383	0.1	0.042650
2.910050	0.1	0.043241
2.911717	0.1	0.045928
2.913383	0.1	0.049346
2.915050	0.1	0.051139
2.916717	0.1	0.049826
2.918383	0.1	0.046552
2.920050	0.1	0.044210
2.921717	0.1	0.045048
2.923383	0.1	0.048783
2.925050	0.1	0.052839
2.926717	0.1	0.054962
2.928383	0.1	0.054929
2.930050	0.1	0.053518
2.931717	0.1	0.051605
2.933383	0.1	0.050426
2.935050	0.1	0.050850
2.936717	0.1	0.052080
2.938383	0.1	0.052219
2.940050	0.1	0.050054
2.941717	0.1	0.046180
2.943383	0.1	0.042701
2.945050	0.1	0.041127
2.946717	0.1	0.040559
2.948383	0.1	0.039279
2.950050	0.1	0.037383
2.951717	0.1	0.036391
2.953383	0.1	0.036838
2.955050	0.1	0.037686
2.956717	0.1	0.037649
2.958383	0.1	0.036308
2.960050	0.1	0.034347
2.961717	0.1	0.033421
2.963383	0.1	0.035143
2.965050	0.1	0.039572
2.966717	0.1	0.044717
2.968383	0.1	0.047940
2.970050	0.1	0.047828
2.971717	0.1	0.044983
2.973383	0.1	0.041286
2.975050	0.1	0.038384
2.976717	0.1	0.036685
2.978383	0.1	0.035618
2.980050	0.1	0.034524
2.981717	0.1	0.033169
2.983383	0.1	0.031865
2.985050	0.1	0.031139
2.986717	0.1	0.030906
2.988383	0.1	0.030533
2.990050	0.1	0.030147
2.991717	0.1	0.030450
2.993383	0.1	0.031381
2.995050	0.1	0.032536
2.996717	0.1	0.033961
2.998383	0.1	0.035679
3.000050	0.1	0.036936
3.001717	0.1	0.036624
3.003383	0.1	0.034464
3.005050	0.1	0.031390
3.006717	0.1	0.028783
3.008383	0.1	0.027525
3.010050	0.1	0.027781
3.011717	0.1	0.029332
3.013383	0.1	0.031716
3.015050	0.1	0.033984
3.016717	0.1	0.034841
3.018383	0.1	0.033635
3.020050	0.1	0.030883
3.021717	0.1	0.028173
3.023383	0.1	0.027530
3.025050	0.1	0.029840
3.026717	0.1	0.033844
3.028383	0.1	0.037057
3.030050	0.1	0.037453
3.031717	0.1	0.035032
3.033383	0.1	0.031856
3.035050	0.1	0.029863
3.036717	0.1	0.029192
3.038383	0.1	0.028885
3.040050	0.1	0.028349
3.041717	0.1	0.027660
3.043383	0.1	0.026957
3.045050	0.1	0.026077
3.046717	0.1	0.024973
3.048383	0.1	0.023814
3.050050	0.1	0.022412
3.051717	0.1	0.020885
3.053383	0.1	0.020214
3.055050	0.1	0.020885
3.056717	0.1	0.022142
3.058383	0.1	0.023139
3.060050	0.1	0.023912
3.061717	0.1	0.024834
3.063383	0.1	0.025779
3.065050	0.1	0.026599
3.066717	0.1	0.027716
3.068383	0.1	0.029695
3.070050	0.1	0.032890
3.071717	0.1	0.036745
3.073383	0.1	0.039469
3.075050	0.1	0.039563
3.076717	0.1	0.037258
3.078383	0.1	0.033919
3.080050	0.1	0.030426
3.081717	0.1	0.026766
3.083383	0.1	0.022990
3.085050	0.1	0.020089
3.086717	0.1	0.019409
3.088383	0.1	0.020685
3.090050	0.1	0.021635
3.091717	0.1	0.020415
3.093383	0.1	0.017467
3.095050	0.1	0.014482
3.096717	0.1	0.012815
3.098383	0.1	0.013160
3.100050	0.1	0.015306
3.101717	0.1	0.017984
3.103383	0.1	0.019814
3.105050	0.1	0.020689
3.106717	0.1	0.021989
3.108383	0.1	0.024997
3.110050	0.1	0.029304
3.111717	0.1	0.033132
3.113383	0.1	0.034873
3.115050	0.1	0.034287
3.116717	0.1	0.032461
3.118383	0.1	0.030510
3.120050	0.1	0.028289
3.121717	0.1	0.024969
3.123383	0.1	0.020717
3.125050	0.1	0.016838
3.126717	0.1	0.014328
3.128383	0.1	0.013183
3.130050	0.1	0.013108
3.131717	0.1	0.014277
3.133383	0.1	0.016950
3.135050	0.1	0.020298
3.136717	0.1	0.022440
3.138383	0.1	0.022049
3.140050	0.1	0.019586
3.141717	0.1	0.016624
3.143383	0.1	0.014310
3.145050	0.1	0.013150
3.146717	0.1	0.013537
3.148383	0.1	0.015553
3.150050	0.1	0.018599
3.151717	0.1	0.021756
3.153383	0.1	0.024624
3.155050	0.1	0.027516
3.156717	0.1	0.030505
3.158383	0.1	0.032275
3.160050	0.1	0.030808
3.161717	0.1	0.025625
3.163383	0.1	0.018361
3.165050	0.1	0.011479
3.166717	0.1	0.007153
3.168383	0.1	0.006570
3.170050	0.1	0.009178
3.171717	0.1	0.012866
3.173383	0.1	0.015656
3.175050	0.1	0.016661
3.176717	0.1	0.015576
3.178383	0.1	0.012973
3.180050	0.1	0.010594
3.181717	0.1	0.009695
3.183383	0.1	0.009700
3.185050	0.1	0.009295
3.186717	0.1	0.008154
3.188383	0.1	0.006743
3.190050	0.1	0.005113
3.191717	0.1	0.003185
3.193383	0.1	0.001402
3.195050	0.1	0.000242
3.196717	0.1	0.000168
3.198383	0.1	0.001830
3.200050	0.1	0.005290
3.201717	0.1	0.009541
3.203383	0.1	0.012913
3.205050	0.1	0.014300
3.206717	0.1	0.014128
3.208383	0.1	0.013988
3.210050	0.1	0.015115
3.211717	0.1	0.016834
3.213383	0.1	0.016601
3.215050	0.1	0.012754
3.216717	0.1	0.006575
3.218383	0.1	0.000643
3.220050	0.1	-0.003218
3.221717	0.1	-0.003884
3.223383	0.1	-0.001509
3.225050	0.1	0.001597
3.226717	0.1	0.002640
3.228383	0.1	0.001201
3.230050	0.1	-0.000624
3.231717	0.1	-0.000563
3.233383	0.1	0.002063
3.235050	0.1	0.005933
3.236717	0.1	0.008587
3.238383	0.1	0.008475
3.240050	0.1	0.006505
3.241717	0.1	0.005164
3.243383	0.1	0.005802
3.245050	0.1	0.007027
3.246717	0.1	0.006356
3.248383	0.1	0.003888
3.250050	0.1	0.002515
3.251717	0.1	0.003828
3.253383	0.1	0.006361
3.255050	0.1	0.007986
3.256717	0.1	0.007856
3.258383	0.1	0.006258
3.260050	0.1	0.004219
3.261717	0.1	0.002896
3.263383	0.1	0.002659
3.265050	0.1	0.002645
3.266717	0.1	0.001742
3.268383	0.1	-0.000317
3.270050	0.1	-0.003064
3.271717	0.1	-0.005718
3.273383	0.1	-0.007134
3.275050	0.1	-0.006221
3.276717	0.1	-0.003246
3.278383	0.1	-0.000386
3.280050	0.1	-0.000158
3.281717	0.1	-0.003208
3.283383	0.1	-0.007804
3.285050	0.1	-0.011413
3.286717	0.1	-0.012675
3.288383	0.1	-0.012093
3.290050	0.1	-0.011092
3.291717	0.1	-0.010855
3.293383	0.1	-0.011767
3.295050	0.1	-0.013281
3.296717	0.1	-0.014403
3.298383	0.1	-0.014799
3.300050	0.1	-0.015171
3.301717	0.1	-0.015949
3.303383	0.1	-0.016391
3.305050	0.1	-0.015548
3.306717	0.1	-0.013351
3.308383	0.1	-0.010384
3.310050	0.1	-0.007390
3.311717	0.1	-0.005118
3.313383	0.1	-0.003953
3.315050	0.1	-0.003860
3.316717	0.1	-0.004545
3.318383	0.1	-0.005164
3.320050	0.1	-0.005183
3.321717	0.1	-0.005714
3.323383	0.1	-0.008051
3.325050	0.1	-0.011129
3.326717	0.1	-0.012764
3.328383	0.1	-0.012331
3.330050	0.1	-0.010752
3.331717	0.1	-0.009057
3.333383	0.1	-0.007907
3.335050	0.1	-0.007697
3.336717	0.1	-0.008377
3.338383	0.1	-0.009295
3.340050	0.1	-0.009709
3.341717	0.1	-0.009560
3.343383	0.1	-0.009248
3.345050	0.1	-0.008913
3.346717	0.1	-0.008410
3.348383	0.1	-0.007581
3.350050	0.1	-0.006407
3.351717	0.1	-0.005341
3.353383	0.1	-0.005290
3.355050	0.1	-0.006785
3.356717	0.1	-0.009346
3.358383	0.1	-0.012121
3.360050	0.1	-0.014426
3.361717	0.1	-0.015558
3.363383	0.1	-0.015418
3.365050	0.1	-0.014990
3.366717	0.1	-0.014976
3.368383	0.1	-0.015143
3.370050	0.1	-0.015367
3.371717	0.1	-0.015483
3.373383	0.1	-0.014445
3.375050	0.1	-0.011493
3.376717	0.1	-0.007856
3.378383	0.1	-0.005802
3.380050	0.1	-0.006123
3.381717	0.1	-0.007669
3.383383	0.1	-0.009360
3.385050	0.1	-0.011278
3.386717	0.1	-0.013891
3.388383	0.1	-0.017192
3.390050	0.1	-0.020838
3.391717	0.1	-0.024596
3.393383	0.1	-0.028028
3.395050	0.1	-0.030096
3.396717	0.1	-0.029909
3.398383	0.1	-0.027497
3.400050	0.1	-0.023963
3.401717	0.1	-0.020657
3.403383	0.1	-0.018296
3.405050	0.1	-0.016917
3.406717	0.1	-0.016182
3.408383	0.1	-0.015614
3.410050	0.1	-0.015106
3.411717	0.1	-0.015013
3.413383	0.1	-0.015325
3.415050	0.1	-0.015050
3.416717	0.1	-0.013360
3.418383	0.1	-0.010841
3.420050	0.1	-0.008680
3.421717	0.1	-0.007418
3.423383	0.1	-0.006994
3.425050	0.1	-0.006962
3.426717	0.1	-0.006966
3.428383	0.1	-0.007674
3.430050	0.1	-0.009751
3.431717	0.1	-0.012326
3.433383	0.1	-0.014259
3.435050	0.1	-0.015553
3.436717	0.1	-0.016484
3.438383	0.1	-0.017225
3.440050	0.1	-0.018054
3.441717	0.1	-0.018603
3.443383	0.1	-0.018161
3.445050	0.1	-0.017313
3.446717	0.1	-0.017551
3.448383	0.1	-0.018999
3.450050	0.1	-0.019614
3.451717	0.1	-0.017104
3.453383	0.1	-0.011683
3.455050	0.1	-0.006156
3.456717	0.1	-0.002994
3.458383	0.1	-0.002244
3.460050	0.1	-0.002366
3.461717	0.1	-0.002156
3.463383	0.1	-0.001476
3.465050	0.1	-0.000554
3.466717	0.1	0.000284
3.468383	0.1	0.000219
3.470050	0.1	-0.001499
3.471717	0.1	-0.004331
3.473383	0.1	-0.006678
3.475050	0.1	-0.007749
3.476717	0.1	-0.008275
3.478383	0.1	-0.008959
3.480050	0.1	-0.009453
3.481717	0.1	-0.009057
3.483383	0.1	-0.007418
3.485050	0.1	-0.004522
3.486717	0.1	-0.000857
3.488383	0.1	0.002566
3.490050	0.1	0.004834
3.491717	0.1	0.005635
3.493383	0.1	0.004983
3.495050	0.1	0.003190
3.496717	0.1	0.001555
3.498383	0.1	0.002347
3.500050	0.1	0.007427
3.501717	0.1	0.017015
3.503383	0.1	0.029723
3.505050	0.1	0.043339
3.506717	0.1	0.055977
3.508383	0.1	0.067735
3.510050	0.1	0.080699
3.511717	0.1	0.096578
3.513383	0.1	0.114967
3.515050	0.1	0.134101
3.516717	0.1	0.152304
3.518383	0.1	0.168728
3.520050	0.1	0.183438
3.521717	0.1	0.197291
3.523383	0.1	0.210721
3.525050	0.1	0.222377
3.526717	0.1	0.229962
3.528383	0.1	0.232779
3.530050	0.1	0.232910
3.531717	0.1	0.233217
3.533383	0.1	0.234200
3.535050	0.1	0.233660
3.536717	0.1	0.229510
3.538383	0.1	0.221934
3.540050	0.1	0.212258
3.541717	0.1	0.201231
3.543383	0.1	0.189194
3.545050	0.1	0.176737
3.546717	0.1	0.164649
3.548383	0.1	0.153854
3.550050	0.1	0.144909
3.551717	0.1	0.137091
3.553383	0.1	0.128853
3.555050	0.1	0.119358
3.556717	0.1	0.109090
3.558383	0.1	0.099274
3.560050	0.1	0.091074
3.561717	0.1	0.084783
3.563383	0.1	0.079339
3.565050	0.1	0.073309
3.566717	0.1	0.066408
3.568383	0.1	0.059316
3.570050	0.1	0.052596
3.571717	0.1	0.046962
3.573383	0.1	0.043488
3.575050	0.1	0.042152
3.576717	0.1	0.041756
3.578383	0.1	0.041728
3.580050	0.1	0.042310
3.581717	0.1	0.043279
3.583383	0.1	0.043847
3.585050	0.1	0.043297
3.586717	0.1	0.041216
3.588383	0.1	0.037705
3.590050	0.1	0.033597
3.591717	0.1	0.030301
3.593383	0.1	0.029122
3.595050	0.1	0.030566
3.596717	0.1	0.034072
3.598383	0.1	0.038147
3.600050	0.1	0.040852
3.601717	0.1	0.041090
3.603383	0.1	0.039763
3.605050	0.1	0.038454
3.606717	0.1	0.037304
3.608383	0.1	0.035265
3.610050	0.1	0.031702
3.611717	0.1	0.026803
3.613383	0.1	0.021118
3.615050	0.1	0.015553
3.616717	0.1	0.011236
3.618383	0.1	0.008652
3.620050	0.1	0.007288
3.621717	0.1	0.006491
3.623383	0.1	0.005807
3.625050	0.1	0.004396
3.626717	0.1	0.001546
3.628383	0.1	-0.001970
3.630050	0.1	-0.004075
3.631717	0.1	-0.003427
3.633383	0.1	-0.000629
3.635050	0.1	0.002598
3.636717	0.1	0.004661
3.638383	0.1	0.004787
3.640050	0.1	0.003381
3.641717	0.1	0.002030
3.643383	0.1	0.002258
3.645050	0.1	0.004126
3.646717	0.1	0.007157
3.648383	0.1	0.011125
3.650050	0.1	0.014808
3.651717	0.1	0.016270
3.653383	0.1	0.014892
3.655050	0.1	0.011483
3.656717	0.1	0.006920
3.658383	0.1	0.001807
3.660050	0.1	-0.003343
3.661717	0.1	-0.008075
3.663383	0.1	-0.011981
3.665050	0.1	-0.014612
3.666717	0.1	-0.015609
3.668383	0.1	-0.015078
3.670050	0.1	-0.013909
3.671717	0.1	-0.013625
3.673383	0.1	-0.015087
3.675050	0.1	-0.017355
3.676717	0.1	-0.018333
3.678383	0.1	-0.016280
3.680050	0.1	-0.010957
3.681717	0.1	-0.003516
3.683383	0.1	0.004247
3.685050	0.1	0.009984
3.686717	0.1	0.011520
3.688383	0.1	0.008391
3.690050	0.1	0.002249
3.691717	0.1	-0.004261
3.693383	0.1	-0.009155
3.695050	0.1	-0.012070
3.696717	0.1	-0.013304
3.698383	0.1	-0.012582
3.700050	0.1	-0.010286
3.701717	0.1	-0.008284
3.703383	0.1	-0.008009
3.705050	0.1	-0.009378
3.706717	0.1	-0.011548
3.708383	0.1	-0.013686
3.710050	0.1	-0.015181
3.711717	0.1	-0.015758
3.713383	0.1	-0.015590
3.715050	0.1	-0.015036
3.716717	0.1	-0.014575
3.718383	0.1	-0.014817
3.720050	0.1	-0.015642
3.721717	0.1	-0.015772
3.723383	0.1	-0.013937
3.725050	0.1	-0.010692
3.726717	0.1	-0.008387
3.728383	0.1	-0.008396
3.730050	0.1	-0.009448
3.731717	0.1	-0.009411
3.733383	0.1	-0.007385
3.735050	0.1	-0.003767
3.736717	0.1	0.000079
3.738383	0.1	0.002235
3.740050	0.1	0.001951
3.741717	0.1	0.000354
3.743383	0.1	-0.001001
3.745050	0.1	-0.001020
3.746717	0.1	0.000815
3.748383	0.1	0.003721
3.750050	0.1	0.005728
3.751717	0.1	0.005169
3.753383	0.1	0.002049
3.755050	0.1	-0.002063
3.756717	0.1	-0.005560
3.758383	0.1	-0.008061
3.760050	0.1	-0.009928
3.761717	0.1	-0.011330
3.763383	0.1	-0.012191
3.765050	0.1	-0.012452
3.766717	0.1	-0.012056
3.768383	0.1	-0.011236
3.770050	0.1	-0.010720
3.771717	0.1	-0.011362
3.773383	0.1	-0.013355
3.775050	0.1	-0.015828
3.776717	0.1	-0.017760
3.778383	0.1	-0.018813
3.780050	0.1	-0.019493
3.781717	0.1	-0.021085
3.783383	0.1	-0.024694
3.785050	0.1	-0.029923
3.786717	0.1	-0.034967
3.788383	0.1	-0.037798
3.790050	0.1	-0.037099
3.791717	0.1	-0.032862
3.793383	0.1	-0.026203
3.795050	0.1	-0.018589
3.796717	0.1	-0.011548
3.798383	0.1	-0.006850
3.800050	0.1	-0.005485
3.801717	0.1	-0.006589
3.803383	0.1	-0.008452
3.805050	0.1	-0.009960
3.806717	0.1	-0.010929
3.808383	0.1	-0.011944
3.810050	0.1	-0.013532
3.811717	0.1	-0.015260
3.813383	0.1	-0.015963
3.815050	0.1	-0.015167
3.816717	0.1	-0.013784
3.818383	0.1	-0.012838
3.820050	0.1	-0.012438
3.821717	0.1	-0.012047
3.823383	0.1	-0.010864
3.825050	0.1	-0.008787
3.826717	0.1	-0.006612
3.828383	0.1	-0.004712
3.830050	0.1	-0.003064
3.831717	0.1	-0.001970
3.833383	0.1	-0.001551
3.835050	0.1	-0.001569
3.836717	0.1	-0.001704
3.838383	0.1	-0.001732
3.840050	0.1	-0.001634
3.841717	0.1	-0.001797
3.843383	0.1	-0.002938
3.845050	0.1	-0.005253
3.846717	0.1	-0.007707
3.848383	0.1	-0.008629
3.850050	0.1	-0.007190
3.851717	0.1	-0.004196
3.853383	0.1	-0.001434
3.855050	0.1	-0.000792
3.856717	0.1	-0.003348
3.858383	0.1	-0.008303
3.860050	0.1	-0.013425
3.861717	0.1	-0.016708
3.863383	0.1	-0.017122
3.865050	0.1	-0.014608
3.866717	0.1	-0.010007
3.868383	0.1	-0.004894
3.870050	0.1	-0.001309
3.871717	0.1	-0.000694
3.873383	0.1	-0.002803
3.875050	0.1	-0.006156
3.876717	0.1	-0.008396
3.878383	0.1	-0.006780
3.880050	0.1	-0.000726
3.881717	0.1	0.006761
3.883383	0.1	0.011241
3.885050	0.1	0.010016
3.886717	0.1	0.003204
3.888383	0.1	-0.006864
3.890050	0.1	-0.016526
3.891717	0.1	-0.022850
3.893383	0.1	-0.025444
3.895050	0.1	-0.025462
3.896717	0.1	-0.023330
3.898383	0.1	-0.018743
3.900050	0.1	-0.012661
3.901717	0.1	-0.007376
3.903383	0.1	-0.004359
3.905050	0.1	-0.003711
3.906717	0.1	-0.004894
3.908383	0.1	-0.006552
3.910050	0.1	-0.007143
3.911717	0.1	-0.006133
3.913383	0.1	-0.003856
3.915050	0.1	-0.000722
3.916717	0.1	0.002864
3.918383	0.1	0.006198
3.920050	0.1	0.008312
3.921717	0.1	0.008466
3.923383	0.1	0.006212
3.925050	0.1	0.001281
3.926717	0.1	-0.005900
3.928383	0.1	-0.013728
3.930050	0.1	-0.019865
3.931717	0.1	-0.022273
3.933383	0.1	-0.020294
3.935050	0.1	-0.015167
3.936717	0.1	-0.009476
3.938383	0.1	-0.005607
3.940050	0.1	-0.004098
3.941717	0.1	-0.003646
3.943383	0.1	-0.003143
3.945050	0.1	-0.003320
3.946717	0.1	-0.005849
3.948383	0.1	-0.011041
3.950050	0.1	-0.017299
3.951717	0.1	-0.022552
3.953383	0.1	-0.025178
3.955050	0.1	-0.024471
3.956717	0.1	-0.020950
3.958383	0.1	-0.016186
3.960050	0.1	-0.012321
3.961717	0.1	-0.011032
3.963383	0.1	-0.012647
3.965050	0.1	-0.016531
3.966717	0.1	-0.021379
3.968383	0.1	-0.025160
3.970050	0.1	-0.026152
3.971717	0.1	-0.024182
3.973383	0.1	-0.020252
3.975050	0.1	-0.015707
3.976717	0.1	-0.012051
3.978383	0.1	-0.009942
3.980050	0.1	-0.008880
3.981717	0.1	-0.008768
3.983383	0.1	-0.010510
3.985050	0.1	-0.014375
3.986717	0.1	-0.018510
3.988383	0.1	-0.020233
3.990050	0.1	-0.019092
3.991717	0.1	-0.017053
3.993383	0.1	-0.015646
3.995050	0.1	-0.014515
3.996717	0.1	-0.013057
3.998383	0.1	-0.011618
4.000050	0.1	-0.010645
4.001717	0.1	-0.010245
4.003383	0.1	-0.010584
4.005050	0.1	-0.011846
4.006717	0.1	-0.013676
4.008383	0.1	-0.015232
4.010050	0.1	-0.015912
4.011717	0.1	-0.015236
4.013383	0.1	-0.012484
4.015050	0.1	-0.008028
4.016717	0.1	-0.004373
4.018383	0.1	-0.004224
4.020050	0.1	-0.007679
4.021717	0.1	-0.011954
4.023383	0.1	-0.013914
4.025050	0.1	-0.012624
4.026717	0.1	-0.009486
4.028383	0.1	-0.006678
4.030050	0.1	-0.006035
4.031717	0.1	-0.008424
4.033383	0.1	-0.012754
4.035050	0.1	-0.016508
4.036717	0.1	-0.018282
4.038383	0.1	-0.018692
4.040050	0.1	-0.018678
4.041717	0.1	-0.018189
4.043383	0.1	-0.016633
4.045050	0.1	-0.014389
4.046717	0.1	-0.012959
4.048383	0.1	-0.013290
4.050050	0.1	-0.014505
4.051717	0.1	-0.014766
4.053383	0.1	-0.013467
4.055050	0.1	-0.011516
4.056717	0.1	-0.009486
4.058383	0.1	-0.007246
4.060050	0.1	-0.005481
4.061717	0.1	-0.005728
4.063383	0.1	-0.008494
4.065050	0.1	-0.012233
4.066717	0.1	-0.014259
4.068383	0.1	-0.012871
4.070050	0.1	-0.008708
4.071717	0.1	-0.003842
4.073383	0.1	-0.000210
4.075050	0.1	0.000736
4.076717	0.1	-0.001621
4.078383	0.1	-0.006370
4.080050	0.1	-0.012037
4.081717	0.1	-0.018040
4.083383	0.1	-0.023879
4.085050	0.1	-0.028354
4.086717	0.1	-0.030934
4.088383	0.1	-0.032354
4.090050	0.1	-0.033281
4.091717	0.1	-0.033835
4.093383	0.1	-0.034203
4.095050	0.1	-0.034631
4.096717	0.1	-0.034911
4.098383	0.1	-0.034375
4.100050	0.1	-0.032447
4.101717	0.1	-0.029071
4.103383	0.1	-0.024694
4.105050	0.1	-0.020149
4.106717	0.1	-0.016466
4.108383	0.1	-0.014300
4.110050	0.1	-0.013458
4.111717	0.1	-0.013327
4.113383	0.1	-0.014040
4.115050	0.1	-0.016349
4.116717	0.1	-0.020298
4.118383	0.1	-0.024778
4.120050	0.1	-0.028275
4.121717	0.1	-0.029691
4.123383	0.1	-0.029001
4.125050	0.1	-0.027129
4.126717	0.1	-0.025053
4.128383	0.1	-0.023087
4.130050	0.1	-0.020820
4.131717	0.1	-0.018082
4.133383	0.1	-0.015688
4.135050	0.1	-0.014394
4.136717	0.1	-0.013607
4.138383	0.1	-0.011777
4.140050	0.1	-0.008447
4.141717	0.1	-0.005532
4.143383	0.1	-0.005383
4.145050	0.1	-0.008014
4.146717	0.1	-0.011395
4.148383	0.1	-0.013881
4.150050	0.1	-0.014957
4.151717	0.1	-0.014324
4.153383	0.1	-0.011944
4.155050	0.1	-0.008829
4.156717	0.1	-0.006915
4.158383	0.1	-0.007530
4.160050	0.1	-0.010459
4.161717	0.1	-0.014687
4.163383	0.1	-0.019101
4.165050	0.1	-0.022193
4.166717	0.1	-0.022249
4.168383	0.1	-0.018771
4.170050	0.1	-0.013108
4.171717	0.1	-0.007376
4.173383	0.1	-0.003306
4.175050	0.1	-0.001634
4.176717	0.1	-0.002296
4.178383	0.1	-0.004862
4.180050	0.1	-0.008410
4.181717	0.1	-0.011763
4.183383	0.1	-0.014454
4.185050	0.1	-0.017304
4.186717	0.1	-0.021243
4.188383	0.1	-0.025840
4.190050	0.1	-0.029583
4.191717	0.1	-0.031264
4.193383	0.1	-0.030464
4.195050	0.1	-0.027451
4.196717	0.1	-0.023264
4.198383	0.1	-0.019781
4.200050	0.1	-0.018855
4.201717	0.1	-0.020792
4.203383	0.1	-0.023851
4.205050	0.1	-0.025821
4.206717	0.1	-0.025760
4.208383	0.1	-0.023944
4.210050	0.1	-0.021285
4.211717	0.1	-0.019032
4.213383	0.1	-0.017770
4.215050	0.1	-0.017062
4.216717	0.1	-0.016168
4.218383	0.1	-0.014650
4.220050	0.1	-0.012601
4.221717	0.1	-0.010752
4.223383	0.1	-0.010133
4.225050	0.1	-0.011595
4.226717	0.1	-0.015479
4.228383	0.1	-0.021211
4.230050	0.1	-0.027386
4.231717	0.1	-0.032573
4.233383	0.1	-0.036005
4.235050	0.1	-0.037872
4.236717	0.1	-0.038557
4.238383	0.1	-0.037849
4.240050	0.1	-0.035237
4.241717	0.1	-0.030310
4.243383	0.1	-0.023576
4.245050	0.1	-0.017178
4.246717	0.1	-0.013425
4.248383	0.1	-0.013253
4.250050	0.1	-0.016838
4.251717	0.1	-0.023963
4.253383	0.1	-0.032885
4.255050	0.1	-0.040568
4.256717	0.1	-0.044615
4.258383	0.1	-0.044075
4.260050	0.1	-0.039060
4.261717	0.1	-0.030766
4.263383	0.1	-0.021914
4.265050	0.1	-0.015884
4.266717	0.1	-0.014342
4.268383	0.1	-0.016270
4.270050	0.1	-0.019968
4.271717	0.1	-0.024545
4.273383	0.1	-0.029067
4.275050	0.1	-0.031758
4.276717	0.1	-0.030957
4.278383	0.1	-0.026668
4.280050	0.1	-0.021043
4.281717	0.1	-0.017174
4.283383	0.1	-0.016978
4.285050	0.1	-0.020331
4.286717	0.1	-0.025812
4.288383	0.1	-0.031558
4.290050	0.1	-0.035781
4.291717	0.1	-0.037514
4.293383	0.1	-0.037267
4.295050	0.1	-0.036550
4.296717	0.1	-0.036340
4.298383	0.1	-0.036126
4.300050	0.1	-0.035185
4.301717	0.1	-0.033984
4.303383	0.1	-0.033393
4.305050	0.1	-0.033150
4.306717	0.1	-0.032107
4.308383	0.1	-0.029774
4.310050	0.1	-0.026645
4.311717	0.1	-0.023316
4.313383	0.1	-0.020419
4.315050	0.1	-0.018845
4.316717	0.1	-0.018738
4.318383	0.1	-0.018817
4.320050	0.1	-0.017849
4.321717	0.1	-0.016033
4.323383	0.1	-0.014314
4.325050	0.1	-0.013304
4.326717	0.1	-0.013020
4.328383	0.1	-0.013309
4.330050	0.1	-0.014156
4.331717	0.1	-0.015446
4.333383	0.1	-0.016494
4.335050	0.1	-0.016391
4.336717	0.1	-0.015115
4.338383	0.1	-0.013998
4.340050	0.1	-0.014836
4.341717	0.1	-0.017877
4.343383	0.1	-0.021243
4.345050	0.1	-0.023078
4.346717	0.1	-0.023148
4.348383	0.1	-0.021979
4.350050	0.1	-0.020121
4.351717	0.1	-0.018170
4.353383	0.1	-0.016796
4.355050	0.1	-0.016517
4.356717	0.1	-0.017174
4.358383	0.1	-0.018012
4.360050	0.1	-0.018743
4.361717	0.1	-0.019725
4.363383	0.1	-0.020834
4.365050	0.1	-0.021392
4.366717	0.1	-0.021243
4.368383	0.1	-0.021020
4.370050	0.1	-0.021239
4.371717	0.1	-0.021737
4.373383	0.1	-0.022249
4.375050	0.1	-0.022915
4.376717	0.1	-0.023893
4.378383	0.1	-0.025132
4.380050	0.1	-0.026501
4.381717	0.1	-0.027525
4.383383	0.1	-0.027553
4.385050	0.1	-0.026398
4.386717	0.1	-0.024131
4.388383	0.1	-0.021034
4.390050	0.1	-0.018179
4.391717	0.1	-0.017453
4.393383	0.1	-0.020559
4.395050	0.1	-0.027446
4.396717	0.1	-0.035618
4.398383	0.1	-0.041993
4.400050	0.1	-0.044969
4.401717	0.1	-0.044298
4.403383	0.1	-0.040415
4.405050	0.1	-0.034114
4.406717	0.1	-0.026491
4.408383	0.1	-0.019376
4.410050	0.1	-0.015264
4.411717	0.1	-0.015586
4.413383	0.1	-0.019260
4.415050	0.1	-0.023851
4.416717	0.1	-0.028093
4.418383	0.1	-0.032196
4.420050	0.1	-0.035777
4.421717	0.1	-0.037155
4.423383	0.1	-0.035204
4.425050	0.1	-0.030817
4.426717	0.1	-0.026198
4.428383	0.1	-0.023064
4.430050	0.1	-0.021877
4.431717	0.1	-0.022245
4.433383	0.1	-0.023530
4.435050	0.1	-0.024913
4.436717	0.1	-0.025425
4.438383	0.1	-0.024899
4.440050	0.1	-0.024545
4.441717	0.1	-0.025635
4.443383	0.1	-0.028177
4.445050	0.1	-0.031176
4.446717	0.1	-0.033476
4.448383	0.1	-0.034412
4.450050	0.1	-0.034035
4.451717	0.1	-0.033192
4.453383	0.1	-0.033090
4.455050	0.1	-0.033798
4.456717	0.1	-0.033639
4.458383	0.1	-0.030999
4.460050	0.1	-0.026408
4.461717	0.1	-0.022403
4.463383	0.1	-0.021546
4.465050	0.1	-0.024778
4.466717	0.1	-0.031022
4.468383	0.1	-0.037919
4.470050	0.1	-0.043232
4.471717	0.1	-0.045840
4.473383	0.1	-0.046161
4.475050	0.1	-0.046021
4.476717	0.1	-0.046738
4.478383	0.1	-0.047144
4.480050	0.1	-0.044731
4.481717	0.1	-0.038510
4.483383	0.1	-0.029709
4.485050	0.1	-0.020731
4.486717	0.1	-0.014240
4.488383	0.1	-0.011898
4.490050	0.1	-0.013378
4.491717	0.1	-0.017378
4.493383	0.1	-0.022831
4.495050	0.1	-0.028969
4.496717	0.1	-0.034720
4.498383	0.1	-0.038482
4.500050	0.1	-0.038906
4.501717	0.1	-0.035763
4.503383	0.1	-0.030035
4.505050	0.1	-0.024065
4.506717	0.1	-0.020899
4.508383	0.1	-0.022138
4.510050	0.1	-0.026459
4.511717	0.1	-0.030948
4.513383	0.1	-0.033509
4.515050	0.1	-0.033625
4.516717	0.1	-0.031814
4.518383	0.1	-0.029220
4.520050	0.1	-0.026892
4.521717	0.1	-0.025053
4.523383	0.1	-0.023325
4.525050	0.1	-0.021569
4.526717	0.1	-0.020559
4.528383	0.1	-0.021383
4.530050	0.1	-0.023968
4.531717	0.1	-0.026706
4.533383	0.1	-0.027926
4.535050	0.1	-0.027493
4.536717	0.1	-0.026361
4.538383	0.1	-0.025211
4.540050	0.1	-0.024363
4.541717	0.1	-0.024242
4.543383	0.1	-0.025360
4.545050	0.1	-0.027819
4.546717	0.1	-0.030706
4.548383	0.1	-0.032196
4.550050	0.1	-0.030855
4.551717	0.1	-0.026785
4.553383	0.1	-0.021509
4.555050	0.1	-0.017309
4.556717	0.1	-0.016326
4.558383	0.1	-0.019222
4.560050	0.1	-0.024615
4.561717	0.1	-0.030170
4.563383	0.1	-0.034384
4.565050	0.1	-0.036894
4.566717	0.1	-0.038031
4.568383	0.1	-0.038515
4.570050	0.1	-0.038845
4.571717	0.1	-0.039330
4.573383	0.1	-0.040466
4.575050	0.1	-0.041849
4.576717	0.1	-0.041584
4.578383	0.1	-0.038305
4.580050	0.1	-0.033132
4.581717	0.1	-0.028783
4.583383	0.1	-0.027316
4.585050	0.1	-0.029053
4.586717	0.1	-0.032778
4.588383	0.1	-0.036359
4.590050	0.1	-0.037937
4.591717	0.1	-0.036890
4.593383	0.1	-0.033882
4.595050	0.1	-0.030426
4.596717	0.1	-0.028354
4.598383	0.1	-0.028764
4.600050	0.1	-0.030734
4.601717	0.1	-0.031907
4.603383	0.1	-0.031232
4.605050	0.1	-0.029611
4.606717	0.1	-0.028280
4.608383	0.1	-0.027744
4.610050	0.1	-0.027334
4.611717	0.1	-0.026030
4.613383	0.1	-0.024224
4.615050	0.1	-0.023143
4.616717	0.1	-0.023181
4.618383	0.1	-0.023651
4.620050	0.1	-0.023711
4.621717	0.1	-0.023157
4.623383	0.1	-0.022356
4.625050	0.1	-0.021658
4.626717	0.1	-0.021043
4.628383	0.1	-0.020014
4.630050	0.1	-0.018231
4.631717	0.1	-0.016340
4.633383	0.1	-0.015670
4.635050	0.1	-0.016876
4.636717	0.1	-0.019129
4.638383	0.1	-0.020661
4.640050	0.1	-0.020331
4.641717	0.1	-0.018445
4.643383	0.1	-0.016107
4.645050	0.1	-0.014361
4.646717	0.1	-0.013616
4.648383	0.1	-0.013723
4.650050	0.1	-0.014831
4.651717	0.1	-0.017299
4.653383	0.1	-0.020876
4.655050	0.1	-0.024703
4.656717	0.1	-0.027996
4.658383	0.1	-0.030394
4.660050	0.1	-0.031497
4.661717	0.1	-0.030529
4.663383	0.1	-0.027656
4.665050	0.1	-0.024941
4.666717	0.1	-0.024633
4.668383	0.1	-0.027288
4.670050	0.1	-0.031805
4.671717	0.1	-0.036331
4.673383	0.1	-0.039097
4.675050	0.1	-0.039092
4.676717	0.1	-0.036489
4.678383	0.1	-0.032526
4.680050	0.1	-0.028759
4.681717	0.1	-0.026161
4.683383	0.1	-0.024964
4.685050	0.1	-0.024717
4.686717	0.1	-0.024200
4.688383	0.1	-0.022384
4.690050	0.1	-0.019730
4.691717	0.1	-0.017923
4.693383	0.1	-0.018403
4.695050	0.1	-0.021155
4.696717	0.1	-0.024666
4.698383	0.1	-0.026994
4.700050	0.1	-0.027115
4.701717	0.1	-0.025444
4.703383	0.1	-0.023302
4.705050	0.1	-0.021560
4.706717	0.1	-0.020135
4.708383	0.1	-0.018934
4.710050	0.1	-0.018519
4.711717	0.1	-0.019618
4.713383	0.1	-0.022636
4.715050	0.1	-0.027278
4.716717	0.1	-0.032168
4.718383	0.1	-0.035265
4.720050	0.1	-0.034980
4.721717	0.1	-0.031046
4.723383	0.1	-0.024657
4.725050	0.1	-0.018394
4.726717	0.1	-0.015339
4.728383	0.1	-0.016810
4.730050	0.1	-0.021472
4.731717	0.1	-0.027227
4.733383	0.1	-0.032387
4.735050	0.1	-0.035255
4.736717	0.1	-0.034901
4.738383	0.1	-0.031982
4.740050	0.1	-0.027749
4.741717	0.1	-0.023614
4.743383	0.1	-0.020973
4.745050	0.1	-0.019940
4.746717	0.1	-0.019209
4.748383	0.1	-0.017798
4.750050	0.1	-0.016377
4.751717	0.1	-0.016699
4.753383	0.1	-0.019604
4.755050	0.1	-0.023963
4.756717	0.1	-0.027758
4.758383	0.1	-0.029858
4.760050	0.1	-0.030124
4.761717	0.1	-0.028904
4.763383	0.1	-0.027190
4.765050	0.1	-0.026273
4.766717	0.1	-0.026510
4.768383	0.1	-0.026701
4.770050	0.1	-0.024838
4.771717	0.1	-0.019809
4.773383	0.1	-0.012480
4.775050	0.1	-0.005108
4.776717	0.1	-0.000088
4.778383	0.1	0.001029
4.780050	0.1	-0.001867
4.781717	0.1	-0.007292
4.783383	0.1	-0.012871
4.785050	0.1	-0.016335
4.786717	0.1	-0.016252
4.788383	0.1	-0.012787
4.790050	0.1	-0.008261
4.791717	0.1	-0.005881
4.793383	0.1	-0.006994
4.795050	0.1	-0.010161
4.796717	0.1	-0.013127
4.798383	0.1	-0.014920
4.800050	0.1	-0.016354
4.801717	0.1	-0.019022
4.803383	0.1	-0.023157
4.805050	0.1	-0.026580
4.806717	0.1	-0.026538
4.808383	0.1	-0.022594
4.810050	0.1	-0.016955
4.811717	0.1	-0.012149
4.813383	0.1	-0.009392
4.815050	0.1	-0.008461
4.816717	0.1	-0.007842
4.818383	0.1	-0.006082
4.820050	0.1	-0.003558
4.821717	0.1	-0.001811
4.823383	0.1	-0.001513
4.825050	0.1	-0.002026
4.826717	0.1	-0.002608
4.828383	0.1	-0.003120
4.830050	0.1	-0.003576
4.831717	0.1	-0.003823
4.833383	0.1	-0.004256
4.835050	0.1	-0.005867
4.836717	0.1	-0.008503
4.838383	0.1	-0.010696
4.840050	0.1	-0.011628
4.841717	0.1	-0.011721
4.843383	0.1	-0.011660
4.845050	0.1	-0.012070
4.846717	0.1	-0.013663
4.848383	0.1	-0.016689
4.850050	0.1	-0.020433
4.851717	0.1	-0.023572
4.853383	0.1	-0.024876
4.855050	0.1	-0.023935
4.856717	0.1	-0.021392
4.858383	0.1	-0.018510
4.860050	0.1	-0.016564
4.861717	0.1	-0.016578
4.863383	0.1	-0.018431
4.865050	0.1	-0.020084
4.866717	0.1	-0.019306
4.868383	0.1	-0.015604
4.870050	0.1	-0.010035
4.871717	0.1	-0.004671
4.873383	0.1	-0.001728
4.875050	0.1	-0.002240
4.876717	0.1	-0.005886
4.878383	0.1	-0.011562
4.880050	0.1	-0.017551
4.881717	0.1	-0.022040
4.883383	0.1	-0.024000
4.885050	0.1	-0.023483
4.886717	0.1	-0.021383
4.888383	0.1	-0.018887
4.890050	0.1	-0.016545
4.891717	0.1	-0.014142
4.893383	0.1	-0.011777
4.895050	0.1	-0.010319
4.896717	0.1	-0.010603
4.898383	0.1	-0.012508
4.900050	0.1	-0.014720
4.901717	0.1	-0.015241
4.903383	0.1	-0.012973
4.905050	0.1	-0.009444
4.906717	0.1	-0.007893
4.908383	0.1	-0.009923
4.910050	0.1	-0.014184
4.911717	0.1	-0.018259
4.913383	0.1	-0.020727
4.915050	0.1	-0.021812
4.916717	0.1	-0.022459
4.918383	0.1	-0.023157
4.920050	0.1	-0.024047
4.921717	0.1	-0.025881
4.923383	0.1	-0.029714
4.925050	0.1	-0.035195
4.926717	0.1	-0.039721
4.928383	0.1	-0.040294
4.930050	0.1	-0.036284
4.931717	0.1	-0.029625
4.933383	0.1	-0.022780
4.935050	0.1	-0.017174
4.936717	0.1	-0.012876
4.938383	0.1	-0.009299
4.940050	0.1	-0.006361
4.941717	0.1	-0.004373
4.943383	0.1	-0.002701
4.945050	0.1	-0.000088
4.946717	0.1	0.003953
4.948383	0.1	0.009211
4.950050	0.1	0.015427
4.951717	0.1	0.021709
4.953383	0.1	0.026003
4.955050	0.1	0.026510
4.956717	0.1	0.023674
4.958383	0.1	0.019521
4.960050	0.1	0.014999
4.961717	0.1	0.009262
4.963383	0.1	0.001453
4.965050	0.1	-0.007846
4.966717	0.1	-0.016349
4.968383	0.1	-0.021006
4.970050	0.1	-0.020307
4.971717	0.1	-0.015749
4.973383	0.1	-0.010398
4.975050	0.1	-0.006096
4.976717	0.1	-0.002407
4.978383	0.1	0.001732
4.980050	0.1	0.006366
4.981717	0.1	0.010757
4.983383	0.1	0.013942
4.985050	0.1	0.014971
4.986717	0.1	0.013774
4.988383	0.1	0.011707
4.990050	0.1	0.010678
4.991717	0.1	0.011427
4.993383	0.1	0.012843
4.995050	0.1	0.013369
4.996717	0.1	0.012582
4.998383	0.1	0.010934
5.000050	0.1	0.009136
5.001717	0.1	0.008349
5.003383	0.1	0.009690
5.005050	0.1	0.013169
5.006717	0.1	0.017541
5.008383	0.1	0.021034
5.010050	0.1	0.022450
5.011717	0.1	0.021928
5.013383	0.1	0.020796
5.015050	0.1	0.020633
5.016717	0.1	0.022301
5.018383	0.1	0.025416
5.020050	0.1	0.028657
5.021717	0.1	0.030482
5.023383	0.1	0.029639
5.025050	0.1	0.026184
5.026717	0.1	0.022464
5.028383	0.1	0.021574
5.030050	0.1	0.024391
5.031717	0.1	0.028997
5.033383	0.1	0.032871
5.035050	0.1	0.034911
5.036717	0.1	0.035362
5.038383	0.1	0.034915
5.040050	0.1	0.034305
5.041717	0.1	0.034338
5.043383	0.1	0.035926
5.045050	0.1	0.039451
5.046717	0.1	0.044079
5.048383	0.1	0.048638
5.050050	0.1	0.052662
5.051717	0.1	0.056359
5.053383	0.1	0.060117
5.055050	0.1	0.064140
5.056717	0.1	0.068508
5.058383	0.1	0.072992
5.060050	0.1	0.076462
5.061717	0.1	0.077537
5.063383	0.1	0.076080
5.065050	0.1	0.073398
5.066717	0.1	0.070869
5.068383	0.1	0.069095
5.070050	0.1	0.068187
5.071717	0.1	0.067865
5.073383	0.1	0.067744
5.075050	0.1	0.067675
5.076717	0.1	0.067917
5.078383	0.1	0.069211
5.080050	0.1	0.071763
5.081717	0.1	0.074608
5.083383	0.1	0.076885
5.085050	0.1	0.078529
5.086717	0.1	0.079554
5.088383	0.1	0.079894
5.090050	0.1	0.079591
5.091717	0.1	0.079018
5.093383	0.1	0.078678
5.095050	0.1	0.078310
5.096717	0.1	0.076992
5.098383	0.1	0.074818
5.100050	0.1	0.073584
5.101717	0.1	0.075158
5.103383	0.1	0.079186
5.105050	0.1	0.083088
5.106717	0.1	0.084694
5.108383	0.1	0.083917
5.110050	0.1	0.081882
5.111717	0.1	0.079684
5.113383	0.1	0.078194
5.115050	0.1	0.077733
5.116717	0.1	0.077416
5.118383	0.1	0.075968
5.120050	0.1	0.073300
5.121717	0.1	0.070194
5.123383	0.1	0.067293
5.125050	0.1	0.065402
5.126717	0.1	0.065723
5.128383	0.1	0.068923
5.130050	0.1	0.074264
5.131717	0.1	0.080112
5.133383	0.1	0.085160
5.135050	0.1	0.088983
5.136717	0.1	0.091926
5.138383	0.1	0.094548
5.140050	0.1	0.096834
5.141717	0.1	0.097877
5.143383	0.1	0.096681
5.145050	0.1	0.093472
5.146717	0.1	0.089915
5.148383	0.1	0.087670
5.150050	0.1	0.087102
5.151717	0.1	0.087591
5.153383	0.1	0.088378
5.155050	0.1	0.089216
5.156717	0.1	0.090380
5.158383	0.1	0.092224
5.160050	0.1	0.094874
5.161717	0.1	0.097817
5.163383	0.1	0.100015
5.165050	0.1	0.100476
5.166717	0.1	0.098404
5.168383	0.1	0.093821
5.170050	0.1	0.088275
5.171717	0.1	0.084131
5.173383	0.1	0.083516
5.175050	0.1	0.087633
5.176717	0.1	0.095409
5.178383	0.1	0.103167
5.180050	0.1	0.106934
5.181717	0.1	0.105184
5.183383	0.1	0.099582
5.185050	0.1	0.093686
5.186717	0.1	0.090171
5.188383	0.1	0.089076
5.190050	0.1	0.088974
5.191717	0.1	0.089104
5.193383	0.1	0.089756
5.195050	0.1	0.091032
5.196717	0.1	0.092103
5.198383	0.1	0.091987
5.200050	0.1	0.090613
5.201717	0.1	0.088913
5.203383	0.1	0.088271
5.205050	0.1	0.089868
5.206717	0.1	0.093570
5.208383	0.1	0.097584
5.210050	0.1	0.100187
5.211717	0.1	0.100955
5.213383	0.1	0.100350
5.215050	0.1	0.098958
5.216717	0.1	0.096923
5.218383	0.1	0.094171
5.220050	0.1	0.091214
5.221717	0.1	0.089495
5.223383	0.1	0.090282
5.225050	0.1	0.092923
5.226717	0.1	0.095391
5.228383	0.1	0.096457
5.230050	0.1	0.096522
5.231717	0.1	0.096783
5.233383	0.1	0.097589
5.235050	0.1	0.098078
5.236717	0.1	0.097957
5.238383	0.1	0.098036
5.240050	0.1	0.098948
5.241717	0.1	0.100518
5.243383	0.1	0.102031
5.245050	0.1	0.102539
5.246717	0.1	0.101803
5.248383	0.1	0.101104
5.250050	0.1	0.101482
5.251717	0.1	0.102026
5.253383	0.1	0.101472
5.255050	0.1	0.100303
5.256717	0.1	0.100182
5.258383	0.1	0.102012
5.260050	0.1	0.104737
5.261717	0.1	0.105985
5.263383	0.1	0.104173
5.265050	0.1	0.100005
5.266717	0.1	0.095991
5.268383	0.1	0.094413
5.270050	0.1	0.095516
5.271717	0.1	0.097556
5.273383	0.1	0.098441
5.275050	0.1	0.097346
5.276717	0.1	0.095284
5.278383	0.1	0.094078
5.280050	0.1	0.094823
5.281717	0.1	0.097696
5.283383	0.1	0.102436
5.285050	0.1	0.107763
5.286717	0.1	0.111479
5.288383	0.1	0.112359
5.290050	0.1	0.111065
5.291717	0.1	0.108969
5.293383	0.1	0.107288
5.295050	0.1	0.107340
5.296717	0.1	0.110143
5.298383	0.1	0.115032
5.300050	0.1	0.119293
5.301717	0.1	0.120052
5.303383	0.1	0.116723
5.305050	0.1	0.111149
5.306717	0.1	0.105631
5.308383	0.1	0.101514
5.310050	0.1	0.099395
5.311717	0.1	0.100024
5.313383	0.1	0.104024
5.315050	0.1	0.110273
5.316717	0.1	0.116201
5.318383	0.1	0.120127
5.320050	0.1	0.121966
5.321717	0.1	0.121999
5.323383	0.1	0.120290
5.325050	0.1	0.117207
5.326717	0.1	0.113631
5.328383	0.1	0.110306
5.330050	0.1	0.107251
5.331717	0.1	0.104611
5.333383	0.1	0.103726
5.335050	0.1	0.106031
5.336717	0.1	0.111181
5.338383	0.1	0.117295
5.340050	0.1	0.122385
5.341717	0.1	0.125421
5.343383	0.1	0.126860
5.345050	0.1	0.127428
5.346717	0.1	0.126637
5.348383	0.1	0.123731
5.350050	0.1	0.119470
5.351717	0.1	0.115782
5.353383	0.1	0.114213
5.355050	0.1	0.115079
5.356717	0.1	0.117468
5.358383	0.1	0.119563
5.360050	0.1	0.119745
5.361717	0.1	0.117859
5.363383	0.1	0.115237
5.365050	0.1	0.113728
5.366717	0.1	0.114562
5.368383	0.1	0.117812
5.370050	0.1	0.122641
5.371717	0.1	0.127959
5.373383	0.1	0.132481
5.375050	0.1	0.134762
5.376717	0.1	0.134134
5.378383	0.1	0.131666
5.380050	0.1	0.129258
5.381717	0.1	0.127819
5.383383	0.1	0.126944
5.385050	0.1	0.125887
5.386717	0.1	0.124522
5.388383	0.1	0.123507
5.390050	0.1	0.123768
5.391717	0.1	0.125892
5.393383	0.1	0.129738
5.395050	0.1	0.134571
5.396717	0.1	0.139191
5.398383	0.1	0.142353
5.400050	0.1	0.143200
5.401717	0.1	0.141365
5.403383	0.1	0.137179
5.405050	0.1	0.132108
5.406717	0.1	0.128178
5.408383	0.1	0.126511
5.410050	0.1	0.126599
5.411717	0.1	0.127200
5.413383	0.1	0.127754
5.415050	0.1	0.128336
5.416717	0.1	0.128588
5.418383	0.1	0.127791
5.420050	0.1	0.125798
5.421717	0.1	0.123312
5.423383	0.1	0.121482
5.425050	0.1	0.121123
5.426717	0.1	0.121933
5.428383	0.1	0.122548
5.430050	0.1	0.121756
5.431717	0.1	0.120183
5.433383	0.1	0.120206
5.435050	0.1	0.123186
5.436717	0.1	0.127545
5.438383	0.1	0.130231
5.440050	0.1	0.129868
5.441717	0.1	0.127624
5.443383	0.1	0.125100
5.445050	0.1	0.122958
5.446717	0.1	0.121379
5.448383	0.1	0.120699
5.450050	0.1	0.121640
5.451717	0.1	0.124522
5.453383	0.1	0.128439
5.455050	0.1	0.131689
5.456717	0.1	0.132811
5.458383	0.1	0.131675
5.460050	0.1	0.129463
5.461717	0.1	0.127507
5.463383	0.1	0.126660
5.465050	0.1	0.127354
5.466717	0.1	0.129458
5.468383	0.1	0.132015
5.470050	0.1	0.133598
5.471717	0.1	0.133319
5.473383	0.1	0.131312
5.475050	0.1	0.128080
5.476717	0.1	0.123824
5.478383	0.1	0.119261
5.480050	0.1	0.116448
5.481717	0.1	0.117365
5.483383	0.1	0.121645
5.485050	0.1	0.126590
5.486717	0.1	0.129468
5.488383	0.1	0.129458
5.490050	0.1	0.127726
5.491717	0.1	0.126036
5.493383	0.1	0.125263
5.495050	0.1	0.125174
5.496717	0.1	0.125486
5.498383	0.1	0.126339
5.500050	0.1	0.127722
5.501717	0.1	0.129705
5.503383	0.1	0.132718
5.505050	0.1	0.136285
5.506717	0.1	0.138315
5.508383	0.1	0.136690
5.510050	0.1	0.131954
5.511717	0.1	0.127596
5.513383	0.1	0.126404
5.515050	0.1	0.127936
5.516717	0.1	0.130353
5.518383	0.1	0.132527
5.520050	0.1	0.133994
5.521717	0.1	0.134297
5.523383	0.1	0.133212
5.525050	0.1	0.130860
5.526717	0.1	0.127391
5.528383	0.1	0.123489
5.530050	0.1	0.120737
5.531717	0.1	0.120527
5.533383	0.1	0.122893
5.535050	0.1	0.126902
5.536717	0.1	0.131526
5.538383	0.1	0.135885
5.540050	0.1	0.139242
5.541717	0.1	0.141328
5.543383	0.1	0.142409
5.545050	0.1	0.142669
5.546717	0.1	0.141989
5.548383	0.1	0.140285
5.550050	0.1	0.137654
5.551717	0.1	0.134367
5.553383	0.1	0.130739
5.555050	0.1	0.127032
5.556717	0.1	0.123908
5.558383	0.1	0.122469
5.560050	0.1	0.122930
5.561717	0.1	0.123749
5.563383	0.1	0.123070
5.565050	0.1	0.120895
5.566717	0.1	0.118748
5.568383	0.1	0.117794
5.570050	0.1	0.118506
5.571717	0.1	0.121091
5.573383	0.1	0.125449
5.575050	0.1	0.131130
5.576717	0.1	0.137142
5.578383	0.1	0.142008
5.580050	0.1	0.144667
5.581717	0.1	0.144988
5.583383	0.1	0.143289
5.585050	0.1	0.140248
5.586717	0.1	0.136718
5.588383	0.1	0.133500
5.590050	0.1	0.131447
5.591717	0.1	0.130855
5.593383	0.1	0.130800
5.595050	0.1	0.130078
5.596717	0.1	0.128746
5.598383	0.1	0.127950
5.600050	0.1	0.128322
5.601717	0.1	0.129212
5.603383	0.1	0.129458
5.605050	0.1	0.128341
5.606717	0.1	0.126273
5.608383	0.1	0.124532
5.610050	0.1	0.123512
5.611717	0.1	0.121919
5.613383	0.1	0.118641
5.615050	0.1	0.114329
5.616717	0.1	0.110818
5.618383	0.1	0.109640
5.620050	0.1	0.110678
5.621717	0.1	0.112215
5.623383	0.1	0.112867
5.625050	0.1	0.113295
5.626717	0.1	0.115070
5.628383	0.1	0.118306
5.630050	0.1	0.121598
5.631717	0.1	0.123358
5.633383	0.1	0.122604
5.635050	0.1	0.119465
5.636717	0.1	0.115028
5.638383	0.1	0.110776
5.640050	0.1	0.108224
5.641717	0.1	0.108117
5.643383	0.1	0.109798
5.645050	0.1	0.111912
5.646717	0.1	0.113556
5.648383	0.1	0.114399
5.650050	0.1	0.114045
5.651717	0.1	0.111898
5.653383	0.1	0.108588
5.655050	0.1	0.106893
5.656717	0.1	0.109156
5.658383	0.1	0.114180
5.660050	0.1	0.118553
5.661717	0.1	0.119652
5.663383	0.1	0.116746
5.665050	0.1	0.111195
5.666717	0.1	0.105696
5.668383	0.1	0.101994
5.670050	0.1	0.099898
5.671717	0.1	0.098892
5.673383	0.1	0.099521
5.675050	0.1	0.102860
5.676717	0.1	0.109025
5.678383	0.1	0.116294
5.680050	0.1	0.122087
5.681717	0.1	0.124867
5.683383	0.1	0.124886
5.685050	0.1	0.123526
5.686717	0.1	0.122129
5.688383	0.1	0.121221
5.690050	0.1	0.120387
5.691717	0.1	0.119065
5.693383	0.1	0.117188
5.695050	0.1	0.114939
5.696717	0.1	0.112900
5.698383	0.1	0.112262
5.700050	0.1	0.113389
5.701717	0.1	0.114772
5.703383	0.1	0.114366
5.705050	0.1	0.112029
5.706717	0.1	0.109957
5.708383	0.1	0.110180
5.710050	0.1	0.112220
5.711717	0.1	0.113905
5.713383	0.1	0.113784
5.715050	0.1	0.111591
5.716717	0.1	0.107046
5.718383	0.1	0.100238
5.720050	0.1	0.093398
5.721717	0.1	0.089924
5.723383	0.1	0.091521
5.725050	0.1	0.097416
5.726717	0.1	0.105239
5.728383	0.1	0.111805
5.730050	0.1	0.114520
5.731717	0.1	0.113151
5.733383	0.1	0.109887
5.735050	0.1	0.107209
5.736717	0.1	0.105966
5.738383	0.1	0.105174
5.740050	0.1	0.103097
5.741717	0.1	0.098953
5.743383	0.1	0.093370
5.745050	0.1	0.087279
5.746717	0.1	0.081174
5.748383	0.1	0.075730
5.750050	0.1	0.072122
5.751717	0.1	0.070841
5.753383	0.1	0.071144
5.755050	0.1	0.072466
5.756717	0.1	0.075386
5.758383	0.1	0.080485
5.760050	0.1	0.086674
5.761717	0.1	0.091549
5.763383	0.1	0.093863
5.765050	0.1	0.094278
5.766717	0.1	0.093617
5.768383	0.1	0.092210
5.770050	0.1	0.090110
5.771717	0.1	0.087125
5.773383	0.1	0.083596
5.775050	0.1	0.080923
5.776717	0.1	0.080718
5.778383	0.1	0.083335
5.780050	0.1	0.087153
5.781717	0.1	0.089658
5.783383	0.1	0.089481
5.785050	0.1	0.087200
5.786717	0.1	0.084429
5.788383	0.1	0.082362
5.790050	0.1	0.081095
5.791717	0.1	0.079935
5.793383	0.1	0.078231
5.795050	0.1	0.076252
5.796717	0.1	0.074906
5.798383	0.1	0.074338
5.800050	0.1	0.073588
5.801717	0.1	0.071726
5.803383	0.1	0.068611
5.805050	0.1	0.065099
5.806717	0.1	0.063004
5.808383	0.1	0.063796
5.810050	0.1	0.067144
5.811717	0.1	0.071325
5.813383	0.1	0.074534
5.815050	0.1	0.076070
5.816717	0.1	0.077183
5.818383	0.1	0.079847
5.820050	0.1	0.084024
5.821717	0.1	0.087200
5.823383	0.1	0.086827
5.825050	0.1	0.082324
5.826717	0.1	0.075139
5.828383	0.1	0.067875
5.830050	0.1	0.062967
5.831717	0.1	0.061598
5.833383	0.1	0.063614
5.835050	0.1	0.067689
5.836717	0.1	0.071721
5.838383	0.1	0.074063
5.840050	0.1	0.074105
5.841717	0.1	0.071544
5.843383	0.1	0.066371
5.845050	0.1	0.060075
5.846717	0.1	0.055702
5.848383	0.1	0.055810
5.850050	0.1	0.060359
5.851717	0.1	0.066850
5.853383	0.1	0.072168
5.855050	0.1	0.074413
5.856717	0.1	0.073714
5.858383	0.1	0.071549
5.860050	0.1	0.069346
5.861717	0.1	0.067819
5.863383	0.1	0.066971
5.865050	0.1	0.066236
5.866717	0.1	0.064685
5.868383	0.1	0.062138
5.870050	0.1	0.059637
5.871717	0.1	0.058170
5.873383	0.1	0.057663
5.875050	0.1	0.057383
5.876717	0.1	0.056806
5.878383	0.1	0.056135
5.880050	0.1	0.055432
5.881717	0.1	0.054045
5.883383	0.1	0.052061
5.885050	0.1	0.050799
5.886717	0.1	0.050957
5.888383	0.1	0.051670
5.890050	0.1	0.052294
5.891717	0.1	0.053467
5.893383	0.1	0.055498
5.895050	0.1	0.057719
5.896717	0.1	0.059814
5.898383	0.1	0.061910
5.900050	0.1	0.063898
5.901717	0.1	0.065812
5.903383	0.1	0.067954
5.905050	0.1	0.069859
5.906717	0.1	0.070338
5.908383	0.1	0.068774
5.910050	0.1	0.065551
5.911717	0.1	0.061481
5.913383	0.1	0.057393
5.915050	0.1	0.053840
5.916717	0.1	0.050883
5.918383	0.1	0.048154
5.920050	0.1	0.045546
5.921717	0.1	0.043553
5.923383	0.1	0.042561
5.925050	0.1	0.042324
5.926717	0.1	0.042305
5.928383	0.1	0.042212
5.930050	0.1	0.042245
5.931717	0.1	0.043083
5.933383	0.1	0.045602
5.935050	0.1	0.050040
5.936717	0.1	0.054976
5.938383	0.1	0.057966
5.940050	0.1	0.057695
5.941717	0.1	0.054510
5.943383	0.1	0.049202
5.945050	0.1	0.042608
5.946717	0.1	0.036010
5.948383	0.1	0.030790
5.950050	0.1	0.027684
5.951717	0.1	0.026808
5.953383	0.1	0.028154
5.955050	0.1	0.031679
5.956717	0.1	0.036843
5.958383	0.1	0.042534
5.960050	0.1	0.047535
5.961717	0.1	0.050860
5.963383	0.1	0.052443
5.965050	0.1	0.053532
5.966717	0.1	0.055241
5.968383	0.1	0.057081
5.970050	0.1	0.058184
5.971717	0.1	0.058669
5.973383	0.1	0.058473
5.975050	0.1	0.056811
5.976717	0.1	0.053616
5.978383	0.1	0.050007
5.980050	0.1	0.046887
5.981717	0.1	0.043809
5.983383	0.1	0.039814
5.985050	0.1	0.035060
5.986717	0.1	0.030743
5.988383	0.1	0.028191
5.990050	0.1	0.028964
5.991717	0.1	0.033490
5.993383	0.1	0.039358
5.995050	0.1	0.043600
5.996717	0.1	0.045476
5.998383	0.1	0.045551
6.000050	0.1	0.044205
6.001717	0.1	0.042077
6.003383	0.1	0.040540
6.005050	0.1	0.040932
6.006717	0.1	0.043497
6.008383	0.1	0.047171
6.010050	0.1	0.049938
6.011717	0.1	0.050096
6.013383	0.1	0.047982
6.015050	0.1	0.045458
6.016717	0.1	0.044061
6.018383	0.1	0.044373
6.020050	0.1	0.046110
6.021717	0.1	0.048643
6.023383	0.1	0.051227
6.025050	0.1	0.052485
6.026717	0.1	0.051032
6.028383	0.1	0.046645
6.030050	0.1	0.040336
6.031717	0.1	0.033858
6.033383	0.1	0.028736
6.035050	0.1	0.025402
6.036717	0.1	0.023553
6.038383	0.1	0.022701
6.040050	0.1	0.022268
6.041717	0.1	0.021807
6.043383	0.1	0.021108
6.045050	0.1	0.019660
6.046717	0.1	0.016983
6.048383	0.1	0.014049
6.050050	0.1	0.012936
6.051717	0.1	0.014640
6.053383	0.1	0.018417
6.055050	0.1	0.023246
6.056717	0.1	0.028694
6.058383	0.1	0.034170
6.060050	0.1	0.038482
6.061717	0.1	0.041011
6.063383	0.1	0.042822
6.065050	0.1	0.045206
6.066717	0.1	0.047754
6.068383	0.1	0.049029
6.070050	0.1	0.048331
6.071717	0.1	0.045747
6.073383	0.1	0.041672
6.075050	0.1	0.037258
6.076717	0.1	0.034189
6.078383	0.1	0.033365
6.080050	0.1	0.034142
6.081717	0.1	0.034757
6.083383	0.1	0.033849
6.085050	0.1	0.031525
6.086717	0.1	0.028647
6.088383	0.1	0.025723
6.090050	0.1	0.023190
6.091717	0.1	0.021774
6.093383	0.1	0.021816
6.095050	0.1	0.023064
6.096717	0.1	0.025355
6.098383	0.1	0.028238
6.100050	0.1	0.030450
6.101717	0.1	0.031032
6.103383	0.1	0.030659
6.105050	0.1	0.031074
6.106717	0.1	0.033122
6.108383	0.1	0.036247
6.110050	0.1	0.039632
6.111717	0.1	0.042478
6.113383	0.1	0.043595
6.115050	0.1	0.042194
6.116717	0.1	0.039237
6.118383	0.1	0.037015
6.120050	0.1	0.037123
6.121717	0.1	0.039442
6.123383	0.1	0.042324
6.125050	0.1	0.043232
6.126717	0.1	0.040312
6.128383	0.1	0.033951
6.130050	0.1	0.026640
6.131717	0.1	0.021071
6.133383	0.1	0.018543
6.135050	0.1	0.019209
6.136717	0.1	0.022501
6.138383	0.1	0.027036
6.140050	0.1	0.031241
6.141717	0.1	0.034147
6.143383	0.1	0.035404
6.145050	0.1	0.034967
6.146717	0.1	0.033076
6.148383	0.1	0.030263
6.150050	0.1	0.027027
6.151717	0.1	0.023344
6.153383	0.1	0.018734
6.155050	0.1	0.013108
6.156717	0.1	0.007697
6.158383	0.1	0.004973
6.160050	0.1	0.006640
6.161717	0.1	0.011874
6.163383	0.1	0.017979
6.165050	0.1	0.022231
6.166717	0.1	0.023511
6.168383	0.1	0.022608
6.170050	0.1	0.020848
6.171717	0.1	0.019255
6.173383	0.1	0.018314
6.175050	0.1	0.017718
6.176717	0.1	0.016778
6.178383	0.1	0.015036
6.180050	0.1	0.012666
6.181717	0.1	0.010538
6.183383	0.1	0.009495
6.185050	0.1	0.009527
6.186717	0.1	0.010170
6.188383	0.1	0.011525
6.190050	0.1	0.013490
6.191717	0.1	0.014221
6.193383	0.1	0.011479
6.195050	0.1	0.005499
6.196717	0.1	-0.000787
6.198383	0.1	-0.004233
6.200050	0.1	-0.003823
6.201717	0.1	-0.001309
6.203383	0.1	0.000675
6.205050	0.1	0.000848
6.206717	0.1	-0.000410
6.208383	0.1	-0.001839
6.210050	0.1	-0.002175
6.211717	0.1	-0.001020
6.213383	0.1	0.001406
6.215050	0.1	0.005011
6.216717	0.1	0.009653
6.218383	0.1	0.014715
6.220050	0.1	0.018752
6.221717	0.1	0.019865
6.223383	0.1	0.017378
6.225050	0.1	0.012936
6.226717	0.1	0.009281
6.228383	0.1	0.007781
6.230050	0.1	0.007735
6.231717	0.1	0.008512
6.233383	0.1	0.011022
6.235050	0.1	0.016163
6.236717	0.1	0.022892
6.238383	0.1	0.028713
6.240050	0.1	0.031595
6.241717	0.1	0.030599
6.243383	0.1	0.026049
6.245050	0.1	0.019944
6.246717	0.1	0.015125
6.248383	0.1	0.013150
6.250050	0.1	0.012927
6.251717	0.1	0.011949
6.253383	0.1	0.009481
6.255050	0.1	0.007371
6.256717	0.1	0.007111
6.258383	0.1	0.008228
6.260050	0.1	0.009579
6.261717	0.1	0.010598
6.263383	0.1	0.011204
6.265050	0.1	0.010994
6.266717	0.1	0.009467
6.268383	0.1	0.007157
6.270050	0.1	0.005597
6.271717	0.1	0.006161
6.273383	0.1	0.009430
6.275050	0.1	0.014701
6.276717	0.1	0.019814
6.278383	0.1	0.022291
6.280050	0.1	0.021108
6.281717	0.1	0.017281
6.283383	0.1	0.012880
6.285050	0.1	0.009579
6.286717	0.1	0.007972
6.288383	0.1	0.008112
6.290050	0.1	0.009867
6.291717	0.1	0.012349
6.293383	0.1	0.014496
6.295050	0.1	0.016401
6.296717	0.1	0.018901
6.298383	0.1	0.022296
6.300050	0.1	0.025714
6.301717	0.1	0.027507
6.303383	0.1	0.027013
6.305050	0.1	0.025509
6.306717	0.1	0.024671
6.308383	0.1	0.024983
6.310050	0.1	0.025746
6.311717	0.1	0.026161
6.313383	0.1	0.026049
6.315050	0.1	0.025649
6.316717	0.1	0.025043
6.318383	0.1	0.023860
6.320050	0.1	0.022016
6.321717	0.1	0.020261
6.323383	0.1	0.019339
6.325050	0.1	0.019516
6.326717	0.1	0.020731
6.328383	0.1	0.022715
6.330050	0.1	0.025239
6.331717	0.1	0.027944
6.333383	0.1	0.030240
6.335050	0.1	0.032075
6.336717	0.1	0.034119
6.338383	0.1	0.036643
6.340050	0.1	0.038664
6.341717	0.1	0.038780
6.343383	0.1	0.036284
6.345050	0.1	0.030906
6.346717	0.1	0.022985
6.348383	0.1	0.014715
6.350050	0.1	0.009574
6.351717	0.1	0.009192
6.353383	0.1	0.011749
6.355050	0.1	0.014221
6.356717	0.1	0.015157
6.358383	0.1	0.015059
6.360050	0.1	0.015860
6.361717	0.1	0.019632
6.363383	0.1	0.026310
6.365050	0.1	0.033556
6.366717	0.1	0.039302
6.368383	0.1	0.043078
6.370050	0.1	0.045188
6.371717	0.1	0.045635
6.373383	0.1	0.044205
6.375050	0.1	0.041556
6.376717	0.1	0.038957
6.378383	0.1	0.037202
6.380050	0.1	0.036266
6.381717	0.1	0.035129
6.383383	0.1	0.032643
6.385050	0.1	0.029574
6.386717	0.1	0.028140
6.388383	0.1	0.029244
6.390050	0.1	0.032070
6.391717	0.1	0.035740
6.393383	0.1	0.039763
6.395050	0.1	0.043325
6.396717	0.1	0.045379
6.398383	0.1	0.045691
6.400050	0.1	0.044927
6.401717	0.1	0.043614
6.403383	0.1	0.042100
6.405050	0.1	0.040741
6.406717	0.1	0.039819
6.408383	0.1	0.039581
6.410050	0.1	0.039837
6.411717	0.1	0.039791
6.413383	0.1	0.039106
6.415050	0.1	0.038715
6.416717	0.1	0.039944
6.418383	0.1	0.043064
6.420050	0.1	0.046929
6.421717	0.1	0.049896
6.423383	0.1	0.051227
6.425050	0.1	0.051572
6.426717	0.1	0.052080
6.428383	0.1	0.053244
6.430050	0.1	0.054333
6.431717	0.1	0.053816
6.433383	0.1	0.050776
6.435050	0.1	0.045788
6.436717	0.1	0.040401
6.438383	0.1	0.036643
6.440050	0.1	0.036331
6.441717	0.1	0.039758
6.443383	0.1	0.044960
6.445050	0.1	0.048811
6.446717	0.1	0.049542
6.448383	0.1	0.048229
6.450050	0.1	0.047307
6.451717	0.1	0.047898
6.453383	0.1	0.049076
6.455050	0.1	0.049355
6.456717	0.1	0.048270
6.458383	0.1	0.046492
6.460050	0.1	0.044820
6.461717	0.1	0.043586
6.463383	0.1	0.043251
6.465050	0.1	0.044340
6.466717	0.1	0.046818
6.468383	0.1	0.050329
6.470050	0.1	0.054259
6.471717	0.1	0.057383
6.473383	0.1	0.058520
6.475050	0.1	0.057938
6.476717	0.1	0.057393
6.478383	0.1	0.057900
6.480050	0.1	0.058301
6.481717	0.1	0.057090
6.483383	0.1	0.054548
6.485050	0.1	0.052028
6.486717	0.1	0.050166
6.488383	0.1	0.048676
6.490050	0.1	0.047400
6.491717	0.1	0.046729
6.493383	0.1	0.047074
6.495050	0.1	0.048364
6.496717	0.1	0.049779
6.498383	0.1	0.049979
6.500050	0.1	0.048289
6.501717	0.1	0.045449
6.503383	0.1	0.043190
6.505050	0.1	0.043148
6.506717	0.1	0.045290
6.508383	0.1	0.047782
6.510050	0.1	0.048825
6.511717	0.1	0.048154
6.513383	0.1	0.046808
6.515050	0.1	0.046333
6.516717	0.1	0.047805
6.518383	0.1	0.051013
6.520050	0.1	0.054385
6.521717	0.1	0.055977
6.523383	0.1	0.055148
6.525050	0.1	0.053435
6.526717	0.1	0.052634
6.528383	0.1	0.052624
6.530050	0.1	0.052070
6.531717	0.1	0.050250
6.533383	0.1	0.047404
6.535050	0.1	0.044308
6.536717	0.1	0.042138
6.538383	0.1	0.042100
6.540050	0.1	0.044275
6.541717	0.1	0.047381
6.543383	0.1	0.049891
6.545050	0.1	0.050799
6.546717	0.1	0.049924
6.548383	0.1	0.048373
6.550050	0.1	0.048373
6.551717	0.1	0.051730
6.553383	0.1	0.057858
6.555050	0.1	0.063484
6.556717	0.1	0.065095
6.558383	0.1	0.062040
6.560050	0.1	0.056950
6.561717	0.1	0.053043
6.563383	0.1	0.051758
6.565050	0.1	0.052899
6.566717	0.1	0.055539
6.568383	0.1	0.058650
6.570050	0.1	0.061463
6.571717	0.1	0.063786
6.573383	0.1	0.065896
6.575050	0.1	0.067768
6.576717	0.1	0.069016
6.578383	0.1	0.069831
6.580050	0.1	0.070781
6.581717	0.1	0.071656
6.583383	0.1	0.071866
6.585050	0.1	0.071623
6.586717	0.1	0.071749
6.588383	0.1	0.072857
6.590050	0.1	0.074925
6.591717	0.1	0.076927
6.593383	0.1	0.077561
6.595050	0.1	0.076806
6.596717	0.1	0.075870
6.598383	0.1	0.075535
6.600050	0.1	0.075805
6.601717	0.1	0.076718
6.603383	0.1	0.078240
6.605050	0.1	0.080140
6.606717	0.1	0.081924
6.608383	0.1	0.082883
6.610050	0.1	0.083204
6.611717	0.1	0.084308
6.613383	0.1	0.087107
6.615050	0.1	0.091167
6.616717	0.1	0.095237
6.618383	0.1	0.097821
6.620050	0.1	0.098287
6.621717	0.1	0.097556
6.623383	0.1	0.096713
6.625050	0.1	0.095754
6.626717	0.1	0.094636
6.628383	0.1	0.094455
6.630050	0.1	0.096536
6.631717	0.1	0.100974
6.633383	0.1	0.107116
6.635050	0.1	0.114711
6.636717	0.1	0.123316
6.638383	0.1	0.131051
6.640050	0.1	0.135619
6.641717	0.1	0.136546
6.643383	0.1	0.135070
6.645050	0.1	0.132150
6.646717	0.1	0.128769
6.648383	0.1	0.127004
6.650050	0.1	0.128774
6.651717	0.1	0.134245
6.653383	0.1	0.142171
6.655050	0.1	0.150739
6.656717	0.1	0.158083
6.658383	0.1	0.163312
6.660050	0.1	0.167582
6.661717	0.1	0.172723
6.663383	0.1	0.178535
6.665050	0.1	0.182418
6.666717	0.1	0.182004
6.668383	0.1	0.177831
6.670050	0.1	0.173138
6.671717	0.1	0.170874
6.673383	0.1	0.171852
6.675050	0.1	0.175536
6.676717	0.1	0.181175
6.678383	0.1	0.187960
6.680050	0.1	0.195191
6.681717	0.1	0.202479
6.683383	0.1	0.208891
6.685050	0.1	0.212830
6.686717	0.1	0.213939
6.688383	0.1	0.213687
6.690050	0.1	0.213655
6.691717	0.1	0.214577
6.693383	0.1	0.216179
6.695050	0.1	0.217333
6.696717	0.1	0.217152
6.698383	0.1	0.216053
6.700050	0.1	0.215899
6.701717	0.1	0.218707
6.703383	0.1	0.224789
6.705050	0.1	0.232779
6.706717	0.1	0.240728
6.708383	0.1	0.246614
6.710050	0.1	0.249501
6.711717	0.1	0.250763
6.713383	0.1	0.252509
6.715050	0.1	0.254763
6.716717	0.1	0.256100
6.718383	0.1	0.256258
6.720050	0.1	0.256165
6.721717	0.1	0.256062
6.723383	0.1	0.255322
6.725050	0.1	0.253813
6.726717	0.1	0.252263
6.728383	0.1	0.251392
6.730050	0.1	0.251662
6.731717	0.1	0.253445
6.733383	0.1	0.256458
6.735050	0.1	0.259327
6.736717	0.1	0.260775
6.738383	0.1	0.260947
6.740050	0.1	0.260705
6.741717	0.1	0.260472
6.743383	0.1	0.260430
6.745050	0.1	0.260784
6.746717	0.1	0.261315
6.748383	0.1	0.261548
6.750050	0.1	0.261390
6.751717	0.1	0.261087
6.753383	0.1	0.260565
6.755050	0.1	0.259290
6.756717	0.1	0.257143
6.758383	0.1	0.254940
6.760050	0.1	0.253501
6.761717	0.1	0.252929
6.763383	0.1	0.252714
6.765050	0.1	0.251569
6.766717	0.1	0.248174
6.768383	0.1	0.243317
6.770050	0.1	0.239862
6.771717	0.1	0.240104
6.773383	0.1	0.244067
6.775050	0.1	0.249725
6.776717	0.1	0.254721
6.778383	0.1	0.257995
6.780050	0.1	0.259378
6.781717	0.1	0.258693
6.783383	0.1	0.256323
6.785050	0.1	0.253664
6.786717	0.1	0.251760
6.788383	0.1	0.250279
6.790050	0.1	0.248598
6.791717	0.1	0.246880
6.793383	0.1	0.245916
6.795050	0.1	0.246824
6.796717	0.1	0.250232
6.798383	0.1	0.254833
6.800050	0.1	0.258107
6.801717	0.1	0.258959
6.803383	0.1	0.258116
6.805050	0.1	0.256225
6.806717	0.1	0.253120
6.808383	0.1	0.248984
6.810050	0.1	0.245064
6.811717	0.1	0.242768
6.813383	0.1	0.242377
6.815050	0.1	0.242763
6.816717	0.1	0.242656
6.818383	0.1	0.242153
6.820050	0.1	0.242414
6.821717	0.1	0.244076
6.823383	0.1	0.246288
6.825050	0.1	0.247587
6.826717	0.1	0.247653
6.828383	0.1	0.247499
6.830050	0.1	0.248086
6.831717	0.1	0.249031
6.833383	0.1	0.248738
6.835050	0.1	0.246563
6.836717	0.1	0.244314
6.838383	0.1	0.243923
6.840050	0.1	0.245362
6.841717	0.1	0.248104
6.843383	0.1	0.252090
6.845050	0.1	0.256449
6.846717	0.1	0.259406
6.848383	0.1	0.260104
6.850050	0.1	0.259322
6.851717	0.1	0.258144
6.853383	0.1	0.256761
6.855050	0.1	0.254926
6.856717	0.1	0.252817
6.858383	0.1	0.250796
6.860050	0.1	0.248603
6.861717	0.1	0.246027
6.863383	0.1	0.244156
6.865050	0.1	0.244314
6.866717	0.1	0.246051
6.868383	0.1	0.247830
6.870050	0.1	0.249255
6.871717	0.1	0.251047
6.873383	0.1	0.253143
6.875050	0.1	0.254405
6.876717	0.1	0.254456
6.878383	0.1	0.254516
6.880050	0.1	0.256118
6.881717	0.1	0.259732
6.883383	0.1	0.264291
6.885050	0.1	0.267681
6.886717	0.1	0.268426
6.888383	0.1	0.266600
6.890050	0.1	0.262992
6.891717	0.1	0.258870
6.893383	0.1	0.256067
6.895050	0.1	0.255504
6.896717	0.1	0.255783
6.898383	0.1	0.254773
6.900050	0.1	0.252170
6.901717	0.1	0.249217
6.903383	0.1	0.246814
6.905050	0.1	0.245646
6.906717	0.1	0.246651
6.908383	0.1	0.249711
6.910050	0.1	0.252975
6.911717	0.1	0.254656
6.913383	0.1	0.254870
6.915050	0.1	0.254791
6.916717	0.1	0.255089
6.918383	0.1	0.255774
6.920050	0.1	0.256505
6.921717	0.1	0.256896
6.923383	0.1	0.257157
6.925050	0.1	0.258340
6.926717	0.1	0.261166
6.928383	0.1	0.264831
6.930050	0.1	0.268081
6.931717	0.1	0.270344
6.933383	0.1	0.270489
6.935050	0.1	0.266670
6.936717	0.1	0.258936
6.938383	0.1	0.250065
6.940050	0.1	0.243499
6.941717	0.1	0.241506
6.943383	0.1	0.244002
6.945050	0.1	0.248370
6.946717	0.1	0.251606
6.948383	0.1	0.252714
6.950050	0.1	0.252705
6.951717	0.1	0.253087
6.953383	0.1	0.254610
6.955050	0.1	0.256887
6.956717	0.1	0.259196
6.958383	0.1	0.260887
6.960050	0.1	0.260798
6.961717	0.1	0.257972
6.963383	0.1	0.253282
6.965050	0.1	0.249310
6.966717	0.1	0.248551
6.968383	0.1	0.251648
6.970050	0.1	0.256887
6.971717	0.1	0.261427
6.973383	0.1	0.263113
6.975050	0.1	0.261301
6.976717	0.1	0.256728
6.978383	0.1	0.251308
6.980050	0.1	0.247541
6.981717	0.1	0.246880
6.983383	0.1	0.248807
6.985050	0.1	0.252291
6.986717	0.1	0.256565
6.988383	0.1	0.260379
6.990050	0.1	0.262223
6.991717	0.1	0.261301
6.993383	0.1	0.258186
6.995050	0.1	0.254503
6.996717	0.1	0.251457
6.998383	0.1	0.249310
7.000050	0.1	0.247983
7.001717	0.1	0.247466
7.003383	0.1	0.247597
7.005050	0.1	0.248039
7.006717	0.1	0.249045
7.008383	0.1	0.251480
7.010050	0.1	0.255695
7.011717	0.1	0.260966
7.013383	0.1	0.265790
7.015050	0.1	0.268719
7.016717	0.1	0.269632
7.018383	0.1	0.269534
7.020050	0.1	0.268850
7.021717	0.1	0.267560
7.023383	0.1	0.266433
7.025050	0.1	0.266219
7.026717	0.1	0.266111
7.028383	0.1	0.264430
7.030050	0.1	0.260575
7.031717	0.1	0.255844
7.033383	0.1	0.252649
7.035050	0.1	0.252719
7.036717	0.1	0.255704
7.038383	0.1	0.259848
7.040050	0.1	0.263485
7.041717	0.1	0.265618
7.043383	0.1	0.266298
7.045050	0.1	0.266582
7.046717	0.1	0.267173
7.048383	0.1	0.267173
7.050050	0.1	0.264938
7.051717	0.1	0.260151
7.053383	0.1	0.254423
7.055050	0.1	0.249646
7.056717	0.1	0.246330
7.058383	0.1	0.244016
7.060050	0.1	0.242628
7.061717	0.1	0.242586
7.063383	0.1	0.243587
7.065050	0.1	0.244174
7.066717	0.1	0.243308
7.068383	0.1	0.242004
7.070050	0.1	0.242610
7.071717	0.1	0.246456
7.073383	0.1	0.252598
7.075050	0.1	0.258610
7.076717	0.1	0.262256
7.078383	0.1	0.262507
7.080050	0.1	0.259774
7.081717	0.1	0.256007
7.083383	0.1	0.253241
7.085050	0.1	0.251625
7.086717	0.1	0.250195
7.088383	0.1	0.248933
7.090050	0.1	0.248868
7.091717	0.1	0.250652
7.093383	0.1	0.253385
7.095050	0.1	0.255252
7.096717	0.1	0.255522
7.098383	0.1	0.255313
7.100050	0.1	0.256281
7.101717	0.1	0.259294
7.103383	0.1	0.263746
7.105050	0.1	0.267467
7.106717	0.1	0.268416
7.108383	0.1	0.266638
7.110050	0.1	0.263583
7.111717	0.1	0.260319
7.113383	0.1	0.256812
7.115050	0.1	0.252794
7.116717	0.1	0.249362
7.118383	0.1	0.248528
7.120050	0.1	0.250861
7.121717	0.1	0.255182
7.123383	0.1	0.260044
7.125050	0.1	0.264337
7.126717	0.1	0.267532
7.128383	0.1	0.269753
7.130050	0.1	0.271085
7.131717	0.1	0.271811
7.133383	0.1	0.272598
7.135050	0.1	0.273315
7.136717	0.1	0.272971
7.138383	0.1	0.271476
7.140050	0.1	0.269734
7.141717	0.1	0.268295
7.143383	0.1	0.266954
7.145050	0.1	0.265162
7.146717	0.1	0.262405
7.148383	0.1	0.259150
7.150050	0.1	0.256570
7.151717	0.1	0.255331
7.153383	0.1	0.255625
7.155050	0.1	0.257217
7.156717	0.1	0.258782
7.158383	0.1	0.258964
7.160050	0.1	0.257762
7.161717	0.1	0.255574
7.163383	0.1	0.252235
7.165050	0.1	0.248263
7.166717	0.1	0.245315
7.168383	0.1	0.244938
7.170050	0.1	0.247555
7.171717	0.1	0.252239
7.173383	0.1	0.256943
7.175050	0.1	0.260030
7.176717	0.1	0.261967
7.178383	0.1	0.264370
7.180050	0.1	0.267611
7.181717	0.1	0.270572
7.183383	0.1	0.271844
7.185050	0.1	0.270875
7.186717	0.1	0.268435
7.188383	0.1	0.266265
7.190050	0.1	0.265832
7.191717	0.1	0.266512
7.193383	0.1	0.265888
7.195050	0.1	0.262726
7.196717	0.1	0.258349
7.198383	0.1	0.254917
7.200050	0.1	0.253534
7.201717	0.1	0.253399
7.203383	0.1	0.252659
7.205050	0.1	0.250628
7.206717	0.1	0.248384
7.208383	0.1	0.247364
7.210050	0.1	0.248109
7.211717	0.1	0.249571
7.213383	0.1	0.249702
7.215050	0.1	0.247834
7.216717	0.1	0.245757
7.218383	0.1	0.245431
7.220050	0.1	0.246819
7.221717	0.1	0.249036
7.223383	0.1	0.251974
7.225050	0.1	0.255401
7.226717	0.1	0.258209
7.228383	0.1	0.259569
7.230050	0.1	0.259760
7.231717	0.1	0.259322
7.233383	0.1	0.258475
7.235050	0.1	0.257599
7.236717	0.1	0.257045
7.238383	0.1	0.256160
7.240050	0.1	0.253469
7.241717	0.1	0.248160
7.243383	0.1	0.240672
7.245050	0.1	0.232244
7.246717	0.1	0.224896
7.248383	0.1	0.220989
7.250050	0.1	0.221566
7.251717	0.1	0.225683
7.253383	0.1	0.231452
7.255050	0.1	0.236784
7.256717	0.1	0.239369
7.258383	0.1	0.237417
7.260050	0.1	0.231024
7.261717	0.1	0.222414
7.263383	0.1	0.214111
7.265050	0.1	0.207648
7.266717	0.1	0.203848
7.268383	0.1	0.202744
7.270050	0.1	0.203652
7.271717	0.1	0.205743
7.273383	0.1	0.207881
7.275050	0.1	0.208472
7.276717	0.1	0.206511
7.278383	0.1	0.202446
7.280050	0.1	0.198083
7.281717	0.1	0.195485
7.283383	0.1	0.195256
7.285050	0.1	0.196011
7.286717	0.1	0.195596
7.288383	0.1	0.192849
7.290050	0.1	0.188989
7.291717	0.1	0.186767
7.293383	0.1	0.187797
7.295050	0.1	0.191429
7.296717	0.1	0.196015
7.298383	0.1	0.200542
7.300050	0.1	0.204747
7.301717	0.1	0.208165
7.303383	0.1	0.209943
7.305050	0.1	0.210092
7.306717	0.1	0.209822
7.308383	0.1	0.210083
7.310050	0.1	0.210507
7.311717	0.1	0.209617
7.313383	0.1	0.206172
7.315050	0.1	0.200747
7.316717	0.1	0.194847
7.318383	0.1	0.188905
7.320050	0.1	0.183112
7.321717	0.1	0.178865
7.323383	0.1	0.177613
7.325050	0.1	0.178968
7.326717	0.1	0.180961
7.328383	0.1	0.181748
7.330050	0.1	0.180602
7.331717	0.1	0.177813
7.333383	0.1	0.174516
7.335050	0.1	0.172304
7.336717	0.1	0.171862
7.338383	0.1	0.172495
7.340050	0.1	0.173431
7.341717	0.1	0.174330
7.343383	0.1	0.174898
7.345050	0.1	0.175377
7.346717	0.1	0.175885
7.348383	0.1	0.175401
7.350050	0.1	0.173198
7.351717	0.1	0.169962
7.353383	0.1	0.166628
7.355050	0.1	0.163727
7.356717	0.1	0.162083
7.358383	0.1	0.162739
7.360050	0.1	0.165510
7.361717	0.1	0.168579
7.363383	0.1	0.170055
7.365050	0.1	0.169431
7.366717	0.1	0.167405
7.368383	0.1	0.165054
7.370050	0.1	0.163214
7.371717	0.1	0.161901
7.373383	0.1	0.160662
7.375050	0.1	0.159461
7.376717	0.1	0.158697
7.378383	0.1	0.158679
7.380050	0.1	0.159312
7.381717	0.1	0.160057
7.383383	0.1	0.160080
7.385050	0.1	0.158721
7.386717	0.1	0.155829
7.388383	0.1	0.151591
7.390050	0.1	0.146367
7.391717	0.1	0.141067
7.393383	0.1	0.137445
7.395050	0.1	0.137212
7.396717	0.1	0.140429
7.398383	0.1	0.145123
7.400050	0.1	0.148783
7.401717	0.1	0.150134
7.403383	0.1	0.149473
7.405050	0.1	0.147871
7.406717	0.1	0.146246
7.408383	0.1	0.145114
7.410050	0.1	0.144942
7.411717	0.1	0.145943
7.413383	0.1	0.147317
7.415050	0.1	0.147391
7.416717	0.1	0.144900
7.418383	0.1	0.139992
7.420050	0.1	0.134576
7.421717	0.1	0.131051
7.423383	0.1	0.130087
7.425050	0.1	0.130450
7.426717	0.1	0.130869
7.428383	0.1	0.130883
7.430050	0.1	0.130911
7.431717	0.1	0.132411
7.433383	0.1	0.136239
7.435050	0.1	0.140835
7.436717	0.1	0.143452
7.438383	0.1	0.142520
7.440050	0.1	0.138683
7.441717	0.1	0.133817
7.443383	0.1	0.129128
7.445050	0.1	0.124732
7.446717	0.1	0.120904
7.448383	0.1	0.118483
7.450050	0.1	0.117579
7.451717	0.1	0.117249
7.453383	0.1	0.116806
7.455050	0.1	0.116178
7.456717	0.1	0.114772
7.458383	0.1	0.111740
7.460050	0.1	0.107386
7.461717	0.1	0.102851
7.463383	0.1	0.099191
7.465050	0.1	0.097761
7.466717	0.1	0.099866
7.468383	0.1	0.105193
7.470050	0.1	0.111945
7.471717	0.1	0.118418
7.473383	0.1	0.123349
7.475050	0.1	0.125654
7.476717	0.1	0.124830
7.478383	0.1	0.121729
7.480050	0.1	0.118185
7.481717	0.1	0.115433
7.483383	0.1	0.113267
7.485050	0.1	0.110855
7.486717	0.1	0.107889
7.488383	0.1	0.105128
7.490050	0.1	0.103824
7.491717	0.1	0.104401
7.493383	0.1	0.106376
7.495050	0.1	0.109109
7.496717	0.1	0.111856
7.498383	0.1	0.113528
7.500050	0.1	0.113091
7.501717	0.1	0.110455
7.503383	0.1	0.106529
7.505050	0.1	0.102492
7.506717	0.1	0.099177
7.508383	0.1	0.096266
7.510050	0.1	0.092797
7.511717	0.1	0.089197
7.513383	0.1	0.087293
7.515050	0.1	0.088410
7.516717	0.1	0.092234
7.518383	0.1	0.097272
7.520050	0.1	0.101924
7.521717	0.1	0.105007
7.523383	0.1	0.105784
7.525050	0.1	0.104313
7.526717	0.1	0.101519
7.528383	0.1	0.098781
7.530050	0.1	0.097360
7.531717	0.1	0.097849
7.533383	0.1	0.100113
7.535050	0.1	0.103740
7.536717	0.1	0.107968
7.538383	0.1	0.111167
7.540050	0.1	0.111391
7.541717	0.1	0.107856
7.543383	0.1	0.101705
7.545050	0.1	0.095437
7.546717	0.1	0.091209
7.548383	0.1	0.089221
7.550050	0.1	0.087842
7.551717	0.1	0.085640
7.553383	0.1	0.083097
7.555050	0.1	0.082152
7.556717	0.1	0.084252
7.558383	0.1	0.088597
7.560050	0.1	0.092383
7.561717	0.1	0.093421
7.563383	0.1	0.091991
7.565050	0.1	0.089728
7.566717	0.1	0.088052
7.568383	0.1	0.087693
7.570050	0.1	0.088499
7.571717	0.1	0.089696
7.573383	0.1	0.090767
7.575050	0.1	0.091800
7.576717	0.1	0.093002
7.578383	0.1	0.094259
7.580050	0.1	0.095260
7.581717	0.1	0.095936
7.583383	0.1	0.096848
7.585050	0.1	0.098697
7.586717	0.1	0.101016
7.588383	0.1	0.102124
7.590050	0.1	0.101188
7.591717	0.1	0.099544
7.593383	0.1	0.099181
7.595050	0.1	0.100513
7.596717	0.1	0.102306
7.598383	0.1	0.103354
7.600050	0.1	0.103526
7.601717	0.1	0.103521
7.603383	0.1	0.103875
7.605050	0.1	0.104085
7.606717	0.1	0.102893
7.608383	0.1	0.099600
7.610050	0.1	0.095298
7.611717	0.1	0.092210
7.613383	0.1	0.091647
7.615050	0.1	0.093393
7.616717	0.1	0.096629
7.618383	0.1	0.100085
7.620050	0.1	0.102464
7.621717	0.1	0.103517
7.623383	0.1	0.103675
7.625050	0.1	0.103107
7.626717	0.1	0.102320
7.628383	0.1	0.102618
7.630050	0.1	0.104480
7.631717	0.1	0.106553
7.633383	0.1	0.107093
7.635050	0.1	0.105891
7.636717	0.1	0.104317
7.638383	0.1	0.103801
7.640050	0.1	0.104439
7.641717	0.1	0.104336
7.643383	0.1	0.101193
7.645050	0.1	0.095163
7.646717	0.1	0.089128
7.648383	0.1	0.086077
7.650050	0.1	0.086417
7.651717	0.1	0.087782
7.653383	0.1	0.087940
7.655050	0.1	0.087121
7.656717	0.1	0.086953
7.658383	0.1	0.088485
7.660050	0.1	0.091479
7.661717	0.1	0.094883
7.663383	0.1	0.097845
7.665050	0.1	0.100383
7.666717	0.1	0.103265
7.668383	0.1	0.106953
7.670050	0.1	0.110627
7.671717	0.1	0.112732
7.673383	0.1	0.112066
7.675050	0.1	0.108113
7.676717	0.1	0.101724
7.678383	0.1	0.095670
7.680050	0.1	0.092494
7.681717	0.1	0.092229
7.683383	0.1	0.093835
7.685050	0.1	0.096718
7.686717	0.1	0.099763
7.688383	0.1	0.101430
7.690050	0.1	0.101402
7.691717	0.1	0.100993
7.693383	0.1	0.101868
7.695050	0.1	0.104192
7.696717	0.1	0.106292
7.698383	0.1	0.106809
7.700050	0.1	0.106087
7.701717	0.1	0.105188
7.703383	0.1	0.104606
7.705050	0.1	0.104518
7.706717	0.1	0.105733
7.708383	0.1	0.108625
7.710050	0.1	0.111372
7.711717	0.1	0.111046
7.713383	0.1	0.106422
7.715050	0.1	0.098762
7.716717	0.1	0.091069
7.718383	0.1	0.086669
7.720050	0.1	0.086632
7.721717	0.1	0.089044
7.723383	0.1	0.091251
7.725050	0.1	0.091656
7.726717	0.1	0.090222
7.728383	0.1	0.088275
7.730050	0.1	0.087456
7.731717	0.1	0.088601
7.733383	0.1	0.091246
7.735050	0.1	0.094236
7.736717	0.1	0.096909
7.738383	0.1	0.099060
7.740050	0.1	0.100452
7.741717	0.1	0.100858
7.743383	0.1	0.099870
7.745050	0.1	0.096853
7.746717	0.1	0.091926
7.748383	0.1	0.086538
7.750050	0.1	0.082161
7.751717	0.1	0.079204
7.753383	0.1	0.078236
7.755050	0.1	0.080415
7.756717	0.1	0.085314
7.758383	0.1	0.090543
7.760050	0.1	0.094101
7.761717	0.1	0.095614
7.763383	0.1	0.095670
7.765050	0.1	0.094874
7.766717	0.1	0.093379
7.768383	0.1	0.091270
7.770050	0.1	0.089253
7.771717	0.1	0.088704
7.773383	0.1	0.090399
7.775050	0.1	0.093146
7.776717	0.1	0.094539
7.778383	0.1	0.093114
7.780050	0.1	0.089053
7.781717	0.1	0.083484
7.783383	0.1	0.078119
7.785050	0.1	0.074450
7.786717	0.1	0.072578
7.788383	0.1	0.071828
7.790050	0.1	0.072322
7.791717	0.1	0.074813
7.793383	0.1	0.078818
7.795050	0.1	0.082101
7.796717	0.1	0.082953
7.798383	0.1	0.081891
7.800050	0.1	0.080289
7.801717	0.1	0.078655
7.803383	0.1	0.077030
7.805050	0.1	0.075968
7.806717	0.1	0.076313
7.808383	0.1	0.078492
7.810050	0.1	0.082096
7.811717	0.1	0.086306
7.813383	0.1	0.090366
7.815050	0.1	0.093286
7.816717	0.1	0.094157
7.818383	0.1	0.093165
7.820050	0.1	0.091484
7.821717	0.1	0.090608
7.823383	0.1	0.091889
7.825050	0.1	0.095465
7.826717	0.1	0.099754
7.828383	0.1	0.102636
7.830050	0.1	0.102893
7.831717	0.1	0.100518
7.833383	0.1	0.096462
7.835050	0.1	0.092075
7.836717	0.1	0.088494
7.838383	0.1	0.086413
7.840050	0.1	0.086324
7.841717	0.1	0.088862
7.843383	0.1	0.094166
7.845050	0.1	0.101081
7.846717	0.1	0.107908
7.848383	0.1	0.113281
7.850050	0.1	0.116141
7.851717	0.1	0.116378
7.853383	0.1	0.115214
7.855050	0.1	0.114096
7.856717	0.1	0.113668
7.858383	0.1	0.113598
7.860050	0.1	0.113011
7.861717	0.1	0.111749
7.863383	0.1	0.110846
7.865050	0.1	0.111219
7.866717	0.1	0.112760
7.868383	0.1	0.114813
7.870050	0.1	0.116816
7.871717	0.1	0.118664
7.873383	0.1	0.120536
7.875050	0.1	0.122567
7.876717	0.1	0.124751
7.878383	0.1	0.126702
7.880050	0.1	0.127493
7.881717	0.1	0.126162
7.883383	0.1	0.122255
7.885050	0.1	0.116481
7.886717	0.1	0.110874
7.888383	0.1	0.108397
7.890050	0.1	0.111586
7.891717	0.1	0.119777
7.893383	0.1	0.128923
7.895050	0.1	0.135121
7.896717	0.1	0.136881
7.898383	0.1	0.135284
7.900050	0.1	0.133147
7.901717	0.1	0.132462
7.903383	0.1	0.132844
7.905050	0.1	0.133021
7.906717	0.1	0.132974
7.908383	0.1	0.134152
7.910050	0.1	0.137459
7.911717	0.1	0.142008
7.913383	0.1	0.146204
7.915050	0.1	0.148928
7.916717	0.1	0.149682
7.918383	0.1	0.148732
7.920050	0.1	0.147210
7.921717	0.1	0.146455
7.923383	0.1	0.147098
7.925050	0.1	0.148774
7.926717	0.1	0.150870
7.928383	0.1	0.153147
7.930050	0.1	0.155806
7.931717	0.1	0.159210
7.933383	0.1	0.163233
7.935050	0.1	0.167233
7.936717	0.1	0.170614
7.938383	0.1	0.173198
7.940050	0.1	0.175051
7.941717	0.1	0.176257
7.943383	0.1	0.177287
7.945050	0.1	0.178828
7.946717	0.1	0.180732
7.948383	0.1	0.182637
7.950050	0.1	0.185012
7.951717	0.1	0.188090
7.953383	0.1	0.191042
7.955050	0.1	0.192886
7.956717	0.1	0.193133
7.958383	0.1	0.191876
7.960050	0.1	0.190018
7.961717	0.1	0.188919
7.963383	0.1	0.189380
7.965050	0.1	0.191615
7.966717	0.1	0.195769
7.968383	0.1	0.201282
7.970050	0.1	0.206647
7.971717	0.1	0.210898
7.973383	0.1	0.214470
7.975050	0.1	0.217920
7.976717	0.1	0.220770
7.978383	0.1	0.222535
7.980050	0.1	0.223843
7.981717	0.1	0.225599
7.983383	0.1	0.228044
7.985050	0.1	0.230782
7.986717	0.1	0.233063
7.988383	0.1	0.234554
7.990050	0.1	0.236072
7.991717	0.1	0.238782
7.993383	0.1	0.242782
7.995050	0.1	0.247187
7.996717	0.1	0.251085
7.998383	0.1	0.253734
8.000050	0.1	0.254707
8.001717	0.1	0.254759
8.003383	0.1	0.255429
8.005050	0.1	0.257390
8.006717	0.1	0.259434
8.008383	0.1	0.259019
8.010050	0.1	0.254940
8.011717	0.1	0.249268
8.013383	0.1	0.245762
8.015050	0.1	0.246665
8.016717	0.1	0.251448
8.018383	0.1	0.257832
8.020050	0.1	0.263266
8.021717	0.1	0.266093
8.023383	0.1	0.266675
8.025050	0.1	0.267080
8.026717	0.1	0.269134
8.028383	0.1	0.273129
8.030050	0.1	0.278074
8.031717	0.1	0.282107
8.033383	0.1	0.283397
8.035050	0.1	0.281846
8.036717	0.1	0.279318
8.038383	0.1	0.277837
8.040050	0.1	0.278302
8.041717	0.1	0.280109
8.043383	0.1	0.280952
8.045050	0.1	0.278438
8.046717	0.1	0.272682
8.048383	0.1	0.265972
8.050050	0.1	0.260524
8.051717	0.1	0.257725
8.053383	0.1	0.258200
8.055050	0.1	0.261380
8.056717	0.1	0.265990
8.058383	0.1	0.271476
8.060050	0.1	0.278186
8.061717	0.1	0.285641
8.063383	0.1	0.291402
8.065050	0.1	0.292817
8.066717	0.1	0.289502
8.068383	0.1	0.283029
8.070050	0.1	0.275318
8.071717	0.1	0.268463
8.073383	0.1	0.264505
8.075050	0.1	0.264305
8.076717	0.1	0.266801
8.078383	0.1	0.269236
8.080050	0.1	0.269152
8.081717	0.1	0.267001
8.083383	0.1	0.265124
8.085050	0.1	0.264510
8.086717	0.1	0.264575
8.088383	0.1	0.265460
8.090050	0.1	0.268435
8.091717	0.1	0.274107
8.093383	0.1	0.281055
8.095050	0.1	0.286335
8.096717	0.1	0.287816
8.098383	0.1	0.286000
8.100050	0.1	0.282582
8.101717	0.1	0.278624
8.103383	0.1	0.275145
8.105050	0.1	0.273772
8.106717	0.1	0.275336
8.108383	0.1	0.278386
8.110050	0.1	0.280337
8.111717	0.1	0.280137
8.113383	0.1	0.279001
8.115050	0.1	0.278857
8.116717	0.1	0.280361
8.118383	0.1	0.282121
8.120050	0.1	0.282344
8.121717	0.1	0.280873
8.123383	0.1	0.278768
8.125050	0.1	0.276905
8.126717	0.1	0.275886
8.128383	0.1	0.276319
8.130050	0.1	0.278386
8.131717	0.1	0.281516
8.133383	0.1	0.284212
8.135050	0.1	0.284784
8.136717	0.1	0.283103
8.138383	0.1	0.281101
8.140050	0.1	0.281092
8.141717	0.1	0.283848
8.143383	0.1	0.288538
8.145050	0.1	0.293637
8.146717	0.1	0.297655
8.148383	0.1	0.299914
8.150050	0.1	0.300459
8.151717	0.1	0.299457
8.153383	0.1	0.296980
8.155050	0.1	0.293232
8.156717	0.1	0.289413
8.158383	0.1	0.287560
8.160050	0.1	0.288463
8.161717	0.1	0.290615
8.163383	0.1	0.292175
8.165050	0.1	0.292920
8.166717	0.1	0.293730
8.168383	0.1	0.294894
8.170050	0.1	0.295653
8.171717	0.1	0.295355
8.173383	0.1	0.294233
8.175050	0.1	0.292729
8.176717	0.1	0.291090
8.178383	0.1	0.290051
8.180050	0.1	0.290433
8.181717	0.1	0.291746
8.183383	0.1	0.292659
8.185050	0.1	0.292398
8.186717	0.1	0.291243
8.188383	0.1	0.290344
8.190050	0.1	0.290805
8.191717	0.1	0.292347
8.193383	0.1	0.293506
8.195050	0.1	0.293218
8.196717	0.1	0.291551
8.198383	0.1	0.289027
8.200050	0.1	0.285995
8.201717	0.1	0.282633
8.203383	0.1	0.279592
8.205050	0.1	0.278181
8.206717	0.1	0.278945
8.208383	0.1	0.280603
8.210050	0.1	0.281441
8.211717	0.1	0.280887
8.213383	0.1	0.279159
8.215050	0.1	0.276668
8.216717	0.1	0.274382
8.218383	0.1	0.274088
8.220050	0.1	0.277096
8.221717	0.1	0.282587
8.223383	0.1	0.287774
8.225050	0.1	0.289790
8.226717	0.1	0.287574
8.228383	0.1	0.282540
8.230050	0.1	0.277278
8.231717	0.1	0.273590
8.233383	0.1	0.271909
8.235050	0.1	0.271788
8.236717	0.1	0.272379
8.238383	0.1	0.273045
8.240050	0.1	0.273599
8.241717	0.1	0.273664
8.243383	0.1	0.272654
8.245050	0.1	0.270861
8.246717	0.1	0.269967
8.248383	0.1	0.271546
8.250050	0.1	0.275006
8.251717	0.1	0.278088
8.253383	0.1	0.279490
8.255050	0.1	0.279993
8.256717	0.1	0.280854
8.258383	0.1	0.282209
8.260050	0.1	0.283215
8.261717	0.1	0.282666
8.263383	0.1	0.279858
8.265050	0.1	0.275644
8.266717	0.1	0.272114
8.268383	0.1	0.271085
8.270050	0.1	0.272831
8.271717	0.1	0.276049
8.273383	0.1	0.279080
8.275050	0.1	0.281148
8.276717	0.1	0.282307
8.278383	0.1	0.282577
8.280050	0.1	0.281832
8.281717	0.1	0.279993
8.283383	0.1	0.276971
8.285050	0.1	0.272752
8.286717	0.1	0.267592
8.288383	0.1	0.262535
8.290050	0.1	0.259401
8.291717	0.1	0.259168
8.293383	0.1	0.261203
8.295050	0.1	0.264226
8.296717	0.1	0.266470
8.298383	0.1	0.266097
8.300050	0.1	0.262898
8.301717	0.1	0.258600
8.303383	0.1	0.255350
8.305050	0.1	0.254656
8.306717	0.1	0.257180
8.308383	0.1	0.262400
8.310050	0.1	0.268314
8.311717	0.1	0.272491
8.313383	0.1	0.274060
8.315050	0.1	0.273818
8.316717	0.1	0.272328
8.318383	0.1	0.269408
8.320050	0.1	0.265338
8.321717	0.1	0.261255
8.323383	0.1	0.258423
8.325050	0.1	0.257585
8.326717	0.1	0.258479
8.328383	0.1	0.259760
8.330050	0.1	0.259876
8.331717	0.1	0.258368
8.333383	0.1	0.256179
8.335050	0.1	0.254791
8.336717	0.1	0.254884
8.338383	0.1	0.255965
8.340050	0.1	0.257278
8.341717	0.1	0.258698
8.343383	0.1	0.260579
8.345050	0.1	0.262507
8.346717	0.1	0.262465
8.348383	0.1	0.258582
8.350050	0.1	0.251709
8.351717	0.1	0.244952
8.353383	0.1	0.241240
8.355050	0.1	0.241590
8.356717	0.1	0.244472
8.358383	0.1	0.247397
8.360050	0.1	0.249436
8.361717	0.1	0.251164
8.363383	0.1	0.252929
8.365050	0.1	0.254521
8.366717	0.1	0.255252
8.368383	0.1	0.254298
8.370050	0.1	0.251941
8.371717	0.1	0.249743
8.373383	0.1	0.249385
8.375050	0.1	0.251364
8.376717	0.1	0.253990
8.378383	0.1	0.254451
8.380050	0.1	0.251932
8.381717	0.1	0.248374
8.383383	0.1	0.246400
8.385050	0.1	0.247317
8.386717	0.1	0.250400
8.388383	0.1	0.253888
8.390050	0.1	0.256673
8.391717	0.1	0.258242
8.393383	0.1	0.257860
8.395050	0.1	0.255401
8.396717	0.1	0.252454
8.398383	0.1	0.250652
8.400050	0.1	0.249436
8.401717	0.1	0.247136
8.403383	0.1	0.243448
8.405050	0.1	0.239476
8.406717	0.1	0.236291
8.408383	0.1	0.234572
8.410050	0.1	0.234921
8.411717	0.1	0.237278
8.413383	0.1	0.240523
8.415050	0.1	0.243229
8.416717	0.1	0.244938
8.418383	0.1	0.246200
8.420050	0.1	0.247285
8.421717	0.1	0.247783
8.423383	0.1	0.247220
8.425050	0.1	0.245436
8.426717	0.1	0.242717
8.428383	0.1	0.239345
8.430050	0.1	0.235224
8.431717	0.1	0.230707
8.433383	0.1	0.226526
8.435050	0.1	0.222931
8.436717	0.1	0.219732
8.438383	0.1	0.216844
8.440050	0.1	0.214903
8.441717	0.1	0.215089
8.443383	0.1	0.217855
8.445050	0.1	0.222111
8.446717	0.1	0.225399
8.448383	0.1	0.225259
8.450050	0.1	0.220886
8.451717	0.1	0.213259
8.453383	0.1	0.204267
8.455050	0.1	0.195992
8.456717	0.1	0.190078
8.458383	0.1	0.187131
8.460050	0.1	0.186707
8.461717	0.1	0.188015
8.463383	0.1	0.190553
8.465050	0.1	0.193939
8.466717	0.1	0.197091
8.468383	0.1	0.198199
8.470050	0.1	0.196099
8.471717	0.1	0.191270
8.473383	0.1	0.185585
8.475050	0.1	0.181254
8.476717	0.1	0.179033
8.478383	0.1	0.177408
8.480050	0.1	0.174856
8.481717	0.1	0.172155
8.483383	0.1	0.171294
8.485050	0.1	0.172933
8.486717	0.1	0.175904
8.488383	0.1	0.178423
8.490050	0.1	0.179284
8.491717	0.1	0.178306
8.493383	0.1	0.176183
8.495050	0.1	0.173817
8.496717	0.1	0.171452
8.498383	0.1	0.168895
8.500050	0.1	0.166195
8.501717	0.1	0.163494
8.503383	0.1	0.160947
8.505050	0.1	0.159009
8.506717	0.1	0.157929
8.508383	0.1	0.157142
8.510050	0.1	0.156164
8.511717	0.1	0.155647
8.513383	0.1	0.156816
8.515050	0.1	0.159703
8.516717	0.1	0.162488
8.518383	0.1	0.163210
8.520050	0.1	0.161086
8.521717	0.1	0.156104
8.523383	0.1	0.148769
8.525050	0.1	0.140574
8.526717	0.1	0.134232
8.528383	0.1	0.132187
8.530050	0.1	0.134190
8.531717	0.1	0.137426
8.533383	0.1	0.139219
8.535050	0.1	0.139237
8.536717	0.1	0.139168
8.538383	0.1	0.140322
8.540050	0.1	0.142124
8.541717	0.1	0.143372
8.543383	0.1	0.143191
8.545050	0.1	0.140616
8.546717	0.1	0.135410
8.548383	0.1	0.128625
8.550050	0.1	0.121859
8.551717	0.1	0.116746
8.553383	0.1	0.114348
8.555050	0.1	0.114287
8.556717	0.1	0.115335
8.558383	0.1	0.116657
8.560050	0.1	0.118115
8.561717	0.1	0.119638
8.563383	0.1	0.120932
8.565050	0.1	0.121770
8.566717	0.1	0.121966
8.568383	0.1	0.121160
8.570050	0.1	0.119549
8.571717	0.1	0.118590
8.573383	0.1	0.119796
8.575050	0.1	0.123018
8.576717	0.1	0.126543
8.578383	0.1	0.128499
8.580050	0.1	0.128062
8.581717	0.1	0.126134
8.583383	0.1	0.124681
8.585050	0.1	0.125077
8.586717	0.1	0.127391
8.588383	0.1	0.130669
8.590050	0.1	0.132956
8.591717	0.1	0.131712
8.593383	0.1	0.125980
8.595050	0.1	0.118040
8.596717	0.1	0.111349
8.598383	0.1	0.107591
8.600050	0.1	0.107042
8.601717	0.1	0.109584
8.603383	0.1	0.114148
8.605050	0.1	0.118650
8.606717	0.1	0.121230
8.608383	0.1	0.121421
8.610050	0.1	0.119889
8.611717	0.1	0.117775
8.613383	0.1	0.117114
8.615050	0.1	0.119470
8.616717	0.1	0.123684
8.618383	0.1	0.127116
8.620050	0.1	0.128318
8.621717	0.1	0.127419
8.623383	0.1	0.125282
8.625050	0.1	0.122939
8.626717	0.1	0.121063
8.628383	0.1	0.120117
8.630050	0.1	0.120834
8.631717	0.1	0.123391
8.633383	0.1	0.126390
8.635050	0.1	0.128136
8.636717	0.1	0.128299
8.638383	0.1	0.127149
8.640050	0.1	0.124592
8.641717	0.1	0.121105
8.643383	0.1	0.118185
8.645050	0.1	0.117156
8.646717	0.1	0.117966
8.648383	0.1	0.119223
8.650050	0.1	0.119475
8.651717	0.1	0.118725
8.653383	0.1	0.118352
8.655050	0.1	0.119358
8.656717	0.1	0.121011
8.658383	0.1	0.121826
8.660050	0.1	0.121631
8.661717	0.1	0.121808
8.663383	0.1	0.123391
8.665050	0.1	0.125449
8.666717	0.1	0.125980
8.668383	0.1	0.124290
8.670050	0.1	0.121510
8.671717	0.1	0.119335
8.673383	0.1	0.118664
8.675050	0.1	0.118841
8.676717	0.1	0.118762
8.678383	0.1	0.118818
8.680050	0.1	0.120220
8.681717	0.1	0.122814
8.683383	0.1	0.124844
8.685050	0.1	0.124881
8.686717	0.1	0.123470
8.688383	0.1	0.121966
8.690050	0.1	0.120434
8.691717	0.1	0.118306
8.693383	0.1	0.116061
8.695050	0.1	0.114357
8.696717	0.1	0.112681
8.698383	0.1	0.110208
8.700050	0.1	0.107223
8.701717	0.1	0.104909
8.703383	0.1	0.103749
8.705050	0.1	0.102795
8.706717	0.1	0.101011
8.708383	0.1	0.098860
8.710050	0.1	0.098096
8.711717	0.1	0.100043
8.713383	0.1	0.103968
8.715050	0.1	0.107433
8.716717	0.1	0.108727
8.718383	0.1	0.108136
8.720050	0.1	0.106478
8.721717	0.1	0.103815
8.723383	0.1	0.100150
8.725050	0.1	0.096587
8.726717	0.1	0.094641
8.728383	0.1	0.094967
8.730050	0.1	0.097044
8.731717	0.1	0.099395
8.733383	0.1	0.100494
8.735050	0.1	0.099712
8.736717	0.1	0.097202
8.738383	0.1	0.093603
8.740050	0.1	0.089859
8.741717	0.1	0.086487
8.743383	0.1	0.083535
8.745050	0.1	0.081277
8.746717	0.1	0.079852
8.748383	0.1	0.078981
8.750050	0.1	0.078538
8.751717	0.1	0.078562
8.753383	0.1	0.078841
8.755050	0.1	0.079400
8.756717	0.1	0.080629
8.758383	0.1	0.082743
8.760050	0.1	0.085644
8.761717	0.1	0.088648
8.763383	0.1	0.090031
8.765050	0.1	0.087931
8.766717	0.1	0.082576
8.768383	0.1	0.076620
8.770050	0.1	0.072741
8.771717	0.1	0.071703
8.773383	0.1	0.072871
8.775050	0.1	0.075377
8.776717	0.1	0.078268
8.778383	0.1	0.080480
8.780050	0.1	0.081509
8.781717	0.1	0.081579
8.783383	0.1	0.081095
8.785050	0.1	0.080038
8.786717	0.1	0.077737
8.788383	0.1	0.074212
8.790050	0.1	0.071535
8.791717	0.1	0.071987
8.793383	0.1	0.075139
8.795050	0.1	0.078245
8.796717	0.1	0.079731
8.798383	0.1	0.080634
8.800050	0.1	0.082501
8.801717	0.1	0.085183
8.803383	0.1	0.087027
8.805050	0.1	0.086613
8.806717	0.1	0.084019
8.808383	0.1	0.080080
8.810050	0.1	0.075162
8.811717	0.1	0.069663
8.813383	0.1	0.064815
8.815050	0.1	0.062152
8.816717	0.1	0.062152
8.818383	0.1	0.063754
8.820050	0.1	0.065523
8.821717	0.1	0.066729
8.823383	0.1	0.067260
8.825050	0.1	0.067391
8.826717	0.1	0.067572
8.828383	0.1	0.067595
8.830050	0.1	0.066515
8.831717	0.1	0.064387
8.833383	0.1	0.063190
8.835050	0.1	0.064624
8.836717	0.1	0.068303
8.838383	0.1	0.072811
8.840050	0.1	0.076825
8.841717	0.1	0.078864
8.843383	0.1	0.078008
8.845050	0.1	0.075223
8.846717	0.1	0.072881
8.848383	0.1	0.073048
8.850050	0.1	0.076164
8.851717	0.1	0.080732
8.853383	0.1	0.084452
8.855050	0.1	0.086077
8.856717	0.1	0.085928
8.858383	0.1	0.084904
8.860050	0.1	0.083605
8.861717	0.1	0.081989
8.863383	0.1	0.079670
8.865050	0.1	0.076615
8.866717	0.1	0.073672
8.868383	0.1	0.072094
8.870050	0.1	0.072322
8.871717	0.1	0.073682
8.873383	0.1	0.075167
8.875050	0.1	0.075889
8.876717	0.1	0.075279
8.878383	0.1	0.073859
8.880050	0.1	0.073360
8.881717	0.1	0.075409
8.883383	0.1	0.079731
8.885050	0.1	0.084308
8.886717	0.1	0.087549
8.888383	0.1	0.089277
8.890050	0.1	0.089826
8.891717	0.1	0.089100
8.893383	0.1	0.086981
8.895050	0.1	0.084336
8.896717	0.1	0.082785
8.898383	0.1	0.083377
8.900050	0.1	0.085826
8.901717	0.1	0.089020
8.903383	0.1	0.092010
8.905050	0.1	0.094566
8.906717	0.1	0.096667
8.908383	0.1	0.098059
8.910050	0.1	0.098622
8.911717	0.1	0.098892
8.913383	0.1	0.099237
8.915050	0.1	0.098622
8.916717	0.1	0.095661
8.918383	0.1	0.090459
8.920050	0.1	0.084243
8.921717	0.1	0.078180
8.923383	0.1	0.073095
8.925050	0.1	0.069262
8.926717	0.1	0.066585
8.928383	0.1	0.065323
8.930050	0.1	0.065942
8.931717	0.1	0.068527
8.933383	0.1	0.072466
8.935050	0.1	0.076415
8.936717	0.1	0.078618
8.938383	0.1	0.078199
8.940050	0.1	0.075931
8.941717	0.1	0.073011
8.943383	0.1	0.070119
8.945050	0.1	0.067512
8.946717	0.1	0.064964
8.948383	0.1	0.062422
8.950050	0.1	0.061053
8.951717	0.1	0.062254
8.953383	0.1	0.065728
8.955050	0.1	0.069556
8.956717	0.1	0.071991
8.958383	0.1	0.072708
8.960050	0.1	0.072587
8.961717	0.1	0.072480
8.963383	0.1	0.072545
8.965050	0.1	0.072680
8.966717	0.1	0.072313
8.968383	0.1	0.070599
8.970050	0.1	0.067763
8.971717	0.1	0.065402
8.973383	0.1	0.065216
8.975050	0.1	0.067735
8.976717	0.1	0.072182
8.978383	0.1	0.077141
8.980050	0.1	0.081388
8.981717	0.1	0.083949
8.983383	0.1	0.084196
8.985050	0.1	0.082273
8.986717	0.1	0.078902
8.988383	0.1	0.075074
8.990050	0.1	0.072005
8.991717	0.1	0.070506
8.993383	0.1	0.070129
8.995050	0.1	0.069668
8.996717	0.1	0.068690
8.998383	0.1	0.068080
9.000050	0.1	0.068787
9.001717	0.1	0.070813
9.003383	0.1	0.073556
9.005050	0.1	0.076215
9.006717	0.1	0.077491
9.008383	0.1	0.075917
9.010050	0.1	0.071158
9.011717	0.1	0.064964
9.013383	0.1	0.060503
9.015050	0.1	0.060117
9.016717	0.1	0.063740
9.018383	0.1	0.069267
9.020050	0.1	0.073635
9.021717	0.1	0.074627
9.023383	0.1	0.072741
9.025050	0.1	0.070385
9.026717	0.1	0.069072
9.028383	0.1	0.068541
9.030050	0.1	0.068056
9.031717	0.1	0.067293
9.033383	0.1	0.066380
9.035050	0.1	0.065700
9.036717	0.1	0.065430
9.038383	0.1	0.065356
9.040050	0.1	0.065109
9.041717	0.1	0.064233
9.043383	0.1	0.062012
9.045050	0.1	0.057966
9.046717	0.1	0.052322
9.048383	0.1	0.045779
9.050050	0.1	0.039591
9.051717	0.1	0.035563
9.053383	0.1	0.034887
9.055050	0.1	0.037267
9.056717	0.1	0.041388
9.058383	0.1	0.045360
9.060050	0.1	0.047395
9.061717	0.1	0.047414
9.063383	0.1	0.047311
9.065050	0.1	0.049002
9.066717	0.1	0.052825
9.068383	0.1	0.058119
9.070050	0.1	0.064517
9.071717	0.1	0.071740
9.073383	0.1	0.078613
9.075050	0.1	0.083176
9.076717	0.1	0.083921
9.078383	0.1	0.080820
9.080050	0.1	0.075586
9.081717	0.1	0.070771
9.083383	0.1	0.067619
9.085050	0.1	0.065444
9.086717	0.1	0.063372
9.088383	0.1	0.061281
9.090050	0.1	0.059325
9.091717	0.1	0.057970
9.093383	0.1	0.057900
9.095050	0.1	0.059330
9.096717	0.1	0.061947
9.098383	0.1	0.065435
9.100050	0.1	0.069789
9.101717	0.1	0.074781
9.103383	0.1	0.079172
9.105050	0.1	0.081519
9.106717	0.1	0.081696
9.108383	0.1	0.080536
9.110050	0.1	0.078403
9.111717	0.1	0.075218
9.113383	0.1	0.071479
9.115050	0.1	0.068527
9.116717	0.1	0.067903
9.118383	0.1	0.070310
9.120050	0.1	0.074771
9.121717	0.1	0.078790
9.123383	0.1	0.079996
9.125050	0.1	0.078133
9.126717	0.1	0.075460
9.128383	0.1	0.075093
9.130050	0.1	0.078841
9.131717	0.1	0.085756
9.133383	0.1	0.092178
9.135050	0.1	0.094082
9.136717	0.1	0.090878
9.138383	0.1	0.086264
9.140050	0.1	0.084387
9.141717	0.1	0.086250
9.143383	0.1	0.090068
9.145050	0.1	0.093705
9.146717	0.1	0.096168
9.148383	0.1	0.097351
9.150050	0.1	0.096946
9.151717	0.1	0.094688
9.153383	0.1	0.091395
9.155050	0.1	0.088336
9.156717	0.1	0.085761
9.158383	0.1	0.082669
9.160050	0.1	0.078240
9.161717	0.1	0.073323
9.163383	0.1	0.069859
9.165050	0.1	0.068913
9.166717	0.1	0.069905
9.168383	0.1	0.072322
9.170050	0.1	0.076480
9.171717	0.1	0.082115
9.173383	0.1	0.087996
9.175050	0.1	0.092653
9.176717	0.1	0.094306
9.178383	0.1	0.091586
9.180050	0.1	0.085072
9.181717	0.1	0.077286
9.183383	0.1	0.071041
9.185050	0.1	0.067921
9.186717	0.1	0.067963
9.188383	0.1	0.070422
9.190050	0.1	0.074296
9.191717	0.1	0.078171
9.193383	0.1	0.080299
9.195050	0.1	0.079488
9.196717	0.1	0.076280
9.198383	0.1	0.072718
9.200050	0.1	0.070366
9.201717	0.1	0.069309
9.203383	0.1	0.069407
9.205050	0.1	0.070790
9.206717	0.1	0.072988
9.208383	0.1	0.075363
9.210050	0.1	0.077961
9.211717	0.1	0.080755
9.213383	0.1	0.083414
9.215050	0.1	0.086054
9.216717	0.1	0.088909
9.218383	0.1	0.091377
9.220050	0.1	0.092364
9.221717	0.1	0.091488
9.223383	0.1	0.089696
9.225050	0.1	0.088341
9.226717	0.1	0.087940
9.228383	0.1	0.087903
9.230050	0.1	0.087461
9.231717	0.1	0.086427
9.233383	0.1	0.084937
9.235050	0.1	0.083423
9.236717	0.1	0.082925
9.238383	0.1	0.084364
9.240050	0.1	0.087386
9.241717	0.1	0.090548
9.243383	0.1	0.092438
9.245050	0.1	0.092434
9.246717	0.1	0.090650
9.248383	0.1	0.087721
9.250050	0.1	0.084797
9.251717	0.1	0.083209
9.253383	0.1	0.083558
9.255050	0.1	0.085291
9.256717	0.1	0.087228
9.258383	0.1	0.088848
9.260050	0.1	0.090916
9.261717	0.1	0.094096
9.263383	0.1	0.097784
9.265050	0.1	0.100825
9.266717	0.1	0.102376
9.268383	0.1	0.102078
9.270050	0.1	0.100178
9.271717	0.1	0.097640
9.273383	0.1	0.095880
9.275050	0.1	0.095894
9.276717	0.1	0.097910
9.278383	0.1	0.101728
9.280050	0.1	0.106725
9.281717	0.1	0.111652
9.283383	0.1	0.114813
9.285050	0.1	0.115121
9.286717	0.1	0.112960
9.288383	0.1	0.109710
9.290050	0.1	0.106916
9.291717	0.1	0.106231
9.293383	0.1	0.109342
9.295050	0.1	0.116639
9.296717	0.1	0.125775
9.298383	0.1	0.133440
9.300050	0.1	0.138106
9.301717	0.1	0.139410
9.303383	0.1	0.136881
9.305050	0.1	0.130963
9.306717	0.1	0.123517
9.308383	0.1	0.116960
9.310050	0.1	0.113603
9.311717	0.1	0.114911
9.313383	0.1	0.120131
9.315050	0.1	0.126781
9.316717	0.1	0.132988
9.318383	0.1	0.137729
9.320050	0.1	0.139577
9.321717	0.1	0.137910
9.323383	0.1	0.134604
9.325050	0.1	0.132890
9.326717	0.1	0.135186
9.328383	0.1	0.142152
9.330050	0.1	0.152625
9.331717	0.1	0.163955
9.333383	0.1	0.173128
9.335050	0.1	0.178148
9.336717	0.1	0.178777
9.338383	0.1	0.176132
9.340050	0.1	0.171419
9.341717	0.1	0.165491
9.343383	0.1	0.159694
9.345050	0.1	0.156076
9.346717	0.1	0.155880
9.348383	0.1	0.158474
9.350050	0.1	0.162181
9.351717	0.1	0.165678
9.353383	0.1	0.168649
9.355050	0.1	0.171019
9.356717	0.1	0.172132
9.358383	0.1	0.171531
9.360050	0.1	0.169980
9.361717	0.1	0.168770
9.363383	0.1	0.168686
9.365050	0.1	0.170302
9.366717	0.1	0.173999
9.368383	0.1	0.178865
9.370050	0.1	0.182730
9.371717	0.1	0.184043
9.373383	0.1	0.183452
9.375050	0.1	0.183145
9.376717	0.1	0.184476
9.378383	0.1	0.186875
9.380050	0.1	0.189231
9.381717	0.1	0.191364
9.383383	0.1	0.193301
9.385050	0.1	0.194563
9.386717	0.1	0.195131
9.388383	0.1	0.195852
9.390050	0.1	0.197720
9.391717	0.1	0.201124
9.393383	0.1	0.205310
9.395050	0.1	0.209082
9.396717	0.1	0.211806
9.398383	0.1	0.213482
9.400050	0.1	0.214898
9.401717	0.1	0.217156
9.403383	0.1	0.220253
9.405050	0.1	0.223261
9.406717	0.1	0.225496
9.408383	0.1	0.226558
9.410050	0.1	0.226321
9.411717	0.1	0.225208
9.413383	0.1	0.223448
9.415050	0.1	0.220491
9.416717	0.1	0.215862
9.418383	0.1	0.210777
9.420050	0.1	0.208253
9.421717	0.1	0.210563
9.423383	0.1	0.216672
9.425050	0.1	0.222800
9.426717	0.1	0.225189
9.428383	0.1	0.222777
9.430050	0.1	0.218241
9.431717	0.1	0.215615
9.433383	0.1	0.216318
9.435050	0.1	0.218661
9.436717	0.1	0.220132
9.438383	0.1	0.219410
9.440050	0.1	0.217250
9.441717	0.1	0.215578
9.443383	0.1	0.215434
9.445050	0.1	0.216486
9.446717	0.1	0.218009
9.448383	0.1	0.219420
9.450050	0.1	0.220370
9.451717	0.1	0.220914
9.453383	0.1	0.221087
9.455050	0.1	0.220467
9.456717	0.1	0.218535
9.458383	0.1	0.215592
9.460050	0.1	0.213240
9.461717	0.1	0.213631
9.463383	0.1	0.217520
9.465050	0.1	0.223285
9.466717	0.1	0.228621
9.468383	0.1	0.232742
9.470050	0.1	0.236058
9.471717	0.1	0.238777
9.473383	0.1	0.240691
9.475050	0.1	0.241417
9.476717	0.1	0.240691
9.478383	0.1	0.238866
9.480050	0.1	0.237380
9.481717	0.1	0.237552
9.483383	0.1	0.238693
9.485050	0.1	0.239252
9.486717	0.1	0.239173
9.488383	0.1	0.239452
9.490050	0.1	0.240477
9.491717	0.1	0.242246
9.493383	0.1	0.244980
9.495050	0.1	0.248104
9.496717	0.1	0.250014
9.498383	0.1	0.249818
9.500050	0.1	0.248430
9.501717	0.1	0.247955
9.503383	0.1	0.249813
9.505050	0.1	0.253157
9.506717	0.1	0.255620
9.508383	0.1	0.255797
9.510050	0.1	0.254116
9.511717	0.1	0.252351
9.513383	0.1	0.252891
9.515050	0.1	0.256905
9.516717	0.1	0.263150
9.518383	0.1	0.269222
9.520050	0.1	0.273124
9.521717	0.1	0.273944
9.523383	0.1	0.272323
9.525050	0.1	0.269907
9.526717	0.1	0.268249
9.528383	0.1	0.268635
9.530050	0.1	0.271611
9.531717	0.1	0.275900
9.533383	0.1	0.279169
9.535050	0.1	0.280486
9.536717	0.1	0.281292
9.538383	0.1	0.283560
9.540050	0.1	0.287839
9.541717	0.1	0.293264
9.543383	0.1	0.298475
9.545050	0.1	0.302554
9.546717	0.1	0.305441
9.548383	0.1	0.307527
9.550050	0.1	0.308915
9.551717	0.1	0.309418
9.553383	0.1	0.309423
9.555050	0.1	0.310657
9.556717	0.1	0.315411
9.558383	0.1	0.324249
9.560050	0.1	0.335285
9.561717	0.1	0.345949
9.563383	0.1	0.354955
9.565050	0.1	0.362564
9.566717	0.1	0.369088
9.568383	0.1	0.373768
9.570050	0.1	0.375947
9.571717	0.1	0.376613
9.573383	0.1	0.378084
9.575050	0.1	0.382196
9.576717	0.1	0.389391
9.578383	0.1	0.399384
9.580050	0.1	0.411039
9.581717	0.1	0.421875
9.583383	0.1	0.429358
9.585050	0.1	0.432483
9.586717	0.1	0.431887
9.588383	0.1	0.429656
9.590050	0.1	0.429098
9.591717	0.1	0.432930
9.593383	0.1	0.441680
9.595050	0.1	0.454253
9.596717	0.1	0.469019
9.598383	0.1	0.484232
9.600050	0.1	0.498043
9.601717	0.1	0.508861
9.603383	0.1	0.516032
9.605050	0.1	0.519701
9.606717	0.1	0.520283
9.608383	0.1	0.518863
9.610050	0.1	0.517378
9.611717	0.1	0.517685
9.613383	0.1	0.520535
9.615050	0.1	0.525443
9.616717	0.1	0.531473
9.618383	0.1	0.538165
9.620050	0.1	0.545587
9.621717	0.1	0.553676
9.623383	0.1	0.561806
9.625050	0.1	0.569229
9.626717	0.1	0.575716
9.628383	0.1	0.581555
9.630050	0.1	0.587255
9.631717	0.1	0.592968
9.633383	0.1	0.597979
9.635050	0.1	0.601378
9.636717	0.1	0.603329
9.638383	0.1	0.605313
9.640050	0.1	0.608992
9.641717	0.1	0.614403
9.643383	0.1	0.619739
9.645050	0.1	0.623586
9.646717	0.1	0.626203
9.648383	0.1	0.628373
9.650050	0.1	0.630240
9.651717	0.1	0.631432
9.653383	0.1	0.631786
9.655050	0.1	0.631609
9.656717	0.1	0.631534
9.658383	0.1	0.632498
9.660050	0.1	0.634743
9.661717	0.1	0.637062
9.663383	0.1	0.638049
9.665050	0.1	0.637560
9.666717	0.1	0.636522
9.668383	0.1	0.635558
9.670050	0.1	0.634291
9.671717	0.1	0.632191
9.673383	0.1	0.629593
9.675050	0.1	0.627390
9.676717	0.1	0.626482
9.678383	0.1	0.627846
9.680050	0.1	0.631991
9.681717	0.1	0.637663
9.683383	0.1	0.642161
9.685050	0.1	0.643632
9.686717	0.1	0.642426
9.688383	0.1	0.639982
9.690050	0.1	0.637337
9.691717	0.1	0.635050
9.693383	0.1	0.633472
9.695050	0.1	0.632363
9.696717	0.1	0.630817
9.698383	0.1	0.628624
9.700050	0.1	0.627222
9.701717	0.1	0.628075
9.703383	0.1	0.630366
9.705050	0.1	0.631842
9.706717	0.1	0.631572
9.708383	0.1	0.630338
9.710050	0.1	0.628866
9.711717	0.1	0.627008
9.713383	0.1	0.624675
9.715050	0.1	0.622249
9.716717	0.1	0.619655
9.718383	0.1	0.616219
9.720050	0.1	0.612061
9.721717	0.1	0.608456
9.723383	0.1	0.606454
9.725050	0.1	0.605839
9.726717	0.1	0.605593
9.728383	0.1	0.605346
9.730050	0.1	0.606123
9.731717	0.1	0.609085
9.733383	0.1	0.613937
9.735050	0.1	0.619376
9.736717	0.1	0.624415
9.738383	0.1	0.628582
9.740050	0.1	0.631493
9.741717	0.1	0.633039
9.743383	0.1	0.633360
9.745050	0.1	0.632368
9.746717	0.1	0.630021
9.748383	0.1	0.626608
9.750050	0.1	0.622557
9.751717	0.1	0.619018
9.753383	0.1	0.617686
9.755050	0.1	0.619022
9.756717	0.1	0.621839
9.758383	0.1	0.624722
9.760050	0.1	0.626636
9.761717	0.1	0.626766
9.763383	0.1	0.625150
9.765050	0.1	0.623064
9.766717	0.1	0.621448
9.768383	0.1	0.619763
9.770050	0.1	0.617416
9.771717	0.1	0.614827
9.773383	0.1	0.612824
9.775050	0.1	0.612456
9.776717	0.1	0.614426
9.778383	0.1	0.618109
9.780050	0.1	0.622403
9.781717	0.1	0.626980
9.783383	0.1	0.631986
9.785050	0.1	0.636973
9.786717	0.1	0.640862
9.788383	0.1	0.643027
9.790050	0.1	0.643828
9.791717	0.1	0.643707
9.793383	0.1	0.642193
9.795050	0.1	0.638291
9.796717	0.1	0.632261
9.798383	0.1	0.626729
9.800050	0.1	0.625122
9.801717	0.1	0.628815
9.803383	0.1	0.635958
9.805050	0.1	0.642831
9.806717	0.1	0.646398
9.808383	0.1	0.646561
9.810050	0.1	0.645886
9.811717	0.1	0.646650
9.813383	0.1	0.648815
9.815050	0.1	0.650669
9.816717	0.1	0.650487
9.818383	0.1	0.648182
9.820050	0.1	0.645281
9.821717	0.1	0.643022
9.823383	0.1	0.641327
9.825050	0.1	0.639893
9.826717	0.1	0.639409
9.828383	0.1	0.641244
9.830050	0.1	0.646152
9.831717	0.1	0.653556
9.833383	0.1	0.661658
9.835050	0.1	0.668112
9.836717	0.1	0.671279
9.838383	0.1	0.671283
9.840050	0.1	0.669970
9.841717	0.1	0.669090
9.843383	0.1	0.668457
9.845050	0.1	0.666729
9.846717	0.1	0.663535
9.848383	0.1	0.659646
9.850050	0.1	0.655814
9.851717	0.1	0.652876
9.853383	0.1	0.651758
9.855050	0.1	0.652340
9.856717	0.1	0.653290
9.858383	0.1	0.653220
9.860050	0.1	0.651786
9.861717	0.1	0.650012
9.863383	0.1	0.649234
9.865050	0.1	0.649812
9.866717	0.1	0.651265
9.868383	0.1	0.652764
9.870050	0.1	0.653323
9.871717	0.1	0.652377
9.873383	0.1	0.649816
9.875050	0.1	0.645900
9.876717	0.1	0.641458
9.878383	0.1	0.637635
9.880050	0.1	0.635032
9.881717	0.1	0.633090
9.883383	0.1	0.630817
9.885050	0.1	0.627870
9.886717	0.1	0.624564
9.888383	0.1	0.621201
9.890050	0.1	0.617914
9.891717	0.1	0.615637
9.893383	0.1	0.616307
9.895050	0.1	0.620415
9.896717	0.1	0.625546
9.898383	0.1	0.628545
9.900050	0.1	0.627590
9.901717	0.1	0.622170
9.903383	0.1	0.613434
9.905050	0.1	0.603972
9.906717	0.1	0.596303
9.908383	0.1	0.591893
9.910050	0.1	0.590729
9.911717	0.1	0.591436
9.913383	0.1	0.592768
9.915050	0.1	0.594244
9.916717	0.1	0.595120
9.918383	0.1	0.594356
9.920050	0.1	0.591665
9.921717	0.1	0.587353
9.923383	0.1	0.581569
9.925050	0.1	0.574598
9.926717	0.1	0.567222
9.928383	0.1	0.559995
9.930050	0.1	0.552596
9.931717	0.1	0.544391
9.933383	0.1	0.535659
9.935050	0.1	0.527930
9.936717	0.1	0.522411
9.938383	0.1	0.518998
9.940050	0.1	0.517024
9.941717	0.1	0.516018
9.943383	0.1	0.515645
9.945050	0.1	0.515566
9.946717	0.1	0.515226
9.948383	0.1	0.513643
9.950050	0.1	0.509960
9.951717	0.1	0.504558
9.953383	0.1	0.499040
9.955050	0.1	0.494653
9.956717	0.1	0.491296
9.958383	0.1	0.488572
9.960050	0.1	0.486644
9.961717	0.1	0.485554
9.963383	0.1	0.484898
9.965050	0.1	0.483748
9.966717	0.1	0.480586
9.968383	0.1	0.474355
9.970050	0.1	0.465778
9.971717	0.1	0.456860
9.973383	0.1	0.448991
9.975050	0.1	0.442537
9.976717	0.1	0.438062
9.978383	0.1	0.436204
9.980050	0.1	0.436138
9.981717	0.1	0.435286
9.983383	0.1	0.431505
9.985050	0.1	0.425549
9.986717	0.1	0.420441
9.988383	0.1	0.418290
9.990050	0.1	0.418602
9.991717	0.1	0.419519
9.993383	0.1	0.419524
9.995050	0.1	0.417940
9.996717	0.1	0.415100
9.998383	0.1	0.411859
10.000050	0.1	0.408110
10.001717	0.1	0.402932
10.003383	0.1	0.396366
10.005050	0.1	0.389647
10.006717	0.1	0.384105
10.008383	0.1	0.380510
10.010050	0.1	0.379002
10.011717	0.1	0.379127
10.013383	0.1	0.380049
10.015050	0.1	0.380669
10.016717	0.1	0.380054
10.018383	0.1	0.378476
10.020050	0.1	0.377623
10.021717	0.1	0.379300
10.023383	0.1	0.383519
10.025050	0.1	0.388157
10.026717	0.1	0.390387
10.028383	0.1	0.388459
10.030050	0.1	0.382951
10.031717	0.1	0.376562
10.033383	0.1	0.372003
10.035050	0.1	0.370117
10.036717	0.1	0.370205
10.038383	0.1	0.371234
10.040050	0.1	0.372222
10.041717	0.1	0.372408
10.043383	0.1	0.371514
10.045050	0.1	0.369339
10.046717	0.1	0.365698
10.048383	0.1	0.361181
10.050050	0.1	0.356990
10.051717	0.1	0.353609
10.053383	0.1	0.350489
10.055050	0.1	0.347728
10.056717	0.1	0.346731
10.058383	0.1	0.348180
10.060050	0.1	0.350582
10.061717	0.1	0.351835
10.063383	0.1	0.351821
10.065050	0.1	0.352040
10.066717	0.1	0.352669
10.068383	0.1	0.352077
10.070050	0.1	0.349334
10.071717	0.1	0.345251
10.073383	0.1	0.341050
10.075050	0.1	0.337441
10.076717	0.1	0.334908
10.078383	0.1	0.333656
10.080050	0.1	0.333306
10.081717	0.1	0.333544
10.083383	0.1	0.334266
10.085050	0.1	0.334824
10.086717	0.1	0.334610
10.088383	0.1	0.333861
10.090050	0.1	0.332966
10.091717	0.1	0.332212
10.093383	0.1	0.331951
10.095050	0.1	0.332082
10.096717	0.1	0.332110
10.098383	0.1	0.331448
10.100050	0.1	0.329372
10.101717	0.1	0.326214
10.103383	0.1	0.324347
10.105050	0.1	0.325837
10.106717	0.1	0.329632
10.108383	0.1	0.333386
10.110050	0.1	0.336496
10.111717	0.1	0.339155
10.113383	0.1	0.340403
10.115050	0.1	0.339113
10.116717	0.1	0.335672
10.118383	0.1	0.331644
10.120050	0.1	0.328389
10.121717	0.1	0.326517
10.123383	0.1	0.325721
10.125050	0.1	0.325213
10.126717	0.1	0.325125
10.128383	0.1	0.326075
10.130050	0.1	0.327565
10.131717	0.1	0.328394
10.133383	0.1	0.328040
10.135050	0.1	0.326699
10.136717	0.1	0.324799
10.138383	0.1	0.322773
10.140050	0.1	0.320873
10.141717	0.1	0.319355
10.143383	0.1	0.318903
10.145050	0.1	0.319933
10.146717	0.1	0.321069
10.148383	0.1	0.319788
10.150050	0.1	0.315621
10.151717	0.1	0.310717
10.153383	0.1	0.306782
10.155050	0.1	0.303960
10.156717	0.1	0.302354
10.158383	0.1	0.302792
10.160050	0.1	0.306037
10.161717	0.1	0.311234
10.163383	0.1	0.316021
10.165050	0.1	0.319052
10.166717	0.1	0.321162
10.168383	0.1	0.323947
10.170050	0.1	0.327867
10.171717	0.1	0.331569
10.173383	0.1	0.332766
10.175050	0.1	0.330391
10.176717	0.1	0.325879
10.178383	0.1	0.321441
10.180050	0.1	0.318019
10.181717	0.1	0.315071
10.183383	0.1	0.311425
10.185050	0.1	0.306740
10.186717	0.1	0.302149
10.188383	0.1	0.299099
10.190050	0.1	0.297851
10.191717	0.1	0.297129
10.193383	0.1	0.295332
10.195050	0.1	0.292403
10.196717	0.1	0.290107
10.198383	0.1	0.289679
10.200050	0.1	0.290088
10.201717	0.1	0.289520
10.203383	0.1	0.287718
10.205050	0.1	0.286517
10.206717	0.1	0.287811
10.208383	0.1	0.291308
10.210050	0.1	0.295336
10.211717	0.1	0.299271
10.213383	0.1	0.303653
10.215050	0.1	0.308626
10.216717	0.1	0.313371
10.218383	0.1	0.316468
10.220050	0.1	0.316300
10.221717	0.1	0.312063
10.223383	0.1	0.305152
10.225050	0.1	0.298955
10.226717	0.1	0.296636
10.228383	0.1	0.298610
10.230050	0.1	0.301888
10.231717	0.1	0.302633
10.233383	0.1	0.299932
10.235050	0.1	0.296072
10.236717	0.1	0.293446
10.238383	0.1	0.292715
10.240050	0.1	0.292757
10.241717	0.1	0.291741
10.243383	0.1	0.289297
10.245050	0.1	0.286894
10.246717	0.1	0.285781
10.248383	0.1	0.285665
10.250050	0.1	0.285762
10.251717	0.1	0.286368
10.253383	0.1	0.288486
10.255050	0.1	0.292263
10.256717	0.1	0.296752
10.258383	0.1	0.300971
10.260050	0.1	0.304268
10.261717	0.1	0.306326
10.263383	0.1	0.307509
10.265050	0.1	0.308100
10.266717	0.1	0.307658
10.268383	0.1	0.306061
10.270050	0.1	0.304254
10.271717	0.1	0.303248
10.273383	0.1	0.302875
10.275050	0.1	0.302065
10.276717	0.1	0.300524
10.278383	0.1	0.299672
10.280050	0.1	0.301045
10.281717	0.1	0.304473
10.283383	0.1	0.309064
10.285050	0.1	0.314363
10.286717	0.1	0.319406
10.288383	0.1	0.323029
10.290050	0.1	0.325269
10.291717	0.1	0.326694
10.293383	0.1	0.327104
10.295050	0.1	0.326228
10.296717	0.1	0.324538
10.298383	0.1	0.322689
10.300050	0.1	0.321111
10.301717	0.1	0.320477
10.303383	0.1	0.321344
10.305050	0.1	0.323104
10.306717	0.1	0.324571
10.308383	0.1	0.325656
10.310050	0.1	0.327420
10.311717	0.1	0.330452
10.313383	0.1	0.334247
10.315050	0.1	0.337604
10.316717	0.1	0.339304
10.318383	0.1	0.339434
10.320050	0.1	0.339076
10.321717	0.1	0.338634
10.323383	0.1	0.338494
10.325050	0.1	0.339746
10.326717	0.1	0.342308
10.328383	0.1	0.344706
10.330050	0.1	0.346578
10.331717	0.1	0.349134
10.333383	0.1	0.353507
10.335050	0.1	0.359965
10.336717	0.1	0.367817
10.338383	0.1	0.376208
10.340050	0.1	0.385339
10.341717	0.1	0.395807
10.343383	0.1	0.407025
10.345050	0.1	0.417302
10.346717	0.1	0.425410
10.348383	0.1	0.431244
10.350050	0.1	0.435421
10.351717	0.1	0.438998
10.353383	0.1	0.443114
10.355050	0.1	0.448208
10.356717	0.1	0.453973
10.358383	0.1	0.460017
10.360050	0.1	0.466206
10.361717	0.1	0.472986
10.363383	0.1	0.481592
10.365050	0.1	0.492623
10.366717	0.1	0.504851
10.368383	0.1	0.516982
10.370050	0.1	0.529038
10.371717	0.1	0.540973
10.373383	0.1	0.552312
10.375050	0.1	0.562947
10.376717	0.1	0.572908
10.378383	0.1	0.581970
10.380050	0.1	0.590472
10.381717	0.1	0.599483
10.383383	0.1	0.609630
10.385050	0.1	0.621253
10.386717	0.1	0.634925
10.388383	0.1	0.650445
10.390050	0.1	0.666734
10.391717	0.1	0.682697
10.393383	0.1	0.697188
10.395050	0.1	0.709519
10.396717	0.1	0.720732
10.398383	0.1	0.733351
10.400050	0.1	0.749095
10.401717	0.1	0.767740
10.403383	0.1	0.788127
10.405050	0.1	0.808998
10.406717	0.1	0.829203
10.408383	0.1	0.848090
10.410050	0.1	0.865371
10.411717	0.1	0.880943
10.413383	0.1	0.895597
10.415050	0.1	0.911076
10.416717	0.1	0.929036
10.418383	0.1	0.950489
10.420050	0.1	0.975430
10.421717	0.1	1.002438
10.423383	0.1	1.029433
10.425050	0.1	1.055519
10.426717	0.1	1.081591
10.428383	0.1	1.108735
10.430050	0.1	1.136754
10.431717	0.1	1.164936
10.433383	0.1	1.193369
10.435050	0.1	1.222584
10.436717	0.1	1.252564
10.438383	0.1	1.282855
10.440050	0.1	1.313211
10.441717	0.1	1.344043
10.443383	0.1	1.376211
10.445050	0.1	1.409557
10.446717	0.1	1.442302
10.448383	0.1	1.472929
10.450050	0.1	1.502112
10.451717	0.1	1.531881
10.453383	0.1	1.563150
10.455050	0.1	1.594499
10.456717	0.1	1.624115
10.458383	0.1	1.652599
10.460050	0.1	1.682341
10.461717	0.1	1.714490
10.463383	0.1	1.748321
10.465050	0.1	1.782468
10.466717	0.1	1.815734
10.468383	0.1	1.847744
10.470050	0.1	1.879404
10.471717	0.1	1.912168
10.473383	0.1	1.946380
10.475050	0.1	1.980457
10.476717	0.1	2.012234
10.478383	0.1	2.040458
10.480050	0.1	2.065324
10.481717	0.1	2.088216
10.483383	0.1	2.110302
10.485050	0.1	2.131443
10.486717	0.1	2.150862
10.488383	0.1	2.168263
10.490050	0.1	2.184161
10.491717	0.1	2.199216
10.493383	0.1	2.213656
10.495050	0.1	2.227598
10.496717	0.1	2.241470
10.498383	0.1	2.255472
10.500050	0.1	2.268595
10.501717	0.1	2.279487
10.503383	0.1	2.288357
10.505050	0.1	2.296669
10.506717	0.1	2.305470
10.508383	0.1	2.314774
10.510050	0.1	2.323957
10.511717	0.1	2.332069
10.513383	0.1	2.338160
10.515050	0.1	2.342430
10.516717	0.1	2.346984
10.518383	0.1	2.353881
10.520050	0.1	2.362612
10.521717	0.1	2.370221
10.523383	0.1	2.373578
10.525050	0.1	2.371706
10.526717	0.1	2.366137
10.528383	0.1	2.359580
10.530050	0.1	2.354328
10.531717	0.1	2.351264
10.533383	0.1	2.350523
10.535050	0.1	2.352376
10.536717	0.1	2.356442
10.538383	0.1	2.361261
10.540050	0.1	2.365434
10.541717	0.1	2.368181
10.543383	0.1	2.369010
10.545050	0.1	2.368349
10.546717	0.1	2.368144
10.548383	0.1	2.370104
10.550050	0.1	2.373662
10.551717	0.1	2.376679
10.553383	0.1	2.377415
10.555050	0.1	2.375045
10.556717	0.1	2.370062
10.558383	0.1	2.364647
10.560050	0.1	2.360987
10.561717	0.1	2.359655
10.563383	0.1	2.360344
10.565050	0.1	2.362882
10.566717	0.1	2.366728
10.568383	0.1	2.370179
10.570050	0.1	2.371208
10.571717	0.1	2.369476
10.573383	0.1	2.366942
10.575050	0.1	2.365983
10.576717	0.1	2.367338
10.578383	0.1	2.370402
10.580050	0.1	2.374328
10.581717	0.1	2.377681
10.583383	0.1	2.379026
10.585050	0.1	2.378635
10.586717	0.1	2.377904
10.588383	0.1	2.377639
10.590050	0.1	2.378309
10.591717	0.1	2.380963
10.593383	0.1	2.386426
10.595050	0.1	2.393937
10.596717	0.1	2.401327
10.598383	0.1	2.406817
10.600050	0.1	2.410500
10.601717	0.1	2.413425
10.603383	0.1	2.415748
10.605050	0.1	2.417155
10.606717	0.1	2.417974
10.608383	0.1	2.418924
10.610050	0.1	2.420875
10.611717	0.1	2.424461
10.613383	0.1	2.429383
10.615050	0.1	2.434668
10.616717	0.1	2.439506
10.618383	0.1	2.443097
10.620050	0.1	2.444247
10.621717	0.1	2.442333
10.623383	0.1	2.438189
10.625050	0.1	2.433467
10.626717	0.1	2.429709
10.628383	0.1	2.427748
10.630050	0.1	2.427590
10.631717	0.1	2.428619
10.633383	0.1	2.429653
10.635050	0.1	2.429616
10.636717	0.1	2.428642
10.638383	0.1	2.427739
10.640050	0.1	2.427544
10.641717	0.1	2.427842
10.643383	0.1	2.428121
10.645050	0.1	2.427874
10.646717	0.1	2.426864
10.648383	0.1	2.425509
10.650050	0.1	2.424568
10.651717	0.1	2.424801
10.653383	0.1	2.426296
10.655050	0.1	2.427339
10.656717	0.1	2.425420
10.658383	0.1	2.419585
10.660050	0.1	2.410775
10.661717	0.1	2.400861
10.663383	0.1	2.391827
10.665050	0.1	2.384717
10.666717	0.1	2.378910
10.668383	0.1	2.372894
10.670050	0.1	2.366388
10.671717	0.1	2.361019
10.673383	0.1	2.357587
10.675050	0.1	2.354127
10.676717	0.1	2.347543
10.678383	0.1	2.336041
10.680050	0.1	2.320316
10.681717	0.1	2.302863
10.683383	0.1	2.285861
10.685050	0.1	2.270350
10.686717	0.1	2.257060
10.688383	0.1	2.245922
10.690050	0.1	2.235272
10.691717	0.1	2.223570
10.693383	0.1	2.211165
10.695050	0.1	2.199304
10.696717	0.1	2.187998
10.698383	0.1	2.175537
10.700050	0.1	2.160310
10.701717	0.1	2.142219
10.703383	0.1	2.122051
10.705050	0.1	2.100915
10.706717	0.1	2.080151
10.708383	0.1	2.060607
10.710050	0.1	2.041943
10.711717	0.1	2.022907
10.713383	0.1	2.002292
10.715050	0.1	1.979754
10.716717	0.1	1.955647
10.718383	0.1	1.930296
10.720050	0.1	1.903921
10.721717	0.1	1.877402
10.723383	0.1	1.852005
10.725050	0.1	1.828070
10.726717	0.1	1.804777
10.728383	0.1	1.781164
10.730050	0.1	1.756568
10.731717	0.1	1.730463
10.733383	0.1	1.702653
10.735050	0.1	1.673652
10.736717	0.1	1.644026
10.738383	0.1	1.613405
10.740050	0.1	1.581321
10.741717	0.1	1.548673
10.743383	0.1	1.517260
10.745050	0.1	1.487997
10.746717	0.1	1.459997
10.748383	0.1	1.431485
10.750050	0.1	1.401585
10.751717	0.1	1.370758
10.753383	0.1	1.339428
10.755050	0.1	1.307302
10.756717	0.1	1.274673
10.758383	0.1	1.243055
10.760050	0.1	1.213653
10.761717	0.1	1.186649
10.763383	0.1	1.161871
10.765050	0.1	1.138835
10.766717	0.1	1.116395
10.768383	0.1	1.093191
10.770050	0.1	1.068315
10.771717	0.1	1.041563
10.773383	0.1	1.013624
10.775050	0.1	0.985605
10.776717	0.1	0.958093
10.778383	0.1	0.931248
10.780050	0.1	0.905856
10.781717	0.1	0.883644
10.783383	0.1	0.866172
10.785050	0.1	0.853366
10.786717	0.1	0.843056
10.788383	0.1	0.831648
10.790050	0.1	0.816006
10.791717	0.1	0.795471
10.793383	0.1	0.771959
10.795050	0.1	0.748453
10.796717	0.1	0.726772
10.798383	0.1	0.706818
10.800050	0.1	0.688313
10.801717	0.1	0.671674
10.803383	0.1	0.657267
10.805050	0.1	0.645015
10.806717	0.1	0.634328
10.808383	0.1	0.624554
10.810050	0.1	0.615432
10.811717	0.1	0.606640
10.813383	0.1	0.597886
10.815050	0.1	0.588857
10.816717	0.1	0.579236
10.818383	0.1	0.569867
10.820050	0.1	0.561988
10.821717	0.1	0.555189
10.823383	0.1	0.548000
10.825050	0.1	0.539208
10.826717	0.1	0.528307
10.828383	0.1	0.516102
10.830050	0.1	0.504423
10.831717	0.1	0.494858
10.833383	0.1	0.488251
10.835050	0.1	0.484167
10.836717	0.1	0.480446
10.838383	0.1	0.474546
10.840050	0.1	0.466178
10.841717	0.1	0.457796
10.843383	0.1	0.452036
10.845050	0.1	0.449414
10.846717	0.1	0.448730
10.848383	0.1	0.448697
10.850050	0.1	0.448492
10.851717	0.1	0.447109
10.853383	0.1	0.443826
10.855050	0.1	0.439365
10.856717	0.1	0.435072
10.858383	0.1	0.431319
10.860050	0.1	0.427822
10.861717	0.1	0.424357
10.863383	0.1	0.420674
10.865050	0.1	0.416720
10.866717	0.1	0.412334
10.868383	0.1	0.406769
10.870050	0.1	0.399831
10.871717	0.1	0.392580
10.873383	0.1	0.386382
10.875050	0.1	0.382229
10.876717	0.1	0.380701
10.878383	0.1	0.381484
10.880050	0.1	0.383300
10.881717	0.1	0.384711
10.883383	0.1	0.385069
10.885050	0.1	0.384245
10.886717	0.1	0.381796
10.888383	0.1	0.377260
10.890050	0.1	0.371030
10.891717	0.1	0.364655
10.893383	0.1	0.360366
10.895050	0.1	0.359751
10.896717	0.1	0.362759
10.898383	0.1	0.368184
10.900050	0.1	0.374834
10.901717	0.1	0.381796
10.903383	0.1	0.387775
10.905050	0.1	0.390764
10.906717	0.1	0.389125
10.908383	0.1	0.383267
10.910050	0.1	0.375798
10.911717	0.1	0.369456
10.913383	0.1	0.365074
10.915050	0.1	0.361917
10.916717	0.1	0.359449
10.918383	0.1	0.357851
10.920050	0.1	0.357097
10.921717	0.1	0.356454
10.923383	0.1	0.355360
10.925050	0.1	0.354382
10.926717	0.1	0.354522
10.928383	0.1	0.356026
10.930050	0.1	0.358266
10.931717	0.1	0.360217
10.933383	0.1	0.360669
10.935050	0.1	0.358736
10.936717	0.1	0.354415
10.938383	0.1	0.348873
10.940050	0.1	0.343788
10.941717	0.1	0.339979
10.943383	0.1	0.337283
10.945050	0.1	0.335434
10.946717	0.1	0.334359
10.948383	0.1	0.334219
10.950050	0.1	0.335081
10.951717	0.1	0.336221
10.953383	0.1	0.336752
10.955050	0.1	0.336813
10.956717	0.1	0.337176
10.958383	0.1	0.337921
10.960050	0.1	0.337865
10.961717	0.1	0.335975
10.963383	0.1	0.332943
10.965050	0.1	0.330629
10.966717	0.1	0.330312
10.968383	0.1	0.331677
10.970050	0.1	0.333344
10.971717	0.1	0.334335
10.973383	0.1	0.334256
10.975050	0.1	0.332682
10.976717	0.1	0.329702
10.978383	0.1	0.326200
10.980050	0.1	0.322978
10.981717	0.1	0.320124
10.983383	0.1	0.317590
10.985050	0.1	0.315644
10.986717	0.1	0.314461
10.988383	0.1	0.313772
10.990050	0.1	0.313306
10.991717	0.1	0.313055
10.993383	0.1	0.313427
10.995050	0.1	0.314959
10.996717	0.1	0.317059
10.998383	0.1	0.318144
11.000050	0.1	0.317288
11.001717	0.1	0.314722
11.003383	0.1	0.311551
11.005050	0.1	0.309404
11.006717	0.1	0.308901
11.008383	0.1	0.308645
11.010050	0.1	0.307090
11.011717	0.1	0.304575
11.013383	0.1	0.302871
11.015050	0.1	0.303336
11.016717	0.1	0.305511
11.018383	0.1	0.307770
11.020050	0.1	0.309153
11.021717	0.1	0.309418
11.023383	0.1	0.308766
11.025050	0.1	0.308338
11.026717	0.1	0.309185
11.028383	0.1	0.310955
11.030050	0.1	0.312673
11.031717	0.1	0.314116
11.033383	0.1	0.316161
11.035050	0.1	0.319388
11.036717	0.1	0.322592
11.038383	0.1	0.323481
11.040050	0.1	0.320822
11.041717	0.1	0.315700
11.043383	0.1	0.310815
11.045050	0.1	0.308086
11.046717	0.1	0.307080
11.048383	0.1	0.306275
11.050050	0.1	0.304822
11.051717	0.1	0.302638
11.053383	0.1	0.300128
11.055050	0.1	0.297632
11.056717	0.1	0.295392
11.058383	0.1	0.294223
11.060050	0.1	0.294689
11.061717	0.1	0.296170
11.063383	0.1	0.298056
11.065050	0.1	0.300542
11.066717	0.1	0.303946
11.068383	0.1	0.307960
11.070050	0.1	0.311690
11.071717	0.1	0.314214
11.073383	0.1	0.315090
11.075050	0.1	0.314685
11.076717	0.1	0.313520
11.078383	0.1	0.311425
11.080050	0.1	0.308668
11.081717	0.1	0.306997
11.083383	0.1	0.308291
11.085050	0.1	0.313097
11.086717	0.1	0.320300
11.088383	0.1	0.327490
11.090050	0.1	0.332375
11.091717	0.1	0.333823
11.093383	0.1	0.332100
11.095050	0.1	0.329358
11.096717	0.1	0.328454
11.098383	0.1	0.330382
11.100050	0.1	0.334284
11.101717	0.1	0.339001
11.103383	0.1	0.343220
11.105050	0.1	0.345758
11.106717	0.1	0.346294
11.108383	0.1	0.345283
11.110050	0.1	0.343150
11.111717	0.1	0.340142
11.113383	0.1	0.336906
11.115050	0.1	0.334498
11.116717	0.1	0.333749
11.118383	0.1	0.335379
11.120050	0.1	0.339872
11.121717	0.1	0.346652
11.123383	0.1	0.354340
11.125050	0.1	0.361325
11.126717	0.1	0.365470
11.128383	0.1	0.365032
11.130050	0.1	0.360520
11.131717	0.1	0.354806
11.133383	0.1	0.351174
11.135050	0.1	0.351323
11.136717	0.1	0.354550
11.138383	0.1	0.358843
11.140050	0.1	0.362741
11.141717	0.1	0.365851
11.143383	0.1	0.368380
11.145050	0.1	0.370680
11.146717	0.1	0.372957
11.148383	0.1	0.375169
11.150050	0.1	0.377097
11.151717	0.1	0.378098
11.153383	0.1	0.377414
11.155050	0.1	0.374960
11.156717	0.1	0.371495
11.158383	0.1	0.368357
11.160050	0.1	0.366974
11.161717	0.1	0.367803
11.163383	0.1	0.369940
11.165050	0.1	0.372529
11.166717	0.1	0.375495
11.168383	0.1	0.378573
11.170050	0.1	0.380953
11.171717	0.1	0.382001
11.173383	0.1	0.381633
11.175050	0.1	0.380594
11.176717	0.1	0.380185
11.178383	0.1	0.381125
11.180050	0.1	0.382615
11.181717	0.1	0.383407
11.183383	0.1	0.383523
11.185050	0.1	0.383821
11.186717	0.1	0.384506
11.188383	0.1	0.385344
11.190050	0.1	0.386299
11.191717	0.1	0.387337
11.193383	0.1	0.388594
11.195050	0.1	0.390769
11.196717	0.1	0.394462
11.198383	0.1	0.398955
11.200050	0.1	0.402420
11.201717	0.1	0.403970
11.203383	0.1	0.404613
11.205050	0.1	0.406196
11.206717	0.1	0.409926
11.208383	0.1	0.415025
11.210050	0.1	0.419021
11.211717	0.1	0.420096
11.213383	0.1	0.418690
11.215050	0.1	0.416827
11.216717	0.1	0.416283
11.218383	0.1	0.417354
11.220050	0.1	0.419393
11.221717	0.1	0.422122
11.223383	0.1	0.425964
11.225050	0.1	0.431077
11.226717	0.1	0.436590
11.228383	0.1	0.440939
11.230050	0.1	0.443049
11.231717	0.1	0.443202
11.233383	0.1	0.442779
11.235050	0.1	0.443235
11.236717	0.1	0.445303
11.238383	0.1	0.449144
11.240050	0.1	0.454891
11.241717	0.1	0.462434
11.243383	0.1	0.471175
11.245050	0.1	0.480465
11.246717	0.1	0.489624
11.248383	0.1	0.497391
11.250050	0.1	0.502309
11.251717	0.1	0.503827
11.253383	0.1	0.502751
11.255050	0.1	0.500665
11.256717	0.1	0.499473
11.258383	0.1	0.500861
11.260050	0.1	0.505294
11.261717	0.1	0.511445
11.263383	0.1	0.516814
11.265050	0.1	0.519445
11.266717	0.1	0.519385
11.268383	0.1	0.518439
11.270050	0.1	0.518416
11.271717	0.1	0.519576
11.273383	0.1	0.520907
11.275050	0.1	0.521732
11.276717	0.1	0.522239
11.278383	0.1	0.522910
11.280050	0.1	0.524013
11.281717	0.1	0.525350
11.283383	0.1	0.526672
11.285050	0.1	0.528162
11.286717	0.1	0.530160
11.288383	0.1	0.532675
11.290050	0.1	0.535180
11.291717	0.1	0.536917
11.293383	0.1	0.537601
11.295050	0.1	0.537443
11.296717	0.1	0.536726
11.298383	0.1	0.535883
11.300050	0.1	0.535664
11.301717	0.1	0.536689
11.303383	0.1	0.538561
11.305050	0.1	0.539925
11.306717	0.1	0.540027
11.308383	0.1	0.539799
11.310050	0.1	0.540703
11.311717	0.1	0.543087
11.313383	0.1	0.545871
11.315050	0.1	0.547403
11.316717	0.1	0.546509
11.318383	0.1	0.543194
11.320050	0.1	0.538444
11.321717	0.1	0.533494
11.323383	0.1	0.529471
11.325050	0.1	0.527031
11.326717	0.1	0.525890
11.328383	0.1	0.525378
11.330050	0.1	0.525648
11.331717	0.1	0.527450
11.333383	0.1	0.530807
11.335050	0.1	0.534453
11.336717	0.1	0.536758
11.338383	0.1	0.536977
11.340050	0.1	0.535883
11.341717	0.1	0.535240
11.343383	0.1	0.536167
11.345050	0.1	0.538267
11.346717	0.1	0.540735
11.348383	0.1	0.542891
11.350050	0.1	0.543734
11.351717	0.1	0.543115
11.353383	0.1	0.542798
11.355050	0.1	0.544377
11.356717	0.1	0.546519
11.358383	0.1	0.546067
11.360050	0.1	0.541592
11.361717	0.1	0.534724
11.363383	0.1	0.528125
11.365050	0.1	0.523557
11.366717	0.1	0.521680
11.368383	0.1	0.522281
11.370050	0.1	0.524600
11.371717	0.1	0.527883
11.373383	0.1	0.531184
11.375050	0.1	0.533150
11.376717	0.1	0.532786
11.378383	0.1	0.530328
11.380050	0.1	0.527077
11.381717	0.1	0.524479
11.383383	0.1	0.523413
11.385050	0.1	0.523953
11.386717	0.1	0.525261
11.388383	0.1	0.526272
11.390050	0.1	0.526714
11.391717	0.1	0.526863
11.393383	0.1	0.526598
11.395050	0.1	0.525489
11.396717	0.1	0.523631
11.398383	0.1	0.521694
11.400050	0.1	0.520116
11.401717	0.1	0.519245
11.403383	0.1	0.519585
11.405050	0.1	0.520730
11.406717	0.1	0.521485
11.408383	0.1	0.521620
11.410050	0.1	0.522267
11.411717	0.1	0.524526
11.413383	0.1	0.528418
11.415050	0.1	0.532796
11.416717	0.1	0.536074
11.418383	0.1	0.537145
11.420050	0.1	0.535520
11.421717	0.1	0.531180
11.423383	0.1	0.524586
11.425050	0.1	0.516823
11.426717	0.1	0.509471
11.428383	0.1	0.503971
11.430050	0.1	0.501210
11.431717	0.1	0.501503
11.433383	0.1	0.504469
11.435050	0.1	0.509229
11.436717	0.1	0.514863
11.438383	0.1	0.520702
11.440050	0.1	0.525760
11.441717	0.1	0.528190
11.443383	0.1	0.526123
11.445050	0.1	0.519506
11.446717	0.1	0.510495
11.448383	0.1	0.501345
11.450050	0.1	0.492767
11.451717	0.1	0.484567
11.453383	0.1	0.477084
11.455050	0.1	0.471473
11.456717	0.1	0.468474
11.458383	0.1	0.467384
11.460050	0.1	0.466984
11.461717	0.1	0.466905
11.463383	0.1	0.467077
11.465050	0.1	0.466891
11.466717	0.1	0.465936
11.468383	0.1	0.464944
11.470050	0.1	0.465210
11.471717	0.1	0.466700
11.473383	0.1	0.467435
11.475050	0.1	0.464991
11.476717	0.1	0.458756
11.478383	0.1	0.450751
11.480050	0.1	0.443775
11.481717	0.1	0.438383
11.483383	0.1	0.432585
11.485050	0.1	0.425195
11.486717	0.1	0.418071
11.488383	0.1	0.414141
11.490050	0.1	0.413978
11.491717	0.1	0.415365
11.493383	0.1	0.416152
11.495050	0.1	0.416269
11.496717	0.1	0.416539
11.498383	0.1	0.416641
11.500050	0.1	0.415253
11.501717	0.1	0.411752
11.503383	0.1	0.406764
11.505050	0.1	0.401498
11.506717	0.1	0.396925
11.508383	0.1	0.392920
11.510050	0.1	0.388301
11.511717	0.1	0.382499
11.513383	0.1	0.376627
11.515050	0.1	0.372520
11.516717	0.1	0.370578
11.518383	0.1	0.368827
11.520050	0.1	0.364911
11.521717	0.1	0.358359
11.523383	0.1	0.350880
11.525050	0.1	0.345097
11.526717	0.1	0.342377
11.528383	0.1	0.341833
11.530050	0.1	0.341781
11.531717	0.1	0.341493
11.533383	0.1	0.341311
11.535050	0.1	0.341465
11.536717	0.1	0.340817
11.538383	0.1	0.337516
11.540050	0.1	0.331216
11.541717	0.1	0.323923
11.543383	0.1	0.318484
11.545050	0.1	0.316165
11.546717	0.1	0.315574
11.548383	0.1	0.314158
11.550050	0.1	0.310661
11.551717	0.1	0.305711
11.553383	0.1	0.300384
11.555050	0.1	0.295532
11.556717	0.1	0.291932
11.558383	0.1	0.289613
11.560050	0.1	0.287537
11.561717	0.1	0.284761
11.563383	0.1	0.281418
11.565050	0.1	0.278084
11.566717	0.1	0.274954
11.568383	0.1	0.271988
11.570050	0.1	0.269348
11.571717	0.1	0.267499
11.573383	0.1	0.267001
11.575050	0.1	0.267993
11.576717	0.1	0.269907
11.578383	0.1	0.271946
11.580050	0.1	0.273408
11.581717	0.1	0.273790
11.583383	0.1	0.273236
11.585050	0.1	0.272882
11.586717	0.1	0.274149
11.588383	0.1	0.277278
11.590050	0.1	0.280794
11.591717	0.1	0.282843
11.593383	0.1	0.282302
11.595050	0.1	0.278787
11.596717	0.1	0.273008
11.598383	0.1	0.266903
11.600050	0.1	0.262400
11.601717	0.1	0.260314
11.603383	0.1	0.260444
11.605050	0.1	0.262009
11.606717	0.1	0.264193
11.608383	0.1	0.266326
11.610050	0.1	0.267499
11.611717	0.1	0.266824
11.613383	0.1	0.264179
11.615050	0.1	0.260328
11.616717	0.1	0.256579
11.618383	0.1	0.254479
11.620050	0.1	0.254563
11.621717	0.1	0.255289
11.623383	0.1	0.254409
11.625050	0.1	0.251182
11.626717	0.1	0.246712
11.628383	0.1	0.243057
11.630050	0.1	0.242200
11.631717	0.1	0.244807
11.633383	0.1	0.249431
11.635050	0.1	0.253366
11.636717	0.1	0.254703
11.638383	0.1	0.253953
11.640050	0.1	0.253464
11.641717	0.1	0.254898
11.643383	0.1	0.258046
11.645050	0.1	0.261762
11.646717	0.1	0.264649
11.648383	0.1	0.265231
11.650050	0.1	0.262968
11.651717	0.1	0.259574
11.653383	0.1	0.258284
11.655050	0.1	0.260859
11.656717	0.1	0.265813
11.658383	0.1	0.270200
11.660050	0.1	0.272598
11.661717	0.1	0.273394
11.663383	0.1	0.272943
11.665050	0.1	0.270926
11.666717	0.1	0.267504
11.668383	0.1	0.263783
11.670050	0.1	0.261092
11.671717	0.1	0.260347
11.673383	0.1	0.261609
11.675050	0.1	0.263611
11.676717	0.1	0.265129
11.678383	0.1	0.266302
11.680050	0.1	0.267290
11.681717	0.1	0.267378
11.683383	0.1	0.266088
11.685050	0.1	0.263723
11.686717	0.1	0.260775
11.688383	0.1	0.257567
11.690050	0.1	0.254614
11.691717	0.1	0.252961
11.693383	0.1	0.253012
11.695050	0.1	0.253706
11.696717	0.1	0.253692
11.698383	0.1	0.252584
11.700050	0.1	0.251108
11.701717	0.1	0.250279
11.703383	0.1	0.250363
11.705050	0.1	0.251210
11.706717	0.1	0.253185
11.708383	0.1	0.256556
11.710050	0.1	0.260607
11.711717	0.1	0.264235
11.713383	0.1	0.266777
11.715050	0.1	0.267755
11.716717	0.1	0.266815
11.718383	0.1	0.264496
11.720050	0.1	0.262032
11.721717	0.1	0.259909
11.723383	0.1	0.257865
11.725050	0.1	0.255834
11.726717	0.1	0.253795
11.728383	0.1	0.251569
11.730050	0.1	0.249515
11.731717	0.1	0.248319
11.733383	0.1	0.247755
11.735050	0.1	0.246405
11.736717	0.1	0.243196
11.738383	0.1	0.238847
11.740050	0.1	0.235024
11.741717	0.1	0.232891
11.743383	0.1	0.232817
11.745050	0.1	0.234395
11.746717	0.1	0.236444
11.748383	0.1	0.237697
11.750050	0.1	0.238242
11.751717	0.1	0.239844
11.753383	0.1	0.244016
11.755050	0.1	0.249948
11.756717	0.1	0.255057
11.758383	0.1	0.256887
11.760050	0.1	0.254298
11.761717	0.1	0.247951
11.763383	0.1	0.240314
11.765050	0.1	0.234740
11.766717	0.1	0.233375
11.768383	0.1	0.235830
11.770050	0.1	0.239857
11.771717	0.1	0.243122
11.773383	0.1	0.244631
11.775050	0.1	0.244700
11.776717	0.1	0.244179
11.778383	0.1	0.244086
11.780050	0.1	0.244905
11.781717	0.1	0.246200
11.783383	0.1	0.247057
11.785050	0.1	0.246544
11.786717	0.1	0.244514
11.788383	0.1	0.242270
11.790050	0.1	0.241529
11.791717	0.1	0.242433
11.793383	0.1	0.243150
11.795050	0.1	0.242121
11.796717	0.1	0.239420
11.798383	0.1	0.235685
11.800050	0.1	0.231806
11.801717	0.1	0.229385
11.803383	0.1	0.229543
11.805050	0.1	0.231881
11.806717	0.1	0.235336
11.808383	0.1	0.238898
11.810050	0.1	0.241431
11.811717	0.1	0.242088
11.813383	0.1	0.241259
11.815050	0.1	0.240146
11.816717	0.1	0.239667
11.818383	0.1	0.240398
11.820050	0.1	0.242447
11.821717	0.1	0.245101
11.823383	0.1	0.247648
11.825050	0.1	0.250125
11.826717	0.1	0.252440
11.828383	0.1	0.254191
11.830050	0.1	0.255504
11.831717	0.1	0.256756
11.833383	0.1	0.257380
11.835050	0.1	0.256114
11.836717	0.1	0.252961
11.838383	0.1	0.249799
11.840050	0.1	0.248607
11.841717	0.1	0.249925
11.843383	0.1	0.253287
11.845050	0.1	0.258423
11.846717	0.1	0.264877
11.848383	0.1	0.271243
11.850050	0.1	0.275881
11.851717	0.1	0.278079
11.853383	0.1	0.278428
11.855050	0.1	0.277981
11.856717	0.1	0.277045
11.858383	0.1	0.275834
11.860050	0.1	0.274763
11.861717	0.1	0.273250
11.863383	0.1	0.270279
11.865050	0.1	0.266093
11.866717	0.1	0.262186
11.868383	0.1	0.260258
11.870050	0.1	0.261194
11.871717	0.1	0.264649
11.873383	0.1	0.269446
11.875050	0.1	0.274186
11.876717	0.1	0.278153
11.878383	0.1	0.281669
11.880050	0.1	0.285087
11.881717	0.1	0.287839
11.883383	0.1	0.288868
11.885050	0.1	0.287285
11.886717	0.1	0.282903
11.888383	0.1	0.277418
11.890050	0.1	0.274396
11.891717	0.1	0.276775
11.893383	0.1	0.284309
11.895050	0.1	0.293627
11.896717	0.1	0.300799
11.898383	0.1	0.304030
11.900050	0.1	0.304156
11.901717	0.1	0.302987
11.903383	0.1	0.301800
11.905050	0.1	0.301478
11.906717	0.1	0.302671
11.908383	0.1	0.305353
11.910050	0.1	0.308687
11.911717	0.1	0.310899
11.913383	0.1	0.310368
11.915050	0.1	0.307397
11.916717	0.1	0.303793
11.918383	0.1	0.301218
11.920050	0.1	0.300850
11.921717	0.1	0.303704
11.923383	0.1	0.310051
11.925050	0.1	0.318442
11.926717	0.1	0.326168
11.928383	0.1	0.331164
11.930050	0.1	0.333129
11.931717	0.1	0.333260
11.933383	0.1	0.333074
11.935050	0.1	0.333190
11.936717	0.1	0.333604
11.938383	0.1	0.334368
11.940050	0.1	0.335323
11.941717	0.1	0.335900
11.943383	0.1	0.335644
11.945050	0.1	0.334694
11.946717	0.1	0.333367
11.948383	0.1	0.332072
11.950050	0.1	0.332007
11.951717	0.1	0.334620
11.953383	0.1	0.340207
11.955050	0.1	0.347979
11.956717	0.1	0.357055
11.958383	0.1	0.366229
11.960050	0.1	0.373689
11.961717	0.1	0.378392
11.963383	0.1	0.380860
11.965050	0.1	0.382494
11.966717	0.1	0.384892
11.968383	0.1	0.388785
11.970050	0.1	0.393316
11.971717	0.1	0.397051
11.973383	0.1	0.399258
11.975050	0.1	0.400199
11.976717	0.1	0.400660
11.978383	0.1	0.400911
11.980050	0.1	0.400422
11.981717	0.1	0.398839
11.983383	0.1	0.397093
11.985050	0.1	0.396878
11.986717	0.1	0.399370
11.988383	0.1	0.404795
11.990050	0.1	0.412054
11.991717	0.1	0.418471
11.993383	0.1	0.421419
11.995050	0.1	0.420585
11.996717	0.1	0.417684
11.998383	0.1	0.414364
12.000050	0.1	0.411337
12.001717	0.1	0.408860
12.003383	0.1	0.407239
12.005050	0.1	0.407049
12.006717	0.1	0.409051
12.008383	0.1	0.413666
12.010050	0.1	0.420134
12.011717	0.1	0.426685
12.013383	0.1	0.432022
12.015050	0.1	0.436334
12.016717	0.1	0.440595
12.018383	0.1	0.444991
12.020050	0.1	0.448478
12.021717	0.1	0.450113
12.023383	0.1	0.449922
12.025050	0.1	0.448357
12.026717	0.1	0.446588
12.028383	0.1	0.446946
12.030050	0.1	0.451417
12.031717	0.1	0.459780
12.033383	0.1	0.469321
12.035050	0.1	0.476385
12.036717	0.1	0.479375
12.038383	0.1	0.479682
12.040050	0.1	0.480013
12.041717	0.1	0.482546
12.043383	0.1	0.487524
12.045050	0.1	0.493196
12.046717	0.1	0.497736
12.048383	0.1	0.500442
12.050050	0.1	0.500819
12.051717	0.1	0.498504
12.053383	0.1	0.494444
12.055050	0.1	0.490854
12.056717	0.1	0.489741
12.058383	0.1	0.491231
12.060050	0.1	0.493820
12.061717	0.1	0.496474
12.063383	0.1	0.499082
12.065050	0.1	0.501662
12.066717	0.1	0.505215
12.068383	0.1	0.511198
12.070050	0.1	0.518784
12.071717	0.1	0.525257
12.073383	0.1	0.529201
12.075050	0.1	0.531380
12.076717	0.1	0.533289
12.078383	0.1	0.536051
12.080050	0.1	0.540051
12.081717	0.1	0.544600
12.083383	0.1	0.547869
12.085050	0.1	0.548200
12.086717	0.1	0.545937
12.088383	0.1	0.543320
12.090050	0.1	0.542761
12.091717	0.1	0.545429
12.093383	0.1	0.550877
12.095050	0.1	0.557569
12.096717	0.1	0.563492
12.098383	0.1	0.566947
12.100050	0.1	0.567604
12.101717	0.1	0.566626
12.103383	0.1	0.565806
12.105050	0.1	0.566524
12.106717	0.1	0.569555
12.108383	0.1	0.575562
12.110050	0.1	0.584736
12.111717	0.1	0.595925
12.113383	0.1	0.606691
12.115050	0.1	0.614612
12.116717	0.1	0.619325
12.118383	0.1	0.623199
12.120050	0.1	0.628447
12.121717	0.1	0.634287
12.123383	0.1	0.638459
12.125050	0.1	0.640210
12.126717	0.1	0.640568
12.128383	0.1	0.640843
12.130050	0.1	0.641844
12.131717	0.1	0.644322
12.133383	0.1	0.648885
12.135050	0.1	0.655032
12.136717	0.1	0.661230
12.138383	0.1	0.666273
12.140050	0.1	0.670180
12.141717	0.1	0.673598
12.143383	0.1	0.676466
12.145050	0.1	0.677845
12.146717	0.1	0.677346
12.148383	0.1	0.675889
12.150050	0.1	0.675097
12.151717	0.1	0.676401
12.153383	0.1	0.680313
12.155050	0.1	0.685989
12.156717	0.1	0.692192
12.158383	0.1	0.698650
12.160050	0.1	0.705458
12.161717	0.1	0.712243
12.163383	0.1	0.718706
12.165050	0.1	0.724434
12.166717	0.1	0.728597
12.168383	0.1	0.731037
12.170050	0.1	0.732960
12.171717	0.1	0.735633
12.173383	0.1	0.739289
12.175050	0.1	0.743740
12.176717	0.1	0.748932
12.178383	0.1	0.754530
12.180050	0.1	0.760299
12.181717	0.1	0.766581
12.183383	0.1	0.773617
12.185050	0.1	0.780886
12.186717	0.1	0.787275
12.188383	0.1	0.792108
12.190050	0.1	0.796318
12.191717	0.1	0.802083
12.193383	0.1	0.810525
12.195050	0.1	0.820477
12.196717	0.1	0.829985
12.198383	0.1	0.838405
12.200050	0.1	0.845972
12.201717	0.1	0.852756
12.203383	0.1	0.858912
12.205050	0.1	0.864551
12.206717	0.1	0.869595
12.208383	0.1	0.874577
12.210050	0.1	0.880598
12.211717	0.1	0.888198
12.213383	0.1	0.896952
12.215050	0.1	0.906326
12.216717	0.1	0.916626
12.218383	0.1	0.928636
12.220050	0.1	0.942224
12.221717	0.1	0.955774
12.223383	0.1	0.967481
12.225050	0.1	0.977158
12.226717	0.1	0.986601
12.228383	0.1	0.997726
12.230050	0.1	1.010546
12.231717	0.1	1.023826
12.233383	0.1	1.036813
12.235050	0.1	1.049126
12.236717	0.1	1.059971
12.238383	0.1	1.068790
12.240050	0.1	1.075980
12.241717	0.1	1.082481
12.243383	0.1	1.089419
12.245050	0.1	1.098141
12.246717	0.1	1.109815
12.248383	0.1	1.124986
12.250050	0.1	1.143590
12.251717	0.1	1.164298
12.253383	0.1	1.184233
12.255050	0.1	1.201252
12.256717	0.1	1.215916
12.258383	0.1	1.230030
12.260050	0.1	1.244834
12.261717	0.1	1.260736
12.263383	0.1	1.277248
12.265050	0.1	1.293821
12.266717	0.1	1.310566
12.268383	0.1	1.327666
12.270050	0.1	1.345165
12.271717	0.1	1.363195
12.273383	0.1	1.381561
12.275050	0.1	1.399843
12.276717	0.1	1.417971
12.278383	0.1	1.436425
12.280050	0.1	1.455755
12.281717	0.1	1.476156
12.283383	0.1	1.497762
12.285050	0.1	1.520822
12.286717	0.1	1.545064
12.288383	0.1	1.569279
12.290050	0.1	1.591677
12.291717	0.1	1.611412
12.293383	0.1	1.630080
12.295050	0.1	1.650332
12.296717	0.1	1.672860
12.298383	0.1	1.696702
12.300050	0.1	1.721829
12.301717	0.1	1.748782
12.303383	0.1	1.776628
12.305050	0.1	1.802943
12.306717	0.1	1.825243
12.308383	0.1	1.842664
12.310050	0.1	1.856554
12.311717	0.1	1.869490
12.313383	0.1	1.884135
12.315050	0.1	1.902538
12.316717	0.1	1.925570
12.318383	0.1	1.952867
12.320050	0.1	1.983084
12.321717	0.1	2.014060
12.323383	0.1	2.044099
12.325050	0.1	2.073175
12.326717	0.1	2.101893
12.328383	0.1	2.130484
12.330050	0.1	2.159686
12.331717	0.1	2.190424
12.333383	0.1	2.221959
12.335050	0.1	2.251966
12.336717	0.1	2.278285
12.338383	0.1	2.299980
12.340050	0.1	2.317540
12.341717	0.1	2.332572
12.343383	0.1	2.346863
12.345050	0.1	2.361676
12.346717	0.1	2.377774
12.348383	0.1	2.395194
12.350050	0.1	2.413169
12.351717	0.1	2.431320
12.353383	0.1	2.450687
12.355050	0.1	2.472270
12.356717	0.1	2.495134
12.358383	0.1	2.516722
12.360050	0.1	2.535018
12.361717	0.1	2.550860
12.363383	0.1	2.567223
12.365050	0.1	2.585491
12.366717	0.1	2.603582
12.368383	0.1	2.618749
12.370050	0.1	2.630954
12.371717	0.1	2.641990
12.373383	0.1	2.652649
12.375050	0.1	2.662349
12.376717	0.1	2.670689
12.378383	0.1	2.678605
12.380050	0.1	2.687941
12.381717	0.1	2.699341
12.383383	0.1	2.711695
12.385050	0.1	2.723872
12.386717	0.1	2.735690
12.388383	0.1	2.747150
12.390050	0.1	2.757427
12.391717	0.1	2.765367
12.393383	0.1	2.770992
12.395050	0.1	2.775053
12.396717	0.1	2.778331
12.398383	0.1	2.782550
12.400050	0.1	2.789218
12.401717	0.1	2.797805
12.403383	0.1	2.806936
12.405050	0.1	2.815914
12.406717	0.1	2.824385
12.408383	0.1	2.832143
12.410050	0.1	2.839346
12.411717	0.1	2.845698
12.413383	0.1	2.850043
12.415050	0.1	2.851877
12.416717	0.1	2.852231
12.418383	0.1	2.852557
12.420050	0.1	2.853866
12.421717	0.1	2.856944
12.423383	0.1	2.862355
12.425050	0.1	2.869810
12.426717	0.1	2.878122
12.428383	0.1	2.886201
12.430050	0.1	2.893656
12.431717	0.1	2.900031
12.433383	0.1	2.904553
12.435050	0.1	2.907352
12.436717	0.1	2.910211
12.438383	0.1	2.915589
12.440050	0.1	2.924493
12.441717	0.1	2.935426
12.443383	0.1	2.945852
12.445050	0.1	2.953461
12.446717	0.1	2.956726
12.448383	0.1	2.956460
12.450050	0.1	2.955687
12.451717	0.1	2.956674
12.453383	0.1	2.959087
12.455050	0.1	2.961094
12.456717	0.1	2.961662
12.458383	0.1	2.961610
12.460050	0.1	2.962379
12.461717	0.1	2.964521
12.463383	0.1	2.967916
12.465050	0.1	2.971930
12.466717	0.1	2.975157
12.468383	0.1	2.976446
12.470050	0.1	2.975827
12.471717	0.1	2.974095
12.473383	0.1	2.972377
12.475050	0.1	2.971510
12.476717	0.1	2.970845
12.478383	0.1	2.968526
12.480050	0.1	2.963883
12.481717	0.1	2.958546
12.483383	0.1	2.954365
12.485050	0.1	2.951231
12.486717	0.1	2.947086
12.488383	0.1	2.939817
12.490050	0.1	2.929522
12.491717	0.1	2.918183
12.493383	0.1	2.907496
12.495050	0.1	2.898122
12.496717	0.1	2.889917
12.498383	0.1	2.882145
12.500050	0.1	2.873740
12.501717	0.1	2.863565
12.503383	0.1	2.850681
12.505050	0.1	2.834876
12.506717	0.1	2.817214
12.508383	0.1	2.799258
12.510050	0.1	2.781595
12.511717	0.1	2.763942
12.513383	0.1	2.746210
12.515050	0.1	2.728691
12.516717	0.1	2.711718
12.518383	0.1	2.695275
12.520050	0.1	2.678563
12.521717	0.1	2.660388
12.523383	0.1	2.640611
12.525050	0.1	2.620686
12.526717	0.1	2.602446
12.528383	0.1	2.586711
12.530050	0.1	2.572769
12.531717	0.1	2.558669
12.533383	0.1	2.541780
12.535050	0.1	2.520410
12.536717	0.1	2.495702
12.538383	0.1	2.471171
12.540050	0.1	2.449756
12.541717	0.1	2.431534
12.543383	0.1	2.414612
12.545050	0.1	2.397685
12.546717	0.1	2.380488
12.548383	0.1	2.363226
12.550050	0.1	2.346663
12.551717	0.1	2.331492
12.553383	0.1	2.317359
12.555050	0.1	2.303268
12.556717	0.1	2.288697
12.558383	0.1	2.273540
12.560050	0.1	2.257605
12.561717	0.1	2.240939
12.563383	0.1	2.223966
12.565050	0.1	2.207248
12.566717	0.1	2.191504
12.568383	0.1	2.177632
12.570050	0.1	2.166121
12.571717	0.1	2.156803
12.573383	0.1	2.149018
12.575050	0.1	2.141977
12.576717	0.1	2.135714
12.578383	0.1	2.130703
12.580050	0.1	2.125734
12.581717	0.1	2.118689
12.583383	0.1	2.109553
12.585050	0.1	2.100337
12.586717	0.1	2.092510
12.588383	0.1	2.086395
12.590050	0.1	2.081697
12.591717	0.1	2.077525
12.593383	0.1	2.073413
12.595050	0.1	2.070065
12.596717	0.1	2.068304
12.598383	0.1	2.067876
12.600050	0.1	2.067634
12.601717	0.1	2.067150
12.603383	0.1	2.067219
12.605050	0.1	2.068146
12.606717	0.1	2.069231
12.608383	0.1	2.069883
12.610050	0.1	2.069380
12.611717	0.1	2.066852
12.613383	0.1	2.062609
12.615050	0.1	2.058186
12.616717	0.1	2.054786
12.618383	0.1	2.052602
12.620050	0.1	2.051299
12.621717	0.1	2.050102
12.623383	0.1	2.047908
12.625050	0.1	2.044346
12.626717	0.1	2.039741
12.628383	0.1	2.034004
12.630050	0.1	2.026944
12.631717	0.1	2.018996
12.633383	0.1	2.010735
12.635050	0.1	2.002390
12.636717	0.1	1.994059
12.638383	0.1	1.985678
12.640050	0.1	1.976951
12.641717	0.1	1.967275
12.643383	0.1	1.956155
12.645050	0.1	1.944378
12.646717	0.1	1.933570
12.648383	0.1	1.924359
12.650050	0.1	1.916396
12.651717	0.1	1.909314
12.653383	0.1	1.902408
12.655050	0.1	1.894222
12.656717	0.1	1.883688
12.658383	0.1	1.871209
12.660050	0.1	1.858161
12.661717	0.1	1.845807
12.663383	0.1	1.834468
12.665050	0.1	1.823269
12.666717	0.1	1.811101
12.668383	0.1	1.797876
12.670050	0.1	1.784246
12.671717	0.1	1.770179
12.673383	0.1	1.755157
12.675050	0.1	1.739729
12.676717	0.1	1.724851
12.678383	0.1	1.710416
12.680050	0.1	1.696097
12.681717	0.1	1.682360
12.683383	0.1	1.669484
12.685050	0.1	1.656706
12.686717	0.1	1.643389
12.688383	0.1	1.629731
12.690050	0.1	1.615658
12.691717	0.1	1.600883
12.693383	0.1	1.586056
12.695050	0.1	1.572194
12.696717	0.1	1.559448
12.698383	0.1	1.547569
12.700050	0.1	1.536557
12.701717	0.1	1.526242
12.703383	0.1	1.516240
12.705050	0.1	1.505828
12.706717	0.1	1.493683
12.708383	0.1	1.479085
12.710050	0.1	1.462963
12.711717	0.1	1.447378
12.713383	0.1	1.434032
12.715050	0.1	1.423107
12.716717	0.1	1.413398
12.718383	0.1	1.403759
12.720050	0.1	1.394372
12.721717	0.1	1.386409
12.723383	0.1	1.380108
12.725050	0.1	1.373561
12.726717	0.1	1.364159
12.728383	0.1	1.350897
12.730050	0.1	1.334855
12.731717	0.1	1.317696
12.733383	0.1	1.300345
12.735050	0.1	1.283647
12.736717	0.1	1.268550
12.738383	0.1	1.254403
12.740050	0.1	1.239474
12.741717	0.1	1.223809
12.743383	0.1	1.208973
12.745050	0.1	1.195660
12.746717	0.1	1.183110
12.748383	0.1	1.169802
12.750050	0.1	1.154193
12.751717	0.1	1.136106
12.753383	0.1	1.117457
12.755050	0.1	1.100614
12.756717	0.1	1.086392
12.758383	0.1	1.074118
12.760050	0.1	1.062518
12.761717	0.1	1.049954
12.763383	0.1	1.035030
12.765050	0.1	1.018038
12.766717	0.1	1.001284
12.768383	0.1	0.987304
12.770050	0.1	0.976878
12.771717	0.1	0.968813
12.773383	0.1	0.961078
12.775050	0.1	0.951933
12.776717	0.1	0.940715
12.778383	0.1	0.927951
12.780050	0.1	0.914950
12.781717	0.1	0.902917
12.783383	0.1	0.891723
12.785050	0.1	0.880077
12.786717	0.1	0.867047
12.788383	0.1	0.852565
12.790050	0.1	0.836952
12.791717	0.1	0.820747
12.793383	0.1	0.804840
12.795050	0.1	0.790157
12.796717	0.1	0.777119
12.798383	0.1	0.765761
12.800050	0.1	0.756225
12.801717	0.1	0.748388
12.803383	0.1	0.741431
12.805050	0.1	0.734353
12.806717	0.1	0.726385
12.808383	0.1	0.716727
12.810050	0.1	0.705002
12.811717	0.1	0.692462
12.813383	0.1	0.681556
12.815050	0.1	0.673938
12.816717	0.1	0.669356
12.818383	0.1	0.666175
12.820050	0.1	0.662454
12.821717	0.1	0.656904
12.823383	0.1	0.649462
12.825050	0.1	0.640829
12.826717	0.1	0.631292
12.828383	0.1	0.620750
12.830050	0.1	0.610249
12.831717	0.1	0.602258
12.833383	0.1	0.598500
12.835050	0.1	0.597844
12.836717	0.1	0.597038
12.838383	0.1	0.593825
12.840050	0.1	0.589034
12.841717	0.1	0.585164
12.843383	0.1	0.583143
12.845050	0.1	0.581369
12.846717	0.1	0.578500
12.848383	0.1	0.575716
12.850050	0.1	0.575040
12.851717	0.1	0.576740
12.853383	0.1	0.579152
12.855050	0.1	0.580051
12.856717	0.1	0.578356
12.858383	0.1	0.574919
12.860050	0.1	0.571529
12.861717	0.1	0.569578
12.863383	0.1	0.569839
12.865050	0.1	0.572107
12.866717	0.1	0.574477
12.868383	0.1	0.574361
12.870050	0.1	0.570817
12.871717	0.1	0.564917
12.873383	0.1	0.558859
12.875050	0.1	0.555241
12.876717	0.1	0.555492
12.878383	0.1	0.558887
12.880050	0.1	0.563283
12.881717	0.1	0.566286
12.883383	0.1	0.566700
12.885050	0.1	0.565150
12.886717	0.1	0.562784
12.888383	0.1	0.559841
12.890050	0.1	0.555911
12.891717	0.1	0.551236
12.893383	0.1	0.546877
12.895050	0.1	0.544009
12.896717	0.1	0.543525
12.898383	0.1	0.545071
12.900050	0.1	0.546295
12.901717	0.1	0.545047
12.903383	0.1	0.542090
12.905050	0.1	0.539995
12.906717	0.1	0.540186
12.908383	0.1	0.542384
12.910050	0.1	0.545951
12.911717	0.1	0.550654
12.913383	0.1	0.555827
12.915050	0.1	0.559906
12.916717	0.1	0.561825
12.918383	0.1	0.562230
12.920050	0.1	0.562565
12.921717	0.1	0.563394
12.923383	0.1	0.564046
12.925050	0.1	0.563483
12.926717	0.1	0.560810
12.928383	0.1	0.555567
12.930050	0.1	0.548470
12.931717	0.1	0.541494
12.933383	0.1	0.536586
12.935050	0.1	0.534668
12.936717	0.1	0.535720
12.938383	0.1	0.539226
12.940050	0.1	0.543790
12.941717	0.1	0.546970
12.943383	0.1	0.547240
12.945050	0.1	0.545224
12.946717	0.1	0.542533
12.948383	0.1	0.540763
12.950050	0.1	0.540749
12.951717	0.1	0.541825
12.953383	0.1	0.542803
12.955050	0.1	0.543320
12.956717	0.1	0.543669
12.958383	0.1	0.544246
12.960050	0.1	0.545629
12.961717	0.1	0.548009
12.963383	0.1	0.550095
12.965050	0.1	0.550197
12.966717	0.1	0.548558
12.968383	0.1	0.546966
12.970050	0.1	0.546807
12.971717	0.1	0.548554
12.973383	0.1	0.551892
12.975050	0.1	0.555674
12.976717	0.1	0.558775
12.978383	0.1	0.560689
12.980050	0.1	0.560945
12.981717	0.1	0.558933
12.983383	0.1	0.554682
12.985050	0.1	0.549536
12.986717	0.1	0.545224
12.988383	0.1	0.542533
12.990050	0.1	0.541541
12.991717	0.1	0.541834
12.993383	0.1	0.542258
12.995050	0.1	0.541704
12.996717	0.1	0.540130
12.998383	0.1	0.538807
13.000050	0.1	0.539403
13.001717	0.1	0.542603
13.003383	0.1	0.547608
13.005050	0.1	0.552214
13.006717	0.1	0.553657
13.008383	0.1	0.550873
13.010050	0.1	0.545951
13.011717	0.1	0.542081
13.013383	0.1	0.540754
13.015050	0.1	0.541778
13.016717	0.1	0.544488
13.018383	0.1	0.548088
13.020050	0.1	0.551487
13.021717	0.1	0.553313
13.023383	0.1	0.552917
13.025050	0.1	0.551138
13.026717	0.1	0.549341
13.028383	0.1	0.548777
13.030050	0.1	0.550612
13.031717	0.1	0.555073
13.033383	0.1	0.560675
13.035050	0.1	0.564838
13.036717	0.1	0.566081
13.038383	0.1	0.565699
13.040050	0.1	0.566058
13.041717	0.1	0.567734
13.043383	0.1	0.569536
13.045050	0.1	0.570235
13.046717	0.1	0.569173
13.048383	0.1	0.566496
13.050050	0.1	0.563674
13.051717	0.1	0.562710
13.053383	0.1	0.564558
13.055050	0.1	0.569080
13.056717	0.1	0.575371
13.058383	0.1	0.581359
13.060050	0.1	0.585327
13.061717	0.1	0.587841
13.063383	0.1	0.590277
13.065050	0.1	0.592852
13.066717	0.1	0.595246
13.068383	0.1	0.597392
13.070050	0.1	0.599562
13.071717	0.1	0.602328
13.073383	0.1	0.605802
13.075050	0.1	0.609616
13.076717	0.1	0.614156
13.078383	0.1	0.620754
13.080050	0.1	0.630151
13.081717	0.1	0.640927
13.083383	0.1	0.650315
13.085050	0.1	0.656429
13.086717	0.1	0.659130
13.088383	0.1	0.659376
13.090050	0.1	0.658608
13.091717	0.1	0.658757
13.093383	0.1	0.661360
13.095050	0.1	0.666236
13.096717	0.1	0.672182
13.098383	0.1	0.678636
13.100050	0.1	0.686026
13.101717	0.1	0.694799
13.103383	0.1	0.704532
13.105050	0.1	0.714110
13.106717	0.1	0.722497
13.108383	0.1	0.729132
13.110050	0.1	0.734814
13.111717	0.1	0.741477
13.113383	0.1	0.749957
13.115050	0.1	0.759242
13.116717	0.1	0.768108
13.118383	0.1	0.776439
13.120050	0.1	0.784877
13.121717	0.1	0.793706
13.123383	0.1	0.802823
13.125050	0.1	0.812216
13.126717	0.1	0.821725
13.128383	0.1	0.830926
13.130050	0.1	0.839480
13.131717	0.1	0.847350
13.133383	0.1	0.854745
13.135050	0.1	0.861855
13.136717	0.1	0.868798
13.138383	0.1	0.875560
13.140050	0.1	0.881506
13.141717	0.1	0.886037
13.143383	0.1	0.889753
13.145050	0.1	0.893902
13.146717	0.1	0.900039
13.148383	0.1	0.910047
13.150050	0.1	0.924314
13.151717	0.1	0.940175
13.153383	0.1	0.953274
13.155050	0.1	0.960883
13.156717	0.1	0.963542
13.158383	0.1	0.963812
13.160050	0.1	0.964943
13.161717	0.1	0.969274
13.163383	0.1	0.976124
13.165050	0.1	0.982885
13.166717	0.1	0.988073
13.168383	0.1	0.992059
13.170050	0.1	0.996427
13.171717	0.1	1.002685
13.173383	0.1	1.011044
13.175050	0.1	1.020613
13.176717	0.1	1.030220
13.178383	0.1	1.038746
13.180050	0.1	1.045456
13.181717	0.1	1.050089
13.183383	0.1	1.052879
13.185050	0.1	1.055193
13.186717	0.1	1.061358
13.188383	0.1	1.079715
13.190050	0.1	1.119617
13.191717	0.1	1.186444
13.193383	0.1	1.278808
13.195050	0.1	1.388770
13.196717	0.1	1.504221
13.198383	0.1	1.612962
13.200050	0.1	1.706136
13.201717	0.1	1.778952
13.203383	0.1	1.829853
13.205050	0.1	1.860047
13.206717	0.1	1.872396
13.208383	0.1	1.868852
13.210050	0.1	1.849048
13.211717	0.1	1.811665
13.213383	0.1	1.755953
13.215050	0.1	1.682099
13.216717	0.1	1.592753
13.218383	0.1	1.495043
13.220050	0.1	1.399522
13.221717	0.1	1.316238
13.223383	0.1	1.251046
13.225050	0.1	1.204219
13.226717	0.1	1.171967
13.228383	0.1	1.150030
13.230050	0.1	1.136088
13.231717	0.1	1.129173
13.233383	0.1	1.127953
13.235050	0.1	1.130262
13.236717	0.1	1.134132
13.238383	0.1	1.138560
13.240050	0.1	1.142882
13.241717	0.1	1.146542
13.243383	0.1	1.149517
13.245050	0.1	1.151911
13.246717	0.1	1.153909
13.248383	0.1	1.156586
13.250050	0.1	1.161876
13.251717	0.1	1.171310
13.253383	0.1	1.184931
13.255050	0.1	1.202156
13.256717	0.1	1.222733
13.258383	0.1	1.245444
13.260050	0.1	1.267917
13.261717	0.1	1.289099
13.263383	0.1	1.310240
13.265050	0.1	1.332969
13.266717	0.1	1.357188
13.268383	0.1	1.381114
13.270050	0.1	1.403349
13.271717	0.1	1.424630
13.273383	0.1	1.447005
13.275050	0.1	1.472137
13.276717	0.1	1.500985
13.278383	0.1	1.533828
13.280050	0.1	1.570336
13.281717	0.1	1.610615
13.283383	0.1	1.655538
13.285050	0.1	1.705163
13.286717	0.1	1.758095
13.288383	0.1	1.812964
13.290050	0.1	1.869975
13.291717	0.1	1.930408
13.293383	0.1	1.994865
13.295050	0.1	2.062703
13.296717	0.1	2.133218
13.298383	0.1	2.206517
13.300050	0.1	2.283133
13.301717	0.1	2.363506
13.303383	0.1	2.447953
13.305050	0.1	2.537081
13.306717	0.1	2.631652
13.308383	0.1	2.731946
13.310050	0.1	2.837423
13.311717	0.1	2.946886
13.313383	0.1	3.059101
13.315050	0.1	3.173407
13.316717	0.1	3.289883
13.318383	0.1	3.409418
13.320050	0.1	3.533862
13.321717	0.1	3.665164
13.323383	0.1	3.803475
13.325050	0.1	3.947699
13.326717	0.1	4.098215
13.328383	0.1	4.256791
13.330050	0.1	4.424136
13.331717	0.1	4.598801
13.333383	0.1	4.778141
13.335050	0.1	4.960564
13.336717	0.1	5.146936
13.338383	0.1	5.339156
13.340050	0.1	5.538147
13.341717	0.1	5.744072
13.343383	0.1	5.957554
13.345050	0.1	6.179679
13.346717	0.1	6.410549
13.348383	0.1	6.648609
13.350050	0.1	6.892276
13.351717	0.1	7.141642
13.353383	0.1	7.397882
13.355050	0.1	7.661930
13.356717	0.1	7.934286
13.358383	0.1	8.215467
13.360050	0.1	8.506305
13.361717	0.1	8.807369
13.363383	0.1	9.118128
13.365050	0.1	9.437730
13.366717	0.1	9.765979
13.368383	0.1	10.102694
13.370050	0.1	10.447325
13.371717	0.1	10.799966
13.373383	0.1	11.161920
13.375050	0.1	11.534933
13.376717	0.1	11.919998
13.378383	0.1	12.316797
13.380050	0.1	12.724348
13.381717	0.1	13.142210
13.383383	0.1	13.571023
13.385050	0.1	14.011622
13.386717	0.1	14.463929
13.388383	0.1	14.927848
13.390050	0.1	15.404671
13.391717	0.1	15.896265
13.393383	0.1	16.403408
13.395050	0.1	16.925517
13.396717	0.1	17.461521
13.398383	0.1	18.011183
13.400050	0.1	18.576300
13.401717	0.1	19.159904
13.403383	0.1	19.763368
13.405050	0.1	20.385268
13.406717	0.1	21.022866
13.408383	0.1	21.673935
13.410050	0.1	22.337935
13.411717	0.1	23.015901
13.413383	0.1	23.709442
13.415050	0.1	24.420070
13.416717	0.1	25.148457
13.418383	0.1	25.894023
13.420050	0.1	26.655248
13.421717	0.1	27.430565
13.423383	0.1	28.218981
13.425050	0.1	29.019727
13.426717	0.1	29.831892
13.428383	0.1	30.654757
13.430050	0.1	31.487909
13.431717	0.1	32.331110
13.433383	0.1	33.183554
13.435050	0.1	34.042979
13.436717	0.1	34.906119
13.438383	0.1	35.770587
13.440050	0.1	36.636083
13.441717	0.1	37.503256
13.443383	0.1	38.372073
13.445050	0.1	39.241212
13.446717	0.1	40.107663
13.448383	0.1	40.966654
13.450050	0.1	41.812998
13.451717	0.1	42.643496
13.453383	0.1	43.458389
13.455050	0.1	44.259657
13.456717	0.1	45.048376
13.458383	0.1	45.824214
13.460050	0.1	46.585202
13.461717	0.1	47.327043
13.463383	0.1	48.044897
13.465050	0.1	48.736786
13.466717	0.1	49.403608
13.468383	0.1	50.045927
13.470050	0.1	50.662388
13.471717	0.1	51.251482
13.473383	0.1	51.813433
13.475050	0.1	52.349595
13.476717	0.1	52.860477
13.478383	0.1	53.344998
13.480050	0.1	53.801024
13.481717	0.1	54.226657
13.483383	0.1	54.621571
13.485050	0.1	54.987129
13.486717	0.1	55.325013
13.488383	0.1	55.636615
13.490050	0.1	55.923411
13.491717	0.1	56.186919
13.493383	0.1	56.427764
13.495050	0.1	56.644799
13.496717	0.1	56.836046
13.498383	0.1	57.000639
13.500050	0.1	57.139592
13.501717	0.1	57.254918
13.503383	0.1	57.347785
13.505050	0.1	57.418002
13.506717	0.1	57.465253
13.508383	0.1	57.490030
13.510050	0.1	57.493593
13.511717	0.1	57.477276
13.513383	0.1	57.442170
13.515050	0.1	57.389145
13.516717	0.1	57.318276
13.518383	0.1	57.228678
13.520050	0.1	57.119443
13.521717	0.1	56.990162
13.523383	0.1	56.840777
13.525050	0.1	56.671118
13.526717	0.1	56.480053
13.528383	0.1	56.265914
13.530050	0.1	56.028301
13.531717	0.1	55.768723
13.533383	0.1	55.488991
13.535050	0.1	55.189454
13.536717	0.1	54.869168
13.538383	0.1	54.527437
13.540050	0.1	54.164650
13.541717	0.1	53.781122
13.543383	0.1	53.376220
13.545050	0.1	52.949176
13.546717	0.1	52.499268
13.548383	0.1	52.025020
13.550050	0.1	51.524546
13.551717	0.1	50.996742
13.553383	0.1	50.442172
13.555050	0.1	49.862536
13.556717	0.1	49.259248
13.558383	0.1	48.633204
13.560050	0.1	47.985264
13.561717	0.1	47.316314
13.563383	0.1	46.626506
13.565050	0.1	45.914878
13.566717	0.1	45.180880
13.568383	0.1	44.425069
13.570050	0.1	43.648384
13.571717	0.1	42.852443
13.573383	0.1	42.039398
13.575050	0.1	41.210414
13.576717	0.1	40.365569
13.578383	0.1	39.505553
13.580050	0.1	38.632192
13.581717	0.1	37.747379
13.583383	0.1	36.852467
13.585050	0.1	35.948190
13.586717	0.1	35.035335
13.588383	0.1	34.115771
13.590050	0.1	33.191978
13.591717	0.1	32.265671
13.593383	0.1	31.337333
13.595050	0.1	30.406839
13.596717	0.1	29.475135
13.598383	0.1	28.545908
13.600050	0.1	27.624206
13.601717	0.1	26.712790
13.603383	0.1	25.811181
13.605050	0.1	24.917587
13.606717	0.1	24.030833
13.608383	0.1	23.152027
13.610050	0.1	22.284896
13.611717	0.1	21.433593
13.613383	0.1	20.600124
13.615050	0.1	19.784113
13.616717	0.1	18.984652
13.618383	0.1	18.202066
13.620050	0.1	17.437977
13.621717	0.1	16.694162
13.623383	0.1	15.972052
13.625050	0.1	15.272847
13.626717	0.1	14.596856
13.628383	0.1	13.942891
13.630050	0.1	13.309256
13.631717	0.1	12.694905
13.633383	0.1	12.099943
13.635050	0.1	11.526342
13.636717	0.1	10.976857
13.638383	0.1	10.452592
13.640050	0.1	9.952229
13.641717	0.1	9.473348
13.643383	0.1	9.014294
13.645050	0.1	8.574850
13.646717	0.1	8.155503
13.648383	0.1	7.756837
13.650050	0.1	7.379018
13.651717	0.1	7.021544
13.653383	0.1	6.683650
13.655050	0.1	6.364360
13.656717	0.1	6.062002
13.658383	0.1	5.774479
13.660050	0.1	5.500414
13.661717	0.1	5.239709
13.663383	0.1	4.993118
13.665050	0.1	4.761354
13.666717	0.1	4.544193
13.668383	0.1	4.340494
13.670050	0.1	4.149023
13.671717	0.1	3.968789
13.673383	0.1	3.798646
13.675050	0.1	3.637285
13.676717	0.1	3.484474
13.678383	0.1	3.341092
13.680050	0.1	3.207643
13.681717	0.1	3.083618
13.683383	0.1	2.967827
13.685050	0.1	2.859142
13.686717	0.1	2.756738
13.688383	0.1	2.659317
13.690050	0.1	2.565105
13.691717	0.1	2.473928
13.693383	0.1	2.388335
13.695050	0.1	2.310853
13.696717	0.1	2.241000
13.698383	0.1	2.176496
13.700050	0.1	2.115699
13.701717	0.1	2.058293
13.703383	0.1	2.004560
13.705050	0.1	1.954408
13.706717	0.1	1.907349
13.708383	0.1	1.862720
13.710050	0.1	1.819571
13.711717	0.1	1.777280
13.713383	0.1	1.736274
13.715050	0.1	1.697568
13.716717	0.1	1.661270
13.718383	0.1	1.625940
13.720050	0.1	1.589921
13.721717	0.1	1.552776
13.723383	0.1	1.515187
13.725050	0.1	1.478423
13.726717	0.1	1.444076
13.728383	0.1	1.413277
13.730050	0.1	1.385901
13.731717	0.1	1.360984
13.733383	0.1	1.337128
13.735050	0.1	1.312983
13.736717	0.1	1.288820
13.738383	0.1	1.266506
13.740050	0.1	1.246911
13.741717	0.1	1.229071
13.743383	0.1	1.211958
13.745050	0.1	1.195297
13.746717	0.1	1.178854
13.748383	0.1	1.162356
13.750050	0.1	1.146263
13.751717	0.1	1.131594
13.753383	0.1	1.118598
13.755050	0.1	1.106570
13.756717	0.1	1.095021
13.758383	0.1	1.083598
13.760050	0.1	1.071217
13.761717	0.1	1.056925
13.763383	0.1	1.041447
13.765050	0.1	1.026755
13.766717	0.1	1.013628
13.768383	0.1	1.000999
13.770050	0.1	0.987723
13.771717	0.1	0.973451
13.773383	0.1	0.958354
13.775050	0.1	0.943192
13.776717	0.1	0.928650
13.778383	0.1	0.914438
13.780050	0.1	0.899844
13.781717	0.1	0.885227
13.783383	0.1	0.872742
13.785050	0.1	0.864924
13.786717	0.1	0.862167
13.788383	0.1	0.862065
13.790050	0.1	0.861334
13.791717	0.1	0.857627
13.793383	0.1	0.849902
13.795050	0.1	0.838549
13.796717	0.1	0.824835
13.798383	0.1	0.809962
13.800050	0.1	0.795326
13.801717	0.1	0.783023
13.803383	0.1	0.774940
13.805050	0.1	0.770865
13.806717	0.1	0.768136
13.808383	0.1	0.763726
13.810050	0.1	0.756518
13.811717	0.1	0.747386
13.813383	0.1	0.737272
13.815050	0.1	0.725710
13.816717	0.1	0.712560
13.818383	0.1	0.700257
13.820050	0.1	0.691717
13.821717	0.1	0.687018
13.823383	0.1	0.683693
13.825050	0.1	0.679260
13.826717	0.1	0.672890
13.828383	0.1	0.665379
13.830050	0.1	0.658100
13.831717	0.1	0.651986
13.833383	0.1	0.646957
13.835050	0.1	0.642315
13.836717	0.1	0.637565
13.838383	0.1	0.633001
13.840050	0.1	0.629458
13.841717	0.1	0.627618
13.843383	0.1	0.627358
13.845050	0.1	0.627707
13.846717	0.1	0.627721
13.848383	0.1	0.627120
13.850050	0.1	0.626198
13.851717	0.1	0.625607
13.853383	0.1	0.625853
13.855050	0.1	0.626422
13.856717	0.1	0.626035
13.858383	0.1	0.624224
13.860050	0.1	0.621607
13.861717	0.1	0.618580
13.863383	0.1	0.614519
13.865050	0.1	0.608563
13.866717	0.1	0.601024
13.868383	0.1	0.593648
13.870050	0.1	0.588056
13.871717	0.1	0.584447
13.873383	0.1	0.582011
13.875050	0.1	0.580377
13.876717	0.1	0.580256
13.878383	0.1	0.582128
13.880050	0.1	0.585145
13.881717	0.1	0.587832
13.883383	0.1	0.589280
13.885050	0.1	0.589541
13.886717	0.1	0.589164
13.888383	0.1	0.588153
13.890050	0.1	0.585942
13.891717	0.1	0.582407
13.893383	0.1	0.578007
13.895050	0.1	0.573220
13.896717	0.1	0.568833
13.898383	0.1	0.565788
13.900050	0.1	0.564069
13.901717	0.1	0.562882
13.903383	0.1	0.561783
13.905050	0.1	0.560652
13.906717	0.1	0.559557
13.908383	0.1	0.559096
13.910050	0.1	0.559967
13.911717	0.1	0.562319
13.913383	0.1	0.565657
13.915050	0.1	0.568791
13.916717	0.1	0.570361
13.918383	0.1	0.570021
13.920050	0.1	0.568917
13.921717	0.1	0.568521
13.923383	0.1	0.569467
13.925050	0.1	0.571236
13.926717	0.1	0.572475
13.928383	0.1	0.572396
13.930050	0.1	0.571813
13.931717	0.1	0.571711
13.933383	0.1	0.571590
13.935050	0.1	0.570840
13.936717	0.1	0.570421
13.938383	0.1	0.571692
13.940050	0.1	0.574784
13.941717	0.1	0.578882
13.943383	0.1	0.583208
13.945050	0.1	0.587301
13.946717	0.1	0.590831
13.948383	0.1	0.593923
13.950050	0.1	0.597006
13.951717	0.1	0.599707
13.953383	0.1	0.601262
13.955050	0.1	0.602109
13.956717	0.1	0.603423
13.958383	0.1	0.605392
13.960050	0.1	0.607478
13.961717	0.1	0.610258
13.963383	0.1	0.615381
13.965050	0.1	0.623330
13.966717	0.1	0.632410
13.968383	0.1	0.640387
13.970050	0.1	0.646468
13.971717	0.1	0.651488
13.973383	0.1	0.657113
13.975050	0.1	0.664913
13.976717	0.1	0.675232
13.978383	0.1	0.686678
13.980050	0.1	0.697304
13.981717	0.1	0.706073
13.983383	0.1	0.713253
13.985050	0.1	0.719852
13.986717	0.1	0.726646
13.988383	0.1	0.733794
13.990050	0.1	0.741826
13.991717	0.1	0.752383
13.993383	0.1	0.766469
13.995050	0.1	0.782926
13.996717	0.1	0.800025
13.998383	0.1	0.817310
14.000050	0.1	0.835177
14.001717	0.1	0.853594
14.003383	0.1	0.871979
14.005050	0.1	0.890326
14.006717	0.1	0.909292
14.008383	0.1	0.929059
14.010050	0.1	0.948869
14.011717	0.1	0.967914
14.013383	0.1	0.986452
14.015050	0.1	1.005689
14.016717	0.1	1.026662
14.018383	0.1	1.049279
14.020050	0.1	1.072288
14.021717	0.1	1.094593
14.023383	0.1	1.116586
14.025050	0.1	1.139836
14.026717	0.1	1.165648
14.028383	0.1	1.194277
14.030050	0.1	1.225020
14.031717	0.1	1.256936
14.033383	0.1	1.289276
14.035050	0.1	1.321216
14.036717	0.1	1.352513
14.038383	0.1	1.384085
14.040050	0.1	1.417175
14.041717	0.1	1.452710
14.043383	0.1	1.491047
14.045050	0.1	1.531327
14.046717	0.1	1.571840
14.048383	0.1	1.611537
14.050050	0.1	1.650895
14.051717	0.1	1.691324
14.053383	0.1	1.733648
14.055050	0.1	1.777369
14.056717	0.1	1.821802
14.058383	0.1	1.867134
14.060050	0.1	1.913668
14.061717	0.1	1.961053
14.063383	0.1	2.008919
14.065050	0.1	2.057999
14.066717	0.1	2.109883
14.068383	0.1	2.165223
14.070050	0.1	2.222904
14.071717	0.1	2.281372
14.073383	0.1	2.339897
14.075050	0.1	2.398789
14.076717	0.1	2.458934
14.078383	0.1	2.521058
14.080050	0.1	2.585216
14.081717	0.1	2.650185
14.083383	0.1	2.713879
14.085050	0.1	2.775183
14.086717	0.1	2.835221
14.088383	0.1	2.896329
14.090050	0.1	2.960055
14.091717	0.1	3.026603
14.093383	0.1	3.095539
14.095050	0.1	3.165440
14.096717	0.1	3.233557
14.098383	0.1	3.297529
14.100050	0.1	3.357353
14.101717	0.1	3.415206
14.103383	0.1	3.474103
14.105050	0.1	3.536525
14.106717	0.1	3.603678
14.108383	0.1	3.675278
14.110050	0.1	3.749374
14.111717	0.1	3.822823
14.113383	0.1	3.892970
14.115050	0.1	3.958754
14.116717	0.1	4.020454
14.118383	0.1	4.079118
14.120050	0.1	4.135366
14.121717	0.1	4.188917
14.123383	0.1	4.240172
14.125050	0.1	4.290687
14.126717	0.1	4.342026
14.128383	0.1	4.394636
14.130050	0.1	4.446451
14.131717	0.1	4.494078
14.133383	0.1	4.536626
14.135050	0.1	4.576095
14.136717	0.1	4.614284
14.138383	0.1	4.651644
14.140050	0.1	4.688255
14.141717	0.1	4.723705
14.143383	0.1	4.756628
14.145050	0.1	4.785452
14.146717	0.1	4.809434
14.148383	0.1	4.829229
14.150050	0.1	4.846603
14.151717	0.1	4.863013
14.153383	0.1	4.878584
14.155050	0.1	4.892703
14.156717	0.1	4.905029
14.158383	0.1	4.915637
14.160050	0.1	4.924228
14.161717	0.1	4.930049
14.163383	0.1	4.932797
14.165050	0.1	4.933206
14.166717	0.1	4.932187
14.168383	0.1	4.929299
14.170050	0.1	4.922887
14.171717	0.1	4.912405
14.173383	0.1	4.899246
14.175050	0.1	4.885085
14.176717	0.1	4.870771
14.178383	0.1	4.855720
14.180050	0.1	4.837736
14.181717	0.1	4.815049
14.183383	0.1	4.787827
14.185050	0.1	4.757051
14.186717	0.1	4.723794
14.188383	0.1	4.689670
14.190050	0.1	4.656622
14.191717	0.1	4.625693
14.193383	0.1	4.595774
14.195050	0.1	4.564072
14.196717	0.1	4.528207
14.198383	0.1	4.487718
14.200050	0.1	4.443745
14.201717	0.1	4.397612
14.203383	0.1	4.349924
14.205050	0.1	4.300768
14.206717	0.1	4.249578
14.208383	0.1	4.195035
14.210050	0.1	4.136213
14.211717	0.1	4.073605
14.213383	0.1	4.008817
14.215050	0.1	3.943639
14.216717	0.1	3.879187
14.218383	0.1	3.815703
14.220050	0.1	3.752876
14.221717	0.1	3.690049
14.223383	0.1	3.626039
14.225050	0.1	3.559478
14.226717	0.1	3.490020
14.228383	0.1	3.418713
14.230050	0.1	3.347024
14.231717	0.1	3.275671
14.233383	0.1	3.204639
14.235050	0.1	3.133775
14.236717	0.1	3.062738
14.238383	0.1	2.990980
14.240050	0.1	2.918355
14.241717	0.1	2.845316
14.243383	0.1	2.772324
14.245050	0.1	2.700086
14.246717	0.1	2.630055
14.248383	0.1	2.563046
14.250050	0.1	2.498096
14.251717	0.1	2.433700
14.253383	0.1	2.369252
14.255050	0.1	2.304856
14.256717	0.1	2.240604
14.258383	0.1	2.176464
14.260050	0.1	2.112892
14.261717	0.1	2.051508
14.263383	0.1	1.994255
14.265050	0.1	1.941375
14.266717	0.1	1.890892
14.268383	0.1	1.840782
14.270050	0.1	1.791017
14.271717	0.1	1.742993
14.273383	0.1	1.697275
14.275050	0.1	1.652446
14.276717	0.1	1.606424
14.278383	0.1	1.558629
14.280050	0.1	1.510829
14.281717	0.1	1.465962
14.283383	0.1	1.425981
14.285050	0.1	1.390981
14.286717	0.1	1.359750
14.288383	0.1	1.330860
14.290050	0.1	1.302981
14.291717	0.1	1.274436
14.293383	0.1	1.244382
14.295050	0.1	1.214519
14.296717	0.1	1.187478
14.298383	0.1	1.164046
14.300050	0.1	1.143352
14.301717	0.1	1.124525
14.303383	0.1	1.106556
14.305050	0.1	1.087794
14.306717	0.1	1.067193
14.308383	0.1	1.045698
14.310050	0.1	1.025642
14.311717	0.1	1.008813
14.313383	0.1	0.995407
14.315050	0.1	0.984576
14.316717	0.1	0.975323
14.318383	0.1	0.967002
14.320050	0.1	0.959029
14.321717	0.1	0.950354
14.323383	0.1	0.940179
14.325050	0.1	0.929125
14.326717	0.1	0.918801
14.328383	0.1	0.910363
14.330050	0.1	0.903923
14.331717	0.1	0.899299
14.333383	0.1	0.896635
14.335050	0.1	0.895490
14.336717	0.1	0.894228
14.338383	0.1	0.891625
14.340050	0.1	0.888216
14.341717	0.1	0.885236
14.343383	0.1	0.882908
14.345050	0.1	0.880817
14.346717	0.1	0.878940
14.348383	0.1	0.877269
14.350050	0.1	0.875602
14.351717	0.1	0.874372
14.353383	0.1	0.874726
14.355050	0.1	0.877422
14.356717	0.1	0.881744
14.358383	0.1	0.885939
14.360050	0.1	0.889190
14.361717	0.1	0.891872
14.363383	0.1	0.894344
14.365050	0.1	0.897446
14.366717	0.1	0.902899
14.368383	0.1	0.911639
14.370050	0.1	0.922480
14.371717	0.1	0.933246
14.373383	0.1	0.942415
14.375050	0.1	0.949185
14.376717	0.1	0.953623
14.378383	0.1	0.957204
14.380050	0.1	0.962047
14.381717	0.1	0.969251
14.383383	0.1	0.978489
14.385050	0.1	0.988664
14.386717	0.1	0.998708
14.388383	0.1	1.008473
14.390050	0.1	1.018262
14.391717	0.1	1.027696
14.393383	0.1	1.035756
14.395050	0.1	1.042113
14.396717	0.1	1.048162
14.398383	0.1	1.055719
14.400050	0.1	1.064683
14.401717	0.1	1.073354
14.403383	0.1	1.080609
14.405050	0.1	1.086551
14.406717	0.1	1.091398
14.408383	0.1	1.095315
14.410050	0.1	1.099054
14.411717	0.1	1.104106
14.413383	0.1	1.111804
14.415050	0.1	1.121592
14.416717	0.1	1.131198
14.418383	0.1	1.139077
14.420050	0.1	1.145196
14.421717	0.1	1.149513
14.423383	0.1	1.151422
14.425050	0.1	1.151357
14.426717	0.1	1.151478
14.428383	0.1	1.153927
14.430050	0.1	1.159185
14.431717	0.1	1.166388
14.433383	0.1	1.174649
14.435050	0.1	1.183478
14.436717	0.1	1.192121
14.438383	0.1	1.199804
14.440050	0.1	1.205937
14.441717	0.1	1.209206
14.443383	0.1	1.208647
14.445050	0.1	1.205700
14.446717	0.1	1.202840
14.448383	0.1	1.201401
14.450050	0.1	1.201937
14.451717	0.1	1.204982
14.453383	0.1	1.210854
14.455050	0.1	1.219590
14.456717	0.1	1.230184
14.458383	0.1	1.240261
14.460050	0.1	1.248037
14.461717	0.1	1.253686
14.463383	0.1	1.258431
14.465050	0.1	1.263842
14.466717	0.1	1.271432
14.468383	0.1	1.282003
14.470050	0.1	1.295856
14.471717	0.1	1.313025
14.473383	0.1	1.333081
14.475050	0.1	1.355559
14.476717	0.1	1.380029
14.478383	0.1	1.405105
14.480050	0.1	1.428979
14.481717	0.1	1.451578
14.483383	0.1	1.474801
14.485050	0.1	1.500058
14.486717	0.1	1.527355
14.488383	0.1	1.556450
14.490050	0.1	1.587346
14.491717	0.1	1.620096
14.493383	0.1	1.654844
14.495050	0.1	1.692157
14.496717	0.1	1.732884
14.498383	0.1	1.776488
14.500050	0.1	1.820815
14.501717	0.1	1.864852
14.503383	0.1	1.910157
14.505050	0.1	1.959042
14.506717	0.1	2.012542
14.508383	0.1	2.070013
14.510050	0.1	2.129707
14.511717	0.1	2.189660
14.513383	0.1	2.248962
14.515050	0.1	2.308432
14.516717	0.1	2.369978
14.518383	0.1	2.435637
14.520050	0.1	2.506743
14.521717	0.1	2.583438
14.523383	0.1	2.665040
14.525050	0.1	2.750978
14.526717	0.1	2.840888
14.528383	0.1	2.934025
14.530050	0.1	3.029229
14.531717	0.1	3.125197
14.533383	0.1	3.221068
14.535050	0.1	3.317036
14.536717	0.1	3.414126
14.538383	0.1	3.513587
14.540050	0.1	3.616139
14.541717	0.1	3.721816
14.543383	0.1	3.830884
14.545050	0.1	3.944142
14.546717	0.1	4.062285
14.548383	0.1	4.186095
14.550050	0.1	4.316457
14.551717	0.1	4.453226
14.553383	0.1	4.594624
14.555050	0.1	4.738267
14.556717	0.1	4.882938
14.558383	0.1	5.029663
14.560050	0.1	5.180864
14.561717	0.1	5.338234
14.563383	0.1	5.501504
14.565050	0.1	5.669468
14.566717	0.1	5.842214
14.568383	0.1	6.021033
14.570050	0.1	6.206436
14.571717	0.1	6.397706
14.573383	0.1	6.593722
14.575050	0.1	6.793840
14.576717	0.1	6.998186
14.578383	0.1	7.206872
14.580050	0.1	7.419917
14.581717	0.1	7.638107
14.583383	0.1	7.862439
14.585050	0.1	8.093119
14.586717	0.1	8.329675
14.588383	0.1	8.570431
14.590050	0.1	8.812733
14.591717	0.1	9.055771
14.593383	0.1	9.301291
14.595050	0.1	9.550527
14.596717	0.1	9.802138
14.598383	0.1	10.054149
14.600050	0.1	10.306691
14.601717	0.1	10.561757
14.603383	0.1	10.821144
14.605050	0.1	11.085449
14.606717	0.1	11.354215
14.608383	0.1	11.626421
14.610050	0.1	11.900910
14.611717	0.1	12.176037
14.613383	0.1	12.450055
14.615050	0.1	12.724423
14.616717	0.1	13.007633
14.618383	0.1	13.313182
14.620050	0.1	13.651033
14.621717	0.1	14.020489
14.623383	0.1	14.410196
14.625050	0.1	14.802800
14.626717	0.1	15.179859
14.628383	0.1	15.525874
14.630050	0.1	15.832055
14.631717	0.1	16.098828
14.633383	0.1	16.334024
14.635050	0.1	16.546375
14.636717	0.1	16.739499
14.638383	0.1	16.909479
14.640050	0.1	17.045895
14.641717	0.1	17.137420
14.643383	0.1	17.180257
14.645050	0.1	17.182617
14.646717	0.1	17.162296
14.648383	0.1	17.139060
14.650050	0.1	17.126678
14.651717	0.1	17.129486
14.653383	0.1	17.144522
14.655050	0.1	17.166100
14.656717	0.1	17.188885
14.658383	0.1	17.208350
14.660050	0.1	17.220834
14.661717	0.1	17.224252
14.663383	0.1	17.217691
14.665050	0.1	17.200368
14.666717	0.1	17.171665
14.668383	0.1	17.131497
14.670050	0.1	17.080023
14.671717	0.1	17.017061
14.673383	0.1	16.942346
14.675050	0.1	16.856659
14.676717	0.1	16.761730
14.678383	0.1	16.658911
14.680050	0.1	16.549109
14.681717	0.1	16.433476
14.683383	0.1	16.312916
14.685050	0.1	16.186922
14.686717	0.1	16.054329
14.688383	0.1	15.915441
14.690050	0.1	15.771482
14.691717	0.1	15.622312
14.693383	0.1	15.466893
14.695050	0.1	15.305784
14.696717	0.1	15.141331
14.698383	0.1	14.975672
14.700050	0.1	14.810199
14.701717	0.1	14.645970
14.703383	0.1	14.483221
14.705050	0.1	14.321278
14.706717	0.1	14.159381
14.708383	0.1	13.997401
14.710050	0.1	13.836562
14.711717	0.1	13.679168
14.713383	0.1	13.526799
14.715050	0.1	13.379431
14.716717	0.1	13.235868
14.718383	0.1	13.094945
14.720050	0.1	12.956723
14.721717	0.1	12.822417
14.723383	0.1	12.693731
14.725050	0.1	12.572771
14.726717	0.1	12.461673
14.728383	0.1	12.361398
14.730050	0.1	12.270249
14.731717	0.1	12.184079
14.733383	0.1	12.098919
14.735050	0.1	12.013284
14.736717	0.1	11.927639
14.738383	0.1	11.843066
14.740050	0.1	11.761091
14.741717	0.1	11.683567
14.743383	0.1	11.611576
14.745050	0.1	11.544540
14.746717	0.1	11.481293
14.748383	0.1	11.421596
14.750050	0.1	11.365567
14.751717	0.1	11.312040
14.753383	0.1	11.258665
14.755050	0.1	11.203741
14.756717	0.1	11.146860
14.758383	0.1	11.088126
14.760050	0.1	11.027823
14.761717	0.1	10.966249
14.763383	0.1	10.903068
14.765050	0.1	10.837410
14.766717	0.1	10.768725
14.768383	0.1	10.696976
14.770050	0.1	10.622595
14.771717	0.1	10.546446
14.773383	0.1	10.469141
14.775050	0.1	10.390366
14.776717	0.1	10.309429
14.778383	0.1	10.226164
14.780050	0.1	10.140827
14.781717	0.1	10.053241
14.783383	0.1	9.962628
14.785050	0.1	9.869202
14.786717	0.1	9.775111
14.788383	0.1	9.682379
14.790050	0.1	9.590648
14.791717	0.1	9.497413
14.793383	0.1	9.399694
14.795050	0.1	9.296159
14.796717	0.1	9.188429
14.798383	0.1	9.079450
14.800050	0.1	8.971053
14.801717	0.1	8.864100
14.803383	0.1	8.759648
14.805050	0.1	8.658264
14.806717	0.1	8.559250
14.808383	0.1	8.461196
14.810050	0.1	8.362741
14.811717	0.1	8.263444
14.813383	0.1	8.164025
14.815050	0.1	8.065770
14.816717	0.1	7.970561
14.818383	0.1	7.880032
14.820050	0.1	7.793610
14.821717	0.1	7.708785
14.823383	0.1	7.623280
14.825050	0.1	7.536295
14.826717	0.1	7.448252
14.828383	0.1	7.360308
14.830050	0.1	7.274151
14.831717	0.1	7.191044
14.833383	0.1	7.110988
14.835050	0.1	7.033502
14.836717	0.1	6.957985
14.838383	0.1	6.883028
14.840050	0.1	6.806930
14.841717	0.1	6.729253
14.843383	0.1	6.651115
14.845050	0.1	6.574434
14.846717	0.1	6.501167
14.848383	0.1	6.432044
14.850050	0.1	6.365776
14.851717	0.1	6.299871
14.853383	0.1	6.232113
14.855050	0.1	6.162147
14.856717	0.1	6.091390
14.858383	0.1	6.021187
14.860050	0.1	5.951594
14.861717	0.1	5.881372
14.863383	0.1	5.809055
14.865050	0.1	5.734996
14.866717	0.1	5.661189
14.868383	0.1	5.588690
14.870050	0.1	5.516587
14.871717	0.1	5.443394
14.873383	0.1	5.368893
14.875050	0.1	5.294299
14.876717	0.1	5.221237
14.878383	0.1	5.150819
14.880050	0.1	5.082358
14.881717	0.1	5.012783
14.883383	0.1	4.938967
14.885050	0.1	4.860442
14.886717	0.1	4.779231
14.888383	0.1	4.697926
14.890050	0.1	4.618159
14.891717	0.1	4.540440
14.893383	0.1	4.464826
14.895050	0.1	4.390813
14.896717	0.1	4.317439
14.898383	0.1	4.243916
14.900050	0.1	4.169228
14.901717	0.1	4.091808
14.903383	0.1	4.011220
14.905050	0.1	3.929255
14.906717	0.1	3.848467
14.908383	0.1	3.770357
14.910050	0.1	3.694729
14.911717	0.1	3.620428
14.913383	0.1	3.546523
14.915050	0.1	3.473004
14.916717	0.1	3.400426
14.918383	0.1	3.329027
14.920050	0.1	3.258428
14.921717	0.1	3.187968
14.923383	0.1	3.117430
14.925050	0.1	3.047949
14.926717	0.1	2.981117
14.928383	0.1	2.916912
14.930050	0.1	2.854113
14.931717	0.1	2.792277
14.933383	0.1	2.731965
14.935050	0.1	2.673855
14.936717	0.1	2.618171
14.938383	0.1	2.564727
14.940050	0.1	2.513146
14.941717	0.1	2.462510
14.943383	0.1	2.411739
14.945050	0.1	2.361136
14.946717	0.1	2.312381
14.948383	0.1	2.266122
14.950050	0.1	2.221125
14.951717	0.1	2.176622
14.953383	0.1	2.133627
14.955050	0.1	2.092966
14.956717	0.1	2.053813
14.958383	0.1	2.015629
14.960050	0.1	1.979815
14.961717	0.1	1.947689
14.963383	0.1	1.918459
14.965050	0.1	1.890385
14.966717	0.1	1.862729
14.968383	0.1	1.836130
14.970050	0.1	1.811320
14.971717	0.1	1.787907
14.973383	0.1	1.765317
14.975050	0.1	1.743981
14.976717	0.1	1.724493
14.978383	0.1	1.706942
14.980050	0.1	1.691408
14.981717	0.1	1.677684
14.983383	0.1	1.664660
14.985050	0.1	1.651351
14.986717	0.1	1.638397
14.988383	0.1	1.627160
14.990050	0.1	1.617894
14.991717	0.1	1.610150
14.993383	0.1	1.603803
14.995050	0.1	1.598457
14.996717	0.1	1.592790
14.998383	0.1	1.585521
15.000050	0.1	1.576743
15.001717	0.1	1.567951
15.003383	0.1	1.561157
15.005050	0.1	1.557609
15.006717	0.1	1.556501
15.008383	0.1	1.555588
15.010050	0.1	1.553423
15.011717	0.1	1.550494
15.013383	0.1	1.548487
15.015050	0.1	1.548091
15.016717	0.1	1.548328
15.018383	0.1	1.548473
15.020050	0.1	1.548864
15.021717	0.1	1.549581
15.023383	0.1	1.550009
15.025050	0.1	1.550298
15.026717	0.1	1.551909
15.028383	0.1	1.555691
15.030050	0.1	1.560887
15.031717	0.1	1.566745
15.033383	0.1	1.573302
15.035050	0.1	1.580222
15.036717	0.1	1.586629
15.038383	0.1	1.592198
15.040050	0.1	1.597344
15.041717	0.1	1.602527
15.043383	0.1	1.607570
15.045050	0.1	1.611677
15.046717	0.1	1.614210
15.048383	0.1	1.615575
15.050050	0.1	1.616930
15.051717	0.1	1.619449
15.053383	0.1	1.624092
15.055050	0.1	1.631561
15.056717	0.1	1.642611
15.058383	0.1	1.657885
15.060050	0.1	1.676450
15.061717	0.1	1.695631
15.063383	0.1	1.712935
15.065050	0.1	1.727361
15.066717	0.1	1.739003
15.068383	0.1	1.748176
15.070050	0.1	1.755650
15.071717	0.1	1.763450
15.073383	0.1	1.774095
15.075050	0.1	1.788996
15.076717	0.1	1.808139
15.078383	0.1	1.830622
15.080050	0.1	1.855013
15.081717	0.1	1.879646
15.083383	0.1	1.903102
15.085050	0.1	1.924890
15.086717	0.1	1.945738
15.088383	0.1	1.967368
15.090050	0.1	1.991731
15.091717	0.1	2.019550
15.093383	0.1	2.049720
15.095050	0.1	2.080221
15.096717	0.1	2.109157
15.098383	0.1	2.136016
15.100050	0.1	2.162214
15.101717	0.1	2.189437
15.103383	0.1	2.218201
15.105050	0.1	2.248418
15.106717	0.1	2.279836
15.108383	0.1	2.311999
15.110050	0.1	2.345177
15.111717	0.1	2.380689
15.113383	0.1	2.419092
15.115050	0.1	2.459055
15.116717	0.1	2.498496
15.118383	0.1	2.536592
15.120050	0.1	2.574092
15.121717	0.1	2.612183
15.123383	0.1	2.652225
15.125050	0.1	2.695397
15.126717	0.1	2.741870
15.128383	0.1	2.791174
15.130050	0.1	2.842988
15.131717	0.1	2.896939
15.133383	0.1	2.952036
15.135050	0.1	3.006631
15.136717	0.1	3.059031
15.138383	0.1	3.108704
15.140050	0.1	3.156983
15.141717	0.1	3.206139
15.143383	0.1	3.257738
15.145050	0.1	3.312081
15.146717	0.1	3.368696
15.148383	0.1	3.426862
15.150050	0.1	3.485801
15.151717	0.1	3.545322
15.153383	0.1	3.606528
15.155050	0.1	3.670920
15.156717	0.1	3.739246
15.158383	0.1	3.811657
15.160050	0.1	3.887489
15.161717	0.1	3.964892
15.163383	0.1	4.041926
15.165050	0.1	4.117442
15.166717	0.1	4.191189
15.168383	0.1	4.264144
15.170050	0.1	4.338464
15.171717	0.1	4.416201
15.173383	0.1	4.497552
15.175050	0.1	4.581148
15.176717	0.1	4.666187
15.178383	0.1	4.753522
15.180050	0.1	4.844577
15.181717	0.1	4.939758
15.183383	0.1	5.037785
15.185050	0.1	5.136086
15.186717	0.1	5.232207
15.188383	0.1	5.325046
15.190050	0.1	5.414989
15.191717	0.1	5.503516
15.193383	0.1	5.592597
15.195050	0.1	5.683964
15.196717	0.1	5.778857
15.198383	0.1	5.877446
15.200050	0.1	5.977997
15.201717	0.1	6.078086
15.203383	0.1	6.176652
15.205050	0.1	6.273608
15.206717	0.1	6.368551
15.208383	0.1	6.460822
15.210050	0.1	6.550020
15.211717	0.1	6.635976
15.213383	0.1	6.718314
15.215050	0.1	6.796061
15.216717	0.1	6.867745
15.218383	0.1	6.932882
15.220050	0.1	6.993273
15.221717	0.1	7.051914
15.223383	0.1	7.110545
15.225050	0.1	7.168390
15.226717	0.1	7.222970
15.228383	0.1	7.271878
15.230050	0.1	7.313811
15.231717	0.1	7.348503
15.233383	0.1	7.376643
15.235050	0.1	7.400000
15.236717	0.1	7.420476
15.238383	0.1	7.438697
15.240050	0.1	7.453351
15.241717	0.1	7.461514
15.243383	0.1	7.461086
15.245050	0.1	7.452918
15.246717	0.1	7.439847
15.248383	0.1	7.424187
15.250050	0.1	7.406208
15.251717	0.1	7.384568
15.253383	0.1	7.358147
15.255050	0.1	7.326910
15.256717	0.1	7.291250
15.258383	0.1	7.251315
15.260050	0.1	7.207310
15.261717	0.1	7.159878
15.263383	0.1	7.109814
15.265050	0.1	7.057707
15.266717	0.1	7.003294
15.268383	0.1	6.945301
15.270050	0.1	6.882884
15.271717	0.1	6.817123
15.273383	0.1	6.750012
15.275050	0.1	6.682570
15.276717	0.1	6.614714
15.278383	0.1	6.546201
15.280050	0.1	6.477158
15.281717	0.1	6.408072
15.283383	0.1	6.339881
15.285050	0.1	6.273896
15.286717	0.1	6.211284
15.288383	0.1	6.152675
15.290050	0.1	6.098198
15.291717	0.1	6.047399
15.293383	0.1	5.999198
15.295050	0.1	5.952725
15.296717	0.1	5.908203
15.298383	0.1	5.867109
15.300050	0.1	5.831700
15.301717	0.1	5.803718
15.303383	0.1	5.783052
15.305050	0.1	5.768430
15.306717	0.1	5.759536
15.308383	0.1	5.757660
15.310050	0.1	5.764724
15.311717	0.1	5.782708
15.313383	0.1	5.813004
15.315050	0.1	5.855151
15.316717	0.1	5.907407
15.318383	0.1	5.969321
15.320050	0.1	6.042365
15.321717	0.1	6.127930
15.323383	0.1	6.226283
15.325050	0.1	6.336859
15.326717	0.1	6.459351
15.328383	0.1	6.594807
15.330050	0.1	6.744540
15.331717	0.1	6.908490
15.333383	0.1	7.086713
15.335050	0.1	7.281275
15.336717	0.1	7.495354
15.338383	0.1	7.731379
15.340050	0.1	7.990142
15.341717	0.1	8.271020
15.343383	0.1	8.573090
15.345050	0.1	8.896291
15.346717	0.1	9.241700
15.348383	0.1	9.611184
15.350050	0.1	10.006744
15.351717	0.1	10.429709
15.353383	0.1	10.881014
15.355050	0.1	11.362452
15.356717	0.1	11.876435
15.358383	0.1	12.425077
15.360050	0.1	13.010306
15.361717	0.1	13.633687
15.363383	0.1	14.295760
15.365050	0.1	14.996990
15.366717	0.1	15.739333
15.368383	0.1	16.526072
15.370050	0.1	17.361073
15.371717	0.1	18.248572
15.373383	0.1	19.192193
15.375050	0.1	20.194338
15.376717	0.1	21.257843
15.378383	0.1	22.387304
15.380050	0.1	23.587830
15.381717	0.1	24.862816
15.383383	0.1	26.213713
15.385050	0.1	27.642213
15.386717	0.1	29.152473
15.388383	0.1	30.750744
15.390050	0.1	32.443530
15.391717	0.1	34.237276
15.393383	0.1	36.138664
15.395050	0.1	38.154088
15.396717	0.1	40.288698
15.398383	0.1	42.546080
15.400050	0.1	44.930317
15.401717	0.1	47.448026
15.403383	0.1	50.106747
15.405050	0.1	52.912678
15.406717	0.1	55.871327
15.408383	0.1	58.989241
15.410050	0.1	62.273974
15.411717	0.1	65.732943
15.413383	0.1	69.372654
15.415050	0.1	73.198662
15.416717	0.1	77.215913
15.418383	0.1	81.429617
15.420050	0.1	85.846796
15.421717	0.1	90.476675
15.423383	0.1	95.328102
15.425050	0.1	100.406339
15.426717	0.1	105.713275
15.428383	0.1	111.250817
15.430050	0.1	117.023140
15.431717	0.1	123.035419
15.433383	0.1	129.291355
15.435050	0.1	135.792992
15.436717	0.1	142.542510
15.438383	0.1	149.543393
15.440050	0.1	156.799993
15.441717	0.1	164.316623
15.443383	0.1	172.096715
15.445050	0.1	180.142760
15.446717	0.1	188.457202
15.448383	0.1	197.042418
15.450050	0.1	205.899948
15.451717	0.1	215.030392
15.453383	0.1	224.434948
15.455050	0.1	234.118453
15.456717	0.1	244.090269
15.458383	0.1	254.361606
15.460050	0.1	264.942623
15.461717	0.1	275.840187
15.463383	0.1	287.057166
15.465050	0.1	298.596728
15.466717	0.1	310.468530
15.468383	0.1	322.688888
15.470050	0.1	335.276993
15.471717	0.1	348.253125
15.473383	0.1	361.637045
15.475050	0.1	375.447912
15.476717	0.1	389.706958
15.478383	0.1	404.437464
15.480050	0.1	419.663862
15.481717	0.1	435.414180
15.483383	0.1	451.719650
15.485050	0.1	468.608803
15.486717	0.1	486.104703
15.488383	0.1	504.228478
15.490050	0.1	523.002479
15.491717	0.1	542.448895
15.493383	0.1	562.587148
15.495050	0.1	583.433435
15.496717	0.1	604.999113
15.498383	0.1	627.285480
15.500050	0.1	650.279308
15.501717	0.1	673.954595
15.503383	0.1	698.279963
15.505050	0.1	723.220586
15.506717	0.1	748.732105
15.508383	0.1	774.757071
15.510050	0.1	801.224733
15.511717	0.1	828.050595
15.513383	0.1	855.136538
15.515050	0.1	882.372741
15.516717	0.1	909.642378
15.518383	0.1	936.826184
15.520050	0.1	963.804322
15.521717	0.1	990.457298
15.523383	0.1	1,016.665828
15.525050	0.1	1,042.304068
15.526717	0.1	1,067.232910
15.528383	0.1	1,091.310895
15.530050	0.1	1,114.415304
15.531717	0.1	1,136.444352
15.533383	0.1	1,157.300073
15.535050	0.1	1,176.886378
15.536717	0.1	1,195.126810
15.538383	0.1	1,211.969956
15.540050	0.1	1,227.377109
15.541717	0.1	1,241.314827
15.543383	0.1	1,253.754931
15.545050	0.1	1,264.674991
15.546717	0.1	1,274.070671
15.548383	0.1	1,281.966978
15.550050	0.1	1,288.406659
15.551717	0.1	1,293.434991
15.553383	0.1	1,297.096229
15.555050	0.1	1,299.435172
15.556717	0.1	1,300.502970
15.558383	0.1	1,300.365479
15.560050	0.1	1,299.104273
15.561717	0.1	1,296.804725
15.563383	0.1	1,293.544496
15.565050	0.1	1,289.394420
15.566717	0.1	1,284.423136
15.568383	0.1	1,278.698399
15.570050	0.1	1,272.288217
15.571717	0.1	1,265.261458
15.573383	0.1	1,257.684893
15.575050	0.1	1,249.620860
15.576717	0.1	1,241.129098
15.578383	0.1	1,232.267596
15.580050	0.1	1,223.089314
15.581717	0.1	1,213.637261
15.583383	0.1	1,203.944847
15.585050	0.1	1,194.045275
15.586717	0.1	1,183.974092
15.588383	0.1	1,173.761954
15.590050	0.1	1,163.435011
15.591717	0.1	1,153.020236
15.593383	0.1	1,142.547653
15.595050	0.1	1,132.047592
15.596717	0.1	1,121.540597
15.598383	0.1	1,111.033085
15.600050	0.1	1,100.528260
15.601717	0.1	1,090.040939
15.603383	0.1	1,079.596161
15.605050	0.1	1,069.212352
15.606717	0.1	1,058.894876
15.608383	0.1	1,048.641793
15.610050	0.1	1,038.447494
15.611717	0.1	1,028.307337
15.613383	0.1	1,018.222925
15.615050	0.1	1,008.201750
15.616717	0.1	998.253651
15.618383	0.1	988.387541
15.620050	0.1	978.608696
15.621717	0.1	968.916384
15.623383	0.1	959.303645
15.625050	0.1	949.762236
15.626717	0.1	940.289340
15.628383	0.1	930.887238
15.630050	0.1	921.556843
15.631717	0.1	912.295762
15.633383	0.1	903.100503
15.635050	0.1	893.966389
15.636717	0.1	884.887623
15.638383	0.1	875.858833
15.640050	0.1	866.876925
15.641717	0.1	857.942748
15.643383	0.1	849.058559
15.645050	0.1	840.222133
15.646717	0.1	831.425847
15.648383	0.1	822.661888
15.650050	0.1	813.926888
15.651717	0.1	805.221573
15.653383	0.1	796.545712
15.655050	0.1	787.896263
15.656717	0.1	779.271788
15.658383	0.1	770.671964
15.660050	0.1	762.092947
15.661717	0.1	753.529897
15.663383	0.1	744.981655
15.665050	0.1	736.448742
15.666717	0.1	727.929758
15.668383	0.1	719.421278
15.670050	0.1	710.919481
15.671717	0.1	702.421149
15.673383	0.1	693.923766
15.675050	0.1	685.425546
15.676717	0.1	676.925327
15.678383	0.1	668.421141
15.680050	0.1	659.910748
15.681717	0.1	651.395312
15.683383	0.1	642.879974
15.685050	0.1	634.369213
15.686717	0.1	625.863239
15.688383	0.1	617.359314
15.690050	0.1	608.854802
15.691717	0.1	600.348441
15.693383	0.1	591.840568
15.695050	0.1	583.333588
15.696717	0.1	574.830897
15.698383	0.1	566.335600
15.700050	0.1	557.850800
15.701717	0.1	549.379029
15.703383	0.1	540.921675
15.705050	0.1	532.480218
15.706717	0.1	524.056484
15.708383	0.1	515.651871
15.710050	0.1	507.266596
15.711717	0.1	498.899557
15.713383	0.1	490.551079
15.715050	0.1	482.226410
15.716717	0.1	473.934589
15.718383	0.1	465.682792
15.720050	0.1	457.472848
15.721717	0.1	449.303715
15.723383	0.1	441.175509
15.725050	0.1	433.090497
15.726717	0.1	425.053039
15.728383	0.1	417.069388
15.730050	0.1	409.145868
15.731717	0.1	401.286730
15.733383	0.1	393.493963
15.735050	0.1	385.768926
15.736717	0.1	378.113292
15.738383	0.1	370.528885
15.740050	0.1	363.018262
15.741717	0.1	355.585232
15.743383	0.1	348.234768
15.745050	0.1	340.972096
15.746717	0.1	333.800088
15.748383	0.1	326.718451
15.750050	0.1	319.726463
15.751717	0.1	312.825358
15.753383	0.1	306.018731
15.755050	0.1	299.311602
15.756717	0.1	292.708995
15.758383	0.1	286.214152
15.760050	0.1	279.827463
15.761717	0.1	273.547867
15.763383	0.1	267.374930
15.765050	0.1	261.308970
15.766717	0.1	255.350429
15.768383	0.1	249.499921
15.770050	0.1	243.758960
15.771717	0.1	238.129846
15.773383	0.1	232.614167
15.775050	0.1	227.212343
15.776717	0.1	221.924507
15.778383	0.1	216.750554
15.780050	0.1	211.689798
15.781717	0.1	206.740885
15.783383	0.1	201.901491
15.785050	0.1	197.169166
15.786717	0.1	192.542896
15.788383	0.1	188.023197
15.790050	0.1	183.611005
15.791717	0.1	179.307214
15.793383	0.1	175.112630
15.795050	0.1	171.027240
15.796717	0.1	167.049105
15.798383	0.1	163.174067
15.800050	0.1	159.396678
15.801717	0.1	155.712455
15.803383	0.1	152.119785
15.805050	0.1	148.619227
15.806717	0.1	145.211606
15.808383	0.1	141.897043
15.810050	0.1	138.674351
15.811717	0.1	135.541177
15.813383	0.1	132.495356
15.815050	0.1	129.535408
15.816717	0.1	126.659693
15.818383	0.1	123.866098
15.820050	0.1	121.152313
15.821717	0.1	118.515538
15.823383	0.1	115.952725
15.825050	0.1	113.461628
15.826717	0.1	111.040906
15.828383	0.1	108.689433
15.830050	0.1	106.406007
15.831717	0.1	104.188840
15.833383	0.1	102.035417
15.835050	0.1	99.943411
15.836717	0.1	97.911139
15.838383	0.1	95.937038
15.840050	0.1	94.019924
15.841717	0.1	92.160069
15.843383	0.1	90.358523
15.845050	0.1	88.614505
15.846717	0.1	86.924969
15.848383	0.1	85.286577
15.850050	0.1	83.696498
15.851717	0.1	82.152197
15.853383	0.1	80.651422
15.855050	0.1	79.192789
15.856717	0.1	77.775903
15.858383	0.1	76.400046
15.860050	0.1	75.063454
15.861717	0.1	73.763542
15.863383	0.1	72.497674
15.865050	0.1	71.264310
15.866717	0.1	70.063248
15.868383	0.1	68.894872
15.870050	0.1	67.759673
15.871717	0.1	66.658021
15.873383	0.1	65.589817
15.875050	0.1	64.553698
15.876717	0.1	63.546561
15.878383	0.1	62.564979
15.880050	0.1	61.607319
15.881717	0.1	60.673566
15.883383	0.1	59.763771
15.885050	0.1	58.877771
15.886717	0.1	58.015036
15.888383	0.1	57.174102
15.890050	0.1	56.353496
15.891717	0.1	55.552642
15.893383	0.1	54.771248
15.895050	0.1	54.008751
15.896717	0.1	53.264219
15.898383	0.1	52.536358
15.900050	0.1	51.824437
15.901717	0.1	51.128366
15.903383	0.1	50.447439
15.905050	0.1	49.780905
15.906717	0.1	49.129394
15.908383	0.1	48.494004
15.910050	0.1	47.874837
15.911717	0.1	47.271061
15.913383	0.1	46.681478
15.915050	0.1	46.105203
15.916717	0.1	45.542568
15.918383	0.1	44.995141
15.920050	0.1	44.464157
15.921717	0.1	43.948754
15.923383	0.1	43.446152
15.925050	0.1	42.953682
15.926717	0.1	42.470675
15.928383	0.1	41.998592
15.930050	0.1	41.539329
15.931717	0.1	41.093477
15.933383	0.1	40.659993
15.935050	0.1	40.237466
15.936717	0.1	39.825900
15.938383	0.1	39.426801
15.940050	0.1	39.041713
15.941717	0.1	38.671582
15.943383	0.1	38.316348
15.945050	0.1	37.974184
15.946717	0.1	37.642266
15.948383	0.1	37.318654
15.950050	0.1	37.003253
15.951717	0.1	36.697495
15.953383	0.1	36.402755
15.955050	0.1	36.118715
15.956717	0.1	35.843635
15.958383	0.1	35.575884
15.960050	0.1	35.313969
15.961717	0.1	35.055592
15.963383	0.1	34.798807
15.965050	0.1	34.543960
15.966717	0.1	34.292787
15.968383	0.1	34.046066
15.970050	0.1	33.802884
15.971717	0.1	33.562025
15.973383	0.1	33.322913
15.975050	0.1	33.084769
15.976717	0.1	32.845838
15.978383	0.1	32.603699
15.980050	0.1	32.356451
15.981717	0.1	32.103532
15.983383	0.1	31.845220
15.985050	0.1	31.581703
15.986717	0.1	31.312397
15.988383	0.1	31.036204
15.990050	0.1	30.752644
15.991717	0.1	30.461941
15.993383	0.1	30.163839
15.995050	0.1	29.857662
15.996717	0.1	29.543531
15.998383	0.1	29.222020
16.000050	0.1	28.893109
16.001717	0.1	28.556492
16.003383	0.1	28.212173
16.005050	0.1	27.860575
16.006717	0.1	27.502738
16.008383	0.1	27.139829
16.010050	0.1	26.772385
16.011717	0.1	26.400629
16.013383	0.1	26.024901
16.015050	0.1	25.646030
16.016717	0.1	25.265650
16.018383	0.1	24.885233
16.020050	0.1	24.504983
16.021717	0.1	24.124617
16.023383	0.1	23.744735
16.025050	0.1	23.367023
16.026717	0.1	22.993996
16.028383	0.1	22.628098
16.030050	0.1	22.270456
16.031717	0.1	21.920707
16.033383	0.1	21.577352
16.035050	0.1	21.238471
16.036717	0.1	20.903675
16.038383	0.1	20.574834
16.040050	0.1	20.254203
16.041717	0.1	19.942541
16.043383	0.1	19.639400
16.045050	0.1	19.344231
16.046717	0.1	19.057165
16.048383	0.1	18.778914
16.050050	0.1	18.509850
16.051717	0.1	18.249592
16.053383	0.1	17.997725
16.055050	0.1	17.754468
16.056717	0.1	17.520338
16.058383	0.1	17.294823
16.060050	0.1	17.075911
16.061717	0.1	16.861884
16.063383	0.1	16.652658
16.065050	0.1	16.448842
16.066717	0.1	16.251300
16.068383	0.1	16.061608
16.070050	0.1	15.880899
16.071717	0.1	15.708539
16.073383	0.1	15.542791
16.075050	0.1	15.382296
16.076717	0.1	15.226598
16.078383	0.1	15.075160
16.080050	0.1	14.926670
16.081717	0.1	14.780029
16.083383	0.1	14.634980
16.085050	0.1	14.491198
16.086717	0.1	14.347965
16.088383	0.1	14.205365
16.090050	0.1	14.065271
16.091717	0.1	13.930532
16.093383	0.1	13.803020
16.095050	0.1	13.682474
16.096717	0.1	13.566581
16.098383	0.1	13.452149
16.100050	0.1	13.337042
16.101717	0.1	13.220836
16.103383	0.1	13.103676
16.105050	0.1	12.985915
16.106717	0.1	12.869095
16.108383	0.1	12.755166
16.110050	0.1	12.644762
16.111717	0.1	12.537763
16.113383	0.1	12.433804
16.115050	0.1	12.331787
16.116717	0.1	12.231008
16.118383	0.1	12.131892
16.120050	0.1	12.034732
16.121717	0.1	11.938973
16.123383	0.1	11.843876
16.125050	0.1	11.749328
16.126717	0.1	11.655916
16.128383	0.1	11.563892
16.130050	0.1	11.472632
16.131717	0.1	11.381339
16.133383	0.1	11.290023
16.135050	0.1	11.199615
16.136717	0.1	11.111107
16.138383	0.1	11.024755
16.140050	0.1	10.940330
16.141717	0.1	10.857717
16.143383	0.1	10.777065
16.145050	0.1	10.698754
16.146717	0.1	10.623154
16.148383	0.1	10.549864
16.150050	0.1	10.477901
16.151717	0.1	10.407264
16.153383	0.1	10.339259
16.155050	0.1	10.274467
16.156717	0.1	10.211607
16.158383	0.1	10.148860
16.160050	0.1	10.085502
16.161717	0.1	10.022321
16.163383	0.1	9.960895
16.165050	0.1	9.902329
16.166717	0.1	9.846590
16.168383	0.1	9.793239
16.170050	0.1	9.741653
16.171717	0.1	9.690807
16.173383	0.1	9.640111
16.175050	0.1	9.590201
16.176717	0.1	9.542359
16.178383	0.1	9.497828
16.180050	0.1	9.457613
16.181717	0.1	9.422079
16.183383	0.1	9.390060
16.185050	0.1	9.358786
16.186717	0.1	9.325328
16.188383	0.1	9.288527
16.190050	0.1	9.249561
16.191717	0.1	9.210566
16.193383	0.1	9.172801
16.195050	0.1	9.136451
16.196717	0.1	9.101853
16.198383	0.1	9.069820
16.200050	0.1	9.040656
16.201717	0.1	9.013405
16.203383	0.1	8.986765
16.205050	0.1	8.960422
16.206717	0.1	8.934913
16.208383	0.1	8.910685
16.210050	0.1	8.888091
16.211717	0.1	8.867919
16.213383	0.1	8.851113
16.215050	0.1	8.837329
16.216717	0.1	8.824314
16.218383	0.1	8.809655
16.220050	0.1	8.792826
16.221717	0.1	8.775089
16.223383	0.1	8.758088
16.225050	0.1	8.742674
16.226717	0.1	8.728416
16.228383	0.1	8.713920
16.230050	0.1	8.697840
16.231717	0.1	8.679735
16.233383	0.1	8.660015
16.235050	0.1	8.639311
16.236717	0.1	8.618231
16.238383	0.1	8.597360
16.240050	0.1	8.577271
16.241717	0.1	8.558072
16.243383	0.1	8.538882
16.245050	0.1	8.518123
16.246717	0.1	8.495124
16.248383	0.1	8.471194
16.250050	0.1	8.447818
16.251717	0.1	8.424670
16.253383	0.1	8.400558
16.255050	0.1	8.374928
16.256717	0.1	8.348026
16.258383	0.1	8.320450
16.260050	0.1	8.292836
16.261717	0.1	8.266005
16.263383	0.1	8.240319
16.265050	0.1	8.214759
16.266717	0.1	8.187522
16.268383	0.1	8.157426
16.270050	0.1	8.124677
16.271717	0.1	8.090306
16.273383	0.1	8.054604
16.275050	0.1	8.017183
16.276717	0.1	7.978613
16.278383	0.1	7.940405
16.280050	0.1	7.903310
16.281717	0.1	7.866351
16.283383	0.1	7.827808
16.285050	0.1	7.787002
16.286717	0.1	7.744455
16.288383	0.1	7.701088
16.290050	0.1	7.657963
16.291717	0.1	7.615890
16.293383	0.1	7.574912
16.295050	0.1	7.534213
16.296717	0.1	7.492653
16.298383	0.1	7.449626
16.300050	0.1	7.405193
16.301717	0.1	7.360084
16.303383	0.1	7.315874
16.305050	0.1	7.273387
16.306717	0.1	7.231161
16.308383	0.1	7.186919
16.310050	0.1	7.139705
16.311717	0.1	7.089921
16.313383	0.1	7.038219
16.315050	0.1	6.985632
16.316717	0.1	6.934144
16.318383	0.1	6.885775
16.320050	0.1	6.841384
16.321717	0.1	6.800052
16.323383	0.1	6.759297
16.325050	0.1	6.716424
16.326717	0.1	6.669974
16.328383	0.1	6.620372
16.330050	0.1	6.569345
16.331717	0.1	6.518448
16.333383	0.1	6.468329
16.335050	0.1	6.419467
16.336717	0.1	6.372496
16.338383	0.1	6.327177
16.340050	0.1	6.282050
16.341717	0.1	6.236159
16.343383	0.1	6.190264
16.345050	0.1	6.145989
16.346717	0.1	6.104461
16.348383	0.1	6.065429
16.350050	0.1	6.027240
16.351717	0.1	5.987426
16.353383	0.1	5.943496
16.355050	0.1	5.894615
16.356717	0.1	5.842401
16.358383	0.1	5.789343
16.360050	0.1	5.737296
16.361717	0.1	5.687759
16.363383	0.1	5.642208
16.365050	0.1	5.601393
16.366717	0.1	5.564610
16.368383	0.1	5.529812
16.370050	0.1	5.494943
16.371717	0.1	5.458910
16.373383	0.1	5.421415
16.375050	0.1	5.382579
16.376717	0.1	5.342443
16.378383	0.1	5.301056
16.380050	0.1	5.259267
16.381717	0.1	5.218377
16.383383	0.1	5.178931
16.385050	0.1	5.140523
16.386717	0.1	5.102498
16.388383	0.1	5.064695
16.390050	0.1	5.027601
16.391717	0.1	4.991940
16.393383	0.1	4.958180
16.395050	0.1	4.926096
16.396717	0.1	4.894454
16.398383	0.1	4.862067
16.400050	0.1	4.828982
16.401717	0.1	4.795985
16.403383	0.1	4.763687
16.405050	0.1	4.732278
16.406717	0.1	4.701819
16.408383	0.1	4.672129
16.410050	0.1	4.642773
16.411717	0.1	4.613907
16.413383	0.1	4.586191
16.415050	0.1	4.559467
16.416717	0.1	4.532626
16.418383	0.1	4.504872
16.420050	0.1	4.476435
16.421717	0.1	4.448215
16.423383	0.1	4.421715
16.425050	0.1	4.398720
16.426717	0.1	4.379167
16.428383	0.1	4.360504
16.430050	0.1	4.340606
16.431717	0.1	4.319372
16.433383	0.1	4.297309
16.435050	0.1	4.274799
16.436717	0.1	4.252596
16.438383	0.1	4.231003
16.440050	0.1	4.209490
16.441717	0.1	4.188055
16.443383	0.1	4.167208
16.445050	0.1	4.147002
16.446717	0.1	4.127659
16.448383	0.1	4.110411
16.450050	0.1	4.096231
16.451717	0.1	4.084166
16.453383	0.1	4.072180
16.455050	0.1	4.059235
16.456717	0.1	4.045595
16.458383	0.1	4.031705
16.460050	0.1	4.017092
16.461717	0.1	4.000585
16.463383	0.1	3.981879
16.465050	0.1	3.962275
16.466717	0.1	3.943392
16.468383	0.1	3.926177
16.470050	0.1	3.911164
16.471717	0.1	3.898502
16.473383	0.1	3.887643
16.475050	0.1	3.877981
16.476717	0.1	3.868891
16.478383	0.1	3.859135
16.480050	0.1	3.848108
16.481717	0.1	3.836700
16.483383	0.1	3.825594
16.485050	0.1	3.814506
16.486717	0.1	3.803214
16.488383	0.1	3.791563
16.490050	0.1	3.778930
16.491717	0.1	3.764485
16.493383	0.1	3.748075
16.495050	0.1	3.731013
16.496717	0.1	3.715451
16.498383	0.1	3.702058
16.500050	0.1	3.689216
16.501717	0.1	3.675851
16.503383	0.1	3.663837
16.505050	0.1	3.655963
16.506717	0.1	3.652559
16.508383	0.1	3.651143
16.510050	0.1	3.648619
16.511717	0.1	3.642989
16.513383	0.1	3.633471
16.515050	0.1	3.620475
16.516717	0.1	3.605550
16.518383	0.1	3.590547
16.520050	0.1	3.577177
16.521717	0.1	3.566984
16.523383	0.1	3.560730
16.525050	0.1	3.557964
16.526717	0.1	3.557247
16.528383	0.1	3.556884
16.530050	0.1	3.555743
16.531717	0.1	3.553024
16.533383	0.1	3.547836
16.535050	0.1	3.540246
16.536717	0.1	3.532111
16.538383	0.1	3.525689
16.540050	0.1	3.521675
16.541717	0.1	3.519198
16.543383	0.1	3.517461
16.545050	0.1	3.516721
16.546717	0.1	3.517061
16.548383	0.1	3.517289
16.550050	0.1	3.516129
16.551717	0.1	3.513531
16.553383	0.1	3.510057
16.555050	0.1	3.505875
16.556717	0.1	3.501032
16.558383	0.1	3.496027
16.560050	0.1	3.491566
16.561717	0.1	3.488208
16.563383	0.1	3.486299
16.565050	0.1	3.485554
16.566717	0.1	3.484855
16.568383	0.1	3.483142
16.570050	0.1	3.480134
16.571717	0.1	3.475747
16.573383	0.1	3.469987
16.575050	0.1	3.464236
16.576717	0.1	3.461181
16.578383	0.1	3.462085
16.580050	0.1	3.464986
16.581717	0.1	3.466667
16.583383	0.1	3.465312
16.585050	0.1	3.460869
16.586717	0.1	3.454592
16.588383	0.1	3.448930
16.590050	0.1	3.446657
16.591717	0.1	3.449284
16.593383	0.1	3.456180
16.595050	0.1	3.465433
16.596717	0.1	3.475519
16.598383	0.1	3.485261
16.600050	0.1	3.492930
16.601717	0.1	3.496688
16.603383	0.1	3.495715
16.605050	0.1	3.491007
16.606717	0.1	3.485237
16.608383	0.1	3.480813
16.610050	0.1	3.478513
16.611717	0.1	3.478662
16.613383	0.1	3.481982
16.615050	0.1	3.488171
16.616717	0.1	3.494662
16.618383	0.1	3.498532
16.620050	0.1	3.499300
16.621717	0.1	3.498932
16.623383	0.1	3.500041
16.625050	0.1	3.504488
16.626717	0.1	3.512120
16.628383	0.1	3.520418
16.630050	0.1	3.526574
16.631717	0.1	3.529862
16.633383	0.1	3.531259
16.635050	0.1	3.531678
16.636717	0.1	3.531347
16.638383	0.1	3.530355
16.640050	0.1	3.528888
16.641717	0.1	3.527324
16.643383	0.1	3.526732
16.645050	0.1	3.528758
16.646717	0.1	3.534337
16.648383	0.1	3.542737
16.650050	0.1	3.551575
16.651717	0.1	3.558183
16.653383	0.1	3.561717
16.655050	0.1	3.563613
16.656717	0.1	3.565936
16.658383	0.1	3.569885
16.660050	0.1	3.575641
16.661717	0.1	3.582998
16.663383	0.1	3.591552
16.665050	0.1	3.600842
16.666717	0.1	3.610393
16.668383	0.1	3.619478
16.670050	0.1	3.627287
16.671717	0.1	3.633727
16.673383	0.1	3.639688
16.675050	0.1	3.645746
16.676717	0.1	3.650901
16.678383	0.1	3.653266
16.680050	0.1	3.651851
16.681717	0.1	3.647474
16.683383	0.1	3.642049
16.685050	0.1	3.637318
16.686717	0.1	3.634398
16.688383	0.1	3.633690
16.690050	0.1	3.634240
16.691717	0.1	3.633639
16.693383	0.1	3.630137
16.695050	0.1	3.624563
16.696717	0.1	3.618752
16.698383	0.1	3.613378
16.700050	0.1	3.608181
16.701717	0.1	3.602826
16.703383	0.1	3.596921
16.705050	0.1	3.589881
16.706717	0.1	3.581247
16.708383	0.1	3.571515
16.710050	0.1	3.562295
16.711717	0.1	3.554760
16.713383	0.1	3.548409
16.715050	0.1	3.541778
16.716717	0.1	3.533605
16.718383	0.1	3.523598
16.720050	0.1	3.512586
16.721717	0.1	3.501545
16.723383	0.1	3.490881
16.725050	0.1	3.480283
16.726717	0.1	3.468883
16.728383	0.1	3.455863
16.730050	0.1	3.440799
16.731717	0.1	3.423332
16.733383	0.1	3.403611
16.735050	0.1	3.383216
16.736717	0.1	3.364589
16.738383	0.1	3.349190
16.740050	0.1	3.336654
16.741717	0.1	3.325641
16.743383	0.1	3.315369
16.745050	0.1	3.305799
16.746717	0.1	3.296435
16.748383	0.1	3.286637
16.750050	0.1	3.276370
16.751717	0.1	3.265250
16.753383	0.1	3.252449
16.755050	0.1	3.237971
16.756717	0.1	3.222744
16.758383	0.1	3.207172
16.760050	0.1	3.190897
16.761717	0.1	3.174241
16.763383	0.1	3.158157
16.765050	0.1	3.142576
16.766717	0.1	3.126631
16.768383	0.1	3.110557
16.770050	0.1	3.096065
16.771717	0.1	3.084657
16.773383	0.1	3.076405
16.775050	0.1	3.069933
16.776717	0.1	3.063129
16.778383	0.1	3.054445
16.780050	0.1	3.043404
16.781717	0.1	3.030295
16.783383	0.1	3.016330
16.785050	0.1	3.003264
16.786717	0.1	2.992367
16.788383	0.1	2.983930
16.790050	0.1	2.977401
16.791717	0.1	2.971101
16.793383	0.1	2.962532
16.795050	0.1	2.950849
16.796717	0.1	2.938355
16.798383	0.1	2.928223
16.800050	0.1	2.921452
16.801717	0.1	2.916446
16.803383	0.1	2.910937
16.805050	0.1	2.904353
16.806717	0.1	2.898281
16.808383	0.1	2.894453
16.810050	0.1	2.892544
16.811717	0.1	2.890509
16.813383	0.1	2.886555
16.815050	0.1	2.880008
16.816717	0.1	2.870914
16.818383	0.1	2.859859
16.820050	0.1	2.848464
16.821717	0.1	2.839211
16.823383	0.1	2.833721
16.825050	0.1	2.831444
16.826717	0.1	2.830345
16.828383	0.1	2.828185
16.830050	0.1	2.823328
16.831717	0.1	2.815430
16.833383	0.1	2.805516
16.835050	0.1	2.795407
16.836717	0.1	2.786699
16.838383	0.1	2.779728
16.840050	0.1	2.773739
16.841717	0.1	2.768124
16.843383	0.1	2.762834
16.845050	0.1	2.757637
16.846717	0.1	2.751877
16.848383	0.1	2.745404
16.850050	0.1	2.739150
16.851717	0.1	2.734489
16.853383	0.1	2.732077
16.855050	0.1	2.730773
16.856717	0.1	2.727774
16.858383	0.1	2.720892
16.860050	0.1	2.710815
16.861717	0.1	2.700360
16.863383	0.1	2.691783
16.865050	0.1	2.685557
16.866717	0.1	2.681296
16.868383	0.1	2.678293
16.870050	0.1	2.675094
16.871717	0.1	2.670563
16.873383	0.1	2.665576
16.875050	0.1	2.661981
16.876717	0.1	2.660444
16.878383	0.1	2.659946
16.880050	0.1	2.658591
16.881717	0.1	2.654507
16.883383	0.1	2.646809
16.885050	0.1	2.636882
16.886717	0.1	2.628025
16.888383	0.1	2.622753
16.890050	0.1	2.620812
16.891717	0.1	2.619806
16.893383	0.1	2.616877
16.895050	0.1	2.610506
16.896717	0.1	2.601533
16.898383	0.1	2.592276
16.900050	0.1	2.585542
16.901717	0.1	2.583265
16.903383	0.1	2.585030
16.905050	0.1	2.588872
16.906717	0.1	2.592779
16.908383	0.1	2.595140
16.910050	0.1	2.595088
16.911717	0.1	2.592634
16.913383	0.1	2.588108
16.915050	0.1	2.581663
16.916717	0.1	2.573384
16.918383	0.1	2.563535
16.920050	0.1	2.552862
16.921717	0.1	2.542753
16.923383	0.1	2.535176
16.925050	0.1	2.531759
16.926717	0.1	2.532545
16.928383	0.1	2.535544
16.930050	0.1	2.537668
16.931717	0.1	2.536629
16.933383	0.1	2.531982
16.935050	0.1	2.525006
16.936717	0.1	2.518194
16.938383	0.1	2.513998
16.940050	0.1	2.513211
16.941717	0.1	2.514599
16.943383	0.1	2.516434
16.945050	0.1	2.518212
16.946717	0.1	2.520066
16.948383	0.1	2.520625
16.950050	0.1	2.517342
16.951717	0.1	2.509835
16.953383	0.1	2.501477
16.955050	0.1	2.496424
16.956717	0.1	2.496261
16.958383	0.1	2.499935
16.960050	0.1	2.504885
16.961717	0.1	2.508378
16.963383	0.1	2.509258
16.965050	0.1	2.508149
16.966717	0.1	2.506035
16.968383	0.1	2.503269
16.970050	0.1	2.499879
16.971717	0.1	2.495991
16.973383	0.1	2.491679
16.975050	0.1	2.487632
16.976717	0.1	2.485286
16.978383	0.1	2.485169
16.980050	0.1	2.486203
16.981717	0.1	2.487223
16.983383	0.1	2.487917
16.985050	0.1	2.488215
16.986717	0.1	2.488089
16.988383	0.1	2.487381
16.990050	0.1	2.485029
16.991717	0.1	2.479921
16.993383	0.1	2.472913
16.995050	0.1	2.466533
16.996717	0.1	2.462789
16.998383	0.1	2.461835
17.000050	0.1	2.462198
17.001717	0.1	2.462296
17.003383	0.1	2.461942
17.005050	0.1	2.462049
17.006717	0.1	2.462897
17.008383	0.1	2.463879
17.010050	0.1	2.464373
17.011717	0.1	2.463819
17.013383	0.1	2.461621
17.015050	0.1	2.457770
17.016717	0.1	2.453392
17.018383	0.1	2.449933
17.020050	0.1	2.447814
17.021717	0.1	2.446403
17.023383	0.1	2.444941
17.025050	0.1	2.443385
17.026717	0.1	2.442044
17.028383	0.1	2.440922
17.030050	0.1	2.440210
17.031717	0.1	2.440526
17.033383	0.1	2.441718
17.035050	0.1	2.442328
17.036717	0.1	2.440871
17.038383	0.1	2.437597
17.040050	0.1	2.434496
17.041717	0.1	2.433402
17.043383	0.1	2.434556
17.045050	0.1	2.436461
17.046717	0.1	2.437206
17.048383	0.1	2.436019
17.050050	0.1	2.432833
17.051717	0.1	2.427245
17.053383	0.1	2.418985
17.055050	0.1	2.409085
17.056717	0.1	2.400167
17.058383	0.1	2.395078
17.060050	0.1	2.395324
17.061717	0.1	2.400107
17.063383	0.1	2.406370
17.065050	0.1	2.410454
17.066717	0.1	2.410626
17.068383	0.1	2.408219
17.070050	0.1	2.405881
17.071717	0.1	2.404931
17.073383	0.1	2.405224
17.075050	0.1	2.406612
17.076717	0.1	2.408857
17.078383	0.1	2.410929
17.080050	0.1	2.411813
17.081717	0.1	2.411758
17.083383	0.1	2.412270
17.085050	0.1	2.414645
17.086717	0.1	2.418268
17.088383	0.1	2.421369
17.090050	0.1	2.423492
17.091717	0.1	2.425727
17.093383	0.1	2.429080
17.095050	0.1	2.433760
17.096717	0.1	2.439721
17.098383	0.1	2.446901
17.100050	0.1	2.454869
17.101717	0.1	2.462943
17.103383	0.1	2.471278
17.105050	0.1	2.480689
17.106717	0.1	2.491348
17.108383	0.1	2.502603
17.110050	0.1	2.514217
17.111717	0.1	2.526315
17.113383	0.1	2.538492
17.115050	0.1	2.550730
17.116717	0.1	2.564513
17.118383	0.1	2.581021
17.120050	0.1	2.599196
17.121717	0.1	2.616923
17.123383	0.1	2.633366
17.125050	0.1	2.649734
17.126717	0.1	2.668179
17.128383	0.1	2.690158
17.130050	0.1	2.716165
17.131717	0.1	2.746023
17.133383	0.1	2.778531
17.135050	0.1	2.811560
17.136717	0.1	2.843807
17.138383	0.1	2.875780
17.140050	0.1	2.908884
17.141717	0.1	2.944758
17.143383	0.1	2.984796
17.145050	0.1	3.029313
17.146717	0.1	3.077863
17.148383	0.1	3.129877
17.150050	0.1	3.184550
17.151717	0.1	3.240770
17.153383	0.1	3.298218
17.155050	0.1	3.358438
17.156717	0.1	3.423612
17.158383	0.1	3.495184
17.160050	0.1	3.573429
17.161717	0.1	3.656978
17.163383	0.1	3.744001
17.165050	0.1	3.833920
17.166717	0.1	3.927331
17.168383	0.1	4.025414
17.170050	0.1	4.129703
17.171717	0.1	4.241765
17.173383	0.1	4.362464
17.175050	0.1	4.491769
17.176717	0.1	4.629274
17.178383	0.1	4.774393
17.180050	0.1	4.926194
17.181717	0.1	5.084216
17.183383	0.1	5.249456
17.185050	0.1	5.424004
17.186717	0.1	5.609710
17.188383	0.1	5.807234
17.190050	0.1	6.016204
17.191717	0.1	6.236420
17.193383	0.1	6.467998
17.195050	0.1	6.710514
17.196717	0.1	6.963615
17.198383	0.1	7.228237
17.200050	0.1	7.506120
17.201717	0.1	7.799114
17.203383	0.1	8.108560
17.205050	0.1	8.434341
17.206717	0.1	8.775797
17.208383	0.1	9.133369
17.210050	0.1	9.508375
17.211717	0.1	9.901943
17.213383	0.1	10.314714
17.215050	0.1	10.747225
17.216717	0.1	11.200313
17.218383	0.1	11.675176
17.220050	0.1	12.173099
17.221717	0.1	12.694839
17.223383	0.1	13.240841
17.225050	0.1	13.812045
17.226717	0.1	14.409614
17.228383	0.1	15.034191
17.230050	0.1	15.685749
17.231717	0.1	16.364427
17.233383	0.1	17.071082
17.235050	0.1	17.806506
17.236717	0.1	18.570875
17.238383	0.1	19.364264
17.240050	0.1	20.187404
17.241717	0.1	21.041995
17.243383	0.1	21.930067
17.245050	0.1	22.853459
17.246717	0.1	23.814049
17.248383	0.1	24.812981
17.250050	0.1	25.849678
17.251717	0.1	26.923171
17.253383	0.1	28.033671
17.255050	0.1	29.182136
17.256717	0.1	30.369447
17.258383	0.1	31.596599
17.260050	0.1	32.865009
17.261717	0.1	34.176302
17.263383	0.1	35.531474
17.265050	0.1	36.930228
17.266717	0.1	38.371785
17.268383	0.1	39.856192
17.270050	0.1	41.384157
17.271717	0.1	42.956257
17.273383	0.1	44.573061
17.275050	0.1	46.234997
17.276717	0.1	47.941939
17.278383	0.1	49.694185
17.280050	0.1	51.493091
17.281717	0.1	53.340038
17.283383	0.1	55.236020
17.285050	0.1	57.181171
17.286717	0.1	59.174532
17.288383	0.1	61.216103
17.290050	0.1	63.308287
17.291717	0.1	65.454501
17.293383	0.1	67.657214
17.295050	0.1	69.917543
17.296717	0.1	72.236443
17.298383	0.1	74.615073
17.300050	0.1	77.053933
17.301717	0.1	79.553891
17.303383	0.1	82.117179
17.305050	0.1	84.745768
17.306717	0.1	87.440782
17.308383	0.1	90.204561
17.310050	0.1	93.041500
17.311717	0.1	95.956586
17.313383	0.1	98.953564
17.315050	0.1	102.034011
17.316717	0.1	105.197858
17.318383	0.1	108.445059
17.320050	0.1	111.776912
17.321717	0.1	115.196435
17.323383	0.1	118.707861
17.325050	0.1	122.315213
17.326717	0.1	126.020745
17.328383	0.1	129.825180
17.330050	0.1	133.728776
17.331717	0.1	137.732132
17.333383	0.1	141.836377
17.335050	0.1	146.041946
17.336717	0.1	150.347022
17.338383	0.1	154.748289
17.340050	0.1	159.242717
17.341717	0.1	163.827404
17.343383	0.1	168.497777
17.345050	0.1	173.246800
17.346717	0.1	178.066082
17.348383	0.1	182.947531
17.350050	0.1	187.884728
17.351717	0.1	192.872710
17.353383	0.1	197.904273
17.355050	0.1	202.967283
17.356717	0.1	208.047172
17.358383	0.1	213.130177
17.360050	0.1	218.203180
17.361717	0.1	223.253048
17.363383	0.1	228.267298
17.365050	0.1	233.233660
17.366717	0.1	238.137837
17.368383	0.1	242.963354
17.370050	0.1	247.694114
17.371717	0.1	252.315365
17.373383	0.1	256.812624
17.375050	0.1	261.171325
17.376717	0.1	265.378179
17.378383	0.1	269.422708
17.380050	0.1	273.296307
17.381717	0.1	276.988931
17.383383	0.1	280.487635
17.385050	0.1	283.779041
17.386717	0.1	286.852694
17.388383	0.1	289.702290
17.390050	0.1	292.324857
17.391717	0.1	294.718724
17.393383	0.1	296.880920
17.395050	0.1	298.805973
17.396717	0.1	300.487448
17.398383	0.1	301.920940
17.400050	0.1	303.105703
17.401717	0.1	304.043256
17.403383	0.1	304.735960
17.405050	0.1	305.187651
17.406717	0.1	305.403369
17.408383	0.1	305.388375
17.410050	0.1	305.147399
17.411717	0.1	304.684285
17.413383	0.1	304.002641
17.415050	0.1	303.105898
17.416717	0.1	301.996921
17.418383	0.1	300.679356
17.420050	0.1	299.160355
17.421717	0.1	297.451024
17.423383	0.1	295.562581
17.425050	0.1	293.503120
17.426717	0.1	291.278907
17.428383	0.1	288.896468
17.430050	0.1	286.362539
17.431717	0.1	283.683092
17.433383	0.1	280.863191
17.435050	0.1	277.908719
17.436717	0.1	274.827164
17.438383	0.1	271.625892
17.440050	0.1	268.311254
17.441717	0.1	264.890339
17.443383	0.1	261.372132
17.445050	0.1	257.765674
17.446717	0.1	254.077926
17.448383	0.1	250.314223
17.450050	0.1	246.479302
17.451717	0.1	242.577209
17.453383	0.1	238.611480
17.455050	0.1	234.586937
17.456717	0.1	230.511488
17.458383	0.1	226.394274
17.460050	0.1	222.242354
17.461717	0.1	218.060957
17.463383	0.1	213.854779
17.465050	0.1	209.628260
17.466717	0.1	205.386225
17.468383	0.1	201.133574
17.470050	0.1	196.874826
17.471717	0.1	192.614882
17.473383	0.1	188.359437
17.475050	0.1	184.114445
17.476717	0.1	179.885356
17.478383	0.1	175.677068
17.480050	0.1	171.494330
17.481717	0.1	167.340380
17.483383	0.1	163.215883
17.485050	0.1	159.121580
17.486717	0.1	155.061190
17.488383	0.1	151.041052
17.490050	0.1	147.067923
17.491717	0.1	143.146641
17.493383	0.1	139.279929
17.495050	0.1	135.470326
17.496717	0.1	131.720980
17.498383	0.1	128.035019
17.500050	0.1	124.414186
17.501717	0.1	120.858117
17.503383	0.1	117.366836
17.505050	0.1	113.942903
17.506717	0.1	110.589606
17.508383	0.1	107.309134
17.510050	0.1	104.102860
17.511717	0.1	100.971442
17.513383	0.1	97.914753
17.515050	0.1	94.932653
17.516717	0.1	92.025679
17.518383	0.1	89.194751
17.520050	0.1	86.440714
17.521717	0.1	83.764307
17.523383	0.1	81.165922
17.525050	0.1	78.644957
17.526717	0.1	76.199472
17.528383	0.1	73.826658
17.530050	0.1	71.523902
17.531717	0.1	69.289552
17.533383	0.1	67.123631
17.535050	0.1	65.028262
17.536717	0.1	63.005756
17.538383	0.1	61.056037
17.540050	0.1	59.176423
17.541717	0.1	57.363091
17.543383	0.1	55.612321
17.545050	0.1	53.921170
17.546717	0.1	52.287285
17.548383	0.1	50.708349
17.550050	0.1	49.182596
17.551717	0.1	47.710207
17.553383	0.1	46.292609
17.555050	0.1	44.930158
17.556717	0.1	43.621240
17.558383	0.1	42.362791
17.560050	0.1	41.151051
17.561717	0.1	39.982139
17.563383	0.1	38.853055
17.565050	0.1	37.762718
17.566717	0.1	36.711288
17.568383	0.1	35.698405
17.570050	0.1	34.722649
17.571717	0.1	33.781901
17.573383	0.1	32.873978
17.575050	0.1	31.997231
17.576717	0.1	31.150822
17.578383	0.1	30.334983
17.580050	0.1	29.550246
17.581717	0.1	28.795451
17.583383	0.1	28.067287
17.585050	0.1	27.362257
17.586717	0.1	26.678750
17.588383	0.1	26.016859
17.590050	0.1	25.376864
17.591717	0.1	24.758508
17.593383	0.1	24.161148
17.595050	0.1	23.584040
17.596717	0.1	23.026373
17.598383	0.1	22.487235
17.600050	0.1	21.966482
17.601717	0.1	21.465095
17.603383	0.1	20.983415
17.605050	0.1	20.519816
17.606717	0.1	20.071291
17.608383	0.1	19.635167
17.610050	0.1	19.210666
17.611717	0.1	18.798099
17.613383	0.1	18.396899
17.615050	0.1	18.005963
17.616717	0.1	17.625559
17.618383	0.1	17.257435
17.620050	0.1	16.903677
17.621717	0.1	16.565938
17.623383	0.1	16.244059
17.625050	0.1	15.935157
17.626717	0.1	15.635164
17.628383	0.1	15.341248
17.630050	0.1	15.053372
17.631717	0.1	14.773882
17.633383	0.1	14.505298
17.635050	0.1	14.247946
17.636717	0.1	13.999287
17.638383	0.1	13.756547
17.640050	0.1	13.519679
17.641717	0.1	13.290667
17.643383	0.1	13.070484
17.645050	0.1	12.858012
17.646717	0.1	12.651798
17.648383	0.1	12.451601
17.650050	0.1	12.257830
17.651717	0.1	12.070560
17.653383	0.1	11.889301
17.655050	0.1	11.713225
17.656717	0.1	11.541797
17.658383	0.1	11.375267
17.660050	0.1	11.214409
17.661717	0.1	11.059758
17.663383	0.1	10.910756
17.665050	0.1	10.765698
17.666717	0.1	10.622903
17.668383	0.1	10.481835
17.670050	0.1	10.343129
17.671717	0.1	10.207975
17.673383	0.1	10.077576
17.675050	0.1	9.952183
17.676717	0.1	9.830869
17.678383	0.1	9.712786
17.680050	0.1	9.597954
17.681717	0.1	9.486480
17.683383	0.1	9.377659
17.685050	0.1	9.270306
17.686717	0.1	9.164452
17.688383	0.1	9.061941
17.690050	0.1	8.964525
17.691717	0.1	8.871588
17.693383	0.1	8.780663
17.695050	0.1	8.690027
17.696717	0.1	8.599758
17.698383	0.1	8.510384
17.700050	0.1	8.422444
17.701717	0.1	8.337321
17.703383	0.1	8.256133
17.705050	0.1	8.177971
17.706717	0.1	8.101095
17.708383	0.1	8.025304
17.710050	0.1	7.951399
17.711717	0.1	7.879627
17.713383	0.1	7.810015
17.715050	0.1	7.742709
17.716717	0.1	7.677460
17.718383	0.1	7.613455
17.720050	0.1	7.549622
17.721717	0.1	7.485929
17.723383	0.1	7.424299
17.725050	0.1	7.366631
17.726717	0.1	7.312652
17.728383	0.1	7.260330
17.730050	0.1	7.207291
17.731717	0.1	7.152124
17.733383	0.1	7.095663
17.735050	0.1	7.040570
17.736717	0.1	6.989199
17.738383	0.1	6.942125
17.740050	0.1	6.898660
17.741717	0.1	6.857743
17.743383	0.1	6.817966
17.745050	0.1	6.777402
17.746717	0.1	6.734743
17.748383	0.1	6.691110
17.750050	0.1	6.648959
17.751717	0.1	6.608935
17.753383	0.1	6.569652
17.755050	0.1	6.530448
17.756717	0.1	6.492049
17.758383	0.1	6.454466
17.760050	0.1	6.416845
17.761717	0.1	6.379206
17.763383	0.1	6.342740
17.765050	0.1	6.308584
17.766717	0.1	6.276821
17.768383	0.1	6.246823
17.770050	0.1	6.217761
17.771717	0.1	6.188201
17.773383	0.1	6.156540
17.775050	0.1	6.122529
17.776717	0.1	6.087329
17.778383	0.1	6.051841
17.780050	0.1	6.016158
17.781717	0.1	5.980507
17.783383	0.1	5.945200
17.785050	0.1	5.910136
17.786717	0.1	5.875342
17.788383	0.1	5.841074
17.790050	0.1	5.807243
17.791717	0.1	5.773329
17.793383	0.1	5.738549
17.795050	0.1	5.702553
17.796717	0.1	5.666539
17.798383	0.1	5.632425
17.800050	0.1	5.600615
17.801717	0.1	5.569803
17.803383	0.1	5.538790
17.805050	0.1	5.507576
17.806717	0.1	5.476819
17.808383	0.1	5.446663
17.810050	0.1	5.416307
17.811717	0.1	5.385093
17.813383	0.1	5.353857
17.815050	0.1	5.324073
17.816717	0.1	5.295840
17.818383	0.1	5.267859
17.820050	0.1	5.238820
17.821717	0.1	5.207900
17.823383	0.1	5.175075
17.825050	0.1	5.141781
17.826717	0.1	5.109692
17.828383	0.1	5.078828
17.830050	0.1	5.048784
17.831717	0.1	5.020173
17.833383	0.1	4.993072
17.835050	0.1	4.966096
17.836717	0.1	4.937933
17.838383	0.1	4.908387
17.840050	0.1	4.878165
17.841717	0.1	4.848624
17.843383	0.1	4.821331
17.845050	0.1	4.796423
17.846717	0.1	4.772129
17.848383	0.1	4.747403
17.850050	0.1	4.723049
17.851717	0.1	4.699859
17.853383	0.1	4.677908
17.855050	0.1	4.657251
17.856717	0.1	4.638447
17.858383	0.1	4.622508
17.860050	0.1	4.609688
17.861717	0.1	4.598624
17.863383	0.1	4.587290
17.865050	0.1	4.574256
17.866717	0.1	4.559490
17.868383	0.1	4.544095
17.870050	0.1	4.528938
17.871717	0.1	4.514493
17.873383	0.1	4.501529
17.875050	0.1	4.490782
17.876717	0.1	4.482479
17.878383	0.1	4.476607
17.880050	0.1	4.472774
17.881717	0.1	4.469822
17.883383	0.1	4.466735
17.885050	0.1	4.463163
17.886717	0.1	4.458413
17.888383	0.1	4.451703
17.890050	0.1	4.443675
17.891717	0.1	4.436043
17.893383	0.1	4.429752
17.895050	0.1	4.424853
17.896717	0.1	4.421878
17.898383	0.1	4.421812
17.900050	0.1	4.424904
17.901717	0.1	4.430669
17.903383	0.1	4.438544
17.905050	0.1	4.447894
17.906717	0.1	4.457887
17.908383	0.1	4.467857
17.910050	0.1	4.477655
17.911717	0.1	4.487503
17.913383	0.1	4.497464
17.915050	0.1	4.507676
17.916717	0.1	4.519266
17.918383	0.1	4.533809
17.920050	0.1	4.551373
17.921717	0.1	4.569874
17.923383	0.1	4.586731
17.925050	0.1	4.600869
17.926717	0.1	4.612841
17.928383	0.1	4.623765
17.930050	0.1	4.634825
17.931717	0.1	4.647528
17.933383	0.1	4.663472
17.935050	0.1	4.683034
17.936717	0.1	4.705274
17.938383	0.1	4.729554
17.940050	0.1	4.755585
17.941717	0.1	4.782481
17.943383	0.1	4.809573
17.945050	0.1	4.837322
17.946717	0.1	4.866389
17.948383	0.1	4.896307
17.950050	0.1	4.925793
17.951717	0.1	4.954063
17.953383	0.1	4.981384
17.955050	0.1	5.008560
17.956717	0.1	5.036299
17.958383	0.1	5.064937
17.960050	0.1	5.094996
17.961717	0.1	5.127392
17.963383	0.1	5.162666
17.965050	0.1	5.200589
17.966717	0.1	5.240482
17.968383	0.1	5.281586
17.970050	0.1	5.323328
17.971717	0.1	5.365396
17.973383	0.1	5.407818
17.975050	0.1	5.451059
17.976717	0.1	5.495744
17.978383	0.1	5.541509
17.980050	0.1	5.586683
17.981717	0.1	5.629864
17.983383	0.1	5.671256
17.985050	0.1	5.712067
17.986717	0.1	5.753622
17.988383	0.1	5.796775
17.990050	0.1	5.841316
17.991717	0.1	5.886061
17.993383	0.1	5.929554
17.995050	0.1	5.971007
17.996717	0.1	6.010756
17.998383	0.1	6.049275
18.000050	0.1	6.086421
18.001717	0.1	6.122212
18.003383	0.1	6.156918
18.005050	0.1	6.189812
18.006717	0.1	6.219335
18.008383	0.1	6.244946
18.010050	0.1	6.267824
18.011717	0.1	6.289668
18.013383	0.1	6.311191
18.015050	0.1	6.331694
18.016717	0.1	6.350139
18.018383	0.1	6.366023
18.020050	0.1	6.379229
18.021717	0.1	6.389576
18.023383	0.1	6.396407
18.025050	0.1	6.398549
18.026717	0.1	6.395136
18.028383	0.1	6.386875
18.030050	0.1	6.375499
18.031717	0.1	6.361562
18.033383	0.1	6.344351
18.035050	0.1	6.323117
18.036717	0.1	6.296900
18.038383	0.1	6.264988
18.040050	0.1	6.228327
18.041717	0.1	6.188890
18.043383	0.1	6.148024
18.045050	0.1	6.106263
18.046717	0.1	6.063799
18.048383	0.1	6.020437
18.050050	0.1	5.975720
18.051717	0.1	5.929526
18.053383	0.1	5.882001
18.055050	0.1	5.833087
18.056717	0.1	5.782167
18.058383	0.1	5.728183
18.060050	0.1	5.670609
18.061717	0.1	5.610031
18.063383	0.1	5.547898
18.065050	0.1	5.485504
18.066717	0.1	5.422989
18.068383	0.1	5.360092
18.070050	0.1	5.297749
18.071717	0.1	5.237600
18.073383	0.1	5.180216
18.075050	0.1	5.124868
18.076717	0.1	5.070255
18.078383	0.1	5.014911
18.080050	0.1	4.957835
18.081717	0.1	4.899665
18.083383	0.1	4.842118
18.085050	0.1	4.785676
18.086717	0.1	4.729358
18.088383	0.1	4.672674
18.090050	0.1	4.616464
18.091717	0.1	4.562098
18.093383	0.1	4.510288
18.095050	0.1	4.460379
18.096717	0.1	4.411559
18.098383	0.1	4.364662
18.100050	0.1	4.321123
18.101717	0.1	4.280754
18.103383	0.1	4.241881
18.105050	0.1	4.203198
18.106717	0.1	4.164455
18.108383	0.1	4.126243
18.110050	0.1	4.089545
18.111717	0.1	4.054653
18.113383	0.1	4.020487
18.115050	0.1	3.985590
18.116717	0.1	3.949953
18.118383	0.1	3.914894
18.120050	0.1	3.881240
18.121717	0.1	3.849017
18.123383	0.1	3.817836
18.125050	0.1	3.786776
18.126717	0.1	3.755027
18.128383	0.1	3.723232
18.130050	0.1	3.693332
18.131717	0.1	3.666854
18.133383	0.1	3.643520
18.135050	0.1	3.621732
18.136717	0.1	3.600246
18.138383	0.1	3.578742
18.140050	0.1	3.557014
18.141717	0.1	3.535268
18.143383	0.1	3.514406
18.145050	0.1	3.494802
18.146717	0.1	3.475444
18.148383	0.1	3.455514
18.150050	0.1	3.435877
18.151717	0.1	3.417921
18.153383	0.1	3.402256
18.155050	0.1	3.388436
18.156717	0.1	3.374564
18.158383	0.1	3.358535
18.160050	0.1	3.340077
18.161717	0.1	3.320272
18.163383	0.1	3.300300
18.165050	0.1	3.281250
18.166717	0.1	3.263592
18.168383	0.1	3.246190
18.170050	0.1	3.227266
18.171717	0.1	3.206409
18.173383	0.1	3.184960
18.175050	0.1	3.164867
18.176717	0.1	3.147582
18.178383	0.1	3.133733
18.180050	0.1	3.123521
18.181717	0.1	3.116773
18.183383	0.1	3.112755
18.185050	0.1	3.110073
18.186717	0.1	3.106832
18.188383	0.1	3.101518
18.190050	0.1	3.093751
18.191717	0.1	3.084051
18.193383	0.1	3.073164
18.195050	0.1	3.061634
18.196717	0.1	3.049700
18.198383	0.1	3.037564
18.200050	0.1	3.025760
18.201717	0.1	3.014910
18.203383	0.1	3.005257
18.205050	0.1	2.996274
18.206717	0.1	2.986998
18.208383	0.1	2.977299
18.210050	0.1	2.968144
18.211717	0.1	2.960279
18.213383	0.1	2.953680
18.215050	0.1	2.947971
18.216717	0.1	2.942802
18.218383	0.1	2.938057
18.220050	0.1	2.933466
18.221717	0.1	2.928092
18.223383	0.1	2.921196
18.225050	0.1	2.913298
18.226717	0.1	2.905312
18.228383	0.1	2.897503
18.230050	0.1	2.890094
18.231717	0.1	2.883775
18.233383	0.1	2.879300
18.235050	0.1	2.876534
18.236717	0.1	2.873992
18.238383	0.1	2.870392
18.240050	0.1	2.865973
18.241717	0.1	2.861610
18.243383	0.1	2.857568
18.245050	0.1	2.852944
18.246717	0.1	2.846196
18.248383	0.1	2.836799
18.250050	0.1	2.826233
18.251717	0.1	2.817013
18.253383	0.1	2.810480
18.255050	0.1	2.805730
18.256717	0.1	2.800841
18.258383	0.1	2.795001
18.260050	0.1	2.788822
18.261717	0.1	2.782736
18.263383	0.1	2.776426
18.265050	0.1	2.770028
18.266717	0.1	2.764058
18.268383	0.1	2.757986
18.270050	0.1	2.750540
18.271717	0.1	2.741567
18.273383	0.1	2.732575
18.275050	0.1	2.725511
18.276717	0.1	2.720822
18.278383	0.1	2.717106
18.280050	0.1	2.713050
18.281717	0.1	2.708496
18.283383	0.1	2.703741
18.285050	0.1	2.699015
18.286717	0.1	2.694251
18.288383	0.1	2.689580
18.290050	0.1	2.685902
18.291717	0.1	2.683760
18.293383	0.1	2.682218
18.295050	0.1	2.679555
18.296717	0.1	2.674549
18.298383	0.1	2.667713
18.300050	0.1	2.660989
18.301717	0.1	2.655634
18.303383	0.1	2.651461
18.305050	0.1	2.647750
18.306717	0.1	2.643978
18.308383	0.1	2.640132
18.310050	0.1	2.636500
18.311717	0.1	2.633259
18.313383	0.1	2.630530
18.315050	0.1	2.628355
18.316717	0.1	2.626339
18.318383	0.1	2.623717
18.320050	0.1	2.620132
18.321717	0.1	2.616523
18.323383	0.1	2.614856
18.325050	0.1	2.616048
18.326717	0.1	2.618297
18.328383	0.1	2.618488
18.330050	0.1	2.615312
18.331717	0.1	2.609938
18.333383	0.1	2.604248
18.335050	0.1	2.599536
18.336717	0.1	2.596439
18.338383	0.1	2.595233
18.340050	0.1	2.595284
18.341717	0.1	2.594921
18.343383	0.1	2.593058
18.345050	0.1	2.590348
18.346717	0.1	2.587927
18.348383	0.1	2.586227
18.350050	0.1	2.585398
18.351717	0.1	2.585510
18.353383	0.1	2.586045
18.355050	0.1	2.586106
18.356717	0.1	2.585365
18.358383	0.1	2.584443
18.360050	0.1	2.584043
18.361717	0.1	2.584150
18.363383	0.1	2.584364
18.365050	0.1	2.584150
18.366717	0.1	2.582697
18.368383	0.1	2.579512
18.370050	0.1	2.575009
18.371717	0.1	2.570609
18.373383	0.1	2.568136
18.375050	0.1	2.568350
18.376717	0.1	2.570110
18.378383	0.1	2.571577
18.380050	0.1	2.571987
18.381717	0.1	2.572211
18.383383	0.1	2.573458
18.385050	0.1	2.575936
18.386717	0.1	2.578674
18.388383	0.1	2.580089
18.390050	0.1	2.579126
18.391717	0.1	2.576122
18.393383	0.1	2.572518
18.395050	0.1	2.569603
18.396717	0.1	2.566823
18.398383	0.1	2.562250
18.400050	0.1	2.555437
18.401717	0.1	2.548322
18.403383	0.1	2.543256
18.405050	0.1	2.540941
18.406717	0.1	2.540308
18.408383	0.1	2.540215
18.410050	0.1	2.540722
18.411717	0.1	2.542110
18.413383	0.1	2.543731
18.415050	0.1	2.544546
18.416717	0.1	2.543754
18.418383	0.1	2.541007
18.420050	0.1	2.537067
18.421717	0.1	2.533090
18.423383	0.1	2.529058
18.425050	0.1	2.524573
18.426717	0.1	2.520359
18.428383	0.1	2.517281
18.430050	0.1	2.514273
18.431717	0.1	2.508815
18.433383	0.1	2.499712
18.435050	0.1	2.488536
18.436717	0.1	2.478492
18.438383	0.1	2.472000
18.440050	0.1	2.469141
18.441717	0.1	2.468657
18.443383	0.1	2.468894
18.445050	0.1	2.467525
18.446717	0.1	2.462729
18.448383	0.1	2.454659
18.450050	0.1	2.444908
18.451717	0.1	2.435292
18.453383	0.1	2.427148
18.455050	0.1	2.420652
18.456717	0.1	2.415455
18.458383	0.1	2.411976
18.460050	0.1	2.410561
18.461717	0.1	2.410258
18.463383	0.1	2.409988
18.465050	0.1	2.410058
18.466717	0.1	2.411087
18.468383	0.1	2.412102
18.470050	0.1	2.411441
18.471717	0.1	2.409136
18.473383	0.1	2.406701
18.475050	0.1	2.405006
18.476717	0.1	2.403688
18.478383	0.1	2.402137
18.480050	0.1	2.399986
18.481717	0.1	2.396968
18.483383	0.1	2.392917
18.485050	0.1	2.388023
18.486717	0.1	2.383115
18.488383	0.1	2.379180
18.490050	0.1	2.376423
18.491717	0.1	2.374337
18.493383	0.1	2.372507
18.495050	0.1	2.370998
18.496717	0.1	2.369783
18.498383	0.1	2.367813
18.500050	0.1	2.363408
18.501717	0.1	2.356214
18.503383	0.1	2.348204
18.505050	0.1	2.341978
18.506717	0.1	2.338854
18.508383	0.1	2.338816
18.510050	0.1	2.341112
18.511717	0.1	2.344190
18.513383	0.1	2.345894
18.515050	0.1	2.344474
18.516717	0.1	2.339710
18.518383	0.1	2.332837
18.520050	0.1	2.325508
18.521717	0.1	2.319096
18.523383	0.1	2.314169
18.525050	0.1	2.310183
18.526717	0.1	2.306351
18.528383	0.1	2.302532
18.530050	0.1	2.298863
18.531717	0.1	2.295375
18.533383	0.1	2.292022
18.535050	0.1	2.288604
18.536717	0.1	2.284702
18.538383	0.1	2.279948
18.540050	0.1	2.274336
18.541717	0.1	2.268068
18.543383	0.1	2.262243
18.545050	0.1	2.259091
18.546717	0.1	2.259836
18.548383	0.1	2.263640
18.550050	0.1	2.268595
18.551717	0.1	2.272730
18.553383	0.1	2.275230
18.555050	0.1	2.276800
18.556717	0.1	2.277950
18.558383	0.1	2.277717
18.560050	0.1	2.275053
18.561717	0.1	2.270755
18.563383	0.1	2.267025
18.565050	0.1	2.265424
18.566717	0.1	2.265298
18.568383	0.1	2.264427
18.570050	0.1	2.261554
18.571717	0.1	2.257791
18.573383	0.1	2.255635
18.575050	0.1	2.256772
18.576717	0.1	2.260241
18.578383	0.1	2.263635
18.580050	0.1	2.266183
18.581717	0.1	2.268814
18.583383	0.1	2.271896
18.585050	0.1	2.274853
18.586717	0.1	2.277037
18.588383	0.1	2.277792
18.590050	0.1	2.276353
18.591717	0.1	2.272516
18.593383	0.1	2.267412
18.595050	0.1	2.263114
18.596717	0.1	2.261377
18.598383	0.1	2.262536
18.600050	0.1	2.265931
18.601717	0.1	2.270900
18.603383	0.1	2.276828
18.605050	0.1	2.282918
18.606717	0.1	2.288180
18.608383	0.1	2.291477
18.610050	0.1	2.292618
18.611717	0.1	2.292953
18.613383	0.1	2.293712
18.615050	0.1	2.294648
18.616717	0.1	2.294919
18.618383	0.1	2.294462
18.620050	0.1	2.294383
18.621717	0.1	2.296269
18.623383	0.1	2.301210
18.625050	0.1	2.308828
18.626717	0.1	2.317438
18.628383	0.1	2.325661
18.630050	0.1	2.333247
18.631717	0.1	2.340013
18.633383	0.1	2.345419
18.635050	0.1	2.349336
18.636717	0.1	2.352512
18.638383	0.1	2.356283
18.640050	0.1	2.362235
18.641717	0.1	2.371427
18.643383	0.1	2.383362
18.645050	0.1	2.396097
18.646717	0.1	2.407893
18.648383	0.1	2.418752
18.650050	0.1	2.429979
18.651717	0.1	2.442379
18.653383	0.1	2.455963
18.655050	0.1	2.471190
18.656717	0.1	2.489770
18.658383	0.1	2.512992
18.660050	0.1	2.539931
18.661717	0.1	2.569025
18.663383	0.1	2.599945
18.665050	0.1	2.632421
18.666717	0.1	2.665231
18.668383	0.1	2.697911
18.670050	0.1	2.731816
18.671717	0.1	2.769069
18.673383	0.1	2.811463
18.675050	0.1	2.859454
18.676717	0.1	2.911240
18.678383	0.1	2.964088
18.680050	0.1	3.016875
18.681717	0.1	3.070701
18.683383	0.1	3.126888
18.685050	0.1	3.185412
18.686717	0.1	3.246414
18.688383	0.1	3.311685
18.690050	0.1	3.383080
18.691717	0.1	3.460711
18.693383	0.1	3.543431
18.695050	0.1	3.630593
18.696717	0.1	3.722818
18.698383	0.1	3.821207
18.700050	0.1	3.926884
18.701717	0.1	4.040422
18.703383	0.1	4.161056
18.705050	0.1	4.287860
18.706717	0.1	4.421039
18.708383	0.1	4.561357
18.710050	0.1	4.709121
18.711717	0.1	4.863921
18.713383	0.1	5.025482
18.715050	0.1	5.194591
18.716717	0.1	5.372930
18.718383	0.1	5.562338
18.720050	0.1	5.763830
18.721717	0.1	5.976683
18.723383	0.1	6.199088
18.725050	0.1	6.429879
18.726717	0.1	6.669387
18.728383	0.1	6.919173
18.730050	0.1	7.180679
18.731717	0.1	7.453929
18.733383	0.1	7.738299
18.735050	0.1	8.034245
18.736717	0.1	8.343696
18.738383	0.1	8.668536
18.740050	0.1	9.008884
18.741717	0.1	9.363629
18.743383	0.1	9.732670
18.745050	0.1	10.116762
18.746717	0.1	10.515354
18.748383	0.1	10.926668
18.750050	0.1	11.350024
18.751717	0.1	11.786823
18.753383	0.1	12.239544
18.755050	0.1	12.710621
18.756717	0.1	13.201232
18.758383	0.1	13.710544
18.760050	0.1	14.237226
18.761717	0.1	14.781444
18.763383	0.1	15.344480
18.765050	0.1	15.927083
18.766717	0.1	16.529132
18.768383	0.1	17.150785
18.770050	0.1	17.792736
18.771717	0.1	18.454925
18.773383	0.1	19.136476
18.775050	0.1	19.836850
18.776717	0.1	20.556361
18.778383	0.1	21.296376
18.780050	0.1	22.059237
18.781717	0.1	22.847638
18.783383	0.1	23.663859
18.785050	0.1	24.509062
18.786717	0.1	25.383187
18.788383	0.1	26.285085
18.790050	0.1	27.213227
18.791717	0.1	28.167632
18.793383	0.1	29.150802
18.795050	0.1	30.166162
18.796717	0.1	31.216270
18.798383	0.1	32.302518
18.800050	0.1	33.425721
18.801717	0.1	34.586201
18.803383	0.1	35.784119
18.805050	0.1	37.020631
18.806717	0.1	38.298564
18.808383	0.1	39.621624
18.810050	0.1	40.992526
18.811717	0.1	42.411531
18.813383	0.1	43.877210
18.815050	0.1	45.388402
18.816717	0.1	46.945075
18.818383	0.1	48.548188
18.820050	0.1	50.199041
18.821717	0.1	51.898765
18.823383	0.1	53.648525
18.825050	0.1	55.448846
18.826717	0.1	57.298243
18.828383	0.1	59.193885
18.830050	0.1	61.133341
18.831717	0.1	63.114627
18.833383	0.1	65.134582
18.835050	0.1	67.187608
18.836717	0.1	69.267117
18.838383	0.1	71.368236
18.840050	0.1	73.487489
18.841717	0.1	75.620255
18.843383	0.1	77.760234
18.845050	0.1	79.900180
18.846717	0.1	82.031833
18.848383	0.1	84.146704
18.850050	0.1	86.237225
18.851717	0.1	88.296151
18.853383	0.1	90.315538
18.855050	0.1	92.286691
18.856717	0.1	94.200452
18.858383	0.1	96.047078
18.860050	0.1	97.816167
18.861717	0.1	99.497549
18.863383	0.1	101.082684
18.865050	0.1	102.565270
18.866717	0.1	103.940237
18.868383	0.1	105.202324
18.870050	0.1	106.345681
18.871717	0.1	107.364133
18.873383	0.1	108.251982
18.875050	0.1	109.004383
18.876717	0.1	109.617193
18.878383	0.1	110.087195
18.880050	0.1	110.412096
18.881717	0.1	110.590351
18.883383	0.1	110.621555
18.885050	0.1	110.506346
18.886717	0.1	110.245957
18.888383	0.1	109.842732
18.890050	0.1	109.300166
18.891717	0.1	108.621665
18.893383	0.1	107.810283
18.895050	0.1	106.870048
18.896717	0.1	105.805970
18.898383	0.1	104.623335
18.900050	0.1	103.328126
18.901717	0.1	101.927235
18.903383	0.1	100.427158
18.905050	0.1	98.832920
18.906717	0.1	97.149485
18.908383	0.1	95.384489
18.910050	0.1	93.547446
18.911717	0.1	91.645732
18.913383	0.1	89.684357
18.915050	0.1	87.670055
18.916717	0.1	85.612363
18.918383	0.1	83.520766
18.920050	0.1	81.402850
18.921717	0.1	79.264613
18.923383	0.1	77.111297
18.925050	0.1	74.947923
18.926717	0.1	72.779250
18.928383	0.1	70.610419
18.930050	0.1	68.447939
18.931717	0.1	66.298852
18.933383	0.1	64.169164
18.935050	0.1	62.063783
18.936717	0.1	59.987158
18.938383	0.1	57.942821
18.940050	0.1	55.932519
18.941717	0.1	53.957063
18.943383	0.1	52.018305
18.945050	0.1	50.119362
18.946717	0.1	48.263380
18.948383	0.1	46.453076
18.950050	0.1	44.690878
18.951717	0.1	42.978157
18.953383	0.1	41.314778
18.955050	0.1	39.700484
18.956717	0.1	38.136337
18.958383	0.1	36.624111
18.960050	0.1	35.164501
18.961717	0.1	33.756900
18.963383	0.1	32.401113
18.965050	0.1	31.097648
18.966717	0.1	29.845941
18.968383	0.1	28.644153
18.970050	0.1	27.490309
18.971717	0.1	26.382664
18.973383	0.1	25.320491
18.975050	0.1	24.304651
18.976717	0.1	23.335624
18.978383	0.1	22.411491
18.980050	0.1	21.528681
18.981717	0.1	20.684050
18.983383	0.1	19.876603
18.985050	0.1	19.106977
18.986717	0.1	18.374752
18.988383	0.1	17.677816
18.990050	0.1	17.014532
18.991717	0.1	16.384218
18.993383	0.1	15.785601
18.995050	0.1	15.216302
18.996717	0.1	14.673905
18.998383	0.1	14.157025
19.000050	0.1	13.664989
19.001717	0.1	13.196920
19.003383	0.1	12.751790
19.005050	0.1	12.328806
19.006717	0.1	11.926941
19.008383	0.1	11.544917
19.010050	0.1	11.181734
19.011717	0.1	10.836422
19.013383	0.1	10.507596
19.015050	0.1	10.193782
19.016717	0.1	9.894026
19.018383	0.1	9.608218
19.020050	0.1	9.336770
19.021717	0.1	9.079990
19.023383	0.1	8.837362
19.025050	0.1	8.607167
19.026717	0.1	8.387254
19.028383	0.1	8.176486
19.030050	0.1	7.974841
19.031717	0.1	7.782187
19.033383	0.1	7.597334
19.035050	0.1	7.418194
19.036717	0.1	7.243287
19.038383	0.1	7.072892
19.040050	0.1	6.908448
19.041717	0.1	6.751735
19.043383	0.1	6.604111
19.045050	0.1	6.465474
19.046717	0.1	6.334470
19.048383	0.1	6.209966
19.050050	0.1	6.091362
19.051717	0.1	5.977973
19.053383	0.1	5.868925
19.055050	0.1	5.763290
19.056717	0.1	5.660406
19.058383	0.1	5.560038
19.060050	0.1	5.462426
19.061717	0.1	5.368544
19.063383	0.1	5.279579
19.065050	0.1	5.195816
19.066717	0.1	5.116393
19.068383	0.1	5.040038
19.070050	0.1	4.966063
19.071717	0.1	4.894654
19.073383	0.1	4.826444
19.075050	0.1	4.761866
19.076717	0.1	4.700692
19.078383	0.1	4.641940
19.080050	0.1	4.584384
19.081717	0.1	4.527918
19.083383	0.1	4.473645
19.085050	0.1	4.421589
19.086717	0.1	4.370254
19.088383	0.1	4.318943
19.090050	0.1	4.268317
19.091717	0.1	4.218761
19.093383	0.1	4.169880
19.095050	0.1	4.121629
19.096717	0.1	4.075132
19.098383	0.1	4.032548
19.100050	0.1	3.995616
19.101717	0.1	3.963970
19.103383	0.1	3.935262
19.105050	0.1	3.907015
19.106717	0.1	3.877850
19.108383	0.1	3.847037
19.110050	0.1	3.814022
19.111717	0.1	3.778678
19.113383	0.1	3.741705
19.115050	0.1	3.704834
19.116717	0.1	3.669993
19.118383	0.1	3.638035
19.120050	0.1	3.608321
19.121717	0.1	3.579045
19.123383	0.1	3.548404
19.125050	0.1	3.516134
19.126717	0.1	3.483747
19.128383	0.1	3.452804
19.130050	0.1	3.423677
19.131717	0.1	3.395979
19.133383	0.1	3.368850
19.135050	0.1	3.341152
19.136717	0.1	3.312822
19.138383	0.1	3.285622
19.140050	0.1	3.261468
19.141717	0.1	3.240067
19.143383	0.1	3.219270
19.145050	0.1	3.197296
19.146717	0.1	3.173575
19.148383	0.1	3.148336
19.150050	0.1	3.122729
19.151717	0.1	3.098720
19.153383	0.1	3.077346
19.155050	0.1	3.057718
19.156717	0.1	3.038337
19.158383	0.1	3.018728
19.160050	0.1	2.999660
19.161717	0.1	2.981643
19.163383	0.1	2.963902
19.165050	0.1	2.945941
19.166717	0.1	2.928302
19.168383	0.1	2.911128
19.170050	0.1	2.893731
19.171717	0.1	2.875682
19.173383	0.1	2.857526
19.175050	0.1	2.840403
19.176717	0.1	2.825041
19.178383	0.1	2.811151
19.180050	0.1	2.798000
19.181717	0.1	2.785223
19.183383	0.1	2.772855
19.185050	0.1	2.761153
19.186717	0.1	2.750265
19.188383	0.1	2.739881
19.190050	0.1	2.729460
19.191717	0.1	2.719071
19.193383	0.1	2.709269
19.195050	0.1	2.700263
19.196717	0.1	2.692044
19.198383	0.1	2.684435
19.200050	0.1	2.676221
19.201717	0.1	2.665636
19.203383	0.1	2.652542
19.205050	0.1	2.638842
19.206717	0.1	2.625985
19.208383	0.1	2.613277
19.210050	0.1	2.599433
19.211717	0.1	2.584555
19.213383	0.1	2.570208
19.215050	0.1	2.557919
19.216717	0.1	2.547945
19.218383	0.1	2.539428
19.220050	0.1	2.531139
19.221717	0.1	2.522231
19.223383	0.1	2.512843
19.225050	0.1	2.503959
19.226717	0.1	2.496340
19.228383	0.1	2.489388
19.230050	0.1	2.481374
19.231717	0.1	2.471092
19.233383	0.1	2.458561
19.235050	0.1	2.444661
19.236717	0.1	2.430812
19.238383	0.1	2.418184
19.240050	0.1	2.406524
19.241717	0.1	2.394062
19.243383	0.1	2.379431
19.245050	0.1	2.363324
19.246717	0.1	2.347399
19.248383	0.1	2.332767
19.250050	0.1	2.320395
19.251717	0.1	2.310881
19.253383	0.1	2.302900
19.255050	0.1	2.293736
19.256717	0.1	2.281768
19.258383	0.1	2.267347
19.260050	0.1	2.251961
19.261717	0.1	2.237116
19.263383	0.1	2.222927
19.265050	0.1	2.208198
19.266717	0.1	2.192352
19.268383	0.1	2.176096
19.270050	0.1	2.160361
19.271717	0.1	2.145758
19.273383	0.1	2.132659
19.275050	0.1	2.120864
19.276717	0.1	2.109455
19.278383	0.1	2.097045
19.280050	0.1	2.082344
19.281717	0.1	2.065692
19.283383	0.1	2.049678
19.285050	0.1	2.037599
19.286717	0.1	2.030935
19.288383	0.1	2.027764
19.290050	0.1	2.023871
19.291717	0.1	2.015815
19.293383	0.1	2.003359
19.295050	0.1	1.989487
19.296717	0.1	1.977636
19.298383	0.1	1.969244
19.300050	0.1	1.964094
19.301717	0.1	1.961468
19.303383	0.1	1.960243
19.305050	0.1	1.959065
19.306717	0.1	1.956793
19.308383	0.1	1.952499
19.310050	0.1	1.945831
19.311717	0.1	1.937822
19.313383	0.1	1.930580
19.315050	0.1	1.925351
19.316717	0.1	1.921118
19.318383	0.1	1.916285
19.320050	0.1	1.910799
19.321717	0.1	1.905668
19.323383	0.1	1.901565
19.325050	0.1	1.897938
19.326717	0.1	1.893467
19.328383	0.1	1.888066
19.330050	0.1	1.883525
19.331717	0.1	1.881765
19.333383	0.1	1.883009
19.335050	0.1	1.885947
19.336717	0.1	1.889109
19.338383	0.1	1.891241
19.340050	0.1	1.891255
19.341717	0.1	1.889020
19.343383	0.1	1.885849
19.345050	0.1	1.883437
19.346717	0.1	1.882799
19.348383	0.1	1.884354
19.350050	0.1	1.888257
19.351717	0.1	1.893737
19.353383	0.1	1.898785
19.355050	0.1	1.901579
19.356717	0.1	1.901793
19.358383	0.1	1.900042
19.360050	0.1	1.897127
19.361717	0.1	1.894115
19.363383	0.1	1.892266
19.365050	0.1	1.892303
19.366717	0.1	1.893672
19.368383	0.1	1.894566
19.370050	0.1	1.893141
19.371717	0.1	1.888862
19.373383	0.1	1.882464
19.375050	0.1	1.875088
19.376717	0.1	1.867861
19.378383	0.1	1.861900
19.380050	0.1	1.857965
19.381717	0.1	1.855511
19.383383	0.1	1.853001
19.385050	0.1	1.849760
19.386717	0.1	1.846207
19.388383	0.1	1.842394
19.390050	0.1	1.838016
19.391717	0.1	1.833378
19.393383	0.1	1.829402
19.395050	0.1	1.826673
19.396717	0.1	1.823991
19.398383	0.1	1.818724
19.400050	0.1	1.809727
19.401717	0.1	1.798631
19.403383	0.1	1.787837
19.405050	0.1	1.779301
19.406717	0.1	1.774714
19.408383	0.1	1.774491
19.410050	0.1	1.776791
19.411717	0.1	1.778472
19.413383	0.1	1.777331
19.415050	0.1	1.773466
19.416717	0.1	1.768465
19.418383	0.1	1.763934
19.420050	0.1	1.760744
19.421717	0.1	1.758891
19.423383	0.1	1.758151
19.425050	0.1	1.758425
19.426717	0.1	1.758938
19.428383	0.1	1.757769
19.430050	0.1	1.753229
19.431717	0.1	1.746020
19.433383	0.1	1.739408
19.435050	0.1	1.736376
19.436717	0.1	1.737108
19.438383	0.1	1.739338
19.440050	0.1	1.740879
19.441717	0.1	1.741545
19.443383	0.1	1.742640
19.445050	0.1	1.745261
19.446717	0.1	1.749592
19.448383	0.1	1.754565
19.450050	0.1	1.758458
19.451717	0.1	1.760609
19.453383	0.1	1.761862
19.455050	0.1	1.763646
19.456717	0.1	1.767245
19.458383	0.1	1.773140
19.460050	0.1	1.781150
19.461717	0.1	1.790794
19.463383	0.1	1.801355
19.465050	0.1	1.812219
19.466717	0.1	1.822836
19.468383	0.1	1.832792
19.470050	0.1	1.842123
19.471717	0.1	1.850952
19.473383	0.1	1.859106
19.475050	0.1	1.866380
19.476717	0.1	1.872880
19.478383	0.1	1.879628
19.480050	0.1	1.888326
19.481717	0.1	1.900014
19.483383	0.1	1.914357
19.485050	0.1	1.930259
19.486717	0.1	1.947042
19.488383	0.1	1.964755
19.490050	0.1	1.983764
19.491717	0.1	2.004686
19.493383	0.1	2.027834
19.495050	0.1	2.052090
19.496717	0.1	2.075536
19.498383	0.1	2.096947
19.500050	0.1	2.116328
19.501717	0.1	2.134363
19.503383	0.1	2.151583
19.505050	0.1	2.168529
19.506717	0.1	2.186145
19.508383	0.1	2.204818
19.510050	0.1	2.223817
19.511717	0.1	2.242122
19.513383	0.1	2.258988
19.515050	0.1	2.274229
19.516717	0.1	2.288618
19.518383	0.1	2.303268
19.520050	0.1	2.318705
19.521717	0.1	2.334560
19.523383	0.1	2.349494
19.525050	0.1	2.362020
19.526717	0.1	2.371371
19.528383	0.1	2.377485
19.530050	0.1	2.381140
19.531717	0.1	2.383413
19.533383	0.1	2.384498
19.535050	0.1	2.383874
19.536717	0.1	2.381480
19.538383	0.1	2.378244
19.540050	0.1	2.374905
19.541717	0.1	2.370575
19.543383	0.1	2.363534
19.545050	0.1	2.352889
19.546717	0.1	2.338751
19.548383	0.1	2.321284
19.550050	0.1	2.299929
19.551717	0.1	2.274299
19.553383	0.1	2.245712
19.555050	0.1	2.216883
19.556717	0.1	2.189623
19.558383	0.1	2.163686
19.560050	0.1	2.138177
19.561717	0.1	2.112859
19.563383	0.1	2.087620
19.565050	0.1	2.062228
19.566717	0.1	2.037035
19.568383	0.1	2.012597
19.570050	0.1	1.988625
19.571717	0.1	1.964211
19.573383	0.1	1.938874
19.575050	0.1	1.912923
19.576717	0.1	1.886683
19.578383	0.1	1.859972
19.580050	0.1	1.832442
19.581717	0.1	1.803692
19.583383	0.1	1.774118
19.585050	0.1	1.745946
19.586717	0.1	1.721713
19.588383	0.1	1.701834
19.590050	0.1	1.684679
19.591717	0.1	1.668269
19.593383	0.1	1.651603
19.595050	0.1	1.635035
19.596717	0.1	1.619309
19.598383	0.1	1.604590
19.600050	0.1	1.590946
19.601717	0.1	1.578946
19.603383	0.1	1.569241
19.605050	0.1	1.561916
19.606717	0.1	1.555909
19.608383	0.1	1.549274
19.610050	0.1	1.541493
19.611717	0.1	1.534726
19.613383	0.1	1.531458
19.615050	0.1	1.531737
19.616717	0.1	1.533204
19.618383	0.1	1.533292
19.620050	0.1	1.531499
19.621717	0.1	1.529302
19.623383	0.1	1.528310
19.625050	0.1	1.528971
19.626717	0.1	1.530442
19.628383	0.1	1.531639
19.630050	0.1	1.532147
19.631717	0.1	1.532277
19.633383	0.1	1.532957
19.635050	0.1	1.535378
19.636717	0.1	1.539970
19.638383	0.1	1.545930
19.640050	0.1	1.552179
19.641717	0.1	1.558266
19.643383	0.1	1.563928
19.645050	0.1	1.568608
19.646717	0.1	1.572091
19.648383	0.1	1.575383
19.650050	0.1	1.580622
19.651717	0.1	1.589446
19.653383	0.1	1.601223
19.655050	0.1	1.612962
19.656717	0.1	1.621349
19.658383	0.1	1.625000
19.660050	0.1	1.624841
19.661717	0.1	1.622895
19.663383	0.1	1.620781
19.665050	0.1	1.618429
19.666717	0.1	1.614271
19.668383	0.1	1.607789
19.670050	0.1	1.601116
19.671717	0.1	1.596287
19.673383	0.1	1.592450
19.675050	0.1	1.587630
19.676717	0.1	1.581372
19.678383	0.1	1.574466
19.680050	0.1	1.567723
19.681717	0.1	1.561507
19.683383	0.1	1.555891
19.685050	0.1	1.551122
19.686717	0.1	1.547309
19.688383	0.1	1.543807
19.690050	0.1	1.539593
19.691717	0.1	1.533828
19.693383	0.1	1.525548
19.695050	0.1	1.514107
19.696717	0.1	1.500370
19.698383	0.1	1.486079
19.700050	0.1	1.472342
19.701717	0.1	1.459443
19.703383	0.1	1.447103
19.705050	0.1	1.434637
19.706717	0.1	1.421538
19.708383	0.1	1.407983
19.710050	0.1	1.394860
19.711717	0.1	1.383107
19.713383	0.1	1.372853
19.715050	0.1	1.363368
19.716717	0.1	1.353873
19.718383	0.1	1.344630
19.720050	0.1	1.336904
19.721717	0.1	1.331316
19.723383	0.1	1.326692
19.725050	0.1	1.321184
19.726717	0.1	1.313849
19.728383	0.1	1.304499
19.730050	0.1	1.293486
19.731717	0.1	1.282324
19.733383	0.1	1.272717
19.735050	0.1	1.264801
19.736717	0.1	1.257490
19.738383	0.1	1.250720
19.740050	0.1	1.246496
19.741717	0.1	1.246952
19.743383	0.1	1.251297
19.745050	0.1	1.255642
19.746717	0.1	1.256070
19.748383	0.1	1.251213
19.750050	0.1	1.242734
19.751717	0.1	1.234058
19.753383	0.1	1.228228
19.755050	0.1	1.226463
19.756717	0.1	1.228023
19.758383	0.1	1.231059
19.760050	0.1	1.233439
19.761717	0.1	1.233201
19.763383	0.1	1.229970
19.765050	0.1	1.225569
19.766717	0.1	1.221867
19.768383	0.1	1.219376
19.770050	0.1	1.218566
19.771717	0.1	1.220074
19.773383	0.1	1.223562
19.775050	0.1	1.227981
19.776717	0.1	1.232480
19.778383	0.1	1.236466
19.780050	0.1	1.239493
19.781717	0.1	1.241439
19.783383	0.1	1.242533
19.785050	0.1	1.243120
19.786717	0.1	1.243283
19.788383	0.1	1.242496
19.790050	0.1	1.240131
19.791717	0.1	1.236540
19.793383	0.1	1.233243
19.795050	0.1	1.231851
19.796717	0.1	1.233262
19.798383	0.1	1.237253
19.800050	0.1	1.242268
19.801717	0.1	1.246189
19.803383	0.1	1.247730
19.805050	0.1	1.247246
19.806717	0.1	1.245998
19.808383	0.1	1.244154
19.810050	0.1	1.240410
19.811717	0.1	1.234100
19.813383	0.1	1.226580
19.815050	0.1	1.219972
19.816717	0.1	1.215278
19.818383	0.1	1.212172
19.820050	0.1	1.210524
19.821717	0.1	1.211045
19.823383	0.1	1.213844
19.825050	0.1	1.217574
19.826717	0.1	1.220130
19.828383	0.1	1.220168
19.830050	0.1	1.218701
19.831717	0.1	1.217923
19.833383	0.1	1.217998
19.835050	0.1	1.217001
19.836717	0.1	1.213867
19.838383	0.1	1.209658
19.840050	0.1	1.205741
19.841717	0.1	1.202128
19.843383	0.1	1.198207
19.845050	0.1	1.193816
19.846717	0.1	1.189071
19.848383	0.1	1.183874
19.850050	0.1	1.178137
19.851717	0.1	1.172186
19.853383	0.1	1.166621
19.855050	0.1	1.161722
19.856717	0.1	1.157089
19.858383	0.1	1.151785
19.860050	0.1	1.144791
19.861717	0.1	1.135850
19.863383	0.1	1.126151
19.865050	0.1	1.118048
19.866717	0.1	1.113261
19.868383	0.1	1.111291
19.870050	0.1	1.110770
19.871717	0.1	1.111273
19.873383	0.1	1.112507
19.875050	0.1	1.112837
19.876717	0.1	1.110020
19.878383	0.1	1.103100
19.880050	0.1	1.092898
19.881717	0.1	1.081405
19.883383	0.1	1.070565
19.885050	0.1	1.061261
19.886717	0.1	1.053875
19.888383	0.1	1.048795
19.890050	0.1	1.045289
19.891717	0.1	1.041233
19.893383	0.1	1.034997
19.895050	0.1	1.026811
19.896717	0.1	1.018178
19.898383	0.1	1.010508
19.900050	0.1	1.004771
19.901717	0.1	1.001800
19.903383	0.1	1.002015
19.905050	0.1	1.004981
19.906717	0.1	1.009549
19.908383	0.1	1.013856
19.910050	0.1	1.015505
19.911717	0.1	1.013265
19.913383	0.1	1.008166
19.915050	0.1	1.002303
19.916717	0.1	0.997675
19.918383	0.1	0.995663
19.920050	0.1	0.996208
19.921717	0.1	0.997935
19.923383	0.1	0.999481
19.925050	0.1	1.000427
19.926717	0.1	1.000413
19.928383	0.1	0.998406
19.930050	0.1	0.994094
19.931717	0.1	0.988450
19.933383	0.1	0.982485
19.935050	0.1	0.977153
19.936717	0.1	0.973684
19.938383	0.1	0.972659
19.940050	0.1	0.973651
19.941717	0.1	0.975928
19.943383	0.1	0.979127
19.945050	0.1	0.983113
19.946717	0.1	0.987607
19.948383	0.1	0.992026
19.950050	0.1	0.995351
19.951717	0.1	0.996566
19.953383	0.1	0.995761
19.955050	0.1	0.993675
19.956717	0.1	0.990271
19.958383	0.1	0.985148
19.960050	0.1	0.979113
19.961717	0.1	0.973828
19.963383	0.1	0.970294
19.965050	0.1	0.968347
19.966717	0.1	0.967202
19.968383	0.1	0.966485
19.970050	0.1	0.966433
19.971717	0.1	0.966843
19.973383	0.1	0.967020
19.975050	0.1	0.967141
19.976717	0.1	0.968422
19.978383	0.1	0.971328
19.980050	0.1	0.974587
19.981717	0.1	0.976273
19.983383	0.1	0.975374
19.985050	0.1	0.972175
19.986717	0.1	0.967421
19.988383	0.1	0.961754
19.990050	0.1	0.956082
19.991717	0.1	0.951393
19.993383	0.1	0.948235
19.995050	0.1	0.946741
19.996717	0.1	0.946438
19.998383	0.1	0.946326
20.000050	0.1	0.945991
20.001717	0.1	0.945874
20.003383	0.1	0.946238
20.005050	0.1	0.946759
20.006717	0.1	0.946722
20.008383	0.1	0.945544
20.010050	0.1	0.943709
20.011717	0.1	0.942298
20.013383	0.1	0.941372
20.015050	0.1	0.939751
20.016717	0.1	0.936529
20.018383	0.1	0.932198
20.020050	0.1	0.928203
20.021717	0.1	0.925586
20.023383	0.1	0.924314
20.025050	0.1	0.923704
20.026717	0.1	0.922987
20.028383	0.1	0.921665
20.030050	0.1	0.919416
20.031717	0.1	0.916179
20.033383	0.1	0.912533
20.035050	0.1	0.909022
20.036717	0.1	0.905385
20.038383	0.1	0.901595
20.040050	0.1	0.898172
20.041717	0.1	0.895448
20.043383	0.1	0.893525
20.045050	0.1	0.892435
20.046717	0.1	0.892165
20.048383	0.1	0.892542
20.050050	0.1	0.893092
20.051717	0.1	0.893329
20.053383	0.1	0.893320
20.055050	0.1	0.893632
20.056717	0.1	0.894344
20.058383	0.1	0.894177
20.060050	0.1	0.891555
20.061717	0.1	0.886554
20.063383	0.1	0.881189
20.065050	0.1	0.877636
20.066717	0.1	0.876714
20.068383	0.1	0.877753
20.070050	0.1	0.879117
20.071717	0.1	0.879518
20.073383	0.1	0.879397
20.075050	0.1	0.880486
20.076717	0.1	0.883844
20.078383	0.1	0.888724
20.080050	0.1	0.892780
20.081717	0.1	0.893534
20.083383	0.1	0.890493
20.085050	0.1	0.885935
20.086717	0.1	0.883467
20.088383	0.1	0.885287
20.090050	0.1	0.890382
20.091717	0.1	0.895662
20.093383	0.1	0.898875
20.095050	0.1	0.900310
20.096717	0.1	0.902088
20.098383	0.1	0.905432
20.100050	0.1	0.908924
20.101717	0.1	0.910335
20.103383	0.1	0.908906
20.105050	0.1	0.905488
20.106717	0.1	0.901865
20.108383	0.1	0.899443
20.110050	0.1	0.898563
20.111717	0.1	0.899443
20.113383	0.1	0.902321
20.115050	0.1	0.906745
20.116717	0.1	0.912300
20.118383	0.1	0.918522
20.120050	0.1	0.923732
20.121717	0.1	0.925940
20.123383	0.1	0.925316
20.125050	0.1	0.924487
20.126717	0.1	0.925716
20.128383	0.1	0.929353
20.130050	0.1	0.935313
20.131717	0.1	0.943653
20.133383	0.1	0.953465
20.135050	0.1	0.963034
20.136717	0.1	0.971365
20.138383	0.1	0.979044
20.140050	0.1	0.987216
20.141717	0.1	0.995677
20.143383	0.1	1.003137
20.145050	0.1	1.008869
20.146717	0.1	1.013586
20.148383	0.1	1.019160
20.150050	0.1	1.027146
20.151717	0.1	1.037312
20.153383	0.1	1.048329
20.155050	0.1	1.059556
20.156717	0.1	1.070700
20.158383	0.1	1.081126
20.160050	0.1	1.090853
20.161717	0.1	1.100786
20.163383	0.1	1.111431
20.165050	0.1	1.122528
20.166717	0.1	1.133340
20.168383	0.1	1.142910
20.170050	0.1	1.151194
20.171717	0.1	1.160176
20.173383	0.1	1.172833
20.175050	0.1	1.190347
20.176717	0.1	1.210747
20.178383	0.1	1.230882
20.180050	0.1	1.249225
20.181717	0.1	1.265979
20.183383	0.1	1.281919
20.185050	0.1	1.298185
20.186717	0.1	1.315917
20.188383	0.1	1.335456
20.190050	0.1	1.356457
20.191717	0.1	1.378362
20.193383	0.1	1.400383
20.195050	0.1	1.422032
20.196717	0.1	1.443601
20.198383	0.1	1.465394
20.200050	0.1	1.487164
20.201717	0.1	1.508719
20.203383	0.1	1.530675
20.205050	0.1	1.554461
20.206717	0.1	1.581484
20.208383	0.1	1.611984
20.210050	0.1	1.644110
20.211717	0.1	1.675305
20.213383	0.1	1.705424
20.215050	0.1	1.736907
20.216717	0.1	1.771464
20.218383	0.1	1.808330
20.220050	0.1	1.845839
20.221717	0.1	1.883139
20.223383	0.1	1.920182
20.225050	0.1	1.957188
20.226717	0.1	1.994572
20.228383	0.1	2.032481
20.230050	0.1	2.070167
20.231717	0.1	2.106661
20.233383	0.1	2.141804
20.235050	0.1	2.176003
20.236717	0.1	2.209414
20.238383	0.1	2.241647
20.240050	0.1	2.272297
20.241717	0.1	2.301242
20.243383	0.1	2.328251
20.245050	0.1	2.353005
20.246717	0.1	2.375641
20.248383	0.1	2.396661
20.250050	0.1	2.416209
20.251717	0.1	2.433965
20.253383	0.1	2.449537
20.255050	0.1	2.462636
20.256717	0.1	2.472587
20.258383	0.1	2.478161
20.260050	0.1	2.478724
20.261717	0.1	2.475055
20.263383	0.1	2.468852
20.265050	0.1	2.462077
20.266717	0.1	2.455586
20.268383	0.1	2.448065
20.270050	0.1	2.437243
20.271717	0.1	2.421755
20.273383	0.1	2.401527
20.275050	0.1	2.377164
20.276717	0.1	2.349382
20.278383	0.1	2.318737
20.280050	0.1	2.285698
20.281717	0.1	2.251272
20.283383	0.1	2.217023
20.285050	0.1	2.183779
20.286717	0.1	2.150782
20.288383	0.1	2.116845
20.290050	0.1	2.081660
20.291717	0.1	2.045506
20.293383	0.1	2.008150
20.295050	0.1	1.968909
20.296717	0.1	1.927889
20.298383	0.1	1.886464
20.300050	0.1	1.846435
20.301717	0.1	1.808857
20.303383	0.1	1.773671
20.305050	0.1	1.740567
20.306717	0.1	1.709512
20.308383	0.1	1.680134
20.310050	0.1	1.651547
20.311717	0.1	1.623132
20.313383	0.1	1.594932
20.315050	0.1	1.566908
20.316717	0.1	1.538717
20.318383	0.1	1.510964
20.320050	0.1	1.485599
20.321717	0.1	1.463895
20.323383	0.1	1.444654
20.325050	0.1	1.425385
20.326717	0.1	1.404909
20.328383	0.1	1.384546
20.330050	0.1	1.366814
20.331717	0.1	1.353216
20.333383	0.1	1.343363
20.335050	0.1	1.335749
20.336717	0.1	1.328364
20.338383	0.1	1.319358
20.340050	0.1	1.308555
20.341717	0.1	1.297202
20.343383	0.1	1.285900
20.345050	0.1	1.274040
20.346717	0.1	1.261290
20.348383	0.1	1.249127
20.350050	0.1	1.240103
20.351717	0.1	1.235167
20.353383	0.1	1.232764
20.355050	0.1	1.230584
20.356717	0.1	1.227446
20.358383	0.1	1.223823
20.360050	0.1	1.220969
20.361717	0.1	1.219288
20.363383	0.1	1.218137
20.365050	0.1	1.216908
20.366717	0.1	1.214845
20.368383	0.1	1.210859
20.370050	0.1	1.204964
20.371717	0.1	1.198300
20.373383	0.1	1.191990
20.375050	0.1	1.187278
20.376717	0.1	1.185476
20.378383	0.1	1.186822
20.380050	0.1	1.190393
20.381717	0.1	1.194775
20.383383	0.1	1.198463
20.385050	0.1	1.200624
20.386717	0.1	1.202067
20.388383	0.1	1.204698
20.390050	0.1	1.209606
20.391717	0.1	1.216056
20.393383	0.1	1.222324
20.395050	0.1	1.227171
20.396717	0.1	1.230729
20.398383	0.1	1.233709
20.400050	0.1	1.236126
20.401717	0.1	1.238007
20.403383	0.1	1.240699
20.405050	0.1	1.245746
20.406717	0.1	1.253407
20.408383	0.1	1.263018
20.410050	0.1	1.273914
20.411717	0.1	1.285397
20.413383	0.1	1.296657
20.415050	0.1	1.307642
20.416717	0.1	1.318688
20.418383	0.1	1.328718
20.420050	0.1	1.336136
20.421717	0.1	1.341449
20.423383	0.1	1.347144
20.425050	0.1	1.355396
20.426717	0.1	1.366823
20.428383	0.1	1.380960
20.430050	0.1	1.396886
20.431717	0.1	1.413128
20.433383	0.1	1.427936
20.435050	0.1	1.440090
20.436717	0.1	1.449762
20.438383	0.1	1.458414
20.440050	0.1	1.467774
20.441717	0.1	1.479075
20.443383	0.1	1.492244
20.445050	0.1	1.505609
20.446717	0.1	1.516715
20.448383	0.1	1.523467
20.450050	0.1	1.524989
20.451717	0.1	1.522070
20.453383	0.1	1.516826
20.455050	0.1	1.511509
20.456717	0.1	1.507299
20.458383	0.1	1.504440
20.460050	0.1	1.502833
20.461717	0.1	1.501944
20.463383	0.1	1.500845
20.465050	0.1	1.498740
20.466717	0.1	1.495620
20.468383	0.1	1.492407
20.470050	0.1	1.489865
20.471717	0.1	1.487001
20.473383	0.1	1.481669
20.475050	0.1	1.472472
20.476717	0.1	1.459257
20.478383	0.1	1.442819
20.480050	0.1	1.425114
20.481717	0.1	1.408337
20.483383	0.1	1.393296
20.485050	0.1	1.379307
20.486717	0.1	1.365305
20.488383	0.1	1.350637
20.490050	0.1	1.335088
20.491717	0.1	1.318660
20.493383	0.1	1.301160
20.495050	0.1	1.282571
20.496717	0.1	1.263591
20.498383	0.1	1.244540
20.500050	0.1	1.225220
20.501717	0.1	1.206598
20.503383	0.1	1.190156
20.505050	0.1	1.175455
20.506717	0.1	1.160135
20.508383	0.1	1.142495
20.510050	0.1	1.123091
20.511717	0.1	1.103301
20.513383	0.1	1.083775
20.515050	0.1	1.064967
20.516717	0.1	1.047719
20.518383	0.1	1.032455
20.520050	0.1	1.018140
20.521717	0.1	1.002988
20.523383	0.1	0.986382
20.525050	0.1	0.969255
20.526717	0.1	0.952710
20.528383	0.1	0.937227
20.530050	0.1	0.923309
20.531717	0.1	0.912161
20.533383	0.1	0.904538
20.535050	0.1	0.899378
20.536717	0.1	0.894591
20.538383	0.1	0.888370
20.540050	0.1	0.879783
20.541717	0.1	0.869264
20.543383	0.1	0.858246
20.545050	0.1	0.847853
20.546717	0.1	0.838181
20.548383	0.1	0.828844
20.550050	0.1	0.819871
20.551717	0.1	0.811513
20.553383	0.1	0.803536
20.555050	0.1	0.795517
20.556717	0.1	0.787908
20.558383	0.1	0.782087
20.560050	0.1	0.779526
20.561717	0.1	0.780881
20.563383	0.1	0.785054
20.565050	0.1	0.789049
20.566717	0.1	0.789990
20.568383	0.1	0.787620
20.570050	0.1	0.783871
20.571717	0.1	0.780285
20.573383	0.1	0.777156
20.575050	0.1	0.774716
20.576717	0.1	0.773822
20.578383	0.1	0.774576
20.580050	0.1	0.775252
20.581717	0.1	0.774167
20.583383	0.1	0.771694
20.585050	0.1	0.769608
20.586717	0.1	0.769310
20.588383	0.1	0.770641
20.590050	0.1	0.772504
20.591717	0.1	0.774665
20.593383	0.1	0.777994
20.595050	0.1	0.783000
20.596717	0.1	0.789324
20.598383	0.1	0.796239
20.600050	0.1	0.802823
20.601717	0.1	0.808239
20.603383	0.1	0.812355
20.605050	0.1	0.815475
20.606717	0.1	0.817361
20.608383	0.1	0.817440
20.610050	0.1	0.815918
20.611717	0.1	0.813873
20.613383	0.1	0.812723
20.615050	0.1	0.814153
20.616717	0.1	0.819317
20.618383	0.1	0.827168
20.620050	0.1	0.834870
20.621717	0.1	0.840486
20.623383	0.1	0.844081
20.625050	0.1	0.846703
20.626717	0.1	0.849613
20.628383	0.1	0.853501
20.630050	0.1	0.857711
20.631717	0.1	0.861399
20.633383	0.1	0.865464
20.635050	0.1	0.871848
20.636717	0.1	0.881138
20.638383	0.1	0.891811
20.640050	0.1	0.901711
20.641717	0.1	0.909520
20.643383	0.1	0.914857
20.645050	0.1	0.918098
20.646717	0.1	0.919900
20.648383	0.1	0.920682
20.650050	0.1	0.921190
20.651717	0.1	0.923066
20.653383	0.1	0.927667
20.655050	0.1	0.934592
20.656717	0.1	0.942429
20.658383	0.1	0.950359
20.660050	0.1	0.958475
20.661717	0.1	0.967337
20.663383	0.1	0.977265
20.665050	0.1	0.987886
20.666717	0.1	0.998648
20.668383	0.1	1.009600
20.670050	0.1	1.021302
20.671717	0.1	1.033582
20.673383	0.1	1.044576
20.675050	0.1	1.052567
20.676717	0.1	1.057945
20.678383	0.1	1.062239
20.680050	0.1	1.067012
20.681717	0.1	1.074062
20.683383	0.1	1.084819
20.685050	0.1	1.099063
20.686717	0.1	1.115040
20.688383	0.1	1.131035
20.690050	0.1	1.146635
20.691717	0.1	1.162789
20.693383	0.1	1.181075
20.695050	0.1	1.202463
20.696717	0.1	1.225867
20.698383	0.1	1.248554
20.700050	0.1	1.269164
20.701717	0.1	1.289370
20.703383	0.1	1.311763
20.705050	0.1	1.337202
20.706717	0.1	1.364392
20.708383	0.1	1.391745
20.710050	0.1	1.419024
20.711717	0.1	1.446623
20.713383	0.1	1.474512
20.715050	0.1	1.502717
20.716717	0.1	1.531639
20.718383	0.1	1.561646
20.720050	0.1	1.592585
20.721717	0.1	1.623835
20.723383	0.1	1.655044
20.725050	0.1	1.686374
20.726717	0.1	1.718113
20.728383	0.1	1.750733
20.730050	0.1	1.784852
20.731717	0.1	1.820666
20.733383	0.1	1.857937
20.735050	0.1	1.896406
20.736717	0.1	1.936257
20.738383	0.1	1.978371
20.740050	0.1	2.023652
20.741717	0.1	2.072048
20.743383	0.1	2.122810
20.745050	0.1	2.175011
20.746717	0.1	2.227766
20.748383	0.1	2.280986
20.750050	0.1	2.335664
20.751717	0.1	2.392572
20.753383	0.1	2.451409
20.755050	0.1	2.511260
20.756717	0.1	2.571102
20.758383	0.1	2.630455
20.760050	0.1	2.690130
20.761717	0.1	2.751648
20.763383	0.1	2.816245
20.765050	0.1	2.885167
20.766717	0.1	2.959841
20.768383	0.1	3.040475
20.770050	0.1	3.125300
20.771717	0.1	3.212057
20.773383	0.1	3.299410
20.775050	0.1	3.387220
20.776717	0.1	3.476259
20.778383	0.1	3.567031
20.780050	0.1	3.658687
20.781717	0.1	3.749956
20.783383	0.1	3.840909
20.785050	0.1	3.932943
20.786717	0.1	4.027449
20.788383	0.1	4.125340
20.790050	0.1	4.227296
20.791717	0.1	4.333486
20.793383	0.1	4.443079
20.795050	0.1	4.554447
20.796717	0.1	4.665810
20.798383	0.1	4.775566
20.800050	0.1	4.881946
20.801717	0.1	4.983381
20.803383	0.1	5.079778
20.805050	0.1	5.172095
20.806717	0.1	5.260715
20.808383	0.1	5.345121
20.810050	0.1	5.424572
20.811717	0.1	5.498556
20.813383	0.1	5.567316
20.815050	0.1	5.632523
20.816717	0.1	5.696495
20.818383	0.1	5.760170
20.820050	0.1	5.822615
20.821717	0.1	5.882275
20.823383	0.1	5.937968
20.825050	0.1	5.988847
20.826717	0.1	6.034225
20.828383	0.1	6.073890
20.830050	0.1	6.108386
20.831717	0.1	6.139022
20.833383	0.1	6.167586
20.835050	0.1	6.195419
20.836717	0.1	6.222920
20.838383	0.1	6.249840
20.840050	0.1	6.275014
20.841717	0.1	6.297454
20.843383	0.1	6.318209
20.845050	0.1	6.339229
20.846717	0.1	6.361683
20.848383	0.1	6.386316
20.850050	0.1	6.412910
20.851717	0.1	6.439816
20.853383	0.1	6.465577
20.855050	0.1	6.490527
20.856717	0.1	6.516255
20.858383	0.1	6.544255
20.860050	0.1	6.575193
20.861717	0.1	6.609121
20.863383	0.1	6.645932
20.865050	0.1	6.684894
20.866717	0.1	6.724466
20.868383	0.1	6.763474
20.870050	0.1	6.801942
20.871717	0.1	6.841123
20.873383	0.1	6.882949
20.875050	0.1	6.928439
20.876717	0.1	6.976249
20.878383	0.1	7.023369
20.880050	0.1	7.067453
20.881717	0.1	7.107747
20.883383	0.1	7.143971
20.885050	0.1	7.175328
20.886717	0.1	7.200711
20.888383	0.1	7.219557
20.890050	0.1	7.232092
20.891717	0.1	7.238556
20.893383	0.1	7.238886
20.895050	0.1	7.233317
20.896717	0.1	7.222756
20.898383	0.1	7.208255
20.900050	0.1	7.189973
20.901717	0.1	7.167030
20.903383	0.1	7.137829
20.905050	0.1	7.100268
20.906717	0.1	7.053069
20.908383	0.1	6.997008
20.910050	0.1	6.933687
20.911717	0.1	6.863703
20.913383	0.1	6.786380
20.915050	0.1	6.700512
20.916717	0.1	6.605489
20.918383	0.1	6.502219
20.920050	0.1	6.392794
20.921717	0.1	6.279163
20.923383	0.1	6.162520
20.925050	0.1	6.043329
20.926717	0.1	5.920990
20.928383	0.1	5.794647
20.930050	0.1	5.664616
20.931717	0.1	5.531642
20.933383	0.1	5.395659
20.935050	0.1	5.256971
20.936717	0.1	5.117329
20.938383	0.1	4.978613
20.940050	0.1	4.840801
20.941717	0.1	4.701829
20.943383	0.1	4.559802
20.945050	0.1	4.415289
20.946717	0.1	4.271441
20.948383	0.1	4.131892
20.950050	0.1	3.998009
20.951717	0.1	3.868220
20.953383	0.1	3.739935
20.955050	0.1	3.611818
20.956717	0.1	3.484678
20.958383	0.1	3.360519
20.960050	0.1	3.240793
20.961717	0.1	3.125621
20.963383	0.1	3.014393
20.965050	0.1	2.906867
20.966717	0.1	2.803043
20.968383	0.1	2.702507
20.970050	0.1	2.604802
20.971717	0.1	2.509877
20.973383	0.1	2.418025
20.975050	0.1	2.329657
20.976717	0.1	2.245237
20.978383	0.1	2.165101
20.980050	0.1	2.088775
20.981717	0.1	2.015545
20.983383	0.1	1.946208
20.985050	0.1	1.882473
20.986717	0.1	1.824456
20.988383	0.1	1.770626
20.990050	0.1	1.719538
20.991717	0.1	1.670769
20.993383	0.1	1.624660
20.995050	0.1	1.581437
20.996717	0.1	1.540836
20.998383	0.1	1.502475
21.000050	0.1	1.465920
21.001717	0.1	1.430451
21.003383	0.1	1.395461
21.005050	0.1	1.361412
21.006717	0.1	1.329924
21.008383	0.1	1.302292
21.010050	0.1	1.278208
21.011717	0.1	1.256354
21.013383	0.1	1.235944
21.015050	0.1	1.217024
21.016717	0.1	1.199353
21.018383	0.1	1.181918
21.020050	0.1	1.164521
21.021717	0.1	1.148949
21.023383	0.1	1.137243
21.025050	0.1	1.129187
21.026717	0.1	1.122383
21.028383	0.1	1.114500
21.030050	0.1	1.105056
21.031717	0.1	1.095356
21.033383	0.1	1.087086
21.035050	0.1	1.080870
21.036717	0.1	1.075957
21.038383	0.1	1.071543
21.040050	0.1	1.067794
21.041717	0.1	1.064679
21.043383	0.1	1.061396
21.045050	0.1	1.058020
21.046717	0.1	1.055980
21.048383	0.1	1.056259
21.050050	0.1	1.057927
21.051717	0.1	1.059077
21.053383	0.1	1.059012
21.055050	0.1	1.059133
21.056717	0.1	1.061484
21.058383	0.1	1.067105
21.060050	0.1	1.075696
21.061717	0.1	1.085666
21.063383	0.1	1.094746
21.065050	0.1	1.101382
21.066717	0.1	1.105466
21.068383	0.1	1.108283
21.070050	0.1	1.111859
21.071717	0.1	1.117587
21.073383	0.1	1.125569
21.075050	0.1	1.135156
21.076717	0.1	1.145257
21.078383	0.1	1.154682
21.080050	0.1	1.163399
21.081717	0.1	1.172633
21.083383	0.1	1.183311
21.085050	0.1	1.195506
21.086717	0.1	1.209476
21.088383	0.1	1.226296
21.090050	0.1	1.246799
21.091717	0.1	1.269924
21.093383	0.1	1.292820
21.095050	0.1	1.312578
21.096717	0.1	1.328299
21.098383	0.1	1.341584
21.100050	0.1	1.355009
21.101717	0.1	1.370749
21.103383	0.1	1.390167
21.105050	0.1	1.413431
21.106717	0.1	1.438963
21.108383	0.1	1.464058
21.110050	0.1	1.487592
21.111717	0.1	1.511439
21.113383	0.1	1.538126
21.115050	0.1	1.568166
21.116717	0.1	1.600087
21.118383	0.1	1.631915
21.120050	0.1	1.662252
21.121717	0.1	1.690662
21.123383	0.1	1.717927
21.125050	0.1	1.745671
21.126717	0.1	1.775180
21.128383	0.1	1.806938
21.130050	0.1	1.840494
21.131717	0.1	1.874170
21.133383	0.1	1.906171
21.135050	0.1	1.936220
21.136717	0.1	1.965472
21.138383	0.1	1.995051
21.140050	0.1	2.024942
21.141717	0.1	2.053715
21.143383	0.1	2.079429
21.145050	0.1	2.100966
21.146717	0.1	2.118479
21.148383	0.1	2.133115
21.150050	0.1	2.146610
21.151717	0.1	2.160119
21.153383	0.1	2.173455
21.155050	0.1	2.185879
21.156717	0.1	2.196645
21.158383	0.1	2.204971
21.160050	0.1	2.210564
21.161717	0.1	2.213661
21.163383	0.1	2.214033
21.165050	0.1	2.210811
21.166717	0.1	2.203756
21.168383	0.1	2.193805
21.170050	0.1	2.182019
21.171717	0.1	2.168836
21.173383	0.1	2.154112
21.175050	0.1	2.137427
21.176717	0.1	2.118931
21.178383	0.1	2.099522
21.180050	0.1	2.079303
21.181717	0.1	2.056854
21.183383	0.1	2.030912
21.185050	0.1	2.001906
21.186717	0.1	1.970874
21.188383	0.1	1.937822
21.190050	0.1	1.902594
21.191717	0.1	1.866305
21.193383	0.1	1.830491
21.195050	0.1	1.795776
21.196717	0.1	1.762235
21.198383	0.1	1.729480
21.200050	0.1	1.696879
21.201717	0.1	1.664427
21.203383	0.1	1.632408
21.205050	0.1	1.600860
21.206717	0.1	1.570112
21.208383	0.1	1.540687
21.210050	0.1	1.512915
21.211717	0.1	1.486838
21.213383	0.1	1.462279
21.215050	0.1	1.439387
21.216717	0.1	1.418707
21.218383	0.1	1.400579
21.220050	0.1	1.385170
21.221717	0.1	1.372793
21.223383	0.1	1.363126
21.225050	0.1	1.354720
21.226717	0.1	1.346134
21.228383	0.1	1.337328
21.230050	0.1	1.329496
21.231717	0.1	1.323419
21.233383	0.1	1.318897
21.235050	0.1	1.315568
21.236717	0.1	1.313286
21.238383	0.1	1.311977
21.240050	0.1	1.311437
21.241717	0.1	1.311689
21.243383	0.1	1.313151
21.245050	0.1	1.315740
21.246717	0.1	1.318739
21.248383	0.1	1.321868
21.250050	0.1	1.325049
21.251717	0.1	1.328113
21.253383	0.1	1.331093
21.255050	0.1	1.334506
21.256717	0.1	1.339898
21.258383	0.1	1.348988
21.260050	0.1	1.361705
21.261717	0.1	1.375908
21.263383	0.1	1.388914
21.265050	0.1	1.399098
21.266717	0.1	1.406153
21.268383	0.1	1.409817
21.270050	0.1	1.410008
21.271717	0.1	1.407764
21.273383	0.1	1.404043
21.275050	0.1	1.398502
21.276717	0.1	1.391056
21.278383	0.1	1.383503
21.280050	0.1	1.378488
21.281717	0.1	1.377529
21.283383	0.1	1.380425
21.285050	0.1	1.385170
21.286717	0.1	1.388271
21.288383	0.1	1.387009
21.290050	0.1	1.381538
21.291717	0.1	1.373757
21.293383	0.1	1.365175
21.295050	0.1	1.356700
21.296717	0.1	1.348848
21.298383	0.1	1.341300
21.300050	0.1	1.333035
21.301717	0.1	1.323312
21.303383	0.1	1.312527
21.305050	0.1	1.301649
21.306717	0.1	1.290576
21.308383	0.1	1.278222
21.310050	0.1	1.264382
21.311717	0.1	1.250156
21.313383	0.1	1.236680
21.315050	0.1	1.224354
21.316717	0.1	1.212750
21.318383	0.1	1.201103
21.320050	0.1	1.189429
21.321717	0.1	1.178309
21.323383	0.1	1.167515
21.325050	0.1	1.156568
21.326717	0.1	1.145988
21.328383	0.1	1.136502
21.330050	0.1	1.128446
21.331717	0.1	1.121843
21.333383	0.1	1.115697
21.335050	0.1	1.108199
21.336717	0.1	1.098574
21.338383	0.1	1.087752
21.340050	0.1	1.076986
21.341717	0.1	1.066588
21.343383	0.1	1.056506
21.345050	0.1	1.047160
21.346717	0.1	1.039226
21.348383	0.1	1.033172
21.350050	0.1	1.029149
21.351717	0.1	1.027491
21.353383	0.1	1.029107
21.355050	0.1	1.034169
21.356717	0.1	1.041065
21.358383	0.1	1.047570
21.360050	0.1	1.052134
21.361717	0.1	1.053917
21.363383	0.1	1.052907
21.365050	0.1	1.050332
21.366717	0.1	1.048446
21.368383	0.1	1.049424
21.370050	0.1	1.054164
21.371717	0.1	1.061740
21.373383	0.1	1.069824
21.375050	0.1	1.076227
21.376717	0.1	1.080483
21.378383	0.1	1.083720
21.380050	0.1	1.086919
21.381717	0.1	1.090197
21.383383	0.1	1.093885
21.385050	0.1	1.098854
21.386717	0.1	1.105652
21.388383	0.1	1.114029
21.390050	0.1	1.123385
21.391717	0.1	1.133708
21.393383	0.1	1.145778
21.395050	0.1	1.160065
21.396717	0.1	1.175776
21.398383	0.1	1.191427
21.400050	0.1	1.205821
21.401717	0.1	1.217918
21.403383	0.1	1.227190
21.405050	0.1	1.235027
21.406717	0.1	1.243916
21.408383	0.1	1.254752
21.410050	0.1	1.266445
21.411717	0.1	1.277979
21.413383	0.1	1.289500
21.415050	0.1	1.301025
21.416717	0.1	1.311372
21.418383	0.1	1.319712
21.420050	0.1	1.326916
21.421717	0.1	1.334301
21.423383	0.1	1.342306
21.425050	0.1	1.350734
21.426717	0.1	1.359181
21.428383	0.1	1.367135
21.430050	0.1	1.374492
21.431717	0.1	1.382031
21.433383	0.1	1.390898
21.435050	0.1	1.401342
21.436717	0.1	1.412150
21.438383	0.1	1.421799
21.440050	0.1	1.429636
21.441717	0.1	1.435406
21.443383	0.1	1.438595
21.445050	0.1	1.439359
21.446717	0.1	1.438488
21.448383	0.1	1.436179
21.450050	0.1	1.432667
21.451717	0.1	1.429389
21.453383	0.1	1.428057
21.455050	0.1	1.429268
21.456717	0.1	1.431820
21.458383	0.1	1.432882
21.460050	0.1	1.430032
21.461717	0.1	1.423019
21.463383	0.1	1.412961
21.465050	0.1	1.401063
21.466717	0.1	1.388295
21.468383	0.1	1.375088
21.470050	0.1	1.361435
21.471717	0.1	1.347661
21.473383	0.1	1.334436
21.475050	0.1	1.322171
21.476717	0.1	1.311023
21.478383	0.1	1.300690
21.480050	0.1	1.289798
21.481717	0.1	1.276648
21.483383	0.1	1.260568
21.485050	0.1	1.242259
21.486717	0.1	1.223693
21.488383	0.1	1.207097
21.490050	0.1	1.192982
21.491717	0.1	1.179450
21.493383	0.1	1.163892
21.495050	0.1	1.145909
21.496717	0.1	1.127589
21.498383	0.1	1.110374
21.500050	0.1	1.093689
21.501717	0.1	1.076832
21.503383	0.1	1.060409
21.505050	0.1	1.045419
21.506717	0.1	1.031491
21.508383	0.1	1.017172
21.510050	0.1	1.001735
21.511717	0.1	0.985595
21.513383	0.1	0.969595
21.515050	0.1	0.954699
21.516717	0.1	0.942065
21.518383	0.1	0.932086
21.520050	0.1	0.923057
21.521717	0.1	0.912426
21.523383	0.1	0.899183
21.525050	0.1	0.884351
21.526717	0.1	0.869716
21.528383	0.1	0.856658
21.530050	0.1	0.846009
21.531717	0.1	0.837869
21.533383	0.1	0.831340
21.535050	0.1	0.825152
21.536717	0.1	0.818381
21.538383	0.1	0.810386
21.540050	0.1	0.801031
21.541717	0.1	0.791084
21.543383	0.1	0.781761
21.545050	0.1	0.773985
21.546717	0.1	0.767978
21.548383	0.1	0.763042
21.550050	0.1	0.758227
21.551717	0.1	0.753226
21.553383	0.1	0.747684
21.555050	0.1	0.740653
21.556717	0.1	0.731931
21.558383	0.1	0.723526
21.560050	0.1	0.718264
21.561717	0.1	0.716839
21.563383	0.1	0.717295
21.565050	0.1	0.717179
21.566717	0.1	0.715172
21.568383	0.1	0.711423
21.570050	0.1	0.707116
21.571717	0.1	0.703465
21.573383	0.1	0.700839
21.575050	0.1	0.698809
21.576717	0.1	0.696597
21.578383	0.1	0.693519
21.580050	0.1	0.689686
21.581717	0.1	0.686147
21.583383	0.1	0.683945
21.585050	0.1	0.683055
21.586717	0.1	0.682594
21.588383	0.1	0.682212
21.590050	0.1	0.682548
21.591717	0.1	0.683973
21.593383	0.1	0.685784
21.595050	0.1	0.687204
21.596717	0.1	0.688094
21.598383	0.1	0.688229
21.600050	0.1	0.687148
21.601717	0.1	0.684825
21.603383	0.1	0.681486
21.605050	0.1	0.677323
21.606717	0.1	0.673104
21.608383	0.1	0.670324
21.610050	0.1	0.669989
21.611717	0.1	0.671567
21.613383	0.1	0.673286
21.615050	0.1	0.673477
21.616717	0.1	0.671921
21.618383	0.1	0.669528
21.620050	0.1	0.667232
21.621717	0.1	0.665849
21.623383	0.1	0.665663
21.625050	0.1	0.665551
21.626717	0.1	0.664080
21.628383	0.1	0.660885
21.630050	0.1	0.656554
21.631717	0.1	0.652410
21.633383	0.1	0.650375
21.635050	0.1	0.651903
21.636717	0.1	0.656806
21.638383	0.1	0.663558
21.640050	0.1	0.670697
21.641717	0.1	0.677407
21.643383	0.1	0.682799
21.645050	0.1	0.685626
21.646717	0.1	0.685137
21.648383	0.1	0.681882
21.650050	0.1	0.677253
21.651717	0.1	0.672434
21.653383	0.1	0.668527
21.655050	0.1	0.667037
21.656717	0.1	0.669016
21.658383	0.1	0.674236
21.660050	0.1	0.681425
21.661717	0.1	0.689225
21.663383	0.1	0.696909
21.665050	0.1	0.703870
21.666717	0.1	0.709337
21.668383	0.1	0.713100
21.670050	0.1	0.715675
21.671717	0.1	0.717621
21.673383	0.1	0.719219
21.675050	0.1	0.720876
21.676717	0.1	0.723135
21.678383	0.1	0.726157
21.680050	0.1	0.730134
21.681717	0.1	0.735773
21.683383	0.1	0.743354
21.685050	0.1	0.751684
21.686717	0.1	0.758898
21.688383	0.1	0.764001
21.690050	0.1	0.767596
21.691717	0.1	0.770697
21.693383	0.1	0.773319
21.695050	0.1	0.774916
21.696717	0.1	0.775428
21.698383	0.1	0.776052
21.700050	0.1	0.779252
21.701717	0.1	0.786874
21.703383	0.1	0.798940
21.705050	0.1	0.814558
21.706717	0.1	0.832076
21.708383	0.1	0.848658
21.710050	0.1	0.861436
21.711717	0.1	0.869278
21.713383	0.1	0.873236
21.715050	0.1	0.875751
21.716717	0.1	0.879094
21.718383	0.1	0.884305
21.720050	0.1	0.891653
21.721717	0.1	0.901520
21.723383	0.1	0.913744
21.725050	0.1	0.926568
21.726717	0.1	0.937590
21.728383	0.1	0.945912
21.730050	0.1	0.952641
21.731717	0.1	0.959323
21.733383	0.1	0.967006
21.735050	0.1	0.976361
21.736717	0.1	0.987835
21.738383	0.1	1.001442
21.740050	0.1	1.015826
21.741717	0.1	1.028623
21.743383	0.1	1.039011
21.745050	0.1	1.048460
21.746717	0.1	1.058741
21.748383	0.1	1.070523
21.750050	0.1	1.083263
21.751717	0.1	1.095422
21.753383	0.1	1.105070
21.755050	0.1	1.110756
21.756717	0.1	1.112390
21.758383	0.1	1.111203
21.760050	0.1	1.108511
21.761717	0.1	1.105252
21.763383	0.1	1.102276
21.765050	0.1	1.100283
21.766717	0.1	1.099813
21.768383	0.1	1.100935
21.770050	0.1	1.102653
21.771717	0.1	1.103366
21.773383	0.1	1.102034
21.775050	0.1	1.098518
21.776717	0.1	1.093280
21.778383	0.1	1.087082
21.780050	0.1	1.080292
21.781717	0.1	1.072427
21.783383	0.1	1.062686
21.785050	0.1	1.051016
21.786717	0.1	1.038588
21.788383	0.1	1.026769
21.790050	0.1	1.015994
21.791717	0.1	1.006504
21.793383	0.1	0.998732
21.795050	0.1	0.992394
21.796717	0.1	0.986275
21.798383	0.1	0.979025
21.800050	0.1	0.969362
21.801717	0.1	0.956217
21.803383	0.1	0.939467
21.805050	0.1	0.920962
21.806717	0.1	0.903970
21.808383	0.1	0.890507
21.810050	0.1	0.879914
21.811717	0.1	0.870456
21.813383	0.1	0.860938
21.815050	0.1	0.850931
21.816717	0.1	0.840272
21.818383	0.1	0.828546
21.820050	0.1	0.815657
21.821717	0.1	0.802600
21.823383	0.1	0.790968
21.825050	0.1	0.781645
21.826717	0.1	0.773803
21.828383	0.1	0.765561
21.830050	0.1	0.756076
21.831717	0.1	0.746506
21.833383	0.1	0.738841
21.835050	0.1	0.734488
21.836717	0.1	0.733384
21.838383	0.1	0.733850
21.840050	0.1	0.733868
21.841717	0.1	0.733091
21.843383	0.1	0.733142
21.845050	0.1	0.735447
21.846717	0.1	0.739326
21.848383	0.1	0.742795
21.850050	0.1	0.744835
21.851717	0.1	0.746492
21.853383	0.1	0.749626
21.855050	0.1	0.754418
21.856717	0.1	0.758599
21.858383	0.1	0.759992
21.860050	0.1	0.759442
21.861717	0.1	0.760201
21.863383	0.1	0.764537
21.865050	0.1	0.772625
21.866717	0.1	0.784178
21.868383	0.1	0.798586
21.870050	0.1	0.813892
21.871717	0.1	0.827359
21.873383	0.1	0.837105
21.875050	0.1	0.843462
21.876717	0.1	0.848873
21.878383	0.1	0.855625
21.880050	0.1	0.864179
21.881717	0.1	0.874149
21.883383	0.1	0.885548
21.885050	0.1	0.898177
21.886717	0.1	0.910894
21.888383	0.1	0.922512
21.890050	0.1	0.932985
21.891717	0.1	0.943220
21.893383	0.1	0.954582
21.895050	0.1	0.968142
21.896717	0.1	0.983533
21.898383	0.1	0.999402
21.900050	0.1	1.014741
21.901717	0.1	1.028883
21.903383	0.1	1.041172
21.905050	0.1	1.051282
21.906717	0.1	1.059389
21.908383	0.1	1.066145
21.910050	0.1	1.072679
21.911717	0.1	1.080069
21.913383	0.1	1.088195
21.915050	0.1	1.095948
21.916717	0.1	1.103613
21.918383	0.1	1.113042
21.920050	0.1	1.124647
21.921717	0.1	1.136353
21.923383	0.1	1.145890
21.925050	0.1	1.152479
21.926717	0.1	1.156754
21.928383	0.1	1.159711
21.930050	0.1	1.161611
21.931717	0.1	1.162072
21.933383	0.1	1.161364
21.935050	0.1	1.161308
21.936717	0.1	1.164018
21.938383	0.1	1.169508
21.940050	0.1	1.175608
21.941717	0.1	1.180223
21.943383	0.1	1.182840
21.945050	0.1	1.183869
21.946717	0.1	1.183199
21.948383	0.1	1.180214
21.950050	0.1	1.174761
21.951717	0.1	1.167343
21.953383	0.1	1.158891
21.955050	0.1	1.150793
21.956717	0.1	1.144377
21.958383	0.1	1.139990
21.960050	0.1	1.136931
21.961717	0.1	1.134602
21.963383	0.1	1.133084
21.965050	0.1	1.132009
21.966717	0.1	1.129927
21.968383	0.1	1.125722
21.970050	0.1	1.119706
21.971717	0.1	1.112837
21.973383	0.1	1.105811
21.975050	0.1	1.099347
21.976717	0.1	1.094737
21.978383	0.1	1.093242
21.980050	0.1	1.095189
21.981717	0.1	1.099249
21.983383	0.1	1.102854
21.985050	0.1	1.104441
21.986717	0.1	1.104958
21.988383	0.1	1.106719
21.990050	0.1	1.111208
21.991717	0.1	1.118560
21.993383	0.1	1.128321
21.995050	0.1	1.139524
21.996717	0.1	1.150649
21.998383	0.1	1.160586
22.000050	0.1	1.168991
22.001717	0.1	1.176093
22.003383	0.1	1.182808
22.005050	0.1	1.190500
22.006717	0.1	1.199888
22.008383	0.1	1.210221
22.010050	0.1	1.220056
22.011717	0.1	1.229187
22.013383	0.1	1.239483
22.015050	0.1	1.252950
22.016717	0.1	1.269095
22.018383	0.1	1.285998
22.020050	0.1	1.303516
22.021717	0.1	1.322469
22.023383	0.1	1.342506
22.025050	0.1	1.363177
22.026717	0.1	1.384555
22.028383	0.1	1.406111
22.030050	0.1	1.427294
22.031717	0.1	1.448742
22.033383	0.1	1.471569
22.035050	0.1	1.495765
22.036717	0.1	1.520109
22.038383	0.1	1.543909
22.040050	0.1	1.568045
22.041717	0.1	1.593712
22.043383	0.1	1.621395
22.045050	0.1	1.651542
22.046717	0.1	1.684921
22.048383	0.1	1.721894
22.050050	0.1	1.761857
22.051717	0.1	1.802808
22.053383	0.1	1.842109
22.055050	0.1	1.878645
22.056717	0.1	1.913542
22.058383	0.1	1.948881
22.060050	0.1	1.986586
22.061717	0.1	2.027950
22.063383	0.1	2.073506
22.065050	0.1	2.123150
22.066717	0.1	2.176580
22.068383	0.1	2.233554
22.070050	0.1	2.293750
22.071717	0.1	2.356889
22.073383	0.1	2.422226
22.075050	0.1	2.487707
22.076717	0.1	2.551195
22.078383	0.1	2.612728
22.080050	0.1	2.674060
22.081717	0.1	2.736328
22.083383	0.1	2.799835
22.085050	0.1	2.865484
22.086717	0.1	2.934611
22.088383	0.1	3.007594
22.090050	0.1	3.083190
22.091717	0.1	3.158902
22.093383	0.1	3.232365
22.095050	0.1	3.303010
22.096717	0.1	3.371970
22.098383	0.1	3.440552
22.100050	0.1	3.509270
22.101717	0.1	3.577368
22.103383	0.1	3.642985
22.105050	0.1	3.704401
22.106717	0.1	3.760825
22.108383	0.1	3.811629
22.110050	0.1	3.856472
22.111717	0.1	3.896407
22.113383	0.1	3.933464
22.115050	0.1	3.969190
22.116717	0.1	4.003714
22.118383	0.1	4.035453
22.120050	0.1	4.061614
22.121717	0.1	4.079570
22.123383	0.1	4.088213
22.125050	0.1	4.088329
22.126717	0.1	4.081801
22.128383	0.1	4.070243
22.130050	0.1	4.054252
22.131717	0.1	4.033614
22.133383	0.1	4.008240
22.135050	0.1	3.978559
22.136717	0.1	3.944319
22.138383	0.1	3.904169
22.140050	0.1	3.857696
22.141717	0.1	3.806329
22.143383	0.1	3.751763
22.145050	0.1	3.694971
22.146717	0.1	3.636465
22.148383	0.1	3.576176
22.150050	0.1	3.513624
22.151717	0.1	3.449474
22.153383	0.1	3.386103
22.155050	0.1	3.325674
22.156717	0.1	3.268686
22.158383	0.1	3.214288
22.160050	0.1	3.161193
22.161717	0.1	3.108676
22.163383	0.1	3.057029
22.165050	0.1	3.006812
22.166717	0.1	2.957871
22.168383	0.1	2.909624
22.170050	0.1	2.862215
22.171717	0.1	2.817181
22.173383	0.1	2.777074
22.175050	0.1	2.744426
22.176717	0.1	2.720351
22.178383	0.1	2.703969
22.180050	0.1	2.693348
22.181717	0.1	2.686805
22.183383	0.1	2.683657
22.185050	0.1	2.684495
22.186717	0.1	2.691275
22.188383	0.1	2.706181
22.190050	0.1	2.729576
22.191717	0.1	2.759653
22.193383	0.1	2.794289
22.195050	0.1	2.832422
22.196717	0.1	2.874024
22.198383	0.1	2.920032
22.200050	0.1	2.971822
22.201717	0.1	3.030100
22.203383	0.1	3.094068
22.205050	0.1	3.161891
22.206717	0.1	3.232290
22.208383	0.1	3.305255
22.210050	0.1	3.381260
22.211717	0.1	3.461130
22.213383	0.1	3.546411
22.215050	0.1	3.638365
22.216717	0.1	3.736471
22.218383	0.1	3.838688
22.220050	0.1	3.942819
22.221717	0.1	4.047272
22.223383	0.1	4.150686
22.225050	0.1	4.252130
22.226717	0.1	4.352131
22.228383	0.1	4.452039
22.230050	0.1	4.552477
22.231717	0.1	4.652883
22.233383	0.1	4.751859
22.235050	0.1	4.847958
22.236717	0.1	4.940438
22.238383	0.1	5.029258
22.240050	0.1	5.114567
22.241717	0.1	5.195793
22.243383	0.1	5.270918
22.245050	0.1	5.337447
22.246717	0.1	5.394346
22.248383	0.1	5.442435
22.250050	0.1	5.483050
22.251717	0.1	5.516894
22.253383	0.1	5.543921
22.255050	0.1	5.563516
22.256717	0.1	5.574771
22.258383	0.1	5.576890
22.260050	0.1	5.568936
22.261717	0.1	5.549728
22.263383	0.1	5.518575
22.265050	0.1	5.475641
22.266717	0.1	5.421746
22.268383	0.1	5.358276
22.270050	0.1	5.287160
22.271717	0.1	5.210144
22.273383	0.1	5.127531
22.275050	0.1	5.038511
22.276717	0.1	4.942617
22.278383	0.1	4.839981
22.280050	0.1	4.730914
22.281717	0.1	4.616361
22.283383	0.1	4.498181
22.285050	0.1	4.378362
22.286717	0.1	4.257611
22.288383	0.1	4.134830
22.290050	0.1	4.008156
22.291717	0.1	3.876407
22.293383	0.1	3.740140
22.295050	0.1	3.601587
22.296717	0.1	3.463398
22.298383	0.1	3.327858
22.300050	0.1	3.196807
22.301717	0.1	3.070966
22.303383	0.1	2.948828
22.305050	0.1	2.827621
22.306717	0.1	2.706070
22.308383	0.1	2.585156
22.310050	0.1	2.466505
22.311717	0.1	2.351259
22.313383	0.1	2.240436
22.315050	0.1	2.135648
22.316717	0.1	2.038535
22.318383	0.1	1.949342
22.320050	0.1	1.866431
22.321717	0.1	1.787231
22.323383	0.1	1.709578
22.325050	0.1	1.633135
22.326717	0.1	1.559881
22.328383	0.1	1.492444
22.330050	0.1	1.431741
22.331717	0.1	1.376648
22.333383	0.1	1.325384
22.335050	0.1	1.276443
22.336717	0.1	1.228759
22.338383	0.1	1.182873
22.340050	0.1	1.141904
22.341717	0.1	1.108935
22.343383	0.1	1.083952
22.345050	0.1	1.064716
22.346717	0.1	1.049382
22.348383	0.1	1.037163
22.350050	0.1	1.027053
22.351717	0.1	1.017330
22.353383	0.1	1.006997
22.355050	0.1	0.996897
22.356717	0.1	0.988883
22.358383	0.1	0.984455
22.360050	0.1	0.984403
22.361717	0.1	0.988650
22.363383	0.1	0.996045
22.365050	0.1	1.005158
22.366717	0.1	1.015249
22.368383	0.1	1.026294
22.370050	0.1	1.038141
22.371717	0.1	1.050257
22.373383	0.1	1.062513
22.375050	0.1	1.075510
22.376717	0.1	1.090313
22.378383	0.1	1.108064
22.380050	0.1	1.129354
22.381717	0.1	1.154356
22.383383	0.1	1.183087
22.385050	0.1	1.214826
22.386717	0.1	1.248401
22.388383	0.1	1.283139
22.390050	0.1	1.318795
22.391717	0.1	1.354939
22.393383	0.1	1.390930
22.395050	0.1	1.426786
22.396717	0.1	1.464132
22.398383	0.1	1.505385
22.400050	0.1	1.551723
22.401717	0.1	1.602457
22.403383	0.1	1.656222
22.405050	0.1	1.711724
22.406717	0.1	1.767678
22.408383	0.1	1.823264
22.410050	0.1	1.878380
22.411717	0.1	1.933537
22.413383	0.1	1.990432
22.415050	0.1	2.051350
22.416717	0.1	2.117245
22.418383	0.1	2.187127
22.420050	0.1	2.259342
22.421717	0.1	2.333382
22.423383	0.1	2.410058
22.425050	0.1	2.490385
22.426717	0.1	2.575316
22.428383	0.1	2.665934
22.430050	0.1	2.762857
22.431717	0.1	2.865400
22.433383	0.1	2.971324
22.435050	0.1	3.078231
22.436717	0.1	3.185198
22.438383	0.1	3.292668
22.440050	0.1	3.401837
22.441717	0.1	3.514919
22.443383	0.1	3.634905
22.445050	0.1	3.763707
22.446717	0.1	3.900956
22.448383	0.1	4.045307
22.450050	0.1	4.195771
22.451717	0.1	4.351409
22.453383	0.1	4.511313
22.455050	0.1	4.675449
22.456717	0.1	4.844931
22.458383	0.1	5.021542
22.460050	0.1	5.207225
22.461717	0.1	5.403962
22.463383	0.1	5.613230
22.465050	0.1	5.834517
22.466717	0.1	6.064852
22.468383	0.1	6.300965
22.470050	0.1	6.542467
22.471717	0.1	6.792094
22.473383	0.1	7.052077
22.475050	0.1	7.321839
22.476717	0.1	7.600333
22.478383	0.1	7.888107
22.480050	0.1	8.186512
22.481717	0.1	8.496395
22.483383	0.1	8.818125
22.485050	0.1	9.152112
22.486717	0.1	9.498913
22.488383	0.1	9.859237
22.490050	0.1	10.233722
22.491717	0.1	10.622987
22.493383	0.1	11.027711
22.495050	0.1	11.447752
22.496717	0.1	11.882205
22.498383	0.1	12.330925
22.500050	0.1	12.795040
22.501717	0.1	13.276339
22.503383	0.1	13.776226
22.505050	0.1	14.295229
22.506717	0.1	14.833957
22.508383	0.1	15.393882
22.510050	0.1	15.976881
22.511717	0.1	16.584718
22.513383	0.1	17.218823
22.515050	0.1	17.880169
22.516717	0.1	18.569818
22.518383	0.1	19.289125
22.520050	0.1	20.038812
22.521717	0.1	20.818934
22.523383	0.1	21.630442
22.525050	0.1	22.475696
22.526717	0.1	23.357542
22.528383	0.1	24.278518
22.530050	0.1	25.240919
22.531717	0.1	26.245955
22.533383	0.1	27.292781
22.535050	0.1	28.380165
22.536717	0.1	29.508583
22.538383	0.1	30.679316
22.540050	0.1	31.892615
22.541717	0.1	33.147791
22.543383	0.1	34.443978
22.545050	0.1	35.779625
22.546717	0.1	37.151850
22.548383	0.1	38.557025
22.550050	0.1	39.991336
22.551717	0.1	41.450355
22.553383	0.1	42.929179
22.555050	0.1	44.423640
22.556717	0.1	45.930333
22.558383	0.1	47.445148
22.560050	0.1	48.961956
22.561717	0.1	50.472291
22.563383	0.1	51.966445
22.565050	0.1	53.435508
22.566717	0.1	54.872739
22.568383	0.1	56.273057
22.570050	0.1	57.630646
22.571717	0.1	58.937292
22.573383	0.1	60.183168
22.575050	0.1	61.358665
22.576717	0.1	62.455656
22.578383	0.1	63.467673
22.580050	0.1	64.389110
22.581717	0.1	65.214410
22.583383	0.1	65.937624
22.585050	0.1	66.553056
22.586717	0.1	67.056520
22.588383	0.1	67.445487
22.590050	0.1	67.717689
22.591717	0.1	67.870100
22.593383	0.1	67.900396
22.595050	0.1	67.808665
22.596717	0.1	67.595998
22.598383	0.1	67.262761
22.600050	0.1	66.809412
22.601717	0.1	66.237873
22.603383	0.1	65.552108
22.605050	0.1	64.757913
22.606717	0.1	63.861739
22.608383	0.1	62.869256
22.610050	0.1	61.784866
22.611717	0.1	60.613006
22.613383	0.1	59.359996
22.615050	0.1	58.033718
22.616717	0.1	56.641940
22.618383	0.1	55.191498
22.620050	0.1	53.688712
22.621717	0.1	52.140281
22.623383	0.1	50.553624
22.625050	0.1	48.936354
22.626717	0.1	47.295992
22.628383	0.1	45.640352
22.630050	0.1	43.977285
22.631717	0.1	42.313426
22.633383	0.1	40.653897
22.635050	0.1	39.003515
22.636717	0.1	37.367567
22.638383	0.1	35.750996
22.640050	0.1	34.157867
22.641717	0.1	32.592816
22.643383	0.1	31.061647
22.645050	0.1	29.569026
22.646717	0.1	28.116605
22.648383	0.1	26.704459
22.650050	0.1	25.334014
22.651717	0.1	24.008853
22.653383	0.1	22.732788
22.655050	0.1	21.508173
22.656717	0.1	20.335754
22.658383	0.1	19.214931
22.660050	0.1	18.144175
22.661717	0.1	17.121760
22.663383	0.1	16.146912
22.665050	0.1	15.220270
22.666717	0.1	14.343392
22.668383	0.1	13.518124
22.670050	0.1	12.745271
22.671717	0.1	12.023239
22.673383	0.1	11.349283
22.675050	0.1	10.721185
22.676717	0.1	10.137060
22.678383	0.1	9.595151
22.680050	0.1	9.093769
22.681717	0.1	8.630259
22.683383	0.1	8.201362
22.685050	0.1	7.804739
22.686717	0.1	7.439363
22.688383	0.1	7.105223
22.690050	0.1	6.803130
22.691717	0.1	6.533512
22.693383	0.1	6.294958
22.695050	0.1	6.083907
22.696717	0.1	5.895803
22.698383	0.1	5.727801
22.700050	0.1	5.580359
22.701717	0.1	5.455860
22.703383	0.1	5.356004
22.705050	0.1	5.280119
22.706717	0.1	5.225101
22.708383	0.1	5.186680
22.710050	0.1	5.161255
22.711717	0.1	5.147276
22.713383	0.1	5.145338
22.715050	0.1	5.156766
22.716717	0.1	5.181925
22.718383	0.1	5.220049
22.720050	0.1	5.269535
22.721717	0.1	5.328199
22.723383	0.1	5.394514
22.725050	0.1	5.468605
22.726717	0.1	5.551199
22.728383	0.1	5.641882
22.730050	0.1	5.739559
22.731717	0.1	5.844058
22.733383	0.1	5.955757
22.735050	0.1	6.073872
22.736717	0.1	6.196233
22.738383	0.1	6.320556
22.740050	0.1	6.445167
22.741717	0.1	6.568856
22.743383	0.1	6.690891
22.745050	0.1	6.811186
22.746717	0.1	6.930148
22.748383	0.1	7.047784
22.750050	0.1	7.162760
22.751717	0.1	7.272772
22.753383	0.1	7.375604
22.755050	0.1	7.469994
22.756717	0.1	7.556207
22.758383	0.1	7.635225
22.760050	0.1	7.707346
22.761717	0.1	7.771640
22.763383	0.1	7.826476
22.765050	0.1	7.871035
22.766717	0.1	7.905695
22.768383	0.1	7.930119
22.770050	0.1	7.942552
22.771717	0.1	7.941723
22.773383	0.1	7.927855
22.775050	0.1	7.901727
22.776717	0.1	7.864241
22.778383	0.1	7.816278
22.780050	0.1	7.758341
22.781717	0.1	7.690722
22.783383	0.1	7.613683
22.785050	0.1	7.527256
22.786717	0.1	7.431125
22.788383	0.1	7.325080
22.790050	0.1	7.209349
22.791717	0.1	7.084464
22.793383	0.1	6.951126
22.795050	0.1	6.809374
22.796717	0.1	6.658360
22.798383	0.1	6.498215
22.800050	0.1	6.330954
22.801717	0.1	6.158771
22.803383	0.1	5.982900
22.805050	0.1	5.804463
22.806717	0.1	5.625151
22.808383	0.1	5.446221
22.810050	0.1	5.267398
22.811717	0.1	5.087685
22.813383	0.1	4.907083
22.815050	0.1	4.727109
22.816717	0.1	4.549599
22.818383	0.1	4.375628
22.820050	0.1	4.205564
22.821717	0.1	4.039025
22.823383	0.1	3.875229
22.825050	0.1	3.713956
22.826717	0.1	3.555678
22.828383	0.1	3.400887
22.830050	0.1	3.249808
22.831717	0.1	3.102869
22.833383	0.1	2.960898
22.835050	0.1	2.824240
22.836717	0.1	2.692784
22.838383	0.1	2.566846
22.840050	0.1	2.446715
22.841717	0.1	2.332279
22.843383	0.1	2.223565
22.845050	0.1	2.120724
22.846717	0.1	2.024011
22.848383	0.1	1.933733
22.850050	0.1	1.849690
22.851717	0.1	1.771334
22.853383	0.1	1.698229
22.855050	0.1	1.629433
22.856717	0.1	1.563109
22.858383	0.1	1.498410
22.860050	0.1	1.436519
22.861717	0.1	1.378804
22.863383	0.1	1.325486
22.865050	0.1	1.276541
22.866717	0.1	1.232182
22.868383	0.1	1.192209
22.870050	0.1	1.155762
22.871717	0.1	1.121811
22.873383	0.1	1.089647
22.875050	0.1	1.059431
22.876717	0.1	1.032096
22.878383	0.1	1.008352
22.880050	0.1	0.987942
22.881717	0.1	0.969926
22.883383	0.1	0.953367
22.885050	0.1	0.937656
22.886717	0.1	0.922312
22.888383	0.1	0.906484
22.890050	0.1	0.889646
22.891717	0.1	0.873026
22.893383	0.1	0.859131
22.895050	0.1	0.849548
22.896717	0.1	0.843611
22.898383	0.1	0.839154
22.900050	0.1	0.834768
22.901717	0.1	0.830921
22.903383	0.1	0.828844
22.905050	0.1	0.828775
22.906717	0.1	0.829459
22.908383	0.1	0.829319
22.910050	0.1	0.827601
22.911717	0.1	0.824393
22.913383	0.1	0.820654
22.915050	0.1	0.817566
22.916717	0.1	0.815322
22.918383	0.1	0.813673
22.920050	0.1	0.812835
22.921717	0.1	0.812714
22.923383	0.1	0.812891
22.925050	0.1	0.813659
22.926717	0.1	0.815718
22.928383	0.1	0.819126
22.930050	0.1	0.823289
22.931717	0.1	0.827578
22.933383	0.1	0.831541
22.935050	0.1	0.835261
22.936717	0.1	0.839857
22.938383	0.1	0.846758
22.940050	0.1	0.856402
22.941717	0.1	0.868225
22.943383	0.1	0.881506
22.945050	0.1	0.895429
22.946717	0.1	0.909339
22.948383	0.1	0.923336
22.950050	0.1	0.937595
22.951717	0.1	0.951672
22.953383	0.1	0.965283
22.955050	0.1	0.978895
22.956717	0.1	0.993097
22.958383	0.1	1.007793
22.960050	0.1	1.022299
22.961717	0.1	1.036399
22.963383	0.1	1.050560
22.965050	0.1	1.064939
22.966717	0.1	1.079207
22.968383	0.1	1.093056
22.970050	0.1	1.106584
22.971717	0.1	1.120432
22.973383	0.1	1.135534
22.975050	0.1	1.153131
22.976717	0.1	1.174551
22.978383	0.1	1.200079
22.980050	0.1	1.228573
22.981717	0.1	1.258142
22.983383	0.1	1.286552
22.985050	0.1	1.312308
22.986717	0.1	1.336443
22.988383	0.1	1.361235
22.990050	0.1	1.387303
22.991717	0.1	1.413538
22.993383	0.1	1.439005
22.995050	0.1	1.464644
22.996717	0.1	1.492691
22.998383	0.1	1.524235
23.000050	0.1	1.558745
23.001717	0.1	1.595709
23.003383	0.1	1.635342
23.005050	0.1	1.677782
23.006717	0.1	1.722504
23.008383	0.1	1.768684
23.010050	0.1	1.815702
23.011717	0.1	1.863521
23.013383	0.1	1.912294
23.015050	0.1	1.961808
23.016717	0.1	2.012081
23.018383	0.1	2.064048
23.020050	0.1	2.118950
23.021717	0.1	2.177088
23.023383	0.1	2.236916
23.025050	0.1	2.295855
23.026717	0.1	2.352539
23.028383	0.1	2.407972
23.030050	0.1	2.464028
23.031717	0.1	2.521924
23.033383	0.1	2.582660
23.035050	0.1	2.646940
23.036717	0.1	2.714200
23.038383	0.1	2.782894
23.040050	0.1	2.851607
23.041717	0.1	2.919235
23.043383	0.1	2.984842
23.045050	0.1	3.047697
23.046717	0.1	3.107092
23.048383	0.1	3.163056
23.050050	0.1	3.217310
23.051717	0.1	3.271787
23.053383	0.1	3.326586
23.055050	0.1	3.380813
23.056717	0.1	3.433279
23.058383	0.1	3.481247
23.060050	0.1	3.521489
23.061717	0.1	3.553270
23.063383	0.1	3.578691
23.065050	0.1	3.600544
23.066717	0.1	3.620125
23.068383	0.1	3.637122
23.070050	0.1	3.650836
23.071717	0.1	3.660182
23.073383	0.1	3.663707
23.075050	0.1	3.660540
23.076717	0.1	3.650519
23.078383	0.1	3.633681
23.080050	0.1	3.610081
23.081717	0.1	3.579957
23.083383	0.1	3.543752
23.085050	0.1	3.501656
23.086717	0.1	3.453689
23.088383	0.1	3.400729
23.090050	0.1	3.344528
23.091717	0.1	3.286218
23.093383	0.1	3.225454
23.095050	0.1	3.161062
23.096717	0.1	3.092308
23.098383	0.1	3.019818
23.100050	0.1	2.945256
23.101717	0.1	2.869507
23.103383	0.1	2.791369
23.105050	0.1	2.708887
23.106717	0.1	2.621883
23.108383	0.1	2.532429
23.110050	0.1	2.443050
23.111717	0.1	2.355562
23.113383	0.1	2.271277
23.115050	0.1	2.190713
23.116717	0.1	2.113162
23.118383	0.1	2.037231
23.120050	0.1	1.961929
23.121717	0.1	1.887274
23.123383	0.1	1.813928
23.125050	0.1	1.742546
23.126717	0.1	1.673633
23.128383	0.1	1.607351
23.130050	0.1	1.543211
23.131717	0.1	1.480682
23.133383	0.1	1.420332
23.135050	0.1	1.363507
23.136717	0.1	1.310729
23.138383	0.1	1.261360
23.140050	0.1	1.214650
23.141717	0.1	1.170356
23.143383	0.1	1.128656
23.145050	0.1	1.089731
23.146717	0.1	1.053619
23.148383	0.1	1.020217
23.150050	0.1	0.989405
23.151717	0.1	0.961400
23.153383	0.1	0.936212
23.155050	0.1	0.912733
23.156717	0.1	0.889567
23.158383	0.1	0.866395
23.160050	0.1	0.844342
23.161717	0.1	0.825105
23.163383	0.1	0.809454
23.165050	0.1	0.796551
23.166717	0.1	0.784495
23.168383	0.1	0.771717
23.170050	0.1	0.758036
23.171717	0.1	0.744159
23.173383	0.1	0.730711
23.175050	0.1	0.718161
23.176717	0.1	0.706632
23.178383	0.1	0.695805
23.180050	0.1	0.685789
23.181717	0.1	0.677346
23.183383	0.1	0.670478
23.185050	0.1	0.664289
23.186717	0.1	0.658459
23.188383	0.1	0.653164
23.190050	0.1	0.648312
23.191717	0.1	0.643884
23.193383	0.1	0.639525
23.195050	0.1	0.634314
23.196717	0.1	0.628140
23.198383	0.1	0.621635
23.200050	0.1	0.614980
23.201717	0.1	0.608461
23.203383	0.1	0.602840
23.205050	0.1	0.598766
23.206717	0.1	0.596992
23.208383	0.1	0.597797
23.210050	0.1	0.599478
23.211717	0.1	0.598980
23.213383	0.1	0.594179
23.215050	0.1	0.585499
23.216717	0.1	0.575702
23.218383	0.1	0.567702
23.220050	0.1	0.562584
23.221717	0.1	0.560121
23.223383	0.1	0.559827
23.225050	0.1	0.560842
23.226717	0.1	0.561657
23.228383	0.1	0.560586
23.230050	0.1	0.557089
23.231717	0.1	0.551832
23.233383	0.1	0.545401
23.235050	0.1	0.538067
23.236717	0.1	0.530691
23.238383	0.1	0.524838
23.240050	0.1	0.522058
23.241717	0.1	0.522938
23.243383	0.1	0.526519
23.245050	0.1	0.530747
23.246717	0.1	0.533774
23.248383	0.1	0.535003
23.250050	0.1	0.534593
23.251717	0.1	0.532758
23.253383	0.1	0.530141
23.255050	0.1	0.527990
23.256717	0.1	0.527571
23.258383	0.1	0.529396
23.260050	0.1	0.532605
23.261717	0.1	0.535697
23.263383	0.1	0.538286
23.265050	0.1	0.541066
23.266717	0.1	0.544107
23.268383	0.1	0.546360
23.270050	0.1	0.546584
23.271717	0.1	0.544447
23.273383	0.1	0.540768
23.275050	0.1	0.537089
23.276717	0.1	0.534845
23.278383	0.1	0.534565
23.280050	0.1	0.535874
23.281717	0.1	0.538132
23.283383	0.1	0.540996
23.285050	0.1	0.544633
23.286717	0.1	0.549327
23.288383	0.1	0.554975
23.290050	0.1	0.561159
23.291717	0.1	0.567622
23.293383	0.1	0.574351
23.295050	0.1	0.580926
23.296717	0.1	0.585997
23.298383	0.1	0.588219
23.300050	0.1	0.587679
23.301717	0.1	0.586021
23.303383	0.1	0.585443
23.305050	0.1	0.587404
23.306717	0.1	0.591986
23.308383	0.1	0.598179
23.310050	0.1	0.604740
23.311717	0.1	0.610943
23.313383	0.1	0.617136
23.315050	0.1	0.624238
23.316717	0.1	0.632531
23.318383	0.1	0.641504
23.320050	0.1	0.650506
23.321717	0.1	0.658710
23.323383	0.1	0.665248
23.325050	0.1	0.669970
23.326717	0.1	0.673821
23.328383	0.1	0.678306
23.330050	0.1	0.684336
23.331717	0.1	0.691256
23.333383	0.1	0.697155
23.335050	0.1	0.700699
23.336717	0.1	0.702320
23.338383	0.1	0.703153
23.340050	0.1	0.703628
23.341717	0.1	0.703437
23.343383	0.1	0.702008
23.345050	0.1	0.699060
23.346717	0.1	0.694958
23.348383	0.1	0.690236
23.350050	0.1	0.685672
23.351717	0.1	0.682734
23.353383	0.1	0.682264
23.355050	0.1	0.683460
23.356717	0.1	0.684853
23.358383	0.1	0.685258
23.360050	0.1	0.684024
23.361717	0.1	0.680955
23.363383	0.1	0.675847
23.365050	0.1	0.668857
23.366717	0.1	0.661630
23.368383	0.1	0.656499
23.370050	0.1	0.654156
23.371717	0.1	0.653174
23.373383	0.1	0.652000
23.375050	0.1	0.650478
23.376717	0.1	0.648964
23.378383	0.1	0.646734
23.380050	0.1	0.642487
23.381717	0.1	0.636200
23.383383	0.1	0.629621
23.385050	0.1	0.624820
23.386717	0.1	0.622477
23.388383	0.1	0.621597
23.390050	0.1	0.620312
23.391717	0.1	0.617141
23.393383	0.1	0.611846
23.395050	0.1	0.604698
23.396717	0.1	0.595930
23.398383	0.1	0.586784
23.400050	0.1	0.579343
23.401717	0.1	0.574668
23.403383	0.1	0.572037
23.405050	0.1	0.570095
23.406717	0.1	0.568512
23.408383	0.1	0.568349
23.410050	0.1	0.570538
23.411717	0.1	0.573988
23.413383	0.1	0.576433
23.415050	0.1	0.577183
23.416717	0.1	0.577755
23.418383	0.1	0.579613
23.420050	0.1	0.582272
23.421717	0.1	0.584056
23.423383	0.1	0.583865
23.425050	0.1	0.581956
23.426717	0.1	0.579441
23.428383	0.1	0.577443
23.430050	0.1	0.576568
23.431717	0.1	0.576843
23.433383	0.1	0.578118
23.435050	0.1	0.580344
23.436717	0.1	0.583348
23.438383	0.1	0.586668
23.440050	0.1	0.590160
23.441717	0.1	0.594240
23.443383	0.1	0.599194
23.445050	0.1	0.604554
23.446717	0.1	0.609118
23.448383	0.1	0.611804
23.450050	0.1	0.612391
23.451717	0.1	0.611595
23.453383	0.1	0.610617
23.455050	0.1	0.610044
23.456717	0.1	0.609169
23.458383	0.1	0.606966
23.460050	0.1	0.604168
23.461717	0.1	0.603255
23.463383	0.1	0.605299
23.465050	0.1	0.608293
23.466717	0.1	0.609686
23.468383	0.1	0.608894
23.470050	0.1	0.606733
23.471717	0.1	0.604526
23.473383	0.1	0.603842
23.475050	0.1	0.605024
23.476717	0.1	0.606440
23.478383	0.1	0.606407
23.480050	0.1	0.604754
23.481717	0.1	0.602249
23.483383	0.1	0.599716
23.485050	0.1	0.598230
23.486717	0.1	0.598808
23.488383	0.1	0.601429
23.490050	0.1	0.605150
23.491717	0.1	0.608955
23.493383	0.1	0.611912
23.495050	0.1	0.613057
23.496717	0.1	0.612116
23.498383	0.1	0.610370
23.500050	0.1	0.609825
23.501717	0.1	0.611739
23.503383	0.1	0.616089
23.505050	0.1	0.621602
23.506717	0.1	0.626729
23.508383	0.1	0.631493
23.510050	0.1	0.637746
23.511717	0.1	0.646659
23.513383	0.1	0.656894
23.515050	0.1	0.666329
23.516717	0.1	0.674226
23.518383	0.1	0.681132
23.520050	0.1	0.687670
23.521717	0.1	0.693668
23.523383	0.1	0.698618
23.525050	0.1	0.703167
23.526717	0.1	0.708909
23.528383	0.1	0.716872
23.530050	0.1	0.727340
23.531717	0.1	0.740304
23.533383	0.1	0.755335
23.535050	0.1	0.771945
23.536717	0.1	0.790409
23.538383	0.1	0.811219
23.540050	0.1	0.834102
23.541717	0.1	0.858209
23.543383	0.1	0.882284
23.545050	0.1	0.905031
23.546717	0.1	0.926270
23.548383	0.1	0.947318
23.550050	0.1	0.969917
23.551717	0.1	0.995225
23.553383	0.1	1.023840
23.555050	0.1	1.056171
23.556717	0.1	1.092283
23.558383	0.1	1.131222
23.560050	0.1	1.171068
23.561717	0.1	1.210519
23.563383	0.1	1.250156
23.565050	0.1	1.291796
23.566717	0.1	1.336918
23.568383	0.1	1.385589
23.570050	0.1	1.437091
23.571717	0.1	1.490652
23.573383	0.1	1.545660
23.575050	0.1	1.602839
23.576717	0.1	1.664269
23.578383	0.1	1.731114
23.580050	0.1	1.802463
23.581717	0.1	1.876396
23.583383	0.1	1.951586
23.585050	0.1	2.028062
23.586717	0.1	2.106824
23.588383	0.1	2.189390
23.590050	0.1	2.277526
23.591717	0.1	2.372740
23.593383	0.1	2.475739
23.595050	0.1	2.586013
23.596717	0.1	2.702214
23.598383	0.1	2.823616
23.600050	0.1	2.950658
23.601717	0.1	3.084145
23.603383	0.1	3.224332
23.605050	0.1	3.370596
23.606717	0.1	3.522248
23.608383	0.1	3.679679
23.610050	0.1	3.844062
23.611717	0.1	4.015979
23.613383	0.1	4.194723
23.615050	0.1	4.379465
23.616717	0.1	4.570968
23.618383	0.1	4.771999
23.620050	0.1	4.985686
23.621717	0.1	5.212417
23.623383	0.1	5.448950
23.625050	0.1	5.691447
23.626717	0.1	5.938867
23.628383	0.1	6.193267
23.630050	0.1	6.457660
23.631717	0.1	6.733956
23.633383	0.1	7.022582
23.635050	0.1	7.323590
23.636717	0.1	7.637441
23.638383	0.1	7.964196
23.640050	0.1	8.302592
23.641717	0.1	8.650916
23.643383	0.1	9.008618
23.645050	0.1	9.376644
23.646717	0.1	9.756531
23.648383	0.1	10.149814
23.650050	0.1	10.557408
23.651717	0.1	10.978929
23.653383	0.1	11.413647
23.655050	0.1	11.862093
23.656717	0.1	12.325761
23.658383	0.1	12.805914
23.660050	0.1	13.302639
23.661717	0.1	13.815211
23.663383	0.1	14.343555
23.665050	0.1	14.888397
23.666717	0.1	15.450553
23.668383	0.1	16.031628
23.670050	0.1	16.634152
23.671717	0.1	17.259340
23.673383	0.1	17.905938
23.675050	0.1	18.572621
23.676717	0.1	19.260291
23.678383	0.1	19.971845
23.680050	0.1	20.711124
23.681717	0.1	21.481467
23.683383	0.1	22.284249
23.685050	0.1	23.119459
23.686717	0.1	23.987559
23.688383	0.1	24.890201
23.690050	0.1	25.829338
23.691717	0.1	26.806463
23.693383	0.1	27.822950
23.695050	0.1	28.880476
23.696717	0.1	29.980587
23.698383	0.1	31.123422
23.700050	0.1	32.307473
23.701717	0.1	33.530789
23.703383	0.1	34.792395
23.705050	0.1	36.092927
23.706717	0.1	37.433365
23.708383	0.1	38.813264
23.710050	0.1	40.230555
23.711717	0.1	41.682324
23.713383	0.1	43.165018
23.715050	0.1	44.673882
23.716717	0.1	46.202852
23.718383	0.1	47.745770
23.720050	0.1	49.297139
23.721717	0.1	50.851754
23.723383	0.1	52.404255
23.725050	0.1	53.949556
23.726717	0.1	55.482741
23.728383	0.1	56.996984
23.730050	0.1	58.481554
23.731717	0.1	59.923842
23.733383	0.1	61.313352
23.735050	0.1	62.642563
23.736717	0.1	63.905167
23.738383	0.1	65.094819
23.740050	0.1	66.205114
23.741717	0.1	67.229681
23.743383	0.1	68.161674
23.745050	0.1	68.993559
23.746717	0.1	69.718282
23.748383	0.1	70.330347
23.750050	0.1	70.825303
23.751717	0.1	71.199206
23.753383	0.1	71.448963
23.755050	0.1	71.572727
23.756717	0.1	71.569774
23.758383	0.1	71.440032
23.760050	0.1	71.183741
23.761717	0.1	70.801755
23.763383	0.1	70.296014
23.765050	0.1	69.669751
23.766717	0.1	68.927226
23.768383	0.1	68.072886
23.770050	0.1	67.111212
23.771717	0.1	66.048140
23.773383	0.1	64.891698
23.775050	0.1	63.650548
23.776717	0.1	62.332084
23.778383	0.1	60.941181
23.780050	0.1	59.481342
23.781717	0.1	57.958062
23.783383	0.1	56.379922
23.785050	0.1	54.756319
23.786717	0.1	53.095836
23.788383	0.1	51.406128
23.790050	0.1	49.693864
23.791717	0.1	47.964649
23.793383	0.1	46.223779
23.795050	0.1	44.477424
23.796717	0.1	42.732698
23.798383	0.1	40.996783
23.800050	0.1	39.276644
23.801717	0.1	37.578964
23.803383	0.1	35.909130
23.805050	0.1	34.270580
23.806717	0.1	32.665301
23.808383	0.1	31.094942
23.810050	0.1	29.561645
23.811717	0.1	28.068414
23.813383	0.1	26.618815
23.815050	0.1	25.216090
23.816717	0.1	23.862603
23.818383	0.1	22.560162
23.820050	0.1	21.309992
23.821717	0.1	20.112353
23.823383	0.1	18.966808
23.825050	0.1	17.872383
23.826717	0.1	16.827593
23.828383	0.1	15.830784
23.830050	0.1	14.880742
23.831717	0.1	13.977462
23.833383	0.1	13.122293
23.835050	0.1	12.316154
23.836717	0.1	11.557685
23.838383	0.1	10.843594
23.840050	0.1	10.170452
23.841717	0.1	9.535924
23.843383	0.1	8.939179
23.845050	0.1	8.380516
23.846717	0.1	7.859250
23.848383	0.1	7.371949
23.850050	0.1	6.915098
23.851717	0.1	6.488031
23.853383	0.1	6.091041
23.855050	0.1	5.722754
23.856717	0.1	5.380563
23.858383	0.1	5.061845
23.860050	0.1	4.764656
23.861717	0.1	4.488206
23.863383	0.1	4.232507
23.865050	0.1	3.997283
23.866717	0.1	3.781291
23.868383	0.1	3.582584
23.870050	0.1	3.399299
23.871717	0.1	3.229729
23.873383	0.1	3.071581
23.875050	0.1	2.922420
23.876717	0.1	2.781097
23.878383	0.1	2.648388
23.880050	0.1	2.526748
23.881717	0.1	2.418305
23.883383	0.1	2.322122
23.885050	0.1	2.234471
23.886717	0.1	2.152049
23.888383	0.1	2.073897
23.890050	0.1	2.000346
23.891717	0.1	1.931391
23.893383	0.1	1.866841
23.895050	0.1	1.807041
23.896717	0.1	1.752353
23.898383	0.1	1.702425
23.900050	0.1	1.656264
23.901717	0.1	1.612925
23.903383	0.1	1.572790
23.905050	0.1	1.537176
23.906717	0.1	1.506121
23.908383	0.1	1.477911
23.910050	0.1	1.450875
23.911717	0.1	1.424300
23.913383	0.1	1.398055
23.915050	0.1	1.372485
23.916717	0.1	1.347954
23.918383	0.1	1.323875
23.920050	0.1	1.299293
23.921717	0.1	1.274603
23.923383	0.1	1.251143
23.925050	0.1	1.229518
23.926717	0.1	1.209411
23.928383	0.1	1.190347
23.930050	0.1	1.171865
23.931717	0.1	1.153168
23.933383	0.1	1.134025
23.935050	0.1	1.115678
23.936717	0.1	1.099394
23.938383	0.1	1.084823
23.940050	0.1	1.070942
23.941717	0.1	1.057228
23.943383	0.1	1.043412
23.945050	0.1	1.028907
23.946717	0.1	1.013414
23.948383	0.1	0.997586
23.950050	0.1	0.982126
23.951717	0.1	0.967151
23.953383	0.1	0.952706
23.955050	0.1	0.938852
23.956717	0.1	0.925479
23.958383	0.1	0.912216
23.960050	0.1	0.898540
23.961717	0.1	0.884589
23.963383	0.1	0.871751
23.965050	0.1	0.861473
23.966717	0.1	0.853757
23.968383	0.1	0.847271
23.970050	0.1	0.840691
23.971717	0.1	0.833161
23.973383	0.1	0.823806
23.975050	0.1	0.811825
23.976717	0.1	0.797552
23.978383	0.1	0.782944
23.980050	0.1	0.770264
23.981717	0.1	0.760145
23.983383	0.1	0.751507
23.985050	0.1	0.743647
23.986717	0.1	0.737235
23.988383	0.1	0.732453
23.990050	0.1	0.727666
23.991717	0.1	0.720606
23.993383	0.1	0.710301
23.995050	0.1	0.698133
23.996717	0.1	0.687190
23.998383	0.1	0.679912
24.000050	0.1	0.676140
24.001717	0.1	0.673742
24.003383	0.1	0.670841
24.005050	0.1	0.666701
24.006717	0.1	0.661374
24.008383	0.1	0.655483
24.010050	0.1	0.649849
24.011717	0.1	0.644806
24.013383	0.1	0.640326
24.015050	0.1	0.636349
24.016717	0.1	0.632638
24.018383	0.1	0.629127
24.020050	0.1	0.626012
24.021717	0.1	0.622859
24.023383	0.1	0.618822
24.025050	0.1	0.614161
24.026717	0.1	0.610370
24.028383	0.1	0.608820
24.030050	0.1	0.609779
24.031717	0.1	0.612214
24.033383	0.1	0.614929
24.035050	0.1	0.618165
24.036717	0.1	0.622957
24.038383	0.1	0.629113
24.040050	0.1	0.635255
24.041717	0.1	0.640401
24.043383	0.1	0.644512
24.045050	0.1	0.647628
24.046717	0.1	0.649402
24.048383	0.1	0.649472
24.050050	0.1	0.648038
24.051717	0.1	0.646370
24.053383	0.1	0.646003
24.055050	0.1	0.647358
24.056717	0.1	0.649737
24.058383	0.1	0.652168
24.060050	0.1	0.654170
24.061717	0.1	0.656280
24.063383	0.1	0.659246
24.065050	0.1	0.662911
24.066717	0.1	0.666529
24.068383	0.1	0.669602
24.070050	0.1	0.672326
24.071717	0.1	0.675493
24.073383	0.1	0.679824
24.075050	0.1	0.685356
24.076717	0.1	0.691391
24.078383	0.1	0.697328
24.080050	0.1	0.703516
24.081717	0.1	0.710990
24.083383	0.1	0.720355
24.085050	0.1	0.731121
24.086717	0.1	0.742483
24.088383	0.1	0.754199
24.090050	0.1	0.765938
24.091717	0.1	0.777165
24.093383	0.1	0.787848
24.095050	0.1	0.798302
24.096717	0.1	0.808751
24.098383	0.1	0.819517
24.100050	0.1	0.831648
24.101717	0.1	0.846433
24.103383	0.1	0.863527
24.105050	0.1	0.880696
24.106717	0.1	0.895807
24.108383	0.1	0.908147
24.110050	0.1	0.918270
24.111717	0.1	0.927346
24.113383	0.1	0.936235
24.115050	0.1	0.945181
24.116717	0.1	0.953968
24.118383	0.1	0.962513
24.120050	0.1	0.971491
24.121717	0.1	0.981796
24.123383	0.1	0.993642
24.125050	0.1	1.006522
24.126717	0.1	1.019519
24.128383	0.1	1.032031
24.130050	0.1	1.044683
24.131717	0.1	1.058658
24.133383	0.1	1.073615
24.135050	0.1	1.087175
24.136717	0.1	1.097200
24.138383	0.1	1.103426
24.140050	0.1	1.106695
24.141717	0.1	1.108162
24.143383	0.1	1.109182
24.145050	0.1	1.110849
24.146717	0.1	1.113759
24.148383	0.1	1.117801
24.150050	0.1	1.122225
24.151717	0.1	1.126844
24.153383	0.1	1.132758
24.155050	0.1	1.140479
24.156717	0.1	1.148111
24.158383	0.1	1.153140
24.160050	0.1	1.155557
24.161717	0.1	1.157313
24.163383	0.1	1.159483
24.165050	0.1	1.161867
24.166717	0.1	1.164172
24.168383	0.1	1.166579
24.170050	0.1	1.170286
24.171717	0.1	1.176866
24.173383	0.1	1.186887
24.175050	0.1	1.199739
24.176717	0.1	1.213634
24.178383	0.1	1.225933
24.180050	0.1	1.235073
24.181717	0.1	1.241644
24.183383	0.1	1.247348
24.185050	0.1	1.253611
24.186717	0.1	1.261053
24.188383	0.1	1.269709
24.190050	0.1	1.278971
24.191717	0.1	1.288108
24.193383	0.1	1.297574
24.195050	0.1	1.308755
24.196717	0.1	1.322436
24.198383	0.1	1.337971
24.200050	0.1	1.353808
24.201717	0.1	1.368825
24.203383	0.1	1.383191
24.205050	0.1	1.398171
24.206717	0.1	1.414986
24.208383	0.1	1.434060
24.210050	0.1	1.455364
24.211717	0.1	1.478256
24.213383	0.1	1.501311
24.215050	0.1	1.523355
24.216717	0.1	1.544212
24.218383	0.1	1.564254
24.220050	0.1	1.583933
24.221717	0.1	1.603696
24.223383	0.1	1.624366
24.225050	0.1	1.647286
24.226717	0.1	1.673498
24.228383	0.1	1.703179
24.230050	0.1	1.735673
24.231717	0.1	1.770039
24.233383	0.1	1.805881
24.235050	0.1	1.843325
24.236717	0.1	1.882198
24.238383	0.1	1.921766
24.240050	0.1	1.961407
24.241717	0.1	2.001296
24.243383	0.1	2.041655
24.245050	0.1	2.082414
24.246717	0.1	2.124030
24.248383	0.1	2.167118
24.250050	0.1	2.211845
24.251717	0.1	2.258178
24.253383	0.1	2.305317
24.255050	0.1	2.351343
24.256717	0.1	2.395064
24.258383	0.1	2.437267
24.260050	0.1	2.479209
24.261717	0.1	2.520969
24.263383	0.1	2.561985
24.265050	0.1	2.602064
24.266717	0.1	2.640826
24.268383	0.1	2.676980
24.270050	0.1	2.709334
24.271717	0.1	2.737916
24.273383	0.1	2.763276
24.275050	0.1	2.785958
24.276717	0.1	2.807099
24.278383	0.1	2.827989
24.280050	0.1	2.848161
24.281717	0.1	2.864688
24.283383	0.1	2.874462
24.285050	0.1	2.876869
24.286717	0.1	2.873493
24.288383	0.1	2.866033
24.290050	0.1	2.855440
24.291717	0.1	2.842275
24.293383	0.1	2.826131
24.295050	0.1	2.805628
24.296717	0.1	2.780030
24.298383	0.1	2.749688
24.300050	0.1	2.714684
24.301717	0.1	2.674707
24.303383	0.1	2.630441
24.305050	0.1	2.583452
24.306717	0.1	2.534557
24.308383	0.1	2.483823
24.310050	0.1	2.431627
24.311717	0.1	2.378328
24.313383	0.1	2.323403
24.315050	0.1	2.266057
24.316717	0.1	2.205744
24.318383	0.1	2.141935
24.320050	0.1	2.074791
24.321717	0.1	2.005836
24.323383	0.1	1.937118
24.325050	0.1	1.870240
24.326717	0.1	1.805900
24.328383	0.1	1.743454
24.330050	0.1	1.681410
24.331717	0.1	1.618429
24.333383	0.1	1.554233
24.335050	0.1	1.490004
24.336717	0.1	1.427666
24.338383	0.1	1.368537
24.340050	0.1	1.312429
24.341717	0.1	1.257416
24.343383	0.1	1.201704
24.345050	0.1	1.146146
24.346717	0.1	1.093145
24.348383	0.1	1.043486
24.350050	0.1	0.996143
24.351717	0.1	0.950517
24.353383	0.1	0.907686
24.355050	0.1	0.868826
24.356717	0.1	0.833184
24.358383	0.1	0.798651
24.360050	0.1	0.763629
24.361717	0.1	0.728029
24.363383	0.1	0.693700
24.365050	0.1	0.663269
24.366717	0.1	0.637812
24.368383	0.1	0.616577
24.370050	0.1	0.597993
24.371717	0.1	0.579967
24.373383	0.1	0.560367
24.375050	0.1	0.538221
24.376717	0.1	0.514435
24.378383	0.1	0.491487
24.380050	0.1	0.471859
24.381717	0.1	0.456343
24.383383	0.1	0.444311
24.385050	0.1	0.435454
24.386717	0.1	0.429824
24.388383	0.1	0.426313
24.390050	0.1	0.423156
24.391717	0.1	0.419808
24.393383	0.1	0.416716
24.395050	0.1	0.413931
24.396717	0.1	0.410820
24.398383	0.1	0.406490
24.400050	0.1	0.400781
24.401717	0.1	0.394797
24.403383	0.1	0.389596
24.405050	0.1	0.385107
24.406717	0.1	0.381167
24.408383	0.1	0.378569
24.410050	0.1	0.378019
24.411717	0.1	0.378722
24.413383	0.1	0.378890
24.415050	0.1	0.377037
24.416717	0.1	0.372659
24.418383	0.1	0.366811
24.420050	0.1	0.362010
24.421717	0.1	0.360371
24.423383	0.1	0.362117
24.425050	0.1	0.366508
24.426717	0.1	0.372841
24.428383	0.1	0.379486
24.430050	0.1	0.383714
24.431717	0.1	0.383966
24.433383	0.1	0.381344
24.435050	0.1	0.378313
24.436717	0.1	0.376818
24.438383	0.1	0.377847
24.440050	0.1	0.381293
24.441717	0.1	0.385665
24.443383	0.1	0.388627
24.445050	0.1	0.388287
24.446717	0.1	0.384469
24.448383	0.1	0.379276
24.450050	0.1	0.375672
24.451717	0.1	0.374932
24.453383	0.1	0.376194
24.455050	0.1	0.378545
24.456717	0.1	0.382136
24.458383	0.1	0.387128
24.460050	0.1	0.392478
24.461717	0.1	0.396133
24.463383	0.1	0.396390
24.465050	0.1	0.393409
24.466717	0.1	0.389498
24.468383	0.1	0.387160
24.470050	0.1	0.387551
24.471717	0.1	0.390615
24.473383	0.1	0.395197
24.475050	0.1	0.399253
24.476717	0.1	0.401759
24.478383	0.1	0.403360
24.480050	0.1	0.404636
24.481717	0.1	0.405698
24.483383	0.1	0.407323
24.485050	0.1	0.410336
24.486717	0.1	0.414583
24.488383	0.1	0.419347
24.490050	0.1	0.424148
24.491717	0.1	0.428772
24.493383	0.1	0.432697
24.495050	0.1	0.435384
24.496717	0.1	0.437340
24.498383	0.1	0.439286
24.500050	0.1	0.440441
24.501717	0.1	0.439747
24.503383	0.1	0.437484
24.505050	0.1	0.434639
24.506717	0.1	0.432841
24.508383	0.1	0.433968
24.510050	0.1	0.437791
24.511717	0.1	0.441456
24.513383	0.1	0.442187
24.515050	0.1	0.440008
24.516717	0.1	0.437726
24.518383	0.1	0.438336
24.520050	0.1	0.442713
24.521717	0.1	0.449833
24.523383	0.1	0.458234
24.525050	0.1	0.466579
24.526717	0.1	0.473228
24.528383	0.1	0.476642
24.530050	0.1	0.476711
24.531717	0.1	0.475086
24.533383	0.1	0.473643
24.535050	0.1	0.472832
24.536717	0.1	0.472153
24.538383	0.1	0.471682
24.540050	0.1	0.472195
24.541717	0.1	0.474160
24.543383	0.1	0.477247
24.545050	0.1	0.480670
24.546717	0.1	0.483887
24.548383	0.1	0.487003
24.550050	0.1	0.489512
24.551717	0.1	0.489396
24.553383	0.1	0.485354
24.555050	0.1	0.478709
24.556717	0.1	0.471943
24.558383	0.1	0.466788
24.560050	0.1	0.463566
24.561717	0.1	0.461801
24.563383	0.1	0.461098
24.565050	0.1	0.460679
24.566717	0.1	0.459426
24.568383	0.1	0.457340
24.570050	0.1	0.455538
24.571717	0.1	0.454895
24.573383	0.1	0.455580
24.575050	0.1	0.457037
24.576717	0.1	0.457941
24.578383	0.1	0.456790
24.580050	0.1	0.453126
24.581717	0.1	0.447789
24.583383	0.1	0.441698
24.585050	0.1	0.435542
24.586717	0.1	0.431174
24.588383	0.1	0.430709
24.590050	0.1	0.433959
24.591717	0.1	0.438816
24.593383	0.1	0.443240
24.595050	0.1	0.445568
24.596717	0.1	0.444688
24.598383	0.1	0.441177
24.600050	0.1	0.437144
24.601717	0.1	0.434485
24.603383	0.1	0.433503
24.605050	0.1	0.433344
24.606717	0.1	0.432855
24.608383	0.1	0.431128
24.610050	0.1	0.427910
24.611717	0.1	0.423621
24.613383	0.1	0.419221
24.615050	0.1	0.416301
24.616717	0.1	0.415826
24.618383	0.1	0.416762
24.620050	0.1	0.417535
24.621717	0.1	0.418006
24.623383	0.1	0.418904
24.625050	0.1	0.420422
24.626717	0.1	0.421330
24.628383	0.1	0.419770
24.630050	0.1	0.415477
24.631717	0.1	0.410010
24.633383	0.1	0.404892
24.635050	0.1	0.400869
24.636717	0.1	0.398564
24.638383	0.1	0.398438
24.640050	0.1	0.400017
24.641717	0.1	0.402094
24.643383	0.1	0.404357
24.645050	0.1	0.407626
24.646717	0.1	0.411775
24.648383	0.1	0.415561
24.650050	0.1	0.418494
24.651717	0.1	0.420627
24.653383	0.1	0.421638
24.655050	0.1	0.421531
24.656717	0.1	0.420739
24.658383	0.1	0.419463
24.660050	0.1	0.417819
24.661717	0.1	0.416408
24.663383	0.1	0.416315
24.665050	0.1	0.418522
24.666717	0.1	0.422741
24.668383	0.1	0.427067
24.670050	0.1	0.429726
24.671717	0.1	0.430602
24.673383	0.1	0.430923
24.675050	0.1	0.432595
24.676717	0.1	0.436837
24.678383	0.1	0.442397
24.680050	0.1	0.446537
24.681717	0.1	0.447845
24.683383	0.1	0.446797
24.685050	0.1	0.444143
24.686717	0.1	0.440367
24.688383	0.1	0.436502
24.690050	0.1	0.434136
24.691717	0.1	0.434048
24.693383	0.1	0.435770
24.695050	0.1	0.438546
24.696717	0.1	0.441992
24.698383	0.1	0.445787
24.700050	0.1	0.449363
24.701717	0.1	0.452343
24.703383	0.1	0.455100
24.705050	0.1	0.458308
24.706717	0.1	0.461047
24.708383	0.1	0.461070
24.710050	0.1	0.458113
24.711717	0.1	0.454695
24.713383	0.1	0.453205
24.715050	0.1	0.454006
24.716717	0.1	0.456073
24.718383	0.1	0.458420
24.720050	0.1	0.460288
24.721717	0.1	0.460809
24.723383	0.1	0.459552
24.725050	0.1	0.456935
24.726717	0.1	0.453629
24.728383	0.1	0.449969
24.730050	0.1	0.446457
24.731717	0.1	0.444404
24.733383	0.1	0.444548
24.735050	0.1	0.445629
24.736717	0.1	0.446006
24.738383	0.1	0.445759
24.740050	0.1	0.445792
24.741717	0.1	0.446131
24.743383	0.1	0.445894
24.745050	0.1	0.444343
24.746717	0.1	0.441535
24.748383	0.1	0.438089
24.750050	0.1	0.434383
24.751717	0.1	0.430387
24.753383	0.1	0.426327
24.755050	0.1	0.422965
24.756717	0.1	0.420618
24.758383	0.1	0.418564
24.760050	0.1	0.416022
24.761717	0.1	0.412408
24.763383	0.1	0.406955
24.765050	0.1	0.399393
24.766717	0.1	0.390825
24.768383	0.1	0.383500
24.770050	0.1	0.379691
24.771717	0.1	0.379826
24.773383	0.1	0.381810
24.775050	0.1	0.382923
24.776717	0.1	0.381912
24.778383	0.1	0.379253
24.780050	0.1	0.376427
24.781717	0.1	0.374895
24.783383	0.1	0.375146
24.785050	0.1	0.376715
24.786717	0.1	0.379100
24.788383	0.1	0.381926
24.790050	0.1	0.384855
24.791717	0.1	0.387458
24.793383	0.1	0.388683
24.795050	0.1	0.387155
24.796717	0.1	0.382089
24.798383	0.1	0.374210
24.800050	0.1	0.366373
24.801717	0.1	0.361577
24.803383	0.1	0.360166
24.805050	0.1	0.360543
24.806717	0.1	0.361521
24.808383	0.1	0.362084
24.810050	0.1	0.360673
24.811717	0.1	0.356864
24.813383	0.1	0.352697
24.815050	0.1	0.350792
24.816717	0.1	0.351858
24.818383	0.1	0.354610
24.820050	0.1	0.357339
24.821717	0.1	0.359309
24.823383	0.1	0.360841
24.825050	0.1	0.362750
24.826717	0.1	0.365973
24.828383	0.1	0.370727
24.830050	0.1	0.376333
24.831717	0.1	0.382112
24.833383	0.1	0.387379
24.835050	0.1	0.391733
24.836717	0.1	0.396036
24.838383	0.1	0.401400
24.840050	0.1	0.407351
24.841717	0.1	0.412478
24.843383	0.1	0.416460
24.845050	0.1	0.420283
24.846717	0.1	0.425195
24.848383	0.1	0.431929
24.850050	0.1	0.439943
24.851717	0.1	0.447677
24.853383	0.1	0.454304
24.855050	0.1	0.460460
24.856717	0.1	0.467482
24.858383	0.1	0.476637
24.860050	0.1	0.488586
24.861717	0.1	0.503245
24.863383	0.1	0.520111
24.865050	0.1	0.538058
24.866717	0.1	0.555282
24.868383	0.1	0.570179
24.870050	0.1	0.582458
24.871717	0.1	0.593835
24.873383	0.1	0.607162
24.875050	0.1	0.624382
24.876717	0.1	0.645346
24.878383	0.1	0.668140
24.880050	0.1	0.690408
24.881717	0.1	0.711042
24.883383	0.1	0.730604
24.885050	0.1	0.750218
24.886717	0.1	0.770520
24.888383	0.1	0.791778
24.890050	0.1	0.814362
24.891717	0.1	0.838670
24.893383	0.1	0.864766
24.895050	0.1	0.892305
24.896717	0.1	0.920957
24.898383	0.1	0.951402
24.900050	0.1	0.985367
24.901717	0.1	1.023775
24.903383	0.1	1.065782
24.905050	0.1	1.110011
24.906717	0.1	1.155664
24.908383	0.1	1.202472
24.910050	0.1	1.250082
24.911717	0.1	1.297863
24.913383	0.1	1.346082
24.915050	0.1	1.396658
24.916717	0.1	1.451606
24.918383	0.1	1.511150
24.920050	0.1	1.574149
24.921717	0.1	1.639435
24.923383	0.1	1.706225
24.925050	0.1	1.773899
24.926717	0.1	1.841858
24.928383	0.1	1.909574
24.930050	0.1	1.976904
24.931717	0.1	2.044248
24.933383	0.1	2.112137
24.935050	0.1	2.181241
24.936717	0.1	2.252432
24.938383	0.1	2.326481
24.940050	0.1	2.403813
24.941717	0.1	2.483847
24.943383	0.1	2.564737
24.945050	0.1	2.644537
24.946717	0.1	2.722219
24.948383	0.1	2.797344
24.950050	0.1	2.869195
24.951717	0.1	2.937298
24.953383	0.1	3.002547
24.955050	0.1	3.066855
24.956717	0.1	3.131866
24.958383	0.1	3.197733
24.960050	0.1	3.262791
24.961717	0.1	3.324850
24.963383	0.1	3.382056
24.965050	0.1	3.432431
24.966717	0.1	3.474522
24.968383	0.1	3.509345
24.970050	0.1	3.539943
24.971717	0.1	3.568134
24.973383	0.1	3.593219
24.975050	0.1	3.613853
24.976717	0.1	3.629187
24.978383	0.1	3.638258
24.980050	0.1	3.639651
24.981717	0.1	3.632316
24.983383	0.1	3.616847
24.985050	0.1	3.595720
24.986717	0.1	3.571264
24.988383	0.1	3.543673
24.990050	0.1	3.511976
24.991717	0.1	3.475677
24.993383	0.1	3.434950
24.995050	0.1	3.390340
24.996717	0.1	3.342186
24.998383	0.1	3.289869
25.000050	0.1	3.232476
25.001717	0.1	3.170003
25.003383	0.1	3.103716
25.005050	0.1	3.035935
25.006717	0.1	2.968800
25.008383	0.1	2.902960
25.010050	0.1	2.837614
25.011717	0.1	2.770745
25.013383	0.1	2.699993
25.015050	0.1	2.624802
25.016717	0.1	2.547177
25.018383	0.1	2.469774
25.020050	0.1	2.394258
25.021717	0.1	2.320660
25.023383	0.1	2.247565
25.025050	0.1	2.174042
25.026717	0.1	2.100966
25.028383	0.1	2.029389
25.030050	0.1	1.959144
25.031717	0.1	1.890245
25.033383	0.1	1.823599
25.035050	0.1	1.759497
25.036717	0.1	1.697470
25.038383	0.1	1.637605
25.040050	0.1	1.580627
25.041717	0.1	1.526824
25.043383	0.1	1.475280
25.045050	0.1	1.424290
25.046717	0.1	1.372416
25.048383	0.1	1.319023
25.050050	0.1	1.264387
25.051717	0.1	1.210333
25.053383	0.1	1.159748
25.055050	0.1	1.114369
25.056717	0.1	1.073880
25.058383	0.1	1.037447
25.060050	0.1	1.004562
25.061717	0.1	0.974219
25.063383	0.1	0.945050
25.065050	0.1	0.916361
25.066717	0.1	0.888123
25.068383	0.1	0.860468
25.070050	0.1	0.833864
25.071717	0.1	0.809231
25.073383	0.1	0.786874
25.075050	0.1	0.765743
25.076717	0.1	0.744746
25.078383	0.1	0.723978
25.080050	0.1	0.704010
25.081717	0.1	0.684690
25.083383	0.1	0.665453
25.085050	0.1	0.646925
25.086717	0.1	0.631069
25.088383	0.1	0.619185
25.090050	0.1	0.610417
25.091717	0.1	0.602105
25.093383	0.1	0.592028
25.095050	0.1	0.580763
25.096717	0.1	0.571134
25.098383	0.1	0.564829
25.100050	0.1	0.560661
25.101717	0.1	0.556554
25.103383	0.1	0.551636
25.105050	0.1	0.545997
25.106717	0.1	0.539646
25.108383	0.1	0.532540
25.110050	0.1	0.525317
25.111717	0.1	0.519222
25.113383	0.1	0.515240
25.115050	0.1	0.513522
25.116717	0.1	0.513215
25.118383	0.1	0.512544
25.120050	0.1	0.509843
25.121717	0.1	0.505126
25.123383	0.1	0.500241
25.125050	0.1	0.496665
25.126717	0.1	0.493536
25.128383	0.1	0.489298
25.130050	0.1	0.484353
25.131717	0.1	0.480409
25.133383	0.1	0.478155
25.135050	0.1	0.476972
25.136717	0.1	0.475920
25.138383	0.1	0.474174
25.140050	0.1	0.471482
25.141717	0.1	0.469061
25.143383	0.1	0.468818
25.145050	0.1	0.470635
25.146717	0.1	0.471892
25.148383	0.1	0.470378
25.150050	0.1	0.466374
25.151717	0.1	0.461861
25.153383	0.1	0.458676
25.155050	0.1	0.457205
25.156717	0.1	0.456534
25.158383	0.1	0.455626
25.160050	0.1	0.453764
25.161717	0.1	0.450774
25.163383	0.1	0.447710
25.165050	0.1	0.446318
25.166717	0.1	0.447640
25.168383	0.1	0.451165
25.170050	0.1	0.455133
25.171717	0.1	0.457703
25.173383	0.1	0.458099
25.175050	0.1	0.457121
25.176717	0.1	0.456385
25.178383	0.1	0.456437
25.180050	0.1	0.456353
25.181717	0.1	0.455538
25.183383	0.1	0.454234
25.185050	0.1	0.452562
25.186717	0.1	0.450299
25.188383	0.1	0.447561
25.190050	0.1	0.445372
25.191717	0.1	0.445200
25.193383	0.1	0.447822
25.195050	0.1	0.452576
25.196717	0.1	0.457461
25.198383	0.1	0.460586
25.200050	0.1	0.461424
25.201717	0.1	0.460190
25.203383	0.1	0.457289
25.205050	0.1	0.453899
25.206717	0.1	0.451375
25.208383	0.1	0.450071
25.210050	0.1	0.449796
25.211717	0.1	0.450755
25.213383	0.1	0.453391
25.215050	0.1	0.457624
25.216717	0.1	0.462667
25.218383	0.1	0.467682
25.220050	0.1	0.472274
25.221717	0.1	0.476162
25.223383	0.1	0.479124
25.225050	0.1	0.481289
25.226717	0.1	0.482863
25.228383	0.1	0.483929
25.230050	0.1	0.484721
25.231717	0.1	0.485452
25.233383	0.1	0.485936
25.235050	0.1	0.486146
25.236717	0.1	0.486406
25.238383	0.1	0.486467
25.240050	0.1	0.486118
25.241717	0.1	0.486495
25.243383	0.1	0.488791
25.245050	0.1	0.492944
25.246717	0.1	0.498192
25.248383	0.1	0.503710
25.250050	0.1	0.508893
25.251717	0.1	0.513233
25.253383	0.1	0.516428
25.255050	0.1	0.519347
25.256717	0.1	0.523776
25.258383	0.1	0.530132
25.260050	0.1	0.536940
25.261717	0.1	0.543655
25.263383	0.1	0.551566
25.265050	0.1	0.561154
25.266717	0.1	0.571483
25.268383	0.1	0.582119
25.270050	0.1	0.593318
25.271717	0.1	0.604610
25.273383	0.1	0.614612
25.275050	0.1	0.622487
25.276717	0.1	0.628792
25.278383	0.1	0.634799
25.280050	0.1	0.641816
25.281717	0.1	0.650743
25.283383	0.1	0.661970
25.285050	0.1	0.675633
25.286717	0.1	0.691279
25.288383	0.1	0.707773
25.290050	0.1	0.723903
25.291717	0.1	0.738744
25.293383	0.1	0.752038
25.295050	0.1	0.764490
25.296717	0.1	0.776821
25.298383	0.1	0.788528
25.300050	0.1	0.798521
25.301717	0.1	0.806795
25.303383	0.1	0.814502
25.305050	0.1	0.822973
25.306717	0.1	0.833091
25.308383	0.1	0.844626
25.310050	0.1	0.856444
25.311717	0.1	0.867741
25.313383	0.1	0.878237
25.315050	0.1	0.887653
25.316717	0.1	0.896044
25.318383	0.1	0.904496
25.320050	0.1	0.914447
25.321717	0.1	0.925814
25.323383	0.1	0.936296
25.325050	0.1	0.943481
25.326717	0.1	0.947118
25.328383	0.1	0.948389
25.330050	0.1	0.948352
25.331717	0.1	0.947691
25.333383	0.1	0.946950
25.335050	0.1	0.946443
25.336717	0.1	0.946037
25.338383	0.1	0.945129
25.340050	0.1	0.943081
25.341717	0.1	0.939970
25.343383	0.1	0.936929
25.345050	0.1	0.935490
25.346717	0.1	0.936138
25.348383	0.1	0.937488
25.350050	0.1	0.937292
25.351717	0.1	0.934512
25.353383	0.1	0.930307
25.355050	0.1	0.926699
25.356717	0.1	0.925069
25.358383	0.1	0.925856
25.360050	0.1	0.928706
25.361717	0.1	0.933311
25.363383	0.1	0.939858
25.365050	0.1	0.948277
25.366717	0.1	0.957716
25.368383	0.1	0.966783
25.370050	0.1	0.974801
25.371717	0.1	0.983165
25.373383	0.1	0.993987
25.375050	0.1	1.007509
25.376717	0.1	1.022052
25.378383	0.1	1.036106
25.380050	0.1	1.049791
25.381717	0.1	1.063906
25.383383	0.1	1.078546
25.385050	0.1	1.093354
25.386717	0.1	1.108712
25.388383	0.1	1.126104
25.390050	0.1	1.146719
25.391717	0.1	1.169993
25.393383	0.1	1.193783
25.395050	0.1	1.216000
25.396717	0.1	1.236526
25.398383	0.1	1.256806
25.400050	0.1	1.277663
25.401717	0.1	1.298818
25.403383	0.1	1.319931
25.405050	0.1	1.340820
25.406717	0.1	1.361240
25.408383	0.1	1.381156
25.410050	0.1	1.400500
25.411717	0.1	1.418917
25.413383	0.1	1.436621
25.415050	0.1	1.454512
25.416717	0.1	1.472435
25.418383	0.1	1.488929
25.420050	0.1	1.503271
25.421717	0.1	1.516012
25.423383	0.1	1.527551
25.425050	0.1	1.538033
25.426717	0.1	1.547844
25.428383	0.1	1.556636
25.430050	0.1	1.562559
25.431717	0.1	1.563486
25.433383	0.1	1.558987
25.435050	0.1	1.551025
25.436717	0.1	1.542089
25.438383	0.1	1.533167
25.440050	0.1	1.523509
25.441717	0.1	1.511946
25.443383	0.1	1.498517
25.445050	0.1	1.484505
25.446717	0.1	1.470819
25.448383	0.1	1.457240
25.450050	0.1	1.442698
25.451717	0.1	1.425361
25.453383	0.1	1.403317
25.455050	0.1	1.376183
25.456717	0.1	1.346236
25.458383	0.1	1.317123
25.460050	0.1	1.290850
25.461717	0.1	1.266864
25.463383	0.1	1.243968
25.465050	0.1	1.220899
25.466717	0.1	1.195660
25.468383	0.1	1.167287
25.470050	0.1	1.137718
25.471717	0.1	1.109634
25.473383	0.1	1.083752
25.475050	0.1	1.059081
25.476717	0.1	1.034928
25.478383	0.1	1.011998
25.480050	0.1	0.991425
25.481717	0.1	0.973297
25.483383	0.1	0.956412
25.485050	0.1	0.939313
25.486717	0.1	0.921660
25.488383	0.1	0.904156
25.490050	0.1	0.887257
25.491717	0.1	0.870614
25.493383	0.1	0.853227
25.495050	0.1	0.834074
25.496717	0.1	0.813152
25.498383	0.1	0.791457
25.500050	0.1	0.770427
25.501717	0.1	0.751684
25.503383	0.1	0.736024
25.505050	0.1	0.722893
25.506717	0.1	0.711456
25.508383	0.1	0.701221
25.510050	0.1	0.691041
25.511717	0.1	0.678720
25.513383	0.1	0.662846
25.515050	0.1	0.644615
25.516717	0.1	0.626878
25.518383	0.1	0.611949
25.520050	0.1	0.600340
25.521717	0.1	0.590677
25.523383	0.1	0.580736
25.525050	0.1	0.569276
25.526717	0.1	0.557504
25.528383	0.1	0.547757
25.530050	0.1	0.540949
25.531717	0.1	0.536419
25.533383	0.1	0.533187
25.535050	0.1	0.530612
25.536717	0.1	0.528530
25.538383	0.1	0.526439
25.540050	0.1	0.522942
25.541717	0.1	0.516991
25.543383	0.1	0.509224
25.545050	0.1	0.501834
25.546717	0.1	0.497494
25.548383	0.1	0.497601
25.550050	0.1	0.501135
25.551717	0.1	0.505545
25.553383	0.1	0.508651
25.555050	0.1	0.509368
25.556717	0.1	0.506947
25.558383	0.1	0.500963
25.560050	0.1	0.492572
25.561717	0.1	0.484516
25.563383	0.1	0.479147
25.565050	0.1	0.476865
25.566717	0.1	0.476642
25.568383	0.1	0.477303
25.570050	0.1	0.478076
25.571717	0.1	0.478718
25.573383	0.1	0.479743
25.575050	0.1	0.481852
25.576717	0.1	0.484926
25.578383	0.1	0.487668
25.580050	0.1	0.488409
25.581717	0.1	0.486565
25.583383	0.1	0.482807
25.585050	0.1	0.478211
25.586717	0.1	0.474071
25.588383	0.1	0.471664
25.590050	0.1	0.471217
25.591717	0.1	0.471678
25.593383	0.1	0.471566
25.595050	0.1	0.469512
25.596717	0.1	0.464669
25.598383	0.1	0.457820
25.600050	0.1	0.451300
25.601717	0.1	0.446634
25.603383	0.1	0.443258
25.605050	0.1	0.439351
25.606717	0.1	0.433410
25.608383	0.1	0.425773
25.610050	0.1	0.418448
25.611717	0.1	0.412818
25.613383	0.1	0.407654
25.615050	0.1	0.400417
25.616717	0.1	0.390247
25.618383	0.1	0.378354
25.620050	0.1	0.366597
25.621717	0.1	0.356953
25.623383	0.1	0.350792
25.625050	0.1	0.347849
25.626717	0.1	0.346350
25.628383	0.1	0.344208
25.630050	0.1	0.340263
25.631717	0.1	0.334820
25.633383	0.1	0.328710
25.635050	0.1	0.322042
25.636717	0.1	0.314745
25.638383	0.1	0.307402
25.640050	0.1	0.301036
25.641717	0.1	0.296757
25.643383	0.1	0.294871
25.645050	0.1	0.294298
25.646717	0.1	0.293823
25.648383	0.1	0.292668
25.650050	0.1	0.289995
25.651717	0.1	0.285381
25.653383	0.1	0.279280
25.655050	0.1	0.272621
25.656717	0.1	0.266386
25.658383	0.1	0.261543
25.660050	0.1	0.258689
25.661717	0.1	0.257348
25.663383	0.1	0.256337
25.665050	0.1	0.255373
25.666717	0.1	0.254959
25.668383	0.1	0.254707
25.670050	0.1	0.253855
25.671717	0.1	0.253157
25.673383	0.1	0.254097
25.675050	0.1	0.256714
25.676717	0.1	0.259839
25.678383	0.1	0.262819
25.680050	0.1	0.265846
25.681717	0.1	0.269343
25.683383	0.1	0.273334
25.685050	0.1	0.276957
25.686717	0.1	0.278470
25.688383	0.1	0.276305
25.690050	0.1	0.270410
25.691717	0.1	0.262549
25.693383	0.1	0.255438
25.695050	0.1	0.251322
25.696717	0.1	0.250936
25.698383	0.1	0.253511
25.700050	0.1	0.257273
25.701717	0.1	0.260500
25.703383	0.1	0.262600
25.705050	0.1	0.264300
25.706717	0.1	0.267010
25.708383	0.1	0.271425
25.710050	0.1	0.276533
25.711717	0.1	0.280393
25.713383	0.1	0.281762
25.715050	0.1	0.280957
25.716717	0.1	0.279103
25.718383	0.1	0.276775
25.720050	0.1	0.273804
25.721717	0.1	0.270107
25.723383	0.1	0.265953
25.725050	0.1	0.261748
25.726717	0.1	0.257785
25.728383	0.1	0.254465
25.730050	0.1	0.252672
25.731717	0.1	0.253231
25.733383	0.1	0.255620
25.735050	0.1	0.258610
25.736717	0.1	0.262060
25.738383	0.1	0.266386
25.740050	0.1	0.271206
25.741717	0.1	0.276146
25.743383	0.1	0.281027
25.745050	0.1	0.284687
25.746717	0.1	0.285786
25.748383	0.1	0.284510
25.750050	0.1	0.282340
25.751717	0.1	0.280929
25.753383	0.1	0.280906
25.755050	0.1	0.281273
25.756717	0.1	0.280314
25.758383	0.1	0.277474
25.760050	0.1	0.273972
25.761717	0.1	0.271588
25.763383	0.1	0.271089
25.765050	0.1	0.271918
25.766717	0.1	0.272710
25.768383	0.1	0.272081
25.770050	0.1	0.269962
25.771717	0.1	0.268118
25.773383	0.1	0.268458
25.775050	0.1	0.270936
25.776717	0.1	0.273711
25.778383	0.1	0.275276
25.780050	0.1	0.275183
25.781717	0.1	0.272719
25.783383	0.1	0.267262
25.785050	0.1	0.259969
25.786717	0.1	0.253110
25.788383	0.1	0.248640
25.790050	0.1	0.247546
25.791717	0.1	0.248803
25.793383	0.1	0.249809
25.795050	0.1	0.248640
25.796717	0.1	0.245250
25.798383	0.1	0.240887
25.800050	0.1	0.237031
25.801717	0.1	0.234265
25.803383	0.1	0.232211
25.805050	0.1	0.230586
25.806717	0.1	0.229022
25.808383	0.1	0.226460
25.810050	0.1	0.222414
25.811717	0.1	0.217739
25.813383	0.1	0.213506
25.815050	0.1	0.210027
25.816717	0.1	0.207052
25.818383	0.1	0.204644
25.820050	0.1	0.203620
25.821717	0.1	0.204765
25.823383	0.1	0.207825
25.825050	0.1	0.211238
25.826717	0.1	0.212975
25.828383	0.1	0.211629
25.830050	0.1	0.206963
25.831717	0.1	0.200402
25.833383	0.1	0.194595
25.835050	0.1	0.191908
25.836717	0.1	0.193170
25.838383	0.1	0.196919
25.840050	0.1	0.200258
25.841717	0.1	0.201329
25.843383	0.1	0.200346
25.845050	0.1	0.198558
25.846717	0.1	0.196784
25.848383	0.1	0.195075
25.850050	0.1	0.193510
25.851717	0.1	0.192430
25.853383	0.1	0.191731
25.855050	0.1	0.191084
25.856717	0.1	0.190870
25.858383	0.1	0.191764
25.860050	0.1	0.193971
25.861717	0.1	0.196910
25.863383	0.1	0.199466
25.865050	0.1	0.201040
25.866717	0.1	0.201776
25.868383	0.1	0.201995
25.870050	0.1	0.202283
25.871717	0.1	0.202921
25.873383	0.1	0.203368
25.875050	0.1	0.203215
25.876717	0.1	0.202204
25.878383	0.1	0.199778
25.880050	0.1	0.196365
25.881717	0.1	0.193589
25.883383	0.1	0.192663
25.885050	0.1	0.193613
25.886717	0.1	0.195187
25.888383	0.1	0.195783
25.890050	0.1	0.195131
25.891717	0.1	0.194032
25.893383	0.1	0.193198
25.895050	0.1	0.192779
25.896717	0.1	0.192504
25.898383	0.1	0.192383
25.900050	0.1	0.192546
25.901717	0.1	0.192332
25.903383	0.1	0.190921
25.905050	0.1	0.188774
25.906717	0.1	0.187084
25.908383	0.1	0.185990
25.910050	0.1	0.184672
25.911717	0.1	0.182828
25.913383	0.1	0.181054
25.915050	0.1	0.180192
25.916717	0.1	0.180649
25.918383	0.1	0.182274
25.920050	0.1	0.184476
25.921717	0.1	0.186278
25.923383	0.1	0.186651
25.925050	0.1	0.185058
25.926717	0.1	0.182311
25.928383	0.1	0.180844
25.930050	0.1	0.183047
25.931717	0.1	0.188635
25.933383	0.1	0.194362
25.935050	0.1	0.196691
25.936717	0.1	0.194586
25.938383	0.1	0.189631
25.940050	0.1	0.183983
25.941717	0.1	0.179093
25.943383	0.1	0.175983
25.945050	0.1	0.175242
25.946717	0.1	0.176714
25.948383	0.1	0.179932
25.950050	0.1	0.184164
25.951717	0.1	0.188178
25.953383	0.1	0.191070
25.955050	0.1	0.193049
25.956717	0.1	0.194875
25.958383	0.1	0.196658
25.960050	0.1	0.197534
25.961717	0.1	0.196779
25.963383	0.1	0.194632
25.965050	0.1	0.191866
25.966717	0.1	0.189226
25.968383	0.1	0.187149
25.970050	0.1	0.185817
25.971717	0.1	0.185324
25.973383	0.1	0.185668
25.975050	0.1	0.187275
25.976717	0.1	0.191014
25.978383	0.1	0.196816
25.980050	0.1	0.202903
25.981717	0.1	0.207005
25.983383	0.1	0.208113
25.985050	0.1	0.206521
25.986717	0.1	0.203424
25.988383	0.1	0.200914
25.990050	0.1	0.200421
25.991717	0.1	0.201021
25.993383	0.1	0.200709
25.995050	0.1	0.198940
25.996717	0.1	0.196765
25.998383	0.1	0.195135
26.000050	0.1	0.194106
26.001717	0.1	0.193669
26.003383	0.1	0.194167
26.005050	0.1	0.195573
26.006717	0.1	0.197208
26.008383	0.1	0.198409
26.010050	0.1	0.198763
26.011717	0.1	0.198036
26.013383	0.1	0.196262
26.015050	0.1	0.193613
26.016717	0.1	0.190623
26.018383	0.1	0.188230
26.020050	0.1	0.186958
26.021717	0.1	0.186488
26.023383	0.1	0.186153
26.025050	0.1	0.185426
26.026717	0.1	0.184248
26.028383	0.1	0.183247
26.030050	0.1	0.182991
26.031717	0.1	0.183070
26.033383	0.1	0.183089
26.035050	0.1	0.183880
26.036717	0.1	0.186353
26.038383	0.1	0.190050
26.040050	0.1	0.193859
26.041717	0.1	0.197338
26.043383	0.1	0.200542
26.045050	0.1	0.203126
26.046717	0.1	0.204472
26.048383	0.1	0.204300
26.050050	0.1	0.202525
26.051717	0.1	0.199028
26.053383	0.1	0.194404
26.055050	0.1	0.190437
26.056717	0.1	0.188896
26.058383	0.1	0.190451
26.060050	0.1	0.194763
26.061717	0.1	0.200034
26.063383	0.1	0.203401
26.065050	0.1	0.203215
26.066717	0.1	0.199950
26.068383	0.1	0.195354
26.070050	0.1	0.191359
26.071717	0.1	0.189040
26.073383	0.1	0.188490
26.075050	0.1	0.189641
26.076717	0.1	0.192230
26.078383	0.1	0.194940
26.080050	0.1	0.196286
26.081717	0.1	0.196360
26.083383	0.1	0.196151
26.085050	0.1	0.195433
26.086717	0.1	0.192765
26.088383	0.1	0.187419
26.090050	0.1	0.180989
26.091717	0.1	0.176830
26.093383	0.1	0.177380
26.095050	0.1	0.182628
26.096717	0.1	0.190977
26.098383	0.1	0.200197
26.100050	0.1	0.208220
26.101717	0.1	0.213855
26.103383	0.1	0.216528
26.105050	0.1	0.216370
26.106717	0.1	0.215075
26.108383	0.1	0.214982
26.110050	0.1	0.216677
26.111717	0.1	0.218474
26.113383	0.1	0.218488
26.115050	0.1	0.216458
26.116717	0.1	0.213301
26.118383	0.1	0.209506
26.120050	0.1	0.205445
26.121717	0.1	0.202209
26.123383	0.1	0.200691
26.125050	0.1	0.200956
26.126717	0.1	0.203066
26.128383	0.1	0.207219
26.130050	0.1	0.213264
26.131717	0.1	0.220253
26.133383	0.1	0.226437
26.135050	0.1	0.230460
26.136717	0.1	0.232020
26.138383	0.1	0.231271
26.140050	0.1	0.228793
26.141717	0.1	0.226465
26.143383	0.1	0.226805
26.145050	0.1	0.230554
26.146717	0.1	0.235890
26.148383	0.1	0.240291
26.150050	0.1	0.242693
26.151717	0.1	0.244151
26.153383	0.1	0.246400
26.155050	0.1	0.250009
26.156717	0.1	0.254540
26.158383	0.1	0.259457
26.160050	0.1	0.264258
26.161717	0.1	0.268556
26.163383	0.1	0.272174
26.165050	0.1	0.275341
26.166717	0.1	0.278940
26.168383	0.1	0.283634
26.170050	0.1	0.288780
26.171717	0.1	0.292808
26.173383	0.1	0.294712
26.175050	0.1	0.294847
26.176717	0.1	0.294140
26.178383	0.1	0.293637
26.180050	0.1	0.295038
26.181717	0.1	0.299960
26.183383	0.1	0.308896
26.185050	0.1	0.321125
26.186717	0.1	0.334545
26.188383	0.1	0.345884
26.190050	0.1	0.352673
26.191717	0.1	0.355239
26.193383	0.1	0.355872
26.195050	0.1	0.356482
26.196717	0.1	0.358066
26.198383	0.1	0.361367
26.200050	0.1	0.367109
26.201717	0.1	0.375793
26.203383	0.1	0.386727
26.205050	0.1	0.397530
26.206717	0.1	0.406057
26.208383	0.1	0.412487
26.210050	0.1	0.418639
26.211717	0.1	0.425838
26.213383	0.1	0.433903
26.215050	0.1	0.441894
26.216717	0.1	0.449526
26.218383	0.1	0.457331
26.220050	0.1	0.465838
26.221717	0.1	0.475212
26.223383	0.1	0.485037
26.225050	0.1	0.494393
26.226717	0.1	0.503054
26.228383	0.1	0.512348
26.230050	0.1	0.523855
26.231717	0.1	0.537382
26.233383	0.1	0.551464
26.235050	0.1	0.565355
26.236717	0.1	0.578994
26.238383	0.1	0.592032
26.240050	0.1	0.604377
26.241717	0.1	0.616694
26.243383	0.1	0.629309
26.245050	0.1	0.641616
26.246717	0.1	0.653681
26.248383	0.1	0.667111
26.250050	0.1	0.683484
26.251717	0.1	0.702781
26.253383	0.1	0.724210
26.255050	0.1	0.747330
26.256717	0.1	0.771913
26.258383	0.1	0.797231
26.260050	0.1	0.822158
26.261717	0.1	0.845995
26.263383	0.1	0.868728
26.265050	0.1	0.890712
26.266717	0.1	0.912729
26.268383	0.1	0.935574
26.270050	0.1	0.958731
26.271717	0.1	0.980743
26.273383	0.1	1.001288
26.275050	0.1	1.021442
26.276717	0.1	1.041745
26.278383	0.1	1.061396
26.280050	0.1	1.079738
26.281717	0.1	1.097419
26.283383	0.1	1.115249
26.285050	0.1	1.133047
26.286717	0.1	1.150118
26.288383	0.1	1.165904
26.290050	0.1	1.179832
26.291717	0.1	1.191064
26.293383	0.1	1.199180
26.295050	0.1	1.205020
26.296717	0.1	1.209956
26.298383	0.1	1.214310
26.300050	0.1	1.217243
26.301717	0.1	1.218286
26.303383	0.1	1.217988
26.305050	0.1	1.217467
26.306717	0.1	1.217788
26.308383	0.1	1.218794
26.310050	0.1	1.219087
26.311717	0.1	1.217443
26.313383	0.1	1.212577
26.315050	0.1	1.202687
26.316717	0.1	1.187623
26.318383	0.1	1.169886
26.320050	0.1	1.152558
26.321717	0.1	1.137182
26.323383	0.1	1.122523
26.325050	0.1	1.105471
26.326717	0.1	1.084413
26.328383	0.1	1.060623
26.330050	0.1	1.035901
26.331717	0.1	1.010532
26.333383	0.1	0.984403
26.335050	0.1	0.958368
26.336717	0.1	0.933562
26.338383	0.1	0.910102
26.340050	0.1	0.886866
26.341717	0.1	0.862577
26.343383	0.1	0.836956
26.345050	0.1	0.810702
26.346717	0.1	0.785058
26.348383	0.1	0.761305
26.350050	0.1	0.739498
26.351717	0.1	0.718213
26.353383	0.1	0.696145
26.355050	0.1	0.673397
26.356717	0.1	0.650706
26.358383	0.1	0.628326
26.360050	0.1	0.606133
26.361717	0.1	0.584223
26.363383	0.1	0.562998
26.365050	0.1	0.542817
26.366717	0.1	0.523427
26.368383	0.1	0.504241
26.370050	0.1	0.485224
26.371717	0.1	0.466891
26.373383	0.1	0.449792
26.375050	0.1	0.434131
26.376717	0.1	0.419673
26.378383	0.1	0.406429
26.380050	0.1	0.394662
26.381717	0.1	0.383565
26.383383	0.1	0.371523
26.385050	0.1	0.358191
26.386717	0.1	0.345241
26.388383	0.1	0.335057
26.390050	0.1	0.328398
26.391717	0.1	0.323635
26.393383	0.1	0.318442
26.395050	0.1	0.311723
26.396717	0.1	0.303993
26.398383	0.1	0.296361
26.400050	0.1	0.289422
26.401717	0.1	0.283383
26.403383	0.1	0.277981
26.405050	0.1	0.272174
26.406717	0.1	0.265660
26.408383	0.1	0.259848
26.410050	0.1	0.255913
26.411717	0.1	0.253478
26.413383	0.1	0.251457
26.415050	0.1	0.248896
26.416717	0.1	0.245082
26.418383	0.1	0.239615
26.420050	0.1	0.232644
26.421717	0.1	0.225366
26.423383	0.1	0.219722
26.425050	0.1	0.217082
26.426717	0.1	0.217129
26.428383	0.1	0.218470
26.430050	0.1	0.219797
26.431717	0.1	0.220262
26.433383	0.1	0.219741
26.435050	0.1	0.218819
26.436717	0.1	0.218186
26.438383	0.1	0.218214
26.440050	0.1	0.218428
26.441717	0.1	0.217645
26.443383	0.1	0.215340
26.445050	0.1	0.212016
26.446717	0.1	0.208230
26.448383	0.1	0.204118
26.450050	0.1	0.199634
26.451717	0.1	0.195266
26.453383	0.1	0.191750
26.455050	0.1	0.189063
26.456717	0.1	0.186875
26.458383	0.1	0.185361
26.460050	0.1	0.184835
26.461717	0.1	0.185654
26.463383	0.1	0.188295
26.465050	0.1	0.192430
26.466717	0.1	0.196728
26.468383	0.1	0.200002
26.470050	0.1	0.202130
26.471717	0.1	0.203843
26.473383	0.1	0.205892
26.475050	0.1	0.208169
26.476717	0.1	0.209995
26.478383	0.1	0.211089
26.480050	0.1	0.211657
26.481717	0.1	0.212309
26.483383	0.1	0.213715
26.485050	0.1	0.215112
26.486717	0.1	0.214255
26.488383	0.1	0.209562
26.490050	0.1	0.201785
26.491717	0.1	0.193738
26.493383	0.1	0.188733
26.495050	0.1	0.188635
26.496717	0.1	0.192695
26.498383	0.1	0.198409
26.500050	0.1	0.203606
26.501717	0.1	0.207601
26.503383	0.1	0.210828
26.505050	0.1	0.213613
26.506717	0.1	0.215569
26.508383	0.1	0.216155
26.510050	0.1	0.215066
26.511717	0.1	0.212169
26.513383	0.1	0.207634
26.515050	0.1	0.202516
26.516717	0.1	0.198758
26.518383	0.1	0.197832
26.520050	0.1	0.199694
26.521717	0.1	0.202912
26.523383	0.1	0.205506
26.525050	0.1	0.206381
26.526717	0.1	0.205892
26.528383	0.1	0.204914
26.530050	0.1	0.204192
26.531717	0.1	0.204379
26.533383	0.1	0.205557
26.535050	0.1	0.206898
26.536717	0.1	0.207485
26.538383	0.1	0.207168
26.540050	0.1	0.206404
26.541717	0.1	0.205408
26.543383	0.1	0.203671
26.545050	0.1	0.200667
26.546717	0.1	0.197059
26.548383	0.1	0.194409
26.550050	0.1	0.193571
26.551717	0.1	0.194064
26.553383	0.1	0.195275
26.555050	0.1	0.197291
26.556717	0.1	0.199969
26.558383	0.1	0.202372
26.560050	0.1	0.203704
26.561717	0.1	0.204216
26.563383	0.1	0.204802
26.565050	0.1	0.205762
26.566717	0.1	0.206619
26.568383	0.1	0.207410
26.570050	0.1	0.209147
26.571717	0.1	0.212346
26.573383	0.1	0.215457
26.575050	0.1	0.215839
26.576717	0.1	0.212383
26.578383	0.1	0.206749
26.580050	0.1	0.202013
26.581717	0.1	0.200453
26.583383	0.1	0.202339
26.585050	0.1	0.206232
26.586717	0.1	0.209953
26.588383	0.1	0.211564
26.590050	0.1	0.210498
26.591717	0.1	0.208197
26.593383	0.1	0.206954
26.595050	0.1	0.208216
26.596717	0.1	0.212011
26.598383	0.1	0.216784
26.600050	0.1	0.220300
26.601717	0.1	0.221413
26.603383	0.1	0.220519
26.605050	0.1	0.218521
26.606717	0.1	0.215624
26.608383	0.1	0.211336
26.610050	0.1	0.205757
26.611717	0.1	0.200123
26.613383	0.1	0.195806
26.615050	0.1	0.193412
26.616717	0.1	0.192663
26.618383	0.1	0.192588
26.620050	0.1	0.192281
26.621717	0.1	0.191606
26.623383	0.1	0.191620
26.625050	0.1	0.193897
26.626717	0.1	0.198535
26.628383	0.1	0.203680
26.630050	0.1	0.207410
26.631717	0.1	0.208816
26.633383	0.1	0.207881
26.635050	0.1	0.205203
26.636717	0.1	0.201608
26.638383	0.1	0.198167
26.640050	0.1	0.196332
26.641717	0.1	0.197086
26.643383	0.1	0.199927
26.645050	0.1	0.203112
26.646717	0.1	0.205114
26.648383	0.1	0.206069
26.650050	0.1	0.206931
26.651717	0.1	0.207806
26.653383	0.1	0.208556
26.655050	0.1	0.209892
26.656717	0.1	0.212360
26.658383	0.1	0.215108
26.660050	0.1	0.216914
26.661717	0.1	0.217739
26.663383	0.1	0.218074
26.665050	0.1	0.217888
26.666717	0.1	0.217226
26.668383	0.1	0.216919
26.670050	0.1	0.217697
26.671717	0.1	0.218777
26.673383	0.1	0.218274
26.675050	0.1	0.215536
26.676717	0.1	0.212104
26.678383	0.1	0.210186
26.680050	0.1	0.210502
26.681717	0.1	0.212132
26.683383	0.1	0.214344
26.685050	0.1	0.217198
26.686717	0.1	0.220500
26.688383	0.1	0.223643
26.690050	0.1	0.226479
26.691717	0.1	0.229189
26.693383	0.1	0.231499
26.695050	0.1	0.232882
26.696717	0.1	0.233483
26.698383	0.1	0.234474
26.700050	0.1	0.237199
26.701717	0.1	0.242102
26.703383	0.1	0.248645
26.705050	0.1	0.255713
26.706717	0.1	0.261911
26.708383	0.1	0.266372
26.710050	0.1	0.269194
26.711717	0.1	0.270712
26.713383	0.1	0.271522
26.715050	0.1	0.272985
26.716717	0.1	0.276230
26.718383	0.1	0.281008
26.720050	0.1	0.286070
26.721717	0.1	0.290074
26.723383	0.1	0.292487
26.725050	0.1	0.294270
26.726717	0.1	0.297320
26.728383	0.1	0.303523
26.730050	0.1	0.313851
26.731717	0.1	0.327709
26.733383	0.1	0.343919
26.735050	0.1	0.361749
26.736717	0.1	0.380217
26.738383	0.1	0.397186
26.740050	0.1	0.410378
26.741717	0.1	0.419375
26.743383	0.1	0.425698
26.745050	0.1	0.431077
26.746717	0.1	0.436376
26.748383	0.1	0.442071
26.750050	0.1	0.448599
26.751717	0.1	0.456348
26.753383	0.1	0.466243
26.755050	0.1	0.479254
26.756717	0.1	0.494588
26.758383	0.1	0.509811
26.760050	0.1	0.522807
26.761717	0.1	0.532768
26.763383	0.1	0.540544
26.765050	0.1	0.548898
26.766717	0.1	0.561010
26.768383	0.1	0.578207
26.770050	0.1	0.599413
26.771717	0.1	0.622631
26.773383	0.1	0.646510
26.775050	0.1	0.670278
26.776717	0.1	0.693295
26.778383	0.1	0.715558
26.780050	0.1	0.737850
26.781717	0.1	0.760332
26.783383	0.1	0.782134
26.785050	0.1	0.803224
26.786717	0.1	0.825459
26.788383	0.1	0.850842
26.790050	0.1	0.879494
26.791717	0.1	0.910009
26.793383	0.1	0.940915
26.795050	0.1	0.970936
26.796717	0.1	0.999570
26.798383	0.1	1.028120
26.800050	0.1	1.058700
26.801717	0.1	1.092204
26.803383	0.1	1.127813
26.805050	0.1	1.164293
26.806717	0.1	1.201504
26.808383	0.1	1.240401
26.810050	0.1	1.281528
26.811717	0.1	1.323777
26.813383	0.1	1.365645
26.815050	0.1	1.407070
26.816717	0.1	1.449189
26.818383	0.1	1.493660
26.820050	0.1	1.541991
26.821717	0.1	1.593567
26.823383	0.1	1.645666
26.825050	0.1	1.696432
26.826717	0.1	1.746882
26.828383	0.1	1.800181
26.830050	0.1	1.858850
26.831717	0.1	1.922511
26.833383	0.1	1.988872
26.835050	0.1	2.055662
26.836717	0.1	2.121399
26.838383	0.1	2.185754
26.840050	0.1	2.249582
26.841717	0.1	2.314090
26.843383	0.1	2.379599
26.845050	0.1	2.445094
26.846717	0.1	2.509519
26.848383	0.1	2.573445
26.850050	0.1	2.638558
26.851717	0.1	2.705497
26.853383	0.1	2.773027
26.855050	0.1	2.839323
26.856717	0.1	2.903068
26.858383	0.1	2.963562
26.860050	0.1	3.020861
26.861717	0.1	3.075423
26.863383	0.1	3.126967
26.865050	0.1	3.174567
26.866717	0.1	3.218218
26.868383	0.1	3.258470
26.870050	0.1	3.294698
26.871717	0.1	3.325664
26.873383	0.1	3.351299
26.875050	0.1	3.372808
26.876717	0.1	3.391057
26.878383	0.1	3.405628
26.880050	0.1	3.415626
26.881717	0.1	3.420599
26.883383	0.1	3.421018
26.885050	0.1	3.417730
26.886717	0.1	3.410121
26.888383	0.1	3.396389
26.890050	0.1	3.375867
26.891717	0.1	3.348873
26.893383	0.1	3.315546
26.895050	0.1	3.276579
26.896717	0.1	3.233855
26.898383	0.1	3.189612
26.900050	0.1	3.144760
26.901717	0.1	3.098319
26.903383	0.1	3.049141
26.905050	0.1	2.997289
26.906717	0.1	2.943752
26.908383	0.1	2.889135
26.910050	0.1	2.832199
26.911717	0.1	2.770666
26.913383	0.1	2.704160
26.915050	0.1	2.635000
26.916717	0.1	2.566329
26.918383	0.1	2.500080
26.920050	0.1	2.436414
26.921717	0.1	2.375203
26.923383	0.1	2.317182
26.925050	0.1	2.262895
26.926717	0.1	2.211784
26.928383	0.1	2.162619
26.930050	0.1	2.114181
26.931717	0.1	2.066377
26.933383	0.1	2.020719
26.935050	0.1	1.978702
26.936717	0.1	1.939973
26.938383	0.1	1.902967
26.940050	0.1	1.867367
26.941717	0.1	1.834258
26.943383	0.1	1.803590
26.945050	0.1	1.773979
26.946717	0.1	1.745205
26.948383	0.1	1.718854
26.950050	0.1	1.696311
26.951717	0.1	1.677689
26.953383	0.1	1.662495
26.955050	0.1	1.650471
26.956717	0.1	1.641642
26.958383	0.1	1.635081
26.960050	0.1	1.628161
26.961717	0.1	1.618373
26.963383	0.1	1.605591
26.965050	0.1	1.591793
26.966717	0.1	1.579206
26.968383	0.1	1.568962
26.970050	0.1	1.561018
26.971717	0.1	1.554717
26.973383	0.1	1.548836
26.975050	0.1	1.541795
26.976717	0.1	1.532529
26.978383	0.1	1.520943
26.980050	0.1	1.507844
26.981717	0.1	1.495248
26.983383	0.1	1.485581
26.985050	0.1	1.479192
26.986717	0.1	1.473110
26.988383	0.1	1.463220
26.990050	0.1	1.447303
26.991717	0.1	1.425855
26.993383	0.1	1.401412
26.995050	0.1	1.377827
26.996717	0.1	1.358264
26.998383	0.1	1.342781
27.000050	0.1	1.328783
27.001717	0.1	1.313356
27.003383	0.1	1.294855
27.005050	0.1	1.273528
27.006717	0.1	1.251153
27.008383	0.1	1.229383
27.010050	0.1	1.208358
27.011717	0.1	1.187101
27.013383	0.1	1.165187
27.015050	0.1	1.143184
27.016717	0.1	1.122123
27.018383	0.1	1.103268
27.020050	0.1	1.087477
27.021717	0.1	1.074583
27.023383	0.1	1.063701
27.025050	0.1	1.053121
27.026717	0.1	1.040413
27.028383	0.1	1.024390
27.030050	0.1	1.006387
27.031717	0.1	0.988557
27.033383	0.1	0.972212
27.035050	0.1	0.957889
27.036717	0.1	0.945409
27.038383	0.1	0.933791
27.040050	0.1	0.921856
27.041717	0.1	0.909558
27.043383	0.1	0.898321
27.045050	0.1	0.889106
27.046717	0.1	0.881599
27.048383	0.1	0.875345
27.050050	0.1	0.870381
27.051717	0.1	0.867252
27.053383	0.1	0.866251
27.055050	0.1	0.866558
27.056717	0.1	0.867192
27.058383	0.1	0.867876
27.060050	0.1	0.868323
27.061717	0.1	0.867550
27.063383	0.1	0.864328
27.065050	0.1	0.858447
27.066717	0.1	0.851536
27.068383	0.1	0.845799
27.070050	0.1	0.841818
27.071717	0.1	0.838470
27.073383	0.1	0.834935
27.075050	0.1	0.831792
27.076717	0.1	0.829860
27.078383	0.1	0.829133
27.080050	0.1	0.829296
27.081717	0.1	0.829878
27.083383	0.1	0.829739
27.085050	0.1	0.827713
27.086717	0.1	0.824039
27.088383	0.1	0.820174
27.090050	0.1	0.817301
27.091717	0.1	0.815904
27.093383	0.1	0.816686
27.095050	0.1	0.820430
27.096717	0.1	0.826921
27.098383	0.1	0.835015
27.100050	0.1	0.843215
27.101717	0.1	0.850381
27.103383	0.1	0.856384
27.105050	0.1	0.861580
27.106717	0.1	0.865930
27.108383	0.1	0.869092
27.110050	0.1	0.871290
27.111717	0.1	0.873683
27.113383	0.1	0.877185
27.115050	0.1	0.881623
27.116717	0.1	0.886591
27.118383	0.1	0.891876
27.120050	0.1	0.897083
27.121717	0.1	0.902275
27.123383	0.1	0.908384
27.125050	0.1	0.915895
27.126717	0.1	0.923737
27.128383	0.1	0.930517
27.130050	0.1	0.936296
27.131717	0.1	0.941800
27.133383	0.1	0.946629
27.135050	0.1	0.949912
27.136717	0.1	0.952086
27.138383	0.1	0.954675
27.140050	0.1	0.959011
27.141717	0.1	0.965865
27.143383	0.1	0.975360
27.145050	0.1	0.986345
27.146717	0.1	0.997181
27.148383	0.1	1.007593
27.150050	0.1	1.018988
27.151717	0.1	1.032981
27.153383	0.1	1.049908
27.155050	0.1	1.068530
27.156717	0.1	1.087268
27.158383	0.1	1.105447
27.160050	0.1	1.123138
27.161717	0.1	1.140586
27.163383	0.1	1.158272
27.165050	0.1	1.176889
27.166717	0.1	1.197122
27.168383	0.1	1.219865
27.170050	0.1	1.245756
27.171717	0.1	1.273863
27.173383	0.1	1.302822
27.175050	0.1	1.333077
27.176717	0.1	1.365887
27.178383	0.1	1.401310
27.180050	0.1	1.438339
27.181717	0.1	1.476104
27.183383	0.1	1.514507
27.185050	0.1	1.554219
27.186717	0.1	1.595928
27.188383	0.1	1.639547
27.190050	0.1	1.684371
27.191717	0.1	1.730081
27.193383	0.1	1.777578
27.195050	0.1	1.828889
27.196717	0.1	1.885574
27.198383	0.1	1.946571
27.200050	0.1	2.008588
27.201717	0.1	2.069580
27.203383	0.1	2.130303
27.205050	0.1	2.192827
27.206717	0.1	2.259100
27.208383	0.1	2.330579
27.210050	0.1	2.408130
27.211717	0.1	2.491493
27.213383	0.1	2.579167
27.215050	0.1	2.669366
27.216717	0.1	2.760934
27.218383	0.1	2.853456
27.220050	0.1	2.947119
27.221717	0.1	3.043269
27.223383	0.1	3.144383
27.225050	0.1	3.252090
27.226717	0.1	3.365916
27.228383	0.1	3.484339
27.230050	0.1	3.606142
27.231717	0.1	3.731586
27.233383	0.1	3.862614
27.235050	0.1	4.001167
27.236717	0.1	4.148181
27.238383	0.1	4.304126
27.240050	0.1	4.468989
27.241717	0.1	4.641293
27.243383	0.1	4.818621
27.245050	0.1	5.000131
27.246717	0.1	5.187471
27.248383	0.1	5.382421
27.250050	0.1	5.585118
27.251717	0.1	5.794289
27.253383	0.1	6.007911
27.255050	0.1	6.224634
27.256717	0.1	6.444473
27.258383	0.1	6.667199
27.260050	0.1	6.891671
27.261717	0.1	7.117214
27.263383	0.1	7.344256
27.265050	0.1	7.573445
27.266717	0.1	7.804600
27.268383	0.1	8.036690
27.270050	0.1	8.268170
27.271717	0.1	8.497406
27.273383	0.1	8.723866
27.275050	0.1	8.948352
27.276717	0.1	9.170850
27.278383	0.1	9.388924
27.280050	0.1	9.599030
27.281717	0.1	9.798612
27.283383	0.1	9.986586
27.285050	0.1	10.162951
27.286717	0.1	10.328740
27.288383	0.1	10.485486
27.290050	0.1	10.633850
27.291717	0.1	10.773391
27.293383	0.1	10.903566
27.295050	0.1	11.023367
27.296717	0.1	11.130692
27.298383	0.1	11.223131
27.300050	0.1	11.299136
27.301717	0.1	11.359002
27.303383	0.1	11.404846
27.305050	0.1	11.439375
27.306717	0.1	11.464991
27.308383	0.1	11.482653
27.310050	0.1	11.490970
27.311717	0.1	11.487748
27.313383	0.1	11.472180
27.315050	0.1	11.445545
27.316717	0.1	11.410741
27.318383	0.1	11.370876
27.320050	0.1	11.328161
27.321717	0.1	11.283895
27.323383	0.1	11.238088
27.325050	0.1	11.189356
27.326717	0.1	11.136625
27.328383	0.1	11.080266
27.330050	0.1	11.021453
27.331717	0.1	10.961737
27.333383	0.1	10.902430
27.335050	0.1	10.843636
27.336717	0.1	10.784729
27.338383	0.1	10.725944
27.340050	0.1	10.668235
27.341717	0.1	10.612328
27.343383	0.1	10.558935
27.345050	0.1	10.508569
27.346717	0.1	10.460825
27.348383	0.1	10.414803
27.350050	0.1	10.369192
27.351717	0.1	10.322230
27.353383	0.1	10.273135
27.355050	0.1	10.222988
27.356717	0.1	10.173218
27.358383	0.1	10.123812
27.360050	0.1	10.073273
27.361717	0.1	10.019732
27.363383	0.1	9.960937
27.365050	0.1	9.894175
27.366717	0.1	9.817821
27.368383	0.1	9.732666
27.370050	0.1	9.640916
27.371717	0.1	9.544231
27.373383	0.1	9.442922
27.375050	0.1	9.336784
27.376717	0.1	9.225202
27.378383	0.1	9.105862
27.380050	0.1	8.975649
27.381717	0.1	8.833352
27.383383	0.1	8.680169
27.385050	0.1	8.517937
27.386717	0.1	8.348217
27.388383	0.1	8.172337
27.390050	0.1	7.990655
27.391717	0.1	7.802011
27.393383	0.1	7.605134
27.395050	0.1	7.400285
27.396717	0.1	7.188641
27.398383	0.1	6.971280
27.400050	0.1	6.749621
27.401717	0.1	6.525209
27.403383	0.1	6.298181
27.405050	0.1	6.067879
27.406717	0.1	5.835262
27.408383	0.1	5.603181
27.410050	0.1	5.373931
27.411717	0.1	5.147373
27.413383	0.1	4.922077
27.415050	0.1	4.697698
27.416717	0.1	4.475587
27.418383	0.1	4.257350
27.420050	0.1	4.043928
27.421717	0.1	3.836197
27.423383	0.1	3.635096
27.425050	0.1	3.440846
27.426717	0.1	3.252658
27.428383	0.1	3.069155
27.430050	0.1	2.889447
27.431717	0.1	2.714251
27.433383	0.1	2.545770
27.435050	0.1	2.386631
27.436717	0.1	2.238038
27.438383	0.1	2.098610
27.440050	0.1	1.965798
27.441717	0.1	1.838254
27.443383	0.1	1.716558
27.445050	0.1	1.602550
27.446717	0.1	1.498265
27.448383	0.1	1.404434
27.450050	0.1	1.319256
27.451717	0.1	1.239665
27.453383	0.1	1.164256
27.455050	0.1	1.093438
27.456717	0.1	1.027235
27.458383	0.1	0.964520
27.460050	0.1	0.904277
27.461717	0.1	0.846996
27.463383	0.1	0.794493
27.465050	0.1	0.747819
27.466717	0.1	0.706054
27.468383	0.1	0.667744
27.470050	0.1	0.632391
27.471717	0.1	0.599921
27.473383	0.1	0.569886
27.475050	0.1	0.541382
27.476717	0.1	0.513475
27.478383	0.1	0.486332
27.480050	0.1	0.461801
27.481717	0.1	0.442006
27.483383	0.1	0.426858
27.485050	0.1	0.413423
27.486717	0.1	0.398341
27.488383	0.1	0.380981
27.490050	0.1	0.363397
27.491717	0.1	0.347761
27.493383	0.1	0.335136
27.495050	0.1	0.325930
27.496717	0.1	0.319816
27.498383	0.1	0.315635
27.500050	0.1	0.312203
27.501717	0.1	0.308501
27.503383	0.1	0.303439
27.505050	0.1	0.296906
27.506717	0.1	0.290633
27.508383	0.1	0.286787
27.510050	0.1	0.285893
27.511717	0.1	0.286703
27.513383	0.1	0.287360
27.515050	0.1	0.286507
27.516717	0.1	0.283774
27.518383	0.1	0.279592
27.520050	0.1	0.274563
27.521717	0.1	0.268826
27.523383	0.1	0.262465
27.525050	0.1	0.256388
27.526717	0.1	0.251923
27.528383	0.1	0.249594
27.530050	0.1	0.248854
27.531717	0.1	0.248714
27.533383	0.1	0.248370
27.535050	0.1	0.247248
27.536717	0.1	0.244947
27.538383	0.1	0.241566
27.540050	0.1	0.237864
27.541717	0.1	0.234479
27.543383	0.1	0.231238
27.545050	0.1	0.227941
27.546717	0.1	0.225161
27.548383	0.1	0.223634
27.550050	0.1	0.223485
27.551717	0.1	0.224374
27.553383	0.1	0.225916
27.555050	0.1	0.227974
27.556717	0.1	0.230810
27.558383	0.1	0.234563
27.560050	0.1	0.238288
27.561717	0.1	0.240416
27.563383	0.1	0.240398
27.565050	0.1	0.238665
27.566717	0.1	0.235648
27.568383	0.1	0.231997
27.570050	0.1	0.228826
27.571717	0.1	0.227010
27.573383	0.1	0.227052
27.575050	0.1	0.229101
27.576717	0.1	0.232323
27.578383	0.1	0.234833
27.580050	0.1	0.235173
27.581717	0.1	0.233999
27.583383	0.1	0.233273
27.585050	0.1	0.234037
27.586717	0.1	0.235727
27.588383	0.1	0.237101
27.590050	0.1	0.237315
27.591717	0.1	0.236314
27.593383	0.1	0.234358
27.595050	0.1	0.231746
27.596717	0.1	0.229063
27.598383	0.1	0.227038
27.600050	0.1	0.226079
27.601717	0.1	0.226242
27.603383	0.1	0.227680
27.605050	0.1	0.230395
27.606717	0.1	0.233399
27.608383	0.1	0.234721
27.610050	0.1	0.232863
27.611717	0.1	0.228118
27.613383	0.1	0.222186
27.615050	0.1	0.216817
27.616717	0.1	0.212612
27.618383	0.1	0.209152
27.620050	0.1	0.206111
27.621717	0.1	0.203764
27.623383	0.1	0.202381
27.625050	0.1	0.201701
27.626717	0.1	0.201510
27.628383	0.1	0.201883
27.630050	0.1	0.202199
27.631717	0.1	0.201575
27.633383	0.1	0.200504
27.635050	0.1	0.200057
27.636717	0.1	0.199634
27.638383	0.1	0.197859
27.640050	0.1	0.195061
27.641717	0.1	0.192830
27.643383	0.1	0.192202
27.645050	0.1	0.193119
27.646717	0.1	0.194446
27.648383	0.1	0.194898
27.650050	0.1	0.194199
27.651717	0.1	0.192714
27.653383	0.1	0.190847
27.655050	0.1	0.189180
27.656717	0.1	0.187824
27.658383	0.1	0.185980
27.660050	0.1	0.182879
27.661717	0.1	0.179023
27.663383	0.1	0.175880
27.665050	0.1	0.173934
27.666717	0.1	0.171713
27.668383	0.1	0.167978
27.670050	0.1	0.163866
27.671717	0.1	0.161561
27.673383	0.1	0.161743
27.675050	0.1	0.163154
27.676717	0.1	0.164495
27.678383	0.1	0.166157
27.680050	0.1	0.169268
27.681717	0.1	0.174064
27.683383	0.1	0.179517
27.685050	0.1	0.183508
27.686717	0.1	0.184020
27.688383	0.1	0.180937
27.690050	0.1	0.176127
27.691717	0.1	0.172169
27.693383	0.1	0.171126
27.695050	0.1	0.173547
27.696717	0.1	0.177855
27.698383	0.1	0.181310
27.700050	0.1	0.182511
27.701717	0.1	0.182339
27.703383	0.1	0.182646
27.705050	0.1	0.185110
27.706717	0.1	0.190400
27.708383	0.1	0.197678
27.710050	0.1	0.205315
27.711717	0.1	0.211890
27.713383	0.1	0.216579
27.715050	0.1	0.219392
27.716717	0.1	0.220961
27.718383	0.1	0.222120
27.720050	0.1	0.223545
27.721717	0.1	0.225413
27.723383	0.1	0.227531
27.725050	0.1	0.229697
27.726717	0.1	0.231718
27.728383	0.1	0.233487
27.730050	0.1	0.235373
27.731717	0.1	0.238051
27.733383	0.1	0.241767
27.735050	0.1	0.246251
27.736717	0.1	0.251196
27.738383	0.1	0.256896
27.740050	0.1	0.264151
27.741717	0.1	0.272915
27.743383	0.1	0.281930
27.745050	0.1	0.289949
27.746717	0.1	0.296654
27.748383	0.1	0.302885
27.750050	0.1	0.309916
27.751717	0.1	0.318266
27.753383	0.1	0.327793
27.755050	0.1	0.338145
27.756717	0.1	0.348426
27.758383	0.1	0.357907
27.760050	0.1	0.367188
27.761717	0.1	0.377307
27.763383	0.1	0.388338
27.765050	0.1	0.399882
27.766717	0.1	0.411547
27.768383	0.1	0.422443
27.770050	0.1	0.431379
27.771717	0.1	0.437889
27.773383	0.1	0.442774
27.775050	0.1	0.447803
27.776717	0.1	0.454299
27.778383	0.1	0.461875
27.780050	0.1	0.469633
27.781717	0.1	0.477415
27.783383	0.1	0.485117
27.785050	0.1	0.492656
27.786717	0.1	0.499999
27.788383	0.1	0.506588
27.790050	0.1	0.511543
27.791717	0.1	0.514113
27.793383	0.1	0.514225
27.795050	0.1	0.512516
27.796717	0.1	0.509736
27.798383	0.1	0.507031
27.800050	0.1	0.506062
27.801717	0.1	0.507329
27.803383	0.1	0.509373
27.805050	0.1	0.510365
27.806717	0.1	0.509638
27.808383	0.1	0.507701
27.810050	0.1	0.505396
27.811717	0.1	0.502844
27.813383	0.1	0.498830
27.815050	0.1	0.491729
27.816717	0.1	0.481405
27.818383	0.1	0.469023
27.820050	0.1	0.456041
27.821717	0.1	0.444441
27.823383	0.1	0.435635
27.825050	0.1	0.428627
27.826717	0.1	0.420734
27.828383	0.1	0.410578
27.830050	0.1	0.399821
27.831717	0.1	0.391067
27.833383	0.1	0.384739
27.835050	0.1	0.379267
27.836717	0.1	0.373004
27.838383	0.1	0.365218
27.840050	0.1	0.355933
27.841717	0.1	0.345912
27.843383	0.1	0.336431
27.845050	0.1	0.328254
27.846717	0.1	0.321162
27.848383	0.1	0.314512
27.850050	0.1	0.307327
27.851717	0.1	0.298298
27.853383	0.1	0.286950
27.855050	0.1	0.274652
27.856717	0.1	0.263848
27.858383	0.1	0.255797
27.860050	0.1	0.249571
27.861717	0.1	0.243741
27.863383	0.1	0.238493
27.865050	0.1	0.235210
27.866717	0.1	0.234190
27.868383	0.1	0.234065
27.870050	0.1	0.233236
27.871717	0.1	0.230647
27.873383	0.1	0.225948
27.875050	0.1	0.219815
27.876717	0.1	0.213780
27.878383	0.1	0.209445
27.880050	0.1	0.207457
27.881717	0.1	0.207503
27.883383	0.1	0.209636
27.885050	0.1	0.214274
27.886717	0.1	0.220519
27.888383	0.1	0.226088
27.890050	0.1	0.229026
27.891717	0.1	0.228891
27.893383	0.1	0.227154
27.895050	0.1	0.226283
27.896717	0.1	0.227070
27.898383	0.1	0.227923
27.900050	0.1	0.227462
27.901717	0.1	0.226311
27.903383	0.1	0.225841
27.905050	0.1	0.226321
27.906717	0.1	0.227150
27.908383	0.1	0.228365
27.910050	0.1	0.230712
27.911717	0.1	0.234414
27.913383	0.1	0.239178
27.915050	0.1	0.245334
27.916717	0.1	0.253357
27.918383	0.1	0.261921
27.920050	0.1	0.267928
27.921717	0.1	0.268947
27.923383	0.1	0.265189
27.925050	0.1	0.259662
27.926717	0.1	0.256649
27.928383	0.1	0.259150
27.930050	0.1	0.267145
27.931717	0.1	0.277599
27.933383	0.1	0.286377
27.935050	0.1	0.291108
27.936717	0.1	0.292500
27.938383	0.1	0.292836
27.940050	0.1	0.293525
27.941717	0.1	0.294591
27.943383	0.1	0.295723
27.945050	0.1	0.296580
27.946717	0.1	0.296691
27.948383	0.1	0.295658
27.950050	0.1	0.293218
27.951717	0.1	0.289315
27.953383	0.1	0.284407
27.955050	0.1	0.279681
27.956717	0.1	0.276356
27.958383	0.1	0.274787
27.960050	0.1	0.274610
27.961717	0.1	0.275215
27.963383	0.1	0.275942
27.965050	0.1	0.276170
27.966717	0.1	0.275751
27.968383	0.1	0.275429
27.970050	0.1	0.275471
27.971717	0.1	0.274684
27.973383	0.1	0.272561
27.975050	0.1	0.270456
27.976717	0.1	0.269446
27.978383	0.1	0.269050
27.980050	0.1	0.269110
27.981717	0.1	0.270638
27.983383	0.1	0.273921
27.985050	0.1	0.277543
27.986717	0.1	0.279429
27.988383	0.1	0.278060
27.990050	0.1	0.273110
27.991717	0.1	0.265362
27.993383	0.1	0.256770
27.995050	0.1	0.250163
27.996717	0.1	0.247299
27.998383	0.1	0.247927
28.000050	0.1	0.251108
28.001717	0.1	0.256007
28.003383	0.1	0.261497
28.005050	0.1	0.266400
28.006717	0.1	0.270223
28.008383	0.1	0.273534
28.010050	0.1	0.277483
28.011717	0.1	0.282624
28.013383	0.1	0.288328
28.015050	0.1	0.293315
28.016717	0.1	0.296012
28.018383	0.1	0.295420
28.020050	0.1	0.292365
28.021717	0.1	0.289083
28.023383	0.1	0.288053
28.025050	0.1	0.291010
28.026717	0.1	0.297306
28.028383	0.1	0.304002
28.030050	0.1	0.308738
28.031717	0.1	0.311844
28.033383	0.1	0.315164
28.035050	0.1	0.319639
28.036717	0.1	0.324454
28.038383	0.1	0.328142
28.040050	0.1	0.330373
28.041717	0.1	0.332342
28.043383	0.1	0.335085
28.045050	0.1	0.338000
28.046717	0.1	0.339616
28.048383	0.1	0.339597
28.050050	0.1	0.339118
28.051717	0.1	0.339332
28.053383	0.1	0.340431
28.055050	0.1	0.341716
28.056717	0.1	0.342326
28.058383	0.1	0.342163
28.060050	0.1	0.342005
28.061717	0.1	0.342992
28.063383	0.1	0.345814
28.065050	0.1	0.350079
28.066717	0.1	0.354741
28.068383	0.1	0.358564
28.070050	0.1	0.360333
28.071717	0.1	0.359337
28.073383	0.1	0.355369
28.075050	0.1	0.348841
28.076717	0.1	0.341083
28.078383	0.1	0.333721
28.080050	0.1	0.327486
28.081717	0.1	0.322303
28.083383	0.1	0.318103
28.085050	0.1	0.314876
28.086717	0.1	0.312570
28.088383	0.1	0.311472
28.090050	0.1	0.311662
28.091717	0.1	0.312384
28.093383	0.1	0.312552
28.095050	0.1	0.311150
28.096717	0.1	0.307322
28.098383	0.1	0.300482
28.100050	0.1	0.290712
28.101717	0.1	0.279341
28.103383	0.1	0.268780
28.105050	0.1	0.261650
28.106717	0.1	0.259359
28.108383	0.1	0.260584
28.110050	0.1	0.262172
28.111717	0.1	0.262135
28.113383	0.1	0.260584
28.115050	0.1	0.258018
28.116717	0.1	0.254367
28.118383	0.1	0.249641
28.120050	0.1	0.244514
28.121717	0.1	0.240002
28.123383	0.1	0.236873
28.125050	0.1	0.235299
28.126717	0.1	0.234796
28.128383	0.1	0.234670
28.130050	0.1	0.234153
28.131717	0.1	0.232342
28.133383	0.1	0.228924
28.135050	0.1	0.225198
28.136717	0.1	0.223331
28.138383	0.1	0.223988
28.140050	0.1	0.225836
28.141717	0.1	0.227569
28.143383	0.1	0.228966
28.145050	0.1	0.229590
28.146717	0.1	0.228169
28.148383	0.1	0.224360
28.150050	0.1	0.219718
28.151717	0.1	0.215988
28.153383	0.1	0.213380
28.155050	0.1	0.211224
28.156717	0.1	0.209496
28.158383	0.1	0.208439
28.160050	0.1	0.207657
28.161717	0.1	0.206549
28.163383	0.1	0.204542
28.165050	0.1	0.201208
28.166717	0.1	0.197184
28.168383	0.1	0.194372
28.170050	0.1	0.194274
28.171717	0.1	0.196295
28.173383	0.1	0.198581
28.175050	0.1	0.199811
28.176717	0.1	0.199410
28.178383	0.1	0.197259
28.180050	0.1	0.193720
28.181717	0.1	0.189850
28.183383	0.1	0.187247
28.185050	0.1	0.187014
28.186717	0.1	0.188756
28.188383	0.1	0.190744
28.190050	0.1	0.191163
28.191717	0.1	0.189547
28.193383	0.1	0.186926
28.195050	0.1	0.184630
28.196717	0.1	0.183680
28.198383	0.1	0.184895
28.200050	0.1	0.188379
28.201717	0.1	0.193329
28.203383	0.1	0.198479
28.205050	0.1	0.202167
28.206717	0.1	0.202940
28.208383	0.1	0.200914
28.210050	0.1	0.197832
28.211717	0.1	0.195475
28.213383	0.1	0.194190
28.215050	0.1	0.192756
28.216717	0.1	0.190046
28.218383	0.1	0.186358
28.220050	0.1	0.182404
28.221717	0.1	0.177957
28.223383	0.1	0.172835
28.225050	0.1	0.168430
28.226717	0.1	0.166786
28.228383	0.1	0.168378
28.230050	0.1	0.171699
28.231717	0.1	0.174465
28.233383	0.1	0.175186
28.235050	0.1	0.174255
28.236717	0.1	0.172867
28.238383	0.1	0.171652
28.240050	0.1	0.170711
28.241717	0.1	0.170111
28.243383	0.1	0.170316
28.245050	0.1	0.172108
28.246717	0.1	0.175643
28.248383	0.1	0.180071
28.250050	0.1	0.184542
28.251717	0.1	0.189049
28.253383	0.1	0.193701
28.255050	0.1	0.197785
28.256717	0.1	0.200565
28.258383	0.1	0.202311
28.260050	0.1	0.203894
28.261717	0.1	0.206204
28.263383	0.1	0.209948
28.265050	0.1	0.215285
28.266717	0.1	0.221864
28.268383	0.1	0.228998
28.270050	0.1	0.235387
28.271717	0.1	0.239438
28.273383	0.1	0.240803
28.275050	0.1	0.241385
28.276717	0.1	0.243816
28.278383	0.1	0.249143
28.280050	0.1	0.256640
28.281717	0.1	0.265171
28.283383	0.1	0.273851
28.285050	0.1	0.282004
28.286717	0.1	0.289334
28.288383	0.1	0.296212
28.290050	0.1	0.303392
28.291717	0.1	0.311281
28.293383	0.1	0.319462
28.295050	0.1	0.326722
28.296717	0.1	0.331970
28.298383	0.1	0.335295
28.300050	0.1	0.338042
28.301717	0.1	0.342065
28.303383	0.1	0.348380
28.305050	0.1	0.356520
28.306717	0.1	0.365386
28.308383	0.1	0.374466
28.310050	0.1	0.383556
28.311717	0.1	0.392166
28.313383	0.1	0.400180
28.315050	0.1	0.408413
28.316717	0.1	0.417838
28.318383	0.1	0.428772
28.320050	0.1	0.440613
28.321717	0.1	0.451943
28.323383	0.1	0.461293
28.325050	0.1	0.468292
28.326717	0.1	0.473703
28.328383	0.1	0.478756
28.330050	0.1	0.485280
28.331717	0.1	0.495277
28.333383	0.1	0.509107
28.335050	0.1	0.524730
28.336717	0.1	0.539543
28.338383	0.1	0.552530
28.340050	0.1	0.564042
28.341717	0.1	0.573955
28.343383	0.1	0.581625
28.345050	0.1	0.587031
28.346717	0.1	0.591241
28.348383	0.1	0.596126
28.350050	0.1	0.603138
28.351717	0.1	0.612363
28.353383	0.1	0.623097
28.355050	0.1	0.634654
28.356717	0.1	0.646301
28.358383	0.1	0.656927
28.360050	0.1	0.665244
28.361717	0.1	0.670715
28.363383	0.1	0.674333
28.365050	0.1	0.678385
28.366717	0.1	0.684913
28.368383	0.1	0.693952
28.370050	0.1	0.703665
28.371717	0.1	0.712215
28.373383	0.1	0.718613
28.375050	0.1	0.722255
28.376717	0.1	0.722730
28.378383	0.1	0.720113
28.380050	0.1	0.715069
28.381717	0.1	0.708885
28.383383	0.1	0.703363
28.385050	0.1	0.700192
28.386717	0.1	0.699922
28.388383	0.1	0.701263
28.390050	0.1	0.701710
28.391717	0.1	0.699251
28.393383	0.1	0.693882
28.395050	0.1	0.687223
28.396717	0.1	0.680429
28.398383	0.1	0.672960
28.400050	0.1	0.663772
28.401717	0.1	0.652587
28.403383	0.1	0.639907
28.405050	0.1	0.626706
28.406717	0.1	0.614254
28.408383	0.1	0.603721
28.410050	0.1	0.595376
28.411717	0.1	0.587888
28.413383	0.1	0.578938
28.415050	0.1	0.567250
28.416717	0.1	0.553895
28.418383	0.1	0.541443
28.420050	0.1	0.531781
28.421717	0.1	0.524563
28.423383	0.1	0.517727
28.425050	0.1	0.509289
28.426717	0.1	0.498723
28.428383	0.1	0.487091
28.430050	0.1	0.476134
28.431717	0.1	0.466448
28.433383	0.1	0.456665
28.435050	0.1	0.444893
28.436717	0.1	0.430588
28.438383	0.1	0.415179
28.440050	0.1	0.401353
28.441717	0.1	0.391020
28.443383	0.1	0.383495
28.445050	0.1	0.376096
28.446717	0.1	0.366638
28.448383	0.1	0.355253
28.450050	0.1	0.344058
28.451717	0.1	0.335029
28.453383	0.1	0.328431
28.455050	0.1	0.323537
28.456717	0.1	0.319625
28.458383	0.1	0.315825
28.460050	0.1	0.311062
28.461717	0.1	0.304519
28.463383	0.1	0.296091
28.465050	0.1	0.286740
28.466717	0.1	0.277860
28.468383	0.1	0.269949
28.470050	0.1	0.262647
28.471717	0.1	0.256011
28.473383	0.1	0.250749
28.475050	0.1	0.247229
28.476717	0.1	0.244924
28.478383	0.1	0.242605
28.480050	0.1	0.238870
28.481717	0.1	0.232882
28.483383	0.1	0.225049
28.485050	0.1	0.217119
28.486717	0.1	0.210865
28.488383	0.1	0.206628
28.490050	0.1	0.203759
28.491717	0.1	0.201492
28.493383	0.1	0.198763
28.495050	0.1	0.194577
28.496717	0.1	0.189031
28.498383	0.1	0.183387
28.500050	0.1	0.178693
28.501717	0.1	0.175037
28.503383	0.1	0.172248
28.505050	0.1	0.170558
28.506717	0.1	0.170344
28.508383	0.1	0.171131
28.510050	0.1	0.171135
28.511717	0.1	0.168621
28.513383	0.1	0.163629
28.515050	0.1	0.157743
28.516717	0.1	0.152560
28.518383	0.1	0.149156
28.520050	0.1	0.148304
28.521717	0.1	0.149924
28.523383	0.1	0.152998
28.525050	0.1	0.156937
28.526717	0.1	0.162101
28.528383	0.1	0.168271
28.530050	0.1	0.173938
28.531717	0.1	0.178092
28.533383	0.1	0.181459
28.535050	0.1	0.184891
28.536717	0.1	0.187973
28.538383	0.1	0.190060
28.540050	0.1	0.191461
28.541717	0.1	0.192709
28.543383	0.1	0.193799
28.545050	0.1	0.194982
28.546717	0.1	0.196695
28.548383	0.1	0.198525
28.550050	0.1	0.199587
28.551717	0.1	0.199950
28.553383	0.1	0.200956
28.555050	0.1	0.203834
28.556717	0.1	0.208402
28.558383	0.1	0.213468
28.560050	0.1	0.218209
28.561717	0.1	0.222586
28.563383	0.1	0.226987
28.565050	0.1	0.232020
28.566717	0.1	0.237906
28.568383	0.1	0.243681
28.570050	0.1	0.247895
28.571717	0.1	0.250312
28.573383	0.1	0.252514
28.575050	0.1	0.256835
28.576717	0.1	0.264389
28.578383	0.1	0.274004
28.580050	0.1	0.283844
28.581717	0.1	0.293353
28.583383	0.1	0.303122
28.585050	0.1	0.313758
28.586717	0.1	0.325274
28.588383	0.1	0.337064
28.590050	0.1	0.348305
28.591717	0.1	0.358289
28.593383	0.1	0.366773
28.595050	0.1	0.374387
28.596717	0.1	0.382527
28.598383	0.1	0.392334
28.600050	0.1	0.403649
28.601717	0.1	0.414923
28.603383	0.1	0.424599
28.605050	0.1	0.432753
28.606717	0.1	0.441191
28.608383	0.1	0.451822
28.610050	0.1	0.464688
28.611717	0.1	0.477657
28.613383	0.1	0.488572
28.615050	0.1	0.497317
28.616717	0.1	0.505387
28.618383	0.1	0.514295
28.620050	0.1	0.524651
28.621717	0.1	0.535874
28.623383	0.1	0.546686
28.625050	0.1	0.556200
28.626717	0.1	0.564586
28.628383	0.1	0.572735
28.630050	0.1	0.581648
28.631717	0.1	0.591711
28.633383	0.1	0.602086
28.635050	0.1	0.611725
28.636717	0.1	0.620666
28.638383	0.1	0.629327
28.640050	0.1	0.637984
28.641717	0.1	0.646953
28.643383	0.1	0.656047
28.645050	0.1	0.664210
28.646717	0.1	0.670464
28.648383	0.1	0.675353
28.650050	0.1	0.681081
28.651717	0.1	0.689491
28.653383	0.1	0.700345
28.655050	0.1	0.711344
28.656717	0.1	0.719386
28.658383	0.1	0.722925
28.660050	0.1	0.723209
28.661717	0.1	0.723070
28.663383	0.1	0.724653
28.665050	0.1	0.728755
28.666717	0.1	0.735666
28.668383	0.1	0.745067
28.670050	0.1	0.755675
28.671717	0.1	0.766325
28.673383	0.1	0.776285
28.675050	0.1	0.784574
28.676717	0.1	0.790078
28.678383	0.1	0.792453
28.680050	0.1	0.792886
28.681717	0.1	0.793282
28.683383	0.1	0.794600
28.685050	0.1	0.796998
28.686717	0.1	0.800639
28.688383	0.1	0.805156
28.690050	0.1	0.809669
28.691717	0.1	0.813478
28.693383	0.1	0.816002
28.695050	0.1	0.816537
28.696717	0.1	0.815056
28.698383	0.1	0.812961
28.700050	0.1	0.811950
28.701717	0.1	0.812574
28.703383	0.1	0.814511
28.705050	0.1	0.816910
28.706717	0.1	0.818204
28.708383	0.1	0.817603
28.710050	0.1	0.816332
28.711717	0.1	0.816067
28.713383	0.1	0.817250
28.715050	0.1	0.818735
28.716717	0.1	0.818633
28.718383	0.1	0.816258
28.720050	0.1	0.812970
28.721717	0.1	0.810889
28.723383	0.1	0.811401
28.725050	0.1	0.814786
28.726717	0.1	0.820966
28.728383	0.1	0.829855
28.730050	0.1	0.840612
28.731717	0.1	0.851657
28.733383	0.1	0.861804
28.735050	0.1	0.871215
28.736717	0.1	0.881259
28.738383	0.1	0.893571
28.740050	0.1	0.909646
28.741717	0.1	0.930470
28.743383	0.1	0.955369
28.745050	0.1	0.982312
28.746717	0.1	1.009661
28.748383	0.1	1.036907
28.750050	0.1	1.064595
28.751717	0.1	1.093526
28.753383	0.1	1.123901
28.755050	0.1	1.155413
28.756717	0.1	1.187949
28.758383	0.1	1.221872
28.760050	0.1	1.257164
28.761717	0.1	1.293127
28.763383	0.1	1.329919
28.765050	0.1	1.368742
28.766717	0.1	1.409897
28.768383	0.1	1.452127
28.770050	0.1	1.494144
28.771717	0.1	1.536203
28.773383	0.1	1.579779
28.775050	0.1	1.626201
28.776717	0.1	1.675962
28.778383	0.1	1.729243
28.780050	0.1	1.786230
28.781717	0.1	1.846231
28.783383	0.1	1.907479
28.785050	0.1	1.968318
28.786717	0.1	2.027941
28.788383	0.1	2.086316
28.790050	0.1	2.144114
28.791717	0.1	2.202583
28.793383	0.1	2.262825
28.795050	0.1	2.325308
28.796717	0.1	2.390379
28.798383	0.1	2.458259
28.800050	0.1	2.528578
28.801717	0.1	2.601515
28.803383	0.1	2.677767
28.805050	0.1	2.756976
28.806717	0.1	2.837745
28.808383	0.1	2.919110
28.810050	0.1	3.001476
28.811717	0.1	3.086585
28.813383	0.1	3.175978
28.815050	0.1	3.269417
28.816717	0.1	3.364915
28.818383	0.1	3.460227
28.820050	0.1	3.554919
28.821717	0.1	3.650733
28.823383	0.1	3.749942
28.825050	0.1	3.854227
28.826717	0.1	3.964179
28.828383	0.1	4.079035
28.830050	0.1	4.197583
28.831717	0.1	4.319511
28.833383	0.1	4.445277
28.835050	0.1	4.574899
28.836717	0.1	4.707631
28.838383	0.1	4.842537
28.840050	0.1	4.979218
28.841717	0.1	5.118526
28.843383	0.1	5.261796
28.845050	0.1	5.408893
28.846717	0.1	5.557612
28.848383	0.1	5.705305
28.850050	0.1	5.850955
28.851717	0.1	5.995166
28.853383	0.1	6.138659
28.855050	0.1	6.281817
28.856717	0.1	6.424314
28.858383	0.1	6.564232
28.860050	0.1	6.698733
28.861717	0.1	6.825887
28.863383	0.1	6.945436
28.865050	0.1	7.057823
28.866717	0.1	7.162848
28.868383	0.1	7.259911
28.870050	0.1	7.348764
28.871717	0.1	7.429481
28.873383	0.1	7.501799
28.875050	0.1	7.564155
28.876717	0.1	7.614456
28.878383	0.1	7.652128
28.880050	0.1	7.678098
28.881717	0.1	7.692860
28.883383	0.1	7.695877
28.885050	0.1	7.686294
28.886717	0.1	7.663448
28.888383	0.1	7.627187
28.890050	0.1	7.577972
28.891717	0.1	7.516020
28.893383	0.1	7.440792
28.895050	0.1	7.351623
28.896717	0.1	7.248241
28.898383	0.1	7.131267
28.900050	0.1	7.002703
28.901717	0.1	6.864872
28.903383	0.1	6.718971
28.905050	0.1	6.565619
28.906717	0.1	6.405599
28.908383	0.1	6.239209
28.910050	0.1	6.066123
28.911717	0.1	5.886550
28.913383	0.1	5.702381
28.915050	0.1	5.516484
28.916717	0.1	5.330825
28.918383	0.1	5.145515
28.920050	0.1	4.958925
28.921717	0.1	4.769443
28.923383	0.1	4.577776
28.925050	0.1	4.386422
28.926717	0.1	4.197326
28.928383	0.1	4.011015
28.930050	0.1	3.827186
28.931717	0.1	3.645583
28.933383	0.1	3.466452
28.935050	0.1	3.290754
28.936717	0.1	3.120112
28.938383	0.1	2.955850
28.940050	0.1	2.797949
28.941717	0.1	2.645678
28.943383	0.1	2.498939
28.945050	0.1	2.358905
28.946717	0.1	2.227267
28.948383	0.1	2.104286
28.950050	0.1	1.987992
28.951717	0.1	1.876182
28.953383	0.1	1.768693
28.955050	0.1	1.667123
28.956717	0.1	1.572645
28.958383	0.1	1.484975
28.960050	0.1	1.403117
28.961717	0.1	1.326078
28.963383	0.1	1.252950
28.965050	0.1	1.183329
28.966717	0.1	1.117615
28.968383	0.1	1.056208
28.970050	0.1	0.999002
28.971717	0.1	0.946075
28.973383	0.1	0.898340
28.975050	0.1	0.856733
28.976717	0.1	0.821115
28.978383	0.1	0.790237
28.980050	0.1	0.762558
28.981717	0.1	0.737212
28.983383	0.1	0.714283
28.985050	0.1	0.694091
28.986717	0.1	0.676606
28.988383	0.1	0.661090
28.990050	0.1	0.646398
28.991717	0.1	0.632443
28.993383	0.1	0.620345
28.995050	0.1	0.610743
28.996717	0.1	0.603274
28.998383	0.1	0.597127
29.000050	0.1	0.590994
29.001717	0.1	0.583981
29.003383	0.1	0.576824
29.005050	0.1	0.571036
29.006717	0.1	0.567166
29.008383	0.1	0.564540
29.010050	0.1	0.562361
29.011717	0.1	0.560163
29.013383	0.1	0.557499
29.015050	0.1	0.554253
29.016717	0.1	0.550966
29.018383	0.1	0.548447
29.020050	0.1	0.547189
29.021717	0.1	0.546868
29.023383	0.1	0.546537
29.025050	0.1	0.545578
29.026717	0.1	0.543953
29.028383	0.1	0.541545
29.030050	0.1	0.537946
29.031717	0.1	0.532735
29.033383	0.1	0.525564
29.035050	0.1	0.517108
29.036717	0.1	0.509256
29.038383	0.1	0.503222
29.040050	0.1	0.498970
29.041717	0.1	0.496167
29.043383	0.1	0.494225
29.045050	0.1	0.492572
29.046717	0.1	0.491198
29.048383	0.1	0.490067
29.050050	0.1	0.488595
29.051717	0.1	0.486346
29.053383	0.1	0.483245
29.055050	0.1	0.478835
29.056717	0.1	0.472022
29.058383	0.1	0.461764
29.060050	0.1	0.448143
29.061717	0.1	0.432958
29.063383	0.1	0.419044
29.065050	0.1	0.408445
29.066717	0.1	0.401018
29.068383	0.1	0.394671
29.070050	0.1	0.387169
29.071717	0.1	0.377772
29.073383	0.1	0.367220
29.075050	0.1	0.356562
29.076717	0.1	0.346564
[truncated: 255,104 more chars]
