# Supplementary material for: Fade into you: genetic control of pigmentation patterns in red-flesh apple (Malus domestica)
Source: Front Plant Sci. 2025 Jan 13;15:1462545. doi: 10.3389/fpls.2024.1462545 (PMC11770013; doi:10.3389/fpls.2024.1462545)
Supplement: Supplementary file 4 [file DataSheet1.zip › CB C1UV_VIS_3/CB C1UV_VIS_3.txt]

URL	chrom://thermo-pfav3ojr/ChromeleonLocal/Instrument Data/Vanquish_MS/Dimitri/VALEMA/Pierre/Echantillons 03-04-24.seq/648.smp/UV_VIS_3.channel/UV_VIS_3.chm
Channel	UV_VIS_3

Injection Information:
Data Vault	ChromeleonLocal
Sequence	Echantillons 03-04-24
Name	CB C1
Number	2
Position	B:A2
Comment	colonne SB-AQ MeOH+5%AA
Processing Method	Quantitative
Instrument Method	VALEMA test separation GRAQ 4
Type	Unknown
Status	Finished
Inject Time	4/3/2024 6:08:26 PM +02:00
Volume (µl)	10.0000
Dilution Factor	1.0000
Weight	1.0000

Chromatogram Data Information:
Time Min. (min)	0.001717
Time Max. (min)	47.000050
Data Points	28200
Detector	UV
Generating Data System	Chromeleon 7.3.2.10759
Exporting Data System	Chromeleon 7.3.2.0
Operator	Instrument Controller
Signal Quantity	Absorbance
Signal Unit	mAU
Signal Min.	-5.741119
Signal Max.	684.029367
Channel	UV_VIS_3
Driver Name	VDAD.dll
Channel Type	Evaluation
Min. Step (s)	0.1
Max. Step (s)	0.1
Average Step (s)	0.1

Signal Parameter Information:
Signal Info	WVL:350 nm

Chromatogram Data:
Time (min)	Step (s)	Value (mAU)
0.001717	n.a.	0.000000
0.003383	0.1	0.000163
0.005050	0.1	0.000894
0.006717	0.1	0.002082
0.008383	0.1	0.002864
0.010050	0.1	0.003111
0.011717	0.1	0.003646
0.013383	0.1	0.004838
0.015050	0.1	0.006352
0.016717	0.1	0.008075
0.018383	0.1	0.010533
0.020050	0.1	0.014068
0.021717	0.1	0.017891
0.023383	0.1	0.020741
0.025050	0.1	0.022063
0.026717	0.1	0.021863
0.028383	0.1	0.019968
0.030050	0.1	0.016522
0.031717	0.1	0.012931
0.033383	0.1	0.011004
0.035050	0.1	0.011423
0.036717	0.1	0.013290
0.038383	0.1	0.014463
0.040050	0.1	0.012554
0.041717	0.1	0.006869
0.043383	0.1	-0.000172
0.045050	0.1	-0.004601
0.046717	0.1	-0.004452
0.048383	0.1	-0.001914
0.050050	0.1	-0.001653
0.051717	0.1	-0.005993
0.053383	0.1	-0.012750
0.055050	0.1	-0.018273
0.056717	0.1	-0.020768
0.058383	0.1	-0.020447
0.060050	0.1	-0.018198
0.061717	0.1	-0.015199
0.063383	0.1	-0.013220
0.065050	0.1	-0.013714
0.066717	0.1	-0.016498
0.068383	0.1	-0.020009
0.070050	0.1	-0.022445
0.071717	0.1	-0.022715
0.073383	0.1	-0.020918
0.075050	0.1	-0.017975
0.076717	0.1	-0.014850
0.078383	0.1	-0.012349
0.080050	0.1	-0.011763
0.081717	0.1	-0.014226
0.083383	0.1	-0.018757
0.085050	0.1	-0.022659
0.086717	0.1	-0.024438
0.088383	0.1	-0.024769
0.090050	0.1	-0.024838
0.091717	0.1	-0.024717
0.093383	0.1	-0.023409
0.095050	0.1	-0.020019
0.096717	0.1	-0.014715
0.098383	0.1	-0.008270
0.100050	0.1	-0.001765
0.101717	0.1	0.002729
0.103383	0.1	0.003297
0.105050	0.1	0.000750
0.106717	0.1	-0.002393
0.108383	0.1	-0.005160
0.110050	0.1	-0.007758
0.111717	0.1	-0.009355
0.113383	0.1	-0.008619
0.115050	0.1	-0.005630
0.116717	0.1	-0.002156
0.118383	0.1	-0.000219
0.120050	0.1	-0.000498
0.121717	0.1	-0.002440
0.123383	0.1	-0.005248
0.125050	0.1	-0.007921
0.126717	0.1	-0.009136
0.128383	0.1	-0.008033
0.130050	0.1	-0.004973
0.131717	0.1	-0.001304
0.133383	0.1	0.001616
0.135050	0.1	0.002896
0.136717	0.1	0.002156
0.138383	0.1	-0.000582
0.140050	0.1	-0.005029
0.141717	0.1	-0.010026
0.143383	0.1	-0.013453
0.145050	0.1	-0.014002
0.146717	0.1	-0.012401
0.148383	0.1	-0.009625
0.150050	0.1	-0.005383
0.151717	0.1	0.000317
0.153383	0.1	0.005937
0.155050	0.1	0.009635
0.156717	0.1	0.010789
0.158383	0.1	0.010133
0.160050	0.1	0.008466
0.161717	0.1	0.005700
0.163383	0.1	0.001462
0.165050	0.1	-0.003893
0.166717	0.1	-0.009933
0.168383	0.1	-0.016605
0.170050	0.1	-0.022822
0.171717	0.1	-0.026566
0.173383	0.1	-0.027162
0.175050	0.1	-0.025528
0.176717	0.1	-0.022822
0.178383	0.1	-0.020000
0.180050	0.1	-0.017476
0.181717	0.1	-0.014850
0.183383	0.1	-0.011614
0.185050	0.1	-0.007777
0.186717	0.1	-0.003711
0.188383	0.1	-0.000191
0.190050	0.1	0.001574
0.191717	0.1	0.000936
0.193383	0.1	-0.001453
0.195050	0.1	-0.004559
0.196717	0.1	-0.007362
0.198383	0.1	-0.008293
0.200050	0.1	-0.006272
0.201717	0.1	-0.002277
0.203383	0.1	0.001583
0.205050	0.1	0.004135
0.206717	0.1	0.005560
0.208383	0.1	0.006245
0.210050	0.1	0.005718
0.211717	0.1	0.003120
0.213383	0.1	-0.001257
0.215050	0.1	-0.005569
0.216717	0.1	-0.008005
0.218383	0.1	-0.007972
0.220050	0.1	-0.005807
0.221717	0.1	-0.002780
0.223383	0.1	-0.000680
0.225050	0.1	-0.000279
0.226717	0.1	-0.000927
0.228383	0.1	-0.001648
0.230050	0.1	-0.001593
0.231717	0.1	-0.000359
0.233383	0.1	0.001364
0.235050	0.1	0.002566
0.236717	0.1	0.003097
0.238383	0.1	0.003218
0.240050	0.1	0.002361
0.241717	0.1	-0.000452
0.243383	0.1	-0.004899
0.245050	0.1	-0.009090
0.246717	0.1	-0.010706
0.248383	0.1	-0.007888
0.250050	0.1	-0.000289
0.251717	0.1	0.009863
0.253383	0.1	0.018612
0.255050	0.1	0.022999
0.256717	0.1	0.022976
0.258383	0.1	0.020224
0.260050	0.1	0.016084
0.261717	0.1	0.011423
0.263383	0.1	0.007069
0.265050	0.1	0.003525
0.266717	0.1	0.001141
0.268383	0.1	0.000289
0.270050	0.1	0.000652
0.271717	0.1	0.001122
0.273383	0.1	0.001043
0.275050	0.1	0.000973
0.276717	0.1	0.002063
0.278383	0.1	0.004969
0.280050	0.1	0.009555
0.281717	0.1	0.014957
0.283383	0.1	0.019562
0.285050	0.1	0.021770
0.286717	0.1	0.021062
0.288383	0.1	0.018179
0.290050	0.1	0.014477
0.291717	0.1	0.010943
0.293383	0.1	0.007828
0.295050	0.1	0.005336
0.296717	0.1	0.003572
0.298383	0.1	0.001504
0.300050	0.1	-0.002431
0.301717	0.1	-0.008284
0.303383	0.1	-0.014058
0.305050	0.1	-0.017416
0.306717	0.1	-0.017579
0.308383	0.1	-0.015879
0.310050	0.1	-0.014296
0.311717	0.1	-0.013174
0.313383	0.1	-0.011269
0.315050	0.1	-0.008144
0.316717	0.1	-0.005020
0.318383	0.1	-0.003194
0.320050	0.1	-0.003232
0.321717	0.1	-0.005015
0.323383	0.1	-0.006990
0.325050	0.1	-0.006738
0.326717	0.1	-0.003683
0.328383	0.1	0.000251
0.330050	0.1	0.002808
0.331717	0.1	0.003087
0.333383	0.1	0.001811
0.335050	0.1	0.000405
0.336717	0.1	-0.000265
0.338383	0.1	-0.000331
0.340050	0.1	-0.000894
0.341717	0.1	-0.003008
0.343383	0.1	-0.005886
0.345050	0.1	-0.007423
0.346717	0.1	-0.006813
0.348383	0.1	-0.005439
0.350050	0.1	-0.004885
0.351717	0.1	-0.005108
0.353383	0.1	-0.005313
0.355050	0.1	-0.005700
0.356717	0.1	-0.007525
0.358383	0.1	-0.011302
0.360050	0.1	-0.015651
0.361717	0.1	-0.018696
0.363383	0.1	-0.019786
0.365050	0.1	-0.019372
0.366717	0.1	-0.018170
0.368383	0.1	-0.016764
0.370050	0.1	-0.015404
0.371717	0.1	-0.014165
0.373383	0.1	-0.013453
0.375050	0.1	-0.013406
0.376717	0.1	-0.013704
0.378383	0.1	-0.014585
0.380050	0.1	-0.016540
0.381717	0.1	-0.018692
0.383383	0.1	-0.019558
0.385050	0.1	-0.019111
0.386717	0.1	-0.018356
0.388383	0.1	-0.017728
0.390050	0.1	-0.017001
0.391717	0.1	-0.015902
0.393383	0.1	-0.014598
0.395050	0.1	-0.013770
0.396717	0.1	-0.013770
0.398383	0.1	-0.013728
0.400050	0.1	-0.012787
0.401717	0.1	-0.011553
0.403383	0.1	-0.010938
0.405050	0.1	-0.010906
0.406717	0.1	-0.011227
0.408383	0.1	-0.012079
0.410050	0.1	-0.013220
0.411717	0.1	-0.013649
0.413383	0.1	-0.012522
0.415050	0.1	-0.009756
0.416717	0.1	-0.005690
0.418383	0.1	-0.001136
0.420050	0.1	0.002719
0.421717	0.1	0.005825
0.423383	0.1	0.009160
0.425050	0.1	0.012186
0.426717	0.1	0.012610
0.428383	0.1	0.009383
0.430050	0.1	0.004275
0.431717	0.1	0.000200
0.433383	0.1	-0.001146
0.435050	0.1	0.000354
0.436717	0.1	0.003926
0.438383	0.1	0.007865
0.440050	0.1	0.010105
0.441717	0.1	0.009998
0.443383	0.1	0.008703
0.445050	0.1	0.007558
0.446717	0.1	0.007064
0.448383	0.1	0.006943
0.450050	0.1	0.006794
0.451717	0.1	0.007055
0.453383	0.1	0.009011
0.455050	0.1	0.013239
0.456717	0.1	0.018291
0.458383	0.1	0.021933
0.460050	0.1	0.023041
0.461717	0.1	0.021621
0.463383	0.1	0.018151
0.465050	0.1	0.013369
0.466717	0.1	0.008387
0.468383	0.1	0.004671
0.470050	0.1	0.003320
0.471717	0.1	0.004517
0.473383	0.1	0.007614
0.475050	0.1	0.010892
0.476717	0.1	0.012289
0.478383	0.1	0.011264
0.480050	0.1	0.009253
0.481717	0.1	0.007828
0.483383	0.1	0.006906
0.485050	0.1	0.005257
0.486717	0.1	0.002631
0.488383	0.1	0.000414
0.490050	0.1	0.000140
0.491717	0.1	0.001811
0.493383	0.1	0.003888
0.495050	0.1	0.004773
0.496717	0.1	0.003991
0.498383	0.1	0.002212
0.500050	0.1	0.000582
0.501717	0.1	-0.000028
0.503383	0.1	0.000880
0.505050	0.1	0.003688
0.506717	0.1	0.008079
0.508383	0.1	0.012536
0.510050	0.1	0.015027
0.511717	0.1	0.014068
0.513383	0.1	0.009690
0.515050	0.1	0.003572
0.516717	0.1	-0.002170
0.518383	0.1	-0.006175
0.520050	0.1	-0.008391
0.521717	0.1	-0.009839
0.523383	0.1	-0.010948
0.525050	0.1	-0.010808
0.526717	0.1	-0.008806
0.528383	0.1	-0.006291
0.530050	0.1	-0.005951
0.531717	0.1	-0.008759
0.533383	0.1	-0.012494
0.535050	0.1	-0.014366
0.536717	0.1	-0.013551
0.538383	0.1	-0.010398
0.540050	0.1	-0.005178
0.541717	0.1	0.001118
0.543383	0.1	0.006431
0.545050	0.1	0.009323
0.546717	0.1	0.009993
0.548383	0.1	0.009197
0.550050	0.1	0.006878
0.551717	0.1	0.002361
0.553383	0.1	-0.004065
0.555050	0.1	-0.010515
0.556717	0.1	-0.014915
0.558383	0.1	-0.016284
0.560050	0.1	-0.014873
0.561717	0.1	-0.012186
0.563383	0.1	-0.010133
0.565050	0.1	-0.009341
0.566717	0.1	-0.008736
0.568383	0.1	-0.007297
0.570050	0.1	-0.005313
0.571717	0.1	-0.003958
0.573383	0.1	-0.004414
0.575050	0.1	-0.006817
0.576717	0.1	-0.009667
0.578383	0.1	-0.011148
0.580050	0.1	-0.010845
0.581717	0.1	-0.009541
0.583383	0.1	-0.008028
0.585050	0.1	-0.007097
0.586717	0.1	-0.007572
0.588383	0.1	-0.009369
0.590050	0.1	-0.011348
0.591717	0.1	-0.012177
0.593383	0.1	-0.011344
0.595050	0.1	-0.009630
0.596717	0.1	-0.008326
0.598383	0.1	-0.008084
0.600050	0.1	-0.008475
0.601717	0.1	-0.008428
0.603383	0.1	-0.007334
0.605050	0.1	-0.005821
0.606717	0.1	-0.005015
0.608383	0.1	-0.005639
0.610050	0.1	-0.007604
0.611717	0.1	-0.009625
0.613383	0.1	-0.009998
0.615050	0.1	-0.008377
0.616717	0.1	-0.006398
0.618383	0.1	-0.006021
0.620050	0.1	-0.007553
0.621717	0.1	-0.010110
0.623383	0.1	-0.013262
0.625050	0.1	-0.016992
0.626717	0.1	-0.020484
0.628383	0.1	-0.022054
0.630050	0.1	-0.020503
0.631717	0.1	-0.016270
0.633383	0.1	-0.011702
0.635050	0.1	-0.009816
0.636717	0.1	-0.011534
0.638383	0.1	-0.015059
0.640050	0.1	-0.018231
0.641717	0.1	-0.020214
0.643383	0.1	-0.021257
0.645050	0.1	-0.021849
0.646717	0.1	-0.022496
0.648383	0.1	-0.023502
0.650050	0.1	-0.024317
0.651717	0.1	-0.024163
0.653383	0.1	-0.023013
0.655050	0.1	-0.021360
0.656717	0.1	-0.019539
0.658383	0.1	-0.017518
0.660050	0.1	-0.015479
0.661717	0.1	-0.013700
0.663383	0.1	-0.011995
0.665050	0.1	-0.010082
0.666717	0.1	-0.007837
0.668383	0.1	-0.005011
0.670050	0.1	-0.001737
0.671717	0.1	0.001108
0.673383	0.1	0.002612
0.675050	0.1	0.002226
0.676717	0.1	0.000168
0.678383	0.1	-0.002203
0.680050	0.1	-0.003399
0.681717	0.1	-0.002924
0.683383	0.1	-0.000913
0.685050	0.1	0.002058
0.686717	0.1	0.004875
0.688383	0.1	0.006533
0.690050	0.1	0.007018
0.691717	0.1	0.006827
0.693383	0.1	0.005979
0.695050	0.1	0.004224
0.696717	0.1	0.001956
0.698383	0.1	0.000019
0.700050	0.1	-0.001527
0.701717	0.1	-0.003451
0.703383	0.1	-0.005998
0.705050	0.1	-0.008517
0.706717	0.1	-0.010096
0.708383	0.1	-0.010151
0.710050	0.1	-0.009146
0.711717	0.1	-0.007791
0.713383	0.1	-0.005658
0.715050	0.1	-0.001797
0.716717	0.1	0.003511
0.718383	0.1	0.008503
0.720050	0.1	0.011581
0.721717	0.1	0.012456
0.723383	0.1	0.011357
0.725050	0.1	0.008047
0.726717	0.1	0.002659
0.728383	0.1	-0.003055
0.730050	0.1	-0.006477
0.731717	0.1	-0.006375
0.733383	0.1	-0.004028
0.735050	0.1	-0.001811
0.736717	0.1	-0.000680
0.738383	0.1	0.000172
0.740050	0.1	0.001662
0.741717	0.1	0.003558
0.743383	0.1	0.004568
0.745050	0.1	0.003478
0.746717	0.1	-0.000345
0.748383	0.1	-0.006780
0.750050	0.1	-0.014012
0.751717	0.1	-0.018841
0.753383	0.1	-0.019576
0.755050	0.1	-0.017504
0.756717	0.1	-0.014720
0.758383	0.1	-0.012345
0.760050	0.1	-0.010761
0.761717	0.1	-0.009825
0.763383	0.1	-0.009276
0.765050	0.1	-0.009546
0.766717	0.1	-0.010775
0.768383	0.1	-0.011646
0.770050	0.1	-0.010300
0.771717	0.1	-0.006068
0.773383	0.1	-0.000498
0.775050	0.1	0.003572
0.776717	0.1	0.004862
0.778383	0.1	0.004494
0.780050	0.1	0.003879
0.781717	0.1	0.002966
0.783383	0.1	0.000866
0.785050	0.1	-0.002482
0.786717	0.1	-0.005756
0.788383	0.1	-0.007469
0.790050	0.1	-0.007320
0.791717	0.1	-0.006435
0.793383	0.1	-0.006659
0.795050	0.1	-0.009369
0.796717	0.1	-0.014175
0.798383	0.1	-0.019171
0.800050	0.1	-0.022980
0.801717	0.1	-0.025127
0.803383	0.1	-0.024545
0.805050	0.1	-0.020354
0.806717	0.1	-0.013723
0.808383	0.1	-0.006845
0.810050	0.1	-0.000936
0.811717	0.1	0.003451
0.813383	0.1	0.005635
0.815050	0.1	0.005327
0.816717	0.1	0.003022
0.818383	0.1	-0.000149
0.820050	0.1	-0.002827
0.821717	0.1	-0.004009
0.823383	0.1	-0.003311
0.825050	0.1	-0.000787
0.826717	0.1	0.002901
0.828383	0.1	0.006272
0.830050	0.1	0.007371
0.831717	0.1	0.004964
0.833383	0.1	-0.000512
0.835050	0.1	-0.007548
0.836717	0.1	-0.014738
0.838383	0.1	-0.020843
0.840050	0.1	-0.024727
0.841717	0.1	-0.025826
0.843383	0.1	-0.024512
0.845050	0.1	-0.022207
0.846717	0.1	-0.020801
0.848383	0.1	-0.021495
0.850050	0.1	-0.024191
0.851717	0.1	-0.027763
0.853383	0.1	-0.030533
0.855050	0.1	-0.030659
0.856717	0.1	-0.026864
0.858383	0.1	-0.019311
0.860050	0.1	-0.010207
0.861717	0.1	-0.003460
0.863383	0.1	-0.002375
0.865050	0.1	-0.006827
0.866717	0.1	-0.013611
0.868383	0.1	-0.019129
0.870050	0.1	-0.021504
0.871717	0.1	-0.021150
0.873383	0.1	-0.019865
0.875050	0.1	-0.019437
0.876717	0.1	-0.020587
0.878383	0.1	-0.022328
0.880050	0.1	-0.022459
0.881717	0.1	-0.018976
0.883383	0.1	-0.011730
0.885050	0.1	-0.003567
0.886717	0.1	0.001276
0.888383	0.1	0.000522
0.890050	0.1	-0.005220
0.891717	0.1	-0.013653
0.893383	0.1	-0.022044
0.895050	0.1	-0.028242
0.896717	0.1	-0.031353
0.898383	0.1	-0.031758
0.900050	0.1	-0.030482
0.901717	0.1	-0.028443
0.903383	0.1	-0.026063
0.905050	0.1	-0.023632
0.906717	0.1	-0.021635
0.908383	0.1	-0.020238
0.910050	0.1	-0.018948
0.911717	0.1	-0.017527
0.913383	0.1	-0.016368
0.915050	0.1	-0.015646
0.916717	0.1	-0.014864
0.918383	0.1	-0.012931
0.920050	0.1	-0.009253
0.921717	0.1	-0.005285
0.923383	0.1	-0.003423
0.925050	0.1	-0.004317
0.926717	0.1	-0.007125
0.928383	0.1	-0.011292
0.930050	0.1	-0.016708
0.931717	0.1	-0.022678
0.933383	0.1	-0.028079
0.935050	0.1	-0.032191
0.936717	0.1	-0.034883
0.938383	0.1	-0.036610
0.940050	0.1	-0.037560
0.941717	0.1	-0.036675
0.943383	0.1	-0.032918
0.945050	0.1	-0.027171
0.946717	0.1	-0.021835
0.948383	0.1	-0.019213
0.950050	0.1	-0.019949
0.951717	0.1	-0.021909
0.953383	0.1	-0.021905
0.955050	0.1	-0.019320
0.956717	0.1	-0.016443
0.958383	0.1	-0.014929
0.960050	0.1	-0.013807
0.961717	0.1	-0.010957
0.963383	0.1	-0.005788
0.965050	0.1	-0.000610
0.966717	0.1	0.001714
0.968383	0.1	0.000931
0.970050	0.1	-0.001439
0.971717	0.1	-0.004256
0.973383	0.1	-0.006794
0.975050	0.1	-0.008550
0.976717	0.1	-0.009290
0.978383	0.1	-0.009220
0.980050	0.1	-0.009798
0.981717	0.1	-0.012475
0.983383	0.1	-0.015898
0.985050	0.1	-0.016866
0.986717	0.1	-0.013881
0.988383	0.1	-0.008340
0.990050	0.1	-0.003432
0.991717	0.1	-0.002151
0.993383	0.1	-0.005146
0.995050	0.1	-0.010426
0.996717	0.1	-0.015101
0.998383	0.1	-0.016829
1.000050	0.1	-0.014403
1.001717	0.1	-0.008456
1.003383	0.1	-0.001802
1.005050	0.1	0.002384
1.006717	0.1	0.002948
1.008383	0.1	0.000615
1.010050	0.1	-0.003157
1.011717	0.1	-0.006733
1.013383	0.1	-0.009285
1.015050	0.1	-0.011325
1.016717	0.1	-0.014277
1.018383	0.1	-0.019344
1.020050	0.1	-0.025816
1.021717	0.1	-0.030957
1.023383	0.1	-0.032452
1.025050	0.1	-0.030813
1.026717	0.1	-0.028671
1.028383	0.1	-0.027996
1.030050	0.1	-0.029029
1.031717	0.1	-0.031199
1.033383	0.1	-0.033672
1.035050	0.1	-0.035134
1.036717	0.1	-0.034128
1.038383	0.1	-0.030459
1.040050	0.1	-0.025900
1.041717	0.1	-0.022734
1.043383	0.1	-0.021830
1.045050	0.1	-0.022426
1.046717	0.1	-0.023101
1.048383	0.1	-0.022240
1.050050	0.1	-0.018654
1.051717	0.1	-0.012936
1.053383	0.1	-0.007232
1.055050	0.1	-0.003092
1.056717	0.1	-0.000866
1.058383	0.1	-0.000685
1.060050	0.1	-0.002533
1.061717	0.1	-0.005877
1.063383	0.1	-0.010040
1.065050	0.1	-0.014566
1.066717	0.1	-0.018924
1.068383	0.1	-0.022189
1.070050	0.1	-0.023455
1.071717	0.1	-0.022985
1.073383	0.1	-0.022375
1.075050	0.1	-0.023255
1.076717	0.1	-0.025961
1.078383	0.1	-0.029188
1.080050	0.1	-0.030641
1.081717	0.1	-0.028401
1.083383	0.1	-0.022491
1.085050	0.1	-0.015516
1.086717	0.1	-0.010878
1.088383	0.1	-0.010030
1.090050	0.1	-0.012075
1.091717	0.1	-0.015609
1.093383	0.1	-0.019618
1.095050	0.1	-0.022775
1.096717	0.1	-0.023567
1.098383	0.1	-0.021532
1.100050	0.1	-0.017462
1.101717	0.1	-0.012703
1.103383	0.1	-0.008885
1.105050	0.1	-0.007609
1.106717	0.1	-0.009970
1.108383	0.1	-0.015614
1.110050	0.1	-0.022366
1.111717	0.1	-0.027921
1.113383	0.1	-0.031143
1.115050	0.1	-0.031469
1.116717	0.1	-0.028950
1.118383	0.1	-0.025225
1.120050	0.1	-0.022897
1.121717	0.1	-0.023036
1.123383	0.1	-0.023921
1.125050	0.1	-0.023367
1.126717	0.1	-0.021518
1.128383	0.1	-0.020037
1.130050	0.1	-0.020005
1.131717	0.1	-0.021183
1.133383	0.1	-0.022422
1.135050	0.1	-0.022650
1.136717	0.1	-0.021523
1.138383	0.1	-0.019227
1.140050	0.1	-0.016470
1.141717	0.1	-0.013765
1.143383	0.1	-0.010617
1.145050	0.1	-0.006985
1.146717	0.1	-0.004056
1.148383	0.1	-0.002380
1.150050	0.1	-0.000750
1.151717	0.1	0.002529
1.153383	0.1	0.007562
1.155050	0.1	0.011660
1.156717	0.1	0.011604
1.158383	0.1	0.006738
1.160050	0.1	-0.001509
1.161717	0.1	-0.010859
1.163383	0.1	-0.018096
1.165050	0.1	-0.020675
1.166717	0.1	-0.019032
1.168383	0.1	-0.015968
1.170050	0.1	-0.013867
1.171717	0.1	-0.012824
1.173383	0.1	-0.011656
1.175050	0.1	-0.010314
1.176717	0.1	-0.010072
1.178383	0.1	-0.011842
1.180050	0.1	-0.015148
1.181717	0.1	-0.018375
1.183383	0.1	-0.019781
1.185050	0.1	-0.018822
1.186717	0.1	-0.016619
1.188383	0.1	-0.014855
1.190050	0.1	-0.014193
1.191717	0.1	-0.014226
1.193383	0.1	-0.014566
1.195050	0.1	-0.015069
1.196717	0.1	-0.015269
1.198383	0.1	-0.014198
1.200050	0.1	-0.011474
1.201717	0.1	-0.008512
1.203383	0.1	-0.007767
1.205050	0.1	-0.010659
1.206717	0.1	-0.016489
1.208383	0.1	-0.022966
1.210050	0.1	-0.028145
1.211717	0.1	-0.032103
1.213383	0.1	-0.035763
1.215050	0.1	-0.038710
1.216717	0.1	-0.039735
1.218383	0.1	-0.038682
1.220050	0.1	-0.036042
1.221717	0.1	-0.031483
1.223383	0.1	-0.024168
1.225050	0.1	-0.014310
1.226717	0.1	-0.003646
1.228383	0.1	0.005332
1.230050	0.1	0.010505
1.231717	0.1	0.010920
1.233383	0.1	0.007413
1.235050	0.1	0.002324
1.236717	0.1	-0.001867
1.238383	0.1	-0.003683
1.240050	0.1	-0.002952
1.241717	0.1	-0.000936
1.243383	0.1	0.000275
1.245050	0.1	-0.000386
1.246717	0.1	-0.002333
1.248383	0.1	-0.004489
1.250050	0.1	-0.005490
1.251717	0.1	-0.003488
1.253383	0.1	0.002035
1.255050	0.1	0.008796
1.256717	0.1	0.013239
1.258383	0.1	0.013351
1.260050	0.1	0.009709
1.261717	0.1	0.003921
1.263383	0.1	-0.002454
1.265050	0.1	-0.007534
1.266717	0.1	-0.009849
1.268383	0.1	-0.009779
1.270050	0.1	-0.009113
1.271717	0.1	-0.009346
1.273383	0.1	-0.010608
1.275050	0.1	-0.011595
1.276717	0.1	-0.010584
1.278383	0.1	-0.007031
1.280050	0.1	-0.002421
1.281717	0.1	0.001243
1.283383	0.1	0.003437
1.285050	0.1	0.004545
1.286717	0.1	0.004652
1.288383	0.1	0.003711
1.290050	0.1	0.001718
1.291717	0.1	-0.001034
1.293383	0.1	-0.003194
1.295050	0.1	-0.002757
1.296717	0.1	0.001062
1.298383	0.1	0.006780
1.300050	0.1	0.012186
1.301717	0.1	0.015846
1.303383	0.1	0.016713
1.305050	0.1	0.014291
1.306717	0.1	0.009551
1.308383	0.1	0.004061
1.310050	0.1	-0.001299
1.311717	0.1	-0.006165
1.313383	0.1	-0.010189
1.315050	0.1	-0.013462
1.316717	0.1	-0.016433
1.318383	0.1	-0.018771
1.320050	0.1	-0.019046
1.321717	0.1	-0.015972
1.323383	0.1	-0.009225
1.325050	0.1	0.001229
1.326717	0.1	0.015576
1.328383	0.1	0.033239
1.330050	0.1	0.052666
1.331717	0.1	0.072503
1.333383	0.1	0.092187
1.335050	0.1	0.111265
1.336717	0.1	0.128895
1.338383	0.1	0.144290
1.340050	0.1	0.157040
1.341717	0.1	0.166879
1.343383	0.1	0.173389
1.345050	0.1	0.176234
1.346717	0.1	0.175866
1.348383	0.1	0.173016
1.350050	0.1	0.167573
1.351717	0.1	0.159121
1.353383	0.1	0.148099
1.355050	0.1	0.135908
1.356717	0.1	0.124578
1.358383	0.1	0.115540
1.360050	0.1	0.108122
1.361717	0.1	0.100262
1.363383	0.1	0.090133
1.365050	0.1	0.077132
1.366717	0.1	0.062785
1.368383	0.1	0.049970
1.370050	0.1	0.040163
1.371717	0.1	0.032554
1.373383	0.1	0.025942
1.375050	0.1	0.020182
1.376717	0.1	0.016061
1.378383	0.1	0.014445
1.380050	0.1	0.015181
1.381717	0.1	0.016745
1.383383	0.1	0.017495
1.385050	0.1	0.016661
1.386717	0.1	0.014040
1.388383	0.1	0.009504
1.390050	0.1	0.003199
1.391717	0.1	-0.004191
1.393383	0.1	-0.012252
1.395050	0.1	-0.021034
1.396717	0.1	-0.029490
1.398383	0.1	-0.036056
1.400050	0.1	-0.041379
1.401717	0.1	-0.047279
1.403383	0.1	-0.053826
1.405050	0.1	-0.060089
1.406717	0.1	-0.066091
1.408383	0.1	-0.072280
1.410050	0.1	-0.078594
1.411717	0.1	-0.084434
1.413383	0.1	-0.088811
1.415050	0.1	-0.091004
1.416717	0.1	-0.091637
1.418383	0.1	-0.092271
1.420050	0.1	-0.093454
1.421717	0.1	-0.094385
1.423383	0.1	-0.094436
1.425050	0.1	-0.093114
1.426717	0.1	-0.089472
1.428383	0.1	-0.083409
1.430050	0.1	-0.076373
1.431717	0.1	-0.069682
1.433383	0.1	-0.063018
1.435050	0.1	-0.055013
1.436717	0.1	-0.045109
1.438383	0.1	-0.034631
1.440050	0.1	-0.025667
1.441717	0.1	-0.018440
1.443383	0.1	-0.011069
1.445050	0.1	-0.001839
1.446717	0.1	0.009378
1.448383	0.1	0.020801
1.450050	0.1	0.029355
1.451717	0.1	0.032941
1.453383	0.1	0.032666
1.455050	0.1	0.032620
1.456717	0.1	0.036741
1.458383	0.1	0.046086
1.460050	0.1	0.058864
1.461717	0.1	0.071921
1.463383	0.1	0.082604
1.465050	0.1	0.090124
1.466717	0.1	0.095004
1.468383	0.1	0.097733
1.470050	0.1	0.098255
1.471717	0.1	0.096788
1.473383	0.1	0.094622
1.475050	0.1	0.092811
1.476717	0.1	0.091013
1.478383	0.1	0.088797
1.480050	0.1	0.086613
1.481717	0.1	0.084913
1.483383	0.1	0.083698
1.485050	0.1	0.083102
1.486717	0.1	0.083973
1.488383	0.1	0.087339
1.490050	0.1	0.092932
1.491717	0.1	0.099153
1.493383	0.1	0.104816
1.495050	0.1	0.109412
1.496717	0.1	0.112168
1.498383	0.1	0.112071
1.500050	0.1	0.109100
1.501717	0.1	0.105123
1.503383	0.1	0.102879
1.505050	0.1	0.104038
1.506717	0.1	0.108113
1.508383	0.1	0.112518
1.510050	0.1	0.114543
1.511717	0.1	0.114278
1.513383	0.1	0.115037
1.515050	0.1	0.120397
1.516717	0.1	0.131461
1.518383	0.1	0.146809
1.520050	0.1	0.163633
1.521717	0.1	0.178693
1.523383	0.1	0.189929
1.525050	0.1	0.197790
1.526717	0.1	0.204570
1.528383	0.1	0.212099
1.530050	0.1	0.220654
1.531717	0.1	0.229985
1.533383	0.1	0.240514
1.535050	0.1	0.252565
1.536717	0.1	0.265199
1.538383	0.1	0.276971
1.540050	0.1	0.287672
1.541717	0.1	0.298298
1.543383	0.1	0.309306
1.545050	0.1	0.319583
1.546717	0.1	0.327881
1.548383	0.1	0.334471
1.550050	0.1	0.340436
1.551717	0.1	0.346145
1.553383	0.1	0.351728
1.555050	0.1	0.358303
1.556717	0.1	0.367495
1.558383	0.1	0.380031
1.560050	0.1	0.395505
1.561717	0.1	0.413279
1.563383	0.1	0.433549
1.565050	0.1	0.456995
1.566717	0.1	0.483617
1.568383	0.1	0.513010
1.570050	0.1	0.545322
1.571717	0.1	0.581485
1.573383	0.1	0.622743
1.575050	0.1	0.669323
1.576717	0.1	0.719801
1.578383	0.1	0.772295
1.580050	0.1	0.825929
1.581717	0.1	0.880393
1.583383	0.1	0.934401
1.585050	0.1	0.986168
1.586717	0.1	1.035198
1.588383	0.1	1.082290
1.590050	0.1	1.127166
1.591717	0.1	1.166896
1.593383	0.1	1.198025
1.595050	0.1	1.219329
1.596717	0.1	1.231786
1.598383	0.1	1.236978
1.600050	0.1	1.236582
1.601717	0.1	1.233532
1.603383	0.1	1.232815
1.605050	0.1	1.240904
1.606717	0.1	1.265933
1.608383	0.1	1.318124
1.610050	0.1	1.409054
1.611717	0.1	1.550363
1.613383	0.1	1.751999
1.615050	0.1	2.020271
1.616717	0.1	2.357266
1.618383	0.1	2.761059
1.620050	0.1	3.225445
1.621717	0.1	3.739893
1.623383	0.1	4.291232
1.625050	0.1	4.865830
1.626717	0.1	5.449960
1.628383	0.1	6.030169
1.630050	0.1	6.595608
1.631717	0.1	7.139412
1.633383	0.1	7.657046
1.635050	0.1	8.144053
1.636717	0.1	8.595069
1.638383	0.1	9.004227
1.640050	0.1	9.367173
1.641717	0.1	9.682393
1.643383	0.1	9.949729
1.645050	0.1	10.168692
1.646717	0.1	10.338589
1.648383	0.1	10.459134
1.650050	0.1	10.530637
1.651717	0.1	10.554581
1.653383	0.1	10.534329
1.655050	0.1	10.474315
1.656717	0.1	10.378840
1.658383	0.1	10.252493
1.660050	0.1	10.101362
1.661717	0.1	9.932513
1.663383	0.1	9.751394
1.665050	0.1	9.560520
1.666717	0.1	9.361156
1.668383	0.1	9.155385
1.670050	0.1	8.946108
1.671717	0.1	8.735135
1.673383	0.1	8.522128
1.675050	0.1	8.305931
1.676717	0.1	8.086818
1.678383	0.1	7.866998
1.680050	0.1	7.648785
1.681717	0.1	7.432755
1.683383	0.1	7.217797
1.685050	0.1	7.002815
1.686717	0.1	6.787591
1.688383	0.1	6.571650
1.690050	0.1	6.353948
1.691717	0.1	6.134668
1.693383	0.1	5.915379
1.695050	0.1	5.697268
1.696717	0.1	5.481062
1.698383	0.1	5.268035
1.700050	0.1	5.059158
1.701717	0.1	4.854267
1.703383	0.1	4.652929
1.705050	0.1	4.455321
1.706717	0.1	4.262086
1.708383	0.1	4.073270
1.710050	0.1	3.888072
1.711717	0.1	3.706580
1.713383	0.1	3.530630
1.715050	0.1	3.362317
1.716717	0.1	3.202069
1.718383	0.1	3.048433
1.720050	0.1	2.899794
1.721717	0.1	2.755434
1.723383	0.1	2.614791
1.725050	0.1	2.477220
1.726717	0.1	2.343017
1.728383	0.1	2.214122
1.730050	0.1	2.092784
1.731717	0.1	1.979289
1.733383	0.1	1.871609
1.735050	0.1	1.767413
1.736717	0.1	1.665680
1.738383	0.1	1.566559
1.740050	0.1	1.471140
1.741717	0.1	1.381822
1.743383	0.1	1.301114
1.745050	0.1	1.229239
1.746717	0.1	1.163455
1.748383	0.1	1.100004
1.750050	0.1	1.036851
1.751717	0.1	0.975151
1.753383	0.1	0.917525
1.755050	0.1	0.864696
1.756717	0.1	0.815005
1.758383	0.1	0.767149
1.760050	0.1	0.721375
1.761717	0.1	0.677821
1.763383	0.1	0.635777
1.765050	0.1	0.595287
1.766717	0.1	0.557522
1.768383	0.1	0.523259
1.770050	0.1	0.492525
1.771717	0.1	0.464548
1.773383	0.1	0.437400
1.775050	0.1	0.409335
1.776717	0.1	0.380818
1.778383	0.1	0.353619
1.780050	0.1	0.328799
1.781717	0.1	0.306848
1.783383	0.1	0.288598
1.785050	0.1	0.274144
1.786717	0.1	0.261632
1.788383	0.1	0.248416
1.790050	0.1	0.232980
1.791717	0.1	0.215438
1.793383	0.1	0.197329
1.795050	0.1	0.180849
1.796717	0.1	0.167359
1.798383	0.1	0.156192
1.800050	0.1	0.145589
1.801717	0.1	0.134478
1.803383	0.1	0.122683
1.805050	0.1	0.110259
1.806717	0.1	0.097384
1.808383	0.1	0.084564
1.810050	0.1	0.072722
1.811717	0.1	0.062995
1.813383	0.1	0.055712
1.815050	0.1	0.049584
1.816717	0.1	0.043339
1.818383	0.1	0.036890
1.820050	0.1	0.029397
1.821717	0.1	0.019395
1.823383	0.1	0.007781
1.825050	0.1	-0.002757
1.826717	0.1	-0.010752
1.828383	0.1	-0.016014
1.830050	0.1	-0.018445
1.831717	0.1	-0.018552
1.833383	0.1	-0.017979
1.835050	0.1	-0.018859
1.836717	0.1	-0.022673
1.838383	0.1	-0.029304
1.840050	0.1	-0.037095
1.841717	0.1	-0.043856
1.843383	0.1	-0.047632
1.845050	0.1	-0.047260
1.846717	0.1	-0.043362
1.848383	0.1	-0.038510
1.850050	0.1	-0.034953
1.851717	0.1	-0.032466
1.853383	0.1	-0.029574
1.855050	0.1	-0.025681
1.856717	0.1	-0.020755
1.858383	0.1	-0.014496
1.860050	0.1	-0.007031
1.861717	0.1	0.000792
1.863383	0.1	0.007972
1.865050	0.1	0.014720
1.866717	0.1	0.023511
1.868383	0.1	0.037323
1.870050	0.1	0.056829
1.871717	0.1	0.080229
1.873383	0.1	0.105323
1.875050	0.1	0.131582
1.876717	0.1	0.160220
1.878383	0.1	0.192607
1.880050	0.1	0.228714
1.881717	0.1	0.266773
1.883383	0.1	0.304934
1.885050	0.1	0.342638
1.886717	0.1	0.379882
1.888383	0.1	0.416567
1.890050	0.1	0.452599
1.891717	0.1	0.487342
1.893383	0.1	0.519790
1.895050	0.1	0.549881
1.896717	0.1	0.578198
1.898383	0.1	0.604182
1.900050	0.1	0.626552
1.901717	0.1	0.645230
1.903383	0.1	0.661067
1.905050	0.1	0.674264
1.906717	0.1	0.683633
1.908383	0.1	0.687242
1.910050	0.1	0.684098
1.911717	0.1	0.675274
1.913383	0.1	0.663362
1.915050	0.1	0.651204
1.916717	0.1	0.640927
1.918383	0.1	0.632685
1.920050	0.1	0.624084
1.921717	0.1	0.612773
1.923383	0.1	0.599250
1.925050	0.1	0.585685
1.926717	0.1	0.573350
1.928383	0.1	0.561946
1.930050	0.1	0.549979
1.931717	0.1	0.535459
1.933383	0.1	0.518030
1.935050	0.1	0.500404
1.936717	0.1	0.485587
1.938383	0.1	0.473498
1.940050	0.1	0.461745
1.941717	0.1	0.448115
1.943383	0.1	0.431985
1.945050	0.1	0.414667
1.946717	0.1	0.398248
1.948383	0.1	0.383710
1.950050	0.1	0.370485
1.951717	0.1	0.357507
1.953383	0.1	0.344338
1.955050	0.1	0.331542
1.956717	0.1	0.319965
1.958383	0.1	0.309772
1.960050	0.1	0.300189
1.961717	0.1	0.289651
1.963383	0.1	0.276538
1.965050	0.1	0.260952
1.966717	0.1	0.244877
1.968383	0.1	0.229906
1.970050	0.1	0.215555
1.971717	0.1	0.200467
1.973383	0.1	0.185180
1.975050	0.1	0.172174
1.976717	0.1	0.162278
1.978383	0.1	0.153496
1.980050	0.1	0.143885
1.981717	0.1	0.133268
1.983383	0.1	0.122203
1.985050	0.1	0.110785
1.986717	0.1	0.099018
1.988383	0.1	0.087488
1.990050	0.1	0.076503
1.991717	0.1	0.065845
1.993383	0.1	0.055782
1.995050	0.1	0.046771
1.996717	0.1	0.038589
1.998383	0.1	0.030245
2.000050	0.1	0.020298
2.001717	0.1	0.008103
2.003383	0.1	-0.005127
2.005050	0.1	-0.016997
2.006717	0.1	-0.025583
2.008383	0.1	-0.030613
2.010050	0.1	-0.033360
2.011717	0.1	-0.035707
2.013383	0.1	-0.038734
2.015050	0.1	-0.042357
2.016717	0.1	-0.046859
2.018383	0.1	-0.053411
2.020050	0.1	-0.062105
2.021717	0.1	-0.070734
2.023383	0.1	-0.076615
2.025050	0.1	-0.079512
2.026717	0.1	-0.082087
2.028383	0.1	-0.086762
2.030050	0.1	-0.093048
2.031717	0.1	-0.099153
2.033383	0.1	-0.104522
2.035050	0.1	-0.109714
2.036717	0.1	-0.115042
2.038383	0.1	-0.119833
2.040050	0.1	-0.122753
2.041717	0.1	-0.123372
2.043383	0.1	-0.123261
2.045050	0.1	-0.124839
2.046717	0.1	-0.129058
2.048383	0.1	-0.134725
2.050050	0.1	-0.140555
2.051717	0.1	-0.146916
2.053383	0.1	-0.154343
2.055050	0.1	-0.161813
2.056717	0.1	-0.167843
2.058383	0.1	-0.171848
2.060050	0.1	-0.173827
2.061717	0.1	-0.173594
2.063383	0.1	-0.171396
2.065050	0.1	-0.169068
2.066717	0.1	-0.169342
2.068383	0.1	-0.173701
2.070050	0.1	-0.181166
2.071717	0.1	-0.189082
2.073383	0.1	-0.195215
2.075050	0.1	-0.198665
2.076717	0.1	-0.198982
2.078383	0.1	-0.195890
2.080050	0.1	-0.190358
2.081717	0.1	-0.185044
2.083383	0.1	-0.182739
2.085050	0.1	-0.184202
2.086717	0.1	-0.188174
2.088383	0.1	-0.193189
2.090050	0.1	-0.198889
2.091717	0.1	-0.205119
2.093383	0.1	-0.210246
2.095050	0.1	-0.212151
2.096717	0.1	-0.210619
2.098383	0.1	-0.207904
2.100050	0.1	-0.206889
2.101717	0.1	-0.208463
2.103383	0.1	-0.210921
2.105050	0.1	-0.212118
2.106717	0.1	-0.211471
2.108383	0.1	-0.209953
2.110050	0.1	-0.209119
2.111717	0.1	-0.209925
2.113383	0.1	-0.212207
2.115050	0.1	-0.215522
2.116717	0.1	-0.219541
2.118383	0.1	-0.223159
2.120050	0.1	-0.224602
2.121717	0.1	-0.223038
2.123383	0.1	-0.219354
2.125050	0.1	-0.214879
2.126717	0.1	-0.210633
2.128383	0.1	-0.208155
2.130050	0.1	-0.208877
2.131717	0.1	-0.212356
2.133383	0.1	-0.216486
2.135050	0.1	-0.219448
2.136717	0.1	-0.220696
2.138383	0.1	-0.220025
2.140050	0.1	-0.216933
2.141717	0.1	-0.211503
2.143383	0.1	-0.205063
2.145050	0.1	-0.199424
2.146717	0.1	-0.195741
2.148383	0.1	-0.193925
2.150050	0.1	-0.192691
2.151717	0.1	-0.190525
2.153383	0.1	-0.186795
2.155050	0.1	-0.181496
2.156717	0.1	-0.174954
2.158383	0.1	-0.168467
2.160050	0.1	-0.163559
2.161717	0.1	-0.160113
2.163383	0.1	-0.157072
2.165050	0.1	-0.154353
2.166717	0.1	-0.152146
2.168383	0.1	-0.149752
2.170050	0.1	-0.146898
2.171717	0.1	-0.144695
2.173383	0.1	-0.144150
2.175050	0.1	-0.144928
2.176717	0.1	-0.145803
2.178383	0.1	-0.145524
2.180050	0.1	-0.143019
2.181717	0.1	-0.137389
2.183383	0.1	-0.128951
2.185050	0.1	-0.119549
2.186717	0.1	-0.110664
2.188383	0.1	-0.102227
2.190050	0.1	-0.093821
2.191717	0.1	-0.085784
2.193383	0.1	-0.078948
2.195050	0.1	-0.073612
2.196717	0.1	-0.069453
2.198383	0.1	-0.066813
2.200050	0.1	-0.067060
2.201717	0.1	-0.071051
2.203383	0.1	-0.077514
2.205050	0.1	-0.083293
2.206717	0.1	-0.085477
2.208383	0.1	-0.083200
2.210050	0.1	-0.077006
2.211717	0.1	-0.067819
2.213383	0.1	-0.057169
2.215050	0.1	-0.047437
2.216717	0.1	-0.041290
2.218383	0.1	-0.039707
2.220050	0.1	-0.040755
2.221717	0.1	-0.041290
2.223383	0.1	-0.039437
2.225050	0.1	-0.035451
2.226717	0.1	-0.030342
2.228383	0.1	-0.024298
2.230050	0.1	-0.017481
2.231717	0.1	-0.011134
2.233383	0.1	-0.006352
2.235050	0.1	-0.003031
2.236717	0.1	-0.000601
2.238383	0.1	0.001430
2.240050	0.1	0.003478
2.241717	0.1	0.005709
2.243383	0.1	0.007721
2.245050	0.1	0.009239
2.246717	0.1	0.010920
2.248383	0.1	0.013318
2.250050	0.1	0.015860
2.251717	0.1	0.017718
2.253383	0.1	0.018887
2.255050	0.1	0.019977
2.256717	0.1	0.021216
2.258383	0.1	0.022273
2.260050	0.1	0.023255
2.261717	0.1	0.024769
2.263383	0.1	0.026668
2.265050	0.1	0.028252
2.266717	0.1	0.028987
2.268383	0.1	0.028317
2.270050	0.1	0.026464
2.271717	0.1	0.025406
2.273383	0.1	0.026892
2.275050	0.1	0.029909
2.276717	0.1	0.031739
2.278383	0.1	0.030855
2.280050	0.1	0.028135
2.281717	0.1	0.025528
2.283383	0.1	0.024317
2.285050	0.1	0.024531
2.286717	0.1	0.025155
2.288383	0.1	0.025127
2.290050	0.1	0.024899
2.291717	0.1	0.026398
2.293383	0.1	0.030980
2.295050	0.1	0.038161
2.296717	0.1	0.046128
2.298383	0.1	0.052331
2.300050	0.1	0.054804
2.301717	0.1	0.053919
2.303383	0.1	0.052149
2.305050	0.1	0.051796
2.306717	0.1	0.053174
2.308383	0.1	0.055102
2.310050	0.1	0.056857
2.311717	0.1	0.058622
2.313383	0.1	0.060424
2.315050	0.1	0.061807
2.316717	0.1	0.062454
2.318383	0.1	0.062501
2.320050	0.1	0.061668
2.321717	0.1	0.059181
2.323383	0.1	0.055488
2.325050	0.1	0.052392
2.326717	0.1	0.051060
2.328383	0.1	0.050855
2.330050	0.1	0.049928
2.331717	0.1	0.046673
2.333383	0.1	0.040624
2.335050	0.1	0.032559
2.336717	0.1	0.024536
2.338383	0.1	0.019381
2.340050	0.1	0.019600
2.341717	0.1	0.025979
2.343383	0.1	0.036834
2.345050	0.1	0.049262
2.346717	0.1	0.060759
2.348383	0.1	0.068974
2.350050	0.1	0.071814
2.351717	0.1	0.068936
2.353383	0.1	0.062650
2.355050	0.1	0.057076
2.356717	0.1	0.055097
2.358383	0.1	0.055586
2.360050	0.1	0.055577
2.361717	0.1	0.054156
2.363383	0.1	0.052112
2.365050	0.1	0.049784
2.366717	0.1	0.046631
2.368383	0.1	0.041970
2.370050	0.1	0.036829
2.371717	0.1	0.033816
2.373383	0.1	0.034124
2.375050	0.1	0.036964
2.376717	0.1	0.041244
2.378383	0.1	0.045602
2.380050	0.1	0.048289
2.381717	0.1	0.048042
2.383383	0.1	0.044913
2.385050	0.1	0.040638
2.386717	0.1	0.037770
2.388383	0.1	0.037798
2.390050	0.1	0.039954
2.391717	0.1	0.041835
2.393383	0.1	0.041090
2.395050	0.1	0.037253
2.396717	0.1	0.032317
2.398383	0.1	0.028629
2.400050	0.1	0.026710
2.401717	0.1	0.025583
2.403383	0.1	0.024317
2.405050	0.1	0.023087
2.406717	0.1	0.022594
2.408383	0.1	0.022245
2.410050	0.1	0.019851
2.411717	0.1	0.013970
2.413383	0.1	0.005895
2.415050	0.1	-0.001467
2.416717	0.1	-0.006286
2.418383	0.1	-0.008941
2.420050	0.1	-0.010468
2.421717	0.1	-0.010547
2.423383	0.1	-0.007902
2.425050	0.1	-0.002524
2.426717	0.1	0.003539
2.428383	0.1	0.007842
2.430050	0.1	0.009383
2.431717	0.1	0.008601
2.433383	0.1	0.005979
2.435050	0.1	0.001602
2.436717	0.1	-0.003907
2.438383	0.1	-0.008978
2.440050	0.1	-0.012047
2.441717	0.1	-0.012689
2.443383	0.1	-0.011805
2.445050	0.1	-0.010571
2.446717	0.1	-0.009174
2.448383	0.1	-0.006887
2.450050	0.1	-0.003232
2.451717	0.1	0.001360
2.453383	0.1	0.005900
2.455050	0.1	0.009337
2.456717	0.1	0.011227
2.458383	0.1	0.012061
2.460050	0.1	0.012456
2.461717	0.1	0.012433
2.463383	0.1	0.011618
2.465050	0.1	0.009537
2.466717	0.1	0.006445
2.468383	0.1	0.003702
2.470050	0.1	0.002072
2.471717	0.1	0.000573
2.473383	0.1	-0.002035
2.475050	0.1	-0.005555
2.476717	0.1	-0.008596
2.478383	0.1	-0.010072
2.480050	0.1	-0.009919
2.481717	0.1	-0.008442
2.483383	0.1	-0.006119
2.485050	0.1	-0.004084
2.486717	0.1	-0.003781
2.488383	0.1	-0.005630
2.490050	0.1	-0.008564
2.491717	0.1	-0.011139
2.493383	0.1	-0.013094
2.495050	0.1	-0.015246
2.496717	0.1	-0.018096
2.498383	0.1	-0.021295
2.500050	0.1	-0.023670
2.501717	0.1	-0.023567
2.503383	0.1	-0.020028
2.505050	0.1	-0.014133
2.506717	0.1	-0.008442
2.508383	0.1	-0.004945
2.510050	0.1	-0.004517
2.511717	0.1	-0.007115
2.513383	0.1	-0.010906
2.515050	0.1	-0.012945
2.516717	0.1	-0.012163
2.518383	0.1	-0.010012
2.520050	0.1	-0.008116
2.521717	0.1	-0.007269
2.523383	0.1	-0.008233
2.525050	0.1	-0.011474
2.526717	0.1	-0.016280
2.528383	0.1	-0.021253
2.530050	0.1	-0.025420
2.531717	0.1	-0.028252
2.533383	0.1	-0.029448
2.535050	0.1	-0.028731
2.536717	0.1	-0.026119
2.538383	0.1	-0.023041
2.540050	0.1	-0.021672
2.541717	0.1	-0.022538
2.543383	0.1	-0.023651
2.545050	0.1	-0.022603
2.546717	0.1	-0.018994
2.548383	0.1	-0.013947
2.550050	0.1	-0.008140
2.551717	0.1	-0.002026
2.553383	0.1	0.003022
2.555050	0.1	0.005485
2.556717	0.1	0.005639
2.558383	0.1	0.005574
2.560050	0.1	0.006449
2.561717	0.1	0.007059
2.563383	0.1	0.006226
2.565050	0.1	0.004550
2.566717	0.1	0.003162
2.568383	0.1	0.002244
2.570050	0.1	0.000456
2.571717	0.1	-0.004210
2.573383	0.1	-0.012191
2.575050	0.1	-0.021472
2.576717	0.1	-0.028946
2.578383	0.1	-0.032396
2.580050	0.1	-0.031488
2.581717	0.1	-0.027167
2.583383	0.1	-0.020773
2.585050	0.1	-0.013998
2.586717	0.1	-0.008461
2.588383	0.1	-0.004694
2.590050	0.1	-0.002263
2.591717	0.1	-0.000531
2.593383	0.1	0.001537
2.595050	0.1	0.004908
2.596717	0.1	0.009085
2.598383	0.1	0.012596
2.600050	0.1	0.014394
2.601717	0.1	0.013760
2.603383	0.1	0.010333
2.605050	0.1	0.005136
2.606717	0.1	0.000303
2.608383	0.1	-0.002286
2.610050	0.1	-0.001537
2.611717	0.1	0.002473
2.613383	0.1	0.008242
2.615050	0.1	0.013905
2.616717	0.1	0.017947
2.618383	0.1	0.018706
2.620050	0.1	0.014869
2.621717	0.1	0.007199
2.623383	0.1	-0.001173
2.625050	0.1	-0.007059
2.626717	0.1	-0.009402
2.628383	0.1	-0.008796
2.630050	0.1	-0.006338
2.631717	0.1	-0.003469
2.633383	0.1	-0.000889
2.635050	0.1	0.002040
2.636717	0.1	0.005532
2.638383	0.1	0.008433
2.640050	0.1	0.009644
2.641717	0.1	0.009276
2.643383	0.1	0.008252
2.645050	0.1	0.007385
2.646717	0.1	0.007143
2.648383	0.1	0.007665
2.650050	0.1	0.008871
2.651717	0.1	0.010757
2.653383	0.1	0.013392
2.655050	0.1	0.016917
2.656717	0.1	0.021728
2.658383	0.1	0.027702
2.660050	0.1	0.033607
2.661717	0.1	0.037518
2.663383	0.1	0.038063
2.665050	0.1	0.035940
2.666717	0.1	0.033202
2.668383	0.1	0.030724
2.670050	0.1	0.028019
2.671717	0.1	0.025085
2.673383	0.1	0.022687
2.675050	0.1	0.021136
2.676717	0.1	0.019907
2.678383	0.1	0.018482
2.680050	0.1	0.016517
2.681717	0.1	0.013737
2.683383	0.1	0.010915
2.685050	0.1	0.009267
2.686717	0.1	0.008564
2.688383	0.1	0.007320
2.690050	0.1	0.004233
2.691717	0.1	-0.001173
2.693383	0.1	-0.008116
2.695050	0.1	-0.014268
2.696717	0.1	-0.017080
2.698383	0.1	-0.015413
2.700050	0.1	-0.010189
2.701717	0.1	-0.004270
2.703383	0.1	-0.000587
2.705050	0.1	0.000270
2.706717	0.1	-0.000354
2.708383	0.1	-0.001355
2.710050	0.1	-0.002775
2.711717	0.1	-0.004424
2.713383	0.1	-0.005029
2.715050	0.1	-0.003660
2.716717	0.1	-0.000605
2.718383	0.1	0.003036
2.720050	0.1	0.005788
2.721717	0.1	0.006831
2.723383	0.1	0.006687
2.725050	0.1	0.006198
2.726717	0.1	0.005569
2.728383	0.1	0.004782
2.730050	0.1	0.004191
2.731717	0.1	0.004480
2.733383	0.1	0.006147
2.735050	0.1	0.009295
2.736717	0.1	0.013523
2.738383	0.1	0.017486
2.740050	0.1	0.019260
2.741717	0.1	0.018226
2.743383	0.1	0.015753
2.745050	0.1	0.013225
2.746717	0.1	0.010449
2.748383	0.1	0.006808
2.750050	0.1	0.002561
2.751717	0.1	-0.001267
2.753383	0.1	-0.003637
2.755050	0.1	-0.004484
2.756717	0.1	-0.004531
2.758383	0.1	-0.003725
2.760050	0.1	-0.001360
2.761717	0.1	0.002142
2.763383	0.1	0.005080
2.765050	0.1	0.005532
2.766717	0.1	0.002310
2.768383	0.1	-0.004210
2.770050	0.1	-0.012200
2.771717	0.1	-0.019474
2.773383	0.1	-0.024061
2.775050	0.1	-0.024680
2.776717	0.1	-0.021588
2.778383	0.1	-0.016149
2.780050	0.1	-0.009746
2.781717	0.1	-0.004196
2.783383	0.1	-0.001271
2.785050	0.1	-0.000577
2.786717	0.1	-0.000508
2.788383	0.1	-0.000834
2.790050	0.1	-0.001905
2.791717	0.1	-0.002664
2.793383	0.1	-0.001127
2.795050	0.1	0.003763
2.796717	0.1	0.010640
2.798383	0.1	0.016131
2.800050	0.1	0.017527
2.801717	0.1	0.014519
2.803383	0.1	0.008512
2.805050	0.1	0.001495
2.806717	0.1	-0.004657
2.808383	0.1	-0.008801
2.810050	0.1	-0.010468
2.811717	0.1	-0.009220
2.813383	0.1	-0.004875
2.815050	0.1	0.001555
2.816717	0.1	0.007595
2.818383	0.1	0.010524
2.820050	0.1	0.009309
2.821717	0.1	0.005616
2.823383	0.1	0.002636
2.825050	0.1	0.002463
2.826717	0.1	0.004699
2.828383	0.1	0.007376
2.830050	0.1	0.008824
2.831717	0.1	0.008983
2.833383	0.1	0.008293
2.835050	0.1	0.006584
2.836717	0.1	0.004265
2.838383	0.1	0.002636
2.840050	0.1	0.002384
2.841717	0.1	0.003395
2.843383	0.1	0.005509
2.845050	0.1	0.008196
2.846717	0.1	0.010091
2.848383	0.1	0.010296
2.850050	0.1	0.009555
2.851717	0.1	0.009080
2.853383	0.1	0.009388
2.855050	0.1	0.010473
2.856717	0.1	0.011902
2.858383	0.1	0.012903
2.860050	0.1	0.013406
2.861717	0.1	0.013942
2.863383	0.1	0.013886
2.865050	0.1	0.011520
2.866717	0.1	0.006291
2.868383	0.1	-0.000522
2.870050	0.1	-0.007153
2.871717	0.1	-0.012317
2.873383	0.1	-0.015488
2.875050	0.1	-0.016754
2.876717	0.1	-0.016284
2.878383	0.1	-0.014729
2.880050	0.1	-0.013490
2.881717	0.1	-0.013513
2.883383	0.1	-0.014249
2.885050	0.1	-0.014142
2.886717	0.1	-0.011832
2.888383	0.1	-0.007418
2.890050	0.1	-0.002910
2.891717	0.1	-0.000573
2.893383	0.1	-0.000731
2.895050	0.1	-0.001914
2.896717	0.1	-0.002361
2.898383	0.1	-0.001653
2.900050	0.1	-0.002049
2.901717	0.1	-0.006277
2.903383	0.1	-0.013243
2.905050	0.1	-0.018408
2.906717	0.1	-0.018612
2.908383	0.1	-0.014151
2.910050	0.1	-0.006990
2.911717	0.1	0.000382
2.913383	0.1	0.005518
2.915050	0.1	0.007949
2.916717	0.1	0.009439
2.918383	0.1	0.011045
2.920050	0.1	0.011972
2.921717	0.1	0.010990
2.923383	0.1	0.007497
2.925050	0.1	0.002272
2.926717	0.1	-0.002831
2.928383	0.1	-0.006431
2.930050	0.1	-0.008019
2.931717	0.1	-0.007297
2.933383	0.1	-0.004438
2.935050	0.1	-0.000708
2.936717	0.1	0.001872
2.938383	0.1	0.001877
2.940050	0.1	-0.000461
2.941717	0.1	-0.003749
2.943383	0.1	-0.006510
2.945050	0.1	-0.007958
2.946717	0.1	-0.008186
2.948383	0.1	-0.007320
2.950050	0.1	-0.005132
2.951717	0.1	-0.001853
2.953383	0.1	0.000969
2.955050	0.1	0.001555
2.956717	0.1	0.000000
2.958383	0.1	-0.002272
2.960050	0.1	-0.004750
2.961717	0.1	-0.007660
2.963383	0.1	-0.010352
2.965050	0.1	-0.011204
2.966717	0.1	-0.009472
2.968383	0.1	-0.006221
2.970050	0.1	-0.002976
2.971717	0.1	-0.000363
2.973383	0.1	0.002077
2.975050	0.1	0.005383
2.976717	0.1	0.009756
2.978383	0.1	0.013779
2.980050	0.1	0.015972
2.981717	0.1	0.016359
2.983383	0.1	0.015451
2.985050	0.1	0.013406
2.986717	0.1	0.010808
2.988383	0.1	0.008764
2.990050	0.1	0.008075
2.991717	0.1	0.008722
2.993383	0.1	0.009737
2.995050	0.1	0.009821
2.996717	0.1	0.008498
2.998383	0.1	0.006435
3.000050	0.1	0.003832
3.001717	0.1	-0.000582
3.003383	0.1	-0.007879
3.005050	0.1	-0.016848
3.006717	0.1	-0.024759
3.008383	0.1	-0.029909
3.010050	0.1	-0.032284
3.011717	0.1	-0.032349
3.013383	0.1	-0.030440
3.015050	0.1	-0.027022
3.016717	0.1	-0.023060
3.018383	0.1	-0.019474
3.020050	0.1	-0.016368
3.021717	0.1	-0.013513
3.023383	0.1	-0.010887
3.025050	0.1	-0.008540
3.026717	0.1	-0.006817
3.028383	0.1	-0.006221
3.030050	0.1	-0.006440
3.031717	0.1	-0.006212
3.033383	0.1	-0.004852
3.035050	0.1	-0.003553
3.036717	0.1	-0.004116
3.038383	0.1	-0.006631
3.040050	0.1	-0.009355
3.041717	0.1	-0.010370
3.043383	0.1	-0.008992
3.045050	0.1	-0.005937
3.046717	0.1	-0.002719
3.048383	0.1	-0.000605
3.050050	0.1	-0.000247
3.051717	0.1	-0.001397
3.053383	0.1	-0.002282
3.055050	0.1	-0.000834
3.056717	0.1	0.002491
3.058383	0.1	0.004596
3.060050	0.1	0.002910
3.061717	0.1	-0.002147
3.063383	0.1	-0.008135
3.065050	0.1	-0.013113
3.066717	0.1	-0.016401
3.068383	0.1	-0.017625
3.070050	0.1	-0.016522
3.071717	0.1	-0.013593
3.073383	0.1	-0.009881
3.075050	0.1	-0.006100
3.076717	0.1	-0.002300
3.078383	0.1	0.001434
3.080050	0.1	0.003865
3.081717	0.1	0.003069
3.083383	0.1	-0.001243
3.085050	0.1	-0.006966
3.086717	0.1	-0.011651
3.088383	0.1	-0.014235
3.090050	0.1	-0.014803
3.091717	0.1	-0.013867
3.093383	0.1	-0.012298
3.095050	0.1	-0.011390
3.096717	0.1	-0.011963
3.098383	0.1	-0.013649
3.100050	0.1	-0.015218
3.101717	0.1	-0.015195
3.103383	0.1	-0.012657
3.105050	0.1	-0.008289
3.106717	0.1	-0.003916
3.108383	0.1	-0.000848
3.110050	0.1	0.000852
3.111717	0.1	0.001863
3.113383	0.1	0.002813
3.115050	0.1	0.003437
3.116717	0.1	0.002887
3.118383	0.1	0.001090
3.120050	0.1	-0.000815
3.121717	0.1	-0.001802
3.123383	0.1	-0.002137
3.125050	0.1	-0.002650
3.126717	0.1	-0.003837
3.128383	0.1	-0.006002
3.130050	0.1	-0.008955
3.131717	0.1	-0.011874
3.133383	0.1	-0.014496
3.135050	0.1	-0.017639
3.136717	0.1	-0.021942
3.138383	0.1	-0.026217
3.140050	0.1	-0.027898
3.141717	0.1	-0.025742
3.143383	0.1	-0.021318
3.145050	0.1	-0.017467
3.146717	0.1	-0.015930
3.148383	0.1	-0.016377
3.150050	0.1	-0.016862
3.151717	0.1	-0.015600
3.153383	0.1	-0.012806
3.155050	0.1	-0.009872
3.156717	0.1	-0.007218
3.158383	0.1	-0.004591
3.160050	0.1	-0.002538
3.161717	0.1	-0.002496
3.163383	0.1	-0.005588
3.165050	0.1	-0.011027
3.166717	0.1	-0.016084
3.168383	0.1	-0.018217
3.170050	0.1	-0.017039
3.171717	0.1	-0.014007
3.173383	0.1	-0.010696
3.175050	0.1	-0.008265
3.176717	0.1	-0.007758
3.178383	0.1	-0.009611
3.180050	0.1	-0.013127
3.181717	0.1	-0.017080
3.183383	0.1	-0.020270
3.185050	0.1	-0.021872
3.186717	0.1	-0.021909
3.188383	0.1	-0.020964
3.190050	0.1	-0.019060
3.191717	0.1	-0.015632
3.193383	0.1	-0.010938
3.195050	0.1	-0.006449
3.196717	0.1	-0.003711
3.198383	0.1	-0.003702
3.200050	0.1	-0.006449
3.201717	0.1	-0.010584
3.203383	0.1	-0.014245
3.205050	0.1	-0.016443
3.206717	0.1	-0.017197
3.208383	0.1	-0.016890
3.210050	0.1	-0.016289
3.211717	0.1	-0.016363
3.213383	0.1	-0.017029
3.215050	0.1	-0.017062
3.216717	0.1	-0.015870
3.218383	0.1	-0.013928
3.220050	0.1	-0.012186
3.221717	0.1	-0.011837
3.223383	0.1	-0.013085
3.225050	0.1	-0.014259
3.226717	0.1	-0.013663
3.228383	0.1	-0.011656
3.230050	0.1	-0.010394
3.231717	0.1	-0.012224
3.233383	0.1	-0.017486
3.235050	0.1	-0.023190
3.236717	0.1	-0.025015
3.238383	0.1	-0.021160
3.240050	0.1	-0.013714
3.241717	0.1	-0.006231
3.243383	0.1	-0.001392
3.245050	0.1	-0.000522
3.246717	0.1	-0.003316
3.248383	0.1	-0.007739
3.250050	0.1	-0.010803
3.251717	0.1	-0.010864
3.253383	0.1	-0.009290
3.255050	0.1	-0.007944
3.256717	0.1	-0.006543
3.258383	0.1	-0.004191
3.260050	0.1	-0.001374
3.261717	0.1	0.000224
3.263383	0.1	-0.001509
3.265050	0.1	-0.008051
3.266717	0.1	-0.018077
3.268383	0.1	-0.026957
3.270050	0.1	-0.030193
3.271717	0.1	-0.027074
3.273383	0.1	-0.019893
3.275050	0.1	-0.010990
3.276717	0.1	-0.002431
3.278383	0.1	0.003553
3.280050	0.1	0.005946
3.281717	0.1	0.005635
3.283383	0.1	0.004140
3.285050	0.1	0.002771
3.286717	0.1	0.002529
3.288383	0.1	0.003390
3.290050	0.1	0.004014
3.291717	0.1	0.002910
3.293383	0.1	0.000177
3.295050	0.1	-0.002193
3.296717	0.1	-0.002449
3.298383	0.1	-0.001043
3.300050	0.1	0.000144
3.301717	0.1	0.000056
3.303383	0.1	-0.000526
3.305050	0.1	-0.000130
3.306717	0.1	0.001779
3.308383	0.1	0.004699
3.310050	0.1	0.008112
3.311717	0.1	0.011134
3.313383	0.1	0.011916
3.315050	0.1	0.009374
3.316717	0.1	0.005132
3.318383	0.1	0.001932
3.320050	0.1	0.000848
3.321717	0.1	0.001611
3.323383	0.1	0.004084
3.325050	0.1	0.007725
3.326717	0.1	0.010664
3.328383	0.1	0.010827
3.330050	0.1	0.007786
3.331717	0.1	0.002603
3.333383	0.1	-0.003898
3.335050	0.1	-0.011441
3.336717	0.1	-0.018319
3.338383	0.1	-0.021448
3.340050	0.1	-0.019260
3.341717	0.1	-0.013150
3.343383	0.1	-0.006342
3.345050	0.1	-0.001807
3.346717	0.1	-0.000484
3.348383	0.1	-0.001378
3.350050	0.1	-0.002892
3.351717	0.1	-0.003651
3.353383	0.1	-0.003055
3.355050	0.1	-0.001579
3.356717	0.1	-0.000703
3.358383	0.1	-0.001797
3.360050	0.1	-0.004508
3.361717	0.1	-0.007120
3.363383	0.1	-0.008428
3.365050	0.1	-0.008447
3.366717	0.1	-0.007735
3.368383	0.1	-0.007395
3.370050	0.1	-0.008685
3.371717	0.1	-0.011311
3.373383	0.1	-0.013588
3.375050	0.1	-0.014608
3.376717	0.1	-0.014715
3.378383	0.1	-0.014449
3.380050	0.1	-0.014398
3.381717	0.1	-0.015525
3.383383	0.1	-0.018128
3.385050	0.1	-0.020675
3.386717	0.1	-0.020671
3.388383	0.1	-0.017076
3.390050	0.1	-0.011604
3.391717	0.1	-0.007125
3.393383	0.1	-0.005141
3.395050	0.1	-0.005490
3.396717	0.1	-0.007376
3.398383	0.1	-0.010156
3.400050	0.1	-0.013746
3.401717	0.1	-0.017835
3.403383	0.1	-0.021043
3.405050	0.1	-0.022124
3.406717	0.1	-0.021434
3.408383	0.1	-0.020326
3.410050	0.1	-0.019423
3.411717	0.1	-0.017900
3.413383	0.1	-0.014966
3.415050	0.1	-0.011362
3.416717	0.1	-0.008233
3.418383	0.1	-0.005723
3.420050	0.1	-0.003665
3.421717	0.1	-0.002482
3.423383	0.1	-0.002319
3.425050	0.1	-0.002282
3.426717	0.1	-0.001709
3.428383	0.1	-0.001392
3.430050	0.1	-0.001877
3.431717	0.1	-0.001900
3.433383	0.1	-0.000354
3.435050	0.1	0.001397
3.436717	0.1	0.001020
3.438383	0.1	-0.001863
3.440050	0.1	-0.005825
3.441717	0.1	-0.009993
3.443383	0.1	-0.014422
3.445050	0.1	-0.018096
3.446717	0.1	-0.018906
3.448383	0.1	-0.016480
3.450050	0.1	-0.012685
3.451717	0.1	-0.009136
3.453383	0.1	-0.005998
3.455050	0.1	-0.003329
3.456717	0.1	-0.001825
3.458383	0.1	-0.001737
3.460050	0.1	-0.001825
3.461717	0.1	-0.000587
3.463383	0.1	0.001364
3.465050	0.1	0.001639
3.466717	0.1	-0.001010
3.468383	0.1	-0.005378
3.470050	0.1	-0.009104
3.471717	0.1	-0.010524
3.473383	0.1	-0.009560
3.475050	0.1	-0.007125
3.476717	0.1	-0.004121
3.478383	0.1	-0.001010
3.480050	0.1	0.002212
3.481717	0.1	0.005527
3.483383	0.1	0.007623
3.485050	0.1	0.006077
3.486717	0.1	-0.000196
3.488383	0.1	-0.008731
3.490050	0.1	-0.015339
3.491717	0.1	-0.017998
3.493383	0.1	-0.018040
3.495050	0.1	-0.018757
3.496717	0.1	-0.022971
3.498383	0.1	-0.029961
3.500050	0.1	-0.035381
3.501717	0.1	-0.035125
3.503383	0.1	-0.028191
3.505050	0.1	-0.016065
3.506717	0.1	-0.000848
3.508383	0.1	0.015758
3.510050	0.1	0.032508
3.511717	0.1	0.048443
3.513383	0.1	0.062906
3.515050	0.1	0.076052
3.516717	0.1	0.089589
3.518383	0.1	0.106539
3.520050	0.1	0.129007
3.521717	0.1	0.156006
3.523383	0.1	0.183787
3.525050	0.1	0.208309
3.526717	0.1	0.226852
3.528383	0.1	0.238097
3.530050	0.1	0.242363
3.531717	0.1	0.241897
3.533383	0.1	0.239913
3.535050	0.1	0.238791
3.536717	0.1	0.238796
3.538383	0.1	0.238437
3.540050	0.1	0.235923
3.541717	0.1	0.230460
3.543383	0.1	0.222740
3.545050	0.1	0.214088
3.546717	0.1	0.204784
3.548383	0.1	0.193715
3.550050	0.1	0.180248
3.551717	0.1	0.166087
3.553383	0.1	0.154399
3.555050	0.1	0.147186
3.556717	0.1	0.144020
3.558383	0.1	0.142823
3.560050	0.1	0.141580
3.561717	0.1	0.139116
3.563383	0.1	0.134180
3.565050	0.1	0.125864
3.566717	0.1	0.115838
3.568383	0.1	0.108001
3.570050	0.1	0.105160
3.571717	0.1	0.106990
3.573383	0.1	0.111163
3.575050	0.1	0.115405
3.576717	0.1	0.117603
3.578383	0.1	0.115698
3.580050	0.1	0.109477
3.581717	0.1	0.101551
3.583383	0.1	0.095447
3.585050	0.1	0.092955
3.586717	0.1	0.093277
3.588383	0.1	0.093966
3.590050	0.1	0.092564
3.591717	0.1	0.088033
3.593383	0.1	0.081151
3.595050	0.1	0.073705
3.596717	0.1	0.067689
3.598383	0.1	0.064787
3.600050	0.1	0.065416
3.601717	0.1	0.068163
3.603383	0.1	0.071130
3.605050	0.1	0.073412
3.606717	0.1	0.074422
3.608383	0.1	0.072476
3.610050	0.1	0.066091
3.611717	0.1	0.056769
3.613383	0.1	0.048312
3.615050	0.1	0.043809
3.616717	0.1	0.044261
3.618383	0.1	0.048936
3.620050	0.1	0.055637
3.621717	0.1	0.061197
3.623383	0.1	0.062687
3.625050	0.1	0.058883
3.626717	0.1	0.051404
3.628383	0.1	0.044326
3.630050	0.1	0.041039
3.631717	0.1	0.041421
3.633383	0.1	0.043018
3.635050	0.1	0.043907
3.636717	0.1	0.043432
3.638383	0.1	0.041947
3.640050	0.1	0.040811
3.641717	0.1	0.041537
3.643383	0.1	0.044634
3.645050	0.1	0.049630
3.646717	0.1	0.055707
3.648383	0.1	0.061612
3.650050	0.1	0.065803
3.651717	0.1	0.067605
3.653383	0.1	0.068182
3.655050	0.1	0.069714
3.656717	0.1	0.073016
3.658383	0.1	0.076182
3.660050	0.1	0.076024
3.661717	0.1	0.070692
3.663383	0.1	0.061183
3.665050	0.1	0.050650
3.666717	0.1	0.042031
3.668383	0.1	0.036610
3.670050	0.1	0.034175
3.671717	0.1	0.033928
3.673383	0.1	0.035590
3.675050	0.1	0.038734
3.676717	0.1	0.040955
3.678383	0.1	0.039395
3.680050	0.1	0.034412
3.681717	0.1	0.029705
3.683383	0.1	0.028526
3.685050	0.1	0.030985
3.686717	0.1	0.034203
3.688383	0.1	0.034529
3.690050	0.1	0.030966
3.691717	0.1	0.026547
3.693383	0.1	0.025914
3.695050	0.1	0.031944
3.696717	0.1	0.043721
3.698383	0.1	0.056424
3.700050	0.1	0.064257
3.701717	0.1	0.064382
3.703383	0.1	0.058096
3.705050	0.1	0.049341
3.706717	0.1	0.042072
3.708383	0.1	0.038166
3.710050	0.1	0.037439
3.711717	0.1	0.038869
3.713383	0.1	0.041048
3.715050	0.1	0.042478
3.716717	0.1	0.041961
3.718383	0.1	0.038827
3.720050	0.1	0.033490
3.721717	0.1	0.027567
3.723383	0.1	0.023092
3.725050	0.1	0.021192
3.726717	0.1	0.021798
3.728383	0.1	0.024596
3.730050	0.1	0.029434
3.731717	0.1	0.035586
3.733383	0.1	0.041220
3.735050	0.1	0.044792
3.736717	0.1	0.046943
3.738383	0.1	0.048969
3.740050	0.1	0.050222
3.741717	0.1	0.049053
3.743383	0.1	0.045132
3.745050	0.1	0.039972
3.746717	0.1	0.036317
3.748383	0.1	0.036079
3.750050	0.1	0.038194
3.751717	0.1	0.040107
3.753383	0.1	0.041081
3.755050	0.1	0.042655
3.756717	0.1	0.046114
3.758383	0.1	0.050687
3.760050	0.1	0.054403
3.761717	0.1	0.055642
3.763383	0.1	0.053658
3.765050	0.1	0.049351
3.766717	0.1	0.044741
3.768383	0.1	0.041178
3.770050	0.1	0.039227
3.771717	0.1	0.039292
3.773383	0.1	0.041150
3.775050	0.1	0.043716
3.776717	0.1	0.046073
3.778383	0.1	0.047795
3.780050	0.1	0.048261
3.781717	0.1	0.046529
3.783383	0.1	0.042436
3.785050	0.1	0.037383
3.786717	0.1	0.033365
3.788383	0.1	0.031730
3.790050	0.1	0.032261
3.791717	0.1	0.033025
3.793383	0.1	0.032806
3.795050	0.1	0.032545
3.796717	0.1	0.033109
3.798383	0.1	0.033807
3.800050	0.1	0.033956
3.801717	0.1	0.034482
3.803383	0.1	0.036834
3.805050	0.1	0.040988
3.806717	0.1	0.045449
3.808383	0.1	0.048582
3.810050	0.1	0.049574
3.811717	0.1	0.048582
3.813383	0.1	0.046059
3.815050	0.1	0.042324
3.816717	0.1	0.037700
3.818383	0.1	0.032987
3.820050	0.1	0.029327
3.821717	0.1	0.027665
3.823383	0.1	0.028722
3.825050	0.1	0.032657
3.826717	0.1	0.037719
3.828383	0.1	0.040778
3.830050	0.1	0.039819
3.831717	0.1	0.035204
3.833383	0.1	0.028899
3.835050	0.1	0.022971
3.836717	0.1	0.019041
3.838383	0.1	0.018589
3.840050	0.1	0.022450
3.841717	0.1	0.029565
3.843383	0.1	0.037104
3.845050	0.1	0.042529
3.846717	0.1	0.044894
3.848383	0.1	0.044238
3.850050	0.1	0.041695
3.851717	0.1	0.039558
3.853383	0.1	0.038962
3.855050	0.1	0.038608
3.856717	0.1	0.036983
3.858383	0.1	0.034217
3.860050	0.1	0.031278
3.861717	0.1	0.029276
3.863383	0.1	0.029318
3.865050	0.1	0.031707
3.866717	0.1	0.035642
3.868383	0.1	0.039679
3.870050	0.1	0.042235
3.871717	0.1	0.042375
3.873383	0.1	0.040261
3.875050	0.1	0.037160
3.876717	0.1	0.034501
3.878383	0.1	0.032610
3.880050	0.1	0.031115
3.881717	0.1	0.030138
3.883383	0.1	0.029947
3.885050	0.1	0.030613
3.886717	0.1	0.032280
3.888383	0.1	0.034617
3.890050	0.1	0.036610
3.891717	0.1	0.037625
3.893383	0.1	0.038198
3.895050	0.1	0.039949
3.896717	0.1	0.044066
3.898383	0.1	0.049076
3.900050	0.1	0.051712
3.901717	0.1	0.050762
3.903383	0.1	0.048121
3.905050	0.1	0.046110
3.906717	0.1	0.045439
3.908383	0.1	0.045504
3.910050	0.1	0.045057
3.911717	0.1	0.042859
3.913383	0.1	0.039083
3.915050	0.1	0.035898
3.916717	0.1	0.035157
3.918383	0.1	0.036531
3.920050	0.1	0.038650
3.921717	0.1	0.040061
3.923383	0.1	0.039428
3.925050	0.1	0.036410
3.926717	0.1	0.031707
3.928383	0.1	0.026566
3.930050	0.1	0.022901
3.931717	0.1	0.022892
3.933383	0.1	0.027805
3.935050	0.1	0.036834
3.936717	0.1	0.047167
3.938383	0.1	0.055665
3.940050	0.1	0.060201
3.941717	0.1	0.060052
3.943383	0.1	0.055865
3.945050	0.1	0.049053
3.946717	0.1	0.041281
3.948383	0.1	0.034566
3.950050	0.1	0.030384
3.951717	0.1	0.028396
3.953383	0.1	0.027264
3.955050	0.1	0.026324
3.956717	0.1	0.025537
3.958383	0.1	0.024633
3.960050	0.1	0.022836
3.961717	0.1	0.019511
3.963383	0.1	0.015483
3.965050	0.1	0.013132
3.966717	0.1	0.014841
3.968383	0.1	0.021155
3.970050	0.1	0.030072
3.971717	0.1	0.038315
3.973383	0.1	0.043246
3.975050	0.1	0.044303
3.976717	0.1	0.042999
3.978383	0.1	0.041337
3.980050	0.1	0.040266
3.981717	0.1	0.039581
3.983383	0.1	0.038976
3.985050	0.1	0.038384
3.986717	0.1	0.037146
3.988383	0.1	0.034668
3.990050	0.1	0.032168
3.991717	0.1	0.031563
3.993383	0.1	0.032675
3.995050	0.1	0.033719
3.996717	0.1	0.034510
3.998383	0.1	0.036256
4.000050	0.1	0.038776
4.001717	0.1	0.040769
4.003383	0.1	0.041700
4.005050	0.1	0.041397
4.006717	0.1	0.039670
4.008383	0.1	0.036918
4.010050	0.1	0.033425
4.011717	0.1	0.028964
4.013383	0.1	0.024303
4.015050	0.1	0.021122
4.016717	0.1	0.020289
4.018383	0.1	0.021760
4.020050	0.1	0.025295
4.021717	0.1	0.030454
4.023383	0.1	0.036601
4.025050	0.1	0.042790
4.026717	0.1	0.048294
4.028383	0.1	0.053002
4.030050	0.1	0.056624
4.031717	0.1	0.058259
4.033383	0.1	0.057546
4.035050	0.1	0.055325
4.036717	0.1	0.052364
4.038383	0.1	0.048536
4.040050	0.1	0.044000
4.041717	0.1	0.039665
4.043383	0.1	0.035721
4.045050	0.1	0.031381
4.046717	0.1	0.026575
4.048383	0.1	0.022715
4.050050	0.1	0.022110
4.051717	0.1	0.026333
4.053383	0.1	0.033970
4.055050	0.1	0.041435
4.056717	0.1	0.046026
4.058383	0.1	0.046822
4.060050	0.1	0.043749
4.061717	0.1	0.037360
4.063383	0.1	0.029057
4.065050	0.1	0.021048
4.066717	0.1	0.015963
4.068383	0.1	0.015488
4.070050	0.1	0.019441
4.071717	0.1	0.026515
4.073383	0.1	0.035111
4.075050	0.1	0.043316
4.076717	0.1	0.049016
4.078383	0.1	0.050575
4.080050	0.1	0.047977
4.081717	0.1	0.042738
4.083383	0.1	0.036685
4.085050	0.1	0.031721
4.086717	0.1	0.029039
4.088383	0.1	0.028093
4.090050	0.1	0.028177
4.091717	0.1	0.029458
4.093383	0.1	0.031237
4.095050	0.1	0.032242
4.096717	0.1	0.032526
4.098383	0.1	0.032908
4.100050	0.1	0.033453
4.101717	0.1	0.033840
4.103383	0.1	0.034901
4.105050	0.1	0.038426
4.106717	0.1	0.044554
4.108383	0.1	0.050548
4.110050	0.1	0.053267
4.111717	0.1	0.052317
4.113383	0.1	0.049956
4.115050	0.1	0.048275
4.116717	0.1	0.047167
4.118383	0.1	0.045663
4.120050	0.1	0.044061
4.121717	0.1	0.043102
4.123383	0.1	0.042017
4.125050	0.1	0.039334
4.126717	0.1	0.034817
4.128383	0.1	0.029895
4.130050	0.1	0.027018
4.131717	0.1	0.028056
4.133383	0.1	0.032643
4.135050	0.1	0.038836
4.136717	0.1	0.044992
4.138383	0.1	0.049486
4.140050	0.1	0.050087
4.141717	0.1	0.045616
4.143383	0.1	0.037225
4.145050	0.1	0.027516
4.146717	0.1	0.019516
4.148383	0.1	0.015972
4.150050	0.1	0.018240
4.151717	0.1	0.025411
4.153383	0.1	0.034408
4.155050	0.1	0.041500
4.156717	0.1	0.044908
4.158383	0.1	0.045714
4.160050	0.1	0.045975
4.161717	0.1	0.046697
4.163383	0.1	0.047730
4.165050	0.1	0.049034
4.166717	0.1	0.050631
4.168383	0.1	0.051353
4.170050	0.1	0.049262
4.171717	0.1	0.043823
4.173383	0.1	0.036689
4.175050	0.1	0.030338
4.176717	0.1	0.026361
4.178383	0.1	0.025081
4.180050	0.1	0.025984
4.181717	0.1	0.027674
4.183383	0.1	0.028461
4.185050	0.1	0.027944
4.186717	0.1	0.027218
4.188383	0.1	0.027330
4.190050	0.1	0.028219
4.191717	0.1	0.029346
4.193383	0.1	0.030738
4.195050	0.1	0.033160
4.196717	0.1	0.037216
4.198383	0.1	0.041691
4.200050	0.1	0.044052
4.201717	0.1	0.043190
4.203383	0.1	0.039842
4.205050	0.1	0.035176
4.206717	0.1	0.030762
4.208383	0.1	0.027665
4.210050	0.1	0.025081
4.211717	0.1	0.021718
4.213383	0.1	0.017914
4.215050	0.1	0.015656
4.216717	0.1	0.016885
4.218383	0.1	0.021709
4.220050	0.1	0.028214
4.221717	0.1	0.033611
4.223383	0.1	0.035614
4.225050	0.1	0.033840
4.226717	0.1	0.030356
4.228383	0.1	0.027991
4.230050	0.1	0.027842
4.231717	0.1	0.029113
4.233383	0.1	0.031306
4.235050	0.1	0.035278
4.236717	0.1	0.041476
4.238383	0.1	0.047809
4.240050	0.1	0.051050
4.241717	0.1	0.050487
4.243383	0.1	0.048685
4.245050	0.1	0.048792
4.246717	0.1	0.051665
4.248383	0.1	0.055046
4.250050	0.1	0.055726
4.251717	0.1	0.052350
4.253383	0.1	0.045728
4.255050	0.1	0.037891
4.256717	0.1	0.031525
4.258383	0.1	0.028568
4.260050	0.1	0.028904
4.261717	0.1	0.031525
4.263383	0.1	0.036098
4.265050	0.1	0.041928
4.266717	0.1	0.046743
4.268383	0.1	0.048545
4.270050	0.1	0.047777
4.271717	0.1	0.046231
4.273383	0.1	0.044708
4.275050	0.1	0.043064
4.276717	0.1	0.042124
4.278383	0.1	0.043646
4.280050	0.1	0.048140
4.281717	0.1	0.053970
4.283383	0.1	0.058943
4.285050	0.1	0.061751
4.286717	0.1	0.062059
4.288383	0.1	0.060326
4.290050	0.1	0.057789
4.291717	0.1	0.055628
4.293383	0.1	0.053877
4.295050	0.1	0.051996
4.296717	0.1	0.050124
4.298383	0.1	0.049202
4.300050	0.1	0.049728
4.301717	0.1	0.051367
4.303383	0.1	0.054166
4.305050	0.1	0.058273
4.306717	0.1	0.062436
4.308383	0.1	0.064955
4.310050	0.1	0.065858
4.311717	0.1	0.066147
4.313383	0.1	0.065654
4.315050	0.1	0.063633
4.316717	0.1	0.060168
4.318383	0.1	0.055670
4.320050	0.1	0.050794
4.321717	0.1	0.046981
4.323383	0.1	0.045053
4.325050	0.1	0.043926
4.326717	0.1	0.042203
4.328383	0.1	0.040489
4.330050	0.1	0.040657
4.331717	0.1	0.043390
4.333383	0.1	0.047451
4.335050	0.1	0.051251
4.336717	0.1	0.054250
4.338383	0.1	0.056773
4.340050	0.1	0.059484
4.341717	0.1	0.062697
4.343383	0.1	0.065514
4.345050	0.1	0.066231
4.346717	0.1	0.063796
4.348383	0.1	0.058673
4.350050	0.1	0.052899
4.351717	0.1	0.048806
4.353383	0.1	0.047148
4.355050	0.1	0.047307
4.356717	0.1	0.048839
4.358383	0.1	0.051474
4.360050	0.1	0.054711
4.361717	0.1	0.058371
4.363383	0.1	0.062785
4.365050	0.1	0.067740
4.366717	0.1	0.071442
4.368383	0.1	0.072042
4.370050	0.1	0.070352
4.371717	0.1	0.068741
4.373383	0.1	0.067716
4.375050	0.1	0.065970
4.376717	0.1	0.062692
4.378383	0.1	0.057947
4.380050	0.1	0.051935
4.381717	0.1	0.045560
4.383383	0.1	0.040932
4.385050	0.1	0.039986
4.386717	0.1	0.042408
4.388383	0.1	0.045509
4.390050	0.1	0.046063
4.391717	0.1	0.042762
4.393383	0.1	0.037458
4.395050	0.1	0.033588
4.396717	0.1	0.033760
4.398383	0.1	0.038762
4.400050	0.1	0.046953
4.401717	0.1	0.054580
4.403383	0.1	0.058264
4.405050	0.1	0.057616
4.406717	0.1	0.055213
4.408383	0.1	0.053835
4.410050	0.1	0.053630
4.411717	0.1	0.053039
4.413383	0.1	0.052294
4.415050	0.1	0.053691
4.416717	0.1	0.057784
4.418383	0.1	0.061546
4.420050	0.1	0.061928
4.421717	0.1	0.059232
4.423383	0.1	0.055768
4.425050	0.1	0.053705
4.426717	0.1	0.054105
4.428383	0.1	0.056457
4.430050	0.1	0.059218
4.431717	0.1	0.060601
4.433383	0.1	0.059460
4.435050	0.1	0.056671
4.436717	0.1	0.054943
4.438383	0.1	0.056135
4.440050	0.1	0.059060
4.441717	0.1	0.060787
4.443383	0.1	0.060094
4.445050	0.1	0.058771
4.446717	0.1	0.059367
4.448383	0.1	0.062720
4.450050	0.1	0.067553
4.451717	0.1	0.071544
4.453383	0.1	0.073118
4.455050	0.1	0.072028
4.456717	0.1	0.069146
4.458383	0.1	0.066846
4.460050	0.1	0.067721
4.461717	0.1	0.071893
4.463383	0.1	0.076438
4.465050	0.1	0.077547
4.466717	0.1	0.073677
4.468383	0.1	0.066864
4.470050	0.1	0.060806
4.471717	0.1	0.057686
4.473383	0.1	0.057016
4.475050	0.1	0.057020
4.476717	0.1	0.056000
4.478383	0.1	0.053076
4.480050	0.1	0.048853
4.481717	0.1	0.045267
4.483383	0.1	0.044378
4.485050	0.1	0.046748
4.486717	0.1	0.051018
4.488383	0.1	0.055502
4.490050	0.1	0.059535
4.491717	0.1	0.062776
4.493383	0.1	0.064299
4.495050	0.1	0.063484
4.496717	0.1	0.061044
4.498383	0.1	0.058617
4.500050	0.1	0.057826
4.501717	0.1	0.059651
4.503383	0.1	0.063870
4.505050	0.1	0.068569
4.506717	0.1	0.071255
4.508383	0.1	0.070650
4.510050	0.1	0.067083
4.511717	0.1	0.062329
4.513383	0.1	0.059069
4.515050	0.1	0.058962
4.516717	0.1	0.061220
4.518383	0.1	0.063987
4.520050	0.1	0.066590
4.521717	0.1	0.069193
4.523383	0.1	0.071041
4.525050	0.1	0.070827
4.526717	0.1	0.068359
4.528383	0.1	0.064797
4.530050	0.1	0.061914
4.531717	0.1	0.061272
4.533383	0.1	0.062929
4.535050	0.1	0.065281
4.536717	0.1	0.066883
4.538383	0.1	0.068182
4.540050	0.1	0.070501
4.541717	0.1	0.073682
4.543383	0.1	0.075833
4.545050	0.1	0.075139
4.546717	0.1	0.071377
4.548383	0.1	0.066217
4.550050	0.1	0.061947
4.551717	0.1	0.059446
4.553383	0.1	0.058017
4.555050	0.1	0.056978
4.556717	0.1	0.056652
4.558383	0.1	0.058189
4.560050	0.1	0.061868
4.561717	0.1	0.065817
4.563383	0.1	0.067912
4.565050	0.1	0.067721
4.566717	0.1	0.065654
4.568383	0.1	0.062305
4.570050	0.1	0.058971
4.571717	0.1	0.057197
4.573383	0.1	0.057849
4.575050	0.1	0.060825
4.576717	0.1	0.065179
4.578383	0.1	0.069318
4.580050	0.1	0.071377
4.581717	0.1	0.070469
4.583383	0.1	0.067842
4.585050	0.1	0.065500
4.586717	0.1	0.063856
4.588383	0.1	0.062259
4.590050	0.1	0.060806
4.591717	0.1	0.060052
4.593383	0.1	0.059926
4.595050	0.1	0.060080
4.596717	0.1	0.060718
4.598383	0.1	0.062045
4.600050	0.1	0.063339
4.601717	0.1	0.063092
4.603383	0.1	0.060559
4.605050	0.1	0.056941
4.606717	0.1	0.054096
4.608383	0.1	0.052857
4.610050	0.1	0.053342
4.611717	0.1	0.055376
4.613383	0.1	0.058208
4.615050	0.1	0.060853
4.616717	0.1	0.063055
4.618383	0.1	0.065449
4.620050	0.1	0.069113
4.621717	0.1	0.074618
4.623383	0.1	0.080876
4.625050	0.1	0.086157
4.626717	0.1	0.089696
4.628383	0.1	0.091032
4.630050	0.1	0.089826
4.631717	0.1	0.087130
4.633383	0.1	0.084671
4.635050	0.1	0.083065
4.636717	0.1	0.082371
4.638383	0.1	0.082930
4.640050	0.1	0.084485
4.641717	0.1	0.085998
4.643383	0.1	0.086622
4.645050	0.1	0.085952
4.646717	0.1	0.083894
4.648383	0.1	0.080927
4.650050	0.1	0.077952
4.651717	0.1	0.075516
4.653383	0.1	0.073449
4.655050	0.1	0.071852
4.656717	0.1	0.071931
4.658383	0.1	0.074981
4.660050	0.1	0.080490
4.661717	0.1	0.085221
4.663383	0.1	0.084965
4.665050	0.1	0.078222
4.666717	0.1	0.067521
4.668383	0.1	0.057109
4.670050	0.1	0.050333
4.671717	0.1	0.048815
4.673383	0.1	0.052294
4.675050	0.1	0.059041
4.676717	0.1	0.067190
4.678383	0.1	0.075684
4.680050	0.1	0.083735
4.681717	0.1	0.090147
4.683383	0.1	0.093570
4.685050	0.1	0.093323
4.686717	0.1	0.089938
4.688383	0.1	0.085072
4.690050	0.1	0.080350
4.691717	0.1	0.076084
4.693383	0.1	0.072024
4.695050	0.1	0.069104
4.696717	0.1	0.069146
4.698383	0.1	0.073053
4.700050	0.1	0.079246
4.701717	0.1	0.084080
4.703383	0.1	0.084583
4.705050	0.1	0.080718
4.706717	0.1	0.074841
4.708383	0.1	0.069486
4.710050	0.1	0.066035
4.711717	0.1	0.064424
4.713383	0.1	0.063209
4.715050	0.1	0.060941
4.716717	0.1	0.058324
4.718383	0.1	0.057686
4.720050	0.1	0.059782
4.721717	0.1	0.062776
4.723383	0.1	0.064764
4.725050	0.1	0.065635
4.726717	0.1	0.066510
4.728383	0.1	0.068285
4.730050	0.1	0.070408
4.731717	0.1	0.071041
4.733383	0.1	0.069239
4.735050	0.1	0.066934
4.736717	0.1	0.067628
4.738383	0.1	0.073016
4.740050	0.1	0.081784
4.741717	0.1	0.090315
4.743383	0.1	0.094702
4.745050	0.1	0.093933
4.746717	0.1	0.090003
4.748383	0.1	0.085034
4.750050	0.1	0.080788
4.751717	0.1	0.079866
4.753383	0.1	0.084075
4.755050	0.1	0.091414
4.756717	0.1	0.097011
4.758383	0.1	0.097710
4.760050	0.1	0.093877
4.761717	0.1	0.086999
4.763383	0.1	0.078604
4.765050	0.1	0.071102
4.766717	0.1	0.066804
4.768383	0.1	0.066464
4.770050	0.1	0.069775
4.771717	0.1	0.075661
4.773383	0.1	0.081602
4.775050	0.1	0.084420
4.776717	0.1	0.082790
4.778383	0.1	0.078403
4.780050	0.1	0.073914
4.781717	0.1	0.070622
4.783383	0.1	0.068676
4.785050	0.1	0.068061
4.786717	0.1	0.068601
4.788383	0.1	0.070240
4.790050	0.1	0.073412
4.791717	0.1	0.078441
4.793383	0.1	0.084620
4.795050	0.1	0.090194
4.796717	0.1	0.093598
4.798383	0.1	0.094478
4.800050	0.1	0.093519
4.801717	0.1	0.091661
4.803383	0.1	0.089458
4.805050	0.1	0.086981
4.806717	0.1	0.084578
4.808383	0.1	0.083619
4.810050	0.1	0.085332
4.811717	0.1	0.088983
4.813383	0.1	0.092611
4.815050	0.1	0.094934
4.816717	0.1	0.095535
4.818383	0.1	0.094315
4.820050	0.1	0.091591
4.821717	0.1	0.088457
4.823383	0.1	0.086422
4.825050	0.1	0.086250
4.826717	0.1	0.087465
4.828383	0.1	0.089188
4.830050	0.1	0.091097
4.831717	0.1	0.093803
4.833383	0.1	0.097640
4.835050	0.1	0.101314
4.836717	0.1	0.103135
4.838383	0.1	0.102581
4.840050	0.1	0.099912
4.841717	0.1	0.095828
4.843383	0.1	0.091502
4.845050	0.1	0.088126
4.846717	0.1	0.086417
4.848383	0.1	0.086115
4.850050	0.1	0.085826
4.851717	0.1	0.084094
4.853383	0.1	0.081058
4.855050	0.1	0.078478
4.856717	0.1	0.077700
4.858383	0.1	0.078119
4.860050	0.1	0.077914
4.861717	0.1	0.076429
4.863383	0.1	0.074920
4.865050	0.1	0.074510
4.866717	0.1	0.075307
4.868383	0.1	0.077384
4.870050	0.1	0.080834
4.871717	0.1	0.085183
4.873383	0.1	0.088960
4.875050	0.1	0.090222
4.876717	0.1	0.088541
4.878383	0.1	0.085956
4.880050	0.1	0.085128
4.881717	0.1	0.086646
4.883383	0.1	0.088247
4.885050	0.1	0.086999
4.886717	0.1	0.082343
4.888383	0.1	0.076909
4.890050	0.1	0.074403
4.891717	0.1	0.076550
4.893383	0.1	0.081500
4.895050	0.1	0.085244
4.896717	0.1	0.085267
4.898383	0.1	0.082655
4.900050	0.1	0.080150
4.901717	0.1	0.079419
4.903383	0.1	0.080578
4.905050	0.1	0.083027
4.906717	0.1	0.085835
4.908383	0.1	0.087982
4.910050	0.1	0.088797
4.911717	0.1	0.088052
4.913383	0.1	0.086012
4.915050	0.1	0.083591
4.916717	0.1	0.081933
4.918383	0.1	0.081537
4.920050	0.1	0.082683
4.921717	0.1	0.086119
4.923383	0.1	0.091633
4.925050	0.1	0.097556
4.926717	0.1	0.102930
4.928383	0.1	0.107759
4.930050	0.1	0.111018
4.931717	0.1	0.110753
4.933383	0.1	0.106352
4.935050	0.1	0.099204
4.936717	0.1	0.091894
4.938383	0.1	0.087270
4.940050	0.1	0.086841
4.941717	0.1	0.090012
4.943383	0.1	0.094851
4.945050	0.1	0.098720
4.946717	0.1	0.099246
4.948383	0.1	0.095549
4.950050	0.1	0.088578
4.951717	0.1	0.080843
4.953383	0.1	0.075558
4.955050	0.1	0.074618
4.956717	0.1	0.077314
4.958383	0.1	0.081048
4.960050	0.1	0.083488
4.961717	0.1	0.084131
4.963383	0.1	0.083619
4.965050	0.1	0.082259
4.966717	0.1	0.080201
4.968383	0.1	0.078510
4.970050	0.1	0.078497
4.971717	0.1	0.079996
4.973383	0.1	0.081719
4.975050	0.1	0.082958
4.976717	0.1	0.083554
4.978383	0.1	0.083460
4.980050	0.1	0.083498
4.981717	0.1	0.084732
4.983383	0.1	0.087079
4.985050	0.1	0.089905
4.986717	0.1	0.092364
4.988383	0.1	0.092937
4.990050	0.1	0.090543
4.991717	0.1	0.086152
4.993383	0.1	0.082422
4.995050	0.1	0.081477
4.996717	0.1	0.083311
4.998383	0.1	0.086329
5.000050	0.1	0.088657
5.001717	0.1	0.089160
5.003383	0.1	0.088001
5.005050	0.1	0.086352
5.006717	0.1	0.085346
5.008383	0.1	0.085495
5.010050	0.1	0.087298
5.011717	0.1	0.091214
5.013383	0.1	0.096681
5.015050	0.1	0.101868
5.016717	0.1	0.104918
5.018383	0.1	0.105221
5.020050	0.1	0.103824
5.021717	0.1	0.102967
5.023383	0.1	0.104345
5.025050	0.1	0.107433
5.026717	0.1	0.110567
5.028383	0.1	0.112536
5.030050	0.1	0.112425
5.031717	0.1	0.109542
5.033383	0.1	0.104606
5.035050	0.1	0.099586
5.036717	0.1	0.096052
5.038383	0.1	0.094157
5.040050	0.1	0.092587
5.041717	0.1	0.089970
5.043383	0.1	0.086520
5.045050	0.1	0.084061
5.046717	0.1	0.084168
5.048383	0.1	0.086678
5.050050	0.1	0.090715
5.051717	0.1	0.096154
5.053383	0.1	0.102683
5.055050	0.1	0.108927
5.056717	0.1	0.113598
5.058383	0.1	0.116490
5.060050	0.1	0.118152
5.061717	0.1	0.119242
5.063383	0.1	0.120308
5.065050	0.1	0.121649
5.066717	0.1	0.123060
5.068383	0.1	0.123740
5.070050	0.1	0.122488
5.071717	0.1	0.118031
5.073383	0.1	0.110278
5.075050	0.1	0.101849
5.076717	0.1	0.096858
5.078383	0.1	0.097044
5.080050	0.1	0.100504
5.081717	0.1	0.104341
5.083383	0.1	0.107349
5.085050	0.1	0.110031
5.086717	0.1	0.113323
5.088383	0.1	0.117579
5.090050	0.1	0.122697
5.091717	0.1	0.128206
5.093383	0.1	0.132555
5.095050	0.1	0.133771
5.096717	0.1	0.131419
5.098383	0.1	0.127321
5.100050	0.1	0.123829
5.101717	0.1	0.121724
5.103383	0.1	0.120318
5.105050	0.1	0.118637
5.106717	0.1	0.116089
5.108383	0.1	0.113407
5.110050	0.1	0.112508
5.111717	0.1	0.114562
5.113383	0.1	0.119088
5.115050	0.1	0.124699
5.116717	0.1	0.129449
5.118383	0.1	0.131815
5.120050	0.1	0.131764
5.121717	0.1	0.129957
5.123383	0.1	0.126711
5.125050	0.1	0.122306
5.126717	0.1	0.117654
5.128383	0.1	0.114166
5.130050	0.1	0.112574
5.131717	0.1	0.112327
5.133383	0.1	0.112881
5.135050	0.1	0.114110
5.136717	0.1	0.115186
5.138383	0.1	0.115116
5.140050	0.1	0.113705
5.141717	0.1	0.110939
5.143383	0.1	0.106930
5.145050	0.1	0.102753
5.146717	0.1	0.100546
5.148383	0.1	0.102250
5.150050	0.1	0.107358
5.151717	0.1	0.113118
5.153383	0.1	0.117496
5.155050	0.1	0.120695
5.156717	0.1	0.124238
5.158383	0.1	0.129147
5.160050	0.1	0.135121
5.161717	0.1	0.141254
5.163383	0.1	0.146776
5.165050	0.1	0.150846
5.166717	0.1	0.152318
5.168383	0.1	0.150474
5.170050	0.1	0.145570
5.171717	0.1	0.138660
5.173383	0.1	0.131340
5.175050	0.1	0.124993
5.176717	0.1	0.120257
5.178383	0.1	0.117240
5.180050	0.1	0.115461
5.181717	0.1	0.114362
5.183383	0.1	0.114399
5.185050	0.1	0.116513
5.186717	0.1	0.120467
5.188383	0.1	0.124802
5.190050	0.1	0.128192
5.191717	0.1	0.129510
5.193383	0.1	0.127773
5.195050	0.1	0.123377
5.196717	0.1	0.118520
5.198383	0.1	0.115763
5.200050	0.1	0.116485
5.201717	0.1	0.119875
5.203383	0.1	0.122990
5.205050	0.1	0.123195
5.206717	0.1	0.120574
5.208383	0.1	0.116816
5.210050	0.1	0.113337
5.211717	0.1	0.111395
5.213383	0.1	0.111498
5.215050	0.1	0.112653
5.216717	0.1	0.113817
5.218383	0.1	0.115433
5.220050	0.1	0.118450
5.221717	0.1	0.122543
5.223383	0.1	0.126404
5.225050	0.1	0.128909
5.226717	0.1	0.129598
5.228383	0.1	0.129226
5.230050	0.1	0.128951
5.231717	0.1	0.128811
5.233383	0.1	0.128290
5.235050	0.1	0.127601
5.236717	0.1	0.127126
5.238383	0.1	0.126045
5.240050	0.1	0.123619
5.241717	0.1	0.121100
5.243383	0.1	0.120378
5.245050	0.1	0.121580
5.246717	0.1	0.123037
5.248383	0.1	0.122874
5.250050	0.1	0.120490
5.251717	0.1	0.116858
5.253383	0.1	0.114175
5.255050	0.1	0.114930
5.256717	0.1	0.119507
5.258383	0.1	0.125868
5.260050	0.1	0.131880
5.261717	0.1	0.136574
5.263383	0.1	0.139605
5.265050	0.1	0.140653
5.266717	0.1	0.139596
5.268383	0.1	0.136788
5.270050	0.1	0.132839
5.271717	0.1	0.128793
5.273383	0.1	0.126543
5.275050	0.1	0.127316
5.276717	0.1	0.129985
5.278383	0.1	0.132471
5.280050	0.1	0.134278
5.281717	0.1	0.136308
5.283383	0.1	0.138814
5.285050	0.1	0.140402
5.286717	0.1	0.139666
5.288383	0.1	0.137123
5.290050	0.1	0.134464
5.291717	0.1	0.132392
5.293383	0.1	0.130907
5.295050	0.1	0.130632
5.296717	0.1	0.131810
5.298383	0.1	0.133398
5.300050	0.1	0.134441
5.301717	0.1	0.134991
5.303383	0.1	0.135405
5.305050	0.1	0.135838
5.306717	0.1	0.136304
5.308383	0.1	0.136541
5.310050	0.1	0.135889
5.311717	0.1	0.133715
5.313383	0.1	0.130176
5.315050	0.1	0.126627
5.316717	0.1	0.124574
5.318383	0.1	0.124099
5.320050	0.1	0.123996
5.321717	0.1	0.123451
5.323383	0.1	0.122930
5.325050	0.1	0.123684
5.326717	0.1	0.126725
5.328383	0.1	0.131526
5.330050	0.1	0.135885
5.331717	0.1	0.137603
5.333383	0.1	0.135740
5.335050	0.1	0.130967
5.336717	0.1	0.125729
5.338383	0.1	0.122916
5.340050	0.1	0.123391
5.341717	0.1	0.125756
5.343383	0.1	0.128788
5.345050	0.1	0.132285
5.346717	0.1	0.135112
5.348383	0.1	0.135284
5.350050	0.1	0.132420
5.351717	0.1	0.128280
5.353383	0.1	0.125123
5.355050	0.1	0.124499
5.356717	0.1	0.126846
5.358383	0.1	0.131191
5.360050	0.1	0.135545
5.361717	0.1	0.138083
5.363383	0.1	0.138283
5.365050	0.1	0.137240
5.366717	0.1	0.136187
5.368383	0.1	0.134488
5.370050	0.1	0.130949
5.371717	0.1	0.126837
5.373383	0.1	0.125337
5.375050	0.1	0.128248
5.376717	0.1	0.134022
5.378383	0.1	0.138874
5.380050	0.1	0.140425
5.381717	0.1	0.139801
5.383383	0.1	0.139177
5.385050	0.1	0.138893
5.386717	0.1	0.137934
5.388383	0.1	0.135717
5.390050	0.1	0.132900
5.391717	0.1	0.130748
5.393383	0.1	0.130050
5.395050	0.1	0.131144
5.396717	0.1	0.134134
5.398383	0.1	0.138660
5.400050	0.1	0.144211
5.401717	0.1	0.150008
5.403383	0.1	0.154567
5.405050	0.1	0.156322
5.406717	0.1	0.154674
5.408383	0.1	0.150409
5.410050	0.1	0.145482
5.411717	0.1	0.142022
5.413383	0.1	0.141310
5.415050	0.1	0.143466
5.416717	0.1	0.147689
5.418383	0.1	0.152499
5.420050	0.1	0.155577
5.421717	0.1	0.154874
5.423383	0.1	0.150879
5.425050	0.1	0.146641
5.426717	0.1	0.144895
5.428383	0.1	0.145445
5.430050	0.1	0.145771
5.431717	0.1	0.144015
5.433383	0.1	0.140695
5.435050	0.1	0.137473
5.436717	0.1	0.134958
5.438383	0.1	0.132243
5.440050	0.1	0.128620
5.441717	0.1	0.124993
5.443383	0.1	0.123004
5.445050	0.1	0.123181
5.446717	0.1	0.124797
5.448383	0.1	0.127195
5.450050	0.1	0.130273
5.451717	0.1	0.133966
5.453383	0.1	0.137831
5.455050	0.1	0.140867
5.456717	0.1	0.141826
5.458383	0.1	0.140080
5.460050	0.1	0.136546
5.461717	0.1	0.133403
5.463383	0.1	0.132187
5.465050	0.1	0.132052
5.466717	0.1	0.130581
5.468383	0.1	0.126688
5.470050	0.1	0.121542
5.471717	0.1	0.116620
5.473383	0.1	0.112755
5.475050	0.1	0.110576
5.476717	0.1	0.110944
5.478383	0.1	0.115042
5.480050	0.1	0.123288
5.481717	0.1	0.133924
5.483383	0.1	0.143535
5.485050	0.1	0.149249
5.486717	0.1	0.150288
5.488383	0.1	0.147591
5.490050	0.1	0.142800
5.491717	0.1	0.137696
5.493383	0.1	0.133589
5.495050	0.1	0.131186
5.496717	0.1	0.130893
5.498383	0.1	0.132429
5.500050	0.1	0.134637
5.501717	0.1	0.136578
5.503383	0.1	0.138180
5.505050	0.1	0.139391
5.506717	0.1	0.139405
5.508383	0.1	0.137668
5.510050	0.1	0.134846
5.511717	0.1	0.131959
5.513383	0.1	0.129207
5.515050	0.1	0.126013
5.516717	0.1	0.121775
5.518383	0.1	0.116862
5.520050	0.1	0.112983
5.521717	0.1	0.112336
5.523383	0.1	0.116513
5.525050	0.1	0.125966
5.526717	0.1	0.138930
5.528383	0.1	0.150977
5.530050	0.1	0.157449
5.531717	0.1	0.156811
5.533383	0.1	0.151242
5.535050	0.1	0.144192
5.536717	0.1	0.137910
5.538383	0.1	0.133193
5.540050	0.1	0.130413
5.541717	0.1	0.129808
5.543383	0.1	0.131116
5.545050	0.1	0.133310
5.546717	0.1	0.134986
5.548383	0.1	0.135442
5.550050	0.1	0.134814
5.551717	0.1	0.132886
5.553383	0.1	0.128993
5.555050	0.1	0.123316
5.556717	0.1	0.117882
5.558383	0.1	0.115619
5.560050	0.1	0.117640
5.561717	0.1	0.122390
5.563383	0.1	0.127652
5.565050	0.1	0.132076
5.566717	0.1	0.135419
5.568383	0.1	0.138311
5.570050	0.1	0.141859
5.571717	0.1	0.146665
5.573383	0.1	0.151978
5.575050	0.1	0.156173
5.576717	0.1	0.158050
5.578383	0.1	0.157380
5.580050	0.1	0.154199
5.581717	0.1	0.148867
5.583383	0.1	0.142874
5.585050	0.1	0.138269
5.586717	0.1	0.136294
5.588383	0.1	0.137035
5.590050	0.1	0.139633
5.591717	0.1	0.142665
5.593383	0.1	0.145137
5.595050	0.1	0.146944
5.596717	0.1	0.148462
5.598383	0.1	0.150530
5.600050	0.1	0.153957
5.601717	0.1	0.158101
5.603383	0.1	0.161063
5.605050	0.1	0.161575
5.606717	0.1	0.159806
5.608383	0.1	0.156513
5.610050	0.1	0.152513
5.611717	0.1	0.148541
5.613383	0.1	0.145207
5.615050	0.1	0.143196
5.616717	0.1	0.142860
5.618383	0.1	0.143507
5.620050	0.1	0.143875
5.621717	0.1	0.143540
5.623383	0.1	0.143172
5.625050	0.1	0.143652
5.626717	0.1	0.145170
5.628383	0.1	0.146916
5.630050	0.1	0.147671
5.631717	0.1	0.146874
5.633383	0.1	0.144960
5.635050	0.1	0.142772
5.636717	0.1	0.141114
5.638383	0.1	0.140895
5.640050	0.1	0.142809
5.641717	0.1	0.146325
5.643383	0.1	0.150003
5.645050	0.1	0.153119
5.646717	0.1	0.155685
5.648383	0.1	0.157035
5.650050	0.1	0.156155
5.651717	0.1	0.153449
5.653383	0.1	0.150823
5.655050	0.1	0.149850
5.656717	0.1	0.150395
5.658383	0.1	0.151498
5.660050	0.1	0.152886
5.661717	0.1	0.154721
5.663383	0.1	0.156504
5.665050	0.1	0.157263
5.666717	0.1	0.156248
5.668383	0.1	0.153868
5.670050	0.1	0.152290
5.671717	0.1	0.154073
5.673383	0.1	0.159447
5.675050	0.1	0.165096
5.676717	0.1	0.166893
5.678383	0.1	0.164318
5.680050	0.1	0.160043
5.681717	0.1	0.155787
5.683383	0.1	0.151708
5.685050	0.1	0.148755
5.686717	0.1	0.148369
5.688383	0.1	0.150343
5.690050	0.1	0.152565
5.691717	0.1	0.152541
5.693383	0.1	0.149221
5.695050	0.1	0.143410
5.696717	0.1	0.137039
5.698383	0.1	0.132699
5.700050	0.1	0.132411
5.701717	0.1	0.136239
5.703383	0.1	0.142441
5.705050	0.1	0.148695
5.706717	0.1	0.153398
5.708383	0.1	0.156295
5.710050	0.1	0.157678
5.711717	0.1	0.157245
5.713383	0.1	0.154744
5.715050	0.1	0.151247
5.716717	0.1	0.148355
5.718383	0.1	0.146716
5.720050	0.1	0.145840
5.721717	0.1	0.145012
5.723383	0.1	0.144145
5.725050	0.1	0.143750
5.726717	0.1	0.143875
5.728383	0.1	0.143438
5.730050	0.1	0.141403
5.731717	0.1	0.138232
5.733383	0.1	0.135666
5.735050	0.1	0.135507
5.736717	0.1	0.138525
5.738383	0.1	0.144052
5.740050	0.1	0.150581
5.741717	0.1	0.156588
5.743383	0.1	0.160602
5.745050	0.1	0.160951
5.746717	0.1	0.156700
5.748383	0.1	0.149314
5.750050	0.1	0.142120
5.751717	0.1	0.137901
5.753383	0.1	0.137556
5.755050	0.1	0.140364
5.756717	0.1	0.144532
5.758383	0.1	0.148038
5.760050	0.1	0.149901
5.761717	0.1	0.150292
5.763383	0.1	0.149636
5.765050	0.1	0.148565
5.766717	0.1	0.147875
5.768383	0.1	0.147657
5.770050	0.1	0.147265
5.771717	0.1	0.146134
5.773383	0.1	0.144597
5.775050	0.1	0.143959
5.776717	0.1	0.145277
5.778383	0.1	0.147857
5.780050	0.1	0.150059
5.781717	0.1	0.151545
5.783383	0.1	0.153040
5.785050	0.1	0.154157
5.786717	0.1	0.153538
5.788383	0.1	0.151126
5.790050	0.1	0.148327
5.791717	0.1	0.145705
5.793383	0.1	0.142762
5.795050	0.1	0.139717
5.796717	0.1	0.136853
5.798383	0.1	0.133561
5.800050	0.1	0.130055
5.801717	0.1	0.127689
5.803383	0.1	0.127018
5.805050	0.1	0.128001
5.806717	0.1	0.131107
5.808383	0.1	0.136229
5.810050	0.1	0.142190
5.811717	0.1	0.147899
5.813383	0.1	0.152732
5.815050	0.1	0.155815
5.816717	0.1	0.156392
5.818383	0.1	0.154949
5.820050	0.1	0.153063
5.821717	0.1	0.152225
5.823383	0.1	0.152863
5.825050	0.1	0.154432
5.826717	0.1	0.156485
5.828383	0.1	0.158832
5.830050	0.1	0.160532
5.831717	0.1	0.160122
5.833383	0.1	0.157156
5.835050	0.1	0.152667
5.836717	0.1	0.148132
5.838383	0.1	0.144606
5.840050	0.1	0.143079
5.841717	0.1	0.144439
5.843383	0.1	0.148565
5.845050	0.1	0.153701
5.846717	0.1	0.157221
5.848383	0.1	0.157822
5.850050	0.1	0.156141
5.851717	0.1	0.153095
5.853383	0.1	0.149361
5.855050	0.1	0.146003
5.856717	0.1	0.144271
5.858383	0.1	0.144937
5.860050	0.1	0.147880
5.861717	0.1	0.152006
5.863383	0.1	0.155922
5.865050	0.1	0.158800
5.866717	0.1	0.160402
5.868383	0.1	0.160206
5.870050	0.1	0.157692
5.871717	0.1	0.153887
5.873383	0.1	0.150953
5.875050	0.1	0.150274
5.876717	0.1	0.152490
5.878383	0.1	0.157412
5.880050	0.1	0.162376
5.881717	0.1	0.163801
5.883383	0.1	0.160863
5.885050	0.1	0.155210
5.886717	0.1	0.148769
5.888383	0.1	0.143629
5.890050	0.1	0.141929
5.891717	0.1	0.144490
5.893383	0.1	0.150017
5.895050	0.1	0.155815
5.896717	0.1	0.159559
5.898383	0.1	0.160765
5.900050	0.1	0.160588
5.901717	0.1	0.160411
5.903383	0.1	0.161217
5.905050	0.1	0.163647
5.906717	0.1	0.167508
5.908383	0.1	0.171443
5.910050	0.1	0.173799
5.911717	0.1	0.173808
5.913383	0.1	0.171885
5.915050	0.1	0.169454
5.916717	0.1	0.168402
5.918383	0.1	0.169617
5.920050	0.1	0.171945
5.921717	0.1	0.173612
5.923383	0.1	0.174581
5.925050	0.1	0.176770
5.926717	0.1	0.181701
5.928383	0.1	0.188444
5.930050	0.1	0.194339
5.931717	0.1	0.196774
5.933383	0.1	0.193878
5.935050	0.1	0.185394
5.936717	0.1	0.173515
5.938383	0.1	0.161678
5.940050	0.1	0.152471
5.941717	0.1	0.146716
5.943383	0.1	0.143996
5.945050	0.1	0.143182
5.946717	0.1	0.142469
5.948383	0.1	0.140741
5.950050	0.1	0.138958
5.951717	0.1	0.138758
5.953383	0.1	0.140518
5.955050	0.1	0.143517
5.956717	0.1	0.146823
5.958383	0.1	0.150017
5.960050	0.1	0.153487
5.961717	0.1	0.157421
5.963383	0.1	0.160998
5.965050	0.1	0.163140
5.966717	0.1	0.163596
5.968383	0.1	0.162725
5.970050	0.1	0.161184
5.971717	0.1	0.159680
5.973383	0.1	0.158716
5.975050	0.1	0.158483
5.976717	0.1	0.158367
5.978383	0.1	0.157226
5.980050	0.1	0.154888
5.981717	0.1	0.152104
5.983383	0.1	0.149128
5.985050	0.1	0.145421
5.986717	0.1	0.141007
5.988383	0.1	0.137491
5.990050	0.1	0.136369
5.991717	0.1	0.136979
5.993383	0.1	0.137528
5.995050	0.1	0.137407
5.996717	0.1	0.137151
5.998383	0.1	0.137142
6.000050	0.1	0.138152
6.001717	0.1	0.141412
6.003383	0.1	0.146562
6.005050	0.1	0.151265
6.006717	0.1	0.153361
6.008383	0.1	0.152099
6.010050	0.1	0.148178
6.011717	0.1	0.143507
6.013383	0.1	0.139885
6.015050	0.1	0.137701
6.016717	0.1	0.136518
6.018383	0.1	0.136341
6.020050	0.1	0.137906
6.021717	0.1	0.141752
6.023383	0.1	0.146637
6.025050	0.1	0.149827
6.026717	0.1	0.149575
6.028383	0.1	0.146683
6.030050	0.1	0.143652
6.031717	0.1	0.142758
6.033383	0.1	0.144672
6.035050	0.1	0.148970
6.036717	0.1	0.154707
6.038383	0.1	0.160076
6.040050	0.1	0.163261
6.041717	0.1	0.163750
6.043383	0.1	0.161948
6.045050	0.1	0.158744
6.046717	0.1	0.155536
6.048383	0.1	0.153156
6.050050	0.1	0.150977
6.051717	0.1	0.148276
6.053383	0.1	0.145491
6.055050	0.1	0.143428
6.056717	0.1	0.142166
6.058383	0.1	0.141147
6.060050	0.1	0.140108
6.061717	0.1	0.139461
6.063383	0.1	0.139703
6.065050	0.1	0.140718
6.066717	0.1	0.141980
6.068383	0.1	0.143074
6.070050	0.1	0.143601
6.071717	0.1	0.143256
6.073383	0.1	0.142539
6.075050	0.1	0.143233
6.076717	0.1	0.147275
6.078383	0.1	0.154325
6.080050	0.1	0.161482
6.081717	0.1	0.165999
6.083383	0.1	0.167345
6.085050	0.1	0.166204
6.086717	0.1	0.162735
6.088383	0.1	0.156611
6.090050	0.1	0.148108
6.091717	0.1	0.138669
6.093383	0.1	0.130716
6.095050	0.1	0.126450
6.096717	0.1	0.126893
6.098383	0.1	0.131601
6.100050	0.1	0.138604
6.101717	0.1	0.145170
6.103383	0.1	0.149747
6.105050	0.1	0.152560
6.106717	0.1	0.154153
6.108383	0.1	0.154995
6.110050	0.1	0.156257
6.111717	0.1	0.158711
6.113383	0.1	0.161501
6.115050	0.1	0.163359
6.116717	0.1	0.163894
6.118383	0.1	0.163000
6.120050	0.1	0.160332
6.121717	0.1	0.156369
6.123383	0.1	0.152960
6.125050	0.1	0.151871
6.126717	0.1	0.153044
6.128383	0.1	0.154609
6.130050	0.1	0.154818
6.131717	0.1	0.153985
6.133383	0.1	0.153570
6.135050	0.1	0.153678
6.136717	0.1	0.153170
6.138383	0.1	0.151629
6.140050	0.1	0.150045
6.141717	0.1	0.149929
6.143383	0.1	0.151801
6.145050	0.1	0.155037
6.146717	0.1	0.158790
6.148383	0.1	0.162092
6.150050	0.1	0.163815
6.151717	0.1	0.163289
6.153383	0.1	0.160639
6.155050	0.1	0.156909
6.156717	0.1	0.153496
6.158383	0.1	0.151284
6.160050	0.1	0.150856
6.161717	0.1	0.152942
6.163383	0.1	0.157589
6.165050	0.1	0.162949
6.166717	0.1	0.166139
6.168383	0.1	0.165976
6.170050	0.1	0.163573
6.171717	0.1	0.160444
6.173383	0.1	0.157314
6.175050	0.1	0.154404
6.176717	0.1	0.151661
6.178383	0.1	0.148630
6.180050	0.1	0.145189
6.181717	0.1	0.141957
6.183383	0.1	0.139484
6.185050	0.1	0.138413
6.186717	0.1	0.139587
6.188383	0.1	0.142511
6.190050	0.1	0.145179
6.191717	0.1	0.146311
6.193383	0.1	0.146469
6.195050	0.1	0.147033
6.196717	0.1	0.148774
6.198383	0.1	0.151554
6.200050	0.1	0.154921
6.201717	0.1	0.157827
6.203383	0.1	0.158395
6.205050	0.1	0.155959
6.206717	0.1	0.152769
6.208383	0.1	0.151969
6.210050	0.1	0.153980
6.211717	0.1	0.156122
6.213383	0.1	0.156523
6.215050	0.1	0.156173
6.216717	0.1	0.156187
6.218383	0.1	0.156746
6.220050	0.1	0.158576
6.221717	0.1	0.162488
6.223383	0.1	0.168043
6.225050	0.1	0.173501
6.226717	0.1	0.176975
6.228383	0.1	0.177566
6.230050	0.1	0.175713
6.231717	0.1	0.172397
6.233383	0.1	0.167834
6.235050	0.1	0.161817
6.236717	0.1	0.154842
6.238383	0.1	0.148015
6.240050	0.1	0.143358
6.241717	0.1	0.143205
6.243383	0.1	0.147563
6.245050	0.1	0.153808
6.246717	0.1	0.158935
6.248383	0.1	0.161044
6.250050	0.1	0.160062
6.251717	0.1	0.157608
6.253383	0.1	0.155494
6.255050	0.1	0.154660
6.256717	0.1	0.155047
6.258383	0.1	0.156346
6.260050	0.1	0.158232
6.261717	0.1	0.160034
6.263383	0.1	0.161501
6.265050	0.1	0.163065
6.266717	0.1	0.164523
6.268383	0.1	0.165193
6.270050	0.1	0.165142
6.271717	0.1	0.164835
6.273383	0.1	0.164527
6.275050	0.1	0.164760
6.276717	0.1	0.165589
6.278383	0.1	0.165482
6.280050	0.1	0.163238
6.281717	0.1	0.159857
6.283383	0.1	0.156811
6.285050	0.1	0.154749
6.286717	0.1	0.154022
6.288383	0.1	0.154204
6.290050	0.1	0.154106
6.291717	0.1	0.153482
6.293383	0.1	0.153570
6.295050	0.1	0.155708
6.296717	0.1	0.159508
6.298383	0.1	0.163293
6.300050	0.1	0.166362
6.301717	0.1	0.169156
6.303383	0.1	0.171508
6.305050	0.1	0.172569
6.306717	0.1	0.172039
6.308383	0.1	0.170413
6.310050	0.1	0.168565
6.311717	0.1	0.167345
6.313383	0.1	0.167275
6.315050	0.1	0.167880
6.316717	0.1	0.167456
6.318383	0.1	0.164895
6.320050	0.1	0.161217
6.321717	0.1	0.158278
6.323383	0.1	0.156700
6.325050	0.1	0.156029
6.326717	0.1	0.156183
6.328383	0.1	0.157133
6.330050	0.1	0.157431
6.331717	0.1	0.155065
6.333383	0.1	0.149664
6.335050	0.1	0.142595
6.336717	0.1	0.136020
6.338383	0.1	0.132574
6.340050	0.1	0.134357
6.341717	0.1	0.140993
6.343383	0.1	0.149589
6.345050	0.1	0.156816
6.346717	0.1	0.161245
6.348383	0.1	0.164215
6.350050	0.1	0.167964
6.351717	0.1	0.173273
6.353383	0.1	0.178954
6.355050	0.1	0.182488
6.356717	0.1	0.182167
6.358383	0.1	0.179149
6.360050	0.1	0.176211
6.361717	0.1	0.174949
6.363383	0.1	0.174623
6.365050	0.1	0.173138
6.366717	0.1	0.169147
6.368383	0.1	0.163256
6.370050	0.1	0.157277
6.371717	0.1	0.153175
6.373383	0.1	0.152513
6.375050	0.1	0.155624
6.376717	0.1	0.160746
6.378383	0.1	0.165002
6.380050	0.1	0.166423
6.381717	0.1	0.164877
6.383383	0.1	0.161570
6.385050	0.1	0.158115
6.386717	0.1	0.155484
6.388383	0.1	0.153538
6.390050	0.1	0.151992
6.391717	0.1	0.151359
6.393383	0.1	0.152458
6.395050	0.1	0.154963
6.396717	0.1	0.157384
6.398383	0.1	0.158958
6.400050	0.1	0.160248
6.401717	0.1	0.161924
6.403383	0.1	0.164057
6.405050	0.1	0.166330
6.406717	0.1	0.168211
6.408383	0.1	0.168965
6.410050	0.1	0.168583
6.411717	0.1	0.168649
6.413383	0.1	0.171266
6.415050	0.1	0.176835
6.416717	0.1	0.183429
6.418383	0.1	0.188686
6.420050	0.1	0.192146
6.421717	0.1	0.194702
6.423383	0.1	0.195550
6.425050	0.1	0.192430
6.426717	0.1	0.185277
6.428383	0.1	0.176704
6.430050	0.1	0.169491
6.431717	0.1	0.165291
6.433383	0.1	0.164695
6.435050	0.1	0.166968
6.436717	0.1	0.170115
6.438383	0.1	0.172663
6.440050	0.1	0.174930
6.441717	0.1	0.177687
6.443383	0.1	0.180942
6.445050	0.1	0.184732
6.446717	0.1	0.189422
6.448383	0.1	0.194642
6.450050	0.1	0.198637
6.451717	0.1	0.199126
6.453383	0.1	0.195154
6.455050	0.1	0.187801
6.456717	0.1	0.179010
6.458383	0.1	0.170656
6.460050	0.1	0.164243
6.461717	0.1	0.159740
6.463383	0.1	0.155624
6.465050	0.1	0.151717
6.466717	0.1	0.150385
6.468383	0.1	0.153300
6.470050	0.1	0.158944
6.471717	0.1	0.164034
6.473383	0.1	0.166013
6.475050	0.1	0.164388
6.476717	0.1	0.160607
6.478383	0.1	0.156816
6.480050	0.1	0.154721
6.481717	0.1	0.154860
6.483383	0.1	0.156485
6.485050	0.1	0.158162
6.486717	0.1	0.158786
6.488383	0.1	0.157873
6.490050	0.1	0.155014
6.491717	0.1	0.150562
6.493383	0.1	0.146837
6.495050	0.1	0.146870
6.496717	0.1	0.151689
6.498383	0.1	0.159363
6.500050	0.1	0.166646
6.501717	0.1	0.171280
6.503383	0.1	0.172923
6.505050	0.1	0.172332
6.506717	0.1	0.170050
6.508383	0.1	0.166558
6.510050	0.1	0.162940
6.511717	0.1	0.160560
6.513383	0.1	0.160378
6.515050	0.1	0.162451
6.516717	0.1	0.166125
6.518383	0.1	0.170777
6.520050	0.1	0.175401
6.521717	0.1	0.177859
6.523383	0.1	0.176113
6.525050	0.1	0.170283
6.526717	0.1	0.162278
6.528383	0.1	0.154050
6.530050	0.1	0.147447
6.531717	0.1	0.144541
6.533383	0.1	0.146446
6.535050	0.1	0.152406
6.536717	0.1	0.160155
6.538383	0.1	0.166609
6.540050	0.1	0.169100
6.541717	0.1	0.167130
6.543383	0.1	0.162954
6.545050	0.1	0.159899
6.546717	0.1	0.159629
6.548383	0.1	0.161328
6.550050	0.1	0.163158
6.551717	0.1	0.163456
6.553383	0.1	0.161640
6.555050	0.1	0.159363
6.556717	0.1	0.158967
6.558383	0.1	0.160905
6.560050	0.1	0.164364
6.561717	0.1	0.168076
6.563383	0.1	0.170274
6.565050	0.1	0.170367
6.566717	0.1	0.169720
6.568383	0.1	0.169692
6.570050	0.1	0.169901
6.571717	0.1	0.169124
6.573383	0.1	0.167834
6.575050	0.1	0.168560
6.576717	0.1	0.173035
6.578383	0.1	0.179904
6.580050	0.1	0.185585
6.581717	0.1	0.187247
6.583383	0.1	0.185156
6.585050	0.1	0.181980
6.586717	0.1	0.180076
6.588383	0.1	0.179987
6.590050	0.1	0.180905
6.591717	0.1	0.181552
6.593383	0.1	0.180588
6.595050	0.1	0.177776
6.596717	0.1	0.174819
6.598383	0.1	0.173547
6.600050	0.1	0.174204
6.601717	0.1	0.176118
6.603383	0.1	0.178106
6.605050	0.1	0.178306
6.606717	0.1	0.175321
6.608383	0.1	0.169817
6.610050	0.1	0.164420
6.611717	0.1	0.161300
6.613383	0.1	0.160094
6.615050	0.1	0.159047
6.616717	0.1	0.157277
6.618383	0.1	0.155829
6.620050	0.1	0.157338
6.621717	0.1	0.163983
6.623383	0.1	0.175196
6.625050	0.1	0.187131
6.626717	0.1	0.194134
6.628383	0.1	0.192439
6.630050	0.1	0.183131
6.631717	0.1	0.170935
6.633383	0.1	0.160718
6.635050	0.1	0.155810
6.636717	0.1	0.157701
6.638383	0.1	0.165547
6.640050	0.1	0.175680
6.641717	0.1	0.183093
6.643383	0.1	0.184737
6.645050	0.1	0.181603
6.646717	0.1	0.177179
6.648383	0.1	0.173948
6.650050	0.1	0.172099
6.651717	0.1	0.171149
6.653383	0.1	0.170916
6.655050	0.1	0.171107
6.656717	0.1	0.171573
6.658383	0.1	0.172867
6.660050	0.1	0.175252
6.661717	0.1	0.177892
6.663383	0.1	0.180276
6.665050	0.1	0.183214
6.666717	0.1	0.187363
6.668383	0.1	0.191769
6.670050	0.1	0.194334
6.671717	0.1	0.193925
6.673383	0.1	0.192206
6.675050	0.1	0.192919
6.676717	0.1	0.198274
6.678383	0.1	0.206195
6.680050	0.1	0.212449
6.681717	0.1	0.214693
6.683383	0.1	0.213184
6.685050	0.1	0.209226
6.686717	0.1	0.204104
6.688383	0.1	0.198740
6.690050	0.1	0.193757
6.691717	0.1	0.189650
6.693383	0.1	0.186996
6.695050	0.1	0.186320
6.696717	0.1	0.187922
6.698383	0.1	0.191662
6.700050	0.1	0.196248
6.701717	0.1	0.199350
6.703383	0.1	0.199745
6.705050	0.1	0.198381
6.706717	0.1	0.196877
6.708383	0.1	0.196518
6.710050	0.1	0.198116
6.711717	0.1	0.201296
6.713383	0.1	0.204849
6.715050	0.1	0.207662
6.716717	0.1	0.208644
6.718383	0.1	0.207257
6.720050	0.1	0.204351
6.721717	0.1	0.201403
6.723383	0.1	0.199378
6.725050	0.1	0.198726
6.726717	0.1	0.199405
6.728383	0.1	0.200556
6.730050	0.1	0.201114
6.731717	0.1	0.200514
6.733383	0.1	0.198577
6.735050	0.1	0.195885
6.736717	0.1	0.194050
6.738383	0.1	0.194111
6.740050	0.1	0.194991
6.741717	0.1	0.194376
6.743383	0.1	0.190903
6.745050	0.1	0.185682
6.746717	0.1	0.181687
6.748383	0.1	0.180425
6.750050	0.1	0.179615
6.751717	0.1	0.176700
6.753383	0.1	0.173626
6.755050	0.1	0.174544
6.756717	0.1	0.179904
6.758383	0.1	0.186050
6.760050	0.1	0.189878
6.761717	0.1	0.191457
6.763383	0.1	0.192178
6.765050	0.1	0.192546
6.766717	0.1	0.192169
6.768383	0.1	0.190656
6.770050	0.1	0.188462
6.771717	0.1	0.186842
6.773383	0.1	0.186330
6.775050	0.1	0.185985
6.776717	0.1	0.185161
6.778383	0.1	0.184001
6.780050	0.1	0.182018
6.781717	0.1	0.178874
6.783383	0.1	0.175624
6.785050	0.1	0.174306
6.786717	0.1	0.176495
6.788383	0.1	0.181589
6.790050	0.1	0.186902
6.791717	0.1	0.189794
6.793383	0.1	0.189692
6.795050	0.1	0.187973
6.796717	0.1	0.186097
6.798383	0.1	0.184840
6.800050	0.1	0.184658
6.801717	0.1	0.185501
6.803383	0.1	0.186968
6.805050	0.1	0.189170
6.806717	0.1	0.192244
6.808383	0.1	0.194935
6.810050	0.1	0.195294
6.811717	0.1	0.192667
6.813383	0.1	0.188374
6.815050	0.1	0.184625
6.816717	0.1	0.182586
6.818383	0.1	0.181668
6.820050	0.1	0.181352
6.821717	0.1	0.182604
6.823383	0.1	0.186311
6.825050	0.1	0.191010
6.826717	0.1	0.193939
6.828383	0.1	0.193720
6.830050	0.1	0.190646
6.831717	0.1	0.185752
6.833383	0.1	0.180895
6.835050	0.1	0.178036
6.836717	0.1	0.177538
6.838383	0.1	0.178595
6.840050	0.1	0.181110
6.841717	0.1	0.185547
6.843383	0.1	0.191419
6.845050	0.1	0.196835
6.846717	0.1	0.199792
6.848383	0.1	0.199755
6.850050	0.1	0.197892
6.851717	0.1	0.196192
6.853383	0.1	0.196351
6.855050	0.1	0.199326
6.856717	0.1	0.205543
6.858383	0.1	0.214186
6.860050	0.1	0.222535
6.861717	0.1	0.227252
6.863383	0.1	0.226437
6.865050	0.1	0.220607
6.866717	0.1	0.212309
6.868383	0.1	0.204262
6.870050	0.1	0.197496
6.871717	0.1	0.191764
6.873383	0.1	0.187582
6.875050	0.1	0.186441
6.876717	0.1	0.188714
6.878383	0.1	0.193194
6.880050	0.1	0.198530
6.881717	0.1	0.203033
6.883383	0.1	0.204565
6.885050	0.1	0.202754
6.886717	0.1	0.199601
6.888383	0.1	0.197222
6.890050	0.1	0.196686
6.891717	0.1	0.198553
6.893383	0.1	0.202581
6.895050	0.1	0.207326
6.896717	0.1	0.211294
6.898383	0.1	0.213939
6.900050	0.1	0.215126
6.901717	0.1	0.215000
6.903383	0.1	0.214675
6.905050	0.1	0.215163
6.906717	0.1	0.215606
6.908383	0.1	0.213804
6.910050	0.1	0.208560
6.911717	0.1	0.201114
6.913383	0.1	0.193729
6.915050	0.1	0.187503
6.916717	0.1	0.182875
6.918383	0.1	0.180928
6.920050	0.1	0.182623
6.921717	0.1	0.187657
6.923383	0.1	0.194381
6.925050	0.1	0.200975
6.926717	0.1	0.206963
6.928383	0.1	0.212118
6.930050	0.1	0.214884
6.931717	0.1	0.213976
6.933383	0.1	0.210335
6.935050	0.1	0.206241
6.936717	0.1	0.203224
6.938383	0.1	0.201366
6.940050	0.1	0.199871
6.941717	0.1	0.198064
6.943383	0.1	0.196379
6.945050	0.1	0.196020
6.946717	0.1	0.197329
6.948383	0.1	0.198912
6.950050	0.1	0.198828
6.951717	0.1	0.196849
6.953383	0.1	0.194809
6.955050	0.1	0.194414
6.956717	0.1	0.194977
6.958383	0.1	0.193897
6.960050	0.1	0.190102
6.961717	0.1	0.186046
6.963383	0.1	0.185142
6.965050	0.1	0.188830
6.966717	0.1	0.196164
6.968383	0.1	0.204728
6.970050	0.1	0.212174
6.971717	0.1	0.217431
6.973383	0.1	0.220183
6.975050	0.1	0.220258
6.976717	0.1	0.218083
6.978383	0.1	0.214675
6.980050	0.1	0.211536
6.981717	0.1	0.210479
6.983383	0.1	0.211834
6.985050	0.1	0.213967
6.986717	0.1	0.215424
6.988383	0.1	0.215620
6.990050	0.1	0.213976
6.991717	0.1	0.210376
6.993383	0.1	0.205864
6.995050	0.1	0.202269
6.996717	0.1	0.200863
6.998383	0.1	0.200989
7.000050	0.1	0.200588
7.001717	0.1	0.198893
7.003383	0.1	0.197268
7.005050	0.1	0.197184
7.006717	0.1	0.198525
7.008383	0.1	0.199913
7.010050	0.1	0.200127
7.011717	0.1	0.199107
7.013383	0.1	0.197422
7.015050	0.1	0.195769
7.016717	0.1	0.195280
7.018383	0.1	0.196267
7.020050	0.1	0.196979
7.021717	0.1	0.195536
7.023383	0.1	0.192327
7.025050	0.1	0.189613
7.026717	0.1	0.189771
7.028383	0.1	0.193813
7.030050	0.1	0.200416
7.031717	0.1	0.206605
7.033383	0.1	0.209673
7.035050	0.1	0.208840
7.036717	0.1	0.205459
7.038383	0.1	0.201897
7.040050	0.1	0.199731
7.041717	0.1	0.198684
7.043383	0.1	0.197268
7.045050	0.1	0.194442
7.046717	0.1	0.191228
7.048383	0.1	0.190674
7.050050	0.1	0.195145
7.051717	0.1	0.204123
7.053383	0.1	0.214167
7.055050	0.1	0.220211
7.056717	0.1	0.218763
7.058383	0.1	0.210903
7.060050	0.1	0.201454
7.061717	0.1	0.195438
7.063383	0.1	0.195215
7.065050	0.1	0.199322
7.066717	0.1	0.203974
7.068383	0.1	0.206772
7.070050	0.1	0.208113
7.071717	0.1	0.209166
7.073383	0.1	0.210395
7.075050	0.1	0.211825
7.076717	0.1	0.213045
7.078383	0.1	0.213301
7.080050	0.1	0.212453
7.081717	0.1	0.211527
7.083383	0.1	0.211587
7.085050	0.1	0.212714
7.086717	0.1	0.214423
7.088383	0.1	0.215895
7.090050	0.1	0.215848
7.091717	0.1	0.213827
7.093383	0.1	0.211680
7.095050	0.1	0.212085
7.096717	0.1	0.215261
7.098383	0.1	0.219014
7.100050	0.1	0.221781
7.101717	0.1	0.223247
7.103383	0.1	0.223340
7.105050	0.1	0.222442
7.106717	0.1	0.221012
7.108383	0.1	0.218749
7.110050	0.1	0.215541
7.111717	0.1	0.212616
7.113383	0.1	0.211601
7.115050	0.1	0.212821
7.116717	0.1	0.215350
7.118383	0.1	0.218065
7.120050	0.1	0.219070
7.121717	0.1	0.215736
7.123383	0.1	0.207522
7.125050	0.1	0.197627
7.126717	0.1	0.190544
7.128383	0.1	0.189128
7.130050	0.1	0.193417
7.131717	0.1	0.200709
7.133383	0.1	0.207573
7.135050	0.1	0.212365
7.136717	0.1	0.215392
7.138383	0.1	0.217594
7.140050	0.1	0.219853
7.141717	0.1	0.222339
7.143383	0.1	0.224034
7.145050	0.1	0.224048
7.146717	0.1	0.223112
7.148383	0.1	0.222535
7.150050	0.1	0.222661
7.151717	0.1	0.223299
7.153383	0.1	0.224384
7.155050	0.1	0.225417
7.156717	0.1	0.224989
7.158383	0.1	0.221631
7.160050	0.1	0.215657
7.161717	0.1	0.209589
7.163383	0.1	0.205864
7.165050	0.1	0.204933
7.166717	0.1	0.206288
7.168383	0.1	0.209450
7.170050	0.1	0.213734
7.171717	0.1	0.218479
7.173383	0.1	0.223424
7.175050	0.1	0.228425
7.176717	0.1	0.232970
7.178383	0.1	0.236062
7.180050	0.1	0.236491
7.181717	0.1	0.233524
7.183383	0.1	0.227839
7.185050	0.1	0.221990
7.186717	0.1	0.219280
7.188383	0.1	0.221250
7.190050	0.1	0.226544
7.191717	0.1	0.232132
7.193383	0.1	0.235024
7.195050	0.1	0.233725
7.196717	0.1	0.229338
7.198383	0.1	0.224649
7.200050	0.1	0.221203
7.201717	0.1	0.218423
7.203383	0.1	0.215680
7.205050	0.1	0.213282
7.206717	0.1	0.211587
7.208383	0.1	0.210549
7.210050	0.1	0.210083
7.211717	0.1	0.210116
7.213383	0.1	0.210181
7.215050	0.1	0.210097
7.216717	0.1	0.210851
7.218383	0.1	0.213729
7.220050	0.1	0.218921
7.221717	0.1	0.225054
7.223383	0.1	0.230023
7.225050	0.1	0.232887
7.226717	0.1	0.234349
7.228383	0.1	0.235057
7.230050	0.1	0.234405
7.231717	0.1	0.231033
7.233383	0.1	0.224542
7.235050	0.1	0.216961
7.236717	0.1	0.211461
7.238383	0.1	0.209208
7.240050	0.1	0.208360
7.241717	0.1	0.206884
7.243383	0.1	0.205170
7.245050	0.1	0.204653
7.246717	0.1	0.205631
7.248383	0.1	0.207420
7.250050	0.1	0.209152
7.251717	0.1	0.210539
7.253383	0.1	0.212374
7.255050	0.1	0.215909
7.256717	0.1	0.221101
7.258383	0.1	0.225753
7.260050	0.1	0.227522
7.261717	0.1	0.226577
7.263383	0.1	0.225208
7.265050	0.1	0.225026
7.266717	0.1	0.225282
7.268383	0.1	0.224332
7.270050	0.1	0.221892
7.271717	0.1	0.218730
7.273383	0.1	0.215685
7.275050	0.1	0.213776
7.276717	0.1	0.214004
7.278383	0.1	0.215997
7.280050	0.1	0.218055
7.281717	0.1	0.219285
7.283383	0.1	0.220099
7.285050	0.1	0.220877
7.286717	0.1	0.221552
7.288383	0.1	0.221720
7.290050	0.1	0.220477
7.291717	0.1	0.217217
7.293383	0.1	0.212877
7.295050	0.1	0.209459
7.296717	0.1	0.208328
7.298383	0.1	0.209175
7.300050	0.1	0.210456
7.301717	0.1	0.211368
7.303383	0.1	0.212546
7.305050	0.1	0.213999
7.306717	0.1	0.214535
7.308383	0.1	0.213203
7.310050	0.1	0.209948
7.311717	0.1	0.205729
7.313383	0.1	0.202153
7.315050	0.1	0.200309
7.316717	0.1	0.200476
7.318383	0.1	0.202828
7.320050	0.1	0.207191
7.321717	0.1	0.212342
7.323383	0.1	0.216407
7.325050	0.1	0.218186
7.326717	0.1	0.217753
7.328383	0.1	0.216234
7.330050	0.1	0.214893
7.331717	0.1	0.213506
7.333383	0.1	0.210521
7.335050	0.1	0.205808
7.336717	0.1	0.201501
7.338383	0.1	0.200025
7.340050	0.1	0.202246
7.341717	0.1	0.206833
7.343383	0.1	0.211294
7.345050	0.1	0.213995
7.346717	0.1	0.214884
7.348383	0.1	0.215038
7.350050	0.1	0.216430
7.351717	0.1	0.220682
7.353383	0.1	0.226866
7.355050	0.1	0.231960
7.356717	0.1	0.233459
7.358383	0.1	0.231080
7.360050	0.1	0.226488
7.361717	0.1	0.221585
7.363383	0.1	0.216961
7.365050	0.1	0.212509
7.366717	0.1	0.208793
7.368383	0.1	0.207075
7.370050	0.1	0.208588
7.371717	0.1	0.213510
7.373383	0.1	0.220044
7.375050	0.1	0.225590
7.376717	0.1	0.229282
7.378383	0.1	0.232123
7.380050	0.1	0.235159
7.381717	0.1	0.238959
7.383383	0.1	0.242903
7.385050	0.1	0.244644
7.386717	0.1	0.242121
7.388383	0.1	0.235788
7.390050	0.1	0.228123
7.391717	0.1	0.221804
7.393383	0.1	0.218186
7.395050	0.1	0.216844
7.396717	0.1	0.216928
7.398383	0.1	0.218335
7.400050	0.1	0.221315
7.401717	0.1	0.225562
7.403383	0.1	0.229715
7.405050	0.1	0.232202
7.406717	0.1	0.232710
7.408383	0.1	0.231867
7.410050	0.1	0.229734
7.411717	0.1	0.226032
7.413383	0.1	0.221701
7.415050	0.1	0.219196
7.416717	0.1	0.220542
7.418383	0.1	0.225343
7.420050	0.1	0.231406
7.421717	0.1	0.237087
7.423383	0.1	0.242125
7.425050	0.1	0.246558
7.426717	0.1	0.250139
7.428383	0.1	0.252542
7.430050	0.1	0.253245
7.431717	0.1	0.251839
7.433383	0.1	0.248728
7.435050	0.1	0.244691
7.436717	0.1	0.240463
7.438383	0.1	0.237208
7.440050	0.1	0.235992
7.441717	0.1	0.236426
7.443383	0.1	0.236970
7.445050	0.1	0.237096
7.446717	0.1	0.237795
7.448383	0.1	0.239434
7.450050	0.1	0.241166
7.451717	0.1	0.242111
7.453383	0.1	0.241189
7.455050	0.1	0.237427
7.456717	0.1	0.231694
7.458383	0.1	0.226670
7.460050	0.1	0.224886
7.461717	0.1	0.227354
7.463383	0.1	0.232975
7.465050	0.1	0.238633
7.466717	0.1	0.240905
7.468383	0.1	0.238647
7.470050	0.1	0.233464
7.471717	0.1	0.227601
7.473383	0.1	0.222377
7.475050	0.1	0.218842
7.476717	0.1	0.218083
7.478383	0.1	0.219974
7.480050	0.1	0.222670
7.481717	0.1	0.224160
7.483383	0.1	0.223913
7.485050	0.1	0.222540
7.486717	0.1	0.220709
7.488383	0.1	0.219136
7.490050	0.1	0.218563
7.491717	0.1	0.219508
7.493383	0.1	0.221971
7.495050	0.1	0.225287
7.496717	0.1	0.228491
7.498383	0.1	0.230777
7.500050	0.1	0.231578
7.501717	0.1	0.230796
7.503383	0.1	0.228859
7.505050	0.1	0.226558
7.506717	0.1	0.224942
7.508383	0.1	0.224370
7.510050	0.1	0.223895
7.511717	0.1	0.222647
7.513383	0.1	0.221133
7.515050	0.1	0.220435
7.516717	0.1	0.220505
7.518383	0.1	0.219913
7.520050	0.1	0.217659
7.521717	0.1	0.214414
7.523383	0.1	0.211452
7.525050	0.1	0.209464
7.526717	0.1	0.208463
7.528383	0.1	0.208295
7.530050	0.1	0.208900
7.531717	0.1	0.209659
7.533383	0.1	0.209808
7.535050	0.1	0.209422
7.536717	0.1	0.209105
7.538383	0.1	0.209408
7.540050	0.1	0.210488
7.541717	0.1	0.211867
7.543383	0.1	0.212579
7.545050	0.1	0.211829
7.546717	0.1	0.210092
7.548383	0.1	0.209389
7.550050	0.1	0.211606
7.551717	0.1	0.216360
7.553383	0.1	0.221455
7.555050	0.1	0.225045
7.556717	0.1	0.226060
7.558383	0.1	0.223648
7.560050	0.1	0.217627
7.561717	0.1	0.209752
7.563383	0.1	0.203550
7.565050	0.1	0.201585
7.566717	0.1	0.203508
7.568383	0.1	0.207308
7.570050	0.1	0.211196
7.571717	0.1	0.214227
7.573383	0.1	0.216607
7.575050	0.1	0.219555
7.576717	0.1	0.224109
7.578383	0.1	0.229962
7.580050	0.1	0.235657
7.581717	0.1	0.239839
7.583383	0.1	0.242055
7.585050	0.1	0.242204
7.586717	0.1	0.239913
7.588383	0.1	0.235224
7.590050	0.1	0.229655
7.591717	0.1	0.225962
7.593383	0.1	0.226288
7.595050	0.1	0.230428
7.596717	0.1	0.236076
7.598383	0.1	0.240509
7.600050	0.1	0.241729
7.601717	0.1	0.239252
7.603383	0.1	0.234763
7.605050	0.1	0.230987
7.606717	0.1	0.229427
7.608383	0.1	0.229483
7.610050	0.1	0.229543
7.611717	0.1	0.228947
7.613383	0.1	0.228467
7.615050	0.1	0.228896
7.616717	0.1	0.229608
7.618383	0.1	0.228817
7.620050	0.1	0.225608
7.621717	0.1	0.221520
7.623383	0.1	0.219410
7.625050	0.1	0.220891
7.626717	0.1	0.225552
7.628383	0.1	0.232169
7.630050	0.1	0.239126
7.631717	0.1	0.243834
7.633383	0.1	0.244053
7.635050	0.1	0.239681
7.636717	0.1	0.232589
7.638383	0.1	0.225082
7.640050	0.1	0.218819
7.641717	0.1	0.214558
7.643383	0.1	0.212514
7.645050	0.1	0.212784
7.646717	0.1	0.215084
7.648383	0.1	0.218078
7.650050	0.1	0.219853
7.651717	0.1	0.219364
7.653383	0.1	0.217236
7.655050	0.1	0.215191
7.656717	0.1	0.214372
7.658383	0.1	0.214679
7.660050	0.1	0.215904
7.661717	0.1	0.218293
7.663383	0.1	0.221906
7.665050	0.1	0.225953
7.666717	0.1	0.229231
7.668383	0.1	0.231508
7.670050	0.1	0.233757
7.671717	0.1	0.236942
7.673383	0.1	0.240803
7.675050	0.1	0.243648
7.676717	0.1	0.243704
7.678383	0.1	0.241278
7.680050	0.1	0.238591
7.681717	0.1	0.236477
7.683383	0.1	0.233729
7.685050	0.1	0.230307
7.686717	0.1	0.228058
7.688383	0.1	0.227815
7.690050	0.1	0.228295
7.691717	0.1	0.228267
7.693383	0.1	0.227969
7.695050	0.1	0.228225
7.696717	0.1	0.229487
7.698383	0.1	0.231611
7.700050	0.1	0.233809
7.701717	0.1	0.235406
7.703383	0.1	0.236812
7.705050	0.1	0.238731
7.706717	0.1	0.240882
7.708383	0.1	0.242069
7.710050	0.1	0.240835
7.711717	0.1	0.236314
7.713383	0.1	0.229659
7.715050	0.1	0.223620
7.716717	0.1	0.220006
7.718383	0.1	0.218647
7.720050	0.1	0.218865
7.721717	0.1	0.220584
7.723383	0.1	0.223648
7.725050	0.1	0.227196
7.726717	0.1	0.229548
7.728383	0.1	0.228817
7.730050	0.1	0.224556
7.731717	0.1	0.218265
7.733383	0.1	0.211461
7.735050	0.1	0.204844
7.736717	0.1	0.199550
7.738383	0.1	0.196910
7.740050	0.1	0.197119
7.741717	0.1	0.199527
7.743383	0.1	0.204160
7.745050	0.1	0.211797
7.746717	0.1	0.221860
7.748383	0.1	0.231825
7.750050	0.1	0.238949
7.751717	0.1	0.241692
7.753383	0.1	0.240286
7.755050	0.1	0.236472
7.756717	0.1	0.231834
7.758383	0.1	0.226567
7.760050	0.1	0.220453
7.761717	0.1	0.214125
7.763383	0.1	0.208863
7.765050	0.1	0.205985
7.766717	0.1	0.205897
7.768383	0.1	0.207778
7.770050	0.1	0.210842
7.771717	0.1	0.214702
7.773383	0.1	0.218260
7.775050	0.1	0.219783
7.776717	0.1	0.218428
7.778383	0.1	0.214949
7.780050	0.1	0.210493
7.781717	0.1	0.205622
7.783383	0.1	0.200924
7.785050	0.1	0.197575
7.786717	0.1	0.197021
7.788383	0.1	0.199946
7.790050	0.1	0.205198
7.791717	0.1	0.210158
7.793383	0.1	0.213138
7.795050	0.1	0.214940
7.796717	0.1	0.217422
7.798383	0.1	0.221217
7.800050	0.1	0.225329
7.801717	0.1	0.227769
7.803383	0.1	0.226414
7.805050	0.1	0.220994
7.806717	0.1	0.214251
7.808383	0.1	0.209482
7.810050	0.1	0.207601
7.811717	0.1	0.207904
7.813383	0.1	0.210376
7.815050	0.1	0.215648
7.816717	0.1	0.223019
7.818383	0.1	0.229920
7.820050	0.1	0.233827
7.821717	0.1	0.234097
7.823383	0.1	0.232183
7.825050	0.1	0.230316
7.826717	0.1	0.229459
7.828383	0.1	0.229366
7.830050	0.1	0.229944
7.831717	0.1	0.230987
7.833383	0.1	0.231909
7.835050	0.1	0.233003
7.836717	0.1	0.235015
7.838383	0.1	0.237152
7.840050	0.1	0.237860
7.841717	0.1	0.236956
7.843383	0.1	0.235210
7.845050	0.1	0.233091
7.846717	0.1	0.231401
7.848383	0.1	0.231331
7.850050	0.1	0.232854
7.851717	0.1	0.234391
7.853383	0.1	0.234721
7.855050	0.1	0.234158
7.856717	0.1	0.233678
7.858383	0.1	0.232900
7.860050	0.1	0.229911
7.861717	0.1	0.223857
7.863383	0.1	0.216458
7.865050	0.1	0.210791
7.866717	0.1	0.209245
7.868383	0.1	0.212006
7.870050	0.1	0.217045
7.871717	0.1	0.221846
7.873383	0.1	0.225347
7.875050	0.1	0.227951
7.876717	0.1	0.230614
7.878383	0.1	0.234372
7.880050	0.1	0.239718
7.881717	0.1	0.245878
7.883383	0.1	0.250880
7.885050	0.1	0.252915
7.886717	0.1	0.252114
7.888383	0.1	0.250316
7.890050	0.1	0.248887
7.891717	0.1	0.247750
7.893383	0.1	0.246577
7.895050	0.1	0.245841
7.896717	0.1	0.246083
7.898383	0.1	0.246488
7.900050	0.1	0.245282
7.901717	0.1	0.241841
7.903383	0.1	0.237548
7.905050	0.1	0.234176
7.906717	0.1	0.232053
7.908383	0.1	0.230689
7.910050	0.1	0.230409
7.911717	0.1	0.232100
7.913383	0.1	0.235601
7.915050	0.1	0.239327
7.916717	0.1	0.241478
7.918383	0.1	0.241487
7.920050	0.1	0.240798
7.921717	0.1	0.241585
7.923383	0.1	0.244398
7.925050	0.1	0.248137
7.926717	0.1	0.251234
7.928383	0.1	0.251806
7.930050	0.1	0.248617
7.931717	0.1	0.242409
7.933383	0.1	0.235406
7.935050	0.1	0.230186
7.936717	0.1	0.228356
7.938383	0.1	0.229627
7.940050	0.1	0.232393
7.941717	0.1	0.235047
7.943383	0.1	0.236789
7.945050	0.1	0.237706
7.946717	0.1	0.238307
7.948383	0.1	0.238889
7.950050	0.1	0.239564
7.951717	0.1	0.240565
7.953383	0.1	0.241972
7.955050	0.1	0.243206
7.956717	0.1	0.243089
7.958383	0.1	0.240989
7.960050	0.1	0.237720
7.961717	0.1	0.234596
7.963383	0.1	0.232458
7.965050	0.1	0.231583
7.966717	0.1	0.231536
7.968383	0.1	0.231769
7.970050	0.1	0.232677
7.971717	0.1	0.234926
7.973383	0.1	0.237692
7.975050	0.1	0.238698
7.976717	0.1	0.236658
7.978383	0.1	0.232831
7.980050	0.1	0.229925
7.981717	0.1	0.229846
7.983383	0.1	0.232775
7.985050	0.1	0.237487
7.986717	0.1	0.241967
7.988383	0.1	0.244509
7.990050	0.1	0.244924
7.991717	0.1	0.244165
7.993383	0.1	0.243192
7.995050	0.1	0.242679
7.996717	0.1	0.243341
7.998383	0.1	0.245548
8.000050	0.1	0.248677
8.001717	0.1	0.251574
8.003383	0.1	0.253166
8.005050	0.1	0.252584
8.006717	0.1	0.250065
8.008383	0.1	0.246861
8.010050	0.1	0.243853
8.011717	0.1	0.241813
8.013383	0.1	0.241692
8.015050	0.1	0.243643
8.016717	0.1	0.247052
8.018383	0.1	0.251131
8.020050	0.1	0.255220
8.021717	0.1	0.258801
8.023383	0.1	0.260961
8.025050	0.1	0.260500
8.026717	0.1	0.257385
8.028383	0.1	0.253120
8.030050	0.1	0.249161
8.031717	0.1	0.246055
8.033383	0.1	0.243648
8.035050	0.1	0.241632
8.036717	0.1	0.240440
8.038383	0.1	0.240570
8.040050	0.1	0.240882
8.041717	0.1	0.239555
8.043383	0.1	0.236752
8.045050	0.1	0.235033
8.046717	0.1	0.236961
8.048383	0.1	0.242195
8.050050	0.1	0.247541
8.051717	0.1	0.250326
8.053383	0.1	0.250638
8.055050	0.1	0.250004
8.056717	0.1	0.249636
8.058383	0.1	0.250139
8.060050	0.1	0.251220
8.061717	0.1	0.251862
8.063383	0.1	0.251350
8.065050	0.1	0.249799
8.066717	0.1	0.247899
8.068383	0.1	0.246870
8.070050	0.1	0.248062
8.071717	0.1	0.251653
8.073383	0.1	0.256062
8.075050	0.1	0.259522
8.076717	0.1	0.261683
8.078383	0.1	0.262703
8.080050	0.1	0.262801
8.081717	0.1	0.263155
8.083383	0.1	0.264486
8.085050	0.1	0.265557
8.086717	0.1	0.264975
8.088383	0.1	0.262866
8.090050	0.1	0.260095
8.091717	0.1	0.257418
8.093383	0.1	0.254903
8.095050	0.1	0.252221
8.096717	0.1	0.250158
8.098383	0.1	0.250628
8.100050	0.1	0.254093
8.101717	0.1	0.258507
8.103383	0.1	0.261455
8.105050	0.1	0.262070
8.106717	0.1	0.260859
8.108383	0.1	0.258978
8.110050	0.1	0.258191
8.111717	0.1	0.259606
8.113383	0.1	0.261995
8.115050	0.1	0.263564
8.116717	0.1	0.264468
8.118383	0.1	0.265674
8.120050	0.1	0.267271
8.121717	0.1	0.268733
8.123383	0.1	0.269557
8.125050	0.1	0.269520
8.126717	0.1	0.268486
8.128383	0.1	0.266260
8.130050	0.1	0.262973
8.131717	0.1	0.259099
8.133383	0.1	0.255164
8.135050	0.1	0.252146
8.136717	0.1	0.251527
8.138383	0.1	0.254340
8.140050	0.1	0.260100
8.141717	0.1	0.267010
8.143383	0.1	0.272924
8.145050	0.1	0.276240
8.146717	0.1	0.276510
8.148383	0.1	0.274475
8.150050	0.1	0.272128
8.151717	0.1	0.272025
8.153383	0.1	0.274959
8.155050	0.1	0.278815
8.156717	0.1	0.280682
8.158383	0.1	0.280072
8.160050	0.1	0.279639
8.161717	0.1	0.281725
8.163383	0.1	0.284761
8.165050	0.1	0.285082
8.166717	0.1	0.281478
8.168383	0.1	0.276295
8.170050	0.1	0.272761
8.171717	0.1	0.272184
8.173383	0.1	0.273348
8.175050	0.1	0.274158
8.176717	0.1	0.273604
8.178383	0.1	0.272207
8.180050	0.1	0.270586
8.181717	0.1	0.268156
8.183383	0.1	0.264365
8.185050	0.1	0.260007
8.186717	0.1	0.256556
8.188383	0.1	0.255322
8.190050	0.1	0.256598
8.191717	0.1	0.258838
8.193383	0.1	0.259690
8.195050	0.1	0.258316
8.196717	0.1	0.256011
8.198383	0.1	0.254703
8.200050	0.1	0.255462
8.201717	0.1	0.258521
8.203383	0.1	0.263648
8.205050	0.1	0.270000
8.206717	0.1	0.276612
8.208383	0.1	0.282596
8.210050	0.1	0.286610
8.211717	0.1	0.287243
8.213383	0.1	0.284207
8.215050	0.1	0.279122
8.216717	0.1	0.274405
8.218383	0.1	0.271276
8.220050	0.1	0.269832
8.221717	0.1	0.269976
8.223383	0.1	0.271280
8.225050	0.1	0.272798
8.226717	0.1	0.273520
8.228383	0.1	0.273236
8.230050	0.1	0.272454
8.231717	0.1	0.270680
8.233383	0.1	0.266326
8.235050	0.1	0.259252
8.236717	0.1	0.251778
8.238383	0.1	0.246931
8.240050	0.1	0.246610
8.241717	0.1	0.250665
8.243383	0.1	0.256924
8.245050	0.1	0.262577
8.246717	0.1	0.266088
8.248383	0.1	0.267583
8.250050	0.1	0.267671
8.251717	0.1	0.266270
8.253383	0.1	0.263127
8.255050	0.1	0.259294
8.256717	0.1	0.256482
8.258383	0.1	0.255215
8.260050	0.1	0.254530
8.261717	0.1	0.252961
8.263383	0.1	0.249906
8.265050	0.1	0.246470
8.266717	0.1	0.244537
8.268383	0.1	0.245390
8.270050	0.1	0.248984
8.271717	0.1	0.253646
8.273383	0.1	0.257236
8.275050	0.1	0.259248
8.276717	0.1	0.260863
8.278383	0.1	0.263085
8.280050	0.1	0.265930
8.281717	0.1	0.269180
8.283383	0.1	0.273054
8.285050	0.1	0.277865
8.286717	0.1	0.282489
8.288383	0.1	0.283974
8.290050	0.1	0.280337
8.291717	0.1	0.273106
8.293383	0.1	0.265711
8.295050	0.1	0.260449
8.296717	0.1	0.257972
8.298383	0.1	0.258451
8.300050	0.1	0.261478
8.301717	0.1	0.265287
8.303383	0.1	0.267741
8.305050	0.1	0.267830
8.306717	0.1	0.265869
8.308383	0.1	0.263043
8.310050	0.1	0.260868
8.311717	0.1	0.260165
8.313383	0.1	0.260710
8.315050	0.1	0.262009
8.316717	0.1	0.263518
8.318383	0.1	0.264365
8.320050	0.1	0.264016
8.321717	0.1	0.263280
8.323383	0.1	0.263741
8.325050	0.1	0.265818
8.326717	0.1	0.268356
8.328383	0.1	0.269809
8.330050	0.1	0.269185
8.331717	0.1	0.266745
8.333383	0.1	0.263941
8.335050	0.1	0.261650
8.336717	0.1	0.259760
8.338383	0.1	0.258558
8.340050	0.1	0.258721
8.341717	0.1	0.260486
8.343383	0.1	0.263453
8.345050	0.1	0.266512
8.346717	0.1	0.268687
8.348383	0.1	0.270661
8.350050	0.1	0.273818
8.351717	0.1	0.277604
8.353383	0.1	0.279634
8.355050	0.1	0.278610
8.356717	0.1	0.275536
8.358383	0.1	0.272086
8.360050	0.1	0.269427
8.361717	0.1	0.268533
8.363383	0.1	0.269669
8.365050	0.1	0.271276
8.366717	0.1	0.271010
8.368383	0.1	0.268472
8.370050	0.1	0.265534
8.371717	0.1	0.263727
8.373383	0.1	0.262847
8.375050	0.1	0.262372
8.376717	0.1	0.262586
8.378383	0.1	0.263732
8.380050	0.1	0.265022
8.381717	0.1	0.265297
8.383383	0.1	0.263844
8.385050	0.1	0.260612
8.386717	0.1	0.257040
8.388383	0.1	0.255769
8.390050	0.1	0.257962
8.391717	0.1	0.261725
8.393383	0.1	0.264258
8.395050	0.1	0.264705
8.396717	0.1	0.264402
8.398383	0.1	0.264961
8.400050	0.1	0.266489
8.401717	0.1	0.267825
8.403383	0.1	0.268482
8.405050	0.1	0.269255
8.406717	0.1	0.270545
8.408383	0.1	0.271657
8.410050	0.1	0.272118
8.411717	0.1	0.272407
8.413383	0.1	0.273040
8.415050	0.1	0.273585
8.416717	0.1	0.272864
8.418383	0.1	0.270000
8.420050	0.1	0.265813
8.421717	0.1	0.262936
8.423383	0.1	0.263834
8.425050	0.1	0.268384
8.426717	0.1	0.273618
8.428383	0.1	0.276193
8.430050	0.1	0.274936
8.431717	0.1	0.271024
8.433383	0.1	0.266810
8.435050	0.1	0.264500
8.436717	0.1	0.264924
8.438383	0.1	0.267196
8.440050	0.1	0.269967
8.441717	0.1	0.272826
8.443383	0.1	0.275783
8.445050	0.1	0.277972
8.446717	0.1	0.278186
8.448383	0.1	0.276049
8.450050	0.1	0.272440
8.451717	0.1	0.269492
8.453383	0.1	0.269222
8.455050	0.1	0.271369
8.456717	0.1	0.273455
8.458383	0.1	0.273297
8.460050	0.1	0.270647
8.461717	0.1	0.266656
8.463383	0.1	0.262787
8.465050	0.1	0.260179
8.466717	0.1	0.259057
8.468383	0.1	0.258703
8.470050	0.1	0.258582
8.471717	0.1	0.259099
8.473383	0.1	0.260649
8.475050	0.1	0.262395
8.476717	0.1	0.263029
8.478383	0.1	0.262302
8.480050	0.1	0.260444
8.481717	0.1	0.256780
8.483383	0.1	0.250717
8.485050	0.1	0.243862
8.486717	0.1	0.239303
8.488383	0.1	0.238889
8.490050	0.1	0.242512
8.491717	0.1	0.249227
8.493383	0.1	0.257501
8.495050	0.1	0.264710
8.496717	0.1	0.267955
8.498383	0.1	0.266139
8.500050	0.1	0.260882
8.501717	0.1	0.254996
8.503383	0.1	0.250465
8.505050	0.1	0.248165
8.506717	0.1	0.248537
8.508383	0.1	0.251522
8.510050	0.1	0.256076
8.511717	0.1	0.260710
8.513383	0.1	0.264551
8.515050	0.1	0.266940
8.516717	0.1	0.266866
8.518383	0.1	0.264216
8.520050	0.1	0.260770
8.521717	0.1	0.258973
8.523383	0.1	0.259960
8.525050	0.1	0.262838
8.526717	0.1	0.265627
8.528383	0.1	0.266521
8.530050	0.1	0.264589
8.531717	0.1	0.260123
8.533383	0.1	0.254591
8.535050	0.1	0.250093
8.536717	0.1	0.247750
8.538383	0.1	0.246726
8.540050	0.1	0.245431
8.541717	0.1	0.243541
8.543383	0.1	0.242596
8.545050	0.1	0.244342
8.546717	0.1	0.248621
8.548383	0.1	0.253725
8.550050	0.1	0.258042
8.551717	0.1	0.260505
8.553383	0.1	0.260696
8.555050	0.1	0.259499
8.556717	0.1	0.258689
8.558383	0.1	0.258763
8.560050	0.1	0.258330
8.561717	0.1	0.256649
8.563383	0.1	0.254638
8.565050	0.1	0.252831
8.566717	0.1	0.250917
8.568383	0.1	0.249427
8.570050	0.1	0.250149
8.571717	0.1	0.254512
8.573383	0.1	0.261921
8.575050	0.1	0.269511
8.576717	0.1	0.273958
8.578383	0.1	0.274098
8.580050	0.1	0.271462
8.581717	0.1	0.268188
8.583383	0.1	0.265664
8.585050	0.1	0.264477
8.586717	0.1	0.264058
8.588383	0.1	0.263392
8.590050	0.1	0.262577
8.591717	0.1	0.263206
8.593383	0.1	0.266782
8.595050	0.1	0.272295
8.596717	0.1	0.276766
8.598383	0.1	0.278237
8.600050	0.1	0.277050
8.601717	0.1	0.274759
8.603383	0.1	0.272440
8.605050	0.1	0.270233
8.606717	0.1	0.268468
8.608383	0.1	0.268221
8.610050	0.1	0.270037
8.611717	0.1	0.272663
8.613383	0.1	0.273646
8.615050	0.1	0.271592
8.616717	0.1	0.267532
8.618383	0.1	0.263704
8.620050	0.1	0.261571
8.621717	0.1	0.261068
8.623383	0.1	0.261394
8.625050	0.1	0.262037
8.626717	0.1	0.262670
8.628383	0.1	0.262577
8.630050	0.1	0.261334
8.631717	0.1	0.259555
8.633383	0.1	0.258270
8.635050	0.1	0.258144
8.636717	0.1	0.259541
8.638383	0.1	0.262344
8.640050	0.1	0.266284
8.641717	0.1	0.271825
8.643383	0.1	0.279574
8.645050	0.1	0.288668
8.646717	0.1	0.296826
8.648383	0.1	0.302182
8.650050	0.1	0.304347
8.651717	0.1	0.303974
8.653383	0.1	0.301981
8.655050	0.1	0.298959
8.656717	0.1	0.295131
8.658383	0.1	0.290996
8.660050	0.1	0.287443
8.661717	0.1	0.285166
8.663383	0.1	0.284845
8.665050	0.1	0.286824
8.666717	0.1	0.290042
8.668383	0.1	0.292477
8.670050	0.1	0.292761
8.671717	0.1	0.290745
8.673383	0.1	0.287127
8.675050	0.1	0.282535
8.676717	0.1	0.277204
8.678383	0.1	0.271462
8.680050	0.1	0.265958
8.681717	0.1	0.261329
8.683383	0.1	0.258088
8.685050	0.1	0.256752
8.686717	0.1	0.257590
8.688383	0.1	0.260267
8.690050	0.1	0.264137
8.691717	0.1	0.268645
8.693383	0.1	0.272966
8.695050	0.1	0.275956
8.696717	0.1	0.277110
8.698383	0.1	0.276817
8.700050	0.1	0.275220
8.701717	0.1	0.272486
8.703383	0.1	0.270400
8.705050	0.1	0.271345
8.706717	0.1	0.275429
8.708383	0.1	0.280752
8.710050	0.1	0.285623
8.711717	0.1	0.288733
8.713383	0.1	0.289096
8.715050	0.1	0.287192
8.716717	0.1	0.284417
8.718383	0.1	0.281301
8.720050	0.1	0.277711
8.721717	0.1	0.273869
8.723383	0.1	0.270251
8.725050	0.1	0.266959
8.726717	0.1	0.263411
8.728383	0.1	0.259173
8.730050	0.1	0.254959
8.731717	0.1	0.251974
8.733383	0.1	0.250628
8.735050	0.1	0.250316
8.736717	0.1	0.249906
8.738383	0.1	0.248528
8.740050	0.1	0.246507
8.741717	0.1	0.245413
8.743383	0.1	0.246763
8.745050	0.1	0.250535
8.746717	0.1	0.255033
8.748383	0.1	0.257832
8.750050	0.1	0.257315
8.751717	0.1	0.253818
8.753383	0.1	0.249296
8.755050	0.1	0.245622
8.756717	0.1	0.243317
8.758383	0.1	0.242428
8.760050	0.1	0.243257
8.761717	0.1	0.245483
8.763383	0.1	0.248007
8.765050	0.1	0.250037
8.766717	0.1	0.251490
8.768383	0.1	0.252561
8.770050	0.1	0.253078
8.771717	0.1	0.252663
8.773383	0.1	0.251806
8.775050	0.1	0.251331
8.776717	0.1	0.251271
8.778383	0.1	0.251401
8.780050	0.1	0.251792
8.781717	0.1	0.252691
8.783383	0.1	0.254512
8.785050	0.1	0.257506
8.786717	0.1	0.261031
8.788383	0.1	0.263732
8.790050	0.1	0.264663
8.791717	0.1	0.263886
8.793383	0.1	0.262130
8.795050	0.1	0.259937
8.796717	0.1	0.257236
8.798383	0.1	0.254191
8.800050	0.1	0.251811
8.801717	0.1	0.250656
8.803383	0.1	0.250195
8.805050	0.1	0.249902
8.806717	0.1	0.249767
8.808383	0.1	0.249501
8.810050	0.1	0.247890
8.811717	0.1	0.243704
8.813383	0.1	0.237753
8.815050	0.1	0.232984
8.816717	0.1	0.232109
8.818383	0.1	0.235275
8.820050	0.1	0.240020
8.821717	0.1	0.243508
8.823383	0.1	0.244970
8.825050	0.1	0.245348
8.826717	0.1	0.245790
8.828383	0.1	0.247485
8.830050	0.1	0.251485
8.831717	0.1	0.258079
8.833383	0.1	0.266307
8.835050	0.1	0.273827
8.836717	0.1	0.278237
8.838383	0.1	0.278987
8.840050	0.1	0.277399
8.841717	0.1	0.274610
8.843383	0.1	0.270829
8.845050	0.1	0.265981
8.846717	0.1	0.259727
8.848383	0.1	0.251895
8.850050	0.1	0.243820
8.851717	0.1	0.238516
8.853383	0.1	0.238772
8.855050	0.1	0.244975
8.856717	0.1	0.254973
8.858383	0.1	0.265762
8.860050	0.1	0.274470
8.861717	0.1	0.278829
8.863383	0.1	0.278386
8.865050	0.1	0.274964
8.866717	0.1	0.271047
8.868383	0.1	0.268235
8.870050	0.1	0.266866
8.871717	0.1	0.266344
8.873383	0.1	0.265990
8.875050	0.1	0.265040
8.876717	0.1	0.262721
8.878383	0.1	0.259760
8.880050	0.1	0.258340
8.881717	0.1	0.259718
8.883383	0.1	0.263392
8.885050	0.1	0.268500
8.886717	0.1	0.274596
8.888383	0.1	0.280361
8.890050	0.1	0.283248
8.891717	0.1	0.282093
8.893383	0.1	0.278419
8.895050	0.1	0.274782
8.896717	0.1	0.273008
8.898383	0.1	0.273017
8.900050	0.1	0.273017
8.901717	0.1	0.271183
8.903383	0.1	0.267206
8.905050	0.1	0.262619
8.906717	0.1	0.259657
8.908383	0.1	0.259858
8.910050	0.1	0.263322
8.911717	0.1	0.268370
8.913383	0.1	0.272435
8.915050	0.1	0.273790
8.916717	0.1	0.272267
8.918383	0.1	0.269497
8.920050	0.1	0.268463
8.921717	0.1	0.270987
8.923383	0.1	0.275965
8.925050	0.1	0.281003
8.926717	0.1	0.284538
8.928383	0.1	0.285846
8.930050	0.1	0.284319
8.931717	0.1	0.279834
8.933383	0.1	0.273553
8.935050	0.1	0.267006
8.936717	0.1	0.260416
8.938383	0.1	0.253138
8.940050	0.1	0.245543
8.941717	0.1	0.239522
8.943383	0.1	0.237031
8.945050	0.1	0.238717
8.946717	0.1	0.243848
8.948383	0.1	0.251145
8.950050	0.1	0.259075
8.951717	0.1	0.265879
8.953383	0.1	0.270074
8.955050	0.1	0.270922
8.956717	0.1	0.269134
8.958383	0.1	0.266838
8.960050	0.1	0.265813
8.961717	0.1	0.266065
8.963383	0.1	0.266274
8.965050	0.1	0.265120
8.966717	0.1	0.262246
8.968383	0.1	0.258572
8.970050	0.1	0.255830
8.971717	0.1	0.255485
8.973383	0.1	0.258032
8.975050	0.1	0.262647
8.976717	0.1	0.267010
8.978383	0.1	0.268091
8.980050	0.1	0.264440
8.981717	0.1	0.258069
8.983383	0.1	0.252863
8.985050	0.1	0.251019
8.986717	0.1	0.252286
8.988383	0.1	0.255224
8.990050	0.1	0.258028
8.991717	0.1	0.260030
8.993383	0.1	0.262554
8.995050	0.1	0.266950
8.996717	0.1	0.272691
8.998383	0.1	0.277688
9.000050	0.1	0.279280
9.001717	0.1	0.275662
9.003383	0.1	0.267271
9.005050	0.1	0.256728
9.006717	0.1	0.246768
9.008383	0.1	0.239066
9.010050	0.1	0.234693
9.011717	0.1	0.233799
9.013383	0.1	0.235480
9.015050	0.1	0.239108
9.016717	0.1	0.244677
9.018383	0.1	0.251262
9.020050	0.1	0.256780
9.021717	0.1	0.260016
9.023383	0.1	0.261343
9.025050	0.1	0.261678
9.026717	0.1	0.261888
9.028383	0.1	0.262512
9.030050	0.1	0.263578
9.031717	0.1	0.264812
9.033383	0.1	0.265697
9.035050	0.1	0.265734
9.036717	0.1	0.265120
9.038383	0.1	0.264607
9.040050	0.1	0.264612
9.041717	0.1	0.264687
9.043383	0.1	0.264333
9.045050	0.1	0.263760
9.046717	0.1	0.262870
9.048383	0.1	0.260212
9.050050	0.1	0.254712
9.051717	0.1	0.248053
9.053383	0.1	0.243220
9.055050	0.1	0.241152
9.056717	0.1	0.241091
9.058383	0.1	0.242740
9.060050	0.1	0.245604
9.061717	0.1	0.248533
9.063383	0.1	0.251494
9.065050	0.1	0.255560
9.066717	0.1	0.260803
9.068383	0.1	0.266167
9.070050	0.1	0.271024
9.071717	0.1	0.275346
9.073383	0.1	0.278521
9.075050	0.1	0.279713
9.076717	0.1	0.279159
9.078383	0.1	0.278004
9.080050	0.1	0.276985
9.081717	0.1	0.275960
9.083383	0.1	0.274628
9.085050	0.1	0.273339
9.086717	0.1	0.272389
9.088383	0.1	0.271038
9.090050	0.1	0.268724
9.091717	0.1	0.266852
9.093383	0.1	0.268021
9.095050	0.1	0.272756
9.096717	0.1	0.278577
9.098383	0.1	0.282517
9.100050	0.1	0.282950
9.101717	0.1	0.279890
9.103383	0.1	0.274829
9.105050	0.1	0.270028
9.106717	0.1	0.267685
9.108383	0.1	0.268621
9.110050	0.1	0.271541
9.111717	0.1	0.273795
9.113383	0.1	0.272980
9.115050	0.1	0.268249
9.116717	0.1	0.260905
9.118383	0.1	0.254195
9.120050	0.1	0.251527
9.121717	0.1	0.254042
9.123383	0.1	0.259969
9.125050	0.1	0.266475
9.126717	0.1	0.271741
9.128383	0.1	0.275099
9.130050	0.1	0.276789
9.131717	0.1	0.277641
9.133383	0.1	0.278195
9.135050	0.1	0.278624
9.136717	0.1	0.279057
9.138383	0.1	0.279141
9.140050	0.1	0.278130
9.141717	0.1	0.276025
9.143383	0.1	0.273855
9.145050	0.1	0.272673
9.146717	0.1	0.272673
9.148383	0.1	0.273557
9.150050	0.1	0.274922
9.151717	0.1	0.276510
9.153383	0.1	0.278284
9.155050	0.1	0.279504
9.156717	0.1	0.278568
9.158383	0.1	0.275448
9.160050	0.1	0.272975
9.161717	0.1	0.274107
9.163383	0.1	0.279411
9.165050	0.1	0.287513
9.166717	0.1	0.295825
9.168383	0.1	0.301409
9.170050	0.1	0.302368
9.171717	0.1	0.298386
9.173383	0.1	0.290545
9.175050	0.1	0.281073
9.176717	0.1	0.272505
9.178383	0.1	0.267075
9.180050	0.1	0.266074
9.181717	0.1	0.268891
9.183383	0.1	0.273781
9.185050	0.1	0.279094
9.186717	0.1	0.282805
9.188383	0.1	0.282987
9.190050	0.1	0.279308
9.191717	0.1	0.272547
9.193383	0.1	0.263806
9.195050	0.1	0.255150
9.196717	0.1	0.249567
9.198383	0.1	0.249245
9.200050	0.1	0.253860
9.201717	0.1	0.261171
9.203383	0.1	0.269189
9.205050	0.1	0.276994
9.206717	0.1	0.283839
9.208383	0.1	0.288449
9.210050	0.1	0.289385
9.211717	0.1	0.286154
9.213383	0.1	0.280165
9.215050	0.1	0.274214
9.216717	0.1	0.270614
9.218383	0.1	0.269953
9.220050	0.1	0.271564
9.221717	0.1	0.274172
9.223383	0.1	0.276314
9.225050	0.1	0.277399
9.226717	0.1	0.278046
9.228383	0.1	0.278587
9.230050	0.1	0.277827
9.231717	0.1	0.273930
9.233383	0.1	0.266945
9.235050	0.1	0.259918
9.236717	0.1	0.256179
9.238383	0.1	0.256482
9.240050	0.1	0.259452
9.241717	0.1	0.263574
9.243383	0.1	0.267867
9.245050	0.1	0.271276
9.246717	0.1	0.272584
9.248383	0.1	0.271364
9.250050	0.1	0.268249
9.251717	0.1	0.264109
9.253383	0.1	0.259564
9.255050	0.1	0.255425
9.256717	0.1	0.252458
9.258383	0.1	0.251047
9.260050	0.1	0.251913
9.261717	0.1	0.256123
9.263383	0.1	0.263350
9.265050	0.1	0.271080
9.266717	0.1	0.276314
9.268383	0.1	0.277888
9.270050	0.1	0.276677
9.271717	0.1	0.273855
9.273383	0.1	0.269939
9.275050	0.1	0.265408
9.276717	0.1	0.260994
9.278383	0.1	0.257278
9.280050	0.1	0.254409
9.281717	0.1	0.252244
9.283383	0.1	0.250652
9.285050	0.1	0.249567
9.286717	0.1	0.249236
9.288383	0.1	0.250647
9.290050	0.1	0.254656
9.291717	0.1	0.260388
9.293383	0.1	0.265702
9.295050	0.1	0.269013
9.296717	0.1	0.269664
9.298383	0.1	0.267802
9.300050	0.1	0.265175
9.301717	0.1	0.264896
9.303383	0.1	0.268877
9.305050	0.1	0.275378
9.306717	0.1	0.280323
9.308383	0.1	0.281059
9.310050	0.1	0.277972
9.311717	0.1	0.273241
9.313383	0.1	0.269110
9.315050	0.1	0.266768
9.316717	0.1	0.266312
9.318383	0.1	0.267071
9.320050	0.1	0.267634
9.321717	0.1	0.266475
9.323383	0.1	0.263387
9.325050	0.1	0.259858
9.326717	0.1	0.257641
9.328383	0.1	0.257608
9.330050	0.1	0.259974
9.331717	0.1	0.264449
9.333383	0.1	0.270135
9.335050	0.1	0.276268
9.336717	0.1	0.282186
9.338383	0.1	0.286391
9.340050	0.1	0.287448
9.341717	0.1	0.286191
9.343383	0.1	0.285488
9.345050	0.1	0.287141
9.346717	0.1	0.290149
9.348383	0.1	0.292170
9.350050	0.1	0.291602
9.351717	0.1	0.288258
9.353383	0.1	0.283034
9.355050	0.1	0.277418
9.356717	0.1	0.272831
9.358383	0.1	0.270293
9.360050	0.1	0.270293
9.361717	0.1	0.272365
9.363383	0.1	0.275252
9.365050	0.1	0.278335
9.366717	0.1	0.282484
9.368383	0.1	0.287937
9.370050	0.1	0.292463
9.371717	0.1	0.293860
9.373383	0.1	0.292785
9.375050	0.1	0.291551
9.376717	0.1	0.291504
9.378383	0.1	0.292580
9.380050	0.1	0.294019
9.381717	0.1	0.294638
9.383383	0.1	0.293045
9.385050	0.1	0.288808
9.386717	0.1	0.283848
9.388383	0.1	0.281963
9.390050	0.1	0.285874
9.391717	0.1	0.294587
9.393383	0.1	0.304221
9.395050	0.1	0.311239
9.396717	0.1	0.314876
9.398383	0.1	0.316706
9.400050	0.1	0.317818
9.401717	0.1	0.317683
9.403383	0.1	0.316338
9.405050	0.1	0.315132
9.406717	0.1	0.314722
9.408383	0.1	0.314526
9.410050	0.1	0.314447
9.411717	0.1	0.316086
9.413383	0.1	0.321008
9.415050	0.1	0.327770
9.416717	0.1	0.332338
9.418383	0.1	0.331658
9.420050	0.1	0.325884
9.421717	0.1	0.317809
9.423383	0.1	0.310689
9.425050	0.1	0.306191
9.426717	0.1	0.304412
9.428383	0.1	0.304775
9.430050	0.1	0.306326
9.431717	0.1	0.308258
9.433383	0.1	0.310144
9.435050	0.1	0.311760
9.436717	0.1	0.313302
9.438383	0.1	0.315034
9.440050	0.1	0.316855
9.441717	0.1	0.318456
9.443383	0.1	0.318945
9.445050	0.1	0.316980
9.446717	0.1	0.312803
9.448383	0.1	0.308943
9.450050	0.1	0.307704
9.451717	0.1	0.308971
9.453383	0.1	0.310792
9.455050	0.1	0.311397
9.456717	0.1	0.310615
9.458383	0.1	0.309418
9.460050	0.1	0.308934
9.461717	0.1	0.309777
9.463383	0.1	0.311639
9.465050	0.1	0.313823
9.466717	0.1	0.315937
9.468383	0.1	0.317637
9.470050	0.1	0.318624
9.471717	0.1	0.318792
9.473383	0.1	0.317995
9.475050	0.1	0.315905
9.476717	0.1	0.312249
9.478383	0.1	0.307723
9.480050	0.1	0.304435
9.481717	0.1	0.304496
9.483383	0.1	0.308095
9.485050	0.1	0.313325
9.486717	0.1	0.317371
9.488383	0.1	0.318256
9.490050	0.1	0.316212
9.491717	0.1	0.313492
9.493383	0.1	0.312221
9.495050	0.1	0.312529
9.496717	0.1	0.313064
9.498383	0.1	0.312580
9.500050	0.1	0.310792
9.501717	0.1	0.308505
9.503383	0.1	0.307006
9.505050	0.1	0.306973
9.506717	0.1	0.307807
9.508383	0.1	0.308403
9.510050	0.1	0.308319
9.511717	0.1	0.307667
9.513383	0.1	0.306838
9.515050	0.1	0.306657
9.516717	0.1	0.307835
9.518383	0.1	0.310554
9.520050	0.1	0.314373
9.521717	0.1	0.318279
9.523383	0.1	0.321520
9.525050	0.1	0.324599
9.526717	0.1	0.328952
9.528383	0.1	0.335043
9.530050	0.1	0.340748
9.531717	0.1	0.342960
9.533383	0.1	0.340692
9.535050	0.1	0.335025
9.536717	0.1	0.327537
9.538383	0.1	0.320589
9.540050	0.1	0.317325
9.541717	0.1	0.319472
9.543383	0.1	0.325646
9.545050	0.1	0.332752
9.546717	0.1	0.338876
9.548383	0.1	0.344478
9.550050	0.1	0.350722
9.551717	0.1	0.357274
9.553383	0.1	0.362699
9.555050	0.1	0.366159
9.556717	0.1	0.367272
9.558383	0.1	0.365609
9.560050	0.1	0.361665
9.561717	0.1	0.357716
9.563383	0.1	0.356855
9.565050	0.1	0.360645
9.566717	0.1	0.367421
9.568383	0.1	0.374042
9.570050	0.1	0.379435
9.571717	0.1	0.384632
9.573383	0.1	0.389763
9.575050	0.1	0.393060
9.576717	0.1	0.393158
9.578383	0.1	0.391002
9.580050	0.1	0.389093
9.581717	0.1	0.389931
9.583383	0.1	0.394308
9.585050	0.1	0.400455
9.586717	0.1	0.406057
9.588383	0.1	0.410471
9.590050	0.1	0.414127
9.591717	0.1	0.417260
9.593383	0.1	0.419663
9.595050	0.1	0.421079
9.596717	0.1	0.421340
9.598383	0.1	0.420716
9.600050	0.1	0.420576
9.601717	0.1	0.422923
9.603383	0.1	0.428627
9.605050	0.1	0.436478
9.606717	0.1	0.444013
9.608383	0.1	0.449326
9.610050	0.1	0.452292
9.611717	0.1	0.453885
9.613383	0.1	0.454737
9.615050	0.1	0.455054
9.616717	0.1	0.454616
9.618383	0.1	0.452581
9.620050	0.1	0.449135
9.621717	0.1	0.446923
9.623383	0.1	0.448590
9.625050	0.1	0.453279
9.626717	0.1	0.457396
9.628383	0.1	0.458630
9.630050	0.1	0.457903
9.631717	0.1	0.457806
9.633383	0.1	0.460595
9.635050	0.1	0.466974
9.636717	0.1	0.475617
9.638383	0.1	0.484250
9.640050	0.1	0.490798
9.641717	0.1	0.493829
9.643383	0.1	0.493475
9.645050	0.1	0.491519
9.646717	0.1	0.489806
9.648383	0.1	0.489070
9.650050	0.1	0.489010
9.651717	0.1	0.489121
9.653383	0.1	0.489615
9.655050	0.1	0.491124
9.656717	0.1	0.493629
9.658383	0.1	0.496875
9.660050	0.1	0.501066
9.661717	0.1	0.506234
9.663383	0.1	0.511599
9.665050	0.1	0.515846
9.666717	0.1	0.517895
9.668383	0.1	0.517783
9.670050	0.1	0.516688
9.671717	0.1	0.515976
9.673383	0.1	0.516106
9.675050	0.1	0.516712
9.676717	0.1	0.517298
9.678383	0.1	0.517527
9.680050	0.1	0.517308
9.681717	0.1	0.516921
9.683383	0.1	0.516796
9.685050	0.1	0.517243
9.686717	0.1	0.518421
9.688383	0.1	0.519790
9.690050	0.1	0.520186
9.691717	0.1	0.518882
9.693383	0.1	0.515967
9.695050	0.1	0.512400
9.696717	0.1	0.509820
9.698383	0.1	0.509438
9.700050	0.1	0.511073
9.701717	0.1	0.513559
9.703383	0.1	0.515743
9.705050	0.1	0.517317
9.706717	0.1	0.518747
9.708383	0.1	0.520339
9.710050	0.1	0.521606
9.711717	0.1	0.521531
9.713383	0.1	0.519119
9.715050	0.1	0.514379
9.716717	0.1	0.508795
9.718383	0.1	0.504386
9.720050	0.1	0.502216
9.721717	0.1	0.502127
9.723383	0.1	0.503180
9.725050	0.1	0.504195
9.726717	0.1	0.505047
9.728383	0.1	0.507431
9.730050	0.1	0.513103
9.731717	0.1	0.521280
9.733383	0.1	0.528535
9.735050	0.1	0.531268
9.736717	0.1	0.528130
9.738383	0.1	0.520926
9.740050	0.1	0.513266
9.741717	0.1	0.507333
9.743383	0.1	0.503040
9.745050	0.1	0.500414
9.746717	0.1	0.500022
9.748383	0.1	0.501587
9.750050	0.1	0.504400
9.751717	0.1	0.508181
9.753383	0.1	0.512358
9.755050	0.1	0.515659
9.756717	0.1	0.517583
9.758383	0.1	0.519180
9.760050	0.1	0.521392
9.761717	0.1	0.523520
9.763383	0.1	0.524237
9.765050	0.1	0.523012
9.766717	0.1	0.519981
9.768383	0.1	0.515850
9.770050	0.1	0.512041
9.771717	0.1	0.510043
9.773383	0.1	0.510993
9.775050	0.1	0.514588
9.776717	0.1	0.518402
9.778383	0.1	0.520046
9.780050	0.1	0.519487
9.781717	0.1	0.517769
9.783383	0.1	0.515385
9.785050	0.1	0.513066
9.786717	0.1	0.512837
9.788383	0.1	0.516875
9.790050	0.1	0.524716
9.791717	0.1	0.532744
9.793383	0.1	0.537140
9.795050	0.1	0.536921
9.796717	0.1	0.534453
9.798383	0.1	0.533373
9.800050	0.1	0.535594
9.801717	0.1	0.540717
9.803383	0.1	0.547203
9.805050	0.1	0.552814
9.806717	0.1	0.555567
9.808383	0.1	0.554998
9.810050	0.1	0.551180
9.811717	0.1	0.543492
9.813383	0.1	0.532041
9.815050	0.1	0.519557
9.816717	0.1	0.510537
9.818383	0.1	0.508698
9.820050	0.1	0.514742
9.821717	0.1	0.525676
9.823383	0.1	0.536232
9.825050	0.1	0.541662
9.826717	0.1	0.540633
9.828383	0.1	0.535687
9.830050	0.1	0.530551
9.831717	0.1	0.527375
9.833383	0.1	0.526337
9.835050	0.1	0.526719
9.836717	0.1	0.527878
9.838383	0.1	0.529573
9.840050	0.1	0.531329
9.841717	0.1	0.531720
9.843383	0.1	0.529396
9.845050	0.1	0.524861
9.846717	0.1	0.520330
9.848383	0.1	0.517913
9.850050	0.1	0.518388
9.851717	0.1	0.521182
9.853383	0.1	0.524744
9.855050	0.1	0.527282
9.856717	0.1	0.527678
9.858383	0.1	0.526276
9.860050	0.1	0.525089
9.861717	0.1	0.526337
9.863383	0.1	0.530602
9.865050	0.1	0.536842
9.866717	0.1	0.543790
9.868383	0.1	0.550472
9.870050	0.1	0.555473
9.871717	0.1	0.557401
9.873383	0.1	0.556228
9.875050	0.1	0.553150
9.876717	0.1	0.549331
9.878383	0.1	0.545131
9.880050	0.1	0.540814
9.881717	0.1	0.537052
9.883383	0.1	0.534430
9.885050	0.1	0.533559
9.886717	0.1	0.534691
9.888383	0.1	0.536796
9.890050	0.1	0.537834
9.891717	0.1	0.536139
9.893383	0.1	0.531552
9.895050	0.1	0.525778
9.896717	0.1	0.521531
9.898383	0.1	0.520688
9.900050	0.1	0.523417
9.901717	0.1	0.528684
9.903383	0.1	0.535124
9.905050	0.1	0.541387
9.906717	0.1	0.545741
9.908383	0.1	0.546142
9.910050	0.1	0.541555
9.911717	0.1	0.533126
9.913383	0.1	0.523292
9.915050	0.1	0.514095
9.916717	0.1	0.506886
9.918383	0.1	0.503273
9.920050	0.1	0.504600
9.921717	0.1	0.509978
9.923383	0.1	0.516190
9.925050	0.1	0.520102
9.926717	0.1	0.520763
9.928383	0.1	0.518826
9.930050	0.1	0.514770
9.931717	0.1	0.509089
9.933383	0.1	0.503319
9.935050	0.1	0.498802
9.936717	0.1	0.495040
9.938383	0.1	0.490514
9.940050	0.1	0.485149
9.941717	0.1	0.480874
9.943383	0.1	0.479147
9.945050	0.1	0.479775
9.946717	0.1	0.482383
9.948383	0.1	0.486500
9.950050	0.1	0.490434
9.951717	0.1	0.491971
9.953383	0.1	0.490313
9.955050	0.1	0.486756
9.956717	0.1	0.482607
9.958383	0.1	0.477736
9.960050	0.1	0.472348
9.961717	0.1	0.468288
9.963383	0.1	0.467473
9.965050	0.1	0.469931
9.966717	0.1	0.473796
9.968383	0.1	0.476618
9.970050	0.1	0.476460
9.971717	0.1	0.472483
9.973383	0.1	0.465587
9.975050	0.1	0.458173
9.976717	0.1	0.452832
9.978383	0.1	0.450471
9.980050	0.1	0.449535
9.981717	0.1	0.448003
9.983383	0.1	0.445605
9.985050	0.1	0.443007
9.986717	0.1	0.440311
9.988383	0.1	0.437750
9.990050	0.1	0.436315
9.991717	0.1	0.436506
9.993383	0.1	0.437219
9.995050	0.1	0.436842
9.996717	0.1	0.434588
9.998383	0.1	0.430262
10.000050	0.1	0.424134
10.001717	0.1	0.417386
10.003383	0.1	0.411202
10.005050	0.1	0.406033
10.006717	0.1	0.402913
10.008383	0.1	0.403440
10.010050	0.1	0.407556
10.011717	0.1	0.413009
10.013383	0.1	0.417517
10.015050	0.1	0.419663
10.016717	0.1	0.418588
10.018383	0.1	0.414792
10.020050	0.1	0.409894
10.021717	0.1	0.404846
10.023383	0.1	0.399575
10.025050	0.1	0.394084
10.026717	0.1	0.389069
10.028383	0.1	0.385251
10.030050	0.1	0.382289
10.031717	0.1	0.378974
10.033383	0.1	0.375011
10.035050	0.1	0.372026
10.036717	0.1	0.372557
10.038383	0.1	0.378154
10.040050	0.1	0.387514
10.041717	0.1	0.396459
10.043383	0.1	0.401195
10.045050	0.1	0.401535
10.046717	0.1	0.400073
10.048383	0.1	0.399011
10.050050	0.1	0.398783
10.051717	0.1	0.398909
10.053383	0.1	0.398839
10.055050	0.1	0.398308
10.056717	0.1	0.397414
10.058383	0.1	0.396003
10.060050	0.1	0.393493
10.061717	0.1	0.389661
10.063383	0.1	0.385377
10.065050	0.1	0.382443
10.066717	0.1	0.381740
10.068383	0.1	0.382168
10.070050	0.1	0.382229
10.071717	0.1	0.381363
10.073383	0.1	0.379882
10.075050	0.1	0.378690
10.076717	0.1	0.378238
10.078383	0.1	0.378164
10.080050	0.1	0.378885
10.081717	0.1	0.381954
10.083383	0.1	0.387533
10.085050	0.1	0.393251
10.086717	0.1	0.396459
10.088383	0.1	0.396557
10.090050	0.1	0.395174
10.091717	0.1	0.394452
10.093383	0.1	0.395076
10.095050	0.1	0.396064
10.096717	0.1	0.396078
10.098383	0.1	0.394685
10.100050	0.1	0.392385
10.101717	0.1	0.389433
10.103383	0.1	0.386047
10.105050	0.1	0.383360
10.106717	0.1	0.381987
10.108383	0.1	0.380408
10.110050	0.1	0.376767
10.111717	0.1	0.371221
10.113383	0.1	0.365502
10.115050	0.1	0.361740
10.116717	0.1	0.361516
10.118383	0.1	0.364673
10.120050	0.1	0.369684
10.121717	0.1	0.374946
10.123383	0.1	0.379700
10.125050	0.1	0.384124
10.126717	0.1	0.388036
10.128383	0.1	0.390182
10.130050	0.1	0.389605
10.131717	0.1	0.387304
10.133383	0.1	0.385987
10.135050	0.1	0.387798
10.136717	0.1	0.392389
10.138383	0.1	0.397060
10.140050	0.1	0.399486
10.141717	0.1	0.399989
10.143383	0.1	0.400264
10.145050	0.1	0.400837
10.146717	0.1	0.400324
10.148383	0.1	0.397279
10.150050	0.1	0.392487
10.151717	0.1	0.388608
10.153383	0.1	0.387817
10.155050	0.1	0.389833
10.156717	0.1	0.392036
10.158383	0.1	0.392003
10.160050	0.1	0.389670
10.161717	0.1	0.386597
10.163383	0.1	0.383956
10.165050	0.1	0.381679
10.166717	0.1	0.379421
10.168383	0.1	0.377824
10.170050	0.1	0.377628
10.171717	0.1	0.378201
10.173383	0.1	0.378583
10.175050	0.1	0.379123
10.176717	0.1	0.381037
10.178383	0.1	0.384855
10.180050	0.1	0.389661
10.181717	0.1	0.393637
10.183383	0.1	0.394830
10.185050	0.1	0.391952
10.186717	0.1	0.385297
10.188383	0.1	0.376515
10.190050	0.1	0.367854
10.191717	0.1	0.361721
10.193383	0.1	0.359947
10.195050	0.1	0.362494
10.196717	0.1	0.367356
10.198383	0.1	0.372152
10.200050	0.1	0.375621
10.201717	0.1	0.377684
10.203383	0.1	0.378583
10.205050	0.1	0.378578
10.206717	0.1	0.378243
10.208383	0.1	0.378075
10.210050	0.1	0.377721
10.211717	0.1	0.376171
10.213383	0.1	0.372548
10.215050	0.1	0.367044
10.216717	0.1	0.361227
10.218383	0.1	0.356492
10.220050	0.1	0.352822
10.221717	0.1	0.350340
10.223383	0.1	0.350475
10.225050	0.1	0.354582
10.226717	0.1	0.362513
10.228383	0.1	0.372212
10.230050	0.1	0.380697
10.231717	0.1	0.385945
10.233383	0.1	0.387514
10.235050	0.1	0.386112
10.236717	0.1	0.383030
10.238383	0.1	0.379640
10.240050	0.1	0.377428
10.241717	0.1	0.377712
10.243383	0.1	0.380650
10.245050	0.1	0.384869
10.246717	0.1	0.388250
10.248383	0.1	0.388967
10.250050	0.1	0.386126
10.251717	0.1	0.380403
10.253383	0.1	0.374159
10.255050	0.1	0.369926
10.256717	0.1	0.368571
10.258383	0.1	0.369297
10.260050	0.1	0.370834
10.261717	0.1	0.372110
10.263383	0.1	0.372385
10.265050	0.1	0.371337
10.266717	0.1	0.369232
10.268383	0.1	0.366671
10.270050	0.1	0.364473
10.271717	0.1	0.363900
10.273383	0.1	0.365702
10.275050	0.1	0.368925
10.276717	0.1	0.371579
10.278383	0.1	0.372576
10.280050	0.1	0.373009
10.281717	0.1	0.374783
10.283383	0.1	0.377665
10.285050	0.1	0.379221
10.286717	0.1	0.377507
10.288383	0.1	0.373046
10.290050	0.1	0.368888
10.291717	0.1	0.369181
10.293383	0.1	0.376268
10.295050	0.1	0.388524
10.296717	0.1	0.401656
10.298383	0.1	0.412115
10.300050	0.1	0.418043
10.301717	0.1	0.418359
10.303383	0.1	0.413605
10.305050	0.1	0.406723
10.306717	0.1	0.400962
10.308383	0.1	0.397568
10.310050	0.1	0.395919
10.311717	0.1	0.395202
10.313383	0.1	0.395407
10.315050	0.1	0.396674
10.316717	0.1	0.398681
10.318383	0.1	0.401079
10.320050	0.1	0.403668
10.321717	0.1	0.406234
10.323383	0.1	0.408851
10.325050	0.1	0.412022
10.326717	0.1	0.416208
10.328383	0.1	0.421442
10.330050	0.1	0.427165
10.331717	0.1	0.432339
10.333383	0.1	0.436311
10.335050	0.1	0.440110
10.336717	0.1	0.445745
10.338383	0.1	0.454057
10.340050	0.1	0.463799
10.341717	0.1	0.472455
10.343383	0.1	0.478220
10.345050	0.1	0.481131
10.346717	0.1	0.482374
10.348383	0.1	0.483259
10.350050	0.1	0.484344
10.351717	0.1	0.485550
10.353383	0.1	0.487375
10.355050	0.1	0.491333
10.356717	0.1	0.498691
10.358383	0.1	0.508833
10.360050	0.1	0.519627
10.361717	0.1	0.529042
10.363383	0.1	0.535841
10.365050	0.1	0.539720
10.366717	0.1	0.541639
10.368383	0.1	0.543431
10.370050	0.1	0.546766
10.371717	0.1	0.551995
10.373383	0.1	0.558062
10.375050	0.1	0.563497
10.376717	0.1	0.567371
10.378383	0.1	0.570021
10.380050	0.1	0.573033
10.381717	0.1	0.578230
10.383383	0.1	0.586892
10.385050	0.1	0.599353
10.386717	0.1	0.614603
10.388383	0.1	0.630501
10.390050	0.1	0.644582
10.391717	0.1	0.655074
10.393383	0.1	0.661970
10.395050	0.1	0.667009
10.396717	0.1	0.672522
10.398383	0.1	0.680024
10.400050	0.1	0.689309
10.401717	0.1	0.699535
10.403383	0.1	0.710879
10.405050	0.1	0.723973
10.406717	0.1	0.738543
10.408383	0.1	0.753920
10.410050	0.1	0.770390
10.411717	0.1	0.788304
10.413383	0.1	0.806730
10.415050	0.1	0.824602
10.416717	0.1	0.841925
10.418383	0.1	0.859075
10.420050	0.1	0.875937
10.421717	0.1	0.891900
10.423383	0.1	0.906675
10.425050	0.1	0.920808
10.426717	0.1	0.935229
10.428383	0.1	0.950899
10.430050	0.1	0.968846
10.431717	0.1	0.989526
10.433383	0.1	1.011896
10.435050	0.1	1.034257
10.436717	0.1	1.055868
10.438383	0.1	1.076637
10.440050	0.1	1.096353
10.441717	0.1	1.115366
10.443383	0.1	1.134281
10.445050	0.1	1.152791
10.446717	0.1	1.170733
10.448383	0.1	1.189127
10.450050	0.1	1.209076
10.451717	0.1	1.231367
10.453383	0.1	1.256401
10.455050	0.1	1.283060
10.456717	0.1	1.309086
10.458383	0.1	1.333221
10.460050	0.1	1.355526
10.461717	0.1	1.375997
10.463383	0.1	1.394777
10.465050	0.1	1.413254
10.466717	0.1	1.433222
10.468383	0.1	1.455536
10.470050	0.1	1.479583
10.471717	0.1	1.503709
10.473383	0.1	1.526452
10.475050	0.1	1.547015
10.476717	0.1	1.564822
10.478383	0.1	1.579612
10.480050	0.1	1.591896
10.481717	0.1	1.602648
10.483383	0.1	1.612371
10.485050	0.1	1.621284
10.486717	0.1	1.630127
10.488383	0.1	1.640003
10.490050	0.1	1.651295
10.491717	0.1	1.662662
10.493383	0.1	1.672301
10.495050	0.1	1.680404
10.496717	0.1	1.689140
10.498383	0.1	1.700320
10.500050	0.1	1.713550
10.501717	0.1	1.726523
10.503383	0.1	1.737145
10.505050	0.1	1.744893
10.506717	0.1	1.750840
10.508383	0.1	1.756535
10.510050	0.1	1.762225
10.511717	0.1	1.767310
10.513383	0.1	1.772018
10.515050	0.1	1.776889
10.516717	0.1	1.782188
10.518383	0.1	1.787990
10.520050	0.1	1.793588
10.521717	0.1	1.797364
10.523383	0.1	1.797918
10.525050	0.1	1.795171
10.526717	0.1	1.790603
10.528383	0.1	1.786081
10.530050	0.1	1.782011
10.531717	0.1	1.777546
10.533383	0.1	1.772549
10.535050	0.1	1.767837
10.536717	0.1	1.764027
10.538383	0.1	1.761070
10.540050	0.1	1.758300
10.541717	0.1	1.755487
10.543383	0.1	1.753271
10.545050	0.1	1.751771
10.546717	0.1	1.751157
10.548383	0.1	1.753042
10.550050	0.1	1.758635
10.551717	0.1	1.766030
10.553383	0.1	1.771268
10.555050	0.1	1.772079
10.556717	0.1	1.769294
10.558383	0.1	1.764786
10.560050	0.1	1.759864
10.561717	0.1	1.755711
10.563383	0.1	1.753597
10.565050	0.1	1.753881
10.566717	0.1	1.755762
10.568383	0.1	1.758407
10.570050	0.1	1.761280
10.571717	0.1	1.763855
10.573383	0.1	1.765774
10.575050	0.1	1.766831
10.576717	0.1	1.767008
10.578383	0.1	1.766458
10.580050	0.1	1.764968
10.581717	0.1	1.761890
10.583383	0.1	1.757010
10.585050	0.1	1.751585
10.586717	0.1	1.748088
10.588383	0.1	1.748428
10.590050	0.1	1.752991
10.591717	0.1	1.761126
10.593383	0.1	1.771403
10.595050	0.1	1.781490
10.596717	0.1	1.788447
10.598383	0.1	1.789997
10.600050	0.1	1.786477
10.601717	0.1	1.781043
10.603383	0.1	1.776847
10.605050	0.1	1.774770
10.606717	0.1	1.773918
10.608383	0.1	1.773550
10.610050	0.1	1.774309
10.611717	0.1	1.777415
10.613383	0.1	1.783138
10.615050	0.1	1.790249
10.616717	0.1	1.796670
10.618383	0.1	1.800773
10.620050	0.1	1.802151
10.621717	0.1	1.801183
10.623383	0.1	1.798342
10.625050	0.1	1.794198
10.626717	0.1	1.789974
10.628383	0.1	1.787506
10.630050	0.1	1.788023
10.631717	0.1	1.791106
10.633383	0.1	1.794742
10.635050	0.1	1.796284
10.636717	0.1	1.794174
10.638383	0.1	1.789280
10.640050	0.1	1.784172
10.641717	0.1	1.781266
10.643383	0.1	1.781923
10.645050	0.1	1.786165
10.646717	0.1	1.792242
10.648383	0.1	1.796987
10.650050	0.1	1.797318
10.651717	0.1	1.792186
10.653383	0.1	1.783399
10.655050	0.1	1.774454
10.656717	0.1	1.768502
10.658383	0.1	1.767105
10.660050	0.1	1.769466
10.661717	0.1	1.772777
10.663383	0.1	1.773965
10.665050	0.1	1.770947
10.666717	0.1	1.763459
10.668383	0.1	1.753569
10.670050	0.1	1.744139
10.671717	0.1	1.736511
10.673383	0.1	1.730109
10.675050	0.1	1.723235
10.676717	0.1	1.713866
10.678383	0.1	1.701061
10.680050	0.1	1.686453
10.681717	0.1	1.673806
10.683383	0.1	1.665740
10.685050	0.1	1.661177
10.686717	0.1	1.657438
10.688383	0.1	1.653763
10.690050	0.1	1.650993
10.691717	0.1	1.649074
10.693383	0.1	1.646411
10.695050	0.1	1.640976
10.696717	0.1	1.631379
10.698383	0.1	1.617749
10.700050	0.1	1.601907
10.701717	0.1	1.586005
10.703383	0.1	1.570955
10.705050	0.1	1.556482
10.706717	0.1	1.541856
10.708383	0.1	1.526261
10.710050	0.1	1.509269
10.711717	0.1	1.491639
10.713383	0.1	1.475043
10.715050	0.1	1.460384
10.716717	0.1	1.447108
10.718383	0.1	1.434679
10.720050	0.1	1.423331
10.721717	0.1	1.412751
10.723383	0.1	1.401166
10.725050	0.1	1.386292
10.726717	0.1	1.367070
10.728383	0.1	1.344145
10.730050	0.1	1.319074
10.731717	0.1	1.293686
10.733383	0.1	1.269537
10.735050	0.1	1.247376
10.736717	0.1	1.227227
10.738383	0.1	1.209355
10.740050	0.1	1.194957
10.741717	0.1	1.184940
10.743383	0.1	1.177797
10.745050	0.1	1.168945
10.746717	0.1	1.153364
10.748383	0.1	1.129974
10.750050	0.1	1.102635
10.751717	0.1	1.076423
10.753383	0.1	1.054006
10.755050	0.1	1.035184
10.756717	0.1	1.017833
10.758383	0.1	0.999644
10.760050	0.1	0.980338
10.761717	0.1	0.961553
10.763383	0.1	0.944505
10.765050	0.1	0.928668
10.766717	0.1	0.912859
10.768383	0.1	0.896361
10.770050	0.1	0.878610
10.771717	0.1	0.859457
10.773383	0.1	0.840467
10.775050	0.1	0.824444
10.776717	0.1	0.812504
10.778383	0.1	0.802944
10.780050	0.1	0.793440
10.781717	0.1	0.782865
10.783383	0.1	0.770884
10.785050	0.1	0.757240
10.786717	0.1	0.742278
10.788383	0.1	0.727181
10.790050	0.1	0.712625
10.791717	0.1	0.698213
10.793383	0.1	0.684080
10.795050	0.1	0.671828
10.796717	0.1	0.662757
10.798383	0.1	0.656187
10.800050	0.1	0.650524
10.801717	0.1	0.644671
10.803383	0.1	0.638268
10.805050	0.1	0.632042
10.806717	0.1	0.626836
10.808383	0.1	0.622151
10.810050	0.1	0.616689
10.811717	0.1	0.609332
10.813383	0.1	0.599842
10.815050	0.1	0.589001
10.816717	0.1	0.577630
10.818383	0.1	0.566216
10.820050	0.1	0.555399
10.821717	0.1	0.545620
10.823383	0.1	0.537122
10.825050	0.1	0.530630
10.826717	0.1	0.527124
10.828383	0.1	0.526304
10.830050	0.1	0.525825
10.831717	0.1	0.523175
10.833383	0.1	0.518044
10.835050	0.1	0.511920
10.836717	0.1	0.506416
10.838383	0.1	0.501922
10.840050	0.1	0.497880
10.841717	0.1	0.494369
10.843383	0.1	0.491999
10.845050	0.1	0.490570
10.846717	0.1	0.489284
10.848383	0.1	0.487366
10.850050	0.1	0.484590
10.851717	0.1	0.481997
10.853383	0.1	0.481014
10.855050	0.1	0.481759
10.856717	0.1	0.483328
10.858383	0.1	0.485121
10.860050	0.1	0.486826
10.861717	0.1	0.487594
10.863383	0.1	0.485904
10.865050	0.1	0.480819
10.866717	0.1	0.473023
10.868383	0.1	0.464600
10.870050	0.1	0.458206
10.871717	0.1	0.455552
10.873383	0.1	0.456283
10.875050	0.1	0.458756
10.876717	0.1	0.461182
10.878383	0.1	0.462555
10.880050	0.1	0.463319
10.881717	0.1	0.463980
10.883383	0.1	0.463803
10.885050	0.1	0.462006
10.886717	0.1	0.458648
10.888383	0.1	0.454010
10.890050	0.1	0.448674
10.891717	0.1	0.444083
10.893383	0.1	0.442308
10.895050	0.1	0.444539
10.896717	0.1	0.449251
10.898383	0.1	0.453535
10.900050	0.1	0.455906
10.901717	0.1	0.456651
10.903383	0.1	0.456735
10.905050	0.1	0.457652
10.906717	0.1	0.461163
10.908383	0.1	0.467696
10.910050	0.1	0.474867
10.911717	0.1	0.479040
10.913383	0.1	0.478267
10.915050	0.1	0.473280
10.916717	0.1	0.466653
10.918383	0.1	0.460711
10.920050	0.1	0.455640
10.921717	0.1	0.450206
10.923383	0.1	0.444045
10.925050	0.1	0.438658
10.926717	0.1	0.436371
10.928383	0.1	0.438099
10.930050	0.1	0.442131
10.931717	0.1	0.445251
10.933383	0.1	0.445144
10.935050	0.1	0.442225
10.936717	0.1	0.438876
10.938383	0.1	0.436893
10.940050	0.1	0.436520
10.941717	0.1	0.437261
10.943383	0.1	0.439025
10.945050	0.1	0.442648
10.946717	0.1	0.448390
10.948383	0.1	0.454541
10.950050	0.1	0.458555
10.951717	0.1	0.458830
10.953383	0.1	0.455384
10.955050	0.1	0.449498
10.956717	0.1	0.443049
10.958383	0.1	0.438029
10.960050	0.1	0.435761
10.961717	0.1	0.436637
10.963383	0.1	0.440357
10.965050	0.1	0.445368
10.966717	0.1	0.448683
10.968383	0.1	0.447887
10.970050	0.1	0.443333
10.971717	0.1	0.437149
10.973383	0.1	0.430751
10.975050	0.1	0.424730
10.976717	0.1	0.419999
10.978383	0.1	0.417503
10.980050	0.1	0.417093
10.981717	0.1	0.417484
10.983383	0.1	0.417647
10.985050	0.1	0.417498
10.986717	0.1	0.417000
10.988383	0.1	0.415901
10.990050	0.1	0.414066
10.991717	0.1	0.411379
10.993383	0.1	0.408185
10.995050	0.1	0.405442
10.996717	0.1	0.403780
10.998383	0.1	0.403086
11.000050	0.1	0.403058
11.001717	0.1	0.403393
11.003383	0.1	0.403579
11.005050	0.1	0.403612
11.006717	0.1	0.404851
11.008383	0.1	0.408380
11.010050	0.1	0.412939
11.011717	0.1	0.415924
11.013383	0.1	0.416106
11.015050	0.1	0.414401
11.016717	0.1	0.411863
11.018383	0.1	0.408189
11.020050	0.1	0.403216
11.021717	0.1	0.398303
11.023383	0.1	0.395002
11.025050	0.1	0.393698
11.026717	0.1	0.393959
11.028383	0.1	0.395072
11.030050	0.1	0.396594
11.031717	0.1	0.398476
11.033383	0.1	0.400268
11.035050	0.1	0.400902
11.036717	0.1	0.399826
11.038383	0.1	0.397796
11.040050	0.1	0.396157
11.041717	0.1	0.395877
11.043383	0.1	0.397279
11.045050	0.1	0.399635
11.046717	0.1	0.401083
11.048383	0.1	0.400175
11.050050	0.1	0.397279
11.051717	0.1	0.393982
11.053383	0.1	0.391956
11.055050	0.1	0.392036
11.056717	0.1	0.393935
11.058383	0.1	0.396990
11.060050	0.1	0.400841
11.061717	0.1	0.404851
11.063383	0.1	0.407924
11.065050	0.1	0.409097
11.066717	0.1	0.407831
11.068383	0.1	0.404306
11.070050	0.1	0.399956
11.071717	0.1	0.396627
11.073383	0.1	0.394564
11.075050	0.1	0.392566
11.076717	0.1	0.390364
11.078383	0.1	0.388855
11.080050	0.1	0.388660
11.081717	0.1	0.389912
11.083383	0.1	0.391933
11.085050	0.1	0.393298
11.086717	0.1	0.393419
11.088383	0.1	0.392818
11.090050	0.1	0.392031
11.091717	0.1	0.391169
11.093383	0.1	0.389856
11.095050	0.1	0.387831
11.096717	0.1	0.385609
11.098383	0.1	0.384292
11.100050	0.1	0.385358
11.101717	0.1	0.389908
11.103383	0.1	0.397209
11.105050	0.1	0.404781
11.106717	0.1	0.409978
11.108383	0.1	0.411817
11.110050	0.1	0.411775
11.111717	0.1	0.411696
11.113383	0.1	0.411300
11.115050	0.1	0.409135
11.116717	0.1	0.405489
11.118383	0.1	0.402932
11.120050	0.1	0.403649
11.121717	0.1	0.407035
11.123383	0.1	0.410448
11.125050	0.1	0.411924
11.126717	0.1	0.411277
11.128383	0.1	0.409405
11.130050	0.1	0.407696
11.131717	0.1	0.407179
11.133383	0.1	0.407356
11.135050	0.1	0.406941
11.136717	0.1	0.406159
11.138383	0.1	0.406848
11.140050	0.1	0.409642
11.141717	0.1	0.413186
11.143383	0.1	0.416422
11.145050	0.1	0.418834
11.146717	0.1	0.419579
11.148383	0.1	0.418238
11.150050	0.1	0.415640
11.151717	0.1	0.413517
11.153383	0.1	0.413023
11.155050	0.1	0.413675
11.156717	0.1	0.414443
11.158383	0.1	0.415109
11.160050	0.1	0.416166
11.161717	0.1	0.418131
11.163383	0.1	0.420716
11.165050	0.1	0.422532
11.166717	0.1	0.422429
11.168383	0.1	0.421149
11.170050	0.1	0.421056
11.171717	0.1	0.423775
11.173383	0.1	0.428334
11.175050	0.1	0.432297
11.176717	0.1	0.434387
11.178383	0.1	0.434979
11.180050	0.1	0.434853
11.181717	0.1	0.434159
11.183383	0.1	0.432506
11.185050	0.1	0.429992
11.186717	0.1	0.427505
11.188383	0.1	0.426127
11.190050	0.1	0.426467
11.191717	0.1	0.427952
11.193383	0.1	0.429563
11.195050	0.1	0.431216
11.196717	0.1	0.433046
11.198383	0.1	0.433857
11.200050	0.1	0.432329
11.201717	0.1	0.429740
11.203383	0.1	0.429167
11.205050	0.1	0.432413
11.206717	0.1	0.438984
11.208383	0.1	0.446769
11.210050	0.1	0.453182
11.211717	0.1	0.456590
11.213383	0.1	0.456972
11.215050	0.1	0.455468
11.216717	0.1	0.453205
11.218383	0.1	0.450774
11.220050	0.1	0.449265
11.221717	0.1	0.450374
11.223383	0.1	0.454206
11.225050	0.1	0.458597
11.226717	0.1	0.461405
11.228383	0.1	0.462271
11.230050	0.1	0.462239
11.231717	0.1	0.462444
11.233383	0.1	0.463366
11.235050	0.1	0.464884
11.236717	0.1	0.466467
11.238383	0.1	0.467533
11.240050	0.1	0.467398
11.241717	0.1	0.465354
11.243383	0.1	0.462132
11.245050	0.1	0.460455
11.246717	0.1	0.462467
11.248383	0.1	0.467501
11.250050	0.1	0.473307
11.251717	0.1	0.478141
11.253383	0.1	0.481000
11.255050	0.1	0.481191
11.256717	0.1	0.478807
11.258383	0.1	0.475068
11.260050	0.1	0.471561
11.261717	0.1	0.469359
11.263383	0.1	0.468860
11.265050	0.1	0.470472
11.266717	0.1	0.474770
11.268383	0.1	0.480693
11.270050	0.1	0.484837
11.271717	0.1	0.484572
11.273383	0.1	0.480455
11.275050	0.1	0.475375
11.276717	0.1	0.472763
11.278383	0.1	0.474411
11.280050	0.1	0.479608
11.281717	0.1	0.486574
11.283383	0.1	0.493010
11.285050	0.1	0.496008
11.286717	0.1	0.493857
11.288383	0.1	0.487720
11.290050	0.1	0.480944
11.291717	0.1	0.476311
11.293383	0.1	0.473526
11.295050	0.1	0.470509
11.296717	0.1	0.467291
11.298383	0.1	0.466113
11.300050	0.1	0.467859
11.301717	0.1	0.470812
11.303383	0.1	0.472590
11.305050	0.1	0.472432
11.306717	0.1	0.471356
11.308383	0.1	0.470602
11.310050	0.1	0.470886
11.311717	0.1	0.472185
11.313383	0.1	0.473233
11.315050	0.1	0.472660
11.316717	0.1	0.470350
11.318383	0.1	0.466518
11.320050	0.1	0.461442
11.321717	0.1	0.456953
11.323383	0.1	0.456120
11.325050	0.1	0.460055
11.326717	0.1	0.466178
11.328383	0.1	0.471002
11.330050	0.1	0.473703
11.331717	0.1	0.475729
11.333383	0.1	0.478695
11.335050	0.1	0.483189
11.336717	0.1	0.488423
11.338383	0.1	0.493065
11.340050	0.1	0.495939
11.341717	0.1	0.495911
11.343383	0.1	0.492465
11.345050	0.1	0.486476
11.346717	0.1	0.480069
11.348383	0.1	0.475380
11.350050	0.1	0.473238
11.351717	0.1	0.473247
11.353383	0.1	0.474751
11.355050	0.1	0.477359
11.356717	0.1	0.481131
11.358383	0.1	0.486053
11.360050	0.1	0.491249
11.361717	0.1	0.495622
11.363383	0.1	0.498500
11.365050	0.1	0.499384
11.366717	0.1	0.498407
11.368383	0.1	0.496488
11.370050	0.1	0.494574
11.371717	0.1	0.493252
11.373383	0.1	0.492954
11.375050	0.1	0.493941
11.376717	0.1	0.496223
11.378383	0.1	0.499683
11.380050	0.1	0.504125
11.381717	0.1	0.509103
11.383383	0.1	0.513135
11.385050	0.1	0.514053
11.386717	0.1	0.510495
11.388383	0.1	0.502509
11.390050	0.1	0.492292
11.391717	0.1	0.483734
11.393383	0.1	0.479203
11.395050	0.1	0.477922
11.396717	0.1	0.477554
11.398383	0.1	0.476451
11.400050	0.1	0.475291
11.401717	0.1	0.476078
11.403383	0.1	0.479482
11.405050	0.1	0.484167
11.406717	0.1	0.488549
11.408383	0.1	0.492204
11.410050	0.1	0.495510
11.411717	0.1	0.498365
11.413383	0.1	0.499389
11.415050	0.1	0.496879
11.416717	0.1	0.491017
11.418383	0.1	0.484451
11.420050	0.1	0.479841
11.421717	0.1	0.477857
11.423383	0.1	0.478146
11.425050	0.1	0.480842
11.426717	0.1	0.486257
11.428383	0.1	0.493373
11.430050	0.1	0.499664
11.431717	0.1	0.503515
11.433383	0.1	0.506192
11.435050	0.1	0.509867
11.436717	0.1	0.514421
11.438383	0.1	0.517522
11.440050	0.1	0.517182
11.441717	0.1	0.513378
11.443383	0.1	0.507240
11.445050	0.1	0.499799
11.446717	0.1	0.492446
11.448383	0.1	0.487166
11.450050	0.1	0.485121
11.451717	0.1	0.485783
11.453383	0.1	0.487547
11.455050	0.1	0.489019
11.456717	0.1	0.489708
11.458383	0.1	0.489438
11.460050	0.1	0.487827
11.461717	0.1	0.485079
11.463383	0.1	0.482057
11.465050	0.1	0.479086
11.466717	0.1	0.475999
11.468383	0.1	0.472958
11.470050	0.1	0.470430
11.471717	0.1	0.469014
11.473383	0.1	0.469475
11.475050	0.1	0.471789
11.476717	0.1	0.474453
11.478383	0.1	0.475892
11.480050	0.1	0.475976
11.481717	0.1	0.474975
11.483383	0.1	0.472306
11.485050	0.1	0.467249
11.486717	0.1	0.460097
11.488383	0.1	0.452572
11.490050	0.1	0.446565
11.491717	0.1	0.442518
11.493383	0.1	0.439859
11.495050	0.1	0.438243
11.496717	0.1	0.437745
11.498383	0.1	0.438113
11.500050	0.1	0.438360
11.501717	0.1	0.437601
11.503383	0.1	0.436213
11.505050	0.1	0.435412
11.506717	0.1	0.436003
11.508383	0.1	0.437959
11.510050	0.1	0.440339
11.511717	0.1	0.441847
11.513383	0.1	0.442183
11.515050	0.1	0.442085
11.516717	0.1	0.442318
11.518383	0.1	0.442886
11.520050	0.1	0.443212
11.521717	0.1	0.442793
11.523383	0.1	0.440809
11.525050	0.1	0.436255
11.526717	0.1	0.429810
11.528383	0.1	0.424618
11.530050	0.1	0.423701
11.531717	0.1	0.426499
11.533383	0.1	0.429675
11.535050	0.1	0.430965
11.536717	0.1	0.430145
11.538383	0.1	0.427472
11.540050	0.1	0.423011
11.541717	0.1	0.416483
11.543383	0.1	0.408106
11.545050	0.1	0.400264
11.546717	0.1	0.396683
11.548383	0.1	0.399183
11.550050	0.1	0.406210
11.551717	0.1	0.414215
11.553383	0.1	0.420068
11.555050	0.1	0.422345
11.556717	0.1	0.421004
11.558383	0.1	0.416869
11.560050	0.1	0.411472
11.561717	0.1	0.406066
11.563383	0.1	0.401018
11.565050	0.1	0.396743
11.566717	0.1	0.394005
11.568383	0.1	0.393130
11.570050	0.1	0.394555
11.571717	0.1	0.399072
11.573383	0.1	0.406136
11.575050	0.1	0.412795
11.576717	0.1	0.415342
11.578383	0.1	0.412106
11.580050	0.1	0.404478
11.581717	0.1	0.395272
11.583383	0.1	0.387118
11.585050	0.1	0.382471
11.586717	0.1	0.382839
11.588383	0.1	0.387318
11.590050	0.1	0.393293
11.591717	0.1	0.398546
11.593383	0.1	0.402024
11.595050	0.1	0.403514
11.596717	0.1	0.403593
11.598383	0.1	0.403444
11.600050	0.1	0.403952
11.601717	0.1	0.404888
11.603383	0.1	0.405009
11.605050	0.1	0.403556
11.606717	0.1	0.401740
11.608383	0.1	0.401558
11.610050	0.1	0.403449
11.611717	0.1	0.406140
11.613383	0.1	0.407659
11.615050	0.1	0.406317
11.616717	0.1	0.402387
11.618383	0.1	0.398844
11.620050	0.1	0.398727
11.621717	0.1	0.402089
11.623383	0.1	0.406946
11.625050	0.1	0.411263
11.626717	0.1	0.413209
11.628383	0.1	0.412348
11.630050	0.1	0.410858
11.631717	0.1	0.411561
11.633383	0.1	0.415370
11.635050	0.1	0.420860
11.636717	0.1	0.425060
11.638383	0.1	0.425740
11.640050	0.1	0.423123
11.641717	0.1	0.419002
11.643383	0.1	0.415426
11.645050	0.1	0.413908
11.646717	0.1	0.414569
11.648383	0.1	0.416217
11.650050	0.1	0.417121
11.651717	0.1	0.415966
11.653383	0.1	0.412692
11.655050	0.1	0.408231
11.656717	0.1	0.403835
11.658383	0.1	0.401200
11.660050	0.1	0.401847
11.661717	0.1	0.406005
11.663383	0.1	0.412599
11.665050	0.1	0.419626
11.666717	0.1	0.424744
11.668383	0.1	0.426783
11.670050	0.1	0.426574
11.671717	0.1	0.425549
11.673383	0.1	0.424478
11.675050	0.1	0.423817
11.676717	0.1	0.424245
11.678383	0.1	0.426220
11.680050	0.1	0.429037
11.681717	0.1	0.430890
11.683383	0.1	0.430616
11.685050	0.1	0.428720
11.686717	0.1	0.426378
11.688383	0.1	0.424418
11.690050	0.1	0.423365
11.691717	0.1	0.423556
11.693383	0.1	0.425302
11.695050	0.1	0.428706
11.696717	0.1	0.432804
11.698383	0.1	0.435472
11.700050	0.1	0.435133
11.701717	0.1	0.432446
11.703383	0.1	0.429554
11.705050	0.1	0.428311
11.706717	0.1	0.429288
11.708383	0.1	0.431268
11.710050	0.1	0.432050
11.711717	0.1	0.430257
11.713383	0.1	0.425614
11.715050	0.1	0.418532
11.716717	0.1	0.410797
11.718383	0.1	0.405740
11.720050	0.1	0.406136
11.721717	0.1	0.411435
11.723383	0.1	0.418001
11.725050	0.1	0.422522
11.726717	0.1	0.424143
11.728383	0.1	0.423747
11.730050	0.1	0.422387
11.731717	0.1	0.420529
11.733383	0.1	0.418397
11.735050	0.1	0.416194
11.736717	0.1	0.414290
11.738383	0.1	0.413437
11.740050	0.1	0.413950
11.741717	0.1	0.415118
11.743383	0.1	0.416143
11.745050	0.1	0.416827
11.746717	0.1	0.417340
11.748383	0.1	0.417610
11.750050	0.1	0.417032
11.751717	0.1	0.414685
11.753383	0.1	0.410066
11.755050	0.1	0.404068
11.756717	0.1	0.398466
11.758383	0.1	0.394564
11.760050	0.1	0.393307
11.761717	0.1	0.395575
11.763383	0.1	0.401172
11.765050	0.1	0.407798
11.766717	0.1	0.412068
11.768383	0.1	0.411896
11.770050	0.1	0.407775
11.771717	0.1	0.401870
11.773383	0.1	0.396734
11.775050	0.1	0.394452
11.776717	0.1	0.395845
11.778383	0.1	0.400050
11.780050	0.1	0.405484
11.781717	0.1	0.411207
11.783383	0.1	0.416553
11.785050	0.1	0.420124
11.786717	0.1	0.421158
11.788383	0.1	0.420497
11.790050	0.1	0.419258
11.791717	0.1	0.418252
11.793383	0.1	0.417810
11.795050	0.1	0.417177
11.796717	0.1	0.415253
11.798383	0.1	0.411118
11.800050	0.1	0.404404
11.801717	0.1	0.396525
11.803383	0.1	0.389931
11.805050	0.1	0.386154
11.806717	0.1	0.385148
11.808383	0.1	0.385335
11.810050	0.1	0.384888
11.811717	0.1	0.384022
11.813383	0.1	0.385130
11.815050	0.1	0.389842
11.816717	0.1	0.396855
11.818383	0.1	0.403211
11.820050	0.1	0.407081
11.821717	0.1	0.408594
11.823383	0.1	0.408906
11.825050	0.1	0.408944
11.826717	0.1	0.408594
11.828383	0.1	0.407491
11.830050	0.1	0.405856
11.831717	0.1	0.404431
11.833383	0.1	0.404194
11.835050	0.1	0.405707
11.836717	0.1	0.408273
11.838383	0.1	0.410131
11.840050	0.1	0.410136
11.841717	0.1	0.409032
11.843383	0.1	0.407961
11.845050	0.1	0.406927
11.846717	0.1	0.405889
11.848383	0.1	0.405572
11.850050	0.1	0.406364
11.851717	0.1	0.407947
11.853383	0.1	0.410168
11.855050	0.1	0.413312
11.856717	0.1	0.416995
11.858383	0.1	0.419565
11.860050	0.1	0.419845
11.861717	0.1	0.418532
11.863383	0.1	0.417479
11.865050	0.1	0.418490
11.866717	0.1	0.422336
11.868383	0.1	0.428106
11.870050	0.1	0.433577
11.871717	0.1	0.436101
11.873383	0.1	0.434075
11.875050	0.1	0.428311
11.876717	0.1	0.421517
11.878383	0.1	0.416017
11.880050	0.1	0.412297
11.881717	0.1	0.410192
11.883383	0.1	0.410089
11.885050	0.1	0.411877
11.886717	0.1	0.414243
11.888383	0.1	0.415863
11.890050	0.1	0.416045
11.891717	0.1	0.414727
11.893383	0.1	0.413391
11.895050	0.1	0.414378
11.896717	0.1	0.418234
11.898383	0.1	0.423221
11.900050	0.1	0.427365
11.901717	0.1	0.429908
11.903383	0.1	0.431375
11.905050	0.1	0.433307
11.906717	0.1	0.437191
11.908383	0.1	0.442923
11.910050	0.1	0.448474
11.911717	0.1	0.451137
11.913383	0.1	0.449619
11.915050	0.1	0.444963
11.916717	0.1	0.439477
11.918383	0.1	0.435812
11.920050	0.1	0.435431
11.921717	0.1	0.437475
11.923383	0.1	0.440534
11.925050	0.1	0.443994
11.926717	0.1	0.447859
11.928383	0.1	0.452176
11.930050	0.1	0.455980
11.931717	0.1	0.458085
11.933383	0.1	0.458607
11.935050	0.1	0.457782
11.936717	0.1	0.455268
11.938383	0.1	0.452036
11.940050	0.1	0.449917
11.941717	0.1	0.448572
11.943383	0.1	0.446080
11.945050	0.1	0.442364
11.946717	0.1	0.439608
11.948383	0.1	0.439743
11.950050	0.1	0.442886
11.951717	0.1	0.447389
11.953383	0.1	0.451291
11.955050	0.1	0.454225
11.956717	0.1	0.457321
11.958383	0.1	0.461373
11.960050	0.1	0.465848
11.961717	0.1	0.469354
11.963383	0.1	0.470448
11.965050	0.1	0.468288
11.966717	0.1	0.463072
11.968383	0.1	0.455743
11.970050	0.1	0.447524
11.971717	0.1	0.440166
11.973383	0.1	0.435556
11.975050	0.1	0.434984
11.976717	0.1	0.438946
11.978383	0.1	0.446504
11.980050	0.1	0.454802
11.981717	0.1	0.460767
11.983383	0.1	0.463426
11.985050	0.1	0.463938
11.986717	0.1	0.464167
11.988383	0.1	0.465647
11.990050	0.1	0.467882
11.991717	0.1	0.468064
11.993383	0.1	0.464008
11.995050	0.1	0.456641
11.996717	0.1	0.448865
11.998383	0.1	0.443417
12.000050	0.1	0.441824
12.001717	0.1	0.443645
12.003383	0.1	0.446709
12.005050	0.1	0.449172
12.006717	0.1	0.450611
12.008383	0.1	0.451659
12.010050	0.1	0.453382
12.011717	0.1	0.456157
12.013383	0.1	0.458984
12.015050	0.1	0.460073
12.016717	0.1	0.458276
12.018383	0.1	0.454104
12.020050	0.1	0.449438
12.021717	0.1	0.446429
12.023383	0.1	0.446360
12.025050	0.1	0.448907
12.026717	0.1	0.452762
12.028383	0.1	0.457172
12.030050	0.1	0.462579
12.031717	0.1	0.469922
12.033383	0.1	0.478737
12.035050	0.1	0.485955
12.036717	0.1	0.487603
12.038383	0.1	0.482569
12.040050	0.1	0.474411
12.041717	0.1	0.468353
12.043383	0.1	0.467198
12.045050	0.1	0.471058
12.046717	0.1	0.478434
12.048383	0.1	0.486355
12.050050	0.1	0.492246
12.051717	0.1	0.495706
12.053383	0.1	0.497242
12.055050	0.1	0.496865
12.056717	0.1	0.494937
12.058383	0.1	0.492963
12.060050	0.1	0.492432
12.061717	0.1	0.493485
12.063383	0.1	0.495436
12.065050	0.1	0.497918
12.066717	0.1	0.500730
12.068383	0.1	0.503086
12.070050	0.1	0.504376
12.071717	0.1	0.504809
12.073383	0.1	0.504786
12.075050	0.1	0.504600
12.076717	0.1	0.504325
12.078383	0.1	0.503832
12.080050	0.1	0.502937
12.081717	0.1	0.501382
12.083383	0.1	0.499561
12.085050	0.1	0.499156
12.086717	0.1	0.501378
12.088383	0.1	0.505210
12.090050	0.1	0.508530
12.091717	0.1	0.510397
12.093383	0.1	0.511440
12.095050	0.1	0.512595
12.096717	0.1	0.514355
12.098383	0.1	0.516656
12.100050	0.1	0.518924
12.101717	0.1	0.520307
12.103383	0.1	0.520069
12.105050	0.1	0.518286
12.106717	0.1	0.516269
12.108383	0.1	0.516158
12.110050	0.1	0.519566
12.111717	0.1	0.525936
12.113383	0.1	0.532591
12.115050	0.1	0.537005
12.116717	0.1	0.538989
12.118383	0.1	0.540214
12.120050	0.1	0.541983
12.121717	0.1	0.544316
12.123383	0.1	0.546677
12.125050	0.1	0.548298
12.126717	0.1	0.548861
12.128383	0.1	0.549173
12.130050	0.1	0.550188
12.131717	0.1	0.551678
12.133383	0.1	0.552507
12.135050	0.1	0.552298
12.136717	0.1	0.552712
12.138383	0.1	0.555934
12.140050	0.1	0.561741
12.141717	0.1	0.567576
12.143383	0.1	0.571595
12.145050	0.1	0.574207
12.146717	0.1	0.576624
12.148383	0.1	0.579539
12.150050	0.1	0.582999
12.151717	0.1	0.586319
12.153383	0.1	0.588750
12.155050	0.1	0.590468
12.156717	0.1	0.592461
12.158383	0.1	0.595250
12.160050	0.1	0.597746
12.161717	0.1	0.598528
12.163383	0.1	0.598161
12.165050	0.1	0.598519
12.166717	0.1	0.600698
12.168383	0.1	0.604778
12.170050	0.1	0.609765
12.171717	0.1	0.613770
12.173383	0.1	0.615423
12.175050	0.1	0.614990
12.176717	0.1	0.613877
12.178383	0.1	0.613611
12.180050	0.1	0.615264
12.181717	0.1	0.619129
12.183383	0.1	0.624512
12.185050	0.1	0.630119
12.186717	0.1	0.634887
12.188383	0.1	0.638077
12.190050	0.1	0.639176
12.191717	0.1	0.637793
12.193383	0.1	0.633900
12.195050	0.1	0.628866
12.196717	0.1	0.624945
12.198383	0.1	0.623306
12.200050	0.1	0.624093
12.201717	0.1	0.627507
12.203383	0.1	0.633402
12.205050	0.1	0.640620
12.206717	0.1	0.647614
12.208383	0.1	0.653611
12.210050	0.1	0.658771
12.211717	0.1	0.663353
12.213383	0.1	0.667186
12.215050	0.1	0.669942
12.216717	0.1	0.671549
12.218383	0.1	0.672038
12.220050	0.1	0.671512
12.221717	0.1	0.670911
12.223383	0.1	0.672326
12.225050	0.1	0.676997
12.226717	0.1	0.683181
12.228383	0.1	0.687460
12.230050	0.1	0.687698
12.231717	0.1	0.684098
12.233383	0.1	0.678529
12.235050	0.1	0.673705
12.236717	0.1	0.672010
12.238383	0.1	0.673789
12.240050	0.1	0.676881
12.241717	0.1	0.678869
12.243383	0.1	0.679181
12.245050	0.1	0.678780
12.246717	0.1	0.679372
12.248383	0.1	0.682478
12.250050	0.1	0.687963
12.251717	0.1	0.694436
12.253383	0.1	0.700755
12.255050	0.1	0.705607
12.256717	0.1	0.707014
12.258383	0.1	0.704108
12.260050	0.1	0.698902
12.261717	0.1	0.694948
12.263383	0.1	0.694552
12.265050	0.1	0.698031
12.266717	0.1	0.704229
12.268383	0.1	0.710716
12.270050	0.1	0.715018
12.271717	0.1	0.716415
12.273383	0.1	0.715954
12.275050	0.1	0.714990
12.276717	0.1	0.714571
12.278383	0.1	0.715926
12.280050	0.1	0.719898
12.281717	0.1	0.725742
12.283383	0.1	0.731414
12.285050	0.1	0.735172
12.286717	0.1	0.736807
12.288383	0.1	0.737715
12.290050	0.1	0.739805
12.291717	0.1	0.743796
12.293383	0.1	0.748336
12.295050	0.1	0.751279
12.296717	0.1	0.751442
12.298383	0.1	0.749067
12.300050	0.1	0.745840
12.301717	0.1	0.744336
12.303383	0.1	0.745901
12.305050	0.1	0.749477
12.306717	0.1	0.752960
12.308383	0.1	0.754921
12.310050	0.1	0.755051
12.311717	0.1	0.754055
12.313383	0.1	0.753426
12.315050	0.1	0.754488
12.316717	0.1	0.757566
12.318383	0.1	0.762101
12.320050	0.1	0.767009
12.321717	0.1	0.771242
12.323383	0.1	0.774385
12.325050	0.1	0.776844
12.326717	0.1	0.779447
12.328383	0.1	0.782786
12.330050	0.1	0.787019
12.331717	0.1	0.792341
12.333383	0.1	0.798502
12.335050	0.1	0.803755
12.336717	0.1	0.805892
12.338383	0.1	0.804537
12.340050	0.1	0.801305
12.341717	0.1	0.798111
12.343383	0.1	0.796211
12.345050	0.1	0.796453
12.346717	0.1	0.799284
12.348383	0.1	0.803918
12.350050	0.1	0.808304
12.351717	0.1	0.810889
12.353383	0.1	0.811913
12.355050	0.1	0.812896
12.356717	0.1	0.814958
12.358383	0.1	0.817692
12.360050	0.1	0.820071
12.361717	0.1	0.821911
12.363383	0.1	0.823634
12.365050	0.1	0.825622
12.366717	0.1	0.828351
12.368383	0.1	0.832253
12.370050	0.1	0.837110
12.371717	0.1	0.842293
12.373383	0.1	0.847471
12.375050	0.1	0.852603
12.376717	0.1	0.857641
12.378383	0.1	0.862428
12.380050	0.1	0.866242
12.381717	0.1	0.868565
12.383383	0.1	0.870721
12.385050	0.1	0.874777
12.386717	0.1	0.880477
12.388383	0.1	0.885646
12.390050	0.1	0.889269
12.391717	0.1	0.891676
12.393383	0.1	0.892752
12.395050	0.1	0.892212
12.396717	0.1	0.890596
12.398383	0.1	0.888850
12.400050	0.1	0.887765
12.401717	0.1	0.887793
12.403383	0.1	0.888733
12.405050	0.1	0.889590
12.406717	0.1	0.888994
12.408383	0.1	0.886088
12.410050	0.1	0.881846
12.411717	0.1	0.878954
12.413383	0.1	0.879383
12.415050	0.1	0.882479
12.416717	0.1	0.886065
12.418383	0.1	0.888854
12.420050	0.1	0.890754
12.421717	0.1	0.891839
12.423383	0.1	0.892296
12.425050	0.1	0.892659
12.426717	0.1	0.893599
12.428383	0.1	0.895481
12.430050	0.1	0.898242
12.431717	0.1	0.901348
12.433383	0.1	0.903211
12.435050	0.1	0.902209
12.436717	0.1	0.898913
12.438383	0.1	0.895564
12.440050	0.1	0.893492
12.441717	0.1	0.892328
12.443383	0.1	0.891876
12.445050	0.1	0.893348
12.446717	0.1	0.897609
12.448383	0.1	0.903318
12.450050	0.1	0.908272
12.451717	0.1	0.911355
12.453383	0.1	0.912398
12.455050	0.1	0.911648
12.456717	0.1	0.909120
12.458383	0.1	0.904417
12.460050	0.1	0.898545
12.461717	0.1	0.894521
12.463383	0.1	0.894563
12.465050	0.1	0.897595
12.466717	0.1	0.900268
12.468383	0.1	0.900328
12.470050	0.1	0.898638
12.471717	0.1	0.897199
12.473383	0.1	0.896398
12.475050	0.1	0.895560
12.476717	0.1	0.894740
12.478383	0.1	0.894545
12.480050	0.1	0.894847
12.481717	0.1	0.894954
12.483383	0.1	0.894545
12.485050	0.1	0.894102
12.486717	0.1	0.894554
12.488383	0.1	0.895588
12.490050	0.1	0.895346
12.491717	0.1	0.892733
12.493383	0.1	0.888812
12.495050	0.1	0.885120
12.496717	0.1	0.881916
12.498383	0.1	0.878884
12.500050	0.1	0.876081
12.501717	0.1	0.873418
12.503383	0.1	0.870698
12.505050	0.1	0.868132
12.506717	0.1	0.866000
12.508383	0.1	0.864258
12.510050	0.1	0.862367
12.511717	0.1	0.859532
12.513383	0.1	0.855839
12.515050	0.1	0.852891
12.516717	0.1	0.852020
12.518383	0.1	0.852458
12.520050	0.1	0.852351
12.521717	0.1	0.850470
12.523383	0.1	0.846330
12.525050	0.1	0.840202
12.526717	0.1	0.833320
12.528383	0.1	0.827149
12.530050	0.1	0.822707
12.531717	0.1	0.820789
12.533383	0.1	0.821422
12.535050	0.1	0.822754
12.536717	0.1	0.822055
12.538383	0.1	0.818428
12.540050	0.1	0.813501
12.541717	0.1	0.808975
12.543383	0.1	0.804560
12.545050	0.1	0.798758
12.546717	0.1	0.790390
12.548383	0.1	0.779829
12.550050	0.1	0.769515
12.551717	0.1	0.762288
12.553383	0.1	0.759163
12.555050	0.1	0.759354
12.556717	0.1	0.761268
12.558383	0.1	0.763605
12.560050	0.1	0.765962
12.561717	0.1	0.767484
12.563383	0.1	0.766567
12.565050	0.1	0.763293
12.566717	0.1	0.759438
12.568383	0.1	0.755792
12.570050	0.1	0.751829
12.571717	0.1	0.747349
12.573383	0.1	0.743088
12.575050	0.1	0.739661
12.576717	0.1	0.736932
12.578383	0.1	0.734990
12.580050	0.1	0.734353
12.581717	0.1	0.734879
12.583383	0.1	0.735731
12.585050	0.1	0.736471
12.586717	0.1	0.737514
12.588383	0.1	0.738809
12.590050	0.1	0.738869
12.591717	0.1	0.736513
12.593383	0.1	0.732238
12.595050	0.1	0.727023
12.596717	0.1	0.720965
12.598383	0.1	0.714557
12.600050	0.1	0.710310
12.601717	0.1	0.711000
12.603383	0.1	0.716336
12.605050	0.1	0.722976
12.606717	0.1	0.727801
12.608383	0.1	0.729961
12.610050	0.1	0.730031
12.611717	0.1	0.728909
12.613383	0.1	0.727652
12.615050	0.1	0.727111
12.616717	0.1	0.727391
12.618383	0.1	0.728313
12.620050	0.1	0.729896
12.621717	0.1	0.731274
12.623383	0.1	0.730441
12.625050	0.1	0.726618
12.626717	0.1	0.721691
12.628383	0.1	0.718324
12.630050	0.1	0.717444
12.631717	0.1	0.718008
12.633383	0.1	0.718501
12.635050	0.1	0.718096
12.636717	0.1	0.717030
12.638383	0.1	0.716178
12.640050	0.1	0.715563
12.641717	0.1	0.714241
12.643383	0.1	0.711759
12.645050	0.1	0.708411
12.646717	0.1	0.704955
12.648383	0.1	0.702767
12.650050	0.1	0.702753
12.651717	0.1	0.704816
12.653383	0.1	0.709114
12.655050	0.1	0.715423
12.656717	0.1	0.721775
12.658383	0.1	0.726082
12.660050	0.1	0.727922
12.661717	0.1	0.727945
12.663383	0.1	0.726683
12.665050	0.1	0.724401
12.666717	0.1	0.722115
12.668383	0.1	0.721333
12.670050	0.1	0.722324
12.671717	0.1	0.723703
12.673383	0.1	0.724136
12.675050	0.1	0.724113
12.676717	0.1	0.724844
12.678383	0.1	0.726436
12.680050	0.1	0.728155
12.681717	0.1	0.729258
12.683383	0.1	0.729188
12.685050	0.1	0.727628
12.686717	0.1	0.724425
12.688383	0.1	0.719554
12.690050	0.1	0.713374
12.691717	0.1	0.706795
12.693383	0.1	0.700643
12.695050	0.1	0.695344
12.696717	0.1	0.691628
12.698383	0.1	0.690557
12.700050	0.1	0.692024
12.701717	0.1	0.694129
12.703383	0.1	0.694650
12.705050	0.1	0.692746
12.706717	0.1	0.689072
12.708383	0.1	0.684909
12.710050	0.1	0.681672
12.711717	0.1	0.680718
12.713383	0.1	0.682599
12.715050	0.1	0.686445
12.716717	0.1	0.690124
12.718383	0.1	0.691283
12.720050	0.1	0.689100
12.721717	0.1	0.685058
12.723383	0.1	0.681398
12.725050	0.1	0.678962
12.726717	0.1	0.676960
12.728383	0.1	0.674538
12.730050	0.1	0.671656
12.731717	0.1	0.668671
12.733383	0.1	0.666147
12.735050	0.1	0.664503
12.736717	0.1	0.663516
12.738383	0.1	0.663064
12.740050	0.1	0.663409
12.741717	0.1	0.664149
12.743383	0.1	0.664224
12.745050	0.1	0.663321
12.746717	0.1	0.662403
12.748383	0.1	0.662296
12.750050	0.1	0.662305
12.751717	0.1	0.660885
12.753383	0.1	0.657546
12.755050	0.1	0.653248
12.756717	0.1	0.648815
12.758383	0.1	0.643954
12.760050	0.1	0.638780
12.761717	0.1	0.634589
12.763383	0.1	0.631814
12.765050	0.1	0.629341
12.766717	0.1	0.626650
12.768383	0.1	0.624475
12.770050	0.1	0.623493
12.771717	0.1	0.623860
12.773383	0.1	0.625066
12.775050	0.1	0.625672
12.776717	0.1	0.624312
12.778383	0.1	0.621104
12.780050	0.1	0.617271
12.781717	0.1	0.613737
12.783383	0.1	0.610882
12.785050	0.1	0.608717
12.786717	0.1	0.606887
12.788383	0.1	0.605299
12.790050	0.1	0.604363
12.791717	0.1	0.604684
12.793383	0.1	0.606631
12.795050	0.1	0.609518
12.796717	0.1	0.611674
12.798383	0.1	0.611329
12.800050	0.1	0.607278
12.801717	0.1	0.599758
12.803383	0.1	0.591152
12.805050	0.1	0.584689
12.806717	0.1	0.581965
12.808383	0.1	0.582580
12.810050	0.1	0.585658
12.811717	0.1	0.590510
12.813383	0.1	0.596247
12.815050	0.1	0.602067
12.816717	0.1	0.606747
12.818383	0.1	0.607972
12.820050	0.1	0.604386
12.821717	0.1	0.597369
12.823383	0.1	0.589578
12.825050	0.1	0.583068
12.826717	0.1	0.578905
12.828383	0.1	0.577243
12.830050	0.1	0.577704
12.831717	0.1	0.579646
12.833383	0.1	0.581853
12.835050	0.1	0.583343
12.836717	0.1	0.584214
12.838383	0.1	0.584451
12.840050	0.1	0.582961
12.841717	0.1	0.578798
12.843383	0.1	0.572368
12.845050	0.1	0.564959
12.846717	0.1	0.557504
12.848383	0.1	0.550183
12.850050	0.1	0.543310
12.851717	0.1	0.537867
12.853383	0.1	0.535059
12.855050	0.1	0.535510
12.856717	0.1	0.538817
12.858383	0.1	0.544242
12.860050	0.1	0.551217
12.861717	0.1	0.558542
12.863383	0.1	0.563939
12.865050	0.1	0.565373
12.866717	0.1	0.562961
12.868383	0.1	0.559124
12.870050	0.1	0.556428
12.871717	0.1	0.555790
12.873383	0.1	0.556959
12.875050	0.1	0.559385
12.876717	0.1	0.562342
12.878383	0.1	0.565252
12.880050	0.1	0.567543
12.881717	0.1	0.568442
12.883383	0.1	0.568018
12.885050	0.1	0.567436
12.886717	0.1	0.567185
12.888383	0.1	0.566766
12.890050	0.1	0.566500
12.891717	0.1	0.567702
12.893383	0.1	0.570221
12.895050	0.1	0.571581
12.896717	0.1	0.569783
12.898383	0.1	0.565471
12.900050	0.1	0.560372
12.901717	0.1	0.555371
12.903383	0.1	0.551268
12.905050	0.1	0.549364
12.906717	0.1	0.550663
12.908383	0.1	0.554821
12.910050	0.1	0.559916
12.911717	0.1	0.563399
12.913383	0.1	0.563487
12.915050	0.1	0.560242
12.916717	0.1	0.555553
12.918383	0.1	0.551706
12.920050	0.1	0.549820
12.921717	0.1	0.549527
12.923383	0.1	0.549965
12.925050	0.1	0.551082
12.926717	0.1	0.553625
12.928383	0.1	0.557494
12.930050	0.1	0.560726
12.931717	0.1	0.561331
12.933383	0.1	0.559581
12.935050	0.1	0.557383
12.936717	0.1	0.556386
12.938383	0.1	0.557215
12.940050	0.1	0.559282
12.941717	0.1	0.561229
12.943383	0.1	0.562230
12.945050	0.1	0.562668
12.946717	0.1	0.563753
12.948383	0.1	0.566244
12.950050	0.1	0.569285
12.951717	0.1	0.570971
12.953383	0.1	0.570212
12.955050	0.1	0.567646
12.956717	0.1	0.564898
12.958383	0.1	0.563161
12.960050	0.1	0.562849
12.961717	0.1	0.564186
12.963383	0.1	0.567222
12.965050	0.1	0.570938
12.966717	0.1	0.572945
12.968383	0.1	0.571511
12.970050	0.1	0.567976
12.971717	0.1	0.565387
12.973383	0.1	0.565224
12.975050	0.1	0.566812
12.976717	0.1	0.568195
12.978383	0.1	0.567157
12.980050	0.1	0.562980
12.981717	0.1	0.557425
12.983383	0.1	0.553252
12.985050	0.1	0.552121
12.986717	0.1	0.554160
12.988383	0.1	0.558570
12.990050	0.1	0.564028
12.991717	0.1	0.568875
12.993383	0.1	0.571441
12.995050	0.1	0.571208
12.996717	0.1	0.569485
12.998383	0.1	0.568074
13.000050	0.1	0.567893
13.001717	0.1	0.568950
13.003383	0.1	0.570947
13.005050	0.1	0.573285
13.006717	0.1	0.574626
13.008383	0.1	0.573681
13.010050	0.1	0.570444
13.011717	0.1	0.566142
13.013383	0.1	0.562682
13.015050	0.1	0.561639
13.016717	0.1	0.562300
13.018383	0.1	0.561965
13.020050	0.1	0.559245
13.021717	0.1	0.555441
13.023383	0.1	0.552731
13.025050	0.1	0.552647
13.026717	0.1	0.555441
13.028383	0.1	0.560209
13.030050	0.1	0.565881
13.031717	0.1	0.571851
13.033383	0.1	0.577937
13.035050	0.1	0.583916
13.036717	0.1	0.588670
13.038383	0.1	0.590500
13.040050	0.1	0.588759
13.041717	0.1	0.584424
13.043383	0.1	0.578719
13.045050	0.1	0.572549
13.046717	0.1	0.567352
13.048383	0.1	0.564815
13.050050	0.1	0.565383
13.051717	0.1	0.567730
13.053383	0.1	0.570128
13.055050	0.1	0.571841
13.056717	0.1	0.573238
13.058383	0.1	0.574957
13.060050	0.1	0.576791
13.061717	0.1	0.577495
13.063383	0.1	0.575813
13.065050	0.1	0.572223
13.066717	0.1	0.568973
13.068383	0.1	0.568046
13.070050	0.1	0.570011
13.071717	0.1	0.574118
13.073383	0.1	0.578356
13.075050	0.1	0.580740
13.076717	0.1	0.581015
13.078383	0.1	0.580619
13.080050	0.1	0.581406
13.081717	0.1	0.584712
13.083383	0.1	0.590850
13.085050	0.1	0.598365
13.086717	0.1	0.604074
13.088383	0.1	0.605197
13.090050	0.1	0.601909
13.091717	0.1	0.597150
13.093383	0.1	0.593984
13.095050	0.1	0.593374
13.096717	0.1	0.594887
13.098383	0.1	0.598095
13.100050	0.1	0.602137
13.101717	0.1	0.605918
13.103383	0.1	0.609248
13.105050	0.1	0.612205
13.106717	0.1	0.614468
13.108383	0.1	0.616373
13.110050	0.1	0.619767
13.111717	0.1	0.626082
13.113383	0.1	0.633849
13.115050	0.1	0.640312
13.116717	0.1	0.645039
13.118383	0.1	0.649821
13.120050	0.1	0.656201
13.121717	0.1	0.664336
13.123383	0.1	0.672904
13.125050	0.1	0.680089
13.126717	0.1	0.685239
13.128383	0.1	0.689006
13.130050	0.1	0.692019
13.131717	0.1	0.693975
13.133383	0.1	0.694175
13.135050	0.1	0.692555
13.136717	0.1	0.690115
13.138383	0.1	0.688643
13.140050	0.1	0.689859
13.141717	0.1	0.694487
13.143383	0.1	0.702408
13.145050	0.1	0.713035
13.146717	0.1	0.724965
13.148383	0.1	0.735614
13.150050	0.1	0.742353
13.151717	0.1	0.745063
13.153383	0.1	0.746269
13.155050	0.1	0.747736
13.156717	0.1	0.749137
13.158383	0.1	0.750204
13.160050	0.1	0.751610
13.161717	0.1	0.753282
13.163383	0.1	0.753985
13.165050	0.1	0.753510
13.166717	0.1	0.753435
13.168383	0.1	0.755391
13.170050	0.1	0.759740
13.171717	0.1	0.765491
13.173383	0.1	0.770860
13.175050	0.1	0.774404
13.176717	0.1	0.775545
13.178383	0.1	0.774893
13.180050	0.1	0.774208
13.181717	0.1	0.774693
13.183383	0.1	0.776299
13.185050	0.1	0.779787
13.186717	0.1	0.789273
13.188383	0.1	0.813231
13.190050	0.1	0.861548
13.191717	0.1	0.939365
13.193383	0.1	1.042648
13.195050	0.1	1.159580
13.196717	0.1	1.277011
13.198383	0.1	1.385408
13.200050	0.1	1.478447
13.201717	0.1	1.552184
13.203383	0.1	1.605307
13.205050	0.1	1.637759
13.206717	0.1	1.648716
13.208383	0.1	1.636278
13.210050	0.1	1.599672
13.211717	0.1	1.541097
13.213383	0.1	1.464891
13.215050	0.1	1.376034
13.216717	0.1	1.280066
13.218383	0.1	1.183315
13.220050	0.1	1.091729
13.221717	0.1	1.009926
13.223383	0.1	0.941739
13.225050	0.1	0.889995
13.226717	0.1	0.854940
13.228383	0.1	0.833967
13.230050	0.1	0.823163
13.231717	0.1	0.818530
13.233383	0.1	0.816393
13.235050	0.1	0.814218
13.236717	0.1	0.811229
13.238383	0.1	0.807531
13.240050	0.1	0.803173
13.241717	0.1	0.798265
13.243383	0.1	0.793408
13.245050	0.1	0.789319
13.246717	0.1	0.786521
13.248383	0.1	0.785380
13.250050	0.1	0.785422
13.251717	0.1	0.785417
13.253383	0.1	0.784900
13.255050	0.1	0.784690
13.256717	0.1	0.785510
13.258383	0.1	0.786693
13.260050	0.1	0.787014
13.261717	0.1	0.786800
13.263383	0.1	0.787973
13.265050	0.1	0.791284
13.266717	0.1	0.794325
13.268383	0.1	0.793408
13.270050	0.1	0.787056
13.271717	0.1	0.777189
13.273383	0.1	0.767740
13.275050	0.1	0.762469
13.276717	0.1	0.762781
13.278383	0.1	0.767056
13.280050	0.1	0.772462
13.281717	0.1	0.777231
13.283383	0.1	0.781240
13.285050	0.1	0.785766
13.286717	0.1	0.793058
13.288383	0.1	0.804416
13.290050	0.1	0.818307
13.291717	0.1	0.831652
13.293383	0.1	0.842186
13.295050	0.1	0.849138
13.296717	0.1	0.853287
13.298383	0.1	0.856817
13.300050	0.1	0.862270
13.301717	0.1	0.871592
13.303383	0.1	0.885706
13.305050	0.1	0.904403
13.306717	0.1	0.926564
13.308383	0.1	0.949926
13.310050	0.1	0.971230
13.311717	0.1	0.988613
13.313383	0.1	1.003151
13.315050	0.1	1.016399
13.316717	0.1	1.029056
13.318383	0.1	1.042942
13.320050	0.1	1.061084
13.321717	0.1	1.084898
13.323383	0.1	1.112963
13.325050	0.1	1.142225
13.326717	0.1	1.169913
13.328383	0.1	1.195078
13.330050	0.1	1.218766
13.331717	0.1	1.242887
13.333383	0.1	1.269090
13.335050	0.1	1.298175
13.336717	0.1	1.330581
13.338383	0.1	1.366707
13.340050	0.1	1.405776
13.341717	0.1	1.445799
13.343383	0.1	1.485078
13.345050	0.1	1.522475
13.346717	0.1	1.557413
13.348383	0.1	1.591146
13.350050	0.1	1.626904
13.351717	0.1	1.667449
13.353383	0.1	1.713173
13.355050	0.1	1.762821
13.356717	0.1	1.814696
13.358383	0.1	1.867153
13.360050	0.1	1.920182
13.361717	0.1	1.976029
13.363383	0.1	2.036020
13.365050	0.1	2.098293
13.366717	0.1	2.160585
13.368383	0.1	2.222583
13.370050	0.1	2.284599
13.371717	0.1	2.347110
13.373383	0.1	2.411380
13.375050	0.1	2.478180
13.376717	0.1	2.546827
13.378383	0.1	2.616448
13.380050	0.1	2.687098
13.381717	0.1	2.759220
13.383383	0.1	2.833521
13.385050	0.1	2.910853
13.386717	0.1	2.991213
13.388383	0.1	3.074361
13.390050	0.1	3.160569
13.391717	0.1	3.249208
13.393383	0.1	3.338670
13.395050	0.1	3.428622
13.396717	0.1	3.520888
13.398383	0.1	3.617639
13.400050	0.1	3.719567
13.401717	0.1	3.826339
13.403383	0.1	3.936975
13.405050	0.1	4.049521
13.406717	0.1	4.162095
13.408383	0.1	4.274501
13.410050	0.1	4.388276
13.411717	0.1	4.504947
13.413383	0.1	4.624990
13.415050	0.1	4.748353
13.416717	0.1	4.875152
13.418383	0.1	5.006082
13.420050	0.1	5.142065
13.421717	0.1	5.282979
13.423383	0.1	5.427231
13.425050	0.1	5.573025
13.426717	0.1	5.719443
13.428383	0.1	5.866024
13.430050	0.1	6.012344
13.431717	0.1	6.158678
13.433383	0.1	6.306074
13.435050	0.1	6.455844
13.436717	0.1	6.609107
13.438383	0.1	6.765998
13.440050	0.1	6.925501
13.441717	0.1	7.086089
13.443383	0.1	7.246099
13.445050	0.1	7.403465
13.446717	0.1	7.556034
13.448383	0.1	7.702950
13.450050	0.1	7.844944
13.451717	0.1	7.983111
13.453383	0.1	8.118576
13.455050	0.1	8.253199
13.456717	0.1	8.388651
13.458383	0.1	8.524582
13.460050	0.1	8.659060
13.461717	0.1	8.790786
13.463383	0.1	8.919821
13.465050	0.1	9.045983
13.466717	0.1	9.167618
13.468383	0.1	9.283214
13.470050	0.1	9.393059
13.471717	0.1	9.498629
13.473383	0.1	9.600888
13.475050	0.1	9.698872
13.476717	0.1	9.790184
13.478383	0.1	9.873295
13.480050	0.1	9.948560
13.481717	0.1	10.017608
13.483383	0.1	10.082461
13.485050	0.1	10.144836
13.486717	0.1	10.205871
13.488383	0.1	10.265615
13.490050	0.1	10.322146
13.491717	0.1	10.372419
13.493383	0.1	10.415008
13.495050	0.1	10.450976
13.496717	0.1	10.481752
13.498383	0.1	10.507205
13.500050	0.1	10.526343
13.501717	0.1	10.539284
13.503383	0.1	10.547685
13.505050	0.1	10.553421
13.506717	0.1	10.558059
13.508383	0.1	10.562930
13.510050	0.1	10.567992
13.511717	0.1	10.570837
13.513383	0.1	10.568532
13.515050	0.1	10.560253
13.516717	0.1	10.546376
13.518383	0.1	10.526665
13.520050	0.1	10.501728
13.521717	0.1	10.474045
13.523383	0.1	10.445663
13.525050	0.1	10.416368
13.526717	0.1	10.384764
13.528383	0.1	10.349900
13.530050	0.1	10.310840
13.531717	0.1	10.266528
13.533383	0.1	10.216818
13.535050	0.1	10.162098
13.536717	0.1	10.102112
13.538383	0.1	10.036780
13.540050	0.1	9.967927
13.541717	0.1	9.897975
13.543383	0.1	9.827446
13.545050	0.1	9.755227
13.546717	0.1	9.679915
13.548383	0.1	9.600306
13.550050	0.1	9.515123
13.551717	0.1	9.423033
13.553383	0.1	9.324146
13.555050	0.1	9.220871
13.556717	0.1	9.116298
13.558383	0.1	9.011133
13.560050	0.1	8.902196
13.561717	0.1	8.785496
13.563383	0.1	8.660466
13.565050	0.1	8.529867
13.566717	0.1	8.397126
13.568383	0.1	8.264063
13.570050	0.1	8.129505
13.571717	0.1	7.990687
13.573383	0.1	7.846751
13.575050	0.1	7.699193
13.576717	0.1	7.549035
13.578383	0.1	7.396019
13.580050	0.1	7.240241
13.581717	0.1	7.082131
13.583383	0.1	6.921394
13.585050	0.1	6.758119
13.586717	0.1	6.594607
13.588383	0.1	6.434284
13.590050	0.1	6.278385
13.591717	0.1	6.124605
13.593383	0.1	5.969298
13.595050	0.1	5.810149
13.596717	0.1	5.646744
13.598383	0.1	5.480149
13.600050	0.1	5.312543
13.601717	0.1	5.146670
13.603383	0.1	4.984965
13.605050	0.1	4.828041
13.606717	0.1	4.674317
13.608383	0.1	4.522013
13.610050	0.1	4.371172
13.611717	0.1	4.222961
13.613383	0.1	4.077689
13.615050	0.1	3.934889
13.616717	0.1	3.794748
13.618383	0.1	3.658170
13.620050	0.1	3.525973
13.621717	0.1	3.398354
13.623383	0.1	3.274754
13.625050	0.1	3.154194
13.626717	0.1	3.035599
13.628383	0.1	2.918057
13.630050	0.1	2.801288
13.631717	0.1	2.686069
13.633383	0.1	2.574115
13.635050	0.1	2.467711
13.636717	0.1	2.369066
13.638383	0.1	2.279310
13.640050	0.1	2.197679
13.641717	0.1	2.121385
13.643383	0.1	2.047173
13.645050	0.1	1.973752
13.646717	0.1	1.902431
13.648383	0.1	1.834966
13.650050	0.1	1.771050
13.651717	0.1	1.708651
13.653383	0.1	1.646406
13.655050	0.1	1.585064
13.656717	0.1	1.526913
13.658383	0.1	1.474204
13.660050	0.1	1.427694
13.661717	0.1	1.385827
13.663383	0.1	1.346138
13.665050	0.1	1.307628
13.666717	0.1	1.270724
13.668383	0.1	1.235502
13.670050	0.1	1.200736
13.671717	0.1	1.165308
13.673383	0.1	1.129657
13.675050	0.1	1.095268
13.676717	0.1	1.064311
13.678383	0.1	1.039109
13.680050	0.1	1.020287
13.681717	0.1	1.005847
13.683383	0.1	0.992115
13.685050	0.1	0.976315
13.686717	0.1	0.958908
13.688383	0.1	0.942592
13.690050	0.1	0.929101
13.691717	0.1	0.917651
13.693383	0.1	0.906419
13.695050	0.1	0.894787
13.696717	0.1	0.883029
13.698383	0.1	0.870880
13.700050	0.1	0.857981
13.701717	0.1	0.844877
13.703383	0.1	0.832635
13.705050	0.1	0.822064
13.706717	0.1	0.813608
13.708383	0.1	0.807154
13.710050	0.1	0.801887
13.711717	0.1	0.796611
13.713383	0.1	0.789948
13.715050	0.1	0.781361
13.716717	0.1	0.772527
13.718383	0.1	0.765999
13.720050	0.1	0.762357
13.721717	0.1	0.759871
13.723383	0.1	0.756411
13.725050	0.1	0.750981
13.726717	0.1	0.744173
13.728383	0.1	0.737468
13.730050	0.1	0.731940
13.731717	0.1	0.727973
13.733383	0.1	0.725868
13.735050	0.1	0.725738
13.736717	0.1	0.726655
13.738383	0.1	0.726203
13.740050	0.1	0.721687
13.741717	0.1	0.712043
13.743383	0.1	0.699116
13.745050	0.1	0.687330
13.746717	0.1	0.680774
13.748383	0.1	0.679414
13.750050	0.1	0.679260
13.751717	0.1	0.676727
13.753383	0.1	0.671535
13.755050	0.1	0.665602
13.756717	0.1	0.660834
13.758383	0.1	0.658063
13.760050	0.1	0.656596
13.761717	0.1	0.654664
13.763383	0.1	0.651293
13.765050	0.1	0.647381
13.766717	0.1	0.644280
13.768383	0.1	0.642329
13.770050	0.1	0.641015
13.771717	0.1	0.639400
13.773383	0.1	0.636731
13.775050	0.1	0.632913
13.776717	0.1	0.628284
13.778383	0.1	0.623744
13.780050	0.1	0.620275
13.781717	0.1	0.618035
13.783383	0.1	0.616917
13.785050	0.1	0.616806
13.786717	0.1	0.617290
13.788383	0.1	0.618305
13.790050	0.1	0.620047
13.791717	0.1	0.621951
13.793383	0.1	0.622617
13.795050	0.1	0.620666
13.796717	0.1	0.615851
13.798383	0.1	0.609402
13.800050	0.1	0.603083
13.801717	0.1	0.597388
13.803383	0.1	0.591273
13.805050	0.1	0.584028
13.806717	0.1	0.576647
13.808383	0.1	0.571138
13.810050	0.1	0.569001
13.811717	0.1	0.569941
13.813383	0.1	0.571860
13.815050	0.1	0.572344
13.816717	0.1	0.570202
13.818383	0.1	0.565946
13.820050	0.1	0.561597
13.821717	0.1	0.559320
13.823383	0.1	0.559036
13.825050	0.1	0.558505
13.826717	0.1	0.556512
13.828383	0.1	0.554170
13.830050	0.1	0.552521
13.831717	0.1	0.550663
13.833383	0.1	0.547147
13.835050	0.1	0.542463
13.836717	0.1	0.538905
13.838383	0.1	0.538290
13.840050	0.1	0.540703
13.841717	0.1	0.544973
13.843383	0.1	0.549229
13.845050	0.1	0.551525
13.846717	0.1	0.550807
13.848383	0.1	0.547320
13.850050	0.1	0.542453
13.851717	0.1	0.537587
13.853383	0.1	0.533052
13.855050	0.1	0.528912
13.856717	0.1	0.525564
13.858383	0.1	0.523464
13.860050	0.1	0.522984
13.861717	0.1	0.524009
13.863383	0.1	0.525564
13.865050	0.1	0.526085
13.866717	0.1	0.524339
13.868383	0.1	0.520688
13.870050	0.1	0.517122
13.871717	0.1	0.515375
13.873383	0.1	0.515743
13.875050	0.1	0.517769
13.876717	0.1	0.520241
13.878383	0.1	0.520702
13.880050	0.1	0.517424
13.881717	0.1	0.511659
13.883383	0.1	0.506826
13.885050	0.1	0.506067
13.886717	0.1	0.510039
13.888383	0.1	0.516297
13.890050	0.1	0.521573
13.891717	0.1	0.524838
13.893383	0.1	0.527399
13.895050	0.1	0.530733
13.896717	0.1	0.535436
13.898383	0.1	0.540549
13.900050	0.1	0.543543
13.901717	0.1	0.542034
13.903383	0.1	0.535683
13.905050	0.1	0.526351
13.906717	0.1	0.516684
13.908383	0.1	0.508600
13.910050	0.1	0.502300
13.911717	0.1	0.497480
13.913383	0.1	0.495794
13.915050	0.1	0.499557
13.916717	0.1	0.508269
13.918383	0.1	0.518747
13.920050	0.1	0.527753
13.921717	0.1	0.533424
13.923383	0.1	0.535431
13.925050	0.1	0.534700
13.926717	0.1	0.532926
13.928383	0.1	0.531585
13.930050	0.1	0.531217
13.931717	0.1	0.531892
13.933383	0.1	0.533061
13.935050	0.1	0.533229
13.936717	0.1	0.531101
13.938383	0.1	0.526807
13.940050	0.1	0.521452
13.941717	0.1	0.515734
13.943383	0.1	0.509582
13.945050	0.1	0.503925
13.946717	0.1	0.500972
13.948383	0.1	0.501429
13.950050	0.1	0.503468
13.951717	0.1	0.505382
13.953383	0.1	0.507249
13.955050	0.1	0.509568
13.956717	0.1	0.511506
13.958383	0.1	0.511706
13.960050	0.1	0.510272
13.961717	0.1	0.508768
13.963383	0.1	0.508772
13.965050	0.1	0.510891
13.966717	0.1	0.514141
13.968383	0.1	0.516754
13.970050	0.1	0.518407
13.971717	0.1	0.520637
13.973383	0.1	0.524451
13.975050	0.1	0.528982
13.976717	0.1	0.532456
13.978383	0.1	0.533513
13.980050	0.1	0.532023
13.981717	0.1	0.528409
13.983383	0.1	0.523143
13.985050	0.1	0.517950
13.986717	0.1	0.515240
13.988383	0.1	0.515366
13.990050	0.1	0.516796
13.991717	0.1	0.518812
13.993383	0.1	0.521638
13.995050	0.1	0.524819
13.996717	0.1	0.527245
13.998383	0.1	0.528051
14.000050	0.1	0.526775
14.001717	0.1	0.523836
14.003383	0.1	0.520889
14.005050	0.1	0.519943
14.006717	0.1	0.521904
14.008383	0.1	0.526072
14.010050	0.1	0.530789
14.011717	0.1	0.534630
14.013383	0.1	0.536740
14.015050	0.1	0.536633
14.016717	0.1	0.535036
14.018383	0.1	0.533843
14.020050	0.1	0.534547
14.021717	0.1	0.537634
14.023383	0.1	0.542616
14.025050	0.1	0.547683
14.026717	0.1	0.550812
14.028383	0.1	0.551608
14.030050	0.1	0.550975
14.031717	0.1	0.549410
14.033383	0.1	0.546887
14.035050	0.1	0.544018
14.036717	0.1	0.542123
14.038383	0.1	0.542467
14.040050	0.1	0.545895
14.041717	0.1	0.552488
14.043383	0.1	0.561667
14.045050	0.1	0.572577
14.046717	0.1	0.584121
14.048383	0.1	0.594538
14.050050	0.1	0.601723
14.051717	0.1	0.604722
14.053383	0.1	0.604452
14.055050	0.1	0.602733
14.056717	0.1	0.601518
14.058383	0.1	0.602282
14.060050	0.1	0.605336
14.061717	0.1	0.609751
14.063383	0.1	0.613770
14.065050	0.1	0.615586
14.066717	0.1	0.614226
14.068383	0.1	0.610631
14.070050	0.1	0.607762
14.071717	0.1	0.608941
14.073383	0.1	0.615916
14.075050	0.1	0.627749
14.076717	0.1	0.641532
14.078383	0.1	0.654403
14.080050	0.1	0.664499
14.081717	0.1	0.670832
14.083383	0.1	0.673714
14.085050	0.1	0.675172
14.086717	0.1	0.677905
14.088383	0.1	0.683549
14.090050	0.1	0.692043
14.091717	0.1	0.701924
14.093383	0.1	0.711475
14.095050	0.1	0.720262
14.096717	0.1	0.728793
14.098383	0.1	0.736532
14.100050	0.1	0.741994
14.101717	0.1	0.745426
14.103383	0.1	0.749542
14.105050	0.1	0.756322
14.106717	0.1	0.764900
14.108383	0.1	0.773300
14.110050	0.1	0.780444
14.111717	0.1	0.786162
14.113383	0.1	0.790861
14.115050	0.1	0.795596
14.116717	0.1	0.801501
14.118383	0.1	0.809166
14.120050	0.1	0.818465
14.121717	0.1	0.828318
14.123383	0.1	0.837389
14.125050	0.1	0.845660
14.126717	0.1	0.853967
14.128383	0.1	0.861580
14.130050	0.1	0.866507
14.131717	0.1	0.868733
14.133383	0.1	0.870461
14.135050	0.1	0.873511
14.136717	0.1	0.878484
14.138383	0.1	0.884770
14.140050	0.1	0.890368
14.141717	0.1	0.893106
14.143383	0.1	0.892468
14.145050	0.1	0.889781
14.146717	0.1	0.886968
14.148383	0.1	0.885562
14.150050	0.1	0.886181
14.151717	0.1	0.888286
14.153383	0.1	0.891327
14.155050	0.1	0.895606
14.156717	0.1	0.900547
14.158383	0.1	0.903769
14.160050	0.1	0.903197
14.161717	0.1	0.899034
14.163383	0.1	0.893609
14.165050	0.1	0.889781
14.166717	0.1	0.889343
14.168383	0.1	0.892454
14.170050	0.1	0.897474
14.171717	0.1	0.901790
14.173383	0.1	0.903704
14.175050	0.1	0.903346
14.176717	0.1	0.901925
14.178383	0.1	0.900240
14.180050	0.1	0.897837
14.181717	0.1	0.894028
14.183383	0.1	0.889427
14.185050	0.1	0.885888
14.186717	0.1	0.884514
14.188383	0.1	0.884305
14.190050	0.1	0.883685
14.191717	0.1	0.882209
14.193383	0.1	0.879611
14.195050	0.1	0.875518
14.196717	0.1	0.870991
14.198383	0.1	0.868007
14.200050	0.1	0.867266
14.201717	0.1	0.867876
14.203383	0.1	0.868263
14.205050	0.1	0.866815
14.206717	0.1	0.862754
14.208383	0.1	0.856849
14.210050	0.1	0.850423
14.211717	0.1	0.844602
14.213383	0.1	0.840393
14.215050	0.1	0.837557
14.216717	0.1	0.833943
14.218383	0.1	0.827354
14.220050	0.1	0.817603
14.221717	0.1	0.806204
14.223383	0.1	0.795131
14.225050	0.1	0.786246
14.226717	0.1	0.780253
14.228383	0.1	0.775796
14.230050	0.1	0.770474
14.231717	0.1	0.762804
14.233383	0.1	0.753356
14.235050	0.1	0.744313
14.236717	0.1	0.737612
14.238383	0.1	0.733207
14.240050	0.1	0.728886
14.241717	0.1	0.722124
14.243383	0.1	0.712196
14.245050	0.1	0.700084
14.246717	0.1	0.687470
14.248383	0.1	0.676191
14.250050	0.1	0.667828
14.251717	0.1	0.663204
14.253383	0.1	0.662114
14.255050	0.1	0.663842
14.256717	0.1	0.667823
14.258383	0.1	0.673020
14.260050	0.1	0.677356
14.261717	0.1	0.679125
14.263383	0.1	0.677952
14.265050	0.1	0.673938
14.266717	0.1	0.667758
14.268383	0.1	0.660433
14.270050	0.1	0.652289
14.271717	0.1	0.643400
14.273383	0.1	0.634384
14.275050	0.1	0.626002
14.276717	0.1	0.618557
14.278383	0.1	0.611711
14.280050	0.1	0.605513
14.281717	0.1	0.600894
14.283383	0.1	0.597918
14.285050	0.1	0.594831
14.286717	0.1	0.589872
14.288383	0.1	0.583148
14.290050	0.1	0.576465
14.291717	0.1	0.571692
14.293383	0.1	0.569425
14.295050	0.1	0.569071
14.296717	0.1	0.569425
14.298383	0.1	0.569420
14.300050	0.1	0.568847
14.301717	0.1	0.567981
14.303383	0.1	0.566770
14.305050	0.1	0.565271
14.306717	0.1	0.564209
14.308383	0.1	0.564097
14.310050	0.1	0.564437
14.311717	0.1	0.564274
14.313383	0.1	0.562854
14.315050	0.1	0.559860
14.316717	0.1	0.556153
14.318383	0.1	0.554225
14.320050	0.1	0.556358
14.321717	0.1	0.561904
14.323383	0.1	0.567450
14.325050	0.1	0.569709
14.326717	0.1	0.568004
14.328383	0.1	0.564144
14.330050	0.1	0.560465
14.331717	0.1	0.557858
14.333383	0.1	0.555273
14.335050	0.1	0.551757
14.336717	0.1	0.549010
14.338383	0.1	0.550463
14.340050	0.1	0.557350
14.341717	0.1	0.566952
14.343383	0.1	0.574384
14.345050	0.1	0.575809
14.346717	0.1	0.571143
14.348383	0.1	0.563911
14.350050	0.1	0.558035
14.351717	0.1	0.555380
14.353383	0.1	0.555986
14.355050	0.1	0.558649
14.356717	0.1	0.561480
14.358383	0.1	0.562933
14.360050	0.1	0.562817
14.361717	0.1	0.562323
14.363383	0.1	0.562710
14.365050	0.1	0.564395
14.366717	0.1	0.566994
14.368383	0.1	0.570002
14.370050	0.1	0.573527
14.371717	0.1	0.577997
14.373383	0.1	0.583385
14.375050	0.1	0.589308
14.376717	0.1	0.595008
14.378383	0.1	0.599311
14.380050	0.1	0.602077
14.381717	0.1	0.604643
14.383383	0.1	0.607562
14.385050	0.1	0.610030
14.386717	0.1	0.612210
14.388383	0.1	0.615735
14.390050	0.1	0.621672
14.391717	0.1	0.629085
14.393383	0.1	0.635325
14.395050	0.1	0.637844
14.396717	0.1	0.636084
14.398383	0.1	0.631236
14.400050	0.1	0.625318
14.401717	0.1	0.620638
14.403383	0.1	0.618673
14.405050	0.1	0.619767
14.406717	0.1	0.624130
14.408383	0.1	0.631409
14.410050	0.1	0.640024
14.411717	0.1	0.648173
14.413383	0.1	0.654254
14.415050	0.1	0.657043
14.416717	0.1	0.657360
14.418383	0.1	0.658161
14.420050	0.1	0.661700
14.421717	0.1	0.667763
14.423383	0.1	0.674701
14.425050	0.1	0.680923
14.426717	0.1	0.685402
14.428383	0.1	0.688178
14.430050	0.1	0.690403
14.431717	0.1	0.692862
14.433383	0.1	0.694948
14.435050	0.1	0.696662
14.436717	0.1	0.699866
14.438383	0.1	0.705966
14.440050	0.1	0.713822
14.441717	0.1	0.721305
14.443383	0.1	0.727684
14.445050	0.1	0.733649
14.446717	0.1	0.739396
14.448383	0.1	0.743871
14.450050	0.1	0.746576
14.451717	0.1	0.749007
14.453383	0.1	0.753659
14.455050	0.1	0.762078
14.456717	0.1	0.773710
14.458383	0.1	0.786390
14.460050	0.1	0.797841
14.461717	0.1	0.806884
14.463383	0.1	0.814251
14.465050	0.1	0.822395
14.466717	0.1	0.833687
14.468383	0.1	0.848551
14.470050	0.1	0.865753
14.471717	0.1	0.883676
14.473383	0.1	0.900608
14.475050	0.1	0.915071
14.476717	0.1	0.926820
14.478383	0.1	0.936813
14.480050	0.1	0.946154
14.481717	0.1	0.955430
14.483383	0.1	0.965423
14.485050	0.1	0.977661
14.486717	0.1	0.993111
14.488383	0.1	1.011137
14.490050	0.1	1.030327
14.491717	0.1	1.049899
14.493383	0.1	1.069913
14.495050	0.1	1.090746
14.496717	0.1	1.113182
14.498383	0.1	1.138197
14.500050	0.1	1.165913
14.501717	0.1	1.195283
14.503383	0.1	1.224726
14.505050	0.1	1.253001
14.506717	0.1	1.279651
14.508383	0.1	1.305263
14.510050	0.1	1.331791
14.511717	0.1	1.361938
14.513383	0.1	1.397179
14.515050	0.1	1.436546
14.516717	0.1	1.478004
14.518383	0.1	1.519960
14.520050	0.1	1.560887
14.521717	0.1	1.599081
14.523383	0.1	1.634187
14.525050	0.1	1.668911
14.526717	0.1	1.707869
14.528383	0.1	1.753797
14.530050	0.1	1.805895
14.531717	0.1	1.861299
14.533383	0.1	1.916792
14.535050	0.1	1.969910
14.536717	0.1	2.020183
14.538383	0.1	2.069715
14.540050	0.1	2.121418
14.541717	0.1	2.176189
14.543383	0.1	2.233181
14.545050	0.1	2.292339
14.546717	0.1	2.355063
14.548383	0.1	2.422566
14.550050	0.1	2.494692
14.551717	0.1	2.570613
14.553383	0.1	2.649045
14.555050	0.1	2.727718
14.556717	0.1	2.805353
14.558383	0.1	2.883426
14.560050	0.1	2.964209
14.561717	0.1	3.048205
14.563383	0.1	3.134366
14.565050	0.1	3.221557
14.566717	0.1	3.309767
14.568383	0.1	3.400091
14.570050	0.1	3.493768
14.571717	0.1	3.591739
14.573383	0.1	3.694342
14.575050	0.1	3.800942
14.576717	0.1	3.911015
14.578383	0.1	4.025260
14.580050	0.1	4.144767
14.581717	0.1	4.269904
14.583383	0.1	4.399177
14.585050	0.1	4.529245
14.586717	0.1	4.657460
14.588383	0.1	4.783380
14.590050	0.1	4.907865
14.591717	0.1	5.032676
14.593383	0.1	5.160156
14.595050	0.1	5.291486
14.596717	0.1	5.425722
14.598383	0.1	5.560899
14.600050	0.1	5.695666
14.601717	0.1	5.829944
14.603383	0.1	5.964404
14.605050	0.1	6.099776
14.606717	0.1	6.236429
14.608383	0.1	6.373907
14.610050	0.1	6.510639
14.611717	0.1	6.644903
14.613383	0.1	6.777346
14.615050	0.1	6.914400
14.616717	0.1	7.069800
14.618383	0.1	7.259012
14.620050	0.1	7.489179
14.621717	0.1	7.754667
14.623383	0.1	8.040275
14.625050	0.1	8.326317
14.626717	0.1	8.593658
14.628383	0.1	8.829357
14.630050	0.1	9.029475
14.631717	0.1	9.196373
14.633383	0.1	9.334735
14.635050	0.1	9.448850
14.636717	0.1	9.540264
14.638383	0.1	9.605614
14.640050	0.1	9.636525
14.641717	0.1	9.624357
14.643383	0.1	9.568492
14.645050	0.1	9.480715
14.646717	0.1	9.381301
14.648383	0.1	9.290278
14.650050	0.1	9.219837
14.651717	0.1	9.172731
14.653383	0.1	9.145583
14.655050	0.1	9.132135
14.656717	0.1	9.125406
14.658383	0.1	9.119739
14.660050	0.1	9.111674
14.661717	0.1	9.099008
14.663383	0.1	9.079189
14.665050	0.1	9.049587
14.666717	0.1	9.009140
14.668383	0.1	8.958923
14.670050	0.1	8.901772
14.671717	0.1	8.841101
14.673383	0.1	8.778633
14.675050	0.1	8.713375
14.676717	0.1	8.643591
14.678383	0.1	8.569160
14.680050	0.1	8.490961
14.681717	0.1	8.408832
14.683383	0.1	8.321474
14.685050	0.1	8.227550
14.686717	0.1	8.127219
14.688383	0.1	8.023083
14.690050	0.1	7.917956
14.691717	0.1	7.812218
14.693383	0.1	7.704962
14.695050	0.1	7.595648
14.696717	0.1	7.483382
14.698383	0.1	7.366473
14.700050	0.1	7.244213
14.701717	0.1	7.118634
14.703383	0.1	6.992863
14.705050	0.1	6.868239
14.706717	0.1	6.744368
14.708383	0.1	6.620670
14.710050	0.1	6.496659
14.711717	0.1	6.372570
14.713383	0.1	6.249780
14.715050	0.1	6.129486
14.716717	0.1	6.011841
14.718383	0.1	5.896706
14.720050	0.1	5.783825
14.721717	0.1	5.672588
14.723383	0.1	5.562841
14.725050	0.1	5.454761
14.726717	0.1	5.348022
14.728383	0.1	5.242503
14.730050	0.1	5.139071
14.731717	0.1	5.038679
14.733383	0.1	4.941225
14.735050	0.1	4.845704
14.736717	0.1	4.751417
14.738383	0.1	4.658550
14.740050	0.1	4.567555
14.741717	0.1	4.478963
14.743383	0.1	4.394073
14.745050	0.1	4.314212
14.746717	0.1	4.239571
14.748383	0.1	4.169513
14.750050	0.1	4.102974
14.751717	0.1	4.038471
14.753383	0.1	3.974424
14.755050	0.1	3.909799
14.756717	0.1	3.844816
14.758383	0.1	3.781659
14.760050	0.1	3.723172
14.761717	0.1	3.670403
14.763383	0.1	3.622328
14.765050	0.1	3.577359
14.766717	0.1	3.533950
14.768383	0.1	3.490150
14.770050	0.1	3.443803
14.771717	0.1	3.394578
14.773383	0.1	3.344887
14.775050	0.1	3.297534
14.776717	0.1	3.253440
14.778383	0.1	3.211871
14.780050	0.1	3.171880
14.781717	0.1	3.133044
14.783383	0.1	3.095074
14.785050	0.1	3.057900
14.786717	0.1	3.022314
14.788383	0.1	2.989578
14.790050	0.1	2.960190
14.791717	0.1	2.933210
14.793383	0.1	2.907249
14.795050	0.1	2.881810
14.796717	0.1	2.856436
14.798383	0.1	2.829693
14.800050	0.1	2.801022
14.801717	0.1	2.771821
14.803383	0.1	2.742782
14.805050	0.1	2.712714
14.806717	0.1	2.681129
14.808383	0.1	2.650283
14.810050	0.1	2.623815
14.811717	0.1	2.602870
14.813383	0.1	2.584620
14.815050	0.1	2.566110
14.816717	0.1	2.547461
14.818383	0.1	2.529509
14.820050	0.1	2.511027
14.821717	0.1	2.490035
14.823383	0.1	2.465998
14.825050	0.1	2.440042
14.826717	0.1	2.414063
14.828383	0.1	2.389774
14.830050	0.1	2.368139
14.831717	0.1	2.349201
14.833383	0.1	2.332041
14.835050	0.1	2.315519
14.836717	0.1	2.299603
14.838383	0.1	2.284730
14.840050	0.1	2.270141
14.841717	0.1	2.254224
14.843383	0.1	2.236017
14.845050	0.1	2.215882
14.846717	0.1	2.195048
14.848383	0.1	2.174433
14.850050	0.1	2.154191
14.851717	0.1	2.133525
14.853383	0.1	2.111262
14.855050	0.1	2.087601
14.856717	0.1	2.064309
14.858383	0.1	2.042479
14.860050	0.1	2.021608
14.861717	0.1	2.000933
14.863383	0.1	1.980411
14.865050	0.1	1.960262
14.866717	0.1	1.940466
14.868383	0.1	1.921081
14.870050	0.1	1.901914
14.871717	0.1	1.881844
14.873383	0.1	1.859670
14.875050	0.1	1.835269
14.876717	0.1	1.808917
14.878383	0.1	1.780614
14.880050	0.1	1.751487
14.881717	0.1	1.724390
14.883383	0.1	1.701498
14.885050	0.1	1.681945
14.886717	0.1	1.662876
14.888383	0.1	1.642248
14.890050	0.1	1.619929
14.891717	0.1	1.596860
14.893383	0.1	1.573879
14.895050	0.1	1.551388
14.896717	0.1	1.529800
14.898383	0.1	1.509860
14.900050	0.1	1.492212
14.901717	0.1	1.476891
14.903383	0.1	1.463294
14.905050	0.1	1.450684
14.906717	0.1	1.438707
14.908383	0.1	1.426656
14.910050	0.1	1.412896
14.911717	0.1	1.396681
14.913383	0.1	1.378865
14.915050	0.1	1.359740
14.916717	0.1	1.338762
14.918383	0.1	1.316755
14.920050	0.1	1.296327
14.921717	0.1	1.279605
14.923383	0.1	1.266543
14.925050	0.1	1.255455
14.926717	0.1	1.244429
14.928383	0.1	1.232517
14.930050	0.1	1.220033
14.931717	0.1	1.207953
14.933383	0.1	1.197355
14.935050	0.1	1.188153
14.936717	0.1	1.178822
14.938383	0.1	1.168097
14.940050	0.1	1.155604
14.941717	0.1	1.141597
14.943383	0.1	1.127054
14.945050	0.1	1.113494
14.946717	0.1	1.102537
14.948383	0.1	1.095058
14.950050	0.1	1.090579
14.951717	0.1	1.087580
14.953383	0.1	1.083706
14.955050	0.1	1.077163
14.956717	0.1	1.068530
14.958383	0.1	1.059938
14.960050	0.1	1.052823
14.961717	0.1	1.047398
14.963383	0.1	1.043510
14.965050	0.1	1.040781
14.966717	0.1	1.038350
14.968383	0.1	1.035156
14.970050	0.1	1.029875
14.971717	0.1	1.021414
14.973383	0.1	1.010410
14.975050	0.1	0.999519
14.976717	0.1	0.991756
14.978383	0.1	0.988911
14.980050	0.1	0.990839
14.981717	0.1	0.995412
14.983383	0.1	0.999267
14.985050	0.1	0.999561
14.986717	0.1	0.995756
14.988383	0.1	0.989828
14.990050	0.1	0.985092
14.991717	0.1	0.983980
14.993383	0.1	0.986308
14.995050	0.1	0.990019
14.996717	0.1	0.992357
14.998383	0.1	0.990480
15.000050	0.1	0.983644
15.001717	0.1	0.974890
15.003383	0.1	0.968752
15.005050	0.1	0.967099
15.006717	0.1	0.967896
15.008383	0.1	0.968529
15.010050	0.1	0.968995
15.011717	0.1	0.970312
15.013383	0.1	0.971956
15.015050	0.1	0.971961
15.016717	0.1	0.968832
15.018383	0.1	0.963579
15.020050	0.1	0.959057
15.021717	0.1	0.957036
15.023383	0.1	0.957036
15.025050	0.1	0.957614
15.026717	0.1	0.957781
15.028383	0.1	0.957660
15.030050	0.1	0.958042
15.031717	0.1	0.959858
15.033383	0.1	0.963728
15.035050	0.1	0.969199
15.036717	0.1	0.974494
15.038383	0.1	0.977423
15.040050	0.1	0.977130
15.041717	0.1	0.975393
15.043383	0.1	0.975560
15.045050	0.1	0.979700
15.046717	0.1	0.987211
15.048383	0.1	0.995700
15.050050	0.1	1.002918
15.051717	0.1	1.008590
15.053383	0.1	1.014262
15.055050	0.1	1.021591
15.056717	0.1	1.031007
15.058383	0.1	1.041242
15.060050	0.1	1.050234
15.061717	0.1	1.056935
15.063383	0.1	1.061847
15.065050	0.1	1.065866
15.066717	0.1	1.069689
15.068383	0.1	1.074173
15.070050	0.1	1.079836
15.071717	0.1	1.086183
15.073383	0.1	1.092469
15.075050	0.1	1.098826
15.076717	0.1	1.105433
15.078383	0.1	1.111305
15.080050	0.1	1.115534
15.081717	0.1	1.118984
15.083383	0.1	1.123874
15.085050	0.1	1.132558
15.086717	0.1	1.146249
15.088383	0.1	1.163753
15.090050	0.1	1.181639
15.091717	0.1	1.196689
15.093383	0.1	1.208596
15.095050	0.1	1.219194
15.096717	0.1	1.229802
15.098383	0.1	1.240503
15.100050	0.1	1.251125
15.101717	0.1	1.261979
15.103383	0.1	1.273286
15.105050	0.1	1.285188
15.106717	0.1	1.298864
15.108383	0.1	1.315116
15.110050	0.1	1.332196
15.111717	0.1	1.347535
15.113383	0.1	1.360872
15.115050	0.1	1.374399
15.116717	0.1	1.390232
15.118383	0.1	1.408658
15.120050	0.1	1.428816
15.121717	0.1	1.449590
15.123383	0.1	1.469385
15.125050	0.1	1.487364
15.126717	0.1	1.505273
15.128383	0.1	1.525097
15.130050	0.1	1.545688
15.131717	0.1	1.564506
15.133383	0.1	1.581530
15.135050	0.1	1.599756
15.136717	0.1	1.622261
15.138383	0.1	1.649028
15.140050	0.1	1.677442
15.141717	0.1	1.705266
15.143383	0.1	1.731571
15.145050	0.1	1.756027
15.146717	0.1	1.778603
15.148383	0.1	1.800051
15.150050	0.1	1.822701
15.151717	0.1	1.848722
15.153383	0.1	1.877840
15.155050	0.1	1.908434
15.156717	0.1	1.938795
15.158383	0.1	1.967247
15.160050	0.1	1.993217
15.161717	0.1	2.017999
15.163383	0.1	2.044081
15.165050	0.1	2.073427
15.166717	0.1	2.106410
15.168383	0.1	2.141912
15.170050	0.1	2.178121
15.171717	0.1	2.213833
15.173383	0.1	2.249042
15.175050	0.1	2.284786
15.176717	0.1	2.322164
15.178383	0.1	2.360838
15.180050	0.1	2.399101
15.181717	0.1	2.435390
15.183383	0.1	2.469430
15.185050	0.1	2.502482
15.186717	0.1	2.536499
15.188383	0.1	2.573305
15.190050	0.1	2.614097
15.191717	0.1	2.658297
15.193383	0.1	2.703206
15.195050	0.1	2.745977
15.196717	0.1	2.786051
15.198383	0.1	2.824832
15.200050	0.1	2.863854
15.201717	0.1	2.903845
15.203383	0.1	2.943962
15.205050	0.1	2.982416
15.206717	0.1	3.018500
15.208383	0.1	3.052638
15.210050	0.1	3.085490
15.211717	0.1	3.118049
15.213383	0.1	3.151484
15.215050	0.1	3.186404
15.216717	0.1	3.222632
15.218383	0.1	3.259452
15.220050	0.1	3.295457
15.221717	0.1	3.328444
15.223383	0.1	3.356743
15.225050	0.1	3.380748
15.226717	0.1	3.402247
15.228383	0.1	3.422629
15.230050	0.1	3.442611
15.231717	0.1	3.462411
15.233383	0.1	3.481330
15.235050	0.1	3.497950
15.236717	0.1	3.511054
15.238383	0.1	3.520581
15.240050	0.1	3.527403
15.241717	0.1	3.532334
15.243383	0.1	3.535850
15.245050	0.1	3.538360
15.246717	0.1	3.539664
15.248383	0.1	3.538374
15.250050	0.1	3.533158
15.251717	0.1	3.524730
15.253383	0.1	3.515137
15.255050	0.1	3.504897
15.256717	0.1	3.492623
15.258383	0.1	3.477829
15.260050	0.1	3.462676
15.261717	0.1	3.449698
15.263383	0.1	3.438178
15.265050	0.1	3.424906
15.266717	0.1	3.408031
15.268383	0.1	3.387989
15.270050	0.1	3.365474
15.271717	0.1	3.340798
15.273383	0.1	3.314810
15.275050	0.1	3.289222
15.276717	0.1	3.266181
15.278383	0.1	3.247210
15.280050	0.1	3.232723
15.281717	0.1	3.222181
15.283383	0.1	3.213449
15.285050	0.1	3.203196
15.286717	0.1	3.190353
15.288383	0.1	3.178492
15.290050	0.1	3.172369
15.291717	0.1	3.173342
15.293383	0.1	3.179391
15.295050	0.1	3.187405
15.296717	0.1	3.194772
15.298383	0.1	3.200327
15.300050	0.1	3.205109
15.301717	0.1	3.212155
15.303383	0.1	3.224509
15.305050	0.1	3.243457
15.306717	0.1	3.268877
15.308383	0.1	3.300193
15.310050	0.1	3.336878
15.311717	0.1	3.378983
15.313383	0.1	3.427099
15.315050	0.1	3.481503
15.316717	0.1	3.541918
15.318383	0.1	3.607981
15.320050	0.1	3.679488
15.321717	0.1	3.756732
15.323383	0.1	3.840737
15.325050	0.1	3.932649
15.326717	0.1	4.033577
15.328383	0.1	4.144884
15.330050	0.1	4.267162
15.331717	0.1	4.399330
15.333383	0.1	4.540267
15.335050	0.1	4.689950
15.336717	0.1	4.848959
15.338383	0.1	5.018460
15.340050	0.1	5.199672
15.341717	0.1	5.392856
15.343383	0.1	5.597952
15.345050	0.1	5.815872
15.346717	0.1	6.048391
15.348383	0.1	6.296933
15.350050	0.1	6.561610
15.351717	0.1	6.841291
15.353383	0.1	7.134769
15.355050	0.1	7.442273
15.356717	0.1	7.765670
15.358383	0.1	8.107200
15.360050	0.1	8.469070
15.361717	0.1	8.853539
15.363383	0.1	9.261626
15.365050	0.1	9.692465
15.366717	0.1	10.144981
15.368383	0.1	10.620039
15.370050	0.1	11.120932
15.371717	0.1	11.651991
15.373383	0.1	12.216587
15.375050	0.1	12.816042
15.376717	0.1	13.450519
15.378383	0.1	14.120378
15.380050	0.1	14.826730
15.381717	0.1	15.572109
15.383383	0.1	16.360562
15.385050	0.1	17.195498
15.386717	0.1	18.077916
15.388383	0.1	19.008121
15.390050	0.1	19.988078
15.391717	0.1	21.021464
15.393383	0.1	22.112536
15.395050	0.1	23.265895
15.396717	0.1	24.487018
15.398383	0.1	25.781654
15.400050	0.1	27.153548
15.401717	0.1	28.602672
15.403383	0.1	30.127061
15.405050	0.1	31.727301
15.406717	0.1	33.408222
15.408383	0.1	35.175812
15.410050	0.1	37.034052
15.411717	0.1	38.985829
15.413383	0.1	41.035344
15.415050	0.1	43.187840
15.416717	0.1	45.447708
15.418383	0.1	47.817878
15.420050	0.1	50.300458
15.421717	0.1	52.897716
15.423383	0.1	55.612847
15.425050	0.1	58.448669
15.426717	0.1	61.406447
15.428383	0.1	64.487839
15.430050	0.1	67.696315
15.431717	0.1	71.034972
15.433383	0.1	74.504516
15.435050	0.1	78.103598
15.436717	0.1	81.829806
15.438383	0.1	85.682231
15.440050	0.1	89.663584
15.441717	0.1	93.777101
15.443383	0.1	98.023801
15.445050	0.1	102.405208
15.446717	0.1	106.924828
15.448383	0.1	111.584356
15.450050	0.1	116.381399
15.451717	0.1	121.312942
15.453383	0.1	126.379389
15.455050	0.1	131.584634
15.456717	0.1	136.933671
15.458383	0.1	142.430170
15.460050	0.1	148.076010
15.461717	0.1	153.872981
15.463383	0.1	159.824565
15.465050	0.1	165.936565
15.466717	0.1	172.216902
15.468383	0.1	178.674325
15.470050	0.1	185.316801
15.471717	0.1	192.152267
15.473383	0.1	199.190472
15.475050	0.1	206.442392
15.476717	0.1	213.919436
15.478383	0.1	221.634852
15.480050	0.1	229.604142
15.481717	0.1	237.842794
15.483383	0.1	246.364540
15.485050	0.1	255.182707
15.486717	0.1	264.313128
15.488383	0.1	273.773796
15.490050	0.1	283.580735
15.491717	0.1	293.744742
15.493383	0.1	304.271318
15.495050	0.1	315.162647
15.496717	0.1	326.419194
15.498383	0.1	338.039762
15.500050	0.1	350.021273
15.501717	0.1	362.357973
15.503383	0.1	375.039373
15.505050	0.1	388.047975
15.506717	0.1	401.357585
15.508383	0.1	414.933013
15.510050	0.1	428.732206
15.511717	0.1	442.708950
15.513383	0.1	456.812364
15.515050	0.1	470.984891
15.516717	0.1	485.163690
15.518383	0.1	499.283746
15.520050	0.1	513.280058
15.521717	0.1	527.088773
15.523383	0.1	540.645938
15.525050	0.1	553.884297
15.526717	0.1	566.732819
15.528383	0.1	579.122385
15.530050	0.1	590.991765
15.531717	0.1	602.286384
15.533383	0.1	612.955150
15.535050	0.1	622.952614
15.536717	0.1	632.241849
15.538383	0.1	640.793322
15.540050	0.1	648.582220
15.541717	0.1	655.588140
15.543383	0.1	661.799703
15.545050	0.1	667.216373
15.546717	0.1	671.843924
15.548383	0.1	675.692866
15.550050	0.1	678.779716
15.551717	0.1	681.127101
15.553383	0.1	682.763011
15.555050	0.1	683.719125
15.556717	0.1	684.029367
15.558383	0.1	683.729184
15.560050	0.1	682.855170
15.561717	0.1	681.444905
15.563383	0.1	679.536807
15.565050	0.1	677.169045
15.566717	0.1	674.378304
15.568383	0.1	671.200078
15.570050	0.1	667.669695
15.571717	0.1	663.824329
15.573383	0.1	659.702542
15.575050	0.1	655.339640
15.576717	0.1	650.766548
15.578383	0.1	646.010754
15.580050	0.1	641.094321
15.581717	0.1	636.035042
15.583383	0.1	630.851263
15.585050	0.1	625.564140
15.586717	0.1	620.196220
15.588383	0.1	614.769171
15.590050	0.1	609.302270
15.591717	0.1	603.810410
15.593383	0.1	598.303485
15.595050	0.1	592.787322
15.596717	0.1	587.265394
15.598383	0.1	581.743075
15.600050	0.1	576.229878
15.601717	0.1	570.736840
15.603383	0.1	565.273050
15.605050	0.1	559.842871
15.606717	0.1	554.445414
15.608383	0.1	549.077499
15.610050	0.1	543.737812
15.611717	0.1	538.429940
15.613383	0.1	533.161033
15.615050	0.1	527.936132
15.616717	0.1	522.754775
15.618383	0.1	517.614130
15.620050	0.1	512.513472
15.621717	0.1	507.454253
15.623383	0.1	502.438187
15.625050	0.1	497.465409
15.626717	0.1	492.533166
15.628383	0.1	487.637390
15.630050	0.1	482.774834
15.631717	0.1	477.943323
15.633383	0.1	473.141834
15.635050	0.1	468.369681
15.636717	0.1	463.625179
15.638383	0.1	458.905739
15.640050	0.1	454.208907
15.641717	0.1	449.533565
15.643383	0.1	444.881251
15.645050	0.1	440.254738
15.646717	0.1	435.654689
15.648383	0.1	431.079306
15.650050	0.1	426.525614
15.651717	0.1	421.990399
15.653383	0.1	417.470811
15.655050	0.1	412.963857
15.656717	0.1	408.466789
15.658383	0.1	403.978923
15.660050	0.1	399.501957
15.661717	0.1	395.038566
15.663383	0.1	390.590118
15.665050	0.1	386.153949
15.666717	0.1	381.723512
15.668383	0.1	377.292158
15.670050	0.1	372.856632
15.671717	0.1	368.417162
15.673383	0.1	363.974781
15.675050	0.1	359.530365
15.676717	0.1	355.085526
15.678383	0.1	350.641846
15.680050	0.1	346.199288
15.681717	0.1	341.756586
15.683383	0.1	337.314005
15.685050	0.1	332.873962
15.686717	0.1	328.437263
15.688383	0.1	324.001345
15.690050	0.1	319.563556
15.691717	0.1	315.123950
15.693383	0.1	310.684387
15.695050	0.1	306.246616
15.696717	0.1	301.811751
15.698383	0.1	297.380253
15.700050	0.1	292.951786
15.701717	0.1	288.526467
15.703383	0.1	284.105991
15.705050	0.1	279.692668
15.706717	0.1	275.288048
15.708383	0.1	270.892494
15.710050	0.1	266.506002
15.711717	0.1	262.130373
15.713383	0.1	257.768906
15.715050	0.1	253.423262
15.716717	0.1	249.093483
15.718383	0.1	244.781198
15.720050	0.1	240.490390
15.721717	0.1	236.224472
15.723383	0.1	231.983778
15.725050	0.1	227.766787
15.726717	0.1	223.573093
15.728383	0.1	219.404344
15.730050	0.1	215.262887
15.731717	0.1	211.150130
15.733383	0.1	207.066708
15.735050	0.1	203.014570
15.736717	0.1	198.997581
15.738383	0.1	195.019874
15.740050	0.1	191.084272
15.741717	0.1	187.191861
15.743383	0.1	183.343738
15.745050	0.1	179.542634
15.746717	0.1	175.791634
15.748383	0.1	172.092193
15.750050	0.1	168.443192
15.751717	0.1	164.841437
15.753383	0.1	161.284781
15.755050	0.1	157.775171
15.756717	0.1	154.317012
15.758383	0.1	150.913042
15.760050	0.1	147.563513
15.761717	0.1	144.268759
15.763383	0.1	141.030522
15.765050	0.1	137.850852
15.766717	0.1	134.731233
15.768383	0.1	131.672067
15.770050	0.1	128.671671
15.771717	0.1	125.727137
15.773383	0.1	122.836926
15.775050	0.1	120.002148
15.776717	0.1	117.225675
15.778383	0.1	114.509454
15.780050	0.1	111.852777
15.781717	0.1	109.254141
15.783383	0.1	106.713572
15.785050	0.1	104.231555
15.786717	0.1	101.807537
15.788383	0.1	99.440697
15.790050	0.1	97.130751
15.791717	0.1	94.877360
15.793383	0.1	92.679281
15.795050	0.1	90.534310
15.796717	0.1	88.440315
15.798383	0.1	86.396020
15.800050	0.1	84.401611
15.801717	0.1	82.458863
15.803383	0.1	80.569210
15.805050	0.1	78.731882
15.806717	0.1	76.944018
15.808383	0.1	75.202161
15.810050	0.1	73.504755
15.811717	0.1	71.852710
15.813383	0.1	70.246942
15.815050	0.1	68.687019
15.816717	0.1	67.171305
15.818383	0.1	65.696840
15.820050	0.1	64.260638
15.821717	0.1	62.861526
15.823383	0.1	61.500245
15.825050	0.1	60.178200
15.826717	0.1	58.896174
15.828383	0.1	57.653370
15.830050	0.1	56.447163
15.831717	0.1	55.274502
15.833383	0.1	54.134210
15.835050	0.1	53.027128
15.836717	0.1	51.953760
15.838383	0.1	50.913133
15.840050	0.1	49.903058
15.841717	0.1	48.920717
15.843383	0.1	47.964277
15.845050	0.1	47.033196
15.846717	0.1	46.126777
15.848383	0.1	45.243455
15.850050	0.1	44.381628
15.851717	0.1	43.541244
15.853383	0.1	42.723985
15.855050	0.1	41.931528
15.856717	0.1	41.164416
15.858383	0.1	40.422436
15.860050	0.1	39.705313
15.861717	0.1	39.011342
15.863383	0.1	38.335919
15.865050	0.1	37.674820
15.866717	0.1	37.027844
15.868383	0.1	36.397292
15.870050	0.1	35.784924
15.871717	0.1	35.190466
15.873383	0.1	34.611616
15.875050	0.1	34.045684
15.876717	0.1	33.491617
15.878383	0.1	32.949788
15.880050	0.1	32.420284
15.881717	0.1	31.903251
15.883383	0.1	31.400025
15.885050	0.1	30.911271
15.886717	0.1	30.434746
15.888383	0.1	29.966859
15.890050	0.1	29.506083
15.891717	0.1	29.053632
15.893383	0.1	28.611491
15.895050	0.1	28.181192
15.896717	0.1	27.763173
15.898383	0.1	27.355799
15.900050	0.1	26.956191
15.901717	0.1	26.562186
15.903383	0.1	26.173960
15.905050	0.1	25.794343
15.906717	0.1	25.425432
15.908383	0.1	25.065141
15.910050	0.1	24.709348
15.911717	0.1	24.356032
15.913383	0.1	24.005785
15.915050	0.1	23.660259
15.916717	0.1	23.321095
15.918383	0.1	22.989288
15.920050	0.1	22.665295
15.921717	0.1	22.349819
15.923383	0.1	22.043735
15.925050	0.1	21.747248
15.926717	0.1	21.459353
15.928383	0.1	21.177875
15.930050	0.1	20.900234
15.931717	0.1	20.624371
15.933383	0.1	20.349184
15.935050	0.1	20.075762
15.936717	0.1	19.807378
15.938383	0.1	19.546156
15.940050	0.1	19.291653
15.941717	0.1	19.043144
15.943383	0.1	18.800320
15.945050	0.1	18.562847
15.946717	0.1	18.331367
15.948383	0.1	18.107207
15.950050	0.1	17.890180
15.951717	0.1	17.678249
15.953383	0.1	17.469120
15.955050	0.1	17.260634
15.956717	0.1	17.050658
15.958383	0.1	16.838801
15.960050	0.1	16.627940
15.961717	0.1	16.422630
15.963383	0.1	16.225846
15.965050	0.1	16.037188
15.966717	0.1	15.854356
15.968383	0.1	15.675677
15.970050	0.1	15.500560
15.971717	0.1	15.328764
15.973383	0.1	15.159650
15.975050	0.1	14.991732
15.976717	0.1	14.823233
15.978383	0.1	14.653238
15.980050	0.1	14.482713
15.981717	0.1	14.313562
15.983383	0.1	14.146632
15.985050	0.1	13.982398
15.986717	0.1	13.822042
15.988383	0.1	13.666386
15.990050	0.1	13.514706
15.991717	0.1	13.365056
15.993383	0.1	13.215845
15.995050	0.1	13.067052
15.996717	0.1	12.919358
15.998383	0.1	12.772903
16.000050	0.1	12.627812
16.001717	0.1	12.484929
16.003383	0.1	12.344788
16.005050	0.1	12.206696
16.006717	0.1	12.069610
16.008383	0.1	11.932934
16.010050	0.1	11.795987
16.011717	0.1	11.658068
16.013383	0.1	11.519678
16.015050	0.1	11.382359
16.016717	0.1	11.246884
16.018383	0.1	11.113305
16.020050	0.1	10.981970
16.021717	0.1	10.853596
16.023383	0.1	10.729139
16.025050	0.1	10.608714
16.026717	0.1	10.490953
16.028383	0.1	10.374482
16.030050	0.1	10.258905
16.031717	0.1	10.144613
16.033383	0.1	10.032016
16.035050	0.1	9.920886
16.036717	0.1	9.810994
16.038383	0.1	9.701983
16.040050	0.1	9.593326
16.041717	0.1	9.486210
16.043383	0.1	9.382893
16.045050	0.1	9.283652
16.046717	0.1	9.187204
16.048383	0.1	9.092903
16.050050	0.1	9.000450
16.051717	0.1	8.909176
16.053383	0.1	8.818735
16.055050	0.1	8.729538
16.056717	0.1	8.642115
16.058383	0.1	8.556386
16.060050	0.1	8.471976
16.061717	0.1	8.389172
16.063383	0.1	8.309027
16.065050	0.1	8.232547
16.066717	0.1	8.160272
16.068383	0.1	8.091647
16.070050	0.1	8.024662
16.071717	0.1	7.957337
16.073383	0.1	7.889406
16.075050	0.1	7.821843
16.076717	0.1	7.755812
16.078383	0.1	7.691793
16.080050	0.1	7.628934
16.081717	0.1	7.566055
16.083383	0.1	7.502879
16.085050	0.1	7.439619
16.086717	0.1	7.376708
16.088383	0.1	7.314873
16.090050	0.1	7.254868
16.091717	0.1	7.197205
16.093383	0.1	7.141535
16.095050	0.1	7.086522
16.096717	0.1	7.031178
16.098383	0.1	6.975844
16.100050	0.1	6.921566
16.101717	0.1	6.869016
16.103383	0.1	6.818124
16.105050	0.1	6.768070
16.106717	0.1	6.717499
16.108383	0.1	6.665438
16.110050	0.1	6.612558
16.111717	0.1	6.561051
16.113383	0.1	6.512711
16.115050	0.1	6.467663
16.116717	0.1	6.425269
16.118383	0.1	6.384724
16.120050	0.1	6.344854
16.121717	0.1	6.304746
16.123383	0.1	6.264560
16.125050	0.1	6.225379
16.126717	0.1	6.188280
16.128383	0.1	6.152601
16.130050	0.1	6.116061
16.131717	0.1	6.077467
16.133383	0.1	6.038151
16.135050	0.1	6.000013
16.136717	0.1	5.963705
16.138383	0.1	5.928981
16.140050	0.1	5.895421
16.141717	0.1	5.862797
16.143383	0.1	5.830969
16.145050	0.1	5.799155
16.146717	0.1	5.766153
16.148383	0.1	5.731694
16.150050	0.1	5.697240
16.151717	0.1	5.665408
16.153383	0.1	5.637635
16.155050	0.1	5.612439
16.156717	0.1	5.586948
16.158383	0.1	5.559158
16.160050	0.1	5.528955
16.161717	0.1	5.498081
16.163383	0.1	5.468787
16.165050	0.1	5.442463
16.166717	0.1	5.418663
16.168383	0.1	5.395622
16.170050	0.1	5.372590
16.171717	0.1	5.350248
16.173383	0.1	5.328357
16.175050	0.1	5.305605
16.176717	0.1	5.281931
16.178383	0.1	5.258797
16.180050	0.1	5.237013
16.181717	0.1	5.216277
16.183383	0.1	5.197041
16.185050	0.1	5.180729
16.186717	0.1	5.167793
16.188383	0.1	5.157138
16.190050	0.1	5.147462
16.191717	0.1	5.137958
16.193383	0.1	5.127233
16.195050	0.1	5.113301
16.196717	0.1	5.095908
16.198383	0.1	5.077254
16.200050	0.1	5.060206
16.201717	0.1	5.046283
16.203383	0.1	5.034572
16.205050	0.1	5.023084
16.206717	0.1	5.010823
16.208383	0.1	4.997482
16.210050	0.1	4.983027
16.211717	0.1	4.968480
16.213383	0.1	4.955675
16.215050	0.1	4.945714
16.216717	0.1	4.938184
16.218383	0.1	4.931474
16.220050	0.1	4.923563
16.221717	0.1	4.913188
16.223383	0.1	4.900559
16.225050	0.1	4.887236
16.226717	0.1	4.874906
16.228383	0.1	4.863474
16.230050	0.1	4.851101
16.231717	0.1	4.836507
16.233383	0.1	4.820628
16.235050	0.1	4.805964
16.236717	0.1	4.794765
16.238383	0.1	4.787375
16.240050	0.1	4.781685
16.241717	0.1	4.774518
16.243383	0.1	4.764129
16.245050	0.1	4.751044
16.246717	0.1	4.736679
16.248383	0.1	4.722150
16.250050	0.1	4.708692
16.251717	0.1	4.697572
16.253383	0.1	4.688744
16.255050	0.1	4.680334
16.256717	0.1	4.670001
16.258383	0.1	4.656683
16.260050	0.1	4.640752
16.261717	0.1	4.623262
16.263383	0.1	4.605232
16.265050	0.1	4.586806
16.266717	0.1	4.567867
16.268383	0.1	4.549269
16.270050	0.1	4.531704
16.271717	0.1	4.514707
16.273383	0.1	4.498158
16.275050	0.1	4.482311
16.276717	0.1	4.466269
16.278383	0.1	4.448877
16.280050	0.1	4.429636
16.281717	0.1	4.407992
16.283383	0.1	4.383847
16.285050	0.1	4.358571
16.286717	0.1	4.334557
16.288383	0.1	4.313868
16.290050	0.1	4.296321
16.291717	0.1	4.279520
16.293383	0.1	4.261760
16.295050	0.1	4.242933
16.296717	0.1	4.222388
16.298383	0.1	4.198258
16.300050	0.1	4.169936
16.301717	0.1	4.140036
16.303383	0.1	4.112585
16.305050	0.1	4.089423
16.306717	0.1	4.069293
16.308383	0.1	4.049889
16.310050	0.1	4.029856
16.311717	0.1	4.008878
16.313383	0.1	3.986796
16.315050	0.1	3.963523
16.316717	0.1	3.939583
16.318383	0.1	3.915844
16.320050	0.1	3.892477
16.321717	0.1	3.869161
16.323383	0.1	3.846283
16.325050	0.1	3.825119
16.326717	0.1	3.806609
16.328383	0.1	3.790208
16.330050	0.1	3.773924
16.331717	0.1	3.755321
16.333383	0.1	3.732871
16.335050	0.1	3.706478
16.336717	0.1	3.677034
16.338383	0.1	3.646770
16.340050	0.1	3.619180
16.341717	0.1	3.597033
16.343383	0.1	3.579864
16.345050	0.1	3.564083
16.346717	0.1	3.546453
16.348383	0.1	3.526486
16.350050	0.1	3.504772
16.351717	0.1	3.481582
16.353383	0.1	3.457991
16.355050	0.1	3.435751
16.356717	0.1	3.414745
16.358383	0.1	3.392338
16.360050	0.1	3.366559
16.361717	0.1	3.338601
16.363383	0.1	3.311820
16.365050	0.1	3.289329
16.366717	0.1	3.272211
16.368383	0.1	3.258609
16.370050	0.1	3.244532
16.371717	0.1	3.226348
16.373383	0.1	3.203265
16.375050	0.1	3.177808
16.376717	0.1	3.154106
16.378383	0.1	3.135204
16.380050	0.1	3.121016
16.381717	0.1	3.108778
16.383383	0.1	3.095851
16.385050	0.1	3.081574
16.386717	0.1	3.066277
16.388383	0.1	3.050212
16.390050	0.1	3.033686
16.391717	0.1	3.017038
16.393383	0.1	3.000409
16.395050	0.1	2.984158
16.396717	0.1	2.969140
16.398383	0.1	2.955990
16.400050	0.1	2.944195
16.401717	0.1	2.931566
16.403383	0.1	2.915752
16.405050	0.1	2.896939
16.406717	0.1	2.877917
16.408383	0.1	2.861419
16.410050	0.1	2.848301
16.411717	0.1	2.837786
16.413383	0.1	2.828701
16.415050	0.1	2.819933
16.416717	0.1	2.809865
16.418383	0.1	2.796883
16.420050	0.1	2.781339
16.421717	0.1	2.765614
16.423383	0.1	2.751583
16.425050	0.1	2.739737
16.426717	0.1	2.729949
16.428383	0.1	2.721013
16.430050	0.1	2.710861
16.431717	0.1	2.699010
16.433383	0.1	2.687024
16.435050	0.1	2.676286
16.436717	0.1	2.667075
16.438383	0.1	2.658926
16.440050	0.1	2.650768
16.441717	0.1	2.641319
16.443383	0.1	2.629505
16.445050	0.1	2.615615
16.446717	0.1	2.601738
16.448383	0.1	2.589994
16.450050	0.1	2.581147
16.451717	0.1	2.574725
16.453383	0.1	2.569831
16.455050	0.1	2.566073
16.456717	0.1	2.563153
16.458383	0.1	2.559819
16.460050	0.1	2.554585
16.461717	0.1	2.546902
16.463383	0.1	2.536713
16.465050	0.1	2.524043
16.466717	0.1	2.509928
16.468383	0.1	2.496452
16.470050	0.1	2.485081
16.471717	0.1	2.475558
16.473383	0.1	2.467157
16.475050	0.1	2.460126
16.476717	0.1	2.455013
16.478383	0.1	2.451790
16.480050	0.1	2.450175
16.481717	0.1	2.449434
16.483383	0.1	2.448256
16.485050	0.1	2.445867
16.486717	0.1	2.442682
16.488383	0.1	2.439218
16.490050	0.1	2.435204
16.491717	0.1	2.430198
16.493383	0.1	2.424717
16.495050	0.1	2.419972
16.496717	0.1	2.416261
16.498383	0.1	2.412307
16.500050	0.1	2.406547
16.501717	0.1	2.398579
16.503383	0.1	2.389294
16.505050	0.1	2.380069
16.506717	0.1	2.372228
16.508383	0.1	2.366430
16.510050	0.1	2.362048
16.511717	0.1	2.358174
16.513383	0.1	2.355287
16.515050	0.1	2.354668
16.516717	0.1	2.356018
16.518383	0.1	2.356395
16.520050	0.1	2.352875
16.521717	0.1	2.345806
16.523383	0.1	2.338109
16.525050	0.1	2.332116
16.526717	0.1	2.328292
16.528383	0.1	2.326295
16.530050	0.1	2.325810
16.531717	0.1	2.326081
16.533383	0.1	2.326104
16.535050	0.1	2.325587
16.536717	0.1	2.324800
16.538383	0.1	2.323948
16.540050	0.1	2.323245
16.541717	0.1	2.323026
16.543383	0.1	2.322951
16.545050	0.1	2.321266
16.546717	0.1	2.316772
16.548383	0.1	2.311016
16.550050	0.1	2.306150
16.551717	0.1	2.302425
16.553383	0.1	2.299570
16.555050	0.1	2.298001
16.556717	0.1	2.297848
16.558383	0.1	2.298518
16.560050	0.1	2.298970
16.561717	0.1	2.298378
16.563383	0.1	2.296949
16.565050	0.1	2.295650
16.566717	0.1	2.295277
16.568383	0.1	2.295887
16.570050	0.1	2.297545
16.571717	0.1	2.300725
16.573383	0.1	2.305624
16.575050	0.1	2.312288
16.576717	0.1	2.320572
16.578383	0.1	2.329610
16.580050	0.1	2.338113
16.581717	0.1	2.344437
16.583383	0.1	2.346868
16.585050	0.1	2.344986
16.586717	0.1	2.339990
16.588383	0.1	2.333536
16.590050	0.1	2.327007
16.591717	0.1	2.321424
16.593383	0.1	2.317601
16.595050	0.1	2.315957
16.596717	0.1	2.315822
16.598383	0.1	2.315701
16.600050	0.1	2.314420
16.601717	0.1	2.312032
16.603383	0.1	2.309983
16.605050	0.1	2.309964
16.606717	0.1	2.311994
16.608383	0.1	2.313913
16.610050	0.1	2.313820
16.611717	0.1	2.311864
16.613383	0.1	2.308600
16.615050	0.1	2.304125
16.616717	0.1	2.299310
16.618383	0.1	2.295743
16.620050	0.1	2.294718
16.621717	0.1	2.296618
16.623383	0.1	2.300399
16.625050	0.1	2.303747
16.626717	0.1	2.304297
16.628383	0.1	2.301177
16.630050	0.1	2.295589
16.631717	0.1	2.289745
16.633383	0.1	2.285209
16.635050	0.1	2.283133
16.636717	0.1	2.284711
16.638383	0.1	2.289619
16.640050	0.1	2.295207
16.641717	0.1	2.298458
16.643383	0.1	2.298071
16.645050	0.1	2.294630
16.646717	0.1	2.289480
16.648383	0.1	2.284199
16.650050	0.1	2.280353
16.651717	0.1	2.278774
16.653383	0.1	2.279244
16.655050	0.1	2.281209
16.656717	0.1	2.284502
16.658383	0.1	2.288646
16.660050	0.1	2.291882
16.661717	0.1	2.292120
16.663383	0.1	2.288274
16.665050	0.1	2.280883
16.666717	0.1	2.272152
16.668383	0.1	2.264483
16.670050	0.1	2.259100
16.671717	0.1	2.256432
16.673383	0.1	2.256539
16.675050	0.1	2.258485
16.676717	0.1	2.260692
16.678383	0.1	2.262313
16.680050	0.1	2.263021
16.681717	0.1	2.262122
16.683383	0.1	2.259491
16.685050	0.1	2.256623
16.686717	0.1	2.255598
16.688383	0.1	2.256995
16.690050	0.1	2.259705
16.691717	0.1	2.262108
16.693383	0.1	2.262308
16.695050	0.1	2.258676
16.696717	0.1	2.251267
16.698383	0.1	2.241964
16.700050	0.1	2.233107
16.701717	0.1	2.226676
16.703383	0.1	2.223770
16.705050	0.1	2.223859
16.706717	0.1	2.225325
16.708383	0.1	2.226871
16.710050	0.1	2.227970
16.711717	0.1	2.228529
16.713383	0.1	2.228180
16.715050	0.1	2.225996
16.716717	0.1	2.221623
16.718383	0.1	2.216222
16.720050	0.1	2.211463
16.721717	0.1	2.207896
16.723383	0.1	2.204543
16.725050	0.1	2.199607
16.726717	0.1	2.192128
16.728383	0.1	2.182918
16.730050	0.1	2.173129
16.731717	0.1	2.163127
16.733383	0.1	2.153628
16.735050	0.1	2.145767
16.736717	0.1	2.139444
16.738383	0.1	2.133427
16.740050	0.1	2.127397
16.741717	0.1	2.122237
16.743383	0.1	2.118344
16.745050	0.1	2.114740
16.746717	0.1	2.109949
16.748383	0.1	2.103178
16.750050	0.1	2.095154
16.751717	0.1	2.087518
16.753383	0.1	2.080877
16.755050	0.1	2.074130
16.756717	0.1	2.065916
16.758383	0.1	2.056421
16.760050	0.1	2.047629
16.761717	0.1	2.040970
16.763383	0.1	2.035461
16.765050	0.1	2.029361
16.766717	0.1	2.022209
16.768383	0.1	2.014572
16.770050	0.1	2.007252
16.771717	0.1	2.001012
16.773383	0.1	1.996229
16.775050	0.1	1.992499
16.776717	0.1	1.988816
16.778383	0.1	1.984509
16.780050	0.1	1.979596
16.781717	0.1	1.973924
16.783383	0.1	1.967447
16.785050	0.1	1.961184
16.786717	0.1	1.956406
16.788383	0.1	1.952928
16.790050	0.1	1.949188
16.791717	0.1	1.944187
16.793383	0.1	1.938757
16.795050	0.1	1.934324
16.796717	0.1	1.930678
16.798383	0.1	1.926096
16.800050	0.1	1.920150
16.801717	0.1	1.914012
16.803383	0.1	1.908345
16.805050	0.1	1.903321
16.806717	0.1	1.899353
16.808383	0.1	1.896401
16.810050	0.1	1.893854
16.811717	0.1	1.891679
16.813383	0.1	1.890394
16.815050	0.1	1.889979
16.816717	0.1	1.889863
16.818383	0.1	1.889272
16.820050	0.1	1.887809
16.821717	0.1	1.885998
16.823383	0.1	1.884350
16.825050	0.1	1.882878
16.826717	0.1	1.882096
16.828383	0.1	1.882669
16.830050	0.1	1.883721
16.831717	0.1	1.883022
16.833383	0.1	1.879213
16.835050	0.1	1.872834
16.836717	0.1	1.865407
16.838383	0.1	1.858361
16.840050	0.1	1.852391
16.841717	0.1	1.847493
16.843383	0.1	1.843506
16.845050	0.1	1.840303
16.846717	0.1	1.837704
16.848383	0.1	1.835790
16.850050	0.1	1.834990
16.851717	0.1	1.835697
16.853383	0.1	1.837309
16.855050	0.1	1.838049
16.856717	0.1	1.836973
16.858383	0.1	1.835134
16.860050	0.1	1.833537
16.861717	0.1	1.831967
16.863383	0.1	1.830761
16.865050	0.1	1.831558
16.866717	0.1	1.835106
16.868383	0.1	1.839800
16.870050	0.1	1.843013
16.871717	0.1	1.842636
16.873383	0.1	1.837700
16.875050	0.1	1.829248
16.876717	0.1	1.820023
16.878383	0.1	1.813178
16.880050	0.1	1.811371
16.881717	0.1	1.815357
16.883383	0.1	1.823064
16.885050	0.1	1.831008
16.886717	0.1	1.836903
16.888383	0.1	1.840955
16.890050	0.1	1.844056
16.891717	0.1	1.845988
16.893383	0.1	1.846123
16.895050	0.1	1.844042
16.896717	0.1	1.839097
16.898383	0.1	1.831362
16.900050	0.1	1.822892
16.901717	0.1	1.815911
16.903383	0.1	1.811143
16.905050	0.1	1.809173
16.906717	0.1	1.810896
16.908383	0.1	1.815730
16.910050	0.1	1.821518
16.911717	0.1	1.826226
16.913383	0.1	1.829122
16.915050	0.1	1.830398
16.916717	0.1	1.830026
16.918383	0.1	1.828070
16.920050	0.1	1.825658
16.921717	0.1	1.823837
16.923383	0.1	1.822524
16.925050	0.1	1.821616
16.926717	0.1	1.821085
16.928383	0.1	1.819814
16.930050	0.1	1.816619
16.931717	0.1	1.812335
16.933383	0.1	1.809034
16.935050	0.1	1.807581
16.936717	0.1	1.807371
16.938383	0.1	1.807734
16.940050	0.1	1.808032
16.941717	0.1	1.806868
16.943383	0.1	1.803138
16.945050	0.1	1.797965
16.946717	0.1	1.794356
16.948383	0.1	1.795003
16.950050	0.1	1.800540
16.951717	0.1	1.808801
16.953383	0.1	1.815897
16.955050	0.1	1.818966
16.956717	0.1	1.817481
16.958383	0.1	1.812540
16.960050	0.1	1.806156
16.961717	0.1	1.800857
16.963383	0.1	1.798877
16.965050	0.1	1.800675
16.966717	0.1	1.804293
16.968383	0.1	1.807567
16.970050	0.1	1.810445
16.971717	0.1	1.813788
16.973383	0.1	1.816815
16.975050	0.1	1.817620
16.976717	0.1	1.815525
16.978383	0.1	1.811977
16.980050	0.1	1.809308
16.981717	0.1	1.808233
16.983383	0.1	1.807050
16.985050	0.1	1.804577
16.986717	0.1	1.802309
16.988383	0.1	1.802589
16.990050	0.1	1.805741
16.991717	0.1	1.809914
16.993383	0.1	1.812833
16.995050	0.1	1.812605
16.996717	0.1	1.808396
16.998383	0.1	1.802165
17.000050	0.1	1.797881
17.001717	0.1	1.797806
17.003383	0.1	1.801201
17.005050	0.1	1.806277
17.006717	0.1	1.811064
17.008383	0.1	1.813290
17.010050	0.1	1.811534
17.011717	0.1	1.806603
17.013383	0.1	1.801485
17.015050	0.1	1.799203
17.016717	0.1	1.800233
17.018383	0.1	1.802286
17.020050	0.1	1.802947
17.021717	0.1	1.801774
17.023383	0.1	1.799674
17.025050	0.1	1.797313
17.026717	0.1	1.794710
17.028383	0.1	1.791767
17.030050	0.1	1.788395
17.031717	0.1	1.784619
17.033383	0.1	1.780908
17.035050	0.1	1.778328
17.036717	0.1	1.778048
17.038383	0.1	1.780363
17.040050	0.1	1.784186
17.041717	0.1	1.787441
17.043383	0.1	1.788195
17.045050	0.1	1.786309
17.046717	0.1	1.783813
17.048383	0.1	1.782593
17.050050	0.1	1.782151
17.051717	0.1	1.780693
17.053383	0.1	1.777802
17.055050	0.1	1.774668
17.056717	0.1	1.772372
17.058383	0.1	1.771031
17.060050	0.1	1.770286
17.061717	0.1	1.769997
17.063383	0.1	1.770700
17.065050	0.1	1.772768
17.066717	0.1	1.775059
17.068383	0.1	1.775362
17.070050	0.1	1.772260
17.071717	0.1	1.766621
17.073383	0.1	1.761322
17.075050	0.1	1.758952
17.076717	0.1	1.759809
17.078383	0.1	1.762444
17.080050	0.1	1.765457
17.081717	0.1	1.768353
17.083383	0.1	1.771054
17.085050	0.1	1.773434
17.086717	0.1	1.775064
17.088383	0.1	1.774947
17.090050	0.1	1.772642
17.091717	0.1	1.769336
17.093383	0.1	1.767385
17.095050	0.1	1.769220
17.096717	0.1	1.775939
17.098383	0.1	1.785820
17.100050	0.1	1.795180
17.101717	0.1	1.801653
17.103383	0.1	1.805765
17.105050	0.1	1.808731
17.106717	0.1	1.810864
17.108383	0.1	1.812885
17.110050	0.1	1.816344
17.111717	0.1	1.821779
17.113383	0.1	1.827748
17.115050	0.1	1.832391
17.116717	0.1	1.835348
17.118383	0.1	1.837211
17.120050	0.1	1.837574
17.121717	0.1	1.835763
17.123383	0.1	1.833271
17.125050	0.1	1.833383
17.126717	0.1	1.838277
17.128383	0.1	1.847516
17.130050	0.1	1.858887
17.131717	0.1	1.870147
17.133383	0.1	1.880056
17.135050	0.1	1.888503
17.136717	0.1	1.895824
17.138383	0.1	1.902031
17.140050	0.1	1.907358
17.141717	0.1	1.913561
17.143383	0.1	1.923204
17.145050	0.1	1.936466
17.146717	0.1	1.950166
17.148383	0.1	1.961100
17.150050	0.1	1.969240
17.151717	0.1	1.977081
17.153383	0.1	1.987182
17.155050	0.1	2.001175
17.156717	0.1	2.019913
17.158383	0.1	2.042842
17.160050	0.1	2.067811
17.161717	0.1	2.092463
17.163383	0.1	2.115723
17.165050	0.1	2.137679
17.166717	0.1	2.158456
17.168383	0.1	2.178261
17.170050	0.1	2.197754
17.171717	0.1	2.217279
17.173383	0.1	2.236865
17.175050	0.1	2.257237
17.176717	0.1	2.279161
17.178383	0.1	2.301964
17.180050	0.1	2.324726
17.181717	0.1	2.348204
17.183383	0.1	2.374160
17.185050	0.1	2.404111
17.186717	0.1	2.438929
17.188383	0.1	2.478473
17.190050	0.1	2.521477
17.191717	0.1	2.565803
17.193383	0.1	2.609417
17.195050	0.1	2.651201
17.196717	0.1	2.690838
17.198383	0.1	2.729069
17.200050	0.1	2.767490
17.201717	0.1	2.807574
17.203383	0.1	2.850830
17.205050	0.1	2.898872
17.206717	0.1	2.952246
17.208383	0.1	3.009983
17.210050	0.1	3.070943
17.211717	0.1	3.135172
17.213383	0.1	3.203498
17.215050	0.1	3.276118
17.216717	0.1	3.352249
17.218383	0.1	3.430755
17.220050	0.1	3.510551
17.221717	0.1	3.590770
17.223383	0.1	3.671697
17.225050	0.1	3.755311
17.226717	0.1	3.843294
17.228383	0.1	3.935751
17.230050	0.1	4.032459
17.231717	0.1	4.133349
17.233383	0.1	4.238165
17.235050	0.1	4.346524
17.236717	0.1	4.457682
17.238383	0.1	4.571071
17.240050	0.1	4.687808
17.241717	0.1	4.810239
17.243383	0.1	4.939879
17.245050	0.1	5.076807
17.246717	0.1	5.220319
17.248383	0.1	5.368921
17.250050	0.1	5.520671
17.251717	0.1	5.674325
17.253383	0.1	5.829809
17.255050	0.1	5.987701
17.256717	0.1	6.148671
17.258383	0.1	6.313454
17.260050	0.1	6.483165
17.261717	0.1	6.658831
17.263383	0.1	6.840858
17.265050	0.1	7.029274
17.266717	0.1	7.223021
17.268383	0.1	7.419479
17.270050	0.1	7.616631
17.271717	0.1	7.815361
17.273383	0.1	8.017737
17.275050	0.1	8.223378
17.276717	0.1	8.429429
17.278383	0.1	8.634250
17.280050	0.1	8.839071
17.281717	0.1	9.046006
17.283383	0.1	9.256098
17.285050	0.1	9.469693
17.286717	0.1	9.687399
17.288383	0.1	9.909603
17.290050	0.1	10.135821
17.291717	0.1	10.365518
17.293383	0.1	10.598749
17.295050	0.1	10.834881
17.296717	0.1	11.071959
17.298383	0.1	11.308161
17.300050	0.1	11.542426
17.301717	0.1	11.774441
17.303383	0.1	12.006322
17.305050	0.1	12.242505
17.306717	0.1	12.486004
17.308383	0.1	12.736171
17.310050	0.1	12.990613
17.311717	0.1	13.247342
17.313383	0.1	13.504918
17.315050	0.1	13.762792
17.316717	0.1	14.021848
17.318383	0.1	14.283843
17.320050	0.1	14.551436
17.321717	0.1	14.827088
17.323383	0.1	15.110681
17.325050	0.1	15.400182
17.326717	0.1	15.694336
17.328383	0.1	15.993090
17.330050	0.1	16.296781
17.331717	0.1	16.606040
17.333383	0.1	16.922336
17.335050	0.1	17.247726
17.336717	0.1	17.582998
17.338383	0.1	17.926344
17.340050	0.1	18.275487
17.341717	0.1	18.630698
17.343383	0.1	18.994529
17.345050	0.1	19.369121
17.346717	0.1	19.754651
17.348383	0.1	20.149746
17.350050	0.1	20.552031
17.351717	0.1	20.958371
17.353383	0.1	21.365606
17.355050	0.1	21.771649
17.356717	0.1	22.176639
17.358383	0.1	22.582654
17.360050	0.1	22.991383
17.361717	0.1	23.401836
17.363383	0.1	23.810379
17.365050	0.1	24.213437
17.366717	0.1	24.609594
17.368383	0.1	24.998593
17.370050	0.1	25.380049
17.371717	0.1	25.753165
17.373383	0.1	26.116767
17.375050	0.1	26.469664
17.376717	0.1	26.810919
17.378383	0.1	27.139806
17.380050	0.1	27.456000
17.381717	0.1	27.759634
17.383383	0.1	28.050053
17.385050	0.1	28.324393
17.386717	0.1	28.579072
17.388383	0.1	28.812382
17.390050	0.1	29.024184
17.391717	0.1	29.214206
17.393383	0.1	29.382259
17.395050	0.1	29.529245
17.396717	0.1	29.656878
17.398383	0.1	29.765931
17.400050	0.1	29.855464
17.401717	0.1	29.923939
17.403383	0.1	29.970631
17.405050	0.1	29.995893
17.406717	0.1	30.000140
17.408383	0.1	29.983139
17.410050	0.1	29.944168
17.411717	0.1	29.882644
17.413383	0.1	29.799650
17.415050	0.1	29.698648
17.416717	0.1	29.583103
17.418383	0.1	29.453635
17.420050	0.1	29.309015
17.421717	0.1	29.148427
17.423383	0.1	28.971513
17.425050	0.1	28.778715
17.426717	0.1	28.571440
17.428383	0.1	28.349622
17.430050	0.1	28.111534
17.431717	0.1	27.856911
17.433383	0.1	27.587418
17.435050	0.1	27.304883
17.436717	0.1	27.011116
17.438383	0.1	26.708376
17.440050	0.1	26.398264
17.441717	0.1	26.080711
17.443383	0.1	25.754967
17.445050	0.1	25.421479
17.446717	0.1	25.082007
17.448383	0.1	24.738368
17.450050	0.1	24.390877
17.451717	0.1	24.037696
17.453383	0.1	23.676297
17.455050	0.1	23.306026
17.456717	0.1	22.928952
17.458383	0.1	22.548134
17.460050	0.1	22.165454
17.461717	0.1	21.781148
17.463383	0.1	21.394272
17.465050	0.1	21.003606
17.466717	0.1	20.609577
17.468383	0.1	20.214897
17.470050	0.1	19.821948
17.471717	0.1	19.431054
17.473383	0.1	19.041281
17.475050	0.1	18.651425
17.476717	0.1	18.260777
17.478383	0.1	17.869845
17.480050	0.1	17.479802
17.481717	0.1	17.091543
17.483383	0.1	16.705967
17.485050	0.1	16.324869
17.486717	0.1	15.950217
17.488383	0.1	15.582554
17.490050	0.1	15.221275
17.491717	0.1	14.865124
17.493383	0.1	14.512567
17.495050	0.1	14.163503
17.496717	0.1	13.819528
17.498383	0.1	13.481728
17.500050	0.1	13.149790
17.501717	0.1	12.823027
17.503383	0.1	12.501287
17.505050	0.1	12.185290
17.506717	0.1	11.876198
17.508383	0.1	11.574132
17.510050	0.1	11.277427
17.511717	0.1	10.984917
17.513383	0.1	10.697865
17.515050	0.1	10.418277
17.516717	0.1	10.147220
17.518383	0.1	9.885253
17.520050	0.1	9.632800
17.521717	0.1	9.389818
17.523383	0.1	9.155120
17.525050	0.1	8.926354
17.526717	0.1	8.701324
17.528383	0.1	8.479110
17.530050	0.1	8.260827
17.531717	0.1	8.049654
17.533383	0.1	7.848572
17.535050	0.1	7.657968
17.536717	0.1	7.475931
17.538383	0.1	7.299725
17.540050	0.1	7.127053
17.541717	0.1	6.957087
17.543383	0.1	6.790697
17.545050	0.1	6.629801
17.546717	0.1	6.476212
17.548383	0.1	6.330339
17.550050	0.1	6.190762
17.551717	0.1	6.055902
17.553383	0.1	5.925288
17.555050	0.1	5.798340
17.556717	0.1	5.673948
17.558383	0.1	5.552070
17.560050	0.1	5.434244
17.561717	0.1	5.322625
17.563383	0.1	5.218359
17.565050	0.1	5.120579
17.566717	0.1	5.027032
17.568383	0.1	4.935842
17.570050	0.1	4.847059
17.571717	0.1	4.762812
17.573383	0.1	4.685167
17.575050	0.1	4.613712
17.576717	0.1	4.545473
17.578383	0.1	4.476612
17.580050	0.1	4.404578
17.581717	0.1	4.329882
17.583383	0.1	4.255148
17.585050	0.1	4.182700
17.586717	0.1	4.114155
17.588383	0.1	4.051244
17.590050	0.1	3.995155
17.591717	0.1	3.945241
17.593383	0.1	3.898456
17.595050	0.1	3.850660
17.596717	0.1	3.799601
17.598383	0.1	3.746683
17.600050	0.1	3.696033
17.601717	0.1	3.651781
17.603383	0.1	3.615087
17.605050	0.1	3.583203
17.606717	0.1	3.551664
17.608383	0.1	3.517671
17.610050	0.1	3.481396
17.611717	0.1	3.444501
17.613383	0.1	3.407961
17.615050	0.1	3.371444
17.616717	0.1	3.334242
17.618383	0.1	3.296183
17.620050	0.1	3.258339
17.621717	0.1	3.223126
17.623383	0.1	3.192527
17.625050	0.1	3.166534
17.626717	0.1	3.143586
17.628383	0.1	3.121560
17.630050	0.1	3.098859
17.631717	0.1	3.075246
17.633383	0.1	3.051278
17.635050	0.1	3.027017
17.636717	0.1	3.002035
17.638383	0.1	2.976893
17.640050	0.1	2.953182
17.641717	0.1	2.931724
17.643383	0.1	2.912087
17.645050	0.1	2.893726
17.646717	0.1	2.876618
17.648383	0.1	2.861265
17.650050	0.1	2.848092
17.651717	0.1	2.836739
17.653383	0.1	2.826112
17.655050	0.1	2.814936
17.656717	0.1	2.802489
17.658383	0.1	2.789330
17.660050	0.1	2.776748
17.661717	0.1	2.765255
17.663383	0.1	2.753623
17.665050	0.1	2.739611
17.666717	0.1	2.722046
17.668383	0.1	2.702288
17.670050	0.1	2.683331
17.671717	0.1	2.667578
17.673383	0.1	2.655801
17.675050	0.1	2.647294
17.676717	0.1	2.640258
17.678383	0.1	2.632369
17.680050	0.1	2.621654
17.681717	0.1	2.608267
17.683383	0.1	2.595154
17.685050	0.1	2.585449
17.686717	0.1	2.579321
17.688383	0.1	2.573952
17.690050	0.1	2.566795
17.691717	0.1	2.558213
17.693383	0.1	2.550455
17.695050	0.1	2.545132
17.696717	0.1	2.542306
17.698383	0.1	2.541286
17.700050	0.1	2.541393
17.701717	0.1	2.541528
17.703383	0.1	2.539605
17.705050	0.1	2.533477
17.706717	0.1	2.522781
17.708383	0.1	2.509733
17.710050	0.1	2.497449
17.711717	0.1	2.487781
17.713383	0.1	2.481327
17.715050	0.1	2.478757
17.716717	0.1	2.480601
17.718383	0.1	2.485299
17.720050	0.1	2.489048
17.721717	0.1	2.488629
17.723383	0.1	2.484000
17.725050	0.1	2.477868
17.726717	0.1	2.472913
17.728383	0.1	2.470091
17.730050	0.1	2.469067
17.731717	0.1	2.468936
17.733383	0.1	2.468862
17.735050	0.1	2.468415
17.736717	0.1	2.467181
17.738383	0.1	2.464363
17.740050	0.1	2.459236
17.741717	0.1	2.452428
17.743383	0.1	2.446873
17.745050	0.1	2.445793
17.746717	0.1	2.449299
17.748383	0.1	2.454524
17.750050	0.1	2.458426
17.751717	0.1	2.459316
17.753383	0.1	2.457178
17.755050	0.1	2.453257
17.756717	0.1	2.449239
17.758383	0.1	2.446822
17.760050	0.1	2.446799
17.761717	0.1	2.448070
17.763383	0.1	2.448610
17.765050	0.1	2.447413
17.766717	0.1	2.444400
17.768383	0.1	2.439111
17.770050	0.1	2.431413
17.771717	0.1	2.422878
17.773383	0.1	2.415571
17.775050	0.1	2.410561
17.776717	0.1	2.408279
17.778383	0.1	2.408451
17.780050	0.1	2.408749
17.781717	0.1	2.405820
17.783383	0.1	2.398551
17.785050	0.1	2.389294
17.786717	0.1	2.381429
17.788383	0.1	2.376111
17.790050	0.1	2.372060
17.791717	0.1	2.367734
17.793383	0.1	2.362859
17.795050	0.1	2.358584
17.796717	0.1	2.356549
17.798383	0.1	2.356865
17.800050	0.1	2.357415
17.801717	0.1	2.355790
17.803383	0.1	2.351566
17.805050	0.1	2.346104
17.806717	0.1	2.340288
17.808383	0.1	2.333485
17.810050	0.1	2.324954
17.811717	0.1	2.315161
17.813383	0.1	2.305368
17.815050	0.1	2.296469
17.816717	0.1	2.289126
17.818383	0.1	2.284385
17.820050	0.1	2.282131
17.821717	0.1	2.280413
17.823383	0.1	2.277801
17.825050	0.1	2.274695
17.826717	0.1	2.271486
17.828383	0.1	2.267393
17.830050	0.1	2.261945
17.831717	0.1	2.255719
17.833383	0.1	2.249219
17.835050	0.1	2.242550
17.836717	0.1	2.235812
17.838383	0.1	2.229055
17.840050	0.1	2.221931
17.841717	0.1	2.214098
17.843383	0.1	2.206373
17.845050	0.1	2.200692
17.846717	0.1	2.198168
17.848383	0.1	2.197386
17.850050	0.1	2.195248
17.851717	0.1	2.189591
17.853383	0.1	2.180925
17.855050	0.1	2.172184
17.856717	0.1	2.167034
17.858383	0.1	2.167556
17.860050	0.1	2.173120
17.861717	0.1	2.181353
17.863383	0.1	2.189805
17.865050	0.1	2.196492
17.866717	0.1	2.200012
17.868383	0.1	2.200585
17.870050	0.1	2.199933
17.871717	0.1	2.199258
17.873383	0.1	2.198559
17.875050	0.1	2.198163
17.876717	0.1	2.199505
17.878383	0.1	2.203863
17.880050	0.1	2.211132
17.881717	0.1	2.219966
17.883383	0.1	2.228660
17.885050	0.1	2.235933
17.886717	0.1	2.240911
17.888383	0.1	2.243021
17.890050	0.1	2.242522
17.891717	0.1	2.241093
17.893383	0.1	2.241135
17.895050	0.1	2.244189
17.896717	0.1	2.250415
17.898383	0.1	2.258727
17.900050	0.1	2.267174
17.901717	0.1	2.274676
17.903383	0.1	2.281843
17.905050	0.1	2.289312
17.906717	0.1	2.296637
17.908383	0.1	2.303333
17.910050	0.1	2.310309
17.911717	0.1	2.319105
17.913383	0.1	2.329894
17.915050	0.1	2.341955
17.916717	0.1	2.354877
17.918383	0.1	2.367557
17.920050	0.1	2.377969
17.921717	0.1	2.384912
17.923383	0.1	2.389406
17.925050	0.1	2.394095
17.926717	0.1	2.401015
17.928383	0.1	2.410188
17.930050	0.1	2.420270
17.931717	0.1	2.430175
17.933383	0.1	2.439842
17.935050	0.1	2.449797
17.936717	0.1	2.460908
17.938383	0.1	2.473942
17.940050	0.1	2.488303
17.941717	0.1	2.502226
17.943383	0.1	2.515223
17.945050	0.1	2.529211
17.946717	0.1	2.546473
17.948383	0.1	2.566827
17.950050	0.1	2.587610
17.951717	0.1	2.606334
17.953383	0.1	2.622609
17.955050	0.1	2.637757
17.956717	0.1	2.653794
17.958383	0.1	2.672370
17.960050	0.1	2.693646
17.961717	0.1	2.716156
17.963383	0.1	2.738191
17.965050	0.1	2.759062
17.966717	0.1	2.778615
17.968383	0.1	2.796846
17.970050	0.1	2.814685
17.971717	0.1	2.833805
17.973383	0.1	2.854816
17.975050	0.1	2.876725
17.976717	0.1	2.898518
17.978383	0.1	2.919873
17.980050	0.1	2.940279
17.981717	0.1	2.959524
17.983383	0.1	2.978710
17.985050	0.1	2.998910
17.986717	0.1	3.019790
17.988383	0.1	3.040060
17.990050	0.1	3.058929
17.991717	0.1	3.077295
17.993383	0.1	3.096987
17.995050	0.1	3.119037
17.996717	0.1	3.143083
17.998383	0.1	3.167680
18.000050	0.1	3.190632
18.001717	0.1	3.209743
18.003383	0.1	3.224015
18.005050	0.1	3.234581
18.006717	0.1	3.243601
18.008383	0.1	3.252099
18.010050	0.1	3.260076
18.011717	0.1	3.267946
18.013383	0.1	3.276351
18.015050	0.1	3.285725
18.016717	0.1	3.296440
18.018383	0.1	3.307504
18.020050	0.1	3.315900
18.021717	0.1	3.318936
18.023383	0.1	3.316659
18.025050	0.1	3.311122
18.026717	0.1	3.304067
18.028383	0.1	3.296416
18.030050	0.1	3.289017
18.031717	0.1	3.282032
18.033383	0.1	3.274251
18.035050	0.1	3.263997
18.036717	0.1	3.250344
18.038383	0.1	3.233724
18.040050	0.1	3.215470
18.041717	0.1	3.196397
18.043383	0.1	3.176909
18.045050	0.1	3.157672
18.046717	0.1	3.138850
18.048383	0.1	3.119637
18.050050	0.1	3.099083
18.051717	0.1	3.076759
18.053383	0.1	3.052400
18.055050	0.1	3.025383
18.056717	0.1	2.995748
18.058383	0.1	2.965373
18.060050	0.1	2.936893
18.061717	0.1	2.911105
18.063383	0.1	2.886076
18.065050	0.1	2.859482
18.066717	0.1	2.830983
18.068383	0.1	2.801865
18.070050	0.1	2.773823
18.071717	0.1	2.748384
18.073383	0.1	2.725329
18.075050	0.1	2.702107
18.076717	0.1	2.676318
18.078383	0.1	2.647704
18.080050	0.1	2.617757
18.081717	0.1	2.588299
18.083383	0.1	2.560196
18.085050	0.1	2.533020
18.086717	0.1	2.506105
18.088383	0.1	2.479358
18.090050	0.1	2.452871
18.091717	0.1	2.427078
18.093383	0.1	2.403306
18.095050	0.1	2.383073
18.096717	0.1	2.367315
18.098383	0.1	2.356190
18.100050	0.1	2.348041
18.101717	0.1	2.339445
18.103383	0.1	2.327333
18.105050	0.1	2.310015
18.106717	0.1	2.287729
18.108383	0.1	2.263789
18.110050	0.1	2.242895
18.111717	0.1	2.228329
18.113383	0.1	2.220939
18.115050	0.1	2.218727
18.116717	0.1	2.217744
18.118383	0.1	2.214895
18.120050	0.1	2.209134
18.121717	0.1	2.200468
18.123383	0.1	2.189144
18.125050	0.1	2.175877
18.126717	0.1	2.161837
18.128383	0.1	2.148375
18.130050	0.1	2.136724
18.131717	0.1	2.127746
18.133383	0.1	2.121953
18.135050	0.1	2.118777
18.136717	0.1	2.115839
18.138383	0.1	2.110694
18.140050	0.1	2.103327
18.141717	0.1	2.096388
18.143383	0.1	2.092803
18.145050	0.1	2.092854
18.146717	0.1	2.093660
18.148383	0.1	2.092011
18.150050	0.1	2.087420
18.151717	0.1	2.081483
18.153383	0.1	2.074847
18.155050	0.1	2.066633
18.156717	0.1	2.057068
18.158383	0.1	2.048933
18.160050	0.1	2.045040
18.161717	0.1	2.044966
18.163383	0.1	2.045673
18.165050	0.1	2.044686
18.166717	0.1	2.041417
18.168383	0.1	2.036332
18.170050	0.1	2.030325
18.171717	0.1	2.024458
18.173383	0.1	2.019242
18.175050	0.1	2.014348
18.176717	0.1	2.009133
18.178383	0.1	2.003293
18.180050	0.1	1.997454
18.181717	0.1	1.993156
18.183383	0.1	1.991661
18.185050	0.1	1.992858
18.186717	0.1	1.995550
18.188383	0.1	1.998618
18.190050	0.1	2.001114
18.191717	0.1	2.002125
18.193383	0.1	2.001296
18.195050	0.1	1.998749
18.196717	0.1	1.994567
18.198383	0.1	1.988932
18.200050	0.1	1.982250
18.201717	0.1	1.975074
18.203383	0.1	1.968136
18.205050	0.1	1.962129
18.206717	0.1	1.957347
18.208383	0.1	1.953440
18.210050	0.1	1.949482
18.211717	0.1	1.944215
18.213383	0.1	1.937035
18.215050	0.1	1.929025
18.216717	0.1	1.922306
18.218383	0.1	1.917966
18.220050	0.1	1.915465
18.221717	0.1	1.914147
18.223383	0.1	1.914240
18.225050	0.1	1.915647
18.226717	0.1	1.916923
18.228383	0.1	1.916774
18.230050	0.1	1.915516
18.231717	0.1	1.913849
18.233383	0.1	1.911731
18.235050	0.1	1.909421
18.236717	0.1	1.908140
18.238383	0.1	1.908862
18.240050	0.1	1.911060
18.241717	0.1	1.912862
18.243383	0.1	1.912471
18.245050	0.1	1.909710
18.246717	0.1	1.906068
18.248383	0.1	1.903186
18.250050	0.1	1.901290
18.251717	0.1	1.899735
18.253383	0.1	1.898645
18.255050	0.1	1.898315
18.256717	0.1	1.897858
18.258383	0.1	1.895954
18.260050	0.1	1.891651
18.261717	0.1	1.884890
18.263383	0.1	1.877574
18.265050	0.1	1.872829
18.266717	0.1	1.871912
18.268383	0.1	1.872675
18.270050	0.1	1.871870
18.271717	0.1	1.868159
18.273383	0.1	1.862557
18.275050	0.1	1.857104
18.276717	0.1	1.853504
18.278383	0.1	1.852550
18.280050	0.1	1.853672
18.281717	0.1	1.855143
18.283383	0.1	1.855241
18.285050	0.1	1.852866
18.286717	0.1	1.847274
18.288383	0.1	1.838803
18.290050	0.1	1.829825
18.291717	0.1	1.823241
18.293383	0.1	1.820382
18.295050	0.1	1.821374
18.296717	0.1	1.825904
18.298383	0.1	1.832373
18.300050	0.1	1.837714
18.301717	0.1	1.839134
18.303383	0.1	1.835530
18.305050	0.1	1.828037
18.306717	0.1	1.819883
18.308383	0.1	1.814091
18.310050	0.1	1.811446
18.311717	0.1	1.810896
18.313383	0.1	1.810645
18.315050	0.1	1.809956
18.316717	0.1	1.810007
18.318383	0.1	1.811981
18.320050	0.1	1.815329
18.321717	0.1	1.818924
18.323383	0.1	1.822300
18.325050	0.1	1.824675
18.326717	0.1	1.824503
18.328383	0.1	1.821583
18.330050	0.1	1.818067
18.331717	0.1	1.815683
18.333383	0.1	1.813378
18.335050	0.1	1.809052
18.336717	0.1	1.802342
18.338383	0.1	1.794887
18.340050	0.1	1.788982
18.341717	0.1	1.786114
18.343383	0.1	1.786388
18.345050	0.1	1.789639
18.346717	0.1	1.795683
18.348383	0.1	1.802673
18.350050	0.1	1.807334
18.351717	0.1	1.807958
18.353383	0.1	1.805732
18.355050	0.1	1.802868
18.356717	0.1	1.800624
18.358383	0.1	1.799189
18.360050	0.1	1.798333
18.361717	0.1	1.797159
18.363383	0.1	1.794631
18.365050	0.1	1.791874
18.366717	0.1	1.791865
18.368383	0.1	1.795492
18.370050	0.1	1.800237
18.371717	0.1	1.803101
18.373383	0.1	1.803045
18.375050	0.1	1.800791
18.376717	0.1	1.797737
18.378383	0.1	1.794631
18.380050	0.1	1.791520
18.381717	0.1	1.789001
18.383383	0.1	1.787758
18.385050	0.1	1.787315
18.386717	0.1	1.786347
18.388383	0.1	1.783967
18.390050	0.1	1.780689
18.391717	0.1	1.778193
18.393383	0.1	1.777341
18.395050	0.1	1.777289
18.396717	0.1	1.776963
18.398383	0.1	1.776023
18.400050	0.1	1.774877
18.401717	0.1	1.773965
18.403383	0.1	1.772931
18.405050	0.1	1.771115
18.406717	0.1	1.768582
18.408383	0.1	1.766719
18.410050	0.1	1.767706
18.411717	0.1	1.772558
18.413383	0.1	1.779613
18.415050	0.1	1.785839
18.416717	0.1	1.789792
18.418383	0.1	1.791804
18.420050	0.1	1.791730
18.421717	0.1	1.788754
18.423383	0.1	1.782873
18.425050	0.1	1.775553
18.426717	0.1	1.769164
18.428383	0.1	1.765569
18.430050	0.1	1.765285
18.431717	0.1	1.767897
18.433383	0.1	1.771981
18.435050	0.1	1.774379
18.436717	0.1	1.772200
18.438383	0.1	1.765839
18.440050	0.1	1.758197
18.441717	0.1	1.751678
18.443383	0.1	1.746905
18.445050	0.1	1.743142
18.446717	0.1	1.738849
18.448383	0.1	1.732456
18.450050	0.1	1.723482
18.451717	0.1	1.713517
18.453383	0.1	1.706216
18.455050	0.1	1.704684
18.456717	0.1	1.708413
18.458383	0.1	1.714095
18.460050	0.1	1.718751
18.461717	0.1	1.721242
18.463383	0.1	1.722360
18.465050	0.1	1.723962
18.466717	0.1	1.726910
18.468383	0.1	1.730016
18.470050	0.1	1.731501
18.471717	0.1	1.730341
18.473383	0.1	1.726025
18.475050	0.1	1.718667
18.476717	0.1	1.709927
18.478383	0.1	1.702062
18.480050	0.1	1.696013
18.481717	0.1	1.691072
18.483383	0.1	1.686173
18.485050	0.1	1.681079
18.486717	0.1	1.676544
18.488383	0.1	1.673470
18.490050	0.1	1.672129
18.491717	0.1	1.672613
18.493383	0.1	1.675151
18.495050	0.1	1.679170
18.496717	0.1	1.682546
18.498383	0.1	1.682607
18.500050	0.1	1.678597
18.501717	0.1	1.672409
18.503383	0.1	1.666215
18.505050	0.1	1.660879
18.506717	0.1	1.656180
18.508383	0.1	1.651486
18.510050	0.1	1.646853
18.511717	0.1	1.643081
18.513383	0.1	1.640515
18.515050	0.1	1.638788
18.516717	0.1	1.637172
18.518383	0.1	1.634727
18.520050	0.1	1.631361
18.521717	0.1	1.628837
18.523383	0.1	1.629451
18.525050	0.1	1.633591
18.526717	0.1	1.638951
18.528383	0.1	1.641894
18.530050	0.1	1.640515
18.531717	0.1	1.636413
18.533383	0.1	1.632348
18.535050	0.1	1.629135
18.536717	0.1	1.625791
18.538383	0.1	1.621861
18.540050	0.1	1.618322
18.541717	0.1	1.616143
18.543383	0.1	1.615565
18.545050	0.1	1.617097
18.546717	0.1	1.621381
18.548383	0.1	1.627523
18.550050	0.1	1.632785
18.551717	0.1	1.634113
18.553383	0.1	1.629996
18.555050	0.1	1.621735
18.556717	0.1	1.612711
18.558383	0.1	1.605768
18.560050	0.1	1.601945
18.561717	0.1	1.601358
18.563383	0.1	1.604049
18.565050	0.1	1.609605
18.566717	0.1	1.616068
18.568383	0.1	1.620231
18.570050	0.1	1.620031
18.571717	0.1	1.615840
18.573383	0.1	1.609591
18.575050	0.1	1.603668
18.576717	0.1	1.599472
18.578383	0.1	1.596552
18.580050	0.1	1.593931
18.581717	0.1	1.591821
18.583383	0.1	1.590960
18.585050	0.1	1.591272
18.586717	0.1	1.592543
18.588383	0.1	1.595300
18.590050	0.1	1.599141
18.591717	0.1	1.601405
18.593383	0.1	1.600003
18.595050	0.1	1.595933
18.596717	0.1	1.591123
18.598383	0.1	1.586322
18.600050	0.1	1.581754
18.601717	0.1	1.577744
18.603383	0.1	1.574703
18.605050	0.1	1.573102
18.606717	0.1	1.573362
18.608383	0.1	1.575025
18.610050	0.1	1.576203
18.611717	0.1	1.575043
18.613383	0.1	1.571821
18.615050	0.1	1.569334
18.616717	0.1	1.570559
18.618383	0.1	1.575304
18.620050	0.1	1.580357
18.621717	0.1	1.583146
18.623383	0.1	1.583491
18.625050	0.1	1.582168
18.626717	0.1	1.579942
18.628383	0.1	1.577837
18.630050	0.1	1.576897
18.631717	0.1	1.577018
18.633383	0.1	1.577241
18.635050	0.1	1.577521
18.636717	0.1	1.578596
18.638383	0.1	1.580296
18.640050	0.1	1.582014
18.641717	0.1	1.583770
18.643383	0.1	1.585260
18.645050	0.1	1.585563
18.646717	0.1	1.584850
18.648383	0.1	1.584161
18.650050	0.1	1.583588
18.651717	0.1	1.582750
18.653383	0.1	1.581945
18.655050	0.1	1.581642
18.656717	0.1	1.582075
18.658383	0.1	1.584133
18.660050	0.1	1.589358
18.661717	0.1	1.597344
18.663383	0.1	1.604604
18.665050	0.1	1.607868
18.666717	0.1	1.607379
18.668383	0.1	1.606001
18.670050	0.1	1.606354
18.671717	0.1	1.609554
18.673383	0.1	1.615346
18.675050	0.1	1.621968
18.676717	0.1	1.627244
18.678383	0.1	1.630569
18.680050	0.1	1.633042
18.681717	0.1	1.635933
18.683383	0.1	1.639514
18.685050	0.1	1.643007
18.686717	0.1	1.645503
18.688383	0.1	1.647063
18.690050	0.1	1.648804
18.691717	0.1	1.651989
18.693383	0.1	1.657233
18.695050	0.1	1.664357
18.696717	0.1	1.673098
18.698383	0.1	1.683594
18.700050	0.1	1.695952
18.701717	0.1	1.709778
18.703383	0.1	1.724376
18.705050	0.1	1.738896
18.706717	0.1	1.752228
18.708383	0.1	1.763855
18.710050	0.1	1.774509
18.711717	0.1	1.785480
18.713383	0.1	1.798552
18.715050	0.1	1.815711
18.716717	0.1	1.836983
18.718383	0.1	1.859898
18.720050	0.1	1.882082
18.721717	0.1	1.902985
18.723383	0.1	1.922450
18.725050	0.1	1.939572
18.726717	0.1	1.954585
18.728383	0.1	1.969910
18.730050	0.1	1.988229
18.731717	0.1	2.010786
18.733383	0.1	2.036989
18.735050	0.1	2.064793
18.736717	0.1	2.092593
18.738383	0.1	2.120556
18.740050	0.1	2.149609
18.741717	0.1	2.180208
18.743383	0.1	2.212515
18.745050	0.1	2.247212
18.746717	0.1	2.285223
18.748383	0.1	2.326025
18.750050	0.1	2.367501
18.751717	0.1	2.408139
18.753383	0.1	2.448028
18.755050	0.1	2.487917
18.756717	0.1	2.529318
18.758383	0.1	2.574511
18.760050	0.1	2.624341
18.761717	0.1	2.676998
18.763383	0.1	2.729679
18.765050	0.1	2.780799
18.766717	0.1	2.831211
18.768383	0.1	2.883449
18.770050	0.1	2.939110
18.771717	0.1	2.997722
18.773383	0.1	3.058659
18.775050	0.1	3.122301
18.776717	0.1	3.188625
18.778383	0.1	3.256863
18.780050	0.1	3.326898
18.781717	0.1	3.399421
18.783383	0.1	3.475030
18.785050	0.1	3.553843
18.786717	0.1	3.635441
18.788383	0.1	3.718864
18.790050	0.1	3.803503
18.791717	0.1	3.889701
18.793383	0.1	3.978084
18.795050	0.1	4.069139
18.796717	0.1	4.163929
18.798383	0.1	4.264014
18.800050	0.1	4.369742
18.801717	0.1	4.479731
18.803383	0.1	4.592226
18.805050	0.1	4.706164
18.806717	0.1	4.821536
18.808383	0.1	4.939353
18.810050	0.1	5.061179
18.811717	0.1	5.188715
18.813383	0.1	5.323058
18.815050	0.1	5.464037
18.816717	0.1	5.610525
18.818383	0.1	5.761166
18.820050	0.1	5.914834
18.821717	0.1	6.071310
18.823383	0.1	6.231638
18.825050	0.1	6.397599
18.826717	0.1	6.570681
18.828383	0.1	6.750906
18.830050	0.1	6.936239
18.831717	0.1	7.124166
18.833383	0.1	7.313550
18.835050	0.1	7.504211
18.836717	0.1	7.695775
18.838383	0.1	7.888307
18.840050	0.1	8.083149
18.841717	0.1	8.281702
18.843383	0.1	8.483352
18.845050	0.1	8.685850
18.846717	0.1	8.887975
18.848383	0.1	9.090481
18.850050	0.1	9.293570
18.851717	0.1	9.494093
18.853383	0.1	9.686928
18.855050	0.1	9.869882
18.856717	0.1	10.045562
18.858383	0.1	10.217959
18.860050	0.1	10.388186
18.861717	0.1	10.553733
18.863383	0.1	10.710852
18.865050	0.1	10.856893
18.866717	0.1	10.991204
18.868383	0.1	11.114730
18.870050	0.1	11.228709
18.871717	0.1	11.333418
18.873383	0.1	11.427430
18.875050	0.1	11.508125
18.876717	0.1	11.573038
18.878383	0.1	11.621229
18.880050	0.1	11.653900
18.881717	0.1	11.673402
18.883383	0.1	11.681765
18.885050	0.1	11.680275
18.886717	0.1	11.669402
18.888383	0.1	11.647991
18.890050	0.1	11.613918
18.891717	0.1	11.566221
18.893383	0.1	11.504809
18.895050	0.1	11.429256
18.896717	0.1	11.340138
18.898383	0.1	11.239373
18.900050	0.1	11.128215
18.901717	0.1	11.007260
18.903383	0.1	10.877326
18.905050	0.1	10.738727
18.906717	0.1	10.591117
18.908383	0.1	10.434380
18.910050	0.1	10.268814
18.911717	0.1	10.095034
18.913383	0.1	9.914092
18.915050	0.1	9.727185
18.916717	0.1	9.535383
18.918383	0.1	9.339806
18.920050	0.1	9.141890
18.921717	0.1	8.943253
18.923383	0.1	8.744285
18.925050	0.1	8.543367
18.926717	0.1	8.339533
18.928383	0.1	8.134674
18.930050	0.1	7.931092
18.931717	0.1	7.728757
18.933383	0.1	7.526563
18.935050	0.1	7.324889
18.936717	0.1	7.125600
18.938383	0.1	6.929878
18.940050	0.1	6.737239
18.941717	0.1	6.546844
18.943383	0.1	6.358670
18.945050	0.1	6.173388
18.946717	0.1	5.991780
18.948383	0.1	5.814047
18.950050	0.1	5.639894
18.951717	0.1	5.469364
18.953383	0.1	5.303300
18.955050	0.1	5.143168
18.956717	0.1	4.990501
18.958383	0.1	4.845834
18.960050	0.1	4.708017
18.961717	0.1	4.575625
18.963383	0.1	4.448770
18.965050	0.1	4.327996
18.966717	0.1	4.212852
18.968383	0.1	4.102695
18.970050	0.1	3.997167
18.971717	0.1	3.895881
18.973383	0.1	3.798772
18.975050	0.1	3.706203
18.976717	0.1	3.617629
18.978383	0.1	3.531054
18.980050	0.1	3.444618
18.981717	0.1	3.358438
18.983383	0.1	3.274982
18.985050	0.1	3.196956
18.986717	0.1	3.124680
18.988383	0.1	3.057043
18.990050	0.1	2.993764
18.991717	0.1	2.935478
18.993383	0.1	2.882970
18.995050	0.1	2.836222
18.996717	0.1	2.793623
18.998383	0.1	2.752421
19.000050	0.1	2.710507
19.001717	0.1	2.667471
19.003383	0.1	2.623582
19.005050	0.1	2.578641
19.006717	0.1	2.532885
19.008383	0.1	2.487777
19.010050	0.1	2.445127
19.011717	0.1	2.406207
19.013383	0.1	2.371045
19.015050	0.1	2.338155
19.016717	0.1	2.306467
19.018383	0.1	2.277093
19.020050	0.1	2.250960
19.021717	0.1	2.226001
19.023383	0.1	2.199267
19.025050	0.1	2.170485
19.026717	0.1	2.141763
19.028383	0.1	2.115080
19.030050	0.1	2.090656
19.031717	0.1	2.066754
19.033383	0.1	2.041231
19.035050	0.1	2.013873
19.036717	0.1	1.986623
19.038383	0.1	1.961347
19.040050	0.1	1.938273
19.041717	0.1	1.916634
19.043383	0.1	1.895633
19.045050	0.1	1.874892
19.046717	0.1	1.854454
19.048383	0.1	1.834342
19.050050	0.1	1.814626
19.051717	0.1	1.796377
19.053383	0.1	1.781774
19.055050	0.1	1.771883
19.056717	0.1	1.764782
19.058383	0.1	1.756805
19.060050	0.1	1.745415
19.061717	0.1	1.730700
19.063383	0.1	1.714826
19.065050	0.1	1.699920
19.066717	0.1	1.685978
19.068383	0.1	1.671044
19.070050	0.1	1.653554
19.071717	0.1	1.634215
19.073383	0.1	1.615826
19.075050	0.1	1.601721
19.076717	0.1	1.593730
19.078383	0.1	1.591472
19.080050	0.1	1.592943
19.081717	0.1	1.594988
19.083383	0.1	1.593968
19.085050	0.1	1.587626
19.086717	0.1	1.576948
19.088383	0.1	1.565246
19.090050	0.1	1.554601
19.091717	0.1	1.544543
19.093383	0.1	1.534079
19.095050	0.1	1.523118
19.096717	0.1	1.512067
19.098383	0.1	1.501665
19.100050	0.1	1.492929
19.101717	0.1	1.486153
19.103383	0.1	1.481012
19.105050	0.1	1.477790
19.106717	0.1	1.476454
19.108383	0.1	1.475411
19.110050	0.1	1.473208
19.111717	0.1	1.470400
19.113383	0.1	1.468640
19.115050	0.1	1.468835
19.116717	0.1	1.470475
19.118383	0.1	1.472104
19.120050	0.1	1.472081
19.121717	0.1	1.469171
19.123383	0.1	1.463103
19.125050	0.1	1.455201
19.126717	0.1	1.447666
19.128383	0.1	1.441455
19.130050	0.1	1.435592
19.131717	0.1	1.428621
19.133383	0.1	1.420113
19.135050	0.1	1.411196
19.136717	0.1	1.403592
19.138383	0.1	1.398176
19.140050	0.1	1.394646
19.141717	0.1	1.392034
19.143383	0.1	1.389212
19.145050	0.1	1.385505
19.146717	0.1	1.381002
19.148383	0.1	1.376681
19.150050	0.1	1.373901
19.151717	0.1	1.373133
19.153383	0.1	1.373352
19.155050	0.1	1.372891
19.156717	0.1	1.370753
19.158383	0.1	1.367019
19.160050	0.1	1.362516
19.161717	0.1	1.358255
19.163383	0.1	1.354576
19.165050	0.1	1.351098
19.166717	0.1	1.347447
19.168383	0.1	1.343605
19.170050	0.1	1.339605
19.171717	0.1	1.335274
19.173383	0.1	1.330660
19.175050	0.1	1.326194
19.176717	0.1	1.322664
19.178383	0.1	1.320918
19.180050	0.1	1.320993
19.181717	0.1	1.321766
19.183383	0.1	1.321672
19.185050	0.1	1.319777
19.186717	0.1	1.316261
19.188383	0.1	1.312220
19.190050	0.1	1.309011
19.191717	0.1	1.307051
19.193383	0.1	1.305188
19.195050	0.1	1.302147
19.196717	0.1	1.298469
19.198383	0.1	1.295703
19.200050	0.1	1.294343
19.201717	0.1	1.294152
19.203383	0.1	1.295018
19.205050	0.1	1.296350
19.206717	0.1	1.296992
19.208383	0.1	1.295968
19.210050	0.1	1.292648
19.211717	0.1	1.287172
19.213383	0.1	1.280485
19.215050	0.1	1.273267
19.216717	0.1	1.266124
19.218383	0.1	1.260214
19.220050	0.1	1.256312
19.221717	0.1	1.254533
19.223383	0.1	1.255143
19.225050	0.1	1.257868
19.226717	0.1	1.260769
19.228383	0.1	1.261514
19.230050	0.1	1.259274
19.231717	0.1	1.254701
19.233383	0.1	1.249048
19.235050	0.1	1.244284
19.236717	0.1	1.242333
19.238383	0.1	1.243176
19.240050	0.1	1.245192
19.241717	0.1	1.247404
19.243383	0.1	1.249742
19.245050	0.1	1.251744
19.246717	0.1	1.252703
19.248383	0.1	1.252489
19.250050	0.1	1.251064
19.251717	0.1	1.248810
19.253383	0.1	1.246957
19.255050	0.1	1.245830
19.256717	0.1	1.244140
19.258383	0.1	1.241001
19.260050	0.1	1.236438
19.261717	0.1	1.230207
19.263383	0.1	1.222612
19.265050	0.1	1.216228
19.266717	0.1	1.214668
19.268383	0.1	1.219548
19.270050	0.1	1.229006
19.271717	0.1	1.238897
19.273383	0.1	1.245840
19.275050	0.1	1.249285
19.276717	0.1	1.250347
19.278383	0.1	1.249989
19.280050	0.1	1.248871
19.281717	0.1	1.247353
19.283383	0.1	1.244457
19.285050	0.1	1.238761
19.286717	0.1	1.231385
19.288383	0.1	1.225425
19.290050	0.1	1.222179
19.291717	0.1	1.219981
19.293383	0.1	1.216726
19.295050	0.1	1.212694
19.296717	0.1	1.210044
19.298383	0.1	1.210272
19.300050	0.1	1.212964
19.301717	0.1	1.216163
19.303383	0.1	1.218412
19.305050	0.1	1.220447
19.306717	0.1	1.223353
19.308383	0.1	1.226366
19.310050	0.1	1.227921
19.311717	0.1	1.227721
19.313383	0.1	1.226319
19.315050	0.1	1.223772
19.316717	0.1	1.220759
19.318383	0.1	1.219460
19.320050	0.1	1.221471
19.321717	0.1	1.226389
19.323383	0.1	1.232359
19.325050	0.1	1.237141
19.326717	0.1	1.239805
19.328383	0.1	1.240820
19.330050	0.1	1.240461
19.331717	0.1	1.238976
19.333383	0.1	1.237397
19.335050	0.1	1.236764
19.336717	0.1	1.237318
19.338383	0.1	1.238813
19.340050	0.1	1.241411
19.341717	0.1	1.245011
19.343383	0.1	1.248005
19.345050	0.1	1.248862
19.346717	0.1	1.247944
19.348383	0.1	1.246929
19.350050	0.1	1.247860
19.351717	0.1	1.252089
19.353383	0.1	1.259041
19.355050	0.1	1.266231
19.356717	0.1	1.270953
19.358383	0.1	1.272126
19.360050	0.1	1.270040
19.361717	0.1	1.265565
19.363383	0.1	1.260270
19.365050	0.1	1.256247
19.366717	0.1	1.255427
19.368383	0.1	1.258356
19.370050	0.1	1.263008
19.371717	0.1	1.266124
19.373383	0.1	1.266082
19.375050	0.1	1.263567
19.376717	0.1	1.260219
19.378383	0.1	1.258007
19.380050	0.1	1.257979
19.381717	0.1	1.259027
19.383383	0.1	1.259702
19.385050	0.1	1.260126
19.386717	0.1	1.261001
19.388383	0.1	1.262231
19.390050	0.1	1.262771
19.391717	0.1	1.262268
19.393383	0.1	1.262184
19.395050	0.1	1.263963
19.396717	0.1	1.267069
19.398383	0.1	1.269523
19.400050	0.1	1.269728
19.401717	0.1	1.268284
19.403383	0.1	1.267381
19.405050	0.1	1.268196
19.406717	0.1	1.269961
19.408383	0.1	1.270957
19.410050	0.1	1.270208
19.411717	0.1	1.268247
19.413383	0.1	1.265574
19.415050	0.1	1.261281
19.416717	0.1	1.254347
19.418383	0.1	1.245933
19.420050	0.1	1.239618
19.421717	0.1	1.238608
19.423383	0.1	1.243223
19.425050	0.1	1.250836
19.426717	0.1	1.257625
19.428383	0.1	1.261109
19.430050	0.1	1.260857
19.431717	0.1	1.257206
19.433383	0.1	1.251330
19.435050	0.1	1.245518
19.436717	0.1	1.241611
19.438383	0.1	1.240368
19.440050	0.1	1.242156
19.441717	0.1	1.247032
19.443383	0.1	1.254296
19.445050	0.1	1.262436
19.446717	0.1	1.270268
19.448383	0.1	1.277472
19.450050	0.1	1.283386
19.451717	0.1	1.287037
19.453383	0.1	1.288396
19.455050	0.1	1.288475
19.456717	0.1	1.288308
19.458383	0.1	1.288448
19.460050	0.1	1.289658
19.461717	0.1	1.292643
19.463383	0.1	1.297081
19.465050	0.1	1.302497
19.466717	0.1	1.309072
19.468383	0.1	1.316816
19.470050	0.1	1.325249
19.471717	0.1	1.334446
19.473383	0.1	1.345240
19.475050	0.1	1.358269
19.476717	0.1	1.373035
19.478383	0.1	1.387983
19.480050	0.1	1.401408
19.481717	0.1	1.412565
19.483383	0.1	1.422572
19.485050	0.1	1.433734
19.486717	0.1	1.447476
19.488383	0.1	1.462763
19.490050	0.1	1.476645
19.491717	0.1	1.487411
19.493383	0.1	1.496528
19.495050	0.1	1.506470
19.496717	0.1	1.518056
19.498383	0.1	1.531150
19.500050	0.1	1.546107
19.501717	0.1	1.562946
19.503383	0.1	1.580282
19.505050	0.1	1.596492
19.506717	0.1	1.611849
19.508383	0.1	1.628366
19.510050	0.1	1.647002
19.511717	0.1	1.666020
19.513383	0.1	1.682672
19.515050	0.1	1.696092
19.516717	0.1	1.707822
19.518383	0.1	1.719599
19.520050	0.1	1.731715
19.521717	0.1	1.743380
19.523383	0.1	1.753382
19.525050	0.1	1.761112
19.526717	0.1	1.767334
19.528383	0.1	1.773406
19.530050	0.1	1.779809
19.531717	0.1	1.785415
19.533383	0.1	1.788000
19.535050	0.1	1.786035
19.536717	0.1	1.780232
19.538383	0.1	1.772735
19.540050	0.1	1.764977
19.541717	0.1	1.756870
19.543383	0.1	1.747990
19.545050	0.1	1.738868
19.546717	0.1	1.730323
19.548383	0.1	1.721950
19.550050	0.1	1.711999
19.551717	0.1	1.699273
19.553383	0.1	1.684804
19.555050	0.1	1.670211
19.556717	0.1	1.655300
19.558383	0.1	1.638783
19.560050	0.1	1.620110
19.561717	0.1	1.599793
19.563383	0.1	1.578899
19.565050	0.1	1.558322
19.566717	0.1	1.538396
19.568383	0.1	1.519313
19.570050	0.1	1.501027
19.571717	0.1	1.482535
19.573383	0.1	1.462693
19.575050	0.1	1.441431
19.576717	0.1	1.419764
19.578383	0.1	1.399219
19.580050	0.1	1.380555
19.581717	0.1	1.362707
19.583383	0.1	1.344057
19.585050	0.1	1.324639
19.586717	0.1	1.305868
19.588383	0.1	1.288317
19.590050	0.1	1.271111
19.591717	0.1	1.253514
19.593383	0.1	1.236275
19.595050	0.1	1.221313
19.596717	0.1	1.209909
19.598383	0.1	1.201285
19.600050	0.1	1.193820
19.601717	0.1	1.187171
19.603383	0.1	1.181518
19.605050	0.1	1.175795
19.606717	0.1	1.168549
19.608383	0.1	1.159906
19.610050	0.1	1.151720
19.611717	0.1	1.145345
19.613383	0.1	1.140214
19.615050	0.1	1.135748
19.616717	0.1	1.132712
19.618383	0.1	1.131808
19.620050	0.1	1.132432
19.621717	0.1	1.133089
19.623383	0.1	1.132805
19.625050	0.1	1.131934
19.626717	0.1	1.131082
19.628383	0.1	1.130658
19.630050	0.1	1.131957
19.631717	0.1	1.136069
19.633383	0.1	1.142090
19.635050	0.1	1.148093
19.636717	0.1	1.152907
19.638383	0.1	1.156512
19.640050	0.1	1.159753
19.641717	0.1	1.163539
19.643383	0.1	1.167608
19.645050	0.1	1.170342
19.646717	0.1	1.170505
19.648383	0.1	1.168577
19.650050	0.1	1.166314
19.651717	0.1	1.165932
19.653383	0.1	1.168568
19.655050	0.1	1.172978
19.656717	0.1	1.176419
19.658383	0.1	1.176847
19.660050	0.1	1.174225
19.661717	0.1	1.170184
19.663383	0.1	1.166821
19.665050	0.1	1.165965
19.666717	0.1	1.168242
19.668383	0.1	1.171608
19.670050	0.1	1.172540
19.671717	0.1	1.169546
19.673383	0.1	1.164204
19.675050	0.1	1.158998
19.676717	0.1	1.155492
19.678383	0.1	1.154058
19.680050	0.1	1.154309
19.681717	0.1	1.155604
19.683383	0.1	1.157383
19.685050	0.1	1.158994
19.686717	0.1	1.159501
19.688383	0.1	1.158761
19.690050	0.1	1.157522
19.691717	0.1	1.155366
19.693383	0.1	1.150449
19.695050	0.1	1.141946
19.696717	0.1	1.131212
19.698383	0.1	1.120153
19.700050	0.1	1.109815
19.701717	0.1	1.101075
19.703383	0.1	1.094858
19.705050	0.1	1.090709
19.706717	0.1	1.087133
19.708383	0.1	1.083384
19.710050	0.1	1.079077
19.711717	0.1	1.072781
19.713383	0.1	1.063040
19.715050	0.1	1.050793
19.716717	0.1	1.039403
19.718383	0.1	1.031663
19.720050	0.1	1.027496
19.721717	0.1	1.024827
19.723383	0.1	1.021866
19.725050	0.1	1.018401
19.726717	0.1	1.015915
19.728383	0.1	1.015984
19.730050	0.1	1.017815
19.731717	0.1	1.018411
19.733383	0.1	1.016241
19.735050	0.1	1.013023
19.736717	0.1	1.010997
19.738383	0.1	1.009991
19.740050	0.1	1.008287
19.741717	0.1	1.005102
19.743383	0.1	1.001218
19.745050	0.1	0.997875
19.746717	0.1	0.995523
19.748383	0.1	0.994029
19.750050	0.1	0.994364
19.751717	0.1	0.997786
19.753383	0.1	1.003123
19.755050	0.1	1.007202
19.756717	0.1	1.007617
19.758383	0.1	1.004352
19.760050	0.1	0.999761
19.761717	0.1	0.996930
19.763383	0.1	0.997069
19.765050	0.1	0.998755
19.766717	0.1	0.999910
19.768383	0.1	0.999663
19.770050	0.1	0.998317
19.771717	0.1	0.996161
19.773383	0.1	0.993176
19.775050	0.1	0.990066
19.776717	0.1	0.988329
19.778383	0.1	0.988906
19.780050	0.1	0.991370
19.781717	0.1	0.994080
19.783383	0.1	0.995090
19.785050	0.1	0.993875
19.786717	0.1	0.992143
19.788383	0.1	0.992222
19.790050	0.1	0.994145
19.791717	0.1	0.995146
19.793383	0.1	0.992264
19.795050	0.1	0.985209
19.796717	0.1	0.976683
19.798383	0.1	0.970373
19.800050	0.1	0.968981
19.801717	0.1	0.973023
19.803383	0.1	0.980324
19.805050	0.1	0.987174
19.806717	0.1	0.990140
19.808383	0.1	0.987682
19.810050	0.1	0.981260
19.811717	0.1	0.974364
19.813383	0.1	0.969460
19.815050	0.1	0.966466
19.816717	0.1	0.964282
19.818383	0.1	0.962759
19.820050	0.1	0.962717
19.821717	0.1	0.964133
19.823383	0.1	0.965502
19.825050	0.1	0.965986
19.826717	0.1	0.966722
19.828383	0.1	0.968915
19.830050	0.1	0.972059
19.831717	0.1	0.974955
19.833383	0.1	0.976999
19.835050	0.1	0.977404
19.836717	0.1	0.974727
19.838383	0.1	0.968515
19.840050	0.1	0.960538
19.841717	0.1	0.953497
19.843383	0.1	0.949088
19.845050	0.1	0.946755
19.846717	0.1	0.944138
19.848383	0.1	0.940058
19.850050	0.1	0.935309
19.851717	0.1	0.930140
19.853383	0.1	0.924119
19.855050	0.1	0.918028
19.856717	0.1	0.913418
19.858383	0.1	0.910861
19.860050	0.1	0.910158
19.861717	0.1	0.911225
19.863383	0.1	0.913516
19.865050	0.1	0.915616
19.866717	0.1	0.916249
19.868383	0.1	0.915020
19.870050	0.1	0.912352
19.871717	0.1	0.909413
19.873383	0.1	0.907700
19.875050	0.1	0.908100
19.876717	0.1	0.910466
19.878383	0.1	0.913688
19.880050	0.1	0.916640
19.881717	0.1	0.919481
19.883383	0.1	0.923034
19.885050	0.1	0.926973
19.886717	0.1	0.929777
19.888383	0.1	0.930275
19.890050	0.1	0.928110
19.891717	0.1	0.922997
19.893383	0.1	0.915085
19.895050	0.1	0.906000
19.896717	0.1	0.897772
19.898383	0.1	0.891453
19.900050	0.1	0.887904
19.901717	0.1	0.888002
19.903383	0.1	0.891075
19.905050	0.1	0.895020
19.906717	0.1	0.897930
19.908383	0.1	0.899117
19.910050	0.1	0.899178
19.911717	0.1	0.898968
19.913383	0.1	0.897939
19.915050	0.1	0.894875
19.916717	0.1	0.890768
19.918383	0.1	0.889055
19.920050	0.1	0.892240
19.921717	0.1	0.899434
19.923383	0.1	0.907118
19.925050	0.1	0.911681
19.926717	0.1	0.911541
19.928383	0.1	0.907686
19.930050	0.1	0.902717
19.931717	0.1	0.898922
19.933383	0.1	0.897204
19.935050	0.1	0.897776
19.936717	0.1	0.900440
19.938383	0.1	0.904114
19.940050	0.1	0.907523
19.941717	0.1	0.909632
19.943383	0.1	0.909385
19.945050	0.1	0.906298
19.946717	0.1	0.900938
19.948383	0.1	0.894535
19.950050	0.1	0.889064
19.951717	0.1	0.886703
19.953383	0.1	0.887983
19.955050	0.1	0.891159
19.956717	0.1	0.894298
19.958383	0.1	0.897585
19.960050	0.1	0.902060
19.961717	0.1	0.906261
19.963383	0.1	0.906596
19.965050	0.1	0.901674
19.966717	0.1	0.894377
19.968383	0.1	0.888659
19.970050	0.1	0.885595
19.971717	0.1	0.884100
19.973383	0.1	0.883713
19.975050	0.1	0.884696
19.976717	0.1	0.886680
19.978383	0.1	0.888538
19.980050	0.1	0.889120
19.981717	0.1	0.888431
19.983383	0.1	0.887853
19.985050	0.1	0.888300
19.986717	0.1	0.888975
19.988383	0.1	0.888496
19.990050	0.1	0.886763
19.991717	0.1	0.884566
19.993383	0.1	0.881674
19.995050	0.1	0.877185
19.996717	0.1	0.871425
19.998383	0.1	0.866274
20.000050	0.1	0.863555
20.001717	0.1	0.863359
20.003383	0.1	0.864561
20.005050	0.1	0.866535
20.006717	0.1	0.869278
20.008383	0.1	0.872524
20.010050	0.1	0.875369
20.011717	0.1	0.876347
20.013383	0.1	0.874163
20.015050	0.1	0.868943
20.016717	0.1	0.862614
20.018383	0.1	0.857362
20.020050	0.1	0.854214
20.021717	0.1	0.853292
20.023383	0.1	0.854051
20.025050	0.1	0.855234
20.026717	0.1	0.855457
20.028383	0.1	0.854116
20.030050	0.1	0.852016
20.031717	0.1	0.850796
20.033383	0.1	0.851392
20.035050	0.1	0.853329
20.036717	0.1	0.855704
20.038383	0.1	0.858265
20.040050	0.1	0.861110
20.041717	0.1	0.863792
20.043383	0.1	0.865590
20.045050	0.1	0.866060
20.046717	0.1	0.864905
20.048383	0.1	0.862037
20.050050	0.1	0.858200
20.051717	0.1	0.854293
20.053383	0.1	0.850060
20.055050	0.1	0.844970
20.056717	0.1	0.839634
20.058383	0.1	0.835243
20.060050	0.1	0.832384
20.061717	0.1	0.830996
20.063383	0.1	0.831033
20.065050	0.1	0.832467
20.066717	0.1	0.834865
20.068383	0.1	0.837436
20.070050	0.1	0.839480
20.071717	0.1	0.840705
20.073383	0.1	0.840682
20.075050	0.1	0.838260
20.076717	0.1	0.832849
20.078383	0.1	0.826153
20.080050	0.1	0.821357
20.081717	0.1	0.820756
20.083383	0.1	0.824626
20.085050	0.1	0.831266
20.086717	0.1	0.837864
20.088383	0.1	0.841916
20.090050	0.1	0.842279
20.091717	0.1	0.839508
20.093383	0.1	0.835131
20.095050	0.1	0.830223
20.096717	0.1	0.825245
20.098383	0.1	0.821101
20.100050	0.1	0.819173
20.101717	0.1	0.820607
20.103383	0.1	0.825427
20.105050	0.1	0.831601
20.106717	0.1	0.836044
20.108383	0.1	0.837180
20.110050	0.1	0.835522
20.111717	0.1	0.831918
20.113383	0.1	0.826637
20.115050	0.1	0.820863
20.116717	0.1	0.817133
20.118383	0.1	0.817180
20.120050	0.1	0.821007
20.121717	0.1	0.828025
20.123383	0.1	0.837212
20.125050	0.1	0.846945
20.126717	0.1	0.855313
20.128383	0.1	0.860947
20.130050	0.1	0.863574
20.131717	0.1	0.863397
20.133383	0.1	0.860612
20.135050	0.1	0.856132
20.136717	0.1	0.851937
20.138383	0.1	0.850139
20.140050	0.1	0.851988
20.141717	0.1	0.857441
20.143383	0.1	0.864677
20.145050	0.1	0.870582
20.146717	0.1	0.873157
20.148383	0.1	0.872486
20.150050	0.1	0.869310
20.151717	0.1	0.864421
20.153383	0.1	0.859350
20.155050	0.1	0.856486
20.156717	0.1	0.857916
20.158383	0.1	0.863643
20.160050	0.1	0.871434
20.161717	0.1	0.878628
20.163383	0.1	0.883555
20.165050	0.1	0.886372
20.166717	0.1	0.888919
20.168383	0.1	0.892645
20.170050	0.1	0.896868
20.171717	0.1	0.899718
20.173383	0.1	0.900342
20.175050	0.1	0.899942
20.176717	0.1	0.900952
20.178383	0.1	0.905213
20.180050	0.1	0.912934
20.181717	0.1	0.922596
20.183383	0.1	0.931318
20.185050	0.1	0.936571
20.186717	0.1	0.938480
20.188383	0.1	0.939192
20.190050	0.1	0.940287
20.191717	0.1	0.942405
20.193383	0.1	0.946028
20.195050	0.1	0.950983
20.196717	0.1	0.955854
20.198383	0.1	0.959407
20.200050	0.1	0.962336
20.201717	0.1	0.966201
20.203383	0.1	0.971444
20.205050	0.1	0.977507
20.206717	0.1	0.983956
20.208383	0.1	0.990764
20.210050	0.1	0.997614
20.211717	0.1	1.003556
20.213383	0.1	1.007780
20.215050	0.1	1.010080
20.216717	0.1	1.011170
20.218383	0.1	1.012683
20.220050	0.1	1.015621
20.221717	0.1	1.019347
20.223383	0.1	1.023007
20.225050	0.1	1.026541
20.226717	0.1	1.029652
20.228383	0.1	1.031677
20.230050	0.1	1.032902
20.231717	0.1	1.034895
20.233383	0.1	1.039300
20.235050	0.1	1.046183
20.236717	0.1	1.054038
20.238383	0.1	1.061396
20.240050	0.1	1.067808
20.241717	0.1	1.073792
20.243383	0.1	1.080344
20.245050	0.1	1.087836
20.246717	0.1	1.095277
20.248383	0.1	1.101145
20.250050	0.1	1.104521
20.251717	0.1	1.105345
20.253383	0.1	1.104083
20.255050	0.1	1.101876
20.256717	0.1	1.100837
20.258383	0.1	1.102923
20.260050	0.1	1.107650
20.261717	0.1	1.111990
20.263383	0.1	1.113522
20.265050	0.1	1.112893
20.266717	0.1	1.112400
20.268383	0.1	1.112814
20.270050	0.1	1.113121
20.271717	0.1	1.112600
20.273383	0.1	1.111394
20.275050	0.1	1.109429
20.276717	0.1	1.106109
20.278383	0.1	1.100576
20.280050	0.1	1.092348
20.281717	0.1	1.082416
20.283383	0.1	1.073186
20.285050	0.1	1.066918
20.286717	0.1	1.064660
20.288383	0.1	1.066239
20.290050	0.1	1.070481
20.291717	0.1	1.075324
20.293383	0.1	1.077713
20.295050	0.1	1.074583
20.296717	0.1	1.065242
20.298383	0.1	1.052320
20.300050	0.1	1.039868
20.301717	0.1	1.030751
20.303383	0.1	1.025111
20.305050	0.1	1.021344
20.306717	0.1	1.018271
20.308383	0.1	1.015542
20.310050	0.1	1.013465
20.311717	0.1	1.012986
20.313383	0.1	1.014303
20.315050	0.1	1.016101
20.316717	0.1	1.016548
20.318383	0.1	1.015146
20.320050	0.1	1.013256
20.321717	0.1	1.011700
20.323383	0.1	1.009763
20.325050	0.1	1.007444
20.326717	0.1	1.005693
20.328383	0.1	1.004143
20.330050	0.1	1.001274
20.331717	0.1	0.996897
20.333383	0.1	0.992529
20.335050	0.1	0.989679
20.336717	0.1	0.988375
20.338383	0.1	0.987281
20.340050	0.1	0.985288
20.341717	0.1	0.982755
20.343383	0.1	0.981470
20.345050	0.1	0.983221
20.346717	0.1	0.987435
20.348383	0.1	0.991323
20.350050	0.1	0.992920
20.351717	0.1	0.992501
20.353383	0.1	0.991644
20.355050	0.1	0.991868
20.356717	0.1	0.993041
20.358383	0.1	0.993200
20.360050	0.1	0.990881
20.361717	0.1	0.986932
20.363383	0.1	0.983030
20.365050	0.1	0.979290
20.366717	0.1	0.975188
20.368383	0.1	0.971998
20.370050	0.1	0.971765
20.371717	0.1	0.974410
20.373383	0.1	0.978280
20.375050	0.1	0.982471
20.376717	0.1	0.986992
20.378383	0.1	0.991914
20.380050	0.1	0.997116
20.381717	0.1	1.001735
20.383383	0.1	1.004371
20.385050	0.1	1.004920
20.386717	0.1	1.004660
20.388383	0.1	1.004129
20.390050	0.1	1.002480
20.391717	0.1	0.999812
20.393383	0.1	0.998685
20.395050	0.1	1.001740
20.396717	0.1	1.008608
20.398383	0.1	1.016487
20.400050	0.1	1.023011
20.401717	0.1	1.027961
20.403383	0.1	1.031975
20.405050	0.1	1.034606
20.406717	0.1	1.034546
20.408383	0.1	1.030848
20.410050	0.1	1.024487
20.411717	0.1	1.019016
20.413383	0.1	1.017982
20.415050	0.1	1.022471
20.416717	0.1	1.031640
20.418383	0.1	1.043356
20.420050	0.1	1.054443
20.421717	0.1	1.062662
20.423383	0.1	1.068432
20.425050	0.1	1.073447
20.426717	0.1	1.078332
20.428383	0.1	1.082453
20.430050	0.1	1.085657
20.431717	0.1	1.089410
20.433383	0.1	1.095557
20.435050	0.1	1.104088
20.436717	0.1	1.112996
20.438383	0.1	1.120199
20.440050	0.1	1.124665
20.441717	0.1	1.126472
20.443383	0.1	1.126416
20.445050	0.1	1.125280
20.446717	0.1	1.123631
20.448383	0.1	1.121797
20.450050	0.1	1.119655
20.451717	0.1	1.116865
20.453383	0.1	1.113475
20.455050	0.1	1.110598
20.456717	0.1	1.109922
20.458383	0.1	1.111994
20.460050	0.1	1.115785
20.461717	0.1	1.119338
20.463383	0.1	1.120502
20.465050	0.1	1.118728
20.466717	0.1	1.115692
20.468383	0.1	1.113107
20.470050	0.1	1.110779
20.471717	0.1	1.107468
20.473383	0.1	1.102826
20.475050	0.1	1.096935
20.476717	0.1	1.089294
20.478383	0.1	1.080129
20.480050	0.1	1.071128
20.481717	0.1	1.063943
20.483383	0.1	1.059258
20.485050	0.1	1.056185
20.486717	0.1	1.052255
20.488383	0.1	1.045563
20.490050	0.1	1.036138
20.491717	0.1	1.024967
20.493383	0.1	1.013009
20.495050	0.1	1.000902
20.496717	0.1	0.989274
20.498383	0.1	0.979756
20.500050	0.1	0.974387
20.501717	0.1	0.973078
20.503383	0.1	0.972585
20.505050	0.1	0.968915
20.506717	0.1	0.960408
20.508383	0.1	0.947714
20.510050	0.1	0.932664
20.511717	0.1	0.917953
20.513383	0.1	0.905683
20.515050	0.1	0.896119
20.516717	0.1	0.888491
20.518383	0.1	0.881613
20.520050	0.1	0.874409
20.521717	0.1	0.867262
20.523383	0.1	0.862419
20.525050	0.1	0.861594
20.526717	0.1	0.863546
20.528383	0.1	0.865259
20.530050	0.1	0.864095
20.531717	0.1	0.858265
20.533383	0.1	0.847480
20.535050	0.1	0.833683
20.536717	0.1	0.819862
20.538383	0.1	0.808272
20.540050	0.1	0.799997
20.541717	0.1	0.795079
20.543383	0.1	0.792597
20.545050	0.1	0.791601
20.546717	0.1	0.791419
20.548383	0.1	0.791177
20.550050	0.1	0.790041
20.551717	0.1	0.788057
20.553383	0.1	0.786218
20.555050	0.1	0.785445
20.556717	0.1	0.785859
20.558383	0.1	0.787084
20.560050	0.1	0.788635
20.561717	0.1	0.790120
20.563383	0.1	0.791261
20.565050	0.1	0.792365
20.566717	0.1	0.794167
20.568383	0.1	0.796006
20.570050	0.1	0.795792
20.571717	0.1	0.792476
20.573383	0.1	0.787070
20.575050	0.1	0.781226
20.576717	0.1	0.775973
20.578383	0.1	0.772411
20.580050	0.1	0.771936
20.581717	0.1	0.774059
20.583383	0.1	0.775233
20.585050	0.1	0.771955
20.586717	0.1	0.764914
20.588383	0.1	0.758008
20.590050	0.1	0.753747
20.591717	0.1	0.751903
20.593383	0.1	0.751722
20.595050	0.1	0.753449
20.596717	0.1	0.757696
20.598383	0.1	0.764076
20.600050	0.1	0.770623
20.601717	0.1	0.774371
20.603383	0.1	0.773119
20.605050	0.1	0.767321
20.606717	0.1	0.760476
20.608383	0.1	0.756970
20.610050	0.1	0.758921
20.611717	0.1	0.765007
20.613383	0.1	0.772048
20.615050	0.1	0.777259
20.616717	0.1	0.779354
20.618383	0.1	0.778255
20.620050	0.1	0.774758
20.621717	0.1	0.770884
20.623383	0.1	0.769217
20.625050	0.1	0.770898
20.626717	0.1	0.774260
20.628383	0.1	0.776090
20.630050	0.1	0.774236
20.631717	0.1	0.769105
20.633383	0.1	0.762912
20.635050	0.1	0.757570
20.636717	0.1	0.754055
20.638383	0.1	0.753310
20.640050	0.1	0.755950
20.641717	0.1	0.760849
20.643383	0.1	0.765407
20.645050	0.1	0.767736
20.646717	0.1	0.768173
20.648383	0.1	0.768513
20.650050	0.1	0.770008
20.651717	0.1	0.772374
20.653383	0.1	0.774548
20.655050	0.1	0.775810
20.656717	0.1	0.776267
20.658383	0.1	0.776928
20.660050	0.1	0.778986
20.661717	0.1	0.782744
20.663383	0.1	0.787252
20.665050	0.1	0.790507
20.666717	0.1	0.790572
20.668383	0.1	0.787135
20.670050	0.1	0.781715
20.671717	0.1	0.776420
20.673383	0.1	0.773417
20.675050	0.1	0.774334
20.676717	0.1	0.778935
20.678383	0.1	0.785100
20.680050	0.1	0.790665
20.681717	0.1	0.795140
20.683383	0.1	0.798996
20.685050	0.1	0.801785
20.686717	0.1	0.802749
20.688383	0.1	0.802716
20.690050	0.1	0.803759
20.691717	0.1	0.807140
20.693383	0.1	0.812178
20.695050	0.1	0.817650
20.696717	0.1	0.823247
20.698383	0.1	0.828719
20.700050	0.1	0.832765
20.701717	0.1	0.834218
20.703383	0.1	0.833985
20.705050	0.1	0.834591
20.706717	0.1	0.837501
20.708383	0.1	0.842083
20.710050	0.1	0.846963
20.711717	0.1	0.851047
20.713383	0.1	0.853711
20.715050	0.1	0.855364
20.716717	0.1	0.857781
20.718383	0.1	0.862801
20.720050	0.1	0.870503
20.721717	0.1	0.879015
20.723383	0.1	0.886400
20.725050	0.1	0.892296
20.726717	0.1	0.897464
20.728383	0.1	0.902847
20.730050	0.1	0.908892
20.731717	0.1	0.915290
20.733383	0.1	0.921614
20.735050	0.1	0.928110
20.736717	0.1	0.935639
20.738383	0.1	0.944561
20.740050	0.1	0.954550
20.741717	0.1	0.965483
20.743383	0.1	0.977288
20.745050	0.1	0.989349
20.746717	0.1	1.000827
20.748383	0.1	1.011537
20.750050	0.1	1.022108
20.751717	0.1	1.033293
20.753383	0.1	1.045270
20.755050	0.1	1.057456
20.756717	0.1	1.069065
20.758383	0.1	1.080218
20.760050	0.1	1.091557
20.761717	0.1	1.103589
20.763383	0.1	1.117354
20.765050	0.1	1.134304
20.766717	0.1	1.154603
20.768383	0.1	1.176321
20.770050	0.1	1.196968
20.771717	0.1	1.216102
20.773383	0.1	1.235432
20.775050	0.1	1.256308
20.776717	0.1	1.279027
20.778383	0.1	1.303530
20.780050	0.1	1.329184
20.781717	0.1	1.354958
20.783383	0.1	1.379973
20.785050	0.1	1.403657
20.786717	0.1	1.426116
20.788383	0.1	1.448179
20.790050	0.1	1.470884
20.791717	0.1	1.495089
20.793383	0.1	1.521353
20.795050	0.1	1.549819
20.796717	0.1	1.580263
20.798383	0.1	1.612115
20.800050	0.1	1.644371
20.801717	0.1	1.675980
20.803383	0.1	1.706155
20.805050	0.1	1.734649
20.806717	0.1	1.762216
20.808383	0.1	1.790156
20.810050	0.1	1.818673
20.811717	0.1	1.846529
20.813383	0.1	1.872950
20.815050	0.1	1.899474
20.816717	0.1	1.929300
20.818383	0.1	1.964495
20.820050	0.1	2.004262
20.821717	0.1	2.045361
20.823383	0.1	2.083778
20.825050	0.1	2.117562
20.826717	0.1	2.147974
20.828383	0.1	2.177567
20.830050	0.1	2.208427
20.831717	0.1	2.241349
20.833383	0.1	2.275757
20.835050	0.1	2.310937
20.836717	0.1	2.347101
20.838383	0.1	2.385569
20.840050	0.1	2.427837
20.841717	0.1	2.474068
20.843383	0.1	2.522981
20.845050	0.1	2.572443
20.846717	0.1	2.620672
20.848383	0.1	2.667662
20.850050	0.1	2.714382
20.851717	0.1	2.761493
20.853383	0.1	2.809479
20.855050	0.1	2.858704
20.856717	0.1	2.909456
20.858383	0.1	2.962565
20.860050	0.1	3.018864
20.861717	0.1	3.077933
20.863383	0.1	3.138152
20.865050	0.1	3.197598
20.866717	0.1	3.254828
20.868383	0.1	3.309976
20.870050	0.1	3.364570
20.871717	0.1	3.419635
20.873383	0.1	3.474890
20.875050	0.1	3.529098
20.876717	0.1	3.580349
20.878383	0.1	3.626836
20.880050	0.1	3.668512
20.881717	0.1	3.707008
20.883383	0.1	3.743498
20.885050	0.1	3.778092
20.886717	0.1	3.810856
20.888383	0.1	3.841934
20.890050	0.1	3.870479
20.891717	0.1	3.894274
20.893383	0.1	3.911229
20.895050	0.1	3.921385
20.896717	0.1	3.926563
20.898383	0.1	3.927778
20.900050	0.1	3.923834
20.901717	0.1	3.913161
20.903383	0.1	3.896118
20.905050	0.1	3.874367
20.906717	0.1	3.848444
20.908383	0.1	3.817291
20.910050	0.1	3.780001
20.911717	0.1	3.737197
20.913383	0.1	3.690594
20.915050	0.1	3.641546
20.916717	0.1	3.589946
20.918383	0.1	3.534649
20.920050	0.1	3.474541
20.921717	0.1	3.409195
20.923383	0.1	3.339332
20.925050	0.1	3.266418
20.926717	0.1	3.192001
20.928383	0.1	3.117449
20.930050	0.1	3.043409
20.931717	0.1	2.970006
20.933383	0.1	2.897386
20.935050	0.1	2.825106
20.936717	0.1	2.752319
20.938383	0.1	2.678861
20.940050	0.1	2.605063
20.941717	0.1	2.530888
20.943383	0.1	2.456261
20.945050	0.1	2.382090
20.946717	0.1	2.310062
20.948383	0.1	2.241316
20.950050	0.1	2.176128
20.951717	0.1	2.114149
20.953383	0.1	2.054074
20.955050	0.1	1.993771
20.956717	0.1	1.932364
20.958383	0.1	1.871642
20.960050	0.1	1.814337
20.961717	0.1	1.761667
20.963383	0.1	1.712940
20.965050	0.1	1.666681
20.966717	0.1	1.621791
20.968383	0.1	1.577730
20.970050	0.1	1.534023
20.971717	0.1	1.490307
20.973383	0.1	1.447164
20.975050	0.1	1.406199
20.976717	0.1	1.368793
20.978383	0.1	1.334832
20.980050	0.1	1.303251
20.981717	0.1	1.274026
20.983383	0.1	1.248750
20.985050	0.1	1.228838
20.986717	0.1	1.213611
20.988383	0.1	1.200414
20.990050	0.1	1.186808
20.991717	0.1	1.171613
20.993383	0.1	1.154048
20.995050	0.1	1.133662
20.996717	0.1	1.111394
20.998383	0.1	1.089582
21.000050	0.1	1.070448
21.001717	0.1	1.054197
21.003383	0.1	1.038886
21.005050	0.1	1.023244
21.006717	0.1	1.008338
21.008383	0.1	0.995747
21.010050	0.1	0.985605
21.011717	0.1	0.976520
21.013383	0.1	0.967453
21.015050	0.1	0.959304
21.016717	0.1	0.953358
21.018383	0.1	0.948859
21.020050	0.1	0.943728
21.021717	0.1	0.937111
21.023383	0.1	0.929968
21.025050	0.1	0.923616
21.026717	0.1	0.918931
21.028383	0.1	0.916156
21.030050	0.1	0.914340
21.031717	0.1	0.911816
21.033383	0.1	0.907690
21.035050	0.1	0.902247
21.036717	0.1	0.896063
21.038383	0.1	0.889604
21.040050	0.1	0.883159
21.041717	0.1	0.876891
21.043383	0.1	0.871350
21.045050	0.1	0.867425
21.046717	0.1	0.865804
21.048383	0.1	0.866554
21.050050	0.1	0.868635
21.051717	0.1	0.870582
21.053383	0.1	0.871494
21.055050	0.1	0.870652
21.056717	0.1	0.867685
21.058383	0.1	0.863387
21.060050	0.1	0.858745
21.061717	0.1	0.854013
21.063383	0.1	0.849902
21.065050	0.1	0.847792
21.066717	0.1	0.848272
21.068383	0.1	0.850712
21.070050	0.1	0.853855
21.071717	0.1	0.856491
21.073383	0.1	0.858009
21.075050	0.1	0.858190
21.076717	0.1	0.857529
21.078383	0.1	0.857585
21.080050	0.1	0.859583
21.081717	0.1	0.863536
21.083383	0.1	0.868607
21.085050	0.1	0.873455
21.086717	0.1	0.877460
21.088383	0.1	0.881338
21.090050	0.1	0.885390
21.091717	0.1	0.888570
21.093383	0.1	0.889977
21.095050	0.1	0.889893
21.096717	0.1	0.889455
21.098383	0.1	0.889949
21.100050	0.1	0.891774
21.101717	0.1	0.894340
21.103383	0.1	0.897199
21.105050	0.1	0.900291
21.106717	0.1	0.903546
21.108383	0.1	0.907280
21.110050	0.1	0.912156
21.111717	0.1	0.918093
21.113383	0.1	0.924128
21.115050	0.1	0.929604
21.116717	0.1	0.934219
21.118383	0.1	0.937316
21.120050	0.1	0.938643
21.121717	0.1	0.938876
21.123383	0.1	0.939029
21.125050	0.1	0.940007
21.126717	0.1	0.942317
21.128383	0.1	0.946061
21.130050	0.1	0.951309
21.131717	0.1	0.958047
21.133383	0.1	0.965539
21.135050	0.1	0.972743
21.136717	0.1	0.979374
21.138383	0.1	0.985139
21.140050	0.1	0.988669
21.141717	0.1	0.988594
21.143383	0.1	0.985204
21.145050	0.1	0.980408
21.146717	0.1	0.976836
21.148383	0.1	0.976785
21.150050	0.1	0.980916
21.151717	0.1	0.987831
21.153383	0.1	0.995374
21.155050	0.1	1.002224
21.156717	0.1	1.008115
21.158383	0.1	1.012878
21.160050	0.1	1.015323
21.161717	0.1	1.014103
21.163383	0.1	1.010261
21.165050	0.1	1.007146
21.166717	0.1	1.007533
21.168383	0.1	1.011444
21.170050	0.1	1.016133
21.171717	0.1	1.018583
21.173383	0.1	1.017633
21.175050	0.1	1.013363
21.176717	0.1	1.006434
21.178383	0.1	0.998229
21.180050	0.1	0.990410
21.181717	0.1	0.984157
21.183383	0.1	0.979472
21.185050	0.1	0.975388
21.186717	0.1	0.971137
21.188383	0.1	0.967188
21.190050	0.1	0.964580
21.191717	0.1	0.963211
21.193383	0.1	0.961865
21.195050	0.1	0.959462
21.196717	0.1	0.955029
21.198383	0.1	0.947723
21.200050	0.1	0.938037
21.201717	0.1	0.928249
21.203383	0.1	0.920938
21.205050	0.1	0.917395
21.206717	0.1	0.917208
21.208383	0.1	0.918526
21.210050	0.1	0.918810
21.211717	0.1	0.916468
21.213383	0.1	0.911932
21.215050	0.1	0.906582
21.216717	0.1	0.900798
21.218383	0.1	0.894493
21.220050	0.1	0.888463
21.221717	0.1	0.883210
21.223383	0.1	0.878153
21.225050	0.1	0.873446
21.226717	0.1	0.870270
21.228383	0.1	0.869306
21.230050	0.1	0.870372
21.231717	0.1	0.873017
21.233383	0.1	0.876868
21.235050	0.1	0.881227
21.236717	0.1	0.884631
21.238383	0.1	0.885627
21.240050	0.1	0.884011
21.241717	0.1	0.880812
21.243383	0.1	0.877585
21.245050	0.1	0.875453
21.246717	0.1	0.874856
21.248383	0.1	0.876337
21.250050	0.1	0.880049
21.251717	0.1	0.884756
21.253383	0.1	0.888370
21.255050	0.1	0.889343
21.256717	0.1	0.887909
21.258383	0.1	0.885609
21.260050	0.1	0.883294
21.261717	0.1	0.880971
21.263383	0.1	0.878931
21.265050	0.1	0.877352
21.266717	0.1	0.875252
21.268383	0.1	0.870712
21.270050	0.1	0.862777
21.271717	0.1	0.853245
21.273383	0.1	0.845445
21.275050	0.1	0.841687
21.276717	0.1	0.842456
21.278383	0.1	0.846479
21.280050	0.1	0.851685
21.281717	0.1	0.856714
21.283383	0.1	0.861036
21.285050	0.1	0.864672
21.286717	0.1	0.867681
21.288383	0.1	0.869120
21.290050	0.1	0.867676
21.291717	0.1	0.863294
21.293383	0.1	0.857343
21.295050	0.1	0.851601
21.296717	0.1	0.847247
21.298383	0.1	0.844472
21.300050	0.1	0.842768
21.301717	0.1	0.841245
21.303383	0.1	0.839168
21.305050	0.1	0.836374
21.306717	0.1	0.832630
21.308383	0.1	0.827000
21.310050	0.1	0.818959
21.311717	0.1	0.809864
21.313383	0.1	0.802670
21.315050	0.1	0.799904
21.316717	0.1	0.801403
21.318383	0.1	0.804784
21.320050	0.1	0.808001
21.321717	0.1	0.810088
21.323383	0.1	0.810712
21.325050	0.1	0.810199
21.326717	0.1	0.809007
21.328383	0.1	0.806893
21.330050	0.1	0.803326
21.331717	0.1	0.798539
21.333383	0.1	0.793505
21.335050	0.1	0.789016
21.336717	0.1	0.785450
21.338383	0.1	0.783014
21.340050	0.1	0.781734
21.341717	0.1	0.781384
21.343383	0.1	0.781817
21.345050	0.1	0.783387
21.346717	0.1	0.786586
21.348383	0.1	0.791065
21.350050	0.1	0.795210
21.351717	0.1	0.797277
21.353383	0.1	0.797017
21.355050	0.1	0.795275
21.356717	0.1	0.792807
21.358383	0.1	0.789943
21.360050	0.1	0.786469
21.361717	0.1	0.782469
21.363383	0.1	0.778921
21.365050	0.1	0.776458
21.366717	0.1	0.775000
21.368383	0.1	0.775177
21.370050	0.1	0.778357
21.371717	0.1	0.784784
21.373383	0.1	0.792667
21.375050	0.1	0.799685
21.376717	0.1	0.804798
21.378383	0.1	0.808155
21.380050	0.1	0.809771
21.381717	0.1	0.809007
21.383383	0.1	0.806022
21.385050	0.1	0.802730
21.386717	0.1	0.801161
21.388383	0.1	0.801915
21.390050	0.1	0.804267
21.391717	0.1	0.807187
21.393383	0.1	0.810283
21.395050	0.1	0.813343
21.396717	0.1	0.815541
21.398383	0.1	0.816435
21.400050	0.1	0.817031
21.401717	0.1	0.818893
21.403383	0.1	0.822195
21.405050	0.1	0.825725
21.406717	0.1	0.828244
21.408383	0.1	0.829049
21.410050	0.1	0.827857
21.411717	0.1	0.824640
21.413383	0.1	0.819778
21.415050	0.1	0.814395
21.416717	0.1	0.809934
21.418383	0.1	0.808095
21.420050	0.1	0.810232
21.421717	0.1	0.815573
21.423383	0.1	0.821641
21.425050	0.1	0.826893
21.426717	0.1	0.831531
21.428383	0.1	0.836137
21.430050	0.1	0.840263
21.431717	0.1	0.842451
21.433383	0.1	0.842297
21.435050	0.1	0.841436
21.436717	0.1	0.841427
21.438383	0.1	0.841827
21.440050	0.1	0.841166
21.441717	0.1	0.839219
21.443383	0.1	0.837091
21.445050	0.1	0.835699
21.446717	0.1	0.835336
21.448383	0.1	0.835517
21.450050	0.1	0.835354
21.451717	0.1	0.835238
21.453383	0.1	0.836411
21.455050	0.1	0.838921
21.456717	0.1	0.841245
21.458383	0.1	0.841557
21.460050	0.1	0.839471
21.461717	0.1	0.835899
21.463383	0.1	0.831205
21.465050	0.1	0.825287
21.466717	0.1	0.818600
21.468383	0.1	0.812192
21.470050	0.1	0.807722
21.471717	0.1	0.806586
21.473383	0.1	0.808178
21.475050	0.1	0.810474
21.476717	0.1	0.812309
21.478383	0.1	0.813906
21.480050	0.1	0.815666
21.481717	0.1	0.817385
21.483383	0.1	0.818265
21.485050	0.1	0.817608
21.486717	0.1	0.815522
21.488383	0.1	0.812272
21.490050	0.1	0.807419
21.491717	0.1	0.800979
21.493383	0.1	0.794795
21.495050	0.1	0.791019
21.496717	0.1	0.789184
21.498383	0.1	0.786455
21.500050	0.1	0.780993
21.501717	0.1	0.773994
21.503383	0.1	0.768146
21.505050	0.1	0.764513
21.506717	0.1	0.762050
21.508383	0.1	0.760327
21.510050	0.1	0.760481
21.511717	0.1	0.762334
21.513383	0.1	0.763256
21.515050	0.1	0.760942
21.516717	0.1	0.755517
21.518383	0.1	0.748998
21.520050	0.1	0.743894
21.521717	0.1	0.741980
21.523383	0.1	0.743279
21.525050	0.1	0.745715
21.526717	0.1	0.746506
21.528383	0.1	0.744341
21.530050	0.1	0.739889
21.531717	0.1	0.734646
21.533383	0.1	0.729384
21.535050	0.1	0.723489
21.536717	0.1	0.715903
21.538383	0.1	0.706646
21.540050	0.1	0.697542
21.541717	0.1	0.691484
21.543383	0.1	0.690888
21.545050	0.1	0.696247
21.546717	0.1	0.705076
21.548383	0.1	0.713072
21.550050	0.1	0.716746
21.551717	0.1	0.714301
21.553383	0.1	0.706250
21.555050	0.1	0.696294
21.556717	0.1	0.689458
21.558383	0.1	0.688545
21.560050	0.1	0.692289
21.561717	0.1	0.696578
21.563383	0.1	0.697873
21.565050	0.1	0.696001
21.566717	0.1	0.693747
21.568383	0.1	0.693258
21.570050	0.1	0.693607
21.571717	0.1	0.692792
21.573383	0.1	0.690287
21.575050	0.1	0.686492
21.576717	0.1	0.681616
21.578383	0.1	0.675833
21.580050	0.1	0.669644
21.581717	0.1	0.663721
21.583383	0.1	0.659181
21.585050	0.1	0.657877
21.586717	0.1	0.660610
21.588383	0.1	0.665793
21.590050	0.1	0.671679
21.591717	0.1	0.677989
21.593383	0.1	0.684485
21.595050	0.1	0.689863
21.596717	0.1	0.692680
21.598383	0.1	0.692857
21.600050	0.1	0.691083
21.601717	0.1	0.687516
21.603383	0.1	0.682920
21.605050	0.1	0.678794
21.606717	0.1	0.675619
21.608383	0.1	0.673328
21.610050	0.1	0.671996
21.611717	0.1	0.670999
21.613383	0.1	0.669886
21.615050	0.1	0.669132
21.616717	0.1	0.669146
21.618383	0.1	0.670645
21.620050	0.1	0.674869
21.621717	0.1	0.681379
21.623383	0.1	0.687414
21.625050	0.1	0.690417
21.626717	0.1	0.690212
21.628383	0.1	0.688345
21.630050	0.1	0.686180
21.631717	0.1	0.684080
21.633383	0.1	0.681835
21.635050	0.1	0.679456
21.636717	0.1	0.677644
21.638383	0.1	0.677146
21.640050	0.1	0.677849
21.641717	0.1	0.678888
21.643383	0.1	0.679619
21.645050	0.1	0.680061
21.646717	0.1	0.680164
21.648383	0.1	0.679558
21.650050	0.1	0.678468
21.651717	0.1	0.677491
21.653383	0.1	0.676964
21.655050	0.1	0.677453
21.656717	0.1	0.679241
21.658383	0.1	0.681076
21.660050	0.1	0.680992
21.661717	0.1	0.678729
21.663383	0.1	0.676163
21.665050	0.1	0.675530
21.666717	0.1	0.677663
21.668383	0.1	0.681668
21.670050	0.1	0.686194
21.671717	0.1	0.690636
21.673383	0.1	0.694916
21.675050	0.1	0.698878
21.676717	0.1	0.702543
21.678383	0.1	0.705770
21.680050	0.1	0.707810
21.681717	0.1	0.708397
21.683383	0.1	0.707931
21.685050	0.1	0.706837
21.686717	0.1	0.706161
21.688383	0.1	0.707312
21.690050	0.1	0.710655
21.691717	0.1	0.714823
21.693383	0.1	0.717193
21.695050	0.1	0.715996
21.696717	0.1	0.712429
21.698383	0.1	0.709491
21.700050	0.1	0.708955
21.701717	0.1	0.710515
21.703383	0.1	0.713128
21.705050	0.1	0.715684
21.706717	0.1	0.717095
21.708383	0.1	0.716965
21.710050	0.1	0.715801
21.711717	0.1	0.714315
21.713383	0.1	0.713365
21.715050	0.1	0.713803
21.716717	0.1	0.715288
21.718383	0.1	0.716513
21.720050	0.1	0.717128
21.721717	0.1	0.717752
21.723383	0.1	0.718692
21.725050	0.1	0.720099
21.726717	0.1	0.722413
21.728383	0.1	0.726394
21.730050	0.1	0.732592
21.731717	0.1	0.740015
21.733383	0.1	0.746669
21.735050	0.1	0.751787
21.736717	0.1	0.755596
21.738383	0.1	0.757813
21.740050	0.1	0.758008
21.741717	0.1	0.756071
21.743383	0.1	0.751968
21.745050	0.1	0.746413
21.746717	0.1	0.741277
21.748383	0.1	0.738483
21.750050	0.1	0.738231
21.751717	0.1	0.739000
21.753383	0.1	0.739456
21.755050	0.1	0.739307
21.756717	0.1	0.738865
21.758383	0.1	0.739084
21.760050	0.1	0.740620
21.761717	0.1	0.742469
21.763383	0.1	0.743028
21.765050	0.1	0.741817
21.766717	0.1	0.739582
21.768383	0.1	0.738092
21.770050	0.1	0.739177
21.771717	0.1	0.743014
21.773383	0.1	0.748280
21.775050	0.1	0.753328
21.776717	0.1	0.756825
21.778383	0.1	0.757771
21.780050	0.1	0.755237
21.781717	0.1	0.749249
21.783383	0.1	0.741933
21.785050	0.1	0.736131
21.786717	0.1	0.733254
21.788383	0.1	0.732960
21.790050	0.1	0.733822
21.791717	0.1	0.733910
21.793383	0.1	0.731088
21.795050	0.1	0.724071
21.796717	0.1	0.714390
21.798383	0.1	0.705956
21.800050	0.1	0.701863
21.801717	0.1	0.702636
21.803383	0.1	0.706310
21.805050	0.1	0.709333
21.806717	0.1	0.708685
21.808383	0.1	0.703721
21.810050	0.1	0.696196
21.811717	0.1	0.689188
21.813383	0.1	0.684941
21.815050	0.1	0.683805
21.816717	0.1	0.685272
21.818383	0.1	0.688285
21.820050	0.1	0.691242
21.821717	0.1	0.693076
21.823383	0.1	0.693705
21.825050	0.1	0.693696
21.826717	0.1	0.693807
21.828383	0.1	0.694599
21.830050	0.1	0.696089
21.831717	0.1	0.697626
21.833383	0.1	0.699018
21.835050	0.1	0.701281
21.836717	0.1	0.705626
21.838383	0.1	0.712359
21.840050	0.1	0.719726
21.841717	0.1	0.724620
21.843383	0.1	0.726017
21.845050	0.1	0.726287
21.846717	0.1	0.728508
21.848383	0.1	0.733463
21.850050	0.1	0.739032
21.851717	0.1	0.742511
21.853383	0.1	0.743517
21.855050	0.1	0.743829
21.856717	0.1	0.745300
21.858383	0.1	0.749123
21.860050	0.1	0.755223
21.861717	0.1	0.761901
21.863383	0.1	0.767591
21.865050	0.1	0.772504
21.866717	0.1	0.777598
21.868383	0.1	0.783419
21.870050	0.1	0.790008
21.871717	0.1	0.796635
21.873383	0.1	0.802088
21.875050	0.1	0.805827
21.876717	0.1	0.808393
21.878383	0.1	0.811028
21.880050	0.1	0.814903
21.881717	0.1	0.820397
21.883383	0.1	0.827415
21.885050	0.1	0.836281
21.886717	0.1	0.847364
21.888383	0.1	0.859774
21.890050	0.1	0.871746
21.891717	0.1	0.882028
21.893383	0.1	0.890531
21.895050	0.1	0.897846
21.896717	0.1	0.904440
21.898383	0.1	0.910675
21.900050	0.1	0.916659
21.901717	0.1	0.921246
21.903383	0.1	0.922610
21.905050	0.1	0.920310
21.906717	0.1	0.916263
21.908383	0.1	0.913632
21.910050	0.1	0.914214
21.911717	0.1	0.917413
21.913383	0.1	0.922023
21.915050	0.1	0.927355
21.916717	0.1	0.932612
21.918383	0.1	0.937250
21.920050	0.1	0.942340
21.921717	0.1	0.950294
21.923383	0.1	0.962270
21.925050	0.1	0.975523
21.926717	0.1	0.984394
21.928383	0.1	0.984613
21.930050	0.1	0.976156
21.931717	0.1	0.962666
21.933383	0.1	0.949074
21.935050	0.1	0.938824
21.936717	0.1	0.932720
21.938383	0.1	0.930112
21.940050	0.1	0.930359
21.941717	0.1	0.932766
21.943383	0.1	0.936161
21.945050	0.1	0.939243
21.946717	0.1	0.941069
21.948383	0.1	0.941409
21.950050	0.1	0.940394
21.951717	0.1	0.937944
21.953383	0.1	0.934154
21.955050	0.1	0.929404
21.956717	0.1	0.923895
21.958383	0.1	0.918051
21.960050	0.1	0.912813
21.961717	0.1	0.908696
21.963383	0.1	0.905124
21.965050	0.1	0.900901
21.966717	0.1	0.895322
21.968383	0.1	0.888780
21.970050	0.1	0.882219
21.971717	0.1	0.876756
21.973383	0.1	0.873762
21.975050	0.1	0.874065
21.976717	0.1	0.876859
21.978383	0.1	0.879630
21.980050	0.1	0.879755
21.981717	0.1	0.876361
21.983383	0.1	0.870726
21.985050	0.1	0.865185
21.986717	0.1	0.861501
21.988383	0.1	0.860202
21.990050	0.1	0.860807
21.991717	0.1	0.861906
21.993383	0.1	0.861320
21.995050	0.1	0.858004
21.996717	0.1	0.853571
21.998383	0.1	0.850493
22.000050	0.1	0.849748
22.001717	0.1	0.851201
22.003383	0.1	0.854619
22.005050	0.1	0.859494
22.006717	0.1	0.864659
22.008383	0.1	0.868598
22.010050	0.1	0.870451
22.011717	0.1	0.869948
22.013383	0.1	0.866335
22.015050	0.1	0.859313
22.016717	0.1	0.851117
22.018383	0.1	0.845790
22.020050	0.1	0.845976
22.021717	0.1	0.850875
22.023383	0.1	0.857590
22.025050	0.1	0.864016
22.026717	0.1	0.869203
22.028383	0.1	0.872612
22.030050	0.1	0.875038
22.031717	0.1	0.878335
22.033383	0.1	0.883290
22.035050	0.1	0.888752
22.036717	0.1	0.893027
22.038383	0.1	0.895322
22.040050	0.1	0.895951
22.041717	0.1	0.896170
22.043383	0.1	0.897818
22.045050	0.1	0.902037
22.046717	0.1	0.908445
22.048383	0.1	0.915425
22.050050	0.1	0.921194
22.051717	0.1	0.925250
22.053383	0.1	0.928594
22.055050	0.1	0.932771
22.056717	0.1	0.938899
22.058383	0.1	0.946638
22.060050	0.1	0.954373
22.061717	0.1	0.960594
22.063383	0.1	0.964873
22.065050	0.1	0.967933
22.066717	0.1	0.971179
22.068383	0.1	0.976222
22.070050	0.1	0.984329
22.071717	0.1	0.995528
22.073383	0.1	1.008715
22.075050	0.1	1.023114
22.076717	0.1	1.038793
22.078383	0.1	1.055393
22.080050	0.1	1.071589
22.081717	0.1	1.086793
22.083383	0.1	1.101932
22.085050	0.1	1.117252
22.086717	0.1	1.131278
22.088383	0.1	1.142528
22.090050	0.1	1.150561
22.091717	0.1	1.155743
22.093383	0.1	1.159669
22.095050	0.1	1.165047
22.096717	0.1	1.174342
22.098383	0.1	1.187981
22.100050	0.1	1.203828
22.101717	0.1	1.218626
22.103383	0.1	1.230147
22.105050	0.1	1.238366
22.106717	0.1	1.245234
22.108383	0.1	1.253420
22.110050	0.1	1.264550
22.111717	0.1	1.278012
22.113383	0.1	1.291507
22.115050	0.1	1.302757
22.116717	0.1	1.310920
22.118383	0.1	1.316592
22.120050	0.1	1.320979
22.121717	0.1	1.325724
22.123383	0.1	1.331740
22.125050	0.1	1.337426
22.126717	0.1	1.340392
22.128383	0.1	1.340276
22.130050	0.1	1.337985
22.131717	0.1	1.334343
22.133383	0.1	1.330343
22.135050	0.1	1.326110
22.136717	0.1	1.320010
22.138383	0.1	1.310427
22.140050	0.1	1.297886
22.141717	0.1	1.284531
22.143383	0.1	1.272201
22.145050	0.1	1.261402
22.146717	0.1	1.251609
22.148383	0.1	1.242193
22.150050	0.1	1.233113
22.151717	0.1	1.224545
22.153383	0.1	1.216293
22.155050	0.1	1.207707
22.156717	0.1	1.198049
22.158383	0.1	1.187329
22.160050	0.1	1.176698
22.161717	0.1	1.168079
22.163383	0.1	1.162891
22.165050	0.1	1.160153
22.166717	0.1	1.156745
22.168383	0.1	1.150719
22.170050	0.1	1.143576
22.171717	0.1	1.138709
22.173383	0.1	1.137941
22.175050	0.1	1.140051
22.176717	0.1	1.142337
22.178383	0.1	1.142942
22.180050	0.1	1.142276
22.181717	0.1	1.142360
22.183383	0.1	1.144032
22.185050	0.1	1.146137
22.186717	0.1	1.147883
22.188383	0.1	1.150360
22.190050	0.1	1.155175
22.191717	0.1	1.162416
22.193383	0.1	1.171087
22.195050	0.1	1.180666
22.196717	0.1	1.190570
22.198383	0.1	1.199804
22.200050	0.1	1.208545
22.201717	0.1	1.219031
22.203383	0.1	1.233961
22.205050	0.1	1.253998
22.206717	0.1	1.277374
22.208383	0.1	1.301751
22.210050	0.1	1.325365
22.211717	0.1	1.346874
22.213383	0.1	1.365622
22.215050	0.1	1.382013
22.216717	0.1	1.397543
22.218383	0.1	1.414316
22.220050	0.1	1.433967
22.221717	0.1	1.457096
22.223383	0.1	1.483150
22.225050	0.1	1.510456
22.226717	0.1	1.537297
22.228383	0.1	1.562964
22.230050	0.1	1.587518
22.231717	0.1	1.611221
22.233383	0.1	1.634504
22.235050	0.1	1.657982
22.236717	0.1	1.681750
22.238383	0.1	1.705466
22.240050	0.1	1.728614
22.241717	0.1	1.749666
22.243383	0.1	1.766854
22.245050	0.1	1.780055
22.246717	0.1	1.790700
22.248383	0.1	1.800829
22.250050	0.1	1.812028
22.251717	0.1	1.824126
22.253383	0.1	1.835525
22.255050	0.1	1.844382
22.256717	0.1	1.849174
22.258383	0.1	1.849183
22.260050	0.1	1.845467
22.261717	0.1	1.840871
22.263383	0.1	1.837676
22.265050	0.1	1.835129
22.266717	0.1	1.830142
22.268383	0.1	1.819604
22.270050	0.1	1.802454
22.271717	0.1	1.780633
22.273383	0.1	1.757205
22.275050	0.1	1.733750
22.276717	0.1	1.710407
22.278383	0.1	1.686984
22.280050	0.1	1.662849
22.281717	0.1	1.637028
22.283383	0.1	1.609758
22.285050	0.1	1.582177
22.286717	0.1	1.553963
22.288383	0.1	1.523723
22.290050	0.1	1.491476
22.291717	0.1	1.458912
22.293383	0.1	1.427704
22.295050	0.1	1.398004
22.296717	0.1	1.368835
22.298383	0.1	1.339442
22.300050	0.1	1.309253
22.301717	0.1	1.277737
22.303383	0.1	1.245365
22.305050	0.1	1.213467
22.306717	0.1	1.183297
22.308383	0.1	1.156055
22.310050	0.1	1.132889
22.311717	0.1	1.113489
22.313383	0.1	1.095445
22.315050	0.1	1.076008
22.316717	0.1	1.053936
22.318383	0.1	1.029866
22.320050	0.1	1.005735
22.321717	0.1	0.983090
22.323383	0.1	0.962107
22.325050	0.1	0.942843
22.326717	0.1	0.926345
22.328383	0.1	0.913288
22.330050	0.1	0.902135
22.331717	0.1	0.890377
22.333383	0.1	0.877171
22.335050	0.1	0.863532
22.336717	0.1	0.850949
22.338383	0.1	0.840663
22.340050	0.1	0.833166
22.341717	0.1	0.827713
22.343383	0.1	0.822647
22.345050	0.1	0.816626
22.346717	0.1	0.809892
22.348383	0.1	0.803885
22.350050	0.1	0.799517
22.351717	0.1	0.796421
22.353383	0.1	0.793710
22.355050	0.1	0.790763
22.356717	0.1	0.787526
22.358383	0.1	0.784621
22.360050	0.1	0.782949
22.361717	0.1	0.782860
22.363383	0.1	0.784053
22.365050	0.1	0.787042
22.366717	0.1	0.793268
22.368383	0.1	0.802712
22.370050	0.1	0.812993
22.371717	0.1	0.821748
22.373383	0.1	0.828584
22.375050	0.1	0.834255
22.376717	0.1	0.839522
22.378383	0.1	0.845166
22.380050	0.1	0.851834
22.381717	0.1	0.859420
22.383383	0.1	0.866908
22.385050	0.1	0.873106
22.386717	0.1	0.878000
22.388383	0.1	0.883429
22.390050	0.1	0.891644
22.391717	0.1	0.903183
22.393383	0.1	0.916803
22.395050	0.1	0.930959
22.396717	0.1	0.945078
22.398383	0.1	0.959695
22.400050	0.1	0.975542
22.401717	0.1	0.992501
22.403383	0.1	1.009456
22.405050	0.1	1.025125
22.406717	0.1	1.038415
22.408383	0.1	1.048390
22.410050	0.1	1.054970
22.411717	0.1	1.059705
22.413383	0.1	1.065615
22.415050	0.1	1.075557
22.416717	0.1	1.090593
22.418383	0.1	1.109871
22.420050	0.1	1.130924
22.421717	0.1	1.150463
22.423383	0.1	1.166328
22.425050	0.1	1.178901
22.426717	0.1	1.190314
22.428383	0.1	1.202016
22.430050	0.1	1.213765
22.431717	0.1	1.225122
22.433383	0.1	1.236261
22.435050	0.1	1.247516
22.436717	0.1	1.259367
22.438383	0.1	1.272648
22.440050	0.1	1.287754
22.441717	0.1	1.303907
22.443383	0.1	1.320443
22.445050	0.1	1.337971
22.446717	0.1	1.356909
22.448383	0.1	1.376271
22.450050	0.1	1.394995
22.451717	0.1	1.413352
22.453383	0.1	1.432435
22.455050	0.1	1.452812
22.456717	0.1	1.474307
22.458383	0.1	1.496891
22.460050	0.1	1.520636
22.461717	0.1	1.544715
22.463383	0.1	1.567733
22.465050	0.1	1.589330
22.466717	0.1	1.611053
22.468383	0.1	1.635328
22.470050	0.1	1.663999
22.471717	0.1	1.697820
22.473383	0.1	1.736213
22.475050	0.1	1.777392
22.476717	0.1	1.819595
22.478383	0.1	1.861863
22.480050	0.1	1.903758
22.481717	0.1	1.945067
22.483383	0.1	1.985566
22.485050	0.1	2.025254
22.486717	0.1	2.065366
22.488383	0.1	2.108319
22.490050	0.1	2.155970
22.491717	0.1	2.208049
22.493383	0.1	2.262671
22.495050	0.1	2.318225
22.496717	0.1	2.374579
22.498383	0.1	2.432582
22.500050	0.1	2.493169
22.501717	0.1	2.557137
22.503383	0.1	2.624705
22.505050	0.1	2.695313
22.506717	0.1	2.768706
22.508383	0.1	2.845516
22.510050	0.1	2.925997
22.511717	0.1	3.009252
22.513383	0.1	3.094692
22.515050	0.1	3.183121
22.516717	0.1	3.276193
22.518383	0.1	3.375118
22.520050	0.1	3.479323
22.521717	0.1	3.587026
22.523383	0.1	3.697029
22.525050	0.1	3.809538
22.526717	0.1	3.925841
22.528383	0.1	4.047304
22.530050	0.1	4.175352
22.531717	0.1	4.311940
22.533383	0.1	4.458330
22.535050	0.1	4.613576
22.536717	0.1	4.774798
22.538383	0.1	4.939125
22.540050	0.1	5.105445
22.541717	0.1	5.274406
22.543383	0.1	5.447301
22.545050	0.1	5.625202
22.546717	0.1	5.808962
22.548383	0.1	5.999175
22.550050	0.1	6.195055
22.551717	0.1	6.394279
22.553383	0.1	6.594425
22.555050	0.1	6.793742
22.556717	0.1	6.990936
22.558383	0.1	7.185568
22.560050	0.1	7.378762
22.561717	0.1	7.571955
22.563383	0.1	7.764758
22.565050	0.1	7.954831
22.566717	0.1	8.140132
22.568383	0.1	8.320827
22.570050	0.1	8.497736
22.571717	0.1	8.669244
22.573383	0.1	8.831532
22.575050	0.1	8.981177
22.576717	0.1	9.116801
22.578383	0.1	9.238897
22.580050	0.1	9.348439
22.581717	0.1	9.446060
22.583383	0.1	9.532189
22.585050	0.1	9.606183
22.586717	0.1	9.665424
22.588383	0.1	9.707338
22.590050	0.1	9.732074
22.591717	0.1	9.741252
22.593383	0.1	9.735315
22.595050	0.1	9.714020
22.596717	0.1	9.677554
22.598383	0.1	9.625922
22.600050	0.1	9.558494
22.601717	0.1	9.474782
22.603383	0.1	9.375466
22.605050	0.1	9.261910
22.606717	0.1	9.135110
22.608383	0.1	8.996017
22.610050	0.1	8.845478
22.611717	0.1	8.683191
22.613383	0.1	8.508437
22.615050	0.1	8.321879
22.616717	0.1	8.125762
22.618383	0.1	7.922277
22.620050	0.1	7.712436
22.621717	0.1	7.496923
22.623383	0.1	7.277364
22.625050	0.1	7.056496
22.626717	0.1	6.837095
22.628383	0.1	6.620111
22.630050	0.1	6.404063
22.631717	0.1	6.186524
22.633383	0.1	5.965754
22.635050	0.1	5.742004
22.636717	0.1	5.517965
22.638383	0.1	5.297479
22.640050	0.1	5.083270
22.641717	0.1	4.875590
22.643383	0.1	4.672785
22.645050	0.1	4.473818
22.646717	0.1	4.279856
22.648383	0.1	4.092297
22.650050	0.1	3.911136
22.651717	0.1	3.736313
22.653383	0.1	3.568199
22.655050	0.1	3.406154
22.656717	0.1	3.249291
22.658383	0.1	3.098324
22.660050	0.1	2.954612
22.661717	0.1	2.818275
22.663383	0.1	2.688263
22.665050	0.1	2.563735
22.666717	0.1	2.445397
22.668383	0.1	2.335324
22.670050	0.1	2.234597
22.671717	0.1	2.141851
22.673383	0.1	2.055042
22.675050	0.1	1.972918
22.676717	0.1	1.894850
22.678383	0.1	1.821839
22.680050	0.1	1.756176
22.681717	0.1	1.698309
22.683383	0.1	1.646085
22.685050	0.1	1.596771
22.686717	0.1	1.548496
22.688383	0.1	1.501129
22.690050	0.1	1.456700
22.691717	0.1	1.417608
22.693383	0.1	1.384523
22.695050	0.1	1.356560
22.696717	0.1	1.332825
22.698383	0.1	1.312918
22.700050	0.1	1.296490
22.701717	0.1	1.283111
22.703383	0.1	1.272359
22.705050	0.1	1.263879
22.706717	0.1	1.257528
22.708383	0.1	1.252717
22.710050	0.1	1.248689
22.711717	0.1	1.246184
22.713383	0.1	1.247008
22.715050	0.1	1.251819
22.716717	0.1	1.259535
22.718383	0.1	1.268475
22.720050	0.1	1.277267
22.721717	0.1	1.285151
22.723383	0.1	1.292117
22.725050	0.1	1.299242
22.726717	0.1	1.308392
22.728383	0.1	1.320466
22.730050	0.1	1.334604
22.731717	0.1	1.349556
22.733383	0.1	1.364960
22.735050	0.1	1.381175
22.736717	0.1	1.397613
22.738383	0.1	1.412686
22.740050	0.1	1.425711
22.741717	0.1	1.437147
22.743383	0.1	1.447923
22.745050	0.1	1.459159
22.746717	0.1	1.471606
22.748383	0.1	1.485427
22.750050	0.1	1.500384
22.751717	0.1	1.516235
22.753383	0.1	1.532803
22.755050	0.1	1.549004
22.756717	0.1	1.562815
22.758383	0.1	1.572827
22.760050	0.1	1.579695
22.761717	0.1	1.586014
22.763383	0.1	1.594410
22.765050	0.1	1.605260
22.766717	0.1	1.616403
22.768383	0.1	1.624762
22.770050	0.1	1.627482
22.771717	0.1	1.622685
22.773383	0.1	1.611281
22.775050	0.1	1.597316
22.776717	0.1	1.585069
22.778383	0.1	1.575896
22.780050	0.1	1.568035
22.781717	0.1	1.559122
22.783383	0.1	1.548347
22.785050	0.1	1.536366
22.786717	0.1	1.523532
22.788383	0.1	1.509218
22.790050	0.1	1.493273
22.791717	0.1	1.476160
22.793383	0.1	1.457618
22.795050	0.1	1.436691
22.796717	0.1	1.412886
22.798383	0.1	1.387047
22.800050	0.1	1.361007
22.801717	0.1	1.335996
22.803383	0.1	1.311996
22.805050	0.1	1.288098
22.806717	0.1	1.262603
22.808383	0.1	1.234272
22.810050	0.1	1.204391
22.811717	0.1	1.176526
22.813383	0.1	1.153136
22.815050	0.1	1.132828
22.816717	0.1	1.112423
22.818383	0.1	1.090551
22.820050	0.1	1.067733
22.821717	0.1	1.044977
22.823383	0.1	1.023239
22.825050	0.1	1.003318
22.826717	0.1	0.985819
22.828383	0.1	0.970694
22.830050	0.1	0.956724
22.831717	0.1	0.942177
22.833383	0.1	0.926289
22.835050	0.1	0.909190
22.836717	0.1	0.890512
22.838383	0.1	0.869636
22.840050	0.1	0.847117
22.841717	0.1	0.824807
22.843383	0.1	0.804840
22.845050	0.1	0.788616
22.846717	0.1	0.776486
22.848383	0.1	0.767969
22.850050	0.1	0.761915
22.851717	0.1	0.756513
22.853383	0.1	0.749687
22.855050	0.1	0.740965
22.856717	0.1	0.732308
22.858383	0.1	0.725556
22.860050	0.1	0.720015
22.861717	0.1	0.713672
22.863383	0.1	0.705984
22.865050	0.1	0.698236
22.866717	0.1	0.691554
22.868383	0.1	0.686105
22.870050	0.1	0.681747
22.871717	0.1	0.677863
22.873383	0.1	0.673234
22.875050	0.1	0.667353
22.876717	0.1	0.661798
22.878383	0.1	0.659027
22.880050	0.1	0.659819
22.881717	0.1	0.662878
22.883383	0.1	0.666394
22.885050	0.1	0.668364
22.886717	0.1	0.666729
22.888383	0.1	0.661039
22.890050	0.1	0.653411
22.891717	0.1	0.647088
22.893383	0.1	0.643809
22.895050	0.1	0.642878
22.896717	0.1	0.642887
22.898383	0.1	0.643530
22.900050	0.1	0.645691
22.901717	0.1	0.649919
22.903383	0.1	0.654822
22.905050	0.1	0.657574
22.906717	0.1	0.656224
22.908383	0.1	0.651437
22.910050	0.1	0.646482
22.911717	0.1	0.644675
22.913383	0.1	0.646403
22.915050	0.1	0.650012
22.916717	0.1	0.654720
22.918383	0.1	0.660080
22.920050	0.1	0.664019
22.921717	0.1	0.664229
22.923383	0.1	0.660988
22.925050	0.1	0.656988
22.926717	0.1	0.654538
22.928383	0.1	0.653882
22.930050	0.1	0.654254
22.931717	0.1	0.655013
22.933383	0.1	0.654981
22.935050	0.1	0.653011
22.936717	0.1	0.650049
22.938383	0.1	0.648675
22.940050	0.1	0.650366
22.941717	0.1	0.654454
22.943383	0.1	0.659321
22.945050	0.1	0.663679
22.946717	0.1	0.666771
22.948383	0.1	0.668406
22.950050	0.1	0.668899
22.951717	0.1	0.668503
22.953383	0.1	0.667623
22.955050	0.1	0.667293
22.956717	0.1	0.668657
22.958383	0.1	0.672322
22.960050	0.1	0.678017
22.961717	0.1	0.684652
22.963383	0.1	0.691228
22.965050	0.1	0.697859
22.966717	0.1	0.705170
22.968383	0.1	0.712476
22.970050	0.1	0.717952
22.971717	0.1	0.720695
22.973383	0.1	0.721402
22.975050	0.1	0.721617
22.976717	0.1	0.723125
22.978383	0.1	0.726758
22.980050	0.1	0.731498
22.981717	0.1	0.735386
22.983383	0.1	0.737268
22.985050	0.1	0.737780
22.986717	0.1	0.738367
22.988383	0.1	0.739717
22.990050	0.1	0.742069
22.991717	0.1	0.745361
22.993383	0.1	0.747819
22.995050	0.1	0.746930
22.996717	0.1	0.743158
22.998383	0.1	0.740578
23.000050	0.1	0.742986
23.001717	0.1	0.750897
23.003383	0.1	0.762199
23.005050	0.1	0.774022
23.006717	0.1	0.784337
23.008383	0.1	0.792104
23.010050	0.1	0.796225
23.011717	0.1	0.796183
23.013383	0.1	0.794185
23.015050	0.1	0.794390
23.016717	0.1	0.799247
23.018383	0.1	0.808206
23.020050	0.1	0.819582
23.021717	0.1	0.832067
23.023383	0.1	0.844994
23.025050	0.1	0.857818
23.026717	0.1	0.869455
23.028383	0.1	0.879164
23.030050	0.1	0.887304
23.031717	0.1	0.894810
23.033383	0.1	0.902661
23.035050	0.1	0.911239
23.036717	0.1	0.919630
23.038383	0.1	0.926564
23.040050	0.1	0.931933
23.041717	0.1	0.936897
23.043383	0.1	0.942671
23.045050	0.1	0.949609
23.046717	0.1	0.957311
23.048383	0.1	0.964673
23.050050	0.1	0.970410
23.051717	0.1	0.974806
23.053383	0.1	0.979919
23.055050	0.1	0.987248
23.056717	0.1	0.995900
23.058383	0.1	1.003058
23.060050	0.1	1.006303
23.061717	0.1	1.005656
23.063383	0.1	1.003644
23.065050	0.1	1.003537
23.066717	0.1	1.006317
23.068383	0.1	1.010140
23.070050	0.1	1.013484
23.071717	0.1	1.016837
23.073383	0.1	1.020287
23.075050	0.1	1.021866
23.076717	0.1	1.019635
23.078383	0.1	1.013852
23.080050	0.1	1.006015
23.081717	0.1	0.997670
23.083383	0.1	0.990266
23.085050	0.1	0.983817
23.086717	0.1	0.976836
23.088383	0.1	0.968790
23.090050	0.1	0.961041
23.091717	0.1	0.955020
23.093383	0.1	0.950228
23.095050	0.1	0.944915
23.096717	0.1	0.938303
23.098383	0.1	0.930675
23.100050	0.1	0.922084
23.101717	0.1	0.912086
23.103383	0.1	0.899830
23.105050	0.1	0.885092
23.106717	0.1	0.869171
23.108383	0.1	0.853506
23.110050	0.1	0.838460
23.111717	0.1	0.824737
23.113383	0.1	0.814153
23.115050	0.1	0.807554
23.116717	0.1	0.803266
23.118383	0.1	0.798609
23.120050	0.1	0.792379
23.121717	0.1	0.785138
23.123383	0.1	0.777454
23.125050	0.1	0.769277
23.126717	0.1	0.760504
23.128383	0.1	0.751112
23.130050	0.1	0.741351
23.131717	0.1	0.731847
23.133383	0.1	0.723084
23.135050	0.1	0.715260
23.136717	0.1	0.708159
23.138383	0.1	0.700946
23.140050	0.1	0.693100
23.141717	0.1	0.684923
23.143383	0.1	0.676834
23.145050	0.1	0.669458
23.146717	0.1	0.663772
23.148383	0.1	0.660657
23.150050	0.1	0.660527
23.151717	0.1	0.662552
23.153383	0.1	0.664103
23.155050	0.1	0.662594
23.156717	0.1	0.657979
23.158383	0.1	0.652806
23.160050	0.1	0.649802
23.161717	0.1	0.649416
23.163383	0.1	0.649584
23.165050	0.1	0.648387
23.166717	0.1	0.645719
23.168383	0.1	0.642268
23.170050	0.1	0.638855
23.171717	0.1	0.636335
23.173383	0.1	0.635055
23.175050	0.1	0.634901
23.176717	0.1	0.635181
23.178383	0.1	0.634724
23.180050	0.1	0.633402
23.181717	0.1	0.632568
23.183383	0.1	0.632745
23.185050	0.1	0.632033
23.186717	0.1	0.628298
23.188383	0.1	0.622133
23.190050	0.1	0.616270
23.191717	0.1	0.612549
23.193383	0.1	0.610980
23.195050	0.1	0.611260
23.196717	0.1	0.613281
23.198383	0.1	0.615939
23.200050	0.1	0.617811
23.201717	0.1	0.619241
23.203383	0.1	0.621877
23.205050	0.1	0.625853
23.206717	0.1	0.628503
23.208383	0.1	0.626920
23.210050	0.1	0.621593
23.211717	0.1	0.616116
23.213383	0.1	0.613201
23.215050	0.1	0.612307
23.216717	0.1	0.610827
23.218383	0.1	0.606705
23.220050	0.1	0.600573
23.221717	0.1	0.595609
23.223383	0.1	0.594631
23.225050	0.1	0.597616
23.226717	0.1	0.602417
23.228383	0.1	0.607418
23.230050	0.1	0.612121
23.231717	0.1	0.615693
23.233383	0.1	0.616834
23.235050	0.1	0.614915
23.236717	0.1	0.610040
23.238383	0.1	0.603599
23.240050	0.1	0.598342
23.241717	0.1	0.595851
23.243383	0.1	0.595334
23.245050	0.1	0.594826
23.246717	0.1	0.592321
23.248383	0.1	0.587297
23.250050	0.1	0.581406
23.251717	0.1	0.576498
23.253383	0.1	0.572791
23.255050	0.1	0.569178
23.256717	0.1	0.565173
23.258383	0.1	0.562267
23.260050	0.1	0.562565
23.261717	0.1	0.565923
23.263383	0.1	0.569820
23.265050	0.1	0.572884
23.266717	0.1	0.576363
23.268383	0.1	0.581243
23.270050	0.1	0.586770
23.271717	0.1	0.591991
23.273383	0.1	0.596205
23.275050	0.1	0.598468
23.276717	0.1	0.598477
23.278383	0.1	0.597369
23.280050	0.1	0.596815
23.281717	0.1	0.597681
23.283383	0.1	0.599246
23.285050	0.1	0.600102
23.286717	0.1	0.600186
23.288383	0.1	0.600596
23.290050	0.1	0.601537
23.291717	0.1	0.601644
23.293383	0.1	0.599376
23.295050	0.1	0.594468
23.296717	0.1	0.588070
23.298383	0.1	0.582077
23.300050	0.1	0.578379
23.301717	0.1	0.577997
23.303383	0.1	0.580675
23.305050	0.1	0.585504
23.306717	0.1	0.591632
23.308383	0.1	0.598030
23.310050	0.1	0.603376
23.311717	0.1	0.606310
23.313383	0.1	0.606412
23.315050	0.1	0.605034
23.316717	0.1	0.603651
23.318383	0.1	0.602044
23.320050	0.1	0.599655
23.321717	0.1	0.597341
23.323383	0.1	0.596563
23.325050	0.1	0.598021
23.326717	0.1	0.601579
23.328383	0.1	0.606230
23.330050	0.1	0.610068
23.331717	0.1	0.611306
23.333383	0.1	0.609299
23.335050	0.1	0.604801
23.336717	0.1	0.600033
23.338383	0.1	0.597886
23.340050	0.1	0.599846
23.341717	0.1	0.604810
23.343383	0.1	0.610524
23.345050	0.1	0.615595
23.346717	0.1	0.620140
23.348383	0.1	0.624941
23.350050	0.1	0.629816
23.351717	0.1	0.633239
23.353383	0.1	0.633746
23.355050	0.1	0.631101
23.356717	0.1	0.626268
23.358383	0.1	0.621146
23.360050	0.1	0.617704
23.361717	0.1	0.616484
23.363383	0.1	0.616182
23.365050	0.1	0.615325
23.366717	0.1	0.614366
23.368383	0.1	0.614999
23.370050	0.1	0.617686
23.371717	0.1	0.621122
23.373383	0.1	0.623381
23.375050	0.1	0.623381
23.376717	0.1	0.621527
23.378383	0.1	0.618612
23.380050	0.1	0.615367
23.381717	0.1	0.613416
23.383383	0.1	0.614272
23.385050	0.1	0.617667
23.386717	0.1	0.622030
23.388383	0.1	0.626035
23.390050	0.1	0.629090
23.391717	0.1	0.630748
23.393383	0.1	0.630622
23.395050	0.1	0.628857
23.396717	0.1	0.626431
23.398383	0.1	0.624796
23.400050	0.1	0.625076
23.401717	0.1	0.627148
23.403383	0.1	0.629178
23.405050	0.1	0.629155
23.406717	0.1	0.626924
23.408383	0.1	0.624233
23.410050	0.1	0.623674
23.411717	0.1	0.626873
23.413383	0.1	0.632787
23.415050	0.1	0.638855
23.416717	0.1	0.643083
23.418383	0.1	0.644554
23.420050	0.1	0.643698
23.421717	0.1	0.642031
23.423383	0.1	0.640447
23.425050	0.1	0.638436
23.426717	0.1	0.635493
23.428383	0.1	0.632377
23.430050	0.1	0.630561
23.431717	0.1	0.631055
23.433383	0.1	0.633928
23.435050	0.1	0.639050
23.436717	0.1	0.646771
23.438383	0.1	0.656433
23.440050	0.1	0.665127
23.441717	0.1	0.669779
23.443383	0.1	0.669579
23.445050	0.1	0.666077
23.446717	0.1	0.662012
23.448383	0.1	0.659721
23.450050	0.1	0.659684
23.451717	0.1	0.660992
23.453383	0.1	0.663446
23.455050	0.1	0.667763
23.456717	0.1	0.673253
23.458383	0.1	0.677276
23.460050	0.1	0.678087
23.461717	0.1	0.676867
23.463383	0.1	0.675856
23.465050	0.1	0.675642
23.466717	0.1	0.675549
23.468383	0.1	0.675269
23.470050	0.1	0.674622
23.471717	0.1	0.673267
23.473383	0.1	0.671758
23.475050	0.1	0.671241
23.476717	0.1	0.671567
23.478383	0.1	0.671726
23.480050	0.1	0.671535
23.481717	0.1	0.671269
23.483383	0.1	0.670478
23.485050	0.1	0.668168
23.486717	0.1	0.664191
23.488383	0.1	0.659842
23.490050	0.1	0.656643
23.491717	0.1	0.654939
23.493383	0.1	0.654021
23.495050	0.1	0.653178
23.496717	0.1	0.652368
23.498383	0.1	0.651982
23.500050	0.1	0.652215
23.501717	0.1	0.652843
23.503383	0.1	0.653421
23.505050	0.1	0.653346
23.506717	0.1	0.652401
23.508383	0.1	0.651171
23.510050	0.1	0.650501
23.511717	0.1	0.650352
23.513383	0.1	0.649840
23.515050	0.1	0.648606
23.516717	0.1	0.647153
23.518383	0.1	0.646212
23.520050	0.1	0.646389
23.521717	0.1	0.647679
23.523383	0.1	0.649062
23.525050	0.1	0.649411
23.526717	0.1	0.648773
23.528383	0.1	0.648149
23.530050	0.1	0.648140
23.531717	0.1	0.648513
23.533383	0.1	0.648974
23.535050	0.1	0.649286
23.536717	0.1	0.649141
23.538383	0.1	0.648932
23.540050	0.1	0.649928
23.541717	0.1	0.652624
23.543383	0.1	0.656168
23.545050	0.1	0.660159
23.546717	0.1	0.666007
23.548383	0.1	0.675474
23.550050	0.1	0.688182
23.551717	0.1	0.701379
23.553383	0.1	0.712355
23.555050	0.1	0.720215
23.556717	0.1	0.725193
23.558383	0.1	0.727954
23.560050	0.1	0.729691
23.561717	0.1	0.731549
23.563383	0.1	0.733826
23.565050	0.1	0.735926
23.566717	0.1	0.737440
23.568383	0.1	0.738963
23.570050	0.1	0.741375
23.571717	0.1	0.744518
23.573383	0.1	0.747377
23.575050	0.1	0.750213
23.576717	0.1	0.755293
23.578383	0.1	0.764346
23.580050	0.1	0.776360
23.581717	0.1	0.788728
23.583383	0.1	0.800360
23.585050	0.1	0.812514
23.586717	0.1	0.826386
23.588383	0.1	0.841590
23.590050	0.1	0.856319
23.591717	0.1	0.868631
23.593383	0.1	0.878633
23.595050	0.1	0.888677
23.596717	0.1	0.901236
23.598383	0.1	0.917790
23.600050	0.1	0.938750
23.601717	0.1	0.963178
23.603383	0.1	0.988846
23.605050	0.1	1.013107
23.606717	0.1	1.034681
23.608383	0.1	1.054341
23.610050	0.1	1.073126
23.611717	0.1	1.091044
23.613383	0.1	1.108740
23.615050	0.1	1.128828
23.616717	0.1	1.154016
23.618383	0.1	1.184642
23.620050	0.1	1.218552
23.621717	0.1	1.252950
23.623383	0.1	1.286385
23.625050	0.1	1.319135
23.626717	0.1	1.352257
23.628383	0.1	1.387079
23.630050	0.1	1.424658
23.631717	0.1	1.464942
23.633383	0.1	1.506917
23.635050	0.1	1.549539
23.636717	0.1	1.592529
23.638383	0.1	1.636455
23.640050	0.1	1.682071
23.641717	0.1	1.729536
23.643383	0.1	1.778523
23.645050	0.1	1.829150
23.646717	0.1	1.882263
23.648383	0.1	1.938399
23.650050	0.1	1.996895
23.651717	0.1	2.056672
23.653383	0.1	2.117725
23.655050	0.1	2.180715
23.656717	0.1	2.245419
23.658383	0.1	2.310732
23.660050	0.1	2.376041
23.661717	0.1	2.442091
23.663383	0.1	2.510333
23.665050	0.1	2.581812
23.666717	0.1	2.657012
23.668383	0.1	2.736212
23.670050	0.1	2.819421
23.671717	0.1	2.906569
23.673383	0.1	2.998086
23.675050	0.1	3.094329
23.676717	0.1	3.194897
23.678383	0.1	3.298745
23.680050	0.1	3.404911
23.681717	0.1	3.513391
23.683383	0.1	3.624791
23.685050	0.1	3.739395
23.686717	0.1	3.857347
23.688383	0.1	3.979160
23.690050	0.1	4.105186
23.691717	0.1	4.235418
23.693383	0.1	4.370417
23.695050	0.1	4.511490
23.696717	0.1	4.659770
23.698383	0.1	4.815729
23.700050	0.1	4.979018
23.701717	0.1	5.149138
23.703383	0.1	5.326327
23.705050	0.1	5.510813
23.706717	0.1	5.701161
23.708383	0.1	5.894569
23.710050	0.1	6.089029
23.711717	0.1	6.284779
23.713383	0.1	6.483193
23.715050	0.1	6.684666
23.716717	0.1	6.888444
23.718383	0.1	7.093730
23.720050	0.1	7.299650
23.721717	0.1	7.504821
23.723383	0.1	7.708306
23.725050	0.1	7.910058
23.726717	0.1	8.110036
23.728383	0.1	8.307956
23.730050	0.1	8.503469
23.731717	0.1	8.695479
23.733383	0.1	8.881534
23.735050	0.1	9.058830
23.736717	0.1	9.225584
23.738383	0.1	9.380979
23.740050	0.1	9.524534
23.741717	0.1	9.656055
23.743383	0.1	9.775367
23.745050	0.1	9.881738
23.746717	0.1	9.973566
23.748383	0.1	10.048891
23.750050	0.1	10.106922
23.751717	0.1	10.148934
23.753383	0.1	10.177102
23.755050	0.1	10.192054
23.756717	0.1	10.191668
23.758383	0.1	10.172692
23.760050	0.1	10.133157
23.761717	0.1	10.073259
23.763383	0.1	9.994912
23.765050	0.1	9.900047
23.766717	0.1	9.789541
23.768383	0.1	9.664563
23.770050	0.1	9.527314
23.771717	0.1	9.379215
23.773383	0.1	9.220103
23.775050	0.1	9.049447
23.776717	0.1	8.866778
23.778383	0.1	8.672304
23.780050	0.1	8.468092
23.781717	0.1	8.257157
23.783383	0.1	8.041221
23.785050	0.1	7.820474
23.786717	0.1	7.594926
23.788383	0.1	7.365039
23.790050	0.1	7.131253
23.791717	0.1	6.894600
23.793383	0.1	6.657541
23.795050	0.1	6.422396
23.796717	0.1	6.189509
23.798383	0.1	5.958271
23.800050	0.1	5.729073
23.801717	0.1	5.502738
23.803383	0.1	5.279519
23.805050	0.1	5.059890
23.806717	0.1	4.844205
23.808383	0.1	4.631849
23.810050	0.1	4.423419
23.811717	0.1	4.222146
23.813383	0.1	4.030820
23.815050	0.1	3.848854
23.816717	0.1	3.673267
23.818383	0.1	3.501326
23.820050	0.1	3.332226
23.821717	0.1	3.166930
23.823383	0.1	3.007012
23.825050	0.1	2.854154
23.826717	0.1	2.710018
23.828383	0.1	2.575614
23.830050	0.1	2.450855
23.831717	0.1	2.334835
23.833383	0.1	2.226573
23.835050	0.1	2.125506
23.836717	0.1	2.031131
23.838383	0.1	1.942320
23.840050	0.1	1.857639
23.841717	0.1	1.776405
23.843383	0.1	1.698555
23.845050	0.1	1.623863
23.846717	0.1	1.552310
23.848383	0.1	1.484780
23.850050	0.1	1.422800
23.851717	0.1	1.367261
23.853383	0.1	1.317337
23.855050	0.1	1.271241
23.856717	0.1	1.227893
23.858383	0.1	1.187166
23.860050	0.1	1.149629
23.861717	0.1	1.116325
23.863383	0.1	1.087533
23.865050	0.1	1.062099
23.866717	0.1	1.038741
23.868383	0.1	1.016869
23.870050	0.1	0.996264
23.871717	0.1	0.977325
23.873383	0.1	0.960771
23.875050	0.1	0.946159
23.876717	0.1	0.932245
23.878383	0.1	0.918345
23.880050	0.1	0.904445
23.881717	0.1	0.891453
23.883383	0.1	0.880626
23.885050	0.1	0.871513
23.886717	0.1	0.862316
23.888383	0.1	0.852039
23.890050	0.1	0.841068
23.891717	0.1	0.830647
23.893383	0.1	0.821869
23.895050	0.1	0.814819
23.896717	0.1	0.808942
23.898383	0.1	0.803615
23.900050	0.1	0.798330
23.901717	0.1	0.793119
23.903383	0.1	0.788798
23.905050	0.1	0.786185
23.906717	0.1	0.785091
23.908383	0.1	0.784169
23.910050	0.1	0.781906
23.911717	0.1	0.777971
23.913383	0.1	0.773277
23.915050	0.1	0.768388
23.916717	0.1	0.763442
23.918383	0.1	0.759512
23.920050	0.1	0.757836
23.921717	0.1	0.758637
23.923383	0.1	0.761431
23.925050	0.1	0.765095
23.926717	0.1	0.767796
23.928383	0.1	0.767801
23.930050	0.1	0.764532
23.931717	0.1	0.759298
23.933383	0.1	0.755009
23.935050	0.1	0.753663
23.936717	0.1	0.753766
23.938383	0.1	0.751871
23.940050	0.1	0.746781
23.941717	0.1	0.740332
23.943383	0.1	0.734832
23.945050	0.1	0.730911
23.946717	0.1	0.727396
23.948383	0.1	0.722981
23.950050	0.1	0.717146
23.951717	0.1	0.709989
23.953383	0.1	0.702245
23.955050	0.1	0.694767
23.956717	0.1	0.688136
23.958383	0.1	0.682990
23.960050	0.1	0.679716
23.961717	0.1	0.677984
23.963383	0.1	0.677030
23.965050	0.1	0.676154
23.966717	0.1	0.674976
23.968383	0.1	0.673309
23.970050	0.1	0.670562
23.971717	0.1	0.665248
23.973383	0.1	0.656736
23.975050	0.1	0.647218
23.976717	0.1	0.639441
23.978383	0.1	0.633644
23.980050	0.1	0.628163
23.981717	0.1	0.621513
23.983383	0.1	0.613607
23.985050	0.1	0.605937
23.986717	0.1	0.600400
23.988383	0.1	0.597378
23.990050	0.1	0.595585
23.991717	0.1	0.593946
23.993383	0.1	0.592791
23.995050	0.1	0.593183
23.996717	0.1	0.595348
23.998383	0.1	0.597937
24.000050	0.1	0.599083
24.001717	0.1	0.597653
24.003383	0.1	0.593760
24.005050	0.1	0.588982
24.006717	0.1	0.585616
24.008383	0.1	0.585006
24.010050	0.1	0.586524
24.011717	0.1	0.588647
24.013383	0.1	0.591082
24.015050	0.1	0.594370
24.016717	0.1	0.597746
24.018383	0.1	0.599204
24.020050	0.1	0.597378
24.021717	0.1	0.593043
24.023383	0.1	0.588791
24.025050	0.1	0.586933
24.026717	0.1	0.588098
24.028383	0.1	0.591348
24.030050	0.1	0.594943
24.031717	0.1	0.597113
24.033383	0.1	0.597066
24.035050	0.1	0.595986
24.036717	0.1	0.596060
24.038383	0.1	0.598296
24.040050	0.1	0.602035
24.041717	0.1	0.606086
24.043383	0.1	0.609923
24.045050	0.1	0.614142
24.046717	0.1	0.618882
24.048383	0.1	0.622361
24.050050	0.1	0.622319
24.051717	0.1	0.618016
24.053383	0.1	0.610366
24.055050	0.1	0.601248
24.056717	0.1	0.593388
24.058383	0.1	0.589304
24.060050	0.1	0.589229
24.061717	0.1	0.591716
24.063383	0.1	0.595637
24.065050	0.1	0.600177
24.066717	0.1	0.603930
24.068383	0.1	0.605113
24.070050	0.1	0.603362
24.071717	0.1	0.600885
24.073383	0.1	0.600419
24.075050	0.1	0.602379
24.076717	0.1	0.605127
24.078383	0.1	0.607083
24.080050	0.1	0.607902
24.081717	0.1	0.608652
24.083383	0.1	0.611022
24.085050	0.1	0.615986
24.086717	0.1	0.622999
24.088383	0.1	0.630212
24.090050	0.1	0.635637
24.091717	0.1	0.638384
24.093383	0.1	0.638613
24.095050	0.1	0.637067
24.096717	0.1	0.635358
24.098383	0.1	0.635702
24.100050	0.1	0.639511
24.101717	0.1	0.646291
24.103383	0.1	0.653709
24.105050	0.1	0.659321
24.106717	0.1	0.662976
24.108383	0.1	0.666352
24.110050	0.1	0.670212
24.111717	0.1	0.674194
24.113383	0.1	0.678692
24.115050	0.1	0.684317
24.116717	0.1	0.689779
24.118383	0.1	0.692653
24.120050	0.1	0.692424
24.121717	0.1	0.690995
24.123383	0.1	0.690022
24.125050	0.1	0.689575
24.126717	0.1	0.689537
24.128383	0.1	0.690739
24.130050	0.1	0.693724
24.131717	0.1	0.696988
24.133383	0.1	0.698352
24.135050	0.1	0.697435
24.136717	0.1	0.695451
24.138383	0.1	0.694133
24.140050	0.1	0.695121
24.141717	0.1	0.698804
24.143383	0.1	0.703661
24.145050	0.1	0.706785
24.146717	0.1	0.705970
24.148383	0.1	0.702078
24.150050	0.1	0.698082
24.151717	0.1	0.696327
24.153383	0.1	0.697677
24.155050	0.1	0.701817
24.156717	0.1	0.707507
24.158383	0.1	0.712583
24.160050	0.1	0.714627
24.161717	0.1	0.713216
24.163383	0.1	0.710147
24.165050	0.1	0.706832
24.166717	0.1	0.703302
24.168383	0.1	0.699707
24.170050	0.1	0.696876
24.171717	0.1	0.695470
24.173383	0.1	0.695302
24.175050	0.1	0.695758
24.176717	0.1	0.696625
24.178383	0.1	0.697565
24.180050	0.1	0.697398
24.181717	0.1	0.695516
24.183383	0.1	0.693407
24.185050	0.1	0.693579
24.186717	0.1	0.697752
24.188383	0.1	0.705831
24.190050	0.1	0.715824
24.191717	0.1	0.725123
24.193383	0.1	0.732238
24.195050	0.1	0.737156
24.196717	0.1	0.740131
24.198383	0.1	0.740909
24.200050	0.1	0.739573
24.201717	0.1	0.737496
24.203383	0.1	0.736923
24.205050	0.1	0.740015
24.206717	0.1	0.747587
24.208383	0.1	0.757766
24.210050	0.1	0.766721
24.211717	0.1	0.771270
24.213383	0.1	0.770725
24.215050	0.1	0.767387
24.216717	0.1	0.764555
24.218383	0.1	0.763359
24.220050	0.1	0.763140
24.221717	0.1	0.764667
24.223383	0.1	0.770399
24.225050	0.1	0.780886
24.226717	0.1	0.792872
24.228383	0.1	0.802442
24.230050	0.1	0.808700
24.231717	0.1	0.813622
24.233383	0.1	0.819881
24.235050	0.1	0.828728
24.236717	0.1	0.838768
24.238383	0.1	0.847382
24.240050	0.1	0.853334
24.241717	0.1	0.857529
24.243383	0.1	0.861948
24.245050	0.1	0.868281
24.246717	0.1	0.877432
24.248383	0.1	0.889301
24.250050	0.1	0.902102
24.251717	0.1	0.912887
24.253383	0.1	0.919937
24.255050	0.1	0.924342
24.256717	0.1	0.928678
24.258383	0.1	0.934345
24.260050	0.1	0.940580
24.261717	0.1	0.945758
24.263383	0.1	0.949372
24.265050	0.1	0.952533
24.266717	0.1	0.956380
24.268383	0.1	0.960943
24.270050	0.1	0.966005
24.271717	0.1	0.971523
24.273383	0.1	0.976953
24.275050	0.1	0.981516
24.276717	0.1	0.984822
24.278383	0.1	0.986126
24.280050	0.1	0.984180
24.281717	0.1	0.978848
24.283383	0.1	0.971542
24.285050	0.1	0.963924
24.286717	0.1	0.957246
24.288383	0.1	0.952049
24.290050	0.1	0.947816
24.291717	0.1	0.943891
24.293383	0.1	0.939746
24.295050	0.1	0.934438
24.296717	0.1	0.927364
24.298383	0.1	0.919290
24.300050	0.1	0.911481
24.301717	0.1	0.904277
24.303383	0.1	0.897208
24.305050	0.1	0.889921
24.306717	0.1	0.881949
24.308383	0.1	0.872384
24.310050	0.1	0.860356
24.311717	0.1	0.845422
24.313383	0.1	0.828346
24.315050	0.1	0.812081
24.316717	0.1	0.800095
24.318383	0.1	0.793166
24.320050	0.1	0.789259
24.321717	0.1	0.785482
24.323383	0.1	0.779275
24.325050	0.1	0.769845
24.326717	0.1	0.758171
24.328383	0.1	0.744807
24.330050	0.1	0.730013
24.331717	0.1	0.715149
24.333383	0.1	0.701677
24.335050	0.1	0.690189
24.336717	0.1	0.680904
24.338383	0.1	0.673407
24.340050	0.1	0.666683
24.341717	0.1	0.660042
24.343383	0.1	0.653197
24.345050	0.1	0.645882
24.346717	0.1	0.637914
24.348383	0.1	0.629118
24.350050	0.1	0.619693
24.351717	0.1	0.610691
24.353383	0.1	0.603418
24.355050	0.1	0.598175
24.356717	0.1	0.593900
24.358383	0.1	0.589429
24.360050	0.1	0.584633
24.361717	0.1	0.579818
24.363383	0.1	0.575227
24.365050	0.1	0.571636
24.366717	0.1	0.569359
24.368383	0.1	0.566579
24.370050	0.1	0.561262
24.371717	0.1	0.554123
24.373383	0.1	0.548172
24.375050	0.1	0.545541
24.376717	0.1	0.545252
24.378383	0.1	0.544572
24.380050	0.1	0.542216
24.381717	0.1	0.539399
24.383383	0.1	0.538072
24.385050	0.1	0.538495
24.386717	0.1	0.539105
24.388383	0.1	0.538724
24.390050	0.1	0.537438
24.391717	0.1	0.535687
24.393383	0.1	0.534020
24.395050	0.1	0.532982
24.396717	0.1	0.532558
24.398383	0.1	0.532269
24.400050	0.1	0.531543
24.401717	0.1	0.530090
24.403383	0.1	0.527836
24.405050	0.1	0.524530
24.406717	0.1	0.520647
24.408383	0.1	0.517624
24.410050	0.1	0.516004
24.411717	0.1	0.515003
24.413383	0.1	0.514262
24.415050	0.1	0.514430
24.416717	0.1	0.515808
24.418383	0.1	0.518211
24.420050	0.1	0.521727
24.421717	0.1	0.526202
24.423383	0.1	0.530877
24.425050	0.1	0.535366
24.426717	0.1	0.539608
24.428383	0.1	0.542807
24.430050	0.1	0.543809
24.431717	0.1	0.542235
24.433383	0.1	0.538430
24.435050	0.1	0.533196
24.436717	0.1	0.528456
24.438383	0.1	0.526677
24.440050	0.1	0.528381
24.441717	0.1	0.531427
24.443383	0.1	0.533378
24.445050	0.1	0.532991
24.446717	0.1	0.529992
24.448383	0.1	0.525238
24.450050	0.1	0.520721
24.451717	0.1	0.518421
24.453383	0.1	0.519142
24.455050	0.1	0.522528
24.456717	0.1	0.527469
24.458383	0.1	0.532577
24.460050	0.1	0.536880
24.461717	0.1	0.539869
24.463383	0.1	0.541117
24.465050	0.1	0.540279
24.466717	0.1	0.537187
24.468383	0.1	0.531934
24.470050	0.1	0.525238
24.471717	0.1	0.519473
24.473383	0.1	0.518197
24.475050	0.1	0.522500
24.476717	0.1	0.529615
24.478383	0.1	0.536395
24.480050	0.1	0.541382
24.481717	0.1	0.543743
24.483383	0.1	0.543497
24.485050	0.1	0.541895
24.486717	0.1	0.540027
24.488383	0.1	0.538197
24.490050	0.1	0.536372
24.491717	0.1	0.534966
24.493383	0.1	0.535389
24.495050	0.1	0.538197
24.496717	0.1	0.540870
24.498383	0.1	0.539841
24.500050	0.1	0.534765
24.501717	0.1	0.529098
24.503383	0.1	0.526411
24.505050	0.1	0.527077
24.506717	0.1	0.528931
24.508383	0.1	0.530439
24.510050	0.1	0.532144
24.511717	0.1	0.534994
24.513383	0.1	0.538612
24.515050	0.1	0.541350
24.516717	0.1	0.541289
24.518383	0.1	0.537722
24.520050	0.1	0.532242
24.521717	0.1	0.527627
24.523383	0.1	0.526188
24.525050	0.1	0.528847
24.526717	0.1	0.534626
24.528383	0.1	0.541406
24.530050	0.1	0.547497
24.531717	0.1	0.551953
24.533383	0.1	0.554007
24.535050	0.1	0.553010
24.536717	0.1	0.548833
24.538383	0.1	0.542621
24.540050	0.1	0.536772
24.541717	0.1	0.533257
24.543383	0.1	0.532707
24.545050	0.1	0.534630
24.546717	0.1	0.537182
24.548383	0.1	0.538374
24.550050	0.1	0.538328
24.551717	0.1	0.539012
24.553383	0.1	0.541811
24.555050	0.1	0.546081
24.556717	0.1	0.549792
24.558383	0.1	0.551045
24.560050	0.1	0.548973
24.561717	0.1	0.543897
24.563383	0.1	0.537271
24.565050	0.1	0.531063
24.566717	0.1	0.526602
24.568383	0.1	0.524055
24.570050	0.1	0.522914
24.571717	0.1	0.522458
24.573383	0.1	0.522044
24.575050	0.1	0.521978
24.576717	0.1	0.524060
24.578383	0.1	0.529960
24.580050	0.1	0.538873
24.581717	0.1	0.547594
24.583383	0.1	0.552959
24.585050	0.1	0.554309
24.586717	0.1	0.553601
24.588383	0.1	0.553513
24.590050	0.1	0.555981
24.591717	0.1	0.561480
24.593383	0.1	0.568540
24.595050	0.1	0.574333
24.596717	0.1	0.576396
24.598383	0.1	0.574347
24.600050	0.1	0.570104
24.601717	0.1	0.566328
24.603383	0.1	0.564507
24.605050	0.1	0.564400
24.606717	0.1	0.565047
24.608383	0.1	0.566407
24.610050	0.1	0.569196
24.611717	0.1	0.572717
24.613383	0.1	0.574435
24.615050	0.1	0.572805
24.616717	0.1	0.569103
24.618383	0.1	0.565634
24.620050	0.1	0.563422
24.621717	0.1	0.562561
24.623383	0.1	0.563259
24.625050	0.1	0.565299
24.626717	0.1	0.567753
24.628383	0.1	0.569485
24.630050	0.1	0.569364
24.631717	0.1	0.566677
24.633383	0.1	0.562142
24.635050	0.1	0.558044
24.636717	0.1	0.556577
24.638383	0.1	0.558109
24.640050	0.1	0.561723
24.641717	0.1	0.566202
24.643383	0.1	0.570090
24.645050	0.1	0.572451
24.646717	0.1	0.572810
24.648383	0.1	0.570007
24.650050	0.1	0.563525
24.651717	0.1	0.555227
24.653383	0.1	0.547897
24.655050	0.1	0.543115
24.656717	0.1	0.541033
24.658383	0.1	0.540856
24.660050	0.1	0.541410
24.661717	0.1	0.542132
24.663383	0.1	0.543399
24.665050	0.1	0.545229
24.666717	0.1	0.546472
24.668383	0.1	0.546305
24.670050	0.1	0.545559
24.671717	0.1	0.545336
24.673383	0.1	0.545443
24.675050	0.1	0.545061
24.676717	0.1	0.543473
24.678383	0.1	0.540121
24.680050	0.1	0.535646
24.681717	0.1	0.531813
24.683383	0.1	0.529792
24.685050	0.1	0.529937
24.686717	0.1	0.532535
24.688383	0.1	0.538006
24.690050	0.1	0.546807
24.691717	0.1	0.558551
24.693383	0.1	0.571329
24.695050	0.1	0.582659
24.696717	0.1	0.590649
24.698383	0.1	0.594165
24.700050	0.1	0.593117
24.701717	0.1	0.588750
24.703383	0.1	0.582477
24.705050	0.1	0.575031
24.706717	0.1	0.567208
24.708383	0.1	0.560484
24.710050	0.1	0.556516
24.711717	0.1	0.555590
24.713383	0.1	0.556037
24.715050	0.1	0.556139
24.716717	0.1	0.555967
24.718383	0.1	0.556693
24.720050	0.1	0.558458
24.721717	0.1	0.559893
24.723383	0.1	0.560125
24.725050	0.1	0.559883
24.726717	0.1	0.560191
24.728383	0.1	0.561127
24.730050	0.1	0.561634
24.731717	0.1	0.560558
24.733383	0.1	0.558710
24.735050	0.1	0.558174
24.736717	0.1	0.559133
24.738383	0.1	0.559730
24.740050	0.1	0.558766
24.741717	0.1	0.556642
24.743383	0.1	0.554314
24.745050	0.1	0.552344
24.746717	0.1	0.551194
24.748383	0.1	0.550966
24.750050	0.1	0.550207
24.751717	0.1	0.546686
24.753383	0.1	0.539981
24.755050	0.1	0.532297
24.756717	0.1	0.526919
24.758383	0.1	0.525652
24.760050	0.1	0.527385
24.761717	0.1	0.529313
24.763383	0.1	0.529587
24.765050	0.1	0.528512
24.766717	0.1	0.527622
24.768383	0.1	0.528176
24.770050	0.1	0.530379
24.771717	0.1	0.532893
24.773383	0.1	0.533308
24.775050	0.1	0.530435
24.776717	0.1	0.525885
24.778383	0.1	0.522644
24.780050	0.1	0.522779
24.781717	0.1	0.526281
24.783383	0.1	0.530994
24.785050	0.1	0.534151
24.786717	0.1	0.534281
24.788383	0.1	0.531496
24.790050	0.1	0.527063
24.791717	0.1	0.522938
24.793383	0.1	0.520209
24.795050	0.1	0.518593
24.796717	0.1	0.517787
24.798383	0.1	0.517690
24.800050	0.1	0.517843
24.801717	0.1	0.518011
24.803383	0.1	0.518733
24.805050	0.1	0.520898
24.806717	0.1	0.524754
24.808383	0.1	0.529387
24.810050	0.1	0.533052
24.811717	0.1	0.534165
24.813383	0.1	0.532568
24.815050	0.1	0.529359
24.816717	0.1	0.525820
24.818383	0.1	0.523543
24.820050	0.1	0.523971
24.821717	0.1	0.526821
24.823383	0.1	0.530328
24.825050	0.1	0.533052
24.826717	0.1	0.535273
24.828383	0.1	0.538370
24.830050	0.1	0.542803
24.831717	0.1	0.547613
24.833383	0.1	0.551394
24.835050	0.1	0.553061
24.836717	0.1	0.553001
24.838383	0.1	0.553154
24.840050	0.1	0.554710
24.841717	0.1	0.556516
24.843383	0.1	0.556954
24.845050	0.1	0.556284
24.846717	0.1	0.556195
24.848383	0.1	0.558188
24.850050	0.1	0.562752
24.851717	0.1	0.569238
24.853383	0.1	0.576004
24.855050	0.1	0.581201
24.856717	0.1	0.584791
24.858383	0.1	0.589085
24.860050	0.1	0.596587
24.861717	0.1	0.607637
24.863383	0.1	0.620098
24.865050	0.1	0.631232
24.866717	0.1	0.640173
24.868383	0.1	0.648182
24.870050	0.1	0.656690
24.871717	0.1	0.665956
24.873383	0.1	0.675614
24.875050	0.1	0.686003
24.876717	0.1	0.698185
24.878383	0.1	0.711842
24.880050	0.1	0.724667
24.881717	0.1	0.734800
24.883383	0.1	0.742697
24.885050	0.1	0.750632
24.886717	0.1	0.761021
24.888383	0.1	0.774618
24.890050	0.1	0.790218
24.891717	0.1	0.805976
24.893383	0.1	0.820961
24.895050	0.1	0.835792
24.896717	0.1	0.851769
24.898383	0.1	0.869799
24.900050	0.1	0.890438
24.901717	0.1	0.913749
24.903383	0.1	0.938624
24.905050	0.1	0.963057
24.906717	0.1	0.985563
24.908383	0.1	1.006629
24.910050	0.1	1.028464
24.911717	0.1	1.052660
24.913383	0.1	1.079217
24.915050	0.1	1.108153
24.916717	0.1	1.139799
24.918383	0.1	1.173029
24.920050	0.1	1.206002
24.921717	0.1	1.239385
24.923383	0.1	1.275800
24.925050	0.1	1.315456
24.926717	0.1	1.355680
24.928383	0.1	1.394423
24.930050	0.1	1.431727
24.931717	0.1	1.469082
24.933383	0.1	1.508649
24.935050	0.1	1.551686
24.936717	0.1	1.597540
24.938383	0.1	1.644432
24.940050	0.1	1.690849
24.941717	0.1	1.735804
24.943383	0.1	1.778174
24.945050	0.1	1.817481
24.946717	0.1	1.855041
24.948383	0.1	1.893020
24.950050	0.1	1.932681
24.951717	0.1	1.973994
24.953383	0.1	2.016048
24.955050	0.1	2.057357
24.956717	0.1	2.096188
24.958383	0.1	2.131634
24.960050	0.1	2.164170
24.961717	0.1	2.194401
24.963383	0.1	2.221735
24.965050	0.1	2.245004
24.966717	0.1	2.263859
24.968383	0.1	2.278779
24.970050	0.1	2.290457
24.971717	0.1	2.299487
24.973383	0.1	2.305820
24.975050	0.1	2.308898
24.976717	0.1	2.308246
24.978383	0.1	2.303692
24.980050	0.1	2.295775
24.981717	0.1	2.285866
24.983383	0.1	2.274760
24.985050	0.1	2.261638
24.986717	0.1	2.244860
24.988383	0.1	2.223318
24.990050	0.1	2.197009
24.991717	0.1	2.166927
24.993383	0.1	2.134875
24.995050	0.1	2.102349
24.996717	0.1	2.069096
24.998383	0.1	2.033785
25.000050	0.1	1.995810
25.001717	0.1	1.955787
25.003383	0.1	1.914706
25.005050	0.1	1.873015
25.006717	0.1	1.830487
25.008383	0.1	1.787259
25.010050	0.1	1.744623
25.011717	0.1	1.704241
25.013383	0.1	1.666802
25.015050	0.1	1.631440
25.016717	0.1	1.595793
25.018383	0.1	1.557260
25.020050	0.1	1.515308
25.021717	0.1	1.472025
25.023383	0.1	1.429901
25.025050	0.1	1.389841
25.026717	0.1	1.351084
25.028383	0.1	1.312681
25.030050	0.1	1.274706
25.031717	0.1	1.237541
25.033383	0.1	1.201439
25.035050	0.1	1.167334
25.036717	0.1	1.136148
25.038383	0.1	1.107231
25.040050	0.1	1.079654
25.041717	0.1	1.054034
25.043383	0.1	1.031472
25.045050	0.1	1.011491
25.046717	0.1	0.991970
25.048383	0.1	0.971411
25.050050	0.1	0.950345
25.051717	0.1	0.929716
25.053383	0.1	0.909972
25.055050	0.1	0.891956
25.056717	0.1	0.875690
25.058383	0.1	0.859122
25.060050	0.1	0.840733
25.061717	0.1	0.822102
25.063383	0.1	0.805999
25.065050	0.1	0.793380
25.066717	0.1	0.783261
25.068383	0.1	0.774572
25.070050	0.1	0.767149
25.071717	0.1	0.761067
25.073383	0.1	0.755740
25.075050	0.1	0.749524
25.076717	0.1	0.740564
25.078383	0.1	0.729030
25.080050	0.1	0.717356
25.081717	0.1	0.707926
25.083383	0.1	0.701649
25.085050	0.1	0.697975
25.086717	0.1	0.695488
25.088383	0.1	0.692401
25.090050	0.1	0.686659
25.091717	0.1	0.677356
25.093383	0.1	0.665919
25.095050	0.1	0.655255
25.096717	0.1	0.648499
25.098383	0.1	0.647618
25.100050	0.1	0.651460
25.101717	0.1	0.656163
25.103383	0.1	0.658464
25.105050	0.1	0.657407
25.106717	0.1	0.652894
25.108383	0.1	0.644801
25.110050	0.1	0.634198
25.111717	0.1	0.623311
25.113383	0.1	0.613388
25.115050	0.1	0.604754
25.116717	0.1	0.598445
25.118383	0.1	0.595725
25.120050	0.1	0.596377
25.121717	0.1	0.598505
25.123383	0.1	0.599516
25.125050	0.1	0.597890
25.126717	0.1	0.594659
25.128383	0.1	0.592466
25.130050	0.1	0.593592
25.131717	0.1	0.598263
25.133383	0.1	0.604223
25.135050	0.1	0.608265
25.136717	0.1	0.608531
25.138383	0.1	0.605574
25.140050	0.1	0.601816
25.141717	0.1	0.599641
25.143383	0.1	0.599567
25.145050	0.1	0.599902
25.146717	0.1	0.598421
25.148383	0.1	0.594486
25.150050	0.1	0.589085
25.151717	0.1	0.583394
25.153383	0.1	0.578496
25.155050	0.1	0.575101
25.156717	0.1	0.572703
25.158383	0.1	0.570496
25.160050	0.1	0.568829
25.161717	0.1	0.568419
25.163383	0.1	0.569285
25.165050	0.1	0.571040
25.166717	0.1	0.573318
25.168383	0.1	0.575427
25.170050	0.1	0.576368
25.171717	0.1	0.575888
25.173383	0.1	0.575022
25.175050	0.1	0.574887
25.176717	0.1	0.575725
25.178383	0.1	0.576978
25.180050	0.1	0.578207
25.181717	0.1	0.579935
25.183383	0.1	0.582580
25.185050	0.1	0.585392
25.186717	0.1	0.587059
25.188383	0.1	0.586947
25.190050	0.1	0.586258
25.191717	0.1	0.587106
25.193383	0.1	0.590491
25.195050	0.1	0.595921
25.196717	0.1	0.601760
25.198383	0.1	0.606300
25.200050	0.1	0.609048
25.201717	0.1	0.609988
25.203383	0.1	0.608447
25.205050	0.1	0.603930
25.206717	0.1	0.596712
25.208383	0.1	0.587520
25.210050	0.1	0.577974
25.211717	0.1	0.570789
25.213383	0.1	0.568507
25.215050	0.1	0.572121
25.216717	0.1	0.580172
25.218383	0.1	0.588535
25.220050	0.1	0.592461
25.221717	0.1	0.590310
25.223383	0.1	0.584438
25.225050	0.1	0.578091
25.226717	0.1	0.573373
25.228383	0.1	0.571734
25.230050	0.1	0.573504
25.231717	0.1	0.577159
25.233383	0.1	0.580172
25.235050	0.1	0.580712
25.236717	0.1	0.579008
25.238383	0.1	0.576777
25.240050	0.1	0.575492
25.241717	0.1	0.575590
25.243383	0.1	0.576233
25.245050	0.1	0.576111
25.246717	0.1	0.574873
25.248383	0.1	0.573322
25.250050	0.1	0.572638
25.251717	0.1	0.573443
25.253383	0.1	0.575562
25.255050	0.1	0.578486
25.256717	0.1	0.581355
25.258383	0.1	0.583255
25.260050	0.1	0.584554
25.261717	0.1	0.586757
25.263383	0.1	0.590421
25.265050	0.1	0.594244
25.266717	0.1	0.596670
25.268383	0.1	0.597327
25.270050	0.1	0.596638
25.271717	0.1	0.595339
25.273383	0.1	0.594016
25.275050	0.1	0.593001
25.276717	0.1	0.593076
25.278383	0.1	0.595250
25.280050	0.1	0.600512
25.281717	0.1	0.609816
25.283383	0.1	0.622692
25.285050	0.1	0.636526
25.286717	0.1	0.647875
25.288383	0.1	0.654142
25.290050	0.1	0.655167
25.291717	0.1	0.653868
25.293383	0.1	0.653928
25.295050	0.1	0.656876
25.296717	0.1	0.662343
25.298383	0.1	0.670110
25.300050	0.1	0.680471
25.301717	0.1	0.692634
25.303383	0.1	0.704094
25.305050	0.1	0.712676
25.306717	0.1	0.718841
25.308383	0.1	0.724779
25.310050	0.1	0.731517
25.311717	0.1	0.738571
25.313383	0.1	0.745682
25.315050	0.1	0.753375
25.316717	0.1	0.762744
25.318383	0.1	0.774683
25.320050	0.1	0.788397
25.321717	0.1	0.801561
25.323383	0.1	0.812574
25.325050	0.1	0.821841
25.326717	0.1	0.830740
25.328383	0.1	0.840090
25.330050	0.1	0.849948
25.331717	0.1	0.860412
25.333383	0.1	0.871811
25.335050	0.1	0.883969
25.336717	0.1	0.896216
25.338383	0.1	0.908673
25.340050	0.1	0.922340
25.341717	0.1	0.938019
25.343383	0.1	0.955923
25.345050	0.1	0.975956
25.346717	0.1	0.998080
25.348383	0.1	1.021903
25.350050	0.1	1.046075
25.351717	0.1	1.069079
25.353383	0.1	1.090327
25.355050	0.1	1.110444
25.356717	0.1	1.130961
25.358383	0.1	1.153196
25.360050	0.1	1.177373
25.361717	0.1	1.202719
25.363383	0.1	1.228130
25.365050	0.1	1.253379
25.366717	0.1	1.279409
25.368383	0.1	1.307046
25.370050	0.1	1.336941
25.371717	0.1	1.370483
25.373383	0.1	1.408514
25.375050	0.1	1.449906
25.376717	0.1	1.492677
25.378383	0.1	1.535197
25.380050	0.1	1.576571
25.381717	0.1	1.617228
25.383383	0.1	1.658695
25.385050	0.1	1.703012
25.386717	0.1	1.751981
25.388383	0.1	1.804950
25.390050	0.1	1.857830
25.391717	0.1	1.906245
25.393383	0.1	1.949258
25.395050	0.1	1.989272
25.396717	0.1	2.029771
25.398383	0.1	2.073492
25.400050	0.1	2.120901
25.401717	0.1	2.170121
25.403383	0.1	2.219207
25.405050	0.1	2.267277
25.406717	0.1	2.313536
25.408383	0.1	2.357382
25.410050	0.1	2.399534
25.411717	0.1	2.441104
25.413383	0.1	2.481611
25.415050	0.1	2.518748
25.416717	0.1	2.549929
25.418383	0.1	2.574977
25.420050	0.1	2.596742
25.421717	0.1	2.618083
25.423383	0.1	2.639419
25.425050	0.1	2.658800
25.426717	0.1	2.673185
25.428383	0.1	2.680486
25.430050	0.1	2.680616
25.431717	0.1	2.674796
25.433383	0.1	2.664803
25.435050	0.1	2.652803
25.436717	0.1	2.640374
25.438383	0.1	2.627070
25.440050	0.1	2.610520
25.441717	0.1	2.588788
25.443383	0.1	2.562478
25.445050	0.1	2.534012
25.446717	0.1	2.505518
25.448383	0.1	2.477695
25.450050	0.1	2.449197
25.451717	0.1	2.417127
25.453383	0.1	2.379930
25.455050	0.1	2.339086
25.456717	0.1	2.296749
25.458383	0.1	2.253302
25.460050	0.1	2.208184
25.461717	0.1	2.161777
25.463383	0.1	2.115727
25.465050	0.1	2.072169
25.466717	0.1	2.031974
25.468383	0.1	1.993300
25.470050	0.1	1.952732
25.471717	0.1	1.907898
25.473383	0.1	1.858966
25.475050	0.1	1.808335
25.476717	0.1	1.758812
25.478383	0.1	1.711622
25.480050	0.1	1.666355
25.481717	0.1	1.622834
25.483383	0.1	1.582280
25.485050	0.1	1.546172
25.486717	0.1	1.514601
25.488383	0.1	1.486572
25.490050	0.1	1.460956
25.491717	0.1	1.436532
25.493383	0.1	1.412081
25.495050	0.1	1.386427
25.496717	0.1	1.358869
25.498383	0.1	1.329663
25.500050	0.1	1.299731
25.501717	0.1	1.270133
25.503383	0.1	1.241835
25.505050	0.1	1.215599
25.506717	0.1	1.191925
25.508383	0.1	1.170668
25.510050	0.1	1.151618
25.511717	0.1	1.134775
25.513383	0.1	1.119329
25.515050	0.1	1.103799
25.516717	0.1	1.087165
25.518383	0.1	1.069107
25.520050	0.1	1.050122
25.521717	0.1	1.031370
25.523383	0.1	1.013703
25.525050	0.1	0.997270
25.526717	0.1	0.982471
25.528383	0.1	0.969986
25.530050	0.1	0.959290
25.531717	0.1	0.949022
25.533383	0.1	0.939239
25.535050	0.1	0.931486
25.536717	0.1	0.927076
25.538383	0.1	0.925558
25.540050	0.1	0.924282
25.541717	0.1	0.920766
25.543383	0.1	0.915728
25.545050	0.1	0.912021
25.546717	0.1	0.911220
25.548383	0.1	0.912300
25.550050	0.1	0.913255
25.551717	0.1	0.912901
25.553383	0.1	0.910466
25.555050	0.1	0.905306
25.556717	0.1	0.898335
25.558383	0.1	0.891965
25.560050	0.1	0.888049
25.561717	0.1	0.886805
25.563383	0.1	0.887532
25.565050	0.1	0.889599
25.566717	0.1	0.892570
25.568383	0.1	0.895555
25.570050	0.1	0.897120
25.571717	0.1	0.896542
25.573383	0.1	0.894829
25.575050	0.1	0.893823
25.576717	0.1	0.894396
25.578383	0.1	0.895415
25.580050	0.1	0.894633
25.581717	0.1	0.890763
25.583383	0.1	0.884184
25.585050	0.1	0.875951
25.586717	0.1	0.867513
25.588383	0.1	0.860645
25.590050	0.1	0.856058
25.591717	0.1	0.852607
25.593383	0.1	0.848519
25.595050	0.1	0.842428
25.596717	0.1	0.833930
25.598383	0.1	0.824360
25.600050	0.1	0.815410
25.601717	0.1	0.806898
25.603383	0.1	0.797687
25.605050	0.1	0.787494
25.606717	0.1	0.776588
25.608383	0.1	0.764881
25.610050	0.1	0.751913
25.611717	0.1	0.737896
25.613383	0.1	0.724252
25.615050	0.1	0.712532
25.616717	0.1	0.703079
25.618383	0.1	0.694483
25.620050	0.1	0.684601
25.621717	0.1	0.672652
25.623383	0.1	0.660224
25.625050	0.1	0.649989
25.626717	0.1	0.642971
25.628383	0.1	0.637332
25.630050	0.1	0.630519
25.631717	0.1	0.621793
25.633383	0.1	0.612452
25.635050	0.1	0.604275
25.636717	0.1	0.597583
25.638383	0.1	0.590989
25.640050	0.1	0.583511
25.641717	0.1	0.575986
25.643383	0.1	0.569322
25.645050	0.1	0.563082
25.646717	0.1	0.556409
25.648383	0.1	0.548619
25.650050	0.1	0.539199
25.651717	0.1	0.528707
25.653383	0.1	0.519170
25.655050	0.1	0.512325
25.656717	0.1	0.507687
25.658383	0.1	0.503850
25.660050	0.1	0.500912
25.661717	0.1	0.499166
25.663383	0.1	0.497419
25.665050	0.1	0.494812
25.666717	0.1	0.492162
25.668383	0.1	0.490244
25.670050	0.1	0.488446
25.671717	0.1	0.486076
25.673383	0.1	0.484008
25.675050	0.1	0.483701
25.676717	0.1	0.484823
25.678383	0.1	0.485335
25.680050	0.1	0.483952
25.681717	0.1	0.481457
25.683383	0.1	0.479580
25.685050	0.1	0.479273
25.686717	0.1	0.480125
25.688383	0.1	0.480339
25.690050	0.1	0.477424
25.691717	0.1	0.470965
25.693383	0.1	0.463394
25.695050	0.1	0.457219
25.696717	0.1	0.453754
25.698383	0.1	0.453833
25.700050	0.1	0.457619
25.701717	0.1	0.463971
25.703383	0.1	0.471249
25.705050	0.1	0.478439
25.706717	0.1	0.484823
25.708383	0.1	0.489135
25.710050	0.1	0.489820
25.711717	0.1	0.486732
25.713383	0.1	0.481717
25.715050	0.1	0.476660
25.716717	0.1	0.472004
25.718383	0.1	0.467622
25.720050	0.1	0.464250
25.721717	0.1	0.463445
25.723383	0.1	0.466052
25.725050	0.1	0.470937
25.726717	0.1	0.475254
25.728383	0.1	0.476572
25.730050	0.1	0.475161
25.731717	0.1	0.473242
25.733383	0.1	0.472120
25.735050	0.1	0.470746
25.736717	0.1	0.467170
25.738383	0.1	0.461158
25.740050	0.1	0.454485
25.741717	0.1	0.448995
25.743383	0.1	0.445964
25.745050	0.1	0.446429
25.746717	0.1	0.449857
25.748383	0.1	0.453172
25.750050	0.1	0.453503
25.751717	0.1	0.451398
25.753383	0.1	0.449712
25.755050	0.1	0.450066
25.756717	0.1	0.451999
25.758383	0.1	0.454839
25.760050	0.1	0.457950
25.761717	0.1	0.459347
25.763383	0.1	0.456800
25.765050	0.1	0.450332
25.766717	0.1	0.442183
25.768383	0.1	0.435025
25.770050	0.1	0.430932
25.771717	0.1	0.430904
25.773383	0.1	0.434630
25.775050	0.1	0.441102
25.776717	0.1	0.448641
25.778383	0.1	0.455193
25.780050	0.1	0.459868
25.781717	0.1	0.463105
25.783383	0.1	0.464879
25.785050	0.1	0.464106
25.786717	0.1	0.460134
25.788383	0.1	0.454574
25.790050	0.1	0.450611
25.791717	0.1	0.449657
25.793383	0.1	0.450164
25.795050	0.1	0.450267
25.796717	0.1	0.449582
25.798383	0.1	0.448171
25.800050	0.1	0.445950
25.801717	0.1	0.443640
25.803383	0.1	0.442537
25.805050	0.1	0.442881
25.806717	0.1	0.443752
25.808383	0.1	0.444381
25.810050	0.1	0.444814
25.811717	0.1	0.445223
25.813383	0.1	0.445293
25.815050	0.1	0.444436
25.816717	0.1	0.442341
25.818383	0.1	0.439561
25.820050	0.1	0.437242
25.821717	0.1	0.436222
25.823383	0.1	0.436301
25.825050	0.1	0.435836
25.826717	0.1	0.433275
25.828383	0.1	0.429102
25.830050	0.1	0.425042
25.831717	0.1	0.422075
25.833383	0.1	0.419696
25.835050	0.1	0.416706
25.836717	0.1	0.413265
25.838383	0.1	0.411412
25.840050	0.1	0.412855
25.841717	0.1	0.417153
25.843383	0.1	0.421973
25.845050	0.1	0.425032
25.846717	0.1	0.425866
25.848383	0.1	0.425363
25.850050	0.1	0.424073
25.851717	0.1	0.421824
25.853383	0.1	0.418262
25.855050	0.1	0.413409
25.856717	0.1	0.408562
25.858383	0.1	0.405982
25.860050	0.1	0.407025
25.861717	0.1	0.411253
25.863383	0.1	0.417102
25.865050	0.1	0.422643
25.866717	0.1	0.426644
25.868383	0.1	0.428967
25.870050	0.1	0.429554
25.871717	0.1	0.428110
25.873383	0.1	0.425116
25.875050	0.1	0.422383
25.876717	0.1	0.421894
25.878383	0.1	0.424185
25.880050	0.1	0.428399
25.881717	0.1	0.433279
25.883383	0.1	0.437289
25.885050	0.1	0.438583
25.886717	0.1	0.436124
25.888383	0.1	0.430788
25.890050	0.1	0.424990
25.891717	0.1	0.421153
25.893383	0.1	0.419887
25.895050	0.1	0.419766
25.896717	0.1	0.419458
25.898383	0.1	0.419128
25.900050	0.1	0.419286
25.901717	0.1	0.419645
25.903383	0.1	0.419877
25.905050	0.1	0.420329
25.906717	0.1	0.421191
25.908383	0.1	0.421843
25.910050	0.1	0.421824
25.911717	0.1	0.421666
25.913383	0.1	0.421098
25.915050	0.1	0.418318
25.916717	0.1	0.413349
25.918383	0.1	0.409875
25.920050	0.1	0.411165
25.921717	0.1	0.416040
25.923383	0.1	0.420376
25.925050	0.1	0.421191
25.926717	0.1	0.418820
25.928383	0.1	0.416506
25.930050	0.1	0.417256
25.931717	0.1	0.420762
25.933383	0.1	0.424143
25.935050	0.1	0.424609
25.936717	0.1	0.421237
25.938383	0.1	0.415943
25.940050	0.1	0.412408
25.941717	0.1	0.413107
25.943383	0.1	0.417759
25.945050	0.1	0.424124
25.946717	0.1	0.429503
25.948383	0.1	0.431854
25.950050	0.1	0.430313
25.951717	0.1	0.425973
25.953383	0.1	0.422089
25.955050	0.1	0.421344
25.956717	0.1	0.423500
25.958383	0.1	0.426611
25.960050	0.1	0.428939
25.961717	0.1	0.429545
25.963383	0.1	0.428571
25.965050	0.1	0.427524
25.966717	0.1	0.428185
25.968383	0.1	0.430918
25.970050	0.1	0.434909
25.971717	0.1	0.439072
25.973383	0.1	0.441913
25.975050	0.1	0.442145
25.976717	0.1	0.439915
25.978383	0.1	0.436627
25.980050	0.1	0.433670
25.981717	0.1	0.431570
25.983383	0.1	0.429917
25.985050	0.1	0.427854
25.986717	0.1	0.424795
25.988383	0.1	0.420851
25.990050	0.1	0.416301
25.991717	0.1	0.411086
25.993383	0.1	0.405516
25.995050	0.1	0.400888
25.996717	0.1	0.398965
25.998383	0.1	0.400720
26.000050	0.1	0.405442
26.001717	0.1	0.411267
26.003383	0.1	0.416948
26.005050	0.1	0.422378
26.006717	0.1	0.426918
26.008383	0.1	0.428581
26.010050	0.1	0.426043
26.011717	0.1	0.420394
26.013383	0.1	0.414373
26.015050	0.1	0.410667
26.016717	0.1	0.410345
26.018383	0.1	0.412539
26.020050	0.1	0.415645
26.021717	0.1	0.418262
26.023383	0.1	0.420082
26.025050	0.1	0.422052
26.026717	0.1	0.424362
26.028383	0.1	0.426304
26.030050	0.1	0.428022
26.031717	0.1	0.429656
26.033383	0.1	0.430271
26.035050	0.1	0.429279
26.036717	0.1	0.427053
26.038383	0.1	0.424036
26.040050	0.1	0.420744
26.041717	0.1	0.418066
26.043383	0.1	0.416702
26.045050	0.1	0.416408
26.046717	0.1	0.416311
26.048383	0.1	0.416050
26.050050	0.1	0.416311
26.051717	0.1	0.417563
26.053383	0.1	0.418783
26.055050	0.1	0.418476
26.056717	0.1	0.416446
26.058383	0.1	0.414061
26.060050	0.1	0.413619
26.061717	0.1	0.416422
26.063383	0.1	0.420953
26.065050	0.1	0.423822
26.066717	0.1	0.422308
26.068383	0.1	0.416329
26.070050	0.1	0.408757
26.071717	0.1	0.403230
26.073383	0.1	0.401456
26.075050	0.1	0.403151
26.076717	0.1	0.407319
26.078383	0.1	0.412427
26.080050	0.1	0.416613
26.081717	0.1	0.419267
26.083383	0.1	0.421838
26.085050	0.1	0.425894
26.086717	0.1	0.431589
26.088383	0.1	0.438141
26.090050	0.1	0.444395
26.091717	0.1	0.449517
26.093383	0.1	0.453293
26.095050	0.1	0.454863
26.096717	0.1	0.452404
26.098383	0.1	0.446150
26.100050	0.1	0.439966
26.101717	0.1	0.437526
26.103383	0.1	0.438103
26.105050	0.1	0.438113
26.106717	0.1	0.435011
26.108383	0.1	0.428585
26.110050	0.1	0.420641
26.111717	0.1	0.414387
26.113383	0.1	0.412450
26.115050	0.1	0.414900
26.116717	0.1	0.419985
26.118383	0.1	0.426010
26.120050	0.1	0.431477
26.121717	0.1	0.435323
26.123383	0.1	0.437787
26.125050	0.1	0.440157
26.126717	0.1	0.443882
26.128383	0.1	0.449545
26.130050	0.1	0.456055
26.131717	0.1	0.461778
26.133383	0.1	0.466518
26.135050	0.1	0.471589
26.136717	0.1	0.477601
26.138383	0.1	0.483179
26.140050	0.1	0.486709
26.141717	0.1	0.488544
26.143383	0.1	0.490746
26.145050	0.1	0.494779
26.146717	0.1	0.499962
26.148383	0.1	0.504530
26.150050	0.1	0.507333
26.151717	0.1	0.508409
26.153383	0.1	0.508768
26.155050	0.1	0.509671
26.156717	0.1	0.512009
26.158383	0.1	0.516325
26.160050	0.1	0.522570
26.161717	0.1	0.529634
26.163383	0.1	0.535082
26.165050	0.1	0.536316
26.166717	0.1	0.533662
26.168383	0.1	0.531259
26.170050	0.1	0.533466
26.171717	0.1	0.541257
26.173383	0.1	0.551865
26.175050	0.1	0.561294
26.176717	0.1	0.567264
26.178383	0.1	0.570267
26.180050	0.1	0.572922
26.181717	0.1	0.578458
26.183383	0.1	0.588470
26.185050	0.1	0.601616
26.186717	0.1	0.614715
26.188383	0.1	0.625178
26.190050	0.1	0.632913
26.191717	0.1	0.640377
26.193383	0.1	0.650496
26.195050	0.1	0.663707
26.196717	0.1	0.677272
26.198383	0.1	0.687861
26.200050	0.1	0.694287
26.201717	0.1	0.698068
26.203383	0.1	0.701752
26.205050	0.1	0.706851
26.206717	0.1	0.713440
26.208383	0.1	0.720844
26.210050	0.1	0.728942
26.211717	0.1	0.739144
26.213383	0.1	0.752332
26.215050	0.1	0.766660
26.216717	0.1	0.780290
26.218383	0.1	0.794483
26.220050	0.1	0.811685
26.221717	0.1	0.832463
26.223383	0.1	0.855476
26.225050	0.1	0.878815
26.226717	0.1	0.901083
26.228383	0.1	0.922116
26.230050	0.1	0.942736
26.231717	0.1	0.963751
26.233383	0.1	0.985656
26.235050	0.1	1.008585
26.236717	0.1	1.032143
26.238383	0.1	1.055789
26.240050	0.1	1.079282
26.241717	0.1	1.103156
26.243383	0.1	1.128539
26.245050	0.1	1.155920
26.246717	0.1	1.184726
26.248383	0.1	1.213476
26.250050	0.1	1.239823
26.251717	0.1	1.262664
26.253383	0.1	1.284224
26.255050	0.1	1.307926
26.256717	0.1	1.335563
26.258383	0.1	1.367596
26.260050	0.1	1.403866
26.261717	0.1	1.443755
26.263383	0.1	1.486586
26.265050	0.1	1.531485
26.266717	0.1	1.576864
26.268383	0.1	1.620320
26.270050	0.1	1.659500
26.271717	0.1	1.694234
26.273383	0.1	1.727012
26.275050	0.1	1.760516
26.276717	0.1	1.795767
26.278383	0.1	1.832373
26.280050	0.1	1.869434
26.281717	0.1	1.906017
26.283383	0.1	1.941063
26.285050	0.1	1.973417
26.286717	0.1	2.002181
26.288383	0.1	2.027364
26.290050	0.1	2.049482
26.291717	0.1	2.068640
26.293383	0.1	2.084947
26.295050	0.1	2.098647
26.296717	0.1	2.109520
26.298383	0.1	2.117441
26.300050	0.1	2.122782
26.301717	0.1	2.125534
26.303383	0.1	2.124966
26.305050	0.1	2.120449
26.306717	0.1	2.112174
26.308383	0.1	2.101180
26.310050	0.1	2.088528
26.311717	0.1	2.074442
26.313383	0.1	2.058116
26.315050	0.1	2.037846
26.316717	0.1	2.012257
26.318383	0.1	1.981775
26.320050	0.1	1.947787
26.321717	0.1	1.911144
26.323383	0.1	1.872592
26.325050	0.1	1.833406
26.326717	0.1	1.794887
26.328383	0.1	1.757615
26.330050	0.1	1.720893
26.331717	0.1	1.682849
26.333383	0.1	1.642071
26.335050	0.1	1.598941
26.336717	0.1	1.554941
26.338383	0.1	1.511388
26.340050	0.1	1.468933
26.341717	0.1	1.427270
26.343383	0.1	1.385603
26.345050	0.1	1.344047
26.346717	0.1	1.304098
26.348383	0.1	1.266799
26.350050	0.1	1.231185
26.351717	0.1	1.195250
26.353383	0.1	1.157308
26.355050	0.1	1.116763
26.356717	0.1	1.074383
26.358383	0.1	1.031877
26.360050	0.1	0.991179
26.361717	0.1	0.953698
26.363383	0.1	0.920063
26.365050	0.1	0.890088
26.366717	0.1	0.862684
26.368383	0.1	0.836756
26.370050	0.1	0.812267
26.371717	0.1	0.789594
26.373383	0.1	0.768811
26.375050	0.1	0.749906
26.376717	0.1	0.732816
26.378383	0.1	0.717328
26.380050	0.1	0.702851
26.381717	0.1	0.688247
26.383383	0.1	0.672261
26.385050	0.1	0.654724
26.386717	0.1	0.637323
26.388383	0.1	0.622068
26.390050	0.1	0.608633
26.391717	0.1	0.594789
26.393383	0.1	0.579758
26.395050	0.1	0.565648
26.396717	0.1	0.555082
26.398383	0.1	0.548079
26.400050	0.1	0.541969
26.401717	0.1	0.534276
26.403383	0.1	0.525001
26.405050	0.1	0.515962
26.406717	0.1	0.508670
26.408383	0.1	0.503408
26.410050	0.1	0.499738
26.411717	0.1	0.497331
26.413383	0.1	0.495892
26.415050	0.1	0.494770
26.416717	0.1	0.493154
26.418383	0.1	0.490644
26.420050	0.1	0.487319
26.421717	0.1	0.483287
26.423383	0.1	0.478015
26.425050	0.1	0.470751
26.426717	0.1	0.461885
26.428383	0.1	0.453168
26.430050	0.1	0.447119
26.431717	0.1	0.445540
26.433383	0.1	0.447845
26.435050	0.1	0.451421
26.436717	0.1	0.453778
26.438383	0.1	0.453885
26.440050	0.1	0.452399
26.441717	0.1	0.450811
26.443383	0.1	0.449750
26.445050	0.1	0.448711
26.446717	0.1	0.446946
26.448383	0.1	0.443617
26.450050	0.1	0.438299
26.451717	0.1	0.432231
26.453383	0.1	0.427649
26.455050	0.1	0.425414
26.456717	0.1	0.424781
26.458383	0.1	0.425461
26.460050	0.1	0.427719
26.461717	0.1	0.430970
26.463383	0.1	0.433708
26.465050	0.1	0.434364
26.466717	0.1	0.432050
26.468383	0.1	0.427240
26.470050	0.1	0.421936
26.471717	0.1	0.418718
26.473383	0.1	0.419063
26.475050	0.1	0.422257
26.476717	0.1	0.425917
26.478383	0.1	0.427845
26.480050	0.1	0.427738
26.481717	0.1	0.427580
26.483383	0.1	0.429838
26.485050	0.1	0.434872
26.486717	0.1	0.440804
26.488383	0.1	0.445326
26.490050	0.1	0.446783
26.491717	0.1	0.444739
26.493383	0.1	0.440204
26.495050	0.1	0.434560
26.496717	0.1	0.428692
26.498383	0.1	0.423118
26.500050	0.1	0.417740
26.501717	0.1	0.412655
26.503383	0.1	0.409544
26.505050	0.1	0.410099
26.506717	0.1	0.413591
26.508383	0.1	0.417582
26.510050	0.1	0.420264
26.511717	0.1	0.421489
26.513383	0.1	0.421940
26.515050	0.1	0.422243
26.516717	0.1	0.422909
26.518383	0.1	0.424078
26.520050	0.1	0.425102
26.521717	0.1	0.425316
26.523383	0.1	0.424921
26.525050	0.1	0.424339
26.526717	0.1	0.422979
26.528383	0.1	0.420064
26.530050	0.1	0.416823
26.531717	0.1	0.415519
26.533383	0.1	0.416152
26.535050	0.1	0.416576
26.536717	0.1	0.415603
26.538383	0.1	0.414439
26.540050	0.1	0.415072
26.541717	0.1	0.417563
26.543383	0.1	0.419845
26.545050	0.1	0.420301
26.546717	0.1	0.418969
26.548383	0.1	0.416571
26.550050	0.1	0.413661
26.551717	0.1	0.410760
26.553383	0.1	0.408818
26.555050	0.1	0.408716
26.556717	0.1	0.410457
26.558383	0.1	0.413340
26.560050	0.1	0.415915
26.561717	0.1	0.416585
26.563383	0.1	0.415142
26.565050	0.1	0.412725
26.566717	0.1	0.410588
26.568383	0.1	0.409447
26.570050	0.1	0.409191
26.571717	0.1	0.409498
26.573383	0.1	0.410741
26.575050	0.1	0.413335
26.576717	0.1	0.416855
26.578383	0.1	0.420213
26.580050	0.1	0.421684
26.581717	0.1	0.419826
26.583383	0.1	0.415603
26.585050	0.1	0.412040
26.586717	0.1	0.411030
26.588383	0.1	0.411253
26.590050	0.1	0.410015
26.591717	0.1	0.406071
26.593383	0.1	0.399980
26.595050	0.1	0.393293
26.596717	0.1	0.388315
26.598383	0.1	0.387146
26.600050	0.1	0.390788
26.601717	0.1	0.398573
26.603383	0.1	0.408026
26.605050	0.1	0.416259
26.606717	0.1	0.421405
26.608383	0.1	0.422727
26.610050	0.1	0.420865
26.611717	0.1	0.417577
26.613383	0.1	0.414662
26.615050	0.1	0.413279
26.616717	0.1	0.413493
26.618383	0.1	0.414089
26.620050	0.1	0.413493
26.621717	0.1	0.410583
26.623383	0.1	0.405018
26.625050	0.1	0.397479
26.626717	0.1	0.389186
26.628383	0.1	0.381828
26.630050	0.1	0.377907
26.631717	0.1	0.378760
26.633383	0.1	0.382643
26.635050	0.1	0.386643
26.636717	0.1	0.389656
26.638383	0.1	0.392091
26.640050	0.1	0.394178
26.641717	0.1	0.395598
26.643383	0.1	0.395924
26.645050	0.1	0.395658
26.646717	0.1	0.396348
26.648383	0.1	0.398955
26.650050	0.1	0.403244
26.651717	0.1	0.408660
26.653383	0.1	0.414024
26.655050	0.1	0.417265
26.656717	0.1	0.417330
26.658383	0.1	0.415216
26.660050	0.1	0.411873
26.661717	0.1	0.407123
26.663383	0.1	0.401316
26.665050	0.1	0.395635
26.666717	0.1	0.391146
26.668383	0.1	0.389395
26.670050	0.1	0.392357
26.671717	0.1	0.400376
26.673383	0.1	0.411365
26.675050	0.1	0.422080
26.676717	0.1	0.429428
26.678383	0.1	0.431770
26.680050	0.1	0.429833
26.681717	0.1	0.426141
26.683383	0.1	0.423277
26.685050	0.1	0.422220
26.686717	0.1	0.422075
26.688383	0.1	0.421982
26.690050	0.1	0.422467
26.691717	0.1	0.424185
26.693383	0.1	0.426853
26.695050	0.1	0.430215
26.696717	0.1	0.434541
26.698383	0.1	0.439794
26.700050	0.1	0.445526
26.701717	0.1	0.451091
26.703383	0.1	0.455594
26.705050	0.1	0.458327
26.706717	0.1	0.459501
26.708383	0.1	0.459780
26.710050	0.1	0.459724
26.711717	0.1	0.460087
26.713383	0.1	0.461577
26.715050	0.1	0.463668
26.716717	0.1	0.465191
26.718383	0.1	0.466481
26.720050	0.1	0.469228
26.721717	0.1	0.473964
26.723383	0.1	0.479631
26.725050	0.1	0.485801
26.726717	0.1	0.493568
26.728383	0.1	0.504097
26.730050	0.1	0.517000
26.731717	0.1	0.529960
26.733383	0.1	0.540535
26.735050	0.1	0.548526
26.736717	0.1	0.555399
26.738383	0.1	0.561965
26.740050	0.1	0.567874
26.741717	0.1	0.572470
26.743383	0.1	0.575618
26.745050	0.1	0.578393
26.746717	0.1	0.582128
26.748383	0.1	0.586850
26.750050	0.1	0.592228
26.751717	0.1	0.598761
26.753383	0.1	0.607036
26.755050	0.1	0.617197
26.756717	0.1	0.628713
26.758383	0.1	0.640471
26.760050	0.1	0.651996
26.761717	0.1	0.664112
26.763383	0.1	0.677863
26.765050	0.1	0.693458
26.766717	0.1	0.709570
26.768383	0.1	0.723507
26.770050	0.1	0.733235
26.771717	0.1	0.739964
26.773383	0.1	0.748234
26.775050	0.1	0.762520
26.776717	0.1	0.783564
26.778383	0.1	0.808770
26.780050	0.1	0.835117
26.781717	0.1	0.860719
26.783383	0.1	0.884538
26.785050	0.1	0.905944
26.786717	0.1	0.925213
26.788383	0.1	0.943840
26.790050	0.1	0.963476
26.791717	0.1	0.984501
26.793383	0.1	1.005782
26.795050	0.1	1.026229
26.796717	0.1	1.046592
26.798383	0.1	1.068898
26.800050	0.1	1.094677
26.801717	0.1	1.123976
26.803383	0.1	1.155301
26.805050	0.1	1.186756
26.806717	0.1	1.217714
26.808383	0.1	1.248741
26.810050	0.1	1.280694
26.811717	0.1	1.314604
26.813383	0.1	1.351424
26.815050	0.1	1.391741
26.816717	0.1	1.435471
26.818383	0.1	1.481604
26.820050	0.1	1.529106
26.821717	0.1	1.577563
26.823383	0.1	1.626629
26.825050	0.1	1.676027
26.826717	0.1	1.725997
26.828383	0.1	1.777490
26.830050	0.1	1.831828
26.831717	0.1	1.889709
26.833383	0.1	1.950995
26.835050	0.1	2.015270
26.836717	0.1	2.081729
26.838383	0.1	2.149576
26.840050	0.1	2.218853
26.841717	0.1	2.289549
26.843383	0.1	2.360721
26.845050	0.1	2.431339
26.846717	0.1	2.501011
26.848383	0.1	2.569635
26.850050	0.1	2.637636
26.851717	0.1	2.705855
26.853383	0.1	2.774894
26.855050	0.1	2.845777
26.856717	0.1	2.920008
26.858383	0.1	2.997285
26.860050	0.1	3.074254
26.861717	0.1	3.146804
26.863383	0.1	3.212672
26.865050	0.1	3.271634
26.866717	0.1	3.325143
26.868383	0.1	3.375714
26.870050	0.1	3.425321
26.871717	0.1	3.475067
26.873383	0.1	3.525163
26.875050	0.1	3.574206
26.876717	0.1	3.619585
26.878383	0.1	3.657714
26.880050	0.1	3.684894
26.881717	0.1	3.700345
26.883383	0.1	3.707162
26.885050	0.1	3.709160
26.886717	0.1	3.708033
26.888383	0.1	3.704173
26.890050	0.1	3.697905
26.891717	0.1	3.688545
26.893383	0.1	3.674608
26.895050	0.1	3.655609
26.896717	0.1	3.632070
26.898383	0.1	3.604474
26.900050	0.1	3.572805
26.901717	0.1	3.536656
26.903383	0.1	3.496110
26.905050	0.1	3.451887
26.906717	0.1	3.404506
26.908383	0.1	3.354396
26.910050	0.1	3.302498
26.911717	0.1	3.250167
26.913383	0.1	3.198520
26.915050	0.1	3.147465
26.916717	0.1	3.095805
26.918383	0.1	3.042682
26.920050	0.1	2.988209
26.921717	0.1	2.933284
26.923383	0.1	2.879491
26.925050	0.1	2.828245
26.926717	0.1	2.780617
26.928383	0.1	2.738587
26.930050	0.1	2.704123
26.931717	0.1	2.676579
26.933383	0.1	2.652602
26.935050	0.1	2.628947
26.936717	0.1	2.604369
26.938383	0.1	2.578767
26.940050	0.1	2.552206
26.941717	0.1	2.525547
26.943383	0.1	2.500652
26.945050	0.1	2.479148
26.946717	0.1	2.461383
26.948383	0.1	2.446771
26.950050	0.1	2.435264
26.951717	0.1	2.427669
26.953383	0.1	2.424284
26.955050	0.1	2.424330
26.956717	0.1	2.426398
26.958383	0.1	2.428931
26.960050	0.1	2.430808
26.961717	0.1	2.431734
26.963383	0.1	2.431935
26.965050	0.1	2.431674
26.966717	0.1	2.431050
26.968383	0.1	2.429760
26.970050	0.1	2.427096
26.971717	0.1	2.422878
26.973383	0.1	2.417923
26.975050	0.1	2.412545
26.976717	0.1	2.405299
26.978383	0.1	2.394039
26.980050	0.1	2.377932
26.981717	0.1	2.358072
26.983383	0.1	2.336395
26.985050	0.1	2.314332
26.986717	0.1	2.291719
26.988383	0.1	2.266984
26.990050	0.1	2.239263
26.991717	0.1	2.209512
26.993383	0.1	2.179295
26.995050	0.1	2.149153
26.996717	0.1	2.118098
26.998383	0.1	2.085255
27.000050	0.1	2.051531
27.001717	0.1	2.017999
27.003383	0.1	1.983577
27.005050	0.1	1.946171
27.006717	0.1	1.904885
27.008383	0.1	1.860210
27.010050	0.1	1.813718
27.011717	0.1	1.768018
27.013383	0.1	1.724917
27.015050	0.1	1.683449
27.016717	0.1	1.641251
27.018383	0.1	1.597917
27.020050	0.1	1.555616
27.021717	0.1	1.516389
27.023383	0.1	1.480561
27.025050	0.1	1.447177
27.026717	0.1	1.414116
27.028383	0.1	1.379168
27.030050	0.1	1.342129
27.031717	0.1	1.305211
27.033383	0.1	1.271316
27.035050	0.1	1.241579
27.036717	0.1	1.214934
27.038383	0.1	1.189699
27.040050	0.1	1.164675
27.041717	0.1	1.139212
27.043383	0.1	1.113191
27.045050	0.1	1.087021
27.046717	0.1	1.061508
27.048383	0.1	1.037652
27.050050	0.1	1.016497
27.051717	0.1	0.998802
27.053383	0.1	0.984906
27.055050	0.1	0.974732
27.056717	0.1	0.967863
27.058383	0.1	0.963425
27.060050	0.1	0.959453
27.061717	0.1	0.953688
27.063383	0.1	0.945753
27.065050	0.1	0.937129
27.066717	0.1	0.929148
27.068383	0.1	0.922205
27.070050	0.1	0.916021
27.071717	0.1	0.909995
27.073383	0.1	0.903653
27.075050	0.1	0.897525
27.076717	0.1	0.893325
27.078383	0.1	0.892375
27.080050	0.1	0.894293
27.081717	0.1	0.897571
27.083383	0.1	0.901176
27.085050	0.1	0.905590
27.086717	0.1	0.911569
27.088383	0.1	0.918750
27.090050	0.1	0.926415
27.091717	0.1	0.934419
27.093383	0.1	0.943206
27.095050	0.1	0.953106
27.096717	0.1	0.963095
27.098383	0.1	0.971761
27.100050	0.1	0.979421
27.101717	0.1	0.986988
27.103383	0.1	0.994196
27.105050	0.1	1.001242
27.106717	0.1	1.010024
27.108383	0.1	1.022387
27.110050	0.1	1.038476
27.111717	0.1	1.057046
27.113383	0.1	1.076483
27.115050	0.1	1.095482
27.116717	0.1	1.113312
27.118383	0.1	1.129508
27.120050	0.1	1.143543
27.121717	0.1	1.155278
27.123383	0.1	1.165527
27.125050	0.1	1.175422
27.126717	0.1	1.185397
27.128383	0.1	1.195897
27.130050	0.1	1.208046
27.131717	0.1	1.221998
27.133383	0.1	1.236475
27.135050	0.1	1.250906
27.136717	0.1	1.266119
27.138383	0.1	1.282892
27.140050	0.1	1.301235
27.141717	0.1	1.321062
27.143383	0.1	1.342604
27.145050	0.1	1.365938
27.146717	0.1	1.390800
27.148383	0.1	1.416933
27.150050	0.1	1.443764
27.151717	0.1	1.470041
27.153383	0.1	1.494498
27.155050	0.1	1.517148
27.156717	0.1	1.539658
27.158383	0.1	1.564226
27.160050	0.1	1.592631
27.161717	0.1	1.625954
27.163383	0.1	1.664246
27.165050	0.1	1.706528
27.166717	0.1	1.751282
27.168383	0.1	1.796805
27.170050	0.1	1.841774
27.171717	0.1	1.886152
27.173383	0.1	1.930930
27.175050	0.1	1.976825
27.176717	0.1	2.023797
27.178383	0.1	2.071252
27.180050	0.1	2.119094
27.181717	0.1	2.168971
27.183383	0.1	2.223444
27.185050	0.1	2.283766
27.186717	0.1	2.349308
27.188383	0.1	2.418323
27.190050	0.1	2.488317
27.191717	0.1	2.556914
27.193383	0.1	2.623824
27.195050	0.1	2.691275
27.196717	0.1	2.762140
27.198383	0.1	2.837824
27.200050	0.1	2.918239
27.201717	0.1	3.003478
27.203383	0.1	3.093807
27.205050	0.1	3.188364
27.206717	0.1	3.285692
27.208383	0.1	3.385204
27.210050	0.1	3.487947
27.211717	0.1	3.596060
27.213383	0.1	3.710585
27.215050	0.1	3.830125
27.216717	0.1	3.951909
27.218383	0.1	4.074434
27.220050	0.1	4.198668
27.221717	0.1	4.326329
27.223383	0.1	4.458921
27.225050	0.1	4.598578
27.226717	0.1	4.747259
27.228383	0.1	4.905211
27.230050	0.1	5.071014
27.231717	0.1	5.243099
27.233383	0.1	5.420903
27.235050	0.1	5.604690
27.236717	0.1	5.795378
27.238383	0.1	5.994551
27.240050	0.1	6.204173
27.241717	0.1	6.425935
27.243383	0.1	6.660302
27.245050	0.1	6.905589
27.246717	0.1	7.158136
27.248383	0.1	7.414902
27.250050	0.1	7.675756
27.251717	0.1	7.941760
27.253383	0.1	8.213283
27.255050	0.1	8.490896
27.256717	0.1	8.774973
27.258383	0.1	9.064623
27.260050	0.1	9.358907
27.261717	0.1	9.657578
27.263383	0.1	9.959601
27.265050	0.1	10.262160
27.266717	0.1	10.561990
27.268383	0.1	10.857079
27.270050	0.1	11.146464
27.271717	0.1	11.428641
27.273383	0.1	11.701765
27.275050	0.1	11.965651
27.276717	0.1	12.221131
27.278383	0.1	12.467420
27.280050	0.1	12.701708
27.281717	0.1	12.920438
27.283383	0.1	13.120682
27.285050	0.1	13.300930
27.286717	0.1	13.461220
27.288383	0.1	13.602800
27.290050	0.1	13.726400
27.291717	0.1	13.830843
27.293383	0.1	13.914118
27.295050	0.1	13.974407
27.296717	0.1	14.010672
27.298383	0.1	14.023343
27.300050	0.1	14.012968
27.301717	0.1	13.978113
27.303383	0.1	13.916655
27.305050	0.1	13.828566
27.306717	0.1	13.716058
27.308383	0.1	13.581244
27.310050	0.1	13.424749
27.311717	0.1	13.246690
27.313383	0.1	13.048206
27.315050	0.1	12.831450
27.316717	0.1	12.598415
27.318383	0.1	12.349929
27.320050	0.1	12.086104
27.321717	0.1	11.808029
27.323383	0.1	11.518272
27.325050	0.1	11.219224
27.326717	0.1	10.912092
27.328383	0.1	10.597925
27.330050	0.1	10.278146
27.331717	0.1	9.953533
27.333383	0.1	9.623887
27.335050	0.1	9.289309
27.336717	0.1	8.951267
27.338383	0.1	8.612331
27.340050	0.1	8.275970
27.341717	0.1	7.946170
27.343383	0.1	7.625758
27.345050	0.1	7.314906
27.346717	0.1	7.012356
27.348383	0.1	6.717690
27.350050	0.1	6.431527
27.351717	0.1	6.154175
27.353383	0.1	5.885158
27.355050	0.1	5.623442
27.356717	0.1	5.367994
27.358383	0.1	5.118926
27.360050	0.1	4.877802
27.361717	0.1	4.646615
27.363383	0.1	4.426506
27.365050	0.1	4.217508
27.366717	0.1	4.019686
27.368383	0.1	3.833049
27.370050	0.1	3.656368
27.371717	0.1	3.487696
27.373383	0.1	3.325739
27.375050	0.1	3.170394
27.376717	0.1	3.022226
27.378383	0.1	2.881787
27.380050	0.1	2.749506
27.381717	0.1	2.625422
27.383383	0.1	2.509453
27.385050	0.1	2.402039
27.386717	0.1	2.303054
27.388383	0.1	2.210550
27.390050	0.1	2.122014
27.391717	0.1	2.036453
27.393383	0.1	1.954604
27.395050	0.1	1.877239
27.396717	0.1	1.804237
27.398383	0.1	1.735273
27.400050	0.1	1.669968
27.401717	0.1	1.607626
27.403383	0.1	1.547984
27.405050	0.1	1.491406
27.406717	0.1	1.437278
27.408383	0.1	1.384653
27.410050	0.1	1.334823
27.411717	0.1	1.289966
27.413383	0.1	1.250058
27.415050	0.1	1.213802
27.416717	0.1	1.180223
27.418383	0.1	1.148125
27.420050	0.1	1.116148
27.421717	0.1	1.083827
27.423383	0.1	1.051915
27.425050	0.1	1.021926
27.426717	0.1	0.995104
27.428383	0.1	0.971220
27.430050	0.1	0.948533
27.431717	0.1	0.925343
27.433383	0.1	0.900868
27.435050	0.1	0.875066
27.436717	0.1	0.848835
27.438383	0.1	0.823559
27.440050	0.1	0.799960
27.441717	0.1	0.778460
27.443383	0.1	0.759852
27.445050	0.1	0.744360
27.446717	0.1	0.731265
27.448383	0.1	0.720341
27.450050	0.1	0.712322
27.451717	0.1	0.707335
27.453383	0.1	0.703470
27.455050	0.1	0.697230
27.456717	0.1	0.685840
27.458383	0.1	0.669514
27.460050	0.1	0.651088
27.461717	0.1	0.633746
27.463383	0.1	0.619497
27.465050	0.1	0.608773
27.466717	0.1	0.600708
27.468383	0.1	0.593970
27.470050	0.1	0.587525
27.471717	0.1	0.580722
27.473383	0.1	0.573210
27.475050	0.1	0.565243
27.476717	0.1	0.557527
27.478383	0.1	0.550644
27.480050	0.1	0.544898
27.481717	0.1	0.540167
27.483383	0.1	0.535785
27.485050	0.1	0.531250
27.486717	0.1	0.527157
27.488383	0.1	0.524884
27.490050	0.1	0.524879
27.491717	0.1	0.525950
27.493383	0.1	0.526379
27.495050	0.1	0.524749
27.496717	0.1	0.520665
27.498383	0.1	0.514900
27.500050	0.1	0.508251
27.501717	0.1	0.501187
27.503383	0.1	0.494951
27.505050	0.1	0.491664
27.506717	0.1	0.492544
27.508383	0.1	0.496353
27.510050	0.1	0.500050
27.511717	0.1	0.501131
27.513383	0.1	0.499077
27.515050	0.1	0.495310
27.516717	0.1	0.491873
27.518383	0.1	0.490109
27.520050	0.1	0.490393
27.521717	0.1	0.492623
27.523383	0.1	0.495729
27.525050	0.1	0.497289
27.526717	0.1	0.495370
27.528383	0.1	0.490765
27.530050	0.1	0.486285
27.531717	0.1	0.484143
27.533383	0.1	0.484465
27.535050	0.1	0.485643
27.536717	0.1	0.485382
27.538383	0.1	0.482169
27.540050	0.1	0.476977
27.541717	0.1	0.472530
27.543383	0.1	0.470695
27.545050	0.1	0.471380
27.546717	0.1	0.473512
27.548383	0.1	0.475966
27.550050	0.1	0.477885
27.551717	0.1	0.478863
27.553383	0.1	0.479082
27.555050	0.1	0.478798
27.556717	0.1	0.477773
27.558383	0.1	0.475897
27.560050	0.1	0.473782
27.561717	0.1	0.471831
27.563383	0.1	0.469419
27.565050	0.1	0.465862
27.566717	0.1	0.461796
27.568383	0.1	0.458453
27.570050	0.1	0.455980
27.571717	0.1	0.453708
27.573383	0.1	0.451370
27.575050	0.1	0.449410
27.576717	0.1	0.448576
27.578383	0.1	0.449317
27.580050	0.1	0.451473
27.581717	0.1	0.454537
27.583383	0.1	0.457978
27.585050	0.1	0.461196
27.586717	0.1	0.463487
27.588383	0.1	0.464078
27.590050	0.1	0.462472
27.591717	0.1	0.458905
27.593383	0.1	0.453964
27.595050	0.1	0.448148
27.596717	0.1	0.442308
27.598383	0.1	0.437596
27.600050	0.1	0.434951
27.601717	0.1	0.434425
27.603383	0.1	0.434918
27.605050	0.1	0.435412
27.606717	0.1	0.436129
27.608383	0.1	0.438108
27.610050	0.1	0.441559
27.611717	0.1	0.444637
27.613383	0.1	0.444925
27.615050	0.1	0.441717
27.616717	0.1	0.435696
27.618383	0.1	0.427933
27.620050	0.1	0.419989
27.621717	0.1	0.413228
27.623383	0.1	0.407905
27.625050	0.1	0.403807
27.626717	0.1	0.401083
27.628383	0.1	0.400380
27.630050	0.1	0.402508
27.631717	0.1	0.407072
27.633383	0.1	0.411845
27.635050	0.1	0.414262
27.636717	0.1	0.412604
27.638383	0.1	0.406443
27.640050	0.1	0.397312
27.641717	0.1	0.388348
27.643383	0.1	0.382573
27.645050	0.1	0.381661
27.646717	0.1	0.385502
27.648383	0.1	0.391947
27.650050	0.1	0.397405
27.651717	0.1	0.398606
27.653383	0.1	0.394671
27.655050	0.1	0.387221
27.656717	0.1	0.378266
27.658383	0.1	0.369335
27.660050	0.1	0.362215
27.661717	0.1	0.358829
27.663383	0.1	0.360231
27.665050	0.1	0.365535
27.666717	0.1	0.372040
27.668383	0.1	0.376967
27.670050	0.1	0.378876
27.671717	0.1	0.377614
27.673383	0.1	0.373502
27.675050	0.1	0.367449
27.676717	0.1	0.361516
27.678383	0.1	0.357730
27.680050	0.1	0.356566
27.681717	0.1	0.357367
27.683383	0.1	0.359211
27.685050	0.1	0.361227
27.686717	0.1	0.362531
27.688383	0.1	0.362420
27.690050	0.1	0.361144
27.691717	0.1	0.360045
27.693383	0.1	0.360413
27.695050	0.1	0.362862
27.696717	0.1	0.367323
27.698383	0.1	0.372590
27.700050	0.1	0.376464
27.701717	0.1	0.377181
27.703383	0.1	0.374694
27.705050	0.1	0.370652
27.706717	0.1	0.367570
27.708383	0.1	0.366834
27.710050	0.1	0.367467
27.711717	0.1	0.367709
27.713383	0.1	0.367211
27.715050	0.1	0.366960
27.716717	0.1	0.367900
27.718383	0.1	0.370331
27.720050	0.1	0.374126
27.721717	0.1	0.378452
27.723383	0.1	0.381637
27.725050	0.1	0.382494
27.726717	0.1	0.381218
27.728383	0.1	0.378075
27.730050	0.1	0.372734
27.731717	0.1	0.365679
27.733383	0.1	0.358922
27.735050	0.1	0.355323
27.736717	0.1	0.357078
27.738383	0.1	0.364017
27.740050	0.1	0.373442
27.741717	0.1	0.381568
27.743383	0.1	0.385749
27.745050	0.1	0.386587
27.746717	0.1	0.386713
27.748383	0.1	0.387430
27.750050	0.1	0.387994
27.751717	0.1	0.387616
27.753383	0.1	0.386997
27.755050	0.1	0.387193
27.756717	0.1	0.388129
27.758383	0.1	0.389153
27.760050	0.1	0.390457
27.761717	0.1	0.393041
27.763383	0.1	0.396920
27.765050	0.1	0.400594
27.766717	0.1	0.403202
27.768383	0.1	0.405652
27.770050	0.1	0.409088
27.771717	0.1	0.413056
27.773383	0.1	0.415677
27.775050	0.1	0.415947
27.776717	0.1	0.414816
27.778383	0.1	0.413624
27.780050	0.1	0.413139
27.781717	0.1	0.414266
27.783383	0.1	0.418010
27.785050	0.1	0.424669
27.786717	0.1	0.433302
27.788383	0.1	0.441414
27.790050	0.1	0.445857
27.791717	0.1	0.445014
27.793383	0.1	0.439784
27.795050	0.1	0.432795
27.796717	0.1	0.426597
27.798383	0.1	0.422276
27.800050	0.1	0.419933
27.801717	0.1	0.418695
27.803383	0.1	0.416460
27.805050	0.1	0.412073
27.806717	0.1	0.406620
27.808383	0.1	0.401936
27.810050	0.1	0.399421
27.811717	0.1	0.399775
27.813383	0.1	0.402355
27.815050	0.1	0.405405
27.816717	0.1	0.407714
27.818383	0.1	0.409023
27.820050	0.1	0.409144
27.821717	0.1	0.408194
27.823383	0.1	0.406839
27.825050	0.1	0.405493
27.826717	0.1	0.403970
27.828383	0.1	0.402080
27.830050	0.1	0.400213
27.831717	0.1	0.398438
27.833383	0.1	0.396175
27.835050	0.1	0.393363
27.836717	0.1	0.390257
27.838383	0.1	0.387067
27.840050	0.1	0.384687
27.841717	0.1	0.383821
27.843383	0.1	0.383686
27.845050	0.1	0.382913
27.846717	0.1	0.381186
27.848383	0.1	0.379137
27.850050	0.1	0.376767
27.851717	0.1	0.373404
27.853383	0.1	0.369507
27.855050	0.1	0.366862
27.856717	0.1	0.366447
27.858383	0.1	0.367025
27.860050	0.1	0.366396
27.861717	0.1	0.363220
27.863383	0.1	0.357330
27.865050	0.1	0.350066
27.866717	0.1	0.344226
27.868383	0.1	0.341875
27.870050	0.1	0.342433
27.871717	0.1	0.343677
27.873383	0.1	0.343560
27.875050	0.1	0.340831
27.876717	0.1	0.335877
27.878383	0.1	0.331183
27.880050	0.1	0.329548
27.881717	0.1	0.332007
27.883383	0.1	0.337763
27.885050	0.1	0.344776
27.886717	0.1	0.350187
27.888383	0.1	0.351863
27.890050	0.1	0.350121
27.891717	0.1	0.347160
27.893383	0.1	0.345102
27.895050	0.1	0.344827
27.896717	0.1	0.346028
27.898383	0.1	0.347989
27.900050	0.1	0.349935
27.901717	0.1	0.350918
27.903383	0.1	0.350187
27.905050	0.1	0.347742
27.906717	0.1	0.344175
27.908383	0.1	0.340557
27.910050	0.1	0.338303
27.911717	0.1	0.338191
27.913383	0.1	0.339909
27.915050	0.1	0.342680
27.916717	0.1	0.346145
27.918383	0.1	0.350177
27.920050	0.1	0.354331
27.921717	0.1	0.358014
27.923383	0.1	0.360315
27.925050	0.1	0.359975
27.926717	0.1	0.356520
27.928383	0.1	0.350983
27.930050	0.1	0.345050
27.931717	0.1	0.339709
27.933383	0.1	0.335411
27.935050	0.1	0.332678
27.936717	0.1	0.331867
27.938383	0.1	0.333246
27.940050	0.1	0.337069
27.941717	0.1	0.342671
27.943383	0.1	0.347956
27.945050	0.1	0.350536
27.946717	0.1	0.349716
27.948383	0.1	0.346899
27.950050	0.1	0.343854
27.951717	0.1	0.341511
27.953383	0.1	0.339909
27.955050	0.1	0.338554
27.956717	0.1	0.337097
27.958383	0.1	0.335593
27.960050	0.1	0.334359
27.961717	0.1	0.333167
27.963383	0.1	0.331006
27.965050	0.1	0.327094
27.966717	0.1	0.321642
27.968383	0.1	0.315891
27.970050	0.1	0.311672
27.971717	0.1	0.310191
27.973383	0.1	0.311583
27.975050	0.1	0.315295
27.976717	0.1	0.320445
27.978383	0.1	0.326075
27.980050	0.1	0.330717
27.981717	0.1	0.332687
27.983383	0.1	0.331504
27.985050	0.1	0.328431
27.986717	0.1	0.325525
27.988383	0.1	0.324338
27.990050	0.1	0.325060
27.991717	0.1	0.326745
27.993383	0.1	0.327989
27.995050	0.1	0.327732
27.996717	0.1	0.326294
27.998383	0.1	0.325404
28.000050	0.1	0.326298
28.001717	0.1	0.328100
28.003383	0.1	0.329404
28.005050	0.1	0.330461
28.006717	0.1	0.332599
28.008383	0.1	0.335649
28.010050	0.1	0.337241
28.011717	0.1	0.335895
28.013383	0.1	0.333139
28.015050	0.1	0.331691
28.016717	0.1	0.333362
28.018383	0.1	0.338093
28.020050	0.1	0.343989
28.021717	0.1	0.348282
28.023383	0.1	0.348357
28.025050	0.1	0.343509
28.026717	0.1	0.336352
28.028383	0.1	0.331113
28.030050	0.1	0.329921
28.031717	0.1	0.331467
28.033383	0.1	0.332939
28.035050	0.1	0.332650
28.036717	0.1	0.331164
28.038383	0.1	0.329865
28.040050	0.1	0.329367
28.041717	0.1	0.330238
28.043383	0.1	0.333251
28.045050	0.1	0.337656
28.046717	0.1	0.341041
28.048383	0.1	0.341670
28.050050	0.1	0.339402
28.051717	0.1	0.334727
28.053383	0.1	0.328687
28.055050	0.1	0.323169
28.056717	0.1	0.319979
28.058383	0.1	0.320235
28.060050	0.1	0.324096
28.061717	0.1	0.330135
28.063383	0.1	0.336030
28.065050	0.1	0.340147
28.066717	0.1	0.342438
28.068383	0.1	0.343989
28.070050	0.1	0.345511
28.071717	0.1	0.346494
28.073383	0.1	0.345632
28.075050	0.1	0.341693
28.076717	0.1	0.334689
28.078383	0.1	0.326885
28.080050	0.1	0.321688
28.081717	0.1	0.320952
28.083383	0.1	0.324002
28.085050	0.1	0.328720
28.086717	0.1	0.333129
28.088383	0.1	0.336575
28.090050	0.1	0.339341
28.091717	0.1	0.341730
28.093383	0.1	0.343774
28.095050	0.1	0.344780
28.096717	0.1	0.343411
28.098383	0.1	0.339439
28.100050	0.1	0.334326
28.101717	0.1	0.330075
28.103383	0.1	0.327793
28.105050	0.1	0.326498
28.106717	0.1	0.324259
28.108383	0.1	0.320789
28.110050	0.1	0.317688
28.111717	0.1	0.316463
28.113383	0.1	0.317367
28.115050	0.1	0.319565
28.116717	0.1	0.321325
28.118383	0.1	0.320841
28.120050	0.1	0.318103
28.121717	0.1	0.315034
28.123383	0.1	0.313311
28.125050	0.1	0.313036
28.126717	0.1	0.313418
28.128383	0.1	0.313609
28.130050	0.1	0.312924
28.131717	0.1	0.311104
28.133383	0.1	0.308901
28.135050	0.1	0.307923
28.136717	0.1	0.309511
28.138383	0.1	0.313590
28.140050	0.1	0.318051
28.141717	0.1	0.320044
28.143383	0.1	0.318568
28.145050	0.1	0.314666
28.146717	0.1	0.309614
28.148383	0.1	0.304808
28.150050	0.1	0.302517
28.151717	0.1	0.304678
28.153383	0.1	0.310754
28.155050	0.1	0.317101
28.156717	0.1	0.319420
28.158383	0.1	0.316165
28.160050	0.1	0.308966
28.161717	0.1	0.300827
28.163383	0.1	0.294689
28.165050	0.1	0.292449
28.166717	0.1	0.294312
28.168383	0.1	0.299038
28.170050	0.1	0.304603
28.171717	0.1	0.308799
28.173383	0.1	0.310056
28.175050	0.1	0.308207
28.176717	0.1	0.304533
28.178383	0.1	0.301041
28.180050	0.1	0.299155
28.181717	0.1	0.298917
28.183383	0.1	0.299709
28.185050	0.1	0.301092
28.186717	0.1	0.302517
28.188383	0.1	0.303192
28.190050	0.1	0.302996
28.191717	0.1	0.302792
28.193383	0.1	0.303467
28.195050	0.1	0.305157
28.196717	0.1	0.307681
28.198383	0.1	0.311220
28.200050	0.1	0.315714
28.201717	0.1	0.319872
28.203383	0.1	0.321814
28.205050	0.1	0.320920
28.206717	0.1	0.318517
28.208383	0.1	0.316519
28.210050	0.1	0.315411
28.211717	0.1	0.314480
28.213383	0.1	0.314196
28.215050	0.1	0.315588
28.216717	0.1	0.317441
28.218383	0.1	0.317264
28.220050	0.1	0.314731
28.221717	0.1	0.311579
28.223383	0.1	0.309050
28.225050	0.1	0.307420
28.226717	0.1	0.306894
28.228383	0.1	0.307388
28.230050	0.1	0.308244
28.231717	0.1	0.308934
28.233383	0.1	0.309446
28.235050	0.1	0.309800
28.236717	0.1	0.309725
28.238383	0.1	0.308622
28.240050	0.1	0.305860
28.241717	0.1	0.301832
28.243383	0.1	0.298340
28.245050	0.1	0.297483
28.246717	0.1	0.300445
28.248383	0.1	0.307010
28.250050	0.1	0.315672
28.251717	0.1	0.323914
28.253383	0.1	0.328603
28.255050	0.1	0.327202
28.256717	0.1	0.319965
28.258383	0.1	0.310955
28.260050	0.1	0.305460
28.261717	0.1	0.306168
28.263383	0.1	0.312272
28.265050	0.1	0.321423
28.266717	0.1	0.331076
28.268383	0.1	0.339015
28.270050	0.1	0.343840
28.271717	0.1	0.345130
28.273383	0.1	0.343435
28.275050	0.1	0.340389
28.276717	0.1	0.338028
28.278383	0.1	0.337870
28.280050	0.1	0.340552
28.281717	0.1	0.345809
28.283383	0.1	0.352492
28.285050	0.1	0.358615
28.286717	0.1	0.361968
28.288383	0.1	0.361698
28.290050	0.1	0.359216
28.291717	0.1	0.357176
28.293383	0.1	0.357646
28.295050	0.1	0.360920
28.296717	0.1	0.365381
28.298383	0.1	0.369120
28.300050	0.1	0.371379
28.301717	0.1	0.372315
28.303383	0.1	0.372799
28.305050	0.1	0.374150
28.306717	0.1	0.377106
28.308383	0.1	0.381228
28.310050	0.1	0.385200
28.311717	0.1	0.387905
28.313383	0.1	0.389665
28.315050	0.1	0.392096
28.316717	0.1	0.396464
28.318383	0.1	0.401894
28.320050	0.1	0.405675
28.321717	0.1	0.406015
28.323383	0.1	0.403612
28.325050	0.1	0.400627
28.326717	0.1	0.399114
28.328383	0.1	0.400110
28.330050	0.1	0.403295
28.331717	0.1	0.406867
28.333383	0.1	0.408366
28.335050	0.1	0.406909
28.336717	0.1	0.403863
28.338383	0.1	0.400972
28.340050	0.1	0.398816
28.341717	0.1	0.397521
28.343383	0.1	0.398015
28.345050	0.1	0.401204
28.346717	0.1	0.406099
28.348383	0.1	0.410089
28.350050	0.1	0.411249
28.351717	0.1	0.410043
28.353383	0.1	0.408385
28.355050	0.1	0.407160
28.356717	0.1	0.405665
28.358383	0.1	0.403677
28.360050	0.1	0.402476
28.361717	0.1	0.403309
28.363383	0.1	0.405954
28.365050	0.1	0.409358
28.366717	0.1	0.412506
28.368383	0.1	0.414378
28.370050	0.1	0.414453
28.371717	0.1	0.413638
28.373383	0.1	0.413847
28.375050	0.1	0.416106
28.376717	0.1	0.419687
28.378383	0.1	0.423561
28.380050	0.1	0.427822
28.381717	0.1	0.432837
28.383383	0.1	0.437703
28.385050	0.1	0.441079
28.386717	0.1	0.442732
28.388383	0.1	0.442900
28.390050	0.1	0.441321
28.391717	0.1	0.437899
28.393383	0.1	0.433396
28.395050	0.1	0.429209
28.396717	0.1	0.426639
28.398383	0.1	0.426122
28.400050	0.1	0.427342
28.401717	0.1	0.429149
28.403383	0.1	0.429531
28.405050	0.1	0.427421
28.406717	0.1	0.423798
28.408383	0.1	0.420269
28.410050	0.1	0.417917
28.411717	0.1	0.417368
28.413383	0.1	0.418606
28.415050	0.1	0.420958
28.416717	0.1	0.423500
28.418383	0.1	0.425796
28.420050	0.1	0.428227
28.421717	0.1	0.431207
28.423383	0.1	0.434183
28.425050	0.1	0.435496
28.426717	0.1	0.433251
28.428383	0.1	0.426965
28.430050	0.1	0.418415
28.431717	0.1	0.410327
28.433383	0.1	0.404175
28.435050	0.1	0.399989
28.436717	0.1	0.397470
28.438383	0.1	0.396296
28.440050	0.1	0.395929
28.441717	0.1	0.395835
28.443383	0.1	0.395584
28.445050	0.1	0.394718
28.446717	0.1	0.392953
28.448383	0.1	0.390592
28.450050	0.1	0.387877
28.451717	0.1	0.384748
28.453383	0.1	0.381460
28.455050	0.1	0.378457
28.456717	0.1	0.376133
28.458383	0.1	0.374522
28.460050	0.1	0.372562
28.461717	0.1	0.368794
28.463383	0.1	0.363388
28.465050	0.1	0.358270
28.466717	0.1	0.354820
28.468383	0.1	0.352138
28.470050	0.1	0.347965
28.471717	0.1	0.340766
28.473383	0.1	0.331346
28.475050	0.1	0.322508
28.476717	0.1	0.316803
28.478383	0.1	0.315034
28.480050	0.1	0.316654
28.481717	0.1	0.320403
28.483383	0.1	0.325032
28.485050	0.1	0.330014
28.486717	0.1	0.335188
28.488383	0.1	0.339872
28.490050	0.1	0.342829
28.491717	0.1	0.343258
28.493383	0.1	0.341660
28.495050	0.1	0.339686
28.496717	0.1	0.339090
28.498383	0.1	0.340529
28.500050	0.1	0.342708
28.501717	0.1	0.343057
28.503383	0.1	0.340017
28.505050	0.1	0.334755
28.506717	0.1	0.330019
28.508383	0.1	0.327290
28.510050	0.1	0.325711
28.511717	0.1	0.323555
28.513383	0.1	0.319900
28.515050	0.1	0.314647
28.516717	0.1	0.308482
28.518383	0.1	0.303602
28.520050	0.1	0.302643
28.521717	0.1	0.306196
28.523383	0.1	0.312692
28.525050	0.1	0.320231
28.526717	0.1	0.327332
28.528383	0.1	0.332999
28.530050	0.1	0.336859
28.531717	0.1	0.338755
28.533383	0.1	0.338256
28.535050	0.1	0.335248
28.536717	0.1	0.330484
28.538383	0.1	0.325064
28.540050	0.1	0.320133
28.541717	0.1	0.316934
28.543383	0.1	0.315960
28.545050	0.1	0.316557
28.546717	0.1	0.318009
28.548383	0.1	0.320566
28.550050	0.1	0.324198
28.551717	0.1	0.326638
28.553383	0.1	0.325544
28.555050	0.1	0.322582
28.556717	0.1	0.322321
28.558383	0.1	0.327039
28.560050	0.1	0.334787
28.561717	0.1	0.342103
28.563383	0.1	0.347239
28.565050	0.1	0.350112
28.566717	0.1	0.350629
28.568383	0.1	0.349078
28.570050	0.1	0.346969
28.571717	0.1	0.346084
28.573383	0.1	0.347369
28.575050	0.1	0.351011
28.576717	0.1	0.356450
28.578383	0.1	0.362201
28.580050	0.1	0.367123
28.581717	0.1	0.371640
28.583383	0.1	0.376203
28.585050	0.1	0.380296
28.586717	0.1	0.383495
28.588383	0.1	0.385768
28.590050	0.1	0.387528
28.591717	0.1	0.390238
28.593383	0.1	0.395579
28.595050	0.1	0.404054
28.596717	0.1	0.414378
28.598383	0.1	0.423598
28.600050	0.1	0.429079
28.601717	0.1	0.430769
28.603383	0.1	0.430830
28.605050	0.1	0.431500
28.606717	0.1	0.434164
28.608383	0.1	0.439347
28.610050	0.1	0.446220
28.611717	0.1	0.452851
28.613383	0.1	0.458048
28.615050	0.1	0.462364
28.616717	0.1	0.466877
28.618383	0.1	0.471966
28.620050	0.1	0.477256
28.621717	0.1	0.481769
28.623383	0.1	0.484632
28.625050	0.1	0.486025
28.626717	0.1	0.486700
28.628383	0.1	0.487082
28.630050	0.1	0.487198
28.631717	0.1	0.487072
28.633383	0.1	0.487012
28.635050	0.1	0.487030
28.636717	0.1	0.486188
28.638383	0.1	0.483538
28.640050	0.1	0.479720
28.641717	0.1	0.477084
28.643383	0.1	0.477759
28.645050	0.1	0.481713
28.646717	0.1	0.487245
28.648383	0.1	0.492427
28.650050	0.1	0.495678
28.651717	0.1	0.495724
28.653383	0.1	0.491668
28.655050	0.1	0.483566
28.656717	0.1	0.473070
28.658383	0.1	0.463119
28.660050	0.1	0.456455
28.661717	0.1	0.453875
28.663383	0.1	0.453969
28.665050	0.1	0.454541
28.666717	0.1	0.454197
28.668383	0.1	0.452483
28.670050	0.1	0.449112
28.671717	0.1	0.443780
28.673383	0.1	0.436842
28.675050	0.1	0.429465
28.676717	0.1	0.422732
28.678383	0.1	0.416809
28.680050	0.1	0.411267
28.681717	0.1	0.405852
28.683383	0.1	0.400231
28.685050	0.1	0.393959
28.686717	0.1	0.387807
28.688383	0.1	0.383961
28.690050	0.1	0.383984
28.691717	0.1	0.387011
28.693383	0.1	0.390531
28.695050	0.1	0.392343
28.696717	0.1	0.390997
28.698383	0.1	0.386233
28.700050	0.1	0.380008
28.701717	0.1	0.374988
28.703383	0.1	0.371849
28.705050	0.1	0.369400
28.706717	0.1	0.366713
28.708383	0.1	0.363910
28.710050	0.1	0.361190
28.711717	0.1	0.358839
28.713383	0.1	0.357348
28.715050	0.1	0.356329
28.716717	0.1	0.354652
28.718383	0.1	0.352305
28.720050	0.1	0.350578
28.721717	0.1	0.349982
28.723383	0.1	0.349460
28.725050	0.1	0.347639
28.726717	0.1	0.343891
28.728383	0.1	0.338620
28.730050	0.1	0.333064
28.731717	0.1	0.328454
28.733383	0.1	0.324920
28.735050	0.1	0.321208
28.736717	0.1	0.316543
28.738383	0.1	0.312356
28.740050	0.1	0.310880
28.741717	0.1	0.312924
28.743383	0.1	0.317572
28.745050	0.1	0.323020
28.746717	0.1	0.327304
28.748383	0.1	0.328771
28.750050	0.1	0.326582
28.751717	0.1	0.320999
28.753383	0.1	0.313898
28.755050	0.1	0.308482
28.756717	0.1	0.306680
28.758383	0.1	0.307332
28.760050	0.1	0.308179
28.761717	0.1	0.308324
28.763383	0.1	0.308002
28.765050	0.1	0.307523
28.766717	0.1	0.307653
28.768383	0.1	0.310019
28.770050	0.1	0.315649
28.771717	0.1	0.322829
28.773383	0.1	0.327989
28.775050	0.1	0.329218
28.776717	0.1	0.327672
28.778383	0.1	0.325586
28.780050	0.1	0.324594
28.781717	0.1	0.325684
28.783383	0.1	0.329278
28.785050	0.1	0.334666
28.786717	0.1	0.339970
28.788383	0.1	0.343337
28.790050	0.1	0.343644
28.791717	0.1	0.340412
28.793383	0.1	0.334741
28.795050	0.1	0.329330
28.796717	0.1	0.326363
28.798383	0.1	0.326494
28.800050	0.1	0.329721
28.801717	0.1	0.335905
28.803383	0.1	0.344268
28.805050	0.1	0.352925
28.806717	0.1	0.359402
28.808383	0.1	0.362336
28.810050	0.1	0.362885
28.811717	0.1	0.364068
28.813383	0.1	0.368222
28.815050	0.1	0.375044
28.816717	0.1	0.381740
28.818383	0.1	0.385973
28.820050	0.1	0.388622
28.821717	0.1	0.391868
28.823383	0.1	0.395747
28.825050	0.1	0.398885
28.826717	0.1	0.400753
28.828383	0.1	0.401745
28.830050	0.1	0.402457
28.831717	0.1	0.403360
28.833383	0.1	0.404944
28.835050	0.1	0.407738
28.836717	0.1	0.411435
28.838383	0.1	0.415058
28.840050	0.1	0.418294
28.841717	0.1	0.421787
28.843383	0.1	0.426690
28.845050	0.1	0.433871
28.846717	0.1	0.442998
28.848383	0.1	0.453056
28.850050	0.1	0.463459
28.851717	0.1	0.474015
28.853383	0.1	0.484535
28.855050	0.1	0.494858
28.856717	0.1	0.504698
28.858383	0.1	0.512917
28.860050	0.1	0.518081
28.861717	0.1	0.520265
28.863383	0.1	0.520810
28.865050	0.1	0.520688
28.866717	0.1	0.520474
28.868383	0.1	0.520637
28.870050	0.1	0.520991
28.871717	0.1	0.520893
28.873383	0.1	0.520381
28.875050	0.1	0.520842
28.876717	0.1	0.523743
28.878383	0.1	0.528758
28.880050	0.1	0.533732
28.881717	0.1	0.536442
28.883383	0.1	0.536498
28.885050	0.1	0.535049
28.886717	0.1	0.532875
28.888383	0.1	0.529946
28.890050	0.1	0.526351
28.891717	0.1	0.522635
28.893383	0.1	0.519562
28.895050	0.1	0.517820
28.896717	0.1	0.517843
28.898383	0.1	0.519627
28.900050	0.1	0.522691
28.901717	0.1	0.525904
28.903383	0.1	0.527441
28.905050	0.1	0.525885
28.906717	0.1	0.521275
28.908383	0.1	0.514602
28.910050	0.1	0.507543
28.911717	0.1	0.502323
28.913383	0.1	0.500218
28.915050	0.1	0.500525
28.916717	0.1	0.501396
28.918383	0.1	0.500754
28.920050	0.1	0.496800
28.921717	0.1	0.488893
28.923383	0.1	0.478048
28.925050	0.1	0.466015
28.926717	0.1	0.454057
28.928383	0.1	0.443119
28.930050	0.1	0.434304
28.931717	0.1	0.428972
28.933383	0.1	0.428059
28.935050	0.1	0.430495
28.936717	0.1	0.433428
28.938383	0.1	0.435491
28.940050	0.1	0.437805
28.941717	0.1	0.441130
28.943383	0.1	0.444003
28.945050	0.1	0.444208
28.946717	0.1	0.440790
28.948383	0.1	0.434583
28.950050	0.1	0.427640
28.951717	0.1	0.422723
28.953383	0.1	0.422713
28.955050	0.1	0.429139
28.956717	0.1	0.440711
28.958383	0.1	0.453833
28.960050	0.1	0.464991
28.961717	0.1	0.472767
28.963383	0.1	0.477419
28.965050	0.1	0.478802
28.966717	0.1	0.476409
28.968383	0.1	0.471617
28.970050	0.1	0.467356
28.971717	0.1	0.465862
28.973383	0.1	0.468418
28.975050	0.1	0.474979
28.976717	0.1	0.483245
28.978383	0.1	0.490984
28.980050	0.1	0.498518
28.981717	0.1	0.507128
28.983383	0.1	0.516665
28.985050	0.1	0.525699
28.986717	0.1	0.532670
28.988383	0.1	0.537327
28.990050	0.1	0.540852
28.991717	0.1	0.544046
28.993383	0.1	0.546882
28.995050	0.1	0.549732
28.996717	0.1	0.553355
28.998383	0.1	0.557951
29.000050	0.1	0.563059
29.001717	0.1	0.568349
29.003383	0.1	0.573648
29.005050	0.1	0.578254
29.006717	0.1	0.581550
29.008383	0.1	0.584279
29.010050	0.1	0.587762
29.011717	0.1	0.591967
29.013383	0.1	0.595413
29.015050	0.1	0.596754
29.016717	0.1	0.595707
29.018383	0.1	0.592680
29.020050	0.1	0.588452
29.021717	0.1	0.584186
29.023383	0.1	0.580717
29.025050	0.1	0.577806
29.026717	0.1	0.574822
29.028383	0.1	0.571683
29.030050	0.1	0.568745
29.031717	0.1	0.566188
29.033383	0.1	0.563795
29.035050	0.1	0.561313
29.036717	0.1	0.558873
29.038383	0.1	0.556940
29.040050	0.1	0.556032
29.041717	0.1	0.555813
29.043383	0.1	0.554472
29.045050	0.1	0.550146
29.046717	0.1	0.542910
29.048383	0.1	0.534616
29.050050	0.1	0.527333
29.051717	0.1	0.522225
29.053383	0.1	0.519454
29.055050	0.1	0.518342
29.056717	0.1	0.517024
29.058383	0.1	0.513392
29.060050	0.1	0.506677
29.061717	0.1	0.496884
29.063383	0.1	0.483845
29.065050	0.1	0.467999
29.066717	0.1	0.451566
29.068383	0.1	0.438145
29.070050	0.1	0.430630
29.071717	0.1	0.428893
29.073383	0.1	0.429829
29.075050	0.1	0.429600
29.076717	0.1	0.425461
29.078383	0.1	0.417214
29.080050	0.1	0.407528
29.081717	0.1	0.399505
29.083383	0.1	0.394410
29.085050	0.1	0.391831
29.086717	0.1	0.390280
29.088383	0.1	0.387626
29.090050	0.1	0.382396
29.091717	0.1	0.374666
29.093383	0.1	0.365223
29.095050	0.1	0.354885
29.096717	0.1	0.345488
29.098383	0.1	0.339551
29.100050	0.1	0.337670
29.101717	0.1	0.337609
29.103383	0.1	0.336356
29.105050	0.1	0.332682
29.106717	0.1	0.328030
29.108383	0.1	0.324603
29.110050	0.1	0.323234
29.111717	0.1	0.323895
29.113383	0.1	0.326624
29.115050	0.1	0.330741
29.116717	0.1	0.334675
29.118383	0.1	0.337246
29.120050	0.1	0.338219
29.121717	0.1	0.338000
29.123383	0.1	0.337022
29.125050	0.1	0.335118
29.126717	0.1	0.331705
29.128383	0.1	0.326470
29.130050	0.1	0.319858
29.131717	0.1	0.313129
29.133383	0.1	0.307593
29.135050	0.1	0.303658
29.136717	0.1	0.300924
29.138383	0.1	0.298680
29.140050	0.1	0.296398
29.141717	0.1	0.294368
29.143383	0.1	0.293199
29.145050	0.1	0.292822
29.146717	0.1	0.293050
29.148383	0.1	0.294051
29.150050	0.1	0.295336
29.151717	0.1	0.296109
29.153383	0.1	0.296710
29.155050	0.1	0.298391
29.156717	0.1	0.301716
29.158383	0.1	0.305944
29.160050	0.1	0.309916
29.161717	0.1	0.313045
29.163383	0.1	0.315206
29.165050	0.1	0.316240
29.166717	0.1	0.315881
29.168383	0.1	0.313600
29.170050	0.1	0.309031
29.171717	0.1	0.303406
29.173383	0.1	0.298996
29.175050	0.1	0.296291
29.176717	0.1	0.293837
29.178383	0.1	0.290931
29.180050	0.1	0.288673
29.181717	0.1	0.288580
29.183383	0.1	0.290563
29.185050	0.1	0.292226
29.186717	0.1	0.290913
29.188383	0.1	0.285925
29.190050	0.1	0.278372
29.191717	0.1	0.270330
[truncated: 253,287 more chars]
